# Supplementary material for: MALDI-TOF MS typing enables the classification of brewing yeasts of the genus Saccharomyces to major beer styles
Source: PLoS One. 2017 Aug 9;12(8):e0181694. doi: 10.1371/journal.pone.0181694 (PMC5549903; doi:10.1371/journal.pone.0181694)
Supplement: S1 Table — The hit rates (%) of the tested strains are displayed to the database entries and show whether hits on strain (green squares) or ecotype-level (all yeast strains of an appointed beer type); a hit rate of 100% displays a total strain identification; database entries are displayed on the top of the table with the ID of the Technische Mikrobiologie Weihenstephan (TMW) and organized to beer types, which are displayed above; on the left side are all recorded strains with the ID of TMW; 30 spectra of each strain were compared to the database entries. (XLSX) [file pone.0181694.s001.xlsx]

## Sheet: Database_comparison
	Wheat beer										Ale									Alt-beer								Kölsch					Diastaticus							flocculent
replicates / database	30250	30251	30253	30255	30258	30343	30666	30667	30669	30674	30254	30260	30261	30262	30338	30339	30636	30637	30672	30252	30257	30259	30336	30337	30634	30668	30675	30256	30332n	30332a	30635	FK28	30273	30274	30624	30625	30628	30811	30812	30275	30276	30277	30278	30279	30280	30281	30282	30283	30284
30250	30	13		33	3	17		3
30251		17	13	23		33	3	3	7
30253	3	30	43	7	3	3		7		3
30255	17	3	27	20	10	17		7
30258	7	3	10	10	0	67
30343	3	13	17	3	10	47										3					3
30666				53			47
30667		43	7	3		3	10	27		7
30669			13	7		3	7	40	27
30674	13	17	13	13				30	13	0
30254											7	17	50					27
30260												53				3					17	13	13		3			7
30261												80	7								7		3					3
30262														93																						7
30338															100
30339																100
30636												80					20
30637												7						93
30672															43				57
30252																				17	63	10	3	3						3
30257																					30	10	23	27	7			3
30259																				3	17	30	17			3		23	7
30336																				10	3		40		3			37		7
30337														3	7						20	3	20	40	7
30634								3												33			3		50					10
30668																					10	3		27	37	0		7	7	7
30675																				13				20	57		3			7
30256																					7		30		10			33	13	7
30332n						3														20	17	10		20		10		3	7	20
30332a																					47	7	10	13				7		17
30635																					13	7	10	3	3	10		20		3	30
FK28																					33				30							37
30273																																	80			20
30274																																		80		10	10
30624																																	3	80	0	17
30625																																	30			70
30628																																					93		7
30811																																	3				7	90
30812																																	13			3			83
30275																																								97									3
30276																																								17	27							7	50
30277																																								23	37	3					7	10	20
30278																																								13	1		0						83
30279																																								33				7			23		37
30280																																								3	53				30				10
30281																																								50						0			50
30282																																								53	3						0		43
30283																																								63	3						20	10	3
30284																																								50								7	40
30813																																								7									23
30285																																											3		3	13		10
30286																																								27	3								70
[truncated: 3 more columns]
