# Supplementary material for: MALDI-TOF MS typing enables the classification of brewing yeasts of the genus Saccharomyces to major beer styles
Source: PLoS One. 2017 Aug 9;12(8):e0181694. doi: 10.1371/journal.pone.0181694 (PMC5549903; doi:10.1371/journal.pone.0181694)
Supplement: S2 Table — (XLSX) [file pone.0181694.s002.xlsx]

## Sheet: Hit_rate
			yes	no	sum	%					yes	no	sum	%
ecotype (beer-type)	Top-Fermenting and beer spoilage	sum	1016	154	1170	86.8376			strain level typing	sum	591	969	1560	37.8846
		Wheat beer	298	2	300	99.3333				Wheat beer strains	77	223	300	25.6667
		Ale	247	23	270	91.4815				Ale strains	159	111	270	58.8889			Fermentation type		yes	no	sum	%
		Alt-beer	201	39	240	83.75				Alt-beer strains	63	177	240	26.25				Top-Fermenting and beer spoilage	1170	0	1170	100
		Kölsch	60	90	150	40				Kölsch strains	37	113	150	24.6667				Bottom-fermenting	390	0	390	100
		Diastaticus	210	0	210	100				Diastaticus strains	149	61	210	70.9524
										flocculent strains	85	245	330	25.7576
	Bottom-Fermenting	sum	349	41	390	89.4872				powdery strains	21	39	60	35
		flocculent	328	2	330	99.3939
		powdery	21	39	60	35
