# Supplementary material for: MALDI-TOF MS typing enables the classification of brewing yeasts of the genus Saccharomyces to major beer styles
Source: PLoS One. 2017 Aug 9;12(8):e0181694. doi: 10.1371/journal.pone.0181694 (PMC5549903; doi:10.1371/journal.pone.0181694)
Supplement: S3 Table — Column “A” represent the archive name and explains in which directory the raw files are; Column “B” represents the sub-folder name for each supplementary file including numbers from one to 52; Column “C” represent the included raw spectra in the relevant directory. (XLSX) [file pone.0181694.s003.xlsx]

## Sheet: textfile
archive name	sub-folder name	included raw spectra
S1_File.zip	1-3	30250-68-OG-WB-WB-YPG-18h-E-E_2015-07-06_1_0_A1_1.dat
S1_File.zip	1-3	30250-68-OG-WB-WB-YPG-18h-E-E_2015-07-06_2_0_A2_1.dat
S1_File.zip	1-3	30250-68-OG-WB-WB-YPG-18h-E-E_2015-07-06_3_0_A3_1.dat
S1_File.zip	1-3	30250-68-OG-WB-WB-YPG-18h-E-E_2015-07-07__0_A1_1.dat
S1_File.zip	1-3	30250-68-OG-WB-WB-YPG-18h-E-E_2015-07-07__0_A2_1.dat
S1_File.zip	1-3	30250-68-OG-WB-WB-YPG-18h-E-E_2015-07-07__0_A3_1.dat
S1_File.zip	1-3	30250-68-OG-WB-WB-YPG-18h-E-E_2015-07-08_1_0_A1_1.dat
S1_File.zip	1-3	30250-68-OG-WB-WB-YPG-18h-E-E_2015-07-08_2_0_A2_1.dat
S1_File.zip	1-3	30250-68-OG-WB-WB-YPG-18h-E-E_2015-07-08_3_0_A3_1.dat
S1_File.zip	1-3	30250-68-OG-WB-WB-YPG-18h-E-E_2015-07-09_1_0_B1_1.dat
S1_File.zip	1-3	30250-68-OG-WB-WB-YPG-18h-E-E_2015-07-09_2_0_B2_1.dat
S1_File.zip	1-3	30250-68-OG-WB-WB-YPG-18h-E-E_2015-07-09_3_0_B3_1.dat
S1_File.zip	1-3	30250-68-OG-WB-WB-YPG-18h-E-E_2015-07-10_1_0_A1_1.dat
S1_File.zip	1-3	30250-68-OG-WB-WB-YPG-18h-E-E_2015-07-10_2_0_A2_1.dat
S1_File.zip	1-3	30250-68-OG-WB-WB-YPG-18h-E-E_2015-07-10_3_0_A3_1.dat
S1_File.zip	1-3	30250-68-OG-WB-WB-YPG-18h-E-E_2015-07-13_1_0_A1_1.dat
S1_File.zip	1-3	30250-68-OG-WB-WB-YPG-18h-E-E_2015-07-13_2_0_A2_1.dat
S1_File.zip	1-3	30250-68-OG-WB-WB-YPG-18h-E-E_2015-07-13_3_0_A3_1.dat
S1_File.zip	1-3	30250-68-OG-WB-WB-YPG-18h-E-E_2015-07-14_1_0_C7_1.dat
S1_File.zip	1-3	30250-68-OG-WB-WB-YPG-18h-E-E_2015-07-14_2_0_C8_1.dat
S1_File.zip	1-3	30250-68-OG-WB-WB-YPG-18h-E-E_2015-07-14_3_0_C9_1.dat
S1_File.zip	1-3	30250-68-OG-WB-WB-YPG-18h-E-E_2015-07-15_1_0_A1_1.dat
S1_File.zip	1-3	30250-68-OG-WB-WB-YPG-18h-E-E_2015-07-15_2_0_A2_1.dat
S1_File.zip	1-3	30250-68-OG-WB-WB-YPG-18h-E-E_2015-07-15_3_0_A3_1.dat
S1_File.zip	1-3	30250-68-OG-WB-WB-YPG-18h-E-E_2015-07-16_1_0_A1_1.dat
S1_File.zip	1-3	30250-68-OG-WB-WB-YPG-18h-E-E_2015-07-16_2_0_A2_1.dat
S1_File.zip	1-3	30250-68-OG-WB-WB-YPG-18h-E-E_2015-07-16_3_0_A3_1.dat
S1_File.zip	1-3	30250-68-OG-WB-WB-YPG-18h-E-E_2015-07-17_1_0_A1_1.dat
S1_File.zip	1-3	30250-68-OG-WB-WB-YPG-18h-E-E_2015-07-17_2_0_A2_1.dat
S1_File.zip	1-3	30250-68-OG-WB-WB-YPG-18h-E-E_2015-07-17_3_0_A3_1.dat
S1_File.zip	1-3	30251-127-OG-WB-WB-YPG-18h-E-E_2015-07-13_1_0_A4_1.dat
S1_File.zip	1-3	30251-127-OG-WB-WB-YPG-18h-E-E_2015-07-13_2_0_A5_1.dat
S1_File.zip	1-3	30251-127-OG-WB-WB-YPG-18h-E-E_2015-07-13_3_0_A6_1.dat
S1_File.zip	1-3	30251-127-OG-WB-WB-YPG-18h-E-E_2015-07-14_1_0_A4_1.dat
S1_File.zip	1-3	30251-127-OG-WB-WB-YPG-18h-E-E_2015-07-14_2_0_A5_1.dat
S1_File.zip	1-3	30251-127-OG-WB-WB-YPG-18h-E-E_2015-07-14_3_0_A6_1.dat
S1_File.zip	1-3	30251-127-OG-WB-WB-YPG-18h-E-E_2015-07-16_1_0_A4_1.dat
S1_File.zip	1-3	30251-127-OG-WB-WB-YPG-18h-E-E_2015-07-16_2_0_A5_1.dat
S1_File.zip	1-3	30251-127-OG-WB-WB-YPG-18h-E-E_2015-07-16_3_0_A6_1.dat
S1_File.zip	1-3	30251-127-OG-WB-WB-YPG-18h-E-E_2015-07-17_1_0_A4_1.dat
S1_File.zip	1-3	30251-127-OG-WB-WB-YPG-18h-E-E_2015-07-17_2_0_A5_1.dat
S1_File.zip	1-3	30251-127-OG-WB-WB-YPG-18h-E-E_2015-07-17_3_0_A6_1.dat
S1_File.zip	1-3	30251-127-OG-WB-WB-YPG-18h-E-E_2015-07-20_1_0_A7_1.dat
S1_File.zip	1-3	30251-127-OG-WB-WB-YPG-18h-E-E_2015-07-20_2_0_A8_1.dat
S1_File.zip	1-3	30251-127-OG-WB-WB-YPG-18h-E-E_2015-07-20_3_0_A9_1.dat
S1_File.zip	1-3	30251-127-OG-WB-WB-YPG-18h-E-E_2015-07-21__0_B1_1.dat
S1_File.zip	1-3	30251-127-OG-WB-WB-YPG-18h-E-E_2015-07-21__0_B2_1.dat
S1_File.zip	1-3	30251-127-OG-WB-WB-YPG-18h-E-E_2015-07-21__0_B3_1.dat
S1_File.zip	1-3	30251-127-OG-WB-WB-YPG-18h-E-E_2015-07-22_1_0_F1_1.dat
S1_File.zip	1-3	30251-127-OG-WB-WB-YPG-18h-E-E_2015-07-22_2_0_F2_1.dat
S1_File.zip	1-3	30251-127-OG-WB-WB-YPG-18h-E-E_2015-07-22_3_0_F3_1.dat
S1_File.zip	1-3	30251-127-OG-WB-WB-YPG-18h-E-E_2015-07-23_1_0_B1_1.dat
S1_File.zip	1-3	30251-127-OG-WB-WB-YPG-18h-E-E_2015-07-23_2_0_B2_1.dat
S1_File.zip	1-3	30251-127-OG-WB-WB-YPG-18h-E-E_2015-07-23_3_0_B3_1.dat
S1_File.zip	1-3	30251-127-OG-WB-WB-YPG-18h-E-E_2015-07-24__0_A1_1.dat
S1_File.zip	1-3	30251-127-OG-WB-WB-YPG-18h-E-E_2015-07-24__0_A2_1.dat
S1_File.zip	1-3	30251-127-OG-WB-WB-YPG-18h-E-E_2015-07-24__0_A3_1.dat
S1_File.zip	1-3	30251-127-OG-WB-WB-YPG-18h-E-E_2015-07-25__0_B1_1.dat
S1_File.zip	1-3	30251-127-OG-WB-WB-YPG-18h-E-E_2015-07-25__0_B2_1.dat
S1_File.zip	1-3	30251-127-OG-WB-WB-YPG-18h-E-E_2015-07-25__0_B3_1.dat
S1_File.zip	1-3	30252-148-OG-Alt-Alt-YPG-18h-E-E_2015-08-06__0_G4_1.dat
S1_File.zip	1-3	30252-148-OG-Alt-Alt-YPG-18h-E-E_2015-08-06__0_G5_1.dat
S1_File.zip	1-3	30252-148-OG-Alt-Alt-YPG-18h-E-E_2015-08-06__0_G6_1.dat
S1_File.zip	1-3	30252-148-OG-Alt-Alt-YPG-18h-E-E_2015-08-07__0_G4_1.dat
S1_File.zip	1-3	30252-148-OG-Alt-Alt-YPG-18h-E-E_2015-08-07__0_G5_1.dat
S1_File.zip	1-3	30252-148-OG-Alt-Alt-YPG-18h-E-E_2015-08-07__0_G6_1.dat
S1_File.zip	1-3	30252-148-OG-Alt-Alt-YPG-18h-E-E_2015-08-10__0_G4_1.dat
S1_File.zip	1-3	30252-148-OG-Alt-Alt-YPG-18h-E-E_2015-08-10__0_G5_1.dat
S1_File.zip	1-3	30252-148-OG-Alt-Alt-YPG-18h-E-E_2015-08-10__0_G6_1.dat
S1_File.zip	1-3	30252-148-OG-Alt-Alt-YPG-18h-E-E_2015-08-11__0_D4_1.dat
S1_File.zip	1-3	30252-148-OG-Alt-Alt-YPG-18h-E-E_2015-08-11__0_D5_1.dat
S1_File.zip	1-3	30252-148-OG-Alt-Alt-YPG-18h-E-E_2015-08-11__0_D6_1.dat
S1_File.zip	1-3	30252-148-OG-Alt-Alt-YPG-18h-E-E_2015-08-12__0_H4_1.dat
S1_File.zip	1-3	30252-148-OG-Alt-Alt-YPG-18h-E-E_2015-08-12__0_H5_1.dat
S1_File.zip	1-3	30252-148-OG-Alt-Alt-YPG-18h-E-E_2015-08-12__0_H6_1.dat
S1_File.zip	1-3	30252-148-OG-Alt-Alt-YPG-18h-E-E_2015-08-13__0_D7_1.dat
S1_File.zip	1-3	30252-148-OG-Alt-Alt-YPG-18h-E-E_2015-08-13__0_D8_1.dat
S1_File.zip	1-3	30252-148-OG-Alt-Alt-YPG-18h-E-E_2015-08-13__0_D9_1.dat
S1_File.zip	1-3	30252-148-OG-Alt-Alt-YPG-18h-E-E_2015-08-14__0_F4_1.dat
S1_File.zip	1-3	30252-148-OG-Alt-Alt-YPG-18h-E-E_2015-08-14__0_F5_1.dat
S1_File.zip	1-3	30252-148-OG-Alt-Alt-YPG-18h-E-E_2015-08-14__0_F6_1.dat
S1_File.zip	1-3	30252-148-OG-Alt-Alt-YPG-18h-E-E_2015-08-18__0_C4_1.dat
S1_File.zip	1-3	30252-148-OG-Alt-Alt-YPG-18h-E-E_2015-08-18__0_C5_1.dat
S1_File.zip	1-3	30252-148-OG-Alt-Alt-YPG-18h-E-E_2015-08-18__0_C6_1.dat
S1_File.zip	1-3	30252-148-OG-Alt-Alt-YPG-18h-E-E_2015-08-19__0_D7_1.dat
S1_File.zip	1-3	30252-148-OG-Alt-Alt-YPG-18h-E-E_2015-08-19__0_D8_1.dat
S1_File.zip	1-3	30252-148-OG-Alt-Alt-YPG-18h-E-E_2015-08-19__0_D9_1.dat
S1_File.zip	1-3	30252-148-OG-Alt-Alt-YPG-18h-E-E_2015-08-20__0_B7_1.dat
S1_File.zip	1-3	30252-148-OG-Alt-Alt-YPG-18h-E-E_2015-08-20__0_B8_1.dat
S1_File.zip	1-3	30252-148-OG-Alt-Alt-YPG-18h-E-E_2015-08-20__0_B9_1.dat
S2_File.zip	4-6	30253-149-OG-WB-WB-YPG-18h-E-E_2015-07-06_1_0_A4_1.dat
S2_File.zip	4-6	30253-149-OG-WB-WB-YPG-18h-E-E_2015-07-06_2_0_A5_1.dat
S2_File.zip	4-6	30253-149-OG-WB-WB-YPG-18h-E-E_2015-07-06_3_0_A6_1.dat
S2_File.zip	4-6	30253-149-OG-WB-WB-YPG-18h-E-E_2015-07-07__0_A4_1.dat
S2_File.zip	4-6	30253-149-OG-WB-WB-YPG-18h-E-E_2015-07-07__0_A5_1.dat
S2_File.zip	4-6	30253-149-OG-WB-WB-YPG-18h-E-E_2015-07-07__0_A6_1.dat
S2_File.zip	4-6	30253-149-OG-WB-WB-YPG-18h-E-E_2015-07-08_1_0_A4_1.dat
S2_File.zip	4-6	30253-149-OG-WB-WB-YPG-18h-E-E_2015-07-08_2_0_A5_1.dat
S2_File.zip	4-6	30253-149-OG-WB-WB-YPG-18h-E-E_2015-07-08_3_0_A6_1.dat
S2_File.zip	4-6	30253-149-OG-WB-WB-YPG-18h-E-E_2015-07-09_1_0_B4_1.dat
S2_File.zip	4-6	30253-149-OG-WB-WB-YPG-18h-E-E_2015-07-09_2_0_B5_1.dat
S2_File.zip	4-6	30253-149-OG-WB-WB-YPG-18h-E-E_2015-07-09_3_0_B6_1.dat
S2_File.zip	4-6	30253-149-OG-WB-WB-YPG-18h-E-E_2015-07-10_1_0_A4_1.dat
S2_File.zip	4-6	30253-149-OG-WB-WB-YPG-18h-E-E_2015-07-10_2_0_A5_1.dat
S2_File.zip	4-6	30253-149-OG-WB-WB-YPG-18h-E-E_2015-07-10_3_0_A6_1.dat
S2_File.zip	4-6	30253-149-OG-WB-WB-YPG-18h-E-E_2015-07-13_1_0_A7_1.dat
S2_File.zip	4-6	30253-149-OG-WB-WB-YPG-18h-E-E_2015-07-13_2_0_A8_1.dat
S2_File.zip	4-6	30253-149-OG-WB-WB-YPG-18h-E-E_2015-07-13_3_0_A9_1.dat
S2_File.zip	4-6	30253-149-OG-WB-WB-YPG-18h-E-E_2015-07-14_1_0_D1_1.dat
S2_File.zip	4-6	30253-149-OG-WB-WB-YPG-18h-E-E_2015-07-14_2_0_D2_1.dat
S2_File.zip	4-6	30253-149-OG-WB-WB-YPG-18h-E-E_2015-07-14_3_0_D3_1.dat
S2_File.zip	4-6	30253-149-OG-WB-WB-YPG-18h-E-E_2015-07-15_1_0_A7_1.dat
S2_File.zip	4-6	30253-149-OG-WB-WB-YPG-18h-E-E_2015-07-15_2_0_A8_1.dat
S2_File.zip	4-6	30253-149-OG-WB-WB-YPG-18h-E-E_2015-07-15_3_0_A9_1.dat
S2_File.zip	4-6	30253-149-OG-WB-WB-YPG-18h-E-E_2015-07-16_1_0_A7_1.dat
S2_File.zip	4-6	30253-149-OG-WB-WB-YPG-18h-E-E_2015-07-16_2_0_A8_1.dat
S2_File.zip	4-6	30253-149-OG-WB-WB-YPG-18h-E-E_2015-07-16_3_0_A9_1.dat
S2_File.zip	4-6	30253-149-OG-WB-WB-YPG-18h-E-E_2015-07-17_1_0_A7_1.dat
S2_File.zip	4-6	30253-149-OG-WB-WB-YPG-18h-E-E_2015-07-17_2_0_A8_1.dat
S2_File.zip	4-6	30253-149-OG-WB-WB-YPG-18h-E-E_2015-07-17_3_0_A9_1.dat
S2_File.zip	4-6	30254-165-OG-Koe-Ale-YPG-18h-E-E_2015-10-07__0_B4_1.dat
S2_File.zip	4-6	30254-165-OG-Koe-Ale-YPG-18h-E-E_2015-10-07__0_B5_1.dat
S2_File.zip	4-6	30254-165-OG-Koe-Ale-YPG-18h-E-E_2015-10-07__0_B6_1.dat
S2_File.zip	4-6	30254-165-OG-Koe-Ale-YPG-18h-E-E_2015-10-08__0_E4_1.dat
S2_File.zip	4-6	30254-165-OG-Koe-Ale-YPG-18h-E-E_2015-10-08__0_E5_1.dat
S2_File.zip	4-6	30254-165-OG-Koe-Ale-YPG-18h-E-E_2015-10-08__0_E6_1.dat
S2_File.zip	4-6	30254-165-OG-Koe-Ale-YPG-18h-E-E_2015-10-09__0_B4_1.dat
S2_File.zip	4-6	30254-165-OG-Koe-Ale-YPG-18h-E-E_2015-10-09__0_B5_1.dat
S2_File.zip	4-6	30254-165-OG-Koe-Ale-YPG-18h-E-E_2015-10-09__0_B6_1.dat
S2_File.zip	4-6	30254-165-OG-Koe-Ale-YPG-18h-E-E_2015-10-10__0_B4_1.dat
S2_File.zip	4-6	30254-165-OG-Koe-Ale-YPG-18h-E-E_2015-10-10__0_B5_1.dat
S2_File.zip	4-6	30254-165-OG-Koe-Ale-YPG-18h-E-E_2015-10-10__0_B6_1.dat
S2_File.zip	4-6	30254-165-OG-Koe-Ale-YPG-18h-E-E_2015-10-11__0_E4_1.dat
S2_File.zip	4-6	30254-165-OG-Koe-Ale-YPG-18h-E-E_2015-10-11__0_E5_1.dat
S2_File.zip	4-6	30254-165-OG-Koe-Ale-YPG-18h-E-E_2015-10-11__0_E6_1.dat
S2_File.zip	4-6	30254-165-OG-Koe-Ale-YPG-18h-E-E_2015-10-12__0_E4_1.dat
S2_File.zip	4-6	30254-165-OG-Koe-Ale-YPG-18h-E-E_2015-10-12__0_E5_1.dat
S2_File.zip	4-6	30254-165-OG-Koe-Ale-YPG-18h-E-E_2015-10-12__0_E6_1.dat
S2_File.zip	4-6	30254-165-OG-Koe-Ale-YPG-18h-E-E_2015-10-16__0_B4_1.dat
S2_File.zip	4-6	30254-165-OG-Koe-Ale-YPG-18h-E-E_2015-10-16__0_B5_1.dat
S2_File.zip	4-6	30254-165-OG-Koe-Ale-YPG-18h-E-E_2015-10-16__0_B6_1.dat
S2_File.zip	4-6	30254-165-OG-Koe-Ale-YPG-18h-E-E_2015-10-20__0_B4_1.dat
S2_File.zip	4-6	30254-165-OG-Koe-Ale-YPG-18h-E-E_2015-10-20__0_B5_1.dat
S2_File.zip	4-6	30254-165-OG-Koe-Ale-YPG-18h-E-E_2015-10-20__0_B6_1.dat
S2_File.zip	4-6	30254-165-OG-Koe-Ale-YPG-18h-E-E_2015-10-21__0_B4_1.dat
S2_File.zip	4-6	30254-165-OG-Koe-Ale-YPG-18h-E-E_2015-10-21__0_B5_1.dat
S2_File.zip	4-6	30254-165-OG-Koe-Ale-YPG-18h-E-E_2015-10-21__0_B6_1.dat
S2_File.zip	4-6	30254-165-OG-Koe-Ale-YPG-18h-E-E_2015-10-22__0_E4_1.dat
S2_File.zip	4-6	30254-165-OG-Koe-Ale-YPG-18h-E-E_2015-10-22__0_E5_2.dat
S2_File.zip	4-6	30254-165-OG-Koe-Ale-YPG-18h-E-E_2015-10-22__0_E6_2.dat
S2_File.zip	4-6	30255-175-OG-WB-WB-YPG-18h-E-E_2015-07-13_1_0_A10_1.dat
S2_File.zip	4-6	30255-175-OG-WB-WB-YPG-18h-E-E_2015-07-13_2_0_A11_1.dat
S2_File.zip	4-6	30255-175-OG-WB-WB-YPG-18h-E-E_2015-07-13_3_0_A12_1.dat
S2_File.zip	4-6	30255-175-OG-WB-WB-YPG-18h-E-E_2015-07-14_1_0_D4_1.dat
S2_File.zip	4-6	30255-175-OG-WB-WB-YPG-18h-E-E_2015-07-14_2_0_D5_1.dat
S2_File.zip	4-6	30255-175-OG-WB-WB-YPG-18h-E-E_2015-07-14_3_0_D6_1.dat
S2_File.zip	4-6	30255-175-OG-WB-WB-YPG-18h-E-E_2015-07-15_1_0_A10_1.dat
S2_File.zip	4-6	30255-175-OG-WB-WB-YPG-18h-E-E_2015-07-15_2_0_A11_1.dat
S2_File.zip	4-6	30255-175-OG-WB-WB-YPG-18h-E-E_2015-07-15_3_0_A12_1.dat
S2_File.zip	4-6	30255-175-OG-WB-WB-YPG-18h-E-E_2015-07-16_1_0_A10_1.dat
S2_File.zip	4-6	30255-175-OG-WB-WB-YPG-18h-E-E_2015-07-16_2_0_A11_1.dat
S2_File.zip	4-6	30255-175-OG-WB-WB-YPG-18h-E-E_2015-07-16_3_0_A12_1.dat
S2_File.zip	4-6	30255-175-OG-WB-WB-YPG-18h-E-E_2015-07-17_1_0_A10_1.dat
S2_File.zip	4-6	30255-175-OG-WB-WB-YPG-18h-E-E_2015-07-17_2_0_A11_1.dat
S2_File.zip	4-6	30255-175-OG-WB-WB-YPG-18h-E-E_2015-07-17_3_0_A12_1.dat
S2_File.zip	4-6	30255-175-OG-WB-WB-YPG-18h-E-E_2015-07-20_1_0_A10_1.dat
S2_File.zip	4-6	30255-175-OG-WB-WB-YPG-18h-E-E_2015-07-20_2_0_A11_1.dat
S2_File.zip	4-6	30255-175-OG-WB-WB-YPG-18h-E-E_2015-07-20_3_0_A12_1.dat
S2_File.zip	4-6	30255-175-OG-WB-WB-YPG-18h-E-E_2015-07-21__0_B4_1.dat
S2_File.zip	4-6	30255-175-OG-WB-WB-YPG-18h-E-E_2015-07-21__0_B5_1.dat
S2_File.zip	4-6	30255-175-OG-WB-WB-YPG-18h-E-E_2015-07-21__0_B6_1.dat
S2_File.zip	4-6	30255-175-OG-WB-WB-YPG-18h-E-E_2015-07-22_1_0_F4_1.dat
S2_File.zip	4-6	30255-175-OG-WB-WB-YPG-18h-E-E_2015-07-22_2_0_F5_1.dat
S2_File.zip	4-6	30255-175-OG-WB-WB-YPG-18h-E-E_2015-07-22_3_0_F6_1.dat
S2_File.zip	4-6	30255-175-OG-WB-WB-YPG-18h-E-E_2015-07-23_1_0_B4_1.dat
S2_File.zip	4-6	30255-175-OG-WB-WB-YPG-18h-E-E_2015-07-23_2_0_B5_1.dat
S2_File.zip	4-6	30255-175-OG-WB-WB-YPG-18h-E-E_2015-07-23_3_0_B6_1.dat
S2_File.zip	4-6	30255-175-OG-WB-WB-YPG-18h-E-E_2015-07-24__0_A4_1.dat
S2_File.zip	4-6	30255-175-OG-WB-WB-YPG-18h-E-E_2015-07-24__0_A5_1.dat
S2_File.zip	4-6	30255-175-OG-WB-WB-YPG-18h-E-E_2015-07-24__0_A6_1.dat
S3_File.zip	7-9	30256-177-OG-Koe-Koe-YPG-18h-E-E_2015-07-06_1_0_A7_1.dat
S3_File.zip	7-9	30256-177-OG-Koe-Koe-YPG-18h-E-E_2015-07-06_2_0_A8_1.dat
S3_File.zip	7-9	30256-177-OG-Koe-Koe-YPG-18h-E-E_2015-07-06_3_0_A9_1.dat
S3_File.zip	7-9	30256-177-OG-Koe-Koe-YPG-18h-E-E_2015-07-07__0_A7_1.dat
S3_File.zip	7-9	30256-177-OG-Koe-Koe-YPG-18h-E-E_2015-07-07__0_A8_1.dat
S3_File.zip	7-9	30256-177-OG-Koe-Koe-YPG-18h-E-E_2015-07-07__0_A9_1.dat
S3_File.zip	7-9	30256-177-OG-Koe-Koe-YPG-18h-E-E_2015-07-08_1_0_A7_1.dat
S3_File.zip	7-9	30256-177-OG-Koe-Koe-YPG-18h-E-E_2015-07-08_2_0_A8_1.dat
S3_File.zip	7-9	30256-177-OG-Koe-Koe-YPG-18h-E-E_2015-07-08_3_0_A9_1.dat
S3_File.zip	7-9	30256-177-OG-Koe-Koe-YPG-18h-E-E_2015-07-10_1_0_A7_1.dat
S3_File.zip	7-9	30256-177-OG-Koe-Koe-YPG-18h-E-E_2015-07-10_2_0_A8_1.dat
S3_File.zip	7-9	30256-177-OG-Koe-Koe-YPG-18h-E-E_2015-07-10_3_0_A9_1.dat
S3_File.zip	7-9	30256-177-OG-Koe-Koe-YPG-18h-E-E_2015-07-13_1_0_B1_1.dat
S3_File.zip	7-9	30256-177-OG-Koe-Koe-YPG-18h-E-E_2015-07-13_2_0_B2_1.dat
S3_File.zip	7-9	30256-177-OG-Koe-Koe-YPG-18h-E-E_2015-07-13_3_0_B3_1.dat
S3_File.zip	7-9	30256-177-OG-Koe-Koe-YPG-18h-E-E_2015-07-14_1_0_D7_1.dat
S3_File.zip	7-9	30256-177-OG-Koe-Koe-YPG-18h-E-E_2015-07-14_2_0_D8_1.dat
S3_File.zip	7-9	30256-177-OG-Koe-Koe-YPG-18h-E-E_2015-07-14_3_0_D9_1.dat
S3_File.zip	7-9	30256-177-OG-Koe-Koe-YPG-18h-E-E_2015-07-15_1_0_B1_1.dat
S3_File.zip	7-9	30256-177-OG-Koe-Koe-YPG-18h-E-E_2015-07-15_2_0_B2_1.dat
S3_File.zip	7-9	30256-177-OG-Koe-Koe-YPG-18h-E-E_2015-07-15_3_0_B3_1.dat
S3_File.zip	7-9	30256-177-OG-Koe-Koe-YPG-18h-E-E_2015-07-16_1_0_B1_1.dat
S3_File.zip	7-9	30256-177-OG-Koe-Koe-YPG-18h-E-E_2015-07-16_2_0_B2_1.dat
S3_File.zip	7-9	30256-177-OG-Koe-Koe-YPG-18h-E-E_2015-07-16_3_0_B3_1.dat
S3_File.zip	7-9	30256-177-OG-Koe-Koe-YPG-18h-E-E_2015-07-17_1_0_B1_1.dat
S3_File.zip	7-9	30256-177-OG-Koe-Koe-YPG-18h-E-E_2015-07-17_2_0_B2_1.dat
S3_File.zip	7-9	30256-177-OG-Koe-Koe-YPG-18h-E-E_2015-07-17_3_0_B3_1.dat
S3_File.zip	7-9	30256-177-OG-Koe-Koe-YPG-18h-E-E_2015-07-20_1_0_B7_1.dat
S3_File.zip	7-9	30256-177-OG-Koe-Koe-YPG-18h-E-E_2015-07-20_2_0_B8_1.dat
S3_File.zip	7-9	30256-177-OG-Koe-Koe-YPG-18h-E-E_2015-07-20_3_0_B9_1.dat
S3_File.zip	7-9	30257-184-OG-Alt-Alt-YPG-18h-E-E_2015-08-06__0_F10_1.dat
S3_File.zip	7-9	30257-184-OG-Alt-Alt-YPG-18h-E-E_2015-08-06__0_F11_1.dat
S3_File.zip	7-9	30257-184-OG-Alt-Alt-YPG-18h-E-E_2015-08-06__0_F12_1.dat
S3_File.zip	7-9	30257-184-OG-Alt-Alt-YPG-18h-E-E_2015-08-07__0_F10_1.dat
S3_File.zip	7-9	30257-184-OG-Alt-Alt-YPG-18h-E-E_2015-08-07__0_F11_1.dat
S3_File.zip	7-9	30257-184-OG-Alt-Alt-YPG-18h-E-E_2015-08-07__0_F12_1.dat
S3_File.zip	7-9	30257-184-OG-Alt-Alt-YPG-18h-E-E_2015-08-10__0_F10_1.dat
S3_File.zip	7-9	30257-184-OG-Alt-Alt-YPG-18h-E-E_2015-08-10__0_F11_1.dat
S3_File.zip	7-9	30257-184-OG-Alt-Alt-YPG-18h-E-E_2015-08-10__0_F12_1.dat
S3_File.zip	7-9	30257-184-OG-Alt-Alt-YPG-18h-E-E_2015-08-11__0_C10_1.dat
S3_File.zip	7-9	30257-184-OG-Alt-Alt-YPG-18h-E-E_2015-08-11__0_C11_1.dat
S3_File.zip	7-9	30257-184-OG-Alt-Alt-YPG-18h-E-E_2015-08-11__0_C12_1.dat
S3_File.zip	7-9	30257-184-OG-Alt-Alt-YPG-18h-E-E_2015-08-12__0_G10_1.dat
S3_File.zip	7-9	30257-184-OG-Alt-Alt-YPG-18h-E-E_2015-08-12__0_G11_1.dat
S3_File.zip	7-9	30257-184-OG-Alt-Alt-YPG-18h-E-E_2015-08-12__0_G12_1.dat
S3_File.zip	7-9	30257-184-OG-Alt-Alt-YPG-18h-E-E_2015-08-13__0_D1_1.dat
S3_File.zip	7-9	30257-184-OG-Alt-Alt-YPG-18h-E-E_2015-08-13__0_D2_1.dat
S3_File.zip	7-9	30257-184-OG-Alt-Alt-YPG-18h-E-E_2015-08-13__0_D3_1.dat
S3_File.zip	7-9	30257-184-OG-Alt-Alt-YPG-18h-E-E_2015-08-14__0_E10_1.dat
S3_File.zip	7-9	30257-184-OG-Alt-Alt-YPG-18h-E-E_2015-08-14__0_E11_1.dat
S3_File.zip	7-9	30257-184-OG-Alt-Alt-YPG-18h-E-E_2015-08-14__0_E12_1.dat
S3_File.zip	7-9	30257-184-OG-Alt-Alt-YPG-18h-E-E_2015-08-18__0_B10_1.dat
S3_File.zip	7-9	30257-184-OG-Alt-Alt-YPG-18h-E-E_2015-08-18__0_B11_1.dat
S3_File.zip	7-9	30257-184-OG-Alt-Alt-YPG-18h-E-E_2015-08-18__0_B12_1.dat
S3_File.zip	7-9	30257-184-OG-Alt-Alt-YPG-18h-E-E_2015-08-19__0_D10_1.dat
S3_File.zip	7-9	30257-184-OG-Alt-Alt-YPG-18h-E-E_2015-08-19__0_D11_1.dat
S3_File.zip	7-9	30257-184-OG-Alt-Alt-YPG-18h-E-E_2015-08-19__0_D12_1.dat
S3_File.zip	7-9	30257-184-OG-Alt-Alt-YPG-18h-E-E_2015-08-20__0_B10_1.dat
S3_File.zip	7-9	30257-184-OG-Alt-Alt-YPG-18h-E-E_2015-08-20__0_B11_1.dat
S3_File.zip	7-9	30257-184-OG-Alt-Alt-YPG-18h-E-E_2015-08-20__0_B12_1.dat
S3_File.zip	7-9	30258-205-OG-WB-WB-YPG-18h-E-E_2015-08-06__0_G1_1.dat
S3_File.zip	7-9	30258-205-OG-WB-WB-YPG-18h-E-E_2015-08-06__0_G2_1.dat
S3_File.zip	7-9	30258-205-OG-WB-WB-YPG-18h-E-E_2015-08-06__0_G3_1.dat
S3_File.zip	7-9	30258-205-OG-WB-WB-YPG-18h-E-E_2015-08-07__0_G1_1.dat
S3_File.zip	7-9	30258-205-OG-WB-WB-YPG-18h-E-E_2015-08-07__0_G2_1.dat
S3_File.zip	7-9	30258-205-OG-WB-WB-YPG-18h-E-E_2015-08-07__0_G3_1.dat
S3_File.zip	7-9	30258-205-OG-WB-WB-YPG-18h-E-E_2015-08-10__0_G1_1.dat
S3_File.zip	7-9	30258-205-OG-WB-WB-YPG-18h-E-E_2015-08-10__0_G2_1.dat
S3_File.zip	7-9	30258-205-OG-WB-WB-YPG-18h-E-E_2015-08-10__0_G3_1.dat
S3_File.zip	7-9	30258-205-OG-WB-WB-YPG-18h-E-E_2015-08-11__0_D1_1.dat
S3_File.zip	7-9	30258-205-OG-WB-WB-YPG-18h-E-E_2015-08-11__0_D2_1.dat
S3_File.zip	7-9	30258-205-OG-WB-WB-YPG-18h-E-E_2015-08-11__0_D3_1.dat
S3_File.zip	7-9	30258-205-OG-WB-WB-YPG-18h-E-E_2015-08-12__0_H1_1.dat
S3_File.zip	7-9	30258-205-OG-WB-WB-YPG-18h-E-E_2015-08-12__0_H2_1.dat
S3_File.zip	7-9	30258-205-OG-WB-WB-YPG-18h-E-E_2015-08-12__0_H3_1.dat
S3_File.zip	7-9	30258-205-OG-WB-WB-YPG-18h-E-E_2015-08-13__0_D4_1.dat
S3_File.zip	7-9	30258-205-OG-WB-WB-YPG-18h-E-E_2015-08-13__0_D5_1.dat
S3_File.zip	7-9	30258-205-OG-WB-WB-YPG-18h-E-E_2015-08-13__0_D6_1.dat
S3_File.zip	7-9	30258-205-OG-WB-WB-YPG-18h-E-E_2015-08-14__0_F1_1.dat
S3_File.zip	7-9	30258-205-OG-WB-WB-YPG-18h-E-E_2015-08-14__0_F2_1.dat
S3_File.zip	7-9	30258-205-OG-WB-WB-YPG-18h-E-E_2015-08-14__0_F3_1.dat
S3_File.zip	7-9	30258-205-OG-WB-WB-YPG-18h-E-E_2015-08-18__0_C1_1.dat
S3_File.zip	7-9	30258-205-OG-WB-WB-YPG-18h-E-E_2015-08-18__0_C2_1.dat
S3_File.zip	7-9	30258-205-OG-WB-WB-YPG-18h-E-E_2015-08-18__0_C3_1.dat
S3_File.zip	7-9	30258-205-OG-WB-WB-YPG-18h-E-E_2015-08-19__0_E7_1.dat
S3_File.zip	7-9	30258-205-OG-WB-WB-YPG-18h-E-E_2015-08-19__0_E8_1.dat
S3_File.zip	7-9	30258-205-OG-WB-WB-YPG-18h-E-E_2015-08-19__0_E9_1.dat
S3_File.zip	7-9	30258-205-OG-WB-WB-YPG-18h-E-E_2015-08-20__0_C1_1.dat
S3_File.zip	7-9	30258-205-OG-WB-WB-YPG-18h-E-E_2015-08-20__0_C2_1.dat
S3_File.zip	7-9	30258-205-OG-WB-WB-YPG-18h-E-E_2015-08-20__0_C3_1.dat
S4_File.zip	10-12	30259-308-OG-Alt-Alt-YPG-18h-E-E_2015-07-13_1_0_B4_1.dat
S4_File.zip	10-12	30259-308-OG-Alt-Alt-YPG-18h-E-E_2015-07-13_2_0_B5_1.dat
S4_File.zip	10-12	30259-308-OG-Alt-Alt-YPG-18h-E-E_2015-07-13_3_0_B6_1.dat
S4_File.zip	10-12	30259-308-OG-Alt-Alt-YPG-18h-E-E_2015-07-14_1_0_D10_1.dat
S4_File.zip	10-12	30259-308-OG-Alt-Alt-YPG-18h-E-E_2015-07-14_2_0_D11_1.dat
S4_File.zip	10-12	30259-308-OG-Alt-Alt-YPG-18h-E-E_2015-07-14_3_0_D12_1.dat
S4_File.zip	10-12	30259-308-OG-Alt-Alt-YPG-18h-E-E_2015-07-15_1_0_B4_1.dat
S4_File.zip	10-12	30259-308-OG-Alt-Alt-YPG-18h-E-E_2015-07-15_2_0_B5_1.dat
S4_File.zip	10-12	30259-308-OG-Alt-Alt-YPG-18h-E-E_2015-07-15_3_0_B6_1.dat
S4_File.zip	10-12	30259-308-OG-Alt-Alt-YPG-18h-E-E_2015-07-16_1_0_B4_1.dat
S4_File.zip	10-12	30259-308-OG-Alt-Alt-YPG-18h-E-E_2015-07-16_2_0_B5_1.dat
S4_File.zip	10-12	30259-308-OG-Alt-Alt-YPG-18h-E-E_2015-07-16_3_0_B6_1.dat
S4_File.zip	10-12	30259-308-OG-Alt-Alt-YPG-18h-E-E_2015-07-17_1_0_B4_1.dat
S4_File.zip	10-12	30259-308-OG-Alt-Alt-YPG-18h-E-E_2015-07-17_2_0_B5_1.dat
S4_File.zip	10-12	30259-308-OG-Alt-Alt-YPG-18h-E-E_2015-07-17_3_0_B6_1.dat
S4_File.zip	10-12	30259-308-OG-Alt-Alt-YPG-18h-E-E_2015-07-20_1_0_B10_1.dat
S4_File.zip	10-12	30259-308-OG-Alt-Alt-YPG-18h-E-E_2015-07-20_2_0_B11_1.dat
S4_File.zip	10-12	30259-308-OG-Alt-Alt-YPG-18h-E-E_2015-07-20_3_0_B12_1.dat
S4_File.zip	10-12	30259-308-OG-Alt-Alt-YPG-18h-E-E_2015-07-21__0_B7_1.dat
S4_File.zip	10-12	30259-308-OG-Alt-Alt-YPG-18h-E-E_2015-07-21__0_B8_1.dat
S4_File.zip	10-12	30259-308-OG-Alt-Alt-YPG-18h-E-E_2015-07-21__0_B9_1.dat
S4_File.zip	10-12	30259-308-OG-Alt-Alt-YPG-18h-E-E_2015-07-22_1_0_F7_1.dat
S4_File.zip	10-12	30259-308-OG-Alt-Alt-YPG-18h-E-E_2015-07-22_2_0_F8_1.dat
S4_File.zip	10-12	30259-308-OG-Alt-Alt-YPG-18h-E-E_2015-07-22_3_0_F9_1.dat
S4_File.zip	10-12	30259-308-OG-Alt-Alt-YPG-18h-E-E_2015-07-23_1_0_B7_1.dat
S4_File.zip	10-12	30259-308-OG-Alt-Alt-YPG-18h-E-E_2015-07-23_2_0_B8_1.dat
S4_File.zip	10-12	30259-308-OG-Alt-Alt-YPG-18h-E-E_2015-07-23_3_0_B9_1.dat
S4_File.zip	10-12	30259-308-OG-Alt-Alt-YPG-18h-E-E_2015-07-24__0_A7_1.dat
S4_File.zip	10-12	30259-308-OG-Alt-Alt-YPG-18h-E-E_2015-07-24__0_A8_1.dat
S4_File.zip	10-12	30259-308-OG-Alt-Alt-YPG-18h-E-E_2015-07-24__0_A9_1.dat
S4_File.zip	10-12	30260-210-OG-Ale-Ale-YPG-18h-E-E_2015-07-27_1_0_A1_1.dat
S4_File.zip	10-12	30260-210-OG-Ale-Ale-YPG-18h-E-E_2015-07-27_2_0_A2_1.dat
S4_File.zip	10-12	30260-210-OG-Ale-Ale-YPG-18h-E-E_2015-07-27_3_0_A3_1.dat
S4_File.zip	10-12	30260-210-OG-Ale-Ale-YPG-18h-E-E_2015-07-28_1_0_D1_1.dat
S4_File.zip	10-12	30260-210-OG-Ale-Ale-YPG-18h-E-E_2015-07-28_2_0_D2_1.dat
S4_File.zip	10-12	30260-210-OG-Ale-Ale-YPG-18h-E-E_2015-07-28_3_0_D3_1.dat
S4_File.zip	10-12	30260-210-OG-Ale-Ale-YPG-18h-E-E_2015-07-29_1_0_A1_1.dat
S4_File.zip	10-12	30260-210-OG-Ale-Ale-YPG-18h-E-E_2015-07-29_2_0_A2_1.dat
S4_File.zip	10-12	30260-210-OG-Ale-Ale-YPG-18h-E-E_2015-07-29_3_0_A3_1.dat
S4_File.zip	10-12	30260-210-OG-Ale-Ale-YPG-18h-E-E_2015-07-30_1_0_A1_1.dat
S4_File.zip	10-12	30260-210-OG-Ale-Ale-YPG-18h-E-E_2015-07-30_2_0_A2_1.dat
S4_File.zip	10-12	30260-210-OG-Ale-Ale-YPG-18h-E-E_2015-07-30_3_0_A3_1.dat
S4_File.zip	10-12	30260-210-OG-Ale-Ale-YPG-18h-E-E_2015-08-04_1_0_B1_1.dat
S4_File.zip	10-12	30260-210-OG-Ale-Ale-YPG-18h-E-E_2015-08-04_2_0_B2_1.dat
S4_File.zip	10-12	30260-210-OG-Ale-Ale-YPG-18h-E-E_2015-08-04_3_0_B3_1.dat
S4_File.zip	10-12	30260-210-OG-Ale-Ale-YPG-18h-E-E_2015-08-06_1_0_D1_1.dat
S4_File.zip	10-12	30260-210-OG-Ale-Ale-YPG-18h-E-E_2015-08-06_2_0_D2_1.dat
S4_File.zip	10-12	30260-210-OG-Ale-Ale-YPG-18h-E-E_2015-08-06_3_0_D3_1.dat
S4_File.zip	10-12	30260-210-OG-Ale-Ale-YPG-18h-E-E_2015-08-07_1_0_D1_1.dat
S4_File.zip	10-12	30260-210-OG-Ale-Ale-YPG-18h-E-E_2015-08-07_2_0_D2_1.dat
S4_File.zip	10-12	30260-210-OG-Ale-Ale-YPG-18h-E-E_2015-08-07_3_0_D3_1.dat
S4_File.zip	10-12	30260-210-OG-Ale-Ale-YPG-18h-E-E_2015-08-10__0_D1_1.dat
S4_File.zip	10-12	30260-210-OG-Ale-Ale-YPG-18h-E-E_2015-08-10__0_D2_1.dat
S4_File.zip	10-12	30260-210-OG-Ale-Ale-YPG-18h-E-E_2015-08-10__0_D3_1.dat
S4_File.zip	10-12	30260-210-OG-Ale-Ale-YPG-18h-E-E_2015-08-11__0_A1_1.dat
S4_File.zip	10-12	30260-210-OG-Ale-Ale-YPG-18h-E-E_2015-08-11__0_A2_1.dat
S4_File.zip	10-12	30260-210-OG-Ale-Ale-YPG-18h-E-E_2015-08-11__0_A3_1.dat
S4_File.zip	10-12	30260-210-OG-Ale-Ale-YPG-18h-E-E_2015-08-12__0_E1_1.dat
S4_File.zip	10-12	30260-210-OG-Ale-Ale-YPG-18h-E-E_2015-08-12__0_E2_1.dat
S4_File.zip	10-12	30260-210-OG-Ale-Ale-YPG-18h-E-E_2015-08-12__0_E3_1.dat
S4_File.zip	10-12	30261-211-OG-Ale-Ale-YPG-18h-E-E_2015-07-06_1_0_A10_1.dat
S4_File.zip	10-12	30261-211-OG-Ale-Ale-YPG-18h-E-E_2015-07-06_2_0_A11_1.dat
S4_File.zip	10-12	30261-211-OG-Ale-Ale-YPG-18h-E-E_2015-07-06_3_0_A12_1.dat
S4_File.zip	10-12	30261-211-OG-Ale-Ale-YPG-18h-E-E_2015-07-07__0_A10_1.dat
S4_File.zip	10-12	30261-211-OG-Ale-Ale-YPG-18h-E-E_2015-07-07__0_A11_1.dat
S4_File.zip	10-12	30261-211-OG-Ale-Ale-YPG-18h-E-E_2015-07-07__0_A12_1.dat
S4_File.zip	10-12	30261-211-OG-Ale-Ale-YPG-18h-E-E_2015-07-08_1_0_A10_1.dat
S4_File.zip	10-12	30261-211-OG-Ale-Ale-YPG-18h-E-E_2015-07-08_2_0_A11_1.dat
S4_File.zip	10-12	30261-211-OG-Ale-Ale-YPG-18h-E-E_2015-07-08_3_0_A12_1.dat
S4_File.zip	10-12	30261-211-OG-Ale-Ale-YPG-18h-E-E_2015-07-09_1_0_B7_1.dat
S4_File.zip	10-12	30261-211-OG-Ale-Ale-YPG-18h-E-E_2015-07-09_2_0_B8_1.dat
S4_File.zip	10-12	30261-211-OG-Ale-Ale-YPG-18h-E-E_2015-07-09_3_0_B9_1.dat
S4_File.zip	10-12	30261-211-OG-Ale-Ale-YPG-18h-E-E_2015-07-10_1_0_A10_1.dat
S4_File.zip	10-12	30261-211-OG-Ale-Ale-YPG-18h-E-E_2015-07-10_2_0_A11_1.dat
S4_File.zip	10-12	30261-211-OG-Ale-Ale-YPG-18h-E-E_2015-07-10_3_0_A12_1.dat
S4_File.zip	10-12	30261-211-OG-Ale-Ale-YPG-18h-E-E_2015-07-13_1_0_B7_1.dat
S4_File.zip	10-12	30261-211-OG-Ale-Ale-YPG-18h-E-E_2015-07-13_2_0_B8_1.dat
S4_File.zip	10-12	30261-211-OG-Ale-Ale-YPG-18h-E-E_2015-07-13_3_0_B9_1.dat
S4_File.zip	10-12	30261-211-OG-Ale-Ale-YPG-18h-E-E_2015-07-14_1_0_E1_1.dat
S4_File.zip	10-12	30261-211-OG-Ale-Ale-YPG-18h-E-E_2015-07-14_2_0_E2_1.dat
S4_File.zip	10-12	30261-211-OG-Ale-Ale-YPG-18h-E-E_2015-07-14_3_0_E3_1.dat
S4_File.zip	10-12	30261-211-OG-Ale-Ale-YPG-18h-E-E_2015-07-15_1_0_B7_1.dat
S4_File.zip	10-12	30261-211-OG-Ale-Ale-YPG-18h-E-E_2015-07-15_2_0_B8_1.dat
S4_File.zip	10-12	30261-211-OG-Ale-Ale-YPG-18h-E-E_2015-07-15_3_0_B9_1.dat
S4_File.zip	10-12	30261-211-OG-Ale-Ale-YPG-18h-E-E_2015-07-16_1_0_B7_1.dat
S4_File.zip	10-12	30261-211-OG-Ale-Ale-YPG-18h-E-E_2015-07-16_2_0_B8_1.dat
S4_File.zip	10-12	30261-211-OG-Ale-Ale-YPG-18h-E-E_2015-07-16_3_0_B9_1.dat
S4_File.zip	10-12	30261-211-OG-Ale-Ale-YPG-18h-E-E_2015-07-17_1_0_B7_1.dat
S4_File.zip	10-12	30261-211-OG-Ale-Ale-YPG-18h-E-E_2015-07-17_2_0_B8_1.dat
S4_File.zip	10-12	30261-211-OG-Ale-Ale-YPG-18h-E-E_2015-07-17_3_0_B9_1.dat
S5_File.zip	13-15	30262-213-OG-Ale-Ale-YPG-18h-E-E_2015-07-27_1_0_A10_1.dat
S5_File.zip	13-15	30262-213-OG-Ale-Ale-YPG-18h-E-E_2015-07-27_2_0_A11_1.dat
S5_File.zip	13-15	30262-213-OG-Ale-Ale-YPG-18h-E-E_2015-07-27_3_0_A12_1.dat
S5_File.zip	13-15	30262-213-OG-Ale-Ale-YPG-18h-E-E_2015-07-28_1_0_D10_1.dat
S5_File.zip	13-15	30262-213-OG-Ale-Ale-YPG-18h-E-E_2015-07-28_2_0_D11_1.dat
S5_File.zip	13-15	30262-213-OG-Ale-Ale-YPG-18h-E-E_2015-07-28_3_0_D12_1.dat
S5_File.zip	13-15	30262-213-OG-Ale-Ale-YPG-18h-E-E_2015-07-29_1_0_A10_1.dat
S5_File.zip	13-15	30262-213-OG-Ale-Ale-YPG-18h-E-E_2015-07-29_2_0_A11_1.dat
S5_File.zip	13-15	30262-213-OG-Ale-Ale-YPG-18h-E-E_2015-07-29_3_0_A12_1.dat
S5_File.zip	13-15	30262-213-OG-Ale-Ale-YPG-18h-E-E_2015-07-30_1_0_A10_1.dat
S5_File.zip	13-15	30262-213-OG-Ale-Ale-YPG-18h-E-E_2015-07-30_2_0_A11_1.dat
S5_File.zip	13-15	30262-213-OG-Ale-Ale-YPG-18h-E-E_2015-07-30_3_0_A12_1.dat
S5_File.zip	13-15	30262-213-OG-Ale-Ale-YPG-18h-E-E_2015-08-04_1_0_C4_1.dat
S5_File.zip	13-15	30262-213-OG-Ale-Ale-YPG-18h-E-E_2015-08-04_2_0_C5_2.dat
S5_File.zip	13-15	30262-213-OG-Ale-Ale-YPG-18h-E-E_2015-08-04_3_0_C6_1.dat
S5_File.zip	13-15	30262-213-OG-Ale-Ale-YPG-18h-E-E_2015-08-06_1_0_E4_1.dat
S5_File.zip	13-15	30262-213-OG-Ale-Ale-YPG-18h-E-E_2015-08-06_2_0_E5_2.dat
S5_File.zip	13-15	30262-213-OG-Ale-Ale-YPG-18h-E-E_2015-08-06_3_0_E6_1.dat
S5_File.zip	13-15	30262-213-OG-Ale-Ale-YPG-18h-E-E_2015-08-07_1_0_E4_1.dat
S5_File.zip	13-15	30262-213-OG-Ale-Ale-YPG-18h-E-E_2015-08-07_2_0_E5_1.dat
S5_File.zip	13-15	30262-213-OG-Ale-Ale-YPG-18h-E-E_2015-08-07_3_0_E6_1.dat
S5_File.zip	13-15	30262-213-OG-Ale-Ale-YPG-18h-E-E_2015-08-10__0_E4_1.dat
S5_File.zip	13-15	30262-213-OG-Ale-Ale-YPG-18h-E-E_2015-08-10__0_E5_1.dat
S5_File.zip	13-15	30262-213-OG-Ale-Ale-YPG-18h-E-E_2015-08-10__0_E6_1.dat
S5_File.zip	13-15	30262-213-OG-Ale-Ale-YPG-18h-E-E_2015-08-11__0_B4_1.dat
S5_File.zip	13-15	30262-213-OG-Ale-Ale-YPG-18h-E-E_2015-08-11__0_B5_1.dat
S5_File.zip	13-15	30262-213-OG-Ale-Ale-YPG-18h-E-E_2015-08-11__0_B6_1.dat
S5_File.zip	13-15	30262-213-OG-Ale-Ale-YPG-18h-E-E_2015-08-12__0_F1_1.dat
S5_File.zip	13-15	30262-213-OG-Ale-Ale-YPG-18h-E-E_2015-08-12__0_F2_1.dat
S5_File.zip	13-15	30262-213-OG-Ale-Ale-YPG-18h-E-E_2015-08-12__0_F3_1.dat
S5_File.zip	13-15	30273-3D2-Dias-Dias-Dias-YPG-18h-E-E_2015-08-04_1_0_B7_1.dat
S5_File.zip	13-15	30273-3D2-Dias-Dias-Dias-YPG-18h-E-E_2015-08-04_1_0_E7_1.dat
S5_File.zip	13-15	30273-3D2-Dias-Dias-Dias-YPG-18h-E-E_2015-08-04_2_0_B8_1.dat
S5_File.zip	13-15	30273-3D2-Dias-Dias-Dias-YPG-18h-E-E_2015-08-04_2_0_E8_1.dat
S5_File.zip	13-15	30273-3D2-Dias-Dias-Dias-YPG-18h-E-E_2015-08-04_3_0_B9_1.dat
S5_File.zip	13-15	30273-3D2-Dias-Dias-Dias-YPG-18h-E-E_2015-08-04_3_0_E9_1.dat
S5_File.zip	13-15	30273-3D2-Dias-Dias-Dias-YPG-18h-E-E_2015-08-06_1_0_D7_1.dat
S5_File.zip	13-15	30273-3D2-Dias-Dias-Dias-YPG-18h-E-E_2015-08-06_2_0_D8_1.dat
S5_File.zip	13-15	30273-3D2-Dias-Dias-Dias-YPG-18h-E-E_2015-08-06_3_0_D9_1.dat
S5_File.zip	13-15	30273-3D2-Dias-Dias-Dias-YPG-18h-E-E_2015-08-07_1_0_D7_1.dat
S5_File.zip	13-15	30273-3D2-Dias-Dias-Dias-YPG-18h-E-E_2015-08-07_2_0_D8_1.dat
S5_File.zip	13-15	30273-3D2-Dias-Dias-Dias-YPG-18h-E-E_2015-08-07_3_0_D9_1.dat
S5_File.zip	13-15	30273-3D2-Dias-Dias-Dias-YPG-18h-E-E_2015-08-10__0_D7_1.dat
S5_File.zip	13-15	30273-3D2-Dias-Dias-Dias-YPG-18h-E-E_2015-08-10__0_D8_1.dat
S5_File.zip	13-15	30273-3D2-Dias-Dias-Dias-YPG-18h-E-E_2015-08-10__0_D9_1.dat
S5_File.zip	13-15	30273-3D2-Dias-Dias-Dias-YPG-18h-E-E_2015-08-11__0_A7_1.dat
S5_File.zip	13-15	30273-3D2-Dias-Dias-Dias-YPG-18h-E-E_2015-08-11__0_A8_1.dat
S5_File.zip	13-15	30273-3D2-Dias-Dias-Dias-YPG-18h-E-E_2015-08-11__0_A9_1.dat
S5_File.zip	13-15	30273-3D2-Dias-Dias-Dias-YPG-18h-E-E_2015-08-12__0_E7_1.dat
S5_File.zip	13-15	30273-3D2-Dias-Dias-Dias-YPG-18h-E-E_2015-08-12__0_E8_1.dat
S5_File.zip	13-15	30273-3D2-Dias-Dias-Dias-YPG-18h-E-E_2015-08-12__0_E9_1.dat
S5_File.zip	13-15	30273-3D2-Dias-Dias-Dias-YPG-18h-E-E_2015-08-13__0_B1_1.dat
S5_File.zip	13-15	30273-3D2-Dias-Dias-Dias-YPG-18h-E-E_2015-08-13__0_B2_1.dat
S5_File.zip	13-15	30273-3D2-Dias-Dias-Dias-YPG-18h-E-E_2015-08-13__0_B3_1.dat
S5_File.zip	13-15	30273-3D2-Dias-Dias-Dias-YPG-18h-E-E_2015-08-14__0_D1_1.dat
S5_File.zip	13-15	30273-3D2-Dias-Dias-Dias-YPG-18h-E-E_2015-08-14__0_D2_1.dat
S5_File.zip	13-15	30273-3D2-Dias-Dias-Dias-YPG-18h-E-E_2015-08-14__0_D3_1.dat
S5_File.zip	13-15	30273-3D2-Dias-Dias-Dias-YPG-18h-E-E_2015-08-18__0_A1_1.dat
S5_File.zip	13-15	30273-3D2-Dias-Dias-Dias-YPG-18h-E-E_2015-08-18__0_A2_1.dat
S5_File.zip	13-15	30273-3D2-Dias-Dias-Dias-YPG-18h-E-E_2015-08-18__0_A3_1.dat
S5_File.zip	13-15	30274-3H2-Dias-Dias-Dias-YPG-18h-E-E_2015-08-04_1_0_B10_1.dat
S5_File.zip	13-15	30274-3H2-Dias-Dias-Dias-YPG-18h-E-E_2015-08-04_2_0_B11_1.dat
S5_File.zip	13-15	30274-3H2-Dias-Dias-Dias-YPG-18h-E-E_2015-08-04_3_0_B12_1.dat
S5_File.zip	13-15	30274-3H2-Dias-Dias-Dias-YPG-18h-E-E_2015-08-06_1_0_D10_1.dat
S5_File.zip	13-15	30274-3H2-Dias-Dias-Dias-YPG-18h-E-E_2015-08-06_2_0_D11_1.dat
S5_File.zip	13-15	30274-3H2-Dias-Dias-Dias-YPG-18h-E-E_2015-08-06_3_0_D12_1.dat
S5_File.zip	13-15	30274-3H2-Dias-Dias-Dias-YPG-18h-E-E_2015-08-07_1_0_D10_1.dat
S5_File.zip	13-15	30274-3H2-Dias-Dias-Dias-YPG-18h-E-E_2015-08-07_2_0_D11_1.dat
S5_File.zip	13-15	30274-3H2-Dias-Dias-Dias-YPG-18h-E-E_2015-08-07_3_0_D12_1.dat
S5_File.zip	13-15	30274-3H2-Dias-Dias-Dias-YPG-18h-E-E_2015-08-10__0_D10_1.dat
S5_File.zip	13-15	30274-3H2-Dias-Dias-Dias-YPG-18h-E-E_2015-08-10__0_D11_1.dat
S5_File.zip	13-15	30274-3H2-Dias-Dias-Dias-YPG-18h-E-E_2015-08-10__0_D12_1.dat
S5_File.zip	13-15	30274-3H2-Dias-Dias-Dias-YPG-18h-E-E_2015-08-11__0_A10_1.dat
S5_File.zip	13-15	30274-3H2-Dias-Dias-Dias-YPG-18h-E-E_2015-08-11__0_A11_1.dat
S5_File.zip	13-15	30274-3H2-Dias-Dias-Dias-YPG-18h-E-E_2015-08-11__0_A12_1.dat
S5_File.zip	13-15	30274-3H2-Dias-Dias-Dias-YPG-18h-E-E_2015-08-12__0_E10_1.dat
S5_File.zip	13-15	30274-3H2-Dias-Dias-Dias-YPG-18h-E-E_2015-08-12__0_E11_1.dat
S5_File.zip	13-15	30274-3H2-Dias-Dias-Dias-YPG-18h-E-E_2015-08-12__0_E12_1.dat
S5_File.zip	13-15	30274-3H2-Dias-Dias-Dias-YPG-18h-E-E_2015-08-13__0_B4_1.dat
S5_File.zip	13-15	30274-3H2-Dias-Dias-Dias-YPG-18h-E-E_2015-08-13__0_B5_1.dat
S5_File.zip	13-15	30274-3H2-Dias-Dias-Dias-YPG-18h-E-E_2015-08-13__0_B6_1.dat
S5_File.zip	13-15	30274-3H2-Dias-Dias-Dias-YPG-18h-E-E_2015-08-14__0_D4_1.dat
S5_File.zip	13-15	30274-3H2-Dias-Dias-Dias-YPG-18h-E-E_2015-08-14__0_D5_2.dat
S5_File.zip	13-15	30274-3H2-Dias-Dias-Dias-YPG-18h-E-E_2015-08-14__0_D6_1.dat
S5_File.zip	13-15	30274-3H2-Dias-Dias-Dias-YPG-18h-E-E_2015-08-18__0_A4_1.dat
S5_File.zip	13-15	30274-3H2-Dias-Dias-Dias-YPG-18h-E-E_2015-08-18__0_A5_1.dat
S5_File.zip	13-15	30274-3H2-Dias-Dias-Dias-YPG-18h-E-E_2015-08-18__0_A6_1.dat
S5_File.zip	13-15	30274-3H2-Dias-Dias-Dias-YPG-18h-E-E_2016-11-15__0_A1_1.dat
S5_File.zip	13-15	30274-3H2-Dias-Dias-Dias-YPG-18h-E-E_2016-11-15__0_A2_1.dat
S5_File.zip	13-15	30274-3H2-Dias-Dias-Dias-YPG-18h-E-E_2016-11-15__0_A3_1.dat
S6_File.zip	16-18	30275-3470-Lag-Lag-Lag-YPG-18h-E-E_2015-07-06_1_0_B1_1.dat
S6_File.zip	16-18	30275-3470-Lag-Lag-Lag-YPG-18h-E-E_2015-07-06_2_0_B2_1.dat
S6_File.zip	16-18	30275-3470-Lag-Lag-Lag-YPG-18h-E-E_2015-07-06_3_0_B3_1.dat
S6_File.zip	16-18	30275-3470-Lag-Lag-Lag-YPG-18h-E-E_2015-07-07__0_B1_1.dat
S6_File.zip	16-18	30275-3470-Lag-Lag-Lag-YPG-18h-E-E_2015-07-07__0_B2_1.dat
S6_File.zip	16-18	30275-3470-Lag-Lag-Lag-YPG-18h-E-E_2015-07-07__0_B3_1.dat
S6_File.zip	16-18	30275-3470-Lag-Lag-Lag-YPG-18h-E-E_2015-07-08_1_0_B1_1.dat
S6_File.zip	16-18	30275-3470-Lag-Lag-Lag-YPG-18h-E-E_2015-07-08_2_0_B2_1.dat
S6_File.zip	16-18	30275-3470-Lag-Lag-Lag-YPG-18h-E-E_2015-07-08_3_0_B3_1.dat
S6_File.zip	16-18	30275-3470-Lag-Lag-Lag-YPG-18h-E-E_2015-07-13_1_0_B10_1.dat
S6_File.zip	16-18	30275-3470-Lag-Lag-Lag-YPG-18h-E-E_2015-07-13_2_0_B11_1.dat
S6_File.zip	16-18	30275-3470-Lag-Lag-Lag-YPG-18h-E-E_2015-07-13_3_0_B12_1.dat
S6_File.zip	16-18	30275-3470-Lag-Lag-Lag-YPG-18h-E-E_2015-07-14_1_0_E4_1.dat
S6_File.zip	16-18	30275-3470-Lag-Lag-Lag-YPG-18h-E-E_2015-07-14_2_0_E5_1.dat
S6_File.zip	16-18	30275-3470-Lag-Lag-Lag-YPG-18h-E-E_2015-07-14_3_0_E6_1.dat
S6_File.zip	16-18	30275-3470-Lag-Lag-Lag-YPG-18h-E-E_2015-07-15_1_0_B10_1.dat
S6_File.zip	16-18	30275-3470-Lag-Lag-Lag-YPG-18h-E-E_2015-07-15_2_0_B11_1.dat
S6_File.zip	16-18	30275-3470-Lag-Lag-Lag-YPG-18h-E-E_2015-07-15_3_0_B12_1.dat
S6_File.zip	16-18	30275-3470-Lag-Lag-Lag-YPG-18h-E-E_2015-07-16_1_0_B10_1.dat
S6_File.zip	16-18	30275-3470-Lag-Lag-Lag-YPG-18h-E-E_2015-07-16_2_0_B11_1.dat
S6_File.zip	16-18	30275-3470-Lag-Lag-Lag-YPG-18h-E-E_2015-07-16_3_0_B12_1.dat
S6_File.zip	16-18	30275-3470-Lag-Lag-Lag-YPG-18h-E-E_2015-07-17_1_0_B10_1.dat
S6_File.zip	16-18	30275-3470-Lag-Lag-Lag-YPG-18h-E-E_2015-07-17_1_0_C7_1.dat
S6_File.zip	16-18	30275-3470-Lag-Lag-Lag-YPG-18h-E-E_2015-07-17_2_0_B11_1.dat
S6_File.zip	16-18	30275-3470-Lag-Lag-Lag-YPG-18h-E-E_2015-07-17_2_0_C8_1.dat
S6_File.zip	16-18	30275-3470-Lag-Lag-Lag-YPG-18h-E-E_2015-07-17_3_0_B12_1.dat
S6_File.zip	16-18	30275-3470-Lag-Lag-Lag-YPG-18h-E-E_2015-07-17_3_0_C9_1.dat
S6_File.zip	16-18	30275-3470-Lag-Lag-Lag-YPG-18h-E-E_2015-07-21__0_B10_1.dat
S6_File.zip	16-18	30275-3470-Lag-Lag-Lag-YPG-18h-E-E_2015-07-21__0_B11_1.dat
S6_File.zip	16-18	30275-3470-Lag-Lag-Lag-YPG-18h-E-E_2015-07-21__0_B12_1.dat
S6_File.zip	16-18	30276-3478-Lag-Lag-Lag-YPG-18h-E-E_2016-09-20_1_0_A1_1.dat
S6_File.zip	16-18	30276-3478-Lag-Lag-Lag-YPG-18h-E-E_2016-09-20_1_0_A2_1.dat
S6_File.zip	16-18	30276-3478-Lag-Lag-Lag-YPG-18h-E-E_2016-09-20_1_0_A3_1.dat
S6_File.zip	16-18	30276-3478-Lag-Lag-Lag-YPG-18h-E-E_2016-09-20_2_0_A4_1.dat
S6_File.zip	16-18	30276-3478-Lag-Lag-Lag-YPG-18h-E-E_2016-09-20_2_0_A5_1.dat
S6_File.zip	16-18	30276-3478-Lag-Lag-Lag-YPG-18h-E-E_2016-09-20_2_0_A6_1.dat
S6_File.zip	16-18	30276-3478-Lag-Lag-Lag-YPG-18h-E-E_2016-09-21_3_0_A1_1.dat
S6_File.zip	16-18	30276-3478-Lag-Lag-Lag-YPG-18h-E-E_2016-09-21_3_0_A2_1.dat
S6_File.zip	16-18	30276-3478-Lag-Lag-Lag-YPG-18h-E-E_2016-09-21_3_0_A3_1.dat
S6_File.zip	16-18	30276-3478-Lag-Lag-Lag-YPG-18h-E-E_2016-09-21_4_0_A4_1.dat
S6_File.zip	16-18	30276-3478-Lag-Lag-Lag-YPG-18h-E-E_2016-09-21_4_0_A5_1.dat
S6_File.zip	16-18	30276-3478-Lag-Lag-Lag-YPG-18h-E-E_2016-09-21_4_0_A6_1.dat
S6_File.zip	16-18	30276-3478-Lag-Lag-Lag-YPG-18h-E-E_2016-09-22_5_0_A1_1.dat
S6_File.zip	16-18	30276-3478-Lag-Lag-Lag-YPG-18h-E-E_2016-09-22_5_0_A2_1.dat
S6_File.zip	16-18	30276-3478-Lag-Lag-Lag-YPG-18h-E-E_2016-09-22_5_0_A3_1.dat
S6_File.zip	16-18	30276-3478-Lag-Lag-Lag-YPG-18h-E-E_2016-09-22_6_0_A4_1.dat
S6_File.zip	16-18	30276-3478-Lag-Lag-Lag-YPG-18h-E-E_2016-09-22_6_0_A5_1.dat
S6_File.zip	16-18	30276-3478-Lag-Lag-Lag-YPG-18h-E-E_2016-09-22_6_0_A6_1.dat
S6_File.zip	16-18	30276-3478-Lag-Lag-Lag-YPG-18h-E-E_2016-09-23_7_0_A1_1.dat
S6_File.zip	16-18	30276-3478-Lag-Lag-Lag-YPG-18h-E-E_2016-09-23_7_0_A2_1.dat
S6_File.zip	16-18	30276-3478-Lag-Lag-Lag-YPG-18h-E-E_2016-09-23_7_0_A3_1.dat
S6_File.zip	16-18	30276-3478-Lag-Lag-Lag-YPG-18h-E-E_2016-09-23_8_0_A4_1.dat
S6_File.zip	16-18	30276-3478-Lag-Lag-Lag-YPG-18h-E-E_2016-09-23_8_0_A5_1.dat
S6_File.zip	16-18	30276-3478-Lag-Lag-Lag-YPG-18h-E-E_2016-09-23_8_0_A6_1.dat
S6_File.zip	16-18	30276-3478-Lag-Lag-Lag-YPG-18h-E-E_2016-09-27_10_0_A4_1.dat
S6_File.zip	16-18	30276-3478-Lag-Lag-Lag-YPG-18h-E-E_2016-09-27_10_0_A5_1.dat
S6_File.zip	16-18	30276-3478-Lag-Lag-Lag-YPG-18h-E-E_2016-09-27_10_0_A6_1.dat
S6_File.zip	16-18	30276-3478-Lag-Lag-Lag-YPG-18h-E-E_2016-09-27_9_0_A1_1.dat
S6_File.zip	16-18	30276-3478-Lag-Lag-Lag-YPG-18h-E-E_2016-09-27_9_0_A2_1.dat
S6_File.zip	16-18	30276-3478-Lag-Lag-Lag-YPG-18h-E-E_2016-09-27_9_0_A3_1.dat
S6_File.zip	16-18	30277-59-Lag-Lag-Lag-YPG-18h-E-E_2016-09-20_1_0_A7_1.dat
S6_File.zip	16-18	30277-59-Lag-Lag-Lag-YPG-18h-E-E_2016-09-20_1_0_A8_1.dat
S6_File.zip	16-18	30277-59-Lag-Lag-Lag-YPG-18h-E-E_2016-09-20_1_0_A9_1.dat
S6_File.zip	16-18	30277-59-Lag-Lag-Lag-YPG-18h-E-E_2016-09-20_2_0_A10_1.dat
S6_File.zip	16-18	30277-59-Lag-Lag-Lag-YPG-18h-E-E_2016-09-20_2_0_A11_1.dat
S6_File.zip	16-18	30277-59-Lag-Lag-Lag-YPG-18h-E-E_2016-09-20_2_0_A12_1.dat
S6_File.zip	16-18	30277-59-Lag-Lag-Lag-YPG-18h-E-E_2016-09-21_3_0_A7_1.dat
S6_File.zip	16-18	30277-59-Lag-Lag-Lag-YPG-18h-E-E_2016-09-21_3_0_A8_1.dat
S6_File.zip	16-18	30277-59-Lag-Lag-Lag-YPG-18h-E-E_2016-09-21_3_0_A9_1.dat
S6_File.zip	16-18	30277-59-Lag-Lag-Lag-YPG-18h-E-E_2016-09-21_4_0_A10_1.dat
S6_File.zip	16-18	30277-59-Lag-Lag-Lag-YPG-18h-E-E_2016-09-21_4_0_A11_1.dat
S6_File.zip	16-18	30277-59-Lag-Lag-Lag-YPG-18h-E-E_2016-09-21_4_0_A12_1.dat
S6_File.zip	16-18	30277-59-Lag-Lag-Lag-YPG-18h-E-E_2016-09-22_5_0_A7_1.dat
S6_File.zip	16-18	30277-59-Lag-Lag-Lag-YPG-18h-E-E_2016-09-22_5_0_A8_1.dat
S6_File.zip	16-18	30277-59-Lag-Lag-Lag-YPG-18h-E-E_2016-09-22_5_0_A9_1.dat
S6_File.zip	16-18	30277-59-Lag-Lag-Lag-YPG-18h-E-E_2016-09-22_6_0_A10_1.dat
S6_File.zip	16-18	30277-59-Lag-Lag-Lag-YPG-18h-E-E_2016-09-22_6_0_A11_1.dat
S6_File.zip	16-18	30277-59-Lag-Lag-Lag-YPG-18h-E-E_2016-09-22_6_0_A12_1.dat
S6_File.zip	16-18	30277-59-Lag-Lag-Lag-YPG-18h-E-E_2016-09-23_7_0_A7_1.dat
S6_File.zip	16-18	30277-59-Lag-Lag-Lag-YPG-18h-E-E_2016-09-23_7_0_A8_1.dat
S6_File.zip	16-18	30277-59-Lag-Lag-Lag-YPG-18h-E-E_2016-09-23_7_0_A9_1.dat
S6_File.zip	16-18	30277-59-Lag-Lag-Lag-YPG-18h-E-E_2016-09-23_8_0_A10_1.dat
S6_File.zip	16-18	30277-59-Lag-Lag-Lag-YPG-18h-E-E_2016-09-23_8_0_A11_1.dat
S6_File.zip	16-18	30277-59-Lag-Lag-Lag-YPG-18h-E-E_2016-09-23_8_0_A12_1.dat
S6_File.zip	16-18	30277-59-Lag-Lag-Lag-YPG-18h-E-E_2016-09-27_10_0_A10_1.dat
S6_File.zip	16-18	30277-59-Lag-Lag-Lag-YPG-18h-E-E_2016-09-27_10_0_A11_1.dat
S6_File.zip	16-18	30277-59-Lag-Lag-Lag-YPG-18h-E-E_2016-09-27_10_0_A12_1.dat
S6_File.zip	16-18	30277-59-Lag-Lag-Lag-YPG-18h-E-E_2016-09-27_9_0_A7_1.dat
S6_File.zip	16-18	30277-59-Lag-Lag-Lag-YPG-18h-E-E_2016-09-27_9_0_A8_1.dat
S6_File.zip	16-18	30277-59-Lag-Lag-Lag-YPG-18h-E-E_2016-09-27_9_0_A9_1.dat
S7_File.zip	19-21	30278-69-Lag-Lag-Lag-YPG-18h-E-E_2016-09-20_1_0_B1_1.dat
S7_File.zip	19-21	30278-69-Lag-Lag-Lag-YPG-18h-E-E_2016-09-20_1_0_B2_1.dat
S7_File.zip	19-21	30278-69-Lag-Lag-Lag-YPG-18h-E-E_2016-09-20_1_0_B3_1.dat
S7_File.zip	19-21	30278-69-Lag-Lag-Lag-YPG-18h-E-E_2016-09-20_2_0_B4_1.dat
S7_File.zip	19-21	30278-69-Lag-Lag-Lag-YPG-18h-E-E_2016-09-20_2_0_B5_1.dat
S7_File.zip	19-21	30278-69-Lag-Lag-Lag-YPG-18h-E-E_2016-09-20_2_0_B6_1.dat
S7_File.zip	19-21	30278-69-Lag-Lag-Lag-YPG-18h-E-E_2016-09-21_3_0_B1_1.dat
S7_File.zip	19-21	30278-69-Lag-Lag-Lag-YPG-18h-E-E_2016-09-21_3_0_B2_1.dat
S7_File.zip	19-21	30278-69-Lag-Lag-Lag-YPG-18h-E-E_2016-09-21_3_0_B3_1.dat
S7_File.zip	19-21	30278-69-Lag-Lag-Lag-YPG-18h-E-E_2016-09-21_4_0_B4_1.dat
S7_File.zip	19-21	30278-69-Lag-Lag-Lag-YPG-18h-E-E_2016-09-21_4_0_B5_1.dat
S7_File.zip	19-21	30278-69-Lag-Lag-Lag-YPG-18h-E-E_2016-09-21_4_0_B6_1.dat
S7_File.zip	19-21	30278-69-Lag-Lag-Lag-YPG-18h-E-E_2016-09-22_6_0_B4_1.dat
S7_File.zip	19-21	30278-69-Lag-Lag-Lag-YPG-18h-E-E_2016-09-22_6_0_B5_1.dat
S7_File.zip	19-21	30278-69-Lag-Lag-Lag-YPG-18h-E-E_2016-09-22_6_0_B6_1.dat
S7_File.zip	19-21	30278-69-Lag-Lag-Lag-YPG-18h-E-E_2016-09-23_7_0_B1_1.dat
S7_File.zip	19-21	30278-69-Lag-Lag-Lag-YPG-18h-E-E_2016-09-23_7_0_B2_1.dat
S7_File.zip	19-21	30278-69-Lag-Lag-Lag-YPG-18h-E-E_2016-09-23_7_0_B3_1.dat
S7_File.zip	19-21	30278-69-Lag-Lag-Lag-YPG-18h-E-E_2016-09-23_8_0_B4_1.dat
S7_File.zip	19-21	30278-69-Lag-Lag-Lag-YPG-18h-E-E_2016-09-23_8_0_B5_1.dat
S7_File.zip	19-21	30278-69-Lag-Lag-Lag-YPG-18h-E-E_2016-09-23_8_0_B6_1.dat
S7_File.zip	19-21	30278-69-Lag-Lag-Lag-YPG-18h-E-E_2016-09-27_10_0_B4_1.dat
S7_File.zip	19-21	30278-69-Lag-Lag-Lag-YPG-18h-E-E_2016-09-27_10_0_B5_1.dat
S7_File.zip	19-21	30278-69-Lag-Lag-Lag-YPG-18h-E-E_2016-09-27_10_0_B6_1.dat
S7_File.zip	19-21	30278-69-Lag-Lag-Lag-YPG-18h-E-E_2016-09-27_9_0_B1_1.dat
S7_File.zip	19-21	30278-69-Lag-Lag-Lag-YPG-18h-E-E_2016-09-27_9_0_B2_1.dat
S7_File.zip	19-21	30278-69-Lag-Lag-Lag-YPG-18h-E-E_2016-09-27_9_0_B3_1.dat
S7_File.zip	19-21	30278-69-Lag-Lag-Lag-YPG-18h-E-E_2016-10-03_5_0_H1_1.dat
S7_File.zip	19-21	30278-69-Lag-Lag-Lag-YPG-18h-E-E_2016-10-03_5_0_H2_1.dat
S7_File.zip	19-21	30278-69-Lag-Lag-Lag-YPG-18h-E-E_2016-10-03_5_0_H3_1.dat
S7_File.zip	19-21	30279-120-Lag-Lag-Lag-YPG-18h-E-E_2016-09-20_1_0_B7_1.dat
S7_File.zip	19-21	30279-120-Lag-Lag-Lag-YPG-18h-E-E_2016-09-20_1_0_B8_1.dat
S7_File.zip	19-21	30279-120-Lag-Lag-Lag-YPG-18h-E-E_2016-09-20_1_0_B9_1.dat
S7_File.zip	19-21	30279-120-Lag-Lag-Lag-YPG-18h-E-E_2016-09-20_2_0_B10_1.dat
S7_File.zip	19-21	30279-120-Lag-Lag-Lag-YPG-18h-E-E_2016-09-20_2_0_B11_1.dat
S7_File.zip	19-21	30279-120-Lag-Lag-Lag-YPG-18h-E-E_2016-09-20_2_0_B12_1.dat
S7_File.zip	19-21	30279-120-Lag-Lag-Lag-YPG-18h-E-E_2016-09-21_3_0_B7_1.dat
S7_File.zip	19-21	30279-120-Lag-Lag-Lag-YPG-18h-E-E_2016-09-21_3_0_B8_1.dat
S7_File.zip	19-21	30279-120-Lag-Lag-Lag-YPG-18h-E-E_2016-09-21_3_0_B9_1.dat
S7_File.zip	19-21	30279-120-Lag-Lag-Lag-YPG-18h-E-E_2016-09-21_4_0_B10_1.dat
S7_File.zip	19-21	30279-120-Lag-Lag-Lag-YPG-18h-E-E_2016-09-21_4_0_B11_1.dat
S7_File.zip	19-21	30279-120-Lag-Lag-Lag-YPG-18h-E-E_2016-09-21_4_0_B12_1.dat
S7_File.zip	19-21	30279-120-Lag-Lag-Lag-YPG-18h-E-E_2016-09-22_5_0_B7_1.dat
S7_File.zip	19-21	30279-120-Lag-Lag-Lag-YPG-18h-E-E_2016-09-22_5_0_B8_1.dat
S7_File.zip	19-21	30279-120-Lag-Lag-Lag-YPG-18h-E-E_2016-09-22_5_0_B9_1.dat
S7_File.zip	19-21	30279-120-Lag-Lag-Lag-YPG-18h-E-E_2016-09-22_6_0_B10_1.dat
S7_File.zip	19-21	30279-120-Lag-Lag-Lag-YPG-18h-E-E_2016-09-22_6_0_B11_1.dat
S7_File.zip	19-21	30279-120-Lag-Lag-Lag-YPG-18h-E-E_2016-09-22_6_0_B12_1.dat
S7_File.zip	19-21	30279-120-Lag-Lag-Lag-YPG-18h-E-E_2016-09-23_7_0_B7_1.dat
S7_File.zip	19-21	30279-120-Lag-Lag-Lag-YPG-18h-E-E_2016-09-23_7_0_B8_1.dat
S7_File.zip	19-21	30279-120-Lag-Lag-Lag-YPG-18h-E-E_2016-09-23_7_0_B9_1.dat
S7_File.zip	19-21	30279-120-Lag-Lag-Lag-YPG-18h-E-E_2016-09-23_8_0_B10_1.dat
S7_File.zip	19-21	30279-120-Lag-Lag-Lag-YPG-18h-E-E_2016-09-23_8_0_B11_1.dat
S7_File.zip	19-21	30279-120-Lag-Lag-Lag-YPG-18h-E-E_2016-09-23_8_0_B12_1.dat
S7_File.zip	19-21	30279-120-Lag-Lag-Lag-YPG-18h-E-E_2016-09-27_10_0_B10_1.dat
S7_File.zip	19-21	30279-120-Lag-Lag-Lag-YPG-18h-E-E_2016-09-27_10_0_B11_1.dat
S7_File.zip	19-21	30279-120-Lag-Lag-Lag-YPG-18h-E-E_2016-09-27_10_0_B12_1.dat
S7_File.zip	19-21	30279-120-Lag-Lag-Lag-YPG-18h-E-E_2016-09-27_9_0_B7_1.dat
S7_File.zip	19-21	30279-120-Lag-Lag-Lag-YPG-18h-E-E_2016-09-27_9_0_B8_1.dat
S7_File.zip	19-21	30279-120-Lag-Lag-Lag-YPG-18h-E-E_2016-09-27_9_0_B9_1.dat
S7_File.zip	19-21	30280-128-Lag-Lag-Lag-YPG-18h-E-E_2016-09-20_1_0_C1_1.dat
S7_File.zip	19-21	30280-128-Lag-Lag-Lag-YPG-18h-E-E_2016-09-20_1_0_C2_1.dat
S7_File.zip	19-21	30280-128-Lag-Lag-Lag-YPG-18h-E-E_2016-09-20_1_0_C3_1.dat
S7_File.zip	19-21	30280-128-Lag-Lag-Lag-YPG-18h-E-E_2016-09-20_2_0_C4_1.dat
S7_File.zip	19-21	30280-128-Lag-Lag-Lag-YPG-18h-E-E_2016-09-20_2_0_C5_1.dat
S7_File.zip	19-21	30280-128-Lag-Lag-Lag-YPG-18h-E-E_2016-09-20_2_0_C6_1.dat
S7_File.zip	19-21	30280-128-Lag-Lag-Lag-YPG-18h-E-E_2016-09-21_3_0_C1_1.dat
S7_File.zip	19-21	30280-128-Lag-Lag-Lag-YPG-18h-E-E_2016-09-21_3_0_C2_1.dat
S7_File.zip	19-21	30280-128-Lag-Lag-Lag-YPG-18h-E-E_2016-09-21_3_0_C3_1.dat
S7_File.zip	19-21	30280-128-Lag-Lag-Lag-YPG-18h-E-E_2016-09-21_4_0_C4_1.dat
S7_File.zip	19-21	30280-128-Lag-Lag-Lag-YPG-18h-E-E_2016-09-21_4_0_C5_1.dat
S7_File.zip	19-21	30280-128-Lag-Lag-Lag-YPG-18h-E-E_2016-09-21_4_0_C6_1.dat
S7_File.zip	19-21	30280-128-Lag-Lag-Lag-YPG-18h-E-E_2016-09-22_5_0_C1_1.dat
S7_File.zip	19-21	30280-128-Lag-Lag-Lag-YPG-18h-E-E_2016-09-22_5_0_C2_1.dat
S7_File.zip	19-21	30280-128-Lag-Lag-Lag-YPG-18h-E-E_2016-09-22_5_0_C3_1.dat
S7_File.zip	19-21	30280-128-Lag-Lag-Lag-YPG-18h-E-E_2016-09-22_6_0_C4_1.dat
S7_File.zip	19-21	30280-128-Lag-Lag-Lag-YPG-18h-E-E_2016-09-22_6_0_C5_1.dat
S7_File.zip	19-21	30280-128-Lag-Lag-Lag-YPG-18h-E-E_2016-09-22_6_0_C6_1.dat
S7_File.zip	19-21	30280-128-Lag-Lag-Lag-YPG-18h-E-E_2016-09-23_7_0_C1_1.dat
S7_File.zip	19-21	30280-128-Lag-Lag-Lag-YPG-18h-E-E_2016-09-23_7_0_C2_1.dat
S7_File.zip	19-21	30280-128-Lag-Lag-Lag-YPG-18h-E-E_2016-09-23_7_0_C3_1.dat
S7_File.zip	19-21	30280-128-Lag-Lag-Lag-YPG-18h-E-E_2016-09-23_8_0_C4_1.dat
S7_File.zip	19-21	30280-128-Lag-Lag-Lag-YPG-18h-E-E_2016-09-23_8_0_C5_1.dat
S7_File.zip	19-21	30280-128-Lag-Lag-Lag-YPG-18h-E-E_2016-09-23_8_0_C6_1.dat
S7_File.zip	19-21	30280-128-Lag-Lag-Lag-YPG-18h-E-E_2016-09-27_10_0_C4_1.dat
S7_File.zip	19-21	30280-128-Lag-Lag-Lag-YPG-18h-E-E_2016-09-27_10_0_C5_1.dat
S7_File.zip	19-21	30280-128-Lag-Lag-Lag-YPG-18h-E-E_2016-09-27_10_0_C6_1.dat
S7_File.zip	19-21	30280-128-Lag-Lag-Lag-YPG-18h-E-E_2016-09-27_9_0_C1_1.dat
S7_File.zip	19-21	30280-128-Lag-Lag-Lag-YPG-18h-E-E_2016-09-27_9_0_C2_1.dat
S7_File.zip	19-21	30280-128-Lag-Lag-Lag-YPG-18h-E-E_2016-09-27_9_0_C3_1.dat
S8_File.zip	22-24	30281-168-Lag-Lag-Lag-YPG-18h-E-E_2016-09-20_1_0_C7_1.dat
S8_File.zip	22-24	30281-168-Lag-Lag-Lag-YPG-18h-E-E_2016-09-20_1_0_C8_1.dat
S8_File.zip	22-24	30281-168-Lag-Lag-Lag-YPG-18h-E-E_2016-09-20_1_0_C9_1.dat
S8_File.zip	22-24	30281-168-Lag-Lag-Lag-YPG-18h-E-E_2016-09-20_2_0_C10_1.dat
S8_File.zip	22-24	30281-168-Lag-Lag-Lag-YPG-18h-E-E_2016-09-20_2_0_C11_1.dat
S8_File.zip	22-24	30281-168-Lag-Lag-Lag-YPG-18h-E-E_2016-09-20_2_0_C12_1.dat
S8_File.zip	22-24	30281-168-Lag-Lag-Lag-YPG-18h-E-E_2016-09-21_3_0_C7_1.dat
S8_File.zip	22-24	30281-168-Lag-Lag-Lag-YPG-18h-E-E_2016-09-21_3_0_C8_1.dat
S8_File.zip	22-24	30281-168-Lag-Lag-Lag-YPG-18h-E-E_2016-09-21_3_0_C9_1.dat
S8_File.zip	22-24	30281-168-Lag-Lag-Lag-YPG-18h-E-E_2016-09-21_4_0_C10_1.dat
S8_File.zip	22-24	30281-168-Lag-Lag-Lag-YPG-18h-E-E_2016-09-21_4_0_C11_1.dat
S8_File.zip	22-24	30281-168-Lag-Lag-Lag-YPG-18h-E-E_2016-09-21_4_0_C12_1.dat
S8_File.zip	22-24	30281-168-Lag-Lag-Lag-YPG-18h-E-E_2016-09-22_5_0_C7_1.dat
S8_File.zip	22-24	30281-168-Lag-Lag-Lag-YPG-18h-E-E_2016-09-22_5_0_C8_1.dat
S8_File.zip	22-24	30281-168-Lag-Lag-Lag-YPG-18h-E-E_2016-09-22_5_0_C9_1.dat
S8_File.zip	22-24	30281-168-Lag-Lag-Lag-YPG-18h-E-E_2016-09-22_6_0_C10_1.dat
S8_File.zip	22-24	30281-168-Lag-Lag-Lag-YPG-18h-E-E_2016-09-22_6_0_C11_1.dat
S8_File.zip	22-24	30281-168-Lag-Lag-Lag-YPG-18h-E-E_2016-09-22_6_0_C12_1.dat
S8_File.zip	22-24	30281-168-Lag-Lag-Lag-YPG-18h-E-E_2016-09-23_7_0_C7_1.dat
S8_File.zip	22-24	30281-168-Lag-Lag-Lag-YPG-18h-E-E_2016-09-23_7_0_C8_1.dat
S8_File.zip	22-24	30281-168-Lag-Lag-Lag-YPG-18h-E-E_2016-09-23_7_0_C9_1.dat
S8_File.zip	22-24	30281-168-Lag-Lag-Lag-YPG-18h-E-E_2016-09-23_8_0_C10_1.dat
S8_File.zip	22-24	30281-168-Lag-Lag-Lag-YPG-18h-E-E_2016-09-23_8_0_C11_1.dat
S8_File.zip	22-24	30281-168-Lag-Lag-Lag-YPG-18h-E-E_2016-09-23_8_0_C12_1.dat
S8_File.zip	22-24	30281-168-Lag-Lag-Lag-YPG-18h-E-E_2016-09-27_10_0_C10_1.dat
S8_File.zip	22-24	30281-168-Lag-Lag-Lag-YPG-18h-E-E_2016-09-27_10_0_C11_1.dat
S8_File.zip	22-24	30281-168-Lag-Lag-Lag-YPG-18h-E-E_2016-09-27_10_0_C12_1.dat
S8_File.zip	22-24	30281-168-Lag-Lag-Lag-YPG-18h-E-E_2016-09-27_9_0_C7_1.dat
S8_File.zip	22-24	30281-168-Lag-Lag-Lag-YPG-18h-E-E_2016-09-27_9_0_C8_1.dat
S8_File.zip	22-24	30281-168-Lag-Lag-Lag-YPG-18h-E-E_2016-09-27_9_0_C9_1.dat
S8_File.zip	22-24	30282-8I4-Lag-Lag-Lag-YPG-18h-E-E_2016-09-20_1_0_D1_1.dat
S8_File.zip	22-24	30282-8I4-Lag-Lag-Lag-YPG-18h-E-E_2016-09-20_1_0_D2_1.dat
S8_File.zip	22-24	30282-8I4-Lag-Lag-Lag-YPG-18h-E-E_2016-09-20_1_0_D3_1.dat
S8_File.zip	22-24	30282-8I4-Lag-Lag-Lag-YPG-18h-E-E_2016-09-20_2_0_D4_1.dat
S8_File.zip	22-24	30282-8I4-Lag-Lag-Lag-YPG-18h-E-E_2016-09-20_2_0_D5_1.dat
S8_File.zip	22-24	30282-8I4-Lag-Lag-Lag-YPG-18h-E-E_2016-09-20_2_0_D6_1.dat
S8_File.zip	22-24	30282-8I4-Lag-Lag-Lag-YPG-18h-E-E_2016-09-21_3_0_D1_1.dat
S8_File.zip	22-24	30282-8I4-Lag-Lag-Lag-YPG-18h-E-E_2016-09-21_3_0_D2_1.dat
S8_File.zip	22-24	30282-8I4-Lag-Lag-Lag-YPG-18h-E-E_2016-09-21_3_0_D3_1.dat
S8_File.zip	22-24	30282-8I4-Lag-Lag-Lag-YPG-18h-E-E_2016-09-21_4_0_D4_1.dat
S8_File.zip	22-24	30282-8I4-Lag-Lag-Lag-YPG-18h-E-E_2016-09-21_4_0_D5_1.dat
S8_File.zip	22-24	30282-8I4-Lag-Lag-Lag-YPG-18h-E-E_2016-09-21_4_0_D6_1.dat
S8_File.zip	22-24	30282-8I4-Lag-Lag-Lag-YPG-18h-E-E_2016-09-22_5_0_D1_1.dat
S8_File.zip	22-24	30282-8I4-Lag-Lag-Lag-YPG-18h-E-E_2016-09-22_5_0_D2_1.dat
S8_File.zip	22-24	30282-8I4-Lag-Lag-Lag-YPG-18h-E-E_2016-09-22_5_0_D3_1.dat
S8_File.zip	22-24	30282-8I4-Lag-Lag-Lag-YPG-18h-E-E_2016-09-22_6_0_D4_1.dat
S8_File.zip	22-24	30282-8I4-Lag-Lag-Lag-YPG-18h-E-E_2016-09-22_6_0_D5_1.dat
S8_File.zip	22-24	30282-8I4-Lag-Lag-Lag-YPG-18h-E-E_2016-09-22_6_0_D6_1.dat
S8_File.zip	22-24	30282-8I4-Lag-Lag-Lag-YPG-18h-E-E_2016-09-23_7_0_D1_1.dat
S8_File.zip	22-24	30282-8I4-Lag-Lag-Lag-YPG-18h-E-E_2016-09-23_7_0_D2_1.dat
S8_File.zip	22-24	30282-8I4-Lag-Lag-Lag-YPG-18h-E-E_2016-09-23_7_0_D3_1.dat
S8_File.zip	22-24	30282-8I4-Lag-Lag-Lag-YPG-18h-E-E_2016-09-23_8_0_D4_1.dat
S8_File.zip	22-24	30282-8I4-Lag-Lag-Lag-YPG-18h-E-E_2016-09-23_8_0_D5_1.dat
S8_File.zip	22-24	30282-8I4-Lag-Lag-Lag-YPG-18h-E-E_2016-09-23_8_0_D6_1.dat
S8_File.zip	22-24	30282-8I4-Lag-Lag-Lag-YPG-18h-E-E_2016-09-27_10_0_D4_1.dat
S8_File.zip	22-24	30282-8I4-Lag-Lag-Lag-YPG-18h-E-E_2016-09-27_10_0_D5_1.dat
S8_File.zip	22-24	30282-8I4-Lag-Lag-Lag-YPG-18h-E-E_2016-09-27_10_0_D6_1.dat
S8_File.zip	22-24	30282-8I4-Lag-Lag-Lag-YPG-18h-E-E_2016-09-27_9_0_D1_1.dat
S8_File.zip	22-24	30282-8I4-Lag-Lag-Lag-YPG-18h-E-E_2016-09-27_9_0_D2_1.dat
S8_File.zip	22-24	30282-8I4-Lag-Lag-Lag-YPG-18h-E-E_2016-09-27_9_0_D3_1.dat
S8_File.zip	22-24	30283-8J4-Lag-Lag-Lag-YPG-18h-E-E_2016-09-20_1_0_D7_1.dat
S8_File.zip	22-24	30283-8J4-Lag-Lag-Lag-YPG-18h-E-E_2016-09-20_1_0_D8_1.dat
S8_File.zip	22-24	30283-8J4-Lag-Lag-Lag-YPG-18h-E-E_2016-09-20_1_0_D9_1.dat
S8_File.zip	22-24	30283-8J4-Lag-Lag-Lag-YPG-18h-E-E_2016-09-20_2_0_D10_1.dat
S8_File.zip	22-24	30283-8J4-Lag-Lag-Lag-YPG-18h-E-E_2016-09-20_2_0_D11_1.dat
S8_File.zip	22-24	30283-8J4-Lag-Lag-Lag-YPG-18h-E-E_2016-09-20_2_0_D12_1.dat
S8_File.zip	22-24	30283-8J4-Lag-Lag-Lag-YPG-18h-E-E_2016-09-21_3_0_D7_1.dat
S8_File.zip	22-24	30283-8J4-Lag-Lag-Lag-YPG-18h-E-E_2016-09-21_3_0_D8_1.dat
S8_File.zip	22-24	30283-8J4-Lag-Lag-Lag-YPG-18h-E-E_2016-09-21_3_0_D9_1.dat
S8_File.zip	22-24	30283-8J4-Lag-Lag-Lag-YPG-18h-E-E_2016-09-21_4_0_D10_1.dat
S8_File.zip	22-24	30283-8J4-Lag-Lag-Lag-YPG-18h-E-E_2016-09-21_4_0_D11_1.dat
S8_File.zip	22-24	30283-8J4-Lag-Lag-Lag-YPG-18h-E-E_2016-09-21_4_0_D12_1.dat
S8_File.zip	22-24	30283-8J4-Lag-Lag-Lag-YPG-18h-E-E_2016-09-22_5_0_D7_1.dat
S8_File.zip	22-24	30283-8J4-Lag-Lag-Lag-YPG-18h-E-E_2016-09-22_5_0_D8_1.dat
S8_File.zip	22-24	30283-8J4-Lag-Lag-Lag-YPG-18h-E-E_2016-09-22_5_0_D9_1.dat
S8_File.zip	22-24	30283-8J4-Lag-Lag-Lag-YPG-18h-E-E_2016-09-22_6_0_D10_1.dat
S8_File.zip	22-24	30283-8J4-Lag-Lag-Lag-YPG-18h-E-E_2016-09-22_6_0_D11_1.dat
S8_File.zip	22-24	30283-8J4-Lag-Lag-Lag-YPG-18h-E-E_2016-09-22_6_0_D12_1.dat
S8_File.zip	22-24	30283-8J4-Lag-Lag-Lag-YPG-18h-E-E_2016-09-23_7_0_D7_1.dat
S8_File.zip	22-24	30283-8J4-Lag-Lag-Lag-YPG-18h-E-E_2016-09-23_7_0_D8_1.dat
S8_File.zip	22-24	30283-8J4-Lag-Lag-Lag-YPG-18h-E-E_2016-09-23_7_0_D9_1.dat
S8_File.zip	22-24	30283-8J4-Lag-Lag-Lag-YPG-18h-E-E_2016-09-23_8_0_D10_1.dat
S8_File.zip	22-24	30283-8J4-Lag-Lag-Lag-YPG-18h-E-E_2016-09-23_8_0_D11_1.dat
S8_File.zip	22-24	30283-8J4-Lag-Lag-Lag-YPG-18h-E-E_2016-09-23_8_0_D12_1.dat
S8_File.zip	22-24	30283-8J4-Lag-Lag-Lag-YPG-18h-E-E_2016-09-27_10_0_D10_1.dat
S8_File.zip	22-24	30283-8J4-Lag-Lag-Lag-YPG-18h-E-E_2016-09-27_10_0_D11_1.dat
S8_File.zip	22-24	30283-8J4-Lag-Lag-Lag-YPG-18h-E-E_2016-09-27_10_0_D12_1.dat
S8_File.zip	22-24	30283-8J4-Lag-Lag-Lag-YPG-18h-E-E_2016-09-27_9_0_D7_1.dat
S8_File.zip	22-24	30283-8J4-Lag-Lag-Lag-YPG-18h-E-E_2016-09-27_9_0_D8_1.dat
S8_File.zip	22-24	30283-8J4-Lag-Lag-Lag-YPG-18h-E-E_2016-09-27_9_0_D9_1.dat
S9_File.zip	25-27	30284-8J5-Lag-Lag-Lag-YPG-18h-E-E_2016-09-20_1_0_E1_1.dat
S9_File.zip	25-27	30284-8J5-Lag-Lag-Lag-YPG-18h-E-E_2016-09-20_1_0_E2_1.dat
S9_File.zip	25-27	30284-8J5-Lag-Lag-Lag-YPG-18h-E-E_2016-09-20_1_0_E3_1.dat
S9_File.zip	25-27	30284-8J5-Lag-Lag-Lag-YPG-18h-E-E_2016-09-20_2_0_E4_1.dat
S9_File.zip	25-27	30284-8J5-Lag-Lag-Lag-YPG-18h-E-E_2016-09-20_2_0_E5_1.dat
S9_File.zip	25-27	30284-8J5-Lag-Lag-Lag-YPG-18h-E-E_2016-09-20_2_0_E6_1.dat
S9_File.zip	25-27	30284-8J5-Lag-Lag-Lag-YPG-18h-E-E_2016-09-21_3_0_E1_1.dat
S9_File.zip	25-27	30284-8J5-Lag-Lag-Lag-YPG-18h-E-E_2016-09-21_3_0_E2_1.dat
S9_File.zip	25-27	30284-8J5-Lag-Lag-Lag-YPG-18h-E-E_2016-09-21_3_0_E3_1.dat
S9_File.zip	25-27	30284-8J5-Lag-Lag-Lag-YPG-18h-E-E_2016-09-21_4_0_E4_1.dat
S9_File.zip	25-27	30284-8J5-Lag-Lag-Lag-YPG-18h-E-E_2016-09-21_4_0_E5_1.dat
S9_File.zip	25-27	30284-8J5-Lag-Lag-Lag-YPG-18h-E-E_2016-09-21_4_0_E6_1.dat
S9_File.zip	25-27	30284-8J5-Lag-Lag-Lag-YPG-18h-E-E_2016-09-22_5_0_E1_1.dat
S9_File.zip	25-27	30284-8J5-Lag-Lag-Lag-YPG-18h-E-E_2016-09-22_5_0_E2_1.dat
S9_File.zip	25-27	30284-8J5-Lag-Lag-Lag-YPG-18h-E-E_2016-09-22_5_0_E3_1.dat
S9_File.zip	25-27	30284-8J5-Lag-Lag-Lag-YPG-18h-E-E_2016-09-22_6_0_E4_1.dat
S9_File.zip	25-27	30284-8J5-Lag-Lag-Lag-YPG-18h-E-E_2016-09-22_6_0_E5_1.dat
S9_File.zip	25-27	30284-8J5-Lag-Lag-Lag-YPG-18h-E-E_2016-09-22_6_0_E6_1.dat
S9_File.zip	25-27	30284-8J5-Lag-Lag-Lag-YPG-18h-E-E_2016-09-23_7_0_E1_1.dat
S9_File.zip	25-27	30284-8J5-Lag-Lag-Lag-YPG-18h-E-E_2016-09-23_7_0_E2_1.dat
S9_File.zip	25-27	30284-8J5-Lag-Lag-Lag-YPG-18h-E-E_2016-09-23_7_0_E3_1.dat
S9_File.zip	25-27	30284-8J5-Lag-Lag-Lag-YPG-18h-E-E_2016-09-23_8_0_E4_1.dat
S9_File.zip	25-27	30284-8J5-Lag-Lag-Lag-YPG-18h-E-E_2016-09-23_8_0_E5_1.dat
S9_File.zip	25-27	30284-8J5-Lag-Lag-Lag-YPG-18h-E-E_2016-09-23_8_0_E6_1.dat
S9_File.zip	25-27	30284-8J5-Lag-Lag-Lag-YPG-18h-E-E_2016-09-27_10_0_E4_1.dat
S9_File.zip	25-27	30284-8J5-Lag-Lag-Lag-YPG-18h-E-E_2016-09-27_10_0_E5_1.dat
S9_File.zip	25-27	30284-8J5-Lag-Lag-Lag-YPG-18h-E-E_2016-09-27_10_0_E6_1.dat
S9_File.zip	25-27	30284-8J5-Lag-Lag-Lag-YPG-18h-E-E_2016-09-27_9_0_E1_1.dat
S9_File.zip	25-27	30284-8J5-Lag-Lag-Lag-YPG-18h-E-E_2016-09-27_9_0_E2_1.dat
S9_File.zip	25-27	30284-8J5-Lag-Lag-Lag-YPG-18h-E-E_2016-09-27_9_0_E3_1.dat
S9_File.zip	25-27	30285-66-Lag-Lag-Lag-YPG-18h-E-E_2016-02-08__0_A1_1.dat
S9_File.zip	25-27	30285-66-Lag-Lag-Lag-YPG-18h-E-E_2016-02-08__0_A2_1.dat
S9_File.zip	25-27	30285-66-Lag-Lag-Lag-YPG-18h-E-E_2016-02-08__0_A3_1.dat
S9_File.zip	25-27	30285-66-Lag-Lag-Lag-YPG-18h-E-E_2016-02-09__0_A4_1.dat
S9_File.zip	25-27	30285-66-Lag-Lag-Lag-YPG-18h-E-E_2016-02-09__0_A5_1.dat
S9_File.zip	25-27	30285-66-Lag-Lag-Lag-YPG-18h-E-E_2016-02-09__0_A6_1.dat
S9_File.zip	25-27	30285-66-Lag-Lag-Lag-YPG-18h-E-E_2016-02-10__0_A7_1.dat
S9_File.zip	25-27	30285-66-Lag-Lag-Lag-YPG-18h-E-E_2016-02-10__0_A8_1.dat
S9_File.zip	25-27	30285-66-Lag-Lag-Lag-YPG-18h-E-E_2016-02-10__0_A9_1.dat
S9_File.zip	25-27	30285-66-Lag-Lag-Lag-YPG-18h-E-E_2016-02-11__0_A10_1.dat
S9_File.zip	25-27	30285-66-Lag-Lag-Lag-YPG-18h-E-E_2016-02-11__0_A11_1.dat
S9_File.zip	25-27	30285-66-Lag-Lag-Lag-YPG-18h-E-E_2016-02-11__0_A12_1.dat
S9_File.zip	25-27	30285-66-Lag-Lag-Lag-YPG-18h-E-E_2016-02-12__0_B1_1.dat
S9_File.zip	25-27	30285-66-Lag-Lag-Lag-YPG-18h-E-E_2016-02-12__0_B2_1.dat
S9_File.zip	25-27	30285-66-Lag-Lag-Lag-YPG-18h-E-E_2016-02-12__0_B3_1.dat
S9_File.zip	25-27	30285-66-Lag-Lag-Lag-YPG-18h-E-E_2016-02-16__0_B4_1.dat
S9_File.zip	25-27	30285-66-Lag-Lag-Lag-YPG-18h-E-E_2016-02-16__0_B5_1.dat
S9_File.zip	25-27	30285-66-Lag-Lag-Lag-YPG-18h-E-E_2016-02-16__0_B6_1.dat
S9_File.zip	25-27	30285-66-Lag-Lag-Lag-YPG-18h-E-E_2016-02-17__0_B7_1.dat
S9_File.zip	25-27	30285-66-Lag-Lag-Lag-YPG-18h-E-E_2016-02-17__0_B8_1.dat
S9_File.zip	25-27	30285-66-Lag-Lag-Lag-YPG-18h-E-E_2016-02-17__0_B9_1.dat
S9_File.zip	25-27	30285-66-Lag-Lag-Lag-YPG-18h-E-E_2016-02-18__0_B10_1.dat
S9_File.zip	25-27	30285-66-Lag-Lag-Lag-YPG-18h-E-E_2016-02-18__0_B11_1.dat
S9_File.zip	25-27	30285-66-Lag-Lag-Lag-YPG-18h-E-E_2016-02-18__0_B12_1.dat
S9_File.zip	25-27	30285-66-Lag-Lag-Lag-YPG-18h-E-E_2016-02-25__0_C1_1.dat
S9_File.zip	25-27	30285-66-Lag-Lag-Lag-YPG-18h-E-E_2016-02-25__0_C2_1.dat
S9_File.zip	25-27	30285-66-Lag-Lag-Lag-YPG-18h-E-E_2016-02-25__0_C3_1.dat
S9_File.zip	25-27	30285-66-Lag-Lag-Lag-YPG-18h-E-E_2016-02-26__0_C4_1.dat
S9_File.zip	25-27	30285-66-Lag-Lag-Lag-YPG-18h-E-E_2016-02-26__0_C5_1.dat
S9_File.zip	25-27	30285-66-Lag-Lag-Lag-YPG-18h-E-E_2016-02-26__0_C6_1.dat
S9_File.zip	25-27	30286-204-Lag-Lag-Lag-YPG-18h-E-E_2016-09-20_2_0_E10_1.dat
S9_File.zip	25-27	30286-204-Lag-Lag-Lag-YPG-18h-E-E_2016-09-20_2_0_E11_1.dat
S9_File.zip	25-27	30286-204-Lag-Lag-Lag-YPG-18h-E-E_2016-09-20_2_0_E12_1.dat
S9_File.zip	25-27	30286-204-Lag-Lag-Lag-YPG-18h-E-E_2016-09-21_3_0_E7_1.dat
S9_File.zip	25-27	30286-204-Lag-Lag-Lag-YPG-18h-E-E_2016-09-21_3_0_E8_1.dat
S9_File.zip	25-27	30286-204-Lag-Lag-Lag-YPG-18h-E-E_2016-09-21_3_0_E9_1.dat
S9_File.zip	25-27	30286-204-Lag-Lag-Lag-YPG-18h-E-E_2016-09-21_4_0_E10_1.dat
S9_File.zip	25-27	30286-204-Lag-Lag-Lag-YPG-18h-E-E_2016-09-21_4_0_E11_1.dat
S9_File.zip	25-27	30286-204-Lag-Lag-Lag-YPG-18h-E-E_2016-09-21_4_0_E12_1.dat
S9_File.zip	25-27	30286-204-Lag-Lag-Lag-YPG-18h-E-E_2016-09-22_1_0_E7_1.dat
S9_File.zip	25-27	30286-204-Lag-Lag-Lag-YPG-18h-E-E_2016-09-22_1_0_E8_1.dat
S9_File.zip	25-27	30286-204-Lag-Lag-Lag-YPG-18h-E-E_2016-09-22_1_0_E9_1.dat
S9_File.zip	25-27	30286-204-Lag-Lag-Lag-YPG-18h-E-E_2016-09-22_6_0_F1_1.dat
S9_File.zip	25-27	30286-204-Lag-Lag-Lag-YPG-18h-E-E_2016-09-22_6_0_F2_1.dat
S9_File.zip	25-27	30286-204-Lag-Lag-Lag-YPG-18h-E-E_2016-09-22_6_0_F3_1.dat
S9_File.zip	25-27	30286-204-Lag-Lag-Lag-YPG-18h-E-E_2016-09-23_7_0_E7_1.dat
S9_File.zip	25-27	30286-204-Lag-Lag-Lag-YPG-18h-E-E_2016-09-23_7_0_E8_1.dat
S9_File.zip	25-27	30286-204-Lag-Lag-Lag-YPG-18h-E-E_2016-09-23_7_0_E9_1.dat
S9_File.zip	25-27	30286-204-Lag-Lag-Lag-YPG-18h-E-E_2016-09-23_8_0_E10_1.dat
S9_File.zip	25-27	30286-204-Lag-Lag-Lag-YPG-18h-E-E_2016-09-23_8_0_E11_1.dat
S9_File.zip	25-27	30286-204-Lag-Lag-Lag-YPG-18h-E-E_2016-09-23_8_0_E12_1.dat
S9_File.zip	25-27	30286-204-Lag-Lag-Lag-YPG-18h-E-E_2016-09-27_10_0_E10_1.dat
S9_File.zip	25-27	30286-204-Lag-Lag-Lag-YPG-18h-E-E_2016-09-27_10_0_E11_1.dat
S9_File.zip	25-27	30286-204-Lag-Lag-Lag-YPG-18h-E-E_2016-09-27_10_0_E12_1.dat
S9_File.zip	25-27	30286-204-Lag-Lag-Lag-YPG-18h-E-E_2016-09-27_9_0_E7_1.dat
S9_File.zip	25-27	30286-204-Lag-Lag-Lag-YPG-18h-E-E_2016-09-27_9_0_E8_1.dat
S9_File.zip	25-27	30286-204-Lag-Lag-Lag-YPG-18h-E-E_2016-09-27_9_0_E9_1.dat
S9_File.zip	25-27	30286-204-Lag-Lag-Lag-YPG-18h-E-E_2016-10-03_5_0_H4_1.dat
S9_File.zip	25-27	30286-204-Lag-Lag-Lag-YPG-18h-E-E_2016-10-03_5_0_H5_1.dat
S9_File.zip	25-27	30286-204-Lag-Lag-Lag-YPG-18h-E-E_2016-10-03_5_0_H6_1.dat
S10_File.zip	28-30	30332a-998-OG-Koe-Koe-YPG-18h-E-E_2015-08-10__0_E1_1.dat
S10_File.zip	28-30	30332a-998-OG-Koe-Koe-YPG-18h-E-E_2015-08-10__0_E2_1.dat
S10_File.zip	28-30	30332a-998-OG-Koe-Koe-YPG-18h-E-E_2015-08-10__0_E3_1.dat
S10_File.zip	28-30	30332a-998-OG-Koe-Koe-YPG-18h-E-E_2015-08-11__0_B1_1.dat
S10_File.zip	28-30	30332a-998-OG-Koe-Koe-YPG-18h-E-E_2015-08-11__0_B2_1.dat
S10_File.zip	28-30	30332a-998-OG-Koe-Koe-YPG-18h-E-E_2015-08-11__0_B3_1.dat
S10_File.zip	28-30	30332a-998-OG-Koe-Koe-YPG-18h-E-E_2015-08-12__0_F10_1.dat
S10_File.zip	28-30	30332a-998-OG-Koe-Koe-YPG-18h-E-E_2015-08-12__0_F11_1.dat
S10_File.zip	28-30	30332a-998-OG-Koe-Koe-YPG-18h-E-E_2015-08-12__0_F12_1.dat
S10_File.zip	28-30	30332a-998-OG-Koe-Koe-YPG-18h-E-E_2015-08-13__0_B7_1.dat
S10_File.zip	28-30	30332a-998-OG-Koe-Koe-YPG-18h-E-E_2015-08-13__0_B8_1.dat
S10_File.zip	28-30	30332a-998-OG-Koe-Koe-YPG-18h-E-E_2015-08-13__0_B9_1.dat
S10_File.zip	28-30	30332a-998-OG-Koe-Koe-YPG-18h-E-E_2015-08-18__0_C10_1.dat
S10_File.zip	28-30	30332a-998-OG-Koe-Koe-YPG-18h-E-E_2015-08-18__0_C11_1.dat
S10_File.zip	28-30	30332a-998-OG-Koe-Koe-YPG-18h-E-E_2015-08-18__0_C12_1.dat
S10_File.zip	28-30	30332a-998-OG-Koe-Koe-YPG-18h-E-E_2015-08-19__0_C7_1.dat
S10_File.zip	28-30	30332a-998-OG-Koe-Koe-YPG-18h-E-E_2015-08-19__0_C8_1.dat
S10_File.zip	28-30	30332a-998-OG-Koe-Koe-YPG-18h-E-E_2015-08-19__0_C9_1.dat
S10_File.zip	28-30	30332a-998-OG-Koe-Koe-YPG-18h-E-E_2015-08-20__0_A10_1.dat
S10_File.zip	28-30	30332a-998-OG-Koe-Koe-YPG-18h-E-E_2015-08-20__0_A11_1.dat
S10_File.zip	28-30	30332a-998-OG-Koe-Koe-YPG-18h-E-E_2015-08-20__0_A12_1.dat
S10_File.zip	28-30	30332a-998-OG-Koe-Koe-YPG-18h-E-E_2015-08-21__0_F4_1.dat
S10_File.zip	28-30	30332a-998-OG-Koe-Koe-YPG-18h-E-E_2015-08-21__0_F5_1.dat
S10_File.zip	28-30	30332a-998-OG-Koe-Koe-YPG-18h-E-E_2015-08-21__0_F6_1.dat
S10_File.zip	28-30	30332a-998-OG-Koe-Koe-YPG-18h-E-E_2015-08-24__0_A4_1.dat
S10_File.zip	28-30	30332a-998-OG-Koe-Koe-YPG-18h-E-E_2015-08-24__0_A5_1.dat
S10_File.zip	28-30	30332a-998-OG-Koe-Koe-YPG-18h-E-E_2015-08-24__0_A6_1.dat
S10_File.zip	28-30	30332a-998-OG-Koe-Koe-YPG-18h-E-E_2015-08-25__0_A4_2.dat
S10_File.zip	28-30	30332a-998-OG-Koe-Koe-YPG-18h-E-E_2015-08-25__0_A5_1.dat
S10_File.zip	28-30	30332a-998-OG-Koe-Koe-YPG-18h-E-E_2015-08-25__0_A6_1.dat
S10_File.zip	28-30	30332n-552-OG-Koe-Koe-YPG-18h-E-E_2015-08-06__0_F1_1.dat
S10_File.zip	28-30	30332n-552-OG-Koe-Koe-YPG-18h-E-E_2015-08-06__0_F2_1.dat
S10_File.zip	28-30	30332n-552-OG-Koe-Koe-YPG-18h-E-E_2015-08-06__0_F3_1.dat
S10_File.zip	28-30	30332n-552-OG-Koe-Koe-YPG-18h-E-E_2015-08-07__0_F1_1.dat
S10_File.zip	28-30	30332n-552-OG-Koe-Koe-YPG-18h-E-E_2015-08-07__0_F2_1.dat
S10_File.zip	28-30	30332n-552-OG-Koe-Koe-YPG-18h-E-E_2015-08-07__0_F3_1.dat
S10_File.zip	28-30	30332n-552-OG-Koe-Koe-YPG-18h-E-E_2015-08-10__0_F1_1.dat
S10_File.zip	28-30	30332n-552-OG-Koe-Koe-YPG-18h-E-E_2015-08-10__0_F2_1.dat
S10_File.zip	28-30	30332n-552-OG-Koe-Koe-YPG-18h-E-E_2015-08-10__0_F3_1.dat
S10_File.zip	28-30	30332n-552-OG-Koe-Koe-YPG-18h-E-E_2015-08-11__0_C1_1.dat
S10_File.zip	28-30	30332n-552-OG-Koe-Koe-YPG-18h-E-E_2015-08-11__0_C2_1.dat
S10_File.zip	28-30	30332n-552-OG-Koe-Koe-YPG-18h-E-E_2015-08-11__0_C3_1.dat
S10_File.zip	28-30	30332n-552-OG-Koe-Koe-YPG-18h-E-E_2015-08-12__0_G1_1.dat
S10_File.zip	28-30	30332n-552-OG-Koe-Koe-YPG-18h-E-E_2015-08-12__0_G2_1.dat
S10_File.zip	28-30	30332n-552-OG-Koe-Koe-YPG-18h-E-E_2015-08-12__0_G3_1.dat
S10_File.zip	28-30	30332n-552-OG-Koe-Koe-YPG-18h-E-E_2015-08-13__0_B10_1.dat
S10_File.zip	28-30	30332n-552-OG-Koe-Koe-YPG-18h-E-E_2015-08-13__0_B11_1.dat
S10_File.zip	28-30	30332n-552-OG-Koe-Koe-YPG-18h-E-E_2015-08-13__0_B12_1.dat
S10_File.zip	28-30	30332n-552-OG-Koe-Koe-YPG-18h-E-E_2015-08-14__0_E1_1.dat
S10_File.zip	28-30	30332n-552-OG-Koe-Koe-YPG-18h-E-E_2015-08-14__0_E2_1.dat
S10_File.zip	28-30	30332n-552-OG-Koe-Koe-YPG-18h-E-E_2015-08-14__0_E3_1.dat
S10_File.zip	28-30	30332n-552-OG-Koe-Koe-YPG-18h-E-E_2015-08-18__0_B1_1.dat
S10_File.zip	28-30	30332n-552-OG-Koe-Koe-YPG-18h-E-E_2015-08-18__0_B2_1.dat
S10_File.zip	28-30	30332n-552-OG-Koe-Koe-YPG-18h-E-E_2015-08-18__0_B3_1.dat
S10_File.zip	28-30	30332n-552-OG-Koe-Koe-YPG-18h-E-E_2015-08-19__0_B10_1.dat
S10_File.zip	28-30	30332n-552-OG-Koe-Koe-YPG-18h-E-E_2015-08-19__0_B11_1.dat
S10_File.zip	28-30	30332n-552-OG-Koe-Koe-YPG-18h-E-E_2015-08-19__0_B12_1.dat
S10_File.zip	28-30	30332n-552-OG-Koe-Koe-YPG-18h-E-E_2015-08-20__0_A7_1.dat
S10_File.zip	28-30	30332n-552-OG-Koe-Koe-YPG-18h-E-E_2015-08-20__0_A8_1.dat
S10_File.zip	28-30	30332n-552-OG-Koe-Koe-YPG-18h-E-E_2015-08-20__0_A9_1.dat
S10_File.zip	28-30	30336-192-OG-Alt-Alt-YPG-18h-E-E_2015-08-06__0_E10_1.dat
S10_File.zip	28-30	30336-192-OG-Alt-Alt-YPG-18h-E-E_2015-08-06__0_E11_1.dat
S10_File.zip	28-30	30336-192-OG-Alt-Alt-YPG-18h-E-E_2015-08-06__0_E12_1.dat
S10_File.zip	28-30	30336-192-OG-Alt-Alt-YPG-18h-E-E_2015-08-07__0_E10_1.dat
S10_File.zip	28-30	30336-192-OG-Alt-Alt-YPG-18h-E-E_2015-08-07__0_E11_1.dat
S10_File.zip	28-30	30336-192-OG-Alt-Alt-YPG-18h-E-E_2015-08-07__0_E12_1.dat
S10_File.zip	28-30	30336-192-OG-Alt-Alt-YPG-18h-E-E_2015-08-10__0_E10_1.dat
S10_File.zip	28-30	30336-192-OG-Alt-Alt-YPG-18h-E-E_2015-08-10__0_E11_1.dat
S10_File.zip	28-30	30336-192-OG-Alt-Alt-YPG-18h-E-E_2015-08-10__0_E12_1.dat
S10_File.zip	28-30	30336-192-OG-Alt-Alt-YPG-18h-E-E_2015-08-12__0_F7_1.dat
S10_File.zip	28-30	30336-192-OG-Alt-Alt-YPG-18h-E-E_2015-08-12__0_F8_1.dat
S10_File.zip	28-30	30336-192-OG-Alt-Alt-YPG-18h-E-E_2015-08-12__0_F9_1.dat
S10_File.zip	28-30	30336-192-OG-Alt-Alt-YPG-18h-E-E_2015-08-13__0_C4_1.dat
S10_File.zip	28-30	30336-192-OG-Alt-Alt-YPG-18h-E-E_2015-08-13__0_C5_1.dat
S10_File.zip	28-30	30336-192-OG-Alt-Alt-YPG-18h-E-E_2015-08-13__0_C6_1.dat
S10_File.zip	28-30	30336-192-OG-Alt-Alt-YPG-18h-E-E_2015-08-14__0_D10_1.dat
S10_File.zip	28-30	30336-192-OG-Alt-Alt-YPG-18h-E-E_2015-08-14__0_D11_1.dat
S10_File.zip	28-30	30336-192-OG-Alt-Alt-YPG-18h-E-E_2015-08-14__0_D12_1.dat
S10_File.zip	28-30	30336-192-OG-Alt-Alt-YPG-18h-E-E_2015-08-18__0_A10_1.dat
S10_File.zip	28-30	30336-192-OG-Alt-Alt-YPG-18h-E-E_2015-08-18__0_A11_1.dat
S10_File.zip	28-30	30336-192-OG-Alt-Alt-YPG-18h-E-E_2015-08-18__0_A12_1.dat
S10_File.zip	28-30	30336-192-OG-Alt-Alt-YPG-18h-E-E_2015-08-19__0_A10_1.dat
S10_File.zip	28-30	30336-192-OG-Alt-Alt-YPG-18h-E-E_2015-08-19__0_A11_1.dat
S10_File.zip	28-30	30336-192-OG-Alt-Alt-YPG-18h-E-E_2015-08-19__0_A12_1.dat
S10_File.zip	28-30	30336-192-OG-Alt-Alt-YPG-18h-E-E_2015-08-20__0_A4_1.dat
S10_File.zip	28-30	30336-192-OG-Alt-Alt-YPG-18h-E-E_2015-08-20__0_A5_1.dat
S10_File.zip	28-30	30336-192-OG-Alt-Alt-YPG-18h-E-E_2015-08-20__0_A6_1.dat
S10_File.zip	28-30	30336-192-OG-Alt-Alt-YPG-18h-E-E_2015-09-04__0_C1_1.dat
S10_File.zip	28-30	30336-192-OG-Alt-Alt-YPG-18h-E-E_2015-09-04__0_C2_1.dat
S10_File.zip	28-30	30336-192-OG-Alt-Alt-YPG-18h-E-E_2015-09-04__0_C3_1.dat
S11_File.zip	31-33	30337-338-OG-Alt-Alt-YPG-18h-E-E_2015-08-06__0_E7_1.dat
S11_File.zip	31-33	30337-338-OG-Alt-Alt-YPG-18h-E-E_2015-08-06__0_E8_1.dat
S11_File.zip	31-33	30337-338-OG-Alt-Alt-YPG-18h-E-E_2015-08-06__0_E9_1.dat
S11_File.zip	31-33	30337-338-OG-Alt-Alt-YPG-18h-E-E_2015-08-07__0_E7_1.dat
S11_File.zip	31-33	30337-338-OG-Alt-Alt-YPG-18h-E-E_2015-08-07__0_E8_1.dat
S11_File.zip	31-33	30337-338-OG-Alt-Alt-YPG-18h-E-E_2015-08-07__0_E9_1.dat
S11_File.zip	31-33	30337-338-OG-Alt-Alt-YPG-18h-E-E_2015-08-10__0_E7_1.dat
S11_File.zip	31-33	30337-338-OG-Alt-Alt-YPG-18h-E-E_2015-08-10__0_E8_1.dat
S11_File.zip	31-33	30337-338-OG-Alt-Alt-YPG-18h-E-E_2015-08-10__0_E9_1.dat
S11_File.zip	31-33	30337-338-OG-Alt-Alt-YPG-18h-E-E_2015-08-11__0_B7_1.dat
S11_File.zip	31-33	30337-338-OG-Alt-Alt-YPG-18h-E-E_2015-08-11__0_B8_1.dat
S11_File.zip	31-33	30337-338-OG-Alt-Alt-YPG-18h-E-E_2015-08-11__0_B9_1.dat
S11_File.zip	31-33	30337-338-OG-Alt-Alt-YPG-18h-E-E_2015-08-12__0_F4_1.dat
S11_File.zip	31-33	30337-338-OG-Alt-Alt-YPG-18h-E-E_2015-08-12__0_F5_1.dat
S11_File.zip	31-33	30337-338-OG-Alt-Alt-YPG-18h-E-E_2015-08-12__0_F6_1.dat
S11_File.zip	31-33	30337-338-OG-Alt-Alt-YPG-18h-E-E_2015-08-13__0_C1_1.dat
S11_File.zip	31-33	30337-338-OG-Alt-Alt-YPG-18h-E-E_2015-08-13__0_C2_1.dat
S11_File.zip	31-33	30337-338-OG-Alt-Alt-YPG-18h-E-E_2015-08-13__0_C3_1.dat
S11_File.zip	31-33	30337-338-OG-Alt-Alt-YPG-18h-E-E_2015-08-14__0_D7_1.dat
S11_File.zip	31-33	30337-338-OG-Alt-Alt-YPG-18h-E-E_2015-08-14__0_D8_1.dat
S11_File.zip	31-33	30337-338-OG-Alt-Alt-YPG-18h-E-E_2015-08-14__0_D9_1.dat
S11_File.zip	31-33	30337-338-OG-Alt-Alt-YPG-18h-E-E_2015-08-18__0_A7_1.dat
S11_File.zip	31-33	30337-338-OG-Alt-Alt-YPG-18h-E-E_2015-08-18__0_A8_1.dat
S11_File.zip	31-33	30337-338-OG-Alt-Alt-YPG-18h-E-E_2015-08-18__0_A9_1.dat
S11_File.zip	31-33	30337-338-OG-Alt-Alt-YPG-18h-E-E_2015-08-19__0_A7_1.dat
S11_File.zip	31-33	30337-338-OG-Alt-Alt-YPG-18h-E-E_2015-08-19__0_A8_1.dat
S11_File.zip	31-33	30337-338-OG-Alt-Alt-YPG-18h-E-E_2015-08-19__0_A9_1.dat
S11_File.zip	31-33	30337-338-OG-Alt-Alt-YPG-18h-E-E_2015-08-20__0_A1_1.dat
S11_File.zip	31-33	30337-338-OG-Alt-Alt-YPG-18h-E-E_2015-08-20__0_A2_1.dat
S11_File.zip	31-33	30337-338-OG-Alt-Alt-YPG-18h-E-E_2015-08-20__0_A3_1.dat
S11_File.zip	31-33	30338-503-OG-Ale-Ale-YPG-18h-E-E_2015-07-27_1_0_A7_1.dat
S11_File.zip	31-33	30338-503-OG-Ale-Ale-YPG-18h-E-E_2015-07-27_2_0_A8_1.dat
S11_File.zip	31-33	30338-503-OG-Ale-Ale-YPG-18h-E-E_2015-07-27_3_0_A9_1.dat
S11_File.zip	31-33	30338-503-OG-Ale-Ale-YPG-18h-E-E_2015-07-28_1_0_D7_1.dat
S11_File.zip	31-33	30338-503-OG-Ale-Ale-YPG-18h-E-E_2015-07-28_2_0_D8_1.dat
S11_File.zip	31-33	30338-503-OG-Ale-Ale-YPG-18h-E-E_2015-07-28_3_0_D9_1.dat
S11_File.zip	31-33	30338-503-OG-Ale-Ale-YPG-18h-E-E_2015-07-29_1_0_A7_1.dat
S11_File.zip	31-33	30338-503-OG-Ale-Ale-YPG-18h-E-E_2015-07-29_2_0_A8_1.dat
S11_File.zip	31-33	30338-503-OG-Ale-Ale-YPG-18h-E-E_2015-07-29_3_0_A9_1.dat
S11_File.zip	31-33	30338-503-OG-Ale-Ale-YPG-18h-E-E_2015-07-30_1_0_A7_1.dat
S11_File.zip	31-33	30338-503-OG-Ale-Ale-YPG-18h-E-E_2015-07-30_2_0_A8_1.dat
S11_File.zip	31-33	30338-503-OG-Ale-Ale-YPG-18h-E-E_2015-07-30_3_0_A9_1.dat
S11_File.zip	31-33	30338-503-OG-Ale-Ale-YPG-18h-E-E_2015-08-07_1_0_E1_1.dat
S11_File.zip	31-33	30338-503-OG-Ale-Ale-YPG-18h-E-E_2015-08-07_2_0_E2_1.dat
S11_File.zip	31-33	30338-503-OG-Ale-Ale-YPG-18h-E-E_2015-08-07_3_0_E3_1.dat
S11_File.zip	31-33	30338-503-OG-Ale-Ale-YPG-18h-E-E_2015-08-18__0_C7_1.dat
S11_File.zip	31-33	30338-503-OG-Ale-Ale-YPG-18h-E-E_2015-08-18__0_C8_1.dat
S11_File.zip	31-33	30338-503-OG-Ale-Ale-YPG-18h-E-E_2015-08-18__0_C9_1.dat
S11_File.zip	31-33	30338-503-OG-Ale-Ale-YPG-18h-E-E_2015-08-19__0_B7_1.dat
S11_File.zip	31-33	30338-503-OG-Ale-Ale-YPG-18h-E-E_2015-08-19__0_B8_1.dat
S11_File.zip	31-33	30338-503-OG-Ale-Ale-YPG-18h-E-E_2015-08-19__0_B9_1.dat
S11_File.zip	31-33	30338-503-OG-Ale-Ale-YPG-18h-E-E_2015-08-24__0_A1_1.dat
S11_File.zip	31-33	30338-503-OG-Ale-Ale-YPG-18h-E-E_2015-08-24__0_A2_1.dat
S11_File.zip	31-33	30338-503-OG-Ale-Ale-YPG-18h-E-E_2015-08-24__0_A3_1.dat
S11_File.zip	31-33	30338-503-OG-Ale-Ale-YPG-18h-E-E_2015-08-25__0_A1_1.dat
S11_File.zip	31-33	30338-503-OG-Ale-Ale-YPG-18h-E-E_2015-08-25__0_A2_1.dat
S11_File.zip	31-33	30338-503-OG-Ale-Ale-YPG-18h-E-E_2015-08-25__0_A3_1.dat
S11_File.zip	31-33	30338-503-OG-Ale-Ale-YPG-18h-E-E_2015-08-27__0_D1_1.dat
S11_File.zip	31-33	30338-503-OG-Ale-Ale-YPG-18h-E-E_2015-08-27__0_D2_1.dat
S11_File.zip	31-33	30338-503-OG-Ale-Ale-YPG-18h-E-E_2015-08-27__0_D3_1.dat
S11_File.zip	31-33	30339-506-OG-Ale-Ale-YPG-18h-E-E_2015-07-27_1_0_A4_1.dat
S11_File.zip	31-33	30339-506-OG-Ale-Ale-YPG-18h-E-E_2015-07-27_2_0_A5_1.dat
S11_File.zip	31-33	30339-506-OG-Ale-Ale-YPG-18h-E-E_2015-07-27_3_0_A6_1.dat
S11_File.zip	31-33	30339-506-OG-Ale-Ale-YPG-18h-E-E_2015-07-28_1_0_D4_1.dat
S11_File.zip	31-33	30339-506-OG-Ale-Ale-YPG-18h-E-E_2015-07-28_2_0_D5_1.dat
S11_File.zip	31-33	30339-506-OG-Ale-Ale-YPG-18h-E-E_2015-07-28_3_0_D6_1.dat
S11_File.zip	31-33	30339-506-OG-Ale-Ale-YPG-18h-E-E_2015-07-29_1_0_A4_1.dat
S11_File.zip	31-33	30339-506-OG-Ale-Ale-YPG-18h-E-E_2015-07-29_2_0_A5_1.dat
S11_File.zip	31-33	30339-506-OG-Ale-Ale-YPG-18h-E-E_2015-07-29_3_0_A6_1.dat
S11_File.zip	31-33	30339-506-OG-Ale-Ale-YPG-18h-E-E_2015-07-30_1_0_A4_1.dat
S11_File.zip	31-33	30339-506-OG-Ale-Ale-YPG-18h-E-E_2015-07-30_2_0_A5_1.dat
S11_File.zip	31-33	30339-506-OG-Ale-Ale-YPG-18h-E-E_2015-07-30_3_0_A6_1.dat
S11_File.zip	31-33	30339-506-OG-Ale-Ale-YPG-18h-E-E_2015-08-04_1_0_B4_1.dat
S11_File.zip	31-33	30339-506-OG-Ale-Ale-YPG-18h-E-E_2015-08-04_2_0_B5_1.dat
S11_File.zip	31-33	30339-506-OG-Ale-Ale-YPG-18h-E-E_2015-08-04_3_0_B6_1.dat
S11_File.zip	31-33	30339-506-OG-Ale-Ale-YPG-18h-E-E_2015-08-06_1_0_D4_1.dat
S11_File.zip	31-33	30339-506-OG-Ale-Ale-YPG-18h-E-E_2015-08-06_2_0_D5_1.dat
S11_File.zip	31-33	30339-506-OG-Ale-Ale-YPG-18h-E-E_2015-08-06_3_0_D6_1.dat
S11_File.zip	31-33	30339-506-OG-Ale-Ale-YPG-18h-E-E_2015-08-07_1_0_D4_1.dat
S11_File.zip	31-33	30339-506-OG-Ale-Ale-YPG-18h-E-E_2015-08-07_2_0_D5_1.dat
S11_File.zip	31-33	30339-506-OG-Ale-Ale-YPG-18h-E-E_2015-08-07_3_0_D6_1.dat
S11_File.zip	31-33	30339-506-OG-Ale-Ale-YPG-18h-E-E_2015-08-10__0_D4_1.dat
S11_File.zip	31-33	30339-506-OG-Ale-Ale-YPG-18h-E-E_2015-08-10__0_D5_1.dat
S11_File.zip	31-33	30339-506-OG-Ale-Ale-YPG-18h-E-E_2015-08-10__0_D6_1.dat
S11_File.zip	31-33	30339-506-OG-Ale-Ale-YPG-18h-E-E_2015-08-11__0_A4_1.dat
S11_File.zip	31-33	30339-506-OG-Ale-Ale-YPG-18h-E-E_2015-08-11__0_A5_1.dat
S11_File.zip	31-33	30339-506-OG-Ale-Ale-YPG-18h-E-E_2015-08-11__0_A6_1.dat
S11_File.zip	31-33	30339-506-OG-Ale-Ale-YPG-18h-E-E_2015-08-12__0_E4_1.dat
S11_File.zip	31-33	30339-506-OG-Ale-Ale-YPG-18h-E-E_2015-08-12__0_E5_1.dat
S11_File.zip	31-33	30339-506-OG-Ale-Ale-YPG-18h-E-E_2015-08-12__0_E6_1.dat
S12_File.zip	34-36	30343-505-OG-WB-WB-YPG-18h-E-E_2015-07-06_1_0_B4_1.dat
S12_File.zip	34-36	30343-505-OG-WB-WB-YPG-18h-E-E_2015-07-06_2_0_B5_1.dat
S12_File.zip	34-36	30343-505-OG-WB-WB-YPG-18h-E-E_2015-07-06_3_0_B6_1.dat
S12_File.zip	34-36	30343-505-OG-WB-WB-YPG-18h-E-E_2015-07-07__0_B4_1.dat
S12_File.zip	34-36	30343-505-OG-WB-WB-YPG-18h-E-E_2015-07-07__0_B5_1.dat
S12_File.zip	34-36	30343-505-OG-WB-WB-YPG-18h-E-E_2015-07-07__0_B6_1.dat
S12_File.zip	34-36	30343-505-OG-WB-WB-YPG-18h-E-E_2015-07-08_1_0_B4_1.dat
S12_File.zip	34-36	30343-505-OG-WB-WB-YPG-18h-E-E_2015-07-08_2_0_B5_1.dat
S12_File.zip	34-36	30343-505-OG-WB-WB-YPG-18h-E-E_2015-07-08_3_0_B6_1.dat
S12_File.zip	34-36	30343-505-OG-WB-WB-YPG-18h-E-E_2015-07-09_1_0_B10_1.dat
S12_File.zip	34-36	30343-505-OG-WB-WB-YPG-18h-E-E_2015-07-09_2_0_B11_1.dat
S12_File.zip	34-36	30343-505-OG-WB-WB-YPG-18h-E-E_2015-07-09_3_0_B12_1.dat
S12_File.zip	34-36	30343-505-OG-WB-WB-YPG-18h-E-E_2015-07-10_1_0_B1_1.dat
S12_File.zip	34-36	30343-505-OG-WB-WB-YPG-18h-E-E_2015-07-10_2_0_B2_1.dat
S12_File.zip	34-36	30343-505-OG-WB-WB-YPG-18h-E-E_2015-07-10_3_0_B3_1.dat
S12_File.zip	34-36	30343-505-OG-WB-WB-YPG-18h-E-E_2015-07-13_1_0_C1_1.dat
S12_File.zip	34-36	30343-505-OG-WB-WB-YPG-18h-E-E_2015-07-13_2_0_C2_1.dat
S12_File.zip	34-36	30343-505-OG-WB-WB-YPG-18h-E-E_2015-07-13_3_0_C3_1.dat
S12_File.zip	34-36	30343-505-OG-WB-WB-YPG-18h-E-E_2015-07-14_1_0_E7_1.dat
S12_File.zip	34-36	30343-505-OG-WB-WB-YPG-18h-E-E_2015-07-14_2_0_E8_1.dat
S12_File.zip	34-36	30343-505-OG-WB-WB-YPG-18h-E-E_2015-07-14_3_0_E9_1.dat
S12_File.zip	34-36	30343-505-OG-WB-WB-YPG-18h-E-E_2015-07-15_1_0_C1_1.dat
S12_File.zip	34-36	30343-505-OG-WB-WB-YPG-18h-E-E_2015-07-15_2_0_C2_1.dat
S12_File.zip	34-36	30343-505-OG-WB-WB-YPG-18h-E-E_2015-07-15_3_0_C3_1.dat
S12_File.zip	34-36	30343-505-OG-WB-WB-YPG-18h-E-E_2015-07-16_1_0_C1_1.dat
S12_File.zip	34-36	30343-505-OG-WB-WB-YPG-18h-E-E_2015-07-16_2_0_C2_1.dat
S12_File.zip	34-36	30343-505-OG-WB-WB-YPG-18h-E-E_2015-07-16_3_0_C3_1.dat
S12_File.zip	34-36	30343-505-OG-WB-WB-YPG-18h-E-E_2015-07-17_1_0_C1_1.dat
S12_File.zip	34-36	30343-505-OG-WB-WB-YPG-18h-E-E_2015-07-17_2_0_C2_1.dat
S12_File.zip	34-36	30343-505-OG-WB-WB-YPG-18h-E-E_2015-07-17_3_0_C3_1.dat
S12_File.zip	34-36	30624-PI105-Dias-Dias-Dias-YPG-18h-E-E_2015-08-06__0_F7_1.dat
S12_File.zip	34-36	30624-PI105-Dias-Dias-Dias-YPG-18h-E-E_2015-08-06__0_F8_1.dat
S12_File.zip	34-36	30624-PI105-Dias-Dias-Dias-YPG-18h-E-E_2015-08-06__0_F9_1.dat
S12_File.zip	34-36	30624-PI105-Dias-Dias-Dias-YPG-18h-E-E_2015-08-07__0_F7_1.dat
S12_File.zip	34-36	30624-PI105-Dias-Dias-Dias-YPG-18h-E-E_2015-08-07__0_F8_1.dat
S12_File.zip	34-36	30624-PI105-Dias-Dias-Dias-YPG-18h-E-E_2015-08-07__0_F9_1.dat
S12_File.zip	34-36	30624-PI105-Dias-Dias-Dias-YPG-18h-E-E_2015-08-10__0_F7_1.dat
S12_File.zip	34-36	30624-PI105-Dias-Dias-Dias-YPG-18h-E-E_2015-08-10__0_F8_1.dat
S12_File.zip	34-36	30624-PI105-Dias-Dias-Dias-YPG-18h-E-E_2015-08-10__0_F9_1.dat
S12_File.zip	34-36	30624-PI105-Dias-Dias-Dias-YPG-18h-E-E_2015-08-11__0_C7_1.dat
S12_File.zip	34-36	30624-PI105-Dias-Dias-Dias-YPG-18h-E-E_2015-08-11__0_C8_1.dat
S12_File.zip	34-36	30624-PI105-Dias-Dias-Dias-YPG-18h-E-E_2015-08-11__0_C9_1.dat
S12_File.zip	34-36	30624-PI105-Dias-Dias-Dias-YPG-18h-E-E_2015-08-13__0_C10_1.dat
S12_File.zip	34-36	30624-PI105-Dias-Dias-Dias-YPG-18h-E-E_2015-08-13__0_C11_1.dat
S12_File.zip	34-36	30624-PI105-Dias-Dias-Dias-YPG-18h-E-E_2015-08-13__0_C12_1.dat
S12_File.zip	34-36	30624-PI105-Dias-Dias-Dias-YPG-18h-E-E_2015-08-14__0_E7_1.dat
S12_File.zip	34-36	30624-PI105-Dias-Dias-Dias-YPG-18h-E-E_2015-08-14__0_E8_1.dat
S12_File.zip	34-36	30624-PI105-Dias-Dias-Dias-YPG-18h-E-E_2015-08-14__0_E9_1.dat
S12_File.zip	34-36	30624-PI105-Dias-Dias-Dias-YPG-18h-E-E_2015-08-18__0_B7_1.dat
S12_File.zip	34-36	30624-PI105-Dias-Dias-Dias-YPG-18h-E-E_2015-08-18__0_B8_1.dat
S12_File.zip	34-36	30624-PI105-Dias-Dias-Dias-YPG-18h-E-E_2015-08-18__0_B9_1.dat
S12_File.zip	34-36	30624-PI105-Dias-Dias-Dias-YPG-18h-E-E_2015-08-20__0_B4_1.dat
S12_File.zip	34-36	30624-PI105-Dias-Dias-Dias-YPG-18h-E-E_2015-08-20__0_B5_1.dat
S12_File.zip	34-36	30624-PI105-Dias-Dias-Dias-YPG-18h-E-E_2015-08-20__0_B6_1.dat
S12_File.zip	34-36	30624-PI105-Dias-Dias-Dias-YPG-18h-E-E_2015-08-21__0_F1_1.dat
S12_File.zip	34-36	30624-PI105-Dias-Dias-Dias-YPG-18h-E-E_2015-08-21__0_F2_1.dat
S12_File.zip	34-36	30624-PI105-Dias-Dias-Dias-YPG-18h-E-E_2015-08-21__0_F3_1.dat
S12_File.zip	34-36	30624-PI105-Dias-Dias-Dias-YPG-18h-E-E_2016-11-15__0_A4_1.dat
S12_File.zip	34-36	30624-PI105-Dias-Dias-Dias-YPG-18h-E-E_2016-11-15__0_A5_1.dat
S12_File.zip	34-36	30624-PI105-Dias-Dias-Dias-YPG-18h-E-E_2016-11-15__0_A6_1.dat
S12_File.zip	34-36	30625-71-Dias-Dias-Dias-YPG-18h-E-E_2015-08-06__0_F4_1.dat
S12_File.zip	34-36	30625-71-Dias-Dias-Dias-YPG-18h-E-E_2015-08-06__0_F5_1.dat
S12_File.zip	34-36	30625-71-Dias-Dias-Dias-YPG-18h-E-E_2015-08-06__0_F6_1.dat
S12_File.zip	34-36	30625-71-Dias-Dias-Dias-YPG-18h-E-E_2015-08-07__0_F4_1.dat
S12_File.zip	34-36	30625-71-Dias-Dias-Dias-YPG-18h-E-E_2015-08-07__0_F5_1.dat
S12_File.zip	34-36	30625-71-Dias-Dias-Dias-YPG-18h-E-E_2015-08-07__0_F6_2.dat
S12_File.zip	34-36	30625-71-Dias-Dias-Dias-YPG-18h-E-E_2015-08-10__0_F4_1.dat
S12_File.zip	34-36	30625-71-Dias-Dias-Dias-YPG-18h-E-E_2015-08-10__0_F5_2.dat
S12_File.zip	34-36	30625-71-Dias-Dias-Dias-YPG-18h-E-E_2015-08-10__0_F6_1.dat
S12_File.zip	34-36	30625-71-Dias-Dias-Dias-YPG-18h-E-E_2015-08-11__0_C4_1.dat
S12_File.zip	34-36	30625-71-Dias-Dias-Dias-YPG-18h-E-E_2015-08-11__0_C5_1.dat
S12_File.zip	34-36	30625-71-Dias-Dias-Dias-YPG-18h-E-E_2015-08-11__0_C6_1.dat
S12_File.zip	34-36	30625-71-Dias-Dias-Dias-YPG-18h-E-E_2015-08-12__0_G4_2.dat
S12_File.zip	34-36	30625-71-Dias-Dias-Dias-YPG-18h-E-E_2015-08-12__0_G5_1.dat
S12_File.zip	34-36	30625-71-Dias-Dias-Dias-YPG-18h-E-E_2015-08-12__0_G6_1.dat
S12_File.zip	34-36	30625-71-Dias-Dias-Dias-YPG-18h-E-E_2015-08-13__0_C7_1.dat
S12_File.zip	34-36	30625-71-Dias-Dias-Dias-YPG-18h-E-E_2015-08-13__0_C8_1.dat
S12_File.zip	34-36	30625-71-Dias-Dias-Dias-YPG-18h-E-E_2015-08-13__0_C9_1.dat
S12_File.zip	34-36	30625-71-Dias-Dias-Dias-YPG-18h-E-E_2015-08-14__0_E4_1.dat
S12_File.zip	34-36	30625-71-Dias-Dias-Dias-YPG-18h-E-E_2015-08-14__0_E5_1.dat
S12_File.zip	34-36	30625-71-Dias-Dias-Dias-YPG-18h-E-E_2015-08-14__0_E6_1.dat
S12_File.zip	34-36	30625-71-Dias-Dias-Dias-YPG-18h-E-E_2015-08-18__0_B4_1.dat
S12_File.zip	34-36	30625-71-Dias-Dias-Dias-YPG-18h-E-E_2015-08-18__0_B5_1.dat
S12_File.zip	34-36	30625-71-Dias-Dias-Dias-YPG-18h-E-E_2015-08-18__0_B6_1.dat
S12_File.zip	34-36	30625-71-Dias-Dias-Dias-YPG-18h-E-E_2015-08-19__0_C10_1.dat
S12_File.zip	34-36	30625-71-Dias-Dias-Dias-YPG-18h-E-E_2015-08-19__0_C11_1.dat
S12_File.zip	34-36	30625-71-Dias-Dias-Dias-YPG-18h-E-E_2015-08-19__0_C12_1.dat
S12_File.zip	34-36	30625-71-Dias-Dias-Dias-YPG-18h-E-E_2015-08-20__0_B1_1.dat
S12_File.zip	34-36	30625-71-Dias-Dias-Dias-YPG-18h-E-E_2015-08-20__0_B2_1.dat
S12_File.zip	34-36	30625-71-Dias-Dias-Dias-YPG-18h-E-E_2015-08-20__0_B3_1.dat
S13_File.zip	37-39	30628-70487-Dias-Dias-Dias-YPG-18h-E-E_2016-09-30_1_0_C1_1.dat
S13_File.zip	37-39	30628-70487-Dias-Dias-Dias-YPG-18h-E-E_2016-09-30_1_0_C2_1.dat
S13_File.zip	37-39	30628-70487-Dias-Dias-Dias-YPG-18h-E-E_2016-09-30_1_0_C3_1.dat
S13_File.zip	37-39	30628-70487-Dias-Dias-Dias-YPG-18h-E-E_2016-09-30_2_0_C4_2.dat
S13_File.zip	37-39	30628-70487-Dias-Dias-Dias-YPG-18h-E-E_2016-09-30_2_0_C5_2.dat
S13_File.zip	37-39	30628-70487-Dias-Dias-Dias-YPG-18h-E-E_2016-09-30_2_0_C6_2.dat
S13_File.zip	37-39	30628-70487-Dias-Dias-Dias-YPG-18h-E-E_2016-10-03_5_0_G1_1.dat
S13_File.zip	37-39	30628-70487-Dias-Dias-Dias-YPG-18h-E-E_2016-10-03_5_0_G2_1.dat
S13_File.zip	37-39	30628-70487-Dias-Dias-Dias-YPG-18h-E-E_2016-10-03_5_0_G3_1.dat
S13_File.zip	37-39	30628-70487-Dias-Dias-Dias-YPG-18h-E-E_2016-10-03_6_0_G4_1.dat
S13_File.zip	37-39	30628-70487-Dias-Dias-Dias-YPG-18h-E-E_2016-10-03_6_0_G5_1.dat
S13_File.zip	37-39	30628-70487-Dias-Dias-Dias-YPG-18h-E-E_2016-10-03_6_0_G6_1.dat
S13_File.zip	37-39	30628-70487-Dias-Dias-Dias-YPG-18h-E-E_2016-10-03_7_0_C1_1.dat
S13_File.zip	37-39	30628-70487-Dias-Dias-Dias-YPG-18h-E-E_2016-10-03_7_0_C2_1.dat
S13_File.zip	37-39	30628-70487-Dias-Dias-Dias-YPG-18h-E-E_2016-10-03_7_0_C3_1.dat
S13_File.zip	37-39	30628-70487-Dias-Dias-Dias-YPG-18h-E-E_2016-10-03_8_0_C4_1.dat
S13_File.zip	37-39	30628-70487-Dias-Dias-Dias-YPG-18h-E-E_2016-10-03_8_0_C5_1.dat
S13_File.zip	37-39	30628-70487-Dias-Dias-Dias-YPG-18h-E-E_2016-10-03_8_0_C6_1.dat
S13_File.zip	37-39	30628-70487-Dias-Dias-Dias-YPG-18h-E-E_2016-10-04_10_0_G4_1.dat
S13_File.zip	37-39	30628-70487-Dias-Dias-Dias-YPG-18h-E-E_2016-10-04_10_0_G5_1.dat
S13_File.zip	37-39	30628-70487-Dias-Dias-Dias-YPG-18h-E-E_2016-10-04_10_0_G6_1.dat
S13_File.zip	37-39	30628-70487-Dias-Dias-Dias-YPG-18h-E-E_2016-10-04_3_0_C1_1.dat
S13_File.zip	37-39	30628-70487-Dias-Dias-Dias-YPG-18h-E-E_2016-10-04_3_0_C2_1.dat
S13_File.zip	37-39	30628-70487-Dias-Dias-Dias-YPG-18h-E-E_2016-10-04_3_0_C3_1.dat
S13_File.zip	37-39	30628-70487-Dias-Dias-Dias-YPG-18h-E-E_2016-10-04_4_0_C4_1.dat
S13_File.zip	37-39	30628-70487-Dias-Dias-Dias-YPG-18h-E-E_2016-10-04_4_0_C5_1.dat
S13_File.zip	37-39	30628-70487-Dias-Dias-Dias-YPG-18h-E-E_2016-10-04_4_0_C6_1.dat
S13_File.zip	37-39	30628-70487-Dias-Dias-Dias-YPG-18h-E-E_2016-10-04_9_0_G1_1.dat
S13_File.zip	37-39	30628-70487-Dias-Dias-Dias-YPG-18h-E-E_2016-10-04_9_0_G2_1.dat
S13_File.zip	37-39	30628-70487-Dias-Dias-Dias-YPG-18h-E-E_2016-10-04_9_0_G3_1.dat
S13_File.zip	37-39	30634-341-OG-Alt-Alt-YPG-18h-E-E_2015-10-07__0_C4_1.dat
S13_File.zip	37-39	30634-341-OG-Alt-Alt-YPG-18h-E-E_2015-10-07__0_C5_1.dat
S13_File.zip	37-39	30634-341-OG-Alt-Alt-YPG-18h-E-E_2015-10-07__0_C6_1.dat
S13_File.zip	37-39	30634-341-OG-Alt-Alt-YPG-18h-E-E_2015-10-08__0_F4_1.dat
S13_File.zip	37-39	30634-341-OG-Alt-Alt-YPG-18h-E-E_2015-10-08__0_F5_1.dat
S13_File.zip	37-39	30634-341-OG-Alt-Alt-YPG-18h-E-E_2015-10-08__0_F6_1.dat
S13_File.zip	37-39	30634-341-OG-Alt-Alt-YPG-18h-E-E_2015-10-09__0_C4_1.dat
S13_File.zip	37-39	30634-341-OG-Alt-Alt-YPG-18h-E-E_2015-10-09__0_C5_1.dat
S13_File.zip	37-39	30634-341-OG-Alt-Alt-YPG-18h-E-E_2015-10-09__0_C6_1.dat
S13_File.zip	37-39	30634-341-OG-Alt-Alt-YPG-18h-E-E_2015-10-10__0_C4_1.dat
S13_File.zip	37-39	30634-341-OG-Alt-Alt-YPG-18h-E-E_2015-10-10__0_C5_1.dat
S13_File.zip	37-39	30634-341-OG-Alt-Alt-YPG-18h-E-E_2015-10-10__0_C6_1.dat
S13_File.zip	37-39	30634-341-OG-Alt-Alt-YPG-18h-E-E_2015-10-16__0_C4_1.dat
S13_File.zip	37-39	30634-341-OG-Alt-Alt-YPG-18h-E-E_2015-10-16__0_C5_1.dat
S13_File.zip	37-39	30634-341-OG-Alt-Alt-YPG-18h-E-E_2015-10-16__0_C6_1.dat
S13_File.zip	37-39	30634-341-OG-Alt-Alt-YPG-18h-E-E_2015-10-20__0_C4_1.dat
S13_File.zip	37-39	30634-341-OG-Alt-Alt-YPG-18h-E-E_2015-10-20__0_C5_1.dat
S13_File.zip	37-39	30634-341-OG-Alt-Alt-YPG-18h-E-E_2015-10-20__0_C6_1.dat
S13_File.zip	37-39	30634-341-OG-Alt-Alt-YPG-18h-E-E_2015-10-21__0_C4_1.dat
S13_File.zip	37-39	30634-341-OG-Alt-Alt-YPG-18h-E-E_2015-10-21__0_C5_1.dat
S13_File.zip	37-39	30634-341-OG-Alt-Alt-YPG-18h-E-E_2015-10-21__0_C6_1.dat
S13_File.zip	37-39	30634-341-OG-Alt-Alt-YPG-18h-E-E_2015-10-22__0_F4_1.dat
S13_File.zip	37-39	30634-341-OG-Alt-Alt-YPG-18h-E-E_2015-10-22__0_F5_1.dat
S13_File.zip	37-39	30634-341-OG-Alt-Alt-YPG-18h-E-E_2015-10-22__0_F6_1.dat
S13_File.zip	37-39	30634-341-OG-Alt-Alt-YPG-18h-E-E_2015-10-23__0_A10_1.dat
S13_File.zip	37-39	30634-341-OG-Alt-Alt-YPG-18h-E-E_2015-10-23__0_A11_1.dat
S13_File.zip	37-39	30634-341-OG-Alt-Alt-YPG-18h-E-E_2015-10-23__0_A12_1.dat
S13_File.zip	37-39	30634-341-OG-Alt-Alt-YPG-18h-E-E_2015-10-26__0_A1_1.dat
S13_File.zip	37-39	30634-341-OG-Alt-Alt-YPG-18h-E-E_2015-10-26__0_A2_1.dat
S13_File.zip	37-39	30634-341-OG-Alt-Alt-YPG-18h-E-E_2015-10-26__0_A3_1.dat
S13_File.zip	37-39	30635-431-OG-Alt-Koe-YPG-18h-E-E_2015-10-07__0_C1_1.dat
S13_File.zip	37-39	30635-431-OG-Alt-Koe-YPG-18h-E-E_2015-10-07__0_C2_1.dat
S13_File.zip	37-39	30635-431-OG-Alt-Koe-YPG-18h-E-E_2015-10-07__0_C3_1.dat
S13_File.zip	37-39	30635-431-OG-Alt-Koe-YPG-18h-E-E_2015-10-08__0_F1_1.dat
S13_File.zip	37-39	30635-431-OG-Alt-Koe-YPG-18h-E-E_2015-10-08__0_F2_1.dat
S13_File.zip	37-39	30635-431-OG-Alt-Koe-YPG-18h-E-E_2015-10-08__0_F3_1.dat
S13_File.zip	37-39	30635-431-OG-Alt-Koe-YPG-18h-E-E_2015-10-09__0_C1_1.dat
S13_File.zip	37-39	30635-431-OG-Alt-Koe-YPG-18h-E-E_2015-10-09__0_C2_1.dat
S13_File.zip	37-39	30635-431-OG-Alt-Koe-YPG-18h-E-E_2015-10-09__0_C3_1.dat
S13_File.zip	37-39	30635-431-OG-Alt-Koe-YPG-18h-E-E_2015-10-10__0_C1_1.dat
S13_File.zip	37-39	30635-431-OG-Alt-Koe-YPG-18h-E-E_2015-10-10__0_C2_1.dat
S13_File.zip	37-39	30635-431-OG-Alt-Koe-YPG-18h-E-E_2015-10-10__0_C3_1.dat
S13_File.zip	37-39	30635-431-OG-Alt-Koe-YPG-18h-E-E_2015-10-11__0_F1_1.dat
S13_File.zip	37-39	30635-431-OG-Alt-Koe-YPG-18h-E-E_2015-10-11__0_F2_1.dat
S13_File.zip	37-39	30635-431-OG-Alt-Koe-YPG-18h-E-E_2015-10-11__0_F3_1.dat
S13_File.zip	37-39	30635-431-OG-Alt-Koe-YPG-18h-E-E_2015-10-12__0_F1_1.dat
S13_File.zip	37-39	30635-431-OG-Alt-Koe-YPG-18h-E-E_2015-10-12__0_F2_1.dat
S13_File.zip	37-39	30635-431-OG-Alt-Koe-YPG-18h-E-E_2015-10-12__0_F3_1.dat
S13_File.zip	37-39	30635-431-OG-Alt-Koe-YPG-18h-E-E_2015-10-16__0_C1_1.dat
S13_File.zip	37-39	30635-431-OG-Alt-Koe-YPG-18h-E-E_2015-10-16__0_C2_1.dat
S13_File.zip	37-39	30635-431-OG-Alt-Koe-YPG-18h-E-E_2015-10-16__0_C3_1.dat
S13_File.zip	37-39	30635-431-OG-Alt-Koe-YPG-18h-E-E_2015-10-20__0_C1_1.dat
S13_File.zip	37-39	30635-431-OG-Alt-Koe-YPG-18h-E-E_2015-10-20__0_C2_1.dat
S13_File.zip	37-39	30635-431-OG-Alt-Koe-YPG-18h-E-E_2015-10-20__0_C3_1.dat
S13_File.zip	37-39	30635-431-OG-Alt-Koe-YPG-18h-E-E_2015-10-21__0_C1_1.dat
S13_File.zip	37-39	30635-431-OG-Alt-Koe-YPG-18h-E-E_2015-10-21__0_C2_1.dat
S13_File.zip	37-39	30635-431-OG-Alt-Koe-YPG-18h-E-E_2015-10-21__0_C3_1.dat
S13_File.zip	37-39	30635-431-OG-Alt-Koe-YPG-18h-E-E_2015-10-22__0_F1_1.dat
S13_File.zip	37-39	30635-431-OG-Alt-Koe-YPG-18h-E-E_2015-10-22__0_F2_1.dat
S13_File.zip	37-39	30635-431-OG-Alt-Koe-YPG-18h-E-E_2015-10-22__0_F3_1.dat
S14_File.zip	40-42	30636-508-OG-Ale-Ale-YPG-18h-E-E_2015-10-07__0_B7_1.dat
S14_File.zip	40-42	30636-508-OG-Ale-Ale-YPG-18h-E-E_2015-10-07__0_B8_1.dat
S14_File.zip	40-42	30636-508-OG-Ale-Ale-YPG-18h-E-E_2015-10-07__0_B9_1.dat
S14_File.zip	40-42	30636-508-OG-Ale-Ale-YPG-18h-E-E_2015-10-08__0_E7_1.dat
S14_File.zip	40-42	30636-508-OG-Ale-Ale-YPG-18h-E-E_2015-10-08__0_E8_1.dat
S14_File.zip	40-42	30636-508-OG-Ale-Ale-YPG-18h-E-E_2015-10-08__0_E9_1.dat
S14_File.zip	40-42	30636-508-OG-Ale-Ale-YPG-18h-E-E_2015-10-09__0_B7_1.dat
S14_File.zip	40-42	30636-508-OG-Ale-Ale-YPG-18h-E-E_2015-10-09__0_B8_1.dat
S14_File.zip	40-42	30636-508-OG-Ale-Ale-YPG-18h-E-E_2015-10-09__0_B9_1.dat
S14_File.zip	40-42	30636-508-OG-Ale-Ale-YPG-18h-E-E_2015-10-10__0_B7_1.dat
S14_File.zip	40-42	30636-508-OG-Ale-Ale-YPG-18h-E-E_2015-10-10__0_B8_1.dat
S14_File.zip	40-42	30636-508-OG-Ale-Ale-YPG-18h-E-E_2015-10-10__0_B9_1.dat
S14_File.zip	40-42	30636-508-OG-Ale-Ale-YPG-18h-E-E_2015-10-11__0_E7_1.dat
S14_File.zip	40-42	30636-508-OG-Ale-Ale-YPG-18h-E-E_2015-10-11__0_E8_1.dat
S14_File.zip	40-42	30636-508-OG-Ale-Ale-YPG-18h-E-E_2015-10-11__0_E9_1.dat
S14_File.zip	40-42	30636-508-OG-Ale-Ale-YPG-18h-E-E_2015-10-12__0_E7_1.dat
S14_File.zip	40-42	30636-508-OG-Ale-Ale-YPG-18h-E-E_2015-10-12__0_E8_1.dat
S14_File.zip	40-42	30636-508-OG-Ale-Ale-YPG-18h-E-E_2015-10-12__0_E9_1.dat
S14_File.zip	40-42	30636-508-OG-Ale-Ale-YPG-18h-E-E_2015-10-16__0_B7_1.dat
S14_File.zip	40-42	30636-508-OG-Ale-Ale-YPG-18h-E-E_2015-10-16__0_B8_1.dat
S14_File.zip	40-42	30636-508-OG-Ale-Ale-YPG-18h-E-E_2015-10-16__0_B9_1.dat
S14_File.zip	40-42	30636-508-OG-Ale-Ale-YPG-18h-E-E_2015-10-20__0_B7_1.dat
S14_File.zip	40-42	30636-508-OG-Ale-Ale-YPG-18h-E-E_2015-10-20__0_B8_1.dat
S14_File.zip	40-42	30636-508-OG-Ale-Ale-YPG-18h-E-E_2015-10-20__0_B9_1.dat
S14_File.zip	40-42	30636-508-OG-Ale-Ale-YPG-18h-E-E_2015-10-21__0_B7_1.dat
S14_File.zip	40-42	30636-508-OG-Ale-Ale-YPG-18h-E-E_2015-10-21__0_B8_1.dat
S14_File.zip	40-42	30636-508-OG-Ale-Ale-YPG-18h-E-E_2015-10-21__0_B9_1.dat
S14_File.zip	40-42	30636-508-OG-Ale-Ale-YPG-18h-E-E_2015-10-22__0_E7_1.dat
S14_File.zip	40-42	30636-508-OG-Ale-Ale-YPG-18h-E-E_2015-10-22__0_E8_1.dat
S14_File.zip	40-42	30636-508-OG-Ale-Ale-YPG-18h-E-E_2015-10-22__0_E9_1.dat
S14_File.zip	40-42	30637-510-OG-Ale-Ale-YPG-18h-E-E_2015-10-07__0_B10_1.dat
S14_File.zip	40-42	30637-510-OG-Ale-Ale-YPG-18h-E-E_2015-10-07__0_B11_1.dat
S14_File.zip	40-42	30637-510-OG-Ale-Ale-YPG-18h-E-E_2015-10-07__0_B12_1.dat
S14_File.zip	40-42	30637-510-OG-Ale-Ale-YPG-18h-E-E_2015-10-08__0_E10_1.dat
S14_File.zip	40-42	30637-510-OG-Ale-Ale-YPG-18h-E-E_2015-10-08__0_E11_1.dat
S14_File.zip	40-42	30637-510-OG-Ale-Ale-YPG-18h-E-E_2015-10-08__0_E12_1.dat
S14_File.zip	40-42	30637-510-OG-Ale-Ale-YPG-18h-E-E_2015-10-09__0_B10_1.dat
S14_File.zip	40-42	30637-510-OG-Ale-Ale-YPG-18h-E-E_2015-10-09__0_B11_1.dat
S14_File.zip	40-42	30637-510-OG-Ale-Ale-YPG-18h-E-E_2015-10-09__0_B12_1.dat
S14_File.zip	40-42	30637-510-OG-Ale-Ale-YPG-18h-E-E_2015-10-10__0_B10_1.dat
S14_File.zip	40-42	30637-510-OG-Ale-Ale-YPG-18h-E-E_2015-10-10__0_B11_1.dat
S14_File.zip	40-42	30637-510-OG-Ale-Ale-YPG-18h-E-E_2015-10-10__0_B12_1.dat
S14_File.zip	40-42	30637-510-OG-Ale-Ale-YPG-18h-E-E_2015-10-11__0_E10_1.dat
S14_File.zip	40-42	30637-510-OG-Ale-Ale-YPG-18h-E-E_2015-10-11__0_E11_1.dat
S14_File.zip	40-42	30637-510-OG-Ale-Ale-YPG-18h-E-E_2015-10-11__0_E12_1.dat
S14_File.zip	40-42	30637-510-OG-Ale-Ale-YPG-18h-E-E_2015-10-12__0_E10_1.dat
S14_File.zip	40-42	30637-510-OG-Ale-Ale-YPG-18h-E-E_2015-10-12__0_E11_1.dat
S14_File.zip	40-42	30637-510-OG-Ale-Ale-YPG-18h-E-E_2015-10-12__0_E12_1.dat
S14_File.zip	40-42	30637-510-OG-Ale-Ale-YPG-18h-E-E_2015-10-16__0_B10_1.dat
S14_File.zip	40-42	30637-510-OG-Ale-Ale-YPG-18h-E-E_2015-10-16__0_B11_1.dat
S14_File.zip	40-42	30637-510-OG-Ale-Ale-YPG-18h-E-E_2015-10-16__0_B12_1.dat
S14_File.zip	40-42	30637-510-OG-Ale-Ale-YPG-18h-E-E_2015-10-20__0_B10_1.dat
S14_File.zip	40-42	30637-510-OG-Ale-Ale-YPG-18h-E-E_2015-10-20__0_B11_1.dat
S14_File.zip	40-42	30637-510-OG-Ale-Ale-YPG-18h-E-E_2015-10-20__0_B12_1.dat
S14_File.zip	40-42	30637-510-OG-Ale-Ale-YPG-18h-E-E_2015-10-21__0_B10_1.dat
S14_File.zip	40-42	30637-510-OG-Ale-Ale-YPG-18h-E-E_2015-10-21__0_B11_1.dat
S14_File.zip	40-42	30637-510-OG-Ale-Ale-YPG-18h-E-E_2015-10-21__0_B12_1.dat
S14_File.zip	40-42	30637-510-OG-Ale-Ale-YPG-18h-E-E_2015-10-22__0_E10_2.dat
S14_File.zip	40-42	30637-510-OG-Ale-Ale-YPG-18h-E-E_2015-10-22__0_E11_2.dat
S14_File.zip	40-42	30637-510-OG-Ale-Ale-YPG-18h-E-E_2015-10-22__0_E12_2.dat
S14_File.zip	40-42	30666-220-OG-WB-WB-YPG-18h-E-E_2015-10-27__0_C1_1.dat
S14_File.zip	40-42	30666-220-OG-WB-WB-YPG-18h-E-E_2015-10-27__0_C2_1.dat
S14_File.zip	40-42	30666-220-OG-WB-WB-YPG-18h-E-E_2015-10-27__0_C3_1.dat
S14_File.zip	40-42	30666-220-OG-WB-WB-YPG-18h-E-E_2015-10-28__0_A1_1.dat
S14_File.zip	40-42	30666-220-OG-WB-WB-YPG-18h-E-E_2015-10-28__0_A2_1.dat
S14_File.zip	40-42	30666-220-OG-WB-WB-YPG-18h-E-E_2015-10-28__0_A3_1.dat
S14_File.zip	40-42	30666-220-OG-WB-WB-YPG-18h-E-E_2015-10-29__0_A1_1.dat
S14_File.zip	40-42	30666-220-OG-WB-WB-YPG-18h-E-E_2015-10-29__0_A2_1.dat
S14_File.zip	40-42	30666-220-OG-WB-WB-YPG-18h-E-E_2015-10-29__0_A3_1.dat
S14_File.zip	40-42	30666-220-OG-WB-WB-YPG-18h-E-E_2015-11-03__0_A1_1.dat
S14_File.zip	40-42	30666-220-OG-WB-WB-YPG-18h-E-E_2015-11-03__0_A2_1.dat
S14_File.zip	40-42	30666-220-OG-WB-WB-YPG-18h-E-E_2015-11-03__0_A3_1.dat
S14_File.zip	40-42	30666-220-OG-WB-WB-YPG-18h-E-E_2015-11-04__0_E1_1.dat
S14_File.zip	40-42	30666-220-OG-WB-WB-YPG-18h-E-E_2015-11-04__0_E2_1.dat
S14_File.zip	40-42	30666-220-OG-WB-WB-YPG-18h-E-E_2015-11-04__0_E3_1.dat
S14_File.zip	40-42	30666-220-OG-WB-WB-YPG-18h-E-E_2015-11-05__0_F1_1.dat
S14_File.zip	40-42	30666-220-OG-WB-WB-YPG-18h-E-E_2015-11-05__0_F2_1.dat
S14_File.zip	40-42	30666-220-OG-WB-WB-YPG-18h-E-E_2015-11-05__0_F3_1.dat
S14_File.zip	40-42	30666-220-OG-WB-WB-YPG-18h-E-E_2015-11-06__0_A1_1.dat
S14_File.zip	40-42	30666-220-OG-WB-WB-YPG-18h-E-E_2015-11-06__0_A2_1.dat
S14_File.zip	40-42	30666-220-OG-WB-WB-YPG-18h-E-E_2015-11-06__0_A3_1.dat
S14_File.zip	40-42	30666-220-OG-WB-WB-YPG-18h-E-E_2015-11-10__0_A1_1.dat
S14_File.zip	40-42	30666-220-OG-WB-WB-YPG-18h-E-E_2015-11-10__0_A2_1.dat
S14_File.zip	40-42	30666-220-OG-WB-WB-YPG-18h-E-E_2015-11-10__0_A3_1.dat
S14_File.zip	40-42	30666-220-OG-WB-WB-YPG-18h-E-E_2015-11-11__0_A1_1.dat
S14_File.zip	40-42	30666-220-OG-WB-WB-YPG-18h-E-E_2015-11-11__0_A2_1.dat
S14_File.zip	40-42	30666-220-OG-WB-WB-YPG-18h-E-E_2015-11-11__0_A3_1.dat
S14_File.zip	40-42	30666-220-OG-WB-WB-YPG-18h-E-E_2015-11-12__0_A1_1.dat
S14_File.zip	40-42	30666-220-OG-WB-WB-YPG-18h-E-E_2015-11-12__0_A2_1.dat
S14_File.zip	40-42	30666-220-OG-WB-WB-YPG-18h-E-E_2015-11-12__0_A3_1.dat
S15_File.zip	43-45	30667-214-OG-WB-WB-YPG-18h-E-E_2015-10-27__0_C4_1.dat
S15_File.zip	43-45	30667-214-OG-WB-WB-YPG-18h-E-E_2015-10-27__0_C5_1.dat
S15_File.zip	43-45	30667-214-OG-WB-WB-YPG-18h-E-E_2015-10-27__0_C6_1.dat
S15_File.zip	43-45	30667-214-OG-WB-WB-YPG-18h-E-E_2015-10-28__0_A4_1.dat
S15_File.zip	43-45	30667-214-OG-WB-WB-YPG-18h-E-E_2015-10-28__0_A5_1.dat
S15_File.zip	43-45	30667-214-OG-WB-WB-YPG-18h-E-E_2015-10-28__0_A6_1.dat
S15_File.zip	43-45	30667-214-OG-WB-WB-YPG-18h-E-E_2015-10-29__0_A4_1.dat
S15_File.zip	43-45	30667-214-OG-WB-WB-YPG-18h-E-E_2015-10-29__0_A5_1.dat
S15_File.zip	43-45	30667-214-OG-WB-WB-YPG-18h-E-E_2015-10-29__0_A6_1.dat
S15_File.zip	43-45	30667-214-OG-WB-WB-YPG-18h-E-E_2015-11-03__0_A4_1.dat
S15_File.zip	43-45	30667-214-OG-WB-WB-YPG-18h-E-E_2015-11-03__0_A5_1.dat
S15_File.zip	43-45	30667-214-OG-WB-WB-YPG-18h-E-E_2015-11-03__0_A6_1.dat
S15_File.zip	43-45	30667-214-OG-WB-WB-YPG-18h-E-E_2015-11-04__0_E4_1.dat
S15_File.zip	43-45	30667-214-OG-WB-WB-YPG-18h-E-E_2015-11-04__0_E5_1.dat
S15_File.zip	43-45	30667-214-OG-WB-WB-YPG-18h-E-E_2015-11-04__0_E6_1.dat
S15_File.zip	43-45	30667-214-OG-WB-WB-YPG-18h-E-E_2015-11-05__0_F4_1.dat
S15_File.zip	43-45	30667-214-OG-WB-WB-YPG-18h-E-E_2015-11-05__0_F5_1.dat
S15_File.zip	43-45	30667-214-OG-WB-WB-YPG-18h-E-E_2015-11-05__0_F6_1.dat
S15_File.zip	43-45	30667-214-OG-WB-WB-YPG-18h-E-E_2015-11-06__0_A4_1.dat
S15_File.zip	43-45	30667-214-OG-WB-WB-YPG-18h-E-E_2015-11-06__0_A5_1.dat
S15_File.zip	43-45	30667-214-OG-WB-WB-YPG-18h-E-E_2015-11-06__0_A6_1.dat
S15_File.zip	43-45	30667-214-OG-WB-WB-YPG-18h-E-E_2015-11-10__0_A4_1.dat
S15_File.zip	43-45	30667-214-OG-WB-WB-YPG-18h-E-E_2015-11-10__0_A5_1.dat
S15_File.zip	43-45	30667-214-OG-WB-WB-YPG-18h-E-E_2015-11-10__0_A6_1.dat
S15_File.zip	43-45	30667-214-OG-WB-WB-YPG-18h-E-E_2015-11-11__0_A4_1.dat
S15_File.zip	43-45	30667-214-OG-WB-WB-YPG-18h-E-E_2015-11-11__0_A5_1.dat
S15_File.zip	43-45	30667-214-OG-WB-WB-YPG-18h-E-E_2015-11-11__0_A6_1.dat
S15_File.zip	43-45	30667-214-OG-WB-WB-YPG-18h-E-E_2015-11-12__0_A4_1.dat
S15_File.zip	43-45	30667-214-OG-WB-WB-YPG-18h-E-E_2015-11-12__0_A5_1.dat
S15_File.zip	43-45	30667-214-OG-WB-WB-YPG-18h-E-E_2015-11-12__0_A6_1.dat
S15_File.zip	43-45	30668-513-OG-Ale-Alt-YPG-18h-E-E_2015-10-27__0_C7_1.dat
S15_File.zip	43-45	30668-513-OG-Ale-Alt-YPG-18h-E-E_2015-10-27__0_C8_1.dat
S15_File.zip	43-45	30668-513-OG-Ale-Alt-YPG-18h-E-E_2015-10-27__0_C9_1.dat
S15_File.zip	43-45	30668-513-OG-Ale-Alt-YPG-18h-E-E_2015-10-28__0_A7_1.dat
S15_File.zip	43-45	30668-513-OG-Ale-Alt-YPG-18h-E-E_2015-10-28__0_A8_1.dat
S15_File.zip	43-45	30668-513-OG-Ale-Alt-YPG-18h-E-E_2015-10-28__0_A9_1.dat
S15_File.zip	43-45	30668-513-OG-Ale-Alt-YPG-18h-E-E_2015-10-29__0_A7_1.dat
S15_File.zip	43-45	30668-513-OG-Ale-Alt-YPG-18h-E-E_2015-10-29__0_A8_1.dat
S15_File.zip	43-45	30668-513-OG-Ale-Alt-YPG-18h-E-E_2015-10-29__0_A9_1.dat
S15_File.zip	43-45	30668-513-OG-Ale-Alt-YPG-18h-E-E_2015-11-04__0_E7_1.dat
S15_File.zip	43-45	30668-513-OG-Ale-Alt-YPG-18h-E-E_2015-11-04__0_E8_1.dat
S15_File.zip	43-45	30668-513-OG-Ale-Alt-YPG-18h-E-E_2015-11-04__0_E9_1.dat
S15_File.zip	43-45	30668-513-OG-Ale-Alt-YPG-18h-E-E_2015-11-06__0_A7_1.dat
S15_File.zip	43-45	30668-513-OG-Ale-Alt-YPG-18h-E-E_2015-11-06__0_A8_1.dat
S15_File.zip	43-45	30668-513-OG-Ale-Alt-YPG-18h-E-E_2015-11-06__0_A9_1.dat
S15_File.zip	43-45	30668-513-OG-Ale-Alt-YPG-18h-E-E_2015-11-10__0_A7_1.dat
S15_File.zip	43-45	30668-513-OG-Ale-Alt-YPG-18h-E-E_2015-11-10__0_A8_1.dat
S15_File.zip	43-45	30668-513-OG-Ale-Alt-YPG-18h-E-E_2015-11-10__0_A9_1.dat
S15_File.zip	43-45	30668-513-OG-Ale-Alt-YPG-18h-E-E_2015-11-11__0_A7_1.dat
S15_File.zip	43-45	30668-513-OG-Ale-Alt-YPG-18h-E-E_2015-11-11__0_A8_1.dat
S15_File.zip	43-45	30668-513-OG-Ale-Alt-YPG-18h-E-E_2015-11-11__0_A9_1.dat
S15_File.zip	43-45	30668-513-OG-Ale-Alt-YPG-18h-E-E_2015-11-12__0_A7_1.dat
S15_File.zip	43-45	30668-513-OG-Ale-Alt-YPG-18h-E-E_2015-11-12__0_A8_1.dat
S15_File.zip	43-45	30668-513-OG-Ale-Alt-YPG-18h-E-E_2015-11-12__0_A9_1.dat
S15_File.zip	43-45	30668-513-OG-Ale-Alt-YPG-18h-E-E_2015-11-13__0_E7_1.dat
S15_File.zip	43-45	30668-513-OG-Ale-Alt-YPG-18h-E-E_2015-11-13__0_E8_1.dat
S15_File.zip	43-45	30668-513-OG-Ale-Alt-YPG-18h-E-E_2015-11-13__0_E9_1.dat
S15_File.zip	43-45	30668-513-OG-Ale-Alt-YPG-18h-E-E_2015-11-18__0_G4_1.dat
S15_File.zip	43-45	30668-513-OG-Ale-Alt-YPG-18h-E-E_2015-11-18__0_G5_1.dat
S15_File.zip	43-45	30668-513-OG-Ale-Alt-YPG-18h-E-E_2015-11-18__0_G6_1.dat
S15_File.zip	43-45	30669-454-OG-WB-WB-YPG-18h-E-E_2015-10-27__0_D1_1.dat
S15_File.zip	43-45	30669-454-OG-WB-WB-YPG-18h-E-E_2015-10-27__0_D2_1.dat
S15_File.zip	43-45	30669-454-OG-WB-WB-YPG-18h-E-E_2015-10-27__0_D3_1.dat
S15_File.zip	43-45	30669-454-OG-WB-WB-YPG-18h-E-E_2015-10-28__0_B4_1.dat
S15_File.zip	43-45	30669-454-OG-WB-WB-YPG-18h-E-E_2015-10-28__0_B5_1.dat
S15_File.zip	43-45	30669-454-OG-WB-WB-YPG-18h-E-E_2015-10-28__0_B6_1.dat
S15_File.zip	43-45	30669-454-OG-WB-WB-YPG-18h-E-E_2015-10-29__0_B1_1.dat
S15_File.zip	43-45	30669-454-OG-WB-WB-YPG-18h-E-E_2015-10-29__0_B2_1.dat
S15_File.zip	43-45	30669-454-OG-WB-WB-YPG-18h-E-E_2015-10-29__0_B3_1.dat
S15_File.zip	43-45	30669-454-OG-WB-WB-YPG-18h-E-E_2015-11-03__0_B1_1.dat
S15_File.zip	43-45	30669-454-OG-WB-WB-YPG-18h-E-E_2015-11-03__0_B2_1.dat
S15_File.zip	43-45	30669-454-OG-WB-WB-YPG-18h-E-E_2015-11-03__0_B3_1.dat
S15_File.zip	43-45	30669-454-OG-WB-WB-YPG-18h-E-E_2015-11-04__0_F1_1.dat
S15_File.zip	43-45	30669-454-OG-WB-WB-YPG-18h-E-E_2015-11-04__0_F2_1.dat
S15_File.zip	43-45	30669-454-OG-WB-WB-YPG-18h-E-E_2015-11-04__0_F3_1.dat
S15_File.zip	43-45	30669-454-OG-WB-WB-YPG-18h-E-E_2015-11-05__0_G1_1.dat
S15_File.zip	43-45	30669-454-OG-WB-WB-YPG-18h-E-E_2015-11-05__0_G2_1.dat
S15_File.zip	43-45	30669-454-OG-WB-WB-YPG-18h-E-E_2015-11-05__0_G3_1.dat
S15_File.zip	43-45	30669-454-OG-WB-WB-YPG-18h-E-E_2015-11-06__0_B1_1.dat
S15_File.zip	43-45	30669-454-OG-WB-WB-YPG-18h-E-E_2015-11-06__0_B2_1.dat
S15_File.zip	43-45	30669-454-OG-WB-WB-YPG-18h-E-E_2015-11-06__0_B3_1.dat
S15_File.zip	43-45	30669-454-OG-WB-WB-YPG-18h-E-E_2015-11-10__0_B1_1.dat
S15_File.zip	43-45	30669-454-OG-WB-WB-YPG-18h-E-E_2015-11-10__0_B2_1.dat
S15_File.zip	43-45	30669-454-OG-WB-WB-YPG-18h-E-E_2015-11-10__0_B3_1.dat
S15_File.zip	43-45	30669-454-OG-WB-WB-YPG-18h-E-E_2015-11-11__0_B1_1.dat
S15_File.zip	43-45	30669-454-OG-WB-WB-YPG-18h-E-E_2015-11-11__0_B2_1.dat
S15_File.zip	43-45	30669-454-OG-WB-WB-YPG-18h-E-E_2015-11-11__0_B3_1.dat
S15_File.zip	43-45	30669-454-OG-WB-WB-YPG-18h-E-E_2015-11-12__0_B1_1.dat
S15_File.zip	43-45	30669-454-OG-WB-WB-YPG-18h-E-E_2015-11-12__0_B2_1.dat
S15_File.zip	43-45	30669-454-OG-WB-WB-YPG-18h-E-E_2015-11-12__0_B3_1.dat
S16_File.zip	46-48	30672-478-OG-Ale-Ale-YPG-18h-E-E_2016-09-30_1_0_A1_1.dat
S16_File.zip	46-48	30672-478-OG-Ale-Ale-YPG-18h-E-E_2016-09-30_1_0_A2_1.dat
S16_File.zip	46-48	30672-478-OG-Ale-Ale-YPG-18h-E-E_2016-09-30_1_0_A3_1.dat
S16_File.zip	46-48	30672-478-OG-Ale-Ale-YPG-18h-E-E_2016-09-30_2_0_A4_1.dat
S16_File.zip	46-48	30672-478-OG-Ale-Ale-YPG-18h-E-E_2016-09-30_2_0_A5_1.dat
S16_File.zip	46-48	30672-478-OG-Ale-Ale-YPG-18h-E-E_2016-09-30_2_0_A6_1.dat
S16_File.zip	46-48	30672-478-OG-Ale-Ale-YPG-18h-E-E_2016-10-03_5_0_E1_1.dat
S16_File.zip	46-48	30672-478-OG-Ale-Ale-YPG-18h-E-E_2016-10-03_5_0_E2_1.dat
S16_File.zip	46-48	30672-478-OG-Ale-Ale-YPG-18h-E-E_2016-10-03_5_0_E3_1.dat
S16_File.zip	46-48	30672-478-OG-Ale-Ale-YPG-18h-E-E_2016-10-03_6_0_E4_1.dat
S16_File.zip	46-48	30672-478-OG-Ale-Ale-YPG-18h-E-E_2016-10-03_6_0_E5_1.dat
S16_File.zip	46-48	30672-478-OG-Ale-Ale-YPG-18h-E-E_2016-10-03_6_0_E6_1.dat
S16_File.zip	46-48	30672-478-OG-Ale-Ale-YPG-18h-E-E_2016-10-03_7_0_A1_1.dat
S16_File.zip	46-48	30672-478-OG-Ale-Ale-YPG-18h-E-E_2016-10-03_7_0_A2_1.dat
S16_File.zip	46-48	30672-478-OG-Ale-Ale-YPG-18h-E-E_2016-10-03_7_0_A3_1.dat
S16_File.zip	46-48	30672-478-OG-Ale-Ale-YPG-18h-E-E_2016-10-03_8_0_A4_1.dat
S16_File.zip	46-48	30672-478-OG-Ale-Ale-YPG-18h-E-E_2016-10-03_8_0_A5_1.dat
S16_File.zip	46-48	30672-478-OG-Ale-Ale-YPG-18h-E-E_2016-10-03_8_0_A6_1.dat
S16_File.zip	46-48	30672-478-OG-Ale-Ale-YPG-18h-E-E_2016-10-04_10_0_E4_1.dat
S16_File.zip	46-48	30672-478-OG-Ale-Ale-YPG-18h-E-E_2016-10-04_10_0_E5_1.dat
S16_File.zip	46-48	30672-478-OG-Ale-Ale-YPG-18h-E-E_2016-10-04_10_0_E6_1.dat
S16_File.zip	46-48	30672-478-OG-Ale-Ale-YPG-18h-E-E_2016-10-04_3_0_A1_1.dat
S16_File.zip	46-48	30672-478-OG-Ale-Ale-YPG-18h-E-E_2016-10-04_3_0_A2_1.dat
S16_File.zip	46-48	30672-478-OG-Ale-Ale-YPG-18h-E-E_2016-10-04_3_0_A3_1.dat
S16_File.zip	46-48	30672-478-OG-Ale-Ale-YPG-18h-E-E_2016-10-04_4_0_A4_1.dat
S16_File.zip	46-48	30672-478-OG-Ale-Ale-YPG-18h-E-E_2016-10-04_4_0_A5_1.dat
S16_File.zip	46-48	30672-478-OG-Ale-Ale-YPG-18h-E-E_2016-10-04_4_0_A6_1.dat
S16_File.zip	46-48	30672-478-OG-Ale-Ale-YPG-18h-E-E_2016-10-04_9_0_E1_1.dat
S16_File.zip	46-48	30672-478-OG-Ale-Ale-YPG-18h-E-E_2016-10-04_9_0_E2_1.dat
S16_File.zip	46-48	30672-478-OG-Ale-Ale-YPG-18h-E-E_2016-10-04_9_0_E3_1.dat
S16_File.zip	46-48	30674-457-OG-WB-WB-YPG-18h-E-E_2015-10-27__0_D4_1.dat
S16_File.zip	46-48	30674-457-OG-WB-WB-YPG-18h-E-E_2015-10-27__0_D5_1.dat
S16_File.zip	46-48	30674-457-OG-WB-WB-YPG-18h-E-E_2015-10-27__0_D6_1.dat
S16_File.zip	46-48	30674-457-OG-WB-WB-YPG-18h-E-E_2015-10-28__0_B7_1.dat
S16_File.zip	46-48	30674-457-OG-WB-WB-YPG-18h-E-E_2015-10-28__0_B8_1.dat
S16_File.zip	46-48	30674-457-OG-WB-WB-YPG-18h-E-E_2015-10-28__0_B9_1.dat
S16_File.zip	46-48	30674-457-OG-WB-WB-YPG-18h-E-E_2015-10-29__0_B4_1.dat
S16_File.zip	46-48	30674-457-OG-WB-WB-YPG-18h-E-E_2015-10-29__0_B5_1.dat
S16_File.zip	46-48	30674-457-OG-WB-WB-YPG-18h-E-E_2015-10-29__0_B6_1.dat
S16_File.zip	46-48	30674-457-OG-WB-WB-YPG-18h-E-E_2015-11-03__0_B4_1.dat
S16_File.zip	46-48	30674-457-OG-WB-WB-YPG-18h-E-E_2015-11-03__0_B5_1.dat
S16_File.zip	46-48	30674-457-OG-WB-WB-YPG-18h-E-E_2015-11-03__0_B6_1.dat
S16_File.zip	46-48	30674-457-OG-WB-WB-YPG-18h-E-E_2015-11-04__0_F4_1.dat
S16_File.zip	46-48	30674-457-OG-WB-WB-YPG-18h-E-E_2015-11-04__0_F5_1.dat
S16_File.zip	46-48	30674-457-OG-WB-WB-YPG-18h-E-E_2015-11-04__0_F6_1.dat
S16_File.zip	46-48	30674-457-OG-WB-WB-YPG-18h-E-E_2015-11-05__0_G4_1.dat
S16_File.zip	46-48	30674-457-OG-WB-WB-YPG-18h-E-E_2015-11-05__0_G5_1.dat
S16_File.zip	46-48	30674-457-OG-WB-WB-YPG-18h-E-E_2015-11-05__0_G6_1.dat
S16_File.zip	46-48	30674-457-OG-WB-WB-YPG-18h-E-E_2015-11-06__0_B4_1.dat
S16_File.zip	46-48	30674-457-OG-WB-WB-YPG-18h-E-E_2015-11-06__0_B5_1.dat
S16_File.zip	46-48	30674-457-OG-WB-WB-YPG-18h-E-E_2015-11-06__0_B6_1.dat
S16_File.zip	46-48	30674-457-OG-WB-WB-YPG-18h-E-E_2015-11-10__0_B4_1.dat
S16_File.zip	46-48	30674-457-OG-WB-WB-YPG-18h-E-E_2015-11-10__0_B5_1.dat
S16_File.zip	46-48	30674-457-OG-WB-WB-YPG-18h-E-E_2015-11-10__0_B6_1.dat
S16_File.zip	46-48	30674-457-OG-WB-WB-YPG-18h-E-E_2015-11-11__0_B4_1.dat
S16_File.zip	46-48	30674-457-OG-WB-WB-YPG-18h-E-E_2015-11-11__0_B5_1.dat
S16_File.zip	46-48	30674-457-OG-WB-WB-YPG-18h-E-E_2015-11-11__0_B6_1.dat
S16_File.zip	46-48	30674-457-OG-WB-WB-YPG-18h-E-E_2015-11-12__0_B4_1.dat
S16_File.zip	46-48	30674-457-OG-WB-WB-YPG-18h-E-E_2015-11-12__0_B5_1.dat
S16_File.zip	46-48	30674-457-OG-WB-WB-YPG-18h-E-E_2015-11-12__0_B6_1.dat
S16_File.zip	46-48	30675-174-OG-Alt-Alt-YPG-18h-E-E_2015-10-27__0_D10_1.dat
S16_File.zip	46-48	30675-174-OG-Alt-Alt-YPG-18h-E-E_2015-10-27__0_D11_1.dat
S16_File.zip	46-48	30675-174-OG-Alt-Alt-YPG-18h-E-E_2015-10-27__0_D12_1.dat
S16_File.zip	46-48	30675-174-OG-Alt-Alt-YPG-18h-E-E_2015-10-28__0_C4_1.dat
S16_File.zip	46-48	30675-174-OG-Alt-Alt-YPG-18h-E-E_2015-10-28__0_C5_1.dat
S16_File.zip	46-48	30675-174-OG-Alt-Alt-YPG-18h-E-E_2015-10-28__0_C6_1.dat
S16_File.zip	46-48	30675-174-OG-Alt-Alt-YPG-18h-E-E_2015-10-29__0_B10_1.dat
S16_File.zip	46-48	30675-174-OG-Alt-Alt-YPG-18h-E-E_2015-10-29__0_B11_1.dat
S16_File.zip	46-48	30675-174-OG-Alt-Alt-YPG-18h-E-E_2015-10-29__0_B12_1.dat
S16_File.zip	46-48	30675-174-OG-Alt-Alt-YPG-18h-E-E_2015-11-03__0_B10_1.dat
S16_File.zip	46-48	30675-174-OG-Alt-Alt-YPG-18h-E-E_2015-11-03__0_B11_1.dat
S16_File.zip	46-48	30675-174-OG-Alt-Alt-YPG-18h-E-E_2015-11-03__0_B12_1.dat
S16_File.zip	46-48	30675-174-OG-Alt-Alt-YPG-18h-E-E_2015-11-04__0_F10_1.dat
S16_File.zip	46-48	30675-174-OG-Alt-Alt-YPG-18h-E-E_2015-11-04__0_F11_1.dat
S16_File.zip	46-48	30675-174-OG-Alt-Alt-YPG-18h-E-E_2015-11-04__0_F12_1.dat
S16_File.zip	46-48	30675-174-OG-Alt-Alt-YPG-18h-E-E_2015-11-05__0_G10_1.dat
S16_File.zip	46-48	30675-174-OG-Alt-Alt-YPG-18h-E-E_2015-11-05__0_G11_1.dat
S16_File.zip	46-48	30675-174-OG-Alt-Alt-YPG-18h-E-E_2015-11-05__0_G12_1.dat
S16_File.zip	46-48	30675-174-OG-Alt-Alt-YPG-18h-E-E_2015-11-06__0_B10_1.dat
S16_File.zip	46-48	30675-174-OG-Alt-Alt-YPG-18h-E-E_2015-11-06__0_B11_1.dat
S16_File.zip	46-48	30675-174-OG-Alt-Alt-YPG-18h-E-E_2015-11-06__0_B12_1.dat
S16_File.zip	46-48	30675-174-OG-Alt-Alt-YPG-18h-E-E_2015-11-10__0_B10_1.dat
S16_File.zip	46-48	30675-174-OG-Alt-Alt-YPG-18h-E-E_2015-11-10__0_B11_1.dat
S16_File.zip	46-48	30675-174-OG-Alt-Alt-YPG-18h-E-E_2015-11-10__0_B12_1.dat
S16_File.zip	46-48	30675-174-OG-Alt-Alt-YPG-18h-E-E_2015-11-11__0_B10_1.dat
S16_File.zip	46-48	30675-174-OG-Alt-Alt-YPG-18h-E-E_2015-11-11__0_B11_1.dat
S16_File.zip	46-48	30675-174-OG-Alt-Alt-YPG-18h-E-E_2015-11-11__0_B12_1.dat
S16_File.zip	46-48	30675-174-OG-Alt-Alt-YPG-18h-E-E_2015-11-12__0_B10_1.dat
S16_File.zip	46-48	30675-174-OG-Alt-Alt-YPG-18h-E-E_2015-11-12__0_B11_1.dat
S16_File.zip	46-48	30675-174-OG-Alt-Alt-YPG-18h-E-E_2015-11-12__0_B12_1.dat
S17_File.zip	49-51	30811-PIBB121-Dias-Dias-Dias-YPG-18h-E-E_2016-09-30_1_0_B1_1.dat
S17_File.zip	49-51	30811-PIBB121-Dias-Dias-Dias-YPG-18h-E-E_2016-09-30_1_0_B2_1.dat
S17_File.zip	49-51	30811-PIBB121-Dias-Dias-Dias-YPG-18h-E-E_2016-09-30_1_0_B3_1.dat
S17_File.zip	49-51	30811-PIBB121-Dias-Dias-Dias-YPG-18h-E-E_2016-09-30_2_0_B4_1.dat
S17_File.zip	49-51	30811-PIBB121-Dias-Dias-Dias-YPG-18h-E-E_2016-09-30_2_0_B5_1.dat
S17_File.zip	49-51	30811-PIBB121-Dias-Dias-Dias-YPG-18h-E-E_2016-09-30_2_0_B6_1.dat
S17_File.zip	49-51	30811-PIBB121-Dias-Dias-Dias-YPG-18h-E-E_2016-10-03_5_0_F1_1.dat
S17_File.zip	49-51	30811-PIBB121-Dias-Dias-Dias-YPG-18h-E-E_2016-10-03_5_0_F2_1.dat
S17_File.zip	49-51	30811-PIBB121-Dias-Dias-Dias-YPG-18h-E-E_2016-10-03_5_0_F3_1.dat
S17_File.zip	49-51	30811-PIBB121-Dias-Dias-Dias-YPG-18h-E-E_2016-10-03_6_0_F4_1.dat
S17_File.zip	49-51	30811-PIBB121-Dias-Dias-Dias-YPG-18h-E-E_2016-10-03_6_0_F5_1.dat
S17_File.zip	49-51	30811-PIBB121-Dias-Dias-Dias-YPG-18h-E-E_2016-10-03_6_0_F6_1.dat
S17_File.zip	49-51	30811-PIBB121-Dias-Dias-Dias-YPG-18h-E-E_2016-10-03_7_0_B1_1.dat
S17_File.zip	49-51	30811-PIBB121-Dias-Dias-Dias-YPG-18h-E-E_2016-10-03_7_0_B2_1.dat
S17_File.zip	49-51	30811-PIBB121-Dias-Dias-Dias-YPG-18h-E-E_2016-10-03_7_0_B3_1.dat
S17_File.zip	49-51	30811-PIBB121-Dias-Dias-Dias-YPG-18h-E-E_2016-10-03_8_0_B4_1.dat
S17_File.zip	49-51	30811-PIBB121-Dias-Dias-Dias-YPG-18h-E-E_2016-10-03_8_0_B5_1.dat
S17_File.zip	49-51	30811-PIBB121-Dias-Dias-Dias-YPG-18h-E-E_2016-10-03_8_0_B6_1.dat
S17_File.zip	49-51	30811-PIBB121-Dias-Dias-Dias-YPG-18h-E-E_2016-10-04_10_0_F4_1.dat
S17_File.zip	49-51	30811-PIBB121-Dias-Dias-Dias-YPG-18h-E-E_2016-10-04_10_0_F5_1.dat
S17_File.zip	49-51	30811-PIBB121-Dias-Dias-Dias-YPG-18h-E-E_2016-10-04_10_0_F6_1.dat
S17_File.zip	49-51	30811-PIBB121-Dias-Dias-Dias-YPG-18h-E-E_2016-10-04_3_0_B1_1.dat
S17_File.zip	49-51	30811-PIBB121-Dias-Dias-Dias-YPG-18h-E-E_2016-10-04_3_0_B2_1.dat
S17_File.zip	49-51	30811-PIBB121-Dias-Dias-Dias-YPG-18h-E-E_2016-10-04_3_0_B3_1.dat
S17_File.zip	49-51	30811-PIBB121-Dias-Dias-Dias-YPG-18h-E-E_2016-10-04_4_0_B4_1.dat
S17_File.zip	49-51	30811-PIBB121-Dias-Dias-Dias-YPG-18h-E-E_2016-10-04_4_0_B5_1.dat
S17_File.zip	49-51	30811-PIBB121-Dias-Dias-Dias-YPG-18h-E-E_2016-10-04_4_0_B6_1.dat
S17_File.zip	49-51	30811-PIBB121-Dias-Dias-Dias-YPG-18h-E-E_2016-10-04_9_0_F1_1.dat
S17_File.zip	49-51	30811-PIBB121-Dias-Dias-Dias-YPG-18h-E-E_2016-10-04_9_0_F2_1.dat
S17_File.zip	49-51	30811-PIBB121-Dias-Dias-Dias-YPG-18h-E-E_2016-10-04_9_0_F3_1.dat
S17_File.zip	49-51	30812-1H7-Dias-Dias-Dias-YPG-18h-E-E_2016-09-30_1_0_B7_1.dat
S17_File.zip	49-51	30812-1H7-Dias-Dias-Dias-YPG-18h-E-E_2016-09-30_1_0_B8_1.dat
S17_File.zip	49-51	30812-1H7-Dias-Dias-Dias-YPG-18h-E-E_2016-09-30_1_0_B9_1.dat
S17_File.zip	49-51	30812-1H7-Dias-Dias-Dias-YPG-18h-E-E_2016-09-30_2_0_B10_1.dat
S17_File.zip	49-51	30812-1H7-Dias-Dias-Dias-YPG-18h-E-E_2016-09-30_2_0_B11_1.dat
S17_File.zip	49-51	30812-1H7-Dias-Dias-Dias-YPG-18h-E-E_2016-09-30_2_0_B12_1.dat
S17_File.zip	49-51	30812-1H7-Dias-Dias-Dias-YPG-18h-E-E_2016-10-03_5_0_F7_1.dat
S17_File.zip	49-51	30812-1H7-Dias-Dias-Dias-YPG-18h-E-E_2016-10-03_5_0_F8_1.dat
S17_File.zip	49-51	30812-1H7-Dias-Dias-Dias-YPG-18h-E-E_2016-10-03_5_0_F9_1.dat
S17_File.zip	49-51	30812-1H7-Dias-Dias-Dias-YPG-18h-E-E_2016-10-03_6_0_F10_1.dat
S17_File.zip	49-51	30812-1H7-Dias-Dias-Dias-YPG-18h-E-E_2016-10-03_6_0_F11_1.dat
S17_File.zip	49-51	30812-1H7-Dias-Dias-Dias-YPG-18h-E-E_2016-10-03_6_0_F12_1.dat
S17_File.zip	49-51	30812-1H7-Dias-Dias-Dias-YPG-18h-E-E_2016-10-03_7_0_B7_1.dat
S17_File.zip	49-51	30812-1H7-Dias-Dias-Dias-YPG-18h-E-E_2016-10-03_7_0_B8_1.dat
S17_File.zip	49-51	30812-1H7-Dias-Dias-Dias-YPG-18h-E-E_2016-10-03_7_0_B9_1.dat
S17_File.zip	49-51	30812-1H7-Dias-Dias-Dias-YPG-18h-E-E_2016-10-03_8_0_B10_1.dat
S17_File.zip	49-51	30812-1H7-Dias-Dias-Dias-YPG-18h-E-E_2016-10-03_8_0_B11_1.dat
S17_File.zip	49-51	30812-1H7-Dias-Dias-Dias-YPG-18h-E-E_2016-10-03_8_0_B12_1.dat
S17_File.zip	49-51	30812-1H7-Dias-Dias-Dias-YPG-18h-E-E_2016-10-04_10_0_F10_1.dat
S17_File.zip	49-51	30812-1H7-Dias-Dias-Dias-YPG-18h-E-E_2016-10-04_10_0_F11_1.dat
S17_File.zip	49-51	30812-1H7-Dias-Dias-Dias-YPG-18h-E-E_2016-10-04_10_0_F12_1.dat
S17_File.zip	49-51	30812-1H7-Dias-Dias-Dias-YPG-18h-E-E_2016-10-04_3_0_B7_1.dat
S17_File.zip	49-51	30812-1H7-Dias-Dias-Dias-YPG-18h-E-E_2016-10-04_3_0_B8_1.dat
S17_File.zip	49-51	30812-1H7-Dias-Dias-Dias-YPG-18h-E-E_2016-10-04_3_0_B9_1.dat
S17_File.zip	49-51	30812-1H7-Dias-Dias-Dias-YPG-18h-E-E_2016-10-04_4_0_B10_1.dat
S17_File.zip	49-51	30812-1H7-Dias-Dias-Dias-YPG-18h-E-E_2016-10-04_4_0_B11_1.dat
S17_File.zip	49-51	30812-1H7-Dias-Dias-Dias-YPG-18h-E-E_2016-10-04_4_0_B12_1.dat
S17_File.zip	49-51	30812-1H7-Dias-Dias-Dias-YPG-18h-E-E_2016-10-04_9_0_F7_1.dat
S17_File.zip	49-51	30812-1H7-Dias-Dias-Dias-YPG-18h-E-E_2016-10-04_9_0_F8_1.dat
S17_File.zip	49-51	30812-1H7-Dias-Dias-Dias-YPG-18h-E-E_2016-10-04_9_0_F9_1.dat
S17_File.zip	49-51	30813-PIBA124-Lag-Lag-Lag-YPG-18h-E-E_2016-09-30_1_0_C7_1.dat
S17_File.zip	49-51	30813-PIBA124-Lag-Lag-Lag-YPG-18h-E-E_2016-09-30_1_0_C8_1.dat
S17_File.zip	49-51	30813-PIBA124-Lag-Lag-Lag-YPG-18h-E-E_2016-09-30_1_0_C9_1.dat
S17_File.zip	49-51	30813-PIBA124-Lag-Lag-Lag-YPG-18h-E-E_2016-09-30_2_0_C10_1.dat
S17_File.zip	49-51	30813-PIBA124-Lag-Lag-Lag-YPG-18h-E-E_2016-09-30_2_0_C11_1.dat
S17_File.zip	49-51	30813-PIBA124-Lag-Lag-Lag-YPG-18h-E-E_2016-09-30_2_0_C12_1.dat
S17_File.zip	49-51	30813-PIBA124-Lag-Lag-Lag-YPG-18h-E-E_2016-10-03_5_0_G7_1.dat
S17_File.zip	49-51	30813-PIBA124-Lag-Lag-Lag-YPG-18h-E-E_2016-10-03_5_0_G8_1.dat
S17_File.zip	49-51	30813-PIBA124-Lag-Lag-Lag-YPG-18h-E-E_2016-10-03_5_0_G9_1.dat
S17_File.zip	49-51	30813-PIBA124-Lag-Lag-Lag-YPG-18h-E-E_2016-10-03_6_0_G10_1.dat
S17_File.zip	49-51	30813-PIBA124-Lag-Lag-Lag-YPG-18h-E-E_2016-10-03_6_0_G11_1.dat
S17_File.zip	49-51	30813-PIBA124-Lag-Lag-Lag-YPG-18h-E-E_2016-10-03_6_0_G12_1.dat
S17_File.zip	49-51	30813-PIBA124-Lag-Lag-Lag-YPG-18h-E-E_2016-10-03_7_0_C7_1.dat
S17_File.zip	49-51	30813-PIBA124-Lag-Lag-Lag-YPG-18h-E-E_2016-10-03_7_0_C8_1.dat
S17_File.zip	49-51	30813-PIBA124-Lag-Lag-Lag-YPG-18h-E-E_2016-10-03_7_0_C9_1.dat
S17_File.zip	49-51	30813-PIBA124-Lag-Lag-Lag-YPG-18h-E-E_2016-10-03_8_0_C10_1.dat
S17_File.zip	49-51	30813-PIBA124-Lag-Lag-Lag-YPG-18h-E-E_2016-10-03_8_0_C11_1.dat
S17_File.zip	49-51	30813-PIBA124-Lag-Lag-Lag-YPG-18h-E-E_2016-10-03_8_0_C12_1.dat
S17_File.zip	49-51	30813-PIBA124-Lag-Lag-Lag-YPG-18h-E-E_2016-10-04_10_0_G10_1.dat
S17_File.zip	49-51	30813-PIBA124-Lag-Lag-Lag-YPG-18h-E-E_2016-10-04_10_0_G11_1.dat
S17_File.zip	49-51	30813-PIBA124-Lag-Lag-Lag-YPG-18h-E-E_2016-10-04_10_0_G12_1.dat
S17_File.zip	49-51	30813-PIBA124-Lag-Lag-Lag-YPG-18h-E-E_2016-10-04_3_0_C7_1.dat
S17_File.zip	49-51	30813-PIBA124-Lag-Lag-Lag-YPG-18h-E-E_2016-10-04_3_0_C8_1.dat
S17_File.zip	49-51	30813-PIBA124-Lag-Lag-Lag-YPG-18h-E-E_2016-10-04_3_0_C9_1.dat
S17_File.zip	49-51	30813-PIBA124-Lag-Lag-Lag-YPG-18h-E-E_2016-10-04_4_0_C10_1.dat
S17_File.zip	49-51	30813-PIBA124-Lag-Lag-Lag-YPG-18h-E-E_2016-10-04_4_0_C11_1.dat
S17_File.zip	49-51	30813-PIBA124-Lag-Lag-Lag-YPG-18h-E-E_2016-10-04_4_0_C12_1.dat
S17_File.zip	49-51	30813-PIBA124-Lag-Lag-Lag-YPG-18h-E-E_2016-10-04_9_0_G7_1.dat
S17_File.zip	49-51	30813-PIBA124-Lag-Lag-Lag-YPG-18h-E-E_2016-10-04_9_0_G8_1.dat
S17_File.zip	49-51	30813-PIBA124-Lag-Lag-Lag-YPG-18h-E-E_2016-10-04_9_0_G9_1.dat
S18_File.zip	52	FK28-Z-OG-Koe-Koe-YPG-18h-E-E_2016-09-30_1_0_A7_1.dat
S18_File.zip	52	FK28-Z-OG-Koe-Koe-YPG-18h-E-E_2016-09-30_1_0_A8_1.dat
S18_File.zip	52	FK28-Z-OG-Koe-Koe-YPG-18h-E-E_2016-09-30_1_0_A9_1.dat
S18_File.zip	52	FK28-Z-OG-Koe-Koe-YPG-18h-E-E_2016-09-30_2_0_A10_1.dat
S18_File.zip	52	FK28-Z-OG-Koe-Koe-YPG-18h-E-E_2016-09-30_2_0_A11_1.dat
S18_File.zip	52	FK28-Z-OG-Koe-Koe-YPG-18h-E-E_2016-09-30_2_0_A12_1.dat
S18_File.zip	52	FK28-Z-OG-Koe-Koe-YPG-18h-E-E_2016-10-03_5_0_E7_1.dat
S18_File.zip	52	FK28-Z-OG-Koe-Koe-YPG-18h-E-E_2016-10-03_5_0_E8_1.dat
S18_File.zip	52	FK28-Z-OG-Koe-Koe-YPG-18h-E-E_2016-10-03_5_0_E9_1.dat
S18_File.zip	52	FK28-Z-OG-Koe-Koe-YPG-18h-E-E_2016-10-03_6_0_E10_1.dat
S18_File.zip	52	FK28-Z-OG-Koe-Koe-YPG-18h-E-E_2016-10-03_6_0_E11_1.dat
S18_File.zip	52	FK28-Z-OG-Koe-Koe-YPG-18h-E-E_2016-10-03_6_0_E12_1.dat
S18_File.zip	52	FK28-Z-OG-Koe-Koe-YPG-18h-E-E_2016-10-03_7_0_A7_1.dat
S18_File.zip	52	FK28-Z-OG-Koe-Koe-YPG-18h-E-E_2016-10-03_7_0_A8_1.dat
S18_File.zip	52	FK28-Z-OG-Koe-Koe-YPG-18h-E-E_2016-10-03_7_0_A9_1.dat
S18_File.zip	52	FK28-Z-OG-Koe-Koe-YPG-18h-E-E_2016-10-03_8_0_A10_1.dat
S18_File.zip	52	FK28-Z-OG-Koe-Koe-YPG-18h-E-E_2016-10-03_8_0_A11_1.dat
S18_File.zip	52	FK28-Z-OG-Koe-Koe-YPG-18h-E-E_2016-10-03_8_0_A12_1.dat
S18_File.zip	52	FK28-Z-OG-Koe-Koe-YPG-18h-E-E_2016-10-04_10_0_E10_1.dat
S18_File.zip	52	FK28-Z-OG-Koe-Koe-YPG-18h-E-E_2016-10-04_10_0_E11_1.dat
S18_File.zip	52	FK28-Z-OG-Koe-Koe-YPG-18h-E-E_2016-10-04_10_0_E12_1.dat
S18_File.zip	52	FK28-Z-OG-Koe-Koe-YPG-18h-E-E_2016-10-04_3_0_A7_1.dat
S18_File.zip	52	FK28-Z-OG-Koe-Koe-YPG-18h-E-E_2016-10-04_3_0_A8_1.dat
S18_File.zip	52	FK28-Z-OG-Koe-Koe-YPG-18h-E-E_2016-10-04_3_0_A9_1.dat
S18_File.zip	52	FK28-Z-OG-Koe-Koe-YPG-18h-E-E_2016-10-04_4_0_A10_1.dat
S18_File.zip	52	FK28-Z-OG-Koe-Koe-YPG-18h-E-E_2016-10-04_4_0_A11_1.dat
S18_File.zip	52	FK28-Z-OG-Koe-Koe-YPG-18h-E-E_2016-10-04_4_0_A12_1.dat
S18_File.zip	52	FK28-Z-OG-Koe-Koe-YPG-18h-E-E_2016-10-04_9_0_E7_1.dat
S18_File.zip	52	FK28-Z-OG-Koe-Koe-YPG-18h-E-E_2016-10-04_9_0_E8_1.dat
S18_File.zip	52	FK28-Z-OG-Koe-Koe-YPG-18h-E-E_2016-10-04_9_0_E9_1.dat
