# Supplementary material for: MALDI-TOF MS typing enables the classification of brewing yeasts of the genus Saccharomyces to major beer styles
Source: PLoS One. 2017 Aug 9;12(8):e0181694. doi: 10.1371/journal.pone.0181694 (PMC5549903; doi:10.1371/journal.pone.0181694)
Supplement: S1 File — The directory includes 90 raw files and was zipped to “.zip”; the folder has three strains with 30 spectra per strain; S1 Text explains the raw files with an example and Table 1 represents the yeast strains used within the experiment. (ZIP) [file pone.0181694.s004.zip › 1-3/30250-68-OG-WB-WB-YPG-18h-E-E_2015-07-07__0_A2_1.dat]

2000.10 2275
2000.52 2402
2000.94 2342
2001.36 2749
2001.78 2568
2002.21 2272
2002.63 2243
2003.05 2123
2003.47 2301
2003.89 2367
2004.32 2278
2004.74 2242
2005.16 2316
2005.58 2439
2006.00 2296
2006.43 2352
2006.85 2442
2007.27 2322
2007.69 2521
2008.12 2459
2008.54 2695
2008.96 2503
2009.38 2362
2009.81 2292
2010.23 2340
2010.65 2489
2011.08 2319
2011.50 2319
2011.92 2212
2012.34 2258
2012.77 2244
2013.19 2170
2013.61 2138
2014.04 2107
2014.46 2180
2014.88 2189
2015.31 2200
2015.73 2073
2016.15 2137
2016.58 2228
2017.00 2385
2017.42 2223
2017.85 2283
2018.27 2423
2018.69 2344
2019.12 2559
2019.54 2507
2019.96 2492
2020.39 2260
2020.81 2379
2021.23 2652
2021.66 2364
2022.08 2250
2022.51 2333
2022.93 2412
2023.35 2284
2023.78 2498
2024.20 2416
2024.63 2320
2025.05 2207
2025.48 2370
2025.90 2185
2026.32 2200
2026.75 1999
2027.17 2106
2027.60 2021
2028.02 2052
2028.45 2214
2028.87 2196
2029.30 1864
2029.72 1958
2030.15 2076
2030.57 2074
2031.00 2221
2031.42 2117
2031.85 2205
2032.27 2316
2032.70 2299
2033.12 2212
2033.55 2147
2033.97 2112
2034.40 2085
2034.82 2271
2035.25 2444
2035.67 2463
2036.10 2365
2036.52 2411
2036.95 2270
2037.37 2306
2037.80 2368
2038.22 2627
2038.65 2338
2039.08 2212
2039.50 2195
2039.93 2269
2040.35 2456
2040.78 2441
2041.21 2339
2041.63 2319
2042.06 2130
2042.48 2258
2042.91 2129
2043.34 1921
2043.76 2096
2044.19 2116
2044.61 2289
2045.04 2321
2045.47 2301
2045.89 2378
2046.32 2429
2046.75 2469
2047.17 2466
2047.60 2350
2048.03 2515
2048.45 2259
2048.88 2132
2049.31 2254
2049.73 2305
2050.16 2198
2050.59 2306
2051.01 2347
2051.44 2301
2051.87 2207
2052.29 2368
2052.72 2343
2053.15 2305
2053.58 2285
2054.00 2466
2054.43 2506
2054.86 2436
2055.29 2196
2055.71 2173
2056.14 2339
2056.57 2158
2057.00 2207
2057.42 2243
2057.85 2385
2058.28 2185
2058.71 2337
2059.13 2452
2059.56 2247
2059.99 2522
2060.42 2396
2060.85 2518
2061.27 2412
2061.70 2463
2062.13 2523
2062.56 2409
2062.99 2619
2063.41 2658
2063.84 2806
2064.27 2860
2064.70 3133
2065.13 3271
2065.56 3259
2065.98 3199
2066.41 3484
2066.84 3328
2067.27 3092
2067.70 2910
2068.13 2906
2068.56 2820
2068.99 2512
2069.41 2415
2069.84 2293
2070.27 2295
2070.70 2225
2071.13 2231
2071.56 2321
2071.99 2417
2072.42 2357
2072.85 2461
2073.28 2356
2073.71 2502
2074.13 2142
2074.56 2235
2074.99 2450
2075.42 2419
2075.85 2270
2076.28 2456
2076.71 2489
2077.14 2501
2077.57 2200
2078.00 2352
2078.43 2410
2078.86 2581
2079.29 2591
2079.72 2610
2080.15 2313
2080.58 2311
2081.01 2464
2081.44 2443
2081.87 2281
2082.30 2215
2082.73 2342
2083.16 2446
2083.59 2323
2084.02 2208
2084.45 2389
2084.88 2290
2085.31 2277
2085.74 2170
2086.17 2293
2086.61 2581
2087.04 2441
2087.47 2227
2087.90 2266
2088.33 2136
2088.76 1937
2089.19 2044
2089.62 1977
2090.05 2030
2090.48 1981
2090.91 2136
2091.35 2134
2091.78 2120
2092.21 2166
2092.64 2302
2093.07 2269
2093.50 2042
2093.93 2289
2094.36 2361
2094.80 2000
2095.23 2229
2095.66 2162
2096.09 2250
2096.52 2223
2096.95 2061
2097.39 2033
2097.82 2190
2098.25 2087
2098.68 2063
2099.11 1992
2099.55 1978
2099.98 1976
2100.41 2130
2100.84 2133
2101.27 1979
2101.71 2089
2102.14 2182
2102.57 1978
2103.00 2031
2103.43 1974
2103.87 2126
2104.30 2225
2104.73 2436
2105.16 2336
2105.60 2432
2106.03 2395
2106.46 2301
2106.90 2161
2107.33 2245
2107.76 2205
2108.19 2174
2108.63 2197
2109.06 2317
2109.49 2466
2109.93 2431
2110.36 2201
2110.79 2019
2111.23 2245
2111.66 2219
2112.09 2228
2112.52 2341
2112.96 2066
2113.39 2096
2113.83 2139
2114.26 2316
2114.69 2348
2115.13 2122
2115.56 2214
2115.99 2239
2116.43 2197
2116.86 2123
2117.29 1959
2117.73 1946
2118.16 2008
2118.60 2151
2119.03 2058
2119.46 2066
2119.90 2062
2120.33 2130
2120.77 2274
2121.20 2380
2121.63 2236
2122.07 2060
2122.50 2235
2122.94 2286
2123.37 2449
2123.81 2416
2124.24 2029
2124.68 2212
2125.11 2267
2125.54 2080
2125.98 2096
2126.41 2290
2126.85 2332
2127.28 2278
2127.72 2332
2128.15 2195
2128.59 2140
2129.02 2194
2129.46 2545
2129.89 2489
2130.33 2489
2130.76 2476
2131.20 2498
2131.63 2524
2132.07 2250
2132.51 2315
2132.94 2324
2133.38 2340
2133.81 2439
2134.25 2221
2134.68 2276
2135.12 2415
2135.55 2107
2135.99 2237
2136.43 2178
2136.86 2232
2137.30 2134
2137.73 2167
2138.17 2079
2138.60 2212
2139.04 2368
2139.48 2349
2139.91 2364
2140.35 2273
2140.79 2351
2141.22 2300
2141.66 2193
2142.09 2125
2142.53 2103
2142.97 2186
2143.40 2226
2143.84 2195
2144.28 2071
2144.71 2128
2145.15 2222
2145.59 2246
2146.02 2233
2146.46 2292
2146.90 2281
2147.33 2354
2147.77 2280
2148.21 2353
2148.64 2593
2149.08 2931
2149.52 2686
2149.96 2629
2150.39 3116
2150.83 3092
2151.27 2774
2151.70 2764
2152.14 2476
2152.58 2331
2153.02 2464
2153.45 2522
2153.89 2468
2154.33 2279
2154.77 2405
2155.20 2438
2155.64 2436
2156.08 2426
2156.52 2526
2156.96 2401
2157.39 2406
2157.83 2421
2158.27 2274
2158.71 2307
2159.15 2484
2159.58 2305
2160.02 2156
2160.46 2433
2160.90 2254
2161.34 2539
2161.78 2215
2162.21 2212
2162.65 2237
2163.09 2201
2163.53 2131
2163.97 2375
2164.41 2264
2164.84 2320
2165.28 2416
2165.72 2409
2166.16 2390
2166.60 2314
2167.04 2303
2167.48 2272
2167.92 2245
2168.36 2360
2168.79 2312
2169.23 2452
2169.67 2812
2170.11 2600
2170.55 2344
2170.99 2545
2171.43 2768
2171.87 2797
2172.31 2943
2172.75 2698
2173.19 2741
2173.63 3296
2174.07 3289
2174.51 3327
2174.95 3299
2175.39 3165
2175.83 3260
2176.27 3175
2176.70 3274
2177.14 2858
2177.58 3048
2178.02 2955
2178.46 2528
2178.90 2555
2179.34 2598
2179.79 2450
2180.23 2419
2180.67 2510
2181.11 2449
2181.55 2425
2181.99 2272
2182.43 2406
2182.87 2223
2183.31 2154
2183.75 2272
2184.19 2224
2184.63 2106
2185.07 2175
2185.51 2313
2185.95 2387
2186.39 2524
2186.83 2338
2187.27 2394
2187.72 2418
2188.16 2554
2188.60 2597
2189.04 2478
2189.48 2448
2189.92 2501
2190.36 2434
2190.80 2380
2191.24 2450
2191.69 2429
2192.13 2515
2192.57 2485
2193.01 2601
2193.45 2676
2193.89 2650
2194.34 2810
2194.78 3147
2195.22 3019
2195.66 2822
2196.10 2860
2196.54 2953
2196.99 2810
2197.43 2737
2197.87 2850
2198.31 2817
2198.75 2782
2199.20 2811
2199.64 2669
2200.08 2404
2200.52 2398
2200.96 2436
2201.41 2491
2201.85 2409
2202.29 2363
2202.73 2392
2203.18 2489
2203.62 2375
2204.06 2355
2204.50 2403
2204.95 2435
2205.39 2617
2205.83 2547
2206.28 2610
2206.72 2614
2207.16 2535
2207.60 2614
2208.05 2417
2208.49 2696
2208.93 2829
2209.38 2737
2209.82 2460
2210.26 2370
2210.71 2534
2211.15 2405
2211.59 2397
2212.04 2486
2212.48 2589
2212.92 2570
2213.37 2228
2213.81 2462
2214.25 2598
2214.70 2522
2215.14 2700
2215.59 2451
2216.03 2480
2216.47 2535
2216.92 2378
2217.36 2521
2217.80 2466
2218.25 2149
2218.69 2384
2219.14 2377
2219.58 2354
2220.03 2329
2220.47 2422
2220.91 2431
2221.36 2515
2221.80 2459
2222.25 2465
2222.69 2543
2223.14 2563
2223.58 2517
2224.03 2775
2224.47 2782
2224.91 2819
2225.36 2772
2225.80 2758
2226.25 2743
2226.69 2720
2227.14 2750
2227.58 2748
2228.03 2826
2228.47 2673
2228.92 2855
2229.36 2728
2229.81 2612
2230.25 2666
2230.70 2709
2231.15 2891
2231.59 2822
2232.04 2726
2232.48 2637
2232.93 2933
2233.37 3038
2233.82 2787
2234.26 2629
2234.71 2647
2235.15 2770
2235.60 2608
2236.05 2467
2236.49 2421
2236.94 2312
2237.38 2292
2237.83 2359
2238.28 2256
2238.72 2484
2239.17 2348
2239.61 2157
2240.06 2223
2240.51 2176
2240.95 2030
2241.40 2255
2241.85 2132
2242.29 2013
2242.74 2159
2243.19 2273
2243.63 2151
2244.08 2071
2244.53 2106
2244.97 2084
2245.42 2042
2245.87 2025
2246.31 2152
2246.76 2316
2247.21 2282
2247.65 2206
2248.10 2112
2248.55 2121
2248.99 2166
2249.44 2173
2249.89 2052
2250.34 2097
2250.78 2234
2251.23 2321
2251.68 2230
2252.13 2087
2252.57 2142
2253.02 2322
2253.47 2250
2253.92 2033
2254.36 2097
2254.81 2070
2255.26 2071
2255.71 1961
2256.15 1985
2256.60 1952
2257.05 2087
2257.50 2039
2257.95 1930
2258.39 2204
2258.84 2095
2259.29 2084
2259.74 2124
2260.19 2437
2260.63 2356
2261.08 2270
2261.53 2186
2261.98 2239
2262.43 2406
2262.88 2455
2263.32 2406
2263.77 2361
2264.22 2322
2264.67 2324
2265.12 2179
2265.57 2419
2266.02 2397
2266.47 2314
2266.91 2463
2267.36 2561
2267.81 2575
2268.26 2544
2268.71 2610
2269.16 2684
2269.61 2785
2270.06 2869
2270.51 2975
2270.96 2845
2271.41 2708
2271.86 2644
2272.30 2697
2272.75 2810
2273.20 2657
2273.65 2654
2274.10 2755
2274.55 2528
2275.00 2543
2275.45 2359
2275.90 2162
2276.35 2086
2276.80 2188
2277.25 2219
2277.70 2371
2278.15 2202
2278.60 2226
2279.05 2197
2279.50 2290
2279.95 2293
2280.40 2154
2280.85 1946
2281.30 2127
2281.75 2144
2282.20 2164
2282.65 2177
2283.10 2060
2283.55 1967
2284.00 2184
2284.46 2157
2284.91 2075
2285.36 2124
2285.81 2115
2286.26 2163
2286.71 2457
2287.16 2426
2287.61 2778
2288.06 2819
2288.51 2905
2288.96 3302
2289.42 3644
2289.87 3898
2290.32 3994
2290.77 4414
2291.22 4312
2291.67 4147
2292.12 4218
2292.57 4054
2293.03 3879
2293.48 3781
2293.93 3413
2294.38 3098
2294.83 2695
2295.28 2786
2295.74 2785
2296.19 2613
2296.64 2499
2297.09 2390
2297.54 2356
2297.99 2392
2298.45 2397
2298.90 2141
2299.35 1985
2299.80 2072
2300.25 2227
2300.71 2217
2301.16 2109
2301.61 2254
2302.06 2213
2302.52 2300
2302.97 2428
2303.42 2358
2303.87 2273
2304.33 2111
2304.78 1839
2305.23 2056
2305.68 2181
2306.14 2309
2306.59 2476
2307.04 2504
2307.50 2523
2307.95 2421
2308.40 2418
2308.85 2427
2309.31 2623
2309.76 2868
2310.21 3063
2310.67 2727
2311.12 2826
2311.57 2761
2312.03 2843
2312.48 2686
2312.93 2622
2313.39 2448
2313.84 2537
2314.29 2617
2314.75 2518
2315.20 2459
2315.66 2417
2316.11 2223
2316.56 2441
2317.02 2389
2317.47 2441
2317.92 2324
2318.38 2497
2318.83 2544
2319.29 2451
2319.74 2439
2320.19 2545
2320.65 2698
2321.10 2767
2321.56 2612
2322.01 2730
2322.47 2293
2322.92 2549
2323.37 2664
2323.83 2669
2324.28 3049
2324.74 3221
2325.19 3622
2325.65 3742
2326.10 3594
2326.56 3633
2327.01 3525
2327.47 3166
2327.92 3066
2328.38 2982
2328.83 2667
2329.29 2549
2329.74 2737
2330.20 2603
2330.65 2399
2331.11 2486
2331.56 2642
2332.02 2429
2332.47 2136
2332.93 2180
2333.38 2270
2333.84 2214
2334.29 2106
2334.75 2299
2335.21 2434
2335.66 2416
2336.12 2298
2336.57 2352
2337.03 2356
2337.48 2160
2337.94 2363
2338.40 2218
2338.85 2360
2339.31 2394
2339.76 2293
2340.22 2260
2340.68 2077
2341.13 2192
2341.59 2414
2342.04 2376
2342.50 2175
2342.96 2136
2343.41 2240
2343.87 2289
2344.33 2310
2344.78 2341
2345.24 2427
2345.70 2376
2346.15 2388
2346.61 2427
2347.07 2390
2347.52 2365
2347.98 2354
2348.44 2506
2348.89 2574
2349.35 2446
2349.81 2394
2350.26 2108
2350.72 2159
2351.18 2294
2351.64 2289
2352.09 2400
2352.55 2179
2353.01 1975
2353.47 2062
2353.92 2014
2354.38 2017
2354.84 2252
2355.30 2146
2355.75 2138
2356.21 2121
2356.67 2080
2357.13 2064
2357.58 2024
2358.04 2211
2358.50 2034
2358.96 2198
2359.42 2242
2359.87 2453
2360.33 2545
2360.79 2510
2361.25 2290
2361.71 2383
2362.16 2405
2362.62 2307
2363.08 2156
2363.54 2199
2364.00 2369
2364.46 2286
2364.91 2392
2365.37 2381
2365.83 2452
2366.29 2650
2366.75 2410
2367.21 2294
2367.67 2528
2368.13 2253
2368.58 2227
2369.04 2280
2369.50 2292
2369.96 2572
2370.42 2613
2370.88 2496
2371.34 2593
2371.80 2422
2372.26 2370
2372.72 2658
2373.17 2885
2373.63 2880
2374.09 2733
2374.55 2652
2375.01 2703
2375.47 2857
2375.93 2744
2376.39 2739
2376.85 2570
2377.31 2366
2377.77 2325
2378.23 2564
2378.69 2426
2379.15 2346
2379.61 2377
2380.07 2296
2380.53 2259
2380.99 2333
2381.45 2163
2381.91 2135
2382.37 2292
2382.83 2251
2383.29 2075
2383.75 1952
2384.21 2151
2384.67 2095
2385.13 2417
2385.59 2258
2386.05 2099
2386.51 2036
2386.97 2193
2387.43 2158
2387.90 1985
2388.36 2187
2388.82 2278
2389.28 2397
2389.74 2255
2390.20 2280
2390.66 2394
2391.12 2397
2391.58 2382
2392.04 2517
2392.51 2299
2392.97 2366
2393.43 2390
2393.89 2350
2394.35 2145
2394.81 2130
2395.27 2011
2395.73 2161
2396.20 2155
2396.66 2098
2397.12 2047
2397.58 2060
2398.04 2114
2398.50 2252
2398.97 2224
2399.43 2292
2399.89 2108
2400.35 2126
2400.81 2249
2401.28 2392
2401.74 2375
2402.20 2296
2402.66 2019
2403.12 2127
2403.59 2155
2404.05 2193
2404.51 2311
2404.97 2449
2405.44 2306
2405.90 2303
2406.36 2239
2406.82 2399
2407.29 2448
2407.75 2423
2408.21 2291
2408.67 2081
2409.14 2017
2409.60 1977
2410.06 2119
2410.52 2015
2410.99 2072
2411.45 2123
2411.91 2120
2412.38 2016
2412.84 2117
2413.30 2305
2413.77 2015
2414.23 2118
2414.69 2237
2415.16 2213
2415.62 2146
2416.08 2134
2416.55 2214
2417.01 2195
2417.47 2343
2417.94 2331
2418.40 2303
2418.86 2329
2419.33 2117
2419.79 2261
2420.26 2197
2420.72 2252
2421.18 2312
2421.65 2292
2422.11 2444
2422.58 2455
2423.04 2687
2423.50 2328
2423.97 2473
2424.43 2418
2424.90 2138
2425.36 2063
2425.83 2158
2426.29 2390
2426.75 2284
2427.22 2108
2427.68 2257
2428.15 2241
2428.61 2256
2429.08 2284
2429.54 2337
2430.01 2202
2430.47 2100
2430.94 2327
2431.40 2152
2431.87 2165
2432.33 1986
2432.80 2006
2433.26 2323
2433.73 2230
2434.19 2150
2434.66 2067
2435.12 2313
2435.59 2205
2436.05 2173
2436.52 2456
2436.98 2330
2437.45 2223
2437.91 2271
2438.38 2467
2438.85 2455
2439.31 2355
2439.78 2617
2440.24 2399
2440.71 2624
2441.17 2698
2441.64 2651
2442.11 2600
2442.57 2582
2443.04 2546
2443.50 2428
2443.97 2437
2444.44 2490
2444.90 2435
2445.37 2235
2445.83 2130
2446.30 2117
2446.77 2101
2447.23 2223
2447.70 2238
2448.17 2370
2448.63 1973
2449.10 2080
2449.57 2074
2450.03 2124
2450.50 2142
2450.97 2019
2451.43 2074
2451.90 2262
2452.37 2296
2452.83 2171
2453.30 2000
2453.77 2116
2454.24 2272
2454.70 2127
2455.17 1999
2455.64 2127
2456.10 2041
2456.57 1863
2457.04 1912
2457.51 1874
2457.97 2013
2458.44 2081
2458.91 2075
2459.38 1939
2459.84 1973
2460.31 1903
2460.78 2014
2461.25 2045
2461.71 1900
2462.18 1924
2462.65 1844
2463.12 1943
2463.59 2169
2464.05 2134
2464.52 1997
2464.99 2040
2465.46 2102
2465.93 1914
2466.39 2044
2466.86 2127
2467.33 2055
2467.80 2326
2468.27 2040
2468.74 2005
2469.20 2084
2469.67 2052
2470.14 2185
2470.61 2194
2471.08 2247
2471.55 2149
2472.02 1844
2472.49 1796
2472.95 1968
2473.42 1894
2473.89 2102
2474.36 2065
2474.83 1941
2475.30 2172
2475.77 2146
2476.24 2200
2476.71 2077
2477.18 2051
2477.65 1969
2478.11 1738
2478.58 2012
2479.05 1943
2479.52 1998
2479.99 1943
2480.46 2095
2480.93 1935
2481.40 1926
2481.87 1995
2482.34 2018
2482.81 2072
2483.28 2056
2483.75 2096
2484.22 1983
2484.69 2128
2485.16 1936
2485.63 2193
2486.10 2197
2486.57 2157
2487.04 2134
2487.51 2493
2487.98 2539
2488.45 2283
2488.92 2284
2489.39 2223
2489.86 2385
2490.33 2231
2490.80 2184
2491.27 2166
2491.74 2135
2492.22 2033
2492.69 1993
2493.16 1983
2493.63 2139
2494.10 2113
2494.57 2150
2495.04 2234
2495.51 2156
2495.98 2124
2496.45 2226
2496.92 2246
2497.40 2206
2497.87 2398
2498.34 2247
2498.81 2198
2499.28 2302
2499.75 2180
2500.22 2096
2500.70 2034
2501.17 2109
2501.64 2057
2502.11 2198
2502.58 2022
2503.05 2024
2503.53 2145
2504.00 2029
2504.47 1908
2504.94 2036
2505.41 2208
2505.88 2176
2506.36 2194
2506.83 2306
2507.30 2246
2507.77 2405
2508.25 2305
2508.72 2325
2509.19 2396
2509.66 2420
2510.13 2556
2510.61 2761
2511.08 2899
2511.55 2738
2512.02 2894
2512.50 2965
2512.97 2824
2513.44 2754
2513.91 2827
2514.39 2742
2514.86 2726
2515.33 2502
2515.81 2405
2516.28 2265
2516.75 2238
2517.23 2401
2517.70 2355
2518.17 2407
2518.64 2330
2519.12 2200
2519.59 2273
2520.06 2184
2520.54 2111
2521.01 2273
2521.48 2169
2521.96 1977
2522.43 2037
2522.91 2158
2523.38 2264
2523.85 2033
2524.33 1928
2524.80 2027
2525.27 1958
2525.75 1910
2526.22 1865
2526.70 1836
2527.17 2114
2527.64 1998
2528.12 2116
2528.59 2231
2529.07 2101
2529.54 2138
2530.01 2344
2530.49 2290
2530.96 2130
2531.44 2319
2531.91 2389
2532.39 2409
2532.86 2360
2533.33 2423
2533.81 2233
2534.28 2380
2534.76 2314
2535.23 2184
2535.71 2137
2536.18 2170
2536.66 2316
2537.13 2314
2537.61 2158
2538.08 2264
2538.56 2344
2539.03 2297
2539.51 2339
2539.98 2428
2540.46 2515
2540.93 2465
2541.41 2254
2541.88 2309
2542.36 2416
2542.84 2426
2543.31 2406
2543.79 2539
2544.26 2546
2544.74 2413
2545.21 2287
2545.69 2393
2546.16 2542
2546.64 2466
2547.12 2407
2547.59 2555
2548.07 2680
2548.54 2731
2549.02 2673
2549.50 2726
2549.97 2544
2550.45 2551
2550.92 2430
2551.40 2788
2551.88 2560
2552.35 2439
2552.83 2469
2553.31 2474
2553.78 2382
2554.26 2474
2554.74 2337
2555.21 2321
2555.69 2441
2556.17 2452
2556.64 2426
2557.12 2354
2557.60 2376
2558.07 2310
2558.55 2146
2559.03 2272
2559.50 2292
2559.98 2124
2560.46 2229
2560.93 2273
2561.41 2269
2561.89 2188
2562.37 2088
2562.84 2019
2563.32 2066
2563.80 2071
2564.28 2239
2564.75 2095
2565.23 1892
2565.71 1960
2566.19 1947
2566.66 1972
2567.14 1969
2567.62 1861
2568.10 1977
2568.57 2112
2569.05 1929
2569.53 1990
2570.01 2148
2570.49 2001
2570.96 2006
2571.44 1862
2571.92 1873
2572.40 1875
2572.88 2032
2573.36 2199
2573.83 1895
2574.31 2049
2574.79 2010
2575.27 1945
2575.75 2040
2576.23 2044
2576.70 1913
2577.18 1921
2577.66 2100
2578.14 2127
2578.62 1809
2579.10 1919
2579.58 1944
2580.06 2022
2580.54 1993
2581.01 1984
2581.49 1954
2581.97 1952
2582.45 1943
2582.93 1959
2583.41 2005
2583.89 1916
2584.37 2152
2584.85 2031
2585.33 1920
2585.81 2022
2586.29 2098
2586.77 1968
2587.25 2210
2587.72 2052
2588.20 2173
2588.68 2054
2589.16 1974
2589.64 2089
2590.12 1990
2590.60 1965
2591.08 2163
2591.56 1996
2592.04 2144
2592.52 2186
2593.00 2236
2593.48 2082
2593.96 2058
2594.44 2055
2594.92 1951
2595.40 2115
2595.89 2033
2596.37 1935
2596.85 2015
2597.33 1863
2597.81 1937
2598.29 2023
2598.77 2071
2599.25 1944
2599.73 1891
2600.21 1897
2600.69 2009
2601.17 2093
2601.65 2173
2602.13 2105
2602.62 1961
2603.10 2092
2603.58 2083
2604.06 2328
2604.54 2163
2605.02 1958
2605.50 2164
2605.98 2057
2606.46 2029
2606.95 2221
2607.43 2294
2607.91 2099
2608.39 2173
2608.87 2062
2609.35 2115
2609.84 2319
2610.32 2154
2610.80 2269
2611.28 2217
2611.76 2097
2612.24 2154
2612.73 2213
2613.21 2229
2613.69 2010
2614.17 2146
2614.65 2034
2615.14 2174
2615.62 2030
2616.10 2167
2616.58 1969
2617.07 1916
2617.55 2055
2618.03 2183
2618.51 2277
2619.00 2153
2619.48 2097
2619.96 1994
2620.44 2096
2620.93 1975
2621.41 1992
2621.89 2058
2622.37 2229
2622.86 1950
2623.34 1955
2623.82 2042
2624.31 2156
2624.79 2192
2625.27 2128
2625.76 2125
2626.24 2111
2626.72 2178
2627.20 2123
2627.69 2184
2628.17 2076
2628.66 2242
2629.14 2312
2629.62 2312
2630.11 2559
2630.59 2456
2631.07 2360
2631.56 2355
2632.04 2566
2632.52 2438
2633.01 2426
2633.49 2344
2633.98 2535
2634.46 2295
2634.94 2189
2635.43 2105
2635.91 2054
2636.40 2055
2636.88 2186
2637.36 2214
2637.85 2226
2638.33 2003
2638.82 2046
2639.30 2264
2639.79 2046
2640.27 2068
2640.75 2121
2641.24 2125
2641.72 1974
2642.21 2166
2642.69 2205
2643.18 2152
2643.66 2012
2644.15 1913
2644.63 1990
2645.12 1930
2645.60 2090
2646.09 1919
2646.57 2137
2647.06 2101
2647.54 2064
2648.03 2018
2648.51 2047
2649.00 2230
2649.48 2179
2649.97 2217
2650.45 2198
2650.94 2177
2651.43 2199
2651.91 2238
2652.40 2050
2652.88 1890
2653.37 1926
2653.85 2023
2654.34 2141
2654.82 2092
2655.31 2210
2655.80 2134
2656.28 2094
2656.77 2135
2657.25 1994
2657.74 1971
2658.23 1875
2658.71 2015
2659.20 2183
2659.69 1963
2660.17 1915
2660.66 1961
2661.14 1847
2661.63 1860
2662.12 1896
2662.60 2005
2663.09 2094
2663.58 1983
2664.06 1815
2664.55 1974
2665.04 1906
2665.52 2046
2666.01 2024
2666.50 2098
2666.98 2104
2667.47 2025
2667.96 2056
2668.45 2106
2668.93 2079
2669.42 2059
2669.91 2210
2670.39 2173
2670.88 2276
2671.37 2483
2671.86 2387
2672.34 2556
2672.83 2498
2673.32 2991
2673.81 2696
2674.29 2839
2674.78 2850
2675.27 2858
2675.76 2914
2676.24 2922
2676.73 3043
2677.22 2695
2677.71 2590
2678.20 2440
2678.68 2198
2679.17 2349
2679.66 2308
2680.15 2062
2680.64 2014
2681.12 1970
2681.61 1965
2682.10 1949
2682.59 2062
2683.08 2135
2683.57 1872
2684.05 2145
2684.54 2075
2685.03 1958
2685.52 2013
2686.01 1783
2686.50 1971
2686.99 2024
2687.47 2092
2687.96 2003
2688.45 1839
2688.94 2026
2689.43 2021
2689.92 1971
2690.41 2075
2690.90 1977
2691.39 2045
2691.88 2060
2692.37 2097
2692.85 1987
2693.34 1957
2693.83 1991
2694.32 1975
2694.81 2068
2695.30 1904
2695.79 1910
2696.28 1934
2696.77 2008
2697.26 2009
2697.75 2003
2698.24 1979
2698.73 2129
2699.22 2134
2699.71 2070
2700.20 2126
2700.69 2227
2701.18 2302
2701.67 2190
2702.16 2340
2702.65 2174
2703.14 2166
2703.63 2230
2704.12 2197
2704.61 2052
2705.10 2214
2705.59 2114
2706.08 2145
2706.57 2133
2707.06 1952
2707.55 1964
2708.04 2120
2708.53 2211
2709.03 2109
2709.52 1917
2710.01 2000
2710.50 2122
2710.99 2107
2711.48 1944
2711.97 1980
2712.46 2099
2712.95 1906
2713.44 2057
2713.94 1978
2714.43 2115
2714.92 2112
2715.41 1984
2715.90 2022
2716.39 2178
2716.88 1990
2717.38 2055
2717.87 2029
2718.36 2039
2718.85 1992
2719.34 2001
2719.83 1980
2720.32 2159
2720.82 2134
2721.31 2264
2721.80 2154
2722.29 2275
2722.78 2494
2723.28 2460
2723.77 2412
2724.26 2265
2724.75 2357
2725.25 2052
2725.74 2289
2726.23 2254
2726.72 2226
2727.21 2351
2727.71 2164
2728.20 1907
2728.69 1870
2729.18 1902
2729.68 2088
2730.17 2359
2730.66 2201
2731.16 2345
2731.65 2249
2732.14 2374
2732.63 2244
2733.13 2229
2733.62 2393
2734.11 2293
2734.61 2331
2735.10 2426
2735.59 2440
2736.08 2483
2736.58 2375
2737.07 2487
2737.56 2256
2738.06 2541
2738.55 2301
2739.05 2181
2739.54 2423
2740.03 2202
2740.53 2258
2741.02 2143
2741.51 2311
2742.01 2233
2742.50 2165
2742.99 2231
2743.49 2150
2743.98 2024
2744.48 1731
2744.97 1791
2745.46 1865
2745.96 2044
2746.45 2257
2746.95 2095
2747.44 2054
2747.93 1991
2748.43 1894
2748.92 2267
2749.42 2089
2749.91 1857
2750.41 1956
2750.90 1845
2751.40 1986
2751.89 1900
2752.39 2079
2752.88 1923
2753.37 2100
2753.87 1951
2754.36 1892
2754.86 1945
2755.35 1925
2755.85 2022
2756.34 2181
2756.84 2066
2757.33 2091
2757.83 1971
2758.32 1907
2758.82 2056
2759.32 2135
2759.81 2061
2760.31 2204
2760.80 2226
2761.30 2174
2761.79 2100
2762.29 2130
2762.78 2269
2763.28 2047
2763.77 2113
2764.27 2176
2764.77 2081
2765.26 2075
2765.76 2059
2766.25 1986
2766.75 2193
2767.25 2099
2767.74 1984
2768.24 2166
2768.73 2125
2769.23 2080
2769.73 2202
2770.22 2155
2770.72 2177
2771.22 2304
2771.71 2328
2772.21 2370
2772.70 2265
2773.20 2404
2773.70 2339
2774.19 2581
2774.69 2674
2775.19 2524
2775.68 2776
2776.18 2757
2776.68 2749
2777.17 2832
2777.67 3006
2778.17 2925
2778.67 2808
2779.16 2769
2779.66 2772
2780.16 2492
2780.65 2408
2781.15 2264
2781.65 2264
2782.15 2407
2782.64 2067
2783.14 2052
2783.64 2037
2784.14 2109
2784.63 2081
2785.13 2033
2785.63 1965
2786.13 1967
2786.62 1945
2787.12 1991
2787.62 2038
2788.12 2121
2788.62 1971
2789.11 1908
2789.61 2097
2790.11 1926
2790.61 1986
2791.11 1863
2791.60 1858
2792.10 1818
2792.60 1793
2793.10 1927
2793.60 2224
2794.10 2186
2794.59 2109
2795.09 2262
2795.59 2082
2796.09 2095
2796.59 2194
2797.09 2220
2797.59 2248
2798.08 2194
2798.58 2263
2799.08 2024
2799.58 2164
2800.08 2113
2800.58 2200
2801.08 2130
2801.58 1951
2802.08 1987
2802.58 2163
2803.07 2110
2803.57 2190
2804.07 2211
2804.57 2248
2805.07 2389
2805.57 2395
2806.07 2520
2806.57 2344
2807.07 2343
2807.57 2436
2808.07 2544
2808.57 2454
2809.07 2572
2809.57 2662
2810.07 2474
2810.57 2247
2811.07 2218
2811.57 2182
2812.07 2083
2812.57 2071
2813.07 2147
2813.57 2183
2814.07 2045
2814.57 1991
2815.07 1934
2815.57 2131
2816.07 1930
2816.57 2022
2817.07 1913
2817.57 1886
2818.07 1945
2818.57 2190
2819.07 2117
2819.57 2141
2820.07 2172
2820.57 2162
2821.07 2025
2821.58 2267
2822.08 2233
2822.58 2109
2823.08 2019
2823.58 1999
2824.08 2061
2824.58 2027
2825.08 1860
2825.58 2073
2826.09 2046
2826.59 2128
2827.09 2013
2827.59 2073
2828.09 2117
2828.59 2125
2829.09 1972
2829.60 2182
2830.10 2056
2830.60 1935
2831.10 1945
2831.60 2019
2832.10 1988
2832.61 2083
2833.11 2013
2833.61 1985
2834.11 1904
2834.61 1909
2835.12 1987
2835.62 2025
2836.12 2041
2836.62 2067
2837.12 1906
2837.63 2267
2838.13 2191
2838.63 2107
2839.13 2134
2839.64 2019
2840.14 2104
2840.64 2063
2841.14 2179
2841.65 1951
2842.15 1931
2842.65 2027
2843.15 1896
2843.66 2129
2844.16 1995
2844.66 1947
2845.17 2018
2845.67 2218
2846.17 2186
2846.67 2324
2847.18 2225
2847.68 2416
2848.18 2299
2848.69 2370
2849.19 2458
2849.69 2286
2850.20 2364
2850.70 2222
2851.20 2296
2851.71 2433
2852.21 2217
2852.72 2081
2853.22 2287
2853.72 2335
2854.23 2172
2854.73 2152
2855.23 2277
2855.74 2322
2856.24 2348
2856.75 2285
2857.25 2341
2857.75 2227
2858.26 2202
2858.76 2111
2859.27 2162
2859.77 2100
2860.27 2109
2860.78 2002
2861.28 1870
2861.79 1845
2862.29 2229
2862.80 1965
2863.30 1916
2863.81 1903
2864.31 1810
2864.81 2005
2865.32 1913
2865.82 1883
2866.33 1999
2866.83 1745
2867.34 1879
2867.84 2057
2868.35 2055
2868.85 1915
2869.36 1866
2869.86 1996
2870.37 2187
2870.87 2080
2871.38 1994
2871.89 2008
2872.39 2160
2872.90 2451
2873.40 2265
2873.91 2288
2874.41 2152
2874.92 2305
2875.42 2452
2875.93 2340
2876.43 2110
2876.94 2076
2877.45 2273
2877.95 2149
2878.46 2123
2878.96 2110
2879.47 2154
2879.98 2127
2880.48 2065
2880.99 2205
2881.49 2141
2882.00 2235
2882.51 2195
2883.01 2284
2883.52 2235
2884.03 2200
2884.53 2211
2885.04 2162
2885.54 2262
2886.05 2396
2886.56 2517
2887.06 2350
2887.57 2199
2888.08 2203
2888.58 2225
2889.09 2403
2889.60 2299
2890.11 2190
2890.61 2257
2891.12 2385
2891.63 2301
2892.13 2355
2892.64 2606
2893.15 2597
2893.65 2804
2894.16 2918
2894.67 2736
2895.18 2721
2895.68 2769
2896.19 3126
2896.70 3174
2897.21 2966
2897.71 2842
2898.22 3071
2898.73 2684
2899.24 2546
2899.74 2513
2900.25 2828
2900.76 2710
2901.27 2532
2901.78 2428
2902.28 2718
2902.79 2613
2903.30 2616
2903.81 2480
2904.32 2544
2904.82 2707
2905.33 2584
2905.84 2728
2906.35 2763
2906.86 2653
2907.37 2753
2907.87 2608
2908.38 2558
2908.89 2548
2909.40 2274
2909.91 2191
2910.42 2313
2910.93 2294
2911.44 2383
2911.94 2339
2912.45 2134
2912.96 2369
2913.47 2234
2913.98 2116
2914.49 2261
2915.00 2315
2915.51 2135
2916.02 2190
2916.53 2585
2917.03 2378
2917.54 2430
2918.05 2393
2918.56 2168
2919.07 2345
2919.58 2459
2920.09 2441
2920.60 2345
2921.11 2455
2921.62 2392
2922.13 2378
2922.64 2194
2923.15 2321
2923.66 2155
2924.17 2174
2924.68 2326
2925.19 2308
2925.70 2331
2926.21 2375
2926.72 2326
2927.23 2077
2927.74 2097
2928.25 2118
2928.76 2042
2929.27 2133
2929.78 2197
2930.29 1885
2930.80 1895
2931.31 1965
2931.82 1953
2932.33 1935
2932.84 1984
2933.35 1981
2933.86 2087
2934.38 2022
2934.89 1992
2935.40 2286
2935.91 2132
2936.42 2378
2936.93 2256
2937.44 2264
2937.95 2235
2938.46 2277
2938.97 2286
2939.49 2276
2940.00 2310
2940.51 2490
2941.02 2429
2941.53 2398
2942.04 2097
2942.55 2051
2943.07 2113
2943.58 2268
2944.09 2257
2944.60 2207
2945.11 2168
2945.62 2234
2946.14 2257
2946.65 2130
2947.16 2276
2947.67 2314
2948.18 2227
2948.70 2056
2949.21 1977
2949.72 2004
2950.23 2010
2950.74 2032
2951.26 2312
2951.77 2076
2952.28 1905
2952.79 2079
2953.31 1911
2953.82 2043
2954.33 2004
2954.84 1939
2955.36 2086
2955.87 2024
2956.38 2003
2956.89 1961
2957.41 2114
2957.92 1991
2958.43 2153
2958.94 2048
2959.46 2000
2959.97 2018
2960.48 1869
2961.00 2080
2961.51 2196
2962.02 2104
2962.54 2231
2963.05 2287
2963.56 2332
2964.08 2130
2964.59 2284
2965.10 2405
2965.62 2312
2966.13 2248
2966.64 2228
2967.16 2002
2967.67 1849
2968.18 2010
2968.70 1985
2969.21 2016
2969.73 1934
2970.24 2147
2970.75 2054
2971.27 2063
2971.78 2137
2972.30 2081
2972.81 2050
2973.32 2188
2973.84 2314
2974.35 2109
2974.87 2188
2975.38 2200
2975.90 2327
2976.41 2345
2976.92 2263
2977.44 2291
2977.95 2317
2978.47 2191
2978.98 2206
2979.50 2185
2980.01 2115
2980.53 2233
2981.04 2438
2981.56 2454
2982.07 2321
2982.59 2311
2983.10 2384
2983.62 2351
2984.13 2264
2984.65 2450
2985.16 2291
2985.68 2378
2986.19 2640
2986.71 2603
2987.22 2750
2987.74 2864
2988.25 2752
2988.77 2783
2989.29 2895
2989.80 2901
2990.32 2552
2990.83 2705
2991.35 2786
2991.86 2829
2992.38 2815
2992.89 2945
2993.41 2926
2993.93 2695
2994.44 3029
2994.96 3079
2995.47 2908
2995.99 2942
2996.51 2979
2997.02 2988
2997.54 3266
2998.06 3185
2998.57 3402
2999.09 3248
2999.60 3030
3000.12 3099
3000.64 3119
3001.15 3751
3001.67 4076
3002.19 4264
3002.70 4868
3003.22 5927
3003.74 5754
3004.25 6552
3004.77 6951
3005.29 7227
3005.81 6886
3006.32 6901
3006.84 6951
3007.36 6221
3007.87 5359
3008.39 4722
3008.91 4537
3009.43 3745
3009.94 3547
3010.46 3491
3010.98 3215
3011.49 2967
3012.01 2849
3012.53 2831
3013.05 2800
3013.57 2687
3014.08 2738
3014.60 2596
3015.12 2695
3015.64 2824
3016.15 2666
3016.67 2522
3017.19 2511
3017.71 2627
3018.23 2704
3018.74 2660
3019.26 2579
3019.78 2617
3020.30 2546
3020.82 2699
3021.33 2760
3021.85 2600
3022.37 2693
3022.89 2790
3023.41 2660
3023.93 2634
3024.45 2854
3024.96 2778
3025.48 2553
3026.00 2431
3026.52 2521
3027.04 2613
3027.56 2522
3028.08 2342
3028.60 2288
3029.11 2362
3029.63 2593
3030.15 2491
3030.67 2528
3031.19 2439
3031.71 2306
3032.23 2539
3032.75 2543
3033.27 2463
3033.79 2463
3034.31 2350
3034.83 2187
3035.35 2486
3035.86 2544
3036.38 2652
3036.90 2424
3037.42 2438
3037.94 2314
3038.46 2447
3038.98 2352
3039.50 2240
3040.02 2274
3040.54 2385
3041.06 2363
3041.58 2146
3042.10 2289
3042.62 2275
3043.14 2155
3043.66 2306
3044.18 2270
3044.70 2168
3045.22 2345
3045.74 2265
3046.27 2468
3046.79 2515
3047.31 2389
3047.83 2414
3048.35 2281
3048.87 2188
3049.39 2120
3049.91 2159
3050.43 2089
3050.95 2253
3051.47 2250
3051.99 2160
3052.51 2272
3053.03 2317
3053.56 2317
3054.08 2364
3054.60 2138
3055.12 2218
3055.64 2346
3056.16 2313
3056.68 2273
3057.20 2320
3057.73 2439
3058.25 2088
3058.77 2198
3059.29 2267
3059.81 2321
3060.33 2409
3060.86 2259
3061.38 2459
3061.90 2445
3062.42 2474
3062.94 2340
3063.46 2689
3063.99 2575
3064.51 2477
3065.03 2693
3065.55 2698
3066.07 2604
3066.60 2678
3067.12 2525
3067.64 2419
3068.16 2306
3068.69 2286
3069.21 2287
3069.73 2361
3070.25 2310
3070.78 2217
3071.30 2321
3071.82 2279
3072.34 2275
3072.87 2430
3073.39 2312
3073.91 2475
3074.43 2498
3074.96 2399
3075.48 2759
3076.00 2621
3076.53 2670
3077.05 2950
3077.57 3179
3078.10 3139
3078.62 3290
3079.14 3624
3079.66 3650
3080.19 3818
3080.71 3749
3081.23 3749
3081.76 3720
3082.28 3692
3082.81 3525
3083.33 3597
3083.85 3279
3084.38 3289
3084.90 3005
3085.42 3211
3085.95 3037
3086.47 3055
3087.00 2895
3087.52 2769
3088.04 2823
3088.57 2816
3089.09 2999
3089.62 2883
3090.14 3017
3090.66 2907
3091.19 2799
3091.71 2912
3092.24 2705
3092.76 2863
3093.29 2977
3093.81 3101
3094.33 3292
3094.86 3385
3095.38 3363
3095.91 3448
3096.43 3628
3096.96 3281
3097.48 3547
3098.01 3767
3098.53 3750
3099.06 4164
3099.58 4610
3100.11 5453
3100.63 6869
3101.16 8381
3101.68 10298
3102.21 11353
3102.73 12013
3103.26 13501
3103.78 13273
3104.31 13482
3104.83 12901
3105.36 11848
3105.89 10991
3106.41 9447
3106.94 7984
3107.46 7079
3107.99 5980
3108.51 5467
3109.04 4942
3109.57 4546
3110.09 4435
3110.62 4221
3111.14 4408
3111.67 4598
3112.19 4478
3112.72 4450
3113.25 4339
3113.77 3908
3114.30 3725
3114.83 3552
3115.35 3460
3115.88 3443
3116.40 3156
3116.93 3212
3117.46 3248
3117.98 3017
3118.51 3066
3119.04 3191
3119.56 3104
3120.09 3109
3120.62 3082
3121.14 3269
3121.67 3581
3122.20 3360
3122.72 3107
3123.25 3075
3123.78 3107
3124.31 3051
3124.83 2849
3125.36 2985
3125.89 2869
3126.41 2670
3126.94 2691
3127.47 2791
3128.00 2791
3128.52 2794
3129.05 2787
3129.58 2664
3130.11 2611
3130.63 2712
3131.16 2754
3131.69 2670
3132.22 2485
3132.74 2499
3133.27 2588
3133.80 2733
3134.33 2698
3134.86 2632
3135.38 2576
3135.91 2621
3136.44 2467
3136.97 2281
3137.50 2458
3138.03 2353
3138.55 2361
3139.08 2462
3139.61 2422
3140.14 2220
3140.67 2245
3141.20 2334
3141.72 2437
3142.25 2394
3142.78 2415
3143.31 2342
3143.84 2480
3144.37 2495
3144.90 2510
3145.42 2413
3145.95 2728
3146.48 2784
3147.01 2644
3147.54 2806
3148.07 3024
3148.60 2843
3149.13 2964
3149.66 2959
3150.19 2894
3150.72 3060
3151.24 2929
3151.77 2775
3152.30 2789
3152.83 2982
3153.36 2760
3153.89 2736
3154.42 2831
3154.95 2785
3155.48 2766
3156.01 2841
3156.54 3125
3157.07 3328
3157.60 3205
3158.13 3251
3158.66 3189
3159.19 3419
3159.72 3147
3160.25 3001
3160.78 3011
3161.31 2785
3161.84 2687
3162.37 2788
3162.90 2807
3163.43 2541
3163.96 2502
3164.49 2601
3165.02 2414
3165.55 2326
3166.08 2258
3166.61 2243
3167.15 2495
3167.68 2358
3168.21 2254
3168.74 2281
3169.27 2236
3169.80 2160
3170.33 2293
3170.86 2257
3171.39 2481
3171.92 2459
3172.45 2388
3172.99 2730
3173.52 2628
3174.05 2789
3174.58 2837
3175.11 2681
3175.64 2624
3176.17 2681
3176.70 2809
3177.24 2485
3177.77 2618
3178.30 2552
3178.83 2451
3179.36 2399
3179.89 2206
3180.43 2392
3180.96 2244
3181.49 2240
3182.02 2250
3182.55 2385
3183.09 2475
3183.62 2316
3184.15 2347
3184.68 2327
3185.21 2381
3185.75 2446
3186.28 2412
3186.81 2520
3187.34 2544
3187.88 2646
3188.41 2308
3188.94 2397
3189.47 2290
3190.01 2494
3190.54 2512
3191.07 2329
3191.60 2384
3192.14 2272
3192.67 2190
3193.20 2149
3193.74 2214
3194.27 2275
3194.80 2394
3195.33 2401
3195.87 2211
3196.40 2388
3196.93 2416
3197.47 2469
3198.00 2408
3198.53 2309
3199.07 2510
3199.60 2482
3200.13 2547
3200.67 2527
3201.20 2512
3201.73 2669
3202.27 2594
3202.80 2543
3203.33 2504
3203.87 2606
3204.40 2726
3204.94 2679
3205.47 2569
3206.00 2401
3206.54 2514
3207.07 2551
3207.61 2772
3208.14 2757
3208.67 2810
3209.21 3034
3209.74 3082
3210.28 3337
3210.81 3347
3211.35 3310
3211.88 3033
3212.41 3356
3212.95 3373
3213.48 3252
3214.02 3001
3214.55 2967
3215.09 2912
3215.62 2731
3216.16 2348
3216.69 2520
3217.23 2444
3217.76 2582
3218.30 2513
3218.83 2600
3219.37 2596
3219.90 2777
3220.44 2760
3220.97 2719
3221.51 2887
3222.04 2722
3222.58 3258
3223.11 3344
3223.65 3372
3224.18 3625
3224.72 3679
3225.25 3695
3225.79 3520
3226.33 3487
3226.86 3483
3227.40 3229
3227.93 3093
3228.47 2962
3229.00 2982
3229.54 2874
3230.08 3095
3230.61 3270
3231.15 3137
3231.68 2943
3232.22 3173
3232.76 3285
3233.29 3206
3233.83 3167
3234.36 3315
3234.90 3274
3235.44 3155
3235.97 3317
3236.51 3341
3237.05 3201
3237.58 3179
3238.12 3152
3238.66 3285
3239.19 3017
3239.73 2956
3240.27 3225
3240.80 3094
3241.34 3126
3241.88 3115
3242.41 2975
3242.95 3343
3243.49 3232
3244.03 3174
3244.56 3383
3245.10 3091
3245.64 3198
3246.17 3420
3246.71 3447
3247.25 3358
3247.79 3423
3248.32 3530
3248.86 3390
3249.40 3501
3249.94 3229
3250.47 3260
3251.01 3522
3251.55 3512
3252.09 3256
3252.62 3253
3253.16 3413
3253.70 3625
3254.24 3388
3254.78 3267
3255.31 3528
3255.85 3609
3256.39 3738
3256.93 3603
3257.47 3649
3258.00 4093
3258.54 4200
3259.08 4520
3259.62 5161
3260.16 5296
3260.70 5882
3261.24 6257
3261.77 6319
3262.31 6666
3262.85 7807
3263.39 8548
3263.93 8833
3264.47 9446
3265.01 9632
3265.54 10379
3266.08 11130
3266.62 11607
3267.16 12136
3267.70 12400
3268.24 11773
3268.78 11306
3269.32 10193
3269.86 9212
3270.40 7971
3270.94 6969
3271.48 5931
3272.01 5232
3272.55 4718
3273.09 4442
3273.63 4342
3274.17 4099
3274.71 4400
3275.25 4406
3275.79 4374
3276.33 4133
3276.87 3976
3277.41 4012
3277.95 4237
3278.49 4051
3279.03 3802
3279.57 4018
3280.11 4116
3280.65 4134
3281.19 3923
3281.73 3997
3282.27 3626
3282.81 3760
3283.35 3862
3283.89 4035
3284.43 4197
3284.97 4095
3285.51 4127
3286.05 4053
3286.59 4142
3287.14 4175
3287.68 4173
3288.22 4053
3288.76 3928
3289.30 4024
3289.84 3832
3290.38 3861
3290.92 4226
3291.46 4080
3292.00 4303
3292.54 4391
3293.09 4382
3293.63 4689
3294.17 4785
3294.71 5265
3295.25 5462
3295.79 5089
3296.33 5243
3296.87 5507
3297.42 5333
3297.96 5032
3298.50 5142
3299.04 4748
3299.58 4778
3300.12 4748
3300.67 4677
3301.21 5018
3301.75 4477
3302.29 4376
3302.83 4865
3303.38 5092
3303.92 5136
3304.46 5060
3305.00 5078
3305.54 4829
3306.09 4787
3306.63 4458
3307.17 4393
3307.71 3968
3308.25 3873
3308.80 3733
3309.34 3659
3309.88 3693
3310.42 3992
3310.97 3843
3311.51 3820
3312.05 3708
3312.60 3699
3313.14 3836
3313.68 3845
3314.22 4021
3314.77 4126
3315.31 4127
3315.85 4541
3316.40 4359
3316.94 4536
3317.48 4510
3318.03 4745
3318.57 4528
3319.11 4513
3319.65 4650
3320.20 4780
3320.74 4790
3321.29 4423
3321.83 4323
3322.37 4416
3322.92 4315
3323.46 4316
3324.00 4509
3324.55 4383
3325.09 4407
3325.63 4233
3326.18 4183
3326.72 4117
3327.27 4008
3327.81 3870
3328.35 4078
3328.90 4013
3329.44 4136
3329.99 4532
3330.53 4838
3331.07 5597
3331.62 7162
3332.16 8947
3332.71 10862
3333.25 13837
3333.80 16296
3334.34 19435
3334.89 22210
3335.43 24274
3335.97 25484
3336.52 26957
3337.06 26875
3337.61 25928
3338.15 24138
3338.70 21124
3339.24 17918
3339.79 15671
3340.33 13013
3340.88 10894
3341.42 9007
3341.97 7688
3342.51 6560
3343.06 5683
3343.60 5460
3344.15 4781
3344.69 4410
3345.24 4487
3345.79 4336
3346.33 4148
3346.88 4320
3347.42 4345
3347.97 4301
3348.51 4441
3349.06 4351
3349.61 4357
3350.15 4535
3350.70 4878
3351.24 4899
3351.79 4777
3352.33 4662
3352.88 4783
3353.43 4687
3353.97 4524
3354.52 4171
3355.07 4057
3355.61 3907
3356.16 3718
3356.70 3740
3357.25 3657
3357.80 3699
3358.34 3584
3358.89 3590
3359.44 3636
3359.98 3294
3360.53 3336
3361.08 3346
3361.62 3501
3362.17 3643
3362.72 3685
3363.26 3548
3363.81 3598
3364.36 3583
3364.90 3553
3365.45 3628
3366.00 3422
3366.55 3489
3367.09 3623
3367.64 3450
3368.19 3327
3368.73 3490
3369.28 3663
3369.83 3593
3370.38 3582
3370.92 3783
3371.47 3734
3372.02 3973
3372.57 4185
3373.11 4166
3373.66 4287
3374.21 4219
3374.76 4233
3375.31 4217
3375.85 4102
3376.40 3969
3376.95 3875
3377.50 3825
3378.05 3633
3378.59 3644
3379.14 3332
3379.69 3155
3380.24 3014
3380.79 3108
3381.33 3352
3381.88 3114
3382.43 2929
3382.98 3038
3383.53 3050
3384.08 3125
3384.63 3097
3385.17 3096
3385.72 2999
3386.27 2809
3386.82 2772
3387.37 2781
3387.92 2854
3388.47 2954
3389.02 2763
3389.57 2763
3390.11 2672
3390.66 2964
3391.21 2919
3391.76 2954
3392.31 2910
3392.86 2561
3393.41 2571
3393.96 2789
3394.51 2845
3395.06 2603
3395.61 2831
3396.16 2804
3396.71 2578
3397.26 2636
3397.81 2547
3398.36 2597
3398.91 2602
3399.45 2866
3400.00 2706
3400.55 2636
3401.10 2583
3401.65 2498
3402.20 2682
3402.75 2600
3403.30 2565
3403.85 2512
3404.41 2579
3404.96 2649
3405.51 2405
3406.06 2445
3406.61 2426
3407.16 2420
3407.71 2453
3408.26 2689
3408.81 2339
3409.36 2458
3409.91 2662
3410.46 2697
3411.01 2781
3411.56 2892
3412.11 3018
3412.66 2954
3413.21 2852
3413.77 2881
3414.32 2787
3414.87 2587
3415.42 2765
3415.97 2810
3416.52 2663
3417.07 2749
3417.62 2798
3418.17 2530
3418.73 2635
3419.28 2695
3419.83 2514
3420.38 2368
3420.93 2592
3421.48 2882
3422.04 2549
3422.59 2707
3423.14 2872
3423.69 3118
3424.24 3212
3424.79 3121
3425.35 3058
3425.90 2866
3426.45 2898
3427.00 2865
3427.55 2714
3428.11 2424
3428.66 2638
3429.21 2831
3429.76 2524
3430.31 2484
3430.87 2422
3431.42 2591
3431.97 2528
3432.52 2601
3433.08 2544
3433.63 2565
3434.18 2365
3434.73 2403
3435.29 2729
3435.84 2586
3436.39 2636
3436.95 2659
3437.50 2469
3438.05 2619
3438.60 2691
3439.16 2751
3439.71 2648
3440.26 2860
3440.82 2868
3441.37 2775
3441.92 2718
3442.48 2752
3443.03 2871
3443.58 2985
3444.14 2818
3444.69 2674
3445.24 2610
3445.80 2645
3446.35 2593
3446.90 2347
3447.46 2531
3448.01 2458
3448.57 2402
3449.12 2785
3449.67 2400
3450.23 2500
3450.78 2350
3451.34 2380
3451.89 2487
3452.44 2293
3453.00 2330
3453.55 2500
3454.11 2559
3454.66 2554
3455.21 2555
3455.77 2236
3456.32 2416
3456.88 2344
3457.43 2385
3457.99 2312
3458.54 2537
3459.10 2491
3459.65 2542
3460.20 2552
3460.76 2647
3461.31 2460
3461.87 2316
3462.42 2503
3462.98 2517
3463.53 2570
3464.09 2629
3464.64 2796
3465.20 3029
3465.75 2747
3466.31 2643
3466.86 2735
3467.42 2856
3467.98 2926
3468.53 3055
3469.09 3151
3469.64 3012
3470.20 3096
3470.75 3185
3471.31 3476
3471.86 3619
3472.42 3347
3472.98 3598
3473.53 3537
3474.09 3323
3474.64 3001
3475.20 3295
3475.75 3492
3476.31 3300
3476.87 2963
3477.42 3296
3477.98 3379
3478.53 3426
3479.09 3421
3479.65 3419
3480.20 3597
3480.76 3965
3481.32 3523
3481.87 3475
3482.43 3747
3482.99 4006
3483.54 4123
3484.10 4146
3484.66 4141
3485.21 4366
3485.77 4131
3486.33 3910
3486.88 4164
3487.44 4569
3488.00 4961
3488.55 6033
3489.11 7042
3489.67 8367
3490.22 10228
3490.78 11575
3491.34 13090
3491.90 13996
3492.45 15120
3493.01 14772
3493.57 14367
3494.13 14338
3494.68 12542
3495.24 10918
3495.80 9046
3496.36 7773
3496.91 6854
3497.47 6421
3498.03 5965
3498.59 5492
3499.14 5571
3499.70 5574
3500.26 5964
3500.82 6044
3501.38 6517
3501.93 6874
3502.49 7059
3503.05 7244
3503.61 7830
3504.17 8125
3504.73 8270
3505.28 8426
3505.84 8800
3506.40 8794
3506.96 7930
3507.52 7546
3508.08 7281
3508.63 6614
3509.19 6288
3509.75 5723
3510.31 4843
3510.87 4463
3511.43 4257
3511.99 4087
3512.55 4011
3513.10 3715
3513.66 3364
3514.22 3303
3514.78 3032
3515.34 3189
3515.90 3108
3516.46 2748
3517.02 3010
3517.58 3152
3518.14 3213
3518.70 3208
3519.26 3365
3519.81 3157
3520.37 2940
3520.93 3081
3521.49 3167
3522.05 3184
3522.61 3298
3523.17 3389
3523.73 3158
3524.29 3341
3524.85 3117
3525.41 3069
3525.97 3010
3526.53 3004
3527.09 2807
3527.65 2676
3528.21 2668
3528.77 2785
3529.33 2793
3529.89 2880
3530.45 2808
3531.01 2621
3531.57 2762
3532.13 2913
3532.69 2929
3533.26 2767
3533.82 2753
3534.38 3004
3534.94 3147
3535.50 3079
3536.06 3152
3536.62 3277
3537.18 3121
3537.74 3183
3538.30 3237
3538.86 3090
3539.42 3046
3539.99 3058
3540.55 2930
3541.11 2888
3541.67 2910
3542.23 2816
3542.79 2749
3543.35 2720
3543.91 2994
3544.48 2818
3545.04 2736
3545.60 2815
3546.16 2664
3546.72 2773
3547.28 2727
3547.84 2647
3548.41 2658
3548.97 2448
3549.53 2519
3550.09 2540
3550.65 2543
3551.22 2482
3551.78 2343
3552.34 2354
3552.90 2365
3553.46 2201
3554.03 2036
3554.59 2264
3555.15 2244
3555.71 2238
3556.28 2176
3556.84 2390
3557.40 2372
3557.96 2486
3558.53 2684
3559.09 2400
3559.65 2446
3560.21 2525
3560.78 2367
3561.34 2650
3561.90 2308
3562.46 2426
3563.03 2463
3563.59 2525
3564.15 2481
3564.72 2477
3565.28 2575
3565.84 2550
3566.41 2406
3566.97 2432
3567.53 2399
3568.10 2174
3568.66 2107
3569.22 2264
3569.79 2399
3570.35 2288
3570.91 2404
3571.48 2329
3572.04 2252
3572.60 2453
3573.17 2519
3573.73 2612
3574.29 2695
3574.86 2947
3575.42 2888
3575.99 3058
3576.55 3103
3577.11 3098
3577.68 3197
3578.24 3322
3578.81 3077
3579.37 3225
3579.93 3263
3580.50 3069
3581.06 2681
3581.63 2595
3582.19 2721
3582.76 2632
3583.32 2707
3583.89 2753
3584.45 2402
3585.01 2396
3585.58 2387
3586.14 2507
3586.71 2299
3587.27 2324
3587.84 2473
3588.40 2240
3588.97 2211
3589.53 2208
3590.10 2368
3590.66 2284
3591.23 2141
3591.79 2264
3592.36 2148
3592.92 2347
3593.49 2243
3594.05 2229
3594.62 2250
3595.19 2215
3595.75 2238
3596.32 2228
3596.88 2297
3597.45 2495
3598.01 2129
3598.58 2357
3599.14 2317
3599.71 2259
3600.28 2273
3600.84 2275
3601.41 2300
3601.97 2346
3602.54 2330
3603.11 2452
3603.67 2323
3604.24 2285
3604.80 2357
3605.37 2318
3605.94 2086
3606.50 2089
3607.07 2201
3607.64 2125
3608.20 2140
3608.77 2078
3609.34 2112
3609.90 1849
3610.47 1935
3611.04 1954
3611.60 1957
3612.17 1983
3612.74 1983
3613.30 1881
3613.87 2064
3614.44 2076
3615.00 2191
3615.57 2266
3616.14 2257
3616.70 2421
3617.27 2537
3617.84 2586
3618.41 2751
3618.97 2853
3619.54 2700
3620.11 2444
3620.68 2526
3621.24 2455
3621.81 2599
3622.38 2417
3622.95 2394
3623.51 2290
3624.08 2207
3624.65 2072
3625.22 1960
3625.78 2101
3626.35 2035
3626.92 2055
3627.49 2130
3628.06 2000
3628.62 2087
3629.19 1987
3629.76 2048
3630.33 1926
3630.90 1949
3631.47 2029
3632.03 2075
3632.60 2034
3633.17 2157
3633.74 2226
3634.31 2150
3634.88 2319
3635.44 1975
3636.01 1969
3636.58 2138
3637.15 2107
3637.72 2162
3638.29 2246
3638.86 2206
3639.43 2625
3639.99 2653
3640.56 2653
3641.13 2870
3641.70 3115
3642.27 3128
3642.84 2804
3643.41 2828
3643.98 3008
3644.55 2741
3645.12 2577
3645.69 2537
3646.26 2649
3646.83 2344
3647.40 2313
3647.96 2338
3648.53 2420
3649.10 2372
3649.67 2449
3650.24 2474
3650.81 2532
3651.38 2949
3651.95 2864
3652.52 2860
3653.09 3138
3653.66 2841
3654.23 3062
3654.80 2887
3655.37 2912
3655.94 2680
3656.51 2526
3657.08 2658
3657.65 2587
3658.22 2617
3658.80 2456
3659.37 2510
3659.94 2513
3660.51 2417
3661.08 2431
3661.65 2452
3662.22 2425
3662.79 2441
3663.36 2525
3663.93 2676
3664.50 3037
3665.07 3377
3665.64 3114
3666.21 3000
3666.79 2911
3667.36 2636
3667.93 2976
3668.50 2819
3669.07 2921
3669.64 2455
3670.21 2586
3670.78 2553
3671.36 2391
3671.93 2262
3672.50 2229
3673.07 2210
3673.64 2473
3674.21 2380
3674.78 2357
3675.36 2336
3675.93 2491
3676.50 2349
3677.07 2283
3677.64 2303
3678.22 2471
3678.79 2418
3679.36 2332
3679.93 2192
3680.50 2166
3681.08 2166
3681.65 2141
3682.22 2262
3682.79 2178
3683.37 2080
3683.94 2135
3684.51 1925
3685.08 2146
3685.65 2054
3686.23 2036
3686.80 2199
3687.37 2125
3687.95 2323
3688.52 2336
3689.09 2221
3689.66 2156
3690.24 2290
3690.81 2481
3691.38 2325
3691.96 2169
3692.53 2184
3693.10 2154
3693.67 2095
3694.25 2100
3694.82 2040
3695.39 1984
3695.97 2116
3696.54 1991
3697.11 2156
3697.69 2041
3698.26 2021
3698.83 2078
3699.41 2092
3699.98 2099
3700.56 2237
3701.13 2106
3701.70 1989
3702.28 2119
3702.85 2072
3703.42 2135
3704.00 2032
3704.57 2214
3705.15 2095
3705.72 2138
3706.29 2122
3706.87 2352
3707.44 2149
3708.02 2122
3708.59 2222
3709.17 2185
3709.74 2169
3710.31 2329
3710.89 2186
3711.46 2214
3712.04 2120
3712.61 2274
3713.19 2450
3713.76 2505
3714.34 2255
3714.91 2145
3715.49 2161
3716.06 2124
3716.64 2253
3717.21 2162
3717.79 2309
3718.36 2090
3718.94 2314
3719.51 2111
3720.09 2229
3720.66 2149
3721.24 2107
3721.81 2081
3722.39 2001
3722.96 1878
3723.54 1955
3724.11 1942
3724.69 1799
3725.27 1706
3725.84 1912
3726.42 1969
3726.99 1971
3727.57 1853
3728.14 1872
3728.72 1812
3729.30 1793
3729.87 1918
3730.45 2110
3731.02 2236
3731.60 2202
3732.18 2309
3732.75 2458
3733.33 2312
3733.90 2191
3734.48 2332
3735.06 2237
3735.63 2008
3736.21 2246
3736.79 2153
3737.36 2142
3737.94 1999
3738.52 1952
3739.09 2152
3739.67 2237
3740.25 2212
3740.82 1996
3741.40 2022
3741.98 2101
3742.55 1960
3743.13 1945
3743.71 2073
3744.28 1820
3744.86 2091
3745.44 2027
3746.02 2224
3746.59 2394
3747.17 2219
3747.75 2209
3748.32 2303
3748.90 2349
3749.48 2289
3750.06 2176
3750.63 2134
3751.21 2235
3751.79 2132
3752.37 2273
3752.95 2156
3753.52 2091
3754.10 2076
3754.68 1915
3755.26 1933
3755.83 1892
3756.41 1878
3756.99 2024
3757.57 1926
3758.15 2102
3758.72 1900
3759.30 1998
3759.88 2172
3760.46 2152
3761.04 1831
3761.62 1977
3762.19 2086
3762.77 2016
3763.35 2054
3763.93 2131
3764.51 2056
3765.09 2048
3765.67 2110
3766.25 1991
3766.82 1899
3767.40 1867
3767.98 2113
3768.56 2137
3769.14 2029
3769.72 2191
3770.30 2246
3770.88 2031
3771.46 2111
3772.03 2255
3772.61 1967
3773.19 2038
3773.77 1980
3774.35 1981
3774.93 1898
3775.51 1964
3776.09 2135
3776.67 1996
3777.25 1937
3777.83 1940
3778.41 1915
3778.99 2032
3779.57 1945
3780.15 2033
3780.73 2095
3781.31 1940
3781.89 1859
3782.47 1709
3783.05 1863
3783.63 1845
3784.21 1800
3784.79 1851
3785.37 1878
3785.95 1904
3786.53 1867
3787.11 1909
3787.69 1995
3788.27 2053
3788.85 1999
3789.43 2296
3790.01 2134
3790.59 2018
3791.17 2140
3791.75 1959
3792.33 2042
3792.92 1999
3793.50 2151
3794.08 2068
3794.66 2231
3795.24 2171
3795.82 2180
3796.40 2307
3796.98 2261
3797.56 2397
3798.14 2314
3798.73 2446
3799.31 2409
3799.89 2432
3800.47 2700
3801.05 2708
3801.63 2870
3802.21 2718
3802.80 2755
3803.38 2797
3803.96 2866
3804.54 2979
3805.12 2734
3805.70 2936
3806.29 2842
3806.87 2893
3807.45 2879
3808.03 2928
3808.61 3092
3809.20 2984
3809.78 2976
3810.36 3036
3810.94 3169
3811.52 2904
3812.11 2820
3812.69 3014
3813.27 2953
3813.85 3024
3814.44 3214
3815.02 3166
3815.60 3009
3816.18 3082
3816.77 2887
3817.35 2949
3817.93 2843
3818.51 2718
3819.10 2593
3819.68 2537
3820.26 2369
3820.85 2152
3821.43 2341
3822.01 2264
3822.59 2196
3823.18 2094
3823.76 2054
3824.34 2093
3824.93 2209
3825.51 2245
3826.09 2142
3826.68 2075
3827.26 2071
3827.84 1942
3828.43 1820
3829.01 2151
3829.59 2216
3830.18 1997
3830.76 2025
3831.35 2091
3831.93 2023
3832.51 2299
3833.10 2131
3833.68 2072
3834.26 1916
3834.85 1985
3835.43 1998
3836.02 1899
3836.60 1970
3837.19 1911
3837.77 1802
3838.35 1776
3838.94 1973
3839.52 1871
3840.11 1944
3840.69 1825
3841.28 1825
3841.86 1768
3842.44 1828
3843.03 1948
3843.61 1920
3844.20 1913
3844.78 1788
3845.37 1885
3845.95 1889
3846.54 1822
3847.12 1941
3847.71 1867
3848.29 1643
3848.88 1675
3849.46 1768
3850.05 1770
3850.63 1814
3851.22 1927
3851.80 1827
3852.39 1768
3852.97 1794
3853.56 1809
3854.15 1815
3854.73 1709
3855.32 1826
3855.90 1811
3856.49 1869
3857.07 1764
3857.66 1917
3858.25 2008
3858.83 2002
3859.42 2027
3860.00 2076
3860.59 2070
3861.17 2050
3861.76 2234
3862.35 2055
3862.93 2141
3863.52 2190
3864.11 2235
3864.69 2414
3865.28 2301
3865.86 2196
3866.45 2124
3867.04 2266
3867.62 2259
3868.21 2162
3868.80 2195
3869.38 2084
3869.97 2088
3870.56 2168
3871.14 2066
3871.73 1947
3872.32 1906
3872.90 2115
3873.49 1987
3874.08 1954
3874.66 2006
3875.25 2071
3875.84 2089
3876.43 2097
3877.01 2041
3877.60 2122
3878.19 2017
3878.78 1928
3879.36 1903
3879.95 1901
3880.54 2020
3881.13 1914
3881.71 1729
3882.30 1688
3882.89 1772
3883.48 1776
3884.06 1724
3884.65 1735
3885.24 1741
3885.83 1742
3886.41 1722
3887.00 1739
3887.59 1713
3888.18 1794
3888.77 2050
3889.35 1972
3889.94 1913
3890.53 1949
3891.12 2054
3891.71 2004
3892.30 2005
3892.88 2143
3893.47 1986
3894.06 2010
3894.65 2014
3895.24 2164
3895.83 1970
3896.42 1911
3897.00 2072
3897.59 2029
3898.18 1842
3898.77 1862
3899.36 2042
3899.95 1930
3900.54 1955
3901.13 1852
3901.72 1905
3902.31 1905
3902.89 1880
3903.48 1755
3904.07 1907
3904.66 2029
3905.25 1960
3905.84 2036
3906.43 2110
3907.02 2099
3907.61 1967
3908.20 1974
3908.79 1894
3909.38 1989
3909.97 2223
3910.56 1947
3911.15 1879
3911.74 1853
3912.33 1808
3912.92 1690
3913.51 1733
3914.10 1827
3914.69 1873
3915.28 1844
3915.87 2058
3916.46 1831
3917.05 1867
3917.64 1961
3918.23 1804
3918.82 1724
3919.41 1994
3920.00 2087
3920.59 1968
3921.18 2021
3921.77 2023
3922.36 1887
3922.95 1872
3923.54 1804
3924.13 1892
3924.72 1935
3925.32 1741
3925.91 1754
3926.50 1805
3927.09 1859
3927.68 1862
3928.27 1755
3928.86 1630
3929.45 1864
3930.04 1770
3930.63 1740
3931.23 1680
3931.82 1685
3932.41 1808
3933.00 1728
3933.59 1655
3934.18 1691
3934.77 1654
3935.37 1765
3935.96 1829
3936.55 1904
3937.14 2013
3937.73 2188
3938.33 2085
3938.92 1950
3939.51 2009
3940.10 2152
3940.69 2302
3941.28 2213
3941.88 2169
3942.47 2294
3943.06 2128
3943.65 2128
3944.25 2143
3944.84 2151
3945.43 2107
3946.02 1982
3946.62 2041
3947.21 1933
3947.80 1799
3948.39 1855
3948.99 1909
3949.58 1873
3950.17 1793
3950.76 1868
3951.36 1843
3951.95 1807
3952.54 1757
3953.14 1834
3953.73 1895
3954.32 1976
3954.91 2089
3955.51 1952
3956.10 2011
3956.69 2119
3957.29 2048
3957.88 2099
3958.47 2134
3959.07 2103
3959.66 2067
3960.25 2124
3960.85 1946
3961.44 1988
3962.03 1995
3962.63 1924
3963.22 1782
3963.82 2177
3964.41 2147
3965.00 2157
3965.60 2254
3966.19 2415
3966.79 2515
3967.38 2560
3967.97 2378
3968.57 2332
3969.16 2418
3969.76 2293
3970.35 2247
3970.94 2372
3971.54 2235
3972.13 2075
3972.73 1975
3973.32 2237
3973.92 2355
3974.51 2285
3975.11 2402
3975.70 2474
3976.29 2537
3976.89 2519
3977.48 2719
3978.08 2868
3978.67 2698
3979.27 2539
3979.86 2360
3980.46 2251
3981.05 2205
3981.65 2342
3982.24 2169
3982.84 2137
3983.43 2276
3984.03 2361
3984.62 2583
3985.22 2404
3985.82 2417
3986.41 2147
3987.01 2084
3987.60 1981
3988.20 2055
3988.79 2015
3989.39 2135
3989.98 2101
3990.58 2175
3991.18 2204
3991.77 2311
3992.37 2337
3992.96 2334
3993.56 2374
3994.16 2510
3994.75 2444
3995.35 2549
3995.94 2490
3996.54 2582
3997.14 2603
3997.73 2565
3998.33 2362
3998.93 2328
3999.52 2263
4000.12 2263
4000.71 2199
4001.31 2177
4001.91 2077
4002.50 2235
4003.10 2135
4003.70 2135
4004.29 2032
4004.89 2068
4005.49 2241
4006.09 2279
4006.68 2303
4007.28 2249
4007.88 2308
4008.47 2268
4009.07 2205
4009.67 2145
4010.27 2031
4010.86 2047
4011.46 2226
4012.06 2053
4012.65 2012
4013.25 1971
4013.85 2088
4014.45 2222
4015.04 2104
4015.64 2083
4016.24 2107
4016.84 2108
4017.44 2084
4018.03 2229
4018.63 2303
4019.23 2018
4019.83 2039
4020.42 2081
4021.02 1946
4021.62 2056
4022.22 1977
4022.82 2038
4023.42 2117
4024.01 2345
4024.61 2203
4025.21 2237
4025.81 2238
4026.41 2262
4027.01 2450
4027.60 2674
4028.20 2649
4028.80 2843
4029.40 2780
4030.00 2911
4030.60 2848
4031.20 2715
4031.79 2640
4032.39 2597
4032.99 2574
4033.59 2495
4034.19 2453
4034.79 2737
4035.39 2447
4035.99 2327
4036.59 2214
4037.19 2197
4037.79 2008
4038.38 2023
4038.98 1857
4039.58 1991
4040.18 1822
4040.78 1822
4041.38 1803
4041.98 1877
4042.58 1826
4043.18 1887
4043.78 1763
4044.38 1738
4044.98 1727
4045.58 1755
4046.18 1762
4046.78 1679
4047.38 1816
4047.98 1849
4048.58 1676
4049.18 1672
4049.78 1791
4050.38 1874
4050.98 1955
4051.58 2012
4052.18 2053
4052.78 1929
4053.38 1872
4053.98 1757
4054.58 1913
4055.18 1818
4055.78 2021
4056.38 1993
4056.99 1880
4057.59 1926
4058.19 1991
4058.79 1808
4059.39 1926
4059.99 1886
4060.59 1949
4061.19 1861
4061.79 1888
4062.39 1838
4062.99 1901
4063.60 1880
4064.20 1787
4064.80 1875
4065.40 1850
4066.00 1878
4066.60 1850
4067.20 1689
4067.81 1865
4068.41 1825
4069.01 1845
4069.61 1837
4070.21 1815
4070.81 1959
4071.42 1682
4072.02 1722
4072.62 1728
4073.22 1597
4073.82 1705
4074.42 1829
4075.03 1680
4075.63 1831
4076.23 1835
4076.83 1866
4077.44 1754
4078.04 1664
4078.64 1653
4079.24 1841
4079.84 1567
4080.45 1822
4081.05 1855
4081.65 1857
4082.25 1751
4082.86 1852
4083.46 1954
4084.06 1858
4084.67 1871
4085.27 1830
4085.87 1787
4086.47 1804
4087.08 1800
4087.68 1797
4088.28 1899
4088.89 1726
4089.49 1878
4090.09 1850
4090.69 1883
4091.30 1773
4091.90 1574
4092.50 1845
4093.11 1868
4093.71 1833
4094.31 1872
4094.92 1792
4095.52 1807
4096.13 1836
4096.73 1885
4097.33 1858
4097.94 1739
4098.54 1624
4099.14 1730
4099.75 1793
4100.35 1631
4100.96 1668
4101.56 1806
4102.16 1742
4102.77 1753
4103.37 1704
4103.98 1610
4104.58 1684
4105.18 1738
4105.79 1836
4106.39 1778
4107.00 1768
4107.60 1839
4108.21 1806
4108.81 1690
4109.42 1700
4110.02 1589
4110.62 1680
4111.23 1852
4111.83 1834
4112.44 1723
4113.04 1705
4113.65 1744
4114.25 1802
4114.86 1671
4115.46 1764
4116.07 1658
4116.67 1687
4117.28 1789
4117.88 1792
4118.49 1788
4119.09 1695
4119.70 1778
4120.31 1676
4120.91 1816
4121.52 1981
4122.12 1866
4122.73 1647
4123.33 1563
4123.94 1603
4124.54 1666
4125.15 1620
4125.76 1748
4126.36 1699
4126.97 1554
4127.57 1639
4128.18 1688
4128.79 1936
4129.39 1933
4130.00 1823
4130.60 1772
4131.21 1915
4131.82 1899
4132.42 1834
4133.03 1873
4133.63 2008
4134.24 1778
4134.85 1958
4135.45 2089
4136.06 1907
4136.67 2177
4137.27 1947
4137.88 1963
4138.49 2272
4139.09 2336
4139.70 2091
4140.31 2159
4140.91 2192
4141.52 2192
4142.13 2109
4142.74 2239
4143.34 2114
4143.95 2072
4144.56 2206
4145.16 2199
4145.77 2095
4146.38 2055
4146.99 1875
4147.59 2029
4148.20 2052
4148.81 1740
4149.42 1764
4150.02 1707
4150.63 1828
4151.24 1958
4151.85 1901
4152.45 1798
4153.06 1655
4153.67 1723
4154.28 1725
4154.88 1750
4155.49 1738
4156.10 1791
4156.71 1827
4157.32 1844
4157.93 1972
4158.53 2082
4159.14 1976
4159.75 2139
4160.36 2106
4160.97 1996
4161.57 1987
4162.18 2138
4162.79 2080
4163.40 1978
4164.01 2112
4164.62 2097
4165.23 1891
4165.83 1879
4166.44 2006
4167.05 1938
4167.66 1957
4168.27 1850
4168.88 1987
4169.49 2032
4170.10 2008
4170.71 2020
4171.32 1950
4171.92 1961
4172.53 1994
4173.14 2046
4173.75 1988
4174.36 1836
4174.97 2092
4175.58 1782
4176.19 1757
4176.80 1850
4177.41 1938
4178.02 2011
4178.63 1883
4179.24 1896
4179.85 1878
4180.46 1906
4181.07 1835
4181.68 1759
4182.29 1617
4182.90 1703
4183.51 1841
4184.12 1860
4184.73 1953
4185.34 1887
4185.95 1850
4186.56 1842
4187.17 1786
4187.78 1749
4188.39 1847
4189.00 1889
4189.61 1842
4190.22 1726
4190.83 1744
4191.44 1878
4192.05 2010
4192.66 2027
4193.27 1853
4193.88 1944
4194.49 1975
4195.10 2128
4195.72 1987
4196.33 1956
4196.94 1912
4197.55 1929
4198.16 1803
4198.77 1849
4199.38 2029
4199.99 1977
4200.60 1996
4201.22 1835
4201.83 1839
4202.44 1759
4203.05 1713
4203.66 1857
4204.27 1992
4204.88 1891
4205.50 1791
4206.11 1907
4206.72 1965
4207.33 1992
4207.94 1784
4208.55 1896
4209.17 1810
4209.78 1934
4210.39 1792
4211.00 1854
4211.61 1893
4212.23 1809
4212.84 1875
4213.45 1908
4214.06 2000
4214.68 2056
4215.29 2220
4215.90 2101
4216.51 2308
4217.12 2223
4217.74 2128
4218.35 2388
4218.96 2396
4219.58 2412
4220.19 2493
4220.80 2565
4221.41 2417
4222.03 2456
4222.64 2263
4223.25 2356
4223.86 2457
4224.48 2455
4225.09 2216
4225.70 2211
4226.32 2438
4226.93 2296
4227.54 2270
4228.16 2364
4228.77 2350
4229.38 2413
4230.00 2644
4230.61 2617
4231.22 2680
4231.84 2881
4232.45 3170
4233.06 3413
4233.68 3801
4234.29 4005
4234.91 4412
4235.52 4201
4236.13 4244
4236.75 4017
4237.36 3882
4237.97 3704
4238.59 3195
4239.20 2960
4239.82 2731
4240.43 2576
4241.05 2278
4241.66 2295
4242.27 2170
4242.89 2032
4243.50 2077
4244.12 2191
4244.73 2294
4245.35 2219
4245.96 2173
4246.57 2078
4247.19 2149
4247.80 2150
4248.42 2102
4249.03 2244
4249.65 2061
4250.26 2209
4250.88 2149
4251.49 2066
4252.11 2071
4252.72 1979
4253.34 2091
4253.95 2064
4254.57 1959
4255.18 1850
4255.80 1951
4256.41 2115
4257.03 1962
4257.64 2011
4258.26 2124
4258.88 2148
4259.49 2102
4260.11 2043
4260.72 1944
4261.34 2061
4261.95 1972
4262.57 2062
4263.19 2062
4263.80 2112
4264.42 2054
4265.03 2120
4265.65 2115
4266.26 2128
4266.88 2062
4267.50 2281
4268.11 2239
4268.73 2273
4269.35 2237
4269.96 2117
4270.58 2032
4271.19 2124
4271.81 2261
4272.43 1984
4273.04 2041
4273.66 2069
4274.28 2247
4274.89 2435
4275.51 2304
4276.13 2556
4276.74 2407
4277.36 2326
4277.98 2230
4278.59 2259
4279.21 2162
4279.83 2246
4280.45 2152
4281.06 2068
4281.68 2015
4282.30 2118
4282.91 1952
4283.53 1807
4284.15 1915
4284.77 1925
4285.38 1938
4286.00 2002
4286.62 2150
4287.24 2129
4287.85 2291
4288.47 2353
4289.09 2325
4289.71 2261
4290.32 2293
4290.94 2307
4291.56 2455
4292.18 2360
4292.80 2041
4293.41 2196
4294.03 2083
4294.65 1949
4295.27 1975
4295.89 1938
4296.50 2033
4297.12 2021
4297.74 1940
4298.36 1960
4298.98 2009
4299.60 1958
4300.21 2049
4300.83 2030
4301.45 2057
4302.07 2043
4302.69 2122
4303.31 2048
4303.93 2045
4304.54 2060
4305.16 2199
4305.78 2112
4306.40 2049
4307.02 2064
4307.64 1984
4308.26 2069
4308.88 2001
4309.50 1994
4310.12 2096
4310.73 2164
4311.35 2149
4311.97 2058
4312.59 2145
4313.21 2177
4313.83 2222
4314.45 1993
4315.07 1955
4315.69 1814
4316.31 2003
4316.93 2224
4317.55 1983
4318.17 1884
4318.79 2043
4319.41 2082
4320.03 2068
4320.65 2048
4321.27 2007
4321.89 2160
4322.51 2229
4323.13 2195
4323.75 2156
4324.37 2162
4324.99 2319
4325.61 2556
4326.23 2402
4326.85 2533
4327.47 2372
4328.09 2327
4328.71 2334
4329.33 2301
4329.95 2072
4330.57 2099
4331.19 2245
4331.81 2319
4332.44 2427
4333.06 2362
4333.68 2729
4334.30 3055
4334.92 3067
4335.54 3487
4336.16 3706
4336.78 3882
4337.40 3957
4338.02 3978
4338.65 4220
4339.27 4420
4339.89 4032
4340.51 3604
4341.13 3553
4341.75 3682
4342.37 3714
4342.99 4163
4343.62 4781
4344.24 5248
4344.86 6592
4345.48 7456
4346.10 7810
4346.73 8536
4347.35 8831
4347.97 8510
4348.59 8251
4349.21 7817
4349.83 6666
4350.46 5716
4351.08 5231
4351.70 4341
4352.32 3670
4352.95 3597
4353.57 3415
4354.19 2932
4354.81 3038
4355.43 2997
4356.06 2888
4356.68 2973
4357.30 3055
4357.93 2786
4358.55 3027
4359.17 2897
4359.79 2848
4360.42 2813
4361.04 2759
4361.66 2835
4362.28 2801
4362.91 2808
4363.53 2730
4364.15 2514
4364.78 2478
4365.40 2402
4366.02 2435
4366.65 2298
4367.27 2335
4367.89 2417
4368.52 2147
4369.14 2046
4369.76 2106
4370.39 2105
4371.01 1985
4371.63 2035
4372.26 2017
4372.88 1990
4373.50 2036
4374.13 1896
4374.75 1868
4375.38 1865
4376.00 1831
4376.62 2049
4377.25 2150
4377.87 2023
4378.50 2014
4379.12 2055
4379.74 2187
4380.37 2162
4380.99 2242
4381.62 2065
4382.24 2174
4382.87 2122
4383.49 2022
4384.11 2084
4384.74 2100
4385.36 2177
4385.99 2115
4386.61 2075
4387.24 2057
4387.86 1975
4388.49 1872
4389.11 1886
4389.74 1818
4390.36 1808
4390.99 1756
4391.61 1720
4392.24 1705
4392.86 1659
4393.49 1844
4394.11 1804
4394.74 1772
4395.36 1723
4395.99 1733
4396.61 1911
4397.24 1920
4397.86 1970
4398.49 1917
4399.12 1993
4399.74 1975
4400.37 1953
4400.99 1824
4401.62 1961
4402.24 1867
4402.87 1958
4403.50 1884
4404.12 1764
4404.75 1851
4405.37 1936
4406.00 1843
4406.62 1638
4407.25 1712
4407.88 1752
4408.50 1823
4409.13 1932
4409.76 1903
4410.38 2029
4411.01 1929
4411.64 1783
4412.26 2031
4412.89 1969
4413.51 1970
4414.14 2054
4414.77 1956
4415.39 1823
4416.02 1908
4416.65 1926
4417.28 1874
4417.90 1901
4418.53 1938
4419.16 1814
4419.78 1671
4420.41 1679
4421.04 1557
4421.66 1691
4422.29 1700
4422.92 1768
4423.55 1906
4424.17 1740
4424.80 1864
4425.43 1720
4426.06 1657
4426.68 1609
4427.31 1686
4427.94 1585
4428.57 1879
4429.19 1777
4429.82 1770
4430.45 1641
4431.08 1677
4431.70 1748
4432.33 1838
4432.96 1764
4433.59 1977
4434.22 1928
4434.84 1950
4435.47 1843
4436.10 2227
4436.73 2157
4437.36 1982
4437.99 1850
4438.61 1785
4439.24 1781
4439.87 1842
4440.50 1965
4441.13 1952
4441.76 1887
4442.38 1782
4443.01 1749
4443.64 1667
4444.27 1745
4444.90 1816
4445.53 1678
4446.16 1817
4446.79 2005
4447.42 2020
4448.04 1958
4448.67 1869
4449.30 1804
4449.93 1882
4450.56 1728
4451.19 1835
4451.82 1891
4452.45 1791
4453.08 1768
4453.71 2138
4454.34 2165
4454.97 2178
4455.60 2360
4456.23 2338
4456.86 2235
4457.48 2191
4458.11 2253
4458.74 2069
4459.37 1974
4460.00 1885
4460.63 1921
4461.26 1819
4461.89 1901
4462.52 2169
4463.15 1963
4463.78 1777
4464.41 1612
4465.04 1744
4465.67 1716
4466.30 1643
4466.94 1621
4467.57 1853
4468.20 1832
4468.83 1948
4469.46 2023
4470.09 1868
4470.72 1681
4471.35 1695
4471.98 1722
4472.61 1610
4473.24 1666
4473.87 1743
4474.50 1724
4475.13 1597
4475.76 1683
4476.40 1871
4477.03 1778
4477.66 1687
4478.29 1677
4478.92 1649
4479.55 1756
4480.18 1901
4480.81 1945
4481.45 1833
4482.08 1843
4482.71 1824
4483.34 1763
4483.97 1790
4484.60 1757
4485.23 1782
4485.87 1826
4486.50 1921
4487.13 1929
4487.76 1995
4488.39 2165
4489.03 1940
4489.66 1948
4490.29 1924
4490.92 1911
4491.55 1951
4492.19 1895
4492.82 1848
4493.45 1981
4494.08 2026
4494.71 1976
4495.35 1873
4495.98 1996
4496.61 2120
4497.24 1950
4497.88 2265
4498.51 2169
4499.14 2109
4499.77 2524
4500.41 2937
4501.04 3176
4501.67 3189
4502.31 3314
4502.94 3149
4503.57 3080
4504.20 2975
4504.84 2795
4505.47 2658
4506.10 2522
4506.74 2437
4507.37 2419
4508.00 2281
4508.64 2153
4509.27 2010
4509.90 2136
4510.54 2119
4511.17 1893
4511.80 1801
4512.44 1990
4513.07 2116
4513.70 1882
4514.34 1810
4514.97 1947
4515.61 1878
4516.24 1768
4516.87 1847
4517.51 1945
4518.14 1723
4518.78 1730
4519.41 1724
4520.04 1729
4520.68 1687
4521.31 1722
4521.95 1708
4522.58 1810
4523.21 1737
4523.85 1597
4524.48 1550
4525.12 1643
4525.75 1750
4526.39 1729
4527.02 1799
4527.66 1849
4528.29 1801
4528.93 1973
4529.56 2126
4530.20 2180
4530.83 2208
4531.46 2205
4532.10 2263
4532.73 2193
4533.37 2154
4534.00 2168
4534.64 1911
4535.28 1874
4535.91 1911
4536.55 1757
4537.18 1770
4537.82 1732
4538.45 1647
4539.09 1655
4539.72 1930
4540.36 1825
4540.99 1710
4541.63 1656
4542.26 1732
4542.90 1753
4543.54 1671
4544.17 1705
4544.81 1666
4545.44 1819
4546.08 1796
4546.72 1766
4547.35 1698
4547.99 1529
4548.62 1632
4549.26 1568
4549.90 1511
4550.53 1717
4551.17 1727
4551.80 1637
4552.44 1640
4553.08 1688
4553.71 1814
4554.35 1761
4554.99 1773
4555.62 1790
4556.26 1702
4556.90 1653
4557.53 1655
4558.17 1667
4558.81 1504
4559.44 1573
4560.08 1762
4560.72 1747
4561.35 1711
4561.99 1520
4562.63 1555
4563.27 1695
4563.90 1710
4564.54 1543
4565.18 1595
4565.81 1627
4566.45 1722
4567.09 1605
4567.73 1627
4568.36 1680
4569.00 1793
4569.64 1658
4570.28 1722
4570.91 1787
4571.55 1646
4572.19 1640
4572.83 1612
4573.47 1547
4574.10 1693
4574.74 1685
4575.38 1664
4576.02 1734
4576.66 1770
4577.29 1691
4577.93 1685
4578.57 1816
4579.21 1754
4579.85 1623
4580.49 1825
4581.12 1847
4581.76 1821
4582.40 1810
4583.04 1842
4583.68 1729
4584.32 1768
4584.95 2006
4585.59 1901
4586.23 1951
4586.87 1972
4587.51 1957
4588.15 2046
4588.79 2018
4589.43 2288
4590.07 2484
4590.70 2855
4591.34 3114
4591.98 3036
4592.62 2877
4593.26 2674
4593.90 2803
4594.54 2885
4595.18 2498
4595.82 2319
4596.46 2125
4597.10 2198
4597.74 2082
4598.38 1900
4599.02 1861
4599.66 2012
4600.30 2067
4600.93 2074
4601.57 1858
4602.21 1987
4602.85 1934
4603.49 1918
4604.13 1930
4604.77 1811
4605.41 1906
4606.05 1897
4606.69 1889
4607.33 1956
4607.97 2007
4608.62 1967
4609.26 1942
4609.90 1915
4610.54 1792
4611.18 1776
4611.82 1777
4612.46 1893
4613.10 1960
4613.74 1917
4614.38 1803
4615.02 1942
4615.66 1955
4616.30 1802
4616.94 1647
4617.58 1725
4618.22 1700
4618.87 1714
4619.51 1691
4620.15 1716
4620.79 1617
4621.43 1723
4622.07 1769
4622.71 1776
4623.35 1599
4624.00 1672
4624.64 1605
4625.28 1649
4625.92 1586
4626.56 1538
4627.20 1646
4627.84 1610
4628.49 1643
4629.13 1646
4629.77 1857
4630.41 1934
4631.05 1937
4631.69 1919
4632.34 2035
4632.98 2243
4633.62 2077
4634.26 1924
4634.91 1904
4635.55 1883
4636.19 1840
4636.83 1800
4637.47 2031
4638.12 1950
4638.76 1826
4639.40 1923
4640.04 1835
4640.69 1906
4641.33 1911
4641.97 1749
4642.61 1824
4643.26 1756
4643.90 1914
4644.54 1913
4645.18 1849
4645.83 1753
4646.47 1720
4647.11 1705
4647.76 1732
4648.40 1797
4649.04 1865
4649.69 1899
4650.33 1854
4650.97 1945
4651.62 1689
4652.26 1735
4652.90 1801
4653.55 1728
4654.19 1613
4654.83 1865
4655.48 1749
4656.12 1585
4656.76 1650
4657.41 1616
4658.05 1650
4658.69 1805
4659.34 1733
4659.98 1701
4660.63 1717
4661.27 1613
4661.91 1397
4662.56 1506
4663.20 1537
4663.85 1539
4664.49 1668
4665.13 1565
4665.78 1555
4666.42 1552
4667.07 1624
4667.71 1695
4668.36 1718
4669.00 1611
4669.64 1580
4670.29 1584
4670.93 1565
4671.58 1561
4672.22 1599
4672.87 1634
4673.51 1526
4674.16 1534
4674.80 1571
4675.45 1612
4676.09 1652
4676.74 1584
4677.38 1527
4678.03 1555
4678.67 1698
4679.32 1761
4679.96 1839
4680.61 1933
4681.25 1780
4681.90 1702
4682.54 1845
4683.19 1885
4683.84 1834
4684.48 1718
4685.13 1750
4685.77 1897
4686.42 1840
4687.06 1731
4687.71 1762
4688.36 1760
4689.00 1956
4689.65 1870
4690.29 1723
4690.94 1917
4691.58 1772
4692.23 1826
4692.88 1952
4693.52 1964
4694.17 1808
4694.82 2029
4695.46 2055
4696.11 2083
4696.75 2418
4697.40 2498
4698.05 2689
4698.69 3074
4699.34 3118
4699.99 3182
4700.63 3056
4701.28 3159
4701.93 2833
4702.57 2526
4703.22 2417
4703.87 2248
4704.51 2108
4705.16 2108
4705.81 1960
4706.46 1889
4707.10 2101
4707.75 2026
4708.40 2083
4709.04 2117
4709.69 2012
4710.34 1908
4710.99 2033
4711.63 1869
4712.28 1900
4712.93 1871
4713.58 2017
4714.22 1980
4714.87 1940
4715.52 1805
4716.17 1910
4716.81 1891
4717.46 1898
4718.11 1888
4718.76 1809
4719.41 1663
4720.05 1620
4720.70 1735
4721.35 1680
4722.00 1683
4722.65 1938
4723.29 2000
4723.94 1874
4724.59 1747
4725.24 1950
4725.89 1837
4726.54 1823
4727.18 1995
4727.83 1832
4728.48 1869
4729.13 1985
4729.78 2082
4730.43 1809
4731.08 1705
4731.73 1655
4732.37 1708
4733.02 1855
4733.67 1804
4734.32 1719
4734.97 1695
4735.62 1762
4736.27 1786
4736.92 1578
4737.57 1582
4738.22 1742
4738.86 1759
4739.51 1766
4740.16 1836
4740.81 1686
4741.46 1689
4742.11 1742
4742.76 1774
4743.41 1882
4744.06 1767
4744.71 1906
4745.36 1855
4746.01 1637
4746.66 1833
4747.31 1892
4747.96 1906
4748.61 1989
4749.26 2060
4749.91 2147
4750.56 2222
4751.21 2216
4751.86 2381
4752.51 2486
4753.16 2490
4753.81 2407
4754.46 2373
4755.11 2205
4755.76 2149
4756.41 2038
4757.06 2056
4757.71 1832
4758.36 1791
4759.01 1854
4759.67 1772
4760.32 1692
4760.97 1872
4761.62 1669
4762.27 1600
4762.92 1626
4763.57 1665
4764.22 1652
4764.87 1869
4765.52 1803
4766.17 1800
4766.83 1880
4767.48 1884
4768.13 2044
4768.78 2174
4769.43 1924
4770.08 1927
4770.73 2036
4771.39 1816
4772.04 1814
4772.69 1780
4773.34 1548
4773.99 1596
4774.64 1405
4775.30 1489
4775.95 1593
4776.60 1686
4777.25 1578
4777.90 1744
4778.56 1818
4779.21 1937
4779.86 1736
4780.51 1784
4781.16 1802
4781.82 1799
4782.47 1756
4783.12 1803
4783.77 1998
4784.43 1854
4785.08 1757
4785.73 1806
4786.38 1740
4787.04 1691
4787.69 1750
4788.34 1802
4788.99 1683
4789.65 1790
4790.30 1763
4790.95 1838
4791.60 1745
4792.26 1759
4792.91 1675
4793.56 1693
4794.22 1682
4794.87 1732
4795.52 1610
4796.18 1625
4796.83 1760
4797.48 1752
4798.14 1631
4798.79 1731
4799.44 1568
4800.10 1564
4800.75 1520
4801.40 1663
4802.06 1738
4802.71 1677
4803.36 1751
4804.02 1751
4804.67 1740
4805.33 1668
4805.98 1681
4806.63 1597
4807.29 1670
4807.94 1726
4808.59 1769
4809.25 1906
4809.90 1908
4810.56 1796
4811.21 1861
4811.87 1864
4812.52 1844
4813.17 1777
4813.83 1884
4814.48 1805
4815.14 1844
4815.79 1809
4816.45 1854
4817.10 1914
4817.76 1761
4818.41 1920
4819.07 1995
4819.72 2011
4820.38 1946
4821.03 2027
4821.69 2035
4822.34 2064
4823.00 2007
4823.65 2275
4824.31 2238
4824.96 2509
4825.62 2437
4826.27 2099
4826.93 2128
4827.58 2112
4828.24 2267
4828.89 2261
4829.55 2341
4830.20 2191
4830.86 2296
4831.51 2363
4832.17 2316
4832.83 2430
4833.48 2522
4834.14 2499
4834.79 2614
4835.45 2676
4836.10 2763
4836.76 2776
4837.42 2530
4838.07 2752
4838.73 2803
4839.39 2862
4840.04 2765
4840.70 2855
4841.35 2853
4842.01 3113
4842.67 2936
4843.32 3148
4843.98 3072
4844.64 3133
4845.29 3111
4845.95 3218
4846.61 3520
4847.26 3635
4847.92 3862
4848.58 4310
4849.23 4779
4849.89 4837
4850.55 5432
4851.20 5437
4851.86 5646
4852.52 5324
4853.17 4716
4853.83 4391
4854.49 4156
4855.15 4493
4855.80 4234
4856.46 4266
4857.12 4700
4857.78 4199
4858.43 4494
4859.09 4657
4859.75 4551
4860.41 4383
4861.06 4233
4861.72 4130
4862.38 3994
4863.04 4007
4863.69 3944
4864.35 3915
4865.01 4011
4865.67 3973
4866.33 3910
4866.98 4137
4867.64 3820
4868.30 3922
4868.96 3778
4869.62 3659
4870.27 3588
4870.93 3509
4871.59 3479
4872.25 3539
4872.91 3417
4873.57 3368
4874.22 3294
4874.88 3172
4875.54 3044
4876.20 3325
4876.86 3239
4877.52 3345
4878.18 3416
4878.83 3537
4879.49 3538
4880.15 3366
4880.81 3449
4881.47 3218
4882.13 3145
4882.79 2982
4883.45 2935
4884.11 2851
4884.77 2710
4885.43 2830
4886.08 2747
4886.74 2848
4887.40 2818
4888.06 2825
4888.72 2757
4889.38 2793
4890.04 3060
4890.70 3332
4891.36 3236
4892.02 3266
4892.68 3225
4893.34 3173
4894.00 3056
4894.66 2958
4895.32 3034
4895.98 2851
4896.64 2653
4897.30 2505
4897.96 2697
4898.62 2831
4899.28 2688
4899.94 2743
4900.60 2887
4901.26 2609
4901.92 2748
4902.58 2671
4903.24 2538
4903.90 2431
4904.56 2363
4905.22 2332
4905.88 2271
4906.55 2307
4907.21 2148
4907.87 2342
4908.53 2382
4909.19 2431
4909.85 2261
4910.51 2284
4911.17 2142
4911.83 2238
4912.49 2055
4913.15 2156
4913.82 2054
4914.48 2053
4915.14 2081
4915.80 2060
4916.46 1983
4917.12 1821
4917.78 1916
4918.44 1988
4919.11 1915
4919.77 1920
4920.43 1772
4921.09 1869
4921.75 1911
4922.41 1914
4923.08 1904
4923.74 1964
4924.40 1810
4925.06 2017
4925.72 2045
4926.39 2125
4927.05 2006
4927.71 1876
4928.37 2043
4929.03 2170
4929.70 1987
4930.36 2315
4931.02 2160
4931.68 2112
4932.35 2067
4933.01 1909
4933.67 1990
4934.33 1768
4935.00 1764
4935.66 1960
4936.32 1933
4936.98 1943
4937.65 1897
4938.31 1891
4938.97 1945
4939.64 1881
4940.30 2007
4940.96 1758
4941.62 1809
4942.29 1837
4942.95 1816
4943.61 1713
4944.28 1801
4944.94 1742
4945.60 1793
4946.27 1878
4946.93 1636
4947.59 1704
4948.26 1808
4948.92 1699
4949.58 1597
4950.25 1580
4950.91 1759
4951.58 1757
4952.24 1744
4952.90 1761
4953.57 1750
4954.23 1762
4954.90 1754
4955.56 1629
4956.22 1744
4956.89 1794
4957.55 1701
4958.22 1637
4958.88 1701
4959.54 1654
4960.21 1768
4960.87 1831
4961.54 1851
4962.20 1878
4962.87 1864
4963.53 1860
4964.19 2022
4964.86 2200
4965.52 2077
4966.19 2086
4966.85 2254
4967.52 2212
4968.18 1925
4968.85 1937
4969.51 1786
4970.18 1704
4970.84 1633
4971.51 1845
4972.17 1783
4972.84 1678
4973.50 1788
4974.17 1793
4974.83 1799
4975.50 1832
4976.16 1823
4976.83 1894
4977.50 1933
4978.16 1853
4978.83 1932
4979.49 1778
4980.16 1816
4980.82 1639
4981.49 1619
4982.15 1595
4982.82 1721
4983.49 1785
4984.15 1726
4984.82 1719
4985.48 1642
4986.15 1578
4986.82 1859
4987.48 1916
4988.15 1866
4988.81 2024
4989.48 2105
4990.15 1909
4990.81 1795
4991.48 1921
4992.15 1867
4992.81 1653
4993.48 1727
4994.15 1781
4994.81 1646
4995.48 1692
4996.15 1715
4996.81 1705
4997.48 1576
4998.15 1563
4998.81 1515
4999.48 1470
5000.15 1447
5000.81 1605
5001.48 1566
5002.15 1481
5002.82 1577
5003.48 1635
5004.15 1582
5004.82 1473
5005.48 1552
5006.15 1567
5006.82 1565
5007.49 1469
5008.15 1622
5008.82 1554
5009.49 1657
5010.16 1640
5010.82 1541
5011.49 1675
5012.16 1667
5012.83 1599
5013.50 1660
5014.16 1556
5014.83 1594
5015.50 1582
5016.17 1598
5016.84 1621
5017.50 1724
5018.17 1685
5018.84 1499
5019.51 1611
5020.18 1652
5020.84 1618
5021.51 1742
5022.18 1709
5022.85 1715
5023.52 1562
5024.19 1665
5024.86 1676
5025.52 1519
5026.19 1680
5026.86 1703
5027.53 1468
5028.20 1494
5028.87 1528
5029.54 1668
5030.21 1810
5030.88 1533
5031.54 1533
5032.21 1721
5032.88 1620
5033.55 1607
5034.22 1593
5034.89 1714
5035.56 1609
5036.23 1478
5036.90 1543
5037.57 1504
5038.24 1491
5038.91 1570
5039.58 1475
5040.25 1577
5040.92 1510
5041.59 1528
5042.26 1445
5042.92 1495
5043.59 1566
5044.26 1416
5044.93 1631
5045.60 1587
5046.27 1562
5046.94 1604
5047.61 1524
5048.29 1473
5048.96 1389
5049.63 1440
5050.30 1495
5050.97 1562
5051.64 1661
5052.31 1566
5052.98 1583
5053.65 1420
5054.32 1573
5054.99 1456
5055.66 1405
5056.33 1247
5057.00 1520
5057.67 1586
5058.34 1556
5059.01 1480
5059.68 1474
5060.36 1455
5061.03 1352
5061.70 1615
5062.37 1690
5063.04 1747
5063.71 1659
5064.38 1410
5065.05 1570
5065.73 1700
5066.40 1625
5067.07 1624
5067.74 1638
5068.41 1509
5069.08 1519
5069.75 1568
5070.43 1403
5071.10 1560
5071.77 1510
5072.44 1436
5073.11 1505
5073.78 1559
5074.46 1442
5075.13 1527
5075.80 1785
5076.47 1695
5077.14 1932
5077.82 1709
5078.49 1863
5079.16 2028
5079.83 1966
5080.51 1942
5081.18 1863
5081.85 1804
5082.52 1652
5083.20 1788
5083.87 1768
5084.54 1768
5085.21 1638
5085.89 1840
5086.56 1666
5087.23 1714
5087.90 1941
5088.58 1846
5089.25 1902
5089.92 1938
5090.60 2199
5091.27 2151
5091.94 2017
5092.61 2026
5093.29 2127
5093.96 2091
5094.63 2102
5095.31 1955
5095.98 1772
5096.65 1858
5097.33 1839
5098.00 1722
5098.67 1748
5099.35 1859
5100.02 1778
5100.70 1771
5101.37 1731
5102.04 1718
5102.72 1654
5103.39 1874
5104.06 1860
5104.74 1838
5105.41 1710
5106.09 1718
5106.76 1879
5107.43 1825
5108.11 1816
5108.78 1927
5109.46 1848
5110.13 1717
5110.81 1641
5111.48 1727
5112.15 1773
5112.83 1716
5113.50 1759
5114.18 1916
5114.85 1771
5115.53 1657
5116.20 1563
5116.88 1711
5117.55 1798
5118.23 1836
5118.90 1821
5119.58 1863
5120.25 1857
5120.93 1793
5121.60 1587
5122.28 1670
5122.95 1859
5123.63 1801
5124.30 1752
5124.98 1734
5125.65 1741
5126.33 1674
5127.00 1601
5127.68 1657
5128.35 1656
5129.03 1583
5129.70 1692
5130.38 1671
5131.06 1694
5131.73 1804
5132.41 1684
5133.08 1588
5133.76 1736
5134.43 1640
5135.11 1517
5135.79 1699
5136.46 1591
5137.14 1664
5137.81 1633
5138.49 1664
5139.17 1587
5139.84 1638
5140.52 1559
5141.20 1496
5141.87 1528
5142.55 1507
5143.22 1575
5143.90 1435
5144.58 1570
5145.25 1531
5145.93 1381
5146.61 1380
5147.28 1485
5147.96 1545
5148.64 1470
5149.31 1471
5149.99 1471
5150.67 1515
5151.35 1531
5152.02 1397
5152.70 1263
5153.38 1234
5154.05 1426
5154.73 1534
5155.41 1380
5156.09 1427
5156.76 1408
5157.44 1447
5158.12 1406
5158.80 1507
5159.47 1458
5160.15 1325
5160.83 1395
5161.51 1480
5162.18 1425
5162.86 1448
5163.54 1446
5164.22 1532
5164.89 1455
5165.57 1567
5166.25 1481
5166.93 1370
5167.61 1507
5168.28 1525
5168.96 1558
5169.64 1602
5170.32 1539
5171.00 1412
5171.68 1439
5172.35 1431
5173.03 1566
5173.71 1492
5174.39 1425
5175.07 1392
5175.75 1459
5176.43 1526
5177.10 1509
5177.78 1600
5178.46 1460
5179.14 1448
5179.82 1375
5180.50 1553
5181.18 1487
5181.86 1554
5182.53 1485
5183.21 1552
5183.89 1598
5184.57 1505
5185.25 1353
5185.93 1441
5186.61 1418
5187.29 1461
5187.97 1452
5188.65 1424
5189.33 1423
5190.01 1404
5190.69 1386
5191.37 1473
5192.05 1343
5192.73 1247
5193.41 1440
5194.09 1338
5194.77 1407
5195.45 1383
5196.12 1498
5196.80 1519
5197.48 1631
5198.17 1385
5198.85 1314
5199.53 1429
5200.21 1574
5200.89 1447
5201.57 1540
5202.25 1639
5202.93 1532
5203.61 1483
5204.29 1552
5204.97 1502
5205.65 1508
5206.33 1579
5207.01 1727
5207.69 1688
5208.37 1678
5209.05 1606
5209.73 1695
5210.41 1712
5211.09 1666
5211.78 1728
5212.46 1811
5213.14 1762
5213.82 1731
5214.50 1767
5215.18 1847
5215.86 1837
5216.54 1821
5217.22 1975
5217.91 2176
5218.59 2041
5219.27 2064
5219.95 2126
5220.63 2073
5221.31 1894
5222.00 1941
5222.68 2054
5223.36 2129
5224.04 1958
5224.72 2108
5225.40 1947
5226.09 1911
5226.77 1830
5227.45 1707
5228.13 1712
5228.81 1607
5229.50 1730
5230.18 1808
5230.86 1719
5231.54 1624
5232.22 1678
5232.91 1795
5233.59 1760
5234.27 1690
5234.95 1687
5235.64 1729
5236.32 1735
5237.00 1807
5237.68 1970
5238.37 1844
5239.05 2032
5239.73 1959
5240.42 1990
5241.10 1901
5241.78 1786
5242.46 1796
5243.15 1756
5243.83 1742
5244.51 1761
5245.20 1625
5245.88 1623
5246.56 1612
5247.25 1623
5247.93 1545
5248.61 1752
5249.30 1920
5249.98 1850
5250.66 2076
5251.35 2078
5252.03 2170
5252.71 2252
5253.40 2120
5254.08 2254
5254.77 2090
5255.45 1863
5256.13 1636
5256.82 1858
5257.50 1711
5258.18 1766
5258.87 1967
5259.55 1898
5260.24 2070
5260.92 2078
5261.61 1913
5262.29 1960
5262.97 1887
5263.66 1921
5264.34 1813
5265.03 1823
5265.71 1714
5266.40 1715
5267.08 1828
5267.76 1932
5268.45 1941
5269.13 1921
5269.82 1821
5270.50 1763
5271.19 1804
5271.87 1742
5272.56 1701
5273.24 1735
5273.93 1674
5274.61 1717
5275.30 1590
5275.98 1544
5276.67 1598
5277.35 1758
5278.04 1859
5278.72 1637
5279.41 1831
5280.10 1764
5280.78 1821
5281.47 1799
5282.15 1832
5282.84 1806
5283.52 1920
5284.21 1762
5284.89 1686
5285.58 1793
5286.27 1480
5286.95 1520
5287.64 1607
5288.32 1511
5289.01 1569
5289.70 1571
5290.38 1554
5291.07 1555
5291.75 1658
5292.44 1664
5293.13 1606
5293.81 1550
5294.50 1526
5295.19 1561
5295.87 1477
5296.56 1492
5297.24 1635
5297.93 1770
5298.62 1564
5299.30 1654
5299.99 1745
5300.68 1780
5301.36 1981
5302.05 1845
5302.74 1997
5303.43 1996
5304.11 1794
5304.80 1872
5305.49 2019
5306.17 1926
5306.86 1978
5307.55 1972
5308.24 1792
5308.92 1864
5309.61 1887
5310.30 1823
5310.98 2010
5311.67 2059
5312.36 1880
5313.05 1974
5313.73 1857
5314.42 1899
5315.11 1756
5315.80 1814
5316.49 1982
5317.17 1797
5317.86 2146
5318.55 2034
5319.24 1997
5319.92 2061
5320.61 2182
5321.30 2170
5321.99 2049
5322.68 2000
5323.37 1936
5324.05 1943
5324.74 1788
5325.43 1661
5326.12 1649
5326.81 1666
5327.50 1677
5328.18 1508
5328.87 1579
5329.56 1464
5330.25 1558
5330.94 1554
5331.63 1467
5332.32 1666
5333.01 1559
5333.69 1491
5334.38 1536
5335.07 1584
5335.76 1630
5336.45 1622
5337.14 1487
5337.83 1668
5338.52 1638
5339.21 1380
5339.90 1566
5340.59 1668
5341.27 1596
5341.96 1576
5342.65 1575
5343.34 1478
5344.03 1601
5344.72 1510
5345.41 1471
5346.10 1561
5346.79 1669
5347.48 1603
5348.17 1772
5348.86 1998
5349.55 1746
5350.24 1958
5350.93 1845
5351.62 1859
5352.31 1813
5353.00 1747
5353.69 1641
5354.38 1560
5355.07 1490
5355.76 1555
5356.45 1575
5357.14 1440
5357.83 1482
5358.52 1525
5359.21 1530
5359.90 1607
5360.60 1672
5361.29 1587
5361.98 1654
5362.67 1597
5363.36 1622
5364.05 1566
5364.74 1495
5365.43 1512
5366.12 1381
5366.81 1478
5367.50 1516
5368.19 1674
5368.89 1425
5369.58 1342
5370.27 1438
5370.96 1450
5371.65 1463
5372.34 1438
5373.03 1381
5373.73 1467
5374.42 1506
5375.11 1466
5375.80 1558
5376.49 1604
5377.18 1341
5377.87 1318
5378.57 1391
5379.26 1443
5379.95 1475
5380.64 1372
5381.33 1326
5382.03 1275
5382.72 1252
5383.41 1406
5384.10 1434
5384.79 1512
5385.49 1490
5386.18 1439
5386.87 1441
5387.56 1470
5388.26 1512
5388.95 1596
5389.64 1490
5390.33 1511
5391.03 1590
5391.72 1513
5392.41 1584
5393.10 1689
5393.80 1558
5394.49 1595
5395.18 1425
5395.88 1475
5396.57 1516
5397.26 1470
5397.95 1360
5398.65 1300
5399.34 1257
5400.03 1270
5400.73 1437
5401.42 1425
5402.11 1450
5402.81 1427
5403.50 1484
5404.19 1478
5404.89 1541
5405.58 1454
5406.27 1420
5406.97 1380
5407.66 1582
5408.36 1430
5409.05 1475
5409.74 1493
5410.44 1535
5411.13 1392
5411.82 1390
5412.52 1425
5413.21 1528
5413.91 1494
5414.60 1528
5415.29 1478
5415.99 1415
5416.68 1362
5417.38 1409
5418.07 1491
5418.77 1499
5419.46 1430
5420.15 1386
5420.85 1390
5421.54 1603
5422.24 1497
5422.93 1619
5423.63 1619
5424.32 1481
5425.02 1485
5425.71 1577
5426.41 1492
5427.10 1609
5427.80 1511
5428.49 1586
5429.19 1593
5429.88 1614
5430.58 1551
5431.27 1518
5431.97 1669
5432.66 1627
5433.36 1665
5434.05 1758
5434.75 1796
5435.44 2017
5436.14 1957
5436.83 1952
5437.53 1928
5438.23 1927
5438.92 1993
5439.62 1932
5440.31 1771
5441.01 1767
5441.70 1877
5442.40 1819
5443.10 1742
5443.79 1765
5444.49 1938
5445.18 2103
5445.88 2006
5446.58 2057
5447.27 2178
5447.97 2194
5448.67 2075
5449.36 2113
5450.06 1924
5450.75 1944
5451.45 2122
5452.15 2066
5452.84 2031
5453.54 1808
5454.24 1722
5454.93 1924
5455.63 2026
5456.33 1927
5457.02 1829
5457.72 1773
5458.42 1847
5459.11 2031
5459.81 2104
5460.51 1979
5461.21 2063
5461.90 2053
5462.60 2132
5463.30 2023
5463.99 2061
5464.69 2000
5465.39 1957
5466.09 2167
5466.78 2154
5467.48 2195
5468.18 2173
5468.88 2155
5469.57 2191
5470.27 2298
5470.97 2207
5471.67 2232
5472.37 2348
5473.06 2230
5473.76 2198
5474.46 2576
5475.16 2458
5475.85 2600
5476.55 2616
5477.25 2905
5477.95 3252
5478.65 3528
5479.35 3865
5480.04 4352
5480.74 4728
5481.44 4620
5482.14 4464
5482.84 4420
5483.54 4133
5484.23 3711
5484.93 3303
5485.63 3200
5486.33 3079
5487.03 3142
5487.73 3216
5488.43 2964
5489.13 2968
5489.82 2921
5490.52 2993
5491.22 3261
5491.92 3164
5492.62 3072
5493.32 3033
5494.02 3063
5494.72 3039
5495.42 3201
5496.12 3325
5496.82 3455
5497.52 3631
5498.21 4330
5498.91 4495
5499.61 5172
5500.31 6234
5501.01 6854
5501.71 7129
5502.41 6907
5503.11 6756
5503.81 6127
5504.51 5433
5505.21 4719
5505.91 4212
5506.61 3787
5507.31 3479
5508.01 3369
5508.71 3299
5509.41 3100
5510.11 2953
5510.81 3091
5511.51 2988
5512.21 2885
5512.91 2953
5513.61 2854
5514.31 2657
5515.01 2575
5515.72 2704
5516.42 2672
5517.12 2507
5517.82 2520
5518.52 2525
5519.22 2262
5519.92 2302
5520.62 2319
5521.32 2296
5522.02 2146
5522.72 1968
5523.42 2012
5524.13 2115
5524.83 2103
5525.53 2223
5526.23 2251
5526.93 1997
5527.63 1879
5528.33 1913
5529.03 2024
5529.74 2050
5530.44 1988
5531.14 2108
5531.84 1961
5532.54 1847
5533.24 1944
5533.95 1826
5534.65 1725
5535.35 1820
5536.05 1854
5536.75 1734
5537.45 1832
5538.16 1791
5538.86 1652
5539.56 1768
5540.26 1709
5540.96 1506
5541.67 1702
5542.37 1669
5543.07 1627
5543.77 1546
5544.48 1554
5545.18 1520
5545.88 1556
5546.58 1586
5547.29 1704
5547.99 1756
5548.69 1635
5549.39 1679
5550.10 1827
5550.80 1822
5551.50 1674
5552.21 1682
5552.91 1656
5553.61 1765
5554.31 1697
5555.02 1684
5555.72 1723
5556.42 1686
5557.13 1583
5557.83 1600
5558.53 1642
5559.24 1790
5559.94 1789
5560.64 1845
5561.35 1741
5562.05 1772
5562.75 1923
5563.46 1765
5564.16 1834
5564.86 2011
5565.57 1951
5566.27 1832
5566.98 1723
5567.68 1664
5568.38 1658
5569.09 1740
5569.79 1815
5570.50 1754
5571.20 1761
5571.90 1745
5572.61 1645
5573.31 1703
5574.02 1832
5574.72 1904
5575.42 1835
5576.13 1729
5576.83 1815
5577.54 1825
5578.24 1653
5578.95 1652
5579.65 1791
5580.36 1717
5581.06 1602
5581.77 1660
5582.47 1667
5583.18 1648
5583.88 1550
5584.59 1541
5585.29 1639
5586.00 1717
5586.70 1664
5587.41 1580
5588.11 1592
5588.82 1607
5589.52 1571
5590.23 1445
5590.93 1371
5591.64 1516
5592.34 1492
5593.05 1566
5593.75 1444
5594.46 1497
5595.16 1600
5595.87 1592
5596.58 1517
5597.28 1496
5597.99 1446
5598.69 1447
5599.40 1559
5600.10 1576
5600.81 1487
5601.52 1520
5602.22 1578
5602.93 1703
5603.64 1460
5604.34 1491
5605.05 1422
5605.75 1400
5606.46 1473
5607.17 1514
5607.87 1422
5608.58 1534
5609.29 1476
5609.99 1510
5610.70 1421
5611.41 1639
5612.11 1585
5612.82 1535
5613.53 1617
5614.23 1600
5614.94 1564
5615.65 1630
5616.35 1612
5617.06 1434
5617.77 1491
5618.47 1567
5619.18 1571
5619.89 1581
5620.60 1536
5621.30 1380
5622.01 1420
5622.72 1499
5623.42 1433
5624.13 1483
5624.84 1629
5625.55 1499
5626.25 1417
5626.96 1494
5627.67 1719
5628.38 1678
5629.09 1789
5629.79 1692
5630.50 1733
5631.21 1698
5631.92 1763
5632.62 1626
5633.33 1724
5634.04 1819
5634.75 1664
5635.46 1647
5636.16 1677
5636.87 1754
5637.58 1637
5638.29 1625
5639.00 1656
5639.71 1861
5640.41 1882
5641.12 1957
5641.83 1901
5642.54 1837
5643.25 1711
5643.96 1742
5644.67 1696
5645.38 1681
5646.08 1620
5646.79 1581
5647.50 1689
5648.21 1751
5648.92 1623
5649.63 1614
5650.34 1765
5651.05 1674
5651.76 1692
5652.47 1546
5653.17 1646
5653.88 1582
5654.59 1721
5655.30 1853
5656.01 1939
5656.72 2144
5657.43 2170
5658.14 2266
5658.85 2279
5659.56 2258
5660.27 2298
5660.98 2061
5661.69 2057
5662.40 1764
5663.11 1811
5663.82 1871
5664.53 1650
5665.24 1715
5665.95 1660
5666.66 1582
5667.37 1576
5668.08 1567
5668.79 1561
5669.50 1571
5670.21 1436
5670.92 1543
5671.63 1585
5672.34 1584
5673.05 1535
5673.76 1378
5674.47 1542
5675.18 1570
5675.89 1513
5676.60 1319
5677.31 1326
5678.03 1436
5678.74 1481
5679.45 1423
5680.16 1558
5680.87 1496
5681.58 1612
5682.29 1569
5683.00 1429
5683.71 1449
5684.42 1481
5685.14 1465
5685.85 1519
5686.56 1433
5687.27 1326
5687.98 1384
5688.69 1368
5689.40 1392
5690.12 1530
5690.83 1521
5691.54 1573
5692.25 1439
5692.96 1524
5693.67 1396
5694.39 1450
5695.10 1533
5695.81 1403
5696.52 1246
5697.23 1295
5697.95 1526
5698.66 1520
5699.37 1467
5700.08 1542
5700.79 1487
5701.51 1544
5702.22 1459
5702.93 1437
5703.64 1443
5704.36 1403
5705.07 1501
5705.78 1312
5706.49 1336
5707.21 1341
5707.92 1332
5708.63 1364
5709.35 1367
5710.06 1305
5710.77 1383
5711.48 1346
5712.20 1428
5712.91 1391
5713.62 1317
5714.34 1347
5715.05 1281
5715.76 1263
5716.48 1279
5717.19 1227
5717.90 1255
5718.61 1262
5719.33 1225
5720.04 1322
5720.76 1389
5721.47 1362
5722.18 1329
5722.90 1340
5723.61 1549
5724.32 1637
5725.04 1638
5725.75 1470
5726.46 1724
5727.18 1823
5727.89 1733
5728.61 1722
5729.32 1786
5730.03 1717
5730.75 1792
5731.46 1694
5732.18 1579
5732.89 1594
5733.61 1623
5734.32 1450
5735.03 1484
5735.75 1412
5736.46 1542
5737.18 1598
5737.89 1383
5738.61 1389
5739.32 1310
5740.04 1268
5740.75 1355
5741.47 1276
5742.18 1262
5742.89 1352
5743.61 1280
5744.32 1255
5745.04 1302
5745.75 1264
5746.47 1190
5747.19 1322
5747.90 1343
5748.62 1247
5749.33 1326
5750.05 1420
5750.76 1393
5751.48 1309
5752.19 1170
5752.91 1323
5753.62 1239
5754.34 1224
5755.05 1262
5755.77 1310
5756.49 1278
5757.20 1337
5757.92 1184
5758.63 1182
5759.35 1275
5760.06 1329
5760.78 1270
5761.50 1266
5762.21 1243
5762.93 1262
5763.65 1316
5764.36 1300
5765.08 1329
5765.79 1304
5766.51 1300
5767.23 1323
5767.94 1218
5768.66 1344
5769.38 1435
5770.09 1371
5770.81 1322
5771.53 1207
5772.24 1401
5772.96 1318
5773.68 1319
5774.39 1285
5775.11 1446
5775.83 1354
5776.54 1267
5777.26 1271
5777.98 1376
5778.69 1507
5779.41 1439
5780.13 1330
5780.85 1343
5781.56 1333
5782.28 1195
5783.00 1292
5783.72 1324
5784.43 1317
5785.15 1364
5785.87 1352
5786.59 1217
5787.30 1259
5788.02 1328
5788.74 1382
5789.46 1420
5790.17 1424
5790.89 1403
5791.61 1533
5792.33 1513
5793.05 1425
5793.76 1625
5794.48 1542
5795.20 1713
5795.92 1582
5796.64 1415
5797.35 1478
5798.07 1559
5798.79 1614
5799.51 1705
5800.23 1800
5800.95 2023
5801.66 2247
5802.38 2321
5803.10 2425
5803.82 2384
5804.54 2167
5805.26 2055
5805.98 1871
5806.70 1814
5807.41 1872
5808.13 1694
5808.85 1650
5809.57 1579
5810.29 1515
5811.01 1533
5811.73 1388
5812.45 1484
5813.17 1426
5813.89 1518
5814.61 1539
5815.32 1612
5816.04 1612
5816.76 1544
5817.48 1439
5818.20 1474
5818.92 1632
5819.64 1608
5820.36 1504
5821.08 1551
5821.80 1590
5822.52 1588
5823.24 1584
5823.96 1565
5824.68 1511
5825.40 1502
5826.12 1463
5826.84 1455
5827.56 1518
5828.28 1344
5829.00 1470
5829.72 1441
5830.44 1440
5831.16 1424
5831.88 1453
5832.60 1609
5833.32 1568
5834.04 1430
5834.76 1413
5835.48 1347
5836.21 1261
5836.93 1394
5837.65 1422
5838.37 1431
5839.09 1436
5839.81 1398
5840.53 1306
5841.25 1320
5841.97 1391
5842.69 1355
5843.41 1354
5844.14 1499
5844.86 1424
5845.58 1199
5846.30 1295
5847.02 1298
5847.74 1370
5848.46 1476
5849.18 1496
5849.91 1405
5850.63 1452
5851.35 1467
5852.07 1430
5852.79 1269
5853.51 1322
5854.24 1447
5854.96 1487
5855.68 1424
5856.40 1280
5857.12 1322
5857.85 1511
5858.57 1435
5859.29 1393
5860.01 1449
5860.73 1384
5861.46 1242
5862.18 1308
5862.90 1325
5863.62 1362
5864.35 1417
5865.07 1361
5865.79 1381
5866.51 1414
5867.24 1403
5867.96 1540
5868.68 1472
5869.40 1537
5870.13 1557
5870.85 1519
5871.57 1441
5872.29 1464
5873.02 1348
5873.74 1305
5874.46 1378
5875.19 1338
5875.91 1333
5876.63 1459
5877.36 1431
5878.08 1495
5878.80 1477
5879.53 1413
5880.25 1407
5880.97 1518
5881.70 1559
5882.42 1407
5883.14 1525
5883.87 1480
5884.59 1730
5885.31 1584
5886.04 1634
5886.76 1506
5887.49 1497
5888.21 1458
5888.93 1473
5889.66 1471
5890.38 1485
5891.11 1494
5891.83 1431
5892.55 1316
5893.28 1255
5894.00 1450
5894.73 1466
5895.45 1340
5896.17 1430
5896.90 1498
5897.62 1436
5898.35 1431
5899.07 1387
5899.80 1364
5900.52 1411
5901.25 1447
5901.97 1602
5902.70 1552
5903.42 1454
5904.15 1607
5904.87 1625
5905.60 1621
5906.32 1486
5907.05 1441
5907.77 1493
5908.50 1380
5909.22 1454
5909.95 1509
5910.67 1575
5911.40 1559
5912.12 1526
5912.85 1673
5913.57 1518
5914.30 1642
5915.02 1508
5915.75 1484
5916.47 1525
5917.20 1595
5917.93 1584
5918.65 1697
5919.38 1561
5920.10 1562
5920.83 1602
5921.55 1631
5922.28 1601
5923.01 1756
5923.73 1843
5924.46 1811
5925.18 1787
5925.91 2049
5926.64 1865
5927.36 1792
5928.09 1851
5928.82 1832
5929.54 1798
5930.27 1785
5931.00 1673
5931.72 1684
5932.45 1812
5933.18 1894
5933.90 1906
5934.63 1950
5935.36 1952
5936.08 1980
5936.81 2097
5937.54 2291
5938.26 2225
5938.99 2206
5939.72 2302
5940.44 2362
5941.17 2365
5941.90 2411
5942.63 2238
5943.35 2278
5944.08 2388
5944.81 2450
5945.53 2582
5946.26 2673
5946.99 2587
5947.72 2717
5948.44 2858
5949.17 3002
5949.90 3073
5950.63 3343
5951.36 3586
5952.08 3818
5952.81 3791
5953.54 4042
5954.27 4064
5954.99 3864
5955.72 3685
5956.45 3569
5957.18 3451
5957.91 3340
5958.63 3354
5959.36 3602
5960.09 3481
5960.82 3457
5961.55 3648
5962.28 3609
5963.00 3797
5963.73 3829
5964.46 4198
5965.19 4539
5965.92 5092
5966.65 5911
5967.38 5839
5968.11 6148
5968.83 6033
5969.56 5826
5970.29 5449
5971.02 5095
5971.75 4620
5972.48 4428
5973.21 4303
5973.94 4020
5974.67 4029
5975.40 4232
5976.12 4167
5976.85 4081
5977.58 4200
5978.31 4054
5979.04 4153
5979.77 4213
5980.50 4354
5981.23 4458
5981.96 4556
5982.69 4688
5983.42 4590
5984.15 4764
5984.88 4587
5985.61 4606
5986.34 4388
5987.07 4354
5987.80 4531
5988.53 4369
5989.26 4572
5989.99 4582
5990.72 4465
5991.45 4608
5992.18 4440
5992.91 4839
5993.64 4548
5994.37 4555
5995.10 4678
5995.83 4672
5996.56 4682
5997.29 4910
5998.02 4800
5998.75 4926
5999.48 4886
6000.21 4657
6000.95 4451
6001.68 4529
6002.41 4399
6003.14 4390
6003.87 4449
6004.60 4364
6005.33 4509
6006.06 4525
6006.79 4688
6007.52 4858
6008.26 5553
6008.99 6443
6009.72 7198
6010.45 8687
6011.18 9834
6011.91 10944
6012.64 12294
6013.38 12900
6014.11 13605
6014.84 13357
6015.57 12815
6016.30 12189
6017.03 11250
6017.77 10109
6018.50 8849
6019.23 7648
6019.96 6859
6020.69 5991
6021.42 5041
6022.16 4582
6022.89 4257
6023.62 4210
6024.35 4052
6025.09 3872
6025.82 3638
6026.55 3448
6027.28 3528
6028.02 3413
6028.75 3390
6029.48 3333
6030.21 3273
6030.95 3224
6031.68 3169
6032.41 3101
6033.14 2991
6033.88 3030
6034.61 3020
6035.34 3099
6036.07 3180
6036.81 3171
6037.54 3013
6038.27 3074
6039.01 3220
6039.74 3431
6040.47 3415
6041.21 3375
6041.94 3382
6042.67 3441
6043.41 3443
6044.14 3467
6044.87 3582
6045.61 3717
6046.34 3584
6047.07 3513
6047.81 3575
6048.54 3583
6049.27 3811
6050.01 4013
6050.74 4213
6051.48 4326
6052.21 4465
6052.94 4913
6053.68 5176
6054.41 4948
6055.15 4846
6055.88 4659
6056.61 4355
6057.35 4068
6058.08 3962
6058.82 3751
6059.55 3530
6060.29 3468
6061.02 3608
6061.75 3414
6062.49 3396
6063.22 3416
6063.96 3455
6064.69 3421
6065.43 3345
6066.16 3293
6066.90 3419
6067.63 3276
6068.37 3258
6069.10 3187
6069.84 3217
6070.57 3060
6071.31 3012
6072.04 3012
6072.78 2957
6073.51 2854
6074.25 2782
6074.98 2823
6075.72 2757
6076.45 2678
6077.19 2622
6077.92 2659
6078.66 2673
6079.39 2707
6080.13 2815
6080.87 2654
6081.60 2606
6082.34 2604
6083.07 2753
6083.81 2706
6084.54 2444
6085.28 2485
6086.02 2645
6086.75 2589
6087.49 2447
6088.22 2569
6088.96 2680
6089.70 2729
6090.43 2761
6091.17 2734
6091.91 2843
6092.64 2941
6093.38 2819
6094.11 2885
6094.85 2672
6095.59 2724
6096.32 2684
6097.06 2607
6097.80 2643
6098.53 2468
6099.27 2391
6100.01 2411
6100.74 2371
6101.48 2458
6102.22 2257
6102.96 2227
6103.69 2310
6104.43 2210
6105.17 2446
6105.90 2297
6106.64 2206
6107.38 2278
6108.12 2326
6108.85 2493
6109.59 2479
6110.33 2444
6111.06 2491
6111.80 2448
6112.54 2365
6113.28 2354
6114.01 2344
6114.75 2436
6115.49 2517
6116.23 2401
6116.97 2416
6117.70 2495
6118.44 2263
6119.18 2252
6119.92 2345
6120.66 2534
6121.39 2406
6122.13 2447
6122.87 2425
6123.61 2486
6124.35 2559
6125.08 2582
6125.82 2501
6126.56 2497
6127.30 2457
6128.04 2462
6128.78 2577
6129.52 2573
6130.25 2549
6130.99 2532
6131.73 2617
6132.47 2572
6133.21 2587
6133.95 2737
6134.69 2556
6135.43 2548
6136.16 2591
6136.90 2664
6137.64 2626
6138.38 2535
6139.12 2511
6139.86 2559
6140.60 2714
6141.34 2720
6142.08 2852
6142.82 2819
6143.56 2590
6144.30 2600
6145.04 2505
6145.77 2472
6146.51 2598
6147.25 2576
6147.99 2623
6148.73 2677
6149.47 2774
6150.21 2797
6150.95 2729
6151.69 2851
6152.43 2863
6153.17 2833
6153.91 2934
6154.65 2926
6155.39 3074
6156.13 3089
6156.87 3063
6157.61 2949
6158.35 3047
6159.09 2927
6159.83 3101
6160.58 3211
6161.32 3283
6162.06 3324
6162.80 3413
6163.54 3571
6164.28 3734
6165.02 4185
6165.76 4215
6166.50 4329
6167.24 4634
6167.98 4719
6168.72 4680
6169.46 4823
6170.20 4598
6170.95 4602
6171.69 4496
6172.43 4406
6173.17 4063
6173.91 4141
6174.65 3961
6175.39 4087
6176.13 4003
6176.88 3897
6177.62 3877
6178.36 3843
6179.10 3898
6179.84 3966
6180.58 4102
6181.33 4037
6182.07 4125
6182.81 4059
6183.55 4200
6184.29 4185
6185.03 4455
6185.78 4612
6186.52 4378
6187.26 4498
6188.00 4487
6188.74 4591
6189.49 4943
6190.23 4958
6190.97 4990
6191.71 5010
6192.46 5274
6193.20 5516
6193.94 5449
6194.68 5562
6195.43 5722
6196.17 5742
6196.91 5790
6197.65 5816
6198.40 5598
6199.14 5666
6199.88 5687
6200.62 5610
6201.37 5848
6202.11 6073
6202.85 6088
6203.60 6621
6204.34 7903
6205.08 9141
6205.83 11332
6206.57 14241
6207.31 17981
6208.06 21975
6208.80 25184
6209.54 27590
6210.29 29340
6211.03 29339
6211.77 27354
6212.52 25091
6213.26 22459
6214.00 18818
6214.75 15880
6215.49 13343
6216.23 10633
6216.98 8997
6217.72 7809
6218.47 6945
6219.21 6334
6219.95 5986
6220.70 5652
6221.44 5518
6222.19 5615
6222.93 5588
6223.67 5918
6224.42 6427
6225.16 6478
6225.91 6503
6226.65 6276
6227.40 6089
6228.14 5471
6228.89 4895
6229.63 4837
6230.37 4469
6231.12 4024
6231.86 3766
6232.61 3614
6233.35 3778
6234.10 3690
6234.84 3634
6235.59 3753
6236.33 3972
6237.08 4156
6237.82 4342
6238.57 4665
6239.31 4959
6240.06 5259
6240.80 5419
6241.55 5485
6242.29 5346
6243.04 4935
6243.79 4679
6244.53 4520
6245.28 4324
6246.02 4078
6246.77 4277
6247.51 4329
6248.26 4314
6249.00 4271
6249.75 4297
6250.50 4274
6251.24 4211
6251.99 3943
6252.73 4071
6253.48 3941
6254.23 4100
6254.97 4061
6255.72 4149
6256.46 4034
6257.21 3900
6257.96 4084
6258.70 4104
6259.45 4167
6260.20 4141
6260.94 3816
6261.69 3596
6262.44 3540
6263.18 3524
6263.93 3569
6264.68 3510
6265.42 3493
6266.17 3563
6266.92 3442
6267.66 3394
6268.41 3429
6269.16 3495
6269.90 3470
6270.65 3433
6271.40 3371
6272.14 3296
6272.89 3236
6273.64 3150
6274.39 3228
6275.13 3119
6275.88 3265
6276.63 3494
6277.38 3553
6278.12 3504
6278.87 3575
6279.62 3734
6280.37 3617
6281.11 3528
6281.86 3537
6282.61 3508
6283.36 3329
6284.10 3319
6284.85 3165
6285.60 3095
6286.35 2943
6287.10 2872
6287.84 2843
6288.59 2741
6289.34 2821
6290.09 2790
6290.84 2814
6291.59 2791
6292.33 2659
6293.08 2624
6293.83 2582
6294.58 2709
6295.33 2626
6296.08 2662
6296.82 2640
6297.57 2640
6298.32 2549
6299.07 2464
6299.82 2430
6300.57 2451
6301.32 2437
6302.07 2437
6302.81 2582
6303.56 2598
6304.31 2475
6305.06 2666
6305.81 2545
6306.56 2406
6307.31 2489
6308.06 2453
6308.81 2383
6309.56 2491
6310.31 2647
6311.06 2762
6311.81 2803
6312.56 2941
6313.30 2893
6314.05 2882
6314.80 2911
6315.55 2806
6316.30 2878
6317.05 2891
6317.80 2796
6318.55 2773
6319.30 2762
6320.05 2755
6320.80 2607
6321.55 2700
6322.30 2696
6323.05 2515
6323.80 2440
6324.55 2317
6325.30 2242
6326.05 2338
6326.80 2370
6327.56 2365
6328.31 2251
6329.06 2094
6329.81 2070
6330.56 1990
6331.31 2085
6332.06 2312
6332.81 2231
6333.56 2086
6334.31 2046
6335.06 2125
6335.81 2119
6336.56 2207
6337.31 2161
6338.07 2137
6338.82 2069
6339.57 2098
6340.32 2094
6341.07 2069
6341.82 2186
6342.57 2171
6343.32 2106
6344.08 2211
6344.83 2220
6345.58 2149
6346.33 2143
6347.08 2142
6347.83 2379
6348.58 2495
6349.34 2525
6350.09 2529
6350.84 2566
6351.59 2730
6352.34 2868
6353.10 2740
6353.85 2930
6354.60 2846
6355.35 2763
6356.10 2715
6356.86 2656
6357.61 2624
6358.36 2448
6359.11 2419
6359.87 2333
6360.62 2327
6361.37 2421
6362.12 2376
6362.87 2408
6363.63 2359
6364.38 2329
6365.13 2384
6365.89 2295
6366.64 2285
6367.39 2381
6368.14 2431
6368.90 2368
6369.65 2441
6370.40 2393
6371.16 2493
6371.91 2465
6372.66 2190
6373.41 2200
6374.17 2024
6374.92 2029
6375.67 2179
6376.43 2159
6377.18 2228
6377.93 2199
6378.69 2339
6379.44 2137
6380.19 2161
6380.95 2323
6381.70 2222
6382.46 2263
6383.21 2174
6383.96 2143
6384.72 2158
6385.47 2119
6386.22 2050
6386.98 2020
6387.73 2089
6388.49 2108
6389.24 2021
6389.99 2011
6390.75 1917
6391.50 1961
6392.26 2033
6393.01 1856
6393.77 2019
6394.52 2132
6395.28 2156
6396.03 2052
6396.78 1946
6397.54 2094
6398.29 2135
6399.05 2111
6399.80 1997
6400.56 2022
6401.31 1938
6402.07 1937
6402.82 1970
6403.58 2083
6404.33 2005
6405.09 2060
6405.84 2164
6406.60 2164
6407.35 2084
6408.11 2254
6408.86 2376
6409.62 2684
6410.37 2485
6411.13 2545
6411.88 2518
6412.64 2472
6413.39 2408
6414.15 2252
6414.91 2175
6415.66 2152
6416.42 2181
6417.17 2217
6417.93 2215
6418.68 2256
6419.44 2278
6420.20 2102
6420.95 1960
6421.71 1944
6422.46 2111
6423.22 2095
6423.98 1979
6424.73 2049
6425.49 1975
6426.24 1936
6427.00 2076
6427.76 1911
6428.51 1933
6429.27 1959
6430.03 1848
6430.78 2051
6431.54 2013
6432.30 1975
6433.05 1987
6433.81 2137
6434.57 2144
6435.32 2193
6436.08 2120
6436.84 2175
6437.59 1989
6438.35 2001
6439.11 2082
6439.87 1986
6440.62 1951
6441.38 2008
6442.14 2025
6442.89 2076
6443.65 1919
6444.41 2047
6445.17 2067
6445.92 1958
6446.68 1896
6447.44 1941
6448.20 2006
6448.95 2131
6449.71 2137
6450.47 2138
6451.23 2096
6451.98 2082
6452.74 1939
6453.50 2002
6454.26 2163
6455.02 2167
6455.77 2144
6456.53 2053
6457.29 2197
6458.05 2251
6458.81 2278
6459.56 2311
6460.32 2427
6461.08 2401
6461.84 2280
6462.60 2273
6463.36 2325
6464.11 2408
6464.87 2494
6465.63 2497
6466.39 2596
6467.15 2460
6467.91 2426
6468.67 2379
6469.43 2446
6470.18 2590
6470.94 2659
6471.70 2520
6472.46 2656
6473.22 2677
6473.98 2577
6474.74 2665
6475.50 2660
6476.26 2706
6477.02 2722
6477.77 2831
6478.53 2857
6479.29 2617
6480.05 2777
6480.81 2828
6481.57 2911
6482.33 2681
6483.09 2775
6483.85 3048
6484.61 2995
6485.37 3144
6486.13 3101
6486.89 3249
6487.65 3271
6488.41 3242
6489.17 3341
6489.93 3373
6490.69 3511
6491.45 3646
6492.21 3514
6492.97 3654
6493.73 3944
6494.49 4207
6495.25 4188
6496.01 4159
6496.77 4305
6497.53 4267
6498.29 4196
6499.05 4121
6499.81 4226
6500.57 4211
6501.33 4227
6502.10 4026
6502.86 4130
6503.62 4141
6504.38 4089
6505.14 4077
6505.90 4330
6506.66 4418
6507.42 4373
6508.18 4331
6508.94 4674
6509.71 4739
6510.47 4838
6511.23 4992
6511.99 4976
6512.75 4991
6513.51 4935
6514.27 4821
6515.03 4720
6515.80 4899
6516.56 5103
6517.32 5243
6518.08 5343
6518.84 5473
6519.60 5770
6520.37 5893
6521.13 5876
6521.89 6000
6522.65 6410
6523.41 6913
6524.18 7048
6524.94 7686
6525.70 8693
6526.46 9578
6527.22 10131
6527.99 10787
6528.75 10838
6529.51 10742
6530.27 10468
6531.04 10332
6531.80 10370
6532.56 10971
6533.32 12197
6534.09 14110
6534.85 16627
6535.61 19548
6536.37 22212
6537.14 23482
6537.90 24097
6538.66 23125
6539.42 21143
6540.19 18711
6540.95 16097
6541.71 13191
6542.48 11151
6543.24 9176
6544.00 7688
6544.77 6738
6545.53 5962
6546.29 5342
6547.06 4952
6547.82 4618
6548.58 4517
6549.35 4526
6550.11 4516
6550.87 4342
6551.64 4267
6552.40 4078
6553.16 4181
6553.93 4076
6554.69 4059
6555.46 3886
6556.22 3799
6556.98 3760
6557.75 3670
6558.51 3602
6559.28 3552
6560.04 3709
6560.80 3772
6561.57 3908
6562.33 3867
6563.10 4139
6563.86 4384
6564.63 4551
6565.39 4662
6566.15 4569
6566.92 4472
6567.68 4556
6568.45 4323
6569.21 4297
6569.98 4221
6570.74 4263
6571.51 4300
6572.27 4427
6573.04 4508
6573.80 4491
6574.57 4746
6575.33 4813
6576.10 4894
6576.86 4972
6577.63 5093
6578.39 5149
6579.16 4907
6579.92 4772
6580.69 4896
6581.45 4680
6582.22 4697
6582.98 4721
6583.75 4447
6584.51 4606
6585.28 4688
6586.05 4636
6586.81 4709
6587.58 4499
6588.34 4681
6589.11 4963
6589.87 5003
6590.64 4964
6591.41 5382
6592.17 5786
6592.94 6217
6593.70 6502
6594.47 6451
6595.24 6743
6596.00 6834
6596.77 6870
6597.54 6597
6598.30 6275
6599.07 5791
6599.83 5472
6600.60 5345
6601.37 4904
6602.13 4887
6602.90 4779
6603.67 4768
6604.43 4869
6605.20 4913
6605.97 5342
6606.73 5488
6607.50 5950
6608.27 6068
6609.04 6393
6609.80 6648
6610.57 6821
6611.34 6631
6612.10 6211
6612.87 6062
6613.64 5544
6614.40 4965
6615.17 4670
6615.94 4206
6616.71 4151
6617.47 3826
6618.24 3749
6619.01 3858
6619.78 3679
6620.54 3897
6621.31 3853
6622.08 3702
6622.85 3645
6623.62 3483
6624.38 3422
6625.15 3369
6625.92 3412
6626.69 3369
6627.46 3316
6628.22 3332
6628.99 3261
6629.76 3252
6630.53 3540
6631.30 3649
6632.06 3913
6632.83 4167
6633.60 4161
6634.37 4400
6635.14 4711
6635.91 4700
6636.67 4785
6637.44 4760
6638.21 4699
6638.98 4259
6639.75 3951
6640.52 3873
6641.29 3605
6642.06 3461
6642.83 3231
6643.59 3339
6644.36 3202
6645.13 3165
6645.90 3312
6646.67 3415
6647.44 3452
6648.21 3351
6648.98 3413
6649.75 3448
6650.52 3373
6651.29 3321
6652.06 3462
6652.82 3502
6653.59 3602
6654.36 3590
6655.13 3682
6655.90 3602
6656.67 3497
6657.44 3554
6658.21 3513
6658.98 3520
6659.75 3238
6660.52 3354
6661.29 3166
6662.06 3027
6662.83 3243
6663.60 3048
6664.37 3039
6665.14 3156
6665.91 3097
6666.68 3122
6667.45 3129
6668.22 3221
6668.99 3205
6669.77 3079
6670.54 3336
6671.31 3386
6672.08 3148
6672.85 3191
6673.62 3172
6674.39 3220
6675.16 3137
6675.93 3285
6676.70 3418
6677.47 3291
6678.24 3298
6679.01 3322
6679.79 3288
6680.56 3400
6681.33 3650
6682.10 3800
6682.87 3906
6683.64 4097
6684.41 4361
6685.18 4593
6685.96 4771
6686.73 4735
6687.50 4432
6688.27 4102
6689.04 4031
6689.81 3747
6690.58 3596
6691.36 3471
6692.13 3240
6692.90 3302
6693.67 3123
6694.44 3188
6695.22 3105
6695.99 3009
6696.76 2940
6697.53 2880
6698.30 2989
6699.08 2884
6699.85 2977
6700.62 2903
6701.39 2993
6702.17 3011
6702.94 2947
6703.71 3001
6704.48 2907
6705.26 2934
6706.03 3070
6706.80 2922
6707.57 2905
6708.35 2914
6709.12 2942
6709.89 2793
6710.66 2910
6711.44 2956
6712.21 2700
6712.98 2551
6713.76 2655
6714.53 2583
6715.30 2529
6716.08 2586
6716.85 2437
6717.62 2509
6718.39 2532
6719.17 2629
6719.94 2474
6720.71 2547
6721.49 2606
6722.26 2479
6723.04 2481
6723.81 2574
6724.58 2604
6725.36 2515
6726.13 2611
6726.90 2625
6727.68 2691
6728.45 2654
6729.23 2613
6730.00 2716
6730.77 2765
6731.55 2749
6732.32 2818
6733.10 2797
6733.87 2740
6734.64 2915
6735.42 2926
6736.19 2862
6736.97 2912
6737.74 3073
6738.52 2892
6739.29 2920
6740.06 2862
6740.84 2850
6741.61 2735
6742.39 2950
6743.16 2914
6743.94 2884
6744.71 3023
6745.49 3106
6746.26 3095
6747.04 3136
6747.81 3259
6748.59 3298
6749.36 3413
6750.14 3605
6750.91 4118
6751.69 4396
6752.46 4619
6753.24 4595
6754.01 4585
6754.79 4443
6755.56 4235
6756.34 4254
6757.12 3688
6757.89 3381
6758.67 3200
6759.44 3202
6760.22 3074
6760.99 3022
6761.77 2790
6762.55 2943
6763.32 2826
6764.10 2907
6764.87 2855
6765.65 2871
6766.43 2812
6767.20 2712
6767.98 2737
6768.75 2715
6769.53 2681
6770.31 2742
6771.08 2709
6771.86 2672
6772.64 2673
6773.41 2640
6774.19 2631
6774.96 2563
6775.74 2470
6776.52 2579
6777.29 2500
6778.07 2568
6778.85 2681
6779.62 2685
6780.40 2518
6781.18 2433
6781.96 2405
6782.73 2561
6783.51 2547
6784.29 2343
6785.06 2441
6785.84 2432
6786.62 2358
6787.40 2352
6788.17 2374
6788.95 2374
6789.73 2404
6790.50 2438
6791.28 2386
6792.06 2411
6792.84 2362
6793.61 2262
6794.39 2332
6795.17 2215
6795.95 2209
6796.73 2336
6797.50 2272
6798.28 2188
6799.06 2232
6799.84 2452
6800.62 2574
6801.39 2443
6802.17 2530
6802.95 2815
6803.73 2729
6804.51 2882
6805.28 2751
6806.06 2858
6806.84 2949
6807.62 2896
6808.40 2689
6809.18 2646
6809.95 2547
6810.73 2701
6811.51 2663
6812.29 2473
6813.07 2574
6813.85 2687
6814.63 2491
6815.41 2525
6816.18 2454
6816.96 2691
6817.74 2652
6818.52 2566
6819.30 2449
6820.08 2499
6820.86 2491
6821.64 2506
6822.42 2236
6823.20 2239
6823.98 2369
6824.76 2511
6825.54 2563
6826.31 2460
6827.09 2484
6827.87 2435
6828.65 2527
6829.43 2437
6830.21 2430
6830.99 2502
6831.77 2293
6832.55 2356
6833.33 2378
6834.11 2306
6834.89 2298
6835.67 2293
6836.45 2259
6837.23 2318
6838.01 2405
6838.79 2439
6839.57 2451
6840.35 2420
6841.13 2406
6841.91 2362
6842.69 2134
6843.47 2162
6844.25 2248
6845.04 2279
6845.82 2341
6846.60 2493
6847.38 2691
6848.16 2993
6848.94 3145
6849.72 3492
6850.50 3863
6851.28 4340
6852.06 4527
6852.84 4608
6853.62 4205
6854.41 3900
6855.19 3569
6855.97 3065
6856.75 3055
6857.53 2978
6858.31 2693
6859.09 2648
6859.87 2623
6860.66 2622
6861.44 2477
6862.22 2590
6863.00 2591
6863.78 2667
6864.56 2588
6865.35 2623
6866.13 2746
6866.91 2886
6867.69 2898
6868.47 3034
6869.25 2952
6870.04 2848
6870.82 2863
6871.60 2764
6872.38 2702
6873.16 2562
6873.95 2591
6874.73 2657
6875.51 2871
6876.29 2726
6877.08 2716
6877.86 2814
6878.64 2875
6879.42 3119
6880.21 3159
6880.99 3088
6881.77 3215
6882.55 3174
6883.34 3356
6884.12 3498
6884.90 3836
6885.69 4352
6886.47 4904
6887.25 5778
6888.03 6213
6888.82 6751
6889.60 6773
6890.38 6483
6891.17 5870
6891.95 5379
6892.73 4755
6893.52 4398
6894.30 4027
6895.08 3630
6895.87 3532
6896.65 3448
6897.43 3485
6898.22 3296
6899.00 3371
6899.78 3364
6900.57 3375
6901.35 3492
6902.14 3344
6902.92 3332
6903.70 3276
6904.49 3362
6905.27 3446
6906.06 3373
6906.84 3378
6907.62 3353
6908.41 3249
6909.19 3152
6909.98 3020
6910.76 2996
6911.54 3006
6912.33 2907
6913.11 2845
6913.90 3047
6914.68 3041
6915.47 2974
6916.25 3048
6917.04 3066
6917.82 3025
6918.61 2972
6919.39 2868
6920.18 2781
6920.96 2903
6921.75 2926
6922.53 2729
6923.32 2840
6924.10 2995
6924.89 3012
6925.67 2913
6926.46 2933
6927.24 2971
6928.03 3085
6928.81 3079
6929.60 3080
6930.38 3067
6931.17 3135
6931.95 3125
6932.74 3249
6933.52 3119
6934.31 3310
6935.10 3248
6935.88 3431
6936.67 3434
6937.45 3339
6938.24 3290
6939.02 3359
6939.81 3688
6940.60 4058
6941.38 4240
6942.17 4299
6942.95 4424
6943.74 4540
6944.53 4719
6945.31 4768
6946.10 4830
6946.89 5022
6947.67 5292
6948.46 5600
6949.25 5427
6950.03 5438
6950.82 5159
6951.61 5122
6952.39 4714
6953.18 4393
6953.97 4338
6954.75 4451
6955.54 4233
6956.33 4148
6957.11 4233
6957.90 4270
6958.69 4138
6959.47 4298
6960.26 4484
6961.05 4440
6961.84 4302
6962.62 4304
6963.41 4327
6964.20 4477
6964.98 4652
6965.77 4732
6966.56 5149
6967.35 5499
6968.13 5507
6968.92 5778
6969.71 5886
6970.50 5953
6971.28 5933
6972.07 6125
6972.86 6129
6973.65 6195
6974.44 6050
6975.22 6023
6976.01 5902
6976.80 5925
6977.59 6022
6978.38 6197
6979.16 6612
6979.95 6981
6980.74 7603
6981.53 8852
6982.32 10804
6983.11 13154
6983.89 16734
6984.68 20377
6985.47 23787
6986.26 26569
6987.05 27035
6987.84 26445
6988.63 24942
6989.41 22425
6990.20 18964
6990.99 15924
6991.78 13187
6992.57 10830
6993.36 8780
6994.15 7559
6994.94 6672
6995.73 6024
6996.52 5661
6997.30 5157
6998.09 5030
6998.88 5008
6999.67 4963
7000.46 5074
7001.25 5187
7002.04 5033
7002.83 5047
7003.62 4807
7004.41 4619
7005.20 4366
7005.99 3988
7006.78 3704
7007.57 3386
7008.36 3403
7009.15 3213
7009.94 3126
7010.73 3249
7011.52 3401
7012.31 3509
7013.10 3705
7013.89 3874
7014.68 3702
7015.47 3675
7016.26 3731
7017.05 3617
7017.84 3540
7018.63 3566
7019.42 3514
7020.21 3417
7021.00 3476
7021.79 3530
7022.58 3615
7023.37 3618
7024.16 3870
7024.95 3693
7025.75 3752
7026.54 3853
7027.33 3818
7028.12 3838
7028.91 3534
7029.70 3495
7030.49 3523
7031.28 3280
7032.07 3452
7032.86 3410
7033.66 3327
7034.45 3466
7035.24 3335
7036.03 3279
7036.82 3273
7037.61 3480
7038.40 3528
7039.20 3673
7039.99 3680
7040.78 3771
7041.57 3933
7042.36 4004
7043.15 4094
7043.95 4291
7044.74 4335
7045.53 4338
7046.32 4529
7047.11 4554
7047.91 4937
7048.70 5353
7049.49 6067
7050.28 6741
7051.07 6874
7051.87 6864
7052.66 6630
7053.45 6115
7054.24 5698
7055.04 4996
7055.83 4635
7056.62 4269
7057.41 4029
7058.21 4014
7059.00 3749
7059.79 3698
7060.58 3709
7061.38 3797
7062.17 3660
7062.96 3560
7063.76 3598
7064.55 3733
7065.34 3441
7066.14 3362
7066.93 3256
7067.72 3272
7068.51 3166
7069.31 3157
7070.10 3126
7070.89 2938
7071.69 3002
7072.48 3030
7073.28 2750
7074.07 2843
7074.86 2754
7075.66 2662
7076.45 2682
7077.24 2677
7078.04 2546
7078.83 2626
7079.62 2588
7080.42 2603
7081.21 2615
7082.01 2689
7082.80 2579
7083.59 2583
7084.39 2560
7085.18 2461
7085.98 2440
7086.77 2493
7087.57 2360
7088.36 2318
7089.15 2304
7089.95 2326
7090.74 2253
7091.54 2405
7092.33 2412
7093.13 2360
7093.92 2292
7094.72 2209
7095.51 2363
7096.31 2366
7097.10 2171
7097.89 2106
7098.69 2135
7099.48 2193
7100.28 2182
7101.07 1994
7101.87 2205
7102.66 2101
7103.46 2126
7104.26 2164
7105.05 2126
7105.85 1889
7106.64 1842
7107.44 2018
7108.23 1999
7109.03 2110
7109.82 2072
7110.62 2012
7111.41 1959
7112.21 2102
7113.01 2094
7113.80 2050
7114.60 2111
7115.39 2174
7116.19 1978
7116.98 2002
7117.78 2128
7118.58 2181
7119.37 2298
7120.17 2231
7120.97 2218
7121.76 2004
7122.56 2005
7123.35 1958
7124.15 2073
7124.95 2073
7125.74 2013
7126.54 1979
7127.34 1988
7128.13 1916
7128.93 2035
7129.73 2133
7130.52 1941
7131.32 2080
7132.12 2224
7132.91 2057
7133.71 2215
7134.51 2143
7135.30 2138
7136.10 1950
7136.90 1996
7137.69 2003
7138.49 1910
7139.29 1886
7140.09 1748
7140.88 1761
7141.68 1766
7142.48 1915
7143.28 2008
7144.07 1904
7144.87 1936
7145.67 1885
7146.47 1768
7147.26 1705
7148.06 1652
7148.86 1630
7149.66 1681
7150.45 1843
7151.25 1717
7152.05 1684
7152.85 1760
7153.65 1732
7154.44 1615
7155.24 1683
7156.04 1760
7156.84 1829
7157.64 1913
7158.43 1811
7159.23 1804
7160.03 1863
7160.83 1635
7161.63 1720
7162.43 1655
7163.22 1629
7164.02 1614
7164.82 1552
7165.62 1732
7166.42 1651
7167.22 1516
7168.02 1604
7168.82 1647
7169.61 1542
7170.41 1570
7171.21 1552
7172.01 1567
7172.81 1561
7173.61 1551
7174.41 1560
7175.21 1667
7176.01 1446
7176.81 1383
7177.61 1438
7178.41 1416
7179.20 1503
7180.00 1515
7180.80 1491
7181.60 1547
7182.40 1569
7183.20 1435
7184.00 1469
7184.80 1480
7185.60 1554
7186.40 1587
7187.20 1527
7188.00 1538
7188.80 1451
7189.60 1482
7190.40 1533
7191.20 1550
7192.00 1418
7192.80 1430
7193.60 1527
7194.40 1495
7195.20 1444
7196.00 1527
7196.80 1451
7197.60 1510
7198.40 1468
7199.20 1549
7200.00 1473
7200.81 1505
7201.61 1483
7202.41 1396
7203.21 1422
7204.01 1465
7204.81 1541
7205.61 1438
7206.41 1533
7207.21 1339
7208.01 1339
7208.81 1494
7209.61 1408
7210.42 1326
7211.22 1436
7212.02 1507
7212.82 1682
7213.62 1574
7214.42 1540
7215.22 1506
7216.03 1537
7216.83 1594
7217.63 1618
7218.43 1528
7219.23 1558
7220.03 1574
7220.83 1522
7221.64 1575
7222.44 1524
7223.24 1533
7224.04 1567
7224.84 1537
7225.65 1549
7226.45 1633
7227.25 1565
7228.05 1503
7228.85 1546
7229.66 1492
7230.46 1382
7231.26 1385
7232.06 1397
7232.87 1338
7233.67 1453
7234.47 1429
7235.27 1492
7236.08 1477
7236.88 1433
7237.68 1429
7238.48 1426
7239.29 1373
7240.09 1344
7240.89 1504
7241.70 1589
7242.50 1547
7243.30 1553
7244.10 1488
7244.91 1470
7245.71 1526
7246.51 1609
7247.32 1486
7248.12 1422
7248.92 1463
7249.73 1467
7250.53 1563
7251.33 1534
7252.14 1509
7252.94 1527
7253.74 1521
7254.55 1486
7255.35 1507
7256.15 1553
7256.96 1538
7257.76 1536
7258.57 1736
7259.37 1752
7260.17 1733
7260.98 1808
7261.78 1783
7262.59 1845
7263.39 1792
7264.19 1807
7265.00 1796
7265.80 1765
7266.61 1864
7267.41 1688
7268.22 1627
7269.02 1621
7269.82 1666
7270.63 1611
7271.43 1593
7272.24 1599
7273.04 1711
7273.85 1665
7274.65 1646
7275.46 1666
7276.26 1667
7277.07 1751
7277.87 1717
7278.68 1653
7279.48 1830
7280.29 1983
7281.09 2008
7281.90 2277
7282.70 2592
7283.51 2975
7284.31 3166
7285.12 3502
7285.92 3848
7286.73 3529
7287.53 3430
7288.34 3216
7289.14 2845
7289.95 2477
7290.76 2262
7291.56 2015
7292.37 2114
7293.17 1993
7293.98 1880
7294.78 1783
7295.59 1739
7296.40 1896
7297.20 1831
7298.01 1754
7298.81 1712
7299.62 1625
7300.43 1751
7301.23 1820
7302.04 1815
7302.84 1908
7303.65 1810
7304.46 1696
7305.26 1658
7306.07 1812
7306.88 1729
7307.68 1808
7308.49 1741
7309.30 1739
7310.10 1756
7310.91 1954
7311.72 2049
7312.52 1959
7313.33 1932
7314.14 1996
7314.94 2135
7315.75 2198
7316.56 2276
7317.37 2519
7318.17 2994
7318.98 3324
7319.79 3385
7320.59 3222
7321.40 3279
7322.21 2814
7323.02 2631
7323.82 2431
7324.63 2178
7325.44 2186
7326.25 2105
7327.05 1992
7327.86 1969
7328.67 1943
7329.48 1862
7330.28 1831
7331.09 1805
7331.90 1770
7332.71 1882
7333.52 1891
7334.32 1906
7335.13 1944
7335.94 1935
7336.75 2026
7337.56 1918
7338.36 2015
7339.17 1893
7339.98 1766
7340.79 1739
7341.60 1762
7342.41 1769
7343.22 1752
7344.02 1747
7344.83 1666
7345.64 1557
7346.45 1622
7347.26 1510
7348.07 1702
7348.88 1696
7349.68 1541
7350.49 1538
7351.30 1560
7352.11 1520
7352.92 1493
7353.73 1669
7354.54 1621
7355.35 1512
7356.16 1561
7356.97 1563
7357.78 1452
7358.59 1531
7359.39 1586
7360.20 1603
7361.01 1660
7361.82 1604
7362.63 1504
7363.44 1528
7364.25 1520
7365.06 1532
7365.87 1480
7366.68 1485
7367.49 1377
7368.30 1487
7369.11 1485
7369.92 1607
7370.73 1480
7371.54 1451
7372.35 1515
7373.16 1492
7373.97 1508
7374.78 1546
7375.59 1515
7376.40 1575
7377.21 1578
7378.02 1689
7378.83 1726
7379.64 1764
7380.45 1924
7381.26 1801
7382.08 1646
7382.89 1731
7383.70 1656
7384.51 1652
7385.32 1598
7386.13 1593
7386.94 1598
7387.75 1516
7388.56 1512
7389.37 1548
7390.18 1436
7391.00 1487
7391.81 1420
7392.62 1429
7393.43 1397
7394.24 1334
7395.05 1349
7395.86 1388
7396.67 1409
7397.49 1394
7398.30 1445
7399.11 1414
7399.92 1439
7400.73 1457
7401.54 1583
7402.36 1542
7403.17 1528
7403.98 1398
7404.79 1464
7405.60 1403
7406.42 1455
7407.23 1365
7408.04 1323
7408.85 1307
7409.66 1252
7410.48 1280
7411.29 1328
7412.10 1279
7412.91 1252
7413.73 1321
7414.54 1382
7415.35 1268
7416.16 1250
7416.98 1304
7417.79 1266
7418.60 1185
7419.41 1183
7420.23 1309
7421.04 1291
7421.85 1271
7422.66 1359
7423.48 1324
7424.29 1285
7425.10 1407
7425.92 1307
7426.73 1352
7427.54 1391
7428.36 1372
7429.17 1449
7429.98 1543
7430.80 1524
7431.61 1540
7432.42 1577
7433.24 1575
7434.05 1587
7434.86 1621
7435.68 1580
7436.49 1476
7437.30 1514
7438.12 1474
7438.93 1487
7439.74 1610
7440.56 1507
7441.37 1477
7442.19 1530
7443.00 1441
7443.81 1435
7444.63 1369
7445.44 1335
7446.26 1313
7447.07 1292
7447.89 1354
7448.70 1367
7449.51 1247
7450.33 1283
7451.14 1460
7451.96 1409
7452.77 1326
7453.59 1356
7454.40 1423
7455.22 1417
7456.03 1478
7456.85 1351
7457.66 1383
7458.47 1411
7459.29 1367
7460.10 1492
7460.92 1450
7461.73 1480
7462.55 1556
7463.36 1501
7464.18 1486
7464.99 1470
7465.81 1510
7466.63 1434
7467.44 1399
7468.26 1359
7469.07 1408
7469.89 1500
7470.70 1427
7471.52 1396
7472.33 1395
7473.15 1415
7473.96 1374
7474.78 1324
7475.60 1432
7476.41 1438
7477.23 1445
7478.04 1491
7478.86 1347
7479.68 1411
7480.49 1481
7481.31 1433
7482.12 1423
7482.94 1329
7483.76 1347
7484.57 1428
7485.39 1520
7486.21 1440
7487.02 1351
7487.84 1351
7488.65 1328
7489.47 1257
7490.29 1413
7491.10 1375
7491.92 1323
7492.74 1288
7493.55 1287
7494.37 1231
7495.19 1261
7496.01 1233
7496.82 1180
7497.64 1301
7498.46 1167
7499.27 1283
7500.09 1354
7500.91 1237
7501.72 1202
7502.54 1243
7503.36 1308
7504.18 1280
7504.99 1286
7505.81 1350
7506.63 1352
7507.45 1391
7508.26 1353
7509.08 1167
7509.90 1190
7510.72 1258
7511.53 1342
7512.35 1328
7513.17 1359
7513.99 1234
7514.81 1266
7515.62 1204
7516.44 1287
7517.26 1350
7518.08 1288
7518.90 1238
7519.71 1243
7520.53 1192
7521.35 1231
7522.17 1170
7522.99 1190
7523.81 1216
7524.62 1362
7525.44 1246
7526.26 1320
7527.08 1132
7527.90 1254
7528.72 1322
7529.54 1268
7530.35 1294
7531.17 1312
7531.99 1307
7532.81 1321
7533.63 1220
7534.45 1327
7535.27 1294
7536.09 1316
7536.91 1305
7537.73 1309
7538.54 1250
7539.36 1284
7540.18 1260
7541.00 1324
7541.82 1267
7542.64 1299
7543.46 1314
7544.28 1297
7545.10 1441
7545.92 1442
7546.74 1427
7547.56 1433
7548.38 1347
7549.20 1300
7550.02 1319
7550.84 1349
7551.66 1389
7552.48 1294
7553.30 1276
7554.12 1277
7554.94 1323
7555.76 1299
7556.58 1366
7557.40 1377
7558.22 1418
7559.04 1457
7559.86 1436
7560.68 1523
7561.50 1561
7562.32 1475
7563.14 1417
7563.96 1486
7564.78 1425
7565.60 1403
7566.42 1431
7567.24 1448
7568.07 1401
7568.89 1416
7569.71 1396
7570.53 1288
7571.35 1401
7572.17 1405
7572.99 1373
7573.81 1427
7574.63 1500
7575.45 1487
7576.28 1520
7577.10 1447
7577.92 1437
7578.74 1484
7579.56 1444
7580.38 1410
7581.20 1430
7582.03 1458
7582.85 1567
7583.67 1472
7584.49 1537
7585.31 1595
7586.13 1622
7586.96 1605
7587.78 1642
7588.60 1708
7589.42 1700
7590.24 1712
7591.07 1721
7591.89 1730
7592.71 1664
7593.53 1618
7594.35 1796
7595.18 1745
7596.00 1781
7596.82 1752
7597.64 1693
7598.47 1699
7599.29 1696
7600.11 1891
7600.93 1913
7601.76 2124
7602.58 2158
7603.40 2437
7604.22 2614
7605.05 2636
7605.87 2605
7606.69 2571
7607.52 2478
7608.34 2331
7609.16 2283
7609.99 2215
7610.81 2150
7611.63 1883
7612.45 1894
7613.28 2016
7614.10 2136
7614.92 2068
7615.75 2087
7616.57 2301
7617.40 2287
7618.22 2555
7619.04 2453
7619.87 2552
7620.69 2365
7621.51 2276
7622.34 2375
7623.16 2284
7623.98 2233
7624.81 2051
7625.63 2063
7626.46 2075
7627.28 2210
7628.10 2104
7628.93 2292
7629.75 2472
7630.58 2635
7631.40 2857
7632.23 3024
7633.05 2960
7633.87 2872
7634.70 2697
7635.52 2612
7636.35 2393
7637.17 2253
7638.00 2145
7638.82 1959
7639.65 1772
7640.47 1690
7641.30 1634
7642.12 1689
7642.95 1660
7643.77 1507
7644.59 1411
7645.42 1481
7646.24 1497
7647.07 1520
7647.90 1589
7648.72 1416
7649.55 1499
7650.37 1501
7651.20 1460
7652.02 1373
7652.85 1308
7653.67 1377
7654.50 1400
7655.32 1352
7656.15 1287
7656.97 1369
7657.80 1388
7658.63 1295
7659.45 1404
7660.28 1267
7661.10 1345
7661.93 1356
7662.76 1308
7663.58 1394
7664.41 1296
7665.23 1335
7666.06 1312
7666.89 1235
7667.71 1398
7668.54 1316
7669.36 1328
7670.19 1271
7671.02 1378
7671.84 1348
7672.67 1304
7673.50 1301
7674.32 1285
7675.15 1357
7675.98 1445
7676.80 1300
7677.63 1275
7678.46 1209
7679.28 1243
7680.11 1310
7680.94 1311
7681.76 1332
7682.59 1157
7683.42 1261
7684.25 1304
7685.07 1322
7685.90 1268
7686.73 1210
7687.55 1209
7688.38 1305
7689.21 1244
7690.04 1227
7690.86 1243
7691.69 1226
7692.52 1228
7693.35 1245
7694.17 1251
7695.00 1252
7695.83 1265
7696.66 1302
7697.48 1353
7698.31 1438
7699.14 1462
7699.97 1414
7700.80 1393
7701.62 1305
7702.45 1393
7703.28 1353
7704.11 1305
7704.94 1265
7705.77 1257
7706.59 1357
7707.42 1239
7708.25 1206
7709.08 1112
7709.91 1189
7710.74 1235
7711.56 1204
7712.39 1240
7713.22 1228
7714.05 1103
7714.88 1106
7715.71 1185
7716.54 1282
7717.37 1257
7718.19 1160
7719.02 1184
7719.85 1174
7720.68 1200
7721.51 1089
7722.34 1124
7723.17 1099
7724.00 1092
7724.83 1042
7725.66 1085
7726.49 1173
7727.32 1125
7728.14 1149
7728.97 1045
7729.80 1135
7730.63 1165
7731.46 1131
7732.29 1144
7733.12 1235
7733.95 1172
7734.78 1047
7735.61 1136
7736.44 1148
7737.27 1112
7738.10 1164
7738.93 1145
7739.76 1235
7740.59 1113
7741.42 1106
7742.25 1200
7743.08 1135
7743.91 1120
7744.74 1159
7745.57 1200
7746.40 1274
7747.23 1323
7748.06 1290
7748.90 1292
7749.73 1208
7750.56 1222
7751.39 1247
7752.22 1317
7753.05 1294
7753.88 1233
7754.71 1179
7755.54 1200
7756.37 1124
7757.20 1166
7758.03 1115
7758.87 1134
7759.70 1195
7760.53 1155
7761.36 1149
7762.19 1086
7763.02 1239
7763.85 1157
7764.68 1136
7765.52 1139
7766.35 1167
7767.18 1180
7768.01 1309
7768.84 1222
7769.67 1222
7770.51 1129
7771.34 1237
7772.17 1225
7773.00 1153
7773.83 1188
7774.67 1164
7775.50 1241
7776.33 1282
7777.16 1176
7777.99 1119
7778.83 1202
7779.66 1277
7780.49 1163
7781.32 1106
7782.15 1141
7782.99 1314
7783.82 1265
7784.65 1199
7785.48 1314
7786.32 1217
7787.15 1193
7787.98 1276
7788.82 1279
7789.65 1280
7790.48 1259
7791.31 1234
7792.15 1254
7792.98 1229
7793.81 1267
7794.65 1236
7795.48 1204
7796.31 1248
7797.14 1275
7797.98 1372
7798.81 1386
7799.64 1334
7800.48 1360
7801.31 1232
7802.14 1290
7802.98 1343
7803.81 1240
7804.65 1432
7805.48 1522
7806.31 1432
7807.15 1560
7807.98 1548
7808.81 1573
7809.65 1516
7810.48 1554
7811.32 1649
7812.15 1670
7812.98 1761
7813.82 1880
7814.65 1821
7815.49 1871
7816.32 1948
7817.15 1923
7817.99 2064
7818.82 2077
7819.66 2114
7820.49 1877
7821.33 1793
7822.16 1936
7822.99 2046
7823.83 2114
7824.66 2201
7825.50 2239
7826.33 2317
7827.17 2409
7828.00 2584
7828.84 2583
7829.67 2519
7830.51 2279
7831.34 2175
7832.18 2190
7833.01 2351
7833.85 2414
7834.68 2406
7835.52 2412
7836.35 2397
7837.19 2246
7838.02 2295
7838.86 2207
7839.69 2007
7840.53 2034
7841.37 2056
7842.20 1930
7843.04 1856
7843.87 1835
7844.71 1792
7845.54 1750
7846.38 1732
7847.22 1765
7848.05 1918
7848.89 1877
7849.72 1817
7850.56 1770
7851.40 1770
7852.23 1783
7853.07 1672
7853.90 1711
7854.74 1848
7855.58 1769
7856.41 1827
7857.25 1998
7858.09 2056
7858.92 1957
7859.76 2226
7860.60 2303
7861.43 2166
7862.27 1996
7863.11 1912
7863.94 1960
7864.78 1903
7865.62 1876
7866.45 1966
7867.29 2091
7868.13 2052
7868.96 1929
7869.80 2056
7870.64 2085
7871.47 2097
7872.31 2136
7873.15 2094
7873.99 2153
7874.82 2356
7875.66 2634
7876.50 2876
7877.34 2943
7878.17 3024
7879.01 3249
7879.85 3122
7880.69 3202
7881.52 2978
7882.36 2872
7883.20 2898
7884.04 2435
7884.87 2527
7885.71 2524
7886.55 2362
7887.39 2199
7888.23 2218
7889.06 2285
7889.90 2344
7890.74 2616
7891.58 2549
7892.42 2328
7893.26 2318
7894.09 2375
7894.93 2205
7895.77 2048
7896.61 2065
7897.45 2055
7898.29 1982
7899.12 1950
7899.96 1758
7900.80 1765
7901.64 1760
7902.48 1616
7903.32 1631
7904.16 1677
7905.00 1685
7905.83 1663
7906.67 1706
7907.51 1776
7908.35 1730
7909.19 1587
7910.03 1581
7910.87 1606
7911.71 1642
7912.55 1532
7913.39 1560
7914.23 1662
7915.07 1675
7915.91 1689
7916.75 1705
7917.58 1745
7918.42 1725
7919.26 1733
7920.10 1668
7920.94 1681
7921.78 1669
7922.62 1576
7923.46 1479
7924.30 1397
7925.14 1447
7925.98 1476
7926.82 1487
7927.66 1438
7928.50 1438
7929.34 1442
7930.18 1395
7931.02 1415
7931.86 1449
7932.70 1565
7933.55 1615
7934.39 1566
7935.23 1496
7936.07 1444
7936.91 1434
7937.75 1476
7938.59 1400
7939.43 1438
7940.27 1511
7941.11 1469
7941.95 1472
7942.79 1462
7943.63 1472
7944.47 1501
7945.32 1650
7946.16 1705
7947.00 1628
7947.84 1674
7948.68 1625
7949.52 1653
7950.36 1713
7951.20 1819
7952.05 1803
7952.89 1875
7953.73 1912
7954.57 1994
7955.41 2206
7956.25 2100
7957.10 2035
7957.94 2125
7958.78 1898
7959.62 1977
7960.46 1860
7961.30 1871
7962.15 1920
7962.99 1743
7963.83 1684
7964.67 1835
7965.51 2024
7966.36 2157
7967.20 2197
7968.04 2151
7968.88 2197
7969.73 2187
7970.57 2056
7971.41 1912
7972.25 1853
7973.10 1880
7973.94 1701
7974.78 1680
7975.62 1616
7976.47 1590
7977.31 1435
7978.15 1475
7978.99 1538
7979.84 1490
7980.68 1387
7981.52 1375
7982.37 1475
7983.21 1399
7984.05 1453
7984.90 1472
7985.74 1368
7986.58 1463
7987.43 1500
7988.27 1338
7989.11 1252
7989.96 1288
7990.80 1324
7991.64 1322
7992.49 1347
7993.33 1271
7994.17 1305
7995.02 1208
7995.86 1296
7996.70 1218
7997.55 1182
7998.39 1285
7999.24 1306
8000.08 1214
8000.92 1088
8001.77 1208
8002.61 1248
8003.46 1219
8004.30 1148
8005.14 1181
8005.99 1215
8006.83 1252
8007.68 1186
8008.52 1173
8009.37 1171
8010.21 1195
8011.06 1074
8011.90 1154
8012.74 1161
8013.59 1141
8014.43 1236
8015.28 1201
8016.12 1201
8016.97 1060
8017.81 1124
8018.66 1061
8019.50 1082
8020.35 1001
8021.19 1050
8022.04 1138
8022.88 1178
8023.73 1068
8024.57 1107
8025.42 1066
8026.26 1094
8027.11 1149
8027.96 1176
8028.80 1143
8029.65 1095
8030.49 1098
8031.34 975
8032.18 1144
8033.03 1115
8033.87 1094
8034.72 1080
8035.57 1179
8036.41 1233
8037.26 1239
8038.10 1146
8038.95 1083
8039.80 1074
8040.64 1108
8041.49 1105
8042.33 1129
8043.18 1079
8044.03 1035
8044.87 1144
8045.72 1060
8046.57 1098
8047.41 1107
8048.26 1112
8049.11 1106
8049.95 1092
8050.80 1110
8051.64 1167
8052.49 1120
8053.34 1051
8054.19 1086
8055.03 1093
8055.88 1113
8056.73 1055
8057.57 1115
8058.42 974
8059.27 1017
8060.11 1021
8060.96 1050
8061.81 1048
8062.66 1055
8063.50 1007
8064.35 1065
8065.20 1002
8066.05 921
8066.89 1004
8067.74 1110
8068.59 958
8069.44 939
8070.28 1004
8071.13 984
8071.98 1011
8072.83 1032
8073.67 992
8074.52 1009
8075.37 1039
8076.22 898
8077.07 946
8077.91 950
8078.76 1009
8079.61 961
8080.46 974
8081.31 982
8082.15 914
8083.00 950
8083.85 967
8084.70 1024
8085.55 1003
8086.40 1039
8087.25 944
8088.09 1031
8088.94 982
8089.79 972
8090.64 1012
8091.49 977
8092.34 1030
8093.19 1000
8094.04 1024
8094.88 929
8095.73 927
8096.58 1016
8097.43 1028
8098.28 1051
8099.13 1067
8099.98 1082
8100.83 988
8101.68 1129
8102.53 1117
8103.38 976
8104.23 1056
8105.07 1127
8105.92 1020
8106.77 1044
8107.62 1054
8108.47 1004
8109.32 1013
8110.17 991
8111.02 914
8111.87 909
8112.72 919
8113.57 987
8114.42 916
8115.27 1001
8116.12 1009
8116.97 984
8117.82 999
8118.67 951
8119.52 1055
8120.37 1028
8121.22 1070
8122.07 1046
8122.92 1063
8123.77 1046
8124.63 1055
8125.48 1093
8126.33 1127
8127.18 1074
8128.03 1089
8128.88 1061
8129.73 1058
8130.58 1032
8131.43 1136
8132.28 1162
8133.13 1072
8133.98 1098
8134.83 1035
8135.69 1065
8136.54 1111
8137.39 1157
8138.24 1065
8139.09 1102
8139.94 984
8140.79 1136
8141.64 1154
8142.50 1168
8143.35 1159
8144.20 1107
8145.05 1192
8145.90 1167
8146.75 1328
8147.61 1316
8148.46 1208
8149.31 1224
8150.16 1356
8151.01 1342
8151.86 1398
8152.72 1459
8153.57 1504
8154.42 1727
8155.27 1748
8156.13 1802
8156.98 1828
8157.83 1839
8158.68 1668
8159.53 1614
8160.39 1455
8161.24 1447
8162.09 1360
8162.94 1272
8163.80 1242
8164.65 1243
8165.50 1248
8166.35 1208
8167.21 1161
8168.06 1066
8168.91 1052
8169.77 1138
8170.62 1058
8171.47 1202
8172.32 1134
8173.18 1105
8174.03 1022
8174.88 1102
8175.74 1068
8176.59 1094
8177.44 1051
8178.30 1063
8179.15 996
8180.00 963
8180.86 1002
8181.71 1066
8182.56 1009
8183.42 919
8184.27 1013
8185.12 942
8185.98 1010
8186.83 977
8187.69 901
8188.54 943
8189.39 1032
8190.25 938
8191.10 939
8191.96 948
8192.81 991
8193.66 926
8194.52 978
8195.37 1018
8196.23 1009
8197.08 960
8197.94 1019
8198.79 919
8199.64 912
8200.50 869
8201.35 918
8202.21 1012
8203.06 975
8203.92 869
8204.77 913
8205.63 951
8206.48 928
8207.34 945
8208.19 994
8209.05 941
8209.90 1027
8210.76 971
8211.61 1014
8212.47 918
8213.32 910
8214.18 978
8215.03 958
8215.89 964
8216.74 904
8217.60 967
8218.45 962
8219.31 990
8220.16 980
8221.02 979
8221.87 978
8222.73 990
8223.59 1005
8224.44 1014
8225.30 1105
8226.15 1023
8227.01 1048
8227.87 1038
8228.72 971
8229.58 1008
8230.43 1041
8231.29 951
8232.15 938
8233.00 1004
8233.86 1017
8234.71 932
8235.57 975
8236.43 1009
8237.28 985
8238.14 902
8239.00 952
8239.85 957
8240.71 965
8241.57 968
8242.42 929
8243.28 1079
8244.14 1047
8244.99 985
8245.85 986
8246.71 991
8247.56 982
8248.42 944
8249.28 898
8250.13 899
8250.99 978
8251.85 909
8252.71 939
8253.56 856
8254.42 965
8255.28 926
8256.13 970
8256.99 995
8257.85 927
8258.71 848
8259.56 911
8260.42 943
8261.28 982
8262.14 884
8263.00 916
8263.85 1030
8264.71 901
8265.57 907
8266.43 976
8267.28 998
8268.14 1014
8269.00 1061
8269.86 959
8270.72 942
8271.58 962
8272.43 1053
8273.29 1072
8274.15 981
8275.01 1002
8275.87 1023
8276.73 1041
8277.58 943
8278.44 938
8279.30 915
8280.16 1046
8281.02 992
8281.88 957
8282.74 1040
8283.59 1080
8284.45 1066
8285.31 969
8286.17 952
8287.03 1004
8287.89 1031
8288.75 1129
8289.61 1145
8290.47 1142
8291.33 1178
8292.18 1199
8293.04 1249
8293.90 1269
8294.76 1222
8295.62 1190
8296.48 1207
8297.34 1136
8298.20 1059
8299.06 1058
8299.92 1110
8300.78 1234
8301.64 1121
8302.50 1156
8303.36 1159
8304.22 1156
8305.08 1074
8305.94 1106
8306.80 1088
8307.66 1017
8308.52 1056
8309.38 995
8310.24 1057
8311.10 1096
8311.96 1096
8312.82 1067
8313.68 1090
8314.54 1201
8315.40 1260
8316.26 1240
8317.12 1243
8317.98 1254
8318.84 1308
8319.70 1243
8320.56 1160
8321.43 1039
8322.29 1089
8323.15 1040
8324.01 1035
8324.87 1030
8325.73 999
8326.59 1016
8327.45 1044
8328.31 987
8329.17 1026
8330.04 1018
8330.90 896
8331.76 930
8332.62 986
8333.48 920
8334.34 976
8335.20 1086
8336.07 1041
8336.93 1051
8337.79 1053
8338.65 1040
8339.51 972
8340.37 956
8341.24 988
8342.10 1036
8342.96 1111
8343.82 1172
8344.68 1142
8345.54 1124
8346.41 1118
8347.27 1094
8348.13 1117
8348.99 1101
8349.86 1042
8350.72 1078
8351.58 1029
8352.44 963
8353.31 1062
8354.17 1058
8355.03 999
8355.89 968
8356.76 1035
8357.62 1134
8358.48 1028
8359.34 1000
8360.21 1012
8361.07 1004
8361.93 1014
8362.79 1027
8363.66 1039
8364.52 1048
8365.38 1022
8366.25 1052
8367.11 997
8367.97 980
8368.84 1042
8369.70 1112
8370.56 1129
8371.43 1109
8372.29 1100
8373.15 1021
8374.02 1019
8374.88 1012
8375.74 972
8376.61 1028
8377.47 1058
8378.33 1032
8379.20 993
8380.06 944
8380.93 970
8381.79 1102
8382.65 1126
8383.52 1191
8384.38 1188
8385.25 1222
8386.11 1124
8386.97 1125
8387.84 1235
8388.70 1142
8389.57 1156
8390.43 1129
8391.30 1102
8392.16 1122
8393.02 1029
8393.89 976
8394.75 1085
8395.62 1106
8396.48 1110
8397.35 1051
8398.21 1034
8399.08 966
8399.94 1054
8400.81 1204
8401.67 1164
8402.54 1038
8403.40 1146
8404.27 1133
8405.13 1118
8406.00 1183
8406.86 1198
8407.73 1195
8408.59 1145
8409.46 1111
8410.32 1096
8411.19 1136
8412.05 1154
8412.92 1184
8413.78 1195
8414.65 1175
8415.52 1241
8416.38 1173
8417.25 1227
8418.11 1255
8418.98 1215
8419.84 1276
8420.71 1134
8421.58 1233
8422.44 1335
8423.31 1341
8424.17 1404
8425.04 1364
8425.91 1369
8426.77 1407
8427.64 1325
8428.51 1364
8429.37 1365
8430.24 1324
8431.10 1424
8431.97 1429
8432.84 1420
8433.70 1386
8434.57 1488
8435.44 1504
8436.30 1651
8437.17 1606
8438.04 1611
8438.90 1594
8439.77 1693
8440.64 1805
8441.51 1936
8442.37 2088
8443.24 2086
8444.11 2239
8444.97 2212
8445.84 2072
8446.71 2028
8447.58 2105
8448.44 2170
8449.31 2200
8450.18 2058
8451.04 2117
8451.91 2221
8452.78 2146
8453.65 2183
8454.51 2197
8455.38 2223
8456.25 2281
8457.12 2422
8457.99 2560
8458.85 2347
8459.72 2398
8460.59 2342
8461.46 2273
8462.33 2150
8463.19 2209
8464.06 2190
8464.93 2047
8465.80 2437
8466.67 2653
8467.53 3084
8468.40 3682
8469.27 4335
8470.14 4925
8471.01 5139
8471.88 5061
8472.75 4820
8473.61 4483
8474.48 3819
8475.35 3351
8476.22 2930
8477.09 2614
8477.96 2272
8478.83 2138
8479.70 2017
8480.56 1812
8481.43 1770
8482.30 1642
8483.17 1588
8484.04 1561
8484.91 1539
8485.78 1473
8486.65 1436
8487.52 1499
8488.39 1408
8489.26 1363
8490.13 1391
8491.00 1282
8491.87 1328
8492.73 1357
8493.60 1288
8494.47 1255
8495.34 1260
8496.21 1229
8497.08 1317
8497.95 1362
8498.82 1410
8499.69 1377
8500.56 1346
8501.43 1297
8502.30 1327
8503.17 1354
8504.04 1249
8504.91 1254
8505.78 1314
8506.65 1403
8507.52 1411
8508.39 1411
8509.27 1445
8510.14 1512
8511.01 1449
8511.88 1359
8512.75 1408
8513.62 1453
8514.49 1411
8515.36 1471
8516.23 1387
8517.10 1442
8517.97 1422
8518.84 1361
8519.71 1464
8520.59 1344
8521.46 1359
8522.33 1350
8523.20 1375
8524.07 1371
8524.94 1305
8525.81 1409
8526.68 1542
8527.55 1377
8528.43 1446
8529.30 1473
8530.17 1457
8531.04 1521
8531.91 1574
8532.78 1545
8533.66 1587
8534.53 1487
8535.40 1390
8536.27 1515
8537.14 1525
8538.01 1545
8538.89 1565
8539.76 1587
8540.63 1573
8541.50 1533
8542.38 1525
8543.25 1487
8544.12 1515
8544.99 1582
8545.86 1538
8546.74 1539
8547.61 1531
8548.48 1627
8549.35 1654
8550.23 1627
8551.10 1749
8551.97 1866
8552.84 1944
8553.72 2065
8554.59 2065
8555.46 2020
8556.34 2065
8557.21 1954
8558.08 1847
8558.95 1736
8559.83 1547
8560.70 1607
8561.57 1460
8562.45 1385
8563.32 1403
8564.19 1349
8565.07 1367
8565.94 1316
8566.81 1268
8567.69 1255
8568.56 1287
8569.43 1306
8570.31 1256
8571.18 1235
8572.05 1251
8572.93 1252
8573.80 1263
8574.68 1186
8575.55 1185
8576.42 1150
8577.30 1116
8578.17 1094
8579.05 1134
8579.92 1151
8580.79 1146
8581.67 1145
8582.54 1241
8583.42 1364
8584.29 1264
8585.16 1273
8586.04 1198
8586.91 1203
8587.79 1220
8588.66 1279
8589.54 1207
8590.41 1186
8591.29 1189
8592.16 1160
8593.04 1248
8593.91 1248
8594.78 1301
8595.66 1255
8596.53 1273
8597.41 1240
8598.28 1249
8599.16 1225
8600.03 1300
8600.91 1178
8601.78 1216
8602.66 1270
8603.54 1186
8604.41 1257
8605.29 1392
8606.16 1268
8607.04 1277
8607.91 1224
8608.79 1367
8609.66 1311
8610.54 1292
8611.41 1253
8612.29 1321
8613.17 1429
8614.04 1364
8614.92 1386
8615.79 1307
8616.67 1400
8617.55 1349
8618.42 1353
8619.30 1389
8620.17 1432
8621.05 1488
8621.93 1417
8622.80 1458
8623.68 1607
8624.55 1605
8625.43 1675
8626.31 1623
8627.18 1565
8628.06 1647
8628.94 1686
8629.81 1694
8630.69 1599
8631.57 1684
8632.44 1669
8633.32 1838
8634.20 1625
8635.07 1645
8635.95 1599
8636.83 1562
8637.71 1655
8638.58 1706
8639.46 1787
8640.34 1794
8641.21 1856
8642.09 1793
8642.97 1800
8643.85 1907
8644.72 1908
8645.60 1910
8646.48 2008
8647.35 2025
8648.23 1995
8649.11 2173
8649.99 2286
8650.87 2196
8651.74 2131
8652.62 2008
8653.50 2122
8654.38 2169
8655.25 2173
8656.13 2220
8657.01 2073
8657.89 2040
8658.77 2187
8659.64 2178
8660.52 2256
8661.40 2147
8662.28 2085
8663.16 2197
8664.04 2238
8664.91 2147
8665.79 2252
8666.67 2229
8667.55 2326
8668.43 2396
8669.31 2628
8670.19 2708
8671.06 3078
8671.94 3300
8672.82 3562
8673.70 3945
8674.58 4108
8675.46 4435
8676.34 4384
8677.22 4138
8678.10 4080
8678.97 3775
8679.85 3552
8680.73 3334
8681.61 3085
8682.49 2828
8683.37 2861
8684.25 2768
8685.13 2737
8686.01 2918
8686.89 3117
8687.77 3373
8688.65 3797
8689.53 4598
8690.41 5700
8691.29 6847
8692.17 7772
8693.05 8730
8693.93 8738
8694.81 8560
8695.69 7921
8696.57 7165
8697.45 6053
8698.33 5019
8699.21 4454
8700.09 3649
8700.97 3150
8701.85 2760
8702.73 2595
8703.61 2334
8704.49 2160
8705.37 2128
8706.25 2020
8707.13 1940
8708.01 1835
8708.89 1903
8709.77 1911
8710.65 1830
8711.53 1774
8712.41 1713
8713.29 1693
8714.17 1695
8715.06 1570
8715.94 1669
8716.82 1618
8717.70 1512
8718.58 1599
8719.46 1634
8720.34 1682
8721.22 1712
8722.10 1678
8722.99 1659
8723.87 1659
8724.75 1619
8725.63 1586
8726.51 1492
8727.39 1547
8728.27 1553
8729.16 1532
8730.04 1607
8730.92 1573
8731.80 1682
8732.68 1677
8733.56 1602
8734.45 1505
8735.33 1571
8736.21 1479
8737.09 1404
8737.97 1368
8738.86 1435
8739.74 1341
8740.62 1440
8741.50 1424
8742.39 1399
8743.27 1294
8744.15 1418
8745.03 1415
8745.92 1410
8746.80 1502
8747.68 1502
8748.56 1499
8749.45 1562
8750.33 1481
8751.21 1508
8752.09 1531
8752.98 1652
8753.86 1549
8754.74 1635
8755.63 1551
8756.51 1648
8757.39 1700
8758.27 1722
8759.16 1772
8760.04 1667
8760.92 1800
8761.81 1774
8762.69 1697
8763.57 1590
8764.46 1642
8765.34 1756
8766.22 1671
8767.11 1738
8767.99 1763
8768.88 1807
8769.76 1731
8770.64 1668
8771.53 1746
8772.41 1798
8773.29 1746
8774.18 1682
8775.06 1563
8775.95 1584
8776.83 1504
8777.71 1449
8778.60 1520
8779.48 1526
8780.37 1442
8781.25 1377
8782.14 1432
8783.02 1438
8783.90 1460
8784.79 1344
8785.67 1273
8786.56 1371
8787.44 1337
8788.33 1297
8789.21 1269
8790.10 1324
8790.98 1260
8791.87 1285
8792.75 1302
8793.64 1269
8794.52 1237
8795.41 1263
8796.29 1300
8797.18 1263
8798.06 1330
8798.95 1294
8799.83 1297
8800.72 1235
8801.60 1261
8802.49 1259
8803.37 1289
8804.26 1307
8805.14 1277
8806.03 1223
8806.91 1271
8807.80 1251
8808.69 1285
8809.57 1195
8810.46 1206
8811.34 1201
8812.23 1081
8813.11 1169
8814.00 1188
8814.89 1186
8815.77 1172
8816.66 1166
8817.54 1104
8818.43 1101
8819.32 1158
8820.20 1188
8821.09 1217
8821.98 1116
8822.86 1060
8823.75 1028
8824.64 1118
8825.52 1075
8826.41 1122
8827.29 1131
8828.18 1145
8829.07 1234
8829.95 1213
8830.84 1214
8831.73 1109
8832.62 1057
8833.50 1097
8834.39 1129
8835.28 1110
8836.16 1067
8837.05 1124
8837.94 1115
8838.82 1056
8839.71 1042
8840.60 1094
8841.49 1065
8842.37 1155
8843.26 1135
8844.15 1130
8845.04 1056
8845.92 1109
8846.81 1129
8847.70 1059
8848.59 1070
8849.47 1085
8850.36 1063
8851.25 977
8852.14 999
8853.03 995
8853.91 963
8854.80 1045
8855.69 1037
8856.58 1018
8857.47 1043
8858.35 974
8859.24 970
8860.13 905
8861.02 975
8861.91 1052
8862.79 1007
8863.68 1044
8864.57 1023
8865.46 1013
8866.35 957
8867.24 940
8868.13 960
8869.01 1003
8869.90 968
8870.79 969
8871.68 1000
8872.57 967
8873.46 891
8874.35 850
8875.24 837
8876.13 928
8877.01 943
8877.90 912
8878.79 963
8879.68 865
8880.57 934
8881.46 944
8882.35 991
8883.24 1039
8884.13 953
8885.02 946
8885.91 892
8886.80 888
8887.69 997
8888.58 952
8889.47 952
8890.36 929
8891.25 945
8892.14 885
8893.03 857
8893.92 871
8894.81 843
8895.70 913
8896.59 871
8897.48 865
8898.37 831
8899.26 953
8900.15 935
8901.04 912
8901.93 800
8902.82 872
8903.71 859
8904.60 927
8905.49 887
8906.38 819
8907.27 832
8908.16 797
8909.05 849
8909.94 952
8910.83 868
8911.72 816
8912.61 863
8913.51 785
8914.40 849
8915.29 815
8916.18 814
8917.07 836
8917.96 833
8918.85 846
8919.74 894
8920.63 907
8921.53 860
8922.42 849
8923.31 834
8924.20 938
8925.09 835
8925.98 821
8926.87 841
8927.77 868
8928.66 841
8929.55 854
8930.44 796
8931.33 819
8932.22 860
8933.12 865
8934.01 857
8934.90 792
8935.79 807
8936.68 856
8937.58 767
8938.47 808
8939.36 791
8940.25 792
8941.15 754
8942.04 771
8942.93 775
8943.82 729
8944.72 833
8945.61 833
8946.50 804
8947.39 752
8948.29 734
8949.18 788
8950.07 745
8950.96 783
8951.86 797
8952.75 809
8953.64 802
8954.54 803
8955.43 795
8956.32 770
8957.21 789
8958.11 831
8959.00 896
8959.89 882
8960.79 875
8961.68 803
8962.57 850
8963.47 870
8964.36 873
8965.25 929
8966.15 862
8967.04 892
8967.94 934
8968.83 879
8969.72 850
8970.62 830
8971.51 811
8972.40 789
8973.30 840
8974.19 886
8975.09 790
8975.98 810
8976.87 883
8977.77 905
8978.66 875
8979.56 809
8980.45 837
8981.35 851
8982.24 771
8983.13 809
8984.03 838
8984.92 819
8985.82 836
8986.71 820
8987.61 868
8988.50 803
8989.40 805
8990.29 783
8991.19 760
8992.08 749
8992.98 786
8993.87 770
8994.77 756
8995.66 784
8996.56 796
8997.45 756
8998.35 782
8999.24 780
9000.14 703
9001.03 695
9001.93 770
9002.82 802
9003.72 772
9004.61 711
9005.51 735
9006.40 751
9007.30 757
9008.19 763
9009.09 768
9009.99 751
9010.88 757
9011.78 789
9012.67 780
9013.57 778
9014.47 785
9015.36 739
9016.26 749
9017.15 770
9018.05 714
9018.95 727
9019.84 776
9020.74 739
9021.63 720
9022.53 756
9023.43 801
9024.32 828
9025.22 735
9026.12 754
9027.01 769
9027.91 794
9028.81 784
9029.70 793
9030.60 766
9031.50 749
9032.39 764
9033.29 784
9034.19 835
9035.08 797
9035.98 750
9036.88 767
9037.78 687
9038.67 733
9039.57 761
9040.47 771
9041.37 740
9042.26 740
9043.16 725
9044.06 845
9044.95 797
9045.85 817
9046.75 767
9047.65 762
9048.54 740
9049.44 835
9050.34 795
9051.24 735
9052.14 775
9053.03 810
9053.93 756
9054.83 732
9055.73 797
9056.63 818
9057.52 806
9058.42 803
9059.32 867
9060.22 820
9061.12 795
9062.02 869
9062.91 862
9063.81 838
9064.71 819
9065.61 847
9066.51 920
9067.41 797
9068.30 798
9069.20 783
9070.10 790
9071.00 917
9071.90 806
9072.80 756
9073.70 870
9074.60 845
9075.50 878
9076.39 910
9077.29 859
9078.19 804
9079.09 809
9079.99 791
9080.89 832
9081.79 832
9082.69 870
9083.59 829
9084.49 812
9085.39 830
9086.29 864
9087.19 872
9088.09 958
9088.99 1005
9089.88 1034
9090.78 904
9091.68 928
9092.58 994
9093.48 977
9094.38 1006
9095.28 933
9096.18 868
9097.08 909
9097.98 940
9098.88 838
9099.78 920
9100.68 941
9101.59 870
9102.49 867
9103.39 914
9104.29 805
9105.19 868
9106.09 753
9106.99 758
9107.89 890
9108.79 849
9109.69 825
9110.59 800
9111.49 834
9112.39 832
9113.29 725
9114.19 855
9115.09 861
9116.00 796
9116.90 795
9117.80 805
9118.70 793
9119.60 790
9120.50 790
9121.40 789
9122.30 792
9123.21 771
9124.11 832
9125.01 815
9125.91 744
9126.81 701
9127.71 728
9128.61 749
9129.52 742
9130.42 686
9131.32 660
9132.22 734
9133.12 732
9134.02 777
9134.93 789
9135.83 773
9136.73 788
9137.63 790
9138.53 740
9139.44 675
9140.34 768
9141.24 760
9142.14 728
9143.05 727
9143.95 753
9144.85 736
9145.75 762
9146.66 735
9147.56 707
9148.46 720
9149.36 738
9150.27 740
9151.17 703
9152.07 711
9152.97 700
9153.88 674
9154.78 723
9155.68 738
9156.59 673
9157.49 729
9158.39 735
9159.30 804
9160.20 784
9161.10 742
9162.01 807
9162.91 769
9163.81 735
9164.72 688
9165.62 740
9166.52 733
9167.43 723
9168.33 699
9169.23 753
9170.14 727
9171.04 711
9171.94 652
9172.85 733
9173.75 713
9174.66 678
9175.56 663
9176.46 666
9177.37 740
9178.27 679
9179.18 666
9180.08 662
9180.98 793
9181.89 712
9182.79 726
9183.70 785
9184.60 776
9185.51 758
9186.41 729
9187.32 724
9188.22 746
9189.12 639
9190.03 708
9190.93 728
9191.84 799
9192.74 785
9193.65 751
9194.55 776
9195.46 708
9196.36 694
9197.27 785
9198.17 822
9199.08 758
9199.98 840
9200.89 846
9201.79 764
9202.70 765
9203.60 742
9204.51 773
9205.41 804
9206.32 786
9207.23 745
9208.13 728
9209.04 755
9209.94 728
9210.85 749
9211.75 697
9212.66 756
9213.57 792
9214.47 772
9215.38 719
9216.28 757
9217.19 767
9218.10 758
9219.00 710
9219.91 744
9220.81 773
9221.72 788
9222.63 700
9223.53 729
9224.44 712
9225.35 666
9226.25 670
9227.16 697
9228.06 695
9228.97 674
9229.88 761
9230.78 738
9231.69 700
9232.60 704
9233.50 791
9234.41 761
9235.32 744
9236.23 751
9237.13 681
9238.04 707
9238.95 700
9239.85 698
9240.76 699
9241.67 760
9242.57 678
9243.48 685
9244.39 669
9245.30 664
9246.20 646
9247.11 700
9248.02 660
9248.93 698
9249.83 591
9250.74 701
9251.65 703
9252.56 672
9253.47 681
9254.37 679
9255.28 718
9256.19 703
9257.10 659
9258.00 703
9258.91 705
9259.82 712
9260.73 659
9261.64 710
9262.55 663
9263.45 724
9264.36 762
9265.27 707
9266.18 715
9267.09 742
9268.00 680
9268.90 703
9269.81 748
9270.72 707
9271.63 690
9272.54 714
9273.45 700
9274.36 653
9275.27 673
9276.17 723
9277.08 723
9277.99 701
9278.90 658
9279.81 678
9280.72 644
9281.63 719
9282.54 791
9283.45 721
9284.36 837
9285.27 720
9286.17 725
9287.08 671
9287.99 650
9288.90 663
9289.81 661
9290.72 664
9291.63 684
9292.54 705
9293.45 745
9294.36 752
9295.27 852
9296.18 820
9297.09 851
9298.00 821
9298.91 831
9299.82 839
9300.73 784
9301.64 784
9302.55 810
9303.46 810
9304.37 805
9305.28 823
9306.19 825
9307.10 887
9308.01 893
9308.92 857
9309.83 884
9310.74 946
9311.66 953
9312.57 941
9313.48 922
9314.39 915
9315.30 959
9316.21 960
9317.12 859
9318.03 831
9318.94 780
9319.85 732
9320.76 805
9321.68 772
9322.59 720
9323.50 794
9324.41 719
9325.32 735
9326.23 779
9327.14 819
9328.05 819
9328.97 732
9329.88 739
9330.79 761
9331.70 751
9332.61 694
9333.52 797
9334.44 760
9335.35 726
9336.26 711
9337.17 710
9338.08 748
9339.00 717
9339.91 731
9340.82 731
9341.73 710
9342.64 762
9343.56 757
9344.47 733
9345.38 740
9346.29 800
9347.20 787
9348.12 810
9349.03 787
9349.94 806
9350.85 757
9351.77 727
9352.68 758
9353.59 773
9354.51 760
9355.42 685
9356.33 766
9357.24 771
9358.16 731
9359.07 742
9359.98 772
9360.90 719
9361.81 733
9362.72 742
9363.64 704
9364.55 745
9365.46 641
9366.37 669
9367.29 701
9368.20 677
9369.12 686
9370.03 723
9370.94 666
9371.86 659
9372.77 764
9373.68 719
9374.60 749
9375.51 734
9376.42 704
9377.34 792
9378.25 774
9379.17 728
9380.08 716
9380.99 716
9381.91 736
9382.82 763
9383.74 777
9384.65 804
9385.56 796
9386.48 755
9387.39 723
9388.31 700
9389.22 739
9390.14 765
9391.05 748
9391.97 771
9392.88 780
9393.79 812
9394.71 761
9395.62 761
9396.54 787
9397.45 781
9398.37 833
9399.28 748
9400.20 765
9401.11 753
9402.03 762
9402.94 757
9403.86 725
9404.77 712
9405.69 713
9406.60 737
9407.52 747
9408.44 723
9409.35 740
9410.27 767
9411.18 702
9412.10 789
9413.01 812
9413.93 726
9414.84 741
9415.76 751
9416.68 728
9417.59 727
9418.51 663
9419.42 744
9420.34 795
9421.25 806
9422.17 795
9423.09 743
9424.00 668
9424.92 789
9425.84 775
9426.75 730
9427.67 721
9428.58 752
9429.50 728
9430.42 761
9431.33 756
9432.25 799
9433.17 710
9434.08 719
9435.00 750
9435.92 770
9436.83 860
9437.75 792
9438.67 782
9439.58 744
9440.50 843
9441.42 796
9442.33 779
9443.25 826
9444.17 832
9445.09 848
9446.00 833
9446.92 861
9447.84 799
9448.76 863
9449.67 819
9450.59 770
9451.51 889
9452.42 921
9453.34 971
9454.26 1010
9455.18 857
9456.10 893
9457.01 903
9457.93 879
9458.85 808
9459.77 889
9460.68 804
9461.60 848
9462.52 826
9463.44 732
9464.36 786
9465.27 790
9466.19 829
9467.11 807
9468.03 771
9468.95 740
9469.87 758
9470.78 759
9471.70 794
9472.62 804
9473.54 874
9474.46 774
9475.38 813
9476.30 832
9477.21 787
9478.13 824
9479.05 848
9479.97 819
9480.89 791
9481.81 873
9482.73 854
9483.65 811
9484.57 868
9485.48 835
9486.40 809
9487.32 759
9488.24 762
9489.16 770
9490.08 830
9491.00 781
9491.92 803
9492.84 761
9493.76 747
9494.68 798
9495.60 813
9496.52 761
9497.44 756
9498.36 811
9499.28 783
9500.20 863
9501.12 813
9502.04 788
9502.96 794
9503.88 821
9504.80 797
9505.72 743
9506.64 807
9507.56 775
9508.48 762
9509.40 730
9510.32 765
9511.24 781
9512.16 820
9513.08 769
9514.00 830
9514.92 904
9515.84 888
9516.76 899
9517.68 840
9518.60 837
9519.52 879
9520.44 845
9521.36 819
9522.29 867
9523.21 903
9524.13 880
9525.05 871
9525.97 886
9526.89 902
9527.81 933
9528.73 966
9529.65 927
9530.58 1026
9531.50 1081
9532.42 1091
9533.34 1133
9534.26 1070
9535.18 1087
9536.10 1190
9537.03 1074
9537.95 962
9538.87 991
9539.79 981
9540.71 972
9541.63 924
9542.56 911
9543.48 885
9544.40 849
9545.32 888
9546.24 839
9547.17 885
9548.09 882
9549.01 866
9549.93 897
9550.86 855
9551.78 833
9552.70 931
9553.62 913
9554.54 943
9555.47 896
9556.39 881
9557.31 978
9558.23 1003
9559.16 1007
9560.08 988
9561.00 1048
9561.93 1044
9562.85 1037
9563.77 992
9564.69 997
9565.62 957
9566.54 985
9567.46 902
9568.39 951
9569.31 923
9570.23 897
9571.16 942
9572.08 849
9573.00 869
9573.93 884
9574.85 876
9575.77 935
9576.70 891
9577.62 922
9578.54 916
9579.47 850
9580.39 969
9581.32 895
9582.24 975
9583.16 873
9584.09 873
9585.01 915
9585.93 878
9586.86 916
9587.78 1020
9588.71 983
9589.63 973
9590.56 1074
9591.48 963
9592.40 1054
9593.33 1014
9594.25 944
9595.18 954
9596.10 913
9597.03 952
9597.95 982
9598.87 995
9599.80 988
9600.72 1001
9601.65 1024
9602.57 958
9603.50 1033
9604.42 1100
9605.35 1146
9606.27 1036
9607.20 1020
9608.12 1032
9609.05 1053
9609.97 1084
9610.90 1069
9611.82 1082
9612.75 1108
9613.67 1180
9614.60 1125
9615.53 1151
9616.45 1095
9617.38 1071
9618.30 1059
9619.23 1171
9620.15 1115
9621.08 1127
9622.00 1127
9622.93 1147
9623.86 1138
9624.78 1082
9625.71 1288
9626.63 1193
9627.56 1280
9628.49 1193
9629.41 1241
9630.34 1190
9631.26 1202
9632.19 1250
9633.12 1273
9634.04 1262
9634.97 1354
9635.90 1372
9636.82 1272
9637.75 1329
9638.67 1314
9639.60 1348
9640.53 1335
9641.45 1335
9642.38 1485
9643.31 1427
9644.23 1434
9645.16 1512
9646.09 1610
9647.02 1607
9647.94 1607
9648.87 1634
9649.80 1586
9650.72 1688
9651.65 1786
9652.58 1633
9653.50 1675
9654.43 1729
9655.36 1825
9656.29 1786
9657.21 1711
9658.14 1703
9659.07 1683
9660.00 1769
9660.92 1834
9661.85 1792
9662.78 1729
9663.71 1699
9664.63 1765
9665.56 1745
9666.49 1907
9667.42 1898
9668.35 1879
9669.27 1904
9670.20 1912
9671.13 2015
9672.06 1996
9672.99 1998
9673.92 1947
9674.84 2036
9675.77 1947
9676.70 1948
9677.63 2066
9678.56 2124
9679.49 2078
9680.41 2119
9681.34 2180
9682.27 2271
9683.20 2269
9684.13 2272
9685.06 2278
9685.99 2314
9686.91 2278
9687.84 2152
9688.77 2191
9689.70 2355
9690.63 2309
9691.56 2304
9692.49 2399
9693.42 2441
9694.35 2671
9695.28 2916
9696.21 3029
9697.13 3368
9698.06 3720
9698.99 4066
9699.92 4218
9700.85 4131
9701.78 3915
9702.71 3768
9703.64 3281
9704.57 3102
9705.50 2952
9706.43 2725
9707.36 2586
9708.29 2450
9709.22 2582
9710.15 2644
9711.08 2673
9712.01 2640
9712.94 2662
9713.87 2760
9714.80 2715
9715.73 2715
9716.66 2727
9717.59 2639
9718.52 2539
9719.45 2521
9720.38 2370
9721.31 2206
9722.24 2068
9723.17 2048
9724.10 2014
9725.04 1998
9725.97 2012
9726.90 2042
9727.83 1953
9728.76 2035
9729.69 2066
9730.62 1991
9731.55 1970
9732.48 2049
9733.41 2005
9734.34 2005
9735.28 2054
9736.21 2032
9737.14 1952
9738.07 1941
9739.00 1785
9739.93 1815
9740.86 1808
9741.79 1818
9742.73 1652
9743.66 1656
9744.59 1687
9745.52 1646
9746.45 1686
9747.38 1641
9748.32 1689
9749.25 1620
9750.18 1640
9751.11 1625
9752.04 1576
9752.98 1660
9753.91 1582
9754.84 1587
9755.77 1613
9756.70 1715
9757.64 1736
9758.57 1669
9759.50 1603
9760.43 1652
9761.37 1607
9762.30 1673
9763.23 1640
9764.16 1613
9765.10 1662
9766.03 1709
9766.96 1676
9767.89 1647
9768.83 1590
9769.76 1620
9770.69 1640
9771.63 1691
9772.56 1720
9773.49 1622
9774.42 1744
9775.36 1893
9776.29 1901
9777.22 1910
9778.16 1992
9779.09 1962
9780.02 2005
9780.96 2061
9781.89 2118
9782.82 2121
9783.76 2091
9784.69 1982
9785.62 1967
9786.56 1891
9787.49 1881
9788.42 1897
9789.36 1685
9790.29 1736
9791.23 1731
9792.16 1672
9793.09 1638
9794.03 1592
9794.96 1647
9795.90 1600
9796.83 1684
9797.76 1870
9798.70 1938
9799.63 1880
9800.57 1848
9801.50 1893
9802.44 1804
9803.37 1676
9804.30 1617
9805.24 1556
9806.17 1515
9807.11 1395
9808.04 1336
9808.98 1382
9809.91 1352
9810.85 1445
9811.78 1389
9812.72 1372
9813.65 1354
9814.59 1336
9815.52 1350
9816.46 1296
9817.39 1331
9818.33 1270
9819.26 1285
9820.20 1343
9821.13 1268
9822.07 1226
9823.00 1282
9823.94 1296
9824.87 1292
9825.81 1253
9826.74 1267
9827.68 1220
9828.62 1227
9829.55 1337
9830.49 1236
9831.42 1156
9832.36 1165
9833.29 1265
9834.23 1228
9835.17 1187
9836.10 1222
9837.04 1283
9837.97 1277
9838.91 1239
9839.85 1257
9840.78 1326
9841.72 1298
9842.66 1246
9843.59 1251
9844.53 1198
9845.46 1212
9846.40 1224
9847.34 1189
9848.27 1239
9849.21 1274
9850.15 1248
9851.08 1266
9852.02 1262
9852.96 1310
9853.89 1271
9854.83 1262
9855.77 1298
9856.71 1229
9857.64 1267
9858.58 1266
9859.52 1254
9860.45 1200
9861.39 1295
9862.33 1194
9863.26 1209
9864.20 1143
9865.14 1196
9866.08 1176
9867.01 1192
9867.95 1129
9868.89 1144
9869.83 1138
9870.76 1173
9871.70 1214
9872.64 1177
9873.58 1176
9874.52 1217
9875.45 1196
9876.39 1174
9877.33 1192
9878.27 1116
9879.21 1235
9880.14 1171
9881.08 1169
9882.02 1173
9882.96 1068
9883.90 1110
9884.83 1163
9885.77 1149
9886.71 1173
9887.65 1161
9888.59 1148
9889.53 1033
9890.46 1023
9891.40 1050
9892.34 1055
9893.28 1116
9894.22 1084
9895.16 1035
9896.10 1069
9897.04 1068
9897.98 1086
9898.91 1067
9899.85 1091
9900.79 1070
9901.73 1034
9902.67 992
9903.61 1063
9904.55 1024
9905.49 1016
9906.43 1040
9907.37 1150
9908.31 1115
9909.25 1116
9910.19 1156
9911.12 1216
9912.06 1159
9913.00 1124
9913.94 1142
9914.88 1138
9915.82 1113
9916.76 1063
9917.70 1074
9918.64 1099
9919.58 1079
9920.52 1116
9921.46 1237
9922.40 1210
9923.34 1421
9924.28 1575
9925.22 1794
9926.16 1841
9927.10 1914
9928.04 1954
9928.98 1849
9929.92 1747
9930.87 1685
9931.81 1583
9932.75 1451
9933.69 1399
9934.63 1351
9935.57 1233
9936.51 1162
9937.45 1161
9938.39 1106
9939.33 1087
9940.27 1068
9941.21 1095
9942.15 1147
9943.10 1135
9944.04 1078
9944.98 1061
9945.92 1116
9946.86 1183
9947.80 1051
9948.74 1057
9949.68 1085
9950.63 1051
9951.57 1076
9952.51 1073
9953.45 1086
9954.39 1052
9955.33 1088
9956.27 1151
9957.22 1123
9958.16 1116
9959.10 1126
9960.04 1123
9960.98 1024
9961.93 1046
9962.87 976
9963.81 1053
9964.75 1019
9965.69 1028
9966.64 1048
9967.58 1051
9968.52 1075
9969.46 1004
9970.41 1066
9971.35 1029
9972.29 1056
9973.23 984
9974.18 1069
9975.12 1043
9976.06 1031
9977.00 1002
9977.95 958
9978.89 1025
9979.83 1034
9980.77 980
9981.72 982
9982.66 1047
9983.60 962
9984.55 1022
9985.49 1055
9986.43 974
9987.38 1046
9988.32 1019
9989.26 954
9990.21 977
9991.15 1013
9992.09 1050
9993.04 971
9993.98 960
9994.92 1003
9995.87 1025
9996.81 968
9997.75 952
9998.70 956
9999.64 990
10000.58 1021
10001.53 984
10002.47 901
10003.42 935
10004.36 905
10005.30 897
10006.25 989
10007.19 899
10008.14 944
10009.08 992
10010.02 990
10010.97 992
10011.91 973
10012.86 995
10013.80 943
10014.75 935
10015.69 954
10016.64 923
10017.58 893
10018.52 906
10019.47 949
10020.41 928
10021.36 884
10022.30 873
10023.25 875
10024.19 894
10025.14 854
10026.08 918
10027.03 992
10027.97 958
10028.92 936
10029.86 971
10030.81 896
10031.75 899
10032.70 907
10033.64 839
10034.59 850
10035.54 837
10036.48 883
10037.43 869
10038.37 840
10039.32 847
10040.26 897
10041.21 823
10042.15 893
10043.10 909
10044.05 879
10044.99 837
10045.94 810
10046.88 901
10047.83 822
10048.78 840
10049.72 832
10050.67 828
10051.61 808
10052.56 794
10053.51 869
10054.45 862
10055.40 892
10056.35 893
10057.29 928
10058.24 875
10059.19 858
10060.13 885
10061.08 907
10062.03 909
10062.97 955
10063.92 850
10064.87 840
10065.81 839
10066.76 858
10067.71 879
10068.65 827
10069.60 886
10070.55 869
10071.49 849
10072.44 837
10073.39 915
10074.34 867
10075.28 883
10076.23 900
10077.18 858
10078.13 815
10079.07 824
10080.02 822
10080.97 812
10081.92 732
10082.86 781
10083.81 819
10084.76 881
10085.71 802
10086.66 830
10087.60 811
10088.55 857
10089.50 910
10090.45 847
10091.39 848
10092.34 846
10093.29 861
10094.24 807
10095.19 790
10096.14 822
10097.08 857
10098.03 827
10098.98 818
10099.93 761
10100.88 766
10101.83 822
10102.78 798
10103.72 787
10104.67 758
10105.62 806
10106.57 794
10107.52 765
10108.47 795
10109.42 805
10110.37 737
10111.31 794
10112.26 812
10113.21 811
10114.16 749
10115.11 761
10116.06 736
10117.01 784
10117.96 850
10118.91 793
10119.86 756
10120.81 740
10121.76 805
10122.71 864
10123.66 831
10124.61 775
10125.55 787
10126.50 794
10127.45 885
10128.40 781
10129.35 820
10130.30 811
10131.25 794
10132.20 834
10133.15 797
10134.10 857
10135.05 859
10136.00 874
10136.95 853
10137.90 850
10138.85 758
10139.81 818
10140.76 949
10141.71 914
10142.66 830
10143.61 795
10144.56 830
10145.51 803
10146.46 771
10147.41 800
10148.36 853
10149.31 836
10150.26 859
10151.21 834
10152.16 931
10153.11 849
10154.07 891
10155.02 896
10155.97 881
10156.92 882
10157.87 869
10158.82 867
10159.77 839
10160.72 854
10161.68 930
10162.63 931
10163.58 823
10164.53 884
10165.48 861
10166.43 932
10167.38 927
10168.34 915
10169.29 952
10170.24 994
10171.19 945
10172.14 981
10173.10 924
10174.05 970
10175.00 975
10175.95 972
10176.90 953
10177.86 967
10178.81 1061
10179.76 1019
10180.71 1043
10181.66 1036
10182.62 1116
10183.57 1049
10184.52 1076
10185.47 1122
10186.43 1146
10187.38 1212
10188.33 1163
10189.28 1151
10190.24 1119
10191.19 1147
10192.14 1240
10193.10 1143
10194.05 1197
10195.00 1202
10195.95 1152
10196.91 1171
10197.86 1240
10198.81 1215
10199.77 1310
10200.72 1260
10201.67 1304
10202.63 1354
10203.58 1456
10204.53 1526
10205.49 1603
10206.44 1708
10207.39 1562
10208.35 1636
10209.30 1649
10210.25 1618
10211.21 1562
10212.16 1461
10213.12 1303
10214.07 1275
10215.02 1260
10215.98 1198
10216.93 1280
10217.88 1272
10218.84 1206
10219.79 1205
10220.75 1122
10221.70 1084
10222.66 1059
10223.61 1086
10224.56 1087
10225.52 1180
10226.47 1091
10227.43 1115
10228.38 1086
10229.34 1082
10230.29 992
10231.25 1028
10232.20 1069
10233.15 1067
10234.11 1043
10235.06 1024
10236.02 1077
10236.97 1104
10237.93 1067
10238.88 1050
10239.84 1097
10240.79 1067
10241.75 1027
10242.70 1031
10243.66 940
10244.61 925
10245.57 913
10246.53 882
10247.48 903
10248.44 886
10249.39 906
10250.35 808
10251.30 834
10252.26 859
10253.21 840
10254.17 823
10255.13 877
10256.08 915
10257.04 862
10257.99 808
10258.95 785
10259.90 787
10260.86 804
10261.82 811
10262.77 802
10263.73 741
10264.69 847
10265.64 802
10266.60 693
10267.55 770
10268.51 749
10269.47 751
10270.42 741
10271.38 741
10272.34 741
10273.29 705
10274.25 804
10275.21 839
10276.16 753
10277.12 801
10278.08 866
10279.03 862
10279.99 882
10280.95 790
10281.90 792
10282.86 817
10283.82 856
10284.78 811
10285.73 730
10286.69 770
10287.65 816
10288.60 862
10289.56 773
10290.52 785
10291.48 772
10292.43 845
10293.39 791
10294.35 756
10295.31 741
10296.26 756
10297.22 804
10298.18 801
10299.14 765
10300.10 796
10301.05 774
10302.01 778
10302.97 730
10303.93 792
10304.89 766
10305.84 724
10306.80 746
10307.76 781
10308.72 735
10309.68 659
10310.63 703
10311.59 734
10312.55 709
10313.51 718
10314.47 738
10315.43 805
10316.39 749
10317.34 706
10318.30 665
10319.26 688
10320.22 747
10321.18 658
10322.14 731
10323.10 794
10324.06 755
10325.02 754
10325.97 714
10326.93 815
10327.89 700
10328.85 746
10329.81 700
10330.77 657
10331.73 735
10332.69 728
10333.65 701
10334.61 765
10335.57 717
10336.53 662
10337.49 740
10338.45 682
10339.41 725
10340.37 634
10341.32 684
10342.28 678
10343.24 675
10344.20 682
10345.16 705
10346.12 707
10347.08 706
10348.04 703
10349.00 656
10349.96 676
10350.92 689
10351.89 644
10352.85 620
10353.81 678
10354.77 735
10355.73 697
10356.69 719
10357.65 734
10358.61 655
10359.57 697
10360.53 772
10361.49 770
10362.45 670
10363.41 707
10364.37 689
10365.33 710
10366.29 740
10367.25 682
10368.22 726
10369.18 603
10370.14 669
10371.10 636
10372.06 657
10373.02 652
10373.98 740
10374.94 680
10375.91 680
10376.87 641
10377.83 676
10378.79 674
10379.75 709
10380.71 632
10381.67 682
10382.64 681
10383.60 640
10384.56 668
10385.52 626
10386.48 615
10387.45 627
10388.41 651
10389.37 630
10390.33 638
10391.29 589
10392.26 576
10393.22 611
10394.18 613
10395.14 619
10396.10 576
10397.07 649
10398.03 669
10398.99 683
10399.95 605
10400.92 651
10401.88 687
10402.84 657
10403.80 607
10404.77 624
10405.73 633
10406.69 569
10407.66 611
10408.62 594
10409.58 637
10410.54 571
10411.51 594
10412.47 645
10413.43 689
10414.40 695
10415.36 731
10416.32 705
10417.29 668
10418.25 704
10419.21 715
10420.18 733
10421.14 711
10422.10 728
10423.07 680
10424.03 596
10424.99 656
10425.96 642
10426.92 577
10427.89 633
10428.85 687
10429.81 759
10430.78 611
10431.74 578
10432.70 554
10433.67 634
10434.63 620
10435.60 576
10436.56 543
10437.53 588
10438.49 590
10439.45 590
10440.42 631
10441.38 539
10442.35 563
10443.31 550
10444.28 601
10445.24 643
10446.21 648
10447.17 575
10448.13 569
10449.10 580
10450.06 673
10451.03 625
10451.99 563
10452.96 599
10453.92 534
10454.89 563
10455.85 629
10456.82 674
10457.78 570
10458.75 611
10459.71 627
10460.68 608
10461.65 571
10462.61 609
10463.58 622
10464.54 660
10465.51 564
10466.47 565
10467.44 542
10468.40 573
10469.37 590
10470.34 567
10471.30 568
10472.27 581
10473.23 617
10474.20 597
10475.16 580
10476.13 546
10477.10 612
10478.06 643
10479.03 599
10480.00 590
10480.96 557
10481.93 527
10482.89 577
10483.86 639
10484.83 509
10485.79 578
10486.76 546
10487.73 572
10488.69 516
10489.66 600
10490.63 591
10491.59 602
10492.56 599
10493.53 583
10494.49 521
10495.46 588
10496.43 521
10497.39 592
10498.36 637
10499.33 635
10500.30 566
10501.26 590
10502.23 641
10503.20 591
10504.16 581
10505.13 554
10506.10 566
10507.07 526
10508.03 572
10509.00 555
10509.97 600
10510.94 536
10511.90 585
10512.87 522
10513.84 573
10514.81 542
10515.78 567
10516.74 559
10517.71 579
10518.68 608
10519.65 563
10520.62 628
10521.58 603
10522.55 565
10523.52 589
10524.49 603
10525.46 581
10526.42 595
10527.39 525
10528.36 535
10529.33 533
10530.30 603
10531.27 573
10532.24 590
10533.20 552
10534.17 635
10535.14 641
10536.11 619
10537.08 617
10538.05 550
10539.02 571
10539.99 590
10540.95 622
10541.92 607
10542.89 590
10543.86 588
10544.83 589
10545.80 593
10546.77 601
10547.74 580
10548.71 566
10549.68 630
10550.65 635
10551.62 666
10552.59 610
10553.56 589
10554.53 569
10555.49 585
10556.46 576
10557.43 636
10558.40 653
10559.37 702
10560.34 645
10561.31 647
10562.28 671
10563.25 679
10564.22 727
10565.19 664
10566.16 632
10567.13 644
10568.10 692
10569.07 674
10570.05 624
10571.02 602
10571.99 628
10572.96 557
10573.93 589
10574.90 647
10575.87 641
10576.84 630
10577.81 609
10578.78 579
10579.75 539
10580.72 579
10581.69 599
10582.66 645
10583.63 575
10584.61 577
10585.58 621
10586.55 600
10587.52 615
10588.49 640
10589.46 607
10590.43 595
10591.40 620
10592.38 572
10593.35 625
10594.32 605
10595.29 611
10596.26 670
10597.23 634
10598.20 567
10599.18 522
10600.15 600
10601.12 664
10602.09 626
10603.06 578
10604.03 601
10605.01 633
10605.98 588
10606.95 582
10607.92 582
10608.89 623
10609.87 655
10610.84 625
10611.81 607
10612.78 569
10613.76 616
10614.73 611
10615.70 569
10616.67 604
10617.65 616
10618.62 646
10619.59 655
10620.56 646
10621.54 641
10622.51 617
10623.48 642
10624.45 693
10625.43 661
10626.40 643
10627.37 623
10628.35 694
10629.32 594
10630.29 600
10631.27 603
10632.24 660
10633.21 672
10634.19 751
10635.16 742
10636.13 762
10637.11 749
10638.08 765
10639.05 794
10640.03 757
10641.00 820
10641.97 760
10642.95 686
10643.92 694
10644.89 699
10645.87 654
10646.84 703
10647.82 676
10648.79 587
10649.76 566
10650.74 589
10651.71 615
10652.69 589
10653.66 566
10654.63 591
10655.61 586
10656.58 554
10657.56 571
10658.53 574
10659.51 537
10660.48 578
10661.46 609
10662.43 613
10663.40 571
10664.38 557
10665.35 570
10666.33 582
10667.30 545
10668.28 619
10669.25 544
10670.23 526
10671.20 566
10672.18 514
10673.15 535
10674.13 574
10675.10 590
10676.08 544
10677.05 565
10678.03 623
10679.00 518
10679.98 597
10680.96 533
10681.93 582
10682.91 625
10683.88 649
10684.86 622
10685.83 601
10686.81 611
10687.78 614
10688.76 558
10689.74 548
10690.71 558
10691.69 552
10692.66 551
10693.64 571
10694.62 507
10695.59 545
10696.57 535
10697.54 608
10698.52 587
10699.50 608
10700.47 592
10701.45 522
10702.43 526
10703.40 583
10704.38 531
10705.36 545
10706.33 484
10707.31 524
10708.29 535
10709.26 583
10710.24 566
10711.22 537
10712.19 597
10713.17 621
10714.15 595
10715.12 577
10716.10 522
10717.08 575
10718.05 557
10719.03 581
10720.01 534
10720.99 510
10721.96 523
10722.94 561
10723.92 515
10724.90 561
10725.87 567
10726.85 569
10727.83 595
10728.81 591
10729.78 545
10730.76 584
10731.74 602
10732.72 527
10733.69 538
10734.67 557
10735.65 542
10736.63 574
10737.61 572
10738.58 570
10739.56 558
10740.54 581
10741.52 570
10742.50 545
10743.47 557
10744.45 561
10745.43 550
10746.41 555
10747.39 585
10748.37 557
10749.35 589
10750.32 610
10751.30 575
10752.28 554
10753.26 565
10754.24 612
10755.22 539
10756.20 513
10757.18 563
10758.15 535
10759.13 510
10760.11 546
10761.09 606
10762.07 590
10763.05 550
10764.03 562
10765.01 547
10765.99 583
10766.97 612
10767.95 606
10768.93 602
10769.91 583
10770.88 535
10771.86 568
10772.84 685
10773.82 613
10774.80 581
10775.78 608
10776.76 588
10777.74 586
10778.72 602
10779.70 572
10780.68 577
10781.66 592
10782.64 623
10783.62 623
10784.60 618
10785.58 601
10786.56 622
10787.54 600
10788.52 609
10789.50 641
10790.48 600
10791.47 620
10792.45 627
10793.43 579
10794.41 579
10795.39 597
10796.37 657
10797.35 598
10798.33 607
10799.31 575
10800.29 614
10801.27 614
10802.25 601
10803.23 607
10804.22 612
10805.20 541
10806.18 574
10807.16 564
10808.14 578
10809.12 550
10810.10 600
10811.08 614
10812.07 651
10813.05 633
10814.03 654
10815.01 612
10815.99 618
10816.97 612
10817.95 575
10818.94 567
10819.92 602
10820.90 650
10821.88 604
10822.86 599
10823.85 588
10824.83 620
10825.81 607
10826.79 561
10827.77 613
10828.76 584
10829.74 600
10830.72 577
10831.70 611
10832.68 626
10833.67 617
10834.65 624
10835.63 589
10836.61 565
10837.60 595
10838.58 638
10839.56 643
10840.55 624
10841.53 617
10842.51 688
10843.49 668
10844.48 672
10845.46 626
10846.44 657
10847.43 676
10848.41 647
10849.39 611
10850.37 676
10851.36 680
10852.34 656
10853.32 608
10854.31 587
10855.29 688
10856.27 708
10857.26 715
10858.24 663
10859.22 659
10860.21 731
10861.19 751
10862.18 748
10863.16 664
10864.14 634
10865.13 736
10866.11 715
10867.09 689
10868.08 699
10869.06 763
10870.05 750
10871.03 694
10872.01 728
10873.00 743
10873.98 729
10874.97 765
10875.95 696
10876.94 679
10877.92 754
10878.90 810
10879.89 786
10880.87 824
10881.86 785
10882.84 817
10883.83 773
10884.81 787
10885.80 749
10886.78 834
10887.77 809
10888.75 827
10889.74 871
10890.72 887
10891.71 813
10892.69 830
10893.68 893
10894.66 820
10895.65 794
10896.63 783
10897.62 819
10898.60 845
10899.59 823
10900.57 874
10901.56 905
10902.54 978
10903.53 837
10904.52 874
10905.50 911
10906.49 1031
10907.47 948
10908.46 909
10909.44 981
10910.43 941
10911.42 996
10912.40 978
10913.39 1031
10914.37 1066
10915.36 1024
10916.35 1056
10917.33 1019
10918.32 987
10919.31 966
10920.29 963
10921.28 956
10922.26 1023
10923.25 1015
10924.24 1105
10925.22 1105
10926.21 1197
10927.20 1115
10928.18 1095
10929.17 1155
10930.16 1084
10931.14 1110
10932.13 1098
10933.12 1095
10934.10 1178
10935.09 1174
10936.08 1174
10937.07 1223
10938.05 1200
10939.04 1237
10940.03 1225
10941.01 1248
10942.00 1304
10942.99 1201
10943.98 1233
10944.96 1387
10945.95 1279
10946.94 1377
10947.93 1349
10948.91 1362
10949.90 1492
10950.89 1602
10951.88 1554
10952.86 1716
10953.85 1761
10954.84 1852
10955.83 1981
10956.82 2121
10957.80 2191
10958.79 2166
10959.78 2276
10960.77 2135
10961.76 1966
10962.75 1946
10963.73 1885
10964.72 1809
10965.71 1794
10966.70 1659
10967.69 1688
10968.68 1559
10969.66 1620
10970.65 1554
10971.64 1605
10972.63 1596
10973.62 1537
10974.61 1535
10975.60 1575
10976.58 1489
10977.57 1615
10978.56 1569
10979.55 1475
10980.54 1498
10981.53 1509
10982.52 1545
10983.51 1608
10984.50 1566
10985.49 1613
10986.48 1566
10987.47 1573
10988.45 1591
10989.44 1591
10990.43 1664
10991.42 1727
10992.41 1875
10993.40 2005
10994.39 2053
10995.38 2338
10996.37 2556
10997.36 2727
10998.35 2822
10999.34 2975
11000.33 3084
11001.32 3060
11002.31 2896
11003.30 2771
11004.29 2584
11005.28 2350
11006.27 2268
11007.26 2007
11008.25 1894
11009.24 1791
11010.23 1649
11011.22 1623
11012.21 1524
11013.20 1490
11014.19 1464
11015.18 1433
11016.18 1369
11017.17 1328
11018.16 1331
11019.15 1382
11020.14 1286
11021.13 1275
11022.12 1235
11023.11 1253
11024.10 1174
11025.09 1137
11026.08 1196
11027.08 1095
11028.07 1157
11029.06 1176
11030.05 1192
11031.04 1132
11032.03 1139
11033.02 1121
11034.01 1081
11035.01 1068
11036.00 1107
11036.99 1111
11037.98 1076
11038.97 1026
11039.96 1068
11040.96 1110
11041.95 1166
11042.94 1123
11043.93 1042
11044.92 1067
11045.92 1031
11046.91 909
11047.90 951
11048.89 948
11049.88 988
11050.88 999
11051.87 1015
11052.86 960
11053.85 973
11054.85 934
11055.84 864
11056.83 972
11057.82 967
11058.82 924
11059.81 959
11060.80 961
11061.79 1069
11062.79 1070
11063.78 1000
11064.77 1000
11065.76 1013
11066.76 1031
11067.75 978
11068.74 1020
11069.74 1009
11070.73 935
11071.72 899
11072.72 905
11073.71 979
11074.70 982
11075.70 993
11076.69 1040
11077.68 1023
11078.68 917
11079.67 931
11080.66 973
11081.66 956
11082.65 1002
11083.64 970
11084.64 985
11085.63 1003
11086.62 1003
11087.62 964
11088.61 886
11089.61 911
11090.60 966
11091.59 912
11092.59 916
11093.58 900
11094.58 939
11095.57 918
11096.57 879
11097.56 939
11098.55 908
11099.55 855
11100.54 904
11101.54 869
11102.53 852
11103.53 861
11104.52 857
11105.52 890
11106.51 907
11107.51 840
11108.50 840
11109.49 821
11110.49 914
11111.48 878
11112.48 854
11113.47 894
11114.47 848
11115.46 882
11116.46 890
11117.46 896
11118.45 905
11119.45 931
11120.44 941
11121.44 894
11122.43 961
11123.43 1023
11124.42 982
11125.42 1018
11126.41 981
11127.41 912
11128.41 989
11129.40 1019
11130.40 918
11131.39 920
11132.39 918
11133.38 1029
11134.38 867
11135.38 782
11136.37 837
11137.37 876
11138.36 878
11139.36 831
11140.36 802
11141.35 852
11142.35 885
11143.35 906
11144.34 915
11145.34 836
11146.34 723
11147.33 809
11148.33 924
11149.32 860
11150.32 838
11151.32 855
11152.31 901
11153.31 866
11154.31 837
11155.31 856
11156.30 845
11157.30 803
11158.30 801
11159.29 801
11160.29 801
11161.29 842
11162.28 812
11163.28 773
11164.28 778
11165.28 768
11166.27 793
11167.27 804
11168.27 856
11169.27 819
11170.26 821
11171.26 785
11172.26 821
11173.26 803
11174.25 755
11175.25 768
11176.25 798
11177.25 769
11178.25 818
11179.24 813
11180.24 815
11181.24 811
11182.24 799
11183.24 820
11184.23 804
11185.23 848
11186.23 802
11187.23 823
11188.23 854
11189.23 859
11190.22 916
11191.22 892
11192.22 845
11193.22 856
11194.22 943
11195.22 947
11196.22 902
11197.21 898
11198.21 900
11199.21 831
11200.21 872
11201.21 846
11202.21 828
11203.21 846
11204.21 855
11205.21 837
11206.21 781
11207.21 810
11208.20 788
11209.20 760
11210.20 807
11211.20 738
11212.20 804
11213.20 740
11214.20 821
11215.20 808
11216.20 758
11217.20 804
11218.20 786
11219.20 713
11220.20 728
11221.20 803
11222.20 736
11223.20 734
11224.20 768
11225.20 726
11226.20 725
11227.20 703
11228.20 692
11229.20 723
11230.20 795
11231.20 719
11232.20 775
11233.20 811
11234.20 761
11235.20 713
11236.20 751
11237.20 717
11238.20 702
11239.20 728
11240.20 770
11241.20 707
11242.21 650
11243.21 672
11244.21 694
11245.21 677
11246.21 640
11247.21 725
11248.21 670
11249.21 716
11250.21 748
11251.21 746
11252.22 731
11253.22 723
11254.22 736
11255.22 692
11256.22 717
11257.22 659
11258.22 757
11259.23 743
11260.23 706
11261.23 685
11262.23 711
11263.23 687
11264.23 746
11265.24 684
11266.24 657
11267.24 711
11268.24 750
11269.24 768
11270.25 772
11271.25 701
11272.25 736
11273.25 702
11274.25 784
11275.26 860
11276.26 808
11277.26 879
11278.26 820
11279.27 866
11280.27 871
11281.27 869
11282.27 779
11283.28 801
11284.28 736
11285.28 652
11286.28 704
11287.29 725
11288.29 750
11289.29 696
11290.29 748
11291.30 711
11292.30 710
11293.30 670
11294.31 696
11295.31 681
11296.31 687
11297.32 762
11298.32 691
11299.32 734
11300.33 695
11301.33 709
11302.33 689
11303.34 667
11304.34 626
11305.34 677
11306.35 742
11307.35 776
11308.35 854
11309.36 864
11310.36 855
11311.37 836
11312.37 889
11313.37 873
11314.38 891
11315.38 873
11316.39 887
11317.39 809
11318.39 813
11319.40 797
11320.40 771
11321.41 731
11322.41 713
11323.42 684
11324.42 621
11325.42 667
11326.43 676
11327.43 636
11328.44 675
11329.44 620
11330.45 629
11331.45 654
11332.46 664
11333.46 636
11334.47 607
11335.47 663
11336.48 605
11337.48 564
11338.49 561
11339.49 586
11340.50 606
11341.50 628
11342.51 614
11343.51 589
11344.52 625
11345.52 580
11346.53 561
11347.53 636
11348.54 641
11349.55 598
11350.55 608
11351.56 637
11352.56 614
11353.57 572
11354.57 580
11355.58 589
11356.59 625
11357.59 581
11358.60 615
11359.60 616
11360.61 575
11361.62 625
11362.62 632
11363.63 637
11364.63 568
11365.64 621
11366.65 582
11367.65 595
11368.66 585
11369.67 573
11370.67 621
11371.68 564
11372.69 579
11373.69 641
11374.70 670
11375.71 592
11376.71 655
11377.72 579
11378.73 583
11379.73 595
11380.74 596
11381.75 607
11382.75 584
11383.76 570
11384.77 576
11385.78 620
11386.78 588
11387.79 591
11388.80 606
11389.80 601
11390.81 573
11391.82 614
11392.83 605
11393.83 599
11394.84 556
11395.85 622
11396.86 551
11397.86 582
11398.87 628
11399.88 545
11400.89 527
11401.90 535
11402.90 560
11403.91 659
11404.92 634
11405.93 605
11406.94 525
11407.94 542
11408.95 535
11409.96 557
11410.97 537
11411.98 503
11412.99 520
11413.99 563
11415.00 582
11416.01 566
11417.02 487
11418.03 569
11419.04 587
11420.04 553
11421.05 548
11422.06 566
11423.07 607
11424.08 569
11425.09 604
11426.10 529
11427.11 527
11428.12 548
11429.13 592
11430.13 531
11431.14 520
11432.15 585
11433.16 556
11434.17 569
11435.18 561
11436.19 524
11437.20 529
11438.21 561
11439.22 497
11440.23 564
11441.24 588
11442.25 614
11443.26 632
11444.27 589
11445.28 583
11446.29 547
11447.30 539
11448.31 553
11449.32 558
11450.33 546
11451.34 580
11452.35 579
11453.36 594
11454.37 539
11455.38 544
11456.39 544
11457.40 556
11458.41 548
11459.42 571
11460.43 565
11461.44 564
11462.45 544
11463.46 534
11464.47 558
11465.48 536
11466.49 560
11467.50 587
11468.51 531
11469.52 547
11470.54 547
11471.55 547
11472.56 507
11473.57 531
11474.58 535
11475.59 527
11476.60 544
11477.61 532
11478.62 515
11479.64 530
11480.65 533
11481.66 532
11482.67 535
11483.68 492
11484.69 526
11485.70 509
11486.72 538
11487.73 469
11488.74 511
11489.75 571
11490.76 515
11491.77 505
11492.79 519
11493.80 555
11494.81 534
11495.82 492
11496.83 556
11497.85 559
11498.86 582
11499.87 469
11500.88 512
11501.90 514
11502.91 533
11503.92 525
11504.93 521
11505.95 570
11506.96 538
11507.97 513
11508.98 496
11510.00 528
11511.01 543
11512.02 529
11513.03 517
11514.05 463
11515.06 502
11516.07 530
11517.09 546
11518.10 509
11519.11 484
11520.12 465
11521.14 474
11522.15 499
11523.16 531
11524.18 565
11525.19 516
11526.20 497
11527.22 564
11528.23 507
11529.24 524
11530.26 566
11531.27 522
11532.28 487
11533.30 482
11534.31 532
11535.33 542
11536.34 533
11537.35 546
11538.37 565
11539.38 563
11540.40 495
11541.41 538
11542.42 560
11543.44 503
11544.45 534
11545.47 524
11546.48 546
11547.49 542
11548.51 554
11549.52 516
11550.54 549
11551.55 535
11552.57 569
11553.58 515
11554.60 548
11555.61 520
11556.63 570
11557.64 617
11558.65 569
11559.67 556
11560.68 563
11561.70 524
11562.71 538
11563.73 588
11564.74 557
11565.76 601
11566.77 507
11567.79 502
11568.81 531
11569.82 593
11570.84 571
11571.85 602
11572.87 555
11573.88 536
11574.90 582
11575.91 554
11576.93 581
11577.94 570
11578.96 582
11579.98 576
11580.99 588
11582.01 582
11583.02 591
11584.04 624
11585.05 619
11586.07 613
11587.09 623
11588.10 657
11589.12 630
11590.14 657
11591.15 630
11592.17 627
11593.18 674
11594.20 704
11595.22 741
11596.23 811
11597.25 830
11598.27 850
11599.28 841
11600.30 942
11601.32 986
11602.33 1019
11603.35 981
11604.37 973
11605.38 943
11606.40 886
11607.42 820
11608.43 807
11609.45 811
11610.47 756
11611.49 788
11612.50 700
11613.52 603
11614.54 608
11615.55 580
11616.57 603
11617.59 518
11618.61 619
11619.62 574
11620.64 567
11621.66 569
11622.68 578
11623.69 601
11624.71 536
11625.73 573
11626.75 594
11627.77 584
11628.78 576
11629.80 535
11630.82 593
11631.84 533
11632.85 576
11633.87 565
11634.89 543
11635.91 561
11636.93 505
11637.95 479
11638.96 547
11639.98 523
11641.00 531
11642.02 495
11643.04 508
11644.06 496
11645.07 499
11646.09 512
11647.11 465
11648.13 461
11649.15 502
11650.17 530
11651.19 538
11652.21 572
11653.23 496
11654.24 526
11655.26 516
11656.28 510
11657.30 506
11658.32 497
11659.34 532
11660.36 493
11661.38 513
11662.40 515
11663.42 522
11664.44 536
11665.46 504
11666.48 493
11667.49 509
11668.51 505
11669.53 480
11670.55 506
11671.57 524
11672.59 535
11673.61 524
11674.63 551
11675.65 550
11676.67 500
11677.69 503
11678.71 528
11679.73 589
11680.75 536
11681.77 532
11682.79 506
11683.81 523
11684.83 518
11685.85 495
11686.88 490
11687.90 538
11688.92 550
11689.94 557
11690.96 535
11691.98 526
11693.00 543
11694.02 557
11695.04 519
11696.06 515
11697.08 513
11698.10 568
11699.12 506
11700.14 499
11701.17 518
11702.19 524
11703.21 562
11704.23 556
11705.25 528
11706.27 474
11707.29 534
11708.31 537
11709.34 498
11710.36 484
11711.38 511
11712.40 498
11713.42 508
11714.44 497
11715.46 546
11716.49 536
11717.51 503
11718.53 530
11719.55 479
11720.57 526
11721.60 574
11722.62 554
11723.64 522
11724.66 517
11725.68 530
11726.71 496
11727.73 519
11728.75 538
11729.77 517
11730.80 482
11731.82 564
11732.84 539
11733.86 518
11734.88 591
11735.91 557
11736.93 512
11737.95 489
11738.98 490
11740.00 486
11741.02 469
11742.04 513
11743.07 505
11744.09 536
11745.11 481
11746.14 536
11747.16 468
11748.18 503
11749.20 508
11750.23 464
11751.25 507
11752.27 516
11753.30 459
11754.32 465
11755.34 517
11756.37 506
11757.39 505
11758.41 529
11759.44 553
11760.46 505
11761.49 515
11762.51 516
11763.53 476
11764.56 474
11765.58 533
11766.60 520
11767.63 510
11768.65 502
11769.68 487
11770.70 557
11771.72 502
11772.75 528
11773.77 514
11774.80 548
11775.82 554
11776.85 517
11777.87 520
11778.90 496
11779.92 543
11780.94 569
11781.97 533
11782.99 539
11784.02 530
11785.04 522
11786.07 525
11787.09 565
11788.12 536
11789.14 484
11790.17 554
11791.19 599
11792.22 581
11793.24 556
11794.27 548
11795.29 584
11796.32 565
11797.34 564
11798.37 576
11799.39 579
11800.42 597
11801.44 605
11802.47 540
11803.49 542
11804.52 555
11805.55 625
11806.57 600
11807.60 598
11808.62 568
11809.65 560
11810.67 598
11811.70 577
11812.73 602
11813.75 614
11814.78 538
11815.80 532
11816.83 558
11817.86 597
11818.88 583
11819.91 580
11820.94 552
11821.96 610
11822.99 589
11824.01 624
11825.04 647
11826.07 570
11827.09 610
11828.12 617
11829.15 667
11830.17 675
11831.20 642
11832.23 629
11833.25 634
11834.28 604
11835.31 586
11836.33 596
11837.36 613
11838.39 628
11839.42 597
11840.44 639
11841.47 578
11842.50 609
11843.52 647
11844.55 607
11845.58 593
11846.61 585
11847.63 609
11848.66 629
11849.69 679
11850.72 663
11851.74 683
11852.77 711
11853.80 685
11854.83 683
11855.85 727
11856.88 672
11857.91 693
11858.94 718
11859.97 668
11860.99 642
11862.02 663
11863.05 788
11864.08 736
11865.11 709
11866.13 712
11867.16 739
11868.19 711
11869.22 680
11870.25 760
11871.28 786
11872.30 745
11873.33 729
11874.36 774
11875.39 834
11876.42 809
11877.45 793
11878.48 849
11879.51 885
11880.53 890
11881.56 831
11882.59 872
11883.62 791
11884.65 857
11885.68 906
11886.71 880
11887.74 826
11888.77 906
11889.80 905
11890.83 965
11891.85 921
11892.88 898
11893.91 992
11894.94 1052
11895.97 1108
11897.00 1105
11898.03 1121
11899.06 1204
11900.09 1217
11901.12 1279
11902.15 1291
11903.18 1323
11904.21 1301
11905.24 1193
11906.27 1167
11907.30 1164
11908.33 1190
11909.36 1151
11910.39 1108
11911.42 1114
11912.45 1119
11913.48 1079
11914.51 1084
11915.54 1141
11916.57 1126
11917.60 1104
11918.63 1088
11919.66 1114
11920.69 1086
11921.73 1140
11922.76 1212
11923.79 1247
11924.82 1296
11925.85 1400
11926.88 1509
11927.91 1563
11928.94 1667
11929.97 1657
11931.00 1697
11932.03 1725
11933.07 1743
11934.10 1674
11935.13 1563
11936.16 1620
11937.19 1448
11938.22 1376
11939.25 1245
11940.28 1125
11941.32 1104
11942.35 1060
11943.38 1027
11944.41 952
11945.44 902
11946.47 980
11947.51 921
11948.54 944
11949.57 933
11950.60 941
11951.63 979
11952.66 897
11953.70 865
11954.73 854
11955.76 879
11956.79 942
11957.83 901
11958.86 831
11959.89 810
11960.92 912
11961.95 836
11962.99 786
11964.02 828
11965.05 790
11966.08 808
11967.12 797
11968.15 860
11969.18 876
11970.22 842
11971.25 850
11972.28 872
11973.31 813
11974.35 819
11975.38 748
11976.41 792
11977.45 866
11978.48 855
11979.51 756
11980.55 765
11981.58 816
11982.61 815
11983.64 849
11984.68 855
11985.71 829
11986.75 842
11987.78 859
11988.81 840
11989.85 821
11990.88 802
11991.91 850
11992.95 845
11993.98 904
11995.01 829
11996.05 852
11997.08 873
11998.12 797
11999.15 813
12000.18 867
12001.22 860
12002.25 862
12003.29 841
12004.32 881
12005.35 887
12006.39 875
12007.42 879
12008.46 841
12009.49 898
12010.53 906
12011.56 891
12012.60 891
12013.63 899
12014.67 951
12015.70 1029
12016.73 1012
12017.77 984
12018.80 1023
12019.84 1047
12020.87 1021
12021.91 1034
12022.94 986
12023.98 989
12025.01 996
12026.05 908
12027.08 905
12028.12 859
12029.15 934
12030.19 944
12031.23 945
12032.26 943
12033.30 862
12034.33 913
12035.37 894
12036.40 878
12037.44 832
12038.47 872
12039.51 907
12040.55 926
12041.58 883
12042.62 882
12043.65 835
12044.69 851
12045.73 881
12046.76 884
12047.80 922
12048.83 899
12049.87 931
12050.91 786
12051.94 774
12052.98 826
12054.01 801
12055.05 846
12056.09 855
12057.12 839
12058.16 914
12059.20 878
12060.23 873
12061.27 881
12062.31 840
12063.34 868
12064.38 888
12065.42 950
12066.45 871
12067.49 827
12068.53 861
12069.57 861
12070.60 883
12071.64 829
12072.68 892
12073.71 868
12074.75 883
12075.79 838
12076.83 878
12077.86 888
12078.90 951
12079.94 905
12080.98 910
12082.01 948
12083.05 981
12084.09 952
12085.13 917
12086.16 924
12087.20 855
12088.24 893
12089.28 913
12090.32 950
12091.35 916
12092.39 962
12093.43 1027
12094.47 997
12095.51 1023
12096.54 1057
12097.58 1063
12098.62 1174
12099.66 1166
12100.70 1226
12101.74 1211
12102.77 1167
12103.81 1257
12104.85 1227
12105.89 1108
12106.93 1150
12107.97 1092
12109.01 1001
12110.04 950
12111.08 971
12112.12 959
12113.16 930
12114.20 856
12115.24 762
12116.28 831
12117.32 783
12118.36 800
12119.39 768
12120.43 761
12121.47 768
12122.51 799
12123.55 718
12124.59 664
12125.63 749
12126.67 731
12127.71 725
12128.75 681
12129.79 713
12130.83 721
12131.87 708
12132.91 710
12133.95 708
12134.99 632
12136.03 645
12137.07 705
12138.11 759
12139.15 648
12140.19 705
12141.23 720
12142.27 643
12143.31 603
12144.35 640
12145.39 687
12146.43 627
12147.47 660
12148.51 639
12149.55 640
12150.59 668
12151.63 657
12152.67 641
12153.71 612
12154.75 645
12155.79 653
12156.83 665
12157.88 645
12158.92 632
12159.96 604
12161.00 660
12162.04 596
12163.08 591
12164.12 591
12165.16 595
12166.20 630
12167.24 632
12168.29 569
12169.33 629
12170.37 651
12171.41 684
12172.45 630
12173.49 622
12174.53 625
12175.58 643
12176.62 637
12177.66 583
12178.70 610
12179.74 630
12180.78 641
12181.83 600
12182.87 628
12183.91 633
12184.95 612
12185.99 670
12187.04 625
12188.08 604
12189.12 659
12190.16 640
12191.20 650
12192.25 636
12193.29 621
12194.33 650
12195.37 679
12196.42 635
12197.46 659
12198.50 649
12199.54 665
12200.59 651
12201.63 633
12202.67 613
12203.72 623
12204.76 603
12205.80 579
12206.84 604
12207.89 604
12208.93 589
12209.97 626
12211.02 576
12212.06 665
12213.10 675
12214.15 655
12215.19 658
12216.23 659
12217.28 690
12218.32 679
12219.36 646
12220.41 637
12221.45 599
12222.49 591
12223.54 623
12224.58 664
12225.62 601
12226.67 666
12227.71 674
12228.76 665
12229.80 627
12230.84 581
12231.89 674
12232.93 673
12233.98 618
12235.02 574
12236.06 645
12237.11 609
12238.15 629
12239.20 603
12240.24 617
12241.29 654
12242.33 625
12243.37 687
12244.42 649
12245.46 583
12246.51 570
12247.55 627
12248.60 566
12249.64 555
12250.69 583
12251.73 600
12252.78 551
12253.82 594
12254.87 573
12255.91 595
12256.96 562
12258.00 589
12259.05 581
12260.09 565
12261.14 559
12262.18 561
12263.23 598
12264.27 561
12265.32 524
12266.36 561
12267.41 548
12268.45 489
12269.50 513
12270.55 497
12271.59 562
12272.64 520
12273.68 516
12274.73 535
12275.77 538
12276.82 526
12277.87 568
12278.91 555
12279.96 525
12281.00 606
12282.05 559
12283.10 551
12284.14 553
12285.19 586
12286.24 556
12287.28 570
12288.33 602
12289.38 586
12290.42 556
12291.47 561
12292.51 578
12293.56 573
12294.61 531
12295.65 534
12296.70 590
12297.75 526
12298.80 558
12299.84 501
12300.89 540
12301.94 543
12302.98 517
12304.03 545
12305.08 548
12306.12 590
12307.17 548
12308.22 523
12309.27 483
12310.31 513
12311.36 516
12312.41 555
12313.46 541
12314.50 502
12315.55 483
12316.60 534
12317.65 561
12318.69 482
12319.74 520
12320.79 554
12321.84 513
12322.88 504
12323.93 547
12324.98 552
12326.03 566
12327.08 515
12328.12 512
12329.17 576
12330.22 546
12331.27 508
12332.32 508
12333.37 472
12334.41 517
12335.46 562
12336.51 544
12337.56 558
12338.61 507
12339.66 536
12340.71 538
12341.75 552
12342.80 562
12343.85 575
12344.90 548
12345.95 544
12347.00 551
12348.05 532
12349.10 573
12350.15 542
12351.19 498
12352.24 533
12353.29 532
12354.34 557
12355.39 512
12356.44 529
12357.49 539
12358.54 522
12359.59 513
12360.64 492
12361.69 583
12362.74 563
12363.79 573
12364.84 535
12365.89 528
12366.94 560
12367.99 607
12369.04 596
12370.09 541
12371.14 546
12372.18 584
12373.24 594
12374.29 615
12375.34 556
12376.39 554
12377.44 552
12378.49 534
12379.54 642
12380.59 570
12381.64 605
12382.69 572
12383.74 575
12384.79 553
12385.84 605
12386.89 558
12387.94 609
12388.99 592
12390.04 619
12391.09 628
12392.14 560
12393.19 631
12394.24 643
12395.30 574
12396.35 601
12397.40 606
12398.45 561
12399.50 572
12400.55 594
12401.60 575
12402.65 605
12403.70 640
12404.76 633
12405.81 642
12406.86 587
12407.91 626
12408.96 635
12410.01 653
12411.07 619
12412.12 590
12413.17 643
12414.22 646
12415.27 671
12416.32 665
12417.38 680
12418.43 621
12419.48 645
12420.53 628
12421.58 665
12422.64 590
12423.69 594
12424.74 706
12425.79 681
12426.84 679
12427.90 597
12428.95 660
12430.00 644
12431.05 650
12432.11 707
12433.16 693
12434.21 617
12435.26 716
12436.32 713
12437.37 711
12438.42 634
12439.48 672
12440.53 673
12441.58 694
12442.63 682
12443.69 643
12444.74 637
12445.79 685
12446.85 734
12447.90 669
12448.95 639
12450.01 641
12451.06 715
12452.11 721
12453.17 754
12454.22 729
12455.27 752
12456.33 799
12457.38 781
12458.43 754
12459.49 767
12460.54 815
12461.60 795
12462.65 803
12463.70 804
12464.76 801
12465.81 840
12466.86 863
12467.92 934
12468.97 1060
12470.03 1095
12471.08 1145
12472.14 1341
12473.19 1384
12474.24 1593
12475.30 1596
12476.35 1697
12477.41 1654
12478.46 1627
12479.52 1520
12480.57 1495
12481.63 1370
12482.68 1286
12483.73 1208
12484.79 1088
12485.84 1030
12486.90 1028
12487.95 969
12489.01 992
12490.06 830
12491.12 822
12492.17 836
12493.23 815
12494.28 830
12495.34 748
12496.39 700
12497.45 721
12498.51 719
12499.56 723
12500.62 732
12501.67 729
12502.73 705
12503.78 771
12504.84 764
12505.89 678
12506.95 671
12508.01 712
12509.06 721
12510.12 723
12511.17 653
12512.23 659
12513.28 665
12514.34 696
12515.40 663
12516.45 681
12517.51 662
12518.56 621
12519.62 633
12520.68 629
12521.73 633
12522.79 669
12523.85 611
12524.90 579
12525.96 653
12527.02 636
12528.07 664
12529.13 684
12530.19 701
12531.24 703
12532.30 693
12533.36 664
12534.41 672
12535.47 672
12536.53 660
12537.58 615
12538.64 653
12539.70 702
12540.75 647
12541.81 664
12542.87 711
12543.93 687
12544.98 708
12546.04 733
12547.10 757
12548.16 747
12549.21 753
12550.27 820
12551.33 858
12552.39 863
12553.44 908
12554.50 903
12555.56 943
12556.62 974
12557.67 981
12558.73 1000
12559.79 983
12560.85 932
12561.91 872
12562.96 844
12564.02 890
12565.08 834
12566.14 827
12567.20 756
12568.26 736
12569.31 720
12570.37 730
12571.43 751
12572.49 679
12573.55 738
12574.61 731
12575.66 687
12576.72 730
12577.78 694
12578.84 657
12579.90 711
12580.96 685
12582.02 646
12583.08 674
12584.13 619
12585.19 694
12586.25 713
12587.31 616
12588.37 613
12589.43 683
12590.49 692
12591.55 643
12592.61 695
12593.67 711
12594.73 654
12595.79 584
12596.85 639
12597.91 608
12598.96 657
12600.02 654
12601.08 610
12602.14 591
12603.20 637
12604.26 631
12605.32 620
12606.38 618
12607.44 605
12608.50 633
12609.56 627
12610.62 578
12611.68 592
12612.74 595
12613.80 649
12614.86 657
12615.92 680
12616.98 660
12618.04 700
12619.10 703
12620.17 704
12621.23 718
12622.29 680
12623.35 681
12624.41 661
12625.47 633
12626.53 560
12627.59 635
12628.65 622
12629.71 628
12630.77 534
12631.83 610
12632.89 681
12633.96 626
12635.02 626
12636.08 589
12637.14 636
12638.20 578
12639.26 582
12640.32 619
12641.38 595
12642.45 562
12643.51 586
12644.57 561
12645.63 622
12646.69 583
12647.75 615
12648.81 623
12649.88 612
12650.94 586
12652.00 603
12653.06 619
12654.12 581
12655.19 601
12656.25 572
12657.31 593
12658.37 593
12659.43 601
12660.50 598
12661.56 615
12662.62 581
12663.68 602
12664.75 604
12665.81 561
12666.87 629
12667.93 603
12668.99 554
12670.06 607
12671.12 605
12672.18 631
12673.25 598
12674.31 593
12675.37 563
12676.43 609
12677.50 575
12678.56 619
12679.62 616
12680.69 606
12681.75 544
12682.81 624
12683.87 609
12684.94 615
12686.00 604
12687.06 560
12688.13 533
12689.19 589
12690.25 642
12691.32 616
12692.38 639
12693.45 660
12694.51 679
12695.57 683
12696.64 700
12697.70 673
12698.76 662
12699.83 668
12700.89 705
12701.95 647
12703.02 708
12704.08 671
12705.15 714
12706.21 704
12707.28 705
12708.34 667
12709.40 667
12710.47 651
12711.53 628
12712.60 607
12713.66 722
12714.73 691
12715.79 681
12716.85 682
12717.92 680
12718.98 664
12720.05 611
12721.11 613
12722.18 707
12723.24 678
12724.31 664
12725.37 662
12726.44 716
12727.50 770
12728.57 660
12729.63 646
12730.70 652
12731.76 624
12732.83 671
12733.89 728
12734.96 679
12736.02 737
12737.09 679
12738.15 658
12739.22 656
12740.29 674
12741.35 637
12742.42 574
12743.48 640
12744.55 650
12745.61 548
12746.68 548
12747.74 661
12748.81 612
12749.88 523
12750.94 636
12752.01 611
12753.07 622
12754.14 566
12755.21 490
12756.27 563
12757.34 535
12758.41 588
12759.47 553
12760.54 587
12761.60 530
12762.67 569
12763.74 587
12764.80 612
12765.87 603
12766.94 587
12768.00 579
12769.07 564
12770.14 557
12771.20 525
12772.27 541
12773.34 537
12774.40 488
12775.47 542
12776.54 528
12777.61 556
12778.67 577
12779.74 597
12780.81 562
12781.87 572
12782.94 553
12784.01 589
12785.08 584
12786.14 603
12787.21 576
12788.28 590
12789.35 563
12790.41 571
12791.48 605
12792.55 597
12793.62 622
12794.69 576
12795.75 527
12796.82 565
12797.89 633
12798.96 605
12800.02 612
12801.09 622
12802.16 618
12803.23 593
12804.30 521
12805.37 575
12806.43 552
12807.50 629
12808.57 631
12809.64 619
12810.71 695
12811.78 626
12812.84 635
12813.91 645
12814.98 673
12816.05 666
12817.12 658
12818.19 709
12819.26 703
12820.33 636
12821.39 609
12822.46 638
12823.53 673
12824.60 655
12825.67 611
12826.74 616
12827.81 587
12828.88 663
12829.95 620
12831.02 631
12832.09 590
12833.16 554
12834.22 580
12835.29 555
12836.36 636
12837.43 587
12838.50 554
12839.57 638
12840.64 552
12841.71 546
12842.78 535
12843.85 555
12844.92 547
12845.99 575
12847.06 546
12848.13 532
12849.20 540
12850.27 545
12851.34 513
12852.41 492
12853.48 519
12854.55 517
12855.62 477
12856.69 540
12857.76 474
12858.83 507
12859.90 556
12860.97 518
12862.05 528
12863.12 518
12864.19 510
12865.26 514
12866.33 451
12867.40 474
12868.47 484
12869.54 466
12870.61 539
12871.68 487
12872.75 451
12873.82 511
12874.90 518
12875.97 471
12877.04 477
12878.11 495
12879.18 459
12880.25 497
12881.32 497
12882.40 516
12883.47 514
12884.54 513
12885.61 513
12886.68 497
12887.75 482
12888.82 520
12889.90 494
12890.97 530
12892.04 544
12893.11 492
12894.18 471
12895.26 474
12896.33 507
12897.40 505
12898.47 484
12899.54 527
12900.62 486
12901.69 473
12902.76 447
12903.83 454
12904.91 487
12905.98 499
12907.05 455
12908.12 482
12909.20 501
12910.27 520
12911.34 507
12912.41 450
12913.49 494
12914.56 478
12915.63 473
12916.71 468
12917.78 454
12918.85 455
12919.92 468
12921.00 472
12922.07 472
12923.14 419
12924.22 453
12925.29 490
12926.36 472
12927.44 465
12928.51 453
12929.58 483
12930.66 474
12931.73 486
12932.80 457
12933.88 524
12934.95 533
12936.02 524
12937.10 493
12938.17 496
12939.25 488
12940.32 467
12941.39 489
12942.47 482
12943.54 492
12944.62 509
12945.69 453
12946.76 432
12947.84 462
12948.91 438
12949.99 519
12951.06 525
12952.14 478
12953.21 494
12954.28 470
12955.36 410
12956.43 450
12957.51 486
12958.58 477
12959.66 456
12960.73 461
12961.81 457
12962.88 482
12963.96 500
12965.03 431
12966.11 446
12967.18 445
12968.26 445
12969.33 497
12970.41 473
12971.48 436
12972.56 476
12973.63 489
12974.71 512
12975.78 510
12976.86 456
12977.93 468
12979.01 474
12980.08 468
12981.16 452
12982.23 430
12983.31 479
12984.39 503
12985.46 497
12986.54 495
12987.61 459
12988.69 511
12989.77 464
12990.84 437
12991.92 469
12992.99 515
12994.07 483
12995.15 489
12996.22 489
12997.30 458
12998.37 457
12999.45 485
13000.53 496
13001.60 526
13002.68 510
13003.76 498
13004.83 479
13005.91 492
13006.99 559
13008.06 507
13009.14 494
13010.22 465
13011.29 455
13012.37 486
13013.45 460
13014.52 429
13015.60 485
13016.68 440
13017.75 441
13018.83 505
13019.91 461
13020.99 472
13022.06 528
13023.14 476
13024.22 508
13025.30 470
13026.37 483
13027.45 505
13028.53 518
13029.61 516
13030.68 490
13031.76 476
13032.84 495
13033.92 517
13034.99 484
13036.07 477
13037.15 494
13038.23 474
13039.31 507
13040.38 504
13041.46 469
13042.54 473
13043.62 568
13044.70 554
13045.77 531
13046.85 476
13047.93 497
13049.01 521
13050.09 515
13051.17 547
13052.24 522
13053.32 556
13054.40 529
13055.48 481
13056.56 500
13057.64 489
13058.72 518
13059.80 480
13060.87 514
13061.95 521
13063.03 513
13064.11 456
13065.19 447
13066.27 452
13067.35 535
13068.43 492
13069.51 526
13070.59 505
13071.67 483
13072.74 464
13073.82 471
13074.90 459
13075.98 432
13077.06 460
13078.14 445
13079.22 499
13080.30 479
13081.38 484
13082.46 465
13083.54 457
13084.62 485
13085.70 468
13086.78 441
13087.86 451
13088.94 493
13090.02 462
13091.10 518
13092.18 458
13093.26 469
13094.34 470
13095.42 447
13096.50 458
13097.58 485
13098.66 469
13099.74 439
13100.82 441
13101.90 414
13102.98 415
13104.07 473
13105.15 512
13106.23 422
13107.31 480
13108.39 459
13109.47 482
13110.55 510
13111.63 417
13112.71 387
13113.79 431
13114.87 486
13115.96 471
13117.04 476
13118.12 466
13119.20 480
13120.28 458
13121.36 484
13122.44 478
13123.52 453
13124.61 505
13125.69 497
13126.77 455
13127.85 484
13128.93 459
13130.01 502
13131.10 437
13132.18 482
13133.26 438
13134.34 490
13135.42 506
13136.51 488
13137.59 446
13138.67 459
13139.75 493
13140.83 464
13141.92 462
13143.00 457
13144.08 477
13145.16 499
13146.25 473
13147.33 456
13148.41 460
13149.49 494
13150.58 501
13151.66 470
13152.74 446
13153.82 465
13154.91 457
13155.99 475
13157.07 502
13158.15 524
13159.24 502
13160.32 503
13161.40 478
13162.49 515
13163.57 492
13164.65 506
13165.74 473
13166.82 472
13167.90 510
13168.99 544
13170.07 499
13171.15 496
13172.24 505
13173.32 454
13174.40 455
13175.49 455
13176.57 512
13177.65 483
13178.74 461
13179.82 517
13180.91 462
13181.99 516
13183.07 503
13184.16 505
13185.24 489
13186.32 537
13187.41 501
13188.49 502
13189.58 552
13190.66 542
13191.75 547
13192.83 513
13193.91 511
13195.00 508
13196.08 456
13197.17 517
13198.25 491
13199.34 506
13200.42 497
13201.51 519
13202.59 530
13203.68 499
13204.76 528
13205.85 500
13206.93 567
13208.01 529
13209.10 554
13210.18 512
13211.27 515
13212.36 495
13213.44 514
13214.53 512
13215.61 502
13216.70 462
13217.78 530
13218.87 501
13219.95 520
13221.04 523
13222.12 541
13223.21 505
13224.29 519
13225.38 525
13226.47 563
13227.55 600
13228.64 567
13229.72 594
13230.81 514
13231.89 503
13232.98 523
13234.07 532
13235.15 555
13236.24 534
13237.33 506
13238.41 577
13239.50 519
13240.58 522
13241.67 480
13242.76 526
13243.84 548
13244.93 494
13246.02 557
13247.10 548
13248.19 540
13249.28 568
13250.36 616
13251.45 606
13252.54 549
13253.62 525
13254.71 550
13255.80 565
13256.88 552
13257.97 526
13259.06 522
13260.14 555
13261.23 564
13262.32 575
13263.41 568
13264.49 589
13265.58 627
13266.67 594
13267.76 602
13268.84 622
13269.93 595
13271.02 636
13272.11 638
13273.19 608
13274.28 634
13275.37 637
13276.46 650
13277.54 683
13278.63 659
13279.72 684
13280.81 686
13281.90 621
13282.98 646
13284.07 689
13285.16 702
13286.25 631
13287.34 693
13288.42 661
13289.51 691
13290.60 661
13291.69 621
13292.78 693
13293.87 689
13294.95 719
13296.04 739
13297.13 709
13298.22 647
13299.31 696
13300.40 733
13301.49 769
13302.58 777
13303.66 741
13304.75 732
13305.84 776
13306.93 750
13308.02 718
13309.11 780
13310.20 811
13311.29 785
13312.38 836
13313.47 787
13314.55 763
13315.64 786
13316.73 816
13317.82 795
13318.91 761
13320.00 739
13321.09 771
13322.18 743
13323.27 803
13324.36 779
13325.45 762
13326.54 708
13327.63 814
13328.72 792
13329.81 759
13330.90 818
13331.99 824
13333.08 784
13334.17 721
13335.26 806
13336.35 770
13337.44 732
13338.53 823
13339.62 721
13340.71 785
13341.80 806
13342.89 793
13343.98 830
13345.07 806
13346.16 821
13347.25 861
13348.35 822
13349.44 864
13350.53 846
13351.62 807
13352.71 835
13353.80 848
13354.89 914
13355.98 884
13357.07 915
13358.16 912
13359.26 866
13360.35 925
13361.44 962
13362.53 1059
13363.62 1008
13364.71 1057
13365.80 1106
13366.89 1049
13367.99 1003
13369.08 1064
13370.17 1023
13371.26 968
13372.35 893
13373.44 951
13374.54 901
13375.63 881
13376.72 917
13377.81 890
13378.90 779
13380.00 781
13381.09 765
13382.18 761
13383.27 825
13384.36 805
13385.46 778
13386.55 742
13387.64 715
13388.73 740
13389.83 756
13390.92 721
13392.01 736
13393.10 742
13394.20 769
13395.29 728
13396.38 697
13397.47 703
13398.57 715
13399.66 699
13400.75 720
13401.84 702
13402.94 662
13404.03 642
13405.12 665
13406.22 650
13407.31 718
13408.40 677
13409.50 728
13410.59 745
13411.68 727
13412.78 770
13413.87 717
13414.96 697
13416.06 725
13417.15 725
13418.24 697
13419.34 707
13420.43 705
13421.52 716
13422.62 716
13423.71 723
13424.81 683
13425.90 692
13426.99 745
13428.09 682
13429.18 670
13430.27 672
13431.37 729
13432.46 771
13433.56 692
13434.65 741
13435.75 765
13436.84 711
13437.93 716
13439.03 742
13440.12 697
13441.22 743
13442.31 734
13443.41 726
13444.50 748
13445.60 713
13446.69 785
13447.79 766
13448.88 773
13449.98 829
13451.07 827
13452.17 850
13453.26 795
13454.36 795
13455.45 767
13456.55 796
13457.64 810
13458.74 847
13459.83 908
13460.93 829
13462.02 877
13463.12 899
13464.21 902
13465.31 935
13466.40 793
13467.50 859
13468.59 868
13469.69 850
13470.79 876
13471.88 802
13472.98 789
13474.07 907
13475.17 838
13476.27 919
13477.36 888
13478.46 888
13479.55 851
13480.65 916
13481.75 932
13482.84 932
13483.94 943
13485.03 914
13486.13 925
13487.23 969
13488.32 1003
13489.42 1093
13490.52 987
13491.61 961
13492.71 968
13493.81 1072
13494.90 1101
13496.00 1095
13497.10 1093
13498.19 1149
13499.29 1122
13500.39 1132
13501.48 1088
13502.58 1123
13503.68 1178
13504.77 1148
13505.87 1089
13506.97 1041
13508.07 1055
13509.16 1035
13510.26 1052
13511.36 969
13512.46 944
13513.55 907
13514.65 907
13515.75 871
13516.85 813
13517.94 808
13519.04 826
13520.14 790
13521.24 763
13522.33 839
13523.43 737
13524.53 745
13525.63 758
13526.73 758
13527.82 702
13528.92 697
13530.02 763
13531.12 740
13532.22 714
13533.31 726
13534.41 756
13535.51 712
13536.61 725
13537.71 695
13538.81 722
13539.90 704
13541.00 696
13542.10 687
13543.20 723
13544.30 634
13545.40 658
13546.50 667
13547.60 670
13548.69 726
13549.79 710
13550.89 651
13551.99 640
13553.09 625
13554.19 679
13555.29 702
13556.39 647
13557.49 698
13558.59 645
13559.69 646
13560.78 681
13561.88 678
13562.98 705
13564.08 648
13565.18 596
13566.28 563
13567.38 583
13568.48 641
13569.58 687
13570.68 666
13571.78 666
13572.88 622
13573.98 647
13575.08 637
13576.18 637
13577.28 616
13578.38 653
13579.48 646
13580.58 611
13581.68 638
13582.78 633
13583.88 670
13584.98 629
13586.08 618
13587.18 663
13588.28 672
13589.38 723
13590.48 667
13591.59 614
13592.69 639
13593.79 633
13594.89 659
13595.99 695
13597.09 682
13598.19 702
13599.29 693
13600.39 706
13601.49 741
13602.59 699
13603.69 708
13604.80 698
13605.90 722
13607.00 719
13608.10 667
13609.20 697
13610.30 726
13611.40 740
13612.51 718
13613.61 723
13614.71 725
13615.81 747
13616.91 685
13618.01 698
13619.11 737
13620.22 723
13621.32 692
13622.42 717
13623.52 655
13624.62 697
13625.73 710
13626.83 755
13627.93 686
13629.03 719
13630.13 698
13631.24 757
13632.34 701
13633.44 721
13634.54 686
13635.65 680
13636.75 709
13637.85 738
13638.95 737
13640.06 723
13641.16 635
13642.26 687
13643.36 744
13644.47 704
13645.57 735
13646.67 674
13647.78 678
13648.88 656
13649.98 693
13651.08 640
13652.19 700
13653.29 646
13654.39 617
13655.50 688
13656.60 670
13657.70 699
13658.81 721
13659.91 627
13661.01 592
13662.12 648
13663.22 693
13664.32 682
13665.43 638
13666.53 688
13667.63 632
13668.74 635
13669.84 660
13670.95 635
13672.05 622
13673.15 640
13674.26 651
13675.36 629
13676.47 659
13677.57 649
13678.67 677
13679.78 634
13680.88 680
13681.99 654
13683.09 656
13684.20 655
13685.30 627
13686.40 598
13687.51 658
13688.61 667
13689.72 635
13690.82 617
13691.93 626
13693.03 669
13694.14 603
13695.24 648
13696.35 689
13697.45 642
13698.56 645
13699.66 644
13700.77 627
13701.87 676
13702.98 685
13704.08 651
13705.19 685
13706.29 630
13707.40 671
13708.50 692
13709.61 665
13710.71 721
13711.82 710
13712.92 712
13714.03 701
13715.14 721
13716.24 800
13717.35 746
13718.45 739
13719.56 735
13720.66 736
13721.77 721
13722.88 791
13723.98 773
13725.09 758
13726.19 784
13727.30 810
13728.41 881
13729.51 883
13730.62 867
13731.73 875
13732.83 888
13733.94 849
13735.04 850
13736.15 854
13737.26 915
13738.36 841
13739.47 829
13740.58 832
13741.68 917
13742.79 922
13743.90 935
13745.00 995
13746.11 952
13747.22 884
13748.32 977
13749.43 1008
13750.54 1009
13751.65 983
13752.75 972
13753.86 1116
13754.97 1177
13756.07 1083
13757.18 1000
13758.29 1133
13759.40 1164
13760.50 1169
13761.61 1164
13762.72 1302
13763.83 1304
13764.93 1342
13766.04 1389
13767.15 1454
13768.26 1562
13769.37 1633
13770.47 1667
13771.58 1684
13772.69 1596
13773.80 1594
13774.91 1509
13776.01 1556
13777.12 1481
13778.23 1457
13779.34 1420
13780.45 1428
13781.55 1295
13782.66 1237
13783.77 1132
13784.88 1109
13785.99 1098
13787.10 1087
13788.20 952
13789.31 928
13790.42 966
13791.53 975
13792.64 937
13793.75 912
13794.86 908
13795.97 900
13797.07 943
13798.18 830
13799.29 845
13800.40 865
13801.51 874
13802.62 896
13803.73 829
13804.84 805
13805.95 799
13807.06 844
13808.17 843
13809.28 781
13810.39 767
13811.49 768
13812.60 806
13813.71 799
13814.82 846
13815.93 890
13817.04 779
13818.15 825
13819.26 836
13820.37 754
13821.48 730
13822.59 781
13823.70 799
13824.81 770
13825.92 788
13827.03 739
13828.14 772
13829.25 765
13830.36 704
13831.47 734
13832.58 780
13833.69 697
13834.80 738
13835.92 732
13837.03 700
13838.14 775
13839.25 748
13840.36 744
13841.47 721
13842.58 736
13843.69 850
13844.80 740
13845.91 731
13847.02 746
13848.13 731
13849.24 750
13850.36 766
13851.47 793
13852.58 797
13853.69 802
13854.80 745
13855.91 790
13857.02 862
13858.13 782
13859.25 832
13860.36 818
13861.47 872
13862.58 826
13863.69 749
13864.80 853
13865.91 793
13867.03 812
13868.14 864
13869.25 834
13870.36 850
13871.47 875
13872.59 932
13873.70 933
13874.81 798
13875.92 894
13877.03 909
13878.15 879
13879.26 870
13880.37 919
13881.48 861
13882.60 862
13883.71 842
13884.82 862
13885.93 891
13887.05 936
13888.16 937
13889.27 997
13890.38 996
13891.50 945
13892.61 916
13893.72 980
13894.83 1021
13895.95 1034
13897.06 919
13898.17 922
13899.29 942
13900.40 888
13901.51 895
13902.63 892
13903.74 964
13904.85 880
13905.97 823
13907.08 813
13908.19 815
13909.31 818
13910.42 851
13911.53 816
13912.65 780
13913.76 817
13914.87 762
13915.99 767
13917.10 760
13918.21 735
13919.33 711
13920.44 773
13921.56 818
13922.67 783
13923.78 777
13924.90 843
13926.01 727
13927.13 788
13928.24 757
13929.35 766
13930.47 817
13931.58 774
13932.70 752
13933.81 761
13934.93 781
13936.04 755
13937.16 802
13938.27 709
13939.38 725
13940.50 790
13941.61 799
13942.73 724
13943.84 688
13944.96 705
13946.07 731
13947.19 759
13948.30 743
13949.42 710
13950.53 675
13951.65 655
13952.76 725
13953.88 704
13954.99 688
13956.11 692
13957.23 783
13958.34 665
13959.46 701
13960.57 686
13961.69 728
13962.80 733
13963.92 697
13965.03 673
13966.15 727
13967.27 722
13968.38 762
13969.50 702
13970.61 650
13971.73 693
13972.84 682
13973.96 716
13975.08 709
13976.19 703
13977.31 671
13978.43 725
13979.54 739
13980.66 695
13981.77 709
13982.89 680
13984.01 702
13985.12 670
13986.24 695
13987.36 713
13988.47 694
13989.59 692
13990.71 708
13991.82 703
13992.94 732
13994.06 770
13995.17 729
13996.29 694
13997.41 701
13998.52 693
13999.64 753
14000.76 668
14001.88 678
14002.99 704
14004.11 721
14005.23 707
14006.34 680
14007.46 676
14008.58 703
14009.70 734
14010.81 670
14011.93 658
14013.05 681
14014.17 727
14015.28 714
14016.40 720
14017.52 706
14018.64 734
14019.76 698
14020.87 678
14021.99 667
14023.11 648
14024.23 678
14025.35 752
14026.46 710
14027.58 714
14028.70 697
14029.82 734
14030.94 774
14032.06 723
14033.17 727
14034.29 737
14035.41 735
14036.53 706
14037.65 750
14038.77 720
14039.88 681
14041.00 743
14042.12 712
14043.24 742
14044.36 737
14045.48 766
14046.60 776
14047.72 773
14048.84 726
14049.95 772
14051.07 862
14052.19 834
14053.31 799
14054.43 819
14055.55 804
14056.67 860
14057.79 902
14058.91 870
14060.03 900
14061.15 889
14062.27 859
14063.39 854
14064.51 861
14065.63 944
14066.75 823
14067.87 897
14068.99 943
14070.11 941
14071.23 946
14072.35 962
14073.47 954
14074.59 959
14075.71 1046
14076.83 1027
14077.95 1090
14079.07 1109
14080.19 1111
14081.31 1132
14082.43 1189
14083.55 1241
14084.67 1119
14085.79 1195
14086.91 1193
14088.03 1230
14089.15 1245
14090.27 1301
14091.39 1367
14092.51 1345
14093.63 1325
14094.75 1317
14095.87 1391
14097.00 1373
14098.12 1352
14099.24 1333
14100.36 1317
14101.48 1315
14102.60 1271
14103.72 1178
14104.84 1180
14105.96 1154
14107.09 1089
14108.21 1124
14109.33 1044
14110.45 1041
14111.57 957
14112.69 888
14113.81 865
14114.94 840
14116.06 857
14117.18 856
14118.30 860
14119.42 835
14120.55 873
14121.67 873
14122.79 827
14123.91 783
14125.03 831
14126.16 814
14127.28 798
14128.40 799
14129.52 799
14130.64 738
14131.77 790
14132.89 761
14134.01 736
14135.13 722
14136.26 738
14137.38 732
14138.50 720
14139.62 719
14140.75 735
14141.87 706
14142.99 719
14144.11 687
14145.24 723
14146.36 702
14147.48 713
14148.61 686
14149.73 715
14150.85 691
14151.98 679
14153.10 697
14154.22 697
14155.35 679
14156.47 635
14157.59 719
14158.72 667
14159.84 662
14160.96 678
14162.09 650
14163.21 657
14164.33 675
14165.46 763
14166.58 623
14167.70 692
14168.83 694
14169.95 713
14171.08 636
14172.20 652
14173.32 740
14174.45 705
14175.57 739
14176.70 649
14177.82 629
14178.94 675
14180.07 643
14181.19 614
14182.32 624
14183.44 678
14184.57 677
14185.69 640
14186.81 615
14187.94 644
14189.06 663
14190.19 597
14191.31 652
14192.44 655
14193.56 633
14194.69 615
14195.81 646
14196.94 655
14198.06 643
14199.19 634
14200.31 644
14201.44 573
14202.56 595
14203.69 662
14204.81 612
14205.94 620
14207.06 646
14208.19 635
14209.31 652
14210.44 613
14211.57 567
14212.69 583
14213.82 580
14214.94 590
14216.07 596
14217.19 595
14218.32 553
14219.44 554
14220.57 565
14221.70 631
14222.82 596
14223.95 647
14225.07 596
14226.20 616
14227.33 605
14228.45 612
14229.58 596
14230.71 562
14231.83 551
14232.96 577
14234.08 612
14235.21 551
14236.34 566
14237.46 578
14238.59 596
14239.72 537
14240.84 567
14241.97 573
14243.10 572
14244.22 605
14245.35 548
14246.48 534
14247.60 534
14248.73 543
14249.86 595
14250.99 585
14252.11 534
14253.24 529
14254.37 539
14255.49 577
14256.62 521
14257.75 471
14258.88 510
14260.00 507
14261.13 500
14262.26 545
14263.39 551
14264.51 540
14265.64 564
14266.77 512
14267.90 495
14269.02 543
14270.15 516
14271.28 506
14272.41 545
14273.54 534
14274.66 547
14275.79 550
14276.92 500
14278.05 449
14279.18 539
14280.30 511
14281.43 484
14282.56 446
14283.69 496
14284.82 444
14285.95 493
14287.07 476
14288.20 487
14289.33 473
14290.46 509
14291.59 495
14292.72 472
14293.85 481
14294.98 466
14296.10 498
14297.23 466
14298.36 430
14299.49 472
14300.62 496
14301.75 484
14302.88 494
14304.01 469
14305.14 500
14306.27 488
14307.39 505
14308.52 460
14309.65 432
14310.78 441
14311.91 448
14313.04 473
14314.17 477
14315.30 426
14316.43 430
14317.56 460
14318.69 464
14319.82 447
14320.95 453
14322.08 449
14323.21 444
14324.34 379
14325.47 450
14326.60 412
14327.73 411
14328.86 421
14329.99 487
14331.12 470
14332.25 458
14333.38 388
14334.51 438
14335.64 418
14336.77 381
14337.90 414
14339.03 452
14340.16 444
14341.29 467
14342.42 442
14343.56 411
14344.69 480
14345.82 451
14346.95 426
14348.08 412
14349.21 413
14350.34 427
14351.47 447
14352.60 445
14353.73 427
14354.87 411
14356.00 427
14357.13 401
14358.26 434
14359.39 423
14360.52 413
14361.65 440
14362.78 405
14363.92 449
14365.05 456
14366.18 420
14367.31 437
14368.44 449
14369.57 388
14370.71 399
14371.84 445
14372.97 425
14374.10 396
14375.23 436
14376.37 416
14377.50 418
14378.63 436
14379.76 478
14380.89 458
14382.03 427
14383.16 493
14384.29 459
14385.42 455
14386.56 466
14387.69 462
14388.82 471
14389.95 492
14391.09 434
14392.22 441
14393.35 419
14394.48 448
14395.62 453
14396.75 435
14397.88 460
14399.02 465
14400.15 465
14401.28 495
14402.41 467
14403.55 417
14404.68 427
14405.81 453
14406.95 456
14408.08 479
14409.21 447
14410.35 461
14411.48 451
14412.61 434
14413.75 477
14414.88 454
14416.01 451
14417.15 453
14418.28 473
14419.42 489
14420.55 426
14421.68 509
14422.82 469
14423.95 486
14425.08 447
14426.22 482
14427.35 465
14428.49 449
14429.62 462
14430.75 470
14431.89 442
14433.02 458
14434.16 460
14435.29 465
14436.43 458
14437.56 508
14438.69 489
14439.83 466
14440.96 438
14442.10 484
14443.23 452
14444.37 468
14445.50 463
14446.64 430
14447.77 454
14448.91 411
14450.04 442
14451.18 422
14452.31 462
14453.45 450
14454.58 478
14455.72 442
14456.85 424
14457.99 501
14459.12 481
14460.26 471
14461.39 431
14462.53 445
14463.66 424
14464.80 462
14465.94 417
14467.07 411
14468.21 425
14469.34 474
14470.48 471
14471.61 418
14472.75 441
14473.89 471
14475.02 470
14476.16 436
14477.29 495
14478.43 465
14479.57 495
14480.70 474
14481.84 485
14482.97 460
14484.11 459
14485.25 455
14486.38 452
14487.52 443
14488.66 460
14489.79 503
14490.93 477
14492.07 483
14493.20 465
14494.34 495
14495.48 445
14496.61 458
14497.75 454
14498.89 499
14500.02 496
14501.16 522
14502.30 526
14503.43 471
14504.57 495
14505.71 494
14506.84 485
14507.98 483
14509.12 543
14510.26 523
14511.39 524
14512.53 496
14513.67 491
14514.81 524
14515.94 514
14517.08 561
14518.22 553
14519.36 482
14520.49 506
14521.63 546
14522.77 528
14523.91 560
14525.05 550
14526.18 532
14527.32 500
14528.46 529
14529.60 506
14530.74 489
14531.87 490
14533.01 522
14534.15 496
14535.29 477
14536.43 487
14537.56 463
14538.70 455
14539.84 451
14540.98 448
14542.12 454
14543.26 471
14544.40 489
14545.53 487
14546.67 454
14547.81 534
14548.95 482
14550.09 481
14551.23 472
14552.37 489
14553.51 453
14554.65 442
14555.78 500
14556.92 528
14558.06 493
14559.20 476
14560.34 472
14561.48 472
14562.62 511
14563.76 511
14564.90 480
14566.04 466
14567.18 510
14568.32 545
14569.46 540
14570.60 474
14571.74 515
14572.88 493
14574.02 466
14575.16 445
14576.30 547
14577.44 514
14578.58 515
14579.72 537
14580.86 497
14582.00 561
14583.14 499
14584.28 502
14585.42 508
14586.56 563
14587.70 559
14588.84 503
14589.98 580
14591.12 533
14592.26 530
14593.40 561
14594.54 546
14595.68 557
14596.82 554
14597.96 568
14599.10 594
14600.24 580
14601.38 626
14602.52 566
14603.67 611
14604.81 603
14605.95 626
14607.09 559
14608.23 611
14609.37 614
14610.51 617
14611.65 631
14612.79 595
14613.94 635
14615.08 643
14616.22 578
14617.36 628
14618.50 652
14619.64 628
14620.79 703
14621.93 688
14623.07 668
14624.21 689
14625.35 732
14626.49 704
14627.64 736
14628.78 705
14629.92 761
14631.06 814
14632.20 748
14633.35 869
14634.49 815
14635.63 758
14636.77 713
14637.91 774
14639.06 714
14640.20 662
14641.34 658
14642.48 718
14643.63 672
14644.77 686
14645.91 675
14647.05 614
14648.20 608
14649.34 577
14650.48 576
14651.63 538
14652.77 538
14653.91 520
14655.05 524
14656.20 490
14657.34 498
14658.48 510
14659.63 502
14660.77 535
14661.91 490
14663.06 538
14664.20 517
14665.34 537
14666.49 513
14667.63 503
14668.77 557
14669.92 522
14671.06 473
14672.20 449
14673.35 450
14674.49 451
14675.64 439
14676.78 460
14677.92 446
14679.07 479
14680.21 466
14681.35 442
14682.50 409
14683.64 434
14684.79 418
14685.93 434
14687.08 423
14688.22 412
14689.36 424
14690.51 439
14691.65 458
14692.80 399
14693.94 353
14695.09 372
14696.23 428
14697.38 393
14698.52 396
14699.66 370
14700.81 374
14701.95 440
14703.10 379
14704.24 409
14705.39 409
14706.53 391
14707.68 357
14708.82 375
14709.97 385
14711.11 454
14712.26 413
14713.40 427
14714.55 400
14715.69 354
14716.84 446
14717.99 412
14719.13 361
14720.28 369
14721.42 373
14722.57 346
14723.71 376
14724.86 395
14726.00 390
14727.15 376
14728.30 402
14729.44 446
14730.59 401
14731.73 416
14732.88 355
14734.03 389
14735.17 351
14736.32 339
14737.46 388
14738.61 399
14739.76 375
14740.90 359
14742.05 380
14743.20 362
14744.34 358
14745.49 361
14746.64 345
14747.78 382
14748.93 378
14750.08 370
14751.22 377
14752.37 398
14753.52 383
14754.66 350
14755.81 361
14756.96 361
14758.10 370
14759.25 350
14760.40 357
14761.54 345
14762.69 326
14763.84 407
14764.99 379
14766.13 347
14767.28 391
14768.43 417
14769.58 352
14770.72 381
14771.87 379
14773.02 381
14774.17 382
14775.31 384
14776.46 369
14777.61 380
14778.76 369
14779.90 365
14781.05 377
14782.20 363
14783.35 330
14784.50 329
14785.64 338
14786.79 345
14787.94 338
14789.09 345
14790.24 372
14791.38 339
14792.53 392
14793.68 365
14794.83 362
14795.98 346
14797.13 380
14798.28 355
14799.42 381
14800.57 357
14801.72 351
14802.87 313
14804.02 333
14805.17 332
14806.32 360
14807.47 350
14808.61 321
14809.76 344
14810.91 330
14812.06 337
14813.21 329
14814.36 339
14815.51 351
14816.66 305
14817.81 315
14818.96 272
14820.11 319
14821.26 318
14822.41 305
14823.55 310
14824.70 292
14825.85 337
14827.00 331
14828.15 362
14829.30 330
14830.45 304
14831.60 319
14832.75 330
14833.90 312
14835.05 338
14836.20 294
14837.35 310
14838.50 310
14839.65 285
14840.80 319
14841.95 331
14843.10 312
14844.25 324
14845.40 327
14846.55 330
14847.70 305
14848.86 314
14850.01 313
14851.16 327
14852.31 333
14853.46 304
14854.61 305
14855.76 315
14856.91 291
14858.06 320
14859.21 317
14860.36 322
14861.51 339
14862.66 363
14863.82 327
14864.97 319
14866.12 303
14867.27 315
14868.42 329
14869.57 317
14870.72 323
14871.87 338
14873.03 350
14874.18 317
14875.33 314
14876.48 312
14877.63 338
14878.78 340
14879.94 338
14881.09 370
14882.24 335
14883.39 331
14884.54 307
14885.70 325
14886.85 305
14888.00 345
14889.15 314
14890.30 309
14891.46 307
14892.61 297
14893.76 342
14894.91 314
14896.06 347
14897.22 334
14898.37 356
14899.52 338
14900.67 331
14901.83 340
14902.98 357
14904.13 341
14905.28 331
14906.44 320
14907.59 311
14908.74 332
14909.90 349
14911.05 358
14912.20 377
14913.36 343
14914.51 335
14915.66 375
14916.81 346
14917.97 378
14919.12 322
14920.27 343
14921.43 361
14922.58 356
14923.73 322
14924.89 309
14926.04 332
14927.19 377
14928.35 390
14929.50 395
14930.66 351
14931.81 342
14932.96 400
14934.12 340
14935.27 371
14936.42 339
14937.58 338
14938.73 337
14939.89 347
14941.04 359
14942.19 394
14943.35 378
14944.50 373
14945.66 346
14946.81 342
14947.97 379
14949.12 381
14950.27 408
14951.43 366
14952.58 381
14953.74 364
14954.89 384
14956.05 355
14957.20 427
14958.36 383
14959.51 386
14960.67 407
14961.82 356
14962.98 379
14964.13 370
14965.29 358
14966.44 366
14967.60 357
14968.75 379
14969.91 384
14971.06 347
14972.22 361
14973.37 346
14974.53 363
14975.68 356
14976.84 362
14977.99 369
14979.15 370
14980.31 375
14981.46 383
14982.62 368
14983.77 349
14984.93 326
14986.08 337
14987.24 304
14988.40 321
14989.55 337
14990.71 315
14991.86 314
14993.02 309
14994.18 346
14995.33 296
14996.49 268
14997.65 300
14998.80 314
14999.96 323
15001.11 332
15002.27 303
15003.43 271
15004.58 323
15005.74 312
15006.90 323
15008.05 323
15009.21 293
15010.37 292
15011.52 296
15012.68 338
15013.84 308
15014.99 296
15016.15 332
15017.31 308
15018.47 336
15019.62 310
15020.78 293
15021.94 310
15023.09 289
15024.25 309
15025.41 311
15026.57 323
15027.72 321
15028.88 289
15030.04 314
15031.20 338
15032.35 295
15033.51 337
15034.67 301
15035.83 274
15036.98 349
15038.14 301
15039.30 291
15040.46 291
15041.62 271
15042.77 277
15043.93 289
15045.09 307
15046.25 304
15047.41 276
15048.57 287
15049.72 316
15050.88 317
15052.04 320
15053.20 294
15054.36 304
15055.52 315
15056.67 301
15057.83 309
15058.99 309
15060.15 296
15061.31 331
15062.47 329
15063.63 314
15064.79 286
15065.94 322
15067.10 314
15068.26 297
15069.42 285
15070.58 298
15071.74 301
15072.90 284
15074.06 290
15075.22 297
15076.38 329
15077.54 290
15078.70 294
15079.85 317
15081.01 293
15082.17 343
15083.33 324
15084.49 335
15085.65 280
15086.81 304
15087.97 286
15089.13 300
15090.29 302
15091.45 280
15092.61 324
15093.77 324
15094.93 295
15096.09 293
15097.25 290
15098.41 280
15099.57 292
15100.73 309
15101.89 322
15103.05 288
15104.21 306
15105.37 312
15106.53 348
15107.69 293
15108.86 279
15110.02 283
15111.18 302
15112.34 304
15113.50 297
15114.66 314
15115.82 333
15116.98 291
15118.14 280
15119.30 298
15120.46 324
15121.62 325
15122.79 327
15123.95 322
15125.11 299
15126.27 308
15127.43 315
15128.59 295
15129.75 306
15130.91 263
15132.08 307
15133.24 339
15134.40 303
15135.56 326
15136.72 337
15137.88 324
15139.05 300
15140.21 293
15141.37 283
15142.53 327
15143.69 338
15144.85 358
15146.02 330
15147.18 329
15148.34 313
15149.50 343
15150.66 304
15151.83 286
15152.99 315
15154.15 289
15155.31 324
15156.48 314
15157.64 285
15158.80 287
15159.96 332
15161.13 304
15162.29 290
15163.45 356
15164.61 326
15165.78 310
15166.94 323
15168.10 346
15169.27 341
15170.43 320
15171.59 347
15172.75 337
15173.92 312
15175.08 319
15176.24 365
15177.41 373
15178.57 388
15179.73 375
15180.90 360
15182.06 350
15183.22 356
15184.39 331
15185.55 383
15186.71 375
15187.88 377
15189.04 343
15190.21 348
15191.37 360
15192.53 363
15193.70 349
15194.86 359
15196.02 341
15197.19 370
15198.35 388
15199.52 364
15200.68 429
15201.84 396
15203.01 432
15204.17 358
15205.34 332
15206.50 366
15207.67 381
15208.83 392
15209.99 414
15211.16 407
15212.32 397
15213.49 370
15214.65 395
15215.82 407
15216.98 425
15218.15 403
15219.31 438
15220.48 435
15221.64 461
15222.81 413
15223.97 432
15225.14 438
15226.30 489
15227.47 489
15228.63 453
15229.80 426
15230.96 449
15232.13 483
15233.29 524
15234.46 451
15235.62 471
15236.79 423
15237.95 447
15239.12 418
15240.29 460
15241.45 450
15242.62 455
15243.78 423
15244.95 416
15246.11 400
15247.28 364
15248.45 375
15249.61 346
15250.78 376
15251.94 394
15253.11 409
15254.28 389
15255.44 403
15256.61 356
15257.78 374
15258.94 354
15260.11 340
15261.27 340
15262.44 388
15263.61 342
15264.77 324
15265.94 370
15267.11 346
15268.27 325
15269.44 309
15270.61 334
15271.77 297
15272.94 338
15274.11 338
15275.27 349
15276.44 315
15277.61 302
15278.78 309
15279.94 306
15281.11 340
15282.28 291
15283.44 294
15284.61 353
15285.78 345
15286.95 303
15288.11 319
15289.28 287
15290.45 294
15291.62 301
15292.78 330
15293.95 348
15295.12 324
15296.29 355
15297.46 335
15298.62 311
15299.79 290
15300.96 330
15302.13 340
15303.30 363
15304.46 361
15305.63 349
15306.80 301
15307.97 324
15309.14 331
15310.30 284
15311.47 326
15312.64 344
15313.81 315
15314.98 325
15316.15 312
15317.31 320
15318.48 322
15319.65 305
15320.82 302
15321.99 336
15323.16 338
15324.33 345
15325.50 304
15326.66 322
15327.83 365
15329.00 348
15330.17 338
15331.34 301
15332.51 324
15333.68 353
15334.85 334
15336.02 339
15337.19 292
15338.36 311
15339.53 318
15340.70 287
15341.86 329
15343.03 345
15344.20 355
15345.37 313
15346.54 358
15347.71 306
15348.88 275
15350.05 365
15351.22 346
15352.39 308
15353.56 308
15354.73 342
15355.90 370
15357.07 367
15358.24 338
15359.41 311
15360.58 330
15361.75 335
15362.92 327
15364.09 309
15365.26 371
15366.43 393
15367.60 347
15368.78 312
15369.95 346
15371.12 319
15372.29 346
15373.46 349
15374.63 297
15375.80 317
15376.97 350
15378.14 310
15379.31 348
15380.48 361
15381.65 357
15382.83 336
15384.00 321
15385.17 300
15386.34 356
15387.51 340
15388.68 313
15389.85 325
15391.02 342
15392.20 359
15393.37 380
15394.54 381
15395.71 345
15396.88 323
15398.05 341
15399.22 324
15400.40 318
15401.57 314
15402.74 340
15403.91 321
15405.08 306
15406.26 333
15407.43 339
15408.60 342
15409.77 305
15410.94 306
15412.12 322
15413.29 289
15414.46 311
15415.63 367
15416.81 326
15417.98 355
15419.15 324
15420.32 350
15421.50 363
15422.67 327
15423.84 316
15425.01 333
15426.19 315
15427.36 306
15428.53 321
15429.70 341
15430.88 347
15432.05 311
15433.22 329
15434.40 304
15435.57 280
15436.74 370
15437.92 320
15439.09 325
15440.26 328
15441.44 356
15442.61 310
15443.78 307
15444.96 313
15446.13 327
15447.30 316
15448.48 272
15449.65 282
15450.82 279
15452.00 314
15453.17 307
15454.34 331
15455.52 311
15456.69 330
15457.87 294
15459.04 318
15460.21 344
15461.39 291
15462.56 313
15463.74 320
15464.91 327
15466.08 298
15467.26 281
15468.43 344
15469.61 316
15470.78 334
15471.96 322
15473.13 284
15474.31 304
15475.48 279
15476.65 278
15477.83 293
15479.00 318
15480.18 303
15481.35 341
15482.53 308
15483.70 308
15484.88 346
15486.05 309
15487.23 314
15488.40 338
15489.58 325
15490.75 296
15491.93 330
15493.10 308
15494.28 305
15495.45 345
15496.63 327
15497.81 333
15498.98 339
15500.16 372
15501.33 327
15502.51 376
15503.68 364
15504.86 293
15506.03 333
15507.21 324
15508.39 310
15509.56 300
15510.74 293
15511.91 340
15513.09 357
15514.27 362
15515.44 313
15516.62 342
15517.79 337
15518.97 351
15520.15 323
15521.32 310
15522.50 319
15523.68 353
15524.85 360
15526.03 318
15527.21 334
15528.38 317
15529.56 358
15530.74 368
15531.91 342
15533.09 340
15534.27 362
15535.44 355
15536.62 328
15537.80 317
15538.97 338
15540.15 367
15541.33 350
15542.51 383
15543.68 349
15544.86 331
15546.04 354
15547.21 353
15548.39 290
15549.57 353
15550.75 373
15551.92 394
15553.10 420
15554.28 408
15555.46 365
15556.63 416
15557.81 361
15558.99 346
15560.17 348
15561.35 357
15562.52 371
15563.70 403
15564.88 430
15566.06 416
15567.24 401
15568.41 364
15569.59 416
15570.77 394
15571.95 384
15573.13 418
15574.30 404
15575.48 388
15576.66 389
15577.84 413
15579.02 445
15580.20 426
15581.38 417
15582.55 457
15583.73 437
15584.91 421
15586.09 403
15587.27 450
15588.45 455
15589.63 434
15590.81 484
15591.99 470
15593.16 448
15594.34 475
15595.52 503
15596.70 462
15597.88 509
15599.06 506
15600.24 521
15601.42 485
15602.60 504
15603.78 526
15604.96 483
15606.14 445
15607.32 486
15608.50 511
15609.68 536
15610.86 489
15612.04 534
15613.22 513
15614.40 500
15615.58 544
15616.76 535
15617.94 565
15619.12 503
15620.30 536
15621.48 647
15622.66 585
15623.84 594
15625.02 625
15626.20 600
15627.38 610
15628.56 613
15629.74 633
15630.92 559
15632.10 592
15633.28 596
15634.46 608
15635.64 712
15636.82 610
15638.00 647
15639.18 688
15640.36 687
15641.54 664
15642.73 657
15643.91 683
15645.09 695
15646.27 657
15647.45 738
15648.63 697
15649.81 626
15650.99 684
15652.17 684
15653.36 720
15654.54 671
15655.72 717
15656.90 771
15658.08 749
15659.26 738
15660.44 683
15661.63 735
15662.81 696
15663.99 682
15665.17 694
15666.35 650
15667.54 645
15668.72 698
15669.90 687
15671.08 656
15672.26 658
15673.45 663
15674.63 643
15675.81 667
15676.99 619
15678.17 625
15679.36 693
15680.54 654
15681.72 609
15682.90 650
15684.09 711
15685.27 632
15686.45 661
15687.63 692
15688.82 717
15690.00 700
15691.18 656
15692.36 643
15693.55 675
15694.73 709
15695.91 670
15697.10 678
15698.28 680
15699.46 621
15700.65 678
15701.83 706
15703.01 685
15704.20 667
15705.38 701
15706.56 659
15707.75 666
15708.93 703
15710.11 727
15711.30 755
15712.48 729
15713.66 742
15714.85 776
15716.03 776
15717.21 746
15718.40 813
15719.58 811
15720.77 730
15721.95 781
15723.13 742
15724.32 729
15725.50 746
15726.69 762
15727.87 725
15729.05 729
15730.24 774
15731.42 767
15732.61 765
15733.79 744
15734.98 731
15736.16 731
15737.34 728
15738.53 790
15739.71 843
15740.90 816
15742.08 834
15743.27 827
15744.45 841
15745.64 838
15746.82 834
15748.01 831
15749.19 899
15750.38 849
15751.56 952
15752.75 907
15753.93 926
15755.12 913
15756.30 891
15757.49 864
15758.67 883
15759.86 817
15761.04 793
15762.23 783
15763.42 746
15764.60 739
15765.79 795
15766.97 796
15768.16 751
15769.34 775
15770.53 750
15771.71 747
15772.90 763
15774.09 749
15775.27 717
15776.46 821
15777.64 743
15778.83 747
15780.02 672
15781.20 690
15782.39 692
15783.58 684
15784.76 638
15785.95 618
15787.13 617
15788.32 609
15789.51 634
15790.69 657
15791.88 630
15793.07 618
15794.25 613
15795.44 671
15796.63 651
15797.81 594
15799.00 590
15800.19 567
15801.37 540
15802.56 576
15803.75 573
15804.94 571
15806.12 536
15807.31 505
15808.50 541
15809.68 545
15810.87 527
15812.06 543
15813.25 538
15814.43 543
15815.62 497
15816.81 539
15818.00 572
15819.18 518
15820.37 538
15821.56 519
15822.75 525
15823.93 514
15825.12 555
15826.31 484
15827.50 506
15828.69 534
15829.87 523
15831.06 518
15832.25 540
15833.44 536
15834.63 526
15835.81 522
15837.00 488
15838.19 482
15839.38 514
15840.57 486
15841.76 539
15842.94 538
15844.13 458
15845.32 500
15846.51 456
15847.70 548
15848.89 524
15850.08 486
15851.27 508
15852.45 556
15853.64 491
15854.83 504
15856.02 510
15857.21 529
15858.40 573
15859.59 535
15860.78 557
15861.97 523
15863.16 527
15864.35 500
15865.53 514
15866.72 574
15867.91 571
15869.10 553
15870.29 559
15871.48 543
15872.67 554
15873.86 524
15875.05 562
15876.24 602
15877.43 529
15878.62 545
15879.81 537
15881.00 573
15882.19 594
15883.38 523
15884.57 530
15885.76 556
15886.95 558
15888.14 503
15889.33 523
15890.52 541
15891.71 580
15892.90 597
15894.09 540
15895.28 604
15896.47 589
15897.66 617
15898.85 558
15900.04 544
15901.24 585
15902.43 580
15903.62 637
15904.81 672
15906.00 649
15907.19 556
15908.38 643
15909.57 619
15910.76 644
15911.95 616
15913.14 579
15914.34 617
15915.53 581
15916.72 605
15917.91 612
15919.10 634
15920.29 620
15921.48 572
15922.68 572
15923.87 586
15925.06 604
15926.25 586
15927.44 586
15928.63 596
15929.83 611
15931.02 562
15932.21 593
15933.40 609
15934.59 586
15935.78 559
15936.98 595
15938.17 549
15939.36 549
15940.55 560
15941.74 533
15942.94 501
15944.13 485
15945.32 465
15946.51 470
15947.71 498
15948.90 434
15950.09 463
15951.28 424
15952.48 510
15953.67 484
15954.86 470
15956.05 429
15957.25 438
15958.44 437
15959.63 443
15960.83 433
15962.02 411
15963.21 423
15964.41 405
15965.60 418
15966.79 413
15967.98 437
15969.18 420
15970.37 388
15971.56 355
15972.76 385
15973.95 349
15975.14 421
15976.34 385
15977.53 375
15978.73 342
15979.92 386
15981.11 379
15982.31 374
15983.50 338
15984.69 358
15985.89 384
15987.08 378
15988.28 368
15989.47 320
15990.66 374
15991.86 363
15993.05 368
15994.25 374
15995.44 382
15996.63 369
15997.83 362
15999.02 339
16000.22 354
16001.41 352
16002.61 375
16003.80 372
16005.00 377
16006.19 344
16007.38 358
16008.58 367
16009.77 349
16010.97 397
16012.16 394
16013.36 367
16014.55 330
16015.75 369
16016.94 358
16018.14 357
16019.33 381
16020.53 368
16021.72 358
16022.92 378
16024.11 340
16025.31 359
16026.51 344
16027.70 355
16028.90 376
16030.09 351
16031.29 342
16032.48 365
16033.68 366
16034.87 340
16036.07 361
16037.27 338
16038.46 321
16039.66 349
16040.85 369
16042.05 332
16043.24 319
16044.44 347
16045.64 317
16046.83 314
16048.03 377
16049.23 349
16050.42 397
16051.62 311
16052.81 345
16054.01 329
16055.21 340
16056.40 349
16057.60 311
16058.80 348
16059.99 363
16061.19 329
16062.39 372
16063.58 347
16064.78 337
16065.98 351
16067.17 368
16068.37 334
16069.57 344
16070.77 314
16071.96 318
16073.16 293
16074.36 304
16075.55 313
16076.75 330
16077.95 293
16079.15 335
16080.34 337
16081.54 350
16082.74 327
16083.94 331
16085.13 334
16086.33 322
16087.53 352
16088.73 330
16089.92 302
16091.12 306
16092.32 302
16093.52 327
16094.71 335
16095.91 315
16097.11 320
16098.31 286
16099.51 318
16100.71 285
16101.90 301
16103.10 312
16104.30 317
16105.50 285
16106.70 316
16107.89 284
16109.09 301
16110.29 318
16111.49 330
16112.69 312
16113.89 317
16115.09 329
16116.28 328
16117.48 317
16118.68 296
16119.88 318
16121.08 306
16122.28 321
16123.48 298
16124.68 275
16125.88 295
16127.08 313
16128.27 343
16129.47 309
16130.67 298
16131.87 293
16133.07 320
16134.27 285
16135.47 320
16136.67 305
16137.87 316
16139.07 322
16140.27 288
16141.47 295
16142.67 310
16143.87 324
16145.07 292
16146.27 308
16147.47 305
16148.67 310
16149.87 308
16151.07 345
16152.27 297
16153.47 271
16154.67 319
16155.87 326
16157.07 313
16158.27 298
16159.47 295
16160.67 312
16161.87 309
16163.07 318
16164.27 309
16165.47 294
16166.67 287
16167.87 326
16169.07 322
16170.27 331
16171.47 364
16172.68 273
16173.88 323
16175.08 292
16176.28 308
16177.48 306
16178.68 283
16179.88 248
16181.08 317
16182.28 311
16183.48 317
16184.69 302
16185.89 310
16187.09 311
16188.29 321
16189.49 332
16190.69 341
16191.89 338
16193.10 303
16194.30 312
16195.50 296
16196.70 328
16197.90 348
16199.10 310
16200.31 292
16201.51 350
16202.71 289
16203.91 320
16205.11 370
16206.32 320
16207.52 320
16208.72 303
16209.92 342
16211.13 329
16212.33 309
16213.53 327
16214.73 311
16215.93 348
16217.14 355
16218.34 355
16219.54 345
16220.74 371
16221.95 353
16223.15 364
16224.35 349
16225.56 350
16226.76 320
16227.96 327
16229.16 331
16230.37 362
16231.57 337
16232.77 362
16233.98 355
16235.18 355
16236.38 339
16237.59 350
16238.79 329
16239.99 363
16241.20 347
16242.40 338
16243.60 353
16244.81 376
16246.01 371
16247.21 358
16248.42 372
16249.62 372
16250.82 359
16252.03 321
16253.23 304
16254.44 335
16255.64 384
16256.84 348
16258.05 383
16259.25 379
16260.46 363
16261.66 372
16262.86 403
16264.07 402
16265.27 413
16266.48 370
16267.68 404
16268.89 408
16270.09 386
16271.29 350
16272.50 383
16273.70 401
16274.91 379
16276.11 387
16277.32 392
16278.52 424
16279.73 405
16280.93 404
16282.14 397
16283.34 405
16284.55 417
16285.75 384
16286.96 435
16288.16 426
16289.37 453
16290.57 443
16291.78 406
16292.98 462
16294.19 438
16295.39 447
16296.60 427
16297.80 415
16299.01 413
16300.22 419
16301.42 436
16302.63 405
16303.83 439
16305.04 446
16306.24 438
16307.45 424
16308.66 428
16309.86 441
16311.07 395
16312.27 477
16313.48 432
16314.69 458
16315.89 428
16317.10 415
16318.30 408
16319.51 388
16320.72 362
16321.92 421
16323.13 407
16324.34 417
16325.54 355
16326.75 355
16327.96 366
16329.16 372
16330.37 409
16331.58 346
16332.78 358
16333.99 360
16335.20 375
16336.40 368
16337.61 381
16338.82 337
16340.02 299
16341.23 325
16342.44 311
16343.65 322
16344.85 355
16346.06 321
16347.27 273
16348.47 300
16349.68 297
16350.89 313
16352.10 301
16353.30 320
16354.51 294
16355.72 326
16356.93 305
16358.13 312
16359.34 307
16360.55 316
16361.76 335
16362.97 298
16364.17 314
16365.38 309
16366.59 292
16367.80 303
16369.01 324
16370.21 322
16371.42 320
16372.63 304
16373.84 298
16375.05 266
16376.26 287
16377.46 320
16378.67 286
16379.88 318
16381.09 337
16382.30 277
16383.51 284
16384.72 327
16385.92 345
16387.13 341
16388.34 314
16389.55 305
16390.76 306
16391.97 305
16393.18 284
16394.39 308
16395.60 284
16396.80 253
16398.01 270
16399.22 269
16400.43 288
16401.64 266
16402.85 301
16404.06 275
16405.27 282
16406.48 270
16407.69 294
16408.90 312
16410.11 277
16411.32 285
16412.53 292
16413.74 292
16414.95 304
16416.16 273
16417.37 300
16418.58 292
16419.79 303
16421.00 286
16422.21 253
16423.42 257
16424.63 266
16425.84 284
16427.05 278
16428.26 275
16429.47 278
16430.68 248
16431.89 270
16433.10 291
16434.31 314
16435.52 262
16436.73 289
16437.94 261
16439.15 287
16440.36 249
16441.57 275
16442.79 295
16444.00 292
16445.21 300
16446.42 282
16447.63 283
16448.84 296
16450.05 291
16451.26 297
16452.47 278
16453.68 310
16454.90 275
16456.11 266
16457.32 294
16458.53 283
16459.74 287
16460.95 289
16462.16 283
16463.38 291
16464.59 258
16465.80 264
16467.01 269
16468.22 280
16469.43 242
16470.65 252
16471.86 267
16473.07 273
16474.28 277
16475.49 255
16476.71 291
16477.92 263
16479.13 233
16480.34 252
16481.56 247
16482.77 272
16483.98 268
16485.19 263
16486.40 292
16487.62 277
16488.83 245
16490.04 260
16491.25 278
16492.47 251
16493.68 265
16494.89 291
16496.11 263
16497.32 257
16498.53 277
16499.74 271
16500.96 257
16502.17 283
16503.38 276
16504.60 226
16505.81 256
16507.02 261
16508.24 280
16509.45 261
16510.66 275
16511.88 269
16513.09 281
16514.30 288
16515.52 279
16516.73 272
16517.94 265
16519.16 271
16520.37 248
16521.58 253
16522.80 235
16524.01 270
16525.23 285
16526.44 293
16527.65 284
16528.87 266
16530.08 259
16531.30 267
16532.51 252
16533.72 270
16534.94 263
16536.15 275
16537.37 245
16538.58 265
16539.80 235
16541.01 289
16542.23 254
16543.44 257
16544.65 247
16545.87 257
16547.08 277
16548.30 290
16549.51 269
16550.73 278
16551.94 277
16553.16 260
16554.37 254
16555.59 280
16556.80 293
16558.02 279
16559.23 287
16560.45 267
16561.66 268
16562.88 263
16564.09 265
16565.31 280
16566.52 265
16567.74 294
16568.96 280
16570.17 271
16571.39 275
16572.60 265
16573.82 269
16575.03 286
16576.25 266
16577.47 291
16578.68 302
16579.90 314
16581.11 261
16582.33 269
16583.54 278
16584.76 288
16585.98 291
16587.19 267
16588.41 312
16589.63 244
16590.84 303
16592.06 280
16593.27 312
16594.49 267
16595.71 290
16596.92 264
16598.14 219
16599.36 267
16600.57 258
16601.79 272
16603.01 249
16604.22 243
16605.44 251
16606.66 260
16607.87 281
16609.09 246
16610.31 254
16611.53 245
16612.74 247
16613.96 233
16615.18 259
16616.39 250
16617.61 265
16618.83 244
16620.05 248
16621.26 215
16622.48 248
16623.70 255
16624.92 246
16626.13 219
16627.35 235
16628.57 246
16629.79 238
16631.00 231
16632.22 229
16633.44 240
16634.66 263
16635.88 254
16637.09 278
16638.31 267
16639.53 254
16640.75 253
16641.97 233
16643.18 257
16644.40 257
16645.62 273
16646.84 276
16648.06 260
16649.28 239
16650.49 228
16651.71 263
16652.93 267
16654.15 240
16655.37 246
16656.59 270
16657.81 241
16659.03 258
16660.24 257
16661.46 260
16662.68 227
16663.90 240
16665.12 224
16666.34 205
16667.56 233
16668.78 224
16670.00 251
16671.22 244
16672.43 252
16673.65 242
16674.87 233
16676.09 221
16677.31 255
16678.53 251
16679.75 244
16680.97 230
16682.19 249
16683.41 210
16684.63 223
16685.85 271
16687.07 265
16688.29 285
16689.51 246
16690.73 286
16691.95 258
16693.17 227
16694.39 270
16695.61 252
16696.83 258
16698.05 258
16699.27 238
16700.49 244
16701.71 215
16702.93 221
16704.15 210
16705.37 230
16706.59 216
16707.81 244
16709.03 285
16710.25 228
16711.48 259
16712.70 229
16713.92 239
16715.14 215
16716.36 244
16717.58 245
16718.80 217
16720.02 221
16721.24 217
16722.46 236
16723.68 226
16724.91 236
16726.13 238
16727.35 222
16728.57 238
16729.79 231
16731.01 217
16732.23 219
16733.46 212
16734.68 233
16735.90 233
16737.12 221
16738.34 228
16739.56 223
16740.79 238
16742.01 262
16743.23 237
16744.45 247
16745.67 236
16746.90 234
16748.12 230
16749.34 211
16750.56 232
16751.78 231
16753.01 205
16754.23 273
16755.45 266
16756.67 242
16757.90 213
16759.12 256
16760.34 253
16761.56 225
16762.79 241
16764.01 250
16765.23 245
16766.45 203
16767.68 280
16768.90 228
16770.12 233
16771.34 261
16772.57 230
16773.79 244
16775.01 271
16776.24 242
16777.46 266
16778.68 219
16779.91 256
16781.13 264
16782.35 227
16783.58 227
16784.80 230
16786.02 249
16787.25 272
16788.47 244
16789.69 261
16790.92 261
16792.14 266
16793.36 244
16794.59 237
16795.81 234
16797.04 295
16798.26 254
16799.48 238
16800.71 246
16801.93 263
16803.16 276
16804.38 252
16805.60 234
16806.83 234
16808.05 280
16809.28 271
16810.50 268
16811.73 234
16812.95 237
16814.17 262
16815.40 243
16816.62 260
16817.85 229
16819.07 244
16820.30 254
16821.52 253
16822.75 261
16823.97 241
16825.20 232
16826.42 234
16827.65 272
16828.87 259
16830.10 274
16831.32 260
16832.55 294
16833.77 277
16835.00 313
16836.22 295
16837.45 296
16838.67 266
16839.90 281
16841.12 295
16842.35 286
16843.57 281
16844.80 304
16846.03 322
16847.25 304
16848.48 298
16849.70 307
16850.93 329
16852.15 328
16853.38 318
16854.61 312
16855.83 287
16857.06 296
16858.28 318
16859.51 323
16860.74 363
16861.96 368
16863.19 344
16864.42 324
16865.64 363
16866.87 355
16868.09 374
16869.32 408
16870.55 394
16871.77 409
16873.00 425
16874.23 374
16875.45 382
16876.68 434
16877.91 449
16879.13 438
16880.36 419
16881.59 400
16882.82 417
16884.04 393
16885.27 373
16886.50 419
16887.72 451
16888.95 418
16890.18 368
16891.41 407
16892.63 382
16893.86 384
16895.09 406
16896.32 387
16897.54 379
16898.77 353
16900.00 341
16901.23 310
16902.45 303
16903.68 323
16904.91 315
16906.14 360
16907.36 346
16908.59 356
16909.82 330
16911.05 351
16912.28 321
16913.50 333
16914.73 300
16915.96 346
16917.19 336
16918.42 326
16919.65 303
16920.87 294
16922.10 317
16923.33 333
16924.56 304
16925.79 294
16927.02 288
16928.24 285
16929.47 303
16930.70 301
16931.93 302
16933.16 298
16934.39 269
16935.62 283
16936.85 268
16938.08 270
16939.30 267
16940.53 274
16941.76 244
16942.99 221
16944.22 252
16945.45 233
16946.68 252
16947.91 252
16949.14 268
16950.37 275
16951.60 272
16952.83 272
16954.06 259
16955.29 229
16956.52 244
16957.74 252
16958.97 265
16960.20 251
16961.43 278
16962.66 235
16963.89 255
16965.12 257
16966.35 265
16967.58 240
16968.81 252
16970.04 267
16971.27 260
16972.50 264
16973.74 288
16974.97 266
16976.20 240
16977.43 235
16978.66 248
16979.89 255
16981.12 242
16982.35 260
16983.58 259
16984.81 251
16986.04 253
16987.27 229
16988.50 247
16989.73 245
16990.96 232
16992.19 268
16993.43 276
16994.66 264
16995.89 221
16997.12 231
16998.35 256
16999.58 232
17000.81 271
17002.04 255
17003.28 237
17004.51 248
17005.74 261
17006.97 251
17008.20 246
17009.43 226
17010.66 261
17011.90 239
17013.13 282
17014.36 257
17015.59 231
17016.82 235
17018.05 232
17019.29 267
17020.52 262
17021.75 230
17022.98 224
17024.21 278
17025.45 250
17026.68 232
17027.91 204
17029.14 220
17030.38 253
17031.61 261
17032.84 250
17034.07 234
17035.31 209
17036.54 228
17037.77 242
17039.00 230
17040.24 226
17041.47 238
17042.70 235
17043.93 253
17045.17 242
17046.40 193
17047.63 206
17048.87 211
17050.10 199
17051.33 212
17052.57 194
17053.80 228
17055.03 222
17056.27 236
17057.50 215
17058.73 220
17059.97 229
17061.20 220
17062.43 237
17063.67 216
17064.90 226
17066.13 219
17067.37 193
17068.60 194
17069.83 208
17071.07 218
17072.30 185
17073.54 210
17074.77 208
17076.00 194
17077.24 214
17078.47 208
17079.71 216
17080.94 194
17082.17 198
17083.41 197
17084.64 246
17085.88 225
17087.11 216
17088.35 225
17089.58 213
17090.81 214
17092.05 213
17093.28 222
17094.52 190
17095.75 190
17096.99 205
17098.22 232
17099.46 231
17100.69 227
17101.93 237
17103.16 209
17104.40 223
17105.63 223
17106.87 271
17108.10 234
17109.34 205
17110.57 226
17111.81 231
17113.04 176
17114.28 173
17115.51 203
17116.75 181
17117.99 176
17119.22 170
17120.46 187
17121.69 197
17122.93 234
17124.16 194
17125.40 176
17126.64 204
17127.87 222
17129.11 243
17130.34 210
17131.58 190
17132.82 223
17134.05 202
17135.29 201
17136.52 186
17137.76 199
17139.00 189
17140.23 209
17141.47 204
17142.71 200
17143.94 195
17145.18 196
17146.41 183
17147.65 201
17148.89 194
17150.12 218
17151.36 243
17152.60 186
17153.83 177
17155.07 192
17156.31 204
17157.55 191
17158.78 216
17160.02 195
17161.26 184
17162.49 191
17163.73 231
17164.97 176
17166.21 192
17167.44 197
17168.68 172
17169.92 193
17171.15 227
17172.39 221
17173.63 224
17174.87 209
17176.10 159
17177.34 203
17178.58 195
17179.82 201
17181.06 194
17182.29 188
17183.53 183
17184.77 196
17186.01 200
17187.25 189
17188.48 195
17189.72 174
17190.96 194
17192.20 176
17193.44 193
17194.67 201
17195.91 206
17197.15 214
17198.39 217
17199.63 226
17200.87 197
17202.10 177
17203.34 210
17204.58 174
17205.82 188
17207.06 209
17208.30 193
17209.54 166
17210.78 147
17212.01 194
17213.25 218
17214.49 199
17215.73 183
17216.97 184
17218.21 188
17219.45 202
17220.69 180
17221.93 172
17223.17 221
17224.41 161
17225.65 186
17226.89 188
17228.12 177
17229.36 170
17230.60 159
17231.84 166
17233.08 200
17234.32 184
17235.56 183
17236.80 175
17238.04 186
17239.28 158
17240.52 171
17241.76 208
17243.00 218
17244.24 184
17245.48 202
17246.72 194
17247.96 197
17249.20 193
17250.44 198
17251.68 193
17252.92 218
17254.16 194
17255.40 186
17256.64 188
17257.89 181
17259.13 182
17260.37 180
17261.61 175
17262.85 197
17264.09 177
17265.33 173
17266.57 158
17267.81 196
17269.05 179
17270.29 187
17271.53 196
17272.78 194
17274.02 187
17275.26 196
17276.50 205
17277.74 224
17278.98 194
17280.22 161
17281.46 151
17282.71 166
17283.95 186
17285.19 156
17286.43 209
17287.67 166
17288.91 183
17290.16 171
17291.40 202
17292.64 157
17293.88 196
17295.12 181
17296.36 204
17297.61 197
17298.85 199
17300.09 210
17301.33 198
17302.58 202
17303.82 176
17305.06 185
17306.30 168
17307.54 195
17308.79 196
17310.03 186
17311.27 175
17312.51 198
17313.76 210
17315.00 217
17316.24 186
17317.48 172
17318.73 176
17319.97 174
17321.21 178
17322.46 174
17323.70 160
17324.94 185
17326.18 220
17327.43 171
17328.67 176
17329.91 164
17331.16 213
17332.40 179
17333.64 180
17334.89 185
17336.13 178
17337.37 192
17338.62 181
17339.86 187
17341.10 188
17342.35 185
17343.59 165
17344.84 179
17346.08 166
17347.32 225
17348.57 204
17349.81 169
17351.05 166
17352.30 165
17353.54 187
17354.79 197
17356.03 193
17357.27 210
17358.52 204
17359.76 184
17361.01 181
17362.25 189
17363.50 175
17364.74 177
17365.98 157
17367.23 168
17368.47 182
17369.72 200
17370.96 159
17372.21 176
17373.45 196
17374.70 186
17375.94 221
17377.19 194
17378.43 186
17379.68 201
17380.92 195
17382.17 179
17383.41 168
17384.66 174
17385.90 179
17387.15 201
17388.39 224
17389.64 160
17390.88 166
17392.13 189
17393.37 167
17394.62 163
17395.86 161
17397.11 180
17398.36 184
17399.60 195
17400.85 195
17402.09 192
17403.34 154
17404.58 168
17405.83 185
17407.08 199
17408.32 183
17409.57 182
17410.81 226
17412.06 222
17413.31 184
17414.55 187
17415.80 197
17417.05 175
17418.29 187
17419.54 185
17420.78 204
17422.03 208
17423.28 195
17424.52 196
17425.77 169
17427.02 177
17428.26 184
17429.51 182
17430.76 175
17432.00 212
17433.25 201
17434.50 196
17435.75 206
17436.99 217
17438.24 210
17439.49 164
17440.73 190
17441.98 204
17443.23 182
17444.48 192
17445.72 198
17446.97 196
17448.22 214
17449.46 174
17450.71 197
17451.96 202
17453.21 207
17454.45 210
17455.70 197
17456.95 206
17458.20 184
17459.45 179
17460.69 200
17461.94 193
17463.19 204
17464.44 211
17465.69 231
17466.93 225
17468.18 202
17469.43 188
17470.68 200
17471.93 197
17473.17 178
17474.42 177
17475.67 215
17476.92 203
17478.17 206
17479.42 194
17480.67 186
17481.91 174
17483.16 184
17484.41 189
17485.66 214
17486.91 174
17488.16 180
17489.41 209
17490.66 184
17491.90 200
17493.15 216
17494.40 239
17495.65 206
17496.90 218
17498.15 199
17499.40 222
17500.65 193
17501.90 203
17503.15 223
17504.40 246
17505.65 212
17506.90 217
17508.14 218
17509.39 207
17510.64 204
17511.89 180
17513.14 234
17514.39 200
17515.64 230
17516.89 226
17518.14 208
17519.39 204
17520.64 196
17521.89 234
17523.14 220
17524.39 190
17525.64 184
17526.89 232
17528.14 213
17529.39 196
17530.64 215
17531.89 228
17533.14 238
17534.40 195
17535.65 209
17536.90 214
17538.15 240
17539.40 243
17540.65 235
17541.90 211
17543.15 238
17544.40 252
17545.65 231
17546.90 211
17548.15 200
17549.40 217
17550.66 224
17551.91 228
17553.16 226
17554.41 191
17555.66 236
17556.91 204
17558.16 219
17559.41 228
17560.67 223
17561.92 221
17563.17 232
17564.42 237
17565.67 213
17566.92 206
17568.18 223
17569.43 231
17570.68 213
17571.93 232
17573.18 221
17574.43 216
17575.69 189
17576.94 190
17578.19 201
17579.44 184
17580.69 222
17581.95 226
17583.20 206
17584.45 211
17585.70 207
17586.96 209
17588.21 214
17589.46 178
17590.71 245
17591.97 206
17593.22 231
17594.47 207
17595.72 231
17596.98 244
17598.23 252
17599.48 233
17600.73 241
17601.99 224
17603.24 239
17604.49 226
17605.75 179
17607.00 196
17608.25 206
17609.51 219
17610.76 217
17612.01 221
17613.27 215
17614.52 237
17615.77 260
17617.03 218
17618.28 221
17619.53 215
17620.79 242
17622.04 195
17623.29 247
17624.55 207
17625.80 204
17627.05 211
17628.31 210
17629.56 212
17630.82 192
17632.07 177
17633.32 204
17634.58 226
17635.83 203
17637.09 216
17638.34 187
17639.60 212
17640.85 196
17642.10 215
17643.36 195
17644.61 202
17645.87 216
17647.12 203
17648.38 183
17649.63 217
17650.89 215
17652.14 210
17653.39 211
17654.65 209
17655.90 215
17657.16 201
17658.41 198
17659.67 199
17660.92 225
17662.18 190
17663.43 184
17664.69 211
17665.94 192
17667.20 184
17668.45 181
17669.71 199
17670.97 214
17672.22 184
17673.48 174
17674.73 193
17675.99 213
17677.24 179
17678.50 177
17679.75 168
17681.01 195
17682.27 238
17683.52 178
17684.78 178
17686.03 170
17687.29 174
17688.55 164
17689.80 186
17691.06 174
17692.31 189
17693.57 166
17694.83 178
17696.08 195
17697.34 171
17698.59 184
17699.85 165
17701.11 159
17702.36 164
17703.62 161
17704.88 199
17706.13 201
17707.39 199
17708.65 183
17709.90 185
17711.16 170
17712.42 173
17713.67 170
17714.93 199
17716.19 177
17717.44 148
17718.70 155
17719.96 147
17721.22 157
17722.47 171
17723.73 165
17724.99 184
17726.25 174
17727.50 163
17728.76 171
17730.02 160
17731.27 174
17732.53 175
17733.79 184
17735.05 181
17736.31 168
17737.56 169
17738.82 165
17740.08 145
17741.34 206
17742.59 176
17743.85 183
17745.11 199
17746.37 194
17747.63 175
17748.88 185
17750.14 156
17751.40 179
17752.66 188
17753.92 172
17755.18 180
17756.43 191
17757.69 167
17758.95 155
17760.21 210
17761.47 207
17762.73 188
17763.99 183
17765.24 183
17766.50 173
17767.76 208
17769.02 190
17770.28 211
17771.54 184
17772.80 204
17774.06 188
17775.32 182
17776.57 162
17777.83 154
17779.09 159
17780.35 182
17781.61 182
17782.87 195
17784.13 213
17785.39 172
17786.65 182
17787.91 193
17789.17 176
17790.43 198
17791.69 175
17792.95 155
17794.21 152
17795.47 187
17796.73 173
17797.99 190
17799.25 175
17800.51 164
17801.77 170
17803.03 188
17804.29 160
17805.55 168
17806.81 170
17808.07 190
17809.33 194
17810.59 178
17811.85 173
17813.11 155
17814.37 157
17815.63 178
17816.89 186
17818.15 186
17819.41 175
17820.67 158
17821.93 152
17823.19 167
17824.45 167
17825.71 171
17826.98 156
17828.24 191
17829.50 172
17830.76 170
17832.02 172
17833.28 189
17834.54 167
17835.80 170
17837.06 177
17838.33 161
17839.59 173
17840.85 197
17842.11 167
17843.37 149
17844.63 137
17845.89 195
17847.16 212
17848.42 191
17849.68 173
17850.94 191
17852.20 200
17853.46 192
17854.73 167
17855.99 179
17857.25 177
17858.51 177
17859.77 177
17861.04 170
17862.30 177
17863.56 143
17864.82 146
17866.09 163
17867.35 171
17868.61 169
17869.87 157
17871.14 179
17872.40 170
17873.66 150
17874.92 172
17876.19 140
17877.45 192
17878.71 181
17879.97 184
17881.24 164
17882.50 173
17883.76 152
17885.03 184
17886.29 162
17887.55 159
17888.81 196
17890.08 199
17891.34 206
17892.60 169
17893.87 184
17895.13 190
17896.39 161
17897.66 154
17898.92 169
17900.18 171
17901.45 142
17902.71 194
17903.97 184
17905.24 142
17906.50 166
17907.77 182
17909.03 190
17910.29 173
17911.56 176
17912.82 168
17914.09 150
17915.35 167
17916.61 172
17917.88 190
17919.14 168
17920.41 171
17921.67 175
17922.93 171
17924.20 156
17925.46 142
17926.73 177
17927.99 181
17929.26 188
17930.52 164
17931.79 172
17933.05 171
17934.32 150
17935.58 165
17936.84 152
17938.11 146
17939.37 139
17940.64 154
17941.90 191
17943.17 164
17944.43 156
17945.70 184
17946.96 192
17948.23 172
17949.50 176
17950.76 172
17952.03 194
17953.29 180
17954.56 156
17955.82 202
17957.09 185
17958.35 200
17959.62 148
17960.88 171
17962.15 176
17963.42 153
17964.68 199
17965.95 151
17967.21 150
17968.48 165
17969.74 168
17971.01 178
17972.28 180
17973.54 182
17974.81 166
17976.08 147
17977.34 130
17978.61 164
17979.87 126
17981.14 158
17982.41 190
17983.67 168
17984.94 159
17986.21 172
17987.47 172
17988.74 187
17990.01 178
17991.27 170
17992.54 161
17993.81 154
17995.07 176
17996.34 173
17997.61 174
17998.87 169
18000.14 161
18001.41 191
18002.68 214
18003.94 183
18005.21 169
18006.48 152
18007.74 157
18009.01 164
18010.28 136
18011.55 168
18012.81 157
18014.08 149
18015.35 170
18016.62 172
18017.88 184
18019.15 184
18020.42 179
18021.69 163
18022.96 167
18024.22 156
18025.49 154
18026.76 156
18028.03 159
18029.29 174
18030.56 172
18031.83 166
18033.10 160
18034.37 132
18035.64 161
18036.90 151
18038.17 163
18039.44 168
18040.71 154
18041.98 180
18043.25 172
18044.51 173
18045.78 145
18047.05 177
18048.32 172
18049.59 169
18050.86 166
18052.13 162
18053.40 172
18054.67 173
18055.93 156
18057.20 170
18058.47 166
18059.74 167
18061.01 165
18062.28 155
18063.55 159
18064.82 171
18066.09 161
18067.36 188
18068.63 197
18069.90 171
18071.17 141
18072.44 179
18073.70 166
18074.97 158
18076.24 159
18077.51 181
18078.78 168
18080.05 154
18081.32 169
18082.59 188
18083.86 178
18085.13 178
18086.40 163
18087.67 151
18088.94 168
18090.21 162
18091.48 155
18092.75 174
18094.02 161
18095.29 158
18096.57 168
18097.84 189
18099.11 172
18100.38 166
18101.65 163
18102.92 140
18104.19 146
18105.46 144
18106.73 161
18108.00 186
18109.27 157
18110.54 166
18111.81 189
18113.08 210
18114.36 174
18115.63 145
18116.90 155
18118.17 159
18119.44 164
18120.71 177
18121.98 176
18123.25 161
18124.53 167
18125.80 204
18127.07 159
18128.34 167
18129.61 159
18130.88 153
18132.16 170
18133.43 182
18134.70 163
18135.97 161
18137.24 167
18138.51 173
18139.79 154
18141.06 154
18142.33 174
18143.60 184
18144.87 171
18146.15 172
18147.42 151
18148.69 164
18149.96 179
18151.24 165
18152.51 175
18153.78 131
18155.05 139
18156.33 190
18157.60 185
18158.87 177
18160.14 172
18161.42 190
18162.69 145
18163.96 155
18165.23 165
18166.51 180
18167.78 152
18169.05 177
18170.33 166
18171.60 153
18172.87 148
18174.15 122
18175.42 143
18176.69 149
18177.97 142
18179.24 140
18180.51 176
18181.79 177
18183.06 169
18184.33 153
18185.61 143
18186.88 157
18188.15 151
18189.43 161
18190.70 159
18191.97 156
18193.25 175
18194.52 190
18195.80 191
18197.07 164
18198.34 162
18199.62 152
18200.89 184
18202.17 178
18203.44 181
18204.71 159
18205.99 177
18207.26 155
18208.54 188
18209.81 184
18211.09 165
18212.36 134
18213.64 159
18214.91 134
18216.18 149
18217.46 174
18218.73 152
18220.01 159
18221.28 167
18222.56 172
18223.83 151
18225.11 142
18226.38 169
18227.66 161
18228.93 145
18230.21 158
18231.48 147
18232.76 194
18234.03 164
18235.31 164
18236.58 156
18237.86 163
18239.14 170
18240.41 156
18241.69 176
18242.96 132
18244.24 184
18245.51 158
18246.79 178
18248.06 159
18249.34 178
18250.62 170
18251.89 152
18253.17 149
18254.44 170
18255.72 167
18257.00 175
18258.27 163
18259.55 159
18260.82 152
18262.10 160
18263.38 157
18264.65 171
18265.93 173
18267.21 143
18268.48 184
18269.76 172
18271.04 149
18272.31 142
18273.59 163
18274.87 203
18276.14 168
18277.42 174
18278.70 170
18279.97 169
18281.25 127
18282.53 162
18283.80 152
18285.08 149
18286.36 205
18287.63 190
18288.91 150
18290.19 149
18291.47 149
18292.74 168
18294.02 158
18295.30 161
18296.58 134
18297.85 183
18299.13 191
18300.41 138
18301.69 156
18302.96 155
18304.24 170
18305.52 165
18306.80 178
18308.07 163
18309.35 159
18310.63 153
18311.91 169
18313.19 165
18314.46 172
18315.74 161
18317.02 164
18318.30 188
18319.58 148
18320.86 153
18322.13 146
18323.41 139
18324.69 141
18325.97 172
18327.25 154
18328.53 157
18329.80 160
18331.08 163
18332.36 177
18333.64 183
18334.92 178
18336.20 155
18337.48 155
18338.76 136
18340.04 149
18341.31 133
18342.59 150
18343.87 165
18345.15 168
18346.43 147
18347.71 143
18348.99 145
18350.27 171
18351.55 158
18352.83 141
18354.11 149
18355.39 160
18356.67 133
18357.95 166
18359.22 168
18360.50 149
18361.78 153
18363.06 153
18364.34 170
18365.62 156
18366.90 170
18368.18 161
18369.46 176
18370.74 164
18372.02 148
18373.30 172
18374.58 193
18375.86 170
18377.14 153
18378.42 168
18379.71 164
18380.99 165
18382.27 160
18383.55 177
18384.83 172
18386.11 154
18387.39 151
18388.67 156
18389.95 171
18391.23 153
18392.51 141
18393.79 156
18395.07 159
18396.35 148
18397.63 178
18398.92 157
18400.20 158
18401.48 153
18402.76 168
18404.04 172
18405.32 172
18406.60 167
18407.88 171
18409.17 174
18410.45 149
18411.73 176
18413.01 164
18414.29 156
18415.57 141
18416.85 142
18418.14 149
18419.42 165
18420.70 145
18421.98 149
18423.26 144
18424.55 182
18425.83 167
18427.11 168
18428.39 136
18429.67 146
18430.96 133
18432.24 164
18433.52 163
18434.80 184
18436.08 182
18437.37 189
18438.65 174
18439.93 179
18441.21 170
18442.50 177
18443.78 170
18445.06 143
18446.34 169
18447.63 157
18448.91 146
18450.19 190
18451.48 202
18452.76 176
18454.04 147
18455.32 160
18456.61 197
18457.89 163
18459.17 152
18460.46 171
18461.74 156
18463.02 149
18464.31 168
18465.59 193
18466.87 138
18468.16 151
18469.44 169
18470.72 177
18472.01 157
18473.29 177
18474.57 188
18475.86 172
18477.14 172
18478.43 150
18479.71 187
18480.99 164
18482.28 170
18483.56 168
18484.85 145
18486.13 185
18487.41 157
18488.70 135
18489.98 171
18491.27 164
18492.55 157
18493.83 166
18495.12 157
18496.40 151
18497.69 157
18498.97 157
18500.26 144
18501.54 163
18502.83 158
18504.11 178
18505.40 181
18506.68 143
18507.97 159
18509.25 159
18510.54 168
18511.82 154
18513.11 181
18514.39 181
18515.68 138
18516.96 170
18518.25 185
18519.53 137
18520.82 153
18522.10 174
18523.39 173
18524.67 142
18525.96 143
18527.24 161
18528.53 172
18529.81 160
18531.10 156
18532.39 173
18533.67 177
18534.96 145
18536.24 157
18537.53 152
18538.81 160
18540.10 162
18541.39 163
18542.67 165
18543.96 183
18545.24 168
18546.53 177
18547.82 170
18549.10 146
18550.39 150
18551.68 153
18552.96 143
18554.25 128
18555.53 150
18556.82 142
18558.11 144
18559.39 136
18560.68 167
18561.97 166
18563.25 167
18564.54 162
18565.83 165
18567.12 159
18568.40 132
18569.69 170
18570.98 190
18572.26 178
18573.55 172
18574.84 161
18576.12 190
18577.41 177
18578.70 174
18579.99 188
18581.27 195
18582.56 170
18583.85 219
18585.14 206
18586.42 203
18587.71 148
18589.00 213
18590.29 201
18591.57 204
18592.86 192
18594.15 167
18595.44 173
18596.73 178
18598.01 175
18599.30 195
18600.59 214
18601.88 159
18603.17 190
18604.45 209
18605.74 226
18607.03 171
18608.32 178
18609.61 189
18610.90 209
18612.18 187
18613.47 152
18614.76 188
18616.05 198
18617.34 203
18618.63 210
18619.92 154
18621.20 200
18622.49 182
18623.78 195
18625.07 193
18626.36 184
18627.65 165
18628.94 159
18630.23 171
18631.52 150
18632.81 167
18634.09 168
18635.38 184
18636.67 186
18637.96 179
18639.25 164
18640.54 158
18641.83 180
18643.12 157
18644.41 150
18645.70 155
18646.99 168
18648.28 186
18649.57 182
18650.86 205
18652.15 170
18653.44 158
18654.73 175
18656.02 178
18657.31 168
18658.60 179
18659.89 174
18661.18 183
18662.47 172
18663.76 176
18665.05 157
18666.34 155
18667.63 150
18668.92 148
18670.21 144
18671.50 168
18672.79 177
18674.08 159
18675.37 176
18676.66 195
18677.95 168
18679.24 150
18680.54 140
18681.83 190
18683.12 157
18684.41 134
18685.70 147
18686.99 133
18688.28 171
18689.57 145
18690.86 180
18692.15 142
18693.45 142
18694.74 143
18696.03 151
18697.32 197
18698.61 166
18699.90 195
18701.19 182
18702.49 192
18703.78 166
18705.07 169
18706.36 165
18707.65 162
18708.94 169
18710.24 150
18711.53 151
18712.82 169
18714.11 145
18715.40 176
18716.70 165
18717.99 155
18719.28 157
18720.57 158
18721.86 177
18723.16 158
18724.45 151
18725.74 162
18727.03 144
18728.33 185
18729.62 181
18730.91 164
18732.20 167
18733.50 140
18734.79 129
18736.08 139
18737.37 138
18738.67 120
18739.96 124
18741.25 133
18742.55 117
18743.84 150
18745.13 144
18746.43 164
18747.72 158
18749.01 147
18750.31 145
18751.60 122
18752.89 143
18754.19 176
18755.48 173
18756.77 157
18758.07 126
18759.36 150
18760.65 141
18761.95 158
18763.24 174
18764.53 147
18765.83 161
18767.12 150
18768.42 152
18769.71 150
18771.00 144
18772.30 145
18773.59 180
18774.88 156
18776.18 141
18777.47 166
18778.77 151
18780.06 172
18781.36 143
18782.65 142
18783.94 143
18785.24 161
18786.53 142
18787.83 160
18789.12 138
18790.42 140
18791.71 152
18793.01 158
18794.30 142
18795.60 139
18796.89 152
18798.19 168
18799.48 147
18800.78 143
18802.07 133
18803.37 147
18804.66 168
18805.96 158
18807.25 137
18808.55 170
18809.84 191
18811.14 159
18812.43 150
18813.73 152
18815.02 142
18816.32 138
18817.61 174
18818.91 160
18820.21 127
18821.50 156
18822.80 162
18824.09 152
18825.39 149
18826.68 153
18827.98 163
18829.28 178
18830.57 195
18831.87 177
18833.16 158
18834.46 155
18835.76 170
18837.05 151
18838.35 142
18839.65 147
18840.94 167
18842.24 164
18843.53 142
18844.83 148
18846.13 172
18847.42 140
18848.72 182
18850.02 149
18851.31 167
18852.61 164
18853.91 144
18855.20 142
18856.50 133
18857.80 147
18859.10 140
18860.39 153
18861.69 135
18862.99 120
18864.28 144
18865.58 149
18866.88 164
18868.18 135
18869.47 140
18870.77 164
18872.07 159
18873.37 129
18874.66 155
18875.96 139
18877.26 187
18878.56 138
18879.85 170
18881.15 154
18882.45 167
18883.75 148
18885.04 129
18886.34 149
18887.64 139
18888.94 132
18890.24 163
18891.53 159
18892.83 135
18894.13 177
18895.43 147
18896.73 149
18898.03 140
18899.32 151
18900.62 160
18901.92 175
18903.22 118
18904.52 118
18905.82 149
18907.12 128
18908.41 134
18909.71 137
18911.01 138
18912.31 143
18913.61 161
18914.91 140
18916.21 141
18917.51 133
18918.80 140
18920.10 146
18921.40 143
18922.70 175
18924.00 152
18925.30 168
18926.60 130
18927.90 164
18929.20 153
18930.50 165
18931.80 141
18933.10 144
18934.40 141
18935.70 134
18937.00 144
18938.30 148
18939.60 125
18940.90 145
18942.20 159
18943.50 142
18944.79 142
18946.09 108
18947.39 138
18948.70 163
18950.00 137
18951.30 121
18952.60 141
18953.90 144
18955.20 125
18956.50 148
18957.80 148
18959.10 130
18960.40 146
18961.70 161
18963.00 149
18964.30 163
18965.60 144
18966.90 156
18968.20 165
18969.50 156
18970.80 139
18972.10 155
18973.40 128
18974.71 131
18976.01 156
18977.31 160
18978.61 124
18979.91 152
18981.21 123
18982.51 140
18983.81 149
18985.12 156
18986.42 156
18987.72 151
18989.02 149
18990.32 166
18991.62 159
18992.92 110
18994.23 143
18995.53 153
18996.83 186
18998.13 168
18999.43 147
19000.73 167
19002.04 132
19003.34 151
19004.64 151
19005.94 130
19007.24 167
19008.55 173
19009.85 162
19011.15 177
19012.45 142
19013.76 139
19015.06 164
19016.36 146
19017.66 138
19018.96 152
19020.27 149
19021.57 169
19022.87 139
19024.18 160
19025.48 145
19026.78 145
19028.08 129
19029.39 143
19030.69 164
19031.99 141
19033.30 127
19034.60 134
19035.90 152
19037.20 146
19038.51 155
19039.81 140
19041.11 143
19042.42 159
19043.72 167
19045.02 145
19046.33 142
19047.63 149
19048.93 155
19050.24 138
19051.54 154
19052.85 163
19054.15 157
19055.45 148
19056.76 137
19058.06 149
19059.36 161
19060.67 148
19061.97 149
19063.28 129
19064.58 129
19065.88 145
19067.19 144
19068.49 126
19069.80 136
19071.10 156
19072.41 149
19073.71 150
19075.01 170
19076.32 163
19077.62 155
19078.93 144
19080.23 127
19081.54 131
19082.84 171
19084.15 152
19085.45 142
19086.76 186
19088.06 141
19089.37 151
19090.67 143
19091.98 140
19093.28 148
19094.59 143
19095.89 140
19097.20 156
19098.50 171
19099.81 142
19101.11 151
19102.42 153
19103.72 138
19105.03 159
19106.33 165
19107.64 135
19108.94 129
19110.25 151
19111.56 125
19112.86 130
19114.17 121
19115.47 148
19116.78 139
19118.08 133
19119.39 151
19120.70 127
19122.00 152
19123.31 133
19124.61 134
19125.92 154
19127.23 176
19128.53 152
19129.84 124
19131.15 172
19132.45 173
19133.76 144
19135.06 138
19136.37 151
19137.68 152
19138.98 156
19140.29 136
19141.60 161
19142.90 158
19144.21 149
19145.52 167
19146.82 184
19148.13 155
19149.44 137
19150.75 176
19152.05 126
19153.36 136
19154.67 131
19155.97 153
19157.28 145
19158.59 149
19159.90 123
19161.20 133
19162.51 138
19163.82 141
19165.13 144
19166.43 147
19167.74 144
19169.05 141
19170.36 153
19171.66 158
19172.97 146
19174.28 122
19175.59 157
19176.89 145
19178.20 129
19179.51 120
19180.82 150
19182.13 149
19183.44 143
19184.74 162
19186.05 130
19187.36 148
19188.67 160
19189.98 172
19191.28 150
19192.59 146
19193.90 163
19195.21 154
19196.52 134
19197.83 137
19199.14 137
19200.44 143
19201.75 133
19203.06 132
19204.37 143
19205.68 140
19206.99 130
19208.30 135
19209.61 169
19210.92 152
19212.22 144
19213.53 126
19214.84 172
19216.15 153
19217.46 149
19218.77 144
19220.08 133
19221.39 146
19222.70 125
19224.01 135
19225.32 131
19226.63 167
19227.94 151
19229.25 153
19230.56 135
19231.87 144
19233.18 152
19234.49 149
19235.80 148
19237.11 132
19238.42 173
19239.73 180
19241.04 142
19242.35 139
19243.66 138
19244.97 153
19246.28 134
19247.59 110
19248.90 139
19250.21 138
19251.52 132
19252.83 151
19254.14 154
19255.45 153
19256.76 126
19258.07 136
19259.38 167
19260.69 156
19262.00 145
19263.31 120
19264.63 127
19265.94 158
19267.25 143
19268.56 162
19269.87 168
19271.18 131
19272.49 126
19273.80 128
19275.11 141
19276.43 121
19277.74 131
19279.05 151
19280.36 132
19281.67 115
19282.98 146
19284.29 135
19285.61 114
19286.92 139
19288.23 144
19289.54 172
19290.85 135
19292.16 123
19293.48 169
19294.79 145
19296.10 176
19297.41 174
19298.72 163
19300.04 145
19301.35 148
19302.66 166
19303.97 127
19305.29 137
19306.60 149
19307.91 142
19309.22 141
19310.53 165
19311.85 137
19313.16 149
19314.47 150
19315.78 134
19317.10 156
19318.41 161
19319.72 137
19321.04 136
19322.35 162
19323.66 142
19324.97 148
19326.29 166
19327.60 108
19328.91 127
19330.23 152
19331.54 161
19332.85 127
19334.17 143
19335.48 180
19336.79 165
19338.11 131
19339.42 139
19340.73 160
19342.05 150
19343.36 137
19344.67 131
19345.99 137
19347.30 159
19348.62 159
19349.93 172
19351.24 139
19352.56 152
19353.87 141
19355.18 146
19356.50 140
19357.81 150
19359.13 130
19360.44 164
19361.76 154
19363.07 130
19364.38 135
19365.70 132
19367.01 160
19368.33 163
19369.64 145
19370.96 136
19372.27 153
19373.58 152
19374.90 124
19376.21 123
19377.53 140
19378.84 147
19380.16 170
19381.47 149
19382.79 127
19384.10 129
19385.42 189
19386.73 153
19388.05 138
19389.36 153
19390.68 159
19391.99 134
19393.31 120
19394.62 123
19395.94 123
19397.26 147
19398.57 143
19399.89 127
19401.20 143
19402.52 128
19403.83 124
19405.15 134
19406.46 137
19407.78 137
19409.10 123
19410.41 156
19411.73 134
19413.04 118
19414.36 152
19415.68 177
19416.99 149
19418.31 149
19419.62 126
19420.94 147
19422.26 159
19423.57 144
19424.89 147
19426.21 143
19427.52 157
19428.84 137
19430.15 120
19431.47 153
19432.79 107
19434.10 126
19435.42 130
19436.74 124
19438.06 111
19439.37 143
19440.69 130
19442.01 136
19443.32 134
19444.64 130
19445.96 168
19447.27 150
19448.59 152
19449.91 121
19451.23 130
19452.54 144
19453.86 170
19455.18 140
19456.49 143
19457.81 164
19459.13 156
19460.45 133
19461.76 145
19463.08 132
19464.40 124
19465.72 137
19467.04 118
19468.35 119
19469.67 149
19470.99 146
19472.31 133
19473.63 122
19474.94 113
19476.26 143
19477.58 154
19478.90 137
19480.22 136
19481.53 129
19482.85 138
19484.17 135
19485.49 118
19486.81 150
19488.13 145
19489.44 138
19490.76 137
19492.08 147
19493.40 160
19494.72 175
19496.04 173
19497.36 164
19498.68 144
19499.99 141
19501.31 136
19502.63 164
19503.95 171
19505.27 164
19506.59 130
19507.91 181
19509.23 160
19510.55 137
19511.87 137
19513.19 163
19514.51 162
19515.82 137
19517.14 129
19518.46 121
19519.78 137
19521.10 126
19522.42 139
19523.74 118
19525.06 129
19526.38 110
19527.70 136
19529.02 132
19530.34 116
19531.66 141
19532.98 147
19534.30 128
19535.62 113
19536.94 117
19538.26 116
19539.58 124
19540.90 146
19542.22 142
19543.54 120
19544.86 123
19546.18 131
19547.50 161
19548.83 144
19550.15 134
19551.47 139
19552.79 121
19554.11 148
19555.43 163
19556.75 158
19558.07 153
19559.39 128
19560.71 150
19562.03 141
19563.35 142
19564.68 162
19566.00 151
19567.32 144
19568.64 128
19569.96 161
19571.28 155
19572.60 152
19573.92 131
19575.25 111
19576.57 122
19577.89 133
19579.21 139
19580.53 165
19581.85 143
19583.17 122
19584.50 147
19585.82 149
19587.14 159
19588.46 136
19589.78 163
19591.11 148
19592.43 137
19593.75 118
19595.07 113
19596.39 147
19597.72 160
19599.04 139
19600.36 134
19601.68 141
19603.01 128
19604.33 152
19605.65 140
19606.97 125
19608.30 135
19609.62 169
19610.94 199
19612.26 132
19613.59 115
19614.91 121
19616.23 142
19617.56 139
19618.88 145
19620.20 156
19621.52 154
19622.85 164
19624.17 164
19625.49 128
19626.82 150
19628.14 134
19629.46 163
19630.79 125
19632.11 147
19633.43 133
19634.76 147
19636.08 137
19637.40 162
19638.73 141
19640.05 152
19641.37 170
19642.70 139
19644.02 158
19645.35 161
19646.67 151
19647.99 144
19649.32 144
19650.64 139
19651.97 155
19653.29 132
19654.61 141
19655.94 131
19657.26 154
19658.59 157
19659.91 173
19661.23 130
19662.56 150
19663.88 161
19665.21 137
19666.53 148
19667.86 121
19669.18 127
19670.51 132
19671.83 151
19673.16 133
19674.48 169
19675.81 157
19677.13 145
19678.46 145
19679.78 149
19681.11 112
19682.43 127
19683.76 142
19685.08 107
19686.41 111
19687.73 129
19689.06 142
19690.38 141
19691.71 124
19693.03 128
19694.36 135
19695.68 145
19697.01 165
19698.33 131
19699.66 133
19700.99 121
19702.31 130
19703.64 133
19704.96 161
19706.29 154
19707.62 147
19708.94 155
19710.27 143
19711.59 159
19712.92 150
19714.25 159
19715.57 148
19716.90 146
19718.22 151
19719.55 131
19720.88 154
19722.20 139
19723.53 133
19724.86 125
19726.18 153
19727.51 147
19728.84 140
19730.16 128
19731.49 152
19732.82 154
19734.14 159
19735.47 150
19736.80 143
19738.12 125
19739.45 148
19740.78 159
19742.10 161
19743.43 147
19744.76 109
19746.09 133
19747.41 124
19748.74 145
19750.07 134
19751.40 157
19752.72 131
19754.05 154
19755.38 116
19756.71 142
19758.03 128
19759.36 147
19760.69 125
19762.02 117
19763.34 133
19764.67 153
19766.00 154
19767.33 145
19768.66 148
19769.98 123
19771.31 135
19772.64 173
19773.97 129
19775.30 128
19776.62 156
19777.95 129
19779.28 155
19780.61 144
19781.94 142
19783.27 127
19784.59 164
19785.92 139
19787.25 123
19788.58 143
19789.91 132
19791.24 139
19792.57 123
19793.90 153
19795.22 108
19796.55 131
19797.88 139
19799.21 124
19800.54 115
19801.87 127
19803.20 133
19804.53 132
19805.86 145
19807.19 153
19808.52 141
19809.84 111
19811.17 130
19812.50 146
19813.83 158
19815.16 145
19816.49 156
19817.82 135
19819.15 149
19820.48 139
19821.81 137
19823.14 106
19824.47 134
19825.80 152
19827.13 131
19828.46 117
19829.79 127
19831.12 132
19832.45 132
19833.78 145
19835.11 125
19836.44 135
19837.77 154
19839.10 146
19840.43 142
19841.76 139
19843.09 145
19844.42 151
19845.75 130
19847.09 152
19848.42 136
19849.75 125
19851.08 144
19852.41 123
19853.74 163
19855.07 146
19856.40 160
19857.73 114
19859.06 133
19860.39 131
19861.72 146
19863.06 127
19864.39 138
19865.72 144
19867.05 176
19868.38 170
19869.71 130
19871.04 149
19872.38 137
19873.71 139
19875.04 144
19876.37 156
19877.70 144
19879.03 137
19880.36 127
19881.70 166
19883.03 150
19884.36 156
19885.69 123
19887.02 138
19888.36 140
19889.69 152
19891.02 158
19892.35 144
19893.68 150
19895.02 133
19896.35 111
19897.68 129
19899.01 136
19900.35 122
19901.68 132
19903.01 147
19904.34 130
19905.68 143
19907.01 156
19908.34 137
19909.67 122
19911.01 144
19912.34 141
19913.67 136
19915.01 129
19916.34 158
19917.67 121
19919.00 137
19920.34 121
19921.67 132
19923.00 132
19924.34 129
19925.67 148
19927.00 157
19928.34 181
19929.67 143
19931.00 132
19932.34 149
19933.67 145
19935.00 144
19936.34 150
19937.67 119
19939.01 145
19940.34 153
19941.67 152
19943.01 136
19944.34 133
19945.67 140
19947.01 137
19948.34 143
19949.68 136
19951.01 132
19952.34 146
19953.68 146
19955.01 140
19956.35 157
19957.68 140
19959.02 155
19960.35 129
19961.68 138
19963.02 132
19964.35 151
19965.69 131
19967.02 147
19968.36 144
19969.69 139
19971.03 178
19972.36 153
19973.70 162
19975.03 155
19976.37 165
19977.70 123
19979.04 144
19980.37 143
19981.71 156
19983.04 138
19984.38 151
19985.71 154
19987.05 145
19988.38 154
19989.72 154
19991.05 138
19992.39 147
19993.73 155
19995.06 146
19996.40 171
19997.73 156
19999.07 158
20000.40 152
20001.74 143
20003.08 132
20004.41 150
20005.75 128
20007.08 144
20008.42 167
20009.76 149
20011.09 148
20012.43 175
20013.76 166
20015.10 133
20016.44 136
20017.77 136
20019.11 145
20020.45 134
20021.78 144
20023.12 146
20024.45 150
20025.79 132
20027.13 149
20028.46 135
20029.80 144
20031.14 156
20032.48 127
20033.81 157
20035.15 149
20036.49 140
20037.82 172
20039.16 148
20040.50 178
20041.83 164
20043.17 140
20044.51 191
20045.85 170
20047.18 159
20048.52 180
20049.86 141
20051.20 155
20052.53 164
20053.87 133
20055.21 153
20056.55 186
20057.88 156
20059.22 152
20060.56 169
20061.90 185
20063.23 164
20064.57 159
20065.91 170
20067.25 151
20068.59 157
20069.92 174
20071.26 170
20072.60 172
20073.94 167
20075.28 125
20076.62 138
20077.95 132
20079.29 124
20080.63 149
20081.97 142
20083.31 119
20084.65 144
20085.98 133
20087.32 138
20088.66 142
20090.00 124
20091.34 129
20092.68 145
20094.02 130
20095.36 141
20096.70 154
20098.03 126
20099.37 155
20100.71 150
20102.05 147
20103.39 117
20104.73 149
20106.07 136
20107.41 146
20108.75 124
20110.09 136
20111.43 156
20112.77 142
20114.11 155
20115.45 133
20116.79 132
20118.13 127
20119.46 130
20120.80 161
20122.14 124
20123.48 137
20124.82 128
20126.16 136
20127.50 158
20128.84 159
20130.18 158
20131.52 188
20132.86 155
20134.20 133
20135.55 131
