# Supplementary material for: MALDI-TOF MS typing enables the classification of brewing yeasts of the genus Saccharomyces to major beer styles
Source: PLoS One. 2017 Aug 9;12(8):e0181694. doi: 10.1371/journal.pone.0181694 (PMC5549903; doi:10.1371/journal.pone.0181694)
Supplement: S1 File — The directory includes 90 raw files and was zipped to “.zip”; the folder has three strains with 30 spectra per strain; S1 Text explains the raw files with an example and Table 1 represents the yeast strains used within the experiment. (ZIP) [file pone.0181694.s004.zip › 1-3/30252-148-OG-Alt-Alt-YPG-18h-E-E_2015-08-14__0_F4_1.dat]

1999.93 739
2000.35 745
2000.77 777
2001.19 734
2001.61 707
2002.03 708
2002.46 667
2002.88 822
2003.30 734
2003.72 763
2004.14 643
2004.57 643
2004.99 608
2005.41 750
2005.83 738
2006.25 865
2006.68 823
2007.10 678
2007.52 667
2007.94 805
2008.37 745
2008.79 740
2009.21 704
2009.63 804
2010.06 735
2010.48 791
2010.90 803
2011.32 703
2011.75 701
2012.17 635
2012.59 580
2013.02 612
2013.44 737
2013.86 697
2014.29 647
2014.71 650
2015.13 648
2015.55 566
2015.98 572
2016.40 594
2016.82 640
2017.25 535
2017.67 548
2018.10 653
2018.52 657
2018.94 698
2019.37 552
2019.79 630
2020.21 652
2020.64 694
2021.06 681
2021.48 673
2021.91 593
2022.33 583
2022.76 644
2023.18 614
2023.60 651
2024.03 660
2024.45 726
2024.88 689
2025.30 676
2025.73 676
2026.15 732
2026.57 731
2027.00 752
2027.42 618
2027.85 578
2028.27 585
2028.70 648
2029.12 653
2029.55 587
2029.97 653
2030.40 630
2030.82 566
2031.24 538
2031.67 697
2032.09 625
2032.52 615
2032.94 684
2033.37 656
2033.79 578
2034.22 665
2034.65 668
2035.07 601
2035.50 625
2035.92 570
2036.35 520
2036.77 640
2037.20 621
2037.62 611
2038.05 652
2038.47 680
2038.90 768
2039.33 697
2039.75 720
2040.18 634
2040.60 676
2041.03 728
2041.45 678
2041.88 710
2042.31 642
2042.73 665
2043.16 659
2043.58 723
2044.01 644
2044.44 709
2044.86 722
2045.29 643
2045.72 626
2046.14 635
2046.57 657
2047.00 644
2047.42 613
2047.85 650
2048.28 704
2048.70 579
2049.13 646
2049.56 645
2049.98 715
2050.41 758
2050.84 792
2051.26 685
2051.69 800
2052.12 772
2052.54 698
2052.97 671
2053.40 703
2053.83 649
2054.25 702
2054.68 589
2055.11 622
2055.53 607
2055.96 652
2056.39 615
2056.82 670
2057.24 672
2057.67 659
2058.10 695
2058.53 626
2058.96 535
2059.38 655
2059.81 675
2060.24 714
2060.67 679
2061.10 570
2061.52 565
2061.95 534
2062.38 641
2062.81 610
2063.24 602
2063.66 669
2064.09 677
2064.52 784
2064.95 713
2065.38 727
2065.81 718
2066.23 739
2066.66 737
2067.09 845
2067.52 896
2067.95 832
2068.38 896
2068.81 805
2069.23 770
2069.66 937
2070.09 877
2070.52 649
2070.95 719
2071.38 676
2071.81 734
2072.24 792
2072.67 794
2073.10 731
2073.53 714
2073.95 734
2074.38 741
2074.81 802
2075.24 680
2075.67 748
2076.10 822
2076.53 685
2076.96 761
2077.39 709
2077.82 638
2078.25 549
2078.68 646
2079.11 784
2079.54 802
2079.97 831
2080.40 845
2080.83 1041
2081.26 973
2081.69 982
2082.12 914
2082.55 889
2082.98 825
2083.41 917
2083.84 976
2084.27 954
2084.70 928
2085.13 882
2085.56 881
2085.99 764
2086.42 726
2086.85 749
2087.29 710
2087.72 754
2088.15 672
2088.58 740
2089.01 740
2089.44 740
2089.87 679
2090.30 697
2090.73 807
2091.16 745
2091.59 720
2092.03 626
2092.46 706
2092.89 616
2093.32 648
2093.75 744
2094.18 749
2094.61 694
2095.05 633
2095.48 694
2095.91 663
2096.34 675
2096.77 748
2097.20 650
2097.63 720
2098.07 721
2098.50 804
2098.93 677
2099.36 648
2099.79 576
2100.23 697
2100.66 712
2101.09 669
2101.52 634
2101.95 608
2102.39 625
2102.82 662
2103.25 572
2103.68 640
2104.12 682
2104.55 635
2104.98 728
2105.41 644
2105.85 637
2106.28 648
2106.71 666
2107.14 697
2107.58 676
2108.01 762
2108.44 756
2108.88 774
2109.31 761
2109.74 798
2110.18 820
2110.61 643
2111.04 765
2111.47 859
2111.91 909
2112.34 842
2112.77 826
2113.21 770
2113.64 681
2114.07 814
2114.51 737
2114.94 632
2115.37 655
2115.81 688
2116.24 869
2116.68 810
2117.11 743
2117.54 763
2117.98 750
2118.41 674
2118.85 679
2119.28 692
2119.71 787
2120.15 721
2120.58 747
2121.02 662
2121.45 632
2121.88 713
2122.32 669
2122.75 658
2123.19 633
2123.62 696
2124.06 696
2124.49 616
2124.92 563
2125.36 596
2125.79 671
2126.23 759
2126.66 781
2127.10 586
2127.53 640
2127.97 714
2128.40 696
2128.84 684
2129.27 686
2129.71 706
2130.14 699
2130.58 732
2131.01 671
2131.45 547
2131.88 580
2132.32 689
2132.75 708
2133.19 653
2133.63 712
2134.06 668
2134.50 708
2134.93 632
2135.37 605
2135.80 735
2136.24 783
2136.67 777
2137.11 784
2137.55 754
2137.98 835
2138.42 774
2138.85 726
2139.29 755
2139.73 809
2140.16 800
2140.60 755
2141.03 805
2141.47 736
2141.91 763
2142.34 745
2142.78 663
2143.22 624
2143.65 667
2144.09 659
2144.53 683
2144.96 714
2145.40 691
2145.84 637
2146.27 602
2146.71 596
2147.15 637
2147.58 671
2148.02 662
2148.46 690
2148.89 703
2149.33 600
2149.77 706
2150.21 796
2150.64 701
2151.08 706
2151.52 695
2151.95 750
2152.39 812
2152.83 791
2153.27 737
2153.70 798
2154.14 817
2154.58 695
2155.02 696
2155.45 657
2155.89 705
2156.33 782
2156.77 683
2157.21 718
2157.64 678
2158.08 684
2158.52 739
2158.96 750
2159.40 695
2159.83 625
2160.27 662
2160.71 781
2161.15 739
2161.59 658
2162.02 715
2162.46 697
2162.90 639
2163.34 681
2163.78 647
2164.22 697
2164.66 723
2165.09 654
2165.53 600
2165.97 594
2166.41 679
2166.85 666
2167.29 668
2167.73 764
2168.17 707
2168.60 656
2169.04 657
2169.48 686
2169.92 668
2170.36 709
2170.80 673
2171.24 707
2171.68 717
2172.12 749
2172.56 735
2173.00 762
2173.44 732
2173.88 774
2174.32 957
2174.76 803
2175.20 814
2175.64 678
2176.07 729
2176.51 907
2176.95 898
2177.39 928
2177.83 949
2178.27 870
2178.71 832
2179.15 788
2179.59 939
2180.03 728
2180.47 765
2180.92 789
2181.36 817
2181.80 767
2182.24 767
2182.68 775
2183.12 813
2183.56 782
2184.00 772
2184.44 697
2184.88 693
2185.32 632
2185.76 612
2186.20 594
2186.64 636
2187.08 692
2187.52 750
2187.97 699
2188.41 644
2188.85 663
2189.29 688
2189.73 734
2190.17 726
2190.61 726
2191.05 696
2191.49 754
2191.94 692
2192.38 734
2192.82 744
2193.26 759
2193.70 627
2194.14 721
2194.58 709
2195.03 687
2195.47 725
2195.91 694
2196.35 730
2196.79 784
2197.24 878
2197.68 819
2198.12 781
2198.56 874
2199.00 778
2199.45 625
2199.89 697
2200.33 784
2200.77 734
2201.21 757
2201.66 822
2202.10 755
2202.54 677
2202.98 711
2203.43 656
2203.87 692
2204.31 777
2204.75 755
2205.20 752
2205.64 732
2206.08 663
2206.53 651
2206.97 760
2207.41 744
2207.85 675
2208.30 709
2208.74 726
2209.18 771
2209.63 808
2210.07 815
2210.51 923
2210.96 860
2211.40 720
2211.84 814
2212.29 816
2212.73 722
2213.17 699
2213.62 726
2214.06 717
2214.50 753
2214.95 816
2215.39 676
2215.84 735
2216.28 684
2216.72 660
2217.17 679
2217.61 800
2218.05 770
2218.50 757
2218.94 721
2219.39 704
2219.83 710
2220.28 684
2220.72 591
2221.16 634
2221.61 666
2222.05 690
2222.50 697
2222.94 717
2223.39 669
2223.83 760
2224.28 700
2224.72 831
2225.16 717
2225.61 862
2226.05 833
2226.50 760
2226.94 769
2227.39 796
2227.83 735
2228.28 842
2228.72 738
2229.17 796
2229.61 754
2230.06 701
2230.50 800
2230.95 808
2231.40 801
2231.84 805
2232.29 791
2232.73 826
2233.18 831
2233.62 824
2234.07 719
2234.51 659
2234.96 731
2235.41 772
2235.85 817
2236.30 817
2236.74 883
2237.19 840
2237.63 783
2238.08 835
2238.53 766
2238.97 842
2239.42 646
2239.86 704
2240.31 781
2240.76 711
2241.20 805
2241.65 823
2242.10 831
2242.54 713
2242.99 671
2243.44 737
2243.88 774
2244.33 688
2244.78 642
2245.22 626
2245.67 639
2246.12 594
2246.56 633
2247.01 720
2247.46 746
2247.90 754
2248.35 670
2248.80 646
2249.24 633
2249.69 684
2250.14 660
2250.59 665
2251.03 651
2251.48 707
2251.93 814
2252.38 756
2252.82 746
2253.27 686
2253.72 666
2254.17 701
2254.61 746
2255.06 755
2255.51 761
2255.96 749
2256.40 735
2256.85 681
2257.30 697
2257.75 662
2258.20 591
2258.64 678
2259.09 644
2259.54 609
2259.99 675
2260.44 644
2260.88 781
2261.33 693
2261.78 711
2262.23 812
2262.68 699
2263.13 833
2263.58 815
2264.02 929
2264.47 1012
2264.92 1078
2265.37 958
2265.82 949
2266.27 1003
2266.72 1045
2267.17 946
2267.61 978
2268.06 1055
2268.51 1065
2268.96 1076
2269.41 971
2269.86 961
2270.31 1121
2270.76 1004
2271.21 860
2271.66 803
2272.11 847
2272.56 773
2273.00 649
2273.45 826
2273.90 857
2274.35 830
2274.80 764
2275.25 747
2275.70 777
2276.15 733
2276.60 787
2277.05 792
2277.50 830
2277.95 704
2278.40 741
2278.85 706
2279.30 707
2279.75 762
2280.20 876
2280.65 861
2281.10 850
2281.55 818
2282.00 667
2282.45 744
2282.90 809
2283.35 818
2283.81 795
2284.26 857
2284.71 724
2285.16 790
2285.61 815
2286.06 844
2286.51 810
2286.96 849
2287.41 825
2287.86 798
2288.31 711
2288.76 790
2289.22 759
2289.67 748
2290.12 812
2290.57 826
2291.02 1011
2291.47 996
2291.92 993
2292.37 957
2292.83 1051
2293.28 1251
2293.73 1146
2294.18 1129
2294.63 1193
2295.08 1050
2295.53 958
2295.99 1104
2296.44 1081
2296.89 1115
2297.34 975
2297.79 1005
2298.25 940
2298.70 1024
2299.15 1023
2299.60 897
2300.05 880
2300.51 779
2300.96 787
2301.41 804
2301.86 901
2302.32 906
2302.77 723
2303.22 755
2303.67 791
2304.13 687
2304.58 727
2305.03 781
2305.48 791
2305.94 792
2306.39 745
2306.84 716
2307.29 806
2307.75 835
2308.20 704
2308.65 835
2309.11 780
2309.56 880
2310.01 837
2310.47 819
2310.92 798
2311.37 813
2311.83 945
2312.28 946
2312.73 870
2313.19 825
2313.64 862
2314.09 896
2314.55 819
2315.00 830
2315.45 771
2315.91 744
2316.36 821
2316.81 826
2317.27 858
2317.72 785
2318.18 667
2318.63 800
2319.08 799
2319.54 790
2319.99 727
2320.45 640
2320.90 787
2321.35 808
2321.81 774
2322.26 780
2322.72 747
2323.17 775
2323.63 724
2324.08 719
2324.54 778
2324.99 836
2325.44 821
2325.90 770
2326.35 819
2326.81 907
2327.26 821
2327.72 867
2328.17 884
2328.63 925
2329.08 882
2329.54 762
2329.99 918
2330.45 914
2330.90 850
2331.36 739
2331.81 942
2332.27 909
2332.72 1035
2333.18 1036
2333.64 1053
2334.09 1026
2334.55 908
2335.00 928
2335.46 916
2335.91 881
2336.37 894
2336.82 814
2337.28 845
2337.74 911
2338.19 812
2338.65 839
2339.10 872
2339.56 846
2340.02 809
2340.47 889
2340.93 903
2341.38 967
2341.84 1039
2342.30 1165
2342.75 1039
2343.21 1022
2343.67 901
2344.12 924
2344.58 997
2345.04 1023
2345.49 1030
2345.95 983
2346.41 924
2346.86 882
2347.32 936
2347.78 925
2348.23 951
2348.69 966
2349.15 892
2349.60 956
2350.06 960
2350.52 927
2350.97 941
2351.43 869
2351.89 796
2352.35 844
2352.80 820
2353.26 823
2353.72 825
2354.18 867
2354.63 938
2355.09 840
2355.55 863
2356.01 906
2356.46 848
2356.92 764
2357.38 812
2357.84 825
2358.29 771
2358.75 761
2359.21 788
2359.67 762
2360.13 778
2360.58 861
2361.04 744
2361.50 742
2361.96 814
2362.42 875
2362.88 799
2363.33 733
2363.79 813
2364.25 731
2364.71 708
2365.17 817
2365.63 728
2366.08 812
2366.54 811
2367.00 801
2367.46 790
2367.92 907
2368.38 875
2368.84 783
2369.30 810
2369.75 865
2370.21 918
2370.67 979
2371.13 913
2371.59 953
2372.05 887
2372.51 832
2372.97 943
2373.43 854
2373.89 788
2374.35 750
2374.81 850
2375.27 814
2375.72 680
2376.18 708
2376.64 744
2377.10 795
2377.56 906
2378.02 812
2378.48 873
2378.94 832
2379.40 807
2379.86 821
2380.32 989
2380.78 833
2381.24 785
2381.70 786
2382.16 851
2382.62 863
2383.08 787
2383.54 908
2384.00 941
2384.46 843
2384.92 778
2385.39 714
2385.85 752
2386.31 744
2386.77 746
2387.23 744
2387.69 789
2388.15 825
2388.61 838
2389.07 788
2389.53 758
2389.99 786
2390.45 820
2390.91 844
2391.38 793
2391.84 760
2392.30 803
2392.76 807
2393.22 765
2393.68 741
2394.14 710
2394.60 767
2395.06 700
2395.53 714
2395.99 690
2396.45 672
2396.91 750
2397.37 631
2397.83 702
2398.30 674
2398.76 747
2399.22 746
2399.68 784
2400.14 812
2400.61 817
2401.07 705
2401.53 747
2401.99 790
2402.45 792
2402.92 761
2403.38 688
2403.84 685
2404.30 777
2404.76 668
2405.23 685
2405.69 779
2406.15 790
2406.61 807
2407.08 742
2407.54 753
2408.00 865
2408.46 748
2408.93 739
2409.39 757
2409.85 731
2410.32 809
2410.78 711
2411.24 744
2411.70 728
2412.17 687
2412.63 680
2413.09 825
2413.56 714
2414.02 769
2414.48 701
2414.95 695
2415.41 739
2415.87 887
2416.34 876
2416.80 824
2417.26 868
2417.73 880
2418.19 864
2418.65 939
2419.12 961
2419.58 897
2420.05 1021
2420.51 1012
2420.97 1075
2421.44 1070
2421.90 1168
2422.37 1194
2422.83 1089
2423.29 1061
2423.76 948
2424.22 879
2424.69 859
2425.15 996
2425.62 1088
2426.08 1068
2426.54 954
2427.01 876
2427.47 822
2427.94 862
2428.40 863
2428.87 749
2429.33 818
2429.80 901
2430.26 870
2430.73 802
2431.19 806
2431.66 758
2432.12 761
2432.59 827
2433.05 785
2433.52 781
2433.98 759
2434.45 780
2434.91 861
2435.38 858
2435.84 901
2436.31 1015
2436.77 866
2437.24 918
2437.70 753
2438.17 808
2438.63 794
2439.10 789
2439.57 831
2440.03 1042
2440.50 1061
2440.96 970
2441.43 1054
2441.89 1090
2442.36 1211
2442.83 1270
2443.29 1088
2443.76 1247
2444.22 1051
2444.69 1036
2445.16 1012
2445.62 936
2446.09 1003
2446.56 906
2447.02 820
2447.49 790
2447.96 884
2448.42 742
2448.89 784
2449.35 738
2449.82 774
2450.29 690
2450.75 613
2451.22 717
2451.69 667
2452.16 751
2452.62 755
2453.09 756
2453.56 751
2454.02 744
2454.49 843
2454.96 746
2455.42 714
2455.89 737
2456.36 787
2456.83 755
2457.29 777
2457.76 822
2458.23 778
2458.70 775
2459.16 862
2459.63 819
2460.10 765
2460.57 836
2461.03 853
2461.50 705
2461.97 746
2462.44 814
2462.91 844
2463.37 748
2463.84 692
2464.31 730
2464.78 749
2465.25 780
2465.71 762
2466.18 891
2466.65 861
2467.12 820
2467.59 776
2468.06 863
2468.52 764
2468.99 829
2469.46 803
2469.93 864
2470.40 803
2470.87 736
2471.34 782
2471.80 762
2472.27 824
2472.74 798
2473.21 766
2473.68 813
2474.15 920
2474.62 810
2475.09 712
2475.56 712
2476.02 662
2476.49 685
2476.96 622
2477.43 740
2477.90 727
2478.37 743
2478.84 726
2479.31 684
2479.78 726
2480.25 834
2480.72 837
2481.19 855
2481.66 890
2482.13 932
2482.60 1038
2483.07 989
2483.54 912
2484.01 908
2484.48 811
2484.95 825
2485.42 797
2485.89 777
2486.36 811
2486.83 777
2487.30 767
2487.77 770
2488.24 815
2488.71 759
2489.18 899
2489.65 964
2490.12 825
2490.59 846
2491.06 858
2491.53 921
2492.00 802
2492.47 734
2492.94 862
2493.41 752
2493.88 719
2494.36 742
2494.83 791
2495.30 672
2495.77 663
2496.24 751
2496.71 773
2497.18 816
2497.65 760
2498.12 853
2498.60 811
2499.07 847
2499.54 879
2500.01 785
2500.48 757
2500.95 749
2501.42 755
2501.90 707
2502.37 734
2502.84 710
2503.31 705
2503.78 616
2504.25 617
2504.73 801
2505.20 813
2505.67 683
2506.14 708
2506.61 664
2507.09 821
2507.56 741
2508.03 689
2508.50 828
2508.97 934
2509.45 999
2509.92 978
2510.39 972
2510.86 892
2511.34 933
2511.81 842
2512.28 966
2512.75 1032
2513.23 971
2513.70 912
2514.17 994
2514.65 1009
2515.12 863
2515.59 857
2516.06 809
2516.54 835
2517.01 834
2517.48 824
2517.96 757
2518.43 785
2518.90 775
2519.38 768
2519.85 797
2520.32 767
2520.80 753
2521.27 713
2521.74 685
2522.22 744
2522.69 943
2523.16 887
2523.64 825
2524.11 836
2524.58 883
2525.06 782
2525.53 750
2526.01 753
2526.48 702
2526.95 692
2527.43 776
2527.90 858
2528.38 787
2528.85 848
2529.32 894
2529.80 874
2530.27 836
2530.75 855
2531.22 760
2531.70 777
2532.17 721
2532.64 683
2533.12 790
2533.59 761
2534.07 823
2534.54 825
2535.02 793
2535.49 760
2535.97 785
2536.44 732
2536.92 717
2537.39 714
2537.87 790
2538.34 922
2538.82 917
2539.29 765
2539.77 899
2540.24 904
2540.72 885
2541.19 861
2541.67 807
2542.14 832
2542.62 798
2543.09 780
2543.57 774
2544.04 849
2544.52 800
2545.00 779
2545.47 721
2545.95 799
2546.42 803
2546.90 744
2547.37 743
2547.85 834
2548.33 766
2548.80 843
2549.28 994
2549.75 942
2550.23 983
2550.71 1023
2551.18 1084
2551.66 1126
2552.14 1085
2552.61 1034
2553.09 1105
2553.57 980
2554.04 1035
2554.52 966
2554.99 964
2555.47 1020
2555.95 947
2556.42 1013
2556.90 973
2557.38 1092
2557.86 1196
2558.33 1029
2558.81 1051
2559.29 1164
2559.76 1169
2560.24 1115
2560.72 1044
2561.19 934
2561.67 896
2562.15 827
2562.63 838
2563.10 831
2563.58 885
2564.06 720
2564.54 703
2565.01 670
2565.49 688
2565.97 672
2566.45 698
2566.92 817
2567.40 834
2567.88 728
2568.36 755
2568.83 712
2569.31 710
2569.79 722
2570.27 786
2570.75 770
2571.22 746
2571.70 704
2572.18 778
2572.66 725
2573.14 690
2573.62 745
2574.09 750
2574.57 811
2575.05 666
2575.53 718
2576.01 697
2576.49 686
2576.97 772
2577.44 690
2577.92 766
2578.40 780
2578.88 828
2579.36 968
2579.84 927
2580.32 840
2580.80 764
2581.27 746
2581.75 786
2582.23 823
2582.71 787
2583.19 745
2583.67 875
2584.15 847
2584.63 815
2585.11 954
2585.59 845
2586.07 788
2586.55 785
2587.03 780
2587.51 845
2587.99 980
2588.47 867
2588.94 837
2589.42 797
2589.90 919
2590.38 890
2590.86 735
2591.34 793
2591.82 812
2592.30 861
2592.78 747
2593.26 733
2593.74 797
2594.22 883
2594.71 872
2595.19 954
2595.67 965
2596.15 933
2596.63 868
2597.11 953
2597.59 961
2598.07 992
2598.55 888
2599.03 902
2599.51 914
2599.99 847
2600.47 903
2600.95 768
2601.43 821
2601.91 822
2602.40 827
2602.88 865
2603.36 793
2603.84 746
2604.32 688
2604.80 712
2605.28 677
2605.76 662
2606.24 811
2606.73 842
2607.21 747
2607.69 867
2608.17 893
2608.65 797
2609.13 724
2609.62 769
2610.10 826
2610.58 734
2611.06 768
2611.54 870
2612.02 980
2612.51 1045
2612.99 928
2613.47 892
2613.95 827
2614.43 965
2614.92 831
2615.40 830
2615.88 864
2616.36 873
2616.85 835
2617.33 846
2617.81 876
2618.29 823
2618.78 905
2619.26 899
2619.74 872
2620.22 843
2620.71 719
2621.19 762
2621.67 722
2622.15 885
2622.64 933
2623.12 859
2623.60 917
2624.09 828
2624.57 799
2625.05 831
2625.53 862
2626.02 809
2626.50 759
2626.98 738
2627.47 784
2627.95 724
2628.43 765
2628.92 768
2629.40 726
2629.88 748
2630.37 739
2630.85 684
2631.34 739
2631.82 810
2632.30 911
2632.79 799
2633.27 822
2633.75 840
2634.24 860
2634.72 905
2635.21 953
2635.69 820
2636.17 901
2636.66 873
2637.14 889
2637.63 968
2638.11 773
2638.60 944
2639.08 990
2639.56 842
2640.05 940
2640.53 835
2641.02 786
2641.50 838
2641.99 934
2642.47 853
2642.96 792
2643.44 820
2643.93 1016
2644.41 863
2644.90 731
2645.38 806
2645.87 872
2646.35 886
2646.84 840
2647.32 745
2647.81 738
2648.29 814
2648.78 823
2649.26 767
2649.75 719
2650.23 760
2650.72 733
2651.20 688
2651.69 738
2652.17 810
2652.66 778
2653.15 835
2653.63 838
2654.12 933
2654.60 833
2655.09 812
2655.57 821
2656.06 679
2656.55 761
2657.03 824
2657.52 776
2658.00 757
2658.49 777
2658.98 801
2659.46 806
2659.95 750
2660.44 808
2660.92 794
2661.41 726
2661.90 769
2662.38 727
2662.87 643
2663.35 793
2663.84 790
2664.33 785
2664.81 785
2665.30 817
2665.79 974
2666.28 851
2666.76 771
2667.25 816
2667.74 756
2668.22 849
2668.71 872
2669.20 873
2669.68 915
2670.17 891
2670.66 752
2671.15 802
2671.63 831
2672.12 860
2672.61 827
2673.10 822
2673.58 862
2674.07 921
2674.56 925
2675.05 941
2675.53 1095
2676.02 1171
2676.51 1040
2677.00 1053
2677.49 1184
2677.97 1205
2678.46 1132
2678.95 909
2679.44 920
2679.93 990
2680.41 1121
2680.90 993
2681.39 1091
2681.88 882
2682.37 925
2682.85 1045
2683.34 1078
2683.83 1160
2684.32 1293
2684.81 1298
2685.30 1110
2685.79 1130
2686.27 1150
2686.76 1053
2687.25 1115
2687.74 1067
2688.23 1096
2688.72 1045
2689.21 1066
2689.70 1059
2690.19 971
2690.67 867
2691.16 850
2691.65 775
2692.14 799
2692.63 818
2693.12 849
2693.61 861
2694.10 852
2694.59 790
2695.08 846
2695.57 849
2696.06 873
2696.55 835
2697.04 768
2697.53 861
2698.02 919
2698.51 986
2699.00 895
2699.49 921
2699.98 950
2700.47 1058
2700.96 941
2701.45 983
2701.94 1020
2702.43 1069
2702.92 1115
2703.41 1048
2703.90 999
2704.39 982
2704.88 1084
2705.37 1128
2705.86 949
2706.35 936
2706.84 916
2707.33 855
2707.82 812
2708.31 872
2708.80 870
2709.29 866
2709.78 861
2710.27 760
2710.77 734
2711.26 746
2711.75 724
2712.24 759
2712.73 880
2713.22 813
2713.71 770
2714.20 794
2714.69 774
2715.19 768
2715.68 784
2716.17 816
2716.66 756
2717.15 780
2717.64 821
2718.13 871
2718.63 833
2719.12 752
2719.61 795
2720.10 751
2720.59 940
2721.08 912
2721.58 870
2722.07 859
2722.56 780
2723.05 919
2723.54 914
2724.04 838
2724.53 862
2725.02 939
2725.51 876
2726.01 879
2726.50 914
2726.99 801
2727.48 807
2727.98 827
2728.47 735
2728.96 749
2729.45 809
2729.95 855
2730.44 765
2730.93 798
2731.42 771
2731.92 764
2732.41 694
2732.90 790
2733.40 817
2733.89 857
2734.38 775
2734.87 771
2735.37 905
2735.86 918
2736.35 835
2736.85 825
2737.34 737
2737.83 857
2738.33 882
2738.82 912
2739.31 975
2739.81 918
2740.30 859
2740.79 959
2741.29 960
2741.78 915
2742.28 881
2742.77 812
2743.26 790
2743.76 848
2744.25 727
2744.75 868
2745.24 849
2745.73 810
2746.23 781
2746.72 740
2747.22 727
2747.71 719
2748.20 755
2748.70 819
2749.19 726
2749.69 798
2750.18 812
2750.68 849
2751.17 782
2751.67 760
2752.16 749
2752.66 803
2753.15 704
2753.64 789
2754.14 731
2754.63 769
2755.13 814
2755.62 881
2756.12 891
2756.61 768
2757.11 801
2757.60 777
2758.10 854
2758.59 788
2759.09 889
2759.59 824
2760.08 759
2760.58 805
2761.07 768
2761.57 793
2762.06 853
2762.56 967
2763.05 774
2763.55 770
2764.05 755
2764.54 689
2765.04 724
2765.53 856
2766.03 768
2766.52 761
2767.02 746
2767.52 733
2768.01 803
2768.51 783
2769.00 791
2769.50 719
2770.00 730
2770.49 872
2770.99 802
2771.49 731
2771.98 775
2772.48 878
2772.98 813
2773.47 814
2773.97 822
2774.47 886
2774.96 946
2775.46 949
2775.96 1001
2776.45 913
2776.95 954
2777.45 903
2777.94 897
2778.44 909
2778.94 949
2779.43 1049
2779.93 993
2780.43 926
2780.93 945
2781.42 1020
2781.92 903
2782.42 867
2782.92 798
2783.41 895
2783.91 927
2784.41 852
2784.91 910
2785.40 920
2785.90 957
2786.40 867
2786.90 811
2787.39 864
2787.89 900
2788.39 881
2788.89 893
2789.39 831
2789.88 828
2790.38 840
2790.88 810
2791.38 762
2791.88 833
2792.37 847
2792.87 794
2793.37 851
2793.87 885
2794.37 774
2794.87 713
2795.37 891
2795.86 833
2796.36 905
2796.86 979
2797.36 1007
2797.86 967
2798.36 1176
2798.86 1298
2799.35 1231
2799.85 1257
2800.35 1332
2800.85 1502
2801.35 1424
2801.85 1247
2802.35 1239
2802.85 1241
2803.35 1226
2803.85 1116
2804.35 1100
2804.85 1084
2805.34 1040
2805.84 998
2806.34 1063
2806.84 1084
2807.34 1000
2807.84 1116
2808.34 1142
2808.84 1028
2809.34 1114
2809.84 1172
2810.34 1368
2810.84 1460
2811.34 1469
2811.84 1558
2812.34 1477
2812.84 1320
2813.34 1383
2813.84 1284
2814.34 1173
2814.84 1123
2815.34 1026
2815.84 1038
2816.34 925
2816.84 939
2817.34 931
2817.84 980
2818.35 969
2818.85 1050
2819.35 929
2819.85 903
2820.35 850
2820.85 929
2821.35 870
2821.85 926
2822.35 950
2822.85 939
2823.35 891
2823.85 986
2824.36 942
2824.86 965
2825.36 934
2825.86 950
2826.36 898
2826.86 924
2827.36 1038
2827.86 968
2828.37 993
2828.87 988
2829.37 963
2829.87 928
2830.37 909
2830.87 858
2831.38 945
2831.88 944
2832.38 998
2832.88 948
2833.38 857
2833.88 850
2834.39 832
2834.89 869
2835.39 884
2835.89 876
2836.40 831
2836.90 977
2837.40 918
2837.90 861
2838.40 841
2838.91 784
2839.41 867
2839.91 969
2840.41 930
2840.92 840
2841.42 895
2841.92 958
2842.42 924
2842.93 949
2843.43 1007
2843.93 944
2844.44 935
2844.94 841
2845.44 900
2845.94 881
2846.45 835
2846.95 926
2847.45 1008
2847.96 903
2848.46 921
2848.96 988
2849.47 949
2849.97 998
2850.47 963
2850.98 927
2851.48 978
2851.98 1014
2852.49 1115
2852.99 987
2853.50 1027
2854.00 1030
2854.50 1034
2855.01 905
2855.51 785
2856.01 945
2856.52 923
2857.02 737
2857.53 800
2858.03 775
2858.53 856
2859.04 803
2859.54 827
2860.05 813
2860.55 927
2861.06 951
2861.56 878
2862.06 956
2862.57 966
2863.07 984
2863.58 847
2864.08 864
2864.59 802
2865.09 774
2865.60 765
2866.10 874
2866.61 897
2867.11 798
2867.62 809
2868.12 910
2868.63 804
2869.13 757
2869.64 794
2870.14 867
2870.65 854
2871.15 840
2871.66 842
2872.16 847
2872.67 851
2873.17 815
2873.68 746
2874.18 923
2874.69 944
2875.20 974
2875.70 911
2876.21 865
2876.71 957
2877.22 914
2877.72 898
2878.23 986
2878.74 914
2879.24 926
2879.75 1050
2880.25 919
2880.76 985
2881.27 973
2881.77 993
2882.28 946
2882.79 986
2883.29 1058
2883.80 1045
2884.30 1069
2884.81 1011
2885.32 1130
2885.82 1083
2886.33 1151
2886.84 1262
2887.34 1279
2887.85 1334
2888.36 1402
2888.86 1380
2889.37 1342
2889.88 1449
2890.38 1278
2890.89 1273
2891.40 1455
2891.91 1346
2892.41 1262
2892.92 1121
2893.43 1145
2893.93 1105
2894.44 982
2894.95 1045
2895.46 1065
2895.96 931
2896.47 907
2896.98 938
2897.49 989
2897.99 914
2898.50 827
2899.01 997
2899.52 1051
2900.03 1116
2900.53 1042
2901.04 1091
2901.55 1008
2902.06 1011
2902.56 1039
2903.07 1099
2903.58 1312
2904.09 1153
2904.60 1228
2905.11 1072
2905.61 1160
2906.12 1227
2906.63 1272
2907.14 1209
2907.65 1281
2908.16 1126
2908.66 1016
2909.17 1031
2909.68 1029
2910.19 1003
2910.70 999
2911.21 937
2911.72 907
2912.23 827
2912.73 840
2913.24 843
2913.75 915
2914.26 894
2914.77 848
2915.28 964
2915.79 1115
2916.30 925
2916.81 847
2917.32 873
2917.83 831
2918.33 845
2918.84 878
2919.35 908
2919.86 919
2920.37 1024
2920.88 925
2921.39 897
2921.90 961
2922.41 1036
2922.92 975
2923.43 922
2923.94 1067
2924.45 970
2924.96 1090
2925.47 1123
2925.98 1214
2926.49 1386
2927.00 1373
2927.51 1548
2928.02 1604
2928.53 1616
2929.04 1684
2929.55 1536
2930.06 1495
2930.57 1426
2931.08 1256
2931.59 1240
2932.11 1175
2932.62 1061
2933.13 992
2933.64 1053
2934.15 998
2934.66 894
2935.17 942
2935.68 892
2936.19 925
2936.70 932
2937.21 872
2937.72 836
2938.24 888
2938.75 952
2939.26 859
2939.77 932
2940.28 913
2940.79 977
2941.30 869
2941.81 925
2942.33 873
2942.84 876
2943.35 913
2943.86 883
2944.37 969
2944.88 974
2945.40 913
2945.91 880
2946.42 949
2946.93 1038
2947.44 1061
2947.96 1105
2948.47 988
2948.98 1056
2949.49 1238
2950.00 1144
2950.52 1066
2951.03 1130
2951.54 1050
2952.05 1046
2952.57 975
2953.08 938
2953.59 950
2954.10 841
2954.62 1031
2955.13 982
2955.64 1046
2956.15 1052
2956.67 929
2957.18 890
2957.69 927
2958.20 944
2958.72 987
2959.23 1002
2959.74 1079
2960.26 1024
2960.77 1005
2961.28 1124
2961.80 1001
2962.31 1082
2962.82 947
2963.34 934
2963.85 969
2964.36 1077
2964.88 1065
2965.39 1073
2965.90 1010
2966.42 1064
2966.93 1113
2967.44 1062
2967.96 984
2968.47 981
2968.98 957
2969.50 940
2970.01 986
2970.53 1020
2971.04 839
2971.55 902
2972.07 867
2972.58 883
2973.10 911
2973.61 916
2974.12 857
2974.64 809
2975.15 877
2975.67 824
2976.18 949
2976.70 950
2977.21 901
2977.73 897
2978.24 934
2978.75 846
2979.27 897
2979.78 941
2980.30 864
2980.81 937
2981.33 910
2981.84 868
2982.36 876
2982.87 835
2983.39 863
2983.90 934
2984.42 901
2984.93 814
2985.45 983
2985.96 920
2986.48 925
2987.00 959
2987.51 1036
2988.03 1044
2988.54 983
2989.06 1008
2989.57 1006
2990.09 1033
2990.60 897
2991.12 993
2991.64 973
2992.15 869
2992.67 954
2993.18 1131
2993.70 1014
2994.21 1003
2994.73 1020
2995.25 1072
2995.76 1086
2996.28 1022
2996.80 969
2997.31 995
2997.83 1107
2998.34 1185
2998.86 1012
2999.38 1125
2999.89 1234
3000.41 1120
3000.93 1108
3001.44 1191
3001.96 1176
3002.48 1181
3002.99 1086
3003.51 1175
3004.03 1185
3004.54 1248
3005.06 1401
3005.58 1484
3006.09 1556
3006.61 1541
3007.13 1447
3007.65 1577
3008.16 1521
3008.68 1714
3009.20 1709
3009.71 1472
3010.23 1377
3010.75 1170
3011.27 1184
3011.78 1124
3012.30 1025
3012.82 1015
3013.34 949
3013.85 914
3014.37 976
3014.89 883
3015.41 911
3015.93 899
3016.44 930
3016.96 974
3017.48 979
3018.00 1013
3018.52 1007
3019.03 939
3019.55 958
3020.07 1096
3020.59 1111
3021.11 1062
3021.63 979
3022.14 992
3022.66 1150
3023.18 1076
3023.70 1005
3024.22 1108
3024.74 1144
3025.25 956
3025.77 990
3026.29 1066
3026.81 1018
3027.33 1105
3027.85 1124
3028.37 1139
3028.89 1126
3029.41 1138
3029.92 1155
3030.44 955
3030.96 1016
3031.48 1048
3032.00 965
3032.52 944
3033.04 982
3033.56 1010
3034.08 907
3034.60 860
3035.12 937
3035.64 938
3036.16 864
3036.68 930
3037.20 947
3037.72 975
3038.24 953
3038.76 906
3039.28 1005
3039.80 1129
3040.32 987
3040.84 1009
3041.36 896
3041.88 949
3042.40 952
3042.92 919
3043.44 1001
3043.96 924
3044.48 868
3045.00 936
3045.52 980
3046.04 874
3046.56 952
3047.08 1031
3047.60 1022
3048.12 977
3048.64 901
3049.16 941
3049.68 990
3050.20 958
3050.72 982
3051.24 819
3051.77 901
3052.29 894
3052.81 1048
3053.33 881
3053.85 867
3054.37 917
3054.89 928
3055.41 861
3055.93 832
3056.46 819
3056.98 895
3057.50 1020
3058.02 954
3058.54 948
3059.06 941
3059.58 969
3060.11 882
3060.63 819
3061.15 918
3061.67 830
3062.19 981
3062.71 983
3063.24 953
3063.76 920
3064.28 950
3064.80 980
3065.32 1021
3065.85 887
3066.37 1070
3066.89 1103
3067.41 1148
3067.94 1069
3068.46 934
3068.98 952
3069.50 1055
3070.03 1093
3070.55 977
3071.07 996
3071.59 984
3072.12 977
3072.64 938
3073.16 985
3073.68 1093
3074.21 1087
3074.73 1004
3075.25 998
3075.78 1094
3076.30 1052
3076.82 1062
3077.34 982
3077.87 979
3078.39 1022
3078.91 1099
3079.44 1258
3079.96 1148
3080.48 1030
3081.01 1016
3081.53 1047
3082.05 1130
3082.58 1131
3083.10 1130
3083.63 1195
3084.15 1096
3084.67 1226
3085.20 1266
3085.72 1278
3086.24 1223
3086.77 1128
3087.29 1187
3087.82 1246
3088.34 1271
3088.86 1193
3089.39 1236
3089.91 1175
3090.44 1086
3090.96 1105
3091.49 1202
3092.01 1201
3092.53 1122
3093.06 1127
3093.58 1062
3094.11 1021
3094.63 1032
3095.16 1173
3095.68 1151
3096.21 1168
3096.73 1205
3097.26 1235
3097.78 1158
3098.31 1222
3098.83 1362
3099.36 1372
3099.88 1219
3100.41 1352
3100.93 1455
3101.46 1477
3101.98 1499
3102.51 1783
3103.03 1956
3103.56 2323
3104.08 2398
3104.61 2782
3105.13 3208
3105.66 3664
3106.18 3970
3106.71 4007
3107.24 3826
3107.76 3752
3108.29 3659
3108.81 3083
3109.34 2700
3109.86 2377
3110.39 1976
3110.92 1999
3111.44 2095
3111.97 1724
3112.49 1762
3113.02 1744
3113.55 1718
3114.07 1806
3114.60 1863
3115.12 1813
3115.65 1875
3116.18 1684
3116.70 1740
3117.23 1468
3117.76 1450
3118.28 1423
3118.81 1257
3119.34 1213
3119.86 1179
3120.39 1158
3120.92 1093
3121.44 1146
3121.97 1020
3122.50 1240
3123.02 1086
3123.55 1125
3124.08 1200
3124.61 1277
3125.13 1417
3125.66 1286
3126.19 1280
3126.72 1486
3127.24 1283
3127.77 1174
3128.30 1333
3128.82 1280
3129.35 1236
3129.88 1187
3130.41 1299
3130.93 1227
3131.46 1272
3131.99 1301
3132.52 1213
3133.05 1115
3133.57 1131
3134.10 1169
3134.63 1196
3135.16 1075
3135.69 1042
3136.21 1222
3136.74 1152
3137.27 1143
3137.80 1193
3138.33 1235
3138.85 1154
3139.38 1158
3139.91 1174
3140.44 1176
3140.97 1187
3141.50 1185
3142.03 1261
3142.55 1206
3143.08 1197
3143.61 1209
3144.14 1160
3144.67 988
3145.20 1137
3145.73 1042
3146.26 1114
3146.79 1160
3147.31 1132
3147.84 1099
3148.37 1242
3148.90 1328
3149.43 1344
3149.96 1267
3150.49 1270
3151.02 1253
3151.55 1204
3152.08 1148
3152.61 1281
3153.14 1161
3153.67 1042
3154.20 1091
3154.73 1054
3155.25 1065
3155.78 994
3156.31 1024
3156.84 1032
3157.37 1233
3157.90 1237
3158.43 1175
3158.96 1212
3159.49 1115
3160.02 1177
3160.55 1193
3161.08 1194
3161.61 1148
3162.14 1065
3162.68 1061
3163.21 1062
3163.74 1004
3164.27 989
3164.80 938
3165.33 846
3165.86 966
3166.39 990
3166.92 948
3167.45 915
3167.98 1049
3168.51 945
3169.04 930
3169.57 1042
3170.10 966
3170.64 969
3171.17 1043
3171.70 945
3172.23 1034
3172.76 1083
3173.29 992
3173.82 891
3174.35 1001
3174.88 952
3175.42 857
3175.95 831
3176.48 897
3177.01 1126
3177.54 979
3178.07 943
3178.61 1050
3179.14 1026
3179.67 1014
3180.20 1016
3180.73 1019
3181.26 999
3181.80 974
3182.33 1097
3182.86 1132
3183.39 1008
3183.92 874
3184.46 1019
3184.99 991
3185.52 1056
3186.05 1050
3186.59 970
3187.12 940
3187.65 893
3188.18 936
3188.72 944
3189.25 1012
3189.78 1037
3190.31 912
3190.85 864
3191.38 865
3191.91 1005
3192.44 1013
3192.98 906
3193.51 957
3194.04 947
3194.58 896
3195.11 949
3195.64 939
3196.17 869
3196.71 950
3197.24 915
3197.77 898
3198.31 1027
3198.84 942
3199.37 875
3199.91 949
3200.44 995
3200.98 1012
3201.51 943
3202.04 948
3202.58 979
3203.11 1044
3203.64 1082
3204.18 1109
3204.71 1073
3205.24 1170
3205.78 1086
3206.31 1043
3206.85 1102
3207.38 955
3207.91 1049
3208.45 1112
3208.98 1134
3209.52 1150
3210.05 1001
3210.59 1176
3211.12 1120
3211.65 1149
3212.19 1155
3212.72 1037
3213.26 1155
3213.79 1012
3214.33 1003
3214.86 1033
3215.40 960
3215.93 1159
3216.47 1007
3217.00 959
3217.54 989
3218.07 998
3218.61 1003
3219.14 956
3219.68 973
3220.21 970
3220.75 1104
3221.28 1035
3221.82 1025
3222.35 1045
3222.89 1020
3223.42 968
3223.96 931
3224.49 985
3225.03 941
3225.57 978
3226.10 1048
3226.64 1022
3227.17 967
3227.71 1114
3228.24 1089
3228.78 1124
3229.32 1114
3229.85 1055
3230.39 991
3230.92 907
3231.46 977
3232.00 1014
3232.53 1056
3233.07 1055
3233.60 1099
3234.14 1051
3234.68 1042
3235.21 974
3235.75 931
3236.29 1033
3236.82 1055
3237.36 948
3237.90 932
3238.43 1061
3238.97 1013
3239.51 1040
3240.04 945
3240.58 1120
3241.12 1202
3241.65 1139
3242.19 1152
3242.73 1180
3243.26 1113
3243.80 1143
3244.34 1147
3244.88 1144
3245.41 1148
3245.95 1089
3246.49 1141
3247.02 1034
3247.56 1068
3248.10 1075
3248.64 1054
3249.17 1086
3249.71 1036
3250.25 1052
3250.79 992
3251.33 1101
3251.86 1231
3252.40 1211
3252.94 1055
3253.48 1122
3254.01 1188
3254.55 1241
3255.09 1178
3255.63 1173
3256.17 1169
3256.70 1178
3257.24 1222
3257.78 1204
3258.32 1337
3258.86 1188
3259.40 1237
3259.93 1296
3260.47 1359
3261.01 1299
3261.55 1340
3262.09 1523
3262.63 1508
3263.17 1558
3263.70 1608
3264.24 1683
3264.78 1751
3265.32 1857
3265.86 1841
3266.40 2009
3266.94 2309
3267.48 2414
3268.02 2568
3268.56 2589
3269.09 2856
3269.63 3176
3270.17 2979
3270.71 3168
3271.25 3208
3271.79 2991
3272.33 2699
3272.87 2418
3273.41 2245
3273.95 1895
3274.49 1726
3275.03 1559
3275.57 1512
3276.11 1401
3276.65 1453
3277.19 1459
3277.73 1258
3278.27 1311
3278.81 1351
3279.35 1516
3279.89 1448
3280.43 1417
3280.97 1380
3281.51 1474
3282.05 1479
3282.59 1429
3283.13 1641
3283.67 1497
3284.21 1398
3284.75 1310
3285.29 1306
3285.83 1275
3286.37 1403
3286.91 1325
3287.45 1223
3287.99 1327
3288.53 1487
3289.08 1442
3289.62 1444
3290.16 1426
3290.70 1480
3291.24 1424
3291.78 1444
3292.32 1400
3292.86 1555
3293.40 1629
3293.95 1539
3294.49 1523
3295.03 1575
3295.57 1651
3296.11 1674
3296.65 1825
3297.19 1906
3297.73 1932
3298.28 2022
3298.82 2115
3299.36 2162
3299.90 2076
3300.44 2060
3300.99 2099
3301.53 2050
3302.07 2022
3302.61 1741
3303.15 1527
3303.69 1463
3304.24 1444
3304.78 1337
3305.32 1460
3305.86 1457
3306.41 1402
3306.95 1508
3307.49 1378
3308.03 1423
3308.58 1462
3309.12 1294
3309.66 1336
3310.20 1322
3310.75 1287
3311.29 1288
3311.83 1367
3312.37 1311
3312.92 1263
3313.46 1414
3314.00 1236
3314.54 1222
3315.09 1355
3315.63 1412
3316.17 1492
3316.72 1410
3317.26 1401
3317.80 1478
3318.35 1495
3318.89 1418
3319.43 1456
3319.98 1473
3320.52 1509
3321.06 1517
3321.61 1495
3322.15 1666
3322.69 1647
3323.24 1556
3323.78 1718
3324.33 1859
3324.87 1729
3325.41 1721
3325.96 1847
3326.50 1675
3327.04 1667
3327.59 1616
3328.13 1620
3328.68 1426
3329.22 1459
3329.76 1458
3330.31 1462
3330.85 1384
3331.40 1365
3331.94 1370
3332.49 1454
3333.03 1546
3333.58 1676
3334.12 1986
3334.66 2360
3335.21 2814
3335.75 3217
3336.30 4018
3336.84 4788
3337.39 5346
3337.93 6043
3338.48 6974
3339.02 7459
3339.57 7637
3340.11 7073
3340.66 6966
3341.20 6372
3341.75 5661
3342.29 4779
3342.84 4232
3343.38 3546
3343.93 2996
3344.47 2547
3345.02 2343
3345.57 2013
3346.11 1760
3346.66 1679
3347.20 1614
3347.75 1558
3348.29 1463
3348.84 1407
3349.38 1379
3349.93 1453
3350.48 1346
3351.02 1465
3351.57 1627
3352.11 1602
3352.66 1527
3353.21 1783
3353.75 1891
3354.30 1812
3354.84 1912
3355.39 1989
3355.94 1726
3356.48 1650
3357.03 1625
3357.58 1610
3358.12 1702
3358.67 1616
3359.22 1684
3359.76 1453
3360.31 1435
3360.86 1491
3361.40 1314
3361.95 1366
3362.50 1451
3363.04 1368
3363.59 1372
3364.14 1333
3364.68 1311
3365.23 1293
3365.78 1265
3366.33 1353
3366.87 1451
3367.42 1374
3367.97 1397
3368.51 1382
3369.06 1302
3369.61 1275
3370.16 1265
3370.70 1325
3371.25 1348
3371.80 1296
3372.35 1322
3372.90 1263
3373.44 1348
3373.99 1343
3374.54 1290
3375.09 1442
3375.63 1723
3376.18 1639
3376.73 1569
3377.28 1691
3377.83 1693
3378.37 1501
3378.92 1541
3379.47 1484
3380.02 1440
3380.57 1461
3381.12 1429
3381.66 1332
3382.21 1439
3382.76 1391
3383.31 1312
3383.86 1226
3384.41 1232
3384.96 1236
3385.50 1270
3386.05 1370
3386.60 1320
3387.15 1291
3387.70 1201
3388.25 1255
3388.80 1345
3389.35 1272
3389.90 1307
3390.44 1173
3390.99 1126
3391.54 1168
3392.09 1194
3392.64 1212
3393.19 1316
3393.74 1302
3394.29 1156
3394.84 1160
3395.39 1125
3395.94 1079
3396.49 1022
3397.04 1163
3397.59 1029
3398.14 1006
3398.69 898
3399.24 943
3399.79 1101
3400.34 1225
3400.89 1130
3401.44 1053
3401.99 1075
3402.54 1147
3403.09 1071
3403.64 1000
3404.19 1054
3404.74 1061
3405.29 1015
3405.84 1017
3406.39 972
3406.94 996
3407.49 1046
3408.04 1059
3408.59 1025
3409.14 974
3409.69 1045
3410.24 1061
3410.79 1024
3411.34 1029
3411.89 966
3412.45 1006
3413.00 988
3413.55 1020
3414.10 1019
3414.65 1122
3415.20 1254
3415.75 1175
3416.30 1260
3416.85 1386
3417.41 1276
3417.96 1137
3418.51 1065
3419.06 1030
3419.61 1067
3420.16 1065
3420.71 1063
3421.27 1072
3421.82 1081
3422.37 995
3422.92 1050
3423.47 1131
3424.02 1097
3424.58 1100
3425.13 1121
3425.68 1185
3426.23 1241
3426.78 1271
3427.34 1121
3427.89 1245
3428.44 1310
3428.99 1330
3429.55 1204
3430.10 1111
3430.65 1077
3431.20 957
3431.76 1059
3432.31 1113
3432.86 1026
3433.41 1067
3433.97 1096
3434.52 1087
3435.07 1065
3435.62 1182
3436.18 1020
3436.73 1051
3437.28 1120
3437.84 1122
3438.39 1117
3438.94 1131
3439.49 1019
3440.05 956
3440.60 1025
3441.15 1008
3441.71 1082
3442.26 1022
3442.81 1054
3443.37 1081
3443.92 1047
3444.47 1065
3445.03 1039
3445.58 1057
3446.13 1055
3446.69 1019
3447.24 982
3447.80 1010
3448.35 1013
3448.90 1025
3449.46 1049
3450.01 1133
3450.57 1038
3451.12 983
3451.67 1009
3452.23 1075
3452.78 904
3453.34 1008
3453.89 948
3454.44 940
3455.00 943
3455.55 923
3456.11 1014
3456.66 1012
3457.22 1049
3457.77 1009
3458.33 1094
3458.88 939
3459.43 925
3459.99 940
3460.54 1054
3461.10 1108
3461.65 925
3462.21 1008
3462.76 989
3463.32 1053
3463.87 1004
3464.43 993
3464.98 1030
3465.54 978
3466.09 978
3466.65 969
3467.21 981
3467.76 1015
3468.32 1042
3468.87 966
3469.43 1072
3469.98 1086
3470.54 1094
3471.09 1114
3471.65 1132
3472.20 1083
3472.76 1074
3473.32 1137
3473.87 1175
3474.43 1125
3474.98 1112
3475.54 1123
3476.10 1059
3476.65 1106
3477.21 1196
3477.76 1152
3478.32 1177
3478.88 1126
3479.43 1112
3479.99 1121
3480.55 1230
3481.10 1256
3481.66 1345
3482.22 1324
3482.77 1210
3483.33 1157
3483.89 1106
3484.44 1177
3485.00 1175
3485.56 1174
3486.11 1199
3486.67 1306
3487.23 1309
3487.78 1247
3488.34 1231
3488.90 1329
3489.45 1317
3490.01 1331
3490.57 1403
3491.13 1492
3491.68 1651
3492.24 1731
3492.80 1918
3493.35 2075
3493.91 2252
3494.47 2357
3495.03 2401
3495.58 2582
3496.14 2473
3496.70 2505
3497.26 2350
3497.82 2514
3498.37 2453
3498.93 2243
3499.49 2159
3500.05 2355
3500.61 2340
3501.16 2590
3501.72 2645
3502.28 2910
3502.84 3061
3503.40 3047
3503.95 3175
3504.51 3463
3505.07 3524
3505.63 3549
3506.19 3811
3506.75 4097
3507.30 4349
3507.86 4330
3508.42 4560
3508.98 4551
3509.54 4478
3510.10 4410
3510.66 4421
3511.22 3742
3511.77 3364
3512.33 2927
3512.89 2709
3513.45 2431
3514.01 2140
3514.57 1926
3515.13 1680
3515.69 1688
3516.25 1552
3516.81 1428
3517.37 1420
3517.92 1476
3518.48 1525
3519.04 1441
3519.60 1504
3520.16 1450
3520.72 1428
3521.28 1443
3521.84 1379
3522.40 1463
3522.96 1544
3523.52 1564
3524.08 1602
3524.64 1677
3525.20 1773
3525.76 1916
3526.32 1979
3526.88 1796
3527.44 1845
3528.00 1966
3528.56 1713
3529.12 1633
3529.68 1486
3530.24 1463
3530.80 1571
3531.36 1504
3531.92 1404
3532.48 1119
3533.04 1209
3533.60 1298
3534.17 1352
3534.73 1324
3535.29 1347
3535.85 1419
3536.41 1449
3536.97 1454
3537.53 1431
3538.09 1364
3538.65 1328
3539.21 1309
3539.77 1372
3540.34 1366
3540.90 1274
3541.46 1282
3542.02 1320
3542.58 1339
3543.14 1382
3543.70 1556
3544.26 1546
3544.83 1579
3545.39 1510
3545.95 1645
3546.51 1801
3547.07 1965
3547.63 1858
3548.20 1657
3548.76 1629
3549.32 1673
3549.88 1390
3550.44 1424
3551.01 1368
3551.57 1360
3552.13 1195
3552.69 1188
3553.25 1232
3553.82 1265
3554.38 1177
3554.94 1169
3555.50 1199
3556.07 1076
3556.63 1076
3557.19 1173
3557.75 1155
3558.32 1105
3558.88 1048
3559.44 1014
3560.00 1034
3560.57 1222
3561.13 1133
3561.69 1099
3562.26 1120
3562.82 1071
3563.38 1067
3563.94 1093
3564.51 1223
3565.07 1297
3565.63 1069
3566.20 1018
3566.76 1153
3567.32 1141
3567.89 1202
3568.45 1233
3569.01 1080
3569.58 1117
3570.14 1057
3570.70 1062
3571.27 997
3571.83 1010
3572.39 1061
3572.96 1098
3573.52 1124
3574.09 1090
3574.65 1007
3575.21 1072
3575.78 1127
3576.34 1094
3576.91 1198
3577.47 1139
3578.03 1168
3578.60 1137
3579.16 1095
3579.73 1094
3580.29 1186
3580.86 1175
3581.42 1300
3581.98 1201
3582.55 1098
3583.11 1057
3583.68 1113
3584.24 1083
3584.81 1061
3585.37 1138
3585.94 1007
3586.50 1071
3587.07 1053
3587.63 930
3588.20 908
3588.76 1010
3589.33 991
3589.89 965
3590.46 946
3591.02 1042
3591.59 1091
3592.15 1039
3592.72 1029
3593.28 1008
3593.85 1101
3594.41 1074
3594.98 983
3595.54 970
3596.11 1034
3596.68 1079
3597.24 971
3597.81 1112
3598.37 1021
3598.94 966
3599.50 1019
3600.07 1013
3600.64 1051
3601.20 1083
3601.77 1095
3602.33 1141
3602.90 1124
3603.47 1036
3604.03 1101
3604.60 1153
3605.16 1175
3605.73 1214
3606.30 1066
3606.86 1060
3607.43 1122
3608.00 1149
3608.56 1157
3609.13 1071
3609.70 1016
3610.26 1044
3610.83 1016
3611.40 956
3611.96 991
3612.53 885
3613.10 959
3613.66 910
3614.23 896
3614.80 997
3615.36 1149
3615.93 1178
3616.50 1224
3617.07 1222
3617.63 1477
3618.20 1792
3618.77 1850
3619.34 2216
3619.90 2301
3620.47 2546
3621.04 2809
3621.61 2965
3622.17 3163
3622.74 3208
3623.31 2789
3623.88 2631
3624.44 2504
3625.01 2046
3625.58 1872
3626.15 1728
3626.72 1517
3627.28 1291
3627.85 1314
3628.42 1229
3628.99 1177
3629.56 1143
3630.12 934
3630.69 966
3631.26 1072
3631.83 1049
3632.40 1024
3632.97 1081
3633.53 1033
3634.10 1023
3634.67 1170
3635.24 1128
3635.81 1088
3636.38 1021
3636.95 1061
3637.52 1063
3638.08 993
3638.65 985
3639.22 1029
3639.79 995
3640.36 1010
3640.93 1166
3641.50 1278
3642.07 1210
3642.64 1287
3643.21 1277
3643.78 1489
3644.34 1693
3644.91 1775
3645.48 1696
3646.05 1716
3646.62 1674
3647.19 1572
3647.76 1495
3648.33 1627
3648.90 1597
3649.47 1426
3650.04 1365
3650.61 1302
3651.18 1300
3651.75 1348
3652.32 1303
3652.89 1176
3653.46 1362
3654.03 1397
3654.60 1338
3655.17 1425
3655.74 1466
3656.31 1472
3656.88 1435
3657.45 1377
3658.02 1452
3658.59 1442
3659.16 1534
3659.73 1644
3660.30 1790
3660.87 1645
3661.45 1591
3662.02 1595
3662.59 1696
3663.16 1553
3663.73 1594
3664.30 1630
3664.87 1534
3665.44 1541
3666.01 1532
3666.58 1495
3667.15 1227
3667.73 1225
3668.30 1366
3668.87 1441
3669.44 1560
3670.01 1428
3670.58 1337
3671.15 1284
3671.73 1387
3672.30 1169
3672.87 1248
3673.44 1185
3674.01 1201
3674.58 1254
3675.16 1411
3675.73 1274
3676.30 1253
3676.87 1215
3677.44 1165
3678.01 1231
3678.59 1315
3679.16 1253
3679.73 1173
3680.30 1147
3680.88 1197
3681.45 1136
3682.02 1110
3682.59 1178
3683.16 1188
3683.74 1157
3684.31 1110
3684.88 1130
3685.45 1035
3686.03 1060
3686.60 1224
3687.17 1179
3687.74 1072
3688.32 1117
3688.89 1181
3689.46 1334
3690.04 1421
3690.61 1409
3691.18 1517
3691.76 1534
3692.33 1493
3692.90 1571
3693.47 1781
3694.05 1712
3694.62 1548
3695.19 1646
3695.77 1586
3696.34 1362
3696.91 1293
3697.49 1221
3698.06 1141
3698.64 1159
3699.21 1275
3699.78 1238
3700.36 1182
3700.93 1267
3701.50 1250
3702.08 1346
3702.65 1280
3703.23 1152
3703.80 1320
3704.37 1283
3704.95 1303
3705.52 1275
3706.10 1389
3706.67 1201
3707.24 1184
3707.82 1296
3708.39 1270
3708.97 1216
3709.54 1070
3710.12 1153
3710.69 1133
3711.27 1156
3711.84 1245
3712.41 1297
3712.99 1264
3713.56 1295
3714.14 1260
3714.71 1225
3715.29 1172
3715.86 1118
3716.44 1165
3717.01 1163
3717.59 1156
3718.16 1097
3718.74 1182
3719.31 1117
3719.89 1064
3720.46 1309
3721.04 1220
3721.61 1224
3722.19 1158
3722.77 1066
3723.34 1135
3723.92 1094
3724.49 1109
3725.07 1088
3725.64 1140
3726.22 1049
3726.79 915
3727.37 1038
3727.95 1062
3728.52 957
3729.10 1036
3729.67 1027
3730.25 977
3730.83 950
3731.40 1037
3731.98 1189
3732.56 1122
3733.13 1058
3733.71 1340
3734.28 1425
3734.86 1464
3735.44 1391
3736.01 1421
3736.59 1544
3737.17 1467
3737.74 1494
3738.32 1522
3738.90 1492
3739.47 1474
3740.05 1268
3740.63 1179
3741.20 1105
3741.78 1205
3742.36 1144
3742.93 982
3743.51 1008
3744.09 1048
3744.67 1056
3745.24 980
3745.82 984
3746.40 957
3746.97 1020
3747.55 963
3748.13 1012
3748.71 994
3749.28 1108
3749.86 1060
3750.44 1019
3751.02 1025
3751.59 1196
3752.17 1160
3752.75 1029
3753.33 1073
3753.91 1055
3754.48 997
3755.06 946
3755.64 1028
3756.22 1081
3756.80 935
3757.37 840
3757.95 950
3758.53 945
3759.11 934
3759.69 1026
3760.27 961
3760.84 965
3761.42 953
3762.00 983
3762.58 975
3763.16 1007
3763.74 971
3764.31 1065
3764.89 956
3765.47 1052
3766.05 1040
3766.63 1025
3767.21 1025
3767.79 959
3768.37 1041
3768.95 985
3769.52 1107
3770.10 1023
3770.68 998
3771.26 1058
3771.84 923
3772.42 952
3773.00 1070
3773.58 1069
3774.16 1156
3774.74 1098
3775.32 1071
3775.90 1000
3776.48 1004
3777.06 980
3777.64 982
3778.22 968
3778.80 881
3779.38 949
3779.96 899
3780.54 897
3781.12 933
3781.70 949
3782.28 896
3782.86 855
3783.44 793
3784.02 810
3784.60 827
3785.18 840
3785.76 857
3786.34 868
3786.92 794
3787.50 836
3788.08 882
3788.66 919
3789.24 859
3789.82 791
3790.40 838
3790.98 907
3791.56 958
3792.14 1064
3792.72 937
3793.30 890
3793.89 1135
3794.47 961
3795.05 860
3795.63 840
3796.21 924
3796.79 857
3797.37 899
3797.95 980
3798.53 924
3799.12 896
3799.70 843
3800.28 967
3800.86 904
3801.44 948
3802.02 933
3802.60 951
3803.19 966
3803.77 947
3804.35 939
3804.93 1034
3805.51 1030
3806.10 1009
3806.68 1096
3807.26 1051
3807.84 1088
3808.42 1050
3809.01 988
3809.59 1023
3810.17 1087
3810.75 1077
3811.33 1115
3811.92 1230
3812.50 1197
3813.08 1178
3813.66 1097
3814.25 1187
3814.83 1031
3815.41 1041
3815.99 1244
3816.58 1133
3817.16 1132
3817.74 1144
3818.32 1034
3818.91 1122
3819.49 1223
3820.07 1154
3820.66 1167
3821.24 1165
3821.82 1044
3822.41 1023
3822.99 994
3823.57 1040
3824.16 1121
3824.74 962
3825.32 921
3825.91 1051
3826.49 941
3827.07 950
3827.66 955
3828.24 888
3828.82 991
3829.41 865
3829.99 927
3830.57 982
3831.16 939
3831.74 878
3832.33 1003
3832.91 961
3833.49 865
3834.08 855
3834.66 978
3835.25 1015
3835.83 1022
3836.41 1015
3837.00 963
3837.58 996
3838.17 946
3838.75 879
3839.34 907
3839.92 1022
3840.50 872
3841.09 949
3841.67 978
3842.26 1004
3842.84 913
3843.43 911
3844.01 1014
3844.60 1009
3845.18 929
3845.77 870
3846.35 868
3846.94 911
3847.52 947
3848.11 938
3848.69 868
3849.28 802
3849.86 827
3850.45 871
3851.03 869
3851.62 871
3852.20 921
3852.79 885
3853.37 877
3853.96 847
3854.55 796
3855.13 857
3855.72 952
3856.30 986
3856.89 827
3857.47 914
3858.06 941
3858.65 979
3859.23 1043
3859.82 1147
3860.40 1143
3860.99 1342
3861.58 1441
3862.16 1515
3862.75 1785
3863.33 1968
3863.92 2087
3864.51 2302
3865.09 2427
3865.68 2653
3866.27 2595
3866.85 2523
3867.44 2501
3868.03 2288
3868.61 2342
3869.20 2088
3869.79 1877
3870.37 1727
3870.96 1733
3871.55 1555
3872.13 1304
3872.72 1253
3873.31 1285
3873.89 1223
3874.48 1200
3875.07 1150
3875.66 1125
3876.24 1286
3876.83 1266
3877.42 1250
3878.00 1286
3878.59 1291
3879.18 1203
3879.77 1228
3880.35 1260
3880.94 1217
3881.53 1279
3882.12 1157
3882.70 1216
3883.29 1171
3883.88 1045
3884.47 1020
3885.06 1088
3885.64 1023
3886.23 988
3886.82 970
3887.41 1100
3888.00 1060
3888.58 1110
3889.17 1180
3889.76 1041
3890.35 990
3890.94 1080
3891.53 1145
3892.11 1079
3892.70 1215
3893.29 1293
3893.88 1273
3894.47 1191
3895.06 1182
3895.65 1260
3896.23 1171
3896.82 1290
3897.41 1216
3898.00 1182
3898.59 1132
3899.18 1049
3899.77 1059
3900.36 1168
3900.95 1186
3901.53 1143
3902.12 1068
3902.71 1051
3903.30 1138
3903.89 1256
3904.48 1212
3905.07 1283
3905.66 1180
3906.25 1140
3906.84 1120
3907.43 1041
3908.02 1094
3908.61 1066
3909.20 1023
3909.79 995
3910.38 1076
3910.97 970
3911.56 1020
3912.15 963
3912.74 894
3913.33 939
3913.92 953
3914.51 878
3915.10 817
3915.69 923
3916.28 929
3916.87 884
3917.46 882
3918.05 878
3918.64 867
3919.23 898
3919.82 886
3920.41 855
3921.00 978
3921.59 1032
3922.18 1064
3922.77 927
3923.36 955
3923.95 877
3924.55 838
3925.14 884
3925.73 802
3926.32 971
3926.91 847
3927.50 757
3928.09 867
3928.68 872
3929.27 855
3929.87 851
3930.46 900
3931.05 805
3931.64 908
3932.23 927
3932.82 978
3933.41 923
3934.01 952
3934.60 993
3935.19 965
3935.78 929
3936.37 873
3936.96 924
3937.56 806
3938.15 901
3938.74 898
3939.33 858
3939.92 817
3940.52 926
3941.11 850
3941.70 862
3942.29 925
3942.88 908
3943.48 879
3944.07 870
3944.66 984
3945.25 914
3945.85 874
3946.44 842
3947.03 848
3947.62 868
3948.22 847
3948.81 851
3949.40 836
3949.99 897
3950.59 854
3951.18 848
3951.77 768
3952.37 798
3952.96 814
3953.55 818
3954.15 763
3954.74 861
3955.33 882
3955.93 829
3956.52 849
3957.11 974
3957.71 918
3958.30 795
3958.89 818
3959.49 865
3960.08 870
3960.67 866
3961.27 902
3961.86 919
3962.45 915
3963.05 767
3963.64 947
3964.23 1025
3964.83 920
3965.42 920
3966.02 901
3966.61 854
3967.20 810
3967.80 835
3968.39 857
3968.99 864
3969.58 833
3970.18 851
3970.77 927
3971.36 878
3971.96 835
3972.55 850
3973.15 878
3973.74 802
3974.34 858
3974.93 741
3975.53 741
3976.12 838
3976.72 768
3977.31 845
3977.91 845
3978.50 831
3979.10 849
3979.69 817
3980.29 746
3980.88 852
3981.48 881
3982.07 917
3982.67 878
3983.26 808
3983.86 862
3984.45 851
3985.05 845
3985.64 861
3986.24 821
3986.83 750
3987.43 769
3988.03 862
3988.62 883
3989.22 861
3989.81 840
3990.41 852
3991.00 835
3991.60 808
3992.20 802
3992.79 812
3993.39 803
3993.98 829
3994.58 819
3995.18 820
3995.77 823
3996.37 856
3996.97 852
3997.56 893
3998.16 855
3998.75 874
3999.35 917
3999.95 891
4000.54 865
4001.14 806
4001.74 874
4002.33 886
4002.93 888
4003.53 869
4004.12 884
4004.72 898
4005.32 840
4005.92 889
4006.51 879
4007.11 868
4007.71 797
4008.30 927
4008.90 958
4009.50 994
4010.10 883
4010.69 823
4011.29 959
4011.89 969
4012.49 922
4013.08 913
4013.68 990
4014.28 930
4014.88 946
4015.47 953
4016.07 897
4016.67 1009
4017.27 1022
4017.86 1052
4018.46 1160
4019.06 1256
4019.66 1267
4020.26 1215
4020.85 1208
4021.45 1181
4022.05 1180
4022.65 1183
4023.25 1064
4023.85 1071
4024.44 981
4025.04 1059
4025.64 1022
4026.24 1058
4026.84 976
4027.44 978
4028.03 979
4028.63 1054
4029.23 1047
4029.83 1104
4030.43 1024
4031.03 1037
4031.63 987
4032.23 964
4032.83 1055
4033.42 944
4034.02 959
4034.62 1045
4035.22 1057
4035.82 883
4036.42 766
4037.02 821
4037.62 899
4038.22 837
4038.82 827
4039.42 805
4040.02 838
4040.62 894
4041.22 938
4041.82 851
4042.41 840
4043.01 869
4043.61 911
4044.21 954
4044.81 823
4045.41 860
4046.01 857
4046.61 820
4047.21 823
4047.81 746
4048.41 822
4049.01 846
4049.61 780
4050.21 825
4050.82 875
4051.42 889
4052.02 839
4052.62 894
4053.22 996
4053.82 1018
4054.42 980
4055.02 952
4055.62 966
4056.22 946
4056.82 998
4057.42 915
4058.02 824
4058.62 1001
4059.22 902
4059.83 838
4060.43 908
4061.03 855
4061.63 768
4062.23 867
4062.83 808
4063.43 811
4064.03 814
4064.63 845
4065.24 841
4065.84 785
4066.44 765
4067.04 763
4067.64 886
4068.24 839
4068.85 760
4069.45 800
4070.05 788
4070.65 841
4071.25 813
4071.85 768
4072.46 767
4073.06 790
4073.66 716
4074.26 723
4074.86 836
4075.47 809
4076.07 809
4076.67 846
4077.27 857
4077.88 755
4078.48 787
4079.08 877
4079.68 897
4080.29 770
4080.89 781
4081.49 749
4082.09 774
4082.70 770
4083.30 648
4083.90 763
4084.50 792
4085.11 736
4085.71 702
4086.31 643
4086.92 697
4087.52 753
4088.12 813
4088.72 807
4089.33 870
4089.93 822
4090.53 727
4091.14 765
4091.74 777
4092.34 755
4092.95 761
4093.55 818
4094.16 858
4094.76 904
4095.36 851
4095.97 937
4096.57 759
4097.17 774
4097.78 745
4098.38 859
4098.98 821
4099.59 742
4100.19 736
4100.80 722
4101.40 718
4102.00 824
4102.61 825
4103.21 735
4103.82 757
4104.42 757
4105.03 739
4105.63 751
4106.23 834
4106.84 833
4107.44 776
4108.05 727
4108.65 840
4109.26 799
4109.86 754
4110.47 699
4111.07 695
4111.68 717
4112.28 695
4112.89 762
4113.49 780
4114.10 776
4114.70 795
4115.31 735
4115.91 771
4116.52 795
4117.12 758
4117.73 827
4118.33 810
4118.94 725
4119.54 810
4120.15 844
4120.75 876
4121.36 851
4121.97 800
4122.57 807
4123.18 813
4123.78 773
4124.39 792
4124.99 807
4125.60 808
4126.21 868
4126.81 825
4127.42 776
4128.02 760
4128.63 750
4129.24 864
4129.84 777
4130.45 735
4131.05 718
4131.66 759
4132.27 782
4132.87 770
4133.48 739
4134.09 803
4134.69 830
4135.30 743
4135.91 770
4136.51 845
4137.12 842
4137.73 889
4138.33 851
4138.94 895
4139.55 948
4140.15 986
4140.76 1042
4141.37 922
4141.97 976
4142.58 976
4143.19 1035
4143.80 1084
4144.40 1076
4145.01 1028
4145.62 1053
4146.22 961
4146.83 1002
4147.44 1030
4148.05 868
4148.65 853
4149.26 897
4149.87 888
4150.48 912
4151.09 826
4151.69 751
4152.30 730
4152.91 775
4153.52 739
4154.12 740
4154.73 725
4155.34 742
4155.95 772
4156.56 849
4157.16 698
4157.77 760
4158.38 808
4158.99 751
4159.60 844
4160.21 769
4160.81 769
4161.42 802
4162.03 799
4162.64 705
4163.25 779
4163.86 788
4164.47 795
4165.08 913
4165.68 891
4166.29 843
4166.90 873
4167.51 940
4168.12 866
4168.73 898
4169.34 822
4169.95 878
4170.56 900
4171.16 1028
4171.77 951
4172.38 919
4172.99 798
4173.60 808
4174.21 859
4174.82 824
4175.43 764
4176.04 819
4176.65 816
4177.26 855
4177.87 907
4178.48 970
4179.09 1022
4179.70 973
4180.31 981
4180.92 928
4181.53 866
4182.14 933
4182.75 921
4183.36 905
4183.97 975
4184.58 853
4185.19 874
4185.80 851
4186.41 860
4187.02 888
4187.63 855
4188.24 831
4188.85 718
4189.46 739
4190.07 713
4190.68 815
4191.29 926
4191.90 913
4192.51 774
4193.13 779
4193.74 849
4194.35 916
4194.96 917
4195.57 945
4196.18 1009
4196.79 1085
4197.40 1217
4198.01 1178
4198.62 1264
4199.24 1117
4199.85 1110
4200.46 1113
4201.07 1184
4201.68 1142
4202.29 1017
4202.90 914
4203.52 970
4204.13 1048
4204.74 934
4205.35 918
4205.96 895
4206.57 929
4207.19 896
4207.80 916
4208.41 847
4209.02 857
4209.63 794
4210.25 871
4210.86 834
4211.47 968
4212.08 796
4212.69 928
4213.31 845
4213.92 897
4214.53 909
4215.14 912
4215.76 942
4216.37 892
4216.98 851
4217.59 885
4218.21 910
4218.82 997
4219.43 1075
4220.04 1010
4220.66 1105
4221.27 1058
4221.88 1316
4222.50 1377
4223.11 1463
4223.72 1583
4224.33 1638
4224.95 1706
4225.56 1951
4226.17 2032
4226.79 1883
4227.40 2014
4228.01 2057
4228.63 2026
4229.24 1874
4229.85 1893
4230.47 1807
4231.08 1876
4231.69 1858
4232.31 1745
4232.92 1517
4233.54 1393
4234.15 1500
4234.76 1611
4235.38 1630
4235.99 1616
4236.61 1777
4237.22 1810
4237.83 1834
4238.45 1737
4239.06 1818
4239.68 1801
4240.29 1690
4240.90 1559
4241.52 1417
4242.13 1477
4242.75 1347
4243.36 1212
4243.98 1220
4244.59 1162
4245.21 1090
4245.82 1016
4246.43 1059
4247.05 1011
4247.66 1053
4248.28 1072
4248.89 1045
4249.51 997
4250.12 990
4250.74 1056
4251.35 1042
4251.97 1142
4252.58 1131
4253.20 1110
4253.81 1162
4254.43 1012
4255.04 917
4255.66 983
4256.28 1025
4256.89 1040
4257.51 952
4258.12 995
4258.74 1133
4259.35 1115
4259.97 1113
4260.58 981
4261.20 933
4261.82 913
4262.43 1023
4263.05 981
4263.66 1000
4264.28 967
4264.90 1000
4265.51 1013
4266.13 926
4266.74 1012
4267.36 1060
4267.98 975
4268.59 941
4269.21 919
4269.82 886
4270.44 904
4271.06 935
4271.67 981
4272.29 1007
4272.91 1034
4273.52 972
4274.14 915
4274.76 939
4275.37 858
4275.99 884
4276.61 902
4277.22 1027
4277.84 1079
4278.46 1018
4279.08 1071
4279.69 1144
4280.31 1030
4280.93 1034
4281.54 947
4282.16 1061
4282.78 957
4283.40 924
4284.01 904
4284.63 837
4285.25 869
4285.87 972
4286.48 900
4287.10 894
4287.72 852
4288.34 822
4288.95 923
4289.57 884
4290.19 860
4290.81 884
4291.43 935
4292.04 859
4292.66 754
4293.28 730
4293.90 816
4294.52 867
4295.13 818
4295.75 741
4296.37 783
4296.99 762
4297.61 814
4298.23 782
4298.84 768
4299.46 802
4300.08 822
4300.70 877
4301.32 743
4301.94 780
4302.56 719
4303.17 757
4303.79 812
4304.41 873
4305.03 822
4305.65 847
4306.27 723
4306.89 710
4307.51 785
4308.13 793
4308.75 702
4309.36 854
4309.98 906
4310.60 803
4311.22 813
4311.84 762
4312.46 803
4313.08 779
4313.70 847
4314.32 852
4314.94 835
4315.56 750
4316.18 792
4316.80 830
4317.42 839
4318.04 834
4318.66 837
4319.28 897
4319.90 858
4320.52 742
4321.14 808
4321.76 863
4322.38 890
4323.00 866
4323.62 910
4324.24 944
4324.86 1073
4325.48 928
4326.10 933
4326.72 995
4327.34 942
4327.96 1028
4328.58 1078
4329.20 1026
4329.82 1001
4330.44 1005
4331.07 996
4331.69 882
4332.31 988
4332.93 913
4333.55 869
4334.17 956
4334.79 925
4335.41 835
4336.03 886
4336.65 860
4337.28 848
4337.90 818
4338.52 810
4339.14 866
4339.76 907
4340.38 875
4341.00 907
4341.63 900
4342.25 879
4342.87 871
4343.49 909
4344.11 970
4344.73 916
4345.36 903
4345.98 982
4346.60 1018
4347.22 1181
4347.84 1232
4348.47 1308
4349.09 1525
4349.71 1498
4350.33 1492
4350.95 1492
4351.58 1626
4352.20 1433
4352.82 1504
4353.44 1313
4354.07 1272
4354.69 1169
4355.31 986
4355.93 983
4356.56 1036
4357.18 891
4357.80 898
4358.42 808
4359.05 849
4359.67 892
4360.29 937
4360.92 895
4361.54 850
4362.16 812
4362.78 911
4363.41 895
4364.03 825
4364.65 819
4365.28 887
4365.90 849
4366.52 905
4367.15 905
4367.77 944
4368.39 824
4369.02 864
4369.64 859
4370.26 830
4370.89 808
4371.51 888
4372.14 797
4372.76 754
4373.38 734
4374.01 716
4374.63 782
4375.25 711
4375.88 846
4376.50 736
4377.13 750
4377.75 725
4378.37 788
4379.00 792
4379.62 779
4380.25 705
4380.87 820
4381.50 859
4382.12 876
4382.75 805
4383.37 760
4383.99 856
4384.62 883
4385.24 895
4385.87 822
4386.49 796
4387.12 790
4387.74 865
4388.37 819
4388.99 770
4389.62 746
4390.24 775
4390.87 765
4391.49 842
4392.12 864
4392.74 731
4393.37 820
4393.99 789
4394.62 848
4395.24 845
4395.87 785
4396.49 833
4397.12 801
4397.75 884
4398.37 863
4399.00 765
4399.62 836
4400.25 789
4400.87 685
4401.50 684
4402.13 776
4402.75 744
4403.38 805
4404.00 876
4404.63 870
4405.26 803
4405.88 798
4406.51 771
4407.13 736
4407.76 897
4408.39 989
4409.01 816
4409.64 836
4410.27 1044
4410.89 909
4411.52 827
4412.15 890
4412.77 918
4413.40 991
4414.03 821
4414.65 841
4415.28 880
4415.91 887
4416.53 860
4417.16 773
4417.79 778
4418.41 803
4419.04 865
4419.67 849
4420.30 860
4420.92 805
4421.55 763
4422.18 747
4422.80 767
4423.43 803
4424.06 768
4424.69 885
4425.31 802
4425.94 825
4426.57 880
4427.20 794
4427.82 720
4428.45 763
4429.08 788
4429.71 740
4430.34 733
4430.96 777
4431.59 758
4432.22 753
4432.85 785
4433.48 707
4434.10 728
4434.73 801
4435.36 786
4435.99 731
4436.62 694
4437.25 740
4437.87 711
4438.50 758
4439.13 852
4439.76 712
4440.39 661
4441.02 703
4441.64 769
4442.27 745
4442.90 754
4443.53 709
4444.16 743
4444.79 766
4445.42 674
4446.05 689
4446.68 697
4447.30 692
4447.93 665
4448.56 801
4449.19 767
4449.82 731
4450.45 746
4451.08 751
4451.71 730
4452.34 730
4452.97 827
4453.60 796
4454.23 742
4454.86 733
4455.49 756
4456.12 789
4456.75 715
4457.38 700
4458.01 685
4458.64 745
4459.27 748
4459.90 676
4460.53 696
4461.16 685
4461.79 633
4462.42 713
4463.05 669
4463.68 621
4464.31 641
4464.94 679
4465.57 706
4466.20 678
4466.83 562
4467.46 646
4468.09 782
4468.72 715
4469.35 707
4469.98 726
4470.61 745
4471.24 717
4471.87 669
4472.50 637
4473.13 761
4473.77 684
4474.40 630
4475.03 628
4475.66 668
4476.29 663
4476.92 742
4477.55 673
4478.18 697
4478.82 598
4479.45 647
4480.08 628
4480.71 646
4481.34 623
4481.97 752
4482.60 717
4483.24 673
4483.87 665
4484.50 699
4485.13 677
4485.76 675
4486.39 672
4487.03 746
4487.66 812
4488.29 802
4488.92 812
4489.55 638
4490.19 775
4490.82 812
4491.45 799
4492.08 839
4492.71 755
4493.35 762
4493.98 825
4494.61 724
4495.24 819
4495.88 827
4496.51 690
4497.14 699
4497.77 650
4498.41 839
4499.04 797
4499.67 787
4500.31 864
4500.94 806
4501.57 814
4502.20 789
4502.84 762
4503.47 905
4504.10 762
4504.74 783
4505.37 777
4506.00 885
4506.64 845
4507.27 809
4507.90 828
4508.54 860
4509.17 860
4509.80 814
4510.44 751
4511.07 699
4511.70 763
4512.34 799
4512.97 756
4513.60 798
4514.24 926
4514.87 778
4515.51 852
4516.14 815
4516.77 821
4517.41 873
4518.04 859
4518.68 751
4519.31 781
4519.94 815
4520.58 788
4521.21 912
4521.85 886
4522.48 881
4523.12 751
4523.75 803
4524.39 835
4525.02 755
4525.65 736
4526.29 868
4526.92 842
4527.56 867
4528.19 869
4528.83 884
4529.46 1088
4530.10 1160
4530.73 1204
4531.37 1403
4532.00 1602
4532.64 1865
4533.27 2184
4533.91 2541
4534.54 2749
4535.18 2892
4535.81 3018
4536.45 3233
4537.09 2951
4537.72 2826
4538.36 2599
4538.99 2292
4539.63 1987
4540.26 1724
4540.90 1377
4541.53 1262
4542.17 1169
4542.81 1057
4543.44 1004
4544.08 985
4544.71 904
4545.35 928
4545.99 912
4546.62 981
4547.26 830
4547.89 810
4548.53 886
4549.17 909
4549.80 951
4550.44 860
4551.08 862
4551.71 898
4552.35 926
4552.98 943
4553.62 963
4554.26 943
4554.89 976
4555.53 971
4556.17 882
4556.80 883
4557.44 833
4558.08 860
4558.72 871
4559.35 870
4559.99 932
4560.63 872
4561.26 834
4561.90 888
4562.54 871
4563.17 935
4563.81 878
4564.45 878
4565.09 912
4565.72 906
4566.36 846
4567.00 923
4567.64 847
4568.27 868
4568.91 879
4569.55 876
4570.19 1062
4570.82 1001
4571.46 1063
4572.10 1131
4572.74 1042
4573.38 991
4574.01 1112
4574.65 1081
4575.29 1029
4575.93 1005
4576.57 1032
4577.20 955
4577.84 984
4578.48 936
4579.12 871
4579.76 861
4580.40 772
4581.04 797
4581.67 843
4582.31 908
4582.95 915
4583.59 873
4584.23 800
4584.87 762
4585.51 786
4586.14 774
4586.78 787
4587.42 814
4588.06 880
4588.70 885
4589.34 757
4589.98 754
4590.62 764
4591.26 806
4591.90 795
4592.54 793
4593.17 873
4593.81 961
4594.45 946
4595.09 969
4595.73 923
4596.37 915
4597.01 914
4597.65 936
4598.29 854
4598.93 844
4599.57 780
4600.21 692
4600.85 699
4601.49 723
4602.13 794
4602.77 854
4603.41 816
4604.05 800
4604.69 735
4605.33 849
4605.97 902
4606.61 818
4607.25 791
4607.89 792
4608.53 864
4609.17 815
4609.81 874
4610.45 832
4611.09 819
4611.73 826
4612.38 846
4613.02 838
4613.66 807
4614.30 855
4614.94 896
4615.58 911
4616.22 786
4616.86 719
4617.50 769
4618.14 862
4618.78 832
4619.43 809
4620.07 888
4620.71 820
4621.35 702
4621.99 655
4622.63 668
4623.27 711
4623.91 760
4624.56 861
4625.20 831
4625.84 828
4626.48 852
4627.12 710
4627.76 752
4628.41 722
4629.05 808
4629.69 736
4630.33 708
4630.97 670
4631.62 715
4632.26 699
4632.90 757
4633.54 741
4634.18 688
4634.83 734
4635.47 835
4636.11 788
4636.75 775
4637.40 753
4638.04 804
4638.68 942
4639.32 844
4639.97 915
4640.61 904
4641.25 881
4641.89 903
4642.54 920
4643.18 881
4643.82 974
4644.46 959
4645.11 925
4645.75 832
4646.39 733
4647.04 813
4647.68 790
4648.32 760
4648.97 803
4649.61 775
4650.25 782
4650.90 844
4651.54 753
4652.18 906
4652.83 922
4653.47 973
4654.11 1051
4654.76 1116
4655.40 1090
4656.04 1126
4656.69 1123
4657.33 1172
4657.98 1106
4658.62 1074
4659.26 1078
4659.91 1060
4660.55 907
4661.20 858
4661.84 913
4662.48 862
4663.13 796
4663.77 748
4664.42 757
4665.06 695
4665.71 839
4666.35 844
4666.99 777
4667.64 818
4668.28 668
4668.93 803
4669.57 730
4670.22 762
4670.86 746
4671.51 724
4672.15 766
4672.80 753
4673.44 761
4674.09 688
4674.73 664
4675.38 652
4676.02 701
4676.67 722
4677.31 684
4677.96 736
4678.60 831
4679.25 823
4679.89 844
4680.54 806
4681.18 698
4681.83 777
4682.47 787
4683.12 684
4683.77 743
4684.41 740
4685.06 714
4685.70 765
4686.35 751
4686.99 788
4687.64 775
4688.29 817
4688.93 799
4689.58 791
4690.22 816
4690.87 855
4691.52 861
4692.16 801
4692.81 770
4693.45 751
4694.10 771
4694.75 843
4695.39 826
4696.04 698
4696.69 759
4697.33 764
4697.98 848
4698.63 779
4699.27 876
4699.92 789
4700.57 819
4701.21 757
4701.86 826
4702.51 860
4703.15 814
4703.80 781
4704.45 867
4705.10 814
4705.74 789
4706.39 829
4707.04 729
4707.68 755
4708.33 775
4708.98 711
4709.63 749
4710.27 795
4710.92 725
4711.57 754
4712.22 740
4712.86 788
4713.51 850
4714.16 784
4714.81 738
4715.45 759
4716.10 761
4716.75 901
4717.40 813
4718.05 776
4718.69 796
4719.34 751
4719.99 715
4720.64 792
4721.29 837
4721.94 799
4722.58 875
4723.23 849
4723.88 759
4724.53 843
4725.18 1030
4725.83 1018
4726.47 908
4727.12 940
4727.77 1045
4728.42 1013
4729.07 1006
4729.72 960
4730.37 922
4731.02 891
4731.66 841
4732.31 891
4732.96 887
4733.61 891
4734.26 818
4734.91 730
4735.56 748
4736.21 844
4736.86 778
4737.51 757
4738.16 658
4738.81 610
4739.45 697
4740.10 698
4740.75 762
4741.40 721
4742.05 679
4742.70 697
4743.35 781
4744.00 766
4744.65 895
4745.30 833
4745.95 816
4746.60 853
4747.25 802
4747.90 755
4748.55 729
4749.20 786
4749.85 767
4750.50 841
4751.15 756
4751.80 770
4752.45 794
4753.10 827
4753.75 922
4754.40 927
4755.05 865
4755.71 909
4756.36 841
4757.01 878
4757.66 806
4758.31 801
4758.96 855
4759.61 805
4760.26 831
4760.91 806
4761.56 740
4762.21 794
4762.86 905
4763.52 793
4764.17 742
4764.82 740
4765.47 814
4766.12 864
4766.77 779
4767.42 822
4768.07 867
4768.73 869
4769.38 963
4770.03 993
4770.68 923
4771.33 995
4771.98 1042
4772.64 960
4773.29 872
4773.94 927
4774.59 890
4775.24 855
4775.89 781
4776.55 791
4777.20 733
4777.85 698
4778.50 706
4779.15 749
4779.81 832
4780.46 819
4781.11 750
4781.76 719
4782.42 803
4783.07 802
4783.72 742
4784.37 905
4785.03 855
4785.68 721
4786.33 742
4786.98 808
4787.64 828
4788.29 851
4788.94 900
4789.60 754
4790.25 797
4790.90 804
4791.55 793
4792.21 681
4792.86 699
4793.51 804
4794.17 751
4794.82 672
4795.47 762
4796.13 727
4796.78 739
4797.43 731
4798.09 739
4798.74 767
4799.39 699
4800.05 679
4800.70 670
4801.36 805
4802.01 800
4802.66 723
4803.32 662
4803.97 670
4804.62 691
4805.28 727
4805.93 781
4806.59 775
4807.24 701
4807.89 765
4808.55 741
4809.20 728
4809.86 845
4810.51 717
4811.17 757
4811.82 740
4812.47 660
4813.13 651
4813.78 716
4814.44 738
4815.09 793
4815.75 755
4816.40 719
4817.06 717
4817.71 715
4818.37 766
4819.02 842
4819.68 855
4820.33 817
4820.99 757
4821.64 817
4822.30 834
4822.95 859
4823.61 848
4824.26 832
4824.92 886
4825.57 879
4826.23 916
4826.88 860
4827.54 1025
4828.19 1140
4828.85 1058
4829.51 1094
4830.16 1052
4830.82 1025
4831.47 1090
4832.13 1134
4832.78 1009
4833.44 937
4834.10 823
4834.75 876
4835.41 930
4836.06 922
4836.72 1020
4837.38 1066
4838.03 1132
4838.69 1159
4839.34 1297
4840.00 1320
4840.66 1341
4841.31 1399
4841.97 1514
4842.63 1611
4843.28 1520
4843.94 1482
4844.60 1392
4845.25 1276
4845.91 1180
4846.57 1183
4847.22 1139
4847.88 1106
4848.54 1002
4849.19 1047
4849.85 1000
4850.51 951
4851.17 1064
4851.82 996
4852.48 1034
4853.14 1073
4853.79 1084
4854.45 1081
4855.11 1009
4855.77 1059
4856.42 1076
4857.08 910
4857.74 983
4858.40 1000
4859.05 1007
4859.71 951
4860.37 947
4861.03 948
4861.68 936
4862.34 1029
4863.00 1123
4863.66 1101
4864.32 1132
4864.97 992
4865.63 1097
4866.29 1068
4866.95 1127
4867.61 1049
4868.26 1049
4868.92 1017
4869.58 970
4870.24 1010
4870.90 1115
4871.56 1053
4872.21 1060
4872.87 1066
4873.53 1092
4874.19 1071
4874.85 1037
4875.51 1025
4876.17 934
4876.83 927
4877.48 962
4878.14 972
4878.80 1053
4879.46 1056
4880.12 954
4880.78 1048
4881.44 1058
4882.10 936
4882.76 970
4883.42 900
4884.08 914
4884.73 881
4885.39 915
4886.05 939
4886.71 976
4887.37 851
4888.03 835
4888.69 902
4889.35 872
4890.01 971
4890.67 898
4891.33 775
4891.99 778
4892.65 933
4893.31 917
4893.97 881
4894.63 835
4895.29 896
4895.95 832
4896.61 908
4897.27 907
4897.93 855
4898.59 817
4899.25 871
4899.91 816
4900.57 858
4901.23 836
4901.89 814
4902.55 876
4903.21 905
4903.88 756
4904.54 849
4905.20 832
4905.86 837
4906.52 786
4907.18 779
4907.84 813
4908.50 797
4909.16 790
4909.82 737
4910.48 875
4911.15 753
4911.81 774
4912.47 761
4913.13 777
4913.79 790
4914.45 691
4915.11 719
4915.77 744
4916.44 776
4917.10 695
4917.76 779
4918.42 777
4919.08 757
4919.74 722
4920.41 762
4921.07 675
4921.73 672
4922.39 714
4923.05 714
4923.72 739
4924.38 705
4925.04 741
4925.70 696
4926.36 610
4927.03 715
4927.69 749
4928.35 741
4929.01 641
4929.67 700
4930.34 777
4931.00 782
4931.66 709
4932.32 728
4932.99 766
4933.65 825
4934.31 757
4934.98 724
4935.64 721
4936.30 743
4936.96 673
4937.63 773
4938.29 775
4938.95 699
4939.62 719
4940.28 709
4940.94 726
4941.61 736
4942.27 708
4942.93 727
4943.60 638
4944.26 635
4944.92 687
4945.59 734
4946.25 677
4946.91 738
4947.58 710
4948.24 710
4948.90 711
4949.57 696
4950.23 721
4950.89 657
4951.56 659
4952.22 719
4952.89 718
4953.55 725
4954.21 710
4954.88 718
4955.54 705
4956.21 662
4956.87 755
4957.53 777
4958.20 636
4958.86 705
4959.53 752
4960.19 697
4960.86 696
4961.52 629
4962.19 655
4962.85 665
4963.52 751
4964.18 788
4964.84 771
4965.51 758
4966.17 784
4966.84 768
4967.50 747
4968.17 774
4968.83 884
4969.50 811
4970.16 747
4970.83 775
4971.49 771
4972.16 739
4972.82 696
4973.49 713
4974.16 659
4974.82 665
4975.49 838
4976.15 709
4976.82 647
4977.48 696
4978.15 779
4978.81 745
4979.48 785
4980.15 798
4980.81 695
4981.48 633
4982.14 705
4982.81 719
4983.48 641
4984.14 717
4984.81 740
4985.47 778
4986.14 801
4986.81 887
4987.47 814
4988.14 835
4988.80 856
4989.47 771
4990.14 889
4990.80 956
4991.47 965
4992.14 866
4992.80 793
4993.47 847
4994.14 761
4994.80 753
4995.47 840
4996.14 768
4996.80 730
4997.47 728
4998.14 752
4998.81 720
4999.47 738
5000.14 763
5000.81 831
5001.47 767
5002.14 671
5002.81 695
5003.48 688
5004.14 718
5004.81 730
5005.48 738
5006.15 746
5006.81 851
5007.48 828
5008.15 725
5008.82 801
5009.48 783
5010.15 771
5010.82 788
5011.49 839
5012.16 801
5012.82 847
5013.49 781
5014.16 832
5014.83 813
5015.50 853
5016.16 837
5016.83 845
5017.50 841
5018.17 853
5018.84 917
5019.50 867
5020.17 880
5020.84 912
5021.51 953
5022.18 969
5022.85 1098
5023.52 1299
5024.19 1483
5024.85 1503
5025.52 1596
5026.19 1681
5026.86 1875
5027.53 1869
5028.20 1842
5028.87 1878
5029.54 1817
5030.21 1675
5030.87 1574
5031.54 1372
5032.21 1312
5032.88 1152
5033.55 1032
5034.22 977
5034.89 890
5035.56 794
5036.23 842
5036.90 707
5037.57 708
5038.24 693
5038.91 651
5039.58 695
5040.25 797
5040.92 817
5041.59 863
5042.26 818
5042.93 740
5043.60 834
5044.27 804
5044.94 861
5045.61 740
5046.28 701
5046.95 771
5047.62 815
5048.29 745
5048.96 672
5049.63 694
5050.30 807
5050.97 857
5051.64 828
5052.31 820
5052.98 797
5053.65 754
5054.32 742
5054.99 761
5055.66 740
5056.34 728
5057.01 717
5057.68 767
5058.35 715
5059.02 790
5059.69 741
5060.36 796
5061.03 765
5061.70 726
5062.38 805
5063.05 728
5063.72 751
5064.39 795
5065.06 807
5065.73 859
5066.40 887
5067.08 814
5067.75 884
5068.42 818
5069.09 784
5069.76 791
5070.43 770
5071.11 701
5071.78 720
5072.45 683
5073.12 678
5073.79 699
5074.47 689
5075.14 687
5075.81 718
5076.48 714
5077.15 663
5077.83 713
5078.50 639
5079.17 618
5079.84 630
5080.52 677
5081.19 743
5081.86 654
5082.53 688
5083.21 652
5083.88 717
5084.55 772
5085.22 707
5085.90 622
5086.57 692
5087.24 697
5087.92 685
5088.59 640
5089.26 683
5089.93 782
5090.61 815
5091.28 766
5091.95 681
5092.63 727
5093.30 742
5093.97 738
5094.65 728
5095.32 793
5095.99 743
5096.67 818
5097.34 791
5098.02 733
5098.69 717
5099.36 677
5100.04 722
5100.71 774
5101.38 694
5102.06 745
5102.73 747
5103.41 777
5104.08 741
5104.75 722
5105.43 707
5106.10 741
5106.78 716
5107.45 711
5108.12 807
5108.80 761
5109.47 733
5110.15 790
5110.82 802
5111.50 752
5112.17 707
5112.85 817
5113.52 798
5114.20 775
5114.87 735
5115.54 652
5116.22 654
5116.89 655
5117.57 710
5118.24 740
5118.92 799
5119.59 853
5120.27 826
5120.94 762
5121.62 817
5122.30 772
5122.97 819
5123.65 827
5124.32 823
5125.00 864
5125.67 866
5126.35 856
5127.02 799
5127.70 735
5128.37 785
5129.05 829
5129.73 762
5130.40 744
5131.08 718
5131.75 741
5132.43 715
5133.10 744
5133.78 755
5134.46 751
5135.13 737
5135.81 764
5136.49 770
5137.16 711
5137.84 687
5138.51 712
5139.19 823
5139.87 736
5140.54 767
5141.22 785
5141.90 682
5142.57 712
5143.25 680
5143.93 707
5144.60 666
5145.28 672
5145.96 726
5146.63 704
5147.31 703
5147.99 729
5148.66 733
5149.34 659
5150.02 668
5150.69 633
5151.37 650
5152.05 665
5152.73 696
5153.40 629
5154.08 652
5154.76 705
5155.44 621
5156.11 619
5156.79 672
5157.47 647
5158.15 702
5158.82 660
5159.50 631
5160.18 624
5160.86 714
5161.53 667
5162.21 631
5162.89 618
5163.57 636
5164.25 587
5164.92 620
5165.60 748
5166.28 687
5166.96 670
5167.64 676
5168.31 668
5168.99 640
5169.67 613
5170.35 671
5171.03 728
5171.71 717
5172.39 720
5173.06 658
5173.74 744
5174.42 722
5175.10 605
5175.78 738
5176.46 616
5177.14 604
5177.82 597
5178.49 624
5179.17 628
5179.85 630
5180.53 602
5181.21 648
5181.89 672
5182.57 628
5183.25 672
5183.93 690
5184.61 729
5185.29 705
5185.97 639
5186.64 614
5187.32 633
5188.00 594
5188.68 633
5189.36 669
5190.04 631
5190.72 628
5191.40 620
5192.08 611
5192.76 622
5193.44 638
5194.12 552
5194.80 595
5195.48 637
5196.16 633
5196.84 616
5197.52 706
5198.20 557
5198.88 575
5199.56 639
5200.24 679
5200.92 681
5201.60 685
5202.28 579
5202.96 594
5203.65 654
5204.33 691
5205.01 711
5205.69 635
5206.37 645
5207.05 631
5207.73 608
5208.41 585
5209.09 675
5209.77 683
5210.45 641
5211.13 698
5211.82 619
5212.50 618
5213.18 673
5213.86 721
5214.54 712
5215.22 696
5215.90 718
5216.58 703
5217.27 714
5217.95 656
5218.63 696
5219.31 772
5219.99 681
5220.67 691
5221.36 629
5222.04 676
5222.72 705
5223.40 659
5224.08 652
5224.77 737
5225.45 724
5226.13 648
5226.81 656
5227.49 671
5228.18 648
5228.86 594
5229.54 668
5230.22 688
5230.91 632
5231.59 680
5232.27 620
5232.95 562
5233.63 587
5234.32 606
5235.00 585
5235.68 591
5236.37 618
5237.05 659
5237.73 616
5238.41 705
5239.10 657
5239.78 566
5240.46 612
5241.15 598
5241.83 630
5242.51 667
5243.20 638
5243.88 657
5244.56 565
5245.24 589
5245.93 569
5246.61 597
5247.29 600
5247.98 646
5248.66 582
5249.35 583
5250.03 613
5250.71 640
5251.40 624
5252.08 621
5252.76 696
5253.45 684
5254.13 673
5254.82 679
5255.50 656
5256.18 645
5256.87 664
5257.55 635
5258.24 625
5258.92 662
5259.60 645
5260.29 587
5260.97 649
5261.66 651
5262.34 617
5263.03 650
5263.71 657
5264.40 631
5265.08 616
5265.76 632
5266.45 617
5267.13 664
5267.82 739
5268.50 675
5269.19 726
5269.87 759
5270.56 726
5271.24 664
5271.93 734
5272.61 684
5273.30 635
5273.98 676
5274.67 645
5275.35 622
5276.04 715
5276.72 685
5277.41 626
5278.10 590
5278.78 592
5279.47 603
5280.15 617
5280.84 715
5281.52 817
5282.21 771
5282.89 674
5283.58 753
5284.27 786
5284.95 734
5285.64 789
5286.32 858
5287.01 867
5287.70 792
5288.38 849
5289.07 817
5289.75 696
5290.44 651
5291.13 662
5291.81 636
5292.50 666
5293.19 659
5293.87 690
5294.56 659
5295.25 681
5295.93 775
5296.62 735
5297.31 660
5297.99 656
5298.68 717
5299.37 662
5300.05 747
5300.74 659
5301.43 639
5302.11 743
5302.80 668
5303.49 696
5304.18 742
5304.86 797
5305.55 730
5306.24 775
5306.92 778
5307.61 732
5308.30 744
5308.99 846
5309.67 752
5310.36 701
5311.05 753
5311.74 723
5312.42 737
5313.11 685
5313.80 709
5314.49 694
5315.18 682
5315.86 735
5316.55 745
5317.24 731
5317.93 702
5318.62 735
5319.30 706
5319.99 726
5320.68 788
5321.37 650
5322.06 746
5322.74 785
5323.43 724
5324.12 644
5324.81 704
5325.50 811
5326.19 764
5326.88 734
5327.56 741
5328.25 763
5328.94 794
5329.63 662
5330.32 723
5331.01 753
5331.70 771
5332.39 741
5333.07 782
5333.76 690
5334.45 766
5335.14 777
5335.83 806
5336.52 811
5337.21 779
5337.90 844
5338.59 792
5339.28 829
5339.97 768
5340.66 828
5341.35 802
5342.04 750
5342.73 896
5343.42 948
5344.10 986
5344.79 922
5345.48 962
5346.17 935
5346.86 1031
5347.55 1019
5348.24 1119
5348.93 1095
5349.62 1094
5350.31 1093
5351.00 1117
5351.69 1267
5352.39 1403
5353.08 1568
5353.77 1705
5354.46 1894
5355.15 2055
5355.84 1993
5356.53 2017
5357.22 2091
5357.91 1869
5358.60 1673
5359.29 1605
5359.98 1361
5360.67 1185
5361.36 1054
5362.05 932
5362.74 945
5363.44 871
5364.13 931
5364.82 811
5365.51 770
5366.20 774
5366.89 794
5367.58 803
5368.27 717
5368.96 768
5369.66 786
5370.35 821
5371.04 806
5371.73 813
5372.42 807
5373.11 783
5373.81 719
5374.50 788
5375.19 719
5375.88 671
5376.57 824
5377.26 766
5377.96 733
5378.65 687
5379.34 663
5380.03 637
5380.72 742
5381.42 762
5382.11 765
5382.80 752
5383.49 695
5384.18 679
5384.88 689
5385.57 740
5386.26 727
5386.95 817
5387.65 687
5388.34 637
5389.03 753
5389.72 743
5390.42 689
5391.11 770
5391.80 817
5392.50 774
5393.19 810
5393.88 819
5394.57 754
5395.27 841
5395.96 809
5396.65 749
5397.35 812
5398.04 769
5398.73 760
5399.43 836
5400.12 757
5400.81 706
5401.51 734
5402.20 774
5402.89 755
5403.59 717
5404.28 696
5404.97 724
5405.67 651
5406.36 641
5407.06 659
5407.75 771
5408.44 791
5409.14 718
5409.83 724
5410.53 672
5411.22 679
5411.91 635
5412.61 650
5413.30 688
5414.00 665
5414.69 692
5415.38 693
5416.08 719
5416.77 665
5417.47 653
5418.16 700
5418.86 695
5419.55 727
5420.25 688
5420.94 719
5421.64 690
5422.33 731
5423.03 798
5423.72 735
5424.41 664
5425.11 707
5425.80 677
5426.50 750
5427.19 763
5427.89 774
5428.59 762
5429.28 708
5429.98 606
5430.67 680
5431.37 730
5432.06 667
5432.76 598
5433.45 688
5434.15 702
5434.84 715
5435.54 768
5436.23 656
5436.93 716
5437.63 662
5438.32 656
5439.02 737
5439.71 795
5440.41 837
5441.11 909
5441.80 811
5442.50 841
5443.19 750
5443.89 777
5444.59 761
5445.28 724
5445.98 677
5446.68 677
5447.37 816
5448.07 776
5448.76 841
5449.46 860
5450.16 872
5450.85 912
5451.55 930
5452.25 899
5452.94 945
5453.64 1066
5454.34 1007
5455.03 1083
5455.73 982
5456.43 966
5457.13 954
5457.82 896
5458.52 877
5459.22 790
5459.91 836
5460.61 755
5461.31 769
5462.01 810
5462.70 803
5463.40 714
5464.10 767
5464.80 779
5465.49 826
5466.19 766
5466.89 812
5467.59 866
5468.28 873
5468.98 814
5469.68 836
5470.38 861
5471.07 865
5471.77 895
5472.47 892
5473.17 895
5473.87 905
5474.56 888
5475.26 829
5475.96 815
5476.66 901
5477.36 855
5478.06 958
5478.75 964
5479.45 953
5480.15 943
5480.85 890
5481.55 945
5482.25 904
5482.95 939
5483.64 1000
5484.34 1068
5485.04 1065
5485.74 1177
5486.44 1197
5487.14 1092
5487.84 1146
5488.54 1078
5489.23 1007
5489.93 860
5490.63 871
5491.33 876
5492.03 918
5492.73 856
5493.43 1016
5494.13 1046
5494.83 938
5495.53 945
5496.23 1002
5496.93 980
5497.63 967
5498.33 990
5499.03 1000
5499.73 964
5500.43 1068
5501.13 1098
5501.83 1152
5502.53 1101
5503.23 1188
5503.93 1338
5504.63 1338
5505.33 1534
5506.03 1738
5506.73 1834
5507.43 1705
5508.13 1546
5508.83 1432
5509.53 1339
5510.23 1242
5510.93 1241
5511.63 1103
5512.33 1068
5513.03 1119
5513.73 1100
5514.43 1117
5515.13 1030
5515.83 999
5516.53 991
5517.23 1000
5517.93 1047
5518.64 1071
5519.34 977
5520.04 953
5520.74 953
5521.44 899
5522.14 1024
5522.84 1020
5523.54 936
5524.24 933
5524.95 928
5525.65 954
5526.35 966
5527.05 888
5527.75 914
5528.45 845
5529.15 789
5529.86 725
5530.56 766
5531.26 754
5531.96 769
5532.66 731
5533.36 733
5534.07 682
5534.77 721
5535.47 653
5536.17 674
5536.87 616
5537.58 658
5538.28 693
5538.98 712
5539.68 715
5540.39 705
5541.09 700
5541.79 705
5542.49 750
5543.20 751
5543.90 719
5544.60 765
5545.30 785
5546.01 726
5546.71 672
5547.41 672
5548.11 724
5548.82 665
5549.52 718
5550.22 738
5550.93 770
5551.63 740
5552.33 744
5553.03 778
5553.74 735
5554.44 742
5555.14 722
5555.85 746
5556.55 709
5557.25 686
5557.96 673
5558.66 708
5559.36 722
5560.07 668
5560.77 706
5561.48 708
5562.18 729
5562.88 709
5563.59 639
5564.29 659
5564.99 622
5565.70 673
5566.40 656
5567.11 679
5567.81 648
5568.51 671
5569.22 777
5569.92 739
5570.63 664
5571.33 696
5572.04 645
5572.74 648
5573.44 674
5574.15 661
5574.85 659
5575.56 604
5576.26 626
5576.97 688
5577.67 668
5578.38 719
5579.08 727
5579.79 701
5580.49 717
5581.20 761
5581.90 680
5582.61 744
5583.31 648
5584.02 639
5584.72 702
5585.43 755
5586.13 709
5586.84 706
5587.54 706
5588.25 671
5588.95 690
5589.66 697
5590.36 656
5591.07 619
5591.77 662
5592.48 659
5593.19 600
5593.89 643
5594.60 627
5595.30 577
5596.01 616
5596.71 690
5597.42 667
5598.13 678
5598.83 667
5599.54 681
5600.24 680
5600.95 683
5601.66 642
5602.36 701
5603.07 621
5603.78 586
5604.48 593
5605.19 579
5605.89 723
5606.60 699
5607.31 611
5608.01 573
5608.72 572
5609.43 633
5610.13 617
5610.84 604
5611.55 599
5612.25 598
5612.96 561
5613.67 643
5614.38 638
5615.08 541
5615.79 613
5616.50 593
5617.20 611
5617.91 604
5618.62 557
5619.33 609
5620.03 646
5620.74 655
5621.45 569
5622.15 570
5622.86 560
5623.57 556
5624.28 582
5624.99 564
5625.69 579
5626.40 598
5627.11 643
5627.82 641
5628.52 599
5629.23 584
5629.94 596
5630.65 660
5631.36 617
5632.06 498
5632.77 551
5633.48 559
5634.19 601
5634.90 605
5635.61 610
5636.31 521
5637.02 524
5637.73 617
5638.44 608
5639.15 590
5639.86 593
5640.56 597
5641.27 570
5641.98 587
5642.69 590
5643.40 588
5644.11 646
5644.82 698
5645.53 679
5646.24 644
5646.94 655
5647.65 667
5648.36 680
5649.07 607
5649.78 694
5650.49 633
5651.20 629
5651.91 634
5652.62 604
5653.33 679
5654.04 696
5654.75 702
5655.46 693
5656.17 627
5656.88 651
5657.59 642
5658.30 642
5659.01 668
5659.71 675
5660.42 742
5661.13 721
5661.84 690
5662.55 637
5663.26 660
5663.97 672
5664.69 708
5665.40 638
5666.11 621
5666.82 597
5667.53 669
5668.24 705
5668.95 671
5669.66 648
5670.37 672
5671.08 689
5671.79 707
5672.50 770
5673.21 685
5673.92 713
5674.63 689
5675.34 658
5676.05 631
5676.76 656
5677.48 639
5678.19 632
5678.90 692
5679.61 737
5680.32 636
5681.03 622
5681.74 651
5682.45 608
5683.16 623
5683.88 650
5684.59 614
5685.30 612
5686.01 621
5686.72 606
5687.43 625
5688.15 640
5688.86 620
5689.57 664
5690.28 621
5690.99 635
5691.70 645
5692.42 688
5693.13 695
5693.84 611
5694.55 659
5695.26 613
5695.98 591
5696.69 569
5697.40 613
5698.11 623
5698.82 606
5699.54 626
5700.25 587
5700.96 622
5701.67 648
5702.39 656
5703.10 567
5703.81 628
5704.52 670
5705.24 645
5705.95 635
5706.66 651
5707.38 641
5708.09 657
5708.80 620
5709.51 582
5710.23 601
5710.94 593
5711.65 667
5712.37 655
5713.08 703
5713.79 706
5714.51 769
5715.22 639
5715.93 598
5716.65 627
5717.36 585
5718.07 593
5718.79 643
5719.50 630
5720.21 660
5720.93 697
5721.64 655
5722.36 568
5723.07 632
5723.78 619
5724.50 556
5725.21 666
5725.92 675
5726.64 658
5727.35 632
5728.07 705
5728.78 667
5729.50 673
5730.21 670
5730.92 701
5731.64 774
5732.35 717
5733.07 738
5733.78 776
5734.50 848
5735.21 862
5735.93 751
5736.64 694
5737.35 818
5738.07 754
5738.78 747
5739.50 707
5740.21 632
5740.93 671
5741.64 640
5742.36 609
5743.07 619
5743.79 726
5744.50 749
5745.22 749
5745.93 689
5746.65 640
5747.37 572
5748.08 704
5748.80 757
5749.51 713
5750.23 770
5750.94 705
5751.66 755
5752.37 767
5753.09 737
5753.81 701
5754.52 724
5755.24 692
5755.95 776
5756.67 780
5757.38 862
5758.10 914
5758.82 913
5759.53 980
5760.25 938
5760.96 945
5761.68 959
5762.40 873
5763.11 848
5763.83 779
5764.55 878
5765.26 870
5765.98 739
5766.70 738
5767.41 743
5768.13 769
5768.85 864
5769.56 859
5770.28 762
5771.00 714
5771.71 760
5772.43 799
5773.15 780
5773.86 749
5774.58 850
5775.30 840
5776.01 822
5776.73 721
5777.45 816
5778.17 822
5778.88 855
5779.60 846
5780.32 781
5781.04 797
5781.75 940
5782.47 872
5783.19 848
5783.91 954
5784.62 954
5785.34 934
5786.06 941
5786.78 929
5787.49 978
5788.21 959
5788.93 972
5789.65 946
5790.37 941
5791.08 963
5791.80 964
5792.52 1019
5793.24 1093
5793.96 1117
5794.68 1131
5795.39 1207
5796.11 1129
5796.83 1112
5797.55 1262
5798.27 1307
5798.99 1312
5799.70 1386
5800.42 1507
5801.14 1623
5801.86 1908
5802.58 2234
5803.30 2782
5804.02 3057
5804.74 3475
5805.45 3870
5806.17 3956
5806.89 3996
5807.61 3337
5808.33 3091
5809.05 2619
5809.77 2327
5810.49 1870
5811.21 1732
5811.93 1651
5812.65 1607
5813.37 1503
5814.09 1479
5814.81 1566
5815.52 1575
5816.24 1537
5816.96 1477
5817.68 1403
5818.40 1393
5819.12 1513
5819.84 1503
5820.56 1477
5821.28 1328
5822.00 1391
5822.72 1351
5823.44 1374
5824.16 1376
5824.88 1253
5825.60 1214
5826.32 1293
5827.04 1323
5827.76 1211
5828.48 1153
5829.21 1145
5829.93 1058
5830.65 1078
5831.37 959
5832.09 1050
5832.81 1033
5833.53 1032
5834.25 993
5834.97 950
5835.69 986
5836.41 1016
5837.13 958
5837.85 926
5838.57 967
5839.30 1024
5840.02 836
5840.74 863
5841.46 836
5842.18 950
5842.90 925
5843.62 932
5844.34 1095
5845.07 1015
5845.79 959
5846.51 920
5847.23 831
5847.95 796
5848.67 858
5849.39 857
5850.12 813
5850.84 846
5851.56 874
5852.28 841
5853.00 794
5853.73 811
5854.45 810
5855.17 859
5855.89 866
5856.61 819
5857.34 812
5858.06 819
5858.78 831
5859.50 821
5860.23 792
5860.95 810
5861.67 778
5862.39 806
5863.11 784
5863.84 715
5864.56 750
5865.28 779
5866.01 835
5866.73 799
5867.45 792
5868.17 729
5868.90 729
5869.62 794
5870.34 800
5871.07 793
5871.79 790
5872.51 729
5873.23 685
5873.96 747
5874.68 729
5875.40 714
5876.13 757
5876.85 873
5877.57 827
5878.30 812
5879.02 763
5879.74 807
5880.47 753
5881.19 845
5881.92 815
5882.64 747
5883.36 749
5884.09 749
5884.81 756
5885.53 826
5886.26 806
5886.98 780
5887.71 759
5888.43 662
5889.15 755
5889.88 723
5890.60 836
5891.33 703
5892.05 775
5892.78 842
5893.50 759
5894.23 708
5894.95 699
5895.67 768
5896.40 724
5897.12 731
5897.85 633
5898.57 652
5899.30 628
5900.02 663
5900.75 666
5901.47 728
5902.20 716
5902.92 795
5903.65 757
5904.37 675
5905.10 711
5905.82 662
5906.55 735
5907.27 702
5908.00 753
5908.72 692
5909.45 663
5910.17 763
5910.90 765
5911.62 696
5912.35 733
5913.08 694
5913.80 660
5914.53 642
5915.25 676
5915.98 758
5916.70 700
5917.43 699
5918.16 709
5918.88 728
5919.61 654
5920.33 692
5921.06 737
5921.79 756
5922.51 678
5923.24 770
5923.97 722
5924.69 695
5925.42 711
5926.14 753
5926.87 765
5927.60 729
5928.32 792
5929.05 770
5929.78 751
5930.50 759
5931.23 715
5931.96 741
5932.68 766
5933.41 775
5934.14 690
5934.86 726
5935.59 782
5936.32 753
5937.05 817
5937.77 805
5938.50 880
5939.23 853
5939.95 806
5940.68 867
5941.41 1040
5942.14 942
5942.86 879
5943.59 952
5944.32 1053
5945.05 1025
5945.77 1020
5946.50 949
5947.23 914
5947.96 850
5948.68 968
5949.41 1012
5950.14 993
5950.87 904
5951.60 920
5952.32 966
5953.05 962
5953.78 906
5954.51 911
5955.24 993
5955.96 951
5956.69 1035
5957.42 1079
5958.15 1070
5958.88 1081
5959.61 1019
5960.33 1085
5961.06 1045
5961.79 1100
5962.52 1096
5963.25 967
5963.98 1032
5964.71 1025
5965.44 1085
5966.16 1024
5966.89 1107
5967.62 1062
5968.35 1171
5969.08 1276
5969.81 1371
5970.54 1342
5971.27 1355
5972.00 1351
5972.73 1471
5973.46 1423
5974.18 1363
5974.91 1440
5975.64 1348
5976.37 1344
5977.10 1237
5977.83 1360
5978.56 1367
5979.29 1306
5980.02 1223
5980.75 1251
5981.48 1317
5982.21 1255
5982.94 1286
5983.67 1338
5984.40 1286
5985.13 1295
5985.86 1446
5986.59 1443
5987.32 1308
5988.05 1350
5988.78 1401
5989.51 1428
5990.24 1359
5990.97 1345
5991.70 1434
5992.43 1394
5993.16 1399
5993.89 1485
5994.62 1532
5995.35 1490
5996.09 1445
5996.82 1366
5997.55 1343
5998.28 1519
5999.01 1465
5999.74 1604
6000.47 1606
6001.20 1580
6001.93 1604
6002.66 1466
6003.39 1477
6004.13 1462
6004.86 1531
6005.59 1470
6006.32 1478
6007.05 1542
6007.78 1441
6008.51 1384
6009.25 1517
6009.98 1549
6010.71 1625
6011.44 1557
6012.17 1617
6012.90 1823
6013.64 2017
6014.37 2259
6015.10 2408
6015.83 2720
6016.56 3005
6017.29 3190
6018.03 3277
6018.76 3209
6019.49 3215
6020.22 3132
6020.96 2898
6021.69 2709
6022.42 2530
6023.15 2215
6023.88 1996
6024.62 1795
6025.35 1650
6026.08 1485
6026.81 1430
6027.55 1297
6028.28 1211
6029.01 1268
6029.75 1268
6030.48 1233
6031.21 1138
6031.94 1068
6032.68 1090
6033.41 1124
6034.14 1219
6034.88 1161
6035.61 1099
6036.34 1084
6037.07 1037
6037.81 1063
6038.54 1141
6039.27 1072
6040.01 1113
6040.74 1154
6041.47 1154
6042.21 1123
6042.94 1097
6043.68 1165
6044.41 1190
6045.14 1204
6045.88 1175
6046.61 1183
6047.34 1175
6048.08 1216
6048.81 1319
6049.55 1228
6050.28 1206
6051.01 1265
6051.75 1308
6052.48 1338
6053.22 1316
6053.95 1346
6054.68 1403
6055.42 1285
6056.15 1397
6056.89 1477
6057.62 1365
6058.36 1418
6059.09 1456
6059.83 1390
6060.56 1390
6061.29 1298
6062.03 1295
6062.76 1292
6063.50 1171
6064.23 1162
6064.97 1225
6065.70 1213
6066.44 1253
6067.17 1198
6067.91 1173
6068.64 1157
6069.38 1186
6070.11 1191
6070.85 1166
6071.58 1194
6072.32 1137
6073.06 1085
6073.79 1138
6074.53 1192
6075.26 1193
6076.00 1134
6076.73 1046
6077.47 1133
6078.20 1085
6078.94 1055
6079.68 1136
6080.41 1026
6081.15 1018
6081.88 928
6082.62 1008
6083.35 1055
6084.09 994
6084.83 1004
6085.56 1071
6086.30 1066
6087.04 1157
6087.77 1101
6088.51 1052
6089.24 1062
6089.98 989
6090.72 1000
6091.45 1103
6092.19 1100
6092.93 1011
6093.66 1055
6094.40 1065
6095.14 1052
6095.87 1027
6096.61 1135
6097.35 1043
6098.08 982
6098.82 994
6099.56 979
6100.29 1053
6101.03 978
6101.77 1055
6102.51 1020
6103.24 1038
6103.98 960
6104.72 965
6105.46 930
6106.19 981
6106.93 983
6107.67 1039
6108.41 1049
6109.14 1021
6109.88 1023
6110.62 997
6111.36 1108
6112.09 1048
6112.83 974
6113.57 1007
6114.31 1143
6115.04 1060
6115.78 1043
6116.52 1029
6117.26 1108
6118.00 1083
6118.73 1102
6119.47 1045
6120.21 1085
6120.95 1052
6121.69 1099
6122.43 1136
6123.16 1126
6123.90 1089
6124.64 1079
6125.38 1076
6126.12 1103
6126.86 1087
6127.60 1173
6128.33 1063
6129.07 1146
6129.81 1179
6130.55 1198
6131.29 1138
6132.03 1192
6132.77 1311
6133.51 1122
6134.25 1231
6134.98 1232
6135.72 1218
6136.46 1172
6137.20 1205
6137.94 1148
6138.68 1209
6139.42 1241
6140.16 1194
6140.90 1125
6141.64 1246
6142.38 1229
6143.12 1165
6143.86 1203
6144.60 1215
6145.34 1365
6146.08 1325
6146.82 1338
6147.56 1313
6148.30 1168
6149.04 1245
6149.78 1242
6150.52 1298
6151.26 1283
6152.00 1307
6152.74 1261
6153.48 1388
6154.22 1284
6154.96 1390
6155.70 1383
6156.44 1340
6157.18 1381
6157.92 1438
6158.66 1449
6159.40 1376
6160.14 1436
6160.88 1399
6161.62 1446
6162.36 1469
6163.10 1426
6163.85 1444
6164.59 1506
6165.33 1587
6166.07 1462
6166.81 1548
6167.55 1689
6168.29 1654
6169.03 1715
6169.77 1805
6170.51 1939
6171.26 1989
6172.00 2110
6172.74 2122
6173.48 2164
6174.22 2140
6174.96 2055
6175.70 2202
6176.45 2051
6177.19 2072
6177.93 2072
6178.67 2026
6179.41 1850
6180.16 1873
6180.90 1881
6181.64 1908
6182.38 1952
6183.12 1946
6183.87 1972
6184.61 2031
6185.35 1892
6186.09 1974
6186.83 2161
6187.58 2170
6188.32 2104
6189.06 2141
6189.80 2295
6190.55 2196
6191.29 2173
6192.03 2144
6192.77 2135
6193.52 2057
6194.26 2207
6195.00 2388
6195.74 2428
6196.49 2414
6197.23 2394
6197.97 2530
6198.72 2680
6199.46 2598
6200.20 2618
6200.94 2680
6201.69 2728
6202.43 2695
6203.17 2631
6203.92 2539
6204.66 2563
6205.40 2559
6206.15 2629
6206.89 2679
6207.63 2741
6208.38 3100
6209.12 3633
6209.87 4041
6210.61 4656
6211.35 5792
6212.10 6798
6212.84 7519
6213.58 8640
6214.33 9936
6215.07 10760
6215.82 10797
6216.56 10223
6217.30 9401
6218.05 8090
6218.79 7096
6219.54 6241
6220.28 5234
6221.02 4191
6221.77 3613
6222.51 3177
6223.26 2765
6224.00 2529
6224.75 2323
6225.49 2404
6226.24 2455
6226.98 2577
6227.73 2652
6228.47 2674
6229.21 2974
6229.96 3118
6230.70 3135
6231.45 3066
6232.19 2973
6232.94 2701
6233.68 2689
6234.43 2479
6235.17 2258
6235.92 2070
6236.67 1838
6237.41 1822
6238.16 1873
6238.90 1911
6239.65 1840
6240.39 1807
6241.14 1711
6241.88 1839
6242.63 1952
6243.37 1848
6244.12 1859
6244.87 1976
6245.61 1935
6246.36 1903
6247.10 1961
6247.85 2030
6248.59 2015
6249.34 2015
6250.09 2219
6250.83 2296
6251.58 2391
6252.33 2440
6253.07 2464
6253.82 2442
6254.56 2610
6255.31 2550
6256.06 2406
6256.80 2364
6257.55 2155
6258.30 2055
6259.04 2085
6259.79 2034
6260.54 2087
6261.28 2060
6262.03 2025
6262.78 2091
6263.52 2159
6264.27 2054
6265.02 2054
6265.76 2059
6266.51 2082
6267.26 2035
6268.01 1919
6268.75 1899
6269.50 1939
6270.25 1834
6270.99 1885
6271.74 1892
6272.49 1907
6273.24 1958
6273.98 1880
6274.73 1814
6275.48 1947
6276.23 1820
6276.97 1888
6277.72 1915
6278.47 1938
6279.22 1972
6279.96 1882
6280.71 2012
6281.46 1999
6282.21 1970
6282.96 2123
6283.70 2210
6284.45 2115
6285.20 1893
6285.95 1845
6286.70 1843
6287.45 1770
6288.19 1660
6288.94 1658
6289.69 1583
6290.44 1500
6291.19 1530
6291.94 1539
6292.68 1535
6293.43 1538
6294.18 1476
6294.93 1445
6295.68 1477
6296.43 1510
6297.18 1458
6297.93 1389
6298.67 1439
6299.42 1473
6300.17 1432
6300.92 1458
6301.67 1451
6302.42 1340
6303.17 1403
6303.92 1266
6304.67 1303
6305.42 1272
6306.17 1346
6306.92 1341
6307.67 1369
6308.41 1307
6309.16 1317
6309.91 1319
6310.66 1419
6311.41 1317
6312.16 1357
6312.91 1383
6313.66 1355
6314.41 1368
6315.16 1336
6315.91 1367
6316.66 1360
6317.41 1371
6318.16 1418
6318.91 1368
6319.66 1318
6320.41 1348
6321.16 1467
6321.91 1499
6322.66 1371
6323.41 1391
6324.16 1459
6324.92 1450
6325.67 1491
6326.42 1366
6327.17 1286
6327.92 1244
6328.67 1231
6329.42 1178
6330.17 1127
6330.92 1089
6331.67 1162
6332.42 1202
6333.17 1177
6333.92 1070
6334.68 1126
6335.43 1122
6336.18 1157
6336.93 1078
6337.68 1123
6338.43 1147
6339.18 1133
6339.93 1121
6340.69 1066
6341.44 1060
6342.19 1030
6342.94 1162
6343.69 1178
6344.44 1061
6345.20 1029
6345.95 1083
6346.70 1042
6347.45 1087
6348.20 1048
6348.95 1037
6349.71 1061
6350.46 1035
6351.21 1045
6351.96 1120
6352.71 1165
6353.47 1074
6354.22 1214
6354.97 1160
6355.72 1132
6356.48 1199
6357.23 1213
6357.98 1262
6358.73 1291
6359.49 1161
6360.24 1149
6360.99 1151
6361.74 1202
6362.50 1157
6363.25 1117
6364.00 1106
6364.76 1135
6365.51 1068
6366.26 1095
6367.01 1077
6367.77 1074
6368.52 998
6369.27 989
6370.03 1027
6370.78 1065
6371.53 1081
6372.29 1050
6373.04 1031
6373.79 1107
6374.55 1039
6375.30 1052
6376.05 971
6376.81 989
6377.56 1093
6378.31 1131
6379.07 1087
6379.82 973
6380.58 910
6381.33 987
6382.08 1006
6382.84 1024
6383.59 1043
6384.35 1032
6385.10 1009
6385.85 1032
6386.61 979
6387.36 958
6388.12 1022
6388.87 1061
6389.62 1040
6390.38 994
6391.13 977
6391.89 991
6392.64 1010
6393.40 965
6394.15 997
6394.91 1055
6395.66 1031
6396.42 1028
6397.17 1081
6397.93 1047
6398.68 971
6399.44 997
6400.19 945
6400.95 986
6401.70 905
6402.46 866
6403.21 869
6403.97 946
6404.72 953
6405.48 912
6406.23 970
6406.99 947
6407.74 886
6408.50 797
6409.25 866
6410.01 869
6410.76 923
6411.52 905
6412.28 924
6413.03 919
6413.79 942
6414.54 903
6415.30 978
6416.05 873
6416.81 930
6417.57 1035
6418.32 989
6419.08 940
6419.83 815
6420.59 909
6421.35 863
6422.10 841
6422.86 892
6423.62 890
6424.37 931
6425.13 855
6425.89 916
6426.64 982
6427.40 926
6428.15 844
6428.91 907
6429.67 929
6430.42 945
6431.18 920
6431.94 906
6432.70 893
6433.45 944
6434.21 936
6434.97 923
6435.72 911
6436.48 917
6437.24 868
6437.99 847
6438.75 948
6439.51 874
6440.27 777
6441.02 891
6441.78 861
6442.54 916
6443.30 904
6444.05 914
6444.81 926
6445.57 1015
6446.33 1026
6447.08 913
6447.84 911
6448.60 944
6449.36 797
6450.12 876
6450.87 864
6451.63 808
6452.39 928
6453.15 897
6453.91 850
6454.66 826
6455.42 910
6456.18 943
6456.94 963
6457.70 921
6458.46 933
6459.21 934
6459.97 892
6460.73 988
6461.49 1015
6462.25 985
6463.01 965
6463.77 986
6464.52 958
6465.28 1001
6466.04 991
6466.80 1010
6467.56 1003
6468.32 978
6469.08 1005
6469.84 979
6470.60 983
6471.36 1092
6472.11 1100
6472.87 1031
6473.63 1065
6474.39 1087
6475.15 1118
6475.91 1115
6476.67 1128
6477.43 1102
6478.19 1108
6478.95 1096
6479.71 1095
6480.47 1167
6481.23 1147
6481.99 1161
6482.75 1098
6483.51 1269
6484.27 1263
6485.03 1209
6485.79 1176
6486.55 1127
6487.31 1104
6488.07 1156
6488.83 1198
6489.59 1193
6490.35 1181
6491.11 1217
6491.87 1229
6492.63 1274
6493.39 1361
6494.15 1301
6494.91 1242
6495.67 1347
6496.43 1405
6497.19 1420
6497.95 1424
6498.71 1489
6499.48 1525
6500.24 1516
6501.00 1582
6501.76 1708
6502.52 1608
6503.28 1527
6504.04 1589
6504.80 1568
6505.56 1550
6506.32 1589
6507.09 1500
6507.85 1680
6508.61 1647
6509.37 1714
6510.13 1733
6510.89 1715
6511.65 1746
6512.42 1743
6513.18 1905
6513.94 1950
6514.70 2013
6515.46 2091
6516.22 2127
6516.99 2067
6517.75 2040
6518.51 1864
6519.27 1933
6520.03 1848
6520.80 1902
6521.56 1895
6522.32 1845
6523.08 1888
6523.84 2029
6524.61 2077
6525.37 2112
6526.13 2218
6526.89 2323
6527.66 2364
6528.42 2432
6529.18 2621
6529.94 2710
6530.71 2597
6531.47 2623
6532.23 2872
6533.00 2862
6533.76 2983
6534.52 3052
6535.28 2967
6536.05 2941
6536.81 3269
6537.57 3486
6538.34 3853
6539.10 4509
6539.86 5507
6540.63 6374
6541.39 7039
6542.15 7961
6542.92 8270
6543.68 7702
6544.44 7305
6545.21 6468
6545.97 5601
6546.73 4559
6547.50 3820
6548.26 3272
6549.02 2672
6549.79 2429
6550.55 2120
6551.31 1930
6552.08 1861
6552.84 1857
6553.61 1819
6554.37 1792
6555.13 1739
6555.90 1671
6556.66 1634
6557.43 1625
6558.19 1565
6558.96 1552
6559.72 1584
6560.48 1598
6561.25 1648
6562.01 1500
6562.78 1501
6563.54 1443
6564.31 1494
6565.07 1529
6565.84 1539
6566.60 1620
6567.37 1739
6568.13 1703
6568.90 1659
6569.66 1682
6570.43 1713
6571.19 1759
6571.96 1802
6572.72 1778
6573.49 1678
6574.25 1766
6575.02 1719
6575.78 1788
6576.55 1856
6577.31 1857
6578.08 1991
6578.84 2008
6579.61 2153
6580.37 2058
6581.14 2176
6581.91 2190
6582.67 2188
6583.44 2296
6584.20 2265
6584.97 2313
6585.73 2102
6586.50 2243
6587.27 2248
6588.03 2127
6588.80 2031
6589.56 2013
6590.33 1898
6591.10 1919
6591.86 1954
6592.63 1847
6593.39 1897
6594.16 1894
6594.93 1892
6595.69 2063
6596.46 2094
6597.23 2208
6597.99 2265
6598.76 2361
6599.53 2444
6600.29 2643
6601.06 2656
6601.83 2596
6602.59 2579
6603.36 2459
6604.13 2385
6604.89 2335
6605.66 2246
6606.43 2122
6607.20 1914
6607.96 1817
6608.73 1675
6609.50 1659
6610.26 1670
6611.03 1640
6611.80 1651
6612.57 1580
6613.33 1649
6614.10 1567
6614.87 1624
6615.64 1618
6616.40 1563
6617.17 1553
6617.94 1605
6618.71 1606
6619.48 1611
6620.24 1520
6621.01 1443
6621.78 1362
6622.55 1443
6623.32 1460
6624.08 1482
6624.85 1466
6625.62 1408
6626.39 1496
6627.16 1519
6627.92 1411
6628.69 1479
6629.46 1402
6630.23 1347
6631.00 1427
6631.77 1394
6632.54 1385
6633.30 1322
6634.07 1326
6634.84 1353
6635.61 1385
6636.38 1467
6637.15 1519
6637.92 1667
6638.69 1729
6639.45 1783
6640.22 1722
6640.99 1837
6641.76 1686
6642.53 1756
6643.30 1768
6644.07 1612
6644.84 1417
6645.61 1398
6646.38 1331
6647.15 1266
6647.92 1214
6648.69 1199
6649.46 1302
6650.22 1297
6650.99 1265
6651.76 1178
6652.53 1281
6653.30 1220
6654.07 1226
6654.84 1245
6655.61 1316
6656.38 1302
6657.15 1387
6657.92 1334
6658.69 1345
6659.46 1176
6660.23 1107
6661.00 1174
6661.77 1152
6662.54 1171
6663.31 1217
6664.09 1142
6664.86 1170
6665.63 1209
6666.40 1168
6667.17 1029
6667.94 1110
6668.71 1143
6669.48 1138
6670.25 1152
6671.02 1102
6671.79 1112
6672.56 1115
6673.33 1073
6674.10 1119
6674.88 1135
6675.65 1134
6676.42 1141
6677.19 1114
6677.96 1127
6678.73 1147
6679.50 1178
6680.27 1151
6681.05 1138
6681.82 1205
6682.59 1162
6683.36 1147
6684.13 1178
6684.90 1161
6685.67 1152
6686.45 1173
6687.22 1206
6687.99 1210
6688.76 1262
6689.53 1341
6690.31 1391
6691.08 1280
6691.85 1260
6692.62 1285
6693.39 1257
6694.17 1238
6694.94 1187
6695.71 1158
6696.48 1147
6697.25 1192
6698.03 1129
6698.80 1054
6699.57 1015
6700.34 1074
6701.12 992
6701.89 979
6702.66 1042
6703.43 1122
6704.21 1099
6704.98 1052
6705.75 1113
6706.53 1022
6707.30 1019
6708.07 1064
6708.84 1062
6709.62 999
6710.39 1035
6711.16 1030
6711.94 1082
6712.71 1064
6713.48 1069
6714.26 1065
6715.03 1083
6715.80 1039
6716.58 1050
6717.35 1039
6718.12 995
6718.90 1006
6719.67 944
6720.45 919
6721.22 920
6721.99 942
6722.77 943
6723.54 909
6724.31 931
6725.09 872
6725.86 882
6726.64 903
6727.41 893
6728.18 867
6728.96 935
6729.73 1015
6730.51 962
6731.28 903
6732.06 935
6732.83 914
6733.60 961
6734.38 958
6735.15 926
6735.93 890
6736.70 942
6737.48 922
6738.25 846
6739.03 908
6739.80 940
6740.58 998
6741.35 1004
6742.13 957
6742.90 978
6743.68 924
6744.45 927
6745.23 938
6746.00 966
6746.78 905
6747.55 868
6748.33 1003
6749.10 991
6749.88 913
6750.65 969
6751.43 1050
6752.20 939
6752.98 906
6753.75 976
6754.53 1060
6755.31 1010
6756.08 967
6756.86 1048
6757.63 1023
6758.41 989
6759.19 1068
6759.96 1034
6760.74 976
6761.51 948
6762.29 927
6763.07 946
6763.84 899
6764.62 924
6765.39 937
6766.17 895
6766.95 931
6767.72 912
6768.50 917
6769.28 899
6770.05 857
6770.83 865
6771.61 902
6772.38 894
6773.16 885
6773.94 869
6774.71 907
6775.49 930
6776.27 1008
6777.04 916
6777.82 860
6778.60 858
6779.37 893
6780.15 894
6780.93 968
6781.71 841
6782.48 926
6783.26 990
6784.04 989
6784.81 921
6785.59 911
6786.37 929
6787.15 988
6787.92 973
6788.70 973
6789.48 982
6790.26 898
6791.04 943
6791.81 927
6792.59 881
6793.37 843
6794.15 898
6794.92 894
6795.70 867
6796.48 827
6797.26 780
6798.04 860
6798.81 907
6799.59 806
6800.37 821
6801.15 793
6801.93 820
6802.71 827
6803.48 908
6804.26 978
6805.04 868
6805.82 888
6806.60 927
6807.38 938
6808.16 926
6808.94 894
6809.71 871
6810.49 900
6811.27 885
6812.05 836
6812.83 881
6813.61 942
6814.39 923
6815.17 867
6815.95 796
6816.73 834
6817.50 861
6818.28 930
6819.06 787
6819.84 796
6820.62 760
6821.40 860
6822.18 957
6822.96 918
6823.74 858
6824.52 930
6825.30 903
6826.08 901
6826.86 910
6827.64 854
6828.42 884
6829.20 880
6829.98 852
6830.76 889
6831.54 925
6832.32 869
6833.10 947
6833.88 868
6834.66 903
6835.44 889
6836.22 846
6837.00 898
6837.78 924
6838.56 848
6839.34 831
6840.12 962
6840.90 939
6841.68 965
6842.46 860
6843.24 868
6844.03 913
6844.81 985
6845.59 910
6846.37 839
6847.15 817
6847.93 970
6848.71 987
6849.49 930
6850.27 1033
6851.05 924
6851.84 983
6852.62 1140
6853.40 1230
6854.18 1330
6854.96 1574
6855.74 1706
6856.52 1850
6857.30 1957
6858.09 1911
6858.87 1817
6859.65 1669
6860.43 1482
6861.21 1474
6861.99 1298
6862.78 1181
6863.56 1188
6864.34 1030
6865.12 965
6865.90 924
6866.69 962
6867.47 971
6868.25 1003
6869.03 999
6869.82 1050
6870.60 1134
6871.38 1116
6872.16 1092
6872.94 1161
6873.73 1154
6874.51 1144
6875.29 1124
6876.07 1107
6876.86 1056
6877.64 936
6878.42 921
6879.21 923
6879.99 983
6880.77 965
6881.55 971
6882.34 929
6883.12 976
6883.90 1013
6884.69 1017
6885.47 1044
6886.25 1140
6887.04 1158
6887.82 1188
6888.60 1206
6889.39 1234
6890.17 1218
6890.95 1339
6891.74 1475
6892.52 1531
6893.30 1514
6894.09 1553
6894.87 1543
6895.65 1620
6896.44 1474
6897.22 1437
6898.01 1356
6898.79 1303
6899.57 1226
6900.36 1097
6901.14 1086
6901.93 1153
6902.71 1195
6903.49 1236
6904.28 1317
6905.06 1195
6905.85 1206
6906.63 1174
6907.42 1200
6908.20 1271
6908.98 1250
6909.77 1156
6910.55 1110
6911.34 1163
6912.12 1255
6912.91 1249
6913.69 1222
6914.48 1148
6915.26 1093
6916.05 1154
6916.83 1133
6917.62 1021
6918.40 1062
6919.19 1120
6919.97 1071
6920.76 1076
6921.54 1049
6922.33 1087
6923.11 1069
6923.90 1041
6924.68 998
6925.47 1137
6926.25 1145
6927.04 1190
6927.82 1135
6928.61 1131
6929.40 1084
6930.18 1119
6930.97 1213
6931.75 1201
6932.54 1207
6933.32 1155
6934.11 1201
6934.90 1192
6935.68 1226
6936.47 1231
6937.25 1180
6938.04 1291
6938.83 1336
6939.61 1248
6940.40 1248
6941.19 1296
6941.97 1273
6942.76 1275
6943.54 1245
6944.33 1259
6945.12 1340
6945.90 1308
6946.69 1390
6947.48 1434
6948.26 1344
6949.05 1433
6949.84 1373
6950.62 1412
6951.41 1409
6952.20 1475
6952.99 1504
6953.77 1532
6954.56 1498
6955.35 1473
6956.13 1484
6956.92 1409
6957.71 1474
6958.50 1475
6959.28 1528
6960.07 1503
6960.86 1520
6961.64 1567
6962.43 1467
6963.22 1633
6964.01 1493
6964.80 1528
6965.58 1604
6966.37 1623
6967.16 1647
6967.95 1605
6968.73 1581
6969.52 1536
6970.31 1619
6971.10 1583
6971.89 1545
6972.67 1687
6973.46 1733
6974.25 1723
6975.04 1694
6975.83 1803
6976.62 1856
6977.40 1724
6978.19 1897
6978.98 1811
6979.77 1879
6980.56 1865
6981.35 1964
6982.13 2029
6982.92 1915
6983.71 1876
6984.50 2002
6985.29 2173
6986.08 2291
6986.87 2514
6987.66 2703
6988.45 3013
6989.23 3389
6990.02 3867
6990.81 4267
6991.60 4353
6992.39 4675
6993.18 4789
6993.97 4622
6994.76 4120
6995.55 3677
6996.34 3333
6997.13 3013
6997.92 2573
6998.71 2518
6999.50 2300
7000.29 2284
7001.07 2574
7001.86 2585
7002.65 2889
7003.44 3382
7004.23 3700
7005.02 4057
7005.81 4295
7006.60 4531
7007.39 4632
7008.18 4279
7008.97 3843
7009.76 3421
7010.55 3014
7011.34 2591
7012.14 2323
7012.93 2008
7013.72 1870
7014.51 1723
7015.30 1556
7016.09 1628
7016.88 1590
7017.67 1597
7018.46 1695
7019.25 1754
7020.04 1690
7020.83 1681
7021.62 1640
7022.41 1622
7023.20 1672
7024.00 1505
7024.79 1471
7025.58 1458
7026.37 1409
7027.16 1311
7027.95 1350
7028.74 1429
7029.53 1392
7030.32 1431
7031.12 1435
7031.91 1394
7032.70 1472
7033.49 1498
7034.28 1466
7035.07 1508
7035.87 1398
7036.66 1292
7037.45 1332
7038.24 1301
7039.03 1332
7039.82 1269
7040.62 1291
7041.41 1336
7042.20 1321
7042.99 1296
7043.78 1344
7044.58 1432
7045.37 1417
7046.16 1410
7046.95 1437
7047.75 1444
7048.54 1452
7049.33 1396
7050.12 1409
7050.92 1339
7051.71 1353
7052.50 1281
7053.29 1247
7054.09 1441
7054.88 1406
7055.67 1428
7056.46 1501
7057.26 1438
7058.05 1394
7058.84 1402
7059.64 1342
7060.43 1318
7061.22 1247
7062.02 1242
7062.81 1247
7063.60 1220
7064.39 1242
7065.19 1254
7065.98 1269
7066.77 1323
7067.57 1233
7068.36 1205
7069.16 1294
7069.95 1302
7070.74 1256
7071.54 1212
7072.33 1258
7073.12 1297
7073.92 1264
7074.71 1293
7075.51 1273
7076.30 1230
7077.09 1190
7077.89 1339
7078.68 1353
7079.48 1272
7080.27 1360
7081.06 1266
7081.86 1171
7082.65 1261
7083.45 1242
7084.24 1228
7085.04 1236
7085.83 1234
7086.62 1289
7087.42 1246
7088.21 1229
7089.01 1326
7089.80 1388
7090.60 1443
7091.39 1646
7092.19 1793
7092.98 2043
7093.78 2143
7094.57 2118
7095.37 2018
7096.16 1906
7096.96 1722
7097.75 1667
7098.55 1503
7099.34 1470
7100.14 1349
7100.93 1184
7101.73 1120
7102.52 1162
7103.32 1040
7104.11 1011
7104.91 1030
7105.71 891
7106.50 982
7107.30 933
7108.09 982
7108.89 943
7109.68 1044
7110.48 1013
7111.28 992
7112.07 951
7112.87 984
7113.66 957
7114.46 931
7115.26 856
7116.05 838
7116.85 902
7117.65 894
7118.44 837
7119.24 915
7120.03 878
7120.83 884
7121.63 918
7122.42 870
7123.22 890
7124.02 799
7124.81 901
7125.61 927
7126.41 925
7127.20 841
7128.00 864
7128.80 788
7129.59 923
7130.39 974
7131.19 957
7131.99 949
7132.78 859
7133.58 918
7134.38 871
7135.17 890
7135.97 862
7136.77 867
7137.57 881
7138.36 896
7139.16 902
7139.96 871
7140.76 883
7141.55 896
7142.35 912
7143.15 822
7143.95 895
7144.74 852
7145.54 872
7146.34 935
7147.14 931
7147.94 889
7148.73 885
7149.53 894
7150.33 964
7151.13 906
7151.93 960
7152.72 906
7153.52 841
7154.32 837
7155.12 828
7155.92 850
7156.72 825
7157.51 918
7158.31 841
7159.11 789
7159.91 796
7160.71 826
7161.51 868
7162.31 869
7163.11 834
7163.90 819
7164.70 746
7165.50 882
7166.30 830
7167.10 836
7167.90 823
7168.70 797
7169.50 769
7170.30 779
7171.10 767
7171.90 776
7172.69 752
7173.49 732
7174.29 810
7175.09 770
7175.89 788
7176.69 858
7177.49 819
7178.29 738
7179.09 746
7179.89 716
7180.69 824
7181.49 789
7182.29 742
7183.09 760
7183.89 835
7184.69 806
7185.49 738
7186.29 775
7187.09 782
7187.89 895
7188.69 883
7189.49 876
7190.29 943
7191.09 882
7191.89 896
7192.69 825
7193.49 758
7194.29 857
7195.09 820
7195.89 743
7196.70 796
7197.50 742
7198.30 770
7199.10 695
7199.90 739
7200.70 747
7201.50 681
7202.30 626
7203.10 690
7203.90 698
7204.70 771
7205.51 747
7206.31 742
7207.11 704
7207.91 665
7208.71 727
7209.51 733
7210.31 716
7211.12 680
7211.92 679
7212.72 645
7213.52 709
7214.32 666
7215.12 717
7215.92 773
7216.73 744
7217.53 696
7218.33 712
7219.13 746
7219.93 821
7220.74 802
7221.54 703
7222.34 706
7223.14 762
7223.94 780
7224.75 711
7225.55 707
7226.35 651
7227.15 705
7227.96 679
7228.76 761
7229.56 767
7230.36 765
7231.17 753
7231.97 794
7232.77 783
7233.57 697
7234.38 763
7235.18 773
7235.98 743
7236.79 722
7237.59 752
7238.39 779
7239.19 750
7240.00 733
7240.80 779
7241.60 734
7242.41 872
7243.21 842
7244.01 817
7244.82 837
7245.62 835
7246.42 890
7247.23 848
7248.03 760
7248.83 830
7249.64 916
7250.44 872
7251.25 877
7252.05 862
7252.85 767
7253.66 759
7254.46 825
7255.27 836
7256.07 816
7256.87 762
7257.68 866
7258.48 924
7259.29 903
7260.09 864
7260.89 849
7261.70 907
7262.50 873
7263.31 858
7264.11 918
7264.92 940
7265.72 974
7266.53 994
7267.33 991
7268.13 1028
7268.94 981
7269.74 958
7270.55 951
7271.35 1038
7272.16 1023
7272.96 1002
7273.77 1053
7274.57 1088
7275.38 1090
7276.18 1108
7276.99 1110
7277.79 1162
7278.60 1143
7279.40 1066
7280.21 1066
7281.01 1093
7281.82 1100
7282.63 1152
7283.43 1246
7284.24 1326
7285.04 1270
7285.85 1374
7286.65 1514
7287.46 1804
7288.27 2103
7289.07 2404
7289.88 2696
7290.68 2998
7291.49 2919
7292.29 3044
7293.10 2861
7293.91 2512
7294.71 2228
7295.52 1957
7296.33 1785
7297.13 1551
7297.94 1398
7298.74 1322
7299.55 1201
7300.36 1202
7301.16 1137
7301.97 1220
7302.78 1259
7303.58 1156
7304.39 1130
7305.20 1121
7306.00 1113
7306.81 1122
7307.62 1165
7308.42 1249
7309.23 1244
7310.04 1244
7310.84 1242
7311.65 1316
7312.46 1294
7313.27 1357
7314.07 1429
7314.88 1546
7315.69 1675
7316.50 1676
7317.30 1755
7318.11 1803
7318.92 1861
7319.72 1724
7320.53 1694
7321.34 1586
7322.15 1618
7322.96 1578
7323.76 1730
7324.57 1948
7325.38 1990
7326.19 2083
7326.99 2278
7327.80 2269
7328.61 2228
7329.42 2122
7330.23 2124
7331.03 1970
7331.84 1756
7332.65 1585
7333.46 1435
7334.27 1397
7335.08 1373
7335.88 1294
7336.69 1198
7337.50 1094
7338.31 1119
7339.12 1194
7339.93 1091
7340.74 1178
7341.54 1202
7342.35 1213
7343.16 1248
7343.97 1263
7344.78 1260
7345.59 1204
7346.40 1241
7347.21 1223
7348.02 1160
7348.82 1224
7349.63 1304
7350.44 1233
7351.25 1297
7352.06 1284
7352.87 1190
7353.68 1179
7354.49 1211
7355.30 1239
7356.11 1213
7356.92 1165
7357.73 1149
7358.54 1130
7359.35 1076
7360.16 1049
7360.97 1060
7361.78 1204
7362.59 1158
7363.40 1142
7364.21 1131
7365.02 1180
7365.83 1126
7366.64 1116
7367.45 1218
7368.26 1272
7369.07 1257
7369.88 1282
7370.69 1272
7371.50 1306
7372.31 1279
7373.12 1278
7373.93 1275
7374.74 1259
7375.55 1206
7376.36 1249
7377.17 1300
7377.98 1269
7378.79 1339
7379.60 1289
7380.42 1264
7381.23 1238
7382.04 1305
7382.85 1290
7383.66 1404
7384.47 1625
7385.28 1762
7386.09 1855
7386.90 2031
7387.71 2020
7388.53 2027
7389.34 1980
7390.15 1939
7390.96 1790
7391.77 1704
7392.58 1528
7393.39 1453
7394.21 1338
7395.02 1306
7395.83 1187
7396.64 1196
7397.45 1177
7398.27 1048
7399.08 1085
7399.89 1145
7400.70 1153
7401.51 1147
7402.33 1243
7403.14 1317
7403.95 1501
7404.76 1487
7405.57 1592
7406.39 1677
7407.20 1745
7408.01 1656
7408.82 1755
7409.64 1738
7410.45 1566
7411.26 1449
7412.07 1437
7412.89 1401
7413.70 1422
7414.51 1317
7415.32 1308
7416.14 1190
7416.95 1181
7417.76 1108
7418.58 1007
7419.39 1018
7420.20 1055
7421.02 1034
7421.83 1029
7422.64 924
7423.45 949
7424.27 947
7425.08 935
7425.89 944
7426.71 1001
7427.52 1029
7428.33 973
7429.15 953
7429.96 839
7430.78 893
7431.59 929
7432.40 876
7433.22 876
7434.03 883
7434.84 882
7435.66 837
7436.47 871
7437.29 901
7438.10 874
7438.91 803
7439.73 788
7440.54 923
7441.36 931
7442.17 832
7442.99 802
7443.80 818
7444.61 846
7445.43 892
7446.24 932
7447.06 919
7447.87 877
7448.69 900
7449.50 903
7450.32 860
7451.13 845
7451.95 907
7452.76 875
7453.58 841
7454.39 784
7455.21 796
7456.02 786
7456.84 791
7457.65 786
7458.47 787
7459.28 767
7460.10 788
7460.91 790
7461.73 719
7462.54 795
7463.36 836
7464.17 853
7464.99 842
7465.80 743
7466.62 710
7467.44 732
7468.25 732
7469.07 777
7469.88 785
7470.70 779
7471.51 820
7472.33 746
7473.15 773
7473.96 760
7474.78 695
7475.59 778
7476.41 711
7477.23 698
7478.04 734
7478.86 724
7479.67 733
7480.49 730
7481.31 781
7482.12 768
7482.94 782
7483.76 778
7484.57 729
7485.39 684
7486.21 653
7487.02 683
7487.84 664
7488.66 648
7489.47 636
7490.29 683
7491.11 681
7491.92 636
7492.74 651
7493.56 634
7494.38 661
7495.19 658
7496.01 707
7496.83 606
7497.64 598
7498.46 650
7499.28 660
7500.10 624
7500.91 650
7501.73 672
7502.55 684
7503.37 655
7504.18 686
7505.00 649
7505.82 644
7506.64 617
7507.46 607
7508.27 598
7509.09 626
7509.91 663
7510.73 642
7511.55 607
7512.36 650
7513.18 628
7514.00 611
7514.82 610
7515.64 618
7516.45 613
7517.27 634
7518.09 647
7518.91 635
7519.73 610
7520.55 613
7521.37 607
7522.18 625
7523.00 617
7523.82 549
7524.64 571
7525.46 594
7526.28 615
7527.10 544
7527.92 593
7528.74 582
7529.55 566
7530.37 579
7531.19 491
7532.01 594
7532.83 596
7533.65 566
7534.47 645
7535.29 565
7536.11 569
7536.93 544
7537.75 556
7538.57 604
7539.39 584
7540.21 533
7541.03 605
7541.84 619
7542.66 542
7543.48 576
7544.30 586
7545.12 580
7545.94 599
7546.76 632
7547.58 625
7548.40 591
7549.22 551
7550.04 619
7550.86 614
7551.68 588
7552.51 631
7553.33 591
7554.15 625
7554.97 589
7555.79 590
7556.61 577
7557.43 598
7558.25 652
7559.07 627
7559.89 541
7560.71 596
7561.53 612
7562.35 567
7563.17 553
7563.99 584
7564.81 630
7565.64 671
7566.46 628
7567.28 569
7568.10 607
7568.92 617
7569.74 617
7570.56 581
7571.38 579
7572.21 577
7573.03 570
7573.85 573
7574.67 594
7575.49 595
7576.31 567
7577.13 620
7577.96 601
7578.78 605
7579.60 596
7580.42 638
7581.24 620
7582.07 633
7582.89 591
7583.71 583
7584.53 580
7585.35 613
7586.18 629
7587.00 630
7587.82 592
7588.64 616
7589.46 566
7590.29 564
7591.11 593
7591.93 592
7592.75 618
7593.58 633
7594.40 589
7595.22 642
7596.04 661
7596.87 666
7597.69 635
7598.51 693
7599.34 676
7600.16 615
7600.98 598
7601.80 628
7602.63 566
7603.45 560
7604.27 629
7605.10 659
7605.92 576
7606.74 589
7607.57 695
7608.39 631
7609.21 658
7610.04 671
7610.86 736
7611.68 806
7612.51 754
7613.33 719
7614.15 715
7614.98 699
7615.80 690
7616.62 679
7617.45 624
7618.27 651
7619.10 653
7619.92 687
7620.74 706
7621.57 600
7622.39 642
7623.22 693
7624.04 721
7624.86 683
7625.69 673
7626.51 674
7627.34 655
7628.16 688
7628.99 719
7629.81 666
7630.64 629
7631.46 630
7632.28 596
7633.11 645
7633.93 659
7634.76 741
7635.58 811
7636.41 747
7637.23 755
7638.06 820
7638.88 910
7639.71 857
7640.53 785
7641.36 770
7642.18 767
7643.01 710
7643.83 743
7644.66 692
7645.48 640
7646.31 599
7647.14 619
7647.96 651
7648.79 611
7649.61 592
7650.44 588
7651.26 564
7652.09 603
7652.91 579
7653.74 565
7654.57 600
7655.39 608
7656.22 586
7657.04 557
7657.87 588
7658.70 553
7659.52 592
7660.35 539
7661.17 543
7662.00 559
7662.83 541
7663.65 591
7664.48 529
7665.31 508
7666.13 530
7666.96 569
7667.79 548
7668.61 577
7669.44 545
7670.27 551
7671.09 533
7671.92 541
7672.75 533
7673.57 501
7674.40 577
7675.23 610
7676.05 530
7676.88 591
7677.71 535
7678.53 536
7679.36 509
7680.19 456
7681.02 510
7681.84 517
7682.67 532
7683.50 510
7684.33 515
7685.15 497
7685.98 496
7686.81 496
7687.64 527
7688.46 453
7689.29 535
7690.12 537
7690.95 547
7691.77 504
7692.60 526
7693.43 541
7694.26 554
7695.09 571
7695.91 562
7696.74 570
7697.57 509
7698.40 528
7699.23 517
7700.06 508
7700.88 510
7701.71 499
7702.54 457
7703.37 534
7704.20 542
7705.03 529
7705.85 533
7706.68 563
7707.51 547
7708.34 597
7709.17 520
7710.00 540
7710.83 601
7711.66 570
7712.48 573
7713.31 545
7714.14 552
7714.97 505
7715.80 520
7716.63 534
7717.46 508
7718.29 580
7719.12 559
7719.95 515
7720.78 527
7721.61 555
7722.44 545
7723.27 508
7724.09 553
7724.92 509
7725.75 473
7726.58 514
7727.41 531
7728.24 579
7729.07 536
7729.90 518
7730.73 558
7731.56 529
7732.39 523
7733.22 518
7734.05 578
7734.88 586
7735.71 570
7736.54 561
7737.37 574
7738.20 534
7739.03 550
7739.86 514
7740.70 487
7741.53 558
7742.36 582
7743.19 543
7744.02 582
7744.85 546
7745.68 563
7746.51 544
7747.34 499
7748.17 589
7749.00 549
7749.83 563
7750.66 578
7751.50 652
7752.33 740
7753.16 754
7753.99 843
7754.82 851
7755.65 754
7756.48 816
7757.31 751
7758.15 705
7758.98 674
7759.81 629
7760.64 607
7761.47 618
7762.30 619
7763.13 668
7763.97 642
7764.80 597
7765.63 669
7766.46 645
7767.29 595
7768.13 610
7768.96 690
7769.79 630
7770.62 623
7771.45 620
7772.29 602
7773.12 597
7773.95 533
7774.78 526
7775.62 490
7776.45 539
7777.28 499
7778.11 562
7778.95 493
7779.78 551
7780.61 543
7781.44 497
7782.28 526
7783.11 542
7783.94 512
7784.77 517
7785.61 544
7786.44 478
7787.27 564
7788.11 582
7788.94 536
7789.77 517
7790.61 552
7791.44 574
7792.27 555
7793.10 548
7793.94 591
7794.77 573
7795.60 575
7796.44 513
7797.27 553
7798.11 547
7798.94 527
7799.77 527
7800.61 548
7801.44 572
7802.27 524
7803.11 566
7803.94 519
7804.78 571
7805.61 566
7806.44 613
7807.28 523
7808.11 538
7808.95 586
7809.78 611
7810.61 567
7811.45 576
7812.28 550
7813.12 558
7813.95 590
7814.79 573
7815.62 640
7816.45 603
7817.29 597
7818.12 620
7818.96 627
7819.79 656
7820.63 670
7821.46 652
7822.30 736
7823.13 773
7823.97 701
7824.80 707
7825.64 664
7826.47 717
7827.31 658
7828.14 645
7828.98 598
7829.81 677
7830.65 619
7831.48 615
7832.32 624
7833.15 610
7833.99 605
7834.83 622
7835.66 655
7836.50 659
7837.33 623
7838.17 645
7839.00 644
7839.84 622
7840.68 646
7841.51 554
7842.35 574
7843.18 655
7844.02 601
7844.86 584
7845.69 561
7846.53 581
7847.36 614
7848.20 556
7849.04 544
7849.87 545
7850.71 586
7851.55 594
7852.38 638
7853.22 563
7854.05 512
7854.89 549
7855.73 550
7856.56 510
7857.40 531
7858.24 566
7859.08 545
7859.91 526
7860.75 553
7861.59 525
7862.42 500
7863.26 510
7864.10 583
7864.93 552
7865.77 575
7866.61 587
7867.45 508
7868.28 525
7869.12 526
7869.96 564
7870.80 504
7871.63 623
7872.47 582
7873.31 554
7874.15 535
7874.98 566
7875.82 538
7876.66 471
7877.50 475
7878.33 504
7879.17 502
7880.01 532
7880.85 561
7881.69 611
7882.52 502
7883.36 540
7884.20 568
7885.04 625
7885.88 515
7886.71 533
7887.55 557
7888.39 553
7889.23 551
7890.07 585
7890.91 538
7891.75 545
7892.58 541
7893.42 548
7894.26 535
7895.10 625
7895.94 604
7896.78 627
7897.62 648
7898.46 535
7899.29 542
7900.13 582
7900.97 549
7901.81 520
7902.65 559
7903.49 549
7904.33 574
7905.17 547
7906.01 511
7906.85 599
7907.69 591
7908.53 534
7909.37 532
7910.21 539
7911.04 543
7911.88 587
7912.72 531
7913.56 524
7914.40 487
7915.24 486
7916.08 511
7916.92 502
7917.76 570
7918.60 540
7919.44 552
7920.28 638
7921.12 648
7921.96 666
7922.80 693
7923.64 703
7924.48 689
7925.32 719
7926.16 722
7927.01 740
7927.85 684
7928.69 688
7929.53 552
7930.37 535
7931.21 565
7932.05 503
7932.89 516
7933.73 562
7934.57 516
7935.41 497
7936.25 528
7937.09 509
7937.93 559
7938.78 450
7939.62 504
7940.46 550
7941.30 539
7942.14 534
7942.98 489
7943.82 508
7944.66 510
7945.51 416
7946.35 473
7947.19 557
7948.03 526
7948.87 575
7949.71 564
7950.56 508
7951.40 512
7952.24 494
7953.08 455
7953.92 507
7954.76 483
7955.61 480
7956.45 515
7957.29 471
7958.13 557
7958.97 560
7959.82 527
7960.66 529
7961.50 515
7962.34 508
7963.19 473
7964.03 477
7964.87 488
7965.71 529
7966.56 466
7967.40 482
7968.24 492
7969.08 518
7969.93 562
7970.77 532
7971.61 507
7972.45 508
7973.30 470
7974.14 486
7974.98 499
7975.83 520
7976.67 516
7977.51 556
7978.36 513
7979.20 575
7980.04 437
7980.89 447
7981.73 456
7982.57 467
7983.42 521
7984.26 508
7985.10 501
7985.95 481
7986.79 494
7987.63 532
7988.48 514
7989.32 456
7990.16 453
7991.01 486
7991.85 534
7992.70 521
7993.54 540
7994.38 517
7995.23 528
7996.07 454
7996.92 455
7997.76 508
7998.60 500
7999.45 482
8000.29 442
8001.14 483
8001.98 511
8002.83 457
8003.67 467
8004.52 457
8005.36 473
8006.20 465
8007.05 487
8007.89 520
8008.74 535
8009.58 455
8010.43 545
8011.27 484
8012.12 414
8012.96 480
8013.81 459
8014.65 427
8015.50 396
8016.34 462
8017.19 479
8018.03 439
8018.88 478
8019.72 527
8020.57 436
8021.42 507
8022.26 482
8023.11 460
8023.95 494
8024.80 438
8025.64 450
8026.49 439
8027.33 480
8028.18 416
8029.03 428
8029.87 489
8030.72 406
8031.56 426
8032.41 492
8033.26 417
8034.10 437
8034.95 434
8035.79 489
8036.64 459
8037.49 431
8038.33 366
8039.18 398
8040.03 401
8040.87 406
8041.72 435
8042.57 458
8043.41 428
8044.26 430
8045.11 443
8045.95 422
8046.80 438
8047.65 416
8048.49 411
8049.34 421
8050.19 479
8051.03 449
8051.88 429
8052.73 407
8053.58 451
8054.42 464
8055.27 443
8056.12 452
8056.96 455
8057.81 453
8058.66 369
8059.51 392
8060.35 429
8061.20 420
8062.05 429
8062.90 374
8063.74 397
8064.59 430
8065.44 414
8066.29 437
8067.14 405
8067.98 413
8068.83 445
8069.68 431
8070.53 394
8071.38 413
8072.22 403
8073.07 486
8073.92 435
8074.77 433
8075.62 406
8076.46 403
8077.31 445
8078.16 392
8079.01 439
8079.86 448
8080.71 398
8081.56 397
8082.40 429
8083.25 427
8084.10 404
8084.95 414
8085.80 466
8086.65 433
8087.50 444
8088.35 404
8089.19 387
8090.04 414
8090.89 384
8091.74 440
8092.59 417
8093.44 382
8094.29 387
8095.14 496
8095.99 450
8096.84 409
8097.69 414
8098.54 426
8099.39 391
8100.24 405
8101.09 387
8101.94 389
8102.79 437
8103.63 386
8104.48 430
8105.33 355
8106.18 393
8107.03 421
8107.88 465
8108.73 401
8109.58 380
8110.43 420
8111.28 441
8112.14 375
8112.99 444
8113.84 434
8114.69 403
8115.54 368
8116.39 444
8117.24 368
8118.09 461
8118.94 478
8119.79 423
8120.64 433
8121.49 394
8122.34 452
8123.19 494
8124.04 445
8124.89 433
8125.74 485
8126.60 451
8127.45 449
8128.30 459
8129.15 429
8130.00 427
8130.85 427
8131.70 383
8132.55 386
8133.40 454
8134.26 428
8135.11 365
8135.96 459
8136.81 411
8137.66 445
8138.51 455
8139.37 442
8140.22 437
8141.07 410
8141.92 445
8142.77 491
8143.62 467
8144.48 395
8145.33 424
8146.18 413
8147.03 409
8147.88 429
8148.74 407
8149.59 413
8150.44 452
8151.29 492
8152.15 419
8153.00 387
8153.85 422
8154.70 407
8155.56 464
8156.41 478
8157.26 429
8158.11 479
8158.97 471
8159.82 489
8160.67 443
8161.52 581
8162.38 589
8163.23 542
8164.08 512
8164.94 466
8165.79 488
8166.64 485
8167.49 496
8168.35 492
8169.20 472
8170.05 486
8170.91 466
8171.76 434
8172.61 414
8173.47 413
8174.32 424
8175.17 415
8176.03 435
8176.88 443
8177.74 409
8178.59 403
8179.44 415
8180.30 402
8181.15 460
8182.00 439
8182.86 382
8183.71 403
8184.57 443
8185.42 404
8186.27 449
8187.13 415
8187.98 435
8188.84 406
8189.69 399
8190.55 373
8191.40 358
8192.25 398
8193.11 428
8193.96 416
8194.82 407
8195.67 384
8196.53 382
8197.38 357
8198.24 382
8199.09 367
8199.95 394
8200.80 396
8201.66 355
8202.51 433
8203.37 386
8204.22 452
8205.08 377
8205.93 391
8206.79 378
8207.64 390
8208.50 412
8209.35 381
8210.21 369
8211.06 435
8211.92 444
8212.77 406
8213.63 471
8214.48 445
8215.34 481
8216.20 412
8217.05 402
8217.91 375
8218.76 408
8219.62 405
8220.48 390
8221.33 367
8222.19 354
8223.04 413
8223.90 444
8224.76 498
8225.61 464
8226.47 454
8227.32 454
8228.18 500
8229.04 563
8229.89 488
8230.75 492
8231.61 563
8232.46 481
8233.32 488
8234.18 452
8235.03 443
8235.89 473
8236.75 448
8237.60 382
8238.46 397
8239.32 415
8240.17 410
8241.03 437
8241.89 387
8242.74 382
8243.60 400
8244.46 418
8245.32 393
8246.17 416
8247.03 386
8247.89 416
8248.74 431
8249.60 372
8250.46 339
8251.32 423
8252.17 436
8253.03 419
8253.89 431
8254.75 458
8255.60 411
8256.46 404
8257.32 457
8258.18 372
8259.04 399
8259.89 423
8260.75 397
8261.61 356
8262.47 429
8263.33 423
8264.18 457
8265.04 454
8265.90 368
8266.76 359
8267.62 375
8268.48 378
8269.33 371
8270.19 349
8271.05 400
8271.91 394
8272.77 395
8273.63 435
8274.49 439
8275.34 407
8276.20 418
8277.06 439
8277.92 440
8278.78 360
8279.64 411
8280.50 447
8281.36 360
8282.22 388
8283.08 401
8283.93 400
8284.79 435
8285.65 388
8286.51 391
8287.37 381
8288.23 405
8289.09 414
8289.95 426
8290.81 439
8291.67 412
8292.53 425
8293.39 424
8294.25 392
8295.11 376
8295.97 435
8296.83 357
8297.69 346
8298.55 367
8299.41 456
8300.27 401
8301.13 383
8301.99 411
8302.85 469
8303.71 478
8304.57 393
8305.43 454
8306.29 443
8307.15 398
8308.01 449
8308.87 432
8309.73 380
8310.59 438
8311.45 427
8312.31 435
8313.17 388
8314.03 425
8314.90 421
8315.76 422
8316.62 447
8317.48 384
8318.34 462
8319.20 477
8320.06 467
8320.92 435
8321.78 422
8322.64 495
8323.51 433
8324.37 434
8325.23 411
8326.09 394
8326.95 395
8327.81 423
8328.67 427
8329.54 447
8330.40 424
8331.26 438
8332.12 388
8332.98 402
8333.84 408
8334.71 423
8335.57 420
8336.43 417
8337.29 409
8338.15 415
8339.02 371
8339.88 424
8340.74 412
8341.60 441
8342.46 396
8343.33 404
8344.19 388
8345.05 410
8345.91 421
8346.78 384
8347.64 407
8348.50 376
8349.36 445
8350.23 434
8351.09 465
8351.95 451
8352.81 401
8353.68 404
8354.54 440
8355.40 429
8356.27 443
8357.13 465
8357.99 411
8358.86 460
8359.72 411
8360.58 414
8361.44 423
8362.31 412
8363.17 426
8364.03 502
8364.90 403
8365.76 376
8366.63 467
8367.49 477
8368.35 451
8369.22 436
8370.08 451
8370.94 447
8371.81 440
8372.67 477
8373.53 434
8374.40 429
8375.26 478
8376.13 447
8376.99 495
8377.85 464
8378.72 469
8379.58 505
8380.45 509
8381.31 415
8382.18 430
8383.04 508
8383.90 485
8384.77 471
8385.63 496
8386.50 449
8387.36 462
8388.23 496
8389.09 516
8389.96 537
8390.82 494
8391.69 480
8392.55 533
8393.42 563
8394.28 559
8395.15 510
8396.01 481
8396.88 472
8397.74 492
8398.61 522
8399.47 534
8400.34 487
8401.20 496
8402.07 498
8402.93 520
8403.80 500
8404.66 533
8405.53 572
8406.39 471
8407.26 508
8408.12 586
8408.99 548
8409.86 608
8410.72 537
8411.59 605
8412.45 526
8413.32 511
8414.19 527
8415.05 531
8415.92 509
8416.78 526
8417.65 601
8418.52 584
8419.38 542
8420.25 586
8421.11 601
8421.98 550
8422.85 549
8423.71 626
8424.58 678
8425.45 630
8426.31 598
8427.18 631
8428.05 677
8428.91 724
8429.78 695
8430.65 633
8431.51 643
8432.38 677
8433.25 710
8434.11 691
8434.98 743
8435.85 740
8436.72 661
8437.58 733
8438.45 698
8439.32 672
8440.18 723
8441.05 729
8441.92 810
8442.79 798
8443.65 796
8444.52 838
8445.39 831
8446.26 811
8447.12 807
8447.99 876
8448.86 961
8449.73 851
8450.60 925
8451.46 904
8452.33 904
8453.20 892
8454.07 861
8454.94 954
8455.80 946
8456.67 968
8457.54 987
8458.41 972
8459.28 1051
8460.14 1193
8461.01 1276
8461.88 1398
8462.75 1563
8463.62 1578
8464.49 1663
8465.36 1627
8466.22 1602
8467.09 1525
8467.96 1341
8468.83 1293
8469.70 1221
8470.57 1144
8471.44 1160
8472.31 1197
8473.17 1320
8474.04 1485
8474.91 1731
8475.78 2034
8476.65 2413
8477.52 2524
8478.39 2536
8479.26 2554
8480.13 2314
8481.00 1969
8481.87 1803
8482.74 1486
8483.61 1284
8484.48 1099
8485.34 1006
8486.21 909
8487.08 871
8487.95 814
8488.82 779
8489.69 755
8490.56 718
8491.43 807
8492.30 781
8493.17 749
8494.04 743
8494.91 731
8495.78 749
8496.65 739
8497.52 726
8498.39 754
8499.26 753
8500.13 756
8501.01 692
8501.88 769
8502.75 797
8503.62 869
8504.49 843
8505.36 766
8506.23 731
8507.10 719
8507.97 735
8508.84 769
8509.71 753
8510.58 764
8511.45 734
8512.32 737
8513.20 777
8514.07 874
8514.94 848
8515.81 914
8516.68 868
8517.55 836
8518.42 808
8519.29 777
8520.17 760
8521.04 730
8521.91 728
8522.78 686
8523.65 686
8524.52 690
8525.39 688
8526.27 688
8527.14 691
8528.01 647
8528.88 705
8529.75 733
8530.63 745
8531.50 696
8532.37 754
8533.24 786
8534.11 809
8534.99 722
8535.86 766
8536.73 787
8537.60 759
8538.47 786
8539.35 805
8540.22 692
8541.09 748
8541.96 763
8542.84 738
8543.71 756
8544.58 739
8545.46 738
8546.33 700
8547.20 750
8548.07 719
8548.95 703
8549.82 778
8550.69 783
8551.57 770
8552.44 707
8553.31 718
8554.18 677
8555.06 734
8555.93 744
8556.80 756
8557.68 715
8558.55 772
8559.42 819
8560.30 786
8561.17 849
8562.04 878
8562.92 803
8563.79 821
8564.67 735
8565.54 748
8566.41 703
8567.29 653
8568.16 610
8569.03 659
8569.91 632
8570.78 607
8571.66 642
8572.53 575
8573.40 577
8574.28 561
8575.15 618
8576.03 621
8576.90 584
8577.78 560
8578.65 625
8579.52 624
8580.40 575
8581.27 591
8582.15 553
8583.02 525
8583.90 533
8584.77 564
8585.65 604
8586.52 606
8587.40 545
8588.27 543
8589.15 528
8590.02 528
8590.90 549
8591.77 557
8592.65 549
8593.52 547
8594.40 547
8595.27 578
8596.15 561
8597.02 530
8597.90 541
8598.77 567
8599.65 525
8600.52 571
8601.40 584
8602.28 543
8603.15 509
8604.03 509
8604.90 537
8605.78 521
8606.65 548
8607.53 570
8608.41 573
8609.28 523
8610.16 529
8611.03 521
8611.91 561
8612.79 598
8613.66 551
8614.54 586
8615.41 567
8616.29 560
8617.17 595
8618.04 543
8618.92 559
8619.80 554
8620.67 557
8621.55 553
8622.43 568
8623.30 575
8624.18 601
8625.06 554
8625.93 533
8626.81 531
8627.69 588
8628.56 529
8629.44 583
8630.32 597
8631.20 594
8632.07 567
8632.95 590
8633.83 587
8634.70 564
8635.58 583
8636.46 570
8637.34 626
8638.21 594
8639.09 553
8639.97 581
8640.85 572
8641.72 550
8642.60 549
8643.48 548
8644.36 561
8645.23 492
8646.11 542
8646.99 503
8647.87 567
8648.75 545
8649.62 546
8650.50 613
8651.38 581
8652.26 618
8653.14 653
8654.01 676
8654.89 653
8655.77 611
8656.65 605
8657.53 593
8658.41 611
8659.29 634
8660.16 663
8661.04 618
8661.92 633
8662.80 616
8663.68 632
8664.56 697
8665.44 654
8666.31 605
8667.19 687
8668.07 622
8668.95 617
8669.83 637
8670.71 648
8671.59 629
8672.47 559
8673.35 603
8674.23 648
8675.11 651
8675.99 729
8676.86 662
8677.74 760
8678.62 672
8679.50 741
8680.38 779
8681.26 773
8682.14 809
8683.02 809
8683.90 842
8684.78 786
8685.66 691
8686.54 734
8687.42 757
8688.30 723
8689.18 720
8690.06 697
8690.94 742
8691.82 687
8692.70 708
8693.58 783
8694.46 762
8695.34 887
8696.22 918
8697.10 1057
8697.98 1233
8698.86 1258
8699.74 1271
8700.62 1470
8701.51 1430
8702.39 1329
8703.27 1189
8704.15 1058
8705.03 972
8705.91 875
8706.79 818
8707.67 706
8708.55 655
8709.43 672
8710.31 628
8711.20 593
8712.08 602
8712.96 575
8713.84 603
8714.72 608
8715.60 582
8716.48 572
8717.36 536
8718.25 519
8719.13 553
8720.01 512
8720.89 496
8721.77 538
8722.65 531
8723.54 525
8724.42 506
8725.30 525
8726.18 560
8727.06 494
8727.95 481
8728.83 565
8729.71 526
8730.59 597
8731.47 529
8732.36 552
8733.24 588
8734.12 535
8735.00 530
8735.89 628
8736.77 603
8737.65 631
8738.53 639
8739.42 643
8740.30 598
8741.18 570
8742.06 530
8742.95 550
8743.83 535
8744.71 539
8745.59 512
8746.48 580
8747.36 508
8748.24 492
8749.13 544
8750.01 496
8750.89 468
8751.78 532
8752.66 515
8753.54 538
8754.43 528
8755.31 512
8756.19 500
8757.08 514
8757.96 576
8758.84 544
8759.73 520
8760.61 524
8761.49 561
8762.38 550
8763.26 579
8764.15 627
8765.03 594
8765.91 583
8766.80 577
8767.68 586
8768.57 559
8769.45 597
8770.33 617
8771.22 547
8772.10 612
8772.99 571
8773.87 568
8774.75 530
8775.64 604
8776.52 564
8777.41 564
8778.29 528
8779.18 534
8780.06 593
8780.95 589
8781.83 591
8782.72 614
8783.60 599
8784.49 568
8785.37 602
8786.26 529
8787.14 498
8788.03 558
8788.91 589
8789.80 587
8790.68 618
8791.57 571
8792.45 553
8793.34 577
8794.22 524
8795.11 521
8795.99 520
8796.88 571
8797.76 523
8798.65 583
8799.53 562
8800.42 534
8801.31 595
8802.19 568
8803.08 559
8803.96 598
8804.85 607
8805.74 551
8806.62 526
8807.51 523
8808.39 525
8809.28 555
8810.17 563
8811.05 490
8811.94 475
8812.82 450
8813.71 487
8814.60 490
8815.48 522
8816.37 503
8817.26 554
8818.14 527
8819.03 537
8819.92 479
8820.80 466
8821.69 501
8822.58 507
8823.46 505
8824.35 494
8825.24 475
8826.12 432
8827.01 509
8827.90 523
8828.78 498
8829.67 475
8830.56 507
8831.45 502
8832.33 481
8833.22 492
8834.11 476
8835.00 438
8835.88 480
8836.77 446
8837.66 475
8838.55 475
8839.43 440
8840.32 389
8841.21 429
8842.10 430
8842.98 393
8843.87 437
8844.76 402
8845.65 472
8846.54 464
8847.42 467
8848.31 441
8849.20 442
8850.09 483
8850.98 448
8851.86 421
8852.75 438
8853.64 439
8854.53 425
8855.42 425
8856.31 359
8857.19 432
8858.08 412
8858.97 387
8859.86 372
8860.75 406
8861.64 394
8862.53 408
8863.42 444
8864.30 465
8865.19 440
8866.08 426
8866.97 439
8867.86 443
8868.75 387
8869.64 443
8870.53 442
8871.42 430
8872.31 372
8873.20 363
8874.08 394
8874.97 408
8875.86 412
8876.75 397
8877.64 426
8878.53 443
8879.42 405
8880.31 402
8881.20 422
8882.09 371
8882.98 398
8883.87 404
8884.76 376
8885.65 422
8886.54 435
8887.43 370
8888.32 402
8889.21 426
8890.10 438
8890.99 454
8891.88 420
8892.77 406
8893.66 394
8894.55 380
8895.44 360
8896.33 406
8897.22 379
8898.11 399
8899.00 443
8899.90 420
8900.79 395
8901.68 352
8902.57 345
8903.46 367
8904.35 390
8905.24 409
8906.13 397
8907.02 429
8907.91 375
8908.80 429
8909.70 447
8910.59 441
8911.48 427
8912.37 451
8913.26 382
8914.15 369
8915.04 387
8915.93 357
8916.83 408
8917.72 399
8918.61 417
8919.50 407
8920.39 382
8921.28 393
8922.18 404
8923.07 353
8923.96 372
8924.85 364
8925.74 401
8926.64 389
8927.53 385
8928.42 378
8929.31 404
8930.20 387
8931.10 351
8931.99 355
8932.88 370
8933.77 399
8934.67 362
8935.56 405
8936.45 347
8937.34 356
8938.24 346
8939.13 317
8940.02 320
8940.91 333
8941.81 319
8942.70 382
8943.59 386
8944.49 362
8945.38 353
8946.27 390
8947.16 381
8948.06 345
8948.95 326
8949.84 336
8950.74 298
8951.63 320
8952.52 398
8953.42 303
8954.31 319
8955.20 375
8956.10 425
8956.99 380
8957.88 352
8958.78 326
8959.67 408
8960.56 362
8961.46 277
8962.35 305
8963.25 323
8964.14 303
8965.03 365
8965.93 335
8966.82 333
8967.72 356
8968.61 362
8969.50 404
8970.40 405
8971.29 340
8972.19 327
8973.08 367
8973.98 343
8974.87 348
8975.76 336
8976.66 345
8977.55 357
8978.45 340
8979.34 328
8980.24 321
8981.13 330
8982.03 337
8982.92 352
8983.82 356
8984.71 372
8985.61 317
8986.50 317
8987.40 335
8988.29 328
8989.19 343
8990.08 383
8990.98 375
8991.87 307
8992.77 325
8993.66 344
8994.56 381
8995.45 305
8996.35 351
8997.24 319
8998.14 342
8999.04 331
8999.93 348
9000.83 326
9001.72 333
9002.62 357
9003.51 364
9004.41 301
9005.31 346
9006.20 349
9007.10 322
9007.99 296
9008.89 349
9009.79 299
9010.68 312
9011.58 350
9012.48 340
9013.37 345
9014.27 320
9015.16 338
9016.06 332
9016.96 342
9017.85 332
9018.75 374
9019.65 313
9020.54 297
9021.44 359
9022.34 347
9023.23 325
9024.13 294
9025.03 312
9025.93 301
9026.82 350
9027.72 302
9028.62 321
9029.51 282
9030.41 326
9031.31 362
9032.21 331
9033.10 327
9034.00 296
9034.90 300
9035.79 292
9036.69 329
9037.59 313
9038.49 347
9039.38 320
9040.28 330
9041.18 337
9042.08 355
9042.98 343
9043.87 314
9044.77 336
9045.67 328
9046.57 335
9047.47 337
9048.36 356
9049.26 320
9050.16 334
9051.06 379
9051.96 367
9052.85 348
9053.75 351
9054.65 336
9055.55 342
9056.45 335
9057.35 341
9058.25 311
9059.14 343
9060.04 367
9060.94 306
9061.84 322
9062.74 342
9063.64 351
9064.54 376
9065.44 350
9066.33 345
9067.23 377
9068.13 347
9069.03 337
9069.93 306
9070.83 351
9071.73 374
9072.63 351
9073.53 340
9074.43 365
9075.33 344
9076.23 346
9077.13 357
9078.03 342
9078.92 335
9079.82 381
9080.72 359
9081.62 342
9082.52 339
9083.42 326
9084.32 350
9085.22 326
9086.12 313
9087.02 315
9087.92 371
9088.82 352
9089.72 309
9090.62 298
9091.52 329
9092.42 310
9093.32 297
9094.22 294
9095.12 295
9096.03 324
9096.93 296
9097.83 325
9098.73 305
9099.63 322
9100.53 340
9101.43 312
9102.33 294
9103.23 305
9104.13 384
9105.03 334
9105.93 362
9106.83 324
9107.74 367
9108.64 356
9109.54 337
9110.44 321
9111.34 306
9112.24 322
9113.14 328
9114.04 297
9114.94 319
9115.85 302
9116.75 337
9117.65 329
9118.55 319
9119.45 325
9120.35 319
9121.26 319
9122.16 336
9123.06 341
9123.96 298
9124.86 304
9125.77 349
9126.67 340
9127.57 390
9128.47 323
9129.37 318
9130.28 345
9131.18 350
9132.08 328
9132.98 310
9133.88 299
9134.79 332
9135.69 351
9136.59 315
9137.49 316
9138.40 298
9139.30 333
9140.20 368
9141.10 289
9142.01 307
9142.91 315
9143.81 331
9144.72 340
9145.62 322
9146.52 336
9147.42 315
9148.33 354
9149.23 339
9150.13 343
9151.04 308
9151.94 337
9152.84 358
9153.75 344
9154.65 335
9155.55 324
9156.46 312
9157.36 291
9158.26 275
9159.17 331
9160.07 321
9160.97 315
9161.88 319
9162.78 326
9163.69 336
9164.59 318
9165.49 338
9166.40 281
9167.30 288
9168.21 353
9169.11 365
9170.01 344
9170.92 327
9171.82 294
9172.73 297
9173.63 352
9174.53 334
9175.44 323
9176.34 282
9177.25 324
9178.15 346
9179.06 352
9179.96 347
9180.87 317
9181.77 349
9182.68 353
9183.58 351
9184.49 342
9185.39 310
9186.30 329
9187.20 314
9188.11 295
9189.01 346
9189.92 327
9190.82 344
9191.73 379
9192.63 331
9193.54 344
9194.44 342
9195.35 342
9196.25 316
9197.16 344
9198.06 296
9198.97 300
9199.87 300
9200.78 294
9201.69 342
9202.59 369
9203.50 334
9204.40 370
9205.31 305
9206.21 336
9207.12 376
9208.03 419
9208.93 400
9209.84 389
9210.74 353
9211.65 338
9212.56 368
9213.46 385
9214.37 356
9215.28 319
9216.18 295
9217.09 321
9218.00 328
9218.90 357
9219.81 347
9220.72 355
9221.62 355
9222.53 384
9223.44 359
9224.34 338
9225.25 393
9226.16 404
9227.06 395
9227.97 340
9228.88 360
9229.78 411
9230.69 370
9231.60 345
9232.51 292
9233.41 350
9234.32 321
9235.23 329
9236.13 322
9237.04 320
9237.95 315
9238.86 315
9239.76 346
9240.67 341
9241.58 307
9242.49 352
9243.39 351
9244.30 288
9245.21 311
9246.12 308
9247.03 301
9247.93 300
9248.84 306
9249.75 293
9250.66 297
9251.57 271
9252.47 328
9253.38 319
9254.29 339
9255.20 312
9256.11 329
9257.02 359
9257.92 309
9258.83 333
9259.74 299
9260.65 343
9261.56 300
9262.47 290
9263.38 326
9264.28 322
9265.19 332
9266.10 312
9267.01 302
9267.92 321
9268.83 373
9269.74 348
9270.65 346
9271.56 355
9272.47 345
9273.37 345
9274.28 314
9275.19 328
9276.10 327
9277.01 356
9277.92 328
9278.83 325
9279.74 344
9280.65 320
9281.56 326
9282.47 354
9283.38 351
9284.29 365
9285.20 316
9286.11 319
9287.02 289
9287.93 306
9288.84 357
9289.75 347
9290.66 335
9291.57 313
9292.48 340
9293.39 301
9294.30 354
9295.21 297
9296.12 300
9297.03 343
9297.94 345
9298.85 340
9299.76 346
9300.67 366
9301.58 357
9302.49 342
9303.40 366
9304.31 378
9305.23 353
9306.14 348
9307.05 392
9307.96 362
9308.87 351
9309.78 317
9310.69 363
9311.60 333
9312.51 353
9313.42 365
9314.34 373
9315.25 349
9316.16 348
9317.07 383
9317.98 374
9318.89 382
9319.80 341
9320.72 322
9321.63 339
9322.54 387
9323.45 355
9324.36 339
9325.27 344
9326.19 314
9327.10 310
9328.01 343
9328.92 330
9329.83 298
9330.74 314
9331.66 276
9332.57 329
9333.48 327
9334.39 367
9335.31 338
9336.22 363
9337.13 345
9338.04 331
9338.96 318
9339.87 321
9340.78 377
9341.69 341
9342.61 336
9343.52 320
9344.43 321
9345.34 344
9346.26 327
9347.17 340
9348.08 313
9348.99 314
9349.91 342
9350.82 338
9351.73 333
9352.65 347
9353.56 391
9354.47 346
9355.39 368
9356.30 368
9357.21 339
9358.13 363
9359.04 362
9359.95 360
9360.87 352
9361.78 377
9362.69 417
9363.61 418
9364.52 354
9365.43 354
9366.35 367
9367.26 314
9368.18 362
9369.09 336
9370.00 337
9370.92 327
9371.83 379
9372.75 381
9373.66 355
9374.57 324
9375.49 380
9376.40 352
9377.32 404
9378.23 343
9379.15 362
9380.06 384
9380.97 328
9381.89 338
9382.80 391
9383.72 361
9384.63 331
9385.55 330
9386.46 362
9387.38 371
9388.29 374
9389.21 337
9390.12 332
9391.04 369
9391.95 365
9392.87 342
9393.78 369
9394.70 363
9395.61 396
9396.53 409
9397.44 398
9398.36 353
9399.27 410
9400.19 445
9401.10 456
9402.02 451
9402.94 448
9403.85 471
9404.77 472
9405.68 413
9406.60 415
9407.51 410
9408.43 367
9409.35 387
9410.26 404
9411.18 399
9412.09 380
9413.01 390
9413.93 399
9414.84 379
9415.76 380
9416.67 409
9417.59 378
9418.51 415
9419.42 398
9420.34 394
9421.26 378
9422.17 393
9423.09 393
9424.01 380
9424.92 363
9425.84 397
9426.76 374
9427.67 382
9428.59 400
9429.51 411
9430.42 394
9431.34 378
9432.26 367
9433.17 370
9434.09 364
9435.01 412
9435.93 397
9436.84 374
9437.76 382
9438.68 410
9439.59 399
9440.51 382
9441.43 400
9442.35 442
9443.26 399
9444.18 408
9445.10 420
9446.02 414
9446.93 385
9447.85 415
9448.77 430
9449.69 425
9450.61 429
9451.52 402
9452.44 416
9453.36 439
9454.28 419
9455.20 490
9456.11 453
9457.03 464
9457.95 473
9458.87 506
9459.79 506
9460.71 536
9461.62 554
9462.54 581
9463.46 494
9464.38 442
9465.30 494
9466.22 479
9467.14 452
9468.05 413
9468.97 390
9469.89 405
9470.81 390
9471.73 410
9472.65 404
9473.57 397
9474.49 382
9475.41 442
9476.32 426
9477.24 409
9478.16 416
9479.08 362
9480.00 418
9480.92 396
9481.84 415
9482.76 398
9483.68 436
9484.60 465
9485.52 383
9486.44 390
9487.36 376
9488.28 454
9489.20 459
9490.12 475
9491.04 433
9491.96 444
9492.88 421
9493.80 403
9494.72 406
9495.64 415
9496.56 491
9497.48 528
9498.40 441
9499.32 416
9500.24 400
9501.16 461
9502.08 428
9503.00 385
9503.92 410
9504.84 382
9505.76 449
9506.68 404
9507.60 434
9508.52 449
9509.44 410
9510.36 438
9511.28 440
9512.21 397
9513.13 410
9514.05 398
9514.97 383
9515.89 452
9516.81 397
9517.73 448
9518.65 417
9519.57 454
9520.50 477
9521.42 452
9522.34 416
9523.26 495
9524.18 473
9525.10 494
9526.02 469
9526.95 514
9527.87 468
9528.79 464
9529.71 442
9530.63 478
9531.55 503
9532.48 496
9533.40 494
9534.32 511
9535.24 516
9536.16 555
9537.09 551
9538.01 580
9538.93 583
9539.85 609
9540.77 647
9541.70 641
9542.62 657
9543.54 640
9544.46 592
9545.39 600
9546.31 561
9547.23 527
9548.15 584
9549.08 513
9550.00 470
9550.92 495
9551.85 484
9552.77 480
9553.69 508
9554.61 485
9555.54 413
9556.46 425
9557.38 483
9558.31 514
9559.23 466
9560.15 397
9561.08 434
9562.00 488
9562.92 476
9563.85 503
9564.77 459
9565.69 465
9566.62 502
9567.54 459
9568.46 490
9569.39 474
9570.31 480
9571.23 486
9572.16 512
9573.08 441
9574.01 451
9574.93 510
9575.85 443
9576.78 443
9577.70 472
9578.63 525
9579.55 486
9580.47 447
9581.40 436
9582.32 424
9583.25 422
9584.17 455
9585.10 451
9586.02 493
9586.94 488
9587.87 439
9588.79 405
9589.72 425
9590.64 448
9591.57 404
9592.49 411
9593.42 424
9594.34 434
9595.27 399
9596.19 416
9597.12 460
9598.04 420
9598.97 441
9599.89 456
9600.82 441
9601.74 470
9602.67 429
9603.59 436
9604.52 462
9605.44 480
9606.37 488
9607.29 506
9608.22 521
9609.15 546
9610.07 529
9611.00 477
9611.92 488
9612.85 497
9613.77 468
9614.70 488
9615.63 463
9616.55 544
9617.48 516
9618.40 453
9619.33 461
9620.26 528
9621.18 521
9622.11 510
9623.03 520
9623.96 553
9624.89 548
9625.81 512
9626.74 497
9627.67 522
9628.59 506
9629.52 491
9630.45 512
9631.37 519
9632.30 535
9633.23 534
9634.15 541
9635.08 547
9636.01 563
9636.93 587
9637.86 604
9638.79 603
9639.71 612
9640.64 609
9641.57 648
9642.50 639
9643.42 618
9644.35 667
9645.28 625
9646.21 611
9647.13 578
9648.06 652
9648.99 651
9649.92 607
9650.84 623
9651.77 625
9652.70 674
9653.63 712
9654.55 750
9655.48 748
9656.41 762
9657.34 924
9658.26 857
9659.19 802
9660.12 796
9661.05 780
9661.98 719
9662.91 690
9663.83 669
9664.76 728
9665.69 676
9666.62 614
9667.55 641
9668.48 588
9669.40 668
9670.33 589
9671.26 674
9672.19 671
9673.12 635
9674.05 650
9674.98 702
9675.90 730
9676.83 623
9677.76 638
9678.69 585
9679.62 644
9680.55 635
9681.48 570
9682.41 590
9683.34 657
9684.27 673
9685.19 683
9686.12 643
9687.05 705
9687.98 692
9688.91 649
9689.84 696
9690.77 727
9691.70 727
9692.63 723
9693.56 764
9694.49 759
9695.42 695
9696.35 733
9697.28 774
9698.21 775
9699.14 738
9700.07 766
9701.00 740
9701.93 779
9702.86 702
9703.79 725
9704.72 782
9705.65 731
9706.58 750
9707.51 743
9708.44 713
9709.37 743
9710.30 727
9711.23 730
9712.16 712
9713.09 677
9714.02 691
9714.95 682
9715.88 654
9716.82 723
9717.75 643
9718.68 634
9719.61 693
9720.54 640
9721.47 601
9722.40 657
9723.33 659
9724.26 646
9725.19 658
9726.13 592
9727.06 691
9727.99 641
9728.92 636
9729.85 667
9730.78 607
9731.71 644
9732.64 573
9733.58 645
9734.51 613
9735.44 621
9736.37 605
9737.30 654
9738.23 643
9739.17 618
9740.10 597
9741.03 633
9741.96 611
9742.89 579
9743.83 620
9744.76 631
9745.69 575
9746.62 559
9747.55 576
9748.49 560
9749.42 570
9750.35 577
9751.28 537
9752.22 533
9753.15 529
9754.08 543
9755.01 554
9755.95 566
9756.88 594
9757.81 546
9758.75 593
9759.68 589
9760.61 513
9761.54 517
9762.48 550
9763.41 529
9764.34 543
9765.28 578
9766.21 546
9767.14 542
9768.08 596
9769.01 559
9769.94 529
9770.88 563
9771.81 545
9772.74 572
9773.68 545
9774.61 513
9775.54 581
9776.48 540
9777.41 541
9778.34 560
9779.28 535
9780.21 537
9781.14 559
9782.08 561
9783.01 520
9783.95 590
9784.88 576
9785.81 634
9786.75 600
9787.68 561
9788.62 583
9789.55 608
9790.49 627
9791.42 641
9792.35 630
9793.29 663
9794.22 606
9795.16 564
9796.09 578
9797.03 545
9797.96 525
9798.90 491
9799.83 539
9800.77 503
9801.70 485
9802.64 546
9803.57 522
9804.51 530
9805.44 536
9806.38 544
9807.31 493
9808.25 504
9809.18 526
9810.12 554
9811.05 534
9811.99 500
9812.92 509
9813.86 469
9814.79 489
9815.73 494
9816.66 463
9817.60 484
9818.54 445
9819.47 483
9820.41 462
9821.34 448
9822.28 472
9823.21 463
9824.15 457
9825.09 451
9826.02 499
9826.96 469
9827.89 448
9828.83 413
9829.77 468
9830.70 469
9831.64 423
9832.57 446
9833.51 481
9834.45 409
9835.38 391
9836.32 419
9837.26 499
9838.19 442
9839.13 396
9840.07 477
9841.00 471
9841.94 453
9842.88 447
9843.81 421
9844.75 431
9845.69 444
9846.62 437
9847.56 447
9848.50 462
9849.44 423
9850.37 432
9851.31 436
9852.25 475
9853.18 471
9854.12 481
9855.06 395
9856.00 397
9856.93 469
9857.87 428
9858.81 485
9859.75 486
9860.68 474
9861.62 431
9862.56 484
9863.50 432
9864.44 433
9865.37 455
9866.31 457
9867.25 447
9868.19 448
9869.13 440
9870.06 390
9871.00 421
9871.94 442
9872.88 440
9873.82 444
9874.75 438
9875.69 463
9876.63 452
9877.57 429
9878.51 440
9879.45 411
9880.39 444
9881.32 439
9882.26 438
9883.20 451
9884.14 459
9885.08 427
9886.02 440
9886.96 456
9887.90 386
9888.83 429
9889.77 493
9890.71 478
9891.65 467
9892.59 445
9893.53 428
9894.47 397
9895.41 434
9896.35 412
9897.29 412
9898.23 441
9899.17 438
9900.11 408
9901.05 418
9901.99 505
9902.92 457
9903.86 384
9904.80 439
9905.74 430
9906.68 410
9907.62 400
9908.56 410
9909.50 390
9910.44 391
9911.38 415
9912.32 394
9913.26 383
9914.20 438
9915.14 424
9916.08 429
9917.02 411
9917.97 433
9918.91 434
9919.85 445
9920.79 415
9921.73 402
9922.67 438
9923.61 420
9924.55 420
9925.49 393
9926.43 408
9927.37 385
9928.31 390
9929.25 400
9930.19 417
9931.13 455
9932.08 497
9933.02 558
9933.96 547
9934.90 626
9935.84 605
9936.78 640
9937.72 600
9938.66 547
9939.61 569
9940.55 554
9941.49 481
9942.43 511
9943.37 437
9944.31 461
9945.26 451
9946.20 390
9947.14 406
9948.08 385
9949.02 386
9949.96 409
9950.91 405
9951.85 395
9952.79 449
9953.73 437
9954.67 442
9955.62 416
9956.56 440
9957.50 386
9958.44 390
9959.39 366
9960.33 358
9961.27 388
9962.21 419
9963.16 408
9964.10 390
9965.04 411
9965.98 405
9966.93 377
9967.87 401
9968.81 324
9969.75 382
9970.70 375
9971.64 409
9972.58 417
9973.53 363
9974.47 376
9975.41 402
9976.36 374
9977.30 322
9978.24 355
9979.18 352
9980.13 339
9981.07 349
9982.01 382
9982.96 359
9983.90 376
9984.85 376
9985.79 351
9986.73 369
9987.68 357
9988.62 363
9989.56 399
9990.51 334
9991.45 331
9992.40 329
9993.34 352
9994.28 349
9995.23 349
9996.17 329
9997.12 335
9998.06 367
9999.00 352
9999.95 277
10000.89 311
10001.84 326
10002.78 350
10003.73 350
10004.67 330
10005.61 313
10006.56 414
10007.50 419
10008.45 405
10009.39 374
10010.34 354
10011.28 324
10012.23 376
10013.17 369
10014.12 324
10015.06 381
10016.01 393
10016.95 371
10017.90 372
10018.84 345
10019.79 311
10020.73 352
10021.68 389
10022.62 392
10023.57 348
10024.51 391
10025.46 383
10026.41 364
10027.35 387
10028.30 350
10029.24 363
10030.19 366
10031.13 358
10032.08 364
10033.03 374
10033.97 360
10034.92 386
10035.86 322
10036.81 332
10037.76 337
10038.70 354
10039.65 345
10040.59 359
10041.54 369
10042.49 382
10043.43 381
10044.38 367
10045.33 377
10046.27 371
10047.22 395
10048.16 404
10049.11 378
10050.06 351
10051.00 357
10051.95 357
10052.90 335
10053.84 321
10054.79 315
10055.74 336
10056.69 293
10057.63 291
10058.58 324
10059.53 360
10060.47 307
10061.42 327
10062.37 340
10063.32 348
10064.26 363
10065.21 358
10066.16 350
10067.10 353
10068.05 336
10069.00 335
10069.95 346
10070.89 371
10071.84 336
10072.79 269
10073.74 285
10074.69 360
10075.63 334
10076.58 302
10077.53 354
10078.48 311
10079.43 348
10080.37 308
10081.32 349
10082.27 328
10083.22 321
10084.17 342
10085.11 296
10086.06 302
10087.01 296
10087.96 344
10088.91 342
10089.86 332
10090.81 309
10091.75 321
10092.70 327
10093.65 334
10094.60 339
10095.55 320
10096.50 300
10097.45 341
10098.40 346
10099.34 326
10100.29 326
10101.24 290
10102.19 337
10103.14 355
10104.09 275
10105.04 342
10105.99 337
10106.94 313
10107.89 312
10108.84 348
10109.79 342
10110.73 341
10111.68 311
10112.63 311
10113.58 326
10114.53 300
10115.48 290
10116.43 330
10117.38 295
10118.33 324
10119.28 330
10120.23 343
10121.18 280
10122.13 331
10123.08 363
10124.03 358
10124.98 337
10125.93 291
10126.88 292
10127.83 304
10128.78 318
10129.73 300
10130.68 329
10131.64 314
10132.59 314
10133.54 299
10134.49 299
10135.44 337
10136.39 318
10137.34 341
10138.29 330
10139.24 336
10140.19 327
10141.14 332
10142.09 347
10143.04 339
10144.00 320
10144.95 324
10145.90 304
10146.85 338
10147.80 322
10148.75 306
10149.70 317
10150.65 328
10151.61 313
10152.56 297
10153.51 293
10154.46 306
10155.41 344
10156.36 330
10157.31 304
10158.27 338
10159.22 312
10160.17 327
10161.12 308
10162.07 338
10163.03 371
10163.98 340
10164.93 338
10165.88 331
10166.83 344
10167.79 318
10168.74 328
10169.69 328
10170.64 348
10171.60 308
10172.55 311
10173.50 356
10174.45 347
10175.41 344
10176.36 332
10177.31 344
10178.26 374
10179.22 351
10180.17 355
10181.12 374
10182.07 367
10183.03 354
10183.98 320
10184.93 348
10185.89 349
10186.84 363
10187.79 372
10188.75 369
10189.70 386
10190.65 381
10191.60 370
10192.56 343
10193.51 379
10194.47 342
10195.42 338
10196.37 327
10197.33 376
10198.28 379
10199.23 418
10200.19 414
10201.14 369
10202.09 355
10203.05 372
10204.00 378
10204.96 399
10205.91 405
10206.86 414
10207.82 365
10208.77 387
10209.73 361
10210.68 392
10211.63 394
10212.59 383
10213.54 427
10214.50 433
10215.45 427
10216.41 424
10217.36 389
10218.32 402
10219.27 439
10220.22 445
10221.18 436
10222.13 421
10223.09 363
10224.04 403
10225.00 419
10225.95 371
10226.91 380
10227.86 366
10228.82 314
10229.77 389
10230.73 372
10231.68 365
10232.64 382
10233.59 347
10234.55 394
10235.50 368
10236.46 404
10237.42 362
10238.37 389
10239.33 405
10240.28 407
10241.24 468
10242.19 515
10243.15 510
10244.10 504
10245.06 479
10246.02 540
10246.97 508
10247.93 455
10248.88 465
10249.84 439
10250.80 455
10251.75 397
10252.71 371
10253.66 401
10254.62 420
10255.58 383
10256.53 341
10257.49 373
10258.45 428
10259.40 365
10260.36 356
10261.32 373
10262.27 358
10263.23 417
10264.19 383
10265.14 376
10266.10 350
10267.06 372
10268.01 327
10268.97 364
10269.93 374
10270.88 339
10271.84 365
10272.80 391
10273.76 346
10274.71 368
10275.67 369
10276.63 329
10277.58 340
10278.54 342
10279.50 340
10280.46 332
10281.41 324
10282.37 296
10283.33 330
10284.29 360
10285.24 348
10286.20 328
10287.16 331
10288.12 308
10289.08 333
10290.03 325
10290.99 347
10291.95 310
10292.91 334
10293.87 349
10294.82 334
10295.78 333
10296.74 321
10297.70 324
10298.66 322
10299.61 337
10300.57 321
10301.53 363
10302.49 365
10303.45 322
10304.41 296
10305.37 301
10306.32 354
10307.28 320
10308.24 297
10309.20 299
10310.16 312
10311.12 323
10312.08 339
10313.04 320
10314.00 311
10314.95 319
10315.91 315
10316.87 335
10317.83 323
10318.79 339
10319.75 326
10320.71 319
10321.67 333
10322.63 348
10323.59 304
10324.55 350
10325.51 343
10326.47 342
10327.43 325
10328.39 337
10329.35 339
10330.31 337
10331.27 327
10332.23 332
10333.19 351
10334.15 316
10335.11 311
10336.07 306
10337.03 330
10337.99 331
10338.95 350
10339.91 309
10340.87 358
10341.83 313
10342.79 339
10343.75 335
10344.71 348
10345.67 354
10346.63 339
10347.59 310
10348.55 285
10349.51 301
10350.47 296
10351.43 301
10352.39 313
10353.35 294
10354.31 321
10355.28 296
10356.24 314
10357.20 296
10358.16 313
10359.12 318
10360.08 309
10361.04 317
10362.00 324
10362.96 323
10363.93 310
10364.89 313
10365.85 333
10366.81 297
10367.77 315
10368.73 298
10369.69 313
10370.66 279
10371.62 297
10372.58 277
10373.54 283
10374.50 258
10375.47 320
10376.43 337
10377.39 307
10378.35 293
10379.31 264
10380.28 306
10381.24 288
10382.20 290
10383.16 310
10384.12 316
10385.09 297
10386.05 322
10387.01 327
10387.97 274
10388.94 286
10389.90 329
10390.86 327
10391.82 288
10392.79 297
10393.75 280
10394.71 288
10395.68 307
10396.64 268
10397.60 282
10398.56 325
10399.53 283
10400.49 340
10401.45 331
10402.42 302
10403.38 295
10404.34 325
10405.31 289
10406.27 277
10407.23 300
10408.20 313
10409.16 295
10410.12 279
10411.09 285
10412.05 310
10413.01 294
10413.98 316
10414.94 254
10415.90 308
10416.87 277
10417.83 298
10418.80 330
10419.76 346
10420.72 328
10421.69 333
10422.65 348
10423.62 358
10424.58 332
10425.54 373
10426.51 432
10427.47 431
10428.44 429
10429.40 404
10430.37 419
10431.33 386
10432.30 415
10433.26 402
10434.22 384
10435.19 361
10436.15 351
10437.12 344
10438.08 341
10439.05 336
10440.01 278
10440.98 300
10441.94 340
10442.91 337
10443.87 331
10444.84 328
10445.80 340
10446.77 318
10447.73 293
10448.70 286
10449.66 307
10450.63 288
10451.59 260
10452.56 303
10453.53 268
10454.49 300
10455.46 265
10456.42 278
10457.39 268
10458.35 296
10459.32 304
10460.29 290
10461.25 287
10462.22 344
10463.18 308
10464.15 293
10465.12 310
10466.08 279
10467.05 288
10468.01 292
10468.98 297
10469.95 261
10470.91 289
10471.88 273
10472.85 282
10473.81 238
10474.78 275
10475.74 286
10476.71 332
10477.68 291
10478.64 304
10479.61 301
10480.58 281
10481.54 277
10482.51 256
10483.48 261
10484.45 315
10485.41 289
10486.38 293
10487.35 282
10488.31 284
10489.28 306
10490.25 300
10491.22 304
10492.18 282
10493.15 310
10494.12 286
10495.08 259
10496.05 274
10497.02 264
10497.99 320
10498.95 303
10499.92 287
10500.89 279
10501.86 263
10502.83 278
10503.79 321
10504.76 313
10505.73 322
10506.70 326
10507.67 277
10508.63 276
10509.60 297
10510.57 307
10511.54 301
10512.51 313
10513.47 307
10514.44 287
10515.41 290
10516.38 333
10517.35 302
10518.32 279
10519.28 295
10520.25 328
10521.22 304
10522.19 361
10523.16 304
10524.13 296
10525.10 315
10526.07 300
10527.03 305
10528.00 270
10528.97 294
10529.94 273
10530.91 272
10531.88 293
10532.85 276
10533.82 297
10534.79 293
10535.76 291
10536.73 295
10537.70 279
10538.67 288
10539.63 284
10540.60 251
10541.57 270
10542.54 290
10543.51 282
10544.48 261
10545.45 303
10546.42 272
10547.39 259
10548.36 313
10549.33 311
10550.30 294
10551.27 284
10552.24 294
10553.21 324
10554.18 286
10555.15 309
10556.12 338
10557.09 343
10558.06 345
10559.03 336
10560.00 332
10560.97 340
10561.95 313
10562.92 308
10563.89 307
10564.86 348
10565.83 362
10566.80 354
10567.77 411
10568.74 425
10569.71 443
10570.68 449
10571.65 458
10572.62 404
10573.59 376
10574.57 362
10575.54 337
10576.51 350
10577.48 291
10578.45 307
10579.42 296
10580.39 319
10581.36 287
10582.34 280
10583.31 309
10584.28 310
10585.25 305
10586.22 303
10587.19 335
10588.17 274
10589.14 333
10590.11 359
10591.08 332
10592.05 297
10593.02 326
10594.00 299
10594.97 319
10595.94 304
10596.91 326
10597.89 318
10598.86 348
10599.83 352
10600.80 321
10601.77 338
10602.75 350
10603.72 305
10604.69 313
10605.66 358
10606.64 315
10607.61 317
10608.58 337
10609.55 334
10610.53 296
10611.50 325
10612.47 364
10613.45 309
10614.42 301
10615.39 280
10616.36 297
10617.34 299
10618.31 287
10619.28 277
10620.26 295
10621.23 288
10622.20 306
10623.18 266
10624.15 290
10625.12 308
10626.10 313
10627.07 365
10628.04 284
10629.02 319
10629.99 301
10630.97 359
10631.94 328
10632.91 333
10633.89 344
10634.86 364
10635.83 346
10636.81 329
10637.78 295
10638.76 321
10639.73 294
10640.70 310
10641.68 338
10642.65 327
10643.63 357
10644.60 341
10645.58 320
10646.55 386
10647.53 398
10648.50 367
10649.47 394
10650.45 411
10651.42 369
10652.40 335
10653.37 335
10654.35 332
10655.32 345
10656.30 313
10657.27 303
10658.25 296
10659.22 286
10660.20 319
10661.17 296
10662.15 334
10663.12 281
10664.10 336
10665.07 330
10666.05 289
10667.02 304
10668.00 328
10668.97 331
10669.95 289
10670.93 311
10671.90 313
10672.88 315
10673.85 280
10674.83 269
10675.80 303
10676.78 292
10677.76 295
10678.73 305
10679.71 293
10680.68 294
10681.66 292
10682.63 292
10683.61 296
10684.59 289
10685.56 310
10686.54 324
10687.52 299
10688.49 326
10689.47 298
10690.44 307
10691.42 302
10692.40 290
10693.37 307
10694.35 284
10695.33 280
10696.30 281
10697.28 268
10698.26 279
10699.23 286
10700.21 297
10701.19 268
10702.17 302
10703.14 285
10704.12 292
10705.10 286
10706.07 269
10707.05 235
10708.03 281
10709.01 263
10709.98 277
10710.96 240
10711.94 258
10712.91 285
10713.89 271
10714.87 329
10715.85 305
10716.83 297
10717.80 296
10718.78 290
10719.76 269
10720.74 278
10721.71 300
10722.69 314
10723.67 319
10724.65 272
10725.63 256
10726.60 276
10727.58 259
10728.56 299
10729.54 260
10730.52 283
10731.49 272
10732.47 272
10733.45 293
10734.43 275
10735.41 315
10736.39 264
10737.37 308
10738.34 320
10739.32 284
10740.30 254
10741.28 250
10742.26 249
10743.24 250
10744.22 268
10745.20 308
10746.17 277
10747.15 266
10748.13 296
10749.11 285
10750.09 300
10751.07 309
10752.05 296
10753.03 296
10754.01 281
10754.99 250
10755.97 267
10756.95 279
10757.93 282
10758.91 272
10759.88 280
10760.86 279
10761.84 249
10762.82 267
10763.80 291
10764.78 239
10765.76 325
10766.74 304
10767.72 251
10768.70 251
10769.68 250
10770.66 286
10771.64 261
10772.62 294
10773.60 276
10774.58 263
10775.56 264
10776.54 268
10777.52 273
10778.51 277
10779.49 286
10780.47 287
10781.45 268
10782.43 327
10783.41 291
10784.39 288
10785.37 269
10786.35 303
10787.33 284
10788.31 286
10789.29 283
10790.27 266
10791.26 314
10792.24 282
10793.22 254
10794.20 290
10795.18 329
10796.16 288
10797.14 273
10798.12 243
10799.10 260
10800.09 247
10801.07 263
10802.05 256
10803.03 286
10804.01 258
10804.99 271
10805.98 269
10806.96 256
10807.94 254
10808.92 283
10809.90 289
10810.89 278
10811.87 272
10812.85 259
10813.83 300
10814.81 297
10815.80 297
10816.78 270
10817.76 264
10818.74 282
10819.72 279
10820.71 298
10821.69 291
10822.67 276
10823.65 310
10824.64 275
10825.62 262
10826.60 282
10827.58 329
10828.57 302
10829.55 279
10830.53 294
10831.52 312
10832.50 289
10833.48 288
10834.46 294
10835.45 310
10836.43 316
10837.41 285
10838.40 283
10839.38 255
10840.36 278
10841.35 301
10842.33 293
10843.31 291
10844.30 319
10845.28 324
10846.26 277
10847.25 297
10848.23 287
10849.21 296
10850.20 296
10851.18 320
10852.17 332
10853.15 300
10854.13 277
10855.12 334
10856.10 336
10857.09 281
10858.07 316
10859.05 318
10860.04 325
10861.02 334
10862.01 298
10862.99 300
10863.97 341
10864.96 322
10865.94 348
10866.93 308
10867.91 321
10868.90 344
10869.88 337
10870.87 311
10871.85 304
10872.84 324
10873.82 344
10874.81 349
10875.79 314
10876.78 316
10877.76 317
10878.75 310
10879.73 361
10880.72 358
10881.70 364
10882.69 359
10883.67 370
10884.66 332
10885.64 327
10886.63 318
10887.61 323
10888.60 335
10889.58 360
10890.57 319
10891.55 339
10892.54 309
10893.53 332
10894.51 394
10895.50 384
10896.48 361
10897.47 355
10898.45 307
10899.44 363
10900.43 367
10901.41 402
10902.40 410
10903.38 377
10904.37 338
10905.36 328
10906.34 384
10907.33 397
10908.32 385
10909.30 392
10910.29 425
10911.28 399
10912.26 392
10913.25 358
10914.24 396
10915.22 445
10916.21 393
10917.20 410
10918.18 416
10919.17 386
10920.16 374
10921.14 400
10922.13 368
10923.12 324
10924.10 371
10925.09 413
10926.08 440
10927.07 412
10928.05 407
10929.04 423
10930.03 416
10931.01 449
10932.00 435
10932.99 401
10933.98 428
10934.96 450
10935.95 400
10936.94 425
10937.93 434
10938.92 440
10939.90 467
10940.89 431
10941.88 469
10942.87 441
10943.85 479
10944.84 444
10945.83 477
10946.82 487
10947.81 537
10948.79 531
10949.78 509
10950.77 487
10951.76 520
10952.75 518
10953.74 521
10954.72 521
10955.71 496
10956.70 553
10957.69 525
10958.68 543
10959.67 511
10960.66 582
10961.65 566
10962.63 549
10963.62 571
10964.61 567
10965.60 583
10966.59 623
10967.58 727
10968.57 672
10969.56 641
10970.55 650
10971.54 631
10972.52 613
10973.51 561
10974.50 523
10975.49 531
10976.48 489
10977.47 458
10978.46 480
10979.45 493
10980.44 535
10981.43 466
10982.42 465
10983.41 461
10984.40 515
10985.39 564
10986.38 542
10987.37 509
10988.36 537
10989.35 496
10990.34 497
10991.33 526
10992.32 539
10993.31 583
10994.30 556
10995.29 533
10996.28 588
10997.27 587
10998.26 526
10999.25 566
11000.24 523
11001.23 556
11002.22 577
11003.21 622
11004.20 685
11005.20 712
11006.19 788
11007.18 832
11008.17 856
11009.16 967
11010.15 923
11011.14 877
11012.13 879
11013.12 741
11014.11 698
11015.10 644
11016.10 649
11017.09 532
11018.08 546
11019.07 524
11020.06 502
11021.05 521
11022.04 485
11023.04 515
11024.03 490
11025.02 499
11026.01 527
11027.00 500
11027.99 485
11028.99 485
11029.98 459
11030.97 495
11031.96 452
11032.95 426
11033.95 435
11034.94 523
11035.93 439
11036.92 418
11037.91 464
11038.91 463
11039.90 431
11040.89 431
11041.88 423
11042.88 437
11043.87 454
11044.86 472
11045.85 416
11046.85 421
11047.84 437
11048.83 413
11049.82 398
11050.82 393
11051.81 422
11052.80 392
11053.80 387
11054.79 422
11055.78 438
11056.77 364
11057.77 383
11058.76 395
11059.75 349
11060.75 350
11061.74 353
11062.73 387
11063.73 416
11064.72 355
11065.71 376
11066.71 403
11067.70 394
11068.69 410
11069.69 364
11070.68 409
11071.68 370
11072.67 371
11073.66 371
11074.66 366
11075.65 361
11076.65 354
11077.64 385
11078.63 347
11079.63 364
11080.62 386
11081.62 376
11082.61 418
11083.60 383
11084.60 376
11085.59 369
11086.59 363
11087.58 365
11088.58 412
11089.57 394
11090.57 403
11091.56 409
11092.55 385
11093.55 358
11094.54 357
11095.54 378
11096.53 371
11097.53 390
11098.52 419
11099.52 363
11100.51 396
11101.51 429
11102.50 387
11103.50 349
11104.49 407
11105.49 412
11106.48 334
11107.48 314
11108.48 338
11109.47 342
11110.47 326
11111.46 353
11112.46 344
11113.45 361
11114.45 374
11115.44 387
11116.44 372
11117.44 350
11118.43 356
11119.43 368
11120.42 377
11121.42 370
11122.42 386
11123.41 413
11124.41 367
11125.40 336
11126.40 322
11127.40 366
11128.39 369
11129.39 339
11130.38 395
11131.38 341
11132.38 363
11133.37 343
11134.37 355
11135.37 379
11136.36 340
11137.36 336
11138.36 374
11139.35 373
11140.35 342
11141.35 352
11142.34 324
11143.34 378
11144.34 356
11145.34 310
11146.33 368
11147.33 363
11148.33 335
11149.32 348
11150.32 317
11151.32 290
11152.32 367
11153.31 395
11154.31 352
11155.31 290
11156.31 360
11157.30 359
11158.30 309
11159.30 348
11160.30 374
11161.29 315
11162.29 370
11163.29 308
11164.29 310
11165.29 309
11166.28 355
11167.28 327
11168.28 308
11169.28 286
11170.28 325
11171.27 327
11172.27 295
11173.27 336
11174.27 323
11175.27 348
11176.27 298
11177.26 331
11178.26 332
11179.26 339
11180.26 319
11181.26 334
11182.26 323
11183.26 335
11184.26 304
11185.25 289
11186.25 332
11187.25 328
11188.25 323
11189.25 283
11190.25 321
11191.25 334
11192.25 295
11193.25 305
11194.25 327
11195.24 288
11196.24 355
11197.24 333
11198.24 308
11199.24 270
11200.24 349
11201.24 337
11202.24 265
11203.24 298
11204.24 316
11205.24 320
11206.24 280
11207.24 290
11208.24 318
11209.24 375
11210.24 334
11211.24 305
11212.24 291
11213.24 269
11214.24 304
11215.24 289
11216.24 300
11217.24 302
11218.24 286
11219.24 311
11220.24 342
11221.24 316
11222.24 305
11223.24 332
11224.24 307
11225.24 289
11226.24 291
11227.25 320
11228.25 319
11229.25 250
11230.25 270
11231.25 282
11232.25 316
11233.25 392
11234.25 328
11235.25 319
11236.25 310
11237.25 317
11238.26 280
11239.26 289
11240.26 286
11241.26 309
11242.26 300
11243.26 302
11244.26 308
11245.27 336
11246.27 316
11247.27 332
11248.27 300
11249.27 280
11250.27 289
11251.28 297
11252.28 306
11253.28 280
11254.28 268
11255.28 253
11256.29 304
11257.29 317
11258.29 339
11259.29 327
11260.29 295
11261.30 283
11262.30 293
11263.30 285
11264.30 294
11265.31 269
11266.31 278
11267.31 306
11268.31 283
11269.32 305
11270.32 295
11271.32 307
11272.32 342
11273.33 331
11274.33 320
11275.33 328
11276.33 337
11277.34 325
11278.34 319
11279.34 320
11280.35 325
11281.35 334
11282.35 312
11283.36 330
11284.36 332
11285.36 330
11286.37 343
11287.37 363
11288.37 357
11289.38 340
11290.38 322
11291.38 315
11292.39 332
11293.39 360
11294.39 350
11295.40 334
11296.40 333
11297.41 311
11298.41 333
11299.41 347
11300.42 352
11301.42 335
11302.43 329
11303.43 345
11304.43 289
11305.44 316
11306.44 321
11307.45 328
11308.45 331
11309.46 308
11310.46 312
11311.46 315
11312.47 334
11313.47 318
11314.48 311
11315.48 352
11316.49 358
11317.49 308
11318.50 333
11319.50 342
11320.51 361
11321.51 374
11322.52 394
11323.52 353
11324.53 379
11325.53 357
11326.54 346
11327.54 328
11328.55 339
11329.55 372
11330.56 378
11331.56 333
11332.57 275
11333.57 284
11334.58 294
11335.58 331
11336.59 297
11337.60 271
11338.60 277
11339.61 330
11340.61 319
11341.62 287
11342.62 325
11343.63 316
11344.64 351
11345.64 338
11346.65 318
11347.65 314
11348.66 351
11349.67 373
11350.67 325
11351.68 319
11352.69 294
11353.69 336
11354.70 308
11355.71 321
11356.71 300
11357.72 346
11358.72 366
11359.73 298
11360.74 309
11361.74 299
11362.75 295
11363.76 315
11364.76 299
11365.77 279
11366.78 330
11367.79 358
11368.79 321
11369.80 298
11370.81 317
11371.81 376
11372.82 327
11373.83 297
11374.84 285
11375.84 308
11376.85 329
11377.86 333
11378.87 344
11379.87 303
11380.88 337
11381.89 311
11382.90 291
11383.90 314
11384.91 302
11385.92 305
11386.93 311
11387.93 254
11388.94 333
11389.95 312
11390.96 320
11391.97 346
11392.97 315
11393.98 315
11394.99 329
11396.00 331
11397.01 300
11398.02 296
11399.02 329
11400.03 321
11401.04 284
11402.05 302
11403.06 328
11404.07 309
11405.08 328
11406.08 346
11407.09 315
11408.10 314
11409.11 329
11410.12 331
11411.13 356
11412.14 357
11413.15 354
11414.15 310
11415.16 305
11416.17 305
11417.18 339
11418.19 350
11419.20 348
11420.21 332
11421.22 328
11422.23 310
11423.24 349
11424.25 338
11425.26 330
11426.27 319
11427.28 347
11428.29 361
11429.30 362
11430.31 387
11431.32 365
11432.32 341
11433.33 365
11434.34 340
11435.35 351
11436.36 364
11437.37 356
11438.38 369
11439.39 329
11440.41 319
11441.42 322
11442.43 346
11443.44 336
11444.45 324
11445.46 329
11446.47 329
11447.48 359
11448.49 364
11449.50 353
11450.51 374
11451.52 374
11452.53 369
11453.54 342
11454.55 372
11455.56 366
11456.57 374
11457.59 358
11458.60 365
11459.61 308
11460.62 400
11461.63 381
11462.64 375
11463.65 363
11464.66 375
11465.67 381
11466.69 360
11467.70 374
11468.71 342
11469.72 427
11470.73 414
11471.74 393
11472.75 430
11473.77 407
11474.78 405
11475.79 372
11476.80 378
11477.81 383
11478.83 345
11479.84 401
11480.85 400
11481.86 379
11482.87 370
11483.89 384
11484.90 415
11485.91 379
11486.92 369
11487.93 379
11488.95 376
11489.96 387
11490.97 390
11491.98 398
11493.00 406
11494.01 376
11495.02 379
11496.03 370
11497.05 375
11498.06 375
11499.07 393
11500.09 430
11501.10 413
11502.11 445
11503.12 423
11504.14 363
11505.15 438
11506.16 420
11507.18 406
11508.19 440
11509.20 451
11510.22 492
11511.23 449
11512.24 429
11513.26 447
11514.27 458
11515.28 413
11516.30 418
11517.31 436
11518.32 437
11519.34 413
11520.35 442
11521.37 440
11522.38 444
11523.39 452
11524.41 403
11525.42 386
11526.44 399
11527.45 439
11528.46 479
11529.48 478
11530.49 478
11531.51 490
11532.52 482
11533.53 470
11534.55 456
11535.56 505
11536.58 491
11537.59 487
11538.61 514
11539.62 485
11540.64 490
11541.65 487
11542.67 488
11543.68 478
11544.69 529
11545.71 519
11546.72 514
11547.74 519
11548.75 541
11549.77 544
11550.78 518
11551.80 522
11552.81 548
11553.83 572
11554.85 533
11555.86 607
11556.88 594
11557.89 569
11558.91 542
11559.92 569
11560.94 575
11561.95 588
11562.97 580
11563.98 646
11565.00 633
11566.02 659
11567.03 681
11568.05 623
11569.06 665
11570.08 658
11571.10 674
11572.11 688
11573.13 686
11574.14 665
11575.16 657
11576.18 665
11577.19 669
11578.21 664
11579.22 733
11580.24 742
11581.26 795
11582.27 758
11583.29 774
11584.31 800
11585.32 829
11586.34 825
11587.36 858
11588.37 899
11589.39 974
11590.41 1014
11591.42 1039
11592.44 1025
11593.46 1113
11594.47 1134
11595.49 1160
11596.51 1103
11597.53 1133
11598.54 1177
11599.56 1211
11600.58 1243
11601.59 1350
11602.61 1455
11603.63 1619
11604.65 1848
11605.66 2157
11606.68 2436
11607.70 2718
11608.72 2881
11609.74 2821
11610.75 2699
11611.77 2616
11612.79 2304
11613.81 2084
11614.82 1790
11615.84 1570
11616.86 1302
11617.88 1134
11618.90 1095
11619.91 977
11620.93 947
11621.95 943
11622.97 926
11623.99 905
11625.01 943
11626.02 942
11627.04 910
11628.06 863
11629.08 858
11630.10 827
11631.12 768
11632.14 738
11633.15 725
11634.17 743
11635.19 753
11636.21 771
11637.23 738
11638.25 675
11639.27 639
11640.29 689
11641.30 706
11642.32 693
11643.34 713
11644.36 687
11645.38 694
11646.40 720
11647.42 676
11648.44 678
11649.46 689
11650.48 661
11651.50 647
11652.52 662
11653.54 651
11654.56 598
11655.58 618
11656.60 600
11657.62 570
11658.64 533
11659.66 548
11660.68 550
11661.70 591
11662.72 607
11663.74 587
11664.76 548
11665.78 580
11666.80 596
11667.82 628
11668.84 599
11669.86 571
11670.88 575
11671.90 566
11672.92 569
11673.94 590
11674.96 602
11675.98 569
11677.00 567
11678.02 549
11679.04 609
11680.06 605
11681.08 679
11682.10 652
11683.12 625
11684.15 654
11685.17 652
11686.19 688
11687.21 728
11688.23 663
11689.25 691
11690.27 693
11691.29 707
11692.31 716
11693.34 681
11694.36 673
11695.38 663
11696.40 641
11697.42 645
11698.44 599
11699.46 656
11700.49 640
11701.51 585
11702.53 624
11703.55 601
11704.57 640
11705.60 639
11706.62 625
11707.64 591
11708.66 575
11709.68 586
11710.71 567
11711.73 574
11712.75 610
11713.77 592
11714.79 577
11715.82 535
11716.84 560
11717.86 547
11718.88 550
11719.91 494
11720.93 511
11721.95 539
11722.97 571
11724.00 496
11725.02 499
11726.04 524
11727.07 486
11728.09 524
11729.11 482
11730.13 454
11731.16 485
11732.18 460
11733.20 441
11734.23 442
11735.25 437
11736.27 437
11737.30 479
11738.32 457
11739.34 468
11740.37 408
11741.39 441
11742.41 472
11743.44 448
11744.46 436
11745.48 444
11746.51 463
11747.53 478
11748.55 430
11749.58 435
11750.60 428
11751.63 434
11752.65 448
11753.67 448
11754.70 438
11755.72 477
11756.75 419
11757.77 450
11758.79 415
11759.82 426
11760.84 388
11761.87 395
11762.89 400
11763.92 421
11764.94 414
11765.97 443
11766.99 442
11768.01 430
11769.04 393
11770.06 383
11771.09 381
11772.11 379
11773.14 360
11774.16 355
11775.19 383
11776.21 421
11777.24 396
11778.26 393
11779.29 414
11780.31 426
11781.34 398
11782.36 389
11783.39 402
11784.41 375
11785.44 376
11786.46 402
11787.49 346
11788.52 348
11789.54 382
11790.57 387
11791.59 363
11792.62 340
11793.64 353
11794.67 397
11795.70 380
11796.72 398
11797.75 342
11798.77 382
11799.80 365
11800.83 311
11801.85 321
11802.88 323
11803.90 333
11804.93 320
11805.96 337
11806.98 314
11808.01 342
11809.04 302
11810.06 321
11811.09 317
11812.11 330
11813.14 347
11814.17 350
11815.19 299
11816.22 313
11817.25 339
11818.27 322
11819.30 336
11820.33 308
11821.36 327
11822.38 316
11823.41 343
11824.44 335
11825.46 350
11826.49 343
11827.52 343
11828.54 326
11829.57 340
11830.60 336
11831.63 298
11832.65 331
11833.68 334
11834.71 322
11835.74 326
11836.76 362
11837.79 371
11838.82 331
11839.85 302
11840.88 300
11841.90 279
11842.93 299
11843.96 309
11844.99 354
11846.01 363
11847.04 313
11848.07 341
11849.10 339
11850.13 316
11851.16 284
11852.18 300
11853.21 278
11854.24 270
11855.27 300
11856.30 310
11857.33 316
11858.35 293
11859.38 284
11860.41 327
11861.44 336
11862.47 287
11863.50 272
11864.53 317
11865.56 303
11866.58 325
11867.61 301
11868.64 318
11869.67 315
11870.70 354
11871.73 367
11872.76 341
11873.79 338
11874.82 331
11875.85 315
11876.88 325
11877.91 343
11878.93 318
11879.96 309
11880.99 289
11882.02 331
11883.05 340
11884.08 272
11885.11 282
11886.14 275
11887.17 287
11888.20 304
11889.23 314
11890.26 320
11891.29 322
11892.32 352
11893.35 318
11894.38 300
11895.41 289
11896.44 294
11897.47 330
11898.50 320
11899.53 300
11900.56 317
11901.59 308
11902.62 299
11903.65 318
11904.69 316
11905.72 282
11906.75 336
11907.78 307
11908.81 291
11909.84 349
11910.87 365
11911.90 368
11912.93 348
11913.96 360
11914.99 338
11916.02 339
11917.06 307
11918.09 320
11919.12 310
11920.15 333
11921.18 308
11922.21 302
11923.24 313
11924.27 337
11925.31 333
11926.34 332
11927.37 294
11928.40 316
11929.43 315
11930.46 360
11931.50 356
11932.53 307
11933.56 296
11934.59 324
11935.62 378
11936.65 342
11937.69 369
11938.72 364
11939.75 350
11940.78 388
11941.81 395
11942.85 391
11943.88 373
11944.91 378
11945.94 405
11946.98 422
11948.01 344
11949.04 354
11950.07 333
11951.11 320
11952.14 324
11953.17 361
11954.20 319
11955.24 324
11956.27 355
11957.30 364
11958.34 319
11959.37 274
11960.40 307
11961.43 323
11962.47 305
11963.50 310
11964.53 299
11965.57 311
11966.60 318
11967.63 262
11968.67 272
11969.70 312
11970.73 300
11971.77 315
11972.80 322
11973.83 316
11974.87 295
11975.90 324
11976.94 288
11977.97 330
11979.00 338
11980.04 309
11981.07 261
11982.10 278
11983.14 292
11984.17 291
11985.21 287
11986.24 305
11987.27 330
11988.31 273
11989.34 305
11990.38 292
11991.41 294
11992.45 268
11993.48 275
11994.51 268
11995.55 284
11996.58 288
11997.62 326
11998.65 308
11999.69 287
12000.72 281
12001.76 302
12002.79 317
12003.83 264
12004.86 312
12005.90 329
12006.93 283
12007.97 294
12009.00 293
12010.04 353
12011.07 317
12012.11 304
12013.14 315
12014.18 333
12015.21 327
12016.25 333
12017.28 313
12018.32 326
12019.35 313
12020.39 343
12021.43 322
12022.46 321
12023.50 334
12024.53 336
12025.57 296
12026.60 326
12027.64 323
12028.68 323
12029.71 341
12030.75 328
12031.78 367
12032.82 352
12033.86 317
12034.89 318
12035.93 302
12036.97 295
12038.00 318
12039.04 333
12040.07 285
12041.11 276
12042.15 290
12043.18 295
12044.22 299
12045.26 337
12046.29 315
12047.33 291
12048.37 318
12049.40 281
12050.44 308
12051.48 306
12052.52 353
12053.55 333
12054.59 325
12055.63 280
12056.66 289
12057.70 350
12058.74 328
12059.78 338
12060.81 305
12061.85 316
12062.89 330
12063.92 317
12064.96 308
12066.00 286
12067.04 305
12068.07 324
12069.11 337
12070.15 323
12071.19 314
12072.23 319
12073.26 336
12074.30 303
12075.34 299
12076.38 328
12077.42 291
12078.45 330
12079.49 339
12080.53 344
12081.57 301
12082.61 275
12083.64 340
12084.68 336
12085.72 320
12086.76 323
12087.80 303
12088.84 300
12089.88 294
12090.91 314
12091.95 324
12092.99 312
12094.03 316
12095.07 314
12096.11 308
12097.15 327
12098.19 344
12099.22 335
12100.26 307
12101.30 325
12102.34 279
12103.38 338
12104.42 340
12105.46 347
12106.50 350
12107.54 328
12108.58 349
12109.62 360
12110.66 339
12111.70 348
12112.74 374
12113.77 371
12114.81 315
12115.85 330
12116.89 306
12117.93 314
12118.97 364
12120.01 301
12121.05 304
12122.09 292
12123.13 299
12124.17 297
12125.21 301
12126.25 287
12127.29 281
12128.33 317
12129.37 316
12130.41 306
12131.45 280
12132.50 279
12133.54 305
12134.58 316
12135.62 297
12136.66 294
12137.70 320
12138.74 294
12139.78 320
12140.82 309
12141.86 296
12142.90 289
12143.94 286
12144.98 309
12146.02 266
12147.07 290
12148.11 281
12149.15 303
12150.19 327
12151.23 263
12152.27 297
12153.31 324
12154.35 301
12155.40 288
12156.44 318
12157.48 305
12158.52 294
12159.56 277
12160.60 260
12161.64 291
12162.69 330
12163.73 259
12164.77 291
12165.81 313
12166.85 280
12167.90 282
12168.94 323
12169.98 276
12171.02 252
12172.06 295
12173.11 288
12174.15 291
12175.19 301
12176.23 317
12177.27 262
12178.32 295
12179.36 300
12180.40 318
12181.44 277
12182.49 261
12183.53 269
12184.57 272
12185.61 323
12186.66 300
12187.70 268
12188.74 296
12189.79 285
12190.83 306
12191.87 290
12192.91 285
12193.96 281
12195.00 323
12196.04 320
12197.09 355
12198.13 298
12199.17 279
12200.22 262
12201.26 274
12202.30 305
12203.35 301
12204.39 310
12205.43 290
12206.48 274
12207.52 289
12208.57 294
12209.61 314
12210.65 323
12211.70 259
12212.74 292
12213.78 271
12214.83 286
12215.87 252
12216.92 282
12217.96 278
12219.00 254
12220.05 236
12221.09 286
12222.14 339
12223.18 325
12224.23 301
12225.27 300
12226.31 287
12227.36 306
12228.40 285
12229.45 262
12230.49 297
12231.54 260
12232.58 258
12233.63 257
12234.67 321
12235.72 283
12236.76 303
12237.81 272
12238.85 301
12239.90 312
12240.94 287
12241.99 261
12243.03 234
12244.08 290
12245.12 291
12246.17 263
12247.21 266
12248.26 283
12249.30 280
12250.35 274
12251.39 268
12252.44 288
12253.49 265
12254.53 300
12255.58 268
12256.62 259
12257.67 282
12258.71 292
12259.76 317
12260.81 270
12261.85 252
12262.90 244
12263.94 261
12264.99 291
12266.04 279
12267.08 263
12268.13 251
12269.17 272
12270.22 286
12271.27 270
12272.31 270
12273.36 284
12274.41 301
12275.45 287
12276.50 275
12277.55 266
12278.59 260
12279.64 234
12280.69 249
12281.73 266
12282.78 252
12283.83 262
12284.87 251
12285.92 233
12286.97 277
12288.01 289
12289.06 271
12290.11 256
12291.16 250
12292.20 248
12293.25 273
12294.30 259
12295.35 234
12296.39 273
12297.44 272
12298.49 253
12299.54 251
12300.58 248
12301.63 250
12302.68 266
12303.73 261
12304.77 241
12305.82 272
12306.87 245
12307.92 270
12308.97 283
12310.01 260
12311.06 258
12312.11 255
12313.16 269
12314.21 259
12315.25 295
12316.30 271
12317.35 218
12318.40 261
12319.45 261
12320.50 280
12321.54 263
12322.59 283
12323.64 280
12324.69 242
12325.74 290
12326.79 267
12327.84 264
12328.89 259
12329.93 263
12330.98 246
12332.03 249
12333.08 242
12334.13 219
12335.18 248
12336.23 259
12337.28 247
12338.33 271
12339.38 260
12340.43 245
12341.47 279
12342.52 234
12343.57 241
12344.62 270
12345.67 264
12346.72 264
12347.77 249
12348.82 233
12349.87 252
12350.92 260
12351.97 263
12353.02 234
12354.07 285
12355.12 267
12356.17 223
12357.22 275
12358.27 265
12359.32 269
12360.37 274
12361.42 300
12362.47 231
12363.52 263
12364.57 262
12365.62 268
12366.67 260
12367.72 239
12368.77 248
12369.82 268
12370.87 269
12371.93 269
12372.98 266
12374.03 246
12375.08 295
12376.13 257
12377.18 292
12378.23 270
12379.28 250
12380.33 271
12381.38 262
12382.43 273
12383.49 265
12384.54 293
12385.59 283
12386.64 274
12387.69 238
12388.74 258
12389.79 257
12390.84 287
12391.90 273
12392.95 267
12394.00 286
12395.05 260
12396.10 265
12397.15 287
12398.21 258
12399.26 256
12400.31 291
12401.36 278
12402.41 268
12403.47 272
12404.52 240
12405.57 253
12406.62 245
12407.67 260
12408.73 252
12409.78 275
12410.83 290
12411.88 263
12412.94 238
12413.99 256
12415.04 277
12416.09 283
12417.15 314
12418.20 306
12419.25 269
12420.30 302
12421.36 292
12422.41 259
12423.46 274
12424.52 293
12425.57 311
12426.62 261
12427.67 251
12428.73 260
12429.78 283
12430.83 285
12431.89 236
12432.94 227
12433.99 248
12435.05 278
12436.10 277
12437.15 296
12438.21 263
12439.26 251
12440.31 295
12441.37 275
12442.42 261
12443.47 256
12444.53 251
12445.58 260
12446.64 260
12447.69 284
12448.74 273
12449.80 265
12450.85 266
12451.91 264
12452.96 258
12454.01 265
12455.07 260
12456.12 267
12457.18 252
12458.23 222
12459.29 287
12460.34 297
12461.39 306
12462.45 275
12463.50 266
12464.56 298
12465.61 296
12466.67 242
12467.72 251
12468.78 281
12469.83 275
12470.89 294
12471.94 254
12473.00 254
12474.05 277
12475.11 318
12476.16 319
12477.22 284
12478.27 285
12479.33 288
12480.38 303
12481.44 306
12482.49 335
12483.55 335
12484.60 291
12485.66 344
12486.71 352
12487.77 349
12488.83 316
12489.88 332
12490.94 316
12491.99 343
12493.05 316
12494.10 345
12495.16 395
12496.22 349
12497.27 329
12498.33 381
12499.38 387
12500.44 423
12501.50 460
12502.55 519
12503.61 544
12504.67 528
12505.72 569
12506.78 620
12507.83 563
12508.89 519
12509.95 509
12511.00 470
12512.06 424
12513.12 365
12514.17 349
12515.23 327
12516.29 351
12517.34 299
12518.40 315
12519.46 279
12520.52 321
12521.57 279
12522.63 289
12523.69 278
12524.74 330
12525.80 314
12526.86 271
12527.92 265
12528.97 273
12530.03 291
12531.09 338
12532.15 318
12533.20 262
12534.26 307
12535.32 298
12536.38 308
12537.43 237
12538.49 290
12539.55 300
12540.61 300
12541.66 275
12542.72 296
12543.78 309
12544.84 245
12545.90 307
12546.95 277
12548.01 290
12549.07 273
12550.13 282
12551.19 273
12552.25 259
12553.30 246
12554.36 297
12555.42 279
12556.48 269
12557.54 283
12558.60 302
12559.65 265
12560.71 324
12561.77 287
12562.83 270
12563.89 318
12564.95 284
12566.01 314
12567.07 275
12568.13 275
12569.18 296
12570.24 282
12571.30 276
12572.36 301
12573.42 299
12574.48 329
12575.54 328
12576.60 283
12577.66 328
12578.72 308
12579.78 319
12580.84 348
12581.90 362
12582.96 353
12584.02 375
12585.07 341
12586.13 370
12587.19 350
12588.25 396
12589.31 383
12590.37 353
12591.43 339
12592.49 329
12593.55 333
12594.61 319
12595.67 328
12596.73 349
12597.79 345
12598.86 322
12599.92 290
12600.98 276
12602.04 323
12603.10 303
12604.16 308
12605.22 302
12606.28 297
12607.34 281
12608.40 261
12609.46 274
12610.52 286
12611.58 286
12612.64 275
12613.70 294
12614.76 314
12615.83 319
12616.89 298
12617.95 277
12619.01 267
12620.07 278
12621.13 260
12622.19 293
12623.25 263
12624.32 300
12625.38 285
12626.44 278
12627.50 308
12628.56 266
12629.62 285
12630.68 301
12631.75 271
12632.81 266
12633.87 275
12634.93 277
12635.99 286
12637.05 299
12638.12 280
12639.18 271
12640.24 262
12641.30 265
12642.36 303
12643.43 268
12644.49 276
12645.55 291
12646.61 292
12647.68 282
12648.74 269
12649.80 255
12650.86 279
12651.93 280
12652.99 272
12654.05 274
12655.11 284
12656.18 285
12657.24 269
12658.30 298
12659.36 270
12660.43 267
12661.49 256
12662.55 298
12663.62 282
12664.68 301
12665.74 257
12666.81 282
12667.87 284
12668.93 292
12670.00 332
12671.06 300
12672.12 249
12673.19 287
12674.25 265
12675.31 266
12676.38 273
12677.44 266
12678.50 306
12679.57 312
12680.63 273
12681.69 299
12682.76 298
12683.82 266
12684.89 266
12685.95 251
12687.01 260
12688.08 291
12689.14 304
12690.21 296
12691.27 303
12692.33 303
12693.40 285
12694.46 302
12695.53 296
12696.59 296
12697.66 300
12698.72 281
12699.79 265
12700.85 287
12701.91 272
12702.98 254
12704.04 304
12705.11 269
12706.17 298
12707.24 284
12708.30 283
12709.37 290
12710.43 271
12711.50 289
12712.56 263
12713.63 283
12714.69 295
12715.76 302
12716.82 287
12717.89 272
12718.95 279
12720.02 300
12721.09 273
12722.15 310
12723.22 284
12724.28 276
12725.35 260
12726.41 272
12727.48 299
12728.54 273
12729.61 273
12730.68 304
12731.74 283
12732.81 268
12733.87 286
12734.94 283
12736.01 279
12737.07 293
12738.14 327
12739.20 272
12740.27 273
12741.34 269
12742.40 279
12743.47 291
12744.54 250
12745.60 260
12746.67 298
12747.74 288
12748.80 264
12749.87 267
12750.94 241
12752.00 263
12753.07 271
12754.14 278
12755.20 264
12756.27 257
12757.34 248
12758.40 260
12759.47 218
12760.54 241
12761.60 245
12762.67 239
12763.74 282
12764.81 274
12765.87 234
12766.94 255
12768.01 253
12769.08 249
12770.14 257
12771.21 257
12772.28 289
12773.35 251
12774.41 253
12775.48 280
12776.55 251
12777.62 237
12778.68 228
12779.75 274
12780.82 237
12781.89 288
12782.96 237
12784.02 230
12785.09 266
12786.16 263
12787.23 245
12788.30 237
12789.37 255
12790.43 274
12791.50 253
12792.57 259
12793.64 258
12794.71 235
12795.78 246
12796.84 256
12797.91 231
12798.98 238
12800.05 271
12801.12 252
12802.19 256
12803.26 272
12804.33 284
12805.40 265
12806.46 246
12807.53 234
12808.60 226
12809.67 237
12810.74 215
12811.81 289
12812.88 274
12813.95 254
12815.02 243
12816.09 225
12817.16 236
12818.23 244
12819.30 231
12820.37 270
12821.44 261
12822.50 246
12823.57 238
12824.64 230
12825.71 236
12826.78 261
12827.85 217
12828.92 255
12829.99 255
12831.06 241
12832.13 272
12833.20 279
12834.27 270
12835.34 238
12836.41 229
12837.49 210
12838.56 215
12839.63 221
12840.70 234
12841.77 230
12842.84 245
12843.91 219
12844.98 225
12846.05 231
12847.12 210
12848.19 239
12849.26 236
12850.33 230
12851.40 246
12852.47 198
12853.55 230
12854.62 241
12855.69 197
12856.76 231
12857.83 229
12858.90 234
12859.97 240
12861.04 253
12862.11 253
12863.19 221
12864.26 211
12865.33 236
12866.40 233
12867.47 252
12868.54 194
12869.62 223
12870.69 226
12871.76 248
12872.83 230
12873.90 242
12874.97 240
12876.05 238
12877.12 235
12878.19 238
12879.26 219
12880.33 207
12881.41 215
12882.48 239
12883.55 201
12884.62 224
12885.70 191
12886.77 204
12887.84 240
12888.91 249
12889.98 232
12891.06 216
12892.13 260
12893.20 237
12894.28 225
12895.35 193
12896.42 204
12897.49 263
12898.57 234
12899.64 223
12900.71 191
12901.79 198
12902.86 217
12903.93 240
12905.00 237
12906.08 229
12907.15 222
12908.22 203
12909.30 204
12910.37 225
12911.44 216
12912.52 210
12913.59 239
12914.66 238
12915.74 210
12916.81 250
12917.89 244
12918.96 254
12920.03 205
12921.11 216
12922.18 241
12923.25 218
12924.33 213
12925.40 240
12926.48 199
12927.55 191
12928.62 227
12929.70 215
12930.77 193
12931.85 234
12932.92 196
12934.00 214
12935.07 196
12936.14 208
12937.22 191
12938.29 174
12939.37 198
12940.44 220
12941.52 195
12942.59 184
12943.67 223
12944.74 214
12945.82 221
12946.89 226
12947.97 230
12949.04 206
12950.12 208
12951.19 191
12952.27 235
12953.34 261
12954.42 208
12955.49 217
12956.57 236
12957.64 218
12958.72 221
12959.79 214
12960.87 230
12961.94 225
12963.02 243
12964.10 223
12965.17 251
12966.25 211
12967.32 233
12968.40 216
12969.47 252
12970.55 240
12971.63 209
12972.70 238
12973.78 225
12974.85 213
12975.93 222
12977.01 218
12978.08 237
12979.16 211
12980.23 220
12981.31 219
12982.39 210
12983.46 202
12984.54 196
12985.62 253
12986.69 215
12987.77 196
12988.85 225
12989.92 233
12991.00 194
12992.08 200
12993.15 213
12994.23 248
12995.31 224
12996.38 204
12997.46 211
12998.54 232
12999.61 238
13000.69 234
13001.77 260
13002.85 248
13003.92 222
13005.00 255
13006.08 226
13007.16 222
13008.23 210
13009.31 230
13010.39 228
13011.47 220
13012.54 233
13013.62 211
13014.70 196
13015.78 233
13016.85 240
13017.93 222
13019.01 216
13020.09 227
13021.17 225
13022.24 237
13023.32 201
13024.40 233
13025.48 221
13026.56 243
13027.63 245
13028.71 222
13029.79 203
13030.87 238
13031.95 266
13033.03 223
13034.10 240
13035.18 264
13036.26 264
13037.34 258
13038.42 220
13039.50 260
13040.58 245
13041.66 251
13042.73 247
13043.81 257
13044.89 212
13045.97 240
13047.05 256
13048.13 226
13049.21 224
13050.29 240
13051.37 268
13052.45 243
13053.53 215
13054.60 237
13055.68 212
13056.76 264
13057.84 225
13058.92 206
13060.00 228
13061.08 254
13062.16 271
13063.24 251
13064.32 249
13065.40 236
13066.48 245
13067.56 235
13068.64 216
13069.72 225
13070.80 241
13071.88 253
13072.96 231
13074.04 218
13075.12 239
13076.20 226
13077.28 219
13078.36 258
13079.44 248
13080.52 221
13081.60 234
13082.68 240
13083.76 241
13084.84 262
13085.93 222
13087.01 248
13088.09 225
13089.17 229
13090.25 212
13091.33 226
13092.41 181
13093.49 242
13094.57 247
13095.65 227
13096.73 234
13097.82 255
13098.90 234
13099.98 219
13101.06 211
13102.14 217
13103.22 207
13104.30 223
13105.38 228
13106.47 200
13107.55 204
13108.63 236
13109.71 239
13110.79 231
13111.87 217
13112.96 226
13114.04 235
13115.12 222
13116.20 209
13117.28 193
13118.37 222
13119.45 249
13120.53 240
13121.61 231
13122.69 210
13123.78 231
13124.86 246
13125.94 272
13127.02 233
13128.11 204
13129.19 236
13130.27 217
13131.35 224
13132.44 191
13133.52 246
13134.60 244
13135.68 209
13136.77 174
13137.85 189
13138.93 235
13140.01 262
13141.10 223
13142.18 194
13143.26 209
13144.35 193
13145.43 204
13146.51 191
13147.60 184
13148.68 193
13149.76 238
13150.85 228
13151.93 222
13153.01 219
13154.10 220
13155.18 259
13156.26 225
13157.35 219
13158.43 227
13159.51 246
13160.60 234
13161.68 199
13162.77 185
13163.85 228
13164.93 238
13166.02 240
13167.10 213
13168.19 189
13169.27 217
13170.35 228
13171.44 218
13172.52 230
13173.61 194
13174.69 210
13175.78 210
13176.86 211
13177.94 216
13179.03 248
13180.11 208
13181.20 194
13182.28 209
13183.37 189
13184.45 189
13185.54 222
13186.62 214
13187.71 196
13188.79 193
13189.88 219
13190.96 227
13192.05 240
13193.13 214
13194.22 210
13195.30 205
13196.39 227
13197.47 250
13198.56 214
13199.64 170
13200.73 222
13201.81 228
13202.90 228
13203.98 187
13205.07 211
13206.16 228
13207.24 208
13208.33 210
13209.41 196
13210.50 226
13211.58 221
13212.67 247
13213.76 228
13214.84 209
13215.93 202
13217.01 208
13218.10 217
13219.19 197
13220.27 195
13221.36 189
13222.45 225
13223.53 184
13224.62 177
13225.70 192
13226.79 197
13227.88 190
13228.96 201
13230.05 218
13231.14 209
13232.22 185
13233.31 191
13234.40 205
13235.48 212
13236.57 198
13237.66 206
13238.74 237
13239.83 202
13240.92 204
13242.01 204
13243.09 226
13244.18 222
13245.27 184
13246.35 191
13247.44 186
13248.53 182
13249.62 211
13250.70 216
13251.79 210
13252.88 194
13253.97 215
13255.05 206
13256.14 189
13257.23 197
13258.32 212
13259.41 197
13260.49 187
13261.58 212
13262.67 237
13263.76 194
13264.85 225
13265.93 230
13267.02 187
13268.11 207
13269.20 182
13270.29 214
13271.37 196
13272.46 193
13273.55 205
13274.64 201
13275.73 257
13276.82 233
13277.91 223
13278.99 212
13280.08 210
13281.17 213
13282.26 210
13283.35 201
13284.44 203
13285.53 207
13286.62 253
13287.70 243
13288.79 237
13289.88 221
13290.97 225
13292.06 229
13293.15 243
13294.24 199
13295.33 202
13296.42 219
13297.51 245
13298.60 216
13299.69 180
13300.78 200
13301.87 208
13302.95 197
13304.04 205
13305.13 198
13306.22 220
13307.31 221
13308.40 221
13309.49 219
13310.58 210
13311.67 217
13312.76 221
13313.85 233
13314.94 248
13316.03 201
13317.12 230
13318.21 177
13319.30 228
13320.39 230
13321.48 231
13322.58 263
13323.67 189
13324.76 243
13325.85 240
13326.94 204
13328.03 234
13329.12 211
13330.21 205
13331.30 235
13332.39 230
13333.48 230
13334.57 203
13335.66 214
13336.75 235
13337.85 229
13338.94 237
13340.03 197
13341.12 229
13342.21 245
13343.30 239
13344.39 217
13345.48 222
13346.58 200
13347.67 217
13348.76 246
13349.85 226
13350.94 208
13352.03 205
13353.12 240
13354.22 222
13355.31 180
13356.40 206
13357.49 211
13358.58 236
13359.68 273
13360.77 251
13361.86 233
13362.95 227
13364.04 236
13365.14 204
13366.23 231
13367.32 228
13368.41 229
13369.51 282
13370.60 234
13371.69 246
13372.78 249
13373.87 242
13374.97 245
13376.06 258
13377.15 266
13378.25 233
13379.34 223
13380.43 248
13381.52 217
13382.62 256
13383.71 246
13384.80 249
13385.90 220
13386.99 233
13388.08 225
13389.17 225
13390.27 242
13391.36 249
13392.45 244
13393.55 228
13394.64 239
13395.73 205
13396.83 224
13397.92 206
13399.02 214
13400.11 218
13401.20 208
13402.30 213
13403.39 233
13404.48 231
13405.58 221
13406.67 220
13407.77 253
13408.86 224
13409.95 254
13411.05 232
13412.14 194
13413.24 218
13414.33 205
13415.42 247
13416.52 221
13417.61 206
13418.71 214
13419.80 210
13420.90 221
13421.99 241
13423.08 221
13424.18 197
13425.27 225
13426.37 220
13427.46 200
13428.56 207
13429.65 210
13430.75 233
13431.84 233
13432.94 227
13434.03 213
13435.13 232
13436.22 248
13437.32 235
13438.41 218
13439.51 215
13440.60 205
13441.70 198
13442.79 206
13443.89 214
13444.98 211
13446.08 200
13447.18 225
13448.27 200
13449.37 212
13450.46 220
13451.56 198
13452.65 200
13453.75 244
13454.85 217
13455.94 196
13457.04 214
13458.13 234
13459.23 231
13460.33 267
13461.42 247
13462.52 217
13463.61 208
13464.71 213
13465.81 201
13466.90 236
13468.00 235
13469.10 233
13470.19 253
13471.29 248
13472.38 245
13473.48 222
13474.58 218
13475.67 243
13476.77 218
13477.87 237
13478.96 228
13480.06 254
13481.16 219
13482.26 244
13483.35 254
13484.45 207
13485.55 223
13486.64 240
13487.74 248
13488.84 252
13489.94 270
13491.03 248
13492.13 242
13493.23 224
13494.32 237
13495.42 246
13496.52 224
13497.62 206
13498.72 207
13499.81 218
13500.91 200
13502.01 237
13503.11 226
13504.20 210
13505.30 227
13506.40 249
13507.50 247
13508.60 219
13509.69 239
13510.79 222
13511.89 267
13512.99 271
13514.09 262
13515.18 254
13516.28 234
13517.38 226
13518.48 250
13519.58 261
13520.68 254
13521.78 259
13522.87 259
13523.97 248
13525.07 246
13526.17 229
13527.27 216
13528.37 251
13529.47 222
13530.57 218
13531.66 222
13532.76 220
13533.86 223
13534.96 254
13536.06 226
13537.16 240
13538.26 229
13539.36 262
13540.46 235
13541.56 224
13542.66 187
13543.76 210
13544.86 250
13545.96 225
13547.05 191
13548.15 196
13549.25 195
13550.35 197
13551.45 205
13552.55 199
13553.65 192
13554.75 202
13555.85 223
13556.95 205
13558.05 252
13559.15 204
13560.25 224
13561.35 208
13562.45 167
13563.55 222
13564.65 204
13565.75 199
13566.85 198
13567.96 200
13569.06 211
13570.16 229
13571.26 190
13572.36 187
13573.46 209
13574.56 220
13575.66 215
13576.76 232
13577.86 199
13578.96 214
13580.06 221
13581.16 204
13582.27 231
13583.37 189
13584.47 229
13585.57 214
13586.67 212
13587.77 223
13588.87 216
13589.97 231
13591.08 191
13592.18 219
13593.28 225
13594.38 212
13595.48 215
13596.58 204
13597.68 194
13598.79 223
13599.89 195
13600.99 194
13602.09 234
13603.19 234
13604.30 235
13605.40 203
13606.50 198
13607.60 221
13608.70 179
13609.81 201
13610.91 186
13612.01 204
13613.11 231
13614.21 223
13615.32 210
13616.42 225
13617.52 222
13618.62 199
13619.73 175
13620.83 188
13621.93 203
13623.03 214
13624.14 201
13625.24 184
13626.34 172
13627.45 209
13628.55 224
13629.65 191
13630.75 214
13631.86 221
13632.96 232
13634.06 210
13635.17 209
13636.27 253
13637.37 221
13638.48 231
13639.58 209
13640.68 193
13641.79 196
13642.89 221
13643.99 230
13645.10 204
13646.20 218
13647.30 208
13648.41 217
13649.51 216
13650.62 208
13651.72 184
13652.82 219
13653.93 253
13655.03 230
13656.14 202
13657.24 203
13658.34 238
13659.45 229
13660.55 221
13661.66 210
13662.76 196
13663.87 238
13664.97 228
13666.07 229
13667.18 190
13668.28 218
13669.39 232
13670.49 223
13671.60 211
13672.70 197
13673.81 218
13674.91 216
13676.02 203
13677.12 223
13678.23 222
13679.33 229
13680.44 207
13681.54 229
13682.65 226
13683.75 228
13684.86 205
13685.96 240
13687.07 213
13688.17 248
13689.28 212
13690.38 223
13691.49 236
13692.59 225
13693.70 242
13694.80 212
13695.91 224
13697.02 228
13698.12 225
13699.23 215
13700.33 240
13701.44 240
13702.55 254
13703.65 213
13704.76 225
13705.86 209
13706.97 191
13708.08 197
13709.18 224
13710.29 247
13711.39 222
13712.50 212
13713.61 213
13714.71 220
13715.82 249
13716.93 222
13718.03 218
13719.14 266
13720.25 234
13721.35 279
13722.46 247
13723.57 219
13724.67 228
13725.78 231
13726.89 235
13727.99 234
13729.10 224
13730.21 222
13731.31 200
13732.42 247
13733.53 239
13734.64 230
13735.74 243
13736.85 245
13737.96 273
13739.07 270
13740.17 261
13741.28 240
13742.39 231
13743.50 260
13744.60 248
13745.71 258
13746.82 244
13747.93 264
13749.03 310
13750.14 263
13751.25 238
13752.36 254
13753.47 269
13754.57 252
13755.68 273
13756.79 257
13757.90 279
13759.01 255
13760.11 290
13761.22 268
13762.33 280
13763.44 257
13764.55 279
13765.66 261
13766.76 279
13767.87 273
13768.98 305
13770.09 311
13771.20 359
13772.31 329
13773.42 319
13774.53 342
13775.63 302
13776.74 349
13777.85 358
13778.96 356
13780.07 377
13781.18 374
13782.29 363
13783.40 360
13784.51 375
13785.62 390
13786.73 351
13787.83 370
13788.94 373
13790.05 369
13791.16 364
13792.27 319
13793.38 317
13794.49 316
13795.60 291
13796.71 294
13797.82 302
13798.93 277
13800.04 274
13801.15 268
13802.26 247
13803.37 208
13804.48 246
13805.59 239
13806.70 240
13807.81 280
13808.92 229
13810.03 253
13811.14 239
13812.25 246
13813.36 257
13814.47 257
13815.58 270
13816.69 248
13817.80 231
13818.91 239
13820.03 250
13821.14 258
13822.25 279
13823.36 259
13824.47 271
13825.58 238
13826.69 260
13827.80 296
13828.91 268
13830.02 246
13831.13 248
13832.25 238
13833.36 232
13834.47 238
13835.58 266
13836.69 214
13837.80 252
13838.91 238
13840.02 228
13841.14 249
13842.25 204
13843.36 248
13844.47 289
13845.58 255
13846.69 247
13847.81 245
13848.92 243
13850.03 218
13851.14 232
13852.25 221
13853.37 242
13854.48 301
13855.59 298
13856.70 244
13857.81 234
13858.93 241
13860.04 268
13861.15 258
13862.26 258
13863.38 275
13864.49 294
13865.60 260
13866.71 253
13867.83 256
13868.94 266
13870.05 321
13871.16 278
13872.28 283
13873.39 250
13874.50 282
13875.61 292
13876.73 268
13877.84 266
13878.95 311
13880.07 281
13881.18 257
13882.29 273
13883.41 227
13884.52 244
13885.63 258
13886.75 264
13887.86 283
13888.97 238
13890.09 260
13891.20 283
13892.31 252
13893.43 253
13894.54 262
13895.65 289
13896.77 268
13897.88 282
13899.00 292
13900.11 263
13901.22 219
13902.34 226
13903.45 250
13904.57 257
13905.68 298
13906.79 306
13907.91 276
13909.02 258
13910.14 257
13911.25 274
13912.37 289
13913.48 289
13914.59 246
13915.71 295
13916.82 300
13917.94 273
13919.05 292
13920.17 250
13921.28 231
13922.40 305
13923.51 241
13924.63 251
13925.74 245
13926.86 255
13927.97 255
13929.09 213
13930.20 243
13931.32 217
13932.43 250
13933.55 263
13934.66 218
13935.78 200
13936.89 230
13938.01 243
13939.12 244
13940.24 230
13941.35 229
13942.47 237
13943.59 253
13944.70 224
13945.82 222
13946.93 237
13948.05 239
13949.16 235
13950.28 239
13951.40 228
13952.51 247
13953.63 243
13954.74 219
13955.86 227
13956.98 191
13958.09 214
13959.21 226
13960.33 239
13961.44 249
13962.56 222
13963.67 239
13964.79 211
13965.91 210
13967.02 183
13968.14 221
13969.26 234
13970.37 227
13971.49 246
13972.61 227
13973.72 232
13974.84 246
13975.96 263
13977.08 214
13978.19 226
13979.31 219
13980.43 221
13981.54 221
13982.66 223
13983.78 227
13984.90 234
13986.01 225
13987.13 215
13988.25 214
13989.37 220
13990.48 231
13991.60 227
13992.72 223
13993.84 209
13994.95 213
13996.07 241
13997.19 238
13998.31 208
13999.42 225
14000.54 255
14001.66 266
14002.78 208
14003.90 218
14005.01 234
14006.13 242
14007.25 239
14008.37 241
14009.49 207
14010.61 242
14011.72 242
14012.84 206
14013.96 214
14015.08 199
14016.20 246
14017.32 248
14018.43 222
14019.55 189
14020.67 223
14021.79 196
14022.91 219
14024.03 230
14025.15 215
14026.27 208
14027.39 209
14028.50 203
14029.62 214
14030.74 227
14031.86 241
14032.98 209
14034.10 239
14035.22 230
14036.34 243
14037.46 220
14038.58 229
14039.70 224
14040.82 212
14041.94 230
14043.06 211
14044.18 211
14045.30 242
14046.41 208
14047.53 209
14048.65 223
14049.77 217
14050.89 210
14052.01 207
14053.13 238
14054.25 198
14055.37 207
14056.49 207
14057.61 225
14058.74 214
14059.86 236
14060.98 230
14062.10 215
14063.22 212
14064.34 216
14065.46 197
14066.58 212
14067.70 217
14068.82 222
14069.94 256
14071.06 217
14072.18 221
14073.30 243
14074.42 203
14075.54 258
14076.66 210
14077.79 235
14078.91 208
14080.03 214
14081.15 229
14082.27 222
14083.39 180
14084.51 228
14085.63 223
14086.76 206
14087.88 214
14089.00 227
14090.12 216
14091.24 208
14092.36 201
14093.48 227
14094.61 221
14095.73 239
14096.85 260
14097.97 230
14099.09 235
14100.22 232
14101.34 256
14102.46 229
14103.58 264
14104.70 248
14105.83 252
14106.95 265
14108.07 205
14109.19 240
14110.31 250
14111.44 277
14112.56 260
14113.68 249
14114.80 224
14115.93 214
14117.05 237
14118.17 216
14119.29 222
14120.42 204
14121.54 196
14122.66 203
14123.79 208
14124.91 209
14126.03 210
14127.15 220
14128.28 200
14129.40 221
14130.52 180
14131.65 189
14132.77 208
14133.89 196
14135.02 198
14136.14 196
14137.26 225
14138.39 209
14139.51 218
14140.63 189
14141.76 197
14142.88 188
14144.00 202
14145.13 201
14146.25 177
14147.38 205
14148.50 212
14149.62 222
14150.75 213
14151.87 203
14152.99 191
14154.12 197
14155.24 193
14156.37 200
14157.49 207
14158.62 189
14159.74 201
14160.86 175
14161.99 196
14163.11 214
14164.24 185
14165.36 193
14166.49 198
14167.61 193
14168.74 190
14169.86 190
14170.99 199
14172.11 190
14173.23 199
14174.36 191
14175.48 185
14176.61 177
14177.73 184
14178.86 182
14179.98 195
14181.11 165
14182.23 211
14183.36 190
14184.49 195
14185.61 214
14186.74 179
14187.86 173
14188.99 159
14190.11 224
14191.24 204
14192.36 181
14193.49 201
14194.61 185
14195.74 154
14196.87 160
14197.99 169
14199.12 196
14200.24 193
14201.37 186
14202.50 154
14203.62 185
14204.75 177
14205.87 177
14207.00 192
14208.13 191
14209.25 200
14210.38 210
14211.50 187
14212.63 168
14213.76 171
14214.88 190
14216.01 185
14217.14 178
14218.26 134
14219.39 175
14220.52 207
14221.64 160
14222.77 180
14223.90 189
14225.02 193
14226.15 168
14227.28 164
14228.41 199
14229.53 218
14230.66 168
14231.79 187
14232.91 169
14234.04 214
14235.17 204
14236.30 174
14237.42 176
14238.55 181
14239.68 189
14240.81 169
14241.93 195
14243.06 191
14244.19 189
14245.32 186
14246.44 181
14247.57 173
14248.70 181
14249.83 165
14250.95 160
14252.08 173
14253.21 184
14254.34 192
14255.47 161
14256.59 182
14257.72 164
14258.85 188
14259.98 184
14261.11 157
14262.24 185
14263.36 183
14264.49 170
14265.62 180
14266.75 174
14267.88 191
14269.01 194
14270.14 225
14271.26 169
14272.39 193
14273.52 178
14274.65 125
14275.78 174
14276.91 178
14278.04 178
14279.17 182
14280.30 197
14281.42 190
14282.55 187
14283.68 172
14284.81 172
14285.94 160
14287.07 138
14288.20 177
14289.33 174
14290.46 176
14291.59 191
14292.72 171
14293.85 159
14294.98 185
14296.11 159
14297.24 175
14298.37 172
14299.50 180
14300.63 171
14301.76 184
14302.89 159
14304.02 145
14305.15 157
14306.28 174
14307.41 162
14308.54 151
14309.67 161
14310.80 146
14311.93 166
14313.06 145
14314.19 172
14315.32 159
14316.45 165
14317.58 158
14318.71 185
14319.84 166
14320.97 154
14322.10 194
14323.23 202
14324.36 163
14325.49 160
14326.63 164
14327.76 184
14328.89 164
14330.02 156
14331.15 146
14332.28 151
14333.41 151
14334.54 154
14335.67 173
14336.81 163
14337.94 199
14339.07 179
14340.20 192
14341.33 165
14342.46 176
14343.59 173
14344.73 183
14345.86 178
14346.99 167
14348.12 171
14349.25 162
14350.38 169
14351.52 179
14352.65 176
14353.78 172
14354.91 143
14356.04 178
14357.18 158
14358.31 154
14359.44 195
14360.57 182
14361.71 193
14362.84 164
14363.97 198
14365.10 141
14366.24 173
14367.37 187
14368.50 142
14369.63 140
14370.77 150
14371.90 190
14373.03 159
14374.16 139
14375.30 165
14376.43 195
14377.56 199
14378.70 173
14379.83 145
14380.96 150
14382.09 160
14383.23 166
14384.36 165
14385.49 142
14386.63 155
14387.76 164
14388.89 174
14390.03 135
14391.16 144
14392.29 155
14393.43 151
14394.56 165
14395.70 171
14396.83 179
14397.96 160
14399.10 147
14400.23 147
14401.36 171
14402.50 151
14403.63 180
14404.77 190
14405.90 172
14407.03 126
14408.17 180
14409.30 184
14410.44 159
14411.57 169
14412.71 165
14413.84 170
14414.97 161
14416.11 171
14417.24 170
14418.38 157
14419.51 143
14420.65 155
14421.78 165
14422.92 189
14424.05 161
14425.19 175
14426.32 154
14427.46 151
14428.59 158
14429.73 168
14430.86 188
14432.00 156
14433.13 140
14434.27 167
14435.40 166
14436.54 173
14437.67 146
14438.81 189
14439.94 156
14441.08 187
14442.21 173
14443.35 179
14444.48 165
14445.62 148
14446.76 155
14447.89 159
14449.03 178
14450.16 179
14451.30 211
14452.43 188
14453.57 187
14454.71 159
14455.84 165
14456.98 165
14458.11 135
14459.25 157
14460.39 159
14461.52 194
14462.66 170
14463.80 176
14464.93 166
14466.07 163
14467.20 177
14468.34 208
14469.48 190
14470.61 178
14471.75 166
14472.89 174
14474.02 173
14475.16 182
14476.30 158
14477.43 155
14478.57 172
14479.71 185
14480.85 164
14481.98 189
14483.12 186
14484.26 179
14485.39 187
14486.53 164
14487.67 174
14488.81 197
14489.94 184
14491.08 179
14492.22 173
14493.36 181
14494.49 184
14495.63 218
14496.77 207
14497.91 182
14499.04 164
14500.18 184
14501.32 175
14502.46 157
14503.59 164
14504.73 153
14505.87 147
14507.01 171
14508.15 191
14509.28 173
14510.42 183
14511.56 164
14512.70 185
14513.84 185
14514.98 187
14516.11 158
14517.25 162
14518.39 181
14519.53 170
14520.67 150
14521.81 182
14522.95 147
14524.08 162
14525.22 168
14526.36 163
14527.50 160
14528.64 135
14529.78 183
14530.92 156
14532.06 165
14533.20 193
14534.33 175
14535.47 169
14536.61 176
14537.75 171
14538.89 169
14540.03 162
14541.17 162
14542.31 150
14543.45 144
14544.59 146
14545.73 149
14546.87 197
14548.01 168
14549.15 154
14550.29 160
14551.43 159
14552.57 131
14553.71 148
14554.85 186
14555.99 159
14557.13 182
14558.27 183
14559.41 165
14560.55 171
14561.69 185
14562.83 151
14563.97 160
14565.11 161
14566.25 149
14567.39 144
14568.53 151
14569.67 156
14570.81 168
14571.95 153
14573.09 160
14574.23 173
14575.37 151
14576.51 163
14577.65 162
14578.79 186
14579.94 166
14581.08 157
14582.22 169
14583.36 171
14584.50 159
14585.64 160
14586.78 172
14587.92 173
14589.06 178
14590.21 159
14591.35 155
14592.49 171
14593.63 162
14594.77 152
14595.91 181
14597.05 164
14598.20 178
14599.34 181
14600.48 190
14601.62 162
14602.76 183
14603.90 153
14605.05 161
14606.19 187
14607.33 182
14608.47 184
14609.61 179
14610.76 140
14611.90 155
14613.04 181
14614.18 199
14615.32 158
14616.47 155
14617.61 165
14618.75 198
14619.89 192
14621.04 171
14622.18 169
14623.32 156
14624.46 198
14625.61 148
14626.75 172
14627.89 174
14629.04 189
14630.18 195
14631.32 166
14632.46 200
14633.61 191
14634.75 167
14635.89 156
14637.04 162
14638.18 158
14639.32 179
14640.47 168
14641.61 191
14642.75 160
14643.90 166
14645.04 166
14646.18 194
14647.33 199
14648.47 201
14649.61 160
14650.76 203
14651.90 185
14653.05 204
14654.19 202
14655.33 177
14656.48 176
14657.62 190
14658.76 196
14659.91 161
14661.05 168
14662.20 179
14663.34 157
14664.49 169
14665.63 190
14666.77 168
14667.92 170
14669.06 168
14670.21 177
14671.35 147
14672.50 171
14673.64 159
14674.79 154
14675.93 181
14677.07 167
14678.22 173
14679.36 171
14680.51 168
14681.65 164
14682.80 155
14683.94 168
14685.09 177
14686.23 175
14687.38 185
14688.52 183
14689.67 170
14690.81 173
14691.96 182
14693.10 193
14694.25 170
14695.40 193
14696.54 156
14697.69 161
14698.83 162
14699.98 159
14701.12 167
14702.27 146
14703.41 140
14704.56 160
14705.71 146
14706.85 149
14708.00 138
14709.14 180
14710.29 170
14711.44 148
14712.58 154
14713.73 163
14714.87 170
14716.02 137
14717.17 171
14718.31 162
14719.46 167
14720.61 155
14721.75 153
14722.90 171
14724.05 182
14725.19 150
14726.34 169
14727.49 163
14728.63 142
14729.78 151
14730.93 153
14732.07 166
14733.22 173
14734.37 177
14735.51 161
14736.66 163
14737.81 166
14738.95 152
14740.10 139
14741.25 139
14742.40 161
14743.54 155
14744.69 162
14745.84 161
14746.99 169
14748.13 173
14749.28 158
14750.43 162
14751.58 176
14752.72 158
14753.87 176
14755.02 156
14756.17 189
14757.31 162
14758.46 170
14759.61 167
14760.76 178
14761.91 170
14763.05 145
14764.20 158
14765.35 176
14766.50 169
14767.65 155
14768.80 153
14769.94 153
14771.09 180
14772.24 155
14773.39 166
14774.54 158
14775.69 184
14776.83 153
14777.98 166
14779.13 192
14780.28 179
14781.43 179
14782.58 191
14783.73 196
14784.88 188
14786.03 164
14787.17 169
14788.32 175
14789.47 176
14790.62 191
14791.77 165
14792.92 174
14794.07 183
14795.22 181
14796.37 179
14797.52 181
14798.67 169
14799.82 168
14800.97 200
14802.12 157
14803.26 160
14804.41 193
14805.56 215
14806.71 197
14807.86 204
14809.01 217
14810.16 184
14811.31 199
14812.46 199
14813.61 180
14814.76 154
14815.91 186
14817.06 177
14818.21 202
14819.36 197
14820.51 180
14821.66 182
14822.82 181
14823.97 151
14825.12 169
14826.27 166
14827.42 182
14828.57 169
14829.72 204
14830.87 164
14832.02 172
14833.17 175
14834.32 162
14835.47 179
14836.62 194
14837.77 204
14838.93 172
14840.08 157
14841.23 176
14842.38 170
14843.53 179
14844.68 167
14845.83 153
14846.98 183
14848.14 162
14849.29 152
14850.44 150
14851.59 162
14852.74 186
14853.89 162
14855.04 147
14856.20 169
14857.35 173
14858.50 167
14859.65 159
14860.80 151
14861.96 153
14863.11 181
14864.26 179
14865.41 160
14866.56 142
14867.72 155
14868.87 155
14870.02 158
14871.17 153
14872.32 142
14873.48 150
14874.63 169
14875.78 153
14876.93 157
14878.09 187
14879.24 148
14880.39 157
14881.54 167
14882.70 134
14883.85 135
14885.00 172
14886.16 196
14887.31 133
14888.46 140
14889.61 154
14890.77 159
14891.92 152
14893.07 158
14894.23 151
14895.38 134
14896.53 127
14897.69 153
14898.84 177
14899.99 147
14901.15 171
14902.30 144
14903.45 154
14904.61 167
14905.76 135
14906.91 132
14908.07 168
14909.22 180
14910.38 174
14911.53 148
14912.68 136
14913.84 145
14914.99 159
14916.15 176
14917.30 177
14918.45 156
14919.61 152
14920.76 142
14921.92 133
14923.07 138
14924.22 183
14925.38 187
14926.53 157
14927.69 161
14928.84 158
14930.00 142
14931.15 136
14932.31 145
14933.46 150
14934.62 137
14935.77 129
14936.93 133
14938.08 168
14939.24 150
14940.39 134
14941.55 150
14942.70 144
14943.86 143
14945.01 149
14946.17 143
14947.32 147
14948.48 137
14949.63 129
14950.79 147
14951.94 160
14953.10 150
14954.25 167
14955.41 158
14956.56 147
14957.72 165
14958.88 140
14960.03 133
14961.19 141
14962.34 153
14963.50 162
14964.65 164
14965.81 115
14966.97 176
14968.12 174
14969.28 139
14970.43 116
14971.59 131
14972.75 146
14973.90 114
14975.06 141
14976.22 131
14977.37 130
14978.53 153
14979.69 157
14980.84 118
14982.00 128
14983.16 153
14984.31 160
14985.47 141
14986.63 122
14987.78 134
14988.94 154
14990.10 151
14991.25 147
14992.41 124
14993.57 134
14994.72 135
14995.88 131
14997.04 112
14998.20 143
14999.35 155
15000.51 147
15001.67 122
15002.82 140
15003.98 135
15005.14 178
15006.30 134
15007.45 125
15008.61 146
15009.77 149
15010.93 168
15012.09 136
15013.24 140
15014.40 141
15015.56 143
15016.72 139
15017.87 120
15019.03 141
15020.19 145
15021.35 123
15022.51 145
15023.67 134
15024.82 129
15025.98 129
15027.14 121
15028.30 128
15029.46 130
15030.62 134
15031.77 144
15032.93 131
15034.09 115
15035.25 139
15036.41 135
15037.57 131
15038.73 129
15039.88 126
15041.04 125
15042.20 135
15043.36 171
15044.52 149
15045.68 125
15046.84 131
15048.00 134
15049.16 140
15050.32 143
15051.47 144
15052.63 119
15053.79 111
15054.95 140
15056.11 141
15057.27 141
15058.43 151
15059.59 157
15060.75 136
15061.91 141
15063.07 143
15064.23 126
15065.39 142
15066.55 152
15067.71 144
15068.87 152
15070.03 129
15071.19 146
15072.35 123
15073.51 129
15074.67 138
15075.83 143
15076.99 160
15078.15 138
15079.31 121
15080.47 127
15081.63 117
15082.79 130
15083.95 130
15085.11 123
15086.27 112
15087.43 150
15088.59 109
15089.76 141
15090.92 130
15092.08 133
15093.24 143
15094.40 145
15095.56 136
15096.72 132
15097.88 139
15099.04 126
15100.20 142
15101.37 136
15102.53 140
15103.69 126
15104.85 146
15106.01 109
15107.17 115
15108.33 133
15109.50 153
15110.66 131
15111.82 110
15112.98 104
15114.14 127
15115.30 126
15116.47 135
15117.63 124
15118.79 118
15119.95 122
15121.11 131
15122.27 111
15123.44 123
15124.60 167
15125.76 127
15126.92 122
15128.09 114
15129.25 113
15130.41 118
15131.57 126
15132.73 140
15133.90 137
15135.06 143
15136.22 136
15137.38 123
15138.55 140
15139.71 160
15140.87 149
15142.04 157
15143.20 142
15144.36 137
15145.52 132
15146.69 125
15147.85 131
15149.01 139
15150.18 162
15151.34 121
15152.50 133
15153.67 128
15154.83 148
15155.99 131
15157.16 120
15158.32 116
15159.48 133
15160.65 162
15161.81 151
15162.97 125
15164.14 120
15165.30 133
15166.46 126
15167.63 132
15168.79 119
15169.95 146
15171.12 116
15172.28 135
15173.45 144
15174.61 134
15175.77 123
15176.94 118
15178.10 163
15179.27 143
15180.43 116
15181.60 123
15182.76 141
15183.92 122
15185.09 137
15186.25 103
15187.42 124
15188.58 145
15189.75 150
15190.91 117
15192.08 137
15193.24 138
15194.41 110
15195.57 137
15196.74 155
15197.90 109
15199.07 104
15200.23 112
15201.40 115
15202.56 145
15203.73 121
15204.89 141
15206.06 120
15207.22 138
15208.39 144
15209.55 121
15210.72 116
15211.88 122
15213.05 125
15214.21 128
15215.38 158
15216.54 149
15217.71 145
15218.88 123
15220.04 160
15221.21 150
15222.37 164
15223.54 139
15224.71 157
15225.87 131
15227.04 142
15228.20 155
15229.37 141
15230.54 122
15231.70 121
15232.87 147
15234.03 147
15235.20 155
15236.37 133
15237.53 117
15238.70 114
15239.87 141
15241.03 143
15242.20 139
15243.37 132
15244.53 149
15245.70 155
15246.87 151
15248.03 125
15249.20 158
15250.37 139
15251.53 164
15252.70 155
15253.87 143
15255.04 134
15256.20 133
15257.37 162
15258.54 136
15259.70 126
15260.87 135
15262.04 153
15263.21 142
15264.37 141
15265.54 140
15266.71 116
15267.88 131
15269.04 130
15270.21 118
15271.38 123
15272.55 154
15273.72 141
15274.88 136
15276.05 124
15277.22 122
15278.39 150
15279.56 131
15280.72 128
15281.89 142
15283.06 158
15284.23 131
15285.40 122
15286.56 144
15287.73 118
15288.90 151
15290.07 139
15291.24 130
15292.41 144
15293.58 144
15294.74 151
15295.91 127
15297.08 123
15298.25 152
15299.42 131
15300.59 118
15301.76 116
15302.93 127
15304.09 136
15305.26 125
15306.43 125
15307.60 121
15308.77 104
15309.94 117
15311.11 111
15312.28 124
15313.45 137
15314.62 132
15315.79 116
15316.96 137
15318.13 135
15319.30 120
15320.46 134
15321.63 126
15322.80 128
15323.97 140
15325.14 131
15326.31 129
15327.48 129
15328.65 135
15329.82 129
15330.99 130
15332.16 127
15333.33 145
15334.50 140
15335.67 141
15336.84 133
15338.01 105
15339.18 144
15340.36 129
15341.53 155
15342.70 139
15343.87 130
15345.04 149
15346.21 143
15347.38 156
15348.55 133
15349.72 110
15350.89 122
15352.06 137
15353.23 110
15354.40 117
15355.57 126
15356.75 164
15357.92 137
15359.09 133
15360.26 145
15361.43 139
15362.60 123
15363.77 109
15364.94 115
15366.11 131
15367.29 119
15368.46 141
15369.63 139
15370.80 133
15371.97 132
15373.14 126
15374.32 126
15375.49 119
15376.66 120
15377.83 134
15379.00 131
15380.17 138
15381.35 100
15382.52 128
15383.69 138
15384.86 117
15386.03 120
15387.21 141
15388.38 138
15389.55 121
15390.72 117
15391.90 111
15393.07 106
15394.24 143
15395.41 141
15396.59 129
15397.76 115
15398.93 128
15400.10 142
15401.28 146
15402.45 139
15403.62 122
15404.79 118
15405.97 139
15407.14 141
15408.31 137
15409.49 145
15410.66 140
15411.83 137
15413.01 116
15414.18 128
15415.35 108
15416.53 140
15417.70 141
15418.87 111
15420.05 147
15421.22 146
15422.39 145
15423.57 104
15424.74 116
15425.91 126
15427.09 132
15428.26 112
15429.43 129
15430.61 126
15431.78 122
15432.96 99
15434.13 120
15435.30 124
15436.48 131
15437.65 126
15438.83 122
15440.00 125
15441.17 125
15442.35 136
15443.52 131
15444.70 125
15445.87 113
15447.05 121
15448.22 124
15449.40 113
15450.57 149
15451.75 134
15452.92 124
15454.09 119
15455.27 115
15456.44 146
15457.62 154
15458.79 129
15459.97 128
15461.14 128
15462.32 121
15463.49 121
15464.67 127
15465.84 128
15467.02 131
15468.19 115
15469.37 137
15470.55 161
15471.72 143
15472.90 133
15474.07 129
15475.25 141
15476.42 120
15477.60 136
15478.77 110
15479.95 133
15481.13 131
15482.30 135
15483.48 152
15484.65 148
15485.83 149
15487.00 152
15488.18 150
15489.36 120
15490.53 131
15491.71 121
15492.89 134
15494.06 121
15495.24 145
15496.41 123
15497.59 147
15498.77 146
15499.94 134
15501.12 127
15502.30 132
15503.47 141
15504.65 122
15505.83 124
15507.00 122
15508.18 123
15509.36 176
15510.53 160
15511.71 120
15512.89 116
15514.06 138
15515.24 139
15516.42 146
15517.60 142
15518.77 153
15519.95 113
15521.13 141
15522.30 142
15523.48 117
15524.66 114
15525.84 131
15527.01 146
15528.19 118
15529.37 143
15530.55 149
15531.73 130
15532.90 140
15534.08 127
15535.26 97
15536.44 118
15537.61 137
15538.79 133
15539.97 126
15541.15 122
15542.33 125
15543.50 132
15544.68 137
15545.86 112
15547.04 124
15548.22 152
15549.40 132
15550.57 111
15551.75 118
15552.93 118
15554.11 139
15555.29 147
15556.47 148
15557.65 146
15558.82 119
15560.00 117
15561.18 116
15562.36 134
15563.54 130
15564.72 117
15565.90 134
15567.08 131
15568.26 133
15569.43 130
15570.61 147
15571.79 141
15572.97 118
15574.15 110
15575.33 136
15576.51 132
15577.69 128
15578.87 147
15580.05 142
15581.23 133
15582.41 130
15583.59 125
15584.77 132
15585.95 107
15587.13 119
15588.31 114
15589.49 149
15590.67 144
15591.85 166
15593.03 147
15594.21 130
15595.39 130
15596.57 151
15597.75 150
15598.93 111
15600.11 127
15601.29 136
15602.47 129
15603.65 109
15604.83 139
15606.01 143
15607.19 152
15608.37 131
15609.55 147
15610.73 120
15611.91 130
15613.09 139
15614.27 132
15615.45 140
15616.64 142
15617.82 137
15619.00 146
15620.18 119
15621.36 137
15622.54 139
15623.72 111
15624.90 146
15626.08 152
15627.27 165
15628.45 153
15629.63 157
15630.81 141
15631.99 130
15633.17 165
15634.35 143
15635.54 142
15636.72 163
15637.90 151
15639.08 143
15640.26 141
15641.45 134
15642.63 131
15643.81 156
15644.99 140
15646.17 145
15647.36 155
15648.54 149
15649.72 155
15650.90 113
15652.08 125
15653.27 136
15654.45 123
15655.63 134
15656.81 134
15658.00 139
15659.18 138
15660.36 192
15661.54 164
15662.73 145
15663.91 158
15665.09 159
15666.27 151
15667.46 134
15668.64 134
15669.82 132
15671.01 142
15672.19 166
15673.37 136
15674.56 166
15675.74 172
15676.92 176
15678.10 142
15679.29 123
15680.47 145
15681.65 150
15682.84 146
15684.02 154
15685.21 150
15686.39 142
15687.57 144
15688.76 141
15689.94 175
15691.12 169
15692.31 150
15693.49 178
15694.67 172
15695.86 166
15697.04 152
15698.23 166
15699.41 182
15700.59 169
15701.78 141
15702.96 138
15704.15 152
15705.33 149
15706.52 166
15707.70 164
15708.88 147
15710.07 144
15711.25 156
15712.44 163
15713.62 142
15714.81 144
15715.99 154
15717.18 135
15718.36 140
15719.55 133
15720.73 180
15721.92 154
15723.10 163
15724.29 151
15725.47 153
15726.66 181
15727.84 157
15729.03 165
15730.21 154
15731.40 182
15732.58 163
15733.77 163
15734.95 155
15736.14 150
15737.32 129
15738.51 207
15739.69 177
15740.88 181
15742.07 149
15743.25 157
15744.44 182
15745.62 146
15746.81 164
15747.99 155
15749.18 154
15750.37 141
15751.55 154
15752.74 161
15753.93 154
15755.11 153
15756.30 188
15757.48 174
15758.67 162
15759.86 144
15761.04 166
15762.23 148
15763.42 153
15764.60 155
15765.79 151
15766.98 174
15768.16 137
15769.35 134
15770.54 138
15771.72 158
15772.91 156
15774.10 172
15775.28 136
15776.47 161
15777.66 135
15778.84 158
15780.03 145
15781.22 167
15782.41 165
15783.59 151
15784.78 144
15785.97 160
15787.15 169
15788.34 160
15789.53 169
15790.72 174
15791.90 154
15793.09 148
15794.28 154
15795.47 177
15796.65 183
15797.84 165
15799.03 189
15800.22 180
15801.41 157
15802.59 150
15803.78 157
15804.97 168
15806.16 150
15807.35 119
15808.53 151
15809.72 176
15810.91 163
15812.10 157
15813.29 142
15814.48 178
15815.66 163
15816.85 154
15818.04 156
15819.23 143
15820.42 179
15821.61 154
15822.80 150
15823.98 133
15825.17 143
15826.36 123
15827.55 164
15828.74 129
15829.93 132
15831.12 148
15832.31 126
15833.50 153
15834.69 157
15835.87 134
15837.06 146
15838.25 147
15839.44 155
15840.63 146
15841.82 137
15843.01 158
15844.20 153
15845.39 144
15846.58 125
15847.77 158
15848.96 147
15850.15 139
15851.34 123
15852.53 153
15853.72 162
15854.91 136
15856.10 145
15857.29 138
15858.48 153
15859.67 115
15860.86 140
15862.05 142
15863.24 140
15864.43 145
15865.62 169
15866.81 142
15868.00 146
15869.19 144
15870.38 138
15871.57 127
15872.76 133
15873.95 148
15875.14 134
15876.33 133
15877.52 123
15878.72 143
15879.91 138
15881.10 140
15882.29 121
15883.48 154
15884.67 142
15885.86 142
15887.05 134
15888.24 153
15889.43 148
15890.63 144
15891.82 113
15893.01 125
15894.20 149
15895.39 132
15896.58 146
15897.77 124
15898.97 149
15900.16 117
15901.35 151
15902.54 118
15903.73 132
15904.92 106
15906.12 148
15907.31 161
15908.50 114
15909.69 104
15910.88 150
15912.08 171
15913.27 135
15914.46 122
15915.65 145
15916.85 158
15918.04 146
15919.23 144
15920.42 127
15921.61 150
15922.81 137
15924.00 149
15925.19 130
15926.38 124
15927.58 144
15928.77 148
15929.96 140
15931.16 141
15932.35 135
15933.54 155
15934.73 121
15935.93 123
15937.12 161
15938.31 132
15939.51 128
15940.70 130
15941.89 139
15943.09 125
15944.28 155
15945.47 128
15946.67 141
15947.86 122
15949.05 124
15950.25 145
15951.44 125
15952.63 146
15953.83 129
15955.02 134
15956.21 137
15957.41 132
15958.60 116
15959.80 128
15960.99 138
15962.18 125
15963.38 116
15964.57 143
15965.77 130
15966.96 131
15968.15 152
15969.35 136
15970.54 162
15971.74 141
15972.93 158
15974.13 120
15975.32 104
15976.51 142
15977.71 137
15978.90 94
15980.10 132
15981.29 128
15982.49 150
15983.68 146
15984.88 145
15986.07 106
15987.27 109
15988.46 126
15989.66 112
15990.85 150
15992.05 138
15993.24 163
15994.44 141
15995.63 122
15996.83 104
15998.02 134
15999.22 128
16000.41 138
16001.61 122
16002.80 126
16004.00 109
16005.20 136
16006.39 117
16007.59 106
16008.78 161
16009.98 150
16011.17 126
16012.37 125
16013.57 126
16014.76 105
16015.96 123
16017.15 130
16018.35 132
16019.55 125
16020.74 128
16021.94 129
16023.13 147
16024.33 133
16025.53 128
16026.72 128
16027.92 125
16029.12 152
16030.31 128
16031.51 119
16032.71 115
16033.90 129
16035.10 136
16036.30 135
16037.49 106
16038.69 125
16039.89 131
16041.08 126
16042.28 131
16043.48 124
16044.67 126
16045.87 120
16047.07 163
16048.27 132
16049.46 120
16050.66 115
16051.86 133
16053.06 153
16054.25 131
16055.45 109
16056.65 118
16057.84 114
16059.04 105
16060.24 109
16061.44 116
16062.64 136
16063.83 147
16065.03 157
16066.23 140
16067.43 130
16068.62 141
16069.82 145
16071.02 132
16072.22 128
16073.42 117
16074.62 119
16075.81 126
16077.01 93
16078.21 97
16079.41 125
16080.61 137
16081.81 122
16083.00 117
16084.20 102
16085.40 144
16086.60 126
16087.80 122
16089.00 119
16090.20 113
16091.39 134
16092.59 124
16093.79 130
16094.99 115
16096.19 119
16097.39 118
16098.59 125
16099.79 107
16100.99 112
16102.19 113
16103.38 121
16104.58 108
16105.78 149
16106.98 139
16108.18 139
16109.38 110
16110.58 153
16111.78 137
16112.98 118
16114.18 141
16115.38 144
16116.58 135
16117.78 148
16118.98 135
16120.18 114
16121.38 157
16122.58 141
16123.78 120
16124.98 109
16126.18 153
16127.38 115
16128.58 126
16129.78 142
16130.98 126
16132.18 102
16133.38 123
16134.58 139
16135.78 120
16136.98 122
16138.18 118
16139.38 142
16140.58 143
16141.78 138
16142.98 130
16144.19 143
16145.39 131
16146.59 132
16147.79 111
16148.99 131
16150.19 126
16151.39 150
16152.59 119
16153.79 98
16154.99 131
16156.20 151
16157.40 140
16158.60 130
16159.80 138
16161.00 138
16162.20 136
16163.40 137
16164.61 141
16165.81 122
16167.01 148
16168.21 157
16169.41 140
16170.61 113
16171.82 115
16173.02 119
16174.22 147
16175.42 134
16176.62 110
16177.82 117
16179.03 145
16180.23 136
16181.43 113
16182.63 129
16183.84 146
16185.04 126
16186.24 119
16187.44 142
16188.65 147
16189.85 122
16191.05 141
16192.25 122
16193.46 116
16194.66 125
16195.86 114
16197.06 140
16198.27 137
16199.47 138
16200.67 116
16201.87 117
16203.08 145
16204.28 114
16205.48 130
16206.69 101
16207.89 127
16209.09 115
16210.30 121
16211.50 116
16212.70 118
16213.91 146
16215.11 119
16216.31 112
16217.52 131
16218.72 129
16219.92 136
16221.13 120
16222.33 131
16223.53 119
16224.74 125
16225.94 141
16227.15 122
16228.35 139
16229.55 104
16230.76 118
16231.96 132
16233.17 146
16234.37 123
16235.57 135
16236.78 138
16237.98 141
16239.19 152
16240.39 111
16241.60 119
16242.80 116
16244.00 117
16245.21 148
16246.41 132
16247.62 122
16248.82 114
16250.03 129
16251.23 129
16252.44 126
16253.64 130
16254.85 140
16256.05 123
16257.26 112
16258.46 118
16259.67 152
16260.87 120
16262.08 129
16263.28 140
16264.49 112
16265.69 136
16266.90 147
16268.10 147
16269.31 127
16270.51 120
16271.72 128
16272.93 118
16274.13 144
16275.34 162
16276.54 157
16277.75 135
16278.95 144
16280.16 165
16281.37 125
16282.57 121
16283.78 146
16284.98 174
16286.19 141
16287.40 135
16288.60 127
16289.81 112
16291.01 120
16292.22 123
16293.43 144
16294.63 134
16295.84 130
16297.05 149
16298.25 141
16299.46 144
16300.67 127
16301.87 131
16303.08 139
16304.29 151
16305.49 125
16306.70 139
16307.91 156
16309.11 122
16310.32 121
16311.53 142
16312.73 156
16313.94 153
16315.15 138
16316.36 120
16317.56 128
16318.77 161
16319.98 141
16321.19 146
16322.39 151
16323.60 154
16324.81 160
16326.02 166
16327.22 142
16328.43 151
16329.64 120
16330.85 143
16332.05 137
16333.26 150
16334.47 130
16335.68 148
16336.88 139
16338.09 147
16339.30 140
16340.51 133
16341.72 163
16342.93 133
16344.13 118
16345.34 134
16346.55 135
16347.76 130
16348.97 133
16350.18 122
16351.38 128
16352.59 120
16353.80 126
16355.01 140
16356.22 109
16357.43 114
16358.64 129
16359.84 128
16361.05 119
16362.26 131
16363.47 128
16364.68 112
16365.89 127
16367.10 116
16368.31 128
16369.52 98
16370.73 134
16371.93 143
16373.14 115
16374.35 110
16375.56 94
16376.77 118
16377.98 112
16379.19 135
16380.40 108
16381.61 130
16382.82 145
16384.03 136
16385.24 119
16386.45 114
16387.66 126
16388.87 127
16390.08 125
16391.29 112
16392.50 111
16393.71 148
16394.92 152
16396.13 140
16397.34 130
16398.55 106
16399.76 119
16400.97 112
16402.18 124
16403.39 101
16404.60 121
16405.81 143
16407.02 112
16408.23 122
16409.44 107
16410.65 102
16411.86 133
16413.08 132
16414.29 121
16415.50 132
16416.71 123
16417.92 150
16419.13 135
16420.34 132
16421.55 116
16422.76 129
16423.97 166
16425.19 114
16426.40 127
16427.61 125
16428.82 125
16430.03 109
16431.24 121
16432.45 145
16433.67 152
16434.88 115
16436.09 141
16437.30 124
16438.51 140
16439.72 143
16440.94 119
16442.15 103
16443.36 109
16444.57 120
16445.78 112
16446.99 115
16448.21 113
16449.42 122
16450.63 120
16451.84 101
16453.06 100
16454.27 130
16455.48 145
16456.69 135
16457.90 111
16459.12 115
16460.33 121
16461.54 147
16462.75 120
16463.97 97
16465.18 116
16466.39 138
16467.61 150
16468.82 118
16470.03 107
16471.24 102
16472.46 119
16473.67 130
16474.88 110
16476.10 127
16477.31 123
16478.52 142
16479.74 135
16480.95 109
16482.16 113
16483.38 109
16484.59 134
16485.80 125
16487.02 147
16488.23 122
16489.44 123
16490.66 149
16491.87 147
16493.08 117
16494.30 111
16495.51 132
16496.73 106
16497.94 122
16499.15 140
16500.37 116
16501.58 129
16502.80 132
16504.01 124
16505.22 97
16506.44 125
16507.65 115
16508.87 138
16510.08 105
16511.30 103
16512.51 103
16513.72 123
16514.94 118
16516.15 126
16517.37 140
16518.58 113
16519.80 102
16521.01 123
16522.23 121
16523.44 110
16524.66 125
16525.87 105
16527.09 110
16528.30 128
16529.52 111
16530.73 120
16531.95 113
16533.16 118
16534.38 122
16535.59 123
16536.81 125
16538.02 112
16539.24 134
16540.45 139
16541.67 106
16542.89 102
16544.10 113
16545.32 132
16546.53 123
16547.75 117
16548.96 110
16550.18 124
16551.40 131
16552.61 121
16553.83 119
16555.04 100
16556.26 104
16557.48 95
16558.69 120
16559.91 111
16561.12 130
16562.34 142
16563.56 128
16564.77 100
16565.99 100
16567.21 109
16568.42 121
16569.64 103
16570.86 119
16572.07 121
16573.29 120
16574.51 94
16575.72 112
16576.94 110
16578.16 121
16579.37 107
16580.59 123
16581.81 124
16583.02 119
16584.24 105
16585.46 108
16586.68 114
16587.89 105
16589.11 107
16590.33 104
16591.54 127
16592.76 132
16593.98 117
16595.20 115
16596.41 104
16597.63 111
16598.85 121
16600.07 107
16601.29 124
16602.50 130
16603.72 110
16604.94 107
16606.16 106
16607.37 132
16608.59 122
16609.81 104
16611.03 118
16612.25 122
16613.46 111
16614.68 101
16615.90 110
16617.12 124
16618.34 126
16619.56 133
16620.77 93
16621.99 114
16623.21 105
16624.43 125
16625.65 133
16626.87 120
16628.09 130
16629.30 135
16630.52 125
16631.74 124
16632.96 126
16634.18 119
16635.40 111
16636.62 123
16637.84 101
16639.06 109
16640.28 114
16641.49 118
16642.71 109
16643.93 116
16645.15 115
16646.37 101
16647.59 136
16648.81 119
16650.03 108
16651.25 106
16652.47 124
16653.69 126
16654.91 110
16656.13 83
16657.35 102
16658.57 109
16659.79 115
16661.01 89
16662.23 106
16663.45 128
16664.67 134
16665.89 107
16667.11 125
16668.33 101
16669.55 110
16670.77 116
16671.99 127
16673.21 111
16674.43 118
16675.65 126
16676.87 124
16678.09 87
16679.31 106
16680.53 113
16681.75 118
16682.97 102
16684.19 104
16685.42 113
16686.64 119
16687.86 119
16689.08 104
16690.30 112
16691.52 119
16692.74 127
16693.96 122
16695.18 104
16696.40 101
16697.63 131
16698.85 128
16700.07 125
16701.29 111
16702.51 114
16703.73 127
16704.95 127
16706.18 102
16707.40 125
16708.62 100
16709.84 124
16711.06 128
16712.28 118
16713.51 111
16714.73 106
16715.95 116
16717.17 114
16718.39 116
16719.62 121
16720.84 124
16722.06 122
16723.28 121
16724.50 127
16725.73 131
16726.95 118
16728.17 101
16729.39 103
16730.62 127
16731.84 97
16733.06 94
16734.28 118
16735.51 119
16736.73 115
16737.95 126
16739.18 125
16740.40 99
16741.62 112
16742.84 120
16744.07 83
16745.29 107
16746.51 115
16747.74 121
16748.96 112
16750.18 115
16751.41 104
16752.63 127
16753.85 108
16755.08 101
16756.30 110
16757.52 115
16758.75 105
16759.97 105
16761.19 106
16762.42 107
16763.64 103
16764.86 102
16766.09 105
16767.31 102
16768.54 125
16769.76 103
16770.98 113
16772.21 122
16773.43 119
16774.66 98
16775.88 113
16777.10 106
16778.33 113
16779.55 113
16780.78 108
16782.00 133
16783.22 103
16784.45 122
16785.67 137
16786.90 108
16788.12 115
16789.35 121
16790.57 130
16791.80 110
16793.02 104
16794.25 120
16795.47 108
16796.70 111
16797.92 131
16799.15 106
16800.37 105
16801.60 117
16802.82 106
16804.05 99
16805.27 106
16806.50 121
16807.72 123
16808.95 97
16810.17 105
16811.40 129
16812.62 131
16813.85 113
16815.07 111
16816.30 109
16817.53 106
16818.75 136
16819.98 115
16821.20 108
16822.43 111
16823.65 102
16824.88 124
16826.11 128
16827.33 136
16828.56 131
16829.78 107
16831.01 125
16832.24 100
16833.46 121
16834.69 127
16835.92 132
16837.14 116
16838.37 121
16839.60 130
16840.82 103
16842.05 83
16843.27 106
16844.50 127
16845.73 99
16846.96 123
16848.18 112
16849.41 115
16850.64 104
16851.86 108
16853.09 118
16854.32 103
16855.54 113
16856.77 118
16858.00 115
16859.22 111
16860.45 116
16861.68 112
16862.91 120
16864.13 136
16865.36 132
16866.59 131
16867.82 132
16869.04 117
16870.27 114
16871.50 135
16872.73 117
16873.95 110
16875.18 121
16876.41 107
16877.64 129
16878.87 102
16880.09 109
16881.32 120
16882.55 116
16883.78 118
16885.01 114
16886.23 96
16887.46 102
16888.69 115
16889.92 141
16891.15 119
16892.38 120
16893.60 132
16894.83 155
16896.06 124
16897.29 136
16898.52 123
16899.75 120
16900.98 133
16902.20 141
16903.43 120
16904.66 133
16905.89 120
16907.12 120
16908.35 119
16909.58 122
16910.81 126
16912.04 170
16913.26 132
16914.49 142
16915.72 108
16916.95 137
16918.18 148
16919.41 141
16920.64 119
16921.87 113
16923.10 123
16924.33 121
16925.56 122
16926.79 131
16928.02 101
16929.25 101
16930.48 120
16931.71 118
16932.94 122
16934.17 110
16935.40 115
16936.63 134
16937.86 120
16939.09 145
16940.32 117
16941.55 134
16942.78 113
16944.01 106
16945.24 100
16946.47 100
16947.70 106
16948.93 102
16950.16 98
16951.39 129
16952.62 131
16953.85 138
16955.08 115
16956.31 116
16957.54 125
16958.77 110
16960.01 136
16961.24 111
16962.47 111
16963.70 106
16964.93 127
16966.16 126
16967.39 127
16968.62 124
16969.85 113
16971.08 103
16972.32 88
16973.55 102
16974.78 118
16976.01 137
16977.24 105
16978.47 116
16979.70 131
16980.94 115
16982.17 138
16983.40 135
16984.63 106
16985.86 104
16987.10 113
16988.33 120
16989.56 109
16990.79 121
16992.02 117
16993.26 119
16994.49 112
16995.72 119
16996.95 129
16998.18 88
16999.42 100
17000.65 121
17001.88 135
17003.11 117
17004.35 121
17005.58 117
17006.81 114
17008.04 113
17009.28 95
17010.51 113
17011.74 101
17012.97 110
17014.21 116
17015.44 123
17016.67 103
17017.91 96
17019.14 119
17020.37 123
17021.60 111
17022.84 105
17024.07 130
17025.30 126
17026.54 140
17027.77 116
17029.00 98
17030.24 112
17031.47 125
17032.70 97
17033.94 109
17035.17 123
17036.41 124
17037.64 130
17038.87 111
17040.11 101
17041.34 110
17042.57 85
17043.81 110
17045.04 93
17046.28 99
17047.51 118
17048.74 117
17049.98 116
17051.21 91
17052.45 107
17053.68 113
17054.92 108
17056.15 107
17057.38 107
17058.62 92
17059.85 112
17061.09 113
17062.32 131
17063.56 117
17064.79 105
17066.03 103
17067.26 136
17068.50 117
17069.73 130
17070.97 110
17072.20 93
17073.44 94
17074.67 116
17075.91 103
17077.14 110
17078.38 107
17079.61 91
17080.85 131
17082.08 120
17083.32 106
17084.55 124
17085.79 100
17087.02 125
17088.26 132
17089.49 102
17090.73 107
17091.97 111
17093.20 106
17094.44 98
17095.67 96
17096.91 109
17098.14 124
17099.38 116
17100.62 116
17101.85 114
17103.09 103
17104.32 94
17105.56 90
17106.80 79
17108.03 94
17109.27 108
17110.51 109
17111.74 113
17112.98 136
17114.21 110
17115.45 128
17116.69 110
17117.92 131
17119.16 134
17120.40 99
17121.63 126
17122.87 109
17124.11 110
17125.34 113
17126.58 102
17127.82 111
17129.06 106
17130.29 116
17131.53 117
17132.77 119
17134.00 126
17135.24 119
17136.48 131
17137.72 104
17138.95 87
17140.19 119
17141.43 125
17142.67 110
17143.90 116
17145.14 125
17146.38 111
17147.62 111
17148.85 109
17150.09 107
17151.33 114
17152.57 117
17153.80 110
17155.04 96
17156.28 103
17157.52 112
17158.76 119
17159.99 110
17161.23 89
17162.47 107
17163.71 110
17164.95 104
17166.19 116
17167.42 93
17168.66 94
17169.90 107
17171.14 125
17172.38 108
17173.62 136
17174.86 110
17176.09 103
17177.33 123
17178.57 115
17179.81 126
17181.05 131
17182.29 104
17183.53 103
17184.77 108
17186.01 124
17187.24 133
17188.48 118
17189.72 102
17190.96 86
17192.20 99
17193.44 97
17194.68 113
17195.92 126
17197.16 86
17198.40 96
17199.64 121
17200.88 95
17202.12 101
17203.36 110
17204.60 121
17205.84 103
17207.08 124
17208.32 105
17209.56 103
17210.80 104
17212.04 126
17213.28 101
17214.52 103
17215.76 137
17217.00 112
17218.24 112
17219.48 112
17220.72 107
17221.96 103
17223.20 118
17224.44 103
17225.68 119
17226.92 93
17228.16 114
17229.40 110
17230.64 104
17231.88 113
17233.12 129
17234.36 86
17235.60 115
17236.85 117
17238.09 98
17239.33 96
17240.57 111
17241.81 110
17243.05 79
17244.29 125
17245.53 116
17246.77 90
17248.02 96
17249.26 106
17250.50 100
17251.74 117
17252.98 103
17254.22 99
17255.46 118
17256.71 117
17257.95 91
17259.19 104
17260.43 105
17261.67 95
17262.91 122
17264.16 103
17265.40 113
17266.64 134
17267.88 123
17269.12 120
17270.37 139
17271.61 101
17272.85 112
17274.09 106
17275.34 93
17276.58 93
17277.82 107
17279.06 113
17280.30 103
17281.55 100
17282.79 108
17284.03 117
17285.27 127
17286.52 101
17287.76 111
17289.00 119
17290.25 130
17291.49 120
17292.73 119
17293.97 101
17295.22 116
17296.46 105
17297.70 123
17298.95 124
17300.19 101
17301.43 116
17302.68 103
17303.92 114
17305.16 118
17306.41 88
17307.65 123
17308.89 114
17310.14 102
17311.38 104
17312.62 98
17313.87 125
17315.11 85
17316.36 94
17317.60 97
17318.84 114
17320.09 118
17321.33 118
17322.58 108
17323.82 111
17325.06 88
17326.31 111
17327.55 116
17328.80 100
17330.04 105
17331.28 113
17332.53 97
17333.77 110
17335.02 112
17336.26 113
17337.51 104
17338.75 98
17340.00 90
17341.24 103
17342.48 107
17343.73 102
17344.97 110
17346.22 89
17347.46 93
17348.71 118
17349.95 111
17351.20 111
17352.44 143
17353.69 100
17354.93 122
17356.18 91
17357.42 88
17358.67 102
17359.92 115
17361.16 124
17362.41 107
17363.65 104
17364.90 107
17366.14 118
17367.39 115
17368.63 97
17369.88 110
17371.13 105
17372.37 109
17373.62 108
17374.86 101
17376.11 87
17377.35 117
17378.60 116
17379.85 118
17381.09 106
17382.34 109
17383.59 102
17384.83 114
17386.08 103
17387.32 128
17388.57 110
17389.82 107
17391.06 107
17392.31 112
17393.56 99
17394.80 128
17396.05 99
17397.30 104
17398.54 131
17399.79 132
17401.04 104
17402.28 112
17403.53 111
17404.78 89
17406.02 106
17407.27 117
17408.52 118
17409.77 105
17411.01 116
17412.26 107
17413.51 83
17414.75 101
17416.00 98
17417.25 111
17418.50 108
17419.74 100
17420.99 93
17422.24 117
17423.49 110
17424.73 117
17425.98 95
17427.23 105
17428.48 117
17429.73 95
17430.97 90
17432.22 109
17433.47 94
17434.72 113
17435.97 119
17437.21 88
17438.46 120
17439.71 82
17440.96 105
17442.21 96
17443.45 103
17444.70 105
17445.95 109
17447.20 105
17448.45 119
17449.70 111
17450.95 99
17452.19 101
17453.44 77
17454.69 108
17455.94 97
17457.19 110
17458.44 123
17459.69 109
17460.94 102
17462.19 116
17463.43 91
17464.68 133
17465.93 114
17467.18 121
17468.43 113
17469.68 101
17470.93 103
17472.18 105
17473.43 106
17474.68 88
17475.93 101
17477.18 92
17478.43 101
17479.68 88
17480.93 107
17482.18 96
17483.43 112
17484.68 103
17485.93 134
17487.17 112
17488.42 101
17489.67 124
17490.92 121
17492.18 122
17493.43 114
17494.68 109
17495.93 124
17497.18 108
17498.43 105
17499.68 91
17500.93 104
17502.18 136
17503.43 92
17504.68 103
17505.93 94
17507.18 124
17508.43 110
17509.68 101
17510.93 93
17512.18 87
17513.43 112
17514.68 119
17515.94 103
17517.19 101
17518.44 126
17519.69 121
17520.94 106
17522.19 97
17523.44 108
17524.69 109
17525.94 112
17527.20 79
17528.45 105
17529.70 100
17530.95 118
17532.20 106
17533.45 99
17534.70 93
17535.96 96
17537.21 130
17538.46 103
17539.71 89
17540.96 85
17542.22 110
17543.47 121
17544.72 101
17545.97 103
17547.22 119
17548.48 98
17549.73 90
17550.98 98
17552.23 100
17553.48 102
17554.74 112
17555.99 130
17557.24 123
17558.49 104
17559.75 99
17561.00 114
17562.25 87
17563.50 101
17564.76 95
17566.01 103
17567.26 105
17568.52 106
17569.77 116
17571.02 109
17572.27 118
17573.53 107
17574.78 113
17576.03 81
17577.29 101
17578.54 74
17579.79 103
17581.05 102
17582.30 117
17583.55 92
17584.81 107
17586.06 102
17587.31 100
17588.57 100
17589.82 97
17591.07 124
17592.33 113
17593.58 103
17594.83 99
17596.09 111
17597.34 93
17598.60 100
17599.85 97
17601.10 104
17602.36 86
17603.61 112
17604.87 97
17606.12 105
17607.37 111
17608.63 108
17609.88 121
17611.14 108
17612.39 124
17613.65 120
17614.90 110
17616.16 112
17617.41 119
17618.66 105
17619.92 97
17621.17 112
17622.43 109
17623.68 101
17624.94 94
17626.19 98
17627.45 107
17628.70 93
17629.96 90
17631.21 116
17632.47 106
17633.72 113
17634.98 95
17636.23 119
17637.49 96
17638.74 112
17640.00 109
17641.26 103
17642.51 78
17643.77 103
17645.02 121
17646.28 109
17647.53 106
17648.79 107
17650.04 109
17651.30 107
17652.56 102
17653.81 77
17655.07 118
17656.32 108
17657.58 112
17658.84 102
17660.09 108
17661.35 85
17662.60 103
17663.86 96
17665.12 89
17666.37 100
17667.63 105
17668.89 103
17670.14 99
17671.40 103
17672.66 106
17673.91 109
17675.17 112
17676.43 126
17677.68 102
17678.94 97
17680.20 101
17681.45 116
17682.71 107
17683.97 91
17685.22 90
17686.48 119
17687.74 141
17688.99 122
17690.25 109
17691.51 117
17692.77 98
17694.02 81
17695.28 123
17696.54 105
17697.80 98
17699.05 92
17700.31 105
17701.57 112
17702.83 96
17704.08 111
17705.34 114
17706.60 149
17707.86 117
17709.11 112
17710.37 103
17711.63 141
17712.89 96
17714.15 115
17715.40 103
17716.66 92
17717.92 85
17719.18 111
17720.44 110
17721.70 121
17722.95 101
17724.21 99
17725.47 102
17726.73 96
17727.99 110
17729.25 106
17730.51 105
17731.76 127
17733.02 125
17734.28 110
17735.54 111
17736.80 92
17738.06 97
17739.32 79
17740.58 105
17741.83 82
17743.09 94
17744.35 97
17745.61 90
17746.87 116
17748.13 101
17749.39 116
17750.65 97
17751.91 119
17753.17 109
17754.43 112
17755.69 86
17756.95 93
17758.21 96
17759.47 96
17760.73 105
17761.98 112
17763.24 96
17764.50 110
17765.76 109
17767.02 96
17768.28 113
17769.54 108
17770.80 106
17772.06 96
17773.32 105
17774.58 93
17775.84 108
17777.11 90
17778.37 95
17779.63 117
17780.89 117
17782.15 106
17783.41 118
17784.67 134
17785.93 90
17787.19 85
17788.45 96
17789.71 97
17790.97 107
17792.23 108
17793.49 97
17794.75 106
17796.01 91
17797.28 87
17798.54 89
17799.80 129
17801.06 100
17802.32 105
17803.58 93
17804.84 96
17806.10 103
17807.37 103
17808.63 93
17809.89 114
17811.15 108
17812.41 96
17813.67 102
17814.93 92
17816.20 105
17817.46 105
17818.72 116
17819.98 99
17821.24 89
17822.50 115
17823.77 107
17825.03 124
17826.29 114
17827.55 108
17828.81 120
17830.08 133
17831.34 106
17832.60 101
17833.86 101
17835.13 141
17836.39 108
17837.65 88
17838.91 85
17840.18 129
17841.44 127
17842.70 117
17843.96 108
17845.23 110
17846.49 127
17847.75 120
17849.01 110
17850.28 89
17851.54 100
17852.80 114
17854.07 121
17855.33 106
17856.59 110
17857.86 101
17859.12 101
17860.38 125
17861.65 102
17862.91 124
17864.17 89
17865.44 120
17866.70 119
17867.96 108
17869.23 114
17870.49 116
17871.75 122
17873.02 127
17874.28 88
17875.54 110
17876.81 115
17878.07 125
17879.34 115
17880.60 115
17881.86 109
17883.13 109
17884.39 120
17885.66 109
17886.92 125
17888.18 96
17889.45 111
17890.71 98
17891.98 117
17893.24 94
17894.51 119
17895.77 120
17897.04 125
17898.30 113
17899.56 106
17900.83 112
17902.09 113
17903.36 107
17904.62 98
17905.89 101
17907.15 118
17908.42 111
17909.68 94
17910.95 109
17912.21 106
17913.48 125
17914.74 97
17916.01 103
17917.27 94
17918.54 93
17919.80 104
17921.07 87
17922.34 99
17923.60 116
17924.87 107
17926.13 106
17927.40 119
17928.66 133
17929.93 132
17931.19 97
17932.46 122
17933.73 107
17934.99 125
17936.26 98
17937.52 99
17938.79 122
17940.06 103
17941.32 100
17942.59 96
17943.85 107
17945.12 109
17946.39 110
17947.65 91
17948.92 107
17950.19 124
17951.45 102
17952.72 91
17953.99 128
17955.25 107
17956.52 105
17957.79 102
17959.05 119
17960.32 103
17961.59 110
17962.85 102
17964.12 120
17965.39 119
17966.65 110
17967.92 114
17969.19 114
17970.45 127
17971.72 101
17972.99 118
17974.26 93
17975.52 112
17976.79 108
17978.06 113
17979.33 107
17980.59 95
17981.86 83
17983.13 94
17984.40 103
17985.66 117
17986.93 109
17988.20 101
17989.47 90
17990.73 88
17992.00 112
17993.27 111
17994.54 101
17995.81 91
17997.07 88
17998.34 100
17999.61 106
18000.88 93
18002.15 94
18003.42 122
18004.68 128
18005.95 106
18007.22 88
18008.49 114
18009.76 95
18011.03 115
18012.30 95
18013.56 107
18014.83 107
18016.10 92
18017.37 96
18018.64 103
18019.91 99
18021.18 102
18022.45 128
18023.71 101
18024.98 99
18026.25 83
18027.52 132
18028.79 114
18030.06 85
18031.33 85
18032.60 106
18033.87 110
18035.14 101
18036.41 90
18037.68 96
18038.95 98
18040.22 94
18041.49 115
18042.76 94
18044.02 78
18045.29 108
18046.56 105
18047.83 90
18049.10 84
18050.37 103
18051.64 131
18052.91 136
18054.18 113
18055.45 94
18056.72 107
18057.99 127
18059.27 121
18060.54 115
18061.81 92
18063.08 133
18064.35 116
18065.62 113
18066.89 98
18068.16 92
18069.43 109
18070.70 115
18071.97 88
18073.24 97
18074.51 109
18075.78 106
18077.05 131
18078.32 120
18079.60 89
18080.87 96
18082.14 108
18083.41 104
18084.68 97
18085.95 90
18087.22 110
18088.49 119
18089.77 117
18091.04 89
18092.31 68
18093.58 94
18094.85 121
18096.12 79
18097.39 96
18098.67 102
18099.94 104
18101.21 127
18102.48 113
18103.75 128
18105.02 71
18106.30 104
18107.57 106
18108.84 124
18110.11 118
18111.38 126
18112.66 106
18113.93 111
18115.20 97
18116.47 98
18117.75 108
18119.02 111
18120.29 96
18121.56 106
18122.84 109
18124.11 89
18125.38 93
18126.65 118
18127.93 116
18129.20 108
18130.47 114
18131.74 90
18133.02 105
18134.29 92
18135.56 106
18136.84 93
18138.11 99
18139.38 98
18140.66 121
18141.93 133
18143.20 94
18144.48 121
18145.75 127
18147.02 142
18148.30 131
18149.57 109
18150.84 113
18152.12 110
18153.39 120
18154.66 100
18155.94 113
18157.21 107
18158.48 102
18159.76 114
18161.03 122
18162.31 77
18163.58 98
18164.85 133
18166.13 113
18167.40 86
18168.68 89
18169.95 99
18171.22 121
18172.50 117
18173.77 100
18175.05 98
18176.32 128
18177.60 126
18178.87 116
18180.15 104
18181.42 99
18182.69 98
18183.97 117
18185.24 104
18186.52 112
18187.79 101
18189.07 114
18190.34 104
18191.62 92
18192.89 113
18194.17 130
18195.44 133
18196.72 113
18197.99 116
18199.27 122
18200.54 103
18201.82 113
18203.09 112
18204.37 102
18205.65 106
18206.92 113
18208.20 107
18209.47 112
18210.75 116
18212.02 92
18213.30 106
18214.57 116
18215.85 100
18217.13 114
18218.40 117
18219.68 104
18220.95 117
18222.23 105
18223.51 97
18224.78 107
18226.06 103
18227.33 113
18228.61 112
18229.89 110
18231.16 102
18232.44 99
18233.72 99
18234.99 116
18236.27 87
18237.55 112
18238.82 108
18240.10 117
18241.38 112
18242.65 104
18243.93 98
18245.21 127
18246.48 103
18247.76 87
18249.04 98
18250.31 115
18251.59 117
18252.87 102
18254.15 75
18255.42 100
18256.70 96
18257.98 78
18259.25 99
18260.53 106
18261.81 87
18263.09 120
18264.36 117
18265.64 115
18266.92 101
18268.20 101
18269.47 111
18270.75 103
18272.03 116
18273.31 105
18274.59 105
18275.86 107
18277.14 99
18278.42 103
18279.70 116
18280.98 93
18282.25 85
18283.53 99
18284.81 107
18286.09 117
18287.37 101
18288.64 105
18289.92 108
18291.20 103
18292.48 110
18293.76 111
18295.04 110
18296.32 108
18297.59 83
18298.87 114
18300.15 78
18301.43 117
18302.71 107
18303.99 98
18305.27 103
18306.55 102
18307.83 94
18309.10 97
18310.38 92
18311.66 117
18312.94 84
18314.22 101
18315.50 115
18316.78 103
18318.06 97
18319.34 97
18320.62 109
18321.90 108
18323.18 115
18324.46 110
18325.74 116
18327.02 91
18328.30 96
18329.58 89
18330.86 110
18332.14 104
18333.41 123
18334.69 121
18335.97 113
18337.25 99
18338.54 97
18339.82 105
18341.10 77
18342.38 115
18343.66 120
18344.94 105
18346.22 87
18347.50 104
18348.78 128
18350.06 88
18351.34 84
18352.62 109
18353.90 110
18355.18 104
18356.46 106
18357.74 92
18359.02 103
18360.30 94
18361.58 95
18362.87 104
18364.15 108
18365.43 112
18366.71 99
18367.99 98
18369.27 103
18370.55 97
18371.83 104
18373.11 107
18374.40 94
18375.68 106
18376.96 106
18378.24 101
18379.52 118
18380.80 90
18382.08 110
18383.37 87
18384.65 73
18385.93 85
18387.21 98
18388.49 104
18389.78 84
18391.06 103
18392.34 94
18393.62 94
18394.90 101
18396.19 116
18397.47 121
18398.75 94
18400.03 103
18401.31 87
18402.60 102
18403.88 110
18405.16 91
18406.44 90
18407.73 108
18409.01 109
18410.29 112
18411.57 84
18412.86 107
18414.14 111
18415.42 112
18416.71 102
18417.99 87
18419.27 91
18420.55 115
18421.84 90
18423.12 92
18424.40 111
18425.69 97
18426.97 113
18428.25 86
18429.54 104
18430.82 101
18432.10 111
18433.39 117
18434.67 91
18435.95 107
18437.24 90
18438.52 116
18439.80 119
18441.09 112
18442.37 104
18443.66 72
18444.94 100
18446.22 96
18447.51 116
18448.79 139
18450.08 96
18451.36 79
18452.64 106
18453.93 125
18455.21 112
18456.50 106
18457.78 113
18459.06 108
18460.35 93
18461.63 117
18462.92 123
18464.20 85
18465.49 108
18466.77 80
18468.06 109
18469.34 101
18470.63 111
18471.91 112
18473.19 98
18474.48 91
18475.76 100
18477.05 114
18478.33 111
18479.62 110
18480.90 90
18482.19 114
18483.47 93
18484.76 84
18486.05 122
18487.33 118
18488.62 100
18489.90 102
18491.19 102
18492.47 103
18493.76 91
18495.04 96
18496.33 106
18497.61 105
18498.90 100
18500.19 97
18501.47 121
18502.76 116
18504.04 106
18505.33 95
18506.62 108
18507.90 91
18509.19 103
18510.47 106
18511.76 101
18513.05 97
18514.33 111
18515.62 135
18516.90 100
18518.19 85
18519.48 106
18520.76 99
18522.05 111
18523.34 124
18524.62 123
18525.91 132
18527.20 90
18528.48 109
18529.77 86
18531.06 89
18532.34 123
18533.63 101
18534.92 105
18536.21 106
18537.49 87
18538.78 115
18540.07 145
18541.35 119
18542.64 118
18543.93 104
18545.22 111
18546.50 104
18547.79 125
18549.08 99
18550.37 94
18551.65 89
18552.94 106
18554.23 123
18555.52 125
18556.80 109
18558.09 103
18559.38 109
18560.67 107
18561.95 110
18563.24 125
18564.53 130
18565.82 104
18567.11 103
18568.39 102
18569.68 103
18570.97 134
18572.26 114
18573.55 107
18574.84 111
18576.12 111
18577.41 144
18578.70 138
18579.99 95
18581.28 111
18582.57 119
18583.86 128
18585.14 103
18586.43 103
18587.72 97
18589.01 123
18590.30 89
18591.59 113
18592.88 122
18594.17 116
18595.46 97
18596.74 108
18598.03 117
18599.32 116
18600.61 92
18601.90 107
18603.19 99
18604.48 90
18605.77 108
18607.06 104
18608.35 115
18609.64 114
18610.93 110
18612.22 126
18613.51 143
18614.80 104
18616.09 117
18617.38 119
18618.67 99
18619.96 119
18621.25 112
18622.54 113
18623.83 115
18625.12 104
18626.41 103
18627.70 116
18628.99 92
18630.28 108
18631.57 102
18632.86 122
18634.15 111
18635.44 107
18636.73 105
18638.02 112
18639.31 119
18640.60 102
18641.89 128
18643.18 111
18644.47 127
18645.76 103
18647.06 117
18648.35 88
18649.64 135
18650.93 114
18652.22 99
18653.51 120
18654.80 124
18656.09 114
18657.38 103
18658.68 99
18659.97 95
18661.26 109
18662.55 113
18663.84 117
18665.13 107
18666.42 108
18667.72 100
18669.01 148
18670.30 109
18671.59 115
18672.88 127
18674.17 102
18675.47 100
18676.76 100
18678.05 113
18679.34 98
18680.63 110
18681.93 96
18683.22 95
18684.51 100
18685.80 116
18687.09 101
18688.39 105
18689.68 91
18690.97 87
18692.26 102
18693.56 110
18694.85 78
18696.14 71
18697.43 110
18698.73 103
18700.02 99
18701.31 99
18702.60 102
18703.90 103
18705.19 108
18706.48 92
18707.78 107
18709.07 91
18710.36 121
18711.66 109
18712.95 115
18714.24 109
18715.54 104
18716.83 121
18718.12 109
18719.42 123
18720.71 94
18722.00 118
18723.30 108
18724.59 115
18725.88 110
18727.18 119
18728.47 122
18729.76 136
18731.06 116
18732.35 116
18733.65 119
18734.94 109
18736.23 125
18737.53 96
18738.82 116
18740.12 96
18741.41 118
18742.70 110
18744.00 103
18745.29 123
18746.59 115
18747.88 121
18749.18 107
18750.47 100
18751.76 111
18753.06 93
18754.35 103
18755.65 108
18756.94 93
18758.24 105
18759.53 93
18760.83 116
18762.12 90
18763.42 111
18764.71 89
18766.01 104
18767.30 101
18768.60 98
18769.89 97
18771.19 95
18772.48 91
18773.78 88
18775.07 121
18776.37 111
18777.66 105
18778.96 94
18780.25 88
18781.55 101
18782.85 115
18784.14 90
18785.44 115
18786.73 109
18788.03 97
18789.32 106
18790.62 102
18791.92 93
18793.21 126
18794.51 121
18795.80 102
18797.10 97
18798.40 85
18799.69 115
18800.99 110
18802.28 119
18803.58 93
18804.88 99
18806.17 114
18807.47 110
18808.77 110
18810.06 102
18811.36 120
18812.66 99
18813.95 116
18815.25 123
18816.55 113
18817.84 86
18819.14 104
18820.44 105
18821.73 105
18823.03 118
18824.33 121
18825.62 93
18826.92 107
18828.22 84
18829.52 92
18830.81 108
18832.11 124
18833.41 116
18834.71 104
18836.00 132
18837.30 125
18838.60 118
18839.90 113
18841.19 125
18842.49 94
18843.79 119
18845.09 113
18846.38 117
18847.68 110
18848.98 103
18850.28 110
18851.58 108
18852.87 121
18854.17 78
18855.47 117
18856.77 121
18858.07 106
18859.36 102
18860.66 100
18861.96 97
18863.26 109
18864.56 118
18865.86 88
18867.15 94
18868.45 107
18869.75 97
18871.05 87
18872.35 104
18873.65 114
18874.95 107
18876.24 107
18877.54 122
18878.84 102
18880.14 109
18881.44 102
18882.74 91
18884.04 122
18885.34 104
18886.64 121
18887.94 136
18889.24 143
18890.53 125
18891.83 110
18893.13 110
18894.43 112
18895.73 96
18897.03 101
18898.33 90
18899.63 119
18900.93 117
18902.23 110
18903.53 94
18904.83 111
18906.13 115
18907.43 110
18908.73 81
18910.03 97
18911.33 130
18912.63 99
18913.93 76
18915.23 100
18916.53 116
18917.83 124
18919.13 108
18920.43 100
18921.73 84
18923.03 104
18924.33 116
18925.63 121
18926.93 131
18928.23 103
18929.53 104
18930.84 108
18932.14 103
18933.44 108
18934.74 103
18936.04 118
18937.34 95
18938.64 125
18939.94 95
18941.24 99
18942.54 107
18943.84 120
18945.15 109
18946.45 111
18947.75 125
18949.05 101
18950.35 125
18951.65 101
18952.95 109
18954.26 93
18955.56 89
18956.86 112
18958.16 100
18959.46 87
18960.76 97
18962.07 86
18963.37 83
18964.67 101
18965.97 95
18967.27 104
18968.57 100
18969.88 119
18971.18 102
18972.48 87
18973.78 85
18975.09 132
18976.39 116
18977.69 115
18978.99 89
18980.29 93
18981.60 105
18982.90 98
18984.20 99
18985.50 108
18986.81 111
18988.11 116
18989.41 101
18990.72 76
18992.02 95
18993.32 113
18994.62 132
18995.93 95
18997.23 93
18998.53 90
18999.84 129
19001.14 116
19002.44 102
19003.75 69
19005.05 103
19006.35 97
19007.66 128
19008.96 110
19010.26 93
19011.57 121
19012.87 123
19014.17 97
19015.48 109
19016.78 77
19018.08 84
19019.39 120
19020.69 104
19021.99 88
19023.30 95
19024.60 107
19025.91 101
19027.21 101
19028.51 120
19029.82 108
19031.12 127
19032.43 84
19033.73 77
19035.04 82
19036.34 101
19037.64 117
19038.95 117
19040.25 107
19041.56 94
19042.86 115
19044.17 110
19045.47 84
19046.78 91
19048.08 105
19049.39 115
19050.69 109
19052.00 92
19053.30 125
19054.61 118
19055.91 126
19057.22 103
19058.52 96
19059.83 92
19061.13 115
19062.44 96
19063.74 113
19065.05 92
19066.35 95
19067.66 126
19068.96 120
19070.27 103
19071.57 92
19072.88 110
19074.18 103
19075.49 116
19076.80 85
19078.10 95
19079.41 90
19080.71 107
19082.02 99
19083.33 110
19084.63 74
19085.94 102
19087.24 109
19088.55 72
19089.86 109
19091.16 97
19092.47 103
19093.77 88
19095.08 110
19096.39 93
19097.69 104
19099.00 114
19100.31 91
19101.61 104
19102.92 118
19104.23 114
19105.53 102
19106.84 99
19108.15 108
19109.45 109
19110.76 107
19112.07 126
19113.37 102
19114.68 114
19115.99 92
19117.30 106
19118.60 88
19119.91 102
19121.22 86
19122.52 112
19123.83 94
19125.14 99
19126.45 117
19127.75 99
19129.06 111
19130.37 103
19131.68 102
19132.98 95
19134.29 123
19135.60 85
19136.91 87
19138.22 82
19139.52 88
19140.83 121
19142.14 127
19143.45 88
19144.76 92
19146.06 92
19147.37 104
19148.68 91
19149.99 90
19151.30 105
19152.60 83
19153.91 100
19155.22 88
19156.53 113
19157.84 84
19159.15 96
19160.46 118
19161.76 119
19163.07 94
19164.38 99
19165.69 89
19167.00 105
19168.31 115
19169.62 90
19170.93 84
19172.23 102
19173.54 122
19174.85 95
19176.16 100
19177.47 89
19178.78 105
19180.09 104
19181.40 125
19182.71 95
19184.02 99
19185.33 106
19186.64 123
19187.95 102
19189.26 90
19190.57 105
19191.87 119
19193.18 116
19194.49 91
19195.80 109
19197.11 111
19198.42 137
19199.73 97
19201.04 109
19202.35 101
19203.66 109
19204.97 129
19206.28 105
19207.59 90
19208.90 110
19210.21 115
19211.53 120
19212.84 126
19214.15 107
19215.46 97
19216.77 87
19218.08 100
19219.39 110
19220.70 109
19222.01 85
19223.32 99
19224.63 93
19225.94 94
19227.25 91
19228.56 107
19229.87 89
19231.19 88
19232.50 104
19233.81 103
19235.12 106
19236.43 99
19237.74 96
19239.05 93
19240.36 122
19241.68 97
19242.99 102
19244.30 96
19245.61 96
19246.92 79
19248.23 92
19249.54 98
19250.86 119
19252.17 130
19253.48 92
19254.79 92
19256.10 104
19257.42 96
19258.73 94
19260.04 97
19261.35 98
19262.66 104
19263.98 91
19265.29 110
19266.60 102
19267.91 110
19269.22 109
19270.54 107
19271.85 107
19273.16 116
19274.47 92
19275.79 88
19277.10 104
19278.41 93
19279.72 89
19281.04 92
19282.35 115
19283.66 114
19284.98 76
19286.29 91
19287.60 99
19288.91 107
19290.23 110
19291.54 98
19292.85 102
19294.17 98
19295.48 94
19296.79 89
19298.11 72
19299.42 92
19300.73 86
19302.05 99
19303.36 89
19304.67 84
19305.99 91
19307.30 96
19308.61 103
19309.93 94
19311.24 93
19312.56 97
19313.87 93
19315.18 93
19316.50 88
19317.81 87
19319.13 115
19320.44 90
19321.75 96
19323.07 82
19324.38 107
19325.70 106
19327.01 94
19328.32 90
19329.64 94
19330.95 97
19332.27 107
19333.58 89
19334.90 107
19336.21 96
19337.53 100
19338.84 117
19340.16 97
19341.47 93
19342.79 90
19344.10 108
19345.42 116
19346.73 99
19348.05 106
19349.36 71
19350.68 100
19351.99 95
19353.31 92
19354.62 92
19355.94 100
19357.25 99
19358.57 117
19359.88 90
19361.20 80
19362.51 81
19363.83 87
19365.14 95
19366.46 91
19367.78 102
19369.09 115
19370.41 94
19371.72 87
19373.04 80
19374.35 86
19375.67 106
19376.99 88
19378.30 101
19379.62 95
19380.93 91
19382.25 78
19383.57 105
19384.88 101
19386.20 90
19387.52 101
19388.83 78
19390.15 105
19391.47 87
19392.78 98
19394.10 102
19395.42 103
19396.73 105
19398.05 112
19399.37 82
19400.68 100
19402.00 94
19403.32 94
19404.63 92
19405.95 102
19407.27 106
19408.58 93
19409.90 101
19411.22 76
19412.54 105
19413.85 89
19415.17 99
19416.49 83
19417.80 93
19419.12 93
19420.44 104
19421.76 82
19423.07 91
19424.39 93
19425.71 104
19427.03 94
19428.35 96
19429.66 92
19430.98 91
19432.30 103
19433.62 107
19434.93 103
19436.25 132
19437.57 117
19438.89 90
19440.21 95
19441.53 88
19442.84 108
19444.16 101
19445.48 95
19446.80 86
19448.12 84
19449.44 87
19450.75 79
19452.07 89
19453.39 119
19454.71 102
19456.03 101
19457.35 119
19458.67 78
19459.98 101
19461.30 82
19462.62 100
19463.94 83
19465.26 77
19466.58 102
19467.90 77
19469.22 84
19470.54 78
19471.86 83
19473.18 87
19474.49 102
19475.81 89
19477.13 120
19478.45 97
19479.77 96
19481.09 86
19482.41 107
19483.73 114
19485.05 114
19486.37 116
19487.69 97
19489.01 92
19490.33 100
19491.65 98
19492.97 121
19494.29 107
19495.61 97
19496.93 115
19498.25 90
19499.57 95
19500.89 82
19502.21 84
19503.53 89
19504.85 94
19506.17 105
19507.49 102
19508.81 84
19510.13 85
19511.45 92
19512.77 77
19514.09 111
19515.42 99
19516.74 89
19518.06 88
19519.38 67
19520.70 86
19522.02 104
19523.34 93
19524.66 108
19525.98 117
19527.30 94
19528.62 99
19529.95 97
19531.27 102
19532.59 103
19533.91 104
19535.23 83
19536.55 102
19537.87 93
19539.20 100
19540.52 94
19541.84 113
19543.16 99
19544.48 77
19545.80 102
19547.13 98
19548.45 84
19549.77 100
19551.09 101
19552.41 88
19553.74 87
19555.06 90
19556.38 96
19557.70 71
19559.02 89
19560.35 105
19561.67 92
19562.99 76
19564.31 68
19565.64 93
19566.96 73
19568.28 87
19569.60 90
19570.93 108
19572.25 85
19573.57 88
19574.89 99
19576.22 105
19577.54 99
19578.86 93
19580.18 95
19581.51 85
19582.83 93
19584.15 108
19585.48 98
19586.80 89
19588.12 75
19589.45 112
19590.77 114
19592.09 89
19593.42 83
19594.74 86
19596.06 114
19597.39 91
19598.71 107
19600.03 90
19601.36 92
19602.68 95
19604.00 104
19605.33 92
19606.65 70
19607.98 105
19609.30 116
19610.62 94
19611.95 89
19613.27 92
19614.60 86
19615.92 113
19617.24 79
19618.57 101
19619.89 83
19621.22 111
19622.54 126
19623.87 103
19625.19 103
19626.51 109
19627.84 102
19629.16 90
19630.49 102
19631.81 103
19633.14 100
19634.46 101
19635.79 94
19637.11 74
19638.44 113
19639.76 109
19641.09 114
19642.41 89
19643.74 92
19645.06 103
19646.39 97
19647.71 91
19649.04 100
19650.36 75
19651.69 87
19653.01 107
19654.34 95
19655.66 87
19656.99 110
19658.32 118
19659.64 108
19660.97 94
19662.29 88
19663.62 88
19664.94 94
19666.27 94
19667.60 84
19668.92 101
19670.25 88
19671.57 85
19672.90 93
19674.23 83
19675.55 83
19676.88 92
19678.20 87
19679.53 110
19680.86 79
19682.18 93
19683.51 114
19684.84 108
19686.16 106
19687.49 86
19688.82 91
19690.14 95
19691.47 107
19692.80 99
19694.12 86
19695.45 97
19696.78 80
19698.10 98
19699.43 89
19700.76 82
19702.08 75
19703.41 99
19704.74 110
19706.07 89
19707.39 85
19708.72 93
19710.05 93
19711.37 103
19712.70 107
19714.03 91
19715.36 115
19716.68 78
19718.01 90
19719.34 97
19720.67 84
19721.99 82
19723.32 111
19724.65 91
19725.98 82
19727.31 91
19728.63 102
19729.96 95
19731.29 66
19732.62 92
19733.95 98
19735.27 90
19736.60 84
19737.93 90
19739.26 79
19740.59 72
19741.92 81
19743.24 91
19744.57 75
19745.90 81
19747.23 72
19748.56 104
19749.89 96
19751.22 92
19752.54 86
19753.87 107
19755.20 86
19756.53 97
19757.86 77
19759.19 92
19760.52 87
19761.85 77
19763.18 83
19764.50 88
19765.83 96
19767.16 80
19768.49 104
19769.82 78
19771.15 80
19772.48 87
19773.81 89
19775.14 105
19776.47 87
19777.80 83
19779.13 91
19780.46 93
19781.79 95
19783.12 90
19784.45 69
19785.78 72
19787.11 92
19788.44 84
19789.77 78
19791.10 84
19792.43 120
19793.76 94
19795.09 103
19796.42 94
19797.75 98
19799.08 86
19800.41 73
19801.74 77
19803.07 86
19804.40 98
19805.73 108
19807.06 84
19808.39 104
19809.72 81
19811.05 103
19812.38 108
19813.71 101
19815.05 94
19816.38 85
19817.71 88
19819.04 84
19820.37 85
19821.70 79
19823.03 88
19824.36 116
19825.69 95
19827.03 77
19828.36 89
19829.69 92
19831.02 86
19832.35 89
19833.68 88
19835.01 97
19836.35 107
19837.68 89
19839.01 95
19840.34 88
19841.67 87
19843.00 88
19844.34 88
19845.67 81
19847.00 81
19848.33 81
19849.66 72
19851.00 85
19852.33 81
19853.66 96
19854.99 97
19856.32 116
19857.66 98
19858.99 86
19860.32 85
19861.65 102
19862.99 103
19864.32 71
19865.65 112
19866.98 84
19868.32 94
19869.65 89
19870.98 93
19872.31 99
19873.65 75
19874.98 89
19876.31 80
19877.65 64
19878.98 97
19880.31 87
19881.65 81
19882.98 93
19884.31 93
19885.64 94
19886.98 93
19888.31 96
19889.64 97
19890.98 89
19892.31 80
19893.64 77
19894.98 84
19896.31 114
19897.65 82
19898.98 81
19900.31 102
19901.65 94
19902.98 108
19904.31 77
19905.65 111
19906.98 94
19908.32 91
19909.65 89
19910.98 103
19912.32 89
19913.65 90
19914.99 106
19916.32 96
19917.66 87
19918.99 95
19920.32 97
19921.66 98
19922.99 99
19924.33 83
19925.66 102
19927.00 121
19928.33 103
19929.67 90
19931.00 98
19932.34 106
19933.67 78
19935.01 99
19936.34 108
19937.68 104
19939.01 80
19940.35 81
19941.68 70
19943.02 83
19944.35 86
19945.69 105
19947.02 134
19948.36 98
19949.69 90
19951.03 100
19952.36 120
19953.70 113
19955.03 100
19956.37 91
19957.71 93
19959.04 91
19960.38 102
19961.71 83
19963.05 94
19964.38 95
19965.72 111
19967.06 106
19968.39 89
19969.73 99
19971.06 94
19972.40 96
19973.74 78
19975.07 99
19976.41 108
19977.75 106
19979.08 122
19980.42 94
19981.75 108
19983.09 84
19984.43 97
19985.76 94
19987.10 89
19988.44 68
19989.77 87
19991.11 85
19992.45 99
19993.78 101
19995.12 107
19996.46 114
19997.80 97
19999.13 88
20000.47 97
20001.81 113
20003.14 101
20004.48 89
20005.82 92
20007.16 90
20008.49 72
20009.83 97
20011.17 93
20012.51 93
20013.84 85
20015.18 107
20016.52 116
20017.86 88
20019.19 84
20020.53 88
20021.87 87
20023.21 78
20024.55 89
20025.88 95
20027.22 80
20028.56 95
20029.90 108
20031.24 95
20032.57 84
20033.91 91
20035.25 109
20036.59 85
20037.93 74
20039.26 95
20040.60 94
20041.94 95
20043.28 96
20044.62 82
20045.96 127
20047.30 106
20048.63 91
20049.97 99
20051.31 98
20052.65 99
20053.99 84
20055.33 106
20056.67 118
20058.01 111
20059.35 109
20060.69 97
20062.02 88
20063.36 100
20064.70 111
20066.04 110
20067.38 100
20068.72 96
20070.06 105
20071.40 114
20072.74 106
20074.08 80
20075.42 95
20076.76 90
20078.10 95
20079.44 111
20080.78 97
20082.12 90
20083.46 81
20084.80 101
20086.14 116
20087.48 95
20088.82 82
20090.16 114
20091.50 101
20092.84 88
20094.18 93
20095.52 94
20096.86 92
20098.20 74
20099.54 106
20100.88 102
20102.22 81
20103.56 97
20104.90 84
20106.24 103
20107.58 91
20108.92 98
20110.26 114
20111.60 98
20112.95 87
20114.29 95
20115.63 111
20116.97 83
20118.31 105
20119.65 117
20120.99 121
20122.33 91
20123.67 105
20125.02 100
20126.36 99
20127.70 84
20129.04 110
20130.38 111
20131.72 79
20133.06 111
20134.41 99
20135.75 110
