# Supplementary material for: MALDI-TOF MS typing enables the classification of brewing yeasts of the genus Saccharomyces to major beer styles
Source: PLoS One. 2017 Aug 9;12(8):e0181694. doi: 10.1371/journal.pone.0181694 (PMC5549903; doi:10.1371/journal.pone.0181694)
Supplement: S1 File — The directory includes 90 raw files and was zipped to “.zip”; the folder has three strains with 30 spectra per strain; S1 Text explains the raw files with an example and Table 1 represents the yeast strains used within the experiment. (ZIP) [file pone.0181694.s004.zip › 1-3/30250-68-OG-WB-WB-YPG-18h-E-E_2015-07-15_3_0_A3_1.dat]

2000.53 1077
2000.95 1165
2001.37 1244
2001.79 1133
2002.21 1193
2002.64 1238
2003.06 1149
2003.48 1033
2003.90 1158
2004.32 1156
2004.75 1095
2005.17 1003
2005.59 1020
2006.01 1126
2006.43 1142
2006.86 1210
2007.28 1127
2007.70 1117
2008.12 1089
2008.55 1201
2008.97 1343
2009.39 1165
2009.81 1102
2010.24 1186
2010.66 1151
2011.08 1121
2011.50 1173
2011.93 1151
2012.35 1106
2012.77 1173
2013.20 1072
2013.62 1049
2014.04 982
2014.46 1035
2014.89 1077
2015.31 1112
2015.73 1103
2016.16 1005
2016.58 1084
2017.00 1022
2017.43 1112
2017.85 1176
2018.27 1130
2018.70 1168
2019.12 1254
2019.54 1138
2019.97 1084
2020.39 964
2020.82 1068
2021.24 1081
2021.66 1114
2022.09 1038
2022.51 1156
2022.94 959
2023.36 980
2023.78 1032
2024.21 984
2024.63 974
2025.06 980
2025.48 965
2025.90 1143
2026.33 1149
2026.75 1003
2027.18 961
2027.60 1050
2028.03 966
2028.45 929
2028.88 990
2029.30 1149
2029.72 1085
2030.15 967
2030.57 1005
2031.00 1072
2031.42 1008
2031.85 966
2032.27 1038
2032.70 1051
2033.12 1051
2033.55 1169
2033.97 1232
2034.40 1139
2034.82 1180
2035.25 1131
2035.67 984
2036.10 1050
2036.52 1048
2036.95 1103
2037.38 988
2037.80 963
2038.23 998
2038.65 1069
2039.08 1073
2039.50 1042
2039.93 1024
2040.36 1039
2040.78 938
2041.21 913
2041.63 908
2042.06 987
2042.48 1141
2042.91 1040
2043.34 1071
2043.76 1098
2044.19 988
2044.62 1152
2045.04 1241
2045.47 1153
2045.89 1187
2046.32 1123
2046.75 1010
2047.17 1174
2047.60 1141
2048.03 1156
2048.45 1187
2048.88 1242
2049.31 1364
2049.73 1251
2050.16 1038
2050.59 1102
2051.01 1165
2051.44 1181
2051.87 1135
2052.29 1056
2052.72 979
2053.15 1137
2053.58 1154
2054.00 1245
2054.43 1259
2054.86 1137
2055.28 971
2055.71 1106
2056.14 1218
2056.57 1231
2056.99 1171
2057.42 1055
2057.85 960
2058.28 1041
2058.71 1100
2059.13 1059
2059.56 1130
2059.99 1129
2060.42 1099
2060.84 1030
2061.27 1213
2061.70 1081
2062.13 1178
2062.56 1340
2062.98 1208
2063.41 1223
2063.84 1287
2064.27 1324
2064.70 1493
2065.13 1464
2065.55 1324
2065.98 1415
2066.41 1368
2066.84 1412
2067.27 1264
2067.70 1341
2068.13 1398
2068.55 1238
2068.98 1042
2069.41 1014
2069.84 1090
2070.27 1037
2070.70 1082
2071.13 1157
2071.56 1065
2071.99 968
2072.41 1025
2072.84 1177
2073.27 1208
2073.70 1156
2074.13 1147
2074.56 1017
2074.99 1091
2075.42 1179
2075.85 1086
2076.28 1029
2076.71 1175
2077.14 1158
2077.57 1162
2078.00 1126
2078.43 1069
2078.86 1031
2079.29 1116
2079.72 1181
2080.15 1073
2080.58 1050
2081.01 1089
2081.44 1095
2081.87 1036
2082.30 1066
2082.73 1122
2083.16 1097
2083.59 965
2084.02 1015
2084.45 1147
2084.88 1160
2085.31 1099
2085.74 1112
2086.17 1140
2086.60 1119
2087.03 1129
2087.46 1119
2087.89 1096
2088.32 1268
2088.75 1155
2089.18 1167
2089.62 1207
2090.05 1097
2090.48 1146
2090.91 946
2091.34 1142
2091.77 1121
2092.20 920
2092.63 1058
2093.06 1170
2093.49 1200
2093.93 1229
2094.36 1081
2094.79 1047
2095.22 1097
2095.65 1082
2096.08 1107
2096.52 1081
2096.95 961
2097.38 1007
2097.81 970
2098.24 956
2098.67 1029
2099.11 1015
2099.54 1122
2099.97 881
2100.40 841
2100.83 806
2101.27 938
2101.70 894
2102.13 938
2102.56 981
2102.99 1030
2103.43 1049
2103.86 1072
2104.29 968
2104.72 1009
2105.16 1280
2105.59 1130
2106.02 1120
2106.45 1051
2106.89 1085
2107.32 1203
2107.75 966
2108.19 1179
2108.62 1132
2109.05 1123
2109.48 1074
2109.92 1026
2110.35 965
2110.78 1044
2111.22 930
2111.65 1141
2112.08 1103
2112.52 1136
2112.95 948
2113.38 1158
2113.82 1032
2114.25 1045
2114.68 1039
2115.12 1133
2115.55 1159
2115.98 1029
2116.42 936
2116.85 969
2117.28 981
2117.72 1028
2118.15 1169
2118.59 1042
2119.02 940
2119.45 946
2119.89 960
2120.32 994
2120.76 1041
2121.19 1109
2121.62 989
2122.06 935
2122.49 1022
2122.93 923
2123.36 862
2123.80 933
2124.23 1047
2124.66 878
2125.10 890
2125.53 955
2125.97 1053
2126.40 1032
2126.84 826
2127.27 885
2127.71 985
2128.14 988
2128.58 1026
2129.01 1115
2129.45 1263
2129.88 1181
2130.32 1178
2130.75 1090
2131.19 1001
2131.62 1069
2132.06 1023
2132.49 1055
2132.93 942
2133.36 979
2133.80 1055
2134.23 916
2134.67 1091
2135.11 1017
2135.54 1072
2135.98 1024
2136.41 1033
2136.85 1073
2137.28 1017
2137.72 1101
2138.16 956
2138.59 1065
2139.03 1059
2139.46 975
2139.90 1066
2140.34 1001
2140.77 1150
2141.21 1145
2141.64 1109
2142.08 1069
2142.52 910
2142.95 1059
2143.39 973
2143.83 1096
2144.26 1059
2144.70 1138
2145.14 1041
2145.57 1151
2146.01 1171
2146.45 1175
2146.88 1112
2147.32 1296
2147.76 1250
2148.19 1228
2148.63 1229
2149.07 1080
2149.50 1156
2149.94 1116
2150.38 1190
2150.81 1101
2151.25 1237
2151.69 1197
2152.13 1121
2152.56 1086
2153.00 1123
2153.44 1161
2153.88 1031
2154.31 973
2154.75 1063
2155.19 1122
2155.63 1162
2156.06 1083
2156.50 1246
2156.94 1242
2157.38 1200
2157.82 1103
2158.25 1078
2158.69 1113
2159.13 1185
2159.57 1059
2160.01 1039
2160.44 1025
2160.88 1041
2161.32 1105
2161.76 1074
2162.20 1134
2162.63 1059
2163.07 1030
2163.51 1046
2163.95 1093
2164.39 1111
2164.83 1100
2165.27 1024
2165.70 1057
2166.14 963
2166.58 1116
2167.02 1170
2167.46 1090
2167.90 979
2168.34 1078
2168.78 1227
2169.22 1237
2169.65 1245
2170.09 1169
2170.53 1100
2170.97 1345
2171.41 1172
2171.85 1230
2172.29 1208
2172.73 1263
2173.17 1353
2173.61 1295
2174.05 1093
2174.49 1197
2174.93 1213
2175.37 1360
2175.81 1535
2176.25 1401
2176.69 1281
2177.13 1210
2177.57 1134
2178.01 1182
2178.45 1257
2178.89 1108
2179.33 1115
2179.77 976
2180.21 1008
2180.65 1033
2181.09 1070
2181.53 1123
2181.97 1166
2182.41 1096
2182.85 1052
2183.29 965
2183.73 1029
2184.17 969
2184.61 1067
2185.05 1172
2185.49 1013
2185.93 1047
2186.37 1161
2186.81 883
2187.25 961
2187.69 1024
2188.14 1041
2188.58 1060
2189.02 1161
2189.46 1112
2189.90 1024
2190.34 1235
2190.78 1165
2191.22 1226
2191.66 1124
2192.11 1105
2192.55 1092
2192.99 1095
2193.43 1058
2193.87 1151
2194.31 1148
2194.76 1291
2195.20 1365
2195.64 1417
2196.08 1204
2196.52 1202
2196.96 1187
2197.41 1266
2197.85 1206
2198.29 1247
2198.73 1339
2199.17 1322
2199.62 1240
2200.06 1089
2200.50 1163
2200.94 1264
2201.38 1133
2201.83 1160
2202.27 1249
2202.71 1174
2203.15 1257
2203.60 1169
2204.04 1113
2204.48 1261
2204.92 1144
2205.37 1202
2205.81 1201
2206.25 1100
2206.70 1107
2207.14 1103
2207.58 1176
2208.02 1085
2208.47 1197
2208.91 1237
2209.35 1103
2209.80 1192
2210.24 1117
2210.68 1026
2211.13 1155
2211.57 1111
2212.01 1089
2212.46 1066
2212.90 1028
2213.34 919
2213.79 1092
2214.23 1186
2214.67 1057
2215.12 995
2215.56 1104
2216.00 1013
2216.45 1040
2216.89 994
2217.34 1026
2217.78 1079
2218.22 1045
2218.67 1041
2219.11 949
2219.56 1066
2220.00 1171
2220.44 1173
2220.89 1094
2221.33 1053
2221.78 1081
2222.22 1125
2222.67 1104
2223.11 1197
2223.55 1203
2224.00 1073
2224.44 1240
2224.89 1185
2225.33 1084
2225.78 1032
2226.22 1190
2226.67 1177
2227.11 1194
2227.56 1208
2228.00 1099
2228.45 1262
2228.89 1151
2229.34 1143
2229.78 1203
2230.23 1166
2230.67 1115
2231.12 1188
2231.56 1122
2232.01 1180
2232.45 1139
2232.90 1255
2233.35 1181
2233.79 1104
2234.24 1049
2234.68 1192
2235.13 1102
2235.57 1146
2236.02 1130
2236.46 1153
2236.91 1058
2237.36 1058
2237.80 1063
2238.25 1210
2238.69 1161
2239.14 1063
2239.59 952
2240.03 980
2240.48 994
2240.92 980
2241.37 921
2241.82 969
2242.26 1007
2242.71 941
2243.16 1007
2243.60 998
2244.05 1011
2244.50 878
2244.94 892
2245.39 882
2245.84 982
2246.28 1003
2246.73 975
2247.18 1038
2247.62 1069
2248.07 1006
2248.52 1080
2248.96 970
2249.41 1033
2249.86 995
2250.31 1055
2250.75 1022
2251.20 1035
2251.65 982
2252.10 1006
2252.54 917
2252.99 994
2253.44 1027
2253.89 941
2254.33 1143
2254.78 925
2255.23 990
2255.68 930
2256.12 924
2256.57 997
2257.02 1030
2257.47 885
2257.91 878
2258.36 919
2258.81 957
2259.26 1022
2259.71 1142
2260.16 1086
2260.60 984
2261.05 1010
2261.50 1014
2261.95 982
2262.40 945
2262.84 1196
2263.29 1232
2263.74 1133
2264.19 1089
2264.64 1135
2265.09 1113
2265.54 1119
2265.98 1104
2266.43 1048
2266.88 986
2267.33 975
2267.78 1124
2268.23 1045
2268.68 1170
2269.13 1064
2269.58 1226
2270.03 1290
2270.47 1152
2270.92 1094
2271.37 1131
2271.82 1207
2272.27 1136
2272.72 1065
2273.17 878
2273.62 1183
2274.07 1168
2274.52 1325
2274.97 1145
2275.42 1022
2275.87 1030
2276.32 980
2276.77 937
2277.22 1005
2277.67 1030
2278.12 1058
2278.57 1214
2279.02 1059
2279.47 1130
2279.92 1141
2280.37 959
2280.82 1039
2281.27 906
2281.72 1177
2282.17 1160
2282.62 1105
2283.07 890
2283.52 1046
2283.97 1029
2284.42 971
2284.87 994
2285.32 1056
2285.77 1096
2286.22 1030
2286.67 1078
2287.13 1109
2287.58 1218
2288.03 1412
2288.48 1508
2288.93 1447
2289.38 1504
2289.83 1739
2290.28 1748
2290.73 1839
2291.18 1728
2291.64 1666
2292.09 1711
2292.54 1577
2292.99 1497
2293.44 1364
2293.89 1418
2294.34 1453
2294.80 1138
2295.25 1142
2295.70 1149
2296.15 1103
2296.60 1014
2297.05 988
2297.51 1088
2297.96 963
2298.41 1072
2298.86 972
2299.31 901
2299.77 907
2300.22 965
2300.67 883
2301.12 903
2301.57 1014
2302.03 974
2302.48 1099
2302.93 963
2303.38 988
2303.84 1040
2304.29 1088
2304.74 1143
2305.19 1007
2305.65 963
2306.10 1119
2306.55 1048
2307.01 1063
2307.46 1134
2307.91 1036
2308.36 1003
2308.82 1076
2309.27 1043
2309.72 1158
2310.18 1170
2310.63 1202
2311.08 1182
2311.54 1185
2311.99 1014
2312.44 1052
2312.90 963
2313.35 1001
2313.80 1011
2314.26 1037
2314.71 1167
2315.16 1131
2315.62 1077
2316.07 1195
2316.52 1085
2316.98 1120
2317.43 1135
2317.88 1142
2318.34 1208
2318.79 963
2319.25 1019
2319.70 1039
2320.15 1002
2320.61 1000
2321.06 1051
2321.52 1020
2321.97 915
2322.43 1021
2322.88 1038
2323.33 1054
2323.79 1222
2324.24 1273
2324.70 1210
2325.15 1567
2325.61 1589
2326.06 1316
2326.52 1312
2326.97 1249
2327.43 1232
2327.88 1304
2328.34 1181
2328.79 1189
2329.25 1010
2329.70 1065
2330.16 1076
2330.61 1070
2331.07 953
2331.52 1019
2331.98 980
2332.43 1115
2332.89 1176
2333.34 1244
2333.80 1174
2334.25 1026
2334.71 1054
2335.16 1081
2335.62 1135
2336.08 1107
2336.53 1114
2336.99 1088
2337.44 880
2337.90 1025
2338.35 955
2338.81 942
2339.27 986
2339.72 1019
2340.18 945
2340.63 1094
2341.09 1188
2341.55 1024
2342.00 955
2342.46 887
2342.91 811
2343.37 911
2343.83 1024
2344.28 1043
2344.74 1015
2345.20 855
2345.65 1017
2346.11 947
2346.57 904
2347.02 941
2347.48 1028
2347.94 916
2348.39 1073
2348.85 1116
2349.31 1056
2349.76 975
2350.22 946
2350.68 948
2351.14 938
2351.59 888
2352.05 910
2352.51 845
2352.96 1068
2353.42 1033
2353.88 916
2354.34 1048
2354.79 865
2355.25 910
2355.71 1012
2356.17 946
2356.62 937
2357.08 918
2357.54 977
2358.00 969
2358.46 1128
2358.91 1008
2359.37 1192
2359.83 974
2360.29 1015
2360.74 1044
2361.20 1195
2361.66 1158
2362.12 1055
2362.58 1033
2363.04 1056
2363.49 956
2363.95 966
2364.41 1038
2364.87 1037
2365.33 991
2365.79 966
2366.24 1055
2366.70 1136
2367.16 1063
2367.62 1111
2368.08 909
2368.54 1026
2369.00 1125
2369.46 977
2369.91 1027
2370.37 1184
2370.83 1093
2371.29 1079
2371.75 1028
2372.21 1102
2372.67 1106
2373.13 1082
2373.59 1051
2374.05 1056
2374.51 1094
2374.97 1210
2375.42 1355
2375.88 1355
2376.34 1153
2376.80 1163
2377.26 1199
2377.72 1185
2378.18 1222
2378.64 1164
2379.10 1054
2379.56 955
2380.02 801
2380.48 931
2380.94 900
2381.40 907
2381.86 997
2382.32 900
2382.78 1007
2383.24 1001
2383.70 971
2384.16 928
2384.62 938
2385.08 961
2385.54 1001
2386.00 1007
2386.47 1016
2386.93 1001
2387.39 912
2387.85 1007
2388.31 961
2388.77 843
2389.23 1042
2389.69 1065
2390.15 1005
2390.61 1073
2391.07 1125
2391.53 980
2391.99 912
2392.46 988
2392.92 972
2393.38 909
2393.84 1014
2394.30 1012
2394.76 1076
2395.22 1083
2395.68 1005
2396.15 1000
2396.61 1009
2397.07 946
2397.53 1084
2397.99 1043
2398.45 1004
2398.92 1043
2399.38 1026
2399.84 1069
2400.30 1020
2400.76 1105
2401.23 989
2401.69 1081
2402.15 1035
2402.61 996
2403.07 939
2403.54 1091
2404.00 1010
2404.46 915
2404.92 934
2405.38 1027
2405.85 1067
2406.31 1090
2406.77 973
2407.23 850
2407.70 899
2408.16 1030
2408.62 1079
2409.08 936
2409.55 954
2410.01 944
2410.47 928
2410.94 1005
2411.40 1049
2411.86 853
2412.32 940
2412.79 999
2413.25 1085
2413.71 1100
2414.18 1034
2414.64 1091
2415.10 984
2415.57 1058
2416.03 1058
2416.49 1205
2416.96 1036
2417.42 1041
2417.88 1109
2418.35 1049
2418.81 1158
2419.28 1124
2419.74 1005
2420.20 1024
2420.67 1203
2421.13 1034
2421.59 939
2422.06 968
2422.52 947
2422.99 976
2423.45 992
2423.91 951
2424.38 1019
2424.84 1021
2425.31 1142
2425.77 1073
2426.24 954
2426.70 917
2427.16 1048
2427.63 1050
2428.09 888
2428.56 1024
2429.02 981
2429.49 1005
2429.95 1047
2430.42 973
2430.88 932
2431.35 1008
2431.81 910
2432.28 956
2432.74 879
2433.21 1023
2433.67 915
2434.14 922
2434.60 975
2435.07 913
2435.53 1032
2436.00 1143
2436.46 1021
2436.93 946
2437.39 891
2437.86 931
2438.32 1084
2438.79 1060
2439.26 879
2439.72 799
2440.19 898
2440.65 946
2441.12 1017
2441.58 1005
2442.05 1004
2442.52 976
2442.98 1099
2443.45 1072
2443.91 1105
2444.38 1034
2444.85 981
2445.31 962
2445.78 991
2446.24 1003
2446.71 958
2447.18 998
2447.64 877
2448.11 869
2448.58 934
2449.04 947
2449.51 997
2449.98 931
2450.44 1069
2450.91 1045
2451.38 839
2451.84 1017
2452.31 1039
2452.78 1012
2453.24 980
2453.71 865
2454.18 859
2454.64 1035
2455.11 1007
2455.58 1020
2456.05 874
2456.51 978
2456.98 913
2457.45 970
2457.92 1052
2458.38 1030
2458.85 956
2459.32 929
2459.79 940
2460.25 838
2460.72 978
2461.19 957
2461.66 917
2462.12 937
2462.59 1018
2463.06 997
2463.53 885
2464.00 851
2464.46 952
2464.93 938
2465.40 956
2465.87 1013
2466.34 967
2466.80 892
2467.27 984
2467.74 937
2468.21 857
2468.68 996
2469.15 969
2469.61 974
2470.08 960
2470.55 933
2471.02 957
2471.49 879
2471.96 865
2472.43 868
2472.89 932
2473.36 910
2473.83 992
2474.30 897
2474.77 941
2475.24 886
2475.71 880
2476.18 852
2476.65 815
2477.12 946
2477.59 1069
2478.05 1016
2478.52 901
2478.99 829
2479.46 831
2479.93 917
2480.40 917
2480.87 767
2481.34 889
2481.81 733
2482.28 895
2482.75 874
2483.22 926
2483.69 899
2484.16 1020
2484.63 970
2485.10 913
2485.57 988
2486.04 944
2486.51 981
2486.98 1104
2487.45 1049
2487.92 980
2488.39 961
2488.86 1055
2489.33 1036
2489.80 1095
2490.27 1075
2490.74 983
2491.21 940
2491.68 897
2492.15 911
2492.62 1002
2493.10 1059
2493.57 922
2494.04 867
2494.51 873
2494.98 893
2495.45 900
2495.92 989
2496.39 945
2496.86 1030
2497.33 855
2497.80 994
2498.28 950
2498.75 897
2499.22 881
2499.69 963
2500.16 1027
2500.63 872
2501.10 1025
2501.58 907
2502.05 862
2502.52 974
2502.99 981
2503.46 980
2503.93 1148
2504.41 1161
2504.88 979
2505.35 981
2505.82 929
2506.29 1002
2506.76 979
2507.24 1101
2507.71 1024
2508.18 1033
2508.65 1082
2509.13 1050
2509.60 1087
2510.07 1007
2510.54 1181
2511.01 1054
2511.49 1010
2511.96 1052
2512.43 1112
2512.90 1135
2513.38 1226
2513.85 1109
2514.32 1003
2514.80 983
2515.27 984
2515.74 907
2516.21 1026
2516.69 967
2517.16 938
2517.63 821
2518.11 884
2518.58 974
2519.05 964
2519.53 984
2520.00 875
2520.47 937
2520.95 969
2521.42 889
2521.89 913
2522.37 1022
2522.84 923
2523.31 936
2523.79 920
2524.26 828
2524.73 956
2525.21 923
2525.68 1022
2526.16 1041
2526.63 1088
2527.10 1108
2527.58 1081
2528.05 1080
2528.52 966
2529.00 870
2529.47 999
2529.95 932
2530.42 996
2530.90 1000
2531.37 1070
2531.84 1029
2532.32 1061
2532.79 1182
2533.27 1029
2533.74 1158
2534.22 1128
2534.69 977
2535.17 1058
2535.64 954
2536.12 964
2536.59 1051
2537.07 1046
2537.54 1012
2538.02 1027
2538.49 1073
2538.97 1099
2539.44 1048
2539.92 1013
2540.39 1087
2540.87 1054
2541.34 1048
2541.82 1124
2542.29 1137
2542.77 1088
2543.24 1053
2543.72 1065
2544.19 1112
2544.67 1175
2545.14 1149
2545.62 1003
2546.10 1067
2546.57 1133
2547.05 1137
2547.52 1186
2548.00 1122
2548.47 1163
2548.95 1131
2549.43 1035
2549.90 1193
2550.38 1166
2550.86 985
2551.33 1107
2551.81 1174
2552.28 1217
2552.76 1202
2553.24 1098
2553.71 1082
2554.19 1090
2554.67 1031
2555.14 1010
2555.62 882
2556.10 966
2556.57 1077
2557.05 998
2557.53 904
2558.00 994
2558.48 1170
2558.96 1035
2559.43 1066
2559.91 1016
2560.39 969
2560.86 908
2561.34 1059
2561.82 1059
2562.30 972
2562.77 882
2563.25 848
2563.73 879
2564.21 968
2564.68 1011
2565.16 1065
2565.64 955
2566.12 1026
2566.59 1069
2567.07 964
2567.55 883
2568.03 827
2568.50 942
2568.98 987
2569.46 981
2569.94 964
2570.42 1034
2570.89 897
2571.37 906
2571.85 991
2572.33 985
2572.81 973
2573.28 892
2573.76 976
2574.24 964
2574.72 872
2575.20 857
2575.68 949
2576.15 964
2576.63 920
2577.11 824
2577.59 908
2578.07 958
2578.55 938
2579.03 927
2579.50 943
2579.98 875
2580.46 980
2580.94 953
2581.42 913
2581.90 1058
2582.38 1009
2582.86 1067
2583.34 1044
2583.82 894
2584.30 815
2584.77 945
2585.25 917
2585.73 1030
2586.21 1073
2586.69 917
2587.17 906
2587.65 952
2588.13 930
2588.61 1043
2589.09 1005
2589.57 949
2590.05 1006
2590.53 934
2591.01 897
2591.49 822
2591.97 847
2592.45 863
2592.93 989
2593.41 835
2593.89 910
2594.37 1065
2594.85 962
2595.33 896
2595.81 1009
2596.29 1019
2596.77 979
2597.25 915
2597.73 909
2598.21 1079
2598.69 920
2599.17 997
2599.65 912
2600.14 890
2600.62 929
2601.10 967
2601.58 899
2602.06 1041
2602.54 1083
2603.02 997
2603.50 868
2603.98 852
2604.46 893
2604.95 926
2605.43 955
2605.91 986
2606.39 905
2606.87 949
2607.35 983
2607.83 970
2608.31 952
2608.80 991
2609.28 786
2609.76 850
2610.24 826
2610.72 869
2611.20 866
2611.69 947
2612.17 786
2612.65 958
2613.13 870
2613.61 985
2614.10 932
2614.58 921
2615.06 1042
2615.54 1075
2616.02 1025
2616.51 922
2616.99 863
2617.47 956
2617.95 982
2618.44 1027
2618.92 989
2619.40 964
2619.88 890
2620.37 1111
2620.85 992
2621.33 991
2621.81 984
2622.30 1047
2622.78 968
2623.26 982
2623.75 935
2624.23 922
2624.71 1041
2625.19 905
2625.68 856
2626.16 1021
2626.64 990
2627.13 1007
2627.61 968
2628.09 949
2628.58 1124
2629.06 1092
2629.54 1025
2630.03 1040
2630.51 1123
2630.99 1140
2631.48 1250
2631.96 1115
2632.45 1283
2632.93 1254
2633.41 1147
2633.90 1166
2634.38 1256
2634.86 1094
2635.35 1151
2635.83 1287
2636.32 1145
2636.80 1157
2637.28 1146
2637.77 1106
2638.25 1056
2638.74 926
2639.22 839
2639.71 902
2640.19 899
2640.68 958
2641.16 918
2641.64 1011
2642.13 913
2642.61 859
2643.10 964
2643.58 927
2644.07 948
2644.55 990
2645.04 965
2645.52 924
2646.01 895
2646.49 888
2646.98 948
2647.46 912
2647.95 879
2648.43 875
2648.92 812
2649.40 890
2649.89 936
2650.37 922
2650.86 951
2651.34 975
2651.83 871
2652.32 1000
2652.80 1009
2653.29 944
2653.77 882
2654.26 885
2654.74 901
2655.23 963
2655.72 909
2656.20 860
2656.69 977
2657.17 835
2657.66 771
2658.15 948
2658.63 955
2659.12 841
2659.60 936
2660.09 915
2660.58 855
2661.06 951
2661.55 984
2662.04 909
2662.52 1032
2663.01 975
2663.49 1098
2663.98 943
2664.47 944
2664.95 1017
2665.44 936
2665.93 896
2666.42 856
2666.90 947
2667.39 978
2667.88 1025
2668.36 1127
2668.85 1013
2669.34 982
2669.82 1096
2670.31 1056
2670.80 1035
2671.29 1028
2671.77 1137
2672.26 1198
2672.75 1153
2673.24 1105
2673.72 1165
2674.21 1349
2674.70 1185
2675.19 1125
2675.67 1148
2676.16 1161
2676.65 1056
2677.14 1167
2677.62 1027
2678.11 1001
2678.60 1119
2679.09 1147
2679.58 1031
2680.06 932
2680.55 917
2681.04 984
2681.53 1002
2682.02 878
2682.51 1077
2682.99 1048
2683.48 917
2683.97 894
2684.46 875
2684.95 874
2685.44 920
2685.92 1027
2686.41 884
2686.90 822
2687.39 750
2687.88 834
2688.37 987
2688.86 936
2689.35 873
2689.83 835
2690.32 838
2690.81 850
2691.30 935
2691.79 961
2692.28 853
2692.77 912
2693.26 895
2693.75 975
2694.24 926
2694.73 950
2695.22 890
2695.71 869
2696.20 863
2696.68 806
2697.17 893
2697.66 957
2698.15 790
2698.64 821
2699.13 1014
2699.62 1022
2700.11 889
2700.60 1119
2701.09 976
2701.58 1009
2702.07 1033
2702.56 957
2703.05 997
2703.54 898
2704.03 912
2704.52 1009
2705.01 929
2705.50 917
2706.00 899
2706.49 918
2706.98 984
2707.47 869
2707.96 881
2708.45 856
2708.94 883
2709.43 919
2709.92 899
2710.41 897
2710.90 913
2711.39 983
2711.88 950
2712.37 885
2712.87 979
2713.36 887
2713.85 773
2714.34 969
2714.83 859
2715.32 918
2715.81 998
2716.30 802
2716.80 815
2717.29 756
2717.78 881
2718.27 1079
2718.76 1097
2719.25 940
2719.75 949
2720.24 1040
2720.73 1031
2721.22 1026
2721.71 1102
2722.20 1032
2722.70 1101
2723.19 1068
2723.68 975
2724.17 998
2724.66 935
2725.16 901
2725.65 1036
2726.14 943
2726.63 957
2727.13 923
2727.62 876
2728.11 919
2728.60 996
2729.10 887
2729.59 1075
2730.08 1023
2730.57 954
2731.07 961
2731.56 1041
2732.05 1019
2732.54 1008
2733.04 946
2733.53 982
2734.02 950
2734.52 1017
2735.01 1007
2735.50 999
2736.00 979
2736.49 995
2736.98 962
2737.47 938
2737.97 982
2738.46 936
2738.95 949
2739.45 1153
2739.94 1103
2740.44 1025
2740.93 1071
2741.42 1070
2741.92 992
2742.41 949
2742.90 988
2743.40 1040
2743.89 979
2744.39 916
2744.88 937
2745.37 992
2745.87 845
2746.36 1086
2746.86 1002
2747.35 926
2747.84 967
2748.34 1039
2748.83 1029
2749.33 992
2749.82 988
2750.32 1037
2750.81 783
2751.30 861
2751.80 926
2752.29 1008
2752.79 953
2753.28 876
2753.78 857
2754.27 880
2754.77 1064
2755.26 1152
2755.76 1020
2756.25 967
2756.75 895
2757.24 948
2757.74 929
2758.23 948
2758.73 984
2759.22 916
2759.72 935
2760.21 923
2760.71 980
2761.20 1111
2761.70 980
2762.20 984
2762.69 947
2763.19 973
2763.68 1005
2764.18 1101
2764.67 968
2765.17 916
2765.67 912
2766.16 911
2766.66 812
2767.15 879
2767.65 920
2768.14 924
2768.64 983
2769.14 907
2769.63 973
2770.13 963
2770.63 967
2771.12 924
2771.62 931
2772.11 1038
2772.61 999
2773.11 1052
2773.60 1151
2774.10 1100
2774.60 961
2775.09 1086
2775.59 1189
2776.09 1184
2776.58 1189
2777.08 1198
2777.58 1161
2778.07 1225
2778.57 1092
2779.07 1072
2779.57 1124
2780.06 1303
2780.56 1172
2781.06 1053
2781.55 979
2782.05 983
2782.55 910
2783.05 880
2783.54 923
2784.04 1042
2784.54 921
2785.04 997
2785.53 945
2786.03 942
2786.53 999
2787.03 955
2787.52 901
2788.02 1026
2788.52 937
2789.02 899
2789.52 972
2790.01 991
2790.51 873
2791.01 874
2791.51 992
2792.01 839
2792.50 761
2793.00 836
2793.50 840
2794.00 928
2794.50 933
2795.00 1033
2795.50 1017
2795.99 830
2796.49 857
2796.99 976
2797.49 1029
2797.99 977
2798.49 954
2798.99 940
2799.48 1006
2799.98 915
2800.48 1003
2800.98 1009
2801.48 1008
2801.98 879
2802.48 980
2802.98 1016
2803.48 1033
2803.98 1078
2804.48 990
2804.97 986
2805.47 978
2805.97 1025
2806.47 1049
2806.97 1000
2807.47 956
2807.97 964
2808.47 945
2808.97 1103
2809.47 976
2809.97 988
2810.47 960
2810.97 968
2811.47 944
2811.97 902
2812.47 957
2812.97 948
2813.47 1032
2813.97 927
2814.47 904
2814.97 1041
2815.47 1081
2815.97 917
2816.47 862
2816.97 926
2817.47 959
2817.97 1105
2818.47 1151
2818.97 1050
2819.47 924
2819.98 1046
2820.48 1010
2820.98 996
2821.48 837
2821.98 1051
2822.48 1136
2822.98 891
2823.48 897
2823.98 889
2824.48 894
2824.98 765
2825.49 893
2825.99 1010
2826.49 971
2826.99 1034
2827.49 1047
2827.99 917
2828.49 879
2828.99 955
2829.50 1005
2830.00 868
2830.50 902
2831.00 963
2831.50 903
2832.00 906
2832.51 883
2833.01 946
2833.51 961
2834.01 1037
2834.51 955
2835.02 832
2835.52 845
2836.02 919
2836.52 926
2837.02 853
2837.53 868
2838.03 1008
2838.53 996
2839.03 962
2839.54 863
2840.04 813
2840.54 852
2841.04 909
2841.55 939
2842.05 835
2842.55 931
2843.05 1044
2843.56 1006
2844.06 964
2844.56 1001
2845.07 962
2845.57 959
2846.07 890
2846.57 939
2847.08 1077
2847.58 923
2848.08 876
2848.59 973
2849.09 1010
2849.59 1168
2850.10 1202
2850.60 1109
2851.10 1081
2851.61 958
2852.11 813
2852.61 905
2853.12 1036
2853.62 995
2854.12 911
2854.63 824
2855.13 937
2855.64 913
2856.14 953
2856.64 854
2857.15 978
2857.65 1020
2858.16 967
2858.66 956
2859.16 964
2859.67 966
2860.17 1057
2860.68 912
2861.18 932
2861.69 1044
2862.19 1026
2862.69 949
2863.20 996
2863.70 962
2864.21 912
2864.71 909
2865.22 924
2865.72 867
2866.23 847
2866.73 888
2867.24 966
2867.74 1028
2868.25 957
2868.75 856
2869.26 1005
2869.76 943
2870.27 984
2870.77 1092
2871.28 1129
2871.78 1054
2872.29 1052
2872.79 1056
2873.30 871
2873.80 996
2874.31 1106
2874.81 1044
2875.32 980
2875.83 1105
2876.33 1151
2876.84 1054
2877.34 1123
2877.85 942
2878.35 807
2878.86 902
2879.37 982
2879.87 1003
2880.38 920
2880.88 862
2881.39 822
2881.90 875
2882.40 860
2882.91 1065
2883.41 953
2883.92 858
2884.43 1010
2884.93 1070
2885.44 1011
2885.95 943
2886.45 982
2886.96 975
2887.47 983
2887.97 1150
2888.48 1193
2888.99 988
2889.49 1042
2890.00 1100
2890.51 1060
2891.01 1138
2891.52 1106
2892.03 1092
2892.54 1283
2893.04 1286
2893.55 1297
2894.06 1228
2894.56 1430
2895.07 1380
2895.58 1334
2896.09 1357
2896.59 1406
2897.10 1225
2897.61 1178
2898.12 1119
2898.62 1176
2899.13 1197
2899.64 1152
2900.15 1102
2900.65 1064
2901.16 1193
2901.67 1210
2902.18 1107
2902.69 963
2903.19 1138
2903.70 1154
2904.21 1203
2904.72 1238
2905.23 1181
2905.73 1247
2906.24 1028
2906.75 1098
2907.26 1047
2907.77 995
2908.28 1030
2908.79 1015
2909.29 1009
2909.80 976
2910.31 1044
2910.82 1024
2911.33 1032
2911.84 1028
2912.35 1042
2912.85 1056
2913.36 1026
2913.87 1105
2914.38 1156
2914.89 1015
2915.40 943
2915.91 973
2916.42 1002
2916.93 915
2917.44 977
2917.95 1050
2918.45 1050
2918.96 953
2919.47 987
2919.98 1004
2920.49 1119
2921.00 1038
2921.51 1002
2922.02 1041
2922.53 952
2923.04 950
2923.55 933
2924.06 902
2924.57 940
2925.08 974
2925.59 934
2926.10 982
2926.61 942
2927.12 934
2927.63 919
2928.14 988
2928.65 923
2929.16 772
2929.67 912
2930.18 884
2930.69 845
2931.20 858
2931.71 1044
2932.22 1109
2932.73 894
2933.25 991
2933.76 1065
2934.27 1133
2934.78 1138
2935.29 1133
2935.80 1120
2936.31 1083
2936.82 1112
2937.33 1269
2937.84 1109
2938.35 1081
2938.87 1055
2939.38 1071
2939.89 1091
2940.40 993
2940.91 1005
2941.42 1115
2941.93 1213
2942.44 1075
2942.96 992
2943.47 959
2943.98 1116
2944.49 938
2945.00 1040
2945.51 1055
2946.03 1030
2946.54 1078
2947.05 977
2947.56 958
2948.07 922
2948.59 913
2949.10 863
2949.61 950
2950.12 822
2950.63 896
2951.15 870
2951.66 786
2952.17 855
2952.68 956
2953.19 867
2953.71 909
2954.22 1014
2954.73 929
2955.24 885
2955.76 899
2956.27 936
2956.78 932
2957.30 988
2957.81 969
2958.32 927
2958.83 1010
2959.35 908
2959.86 899
2960.37 1008
2960.89 1019
2961.40 1077
2961.91 1074
2962.43 935
2962.94 1047
2963.45 1238
2963.96 1100
2964.48 1201
2964.99 1218
2965.51 987
2966.02 1045
2966.53 1133
2967.05 1081
2967.56 1047
2968.07 931
2968.59 918
2969.10 1061
2969.61 1025
2970.13 1023
2970.64 1013
2971.16 1061
2971.67 1093
2972.18 1006
2972.70 1000
2973.21 988
2973.73 1042
2974.24 1125
2974.75 1023
2975.27 1115
2975.78 1024
2976.30 980
2976.81 1068
2977.33 1175
2977.84 1109
2978.36 973
2978.87 1077
2979.38 1160
2979.90 1038
2980.41 1185
2980.93 1150
2981.44 1141
2981.96 1117
2982.47 1174
2982.99 1140
2983.50 980
2984.02 1024
2984.53 1320
2985.05 1266
2985.56 1140
2986.08 1202
2986.59 1318
2987.11 1297
2987.63 1378
2988.14 1404
2988.66 1423
2989.17 1443
2989.69 1324
2990.20 1379
2990.72 1437
2991.23 1383
2991.75 1548
2992.27 1520
2992.78 1414
2993.30 1458
2993.81 1381
2994.33 1440
2994.84 1386
2995.36 1463
2995.88 1399
2996.39 1412
2996.91 1585
2997.43 1687
2997.94 1607
2998.46 1628
2998.97 1821
2999.49 1694
3000.01 1691
3000.52 1870
3001.04 2173
3001.56 2116
3002.07 2373
3002.59 2807
3003.11 3120
3003.62 3198
3004.14 3436
3004.66 3807
3005.17 3801
3005.69 3753
3006.21 3703
3006.72 3663
3007.24 3238
3007.76 2839
3008.28 2580
3008.79 2585
3009.31 2124
3009.83 1985
3010.34 1831
3010.86 1603
3011.38 1467
3011.90 1331
3012.41 1425
3012.93 1404
3013.45 1340
3013.97 1294
3014.48 1353
3015.00 1291
3015.52 1354
3016.04 1330
3016.56 1345
3017.07 1313
3017.59 1315
3018.11 1291
3018.63 1215
3019.15 1373
3019.66 1299
3020.18 1202
3020.70 1273
3021.22 1349
3021.74 1260
3022.26 1381
3022.77 1403
3023.29 1327
3023.81 1456
3024.33 1428
3024.85 1485
3025.37 1335
3025.88 1364
3026.40 1317
3026.92 1342
3027.44 1278
3027.96 1192
3028.48 1253
3029.00 1207
3029.52 1286
3030.04 1154
3030.55 1250
3031.07 1265
3031.59 1379
3032.11 1154
3032.63 1139
3033.15 1273
3033.67 1365
3034.19 1366
3034.71 1246
3035.23 1237
3035.75 1166
3036.27 1183
3036.79 1192
3037.31 1143
3037.83 1084
3038.35 1223
3038.87 1206
3039.39 1261
3039.91 1292
3040.42 1137
3040.94 1069
3041.46 1145
3041.98 1148
3042.50 1008
3043.03 1026
3043.55 1162
3044.07 1237
3044.59 1186
3045.11 1145
3045.63 1263
3046.15 1248
3046.67 1140
3047.19 1030
3047.71 915
3048.23 1154
3048.75 1133
3049.27 1089
3049.79 1101
3050.31 1232
3050.83 1193
3051.35 1161
3051.87 1146
3052.39 1150
3052.92 1195
3053.44 1186
3053.96 1155
3054.48 1111
3055.00 1171
3055.52 1077
3056.04 1070
3056.56 1005
3057.09 1106
3057.61 1024
3058.13 1148
3058.65 1163
3059.17 1102
3059.69 1135
3060.21 1127
3060.74 1089
3061.26 1187
3061.78 1204
3062.30 1192
3062.82 1227
3063.34 1232
3063.87 1230
3064.39 1139
3064.91 1225
3065.43 1363
3065.95 1284
3066.48 1323
3067.00 1192
3067.52 1287
3068.04 1206
3068.57 1339
3069.09 1155
3069.61 1146
3070.13 1173
3070.66 1139
3071.18 1147
3071.70 1119
3072.22 1135
3072.75 1142
3073.27 1180
3073.79 1178
3074.31 1306
3074.84 1420
3075.36 1342
3075.88 1228
3076.41 1350
3076.93 1419
3077.45 1390
3077.97 1496
3078.50 1326
3079.02 1422
3079.54 1521
3080.07 1518
3080.59 1545
3081.11 1864
3081.64 1685
3082.16 1598
3082.68 1701
3083.21 1557
3083.73 1597
3084.26 1588
3084.78 1485
3085.30 1660
3085.83 1520
3086.35 1268
3086.87 1262
3087.40 1369
3087.92 1417
3088.45 1437
3088.97 1445
3089.49 1516
3090.02 1522
3090.54 1314
3091.07 1386
3091.59 1275
3092.11 1423
3092.64 1547
3093.16 1482
3093.69 1567
3094.21 1817
3094.74 1647
3095.26 1782
3095.79 1905
3096.31 1926
3096.84 1818
3097.36 1967
3097.89 1980
3098.41 2077
3098.93 2359
3099.46 2686
3099.98 3054
3100.51 3736
3101.03 4281
3101.56 5315
3102.09 5637
3102.61 6144
3103.14 6716
3103.66 7209
3104.19 6432
3104.71 6156
3105.24 5739
3105.76 4912
3106.29 4433
3106.81 3719
3107.34 3188
3107.86 3037
3108.39 2417
3108.92 2243
3109.44 2358
3109.97 2099
3110.49 2187
3111.02 2179
3111.55 2088
3112.07 2097
3112.60 2211
3113.12 2056
3113.65 2082
3114.18 1666
3114.70 1674
3115.23 1753
3115.75 1650
3116.28 1705
3116.81 1595
3117.33 1550
3117.86 1423
3118.39 1524
3118.91 1610
3119.44 1844
3119.97 1824
3120.49 1908
3121.02 1964
3121.55 1937
3122.07 1955
3122.60 1734
3123.13 1815
3123.65 1804
3124.18 1740
3124.71 1732
3125.24 1627
3125.76 1504
3126.29 1544
3126.82 1531
3127.34 1608
3127.87 1468
3128.40 1362
3128.93 1331
3129.45 1481
3129.98 1357
3130.51 1152
3131.04 1253
3131.56 1362
3132.09 1398
3132.62 1274
3133.15 1335
3133.68 1273
3134.20 1308
3134.73 1250
3135.26 1250
3135.79 1372
3136.32 1343
3136.84 1231
3137.37 1318
3137.90 1292
3138.43 1239
3138.96 1260
3139.48 1293
3140.01 1266
3140.54 1323
3141.07 1477
3141.60 1288
3142.13 1257
3142.66 1246
3143.18 1303
3143.71 1187
3144.24 1163
3144.77 1254
3145.30 1234
3145.83 1257
3146.36 1199
3146.89 1293
3147.41 1228
3147.94 1309
3148.47 1312
3149.00 1354
3149.53 1288
3150.06 1224
3150.59 1323
3151.12 1293
3151.65 1312
3152.18 1369
3152.71 1321
3153.24 1272
3153.77 1253
3154.30 1219
3154.82 1367
3155.35 1284
3155.88 1185
3156.41 1300
3156.94 1419
3157.47 1427
3158.00 1342
3158.53 1242
3159.06 1343
3159.59 1175
3160.12 1333
3160.65 1185
3161.18 1213
3161.71 1148
3162.24 1273
3162.77 1195
3163.30 1252
3163.83 1299
3164.37 1270
3164.90 1089
3165.43 1044
3165.96 1121
3166.49 1123
3167.02 1002
3167.55 1043
3168.08 1086
3168.61 1097
3169.14 1014
3169.67 1033
3170.20 1045
3170.73 1172
3171.26 1116
3171.80 1188
3172.33 1350
3172.86 1422
3173.39 1323
3173.92 1316
3174.45 1254
3174.98 1327
3175.51 1344
3176.05 1123
3176.58 1253
3177.11 1192
3177.64 1076
3178.17 1136
3178.70 1202
3179.23 1130
3179.77 1151
3180.30 1161
3180.83 1155
3181.36 1106
3181.89 1085
3182.43 1101
3182.96 1244
3183.49 1087
3184.02 1231
3184.55 1095
3185.09 1115
3185.62 1147
3186.15 1166
3186.68 1147
3187.21 1042
3187.75 1074
3188.28 1195
3188.81 1098
3189.34 1080
3189.88 1162
3190.41 1165
3190.94 1243
3191.47 1131
3192.01 1072
3192.54 1015
3193.07 1109
3193.61 1223
3194.14 1059
3194.67 1029
3195.20 1103
3195.74 1095
3196.27 1157
3196.80 1081
3197.34 1082
3197.87 1016
3198.40 1016
3198.94 1158
3199.47 1120
3200.00 1100
3200.54 1067
3201.07 1194
3201.60 1312
3202.14 1121
3202.67 1272
3203.21 1417
3203.74 1410
3204.27 1188
3204.81 1311
3205.34 1358
3205.87 1317
3206.41 1331
3206.94 1340
3207.48 1475
3208.01 1349
3208.54 1358
3209.08 1463
3209.61 1445
3210.15 1412
3210.68 1432
3211.22 1445
3211.75 1494
3212.28 1365
3212.82 1525
3213.35 1503
3213.89 1405
3214.42 1373
3214.96 1285
3215.49 1267
3216.03 1271
3216.56 1121
3217.10 1167
3217.63 1090
3218.17 1204
3218.70 1074
3219.24 1140
3219.77 1199
3220.31 1105
3220.84 1202
3221.38 1287
3221.91 1303
3222.45 1320
3222.98 1399
3223.52 1334
3224.05 1458
3224.59 1513
3225.12 1440
3225.66 1502
3226.19 1506
3226.73 1430
3227.27 1399
3227.80 1375
3228.34 1374
3228.87 1367
3229.41 1363
3229.94 1340
3230.48 1401
3231.02 1408
3231.55 1332
3232.09 1390
3232.62 1326
3233.16 1413
3233.70 1207
3234.23 1331
3234.77 1388
3235.31 1369
3235.84 1387
3236.38 1488
3236.91 1400
3237.45 1515
3237.99 1563
3238.52 1507
3239.06 1583
3239.60 1559
3240.13 1555
3240.67 1727
3241.21 1573
3241.75 1548
3242.28 1558
3242.82 1667
3243.36 1809
3243.89 1919
3244.43 1722
3244.97 1809
3245.50 1688
3246.04 1766
3246.58 1650
3247.12 1720
3247.65 1616
3248.19 1720
3248.73 1696
3249.27 1697
3249.80 1771
3250.34 1754
3250.88 1740
3251.42 1807
3251.95 1923
3252.49 1958
3253.03 1926
3253.57 1796
3254.11 1882
3254.64 1802
3255.18 1843
3255.72 1998
3256.26 1907
3256.80 1840
3257.33 2037
3257.87 2172
3258.41 2302
3258.95 2489
3259.49 2484
3260.02 2843
3260.56 3158
3261.10 3354
3261.64 3583
3262.18 3524
3262.72 4339
3263.26 4375
3263.79 4567
3264.33 4978
3264.87 5100
3265.41 5486
3265.95 5566
3266.49 5546
3267.03 5583
3267.57 5766
3268.11 5153
3268.64 5211
3269.18 4961
3269.72 4711
3270.26 3949
3270.80 3656
3271.34 3100
3271.88 2669
3272.42 2380
3272.96 2328
3273.50 2256
3274.04 2245
3274.58 2224
3275.12 2107
3275.66 2135
3276.20 2093
3276.74 2005
3277.28 2059
3277.82 2071
3278.36 2126
3278.90 2070
3279.44 2004
3279.98 1940
3280.52 1982
3281.06 2005
3281.60 1979
3282.14 1989
3282.68 2155
3283.22 2056
3283.76 2183
3284.30 2184
3284.84 2197
3285.38 2268
3285.92 2323
3286.46 2034
3287.00 1864
3287.54 2257
3288.08 2354
3288.62 2207
3289.16 2199
3289.70 2200
3290.24 2166
3290.79 2310
3291.33 2233
3291.87 2236
3292.41 2422
3292.95 2487
3293.49 2757
3294.03 2639
3294.57 2676
3295.11 2914
3295.66 2858
3296.20 2829
3296.74 2684
3297.28 2489
3297.82 2416
3298.36 2640
3298.90 2703
3299.45 2532
3299.99 2509
3300.53 2590
3301.07 2430
3301.61 2636
3302.16 2594
3302.70 2502
3303.24 2556
3303.78 2464
3304.32 2578
3304.87 2387
3305.41 2245
3305.95 2333
3306.49 2208
3307.03 2123
3307.58 1940
3308.12 1923
3308.66 1944
3309.20 1897
3309.75 1887
3310.29 1869
3310.83 1926
3311.37 1895
3311.92 1828
3312.46 1957
3313.00 2168
3313.54 2160
3314.09 2156
3314.63 2181
3315.17 2305
3315.72 2535
3316.26 2293
3316.80 2440
3317.35 2448
3317.89 2425
3318.43 2530
3318.97 2652
3319.52 2525
3320.06 2609
3320.60 2832
3321.15 2710
3321.69 2592
3322.23 2402
3322.78 2508
3323.32 2381
3323.87 2446
3324.41 2520
3324.95 2257
3325.50 2398
3326.04 2309
3326.58 2196
3327.13 2406
3327.67 2229
3328.22 2276
3328.76 2254
3329.30 2216
3329.85 2475
3330.39 2855
3330.94 3502
3331.48 3918
3332.03 4945
3332.57 6064
3333.11 7198
3333.66 8829
3334.20 10576
3334.75 11998
3335.29 13314
3335.84 14000
3336.38 14871
3336.93 14744
3337.47 13631
3338.02 12718
3338.56 11508
3339.11 9885
3339.65 8601
3340.20 7429
3340.74 6022
3341.29 4966
3341.83 3880
3342.38 3531
3342.92 2935
3343.47 2680
3344.01 2409
3344.56 2388
3345.10 2294
3345.65 2198
3346.19 2076
3346.74 2114
3347.28 2073
3347.83 2085
3348.38 1991
3348.92 2017
3349.47 2298
3350.01 2142
3350.56 2239
3351.10 2304
3351.65 2298
3352.20 2202
3352.74 2191
3353.29 2440
3353.83 2336
3354.38 2052
3354.93 1957
3355.47 1947
3356.02 2106
3356.56 1844
3357.11 1778
3357.66 1865
3358.20 1952
3358.75 1942
3359.30 1918
3359.84 1754
3360.39 1902
3360.94 1836
3361.48 1850
3362.03 1861
3362.58 1874
3363.12 1898
3363.67 1752
3364.22 1821
3364.76 1941
3365.31 1851
3365.86 1914
3366.41 1926
3366.95 1859
3367.50 1918
3368.05 1968
3368.59 1946
3369.14 1958
3369.69 1978
3370.24 1920
3370.78 2192
3371.33 2227
3371.88 2290
3372.43 2426
3372.97 2715
3373.52 2693
3374.07 2621
3374.62 2924
3375.17 2566
3375.71 2630
3376.26 2633
3376.81 2435
3377.36 2264
3377.91 2099
3378.45 2003
3379.00 1835
3379.55 1822
3380.10 1578
3380.65 1538
3381.19 1552
3381.74 1489
3382.29 1462
3382.84 1497
3383.39 1641
3383.94 1690
3384.49 1430
3385.03 1507
3385.58 1439
3386.13 1418
3386.68 1560
3387.23 1287
3387.78 1340
3388.33 1429
3388.88 1397
3389.42 1509
3389.97 1299
3390.52 1217
3391.07 1460
3391.62 1453
3392.17 1540
3392.72 1434
3393.27 1465
3393.82 1509
3394.37 1359
3394.92 1384
3395.47 1169
3396.02 1286
3396.57 1322
3397.11 1352
3397.66 1249
3398.21 1203
3398.76 1255
3399.31 1231
3399.86 1354
3400.41 1334
3400.96 1255
3401.51 1251
3402.06 1343
3402.61 1310
3403.16 1256
3403.71 1164
3404.26 1256
3404.81 1272
3405.36 1241
3405.91 1237
3406.46 1177
3407.02 1200
3407.57 1163
3408.12 1295
3408.67 1348
3409.22 1386
3409.77 1614
3410.32 1708
3410.87 1730
3411.42 1634
3411.97 1616
3412.52 1716
3413.07 1788
3413.62 1521
3414.17 1556
3414.73 1454
3415.28 1422
3415.83 1369
3416.38 1258
3416.93 1236
3417.48 1346
3418.03 1280
3418.58 1350
3419.14 1340
3419.69 1239
3420.24 1318
3420.79 1242
3421.34 1244
3421.89 1385
3422.44 1451
3423.00 1431
3423.55 1399
3424.10 1463
3424.65 1631
3425.20 1424
3425.76 1268
3426.31 1313
3426.86 1350
3427.41 1228
3427.96 1221
3428.52 1274
3429.07 1257
3429.62 1245
3430.17 1205
3430.72 1258
3431.28 1204
3431.83 1207
3432.38 1182
3432.93 1230
3433.49 1327
3434.04 1244
3434.59 1193
3435.14 1180
3435.70 1335
3436.25 1254
3436.80 1149
3437.36 1173
3437.91 1134
3438.46 1074
3439.01 1021
3439.57 1068
3440.12 1241
3440.67 1141
3441.23 1213
3441.78 1216
3442.33 1245
3442.89 1311
3443.44 1296
3443.99 1261
3444.55 1338
3445.10 1163
3445.65 1267
3446.21 1199
3446.76 1060
3447.31 1127
3447.87 1109
3448.42 1085
3448.98 1068
3449.53 1126
3450.08 1295
3450.64 1311
3451.19 1216
3451.75 1177
3452.30 1100
3452.85 1039
3453.41 1026
3453.96 1099
3454.52 1048
3455.07 1179
3455.62 1191
3456.18 1146
3456.73 1275
3457.29 1197
3457.84 1263
3458.40 1256
3458.95 1105
3459.51 1228
3460.06 1001
3460.62 1124
3461.17 1172
3461.72 1218
3462.28 1211
3462.83 1152
3463.39 1258
3463.94 1310
3464.50 1211
3465.05 1144
3465.61 1274
3466.17 1276
3466.72 1393
3467.28 1355
3467.83 1226
3468.39 1364
3468.94 1378
3469.50 1418
3470.05 1250
3470.61 1514
3471.16 1747
3471.72 1521
3472.27 1679
3472.83 1708
3473.39 1610
3473.94 1527
3474.50 1566
3475.05 1637
3475.61 1505
3476.17 1464
3476.72 1619
3477.28 1599
3477.83 1582
3478.39 1764
3478.95 1648
3479.50 1587
3480.06 1618
3480.61 1554
3481.17 1641
3481.73 1728
3482.28 1803
3482.84 1853
3483.40 1819
3483.95 1952
3484.51 2037
3485.07 1840
3485.62 2072
3486.18 1962
3486.74 2121
3487.29 2176
3487.85 2342
3488.41 2947
3488.97 3447
3489.52 3882
3490.08 4590
3490.64 5294
3491.19 5766
3491.75 6361
3492.31 6522
3492.87 6628
3493.42 6433
3493.98 5940
3494.54 5330
3495.09 4825
3495.65 4180
3496.21 3650
3496.77 3177
3497.33 2798
3497.88 2737
3498.44 2576
3499.00 2307
3499.56 2480
3500.11 2569
3500.67 2495
3501.23 2692
3501.79 2697
3502.35 2906
3502.90 2886
3503.46 2983
3504.02 3079
3504.58 3290
3505.14 3177
3505.70 2965
3506.25 3130
3506.81 2988
3507.37 2925
3507.93 2795
3508.49 2601
3509.05 2173
3509.61 2235
3510.16 2086
3510.72 2092
3511.28 1890
3511.84 1809
3512.40 1884
3512.96 1651
3513.52 1608
3514.08 1572
3514.63 1430
3515.19 1367
3515.75 1428
3516.31 1488
3516.87 1424
3517.43 1431
3517.99 1417
3518.55 1361
3519.11 1303
3519.67 1268
3520.23 1457
3520.79 1281
3521.35 1336
3521.91 1547
3522.47 1538
3523.03 1530
3523.59 1511
3524.15 1412
3524.71 1366
3525.26 1463
3525.82 1411
3526.38 1446
3526.94 1372
3527.50 1301
3528.07 1194
3528.63 1122
3529.19 1269
3529.75 1251
3530.31 1314
3530.87 1356
3531.43 1284
3531.99 1426
3532.55 1334
3533.11 1441
3533.67 1503
3534.23 1336
3534.79 1280
3535.35 1291
3535.91 1277
3536.47 1280
3537.03 1289
3537.59 1273
3538.15 1564
3538.72 1480
3539.28 1501
3539.84 1457
3540.40 1312
3540.96 1348
3541.52 1247
3542.08 1303
3542.64 1289
3543.20 1308
3543.77 1309
3544.33 1297
3544.89 1175
3545.45 1183
3546.01 1333
3546.57 1393
3547.14 1326
3547.70 1163
3548.26 1177
3548.82 1261
3549.38 1102
3549.94 1162
3550.51 1188
3551.07 1136
3551.63 1181
3552.19 1030
3552.75 996
3553.32 1009
3553.88 1062
3554.44 1083
3555.00 1043
3555.56 1084
3556.13 1177
3556.69 1132
3557.25 1188
3557.81 1097
3558.38 1090
3558.94 1139
3559.50 1127
3560.06 1163
3560.63 1229
3561.19 1082
3561.75 1042
3562.32 1095
3562.88 1133
3563.44 1140
3564.00 1247
3564.57 1182
3565.13 1152
3565.69 1263
3566.26 1234
3566.82 1125
3567.38 1073
3567.95 1196
3568.51 985
3569.07 989
3569.64 1052
3570.20 1017
3570.76 1092
3571.33 1157
3571.89 1049
3572.45 987
3573.02 1019
3573.58 1047
3574.15 1045
3574.71 1223
3575.27 1161
3575.84 1271
3576.40 1304
3576.96 1328
3577.53 1230
3578.09 1265
3578.66 1319
3579.22 1294
3579.79 1166
3580.35 1067
3580.91 1199
3581.48 1191
3582.04 1180
3582.61 1089
3583.17 1071
3583.74 1065
3584.30 1020
3584.87 1073
3585.43 1096
3585.99 964
3586.56 978
3587.12 1012
3587.69 1103
3588.25 1174
3588.82 993
3589.38 1026
3589.95 1052
3590.51 985
3591.08 1031
3591.64 1012
3592.21 968
3592.77 1054
3593.34 1008
3593.91 983
3594.47 1055
3595.04 1086
3595.60 1111
3596.17 1009
3596.73 1061
3597.30 1049
3597.86 1035
3598.43 953
3599.00 938
3599.56 947
3600.13 962
3600.69 1100
3601.26 1129
3601.82 1014
3602.39 1005
3602.96 1040
3603.52 993
3604.09 1044
3604.65 931
3605.22 1021
3605.79 1023
3606.35 1065
3606.92 927
3607.49 914
3608.05 1018
3608.62 926
3609.19 1003
3609.75 877
3610.32 976
3610.89 895
3611.45 889
3612.02 896
3612.59 945
3613.15 1015
3613.72 967
3614.29 957
3614.85 957
3615.42 971
3615.99 1013
3616.55 1186
3617.12 1163
3617.69 1126
3618.26 1015
3618.82 944
3619.39 1118
3619.96 1100
3620.53 1024
3621.09 1064
3621.66 1158
3622.23 1019
3622.80 1004
3623.36 1042
3623.93 1039
3624.50 1080
3625.07 935
3625.63 1078
3626.20 1143
3626.77 1042
3627.34 911
3627.91 892
3628.47 879
3629.04 1010
3629.61 1003
3630.18 812
3630.75 894
3631.31 945
3631.88 928
3632.45 811
3633.02 866
3633.59 916
3634.16 863
3634.73 1020
3635.29 931
3635.86 910
3636.43 940
3637.00 992
3637.57 1107
3638.14 941
3638.71 1020
3639.28 1211
3639.84 1081
3640.41 1178
3640.98 1225
3641.55 1118
3642.12 1258
3642.69 1359
3643.26 1134
3643.83 1213
3644.40 1251
3644.97 1182
3645.54 1123
3646.11 984
3646.67 1068
3647.24 977
3647.81 1076
3648.38 1125
3648.95 1274
3649.52 1151
3650.09 1225
3650.66 1263
3651.23 1252
3651.80 1228
3652.37 1230
3652.94 1235
3653.51 1328
3654.08 1186
3654.65 1279
3655.22 1178
3655.79 1288
3656.36 1202
3656.93 1128
3657.50 1154
3658.07 1084
3658.64 1313
3659.21 1244
3659.78 1195
3660.35 1293
3660.93 1322
3661.50 1252
3662.07 1251
3662.64 1140
3663.21 1179
3663.78 1245
3664.35 1526
3664.92 1467
3665.49 1469
3666.06 1390
3666.63 1343
3667.20 1285
3667.78 1335
3668.35 1273
3668.92 1295
3669.49 1236
3670.06 1115
3670.63 1120
3671.20 1046
3671.77 1113
3672.35 1105
3672.92 1214
3673.49 1180
3674.06 1039
3674.63 1262
3675.20 1212
3675.78 1208
3676.35 1140
3676.92 1061
3677.49 1138
3678.06 1175
3678.64 1016
3679.21 1144
3679.78 1168
3680.35 1057
3680.92 1112
3681.50 1220
3682.07 1216
3682.64 1055
3683.21 996
3683.79 1060
3684.36 995
3684.93 986
3685.50 1017
3686.07 1043
3686.65 929
3687.22 925
3687.79 973
3688.37 1091
3688.94 1128
3689.51 1060
3690.08 1018
3690.66 994
3691.23 980
3691.80 994
3692.38 1042
3692.95 1135
3693.52 973
3694.10 951
3694.67 1004
3695.24 921
3695.81 889
3696.39 923
3696.96 1010
3697.54 931
3698.11 973
3698.68 970
3699.26 941
3699.83 968
3700.40 980
3700.98 945
3701.55 950
3702.12 933
3702.70 966
3703.27 1042
3703.85 1038
3704.42 974
3704.99 904
3705.57 1032
3706.14 978
3706.72 973
3707.29 1097
3707.86 1032
3708.44 1035
3709.01 1048
3709.59 976
3710.16 995
3710.74 1119
3711.31 1002
3711.89 1101
3712.46 997
3713.03 1084
3713.61 1246
3714.18 1026
3714.76 1046
3715.33 979
3715.91 1032
3716.48 1031
3717.06 1063
3717.63 971
3718.21 1079
3718.78 897
3719.36 976
3719.93 1036
3720.51 949
3721.08 936
3721.66 938
3722.23 832
3722.81 977
3723.39 959
3723.96 962
3724.54 919
3725.11 837
3725.69 859
3726.26 979
3726.84 1098
3727.41 978
3727.99 960
3728.57 1095
3729.14 1095
3729.72 976
3730.29 980
3730.87 1009
3731.45 1058
3732.02 1107
3732.60 1017
3733.17 960
3733.75 937
3734.33 1046
3734.90 1104
3735.48 1067
3736.06 1046
3736.63 1023
3737.21 1023
3737.79 1025
3738.36 899
3738.94 885
3739.52 881
3740.09 829
3740.67 790
3741.25 879
3741.82 878
3742.40 907
3742.98 854
3743.55 839
3744.13 766
3744.71 921
3745.28 923
3745.86 975
3746.44 1064
3747.02 1038
3747.59 924
3748.17 914
3748.75 785
3749.33 1018
3749.90 1034
3750.48 941
3751.06 1046
3751.64 938
3752.21 921
3752.79 886
3753.37 883
3753.95 893
3754.52 862
3755.10 873
3755.68 845
3756.26 979
3756.84 940
3757.41 924
3757.99 999
3758.57 1032
3759.15 996
3759.73 980
3760.31 1042
3760.88 968
3761.46 956
3762.04 899
3762.62 888
3763.20 970
3763.78 901
3764.35 928
3764.93 991
3765.51 981
3766.09 886
3766.67 1002
3767.25 1000
3767.83 888
3768.41 1099
3768.99 985
3769.56 1000
3770.14 1032
3770.72 1034
3771.30 987
3771.88 900
3772.46 1020
3773.04 1064
3773.62 1011
3774.20 1019
3774.78 1050
3775.36 980
3775.94 990
3776.52 889
3777.10 988
3777.67 903
3778.25 922
3778.83 1055
3779.41 934
3779.99 941
3780.57 919
3781.15 890
3781.73 906
3782.31 898
3782.89 949
3783.47 989
3784.05 1079
3784.63 1012
3785.21 943
3785.79 994
3786.37 1068
3786.95 1123
3787.54 982
3788.12 980
3788.70 812
3789.28 820
3789.86 988
3790.44 1066
3791.02 999
3791.60 881
3792.18 874
3792.76 1094
3793.34 1070
3793.92 1164
3794.50 1160
3795.08 1159
3795.66 1115
3796.25 1142
3796.83 1025
3797.41 1124
3797.99 996
3798.57 1062
3799.15 1085
3799.73 1181
3800.31 1129
3800.90 1278
3801.48 1205
3802.06 1129
3802.64 1139
3803.22 1161
3803.80 1191
3804.39 1117
3804.97 1143
3805.55 1224
3806.13 1238
3806.71 1126
3807.29 1230
3807.88 1380
3808.46 1279
3809.04 1294
3809.62 1393
3810.20 1362
3810.79 1449
3811.37 1311
3811.95 1365
3812.53 1315
3813.12 1317
3813.70 1363
3814.28 1313
3814.86 1330
3815.45 1278
3816.03 1312
3816.61 1326
3817.19 1341
3817.78 1273
3818.36 1104
3818.94 1172
3819.52 1162
3820.11 994
3820.69 975
3821.27 1042
3821.86 992
3822.44 956
3823.02 1046
3823.61 1001
3824.19 956
3824.77 1099
3825.36 1155
3825.94 1100
3826.52 1100
3827.11 967
3827.69 979
3828.27 921
3828.86 962
3829.44 993
3830.02 955
3830.61 948
3831.19 1040
3831.77 859
3832.36 914
3832.94 1021
3833.53 974
3834.11 1012
3834.69 978
3835.28 928
3835.86 876
3836.45 899
3837.03 920
3837.61 955
3838.20 1001
3838.78 1020
3839.37 849
3839.95 899
3840.54 869
3841.12 874
3841.70 813
3842.29 784
3842.87 747
3843.46 810
3844.04 933
3844.63 903
3845.21 797
3845.80 864
3846.38 957
3846.97 978
3847.55 961
3848.14 900
3848.72 1004
3849.31 1013
3849.89 854
3850.48 928
3851.06 936
3851.65 879
3852.23 854
3852.82 901
3853.40 919
3853.99 847
3854.58 966
3855.16 877
3855.75 913
3856.33 1057
3856.92 1001
3857.50 943
3858.09 879
3858.68 1023
3859.26 1076
3859.85 1070
3860.43 1119
3861.02 1011
3861.60 1105
3862.19 994
3862.78 1086
3863.36 1161
3863.95 1141
3864.54 1138
3865.12 1194
3865.71 1083
3866.29 1085
3866.88 1068
3867.47 1112
3868.05 1067
3868.64 1149
3869.23 1100
3869.81 1035
3870.40 841
3870.99 838
3871.57 962
3872.16 830
3872.75 847
3873.33 977
3873.92 1048
3874.51 998
3875.10 1034
3875.68 971
3876.27 897
3876.86 942
3877.44 951
3878.03 986
3878.62 976
3879.21 988
3879.79 850
3880.38 963
3880.97 915
3881.56 853
3882.14 934
3882.73 903
3883.32 906
3883.91 990
3884.49 964
3885.08 1019
3885.67 1007
3886.26 1079
3886.85 1007
3887.43 944
3888.02 1041
3888.61 1173
3889.20 1223
3889.79 1114
3890.38 1124
3890.96 1123
3891.55 1027
3892.14 1198
3892.73 1176
3893.32 1062
3893.91 1081
3894.49 1056
3895.08 1017
3895.67 1088
3896.26 1060
3896.85 1064
3897.44 1162
3898.03 1163
3898.61 1042
3899.20 1048
3899.79 1179
3900.38 933
3900.97 988
3901.56 985
3902.15 950
3902.74 957
3903.33 984
3903.92 968
3904.51 1079
3905.09 972
3905.68 1075
3906.27 1000
3906.86 1000
3907.45 1078
3908.04 1013
3908.63 918
3909.22 995
3909.81 1071
3910.40 1010
3910.99 1035
3911.58 1010
3912.17 976
3912.76 1076
3913.35 1077
3913.94 962
3914.53 992
3915.12 908
3915.71 905
3916.30 972
3916.89 964
3917.48 951
3918.07 934
3918.66 1012
3919.25 996
3919.84 945
3920.43 1012
3921.02 957
3921.61 927
3922.20 905
3922.80 866
3923.39 991
3923.98 956
3924.57 873
3925.16 1025
3925.75 959
3926.34 972
3926.93 1005
3927.52 870
3928.11 998
3928.70 846
3929.30 856
3929.89 937
3930.48 959
3931.07 901
3931.66 848
3932.25 804
3932.84 861
3933.44 792
3934.03 862
3934.62 930
3935.21 918
3935.80 944
3936.39 877
3936.98 960
3937.58 1021
3938.17 1030
3938.76 940
3939.35 1065
3939.94 1085
3940.54 1111
3941.13 1250
3941.72 1140
3942.31 1039
3942.90 1037
3943.50 1072
3944.09 997
3944.68 974
3945.27 948
3945.87 921
3946.46 871
3947.05 952
3947.64 980
3948.24 1028
3948.83 911
3949.42 943
3950.01 897
3950.61 959
3951.20 1016
3951.79 896
3952.39 1029
3952.98 1098
3953.57 991
3954.16 1019
3954.76 1008
3955.35 976
3955.94 914
3956.54 961
3957.13 886
3957.72 918
3958.32 1044
3958.91 1128
3959.50 1099
3960.10 1063
3960.69 1018
3961.28 989
3961.88 1082
3962.47 997
3963.07 903
3963.66 1000
3964.25 1011
3964.85 1025
3965.44 1049
3966.03 1069
3966.63 1198
3967.22 1064
3967.82 1189
3968.41 1122
3969.00 1044
3969.60 1025
3970.19 991
3970.79 1053
3971.38 1085
3971.98 1055
3972.57 1144
3973.17 1069
3973.76 1148
3974.35 1127
3974.95 1210
3975.54 1261
3976.14 1284
3976.73 1409
3977.33 1381
3977.92 1387
3978.52 1247
3979.11 1062
3979.71 1021
3980.30 990
3980.90 950
3981.49 1074
3982.09 1063
3982.68 1020
3983.28 1067
3983.87 967
3984.47 1063
3985.06 987
3985.66 997
3986.25 1061
3986.85 1020
3987.45 1077
3988.04 1097
3988.64 1129
3989.23 1202
3989.83 1218
3990.42 1165
3991.02 1159
3991.62 961
3992.21 1073
3992.81 1198
3993.40 1203
3994.00 1074
3994.60 1097
3995.19 1211
3995.79 1262
3996.38 1224
3996.98 1115
3997.58 1086
3998.17 1108
3998.77 1073
3999.37 1028
3999.96 1050
4000.56 1039
4001.15 1140
4001.75 1100
4002.35 1069
4002.94 1122
4003.54 1136
4004.14 1227
4004.73 1151
4005.33 1174
4005.93 1068
4006.53 1176
4007.12 1084
4007.72 958
4008.32 894
4008.91 1016
4009.51 958
4010.11 970
4010.71 1041
4011.30 1013
4011.90 1064
4012.50 1010
4013.10 957
4013.69 966
4014.29 947
4014.89 967
4015.49 1012
4016.08 1092
4016.68 1043
4017.28 1073
4017.88 1068
4018.47 1097
4019.07 1057
4019.67 1064
4020.27 1058
4020.87 1047
4021.46 995
4022.06 1081
4022.66 1076
4023.26 1044
4023.86 1255
4024.45 1087
4025.05 1141
4025.65 1202
4026.25 1291
4026.85 1438
4027.45 1426
4028.05 1517
4028.64 1596
4029.24 1444
4029.84 1471
4030.44 1525
4031.04 1491
4031.64 1392
4032.24 1334
4032.84 1435
4033.43 1387
4034.03 1257
4034.63 1207
4035.23 1104
4035.83 1046
4036.43 1028
4037.03 980
4037.63 1048
4038.23 966
4038.83 1013
4039.43 1019
4040.03 1000
4040.63 953
4041.22 940
4041.82 955
4042.42 888
4043.02 984
4043.62 942
4044.22 919
4044.82 947
4045.42 900
4046.02 821
4046.62 933
4047.22 933
4047.82 963
4048.42 882
4049.02 848
4049.62 896
4050.22 927
4050.82 860
4051.42 877
4052.02 916
4052.62 1002
4053.22 1063
4053.83 935
4054.43 942
4055.03 931
4055.63 912
4056.23 930
4056.83 927
4057.43 924
4058.03 1066
4058.63 951
4059.23 1019
4059.83 945
4060.43 921
4061.03 953
4061.64 926
4062.24 878
4062.84 996
4063.44 1039
4064.04 1089
4064.64 977
4065.24 884
4065.84 915
4066.45 986
4067.05 889
4067.65 876
4068.25 876
4068.85 1094
4069.45 1064
4070.05 1029
4070.66 1034
4071.26 860
4071.86 880
4072.46 937
4073.06 928
4073.67 927
4074.27 845
4074.87 886
4075.47 985
4076.07 855
4076.68 927
4077.28 869
4077.88 811
4078.48 826
4079.09 882
4079.69 908
4080.29 938
4080.89 890
4081.50 827
4082.10 931
4082.70 899
4083.30 914
4083.91 896
4084.51 848
4085.11 835
4085.71 979
4086.32 943
4086.92 887
4087.52 887
4088.13 801
4088.73 832
4089.33 925
4089.94 897
4090.54 873
4091.14 929
4091.74 947
4092.35 959
4092.95 877
4093.55 863
4094.16 921
4094.76 903
4095.37 836
4095.97 857
4096.57 904
4097.18 982
4097.78 902
4098.38 947
4098.99 774
4099.59 744
4100.20 859
4100.80 877
4101.40 825
4102.01 758
4102.61 844
4103.22 896
4103.82 976
4104.42 923
4105.03 913
4105.63 840
4106.24 878
4106.84 857
4107.45 847
4108.05 891
4108.65 827
4109.26 904
4109.86 912
4110.47 785
4111.07 824
4111.68 929
4112.28 977
4112.89 805
4113.49 766
4114.10 882
4114.70 841
4115.31 820
4115.91 851
4116.52 873
4117.12 890
4117.73 915
4118.33 928
4118.94 813
4119.54 906
4120.15 830
4120.75 792
4121.36 662
4121.97 810
4122.57 790
4123.18 835
4123.78 869
4124.39 779
4124.99 876
4125.60 929
4126.21 804
4126.81 788
4127.42 803
4128.02 765
4128.63 778
4129.24 892
4129.84 862
4130.45 808
4131.05 884
4131.66 894
4132.27 896
4132.87 904
4133.48 897
4134.08 1018
4134.69 976
4135.30 968
4135.90 913
4136.51 969
4137.12 1014
4137.72 930
4138.33 877
4138.94 982
4139.54 1020
4140.15 971
4140.76 1025
4141.37 1068
4141.97 1147
4142.58 1061
4143.19 1058
4143.79 1027
4144.40 936
4145.01 1041
4145.61 913
4146.22 902
4146.83 869
4147.44 845
4148.04 880
4148.65 1019
4149.26 957
4149.87 862
4150.47 872
4151.08 913
4151.69 949
4152.30 940
4152.91 919
4153.51 922
4154.12 882
4154.73 914
4155.34 1017
4155.94 954
4156.55 1000
4157.16 981
4157.77 1004
4158.38 1119
4158.99 1106
4159.59 1040
4160.20 1047
4160.81 907
4161.42 1028
4162.03 1057
4162.64 987
4163.24 863
4163.85 937
4164.46 773
4165.07 856
4165.68 956
4166.29 951
4166.90 912
4167.51 902
4168.11 883
4168.72 830
4169.33 950
4169.94 961
4170.55 1042
4171.16 842
4171.77 925
4172.38 888
4172.99 897
4173.60 954
4174.21 905
4174.81 910
4175.42 861
4176.03 816
4176.64 870
4177.25 917
4177.86 924
4178.47 911
4179.08 942
4179.69 1017
4180.30 861
4180.91 871
4181.52 878
4182.13 983
4182.74 967
4183.35 1055
4183.96 865
4184.57 864
4185.18 1037
4185.79 953
4186.40 984
4187.01 1016
4187.62 990
4188.23 921
4188.84 754
4189.45 836
4190.06 874
4190.67 869
4191.29 1001
4191.90 973
4192.51 858
4193.12 968
4193.73 939
4194.34 1018
4194.95 981
4195.56 955
4196.17 914
4196.78 967
4197.39 1037
4198.00 994
4198.62 945
4199.23 1058
4199.84 903
4200.45 908
4201.06 1055
4201.67 969
4202.28 822
4202.89 808
4203.51 888
4204.12 1007
4204.73 1030
4205.34 1020
4205.95 934
4206.56 904
4207.18 916
4207.79 893
4208.40 902
4209.01 910
4209.62 953
4210.24 1005
4210.85 979
4211.46 960
4212.07 965
4212.68 956
4213.30 865
4213.91 888
4214.52 940
4215.13 1002
4215.74 1028
4216.36 997
4216.97 1080
4217.58 1056
4218.19 993
4218.81 1062
4219.42 1132
4220.03 1052
4220.65 1065
4221.26 1132
4221.87 1005
4222.48 1008
4223.10 1059
4223.71 1073
4224.32 999
4224.94 1046
4225.55 1052
4226.16 1032
4226.78 1103
4227.39 1071
4228.00 1067
4228.61 1112
4229.23 995
4229.84 1205
4230.46 1268
4231.07 1334
4231.68 1297
4232.30 1457
4232.91 1476
4233.52 1535
4234.14 1658
4234.75 1847
4235.36 1806
4235.98 1549
4236.59 1551
4237.21 1437
4237.82 1314
4238.43 1317
4239.05 1260
4239.66 1240
4240.28 1124
4240.89 1022
4241.50 1112
4242.12 1117
4242.73 1158
4243.35 1023
4243.96 1021
4244.58 1048
4245.19 1084
4245.81 1055
4246.42 998
4247.03 1076
4247.65 1080
4248.26 1071
4248.88 1099
4249.49 1052
4250.11 1041
4250.72 1116
4251.34 1143
4251.95 1106
4252.57 1080
4253.18 1103
4253.80 1026
4254.41 1054
4255.03 1032
4255.64 1177
4256.26 991
4256.88 1034
4257.49 1127
4258.11 929
4258.72 929
4259.34 1041
4259.95 968
4260.57 1051
4261.18 994
4261.80 908
4262.42 959
4263.03 951
4263.65 998
4264.26 913
4264.88 892
4265.49 940
4266.11 973
4266.73 1046
4267.34 974
4267.96 1136
4268.58 1118
4269.19 1106
4269.81 1175
4270.42 1153
4271.04 1099
4271.66 1053
4272.27 1097
4272.89 1153
4273.51 1022
4274.12 1193
4274.74 1298
4275.36 1132
4275.97 1248
4276.59 1208
4277.21 1376
4277.82 1334
4278.44 1330
4279.06 1236
4279.67 1133
4280.29 1104
4280.91 1078
4281.53 1030
4282.14 1023
4282.76 950
4283.38 952
4283.99 989
4284.61 905
4285.23 945
4285.85 1067
4286.46 1096
4287.08 992
4287.70 1046
4288.32 1042
4288.93 1202
4289.55 1208
4290.17 1231
4290.79 1080
4291.41 1048
4292.02 1057
4292.64 1056
4293.26 1133
4293.88 1105
4294.50 1052
4295.11 1072
4295.73 901
4296.35 1045
4296.97 938
4297.59 991
4298.21 1007
4298.82 1166
4299.44 1126
4300.06 1229
4300.68 1143
4301.30 1106
4301.92 1104
4302.53 1006
4303.15 1068
4303.77 995
4304.39 960
4305.01 957
4305.63 969
4306.25 953
4306.87 1068
4307.49 1117
4308.10 1062
4308.72 1042
4309.34 986
4309.96 1047
4310.58 1069
4311.20 1013
4311.82 1011
4312.44 1058
4313.06 1094
4313.68 1052
4314.30 1000
4314.92 1150
4315.54 1149
4316.16 997
4316.78 1089
4317.40 988
4318.02 1077
4318.64 1015
4319.26 1036
4319.88 1104
4320.50 1171
4321.11 1138
4321.74 1151
4322.36 1146
4322.98 1167
4323.60 1052
4324.22 1208
4324.84 1210
4325.46 1239
4326.08 1225
4326.70 1274
4327.32 1263
4327.94 1315
4328.56 1348
4329.18 1293
4329.80 1310
4330.42 1193
4331.04 1150
4331.66 1353
4332.28 1308
4332.90 1462
4333.52 1644
4334.15 1674
4334.77 1706
4335.39 1845
4336.01 1875
4336.63 2137
4337.25 2084
4337.87 2095
4338.49 2121
4339.11 2309
4339.74 2164
4340.36 1878
4340.98 2157
4341.60 2128
4342.22 2131
4342.84 2545
4343.46 2889
4344.09 3029
4344.71 3425
4345.33 3818
4345.95 4016
4346.57 4094
4347.19 3935
4347.82 3929
4348.44 3840
4349.06 3590
4349.68 3407
4350.30 2872
4350.93 2620
4351.55 2275
4352.17 2018
4352.79 1950
4353.42 1682
4354.04 1685
4354.66 1615
4355.28 1618
4355.91 1569
4356.53 1589
4357.15 1713
4357.77 1551
4358.40 1573
4359.02 1502
4359.64 1431
4360.26 1491
4360.89 1451
4361.51 1602
4362.13 1643
4362.76 1522
4363.38 1356
4364.00 1336
4364.62 1460
4365.25 1299
4365.87 1261
4366.49 1421
4367.12 1352
4367.74 1300
4368.36 1364
4368.99 1233
4369.61 1114
4370.23 1015
4370.86 1153
4371.48 1093
4372.11 1111
4372.73 1027
4373.35 1041
4373.98 1007
4374.60 1162
4375.22 1067
4375.85 1029
4376.47 1056
4377.10 1263
4377.72 1220
4378.34 1175
4378.97 1168
4379.59 1185
4380.22 1127
4380.84 1279
4381.47 1273
4382.09 1127
4382.71 1250
4383.34 1175
4383.96 1049
4384.59 1080
4385.21 1165
4385.84 1250
4386.46 1119
4387.09 1020
4387.71 1063
4388.34 994
4388.96 1045
4389.59 1025
4390.21 1109
4390.84 1013
4391.46 1095
4392.09 1107
4392.71 998
4393.34 1106
4393.96 1070
4394.59 1117
4395.21 1011
4395.84 1031
4396.46 976
4397.09 1098
4397.71 1073
4398.34 1063
4398.96 1093
4399.59 1004
4400.22 1010
4400.84 1002
4401.47 1054
4402.09 1025
4402.72 1089
4403.34 1008
4403.97 1069
4404.60 987
4405.22 983
4405.85 928
4406.47 1017
4407.10 1187
4407.73 997
4408.35 1029
4408.98 1055
4409.61 1038
4410.23 1061
4410.86 1046
4411.48 889
4412.11 1038
4412.74 1020
4413.36 1020
4413.99 1071
4414.62 994
4415.24 1028
4415.87 1104
4416.50 916
4417.12 968
4417.75 1083
4418.38 1023
4419.01 986
4419.63 932
4420.26 964
4420.89 1027
4421.51 1047
4422.14 1016
4422.77 896
4423.40 851
4424.02 1010
4424.65 951
4425.28 842
4425.91 919
4426.53 916
4427.16 895
4427.79 962
4428.42 907
4429.04 929
4429.67 889
4430.30 905
4430.93 953
4431.55 941
4432.18 1004
4432.81 883
4433.44 845
4434.07 908
4434.69 1001
4435.32 965
4435.95 875
4436.58 818
4437.21 955
4437.84 1033
4438.46 1096
4439.09 983
4439.72 1059
4440.35 874
4440.98 1000
4441.61 1024
4442.24 949
4442.86 900
4443.49 960
4444.12 937
4444.75 925
4445.38 1016
4446.01 1015
4446.64 981
4447.27 988
4447.90 1079
4448.52 1051
4449.15 971
4449.78 952
4450.41 896
4451.04 920
4451.67 1036
4452.30 938
4452.93 883
4453.56 952
4454.19 1054
4454.82 1087
4455.45 1146
4456.08 1181
4456.71 1040
4457.34 1110
4457.97 1062
4458.60 1101
4459.23 1098
4459.86 1095
4460.49 976
4461.12 1139
4461.75 996
4462.38 944
4463.01 1002
4463.64 970
4464.27 949
4464.90 949
4465.53 997
4466.16 876
4466.79 874
4467.42 885
4468.05 903
4468.68 915
4469.31 907
4469.94 896
4470.57 917
4471.20 907
4471.83 908
4472.46 887
4473.09 974
4473.72 924
4474.35 896
4474.99 865
4475.62 914
4476.25 990
4476.88 976
4477.51 901
4478.14 889
4478.77 946
4479.40 993
4480.03 953
4480.67 964
4481.30 1074
4481.93 1022
4482.56 939
4483.19 894
4483.82 978
4484.46 1162
4485.09 1043
4485.72 1013
4486.35 997
4486.98 1049
4487.61 936
4488.25 992
4488.88 1070
4489.51 993
4490.14 944
4490.77 1014
4491.41 981
4492.04 955
4492.67 1002
4493.30 1009
4493.94 1088
4494.57 989
4495.20 1073
4495.83 1100
4496.46 1000
4497.10 1038
4497.73 1037
4498.36 1143
4498.99 1387
4499.63 1262
4500.26 1296
4500.89 1477
4501.53 1405
4502.16 1379
4502.79 1362
4503.42 1373
4504.06 1260
4504.69 1312
4505.32 1214
4505.96 1201
4506.59 1149
4507.22 1107
4507.86 1116
4508.49 1055
4509.12 1052
4509.76 1128
4510.39 1102
4511.02 1032
4511.66 1045
4512.29 990
4512.92 953
4513.56 946
4514.19 986
4514.83 1003
4515.46 920
4516.09 1084
4516.73 1020
4517.36 1074
4517.99 935
4518.63 840
4519.26 874
4519.90 892
4520.53 855
4521.17 1048
4521.80 996
4522.43 837
4523.07 1058
4523.70 1054
4524.34 1094
4524.97 997
4525.61 936
4526.24 978
4526.88 979
4527.51 974
4528.14 879
4528.78 1039
4529.41 1049
4530.05 1168
4530.68 1026
4531.32 1004
4531.95 1116
4532.59 1090
4533.22 1144
4533.86 1003
4534.49 1074
4535.13 1173
4535.76 1062
4536.40 957
4537.04 1086
4537.67 908
4538.31 915
4538.94 1042
4539.58 1046
4540.21 1005
4540.85 864
4541.48 902
4542.12 866
4542.76 848
4543.39 891
4544.03 958
4544.66 947
4545.30 844
4545.93 923
4546.57 977
4547.21 966
4547.84 932
4548.48 846
4549.11 852
4549.75 965
4550.39 890
4551.02 861
4551.66 931
4552.30 870
4552.93 842
4553.57 1085
4554.21 1014
4554.84 958
4555.48 957
4556.12 948
4556.75 831
4557.39 837
4558.03 892
4558.66 801
4559.30 916
4559.94 863
4560.57 855
4561.21 915
4561.85 882
4562.48 812
4563.12 756
4563.76 772
4564.40 903
4565.03 827
4565.67 849
4566.31 884
4566.95 856
4567.58 921
4568.22 950
4568.86 977
4569.50 879
4570.13 883
4570.77 913
4571.41 927
4572.05 934
4572.68 946
4573.32 972
4573.96 870
4574.60 916
4575.24 892
4575.87 849
4576.51 894
4577.15 949
4577.79 977
4578.43 965
4579.06 1046
4579.70 921
4580.34 924
4580.98 906
4581.62 1072
4582.26 1027
4582.90 800
4583.53 896
4584.17 976
4584.81 1022
4585.45 965
4586.09 1002
4586.73 937
4587.37 1037
4588.01 1165
4588.64 1184
4589.28 1263
4589.92 1440
4590.56 1474
4591.20 1436
4591.84 1594
4592.48 1519
4593.12 1556
4593.76 1412
4594.40 1209
4595.04 1091
4595.68 1169
4596.31 1120
4596.95 996
4597.59 1026
4598.23 1063
4598.87 1031
4599.51 1132
4600.15 1069
4600.79 1015
4601.43 1014
4602.07 1090
4602.71 909
4603.35 919
4603.99 1063
4604.63 1136
4605.27 959
4605.91 988
4606.55 1067
4607.19 908
4607.83 979
4608.47 840
4609.11 879
4609.75 842
4610.39 823
4611.03 925
4611.68 977
4612.32 968
4612.96 1039
4613.60 1090
4614.24 1037
4614.88 1011
4615.52 1064
4616.16 1033
4616.80 964
4617.44 961
4618.08 961
4618.72 968
4619.36 939
4620.01 914
4620.65 848
4621.29 975
4621.93 876
4622.57 968
4623.21 992
4623.85 889
4624.50 967
4625.14 1012
4625.78 925
4626.42 982
4627.06 954
4627.70 970
4628.34 956
4628.99 961
4629.63 891
4630.27 1041
4630.91 1075
4631.55 978
4632.20 1191
4632.84 1216
4633.48 1015
4634.12 973
4634.76 1044
4635.41 1013
4636.05 1096
4636.69 979
4637.33 1059
4637.98 1191
4638.62 1041
4639.26 1022
4639.90 1048
4640.55 1050
4641.19 1109
4641.83 992
4642.47 1017
4643.12 965
4643.76 977
4644.40 838
4645.04 944
4645.69 842
4646.33 860
4646.97 898
4647.62 909
4648.26 834
4648.90 885
4649.55 916
4650.19 896
4650.83 865
4651.48 919
4652.12 886
4652.76 924
4653.41 1014
4654.05 1022
4654.69 978
4655.34 890
4655.98 911
4656.62 899
4657.27 927
4657.91 839
4658.55 848
4659.20 952
4659.84 945
4660.49 873
4661.13 883
4661.77 935
4662.42 908
4663.06 762
4663.71 824
4664.35 790
4664.99 750
4665.64 845
4666.28 839
4666.93 915
4667.57 834
4668.22 804
4668.86 898
4669.51 871
4670.15 926
4670.79 887
4671.44 785
4672.08 883
4672.73 953
4673.37 895
4674.02 904
4674.66 893
4675.31 886
4675.95 913
4676.60 903
4677.24 895
4677.89 945
4678.53 876
4679.18 905
4679.82 852
4680.47 909
4681.12 924
4681.76 909
4682.41 826
4683.05 839
4683.70 861
4684.34 874
4684.99 925
4685.63 804
4686.28 859
4686.93 906
4687.57 949
4688.22 1009
4688.86 938
4689.51 1017
4690.15 884
4690.80 828
4691.45 920
4692.09 1037
4692.74 1093
4693.39 1056
4694.03 939
4694.68 1128
4695.32 1172
4695.97 1178
4696.62 1220
4697.26 1265
4697.91 1486
4698.56 1520
4699.20 1503
4699.85 1483
4700.50 1565
4701.14 1324
4701.79 1373
4702.44 1460
4703.08 1175
4703.73 1071
4704.38 1058
4705.02 1059
4705.67 1037
4706.32 994
4706.97 1058
4707.61 1082
4708.26 1107
4708.91 1079
4709.55 1125
4710.20 999
4710.85 1042
4711.50 1078
4712.14 1093
4712.79 1038
4713.44 956
4714.09 983
4714.73 1119
4715.38 1000
4716.03 1135
4716.68 1121
4717.33 1067
4717.97 1092
4718.62 1058
4719.27 1086
4719.92 1038
4720.57 1065
4721.21 1043
4721.86 987
4722.51 1004
4723.16 974
4723.81 992
4724.45 1103
4725.10 1095
4725.75 1083
4726.40 1233
4727.05 1248
4727.70 1151
4728.35 1015
4728.99 1114
4729.64 1041
4730.29 1078
4730.94 1022
4731.59 1074
4732.24 1098
4732.89 982
4733.54 1042
4734.19 1065
4734.83 986
4735.48 979
4736.13 942
4736.78 1004
4737.43 972
4738.08 956
4738.73 1000
4739.38 1077
4740.03 1091
4740.68 1006
4741.33 982
4741.98 1066
4742.63 1038
4743.28 965
4743.93 1112
4744.58 1052
4745.23 1032
4745.87 1043
4746.52 1010
4747.17 1090
4747.82 1079
4748.47 1089
4749.12 1248
4749.77 1244
4750.42 1260
4751.08 1171
4751.73 1285
4752.38 1326
4753.03 1196
4753.68 1106
4754.33 1120
4754.98 1064
4755.63 1083
4756.28 1065
4756.93 1056
4757.58 964
4758.23 1072
4758.88 946
4759.53 909
4760.18 1039
4760.83 1016
4761.48 984
4762.13 1029
4762.79 851
4763.44 924
4764.09 991
4764.74 1085
4765.39 1049
4766.04 1062
4766.69 1084
4767.34 1130
4767.99 1139
4768.65 1163
4769.30 1012
4769.95 963
4770.60 853
4771.25 988
4771.90 891
4772.56 891
4773.21 983
4773.86 951
4774.51 883
4775.16 924
4775.81 946
4776.47 981
4777.12 950
4777.77 882
4778.42 1059
4779.07 1061
4779.73 1085
4780.38 1033
4781.03 949
4781.68 1014
4782.34 952
4782.99 968
4783.64 1045
4784.29 995
4784.94 928
4785.60 960
4786.25 1012
4786.90 1134
4787.56 1048
4788.21 961
4788.86 887
4789.51 1020
4790.17 975
4790.82 1047
4791.47 1050
4792.13 1079
4792.78 977
4793.43 904
4794.08 876
4794.74 813
4795.39 923
4796.04 955
4796.70 1110
4797.35 1004
4798.00 1023
4798.66 974
4799.31 1047
4799.96 988
4800.62 807
4801.27 919
4801.93 1083
4802.58 1024
4803.23 946
4803.89 1004
4804.54 956
4805.19 898
4805.85 913
4806.50 1064
4807.16 941
4807.81 924
4808.46 937
4809.12 962
4809.77 968
4810.43 1049
4811.08 1007
4811.73 1013
4812.39 1101
4813.04 1099
4813.70 993
4814.35 1014
4815.01 1055
4815.66 1073
4816.32 1128
4816.97 1169
4817.63 1119
4818.28 1126
4818.94 1062
4819.59 1094
4820.24 1293
4820.90 1184
4821.55 1099
4822.21 1153
4822.86 1215
4823.52 1131
4824.18 1099
4824.83 1243
4825.49 1195
4826.14 1239
4826.80 1325
4827.45 1294
4828.11 1280
4828.76 1182
4829.42 1249
4830.07 1269
4830.73 1334
4831.38 1157
4832.04 1329
4832.70 1400
4833.35 1487
4834.01 1319
4834.66 1349
4835.32 1441
4835.98 1430
4836.63 1539
4837.29 1486
4837.94 1466
4838.60 1531
4839.26 1409
4839.91 1564
4840.57 1443
4841.22 1384
4841.88 1614
4842.54 1692
4843.19 1658
4843.85 1618
4844.51 1606
4845.16 1689
4845.82 1693
4846.48 1692
4847.13 1903
4847.79 1918
4848.45 2146
4849.10 2371
4849.76 2504
4850.42 2584
4851.07 2460
4851.73 2530
4852.39 2470
4853.05 2303
4853.70 2219
4854.36 2298
4855.02 2248
4855.68 2400
4856.33 2485
4856.99 2517
4857.65 2300
4858.30 2352
4858.96 2503
4859.62 2351
4860.28 2255
4860.94 2113
4861.59 2243
4862.25 2082
4862.91 2030
4863.57 1973
4864.22 2096
4864.88 2148
4865.54 2167
4866.20 1955
4866.86 1964
4867.51 2143
4868.17 2110
4868.83 1984
4869.49 1987
4870.15 1985
4870.81 1881
4871.46 1725
4872.12 1744
4872.78 1716
4873.44 1676
4874.10 1667
4874.76 1652
4875.41 1676
4876.07 1665
4876.73 1915
4877.39 1990
4878.05 2014
4878.71 1733
4879.37 1791
4880.03 1770
4880.69 1637
4881.34 1598
4882.00 1558
4882.66 1629
4883.32 1548
4883.98 1378
4884.64 1493
4885.30 1573
4885.96 1532
4886.62 1508
4887.28 1509
4887.94 1530
4888.60 1641
4889.26 1880
4889.92 1712
4890.58 1797
4891.24 1759
4891.89 1750
4892.55 1678
4893.21 1597
4893.87 1514
4894.53 1522
4895.19 1489
4895.85 1471
4896.51 1555
4897.17 1426
4897.83 1507
4898.49 1436
4899.16 1510
4899.82 1501
4900.48 1608
4901.14 1547
4901.80 1604
4902.46 1555
4903.12 1406
4903.78 1226
4904.44 1263
4905.10 1336
4905.76 1220
4906.42 1320
4907.08 1209
4907.74 1122
4908.40 1262
4909.06 1256
4909.72 1205
4910.39 1159
4911.05 1199
4911.71 1235
4912.37 1236
4913.03 1244
4913.69 1210
4914.35 1182
4915.01 1190
4915.68 1104
4916.34 1026
4917.00 1069
4917.66 1181
4918.32 1104
4918.98 1097
4919.64 1122
4920.31 1078
4920.97 1095
4921.63 1056
4922.29 1174
4922.95 1069
4923.62 1044
4924.28 1070
4924.94 1137
4925.60 1017
4926.26 1064
4926.93 1024
4927.59 982
4928.25 1098
4928.91 1183
4929.57 1241
4930.24 1106
4930.90 1106
4931.56 1204
4932.22 1114
4932.89 1210
4933.55 1160
4934.21 1072
4934.87 1117
4935.54 1026
4936.20 953
4936.86 939
4937.53 929
4938.19 1113
4938.85 1068
4939.51 1083
4940.18 1046
4940.84 1007
4941.50 993
4942.17 963
4942.83 926
4943.49 1010
4944.16 1080
4944.82 1006
4945.48 981
4946.15 1008
4946.81 968
4947.47 902
4948.14 1066
4948.80 1013
4949.46 912
4950.13 922
4950.79 989
4951.45 992
4952.12 985
4952.78 1020
4953.45 995
4954.11 950
4954.77 1001
4955.44 908
4956.10 847
4956.77 947
4957.43 973
4958.09 999
4958.76 1020
4959.42 1015
4960.09 1029
4960.75 1078
4961.42 1043
4962.08 1091
4962.75 1294
4963.41 1314
4964.07 1305
4964.74 1270
4965.40 1179
4966.07 1105
4966.73 1089
4967.40 978
4968.06 1073
4968.73 1066
4969.39 1137
4970.06 992
4970.72 829
4971.39 960
4972.05 944
4972.72 871
4973.38 964
4974.05 1029
4974.71 1039
4975.38 1007
4976.05 936
4976.71 1078
4977.38 1098
4978.04 1088
4978.71 1044
4979.37 1138
4980.04 1191
4980.70 1000
4981.37 846
4982.04 880
4982.70 929
4983.37 963
4984.03 925
4984.70 987
4985.37 1100
4986.03 1080
4986.70 1010
4987.36 1145
4988.03 1292
4988.70 1358
4989.36 1356
4990.03 1357
4990.70 1346
4991.36 1191
4992.03 1134
4992.69 1114
4993.36 1079
4994.03 1022
4994.69 941
4995.36 937
4996.03 1011
4996.69 1049
4997.36 1042
4998.03 852
4998.70 782
4999.36 886
5000.03 837
5000.70 933
5001.36 861
5002.03 888
5002.70 848
5003.37 878
5004.03 899
5004.70 848
5005.37 879
5006.03 931
5006.70 941
5007.37 861
5008.04 837
5008.70 915
5009.37 869
5010.04 913
5010.71 853
5011.38 911
5012.04 1066
5012.71 985
5013.38 888
5014.05 848
5014.72 918
5015.38 961
5016.05 886
5016.72 870
5017.39 890
5018.06 931
5018.72 885
5019.39 866
5020.06 964
5020.73 915
5021.40 825
5022.07 840
5022.73 872
5023.40 899
5024.07 886
5024.74 920
5025.41 952
5026.08 938
5026.75 905
5027.42 941
5028.08 863
5028.75 988
5029.42 954
5030.09 918
5030.76 912
5031.43 1018
5032.10 947
5032.77 827
5033.44 808
5034.11 956
5034.78 941
5035.45 810
5036.11 849
5036.78 932
5037.45 892
5038.12 794
5038.79 868
5039.46 936
5040.13 866
5040.80 780
5041.47 872
5042.14 860
5042.81 830
5043.48 826
5044.15 853
5044.82 848
5045.49 856
5046.16 880
5046.83 780
5047.50 808
5048.17 800
5048.84 873
5049.51 828
5050.18 848
5050.85 823
5051.52 940
5052.19 863
5052.86 851
5053.54 751
5054.21 750
5054.88 743
5055.55 799
5056.22 875
5056.89 821
5057.56 829
5058.23 799
5058.90 854
5059.57 863
5060.24 805
5060.91 880
5061.59 890
5062.26 969
5062.93 889
5063.60 808
5064.27 903
5064.94 947
5065.61 891
5066.28 825
5066.96 729
5067.63 845
5068.30 909
5068.97 894
5069.64 811
5070.31 950
5070.99 904
5071.66 861
5072.33 929
5073.00 849
5073.67 888
5074.35 838
5075.02 769
5075.69 895
5076.36 928
5077.03 1034
5077.71 1002
5078.38 1031
5079.05 1094
5079.72 1139
5080.39 1018
5081.07 907
5081.74 942
5082.41 922
5083.08 888
5083.76 894
5084.43 1000
5085.10 854
5085.78 924
5086.45 983
5087.12 1019
5087.79 1031
5088.47 955
5089.14 1111
5089.81 1034
5090.49 1132
5091.16 1193
5091.83 1015
5092.51 1089
5093.18 1041
5093.85 1064
5094.52 1083
5095.20 915
5095.87 951
5096.54 860
5097.22 917
5097.89 982
5098.57 961
5099.24 909
5099.91 855
5100.59 874
5101.26 953
5101.93 1021
5102.61 1074
5103.28 981
5103.96 1012
5104.63 1039
5105.30 1066
5105.98 1104
5106.65 963
5107.33 898
5108.00 833
5108.67 865
5109.35 979
5110.02 973
5110.70 927
5111.37 917
5112.05 1033
5112.72 939
5113.40 946
5114.07 870
5114.74 929
5115.42 947
5116.09 969
5116.77 1013
5117.44 1026
5118.12 958
5118.79 918
5119.47 919
5120.14 857
5120.82 922
5121.49 916
5122.17 940
5122.84 1005
5123.52 997
5124.19 1001
5124.87 956
5125.54 917
5126.22 820
5126.90 811
5127.57 863
5128.25 916
5128.92 902
5129.60 996
5130.27 945
5130.95 1034
5131.62 908
5132.30 883
5132.98 970
5133.65 877
5134.33 871
5135.00 823
5135.68 863
5136.36 827
5137.03 847
5137.71 891
5138.38 811
5139.06 818
5139.74 812
5140.41 768
5141.09 887
5141.77 840
5142.44 739
5143.12 799
5143.80 811
5144.47 852
5145.15 859
5145.83 874
5146.50 817
5147.18 778
5147.86 855
5148.53 849
5149.21 920
5149.89 816
5150.56 822
5151.24 810
5151.92 787
5152.60 866
5153.27 740
5153.95 690
5154.63 687
5155.30 788
5155.98 849
5156.66 884
5157.34 769
5158.01 674
5158.69 706
5159.37 801
5160.05 846
5160.72 769
5161.40 794
5162.08 748
5162.76 817
5163.44 796
5164.11 777
5164.79 917
5165.47 944
5166.15 860
5166.83 760
5167.50 820
5168.18 871
5168.86 905
5169.54 938
5170.22 848
5170.89 797
5171.57 849
5172.25 799
5172.93 817
5173.61 735
5174.29 813
5174.97 943
5175.64 856
5176.32 822
5177.00 851
5177.68 849
5178.36 856
5179.04 970
5179.72 946
5180.40 888
5181.08 880
5181.75 752
5182.43 795
5183.11 826
5183.79 969
5184.47 869
5185.15 771
5185.83 783
5186.51 784
5187.19 766
5187.87 847
5188.55 804
5189.23 799
5189.91 795
5190.59 827
5191.27 791
5191.95 764
5192.63 813
5193.31 729
5193.98 761
5194.66 767
5195.34 850
5196.02 861
5196.70 784
5197.38 926
5198.07 919
5198.75 901
5199.43 805
5200.11 772
5200.79 793
5201.47 823
5202.15 796
5202.83 812
5203.51 813
5204.19 825
5204.87 863
5205.55 859
5206.23 792
5206.91 883
5207.59 952
5208.27 876
5208.95 845
5209.63 900
5210.31 878
5211.00 921
5211.68 823
5212.36 935
5213.04 909
5213.72 963
5214.40 893
5215.08 853
5215.76 951
5216.45 928
5217.13 988
5217.81 937
5218.49 1014
5219.17 1088
5219.85 1097
5220.53 1029
5221.22 946
5221.90 916
5222.58 988
5223.26 1017
5223.94 1084
5224.62 1003
5225.31 975
5225.99 890
5226.67 785
5227.35 901
5228.03 847
5228.72 904
5229.40 983
5230.08 882
5230.76 929
5231.45 932
5232.13 876
5232.81 957
5233.49 806
5234.18 805
5234.86 879
5235.54 698
5236.22 800
5236.91 962
5237.59 913
5238.27 1058
5238.95 966
5239.64 1020
5240.32 895
5241.00 834
5241.69 915
5242.37 978
5243.05 985
5243.73 994
5244.42 897
5245.10 853
5245.78 875
5246.47 828
5247.15 795
5247.83 870
5248.52 901
5249.20 1016
5249.88 1116
5250.57 1070
5251.25 1044
5251.94 1207
5252.62 1078
5253.30 1027
5253.99 1000
5254.67 1024
5255.35 983
5256.04 868
5256.72 941
5257.41 1013
5258.09 923
5258.77 991
5259.46 944
5260.14 1022
5260.83 1005
5261.51 1004
5262.20 1093
5262.88 970
5263.56 1022
5264.25 961
5264.93 955
5265.62 1039
5266.30 1113
5266.99 1002
5267.67 915
5268.36 896
5269.04 895
5269.73 833
5270.41 889
5271.10 930
5271.78 849
5272.47 877
5273.15 907
5273.84 872
5274.52 849
5275.21 842
5275.89 806
5276.58 960
5277.26 894
5277.95 796
5278.63 821
5279.32 895
5280.00 929
5280.69 819
5281.37 909
5282.06 977
5282.75 884
5283.43 901
5284.12 936
5284.80 871
5285.49 807
5286.17 804
5286.86 739
5287.55 850
5288.23 847
5288.92 800
5289.60 837
5290.29 781
5290.98 931
5291.66 929
5292.35 885
5293.04 799
5293.72 858
5294.41 856
5295.10 820
5295.78 757
5296.47 810
5297.15 949
5297.84 974
5298.53 1072
5299.21 950
5299.90 1031
5300.59 955
5301.28 1019
5301.96 1171
5302.65 1048
5303.34 1040
5304.02 1019
5304.71 1047
5305.40 1046
5306.08 1064
5306.77 982
5307.46 942
5308.15 944
5308.83 989
5309.52 1106
5310.21 978
5310.90 994
5311.58 1071
5312.27 1033
5312.96 983
5313.65 1098
5314.33 1091
5315.02 1014
5315.71 1022
5316.40 891
5317.09 946
5317.77 863
5318.46 974
5319.15 1012
5319.84 997
5320.53 1104
5321.21 998
5321.90 1005
5322.59 910
5323.28 974
5323.97 1026
5324.65 1104
5325.34 1007
5326.03 881
5326.72 852
5327.41 919
5328.10 951
5328.79 852
5329.47 790
5330.16 799
5330.85 857
5331.54 852
5332.23 817
5332.92 837
5333.61 863
5334.30 859
5334.99 777
5335.67 786
5336.36 784
5337.05 858
5337.74 786
5338.43 854
5339.12 918
5339.81 845
5340.50 912
5341.19 803
5341.88 781
5342.57 890
5343.26 880
5343.95 891
5344.64 857
5345.33 785
5346.02 833
5346.71 860
5347.40 916
5348.09 895
5348.78 923
5349.47 971
5350.16 969
5350.85 960
5351.54 1101
5352.23 1066
5352.92 938
5353.61 1002
5354.30 994
5354.99 830
5355.68 897
5356.37 932
5357.06 910
5357.75 910
5358.44 797
5359.13 749
5359.82 774
5360.51 869
5361.20 844
5361.89 862
5362.58 892
5363.27 927
5363.97 929
5364.66 945
5365.35 964
5366.04 920
5366.73 783
5367.42 739
5368.11 831
5368.80 841
5369.49 831
5370.19 787
5370.88 733
5371.57 710
5372.26 762
5372.95 759
5373.64 827
5374.33 812
5375.03 730
5375.72 756
5376.41 709
5377.10 746
5377.79 798
5378.49 845
5379.18 861
5379.87 728
5380.56 728
5381.25 816
5381.95 719
5382.64 783
5383.33 764
5384.02 766
5384.71 723
5385.41 724
5386.10 762
5386.79 834
5387.48 855
5388.18 858
5388.87 869
5389.56 799
5390.25 875
5390.95 851
5391.64 711
5392.33 832
5393.02 831
5393.72 808
5394.41 849
5395.10 789
5395.80 785
5396.49 875
5397.18 764
5397.88 829
5398.57 807
5399.26 794
5399.95 794
5400.65 816
5401.34 826
5402.03 857
5402.73 952
5403.42 940
5404.12 827
5404.81 868
5405.50 855
5406.20 852
5406.89 855
5407.58 798
5408.28 783
5408.97 814
5409.66 790
5410.36 808
5411.05 733
5411.75 890
5412.44 882
5413.13 822
5413.83 922
5414.52 896
5415.22 874
5415.91 834
5416.61 817
5417.30 845
5417.99 888
5418.69 867
5419.38 843
5420.08 834
5420.77 815
5421.47 861
5422.16 860
5422.86 961
5423.55 918
5424.25 891
5424.94 828
5425.64 890
5426.33 876
5427.03 898
5427.72 888
5428.42 796
5429.11 869
5429.81 807
5430.50 909
5431.20 848
5431.89 837
5432.59 1000
5433.28 1016
5433.98 1003
5434.67 940
5435.37 1089
5436.06 1090
5436.76 992
5437.46 1038
5438.15 951
5438.85 941
5439.54 1033
5440.24 982
5440.93 1005
5441.63 1022
5442.33 1040
5443.02 1037
5443.72 1128
5444.41 984
5445.11 1009
5445.81 1089
5446.50 1124
5447.20 1171
5447.90 1091
5448.59 1100
5449.29 1240
5449.98 1246
5450.68 1195
5451.38 1044
5452.07 1120
5452.77 1105
5453.47 1063
5454.16 1088
5454.86 1097
5455.56 1099
5456.25 989
5456.95 1041
5457.65 1081
5458.35 1057
5459.04 1039
5459.74 1068
5460.44 1146
5461.13 1164
5461.83 1070
5462.53 1189
5463.23 1189
5463.92 1041
5464.62 1158
5465.32 1056
5466.02 1108
5466.71 1170
5467.41 1235
5468.11 1116
5468.81 1164
5469.50 1209
5470.20 1277
5470.90 1213
5471.60 1248
5472.29 1274
5472.99 1268
5473.69 1400
5474.39 1523
5475.09 1485
5475.78 1549
5476.48 1602
5477.18 1800
5477.88 1871
5478.58 2018
5479.28 2113
5479.97 2051
5480.67 2116
5481.37 2164
5482.07 2319
5482.77 2070
5483.47 1835
5484.17 1847
5484.86 1642
5485.56 1578
5486.26 1585
5486.96 1637
5487.66 1736
5488.36 1754
5489.06 1623
5489.76 1604
5490.45 1763
5491.15 1680
5491.85 1611
5492.55 1708
5493.25 1756
5493.95 1944
5494.65 1873
5495.35 1767
5496.05 2056
5496.75 2092
5497.45 2123
5498.15 2273
5498.85 2683
5499.55 2999
5500.25 3538
5500.95 3546
5501.65 3631
5502.35 3356
5503.04 2783
5503.74 2625
5504.44 2526
5505.14 2356
5505.84 2123
5506.54 1798
5507.24 1785
5507.94 1595
5508.65 1447
5509.35 1671
5510.05 1650
5510.75 1577
5511.45 1526
5512.15 1568
5512.85 1472
5513.55 1389
5514.25 1398
5514.95 1474
5515.65 1534
5516.35 1614
5517.05 1509
5517.75 1381
5518.45 1424
5519.15 1377
5519.85 1260
5520.56 1356
5521.26 1414
5521.96 1306
5522.66 1185
5523.36 1191
5524.06 1321
5524.76 1181
5525.46 1181
5526.16 1263
5526.87 1270
5527.57 1112
5528.27 1286
5528.97 1181
5529.67 1317
5530.37 1260
5531.07 1152
5531.78 1039
5532.48 1124
5533.18 1159
5533.88 1070
5534.58 1006
5535.29 953
5535.99 1039
5536.69 1138
5537.39 1093
5538.09 1159
5538.80 1078
5539.50 1062
5540.20 1039
5540.90 1070
5541.60 1021
5542.31 955
5543.01 1074
5543.71 1041
5544.41 897
5545.12 1056
5545.82 1025
5546.52 1131
5547.22 1124
5547.93 1068
5548.63 1133
5549.33 994
5550.04 1039
5550.74 1088
5551.44 1012
5552.14 1065
5552.85 1103
5553.55 983
5554.25 894
5554.96 943
5555.66 945
5556.36 1038
5557.07 1102
5557.77 1000
5558.47 927
5559.18 972
5559.88 976
5560.58 897
5561.29 1002
5561.99 1042
5562.69 1030
5563.40 1042
5564.10 1070
5564.80 1097
5565.51 1065
5566.21 994
5566.92 938
5567.62 987
5568.32 1132
5569.03 985
5569.73 961
5570.44 998
5571.14 931
5571.84 1107
5572.55 1078
5573.25 1018
5573.96 929
5574.66 938
5575.37 991
5576.07 949
5576.78 957
5577.48 934
5578.18 1079
5578.89 950
5579.59 989
5580.30 863
5581.00 993
5581.71 883
5582.41 897
5583.12 958
5583.82 887
5584.53 909
5585.23 989
5585.94 931
5586.64 885
5587.35 961
5588.05 866
5588.76 920
5589.46 839
5590.17 815
5590.88 827
5591.58 836
5592.29 865
5592.99 852
5593.70 858
5594.40 846
5595.11 873
5595.81 963
5596.52 968
5597.23 906
5597.93 835
5598.64 992
5599.34 881
5600.05 894
5600.76 808
5601.46 813
5602.17 888
5602.87 830
5603.58 901
5604.29 900
5604.99 897
5605.70 886
5606.41 827
5607.11 884
5607.82 879
5608.52 848
5609.23 956
5609.94 847
5610.64 787
5611.35 888
5612.06 897
5612.76 888
5613.47 1050
5614.18 941
5614.89 896
5615.59 892
5616.30 892
5617.01 859
5617.71 933
5618.42 855
5619.13 807
5619.84 825
5620.54 872
5621.25 852
5621.96 924
5622.66 922
5623.37 1021
5624.08 955
5624.79 1001
5625.49 902
5626.20 1033
5626.91 992
5627.62 924
5628.33 1020
5629.03 1041
5629.74 884
5630.45 971
5631.16 1008
5631.87 909
5632.57 901
5633.28 959
5633.99 924
5634.70 1025
5635.41 997
5636.11 947
5636.82 958
5637.53 1000
5638.24 1105
5638.95 1119
5639.66 1151
5640.36 1226
5641.07 1132
5641.78 1135
5642.49 960
5643.20 1006
5643.91 1062
5644.62 1003
5645.33 851
5646.03 916
5646.74 997
5647.45 1067
5648.16 977
5648.87 940
5649.58 984
5650.29 1015
5651.00 996
5651.71 1042
5652.42 1001
5653.13 1029
5653.84 1062
5654.54 991
5655.25 1045
5655.96 1075
5656.67 1131
5657.38 1255
5658.09 1277
5658.80 1352
5659.51 1168
5660.22 1124
5660.93 1030
5661.64 1152
5662.35 1097
5663.06 1029
5663.77 1013
5664.48 1009
5665.19 1027
5665.90 934
5666.61 973
5667.32 906
5668.03 968
5668.74 931
5669.45 972
5670.16 971
5670.87 999
5671.58 974
5672.29 941
5673.01 895
5673.72 914
5674.43 941
5675.14 879
5675.85 891
5676.56 977
5677.27 1063
5677.98 1069
5678.69 976
5679.40 852
5680.11 915
5680.82 883
5681.54 950
5682.25 995
5682.96 1084
5683.67 989
5684.38 887
5685.09 962
5685.80 978
5686.51 974
5687.23 901
5687.94 939
5688.65 920
5689.36 849
5690.07 862
5690.78 840
5691.50 820
5692.21 706
5692.92 815
5693.63 876
5694.34 861
5695.06 769
5695.77 831
5696.48 890
5697.19 919
5697.90 818
5698.62 799
5699.33 849
5700.04 861
5700.75 831
5701.46 803
5702.18 780
5702.89 899
5703.60 815
5704.31 758
5705.03 805
5705.74 809
5706.45 840
5707.17 808
5707.88 769
5708.59 776
5709.30 775
5710.02 811
5710.73 818
5711.44 772
5712.16 838
5712.87 826
5713.58 829
5714.30 781
5715.01 796
5715.72 831
5716.43 839
5717.15 901
5717.86 836
5718.58 813
5719.29 801
5720.00 823
5720.72 842
5721.43 866
5722.14 861
5722.86 786
5723.57 760
5724.28 778
5725.00 840
5725.71 804
5726.43 831
5727.14 875
5727.85 909
5728.57 892
5729.28 808
5730.00 860
5730.71 827
5731.42 832
5732.14 884
5732.85 829
5733.57 835
5734.28 833
5735.00 815
5735.71 814
5736.43 856
5737.14 802
5737.85 801
5738.57 811
5739.28 730
5740.00 736
5740.71 777
5741.43 795
5742.14 781
5742.86 808
5743.57 760
5744.29 826
5745.00 799
5745.72 795
5746.43 774
5747.15 794
5747.86 810
5748.58 828
5749.30 722
5750.01 762
5750.73 698
5751.44 699
5752.16 769
5752.87 870
5753.59 754
5754.30 739
5755.02 757
5755.74 727
5756.45 742
5757.17 830
5757.88 727
5758.60 639
5759.31 780
5760.03 846
5760.75 728
5761.46 749
5762.18 763
5762.90 706
5763.61 819
5764.33 836
5765.04 783
5765.76 763
5766.48 786
5767.19 780
5767.91 744
5768.63 831
5769.34 824
5770.06 771
5770.78 714
5771.49 827
5772.21 811
5772.93 841
5773.64 873
5774.36 779
5775.08 726
5775.79 769
5776.51 702
5777.23 681
5777.95 816
5778.66 903
5779.38 860
5780.10 855
5780.81 832
5781.53 828
5782.25 817
5782.97 916
5783.68 868
5784.40 797
5785.12 763
5785.84 844
5786.55 870
5787.27 923
5787.99 860
5788.71 953
5789.43 959
5790.14 836
5790.86 816
5791.58 847
5792.30 869
5793.02 941
5793.73 826
5794.45 876
5795.17 920
5795.89 854
5796.61 850
5797.33 859
5798.04 985
5798.76 997
5799.48 1063
5800.20 1164
5800.92 1200
5801.64 1251
5802.36 1470
5803.07 1442
5803.79 1296
5804.51 1285
5805.23 1134
5805.95 1147
5806.67 1099
5807.39 1056
5808.11 1054
5808.82 992
5809.54 915
5810.26 950
5810.98 975
5811.70 956
5812.42 1038
5813.14 982
5813.86 913
5814.58 890
5815.30 978
5816.02 943
5816.74 946
5817.46 1037
5818.18 1020
5818.90 961
5819.62 987
5820.34 960
5821.06 998
5821.78 992
5822.50 1007
5823.22 906
5823.94 935
5824.66 963
5825.38 856
5826.10 855
5826.82 889
5827.54 955
5828.26 949
5828.98 945
5829.70 1014
5830.42 875
5831.14 883
5831.86 868
5832.58 813
5833.30 904
5834.02 874
5834.74 951
5835.46 952
5836.18 813
5836.90 828
5837.62 907
5838.34 829
5839.07 763
5839.79 825
5840.51 826
5841.23 898
5841.95 954
5842.67 874
5843.39 948
5844.11 900
5844.83 900
5845.56 837
5846.28 843
5847.00 940
5847.72 854
5848.44 828
5849.16 807
5849.88 816
5850.61 834
5851.33 812
5852.05 836
5852.77 855
5853.49 916
5854.22 931
5854.94 925
5855.66 834
5856.38 864
5857.10 814
5857.83 891
5858.55 849
5859.27 833
5859.99 786
5860.71 836
5861.44 851
5862.16 823
5862.88 832
5863.60 885
5864.33 917
5865.05 1039
5865.77 884
5866.49 959
5867.22 993
5867.94 1033
5868.66 975
5869.38 938
5870.11 997
5870.83 975
5871.55 961
5872.28 1008
5873.00 900
5873.72 957
5874.45 920
5875.17 743
5875.89 860
5876.62 918
5877.34 915
5878.06 998
5878.79 987
5879.51 1021
5880.23 976
5880.96 951
5881.68 990
5882.40 1034
5883.13 930
5883.85 919
5884.57 956
5885.30 1021
5886.02 1039
5886.75 1030
5887.47 1015
5888.19 942
5888.92 909
5889.64 915
5890.37 1041
5891.09 1043
5891.81 960
5892.54 982
5893.26 1005
5893.99 1006
5894.71 955
5895.44 946
5896.16 985
5896.88 998
5897.61 1012
5898.33 1153
5899.06 1072
5899.78 990
5900.51 1027
5901.23 1000
5901.96 978
5902.68 1100
5903.41 928
5904.13 964
5904.86 972
5905.58 1028
5906.31 1056
5907.03 1016
5907.76 1017
5908.48 1123
5909.21 1123
5909.93 990
5910.66 1088
5911.38 1028
5912.11 1102
5912.83 1073
5913.56 997
5914.29 1057
5915.01 1123
5915.74 1236
5916.46 1220
5917.19 1188
5917.91 1082
5918.64 1071
5919.37 1152
5920.09 1168
5920.82 1160
5921.54 1212
5922.27 1280
5923.00 1136
5923.72 1170
5924.45 1222
5925.17 1217
5925.90 1238
5926.63 1265
5927.35 1286
5928.08 1304
5928.81 1302
5929.53 1242
5930.26 1274
5930.99 1288
5931.71 1312
5932.44 1398
5933.17 1367
5933.89 1428
5934.62 1252
5935.35 1376
5936.07 1422
5936.80 1500
5937.53 1506
5938.25 1371
5938.98 1407
5939.71 1558
5940.44 1531
5941.16 1431
5941.89 1579
5942.62 1659
5943.35 1558
5944.07 1735
5944.80 1734
5945.53 1855
5946.26 1630
5946.98 1788
5947.71 1788
5948.44 2049
5949.17 1993
5949.89 1981
5950.62 2204
5951.35 2389
5952.08 2462
5952.80 2340
5953.53 2447
5954.26 2409
5954.99 2315
5955.72 2355
5956.45 2284
5957.17 2244
5957.90 2242
5958.63 2322
5959.36 2228
5960.09 2368
5960.82 2236
5961.54 2263
5962.27 2306
5963.00 2328
5963.73 2639
5964.46 2801
5965.19 2914
5965.92 3169
5966.64 3322
5967.37 3608
5968.10 3509
5968.83 3417
5969.56 3114
5970.29 3095
5971.02 3077
5971.75 2893
5972.48 2940
5973.21 2861
5973.93 2772
5974.66 2678
5975.39 2712
5976.12 2716
5976.85 2660
5977.58 2796
5978.31 2862
5979.04 2898
5979.77 2994
5980.50 2927
5981.23 2925
5981.96 3230
5982.69 3244
5983.42 3084
5984.15 3342
5984.88 3153
5985.61 3282
5986.34 3324
5987.07 3151
5987.80 3207
5988.53 3259
5989.26 3144
5989.99 3339
5990.72 3289
5991.45 3189
5992.18 3213
5992.91 3333
5993.64 3215
5994.37 3318
5995.10 3550
5995.83 3549
5996.56 3526
5997.29 3375
5998.02 3524
5998.75 3628
5999.49 3556
6000.22 3531
6000.95 3438
6001.68 3347
6002.41 3441
6003.14 3429
6003.87 3482
6004.60 3225
6005.33 3239
6006.06 3366
6006.80 3558
6007.53 3961
6008.26 4121
6008.99 4655
6009.72 5482
6010.45 6295
6011.18 7134
6011.92 7941
6012.65 8631
6013.38 8955
6014.11 9129
6014.84 9351
6015.57 8962
6016.31 8376
6017.04 7852
6017.77 6900
6018.50 5965
6019.23 5195
6019.97 4375
6020.70 3931
6021.43 3516
6022.16 3253
6022.89 3040
6023.63 2840
6024.36 2587
6025.09 2602
6025.82 2718
6026.56 2599
6027.29 2547
6028.02 2355
6028.75 2332
6029.49 2406
6030.22 2449
6030.95 2375
6031.68 2343
6032.42 2167
6033.15 2279
6033.88 2153
6034.62 2120
6035.35 2288
6036.08 2230
6036.81 2250
6037.55 2250
6038.28 2160
6039.01 2286
6039.75 2510
6040.48 2304
6041.21 2492
6041.95 2565
6042.68 2450
6043.41 2590
6044.15 2733
6044.88 2662
6045.61 2585
6046.35 2855
6047.08 2740
6047.82 2707
6048.55 2854
6049.28 3166
6050.02 3115
6050.75 3283
6051.49 3453
6052.22 3720
6052.95 3701
6053.69 3603
6054.42 3401
6055.16 3433
6055.89 3256
6056.62 2964
6057.36 3030
6058.09 2892
6058.83 2732
6059.56 2767
6060.30 2689
6061.03 2545
6061.77 2542
6062.50 2445
6063.23 2536
6063.97 2539
6064.70 2479
6065.44 2367
6066.17 2355
6066.91 2308
6067.64 2394
6068.38 2451
6069.11 2326
6069.85 2379
6070.58 2175
6071.32 2320
6072.05 2332
6072.79 2309
6073.52 2291
6074.26 2184
6075.00 2177
6075.73 2014
6076.47 2032
6077.20 1869
6077.94 1916
6078.67 2019
6079.41 2085
6080.14 2063
6080.88 1916
6081.62 1975
6082.35 1972
6083.09 2043
6083.82 1959
6084.56 1973
6085.30 1979
6086.03 1943
6086.77 1875
6087.50 2020
6088.24 2004
6088.98 2004
6089.71 2073
6090.45 2058
6091.19 1992
6091.92 2114
6092.66 2152
6093.39 1931
6094.13 2104
6094.87 2058
6095.60 1968
6096.34 1876
6097.08 1821
6097.81 1837
6098.55 1788
6099.29 1754
6100.03 1941
6100.76 1696
6101.50 1774
6102.24 1663
6102.97 1645
6103.71 1711
6104.45 1726
6105.18 1800
6105.92 1768
6106.66 1541
6107.40 1683
6108.13 1754
6108.87 1748
6109.61 1764
6110.35 1676
6111.08 1801
6111.82 1727
6112.56 1755
6113.30 1920
6114.03 1710
6114.77 1638
6115.51 1632
6116.25 1650
6116.99 1712
6117.72 1724
6118.46 1769
6119.20 1800
6119.94 1786
6120.68 1750
6121.41 1747
6122.15 1693
6122.89 1708
6123.63 1780
6124.37 1801
6125.11 1835
6125.84 1950
6126.58 1887
6127.32 1912
6128.06 1843
6128.80 1988
6129.54 2048
6130.28 1854
6131.02 1897
6131.75 1898
6132.49 1945
6133.23 2018
6133.97 2084
6134.71 2043
6135.45 2078
6136.19 2009
6136.93 2006
6137.67 2071
6138.41 2000
6139.14 2032
6139.88 2038
6140.62 1988
6141.36 1999
6142.10 1962
6142.84 2100
6143.58 2026
6144.32 2118
6145.06 2132
6145.80 2159
6146.54 2073
6147.28 2049
6148.02 2128
6148.76 2059
6149.50 2109
6150.24 2185
6150.98 2245
6151.72 2363
6152.46 2209
6153.20 2186
6153.94 2266
6154.68 2244
6155.42 2175
6156.16 2253
6156.90 2368
6157.64 2291
6158.38 2281
6159.12 2398
6159.86 2393
6160.60 2345
6161.34 2370
6162.08 2384
6162.82 2573
6163.57 2692
6164.31 2858
6165.05 2957
6165.79 3022
6166.53 3149
6167.27 3185
6168.01 3203
6168.75 3394
6169.49 3366
6170.23 3194
6170.98 3243
6171.72 2975
6172.46 2997
6173.20 3063
6173.94 2937
6174.68 2969
6175.42 2758
6176.16 2580
6176.91 2877
6177.65 2885
6178.39 2975
6179.13 2860
6179.87 2953
6180.61 2997
6181.36 2942
6182.10 3066
6182.84 3182
6183.58 3231
6184.32 3150
6185.07 3152
6185.81 3190
6186.55 3237
6187.29 3416
6188.03 3410
6188.78 3255
6189.52 3437
6190.26 3460
6191.00 3550
6191.75 3684
6192.49 3700
6193.23 3703
6193.97 3848
6194.72 3997
6195.46 4076
6196.20 4138
6196.94 3947
6197.69 3898
6198.43 3954
6199.17 4018
6199.92 3900
6200.66 3913
6201.40 4098
6202.15 4281
6202.89 4498
6203.63 5012
6204.37 5634
6205.12 6640
6205.86 8081
6206.60 9821
6207.35 11733
6208.09 13982
6208.83 15255
6209.58 16444
6210.32 16958
6211.07 16678
6211.81 15878
6212.55 14562
6213.30 12613
6214.04 10771
6214.78 8889
6215.53 7638
6216.27 6197
6217.02 5188
6217.76 4612
6218.50 4160
6219.25 3743
6219.99 3500
6220.74 3487
6221.48 3348
6222.22 3289
6222.97 3508
6223.71 3629
6224.46 3599
6225.20 3561
6225.95 3358
6226.69 3401
6227.44 3139
6228.18 2963
6228.92 2824
6229.67 2523
6230.41 2541
6231.16 2502
6231.90 2304
6232.65 2251
6233.39 2312
6234.14 2227
6234.88 2290
6235.63 2417
6236.37 2530
6237.12 2691
6237.86 2819
6238.61 2975
6239.35 3165
6240.10 3383
6240.85 3303
6241.59 3203
6242.34 3095
6243.08 2974
6243.83 2930
6244.57 2963
6245.32 3158
6246.06 3055
6246.81 3063
6247.56 3157
6248.30 3255
6249.05 2929
6249.79 3030
6250.54 3000
6251.29 2825
6252.03 2709
6252.78 2725
6253.52 2711
6254.27 2664
6255.02 2686
6255.76 2613
6256.51 2629
6257.26 2654
6258.00 2745
6258.75 2528
6259.49 2534
6260.24 2608
6260.99 2388
6261.73 2442
6262.48 2406
6263.23 2354
6263.97 2339
6264.72 2401
6265.47 2337
6266.21 2286
6266.96 2302
6267.71 2213
6268.46 2229
6269.20 2269
6269.95 2202
6270.70 2201
6271.44 2259
6272.19 2310
6272.94 2290
6273.69 2180
6274.43 2112
6275.18 2096
6275.93 2162
6276.68 2394
6277.42 2219
6278.17 2380
6278.92 2289
6279.67 2474
6280.41 2408
6281.16 2118
6281.91 2103
6282.66 2161
6283.41 2022
6284.15 1992
6284.90 1989
6285.65 1890
6286.40 1927
6287.15 1792
6287.89 1832
6288.64 1735
6289.39 1815
6290.14 1765
6290.89 1753
6291.64 1751
6292.38 1678
6293.13 1572
6293.88 1614
6294.63 1604
6295.38 1651
6296.13 1653
6296.88 1624
6297.62 1609
6298.37 1658
6299.12 1706
6299.87 1644
6300.62 1568
6301.37 1559
6302.12 1491
6302.87 1608
6303.62 1649
6304.37 1610
6305.11 1594
6305.86 1640
6306.61 1653
6307.36 1568
6308.11 1574
6308.86 1571
6309.61 1594
6310.36 1655
6311.11 1599
6311.86 1493
6312.61 1506
6313.36 1571
6314.11 1655
6314.86 1575
6315.61 1474
6316.36 1493
6317.11 1562
6317.86 1695
6318.61 1576
6319.36 1530
6320.11 1494
6320.86 1550
6321.61 1569
6322.36 1492
6323.11 1483
6323.86 1486
6324.61 1371
6325.36 1329
6326.11 1298
6326.86 1339
6327.61 1282
6328.36 1312
6329.11 1251
6329.86 1383
6330.61 1354
6331.37 1233
6332.12 1229
6332.87 1326
6333.62 1357
6334.37 1355
6335.12 1363
6335.87 1391
6336.62 1331
6337.37 1194
6338.12 1314
6338.88 1321
6339.63 1265
6340.38 1392
6341.13 1352
6341.88 1322
6342.63 1334
6343.38 1322
6344.14 1324
6344.89 1375
6345.64 1445
6346.39 1433
6347.14 1266
6347.89 1315
6348.65 1429
6349.40 1443
6350.15 1534
6350.90 1571
6351.65 1530
6352.41 1542
6353.16 1581
6353.91 1685
6354.66 1595
6355.41 1460
6356.17 1443
6356.92 1575
6357.67 1574
6358.42 1471
6359.18 1465
6359.93 1410
6360.68 1346
6361.43 1317
6362.19 1383
6362.94 1299
6363.69 1354
6364.44 1272
6365.20 1304
6365.95 1449
6366.70 1391
6367.46 1264
6368.21 1382
6368.96 1376
6369.71 1322
6370.47 1360
6371.22 1358
6371.97 1337
6372.73 1314
6373.48 1276
6374.23 1405
6374.99 1380
6375.74 1358
6376.49 1277
6377.25 1272
6378.00 1237
6378.75 1296
6379.51 1389
6380.26 1230
6381.02 1317
6381.77 1359
6382.52 1380
6383.28 1365
6384.03 1363
6384.78 1342
6385.54 1237
6386.29 1236
6387.05 1245
6387.80 1254
6388.56 1215
6389.31 1221
6390.06 1182
6390.82 1140
6391.57 1236
6392.33 1249
6393.08 1158
6393.84 1236
6394.59 1253
6395.34 1174
6396.10 1137
6396.85 1224
6397.61 1256
6398.36 1296
6399.12 1272
6399.87 1255
6400.63 1206
6401.38 1160
6402.14 1150
6402.89 1184
6403.65 1340
6404.40 1299
6405.16 1250
6405.91 1395
6406.67 1262
6407.42 1237
6408.18 1419
6408.93 1350
6409.69 1431
6410.45 1331
6411.20 1472
6411.96 1319
6412.71 1266
6413.47 1299
6414.22 1297
6414.98 1291
6415.73 1270
6416.49 1279
6417.25 1258
6418.00 1282
6418.76 1361
6419.51 1206
6420.27 1221
6421.03 1331
6421.78 1342
6422.54 1279
6423.29 1283
6424.05 1434
6424.81 1420
6425.56 1282
6426.32 1216
6427.08 1369
6427.83 1278
6428.59 1290
6429.35 1308
6430.10 1282
6430.86 1276
6431.62 1247
6432.37 1282
6433.13 1341
6433.89 1246
6434.64 1328
6435.40 1365
6436.16 1312
6436.91 1373
6437.67 1284
6438.43 1322
6439.19 1380
6439.94 1366
6440.70 1256
6441.46 1278
6442.21 1365
6442.97 1466
6443.73 1339
6444.49 1360
6445.24 1459
6446.00 1405
6446.76 1319
6447.52 1472
6448.28 1363
6449.03 1442
6449.79 1414
6450.55 1414
6451.31 1463
6452.06 1406
6452.82 1330
6453.58 1441
6454.34 1493
6455.10 1408
6455.85 1500
6456.61 1592
6457.37 1556
6458.13 1512
6458.89 1601
6459.65 1534
6460.40 1487
6461.16 1516
6461.92 1617
6462.68 1505
6463.44 1382
6464.20 1511
6464.96 1585
6465.71 1537
6466.47 1653
6467.23 1696
6467.99 1724
6468.75 1748
6469.51 1860
6470.27 1853
6471.03 1847
6471.79 1808
6472.54 1911
6473.30 1917
6474.06 1950
6474.82 1776
6475.58 1785
6476.34 1847
6477.10 1868
6477.86 1904
6478.62 1901
6479.38 1982
6480.14 2044
6480.90 1975
6481.66 2033
6482.42 2061
6483.18 2104
6483.94 2075
6484.70 2001
6485.46 2184
6486.22 2138
6486.98 2115
6487.74 2208
6488.50 2275
6489.26 2243
6490.02 2167
6490.78 2364
6491.54 2531
6492.30 2714
6493.06 2674
6493.82 2759
6494.58 3099
6495.34 2974
6496.10 2874
6496.86 3090
6497.62 2982
6498.38 2896
6499.14 2892
6499.90 3001
6500.66 2906
6501.42 2757
6502.19 2752
6502.95 2968
6503.71 3080
6504.47 3060
6505.23 2924
6505.99 2984
6506.75 3096
6507.51 3140
6508.27 3047
6509.04 3240
6509.80 3387
6510.56 3400
6511.32 3339
6512.08 3426
6512.84 3490
6513.60 3316
6514.37 3474
6515.13 3422
6515.89 3534
6516.65 3572
6517.41 3652
6518.17 3751
6518.94 3626
6519.70 3856
6520.46 3944
6521.22 4115
6521.98 4069
6522.75 4557
6523.51 4795
6524.27 5193
6525.03 5548
6525.79 5902
6526.56 6387
6527.32 6697
6528.08 6715
6528.84 6853
6529.61 7029
6530.37 6845
6531.13 6808
6531.89 7135
6532.66 7320
6533.42 7935
6534.18 9113
6534.94 10516
6535.71 11922
6536.47 12903
6537.23 13467
6538.00 13435
6538.76 12400
6539.52 11494
6540.29 10122
6541.05 8897
6541.81 7745
6542.57 6301
6543.34 5232
6544.10 4503
6544.86 4034
6545.63 3752
6546.39 3467
6547.16 3074
6547.92 3057
6548.68 2785
6549.45 2717
6550.21 2713
6550.97 2696
6551.74 2693
6552.50 2797
6553.26 2632
6554.03 2673
6554.79 2710
6555.56 2726
6556.32 2592
6557.08 2458
6557.85 2428
6558.61 2379
6559.38 2616
6560.14 2721
6560.91 2767
6561.67 2604
6562.43 2833
6563.20 2851
6563.96 2952
6564.73 2988
6565.49 3005
6566.26 3135
6567.02 3085
6567.79 3001
6568.55 2933
6569.32 2944
6570.08 3072
6570.85 3208
6571.61 3253
6572.38 3385
6573.14 3329
6573.91 3538
6574.67 3529
6575.44 3605
6576.20 3641
6576.97 3563
6577.73 3636
6578.50 3657
6579.26 3627
6580.03 3456
6580.79 3208
6581.56 3301
6582.32 3320
6583.09 3374
6583.86 3247
6584.62 3204
6585.39 3212
6586.15 3293
6586.92 3314
6587.68 3181
6588.45 3279
6589.22 3345
6589.98 3391
6590.75 3544
6591.51 3640
6592.28 3742
6593.05 3899
6593.81 4158
6594.58 4090
6595.35 4301
6596.11 4305
6596.88 4004
6597.64 3880
6598.41 3830
6599.18 3516
6599.94 3481
6600.71 3385
6601.48 3199
6602.24 3041
6603.01 3084
6603.78 2977
6604.54 3089
6605.31 3198
6606.08 3147
6606.85 3498
6607.61 3611
6608.38 3568
6609.15 3580
6609.91 3856
6610.68 3793
6611.45 3672
6612.22 3462
6612.98 3294
6613.75 3152
6614.52 3000
6615.28 2975
6616.05 2899
6616.82 2700
6617.59 2664
6618.36 2637
6619.12 2580
6619.89 2364
6620.66 2262
6621.43 2390
6622.19 2344
6622.96 2331
6623.73 2257
6624.50 2293
6625.27 2348
6626.03 2231
6626.80 2307
6627.57 2228
6628.34 2267
6629.11 2329
6629.88 2321
6630.64 2350
6631.41 2543
6632.18 2758
6632.95 2824
6633.72 3207
6634.49 3260
6635.25 3227
6636.02 3206
6636.79 3146
6637.56 3056
6638.33 3006
6639.10 2874
6639.87 2668
6640.64 2423
6641.41 2264
6642.17 2315
6642.94 2267
6643.71 2345
6644.48 2091
6645.25 2129
6646.02 2201
6646.79 2087
6647.56 2141
6648.33 2167
6649.10 2173
6649.87 2269
6650.64 2360
6651.41 2240
6652.18 2293
6652.95 2247
6653.71 2333
6654.48 2270
6655.25 2315
6656.02 2215
6656.79 2269
6657.56 2285
6658.33 2159
6659.10 2062
6659.87 2179
6660.64 2097
6661.41 2060
6662.18 2132
6662.95 2175
6663.72 2134
6664.50 2027
6665.27 2131
6666.04 2076
6666.81 2044
6667.58 2056
6668.35 2075
6669.12 2077
6669.89 2154
6670.66 2100
6671.43 1974
6672.20 2059
6672.97 2102
6673.74 2043
6674.51 2063
6675.28 2016
6676.06 2026
6676.83 2056
6677.60 2075
6678.37 2168
6679.14 2099
6679.91 2187
6680.68 2206
6681.45 2262
6682.22 2259
6683.00 2321
6683.77 2377
6684.54 2485
6685.31 2440
6686.08 2412
6686.85 2303
6687.63 2499
6688.40 2267
6689.17 2208
6689.94 2136
6690.71 2095
6691.48 1990
6692.26 1924
6693.03 1973
6693.80 2028
6694.57 1959
6695.34 2002
6696.12 1889
6696.89 1802
6697.66 1757
6698.43 1906
6699.21 1906
6699.98 1906
6700.75 1821
6701.52 1765
6702.30 1879
6703.07 1867
6703.84 1823
6704.61 1883
6705.39 1708
6706.16 1755
6706.93 1749
6707.70 1768
6708.48 1845
6709.25 1789
6710.02 1779
6710.80 1678
6711.57 1704
6712.34 1764
6713.12 1669
6713.89 1727
6714.66 1784
6715.44 1703
6716.21 1788
6716.98 1686
6717.76 1773
6718.53 1712
6719.30 1749
6720.08 1695
6720.85 1702
6721.62 1660
6722.40 1614
6723.17 1732
6723.94 1687
6724.72 1638
6725.49 1676
6726.27 1699
6727.04 1764
6727.81 1600
6728.59 1638
6729.36 1750
6730.14 1758
6730.91 1715
6731.68 1640
6732.46 1698
6733.23 1757
6734.01 1667
6734.78 1800
6735.56 1814
6736.33 1811
6737.10 1806
6737.88 1701
6738.65 1742
6739.43 1709
6740.20 1803
6740.98 1932
6741.75 1856
6742.53 1780
6743.30 1780
6744.08 1793
6744.85 1781
6745.63 1789
6746.40 1791
6747.18 1991
6747.95 2161
6748.73 2182
6749.50 2293
6750.28 2445
6751.05 2503
6751.83 2579
6752.60 2680
6753.38 2587
6754.16 2633
6754.93 2506
6755.71 2406
6756.48 2238
6757.26 2049
6758.03 1906
6758.81 1951
6759.59 1746
6760.36 1848
6761.14 1986
6761.91 1783
6762.69 1727
6763.46 1789
6764.24 1713
6765.02 1690
6765.79 1830
6766.57 1795
6767.35 1618
6768.12 1645
6768.90 1591
6769.67 1637
6770.45 1694
6771.23 1681
6772.00 1604
6772.78 1505
6773.56 1613
6774.33 1653
6775.11 1584
6775.89 1562
6776.66 1569
6777.44 1530
6778.22 1677
6778.99 1635
6779.77 1634
6780.55 1667
6781.33 1616
6782.10 1708
6782.88 1603
6783.66 1493
6784.43 1488
6785.21 1516
6785.99 1471
6786.77 1387
6787.54 1398
6788.32 1494
6789.10 1493
6789.88 1399
6790.65 1461
6791.43 1575
6792.21 1485
6792.99 1534
6793.76 1520
6794.54 1499
6795.32 1363
6796.10 1352
6796.88 1463
6797.65 1449
6798.43 1518
6799.21 1551
6799.99 1618
6800.77 1529
6801.55 1514
6802.32 1557
6803.10 1607
6803.88 1589
6804.66 1750
6805.44 1808
6806.22 1743
6806.99 1717
6807.77 1615
6808.55 1701
6809.33 1590
6810.11 1543
6810.89 1515
6811.67 1547
6812.44 1525
6813.22 1550
6814.00 1542
6814.78 1601
6815.56 1592
6816.34 1624
6817.12 1511
6817.90 1554
6818.68 1624
6819.46 1558
6820.24 1400
6821.02 1477
6821.79 1519
6822.57 1597
6823.35 1544
6824.13 1508
6824.91 1623
6825.69 1542
6826.47 1512
6827.25 1460
6828.03 1492
6828.81 1484
6829.59 1567
6830.37 1608
6831.15 1430
6831.93 1388
6832.71 1383
6833.49 1437
6834.27 1518
6835.05 1466
6835.83 1468
6836.61 1545
6837.39 1536
6838.17 1463
6838.95 1378
6839.73 1458
6840.51 1501
6841.29 1398
6842.07 1407
6842.85 1384
6843.64 1497
6844.42 1447
6845.20 1474
6845.98 1469
6846.76 1612
6847.54 1775
6848.32 1813
6849.10 2030
6849.88 2219
6850.66 2356
6851.44 2503
6852.23 2504
6853.01 2453
6853.79 2365
6854.57 2250
6855.35 2116
6856.13 1935
6856.91 1838
6857.69 1761
6858.48 1623
6859.26 1661
6860.04 1668
6860.82 1551
6861.60 1612
6862.38 1652
6863.17 1623
6863.95 1730
6864.73 1680
6865.51 1668
6866.29 1801
6867.07 1823
6867.86 1722
6868.64 1697
6869.42 1674
6870.20 1717
6870.99 1774
6871.77 1633
6872.55 1794
6873.33 1715
6874.11 1793
6874.90 1725
6875.68 1672
6876.46 1757
6877.24 1706
6878.03 1767
6878.81 1727
6879.59 1854
6880.38 1978
6881.16 2027
6881.94 2090
6882.72 1994
6883.51 2180
6884.29 2312
6885.07 2633
6885.86 2895
6886.64 3152
6887.42 3514
6888.20 3905
6888.99 3793
6889.77 3699
6890.55 3474
6891.34 3152
6892.12 2923
6892.90 2649
6893.69 2385
6894.47 2177
6895.26 2213
6896.04 2204
6896.82 2039
6897.61 2003
6898.39 2051
6899.17 2055
6899.96 2103
6900.74 2092
6901.53 1989
6902.31 2072
6903.09 2246
6903.88 2230
6904.66 2064
6905.45 2074
6906.23 2066
6907.01 2079
6907.80 2279
6908.58 2123
6909.37 2084
6910.15 1852
6910.94 1958
6911.72 2034
6912.51 1984
6913.29 1965
6914.07 1954
6914.86 1959
6915.64 1982
6916.43 1844
6917.21 1968
6918.00 1807
6918.78 1831
6919.57 1792
6920.35 1908
6921.14 1893
6921.92 1900
6922.71 1900
6923.49 1914
6924.28 1939
6925.06 2009
6925.85 2083
6926.64 2087
6927.42 2046
6928.21 2077
6928.99 2063
6929.78 2183
6930.56 2250
6931.35 2235
6932.13 2131
6932.92 2183
6933.71 2192
6934.49 2263
6935.28 2279
6936.06 2342
6936.85 2275
6937.63 2333
6938.42 2445
6939.21 2600
6939.99 2702
6940.78 2662
6941.57 2916
6942.35 3075
6943.14 3095
6943.92 3245
6944.71 3289
6945.50 3271
6946.28 3236
6947.07 3324
6947.86 3493
6948.64 3356
6949.43 3443
6950.22 3118
6951.00 3233
6951.79 3220
6952.58 3090
6953.36 2905
6954.15 2768
6954.94 2747
6955.72 2761
6956.51 2745
6957.30 2832
6958.09 2855
6958.87 2731
6959.66 2699
6960.45 2748
6961.24 2862
6962.02 2914
6962.81 2923
6963.60 2902
6964.38 3036
6965.17 3192
6965.96 3123
6966.75 3365
6967.54 3443
6968.32 3611
6969.11 3717
6969.90 3808
6970.69 3920
6971.47 3882
6972.26 3916
6973.05 3815
6973.84 3778
6974.63 3837
6975.41 3690
6976.20 3790
6976.99 3824
6977.78 3961
6978.57 4014
6979.36 4078
6980.14 4568
6980.93 4972
6981.72 5938
6982.51 7068
6983.30 8613
6984.09 10489
6984.88 12005
6985.66 13721
6986.45 14786
6987.24 14549
6988.03 14027
6988.82 13000
6989.61 11266
6990.40 9528
6991.19 8039
6991.98 6572
6992.76 5105
6993.55 4598
6994.34 4135
6995.13 3558
6995.92 3353
6996.71 3203
6997.50 3084
6998.29 2890
6999.08 2804
6999.87 2752
7000.66 2797
7001.45 2828
7002.24 2884
7003.03 2833
7003.82 2777
7004.61 2690
7005.40 2465
7006.19 2303
7006.98 2208
7007.77 2169
7008.56 2144
7009.35 2113
7010.14 2263
7010.93 2206
7011.72 2300
7012.51 2322
7013.30 2261
7014.09 2231
7014.88 2241
7015.67 2337
7016.46 2331
7017.25 2345
7018.04 2408
7018.83 2314
7019.62 2350
7020.41 2517
7021.20 2519
7021.99 2415
7022.78 2717
7023.57 2588
7024.37 2608
7025.16 2765
7025.95 2762
7026.74 2592
7027.53 2494
7028.32 2378
7029.11 2363
7029.90 2330
7030.69 2381
7031.49 2402
7032.28 2227
7033.07 2126
7033.86 2140
7034.65 2152
7035.44 2126
7036.23 2225
7037.03 2308
7037.82 2284
7038.61 2495
7039.40 2364
7040.19 2254
7040.98 2308
7041.78 2436
7042.57 2484
7043.36 2593
7044.15 2650
7044.94 2713
7045.74 2786
7046.53 2896
7047.32 3098
7048.11 3277
7048.91 3410
7049.70 3639
7050.49 3692
7051.28 3609
7052.08 3570
7052.87 3401
7053.66 3230
7054.45 2896
7055.25 2739
7056.04 2720
7056.83 2511
7057.62 2465
7058.42 2341
7059.21 2278
7060.00 2516
7060.80 2324
7061.59 2382
7062.38 2473
7063.17 2317
7063.97 2303
7064.76 2366
7065.55 2318
7066.35 2280
7067.14 2264
7067.93 2117
7068.73 2142
7069.52 2158
7070.31 2013
7071.11 1996
7071.90 1873
7072.69 1932
7073.49 1954
7074.28 1888
7075.08 1827
7075.87 1792
7076.66 1790
7077.46 1798
7078.25 1675
7079.05 1761
7079.84 1805
7080.63 1822
7081.43 1882
7082.22 1817
7083.02 1715
7083.81 1704
7084.60 1718
7085.40 1698
7086.19 1651
7086.99 1498
7087.78 1582
7088.58 1634
7089.37 1601
7090.17 1579
7090.96 1653
7091.76 1592
7092.55 1565
7093.34 1498
7094.14 1430
7094.93 1420
7095.73 1506
7096.52 1536
7097.32 1558
7098.11 1448
7098.91 1517
7099.70 1578
7100.50 1489
7101.29 1472
7102.09 1411
7102.89 1405
7103.68 1459
7104.48 1365
7105.27 1386
7106.07 1345
7106.86 1287
7107.66 1303
7108.45 1361
7109.25 1251
7110.05 1273
7110.84 1235
7111.64 1320
7112.43 1294
7113.23 1217
7114.02 1258
7114.82 1315
7115.62 1389
7116.41 1325
7117.21 1374
7118.00 1390
7118.80 1377
7119.60 1414
7120.39 1408
7121.19 1329
7121.99 1283
7122.78 1269
7123.58 1146
7124.38 1233
7125.17 1268
7125.97 1209
7126.77 1186
7127.56 1308
7128.36 1286
7129.16 1229
7129.95 1279
7130.75 1244
7131.55 1231
7132.34 1293
7133.14 1279
7133.94 1242
7134.73 1198
7135.53 1192
7136.33 1209
7137.13 1217
7137.92 1164
7138.72 1158
7139.52 1104
7140.32 1132
7141.11 1054
7141.91 1032
7142.71 1063
7143.51 1161
7144.30 1156
7145.10 1120
7145.90 1121
7146.70 1204
7147.49 1159
7148.29 1060
7149.09 1119
7149.89 1041
7150.69 1070
7151.48 1031
7152.28 1075
7153.08 1008
7153.88 1082
7154.68 1031
7155.47 1126
7156.27 1139
7157.07 1121
7157.87 1165
7158.67 1162
7159.47 1016
7160.27 1079
7161.06 1043
7161.86 1035
7162.66 961
7163.46 885
7164.26 1035
7165.06 1011
7165.86 908
7166.66 955
7167.45 960
7168.25 1004
7169.05 954
7169.85 1019
7170.65 974
7171.45 875
7172.25 887
7173.05 984
7173.85 883
7174.65 831
7175.45 877
7176.25 930
7177.04 1005
7177.84 999
7178.64 927
7179.44 851
7180.24 889
7181.04 967
7181.84 879
7182.64 897
7183.44 941
7184.24 997
7185.04 940
7185.84 947
7186.64 901
7187.44 939
7188.24 838
7189.04 925
7189.84 953
7190.64 954
7191.44 967
7192.24 879
7193.04 841
7193.84 946
7194.64 961
7195.44 903
7196.25 1047
7197.05 1023
7197.85 971
7198.65 884
7199.45 903
7200.25 934
7201.05 883
7201.85 821
7202.65 905
7203.45 923
7204.25 896
7205.05 867
7205.86 891
7206.66 981
7207.46 828
7208.26 856
7209.06 916
7209.86 947
7210.66 983
7211.46 933
7212.27 842
7213.07 921
7213.87 937
7214.67 881
7215.47 894
7216.27 985
7217.07 1009
7217.88 1033
7218.68 933
7219.48 884
7220.28 885
7221.08 968
7221.89 1023
7222.69 1002
7223.49 880
7224.29 858
7225.09 871
7225.90 937
7226.70 914
7227.50 868
7228.30 947
7229.11 863
7229.91 789
7230.71 826
7231.51 954
7232.32 873
7233.12 877
7233.92 848
7234.72 858
7235.53 807
7236.33 821
7237.13 901
7237.93 883
7238.74 870
7239.54 953
7240.34 938
7241.15 986
7241.95 942
7242.75 934
7243.56 1023
7244.36 874
7245.16 836
7245.97 932
7246.77 959
7247.57 965
7248.38 1017
7249.18 910
7249.98 937
7250.79 930
7251.59 911
7252.39 980
7253.20 870
7254.00 865
7254.81 858
7255.61 854
7256.41 888
7257.22 867
7258.02 893
7258.82 928
7259.63 912
7260.43 871
7261.24 978
7262.04 1019
7262.85 1016
7263.65 996
7264.45 939
7265.26 997
7266.06 916
7266.87 949
7267.67 1032
7268.48 964
7269.28 932
7270.09 999
7270.89 981
7271.70 974
7272.50 1014
7273.30 926
7274.11 986
7274.91 991
7275.72 1003
7276.52 1102
7277.33 1059
7278.13 1055
7278.94 1111
7279.74 1042
7280.55 1103
7281.36 1206
7282.16 1313
7282.97 1349
7283.77 1522
7284.58 1608
7285.38 1701
7286.19 1580
7286.99 1546
7287.80 1527
7288.60 1370
7289.41 1220
7290.22 1267
7291.02 1110
7291.83 1063
7292.63 1078
7293.44 1011
7294.25 1039
7295.05 985
7295.86 1023
7296.66 1049
7297.47 1030
7298.28 1044
7299.08 1066
7299.89 1064
7300.70 1123
7301.50 1095
7302.31 1145
7303.11 1068
7303.92 1064
7304.73 1005
7305.53 955
7306.34 1023
7307.15 1113
7307.95 1107
7308.76 1212
7309.57 1106
7310.37 1179
7311.18 1058
7311.99 1203
7312.80 1294
7313.60 1314
7314.41 1226
7315.22 1239
7316.02 1325
7316.83 1581
7317.64 1644
7318.45 1841
7319.25 1857
7320.06 1892
7320.87 1883
7321.68 1823
7322.48 1658
7323.29 1555
7324.10 1386
7324.91 1242
7325.71 1159
7326.52 1180
7327.33 1240
7328.14 1135
7328.95 1090
7329.75 1080
7330.56 1142
7331.37 1138
7332.18 1225
7332.99 1127
7333.79 1202
7334.60 1214
7335.41 1050
7336.22 1067
7337.03 1091
7337.84 1089
7338.64 1039
7339.45 1069
7340.26 1109
7341.07 1068
7341.88 1050
7342.69 981
7343.50 965
7344.30 961
7345.11 1126
7345.92 1092
7346.73 1033
7347.54 952
7348.35 989
7349.16 1016
7349.97 997
7350.78 957
7351.58 887
7352.39 953
7353.20 880
7354.01 910
7354.82 884
7355.63 912
7356.44 1071
7357.25 1034
7358.06 911
7358.87 871
7359.68 885
7360.49 924
7361.30 898
7362.11 848
7362.92 872
7363.73 944
7364.54 878
7365.35 893
7366.16 874
7366.97 873
7367.78 991
7368.59 922
7369.40 935
7370.21 957
7371.02 841
7371.83 839
7372.64 882
7373.45 779
7374.26 805
7375.07 870
7375.88 847
7376.69 855
7377.50 871
7378.31 999
7379.12 905
7379.93 885
7380.74 861
7381.55 843
7382.37 923
7383.18 889
7383.99 948
7384.80 915
7385.61 852
7386.42 879
7387.23 821
7388.04 871
7388.85 952
7389.67 911
7390.48 902
7391.29 855
7392.10 841
7392.91 822
7393.72 805
7394.53 818
7395.35 795
7396.16 790
7396.97 783
7397.78 720
7398.59 761
7399.40 796
7400.22 839
7401.03 741
7401.84 819
7402.65 821
7403.46 821
7404.28 907
7405.09 888
7405.90 843
7406.71 867
7407.52 826
7408.34 799
7409.15 795
7409.96 812
7410.77 761
7411.59 724
7412.40 804
7413.21 835
7414.02 835
7414.84 788
7415.65 768
7416.46 718
7417.27 711
7418.09 748
7418.90 791
7419.71 760
7420.53 819
7421.34 736
7422.15 752
7422.97 783
7423.78 709
7424.59 746
7425.40 787
7426.22 771
7427.03 801
7427.84 773
7428.66 792
7429.47 839
7430.28 813
7431.10 891
7431.91 956
7432.73 874
7433.54 890
7434.35 899
7435.17 834
7435.98 873
7436.79 874
7437.61 815
7438.42 830
7439.24 861
7440.05 875
7440.86 751
7441.68 720
7442.49 825
7443.31 799
7444.12 763
7444.94 783
7445.75 722
7446.56 769
7447.38 808
7448.19 792
7449.01 715
7449.82 775
7450.64 784
7451.45 772
7452.27 812
7453.08 819
7453.90 853
7454.71 771
7455.52 856
7456.34 858
7457.15 850
7457.97 814
7458.78 766
7459.60 817
7460.42 826
7461.23 800
7462.05 844
7462.86 941
7463.68 869
7464.49 831
7465.31 810
7466.12 862
7466.94 904
7467.75 876
7468.57 901
7469.38 826
7470.20 893
7471.02 839
7471.83 813
7472.65 872
7473.46 828
7474.28 895
7475.10 850
7475.91 808
7476.73 883
7477.54 833
7478.36 820
7479.18 854
7479.99 915
7480.81 866
7481.62 821
7482.44 734
7483.26 804
7484.07 863
7484.89 858
7485.71 883
7486.52 845
7487.34 826
7488.16 823
7488.97 842
7489.79 832
7490.61 849
7491.42 749
7492.24 826
7493.06 847
7493.87 738
7494.69 752
7495.51 784
7496.33 733
7497.14 753
7497.96 771
7498.78 780
7499.59 739
7500.41 779
7501.23 748
7502.05 742
7502.86 740
7503.68 754
7504.50 751
7505.32 843
7506.13 777
7506.95 752
7507.77 727
7508.59 656
7509.40 782
7510.22 732
7511.04 838
7511.86 761
7512.68 749
7513.49 726
7514.31 674
7515.13 765
7515.95 664
7516.77 674
7517.59 705
7518.40 726
7519.22 701
7520.04 705
7520.86 736
7521.68 662
7522.50 726
7523.31 693
7524.13 705
7524.95 741
7525.77 738
7526.59 804
7527.41 747
7528.23 690
7529.05 700
7529.86 755
7530.68 706
7531.50 830
7532.32 798
7533.14 780
7533.96 749
7534.78 709
7535.60 756
7536.42 690
7537.24 775
7538.06 690
7538.88 735
7539.70 776
7540.51 751
7541.33 770
7542.15 767
7542.97 769
7543.79 790
7544.61 759
7545.43 739
7546.25 747
7547.07 768
7547.89 774
7548.71 755
7549.53 734
7550.35 700
7551.17 752
7551.99 800
7552.81 787
7553.63 834
7554.45 788
7555.27 829
7556.09 830
7556.91 836
7557.73 816
7558.56 811
7559.38 846
7560.20 768
7561.02 811
7561.84 826
7562.66 770
7563.48 795
7564.30 802
7565.12 831
7565.94 772
7566.76 760
7567.58 865
7568.40 872
7569.23 841
7570.05 838
7570.87 788
7571.69 886
7572.51 843
7573.33 968
7574.15 876
7574.97 890
7575.80 782
7576.62 750
7577.44 815
7578.26 794
7579.08 797
7579.90 750
7580.73 786
7581.55 782
7582.37 788
7583.19 790
7584.01 889
7584.83 886
7585.66 959
7586.48 959
7587.30 986
7588.12 957
7588.95 1002
7589.77 916
7590.59 919
7591.41 965
7592.23 999
7593.06 1007
7593.88 1001
7594.70 992
7595.52 1007
7596.35 993
7597.17 953
7597.99 950
7598.81 1049
7599.64 1004
7600.46 1069
7601.28 1115
7602.11 1120
7602.93 1099
7603.75 1156
7604.57 1133
7605.40 1216
7606.22 1186
7607.04 1227
7607.87 1202
7608.69 1102
7609.51 1212
7610.34 1151
7611.16 1133
7611.98 1097
7612.81 1014
7613.63 1047
7614.45 1088
7615.28 1148
7616.10 1155
7616.92 1226
7617.75 1282
7618.57 1390
7619.40 1346
7620.22 1396
7621.04 1385
7621.87 1293
7622.69 1252
7623.52 1207
7624.34 1195
7625.16 1142
7625.99 1061
7626.81 1161
7627.64 1162
7628.46 1256
7629.28 1212
7630.11 1362
7630.93 1408
7631.76 1379
7632.58 1484
7633.41 1515
7634.23 1430
7635.06 1350
7635.88 1244
7636.71 1183
7637.53 1232
7638.36 1145
7639.18 1040
7640.01 916
7640.83 987
7641.66 953
7642.48 988
7643.31 971
7644.13 948
7644.96 1015
7645.78 953
7646.61 877
7647.43 906
7648.26 897
7649.08 959
7649.91 884
7650.73 882
7651.56 930
7652.38 890
7653.21 899
7654.04 907
7654.86 835
7655.69 838
7656.51 848
7657.34 827
7658.16 789
7658.99 819
7659.82 898
7660.64 829
7661.47 808
7662.29 787
7663.12 792
7663.95 924
7664.77 849
7665.60 816
7666.43 780
7667.25 811
7668.08 857
7668.91 842
7669.73 845
7670.56 821
7671.38 870
7672.21 892
7673.04 796
7673.87 875
7674.69 891
7675.52 821
7676.35 837
7677.17 796
7678.00 767
7678.83 791
7679.65 777
7680.48 772
7681.31 730
7682.13 772
7682.96 769
7683.79 847
7684.62 907
7685.44 846
7686.27 797
7687.10 732
7687.93 784
7688.75 790
7689.58 695
7690.41 802
7691.24 777
7692.06 745
7692.89 750
7693.72 795
7694.55 729
7695.38 743
7696.20 826
7697.03 798
7697.86 801
7698.69 837
7699.52 881
7700.34 765
7701.17 948
7702.00 815
7702.83 831
7703.66 788
7704.49 715
7705.31 767
7706.14 758
7706.97 784
7707.80 718
7708.63 790
7709.46 695
7710.29 751
7711.11 772
7711.94 723
7712.77 760
7713.60 778
7714.43 766
7715.26 769
7716.09 704
7716.92 730
7717.75 789
7718.58 772
7719.40 797
7720.23 872
7721.06 786
7721.89 767
7722.72 810
7723.55 765
7724.38 789
7725.21 756
7726.04 774
7726.87 734
7727.70 763
7728.53 710
7729.36 717
7730.19 716
7731.02 709
7731.85 784
7732.68 713
7733.51 703
7734.34 657
7735.17 647
7736.00 665
7736.83 688
7737.66 789
7738.49 789
7739.32 728
7740.15 718
7740.98 819
7741.81 795
7742.64 697
7743.47 672
7744.30 708
7745.13 746
7745.96 842
7746.79 782
7747.62 807
7748.45 840
7749.29 825
7750.12 840
7750.95 747
7751.78 775
7752.61 783
7753.44 787
7754.27 802
7755.10 696
7755.93 675
7756.76 678
7757.60 747
7758.43 689
7759.26 698
7760.09 665
7760.92 668
7761.75 673
7762.58 703
7763.42 723
7764.25 741
7765.08 715
7765.91 718
7766.74 697
7767.57 675
7768.41 734
7769.24 717
7770.07 734
7770.90 782
7771.73 780
7772.57 762
7773.40 746
7774.23 761
7775.06 772
7775.90 711
7776.73 774
7777.56 768
7778.39 797
7779.22 828
7780.06 781
7780.89 747
7781.72 805
7782.55 714
7783.39 748
7784.22 774
7785.05 825
7785.89 842
7786.72 813
7787.55 759
7788.38 770
7789.22 794
7790.05 820
7790.88 797
7791.72 789
7792.55 821
7793.38 783
7794.22 797
7795.05 893
7795.88 853
7796.72 829
7797.55 904
7798.38 911
7799.22 848
7800.05 902
7800.88 902
7801.72 878
7802.55 982
7803.38 896
7804.22 894
7805.05 982
7805.89 960
7806.72 888
7807.55 970
7808.39 1082
7809.22 1003
7810.06 959
7810.89 989
7811.72 996
7812.56 1028
7813.39 1108
7814.23 1043
7815.06 1096
7815.89 1048
7816.73 1169
7817.56 1182
7818.40 1219
7819.23 1244
7820.07 1168
7820.90 1100
7821.74 1160
7822.57 1155
7823.41 1145
7824.24 1153
7825.08 1188
7825.91 1351
7826.75 1352
7827.58 1404
7828.42 1479
7829.25 1231
7830.09 1215
7830.92 1246
7831.76 1240
7832.59 1280
7833.43 1245
7834.26 1309
7835.10 1285
7835.93 1270
7836.77 1292
7837.60 1345
7838.44 1288
7839.28 1267
7840.11 1124
7840.95 1140
7841.78 1194
7842.62 1069
7843.45 1115
7844.29 1139
7845.13 1068
7845.96 1016
7846.80 993
7847.63 1101
7848.47 1044
7849.31 968
7850.14 1040
7850.98 1094
7851.82 1072
7852.65 986
7853.49 1012
7854.32 1004
7855.16 1043
7856.00 1169
7856.83 1090
7857.67 1053
7858.51 1157
7859.34 1239
7860.18 1154
7861.02 1126
7861.85 1148
7862.69 1061
7863.53 1029
7864.37 1123
7865.20 1163
7866.04 1099
7866.88 1106
7867.71 1153
7868.55 1235
7869.39 1163
7870.23 1320
7871.06 1275
7871.90 1325
7872.74 1248
7873.57 1339
7874.41 1350
7875.25 1392
7876.09 1493
7876.93 1607
7877.76 1743
7878.60 1749
7879.44 1661
7880.28 1662
7881.11 1634
7881.95 1677
7882.79 1467
7883.63 1577
7884.47 1437
7885.30 1450
7886.14 1384
7886.98 1315
7887.82 1450
7888.66 1315
7889.50 1290
7890.33 1220
7891.17 1297
7892.01 1365
7892.85 1430
7893.69 1348
7894.53 1332
7895.36 1304
7896.20 1302
7897.04 1142
7897.88 1163
7898.72 1139
7899.56 1069
7900.40 1124
7901.24 1115
7902.08 1034
7902.91 985
7903.75 1088
7904.59 1007
7905.43 904
7906.27 951
7907.11 1017
7907.95 1014
7908.79 1039
7909.63 936
7910.47 997
7911.31 897
7912.15 844
7912.99 959
7913.83 929
7914.67 962
7915.50 996
7916.34 1034
7917.18 1088
7918.02 1093
7918.86 1026
7919.70 1054
7920.54 1011
7921.38 1029
7922.22 912
7923.06 939
7923.90 907
7924.74 972
7925.58 941
7926.42 894
7927.27 983
7928.11 893
7928.95 880
7929.79 942
7930.63 926
7931.47 922
7932.31 869
7933.15 889
7933.99 846
7934.83 882
7935.67 932
7936.51 995
7937.35 990
7938.19 848
7939.03 847
7939.88 853
7940.72 940
7941.56 932
7942.40 931
7943.24 937
7944.08 866
7944.92 931
7945.76 931
7946.60 891
7947.45 882
7948.29 1036
7949.13 968
7949.97 1007
7950.81 1098
7951.65 1090
7952.50 1047
7953.34 1174
7954.18 1052
7955.02 1138
7955.86 1093
7956.70 1088
7957.55 1087
7958.39 1064
7959.23 1083
7960.07 1093
7960.91 1028
7961.76 1063
7962.60 961
7963.44 1021
7964.28 1126
7965.13 1033
7965.97 1063
7966.81 1100
7967.65 1168
7968.50 1219
7969.34 1171
7970.18 1148
7971.02 1136
7971.87 1034
7972.71 992
7973.55 949
7974.39 912
7975.24 891
7976.08 929
7976.92 796
7977.77 812
7978.61 851
7979.45 823
7980.30 833
7981.14 843
7981.98 869
7982.83 765
7983.67 792
7984.51 843
7985.36 756
7986.20 785
7987.04 709
7987.89 765
7988.73 807
7989.57 753
7990.42 776
7991.26 754
7992.10 815
7992.95 820
7993.79 780
7994.64 773
7995.48 758
7996.32 687
7997.17 713
7998.01 658
7998.86 723
7999.70 679
8000.54 665
8001.39 630
8002.23 654
8003.08 709
8003.92 728
8004.77 702
8005.61 710
8006.45 647
8007.30 672
8008.14 708
8008.99 679
8009.83 678
8010.68 676
8011.52 701
8012.37 698
8013.21 736
8014.06 697
8014.90 712
8015.75 635
8016.59 637
8017.44 653
8018.28 629
8019.13 698
8019.97 701
8020.82 704
8021.66 710
8022.51 729
8023.35 733
8024.20 661
8025.05 688
8025.89 671
8026.74 656
8027.58 653
8028.43 659
8029.27 757
8030.12 722
8030.96 746
8031.81 703
8032.66 598
8033.50 648
8034.35 675
8035.19 659
8036.04 649
8036.89 666
8037.73 709
8038.58 687
8039.43 733
8040.27 688
8041.12 647
8041.96 694
8042.81 617
8043.66 650
8044.50 727
8045.35 647
8046.20 714
8047.04 687
8047.89 644
8048.74 693
8049.58 691
8050.43 621
8051.28 600
8052.12 682
8052.97 601
8053.82 617
8054.67 728
8055.51 654
8056.36 578
8057.21 625
8058.05 601
8058.90 614
8059.75 629
8060.60 611
8061.44 617
8062.29 591
8063.14 606
8063.99 662
8064.83 612
8065.68 621
8066.53 621
8067.38 643
8068.22 692
8069.07 726
8069.92 685
8070.77 609
8071.62 602
8072.46 620
8073.31 663
8074.16 669
8075.01 671
8075.86 615
8076.71 594
8077.55 590
8078.40 593
8079.25 583
8080.10 570
8080.95 602
8081.80 703
8082.64 669
8083.49 610
8084.34 663
8085.19 611
8086.04 637
8086.89 591
8087.74 624
8088.58 574
8089.43 616
8090.28 598
8091.13 596
8091.98 566
8092.83 634
8093.68 669
8094.53 548
8095.38 555
8096.23 534
8097.08 570
8097.93 590
8098.77 650
8099.62 625
8100.47 598
8101.32 609
8102.17 636
8103.02 652
8103.87 579
8104.72 581
8105.57 546
8106.42 604
8107.27 558
8108.12 617
8108.97 633
8109.82 591
8110.67 557
8111.52 671
8112.37 628
8113.22 594
8114.07 608
8114.92 637
8115.77 591
8116.62 629
8117.47 644
8118.32 576
8119.17 574
8120.02 636
8120.87 661
8121.72 644
8122.58 572
8123.43 668
8124.28 711
8125.13 582
8125.98 628
8126.83 612
8127.68 566
8128.53 572
8129.38 585
8130.23 672
8131.08 683
8131.94 651
8132.79 674
8133.64 727
8134.49 720
8135.34 656
8136.19 567
8137.04 663
8137.89 644
8138.75 699
8139.60 770
8140.45 663
8141.30 695
8142.15 735
8143.00 696
8143.86 704
8144.71 745
8145.56 727
8146.41 713
8147.26 730
8148.12 756
8148.97 756
8149.82 772
8150.67 778
8151.52 808
8152.38 806
8153.23 840
8154.08 827
8154.93 980
8155.78 969
8156.64 970
8157.49 916
8158.34 835
8159.19 834
8160.05 762
8160.90 791
8161.75 787
8162.61 699
8163.46 663
8164.31 636
8165.16 703
8166.02 673
8166.87 706
8167.72 668
8168.58 622
8169.43 599
8170.28 583
8171.14 600
8171.99 614
8172.84 612
8173.70 609
8174.55 627
8175.40 620
8176.26 639
8177.11 616
8177.96 606
8178.82 644
8179.67 583
8180.52 620
8181.38 611
8182.23 596
8183.08 564
8183.94 580
8184.79 548
8185.65 552
8186.50 611
8187.35 587
8188.21 622
8189.06 617
8189.92 595
8190.77 624
8191.63 627
8192.48 575
8193.33 599
8194.19 601
8195.04 595
8195.90 579
8196.75 548
8197.61 520
8198.46 589
8199.32 615
8200.17 702
8201.02 627
8201.88 626
8202.73 631
8203.59 635
8204.44 648
8205.30 574
8206.15 564
8207.01 577
8207.86 619
8208.72 638
8209.57 611
8210.43 528
8211.29 604
8212.14 544
8213.00 579
8213.85 629
8214.71 644
8215.56 533
8216.42 540
8217.27 579
8218.13 536
8218.98 540
8219.84 576
8220.70 572
8221.55 619
8222.41 691
8223.26 616
8224.12 586
8224.98 616
8225.83 590
8226.69 641
8227.54 685
8228.40 592
8229.26 650
8230.11 656
8230.97 641
8231.83 556
8232.68 532
8233.54 591
8234.39 560
8235.25 573
8236.11 559
8236.96 634
8237.82 567
8238.68 589
8239.53 569
8240.39 587
8241.25 575
8242.11 634
8242.96 618
8243.82 606
8244.68 615
8245.53 636
8246.39 550
8247.25 513
8248.10 584
8248.96 623
8249.82 660
8250.68 572
8251.53 587
8252.39 591
8253.25 581
8254.11 644
8254.96 558
8255.82 535
8256.68 585
8257.54 573
8258.39 584
8259.25 622
8260.11 601
8260.97 610
8261.83 620
8262.68 645
8263.54 731
8264.40 598
8265.26 574
8266.12 588
8266.97 644
8267.83 588
8268.69 630
8269.55 637
8270.41 655
8271.27 655
8272.12 595
8272.98 548
8273.84 622
8274.70 640
8275.56 591
8276.42 654
8277.28 629
8278.13 575
8278.99 597
8279.85 631
8280.71 618
8281.57 590
8282.43 577
8283.29 643
8284.15 652
8285.01 706
8285.87 652
8286.72 707
8287.58 651
8288.44 685
8289.30 722
8290.16 746
8291.02 777
8291.88 763
8292.74 727
8293.60 756
8294.46 749
8295.32 787
8296.18 760
8297.04 765
8297.90 715
8298.76 670
8299.62 706
8300.48 664
8301.34 689
8302.20 723
8303.06 667
8303.92 705
8304.78 710
8305.64 684
8306.50 675
8307.36 673
8308.22 661
8309.08 653
8309.94 681
8310.80 723
8311.66 705
8312.52 704
8313.38 737
8314.24 623
8315.10 660
8315.96 690
8316.83 672
8317.69 694
8318.55 683
8319.41 622
8320.27 693
8321.13 720
8321.99 680
8322.85 651
8323.71 643
8324.57 608
8325.44 617
8326.30 674
8327.16 614
8328.02 621
8328.88 671
8329.74 596
8330.60 643
8331.47 583
8332.33 554
8333.19 603
8334.05 610
8334.91 685
8335.77 609
8336.64 628
8337.50 639
8338.36 652
8339.22 663
8340.08 681
8340.94 639
8341.81 573
8342.67 588
8343.53 677
8344.39 615
8345.26 636
8346.12 636
8346.98 665
8347.84 660
8348.71 580
8349.57 576
8350.43 577
8351.29 590
8352.16 580
8353.02 664
8353.88 613
8354.74 624
8355.61 618
8356.47 598
8357.33 599
8358.19 652
8359.06 591
8359.92 651
8360.78 605
8361.65 613
8362.51 620
8363.37 629
8364.24 607
8365.10 669
8365.96 609
8366.83 640
8367.69 627
8368.55 645
8369.42 618
8370.28 619
8371.14 668
8372.01 627
8372.87 593
8373.73 646
8374.60 629
8375.46 647
8376.33 648
8377.19 601
8378.05 626
8378.92 615
8379.78 657
8380.65 695
8381.51 746
8382.37 712
8383.24 653
8384.10 708
8384.97 688
8385.83 595
8386.70 643
8387.56 708
8388.42 772
8389.29 662
8390.15 667
8391.02 640
8391.88 626
8392.75 664
8393.61 716
8394.48 695
8395.34 686
8396.21 743
8397.07 687
8397.94 709
8398.80 673
8399.67 678
8400.53 675
8401.40 647
8402.26 678
8403.13 695
8403.99 678
8404.86 694
8405.72 699
8406.59 629
8407.45 707
8408.32 712
8409.19 703
8410.05 688
8410.92 664
8411.78 686
8412.65 715
8413.51 723
8414.38 727
8415.25 697
8416.11 745
8416.98 779
8417.84 759
8418.71 727
8419.58 651
8420.44 695
8421.31 735
8422.17 697
8423.04 731
8423.91 817
8424.77 825
8425.64 859
8426.51 821
8427.37 833
8428.24 883
8429.11 839
8429.97 829
8430.84 766
8431.71 833
8432.57 797
8433.44 842
8434.31 896
8435.17 918
8436.04 827
8436.91 860
8437.77 872
8438.64 901
8439.51 942
8440.38 1023
8441.24 1029
8442.11 1044
8442.98 1100
8443.84 1219
8444.71 1200
8445.58 1258
8446.45 1102
8447.31 1082
8448.18 1071
8449.05 1076
8449.92 1051
8450.78 1054
8451.65 1044
8452.52 1127
8453.39 1121
8454.26 1094
8455.12 1106
8455.99 1119
8456.86 1158
8457.73 1155
8458.60 1123
8459.46 1143
8460.33 1183
8461.20 1076
8462.07 1069
8462.94 1089
8463.81 1131
8464.67 1160
8465.54 1137
8466.41 1245
8467.28 1507
8468.15 1676
8469.02 1991
8469.89 2272
8470.75 2503
8471.62 2401
8472.49 2355
8473.36 2182
8474.23 2088
8475.10 1842
8475.97 1575
8476.84 1348
8477.71 1193
8478.57 1152
8479.44 1081
8480.31 988
8481.18 891
8482.05 944
8482.92 937
8483.79 939
8484.66 842
8485.53 930
8486.40 820
8487.27 841
8488.14 794
8489.01 795
8489.88 832
8490.75 879
8491.62 851
8492.49 831
8493.36 858
8494.23 837
8495.10 723
8495.97 777
8496.84 831
8497.71 894
8498.58 850
8499.45 863
8500.32 893
8501.19 885
8502.06 922
8502.93 939
8503.80 940
8504.67 852
8505.54 923
8506.41 955
8507.28 939
8508.15 961
8509.02 1050
8509.89 1040
8510.76 1033
8511.63 954
8512.51 910
8513.38 1054
8514.25 1006
8515.12 981
8515.99 1003
8516.86 880
8517.73 869
8518.60 885
8519.47 823
8520.35 872
8521.22 989
8522.09 937
8522.96 892
8523.83 867
8524.70 882
8525.57 1006
8526.45 950
8527.32 968
8528.19 961
8529.06 921
8529.93 849
8530.80 952
8531.68 1019
8532.55 1010
8533.42 983
8534.29 983
8535.16 1043
8536.04 1039
8536.91 1066
8537.78 1101
8538.65 1046
8539.52 1046
8540.40 987
8541.27 927
8542.14 1022
8543.01 1021
8543.89 1017
8544.76 1015
8545.63 1008
8546.50 1040
8547.38 1083
8548.25 1087
8549.12 1055
8549.99 1110
8550.87 1250
8551.74 1239
8552.61 1318
8553.49 1433
8554.36 1374
8555.23 1364
8556.11 1401
8556.98 1318
8557.85 1245
8558.73 1242
8559.60 1156
8560.47 1119
8561.35 1005
8562.22 957
8563.09 992
8563.97 917
8564.84 881
8565.71 897
8566.59 886
8567.46 893
8568.33 981
8569.21 939
8570.08 966
8570.96 905
8571.83 848
8572.70 841
8573.58 904
8574.45 897
8575.33 851
8576.20 840
8577.07 851
8577.95 870
8578.82 843
8579.70 882
8580.57 845
8581.45 889
8582.32 870
8583.19 833
8584.07 836
8584.94 890
8585.82 884
8586.69 842
8587.57 880
8588.44 894
8589.32 895
8590.19 850
8591.07 869
8591.94 911
8592.82 965
8593.69 862
8594.57 871
8595.44 870
8596.32 919
8597.19 892
8598.07 891
8598.94 950
8599.82 900
8600.69 885
8601.57 969
8602.44 927
8603.32 891
8604.20 883
8605.07 946
8605.95 902
8606.82 945
8607.70 997
8608.57 996
8609.45 941
8610.33 948
8611.20 912
8612.08 901
8612.95 963
8613.83 1021
8614.71 981
8615.58 987
8616.46 1041
8617.33 1054
8618.21 1065
8619.09 1075
8619.96 1079
8620.84 1042
8621.72 1136
8622.59 1158
8623.47 947
8624.35 1070
8625.22 1144
8626.10 1123
8626.98 1123
8627.85 1142
8628.73 1122
8629.61 1188
8630.48 1226
8631.36 1196
8632.24 1231
8633.11 1189
8633.99 1264
8634.87 1221
8635.74 1179
8636.62 1188
8637.50 1231
8638.38 1251
8639.25 1341
8640.13 1318
8641.01 1285
8641.89 1302
8642.76 1415
8643.64 1420
8644.52 1445
8645.40 1414
8646.27 1451
8647.15 1428
8648.03 1320
8648.91 1439
8649.79 1494
8650.66 1465
8651.54 1557
8652.42 1513
8653.30 1618
8654.18 1608
8655.05 1582
8655.93 1615
8656.81 1633
8657.69 1532
8658.57 1468
8659.45 1612
8660.32 1618
8661.20 1684
8662.08 1536
8662.96 1507
8663.84 1557
8664.72 1717
8665.60 1584
8666.47 1585
8667.35 1689
8668.23 1815
8669.11 1865
8669.99 1973
8670.87 2038
8671.75 2350
8672.63 2503
8673.51 2601
8674.38 2793
8675.26 2762
8676.14 2887
8677.02 2857
8677.90 2783
8678.78 2655
8679.66 2469
8680.54 2291
8681.42 2179
8682.30 2115
8683.18 2066
8684.06 1895
8684.94 1908
8685.82 1954
8686.70 2056
8687.58 2219
8688.46 2506
8689.34 2828
8690.22 3326
8691.10 3989
8691.98 4595
8692.86 5088
8693.74 5183
8694.62 5167
8695.50 4924
8696.38 4573
8697.26 3877
8698.14 3302
8699.02 2839
8699.90 2428
8700.78 2182
8701.66 1871
8702.54 1740
8703.42 1677
8704.30 1503
8705.18 1470
8706.06 1492
8706.94 1417
8707.82 1368
8708.71 1338
8709.59 1432
8710.47 1387
8711.35 1213
8712.23 1264
8713.11 1275
8713.99 1242
8714.87 1216
8715.75 1130
8716.64 1144
8717.52 1180
8718.40 1081
8719.28 1093
8720.16 1148
8721.04 1262
8721.92 1244
8722.81 1262
8723.69 1238
8724.57 1174
8725.45 1154
8726.33 1098
8727.21 1176
8728.10 1177
8728.98 1157
8729.86 1231
8730.74 1250
8731.62 1245
8732.51 1205
8733.39 1277
8734.27 1157
8735.15 1174
8736.03 1120
8736.92 1090
8737.80 1067
8738.68 1045
8739.56 1013
8740.45 1132
8741.33 1180
8742.21 1006
8743.09 1033
8743.98 1073
8744.86 1077
8745.74 1056
8746.63 1077
8747.51 1047
8748.39 1074
8749.27 1143
8750.16 1173
8751.04 1141
8751.92 1121
8752.81 1148
8753.69 1142
8754.57 1126
8755.46 1147
8756.34 1159
8757.22 1171
8758.11 1154
8758.99 1163
8759.87 1182
8760.76 1128
8761.64 1173
8762.52 1196
8763.41 1122
8764.29 1172
8765.17 1134
8766.06 1131
8766.94 1191
8767.83 1231
8768.71 1079
8769.59 1130
8770.48 1158
8771.36 1114
8772.25 1074
8773.13 1088
8774.01 1094
8774.90 1088
8775.78 1036
8776.67 972
8777.55 959
8778.44 927
8779.32 895
8780.20 932
8781.09 944
8781.97 963
8782.86 966
8783.74 964
8784.63 910
8785.51 893
8786.40 869
8787.28 912
8788.17 912
8789.05 855
8789.94 868
8790.82 874
8791.71 900
8792.59 901
8793.48 925
8794.36 944
8795.25 915
8796.13 842
8797.02 888
8797.90 851
8798.79 880
8799.67 884
8800.56 852
8801.45 843
8802.33 817
8803.22 885
8804.10 904
8804.99 891
8805.87 827
8806.76 874
8807.65 876
8808.53 828
8809.42 830
8810.30 807
8811.19 819
8812.08 793
8812.96 692
8813.85 711
8814.73 768
8815.62 774
8816.51 798
8817.39 800
8818.28 785
8819.17 773
8820.05 784
8820.94 790
8821.83 799
8822.71 809
8823.60 828
8824.49 861
8825.37 815
8826.26 771
8827.15 742
8828.03 735
8828.92 765
8829.81 766
8830.69 727
8831.58 754
8832.47 733
8833.36 674
8834.24 633
8835.13 655
8836.02 663
8836.90 690
8837.79 763
8838.68 697
8839.57 761
8840.45 739
8841.34 727
8842.23 748
8843.12 730
8844.01 626
8844.89 651
8845.78 676
8846.67 664
8847.56 731
8848.44 613
8849.33 675
8850.22 666
8851.11 643
8852.00 603
8852.88 604
8853.77 655
8854.66 567
8855.55 619
8856.44 584
8857.33 629
8858.21 714
8859.10 624
8859.99 580
8860.88 584
8861.77 604
8862.66 675
8863.55 614
8864.43 666
8865.32 604
8866.21 667
8867.10 659
8867.99 607
8868.88 638
8869.77 655
8870.66 650
8871.55 597
8872.44 620
8873.32 678
8874.21 657
8875.10 645
8875.99 628
8876.88 611
8877.77 602
8878.66 644
8879.55 698
8880.44 564
8881.33 625
8882.22 594
8883.11 605
8884.00 666
8884.89 605
8885.78 588
8886.67 633
8887.56 623
8888.45 666
8889.34 546
8890.23 522
8891.12 600
8892.01 642
8892.90 555
8893.79 557
8894.68 563
8895.57 587
8896.46 547
8897.35 562
8898.24 564
8899.13 616
8900.02 639
8900.91 612
8901.80 569
8902.69 504
8903.58 564
8904.47 556
8905.36 581
8906.26 572
8907.15 539
8908.04 565
8908.93 544
8909.82 494
8910.71 507
8911.60 536
8912.49 538
8913.38 523
8914.28 514
8915.17 561
8916.06 511
8916.95 547
8917.84 571
8918.73 634
8919.62 570
8920.52 552
8921.41 588
8922.30 551
8923.19 530
8924.08 518
8924.97 541
8925.87 520
8926.76 579
8927.65 522
8928.54 529
8929.43 536
8930.33 511
8931.22 519
8932.11 531
8933.00 593
8933.89 566
8934.79 566
8935.68 487
8936.57 587
8937.46 505
8938.36 514
8939.25 521
8940.14 499
8941.03 540
8941.93 572
8942.82 581
8943.71 569
8944.60 595
8945.50 576
8946.39 555
8947.28 547
8948.18 501
8949.07 455
8949.96 513
8950.85 519
8951.75 505
8952.64 456
8953.53 472
8954.43 515
8955.32 503
8956.21 557
8957.11 554
8958.00 590
8958.89 509
8959.79 507
8960.68 491
8961.57 531
8962.47 522
8963.36 587
8964.26 603
8965.15 622
8966.04 568
8966.94 511
8967.83 553
8968.73 548
8969.62 553
8970.51 531
8971.41 504
8972.30 512
8973.20 508
8974.09 548
8974.98 503
8975.88 517
8976.77 539
8977.67 497
8978.56 493
8979.46 553
8980.35 515
8981.25 537
8982.14 544
8983.03 559
8983.93 527
8984.82 524
8985.72 547
8986.61 514
8987.51 475
8988.40 475
8989.30 463
8990.19 469
8991.09 534
8991.98 494
8992.88 483
8993.77 471
8994.67 523
8995.56 492
8996.46 530
8997.36 508
8998.25 528
8999.15 562
9000.04 472
9000.94 462
9001.83 455
9002.73 497
9003.62 500
9004.52 444
9005.42 483
9006.31 575
9007.21 503
9008.10 493
9009.00 471
9009.90 424
9010.79 497
9011.69 534
9012.58 514
9013.48 457
9014.38 405
9015.27 441
9016.17 436
9017.07 433
9017.96 522
9018.86 516
9019.76 515
9020.65 559
9021.55 497
9022.44 487
9023.34 446
9024.24 466
9025.14 488
9026.03 494
9026.93 462
9027.83 537
9028.72 479
9029.62 493
9030.52 492
9031.41 474
9032.31 497
9033.21 509
9034.11 445
9035.00 475
9035.90 468
9036.80 472
9037.69 445
9038.59 441
9039.49 501
9040.39 485
9041.28 512
9042.18 500
9043.08 525
9043.98 547
9044.88 460
9045.77 450
9046.67 577
9047.57 543
9048.47 488
9049.36 497
9050.26 504
9051.16 517
9052.06 506
9052.96 526
9053.86 513
9054.75 495
9055.65 512
9056.55 558
9057.45 514
9058.35 483
9059.25 475
9060.14 524
9061.04 470
9061.94 543
9062.84 550
9063.74 560
9064.64 543
9065.54 475
9066.44 531
9067.33 491
9068.23 526
9069.13 567
9070.03 504
9070.93 536
9071.83 541
9072.73 471
9073.63 519
9074.53 561
9075.43 551
9076.33 464
9077.22 491
9078.12 547
9079.02 519
9079.92 528
9080.82 541
9081.72 542
9082.62 559
9083.52 567
9084.42 572
9085.32 537
9086.22 575
9087.12 593
9088.02 591
9088.92 576
9089.82 608
9090.72 581
9091.62 641
9092.52 617
9093.42 637
9094.32 575
9095.22 620
9096.12 537
9097.02 501
9097.92 556
9098.82 504
9099.72 527
9100.62 571
9101.52 556
9102.43 519
9103.33 524
9104.23 560
9105.13 530
9106.03 518
9106.93 576
9107.83 472
9108.73 466
9109.63 439
9110.53 522
9111.43 504
9112.33 495
9113.24 499
9114.14 502
9115.04 492
9115.94 506
9116.84 487
9117.74 445
9118.64 507
9119.55 494
9120.45 499
9121.35 500
9122.25 486
9123.15 508
9124.05 499
9124.96 508
9125.86 437
9126.76 480
9127.66 486
9128.56 493
9129.46 498
9130.37 470
9131.27 464
9132.17 499
9133.07 520
9133.97 527
9134.88 496
9135.78 513
9136.68 457
9137.58 478
9138.49 435
9139.39 480
9140.29 433
9141.19 446
9142.10 443
9143.00 453
9143.90 509
9144.80 524
9145.71 508
9146.61 455
9147.51 497
9148.42 527
9149.32 497
9150.22 510
9151.12 470
9152.03 453
9152.93 470
9153.83 525
9154.74 517
9155.64 542
9156.54 470
9157.45 481
9158.35 480
9159.25 473
9160.16 504
9161.06 542
9161.96 502
9162.87 469
9163.77 482
9164.68 429
9165.58 473
9166.48 511
9167.39 470
9168.29 446
9169.19 451
9170.10 480
9171.00 467
9171.91 477
9172.81 513
9173.72 511
9174.62 460
9175.52 468
9176.43 535
9177.33 508
9178.24 453
9179.14 432
9180.05 509
9180.95 471
9181.85 467
9182.76 449
9183.66 422
9184.57 448
9185.47 470
9186.38 492
9187.28 499
9188.19 544
9189.09 502
9190.00 459
9190.90 486
9191.81 500
9192.71 462
9193.62 400
9194.52 448
9195.43 454
9196.33 481
9197.24 531
9198.14 488
9199.05 504
9199.96 550
9200.86 518
9201.77 517
9202.67 477
9203.58 491
9204.48 492
9205.39 468
9206.29 472
9207.20 520
9208.11 475
9209.01 455
9209.92 468
9210.82 480
9211.73 440
9212.64 485
9213.54 492
9214.45 566
9215.35 545
9216.26 534
9217.17 497
9218.07 500
9218.98 466
9219.89 460
9220.79 483
9221.70 474
9222.61 513
9223.51 504
9224.42 479
9225.33 475
9226.23 488
9227.14 512
9228.05 515
9228.95 515
9229.86 476
9230.77 472
9231.67 471
9232.58 464
9233.49 399
9234.40 418
9235.30 511
9236.21 514
9237.12 466
9238.02 418
9238.93 494
9239.84 494
9240.75 405
9241.65 409
9242.56 461
9243.47 475
9244.38 414
9245.28 447
9246.19 483
9247.10 466
9248.01 514
9248.92 478
9249.82 443
9250.73 490
9251.64 528
9252.55 514
9253.46 515
9254.36 400
9255.27 456
9256.18 440
9257.09 438
9258.00 464
9258.90 524
9259.81 484
9260.72 502
9261.63 454
9262.54 485
9263.45 460
9264.36 511
9265.26 462
9266.17 459
9267.08 431
9267.99 448
9268.90 470
9269.81 454
9270.72 447
9271.63 507
9272.54 442
9273.44 434
9274.35 393
9275.26 428
9276.17 437
9277.08 449
9277.99 431
9278.90 448
9279.81 465
9280.72 464
9281.63 488
9282.54 457
9283.45 474
9284.36 453
9285.27 457
9286.18 428
9287.09 473
9288.00 402
9288.91 421
9289.82 483
9290.73 477
9291.64 516
9292.55 490
9293.46 484
9294.37 504
9295.28 489
9296.19 493
9297.10 528
9298.01 512
9298.92 536
9299.83 480
9300.74 506
9301.65 494
9302.56 494
9303.47 533
9304.38 484
9305.29 556
9306.20 565
9307.11 545
9308.02 565
9308.93 619
9309.84 641
9310.75 589
9311.67 558
9312.58 626
9313.49 555
9314.40 603
9315.31 558
9316.22 513
9317.13 518
9318.04 491
9318.95 422
9319.87 482
9320.78 485
9321.69 452
9322.60 477
9323.51 478
9324.42 498
9325.34 512
9326.25 506
9327.16 434
9328.07 409
9328.98 474
9329.89 511
9330.81 531
9331.72 443
9332.63 477
9333.54 448
9334.45 478
9335.37 498
9336.28 499
9337.19 540
9338.10 565
9339.01 527
9339.93 504
9340.84 468
9341.75 483
9342.66 492
9343.58 486
9344.49 526
9345.40 499
9346.31 464
9347.23 482
9348.14 499
9349.05 519
9349.97 506
9350.88 461
9351.79 460
9352.70 483
9353.62 457
9354.53 465
9355.44 544
9356.36 516
9357.27 522
9358.18 504
9359.10 603
9360.01 502
9360.92 518
9361.84 527
9362.75 489
9363.66 469
9364.58 408
9365.49 504
9366.40 431
9367.32 461
9368.23 451
9369.15 464
9370.06 453
9370.97 416
9371.89 466
9372.80 555
9373.71 512
9374.63 497
9375.54 537
9376.46 475
9377.37 546
9378.29 508
9379.20 459
9380.11 488
9381.03 545
9381.94 475
9382.86 461
9383.77 512
9384.69 531
9385.60 509
9386.51 528
9387.43 473
9388.34 541
9389.26 522
9390.17 576
9391.09 545
9392.00 541
9392.92 535
9393.83 595
9394.75 508
9395.66 534
9396.58 594
9397.49 579
9398.41 565
9399.32 566
9400.24 501
9401.15 530
9402.07 522
9402.99 547
9403.90 558
9404.82 530
9405.73 573
9406.65 570
9407.56 532
9408.48 510
9409.39 547
9410.31 611
9411.23 558
9412.14 525
9413.06 574
9413.97 571
9414.89 567
9415.81 541
9416.72 553
9417.64 497
9418.55 519
9419.47 560
9420.39 567
9421.30 516
9422.22 552
9423.14 565
9424.05 527
9424.97 564
9425.89 522
9426.80 513
9427.72 558
9428.64 561
9429.55 520
9430.47 534
9431.39 536
9432.30 568
9433.22 559
9434.14 553
9435.05 569
9435.97 583
9436.89 566
9437.80 522
9438.72 539
9439.64 593
9440.56 602
9441.47 552
9442.39 562
9443.31 577
9444.23 507
9445.14 542
9446.06 642
9446.98 547
9447.90 541
9448.81 580
9449.73 672
9450.65 655
9451.57 768
9452.48 754
9453.40 788
9454.32 796
9455.24 770
9456.16 794
9457.07 722
9457.99 739
9458.91 662
9459.83 677
9460.75 642
9461.66 628
9462.58 587
9463.50 593
9464.42 564
9465.34 571
9466.26 555
9467.18 566
9468.09 562
9469.01 577
9469.93 559
9470.85 582
9471.77 551
9472.69 566
9473.61 568
9474.53 543
9475.44 533
9476.36 594
9477.28 578
9478.20 582
9479.12 645
9480.04 637
9480.96 662
9481.88 709
9482.80 649
9483.72 669
9484.64 631
9485.56 605
9486.47 635
9487.39 609
9488.31 566
9489.23 568
9490.15 653
9491.07 617
9491.99 582
9492.91 521
9493.83 599
9494.75 641
9495.67 555
9496.59 514
9497.51 574
9498.43 548
9499.35 545
9500.27 568
9501.19 528
9502.11 598
9503.03 644
9503.95 597
9504.87 615
9505.79 596
9506.71 583
9507.64 527
9508.56 583
9509.48 623
9510.40 626
9511.32 634
9512.24 632
9513.16 611
9514.08 604
9515.00 661
9515.92 628
9516.84 623
9517.76 654
9518.68 632
9519.61 647
9520.53 629
9521.45 693
9522.37 656
9523.29 673
9524.21 658
9525.13 704
9526.05 695
9526.98 687
9527.90 666
9528.82 692
9529.74 720
9530.66 707
9531.58 742
9532.51 811
9533.43 835
9534.35 864
9535.27 831
9536.19 866
9537.11 806
9538.04 806
9538.96 672
9539.88 734
9540.80 747
9541.73 688
9542.65 688
9543.57 647
9544.49 715
9545.41 682
9546.34 667
9547.26 697
9548.18 711
9549.10 649
9550.03 637
9550.95 745
9551.87 692
9552.79 656
9553.72 623
9554.64 720
9555.56 692
9556.49 629
9557.41 673
9558.33 719
9559.25 779
9560.18 698
9561.10 685
9562.02 681
9562.95 737
9563.87 618
9564.79 690
9565.72 721
9566.64 628
9567.56 640
9568.49 658
9569.41 711
9570.33 702
9571.26 654
9572.18 654
9573.11 724
9574.03 778
9574.95 739
9575.88 697
9576.80 683
9577.72 651
9578.65 647
9579.57 674
9580.50 704
9581.42 640
9582.34 678
9583.27 614
9584.19 670
9585.12 764
9586.04 672
9586.97 723
9587.89 745
9588.81 688
9589.74 683
9590.66 699
9591.59 681
9592.51 703
9593.44 720
9594.36 708
9595.29 714
9596.21 776
9597.14 755
9598.06 746
9598.99 746
9599.91 788
9600.84 829
9601.76 778
9602.69 763
9603.61 789
9604.54 797
9605.46 782
9606.39 792
9607.31 770
9608.24 786
9609.16 800
9610.09 830
9611.01 800
9611.94 801
9612.87 794
9613.79 800
9614.72 833
9615.64 881
9616.57 880
9617.49 820
9618.42 874
9619.35 829
9620.27 918
9621.20 915
9622.12 795
9623.05 812
9623.98 858
9624.90 885
9625.83 875
9626.76 840
9627.68 858
9628.61 856
9629.53 867
9630.46 886
9631.39 897
9632.31 966
9633.24 945
9634.17 922
9635.09 948
9636.02 948
9636.95 1015
9637.87 1022
9638.80 1040
9639.73 977
9640.65 954
9641.58 1054
9642.51 1101
9643.44 1054
9644.36 993
9645.29 1060
9646.22 1094
9647.14 1112
9648.07 1059
9649.00 1116
9649.93 1162
9650.85 1146
9651.78 1179
9652.71 1190
9653.64 1188
9654.56 1314
9655.49 1225
9656.42 1196
9657.35 1286
9658.27 1190
9659.20 1232
9660.13 1140
9661.06 1188
9661.99 1197
9662.91 1235
9663.84 1244
9664.77 1300
9665.70 1165
9666.63 1244
9667.56 1297
9668.48 1287
9669.41 1195
9670.34 1303
9671.27 1297
9672.20 1325
9673.13 1299
9674.05 1279
9674.98 1336
9675.91 1445
9676.84 1363
9677.77 1291
9678.70 1341
9679.63 1501
9680.56 1425
9681.48 1412
9682.41 1384
9683.34 1499
9684.27 1501
9685.20 1513
9686.13 1460
9687.06 1538
9687.99 1435
9688.92 1454
9689.85 1492
9690.78 1474
9691.71 1513
9692.63 1519
9693.56 1581
9694.49 1619
9695.42 1732
9696.35 1798
9697.28 1999
9698.21 2096
9699.14 2215
9700.07 2386
9701.00 2368
9701.93 2253
9702.86 2221
9703.79 2070
9704.72 1871
9705.65 1756
9706.58 1681
9707.51 1656
9708.44 1581
9709.37 1568
9710.30 1624
9711.23 1626
9712.16 1706
9713.09 1727
9714.02 1800
9714.95 1773
9715.89 1839
9716.82 1667
9717.75 1602
9718.68 1644
9719.61 1653
9720.54 1581
9721.47 1483
9722.40 1378
9723.33 1320
9724.26 1306
9725.19 1331
9726.12 1307
9727.06 1217
9727.99 1258
9728.92 1404
9729.85 1398
9730.78 1366
9731.71 1347
9732.64 1336
9733.57 1393
9734.51 1405
9735.44 1379
9736.37 1288
9737.30 1327
9738.23 1205
9739.16 1322
9740.10 1233
9741.03 1230
9741.96 1242
9742.89 1216
9743.82 1152
9744.75 1129
9745.69 1173
9746.62 1100
9747.55 1053
9748.48 1048
9749.41 1097
9750.35 1105
9751.28 1127
9752.21 1054
9753.14 1106
9754.08 1124
9755.01 1093
9755.94 1055
9756.87 1078
9757.81 1115
9758.74 1149
9759.67 1107
9760.60 1156
9761.54 1060
9762.47 1163
9763.40 1120
9764.34 1058
9765.27 1123
9766.20 1166
9767.13 1219
9768.07 1172
9769.00 1098
9769.93 1047
9770.87 1062
9771.80 1122
9772.73 1162
9773.67 1135
9774.60 1193
9775.53 1182
9776.47 1231
9777.40 1259
9778.33 1197
9779.27 1190
9780.20 1227
9781.14 1278
9782.07 1357
9783.00 1338
9783.94 1368
9784.87 1367
9785.80 1251
9786.74 1250
9787.67 1190
9788.61 1190
9789.54 1166
9790.47 1092
9791.41 1039
9792.34 1065
9793.28 1048
9794.21 1011
9795.15 1025
9796.08 1105
9797.01 1160
9797.95 1153
9798.88 1197
9799.82 1145
9800.75 1152
9801.69 1085
9802.62 1100
9803.56 1002
9804.49 989
9805.43 991
9806.36 985
9807.30 921
9808.23 951
9809.17 985
9810.10 979
9811.04 873
9811.97 981
9812.91 861
9813.84 919
9814.78 890
9815.71 868
9816.65 848
9817.58 920
9818.52 994
9819.46 891
9820.39 869
9821.33 848
9822.26 850
9823.20 840
9824.13 942
9825.07 889
9826.00 909
9826.94 774
9827.88 831
9828.81 961
9829.75 851
9830.68 769
9831.62 781
9832.56 840
9833.49 797
9834.43 727
9835.37 762
9836.30 780
9837.24 876
9838.17 877
9839.11 786
9840.05 769
9840.98 807
9841.92 846
9842.86 853
9843.79 818
9844.73 814
9845.67 730
9846.60 766
9847.54 824
9848.48 794
9849.42 824
9850.35 854
9851.29 839
9852.23 755
9853.16 740
9854.10 763
9855.04 741
9855.98 765
9856.91 820
9857.85 854
9858.79 834
9859.72 876
9860.66 792
9861.60 795
9862.54 830
9863.47 805
9864.41 768
9865.35 822
9866.29 798
9867.23 776
9868.16 813
9869.10 766
9870.04 757
9870.98 715
9871.92 727
9872.85 799
9873.79 756
9874.73 764
9875.67 763
9876.61 758
9877.54 782
9878.48 781
9879.42 773
9880.36 757
9881.30 746
9882.24 699
9883.18 685
9884.11 770
9885.05 765
9885.99 735
9886.93 792
9887.87 788
9888.81 782
9889.75 780
9890.69 739
9891.62 735
9892.56 757
9893.50 775
9894.44 706
9895.38 782
9896.32 723
9897.26 703
9898.20 742
9899.14 706
9900.08 725
9901.02 769
9901.96 760
9902.90 728
9903.83 732
9904.77 717
9905.71 671
9906.65 719
9907.59 709
9908.53 775
9909.47 746
9910.41 700
9911.35 805
9912.29 785
9913.23 780
9914.17 780
9915.11 809
9916.05 761
9916.99 719
9917.93 796
9918.87 763
9919.81 731
9920.75 779
9921.69 820
9922.64 827
9923.58 872
9924.52 1048
9925.46 1118
9926.40 1178
9927.34 1228
9928.28 1262
9929.22 1304
9930.16 1186
9931.10 1222
9932.04 1143
9932.98 940
9933.92 867
9934.87 847
9935.81 847
9936.75 875
9937.69 755
9938.63 797
9939.57 728
9940.51 709
9941.45 699
9942.39 718
9943.34 735
9944.28 720
9945.22 726
9946.16 704
9947.10 679
9948.04 753
9948.99 707
9949.93 672
9950.87 744
9951.81 746
9952.75 663
9953.69 694
9954.64 640
9955.58 681
9956.52 663
9957.46 728
9958.41 708
9959.35 667
9960.29 716
9961.23 697
9962.17 655
9963.12 676
9964.06 658
9965.00 718
9965.94 657
9966.89 655
9967.83 650
9968.77 685
9969.71 685
9970.66 664
9971.60 704
9972.54 692
9973.49 677
9974.43 706
9975.37 702
9976.31 722
9977.26 719
9978.20 712
9979.14 667
9980.09 666
9981.03 609
9981.97 662
9982.92 661
9983.86 624
9984.80 645
9985.75 672
9986.69 645
9987.63 631
9988.58 676
9989.52 632
9990.46 615
9991.41 631
9992.35 677
9993.30 680
9994.24 677
9995.18 623
9996.13 606
9997.07 637
9998.02 629
9998.96 620
9999.90 670
10000.85 627
10001.79 623
10002.74 618
10003.68 601
10004.62 609
10005.57 662
10006.51 683
10007.46 630
10008.40 576
10009.35 574
10010.29 605
10011.24 631
10012.18 667
10013.13 618
10014.07 585
10015.01 606
10015.96 536
10016.90 541
10017.85 638
10018.79 600
10019.74 673
10020.68 639
10021.63 623
10022.58 639
10023.52 586
10024.47 572
10025.41 619
10026.36 620
10027.30 620
10028.25 519
10029.19 567
10030.14 620
10031.08 644
10032.03 596
10032.98 585
10033.92 561
10034.87 539
10035.81 576
10036.76 564
10037.70 599
10038.65 577
10039.60 603
10040.54 605
10041.49 616
10042.43 557
10043.38 540
10044.33 610
10045.27 589
10046.22 562
10047.17 559
10048.11 574
10049.06 558
10050.00 565
10050.95 492
10051.90 527
10052.84 553
10053.79 551
10054.74 545
10055.68 641
10056.63 625
10057.58 605
10058.52 552
10059.47 570
10060.42 631
10061.37 648
10062.31 639
10063.26 574
10064.21 533
10065.15 573
10066.10 528
10067.05 543
10068.00 549
10068.94 583
10069.89 528
10070.84 486
10071.79 549
10072.73 566
10073.68 559
10074.63 547
10075.58 628
10076.52 594
10077.47 580
10078.42 507
10079.37 556
10080.32 614
10081.26 543
10082.21 524
10083.16 566
10084.11 545
10085.06 547
10086.00 547
10086.95 564
10087.90 508
10088.85 569
10089.80 554
10090.75 545
10091.69 547
10092.64 523
10093.59 511
10094.54 481
10095.49 552
10096.44 519
10097.39 514
10098.33 532
10099.28 550
10100.23 525
10101.18 442
10102.13 538
10103.08 541
10104.03 535
10104.98 553
10105.93 567
10106.87 588
10107.82 520
10108.77 550
10109.72 540
10110.67 565
10111.62 513
10112.57 523
10113.52 560
10114.47 493
10115.42 507
10116.37 509
10117.32 516
10118.27 554
10119.22 538
10120.17 515
10121.12 529
10122.07 511
10123.02 492
10123.97 583
10124.92 582
10125.87 544
10126.82 521
10127.77 557
10128.72 564
10129.67 551
10130.62 546
10131.57 492
10132.52 523
10133.47 558
10134.42 568
10135.37 535
10136.32 496
10137.27 504
10138.22 560
10139.17 541
10140.12 558
10141.07 548
10142.02 556
10142.98 588
10143.93 522
10144.88 577
10145.83 593
10146.78 572
10147.73 556
10148.68 518
10149.63 548
10150.58 596
10151.54 612
10152.49 620
10153.44 580
10154.39 615
10155.34 618
10156.29 536
10157.24 583
10158.20 564
10159.15 541
10160.10 596
10161.05 597
10162.00 578
10162.95 573
10163.91 569
10164.86 570
10165.81 587
10166.76 588
10167.71 582
10168.67 586
10169.62 651
10170.57 642
10171.52 662
10172.47 578
10173.43 644
10174.38 615
10175.33 587
10176.28 660
10177.24 665
10178.19 670
10179.14 659
10180.09 688
10181.05 667
10182.00 668
10182.95 722
10183.90 664
10184.86 685
10185.81 737
10186.76 743
10187.72 791
10188.67 770
10189.62 760
10190.58 777
10191.53 755
10192.48 789
10193.43 768
10194.39 770
10195.34 686
10196.29 743
10197.25 828
10198.20 915
10199.16 810
10200.11 760
10201.06 843
10202.02 847
10202.97 849
10203.92 853
10204.88 889
10205.83 1036
10206.78 992
10207.74 1081
10208.69 1079
10209.65 1014
10210.60 948
10211.55 976
10212.51 886
10213.46 869
10214.42 843
10215.37 797
10216.33 812
10217.28 791
10218.23 770
10219.19 773
10220.14 791
10221.10 736
10222.05 696
10223.01 735
10223.96 767
10224.92 817
10225.87 751
10226.83 748
10227.78 675
10228.74 739
10229.69 733
10230.65 720
10231.60 694
10232.56 702
10233.51 728
10234.47 751
10235.42 736
10236.38 732
10237.33 751
10238.29 771
10239.24 819
10240.20 712
10241.15 747
10242.11 699
10243.06 668
10244.02 677
10244.98 618
10245.93 627
10246.89 557
10247.84 554
10248.80 547
10249.75 534
10250.71 524
10251.67 535
10252.62 519
10253.58 523
10254.53 555
10255.49 555
10256.45 578
10257.40 568
10258.36 515
10259.32 520
10260.27 550
10261.23 523
10262.18 527
10263.14 530
10264.10 494
10265.05 523
10266.01 518
10266.97 609
10267.92 509
10268.88 557
10269.84 562
10270.79 610
10271.75 546
10272.71 563
10273.67 564
10274.62 529
10275.58 522
10276.54 489
10277.49 556
10278.45 524
10279.41 513
10280.37 487
10281.32 565
10282.28 474
10283.24 528
10284.19 543
10285.15 499
10286.11 505
10287.07 479
10288.03 516
10288.98 482
10289.94 503
10290.90 494
10291.86 515
10292.81 532
10293.77 538
10294.73 538
10295.69 485
10296.65 510
10297.60 492
10298.56 491
10299.52 471
10300.48 452
10301.44 482
10302.40 536
10303.35 507
10304.31 550
10305.27 545
10306.23 535
10307.19 461
10308.15 501
10309.10 514
10310.06 496
10311.02 511
10311.98 492
10312.94 522
10313.90 564
10314.86 534
10315.82 487
10316.78 462
10317.73 529
10318.69 563
10319.65 504
10320.61 483
10321.57 474
10322.53 502
10323.49 481
10324.45 505
10325.41 516
10326.37 479
10327.33 469
10328.29 472
10329.25 487
10330.21 511
10331.17 496
10332.13 524
10333.09 480
10334.04 504
10335.00 499
10335.96 448
10336.92 502
10337.88 489
10338.84 465
10339.80 495
10340.76 482
10341.72 410
10342.68 428
10343.65 439
10344.61 469
10345.57 492
10346.53 445
10347.49 442
10348.45 447
10349.41 455
10350.37 374
10351.33 455
10352.29 512
10353.25 544
10354.21 477
10355.17 447
10356.13 433
10357.09 479
10358.05 416
10359.02 486
10359.98 483
10360.94 478
10361.90 492
10362.86 470
10363.82 468
10364.78 422
10365.74 431
10366.70 408
10367.67 434
10368.63 412
10369.59 447
10370.55 474
10371.51 451
10372.47 403
10373.43 451
10374.40 453
10375.36 450
10376.32 396
10377.28 369
10378.24 413
10379.21 428
10380.17 408
10381.13 396
10382.09 364
10383.05 453
10384.02 425
10384.98 446
10385.94 452
10386.90 419
10387.86 440
10388.83 462
10389.79 416
10390.75 413
10391.71 390
10392.68 416
10393.64 430
10394.60 422
10395.56 419
10396.53 423
10397.49 365
10398.45 401
10399.42 397
10400.38 423
10401.34 457
10402.30 404
10403.27 450
10404.23 397
10405.19 419
10406.16 510
10407.12 464
10408.08 380
10409.05 377
10410.01 358
10410.97 389
10411.94 391
10412.90 391
10413.86 413
10414.83 430
10415.79 408
10416.75 437
10417.72 438
10418.68 442
10419.65 461
10420.61 430
10421.57 427
10422.54 424
10423.50 457
10424.46 477
10425.43 424
10426.39 406
10427.36 436
10428.32 381
10429.29 417
10430.25 461
10431.21 465
10432.18 446
10433.14 427
10434.11 418
10435.07 402
10436.04 384
10437.00 375
10437.97 384
10438.93 417
10439.90 394
10440.86 379
10441.82 390
10442.79 377
10443.75 349
10444.72 401
10445.68 405
10446.65 409
10447.61 423
10448.58 381
10449.54 373
10450.51 385
10451.48 419
10452.44 376
10453.41 382
10454.37 428
10455.34 389
10456.30 385
10457.27 374
10458.23 453
10459.20 452
10460.16 420
10461.13 393
10462.10 395
10463.06 415
10464.03 393
10464.99 369
10465.96 374
10466.93 367
10467.89 368
10468.86 338
10469.82 403
10470.79 387
10471.76 403
10472.72 391
10473.69 339
10474.65 375
10475.62 385
10476.59 413
10477.55 427
10478.52 396
10479.49 375
10480.45 358
10481.42 397
10482.39 408
10483.35 421
10484.32 378
10485.29 369
10486.25 396
10487.22 442
10488.19 354
10489.15 336
10490.12 373
10491.09 397
10492.06 402
10493.02 402
10493.99 370
10494.96 378
10495.92 411
10496.89 393
10497.86 407
10498.83 385
10499.79 386
10500.76 401
10501.73 392
10502.70 436
10503.66 385
10504.63 386
10505.60 392
10506.57 371
10507.54 384
10508.50 398
10509.47 365
10510.44 380
10511.41 383
10512.38 414
10513.34 362
10514.31 358
10515.28 380
10516.25 375
10517.22 410
10518.19 398
10519.15 399
10520.12 385
10521.09 447
10522.06 412
10523.03 431
10524.00 416
10524.96 383
10525.93 358
10526.90 361
10527.87 439
10528.84 393
10529.81 368
10530.78 337
10531.75 340
10532.72 400
10533.68 393
10534.65 341
10535.62 388
10536.59 407
10537.56 386
10538.53 375
10539.50 373
10540.47 372
10541.44 373
10542.41 368
10543.38 389
10544.35 392
10545.32 365
10546.29 360
10547.26 418
10548.23 427
10549.20 394
10550.17 370
10551.13 429
10552.10 438
10553.07 414
10554.04 430
10555.01 397
10555.98 401
10556.96 385
10557.93 408
10558.90 408
10559.87 396
10560.84 430
10561.81 421
10562.78 421
10563.75 441
10564.72 403
10565.69 412
10566.66 406
10567.63 361
10568.60 364
10569.57 362
10570.54 395
10571.51 435
10572.48 471
10573.45 425
10574.42 419
10575.40 444
10576.37 363
10577.34 369
10578.31 393
10579.28 396
10580.25 383
10581.22 392
10582.19 415
10583.17 343
10584.14 388
10585.11 444
10586.08 463
10587.05 408
10588.02 377
10588.99 407
10589.97 385
10590.94 375
10591.91 390
10592.88 393
10593.85 440
10594.82 406
10595.80 417
10596.77 427
10597.74 414
10598.71 371
10599.68 369
10600.66 365
10601.63 428
10602.60 428
10603.57 412
10604.55 419
10605.52 391
10606.49 472
10607.46 428
10608.44 439
10609.41 435
10610.38 408
10611.35 439
10612.33 413
10613.30 419
10614.27 392
10615.24 392
10616.22 426
10617.19 421
10618.16 435
10619.14 369
10620.11 403
10621.08 406
10622.05 465
10623.03 447
10624.00 460
10624.97 479
10625.95 478
10626.92 442
10627.89 500
10628.87 454
10629.84 429
10630.81 428
10631.79 383
10632.76 414
10633.74 501
10634.71 435
10635.68 426
10636.66 466
10637.63 533
10638.60 511
10639.58 493
10640.55 557
10641.53 577
10642.50 560
10643.47 590
10644.45 518
10645.42 502
10646.40 500
10647.37 469
10648.35 458
10649.32 416
10650.29 432
10651.27 400
10652.24 401
10653.22 404
10654.19 461
10655.17 457
10656.14 474
10657.12 410
10658.09 409
10659.07 413
10660.04 381
10661.02 424
10661.99 412
10662.97 388
10663.94 400
10664.92 448
10665.89 365
10666.87 367
10667.84 389
10668.82 381
10669.79 391
10670.77 364
10671.74 374
10672.72 372
10673.69 445
10674.67 429
10675.65 354
10676.62 381
10677.60 388
10678.57 430
10679.55 423
10680.52 417
10681.50 425
10682.48 411
10683.45 414
10684.43 444
10685.40 475
10686.38 450
10687.36 389
10688.33 361
10689.31 341
10690.28 383
10691.26 368
10692.24 412
10693.21 405
10694.19 416
10695.17 457
10696.14 376
10697.12 409
10698.10 354
10699.07 369
10700.05 411
10701.03 400
10702.00 373
10702.98 410
10703.96 383
10704.93 397
10705.91 415
10706.89 402
10707.86 405
10708.84 397
10709.82 405
10710.80 446
10711.77 443
10712.75 414
10713.73 393
10714.70 408
10715.68 428
10716.66 441
10717.64 417
10718.61 391
10719.59 421
10720.57 410
10721.55 414
10722.53 430
10723.50 384
10724.48 389
10725.46 419
10726.44 425
10727.41 395
10728.39 349
10729.37 372
10730.35 411
10731.33 426
10732.31 374
10733.28 389
10734.26 409
10735.24 410
10736.22 416
10737.20 356
10738.17 391
10739.15 367
10740.13 380
10741.11 402
10742.09 389
10743.07 405
10744.05 384
10745.03 387
10746.00 375
10746.98 368
10747.96 448
10748.94 478
10749.92 389
10750.90 354
10751.88 385
10752.86 412
10753.84 407
10754.82 375
10755.79 362
10756.77 399
10757.75 449
10758.73 435
10759.71 369
10760.69 401
10761.67 411
10762.65 408
10763.63 397
10764.61 412
10765.59 416
10766.57 434
10767.55 426
10768.53 435
10769.51 401
10770.49 391
10771.47 394
10772.45 377
10773.43 381
10774.41 398
10775.39 397
10776.37 395
10777.35 399
10778.33 441
10779.31 438
10780.29 425
10781.27 421
10782.25 454
10783.23 451
10784.21 431
10785.19 384
10786.17 392
10787.15 428
10788.13 419
10789.12 411
10790.10 413
10791.08 427
10792.06 397
10793.04 379
10794.02 440
10795.00 420
10795.98 343
10796.96 421
10797.94 405
10798.93 439
10799.91 389
10800.89 404
10801.87 430
10802.85 441
10803.83 439
10804.81 447
10805.80 442
10806.78 419
10807.76 400
10808.74 472
10809.72 465
10810.70 433
10811.69 388
10812.67 455
10813.65 440
10814.63 481
10815.61 400
10816.59 413
10817.58 434
10818.56 478
10819.54 474
10820.52 444
10821.51 461
10822.49 502
10823.47 444
10824.45 447
10825.43 438
10826.42 511
10827.40 467
10828.38 434
10829.37 488
10830.35 451
10831.33 438
10832.31 437
10833.30 466
10834.28 471
10835.26 446
10836.24 464
10837.23 489
10838.21 445
10839.19 430
10840.18 441
10841.16 460
10842.14 489
10843.13 470
10844.11 506
10845.09 523
10846.08 490
10847.06 473
10848.04 453
10849.03 457
10850.01 489
10850.99 495
10851.98 479
10852.96 473
10853.94 495
10854.93 511
10855.91 463
10856.90 471
10857.88 512
10858.86 564
10859.85 533
10860.83 518
10861.82 526
10862.80 510
10863.78 475
10864.77 492
10865.75 536
10866.74 591
10867.72 601
10868.71 517
10869.69 491
10870.67 580
10871.66 495
10872.64 536
10873.63 533
10874.61 526
10875.60 547
10876.58 517
10877.57 540
10878.55 539
10879.54 565
10880.52 547
10881.51 544
10882.49 562
10883.48 570
10884.46 507
10885.45 541
10886.43 568
10887.42 568
10888.40 598
10889.39 595
10890.37 569
10891.36 600
10892.34 666
10893.33 635
10894.32 591
10895.30 618
10896.29 638
10897.27 623
10898.26 619
10899.24 659
10900.23 633
10901.22 655
10902.20 642
10903.19 659
10904.17 630
10905.16 656
10906.15 660
10907.13 691
10908.12 682
10909.10 685
10910.09 719
10911.08 725
10912.06 716
10913.05 725
10914.04 722
10915.02 714
10916.01 728
10917.00 750
10917.98 666
10918.97 743
10919.96 724
10920.94 706
10921.93 721
10922.92 770
10923.90 692
10924.89 722
10925.88 722
10926.86 706
10927.85 767
10928.84 702
10929.82 727
10930.81 736
10931.80 770
10932.79 798
10933.77 774
10934.76 803
10935.75 795
10936.74 760
10937.72 830
10938.71 859
10939.70 752
10940.69 803
10941.67 857
10942.66 888
10943.65 880
10944.64 841
10945.63 825
10946.61 817
10947.60 914
10948.59 876
10949.58 919
10950.57 944
10951.55 963
10952.54 1006
10953.53 1003
10954.52 916
10955.51 1054
10956.49 1238
10957.48 1261
10958.47 1314
10959.46 1333
10960.45 1273
10961.44 1291
10962.43 1288
10963.41 1306
10964.40 1317
10965.39 1139
10966.38 1097
10967.37 1032
10968.36 1014
10969.35 983
10970.34 995
10971.33 971
10972.31 927
10973.30 904
10974.29 925
10975.28 943
10976.27 908
10977.26 926
10978.25 968
10979.24 914
10980.23 987
10981.22 1023
10982.21 995
10983.20 1015
10984.19 1051
10985.18 1039
10986.17 1037
10987.16 1034
10988.15 1067
10989.14 996
10990.13 1044
10991.12 1014
10992.11 1012
10993.10 1042
10994.09 1210
10995.08 1300
10996.07 1432
10997.06 1449
10998.05 1637
10999.04 1676
11000.03 1703
11001.02 1856
11002.01 1790
11003.00 1908
11003.99 1764
11004.98 1571
11005.97 1484
11006.96 1367
11007.95 1207
11008.94 1139
11009.93 1009
11010.92 1002
11011.91 985
11012.91 910
11013.90 907
11014.89 892
11015.88 917
11016.87 941
11017.86 832
11018.85 849
11019.84 875
11020.83 862
11021.83 786
11022.82 830
11023.81 773
11024.80 766
11025.79 734
11026.78 773
11027.77 808
11028.77 836
11029.76 790
11030.75 835
11031.74 812
11032.73 768
11033.72 733
11034.72 793
11035.71 817
11036.70 792
11037.69 802
11038.68 810
11039.68 769
11040.67 752
11041.66 729
11042.65 744
11043.65 805
11044.64 704
11045.63 722
11046.62 750
11047.62 697
11048.61 729
11049.60 745
11050.59 679
11051.59 708
11052.58 689
11053.57 674
11054.56 738
11055.56 693
11056.55 696
11057.54 681
11058.54 669
11059.53 630
11060.52 732
11061.51 695
11062.51 720
11063.50 671
11064.49 621
11065.49 696
11066.48 696
11067.47 693
11068.47 736
11069.46 682
11070.45 669
11071.45 719
11072.44 662
11073.44 655
11074.43 654
11075.42 739
11076.42 711
11077.41 709
11078.40 667
11079.40 690
11080.39 663
11081.39 621
11082.38 721
11083.37 699
11084.37 647
11085.36 662
11086.36 632
11087.35 673
11088.35 656
11089.34 653
11090.33 614
11091.33 655
11092.32 634
11093.32 600
11094.31 624
11095.31 600
11096.30 704
11097.30 664
11098.29 598
11099.29 602
11100.28 607
11101.28 611
11102.27 623
11103.27 611
11104.26 604
11105.26 590
11106.25 594
11107.25 627
11108.24 567
11109.24 634
11110.23 614
11111.23 604
11112.22 589
11113.22 600
11114.21 570
11115.21 582
11116.20 548
11117.20 572
11118.20 578
11119.19 590
11120.19 609
11121.18 581
11122.18 525
11123.17 624
11124.17 633
11125.17 635
11126.16 622
11127.16 613
11128.15 608
11129.15 605
11130.15 608
11131.14 623
11132.14 634
11133.14 534
11134.13 543
11135.13 588
11136.13 560
11137.12 557
11138.12 539
11139.11 560
11140.11 540
11141.11 475
11142.10 556
11143.10 550
11144.10 527
11145.10 577
11146.09 530
11147.09 540
11148.09 582
11149.08 586
11150.08 550
11151.08 572
11152.07 539
11153.07 596
11154.07 599
11155.07 512
11156.06 531
11157.06 494
11158.06 492
11159.06 541
11160.05 492
11161.05 539
11162.05 510
11163.05 498
11164.04 531
11165.04 547
11166.04 571
11167.04 542
11168.04 552
11169.03 519
11170.03 509
11171.03 532
11172.03 540
11173.03 546
11174.02 544
11175.02 541
11176.02 518
11177.02 477
11178.02 515
11179.02 546
11180.01 508
11181.01 553
11182.01 592
11183.01 592
11184.01 572
11185.01 556
11186.00 562
11187.00 535
11188.00 616
11189.00 540
11190.00 574
11191.00 539
11192.00 592
11193.00 648
11194.00 609
11195.00 686
11195.99 624
11196.99 624
11197.99 624
11198.99 593
11199.99 550
11200.99 585
11201.99 532
11202.99 573
11203.99 622
11204.99 625
11205.99 565
11206.99 576
11207.99 579
11208.99 585
11209.99 580
11210.99 518
11211.99 543
11212.99 567
11213.99 547
11214.99 572
11215.99 532
11216.99 554
11217.99 552
11218.99 559
11219.99 593
11220.99 495
11221.99 470
11222.99 513
11223.99 514
11224.99 502
11225.99 526
11226.99 526
11227.99 495
11228.99 525
11229.99 520
11230.99 461
11231.99 488
11232.99 513
11233.99 499
11235.00 509
11236.00 514
11237.00 505
11238.00 537
11239.00 485
11240.00 494
11241.00 510
11242.00 509
11243.00 501
11244.01 438
11245.01 521
11246.01 476
11247.01 500
11248.01 490
11249.01 463
11250.01 466
11251.02 458
11252.02 522
11253.02 493
11254.02 513
11255.02 541
11256.02 474
11257.03 503
11258.03 522
11259.03 536
11260.03 507
11261.03 496
11262.04 488
11263.04 503
11264.04 521
11265.04 497
11266.05 503
11267.05 543
11268.05 489
11269.05 459
11270.05 545
11271.06 501
11272.06 538
11273.06 521
11274.07 561
11275.07 517
11276.07 550
11277.07 565
11278.08 546
11279.08 569
11280.08 551
11281.08 553
11282.09 524
11283.09 506
11284.09 485
11285.10 498
11286.10 578
11287.10 554
11288.11 531
11289.11 528
11290.11 501
11291.12 480
11292.12 545
11293.12 502
11294.13 484
11295.13 481
11296.13 467
11297.14 486
11298.14 497
11299.15 509
11300.15 507
11301.15 505
11302.16 500
11303.16 528
11304.16 538
11305.17 521
11306.17 559
11307.18 483
11308.18 519
11309.19 556
11310.19 569
11311.19 616
11312.20 579
11313.20 593
11314.21 606
11315.21 622
11316.22 650
11317.22 546
11318.23 573
11319.23 633
11320.23 589
11321.24 531
11322.24 505
11323.25 510
11324.25 502
11325.26 509
11326.26 482
11327.27 455
11328.27 432
11329.28 458
11330.28 465
11331.29 443
11332.29 461
11333.30 474
11334.30 504
11335.31 466
11336.32 444
11337.32 444
11338.33 463
11339.33 450
11340.34 474
11341.34 474
11342.35 450
11343.35 470
11344.36 440
11345.37 430
11346.37 386
11347.38 430
11348.38 489
11349.39 476
11350.40 442
11351.40 408
11352.41 473
11353.41 448
11354.42 448
11355.43 455
11356.43 419
11357.44 445
11358.45 445
11359.45 418
11360.46 497
11361.46 445
11362.47 480
11363.48 503
11364.48 476
11365.49 476
11366.50 404
11367.51 454
11368.51 451
11369.52 460
11370.53 478
11371.53 401
11372.54 392
11373.55 406
11374.55 400
11375.56 388
11376.57 404
11377.58 361
11378.58 404
11379.59 414
11380.60 399
11381.60 385
11382.61 383
11383.62 438
11384.63 440
11385.63 465
11386.64 406
11387.65 472
11388.66 456
11389.67 404
11390.67 401
11391.68 433
11392.69 392
11393.70 403
11394.71 389
11395.71 417
11396.72 459
11397.73 395
11398.74 440
11399.75 432
11400.75 412
11401.76 410
11402.77 406
11403.78 409
11404.79 433
11405.80 425
11406.80 407
11407.81 389
11408.82 382
11409.83 362
11410.84 416
11411.85 476
11412.86 413
11413.87 413
11414.87 374
11415.88 427
11416.89 354
11417.90 400
11418.91 409
11419.92 381
11420.93 411
11421.94 373
11422.95 374
11423.96 359
11424.97 408
11425.98 431
11426.98 415
11427.99 390
11429.00 441
11430.01 445
11431.02 457
11432.03 440
11433.04 405
11434.05 394
11435.06 388
11436.07 403
11437.08 366
11438.09 412
11439.10 379
11440.11 421
11441.12 445
11442.13 458
11443.14 404
11444.15 427
11445.16 444
11446.17 424
11447.18 400
11448.19 424
11449.20 434
11450.21 444
11451.22 428
11452.23 422
11453.25 417
11454.26 449
11455.27 448
11456.28 398
11457.29 395
11458.30 420
11459.31 380
11460.32 393
11461.33 420
11462.34 465
11463.35 387
11464.36 433
11465.38 415
11466.39 395
11467.40 475
11468.41 429
11469.42 387
11470.43 382
11471.44 372
11472.46 387
11473.47 392
11474.48 434
11475.49 364
11476.50 370
11477.51 404
11478.52 399
11479.54 383
11480.55 384
11481.56 374
11482.57 380
11483.58 416
11484.60 362
11485.61 444
11486.62 459
11487.63 432
11488.64 377
11489.66 373
11490.67 413
11491.68 423
11492.69 414
11493.71 341
11494.72 386
11495.73 396
11496.74 410
11497.76 370
11498.77 349
11499.78 383
11500.79 389
11501.81 386
11502.82 404
11503.83 398
11504.84 402
11505.86 382
11506.87 380
11507.88 333
11508.90 367
11509.91 430
11510.92 406
11511.94 372
11512.95 441
11513.96 393
11514.98 398
11515.99 360
11517.00 410
11518.02 398
11519.03 413
11520.04 402
11521.06 384
11522.07 441
11523.08 386
11524.10 388
11525.11 381
11526.13 364
11527.14 404
11528.15 410
11529.17 396
11530.18 398
11531.20 396
11532.21 397
11533.22 367
11534.24 359
11535.25 428
11536.27 362
11537.28 375
11538.29 397
11539.31 361
11540.32 386
11541.34 434
11542.35 398
11543.37 365
11544.38 418
11545.40 412
11546.41 399
11547.43 386
11548.44 359
11549.46 378
11550.47 363
11551.49 400
11552.50 420
11553.52 325
11554.53 342
11555.55 404
11556.56 400
11557.58 412
11558.59 443
11559.61 439
11560.62 405
11561.64 410
11562.65 418
11563.67 419
11564.68 425
11565.70 447
11566.71 402
11567.73 379
11568.75 387
11569.76 406
11570.78 378
11571.79 434
11572.81 445
11573.83 392
11574.84 417
11575.86 421
11576.87 455
11577.89 436
11578.91 460
11579.92 428
11580.94 456
11581.95 438
11582.97 397
11583.99 441
11585.00 429
11586.02 433
11587.04 458
11588.05 470
11589.07 429
11590.09 494
11591.10 528
11592.12 489
11593.14 469
11594.15 490
11595.17 487
11596.19 497
11597.20 522
11598.22 531
11599.24 607
11600.25 651
11601.27 679
11602.29 675
11603.31 667
11604.32 749
11605.34 796
11606.36 802
11607.38 796
11608.39 689
11609.41 666
11610.43 592
11611.45 549
11612.46 494
11613.48 534
11614.50 523
11615.52 516
11616.53 463
11617.55 433
11618.57 416
11619.59 432
11620.61 393
11621.62 461
11622.64 434
11623.66 472
11624.68 451
11625.70 454
11626.71 415
11627.73 402
11628.75 422
11629.77 427
11630.79 457
11631.81 404
11632.82 445
11633.84 430
11634.86 426
11635.88 398
11636.90 415
11637.92 406
11638.94 439
11639.96 466
11640.97 449
11641.99 428
11643.01 399
11644.03 383
11645.05 439
11646.07 425
11647.09 395
11648.11 419
11649.13 439
11650.15 401
11651.17 368
11652.18 383
11653.20 383
11654.22 377
11655.24 399
11656.26 387
11657.28 391
11658.30 377
11659.32 398
11660.34 365
11661.36 417
11662.38 400
11663.40 382
11664.42 428
11665.44 419
11666.46 360
11667.48 366
11668.50 372
11669.52 399
11670.54 387
11671.56 381
11672.58 410
11673.60 401
11674.62 353
11675.64 378
11676.66 365
11677.68 372
11678.70 453
11679.72 427
11680.74 402
11681.77 405
11682.79 378
11683.81 396
11684.83 389
11685.85 374
11686.87 373
11687.89 392
11688.91 428
11689.93 405
11690.95 442
11691.97 475
11693.00 441
11694.02 393
11695.04 416
11696.06 385
11697.08 435
11698.10 413
11699.12 416
11700.14 442
11701.17 443
11702.19 431
11703.21 426
11704.23 407
11705.25 415
11706.27 420
11707.30 415
11708.32 483
11709.34 418
11710.36 373
11711.38 412
11712.41 403
11713.43 393
11714.45 378
11715.47 386
11716.49 401
11717.52 388
11718.54 391
11719.56 390
11720.58 367
11721.61 450
11722.63 395
11723.65 389
11724.67 371
11725.70 428
11726.72 391
11727.74 332
11728.76 368
11729.79 436
11730.81 397
11731.83 396
11732.86 397
11733.88 387
11734.90 391
11735.92 395
11736.95 394
11737.97 399
11738.99 372
11740.02 394
11741.04 433
11742.06 390
11743.09 361
11744.11 391
11745.13 386
11746.16 397
11747.18 346
11748.20 351
11749.23 377
11750.25 374
11751.27 369
11752.30 415
11753.32 401
11754.35 408
11755.37 414
11756.39 423
11757.42 389
11758.44 369
11759.47 399
11760.49 412
11761.51 395
11762.54 406
11763.56 367
11764.59 362
11765.61 370
11766.64 394
11767.66 425
11768.68 372
11769.71 371
11770.73 372
11771.76 424
11772.78 384
11773.81 432
11774.83 428
11775.86 426
11776.88 368
11777.91 371
11778.93 393
11779.96 414
11780.98 414
11782.01 368
11783.03 352
11784.06 385
11785.08 410
11786.11 420
11787.13 372
11788.16 424
11789.18 397
11790.21 404
11791.23 436
11792.26 405
11793.28 414
11794.31 424
11795.34 402
11796.36 379
11797.39 374
11798.41 400
11799.44 423
11800.46 412
11801.49 431
11802.52 410
11803.54 438
11804.57 443
11805.59 404
11806.62 398
11807.65 414
11808.67 471
11809.70 428
11810.73 479
11811.75 458
11812.78 448
11813.80 422
11814.83 476
11815.86 427
11816.88 419
11817.91 436
11818.94 426
11819.96 375
11820.99 405
11822.02 444
11823.04 440
11824.07 442
11825.10 403
11826.13 456
11827.15 474
11828.18 403
11829.21 458
11830.23 458
11831.26 455
11832.29 479
11833.32 451
11834.34 475
11835.37 451
11836.40 427
11837.42 473
11838.45 478
11839.48 468
11840.51 493
11841.54 444
11842.56 436
11843.59 470
11844.62 477
11845.65 463
11846.67 450
11847.70 471
11848.73 445
11849.76 459
11850.79 464
11851.81 471
11852.84 479
11853.87 440
11854.90 438
11855.93 502
11856.95 523
11857.98 533
11859.01 486
11860.04 512
11861.07 496
11862.10 531
11863.13 521
11864.15 525
11865.18 474
11866.21 510
11867.24 489
11868.27 529
11869.30 560
11870.33 513
11871.36 501
11872.38 527
11873.41 566
11874.44 572
11875.47 546
11876.50 538
11877.53 538
11878.56 544
11879.59 517
11880.62 573
11881.65 596
11882.68 549
11883.71 531
11884.74 557
11885.77 581
11886.80 581
11887.82 598
11888.85 605
11889.88 561
11890.91 601
11891.94 631
11892.97 652
11894.00 624
11895.03 603
11896.06 669
11897.09 617
11898.12 710
11899.15 672
11900.18 686
11901.21 722
11902.24 715
11903.27 739
11904.31 716
11905.34 738
11906.37 738
11907.40 710
11908.43 686
11909.46 730
11910.49 688
11911.52 683
11912.55 689
11913.58 681
11914.61 673
11915.64 694
11916.67 697
11917.70 736
11918.73 715
11919.77 629
11920.80 665
11921.83 704
11922.86 676
11923.89 654
11924.92 737
11925.95 708
11926.98 718
11928.02 852
11929.05 911
11930.08 929
11931.11 1070
11932.14 1045
11933.17 1064
11934.21 1014
11935.24 1009
11936.27 974
11937.30 923
11938.33 890
11939.36 743
11940.40 748
11941.43 710
11942.46 693
11943.49 663
11944.52 697
11945.56 628
11946.59 653
11947.62 646
11948.65 637
11949.69 582
11950.72 584
11951.75 616
11952.78 579
11953.82 591
11954.85 576
11955.88 570
11956.91 560
11957.95 595
11958.98 592
11960.01 537
11961.04 582
11962.08 615
11963.11 612
11964.14 590
11965.18 557
11966.21 617
11967.24 620
11968.27 634
11969.31 650
11970.34 567
11971.37 558
11972.41 628
11973.44 631
11974.47 605
11975.51 597
11976.54 605
11977.58 643
11978.61 592
11979.64 583
11980.68 627
11981.71 633
11982.74 637
11983.78 649
11984.81 584
11985.85 550
11986.88 650
11987.91 599
11988.95 545
11989.98 566
11991.02 577
11992.05 639
11993.08 594
11994.12 624
11995.15 608
11996.19 580
11997.22 569
11998.26 623
11999.29 589
12000.32 559
12001.36 538
12002.39 603
12003.43 606
12004.46 559
12005.50 576
12006.53 599
12007.57 621
12008.60 657
12009.64 642
12010.67 660
12011.71 665
12012.74 677
12013.78 629
12014.81 654
12015.85 686
12016.88 737
12017.92 749
12018.95 737
12019.99 678
12021.02 636
12022.06 659
12023.10 699
12024.13 700
12025.17 680
12026.20 681
12027.24 658
12028.27 701
12029.31 728
12030.34 699
12031.38 668
12032.42 699
12033.45 639
12034.49 639
12035.52 670
12036.56 656
12037.60 662
12038.63 602
12039.67 629
12040.71 624
12041.74 660
12042.78 662
12043.81 662
12044.85 658
12045.89 670
12046.92 611
12047.96 655
12049.00 620
12050.03 645
12051.07 621
12052.11 639
12053.14 667
12054.18 657
12055.22 618
12056.25 640
12057.29 666
12058.33 688
12059.37 710
12060.40 800
12061.44 727
12062.48 732
12063.51 743
12064.55 724
12065.59 648
12066.63 683
12067.66 625
12068.70 619
12069.74 702
12070.78 672
12071.81 670
12072.85 624
12073.89 650
12074.93 653
12075.97 719
12077.00 669
12078.04 635
12079.08 637
12080.12 684
12081.15 680
12082.19 639
12083.23 677
12084.27 670
12085.31 699
12086.35 641
12087.38 718
12088.42 722
12089.46 669
12090.50 706
12091.54 660
12092.58 697
12093.61 674
12094.65 684
12095.69 732
12096.73 739
12097.77 756
12098.81 811
12099.85 841
12100.89 816
12101.92 818
12102.96 906
12104.00 968
12105.04 1004
12106.08 939
12107.12 851
12108.16 820
12109.20 849
12110.24 761
12111.28 697
12112.32 682
12113.36 624
12114.39 683
12115.43 628
12116.47 592
12117.51 613
12118.55 596
12119.59 596
12120.63 584
12121.67 535
12122.71 520
12123.75 507
12124.79 574
12125.83 562
12126.87 550
12127.91 556
12128.95 517
12129.99 528
12131.03 594
12132.07 526
12133.11 509
12134.15 535
12135.19 534
12136.23 507
12137.27 543
12138.31 494
12139.35 523
12140.40 528
12141.44 537
12142.48 550
12143.52 530
12144.56 505
12145.60 517
12146.64 501
12147.68 484
12148.72 519
12149.76 487
12150.80 510
12151.84 534
12152.89 471
12153.93 464
12154.97 497
12156.01 526
12157.05 478
12158.09 534
12159.13 531
12160.17 494
12161.22 488
12162.26 449
12163.30 484
12164.34 506
12165.38 513
12166.42 474
12167.47 421
12168.51 525
12169.55 493
12170.59 493
12171.63 455
12172.67 488
12173.72 516
12174.76 462
12175.80 440
12176.84 471
12177.89 495
12178.93 470
12179.97 485
12181.01 456
12182.05 453
12183.10 477
12184.14 476
12185.18 472
12186.22 438
12187.27 485
12188.31 471
12189.35 468
12190.39 490
12191.44 459
12192.48 501
12193.52 517
12194.57 541
12195.61 478
12196.65 474
12197.69 473
12198.74 535
12199.78 476
12200.82 423
12201.87 487
12202.91 467
12203.95 467
12205.00 519
12206.04 494
12207.08 501
12208.13 466
12209.17 462
12210.21 477
12211.26 450
12212.30 444
12213.35 508
12214.39 499
12215.43 461
12216.48 495
12217.52 495
12218.56 519
12219.61 506
12220.65 480
12221.70 458
12222.74 475
12223.78 474
12224.83 468
12225.87 514
12226.92 526
12227.96 497
12229.01 505
12230.05 498
12231.10 473
12232.14 456
12233.18 463
12234.23 468
12235.27 490
12236.32 492
12237.36 499
12238.41 475
12239.45 484
12240.50 471
12241.54 459
12242.59 453
12243.63 439
12244.68 410
12245.72 466
12246.77 453
12247.81 442
12248.86 421
12249.90 469
12250.95 455
12251.99 409
12253.04 424
12254.08 425
12255.13 421
12256.18 405
12257.22 386
12258.27 430
12259.31 409
12260.36 406
12261.40 408
12262.45 436
12263.50 410
12264.54 396
12265.59 403
12266.63 433
12267.68 421
12268.73 397
12269.77 377
12270.82 408
12271.86 380
12272.91 401
12273.96 399
12275.00 391
12276.05 414
12277.10 410
12278.14 475
12279.19 450
12280.23 418
12281.28 417
12282.33 375
12283.37 418
12284.42 416
12285.47 427
12286.52 418
12287.56 369
12288.61 382
12289.66 421
12290.70 382
12291.75 386
12292.80 407
12293.84 400
12294.89 367
12295.94 398
12296.99 387
12298.03 413
12299.08 404
12300.13 373
12301.18 430
12302.22 404
12303.27 407
12304.32 397
12305.37 422
12306.41 391
12307.46 402
12308.51 386
12309.56 400
12310.60 396
12311.65 405
12312.70 392
12313.75 377
12314.80 400
12315.84 381
12316.89 402
12317.94 417
12318.99 396
12320.04 390
12321.09 380
12322.13 391
12323.18 388
12324.23 383
12325.28 400
12326.33 391
12327.38 379
12328.42 424
12329.47 448
12330.52 413
12331.57 426
12332.62 383
12333.67 384
12334.72 345
12335.77 388
12336.82 426
12337.86 484
12338.91 420
12339.96 434
12341.01 396
12342.06 359
12343.11 402
12344.16 398
12345.21 371
12346.26 388
12347.31 419
12348.36 432
12349.41 406
12350.46 411
12351.51 429
12352.56 434
12353.60 420
12354.65 418
12355.70 375
12356.75 349
12357.80 396
12358.85 441
12359.90 441
12360.95 442
12362.00 472
12363.05 436
12364.10 475
12365.15 399
12366.20 390
12367.25 372
12368.31 402
12369.36 443
12370.41 374
12371.46 427
12372.51 429
12373.56 397
12374.61 405
12375.66 402
12376.71 422
12377.76 474
12378.81 416
12379.86 371
12380.91 382
12381.96 390
12383.01 420
12384.07 447
12385.12 439
12386.17 432
12387.22 445
12388.27 400
12389.32 409
12390.37 403
12391.42 393
12392.47 450
12393.53 463
12394.58 419
12395.63 440
12396.68 426
12397.73 423
12398.78 412
12399.84 440
12400.89 444
12401.94 448
12402.99 447
12404.04 449
12405.09 456
12406.15 448
12407.20 467
12408.25 444
12409.30 416
12410.35 454
12411.41 450
12412.46 423
12413.51 453
12414.56 452
12415.62 444
12416.67 452
12417.72 471
12418.77 482
12419.83 451
12420.88 438
12421.93 474
12422.98 445
12424.04 428
12425.09 469
12426.14 487
12427.19 477
12428.25 442
12429.30 453
12430.35 470
12431.41 525
12432.46 525
12433.51 517
12434.57 489
12435.62 515
12436.67 474
12437.72 520
12438.78 520
12439.83 474
12440.88 475
12441.94 466
12442.99 459
12444.05 478
12445.10 477
12446.15 461
12447.21 466
12448.26 523
12449.31 565
12450.37 536
12451.42 538
12452.48 517
12453.53 504
12454.58 463
12455.64 484
12456.69 577
12457.75 535
12458.80 549
12459.85 569
12460.91 563
12461.96 601
12463.02 625
12464.07 601
12465.13 584
12466.18 619
12467.23 611
12468.29 618
12469.34 582
12470.40 670
12471.45 820
12472.51 852
12473.56 871
12474.62 843
12475.67 987
12476.73 1160
12477.78 1268
12478.84 1301
12479.89 1205
12480.95 1079
12482.00 1035
12483.06 1035
12484.11 972
12485.17 819
12486.22 776
12487.28 704
12488.33 690
12489.39 613
12490.45 611
12491.50 558
12492.56 572
12493.61 509
12494.67 550
12495.72 540
12496.78 487
12497.84 520
12498.89 547
12499.95 520
12501.00 488
12502.06 487
12503.11 507
12504.17 531
12505.23 542
12506.28 521
12507.34 522
12508.40 554
12509.45 522
12510.51 537
12511.56 484
12512.62 515
12513.68 493
12514.73 535
12515.79 533
12516.85 587
12517.90 564
12518.96 497
12520.02 503
12521.07 495
12522.13 542
12523.19 524
12524.24 519
12525.30 513
12526.36 486
12527.42 486
12528.47 484
12529.53 483
12530.59 478
12531.64 514
12532.70 511
12533.76 503
12534.82 533
12535.87 487
12536.93 452
12537.99 479
12539.05 490
12540.10 497
12541.16 477
12542.22 478
12543.28 527
12544.34 565
12545.39 539
12546.45 520
12547.51 519
12548.57 542
12549.62 534
12550.68 559
12551.74 593
12552.80 632
12553.86 654
12554.92 631
12555.97 676
12557.03 700
12558.09 751
12559.15 757
12560.21 740
12561.27 661
12562.32 710
12563.38 697
12564.44 636
12565.50 634
12566.56 642
12567.62 565
12568.68 541
12569.74 557
12570.79 567
12571.85 612
12572.91 601
12573.97 553
12575.03 578
12576.09 552
12577.15 564
12578.21 543
12579.27 556
12580.33 570
12581.39 541
12582.45 536
12583.50 525
12584.56 541
12585.62 552
12586.68 509
12587.74 521
12588.80 497
12589.86 480
12590.92 490
12591.98 499
12593.04 481
12594.10 456
12595.16 523
12596.22 537
12597.28 490
12598.34 452
12599.40 493
12600.46 481
12601.52 511
12602.58 451
12603.64 477
12604.70 504
12605.76 495
12606.82 473
12607.88 446
12608.94 487
12610.01 429
12611.07 424
12612.13 448
12613.19 466
12614.25 472
12615.31 463
12616.37 513
12617.43 475
12618.49 461
12619.55 490
12620.61 506
12621.67 513
12622.74 497
12623.80 483
12624.86 511
12625.92 506
12626.98 467
12628.04 451
12629.10 435
12630.16 472
12631.23 436
12632.29 462
12633.35 430
12634.41 451
12635.47 500
12636.53 459
12637.60 445
12638.66 416
12639.72 507
12640.78 479
12641.84 504
12642.90 442
12643.97 425
12645.03 415
12646.09 430
12647.15 420
12648.22 455
12649.28 469
12650.34 460
12651.40 428
12652.46 462
12653.53 434
12654.59 460
12655.65 497
12656.71 452
12657.78 436
12658.84 427
12659.90 417
12660.96 473
12662.03 421
12663.09 425
12664.15 398
12665.22 436
12666.28 429
12667.34 420
12668.41 417
12669.47 431
12670.53 407
12671.59 449
12672.66 442
12673.72 407
12674.78 405
12675.85 436
12676.91 396
12677.97 449
12679.04 488
12680.10 406
12681.16 384
12682.23 418
12683.29 408
12684.36 378
12685.42 450
12686.48 460
12687.55 449
12688.61 434
12689.67 448
12690.74 441
12691.80 476
12692.87 465
12693.93 382
12695.00 448
12696.06 464
12697.12 421
12698.19 400
12699.25 443
12700.32 486
12701.38 473
12702.45 479
12703.51 439
12704.57 442
12705.64 406
12706.70 473
12707.77 428
12708.83 429
12709.90 471
12710.96 413
12712.03 421
12713.09 415
12714.16 419
12715.22 453
12716.29 457
12717.35 470
12718.42 437
12719.48 441
12720.55 487
12721.61 449
12722.68 419
12723.74 420
12724.81 386
12725.87 464
12726.94 461
12728.01 413
12729.07 382
12730.14 417
12731.20 423
12732.27 448
12733.33 450
12734.40 418
12735.47 384
12736.53 392
12737.60 396
12738.66 443
12739.73 434
12740.80 385
12741.86 440
12742.93 430
12743.99 370
12745.06 380
12746.13 378
12747.19 376
12748.26 377
12749.33 383
12750.39 443
12751.46 343
12752.53 387
12753.59 378
12754.66 376
12755.73 446
12756.79 371
12757.86 388
12758.93 396
12759.99 389
12761.06 397
12762.13 417
12763.19 383
12764.26 376
12765.33 437
12766.39 390
12767.46 373
12768.53 338
12769.60 400
12770.66 404
12771.73 379
12772.80 365
12773.87 341
12774.93 378
12776.00 399
12777.07 401
12778.14 357
12779.20 370
12780.27 368
12781.34 407
12782.41 384
12783.47 349
12784.54 384
12785.61 377
12786.68 386
12787.75 393
12788.81 305
12789.88 341
12790.95 385
12792.02 346
12793.09 334
12794.16 394
12795.22 355
12796.29 357
12797.36 353
12798.43 372
12799.50 404
12800.57 359
12801.64 382
12802.70 386
12803.77 378
12804.84 407
12805.91 386
12806.98 369
12808.05 352
12809.12 346
12810.19 408
12811.25 400
12812.32 384
12813.39 419
12814.46 391
12815.53 405
12816.60 411
12817.67 412
12818.74 417
12819.81 406
12820.88 401
12821.95 432
12823.02 462
12824.09 392
12825.16 378
12826.23 397
12827.30 450
12828.36 422
12829.43 389
12830.50 385
12831.57 388
12832.64 396
12833.71 350
12834.78 397
12835.85 395
12836.92 365
12837.99 396
12839.06 392
12840.13 357
12841.21 371
12842.28 445
12843.35 376
12844.42 333
12845.49 339
12846.56 347
12847.63 343
12848.70 348
12849.77 384
12850.84 359
12851.91 375
12852.98 381
12854.05 382
12855.12 349
12856.19 340
12857.26 366
12858.34 367
12859.41 339
12860.48 345
12861.55 337
12862.62 381
12863.69 391
12864.76 329
12865.83 358
12866.91 360
12867.98 316
12869.05 286
12870.12 329
12871.19 351
12872.26 352
12873.33 334
12874.41 366
12875.48 357
12876.55 358
12877.62 315
12878.69 352
12879.76 311
12880.84 312
12881.91 358
12882.98 332
12884.05 300
12885.12 373
12886.20 302
12887.27 325
12888.34 355
12889.41 375
12890.49 366
12891.56 331
12892.63 337
12893.70 337
12894.78 332
12895.85 297
12896.92 382
12897.99 393
12899.07 351
12900.14 328
12901.21 337
12902.28 324
12903.36 305
12904.43 357
12905.50 304
12906.58 313
12907.65 315
12908.72 317
12909.80 315
12910.87 314
12911.94 300
12913.02 296
12914.09 310
12915.16 281
12916.24 296
12917.31 341
12918.38 351
12919.46 303
12920.53 334
12921.60 322
12922.68 327
12923.75 365
12924.82 355
12925.90 281
12926.97 285
12928.05 319
12929.12 335
12930.19 330
12931.27 355
12932.34 350
12933.42 340
12934.49 343
12935.56 329
12936.64 320
12937.71 304
12938.79 290
12939.86 269
12940.94 321
12942.01 318
12943.08 417
12944.16 376
12945.23 339
12946.31 360
12947.38 335
12948.46 340
12949.53 371
12950.61 355
12951.68 317
12952.76 344
12953.83 286
12954.91 301
12955.98 336
12957.06 316
12958.13 340
12959.21 299
12960.28 315
12961.36 299
12962.43 321
12963.51 344
12964.58 353
12965.66 352
12966.74 329
12967.81 305
12968.89 320
12969.96 301
12971.04 325
12972.11 334
12973.19 333
12974.27 294
12975.34 273
12976.42 260
12977.49 342
12978.57 314
12979.65 315
12980.72 342
12981.80 310
12982.87 368
12983.95 334
12985.03 347
12986.10 324
12987.18 304
12988.26 332
12989.33 362
12990.41 329
12991.48 344
12992.56 336
12993.64 303
12994.71 293
12995.79 358
12996.87 332
12997.94 307
12999.02 352
13000.10 332
13001.18 319
13002.25 353
13003.33 360
13004.41 321
13005.48 300
13006.56 326
13007.64 332
13008.72 351
13009.79 339
13010.87 311
13011.95 360
13013.02 354
13014.10 343
13015.18 297
13016.26 316
13017.33 333
13018.41 342
13019.49 354
13020.57 372
13021.65 349
13022.72 344
13023.80 321
13024.88 365
13025.96 329
13027.04 329
13028.11 368
13029.19 347
13030.27 338
13031.35 324
13032.43 355
13033.50 313
13034.58 298
13035.66 360
13036.74 343
13037.82 318
13038.90 324
13039.98 370
13041.05 353
13042.13 299
13043.21 336
13044.29 306
13045.37 306
13046.45 365
13047.53 392
13048.61 354
13049.68 373
13050.76 389
13051.84 366
13052.92 334
13054.00 351
13055.08 349
13056.16 320
13057.24 319
13058.32 325
13059.40 341
13060.48 350
13061.56 352
13062.64 322
13063.71 315
13064.79 348
13065.87 332
13066.95 305
13068.03 331
13069.11 357
13070.19 333
13071.27 306
13072.35 327
13073.43 328
13074.51 336
13075.59 349
13076.67 318
13077.75 333
13078.83 309
13079.91 343
13080.99 331
13082.07 329
13083.15 329
13084.23 322
13085.31 369
13086.40 334
13087.48 344
13088.56 327
13089.64 332
13090.72 330
13091.80 315
13092.88 299
13093.96 341
13095.04 346
13096.12 347
13097.20 374
13098.28 333
13099.36 392
13100.45 342
13101.53 324
13102.61 337
13103.69 329
13104.77 342
13105.85 348
13106.93 339
13108.01 330
13109.10 315
13110.18 382
13111.26 370
13112.34 302
13113.42 367
13114.50 373
13115.58 362
13116.67 344
13117.75 308
13118.83 328
13119.91 318
13120.99 339
13122.08 329
13123.16 343
13124.24 357
13125.32 372
13126.40 345
13127.49 355
13128.57 344
13129.65 330
13130.73 339
13131.82 338
13132.90 388
13133.98 342
13135.06 306
13136.15 338
13137.23 317
13138.31 326
13139.39 383
13140.48 344
13141.56 354
13142.64 347
13143.72 342
13144.81 348
13145.89 365
13146.97 326
13148.06 360
13149.14 339
13150.22 370
13151.31 346
13152.39 308
13153.47 377
13154.56 405
13155.64 354
13156.72 325
13157.81 308
13158.89 347
13159.97 350
13161.06 342
13162.14 356
13163.22 373
13164.31 402
13165.39 347
13166.47 350
13167.56 352
13168.64 350
13169.73 362
13170.81 391
13171.89 329
13172.98 323
13174.06 330
13175.15 386
13176.23 381
13177.31 338
13178.40 357
13179.48 325
13180.57 368
13181.65 386
13182.74 399
13183.82 355
13184.91 395
13185.99 367
13187.07 366
13188.16 355
13189.24 348
13190.33 346
13191.41 340
13192.50 392
13193.58 375
13194.67 357
13195.75 357
13196.84 415
13197.92 402
13199.01 365
13200.09 371
13201.18 399
13202.26 314
13203.35 376
13204.44 424
13205.52 371
13206.61 386
13207.69 371
13208.78 398
13209.86 374
13210.95 380
13212.03 392
13213.12 420
13214.21 396
13215.29 416
13216.38 382
13217.46 368
13218.55 354
13219.63 381
13220.72 368
13221.81 389
13222.89 393
13223.98 397
13225.07 403
13226.15 392
13227.24 405
13228.32 399
13229.41 386
13230.50 419
13231.58 357
13232.67 370
13233.76 387
13234.84 400
13235.93 425
13237.02 443
13238.10 425
13239.19 394
13240.28 391
13241.36 382
13242.45 435
13243.54 393
13244.62 405
13245.71 395
13246.80 436
13247.89 382
13248.97 407
13250.06 439
13251.15 447
13252.23 394
13253.32 435
13254.41 407
13255.50 378
13256.58 363
13257.67 399
13258.76 410
13259.85 423
13260.94 451
13262.02 446
13263.11 405
13264.20 440
13265.29 488
13266.37 483
13267.46 441
13268.55 405
13269.64 467
13270.73 417
13271.81 424
13272.90 411
13273.99 426
13275.08 397
13276.17 415
13277.26 423
13278.34 414
13279.43 413
13280.52 453
13281.61 464
13282.70 434
13283.79 418
13284.88 391
13285.96 502
13287.05 455
13288.14 387
13289.23 445
13290.32 485
13291.41 509
13292.50 488
13293.59 462
13294.68 464
13295.76 451
13296.85 473
13297.94 497
13299.03 478
13300.12 467
13301.21 485
13302.30 464
13303.39 495
13304.48 466
13305.57 511
13306.66 519
13307.75 529
13308.84 551
13309.93 536
13311.02 561
13312.11 532
13313.20 542
13314.29 569
13315.38 501
13316.47 500
13317.56 465
13318.65 523
13319.74 594
13320.83 555
13321.92 528
13323.01 501
13324.10 496
13325.19 503
13326.28 564
13327.37 586
13328.46 444
13329.55 458
13330.64 521
13331.73 540
13332.82 481
13333.91 533
13335.00 542
13336.09 505
13337.18 464
13338.27 529
13339.37 483
13340.46 529
13341.55 555
13342.64 564
13343.73 577
13344.82 496
13345.91 521
13347.00 540
13348.09 559
13349.19 545
13350.28 568
13351.37 648
13352.46 579
13353.55 564
13354.64 593
13355.73 564
13356.83 565
13357.92 576
13359.01 616
13360.10 569
13361.19 535
13362.28 571
13363.38 626
13364.47 642
13365.56 591
13366.65 580
13367.74 680
13368.84 667
13369.93 602
13371.02 585
13372.11 613
13373.21 577
13374.30 621
13375.39 639
13376.48 581
13377.58 561
13378.67 523
13379.76 518
13380.85 536
13381.95 499
13383.04 523
13384.13 520
13385.22 537
13386.32 505
13387.41 536
13388.50 551
13389.60 552
13390.69 560
13391.78 530
13392.87 496
13393.97 476
13395.06 499
13396.15 524
13397.25 526
13398.34 469
13399.43 505
13400.53 504
13401.62 546
13402.71 503
13403.81 494
13404.90 494
13406.00 471
13407.09 492
13408.18 492
13409.28 494
13410.37 534
13411.46 474
13412.56 529
13413.65 496
13414.75 503
13415.84 510
13416.93 496
13418.03 507
13419.12 548
13420.22 528
13421.31 556
13422.41 505
13423.50 521
13424.59 514
13425.69 478
13426.78 512
13427.88 502
13428.97 507
13430.07 496
13431.16 532
13432.26 591
13433.35 548
13434.45 517
13435.54 486
13436.64 520
13437.73 467
13438.82 487
13439.92 484
13441.02 548
13442.11 553
13443.21 562
13444.30 519
13445.40 514
13446.49 510
13447.59 534
13448.68 539
13449.78 510
13450.87 532
13451.97 540
13453.06 576
13454.16 552
13455.25 556
13456.35 614
13457.45 540
13458.54 531
13459.64 557
13460.73 595
13461.83 627
13462.93 579
13464.02 591
13465.12 582
13466.21 617
13467.31 586
13468.41 636
13469.50 582
13470.60 641
13471.70 628
13472.79 601
13473.89 621
13474.98 577
13476.08 607
13477.18 597
13478.27 607
13479.37 654
13480.47 623
13481.56 630
13482.66 615
13483.76 618
13484.85 651
13485.95 654
13487.05 645
13488.15 642
13489.24 610
13490.34 557
13491.44 616
13492.53 657
13493.63 665
13494.73 677
13495.83 741
13496.92 711
13498.02 728
13499.12 724
13500.22 726
13501.31 750
13502.41 720
13503.51 737
13504.61 751
13505.70 739
13506.80 681
13507.90 696
13509.00 737
13510.09 677
13511.19 622
13512.29 666
13513.39 648
13514.49 647
13515.58 623
13516.68 625
13517.78 617
13518.88 587
13519.98 577
13521.08 526
13522.17 539
13523.27 583
13524.37 570
13525.47 548
13526.57 506
13527.67 580
13528.77 528
13529.86 542
13530.96 548
13532.06 517
13533.16 528
13534.26 546
13535.36 521
13536.46 511
13537.56 522
13538.66 527
13539.75 501
13540.85 471
13541.95 460
13543.05 493
13544.15 526
13545.25 513
13546.35 501
13547.45 468
13548.55 512
13549.65 479
13550.75 475
13551.85 482
13552.95 506
13554.05 471
13555.15 482
13556.25 489
13557.35 491
13558.45 500
13559.55 464
13560.65 490
13561.75 453
13562.85 477
13563.95 493
13565.05 518
13566.15 521
13567.25 494
13568.35 549
13569.45 527
13570.55 462
13571.65 471
13572.75 492
13573.85 502
13574.95 513
13576.05 500
13577.15 516
13578.25 518
13579.35 477
13580.45 481
13581.55 497
13582.65 510
13583.75 487
13584.86 541
13585.96 504
13587.06 477
13588.16 460
13589.26 486
13590.36 496
13591.46 501
13592.56 508
13593.66 532
13594.77 528
13595.87 518
13596.97 526
13598.07 504
13599.17 575
13600.27 532
13601.37 482
13602.48 504
13603.58 544
13604.68 541
13605.78 538
13606.88 454
13607.99 488
13609.09 516
13610.19 500
13611.29 470
13612.39 471
13613.50 473
13614.60 454
13615.70 468
13616.80 497
13617.90 533
13619.01 497
13620.11 483
13621.21 475
13622.31 496
13623.42 599
13624.52 528
13625.62 530
13626.72 551
13627.83 569
13628.93 562
13630.03 537
13631.13 492
13632.24 554
13633.34 535
13634.44 520
13635.55 530
13636.65 495
13637.75 501
13638.86 547
13639.96 501
13641.06 548
13642.17 553
13643.27 517
13644.37 523
13645.48 493
13646.58 533
13647.68 509
13648.79 523
13649.89 497
13650.99 518
13652.10 503
13653.20 502
13654.30 488
13655.41 518
13656.51 528
13657.62 495
13658.72 504
13659.82 486
13660.93 497
13662.03 464
13663.14 521
13664.24 521
13665.34 527
13666.45 505
13667.55 480
13668.66 500
13669.76 514
13670.87 487
13671.97 502
13673.07 506
13674.18 504
13675.28 473
13676.39 502
13677.49 456
13678.60 502
13679.70 467
13680.81 484
13681.91 486
13683.02 488
13684.12 495
13685.23 523
13686.33 492
13687.44 484
13688.54 498
13689.65 498
13690.75 506
13691.86 482
13692.96 528
13694.07 539
13695.17 523
13696.28 526
13697.39 506
13698.49 508
13699.60 470
13700.70 573
13701.81 506
13702.91 482
13704.02 518
13705.13 505
13706.23 498
13707.34 568
13708.44 534
13709.55 540
13710.65 557
13711.76 528
13712.87 520
13713.97 511
13715.08 566
13716.19 545
13717.29 595
13718.40 544
13719.50 528
13720.61 578
13721.72 556
13722.82 580
13723.93 586
13725.04 542
13726.14 565
13727.25 588
13728.36 622
13729.46 627
13730.57 617
13731.68 630
13732.78 659
13733.89 675
13735.00 672
13736.11 683
13737.21 696
13738.32 565
13739.43 585
13740.53 586
13741.64 661
13742.75 642
13743.86 617
13744.96 686
13746.07 654
13747.18 646
13748.29 664
13749.39 637
13750.50 668
13751.61 707
13752.72 741
13753.82 727
13754.93 687
13756.04 735
13757.15 681
13758.26 736
13759.36 795
13760.47 787
13761.58 768
13762.69 842
13763.80 809
13764.91 784
13766.01 809
13767.12 838
13768.23 993
13769.34 979
13770.45 1107
13771.56 1090
13772.66 1160
13773.77 1106
13774.88 1141
13775.99 1139
13777.10 1049
13778.21 1033
13779.32 1092
13780.42 1060
13781.53 938
13782.64 878
13783.75 873
13784.86 802
13785.97 773
13787.08 739
13788.19 774
13789.30 723
13790.41 681
13791.52 655
13792.63 648
13793.73 652
13794.84 635
13795.95 655
13797.06 693
13798.17 650
13799.28 671
13800.39 652
13801.50 616
13802.61 642
13803.72 610
13804.83 647
13805.94 628
13807.05 624
13808.16 636
13809.27 604
13810.38 623
13811.49 573
13812.60 605
13813.71 593
13814.82 615
13815.93 652
13817.04 602
13818.15 611
13819.26 556
13820.37 534
13821.48 532
13822.59 565
13823.71 585
13824.82 545
13825.93 603
13827.04 605
13828.15 609
13829.26 665
13830.37 653
13831.48 589
13832.59 591
13833.70 636
13834.81 651
13835.92 577
13837.04 533
13838.15 572
13839.26 563
13840.37 517
13841.48 543
13842.59 558
13843.70 572
13844.81 499
13845.93 559
13847.04 567
13848.15 575
13849.26 558
13850.37 558
13851.48 551
13852.60 566
13853.71 562
13854.82 546
13855.93 587
13857.04 603
13858.16 577
13859.27 602
13860.38 611
13861.49 595
13862.60 631
13863.72 616
13864.83 603
13865.94 580
13867.05 624
13868.17 641
13869.28 649
13870.39 665
13871.50 642
13872.62 650
13873.73 653
13874.84 601
13875.95 590
13877.07 570
13878.18 593
13879.29 670
13880.40 699
13881.52 645
13882.63 658
13883.74 715
13884.86 680
13885.97 640
13887.08 632
13888.20 672
13889.31 719
13890.42 620
13891.54 682
13892.65 708
13893.76 719
13894.88 770
13895.99 773
13897.10 786
13898.22 751
13899.33 721
13900.44 734
13901.56 728
13902.67 686
13903.79 653
13904.90 637
13906.01 628
13907.13 578
13908.24 600
13909.36 589
13910.47 571
13911.58 609
13912.70 613
13913.81 554
13914.93 551
13916.04 607
13917.16 563
13918.27 556
13919.38 576
13920.50 543
13921.61 599
13922.73 570
13923.84 550
13924.96 605
13926.07 600
13927.19 578
13928.30 563
13929.42 571
13930.53 561
13931.65 614
13932.76 529
13933.88 544
13934.99 581
13936.11 597
13937.22 573
13938.34 551
13939.45 605
13940.57 588
13941.68 559
13942.80 570
13943.91 538
13945.03 563
13946.14 557
13947.26 543
13948.38 539
13949.49 533
13950.61 539
13951.72 595
13952.84 562
13953.95 531
13955.07 517
13956.19 496
13957.30 572
13958.42 485
13959.53 473
13960.65 489
13961.77 464
13962.88 495
13964.00 544
13965.11 541
13966.23 564
13967.35 560
13968.46 477
13969.58 507
13970.70 507
13971.81 519
13972.93 513
13974.05 522
13975.16 488
13976.28 502
13977.40 516
13978.51 501
13979.63 541
13980.75 492
13981.86 498
13982.98 539
13984.10 544
13985.22 485
13986.33 516
13987.45 530
13988.57 508
13989.68 528
13990.80 513
13991.92 529
13993.04 548
13994.15 558
13995.27 500
13996.39 555
13997.51 513
13998.62 514
13999.74 532
14000.86 549
14001.98 481
14003.10 497
14004.21 534
14005.33 535
14006.45 503
14007.57 500
14008.68 562
14009.80 535
14010.92 529
14012.04 500
14013.16 514
14014.28 525
14015.39 515
14016.51 485
14017.63 525
14018.75 512
14019.87 530
14020.99 529
14022.10 516
14023.22 462
14024.34 503
14025.46 532
14026.58 488
14027.70 488
14028.82 466
14029.94 533
14031.05 540
14032.17 528
14033.29 501
14034.41 498
14035.53 512
14036.65 493
14037.77 523
14038.89 518
14040.01 492
14041.13 528
14042.25 565
14043.37 532
14044.49 492
14045.60 550
14046.72 528
14047.84 514
14048.96 551
14050.08 578
14051.20 560
14052.32 558
14053.44 562
14054.56 550
14055.68 535
14056.80 525
14057.92 580
14059.04 571
14060.16 580
14061.28 582
14062.40 562
14063.52 536
14064.64 572
14065.76 604
14066.88 629
14068.00 601
14069.12 567
14070.25 585
14071.37 610
14072.49 639
14073.61 658
14074.73 651
14075.85 630
14076.97 693
14078.09 678
14079.21 640
14080.33 671
14081.45 642
14082.57 658
14083.69 766
14084.82 749
14085.94 724
14087.06 720
14088.18 686
14089.30 664
14090.42 740
14091.54 753
14092.66 796
14093.79 858
14094.91 861
14096.03 818
14097.15 791
14098.27 833
14099.39 855
14100.52 892
14101.64 878
14102.76 909
14103.88 831
14105.00 801
14106.12 795
14107.25 800
14108.37 751
14109.49 688
14110.61 691
14111.74 629
14112.86 625
14113.98 610
14115.10 646
14116.22 616
14117.35 617
14118.47 622
14119.59 584
14120.71 604
14121.84 549
14122.96 609
14124.08 550
14125.20 599
14126.33 582
14127.45 529
14128.57 564
14129.70 512
14130.82 552
14131.94 575
14133.06 563
14134.19 553
14135.31 569
14136.43 558
14137.56 593
14138.68 546
14139.80 571
14140.93 535
14142.05 529
14143.17 537
14144.30 559
14145.42 557
14146.54 525
14147.67 528
14148.79 531
14149.91 528
14151.04 498
14152.16 547
14153.29 535
14154.41 507
14155.53 496
14156.66 579
14157.78 554
14158.91 553
14160.03 535
14161.15 561
14162.28 550
14163.40 589
14164.53 527
14165.65 515
14166.78 548
14167.90 505
14169.02 523
14170.15 496
14171.27 544
14172.40 489
14173.52 488
14174.65 478
14175.77 542
14176.90 536
14178.02 519
14179.15 527
14180.27 499
14181.40 505
14182.52 513
14183.65 510
14184.77 457
14185.90 540
14187.02 533
14188.15 522
14189.27 508
14190.40 492
14191.52 465
14192.65 515
14193.77 510
14194.90 490
14196.02 498
14197.15 453
14198.27 458
14199.40 494
14200.53 462
14201.65 494
14202.78 481
14203.90 480
14205.03 462
14206.16 457
14207.28 480
14208.41 515
14209.53 496
14210.66 485
14211.79 526
14212.91 424
14214.04 459
14215.16 486
14216.29 469
14217.42 473
14218.54 447
14219.67 440
14220.80 492
14221.92 425
14223.05 478
14224.18 450
14225.30 476
14226.43 446
14227.56 472
14228.68 509
14229.81 521
14230.94 486
14232.06 453
14233.19 494
14234.32 444
14235.44 414
14236.57 459
14237.70 467
14238.83 468
14239.95 464
14241.08 438
14242.21 400
14243.34 447
14244.46 445
14245.59 442
14246.72 439
14247.85 449
14248.97 443
14250.10 435
14251.23 445
14252.36 409
14253.48 463
14254.61 457
14255.74 429
14256.87 435
14258.00 392
14259.12 414
14260.25 404
14261.38 449
14262.51 428
14263.64 407
14264.76 414
14265.89 383
14267.02 380
14268.15 405
14269.28 405
14270.41 406
14271.53 422
14272.66 440
14273.79 442
14274.92 394
14276.05 393
14277.18 411
14278.31 355
14279.44 332
14280.56 385
14281.69 427
14282.82 393
14283.95 377
14285.08 393
14286.21 385
14287.34 356
14288.47 356
14289.60 366
14290.73 349
14291.86 373
14292.98 377
14294.11 378
14295.24 332
14296.37 341
14297.50 382
14298.63 384
14299.76 371
14300.89 366
14302.02 407
14303.15 384
14304.28 390
14305.41 337
14306.54 381
14307.67 375
14308.80 361
14309.93 356
14311.06 338
14312.19 366
14313.32 343
14314.45 358
14315.58 371
14316.71 348
14317.84 370
14318.97 357
14320.10 361
14321.23 375
14322.36 368
14323.49 419
14324.62 366
14325.76 306
14326.89 364
14328.02 388
14329.15 354
14330.28 370
14331.41 332
14332.54 317
14333.67 367
14334.80 348
14335.93 380
14337.06 358
14338.20 337
14339.33 315
14340.46 368
14341.59 333
14342.72 326
14343.85 305
14344.98 344
14346.12 325
14347.25 339
14348.38 334
14349.51 344
14350.64 339
14351.77 332
14352.90 311
14354.04 319
14355.17 377
14356.30 388
14357.43 328
14358.56 305
14359.70 296
14360.83 318
14361.96 347
14363.09 321
14364.22 333
14365.36 342
14366.49 333
14367.62 355
14368.75 322
14369.89 335
14371.02 320
14372.15 361
14373.28 362
14374.42 344
14375.55 347
14376.68 332
14377.81 344
14378.95 367
14380.08 339
14381.21 311
14382.35 329
14383.48 314
14384.61 305
14385.74 297
14386.88 362
14388.01 296
14389.14 307
14390.28 345
14391.41 338
14392.54 343
14393.68 348
14394.81 300
14395.94 311
14397.08 335
14398.21 323
14399.34 342
14400.48 366
14401.61 351
14402.75 321
14403.88 295
14405.01 253
14406.15 328
14407.28 369
14408.41 315
14409.55 334
14410.68 304
14411.82 323
14412.95 312
14414.08 303
14415.22 321
14416.35 298
14417.49 298
14418.62 302
14419.76 314
14420.89 323
14422.02 329
14423.16 348
14424.29 335
14425.43 296
14426.56 290
14427.70 278
14428.83 327
14429.97 340
14431.10 346
14432.24 358
14433.37 372
14434.51 338
14435.64 346
14436.78 348
14437.91 323
14439.05 348
14440.18 358
14441.32 359
14442.45 372
14443.59 342
14444.72 326
14445.86 333
14446.99 357
14448.13 317
14449.27 320
14450.40 305
14451.54 342
14452.67 363
14453.81 317
14454.94 317
14456.08 311
14457.22 330
14458.35 332
14459.49 282
14460.62 298
14461.76 342
14462.90 328
14464.03 344
14465.17 302
14466.30 318
14467.44 335
14468.58 351
14469.71 345
14470.85 352
14471.99 290
14473.12 337
14474.26 304
14475.40 279
14476.53 339
14477.67 366
14478.81 321
14479.94 327
14481.08 331
14482.22 327
14483.35 324
14484.49 360
14485.63 336
14486.76 305
14487.90 300
14489.04 300
14490.17 335
14491.31 318
14492.45 319
14493.59 320
14494.72 352
14495.86 339
14497.00 330
14498.14 284
14499.27 312
14500.41 361
14501.55 357
14502.69 299
14503.82 285
14504.96 307
14506.10 331
14507.24 301
14508.37 326
14509.51 377
14510.65 383
14511.79 350
14512.93 356
14514.06 348
14515.20 346
14516.34 349
14517.48 347
14518.62 346
14519.76 364
14520.89 371
14522.03 325
14523.17 321
14524.31 335
14525.45 338
14526.59 349
14527.73 373
14528.86 344
14530.00 354
14531.14 357
14532.28 341
14533.42 332
14534.56 336
14535.70 362
14536.84 340
14537.98 351
14539.11 363
14540.25 372
14541.39 330
14542.53 343
14543.67 372
14544.81 380
14545.95 329
14547.09 313
14548.23 323
14549.37 296
14550.51 350
14551.65 352
14552.79 349
14553.93 364
14555.07 327
14556.21 336
14557.35 359
14558.49 363
14559.63 337
14560.77 314
14561.91 318
14563.05 374
14564.19 318
14565.33 317
14566.47 334
14567.61 326
14568.75 324
14569.89 358
14571.03 368
14572.17 358
14573.31 349
14574.45 348
14575.59 348
14576.73 353
14577.87 358
14579.01 369
14580.15 364
14581.29 359
14582.43 342
14583.57 331
14584.71 371
14585.85 402
14587.00 372
14588.14 348
14589.28 384
14590.42 362
14591.56 366
14592.70 392
14593.84 368
14594.98 376
14596.12 397
14597.27 358
14598.41 384
14599.55 396
14600.69 360
14601.83 414
14602.97 420
14604.12 357
14605.26 338
14606.40 421
14607.54 416
14608.68 379
14609.82 385
14610.97 363
14612.11 373
14613.25 407
14614.39 446
14615.53 389
14616.68 432
14617.82 465
14618.96 418
14620.10 483
14621.25 449
14622.39 435
14623.53 444
14624.67 453
14625.81 436
14626.96 449
14628.10 426
14629.24 441
14630.39 484
14631.53 459
14632.67 531
14633.81 504
14634.96 529
14636.10 489
14637.24 585
14638.38 608
14639.53 564
14640.67 520
14641.81 494
14642.96 498
14644.10 478
14645.24 438
14646.39 470
14647.53 427
14648.67 430
14649.82 453
14650.96 452
14652.10 446
14653.25 418
14654.39 405
14655.53 405
14656.68 387
14657.82 403
14658.97 363
14660.11 385
14661.25 408
14662.40 399
14663.54 371
14664.69 379
14665.83 386
14666.97 342
14668.12 345
14669.26 381
14670.41 361
14671.55 335
14672.69 339
14673.84 357
14674.98 351
14676.13 335
14677.27 347
14678.42 354
14679.56 341
14680.71 342
14681.85 331
14683.00 319
14684.14 294
14685.29 331
14686.43 327
14687.57 327
14688.72 357
14689.86 347
14691.01 318
14692.15 329
14693.30 365
14694.45 307
14695.59 328
14696.74 289
14697.88 329
14699.03 292
14700.17 354
14701.32 341
14702.46 326
14703.61 325
14704.75 301
14705.90 318
14707.04 273
14708.19 298
14709.34 320
14710.48 318
14711.63 295
14712.77 321
14713.92 294
14715.07 327
14716.21 358
14717.36 293
14718.50 290
14719.65 301
14720.80 303
14721.94 332
14723.09 288
14724.24 303
14725.38 332
14726.53 288
14727.67 274
14728.82 292
14729.97 311
14731.11 316
14732.26 307
14733.41 275
14734.55 290
14735.70 322
14736.85 317
14737.99 267
14739.14 334
14740.29 310
14741.44 281
14742.58 267
14743.73 305
14744.88 271
14746.02 307
14747.17 279
14748.32 262
14749.47 244
14750.61 301
14751.76 252
14752.91 285
14754.06 297
14755.20 288
14756.35 324
14757.50 294
14758.65 257
14759.79 277
14760.94 299
14762.09 267
14763.24 296
14764.38 264
14765.53 298
14766.68 320
14767.83 276
14768.98 281
14770.13 266
14771.27 277
14772.42 280
14773.57 256
14774.72 247
14775.87 249
14777.01 265
14778.16 242
14779.31 285
14780.46 257
14781.61 243
14782.76 260
14783.91 275
14785.05 286
14786.20 263
14787.35 255
14788.50 265
14789.65 245
14790.80 248
14791.95 227
14793.10 290
14794.25 221
14795.39 265
14796.54 282
14797.69 262
14798.84 266
14799.99 272
14801.14 228
14802.29 266
14803.44 257
14804.59 257
14805.74 264
14806.89 275
14808.04 249
14809.19 225
14810.34 241
14811.49 244
14812.64 239
14813.79 253
14814.94 250
14816.09 254
14817.24 246
14818.39 229
14819.54 239
14820.69 251
14821.84 261
14822.99 246
14824.14 274
14825.29 256
14826.44 258
14827.59 263
14828.74 268
14829.89 222
14831.04 220
14832.19 231
14833.34 235
14834.49 236
14835.64 258
14836.79 235
14837.94 206
14839.09 230
14840.24 246
14841.40 244
14842.55 263
14843.70 228
14844.85 242
14846.00 225
14847.15 253
14848.30 236
14849.45 226
14850.60 221
14851.76 210
14852.91 217
14854.06 214
14855.21 230
14856.36 227
14857.51 211
14858.66 240
14859.82 225
14860.97 279
14862.12 226
14863.27 206
14864.42 260
14865.57 268
14866.73 213
14867.88 225
14869.03 237
14870.18 243
14871.33 236
14872.49 244
14873.64 276
14874.79 275
14875.94 248
14877.10 237
14878.25 216
14879.40 207
14880.55 208
14881.71 258
14882.86 252
14884.01 227
14885.16 203
14886.32 203
14887.47 233
14888.62 254
14889.77 232
14890.93 241
14892.08 238
14893.23 228
14894.39 212
14895.54 240
14896.69 242
14897.84 195
14899.00 209
14900.15 256
14901.30 257
14902.46 248
14903.61 262
14904.76 255
14905.92 253
14907.07 250
14908.22 291
14909.38 250
14910.53 233
14911.69 232
14912.84 232
14913.99 218
14915.15 233
14916.30 216
14917.45 212
14918.61 194
14919.76 208
14920.92 237
14922.07 223
14923.22 232
14924.38 237
14925.53 244
14926.69 284
14927.84 235
14928.99 245
14930.15 238
14931.30 254
14932.46 240
14933.61 220
14934.77 221
14935.92 234
14937.08 230
14938.23 266
14939.39 236
14940.54 231
14941.70 260
14942.85 235
14944.00 242
14945.16 249
14946.31 251
14947.47 231
14948.62 267
14949.78 268
14950.94 239
14952.09 230
14953.25 218
14954.40 255
14955.56 260
14956.71 256
14957.87 287
14959.02 247
14960.18 237
14961.33 230
14962.49 255
14963.64 257
14964.80 252
14965.96 261
14967.11 271
14968.27 288
14969.42 274
14970.58 245
14971.74 276
14972.89 275
14974.05 243
14975.20 271
14976.36 235
14977.52 279
14978.67 280
14979.83 257
14980.98 221
14982.14 224
14983.30 229
14984.45 246
14985.61 233
14986.77 229
14987.92 227
14989.08 232
14990.24 239
14991.39 264
14992.55 224
14993.71 215
14994.86 237
14996.02 216
14997.18 221
14998.33 227
14999.49 274
15000.65 259
15001.81 253
15002.96 253
15004.12 237
15005.28 238
15006.43 267
15007.59 214
15008.75 207
15009.91 221
15011.06 225
15012.22 224
15013.38 217
15014.54 216
15015.69 214
15016.85 228
15018.01 226
15019.17 205
15020.33 211
15021.48 232
15022.64 228
15023.80 202
15024.96 227
15026.12 249
15027.27 236
15028.43 213
15029.59 224
15030.75 224
15031.91 194
15033.07 223
15034.22 232
15035.38 222
15036.54 211
15037.70 235
15038.86 220
15040.02 240
15041.17 213
15042.33 222
15043.49 209
15044.65 272
15045.81 234
15046.97 216
15048.13 225
15049.29 202
15050.45 214
15051.60 220
15052.76 196
15053.92 237
15055.08 220
15056.24 216
15057.40 211
15058.56 227
15059.72 234
15060.88 213
15062.04 202
15063.20 238
15064.36 222
15065.52 206
15066.68 269
15067.84 235
15069.00 247
15070.16 203
15071.32 248
15072.48 241
15073.63 237
15074.79 214
15075.95 220
15077.11 212
15078.27 237
15079.44 222
15080.60 214
15081.76 183
15082.92 203
15084.08 212
15085.24 200
15086.40 222
15087.56 213
15088.72 207
15089.88 237
15091.04 194
15092.20 232
15093.36 252
15094.52 226
15095.68 242
15096.84 226
15098.00 224
15099.16 225
15100.32 239
15101.49 256
15102.65 239
15103.81 226
15104.97 259
15106.13 249
15107.29 230
15108.45 231
15109.61 225
15110.78 219
15111.94 236
15113.10 230
15114.26 204
15115.42 203
15116.58 233
15117.74 220
15118.91 213
15120.07 265
15121.23 229
15122.39 240
15123.55 217
15124.71 237
15125.88 246
15127.04 226
15128.20 241
15129.36 251
15130.52 205
15131.69 222
15132.85 247
15134.01 263
15135.17 242
15136.34 247
15137.50 245
15138.66 242
15139.82 224
15140.99 251
15142.15 247
15143.31 245
15144.47 251
15145.64 244
15146.80 242
15147.96 239
15149.12 258
15150.29 255
15151.45 234
15152.61 202
15153.78 252
15154.94 246
15156.10 219
15157.27 239
15158.43 229
15159.59 251
15160.75 235
15161.92 229
15163.08 219
15164.24 224
15165.41 222
15166.57 229
15167.74 227
15168.90 249
15170.06 260
15171.23 244
15172.39 216
15173.55 219
15174.72 244
15175.88 269
15177.05 246
15178.21 250
15179.37 200
15180.54 253
15181.70 242
15182.87 215
15184.03 232
15185.19 245
15186.36 289
15187.52 296
15188.69 273
15189.85 271
15191.02 291
15192.18 268
15193.34 242
15194.51 227
15195.67 273
15196.84 276
15198.00 274
15199.17 274
15200.33 284
15201.50 272
15202.66 303
15203.83 241
15204.99 266
15206.16 251
15207.32 240
15208.49 262
15209.65 226
15210.82 252
15211.98 235
15213.15 281
15214.31 281
15215.48 256
15216.64 253
15217.81 250
15218.97 314
15220.14 253
15221.31 265
15222.47 304
15223.64 280
15224.80 312
15225.97 279
15227.13 263
15228.30 298
15229.47 339
15230.63 330
15231.80 361
15232.96 337
15234.13 314
15235.30 279
15236.46 329
15237.63 346
15238.79 358
15239.96 309
15241.13 303
15242.29 301
15243.46 293
15244.63 295
15245.79 314
15246.96 284
15248.13 274
15249.29 285
15250.46 288
15251.63 287
15252.79 267
15253.96 264
15255.13 330
15256.29 300
15257.46 276
15258.63 243
15259.80 228
15260.96 241
15262.13 226
15263.30 249
15264.46 284
15265.63 254
15266.80 227
15267.97 248
15269.13 295
15270.30 278
15271.47 251
15272.64 238
15273.80 264
15274.97 221
15276.14 235
15277.31 246
15278.47 232
15279.64 257
15280.81 251
15281.98 234
15283.15 255
15284.31 221
15285.48 242
15286.65 243
15287.82 250
15288.99 222
15290.15 263
15291.32 257
15292.49 233
15293.66 252
15294.83 222
15296.00 251
15297.16 252
15298.33 249
15299.50 242
15300.67 282
15301.84 226
15303.01 236
15304.18 264
15305.35 253
15306.51 252
15307.68 260
15308.85 272
15310.02 238
15311.19 267
15312.36 261
15313.53 206
15314.70 236
15315.87 244
15317.04 262
15318.21 288
15319.37 240
15320.54 247
15321.71 236
15322.88 250
15324.05 239
15325.22 221
15326.39 210
15327.56 241
15328.73 232
15329.90 259
15331.07 261
15332.24 242
15333.41 239
15334.58 242
15335.75 229
15336.92 239
15338.09 231
15339.26 243
15340.43 230
15341.60 239
15342.77 232
15343.94 262
15345.11 277
15346.28 233
15347.45 278
15348.62 235
15349.79 249
15350.96 262
15352.13 227
15353.31 248
15354.48 249
15355.65 268
15356.82 246
15357.99 223
15359.16 248
15360.33 233
15361.50 257
15362.67 234
15363.84 229
15365.01 253
15366.19 238
15367.36 232
15368.53 238
15369.70 245
15370.87 250
15372.04 240
15373.21 233
15374.38 205
15375.56 248
15376.73 245
15377.90 252
15379.07 269
15380.24 268
15381.41 279
15382.59 245
15383.76 220
15384.93 226
15386.10 231
15387.27 254
15388.45 266
15389.62 234
15390.79 208
15391.96 224
15393.13 229
15394.31 203
15395.48 215
15396.65 232
15397.82 280
15399.00 271
15400.17 213
15401.34 248
15402.51 222
15403.69 276
15404.86 256
15406.03 261
15407.20 265
15408.38 264
15409.55 247
15410.72 256
15411.89 239
15413.07 229
15414.24 186
15415.41 210
15416.59 233
15417.76 241
15418.93 207
15420.11 216
15421.28 234
15422.45 251
15423.63 266
15424.80 287
15425.97 225
15427.15 242
15428.32 249
15429.49 232
15430.67 223
15431.84 229
15433.01 221
15434.19 273
15435.36 215
15436.54 215
15437.71 237
15438.88 221
15440.06 234
15441.23 238
15442.41 227
15443.58 190
15444.75 261
15445.93 252
15447.10 227
15448.28 235
15449.45 218
15450.63 207
15451.80 212
15452.97 233
15454.15 209
15455.32 214
15456.50 229
15457.67 232
15458.85 207
15460.02 225
15461.20 247
15462.37 197
15463.55 236
15464.72 201
15465.90 217
15467.07 238
15468.25 243
15469.42 271
15470.60 238
15471.77 184
15472.95 206
15474.12 238
15475.30 224
15476.47 253
15477.65 237
15478.82 228
15480.00 252
15481.17 235
15482.35 250
15483.53 222
15484.70 249
15485.88 234
15487.05 246
15488.23 272
15489.40 255
15490.58 229
15491.76 248
15492.93 245
15494.11 260
15495.28 226
15496.46 249
15497.64 236
15498.81 221
15499.99 252
15501.17 246
15502.34 216
15503.52 230
15504.69 213
15505.87 281
15507.05 238
15508.22 246
15509.40 262
15510.58 244
15511.75 224
15512.93 261
15514.11 250
15515.28 241
15516.46 222
15517.64 208
15518.81 221
15519.99 261
15521.17 248
15522.35 236
15523.52 257
15524.70 226
15525.88 249
15527.05 253
15528.23 252
15529.41 221
15530.59 264
15531.76 257
15532.94 270
15534.12 233
15535.30 250
15536.47 225
15537.65 246
15538.83 320
15540.01 250
15541.19 252
15542.36 267
15543.54 288
15544.72 288
15545.90 250
15547.08 225
15548.25 235
15549.43 225
15550.61 241
15551.79 254
15552.97 268
15554.14 259
15555.32 239
15556.50 250
15557.68 260
15558.86 262
15560.04 281
15561.22 278
15562.39 267
15563.57 258
15564.75 308
15565.93 283
15567.11 267
15568.29 266
15569.47 328
15570.65 274
15571.82 286
15573.00 269
15574.18 269
15575.36 251
15576.54 272
15577.72 288
15578.90 299
15580.08 279
15581.26 304
15582.44 314
15583.62 254
15584.80 283
15585.98 266
15587.16 312
15588.34 277
15589.51 285
15590.69 302
15591.87 378
15593.05 301
15594.23 328
15595.41 304
15596.59 288
15597.77 311
15598.95 347
15600.13 332
15601.31 354
15602.49 324
15603.67 299
15604.85 326
15606.03 342
15607.21 341
15608.40 301
15609.58 320
15610.76 334
15611.94 330
15613.12 340
15614.30 364
15615.48 355
15616.66 357
15617.84 343
15619.02 301
15620.20 345
15621.38 354
15622.56 403
15623.74 382
15624.93 355
15626.11 375
15627.29 386
15628.47 390
15629.65 377
15630.83 365
15632.01 346
15633.19 387
15634.37 384
15635.56 376
15636.74 405
15637.92 382
15639.10 363
15640.28 359
15641.46 376
15642.65 382
15643.83 383
15645.01 394
15646.19 430
15647.37 420
15648.55 406
15649.74 383
15650.92 385
15652.10 411
15653.28 387
15654.46 413
15655.65 427
15656.83 406
15658.01 426
15659.19 435
15660.38 469
15661.56 426
15662.74 427
15663.92 427
15665.11 448
15666.29 449
15667.47 417
15668.65 455
15669.84 482
15671.02 402
15672.20 395
15673.38 416
15674.57 442
15675.75 398
15676.93 387
15678.12 423
15679.30 425
15680.48 406
15681.67 422
15682.85 424
15684.03 398
15685.22 382
15686.40 432
15687.58 443
15688.77 423
15689.95 383
15691.13 381
15692.32 393
15693.50 392
15694.68 388
15695.87 449
15697.05 422
15698.23 421
15699.42 417
15700.60 400
15701.79 378
15702.97 355
15704.15 409
15705.34 414
15706.52 395
15707.71 399
15708.89 403
15710.07 410
15711.26 445
15712.44 475
15713.63 432
15714.81 416
15716.00 419
15717.18 439
15718.37 443
15719.55 436
15720.73 437
15721.92 495
15723.10 456
15724.29 417
15725.47 451
15726.66 485
15727.84 456
15729.03 423
15730.21 459
15731.40 429
15732.58 456
15733.77 453
15734.95 462
15736.14 434
15737.32 438
15738.51 443
15739.69 444
15740.88 433
15742.07 446
15743.25 461
15744.44 483
15745.62 476
15746.81 488
15747.99 456
15749.18 460
15750.36 476
15751.55 535
15752.74 562
15753.92 532
15755.11 543
15756.29 463
15757.48 482
15758.67 501
15759.85 485
15761.04 521
15762.22 498
15763.41 505
15764.60 502
15765.78 463
15766.97 450
15768.16 486
15769.34 464
15770.53 447
15771.72 467
15772.90 452
15774.09 436
15775.28 401
15776.46 406
15777.65 432
15778.84 480
15780.02 450
15781.21 450
15782.40 426
15783.58 476
15784.77 427
15785.96 429
15787.14 450
15788.33 403
15789.52 398
15790.71 408
15791.89 416
15793.08 407
15794.27 374
15795.46 415
15796.64 387
15797.83 401
15799.02 357
15800.21 361
15801.39 395
15802.58 424
15803.77 391
15804.96 377
15806.14 372
15807.33 386
15808.52 369
15809.71 385
15810.90 341
15812.08 379
15813.27 329
15814.46 333
15815.65 334
15816.84 332
15818.03 337
15819.21 337
15820.40 349
15821.59 355
15822.78 300
15823.97 344
15825.16 330
15826.35 327
15827.53 312
15828.72 344
15829.91 316
15831.10 331
15832.29 338
15833.48 323
15834.67 353
15835.86 310
15837.04 330
15838.23 283
15839.42 316
15840.61 327
15841.80 331
15842.99 330
15844.18 369
15845.37 319
15846.56 343
15847.75 330
15848.94 352
15850.13 373
15851.32 361
15852.51 334
15853.70 335
15854.89 311
15856.07 300
15857.26 299
15858.45 309
15859.64 361
15860.83 325
15862.02 354
15863.21 355
15864.40 334
15865.59 355
15866.78 345
15867.97 333
15869.16 342
15870.36 305
15871.55 387
15872.74 373
15873.93 347
15875.12 336
15876.31 359
15877.50 349
15878.69 364
15879.88 330
15881.07 348
15882.26 420
15883.45 356
15884.64 322
15885.83 330
15887.02 357
15888.21 338
15889.41 381
15890.60 315
15891.79 337
15892.98 361
15894.17 354
15895.36 342
15896.55 366
15897.74 363
15898.93 351
15900.13 352
15901.32 333
15902.51 353
15903.70 326
15904.89 385
15906.08 335
15907.28 297
15908.47 324
15909.66 335
15910.85 370
15912.04 366
15913.23 335
15914.43 334
15915.62 366
15916.81 340
15918.00 342
15919.19 343
15920.39 345
15921.58 344
15922.77 349
15923.96 328
15925.16 337
15926.35 324
15927.54 336
15928.73 351
15929.93 322
15931.12 347
15932.31 353
15933.50 347
15934.70 318
15935.89 374
15937.08 344
15938.27 337
15939.47 324
15940.66 322
15941.85 323
15943.05 333
15944.24 345
15945.43 324
15946.63 334
15947.82 334
15949.01 308
15950.21 311
15951.40 281
15952.59 256
15953.79 257
15954.98 266
15956.17 266
15957.37 275
15958.56 278
15959.75 252
15960.95 246
15962.14 238
15963.33 234
15964.53 269
15965.72 298
15966.92 251
15968.11 276
15969.30 255
15970.50 292
15971.69 262
15972.89 253
15974.08 222
15975.27 259
15976.47 250
15977.66 247
15978.86 262
15980.05 245
15981.25 252
15982.44 262
15983.63 265
15984.83 269
15986.02 246
15987.22 232
15988.41 263
15989.61 241
15990.80 218
15992.00 259
15993.19 289
15994.39 249
15995.58 216
15996.78 226
15997.97 250
15999.17 237
16000.36 250
16001.56 263
16002.75 212
16003.95 245
16005.14 246
16006.34 253
16007.53 246
16008.73 260
16009.93 221
16011.12 242
16012.32 251
16013.51 224
16014.71 235
16015.90 226
16017.10 202
16018.30 243
16019.49 273
16020.69 242
16021.88 232
16023.08 248
16024.28 259
16025.47 221
16026.67 239
16027.86 241
16029.06 244
16030.26 236
16031.45 229
16032.65 235
16033.85 216
16035.04 207
16036.24 211
16037.43 205
16038.63 236
16039.83 254
16041.02 242
16042.22 215
16043.42 201
16044.61 225
16045.81 215
16047.01 227
16048.21 254
16049.40 210
16050.60 191
16051.80 221
16052.99 205
16054.19 179
16055.39 206
16056.59 228
16057.78 215
16058.98 200
16060.18 187
16061.37 232
16062.57 247
16063.77 236
16064.97 212
16066.16 243
16067.36 207
16068.56 187
16069.76 189
16070.96 205
16072.15 232
16073.35 233
16074.55 212
16075.75 206
16076.95 228
16078.14 235
16079.34 205
16080.54 201
16081.74 226
16082.94 218
16084.13 237
16085.33 210
16086.53 200
16087.73 210
16088.93 233
16090.13 208
16091.33 214
16092.52 230
16093.72 218
16094.92 197
16096.12 176
16097.32 188
16098.52 207
16099.72 218
16100.92 202
16102.11 182
16103.31 203
16104.51 219
16105.71 220
16106.91 231
16108.11 224
16109.31 211
16110.51 199
16111.71 239
16112.91 204
16114.11 202
16115.31 192
16116.51 215
16117.70 202
16118.90 202
16120.10 208
16121.30 236
16122.50 222
16123.70 235
16124.90 191
16126.10 208
16127.30 189
16128.50 204
16129.70 208
16130.90 204
16132.10 205
16133.30 215
16134.50 207
16135.70 190
16136.90 176
16138.10 209
16139.30 192
16140.50 170
16141.71 189
16142.91 201
16144.11 215
16145.31 194
16146.51 188
16147.71 223
16148.91 218
16150.11 209
16151.31 203
16152.51 169
16153.71 199
16154.91 222
16156.11 193
16157.31 202
16158.52 190
16159.72 209
16160.92 203
16162.12 180
16163.32 218
16164.52 211
16165.72 219
16166.92 218
16168.13 221
16169.33 220
16170.53 214
16171.73 198
16172.93 197
16174.13 169
16175.34 192
16176.54 185
16177.74 209
16178.94 203
16180.14 183
16181.34 153
16182.55 184
16183.75 213
16184.95 224
16186.15 240
16187.35 227
16188.56 193
16189.76 181
16190.96 221
16192.16 221
16193.37 225
16194.57 189
16195.77 199
16196.97 182
16198.18 200
16199.38 214
16200.58 191
16201.78 214
16202.99 208
16204.19 247
16205.39 236
16206.60 235
16207.80 204
16209.00 201
16210.20 190
16211.41 204
16212.61 207
16213.81 236
16215.02 216
16216.22 206
16217.42 205
16218.63 215
16219.83 193
16221.03 237
16222.24 224
16223.44 204
16224.64 208
16225.85 177
16227.05 204
16228.25 202
16229.46 227
16230.66 219
16231.87 245
16233.07 237
16234.27 228
16235.48 240
16236.68 227
16237.89 202
16239.09 214
16240.29 243
16241.50 250
16242.70 238
16243.91 212
16245.11 208
16246.31 231
16247.52 247
16248.72 243
16249.93 184
16251.13 205
16252.34 223
16253.54 239
16254.75 226
16255.95 248
16257.16 259
16258.36 252
16259.57 201
16260.77 225
16261.97 221
16263.18 248
16264.38 234
16265.59 206
16266.80 198
16268.00 213
16269.21 217
16270.41 226
16271.62 247
16272.82 259
16274.03 249
16275.23 235
16276.44 265
16277.64 245
16278.85 245
16280.05 242
16281.26 247
16282.47 221
16283.67 231
16284.88 252
16286.08 243
16287.29 244
16288.49 219
16289.70 207
16290.91 214
16292.11 244
16293.32 240
16294.52 239
16295.73 258
16296.94 244
16298.14 234
16299.35 246
16300.56 259
16301.76 263
16302.97 297
16304.18 273
16305.38 265
16306.59 261
16307.79 284
16309.00 284
16310.21 283
16311.42 252
16312.62 249
16313.83 251
16315.04 267
16316.24 254
16317.45 265
16318.66 245
16319.86 247
16321.07 264
16322.28 250
16323.49 237
16324.69 234
16325.90 218
16327.11 245
16328.31 236
16329.52 254
16330.73 245
16331.94 216
16333.14 264
16334.35 226
16335.56 223
16336.77 241
16337.98 237
16339.18 240
16340.39 196
16341.60 207
16342.81 227
16344.01 190
16345.22 208
16346.43 228
16347.64 208
16348.85 196
16350.05 227
16351.26 208
16352.47 200
16353.68 203
16354.89 197
16356.10 196
16357.30 213
16358.51 207
16359.72 209
16360.93 232
16362.14 229
16363.35 231
16364.56 223
16365.77 212
16366.97 211
16368.18 177
16369.39 206
16370.60 194
16371.81 195
16373.02 184
16374.23 196
16375.44 212
16376.65 194
16377.86 191
16379.06 193
16380.27 192
16381.48 193
16382.69 217
16383.90 196
16385.11 198
16386.32 203
16387.53 180
16388.74 204
16389.95 180
16391.16 210
16392.37 180
16393.58 205
16394.79 191
16396.00 195
16397.21 192
16398.42 200
16399.63 200
16400.84 179
16402.05 176
16403.26 184
16404.47 206
16405.68 188
16406.89 197
16408.10 199
16409.31 217
16410.52 201
16411.73 204
16412.94 179
16414.15 189
16415.36 216
16416.57 219
16417.78 213
16419.00 203
16420.21 196
16421.42 171
16422.63 197
16423.84 201
16425.05 190
16426.26 171
16427.47 183
16428.68 151
16429.89 191
16431.11 181
16432.32 174
16433.53 170
16434.74 170
16435.95 196
16437.16 190
16438.37 175
16439.59 185
16440.80 186
16442.01 174
16443.22 217
16444.43 191
16445.64 198
16446.86 244
16448.07 186
16449.28 178
16450.49 207
16451.70 204
16452.91 176
16454.13 181
16455.34 198
16456.55 179
16457.76 187
16458.98 192
16460.19 192
16461.40 195
16462.61 191
16463.82 181
16465.04 192
16466.25 175
16467.46 181
16468.67 188
16469.89 209
16471.10 165
16472.31 187
16473.53 179
16474.74 176
16475.95 187
16477.16 192
16478.38 197
16479.59 182
16480.80 213
16482.02 174
16483.23 175
16484.44 186
16485.66 172
16486.87 178
16488.08 203
16489.30 190
16490.51 186
16491.72 192
16492.94 180
16494.15 161
16495.36 184
16496.58 154
16497.79 182
16499.00 185
16500.22 196
16501.43 179
16502.65 193
16503.86 181
16505.07 169
16506.29 178
16507.50 191
16508.71 183
16509.93 185
16511.14 178
16512.36 209
16513.57 173
16514.79 153
16516.00 180
16517.21 152
16518.43 160
16519.64 175
16520.86 190
16522.07 217
16523.29 183
16524.50 181
16525.72 200
16526.93 179
16528.15 165
16529.36 184
16530.58 177
16531.79 169
16533.01 184
16534.22 225
16535.44 177
16536.65 183
16537.87 180
16539.08 196
16540.30 194
16541.51 182
16542.73 185
16543.94 188
16545.16 185
16546.37 195
16547.59 163
16548.80 173
16550.02 184
16551.24 199
16552.45 203
16553.67 199
16554.88 172
16556.10 172
16557.31 209
16558.53 203
16559.75 191
16560.96 181
16562.18 196
16563.39 198
16564.61 196
16565.83 198
16567.04 204
16568.26 220
16569.47 198
16570.69 176
16571.91 200
16573.12 203
16574.34 166
16575.56 197
16576.77 198
16577.99 214
16579.21 201
16580.42 193
16581.64 171
16582.86 182
16584.07 232
16585.29 215
16586.51 200
16587.72 211
16588.94 200
16590.16 231
16591.38 196
16592.59 188
16593.81 195
16595.03 211
16596.24 214
16597.46 190
16598.68 212
16599.90 200
16601.11 191
16602.33 216
16603.55 235
16604.77 193
16605.98 187
16607.20 186
16608.42 193
16609.64 169
16610.86 138
16612.07 171
16613.29 209
16614.51 171
16615.73 160
16616.95 201
16618.16 221
16619.38 179
16620.60 183
16621.82 186
16623.04 201
16624.25 217
16625.47 199
16626.69 181
16627.91 231
16629.13 190
16630.35 222
16631.57 184
16632.78 175
16634.00 170
16635.22 218
16636.44 204
16637.66 185
16638.88 161
16640.10 179
16641.32 193
16642.53 195
16643.75 159
16644.97 162
16646.19 188
16647.41 213
16648.63 204
16649.85 172
16651.07 146
16652.29 186
16653.51 179
16654.73 169
16655.95 163
16657.17 188
16658.39 191
16659.61 193
16660.83 146
16662.04 122
16663.26 157
16664.48 182
16665.70 169
16666.92 152
16668.14 174
16669.36 190
16670.58 186
16671.80 186
16673.02 165
16674.24 171
16675.46 217
16676.68 191
16677.91 189
16679.13 153
16680.35 177
16681.57 160
16682.79 174
16684.01 171
16685.23 152
16686.45 174
16687.67 205
16688.89 190
16690.11 159
16691.33 183
16692.55 186
16693.77 193
16694.99 180
16696.21 154
16697.44 159
16698.66 177
16699.88 186
16701.10 172
16702.32 183
16703.54 185
16704.76 187
16705.98 184
16707.21 165
16708.43 147
16709.65 177
16710.87 177
16712.09 175
16713.31 145
16714.53 159
16715.76 193
16716.98 175
16718.20 161
16719.42 194
16720.64 187
16721.87 155
16723.09 163
16724.31 157
16725.53 197
16726.75 144
16727.98 167
16729.20 181
16730.42 175
16731.64 181
16732.86 165
16734.09 144
16735.31 168
16736.53 173
16737.75 177
16738.98 157
16740.20 164
16741.42 162
16742.64 172
16743.87 195
16745.09 216
16746.31 180
16747.54 150
16748.76 139
16749.98 162
16751.20 165
16752.43 134
16753.65 131
16754.87 155
16756.10 169
16757.32 171
16758.54 154
16759.77 137
16760.99 158
16762.21 140
16763.44 151
16764.66 144
16765.88 139
16767.11 143
16768.33 158
16769.55 174
16770.78 199
16772.00 190
16773.23 170
16774.45 161
16775.67 151
16776.90 167
16778.12 141
16779.35 160
16780.57 158
16781.79 125
16783.02 128
16784.24 142
16785.47 156
16786.69 125
16787.91 151
16789.14 150
16790.36 155
16791.59 169
16792.81 177
16794.04 189
16795.26 174
16796.49 175
16797.71 172
16798.94 142
16800.16 179
16801.38 185
16802.61 153
16803.83 160
16805.06 168
16806.28 164
16807.51 174
16808.73 146
16809.96 156
16811.18 155
16812.41 144
16813.64 167
16814.86 153
16816.09 183
16817.31 187
16818.54 167
16819.76 174
16820.99 164
16822.21 182
16823.44 174
16824.66 163
16825.89 186
16827.12 171
16828.34 158
16829.57 165
16830.79 168
16832.02 193
16833.25 215
16834.47 229
16835.70 201
16836.92 162
16838.15 192
16839.38 189
16840.60 191
16841.83 192
16843.06 186
16844.28 209
16845.51 205
16846.73 208
16847.96 180
16849.19 193
16850.41 193
16851.64 203
16852.87 197
16854.09 191
16855.32 171
16856.55 190
16857.77 203
16859.00 195
16860.23 213
16861.46 229
16862.68 229
16863.91 185
16865.14 202
16866.36 213
16867.59 233
16868.82 199
16870.05 222
16871.27 197
16872.50 228
16873.73 246
16874.96 256
16876.18 232
16877.41 240
16878.64 225
16879.87 236
16881.09 227
16882.32 225
16883.55 256
16884.78 247
16886.01 285
16887.23 239
16888.46 259
16889.69 260
16890.92 282
16892.15 243
16893.37 279
16894.60 246
16895.83 217
16897.06 251
16898.29 225
16899.51 209
16900.74 231
16901.97 218
16903.20 190
16904.43 225
16905.66 220
16906.89 253
16908.12 209
16909.34 230
16910.57 188
16911.80 212
16913.03 214
16914.26 214
16915.49 197
16916.72 234
16917.95 209
16919.18 211
16920.40 202
16921.63 195
16922.86 202
16924.09 204
16925.32 190
16926.55 189
16927.78 202
16929.01 188
16930.24 181
16931.47 177
16932.70 210
16933.93 196
16935.16 221
16936.39 192
16937.62 172
16938.85 167
16940.08 200
16941.31 154
16942.54 187
16943.77 162
16945.00 214
16946.23 212
16947.46 193
16948.69 169
16949.92 211
16951.15 179
16952.38 154
16953.61 167
16954.84 184
16956.07 167
16957.30 165
16958.53 212
16959.76 156
16960.99 157
16962.22 150
16963.45 182
16964.68 175
16965.92 162
16967.15 166
16968.38 136
16969.61 169
16970.84 180
16972.07 195
16973.30 175
16974.53 183
16975.76 194
16976.99 171
16978.23 189
16979.46 213
16980.69 197
16981.92 157
16983.15 150
16984.38 172
16985.61 193
16986.85 181
16988.08 160
16989.31 210
16990.54 223
16991.77 224
16993.00 214
16994.24 198
16995.47 177
16996.70 154
16997.93 173
16999.16 195
17000.40 177
17001.63 169
17002.86 157
17004.09 177
17005.32 156
17006.56 171
17007.79 165
17009.02 155
17010.25 192
17011.49 155
17012.72 174
17013.95 183
17015.18 191
17016.42 177
17017.65 192
17018.88 205
17020.12 174
17021.35 176
17022.58 185
17023.81 172
17025.05 175
17026.28 197
17027.51 167
17028.75 134
17029.98 157
17031.21 147
17032.45 149
17033.68 169
17034.91 147
17036.15 161
17037.38 164
17038.61 192
17039.85 172
17041.08 175
17042.31 178
17043.55 175
17044.78 143
17046.01 177
17047.25 138
17048.48 147
17049.72 171
17050.95 198
17052.18 182
17053.42 172
17054.65 175
17055.89 180
17057.12 187
17058.35 169
17059.59 173
17060.82 167
17062.06 146
17063.29 131
17064.53 174
17065.76 168
17066.99 164
17068.23 158
17069.46 137
17070.70 153
17071.93 130
17073.17 133
17074.40 161
17075.64 156
17076.87 174
17078.11 196
17079.34 178
17080.58 149
17081.81 170
17083.05 152
17084.28 167
17085.52 148
17086.75 141
17087.99 174
17089.22 167
17090.46 161
17091.69 147
17092.93 119
17094.16 137
17095.40 143
17096.64 137
17097.87 163
17099.11 150
17100.34 161
17101.58 174
17102.81 151
17104.05 164
17105.29 161
17106.52 145
17107.76 154
17108.99 150
17110.23 187
17111.47 172
17112.70 177
17113.94 167
17115.17 157
17116.41 158
17117.65 178
17118.88 169
17120.12 185
17121.36 167
17122.59 145
17123.83 148
17125.07 177
17126.30 143
17127.54 158
17128.78 189
17130.01 164
17131.25 155
17132.49 153
17133.72 145
17134.96 156
17136.20 160
17137.43 159
17138.67 150
17139.91 152
17141.15 141
17142.38 132
17143.62 144
17144.86 129
17146.10 160
17147.33 136
17148.57 135
17149.81 117
17151.05 156
17152.28 162
17153.52 140
17154.76 142
17156.00 153
17157.23 152
17158.47 134
17159.71 138
17160.95 152
17162.19 165
17163.42 124
17164.66 150
17165.90 156
17167.14 138
17168.38 137
17169.61 123
17170.85 123
17172.09 143
17173.33 155
17174.57 156
17175.81 122
17177.04 164
17178.28 153
17179.52 154
17180.76 145
17182.00 138
17183.24 141
17184.48 146
17185.71 133
17186.95 159
17188.19 122
17189.43 120
17190.67 163
17191.91 182
17193.15 136
17194.39 156
17195.63 162
17196.87 141
17198.11 142
17199.34 137
17200.58 164
17201.82 150
17203.06 124
17204.30 152
17205.54 122
17206.78 127
17208.02 163
17209.26 147
17210.50 160
17211.74 124
17212.98 144
17214.22 173
17215.46 149
17216.70 107
17217.94 163
17219.18 164
17220.42 158
17221.66 130
17222.90 118
17224.14 142
17225.38 155
17226.62 153
17227.86 136
17229.10 134
17230.34 135
17231.58 152
17232.82 143
17234.06 146
17235.30 146
17236.54 125
17237.78 152
17239.03 147
17240.27 142
17241.51 107
17242.75 108
17243.99 118
17245.23 153
17246.47 124
17247.71 122
17248.95 155
17250.19 170
17251.43 139
17252.68 142
17253.92 163
17255.16 160
17256.40 177
17257.64 145
17258.88 130
17260.12 122
17261.37 144
17262.61 162
17263.85 146
17265.09 139
17266.33 141
17267.57 151
17268.82 143
17270.06 135
17271.30 127
17272.54 135
17273.78 161
17275.03 151
17276.27 128
17277.51 122
17278.75 150
17279.99 150
17281.24 135
17282.48 117
17283.72 130
17284.96 148
17286.21 152
17287.45 146
17288.69 123
17289.93 137
17291.18 134
17292.42 141
17293.66 115
17294.90 108
17296.15 134
17297.39 150
17298.63 149
17299.88 164
17301.12 137
17302.36 147
17303.60 141
17304.85 130
17306.09 148
17307.33 161
17308.58 137
17309.82 113
17311.06 129
17312.31 128
17313.55 130
17314.79 134
17316.04 116
17317.28 126
17318.52 133
17319.77 132
17321.01 138
17322.26 146
17323.50 126
17324.74 140
17325.99 135
17327.23 137
17328.48 105
17329.72 133
17330.96 109
17332.21 152
17333.45 148
17334.70 100
17335.94 137
17337.18 128
17338.43 125
17339.67 144
17340.92 123
17342.16 161
17343.41 118
17344.65 121
17345.90 123
17347.14 155
17348.38 159
17349.63 132
17350.87 137
17352.12 100
17353.36 119
17354.61 129
17355.85 136
17357.10 100
17358.34 119
17359.59 127
17360.83 127
17362.08 138
17363.32 134
17364.57 124
17365.81 123
17367.06 130
17368.31 139
17369.55 131
17370.80 127
17372.04 152
17373.29 138
17374.53 123
17375.78 145
17377.02 136
17378.27 138
17379.52 144
17380.76 141
17382.01 132
17383.25 147
17384.50 144
17385.75 130
17386.99 124
17388.24 143
17389.48 134
17390.73 127
17391.98 148
17393.22 111
17394.47 133
17395.71 105
17396.96 134
17398.21 123
17399.45 118
17400.70 127
17401.95 126
17403.19 140
17404.44 137
17405.69 113
17406.93 117
17408.18 130
17409.43 117
17410.67 123
17411.92 151
17413.17 152
17414.42 165
17415.66 145
17416.91 159
17418.16 125
17419.40 118
17420.65 145
17421.90 144
17423.15 138
17424.39 136
17425.64 139
17426.89 140
17428.14 134
17429.38 127
17430.63 135
17431.88 124
17433.13 150
17434.37 122
17435.62 130
17436.87 142
17438.12 153
17439.37 126
17440.61 120
17441.86 153
17443.11 153
17444.36 122
17445.61 147
17446.85 128
17448.10 105
17449.35 147
17450.60 147
17451.85 137
17453.10 140
17454.34 146
17455.59 118
17456.84 129
17458.09 119
17459.34 130
17460.59 143
17461.84 121
17463.09 132
17464.33 151
17465.58 152
17466.83 139
17468.08 144
17469.33 139
17470.58 132
17471.83 142
17473.08 147
17474.33 121
17475.58 135
17476.83 140
17478.07 124
17479.32 146
17480.57 155
17481.82 150
17483.07 133
17484.32 125
17485.57 127
17486.82 149
17488.07 134
17489.32 154
17490.57 150
17491.82 139
17493.07 134
17494.32 172
17495.57 160
17496.82 135
17498.07 141
17499.32 135
17500.57 145
17501.82 133
17503.07 126
17504.32 105
17505.57 125
17506.82 138
17508.07 134
17509.32 141
17510.57 183
17511.82 138
17513.07 140
17514.32 137
17515.58 140
17516.83 153
17518.08 146
17519.33 134
17520.58 146
17521.83 121
17523.08 126
17524.33 150
17525.58 129
17526.83 116
17528.08 160
17529.34 157
17530.59 156
17531.84 139
17533.09 141
17534.34 162
17535.59 148
17536.84 151
17538.09 144
17539.35 165
17540.60 146
17541.85 146
17543.10 123
17544.35 135
17545.60 137
17546.86 157
17548.11 145
17549.36 148
17550.61 161
17551.86 147
17553.12 136
17554.37 140
17555.62 156
17556.87 169
17558.12 150
17559.38 149
17560.63 131
17561.88 133
17563.13 113
17564.39 112
17565.64 118
17566.89 163
17568.14 137
17569.40 134
17570.65 146
17571.90 107
17573.15 133
17574.41 142
17575.66 132
17576.91 156
17578.17 164
17579.42 145
17580.67 158
17581.92 136
17583.18 157
17584.43 172
17585.68 153
17586.94 116
17588.19 137
17589.44 130
17590.70 156
17591.95 148
17593.20 137
17594.46 148
17595.71 182
17596.97 131
17598.22 132
17599.47 127
17600.73 156
17601.98 169
17603.23 124
17604.49 139
17605.74 127
17607.00 151
17608.25 132
17609.50 127
17610.76 132
17612.01 140
17613.27 140
17614.52 152
17615.77 130
17617.03 136
17618.28 138
17619.54 148
17620.79 172
17622.05 173
17623.30 161
17624.56 161
17625.81 128
17627.06 183
17628.32 150
17629.57 155
17630.83 147
17632.08 136
17633.34 152
17634.59 156
17635.85 138
17637.10 164
17638.36 126
17639.61 122
17640.87 132
17642.12 134
17643.38 141
17644.63 154
17645.89 157
17647.15 140
17648.40 130
17649.66 143
17650.91 138
17652.17 128
17653.42 124
17654.68 123
17655.93 139
17657.19 148
17658.45 141
17659.70 162
17660.96 116
17662.21 127
17663.47 128
17664.73 160
17665.98 147
17667.24 132
17668.49 109
17669.75 118
17671.01 135
17672.26 159
17673.52 164
17674.77 139
17676.03 135
17677.29 131
17678.54 152
17679.80 134
17681.06 144
17682.31 141
17683.57 152
17684.83 143
17686.08 110
17687.34 123
17688.60 120
17689.85 144
17691.11 121
17692.37 117
17693.63 144
17694.88 133
17696.14 117
17697.40 158
17698.65 122
17699.91 108
17701.17 115
17702.43 130
17703.68 120
17704.94 135
17706.20 121
17707.46 120
17708.71 128
17709.97 196
17711.23 133
17712.49 125
17713.74 119
17715.00 120
17716.26 125
17717.52 126
17718.78 106
17720.03 117
17721.29 135
17722.55 132
17723.81 112
17725.07 111
17726.32 131
17727.58 124
17728.84 116
17730.10 99
17731.36 122
17732.62 126
17733.87 115
17735.13 150
17736.39 128
17737.65 139
17738.91 130
17740.17 123
17741.43 106
17742.69 116
17743.94 138
17745.20 125
17746.46 134
17747.72 117
17748.98 116
17750.24 123
17751.50 123
17752.76 139
17754.02 108
17755.28 142
17756.53 118
17757.79 132
17759.05 113
17760.31 145
17761.57 147
17762.83 113
17764.09 161
17765.35 144
17766.61 129
17767.87 134
17769.13 109
17770.39 131
17771.65 116
17772.91 107
17774.17 123
17775.43 124
17776.69 117
17777.95 119
17779.21 104
17780.47 120
17781.73 110
17782.99 110
17784.25 125
17785.51 120
17786.77 162
17788.03 141
17789.29 129
17790.55 91
17791.81 111
17793.07 114
17794.33 136
17795.59 119
17796.86 123
17798.12 115
17799.38 139
17800.64 128
17801.90 109
17803.16 94
17804.42 128
17805.68 153
17806.94 134
17808.20 147
17809.47 147
17810.73 147
17811.99 199
17813.25 147
17814.51 112
17815.77 151
17817.03 122
17818.29 124
17819.56 128
17820.82 125
17822.08 128
17823.34 111
17824.60 144
17825.86 125
17827.13 131
17828.39 134
17829.65 115
17830.91 101
17832.17 114
17833.44 116
17834.70 115
17835.96 132
17837.22 98
17838.48 125
17839.75 129
17841.01 125
17842.27 104
17843.53 111
17844.80 102
17846.06 117
17847.32 134
17848.58 115
17849.85 138
17851.11 114
17852.37 129
17853.63 120
17854.90 102
17856.16 96
17857.42 121
17858.69 130
17859.95 144
17861.21 132
17862.47 125
17863.74 150
17865.00 148
17866.26 102
17867.53 111
17868.79 95
17870.05 114
17871.32 115
17872.58 117
17873.84 92
17875.11 117
17876.37 126
17877.63 135
17878.90 117
17880.16 129
17881.43 104
17882.69 121
17883.95 112
17885.22 112
17886.48 116
17887.74 123
17889.01 120
17890.27 111
17891.54 113
17892.80 103
17894.07 113
17895.33 105
17896.59 108
17897.86 127
17899.12 120
17900.39 117
17901.65 120
17902.92 125
17904.18 118
17905.44 148
17906.71 121
17907.97 116
17909.24 125
17910.50 122
17911.77 111
17913.03 142
17914.30 102
17915.56 127
17916.83 106
17918.09 103
17919.36 125
17920.62 137
17921.89 137
17923.15 116
17924.42 128
17925.68 122
17926.95 140
17928.21 135
17929.48 126
17930.75 99
17932.01 125
17933.28 130
17934.54 89
17935.81 95
17937.07 116
17938.34 121
17939.61 99
17940.87 114
17942.14 120
17943.40 126
17944.67 172
17945.93 136
17947.20 113
17948.47 110
17949.73 97
17951.00 117
17952.27 113
17953.53 118
17954.80 123
17956.06 124
17957.33 147
17958.60 130
17959.86 124
17961.13 104
17962.40 108
17963.66 119
17964.93 117
17966.20 116
17967.46 117
17968.73 99
17970.00 93
17971.26 113
17972.53 104
17973.80 112
17975.07 119
17976.33 108
17977.60 122
17978.87 112
17980.13 125
17981.40 131
17982.67 112
17983.94 117
17985.20 108
17986.47 147
17987.74 122
17989.01 101
17990.27 111
17991.54 115
17992.81 119
17994.08 112
17995.34 76
17996.61 101
17997.88 105
17999.15 112
18000.42 124
18001.68 137
18002.95 136
18004.22 135
18005.49 101
18006.76 103
18008.02 116
18009.29 140
18010.56 126
18011.83 112
18013.10 128
18014.37 106
18015.63 106
18016.90 146
18018.17 120
18019.44 95
18020.71 107
18021.98 116
18023.25 138
18024.51 126
18025.78 137
18027.05 112
18028.32 117
18029.59 112
18030.86 100
18032.13 91
18033.40 117
18034.67 133
18035.94 127
18037.20 131
18038.47 129
18039.74 125
18041.01 124
18042.28 121
18043.55 127
18044.82 129
18046.09 121
18047.36 121
18048.63 124
18049.90 115
18051.17 112
18052.44 96
18053.71 85
18054.98 117
18056.25 156
18057.52 128
18058.79 121
18060.06 121
18061.33 141
18062.60 108
18063.87 107
18065.14 123
18066.41 136
18067.68 120
18068.95 110
18070.22 106
18071.49 98
18072.76 121
18074.03 110
18075.30 129
18076.57 107
18077.84 121
18079.11 119
18080.39 133
18081.66 119
18082.93 109
18084.20 90
18085.47 113
18086.74 149
18088.01 135
18089.28 106
18090.55 106
18091.82 122
18093.10 119
18094.37 121
18095.64 122
18096.91 131
18098.18 124
18099.45 124
18100.72 152
18102.00 112
18103.27 98
18104.54 125
18105.81 139
18107.08 107
18108.35 87
18109.63 122
18110.90 138
18112.17 133
18113.44 112
18114.71 112
18115.98 126
18117.26 114
18118.53 114
18119.80 110
18121.07 122
18122.35 114
18123.62 112
18124.89 107
18126.16 110
18127.43 122
18128.71 120
18129.98 109
18131.25 122
18132.52 140
18133.80 124
18135.07 91
18136.34 110
18137.62 123
18138.89 129
18140.16 117
18141.43 127
18142.71 136
18143.98 139
18145.25 127
18146.53 102
18147.80 103
18149.07 139
18150.35 103
18151.62 129
18152.89 131
18154.17 119
18155.44 118
18156.71 129
18157.99 117
18159.26 126
18160.53 132
18161.81 115
18163.08 105
18164.35 118
18165.63 116
18166.90 133
18168.18 127
18169.45 89
18170.72 109
18172.00 124
18173.27 114
18174.55 120
18175.82 122
18177.09 109
18178.37 114
18179.64 110
18180.92 143
18182.19 125
18183.47 137
18184.74 138
18186.01 124
18187.29 94
18188.56 114
18189.84 115
18191.11 115
18192.39 137
18193.66 136
18194.94 106
18196.21 128
18197.49 150
18198.76 106
18200.04 94
18201.31 110
18202.59 116
18203.86 100
18205.14 106
18206.41 104
18207.69 109
18208.96 109
18210.24 125
18211.51 83
18212.79 117
18214.06 152
18215.34 150
18216.62 120
18217.89 125
18219.17 142
18220.44 135
18221.72 108
18222.99 99
18224.27 103
18225.55 91
18226.82 96
18228.10 121
18229.37 115
18230.65 107
18231.93 124
18233.20 137
18234.48 117
18235.75 141
18237.03 146
18238.31 101
18239.58 107
18240.86 118
18242.14 93
18243.41 112
18244.69 90
18245.97 117
18247.24 100
18248.52 103
18249.80 108
18251.07 136
18252.35 115
18253.63 107
18254.90 102
18256.18 141
18257.46 138
18258.73 98
18260.01 110
18261.29 136
18262.57 153
18263.84 105
18265.12 111
18266.40 108
18267.67 122
18268.95 132
18270.23 100
18271.51 118
18272.78 117
18274.06 131
18275.34 125
18276.62 118
18277.89 104
18279.17 112
18280.45 148
18281.73 115
18283.01 113
18284.28 118
18285.56 133
18286.84 125
18288.12 105
18289.40 101
18290.67 102
18291.95 110
18293.23 127
18294.51 126
18295.79 114
18297.07 103
18298.34 96
18299.62 113
18300.90 105
18302.18 131
18303.46 153
18304.74 144
18306.02 126
18307.29 121
18308.57 106
18309.85 103
18311.13 124
18312.41 138
18313.69 107
18314.97 100
18316.25 102
18317.53 120
18318.80 102
18320.08 135
18321.36 151
18322.64 125
18323.92 117
18325.20 112
18326.48 141
18327.76 114
18329.04 110
18330.32 105
18331.60 103
18332.88 119
18334.16 127
18335.44 124
18336.72 100
18338.00 117
18339.28 111
18340.56 114
18341.84 144
18343.12 135
18344.40 117
18345.68 131
18346.96 135
18348.24 125
18349.52 118
18350.80 110
18352.08 128
18353.36 141
18354.64 124
18355.92 108
18357.20 100
18358.48 98
18359.76 134
18361.04 128
18362.32 113
18363.60 104
18364.88 122
18366.16 108
18367.45 118
18368.73 105
18370.01 129
18371.29 145
18372.57 126
18373.85 116
18375.13 114
18376.41 132
18377.69 119
18378.98 127
18380.26 115
18381.54 102
18382.82 102
18384.10 126
18385.38 128
18386.66 100
18387.95 134
18389.23 149
18390.51 138
18391.79 100
18393.07 106
18394.35 116
18395.64 108
18396.92 121
18398.20 123
18399.48 123
18400.76 131
18402.05 124
18403.33 100
18404.61 112
18405.89 129
18407.17 119
18408.46 120
18409.74 121
18411.02 119
18412.30 159
18413.59 116
18414.87 134
18416.15 113
18417.43 105
18418.72 115
18420.00 111
18421.28 116
18422.56 98
18423.85 117
18425.13 109
18426.41 124
18427.70 119
18428.98 113
18430.26 98
18431.54 102
18432.83 113
18434.11 121
18435.39 129
18436.68 132
18437.96 124
18439.24 113
18440.53 111
18441.81 102
18443.09 100
18444.38 104
18445.66 122
18446.95 113
18448.23 116
18449.51 94
18450.80 115
18452.08 142
18453.36 121
18454.65 112
18455.93 107
18457.22 117
18458.50 118
18459.78 113
18461.07 94
18462.35 105
18463.64 114
18464.92 130
18466.21 124
18467.49 129
18468.77 133
18470.06 117
18471.34 134
18472.63 95
18473.91 115
18475.20 134
18476.48 109
18477.77 114
18479.05 116
18480.34 109
18481.62 107
18482.91 109
18484.19 119
18485.47 109
18486.76 104
18488.04 111
18489.33 112
18490.62 96
18491.90 102
18493.19 123
18494.47 129
18495.76 109
18497.04 118
18498.33 118
18499.61 152
18500.90 105
18502.18 129
18503.47 142
18504.75 127
18506.04 124
18507.33 107
18508.61 134
18509.90 138
18511.18 102
18512.47 85
18513.76 137
18515.04 128
18516.33 106
18517.61 110
18518.90 101
18520.19 100
18521.47 101
18522.76 111
18524.04 79
18525.33 93
18526.62 137
18527.90 131
18529.19 139
18530.48 112
18531.76 113
18533.05 115
18534.34 126
18535.62 110
18536.91 121
18538.20 120
18539.48 110
18540.77 119
18542.06 123
18543.34 120
18544.63 142
18545.92 120
18547.21 126
18548.49 104
18549.78 113
18551.07 131
18552.36 121
18553.64 126
18554.93 116
18556.22 131
18557.50 115
18558.79 135
18560.08 120
18561.37 107
18562.66 108
18563.94 92
18565.23 87
18566.52 115
18567.81 102
18569.09 116
18570.38 135
18571.67 106
18572.96 122
18574.25 141
18575.53 142
18576.82 148
18578.11 118
18579.40 98
18580.69 116
18581.98 119
18583.26 105
18584.55 124
18585.84 95
18587.13 122
18588.42 138
18589.71 144
18590.99 135
18592.28 139
18593.57 122
18594.86 128
18596.15 144
18597.44 141
18598.73 151
18600.02 120
18601.31 110
18602.59 113
18603.88 110
18605.17 124
18606.46 107
18607.75 111
18609.04 143
18610.33 140
18611.62 126
18612.91 136
18614.20 133
18615.49 113
18616.78 123
18618.07 132
18619.36 135
18620.65 137
18621.94 124
18623.23 140
18624.52 156
18625.81 129
18627.10 137
18628.39 121
18629.68 137
18630.97 163
18632.26 144
18633.55 120
18634.84 120
18636.13 118
18637.42 124
18638.71 122
18640.00 112
18641.29 125
18642.58 121
18643.87 151
18645.16 117
18646.45 103
18647.74 102
18649.03 129
18650.32 125
18651.61 134
18652.90 127
18654.19 115
18655.48 122
18656.78 127
18658.07 93
18659.36 109
18660.65 103
18661.94 119
18663.23 138
18664.52 131
18665.81 126
18667.10 115
18668.40 114
18669.69 138
18670.98 114
18672.27 127
18673.56 124
18674.85 113
18676.14 126
18677.44 137
18678.73 116
18680.02 136
18681.31 124
18682.60 114
18683.90 100
18685.19 122
18686.48 121
18687.77 106
18689.06 104
18690.36 118
18691.65 116
18692.94 112
18694.23 132
18695.52 101
18696.82 117
18698.11 126
18699.40 116
18700.69 118
18701.99 111
18703.28 103
18704.57 131
18705.86 122
18707.16 103
18708.45 99
18709.74 119
18711.04 108
18712.33 136
18713.62 102
18714.91 111
18716.21 114
18717.50 148
18718.79 119
18720.09 98
18721.38 94
18722.67 94
18723.97 102
18725.26 112
18726.55 100
18727.85 110
18729.14 113
18730.43 101
18731.73 118
18733.02 112
18734.31 103
18735.61 135
18736.90 110
18738.19 115
18739.49 92
18740.78 109
18742.08 101
18743.37 117
18744.66 84
18745.96 102
18747.25 108
18748.55 112
18749.84 122
18751.13 114
18752.43 108
18753.72 106
18755.02 115
18756.31 141
18757.61 103
18758.90 130
18760.20 132
18761.49 113
18762.78 108
18764.08 99
18765.37 132
18766.67 111
18767.96 100
18769.26 112
18770.55 100
18771.85 117
18773.14 114
18774.44 106
18775.73 103
18777.03 116
18778.32 109
18779.62 132
18780.91 109
18782.21 118
18783.50 94
18784.80 94
18786.10 97
18787.39 114
18788.69 131
18789.98 127
18791.28 119
18792.57 129
18793.87 94
18795.16 110
18796.46 104
18797.76 124
18799.05 104
18800.35 110
18801.64 116
18802.94 110
18804.24 116
18805.53 127
18806.83 112
18808.12 92
18809.42 95
18810.72 80
18812.01 99
18813.31 96
18814.61 93
18815.90 116
18817.20 104
18818.50 120
18819.79 120
18821.09 96
18822.39 96
18823.68 107
18824.98 117
18826.28 134
18827.57 78
18828.87 86
18830.17 114
18831.46 124
18832.76 111
18834.06 98
18835.35 102
18836.65 104
18837.95 104
18839.25 112
18840.54 114
18841.84 128
18843.14 114
18844.44 121
18845.73 85
18847.03 109
18848.33 131
18849.63 112
18850.92 126
18852.22 87
18853.52 96
18854.82 125
18856.11 118
18857.41 87
18858.71 76
18860.01 104
18861.31 134
18862.60 95
18863.90 98
18865.20 86
18866.50 123
18867.80 104
18869.10 105
18870.39 76
18871.69 85
18872.99 114
18874.29 101
18875.59 111
18876.89 120
18878.18 89
18879.48 118
18880.78 107
18882.08 96
18883.38 100
18884.68 77
18885.98 111
18887.28 105
18888.57 75
18889.87 75
18891.17 114
18892.47 109
18893.77 114
18895.07 98
18896.37 91
18897.67 99
18898.97 105
18900.27 113
18901.57 103
18902.87 123
18904.17 114
18905.47 106
18906.76 97
18908.06 102
18909.36 108
18910.66 119
18911.96 101
18913.26 111
18914.56 100
18915.86 95
18917.16 120
18918.46 100
18919.76 89
18921.06 100
18922.36 113
18923.66 127
18924.96 103
18926.26 96
18927.56 87
18928.86 110
18930.17 128
18931.47 107
18932.77 101
18934.07 108
18935.37 128
18936.67 114
18937.97 105
18939.27 103
18940.57 121
18941.87 111
18943.17 98
18944.47 99
18945.77 102
18947.07 80
18948.38 95
18949.68 112
18950.98 129
18952.28 110
18953.58 88
18954.88 112
18956.18 119
18957.48 92
18958.79 130
18960.09 127
18961.39 122
18962.69 111
18963.99 86
18965.29 111
18966.59 95
18967.90 109
18969.20 115
18970.50 128
18971.80 116
18973.10 117
18974.41 95
18975.71 108
18977.01 98
18978.31 98
18979.61 89
18980.92 101
18982.22 126
18983.52 108
18984.82 98
18986.12 116
18987.43 99
18988.73 98
18990.03 90
18991.33 98
18992.64 98
18993.94 97
18995.24 122
18996.54 97
18997.85 105
18999.15 93
19000.45 95
19001.76 68
19003.06 86
19004.36 92
19005.66 87
19006.97 108
19008.27 100
19009.57 107
19010.88 90
19012.18 90
19013.48 95
19014.79 104
19016.09 122
19017.39 83
19018.70 102
19020.00 119
19021.30 127
19022.61 110
19023.91 105
19025.22 111
19026.52 124
19027.82 127
19029.13 123
19030.43 99
19031.73 103
19033.04 104
19034.34 111
19035.65 109
19036.95 96
19038.25 101
19039.56 100
19040.86 97
19042.17 102
19043.47 112
19044.78 92
19046.08 93
19047.38 134
19048.69 105
19049.99 117
19051.30 109
19052.60 101
19053.91 132
19055.21 106
19056.52 96
19057.82 108
19059.13 94
19060.43 106
19061.74 80
19063.04 94
19064.35 81
19065.65 115
19066.96 100
19068.26 83
19069.57 80
19070.87 94
19072.18 122
19073.48 102
19074.79 115
19076.09 101
19077.40 78
19078.70 92
19080.01 88
19081.32 108
19082.62 129
19083.93 114
19085.23 91
19086.54 97
19087.84 122
19089.15 123
19090.46 126
19091.76 133
19093.07 127
19094.37 117
19095.68 108
19096.99 94
19098.29 92
19099.60 101
19100.90 92
19102.21 95
19103.52 70
19104.82 79
19106.13 92
19107.44 107
19108.74 82
19110.05 81
19111.36 93
19112.66 128
19113.97 97
19115.28 84
19116.58 85
19117.89 93
19119.20 93
19120.50 82
19121.81 101
19123.12 108
19124.43 106
19125.73 91
19127.04 78
19128.35 81
19129.65 103
19130.96 94
19132.27 97
19133.58 101
19134.88 113
19136.19 134
19137.50 132
19138.81 99
19140.11 103
19141.42 122
19142.73 120
19144.04 101
19145.34 117
19146.65 87
19147.96 108
19149.27 94
19150.58 102
19151.88 98
19153.19 105
19154.50 126
19155.81 137
19157.12 110
19158.42 88
19159.73 106
19161.04 97
19162.35 77
19163.66 104
19164.97 107
19166.28 99
19167.58 95
19168.89 109
19170.20 110
19171.51 105
19172.82 111
19174.13 107
19175.44 106
19176.75 88
19178.05 95
19179.36 90
19180.67 107
19181.98 113
19183.29 107
19184.60 115
19185.91 103
19187.22 92
19188.53 76
19189.84 88
19191.15 119
19192.46 96
19193.76 102
19195.07 108
19196.38 95
19197.69 81
19199.00 106
19200.31 128
19201.62 110
19202.93 129
19204.24 107
19205.55 102
19206.86 108
19208.17 114
19209.48 129
19210.79 101
19212.10 87
19213.41 103
19214.72 103
19216.03 96
19217.34 93
19218.65 113
19219.96 86
19221.27 98
19222.58 90
19223.89 104
19225.20 101
19226.52 108
19227.83 110
19229.14 131
19230.45 116
19231.76 90
19233.07 106
19234.38 118
19235.69 110
19237.00 124
19238.31 104
19239.62 102
19240.93 106
19242.25 118
19243.56 130
19244.87 123
19246.18 87
19247.49 97
19248.80 90
19250.11 131
19251.42 93
19252.74 96
19254.05 103
19255.36 136
19256.67 100
19257.98 105
19259.29 94
19260.61 113
19261.92 103
19263.23 108
19264.54 98
19265.85 90
19267.17 125
19268.48 103
19269.79 103
19271.10 86
19272.41 85
19273.73 118
19275.04 90
19276.35 108
19277.66 85
19278.98 97
19280.29 105
19281.60 103
19282.91 87
19284.23 97
19285.54 92
19286.85 121
19288.16 109
19289.48 87
19290.79 116
19292.10 111
19293.41 81
19294.73 97
19296.04 96
19297.35 91
19298.67 106
19299.98 80
19301.29 102
19302.61 100
19303.92 101
19305.23 102
19306.55 104
19307.86 97
19309.17 106
19310.49 121
19311.80 94
19313.11 126
19314.43 123
19315.74 88
19317.05 121
19318.37 123
19319.68 107
19320.99 93
19322.31 98
19323.62 97
19324.94 89
19326.25 107
19327.56 99
19328.88 106
19330.19 90
19331.51 111
19332.82 92
19334.14 98
19335.45 113
19336.76 114
19338.08 118
19339.39 122
19340.71 98
19342.02 115
19343.34 118
19344.65 99
19345.97 120
19347.28 111
19348.59 115
19349.91 116
19351.22 115
19352.54 117
19353.85 118
19355.17 110
19356.48 107
19357.80 113
19359.11 107
19360.43 92
19361.74 102
19363.06 93
19364.38 94
19365.69 96
19367.01 99
19368.32 77
19369.64 102
19370.95 109
19372.27 108
19373.58 111
19374.90 103
19376.21 77
19377.53 90
19378.85 109
19380.16 107
19381.48 135
19382.79 114
19384.11 102
19385.43 104
19386.74 97
19388.06 107
19389.37 103
19390.69 117
19392.01 111
19393.32 117
19394.64 91
19395.96 105
19397.27 106
19398.59 110
19399.91 78
19401.22 83
19402.54 99
19403.85 106
19405.17 92
19406.49 98
19407.80 117
19409.12 105
19410.44 112
19411.76 105
19413.07 99
19414.39 95
19415.71 89
19417.02 116
19418.34 89
19419.66 90
19420.98 102
19422.29 93
19423.61 87
19424.93 97
19426.24 81
19427.56 82
19428.88 110
19430.20 83
19431.51 99
19432.83 106
19434.15 104
19435.47 115
19436.79 87
19438.10 99
19439.42 108
19440.74 81
19442.06 85
19443.37 97
19444.69 69
19446.01 102
19447.33 93
19448.65 123
19449.97 88
19451.28 85
19452.60 111
19453.92 126
19455.24 110
19456.56 102
19457.88 113
19459.19 127
19460.51 125
19461.83 108
19463.15 108
19464.47 81
19465.79 82
19467.11 104
19468.42 101
19469.74 118
19471.06 90
19472.38 85
19473.70 112
19475.02 85
19476.34 83
19477.66 94
19478.98 109
19480.30 119
19481.62 116
19482.93 122
19484.25 121
19485.57 97
19486.89 93
19488.21 105
19489.53 87
19490.85 87
19492.17 82
19493.49 85
19494.81 118
19496.13 109
19497.45 104
19498.77 112
19500.09 100
19501.41 111
19502.73 108
19504.05 100
19505.37 116
19506.69 102
19508.01 105
19509.33 109
19510.65 92
19511.97 105
19513.29 90
19514.61 75
19515.93 88
19517.25 77
19518.57 79
19519.89 105
19521.21 77
19522.54 110
19523.86 123
19525.18 98
19526.50 89
19527.82 78
19529.14 99
19530.46 116
19531.78 99
19533.10 96
19534.42 113
19535.74 114
19537.07 103
19538.39 85
19539.71 77
19541.03 97
19542.35 90
19543.67 83
19544.99 93
19546.31 87
19547.64 92
19548.96 98
19550.28 114
19551.60 107
19552.92 96
19554.24 87
19555.57 82
19556.89 96
19558.21 108
19559.53 102
19560.85 96
19562.18 105
19563.50 89
19564.82 98
19566.14 78
19567.46 97
19568.79 103
19570.11 113
19571.43 103
19572.75 96
19574.08 111
19575.40 101
19576.72 104
19578.04 118
19579.37 122
19580.69 126
19582.01 106
19583.33 101
19584.66 70
19585.98 84
19587.30 83
19588.63 114
19589.95 116
19591.27 133
19592.59 137
19593.92 105
19595.24 103
19596.56 125
19597.89 108
19599.21 100
19600.53 122
19601.86 97
19603.18 91
19604.50 101
19605.83 94
19607.15 90
19608.47 91
19609.80 85
19611.12 105
19612.45 106
19613.77 116
19615.09 106
19616.42 102
19617.74 119
19619.06 106
19620.39 107
19621.71 108
19623.04 94
19624.36 105
19625.69 103
19627.01 110
19628.33 116
19629.66 101
19630.98 76
19632.31 99
19633.63 120
19634.96 92
19636.28 116
19637.60 105
19638.93 105
19640.25 112
19641.58 88
19642.90 105
19644.23 114
19645.55 122
19646.88 130
19648.20 86
19649.53 112
19650.85 128
19652.18 106
19653.50 95
19654.83 92
19656.15 112
19657.48 115
19658.80 113
19660.13 136
19661.45 99
19662.78 101
19664.11 121
19665.43 90
19666.76 102
19668.08 103
19669.41 88
19670.73 117
19672.06 128
19673.39 110
19674.71 105
19676.04 96
19677.36 106
19678.69 98
19680.01 100
19681.34 109
19682.67 93
19683.99 96
19685.32 114
19686.65 96
19687.97 100
19689.30 124
19690.62 125
19691.95 112
19693.28 93
19694.60 84
19695.93 92
19697.26 88
19698.58 88
19699.91 120
19701.24 99
19702.56 94
19703.89 120
19705.22 87
19706.54 80
19707.87 92
19709.20 106
19710.53 110
19711.85 121
19713.18 131
19714.51 97
19715.83 112
19717.16 117
19718.49 109
19719.82 96
19721.14 95
19722.47 109
19723.80 102
19725.13 107
19726.45 103
19727.78 87
19729.11 106
19730.44 109
19731.76 121
19733.09 87
19734.42 107
19735.75 117
19737.08 104
19738.40 110
19739.73 97
19741.06 107
19742.39 94
19743.72 96
19745.04 102
19746.37 121
19747.70 111
19749.03 91
19750.36 102
19751.69 100
19753.01 109
19754.34 122
19755.67 111
19757.00 106
19758.33 133
19759.66 98
19760.99 119
19762.31 94
19763.64 87
19764.97 89
19766.30 122
19767.63 97
19768.96 94
19770.29 117
19771.62 132
19772.95 104
19774.28 100
19775.60 91
19776.93 99
19778.26 90
19779.59 96
19780.92 111
19782.25 84
19783.58 114
19784.91 112
19786.24 85
19787.57 108
19788.90 93
19790.23 90
19791.56 85
19792.89 83
19794.22 77
19795.55 126
19796.88 122
19798.21 110
19799.54 116
19800.87 87
19802.20 100
19803.53 126
19804.86 121
19806.19 105
19807.52 98
19808.85 107
19810.18 98
19811.51 94
19812.84 102
19814.17 79
19815.50 94
19816.83 102
19818.16 96
19819.49 124
19820.83 123
19822.16 105
19823.49 102
19824.82 100
19826.15 88
19827.48 112
19828.81 121
19830.14 95
19831.47 88
19832.80 103
19834.14 88
19835.47 111
19836.80 93
19838.13 103
19839.46 74
19840.79 89
19842.12 84
19843.46 106
19844.79 91
19846.12 75
19847.45 88
19848.78 108
19850.11 109
19851.45 123
19852.78 109
19854.11 112
19855.44 88
19856.77 87
19858.11 106
19859.44 114
19860.77 98
19862.10 98
19863.43 109
19864.77 95
19866.10 96
19867.43 113
19868.76 101
19870.10 94
19871.43 106
19872.76 101
19874.09 89
19875.43 102
19876.76 113
19878.09 99
19879.42 85
19880.76 108
19882.09 98
19883.42 81
19884.75 104
19886.09 108
19887.42 114
19888.75 88
19890.09 84
19891.42 98
19892.75 102
19894.09 124
19895.42 93
19896.75 122
19898.09 102
19899.42 112
19900.75 103
19902.09 95
19903.42 97
19904.75 104
19906.09 109
19907.42 123
19908.75 117
19910.09 77
19911.42 92
19912.76 90
19914.09 98
19915.42 91
19916.76 111
19918.09 118
19919.43 118
19920.76 100
19922.09 94
19923.43 110
19924.76 112
19926.10 82
19927.43 94
19928.77 87
19930.10 93
19931.43 96
19932.77 113
19934.10 106
19935.44 98
19936.77 98
19938.11 108
19939.44 106
19940.78 98
19942.11 88
19943.45 97
19944.78 115
19946.12 101
19947.45 104
19948.79 127
19950.12 111
19951.46 100
19952.79 96
19954.13 96
19955.46 107
19956.80 81
19958.13 96
19959.47 93
19960.80 85
19962.14 148
19963.48 98
19964.81 102
19966.15 89
19967.48 93
19968.82 103
19970.15 102
19971.49 101
19972.83 98
19974.16 103
19975.50 97
19976.83 109
19978.17 112
19979.51 103
19980.84 93
19982.18 105
19983.51 90
19984.85 119
19986.19 98
19987.52 112
19988.86 119
19990.20 93
19991.53 82
19992.87 97
19994.21 134
19995.54 125
19996.88 94
19998.22 113
19999.55 115
20000.89 113
20002.23 94
20003.56 84
20004.90 97
20006.24 114
20007.57 113
20008.91 115
20010.25 105
20011.59 117
20012.92 114
20014.26 88
20015.60 74
20016.94 63
20018.27 101
20019.61 111
20020.95 125
20022.28 111
20023.62 129
20024.96 116
20026.30 91
20027.64 91
20028.97 101
20030.31 103
20031.65 97
20032.99 99
20034.32 114
20035.66 92
20037.00 96
20038.34 101
20039.68 107
20041.02 127
20042.35 104
20043.69 103
20045.03 113
20046.37 117
20047.71 118
20049.05 102
20050.38 90
20051.72 118
20053.06 157
20054.40 103
20055.74 95
20057.08 104
20058.42 144
20059.75 95
20061.09 109
20062.43 112
20063.77 113
20065.11 131
20066.45 111
20067.79 87
20069.13 99
20070.47 107
20071.81 111
20073.14 111
20074.48 101
20075.82 117
20077.16 120
20078.50 121
20079.84 110
20081.18 97
20082.52 105
20083.86 122
20085.20 89
20086.54 114
20087.88 106
20089.22 108
20090.56 118
20091.90 71
20093.24 91
20094.58 95
20095.92 102
20097.26 115
20098.60 123
20099.94 113
20101.28 118
20102.62 131
20103.96 99
20105.30 97
20106.64 99
20107.98 94
20109.32 123
20110.66 93
20112.00 112
20113.34 132
20114.68 103
20116.02 89
20117.36 93
20118.71 115
20120.05 112
20121.39 95
20122.73 92
20124.07 114
20125.41 114
20126.75 107
20128.09 93
20129.43 109
20130.77 114
20132.12 126
20133.46 108
20134.80 99
20136.14 104
20137.48 114
20138.82 110
20140.16 101
20141.51 97
20142.85 87
20144.19 91
20145.53 99
