# Supplementary material for: MALDI-TOF MS typing enables the classification of brewing yeasts of the genus Saccharomyces to major beer styles
Source: PLoS One. 2017 Aug 9;12(8):e0181694. doi: 10.1371/journal.pone.0181694 (PMC5549903; doi:10.1371/journal.pone.0181694)
Supplement: S1 File — The directory includes 90 raw files and was zipped to “.zip”; the folder has three strains with 30 spectra per strain; S1 Text explains the raw files with an example and Table 1 represents the yeast strains used within the experiment. (ZIP) [file pone.0181694.s004.zip › 1-3/30251-127-OG-WB-WB-YPG-18h-E-E_2015-07-14_3_0_A6_1.dat]

2000.66 336
2001.08 431
2001.50 444
2001.92 382
2002.34 476
2002.77 446
2003.19 355
2003.61 327
2004.03 305
2004.45 329
2004.88 377
2005.30 307
2005.72 311
2006.14 390
2006.56 349
2006.99 380
2007.41 358
2007.83 384
2008.25 319
2008.67 331
2009.10 319
2009.52 378
2009.94 349
2010.36 345
2010.79 360
2011.21 376
2011.63 326
2012.06 398
2012.48 315
2012.90 430
2013.32 420
2013.75 354
2014.17 313
2014.59 337
2015.02 353
2015.44 262
2015.86 288
2016.28 321
2016.71 313
2017.13 348
2017.55 370
2017.98 411
2018.40 467
2018.82 353
2019.25 264
2019.67 339
2020.09 327
2020.52 316
2020.94 342
2021.37 325
2021.79 436
2022.21 414
2022.64 288
2023.06 309
2023.48 338
2023.91 368
2024.33 367
2024.76 354
2025.18 302
2025.60 278
2026.03 275
2026.45 283
2026.88 316
2027.30 246
2027.73 384
2028.15 362
2028.57 288
2029.00 297
2029.42 261
2029.85 400
2030.27 349
2030.70 279
2031.12 249
2031.55 314
2031.97 352
2032.40 360
2032.82 399
2033.25 350
2033.67 408
2034.10 329
2034.52 382
2034.95 273
2035.37 260
2035.80 372
2036.22 397
2036.65 398
2037.07 349
2037.50 304
2037.92 341
2038.35 385
2038.77 368
2039.20 376
2039.63 364
2040.05 332
2040.48 319
2040.90 392
2041.33 316
2041.75 357
2042.18 353
2042.61 383
2043.03 337
2043.46 327
2043.88 363
2044.31 288
2044.74 330
2045.16 386
2045.59 434
2046.01 373
2046.44 363
2046.87 332
2047.29 327
2047.72 336
2048.15 382
2048.57 470
2049.00 345
2049.43 310
2049.85 357
2050.28 316
2050.71 374
2051.13 438
2051.56 366
2051.99 399
2052.41 431
2052.84 442
2053.27 458
2053.69 489
2054.12 561
2054.55 553
2054.98 462
2055.40 471
2055.83 417
2056.26 417
2056.68 372
2057.11 401
2057.54 372
2057.97 343
2058.39 341
2058.82 329
2059.25 346
2059.68 338
2060.11 404
2060.53 409
2060.96 426
2061.39 437
2061.82 426
2062.24 385
2062.67 341
2063.10 336
2063.53 370
2063.96 417
2064.39 483
2064.81 448
2065.24 392
2065.67 381
2066.10 351
2066.53 320
2066.95 392
2067.38 445
2067.81 389
2068.24 399
2068.67 370
2069.10 368
2069.53 377
2069.96 302
2070.38 398
2070.81 367
2071.24 339
2071.67 374
2072.10 365
2072.53 365
2072.96 329
2073.39 383
2073.82 391
2074.24 369
2074.67 346
2075.10 332
2075.53 362
2075.96 306
2076.39 381
2076.82 453
2077.25 444
2077.68 375
2078.11 420
2078.54 320
2078.97 331
2079.40 391
2079.83 349
2080.26 255
2080.69 406
2081.12 339
2081.55 315
2081.98 292
2082.41 291
2082.84 339
2083.27 410
2083.70 359
2084.13 335
2084.56 342
2084.99 286
2085.42 355
2085.85 405
2086.28 437
2086.71 484
2087.14 313
2087.57 325
2088.00 382
2088.43 329
2088.86 372
2089.29 387
2089.73 342
2090.16 397
2090.59 364
2091.02 381
2091.45 318
2091.88 374
2092.31 485
2092.74 374
2093.17 331
2093.60 389
2094.04 369
2094.47 364
2094.90 330
2095.33 350
2095.76 285
2096.19 271
2096.62 322
2097.06 319
2097.49 302
2097.92 281
2098.35 377
2098.78 377
2099.21 339
2099.65 348
2100.08 386
2100.51 404
2100.94 362
2101.37 405
2101.81 361
2102.24 371
2102.67 334
2103.10 381
2103.53 358
2103.97 391
2104.40 408
2104.83 378
2105.26 306
2105.70 357
2106.13 346
2106.56 322
2106.99 375
2107.43 407
2107.86 393
2108.29 411
2108.72 425
2109.16 393
2109.59 412
2110.02 365
2110.46 314
2110.89 338
2111.32 267
2111.75 336
2112.19 373
2112.62 378
2113.05 359
2113.49 341
2113.92 331
2114.35 384
2114.79 320
2115.22 287
2115.65 318
2116.09 327
2116.52 333
2116.95 341
2117.39 324
2117.82 263
2118.26 312
2118.69 304
2119.12 294
2119.56 346
2119.99 297
2120.42 344
2120.86 349
2121.29 334
2121.73 366
2122.16 331
2122.59 346
2123.03 310
2123.46 293
2123.90 357
2124.33 407
2124.77 342
2125.20 415
2125.64 309
2126.07 390
2126.50 427
2126.94 387
2127.37 364
2127.81 391
2128.24 383
2128.68 381
2129.11 370
2129.55 366
2129.98 342
2130.42 384
2130.85 363
2131.29 298
2131.72 344
2132.16 330
2132.59 394
2133.03 330
2133.46 333
2133.90 311
2134.33 413
2134.77 395
2135.20 358
2135.64 357
2136.08 356
2136.51 318
2136.95 348
2137.38 393
2137.82 351
2138.25 325
2138.69 289
2139.13 296
2139.56 320
2140.00 338
2140.43 356
2140.87 292
2141.31 287
2141.74 292
2142.18 288
2142.61 259
2143.05 325
2143.49 285
2143.92 263
2144.36 322
2144.80 294
2145.23 325
2145.67 313
2146.11 324
2146.54 373
2146.98 330
2147.42 408
2147.85 392
2148.29 376
2148.73 360
2149.16 387
2149.60 440
2150.04 356
2150.47 386
2150.91 355
2151.35 299
2151.79 284
2152.22 365
2152.66 386
2153.10 393
2153.53 338
2153.97 331
2154.41 372
2154.85 343
2155.28 365
2155.72 404
2156.16 355
2156.60 273
2157.03 357
2157.47 373
2157.91 335
2158.35 363
2158.79 491
2159.22 318
2159.66 336
2160.10 376
2160.54 422
2160.98 329
2161.41 347
2161.85 377
2162.29 378
2162.73 405
2163.17 463
2163.60 304
2164.04 289
2164.48 385
2164.92 401
2165.36 345
2165.80 425
2166.24 361
2166.67 391
2167.11 305
2167.55 234
2167.99 349
2168.43 358
2168.87 408
2169.31 429
2169.75 463
2170.19 380
2170.62 435
2171.06 465
2171.50 437
2171.94 412
2172.38 445
2172.82 385
2173.26 305
2173.70 406
2174.14 502
2174.58 451
2175.02 477
2175.46 473
2175.90 412
2176.34 504
2176.78 404
2177.22 348
2177.66 302
2178.10 305
2178.54 306
2178.97 359
2179.41 364
2179.85 357
2180.29 310
2180.74 349
2181.18 311
2181.62 316
2182.06 356
2182.50 361
2182.94 315
2183.38 352
2183.82 455
2184.26 396
2184.70 351
2185.14 344
2185.58 376
2186.02 371
2186.46 349
2186.90 293
2187.34 326
2187.78 366
2188.22 401
2188.66 412
2189.11 386
2189.55 389
2189.99 409
2190.43 377
2190.87 369
2191.31 407
2191.75 467
2192.19 356
2192.63 366
2193.08 347
2193.52 402
2193.96 437
2194.40 379
2194.84 353
2195.28 307
2195.72 319
2196.17 362
2196.61 373
2197.05 355
2197.49 393
2197.93 385
2198.37 462
2198.82 453
2199.26 433
2199.70 416
2200.14 387
2200.58 364
2201.03 389
2201.47 453
2201.91 353
2202.35 408
2202.80 376
2203.24 438
2203.68 509
2204.12 461
2204.57 357
2205.01 305
2205.45 413
2205.89 375
2206.34 338
2206.78 380
2207.22 303
2207.66 324
2208.11 410
2208.55 355
2208.99 389
2209.44 438
2209.88 399
2210.32 397
2210.76 402
2211.21 381
2211.65 345
2212.09 280
2212.54 286
2212.98 277
2213.42 327
2213.87 314
2214.31 432
2214.75 355
2215.20 324
2215.64 330
2216.09 318
2216.53 351
2216.97 345
2217.42 314
2217.86 360
2218.30 350
2218.75 390
2219.19 406
2219.64 366
2220.08 374
2220.52 401
2220.97 392
2221.41 378
2221.86 422
2222.30 406
2222.75 358
2223.19 374
2223.63 471
2224.08 460
2224.52 407
2224.97 335
2225.41 370
2225.86 391
2226.30 396
2226.75 405
2227.19 334
2227.64 399
2228.08 358
2228.53 395
2228.97 335
2229.42 369
2229.86 394
2230.31 461
2230.75 554
2231.20 550
2231.64 462
2232.09 453
2232.53 435
2232.98 374
2233.42 367
2233.87 307
2234.31 340
2234.76 396
2235.20 327
2235.65 309
2236.10 394
2236.54 380
2236.99 329
2237.43 308
2237.88 353
2238.32 340
2238.77 269
2239.22 336
2239.66 325
2240.11 320
2240.55 397
2241.00 431
2241.45 300
2241.89 296
2242.34 346
2242.79 359
2243.23 407
2243.68 402
2244.12 309
2244.57 297
2245.02 335
2245.46 417
2245.91 345
2246.36 371
2246.80 332
2247.25 312
2247.70 326
2248.14 314
2248.59 272
2249.04 305
2249.49 377
2249.93 338
2250.38 317
2250.83 356
2251.27 303
2251.72 318
2252.17 383
2252.62 355
2253.06 324
2253.51 315
2253.96 348
2254.40 283
2254.85 289
2255.30 401
2255.75 348
2256.20 355
2256.64 312
2257.09 276
2257.54 290
2257.99 366
2258.43 396
2258.88 331
2259.33 322
2259.78 314
2260.23 321
2260.67 403
2261.12 395
2261.57 416
2262.02 434
2262.47 342
2262.92 458
2263.36 361
2263.81 421
2264.26 501
2264.71 472
2265.16 487
2265.61 446
2266.05 386
2266.50 374
2266.95 410
2267.40 370
2267.85 368
2268.30 445
2268.75 377
2269.20 363
2269.65 358
2270.09 363
2270.54 321
2270.99 426
2271.44 412
2271.89 421
2272.34 418
2272.79 478
2273.24 398
2273.69 342
2274.14 366
2274.59 368
2275.04 434
2275.49 430
2275.94 401
2276.38 382
2276.83 321
2277.28 387
2277.73 373
2278.18 384
2278.63 347
2279.08 434
2279.53 320
2279.98 315
2280.43 445
2280.88 354
2281.33 384
2281.78 383
2282.23 394
2282.68 280
2283.13 358
2283.59 383
2284.04 301
2284.49 347
2284.94 367
2285.39 391
2285.84 319
2286.29 397
2286.74 439
2287.19 394
2287.64 454
2288.09 570
2288.54 606
2288.99 533
2289.44 527
2289.89 662
2290.35 580
2290.80 609
2291.25 618
2291.70 634
2292.15 595
2292.60 534
2293.05 605
2293.50 580
2293.96 485
2294.41 464
2294.86 454
2295.31 482
2295.76 412
2296.21 435
2296.66 358
2297.12 324
2297.57 367
2298.02 345
2298.47 425
2298.92 318
2299.38 335
2299.83 316
2300.28 343
2300.73 306
2301.18 353
2301.64 300
2302.09 307
2302.54 302
2302.99 342
2303.44 321
2303.90 326
2304.35 345
2304.80 386
2305.25 327
2305.71 444
2306.16 430
2306.61 416
2307.07 462
2307.52 400
2307.97 346
2308.42 388
2308.88 426
2309.33 408
2309.78 446
2310.23 442
2310.69 434
2311.14 415
2311.59 404
2312.05 340
2312.50 409
2312.95 359
2313.41 283
2313.86 331
2314.31 401
2314.77 416
2315.22 398
2315.67 368
2316.13 331
2316.58 433
2317.04 456
2317.49 421
2317.94 415
2318.40 382
2318.85 391
2319.30 360
2319.76 365
2320.21 389
2320.67 407
2321.12 371
2321.57 359
2322.03 488
2322.48 455
2322.94 387
2323.39 381
2323.85 403
2324.30 411
2324.75 458
2325.21 557
2325.66 633
2326.12 624
2326.57 540
2327.03 449
2327.48 445
2327.94 403
2328.39 357
2328.85 381
2329.30 463
2329.76 488
2330.21 433
2330.67 405
2331.12 372
2331.58 466
2332.03 512
2332.49 449
2332.94 438
2333.40 337
2333.85 395
2334.31 407
2334.76 389
2335.22 364
2335.67 392
2336.13 424
2336.58 307
2337.04 339
2337.50 425
2337.95 426
2338.41 369
2338.86 386
2339.32 359
2339.77 355
2340.23 402
2340.69 395
2341.14 399
2341.60 422
2342.05 459
2342.51 427
2342.97 394
2343.42 386
2343.88 320
2344.34 370
2344.79 411
2345.25 373
2345.70 428
2346.16 440
2346.62 364
2347.07 436
2347.53 336
2347.99 368
2348.44 397
2348.90 370
2349.36 424
2349.81 379
2350.27 349
2350.73 381
2351.19 359
2351.64 403
2352.10 371
2352.56 353
2353.01 360
2353.47 294
2353.93 339
2354.39 345
2354.84 397
2355.30 362
2355.76 360
2356.22 398
2356.67 333
2357.13 320
2357.59 455
2358.05 383
2358.50 302
2358.96 380
2359.42 415
2359.88 397
2360.33 386
2360.79 379
2361.25 342
2361.71 327
2362.17 384
2362.62 405
2363.08 367
2363.54 414
2364.00 319
2364.46 398
2364.92 419
2365.37 382
2365.83 371
2366.29 432
2366.75 367
2367.21 346
2367.67 308
2368.12 343
2368.58 379
2369.04 424
2369.50 387
2369.96 400
2370.42 409
2370.88 353
2371.34 329
2371.80 439
2372.25 422
2372.71 505
2373.17 500
2373.63 438
2374.09 354
2374.55 378
2375.01 404
2375.47 447
2375.93 430
2376.39 443
2376.85 431
2377.31 528
2377.77 437
2378.23 474
2378.69 455
2379.15 415
2379.61 445
2380.06 373
2380.52 403
2380.98 430
2381.44 401
2381.90 387
2382.36 470
2382.82 360
2383.28 374
2383.74 335
2384.20 330
2384.67 291
2385.13 307
2385.59 385
2386.05 347
2386.51 321
2386.97 302
2387.43 385
2387.89 360
2388.35 375
2388.81 270
2389.27 341
2389.73 336
2390.19 354
2390.65 397
2391.11 429
2391.57 381
2392.03 366
2392.50 415
2392.96 451
2393.42 477
2393.88 382
2394.34 333
2394.80 388
2395.26 349
2395.72 393
2396.19 377
2396.65 389
2397.11 463
2397.57 375
2398.03 340
2398.49 326
2398.95 445
2399.42 362
2399.88 398
2400.34 392
2400.80 393
2401.26 281
2401.73 307
2402.19 298
2402.65 332
2403.11 387
2403.57 420
2404.04 384
2404.50 399
2404.96 403
2405.42 313
2405.88 295
2406.35 386
2406.81 379
2407.27 418
2407.73 379
2408.20 366
2408.66 319
2409.12 323
2409.58 493
2410.05 499
2410.51 405
2410.97 409
2411.43 384
2411.90 389
2412.36 395
2412.82 416
2413.29 378
2413.75 330
2414.21 323
2414.68 412
2415.14 346
2415.60 381
2416.07 377
2416.53 379
2416.99 336
2417.46 331
2417.92 449
2418.38 399
2418.85 381
2419.31 437
2419.77 422
2420.24 462
2420.70 404
2421.16 386
2421.63 446
2422.09 379
2422.56 321
2423.02 358
2423.48 389
2423.95 384
2424.41 354
2424.88 283
2425.34 301
2425.80 483
2426.27 357
2426.73 441
2427.20 453
2427.66 383
2428.13 386
2428.59 335
2429.05 317
2429.52 401
2429.98 419
2430.45 392
2430.91 387
2431.38 341
2431.84 330
2432.31 365
2432.77 378
2433.24 385
2433.70 433
2434.17 372
2434.63 446
2435.10 438
2435.56 351
2436.03 232
2436.49 264
2436.96 431
2437.42 420
2437.89 339
2438.35 318
2438.82 363
2439.28 396
2439.75 427
2440.22 424
2440.68 408
2441.15 416
2441.61 448
2442.08 472
2442.54 438
2443.01 413
2443.48 440
2443.94 412
2444.41 436
2444.87 398
2445.34 375
2445.81 363
2446.27 354
2446.74 311
2447.20 357
2447.67 376
2448.14 372
2448.60 346
2449.07 334
2449.54 418
2450.00 377
2450.47 441
2450.94 380
2451.40 280
2451.87 335
2452.34 366
2452.80 427
2453.27 399
2453.74 430
2454.20 390
2454.67 367
2455.14 422
2455.60 376
2456.07 374
2456.54 342
2457.01 362
2457.47 324
2457.94 354
2458.41 446
2458.88 471
2459.34 381
2459.81 395
2460.28 303
2460.74 327
2461.21 349
2461.68 405
2462.15 415
2462.62 342
2463.08 338
2463.55 323
2464.02 348
2464.49 317
2464.95 350
2465.42 414
2465.89 369
2466.36 346
2466.83 360
2467.30 368
2467.76 425
2468.23 323
2468.70 327
2469.17 301
2469.64 296
2470.10 391
2470.57 304
2471.04 290
2471.51 333
2471.98 429
2472.45 374
2472.92 383
2473.39 335
2473.85 321
2474.32 361
2474.79 395
2475.26 485
2475.73 414
2476.20 428
2476.67 315
2477.14 368
2477.61 357
2478.07 351
2478.54 386
2479.01 265
2479.48 272
2479.95 309
2480.42 316
2480.89 371
2481.36 405
2481.83 297
2482.30 317
2482.77 333
2483.24 344
2483.71 296
2484.18 351
2484.65 340
2485.12 388
2485.59 372
2486.06 367
2486.53 402
2487.00 355
2487.47 374
2487.94 452
2488.41 401
2488.88 470
2489.35 413
2489.82 423
2490.29 437
2490.76 461
2491.23 477
2491.70 398
2492.17 403
2492.64 397
2493.11 449
2493.58 443
2494.05 432
2494.52 402
2494.99 348
2495.47 372
2495.94 412
2496.41 412
2496.88 318
2497.35 382
2497.82 263
2498.29 285
2498.76 348
2499.23 301
2499.70 350
2500.18 438
2500.65 434
2501.12 398
2501.59 339
2502.06 407
2502.53 398
2503.00 386
2503.48 485
2503.95 444
2504.42 397
2504.89 438
2505.36 421
2505.83 447
2506.31 345
2506.78 347
2507.25 459
2507.72 418
2508.19 347
2508.67 339
2509.14 298
2509.61 385
2510.08 421
2510.56 431
2511.03 432
2511.50 458
2511.97 479
2512.44 438
2512.92 387
2513.39 398
2513.86 483
2514.33 504
2514.81 469
2515.28 447
2515.75 406
2516.23 348
2516.70 313
2517.17 444
2517.64 373
2518.12 322
2518.59 379
2519.06 377
2519.54 303
2520.01 380
2520.48 426
2520.96 447
2521.43 382
2521.90 410
2522.38 408
2522.85 463
2523.32 370
2523.80 388
2524.27 413
2524.74 449
2525.22 442
2525.69 401
2526.16 383
2526.64 400
2527.11 384
2527.59 348
2528.06 337
2528.53 423
2529.01 332
2529.48 354
2529.96 406
2530.43 400
2530.90 420
2531.38 452
2531.85 395
2532.33 364
2532.80 294
2533.28 347
2533.75 356
2534.22 309
2534.70 361
2535.17 356
2535.65 459
2536.12 436
2536.60 444
2537.07 468
2537.55 406
2538.02 439
2538.50 454
2538.97 469
2539.45 462
2539.92 422
2540.40 400
2540.87 396
2541.35 402
2541.82 421
2542.30 328
2542.77 419
2543.25 407
2543.72 409
2544.20 427
2544.67 451
2545.15 370
2545.62 432
2546.10 476
2546.58 422
2547.05 438
2547.53 486
2548.00 483
2548.48 508
2548.95 456
2549.43 458
2549.91 450
2550.38 579
2550.86 537
2551.33 431
2551.81 474
2552.29 548
2552.76 430
2553.24 424
2553.72 454
2554.19 477
2554.67 427
2555.14 432
2555.62 468
2556.10 473
2556.57 425
2557.05 375
2557.53 400
2558.00 370
2558.48 382
2558.96 396
2559.43 401
2559.91 382
2560.39 337
2560.87 360
2561.34 369
2561.82 334
2562.30 358
2562.77 445
2563.25 422
2563.73 430
2564.21 430
2564.68 474
2565.16 504
2565.64 435
2566.11 449
2566.59 405
2567.07 435
2567.55 419
2568.03 372
2568.50 382
2568.98 386
2569.46 425
2569.94 455
2570.41 396
2570.89 345
2571.37 409
2571.85 337
2572.33 339
2572.80 361
2573.28 371
2573.76 325
2574.24 312
2574.72 460
2575.19 396
2575.67 371
2576.15 371
2576.63 323
2577.11 376
2577.59 397
2578.07 404
2578.54 369
2579.02 437
2579.50 368
2579.98 366
2580.46 398
2580.94 439
2581.42 456
2581.90 446
2582.37 419
2582.85 445
2583.33 387
2583.81 363
2584.29 418
2584.77 402
2585.25 412
2585.73 389
2586.21 380
2586.69 424
2587.17 382
2587.65 456
2588.13 359
2588.61 381
2589.08 409
2589.56 384
2590.04 418
2590.52 359
2591.00 447
2591.48 457
2591.96 357
2592.44 290
2592.92 355
2593.40 348
2593.88 354
2594.36 369
2594.84 367
2595.32 376
2595.80 373
2596.28 329
2596.76 374
2597.24 357
2597.72 313
2598.21 384
2598.69 324
2599.17 412
2599.65 364
2600.13 385
2600.61 351
2601.09 417
2601.57 469
2602.05 445
2602.53 420
2603.01 357
2603.49 418
2603.97 458
2604.45 490
2604.94 418
2605.42 485
2605.90 491
2606.38 396
2606.86 412
2607.34 373
2607.82 318
2608.30 341
2608.79 373
2609.27 394
2609.75 392
2610.23 416
2610.71 413
2611.19 381
2611.68 327
2612.16 431
2612.64 484
2613.12 386
2613.60 324
2614.08 387
2614.57 398
2615.05 345
2615.53 349
2616.01 418
2616.49 496
2616.98 348
2617.46 368
2617.94 411
2618.42 449
2618.91 405
2619.39 472
2619.87 370
2620.35 322
2620.84 367
2621.32 357
2621.80 475
2622.28 457
2622.77 381
2623.25 425
2623.73 427
2624.21 465
2624.70 458
2625.18 364
2625.66 412
2626.15 367
2626.63 430
2627.11 417
2627.60 453
2628.08 438
2628.56 361
2629.05 309
2629.53 382
2630.01 493
2630.50 550
2630.98 571
2631.46 504
2631.95 439
2632.43 454
2632.91 489
2633.40 443
2633.88 419
2634.36 376
2634.85 471
2635.33 422
2635.82 427
2636.30 468
2636.78 446
2637.27 392
2637.75 360
2638.24 351
2638.72 419
2639.20 400
2639.69 349
2640.17 405
2640.66 490
2641.14 363
2641.63 279
2642.11 291
2642.60 351
2643.08 402
2643.56 331
2644.05 377
2644.53 394
2645.02 393
2645.50 468
2645.99 422
2646.47 337
2646.96 346
2647.44 393
2647.93 401
2648.41 356
2648.90 418
2649.38 400
2649.87 356
2650.35 459
2650.84 476
2651.32 398
2651.81 406
2652.30 372
2652.78 319
2653.27 441
2653.75 374
2654.24 394
2654.72 405
2655.21 350
2655.69 401
2656.18 454
2656.67 417
2657.15 377
2657.64 376
2658.12 390
2658.61 365
2659.10 332
2659.58 324
2660.07 394
2660.55 320
2661.04 340
2661.53 267
2662.01 371
2662.50 355
2662.99 340
2663.47 347
2663.96 351
2664.44 336
2664.93 350
2665.42 368
2665.90 411
2666.39 405
2666.88 409
2667.36 397
2667.85 356
2668.34 336
2668.83 424
2669.31 434
2669.80 352
2670.29 365
2670.77 426
2671.26 501
2671.75 508
2672.24 598
2672.72 547
2673.21 495
2673.70 519
2674.18 519
2674.67 540
2675.16 539
2675.65 538
2676.13 558
2676.62 524
2677.11 568
2677.60 560
2678.09 473
2678.57 425
2679.06 414
2679.55 307
2680.04 373
2680.53 424
2681.01 358
2681.50 419
2681.99 355
2682.48 399
2682.97 329
2683.45 351
2683.94 395
2684.43 413
2684.92 452
2685.41 416
2685.90 435
2686.38 416
2686.87 383
2687.36 362
2687.85 391
2688.34 316
2688.83 385
2689.32 437
2689.81 421
2690.29 323
2690.78 305
2691.27 352
2691.76 357
2692.25 432
2692.74 383
2693.23 479
2693.72 465
2694.21 428
2694.70 405
2695.19 363
2695.68 417
2696.16 396
2696.65 483
2697.14 410
2697.63 355
2698.12 400
2698.61 463
2699.10 408
2699.59 387
2700.08 335
2700.57 365
2701.06 444
2701.55 380
2702.04 344
2702.53 387
2703.02 396
2703.51 470
2704.00 492
2704.49 456
2704.98 468
2705.47 373
2705.96 396
2706.45 378
2706.94 439
2707.43 442
2707.92 439
2708.41 352
2708.91 393
2709.40 423
2709.89 365
2710.38 386
2710.87 433
2711.36 415
2711.85 499
2712.34 446
2712.83 473
2713.32 429
2713.81 354
2714.30 381
2714.80 347
2715.29 427
2715.78 432
2716.27 417
2716.76 367
2717.25 355
2717.74 397
2718.23 409
2718.73 431
2719.22 472
2719.71 499
2720.20 473
2720.69 435
2721.18 364
2721.68 458
2722.17 453
2722.66 457
2723.15 438
2723.64 511
2724.14 475
2724.63 416
2725.12 412
2725.61 439
2726.10 531
2726.60 469
2727.09 443
2727.58 410
2728.07 422
2728.56 438
2729.06 425
2729.55 353
2730.04 492
2730.53 468
2731.03 476
2731.52 481
2732.01 405
2732.51 397
2733.00 418
2733.49 463
2733.98 384
2734.48 388
2734.97 467
2735.46 489
2735.96 423
2736.45 387
2736.94 456
2737.43 562
2737.93 494
2738.42 343
2738.91 509
2739.41 578
2739.90 569
2740.39 529
2740.89 524
2741.38 521
2741.88 462
2742.37 497
2742.86 483
2743.36 442
2743.85 457
2744.34 497
2744.84 436
2745.33 428
2745.83 414
2746.32 446
2746.81 469
2747.31 385
2747.80 326
2748.30 408
2748.79 408
2749.28 369
2749.78 414
2750.27 427
2750.77 422
2751.26 514
2751.76 427
2752.25 411
2752.74 377
2753.24 357
2753.73 389
2754.23 421
2754.72 447
2755.22 496
2755.71 415
2756.21 425
2756.70 491
2757.20 442
2757.69 385
2758.19 411
2758.68 525
2759.18 441
2759.67 396
2760.17 411
2760.66 485
2761.16 452
2761.65 399
2762.15 461
2762.64 438
2763.14 370
2763.64 416
2764.13 415
2764.63 395
2765.12 373
2765.62 411
2766.11 386
2766.61 321
2767.11 346
2767.60 340
2768.10 433
2768.59 448
2769.09 436
2769.59 340
2770.08 443
2770.58 423
2771.07 385
2771.57 448
2772.07 502
2772.56 415
2773.06 492
2773.56 404
2774.05 521
2774.55 481
2775.04 496
2775.54 530
2776.04 501
2776.53 515
2777.03 555
2777.53 508
2778.03 522
2778.52 520
2779.02 472
2779.52 512
2780.01 480
2780.51 481
2781.01 452
2781.50 544
2782.00 409
2782.50 393
2783.00 477
2783.49 429
2783.99 423
2784.49 383
2784.99 438
2785.48 495
2785.98 432
2786.48 419
2786.98 464
2787.47 399
2787.97 457
2788.47 432
2788.97 406
2789.46 477
2789.96 529
2790.46 478
2790.96 476
2791.46 450
2791.95 452
2792.45 491
2792.95 474
2793.45 421
2793.95 432
2794.44 442
2794.94 392
2795.44 450
2795.94 530
2796.44 573
2796.94 517
2797.44 524
2797.93 518
2798.43 473
2798.93 453
2799.43 478
2799.93 421
2800.43 415
2800.93 421
2801.43 412
2801.92 447
2802.42 485
2802.92 435
2803.42 476
2803.92 452
2804.42 442
2804.92 332
2805.42 341
2805.92 416
2806.42 413
2806.92 439
2807.42 434
2807.91 492
2808.41 366
2808.91 367
2809.41 406
2809.91 429
2810.41 343
2810.91 416
2811.41 377
2811.91 386
2812.41 360
2812.91 354
2813.41 346
2813.91 381
2814.41 379
2814.91 423
2815.41 357
2815.91 410
2816.41 456
2816.91 393
2817.41 384
2817.91 418
2818.41 457
2818.91 405
2819.42 517
2819.92 448
2820.42 371
2820.92 443
2821.42 403
2821.92 368
2822.42 415
2822.92 391
2823.42 366
2823.92 495
2824.42 459
2824.92 418
2825.42 443
2825.93 484
2826.43 429
2826.93 403
2827.43 379
2827.93 429
2828.43 414
2828.93 349
2829.43 408
2829.94 489
2830.44 431
2830.94 437
2831.44 408
2831.94 300
2832.44 325
2832.95 437
2833.45 342
2833.95 267
2834.45 337
2834.95 413
2835.45 488
2835.96 415
2836.46 401
2836.96 391
2837.46 397
2837.97 421
2838.47 430
2838.97 440
2839.47 398
2839.97 364
2840.48 428
2840.98 398
2841.48 450
2841.98 407
2842.49 404
2842.99 398
2843.49 454
2843.99 352
2844.50 359
2845.00 362
2845.50 359
2846.01 424
2846.51 414
2847.01 338
2847.51 326
2848.02 369
2848.52 391
2849.02 394
2849.53 324
2850.03 344
2850.53 348
2851.04 442
2851.54 377
2852.04 443
2852.55 446
2853.05 431
2853.55 453
2854.06 364
2854.56 424
2855.06 461
2855.57 451
2856.07 429
2856.58 455
2857.08 413
2857.58 413
2858.09 403
2858.59 361
2859.10 301
2859.60 371
2860.10 409
2860.61 433
2861.11 313
2861.62 284
2862.12 382
2862.62 371
2863.13 421
2863.63 402
2864.14 397
2864.64 314
2865.15 462
2865.65 391
2866.16 336
2866.66 341
2867.17 410
2867.67 370
2868.18 348
2868.68 453
2869.19 353
2869.69 397
2870.20 392
2870.70 481
2871.21 405
2871.71 407
2872.22 378
2872.72 468
2873.23 411
2873.73 396
2874.24 474
2874.74 470
2875.25 377
2875.75 408
2876.26 420
2876.76 471
2877.27 484
2877.78 469
2878.28 405
2878.79 357
2879.29 395
2879.80 459
2880.30 369
2880.81 355
2881.32 376
2881.82 451
2882.33 445
2882.83 455
2883.34 436
2883.85 386
2884.35 413
2884.86 388
2885.37 401
2885.87 406
2886.38 427
2886.88 503
2887.39 410
2887.90 387
2888.40 410
2888.91 432
2889.42 369
2889.92 395
2890.43 428
2890.94 464
2891.45 430
2891.95 498
2892.46 352
2892.97 386
2893.47 461
2893.98 469
2894.49 471
2894.99 442
2895.50 462
2896.01 495
2896.52 409
2897.02 467
2897.53 473
2898.04 458
2898.55 424
2899.05 492
2899.56 461
2900.07 403
2900.58 357
2901.08 389
2901.59 435
2902.10 520
2902.61 543
2903.12 536
2903.62 366
2904.13 368
2904.64 439
2905.15 445
2905.66 446
2906.16 376
2906.67 311
2907.18 354
2907.69 370
2908.20 412
2908.71 392
2909.21 427
2909.72 446
2910.23 371
2910.74 439
2911.25 429
2911.76 408
2912.26 402
2912.77 456
2913.28 413
2913.79 426
2914.30 450
2914.81 480
2915.32 446
2915.83 450
2916.34 436
2916.85 472
2917.35 500
2917.86 432
2918.37 389
2918.88 436
2919.39 450
2919.90 474
2920.41 426
2920.92 429
2921.43 526
2921.94 557
2922.45 468
2922.96 475
2923.47 500
2923.98 429
2924.49 506
2925.00 480
2925.51 522
2926.02 497
2926.53 373
2927.04 396
2927.55 441
2928.06 473
2928.57 469
2929.08 510
2929.59 437
2930.10 495
2930.61 448
2931.12 383
2931.63 440
2932.14 428
2932.65 431
2933.16 429
2933.67 416
2934.18 471
2934.69 449
2935.20 473
2935.71 446
2936.22 548
2936.73 540
2937.25 535
2937.76 499
2938.27 549
2938.78 658
2939.29 560
2939.80 624
2940.31 579
2940.82 472
2941.33 541
2941.85 598
2942.36 534
2942.87 480
2943.38 428
2943.89 404
2944.40 480
2944.91 489
2945.43 524
2945.94 520
2946.45 482
2946.96 485
2947.47 462
2947.98 410
2948.50 430
2949.01 340
2949.52 344
2950.03 388
2950.54 472
2951.06 488
2951.57 465
2952.08 492
2952.59 523
2953.10 508
2953.62 416
2954.13 377
2954.64 396
2955.15 429
2955.67 384
2956.18 401
2956.69 448
2957.20 375
2957.72 409
2958.23 444
2958.74 484
2959.25 433
2959.77 447
2960.28 454
2960.79 478
2961.31 507
2961.82 473
2962.33 513
2962.85 522
2963.36 418
2963.87 481
2964.39 389
2964.90 366
2965.41 381
2965.93 429
2966.44 429
2966.95 435
2967.47 428
2967.98 441
2968.49 371
2969.01 450
2969.52 363
2970.03 461
2970.55 447
2971.06 576
2971.58 375
2972.09 428
2972.60 394
2973.12 419
2973.63 421
2974.15 387
2974.66 404
2975.17 488
2975.69 505
2976.20 433
2976.72 483
2977.23 528
2977.74 519
2978.26 456
2978.77 508
2979.29 490
2979.80 497
2980.32 519
2980.83 512
2981.35 577
2981.86 535
2982.38 556
2982.89 486
2983.41 545
2983.92 517
2984.44 511
2984.95 490
2985.47 544
2985.98 568
2986.50 471
2987.01 559
2987.53 607
2988.04 540
2988.56 596
2989.07 630
2989.59 600
2990.10 616
2990.62 688
2991.13 601
2991.65 559
2992.17 487
2992.68 513
2993.20 601
2993.71 647
2994.23 586
2994.74 636
2995.26 606
2995.78 647
2996.29 629
2996.81 561
2997.32 573
2997.84 626
2998.36 728
2998.87 609
2999.39 659
2999.91 764
3000.42 768
3000.94 890
3001.45 903
3001.97 877
3002.49 926
3003.00 1268
3003.52 1447
3004.04 1321
3004.55 1261
3005.07 1321
3005.59 1492
3006.10 1434
3006.62 1204
3007.14 1053
3007.66 1031
3008.17 1001
3008.69 797
3009.21 825
3009.72 867
3010.24 764
3010.76 676
3011.28 585
3011.79 461
3012.31 674
3012.83 642
3013.35 653
3013.86 584
3014.38 533
3014.90 558
3015.42 675
3015.93 564
3016.45 559
3016.97 592
3017.49 510
3018.00 569
3018.52 596
3019.04 610
3019.56 539
3020.08 573
3020.59 678
3021.11 689
3021.63 661
3022.15 603
3022.67 582
3023.19 556
3023.70 520
3024.22 498
3024.74 496
3025.26 515
3025.78 444
3026.30 478
3026.81 439
3027.33 447
3027.85 435
3028.37 378
3028.89 525
3029.41 518
3029.93 460
3030.45 487
3030.97 540
3031.48 429
3032.00 583
3032.52 614
3033.04 520
3033.56 468
3034.08 448
3034.60 444
3035.12 472
3035.64 482
3036.16 502
3036.68 479
3037.20 462
3037.72 453
3038.24 485
3038.76 452
3039.27 477
3039.79 559
3040.31 553
3040.83 492
3041.35 495
3041.87 478
3042.39 429
3042.91 554
3043.43 522
3043.95 492
3044.47 490
3044.99 473
3045.51 458
3046.03 497
3046.56 446
3047.08 465
3047.60 457
3048.12 461
3048.64 617
3049.16 550
3049.68 451
3050.20 540
3050.72 526
3051.24 482
3051.76 412
3052.28 497
3052.80 511
3053.32 552
3053.84 477
3054.37 472
3054.89 467
3055.41 461
3055.93 482
3056.45 487
3056.97 455
3057.49 477
3058.01 537
3058.53 530
3059.06 458
3059.58 547
3060.10 429
3060.62 446
3061.14 575
3061.66 498
3062.19 418
3062.71 493
3063.23 465
3063.75 442
3064.27 529
3064.79 557
3065.32 563
3065.84 478
3066.36 473
3066.88 586
3067.40 564
3067.93 549
3068.45 448
3068.97 462
3069.49 496
3070.02 562
3070.54 617
3071.06 544
3071.58 528
3072.10 514
3072.63 537
3073.15 488
3073.67 533
3074.20 558
3074.72 509
3075.24 603
3075.76 560
3076.29 588
3076.81 608
3077.33 615
3077.86 803
3078.38 761
3078.90 646
3079.42 661
3079.95 595
3080.47 645
3080.99 687
3081.52 683
3082.04 735
3082.56 669
3083.09 702
3083.61 719
3084.13 624
3084.66 644
3085.18 671
3085.71 633
3086.23 663
3086.75 593
3087.28 575
3087.80 568
3088.32 682
3088.85 600
3089.37 559
3089.90 574
3090.42 619
3090.94 698
3091.47 652
3091.99 552
3092.52 583
3093.04 613
3093.57 722
3094.09 703
3094.61 698
3095.14 648
3095.66 663
3096.19 644
3096.71 659
3097.24 662
3097.76 791
3098.29 964
3098.81 1023
3099.34 1139
3099.86 1304
3100.39 1572
3100.91 1765
3101.44 2144
3101.96 2046
3102.49 2274
3103.01 2309
3103.54 2484
3104.06 2346
3104.59 2200
3105.11 1993
3105.64 1636
3106.16 1536
3106.69 1385
3107.21 1336
3107.74 1227
3108.26 986
3108.79 956
3109.32 933
3109.84 1003
3110.37 908
3110.89 916
3111.42 837
3111.94 753
3112.47 880
3113.00 824
3113.52 767
3114.05 694
3114.57 722
3115.10 648
3115.63 598
3116.15 629
3116.68 544
3117.21 649
3117.73 630
3118.26 670
3118.78 673
3119.31 628
3119.84 669
3120.36 549
3120.89 598
3121.42 634
3121.94 618
3122.47 659
3123.00 671
3123.52 678
3124.05 630
3124.58 539
3125.11 609
3125.63 636
3126.16 546
3126.69 555
3127.21 563
3127.74 522
3128.27 534
3128.80 530
3129.32 508
3129.85 539
3130.38 521
3130.91 466
3131.43 509
3131.96 509
3132.49 514
3133.02 469
3133.54 477
3134.07 502
3134.60 513
3135.13 460
3135.65 455
3136.18 506
3136.71 519
3137.24 470
3137.77 464
3138.29 482
3138.82 595
3139.35 597
3139.88 556
3140.41 510
3140.94 516
3141.46 490
3141.99 477
3142.52 499
3143.05 434
3143.58 376
3144.11 375
3144.64 428
3145.16 448
3145.69 480
3146.22 500
3146.75 454
3147.28 502
3147.81 521
3148.34 488
3148.87 527
3149.40 562
3149.92 598
3150.45 522
3150.98 483
3151.51 487
3152.04 522
3152.57 572
3153.10 511
3153.63 511
3154.16 517
3154.69 455
3155.22 530
3155.75 501
3156.28 562
3156.81 473
3157.34 474
3157.87 521
3158.40 493
3158.93 423
3159.46 413
3159.99 523
3160.52 520
3161.05 468
3161.58 438
3162.11 489
3162.64 378
3163.17 496
3163.70 505
3164.23 428
3164.76 375
3165.29 405
3165.82 467
3166.35 488
3166.88 490
3167.41 486
3167.94 392
3168.47 424
3169.00 528
3169.53 419
3170.06 423
3170.59 473
3171.12 520
3171.65 522
3172.19 477
3172.72 545
3173.25 529
3173.78 500
3174.31 511
3174.84 618
3175.37 508
3175.90 416
3176.44 554
3176.97 557
3177.50 570
3178.03 467
3178.56 439
3179.09 384
3179.62 507
3180.16 433
3180.69 531
3181.22 436
3181.75 409
3182.28 499
3182.81 508
3183.35 443
3183.88 471
3184.41 508
3184.94 459
3185.47 463
3186.01 431
3186.54 518
3187.07 486
3187.60 472
3188.14 506
3188.67 486
3189.20 488
3189.73 435
3190.26 460
3190.80 447
3191.33 412
3191.86 516
3192.39 434
3192.93 492
3193.46 508
3193.99 475
3194.53 462
3195.06 500
3195.59 530
3196.12 476
3196.66 552
3197.19 560
3197.72 466
3198.26 500
3198.79 491
3199.32 524
3199.86 529
3200.39 510
3200.92 487
3201.46 461
3201.99 438
3202.52 495
3203.06 511
3203.59 543
3204.12 592
3204.66 565
3205.19 546
3205.73 455
3206.26 491
3206.79 504
3207.33 430
3207.86 453
3208.39 472
3208.93 524
3209.46 523
3210.00 474
3210.53 597
3211.07 533
3211.60 510
3212.13 437
3212.67 443
3213.20 501
3213.74 508
3214.27 547
3214.81 550
3215.34 599
3215.88 602
3216.41 623
3216.94 468
3217.48 502
3218.01 446
3218.55 457
3219.08 501
3219.62 550
3220.15 509
3220.69 518
3221.22 528
3221.76 633
3222.29 612
3222.83 527
3223.36 608
3223.90 626
3224.43 594
3224.97 630
3225.51 581
3226.04 609
3226.58 617
3227.11 604
3227.65 679
3228.18 624
3228.72 603
3229.25 659
3229.79 659
3230.33 749
3230.86 635
3231.40 649
3231.93 652
3232.47 610
3233.01 653
3233.54 675
3234.08 622
3234.61 662
3235.15 710
3235.69 679
3236.22 607
3236.76 550
3237.30 751
3237.83 715
3238.37 794
3238.91 760
3239.44 746
3239.98 726
3240.51 692
3241.05 784
3241.59 726
3242.13 685
3242.66 724
3243.20 718
3243.74 724
3244.27 703
3244.81 683
3245.35 703
3245.88 652
3246.42 680
3246.96 717
3247.50 756
3248.03 663
3248.57 634
3249.11 643
3249.64 720
3250.18 682
3250.72 676
3251.26 811
3251.79 770
3252.33 679
3252.87 753
3253.41 642
3253.95 706
3254.48 817
3255.02 818
3255.56 771
3256.10 772
3256.64 765
3257.17 807
3257.71 805
3258.25 832
3258.79 916
3259.33 1111
3259.86 1161
3260.40 1194
3260.94 1260
3261.48 1318
3262.02 1286
3262.56 1392
3263.09 1407
3263.63 1673
3264.17 1910
3264.71 1935
3265.25 1874
3265.79 2094
3266.33 1999
3266.87 1955
3267.40 1955
3267.94 1840
3268.48 1615
3269.02 1608
3269.56 1486
3270.10 1212
3270.64 1259
3271.18 1015
3271.72 878
3272.26 873
3272.80 854
3273.33 925
3273.87 824
3274.41 851
3274.95 859
3275.49 834
3276.03 793
3276.57 837
3277.11 779
3277.65 821
3278.19 890
3278.73 757
3279.27 740
3279.81 711
3280.35 665
3280.89 689
3281.43 734
3281.97 779
3282.51 846
3283.05 785
3283.59 774
3284.13 685
3284.67 690
3285.21 849
3285.75 847
3286.29 776
3286.83 729
3287.37 807
3287.91 708
3288.45 702
3289.00 662
3289.54 750
3290.08 690
3290.62 686
3291.16 877
3291.70 714
3292.24 760
3292.78 915
3293.32 917
3293.86 1010
3294.40 1038
3294.95 1027
3295.49 1085
3296.03 1049
3296.57 929
3297.11 1039
3297.65 1061
3298.19 977
3298.74 914
3299.28 974
3299.82 1063
3300.36 870
3300.90 689
3301.44 797
3301.98 805
3302.53 761
3303.07 842
3303.61 830
3304.15 751
3304.69 842
3305.24 859
3305.78 836
3306.32 789
3306.86 628
3307.40 720
3307.95 679
3308.49 640
3309.03 607
3309.57 587
3310.12 685
3310.66 669
3311.20 747
3311.74 739
3312.29 677
3312.83 717
3313.37 855
3313.91 789
3314.46 758
3315.00 815
3315.54 892
3316.09 951
3316.63 796
3317.17 705
3317.71 776
3318.26 946
3318.80 793
3319.34 667
3319.89 670
3320.43 583
3320.97 669
3321.52 656
3322.06 673
3322.60 722
3323.15 708
3323.69 590
3324.23 623
3324.78 722
3325.32 710
3325.86 655
3326.41 614
3326.95 605
3327.50 569
3328.04 572
3328.58 578
3329.13 603
3329.67 684
3330.22 660
3330.76 630
3331.30 641
3331.85 625
3332.39 608
3332.94 643
3333.48 689
3334.03 705
3334.57 771
3335.11 886
3335.66 911
3336.20 871
3336.75 1021
3337.29 925
3337.84 968
3338.38 905
3338.93 803
3339.47 777
3340.02 691
3340.56 630
3341.11 634
3341.65 662
3342.20 587
3342.74 577
3343.29 515
3343.83 554
3344.38 661
3344.92 585
3345.47 502
3346.01 610
3346.56 633
3347.10 538
3347.65 537
3348.19 636
3348.74 684
3349.29 676
3349.83 629
3350.38 566
3350.92 614
3351.47 540
3352.01 560
3352.56 585
3353.11 631
3353.65 654
3354.20 636
3354.74 521
3355.29 580
3355.84 558
3356.38 557
3356.93 593
3357.47 626
3358.02 568
3358.57 546
3359.11 567
3359.66 611
3360.21 563
3360.75 488
3361.30 608
3361.85 617
3362.39 489
3362.94 473
3363.49 528
3364.03 431
3364.58 532
3365.13 500
3365.67 500
3366.22 547
3366.77 507
3367.31 541
3367.86 581
3368.41 554
3368.96 538
3369.50 471
3370.05 449
3370.60 544
3371.15 570
3371.69 506
3372.24 546
3372.79 595
3373.34 580
3373.88 512
3374.43 478
3374.98 487
3375.53 533
3376.07 544
3376.62 448
3377.17 516
3377.72 449
3378.27 403
3378.81 462
3379.36 449
3379.91 371
3380.46 468
3381.01 505
3381.55 486
3382.10 424
3382.65 390
3383.20 439
3383.75 499
3384.30 370
3384.84 526
3385.39 468
3385.94 441
3386.49 486
3387.04 528
3387.59 378
3388.14 430
3388.69 494
3389.23 487
3389.78 536
3390.33 473
3390.88 414
3391.43 450
3391.98 508
3392.53 481
3393.08 450
3393.63 565
3394.18 548
3394.72 533
3395.27 508
3395.82 515
3396.37 494
3396.92 483
3397.47 532
3398.02 463
3398.57 410
3399.12 472
3399.67 519
3400.22 466
3400.77 474
3401.32 464
3401.87 481
3402.42 517
3402.97 535
3403.52 540
3404.07 465
3404.62 419
3405.17 526
3405.72 548
3406.27 526
3406.82 440
3407.37 407
3407.92 390
3408.47 432
3409.02 504
3409.57 430
3410.12 449
3410.67 588
3411.22 450
3411.78 490
3412.33 492
3412.88 508
3413.43 601
3413.98 573
3414.53 499
3415.08 520
3415.63 515
3416.18 475
3416.73 462
3417.28 442
3417.84 462
3418.39 484
3418.94 492
3419.49 582
3420.04 500
3420.59 513
3421.14 538
3421.69 495
3422.25 522
3422.80 535
3423.35 510
3423.90 595
3424.45 588
3425.00 529
3425.56 533
3426.11 529
3426.66 492
3427.21 527
3427.76 488
3428.32 473
3428.87 492
3429.42 563
3429.97 531
3430.52 542
3431.08 488
3431.63 547
3432.18 533
3432.73 543
3433.29 438
3433.84 466
3434.39 543
3434.94 590
3435.50 602
3436.05 515
3436.60 491
3437.15 484
3437.71 518
3438.26 505
3438.81 414
3439.37 470
3439.92 467
3440.47 512
3441.02 524
3441.58 548
3442.13 502
3442.68 532
3443.24 528
3443.79 504
3444.34 419
3444.90 537
3445.45 526
3446.00 515
3446.56 464
3447.11 506
3447.66 561
3448.22 512
3448.77 512
3449.33 555
3449.88 503
3450.43 474
3450.99 485
3451.54 525
3452.09 452
3452.65 424
3453.20 489
3453.76 570
3454.31 544
3454.86 530
3455.42 582
3455.97 608
3456.53 593
3457.08 544
3457.64 588
3458.19 619
3458.75 599
3459.30 603
3459.85 579
3460.41 581
3460.96 529
3461.52 577
3462.07 585
3462.63 576
3463.18 599
3463.74 507
3464.29 512
3464.85 615
3465.40 583
3465.96 632
3466.51 535
3467.07 671
3467.62 617
3468.18 626
3468.73 690
3469.29 637
3469.84 709
3470.40 716
3470.95 772
3471.51 680
3472.07 687
3472.62 720
3473.18 710
3473.73 626
3474.29 697
3474.84 639
3475.40 702
3475.96 634
3476.51 701
3477.07 742
3477.62 744
3478.18 758
3478.74 788
3479.29 729
3479.85 733
3480.40 739
3480.96 660
3481.52 760
3482.07 752
3482.63 776
3483.19 836
3483.74 828
3484.30 740
3484.86 729
3485.41 919
3485.97 913
3486.53 926
3487.08 949
3487.64 1094
3488.20 1462
3488.75 1645
3489.31 2034
3489.87 2045
3490.42 2292
3490.98 2644
3491.54 2548
3492.09 2612
3492.65 2639
3493.21 2541
3493.77 2415
3494.32 2058
3494.88 1990
3495.44 1555
3496.00 1466
3496.55 1443
3497.11 1213
3497.67 1149
3498.23 1047
3498.78 1021
3499.34 1061
3499.90 999
3500.46 979
3501.01 952
3501.57 914
3502.13 1071
3502.69 1188
3503.25 992
3503.80 1003
3504.36 1066
3504.92 993
3505.48 1002
3506.04 1020
3506.60 925
3507.15 860
3507.71 831
3508.27 765
3508.83 794
3509.39 843
3509.95 854
3510.50 812
3511.06 716
3511.62 734
3512.18 747
3512.74 795
3513.30 668
3513.86 688
3514.42 680
3514.98 571
3515.53 598
3516.09 612
3516.65 690
3517.21 588
3517.77 610
3518.33 685
3518.89 698
3519.45 615
3520.01 573
3520.57 602
3521.13 631
3521.69 628
3522.25 670
3522.81 701
3523.36 732
3523.92 645
3524.48 709
3525.04 654
3525.60 544
3526.16 549
3526.72 642
3527.28 564
3527.84 581
3528.40 514
3528.96 551
3529.52 582
3530.08 487
3530.64 599
3531.20 745
3531.76 655
3532.32 652
3532.89 572
3533.45 620
3534.01 690
3534.57 620
3535.13 659
3535.69 712
3536.25 547
3536.81 570
3537.37 594
3537.93 624
3538.49 626
3539.05 525
3539.61 582
3540.17 553
3540.74 511
3541.30 503
3541.86 548
3542.42 548
3542.98 530
3543.54 474
3544.10 576
3544.66 639
3545.22 590
3545.79 574
3546.35 526
3546.91 509
3547.47 523
3548.03 485
3548.59 452
3549.16 519
3549.72 487
3550.28 473
3550.84 527
3551.40 479
3551.96 504
3552.53 493
3553.09 496
3553.65 557
3554.21 507
3554.77 493
3555.34 548
3555.90 421
3556.46 462
3557.02 505
3557.59 480
3558.15 523
3558.71 524
3559.27 491
3559.84 491
3560.40 499
3560.96 486
3561.52 454
3562.09 459
3562.65 434
3563.21 497
3563.77 502
3564.34 457
3564.90 431
3565.46 455
3566.03 471
3566.59 547
3567.15 487
3567.72 450
3568.28 505
3568.84 486
3569.41 463
3569.97 465
3570.53 437
3571.10 448
3571.66 475
3572.22 404
3572.79 475
3573.35 472
3573.91 513
3574.48 531
3575.04 488
3575.60 491
3576.17 461
3576.73 568
3577.30 576
3577.86 491
3578.42 457
3578.99 464
3579.55 517
3580.12 479
3580.68 559
3581.24 485
3581.81 421
3582.37 503
3582.94 419
3583.50 382
3584.07 409
3584.63 393
3585.20 434
3585.76 481
3586.32 484
3586.89 455
3587.45 457
3588.02 491
3588.58 556
3589.15 539
3589.71 504
3590.28 507
3590.84 519
3591.41 582
3591.97 470
3592.54 490
3593.10 496
3593.67 554
3594.23 550
3594.80 540
3595.36 478
3595.93 502
3596.50 515
3597.06 636
3597.63 587
3598.19 442
3598.76 471
3599.32 592
3599.89 601
3600.45 537
3601.02 472
3601.59 469
3602.15 549
3602.72 517
3603.28 475
3603.85 452
3604.42 404
3604.98 515
3605.55 412
3606.11 425
3606.68 412
3607.25 443
3607.81 410
3608.38 377
3608.95 410
3609.51 406
3610.08 401
3610.65 442
3611.21 474
3611.78 424
3612.35 548
3612.91 562
3613.48 494
3614.05 514
3614.61 489
3615.18 519
3615.75 544
3616.31 603
3616.88 683
3617.45 701
3618.01 727
3618.58 741
3619.15 648
3619.72 662
3620.28 654
3620.85 631
3621.42 627
3621.99 514
3622.55 552
3623.12 448
3623.69 426
3624.26 399
3624.82 470
3625.39 471
3625.96 552
3626.53 562
3627.09 478
3627.66 429
3628.23 466
3628.80 452
3629.37 419
3629.93 455
3630.50 559
3631.07 513
3631.64 536
3632.21 486
3632.77 471
3633.34 436
3633.91 439
3634.48 483
3635.05 492
3635.62 487
3636.19 482
3636.75 450
3637.32 491
3637.89 539
3638.46 556
3639.03 516
3639.60 512
3640.17 505
3640.73 610
3641.30 559
3641.87 510
3642.44 470
3643.01 451
3643.58 527
3644.15 539
3644.72 486
3645.29 552
3645.86 519
3646.43 452
3647.00 485
3647.57 489
3648.13 481
3648.70 655
3649.27 562
3649.84 570
3650.41 604
3650.98 587
3651.55 501
3652.12 491
3652.69 528
3653.26 617
3653.83 560
3654.40 683
3654.97 618
3655.54 536
3656.11 423
3656.68 488
3657.25 487
3657.82 527
3658.39 479
3658.96 529
3659.53 504
3660.10 551
3660.67 527
3661.24 538
3661.82 482
3662.39 530
3662.96 521
3663.53 559
3664.10 571
3664.67 488
3665.24 522
3665.81 608
3666.38 582
3666.95 525
3667.52 468
3668.09 496
3668.67 505
3669.24 607
3669.81 567
3670.38 542
3670.95 492
3671.52 553
3672.09 519
3672.66 425
3673.24 423
3673.81 418
3674.38 525
3674.95 499
3675.52 484
3676.09 567
3676.66 544
3677.24 530
3677.81 528
3678.38 604
3678.95 508
3679.52 511
3680.10 431
3680.67 469
3681.24 503
3681.81 480
3682.38 478
3682.96 499
3683.53 525
3684.10 436
3684.67 468
3685.25 542
3685.82 492
3686.39 605
3686.96 561
3687.54 470
3688.11 488
3688.68 506
3689.25 544
3689.83 504
3690.40 544
3690.97 482
3691.54 518
3692.12 464
3692.69 485
3693.26 442
3693.84 421
3694.41 480
3694.98 445
3695.56 425
3696.13 429
3696.70 456
3697.28 457
3697.85 455
3698.42 513
3699.00 478
3699.57 556
3700.14 615
3700.72 512
3701.29 502
3701.86 502
3702.44 568
3703.01 523
3703.58 548
3704.16 538
3704.73 569
3705.31 511
3705.88 479
3706.45 472
3707.03 477
3707.60 460
3708.18 509
3708.75 642
3709.33 625
3709.90 493
3710.47 424
3711.05 550
3711.62 595
3712.20 566
3712.77 496
3713.35 497
3713.92 508
3714.50 459
3715.07 521
3715.64 595
3716.22 478
3716.79 408
3717.37 475
3717.94 592
3718.52 496
3719.09 483
3719.67 459
3720.24 439
3720.82 453
3721.39 400
3721.97 437
3722.54 501
3723.12 514
3723.70 404
3724.27 408
3724.85 491
3725.42 496
3726.00 430
3726.57 453
3727.15 502
3727.72 478
3728.30 498
3728.88 503
3729.45 476
3730.03 575
3730.60 546
3731.18 513
3731.75 581
3732.33 563
3732.91 631
3733.48 534
3734.06 592
3734.64 608
3735.21 701
3735.79 558
3736.36 529
3736.94 508
3737.52 522
3738.09 476
3738.67 479
3739.25 491
3739.82 416
3740.40 451
3740.98 466
3741.55 418
3742.13 502
3742.71 464
3743.28 455
3743.86 517
3744.44 511
3745.01 501
3745.59 502
3746.17 500
3746.75 431
3747.32 466
3747.90 453
3748.48 444
3749.05 480
3749.63 432
3750.21 463
3750.79 411
3751.36 400
3751.94 484
3752.52 497
3753.10 498
3753.67 473
3754.25 477
3754.83 482
3755.41 493
3755.99 434
3756.56 525
3757.14 565
3757.72 530
3758.30 527
3758.88 517
3759.45 472
3760.03 415
3760.61 460
3761.19 413
3761.77 390
3762.35 511
3762.92 493
3763.50 500
3764.08 497
3764.66 537
3765.24 550
3765.82 530
3766.39 501
3766.97 510
3767.55 529
3768.13 501
3768.71 517
3769.29 475
3769.87 484
3770.45 458
3771.03 516
3771.60 466
3772.18 432
3772.76 383
3773.34 456
3773.92 487
3774.50 519
3775.08 537
3775.66 481
3776.24 463
3776.82 526
3777.40 448
3777.98 464
3778.56 440
3779.14 457
3779.72 420
3780.30 440
3780.88 534
3781.46 536
3782.04 472
3782.61 524
3783.19 448
3783.77 410
3784.35 430
3784.93 448
3785.52 483
3786.10 482
3786.68 455
3787.26 453
3787.84 486
3788.42 537
3789.00 528
3789.58 465
3790.16 400
3790.74 466
3791.32 557
3791.90 513
3792.48 463
3793.06 448
3793.64 452
3794.22 381
3794.80 398
3795.38 414
3795.96 458
3796.55 429
3797.13 423
3797.71 444
3798.29 560
3798.87 537
3799.45 556
3800.03 547
3800.61 473
3801.19 489
3801.78 545
3802.36 486
3802.94 488
3803.52 491
3804.10 451
3804.68 474
3805.27 507
3805.85 526
3806.43 547
3807.01 476
3807.59 491
3808.17 513
3808.76 490
3809.34 514
3809.92 543
3810.50 567
3811.08 493
3811.67 544
3812.25 511
3812.83 619
3813.41 588
3814.00 500
3814.58 552
3815.16 505
3815.74 463
3816.32 471
3816.91 596
3817.49 500
3818.07 442
3818.66 424
3819.24 528
3819.82 490
3820.40 483
3820.99 479
3821.57 442
3822.15 408
3822.73 459
3823.32 472
3823.90 419
3824.48 524
3825.07 524
3825.65 388
3826.23 411
3826.82 404
3827.40 403
3827.98 477
3828.57 445
3829.15 441
3829.73 427
3830.32 463
3830.90 447
3831.48 483
3832.07 454
3832.65 497
3833.24 526
3833.82 488
3834.40 511
3834.99 563
3835.57 442
3836.16 429
3836.74 450
3837.32 503
3837.91 485
3838.49 477
3839.08 436
3839.66 423
3840.24 501
3840.83 450
3841.41 412
3842.00 448
3842.58 447
3843.17 427
3843.75 383
3844.34 459
3844.92 412
3845.51 369
3846.09 476
3846.67 446
3847.26 383
3847.84 473
3848.43 461
3849.01 430
3849.60 447
3850.18 466
3850.77 420
3851.35 458
3851.94 434
3852.53 550
3853.11 518
3853.70 502
3854.28 466
3854.87 429
3855.45 411
3856.04 459
3856.62 515
3857.21 610
3857.79 565
3858.38 550
3858.97 603
3859.55 545
3860.14 704
3860.72 724
3861.31 627
3861.90 706
3862.48 700
3863.07 651
3863.65 661
3864.24 718
3864.83 668
3865.41 674
3866.00 665
3866.58 629
3867.17 614
3867.76 639
3868.34 579
3868.93 544
3869.52 507
3870.10 547
3870.69 499
3871.28 560
3871.86 546
3872.45 519
3873.04 489
3873.62 513
3874.21 512
3874.80 599
3875.38 514
3875.97 620
3876.56 572
3877.15 569
3877.73 449
3878.32 410
3878.91 508
3879.49 572
3880.08 540
3880.67 578
3881.26 514
3881.84 475
3882.43 473
3883.02 467
3883.61 529
3884.19 450
3884.78 467
3885.37 500
3885.96 455
3886.55 466
3887.13 529
3887.72 450
3888.31 574
3888.90 533
3889.49 487
3890.07 476
3890.66 533
3891.25 520
3891.84 476
3892.43 419
3893.01 533
3893.60 515
3894.19 532
3894.78 564
3895.37 502
3895.96 540
3896.55 577
3897.13 568
3897.72 526
3898.31 448
3898.90 446
3899.49 447
3900.08 449
3900.67 488
3901.26 465
3901.84 504
3902.43 443
3903.02 510
3903.61 623
3904.20 616
3904.79 546
3905.38 500
3905.97 507
3906.56 425
3907.15 572
3907.74 527
3908.33 477
3908.92 481
3909.50 436
3910.09 371
3910.68 412
3911.27 524
3911.86 520
3912.45 502
3913.04 477
3913.63 397
3914.22 448
3914.81 438
3915.40 463
3915.99 488
3916.58 475
3917.17 519
3917.76 540
3918.35 460
3918.94 533
3919.53 501
3920.12 508
3920.72 512
3921.31 415
3921.90 475
3922.49 502
3923.08 520
3923.67 484
3924.26 498
3924.85 524
3925.44 457
3926.03 502
3926.62 473
3927.21 433
3927.80 496
3928.39 504
3928.99 434
3929.58 369
3930.17 468
3930.76 486
3931.35 458
3931.94 452
3932.53 439
3933.12 504
3933.72 467
3934.31 475
3934.90 416
3935.49 434
3936.08 439
3936.67 443
3937.26 431
3937.86 492
3938.45 531
3939.04 529
3939.63 525
3940.22 502
3940.82 473
3941.41 432
3942.00 459
3942.59 462
3943.18 495
3943.78 587
3944.37 541
3944.96 550
3945.55 507
3946.14 439
3946.74 403
3947.33 426
3947.92 459
3948.51 402
3949.11 373
3949.70 394
3950.29 463
3950.88 434
3951.48 475
3952.07 469
3952.66 436
3953.26 408
3953.85 455
3954.44 485
3955.03 457
3955.63 464
3956.22 466
3956.81 472
3957.41 491
3958.00 500
3958.59 549
3959.19 543
3959.78 467
3960.37 486
3960.97 518
3961.56 488
3962.15 559
3962.75 540
3963.34 550
3963.93 557
3964.53 488
3965.12 530
3965.72 555
3966.31 540
3966.90 508
3967.50 603
3968.09 501
3968.69 440
3969.28 519
3969.87 467
3970.47 508
3971.06 382
3971.66 436
3972.25 478
3972.85 535
3973.44 533
3974.03 548
3974.63 545
3975.22 511
3975.82 467
3976.41 464
3977.01 538
3977.60 629
3978.20 572
3978.79 565
3979.39 640
3979.98 542
3980.58 552
3981.17 620
3981.77 544
3982.36 513
3982.96 478
3983.55 499
3984.15 555
3984.74 596
3985.34 542
3985.93 542
3986.53 572
3987.12 457
3987.72 617
3988.31 619
3988.91 545
3989.50 545
3990.10 483
3990.70 501
3991.29 535
3991.89 506
3992.48 517
3993.08 530
3993.67 538
3994.27 537
3994.87 574
3995.46 543
3996.06 479
3996.65 482
3997.25 508
3997.85 597
3998.44 552
3999.04 550
3999.64 561
4000.23 434
4000.83 500
4001.43 537
4002.02 479
4002.62 499
4003.21 515
4003.81 568
4004.41 510
4005.00 460
4005.60 447
4006.20 437
4006.80 506
4007.39 477
4007.99 524
4008.59 538
4009.18 537
4009.78 566
4010.38 574
4010.97 545
4011.57 552
4012.17 652
4012.77 509
4013.36 498
4013.96 507
4014.56 538
4015.16 501
4015.75 568
4016.35 531
4016.95 556
4017.55 518
4018.14 525
4018.74 579
4019.34 545
4019.94 540
4020.54 580
4021.13 545
4021.73 505
4022.33 458
4022.93 471
4023.53 565
4024.12 499
4024.72 506
4025.32 564
4025.92 527
4026.52 492
4027.12 541
4027.71 548
4028.31 642
4028.91 576
4029.51 567
4030.11 662
4030.71 633
4031.31 570
4031.90 622
4032.50 720
4033.10 710
4033.70 602
4034.30 629
4034.90 637
4035.50 557
4036.10 602
4036.70 628
4037.29 663
4037.89 595
4038.49 518
4039.09 534
4039.69 523
4040.29 516
4040.89 518
4041.49 605
4042.09 574
4042.69 517
4043.29 457
4043.89 463
4044.49 429
4045.09 420
4045.69 435
4046.29 492
4046.89 565
4047.49 615
4048.09 511
4048.69 447
4049.29 418
4049.89 489
4050.49 453
4051.09 443
4051.69 445
4052.29 485
4052.89 471
4053.49 487
4054.09 522
4054.69 496
4055.29 444
4055.89 480
4056.49 505
4057.09 437
4057.69 475
4058.29 454
4058.89 500
4059.49 433
4060.09 377
4060.70 513
4061.30 466
4061.90 500
4062.50 492
4063.10 486
4063.70 417
4064.30 414
4064.90 447
4065.50 440
4066.11 425
4066.71 452
4067.31 429
4067.91 453
4068.51 449
4069.11 452
4069.71 469
4070.32 469
4070.92 510
4071.52 501
4072.12 550
4072.72 451
4073.32 423
4073.93 402
4074.53 487
4075.13 428
4075.73 482
4076.33 477
4076.94 425
4077.54 417
4078.14 462
4078.74 521
4079.34 405
4079.95 405
4080.55 450
4081.15 400
4081.75 384
4082.36 410
4082.96 420
4083.56 464
4084.16 405
4084.77 441
4085.37 380
4085.97 434
4086.58 452
4087.18 418
4087.78 375
4088.38 432
4088.99 409
4089.59 449
4090.19 464
4090.80 378
4091.40 532
4092.00 609
4092.61 420
4093.21 509
4093.81 466
4094.42 499
4095.02 485
4095.62 459
4096.23 434
4096.83 425
4097.43 462
4098.04 495
4098.64 449
4099.24 519
4099.85 501
4100.45 491
4101.06 478
4101.66 394
4102.26 457
4102.87 477
4103.47 448
4104.08 524
4104.68 522
4105.28 544
4105.89 512
4106.49 526
4107.10 502
4107.70 452
4108.31 477
4108.91 466
4109.51 564
4110.12 490
4110.72 495
4111.33 488
4111.93 465
4112.54 489
4113.14 436
4113.75 469
4114.35 496
4114.96 501
4115.56 502
4116.17 416
4116.77 435
4117.38 422
4117.98 426
4118.59 514
4119.19 442
4119.80 467
4120.40 468
4121.01 388
4121.61 424
4122.22 408
4122.82 394
4123.43 444
4124.04 489
4124.64 458
4125.25 433
4125.85 450
4126.46 405
4127.06 415
4127.67 414
4128.28 452
4128.88 468
4129.49 453
4130.09 448
4130.70 453
4131.31 454
4131.91 436
4132.52 471
4133.12 479
4133.73 515
4134.34 491
4134.94 427
4135.55 353
4136.16 395
4136.76 414
4137.37 538
4137.98 547
4138.58 493
4139.19 505
4139.80 472
4140.40 457
4141.01 477
4141.62 541
4142.22 519
4142.83 516
4143.44 563
4144.04 627
4144.65 564
4145.26 526
4145.86 465
4146.47 467
4147.08 470
4147.69 428
4148.29 443
4148.90 458
4149.51 454
4150.12 568
4150.72 548
4151.33 514
4151.94 410
4152.55 368
4153.15 491
4153.76 445
4154.37 425
4154.98 420
4155.59 427
4156.19 383
4156.80 495
4157.41 510
4158.02 437
4158.63 451
4159.23 456
4159.84 441
4160.45 459
4161.06 425
4161.67 467
4162.28 443
4162.88 427
4163.49 423
4164.10 467
4164.71 479
4165.32 429
4165.93 472
4166.53 514
4167.14 516
4167.75 441
4168.36 467
4168.97 455
4169.58 455
4170.19 540
4170.80 556
4171.41 494
4172.01 496
4172.62 468
4173.23 455
4173.84 429
4174.45 465
4175.06 456
4175.67 542
4176.28 549
4176.89 525
4177.50 542
4178.11 430
4178.72 520
4179.33 529
4179.94 510
4180.55 481
4181.16 404
4181.77 446
4182.38 494
4182.99 423
4183.60 395
4184.21 498
4184.82 507
4185.43 443
4186.04 407
4186.65 351
4187.26 460
4187.87 485
4188.48 480
4189.09 443
4189.70 430
4190.31 419
4190.92 461
4191.53 467
4192.14 545
4192.75 467
4193.36 536
4193.97 564
4194.58 514
4195.19 521
4195.80 502
4196.41 455
4197.03 476
4197.64 489
4198.25 521
4198.86 450
4199.47 397
4200.08 458
4200.69 479
4201.30 465
4201.91 422
4202.53 393
4203.14 394
4203.75 430
4204.36 369
4204.97 402
4205.58 445
4206.19 448
4206.81 403
4207.42 497
4208.03 448
4208.64 421
4209.25 433
4209.86 455
4210.48 450
4211.09 451
4211.70 472
4212.31 460
4212.92 495
4213.54 551
4214.15 601
4214.76 586
4215.37 552
4215.99 533
4216.60 541
4217.21 570
4217.82 530
4218.43 600
4219.05 613
4219.66 605
4220.27 589
4220.89 604
4221.50 604
4222.11 584
4222.72 566
4223.34 589
4223.95 515
4224.56 551
4225.17 600
4225.79 554
4226.40 548
4227.01 615
4227.63 562
4228.24 587
4228.85 493
4229.47 539
4230.08 603
4230.69 628
4231.31 657
4231.92 642
4232.53 773
4233.15 767
4233.76 793
4234.37 803
4234.99 754
4235.60 669
4236.22 680
4236.83 655
4237.44 702
4238.06 647
4238.67 630
4239.28 601
4239.90 645
4240.51 565
4241.13 498
4241.74 462
4242.36 462
4242.97 480
4243.58 542
4244.20 487
4244.81 541
4245.43 509
4246.04 496
4246.66 563
4247.27 518
4247.89 506
4248.50 519
4249.11 533
4249.73 531
4250.34 570
4250.96 503
4251.57 374
4252.19 468
4252.80 488
4253.42 508
4254.03 497
4254.65 561
4255.26 455
4255.88 471
4256.49 491
4257.11 507
4257.72 498
4258.34 551
4258.96 493
4259.57 471
4260.19 453
4260.80 517
4261.42 520
4262.03 572
4262.65 495
4263.26 455
4263.88 466
4264.50 531
4265.11 537
4265.73 461
4266.34 475
4266.96 459
4267.58 516
4268.19 563
4268.81 587
4269.42 602
4270.04 517
4270.66 533
4271.27 547
4271.89 478
4272.51 491
4273.12 477
4273.74 491
4274.36 524
4274.97 458
4275.59 493
4276.20 469
4276.82 504
4277.44 527
4278.06 430
4278.67 494
4279.29 498
4279.91 442
4280.52 450
4281.14 441
4281.76 463
4282.37 472
4282.99 485
4283.61 512
4284.23 464
4284.84 430
4285.46 496
4286.08 420
4286.69 458
4287.31 504
4287.93 492
4288.55 485
4289.16 394
4289.78 474
4290.40 513
4291.02 471
4291.64 500
4292.25 514
4292.87 511
4293.49 407
4294.11 493
4294.73 518
4295.34 512
4295.96 467
4296.58 513
4297.20 536
4297.82 558
4298.43 519
4299.05 469
4299.67 462
4300.29 478
4300.91 457
4301.53 427
4302.14 472
4302.76 547
4303.38 565
4304.00 480
4304.62 427
4305.24 481
4305.86 536
4306.48 531
4307.09 506
4307.71 536
4308.33 447
4308.95 529
4309.57 556
4310.19 491
4310.81 502
4311.43 505
4312.05 496
4312.67 457
4313.29 442
4313.90 506
4314.52 460
4315.14 426
4315.76 586
4316.38 494
4317.00 508
4317.62 472
4318.24 463
4318.86 461
4319.48 470
4320.10 494
4320.72 560
4321.34 470
4321.96 500
4322.58 534
4323.20 499
4323.82 501
4324.44 489
4325.06 474
4325.68 544
4326.30 536
4326.92 590
4327.54 576
4328.16 556
4328.78 514
4329.40 496
4330.02 555
4330.64 570
4331.27 554
4331.89 638
4332.51 635
4333.13 626
4333.75 680
4334.37 668
4334.99 663
4335.61 735
4336.23 723
4336.85 831
4337.47 733
4338.09 797
4338.72 812
4339.34 752
4339.96 784
4340.58 787
4341.20 779
4341.82 725
4342.44 795
4343.07 984
4343.69 1146
4344.31 1179
4344.93 1133
4345.55 1261
4346.17 1385
4346.79 1415
4347.42 1174
4348.04 1029
4348.66 949
4349.28 953
4349.90 885
4350.53 848
4351.15 747
4351.77 602
4352.39 616
4353.01 543
4353.64 576
4354.26 599
4354.88 631
4355.50 582
4356.13 611
4356.75 631
4357.37 553
4357.99 651
4358.62 585
4359.24 516
4359.86 486
4360.48 525
4361.11 592
4361.73 567
4362.35 492
4362.98 460
4363.60 524
4364.22 601
4364.84 560
4365.47 578
4366.09 632
4366.71 601
4367.34 575
4367.96 565
4368.58 520
4369.21 542
4369.83 475
4370.45 476
4371.08 432
4371.70 517
4372.32 522
4372.95 531
4373.57 524
4374.20 555
4374.82 535
4375.44 534
4376.07 616
4376.69 588
4377.31 507
4377.94 581
4378.56 604
4379.19 631
4379.81 587
4380.43 639
4381.06 572
4381.68 670
4382.31 622
4382.93 564
4383.56 518
4384.18 531
4384.80 585
4385.43 556
4386.05 549
4386.68 484
4387.30 488
4387.93 477
4388.55 475
4389.18 558
4389.80 475
4390.43 430
4391.05 479
4391.68 420
4392.30 520
4392.93 451
4393.55 483
4394.18 480
4394.80 540
4395.43 455
4396.05 515
4396.68 489
4397.30 523
4397.93 520
4398.55 499
4399.18 504
4399.80 472
4400.43 455
4401.06 459
4401.68 499
4402.31 510
4402.93 530
4403.56 495
4404.18 469
4404.81 494
4405.44 508
4406.06 525
4406.69 474
4407.31 589
4407.94 577
4408.57 514
4409.19 620
4409.82 533
4410.45 555
4411.07 597
4411.70 533
4412.32 524
4412.95 567
4413.58 494
4414.20 502
4414.83 501
4415.46 516
4416.08 568
4416.71 483
4417.34 518
4417.96 511
4418.59 561
4419.22 495
4419.84 485
4420.47 513
4421.10 519
4421.73 502
4422.35 523
4422.98 474
4423.61 435
4424.23 505
4424.86 463
4425.49 549
4426.12 576
4426.74 597
4427.37 417
4428.00 506
4428.63 437
4429.25 438
4429.88 408
4430.51 425
4431.14 467
4431.77 572
4432.39 546
4433.02 471
4433.65 528
4434.28 581
4434.90 570
4435.53 513
4436.16 550
4436.79 509
4437.42 504
4438.05 497
4438.67 422
4439.30 423
4439.93 491
4440.56 456
4441.19 441
4441.82 446
4442.44 447
4443.07 506
4443.70 476
4444.33 499
4444.96 546
4445.59 507
4446.22 474
4446.85 545
4447.47 563
4448.10 593
4448.73 522
4449.36 510
4449.99 462
4450.62 528
4451.25 525
4451.88 555
4452.51 515
4453.14 513
4453.77 532
4454.40 595
4455.02 504
4455.65 478
4456.28 532
4456.91 497
4457.54 567
4458.17 647
4458.80 562
4459.43 533
4460.06 471
4460.69 493
4461.32 519
4461.95 467
4462.58 479
4463.21 457
4463.84 424
4464.47 412
4465.10 424
4465.73 537
4466.36 523
4466.99 462
4467.62 480
4468.25 534
4468.88 451
4469.51 457
4470.14 484
4470.78 458
4471.41 426
4472.04 401
4472.67 447
4473.30 515
4473.93 446
4474.56 518
4475.19 469
4475.82 467
4476.45 454
4477.08 498
4477.71 499
4478.35 523
4478.98 471
4479.61 473
4480.24 540
4480.87 577
4481.50 534
4482.13 486
4482.76 483
4483.40 429
4484.03 430
4484.66 510
4485.29 471
4485.92 440
4486.55 466
4487.19 452
4487.82 469
4488.45 484
4489.08 514
4489.71 469
4490.34 459
4490.98 551
4491.61 496
4492.24 531
4492.87 574
4493.50 405
4494.14 483
4494.77 545
4495.40 501
4496.03 416
4496.67 505
4497.30 580
4497.93 568
4498.56 589
4499.20 629
4499.83 601
4500.46 590
4501.09 661
4501.73 653
4502.36 632
4502.99 634
4503.63 584
4504.26 542
4504.89 541
4505.52 520
4506.16 525
4506.79 613
4507.42 628
4508.06 544
4508.69 601
4509.32 503
4509.96 555
4510.59 546
4511.22 454
4511.86 481
4512.49 521
4513.12 598
4513.76 455
4514.39 497
4515.02 493
4515.66 475
4516.29 453
4516.93 541
4517.56 568
4518.19 530
4518.83 507
4519.46 485
4520.10 482
4520.73 555
4521.36 535
4522.00 533
4522.63 580
4523.27 584
4523.90 544
4524.54 490
4525.17 603
4525.80 572
4526.44 576
4527.07 733
4527.71 709
4528.34 744
4528.98 702
4529.61 809
4530.25 820
4530.88 784
4531.52 835
4532.15 887
4532.79 898
4533.42 880
4534.06 785
4534.69 762
4535.33 732
4535.96 689
4536.60 695
4537.23 633
4537.87 649
4538.50 581
4539.14 571
4539.77 529
4540.41 488
4541.04 514
4541.68 491
4542.31 527
4542.95 475
4543.59 493
4544.22 516
4544.86 389
4545.49 349
4546.13 447
4546.77 417
4547.40 420
4548.04 408
4548.67 450
4549.31 524
4549.95 476
4550.58 501
4551.22 480
4551.85 519
4552.49 432
4553.13 389
4553.76 471
4554.40 438
4555.04 411
4555.67 474
4556.31 537
4556.95 591
4557.58 513
4558.22 497
4558.86 545
4559.49 520
4560.13 540
4560.77 420
4561.40 467
4562.04 556
4562.68 567
4563.31 494
4563.95 461
4564.59 471
4565.23 515
4565.86 521
4566.50 521
4567.14 565
4567.77 571
4568.41 528
4569.05 491
4569.69 615
4570.32 562
4570.96 508
4571.60 502
4572.24 489
4572.88 544
4573.51 469
4574.15 547
4574.79 455
4575.43 447
4576.06 488
4576.70 537
4577.34 581
4577.98 478
4578.62 478
4579.26 495
4579.89 474
4580.53 501
4581.17 477
4581.81 469
4582.45 449
4583.09 498
4583.72 432
4584.36 461
4585.00 483
4585.64 466
4586.28 548
4586.92 508
4587.56 485
4588.19 507
4588.83 553
4589.47 636
4590.11 630
4590.75 697
4591.39 632
4592.03 563
4592.67 576
4593.31 630
4593.95 568
4594.58 558
4595.22 463
4595.86 484
4596.50 455
4597.14 479
4597.78 500
4598.42 497
4599.06 523
4599.70 514
4600.34 480
4600.98 471
4601.62 550
4602.26 563
4602.90 503
4603.54 468
4604.18 571
4604.82 521
4605.46 521
4606.10 529
4606.74 521
4607.38 536
4608.02 556
4608.66 467
4609.30 512
4609.94 449
4610.58 492
4611.22 482
4611.86 446
4612.50 449
4613.14 518
4613.78 469
4614.42 498
4615.06 459
4615.70 484
4616.35 533
4616.99 471
4617.63 538
4618.27 540
4618.91 445
4619.55 421
4620.19 434
4620.83 506
4621.47 479
4622.11 435
4622.76 473
4623.40 459
4624.04 511
4624.68 493
4625.32 506
4625.96 541
4626.60 460
4627.25 417
4627.89 500
4628.53 555
4629.17 462
4629.81 468
4630.45 474
4631.10 453
4631.74 540
4632.38 568
4633.02 516
4633.66 554
4634.30 595
4634.95 619
4635.59 574
4636.23 575
4636.87 559
4637.52 541
4638.16 614
4638.80 603
4639.44 534
4640.08 536
4640.73 539
4641.37 488
4642.01 462
4642.66 505
4643.30 492
4643.94 443
4644.58 568
4645.23 496
4645.87 479
4646.51 473
4647.15 529
4647.80 492
4648.44 530
4649.08 457
4649.73 504
4650.37 483
4651.01 466
4651.66 518
4652.30 512
4652.94 458
4653.59 486
4654.23 483
4654.87 512
4655.52 429
4656.16 502
4656.80 593
4657.45 500
4658.09 498
4658.73 504
4659.38 464
4660.02 474
4660.67 444
4661.31 420
4661.95 464
4662.60 501
4663.24 512
4663.89 418
4664.53 461
4665.17 532
4665.82 536
4666.46 533
4667.11 570
4667.75 450
4668.40 431
4669.04 484
4669.68 470
4670.33 448
4670.97 448
4671.62 441
4672.26 469
4672.91 479
4673.55 423
4674.20 459
4674.84 424
4675.49 421
4676.13 472
4676.78 428
4677.42 453
4678.07 555
4678.71 559
4679.36 445
4680.00 517
4680.65 507
4681.29 565
4681.94 493
4682.58 521
4683.23 482
4683.87 488
4684.52 510
4685.16 470
4685.81 426
4686.46 503
4687.10 508
4687.75 518
4688.39 502
4689.04 443
4689.68 406
4690.33 359
4690.98 473
4691.62 516
4692.27 455
4692.91 475
4693.56 547
4694.21 545
4694.85 499
4695.50 499
4696.15 580
4696.79 591
4697.44 489
4698.08 536
4698.73 598
4699.38 556
4700.02 482
4700.67 534
4701.32 561
4701.96 579
4702.61 522
4703.26 424
4703.90 513
4704.55 536
4705.20 550
4705.84 559
4706.49 488
4707.14 568
4707.79 529
4708.43 566
4709.08 553
4709.73 586
4710.37 551
4711.02 451
4711.67 484
4712.32 447
4712.96 471
4713.61 475
4714.26 431
4714.91 471
4715.55 487
4716.20 413
4716.85 510
4717.50 533
4718.15 496
4718.79 534
4719.44 575
4720.09 522
4720.74 547
4721.39 508
4722.03 473
4722.68 463
4723.33 475
4723.98 537
4724.63 491
4725.27 617
4725.92 565
4726.57 612
4727.22 503
4727.87 477
4728.52 453
4729.16 570
4729.81 486
4730.46 498
4731.11 585
4731.76 529
4732.41 463
4733.06 479
4733.71 483
4734.36 457
4735.00 473
4735.65 517
4736.30 533
4736.95 494
4737.60 529
4738.25 535
4738.90 534
4739.55 550
4740.20 555
4740.85 541
4741.50 515
4742.15 473
4742.80 499
4743.44 529
4744.09 544
4744.74 596
4745.39 553
4746.04 619
4746.69 623
4747.34 616
4747.99 631
4748.64 615
4749.29 624
4749.94 713
4750.59 760
4751.24 771
4751.89 825
4752.54 808
4753.19 761
4753.84 784
4754.49 665
4755.14 667
4755.79 628
4756.44 627
4757.10 570
4757.75 573
4758.40 569
4759.05 569
4759.70 525
4760.35 522
4761.00 534
4761.65 533
4762.30 560
4762.95 485
4763.60 569
4764.25 568
4764.90 504
4765.56 550
4766.21 565
4766.86 568
4767.51 596
4768.16 565
4768.81 654
4769.46 558
4770.11 528
4770.77 472
4771.42 524
4772.07 526
4772.72 553
4773.37 553
4774.02 541
4774.67 553
4775.33 578
4775.98 512
4776.63 533
4777.28 508
4777.93 484
4778.59 609
4779.24 555
4779.89 525
4780.54 570
4781.19 502
4781.85 570
4782.50 545
4783.15 571
4783.80 576
4784.46 596
4785.11 521
4785.76 581
4786.41 628
4787.07 634
4787.72 615
4788.37 548
4789.02 617
4789.68 636
4790.33 613
4790.98 628
4791.63 678
4792.29 647
4792.94 589
4793.59 571
4794.25 579
4794.90 619
4795.55 613
4796.21 578
4796.86 634
4797.51 496
4798.17 581
4798.82 580
4799.47 576
4800.13 628
4800.78 617
4801.43 515
4802.09 521
4802.74 421
4803.39 526
4804.05 565
4804.70 549
4805.35 514
4806.01 449
4806.66 515
4807.32 529
4807.97 535
4808.62 555
4809.28 618
4809.93 496
4810.59 536
4811.24 578
4811.89 535
4812.55 514
4813.20 569
4813.86 562
4814.51 618
4815.17 532
4815.82 580
4816.48 520
4817.13 605
4817.78 546
4818.44 544
4819.09 609
4819.75 582
4820.40 647
4821.06 642
4821.71 657
4822.37 600
4823.02 618
4823.68 631
4824.33 572
4824.99 622
4825.64 666
4826.30 748
4826.95 733
4827.61 688
4828.26 655
4828.92 618
4829.58 744
4830.23 706
4830.89 703
4831.54 708
4832.20 635
4832.85 697
4833.51 708
4834.16 725
4834.82 824
4835.48 826
4836.13 859
4836.79 829
4837.44 791
4838.10 824
4838.76 818
4839.41 786
4840.07 794
4840.72 802
4841.38 850
4842.04 840
4842.69 836
4843.35 892
4844.01 880
4844.66 783
4845.32 852
4845.98 963
4846.63 1057
4847.29 1043
4847.95 959
4848.60 1120
4849.26 1134
4849.92 1145
4850.57 1138
4851.23 1076
4851.89 1125
4852.54 1143
4853.20 1019
4853.86 1224
4854.51 1132
4855.17 1133
4855.83 1135
4856.49 1113
4857.14 1202
4857.80 1226
4858.46 1178
4859.12 1184
4859.77 1027
4860.43 1054
4861.09 1028
4861.75 993
4862.40 1070
4863.06 950
4863.72 883
4864.38 884
4865.03 896
4865.69 1015
4866.35 1073
4867.01 983
4867.67 924
4868.32 965
4868.98 897
4869.64 1014
4870.30 997
4870.96 905
4871.62 824
4872.27 749
4872.93 772
4873.59 855
4874.25 899
4874.91 810
4875.57 799
4876.22 815
4876.88 875
4877.54 805
4878.20 847
4878.86 900
4879.52 750
4880.18 667
4880.84 790
4881.49 721
4882.15 722
4882.81 774
4883.47 723
4884.13 717
4884.79 681
4885.45 712
4886.11 745
4886.77 740
4887.43 668
4888.09 691
4888.75 731
4889.41 683
4890.07 698
4890.72 723
4891.38 675
4892.04 757
4892.70 746
4893.36 615
4894.02 682
4894.68 626
4895.34 681
4896.00 571
4896.66 627
4897.32 707
4897.98 649
4898.64 683
4899.30 576
4899.96 602
4900.62 511
4901.28 543
4901.94 581
4902.60 578
4903.27 566
4903.93 553
4904.59 520
4905.25 486
4905.91 586
4906.57 623
4907.23 553
4907.89 572
4908.55 549
4909.21 538
4909.87 562
4910.53 575
4911.19 583
4911.85 548
4912.52 520
4913.18 522
4913.84 541
4914.50 490
4915.16 534
4915.82 589
4916.48 502
4917.14 550
4917.81 449
4918.47 484
4919.13 528
4919.79 498
4920.45 508
4921.11 482
4921.77 583
4922.44 643
4923.10 593
4923.76 521
4924.42 503
4925.08 489
4925.75 526
4926.41 521
4927.07 472
4927.73 554
4928.39 581
4929.06 495
4929.72 518
4930.38 499
4931.04 523
4931.71 496
4932.37 570
4933.03 539
4933.69 509
4934.36 508
4935.02 493
4935.68 440
4936.34 426
4937.01 447
4937.67 479
4938.33 467
4938.99 453
4939.66 521
4940.32 521
4940.98 474
4941.65 576
4942.31 500
4942.97 482
4943.63 501
4944.30 479
4944.96 536
4945.62 468
4946.29 475
4946.95 499
4947.61 518
4948.28 466
4948.94 470
4949.61 462
4950.27 492
4950.93 527
4951.60 519
4952.26 562
4952.92 524
4953.59 473
4954.25 476
4954.92 485
4955.58 494
4956.24 476
4956.91 458
4957.57 444
4958.24 454
4958.90 444
4959.56 450
4960.23 385
4960.89 394
4961.56 447
4962.22 475
4962.89 489
4963.55 497
4964.21 479
4964.88 466
4965.54 440
4966.21 524
4966.87 569
4967.54 544
4968.20 491
4968.87 496
4969.53 434
4970.20 499
4970.86 501
4971.53 505
4972.19 449
4972.86 493
4973.52 442
4974.19 547
4974.85 514
4975.52 503
4976.18 519
4976.85 549
4977.51 508
4978.18 482
4978.85 563
4979.51 543
4980.18 524
4980.84 549
4981.51 534
4982.17 498
4982.84 561
4983.50 519
4984.17 649
4984.84 683
4985.50 660
4986.17 642
4986.83 742
4987.50 783
4988.17 955
4988.83 901
4989.50 908
4990.17 847
4990.83 757
4991.50 739
4992.16 739
4992.83 589
4993.50 590
4994.16 557
4994.83 527
4995.50 550
4996.16 436
4996.83 389
4997.50 475
4998.16 505
4998.83 517
4999.50 484
5000.16 498
5000.83 483
5001.50 458
5002.17 470
5002.83 461
5003.50 491
5004.17 428
5004.83 455
5005.50 412
5006.17 389
5006.84 395
5007.50 423
5008.17 533
5008.84 498
5009.51 421
5010.17 477
5010.84 441
5011.51 474
5012.18 498
5012.84 483
5013.51 402
5014.18 395
5014.85 452
5015.52 549
5016.18 451
5016.85 436
5017.52 479
5018.19 464
5018.86 519
5019.52 526
5020.19 487
5020.86 473
5021.53 506
5022.20 505
5022.87 576
5023.54 548
5024.20 527
5024.87 476
5025.54 556
5026.21 510
5026.88 515
5027.55 547
5028.22 514
5028.88 585
5029.55 592
5030.22 515
5030.89 491
5031.56 494
5032.23 490
5032.90 543
5033.57 469
5034.24 462
5034.91 424
5035.58 505
5036.25 497
5036.91 416
5037.58 457
5038.25 431
5038.92 452
5039.59 451
5040.26 448
5040.93 483
5041.60 447
5042.27 444
5042.94 487
5043.61 500
5044.28 437
5044.95 501
5045.62 499
5046.29 497
5046.96 489
5047.63 467
5048.30 525
5048.97 476
5049.64 426
5050.31 433
5050.98 498
5051.65 444
5052.32 429
5052.99 418
5053.66 428
5054.33 440
5055.00 479
5055.68 479
5056.35 490
5057.02 510
5057.69 513
5058.36 455
5059.03 458
5059.70 403
5060.37 502
5061.04 440
5061.71 496
5062.38 422
5063.06 442
5063.73 431
5064.40 512
5065.07 593
5065.74 546
5066.41 506
5067.08 485
5067.75 505
5068.43 490
5069.10 439
5069.77 430
5070.44 479
5071.11 426
5071.78 497
5072.46 498
5073.13 439
5073.80 456
5074.47 465
5075.14 457
5075.81 456
5076.49 465
5077.16 495
5077.83 407
5078.50 453
5079.18 455
5079.85 401
5080.52 440
5081.19 484
5081.86 535
5082.54 490
5083.21 542
5083.88 508
5084.55 490
5085.23 476
5085.90 481
5086.57 541
5087.25 545
5087.92 495
5088.59 458
5089.26 531
5089.94 564
5090.61 585
5091.28 524
5091.96 498
5092.63 516
5093.30 505
5093.97 463
5094.65 477
5095.32 499
5095.99 459
5096.67 475
5097.34 473
5098.01 474
5098.69 463
5099.36 444
5100.04 434
5100.71 497
5101.38 549
5102.06 486
5102.73 509
5103.40 532
5104.08 484
5104.75 493
5105.43 524
5106.10 506
5106.77 468
5107.45 505
5108.12 479
5108.80 465
5109.47 469
5110.14 450
5110.82 454
5111.49 475
5112.17 389
5112.84 385
5113.52 446
5114.19 535
5114.87 423
5115.54 458
5116.21 543
5116.89 537
5117.56 433
5118.24 484
5118.91 475
5119.59 492
5120.26 485
5120.94 468
5121.61 465
5122.29 492
5122.96 437
5123.64 414
5124.31 494
5124.99 498
5125.66 500
5126.34 453
5127.01 472
5127.69 422
5128.37 502
5129.04 466
5129.72 496
5130.39 440
5131.07 465
5131.74 521
5132.42 451
5133.09 426
5133.77 425
5134.45 411
5135.12 429
5135.80 376
5136.47 420
5137.15 412
5137.83 467
5138.50 410
5139.18 426
5139.85 363
5140.53 409
5141.21 442
5141.88 426
5142.56 427
5143.24 427
5143.91 501
5144.59 504
5145.27 486
5145.94 405
5146.62 365
5147.30 450
5147.97 417
5148.65 446
5149.33 522
5150.00 468
5150.68 444
5151.36 458
5152.03 423
5152.71 336
5153.39 357
5154.07 425
5154.74 440
5155.42 413
5156.10 422
5156.77 443
5157.45 442
5158.13 438
5158.81 451
5159.48 455
5160.16 424
5160.84 454
5161.52 439
5162.19 411
5162.87 477
5163.55 427
5164.23 370
5164.91 426
5165.58 438
5166.26 361
5166.94 411
5167.62 455
5168.30 488
5168.97 416
5169.65 394
5170.33 502
5171.01 408
5171.69 430
5172.37 459
5173.04 485
5173.72 389
5174.40 408
5175.08 487
5175.76 484
5176.44 470
5177.11 511
5177.79 532
5178.47 489
5179.15 450
5179.83 490
5180.51 541
5181.19 548
5181.87 539
5182.55 511
5183.22 551
5183.90 513
5184.58 494
5185.26 500
5185.94 467
5186.62 455
5187.30 493
5187.98 454
5188.66 460
5189.34 465
5190.02 468
5190.70 449
5191.38 472
5192.06 421
5192.74 382
5193.42 379
5194.10 440
5194.78 344
5195.46 379
5196.14 489
5196.82 394
5197.50 439
5198.18 466
5198.86 398
5199.54 433
5200.22 403
5200.90 370
5201.58 383
5202.26 397
5202.94 368
5203.62 359
5204.30 460
5204.98 495
5205.66 416
5206.34 420
5207.02 410
5207.70 467
5208.38 447
5209.06 402
5209.74 448
5210.42 469
5211.10 446
5211.79 392
5212.47 457
5213.15 504
5213.83 446
5214.51 429
5215.19 422
5215.87 442
5216.55 406
5217.23 467
5217.92 470
5218.60 429
5219.28 430
5219.96 444
5220.64 477
5221.32 417
5222.00 435
5222.69 440
5223.37 425
5224.05 440
5224.73 463
5225.41 490
5226.10 464
5226.78 428
5227.46 415
5228.14 372
5228.82 437
5229.51 412
5230.19 484
5230.87 381
5231.55 405
5232.23 440
5232.92 412
5233.60 445
5234.28 412
5234.96 457
5235.65 417
5236.33 430
5237.01 471
5237.69 427
5238.38 478
5239.06 474
5239.74 472
5240.42 355
5241.11 392
5241.79 424
5242.47 388
5243.16 321
5243.84 403
5244.52 409
5245.21 444
5245.89 410
5246.57 351
5247.26 378
5247.94 454
5248.62 427
5249.31 456
5249.99 467
5250.67 447
5251.36 407
5252.04 422
5252.72 433
5253.41 375
5254.09 360
5254.77 398
5255.46 354
5256.14 336
5256.83 375
5257.51 421
5258.19 428
5258.88 417
5259.56 402
5260.25 384
5260.93 437
5261.61 464
5262.30 381
5262.98 484
5263.67 420
5264.35 443
5265.04 457
5265.72 434
5266.40 409
5267.09 413
5267.77 452
5268.46 477
5269.14 471
5269.83 422
5270.51 378
5271.20 385
5271.88 424
5272.57 409
5273.25 429
5273.94 418
5274.62 428
5275.31 474
5275.99 405
5276.68 422
5277.36 402
5278.05 447
5278.73 449
5279.42 438
5280.10 465
5280.79 390
5281.47 418
5282.16 446
5282.85 434
5283.53 518
5284.22 477
5284.90 476
5285.59 433
5286.27 379
5286.96 450
5287.65 410
5288.33 435
5289.02 480
5289.70 504
5290.39 434
5291.08 443
5291.76 429
5292.45 451
5293.13 418
5293.82 399
5294.51 468
5295.19 436
5295.88 431
5296.57 469
5297.25 508
5297.94 537
5298.63 503
5299.31 496
5300.00 495
5300.69 607
5301.37 562
5302.06 521
5302.75 551
5303.43 516
5304.12 455
5304.81 447
5305.49 441
5306.18 411
5306.87 445
5307.56 483
5308.24 414
5308.93 457
5309.62 456
5310.30 432
5310.99 542
5311.68 511
5312.37 459
5313.05 473
5313.74 432
5314.43 428
5315.12 420
5315.81 452
5316.49 488
5317.18 513
5317.87 457
5318.56 522
5319.24 553
5319.93 523
5320.62 612
5321.31 490
5322.00 518
5322.68 473
5323.37 512
5324.06 522
5324.75 463
5325.44 415
5326.13 476
5326.81 437
5327.50 489
5328.19 466
5328.88 448
5329.57 419
5330.26 427
5330.95 486
5331.63 520
5332.32 460
5333.01 517
5333.70 466
5334.39 465
5335.08 515
5335.77 531
5336.46 486
5337.15 481
5337.84 472
5338.52 488
5339.21 466
5339.90 524
5340.59 430
5341.28 467
5341.97 463
5342.66 553
5343.35 509
5344.04 466
5344.73 547
5345.42 610
5346.11 554
5346.80 589
5347.49 639
5348.18 656
5348.87 670
5349.56 705
5350.25 851
5350.94 769
5351.63 707
5352.32 606
5353.01 662
5353.70 613
5354.39 535
5355.08 484
5355.77 483
5356.46 571
5357.15 465
5357.84 461
5358.53 483
5359.22 495
5359.91 450
5360.60 439
5361.29 461
5361.98 463
5362.67 486
5363.36 429
5364.06 505
5364.75 494
5365.44 432
5366.13 429
5366.82 436
5367.51 484
5368.20 398
5368.89 412
5369.58 435
5370.27 521
5370.97 475
5371.66 457
5372.35 454
5373.04 485
5373.73 538
5374.42 559
5375.11 477
5375.81 421
5376.50 418
5377.19 475
5377.88 403
5378.57 367
5379.26 343
5379.96 420
5380.65 470
5381.34 471
5382.03 481
5382.72 403
5383.42 428
5384.11 403
5384.80 512
5385.49 488
5386.19 510
5386.88 478
5387.57 487
5388.26 460
5388.96 488
5389.65 510
5390.34 518
5391.03 512
5391.73 512
5392.42 510
5393.11 448
5393.80 492
5394.50 497
5395.19 447
5395.88 418
5396.57 413
5397.27 466
5397.96 488
5398.65 458
5399.35 403
5400.04 483
5400.73 449
5401.43 377
5402.12 380
5402.81 410
5403.51 424
5404.20 368
5404.89 363
5405.59 445
5406.28 428
5406.97 466
5407.67 454
5408.36 420
5409.06 436
5409.75 419
5410.44 451
5411.14 433
5411.83 459
5412.52 494
5413.22 488
5413.91 521
5414.61 459
5415.30 496
5415.99 432
5416.69 466
5417.38 535
5418.08 525
5418.77 479
5419.47 467
5420.16 484
5420.86 503
5421.55 500
5422.24 481
5422.94 459
5423.63 446
5424.33 481
5425.02 444
5425.72 519
5426.41 473
5427.11 440
5427.80 456
5428.50 505
5429.19 496
5429.89 490
5430.58 412
5431.28 460
5431.97 436
5432.67 506
5433.36 521
5434.06 555
5434.75 568
5435.45 478
5436.15 513
5436.84 529
5437.54 581
5438.23 519
5438.93 576
5439.62 522
5440.32 526
5441.01 578
5441.71 515
5442.41 489
5443.10 545
5443.80 541
5444.49 565
5445.19 642
5445.89 601
5446.58 590
5447.28 615
5447.98 675
5448.67 678
5449.37 644
5450.06 629
5450.76 620
5451.46 558
5452.15 561
5452.85 543
5453.55 612
5454.24 606
5454.94 609
5455.64 583
5456.33 529
5457.03 575
5457.73 575
5458.42 545
5459.12 582
5459.82 659
5460.51 545
5461.21 534
5461.91 540
5462.61 626
5463.30 666
5464.00 651
5464.70 629
5465.40 636
5466.09 589
5466.79 633
5467.49 631
5468.18 629
5468.88 590
5469.58 625
5470.28 638
5470.98 651
5471.67 770
5472.37 626
5473.07 629
5473.77 683
5474.46 645
5475.16 628
5475.86 724
5476.56 792
5477.26 893
5477.95 963
5478.65 930
5479.35 999
5480.05 1026
5480.75 981
5481.45 973
5482.14 953
5482.84 922
5483.54 786
5484.24 701
5484.94 725
5485.64 705
5486.34 769
5487.03 757
5487.73 778
5488.43 694
5489.13 721
5489.83 735
5490.53 806
5491.23 829
5491.93 732
5492.63 805
5493.33 797
5494.02 804
5494.72 789
5495.42 806
5496.12 919
5496.82 956
5497.52 943
5498.22 1002
5498.92 1169
5499.62 1319
5500.32 1222
5501.02 1254
5501.72 1311
5502.42 1293
5503.12 1174
5503.82 1051
5504.52 895
5505.22 824
5505.92 768
5506.62 747
5507.32 735
5508.02 770
5508.72 682
5509.42 672
5510.12 728
5510.82 650
5511.52 689
5512.22 726
5512.92 637
5513.62 726
5514.32 610
5515.02 580
5515.72 631
5516.42 692
5517.12 656
5517.82 602
5518.52 603
5519.22 632
5519.93 529
5520.63 549
5521.33 527
5522.03 518
5522.73 492
5523.43 520
5524.13 495
5524.83 546
5525.53 532
5526.23 547
5526.94 543
5527.64 538
5528.34 505
5529.04 543
5529.74 482
5530.44 528
5531.14 503
5531.85 482
5532.55 584
5533.25 524
5533.95 472
5534.65 538
5535.35 528
5536.06 546
5536.76 485
5537.46 536
5538.16 533
5538.86 496
5539.57 549
5540.27 532
5540.97 515
5541.67 494
5542.37 527
5543.08 502
5543.78 474
5544.48 482
5545.18 473
5545.89 472
5546.59 505
5547.29 464
5547.99 449
5548.70 484
5549.40 462
5550.10 448
5550.81 395
5551.51 485
5552.21 491
5552.91 552
5553.62 501
5554.32 492
5555.02 443
5555.73 458
5556.43 567
5557.13 454
5557.84 521
5558.54 476
5559.24 494
5559.95 475
5560.65 370
5561.35 410
5562.06 511
5562.76 481
5563.46 446
5564.17 448
5564.87 421
5565.57 521
5566.28 510
5566.98 465
5567.69 492
5568.39 468
5569.09 494
5569.80 440
5570.50 446
5571.21 490
5571.91 500
5572.61 470
5573.32 387
5574.02 423
5574.73 398
5575.43 378
5576.14 426
5576.84 445
5577.54 488
5578.25 501
5578.95 474
5579.66 449
5580.36 420
5581.07 436
5581.77 449
5582.48 431
5583.18 468
5583.89 426
5584.59 454
5585.30 408
5586.00 402
5586.71 383
5587.41 436
5588.12 459
5588.82 399
5589.53 423
5590.23 412
5590.94 459
5591.64 431
5592.35 496
5593.05 459
5593.76 509
5594.47 455
5595.17 369
5595.88 429
5596.58 425
5597.29 457
5597.99 388
5598.70 371
5599.41 431
5600.11 410
5600.82 444
5601.52 475
5602.23 454
5602.94 430
5603.64 497
5604.35 475
5605.05 413
5605.76 436
5606.47 429
5607.17 389
5607.88 410
5608.59 389
5609.29 349
5610.00 418
5610.70 458
5611.41 497
5612.12 414
5612.82 443
5613.53 399
5614.24 416
5614.95 449
5615.65 434
5616.36 436
5617.07 413
5617.77 383
5618.48 440
5619.19 410
5619.89 460
5620.60 396
5621.31 393
5622.02 425
5622.72 458
5623.43 461
5624.14 453
5624.85 403
5625.55 395
5626.26 448
5626.97 465
5627.68 464
5628.38 406
5629.09 374
5629.80 374
5630.51 450
5631.21 455
5631.92 455
5632.63 480
5633.34 460
5634.05 405
5634.75 462
5635.46 431
5636.17 424
5636.88 440
5637.59 464
5638.30 413
5639.00 452
5639.71 456
5640.42 515
5641.13 434
5641.84 458
5642.55 447
5643.26 435
5643.96 359
5644.67 421
5645.38 368
5646.09 462
5646.80 424
5647.51 439
5648.22 409
5648.93 389
5649.64 409
5650.34 434
5651.05 413
5651.76 468
5652.47 432
5653.18 462
5653.89 501
5654.60 510
5655.31 507
5656.02 491
5656.73 444
5657.44 525
5658.15 483
5658.86 531
5659.57 499
5660.28 452
5660.99 476
5661.70 480
5662.41 479
5663.12 460
5663.83 413
5664.54 431
5665.25 455
5665.96 446
5666.67 471
5667.38 475
5668.09 440
5668.80 472
5669.51 516
5670.22 475
5670.93 453
5671.64 450
5672.35 404
5673.06 396
5673.77 441
5674.48 464
5675.19 413
5675.90 369
5676.61 398
5677.32 367
5678.03 383
5678.74 410
5679.45 376
5680.17 482
5680.88 515
5681.59 474
5682.30 514
5683.01 543
5683.72 571
5684.43 570
5685.14 525
5685.85 530
5686.57 453
5687.28 508
5687.99 472
5688.70 451
5689.41 438
5690.12 425
5690.84 416
5691.55 445
5692.26 517
5692.97 466
5693.68 461
5694.39 413
5695.11 393
5695.82 428
5696.53 424
5697.24 420
5697.95 403
5698.67 448
5699.38 533
5700.09 521
5700.80 476
5701.51 440
5702.23 458
5702.94 421
5703.65 398
5704.36 466
5705.08 420
5705.79 455
5706.50 412
5707.21 384
5707.93 388
5708.64 361
5709.35 384
5710.07 398
5710.78 388
5711.49 440
5712.20 513
5712.92 431
5713.63 485
5714.34 384
5715.06 397
5715.77 434
5716.48 428
5717.20 431
5717.91 410
5718.62 380
5719.34 391
5720.05 437
5720.76 437
5721.48 469
5722.19 459
5722.90 481
5723.62 477
5724.33 415
5725.05 412
5725.76 466
5726.47 445
5727.19 384
5727.90 435
5728.61 421
5729.33 461
5730.04 491
5730.76 428
5731.47 459
5732.19 461
5732.90 468
5733.61 453
5734.33 431
5735.04 456
5735.76 460
5736.47 471
5737.19 462
5737.90 413
5738.61 415
5739.33 459
5740.04 441
5740.76 432
5741.47 420
5742.19 395
5742.90 369
5743.62 450
5744.33 508
5745.05 471
5745.76 477
5746.48 453
5747.19 522
5747.91 422
5748.62 428
5749.34 455
5750.05 474
5750.77 483
5751.49 513
5752.20 512
5752.92 447
5753.63 449
5754.35 470
5755.06 451
5755.78 404
5756.49 470
5757.21 456
5757.93 489
5758.64 508
5759.36 487
5760.07 420
5760.79 474
5761.51 485
5762.22 537
5762.94 466
5763.65 487
5764.37 474
5765.09 424
5765.80 416
5766.52 400
5767.24 435
5767.95 448
5768.67 539
5769.39 494
5770.10 441
5770.82 481
5771.53 434
5772.25 475
5772.97 474
5773.69 463
5774.40 468
5775.12 480
5775.84 531
5776.55 522
5777.27 539
5777.99 537
5778.70 531
5779.42 552
5780.14 557
5780.86 555
5781.57 580
5782.29 571
5783.01 553
5783.72 554
5784.44 544
5785.16 535
5785.88 492
5786.59 507
5787.31 587
5788.03 545
5788.75 557
5789.47 584
5790.18 559
5790.90 521
5791.62 544
5792.34 623
5793.06 616
5793.77 631
5794.49 616
5795.21 639
5795.93 683
5796.65 828
5797.36 798
5798.08 915
5798.80 1016
5799.52 1170
5800.24 1281
5800.96 1381
5801.67 1518
5802.39 1378
5803.11 1245
5803.83 1252
5804.55 1218
5805.27 1096
5805.99 919
5806.71 875
5807.42 775
5808.14 781
5808.86 769
5809.58 792
5810.30 708
5811.02 692
5811.74 727
5812.46 771
5813.18 673
5813.90 631
5814.62 713
5815.34 676
5816.05 655
5816.77 752
5817.49 728
5818.21 694
5818.93 694
5819.65 715
5820.37 682
5821.09 631
5821.81 655
5822.53 692
5823.25 636
5823.97 637
5824.69 592
5825.41 635
5826.13 684
5826.85 615
5827.57 608
5828.29 559
5829.01 556
5829.73 528
5830.45 550
5831.17 619
5831.89 647
5832.61 545
5833.33 582
5834.05 567
5834.78 615
5835.50 623
5836.22 604
5836.94 619
5837.66 608
5838.38 596
5839.10 579
5839.82 531
5840.54 550
5841.26 559
5841.98 540
5842.70 524
5843.43 566
5844.15 601
5844.87 568
5845.59 595
5846.31 566
5847.03 547
5847.75 609
5848.47 599
5849.20 613
5849.92 535
5850.64 548
5851.36 611
5852.08 615
5852.80 592
5853.53 584
5854.25 586
5854.97 592
5855.69 534
5856.41 523
5857.14 481
5857.86 526
5858.58 538
5859.30 560
5860.02 561
5860.75 609
5861.47 607
5862.19 603
5862.91 548
5863.64 641
5864.36 668
5865.08 613
5865.80 571
5866.52 579
5867.25 632
5867.97 609
5868.69 576
5869.42 528
5870.14 584
5870.86 534
5871.58 604
5872.31 629
5873.03 671
5873.75 646
5874.48 495
5875.20 581
5875.92 573
5876.65 540
5877.37 588
5878.09 616
5878.81 607
5879.54 579
5880.26 562
5880.99 594
5881.71 609
5882.43 557
5883.16 599
5883.88 610
5884.60 626
5885.33 636
5886.05 565
5886.77 543
5887.50 567
5888.22 602
5888.95 674
5889.67 565
5890.39 554
5891.12 626
5891.84 604
5892.57 570
5893.29 543
5894.01 499
5894.74 523
5895.46 552
5896.19 534
5896.91 569
5897.64 601
5898.36 652
5899.09 668
5899.81 574
5900.53 686
5901.26 748
5901.98 720
5902.71 677
5903.43 631
5904.16 638
5904.88 638
5905.61 659
5906.33 561
5907.06 596
5907.78 703
5908.51 661
5909.23 673
5909.96 714
5910.68 662
5911.41 675
5912.14 649
5912.86 625
5913.59 677
5914.31 651
5915.04 779
5915.76 697
5916.49 696
5917.21 670
5917.94 682
5918.67 679
5919.39 712
5920.12 736
5920.84 746
5921.57 641
5922.29 647
5923.02 752
5923.75 730
5924.47 715
5925.20 751
5925.93 761
5926.65 856
5927.38 767
5928.10 771
5928.83 693
5929.56 762
5930.28 774
5931.01 850
5931.74 797
5932.46 900
5933.19 925
5933.92 968
5934.64 1067
5935.37 976
5936.10 905
5936.82 995
5937.55 1011
5938.28 972
5939.00 1087
5939.73 1061
5940.46 977
5941.19 972
5941.91 994
5942.64 1062
5943.37 1028
5944.09 1116
5944.82 1061
5945.55 1098
5946.28 1072
5947.00 1068
5947.73 1132
5948.46 1129
5949.19 1222
5949.92 1282
5950.64 1255
5951.37 1457
5952.10 1469
5952.83 1402
5953.55 1326
5954.28 1269
5955.01 1385
5955.74 1353
5956.47 1326
5957.19 1340
5957.92 1256
5958.65 1371
5959.38 1386
5960.11 1321
5960.84 1458
5961.56 1445
5962.29 1469
5963.02 1510
5963.75 1523
5964.48 1629
5965.21 1773
5965.94 1763
5966.66 1724
5967.39 1791
5968.12 1809
5968.85 1808
5969.58 1816
5970.31 1741
5971.04 1766
5971.77 1728
5972.50 1542
5973.22 1505
5973.95 1669
5974.68 1660
5975.41 1581
5976.14 1673
5976.87 1761
5977.60 1624
5978.33 1633
5979.06 1727
5979.79 1718
5980.52 1678
5981.25 1764
5981.98 1876
5982.71 1863
5983.44 1811
5984.17 1849
5984.90 1760
5985.63 1770
5986.36 1871
5987.09 1821
5987.82 1801
5988.55 1752
5989.28 1769
5990.01 1914
5990.74 1806
5991.47 1904
5992.20 1909
5992.93 1823
5993.66 1930
5994.39 2024
5995.12 2048
5995.85 2063
5996.58 1981
5997.31 2093
5998.04 2070
5998.77 2035
5999.50 1985
6000.23 2012
6000.96 2149
6001.69 2005
6002.42 1985
6003.16 1930
6003.89 1945
6004.62 1953
6005.35 1885
6006.08 2076
6006.81 2213
6007.54 2328
6008.27 2675
6009.00 2846
6009.74 3242
6010.47 3848
6011.20 4302
6011.93 4699
6012.66 4888
6013.39 4837
6014.13 4899
6014.86 4777
6015.59 4555
6016.32 4136
6017.05 3711
6017.78 3175
6018.52 2897
6019.25 2480
6019.98 2196
6020.71 1924
6021.44 1754
6022.18 1629
6022.91 1552
6023.64 1457
6024.37 1500
6025.10 1478
6025.84 1283
6026.57 1336
6027.30 1349
6028.03 1384
6028.77 1490
6029.50 1352
6030.23 1234
6030.96 1394
6031.70 1238
6032.43 1236
6033.16 1148
6033.90 1167
6034.63 1225
6035.36 1210
6036.09 1268
6036.83 1338
6037.56 1228
6038.29 1256
6039.03 1303
6039.76 1261
6040.49 1310
6041.23 1307
6041.96 1377
6042.69 1424
6043.43 1522
6044.16 1505
6044.89 1467
6045.63 1497
6046.36 1511
6047.09 1583
6047.83 1660
6048.56 1630
6049.29 1651
6050.03 1829
6050.76 1914
6051.50 1893
6052.23 1911
6052.96 1839
6053.70 1918
6054.43 1804
6055.17 1810
6055.90 1659
6056.63 1533
6057.37 1617
6058.10 1560
6058.84 1499
6059.57 1354
6060.31 1511
6061.04 1455
6061.77 1454
6062.51 1319
6063.24 1441
6063.98 1374
6064.71 1331
6065.45 1444
6066.18 1383
6066.92 1357
6067.65 1378
6068.39 1322
6069.12 1382
6069.86 1271
6070.59 1179
6071.33 1251
6072.06 1296
6072.80 1128
6073.53 1205
6074.27 1125
6075.00 1084
6075.74 1207
6076.47 1217
6077.21 1107
6077.95 1081
6078.68 1131
6079.42 1104
6080.15 1049
6080.89 1077
6081.62 1063
6082.36 995
6083.09 1035
6083.83 1057
6084.57 1102
6085.30 1114
6086.04 1023
6086.77 996
6087.51 1041
6088.25 1035
6088.98 1039
6089.72 968
6090.46 1097
6091.19 1040
6091.93 1120
6092.66 1137
6093.40 1067
6094.14 1110
6094.87 1013
6095.61 976
6096.35 1052
6097.08 1018
6097.82 1047
6098.56 987
6099.29 909
6100.03 898
6100.77 912
6101.50 968
6102.24 941
6102.98 915
6103.72 949
6104.45 898
6105.19 944
6105.93 794
6106.66 901
6107.40 858
6108.14 959
6108.88 969
6109.61 939
6110.35 926
6111.09 974
6111.83 947
6112.56 946
6113.30 998
6114.04 1012
6114.78 1029
6115.51 979
6116.25 953
6116.99 938
6117.73 947
6118.47 947
6119.20 838
6119.94 948
6120.68 990
6121.42 971
6122.16 981
6122.89 1055
6123.63 1025
6124.37 1031
6125.11 1031
6125.85 1059
6126.59 1127
6127.32 1040
6128.06 995
6128.80 1072
6129.54 1028
6130.28 1068
6131.02 1061
6131.76 1043
6132.49 1060
6133.23 1022
6133.97 1109
6134.71 1035
6135.45 1051
6136.19 1085
6136.93 1083
6137.67 1111
6138.41 1064
6139.15 1155
6139.88 1131
6140.62 1117
6141.36 1224
6142.10 1145
6142.84 1075
6143.58 1041
6144.32 1144
6145.06 1124
6145.80 1153
6146.54 1135
6147.28 1188
6148.02 1235
6148.76 1166
6149.50 1198
6150.24 1255
6150.98 1303
6151.72 1243
6152.46 1279
6153.20 1305
6153.94 1284
6154.68 1250
6155.42 1277
6156.16 1267
6156.90 1319
6157.64 1337
6158.38 1322
6159.12 1293
6159.86 1353
6160.60 1340
6161.34 1465
6162.08 1477
6162.82 1536
6163.56 1609
6164.30 1737
6165.05 1787
6165.79 1876
6166.53 1784
6167.27 1745
6168.01 1775
6168.75 1887
6169.49 1845
6170.23 1838
6170.97 1719
6171.71 1714
6172.46 1816
6173.20 1744
6173.94 1675
6174.68 1747
6175.42 1728
6176.16 1751
6176.90 1608
6177.64 1681
6178.39 1795
6179.13 1693
6179.87 1722
6180.61 1714
6181.35 1801
6182.09 1804
6182.84 1858
6183.58 1960
6184.32 1872
6185.06 1816
6185.80 1669
6186.55 1891
6187.29 1963
6188.03 1900
6188.77 2082
6189.52 2065
6190.26 2151
6191.00 2114
6191.74 2083
6192.48 2206
6193.23 2404
6193.97 2257
6194.71 2218
6195.45 2301
6196.20 2192
6196.94 2286
6197.68 2204
6198.43 2143
6199.17 2311
6199.91 2396
6200.65 2464
6201.40 2602
6202.14 2782
6202.88 2950
6203.63 3495
6204.37 3930
6205.11 4755
6205.86 5968
6206.60 6632
6207.34 7519
6208.09 8243
6208.83 8225
6209.57 8488
6210.32 8111
6211.06 7549
6211.80 6879
6212.55 5987
6213.29 4892
6214.03 4309
6214.78 3617
6215.52 2928
6216.26 2656
6217.01 2351
6217.75 2046
6218.50 1815
6219.24 1863
6219.98 1852
6220.73 1757
6221.47 1738
6222.22 1851
6222.96 1759
6223.71 1785
6224.45 1834
6225.19 1716
6225.94 1717
6226.68 1661
6227.43 1363
6228.17 1290
6228.92 1244
6229.66 1268
6230.41 1190
6231.15 1170
6231.90 1202
6232.64 1126
6233.39 1205
6234.13 1204
6234.87 1179
6235.62 1229
6236.36 1306
6237.11 1395
6237.86 1428
6238.60 1517
6239.35 1517
6240.09 1362
6240.84 1398
6241.58 1372
6242.33 1456
6243.07 1411
6243.82 1451
6244.56 1358
6245.31 1400
6246.05 1361
6246.80 1354
6247.55 1479
6248.29 1467
6249.04 1469
6249.78 1360
6250.53 1389
6251.27 1283
6252.02 1308
6252.77 1289
6253.51 1283
6254.26 1323
6255.01 1242
6255.75 1245
6256.50 1237
6257.24 1166
6257.99 1216
6258.74 1331
6259.48 1266
6260.23 1234
6260.98 1153
6261.72 1313
6262.47 1212
6263.22 1315
6263.96 1244
6264.71 1118
6265.46 1100
6266.20 1097
6266.95 1111
6267.70 1132
6268.44 1126
6269.19 1151
6269.94 1156
6270.68 1213
6271.43 1089
6272.18 1038
6272.93 1068
6273.67 1104
6274.42 1196
6275.17 1158
6275.92 1163
6276.66 1172
6277.41 1125
6278.16 1202
6278.91 1058
6279.65 1115
6280.40 1007
6281.15 970
6281.90 1020
6282.64 947
6283.39 941
6284.14 946
6284.89 938
6285.64 940
6286.38 858
6287.13 845
6287.88 871
6288.63 898
6289.38 806
6290.12 833
6290.87 837
6291.62 816
6292.37 834
6293.12 786
6293.87 777
6294.61 807
6295.36 815
6296.11 784
6296.86 783
6297.61 769
6298.36 785
6299.11 776
6299.86 791
6300.60 781
6301.35 771
6302.10 735
6302.85 721
6303.60 746
6304.35 777
6305.10 755
6305.85 740
6306.60 766
6307.35 785
6308.10 765
6308.85 791
6309.59 848
6310.34 794
6311.09 797
6311.84 810
6312.59 785
6313.34 804
6314.09 784
6314.84 728
6315.59 705
6316.34 709
6317.09 729
6317.84 773
6318.59 737
6319.34 711
6320.09 689
6320.84 746
6321.59 709
6322.34 739
6323.09 706
6323.84 689
6324.59 688
6325.34 671
6326.09 661
6326.84 658
6327.59 684
6328.34 628
6329.09 632
6329.85 633
6330.60 666
6331.35 641
6332.10 753
6332.85 744
6333.60 697
6334.35 737
6335.10 695
6335.85 676
6336.60 674
6337.35 683
6338.10 675
6338.86 694
6339.61 634
6340.36 606
6341.11 669
6341.86 614
6342.61 597
6343.36 571
6344.12 618
6344.87 661
6345.62 699
6346.37 693
6347.12 661
6347.87 683
6348.62 657
6349.38 687
6350.13 855
6350.88 799
6351.63 741
6352.38 767
6353.14 733
6353.89 711
6354.64 764
6355.39 735
6356.14 679
6356.90 697
6357.65 669
6358.40 727
6359.15 672
6359.91 649
6360.66 624
6361.41 636
6362.16 667
6362.92 616
6363.67 651
6364.42 663
6365.17 645
6365.93 636
6366.68 627
6367.43 650
6368.19 674
6368.94 665
6369.69 696
6370.44 655
6371.20 644
6371.95 674
6372.70 631
6373.46 729
6374.21 785
6374.96 714
6375.72 731
6376.47 639
6377.22 616
6377.98 632
6378.73 708
6379.48 624
6380.24 632
6380.99 636
6381.75 656
6382.50 668
6383.25 630
6384.01 633
6384.76 623
6385.51 702
6386.27 630
6387.02 642
6387.78 548
6388.53 544
6389.28 635
6390.04 626
6390.79 620
6391.55 665
6392.30 631
6393.06 601
6393.81 660
6394.56 688
6395.32 663
6396.07 672
6396.83 681
6397.58 694
6398.34 597
6399.09 651
6399.85 669
6400.60 641
6401.36 589
6402.11 644
6402.87 616
6403.62 619
6404.38 655
6405.13 699
6405.89 734
6406.64 668
6407.40 797
6408.15 790
6408.91 872
6409.66 825
6410.42 788
6411.17 760
6411.93 700
6412.68 741
6413.44 713
6414.20 654
6414.95 721
6415.71 699
6416.46 693
6417.22 653
6417.97 669
6418.73 660
6419.49 622
6420.24 676
6421.00 621
6421.75 642
6422.51 746
6423.27 656
6424.02 653
6424.78 631
6425.54 642
6426.29 613
6427.05 663
6427.80 696
6428.56 650
6429.32 624
6430.07 640
6430.83 690
6431.59 678
6432.34 712
6433.10 785
6433.86 694
6434.61 669
6435.37 697
6436.13 681
6436.88 698
6437.64 679
6438.40 724
6439.16 636
6439.91 635
6440.67 745
6441.43 743
6442.18 790
6442.94 724
6443.70 740
6444.46 710
6445.21 674
6445.97 740
6446.73 701
6447.49 731
6448.24 788
6449.00 763
6449.76 741
6450.52 800
6451.28 756
6452.03 768
6452.79 852
6453.55 869
6454.31 821
6455.06 795
6455.82 820
6456.58 965
6457.34 872
6458.10 883
6458.86 789
6459.61 849
6460.37 853
6461.13 876
6461.89 914
6462.65 875
6463.41 952
6464.16 900
6464.92 840
6465.68 959
6466.44 942
6467.20 1066
6467.96 1077
6468.72 1022
6469.48 944
6470.23 988
6470.99 1017
6471.75 1026
6472.51 1129
6473.27 987
6474.03 1035
6474.79 1102
6475.55 1119
6476.31 1065
6477.07 1066
6477.83 1119
6478.59 1128
6479.35 1052
6480.10 1074
6480.86 1093
6481.62 1083
6482.38 1138
6483.14 1145
6483.90 1183
6484.66 1206
6485.42 1279
6486.18 1279
6486.94 1292
6487.70 1299
6488.46 1296
6489.22 1335
6489.98 1310
6490.74 1265
6491.50 1349
6492.26 1455
6493.02 1477
6493.78 1623
6494.54 1608
6495.30 1546
6496.06 1549
6496.82 1437
6497.59 1608
6498.35 1512
6499.11 1532
6499.87 1548
6500.63 1494
6501.39 1561
6502.15 1658
6502.91 1512
6503.67 1541
6504.43 1610
6505.19 1698
6505.95 1648
6506.71 1756
6507.48 1658
6508.24 1781
6509.00 1822
6509.76 1804
6510.52 1796
6511.28 1943
6512.04 1782
6512.80 1725
6513.57 1857
6514.33 1830
6515.09 1909
6515.85 1890
6516.61 1903
6517.37 1959
6518.14 1995
6518.90 2094
6519.66 2217
6520.42 2150
6521.18 2207
6521.95 2306
6522.71 2592
6523.47 2598
6524.23 2834
6524.99 2886
6525.76 3100
6526.52 3318
6527.28 3358
6528.04 3267
6528.80 3348
6529.57 3488
6530.33 3563
6531.09 3422
6531.85 3829
6532.62 4420
6533.38 4893
6534.14 5540
6534.91 5936
6535.67 6127
6536.43 6397
6537.19 6225
6537.96 5903
6538.72 5186
6539.48 4455
6540.25 4058
6541.01 3526
6541.77 2964
6542.53 2482
6543.30 2101
6544.06 1977
6544.82 1836
6545.59 1646
6546.35 1504
6547.11 1597
6547.88 1577
6548.64 1482
6549.41 1439
6550.17 1431
6550.93 1491
6551.70 1492
6552.46 1464
6553.22 1478
6553.99 1457
6554.75 1350
6555.52 1393
6556.28 1396
6557.04 1352
6557.81 1423
6558.57 1407
6559.34 1440
6560.10 1395
6560.86 1468
6561.63 1526
6562.39 1517
6563.16 1619
6563.92 1637
6564.69 1552
6565.45 1557
6566.21 1570
6566.98 1568
6567.74 1590
6568.51 1650
6569.27 1578
6570.04 1643
6570.80 1546
6571.57 1669
6572.33 1714
6573.10 1771
6573.86 1902
6574.63 1778
6575.39 1938
6576.16 1942
6576.92 1863
6577.69 1734
6578.45 1839
6579.22 1760
6579.98 1685
6580.75 1732
6581.51 1800
6582.28 1760
6583.05 1656
6583.81 1685
6584.58 1775
6585.34 1703
6586.11 1671
6586.87 1743
6587.64 1780
6588.41 1832
6589.17 1985
6589.94 2044
6590.70 2197
6591.47 2239
6592.24 2285
6593.00 2447
6593.77 2491
6594.53 2538
6595.30 2510
6596.07 2379
6596.83 2352
6597.60 2254
6598.37 2066
6599.13 1999
6599.90 1798
6600.66 1724
6601.43 1662
6602.20 1585
6602.96 1568
6603.73 1601
6604.50 1629
6605.26 1601
6606.03 1663
6606.80 1655
6607.57 1721
6608.33 1714
6609.10 1750
6609.87 1686
6610.63 1626
6611.40 1704
6612.17 1658
6612.94 1493
6613.70 1422
6614.47 1361
6615.24 1332
6616.00 1273
6616.77 1269
6617.54 1316
6618.31 1275
6619.08 1219
6619.84 1167
6620.61 1220
6621.38 1278
6622.15 1176
6622.91 1127
6623.68 1102
6624.45 1169
6625.22 1189
6625.99 1090
6626.75 1216
6627.52 1171
6628.29 1229
6629.06 1340
6629.83 1371
6630.59 1467
6631.36 1660
6632.13 1808
6632.90 1935
6633.67 1900
6634.44 2031
6635.21 1999
6635.97 1962
6636.74 1804
6637.51 1663
6638.28 1556
6639.05 1501
6639.82 1380
6640.59 1282
6641.36 1231
6642.12 1245
6642.89 1152
6643.66 1193
6644.43 1134
6645.20 1087
6645.97 997
6646.74 985
6647.51 1059
6648.28 1056
6649.05 1131
6649.82 1121
6650.59 1032
6651.36 1091
6652.12 1009
6652.89 1144
6653.66 1119
6654.43 1149
6655.20 1148
6655.97 1099
6656.74 1107
6657.51 990
6658.28 1003
6659.05 1048
6659.82 1054
6660.59 1083
6661.36 927
6662.13 978
6662.90 1010
6663.67 1047
6664.44 1029
6665.21 992
6665.98 973
6666.75 994
6667.52 1054
6668.30 1013
6669.07 986
6669.84 1134
6670.61 1131
6671.38 1094
6672.15 1004
6672.92 1008
6673.69 978
6674.46 1004
6675.23 1105
6676.00 1126
6676.77 1023
6677.54 1038
6678.32 1111
6679.09 1073
6679.86 1104
6680.63 1071
6681.40 1094
6682.17 1184
6682.94 1145
6683.71 1180
6684.49 1231
6685.26 1229
6686.03 1259
6686.80 1100
6687.57 1115
6688.34 1052
6689.11 973
6689.89 1003
6690.66 1032
6691.43 1010
6692.20 1005
6692.97 970
6693.75 1067
6694.52 980
6695.29 1018
6696.06 892
6696.83 896
6697.61 941
6698.38 909
6699.15 912
6699.92 927
6700.70 916
6701.47 892
6702.24 836
6703.01 903
6703.79 907
6704.56 827
6705.33 848
6706.10 955
6706.88 880
6707.65 836
6708.42 813
6709.19 878
6709.97 899
6710.74 833
6711.51 849
6712.29 813
6713.06 820
6713.83 877
6714.61 776
6715.38 769
6716.15 803
6716.92 821
6717.70 776
6718.47 827
6719.24 837
6720.02 790
6720.79 821
6721.57 819
6722.34 812
6723.11 811
6723.89 859
6724.66 877
6725.43 828
6726.21 799
6726.98 757
6727.76 745
6728.53 802
6729.30 753
6730.08 813
6730.85 808
6731.63 860
6732.40 971
6733.17 900
6733.95 767
6734.72 860
6735.50 861
6736.27 934
6737.05 821
6737.82 828
6738.59 816
6739.37 887
6740.14 945
6740.92 837
6741.69 776
6742.47 880
6743.24 867
6744.02 815
6744.79 823
6745.57 889
6746.34 887
6747.12 873
6747.89 845
6748.67 945
6749.44 1081
6750.22 1075
6750.99 1095
6751.77 1185
6752.54 1238
6753.32 1182
6754.09 1188
6754.87 1176
6755.65 1008
6756.42 953
6757.20 890
6757.97 902
6758.75 855
6759.52 877
6760.30 824
6761.08 820
6761.85 762
6762.63 768
6763.40 792
6764.18 817
6764.96 810
6765.73 853
6766.51 801
6767.28 789
6768.06 750
6768.84 723
6769.61 749
6770.39 741
6771.17 754
6771.94 749
6772.72 702
6773.50 701
6774.27 795
6775.05 754
6775.82 669
6776.60 783
6777.38 822
6778.16 807
6778.93 689
6779.71 748
6780.49 689
6781.26 725
6782.04 739
6782.82 693
6783.59 640
6784.37 752
6785.15 687
6785.93 673
6786.70 730
6787.48 654
6788.26 649
6789.04 676
6789.81 646
6790.59 663
6791.37 610
6792.15 620
6792.92 642
6793.70 692
6794.48 712
6795.26 694
6796.03 669
6796.81 643
6797.59 628
6798.37 623
6799.15 692
6799.92 678
6800.70 686
6801.48 699
6802.26 643
6803.04 705
6803.81 718
6804.59 713
6805.37 684
6806.15 700
6806.93 637
6807.71 677
6808.49 649
6809.26 613
6810.04 566
6810.82 586
6811.60 648
6812.38 613
6813.16 661
6813.94 662
6814.72 625
6815.49 707
6816.27 633
6817.05 698
6817.83 712
6818.61 625
6819.39 641
6820.17 715
6820.95 687
6821.73 653
6822.51 664
6823.29 704
6824.07 703
6824.85 658
6825.62 647
6826.40 617
6827.18 605
6827.96 631
6828.74 650
6829.52 707
6830.30 685
6831.08 629
6831.86 686
6832.64 648
6833.42 617
6834.20 674
6834.98 647
6835.76 653
6836.54 625
6837.32 616
6838.10 651
6838.88 662
6839.66 681
6840.44 677
6841.22 659
6842.01 695
6842.79 699
6843.57 726
6844.35 731
6845.13 738
6845.91 813
6846.69 885
6847.47 913
6848.25 904
6849.03 1027
6849.81 1079
6850.59 1146
6851.37 1091
6852.16 1099
6852.94 1118
6853.72 1028
6854.50 971
6855.28 951
6856.06 925
6856.84 898
6857.62 838
6858.41 766
6859.19 706
6859.97 726
6860.75 797
6861.53 769
6862.31 705
6863.09 730
6863.88 805
6864.66 817
6865.44 773
6866.22 798
6867.00 732
6867.79 765
6868.57 786
6869.35 800
6870.13 692
6870.91 702
6871.70 757
6872.48 809
6873.26 762
6874.04 751
6874.83 797
6875.61 818
6876.39 823
6877.17 841
6877.96 860
6878.74 938
6879.52 975
6880.30 913
6881.09 914
6881.87 971
6882.65 1065
6883.43 1110
6884.22 1172
6885.00 1305
6885.78 1478
6886.57 1401
6887.35 1494
6888.13 1585
6888.92 1627
6889.70 1483
6890.48 1279
6891.26 1158
6892.05 1174
6892.83 1137
6893.62 1061
6894.40 1012
6895.18 922
6895.97 1026
6896.75 1008
6897.53 953
6898.32 949
6899.10 1045
6899.88 1013
6900.67 935
6901.45 878
6902.24 911
6903.02 1016
6903.80 1005
6904.59 965
6905.37 940
6906.16 978
6906.94 1021
6907.72 985
6908.51 992
6909.29 1029
6910.08 958
6910.86 986
6911.65 898
6912.43 1011
6913.21 975
6914.00 1028
6914.78 962
6915.57 1018
6916.35 975
6917.14 952
6917.92 905
6918.71 941
6919.49 929
6920.28 906
6921.06 952
6921.85 945
6922.63 1047
6923.42 965
6924.20 996
6924.99 1048
6925.77 995
6926.56 1112
6927.34 1055
6928.13 1040
6928.91 1080
6929.70 1137
6930.49 1074
6931.27 1055
6932.06 1075
6932.84 1177
6933.63 1196
6934.41 1105
6935.20 1133
6935.99 1220
6936.77 1184
6937.56 1226
6938.34 1496
6939.13 1463
6939.92 1494
6940.70 1558
6941.49 1533
6942.27 1595
6943.06 1557
6943.85 1635
6944.63 1715
6945.42 1683
6946.21 1557
6946.99 1668
6947.78 1552
6948.57 1682
6949.35 1617
6950.14 1522
6950.92 1543
6951.71 1521
6952.50 1499
6953.29 1400
6954.07 1398
6954.86 1509
6955.65 1512
6956.43 1489
6957.22 1397
6958.01 1430
6958.79 1435
6959.58 1528
6960.37 1551
6961.16 1512
6961.94 1561
6962.73 1540
6963.52 1545
6964.31 1670
6965.09 1823
6965.88 1843
6966.67 1790
6967.46 1879
6968.24 2004
6969.03 2016
6969.82 2164
6970.61 2274
6971.39 2128
6972.18 2132
6972.97 2258
6973.76 2143
6974.55 2226
6975.33 2202
6976.12 2406
6976.91 2349
6977.70 2297
6978.49 2469
6979.27 2830
6980.06 3187
6980.85 3851
6981.64 4410
6982.43 5266
6983.22 6272
6984.01 7042
6984.79 7659
6985.58 8104
6986.37 8045
6987.16 7560
6987.95 6822
6988.74 5823
6989.53 4907
6990.32 4321
6991.10 3420
6991.89 2804
6992.68 2557
6993.47 2211
6994.26 1911
6995.05 1785
6995.84 1669
6996.63 1565
6997.42 1486
6998.21 1503
6999.00 1479
6999.79 1477
7000.58 1559
7001.36 1398
7002.15 1306
7002.94 1325
7003.73 1256
7004.52 1174
7005.31 1109
7006.10 1057
7006.89 1079
7007.68 1067
7008.47 1043
7009.26 1046
7010.05 1111
7010.84 1081
7011.63 1135
7012.42 1173
7013.21 1225
7014.00 1159
7014.79 1174
7015.58 1131
7016.37 1165
7017.16 1141
7017.96 1098
7018.75 1110
7019.54 1235
7020.33 1075
7021.12 1216
7021.91 1252
7022.70 1201
7023.49 1286
7024.28 1258
7025.07 1271
7025.86 1130
7026.65 1137
7027.44 1187
7028.24 1123
7029.03 1084
7029.82 977
7030.61 1026
7031.40 1026
7032.19 1046
7032.98 989
7033.77 942
7034.57 955
7035.36 1115
7036.15 1017
7036.94 1013
7037.73 1071
7038.52 1071
7039.32 1057
7040.11 1106
7040.90 1089
7041.69 1126
7042.48 1068
7043.27 1074
7044.07 1148
7044.86 1232
7045.65 1225
7046.44 1228
7047.23 1183
7048.03 1326
7048.82 1379
7049.61 1404
7050.40 1382
7051.20 1221
7051.99 1167
7052.78 1244
7053.57 1208
7054.37 1061
7055.16 1031
7055.95 987
7056.74 1051
7057.54 1049
7058.33 1001
7059.12 1032
7059.91 965
7060.71 906
7061.50 972
7062.29 976
7063.09 968
7063.88 992
7064.67 921
7065.47 835
7066.26 829
7067.05 887
7067.85 977
7068.64 933
7069.43 832
7070.23 828
7071.02 835
7071.81 768
7072.61 809
7073.40 709
7074.19 705
7074.99 742
7075.78 781
7076.57 774
7077.37 718
7078.16 647
7078.96 741
7079.75 729
7080.54 664
7081.34 652
7082.13 666
7082.93 685
7083.72 679
7084.51 665
7085.31 611
7086.10 696
7086.90 701
7087.69 692
7088.49 696
7089.28 655
7090.08 682
7090.87 678
7091.66 705
7092.46 638
7093.25 616
7094.05 639
7094.84 657
7095.64 609
7096.43 576
7097.23 625
7098.02 595
7098.82 556
7099.61 581
7100.41 555
7101.20 519
7102.00 528
7102.79 573
7103.59 547
7104.38 558
7105.18 562
7105.98 570
7106.77 545
7107.57 570
7108.36 579
7109.16 498
7109.95 561
7110.75 495
7111.54 540
7112.34 531
7113.14 521
7113.93 564
7114.73 539
7115.52 606
7116.32 548
7117.12 611
7117.91 524
7118.71 534
7119.50 572
7120.30 542
7121.10 541
7121.89 525
7122.69 522
7123.49 536
7124.28 540
7125.08 552
7125.88 492
7126.67 513
7127.47 556
7128.27 562
7129.06 503
7129.86 501
7130.66 528
7131.45 592
7132.25 573
7133.05 562
7133.84 528
7134.64 468
7135.44 481
7136.23 518
7137.03 498
7137.83 527
7138.63 556
7139.42 513
7140.22 462
7141.02 503
7141.82 561
7142.61 432
7143.41 472
7144.21 490
7145.01 459
7145.80 390
7146.60 411
7147.40 402
7148.20 492
7148.99 509
7149.79 517
7150.59 427
7151.39 414
7152.19 439
7152.98 442
7153.78 469
7154.58 484
7155.38 506
7156.18 540
7156.98 540
7157.77 501
7158.57 484
7159.37 504
7160.17 429
7160.97 462
7161.77 448
7162.56 429
7163.36 422
7164.16 435
7164.96 475
7165.76 412
7166.56 398
7167.36 402
7168.16 394
7168.95 423
7169.75 427
7170.55 435
7171.35 430
7172.15 419
7172.95 395
7173.75 449
7174.55 464
7175.35 418
7176.15 479
7176.95 433
7177.75 411
7178.55 378
7179.35 426
7180.14 420
7180.94 462
7181.74 415
7182.54 407
7183.34 477
7184.14 526
7184.94 429
7185.74 391
7186.54 382
7187.34 411
7188.14 406
7188.94 375
7189.74 394
7190.54 402
7191.34 347
7192.14 454
7192.94 410
7193.74 396
7194.54 466
7195.35 406
7196.15 415
7196.95 393
7197.75 363
7198.55 392
7199.35 414
7200.15 350
7200.95 418
7201.75 418
7202.55 387
7203.35 376
7204.15 332
7204.95 367
7205.75 385
7206.56 378
7207.36 372
7208.16 342
7208.96 371
7209.76 358
7210.56 372
7211.36 360
7212.16 384
7212.97 380
7213.77 353
7214.57 365
7215.37 379
7216.17 367
7216.97 310
7217.78 356
7218.58 375
7219.38 372
7220.18 410
7220.98 343
7221.78 382
7222.59 340
7223.39 392
7224.19 443
7224.99 357
7225.79 392
7226.60 329
7227.40 369
7228.20 354
7229.00 374
7229.81 380
7230.61 334
7231.41 374
7232.21 358
7233.02 363
7233.82 425
7234.62 398
7235.42 441
7236.23 387
7237.03 377
7237.83 353
7238.63 371
7239.44 356
7240.24 351
7241.04 386
7241.85 372
7242.65 361
7243.45 429
7244.26 413
7245.06 395
7245.86 419
7246.67 406
7247.47 422
7248.27 425
7249.08 407
7249.88 445
7250.68 436
7251.49 440
7252.29 412
7253.09 394
7253.90 409
7254.70 434
7255.50 444
7256.31 408
7257.11 452
7257.92 440
7258.72 446
7259.52 488
7260.33 508
7261.13 477
7261.94 472
7262.74 480
7263.54 481
7264.35 509
7265.15 467
7265.96 441
7266.76 430
7267.57 427
7268.37 391
7269.18 444
7269.98 430
7270.78 434
7271.59 445
7272.39 395
7273.20 372
7274.00 421
7274.81 435
7275.61 427
7276.42 478
7277.22 510
7278.03 534
7278.83 620
7279.64 572
7280.44 636
7281.25 702
7282.05 725
7282.86 722
7283.66 777
7284.47 752
7285.28 808
7286.08 689
7286.89 686
7287.69 672
7288.50 601
7289.30 550
7290.11 501
7290.91 461
7291.72 460
7292.53 409
7293.33 392
7294.14 449
7294.94 516
7295.75 534
7296.56 506
7297.36 524
7298.17 495
7298.97 481
7299.78 467
7300.59 473
7301.39 450
7302.20 477
7303.01 470
7303.81 455
7304.62 475
7305.43 537
7306.23 506
7307.04 495
7307.85 515
7308.65 491
7309.46 475
7310.27 463
7311.07 536
7311.88 597
7312.69 580
7313.49 606
7314.30 593
7315.11 602
7315.91 663
7316.72 756
7317.53 838
7318.34 804
7319.14 776
7319.95 805
7320.76 730
7321.57 665
7322.37 630
7323.18 576
7323.99 584
7324.80 610
7325.60 537
7326.41 474
7327.22 466
7328.03 511
7328.83 510
7329.64 493
7330.45 477
7331.26 487
7332.07 536
7332.87 501
7333.68 594
7334.49 609
7335.30 487
7336.11 510
7336.92 468
7337.72 432
7338.53 437
7339.34 459
7340.15 394
7340.96 379
7341.77 524
7342.57 454
7343.38 477
7344.19 481
7345.00 407
7345.81 410
7346.62 403
7347.43 392
7348.24 456
7349.05 448
7349.85 466
7350.66 406
7351.47 431
7352.28 433
7353.09 450
7353.90 415
7354.71 450
7355.52 383
7356.33 373
7357.14 361
7357.95 413
7358.76 406
7359.57 403
7360.38 424
7361.18 449
7361.99 466
7362.80 389
7363.61 408
7364.42 391
7365.23 369
7366.04 413
7366.85 387
7367.66 375
7368.47 393
7369.28 433
7370.09 394
7370.90 364
7371.71 356
7372.52 346
7373.33 451
7374.14 442
7374.96 379
7375.77 414
7376.58 426
7377.39 401
7378.20 389
7379.01 401
7379.82 440
7380.63 441
7381.44 423
7382.25 444
7383.06 450
7383.87 407
7384.68 414
7385.49 388
7386.31 363
7387.12 412
7387.93 404
7388.74 382
7389.55 335
7390.36 322
7391.17 381
7391.98 331
7392.79 368
7393.61 342
7394.42 347
7395.23 400
7396.04 383
7396.85 322
7397.66 377
7398.48 400
7399.29 409
7400.10 400
7400.91 348
7401.72 368
7402.53 366
7403.35 392
7404.16 374
7404.97 327
7405.78 350
7406.59 381
7407.41 361
7408.22 328
7409.03 339
7409.84 429
7410.66 366
7411.47 364
7412.28 348
7413.09 335
7413.91 363
7414.72 307
7415.53 344
7416.34 401
7417.16 418
7417.97 328
7418.78 326
7419.60 324
7420.41 321
7421.22 343
7422.03 322
7422.85 332
7423.66 341
7424.47 374
7425.29 331
7426.10 355
7426.91 360
7427.73 371
7428.54 368
7429.35 373
7430.17 424
7430.98 392
7431.79 360
7432.61 360
7433.42 370
7434.23 429
7435.05 349
7435.86 367
7436.67 410
7437.49 335
7438.30 316
7439.12 398
7439.93 343
7440.74 312
7441.56 359
7442.37 350
7443.19 336
7444.00 316
7444.82 377
7445.63 349
7446.44 373
7447.26 320
7448.07 315
7448.89 314
7449.70 352
7450.52 341
7451.33 349
7452.15 371
7452.96 354
7453.77 350
7454.59 338
7455.40 350
7456.22 304
7457.03 374
7457.85 356
7458.66 366
7459.48 363
7460.29 320
7461.11 353
7461.92 375
7462.74 320
7463.55 302
7464.37 279
7465.19 365
7466.00 343
7466.82 323
7467.63 335
7468.45 329
7469.26 305
7470.08 300
7470.89 375
7471.71 349
7472.53 317
7473.34 347
7474.16 407
7474.97 379
7475.79 350
7476.60 370
7477.42 367
7478.24 329
7479.05 296
7479.87 285
7480.69 270
7481.50 298
7482.32 313
7483.13 267
7483.95 331
7484.77 317
7485.58 328
7486.40 315
7487.22 288
7488.03 309
7488.85 328
7489.67 299
7490.48 304
7491.30 391
7492.12 363
7492.93 321
7493.75 322
7494.57 340
7495.38 385
7496.20 347
7497.02 337
7497.84 320
7498.65 310
7499.47 277
7500.29 356
7501.10 345
7501.92 270
7502.74 285
7503.56 254
7504.37 297
7505.19 348
7506.01 340
7506.83 345
7507.64 354
7508.46 350
7509.28 355
7510.10 362
7510.92 326
7511.73 314
7512.55 322
7513.37 324
7514.19 313
7515.01 281
7515.82 302
7516.64 355
7517.46 368
7518.28 306
7519.10 320
7519.91 287
7520.73 251
7521.55 289
7522.37 284
7523.19 275
7524.01 308
7524.83 320
7525.64 293
7526.46 295
7527.28 295
7528.10 318
7528.92 296
7529.74 320
7530.56 299
7531.38 280
7532.20 319
7533.01 273
7533.83 301
7534.65 299
7535.47 310
7536.29 298
7537.11 273
7537.93 287
7538.75 288
7539.57 300
7540.39 330
7541.21 351
7542.03 353
7542.85 329
7543.67 291
7544.49 280
7545.31 308
7546.12 346
7546.94 287
7547.76 290
7548.58 318
7549.40 313
7550.22 315
7551.04 323
7551.86 328
7552.68 285
7553.50 267
7554.33 267
7555.15 303
7555.97 317
7556.79 321
7557.61 331
7558.43 348
7559.25 288
7560.07 303
7560.89 305
7561.71 305
7562.53 316
7563.35 262
7564.17 337
7564.99 323
7565.81 323
7566.63 291
7567.45 357
7568.28 314
7569.10 278
7569.92 318
7570.74 315
7571.56 278
7572.38 297
7573.20 292
7574.02 264
7574.84 258
7575.67 328
7576.49 342
7577.31 313
7578.13 310
7578.95 308
7579.77 288
7580.60 305
7581.42 301
7582.24 315
7583.06 317
7583.88 267
7584.70 310
7585.53 338
7586.35 319
7587.17 280
7587.99 337
7588.81 337
7589.64 310
7590.46 343
7591.28 332
7592.10 330
7592.93 365
7593.75 301
7594.57 354
7595.39 333
7596.21 314
7597.04 364
7597.86 307
7598.68 298
7599.51 306
7600.33 318
7601.15 329
7601.97 376
7602.80 455
7603.62 374
7604.44 346
7605.27 397
7606.09 365
7606.91 350
7607.73 319
7608.56 350
7609.38 323
7610.20 318
7611.03 373
7611.85 361
7612.67 388
7613.50 372
7614.32 354
7615.14 356
7615.97 368
7616.79 378
7617.62 371
7618.44 422
7619.26 327
7620.09 360
7620.91 362
7621.73 354
7622.56 394
7623.38 383
7624.21 377
7625.03 372
7625.85 306
7626.68 373
7627.50 320
7628.33 312
7629.15 333
7629.98 358
7630.80 349
7631.62 314
7632.45 346
7633.27 367
7634.10 381
7634.92 322
7635.75 380
7636.57 355
7637.40 399
7638.22 342
7639.05 306
7639.87 273
7640.70 253
7641.52 311
7642.35 271
7643.17 284
7644.00 304
7644.82 309
7645.65 297
7646.47 305
7647.30 296
7648.12 255
7648.95 256
7649.77 301
7650.60 285
7651.42 295
7652.25 260
7653.07 243
7653.90 288
7654.73 276
7655.55 317
7656.38 291
7657.20 278
7658.03 271
7658.85 298
7659.68 319
7660.51 290
7661.33 300
7662.16 328
7662.98 323
7663.81 336
7664.64 284
7665.46 278
7666.29 306
7667.12 337
7667.94 263
7668.77 281
7669.59 306
7670.42 330
7671.25 293
7672.07 270
7672.90 329
7673.73 302
7674.55 278
7675.38 289
7676.21 261
7677.03 258
7677.86 274
7678.69 276
7679.52 315
7680.34 307
7681.17 287
7682.00 314
7682.82 300
7683.65 268
7684.48 248
7685.31 296
7686.13 278
7686.96 299
7687.79 304
7688.62 298
7689.44 332
7690.27 324
7691.10 349
7691.93 330
7692.75 311
7693.58 297
7694.41 328
7695.24 301
7696.07 282
7696.89 270
7697.72 276
7698.55 311
7699.38 299
7700.21 288
7701.03 311
7701.86 263
7702.69 282
7703.52 304
7704.35 326
7705.17 306
7706.00 302
7706.83 321
7707.66 307
7708.49 298
7709.32 253
7710.15 245
7710.97 266
7711.80 286
7712.63 302
7713.46 321
7714.29 306
7715.12 282
7715.95 279
7716.78 339
7717.61 258
7718.44 297
7719.26 278
7720.09 280
7720.92 265
7721.75 305
7722.58 310
7723.41 313
7724.24 312
7725.07 290
7725.90 297
7726.73 297
7727.56 263
7728.39 252
7729.22 330
7730.05 338
7730.88 326
7731.71 317
7732.54 266
7733.37 273
7734.20 297
7735.03 340
7735.86 360
7736.69 304
7737.52 322
7738.35 376
7739.18 324
7740.01 369
7740.84 323
7741.67 339
7742.50 344
7743.33 344
7744.16 335
7744.99 334
7745.82 384
7746.65 379
7747.48 411
7748.31 398
7749.14 397
7749.97 346
7750.80 348
7751.64 301
7752.47 269
7753.30 319
7754.13 293
7754.96 360
7755.79 352
7756.62 349
7757.45 328
7758.28 297
7759.12 308
7759.95 307
7760.78 308
7761.61 283
7762.44 294
7763.27 272
7764.10 296
7764.94 306
7765.77 340
7766.60 346
7767.43 247
7768.26 323
7769.09 320
7769.93 321
7770.76 270
7771.59 326
7772.42 306
7773.25 290
7774.09 258
7774.92 278
7775.75 301
7776.58 323
7777.41 291
7778.25 293
7779.08 238
7779.91 307
7780.74 238
7781.58 278
7782.41 262
7783.24 311
7784.07 292
7784.91 271
7785.74 298
7786.57 275
7787.41 301
7788.24 310
7789.07 313
7789.90 279
7790.74 293
7791.57 332
7792.40 299
7793.24 275
7794.07 321
7794.90 270
7795.74 335
7796.57 330
7797.40 316
7798.24 316
7799.07 360
7799.90 308
7800.74 299
7801.57 325
7802.40 342
7803.24 355
7804.07 365
7804.90 330
7805.74 315
7806.57 341
7807.41 311
7808.24 345
7809.07 378
7809.91 352
7810.74 359
7811.58 360
7812.41 353
7813.24 390
7814.08 396
7814.91 368
7815.75 365
7816.58 366
7817.42 419
7818.25 403
7819.09 375
7819.92 339
7820.75 305
7821.59 326
7822.42 370
7823.26 344
7824.09 370
7824.93 370
7825.76 372
7826.60 400
7827.43 418
7828.27 354
7829.10 393
7829.94 313
7830.77 320
7831.61 378
7832.44 382
7833.28 380
7834.11 363
7834.95 331
7835.78 332
7836.62 385
7837.46 434
7838.29 362
7839.13 365
7839.96 365
7840.80 360
7841.63 330
7842.47 309
7843.31 296
7844.14 302
7844.98 310
7845.81 313
7846.65 284
7847.48 286
7848.32 299
7849.16 291
7849.99 303
7850.83 289
7851.67 348
7852.50 361
7853.34 328
7854.17 332
7855.01 314
7855.85 368
7856.68 348
7857.52 349
7858.36 358
7859.19 359
7860.03 399
7860.87 389
7861.70 430
7862.54 334
7863.38 369
7864.21 392
7865.05 317
7865.89 335
7866.73 411
7867.56 344
7868.40 324
7869.24 390
7870.07 329
7870.91 293
7871.75 372
7872.59 409
7873.42 331
7874.26 370
7875.10 354
7875.94 368
7876.77 356
7877.61 421
7878.45 392
7879.29 361
7880.12 423
7880.96 421
7881.80 372
7882.64 406
7883.48 364
7884.31 409
7885.15 392
7885.99 382
7886.83 394
7887.67 358
7888.50 365
7889.34 312
7890.18 362
7891.02 358
7891.86 329
7892.70 381
7893.53 372
7894.37 382
7895.21 387
7896.05 372
7896.89 382
7897.73 367
7898.57 347
7899.41 398
7900.24 388
7901.08 376
7901.92 336
7902.76 326
7903.60 341
7904.44 348
7905.28 343
7906.12 337
7906.96 315
7907.80 307
7908.63 277
7909.47 309
7910.31 326
7911.15 340
7911.99 367
7912.83 396
7913.67 348
7914.51 420
7915.35 413
7916.19 364
7917.03 441
7917.87 452
7918.71 428
7919.55 442
7920.39 443
7921.23 413
7922.07 378
7922.91 374
7923.75 340
7924.59 336
7925.43 312
7926.27 289
7927.11 286
7927.95 314
7928.79 331
7929.63 283
7930.47 274
7931.31 284
7932.15 322
7932.99 290
7933.83 273
7934.67 316
7935.52 322
7936.36 276
7937.20 312
7938.04 277
7938.88 263
7939.72 254
7940.56 267
7941.40 258
7942.24 296
7943.08 334
7943.92 324
7944.77 338
7945.61 314
7946.45 264
7947.29 266
7948.13 318
7948.97 266
7949.81 315
7950.66 293
7951.50 304
7952.34 333
7953.18 312
7954.02 319
7954.86 312
7955.71 333
7956.55 302
7957.39 298
7958.23 303
7959.07 326
7959.92 352
7960.76 351
7961.60 367
7962.44 389
7963.28 339
7964.13 320
7964.97 335
7965.81 376
7966.65 334
7967.50 320
7968.34 358
7969.18 370
7970.02 319
7970.87 304
7971.71 299
7972.55 290
7973.39 315
7974.24 342
7975.08 337
7975.92 311
7976.76 295
7977.61 318
7978.45 297
7979.29 339
7980.14 291
7980.98 313
7981.82 278
7982.67 307
7983.51 267
7984.35 284
7985.20 251
7986.04 299
7986.88 294
7987.73 256
7988.57 307
7989.41 303
7990.26 309
7991.10 282
7991.94 265
7992.79 320
7993.63 296
7994.48 300
7995.32 283
7996.16 324
7997.01 316
7997.85 259
7998.70 289
7999.54 224
8000.38 264
8001.23 264
8002.07 281
8002.92 284
8003.76 276
8004.61 292
8005.45 317
8006.29 284
8007.14 290
8007.98 278
8008.83 286
8009.67 286
8010.52 256
8011.36 284
8012.21 336
8013.05 290
8013.90 312
8014.74 261
8015.59 257
8016.43 292
8017.28 273
8018.12 220
8018.97 243
8019.81 262
8020.66 237
8021.50 201
8022.35 266
8023.19 233
8024.04 224
8024.88 250
8025.73 254
8026.57 236
8027.42 258
8028.27 278
8029.11 287
8029.96 263
8030.80 245
8031.65 232
8032.49 225
8033.34 223
8034.19 283
8035.03 276
8035.88 245
8036.72 232
8037.57 247
8038.42 243
8039.26 220
8040.11 224
8040.96 237
8041.80 274
8042.65 300
8043.49 304
8044.34 323
8045.19 301
8046.03 306
8046.88 308
8047.73 283
8048.57 274
8049.42 271
8050.27 253
8051.11 284
8051.96 250
8052.81 235
8053.66 305
8054.50 278
8055.35 285
8056.20 278
8057.04 275
8057.89 270
8058.74 258
8059.59 247
8060.43 230
8061.28 222
8062.13 261
8062.97 312
8063.82 268
8064.67 273
8065.52 300
8066.37 272
8067.21 289
8068.06 280
8068.91 252
8069.76 222
8070.60 304
8071.45 273
8072.30 268
8073.15 267
8074.00 261
8074.84 265
8075.69 272
8076.54 271
8077.39 281
8078.24 260
8079.08 255
8079.93 275
8080.78 243
8081.63 251
8082.48 252
8083.33 260
8084.18 300
8085.02 289
8085.87 248
8086.72 222
8087.57 306
8088.42 275
8089.27 304
8090.12 266
8090.97 238
8091.81 209
8092.66 201
8093.51 221
8094.36 233
8095.21 226
8096.06 247
8096.91 264
8097.76 302
8098.61 309
8099.46 262
8100.31 248
8101.16 299
8102.01 241
8102.86 250
8103.71 262
8104.55 243
8105.40 299
8106.25 277
8107.10 296
8107.95 299
8108.80 269
8109.65 242
8110.50 248
8111.35 236
8112.20 293
8113.05 292
8113.90 257
8114.75 248
8115.60 285
8116.45 249
8117.30 307
8118.16 278
8119.01 287
8119.86 282
8120.71 306
8121.56 302
8122.41 300
8123.26 275
8124.11 262
8124.96 246
8125.81 238
8126.66 233
8127.51 262
8128.36 269
8129.21 230
8130.06 268
8130.92 292
8131.77 284
8132.62 286
8133.47 309
8134.32 292
8135.17 285
8136.02 257
8136.87 302
8137.73 306
8138.58 296
8139.43 293
8140.28 278
8141.13 262
8141.98 293
8142.83 296
8143.69 328
8144.54 308
8145.39 280
8146.24 332
8147.09 299
8147.95 293
8148.80 284
8149.65 310
8150.50 340
8151.35 284
8152.21 283
8153.06 381
8153.91 401
8154.76 341
8155.61 357
8156.47 321
8157.32 378
8158.17 349
8159.02 328
8159.88 268
8160.73 297
8161.58 295
8162.44 283
8163.29 252
8164.14 278
8164.99 315
8165.85 299
8166.70 292
8167.55 270
8168.41 253
8169.26 258
8170.11 227
8170.96 227
8171.82 253
8172.67 266
8173.52 243
8174.38 282
8175.23 265
8176.08 240
8176.94 274
8177.79 262
8178.64 236
8179.50 235
8180.35 251
8181.21 246
8182.06 290
8182.91 250
8183.77 256
8184.62 239
8185.47 256
8186.33 242
8187.18 261
8188.04 254
8188.89 253
8189.74 263
8190.60 287
8191.45 247
8192.31 264
8193.16 254
8194.02 184
8194.87 229
8195.72 280
8196.58 233
8197.43 257
8198.29 248
8199.14 251
8200.00 256
8200.85 266
8201.71 246
8202.56 266
8203.42 231
8204.27 232
8205.13 245
8205.98 238
8206.84 251
8207.69 262
8208.55 293
8209.40 276
8210.26 264
8211.11 271
8211.97 276
8212.82 298
8213.68 264
8214.53 260
8215.39 257
8216.24 271
8217.10 246
8217.96 196
8218.81 238
8219.67 259
8220.52 265
8221.38 271
8222.23 264
8223.09 253
8223.95 251
8224.80 215
8225.66 237
8226.51 273
8227.37 264
8228.23 268
8229.08 238
8229.94 236
8230.79 263
8231.65 299
8232.51 239
8233.36 206
8234.22 239
8235.08 209
8235.93 246
8236.79 252
8237.65 238
8238.50 247
8239.36 222
8240.22 247
8241.07 253
8241.93 275
8242.79 236
8243.64 218
8244.50 225
8245.36 257
8246.21 273
8247.07 268
8247.93 216
8248.79 227
8249.64 278
8250.50 246
8251.36 234
8252.22 214
8253.07 251
8253.93 278
8254.79 260
8255.65 251
8256.50 236
8257.36 281
8258.22 247
8259.08 239
8259.93 261
8260.79 263
8261.65 270
8262.51 272
8263.37 248
8264.22 273
8265.08 257
8265.94 289
8266.80 298
8267.66 256
8268.51 237
8269.37 251
8270.23 279
8271.09 270
8271.95 270
8272.81 238
8273.66 261
8274.52 230
8275.38 232
8276.24 242
8277.10 223
8277.96 202
8278.82 211
8279.67 219
8280.53 244
8281.39 215
8282.25 235
8283.11 207
8283.97 252
8284.83 285
8285.69 270
8286.55 270
8287.41 271
8288.27 273
8289.12 276
8289.98 285
8290.84 249
8291.70 254
8292.56 240
8293.42 284
8294.28 284
8295.14 285
8296.00 241
8296.86 308
8297.72 255
8298.58 289
8299.44 271
8300.30 299
8301.16 249
8302.02 242
8302.88 269
8303.74 279
8304.60 290
8305.46 311
8306.32 280
8307.18 251
8308.04 272
8308.90 244
8309.76 243
8310.62 247
8311.48 238
8312.34 259
8313.20 234
8314.06 275
8314.92 268
8315.78 295
8316.65 268
8317.51 232
8318.37 235
8319.23 258
8320.09 226
8320.95 242
8321.81 279
8322.67 235
8323.53 271
8324.39 305
8325.26 293
8326.12 324
8326.98 273
8327.84 214
8328.70 211
8329.56 256
8330.42 253
8331.28 254
8332.15 245
8333.01 203
8333.87 230
8334.73 265
8335.59 255
8336.45 248
8337.32 273
8338.18 244
8339.04 287
8339.90 273
8340.76 263
8341.63 243
8342.49 277
8343.35 244
8344.21 252
8345.07 242
8345.94 293
8346.80 279
8347.66 275
8348.52 276
8349.39 316
8350.25 308
8351.11 267
8351.97 273
8352.84 277
8353.70 241
8354.56 234
8355.42 254
8356.29 263
8357.15 299
8358.01 270
8358.88 309
8359.74 247
8360.60 244
8361.46 233
8362.33 281
8363.19 247
8364.05 274
8364.92 280
8365.78 260
8366.64 256
8367.51 296
8368.37 305
8369.23 293
8370.10 254
8370.96 261
8371.82 288
8372.69 259
8373.55 283
8374.42 267
8375.28 310
8376.14 288
8377.01 268
8377.87 307
8378.73 274
8379.60 232
8380.46 247
8381.33 272
8382.19 278
8383.06 283
8383.92 296
8384.78 274
8385.65 252
8386.51 271
8387.38 271
8388.24 279
8389.11 291
8389.97 267
8390.83 242
8391.70 311
8392.56 258
8393.43 262
8394.29 293
8395.16 276
8396.02 250
8396.89 294
8397.75 282
8398.62 269
8399.48 278
8400.35 303
8401.21 322
8402.08 317
8402.94 308
8403.81 316
8404.67 304
8405.54 311
8406.40 316
8407.27 285
8408.14 300
8409.00 298
8409.87 270
8410.73 325
8411.60 288
8412.46 252
8413.33 265
8414.19 313
8415.06 307
8415.93 288
8416.79 301
8417.66 297
8418.52 326
8419.39 307
8420.26 320
8421.12 345
8421.99 313
8422.85 360
8423.72 389
8424.59 357
8425.45 320
8426.32 346
8427.19 358
8428.05 410
8428.92 378
8429.79 372
8430.65 346
8431.52 375
8432.39 390
8433.25 348
8434.12 418
8434.99 345
8435.85 278
8436.72 297
8437.59 368
8438.45 357
8439.32 341
8440.19 352
8441.06 413
8441.92 403
8442.79 363
8443.66 371
8444.52 353
8445.39 366
8446.26 413
8447.13 407
8447.99 427
8448.86 426
8449.73 424
8450.60 422
8451.47 374
8452.33 431
8453.20 407
8454.07 401
8454.94 487
8455.80 509
8456.67 532
8457.54 488
8458.41 419
8459.28 423
8460.14 468
8461.01 475
8461.88 484
8462.75 418
8463.62 498
8464.49 522
8465.35 568
8466.22 647
8467.09 671
8467.96 826
8468.83 903
8469.70 908
8470.57 924
8471.43 858
8472.30 856
8473.17 816
8474.04 639
8474.91 491
8475.78 573
8476.65 476
8477.52 426
8478.39 437
8479.25 366
8480.12 370
8480.99 322
8481.86 306
8482.73 351
8483.60 315
8484.47 326
8485.34 320
8486.21 325
8487.08 295
8487.95 294
8488.82 385
8489.69 370
8490.56 331
8491.43 311
8492.30 299
8493.17 289
8494.04 306
8494.91 333
8495.78 294
8496.65 295
8497.52 316
8498.39 334
8499.26 330
8500.13 336
8501.00 314
8501.87 288
8502.74 320
8503.61 360
8504.48 384
8505.35 351
8506.22 326
8507.09 353
8507.96 405
8508.83 416
8509.70 367
8510.57 367
8511.44 371
8512.31 334
8513.19 382
8514.06 420
8514.93 360
8515.80 351
8516.67 328
8517.54 345
8518.41 293
8519.28 287
8520.15 312
8521.03 306
8521.90 344
8522.77 343
8523.64 282
8524.51 353
8525.38 390
8526.25 364
8527.13 289
8528.00 318
8528.87 399
8529.74 310
8530.61 291
8531.48 312
8532.36 366
8533.23 349
8534.10 414
8534.97 351
8535.84 349
8536.72 326
8537.59 326
8538.46 347
8539.33 359
8540.20 372
8541.08 386
8541.95 370
8542.82 370
8543.69 369
8544.57 374
8545.44 368
8546.31 405
8547.18 380
8548.06 360
8548.93 365
8549.80 408
8550.67 398
8551.55 344
8552.42 327
8553.29 389
8554.17 438
8555.04 344
8555.91 325
8556.79 372
8557.66 372
8558.53 395
8559.41 345
8560.28 373
8561.15 392
8562.03 342
8562.90 346
8563.77 385
8564.65 327
8565.52 387
8566.39 396
8567.27 360
8568.14 340
8569.01 408
8569.89 368
8570.76 324
8571.64 298
8572.51 343
8573.38 351
8574.26 352
8575.13 320
8576.01 337
8576.88 361
8577.75 357
8578.63 380
8579.50 351
8580.38 390
8581.25 366
8582.12 343
8583.00 330
8583.87 332
8584.75 335
8585.62 376
8586.50 399
8587.37 434
8588.25 349
8589.12 324
8590.00 310
8590.87 330
8591.75 355
8592.62 354
8593.50 365
8594.37 321
8595.25 363
8596.12 321
8597.00 351
8597.87 370
8598.75 360
8599.62 360
8600.50 326
8601.37 371
8602.25 376
8603.12 341
8604.00 393
8604.87 416
8605.75 430
8606.63 381
8607.50 340
8608.38 399
8609.25 378
8610.13 389
8611.01 399
8611.88 385
8612.76 354
8613.63 432
8614.51 447
8615.39 434
8616.26 401
8617.14 403
8618.01 441
8618.89 415
8619.77 424
8620.64 397
8621.52 427
8622.40 405
8623.27 437
8624.15 404
8625.03 413
8625.90 422
8626.78 457
8627.66 446
8628.53 406
8629.41 468
8630.29 439
8631.16 413
8632.04 478
8632.92 464
8633.79 454
8634.67 449
8635.55 501
8636.42 481
8637.30 515
8638.18 467
8639.06 524
8639.93 524
8640.81 491
8641.69 535
8642.57 481
8643.44 532
8644.32 536
8645.20 645
8646.08 618
8646.95 518
8647.83 560
8648.71 579
8649.59 614
8650.47 671
8651.34 680
8652.22 608
8653.10 574
8653.98 638
8654.86 629
8655.73 600
8656.61 594
8657.49 613
8658.37 611
8659.25 627
8660.13 599
8661.00 625
8661.88 625
8662.76 574
8663.64 671
8664.52 634
8665.40 618
8666.27 593
8667.15 644
8668.03 686
8668.91 779
8669.79 783
8670.67 786
8671.55 848
8672.43 931
8673.31 964
8674.19 998
8675.06 1047
8675.94 1009
8676.82 951
8677.70 930
8678.58 861
8679.46 781
8680.34 723
8681.22 750
8682.10 727
8682.98 722
8683.86 704
8684.74 747
8685.62 825
8686.50 897
8687.38 946
8688.26 1092
8689.14 1272
8690.02 1409
8690.90 1625
8691.78 1688
8692.66 1708
8693.54 1853
8694.42 1654
8695.30 1430
8696.18 1312
8697.06 1135
8697.94 889
8698.82 814
8699.70 819
8700.58 696
8701.46 615
8702.34 589
8703.22 551
8704.10 503
8704.98 514
8705.86 518
8706.74 539
8707.62 528
8708.50 477
8709.39 515
8710.27 464
8711.15 493
8712.03 496
8712.91 471
8713.79 495
8714.67 478
8715.55 455
8716.43 455
8717.32 445
8718.20 501
8719.08 458
8719.96 472
8720.84 486
8721.72 474
8722.60 433
8723.49 432
8724.37 392
8725.25 441
8726.13 486
8727.01 506
8727.89 493
8728.78 508
8729.66 441
8730.54 519
8731.42 514
8732.30 492
8733.19 477
8734.07 470
8734.95 415
8735.83 420
8736.71 484
8737.60 437
8738.48 432
8739.36 450
8740.24 448
8741.13 426
8742.01 444
8742.89 448
8743.77 422
8744.66 366
8745.54 407
8746.42 512
8747.31 489
8748.19 476
8749.07 441
8749.95 437
8750.84 459
8751.72 465
8752.60 471
8753.49 516
8754.37 472
8755.25 450
8756.14 547
8757.02 510
8757.90 502
8758.79 468
8759.67 490
8760.55 484
8761.44 454
8762.32 515
8763.20 456
8764.09 478
8764.97 472
8765.85 471
8766.74 487
8767.62 467
8768.51 505
8769.39 514
8770.27 550
8771.16 531
8772.04 495
8772.93 516
8773.81 478
8774.69 419
8775.58 434
8776.46 417
8777.35 421
8778.23 479
8779.12 491
8780.00 462
8780.88 505
8781.77 540
8782.65 528
8783.54 436
8784.42 452
8785.31 447
8786.19 439
8787.08 384
8787.96 419
8788.85 386
8789.73 389
8790.62 359
8791.50 361
8792.39 408
8793.27 388
8794.16 411
8795.04 416
8795.93 398
8796.81 407
8797.70 384
8798.58 337
8799.47 392
8800.35 396
8801.24 391
8802.13 401
8803.01 433
8803.90 406
8804.78 390
8805.67 386
8806.55 373
8807.44 353
8808.33 352
8809.21 359
8810.10 354
8810.98 392
8811.87 393
8812.76 344
8813.64 309
8814.53 280
8815.41 304
8816.30 320
8817.19 387
8818.07 336
8818.96 345
8819.85 349
8820.73 387
8821.62 358
8822.51 324
8823.39 345
8824.28 337
8825.17 360
8826.05 350
8826.94 332
8827.83 312
8828.71 335
8829.60 298
8830.49 309
8831.37 325
8832.26 313
8833.15 285
8834.04 316
8834.92 309
8835.81 320
8836.70 325
8837.58 350
8838.47 324
8839.36 345
8840.25 308
8841.13 292
8842.02 326
8842.91 292
8843.80 284
8844.69 277
8845.57 294
8846.46 315
8847.35 284
8848.24 297
8849.12 363
8850.01 295
8850.90 306
8851.79 265
8852.68 298
8853.56 297
8854.45 257
8855.34 303
8856.23 280
8857.12 271
8858.01 250
8858.89 280
8859.78 288
8860.67 288
8861.56 243
8862.45 293
8863.34 280
8864.23 267
8865.12 291
8866.00 270
8866.89 289
8867.78 292
8868.67 305
8869.56 297
8870.45 265
8871.34 271
8872.23 267
8873.12 293
8874.00 319
8874.89 328
8875.78 272
8876.67 298
8877.56 277
8878.45 298
8879.34 290
8880.23 283
8881.12 293
8882.01 245
8882.90 291
8883.79 263
8884.68 276
8885.57 282
8886.46 259
8887.35 264
8888.24 274
8889.13 254
8890.02 242
8890.91 295
8891.80 304
8892.69 322
8893.58 262
8894.47 231
8895.36 241
8896.25 231
8897.14 223
8898.03 267
8898.92 311
8899.81 302
8900.70 305
8901.59 263
8902.48 233
8903.37 220
8904.26 243
8905.15 252
8906.05 235
8906.94 255
8907.83 226
8908.72 241
8909.61 258
8910.50 263
8911.39 245
8912.28 241
8913.17 245
8914.06 253
8914.96 287
8915.85 240
8916.74 263
8917.63 232
8918.52 227
8919.41 243
8920.30 240
8921.20 239
8922.09 265
8922.98 241
8923.87 204
8924.76 260
8925.65 245
8926.55 287
8927.44 219
8928.33 210
8929.22 215
8930.11 236
8931.01 220
8931.90 212
8932.79 215
8933.68 242
8934.57 222
8935.47 231
8936.36 206
8937.25 237
8938.14 277
8939.04 242
8939.93 207
8940.82 200
8941.71 223
8942.61 218
8943.50 234
8944.39 216
8945.28 224
8946.18 210
8947.07 223
8947.96 242
8948.86 187
8949.75 200
8950.64 228
8951.54 237
8952.43 218
8953.32 220
8954.21 223
8955.11 239
8956.00 232
8956.89 259
8957.79 239
8958.68 226
8959.57 238
8960.47 268
8961.36 232
8962.26 249
8963.15 233
8964.04 227
8964.94 237
8965.83 227
8966.72 203
8967.62 192
8968.51 242
8969.41 242
8970.30 238
8971.19 214
8972.09 204
8972.98 221
8973.88 221
8974.77 224
8975.67 248
8976.56 232
8977.45 237
8978.35 196
8979.24 213
8980.14 189
8981.03 220
8981.93 237
8982.82 198
8983.72 202
8984.61 220
8985.51 256
8986.40 249
8987.29 253
8988.19 238
8989.08 232
8989.98 200
8990.87 191
8991.77 206
8992.66 201
8993.56 220
8994.46 209
8995.35 234
8996.25 236
8997.14 248
8998.04 236
8998.93 224
8999.83 202
9000.72 217
9001.62 236
9002.51 220
9003.41 206
9004.31 213
9005.20 209
9006.10 206
9006.99 225
9007.89 236
9008.78 277
9009.68 242
9010.58 208
9011.47 196
9012.37 196
9013.27 191
9014.16 237
9015.06 223
9015.95 202
9016.85 223
9017.75 197
9018.64 217
9019.54 234
9020.44 226
9021.33 252
9022.23 229
9023.13 209
9024.02 231
9024.92 231
9025.82 238
9026.71 273
9027.61 236
9028.51 241
9029.40 224
9030.30 240
9031.20 225
9032.09 200
9032.99 236
9033.89 213
9034.79 219
9035.68 220
9036.58 213
9037.48 195
9038.38 218
9039.27 206
9040.17 226
9041.07 202
9041.97 249
9042.86 232
9043.76 251
9044.66 239
9045.56 233
9046.45 223
9047.35 236
9048.25 232
9049.15 230
9050.05 210
9050.94 215
9051.84 260
9052.74 223
9053.64 201
9054.54 216
9055.44 266
9056.33 245
9057.23 245
9058.13 241
9059.03 254
9059.93 225
9060.83 225
9061.72 197
9062.62 201
9063.52 230
9064.42 248
9065.32 237
9066.22 231
9067.12 243
9068.02 248
9068.91 250
9069.81 222
9070.71 238
9071.61 192
9072.51 213
9073.41 229
9074.31 202
9075.21 201
9076.11 224
9077.01 225
9077.91 263
9078.81 269
9079.71 240
9080.60 238
9081.50 247
9082.40 222
9083.30 206
9084.20 275
9085.10 262
9086.00 231
9086.90 234
9087.80 237
9088.70 220
9089.60 259
9090.50 238
9091.40 228
9092.30 234
9093.20 253
9094.10 231
9095.00 201
9095.90 198
9096.80 226
9097.70 243
9098.60 213
9099.50 227
9100.41 248
9101.31 230
9102.21 248
9103.11 194
9104.01 212
9104.91 214
9105.81 242
9106.71 250
9107.61 215
9108.51 221
9109.41 236
9110.31 229
9111.21 219
9112.12 200
9113.02 181
9113.92 187
9114.82 178
9115.72 207
9116.62 208
9117.52 222
9118.42 248
9119.33 198
9120.23 233
9121.13 169
9122.03 192
9122.93 200
9123.83 180
9124.74 160
9125.64 205
9126.54 209
9127.44 218
9128.34 217
9129.24 251
9130.15 195
9131.05 210
9131.95 192
9132.85 218
9133.75 238
9134.66 198
9135.56 195
9136.46 233
9137.36 238
9138.27 238
9139.17 269
9140.07 255
9140.97 228
9141.88 225
9142.78 185
9143.68 174
9144.58 216
9145.49 184
9146.39 196
9147.29 196
9148.20 211
9149.10 214
9150.00 215
9150.90 238
9151.81 233
9152.71 202
9153.61 235
9154.52 185
9155.42 192
9156.32 199
9157.23 192
9158.13 216
9159.03 234
9159.94 199
9160.84 246
9161.74 206
9162.65 201
9163.55 214
9164.45 231
9165.36 245
9166.26 217
9167.17 185
9168.07 180
9168.97 210
9169.88 221
9170.78 195
9171.69 217
9172.59 224
9173.49 213
9174.40 209
9175.30 238
9176.21 220
9177.11 247
9178.01 287
9178.92 286
9179.82 224
9180.73 249
9181.63 236
9182.54 227
9183.44 217
9184.35 215
9185.25 216
9186.16 234
9187.06 198
9187.97 242
9188.87 216
9189.78 219
9190.68 240
9191.59 229
9192.49 239
9193.40 215
9194.30 200
9195.21 233
9196.11 246
9197.02 226
9197.92 245
9198.83 219
9199.73 289
9200.64 232
9201.54 216
9202.45 245
9203.35 251
9204.26 207
9205.17 197
9206.07 173
9206.98 185
9207.88 209
9208.79 234
9209.69 203
9210.60 185
9211.51 199
9212.41 191
9213.32 217
9214.22 221
9215.13 221
9216.04 228
9216.94 216
9217.85 195
9218.76 250
9219.66 202
9220.57 205
9221.48 196
9222.38 165
9223.29 219
9224.20 202
9225.10 213
9226.01 218
9226.92 217
9227.82 214
9228.73 234
9229.64 191
9230.54 244
9231.45 234
9232.36 195
9233.26 204
9234.17 208
9235.08 233
9235.99 197
9236.89 212
9237.80 235
9238.71 227
9239.61 221
9240.52 201
9241.43 198
9242.34 229
9243.24 245
9244.15 220
9245.06 204
9245.97 237
9246.88 193
9247.78 210
9248.69 219
9249.60 216
9250.51 194
9251.41 219
9252.32 186
9253.23 200
9254.14 234
9255.05 246
9255.96 194
9256.86 180
9257.77 203
9258.68 220
9259.59 212
9260.50 213
9261.41 217
9262.31 184
9263.22 206
9264.13 219
9265.04 227
9265.95 217
9266.86 192
9267.77 176
9268.67 227
9269.58 231
9270.49 220
9271.40 249
9272.31 228
9273.22 201
9274.13 212
9275.04 206
9275.95 223
9276.86 226
9277.76 191
9278.67 204
9279.58 208
9280.49 228
9281.40 201
9282.31 236
9283.22 247
9284.13 263
9285.04 245
9285.95 233
9286.86 207
9287.77 220
9288.68 224
9289.59 232
9290.50 206
9291.41 226
9292.32 213
9293.23 213
9294.14 240
9295.05 219
9295.96 213
9296.87 221
9297.78 191
9298.69 234
9299.60 225
9300.51 186
9301.42 252
9302.33 245
9303.24 218
9304.15 190
9305.06 224
9305.97 208
9306.88 240
9307.80 281
9308.71 275
9309.62 238
9310.53 193
9311.44 258
9312.35 226
9313.26 235
9314.17 207
9315.08 178
9315.99 247
9316.91 226
9317.82 213
9318.73 219
9319.64 221
9320.55 216
9321.46 250
9322.37 243
9323.28 268
9324.20 222
9325.11 236
9326.02 244
9326.93 234
9327.84 244
9328.75 256
9329.67 210
9330.58 221
9331.49 216
9332.40 174
9333.31 250
9334.23 247
9335.14 226
9336.05 222
9336.96 230
9337.87 186
9338.79 191
9339.70 185
9340.61 185
9341.52 252
9342.44 263
9343.35 186
9344.26 217
9345.17 214
9346.09 183
9347.00 212
9347.91 233
9348.82 232
9349.74 256
9350.65 245
9351.56 238
9352.48 261
9353.39 231
9354.30 208
9355.21 230
9356.13 237
9357.04 229
9357.95 212
9358.87 221
9359.78 238
9360.69 217
9361.61 225
9362.52 215
9363.43 224
9364.35 239
9365.26 218
9366.18 248
9367.09 226
9368.00 214
9368.92 197
9369.83 222
9370.74 245
9371.66 266
9372.57 244
9373.49 207
9374.40 228
9375.31 190
9376.23 241
9377.14 200
9378.06 211
9378.97 204
9379.88 213
9380.80 231
9381.71 172
9382.63 230
9383.54 273
9384.46 245
9385.37 230
9386.29 221
9387.20 203
9388.11 232
9389.03 270
9389.94 265
9390.86 238
9391.77 248
9392.69 216
9393.60 182
9394.52 238
9395.43 218
9396.35 235
9397.26 233
9398.18 228
9399.09 197
9400.01 185
9400.92 249
9401.84 272
9402.76 245
9403.67 252
9404.59 222
9405.50 241
9406.42 222
9407.33 205
9408.25 239
9409.16 230
9410.08 247
9411.00 227
9411.91 252
9412.83 241
9413.74 232
9414.66 214
9415.58 241
9416.49 243
9417.41 250
9418.32 231
9419.24 208
9420.16 253
9421.07 237
9421.99 230
9422.91 241
9423.82 258
9424.74 276
9425.65 258
9426.57 266
9427.49 252
9428.40 255
9429.32 245
9430.24 236
9431.15 257
9432.07 271
9432.99 286
9433.90 322
9434.82 291
9435.74 278
9436.66 264
9437.57 278
9438.49 294
9439.41 315
9440.32 252
9441.24 273
9442.16 235
9443.08 306
9443.99 256
9444.91 229
9445.83 297
9446.75 288
9447.66 270
9448.58 296
9449.50 296
9450.42 300
9451.33 302
9452.25 295
9453.17 312
9454.09 329
9455.01 325
9455.92 304
9456.84 307
9457.76 296
9458.68 273
9459.60 260
9460.51 247
9461.43 251
9462.35 311
9463.27 290
9464.19 250
9465.11 230
9466.02 265
9466.94 280
9467.86 250
9468.78 260
9469.70 307
9470.62 276
9471.54 266
9472.46 265
9473.37 251
9474.29 285
9475.21 297
9476.13 306
9477.05 260
9477.97 253
9478.89 285
9479.81 292
9480.73 251
9481.65 268
9482.56 242
9483.48 284
9484.40 291
9485.32 276
9486.24 285
9487.16 302
9488.08 259
9489.00 330
9489.92 324
9490.84 302
9491.76 304
9492.68 307
9493.60 286
9494.52 263
9495.44 283
9496.36 293
9497.28 317
9498.20 240
9499.12 295
9500.04 279
9500.96 273
9501.88 302
9502.80 258
9503.72 313
9504.64 344
9505.56 291
9506.48 291
9507.40 255
9508.32 300
9509.24 360
9510.16 291
9511.08 310
9512.00 307
9512.93 372
9513.85 290
9514.77 284
9515.69 300
9516.61 346
9517.53 334
9518.45 307
9519.37 327
9520.29 300
9521.21 307
9522.14 330
9523.06 312
9523.98 298
9524.90 336
9525.82 326
9526.74 356
9527.66 399
9528.59 409
9529.51 395
9530.43 418
9531.35 397
9532.27 370
9533.19 426
9534.11 406
9535.04 452
9535.96 418
9536.88 393
9537.80 359
9538.72 291
9539.65 299
9540.57 337
9541.49 331
9542.41 319
9543.34 315
9544.26 357
9545.18 378
9546.10 328
9547.02 312
9547.95 308
9548.87 355
9549.79 357
9550.71 358
9551.64 321
9552.56 351
9553.48 339
9554.41 369
9555.33 369
9556.25 363
9557.17 371
9558.10 373
9559.02 411
9559.94 370
9560.87 408
9561.79 389
9562.71 411
9563.64 407
9564.56 378
9565.48 384
9566.41 361
9567.33 391
9568.25 361
9569.18 337
9570.10 356
9571.02 363
9571.95 346
9572.87 356
9573.79 346
9574.72 355
9575.64 349
9576.56 352
9577.49 333
9578.41 349
9579.34 368
9580.26 304
9581.18 348
9582.11 381
9583.03 372
9583.96 356
9584.88 379
9585.81 354
9586.73 408
9587.65 429
9588.58 370
9589.50 360
9590.43 370
9591.35 359
9592.28 381
9593.20 424
9594.13 434
9595.05 397
9595.98 409
9596.90 417
9597.83 379
9598.75 399
9599.68 436
9600.60 399
9601.53 475
9602.45 386
9603.38 412
9604.30 473
9605.23 460
9606.15 447
9607.08 438
9608.00 440
9608.93 461
9609.85 442
9610.78 472
9611.70 467
9612.63 441
9613.55 467
9614.48 456
9615.41 403
9616.33 386
9617.26 439
9618.18 439
9619.11 494
9620.04 466
9620.96 501
9621.89 447
9622.81 450
9623.74 462
9624.67 464
9625.59 485
9626.52 530
9627.44 494
9628.37 498
9629.30 532
9630.22 503
9631.15 576
9632.08 571
9633.00 529
9633.93 536
9634.86 539
9635.78 549
9636.71 557
9637.64 510
9638.56 563
9639.49 576
9640.42 617
9641.34 611
9642.27 578
9643.20 602
9644.13 504
9645.05 600
9645.98 618
9646.91 678
9647.83 684
9648.76 636
9649.69 664
9650.62 618
9651.54 613
9652.47 646
9653.40 595
9654.33 617
9655.25 644
9656.18 653
9657.11 658
9658.04 688
9658.96 720
9659.89 668
9660.82 691
9661.75 690
9662.68 657
9663.60 610
9664.53 637
9665.46 681
9666.39 663
9667.32 752
9668.25 699
9669.17 706
9670.10 710
9671.03 678
9671.96 664
9672.89 661
9673.82 741
9674.74 817
9675.67 765
9676.60 775
9677.53 761
9678.46 677
9679.39 789
9680.32 785
9681.25 775
9682.17 842
9683.10 803
9684.03 790
9684.96 746
9685.89 773
9686.82 823
9687.75 810
9688.68 807
9689.61 768
9690.54 805
9691.47 865
9692.40 943
9693.33 925
9694.25 921
9695.18 993
9696.11 1035
9697.04 1110
9697.97 1211
9698.90 1141
9699.83 1144
9700.76 1157
9701.69 1125
9702.62 1031
9703.55 968
9704.48 800
9705.41 844
9706.34 825
9707.27 875
9708.20 893
9709.13 874
9710.06 861
9710.99 836
9711.92 828
9712.85 870
9713.78 907
9714.71 941
9715.65 874
9716.58 819
9717.51 844
9718.44 861
9719.37 806
9720.30 799
9721.23 705
9722.16 715
9723.09 698
9724.02 703
9724.95 671
9725.88 623
9726.82 679
9727.75 693
9728.68 663
9729.61 741
9730.54 774
9731.47 655
9732.40 635
9733.33 707
9734.27 725
9735.20 713
9736.13 637
9737.06 640
9737.99 632
9738.92 587
9739.86 609
9740.79 603
9741.72 653
9742.65 625
9743.58 565
9744.51 574
9745.45 595
9746.38 538
9747.31 539
9748.24 522
9749.17 492
9750.11 490
9751.04 525
9751.97 477
9752.90 465
9753.84 518
9754.77 541
9755.70 522
9756.63 491
9757.57 534
9758.50 521
9759.43 510
9760.36 544
9761.30 503
9762.23 516
9763.16 506
9764.09 529
9765.03 557
9765.96 491
9766.89 481
9767.83 462
9768.76 511
9769.69 545
9770.63 529
9771.56 525
9772.49 510
9773.43 491
9774.36 549
9775.29 527
9776.23 560
9777.16 525
9778.09 528
9779.03 573
9779.96 540
9780.89 533
9781.83 521
9782.76 564
9783.70 521
9784.63 543
9785.56 493
9786.50 502
9787.43 490
9788.37 484
9789.30 468
9790.23 413
9791.17 471
9792.10 499
9793.04 457
9793.97 458
9794.90 478
9795.84 445
9796.77 468
9797.71 475
9798.64 471
9799.58 443
9800.51 440
9801.45 422
9802.38 414
9803.32 405
9804.25 397
9805.19 398
9806.12 422
9807.05 417
9807.99 400
9808.92 433
9809.86 433
9810.80 426
9811.73 455
9812.67 408
9813.60 380
9814.54 389
9815.47 402
9816.41 401
9817.34 356
9818.28 361
9819.21 341
9820.15 367
9821.08 381
9822.02 369
9822.96 342
9823.89 329
9824.83 355
9825.76 353
9826.70 408
9827.63 362
9828.57 356
9829.51 328
9830.44 339
9831.38 394
9832.31 386
9833.25 351
9834.19 319
9835.12 319
9836.06 352
9837.00 377
9837.93 392
9838.87 384
9839.81 372
9840.74 347
9841.68 334
9842.61 373
9843.55 355
9844.49 352
9845.43 326
9846.36 335
9847.30 306
9848.24 355
9849.17 328
9850.11 348
9851.05 280
9851.98 351
9852.92 351
9853.86 343
9854.79 350
9855.73 367
9856.67 373
9857.61 337
9858.54 340
9859.48 370
9860.42 346
9861.36 347
9862.29 346
9863.23 307
9864.17 307
9865.11 335
9866.04 339
9866.98 305
9867.92 302
9868.86 322
9869.80 321
9870.73 305
9871.67 338
9872.61 299
9873.55 302
9874.49 310
9875.42 314
9876.36 251
9877.30 294
9878.24 283
9879.18 310
9880.12 287
9881.05 300
9881.99 357
9882.93 342
9883.87 326
9884.81 310
9885.75 297
9886.69 300
9887.63 305
9888.56 243
9889.50 262
9890.44 316
9891.38 280
9892.32 264
9893.26 308
9894.20 309
9895.14 278
9896.08 274
9897.02 306
9897.95 299
9898.89 337
9899.83 326
9900.77 338
9901.71 311
9902.65 257
9903.59 266
9904.53 272
9905.47 319
9906.41 305
9907.35 307
9908.29 299
9909.23 296
9910.17 297
9911.11 318
9912.05 274
9912.99 290
9913.93 270
9914.87 278
9915.81 284
9916.75 285
9917.69 327
9918.63 331
9919.57 312
9920.51 337
9921.45 316
9922.39 351
9923.33 340
9924.27 378
9925.21 407
9926.15 451
9927.09 410
9928.03 396
9928.97 411
9929.92 399
9930.86 362
9931.80 300
9932.74 351
9933.68 341
9934.62 295
9935.56 281
9936.50 286
9937.44 273
9938.38 264
9939.33 258
9940.27 271
9941.21 240
9942.15 241
9943.09 245
9944.03 278
9944.97 256
9945.92 290
9946.86 287
9947.80 285
9948.74 278
9949.68 269
9950.62 266
9951.57 291
9952.51 302
9953.45 296
9954.39 286
9955.33 227
9956.28 253
9957.22 249
9958.16 246
9959.10 270
9960.04 291
9960.99 250
9961.93 271
9962.87 258
9963.81 270
9964.76 281
9965.70 296
9966.64 283
9967.58 263
9968.53 289
9969.47 244
9970.41 271
9971.35 297
9972.30 259
9973.24 248
9974.18 233
9975.13 254
9976.07 223
9977.01 256
9977.95 263
9978.90 281
9979.84 317
9980.78 309
9981.73 273
9982.67 253
9983.61 271
9984.56 260
9985.50 299
9986.44 275
9987.39 235
9988.33 267
9989.27 229
9990.22 243
9991.16 200
9992.11 246
9993.05 237
9993.99 226
9994.94 224
9995.88 225
9996.82 218
9997.77 242
9998.71 245
9999.66 260
10000.60 221
10001.55 245
10002.49 244
10003.43 297
10004.38 249
10005.32 248
10006.27 227
10007.21 252
10008.16 241
10009.10 232
10010.04 229
10010.99 245
10011.93 268
10012.88 234
10013.82 247
10014.77 219
10015.71 246
10016.66 271
10017.60 238
10018.55 269
10019.49 242
10020.44 243
10021.38 242
10022.33 266
10023.27 207
10024.22 224
10025.16 266
10026.11 231
10027.05 249
10028.00 228
10028.95 227
10029.89 223
10030.84 224
10031.78 234
10032.73 248
10033.67 234
10034.62 259
10035.57 215
10036.51 215
10037.46 212
10038.40 197
10039.35 194
10040.30 209
10041.24 200
10042.19 212
10043.13 235
10044.08 214
10045.03 233
10045.97 262
10046.92 244
10047.86 237
10048.81 218
10049.76 247
10050.70 208
10051.65 257
10052.60 243
10053.54 236
10054.49 280
10055.44 245
10056.38 236
10057.33 241
10058.28 277
10059.22 240
10060.17 256
10061.12 225
10062.07 249
10063.01 222
10063.96 209
10064.91 224
10065.85 245
10066.80 253
10067.75 257
10068.70 237
10069.64 248
10070.59 191
10071.54 217
10072.49 232
10073.43 250
10074.38 240
10075.33 231
10076.28 247
10077.22 239
10078.17 236
10079.12 225
10080.07 236
10081.02 217
10081.96 244
10082.91 250
10083.86 234
10084.81 227
10085.76 221
10086.70 223
10087.65 204
10088.60 213
10089.55 225
10090.50 203
10091.45 180
10092.39 216
10093.34 196
10094.29 195
10095.24 177
10096.19 207
10097.14 247
10098.09 266
10099.03 232
10099.98 239
10100.93 198
10101.88 238
10102.83 240
10103.78 226
10104.73 280
10105.68 201
10106.63 171
10107.58 213
10108.53 211
10109.47 207
10110.42 204
10111.37 208
10112.32 204
10113.27 246
10114.22 224
10115.17 200
10116.12 229
10117.07 252
10118.02 254
10118.97 210
10119.92 204
10120.87 220
10121.82 196
10122.77 219
10123.72 234
10124.67 233
10125.62 237
10126.57 225
10127.52 247
10128.47 214
10129.42 224
10130.37 201
10131.32 219
10132.27 223
10133.22 235
10134.17 221
10135.12 260
10136.07 256
10137.02 240
10137.97 218
10138.92 244
10139.87 216
10140.83 209
10141.78 241
10142.73 250
10143.68 223
10144.63 222
10145.58 226
10146.53 243
10147.48 234
10148.43 225
10149.38 216
10150.34 205
10151.29 241
10152.24 250
10153.19 239
10154.14 236
10155.09 241
10156.04 231
10156.99 244
10157.95 234
10158.90 199
10159.85 208
10160.80 243
10161.75 218
10162.70 242
10163.66 281
10164.61 240
10165.56 240
10166.51 250
10167.46 254
10168.42 250
10169.37 227
10170.32 246
10171.27 219
10172.23 195
10173.18 192
10174.13 240
10175.08 198
10176.03 223
10176.99 246
10177.94 254
10178.89 228
10179.84 264
10180.80 249
10181.75 241
10182.70 297
10183.66 255
10184.61 228
10185.56 242
10186.51 274
10187.47 259
10188.42 257
10189.37 268
10190.33 229
10191.28 258
10192.23 264
10193.19 248
10194.14 245
10195.09 234
10196.05 236
10197.00 227
10197.95 264
10198.91 272
10199.86 262
10200.81 232
10201.77 252
10202.72 271
10203.67 249
10204.63 278
10205.58 296
10206.53 272
10207.49 291
10208.44 253
10209.40 216
10210.35 290
10211.30 276
10212.26 238
10213.21 237
10214.17 220
10215.12 229
10216.08 264
10217.03 231
10217.98 248
10218.94 242
10219.89 223
10220.85 253
10221.80 229
10222.76 212
10223.71 228
10224.67 244
10225.62 212
10226.58 239
10227.53 240
10228.49 281
10229.44 244
10230.40 218
10231.35 235
10232.31 258
10233.26 279
10234.22 243
10235.17 211
10236.13 257
10237.08 272
10238.04 263
10238.99 228
10239.95 241
10240.90 231
10241.86 204
10242.81 233
10243.77 211
10244.72 220
10245.68 225
10246.64 223
10247.59 228
10248.55 254
10249.50 242
10250.46 264
10251.42 250
10252.37 251
10253.33 208
10254.28 204
10255.24 245
10256.20 235
10257.15 230
10258.11 225
10259.06 234
10260.02 243
10260.98 180
10261.93 166
10262.89 251
10263.85 234
10264.80 225
10265.76 210
10266.72 230
10267.67 216
10268.63 225
10269.59 193
10270.54 205
10271.50 228
10272.46 188
10273.41 206
10274.37 181
10275.33 239
10276.29 203
10277.24 206
10278.20 202
10279.16 235
10280.11 248
10281.07 213
10282.03 209
10282.99 186
10283.94 209
10284.90 196
10285.86 189
10286.82 193
10287.77 190
10288.73 216
10289.69 185
10290.65 185
10291.61 196
10292.56 189
10293.52 250
10294.48 215
10295.44 218
10296.39 204
10297.35 231
10298.31 206
10299.27 217
10300.23 221
10301.19 208
10302.14 200
10303.10 211
10304.06 199
10305.02 212
10305.98 204
10306.94 219
10307.89 161
10308.85 209
10309.81 194
10310.77 201
10311.73 255
10312.69 209
10313.65 216
10314.61 227
10315.57 213
10316.52 200
10317.48 172
10318.44 184
10319.40 202
10320.36 204
10321.32 222
10322.28 213
10323.24 212
10324.20 197
10325.16 195
10326.12 192
10327.08 153
10328.04 207
10328.99 229
10329.95 208
10330.91 185
10331.87 206
10332.83 220
10333.79 186
10334.75 219
10335.71 206
10336.67 202
10337.63 190
10338.59 183
10339.55 191
10340.51 202
10341.47 205
10342.43 210
10343.39 222
10344.35 243
10345.31 240
10346.27 215
10347.23 219
10348.20 230
10349.16 218
10350.12 221
10351.08 222
10352.04 214
10353.00 198
10353.96 181
10354.92 216
10355.88 243
10356.84 224
10357.80 233
10358.76 227
10359.72 210
10360.69 205
10361.65 214
10362.61 240
10363.57 191
10364.53 205
10365.49 195
10366.45 192
10367.41 188
10368.38 180
10369.34 195
10370.30 181
10371.26 149
10372.22 185
10373.18 188
10374.14 173
10375.11 195
10376.07 196
10377.03 193
10377.99 212
10378.95 190
10379.92 206
10380.88 194
10381.84 194
10382.80 201
10383.76 195
10384.73 189
10385.69 204
10386.65 203
10387.61 206
10388.57 181
10389.54 159
10390.50 198
10391.46 209
10392.42 212
10393.39 220
10394.35 208
10395.31 214
10396.27 210
10397.24 195
10398.20 219
10399.16 215
10400.13 200
10401.09 210
10402.05 184
10403.02 160
10403.98 178
10404.94 196
10405.90 213
10406.87 201
10407.83 176
10408.79 168
10409.76 177
10410.72 198
10411.68 201
10412.65 164
10413.61 188
10414.57 174
10415.54 181
10416.50 184
10417.47 161
10418.43 190
10419.39 175
10420.36 185
10421.32 190
10422.28 181
10423.25 185
10424.21 185
10425.18 179
10426.14 156
10427.10 174
10428.07 212
10429.03 186
10430.00 169
10430.96 161
10431.93 213
10432.89 186
10433.85 188
10434.82 182
10435.78 178
10436.75 198
10437.71 198
10438.68 175
10439.64 178
10440.61 192
10441.57 186
10442.54 203
10443.50 192
10444.47 201
10445.43 194
10446.40 173
10447.36 178
10448.33 170
10449.29 176
10450.26 175
10451.22 165
10452.19 185
10453.15 204
10454.12 193
10455.08 175
10456.05 171
10457.01 145
10457.98 147
10458.95 177
10459.91 155
10460.88 158
10461.84 153
10462.81 151
10463.77 162
10464.74 171
10465.71 183
10466.67 162
10467.64 162
10468.60 162
10469.57 194
10470.54 202
10471.50 204
10472.47 185
10473.44 185
10474.40 153
10475.37 157
10476.33 207
10477.30 171
10478.27 161
10479.23 164
10480.20 163
10481.17 182
10482.13 158
10483.10 170
10484.07 177
10485.03 196
10486.00 176
10486.97 160
10487.93 213
10488.90 170
10489.87 174
10490.84 192
10491.80 152
10492.77 162
10493.74 185
10494.70 197
10495.67 180
10496.64 175
10497.61 172
10498.57 161
10499.54 206
10500.51 215
10501.48 172
10502.44 152
10503.41 166
10504.38 160
10505.35 148
10506.31 148
10507.28 162
10508.25 154
10509.22 161
10510.19 183
10511.15 185
10512.12 158
10513.09 177
10514.06 164
10515.03 173
10516.00 174
10516.96 170
10517.93 193
10518.90 172
10519.87 195
10520.84 177
10521.81 187
10522.77 192
10523.74 195
10524.71 157
10525.68 165
10526.65 151
10527.62 155
10528.59 199
10529.56 226
10530.52 175
10531.49 170
10532.46 143
10533.43 183
10534.40 185
10535.37 187
10536.34 150
10537.31 169
10538.28 185
10539.25 202
10540.22 186
10541.18 174
10542.15 166
10543.12 162
10544.09 155
10545.06 156
10546.03 190
10547.00 199
10547.97 198
10548.94 191
10549.91 161
10550.88 161
10551.85 147
10552.82 198
10553.79 196
10554.76 178
10555.73 180
10556.70 167
10557.67 189
10558.64 182
10559.61 173
10560.58 172
10561.55 174
10562.52 172
10563.49 168
10564.46 163
10565.43 159
10566.40 169
10567.38 192
10568.35 169
10569.32 142
10570.29 156
10571.26 170
10572.23 170
10573.20 230
10574.17 199
10575.14 151
10576.11 177
10577.08 174
10578.06 175
10579.03 160
10580.00 179
10580.97 195
10581.94 191
10582.91 198
10583.88 175
10584.85 172
10585.83 179
10586.80 175
10587.77 186
10588.74 177
10589.71 158
10590.68 193
10591.66 181
10592.63 214
10593.60 192
10594.57 180
10595.54 197
10596.51 204
10597.49 163
10598.46 186
10599.43 151
10600.40 151
10601.37 195
10602.35 211
10603.32 180
10604.29 157
10605.26 163
10606.24 169
10607.21 174
10608.18 148
10609.15 179
10610.13 175
10611.10 183
10612.07 152
10613.04 153
10614.02 175
10614.99 160
10615.96 196
10616.94 222
10617.91 261
10618.88 218
10619.85 209
10620.83 188
10621.80 181
10622.77 186
10623.75 180
10624.72 199
10625.69 217
10626.67 207
10627.64 208
10628.61 177
10629.59 182
10630.56 179
10631.53 170
10632.51 212
10633.48 222
10634.46 214
10635.43 213
10636.40 237
10637.38 232
10638.35 241
10639.32 228
10640.30 243
10641.27 238
10642.25 217
10643.22 210
10644.19 194
10645.17 229
10646.14 204
10647.12 210
10648.09 182
10649.07 189
10650.04 166
10651.01 163
10651.99 191
10652.96 171
10653.94 172
10654.91 180
10655.89 177
10656.86 209
10657.84 210
10658.81 197
10659.79 196
10660.76 205
10661.74 203
10662.71 154
10663.69 167
10664.66 171
10665.64 192
10666.61 176
10667.59 198
10668.56 206
10669.54 202
10670.51 217
10671.49 180
10672.46 196
10673.44 185
10674.42 183
10675.39 196
10676.37 190
10677.34 186
10678.32 214
10679.29 183
10680.27 179
10681.25 205
10682.22 194
10683.20 193
10684.17 192
10685.15 192
10686.12 191
10687.10 202
10688.08 215
10689.05 165
10690.03 196
10691.01 204
10691.98 171
10692.96 179
10693.94 194
10694.91 178
10695.89 181
10696.86 195
10697.84 185
10698.82 198
10699.79 190
10700.77 183
10701.75 153
10702.72 179
10703.70 202
10704.68 188
10705.66 163
10706.63 185
10707.61 183
10708.59 206
10709.56 178
10710.54 203
10711.52 175
10712.50 162
10713.47 164
10714.45 189
10715.43 190
10716.41 168
10717.38 200
10718.36 211
10719.34 212
10720.32 170
10721.29 175
10722.27 165
10723.25 187
10724.23 185
10725.20 196
10726.18 186
10727.16 188
10728.14 174
10729.12 171
10730.09 196
10731.07 180
10732.05 172
10733.03 186
10734.01 188
10734.99 193
10735.96 189
10736.94 187
10737.92 203
10738.90 171
10739.88 186
10740.86 164
10741.83 161
10742.81 199
10743.79 186
10744.77 199
10745.75 231
10746.73 201
10747.71 186
10748.69 180
10749.67 177
10750.64 182
10751.62 224
10752.60 216
10753.58 171
10754.56 195
10755.54 184
10756.52 194
10757.50 221
10758.48 228
10759.46 193
10760.44 185
10761.42 191
10762.40 185
10763.38 165
10764.35 182
10765.33 171
10766.31 190
10767.29 226
10768.27 234
10769.25 205
10770.23 250
10771.21 196
10772.19 185
10773.17 220
10774.15 221
10775.13 218
10776.11 204
10777.09 172
10778.07 217
10779.05 199
10780.04 179
10781.02 169
10782.00 182
10782.98 177
10783.96 182
10784.94 197
10785.92 208
10786.90 226
10787.88 217
10788.86 219
10789.84 214
10790.82 190
10791.80 200
10792.78 215
10793.77 223
10794.75 216
10795.73 184
10796.71 240
10797.69 205
10798.67 220
10799.65 220
10800.63 247
10801.61 261
10802.60 209
10803.58 198
10804.56 221
10805.54 212
10806.52 188
10807.50 191
10808.49 211
10809.47 194
10810.45 204
10811.43 186
10812.41 231
10813.39 203
10814.38 205
10815.36 191
10816.34 195
10817.32 221
10818.30 227
10819.29 230
10820.27 228
10821.25 258
10822.23 256
10823.22 248
10824.20 247
10825.18 216
10826.16 191
10827.15 215
10828.13 265
10829.11 283
10830.09 229
10831.08 274
10832.06 211
10833.04 192
10834.02 229
10835.01 239
10835.99 225
10836.97 220
10837.96 228
10838.94 236
10839.92 269
10840.90 259
10841.89 247
10842.87 256
10843.85 249
10844.84 238
10845.82 235
10846.80 247
10847.79 230
10848.77 280
10849.76 259
10850.74 268
10851.72 245
10852.71 238
10853.69 252
10854.67 271
10855.66 258
10856.64 258
10857.62 242
10858.61 251
10859.59 278
10860.58 282
10861.56 248
10862.55 268
10863.53 260
10864.51 225
10865.50 287
10866.48 239
10867.47 280
10868.45 242
10869.44 229
10870.42 291
10871.40 266
10872.39 258
10873.37 272
10874.36 249
10875.34 277
10876.33 273
10877.31 275
10878.30 273
10879.28 282
10880.27 247
10881.25 268
10882.24 258
10883.22 271
10884.21 283
10885.19 297
10886.18 288
10887.16 329
10888.15 257
10889.13 295
10890.12 333
10891.10 331
10892.09 299
10893.07 286
10894.06 299
10895.05 326
10896.03 283
10897.02 303
10898.00 294
10898.99 309
10899.97 310
10900.96 333
10901.95 320
10902.93 331
10903.92 329
10904.90 343
10905.89 349
10906.88 396
10907.86 358
10908.85 394
10909.84 330
10910.82 331
10911.81 324
10912.79 350
10913.78 333
10914.77 358
10915.75 377
10916.74 353
10917.73 402
10918.71 352
10919.70 330
10920.69 332
10921.67 335
10922.66 378
10923.65 374
10924.63 340
10925.62 378
10926.61 331
10927.60 373
10928.58 351
10929.57 365
10930.56 385
10931.54 336
10932.53 377
10933.52 387
10934.51 387
10935.49 377
10936.48 380
10937.47 386
10938.46 437
10939.44 437
10940.43 422
10941.42 437
10942.41 472
10943.39 447
10944.38 475
10945.37 444
10946.36 430
10947.35 380
10948.33 426
10949.32 431
10950.31 426
10951.30 429
10952.29 449
10953.28 505
10954.26 513
10955.25 528
10956.24 552
10957.23 630
10958.22 651
10959.21 627
10960.19 609
10961.18 555
10962.17 588
10963.16 544
10964.15 541
10965.14 479
10966.13 474
10967.11 512
10968.10 543
10969.09 518
10970.08 497
10971.07 423
10972.06 444
10973.05 442
10974.04 396
10975.03 418
10976.02 468
10977.01 469
10978.00 438
10978.98 468
10979.97 533
10980.96 479
10981.95 437
10982.94 454
10983.93 431
10984.92 477
10985.91 517
10986.90 484
10987.89 474
10988.88 462
10989.87 467
10990.86 468
10991.85 485
10992.84 534
10993.83 616
10994.82 613
10995.81 626
10996.80 753
10997.79 822
10998.78 864
10999.77 866
11000.76 871
11001.75 783
11002.74 778
11003.73 702
11004.72 608
11005.72 568
11006.71 541
11007.70 487
11008.69 448
11009.68 433
11010.67 353
11011.66 378
11012.65 385
11013.64 388
11014.63 395
11015.62 365
11016.61 378
11017.61 373
11018.60 365
11019.59 344
11020.58 334
11021.57 299
11022.56 348
11023.55 348
11024.55 330
11025.54 346
11026.53 311
11027.52 326
11028.51 306
11029.50 293
11030.49 300
11031.49 341
11032.48 368
11033.47 355
11034.46 374
11035.45 359
11036.45 362
11037.44 334
11038.43 338
11039.42 333
11040.41 326
11041.41 291
11042.40 296
11043.39 355
11044.38 340
11045.38 297
11046.37 293
11047.36 287
11048.35 280
11049.35 260
11050.34 281
11051.33 305
11052.32 305
11053.32 363
11054.31 325
11055.30 316
11056.30 324
11057.29 327
11058.28 295
11059.27 240
11060.27 297
11061.26 285
11062.25 288
11063.25 301
11064.24 329
11065.23 292
11066.23 275
11067.22 262
11068.21 317
11069.21 320
11070.20 287
11071.19 302
11072.19 332
11073.18 323
11074.17 312
11075.17 310
11076.16 316
11077.16 331
11078.15 315
11079.14 302
11080.14 297
11081.13 284
11082.13 285
11083.12 292
11084.11 280
11085.11 320
11086.10 280
11087.10 270
11088.09 303
11089.09 290
11090.08 303
11091.07 303
11092.07 272
11093.06 288
11094.06 294
11095.05 289
11096.05 272
11097.04 257
11098.04 271
11099.03 263
11100.03 230
11101.02 299
11102.02 281
11103.01 246
11104.01 258
11105.00 283
11106.00 278
11106.99 268
11107.99 234
11108.98 235
11109.98 232
11110.97 223
11111.97 251
11112.96 223
11113.96 228
11114.95 231
11115.95 250
11116.95 216
11117.94 249
11118.94 234
11119.93 224
11120.93 259
11121.92 243
11122.92 217
11123.92 235
11124.91 249
11125.91 240
11126.90 247
11127.90 232
11128.90 199
11129.89 230
11130.89 239
11131.89 270
11132.88 220
11133.88 240
11134.87 256
11135.87 226
11136.87 218
11137.86 198
11138.86 248
11139.86 219
11140.85 220
11141.85 220
11142.85 241
11143.84 197
11144.84 209
11145.84 171
11146.84 218
11147.83 258
11148.83 204
11149.83 220
11150.82 178
11151.82 183
11152.82 171
11153.82 213
11154.81 242
11155.81 218
11156.81 189
11157.80 213
11158.80 218
11159.80 199
11160.80 192
11161.79 207
11162.79 192
11163.79 177
11164.79 205
11165.79 217
11166.78 240
11167.78 215
11168.78 230
11169.78 149
11170.78 190
11171.77 193
11172.77 216
11173.77 178
11174.77 172
11175.77 173
11176.76 188
11177.76 233
11178.76 201
11179.76 218
11180.76 204
11181.76 185
11182.76 237
11183.75 217
11184.75 181
11185.75 212
11186.75 263
11187.75 216
11188.75 203
11189.75 195
11190.75 229
11191.74 219
11192.74 223
11193.74 177
11194.74 225
11195.74 266
11196.74 288
11197.74 251
11198.74 207
11199.74 218
11200.74 238
11201.74 223
11202.74 219
11203.74 224
11204.74 214
11205.73 224
11206.73 170
11207.73 187
11208.73 238
11209.73 245
11210.73 200
11211.73 188
11212.73 187
11213.73 205
11214.73 178
11215.73 196
11216.73 201
11217.73 218
11218.73 217
11219.73 172
11220.73 180
11221.73 162
11222.73 209
11223.74 187
11224.74 190
11225.74 217
11226.74 211
11227.74 180
11228.74 206
11229.74 195
11230.74 174
11231.74 185
11232.74 191
11233.74 231
11234.74 230
11235.74 203
11236.74 181
11237.75 193
11238.75 187
11239.75 165
11240.75 198
11241.75 203
11242.75 201
11243.75 199
11244.75 187
11245.76 159
11246.76 200
11247.76 212
11248.76 179
11249.76 209
11250.76 208
11251.76 187
11252.77 176
11253.77 170
11254.77 191
11255.77 202
11256.77 187
11257.78 151
11258.78 171
11259.78 198
11260.78 212
11261.78 200
11262.79 198
11263.79 203
11264.79 200
11265.79 189
11266.79 223
11267.80 194
11268.80 212
11269.80 182
11270.80 197
11271.81 195
11272.81 201
11273.81 188
11274.81 189
11275.82 199
11276.82 191
11277.82 177
11278.83 212
11279.83 185
11280.83 213
11281.83 198
11282.84 255
11283.84 227
11284.84 212
11285.85 184
11286.85 198
11287.85 169
11288.86 211
11289.86 280
11290.86 233
11291.87 222
11292.87 216
11293.87 188
11294.88 189
11295.88 192
11296.89 229
11297.89 197
11298.89 199
11299.90 216
11300.90 226
11301.90 232
11302.91 224
11303.91 231
11304.92 212
11305.92 224
11306.92 190
11307.93 225
11308.93 226
11309.94 228
11310.94 239
11311.95 258
11312.95 253
11313.95 238
11314.96 260
11315.96 233
11316.97 244
11317.97 240
11318.98 203
11319.98 218
11320.99 196
11321.99 214
11323.00 207
11324.00 226
11325.01 196
11326.01 178
11327.02 180
11328.02 172
11329.03 198
11330.03 203
11331.04 207
11332.04 183
11333.05 183
11334.05 193
11335.06 240
11336.06 233
11337.07 199
11338.07 209
11339.08 206
11340.09 195
11341.09 163
11342.10 157
11343.10 174
11344.11 224
11345.11 199
11346.12 193
11347.13 206
11348.13 170
11349.14 213
11350.14 227
11351.15 193
11352.16 217
11353.16 198
11354.17 203
11355.17 198
11356.18 182
11357.19 166
11358.19 175
11359.20 211
11360.21 197
11361.21 171
11362.22 185
11363.23 193
11364.23 225
11365.24 241
11366.25 179
11367.25 183
11368.26 194
11369.27 176
11370.27 191
11371.28 197
11372.29 219
11373.29 226
11374.30 212
11375.31 180
11376.32 185
11377.32 208
11378.33 210
11379.34 189
11380.35 226
11381.35 179
11382.36 205
11383.37 186
11384.38 195
11385.38 192
11386.39 182
11387.40 249
11388.41 232
11389.41 184
11390.42 188
11391.43 179
11392.44 202
11393.45 193
11394.45 194
11395.46 187
11396.47 190
11397.48 236
11398.49 198
11399.49 186
11400.50 191
11401.51 185
11402.52 191
11403.53 174
11404.54 171
11405.54 181
11406.55 198
11407.56 175
11408.57 221
11409.58 223
11410.59 221
11411.60 166
11412.61 186
11413.61 266
11414.62 231
11415.63 203
11416.64 220
11417.65 200
11418.66 209
11419.67 239
11420.68 232
11421.69 218
11422.70 178
11423.71 203
11424.71 219
11425.72 213
11426.73 196
11427.74 232
11428.75 237
11429.76 199
11430.77 250
11431.78 257
11432.79 222
11433.80 236
11434.81 248
11435.82 215
11436.83 217
11437.84 182
11438.85 218
11439.86 207
11440.87 210
11441.88 206
11442.89 217
11443.90 213
11444.91 206
11445.92 215
11446.93 239
11447.94 210
11448.95 212
11449.96 242
11450.97 201
11451.98 221
11452.99 222
11454.01 237
11455.02 198
11456.03 225
11457.04 260
11458.05 218
11459.06 250
11460.07 269
11461.08 239
11462.09 256
11463.10 285
11464.11 233
11465.13 246
11466.14 214
11467.15 267
11468.16 249
11469.17 247
11470.18 245
11471.19 235
11472.20 268
11473.22 251
11474.23 201
11475.24 234
11476.25 249
11477.26 236
11478.27 214
11479.29 262
11480.30 223
11481.31 249
11482.32 229
11483.33 247
11484.35 269
11485.36 240
11486.37 264
11487.38 259
11488.39 245
11489.41 187
11490.42 223
11491.43 248
11492.44 270
11493.46 265
11494.47 263
11495.48 240
11496.49 239
11497.51 219
11498.52 213
11499.53 275
11500.54 232
11501.56 257
11502.57 239
11503.58 297
11504.59 304
11505.61 255
11506.62 213
11507.63 214
11508.65 246
11509.66 246
11510.67 231
11511.69 258
11512.70 237
11513.71 240
11514.73 268
11515.74 221
11516.75 242
11517.77 238
11518.78 241
11519.79 259
11520.81 256
11521.82 264
11522.83 245
11523.85 256
11524.86 327
11525.88 277
11526.89 243
11527.90 234
11528.92 255
11529.93 260
11530.95 257
11531.96 319
11532.97 347
11533.99 264
11535.00 262
11536.02 269
11537.03 250
11538.05 257
11539.06 291
11540.07 285
11541.09 263
11542.10 275
11543.12 272
11544.13 275
11545.15 326
11546.16 288
11547.18 308
11548.19 323
11549.21 294
11550.22 300
11551.24 321
11552.25 338
11553.27 303
11554.28 336
11555.30 365
11556.31 353
11557.33 332
11558.34 309
11559.36 332
11560.37 366
11561.39 346
11562.40 366
11563.42 391
11564.43 428
11565.45 349
11566.47 349
11567.48 316
11568.50 327
11569.51 339
11570.53 380
11571.54 349
11572.56 364
11573.58 341
11574.59 340
11575.61 389
11576.62 388
11577.64 345
11578.66 407
11579.67 457
11580.69 401
11581.70 434
11582.72 433
11583.74 469
11584.75 468
11585.77 481
11586.79 499
11587.80 482
11588.82 493
11589.84 526
11590.85 511
11591.87 508
11592.89 515
11593.90 550
11594.92 521
11595.94 603
11596.95 682
11597.97 685
11598.99 775
11600.01 900
11601.02 1107
11602.04 1154
11603.06 1195
11604.07 1198
11605.09 1147
11606.11 1059
11607.13 961
11608.14 855
11609.16 756
11610.18 668
11611.20 584
11612.21 523
11613.23 495
11614.25 498
11615.27 452
11616.29 439
11617.30 433
11618.32 426
11619.34 375
11620.36 393
11621.38 419
11622.39 442
11623.41 403
11624.43 334
11625.45 359
11626.47 346
11627.48 348
11628.50 346
11629.52 307
11630.54 350
11631.56 316
11632.58 355
11633.59 329
11634.61 331
11635.63 334
11636.65 335
11637.67 301
11638.69 311
11639.71 350
11640.73 278
11641.75 294
11642.76 323
11643.78 342
11644.80 316
11645.82 307
11646.84 306
11647.86 290
11648.88 308
11649.90 277
11650.92 269
11651.94 283
11652.96 279
11653.98 257
11655.00 269
11656.01 289
11657.03 261
11658.05 284
11659.07 303
11660.09 269
11661.11 253
11662.13 284
11663.15 267
11664.17 277
11665.19 253
11666.21 292
11667.23 278
11668.25 265
11669.27 269
11670.29 305
11671.31 297
11672.33 297
11673.35 274
11674.37 313
11675.39 324
11676.42 331
11677.44 336
11678.46 300
11679.48 339
11680.50 356
11681.52 329
11682.54 342
11683.56 324
11684.58 332
11685.60 355
11686.62 395
11687.64 339
11688.66 340
11689.69 347
11690.71 312
11691.73 313
11692.75 317
11693.77 351
11694.79 327
11695.81 337
11696.83 316
11697.85 303
11698.88 302
11699.90 341
11700.92 301
11701.94 295
11702.96 309
11703.98 306
11705.01 303
11706.03 267
11707.05 272
11708.07 313
11709.09 323
11710.12 284
11711.14 298
11712.16 287
11713.18 307
11714.20 303
11715.23 287
11716.25 295
11717.27 268
11718.29 268
11719.31 275
11720.34 314
11721.36 269
11722.38 287
11723.40 249
11724.43 275
11725.45 287
11726.47 273
11727.49 245
11728.52 275
11729.54 277
11730.56 231
11731.59 270
11732.61 276
11733.63 233
11734.65 268
11735.68 301
11736.70 284
11737.72 238
11738.75 206
11739.77 286
11740.79 290
11741.82 251
11742.84 246
11743.86 254
11744.89 232
11745.91 259
11746.93 249
11747.96 238
11748.98 232
11750.01 246
11751.03 224
11752.05 227
11753.08 229
11754.10 215
11755.12 239
11756.15 274
11757.17 239
11758.20 293
11759.22 296
11760.24 246
11761.27 250
11762.29 204
11763.32 240
11764.34 241
11765.37 235
11766.39 218
11767.41 232
11768.44 242
11769.46 234
11770.49 245
11771.51 247
11772.54 228
11773.56 215
11774.59 219
11775.61 245
11776.64 231
11777.66 282
11778.69 260
11779.71 217
11780.74 235
11781.76 242
11782.79 245
11783.81 193
11784.84 253
11785.86 261
11786.89 218
11787.91 223
11788.94 225
11789.96 222
11790.99 261
11792.01 262
11793.04 215
11794.07 259
11795.09 224
11796.12 219
11797.14 258
11798.17 211
11799.19 214
11800.22 200
11801.25 244
11802.27 231
11803.30 225
11804.32 243
11805.35 222
11806.38 199
11807.40 263
11808.43 243
11809.45 215
11810.48 243
11811.51 251
11812.53 242
11813.56 229
11814.59 201
11815.61 212
11816.64 226
11817.67 265
11818.69 290
11819.72 216
11820.75 237
11821.77 246
11822.80 232
11823.83 206
11824.85 188
11825.88 210
11826.91 258
11827.94 275
11828.96 222
11829.99 254
11831.02 237
11832.04 234
11833.07 230
11834.10 224
11835.13 259
11836.15 256
11837.18 261
11838.21 257
11839.24 256
11840.26 278
11841.29 256
11842.32 221
11843.35 243
11844.37 247
11845.40 241
11846.43 210
11847.46 219
11848.49 263
11849.51 246
11850.54 262
11851.57 261
11852.60 271
11853.63 228
11854.65 266
11855.68 279
11856.71 283
11857.74 254
11858.77 247
11859.80 280
11860.83 271
11861.85 266
11862.88 239
11863.91 266
11864.94 276
11865.97 331
11867.00 310
11868.03 334
11869.05 334
11870.08 288
11871.11 290
11872.14 337
11873.17 278
11874.20 285
11875.23 290
11876.26 276
11877.29 330
11878.32 275
11879.35 276
11880.38 313
11881.40 269
11882.43 275
11883.46 321
11884.49 338
11885.52 332
11886.55 337
11887.58 318
11888.61 298
11889.64 323
11890.67 343
11891.70 291
11892.73 336
11893.76 318
11894.79 324
11895.82 355
11896.85 360
11897.88 365
11898.91 379
11899.94 382
11900.97 362
11902.00 457
11903.03 364
11904.06 399
11905.09 430
11906.12 365
11907.15 354
11908.18 359
11909.22 387
11910.25 370
11911.28 368
11912.31 423
11913.34 389
11914.37 366
11915.40 375
11916.43 355
11917.46 387
11918.49 360
11919.52 348
11920.55 350
11921.59 370
11922.62 354
11923.65 350
11924.68 376
11925.71 371
11926.74 417
11927.77 446
11928.81 493
11929.84 502
11930.87 449
11931.90 504
11932.93 585
11933.96 559
11935.00 531
11936.03 471
11937.06 457
11938.09 371
11939.12 380
11940.15 399
11941.19 350
11942.22 357
11943.25 343
11944.28 336
11945.31 327
11946.35 329
11947.38 317
11948.41 290
11949.44 313
11950.48 270
11951.51 332
11952.54 321
11953.57 305
11954.61 272
11955.64 326
11956.67 368
11957.70 333
11958.74 307
11959.77 290
11960.80 321
11961.84 284
11962.87 290
11963.90 247
11964.93 281
11965.97 301
11967.00 284
11968.03 298
11969.07 291
11970.10 282
11971.13 295
11972.17 299
11973.20 317
11974.23 272
11975.27 271
11976.30 314
11977.33 363
11978.37 300
11979.40 279
11980.44 328
11981.47 291
11982.50 324
11983.54 298
11984.57 327
11985.60 289
11986.64 285
11987.67 288
11988.71 315
11989.74 302
11990.77 277
11991.81 274
11992.84 305
11993.88 332
11994.91 315
11995.95 319
11996.98 264
11998.02 316
11999.05 347
12000.08 320
12001.12 318
12002.15 342
12003.19 328
12004.22 321
12005.26 339
12006.29 338
12007.33 337
12008.36 333
12009.40 338
12010.43 310
12011.47 339
12012.50 290
12013.54 292
12014.57 372
12015.61 332
12016.64 356
12017.68 330
12018.71 342
12019.75 327
12020.78 325
12021.82 335
12022.86 327
12023.89 369
12024.93 328
12025.96 347
12027.00 292
12028.03 320
12029.07 377
12030.11 333
12031.14 325
12032.18 293
12033.21 301
12034.25 312
12035.29 299
12036.32 295
12037.36 284
12038.39 333
12039.43 330
12040.47 274
12041.50 348
12042.54 338
12043.58 324
12044.61 371
12045.65 349
12046.69 383
12047.72 335
12048.76 312
12049.80 331
12050.83 321
12051.87 344
12052.91 351
12053.94 323
12054.98 350
12056.02 335
12057.05 291
12058.09 338
12059.13 327
12060.16 345
12061.20 375
12062.24 361
12063.28 347
12064.31 364
12065.35 330
12066.39 344
12067.43 350
12068.46 357
12069.50 386
12070.54 423
12071.58 362
12072.61 344
12073.65 321
12074.69 319
12075.73 352
12076.76 348
12077.80 371
12078.84 372
12079.88 337
12080.92 354
12081.95 376
12082.99 370
12084.03 359
12085.07 365
12086.11 388
12087.15 384
12088.18 396
12089.22 377
12090.26 393
12091.30 357
12092.34 364
12093.38 346
12094.42 361
12095.45 386
12096.49 392
12097.53 427
12098.57 466
12099.61 499
12100.65 531
12101.69 572
12102.73 552
12103.76 565
12104.80 536
12105.84 499
12106.88 466
12107.92 445
12108.96 479
12110.00 412
12111.04 359
12112.08 343
12113.12 342
12114.16 326
12115.20 278
12116.24 308
12117.28 326
12118.32 308
12119.36 294
12120.40 306
12121.44 278
12122.47 295
12123.51 277
12124.55 272
12125.59 284
12126.63 273
12127.67 278
12128.71 275
12129.76 284
12130.80 248
12131.84 279
12132.88 278
12133.92 259
12134.96 268
12136.00 270
12137.04 269
12138.08 268
12139.12 262
12140.16 271
12141.20 259
12142.24 250
12143.28 297
12144.32 315
12145.36 243
12146.40 240
12147.44 232
12148.49 236
12149.53 253
12150.57 248
12151.61 239
12152.65 267
12153.69 230
12154.73 248
12155.77 248
12156.81 235
12157.86 294
12158.90 283
12159.94 248
12160.98 272
12162.02 280
12163.06 320
12164.10 263
12165.15 230
12166.19 235
12167.23 324
12168.27 263
12169.31 248
12170.36 264
12171.40 244
12172.44 237
12173.48 250
12174.52 260
12175.57 271
12176.61 217
12177.65 235
12178.69 286
12179.73 257
12180.78 265
12181.82 278
12182.86 297
12183.90 258
12184.95 252
12185.99 259
12187.03 248
12188.07 252
12189.12 278
12190.16 224
12191.20 265
12192.25 285
12193.29 253
12194.33 209
12195.37 225
12196.42 243
12197.46 222
12198.50 226
12199.55 266
12200.59 275
12201.63 245
12202.68 263
12203.72 259
12204.76 238
12205.81 212
12206.85 262
12207.89 246
12208.94 254
12209.98 263
12211.02 219
12212.07 260
12213.11 280
12214.16 226
12215.20 213
12216.24 248
12217.29 225
12218.33 205
12219.37 259
12220.42 233
12221.46 250
12222.51 232
12223.55 255
12224.60 231
12225.64 200
12226.68 219
12227.73 238
12228.77 267
12229.82 243
12230.86 221
12231.91 233
12232.95 238
12234.00 230
12235.04 246
12236.08 241
12237.13 227
12238.17 251
12239.22 220
12240.26 223
12241.31 201
12242.35 184
12243.40 194
12244.44 193
12245.49 226
12246.53 213
12247.58 197
12248.62 194
12249.67 207
12250.72 190
12251.76 164
12252.81 195
12253.85 202
12254.90 236
12255.94 211
12256.99 212
12258.03 197
12259.08 209
12260.13 223
12261.17 197
12262.22 191
12263.26 183
12264.31 205
12265.35 183
12266.40 138
12267.45 179
12268.49 187
12269.54 197
12270.59 204
12271.63 168
12272.68 181
12273.72 182
12274.77 192
12275.82 210
12276.86 209
12277.91 205
12278.96 214
12280.00 192
12281.05 195
12282.10 197
12283.14 179
12284.19 189
12285.24 184
12286.28 212
12287.33 190
12288.38 192
12289.42 175
12290.47 176
12291.52 184
12292.57 197
12293.61 153
12294.66 191
12295.71 232
12296.75 209
12297.80 219
12298.85 183
12299.90 190
12300.94 184
12301.99 224
12303.04 212
12304.09 184
12305.13 192
12306.18 185
12307.23 221
12308.28 200
12309.33 216
12310.37 195
12311.42 229
12312.47 230
12313.52 208
12314.57 167
12315.61 195
12316.66 178
12317.71 195
12318.76 173
12319.81 170
12320.85 162
12321.90 205
12322.95 188
12324.00 195
12325.05 190
12326.10 184
12327.15 178
12328.19 184
12329.24 226
12330.29 188
12331.34 221
12332.39 208
12333.44 181
12334.49 194
12335.54 172
12336.59 169
12337.63 172
12338.68 176
12339.73 208
12340.78 203
12341.83 157
12342.88 170
12343.93 171
12344.98 184
12346.03 193
12347.08 187
12348.13 191
12349.18 201
12350.23 184
12351.28 177
12352.33 187
12353.38 164
12354.43 195
12355.48 182
12356.52 153
12357.57 167
12358.62 190
12359.67 185
12360.72 195
12361.77 161
12362.82 164
12363.88 181
12364.93 177
12365.98 184
12367.03 206
12368.08 208
12369.13 176
12370.18 195
12371.23 203
12372.28 206
12373.33 187
12374.38 178
12375.43 205
12376.48 193
12377.53 166
12378.58 159
12379.63 179
12380.68 191
12381.73 184
12382.79 162
12383.84 159
12384.89 162
12385.94 198
12386.99 199
12388.04 191
12389.09 173
12390.14 195
12391.20 213
12392.25 189
12393.30 217
12394.35 162
12395.40 196
12396.45 163
12397.50 193
12398.56 164
12399.61 166
12400.66 184
12401.71 200
12402.76 173
12403.81 165
12404.87 173
12405.92 170
12406.97 194
12408.02 212
12409.07 167
12410.13 209
12411.18 192
12412.23 189
12413.28 170
12414.34 184
12415.39 135
12416.44 160
12417.49 195
12418.55 212
12419.60 221
12420.65 219
12421.70 203
12422.76 170
12423.81 181
12424.86 173
12425.91 204
12426.97 179
12428.02 179
12429.07 180
12430.13 208
12431.18 218
12432.23 192
12433.29 185
12434.34 179
12435.39 207
12436.44 254
12437.50 227
12438.55 195
12439.61 239
12440.66 203
12441.71 194
12442.77 223
12443.82 204
12444.87 160
12445.93 182
12446.98 165
12448.03 176
12449.09 207
12450.14 173
12451.20 194
12452.25 197
12453.30 197
12454.36 201
12455.41 216
12456.47 207
12457.52 209
12458.57 213
12459.63 243
12460.68 239
12461.74 235
12462.79 205
12463.85 183
12464.90 230
12465.95 228
12467.01 257
12468.06 246
12469.12 272
12470.17 259
12471.23 296
12472.28 299
12473.34 303
12474.39 409
12475.45 363
12476.50 397
12477.56 460
12478.61 396
12479.67 384
12480.72 350
12481.78 334
12482.83 293
12483.89 254
12484.94 293
12486.00 255
12487.05 246
12488.11 247
12489.17 243
12490.22 227
12491.28 253
12492.33 212
12493.39 179
12494.44 195
12495.50 192
12496.55 197
12497.61 195
12498.67 232
12499.72 227
12500.78 226
12501.83 223
12502.89 172
12503.95 225
12505.00 238
12506.06 226
12507.12 183
12508.17 213
12509.23 196
12510.28 204
12511.34 202
12512.40 194
12513.45 195
12514.51 203
12515.57 198
12516.62 201
12517.68 200
12518.74 203
12519.79 205
12520.85 237
12521.91 202
12522.96 210
12524.02 200
12525.08 191
12526.14 183
12527.19 194
12528.25 202
12529.31 199
12530.36 214
12531.42 203
12532.48 170
12533.54 209
12534.59 208
12535.65 197
12536.71 212
12537.77 182
12538.82 179
12539.88 210
12540.94 205
12542.00 189
12543.05 177
12544.11 203
12545.17 206
12546.23 228
12547.29 207
12548.34 207
12549.40 214
12550.46 227
12551.52 233
12552.58 212
12553.64 276
12554.69 244
12555.75 239
12556.81 239
12557.87 250
12558.93 228
12559.99 246
12561.04 268
12562.10 208
12563.16 252
12564.22 228
12565.28 213
12566.34 258
12567.40 221
12568.45 194
12569.51 191
12570.57 205
12571.63 229
12572.69 219
12573.75 195
12574.81 225
12575.87 238
12576.93 205
12577.99 222
12579.05 218
12580.11 196
12581.16 193
12582.22 190
12583.28 195
12584.34 192
12585.40 227
12586.46 185
12587.52 164
12588.58 172
12589.64 166
12590.70 200
12591.76 192
12592.82 168
12593.88 186
12594.94 208
12596.00 214
12597.06 161
12598.12 193
12599.18 185
12600.24 192
12601.30 202
12602.36 181
12603.42 189
12604.48 172
12605.54 162
12606.60 189
12607.66 178
12608.72 220
12609.79 182
12610.85 184
12611.91 186
12612.97 183
12614.03 183
12615.09 185
12616.15 199
12617.21 191
12618.27 169
12619.33 182
12620.39 190
12621.45 189
12622.52 194
12623.58 201
12624.64 152
12625.70 188
12626.76 201
12627.82 184
12628.88 190
12629.95 174
12631.01 171
12632.07 191
12633.13 238
12634.19 200
12635.25 184
12636.31 175
12637.38 160
12638.44 171
12639.50 202
12640.56 171
12641.62 166
12642.69 163
12643.75 186
12644.81 183
12645.87 169
12646.93 161
12648.00 192
12649.06 165
12650.12 176
12651.18 159
12652.25 158
12653.31 228
12654.37 183
12655.43 178
12656.50 135
12657.56 142
12658.62 169
12659.68 185
12660.75 162
12661.81 174
12662.87 170
12663.94 216
12665.00 199
12666.06 176
12667.12 167
12668.19 185
12669.25 148
12670.31 165
12671.38 157
12672.44 170
12673.50 178
12674.57 170
12675.63 177
12676.69 192
12677.76 192
12678.82 158
12679.88 152
12680.95 166
12682.01 165
12683.07 150
12684.14 168
12685.20 162
12686.27 156
12687.33 146
12688.39 185
12689.46 194
12690.52 184
12691.59 184
12692.65 196
12693.71 186
12694.78 152
12695.84 142
12696.91 182
12697.97 155
12699.04 165
12700.10 160
12701.16 174
12702.23 179
12703.29 204
12704.36 233
12705.42 176
12706.49 173
12707.55 171
12708.62 191
12709.68 211
12710.75 209
12711.81 178
12712.88 177
12713.94 182
12715.01 175
12716.07 157
12717.14 184
12718.20 158
12719.27 146
12720.33 157
12721.40 176
12722.46 211
12723.53 138
12724.59 131
12725.66 154
12726.72 145
12727.79 138
12728.86 151
12729.92 157
12730.99 161
12732.05 181
12733.12 146
12734.18 184
12735.25 189
12736.32 160
12737.38 198
12738.45 189
12739.51 161
12740.58 130
12741.65 214
12742.71 192
12743.78 156
12744.85 136
12745.91 185
12746.98 167
12748.04 167
12749.11 152
12750.18 181
12751.24 176
12752.31 130
12753.38 162
12754.44 139
12755.51 150
12756.58 169
12757.64 147
12758.71 147
12759.78 150
12760.85 160
12761.91 127
12762.98 170
12764.05 183
12765.11 152
12766.18 128
12767.25 122
12768.32 138
12769.38 126
12770.45 148
12771.52 184
12772.58 159
12773.65 160
12774.72 165
12775.79 160
12776.86 148
12777.92 179
12778.99 143
12780.06 156
12781.13 156
12782.19 154
12783.26 138
12784.33 151
12785.40 134
12786.47 150
12787.53 154
12788.60 168
12789.67 167
12790.74 147
12791.81 153
12792.87 146
12793.94 143
12795.01 154
12796.08 135
12797.15 144
12798.22 173
12799.29 189
12800.35 165
12801.42 169
12802.49 151
12803.56 132
12804.63 168
12805.70 163
12806.77 168
12807.84 147
12808.90 147
12809.97 167
12811.04 141
12812.11 152
12813.18 178
12814.25 136
12815.32 121
12816.39 166
12817.46 174
12818.53 170
12819.60 156
12820.67 142
12821.74 141
12822.81 127
12823.88 146
12824.94 140
12826.01 121
12827.08 135
12828.15 155
12829.22 124
12830.29 147
12831.36 119
12832.43 175
12833.50 169
12834.57 161
12835.64 154
12836.71 162
12837.78 151
12838.85 132
12839.92 139
12840.99 147
12842.07 160
12843.14 179
12844.21 146
12845.28 173
12846.35 148
12847.42 142
12848.49 173
12849.56 159
12850.63 149
12851.70 154
12852.77 177
12853.84 169
12854.91 164
12855.98 153
12857.06 168
12858.13 160
12859.20 147
12860.27 165
12861.34 170
12862.41 143
12863.48 132
12864.55 168
12865.62 144
12866.70 150
12867.77 151
12868.84 160
12869.91 143
12870.98 162
12872.05 135
12873.13 139
12874.20 156
12875.27 144
12876.34 133
12877.41 135
12878.48 129
12879.56 152
12880.63 136
12881.70 125
12882.77 120
12883.84 124
12884.92 128
12885.99 145
12887.06 135
12888.13 143
12889.21 168
12890.28 141
12891.35 166
12892.42 140
12893.50 123
12894.57 146
12895.64 141
12896.71 147
12897.79 143
12898.86 145
12899.93 154
12901.00 130
12902.08 146
12903.15 149
12904.22 133
12905.30 125
12906.37 127
12907.44 136
12908.52 148
12909.59 129
12910.66 158
12911.73 145
12912.81 110
12913.88 101
12914.96 140
12916.03 132
12917.10 125
12918.18 161
12919.25 128
12920.32 140
12921.40 153
12922.47 161
12923.54 150
12924.62 132
12925.69 124
12926.77 129
12927.84 136
12928.91 156
12929.99 144
12931.06 140
12932.14 157
12933.21 151
12934.28 127
12935.36 126
12936.43 119
12937.51 156
12938.58 159
12939.66 152
12940.73 160
12941.80 131
12942.88 120
12943.95 131
12945.03 149
12946.10 118
12947.18 134
12948.25 160
12949.33 149
12950.40 149
12951.48 147
12952.55 132
12953.63 146
12954.70 137
12955.78 139
12956.85 168
12957.93 140
12959.00 134
12960.08 161
12961.15 154
12962.23 148
12963.30 158
12964.38 137
12965.46 150
12966.53 129
12967.61 135
12968.68 147
12969.76 141
12970.83 144
12971.91 133
12972.99 125
12974.06 128
12975.14 137
12976.21 108
12977.29 128
12978.37 128
12979.44 130
12980.52 116
12981.59 136
12982.67 167
12983.75 140
12984.82 161
12985.90 134
12986.98 125
12988.05 99
12989.13 124
12990.20 134
12991.28 118
12992.36 151
12993.43 170
12994.51 145
12995.59 175
12996.67 135
12997.74 135
12998.82 156
12999.90 158
13000.97 120
13002.05 159
13003.13 135
13004.20 125
13005.28 142
13006.36 153
13007.44 177
13008.51 157
13009.59 150
13010.67 140
13011.75 165
13012.82 137
13013.90 123
13014.98 129
13016.06 142
13017.13 145
13018.21 155
13019.29 144
13020.37 130
13021.44 153
13022.52 174
13023.60 108
13024.68 122
13025.76 146
13026.83 167
13027.91 137
13028.99 178
13030.07 148
13031.15 168
13032.23 161
13033.30 160
13034.38 135
13035.46 149
13036.54 157
13037.62 165
13038.70 156
13039.77 133
13040.85 119
13041.93 154
13043.01 154
13044.09 173
13045.17 157
13046.25 162
13047.33 197
13048.40 147
13049.48 152
13050.56 129
13051.64 158
13052.72 192
13053.80 147
13054.88 152
13055.96 166
13057.04 136
13058.12 191
13059.20 126
13060.28 125
13061.36 180
13062.44 166
13063.51 171
13064.59 123
13065.67 147
13066.75 152
13067.83 144
13068.91 143
13069.99 140
13071.07 152
13072.15 145
13073.23 165
13074.31 128
13075.39 122
13076.47 139
13077.55 144
13078.63 137
13079.71 131
13080.79 122
13081.87 144
13082.96 149
13084.04 133
13085.12 141
13086.20 115
13087.28 162
13088.36 155
13089.44 148
13090.52 127
13091.60 146
13092.68 135
13093.76 159
13094.84 167
13095.92 156
13097.00 157
13098.09 126
13099.17 149
13100.25 146
13101.33 146
13102.41 173
13103.49 182
13104.57 173
13105.65 147
13106.74 138
13107.82 167
13108.90 140
13109.98 133
13111.06 141
13112.14 160
13113.22 162
13114.31 184
13115.39 172
13116.47 154
13117.55 174
13118.63 145
13119.72 152
13120.80 141
13121.88 156
13122.96 141
13124.04 136
13125.13 151
13126.21 150
13127.29 146
13128.37 166
13129.45 162
13130.54 192
13131.62 167
13132.70 176
13133.78 184
13134.87 149
13135.95 144
13137.03 153
13138.11 143
13139.20 144
13140.28 156
13141.36 172
13142.45 153
13143.53 161
13144.61 148
13145.69 141
13146.78 143
13147.86 156
13148.94 173
13150.03 182
13151.11 185
13152.19 166
13153.28 165
13154.36 168
13155.44 187
13156.53 147
13157.61 154
13158.69 166
13159.78 146
13160.86 164
13161.94 163
13163.03 198
13164.11 141
13165.20 181
13166.28 194
13167.36 147
13168.45 155
13169.53 164
13170.62 200
13171.70 160
13172.78 148
13173.87 161
13174.95 162
13176.04 158
13177.12 203
13178.21 217
13179.29 183
13180.37 158
13181.46 153
13182.54 201
13183.63 167
13184.71 161
13185.80 179
13186.88 159
13187.97 182
13189.05 171
13190.14 179
13191.22 220
13192.31 192
13193.39 184
13194.48 155
13195.56 154
13196.65 159
13197.73 185
13198.82 215
13199.90 179
13200.99 193
13202.07 199
13203.16 196
13204.24 169
13205.33 169
13206.41 162
13207.50 198
13208.58 201
13209.67 210
13210.76 166
13211.84 159
13212.93 174
13214.01 176
13215.10 159
13216.19 195
13217.27 181
13218.36 183
13219.44 214
13220.53 183
13221.62 178
13222.70 189
13223.79 171
13224.87 164
13225.96 170
13227.05 158
13228.13 182
13229.22 171
13230.31 181
13231.39 140
13232.48 176
13233.57 183
13234.65 198
13235.74 173
13236.83 184
13237.91 170
13239.00 157
13240.09 174
13241.17 164
13242.26 177
13243.35 185
13244.43 178
13245.52 176
13246.61 183
13247.70 215
13248.78 176
13249.87 171
13250.96 187
13252.05 198
13253.13 191
13254.22 211
13255.31 184
13256.39 190
13257.48 200
13258.57 193
13259.66 207
13260.75 189
13261.83 207
13262.92 192
13264.01 200
13265.10 206
13266.19 206
13267.27 211
13268.36 209
13269.45 223
13270.54 187
13271.63 216
13272.71 220
13273.80 215
13274.89 216
13275.98 269
13277.07 243
13278.16 238
13279.24 235
13280.33 223
13281.42 235
13282.51 251
13283.60 253
13284.69 201
13285.78 207
13286.86 237
13287.95 247
13289.04 246
13290.13 234
13291.22 256
13292.31 239
13293.40 241
13294.49 282
13295.58 258
13296.67 267
13297.76 246
13298.84 238
13299.93 251
13301.02 233
13302.11 232
13303.20 214
13304.29 273
13305.38 234
13306.47 241
13307.56 258
13308.65 296
13309.74 288
13310.83 275
13311.92 253
13313.01 258
13314.10 269
13315.19 277
13316.28 285
13317.37 247
13318.46 261
13319.55 281
13320.64 263
13321.73 250
13322.82 253
13323.91 243
13325.00 225
13326.09 246
13327.18 243
13328.27 285
13329.36 281
13330.45 263
13331.54 246
13332.64 247
13333.73 262
13334.82 261
13335.91 263
13337.00 276
13338.09 257
13339.18 270
13340.27 270
13341.36 256
13342.45 259
13343.54 262
13344.64 268
13345.73 248
13346.82 246
13347.91 284
13349.00 297
13350.09 268
13351.18 249
13352.28 306
13353.37 300
13354.46 262
13355.55 287
13356.64 285
13357.73 269
13358.83 251
13359.92 239
13361.01 298
13362.10 324
13363.19 320
13364.29 332
13365.38 292
13366.47 322
13367.56 369
13368.65 333
13369.75 301
13370.84 328
13371.93 324
13373.02 338
13374.12 326
13375.21 346
13376.30 317
13377.39 302
13378.49 309
13379.58 287
13380.67 288
13381.76 301
13382.86 280
13383.95 231
13385.04 258
13386.13 216
13387.23 246
13388.32 232
13389.41 222
13390.51 253
13391.60 259
13392.69 262
13393.79 247
13394.88 281
13395.97 282
13397.07 229
13398.16 245
13399.25 247
13400.35 238
13401.44 272
13402.53 243
13403.63 275
13404.72 250
13405.81 247
13406.91 226
13408.00 243
13409.10 241
13410.19 226
13411.28 203
13412.38 219
13413.47 253
13414.57 260
13415.66 235
13416.75 210
13417.85 246
13418.94 229
13420.04 215
13421.13 237
13422.22 319
13423.32 238
13424.41 253
13425.51 248
13426.60 264
13427.70 263
13428.79 271
13429.89 237
13430.98 237
13432.08 267
13433.17 261
13434.27 265
13435.36 232
13436.46 244
13437.55 234
13438.65 242
13439.74 249
13440.84 211
13441.93 248
13443.03 277
13444.12 267
13445.22 272
13446.31 249
13447.41 262
13448.50 276
13449.60 281
13450.69 270
13451.79 293
13452.89 303
13453.98 283
13455.08 253
13456.17 287
13457.27 296
13458.36 259
13459.46 309
13460.56 298
13461.65 320
13462.75 316
13463.84 263
13464.94 285
13466.04 285
13467.13 330
13468.23 281
13469.32 295
13470.42 338
13471.52 284
13472.61 300
13473.71 287
13474.81 318
13475.90 333
13477.00 301
13478.10 297
13479.19 298
13480.29 272
13481.39 328
13482.48 324
13483.58 305
13484.68 300
13485.77 296
13486.87 282
13487.97 296
13489.07 298
13490.16 326
13491.26 300
13492.36 277
13493.45 307
13494.55 337
13495.65 303
13496.75 327
13497.84 307
13498.94 365
13500.04 418
13501.14 364
13502.23 415
13503.33 384
13504.43 347
13505.53 348
13506.63 383
13507.72 354
13508.82 372
13509.92 360
13511.02 342
13512.12 330
13513.21 338
13514.31 275
13515.41 308
13516.51 278
13517.61 298
13518.70 266
13519.80 288
13520.90 293
13522.00 301
13523.10 283
13524.20 268
13525.30 235
13526.39 253
13527.49 236
13528.59 266
13529.69 267
13530.79 219
13531.89 256
13532.99 226
13534.09 261
13535.18 212
13536.28 220
13537.38 223
13538.48 217
13539.58 218
13540.68 252
13541.78 233
13542.88 228
13543.98 243
13545.08 262
13546.18 222
13547.28 235
13548.38 231
13549.48 278
13550.57 213
13551.67 246
13552.77 215
13553.87 232
13554.97 206
13556.07 224
13557.17 210
13558.27 220
13559.37 204
13560.47 215
13561.57 216
13562.67 200
13563.77 215
13564.87 247
13565.97 252
13567.07 238
13568.17 211
13569.28 235
13570.38 236
13571.48 244
13572.58 224
13573.68 216
13574.78 218
13575.88 225
13576.98 202
13578.08 238
13579.18 238
13580.28 215
13581.38 242
13582.48 210
13583.58 224
13584.69 222
13585.79 230
13586.89 214
13587.99 227
13589.09 259
13590.19 237
13591.29 189
13592.39 209
13593.49 217
13594.60 246
13595.70 221
13596.80 222
13597.90 206
13599.00 255
13600.10 206
13601.21 247
13602.31 246
13603.41 212
13604.51 195
13605.61 235
13606.71 193
13607.82 208
13608.92 184
13610.02 237
13611.12 209
13612.22 192
13613.33 198
13614.43 243
13615.53 223
13616.63 248
13617.74 248
13618.84 210
13619.94 221
13621.04 223
13622.15 241
13623.25 252
13624.35 267
13625.45 224
13626.56 227
13627.66 214
13628.76 206
13629.86 222
13630.97 230
13632.07 231
13633.17 217
13634.28 190
13635.38 205
13636.48 200
13637.59 216
13638.69 285
13639.79 231
13640.90 235
13642.00 223
13643.10 236
13644.21 247
13645.31 250
13646.41 237
13647.52 213
13648.62 215
13649.72 208
13650.83 192
13651.93 183
13653.03 209
13654.14 213
13655.24 223
13656.35 199
13657.45 206
13658.55 230
13659.66 214
13660.76 186
13661.87 203
13662.97 194
13664.07 204
13665.18 208
13666.28 201
13667.39 234
13668.49 200
13669.60 244
13670.70 262
13671.81 210
13672.91 209
13674.01 229
13675.12 238
13676.22 208
13677.33 198
13678.43 202
13679.54 215
13680.64 274
13681.75 288
13682.85 198
13683.96 200
13685.06 210
13686.17 249
13687.27 241
13688.38 207
13689.48 191
13690.59 222
13691.69 195
13692.80 199
13693.91 235
13695.01 213
13696.12 215
13697.22 196
13698.33 213
13699.43 250
13700.54 232
13701.64 205
13702.75 211
13703.86 198
13704.96 206
13706.07 203
13707.17 230
13708.28 240
13709.39 214
13710.49 204
13711.60 260
13712.70 236
13713.81 244
13714.92 220
13716.02 262
13717.13 255
13718.24 232
13719.34 248
13720.45 251
13721.56 223
13722.66 249
13723.77 265
13724.88 231
13725.98 304
13727.09 302
13728.20 304
13729.30 254
13730.41 265
13731.52 322
13732.62 288
13733.73 280
13734.84 338
13735.94 290
13737.05 281
13738.16 294
13739.27 302
13740.37 283
13741.48 296
13742.59 285
13743.70 283
13744.80 268
13745.91 256
13747.02 274
13748.13 288
13749.23 279
13750.34 301
13751.45 308
13752.56 301
13753.67 278
13754.77 294
13755.88 276
13756.99 342
13758.10 329
13759.21 312
13760.31 314
13761.42 322
13762.53 345
13763.64 306
13764.75 336
13765.85 367
13766.96 354
13768.07 375
13769.18 407
13770.29 392
13771.40 398
13772.51 452
13773.61 459
13774.72 449
13775.83 509
13776.94 490
13778.05 409
13779.16 392
13780.27 434
13781.38 388
13782.48 377
13783.59 362
13784.70 332
13785.81 304
13786.92 272
13788.03 302
13789.14 285
13790.25 251
13791.36 260
13792.47 301
13793.58 279
13794.69 264
13795.80 258
13796.91 262
13798.02 263
13799.13 241
13800.24 274
13801.35 295
13802.45 258
13803.56 222
13804.67 244
13805.78 265
13806.89 262
13808.00 246
13809.11 255
13810.22 248
13811.34 224
13812.45 231
13813.56 233
13814.67 214
13815.78 225
13816.89 224
13818.00 236
13819.11 221
13820.22 225
13821.33 234
13822.44 258
13823.55 215
13824.66 186
13825.77 205
13826.88 209
13827.99 229
13829.10 235
13830.22 214
13831.33 222
13832.44 240
13833.55 226
13834.66 227
13835.77 209
13836.88 213
13837.99 209
13839.10 215
13840.22 207
13841.33 212
13842.44 242
13843.55 220
13844.66 262
13845.77 244
13846.88 216
13848.00 233
13849.11 246
13850.22 245
13851.33 214
13852.44 217
13853.56 214
13854.67 206
13855.78 226
13856.89 209
13858.00 173
13859.12 215
13860.23 273
13861.34 244
13862.45 198
13863.56 214
13864.68 238
13865.79 233
13866.90 214
13868.01 184
13869.13 218
13870.24 224
13871.35 204
13872.46 213
13873.58 203
13874.69 240
13875.80 193
13876.91 217
13878.03 199
13879.14 216
13880.25 236
13881.37 221
13882.48 211
13883.59 192
13884.71 216
13885.82 229
13886.93 252
13888.05 203
13889.16 216
13890.27 188
13891.39 200
13892.50 215
13893.61 239
13894.73 266
13895.84 223
13896.95 229
13898.07 248
13899.18 228
13900.29 221
13901.41 238
13902.52 224
13903.64 218
13904.75 245
13905.86 234
13906.98 262
13908.09 238
13909.21 218
13910.32 189
13911.43 179
13912.55 211
13913.66 193
13914.78 194
13915.89 208
13917.01 171
13918.12 190
13919.24 200
13920.35 220
13921.46 179
13922.58 203
13923.69 194
13924.81 176
13925.92 171
13927.04 193
13928.15 183
13929.27 189
13930.38 221
13931.50 194
13932.61 193
13933.73 188
13934.84 184
13935.96 156
13937.07 172
13938.19 204
13939.30 213
13940.42 186
13941.54 207
13942.65 205
13943.77 188
13944.88 184
13946.00 149
13947.11 192
13948.23 184
13949.34 200
13950.46 185
13951.58 197
13952.69 184
13953.81 189
13954.92 171
13956.04 177
13957.16 180
13958.27 186
13959.39 212
13960.50 202
13961.62 178
13962.74 170
13963.85 200
13964.97 159
13966.09 147
13967.20 172
13968.32 193
13969.44 201
13970.55 205
13971.67 218
13972.79 212
13973.90 212
13975.02 201
13976.14 207
13977.25 154
13978.37 167
13979.49 176
13980.60 195
13981.72 175
13982.84 178
13983.95 197
13985.07 205
13986.19 186
13987.31 208
13988.42 163
13989.54 160
13990.66 180
13991.78 197
13992.89 195
13994.01 184
13995.13 175
13996.25 154
13997.36 151
13998.48 206
13999.60 188
14000.72 169
14001.83 188
14002.95 177
14004.07 178
14005.19 176
14006.31 162
14007.42 168
14008.54 218
14009.66 180
14010.78 192
14011.90 190
14013.02 191
14014.13 166
14015.25 167
14016.37 172
14017.49 191
14018.61 180
14019.73 196
14020.84 203
14021.96 200
14023.08 190
14024.20 187
14025.32 178
14026.44 170
14027.56 161
14028.68 202
14029.80 168
14030.91 196
14032.03 206
14033.15 194
14034.27 163
14035.39 186
14036.51 169
14037.63 154
14038.75 190
14039.87 175
14040.99 179
14042.11 211
14043.23 184
14044.35 186
14045.47 194
14046.58 185
14047.70 215
14048.82 220
14049.94 200
14051.06 197
14052.18 204
14053.30 185
14054.42 203
14055.54 199
14056.66 210
14057.78 244
14058.90 204
14060.02 174
14061.14 187
14062.26 198
14063.38 205
14064.51 195
14065.63 189
14066.75 176
14067.87 219
14068.99 227
14070.11 200
14071.23 206
14072.35 194
14073.47 222
14074.59 227
14075.71 237
14076.83 245
14077.95 198
14079.07 212
14080.19 221
14081.32 232
14082.44 203
14083.56 225
14084.68 256
14085.80 216
14086.92 253
14088.04 226
14089.16 227
14090.29 253
14091.41 275
14092.53 254
14093.65 265
14094.77 268
14095.89 276
14097.01 278
14098.14 290
14099.26 299
14100.38 266
14101.50 290
14102.62 323
14103.75 321
14104.87 268
14105.99 247
14107.11 241
14108.23 241
14109.36 235
14110.48 225
14111.60 230
14112.72 212
14113.84 210
14114.97 207
14116.09 192
14117.21 200
14118.33 205
14119.46 183
14120.58 235
14121.70 217
14122.82 167
14123.95 182
14125.07 176
14126.19 200
14127.32 180
14128.44 178
14129.56 194
14130.68 167
14131.81 169
14132.93 194
14134.05 177
14135.18 162
14136.30 164
14137.42 180
14138.55 190
14139.67 195
14140.79 170
14141.92 209
14143.04 193
14144.16 182
14145.29 176
14146.41 217
14147.54 201
14148.66 200
14149.78 205
14150.91 149
14152.03 180
14153.15 208
14154.28 215
14155.40 227
14156.53 186
14157.65 203
14158.77 196
14159.90 180
14161.02 172
14162.15 167
14163.27 181
14164.40 169
14165.52 174
14166.64 179
14167.77 212
14168.89 172
14170.02 154
14171.14 176
14172.27 196
14173.39 159
14174.52 197
14175.64 181
14176.77 170
14177.89 193
14179.02 185
14180.14 161
14181.27 153
14182.39 177
14183.52 199
14184.64 186
14185.77 175
14186.89 163
14188.02 163
14189.14 160
14190.27 188
14191.39 168
14192.52 164
14193.64 168
14194.77 163
14195.90 196
14197.02 173
14198.15 166
14199.27 177
14200.40 161
14201.52 166
14202.65 147
14203.78 175
14204.90 158
14206.03 153
14207.15 166
14208.28 165
14209.41 148
14210.53 132
14211.66 147
14212.78 189
14213.91 165
14215.04 160
14216.16 189
14217.29 181
14218.42 175
14219.54 179
14220.67 155
14221.80 151
14222.92 133
14224.05 147
14225.18 172
14226.30 146
14227.43 113
14228.56 133
14229.68 159
14230.81 139
14231.94 163
14233.06 193
14234.19 182
14235.32 161
14236.45 144
14237.57 142
14238.70 145
14239.83 152
14240.96 139
14242.08 126
14243.21 166
14244.34 164
14245.47 137
14246.59 153
14247.72 140
14248.85 137
14249.98 137
14251.10 151
14252.23 155
14253.36 148
14254.49 148
14255.62 157
14256.74 170
14257.87 168
14259.00 153
14260.13 138
14261.26 148
14262.38 148
14263.51 127
14264.64 148
14265.77 137
14266.90 154
14268.03 143
14269.15 124
14270.28 157
14271.41 156
14272.54 146
14273.67 151
14274.80 143
14275.93 154
14277.06 131
14278.18 154
14279.31 133
14280.44 153
14281.57 140
14282.70 135
14283.83 140
14284.96 144
14286.09 140
14287.22 132
14288.35 155
14289.48 142
14290.60 125
14291.73 148
14292.86 136
14293.99 170
14295.12 146
14296.25 113
14297.38 87
14298.51 99
14299.64 128
14300.77 147
14301.90 137
14303.03 124
14304.16 126
14305.29 135
14306.42 134
14307.55 128
14308.68 112
14309.81 120
14310.94 125
14312.07 115
14313.20 116
14314.33 111
14315.46 131
14316.59 152
14317.72 137
14318.85 126
14319.98 154
14321.11 124
14322.24 121
14323.38 152
14324.51 123
14325.64 121
14326.77 116
14327.90 113
14329.03 134
14330.16 126
14331.29 125
14332.42 131
14333.55 127
14334.68 141
14335.82 130
14336.95 118
14338.08 114
14339.21 121
14340.34 147
14341.47 141
14342.60 149
14343.73 122
14344.87 122
14346.00 144
14347.13 144
14348.26 142
14349.39 109
14350.52 128
14351.66 131
14352.79 105
14353.92 126
14355.05 114
14356.18 131
14357.32 119
14358.45 122
14359.58 136
14360.71 142
14361.84 131
14362.98 137
14364.11 123
14365.24 120
14366.37 127
14367.51 106
14368.64 134
14369.77 125
14370.90 132
14372.04 133
14373.17 119
14374.30 155
14375.43 160
14376.57 119
14377.70 129
14378.83 120
14379.97 120
14381.10 84
14382.23 101
14383.36 125
14384.50 91
14385.63 104
14386.76 123
14387.90 135
14389.03 146
14390.16 116
14391.30 115
14392.43 109
14393.56 101
14394.70 110
14395.83 109
14396.96 127
14398.10 130
14399.23 106
14400.37 108
14401.50 115
14402.63 118
14403.77 116
14404.90 106
14406.03 144
14407.17 124
14408.30 114
14409.44 95
14410.57 111
14411.70 105
14412.84 123
14413.97 147
14415.11 117
14416.24 137
14417.38 114
14418.51 135
14419.64 136
14420.78 122
14421.91 123
14423.05 124
14424.18 122
14425.32 116
14426.45 130
14427.59 141
14428.72 141
14429.86 132
14430.99 131
14432.13 140
14433.26 116
14434.40 137
14435.53 120
14436.67 139
14437.80 116
14438.94 113
14440.07 143
14441.21 130
14442.34 120
14443.48 116
14444.61 109
14445.75 118
14446.89 124
14448.02 119
14449.16 116
14450.29 109
14451.43 141
14452.56 123
14453.70 109
14454.84 112
14455.97 113
14457.11 103
14458.24 121
14459.38 113
14460.52 128
14461.65 126
14462.79 121
14463.92 125
14465.06 137
14466.20 135
14467.33 130
14468.47 124
14469.61 102
14470.74 149
14471.88 129
14473.02 121
14474.15 123
14475.29 136
14476.43 128
14477.56 125
14478.70 129
14479.84 119
14480.97 111
14482.11 128
14483.25 149
14484.38 111
14485.52 127
14486.66 154
14487.79 132
14488.93 104
14490.07 113
14491.21 118
14492.34 151
14493.48 162
14494.62 119
14495.76 134
14496.89 140
14498.03 137
14499.17 137
14500.31 126
14501.44 130
14502.58 131
14503.72 152
14504.86 157
14506.00 132
14507.13 134
14508.27 130
14509.41 153
14510.55 125
14511.69 117
14512.82 138
14513.96 154
14515.10 150
14516.24 131
14517.38 147
14518.51 151
14519.65 144
14520.79 151
14521.93 131
14523.07 138
14524.21 151
14525.35 136
14526.48 157
14527.62 149
14528.76 167
14529.90 133
14531.04 121
14532.18 127
14533.32 142
14534.46 116
14535.60 116
14536.73 154
14537.87 130
14539.01 137
14540.15 139
14541.29 147
14542.43 144
14543.57 113
14544.71 133
14545.85 137
14546.99 150
14548.13 108
14549.27 110
14550.41 123
14551.55 140
14552.69 139
14553.83 144
14554.97 126
14556.11 126
14557.25 156
14558.39 165
14559.53 133
14560.67 147
14561.81 138
14562.95 208
14564.09 172
14565.23 159
14566.37 131
14567.51 155
14568.65 136
14569.79 138
14570.93 143
14572.07 155
14573.21 146
14574.35 150
14575.49 157
14576.63 127
14577.77 163
14578.91 153
14580.05 125
14581.19 135
14582.33 161
14583.48 153
14584.62 144
14585.76 172
14586.90 147
14588.04 151
14589.18 170
14590.32 144
14591.46 184
14592.60 175
14593.75 176
14594.89 164
14596.03 158
14597.17 178
14598.31 168
14599.45 190
14600.59 148
14601.74 173
14602.88 148
14604.02 159
14605.16 175
14606.30 153
14607.44 168
14608.59 168
14609.73 140
14610.87 179
14612.01 144
14613.15 171
14614.30 163
14615.44 170
14616.58 177
14617.72 183
14618.87 196
14620.01 226
14621.15 171
14622.29 180
14623.44 194
14624.58 180
14625.72 210
14626.86 184
14628.01 195
14629.15 243
14630.29 195
14631.43 215
14632.58 218
14633.72 235
14634.86 207
14636.01 198
14637.15 202
14638.29 196
14639.44 214
14640.58 195
14641.72 198
14642.86 185
14644.01 203
14645.15 184
14646.29 159
14647.44 172
14648.58 164
14649.73 170
14650.87 162
14652.01 168
14653.16 140
14654.30 149
14655.44 177
14656.59 159
14657.73 116
14658.87 163
14660.02 145
14661.16 177
14662.31 153
14663.45 156
14664.59 132
14665.74 130
14666.88 161
14668.03 177
14669.17 138
14670.32 126
14671.46 105
14672.60 130
14673.75 127
14674.89 128
14676.04 144
14677.18 141
14678.33 105
14679.47 137
14680.62 129
14681.76 118
14682.91 169
14684.05 139
14685.20 133
14686.34 146
14687.49 115
14688.63 136
14689.78 134
14690.92 100
14692.07 92
14693.21 107
14694.36 123
14695.50 125
14696.65 119
14697.79 116
14698.94 130
14700.08 131
14701.23 134
14702.38 151
14703.52 110
14704.67 123
14705.81 106
14706.96 111
14708.10 134
14709.25 144
14710.40 137
14711.54 122
14712.69 146
14713.83 129
14714.98 136
14716.13 123
14717.27 115
14718.42 97
14719.56 114
14720.71 146
14721.86 160
14723.00 134
14724.15 100
14725.30 101
14726.44 126
14727.59 108
14728.74 109
14729.88 114
14731.03 120
14732.18 99
14733.32 108
14734.47 158
14735.62 125
14736.76 122
14737.91 123
14739.06 121
14740.20 129
14741.35 127
14742.50 124
14743.65 107
14744.79 108
14745.94 106
14747.09 102
14748.23 128
14749.38 124
14750.53 134
14751.68 124
14752.82 111
14753.97 120
14755.12 128
14756.27 100
14757.42 87
14758.56 144
14759.71 114
14760.86 86
14762.01 93
14763.15 111
14764.30 101
14765.45 97
14766.60 106
14767.75 95
14768.90 132
14770.04 96
14771.19 96
14772.34 120
14773.49 103
14774.64 112
14775.79 118
14776.93 101
14778.08 119
14779.23 113
14780.38 124
14781.53 100
14782.68 106
14783.83 122
14784.97 119
14786.12 131
14787.27 105
14788.42 98
14789.57 101
14790.72 98
14791.87 118
14793.02 117
14794.17 113
14795.32 132
14796.46 118
14797.61 105
14798.76 132
14799.91 98
14801.06 66
14802.21 104
14803.36 121
14804.51 122
14805.66 131
14806.81 102
14807.96 120
14809.11 120
14810.26 100
14811.41 106
14812.56 95
14813.71 106
14814.86 91
14816.01 104
14817.16 103
14818.31 92
14819.46 110
14820.61 102
14821.76 108
14822.91 88
14824.06 90
14825.21 89
14826.36 89
14827.51 87
14828.66 79
14829.81 113
14830.96 124
14832.11 115
14833.26 83
14834.42 89
14835.57 112
14836.72 105
14837.87 106
14839.02 85
14840.17 108
14841.32 97
14842.47 97
14843.62 106
14844.77 96
14845.92 111
14847.08 86
14848.23 83
14849.38 110
14850.53 107
14851.68 101
14852.83 115
14853.98 81
14855.14 83
14856.29 106
14857.44 100
14858.59 103
14859.74 90
14860.89 91
14862.05 95
14863.20 97
14864.35 113
14865.50 81
14866.65 85
14867.81 89
14868.96 90
14870.11 108
14871.26 94
14872.41 82
14873.57 82
14874.72 95
14875.87 75
14877.02 100
14878.18 100
14879.33 80
14880.48 97
14881.63 83
14882.79 76
14883.94 82
14885.09 76
14886.24 67
14887.40 72
14888.55 87
14889.70 114
14890.86 102
14892.01 61
14893.16 79
14894.31 93
14895.47 101
14896.62 95
14897.77 75
14898.93 117
14900.08 121
14901.23 101
14902.39 95
14903.54 86
14904.69 94
14905.85 79
14907.00 81
14908.16 62
14909.31 95
14910.46 106
14911.62 95
14912.77 82
14913.92 89
14915.08 93
14916.23 118
14917.39 92
14918.54 92
14919.69 117
14920.85 87
14922.00 90
14923.16 89
14924.31 75
14925.46 85
14926.62 106
14927.77 101
14928.93 86
14930.08 92
14931.24 114
14932.39 97
14933.55 85
14934.70 95
14935.85 76
14937.01 100
14938.16 78
14939.32 106
14940.47 130
14941.63 107
14942.78 88
14943.94 83
14945.09 102
14946.25 85
14947.40 94
14948.56 79
14949.71 84
14950.87 105
14952.03 96
14953.18 93
14954.34 91
14955.49 97
14956.65 89
14957.80 98
14958.96 83
14960.11 98
14961.27 94
14962.42 105
14963.58 76
14964.74 90
14965.89 114
14967.05 104
14968.20 121
14969.36 121
14970.52 103
14971.67 95
14972.83 104
14973.98 122
14975.14 120
14976.30 108
14977.45 88
14978.61 73
14979.77 102
14980.92 95
14982.08 90
14983.24 104
14984.39 115
14985.55 91
14986.70 88
14987.86 82
14989.02 85
14990.18 110
14991.33 78
14992.49 128
14993.65 118
14994.80 115
14995.96 99
14997.12 96
14998.27 88
14999.43 88
15000.59 104
15001.75 99
15002.90 77
15004.06 109
15005.22 95
15006.37 79
15007.53 103
15008.69 111
15009.85 96
15011.00 105
15012.16 101
15013.32 90
15014.48 77
15015.64 83
15016.79 74
15017.95 101
15019.11 90
15020.27 110
15021.43 125
15022.58 102
15023.74 91
15024.90 94
15026.06 143
15027.22 102
15028.37 97
15029.53 101
15030.69 79
15031.85 82
15033.01 108
15034.17 121
15035.32 91
15036.48 85
15037.64 80
15038.80 86
15039.96 71
15041.12 67
15042.28 94
15043.44 83
15044.59 84
15045.75 109
15046.91 84
15048.07 99
15049.23 111
15050.39 87
15051.55 77
15052.71 71
15053.87 76
15055.03 94
15056.19 69
15057.35 84
15058.50 103
15059.66 90
15060.82 96
15061.98 87
15063.14 87
15064.30 93
15065.46 105
15066.62 75
15067.78 102
15068.94 83
15070.10 93
15071.26 85
15072.42 68
15073.58 109
15074.74 88
15075.90 78
15077.06 101
15078.22 79
15079.38 73
15080.54 93
15081.70 78
15082.86 91
15084.02 95
15085.18 99
15086.34 107
15087.50 109
15088.67 71
15089.83 77
15090.99 114
15092.15 119
15093.31 108
15094.47 107
15095.63 99
15096.79 93
15097.95 88
15099.11 82
15100.27 64
15101.43 68
15102.60 66
15103.76 97
15104.92 110
15106.08 74
15107.24 105
15108.40 66
15109.56 79
15110.72 71
15111.89 89
15113.05 84
15114.21 91
15115.37 95
15116.53 72
15117.69 69
15118.86 75
15120.02 93
15121.18 72
15122.34 68
15123.50 82
15124.67 86
15125.83 107
15126.99 89
15128.15 65
15129.31 86
15130.48 92
15131.64 96
15132.80 71
15133.96 82
15135.13 83
15136.29 95
15137.45 69
15138.61 97
15139.78 90
15140.94 85
15142.10 91
15143.26 81
15144.43 119
15145.59 86
15146.75 75
15147.91 109
15149.08 116
15150.24 104
15151.40 85
15152.57 66
15153.73 99
15154.89 94
15156.06 97
15157.22 98
15158.38 74
15159.55 102
15160.71 82
15161.87 87
15163.04 88
15164.20 64
15165.36 76
15166.53 63
15167.69 94
15168.85 80
15170.02 67
15171.18 80
15172.35 101
15173.51 81
15174.67 93
15175.84 121
15177.00 94
15178.17 80
15179.33 91
15180.49 83
15181.66 103
15182.82 102
15183.99 99
15185.15 82
15186.31 94
15187.48 134
15188.64 96
15189.81 84
15190.97 75
15192.14 100
15193.30 121
15194.47 97
15195.63 112
15196.80 85
15197.96 91
15199.13 79
15200.29 100
15201.46 96
15202.62 97
15203.79 87
15204.95 91
15206.12 96
15207.28 102
15208.45 99
15209.61 97
15210.78 104
15211.94 91
15213.11 114
15214.27 132
15215.44 81
15216.60 97
15217.77 84
15218.93 131
15220.10 110
15221.27 106
15222.43 78
15223.60 73
15224.76 92
15225.93 94
15227.10 88
15228.26 101
15229.43 102
15230.59 99
15231.76 79
15232.93 74
15234.09 110
15235.26 89
15236.42 96
15237.59 126
15238.76 98
15239.92 93
15241.09 90
15242.26 100
15243.42 97
15244.59 92
15245.76 101
15246.92 83
15248.09 84
15249.26 95
15250.42 65
15251.59 82
15252.76 89
15253.92 96
15255.09 110
15256.26 74
15257.43 96
15258.59 71
15259.76 90
15260.93 91
15262.09 97
15263.26 101
15264.43 82
15265.60 88
15266.76 76
15267.93 97
15269.10 86
15270.27 76
15271.43 80
15272.60 92
15273.77 80
15274.94 84
15276.10 94
15277.27 86
15278.44 85
15279.61 88
15280.78 101
15281.94 93
15283.11 76
15284.28 90
15285.45 86
15286.62 90
15287.79 110
15288.95 109
15290.12 105
15291.29 101
15292.46 92
15293.63 93
15294.80 84
15295.96 64
15297.13 78
15298.30 108
15299.47 92
15300.64 88
15301.81 89
15302.98 85
15304.15 66
15305.31 66
15306.48 86
15307.65 89
15308.82 75
15309.99 59
15311.16 84
15312.33 76
15313.50 84
15314.67 89
15315.84 99
15317.01 102
15318.18 98
15319.34 93
15320.51 84
15321.68 108
15322.85 84
15324.02 90
15325.19 86
15326.36 79
15327.53 87
15328.70 81
15329.87 71
15331.04 82
15332.21 91
15333.38 90
15334.55 86
15335.72 88
15336.89 76
15338.06 82
15339.23 94
15340.40 77
15341.57 83
15342.74 76
15343.91 101
15345.08 120
15346.26 87
15347.43 84
15348.60 97
15349.77 85
15350.94 79
15352.11 56
15353.28 65
15354.45 69
15355.62 79
15356.79 75
15357.96 87
15359.13 93
15360.30 85
15361.48 72
15362.65 69
15363.82 102
15364.99 73
15366.16 91
15367.33 101
15368.50 76
15369.67 90
15370.85 75
15372.02 80
15373.19 76
15374.36 80
15375.53 78
15376.70 82
15377.88 77
15379.05 87
15380.22 78
15381.39 94
15382.56 97
15383.73 79
15384.91 69
15386.08 92
15387.25 87
15388.42 106
15389.59 73
15390.77 85
15391.94 84
15393.11 99
15394.28 85
15395.46 89
15396.63 85
15397.80 84
15398.97 65
15400.15 80
15401.32 109
15402.49 102
15403.66 80
15404.84 87
15406.01 87
15407.18 71
15408.36 87
15409.53 88
15410.70 89
15411.87 89
15413.05 105
15414.22 95
15415.39 85
15416.57 83
15417.74 71
15418.91 63
15420.09 102
15421.26 86
15422.43 73
15423.61 70
15424.78 91
15425.95 89
15427.13 78
15428.30 81
15429.47 87
15430.65 119
15431.82 102
15433.00 97
15434.17 69
15435.34 82
15436.52 95
15437.69 79
15438.87 73
15440.04 105
15441.21 102
15442.39 77
15443.56 81
15444.74 72
15445.91 96
15447.09 99
15448.26 103
15449.43 100
15450.61 92
15451.78 88
15452.96 84
15454.13 74
15455.31 90
15456.48 105
15457.66 84
15458.83 104
15460.01 114
15461.18 99
15462.36 90
15463.53 83
15464.71 72
15465.88 85
15467.06 81
15468.23 62
15469.41 78
15470.58 76
15471.76 75
15472.93 85
15474.11 86
15475.28 83
15476.46 83
15477.63 74
15478.81 88
15479.99 98
15481.16 75
15482.34 92
15483.51 67
15484.69 85
15485.86 75
15487.04 78
15488.22 86
15489.39 90
15490.57 112
15491.74 86
15492.92 76
15494.10 85
15495.27 75
15496.45 63
15497.62 70
15498.80 69
15499.98 78
15501.15 83
15502.33 84
15503.51 110
15504.68 98
15505.86 81
15507.04 72
15508.21 80
15509.39 100
15510.57 108
15511.74 91
15512.92 71
15514.10 72
15515.27 73
15516.45 87
15517.63 86
15518.81 70
15519.98 81
15521.16 82
15522.34 87
15523.51 63
15524.69 80
15525.87 86
15527.05 108
15528.22 95
15529.40 76
15530.58 100
15531.76 101
15532.93 87
15534.11 86
15535.29 78
15536.47 76
15537.64 79
15538.82 75
15540.00 74
15541.18 74
15542.36 111
15543.53 80
15544.71 114
15545.89 105
15547.07 80
15548.25 123
15549.43 101
15550.60 76
15551.78 79
15552.96 86
15554.14 88
15555.32 112
15556.50 93
15557.67 70
15558.85 88
15560.03 95
15561.21 104
15562.39 113
15563.57 73
15564.75 85
15565.93 91
15567.10 86
15568.28 94
15569.46 100
15570.64 64
15571.82 83
15573.00 113
15574.18 75
15575.36 90
15576.54 84
15577.72 78
15578.90 94
15580.08 109
15581.26 83
15582.43 81
15583.61 108
15584.79 104
15585.97 98
15587.15 99
15588.33 83
15589.51 88
15590.69 87
15591.87 90
15593.05 86
15594.23 86
15595.41 84
15596.59 100
15597.77 86
15598.95 100
15600.13 97
15601.31 106
15602.49 89
15603.67 94
15604.85 84
15606.03 103
15607.21 100
15608.40 113
15609.58 70
15610.76 100
15611.94 99
15613.12 103
15614.30 104
15615.48 98
15616.66 104
15617.84 99
15619.02 103
15620.20 93
15621.38 96
15622.56 105
15623.75 112
15624.93 96
15626.11 102
15627.29 102
15628.47 127
15629.65 122
15630.83 120
15632.01 104
15633.20 98
15634.38 88
15635.56 115
15636.74 109
15637.92 112
15639.10 127
15640.29 136
15641.47 110
15642.65 136
15643.83 93
15645.01 114
15646.19 115
15647.38 106
15648.56 109
15649.74 116
15650.92 130
15652.10 121
15653.29 96
15654.47 125
15655.65 108
15656.83 131
15658.02 134
15659.20 124
15660.38 146
15661.56 150
15662.75 144
15663.93 115
15665.11 101
15666.29 122
15667.48 106
15668.66 125
15669.84 117
15671.03 105
15672.21 108
15673.39 117
15674.57 135
15675.76 120
15676.94 127
15678.12 122
15679.31 130
15680.49 93
15681.67 111
15682.86 111
15684.04 120
15685.22 110
15686.41 96
15687.59 112
15688.77 98
15689.96 97
15691.14 112
15692.32 118
15693.51 114
15694.69 129
15695.88 107
15697.06 104
15698.24 96
15699.43 94
15700.61 99
15701.80 99
15702.98 110
15704.16 126
15705.35 102
15706.53 115
15707.72 124
15708.90 98
15710.09 109
15711.27 117
15712.45 104
15713.64 100
15714.82 102
15716.01 127
15717.19 136
15718.38 103
15719.56 101
15720.75 141
15721.93 118
15723.12 116
15724.30 108
15725.49 114
15726.67 123
15727.86 125
15729.04 133
15730.23 108
15731.41 105
15732.60 111
15733.78 126
15734.97 124
15736.15 108
15737.34 133
15738.52 95
15739.71 94
15740.89 121
15742.08 141
15743.27 126
15744.45 139
15745.64 137
15746.82 136
15748.01 111
15749.19 98
15750.38 141
15751.57 139
15752.75 125
15753.94 128
15755.12 131
15756.31 122
15757.50 135
15758.68 108
15759.87 110
15761.05 132
15762.24 109
15763.43 138
15764.61 85
15765.80 96
15766.99 132
15768.17 132
15769.36 115
15770.55 121
15771.73 111
15772.92 105
15774.11 118
15775.29 113
15776.48 99
15777.67 94
15778.85 98
15780.04 107
15781.23 90
15782.42 120
15783.60 108
15784.79 106
15785.98 95
15787.16 100
15788.35 95
15789.54 90
15790.73 110
15791.91 110
15793.10 104
15794.29 104
15795.48 92
15796.66 100
15797.85 104
15799.04 106
15800.23 116
15801.41 105
15802.60 104
15803.79 82
15804.98 86
15806.17 106
15807.35 104
15808.54 102
15809.73 84
15810.92 91
15812.11 89
15813.30 106
15814.48 96
15815.67 93
15816.86 109
15818.05 95
15819.24 103
15820.43 119
15821.61 96
15822.80 83
15823.99 104
15825.18 87
15826.37 101
15827.56 118
15828.75 97
15829.94 92
15831.12 98
15832.31 105
15833.50 94
15834.69 115
15835.88 116
15837.07 89
15838.26 84
15839.45 82
15840.64 103
15841.83 106
15843.02 101
15844.21 88
15845.39 71
15846.58 88
15847.77 113
15848.96 97
15850.15 100
15851.34 87
15852.53 104
15853.72 102
15854.91 101
15856.10 78
15857.29 92
15858.48 109
15859.67 111
15860.86 104
15862.05 90
15863.24 110
15864.43 145
15865.62 94
15866.81 95
15868.00 110
15869.19 107
15870.38 99
15871.57 95
15872.76 103
15873.96 125
15875.15 113
15876.34 101
15877.53 79
15878.72 109
15879.91 118
15881.10 110
15882.29 108
15883.48 97
15884.67 93
15885.86 106
15887.05 91
15888.25 88
15889.44 107
15890.63 95
15891.82 125
15893.01 130
15894.20 98
15895.39 120
15896.58 103
15897.78 128
15898.97 88
15900.16 117
15901.35 114
15902.54 103
15903.73 96
15904.92 109
15906.12 109
15907.31 117
15908.50 119
15909.69 124
15910.88 105
15912.08 80
15913.27 85
15914.46 90
15915.65 101
15916.84 92
15918.04 83
15919.23 97
15920.42 90
15921.61 87
15922.81 98
15924.00 85
15925.19 95
15926.38 112
15927.58 94
15928.77 96
15929.96 101
15931.15 100
15932.35 106
15933.54 107
15934.73 96
15935.92 106
15937.12 88
15938.31 91
15939.50 98
15940.70 82
15941.89 85
15943.08 82
15944.28 79
15945.47 83
15946.66 91
15947.86 97
15949.05 96
15950.24 87
15951.44 97
15952.63 80
15953.82 95
15955.02 101
15956.21 110
15957.40 83
15958.60 87
15959.79 107
15960.99 91
15962.18 78
15963.37 125
15964.57 111
15965.76 90
15966.96 63
15968.15 92
15969.34 125
15970.54 127
15971.73 94
15972.93 100
15974.12 94
15975.31 92
15976.51 91
15977.70 87
15978.90 86
15980.09 75
15981.29 91
15982.48 107
15983.68 91
15984.87 108
15986.07 86
15987.26 81
15988.46 90
15989.65 89
15990.85 99
15992.04 75
15993.24 70
15994.43 93
15995.63 68
15996.82 84
15998.02 100
15999.21 76
16000.41 70
16001.60 77
16002.80 93
16003.99 87
16005.19 64
16006.38 60
16007.58 84
16008.77 74
16009.97 81
16011.17 56
16012.36 95
16013.56 93
16014.75 72
16015.95 76
16017.14 83
16018.34 95
16019.54 75
16020.73 94
16021.93 82
16023.13 64
16024.32 94
16025.52 98
16026.71 92
16027.91 76
16029.11 80
16030.30 85
16031.50 82
16032.70 87
16033.89 66
16035.09 84
16036.29 79
16037.48 105
16038.68 94
16039.88 83
16041.07 105
16042.27 112
16043.47 61
16044.66 77
16045.86 84
16047.06 77
16048.25 95
16049.45 84
16050.65 98
16051.85 69
16053.04 77
16054.24 78
16055.44 65
16056.64 68
16057.83 73
16059.03 82
16060.23 80
16061.43 73
16062.62 91
16063.82 73
16065.02 91
16066.22 93
16067.41 86
16068.61 77
16069.81 75
16071.01 93
16072.21 75
16073.40 66
16074.60 73
16075.80 72
16077.00 74
16078.20 81
16079.39 75
16080.59 72
16081.79 89
16082.99 75
16084.19 74
16085.39 66
16086.58 78
16087.78 87
16088.98 80
16090.18 76
16091.38 67
16092.58 78
16093.78 73
16094.98 64
16096.17 67
16097.37 94
16098.57 76
16099.77 75
16100.97 87
16102.17 105
16103.37 73
16104.57 83
16105.77 69
16106.97 71
16108.17 56
16109.36 71
16110.56 99
16111.76 87
16112.96 65
16114.16 74
16115.36 73
16116.56 69
16117.76 75
16118.96 100
16120.16 75
16121.36 74
16122.56 89
16123.76 65
16124.96 72
16126.16 89
16127.36 80
16128.56 92
16129.76 72
16130.96 80
16132.16 97
16133.36 76
16134.56 71
16135.76 71
16136.96 83
16138.16 104
16139.36 95
16140.56 78
16141.76 68
16142.97 106
16144.17 95
16145.37 84
16146.57 80
16147.77 72
16148.97 68
16150.17 92
16151.37 79
16152.57 98
16153.77 87
16154.97 106
16156.18 97
16157.38 69
16158.58 83
16159.78 84
16160.98 72
16162.18 80
16163.38 70
16164.58 83
16165.79 85
16166.99 66
16168.19 77
16169.39 133
16170.59 100
16171.79 101
16173.00 103
16174.20 75
16175.40 91
16176.60 83
16177.80 99
16179.01 86
16180.21 80
16181.41 78
16182.61 95
16183.81 88
16185.02 70
16186.22 81
16187.42 92
16188.62 93
16189.82 80
16191.03 80
16192.23 86
16193.43 102
16194.63 74
16195.84 73
16197.04 70
16198.24 88
16199.45 95
16200.65 78
16201.85 101
16203.05 66
16204.26 71
16205.46 94
16206.66 77
16207.87 66
16209.07 78
16210.27 62
16211.48 95
16212.68 99
16213.88 95
16215.08 108
16216.29 82
16217.49 122
16218.70 97
16219.90 98
16221.10 88
16222.31 106
16223.51 75
16224.71 91
16225.92 98
16227.12 93
16228.32 89
16229.53 95
16230.73 73
16231.94 84
16233.14 100
16234.34 110
16235.55 111
16236.75 124
16237.96 106
16239.16 93
16240.36 93
16241.57 99
16242.77 84
16243.98 115
16245.18 103
16246.39 71
16247.59 73
16248.80 85
16250.00 103
16251.21 93
16252.41 110
16253.61 94
16254.82 82
16256.02 117
16257.23 92
16258.43 77
16259.64 95
16260.84 94
16262.05 103
16263.25 99
16264.46 101
16265.66 86
16266.87 86
16268.08 87
16269.28 93
16270.49 110
16271.69 108
16272.90 93
16274.10 93
16275.31 105
16276.51 102
16277.72 117
16278.92 94
16280.13 98
16281.34 97
16282.54 71
16283.75 79
16284.95 110
16286.16 102
16287.37 116
16288.57 81
16289.78 90
16290.98 118
16292.19 97
16293.40 101
16294.60 95
16295.81 116
16297.02 103
16298.22 113
16299.43 87
16300.63 103
16301.84 135
16303.05 100
16304.25 83
16305.46 86
16306.67 98
16307.87 105
16309.08 80
16310.29 89
16311.50 94
16312.70 92
16313.91 117
16315.12 100
16316.32 103
16317.53 85
16318.74 103
16319.94 78
16321.15 92
16322.36 95
16323.57 91
16324.77 89
16325.98 74
16327.19 87
16328.40 90
16329.60 93
16330.81 63
16332.02 97
16333.23 92
16334.43 88
16335.64 85
16336.85 70
16338.06 70
16339.27 71
16340.47 68
16341.68 76
16342.89 90
16344.10 89
16345.31 79
16346.51 81
16347.72 66
16348.93 61
16350.14 98
16351.35 109
16352.56 69
16353.77 60
16354.97 60
16356.18 83
16357.39 80
16358.60 89
16359.81 65
16361.02 88
16362.23 102
16363.43 79
16364.64 96
16365.85 110
16367.06 94
16368.27 106
16369.48 83
16370.69 78
16371.90 74
16373.11 77
16374.32 92
16375.53 93
16376.73 82
16377.94 71
16379.15 93
16380.36 88
16381.57 105
16382.78 105
16383.99 80
16385.20 85
16386.41 79
16387.62 76
16388.83 90
16390.04 64
16391.25 68
16392.46 60
16393.67 68
16394.88 95
16396.09 86
16397.30 99
16398.51 100
16399.72 84
16400.93 95
16402.14 81
16403.35 75
16404.56 66
16405.77 60
16406.98 89
16408.19 89
16409.40 86
16410.61 75
16411.82 99
16413.04 103
16414.25 81
16415.46 87
16416.67 76
16417.88 84
16419.09 104
16420.30 86
16421.51 75
16422.72 80
16423.93 74
16425.14 94
16426.36 100
16427.57 108
16428.78 76
16429.99 72
16431.20 76
16432.41 78
16433.62 67
16434.83 76
16436.05 75
16437.26 68
16438.47 82
16439.68 73
16440.89 77
16442.10 80
16443.32 75
16444.53 85
16445.74 68
16446.95 68
16448.16 76
16449.38 78
16450.59 72
16451.80 85
16453.01 79
16454.22 63
16455.44 73
16456.65 67
16457.86 78
16459.07 87
16460.29 65
16461.50 70
16462.71 85
16463.92 69
16465.14 62
16466.35 70
16467.56 82
16468.77 65
16469.99 79
16471.20 70
16472.41 63
16473.63 62
16474.84 66
16476.05 69
16477.26 65
16478.48 72
16479.69 77
16480.90 65
16482.12 69
16483.33 90
16484.54 80
16485.76 56
16486.97 64
16488.18 85
16489.40 75
16490.61 77
16491.82 87
16493.04 67
16494.25 66
16495.47 46
16496.68 68
16497.89 72
16499.11 54
16500.32 63
16501.53 87
16502.75 85
16503.96 90
16505.18 77
16506.39 73
16507.61 101
16508.82 71
16510.03 75
16511.25 53
16512.46 66
16513.68 68
16514.89 56
16516.11 62
16517.32 80
16518.53 60
16519.75 73
16520.96 66
16522.18 86
16523.39 53
16524.61 67
16525.82 84
16527.04 81
16528.25 68
16529.47 95
16530.68 64
16531.90 68
16533.11 74
16534.33 66
16535.54 56
16536.76 72
16537.97 65
16539.19 56
16540.40 67
16541.62 68
16542.84 67
16544.05 74
16545.27 91
16546.48 65
16547.70 70
16548.91 60
16550.13 61
16551.35 67
16552.56 73
16553.78 72
16554.99 67
16556.21 84
16557.42 78
16558.64 65
16559.86 85
16561.07 104
16562.29 58
16563.51 59
16564.72 50
16565.94 65
16567.15 88
16568.37 90
16569.59 80
16570.80 72
16572.02 82
16573.24 57
16574.45 78
16575.67 63
16576.89 59
16578.10 62
16579.32 83
16580.54 81
16581.75 92
16582.97 67
16584.19 95
16585.41 58
16586.62 73
16587.84 102
16589.06 122
16590.27 74
16591.49 80
16592.71 66
16593.93 72
16595.14 80
16596.36 65
16597.58 67
16598.80 63
16600.01 67
16601.23 81
16602.45 73
16603.67 73
16604.88 93
16606.10 62
16607.32 57
16608.54 79
16609.76 95
16610.97 88
16612.19 59
16613.41 72
16614.63 61
16615.85 64
16617.06 65
16618.28 67
16619.50 63
16620.72 60
16621.94 85
16623.16 63
16624.37 80
16625.59 75
16626.81 79
16628.03 82
16629.25 57
16630.47 58
16631.69 49
16632.90 72
16634.12 90
16635.34 80
16636.56 52
16637.78 69
16639.00 69
16640.22 86
16641.44 81
16642.66 73
16643.88 69
16645.09 65
16646.31 80
16647.53 82
16648.75 90
16649.97 90
16651.19 68
16652.41 71
16653.63 71
16654.85 86
16656.07 62
16657.29 66
16658.51 53
16659.73 64
16660.95 73
16662.17 65
16663.39 61
16664.61 82
16665.83 78
16667.05 89
16668.27 61
16669.49 82
16670.71 75
16671.93 79
16673.15 88
16674.37 78
16675.59 66
16676.81 67
16678.03 70
16679.25 69
16680.47 86
16681.69 74
16682.91 87
16684.13 88
16685.35 70
16686.58 82
16687.80 75
16689.02 71
16690.24 74
16691.46 100
16692.68 70
16693.90 66
16695.12 77
16696.34 77
16697.56 46
16698.79 64
16700.01 72
16701.23 76
16702.45 87
16703.67 92
16704.89 73
16706.11 73
16707.34 67
16708.56 75
16709.78 59
16711.00 91
16712.22 75
16713.44 89
16714.67 76
16715.89 74
16717.11 63
16718.33 55
16719.55 76
16720.78 65
16722.00 66
16723.22 76
16724.44 84
16725.66 75
16726.89 71
16728.11 38
16729.33 70
16730.55 92
16731.78 96
16733.00 84
16734.22 71
16735.44 54
16736.67 78
16737.89 104
16739.11 65
16740.33 58
16741.56 88
16742.78 95
16744.00 56
16745.22 73
16746.45 60
16747.67 76
16748.89 73
16750.12 79
16751.34 77
16752.56 99
16753.79 73
16755.01 78
16756.23 67
16757.46 59
16758.68 77
16759.90 75
16761.13 57
16762.35 43
16763.57 64
16764.80 60
16766.02 61
16767.24 73
16768.47 89
16769.69 66
16770.92 79
16772.14 90
16773.36 62
16774.59 67
16775.81 82
16777.04 90
16778.26 69
16779.48 70
16780.71 68
16781.93 69
16783.16 72
16784.38 71
16785.61 71
16786.83 73
16788.05 88
16789.28 105
16790.50 82
16791.73 68
16792.95 70
16794.18 60
16795.40 71
16796.63 68
16797.85 61
16799.08 65
16800.30 57
16801.53 52
16802.75 63
16803.98 76
16805.20 72
16806.43 97
16807.65 102
16808.88 53
16810.10 58
16811.33 50
16812.55 73
16813.78 75
16815.00 70
16816.23 65
16817.46 65
16818.68 66
16819.91 64
16821.13 54
16822.36 65
16823.58 71
16824.81 66
16826.04 63
16827.26 72
16828.49 68
16829.71 81
16830.94 82
16832.17 78
16833.39 72
16834.62 78
16835.84 81
16837.07 82
16838.30 67
16839.52 58
16840.75 73
16841.98 66
16843.20 68
16844.43 77
16845.66 67
16846.88 53
16848.11 55
16849.34 87
16850.56 79
16851.79 80
16853.02 64
16854.24 81
16855.47 66
16856.70 80
16857.92 69
16859.15 96
16860.38 85
16861.61 81
16862.83 75
16864.06 71
16865.29 73
16866.52 88
16867.74 67
16868.97 81
16870.20 81
16871.42 87
16872.65 83
16873.88 79
16875.11 72
16876.34 75
16877.56 60
16878.79 75
16880.02 74
16881.25 80
16882.47 61
16883.70 69
16884.93 65
16886.16 89
16887.39 81
16888.62 103
16889.84 111
16891.07 99
16892.30 99
16893.53 82
16894.76 101
16895.98 108
16897.21 83
16898.44 87
16899.67 88
16900.90 70
16902.13 75
16903.36 82
16904.59 95
16905.81 102
16907.04 91
16908.27 69
16909.50 55
16910.73 79
16911.96 78
16913.19 80
16914.42 79
16915.65 73
16916.88 81
16918.10 79
16919.33 71
16920.56 67
16921.79 79
16923.02 66
16924.25 64
16925.48 54
16926.71 72
16927.94 82
16929.17 72
16930.40 60
16931.63 70
16932.86 116
16934.09 70
16935.32 74
16936.55 65
16937.78 41
16939.01 48
16940.24 70
16941.47 86
16942.70 64
16943.93 62
16945.16 76
16946.39 69
16947.62 88
16948.85 57
16950.08 77
16951.31 77
16952.54 78
16953.77 82
16955.00 70
16956.23 87
16957.46 61
16958.69 51
16959.93 51
16961.16 59
16962.39 62
16963.62 78
16964.85 91
16966.08 91
16967.31 56
16968.54 51
16969.77 66
16971.00 67
16972.24 85
16973.47 62
16974.70 56
16975.93 64
16977.16 76
16978.39 96
16979.62 86
16980.85 79
16982.09 54
16983.32 57
16984.55 82
16985.78 78
16987.01 77
16988.24 70
16989.48 72
16990.71 78
16991.94 79
16993.17 69
16994.40 71
16995.64 69
16996.87 74
16998.10 91
16999.33 73
17000.57 62
17001.80 57
17003.03 81
17004.26 73
17005.49 82
17006.73 90
17007.96 72
17009.19 80
17010.42 74
17011.66 80
17012.89 57
17014.12 66
17015.36 49
17016.59 57
17017.82 75
17019.05 72
17020.29 82
17021.52 75
17022.75 69
17023.99 75
17025.22 86
17026.45 66
17027.69 59
17028.92 65
17030.15 81
17031.39 61
17032.62 70
17033.85 64
17035.09 80
17036.32 82
17037.55 75
17038.79 50
17040.02 64
17041.25 65
17042.49 73
17043.72 50
17044.96 67
17046.19 66
17047.42 85
17048.66 68
17049.89 69
17051.13 70
17052.36 72
17053.59 75
17054.83 90
17056.06 66
17057.30 62
17058.53 72
17059.77 65
17061.00 62
17062.23 56
17063.47 67
17064.70 66
17065.94 77
17067.17 62
17068.41 77
17069.64 57
17070.88 69
17072.11 66
17073.35 61
17074.58 57
17075.82 88
17077.05 88
17078.29 54
17079.52 75
17080.76 89
17081.99 69
17083.23 66
17084.46 70
17085.70 77
17086.93 111
17088.17 92
17089.40 91
17090.64 60
17091.88 71
17093.11 70
17094.35 68
17095.58 58
17096.82 73
17098.05 66
17099.29 80
17100.53 65
17101.76 68
17103.00 83
17104.23 75
17105.47 70
17106.71 61
17107.94 96
17109.18 93
17110.41 61
17111.65 52
17112.89 62
17114.12 56
17115.36 53
17116.60 57
17117.83 67
17119.07 86
17120.31 67
17121.54 67
17122.78 76
17124.02 55
17125.25 61
17126.49 89
17127.73 69
17128.96 88
17130.20 87
17131.44 67
17132.67 60
17133.91 79
17135.15 57
17136.39 63
17137.62 60
17138.86 75
17140.10 48
17141.33 97
17142.57 98
17143.81 78
17145.05 78
17146.28 76
17147.52 73
17148.76 80
17150.00 98
17151.24 57
17152.47 72
17153.71 80
17154.95 59
17156.19 67
17157.42 60
17158.66 78
17159.90 66
17161.14 87
17162.38 52
17163.61 61
17164.85 59
17166.09 64
17167.33 73
17168.57 51
17169.81 47
17171.04 67
17172.28 62
17173.52 59
17174.76 60
17176.00 52
17177.24 54
17178.48 68
17179.72 50
17180.95 65
17182.19 63
17183.43 66
17184.67 63
17185.91 63
17187.15 67
17188.39 83
17189.63 107
17190.87 70
17192.10 85
17193.34 69
17194.58 72
17195.82 52
17197.06 47
17198.30 67
17199.54 67
17200.78 52
17202.02 61
17203.26 67
17204.50 72
17205.74 58
17206.98 81
17208.22 56
17209.46 57
17210.70 78
17211.94 69
17213.18 58
17214.42 58
17215.66 59
17216.90 70
17218.14 99
17219.38 66
17220.62 50
17221.86 56
17223.10 67
17224.34 88
17225.58 62
17226.82 62
17228.06 76
17229.30 75
17230.54 73
17231.78 80
17233.02 59
17234.26 54
17235.50 63
17236.75 70
17237.99 46
17239.23 72
17240.47 75
17241.71 74
17242.95 64
17244.19 60
17245.43 55
17246.67 61
17247.92 53
17249.16 61
17250.40 48
17251.64 55
17252.88 68
17254.12 73
17255.36 70
17256.60 56
17257.85 68
17259.09 64
17260.33 59
17261.57 68
17262.81 56
17264.05 75
17265.30 63
17266.54 54
17267.78 65
17269.02 70
17270.26 59
17271.51 56
17272.75 55
17273.99 61
17275.23 70
17276.48 59
17277.72 56
17278.96 50
17280.20 51
17281.44 62
17282.69 54
17283.93 57
17285.17 54
17286.41 69
17287.66 75
17288.90 68
17290.14 58
17291.39 75
17292.63 69
17293.87 58
17295.11 55
17296.36 57
17297.60 56
17298.84 55
17300.09 66
17301.33 70
17302.57 71
17303.82 70
17305.06 71
17306.30 57
17307.55 75
17308.79 76
17310.03 63
17311.28 62
17312.52 51
17313.76 68
17315.01 71
17316.25 69
17317.49 65
17318.74 57
17319.98 59
17321.23 69
17322.47 77
17323.71 69
17324.96 62
17326.20 48
17327.45 65
17328.69 55
17329.93 60
17331.18 62
17332.42 76
17333.67 86
17334.91 69
17336.16 58
17337.40 75
17338.64 71
17339.89 89
17341.13 55
17342.38 56
17343.62 61
17344.87 48
17346.11 59
17347.36 53
17348.60 49
17349.85 67
17351.09 65
17352.34 77
17353.58 65
17354.83 71
17356.07 71
17357.32 52
17358.56 53
17359.81 70
17361.05 52
17362.30 48
17363.54 51
17364.79 53
17366.03 70
17367.28 59
17368.53 73
17369.77 44
17371.02 61
17372.26 65
17373.51 79
17374.75 62
17376.00 61
17377.25 75
17378.49 65
17379.74 55
17380.98 64
17382.23 53
17383.48 59
17384.72 65
17385.97 63
17387.21 77
17388.46 80
17389.71 73
17390.95 70
17392.20 69
17393.45 62
17394.69 68
17395.94 47
17397.19 43
17398.43 50
17399.68 76
17400.93 76
17402.17 53
17403.42 53
17404.67 64
17405.91 74
17407.16 63
17408.41 69
17409.65 66
17410.90 70
17412.15 58
17413.40 82
17414.64 67
17415.89 59
17417.14 64
17418.39 78
17419.63 59
17420.88 60
17422.13 69
17423.38 66
17424.62 57
17425.87 95
17427.12 89
17428.37 70
17429.61 83
17430.86 57
17432.11 74
17433.36 93
17434.60 75
17435.85 83
17437.10 73
17438.35 73
17439.60 57
17440.85 64
17442.09 56
17443.34 49
17444.59 53
17445.84 65
17447.09 77
17448.34 51
17449.58 69
17450.83 61
17452.08 56
17453.33 50
17454.58 71
17455.83 69
17457.08 56
17458.32 66
17459.57 58
17460.82 74
17462.07 76
17463.32 85
17464.57 78
17465.82 62
17467.07 68
17468.32 77
17469.57 73
17470.81 74
17472.06 60
17473.31 86
17474.56 65
17475.81 55
17477.06 81
17478.31 61
17479.56 64
17480.81 66
17482.06 71
17483.31 75
17484.56 67
17485.81 80
17487.06 82
17488.31 73
17489.56 74
17490.81 57
17492.06 42
17493.31 75
17494.56 71
17495.81 102
17497.06 78
17498.31 64
17499.56 108
17500.81 84
17502.06 70
17503.31 73
17504.56 75
17505.81 72
17507.06 87
17508.31 94
17509.56 104
17510.81 74
17512.06 73
17513.32 95
17514.57 77
17515.82 59
17517.07 70
17518.32 79
17519.57 67
17520.82 86
17522.07 78
17523.32 68
17524.57 67
17525.83 74
17527.08 72
17528.33 88
17529.58 83
17530.83 75
17532.08 80
17533.33 83
17534.59 87
17535.84 90
17537.09 92
17538.34 76
17539.59 78
17540.84 89
17542.10 81
17543.35 84
17544.60 87
17545.85 89
17547.10 74
17548.36 64
17549.61 71
17550.86 83
17552.11 87
17553.36 84
17554.62 76
17555.87 78
17557.12 82
17558.37 99
17559.63 89
17560.88 102
17562.13 70
17563.38 88
17564.64 83
17565.89 80
17567.14 71
17568.39 85
17569.65 121
17570.90 73
17572.15 68
17573.41 62
17574.66 66
17575.91 71
17577.16 80
17578.42 63
17579.67 70
17580.92 98
17582.18 89
17583.43 77
17584.68 70
17585.94 67
17587.19 82
17588.44 68
17589.70 73
17590.95 70
17592.20 71
17593.46 108
17594.71 82
17595.97 77
17597.22 91
17598.47 74
17599.73 100
17600.98 98
17602.23 91
17603.49 103
17604.74 79
17606.00 75
17607.25 62
17608.51 58
17609.76 92
17611.01 80
17612.27 88
17613.52 79
17614.78 85
17616.03 99
17617.29 79
17618.54 74
17619.79 66
17621.05 86
17622.30 88
17623.56 91
17624.81 91
17626.07 67
17627.32 69
17628.58 91
17629.83 82
17631.09 77
17632.34 59
17633.60 75
17634.85 101
17636.11 64
17637.36 73
17638.62 78
17639.87 73
17641.13 69
17642.39 90
17643.64 89
17644.90 68
17646.15 66
17647.41 86
17648.66 79
17649.92 77
17651.17 93
17652.43 70
17653.69 69
17654.94 73
17656.20 64
17657.45 66
17658.71 78
17659.97 58
17661.22 66
17662.48 66
17663.73 64
17664.99 65
17666.25 58
17667.50 63
17668.76 78
17670.02 73
17671.27 88
17672.53 88
17673.78 86
17675.04 66
17676.30 60
17677.55 81
17678.81 69
17680.07 82
17681.32 51
17682.58 54
17683.84 75
17685.10 60
17686.35 68
17687.61 77
17688.87 74
17690.12 75
17691.38 80
17692.64 74
17693.89 50
17695.15 60
17696.41 71
17697.67 60
17698.92 52
17700.18 59
17701.44 60
17702.70 77
17703.95 66
17705.21 58
17706.47 69
17707.73 60
17708.98 41
17710.24 60
17711.50 77
17712.76 54
17714.02 71
17715.27 60
17716.53 59
17717.79 79
17719.05 66
17720.31 72
17721.57 75
17722.82 70
17724.08 59
17725.34 58
17726.60 52
17727.86 56
17729.12 47
17730.37 49
17731.63 75
17732.89 60
17734.15 75
17735.41 67
17736.67 63
17737.93 82
17739.18 74
17740.44 66
17741.70 58
17742.96 56
17744.22 63
17745.48 73
17746.74 51
17748.00 71
17749.26 78
17750.52 82
17751.78 60
17753.04 66
17754.29 53
17755.55 64
17756.81 54
17758.07 55
17759.33 53
17760.59 58
17761.85 74
17763.11 72
17764.37 72
17765.63 57
17766.89 52
17768.15 60
17769.41 76
17770.67 53
17771.93 61
17773.19 69
17774.45 63
17775.71 52
17776.97 48
17778.23 53
17779.49 74
17780.75 69
17782.01 71
17783.27 64
17784.53 79
17785.79 58
17787.05 66
17788.31 68
17789.58 61
17790.84 68
17792.10 56
17793.36 61
17794.62 46
17795.88 43
17797.14 58
17798.40 69
17799.66 45
17800.92 53
17802.18 77
17803.45 88
17804.71 73
17805.97 67
17807.23 67
17808.49 65
17809.75 44
17811.01 51
17812.27 60
17813.54 66
17814.80 68
17816.06 68
17817.32 75
17818.58 58
17819.84 41
17821.11 73
17822.37 101
17823.63 61
17824.89 96
17826.15 90
17827.42 51
17828.68 59
17829.94 63
17831.20 83
17832.46 74
17833.73 54
17834.99 49
17836.25 80
17837.51 67
17838.78 48
17840.04 52
17841.30 68
17842.56 73
17843.83 69
17845.09 69
17846.35 61
17847.61 56
17848.88 63
17850.14 67
17851.40 60
17852.66 41
17853.93 67
17855.19 65
17856.45 56
17857.72 62
17858.98 61
17860.24 74
17861.51 55
17862.77 59
17864.03 76
17865.30 108
17866.56 73
17867.82 78
17869.09 68
17870.35 57
17871.61 66
17872.88 62
17874.14 62
17875.40 64
17876.67 52
17877.93 72
17879.20 54
17880.46 61
17881.72 60
17882.99 54
17884.25 82
17885.52 51
17886.78 73
17888.04 69
17889.31 84
17890.57 73
17891.84 60
17893.10 59
17894.36 62
17895.63 68
17896.89 55
17898.16 50
17899.42 62
17900.69 59
17901.95 72
17903.22 77
17904.48 81
17905.75 78
17907.01 58
17908.28 80
17909.54 60
17910.81 56
17912.07 61
17913.34 46
17914.60 40
17915.87 59
17917.13 71
17918.40 50
17919.66 69
17920.93 66
17922.19 65
17923.46 70
17924.72 84
17925.99 62
17927.25 73
17928.52 57
17929.79 59
17931.05 74
17932.32 61
17933.58 58
17934.85 78
17936.11 86
17937.38 47
17938.65 48
17939.91 59
17941.18 67
17942.44 57
17943.71 57
17944.98 64
17946.24 53
17947.51 59
17948.77 57
17950.04 44
17951.31 58
17952.57 73
17953.84 64
17955.11 57
17956.37 51
17957.64 66
17958.91 70
17960.17 62
17961.44 49
17962.71 64
17963.97 52
17965.24 48
17966.51 50
17967.77 70
17969.04 77
17970.31 65
17971.58 60
17972.84 58
17974.11 79
17975.38 49
17976.64 52
17977.91 57
17979.18 68
17980.45 80
17981.71 89
17982.98 74
17984.25 74
17985.52 51
17986.78 58
17988.05 66
17989.32 74
17990.59 59
17991.86 72
17993.12 59
17994.39 60
17995.66 57
17996.93 69
17998.20 48
17999.46 57
18000.73 48
18002.00 64
18003.27 68
18004.54 70
18005.80 66
18007.07 48
18008.34 38
18009.61 53
18010.88 62
18012.15 51
18013.42 47
18014.68 61
18015.95 49
18017.22 54
18018.49 56
18019.76 42
18021.03 52
18022.30 91
18023.57 52
18024.83 54
18026.10 61
18027.37 55
18028.64 59
18029.91 56
18031.18 60
18032.45 56
18033.72 61
18034.99 64
18036.26 38
18037.53 53
18038.80 68
18040.07 81
18041.34 95
18042.60 55
18043.87 55
18045.14 60
18046.41 45
18047.68 51
18048.95 50
18050.22 74
18051.49 55
18052.76 47
18054.03 64
18055.30 59
18056.57 63
18057.84 76
18059.11 50
18060.38 52
18061.65 67
18062.92 78
18064.20 58
18065.47 48
18066.74 60
18068.01 66
18069.28 84
18070.55 69
18071.82 65
18073.09 70
18074.36 65
18075.63 67
18076.90 69
18078.17 58
18079.44 61
18080.71 66
18081.99 90
18083.26 63
18084.53 52
18085.80 57
18087.07 67
18088.34 79
18089.61 52
18090.88 54
18092.15 57
18093.43 94
18094.70 69
18095.97 76
18097.24 77
18098.51 66
18099.78 76
18101.06 65
18102.33 66
18103.60 74
18104.87 61
18106.14 60
18107.41 66
18108.69 68
18109.96 73
18111.23 53
18112.50 75
18113.77 78
18115.05 71
18116.32 55
18117.59 83
18118.86 69
18120.14 80
18121.41 66
18122.68 51
18123.95 51
18125.23 69
18126.50 60
18127.77 55
18129.04 61
18130.32 52
18131.59 96
18132.86 80
18134.13 41
18135.41 76
18136.68 79
18137.95 62
18139.23 74
18140.50 44
18141.77 54
18143.05 66
18144.32 60
18145.59 70
18146.87 91
18148.14 72
18149.41 73
18150.69 61
18151.96 51
18153.23 67
18154.51 54
18155.78 59
18157.05 71
18158.33 74
18159.60 60
18160.88 53
18162.15 45
18163.42 70
18164.70 63
18165.97 53
18167.24 61
18168.52 70
18169.79 71
18171.07 73
18172.34 52
18173.62 52
18174.89 59
18176.16 73
18177.44 48
18178.71 48
18179.99 64
18181.26 78
18182.54 70
18183.81 52
18185.09 65
18186.36 72
18187.63 65
18188.91 66
18190.18 63
18191.46 59
18192.73 63
18194.01 48
18195.28 61
18196.56 79
18197.83 69
18199.11 63
18200.38 59
18201.66 71
18202.94 52
18204.21 67
18205.49 63
18206.76 49
18208.04 52
18209.31 62
18210.59 56
18211.86 62
18213.14 67
18214.41 66
18215.69 74
18216.97 81
18218.24 56
18219.52 68
18220.79 68
18222.07 80
18223.35 84
18224.62 72
18225.90 62
18227.17 76
18228.45 59
18229.73 49
18231.00 70
18232.28 69
18233.56 81
18234.83 67
18236.11 58
18237.38 50
18238.66 66
18239.94 64
18241.21 67
18242.49 51
18243.77 45
18245.04 66
18246.32 59
18247.60 65
18248.87 61
18250.15 57
18251.43 62
18252.71 66
18253.98 37
18255.26 51
18256.54 65
18257.81 88
18259.09 70
18260.37 40
18261.65 51
18262.92 61
18264.20 74
18265.48 40
18266.76 57
18268.03 79
18269.31 69
18270.59 66
18271.87 56
18273.14 47
18274.42 75
18275.70 69
18276.98 87
18278.26 63
18279.53 53
18280.81 56
18282.09 62
18283.37 66
18284.65 54
18285.92 51
18287.20 72
18288.48 54
18289.76 52
18291.04 58
18292.32 54
18293.59 39
18294.87 54
18296.15 66
18297.43 90
18298.71 71
18299.99 72
18301.27 69
18302.54 47
18303.82 51
18305.10 58
18306.38 59
18307.66 63
18308.94 50
18310.22 53
18311.50 60
18312.78 43
18314.06 46
18315.33 47
18316.61 72
18317.89 59
18319.17 51
18320.45 60
18321.73 56
18323.01 64
18324.29 50
18325.57 63
18326.85 59
18328.13 57
18329.41 62
18330.69 58
18331.97 50
18333.25 48
18334.53 66
18335.81 50
18337.09 69
18338.37 71
18339.65 67
18340.93 50
18342.21 55
18343.49 54
18344.77 41
18346.05 64
18347.33 53
18348.61 73
18349.89 57
18351.17 56
18352.45 78
18353.73 54
18355.01 58
18356.29 66
18357.57 60
18358.85 53
18360.14 64
18361.42 77
18362.70 73
18363.98 55
18365.26 47
18366.54 71
18367.82 82
18369.10 76
18370.38 42
18371.66 70
18372.95 61
18374.23 47
18375.51 53
18376.79 67
18378.07 58
18379.35 62
18380.63 74
18381.92 49
18383.20 55
18384.48 51
18385.76 56
18387.04 56
18388.32 65
18389.61 49
18390.89 48
18392.17 68
18393.45 65
18394.73 51
18396.02 43
18397.30 49
18398.58 51
18399.86 64
18401.14 63
18402.43 66
18403.71 73
18404.99 69
18406.27 67
18407.56 60
18408.84 57
18410.12 60
18411.40 81
18412.69 71
18413.97 54
18415.25 55
18416.53 62
18417.82 89
18419.10 64
18420.38 47
18421.67 46
18422.95 71
18424.23 94
18425.51 66
18426.80 42
18428.08 57
18429.36 44
18430.65 64
18431.93 63
18433.21 67
18434.50 59
18435.78 66
18437.06 52
18438.35 55
18439.63 52
18440.92 57
18442.20 77
18443.48 85
18444.77 51
18446.05 51
18447.33 82
18448.62 99
18449.90 67
18451.19 50
18452.47 46
18453.75 72
18455.04 55
18456.32 59
18457.61 43
18458.89 47
18460.17 65
18461.46 60
18462.74 58
18464.03 42
18465.31 56
18466.60 70
18467.88 72
18469.17 71
18470.45 54
18471.74 69
18473.02 65
18474.30 66
18475.59 50
18476.87 61
18478.16 65
18479.44 73
18480.73 69
18482.01 76
18483.30 70
18484.58 63
18485.87 53
18487.16 71
18488.44 71
18489.73 57
18491.01 79
18492.30 53
18493.58 64
18494.87 44
18496.15 75
18497.44 59
18498.72 67
18500.01 56
18501.30 48
18502.58 64
18503.87 66
18505.15 64
18506.44 57
18507.73 56
18509.01 58
18510.30 48
18511.58 55
18512.87 58
18514.16 67
18515.44 52
18516.73 57
18518.01 70
18519.30 69
18520.59 52
18521.87 55
18523.16 41
18524.45 50
18525.73 48
18527.02 58
18528.31 60
18529.59 57
18530.88 66
18532.17 70
18533.45 58
18534.74 55
18536.03 67
18537.31 75
18538.60 68
18539.89 64
18541.18 54
18542.46 57
18543.75 98
18545.04 69
18546.32 64
18547.61 55
18548.90 58
18550.19 55
18551.47 74
18552.76 69
18554.05 54
18555.34 68
18556.62 55
18557.91 52
18559.20 53
18560.49 59
18561.78 51
18563.06 53
18564.35 49
18565.64 57
18566.93 48
18568.22 62
18569.50 54
18570.79 62
18572.08 54
18573.37 62
18574.66 71
18575.94 72
18577.23 54
18578.52 68
18579.81 69
18581.10 61
18582.39 63
18583.68 44
18584.96 37
18586.25 60
18587.54 65
18588.83 78
18590.12 51
18591.41 60
18592.70 61
18593.99 49
18595.27 54
18596.56 67
18597.85 73
18599.14 72
18600.43 58
18601.72 71
18603.01 55
18604.30 77
18605.59 71
18606.88 57
18608.17 52
18609.46 76
18610.75 71
18612.04 67
18613.33 48
18614.62 72
18615.90 62
18617.19 70
18618.48 63
18619.77 57
18621.06 63
18622.35 50
18623.64 59
18624.93 77
18626.22 65
18627.51 53
18628.80 58
18630.09 62
18631.39 65
18632.68 69
18633.97 62
18635.26 50
18636.55 62
18637.84 55
18639.13 64
18640.42 73
18641.71 55
18643.00 74
18644.29 43
18645.58 66
18646.87 66
18648.16 54
18649.45 50
18650.74 60
18652.04 53
18653.33 71
18654.62 47
18655.91 54
18657.20 61
18658.49 48
18659.78 54
18661.07 54
18662.36 69
18663.66 54
18664.95 59
18666.24 70
18667.53 52
18668.82 70
18670.11 73
18671.41 57
18672.70 52
18673.99 50
18675.28 53
18676.57 55
18677.86 68
18679.16 69
18680.45 76
18681.74 96
18683.03 73
18684.32 56
18685.62 66
18686.91 64
18688.20 61
18689.49 45
18690.79 50
18692.08 43
18693.37 61
18694.66 64
18695.96 60
18697.25 79
18698.54 72
18699.83 65
18701.13 58
18702.42 57
18703.71 52
18705.00 54
18706.30 57
18707.59 63
18708.88 74
18710.18 46
18711.47 58
18712.76 55
18714.05 44
18715.35 62
18716.64 67
18717.93 59
18719.23 56
18720.52 48
18721.81 58
18723.11 55
18724.40 53
18725.69 59
18726.99 52
18728.28 49
18729.58 36
18730.87 57
18732.16 60
18733.46 54
18734.75 64
18736.04 54
18737.34 60
18738.63 63
18739.93 53
18741.22 46
18742.51 54
18743.81 60
18745.10 61
18746.40 57
18747.69 73
18748.99 78
18750.28 47
18751.58 74
18752.87 56
18754.16 52
18755.46 57
18756.75 60
18758.05 74
18759.34 50
18760.64 55
18761.93 66
18763.23 63
18764.52 51
18765.82 64
18767.11 55
18768.41 40
18769.70 68
18771.00 57
18772.29 55
18773.59 55
18774.88 69
18776.18 69
18777.47 60
18778.77 65
18780.06 44
18781.36 65
18782.65 57
18783.95 66
18785.25 58
18786.54 58
18787.84 58
18789.13 43
18790.43 48
18791.72 39
18793.02 63
18794.32 58
18795.61 53
18796.91 53
18798.20 77
18799.50 67
18800.80 54
18802.09 58
18803.39 44
18804.69 62
18805.98 62
18807.28 73
18808.57 57
18809.87 43
18811.17 52
18812.46 56
18813.76 72
18815.06 56
18816.35 68
18817.65 55
18818.95 45
18820.24 54
18821.54 58
18822.84 79
18824.13 75
18825.43 87
18826.73 66
18828.03 69
18829.32 79
18830.62 67
18831.92 63
18833.21 51
18834.51 39
18835.81 54
18837.11 64
18838.40 60
18839.70 63
18841.00 72
18842.30 45
18843.59 60
18844.89 56
18846.19 58
18847.49 68
18848.79 59
18850.08 57
18851.38 51
18852.68 81
18853.98 73
18855.27 66
18856.57 61
18857.87 48
18859.17 46
18860.47 46
18861.77 60
18863.06 59
18864.36 37
18865.66 45
18866.96 52
18868.26 46
18869.56 59
18870.85 67
18872.15 69
18873.45 46
18874.75 47
18876.05 53
18877.35 59
18878.65 62
18879.95 51
18881.24 48
18882.54 56
18883.84 63
18885.14 56
18886.44 55
18887.74 55
18889.04 24
18890.34 43
18891.64 46
18892.94 50
18894.24 53
18895.54 44
18896.84 55
18898.13 44
18899.43 42
18900.73 40
18902.03 51
18903.33 44
18904.63 61
18905.93 46
18907.23 63
18908.53 61
18909.83 54
18911.13 56
18912.43 50
18913.73 42
18915.03 44
18916.33 55
18917.63 38
18918.93 57
18920.23 45
18921.53 53
18922.83 38
18924.13 45
18925.43 51
18926.74 49
18928.04 54
18929.34 61
18930.64 61
18931.94 68
18933.24 55
18934.54 49
18935.84 57
18937.14 68
18938.44 61
18939.74 75
18941.04 65
18942.34 59
18943.65 57
18944.95 58
18946.25 62
18947.55 50
18948.85 56
18950.15 63
18951.45 63
18952.75 39
18954.06 66
18955.36 59
18956.66 53
18957.96 56
18959.26 48
18960.56 62
18961.87 51
18963.17 56
18964.47 40
18965.77 41
18967.07 54
18968.37 61
18969.68 45
18970.98 41
18972.28 50
18973.58 63
18974.88 55
18976.19 35
18977.49 47
18978.79 67
18980.09 67
18981.40 78
18982.70 53
18984.00 49
18985.30 63
18986.61 66
18987.91 59
18989.21 54
18990.51 65
18991.82 60
18993.12 45
18994.42 58
18995.73 58
18997.03 62
18998.33 40
18999.63 44
19000.94 36
19002.24 66
19003.54 47
19004.85 45
19006.15 54
19007.45 56
19008.76 55
19010.06 61
19011.36 46
19012.67 47
19013.97 56
19015.27 43
19016.58 49
19017.88 38
19019.18 51
19020.49 44
19021.79 48
19023.10 41
19024.40 49
19025.70 78
19027.01 59
19028.31 45
19029.62 45
19030.92 55
19032.22 49
19033.53 44
19034.83 39
19036.14 48
19037.44 58
19038.75 80
19040.05 59
19041.35 65
19042.66 58
19043.96 56
19045.27 51
19046.57 53
19047.88 63
19049.18 43
19050.49 49
19051.79 45
19053.10 65
19054.40 47
19055.71 35
19057.01 54
19058.32 48
19059.62 47
19060.93 69
19062.23 58
19063.54 77
19064.84 54
19066.15 39
19067.45 41
19068.76 51
19070.06 58
19071.37 53
19072.67 56
19073.98 54
19075.29 53
19076.59 54
19077.90 38
19079.20 34
19080.51 37
19081.81 32
19083.12 46
19084.43 39
19085.73 61
19087.04 44
19088.34 57
19089.65 65
19090.96 48
19092.26 45
19093.57 52
19094.87 58
19096.18 46
19097.49 40
19098.79 66
19100.10 47
19101.41 52
19102.71 38
19104.02 67
19105.33 63
19106.63 42
19107.94 51
19109.25 57
19110.55 54
19111.86 74
19113.17 64
19114.47 50
19115.78 73
19117.09 65
19118.40 62
19119.70 54
19121.01 52
19122.32 41
19123.62 55
19124.93 45
19126.24 50
19127.55 54
19128.85 54
19130.16 49
19131.47 48
19132.78 57
19134.08 64
19135.39 45
19136.70 64
19138.01 53
19139.32 68
19140.62 69
19141.93 62
19143.24 45
19144.55 55
19145.85 53
19147.16 74
19148.47 61
19149.78 59
19151.09 95
19152.40 72
19153.70 70
19155.01 42
19156.32 41
19157.63 39
19158.94 69
19160.25 45
19161.55 48
19162.86 44
19164.17 49
19165.48 50
19166.79 64
19168.10 69
19169.41 70
19170.72 81
19172.02 63
19173.33 64
19174.64 62
19175.95 62
19177.26 53
19178.57 45
19179.88 51
19181.19 50
19182.50 42
19183.81 46
19185.12 49
19186.43 47
19187.74 49
19189.05 41
19190.35 53
19191.66 36
19192.97 53
19194.28 54
19195.59 45
19196.90 69
19198.21 52
19199.52 51
19200.83 41
19202.14 42
19203.45 38
19204.76 51
19206.07 74
19207.38 48
19208.69 62
19210.00 63
19211.31 49
19212.62 75
19213.93 53
19215.24 36
19216.56 50
19217.87 41
19219.18 50
19220.49 47
19221.80 52
19223.11 49
19224.42 60
19225.73 69
19227.04 54
19228.35 59
19229.66 61
19230.97 34
19232.28 42
19233.60 38
19234.91 52
19236.22 53
19237.53 59
19238.84 66
19240.15 42
19241.46 51
19242.77 60
19244.09 57
19245.40 43
19246.71 40
19248.02 57
19249.33 70
19250.64 47
19251.95 41
19253.27 43
19254.58 47
19255.89 57
19257.20 51
19258.51 42
19259.83 46
19261.14 56
19262.45 44
19263.76 45
19265.07 55
19266.39 55
19267.70 59
19269.01 45
19270.32 43
19271.63 53
19272.95 57
19274.26 64
19275.57 49
19276.88 57
19278.20 50
19279.51 56
19280.82 45
19282.14 47
19283.45 29
19284.76 35
19286.07 55
19287.39 42
19288.70 41
19290.01 40
19291.33 49
19292.64 66
19293.95 63
19295.26 34
19296.58 51
19297.89 59
19299.20 44
19300.52 62
19301.83 51
19303.14 39
19304.46 57
19305.77 57
19307.09 60
19308.40 51
19309.71 65
19311.03 61
19312.34 60
19313.65 59
19314.97 55
19316.28 55
19317.60 47
19318.91 40
19320.22 42
19321.54 47
19322.85 63
19324.17 71
19325.48 61
19326.79 70
19328.11 53
19329.42 48
19330.74 50
19332.05 59
19333.37 51
19334.68 48
19335.99 59
19337.31 58
19338.62 52
19339.94 40
19341.25 53
19342.57 47
19343.88 65
19345.20 61
19346.51 54
19347.83 41
19349.14 47
19350.46 56
19351.77 47
19353.09 58
19354.40 53
19355.72 42
19357.03 49
19358.35 48
19359.66 65
19360.98 52
19362.29 50
19363.61 59
19364.93 54
19366.24 52
19367.56 50
19368.87 50
19370.19 49
19371.50 64
19372.82 46
19374.14 42
19375.45 51
19376.77 44
19378.08 60
19379.40 57
19380.72 44
19382.03 49
19383.35 61
19384.66 70
19385.98 74
19387.30 52
19388.61 42
19389.93 50
19391.25 50
19392.56 44
19393.88 44
19395.20 63
19396.51 50
19397.83 47
19399.15 62
19400.46 65
19401.78 65
19403.10 78
19404.41 48
19405.73 34
19407.05 47
19408.36 65
19409.68 47
19411.00 53
19412.31 72
19413.63 67
19414.95 59
19416.27 62
19417.58 55
19418.90 46
19420.22 61
19421.54 58
19422.85 62
19424.17 61
19425.49 52
19426.81 61
19428.12 51
19429.44 51
19430.76 54
19432.08 48
19433.40 68
19434.71 50
19436.03 59
19437.35 48
19438.67 57
19439.99 61
19441.30 44
19442.62 39
19443.94 38
19445.26 44
19446.58 63
19447.89 62
19449.21 43
19450.53 45
19451.85 57
19453.17 58
19454.49 52
19455.81 46
19457.12 57
19458.44 56
19459.76 62
19461.08 51
19462.40 54
19463.72 51
19465.04 44
19466.36 40
19467.68 53
19468.99 70
19470.31 67
19471.63 43
19472.95 60
19474.27 63
19475.59 59
19476.91 48
19478.23 48
19479.55 65
19480.87 44
19482.19 50
19483.51 65
19484.83 38
19486.15 31
19487.47 51
19488.79 50
19490.11 50
19491.43 57
19492.75 48
19494.07 45
19495.39 39
19496.71 66
19498.03 55
19499.35 67
19500.67 47
19501.99 43
19503.31 29
19504.63 46
19505.95 59
19507.27 71
19508.59 54
19509.91 44
19511.23 55
19512.55 60
19513.87 48
19515.19 47
19516.51 52
19517.83 40
19519.15 39
19520.47 45
19521.79 46
19523.12 65
19524.44 45
19525.76 52
19527.08 61
19528.40 61
19529.72 44
19531.04 66
19532.36 48
19533.68 38
19535.01 47
19536.33 59
19537.65 43
19538.97 64
19540.29 66
19541.61 43
19542.93 42
19544.26 40
19545.58 51
19546.90 50
19548.22 55
19549.54 51
19550.87 44
19552.19 42
19553.51 47
19554.83 48
19556.15 37
19557.47 61
19558.80 56
19560.12 59
19561.44 62
19562.76 45
19564.09 66
19565.41 43
19566.73 51
19568.05 42
19569.38 56
19570.70 56
19572.02 66
19573.34 55
19574.67 46
19575.99 55
19577.31 41
19578.63 56
19579.96 51
19581.28 62
19582.60 65
19583.93 57
19585.25 55
19586.57 51
19587.90 59
19589.22 46
19590.54 48
19591.86 65
19593.19 47
19594.51 45
19595.83 41
19597.16 64
19598.48 50
19599.81 44
19601.13 55
19602.45 60
19603.78 54
19605.10 48
19606.42 59
19607.75 65
19609.07 62
19610.40 43
19611.72 43
19613.04 61
19614.37 62
19615.69 51
19617.02 65
19618.34 57
19619.66 58
19620.99 59
19622.31 51
19623.64 47
19624.96 53
19626.29 64
19627.61 34
19628.93 64
19630.26 37
19631.58 52
19632.91 49
19634.23 66
19635.56 62
19636.88 42
19638.21 45
19639.53 51
19640.86 59
19642.18 49
19643.51 45
19644.83 44
19646.16 69
19647.48 76
19648.81 65
19650.13 37
19651.46 56
19652.78 44
19654.11 46
19655.43 64
19656.76 65
19658.08 58
19659.41 50
19660.74 54
19662.06 50
19663.39 56
19664.71 42
19666.04 43
19667.36 30
19668.69 41
19670.02 36
19671.34 41
19672.67 48
19673.99 51
19675.32 61
19676.65 51
19677.97 45
19679.30 49
19680.63 61
19681.95 62
19683.28 50
19684.60 52
19685.93 53
19687.26 48
19688.58 72
19689.91 64
19691.24 49
19692.56 52
19693.89 70
19695.22 53
19696.54 50
19697.87 40
19699.20 49
19700.52 52
19701.85 48
19703.18 45
19704.51 52
19705.83 66
19707.16 77
19708.49 60
19709.81 55
19711.14 53
19712.47 51
19713.80 75
19715.12 62
19716.45 52
19717.78 71
19719.11 76
19720.43 61
19721.76 61
19723.09 49
19724.42 58
19725.74 52
19727.07 65
19728.40 86
19729.73 57
19731.06 57
19732.38 61
19733.71 42
19735.04 65
19736.37 66
19737.70 44
19739.02 56
19740.35 56
19741.68 56
19743.01 56
19744.34 71
19745.67 59
19747.00 36
19748.32 38
19749.65 41
19750.98 57
19752.31 49
19753.64 62
19754.97 56
19756.30 44
19757.62 50
19758.95 48
19760.28 60
19761.61 49
19762.94 57
19764.27 51
19765.60 55
19766.93 43
19768.26 44
19769.59 40
19770.92 46
19772.25 40
19773.57 51
19774.90 53
19776.23 71
19777.56 62
19778.89 55
19780.22 60
19781.55 62
19782.88 67
19784.21 47
19785.54 47
19786.87 43
19788.20 53
19789.53 48
19790.86 48
19792.19 69
19793.52 62
19794.85 54
19796.18 60
19797.51 50
19798.84 60
19800.17 53
19801.50 64
19802.83 58
19804.16 42
19805.49 51
19806.82 46
19808.16 50
19809.49 46
19810.82 44
19812.15 47
19813.48 70
19814.81 46
19816.14 45
19817.47 55
19818.80 71
19820.13 60
19821.46 38
19822.79 64
19824.13 43
19825.46 66
19826.79 61
19828.12 49
19829.45 55
19830.78 42
19832.11 51
19833.44 52
19834.78 66
19836.11 50
19837.44 35
19838.77 81
19840.10 64
19841.43 52
19842.77 63
19844.10 58
19845.43 65
19846.76 37
19848.09 58
19849.42 64
19850.76 62
19852.09 32
19853.42 58
19854.75 57
19856.09 62
19857.42 57
19858.75 50
19860.08 58
19861.41 50
19862.75 43
19864.08 68
19865.41 63
19866.74 53
19868.08 39
19869.41 62
19870.74 56
19872.08 48
19873.41 65
19874.74 55
19876.07 71
19877.41 52
19878.74 54
19880.07 46
19881.41 50
19882.74 35
19884.07 58
19885.40 66
19886.74 61
19888.07 60
19889.40 64
19890.74 56
19892.07 50
19893.40 55
19894.74 49
19896.07 60
19897.41 64
19898.74 53
19900.07 63
19901.41 67
19902.74 62
19904.07 52
19905.41 59
19906.74 62
19908.08 54
19909.41 56
19910.74 72
19912.08 50
19913.41 55
19914.75 50
19916.08 63
19917.41 65
19918.75 53
19920.08 48
19921.42 54
19922.75 42
19924.09 53
19925.42 52
19926.76 47
19928.09 40
19929.42 51
19930.76 42
19932.09 56
19933.43 71
19934.76 57
19936.10 61
19937.43 37
19938.77 73
19940.10 42
19941.44 43
19942.77 50
19944.11 34
19945.44 39
19946.78 31
19948.11 54
19949.45 62
19950.79 68
19952.12 56
19953.46 58
19954.79 53
19956.13 44
19957.46 38
19958.80 42
19960.13 79
19961.47 50
19962.81 44
19964.14 54
19965.48 46
19966.81 69
19968.15 49
19969.49 48
19970.82 42
19972.16 42
19973.49 62
19974.83 74
19976.17 62
19977.50 45
19978.84 64
19980.18 58
19981.51 60
19982.85 67
19984.18 51
19985.52 49
19986.86 61
19988.19 64
19989.53 45
19990.87 51
19992.20 67
19993.54 43
19994.88 46
19996.21 49
19997.55 38
19998.89 42
20000.23 50
20001.56 69
20002.90 70
20004.24 61
20005.57 74
20006.91 55
20008.25 62
20009.59 58
20010.92 65
20012.26 47
20013.60 56
20014.94 46
20016.27 41
20017.61 39
20018.95 61
20020.29 65
20021.62 44
20022.96 62
20024.30 49
20025.64 44
20026.98 61
20028.31 50
20029.65 43
20030.99 49
20032.33 45
20033.67 46
20035.00 35
20036.34 53
20037.68 56
20039.02 59
20040.36 55
20041.70 44
20043.03 40
20044.37 46
20045.71 65
20047.05 30
20048.39 48
20049.73 52
20051.07 75
20052.41 64
20053.74 54
20055.08 61
20056.42 59
20057.76 49
20059.10 50
20060.44 62
20061.78 55
20063.12 59
20064.46 78
20065.80 77
20067.13 67
20068.47 52
20069.81 61
20071.15 80
20072.49 41
20073.83 53
20075.17 55
20076.51 49
20077.85 61
20079.19 56
20080.53 55
20081.87 62
20083.21 55
20084.55 60
20085.89 71
20087.23 55
20088.57 67
20089.91 47
20091.25 45
20092.59 83
20093.93 68
20095.27 51
20096.61 61
20097.95 60
20099.29 54
20100.63 53
20101.97 58
20103.31 46
20104.65 58
20105.99 51
20107.33 55
20108.67 61
20110.02 69
20111.36 44
20112.70 48
20114.04 70
20115.38 68
20116.72 59
20118.06 50
20119.40 45
20120.74 50
20122.08 38
20123.43 42
20124.77 58
20126.11 44
20127.45 66
20128.79 59
20130.13 46
20131.47 55
20132.81 56
20134.16 57
20135.50 54
20136.84 59
20138.18 56
20139.52 56
20140.86 56
20142.21 72
20143.55 65
20144.89 49
