# Supplementary material for: MALDI-TOF MS typing enables the classification of brewing yeasts of the genus Saccharomyces to major beer styles
Source: PLoS One. 2017 Aug 9;12(8):e0181694. doi: 10.1371/journal.pone.0181694 (PMC5549903; doi:10.1371/journal.pone.0181694)
Supplement: S1 File — The directory includes 90 raw files and was zipped to “.zip”; the folder has three strains with 30 spectra per strain; S1 Text explains the raw files with an example and Table 1 represents the yeast strains used within the experiment. (ZIP) [file pone.0181694.s004.zip › 1-3/30251-127-OG-WB-WB-YPG-18h-E-E_2015-07-16_1_0_A4_1.dat]

2000.53 1747
2000.95 1574
2001.37 1600
2001.79 1670
2002.21 1690
2002.64 1571
2003.06 1692
2003.48 1873
2003.90 1521
2004.32 1537
2004.75 1536
2005.17 1441
2005.59 1602
2006.01 1642
2006.43 1666
2006.86 1823
2007.28 1680
2007.70 1662
2008.12 1538
2008.55 1665
2008.97 1744
2009.39 1773
2009.81 1616
2010.24 1833
2010.66 1724
2011.08 1653
2011.50 1635
2011.93 1555
2012.35 1515
2012.77 1648
2013.20 1487
2013.62 1499
2014.04 1586
2014.46 1589
2014.89 1637
2015.31 1622
2015.73 1561
2016.16 1576
2016.58 1503
2017.00 1595
2017.43 1462
2017.85 1380
2018.27 1412
2018.70 1351
2019.12 1447
2019.54 1443
2019.97 1476
2020.39 1372
2020.82 1536
2021.24 1435
2021.66 1385
2022.09 1293
2022.51 1436
2022.94 1539
2023.36 1509
2023.78 1370
2024.21 1625
2024.63 1548
2025.06 1617
2025.48 1531
2025.90 1496
2026.33 1442
2026.75 1591
2027.18 1449
2027.60 1374
2028.03 1535
2028.45 1412
2028.88 1336
2029.30 1529
2029.72 1577
2030.15 1501
2030.57 1579
2031.00 1621
2031.42 1564
2031.85 1516
2032.27 1399
2032.70 1522
2033.12 1475
2033.55 1549
2033.97 1402
2034.40 1553
2034.82 1633
2035.25 1646
2035.67 1473
2036.10 1412
2036.52 1549
2036.95 1567
2037.38 1518
2037.80 1484
2038.23 1464
2038.65 1482
2039.08 1516
2039.50 1572
2039.93 1408
2040.36 1486
2040.78 1547
2041.21 1623
2041.63 1557
2042.06 1434
2042.48 1454
2042.91 1443
2043.34 1436
2043.76 1573
2044.19 1407
2044.62 1458
2045.04 1547
2045.47 1576
2045.89 1479
2046.32 1473
2046.75 1630
2047.17 1540
2047.60 1622
2048.03 1673
2048.45 1482
2048.88 1639
2049.31 1689
2049.73 1745
2050.16 1718
2050.59 1601
2051.01 1616
2051.44 1711
2051.87 1677
2052.29 1691
2052.72 1857
2053.15 2071
2053.58 2005
2054.00 1965
2054.43 1953
2054.86 1898
2055.28 1875
2055.71 1942
2056.14 1729
2056.57 1598
2056.99 1798
2057.42 1812
2057.85 1693
2058.28 1688
2058.71 1731
2059.13 1804
2059.56 1712
2059.99 1794
2060.42 1732
2060.84 1628
2061.27 1611
2061.70 1649
2062.13 1658
2062.56 1679
2062.98 1723
2063.41 1799
2063.84 1802
2064.27 1852
2064.70 1901
2065.13 2194
2065.55 2323
2065.98 2244
2066.41 2326
2066.84 2349
2067.27 2358
2067.70 2300
2068.13 2169
2068.55 1969
2068.98 1923
2069.41 1840
2069.84 1899
2070.27 1804
2070.70 1984
2071.13 1691
2071.56 1619
2071.99 1567
2072.41 1546
2072.84 1544
2073.27 1770
2073.70 1840
2074.13 1749
2074.56 1693
2074.99 1837
2075.42 1984
2075.85 1916
2076.28 2065
2076.71 1621
2077.14 1500
2077.57 1804
2078.00 1714
2078.43 1645
2078.86 1794
2079.29 1802
2079.72 1547
2080.15 1627
2080.58 1449
2081.01 1478
2081.44 1578
2081.87 1445
2082.30 1419
2082.73 1600
2083.16 1696
2083.59 1562
2084.02 1657
2084.45 1595
2084.88 1533
2085.31 1780
2085.74 1482
2086.17 1539
2086.60 1550
2087.03 1579
2087.46 1543
2087.89 1644
2088.32 1546
2088.75 1535
2089.18 1533
2089.62 1584
2090.05 1596
2090.48 1632
2090.91 1507
2091.34 1580
2091.77 1682
2092.20 1616
2092.63 1552
2093.06 1567
2093.49 1518
2093.93 1436
2094.36 1540
2094.79 1553
2095.22 1662
2095.65 1525
2096.08 1425
2096.52 1392
2096.95 1350
2097.38 1539
2097.81 1418
2098.24 1451
2098.67 1534
2099.11 1382
2099.54 1228
2099.97 1367
2100.40 1512
2100.83 1459
2101.27 1407
2101.70 1386
2102.13 1416
2102.56 1573
2102.99 1541
2103.43 1690
2103.86 1748
2104.29 1589
2104.72 1465
2105.16 1540
2105.59 1612
2106.02 1480
2106.45 1461
2106.89 1575
2107.32 1493
2107.75 1417
2108.19 1636
2108.62 1733
2109.05 1681
2109.48 1709
2109.92 1438
2110.35 1419
2110.78 1510
2111.22 1437
2111.65 1430
2112.08 1390
2112.52 1467
2112.95 1419
2113.38 1543
2113.82 1451
2114.25 1465
2114.68 1548
2115.12 1552
2115.55 1360
2115.98 1352
2116.42 1406
2116.85 1267
2117.28 1290
2117.72 1377
2118.15 1356
2118.59 1396
2119.02 1382
2119.45 1365
2119.89 1379
2120.32 1423
2120.76 1405
2121.19 1457
2121.62 1453
2122.06 1506
2122.49 1588
2122.93 1547
2123.36 1521
2123.80 1602
2124.23 1479
2124.66 1306
2125.10 1289
2125.53 1382
2125.97 1377
2126.40 1508
2126.84 1407
2127.27 1275
2127.71 1438
2128.14 1272
2128.58 1426
2129.01 1392
2129.45 1488
2129.88 1533
2130.32 1650
2130.75 1585
2131.19 1513
2131.62 1512
2132.06 1492
2132.49 1579
2132.93 1484
2133.36 1494
2133.80 1413
2134.23 1448
2134.67 1492
2135.11 1525
2135.54 1368
2135.98 1491
2136.41 1512
2136.85 1596
2137.28 1485
2137.72 1521
2138.16 1466
2138.59 1476
2139.03 1450
2139.46 1648
2139.90 1560
2140.34 1642
2140.77 1428
2141.21 1446
2141.64 1461
2142.08 1538
2142.52 1295
2142.95 1529
2143.39 1395
2143.83 1384
2144.26 1366
2144.70 1346
2145.14 1348
2145.57 1281
2146.01 1302
2146.45 1352
2146.88 1598
2147.32 1440
2147.76 1496
2148.19 1588
2148.63 1577
2149.07 1499
2149.50 1714
2149.94 1616
2150.38 1475
2150.81 1608
2151.25 1813
2151.69 1904
2152.13 1745
2152.56 1633
2153.00 1756
2153.44 1593
2153.88 1447
2154.31 1377
2154.75 1533
2155.19 1709
2155.63 1717
2156.06 1915
2156.50 1888
2156.94 1778
2157.38 1884
2157.82 1806
2158.25 1742
2158.69 1657
2159.13 1639
2159.57 1583
2160.01 1651
2160.44 1594
2160.88 1626
2161.32 1498
2161.76 1511
2162.20 1581
2162.63 1642
2163.07 1610
2163.51 1655
2163.95 1513
2164.39 1681
2164.83 1575
2165.27 1680
2165.70 1418
2166.14 1528
2166.58 1363
2167.02 1485
2167.46 1538
2167.90 1368
2168.34 1406
2168.78 1534
2169.22 1549
2169.65 1516
2170.09 1484
2170.53 1610
2170.97 1661
2171.41 1690
2171.85 1756
2172.29 1779
2172.73 1708
2173.17 1846
2173.61 1938
2174.05 1967
2174.49 1942
2174.93 2077
2175.37 2007
2175.81 1767
2176.25 1795
2176.69 1883
2177.13 1790
2177.57 1933
2178.01 1565
2178.45 1494
2178.89 1561
2179.33 1436
2179.77 1458
2180.21 1535
2180.65 1501
2181.09 1496
2181.53 1574
2181.97 1580
2182.41 1520
2182.85 1514
2183.29 1579
2183.73 1590
2184.17 1465
2184.61 1501
2185.05 1409
2185.49 1527
2185.93 1598
2186.37 1532
2186.81 1535
2187.25 1666
2187.69 1640
2188.14 1491
2188.58 1546
2189.02 1578
2189.46 1687
2189.90 1549
2190.34 1473
2190.78 1525
2191.22 1669
2191.66 1577
2192.11 1670
2192.55 1434
2192.99 1572
2193.43 1631
2193.87 1561
2194.31 1619
2194.76 1608
2195.20 1612
2195.64 1798
2196.08 1694
2196.52 1707
2196.96 1634
2197.41 1685
2197.85 1490
2198.29 1618
2198.73 1524
2199.17 1350
2199.62 1482
2200.06 1592
2200.50 1523
2200.94 1553
2201.38 1770
2201.83 1538
2202.27 1455
2202.71 1723
2203.15 1691
2203.60 1583
2204.04 1627
2204.48 1572
2204.92 1520
2205.37 1626
2205.81 1607
2206.25 1472
2206.70 1529
2207.14 1713
2207.58 1628
2208.02 1543
2208.47 1534
2208.91 1510
2209.35 1428
2209.80 1425
2210.24 1518
2210.68 1369
2211.13 1362
2211.57 1414
2212.01 1367
2212.46 1475
2212.90 1475
2213.34 1508
2213.79 1461
2214.23 1548
2214.67 1457
2215.12 1386
2215.56 1528
2216.00 1347
2216.45 1366
2216.89 1338
2217.34 1427
2217.78 1661
2218.22 1479
2218.67 1500
2219.11 1550
2219.56 1744
2220.00 1571
2220.44 1495
2220.89 1682
2221.33 1610
2221.78 1445
2222.22 1435
2222.67 1505
2223.11 1404
2223.55 1543
2224.00 1708
2224.44 1699
2224.89 1631
2225.33 1606
2225.78 1699
2226.22 1624
2226.67 1705
2227.11 1587
2227.56 1675
2228.00 1594
2228.45 1597
2228.89 1612
2229.34 1496
2229.78 1421
2230.23 1509
2230.67 1535
2231.12 1593
2231.56 1592
2232.01 1461
2232.45 1447
2232.90 1602
2233.35 1488
2233.79 1373
2234.24 1441
2234.68 1491
2235.13 1411
2235.57 1423
2236.02 1412
2236.46 1394
2236.91 1395
2237.36 1399
2237.80 1435
2238.25 1514
2238.69 1403
2239.14 1344
2239.59 1478
2240.03 1435
2240.48 1408
2240.92 1337
2241.37 1352
2241.82 1339
2242.26 1394
2242.71 1378
2243.16 1330
2243.60 1449
2244.05 1505
2244.50 1429
2244.94 1383
2245.39 1425
2245.84 1496
2246.28 1336
2246.73 1315
2247.18 1439
2247.62 1361
2248.07 1375
2248.52 1444
2248.96 1364
2249.41 1354
2249.86 1447
2250.31 1451
2250.75 1491
2251.20 1382
2251.65 1535
2252.10 1411
2252.54 1219
2252.99 1345
2253.44 1560
2253.89 1461
2254.33 1372
2254.78 1366
2255.23 1194
2255.68 1302
2256.12 1395
2256.57 1366
2257.02 1277
2257.47 1329
2257.91 1357
2258.36 1417
2258.81 1242
2259.26 1288
2259.71 1446
2260.16 1539
2260.60 1778
2261.05 1797
2261.50 1704
2261.95 1653
2262.40 1604
2262.84 1571
2263.29 1605
2263.74 1741
2264.19 1794
2264.64 1824
2265.09 1608
2265.54 1675
2265.98 1692
2266.43 1614
2266.88 1688
2267.33 1612
2267.78 1413
2268.23 1501
2268.68 1500
2269.13 1519
2269.58 1419
2270.03 1412
2270.47 1565
2270.92 1513
2271.37 1333
2271.82 1498
2272.27 1498
2272.72 1435
2273.17 1400
2273.62 1440
2274.07 1448
2274.52 1402
2274.97 1526
2275.42 1470
2275.87 1442
2276.32 1455
2276.77 1481
2277.22 1462
2277.67 1575
2278.12 1459
2278.57 1511
2279.02 1529
2279.47 1312
2279.92 1347
2280.37 1484
2280.82 1411
2281.27 1301
2281.72 1413
2282.17 1376
2282.62 1495
2283.07 1303
2283.52 1363
2283.97 1253
2284.42 1276
2284.87 1451
2285.32 1519
2285.77 1475
2286.22 1265
2286.67 1238
2287.13 1332
2287.58 1534
2288.03 1588
2288.48 1356
2288.93 1425
2289.38 1704
2289.83 1706
2290.28 1795
2290.73 2067
2291.18 1933
2291.64 1833
2292.09 1850
2292.54 1935
2292.99 1787
2293.44 1738
2293.89 1952
2294.34 1756
2294.80 1419
2295.25 1617
2295.70 1455
2296.15 1470
2296.60 1412
2297.05 1415
2297.51 1538
2297.96 1570
2298.41 1547
2298.86 1388
2299.31 1352
2299.77 1309
2300.22 1248
2300.67 1359
2301.12 1251
2301.57 1210
2302.03 1342
2302.48 1300
2302.93 1250
2303.38 1304
2303.84 1292
2304.29 1417
2304.74 1295
2305.19 1383
2305.65 1428
2306.10 1426
2306.55 1424
2307.01 1393
2307.46 1435
2307.91 1336
2308.36 1517
2308.82 1397
2309.27 1388
2309.72 1344
2310.18 1362
2310.63 1521
2311.08 1677
2311.54 1822
2311.99 1512
2312.44 1567
2312.90 1662
2313.35 1592
2313.80 1612
2314.26 1549
2314.71 1516
2315.16 1554
2315.62 1487
2316.07 1452
2316.52 1591
2316.98 1587
2317.43 1523
2317.88 1648
2318.34 1367
2318.79 1280
2319.25 1516
2319.70 1487
2320.15 1414
2320.61 1388
2321.06 1408
2321.52 1457
2321.97 1432
2322.43 1524
2322.88 1408
2323.33 1509
2323.79 1778
2324.24 1714
2324.70 1818
2325.15 2097
2325.61 2131
2326.06 2079
2326.52 2165
2326.97 2205
2327.43 2010
2327.88 2029
2328.34 1573
2328.79 1642
2329.25 1623
2329.70 1536
2330.16 1585
2330.61 1350
2331.07 1325
2331.52 1518
2331.98 1583
2332.43 1528
2332.89 1394
2333.34 1463
2333.80 1404
2334.25 1542
2334.71 1428
2335.16 1492
2335.62 1638
2336.08 1559
2336.53 1636
2336.99 1423
2337.44 1442
2337.90 1399
2338.35 1278
2338.81 1326
2339.27 1390
2339.72 1380
2340.18 1423
2340.63 1451
2341.09 1427
2341.55 1348
2342.00 1420
2342.46 1414
2342.91 1385
2343.37 1152
2343.83 1274
2344.28 1329
2344.74 1313
2345.20 1393
2345.65 1285
2346.11 1253
2346.57 1318
2347.02 1190
2347.48 1221
2347.94 1517
2348.39 1553
2348.85 1353
2349.31 1275
2349.76 1409
2350.22 1507
2350.68 1367
2351.14 1421
2351.59 1474
2352.05 1465
2352.51 1331
2352.96 1259
2353.42 1292
2353.88 1323
2354.34 1181
2354.79 1152
2355.25 1258
2355.71 1219
2356.17 1240
2356.62 1403
2357.08 1398
2357.54 1329
2358.00 1349
2358.46 1393
2358.91 1500
2359.37 1329
2359.83 1226
2360.29 1215
2360.74 1117
2361.20 1414
2361.66 1406
2362.12 1352
2362.58 1287
2363.04 1246
2363.49 1324
2363.95 1430
2364.41 1398
2364.87 1421
2365.33 1441
2365.79 1373
2366.24 1326
2366.70 1300
2367.16 1390
2367.62 1343
2368.08 1399
2368.54 1400
2369.00 1167
2369.46 1332
2369.91 1445
2370.37 1516
2370.83 1458
2371.29 1427
2371.75 1411
2372.21 1568
2372.67 1380
2373.13 1405
2373.59 1523
2374.05 1611
2374.51 1647
2374.97 1745
2375.42 1793
2375.88 1852
2376.34 1868
2376.80 1826
2377.26 1808
2377.72 1875
2378.18 1850
2378.64 1715
2379.10 1529
2379.56 1654
2380.02 1628
2380.48 1623
2380.94 1488
2381.40 1404
2381.86 1376
2382.32 1376
2382.78 1310
2383.24 1319
2383.70 1444
2384.16 1118
2384.62 1195
2385.08 1230
2385.54 1335
2386.00 1223
2386.47 1139
2386.93 1170
2387.39 1176
2387.85 1200
2388.31 1305
2388.77 1456
2389.23 1471
2389.69 1362
2390.15 1287
2390.61 1458
2391.07 1450
2391.53 1613
2391.99 1559
2392.46 1734
2392.92 1490
2393.38 1509
2393.84 1569
2394.30 1537
2394.76 1424
2395.22 1594
2395.68 1542
2396.15 1397
2396.61 1332
2397.07 1370
2397.53 1383
2397.99 1348
2398.45 1426
2398.92 1408
2399.38 1485
2399.84 1493
2400.30 1334
2400.76 1374
2401.23 1405
2401.69 1322
2402.15 1485
2402.61 1444
2403.07 1233
2403.54 1371
2404.00 1251
2404.46 1281
2404.92 1402
2405.38 1476
2405.85 1253
2406.31 1338
2406.77 1283
2407.23 1191
2407.70 1253
2408.16 1228
2408.62 1449
2409.08 1444
2409.55 1527
2410.01 1368
2410.47 1296
2410.94 1280
2411.40 1341
2411.86 1298
2412.32 1266
2412.79 1409
2413.25 1310
2413.71 1356
2414.18 1369
2414.64 1272
2415.10 1365
2415.57 1325
2416.03 1401
2416.49 1484
2416.96 1495
2417.42 1568
2417.88 1626
2418.35 1473
2418.81 1563
2419.28 1524
2419.74 1492
2420.20 1353
2420.67 1539
2421.13 1443
2421.59 1242
2422.06 1255
2422.52 1297
2422.99 1385
2423.45 1283
2423.91 1294
2424.38 1323
2424.84 1392
2425.31 1295
2425.77 1194
2426.24 1194
2426.70 1369
2427.16 1379
2427.63 1438
2428.09 1312
2428.56 1148
2429.02 1196
2429.49 1183
2429.95 1267
2430.42 1254
2430.88 1111
2431.35 1179
2431.81 1233
2432.28 1237
2432.74 1265
2433.21 1358
2433.67 1349
2434.14 1465
2434.60 1217
2435.07 1377
2435.53 1348
2436.00 1382
2436.46 1222
2436.93 1308
2437.39 1341
2437.86 1344
2438.32 1235
2438.79 1243
2439.26 1271
2439.72 1342
2440.19 1423
2440.65 1401
2441.12 1339
2441.58 1356
2442.05 1177
2442.52 1391
2442.98 1427
2443.45 1368
2443.91 1545
2444.38 1554
2444.85 1363
2445.31 1279
2445.78 1319
2446.24 1385
2446.71 1424
2447.18 1388
2447.64 1253
2448.11 1297
2448.58 1471
2449.04 1305
2449.51 1207
2449.98 1382
2450.44 1413
2450.91 1494
2451.38 1321
2451.84 1274
2452.31 1345
2452.78 1529
2453.24 1295
2453.71 1173
2454.18 1306
2454.64 1337
2455.11 1197
2455.58 1201
2456.05 1285
2456.51 1252
2456.98 1168
2457.45 1348
2457.92 1233
2458.38 1223
2458.85 1367
2459.32 1292
2459.79 1237
2460.25 1278
2460.72 1264
2461.19 1227
2461.66 1321
2462.12 1299
2462.59 1237
2463.06 1314
2463.53 1239
2464.00 1249
2464.46 1296
2464.93 1314
2465.40 1306
2465.87 1336
2466.34 1291
2466.80 1367
2467.27 1386
2467.74 1162
2468.21 1159
2468.68 1454
2469.15 1290
2469.61 1368
2470.08 1396
2470.55 1221
2471.02 1147
2471.49 1248
2471.96 1208
2472.43 1231
2472.89 1214
2473.36 1174
2473.83 1215
2474.30 1143
2474.77 1179
2475.24 1354
2475.71 1266
2476.18 1275
2476.65 1288
2477.12 1233
2477.59 1113
2478.05 1121
2478.52 1089
2478.99 1132
2479.46 1319
2479.93 1226
2480.40 1225
2480.87 1232
2481.34 1180
2481.81 1267
2482.28 1096
2482.75 1190
2483.22 1166
2483.69 1078
2484.16 1040
2484.63 1131
2485.10 1288
2485.57 1470
2486.04 1191
2486.51 1139
2486.98 1203
2487.45 1289
2487.92 1305
2488.39 1215
2488.86 1206
2489.33 1439
2489.80 1270
2490.27 1294
2490.74 1424
2491.21 1191
2491.68 1370
2492.15 1481
2492.62 1455
2493.10 1417
2493.57 1255
2494.04 1112
2494.51 1207
2494.98 1212
2495.45 1166
2495.92 1128
2496.39 1112
2496.86 1190
2497.33 1296
2497.80 1253
2498.28 1298
2498.75 1173
2499.22 1114
2499.69 1269
2500.16 1193
2500.63 1309
2501.10 1255
2501.58 1314
2502.05 1180
2502.52 1322
2502.99 1514
2503.46 1417
2503.93 1350
2504.41 1439
2504.88 1476
2505.35 1313
2505.82 1432
2506.29 1448
2506.76 1358
2507.24 1365
2507.71 1247
2508.18 1259
2508.65 1337
2509.13 1295
2509.60 1318
2510.07 1266
2510.54 1297
2511.01 1365
2511.49 1275
2511.96 1218
2512.43 1297
2512.90 1349
2513.38 1325
2513.85 1318
2514.32 1370
2514.80 1273
2515.27 1406
2515.74 1448
2516.21 1363
2516.69 1272
2517.16 1211
2517.63 1138
2518.11 1160
2518.58 1343
2519.05 1341
2519.53 1569
2520.00 1417
2520.47 1212
2520.95 1254
2521.42 1266
2521.89 1218
2522.37 1164
2522.84 1330
2523.31 1334
2523.79 1355
2524.26 1325
2524.73 1392
2525.21 1323
2525.68 1236
2526.16 1369
2526.63 1424
2527.10 1559
2527.58 1409
2528.05 1270
2528.52 1293
2529.00 1246
2529.47 1272
2529.95 1504
2530.42 1476
2530.90 1470
2531.37 1245
2531.84 1294
2532.32 1312
2532.79 1244
2533.27 1281
2533.74 1297
2534.22 1397
2534.69 1442
2535.17 1290
2535.64 1438
2536.12 1234
2536.59 1267
2537.07 1387
2537.54 1466
2538.02 1417
2538.49 1423
2538.97 1527
2539.44 1541
2539.92 1475
2540.39 1518
2540.87 1592
2541.34 1429
2541.82 1572
2542.29 1597
2542.77 1466
2543.24 1529
2543.72 1445
2544.19 1361
2544.67 1317
2545.14 1234
2545.62 1258
2546.10 1415
2546.57 1338
2547.05 1322
2547.52 1345
2548.00 1439
2548.47 1557
2548.95 1588
2549.43 1491
2549.90 1559
2550.38 1603
2550.86 1449
2551.33 1396
2551.81 1479
2552.28 1474
2552.76 1459
2553.24 1351
2553.71 1339
2554.19 1451
2554.67 1259
2555.14 1399
2555.62 1440
2556.10 1336
2556.57 1371
2557.05 1285
2557.53 1300
2558.00 1383
2558.48 1272
2558.96 1091
2559.43 1189
2559.91 1212
2560.39 1273
2560.86 1397
2561.34 1311
2561.82 1250
2562.30 1229
2562.77 1384
2563.25 1339
2563.73 1260
2564.21 1241
2564.68 1274
2565.16 1149
2565.64 1133
2566.12 1329
2566.59 1302
2567.07 1215
2567.55 1145
2568.03 1320
2568.50 1261
2568.98 1116
2569.46 1227
2569.94 1307
2570.42 1296
2570.89 1282
2571.37 1046
2571.85 1160
2572.33 1178
2572.81 1229
2573.28 1166
2573.76 1204
2574.24 1145
2574.72 1226
2575.20 1207
2575.68 1266
2576.15 1306
2576.63 1152
2577.11 1111
2577.59 1303
2578.07 1291
2578.55 1340
2579.03 1327
2579.50 1215
2579.98 1325
2580.46 1490
2580.94 1311
2581.42 1191
2581.90 1178
2582.38 1190
2582.86 1106
2583.34 1183
2583.82 1206
2584.30 1315
2584.77 1301
2585.25 1372
2585.73 1260
2586.21 1332
2586.69 1274
2587.17 1176
2587.65 1314
2588.13 1259
2588.61 1183
2589.09 1224
2589.57 1336
2590.05 1280
2590.53 1272
2591.01 1097
2591.49 1240
2591.97 1375
2592.45 1230
2592.93 1197
2593.41 1173
2593.89 1323
2594.37 1168
2594.85 1188
2595.33 1242
2595.81 1167
2596.29 1264
2596.77 1193
2597.25 1149
2597.73 1131
2598.21 1142
2598.69 1218
2599.17 1241
2599.65 1065
2600.14 1227
2600.62 1214
2601.10 1183
2601.58 1054
2602.06 1077
2602.54 1142
2603.02 1352
2603.50 1219
2603.98 1278
2604.46 1378
2604.95 1369
2605.43 1181
2605.91 1358
2606.39 1340
2606.87 1359
2607.35 1194
2607.83 1230
2608.31 1108
2608.80 1302
2609.28 1239
2609.76 1161
2610.24 1173
2610.72 1288
2611.20 1159
2611.69 1138
2612.17 1137
2612.65 1136
2613.13 1214
2613.61 1538
2614.10 1323
2614.58 1190
2615.06 1210
2615.54 1298
2616.02 1223
2616.51 1210
2616.99 1345
2617.47 1270
2617.95 1253
2618.44 1251
2618.92 1475
2619.40 1274
2619.88 1198
2620.37 1320
2620.85 1267
2621.33 1363
2621.81 1308
2622.30 1318
2622.78 1266
2623.26 1253
2623.75 1260
2624.23 1231
2624.71 1244
2625.19 1274
2625.68 1293
2626.16 1226
2626.64 1248
2627.13 1315
2627.61 1317
2628.09 1398
2628.58 1333
2629.06 1379
2629.54 1255
2630.03 1184
2630.51 1392
2630.99 1460
2631.48 1534
2631.96 1501
2632.45 1583
2632.93 1630
2633.41 1622
2633.90 1558
2634.38 1544
2634.86 1446
2635.35 1500
2635.83 1549
2636.32 1437
2636.80 1380
2637.28 1463
2637.77 1362
2638.25 1216
2638.74 1357
2639.22 1326
2639.71 1268
2640.19 1290
2640.68 1324
2641.16 1250
2641.64 1291
2642.13 1131
2642.61 1289
2643.10 1349
2643.58 1386
2644.07 1315
2644.55 1173
2645.04 1214
2645.52 1184
2646.01 1150
2646.49 1208
2646.98 1164
2647.46 1117
2647.95 1102
2648.43 1437
2648.92 1237
2649.40 1225
2649.89 1316
2650.37 1273
2650.86 1178
2651.34 1287
2651.83 1256
2652.32 1179
2652.80 1219
2653.29 1197
2653.77 1244
2654.26 1184
2654.74 1183
2655.23 1140
2655.72 1202
2656.20 1152
2656.69 1254
2657.17 1329
2657.66 1366
2658.15 1298
2658.63 1322
2659.12 1242
2659.60 1216
2660.09 1248
2660.58 1172
2661.06 1123
2661.55 1252
2662.04 1191
2662.52 1223
2663.01 1209
2663.49 1257
2663.98 1283
2664.47 1311
2664.95 1359
2665.44 1353
2665.93 1248
2666.42 1265
2666.90 1270
2667.39 1214
2667.88 1190
2668.36 1133
2668.85 1189
2669.34 1081
2669.82 1193
2670.31 1312
2670.80 1308
2671.29 1382
2671.77 1351
2672.26 1320
2672.75 1454
2673.24 1320
2673.72 1250
2674.21 1394
2674.70 1321
2675.19 1353
2675.67 1418
2676.16 1454
2676.65 1389
2677.14 1342
2677.62 1283
2678.11 1298
2678.60 1243
2679.09 1259
2679.58 1307
2680.06 1135
2680.55 1156
2681.04 1052
2681.53 1018
2682.02 1152
2682.51 1156
2682.99 1188
2683.48 1302
2683.97 1153
2684.46 1062
2684.95 1120
2685.44 1137
2685.92 1080
2686.41 1152
2686.90 1080
2687.39 1236
2687.88 1261
2688.37 1179
2688.86 1115
2689.35 1125
2689.83 1138
2690.32 1336
2690.81 1169
2691.30 1152
2691.79 1195
2692.28 1293
2692.77 1256
2693.26 1154
2693.75 1226
2694.24 1205
2694.73 1315
2695.22 1256
2695.71 1228
2696.20 1163
2696.68 1216
2697.17 1282
2697.66 1224
2698.15 1160
2698.64 1181
2699.13 1281
2699.62 1125
2700.11 1164
2700.60 1071
2701.09 1078
2701.58 1252
2702.07 1246
2702.56 1206
2703.05 1274
2703.54 1357
2704.03 1286
2704.52 1271
2705.01 1257
2705.50 1198
2706.00 1274
2706.49 1220
2706.98 1162
2707.47 1219
2707.96 1252
2708.45 1231
2708.94 1209
2709.43 1262
2709.92 1335
2710.41 1317
2710.90 1151
2711.39 1186
2711.88 1117
2712.37 1066
2712.87 1337
2713.36 1258
2713.85 1194
2714.34 1302
2714.83 1347
2715.32 1313
2715.81 1199
2716.30 1157
2716.80 1159
2717.29 1075
2717.78 1215
2718.27 1230
2718.76 1282
2719.25 1349
2719.75 1233
2720.24 1199
2720.73 1218
2721.22 1373
2721.71 1272
2722.20 1297
2722.70 1416
2723.19 1364
2723.68 1456
2724.17 1335
2724.66 1474
2725.16 1337
2725.65 1433
2726.14 1470
2726.63 1516
2727.13 1411
2727.62 1391
2728.11 1407
2728.60 1303
2729.10 1252
2729.59 1415
2730.08 1477
2730.57 1410
2731.07 1304
2731.56 1303
2732.05 1442
2732.54 1392
2733.04 1302
2733.53 1326
2734.02 1232
2734.52 1287
2735.01 1277
2735.50 1281
2736.00 1263
2736.49 1497
2736.98 1502
2737.47 1375
2737.97 1513
2738.46 1572
2738.95 1504
2739.45 1484
2739.94 1478
2740.44 1478
2740.93 1524
2741.42 1694
2741.92 1660
2742.41 1470
2742.90 1432
2743.40 1449
2743.89 1487
2744.39 1568
2744.88 1339
2745.37 1366
2745.87 1288
2746.36 1468
2746.86 1518
2747.35 1351
2747.84 1232
2748.34 1322
2748.83 1199
2749.33 1364
2749.82 1276
2750.32 1340
2750.81 1370
2751.30 1232
2751.80 1199
2752.29 1275
2752.79 1239
2753.28 1314
2753.78 1320
2754.27 1239
2754.77 1185
2755.26 1183
2755.76 1262
2756.25 1323
2756.75 1326
2757.24 1255
2757.74 1183
2758.23 1270
2758.73 1244
2759.22 1405
2759.72 1255
2760.21 1255
2760.71 1280
2761.20 1158
2761.70 1145
2762.20 1143
2762.69 1278
2763.19 1192
2763.68 1169
2764.18 1215
2764.67 1305
2765.17 1259
2765.67 1274
2766.16 1313
2766.66 1285
2767.15 1205
2767.65 1348
2768.14 1402
2768.64 1323
2769.14 1170
2769.63 1246
2770.13 1266
2770.63 1259
2771.12 1210
2771.62 1173
2772.11 1090
2772.61 1308
2773.11 1305
2773.60 1157
2774.10 1339
2774.60 1242
2775.09 1391
2775.59 1396
2776.09 1364
2776.58 1448
2777.08 1475
2777.58 1412
2778.07 1351
2778.57 1240
2779.07 1338
2779.57 1235
2780.06 1234
2780.56 1183
2781.06 1251
2781.55 1301
2782.05 1257
2782.55 1320
2783.05 1230
2783.54 1186
2784.04 1038
2784.54 1064
2785.04 1202
2785.53 1055
2786.03 1078
2786.53 1193
2787.03 1144
2787.52 1175
2788.02 1201
2788.52 1249
2789.02 1367
2789.52 1175
2790.01 1174
2790.51 1085
2791.01 1278
2791.51 1340
2792.01 1275
2792.50 1187
2793.00 1144
2793.50 1145
2794.00 1344
2794.50 1159
2795.00 1121
2795.50 1334
2795.99 1257
2796.49 1346
2796.99 1216
2797.49 1249
2797.99 1285
2798.49 1208
2798.99 1407
2799.48 1383
2799.98 1226
2800.48 1229
2800.98 1228
2801.48 1270
2801.98 1381
2802.48 1260
2802.98 1381
2803.48 1398
2803.98 1193
2804.48 1257
2804.97 1166
2805.47 1170
2805.97 1176
2806.47 1111
2806.97 1178
2807.47 1257
2807.97 1343
2808.47 1254
2808.97 1236
2809.47 1174
2809.97 1233
2810.47 1105
2810.97 1040
2811.47 1066
2811.97 1182
2812.47 1134
2812.97 1162
2813.47 1109
2813.97 1122
2814.47 1070
2814.97 1081
2815.47 1180
2815.97 1082
2816.47 1028
2816.97 1083
2817.47 1117
2817.97 1119
2818.47 1149
2818.97 1288
2819.47 1191
2819.98 1170
2820.48 1033
2820.98 1100
2821.48 1239
2821.98 1047
2822.48 1108
2822.98 1203
2823.48 1225
2823.98 1253
2824.48 1079
2824.98 1257
2825.49 1216
2825.99 1245
2826.49 1154
2826.99 1084
2827.49 1144
2827.99 1160
2828.49 1245
2828.99 1124
2829.50 1090
2830.00 1011
2830.50 946
2831.00 1010
2831.50 1117
2832.00 1178
2832.51 1241
2833.01 1173
2833.51 1108
2834.01 1216
2834.51 1161
2835.02 1117
2835.52 1005
2836.02 1104
2836.52 1116
2837.02 1160
2837.53 1149
2838.03 1164
2838.53 1212
2839.03 1083
2839.54 1066
2840.04 1099
2840.54 1267
2841.04 1324
2841.55 1242
2842.05 1225
2842.55 1230
2843.05 1187
2843.56 1250
2844.06 1182
2844.56 1114
2845.07 1061
2845.57 1093
2846.07 1176
2846.57 1106
2847.08 1206
2847.58 1129
2848.08 1188
2848.59 1177
2849.09 1090
2849.59 1118
2850.10 1178
2850.60 1264
2851.10 1222
2851.61 1078
2852.11 1084
2852.61 1155
2853.12 1115
2853.62 1126
2854.12 1116
2854.63 1171
2855.13 1162
2855.64 1208
2856.14 1247
2856.64 1222
2857.15 1128
2857.65 1112
2858.16 1205
2858.66 1166
2859.16 1085
2859.67 1009
2860.17 1048
2860.68 1141
2861.18 1154
2861.69 1167
2862.19 1030
2862.69 1130
2863.20 1168
2863.70 1118
2864.21 1117
2864.71 1076
2865.22 1077
2865.72 1179
2866.23 1190
2866.73 1124
2867.24 1078
2867.74 1072
2868.25 1074
2868.75 1063
2869.26 1168
2869.76 1218
2870.27 1238
2870.77 1221
2871.28 1111
2871.78 1105
2872.29 1223
2872.79 1102
2873.30 1162
2873.80 1268
2874.31 1218
2874.81 1157
2875.32 1099
2875.83 1121
2876.33 1255
2876.84 1337
2877.34 1249
2877.85 1218
2878.35 1132
2878.86 1307
2879.37 1140
2879.87 1056
2880.38 1151
2880.88 1142
2881.39 1045
2881.90 1159
2882.40 1289
2882.91 1210
2883.41 1103
2883.92 1196
2884.43 1149
2884.93 1068
2885.44 1111
2885.95 1298
2886.45 1269
2886.96 1325
2887.47 1184
2887.97 1046
2888.48 1041
2888.99 1208
2889.49 1333
2890.00 1420
2890.51 1319
2891.01 1347
2891.52 1231
2892.03 1351
2892.54 1483
2893.04 1493
2893.55 1406
2894.06 1443
2894.56 1371
2895.07 1461
2895.58 1639
2896.09 1657
2896.59 1576
2897.10 1628
2897.61 1765
2898.12 1656
2898.62 1511
2899.13 1366
2899.64 1389
2900.15 1461
2900.65 1528
2901.16 1383
2901.67 1382
2902.18 1406
2902.69 1282
2903.19 1174
2903.70 1282
2904.21 1237
2904.72 1194
2905.23 1200
2905.73 1287
2906.24 1238
2906.75 1225
2907.26 1267
2907.77 1199
2908.28 1316
2908.79 1254
2909.29 1116
2909.80 1154
2910.31 1279
2910.82 1328
2911.33 1291
2911.84 1089
2912.35 1115
2912.85 1244
2913.36 1130
2913.87 1182
2914.38 1199
2914.89 1184
2915.40 1271
2915.91 1278
2916.42 1230
2916.93 1223
2917.44 1198
2917.95 1197
2918.45 1381
2918.96 1217
2919.47 1313
2919.98 1237
2920.49 1258
2921.00 1148
2921.51 1124
2922.02 1022
2922.53 1062
2923.04 1049
2923.55 1102
2924.06 1208
2924.57 1140
2925.08 1175
2925.59 1172
2926.10 1165
2926.61 1136
2927.12 1189
2927.63 1202
2928.14 1149
2928.65 1068
2929.16 1154
2929.67 1141
2930.18 1178
2930.69 1264
2931.20 1215
2931.71 1297
2932.22 1322
2932.73 1296
2933.25 1313
2933.76 1357
2934.27 1304
2934.78 1450
2935.29 1387
2935.80 1279
2936.31 1248
2936.82 1256
2937.33 1356
2937.84 1352
2938.35 1318
2938.87 1414
2939.38 1450
2939.89 1386
2940.40 1307
2940.91 1374
2941.42 1442
2941.93 1376
2942.44 1331
2942.96 1445
2943.47 1364
2943.98 1203
2944.49 1081
2945.00 1272
2945.51 1271
2946.03 1187
2946.54 1225
2947.05 1019
2947.56 1017
2948.07 1093
2948.59 1047
2949.10 1027
2949.61 1030
2950.12 1019
2950.63 1052
2951.15 1240
2951.66 1260
2952.17 1246
2952.68 1203
2953.19 1217
2953.71 1181
2954.22 1110
2954.73 1131
2955.24 1040
2955.76 1123
2956.27 1252
2956.78 1248
2957.30 1192
2957.81 1218
2958.32 1390
2958.83 1285
2959.35 1110
2959.86 1076
2960.37 1218
2960.89 1233
2961.40 1352
2961.91 1271
2962.43 1319
2962.94 1303
2963.45 1293
2963.96 1308
2964.48 1370
2964.99 1325
2965.51 1258
2966.02 1213
2966.53 1194
2967.05 1190
2967.56 1311
2968.07 1136
2968.59 1221
2969.10 1284
2969.61 1276
2970.13 1415
2970.64 1260
2971.16 1343
2971.67 1221
2972.18 1270
2972.70 1343
2973.21 1479
2973.73 1373
2974.24 1359
2974.75 1405
2975.27 1363
2975.78 1422
2976.30 1432
2976.81 1331
2977.33 1134
2977.84 1178
2978.36 1336
2978.87 1347
2979.38 1401
2979.90 1325
2980.41 1304
2980.93 1330
2981.44 1433
2981.96 1324
2982.47 1221
2982.99 1469
2983.50 1583
2984.02 1440
2984.53 1439
2985.05 1356
2985.56 1477
2986.08 1577
2986.59 1606
2987.11 1732
2987.63 1799
2988.14 1654
2988.66 1459
2989.17 1496
2989.69 1677
2990.20 1657
2990.72 1728
2991.23 1701
2991.75 1644
2992.27 1693
2992.78 1726
2993.30 1669
2993.81 1721
2994.33 1623
2994.84 1836
2995.36 1793
2995.88 1910
2996.39 1884
2996.91 1827
2997.43 1926
2997.94 1971
2998.46 2027
2998.97 2014
2999.49 1767
3000.01 1857
3000.52 1947
3001.04 2304
3001.56 2544
3002.07 2679
3002.59 2920
3003.11 3417
3003.62 3750
3004.14 4218
3004.66 4683
3005.17 4898
3005.69 4950
3006.21 4791
3006.72 4681
3007.24 4738
3007.76 4111
3008.28 3797
3008.79 3405
3009.31 3084
3009.83 2619
3010.34 2636
3010.86 2392
3011.38 2052
3011.90 1920
3012.41 1643
3012.93 1877
3013.45 1827
3013.97 1708
3014.48 1613
3015.00 1643
3015.52 1740
3016.04 1716
3016.56 1587
3017.07 1738
3017.59 1819
3018.11 1819
3018.63 1863
3019.15 1840
3019.66 1708
3020.18 1890
3020.70 1824
3021.22 1822
3021.74 1856
3022.26 1865
3022.77 1810
3023.29 1704
3023.81 1788
3024.33 1822
3024.85 1855
3025.37 1845
3025.88 1645
3026.40 1665
3026.92 1513
3027.44 1516
3027.96 1486
3028.48 1519
3029.00 1435
3029.52 1494
3030.04 1407
3030.55 1458
3031.07 1478
3031.59 1549
3032.11 1460
3032.63 1468
3033.15 1372
3033.67 1429
3034.19 1553
3034.71 1383
3035.23 1498
3035.75 1598
3036.27 1587
3036.79 1511
3037.31 1403
3037.83 1411
3038.35 1350
3038.87 1393
3039.39 1365
3039.91 1457
3040.42 1485
3040.94 1434
3041.46 1343
3041.98 1382
3042.50 1476
3043.03 1331
3043.55 1281
3044.07 1426
3044.59 1426
3045.11 1468
3045.63 1379
3046.15 1230
3046.67 1431
3047.19 1449
3047.71 1591
3048.23 1443
3048.75 1319
3049.27 1328
3049.79 1375
3050.31 1395
3050.83 1345
3051.35 1415
3051.87 1368
3052.39 1457
3052.92 1329
3053.44 1482
3053.96 1259
3054.48 1260
3055.00 1283
3055.52 1208
3056.04 1373
3056.56 1306
3057.09 1174
3057.61 1333
3058.13 1455
3058.65 1557
3059.17 1442
3059.69 1342
3060.21 1281
3060.74 1345
3061.26 1504
3061.78 1405
3062.30 1372
3062.82 1378
3063.34 1623
3063.87 1573
3064.39 1538
3064.91 1573
3065.43 1556
3065.95 1507
3066.48 1627
3067.00 1633
3067.52 1603
3068.04 1516
3068.57 1517
3069.09 1441
3069.61 1455
3070.13 1535
3070.66 1493
3071.18 1574
3071.70 1519
3072.22 1426
3072.75 1503
3073.27 1489
3073.79 1601
3074.31 1443
3074.84 1396
3075.36 1465
3075.88 1607
3076.41 1684
3076.93 1570
3077.45 1539
3077.97 1665
3078.50 1789
3079.02 1904
3079.54 1640
3080.07 1807
3080.59 1869
3081.11 1863
3081.64 2002
3082.16 2054
3082.68 2083
3083.21 2006
3083.73 1947
3084.26 2011
3084.78 1886
3085.30 2059
3085.83 2052
3086.35 2100
3086.87 1962
3087.40 1981
3087.92 1867
3088.45 1921
3088.97 1970
3089.49 1871
3090.02 1834
3090.54 1961
3091.07 1805
3091.59 1818
3092.11 1871
3092.64 1764
3093.16 1861
3093.69 2032
3094.21 2104
3094.74 2090
3095.26 2175
3095.79 2348
3096.31 2491
3096.84 2469
3097.36 2469
3097.89 2274
3098.41 2558
3098.93 2650
3099.46 2957
3099.98 3467
3100.51 3951
3101.03 4629
3101.56 5736
3102.09 6566
3102.61 7663
3103.14 8864
3103.66 10169
3104.19 11105
3104.71 10778
3105.24 10321
3105.76 10348
3106.29 8843
3106.81 7513
3107.34 6360
3107.86 5485
3108.39 4462
3108.92 3967
3109.44 3474
3109.97 3085
3110.49 2997
3111.02 3111
3111.55 3215
3112.07 3324
3112.60 3389
3113.12 3105
3113.65 2832
3114.18 2689
3114.70 2666
3115.23 2571
3115.75 2436
3116.28 2393
3116.81 2299
3117.33 2105
3117.86 1991
3118.39 2157
3118.91 2070
3119.44 2220
3119.97 1977
3120.49 2114
3121.02 2236
3121.55 2158
3122.07 2262
3122.60 2317
3123.13 2268
3123.65 2272
3124.18 2167
3124.71 2322
3125.24 2067
3125.76 1899
3126.29 1819
3126.82 1999
3127.34 1665
3127.87 1716
3128.40 1825
3128.93 1847
3129.45 1735
3129.98 1573
3130.51 1722
3131.04 1693
3131.56 1660
3132.09 1653
3132.62 1721
3133.15 1685
3133.68 1452
3134.20 1377
3134.73 1548
3135.26 1530
3135.79 1533
3136.32 1463
3136.84 1553
3137.37 1398
3137.90 1521
3138.43 1462
3138.96 1600
3139.48 1571
3140.01 1458
3140.54 1297
3141.07 1397
3141.60 1657
3142.13 1466
3142.66 1523
3143.18 1617
3143.71 1432
3144.24 1449
3144.77 1256
3145.30 1335
3145.83 1443
3146.36 1535
3146.89 1529
3147.41 1585
3147.94 1514
3148.47 1422
3149.00 1359
3149.53 1351
3150.06 1491
3150.59 1373
3151.12 1429
3151.65 1491
3152.18 1596
3152.71 1383
3153.24 1409
3153.77 1485
3154.30 1505
3154.82 1437
3155.35 1446
3155.88 1462
3156.41 1421
3156.94 1451
3157.47 1539
3158.00 1535
3158.53 1618
3159.06 1626
3159.59 1474
3160.12 1505
3160.65 1408
3161.18 1479
3161.71 1427
3162.24 1375
3162.77 1415
3163.30 1544
3163.83 1296
3164.37 1356
3164.90 1395
3165.43 1411
3165.96 1272
3166.49 1396
3167.02 1396
3167.55 1297
3168.08 1259
3168.61 1381
3169.14 1410
3169.67 1388
3170.20 1252
3170.73 1411
3171.26 1299
3171.80 1407
3172.33 1337
3172.86 1657
3173.39 1507
3173.92 1385
3174.45 1577
3174.98 1535
3175.51 1432
3176.05 1402
3176.58 1530
3177.11 1666
3177.64 1523
3178.17 1467
3178.70 1525
3179.23 1379
3179.77 1197
3180.30 1373
3180.83 1296
3181.36 1277
3181.89 1281
3182.43 1379
3182.96 1207
3183.49 1366
3184.02 1170
3184.55 1239
3185.09 1282
3185.62 1317
3186.15 1424
3186.68 1454
3187.21 1266
3187.75 1260
3188.28 1320
3188.81 1365
3189.34 1365
3189.88 1218
3190.41 1245
3190.94 1304
3191.47 1279
3192.01 1303
3192.54 1351
3193.07 1333
3193.61 1385
3194.14 1195
3194.67 1193
3195.20 1168
3195.74 1251
3196.27 1257
3196.80 1334
3197.34 1343
3197.87 1425
3198.40 1287
3198.94 1375
3199.47 1304
3200.00 1328
3200.54 1404
3201.07 1324
3201.60 1248
3202.14 1363
3202.67 1520
3203.21 1604
3203.74 1363
3204.27 1372
3204.81 1297
3205.34 1266
3205.87 1389
3206.41 1282
3206.94 1355
3207.48 1439
3208.01 1424
3208.54 1419
3209.08 1444
3209.61 1453
3210.15 1364
3210.68 1445
3211.22 1412
3211.75 1462
3212.28 1473
3212.82 1556
3213.35 1648
3213.89 1544
3214.42 1427
3214.96 1578
3215.49 1567
3216.03 1484
3216.56 1422
3217.10 1238
3217.63 1305
3218.17 1290
3218.70 1308
3219.24 1287
3219.77 1300
3220.31 1419
3220.84 1430
3221.38 1396
3221.91 1327
3222.45 1321
3222.98 1274
3223.52 1528
3224.05 1591
3224.59 1645
3225.12 1673
3225.66 1555
3226.19 1543
3226.73 1593
3227.27 1523
3227.80 1496
3228.34 1631
3228.87 1384
3229.41 1516
3229.94 1674
3230.48 1607
3231.02 1529
3231.55 1588
3232.09 1633
3232.62 1641
3233.16 1535
3233.70 1390
3234.23 1495
3234.77 1404
3235.31 1584
3235.84 1631
3236.38 1656
3236.91 1658
3237.45 1759
3237.99 1809
3238.52 1602
3239.06 1623
3239.60 1633
3240.13 1799
3240.67 1995
3241.21 1813
3241.75 1880
3242.28 1966
3242.82 1925
3243.36 2117
3243.89 1895
3244.43 1932
3244.97 1904
3245.50 1919
3246.04 2046
3246.58 2094
3247.12 1970
3247.65 1878
3248.19 1977
3248.73 1847
3249.27 1836
3249.80 2120
3250.34 2191
3250.88 2107
3251.42 2208
3251.95 2059
3252.49 2003
3253.03 1883
3253.57 1806
3254.11 2152
3254.64 2120
3255.18 2085
3255.72 2069
3256.26 2036
3256.80 2176
3257.33 2462
3257.87 2366
3258.41 2522
3258.95 2634
3259.49 2826
3260.02 3021
3260.56 3469
3261.10 3562
3261.64 4155
3262.18 4635
3262.72 4778
3263.26 4823
3263.79 5577
3264.33 5963
3264.87 6060
3265.41 6042
3265.95 6648
3266.49 7300
3267.03 7148
3267.57 7538
3268.11 7417
3268.64 7145
3269.18 6680
3269.72 6690
3270.26 6194
3270.80 5346
3271.34 4641
3271.88 4267
3272.42 3622
3272.96 3333
3273.50 3189
3274.04 2976
3274.58 2825
3275.12 2850
3275.66 2783
3276.20 2532
3276.74 2652
3277.28 2666
3277.82 2607
3278.36 2573
3278.90 2443
3279.44 2618
3279.98 2428
3280.52 2466
3281.06 2413
3281.60 2666
3282.14 2638
3282.68 2446
3283.22 2346
3283.76 2285
3284.30 2452
3284.84 2350
3285.38 2179
3285.92 2343
3286.46 2367
3287.00 2379
3287.54 2457
3288.08 2345
3288.62 2580
3289.16 2528
3289.70 2223
3290.24 2322
3290.79 2348
3291.33 2539
3291.87 2556
3292.41 2272
3292.95 2464
3293.49 2701
3294.03 2844
3294.57 2863
3295.11 2920
3295.66 3093
3296.20 3209
3296.74 3274
3297.28 3693
3297.82 3455
3298.36 3282
3298.90 3077
3299.45 2992
3299.99 2926
3300.53 2858
3301.07 2579
3301.61 2538
3302.16 2683
3302.70 2523
3303.24 2619
3303.78 2656
3304.32 2487
3304.87 2389
3305.41 2537
3305.95 2373
3306.49 2407
3307.03 2136
3307.58 2191
3308.12 2155
3308.66 2053
3309.20 2254
3309.75 2184
3310.29 2007
3310.83 1965
3311.37 1989
3311.92 2092
3312.46 2230
3313.00 2127
3313.54 1930
3314.09 2059
3314.63 2099
3315.17 2213
3315.72 2184
3316.26 2418
3316.80 2501
3317.35 2403
3317.89 2445
3318.43 2329
3318.97 2423
3319.52 2357
3320.06 2256
3320.60 2422
3321.15 2478
3321.69 2359
3322.23 2001
3322.78 1946
3323.32 2104
3323.87 2075
3324.41 2053
3324.95 2033
3325.50 2071
3326.04 2049
3326.58 2022
3327.13 1812
3327.67 1701
3328.22 1756
3328.76 1941
3329.30 1910
3329.85 1745
3330.39 1908
3330.94 1991
3331.48 2253
3332.03 2371
3332.57 2739
3333.11 3242
3333.66 3611
3334.20 4240
3334.75 4908
3335.29 5181
3335.84 5523
3336.38 5955
3336.93 6112
3337.47 6578
3338.02 6053
3338.56 5994
3339.11 5765
3339.65 5092
3340.20 4784
3340.74 3947
3341.29 3239
3341.83 3108
3342.38 2712
3342.92 2341
3343.47 2198
3344.01 2150
3344.56 1988
3345.10 2078
3345.65 1968
3346.19 1766
3346.74 1783
3347.28 1977
3347.83 1986
3348.38 1920
3348.92 1972
3349.47 1964
3350.01 2043
3350.56 1898
3351.10 1897
3351.65 2388
3352.20 2526
3352.74 2166
3353.29 2125
3353.83 2234
3354.38 2033
3354.93 1980
3355.47 1862
3356.02 1768
3356.56 1799
3357.11 1713
3357.66 1740
3358.20 1778
3358.75 1902
3359.30 1867
3359.84 1694
3360.39 1807
3360.94 1678
3361.48 1729
3362.03 1718
3362.58 1709
3363.12 1689
3363.67 1891
3364.22 1823
3364.76 1701
3365.31 1863
3365.86 1695
3366.41 1641
3366.95 1720
3367.50 1736
3368.05 1822
3368.59 1685
3369.14 1605
3369.69 1772
3370.24 1778
3370.78 1925
3371.33 1774
3371.88 1667
3372.43 1797
3372.97 1767
3373.52 1879
3374.07 2050
3374.62 1971
3375.17 1913
3375.71 1973
3376.26 1731
3376.81 1693
3377.36 1506
3377.91 1598
3378.45 1671
3379.00 1565
3379.55 1631
3380.10 1582
3380.65 1557
3381.19 1536
3381.74 1503
3382.29 1486
3382.84 1471
3383.39 1543
3383.94 1479
3384.49 1499
3385.03 1390
3385.58 1371
3386.13 1534
3386.68 1555
3387.23 1411
3387.78 1373
3388.33 1397
3388.88 1481
3389.42 1616
3389.97 1649
3390.52 1453
3391.07 1415
3391.62 1410
3392.17 1475
3392.72 1399
3393.27 1315
3393.82 1370
3394.37 1417
3394.92 1331
3395.47 1439
3396.02 1386
3396.57 1251
3397.11 1316
3397.66 1362
3398.21 1279
3398.76 1324
3399.31 1413
3399.86 1311
3400.41 1316
3400.96 1215
3401.51 1259
3402.06 1312
3402.61 1368
3403.16 1355
3403.71 1285
3404.26 1256
3404.81 1168
3405.36 1353
3405.91 1232
3406.46 1299
3407.02 1342
3407.57 1534
3408.12 1509
3408.67 1417
3409.22 1385
3409.77 1435
3410.32 1476
3410.87 1492
3411.42 1481
3411.97 1549
3412.52 1538
3413.07 1370
3413.62 1373
3414.17 1419
3414.73 1349
3415.28 1442
3415.83 1356
3416.38 1313
3416.93 1359
3417.48 1484
3418.03 1387
3418.58 1532
3419.14 1440
3419.69 1318
3420.24 1518
3420.79 1436
3421.34 1530
3421.89 1625
3422.44 1559
3423.00 1684
3423.55 1637
3424.10 1612
3424.65 1871
3425.20 2007
3425.76 1674
3426.31 1729
3426.86 1671
3427.41 1772
3427.96 1630
3428.52 1690
3429.07 1594
3429.62 1538
3430.17 1524
3430.72 1459
3431.28 1381
3431.83 1568
3432.38 1443
3432.93 1461
3433.49 1631
3434.04 1528
3434.59 1507
3435.14 1402
3435.70 1313
3436.25 1281
3436.80 1281
3437.36 1430
3437.91 1359
3438.46 1439
3439.01 1455
3439.57 1390
3440.12 1379
3440.67 1321
3441.23 1464
3441.78 1420
3442.33 1438
3442.89 1462
3443.44 1567
3443.99 1618
3444.55 1585
3445.10 1399
3445.65 1317
3446.21 1403
3446.76 1317
3447.31 1404
3447.87 1449
3448.42 1431
3448.98 1400
3449.53 1305
3450.08 1444
3450.64 1377
3451.19 1352
3451.75 1534
3452.30 1364
3452.85 1431
3453.41 1354
3453.96 1297
3454.52 1523
3455.07 1444
3455.62 1372
3456.18 1326
3456.73 1340
3457.29 1392
3457.84 1433
3458.40 1287
3458.95 1282
3459.51 1455
3460.06 1396
3460.62 1458
3461.17 1379
3461.72 1337
3462.28 1404
3462.83 1487
3463.39 1503
3463.94 1516
3464.50 1538
3465.05 1287
3465.61 1478
3466.17 1602
3466.72 1522
3467.28 1543
3467.83 1522
3468.39 1653
3468.94 1690
3469.50 1685
3470.05 1588
3470.61 1813
3471.16 1934
3471.72 1930
3472.27 1835
3472.83 2043
3473.39 2098
3473.94 2012
3474.50 1934
3475.05 1907
3475.61 1840
3476.17 1710
3476.72 1756
3477.28 1723
3477.83 1890
3478.39 1943
3478.95 1878
3479.50 1971
3480.06 2059
3480.61 1939
3481.17 2189
3481.73 2139
3482.28 1960
3482.84 2113
3483.40 2245
3483.95 2257
3484.51 2216
3485.07 2288
3485.62 2641
3486.18 2438
3486.74 2550
3487.29 2597
3487.85 2857
3488.41 3108
3488.97 3698
3489.52 4227
3490.08 5007
3490.64 5818
3491.19 7209
3491.75 8603
3492.31 9246
3492.87 10069
3493.42 10277
3493.98 10345
3494.54 10086
3495.09 9464
3495.65 7779
3496.21 6876
3496.77 6043
3497.33 5112
3497.88 4238
3498.44 3974
3499.00 3823
3499.56 3626
3500.11 3739
3500.67 3736
3501.23 3495
3501.79 3657
3502.35 3800
3502.90 4096
3503.46 4004
3504.02 4351
3504.58 4702
3505.14 4794
3505.70 5044
3506.25 5040
3506.81 5370
3507.37 4718
3507.93 4343
3508.49 4259
3509.05 3916
3509.61 3533
3510.16 3139
3510.72 2991
3511.28 2788
3511.84 2656
3512.40 2667
3512.96 2386
3513.52 2280
3514.08 2340
3514.63 2160
3515.19 1824
3515.75 1904
3516.31 1831
3516.87 1781
3517.43 1727
3517.99 1764
3518.55 1670
3519.11 1715
3519.67 1743
3520.23 1755
3520.79 1831
3521.35 1955
3521.91 1794
3522.47 1729
3523.03 1891
3523.59 1577
3524.15 1716
3524.71 1684
3525.26 1698
3525.82 1724
3526.38 1797
3526.94 1632
3527.50 1834
3528.07 1860
3528.63 1563
3529.19 1711
3529.75 1736
3530.31 1684
3530.87 1678
3531.43 1755
3531.99 1708
3532.55 1716
3533.11 1791
3533.67 1780
3534.23 1687
3534.79 1742
3535.35 1707
3535.91 1650
3536.47 1634
3537.03 1587
3537.59 1643
3538.15 1796
3538.72 1720
3539.28 1795
3539.84 1686
3540.40 1805
3540.96 1611
3541.52 1428
3542.08 1556
3542.64 1723
3543.20 1655
3543.77 1478
3544.33 1542
3544.89 1783
3545.45 1700
3546.01 1580
3546.57 1606
3547.14 1630
3547.70 1536
3548.26 1493
3548.82 1460
3549.38 1429
3549.94 1446
3550.51 1491
3551.07 1479
3551.63 1326
3552.19 1370
3552.75 1385
3553.32 1355
3553.88 1414
3554.44 1214
3555.00 1230
3555.56 1273
3556.13 1263
3556.69 1388
3557.25 1338
3557.81 1373
3558.38 1367
3558.94 1369
3559.50 1297
3560.06 1143
3560.63 1199
3561.19 1318
3561.75 1355
3562.32 1422
3562.88 1336
3563.44 1326
3564.00 1386
3564.57 1387
3565.13 1246
3565.69 1415
3566.26 1473
3566.82 1313
3567.38 1365
3567.95 1388
3568.51 1445
3569.07 1247
3569.64 1159
3570.20 1166
3570.76 1254
3571.33 1244
3571.89 1272
3572.45 1229
3573.02 1231
3573.58 1293
3574.15 1308
3574.71 1351
3575.27 1436
3575.84 1468
3576.40 1577
3576.96 1674
3577.53 1791
3578.09 1722
3578.66 1764
3579.22 1762
3579.79 1655
3580.35 1645
3580.91 1625
3581.48 1689
3582.04 1667
3582.61 1399
3583.17 1357
3583.74 1511
3584.30 1526
3584.87 1353
3585.43 1296
3585.99 1459
3586.56 1287
3587.12 1294
3587.69 1424
3588.25 1441
3588.82 1364
3589.38 1292
3589.95 1282
3590.51 1259
3591.08 1337
3591.64 1348
3592.21 1408
3592.77 1412
3593.34 1363
3593.91 1360
3594.47 1293
3595.04 1240
3595.60 1230
3596.17 1225
3596.73 1269
3597.30 1203
3597.86 1164
3598.43 1129
3599.00 1136
3599.56 1237
3600.13 1356
3600.69 1294
3601.26 1156
3601.82 1155
3602.39 1165
3602.96 1240
3603.52 1280
3604.09 1114
3604.65 1104
3605.22 1068
3605.79 1183
3606.35 1327
3606.92 1267
3607.49 1170
3608.05 1103
3608.62 1194
3609.19 1171
3609.75 1156
3610.32 1144
3610.89 1032
3611.45 1117
3612.02 1057
3612.59 1266
3613.15 1026
3613.72 1179
3614.29 1176
3614.85 1088
3615.42 1155
3615.99 1184
3616.55 1129
3617.12 1149
3617.69 1181
3618.26 1177
3618.82 1242
3619.39 1208
3619.96 1326
3620.53 1314
3621.09 1207
3621.66 1202
3622.23 1253
3622.80 1166
3623.36 1071
3623.93 1178
3624.50 1156
3625.07 1183
3625.63 1179
3626.20 1242
3626.77 1053
3627.34 1064
3627.91 1181
3628.47 1050
3629.04 1270
3629.61 1335
3630.18 1100
3630.75 1088
3631.31 1100
3631.88 1165
3632.45 1227
3633.02 1151
3633.59 1207
3634.16 1231
3634.73 1208
3635.29 1148
3635.86 1154
3636.43 1107
3637.00 1164
3637.57 1048
3638.14 1221
3638.71 1214
3639.28 1354
3639.84 1347
3640.41 1346
3640.98 1272
3641.55 1340
3642.12 1369
3642.69 1327
3643.26 1247
3643.83 1290
3644.40 1263
3644.97 1162
3645.54 1245
3646.11 1271
3646.67 1274
3647.24 1180
3647.81 1079
3648.38 1265
3648.95 1312
3649.52 1358
3650.09 1358
3650.66 1345
3651.23 1337
3651.80 1643
3652.37 1691
3652.94 1753
3653.51 1840
3654.08 1620
3654.65 1699
3655.22 1604
3655.79 1751
3656.36 1648
3656.93 1563
3657.50 1383
3658.07 1410
3658.64 1452
3659.21 1588
3659.78 1489
3660.35 1343
3660.93 1402
3661.50 1520
3662.07 1550
3662.64 1430
3663.21 1626
3663.78 1692
3664.35 1769
3664.92 2048
3665.49 2129
3666.06 2380
3666.63 2545
3667.20 2419
3667.78 2223
3668.35 2270
3668.92 2517
3669.49 2264
3670.06 1809
3670.63 1732
3671.20 1721
3671.77 1655
3672.35 1450
3672.92 1402
3673.49 1409
3674.06 1491
3674.63 1393
3675.20 1444
3675.78 1472
3676.35 1435
3676.92 1429
3677.49 1429
3678.06 1463
3678.64 1453
3679.21 1477
3679.78 1370
3680.35 1417
3680.92 1329
3681.50 1187
3682.07 1325
3682.64 1271
3683.21 1308
3683.79 1261
3684.36 1148
3684.93 1248
3685.50 1122
3686.07 1155
3686.65 1324
3687.22 1156
3687.79 1034
3688.37 1144
3688.94 1145
3689.51 1258
3690.08 1330
3690.66 1384
3691.23 1318
3691.80 1430
3692.38 1275
3692.95 1335
3693.52 1342
3694.10 1129
3694.67 990
3695.24 1129
3695.81 1199
3696.39 1164
3696.96 1262
3697.54 1203
3698.11 1184
3698.68 1110
3699.26 1148
3699.83 1073
3700.40 1166
3700.98 1237
3701.55 1306
3702.12 1258
3702.70 1252
3703.27 1161
3703.85 1153
3704.42 1111
3704.99 1179
3705.57 1162
3706.14 1137
3706.72 1348
3707.29 1341
3707.86 1325
3708.44 1399
3709.01 1353
3709.59 1381
3710.16 1260
3710.74 1245
3711.31 1280
3711.89 1279
3712.46 1217
3713.03 1270
3713.61 1281
3714.18 1326
3714.76 1262
3715.33 1282
3715.91 1128
3716.48 1130
3717.06 1143
3717.63 1212
3718.21 1222
3718.78 1220
3719.36 1251
3719.93 1134
3720.51 1221
3721.08 1238
3721.66 1095
3722.23 1316
3722.81 1134
3723.39 1203
3723.96 1385
3724.54 1354
3725.11 1261
3725.69 1230
3726.26 1285
3726.84 1376
3727.41 1356
3727.99 1185
3728.57 1180
3729.14 1269
3729.72 1325
3730.29 1361
3730.87 1278
3731.45 1182
3732.02 1211
3732.60 1333
3733.17 1237
3733.75 1289
3734.33 1382
3734.90 1296
3735.48 1228
3736.06 1155
3736.63 1263
3737.21 1333
3737.79 1318
3738.36 1216
3738.94 1234
3739.52 1159
3740.09 1143
3740.67 1063
3741.25 1037
3741.82 1120
3742.40 1178
3742.98 1124
3743.55 1226
3744.13 1175
3744.71 1202
3745.28 1085
3745.86 1114
3746.44 1005
3747.02 1109
3747.59 1124
3748.17 1071
3748.75 1200
3749.33 1168
3749.90 1043
3750.48 1017
3751.06 969
3751.64 1119
3752.21 1150
3752.79 1098
3753.37 1107
3753.95 1143
3754.52 1241
3755.10 1181
3755.68 1120
3756.26 1078
3756.84 1102
3757.41 1222
3757.99 1128
3758.57 1110
3759.15 1320
3759.73 1213
3760.31 1205
3760.88 1210
3761.46 1264
3762.04 1186
3762.62 1297
3763.20 1298
3763.78 1208
3764.35 1121
3764.93 1254
3765.51 1300
3766.09 1233
3766.67 1106
3767.25 1156
3767.83 1170
3768.41 1101
3768.99 1148
3769.56 1283
3770.14 1320
3770.72 1232
3771.30 1252
3771.88 1200
3772.46 1195
3773.04 1235
3773.62 1187
3774.20 1199
3774.78 1329
3775.36 1306
3775.94 1228
3776.52 1180
3777.10 1047
3777.67 1115
3778.25 1224
3778.83 1340
3779.41 1239
3779.99 1160
3780.57 1089
3781.15 1070
3781.73 1092
3782.31 1117
3782.89 1133
3783.47 1251
3784.05 1202
3784.63 1170
3785.21 1047
3785.79 1094
3786.37 1077
3786.95 1149
3787.54 1185
3788.12 1250
3788.70 1075
3789.28 1060
3789.86 1241
3790.44 1313
3791.02 1285
3791.60 1107
3792.18 1127
3792.76 1280
3793.34 1271
3793.92 1293
3794.50 1257
3795.08 1361
3795.66 1316
3796.25 1204
3796.83 1291
3797.41 1295
3797.99 1101
3798.57 1293
3799.15 1425
3799.73 1448
3800.31 1358
3800.90 1352
3801.48 1584
3802.06 1677
3802.64 1593
3803.22 1668
3803.80 1615
3804.39 1620
3804.97 1682
3805.55 1535
3806.13 1524
3806.71 1529
3807.29 1431
3807.88 1413
3808.46 1467
3809.04 1576
3809.62 1613
3810.20 1719
3810.79 1526
3811.37 1540
3811.95 1604
3812.53 1706
3813.12 1720
3813.70 1668
3814.28 1670
3814.86 1598
3815.45 1886
3816.03 1860
3816.61 1886
3817.19 1886
3817.78 1693
3818.36 1668
3818.94 1760
3819.52 1518
3820.11 1408
3820.69 1348
3821.27 1196
3821.86 1290
3822.44 1191
3823.02 1261
3823.61 1308
3824.19 1232
3824.77 1188
3825.36 1265
3825.94 1207
3826.52 1179
3827.11 1207
3827.69 1214
3828.27 1288
3828.86 1256
3829.44 1231
3830.02 1295
3830.61 1242
3831.19 1004
3831.77 1087
3832.36 1173
3832.94 1103
3833.53 1201
3834.11 1165
3834.69 1226
3835.28 1258
3835.86 1132
3836.45 1189
3837.03 1209
3837.61 1207
3838.20 1134
3838.78 1021
3839.37 991
3839.95 1062
3840.54 1020
3841.12 992
3841.70 1136
3842.29 1135
3842.87 1119
3843.46 1028
3844.04 1084
3844.63 1075
3845.21 1017
3845.80 1094
3846.38 1076
3846.97 1070
3847.55 1066
3848.14 1173
3848.72 1126
3849.31 1156
3849.89 1077
3850.48 1079
3851.06 1121
3851.65 1114
3852.23 1193
3852.82 1021
3853.40 967
3853.99 1091
3854.58 1167
3855.16 1159
3855.75 1146
3856.33 1042
3856.92 1182
3857.50 1139
3858.09 1134
3858.68 1218
3859.26 1231
3859.85 1159
3860.43 1205
3861.02 1130
3861.60 1072
3862.19 1090
3862.78 1247
3863.36 1108
3863.95 1121
3864.54 1127
3865.12 1143
3865.71 1089
3866.29 965
3866.88 1032
3867.47 1155
3868.05 1136
3868.64 1147
3869.23 1016
3869.81 1138
3870.40 1178
3870.99 1148
3871.57 1254
3872.16 1013
3872.75 1099
3873.33 1108
3873.92 1135
3874.51 1054
3875.10 1060
3875.68 1168
3876.27 1006
3876.86 1030
3877.44 1253
3878.03 1124
3878.62 1040
3879.21 1055
3879.79 977
3880.38 945
3880.97 1067
3881.56 1004
3882.14 1104
3882.73 1149
3883.32 1107
3883.91 1060
3884.49 985
3885.08 1047
3885.67 1106
3886.26 1055
3886.85 982
3887.43 1048
3888.02 1082
3888.61 1052
3889.20 1025
3889.79 1148
3890.38 1150
3890.96 1241
3891.55 1222
3892.14 1168
3892.73 1104
3893.32 1140
3893.91 1066
3894.49 996
3895.08 1040
3895.67 991
3896.26 1005
3896.85 998
3897.44 1118
3898.03 1021
3898.61 1039
3899.20 937
3899.79 901
3900.38 925
3900.97 1001
3901.56 1124
3902.15 1140
3902.74 1221
3903.33 1265
3903.92 1197
3904.51 1349
3905.09 1279
3905.68 1258
3906.27 1269
3906.86 1231
3907.45 1423
3908.04 1315
3908.63 1249
3909.22 1281
3909.81 1279
3910.40 1284
3910.99 1231
3911.58 1148
3912.17 1251
3912.76 1381
3913.35 1172
3913.94 1079
3914.53 1136
3915.12 1160
3915.71 1187
3916.30 1133
3916.89 1120
3917.48 1257
3918.07 1196
3918.66 1285
3919.25 1131
3919.84 1091
3920.43 1071
3921.02 1152
3921.61 1133
3922.20 1098
3922.80 1076
3923.39 1039
3923.98 1065
3924.57 1113
3925.16 1081
3925.75 1139
3926.34 997
3926.93 1090
3927.52 1086
3928.11 1067
3928.70 987
3929.30 1060
3929.89 1071
3930.48 986
3931.07 1084
3931.66 1071
3932.25 972
3932.84 1066
3933.44 1068
3934.03 1000
3934.62 1054
3935.21 957
3935.80 1010
3936.39 1014
3936.98 1003
3937.58 1169
3938.17 1311
3938.76 1232
3939.35 1265
3939.94 1251
3940.54 1203
3941.13 1170
3941.72 1206
3942.31 1325
3942.90 1398
3943.50 1200
3944.09 1245
3944.68 1214
3945.27 1170
3945.87 1178
3946.46 1110
3947.05 1122
3947.64 1152
3948.24 1095
3948.83 1089
3949.42 1038
3950.01 1113
3950.61 1163
3951.20 1126
3951.79 1090
3952.39 1152
3952.98 1169
3953.57 1043
3954.16 1197
3954.76 1185
3955.35 1060
3955.94 1031
3956.54 1106
3957.13 1200
3957.72 1096
3958.32 1118
3958.91 1097
3959.50 941
3960.10 1186
3960.69 1162
3961.28 992
3961.88 1128
3962.47 1127
3963.07 1182
3963.66 1217
3964.25 1174
3964.85 1056
3965.44 1136
3966.03 1322
3966.63 1294
3967.22 1258
3967.82 1249
3968.41 1411
3969.00 1215
3969.60 1181
3970.19 1339
3970.79 1217
3971.38 1202
3971.98 1203
3972.57 1258
3973.17 1321
3973.76 1347
3974.35 1316
3974.95 1367
3975.54 1371
3976.14 1453
3976.73 1703
3977.33 1685
3977.92 1525
3978.52 1582
3979.11 1607
3979.71 1528
3980.30 1583
3980.90 1559
3981.49 1482
3982.09 1379
3982.68 1341
3983.28 1317
3983.87 1337
3984.47 1329
3985.06 1486
3985.66 1551
3986.25 1402
3986.85 1576
3987.45 1603
3988.04 1293
3988.64 1323
3989.23 1319
3989.83 1483
3990.42 1499
3991.02 1331
3991.62 1358
3992.21 1486
3992.81 1470
3993.40 1264
3994.00 1291
3994.60 1293
3995.19 1180
3995.79 1103
3996.38 1273
3996.98 1284
3997.58 1344
3998.17 1219
3998.77 1222
3999.37 1190
3999.96 1107
4000.56 1286
4001.15 1221
4001.75 1248
4002.35 1114
4002.94 1123
4003.54 1228
4004.14 1162
4004.73 1116
4005.33 1230
4005.93 1332
4006.53 1245
4007.12 1161
4007.72 1105
4008.32 1132
4008.91 1236
4009.51 1176
4010.11 1091
4010.71 1057
4011.30 1125
4011.90 1148
4012.50 1218
4013.10 1182
4013.69 1160
4014.29 1194
4014.89 1115
4015.49 1192
4016.08 1110
4016.68 1079
4017.28 1282
4017.88 1170
4018.47 1057
4019.07 1092
4019.67 1292
4020.27 1191
4020.87 1226
4021.46 1264
4022.06 1297
4022.66 1183
4023.26 1228
4023.86 1272
4024.45 1342
4025.05 1194
4025.65 1373
4026.25 1395
4026.85 1368
4027.45 1462
4028.05 1572
4028.64 1568
4029.24 1568
4029.84 1589
4030.44 1647
4031.04 1714
4031.64 1564
4032.24 1450
4032.84 1487
4033.43 1355
4034.03 1455
4034.63 1489
4035.23 1405
4035.83 1461
4036.43 1504
4037.03 1361
4037.63 1290
4038.23 1281
4038.83 1354
4039.43 1222
4040.03 1142
4040.63 1181
4041.22 1145
4041.82 1133
4042.42 1008
4043.02 1088
4043.62 1128
4044.22 1020
4044.82 1097
4045.42 1128
4046.02 1004
4046.62 987
4047.22 1098
4047.82 1249
4048.42 1147
4049.02 1077
4049.62 1056
4050.22 1037
4050.82 1132
4051.42 1011
4052.02 1226
4052.62 1094
4053.22 998
4053.83 1031
4054.43 1022
4055.03 1048
4055.63 1112
4056.23 1008
4056.83 1081
4057.43 1076
4058.03 1056
4058.63 1006
4059.23 1041
4059.83 1038
4060.43 955
4061.03 1075
4061.64 1117
4062.24 1168
4062.84 1124
4063.44 1141
4064.04 1022
4064.64 1009
4065.24 970
4065.84 1038
4066.45 1084
4067.05 988
4067.65 1045
4068.25 1048
4068.85 1060
4069.45 916
4070.05 1021
4070.66 1012
4071.26 1051
4071.86 1043
4072.46 1122
4073.06 1148
4073.67 971
4074.27 998
4074.87 1046
4075.47 944
4076.07 1044
4076.68 1144
4077.28 1153
4077.88 1228
4078.48 1097
4079.09 1093
4079.69 1103
4080.29 1006
4080.89 1063
4081.50 1068
4082.10 1134
4082.70 1110
4083.30 1142
4083.91 1320
4084.51 1132
4085.11 1073
4085.71 1171
4086.32 1065
4086.92 952
4087.52 1136
4088.13 1110
4088.73 1107
4089.33 1027
4089.94 1002
4090.54 982
4091.14 1075
4091.74 1070
4092.35 1097
4092.95 1019
4093.55 1066
4094.16 1065
4094.76 1001
4095.37 1060
4095.97 984
4096.57 1124
4097.18 988
4097.78 1013
4098.38 1026
4098.99 1011
4099.59 1107
4100.20 1052
4100.80 1084
4101.40 1120
4102.01 1194
4102.61 1185
4103.22 1158
4103.82 1104
4104.42 1076
4105.03 1157
4105.63 1106
4106.24 1115
4106.84 1104
4107.45 1117
4108.05 1092
4108.65 1115
4109.26 1187
4109.86 1094
4110.47 1109
4111.07 1109
4111.68 1084
4112.28 948
4112.89 1002
4113.49 1063
4114.10 1019
4114.70 994
4115.31 1148
4115.91 1091
4116.52 1038
4117.12 967
4117.73 978
4118.33 984
4118.94 979
4119.54 966
4120.15 1073
4120.75 1030
4121.36 1090
4121.97 1112
4122.57 997
4123.18 1155
4123.78 965
4124.39 989
4124.99 1045
4125.60 1033
4126.21 969
4126.81 922
4127.42 976
4128.02 1042
4128.63 997
4129.24 931
4129.84 1048
4130.45 1124
4131.05 996
4131.66 1008
4132.27 990
4132.87 963
4133.48 1066
4134.08 1053
4134.69 1087
4135.30 1197
4135.90 1123
4136.51 978
4137.12 1159
4137.72 1119
4138.33 1251
4138.94 1184
4139.54 1062
4140.15 1109
4140.76 1165
4141.37 1160
4141.97 1150
4142.58 1115
4143.19 1098
4143.79 1153
4144.40 1120
4145.01 1180
4145.61 1197
4146.22 1221
4146.83 1157
4147.44 1152
4148.04 1215
4148.65 1198
4149.26 1195
4149.87 1173
4150.47 1107
4151.08 1098
4151.69 1139
4152.30 1069
4152.91 1167
4153.51 1092
4154.12 1039
4154.73 1028
4155.34 1070
4155.94 1108
4156.55 1190
4157.16 1159
4157.77 1162
4158.38 1361
4158.99 1327
4159.59 1243
4160.20 1225
4160.81 1330
4161.42 1306
4162.03 1272
4162.64 1351
4163.24 1286
4163.85 1207
4164.46 1173
4165.07 1088
4165.68 1066
4166.29 1084
4166.90 1035
4167.51 953
4168.11 1064
4168.72 1059
4169.33 1014
4169.94 1092
4170.55 1053
4171.16 1096
4171.77 1134
4172.38 1246
4172.99 1120
4173.60 1033
4174.21 1115
4174.81 976
4175.42 973
4176.03 1023
4176.64 1093
4177.25 1053
4177.86 1033
4178.47 1080
4179.08 1090
4179.69 921
4180.30 1003
4180.91 1041
4181.52 1031
4182.13 1025
4182.74 994
4183.35 955
4183.96 1091
4184.57 990
4185.18 1081
4185.79 999
4186.40 1004
4187.01 1009
4187.62 1033
4188.23 1000
4188.84 864
4189.45 966
4190.06 1022
4190.67 1007
4191.29 1175
4191.90 996
4192.51 1095
4193.12 1148
4193.73 1130
4194.34 1144
4194.95 1145
4195.56 1182
4196.17 1185
4196.78 1179
4197.39 1157
4198.00 1144
4198.62 1226
4199.23 1094
4199.84 1128
4200.45 1136
4201.06 1087
4201.67 1225
4202.28 1199
4202.89 1073
4203.51 943
4204.12 1065
4204.73 1054
4205.34 989
4205.95 994
4206.56 1003
4207.18 990
4207.79 986
4208.40 1061
4209.01 1041
4209.62 1016
4210.24 1171
4210.85 1089
4211.46 1086
4212.07 978
4212.68 1143
4213.30 1083
4213.91 964
4214.52 1106
4215.13 1210
4215.74 1204
4216.36 1194
4216.97 1103
4217.58 1254
4218.19 1248
4218.81 1124
4219.42 1163
4220.03 1142
4220.65 1143
4221.26 1277
4221.87 1182
4222.48 1138
4223.10 1131
4223.71 1196
4224.32 1051
4224.94 1135
4225.55 1083
4226.16 1124
4226.78 1244
4227.39 1160
4228.00 1255
4228.61 1071
4229.23 1195
4229.84 1178
4230.46 1174
4231.07 1261
4231.68 1271
4232.30 1317
4232.91 1297
4233.52 1213
4234.14 1358
4234.75 1462
4235.36 1506
4235.98 1327
4236.59 1559
4237.21 1678
4237.82 1409
4238.43 1449
4239.05 1261
4239.66 1183
4240.28 1326
4240.89 1292
4241.50 1178
4242.12 1172
4242.73 1153
4243.35 1173
4243.96 1177
4244.58 1089
4245.19 1151
4245.81 1123
4246.42 1118
4247.03 1069
4247.65 1172
4248.26 1278
4248.88 1163
4249.49 1176
4250.11 1074
4250.72 1224
4251.34 1125
4251.95 1156
4252.57 1153
4253.18 1094
4253.80 1034
4254.41 1015
4255.03 1099
4255.64 1038
4256.26 1140
4256.88 1168
4257.49 1063
4258.11 1148
4258.72 1180
4259.34 1040
4259.95 1061
4260.57 1072
4261.18 1177
4261.80 1144
4262.42 1192
4263.03 1117
4263.65 1108
4264.26 1068
4264.88 1232
4265.49 1241
4266.11 1195
4266.73 1184
4267.34 1157
4267.96 1139
4268.58 1199
4269.19 1214
4269.81 1142
4270.42 1221
4271.04 1406
4271.66 1354
4272.27 1275
4272.89 1280
4273.51 1269
4274.12 1249
4274.74 1326
4275.36 1600
4275.97 1566
4276.59 1592
4277.21 1697
4277.82 1820
4278.44 1667
4279.06 1615
4279.67 1595
4280.29 1604
4280.91 1589
4281.53 1510
4282.14 1454
4282.76 1280
4283.38 1248
4283.99 1221
4284.61 1310
4285.23 1176
4285.85 1170
4286.46 1296
4287.08 1276
4287.70 1220
4288.32 1138
4288.93 1289
4289.55 1456
4290.17 1298
4290.79 1326
4291.41 1304
4292.02 1372
4292.64 1313
4293.26 1294
4293.88 1167
4294.50 1188
4295.11 1229
4295.73 1202
4296.35 1037
4296.97 1102
4297.59 1031
4298.21 1178
4298.82 1119
4299.44 1082
4300.06 1144
4300.68 1226
4301.30 1156
4301.92 1197
4302.53 1140
4303.15 1166
4303.77 1045
4304.39 991
4305.01 1068
4305.63 1115
4306.25 1120
4306.87 1159
4307.49 1189
4308.10 1090
4308.72 999
4309.34 1079
4309.96 1181
4310.58 1130
4311.20 1128
4311.82 1130
4312.44 1035
4313.06 1051
4313.68 1066
4314.30 1112
4314.92 1213
4315.54 1180
4316.16 1261
4316.78 1137
4317.40 1276
4318.02 1205
4318.64 1193
4319.26 1207
4319.88 1221
4320.50 1087
4321.11 1155
4321.74 1288
4322.36 1292
4322.98 1262
4323.60 1310
4324.22 1372
4324.84 1341
4325.46 1461
4326.08 1423
4326.70 1372
4327.32 1450
4327.94 1562
4328.56 1499
4329.18 1420
4329.80 1537
4330.42 1594
4331.04 1542
4331.66 1455
4332.28 1465
4332.90 1480
4333.52 1500
4334.15 1602
4334.77 1526
4335.39 1705
4336.01 1748
4336.63 1862
4337.25 2174
4337.87 2191
4338.49 2187
4339.11 2172
4339.74 2150
4340.36 2125
4340.98 2296
4341.60 2289
4342.22 2202
4342.84 2463
4343.46 2483
4344.09 2685
4344.71 3202
4345.33 3920
4345.95 4350
4346.57 5152
4347.19 5604
4347.82 6011
4348.44 5821
4349.06 5603
4349.68 5128
4350.30 4897
4350.93 4121
4351.55 3585
4352.17 2924
4352.79 2755
4353.42 2363
4354.04 1986
4354.66 1997
4355.28 1961
4355.91 1902
4356.53 1861
4357.15 1805
4357.77 1894
4358.40 1852
4359.02 1699
4359.64 1712
4360.26 1851
4360.89 1847
4361.51 1859
4362.13 1992
4362.76 1623
4363.38 1656
4364.00 1718
4364.62 1585
4365.25 1666
4365.87 1705
4366.49 1649
4367.12 1696
4367.74 1715
4368.36 1504
4368.99 1439
4369.61 1536
4370.23 1415
4370.86 1290
4371.48 1262
4372.11 1392
4372.73 1286
4373.35 1278
4373.98 1234
4374.60 1227
4375.22 1318
4375.85 1492
4376.47 1519
4377.10 1340
4377.72 1288
4378.34 1361
4378.97 1375
4379.59 1579
4380.22 1524
4380.84 1599
4381.47 1479
4382.09 1501
4382.71 1391
4383.34 1337
4383.96 1500
4384.59 1485
4385.21 1400
4385.84 1369
4386.46 1426
4387.09 1417
4387.71 1317
4388.34 1376
4388.96 1337
4389.59 1351
4390.21 1290
4390.84 1266
4391.46 1201
4392.09 1312
4392.71 1178
4393.34 1137
4393.96 1135
4394.59 1207
4395.21 1244
4395.84 1268
4396.46 1141
4397.09 1111
4397.71 1205
4398.34 1299
4398.96 1297
4399.59 1246
4400.22 1188
4400.84 1123
4401.47 1239
4402.09 1178
4402.72 1264
4403.34 1342
4403.97 1157
4404.60 1112
4405.22 1076
4405.85 1098
4406.47 1108
4407.10 1078
4407.73 1103
4408.35 1166
4408.98 1156
4409.61 1074
4410.23 1229
4410.86 1222
4411.48 1247
4412.11 1311
4412.74 1243
4413.36 1185
4413.99 1226
4414.62 1355
4415.24 1119
4415.87 1182
4416.50 1211
4417.12 1105
4417.75 1117
4418.38 1107
4419.01 1147
4419.63 1093
4420.26 1042
4420.89 1094
4421.51 1090
4422.14 1164
4422.77 1153
4423.40 1064
4424.02 1104
4424.65 1069
4425.28 1053
4425.91 1116
4426.53 1097
4427.16 1111
4427.79 1060
4428.42 1117
4429.04 1158
4429.67 1180
4430.30 1157
4430.93 1015
4431.55 1074
4432.18 1179
4432.81 1062
4433.44 1079
4434.07 1152
4434.69 1274
4435.32 1125
4435.95 1150
4436.58 1156
4437.21 1132
4437.84 1352
4438.46 1321
4439.09 1230
4439.72 1180
4440.35 1109
4440.98 1145
4441.61 1051
4442.24 1196
4442.86 1224
4443.49 1224
4444.12 1243
4444.75 1211
4445.38 1264
4446.01 1227
4446.64 1140
4447.27 1140
4447.90 1212
4448.52 1183
4449.15 1151
4449.78 1282
4450.41 1220
4451.04 1192
4451.67 1318
4452.30 1269
4452.93 1093
4453.56 1198
4454.19 1274
4454.82 1342
4455.45 1323
4456.08 1461
4456.71 1462
4457.34 1619
4457.97 1464
4458.60 1574
4459.23 1316
4459.86 1166
4460.49 1421
4461.12 1353
4461.75 1284
4462.38 1424
4463.01 1235
4463.64 1115
4464.27 1241
4464.90 1180
4465.53 1153
4466.16 1069
4466.79 1143
4467.42 1134
4468.05 1256
4468.68 1272
4469.31 1128
4469.94 1125
4470.57 1198
4471.20 1251
4471.83 1279
4472.46 1219
4473.09 1181
4473.72 1197
4474.35 1130
4474.99 1065
4475.62 1152
4476.25 1128
4476.88 1098
4477.51 1205
4478.14 1200
4478.77 1215
4479.40 1182
4480.03 1134
4480.67 1298
4481.30 1292
4481.93 1255
4482.56 1200
4483.19 1241
4483.82 1246
4484.46 1234
4485.09 1180
4485.72 1234
4486.35 1198
4486.98 1257
4487.61 1247
4488.25 1279
4488.88 1224
4489.51 1214
4490.14 1296
4490.77 1208
4491.41 1167
4492.04 1171
4492.67 1181
4493.30 1301
4493.94 1340
4494.57 1333
4495.20 1160
4495.83 1174
4496.46 1248
4497.10 1239
4497.73 1448
4498.36 1468
4498.99 1559
4499.63 1497
4500.26 1629
4500.89 1604
4501.53 1845
4502.16 1793
4502.79 1905
4503.42 1969
4504.06 1843
4504.69 1699
4505.32 1638
4505.96 1637
4506.59 1398
4507.22 1411
4507.86 1452
4508.49 1339
4509.12 1358
4509.76 1369
4510.39 1472
4511.02 1496
4511.66 1298
4512.29 1260
4512.92 1382
4513.56 1389
4514.19 1379
4514.83 1332
4515.46 1285
4516.09 1191
4516.73 1202
4517.36 1189
4517.99 1193
4518.63 1169
4519.26 1106
4519.90 1139
4520.53 1217
4521.17 1184
4521.80 1166
4522.43 1255
4523.07 1155
4523.70 1307
4524.34 1267
4524.97 1252
4525.61 1151
4526.24 1183
4526.88 1205
4527.51 1249
4528.14 1153
4528.78 1142
4529.41 1090
4530.05 1235
4530.68 1168
4531.32 1227
4531.95 1227
4532.59 1383
4533.22 1264
4533.86 1114
4534.49 1202
4535.13 1207
4535.76 1314
4536.40 1414
4537.04 1249
4537.67 1243
4538.31 1384
4538.94 1441
4539.58 1349
4540.21 1245
4540.85 1281
4541.48 1242
4542.12 1219
4542.76 1127
4543.39 1170
4544.03 1191
4544.66 1134
4545.30 1064
4545.93 1065
4546.57 1082
4547.21 1089
4547.84 1078
4548.48 1118
4549.11 1194
4549.75 1161
4550.39 1048
4551.02 1103
4551.66 996
4552.30 1056
4552.93 1151
4553.57 1115
4554.21 1105
4554.84 1088
4555.48 1097
4556.12 1077
4556.75 1170
4557.39 1115
4558.03 1101
4558.66 1081
4559.30 1024
4559.94 1121
4560.57 1112
4561.21 1107
4561.85 1062
4562.48 1115
4563.12 1006
4563.76 999
4564.40 948
4565.03 954
4565.67 1051
4566.31 1064
4566.95 956
4567.58 1140
4568.22 1106
4568.86 1014
4569.50 1083
4570.13 1082
4570.77 1085
4571.41 1104
4572.05 1139
4572.68 1052
4573.32 1038
4573.96 991
4574.60 982
4575.24 1074
4575.87 1064
4576.51 1054
4577.15 1254
4577.79 1218
4578.43 1118
4579.06 1161
4579.70 1103
4580.34 1146
4580.98 1226
4581.62 1277
4582.26 1074
4582.90 1109
4583.53 1196
4584.17 1231
4584.81 1145
4585.45 1225
4586.09 1165
4586.73 1163
4587.37 1184
4588.01 1279
4588.64 1435
4589.28 1556
4589.92 1708
4590.56 1722
4591.20 1866
4591.84 2106
4592.48 2430
4593.12 2478
4593.76 2256
4594.40 2258
4595.04 2236
4595.68 1975
4596.31 1988
4596.95 1849
4597.59 1536
4598.23 1434
4598.87 1453
4599.51 1394
4600.15 1355
4600.79 1440
4601.43 1517
4602.07 1509
4602.71 1318
4603.35 1414
4603.99 1366
4604.63 1406
4605.27 1309
4605.91 1334
4606.55 1467
4607.19 1386
4607.83 1310
4608.47 1112
4609.11 1126
4609.75 1159
4610.39 1242
4611.03 1170
4611.68 1179
4612.32 1274
4612.96 1047
4613.60 1201
4614.24 1329
4614.88 1277
4615.52 1267
4616.16 1243
4616.80 1322
4617.44 1310
4618.08 1294
4618.72 1251
4619.36 1319
4620.01 1360
4620.65 1170
4621.29 1201
4621.93 1213
4622.57 1131
4623.21 1154
4623.85 1126
4624.50 1025
4625.14 1145
4625.78 1048
4626.42 1085
4627.06 1221
4627.70 1227
4628.34 1254
4628.99 1242
4629.63 1202
4630.27 1370
4630.91 1395
4631.55 1381
4632.20 1402
4632.84 1558
4633.48 1680
4634.12 1502
4634.76 1567
4635.41 1442
4636.05 1355
4636.69 1417
4637.33 1516
4637.98 1360
4638.62 1299
4639.26 1319
4639.90 1477
4640.55 1408
4641.19 1244
4641.83 1183
4642.47 1275
4643.12 1488
4643.76 1258
4644.40 1300
4645.04 1256
4645.69 1252
4646.33 1257
4646.97 1201
4647.62 1178
4648.26 1216
4648.90 1226
4649.55 1193
4650.19 1272
4650.83 1283
4651.48 1184
4652.12 1228
4652.76 1157
4653.41 1136
4654.05 1276
4654.69 1312
4655.34 1064
4655.98 1216
4656.62 1233
4657.27 1092
4657.91 1166
4658.55 1207
4659.20 1035
4659.84 1014
4660.49 1164
4661.13 1266
4661.77 1220
4662.42 1241
4663.06 1117
4663.71 1167
4664.35 1129
4664.99 1020
4665.64 1021
4666.28 1029
4666.93 1044
4667.57 942
4668.22 942
4668.86 1017
4669.51 1058
4670.15 1148
4670.79 1103
4671.44 1023
4672.08 984
4672.73 919
4673.37 1032
4674.02 1144
4674.66 1010
4675.31 1239
4675.95 1071
4676.60 1040
4677.24 1063
4677.89 1216
4678.53 1214
4679.18 1100
4679.82 1081
4680.47 1203
4681.12 1279
4681.76 1252
4682.41 1124
4683.05 1171
4683.70 1227
4684.34 1295
4684.99 1180
4685.63 1096
4686.28 1116
4686.93 1193
4687.57 1236
4688.22 1194
4688.86 1211
4689.51 1200
4690.15 1149
4690.80 1279
4691.45 1235
4692.09 1202
4692.74 1154
4693.39 1221
4694.03 1338
4694.68 1333
4695.32 1236
4695.97 1319
4696.62 1268
4697.26 1550
4697.91 1494
4698.56 1717
4699.20 1877
4699.85 1824
4700.50 1870
4701.14 1922
4701.79 2130
4702.44 1860
4703.08 1842
4703.73 1728
4704.38 1427
4705.02 1429
4705.67 1425
4706.32 1432
4706.97 1304
4707.61 1343
4708.26 1283
4708.91 1297
4709.55 1391
4710.20 1383
4710.85 1408
4711.50 1420
4712.14 1376
4712.79 1329
4713.44 1295
4714.09 1397
4714.73 1295
4715.38 1441
4716.03 1277
4716.68 1133
4717.33 1215
4717.97 1327
4718.62 1379
4719.27 1193
4719.92 1178
4720.57 1263
4721.21 1323
4721.86 1212
4722.51 1206
4723.16 1162
4723.81 1200
4724.45 1271
4725.10 1194
4725.75 1107
4726.40 1187
4727.05 1123
4727.70 1122
4728.35 1152
4728.99 1288
4729.64 1146
4730.29 1121
4730.94 1153
4731.59 1257
4732.24 1249
4732.89 1099
4733.54 1112
4734.19 1154
4734.83 1257
4735.48 1098
4736.13 1045
4736.78 1087
4737.43 1117
4738.08 948
4738.73 1084
4739.38 1125
4740.03 1077
4740.68 1141
4741.33 1055
4741.98 1137
4742.63 1289
4743.28 1210
4743.93 1163
4744.58 1118
4745.23 1142
4745.87 1186
4746.52 1200
4747.17 1185
4747.82 1330
4748.47 1219
4749.12 1288
4749.77 1352
4750.42 1390
4751.08 1601
4751.73 1495
4752.38 1538
4753.03 1525
4753.68 1610
4754.33 1598
4754.98 1622
4755.63 1537
4756.28 1406
4756.93 1355
4757.58 1333
4758.23 1270
4758.88 1262
4759.53 1201
4760.18 1204
4760.83 1195
4761.48 1130
4762.13 1157
4762.79 1039
4763.44 1083
4764.09 1245
4764.74 1139
4765.39 1136
4766.04 1040
4766.69 1090
4767.34 1161
4767.99 1124
4768.65 1123
4769.30 1011
4769.95 1021
4770.60 1202
4771.25 1160
4771.90 1078
4772.56 1106
4773.21 1081
4773.86 1047
4774.51 1103
4775.16 1158
4775.81 1122
4776.47 1164
4777.12 1087
4777.77 1095
4778.42 1096
4779.07 1125
4779.73 1112
4780.38 1162
4781.03 1175
4781.68 1173
4782.34 1253
4782.99 1266
4783.64 1224
4784.29 1209
4784.94 1080
4785.60 1031
4786.25 1077
4786.90 1112
4787.56 1142
4788.21 1084
4788.86 1155
4789.51 1312
4790.17 1244
4790.82 1421
4791.47 1483
4792.13 1588
4792.78 1580
4793.43 1486
4794.08 1621
4794.74 1573
4795.39 1402
4796.04 1414
4796.70 1301
4797.35 1312
4798.00 1156
4798.66 1163
4799.31 1185
4799.96 1052
4800.62 1122
4801.27 1179
4801.93 1136
4802.58 1194
4803.23 1188
4803.89 1141
4804.54 1270
4805.19 1174
4805.85 1194
4806.50 1118
4807.16 1112
4807.81 1133
4808.46 1034
4809.12 1041
4809.77 1062
4810.43 1031
4811.08 1114
4811.73 1063
4812.39 1098
4813.04 1147
4813.70 1274
4814.35 1221
4815.01 1217
4815.66 1186
4816.32 1202
4816.97 1231
4817.63 1279
4818.28 1321
4818.94 1299
4819.59 1265
4820.24 1303
4820.90 1361
4821.55 1234
4822.21 1293
4822.86 1325
4823.52 1260
4824.18 1245
4824.83 1212
4825.49 1204
4826.14 1472
4826.80 1351
4827.45 1321
4828.11 1213
4828.76 1251
4829.42 1325
4830.07 1396
4830.73 1458
4831.38 1464
4832.04 1416
4832.70 1561
4833.35 1470
4834.01 1474
4834.66 1559
4835.32 1529
4835.98 1529
4836.63 1607
4837.29 1570
4837.94 1529
4838.60 1732
4839.26 1600
4839.91 1728
4840.57 1575
4841.22 1560
4841.88 1438
4842.54 1465
4843.19 1577
4843.85 1617
4844.51 1762
4845.16 1634
4845.82 1570
4846.48 1724
4847.13 1728
4847.79 1783
4848.45 1812
4849.10 1648
4849.76 1619
4850.42 1764
4851.07 1787
4851.73 1966
4852.39 1907
4853.05 1801
4853.70 1792
4854.36 1977
4855.02 2110
4855.68 1978
4856.33 2138
4856.99 2136
4857.65 2165
4858.30 2329
4858.96 2463
4859.62 2636
4860.28 2680
4860.94 2614
4861.59 2564
4862.25 2565
4862.91 2255
4863.57 2200
4864.22 2078
4864.88 2047
4865.54 2121
4866.20 1953
4866.86 2188
4867.51 2323
4868.17 2270
4868.83 2201
4869.49 2068
4870.15 2115
4870.81 1980
4871.46 1945
4872.12 1918
4872.78 1944
4873.44 1907
4874.10 1894
4874.76 1959
4875.41 1920
4876.07 1937
4876.73 2021
4877.39 2147
4878.05 2098
4878.71 2149
4879.37 2133
4880.03 2025
4880.69 1896
4881.34 2039
4882.00 2073
4882.66 2012
4883.32 2049
4883.98 1779
4884.64 1791
4885.30 1807
4885.96 1729
4886.62 1810
4887.28 1839
4887.94 1725
4888.60 1670
4889.26 1630
4889.92 1870
4890.58 1970
4891.24 1928
4891.89 1970
4892.55 1919
4893.21 2141
4893.87 2125
4894.53 1942
4895.19 2008
4895.85 1960
4896.51 1914
4897.17 1878
4897.83 1977
4898.49 1905
4899.16 2002
4899.82 2063
4900.48 1978
4901.14 2112
4901.80 2042
4902.46 2018
4903.12 1891
4903.78 1729
4904.44 1631
4905.10 1492
4905.76 1556
4906.42 1596
4907.08 1562
4907.74 1599
4908.40 1598
4909.06 1435
4909.72 1457
4910.39 1432
4911.05 1602
4911.71 1694
4912.37 1461
4913.03 1662
4913.69 1529
4914.35 1495
4915.01 1447
4915.68 1428
4916.34 1483
4917.00 1364
4917.66 1371
4918.32 1422
4918.98 1345
4919.64 1372
4920.31 1341
4920.97 1416
4921.63 1323
4922.29 1303
4922.95 1343
4923.62 1337
4924.28 1387
4924.94 1356
4925.60 1279
4926.26 1222
4926.93 1200
4927.59 1341
4928.25 1244
4928.91 1118
4929.57 1235
4930.24 1217
4930.90 1242
4931.56 1225
4932.22 1238
4932.89 1273
4933.55 1143
4934.21 1225
4934.87 1316
4935.54 1215
4936.20 1121
4936.86 1036
4937.53 1111
4938.19 1279
4938.85 1177
4939.51 1257
4940.18 1233
4940.84 1191
4941.50 1248
4942.17 1237
4942.83 1233
4943.49 1182
4944.16 1146
4944.82 1117
4945.48 1099
4946.15 1065
4946.81 1166
4947.47 1150
4948.14 1113
4948.80 1128
4949.46 1115
4950.13 1181
4950.79 1156
4951.45 1164
4952.12 1058
4952.78 1161
4953.45 1203
4954.11 1206
4954.77 1038
4955.44 1124
4956.10 1304
4956.77 1252
4957.43 1259
4958.09 1172
4958.76 1076
4959.42 1078
4960.09 1192
4960.75 1190
4961.42 1244
4962.08 1170
4962.75 1236
4963.41 1290
4964.07 1473
4964.74 1550
4965.40 1516
4966.07 1486
4966.73 1672
4967.40 1653
4968.06 1510
4968.73 1340
4969.39 1331
4970.06 1262
4970.72 1261
4971.39 1371
4972.05 1342
4972.72 1284
4973.38 1308
4974.05 1311
4974.71 1182
4975.38 1203
4976.05 1353
4976.71 1283
4977.38 1247
4978.04 1301
4978.71 1184
4979.37 1346
4980.04 1346
4980.70 1317
4981.37 1161
4982.04 1224
4982.70 1379
4983.37 1136
4984.03 1257
4984.70 1281
4985.37 1166
4986.03 1131
4986.70 1256
4987.36 1207
4988.03 1162
4988.70 1176
4989.36 1181
4990.03 1268
4990.70 1218
4991.36 1201
4992.03 1271
4992.69 1231
4993.36 1097
4994.03 1199
4994.69 1228
4995.36 1245
4996.03 1197
4996.69 1034
4997.36 1049
4998.03 1138
4998.70 1086
4999.36 1167
5000.03 1042
5000.70 1020
5001.36 1045
5002.03 963
5002.70 1116
5003.37 1065
5004.03 1012
5004.70 855
5005.37 994
5006.03 1051
5006.70 1011
5007.37 1065
5008.04 901
5008.70 948
5009.37 984
5010.04 1031
5010.71 1019
5011.38 1055
5012.04 1029
5012.71 1005
5013.38 959
5014.05 936
5014.72 1010
5015.38 1003
5016.05 1128
5016.72 1057
5017.39 1106
5018.06 1101
5018.72 1009
5019.39 974
5020.06 1055
5020.73 1041
5021.40 975
5022.07 966
5022.73 1035
5023.40 1067
5024.07 1068
5024.74 1013
5025.41 1039
5026.08 1115
5026.75 990
5027.42 1168
5028.08 1087
5028.75 1052
5029.42 1057
5030.09 1062
5030.76 1095
5031.43 1087
5032.10 1188
5032.77 1223
5033.44 1096
5034.11 983
5034.78 994
5035.45 1075
5036.11 1045
5036.78 1115
5037.45 985
5038.12 1078
5038.79 1152
5039.46 1152
5040.13 1108
5040.80 1063
5041.47 1023
5042.14 1051
5042.81 1107
5043.48 1037
5044.15 997
5044.82 1088
5045.49 1154
5046.16 975
5046.83 901
5047.50 970
5048.17 960
5048.84 999
5049.51 1069
5050.18 1040
5050.85 1079
5051.52 1107
5052.19 1075
5052.86 1074
5053.54 1185
5054.21 1008
5054.88 1007
5055.55 997
5056.22 1082
5056.89 981
5057.56 1050
5058.23 1239
5058.90 1250
5059.57 962
5060.24 851
5060.91 971
5061.59 1013
5062.26 970
5062.93 973
5063.60 1084
5064.27 987
5064.94 1009
5065.61 1102
5066.28 1049
5066.96 1095
5067.63 1093
5068.30 1155
5068.97 1068
5069.64 1077
5070.31 1034
5070.99 1031
5071.66 1109
5072.33 1202
5073.00 1000
5073.67 1144
5074.35 1049
5075.02 1187
5075.69 1105
5076.36 1042
5077.03 1105
5077.71 1297
5078.38 1263
5079.05 1389
5079.72 1445
5080.39 1572
5081.07 1557
5081.74 1482
5082.41 1274
5083.08 1265
5083.76 1232
5084.43 1202
5085.10 1077
5085.78 1237
5086.45 1223
5087.12 1129
5087.79 1111
5088.47 1173
5089.14 1185
5089.81 1138
5090.49 1276
5091.16 1253
5091.83 1202
5092.51 1231
5093.18 1324
5093.85 1345
5094.52 1383
5095.20 1305
5095.87 1320
5096.54 1278
5097.22 1250
5097.89 1197
5098.57 1171
5099.24 1208
5099.91 1183
5100.59 1124
5101.26 1264
5101.93 1188
5102.61 1077
5103.28 1148
5103.96 1378
5104.63 1374
5105.30 1399
5105.98 1467
5106.65 1355
5107.33 1129
5108.00 1120
5108.67 1198
5109.35 1307
5110.02 1189
5110.70 1283
5111.37 1145
5112.05 1210
5112.72 1182
5113.40 1205
5114.07 1112
5114.74 1133
5115.42 1221
5116.09 1278
5116.77 1247
5117.44 1210
5118.12 1376
5118.79 1321
5119.47 1312
5120.14 1365
5120.82 1515
5121.49 1341
5122.17 1332
5122.84 1218
5123.52 1304
5124.19 1297
5124.87 1235
5125.54 1336
5126.22 1167
5126.90 1147
5127.57 1159
5128.25 1097
5128.92 1235
5129.60 1375
5130.27 1132
5130.95 1180
5131.62 1243
5132.30 1183
5132.98 1157
5133.65 1244
5134.33 1233
5135.00 1090
5135.68 1061
5136.36 1099
5137.03 1032
5137.71 1149
5138.38 1037
5139.06 1016
5139.74 1005
5140.41 1102
5141.09 1051
5141.77 1114
5142.44 1079
5143.12 1069
5143.80 1160
5144.47 1139
5145.15 1059
5145.83 1125
5146.50 1099
5147.18 1115
5147.86 988
5148.53 1004
5149.21 1023
5149.89 1051
5150.56 962
5151.24 1022
5151.92 964
5152.60 1008
5153.27 1005
5153.95 973
5154.63 980
5155.30 1024
5155.98 973
5156.66 938
5157.34 1041
5158.01 1099
5158.69 1066
5159.37 988
5160.05 1004
5160.72 953
5161.40 1039
5162.08 1099
5162.76 969
5163.44 914
5164.11 978
5164.79 999
5165.47 993
5166.15 1022
5166.83 1009
5167.50 1104
5168.18 1190
5168.86 1095
5169.54 1093
5170.22 1030
5170.89 992
5171.57 1084
5172.25 1085
5172.93 1002
5173.61 935
5174.29 888
5174.97 865
5175.64 968
5176.32 980
5177.00 934
5177.68 1067
5178.36 1004
5179.04 1009
5179.72 1119
5180.40 1137
5181.08 1145
5181.75 1154
5182.43 1196
5183.11 1381
5183.79 1143
5184.47 1073
5185.15 1089
5185.83 1043
5186.51 983
5187.19 965
5187.87 1053
5188.55 1082
5189.23 988
5189.91 963
5190.59 946
5191.27 927
5191.95 979
5192.63 940
5193.31 907
5193.98 1100
5194.66 1123
5195.34 1025
5196.02 984
5196.70 1065
5197.38 1036
5198.07 1084
5198.75 1044
5199.43 1057
5200.11 1112
5200.79 1054
5201.47 1102
5202.15 974
5202.83 1092
5203.51 1095
5204.19 1011
5204.87 1104
5205.55 1081
5206.23 1090
5206.91 990
5207.59 1125
5208.27 1231
5208.95 1202
5209.63 1218
5210.31 1121
5211.00 1149
5211.68 1090
5212.36 1147
5213.04 1142
5213.72 1120
5214.40 1346
5215.08 1304
5215.76 1215
5216.45 1202
5217.13 1294
5217.81 1314
5218.49 1400
5219.17 1395
5219.85 1447
5220.53 1503
5221.22 1568
5221.90 1607
5222.58 1346
5223.26 1367
5223.94 1332
5224.62 1343
5225.31 1377
5225.99 1349
5226.67 1273
5227.35 1302
5228.03 1234
5228.72 1234
5229.40 1186
5230.08 1204
5230.76 1406
5231.45 1256
5232.13 1347
5232.81 1341
5233.49 1213
5234.18 1177
5234.86 1180
5235.54 1154
5236.22 1329
5236.91 1433
5237.59 1297
5238.27 1238
5238.95 1371
5239.64 1378
5240.32 1223
5241.00 1197
5241.69 1193
5242.37 1114
5243.05 1150
5243.73 1238
5244.42 1269
5245.10 1173
5245.78 1097
5246.47 1151
5247.15 1101
5247.83 1246
5248.52 1130
5249.20 1109
5249.88 1230
5250.57 1266
5251.25 1498
5251.94 1552
5252.62 1379
5253.30 1533
5253.99 1522
5254.67 1559
5255.35 1395
5256.04 1341
5256.72 1385
5257.41 1329
5258.09 1207
5258.77 1284
5259.46 1294
5260.14 1337
5260.83 1334
5261.51 1592
5262.20 1536
5262.88 1398
5263.56 1450
5264.25 1579
5264.93 1538
5265.62 1544
5266.30 1443
5266.99 1319
5267.67 1385
5268.36 1343
5269.04 1249
5269.73 1223
5270.41 1279
5271.10 1176
5271.78 1176
5272.47 1184
5273.15 1214
5273.84 1250
5274.52 1309
5275.21 1239
5275.89 1211
5276.58 1227
5277.26 1136
5277.95 1202
5278.63 1187
5279.32 1038
5280.00 1046
5280.69 1066
5281.37 1151
5282.06 1155
5282.75 1089
5283.43 1139
5284.12 1172
5284.80 1117
5285.49 1131
5286.17 1155
5286.86 1175
5287.55 1130
5288.23 1151
5288.92 1057
5289.60 1047
5290.29 1010
5290.98 1112
5291.66 1056
5292.35 1065
5293.04 1198
5293.72 1089
5294.41 1092
5295.10 1165
5295.78 1183
5296.47 1147
5297.15 1221
5297.84 1139
5298.53 1182
5299.21 1192
5299.90 1102
5300.59 1093
5301.28 1207
5301.96 1169
5302.65 1219
5303.34 1415
5304.02 1241
5304.71 1236
5305.40 1319
5306.08 1385
5306.77 1343
5307.46 1221
5308.15 1115
5308.83 1171
5309.52 1119
5310.21 1097
5310.90 1273
5311.58 1367
5312.27 1398
5312.96 1407
5313.65 1307
5314.33 1166
5315.02 1244
5315.71 1345
5316.40 1271
5317.09 1146
5317.77 1172
5318.46 1192
5319.15 1278
5319.84 1308
5320.53 1276
5321.21 1262
5321.90 1346
5322.59 1406
5323.28 1330
5323.97 1434
5324.65 1354
5325.34 1092
5326.03 1138
5326.72 1115
5327.41 1130
5328.10 1178
5328.79 991
5329.47 1130
5330.16 1088
5330.85 1074
5331.54 1238
5332.23 1221
5332.92 1063
5333.61 1031
5334.30 1164
5334.99 1105
5335.67 1191
5336.36 1112
5337.05 1113
5337.74 1110
5338.43 1165
5339.12 1119
5339.81 1063
5340.50 1095
5341.19 1024
5341.88 1039
5342.57 1049
5343.26 1015
5343.95 1047
5344.64 1023
5345.33 1049
5346.02 1207
5346.71 1080
5347.40 1075
5348.09 942
5348.78 1009
5349.47 1094
5350.16 998
5350.85 991
5351.54 1084
5352.23 1067
5352.92 1073
5353.61 1046
5354.30 966
5354.99 1005
5355.68 963
5356.37 936
5357.06 945
5357.75 886
5358.44 923
5359.13 910
5359.82 890
5360.51 990
5361.20 1084
5361.89 916
5362.58 965
5363.27 971
5363.97 1024
5364.66 1005
5365.35 1082
5366.04 1100
5366.73 1082
5367.42 1050
5368.11 1079
5368.80 1054
5369.49 979
5370.19 936
5370.88 940
5371.57 1023
5372.26 1043
5372.95 1004
5373.64 917
5374.33 846
5375.03 982
5375.72 902
5376.41 957
5377.10 1091
5377.79 1073
5378.49 1044
5379.18 953
5379.87 1097
5380.56 969
5381.25 978
5381.95 1001
5382.64 958
5383.33 1028
5384.02 873
5384.71 932
5385.41 944
5386.10 1022
5386.79 982
5387.48 1026
5388.18 960
5388.87 1001
5389.56 1065
5390.25 996
5390.95 1064
5391.64 996
5392.33 1103
5393.02 1116
5393.72 1026
5394.41 1008
5395.10 1098
5395.80 1028
5396.49 1075
5397.18 1049
5397.88 1034
5398.57 1049
5399.26 921
5399.95 913
5400.65 1015
5401.34 1041
5402.03 961
5402.73 1007
5403.42 985
5404.12 989
5404.81 945
5405.50 923
5406.20 893
5406.89 994
5407.58 985
5408.28 1043
5408.97 964
5409.66 970
5410.36 1058
5411.05 1090
5411.75 1177
5412.44 1005
5413.13 959
5413.83 1191
5414.52 1059
5415.22 1002
5415.91 955
5416.61 979
5417.30 1147
5417.99 1043
5418.69 1057
5419.38 959
5420.08 977
5420.77 961
5421.47 1005
5422.16 968
5422.86 998
5423.55 1089
5424.25 1082
5424.94 1123
5425.64 1060
5426.33 1084
5427.03 1161
5427.72 1204
5428.42 1165
5429.11 1079
5429.81 1013
5430.50 1155
5431.20 1206
5431.89 1202
5432.59 1160
5433.28 1176
5433.98 1084
5434.67 1082
5435.37 1175
5436.06 1331
5436.76 1339
5437.46 1420
5438.15 1445
5438.85 1460
5439.54 1441
5440.24 1180
5440.93 1235
5441.63 1278
5442.33 1128
5443.02 1183
5443.72 1471
5444.41 1365
5445.11 1406
5445.81 1399
5446.50 1514
5447.20 1552
5447.90 1403
5448.59 1437
5449.29 1536
5449.98 1443
5450.68 1454
5451.38 1495
5452.07 1489
5452.77 1512
5453.47 1436
5454.16 1376
5454.86 1408
5455.56 1488
5456.25 1426
5456.95 1411
5457.65 1341
5458.35 1304
5459.04 1474
5459.74 1555
5460.44 1605
5461.13 1591
5461.83 1515
5462.53 1510
5463.23 1451
5463.92 1506
5464.62 1531
5465.32 1491
5466.02 1636
5466.71 1586
5467.41 1660
5468.11 1579
5468.81 1638
5469.50 1743
5470.20 1724
5470.90 1609
5471.60 1663
5472.29 1571
5472.99 1735
5473.69 1936
5474.39 1822
5475.09 2084
5475.78 1838
5476.48 1760
5477.18 1971
5477.88 2168
5478.58 2455
5479.28 2559
5479.97 2800
5480.67 3073
5481.37 3223
5482.07 3952
5482.77 3718
5483.47 3379
5484.17 3447
5484.86 3353
5485.56 3165
5486.26 2759
5486.96 2642
5487.66 2642
5488.36 2505
5489.06 2468
5489.76 2501
5490.45 2472
5491.15 2527
5491.85 2436
5492.55 2562
5493.25 2608
5493.95 2497
5494.65 2740
5495.35 2791
5496.05 2808
5496.75 2806
5497.45 2929
5498.15 3277
5498.85 3671
5499.55 4030
5500.25 4444
5500.95 5203
5501.65 6209
5502.35 6128
5503.04 6104
5503.74 6268
5504.44 6019
5505.14 5190
5505.84 4454
5506.54 3837
5507.24 3482
5507.94 3304
5508.65 3095
5509.35 2825
5510.05 2585
5510.75 2665
5511.45 2605
5512.15 2420
5512.85 2448
5513.55 2348
5514.25 2279
5514.95 2247
5515.65 2195
5516.35 2158
5517.05 2144
5517.75 2330
5518.45 2175
5519.15 2221
5519.85 2076
5520.56 2030
5521.26 2022
5521.96 1889
5522.66 1775
5523.36 1918
5524.06 1813
5524.76 1652
5525.46 1672
5526.16 1601
5526.87 1554
5527.57 1498
5528.27 1508
5528.97 1546
5529.67 1528
5530.37 1546
5531.07 1532
5531.78 1526
5532.48 1522
5533.18 1533
5533.88 1509
5534.58 1569
5535.29 1406
5535.99 1438
5536.69 1481
5537.39 1466
5538.09 1430
5538.80 1446
5539.50 1449
5540.20 1541
5540.90 1496
5541.60 1407
5542.31 1495
5543.01 1396
5543.71 1364
5544.41 1355
5545.12 1320
5545.82 1394
5546.52 1341
5547.22 1277
5547.93 1302
5548.63 1278
5549.33 1152
5550.04 1184
5550.74 1241
5551.44 1222
5552.14 1188
5552.85 1241
5553.55 1266
5554.25 1368
5554.96 1311
5555.66 1207
5556.36 1251
5557.07 1252
5557.77 1319
5558.47 1258
5559.18 1278
5559.88 1237
5560.58 1192
5561.29 1291
5561.99 1311
5562.69 1241
5563.40 1356
5564.10 1372
5564.80 1431
5565.51 1345
5566.21 1437
5566.92 1383
5567.62 1333
5568.32 1429
5569.03 1307
5569.73 1331
5570.44 1345
5571.14 1279
5571.84 1257
5572.55 1270
5573.25 1248
5573.96 1224
5574.66 1242
5575.37 1382
5576.07 1255
5576.78 1210
5577.48 1257
5578.18 1142
5578.89 1238
5579.59 1107
5580.30 1211
5581.00 1318
5581.71 1187
5582.41 1188
5583.12 1136
5583.82 1197
5584.53 1226
5585.23 1136
5585.94 1118
5586.64 1166
5587.35 1197
5588.05 1055
5588.76 1147
5589.46 1263
5590.17 1231
5590.88 1265
5591.58 1220
5592.29 1187
5592.99 1250
5593.70 1139
5594.40 1119
5595.11 1186
5595.81 1164
5596.52 1198
5597.23 1208
5597.93 1186
5598.64 1197
5599.34 1164
5600.05 1160
5600.76 1156
5601.46 1016
5602.17 1090
5602.87 1105
5603.58 1145
5604.29 1171
5604.99 1265
5605.70 1153
5606.41 1069
5607.11 1083
5607.82 1148
5608.52 1136
5609.23 1113
5609.94 1084
5610.64 1055
5611.35 1082
5612.06 1025
5612.76 1013
5613.47 1049
5614.18 1069
5614.89 1071
5615.59 1005
5616.30 975
5617.01 1060
5617.71 1067
5618.42 1130
5619.13 1082
5619.84 1017
5620.54 983
5621.25 1045
5621.96 1119
5622.66 1059
5623.37 1186
5624.08 1119
5624.79 1085
5625.49 1107
5626.20 1105
5626.91 1064
5627.62 1166
5628.33 1228
5629.03 1283
5629.74 1276
5630.45 1375
5631.16 1417
5631.87 1436
5632.57 1305
5633.28 1375
5633.99 1302
5634.70 1239
5635.41 1172
5636.11 1198
5636.82 1102
5637.53 1149
5638.24 1297
5638.95 1241
5639.66 1216
5640.36 1186
5641.07 1254
5641.78 1203
5642.49 1191
5643.20 1253
5643.91 1240
5644.62 1282
5645.33 1313
5646.03 1235
5646.74 1163
5647.45 1028
5648.16 1171
5648.87 1255
5649.58 1322
5650.29 1202
5651.00 1216
5651.71 1213
5652.42 1120
5653.13 1043
5653.84 1116
5654.54 1247
5655.25 1258
5655.96 1116
5656.67 1219
5657.38 1242
5658.09 1302
5658.80 1509
5659.51 1538
5660.22 1495
5660.93 1466
5661.64 1400
5662.35 1500
5663.06 1377
5663.77 1265
5664.48 1260
5665.19 1191
5665.90 1234
5666.61 1256
5667.32 1244
5668.03 1181
5668.74 1107
5669.45 1081
5670.16 1143
5670.87 1129
5671.58 1030
5672.29 1091
5673.01 1225
5673.72 1066
5674.43 1148
5675.14 1108
5675.85 1088
5676.56 1106
5677.27 988
5677.98 1115
5678.69 1172
5679.40 1240
5680.11 1108
5680.82 1042
5681.54 1115
5682.25 1203
5682.96 1179
5683.67 1163
5684.38 1170
5685.09 1276
5685.80 1313
5686.51 1308
5687.23 1139
5687.94 1170
5688.65 1177
5689.36 1157
5690.07 1085
5690.78 1013
5691.50 987
5692.21 1050
5692.92 1002
5693.63 1000
5694.34 1107
5695.06 1028
5695.77 1034
5696.48 1046
5697.19 926
5697.90 1016
5698.62 1010
5699.33 1001
5700.04 954
5700.75 998
5701.46 1003
5702.18 967
5702.89 962
5703.60 1006
5704.31 955
5705.03 960
5705.74 838
5706.45 938
5707.17 911
5707.88 878
5708.59 965
5709.30 882
5710.02 887
5710.73 1004
5711.44 970
5712.16 879
5712.87 953
5713.58 906
5714.30 900
5715.01 916
5715.72 894
5716.43 831
5717.15 885
5717.86 1010
5718.58 903
5719.29 902
5720.00 930
5720.72 846
5721.43 851
5722.14 826
5722.86 816
5723.57 806
5724.28 930
5725.00 986
5725.71 1023
5726.43 1035
5727.14 1047
5727.85 1023
5728.57 1040
5729.28 1004
5730.00 1062
5730.71 1034
5731.42 1071
5732.14 1009
5732.85 954
5733.57 1005
5734.28 901
5735.00 893
5735.71 1072
5736.43 995
5737.14 910
5737.85 886
5738.57 902
5739.28 905
5740.00 964
5740.71 883
5741.43 854
5742.14 911
5742.86 960
5743.57 954
5744.29 944
5745.00 877
5745.72 1019
5746.43 1015
5747.15 923
5747.86 871
5748.58 949
5749.30 847
5750.01 787
5750.73 952
5751.44 873
5752.16 937
5752.87 981
5753.59 934
5754.30 958
5755.02 975
5755.74 868
5756.45 920
5757.17 1031
5757.88 953
5758.60 882
5759.31 874
5760.03 917
5760.75 999
5761.46 947
5762.18 975
5762.90 945
5763.61 891
5764.33 881
5765.04 917
5765.76 893
5766.48 850
5767.19 878
5767.91 945
5768.63 933
5769.34 944
5770.06 850
5770.78 858
5771.49 1018
5772.21 929
5772.93 888
5773.64 895
5774.36 917
5775.08 891
5775.79 1013
5776.51 1061
5777.23 884
5777.95 942
5778.66 870
5779.38 881
5780.10 901
5780.81 1015
5781.53 928
5782.25 1021
5782.97 950
5783.68 892
5784.40 895
5785.12 968
5785.84 888
5786.55 932
5787.27 852
5787.99 874
5788.71 925
5789.43 879
5790.14 944
5790.86 973
5791.58 913
5792.30 925
5793.02 834
5793.73 950
5794.45 965
5795.17 921
5795.89 936
5796.61 970
5797.33 884
5798.04 907
5798.76 1019
5799.48 987
5800.20 977
5800.92 972
5801.64 940
5802.36 994
5803.07 1154
5803.79 1313
5804.51 1265
5805.23 1167
5805.95 1414
5806.67 1104
5807.39 1099
5808.11 1123
5808.82 966
5809.54 968
5810.26 1030
5810.98 1037
5811.70 1101
5812.42 1072
5813.14 917
5813.86 921
5814.58 893
5815.30 921
5816.02 1007
5816.74 940
5817.46 822
5818.18 900
5818.90 989
5819.62 992
5820.34 964
5821.06 944
5821.78 957
5822.50 948
5823.22 997
5823.94 1045
5824.66 1043
5825.38 963
5826.10 981
5826.82 960
5827.54 1031
5828.26 1059
5828.98 1032
5829.70 1152
5830.42 1012
5831.14 1114
5831.86 999
5832.58 957
5833.30 1008
5834.02 989
5834.74 1015
5835.46 1031
5836.18 1061
5836.90 973
5837.62 916
5838.34 981
5839.07 950
5839.79 963
5840.51 1003
5841.23 1006
5841.95 1020
5842.67 983
5843.39 942
5844.11 1008
5844.83 1020
5845.56 1047
5846.28 922
5847.00 1085
5847.72 1078
5848.44 1073
5849.16 914
5849.88 945
5850.61 1034
5851.33 1015
5852.05 1020
5852.77 926
5853.49 1007
5854.22 1070
5854.94 1073
5855.66 1095
5856.38 1070
5857.10 1025
5857.83 1062
5858.55 1087
5859.27 1130
5859.99 1188
5860.71 1044
5861.44 1156
5862.16 1025
5862.88 1016
5863.60 1037
5864.33 1150
5865.05 1260
5865.77 1106
5866.49 1117
5867.22 1074
5867.94 1115
5868.66 1057
5869.38 1099
5870.11 1038
5870.83 1155
5871.55 1124
5872.28 1110
5873.00 1075
5873.72 1068
5874.45 1051
5875.17 1080
5875.89 1118
5876.62 1051
5877.34 1050
5878.06 998
5878.79 1041
5879.51 1044
5880.23 1023
5880.96 1108
5881.68 1054
5882.40 1011
5883.13 1011
5883.85 1062
5884.57 1031
5885.30 1082
5886.02 1131
5886.75 1156
5887.47 1166
5888.19 1115
5888.92 1060
5889.64 1198
5890.37 1139
5891.09 1167
5891.81 1113
5892.54 1078
5893.26 1050
5893.99 1072
5894.71 1115
5895.44 1079
5896.16 985
5896.88 1008
5897.61 1064
5898.33 1202
5899.06 1036
5899.78 1121
5900.51 1138
5901.23 1194
5901.96 1156
5902.68 1180
5903.41 1162
5904.13 1150
5904.86 1112
5905.58 1172
5906.31 1143
5907.03 1171
5907.76 1257
5908.48 1156
5909.21 1050
5909.93 1121
5910.66 1132
5911.38 1170
5912.11 1149
5912.83 1148
5913.56 1248
5914.29 1191
5915.01 1167
5915.74 1226
5916.46 1275
5917.19 1275
5917.91 1277
5918.64 1357
5919.37 1292
5920.09 1331
5920.82 1185
5921.54 1349
5922.27 1294
5923.00 1286
5923.72 1324
5924.45 1301
5925.17 1370
5925.90 1383
5926.63 1495
5927.35 1513
5928.08 1515
5928.81 1509
5929.53 1428
5930.26 1428
5930.99 1371
5931.71 1353
5932.44 1448
5933.17 1505
5933.89 1664
5934.62 1736
5935.35 1602
5936.07 1581
5936.80 1772
5937.53 1808
5938.25 1776
5938.98 1661
5939.71 1853
5940.44 1741
5941.16 1748
5941.89 1910
5942.62 1970
5943.35 1883
5944.07 2007
5944.80 2077
5945.53 1929
5946.26 1964
5946.98 2082
5947.71 2030
5948.44 2054
5949.17 2204
5949.89 2395
5950.62 2462
5951.35 2512
5952.08 2724
5952.80 2832
5953.53 2915
5954.26 3027
5954.99 3135
5955.72 2915
5956.45 3108
5957.17 2891
5957.90 2756
5958.63 2824
5959.36 2831
5960.09 2945
5960.82 2912
5961.54 2936
5962.27 2951
5963.00 2873
5963.73 2803
5964.46 2988
5965.19 3208
5965.92 3193
5966.64 3465
5967.37 3875
5968.10 4183
5968.83 4350
5969.56 4426
5970.29 4516
5971.02 4156
5971.75 3927
5972.48 3665
5973.21 3477
5973.93 3310
5974.66 3194
5975.39 3225
5976.12 3102
5976.85 3219
5977.58 3098
5978.31 3156
5979.04 3375
5979.77 3286
5980.50 3429
5981.23 3649
5981.96 3639
5982.69 3602
5983.42 3847
5984.15 3879
5984.88 3725
5985.61 3814
5986.34 3928
5987.07 3889
5987.80 3742
5988.53 3811
5989.26 3857
5989.99 3727
5990.72 3608
5991.45 3727
5992.18 3886
5992.91 4133
5993.64 3910
5994.37 4004
5995.10 4253
5995.83 4124
5996.56 4134
5997.29 4043
5998.02 3932
5998.75 4039
5999.49 4048
6000.22 3888
6000.95 4029
6001.68 4028
6002.41 4007
6003.14 3847
6003.87 3886
6004.60 3985
6005.33 3641
6006.06 3690
6006.80 3870
6007.53 4034
6008.26 4249
6008.99 4728
6009.72 5145
6010.45 5779
6011.18 6692
6011.92 7463
6012.65 8368
6013.38 9327
6014.11 10027
6014.84 10378
6015.57 10422
6016.31 10677
6017.04 10202
6017.77 9532
6018.50 8674
6019.23 7741
6019.97 6712
6020.70 5903
6021.43 5146
6022.16 4730
6022.89 4226
6023.63 3824
6024.36 3508
6025.09 3285
6025.82 3147
6026.56 3050
6027.29 2927
6028.02 2966
6028.75 3054
6029.49 2896
6030.22 2656
6030.95 2617
6031.68 2697
6032.42 2596
6033.15 2578
6033.88 2556
6034.62 2684
6035.35 2444
6036.08 2506
6036.81 2453
6037.55 2511
6038.28 2675
6039.01 2601
6039.75 2717
6040.48 2601
6041.21 2762
6041.95 2825
6042.68 2790
6043.41 3069
6044.15 2915
6044.88 2773
6045.61 2819
6046.35 2859
6047.08 3028
6047.82 2959
6048.55 3136
6049.28 3244
6050.02 3236
6050.75 3291
6051.49 3273
6052.22 3499
6052.95 3703
6053.69 3752
6054.42 3906
6055.16 3836
6055.89 3784
6056.62 3689
6057.36 3595
6058.09 3401
6058.83 3276
6059.56 3159
6060.30 2985
6061.03 2890
6061.77 2923
6062.50 2989
6063.23 2764
6063.97 2862
6064.70 2942
6065.44 2905
6066.17 2925
6066.91 2926
6067.64 2857
6068.38 2836
6069.11 2787
6069.85 2886
6070.58 2783
6071.32 2709
6072.05 2622
6072.79 2679
6073.52 2526
6074.26 2594
6075.00 2438
6075.73 2432
6076.47 2288
6077.20 2313
6077.94 2234
6078.67 2268
6079.41 2214
6080.14 2340
6080.88 2268
6081.62 2194
6082.35 2145
6083.09 2275
6083.82 2253
6084.56 2090
6085.30 2102
6086.03 2136
6086.77 2114
6087.50 2152
6088.24 2120
6088.98 2161
6089.71 2265
6090.45 2219
6091.19 2138
6091.92 2185
6092.66 2242
6093.39 2114
6094.13 2160
6094.87 2312
6095.60 2324
6096.34 2341
6097.08 2283
6097.81 2146
6098.55 2230
6099.29 2020
6100.03 1979
6100.76 1946
6101.50 1966
6102.24 1895
6102.97 1975
6103.71 1941
6104.45 1925
6105.18 1949
6105.92 1982
6106.66 1868
6107.40 1962
6108.13 1956
6108.87 1911
6109.61 2074
6110.35 2059
6111.08 2227
6111.82 1993
6112.56 1984
6113.30 2108
6114.03 2093
6114.77 2068
6115.51 2043
6116.25 1878
6116.99 2008
6117.72 2082
6118.46 2131
6119.20 1977
6119.94 1951
6120.68 2037
6121.41 2065
6122.15 2067
6122.89 1946
6123.63 2061
6124.37 2026
6125.11 1954
6125.84 2008
6126.58 2131
6127.32 2084
6128.06 2017
6128.80 2129
6129.54 2182
6130.28 2060
6131.02 2071
6131.75 2148
6132.49 2157
6133.23 2233
6133.97 2274
6134.71 2291
6135.45 2296
6136.19 2173
6136.93 2102
6137.67 2232
6138.41 2346
6139.14 2324
6139.88 2362
6140.62 2275
6141.36 2336
6142.10 2439
6142.84 2385
6143.58 2359
6144.32 2253
6145.06 2343
6145.80 2330
6146.54 2161
6147.28 2319
6148.02 2351
6148.76 2260
6149.50 2307
6150.24 2387
6150.98 2436
6151.72 2503
6152.46 2548
6153.20 2513
6153.94 2491
6154.68 2643
6155.42 2628
6156.16 2580
6156.90 2563
6157.64 2506
6158.38 2601
6159.12 2477
6159.86 2643
6160.60 2692
6161.34 2750
6162.08 2656
6162.82 2695
6163.57 2817
6164.31 2898
6165.05 3230
6165.79 3449
6166.53 3670
6167.27 3738
6168.01 3880
6168.75 4144
6169.49 4136
6170.23 4115
6170.98 4282
6171.72 4295
6172.46 4028
6173.20 3960
6173.94 3987
6174.68 3718
6175.42 3507
6176.16 3698
6176.91 3480
6177.65 3382
6178.39 3535
6179.13 3503
6179.87 3616
6180.61 3705
6181.36 3720
6182.10 3720
6182.84 3656
6183.58 3929
6184.32 3769
6185.07 3830
6185.81 3822
6186.55 3807
6187.29 3927
6188.03 4076
6188.78 3990
6189.52 4139
6190.26 4312
6191.00 4154
6191.75 4454
6192.49 4600
6193.23 4794
6193.97 4738
6194.72 4768
6195.46 4963
6196.20 5235
6196.94 5408
6197.69 5270
6198.43 4911
6199.17 5218
6199.92 5215
6200.66 5044
6201.40 4977
6202.15 5056
6202.89 5065
6203.63 5476
6204.37 5710
6205.12 5945
6205.86 6727
6206.60 8245
6207.35 10611
6208.09 12842
6208.83 15591
6209.58 18728
6210.32 21661
6211.07 23536
6211.81 24766
6212.55 24420
6213.30 23540
6214.04 21290
6214.78 18472
6215.53 15989
6216.27 13410
6217.02 11226
6217.76 9010
6218.50 7334
6219.25 6226
6219.99 5626
6220.74 4943
6221.48 4794
6222.22 4532
6222.97 4518
6223.71 4565
6224.46 4569
6225.20 4651
6225.95 4919
6226.69 4909
6227.44 4871
6228.18 4884
6228.92 4651
6229.67 4314
6230.41 3986
6231.16 3664
6231.90 3443
6232.65 3177
6233.39 3052
6234.14 3014
6234.88 2930
6235.63 3035
6236.37 3008
6237.12 3085
6237.86 3347
6238.61 3396
6239.35 3735
6240.10 4071
6240.85 4115
6241.59 4469
6242.34 4753
6243.08 4550
6243.83 4345
6244.57 4156
6245.32 4006
6246.06 3865
6246.81 3723
6247.56 3779
6248.30 3909
6249.05 3752
6249.79 3673
6250.54 3768
6251.29 3710
6252.03 3696
6252.78 3356
6253.52 3378
6254.27 3271
6255.02 3308
6255.76 3328
6256.51 3388
6257.26 3372
6258.00 3361
6258.75 3402
6259.49 3188
6260.24 3127
6260.99 3193
6261.73 2978
6262.48 3014
6263.23 3026
6263.97 2989
6264.72 2992
6265.47 2803
6266.21 2804
6266.96 2876
6267.71 2726
6268.46 2765
6269.20 2834
6269.95 2842
6270.70 2583
6271.44 2649
6272.19 2654
6272.94 2678
6273.69 2635
6274.43 2545
6275.18 2550
6275.93 2538
6276.68 2437
6277.42 2330
6278.17 2447
6278.92 2468
6279.67 2453
6280.41 2363
6281.16 2439
6281.91 2331
6282.66 2366
6283.41 2333
6284.15 2227
6284.90 2278
6285.65 2273
6286.40 2156
6287.15 2155
6287.89 2068
6288.64 1995
6289.39 1968
6290.14 2023
6290.89 2007
6291.64 1997
6292.38 2096
6293.13 2094
6293.88 1928
6294.63 1905
6295.38 1841
6296.13 1905
6296.88 1837
6297.62 1884
6298.37 2020
6299.12 1784
6299.87 1657
6300.62 1616
6301.37 1762
6302.12 1789
6302.87 1790
6303.62 1776
6304.37 1850
6305.11 1797
6305.86 1811
6306.61 1777
6307.36 1758
6308.11 1710
6308.86 1921
6309.61 1850
6310.36 1821
6311.11 1906
6311.86 1867
6312.61 1961
6313.36 1922
6314.11 2045
6314.86 1992
6315.61 1929
6316.36 1816
6317.11 1681
6317.86 1736
6318.61 1666
6319.36 1712
6320.11 1756
6320.86 1717
6321.61 1691
6322.36 1725
6323.11 1571
6323.86 1502
6324.61 1495
6325.36 1521
6326.11 1534
6326.86 1654
6327.61 1752
6328.36 1446
6329.11 1481
6329.86 1466
6330.61 1449
6331.37 1496
6332.12 1556
6332.87 1491
6333.62 1477
6334.37 1497
6335.12 1423
6335.87 1511
6336.62 1599
6337.37 1446
6338.12 1528
6338.88 1446
6339.63 1388
6340.38 1417
6341.13 1547
6341.88 1483
6342.63 1533
6343.38 1486
6344.14 1449
6344.89 1454
6345.64 1415
6346.39 1523
6347.14 1556
6347.89 1530
6348.65 1500
6349.40 1442
6350.15 1539
6350.90 1473
6351.65 1585
6352.41 1714
6353.16 1754
6353.91 1771
6354.66 1839
6355.41 1835
6356.17 1857
6356.92 1832
6357.67 1790
6358.42 1855
6359.18 1746
6359.93 1857
6360.68 1836
6361.43 1700
6362.19 1615
6362.94 1544
6363.69 1649
6364.44 1520
6365.20 1439
6365.95 1428
6366.70 1453
6367.46 1445
6368.21 1426
6368.96 1509
6369.71 1496
6370.47 1565
6371.22 1570
6371.97 1612
6372.73 1590
6373.48 1598
6374.23 1542
6374.99 1529
6375.74 1479
6376.49 1411
6377.25 1461
6378.00 1436
6378.75 1409
6379.51 1376
6380.26 1399
6381.02 1468
6381.77 1632
6382.52 1617
6383.28 1572
6384.03 1634
6384.78 1595
6385.54 1497
6386.29 1487
6387.05 1515
6387.80 1526
6388.56 1514
6389.31 1419
6390.06 1526
6390.82 1477
6391.57 1489
6392.33 1496
6393.08 1426
6393.84 1431
6394.59 1381
6395.34 1463
6396.10 1470
6396.85 1453
6397.61 1470
6398.36 1426
6399.12 1451
6399.87 1484
6400.63 1517
6401.38 1463
6402.14 1413
6402.89 1425
6403.65 1406
6404.40 1433
6405.16 1509
6405.91 1401
6406.67 1408
6407.42 1388
6408.18 1586
6408.93 1699
6409.69 1705
6410.45 1807
6411.20 1766
6411.96 1799
6412.71 1843
6413.47 1739
6414.22 1631
6414.98 1673
6415.73 1631
6416.49 1609
6417.25 1571
6418.00 1553
6418.76 1427
6419.51 1442
6420.27 1465
6421.03 1541
6421.78 1515
6422.54 1505
6423.29 1503
6424.05 1416
6424.81 1477
6425.56 1432
6426.32 1430
6427.08 1553
6427.83 1529
6428.59 1465
6429.35 1459
6430.10 1438
6430.86 1409
6431.62 1522
6432.37 1376
6433.13 1417
6433.89 1371
6434.64 1511
6435.40 1513
6436.16 1485
6436.91 1617
6437.67 1673
6438.43 1595
6439.19 1577
6439.94 1569
6440.70 1482
6441.46 1522
6442.21 1461
6442.97 1339
6443.73 1411
6444.49 1532
6445.24 1475
6446.00 1504
6446.76 1571
6447.52 1538
6448.28 1472
6449.03 1502
6449.79 1487
6450.55 1497
6451.31 1488
6452.06 1597
6452.82 1499
6453.58 1491
6454.34 1574
6455.10 1518
6455.85 1556
6456.61 1626
6457.37 1753
6458.13 1548
6458.89 1680
6459.65 1724
6460.40 1781
6461.16 1863
6461.92 1758
6462.68 1818
6463.44 1868
6464.20 1725
6464.96 1808
6465.71 1781
6466.47 1713
6467.23 1807
6467.99 1731
6468.75 1695
6469.51 1799
6470.27 1934
6471.03 1780
6471.79 1858
6472.54 1882
6473.30 1973
6474.06 1900
6474.82 1981
6475.58 2052
6476.34 2055
6477.10 2033
6477.86 2141
6478.62 2115
6479.38 1962
6480.14 2057
6480.90 2213
6481.66 2276
6482.42 2192
6483.18 2217
6483.94 2402
6484.70 2435
6485.46 2389
6486.22 2261
6486.98 2389
6487.74 2436
6488.50 2419
6489.26 2380
6490.02 2471
6490.78 2573
6491.54 2581
6492.30 2641
6493.06 2792
6493.82 2936
6494.58 2802
6495.34 3032
6496.10 3138
6496.86 3291
6497.62 3130
6498.38 3375
6499.14 3182
6499.90 3107
6500.66 3344
6501.42 3230
6502.19 3238
6502.95 3280
6503.71 3144
6504.47 3260
6505.23 3391
6505.99 3458
6506.75 3363
6507.51 3343
6508.27 3504
6509.04 3677
6509.80 3684
6510.56 3756
6511.32 3855
6512.08 3832
6512.84 4110
6513.60 4090
6514.37 4104
6515.13 4001
6515.89 3981
6516.65 4046
6517.41 4034
6518.17 4024
6518.94 3964
6519.70 4104
6520.46 4238
6521.22 4145
6521.98 4421
6522.75 4669
6523.51 4780
6524.27 5132
6525.03 5290
6525.79 6067
6526.56 6368
6527.32 6909
6528.08 7649
6528.84 8026
6529.61 8194
6530.37 8375
6531.13 8507
6531.89 8424
6532.66 8296
6533.42 7951
6534.18 8022
6534.94 8709
6535.71 9749
6536.47 11423
6537.23 13592
6538.00 14778
6538.76 15182
6539.52 15672
6540.29 15421
6541.05 14068
6541.81 12403
6542.57 10658
6543.34 8851
6544.10 7433
6544.86 6184
6545.63 5262
6546.39 4682
6547.16 4287
6547.92 3879
6548.68 3436
6549.45 3353
6550.21 3349
6550.97 3307
6551.74 3206
6552.50 3038
6553.26 3008
6554.03 3270
6554.79 3171
6555.56 2931
6556.32 2928
6557.08 2979
6557.85 2767
6558.61 2862
6559.38 2744
6560.14 2789
6560.91 2849
6561.67 2939
6562.43 3059
6563.20 3207
6563.96 3157
6564.73 3247
6565.49 3361
6566.26 3589
6567.02 3709
6567.79 3931
6568.55 3790
6569.32 3649
6570.08 3656
6570.85 3609
6571.61 3601
6572.38 3409
6573.14 3488
6573.91 3798
6574.67 3778
6575.44 4022
6576.20 3997
6576.97 4153
6577.73 4015
6578.50 4080
6579.26 4268
6580.03 4062
6580.79 4030
6581.56 3863
6582.32 3817
6583.09 3473
6583.86 3552
6584.62 3513
6585.39 3540
6586.15 3583
6586.92 3586
6587.68 3626
6588.45 3705
6589.22 3693
6589.98 3602
6590.75 3824
6591.51 4083
6592.28 4111
6593.05 4359
6593.81 4556
6594.58 4809
6595.35 5183
6596.11 5393
6596.88 5587
6597.64 5640
6598.41 5536
6599.18 5189
6599.94 4799
6600.71 4584
6601.48 4331
6602.24 4111
6603.01 3897
6603.78 3606
6604.54 3449
6605.31 3410
6606.08 3526
6606.85 3503
6607.61 3502
6608.38 3512
6609.15 3601
6609.91 3840
6610.68 3760
6611.45 3911
6612.22 3915
6612.98 3706
6613.75 3628
6614.52 3468
6615.28 3340
6616.05 3175
6616.82 3107
6617.59 2879
6618.36 2831
6619.12 2918
6619.89 2854
6620.66 2880
6621.43 2640
6622.19 2610
6622.96 2534
6623.73 2530
6624.50 2468
6625.27 2465
6626.03 2538
6626.80 2542
6627.57 2499
6628.34 2414
6629.11 2434
6629.88 2430
6630.64 2596
6631.41 2571
6632.18 2628
6632.95 2820
6633.72 2866
6634.49 3110
6635.25 3270
6636.02 3342
6636.79 3507
6637.56 3540
6638.33 3391
6639.10 3499
6639.87 3219
6640.64 2941
6641.41 2809
6642.17 2771
6642.94 2836
6643.71 2709
6644.48 2617
6645.25 2646
6646.02 2590
6646.79 2356
6647.56 2307
6648.33 2443
6649.10 2434
6649.87 2474
6650.64 2489
6651.41 2457
6652.18 2488
6652.95 2648
6653.71 2570
6654.48 2566
6655.25 2558
6656.02 2634
6656.79 2665
6657.56 2617
6658.33 2543
6659.10 2553
6659.87 2493
6660.64 2559
6661.41 2513
6662.18 2360
6662.95 2199
6663.72 2329
6664.50 2386
6665.27 2353
6666.04 2363
6666.81 2247
6667.58 2356
6668.35 2362
6669.12 2416
6669.89 2363
6670.66 2428
6671.43 2540
6672.20 2405
6672.97 2406
6673.74 2502
6674.51 2504
6675.28 2474
6676.06 2599
6676.83 2486
6677.60 2418
6678.37 2312
6679.14 2412
6679.91 2360
6680.68 2421
6681.45 2441
6682.22 2554
6683.00 2698
6683.77 2576
6684.54 2645
6685.31 2761
6686.08 3137
6686.85 3232
6687.63 3090
6688.40 3167
6689.17 2886
6689.94 2723
6690.71 2769
6691.48 2464
6692.26 2406
6693.03 2306
6693.80 2278
6694.57 2145
6695.34 2096
6696.12 2260
6696.89 2196
6697.66 2225
6698.43 2152
6699.21 2118
6699.98 2217
6700.75 2264
6701.52 2179
6702.30 2146
6703.07 2264
6703.84 2184
6704.61 2199
6705.39 2120
6706.16 2121
6706.93 2146
6707.70 2108
6708.48 2107
6709.25 2252
6710.02 2269
6710.80 2176
6711.57 2014
6712.34 2055
6713.12 2137
6713.89 2101
6714.66 1980
6715.44 2078
6716.21 2039
6716.98 1929
6717.76 1951
6718.53 2091
6719.30 2073
6720.08 1920
6720.85 1966
6721.62 2015
6722.40 1975
6723.17 2058
6723.94 2028
6724.72 1952
6725.49 1936
6726.27 1918
6727.04 1974
6727.81 2052
6728.59 2056
6729.36 2027
6730.14 1975
6730.91 2104
6731.68 2022
6732.46 2040
6733.23 2133
6734.01 2166
6734.78 2181
6735.56 2258
6736.33 2142
6737.10 2131
6737.88 2005
6738.65 2080
6739.43 2130
6740.20 2309
6740.98 2188
6741.75 2302
6742.53 2179
6743.30 2094
6744.08 2325
6744.85 2240
6745.63 2253
6746.40 2122
6747.18 2129
6747.95 2289
6748.73 2557
6749.50 2412
6750.28 2553
6751.05 2660
6751.83 2841
6752.60 3065
6753.38 3201
6754.16 3315
6754.93 3538
6755.71 3378
6756.48 3274
6757.26 2971
6758.03 2839
6758.81 2732
6759.59 2573
6760.36 2432
6761.14 2389
6761.91 2323
6762.69 2264
6763.46 2181
6764.24 2144
6765.02 2290
6765.79 2156
6766.57 2164
6767.35 1967
6768.12 2095
6768.90 2083
6769.67 2035
6770.45 2150
6771.23 2109
6772.00 2169
6772.78 2158
6773.56 2100
6774.33 2065
6775.11 1979
6775.89 1965
6776.66 2055
6777.44 1935
6778.22 1908
6778.99 1859
6779.77 1924
6780.55 1961
6781.33 1805
6782.10 1817
6782.88 1889
6783.66 1946
6784.43 1825
6785.21 1785
6785.99 1968
6786.77 1836
6787.54 1797
6788.32 1843
6789.10 1815
6789.88 1799
6790.65 1938
6791.43 1917
6792.21 1913
6792.99 1899
6793.76 1876
6794.54 1864
6795.32 1797
6796.10 1786
6796.88 1855
6797.65 1793
6798.43 1812
6799.21 1746
6799.99 1720
6800.77 1781
6801.55 1781
6802.32 1882
6803.10 1898
6803.88 1965
6804.66 2072
6805.44 2143
6806.22 2312
6806.99 2452
6807.77 2361
6808.55 2311
6809.33 2200
6810.11 2208
6810.89 2084
6811.67 2012
6812.44 2010
6813.22 2005
6814.00 2118
6814.78 2110
6815.56 2049
6816.34 1926
6817.12 1904
6817.90 2035
6818.68 2118
6819.46 2077
6820.24 1989
6821.02 1927
6821.79 2133
6822.57 2080
6823.35 2012
6824.13 1901
6824.91 2025
6825.69 2021
6826.47 1858
6827.25 1933
6828.03 1988
6828.81 1901
6829.59 1729
6830.37 1783
6831.15 1885
6831.93 1817
6832.71 1893
6833.49 1849
6834.27 1875
6835.05 1803
6835.83 1862
6836.61 1865
6837.39 1944
6838.17 1904
6838.95 1812
6839.73 1781
6840.51 1775
6841.29 1719
6842.07 1817
6842.85 1794
6843.64 1832
6844.42 1716
6845.20 1719
6845.98 1811
6846.76 1823
6847.54 1947
6848.32 1887
6849.10 2009
6849.88 2291
6850.66 2490
6851.44 2825
6852.23 3054
6853.01 3489
6853.79 3350
6854.57 3236
6855.35 3369
6856.13 3255
6856.91 2933
6857.69 2602
6858.48 2449
6859.26 2246
6860.04 2096
6860.82 2072
6861.60 2021
6862.38 1996
6863.17 2073
6863.95 2074
6864.73 2008
6865.51 2117
6866.29 2255
6867.07 2264
6867.86 2195
6868.64 2312
6869.42 2420
6870.20 2344
6870.99 2461
6871.77 2501
6872.55 2188
6873.33 2287
6874.11 2180
6874.90 2240
6875.68 2247
6876.46 2212
6877.24 2287
6878.03 2220
6878.81 2328
6879.59 2480
6880.38 2579
6881.16 2636
6881.94 2738
6882.72 2953
6883.51 2852
6884.29 2811
6885.07 2941
6885.86 3127
6886.64 3126
6887.42 3591
6888.20 4283
6888.99 4758
6889.77 5468
6890.55 5791
6891.34 5845
6892.12 5716
6892.90 5197
6893.69 4640
6894.47 3908
6895.26 3541
6896.04 3279
6896.82 2933
6897.61 2679
6898.39 2741
6899.17 2695
6899.96 2668
6900.74 2552
6901.53 2678
6902.31 2742
6903.09 2636
6903.88 2743
6904.66 2734
6905.45 2742
6906.23 2756
6907.01 2762
6907.80 2779
6908.58 2612
6909.37 2576
6910.15 2516
6910.94 2315
6911.72 2493
6912.51 2445
6913.29 2406
6914.07 2410
6914.86 2339
6915.64 2350
6916.43 2549
6917.21 2408
6918.00 2411
6918.78 2374
6919.57 2300
6920.35 2245
6921.14 2298
6921.92 2254
6922.71 2308
6923.49 2339
6924.28 2362
6925.06 2347
6925.85 2372
6926.64 2461
6927.42 2391
6928.21 2435
6928.99 2437
6929.78 2365
6930.56 2613
6931.35 2518
6932.13 2502
6932.92 2468
6933.71 2469
6934.49 2434
6935.28 2615
6936.06 2807
6936.85 2755
6937.63 2622
6938.42 2731
6939.21 2717
6939.99 2899
6940.78 2934
6941.57 2929
6942.35 3156
6943.14 3433
6943.92 3382
6944.71 3559
6945.50 3841
6946.28 3786
6947.07 3874
6947.86 4073
6948.64 4268
6949.43 4445
6950.22 4718
6951.00 4591
6951.79 4455
6952.58 4372
6953.36 4004
6954.15 3831
6954.94 3708
6955.72 3524
6956.51 3509
6957.30 3365
6958.09 3489
6958.87 3380
6959.66 3398
6960.45 3403
6961.24 3530
6962.02 3477
6962.81 3417
6963.60 3588
6964.38 3603
6965.17 3544
6965.96 3536
6966.75 3659
6967.54 3895
6968.32 3951
6969.11 3996
6969.90 4113
6970.69 4410
6971.47 4707
6972.26 4821
6973.05 5075
6973.84 5098
6974.63 4876
6975.41 4766
6976.20 4723
6976.99 4679
6977.78 4785
6978.57 4810
6979.36 4803
6980.14 4935
6980.93 4864
6981.72 5222
6982.51 5884
6983.30 7014
6984.09 8295
6984.88 10135
6985.66 12861
6986.45 15269
6987.24 17300
6988.03 19223
6988.82 20125
6989.61 19569
6990.40 18374
6991.19 16440
6991.98 13987
6992.76 11763
6993.55 9550
6994.34 7913
6995.13 6632
6995.92 5637
6996.71 5061
6997.50 4463
6998.29 3979
6999.08 3814
6999.87 3816
7000.66 3769
7001.45 3759
7002.24 3695
7003.03 3799
7003.82 3814
7004.61 3697
7005.40 3625
7006.19 3500
7006.98 3241
7007.77 3043
7008.56 2912
7009.35 2611
7010.14 2597
7010.93 2597
7011.72 2558
7012.51 2660
7013.30 2649
7014.09 2805
7014.88 2935
7015.67 3047
7016.46 2947
7017.25 3025
7018.04 2893
7018.83 2958
7019.62 2897
7020.41 2850
7021.20 2805
7021.99 2709
7022.78 2720
7023.57 2935
7024.37 3023
7025.16 3049
7025.95 3178
7026.74 3280
7027.53 3088
7028.32 2936
7029.11 3068
7029.90 3011
7030.69 2937
7031.49 2752
7032.28 2588
7033.07 2545
7033.86 2448
7034.65 2525
7035.44 2530
7036.23 2558
7037.03 2525
7037.82 2538
7038.61 2649
7039.40 2691
7040.19 2833
7040.98 2693
7041.78 2882
7042.57 3007
7043.36 2941
7044.15 2877
7044.94 3081
7045.74 3110
7046.53 3300
7047.32 3308
7048.11 3376
7048.91 3477
7049.70 3754
7050.49 4065
7051.28 4569
7052.08 4950
7052.87 5069
7053.66 4938
7054.45 4412
7055.25 4323
7056.04 3857
7056.83 3367
7057.62 3177
7058.42 3058
7059.21 2806
7060.00 2874
7060.80 2827
7061.59 2759
7062.38 2806
7063.17 2753
7063.97 2872
7064.76 2750
7065.55 2733
7066.35 2764
7067.14 2791
7067.93 2641
7068.73 2539
7069.52 2693
7070.31 2435
7071.11 2446
7071.90 2359
7072.69 2169
7073.49 2298
7074.28 2196
7075.08 2221
7075.87 2308
7076.66 2002
7077.46 2017
7078.25 2106
7079.05 1918
7079.84 2046
7080.63 1992
7081.43 1845
7082.22 1917
7083.02 1837
7083.81 1933
7084.60 1916
7085.40 1982
7086.19 2008
7086.99 1924
7087.78 1771
7088.58 1849
7089.37 1863
7090.17 1778
7090.96 1754
7091.76 1724
7092.55 1768
7093.34 1843
7094.14 1761
7094.93 1738
7095.73 1791
7096.52 1790
7097.32 1716
7098.11 1693
7098.91 1618
7099.70 1670
7100.50 1671
7101.29 1609
7102.09 1750
7102.89 1795
7103.68 1594
7104.48 1577
7105.27 1540
7106.07 1616
7106.86 1611
7107.66 1532
7108.45 1535
7109.25 1491
7110.05 1514
7110.84 1534
7111.64 1471
7112.43 1572
7113.23 1440
7114.02 1483
7114.82 1520
7115.62 1442
7116.41 1507
7117.21 1434
7118.00 1596
7118.80 1543
7119.60 1543
7120.39 1581
7121.19 1628
7121.99 1496
7122.78 1506
7123.58 1494
7124.38 1520
7125.17 1503
7125.97 1542
7126.77 1417
7127.56 1346
7128.36 1356
7129.16 1455
7129.95 1443
7130.75 1449
7131.55 1614
7132.34 1519
7133.14 1519
7133.94 1443
7134.73 1526
7135.53 1602
7136.33 1675
7137.13 1470
7137.92 1363
7138.72 1429
7139.52 1461
7140.32 1442
7141.11 1244
7141.91 1270
7142.71 1393
7143.51 1346
7144.30 1305
7145.10 1261
7145.90 1230
7146.70 1214
7147.49 1244
7148.29 1270
7149.09 1274
7149.89 1330
7150.69 1307
7151.48 1217
7152.28 1217
7153.08 1214
7153.88 1174
7154.68 1134
7155.47 1176
7156.27 1266
7157.07 1293
7157.87 1234
7158.67 1305
7159.47 1365
7160.27 1324
7161.06 1351
7161.86 1390
7162.66 1295
7163.46 1350
7164.26 1273
7165.06 1177
7165.86 1145
7166.66 1050
7167.45 1141
7168.25 1154
7169.05 1116
7169.85 1136
7170.65 1053
7171.45 998
7172.25 1088
7173.05 1169
7173.85 1134
7174.65 1106
7175.45 1065
7176.25 1047
7177.04 1073
7177.84 1067
7178.64 1119
7179.44 1119
7180.24 1073
7181.04 1060
7181.84 1158
7182.64 1132
7183.44 1042
7184.24 946
7185.04 1063
7185.84 1033
7186.64 923
7187.44 997
7188.24 1043
7189.04 1034
7189.84 1153
7190.64 1063
7191.44 1071
7192.24 952
7193.04 971
7193.84 1093
7194.64 1082
7195.44 1029
7196.25 1015
7197.05 1154
7197.85 1134
7198.65 1030
7199.45 1006
7200.25 1041
7201.05 1004
7201.85 953
7202.65 985
7203.45 1013
7204.25 985
7205.05 1064
7205.86 1042
7206.66 1020
7207.46 1062
7208.26 1051
7209.06 962
7209.86 958
7210.66 1102
7211.46 1158
7212.27 1010
7213.07 960
7213.87 1028
7214.67 1049
7215.47 990
7216.27 992
7217.07 1036
7217.88 1125
7218.68 1175
7219.48 1189
7220.28 1215
7221.08 1258
7221.89 1273
7222.69 1208
7223.49 1138
7224.29 1213
7225.09 1071
7225.90 1079
7226.70 1109
7227.50 1220
7228.30 1197
7229.11 1124
7229.91 1090
7230.71 1019
7231.51 1097
7232.32 1072
7233.12 1089
7233.92 1110
7234.72 1134
7235.53 1021
7236.33 1024
7237.13 1137
7237.93 1010
7238.74 1001
7239.54 1104
7240.34 1135
7241.15 1208
7241.95 1117
7242.75 1046
7243.56 1038
7244.36 982
7245.16 1007
7245.97 1049
7246.77 1111
7247.57 1082
7248.38 1076
7249.18 1134
7249.98 1135
7250.79 1151
7251.59 1066
7252.39 1043
7253.20 1030
7254.00 1065
7254.81 1127
7255.61 1076
7256.41 1048
7257.22 1031
7258.02 1082
7258.82 1126
7259.63 1208
7260.43 1245
7261.24 1168
7262.04 1152
7262.85 1180
7263.65 1245
7264.45 1153
7265.26 1237
7266.06 1163
7266.87 1102
7267.67 1173
7268.48 1204
7269.28 1101
7270.09 1026
7270.89 1097
7271.70 1021
7272.50 1113
7273.30 1078
7274.11 1059
7274.91 1068
7275.72 1036
7276.52 1123
7277.33 1103
7278.13 1080
7278.94 1130
7279.74 1177
7280.55 1182
7281.36 1155
7282.16 1168
7282.97 1245
7283.77 1257
7284.58 1330
7285.38 1443
7286.19 1497
7286.99 1470
7287.80 1507
7288.60 1535
7289.41 1475
7290.22 1332
7291.02 1325
7291.83 1305
7292.63 1179
7293.44 1314
7294.25 1262
7295.05 1203
7295.86 1229
7296.66 1084
7297.47 1135
7298.28 1242
7299.08 1117
7299.89 1200
7300.70 1201
7301.50 1157
7302.31 1117
7303.11 1191
7303.92 1177
7304.73 1117
7305.53 1150
7306.34 1109
7307.15 1171
7307.95 1194
7308.76 1190
7309.57 1253
7310.37 1240
7311.18 1222
7311.99 1407
7312.80 1380
7313.60 1216
7314.41 1399
7315.22 1365
7316.02 1410
7316.83 1375
7317.64 1663
7318.45 1644
7319.25 1835
7320.06 1964
7320.87 2108
7321.68 2151
7322.48 2245
7323.29 2139
7324.10 1900
7324.91 1671
7325.71 1577
7326.52 1501
7327.33 1498
7328.14 1523
7328.95 1377
7329.75 1396
7330.56 1399
7331.37 1316
7332.18 1382
7332.99 1259
7333.79 1273
7334.60 1377
7335.41 1350
7336.22 1357
7337.03 1341
7337.84 1280
7338.64 1248
7339.45 1315
7340.26 1298
7341.07 1198
7341.88 1215
7342.69 1249
7343.50 1206
7344.30 1186
7345.11 1154
7345.92 1204
7346.73 1215
7347.54 1116
7348.35 1144
7349.16 1144
7349.97 1046
7350.78 1138
7351.58 1269
7352.39 1105
7353.20 1084
7354.01 1105
7354.82 1117
7355.63 995
7356.44 968
7357.25 1063
7358.06 1097
7358.87 1050
7359.68 978
7360.49 1010
7361.30 955
7362.11 966
7362.92 889
7363.73 1005
7364.54 1106
7365.35 1079
7366.16 1049
7366.97 1117
7367.78 1089
7368.59 1031
7369.40 945
7370.21 1087
7371.02 1081
7371.83 1144
7372.64 1086
7373.45 904
7374.26 937
7375.07 972
7375.88 1040
7376.69 1054
7377.50 969
7378.31 1034
7379.12 1019
7379.93 985
7380.74 1042
7381.55 1059
7382.37 1054
7383.18 1092
7383.99 1023
7384.80 1036
7385.61 1018
7386.42 1009
7387.23 1080
7388.04 1005
7388.85 972
7389.67 944
7390.48 1017
7391.29 991
7392.10 994
7392.91 974
7393.72 1082
7394.53 1055
7395.35 967
7396.16 934
7396.97 931
7397.78 990
7398.59 974
7399.40 973
7400.22 937
7401.03 1052
7401.84 961
7402.65 1083
7403.46 1040
7404.28 1065
7405.09 994
7405.90 965
7406.71 1020
7407.52 1028
7408.34 947
7409.15 931
7409.96 899
7410.77 932
7411.59 926
7412.40 909
7413.21 880
7414.02 940
7414.84 994
7415.65 938
7416.46 900
7417.27 891
7418.09 924
7418.90 871
7419.71 926
7420.53 906
7421.34 868
7422.15 830
7422.97 863
7423.78 945
7424.59 944
7425.40 879
7426.22 999
7427.03 978
7427.84 874
7428.66 864
7429.47 886
7430.28 976
7431.10 1014
7431.91 1084
7432.73 1051
7433.54 1178
7434.35 1103
7435.17 1080
7435.98 1067
7436.79 1010
7437.61 1063
7438.42 1024
7439.24 1037
7440.05 1017
7440.86 973
7441.68 814
7442.49 876
7443.31 1031
7444.12 958
7444.94 863
7445.75 816
7446.56 954
7447.38 946
7448.19 989
7449.01 934
7449.82 960
7450.64 932
7451.45 928
7452.27 1040
7453.08 956
7453.90 982
7454.71 938
7455.52 931
7456.34 975
7457.15 933
7457.97 945
7458.78 922
7459.60 1047
7460.42 1020
7461.23 1026
7462.05 1119
7462.86 1114
7463.68 1079
7464.49 1050
7465.31 1170
7466.12 1126
7466.94 1166
7467.75 1123
7468.57 1043
7469.38 1045
7470.20 1027
7471.02 996
7471.83 1034
7472.65 1166
7473.46 1082
7474.28 984
7475.10 1014
7475.91 1178
7476.73 1087
7477.54 1096
7478.36 1122
7479.18 1009
7479.99 1022
7480.81 1006
7481.62 1021
7482.44 1009
7483.26 923
7484.07 919
7484.89 1072
7485.71 984
7486.52 1021
7487.34 1024
7488.16 939
7488.97 963
7489.79 874
7490.61 924
7491.42 986
7492.24 907
7493.06 819
7493.87 847
7494.69 947
7495.51 845
7496.33 813
7497.14 999
7497.96 949
7498.78 888
7499.59 869
7500.41 843
7501.23 865
7502.05 867
7502.86 879
7503.68 906
7504.50 890
7505.32 953
7506.13 926
7506.95 903
7507.77 930
7508.59 934
7509.40 808
7510.22 805
7511.04 903
7511.86 817
7512.68 810
7513.49 856
7514.31 778
7515.13 784
7515.95 834
7516.77 810
7517.59 859
7518.40 806
7519.22 812
7520.04 880
7520.86 917
7521.68 886
7522.50 869
7523.31 919
7524.13 844
7524.95 815
7525.77 858
7526.59 892
7527.41 910
7528.23 857
7529.05 948
7529.86 935
7530.68 855
7531.50 872
7532.32 891
7533.14 950
7533.96 878
7534.78 921
7535.60 861
7536.42 834
7537.24 950
7538.06 941
7538.88 972
7539.70 862
7540.51 853
7541.33 901
7542.15 891
7542.97 938
7543.79 922
7544.61 926
7545.43 954
7546.25 875
7547.07 858
7547.89 893
7548.71 999
7549.53 1017
7550.35 939
7551.17 899
7551.99 919
7552.81 938
7553.63 876
7554.45 929
7555.27 931
7556.09 850
7556.91 940
7557.73 1000
7558.56 983
7559.38 949
7560.20 917
7561.02 920
7561.84 1056
7562.66 1078
7563.48 972
7564.30 996
7565.12 1041
7565.94 983
7566.76 976
7567.58 977
7568.40 909
7569.23 936
7570.05 964
7570.87 1033
7571.69 1033
7572.51 1003
7573.33 931
7574.15 982
7574.97 1036
7575.80 1019
7576.62 1020
7577.44 966
7578.26 985
7579.08 1024
7579.90 1081
7580.73 1034
7581.55 1009
7582.37 1053
7583.19 1141
7584.01 1134
7584.83 1122
7585.66 1054
7586.48 1051
7587.30 1078
7588.12 1162
7588.95 1188
7589.77 1198
7590.59 1279
7591.41 1250
7592.23 1176
7593.06 1221
7593.88 1151
7594.70 1170
7595.52 1233
7596.35 1180
7597.17 1346
7597.99 1341
7598.81 1202
7599.64 1248
7600.46 1349
7601.28 1334
7602.11 1411
7602.93 1472
7603.75 1441
7604.57 1454
7605.40 1595
7606.22 1570
7607.04 1620
7607.87 1711
7608.69 1657
7609.51 1618
7610.34 1553
7611.16 1637
7611.98 1662
7612.81 1515
7613.63 1358
7614.45 1464
7615.28 1415
7616.10 1315
7616.92 1542
7617.75 1491
7618.57 1635
7619.40 1867
7620.22 1854
7621.04 1859
7621.87 1863
7622.69 1690
7623.52 1767
7624.34 1606
7625.16 1689
7625.99 1554
7626.81 1552
7627.64 1557
7628.46 1468
7629.28 1477
7630.11 1568
7630.93 1569
7631.76 1645
7632.58 1762
7633.41 1903
7634.23 1882
7635.06 1977
7635.88 2008
7636.71 1805
7637.53 1787
7638.36 1654
7639.18 1448
7640.01 1483
7640.83 1416
7641.66 1272
7642.48 1179
7643.31 1175
7644.13 1132
7644.96 1135
7645.78 1187
7646.61 1131
7647.43 1045
7648.26 991
7649.08 1111
7649.91 1178
7650.73 1154
7651.56 1073
7652.38 1068
7653.21 1031
7654.04 1037
7654.86 1158
7655.69 1060
7656.51 1041
7657.34 1021
7658.16 991
7658.99 1061
7659.82 1083
7660.64 1012
7661.47 1014
7662.29 974
7663.12 972
7663.95 1027
7664.77 979
7665.60 1014
7666.43 976
7667.25 998
7668.08 1013
7668.91 968
7669.73 1009
7670.56 974
7671.38 1019
7672.21 1020
7673.04 1050
7673.87 1057
7674.69 1018
7675.52 969
7676.35 1003
7677.17 1030
7678.00 983
7678.83 989
7679.65 918
7680.48 885
7681.31 942
7682.13 933
7682.96 972
7683.79 959
7684.62 932
7685.44 938
7686.27 975
7687.10 1033
7687.93 1057
7688.75 1003
7689.58 1025
7690.41 1115
7691.24 1038
7692.06 982
7692.89 990
7693.72 982
7694.55 1009
7695.38 987
7696.20 1100
7697.03 1049
7697.86 976
7698.69 943
7699.52 933
7700.34 977
7701.17 1026
7702.00 993
7702.83 950
7703.66 969
7704.49 1031
7705.31 931
7706.14 921
7706.97 988
7707.80 882
7708.63 867
7709.46 921
7710.29 961
7711.11 910
7711.94 960
7712.77 984
7713.60 887
7714.43 972
7715.26 838
7716.09 899
7716.92 854
7717.75 807
7718.58 899
7719.40 900
7720.23 895
7721.06 835
7721.89 939
7722.72 847
7723.55 819
7724.38 816
7725.21 879
7726.04 835
7726.87 879
7727.70 815
7728.53 861
7729.36 756
7730.19 796
7731.02 858
7731.85 857
7732.68 748
7733.51 751
7734.34 798
7735.17 831
7736.00 829
7736.83 822
7737.66 909
7738.49 839
7739.32 820
7740.15 795
7740.98 855
7741.81 868
7742.64 906
7743.47 815
7744.30 794
7745.13 777
7745.96 885
7746.79 847
7747.62 857
7748.45 930
7749.29 878
7750.12 815
7750.95 822
7751.78 884
7752.61 803
7753.44 811
7754.27 782
7755.10 800
7755.93 792
7756.76 835
7757.60 898
7758.43 828
7759.26 872
7760.09 858
7760.92 878
7761.75 974
7762.58 831
7763.42 911
7764.25 857
7765.08 865
7765.91 863
7766.74 828
7767.57 884
7768.41 905
7769.24 842
7770.07 816
7770.90 903
7771.73 925
7772.57 853
7773.40 826
7774.23 881
7775.06 955
7775.90 940
7776.73 931
7777.56 944
7778.39 937
7779.22 923
7780.06 998
7780.89 1040
7781.72 905
7782.55 823
7783.39 924
7784.22 969
7785.05 929
7785.89 943
7786.72 932
7787.55 880
7788.38 887
7789.22 858
7790.05 960
7790.88 1080
7791.72 929
7792.55 887
7793.38 846
7794.22 917
7795.05 1020
7795.88 1006
7796.72 957
7797.55 878
7798.38 914
7799.22 1007
7800.05 956
7800.88 1113
7801.72 1097
7802.55 1030
7803.38 987
7804.22 1028
7805.05 1074
7805.89 1091
7806.72 1101
7807.55 1161
7808.39 1177
7809.22 1153
7810.06 1209
7810.89 1245
7811.72 1233
7812.56 1281
7813.39 1264
7814.23 1214
7815.06 1265
7815.89 1364
7816.73 1382
7817.56 1466
7818.40 1387
7819.23 1526
7820.07 1495
7820.90 1465
7821.74 1585
7822.57 1552
7823.41 1482
7824.24 1400
7825.08 1504
7825.91 1500
7826.75 1566
7827.58 1584
7828.42 1685
7829.25 1907
7830.09 1927
7830.92 1732
7831.76 1763
7832.59 1738
7833.43 1711
7834.26 1686
7835.10 1786
7835.93 1704
7836.77 1752
7837.60 1897
7838.44 1798
7839.28 1746
7840.11 1629
7840.95 1488
7841.78 1544
7842.62 1469
7843.45 1537
7844.29 1423
7845.13 1515
7845.96 1546
7846.80 1517
7847.63 1377
7848.47 1436
7849.31 1392
7850.14 1362
7850.98 1399
7851.82 1375
7852.65 1323
7853.49 1404
7854.32 1526
7855.16 1430
7856.00 1462
7856.83 1393
7857.67 1439
7858.51 1430
7859.34 1484
7860.18 1608
7861.02 1626
7861.85 1788
7862.69 1726
7863.53 1696
7864.37 1572
7865.20 1576
7866.04 1602
7866.88 1450
7867.71 1454
7868.55 1537
7869.39 1567
7870.23 1466
7871.06 1598
7871.90 1779
7872.74 1697
7873.57 1660
7874.41 1656
7875.25 1757
7876.09 1767
7876.93 1967
7877.76 1967
7878.60 2118
7879.44 2298
7880.28 2549
7881.11 2499
7881.95 2385
7882.79 2318
7883.63 2201
7884.47 2164
7885.30 2171
7886.14 1963
7886.98 1925
7887.82 1835
7888.66 1786
7889.50 1910
7890.33 1885
7891.17 1977
7892.01 1938
7892.85 2018
7893.69 2044
7894.53 2030
7895.36 1938
7896.20 1806
7897.04 1713
7897.88 1655
7898.72 1685
7899.56 1546
7900.40 1519
7901.24 1582
7902.08 1574
7902.91 1508
7903.75 1400
7904.59 1421
7905.43 1290
7906.27 1399
7907.11 1468
7907.95 1290
7908.79 1266
7909.63 1277
7910.47 1318
7911.31 1229
7912.15 1323
7912.99 1187
7913.83 1310
7914.67 1357
7915.50 1249
7916.34 1286
7917.18 1272
7918.02 1216
7918.86 1161
7919.70 1216
7920.54 1246
7921.38 1338
7922.22 1249
7923.06 1311
7923.90 1254
7924.74 1190
7925.58 1209
7926.42 1203
7927.27 1215
7928.11 1234
7928.95 1175
7929.79 1232
7930.63 1133
7931.47 1130
7932.31 1054
7933.15 1129
7933.99 1055
7934.83 1140
7935.67 1145
7936.51 1185
7937.35 1076
7938.19 1074
7939.03 1055
7939.88 1034
7940.72 1145
7941.56 1099
7942.40 1146
7943.24 1099
7944.08 1165
7944.92 1138
7945.76 1172
7946.60 1179
7947.45 1115
7948.29 1116
7949.13 1147
7949.97 1218
7950.81 1270
7951.65 1261
7952.50 1224
7953.34 1263
7954.18 1299
7955.02 1501
7955.86 1461
7956.70 1349
7957.55 1418
7958.39 1449
7959.23 1475
7960.07 1431
7960.91 1321
7961.76 1329
7962.60 1275
7963.44 1294
7964.28 1298
7965.13 1347
7965.97 1396
7966.81 1373
7967.65 1325
7968.50 1425
7969.34 1505
7970.18 1422
7971.02 1435
7971.87 1312
7972.71 1213
7973.55 1346
7974.39 1286
7975.24 1185
7976.08 1184
7976.92 1149
7977.77 1118
7978.61 1034
7979.45 1033
7980.30 1031
7981.14 1000
7981.98 1052
7982.83 1035
7983.67 992
7984.51 1179
7985.36 1067
7986.20 1062
7987.04 1076
7987.89 1036
7988.73 1003
7989.57 961
7990.42 932
7991.26 919
7992.10 790
7992.95 893
7993.79 920
7994.64 847
7995.48 885
7996.32 927
7997.17 868
7998.01 916
7998.86 938
7999.70 916
8000.54 908
8001.39 813
8002.23 835
8003.08 878
8003.92 792
8004.77 742
8005.61 857
8006.45 776
8007.30 798
8008.14 796
8008.99 774
8009.83 794
8010.68 740
8011.52 864
8012.37 834
8013.21 758
8014.06 811
8014.90 842
8015.75 815
8016.59 744
8017.44 744
8018.28 752
8019.13 791
8019.97 795
8020.82 776
8021.66 838
8022.51 800
8023.35 826
8024.20 820
8025.05 777
8025.89 748
8026.74 789
8027.58 746
8028.43 771
8029.27 835
8030.12 774
8030.96 845
8031.81 774
8032.66 755
8033.50 659
8034.35 727
8035.19 770
8036.04 769
8036.89 781
8037.73 778
8038.58 774
8039.43 780
8040.27 749
8041.12 774
8041.96 815
8042.81 827
8043.66 809
8044.50 801
8045.35 789
8046.20 763
8047.04 778
8047.89 707
8048.74 730
8049.58 833
8050.43 723
8051.28 778
8052.12 863
8052.97 786
8053.82 756
8054.67 765
8055.51 762
8056.36 810
8057.21 754
8058.05 796
8058.90 747
8059.75 783
8060.60 763
8061.44 767
8062.29 695
8063.14 778
8063.99 702
8064.83 728
8065.68 759
8066.53 706
8067.38 712
8068.22 810
8069.07 729
8069.92 693
8070.77 731
8071.62 673
8072.46 670
8073.31 672
8074.16 671
8075.01 686
8075.86 680
8076.71 641
8077.55 714
8078.40 701
8079.25 759
8080.10 742
8080.95 650
8081.80 710
8082.64 697
8083.49 725
8084.34 718
8085.19 674
8086.04 663
8086.89 644
8087.74 673
8088.58 738
8089.43 698
8090.28 716
8091.13 685
8091.98 680
8092.83 554
8093.68 690
8094.53 707
8095.38 700
8096.23 642
8097.08 741
8097.93 698
8098.77 631
8099.62 670
8100.47 673
8101.32 695
8102.17 705
8103.02 734
8103.87 664
8104.72 714
8105.57 710
8106.42 688
8107.27 683
8108.12 701
8108.97 720
8109.82 690
8110.67 671
8111.52 774
8112.37 696
8113.22 686
8114.07 704
8114.92 708
8115.77 730
8116.62 694
8117.47 693
8118.32 644
8119.17 679
8120.02 705
8120.87 784
8121.72 720
8122.58 752
8123.43 678
8124.28 662
8125.13 652
8125.98 638
8126.83 722
8127.68 713
8128.53 715
8129.38 706
8130.23 743
8131.08 741
8131.94 741
8132.79 771
8133.64 742
8134.49 799
8135.34 766
8136.19 792
8137.04 814
8137.89 754
8138.75 794
8139.60 746
8140.45 742
8141.30 798
8142.15 829
8143.00 803
8143.86 874
8144.71 867
8145.56 924
8146.41 885
8147.26 824
8148.12 964
8148.97 871
8149.82 1000
8150.67 921
8151.52 894
8152.38 960
8153.23 961
8154.08 1037
8154.93 1057
8155.78 1086
8156.64 1087
8157.49 1107
8158.34 1257
8159.19 1246
8160.05 1104
8160.90 1163
8161.75 1079
8162.61 977
8163.46 909
8164.31 870
8165.16 838
8166.02 822
8166.87 831
8167.72 833
8168.58 856
8169.43 792
8170.28 820
8171.14 798
8171.99 790
8172.84 826
8173.70 843
8174.55 744
8175.40 750
8176.26 793
8177.11 821
8177.96 764
8178.82 795
8179.67 733
8180.52 755
8181.38 761
8182.23 751
8183.08 713
8183.94 774
8184.79 766
8185.65 812
8186.50 774
8187.35 720
8188.21 737
8189.06 692
8189.92 734
8190.77 752
8191.63 766
8192.48 709
8193.33 612
8194.19 598
8195.04 669
8195.90 749
8196.75 732
8197.61 722
8198.46 642
8199.32 670
8200.17 726
8201.02 705
8201.88 652
8202.73 661
8203.59 672
8204.44 646
8205.30 680
8206.15 737
8207.01 673
8207.86 735
8208.72 687
8209.57 683
8210.43 610
8211.29 626
8212.14 670
8213.00 720
8213.85 680
8214.71 672
8215.56 684
8216.42 700
8217.27 725
8218.13 738
8218.98 706
8219.84 692
8220.70 708
8221.55 693
8222.41 680
8223.26 679
8224.12 651
8224.98 632
8225.83 712
8226.69 755
8227.54 704
8228.40 666
8229.26 653
8230.11 594
8230.97 622
8231.83 641
8232.68 640
8233.54 678
8234.39 669
8235.25 670
8236.11 629
8236.96 618
8237.82 630
8238.68 678
8239.53 609
8240.39 695
8241.25 690
8242.11 663
8242.96 677
8243.82 727
8244.68 689
8245.53 673
8246.39 617
8247.25 611
8248.10 703
8248.96 640
8249.82 631
8250.68 622
8251.53 667
8252.39 630
8253.25 625
8254.11 671
8254.96 662
8255.82 697
8256.68 674
8257.54 653
8258.39 625
8259.25 673
8260.11 625
8260.97 618
8261.83 653
8262.68 612
8263.54 648
8264.40 605
8265.26 586
8266.12 598
8266.97 672
8267.83 691
8268.69 709
8269.55 711
8270.41 639
8271.27 706
8272.12 692
8272.98 651
8273.84 660
8274.70 669
8275.56 633
8276.42 743
8277.28 782
8278.13 746
8278.99 666
8279.85 699
8280.71 667
8281.57 715
8282.43 680
8283.29 686
8284.15 690
8285.01 676
8285.87 642
8286.72 686
8287.58 690
8288.44 766
8289.30 697
8290.16 808
8291.02 840
8291.88 730
8292.74 733
8293.60 774
8294.46 812
8295.32 832
8296.18 738
8297.04 807
8297.90 799
8298.76 741
8299.62 746
8300.48 713
8301.34 782
8302.20 726
8303.06 788
8303.92 793
8304.78 680
8305.64 650
8306.50 740
8307.36 797
8308.22 711
8309.08 666
8309.94 598
8310.80 626
8311.66 696
8312.52 684
8313.38 754
8314.24 711
8315.10 709
8315.96 774
8316.83 702
8317.69 649
8318.55 709
8319.41 675
8320.27 644
8321.13 681
8321.99 703
8322.85 678
8323.71 710
8324.57 671
8325.44 634
8326.30 709
8327.16 699
8328.02 612
8328.88 593
8329.74 622
8330.60 699
8331.47 658
8332.33 661
8333.19 658
8334.05 596
8334.91 592
8335.77 605
8336.64 573
8337.50 622
8338.36 618
8339.22 689
8340.08 589
8340.94 571
8341.81 546
8342.67 599
8343.53 656
8344.39 644
8345.26 576
8346.12 597
8346.98 628
8347.84 663
8348.71 639
8349.57 591
8350.43 661
8351.29 663
8352.16 666
8353.02 660
8353.88 628
8354.74 678
8355.61 703
8356.47 699
8357.33 713
8358.19 684
8359.06 684
8359.92 644
8360.78 675
8361.65 665
8362.51 654
8363.37 649
8364.24 707
8365.10 635
8365.96 592
8366.83 675
8367.69 644
8368.55 666
8369.42 641
8370.28 620
8371.14 576
8372.01 607
8372.87 645
8373.73 718
8374.60 660
8375.46 670
8376.33 699
8377.19 614
8378.05 624
8378.92 655
8379.78 591
8380.65 675
8381.51 629
8382.37 663
8383.24 597
8384.10 688
8384.97 717
8385.83 655
8386.70 598
8387.56 675
8388.42 755
8389.29 727
8390.15 701
8391.02 644
8391.88 653
8392.75 661
8393.61 680
8394.48 655
8395.34 651
8396.21 601
8397.07 646
8397.94 768
8398.80 726
8399.67 682
8400.53 703
8401.40 779
8402.26 721
8403.13 738
8403.99 748
8404.86 748
8405.72 701
8406.59 657
8407.45 630
8408.32 639
8409.19 673
8410.05 697
8410.92 685
8411.78 701
8412.65 687
8413.51 716
8414.38 655
8415.25 668
8416.11 716
8416.98 604
8417.84 682
8418.71 678
8419.58 745
8420.44 712
8421.31 736
8422.17 736
8423.04 683
8423.91 760
8424.77 763
8425.64 821
8426.51 784
8427.37 801
8428.24 866
8429.11 924
8429.97 845
8430.84 860
8431.71 818
8432.57 858
8433.44 832
8434.31 884
8435.17 808
8436.04 753
8436.91 894
8437.77 933
8438.64 899
8439.51 945
8440.38 1037
8441.24 1013
8442.11 1067
8442.98 1073
8443.84 1074
8444.71 1137
8445.58 1265
8446.45 1313
8447.31 1326
8448.18 1369
8449.05 1296
8449.92 1210
8450.78 1197
8451.65 1115
8452.52 1205
8453.39 1055
8454.26 1031
8455.12 1088
8455.99 1003
8456.86 1033
8457.73 1045
8458.60 1118
8459.46 1156
8460.33 1078
8461.20 1057
8462.07 1103
8462.94 1152
8463.81 1134
8464.67 1100
8465.54 1053
8466.41 1059
8467.28 953
8468.15 1015
8469.02 1033
8469.89 1138
8470.75 1233
8471.62 1427
8472.49 1490
8473.36 1563
8474.23 1529
8475.10 1534
8475.97 1371
8476.84 1382
8477.71 1320
8478.57 1125
8479.44 989
8480.31 1009
8481.18 909
8482.05 884
8482.92 830
8483.79 847
8484.66 878
8485.53 778
8486.40 866
8487.27 811
8488.14 818
8489.01 802
8489.88 766
8490.75 811
8491.62 834
8492.49 801
8493.36 783
8494.23 836
8495.10 875
8495.97 876
8496.84 851
8497.71 822
8498.58 822
8499.45 772
8500.32 822
8501.19 942
8502.06 890
8502.93 844
8503.80 810
8504.67 893
8505.54 759
8506.41 776
8507.28 815
8508.15 852
8509.02 845
8509.89 892
8510.76 843
8511.63 964
8512.51 910
8513.38 858
8514.25 877
8515.12 931
8515.99 883
8516.86 905
8517.73 905
8518.60 862
8519.47 824
8520.35 859
8521.22 884
8522.09 834
8522.96 804
8523.83 818
8524.70 878
8525.57 868
8526.45 870
8527.32 885
8528.19 804
8529.06 791
8529.93 854
8530.80 897
8531.68 932
8532.55 906
8533.42 925
8534.29 1036
8535.16 973
8536.04 916
8536.91 947
8537.78 904
8538.65 967
8539.52 960
8540.40 983
8541.27 939
8542.14 960
8543.01 965
8543.89 1064
8544.76 950
8545.63 954
8546.50 1007
8547.38 951
8548.25 921
8549.12 876
8549.99 922
8550.87 950
8551.74 973
8552.61 964
8553.49 1088
8554.36 1145
8555.23 1293
8556.11 1379
8556.98 1498
8557.85 1590
8558.73 1548
8559.60 1456
8560.47 1346
8561.35 1231
8562.22 1184
8563.09 1096
8563.97 1053
8564.84 911
8565.71 907
8566.59 836
8567.46 892
8568.33 903
8569.21 881
8570.08 887
8570.96 841
8571.83 877
8572.70 845
8573.58 869
8574.45 814
8575.33 815
8576.20 843
8577.07 845
8577.95 850
8578.82 823
8579.70 846
8580.57 886
8581.45 908
8582.32 776
8583.19 829
8584.07 811
8584.94 775
8585.82 836
8586.69 865
8587.57 820
8588.44 974
8589.32 731
8590.19 731
8591.07 825
8591.94 855
8592.82 927
8593.69 880
8594.57 920
8595.44 875
8596.32 827
8597.19 840
8598.07 873
8598.94 862
8599.82 878
8600.69 896
8601.57 847
8602.44 840
8603.32 870
8604.20 868
8605.07 812
8605.95 813
8606.82 838
8607.70 896
8608.57 896
8609.45 900
8610.33 919
8611.20 888
8612.08 976
8612.95 917
8613.83 901
8614.71 999
8615.58 872
8616.46 906
8617.33 1038
8618.21 981
8619.09 1032
8619.96 1002
8620.84 912
8621.72 969
8622.59 954
8623.47 1005
8624.35 968
8625.22 1019
8626.10 1020
8626.98 1054
8627.85 1093
8628.73 1060
8629.61 1109
8630.48 1048
8631.36 991
8632.24 1163
8633.11 1046
8633.99 1142
8634.87 1064
8635.74 1105
8636.62 1087
8637.50 1093
8638.38 1151
8639.25 1110
8640.13 1178
8641.01 1146
8641.89 1078
8642.76 1116
8643.64 1100
8644.52 1192
8645.40 1233
8646.27 1333
8647.15 1271
8648.03 1234
8648.91 1305
8649.79 1434
8650.66 1433
8651.54 1425
8652.42 1551
8653.30 1630
8654.18 1607
8655.05 1485
8655.93 1539
8656.81 1551
8657.69 1594
8658.57 1519
8659.45 1592
8660.32 1568
8661.20 1483
8662.08 1560
8662.96 1675
8663.84 1617
8664.72 1565
8665.60 1570
8666.47 1594
8667.35 1570
8668.23 1603
8669.11 1692
8669.99 1654
8670.87 1667
8671.75 1689
8672.63 1780
8673.51 1895
8674.38 2105
8675.26 2310
8676.14 2473
8677.02 2507
8677.90 2510
8678.78 2589
8679.66 2442
8680.54 2493
8681.42 2459
8682.30 2282
8683.18 2151
8684.06 2085
8684.94 2113
8685.82 2041
8686.70 1949
8687.58 2041
8688.46 2142
8689.34 2220
8690.22 2479
8691.10 2962
8691.98 3412
8692.86 4028
8693.74 4868
8694.62 5822
8695.50 6242
8696.38 6336
8697.26 6204
8698.14 5723
8699.02 4915
8699.90 4201
8700.78 3536
8701.66 2943
8702.54 2619
8703.42 2239
8704.30 2083
8705.18 1867
8706.06 1698
8706.94 1585
8707.82 1561
8708.71 1468
8709.59 1455
8710.47 1377
8711.35 1344
8712.23 1300
8713.11 1295
8713.99 1213
8714.87 1225
8715.75 1286
8716.64 1252
8717.52 1236
8718.40 1240
8719.28 1178
8720.16 1099
8721.04 1102
8721.92 1199
8722.81 1170
8723.69 1230
8724.57 1126
8725.45 1177
8726.33 1240
8727.21 1224
8728.10 1189
8728.98 1143
8729.86 1142
8730.74 1189
8731.62 1202
8732.51 1183
8733.39 1341
8734.27 1303
8735.15 1184
8736.03 1247
8736.92 1197
8737.80 1157
8738.68 1058
8739.56 1094
8740.45 1002
8741.33 1080
8742.21 1066
8743.09 1072
8743.98 1022
8744.86 1072
8745.74 1030
8746.63 994
8747.51 991
8748.39 1037
8749.27 1074
8750.16 1080
8751.04 1058
8751.92 1116
8752.81 1089
8753.69 1129
8754.57 1128
8755.46 1116
8756.34 1199
8757.22 1281
8758.11 1308
8758.99 1262
8759.87 1301
8760.76 1259
8761.64 1320
8762.52 1285
8763.41 1276
8764.29 1307
8765.17 1335
8766.06 1252
8766.94 1214
8767.83 1267
8768.71 1299
8769.59 1261
8770.48 1135
8771.36 1158
8772.25 1200
8773.13 1236
8774.01 1249
8774.90 1274
8775.78 1126
8776.67 1217
8777.55 1180
8778.44 1102
8779.32 1119
8780.20 1068
8781.09 1074
8781.97 970
8782.86 947
8783.74 944
8784.63 952
8785.51 912
8786.40 950
8787.28 976
8788.17 915
8789.05 886
8789.94 899
8790.82 930
8791.71 943
8792.59 971
8793.48 1012
8794.36 966
8795.25 892
8796.13 949
8797.02 894
8797.90 833
8798.79 916
8799.67 930
8800.56 910
8801.45 944
8802.33 967
8803.22 889
8804.10 943
8804.99 855
8805.87 929
8806.76 918
8807.65 896
8808.53 965
8809.42 984
8810.30 842
8811.19 903
8812.08 875
8812.96 831
8813.85 804
8814.73 849
8815.62 823
8816.51 747
8817.39 854
8818.28 779
8819.17 761
8820.05 801
8820.94 751
8821.83 810
8822.71 770
8823.60 829
8824.49 933
8825.37 783
8826.26 731
8827.15 726
8828.03 786
8828.92 709
8829.81 817
8830.69 838
8831.58 768
8832.47 746
8833.36 736
8834.24 809
8835.13 800
8836.02 843
8836.90 777
8837.79 775
8838.68 747
8839.57 774
8840.45 762
8841.34 724
8842.23 705
8843.12 719
8844.01 703
8844.89 684
8845.78 716
8846.67 731
8847.56 713
8848.44 749
8849.33 792
8850.22 754
8851.11 699
8852.00 699
8852.88 706
8853.77 727
8854.66 722
8855.55 732
8856.44 690
8857.33 706
8858.21 712
8859.10 688
8859.99 640
8860.88 638
8861.77 658
8862.66 641
8863.55 685
8864.43 675
8865.32 660
8866.21 726
8867.10 705
8867.99 664
8868.88 696
8869.77 651
8870.66 636
8871.55 608
8872.44 624
8873.32 654
8874.21 667
8875.10 631
8875.99 638
8876.88 665
8877.77 656
8878.66 687
8879.55 618
8880.44 612
8881.33 673
8882.22 692
8883.11 702
8884.00 713
8884.89 665
8885.78 701
8886.67 653
8887.56 643
8888.45 756
8889.34 724
8890.23 732
8891.12 728
8892.01 655
8892.90 718
8893.79 626
8894.68 761
8895.57 615
8896.46 608
8897.35 584
8898.24 673
8899.13 596
8900.02 675
8900.91 613
8901.80 585
8902.69 560
8903.58 596
8904.47 622
8905.36 593
8906.26 591
8907.15 639
8908.04 636
8908.93 620
8909.82 633
8910.71 587
8911.60 642
8912.49 621
8913.38 614
8914.28 609
8915.17 644
8916.06 542
8916.95 575
8917.84 652
8918.73 680
8919.62 604
8920.52 682
8921.41 628
8922.30 614
8923.19 622
8924.08 565
8924.97 566
8925.87 540
8926.76 510
8927.65 577
8928.54 571
8929.43 629
8930.33 623
8931.22 613
8932.11 608
8933.00 573
8933.89 653
8934.79 570
8935.68 576
8936.57 522
8937.46 506
8938.36 549
8939.25 521
8940.14 541
8941.03 526
8941.93 544
8942.82 553
8943.71 571
8944.60 558
8945.50 577
8946.39 561
8947.28 594
8948.18 558
8949.07 526
8949.96 546
8950.85 550
8951.75 602
8952.64 514
8953.53 570
8954.43 515
8955.32 579
8956.21 577
8957.11 636
8958.00 564
8958.89 498
8959.79 553
8960.68 575
8961.57 614
8962.47 527
8963.36 525
8964.26 513
8965.15 589
8966.04 598
8966.94 576
8967.83 542
8968.73 557
8969.62 598
8970.51 614
8971.41 533
8972.30 638
8973.20 586
8974.09 571
8974.98 557
8975.88 579
8976.77 532
8977.67 503
8978.56 550
8979.46 586
8980.35 573
8981.25 614
8982.14 530
8983.03 549
8983.93 511
8984.82 574
8985.72 533
8986.61 533
8987.51 557
8988.40 546
8989.30 492
8990.19 527
8991.09 588
8991.98 535
8992.88 476
8993.77 516
8994.67 487
8995.56 528
8996.46 540
8997.36 573
8998.25 600
8999.15 539
9000.04 515
9000.94 568
9001.83 545
9002.73 485
9003.62 552
9004.52 573
9005.42 566
9006.31 555
9007.21 610
9008.10 609
9009.00 566
9009.90 534
9010.79 555
9011.69 556
9012.58 556
9013.48 573
9014.38 540
9015.27 586
9016.17 520
9017.07 569
9017.96 546
9018.86 538
9019.76 542
9020.65 553
9021.55 543
9022.44 512
9023.34 517
9024.24 541
9025.14 514
9026.03 558
9026.93 487
9027.83 481
9028.72 562
9029.62 582
9030.52 569
9031.41 490
9032.31 545
9033.21 580
9034.11 503
9035.00 521
9035.90 566
9036.80 579
9037.69 566
9038.59 563
9039.49 571
9040.39 588
9041.28 595
9042.18 583
9043.08 635
9043.98 556
9044.88 551
9045.77 505
9046.67 517
9047.57 547
9048.47 542
9049.36 547
9050.26 590
9051.16 546
9052.06 537
9052.96 550
9053.86 557
9054.75 586
9055.65 626
9056.55 569
9057.45 551
9058.35 560
9059.25 559
9060.14 576
9061.04 555
9061.94 562
9062.84 568
9063.74 631
9064.64 589
9065.54 563
9066.44 587
9067.33 624
9068.23 650
9069.13 620
9070.03 548
9070.93 517
9071.83 583
9072.73 606
9073.63 630
9074.53 607
9075.43 547
9076.33 578
9077.22 612
9078.12 603
9079.02 621
9079.92 613
9080.82 653
9081.72 608
9082.62 620
9083.52 618
9084.42 670
9085.32 606
9086.22 589
9087.12 645
9088.02 635
9088.92 603
9089.82 636
9090.72 648
9091.62 662
9092.52 757
9093.42 811
9094.32 779
9095.22 729
9096.12 731
9097.02 629
9097.92 679
9098.82 663
9099.72 614
9100.62 643
9101.52 644
9102.43 642
9103.33 653
9104.23 545
9105.13 581
9106.03 673
9106.93 662
9107.83 684
9108.73 715
9109.63 656
9110.53 599
9111.43 585
9112.33 601
9113.24 631
9114.14 616
9115.04 585
9115.94 605
9116.84 535
9117.74 556
9118.64 560
9119.55 601
9120.45 587
9121.35 550
9122.25 597
9123.15 561
9124.05 585
9124.96 601
9125.86 554
9126.76 520
9127.66 565
9128.56 535
9129.46 549
9130.37 543
9131.27 542
9132.17 578
9133.07 591
9133.97 553
9134.88 527
9135.78 572
9136.68 526
9137.58 538
9138.49 549
9139.39 552
9140.29 506
9141.19 550
9142.10 547
9143.00 546
9143.90 568
9144.80 527
9145.71 554
9146.61 656
9147.51 580
9148.42 565
9149.32 558
9150.22 604
9151.12 504
9152.03 524
9152.93 505
9153.83 523
9154.74 573
9155.64 516
9156.54 526
9157.45 508
9158.35 509
9159.25 525
9160.16 483
9161.06 515
9161.96 482
9162.87 522
9163.77 490
9164.68 523
9165.58 498
9166.48 543
9167.39 516
9168.29 560
9169.19 505
9170.10 473
9171.00 505
9171.91 552
9172.81 522
9173.72 526
9174.62 520
9175.52 528
9176.43 546
9177.33 570
9178.24 561
9179.14 479
9180.05 492
9180.95 479
9181.85 525
9182.76 464
9183.66 509
9184.57 515
9185.47 538
9186.38 548
9187.28 450
9188.19 503
9189.09 489
9190.00 500
9190.90 513
9191.81 519
9192.71 532
9193.62 519
9194.52 531
9195.43 535
9196.33 530
9197.24 505
9198.14 532
9199.05 495
9199.96 509
9200.86 538
9201.77 568
9202.67 571
9203.58 526
9204.48 548
9205.39 597
9206.29 569
9207.20 552
9208.11 505
9209.01 546
9209.92 500
9210.82 496
9211.73 490
9212.64 448
9213.54 470
9214.45 513
9215.35 546
9216.26 576
9217.17 594
9218.07 494
9218.98 573
9219.89 528
9220.79 524
9221.70 484
9222.61 477
9223.51 461
9224.42 464
9225.33 486
9226.23 478
9227.14 477
9228.05 532
9228.95 525
9229.86 529
9230.77 506
9231.67 583
9232.58 567
9233.49 523
9234.40 444
9235.30 503
9236.21 530
9237.12 555
9238.02 578
9238.93 573
9239.84 532
9240.75 471
9241.65 467
9242.56 472
9243.47 507
9244.38 539
9245.28 499
9246.19 470
9247.10 478
9248.01 447
9248.92 529
9249.82 517
9250.73 544
9251.64 524
9252.55 512
9253.46 531
9254.36 513
9255.27 527
9256.18 511
9257.09 513
9258.00 488
9258.90 523
9259.81 520
9260.72 479
9261.63 477
9262.54 472
9263.45 552
9264.36 504
9265.26 505
9266.17 576
9267.08 560
9267.99 527
9268.90 490
9269.81 466
9270.72 540
9271.63 542
9272.54 527
9273.44 493
9274.35 509
9275.26 475
9276.17 471
9277.08 480
9277.99 490
9278.90 426
9279.81 473
9280.72 481
9281.63 511
9282.54 478
9283.45 503
9284.36 497
9285.27 473
9286.18 460
9287.09 560
9288.00 572
9288.91 510
9289.82 503
9290.73 520
9291.64 543
9292.55 525
9293.46 545
9294.37 474
9295.28 510
9296.19 505
9297.10 542
9298.01 506
9298.92 489
9299.83 606
9300.74 579
9301.65 567
9302.56 556
9303.47 550
9304.38 568
9305.29 559
9306.20 521
9307.11 560
9308.02 565
9308.93 605
9309.84 686
9310.75 699
9311.67 639
9312.58 650
9313.49 662
9314.40 669
9315.31 697
9316.22 623
9317.13 575
9318.04 612
9318.95 609
9319.87 596
9320.78 570
9321.69 603
9322.60 573
9323.51 576
9324.42 547
9325.34 587
9326.25 593
9327.16 556
9328.07 555
9328.98 581
9329.89 550
9330.81 570
9331.72 482
9332.63 529
9333.54 578
9334.45 469
9335.37 489
9336.28 525
9337.19 569
9338.10 560
9339.01 620
9339.93 590
9340.84 541
9341.75 571
9342.66 549
9343.58 552
9344.49 549
9345.40 557
9346.31 643
9347.23 587
9348.14 521
9349.05 563
9349.97 565
9350.88 509
9351.79 522
9352.70 535
9353.62 566
9354.53 589
9355.44 513
9356.36 489
9357.27 522
9358.18 550
9359.10 551
9360.01 538
9360.92 504
9361.84 483
9362.75 515
9363.66 474
9364.58 431
9365.49 457
9366.40 470
9367.32 515
9368.23 521
9369.15 472
9370.06 494
9370.97 519
9371.89 526
9372.80 540
9373.71 535
9374.63 474
9375.54 434
9376.46 493
9377.37 505
9378.29 588
9379.20 575
9380.11 515
9381.03 484
9381.94 502
9382.86 478
9383.77 507
9384.69 532
9385.60 503
9386.51 481
9387.43 478
9388.34 520
9389.26 555
9390.17 460
9391.09 485
9392.00 520
9392.92 502
9393.83 541
9394.75 538
9395.66 519
9396.58 522
9397.49 558
9398.41 584
9399.32 543
9400.24 565
9401.15 550
9402.07 523
9402.99 470
9403.90 499
9404.82 509
9405.73 497
9406.65 548
9407.56 519
9408.48 457
9409.39 509
9410.31 446
9411.23 481
9412.14 478
9413.06 489
9413.97 503
9414.89 501
9415.81 558
9416.72 509
9417.64 477
9418.55 525
9419.47 488
9420.39 515
9421.30 465
9422.22 517
9423.14 533
9424.05 479
9424.97 497
9425.89 548
9426.80 564
9427.72 506
9428.64 531
9429.55 531
9430.47 529
9431.39 552
9432.30 497
9433.22 493
9434.14 517
9435.05 513
9435.97 488
9436.89 527
9437.80 557
9438.72 497
9439.64 527
9440.56 560
9441.47 571
9442.39 476
9443.31 535
9444.23 539
9445.14 518
9446.06 486
9446.98 479
9447.90 547
9448.81 533
9449.73 515
9450.65 530
9451.57 501
9452.48 514
9453.40 563
9454.32 531
9455.24 551
9456.16 553
9457.07 606
9457.99 628
9458.91 567
9459.83 565
9460.75 592
9461.66 590
9462.58 575
9463.50 542
9464.42 529
9465.34 496
9466.26 528
9467.18 527
9468.09 529
9469.01 480
9469.93 511
9470.85 502
9471.77 543
9472.69 474
9473.61 534
9474.53 494
9475.44 509
9476.36 482
9477.28 483
9478.20 513
9479.12 529
9480.04 499
9480.96 512
9481.88 520
9482.80 561
9483.72 574
9484.64 578
9485.56 585
9486.47 521
9487.39 583
9488.31 553
9489.23 479
9490.15 501
9491.07 522
9491.99 527
9492.91 493
9493.83 478
9494.75 481
9495.67 446
9496.59 513
9497.51 516
9498.43 567
9499.35 518
9500.27 527
9501.19 540
9502.11 532
9503.03 586
9503.95 598
9504.87 477
9505.79 524
9506.71 505
9507.64 518
9508.56 515
9509.48 543
9510.40 526
9511.32 515
9512.24 497
9513.16 498
9514.08 595
9515.00 574
9515.92 470
9516.84 504
9517.76 508
9518.68 582
9519.61 526
9520.53 510
9521.45 510
9522.37 575
9523.29 531
9524.21 547
9525.13 489
9526.05 567
9526.98 571
9527.90 500
9528.82 549
9529.74 566
9530.66 475
9531.58 553
9532.51 566
9533.43 508
9534.35 525
9535.27 544
9536.19 576
9537.11 621
9538.04 563
9538.96 576
9539.88 633
9540.80 578
9541.73 573
9542.65 524
9543.57 527
9544.49 594
9545.41 572
9546.34 595
9547.26 607
9548.18 570
9549.10 588
9550.03 591
9550.95 598
9551.87 611
9552.79 552
9553.72 536
9554.64 530
9555.56 582
9556.49 615
9557.41 524
9558.33 478
9559.25 522
9560.18 576
9561.10 579
9562.02 616
9562.95 628
9563.87 569
9564.79 563
9565.72 562
9566.64 587
9567.56 611
9568.49 578
9569.41 556
9570.33 622
9571.26 568
9572.18 580
9573.11 527
9574.03 565
9574.95 571
9575.88 593
9576.80 570
9577.72 586
9578.65 593
9579.57 555
9580.50 628
9581.42 573
9582.34 576
9583.27 580
9584.19 565
9585.12 560
9586.04 589
9586.97 583
9587.89 609
9588.81 633
9589.74 617
9590.66 617
9591.59 634
9592.51 597
9593.44 603
9594.36 613
9595.29 688
9596.21 631
9597.14 651
9598.06 634
9598.99 674
9599.91 666
9600.84 628
9601.76 622
9602.69 660
9603.61 633
9604.54 686
9605.46 643
9606.39 720
9607.31 688
9608.24 651
9609.16 698
9610.09 766
9611.01 699
9611.94 650
9612.87 685
9613.79 753
9614.72 738
9615.64 730
9616.57 760
9617.49 781
9618.42 745
9619.35 721
9620.27 743
9621.20 700
9622.12 778
9623.05 745
9623.98 713
9624.90 744
9625.83 724
9626.76 750
9627.68 725
9628.61 739
9629.53 793
9630.46 790
9631.39 840
9632.31 811
9633.24 783
9634.17 791
9635.09 773
9636.02 759
9636.95 810
9637.87 771
9638.80 824
9639.73 819
9640.65 864
9641.58 756
9642.51 797
9643.44 821
9644.36 864
9645.29 863
9646.22 889
9647.14 902
9648.07 877
9649.00 934
9649.93 945
9650.85 926
9651.78 969
9652.71 1038
9653.64 938
9654.56 996
9655.49 1085
9656.42 1009
9657.35 1023
9658.27 998
9659.20 948
9660.13 963
9661.06 1007
9661.99 1015
9662.91 1008
9663.84 960
9664.77 1008
9665.70 1049
9666.63 1042
9667.56 1035
9668.48 1029
9669.41 1140
9670.34 1154
9671.27 1202
9672.20 1193
9673.13 1118
9674.05 1186
9674.98 1133
9675.91 1079
9676.84 1108
9677.77 1131
9678.70 1215
9679.63 1150
9680.56 1091
9681.48 1103
9682.41 1091
9683.34 1022
9684.27 1118
9685.20 1148
9686.13 1162
9687.06 1177
9687.99 1091
9688.92 1081
9689.85 1162
9690.78 1192
9691.71 1126
9692.63 1167
9693.56 1212
9694.49 1222
9695.42 1202
9696.35 1290
9697.28 1245
9698.21 1218
9699.14 1279
9700.07 1216
9701.00 1198
9701.93 1182
9702.86 1218
9703.79 1258
9704.72 1240
9705.65 1265
9706.58 1206
9707.51 1321
9708.44 1264
9709.37 1260
9710.30 1266
9711.23 1242
9712.16 1384
9713.09 1390
9714.02 1408
9714.95 1403
9715.89 1493
9716.82 1592
9717.75 1515
9718.68 1534
9719.61 1546
9720.54 1493
9721.47 1431
9722.40 1425
9723.33 1362
9724.26 1336
9725.19 1212
9726.12 1120
9727.06 1253
9727.99 1170
9728.92 1162
9729.85 1217
9730.78 1232
9731.71 1207
9732.64 1259
9733.57 1193
9734.51 1216
9735.44 1193
9736.37 1282
9737.30 1320
9738.23 1280
9739.16 1261
9740.10 1233
9741.03 1142
9741.96 1145
9742.89 1110
9743.82 1097
9744.75 1134
9745.69 1091
9746.62 1065
9747.55 1049
9748.48 1124
9749.41 1099
9750.35 1082
9751.28 1089
9752.21 1090
9753.14 1009
9754.08 1067
9755.01 1019
9755.94 1031
9756.87 996
9757.81 1018
9758.74 1030
9759.67 1037
9760.60 1082
9761.54 1085
9762.47 1033
9763.40 1031
9764.34 998
9765.27 981
9766.20 1033
9767.13 1024
9768.07 1079
9769.00 1061
9769.93 1097
9770.87 1147
9771.80 1091
9772.73 1069
9773.67 1082
9774.60 1049
9775.53 1062
9776.47 1030
9777.40 1016
9778.33 1026
9779.27 1077
9780.20 1069
9781.14 1057
9782.07 1071
9783.00 1121
9783.94 1178
9784.87 1174
9785.80 1244
9786.74 1253
9787.67 1198
9788.61 1224
9789.54 1278
9790.47 1241
9791.41 1170
9792.34 1184
9793.28 1082
9794.21 1131
9795.15 1140
9796.08 1084
9797.01 1098
9797.95 1123
9798.88 1155
9799.82 1100
9800.75 1228
9801.69 1258
9802.62 1244
9803.56 1246
9804.49 1238
9805.43 1171
9806.36 1138
9807.30 1075
9808.23 1044
9809.17 984
9810.10 952
9811.04 967
9811.97 953
9812.91 853
9813.84 892
9814.78 954
9815.71 880
9816.65 852
9817.58 881
9818.52 894
9819.46 871
9820.39 850
9821.33 807
9822.26 826
9823.20 823
9824.13 828
9825.07 805
9826.00 895
9826.94 930
9827.88 869
9828.81 872
9829.75 888
9830.68 818
9831.62 847
9832.56 820
9833.49 838
9834.43 781
9835.37 751
9836.30 828
9837.24 833
9838.17 820
9839.11 814
9840.05 805
9840.98 817
9841.92 838
9842.86 854
9843.79 739
9844.73 815
9845.67 790
9846.60 814
9847.54 762
9848.48 796
9849.42 770
9850.35 773
9851.29 764
9852.23 757
9853.16 744
9854.10 793
9855.04 819
9855.98 829
9856.91 792
9857.85 832
9858.79 849
9859.72 818
9860.66 849
9861.60 846
9862.54 780
9863.47 874
9864.41 810
9865.35 804
9866.29 832
9867.23 835
9868.16 812
9869.10 848
9870.04 855
9870.98 784
9871.92 847
9872.85 834
9873.79 860
9874.73 737
9875.67 861
9876.61 870
9877.54 865
9878.48 865
9879.42 835
9880.36 853
9881.30 912
9882.24 868
9883.18 803
9884.11 767
9885.05 825
9885.99 861
9886.93 890
9887.87 858
9888.81 798
9889.75 783
9890.69 836
9891.62 777
9892.56 838
9893.50 800
9894.44 809
9895.38 799
9896.32 775
9897.26 777
9898.20 763
9899.14 766
9900.08 873
9901.02 741
9901.96 742
9902.90 800
9903.83 719
9904.77 747
9905.71 715
9906.65 812
9907.59 776
9908.53 768
9909.47 806
9910.41 780
9911.35 848
9912.29 876
9913.23 884
9914.17 848
9915.11 827
9916.05 848
9916.99 816
9917.93 838
9918.87 818
9919.81 764
9920.75 824
9921.69 831
9922.64 860
9923.58 829
9924.52 867
9925.46 935
9926.40 977
9927.34 1184
9928.28 1272
9929.22 1491
9930.16 1527
9931.10 1522
9932.04 1514
9932.98 1477
9933.92 1410
9934.87 1288
9935.81 1125
9936.75 1050
9937.69 991
9938.63 892
9939.57 818
9940.51 824
9941.45 824
9942.39 830
9943.34 849
9944.28 815
9945.22 784
9946.16 769
9947.10 761
9948.04 850
9948.99 812
9949.93 754
9950.87 781
9951.81 794
9952.75 780
9953.69 787
9954.64 770
9955.58 761
9956.52 726
9957.46 747
9958.41 687
9959.35 787
9960.29 810
9961.23 787
9962.17 669
9963.12 761
9964.06 778
9965.00 726
9965.94 793
9966.89 805
9967.83 756
9968.77 735
9969.71 716
9970.66 737
9971.60 776
9972.54 793
9973.49 789
9974.43 694
9975.37 677
9976.31 698
9977.26 814
9978.20 783
9979.14 716
9980.09 774
9981.03 806
9981.97 771
9982.92 803
9983.86 753
9984.80 745
9985.75 673
9986.69 729
9987.63 717
9988.58 742
9989.52 759
9990.46 726
9991.41 729
9992.35 710
9993.30 714
9994.24 726
9995.18 723
9996.13 696
9997.07 749
9998.02 718
9998.96 730
9999.90 721
10000.85 729
10001.79 707
10002.74 658
10003.68 660
10004.62 733
10005.57 694
10006.51 624
10007.46 678
10008.40 694
10009.35 686
10010.29 687
10011.24 687
10012.18 713
10013.13 647
10014.07 630
10015.01 656
10015.96 671
10016.90 655
10017.85 682
10018.79 628
10019.74 619
10020.68 634
10021.63 647
10022.58 668
10023.52 686
10024.47 673
10025.41 610
10026.36 669
10027.30 623
10028.25 686
10029.19 582
10030.14 666
10031.08 647
10032.03 669
10032.98 606
10033.92 615
10034.87 624
10035.81 653
10036.76 620
10037.70 606
10038.65 616
10039.60 575
10040.54 610
10041.49 599
10042.43 547
10043.38 593
10044.33 649
10045.27 638
10046.22 631
10047.17 613
10048.11 576
10049.06 628
10050.00 612
10050.95 567
10051.90 644
10052.84 667
10053.79 613
10054.74 609
10055.68 635
10056.63 607
10057.58 649
10058.52 660
10059.47 676
10060.42 727
10061.37 739
10062.31 712
10063.26 726
10064.21 685
10065.15 613
10066.10 659
10067.05 647
10068.00 611
10068.94 564
10069.89 612
10070.84 646
10071.79 637
10072.73 590
10073.68 543
10074.63 591
10075.58 628
10076.52 627
10077.47 621
10078.42 588
10079.37 560
10080.32 629
10081.26 612
10082.21 605
10083.16 582
10084.11 642
10085.06 635
10086.00 576
10086.95 607
10087.90 552
10088.85 636
10089.80 560
10090.75 548
10091.69 587
10092.64 582
10093.59 501
10094.54 567
10095.49 610
10096.44 581
10097.39 545
10098.33 579
10099.28 604
10100.23 590
10101.18 509
10102.13 526
10103.08 549
10104.03 551
10104.98 548
10105.93 560
10106.87 529
10107.82 517
10108.77 530
10109.72 571
10110.67 572
10111.62 617
10112.57 601
10113.52 540
10114.47 572
10115.42 644
10116.37 606
10117.32 582
10118.27 590
10119.22 563
10120.17 566
10121.12 584
10122.07 564
10123.02 573
10123.97 513
10124.92 579
10125.87 558
10126.82 595
10127.77 589
10128.72 607
10129.67 577
10130.62 549
10131.57 566
10132.52 582
10133.47 574
10134.42 575
10135.37 557
10136.32 547
10137.27 574
10138.22 613
10139.17 625
10140.12 596
10141.07 614
10142.02 607
10142.98 596
10143.93 614
10144.88 613
10145.83 626
10146.78 587
10147.73 562
10148.68 575
10149.63 646
10150.58 670
10151.54 664
10152.49 655
10153.44 670
10154.39 660
10155.34 643
10156.29 660
10157.24 610
10158.20 651
10159.15 685
10160.10 700
10161.05 663
10162.00 695
10162.95 704
10163.91 731
10164.86 715
10165.81 748
10166.76 749
10167.71 752
10168.67 699
10169.62 751
10170.57 756
10171.52 735
10172.47 756
10173.43 737
10174.38 773
10175.33 798
10176.28 812
10177.24 763
10178.19 727
10179.14 748
10180.09 857
10181.05 855
10182.00 829
10182.95 870
10183.90 887
10184.86 882
10185.81 854
10186.76 819
10187.72 890
10188.67 938
10189.62 948
10190.58 933
10191.53 946
10192.48 947
10193.43 1003
10194.39 1047
10195.34 961
10196.29 959
10197.25 949
10198.20 1008
10199.16 1011
10200.11 1133
10201.06 1020
10202.02 1086
10202.97 1159
10203.92 1110
10204.88 1071
10205.83 1125
10206.78 1202
10207.74 1273
10208.69 1426
10209.65 1418
10210.60 1377
10211.55 1488
10212.51 1485
10213.46 1284
10214.42 1261
10215.37 1192
10216.33 1097
10217.28 1051
10218.23 1037
10219.19 980
10220.14 980
10221.10 976
10222.05 997
10223.01 870
10223.96 920
10224.92 909
10225.87 911
10226.83 952
10227.78 879
10228.74 886
10229.69 830
10230.65 881
10231.60 843
10232.56 826
10233.51 918
10234.47 878
10235.42 879
10236.38 876
10237.33 923
10238.29 934
10239.24 977
10240.20 1026
10241.15 1059
10242.11 937
10243.06 891
10244.02 846
10244.98 854
10245.93 791
10246.89 809
10247.84 749
10248.80 710
10249.75 771
10250.71 698
10251.67 677
10252.62 656
10253.58 724
10254.53 695
10255.49 696
10256.45 701
10257.40 668
10258.36 692
10259.32 659
10260.27 622
10261.23 663
10262.18 605
10263.14 583
10264.10 631
10265.05 646
10266.01 598
10266.97 674
10267.92 642
10268.88 687
10269.84 644
10270.79 654
10271.75 642
10272.71 583
10273.67 631
10274.62 641
10275.58 723
10276.54 593
10277.49 609
10278.45 613
10279.41 618
10280.37 662
10281.32 638
10282.28 652
10283.24 681
10284.19 619
10285.15 640
10286.11 625
10287.07 649
10288.03 616
10288.98 657
10289.94 602
10290.90 640
10291.86 613
10292.81 616
10293.77 617
10294.73 641
10295.69 633
10296.65 609
10297.60 653
10298.56 634
10299.52 563
10300.48 601
10301.44 586
10302.40 590
10303.35 574
10304.31 534
10305.27 551
10306.23 566
10307.19 543
10308.15 514
10309.10 532
10310.06 533
10311.02 540
10311.98 532
10312.94 547
10313.90 544
10314.86 552
10315.82 552
10316.78 572
10317.73 584
10318.69 588
10319.65 547
10320.61 561
10321.57 588
10322.53 563
10323.49 541
10324.45 554
10325.41 556
10326.37 493
10327.33 538
10328.29 580
10329.25 581
10330.21 524
10331.17 515
10332.13 557
10333.09 615
10334.04 548
10335.00 533
10335.96 573
10336.92 534
10337.88 548
10338.84 557
10339.80 534
10340.76 518
10341.72 513
10342.68 532
10343.65 476
10344.61 498
10345.57 537
10346.53 477
10347.49 488
10348.45 515
10349.41 495
10350.37 545
10351.33 518
10352.29 489
10353.25 533
10354.21 555
10355.17 585
10356.13 532
10357.09 462
10358.05 488
10359.02 512
10359.98 526
10360.94 501
10361.90 454
10362.86 506
10363.82 487
10364.78 527
10365.74 491
10366.70 490
10367.67 527
10368.63 567
10369.59 474
10370.55 506
10371.51 528
10372.47 518
10373.43 512
10374.40 515
10375.36 477
10376.32 500
10377.28 520
10378.24 461
10379.21 407
10380.17 456
10381.13 504
10382.09 505
10383.05 501
10384.02 484
10384.98 494
10385.94 498
10386.90 497
10387.86 447
10388.83 460
10389.79 486
10390.75 544
10391.71 489
10392.68 474
10393.64 485
10394.60 507
10395.56 469
10396.53 493
10397.49 475
10398.45 472
10399.42 461
10400.38 470
10401.34 501
10402.30 458
10403.27 461
10404.23 500
10405.19 434
10406.16 475
10407.12 457
10408.08 455
10409.05 432
10410.01 463
10410.97 478
10411.94 474
10412.90 477
10413.86 461
10414.83 460
10415.79 473
10416.75 476
10417.72 528
10418.68 538
10419.65 503
10420.61 480
10421.57 489
10422.54 515
10423.50 496
10424.46 519
10425.43 472
10426.39 463
10427.36 488
10428.32 446
10429.29 413
10430.25 441
10431.21 446
10432.18 458
10433.14 436
10434.11 425
10435.07 450
10436.04 400
10437.00 449
10437.97 420
10438.93 436
10439.90 414
10440.86 406
10441.82 447
10442.79 481
10443.75 486
10444.72 425
10445.68 479
10446.65 438
10447.61 476
10448.58 418
10449.54 465
10450.51 455
10451.48 402
10452.44 418
10453.41 375
10454.37 431
10455.34 424
10456.30 409
10457.27 370
10458.23 363
10459.20 418
10460.16 428
10461.13 446
10462.10 446
10463.06 416
10464.03 438
10464.99 380
10465.96 443
10466.93 429
10467.89 351
10468.86 404
10469.82 417
10470.79 411
10471.76 398
10472.72 415
10473.69 422
10474.65 354
10475.62 420
10476.59 416
10477.55 433
10478.52 414
10479.49 406
10480.45 419
10481.42 438
10482.39 472
10483.35 462
10484.32 442
10485.29 429
10486.25 401
10487.22 424
10488.19 425
10489.15 396
10490.12 400
10491.09 359
10492.06 407
10493.02 443
10493.99 415
10494.96 369
10495.92 372
10496.89 390
10497.86 377
10498.83 422
10499.79 400
10500.76 386
10501.73 444
10502.70 452
10503.66 463
10504.63 436
10505.60 450
10506.57 433
10507.54 467
10508.50 422
10509.47 424
10510.44 454
10511.41 471
10512.38 426
10513.34 430
10514.31 391
10515.28 434
10516.25 418
10517.22 385
10518.19 406
10519.15 384
10520.12 407
10521.09 433
10522.06 373
10523.03 401
10524.00 415
10524.96 429
10525.93 390
10526.90 382
10527.87 375
10528.84 413
10529.81 399
10530.78 387
10531.75 363
10532.72 341
10533.68 424
10534.65 428
10535.62 386
10536.59 415
10537.56 395
10538.53 405
10539.50 394
10540.47 400
10541.44 397
10542.41 425
10543.38 428
10544.35 445
10545.32 498
10546.29 432
10547.26 468
10548.23 433
10549.20 425
10550.17 437
10551.13 437
10552.10 436
10553.07 437
10554.04 418
10555.01 396
10555.98 461
10556.96 473
10557.93 396
10558.90 397
10559.87 410
10560.84 429
10561.81 422
10562.78 465
10563.75 460
10564.72 476
10565.69 467
10566.66 479
10567.63 435
10568.60 443
10569.57 517
10570.54 496
10571.51 527
10572.48 481
10573.45 457
10574.42 526
10575.40 506
10576.37 494
10577.34 386
10578.31 430
10579.28 420
10580.25 451
10581.22 429
10582.19 419
10583.17 479
10584.14 466
10585.11 462
10586.08 456
10587.05 429
10588.02 429
10588.99 472
10589.97 489
10590.94 459
10591.91 453
10592.88 483
10593.85 499
10594.82 446
10595.80 437
10596.77 447
10597.74 471
10598.71 473
10599.68 440
10600.66 441
10601.63 481
10602.60 479
10603.57 440
10604.55 466
10605.52 412
10606.49 436
10607.46 457
10608.44 496
10609.41 488
10610.38 448
10611.35 446
10612.33 476
10613.30 446
10614.27 477
10615.24 443
10616.22 444
10617.19 452
10618.16 428
10619.14 427
10620.11 422
10621.08 437
10622.05 469
10623.03 448
10624.00 482
10624.97 476
10625.95 480
10626.92 513
10627.89 482
10628.87 391
10629.84 424
10630.81 478
10631.79 511
10632.76 498
10633.74 470
10634.71 450
10635.68 492
10636.66 442
10637.63 542
10638.60 535
10639.58 476
10640.55 586
10641.53 531
10642.50 546
10643.47 607
10644.45 649
10645.42 654
10646.40 584
10647.37 554
10648.35 543
10649.32 558
10650.29 515
10651.27 482
10652.24 464
10653.22 452
10654.19 437
10655.17 475
10656.14 479
10657.12 446
10658.09 462
10659.07 478
10660.04 456
10661.02 440
10661.99 431
10662.97 429
10663.94 432
10664.92 461
10665.89 430
10666.87 461
10667.84 460
10668.82 425
10669.79 436
10670.77 396
10671.74 393
10672.72 458
10673.69 446
10674.67 423
10675.65 422
10676.62 454
10677.60 444
10678.57 420
10679.55 463
10680.52 428
10681.50 431
10682.48 400
10683.45 415
10684.43 454
10685.40 418
10686.38 487
10687.36 420
10688.33 429
10689.31 441
10690.28 399
10691.26 408
10692.24 423
10693.21 438
10694.19 385
10695.17 412
10696.14 408
10697.12 406
10698.10 411
10699.07 462
10700.05 444
10701.03 411
10702.00 402
10702.98 391
10703.96 421
10704.93 391
10705.91 392
10706.89 451
10707.86 471
10708.84 439
10709.82 437
10710.80 460
10711.77 439
10712.75 455
10713.73 469
10714.70 418
10715.68 423
10716.66 417
10717.64 440
10718.61 468
10719.59 458
10720.57 482
10721.55 478
10722.53 429
10723.50 414
10724.48 412
10725.46 446
10726.44 426
10727.41 451
10728.39 410
10729.37 432
10730.35 482
10731.33 455
10732.31 410
10733.28 400
10734.26 448
10735.24 425
10736.22 443
10737.20 467
10738.17 417
10739.15 472
10740.13 432
10741.11 389
10742.09 394
10743.07 404
10744.05 397
10745.03 381
10746.00 377
10746.98 430
10747.96 402
10748.94 404
10749.92 430
10750.90 463
10751.88 481
10752.86 459
10753.84 479
10754.82 440
10755.79 474
10756.77 495
10757.75 460
10758.73 443
10759.71 492
10760.69 487
10761.67 467
10762.65 424
10763.63 448
10764.61 426
10765.59 461
10766.57 461
10767.55 475
10768.53 432
10769.51 432
10770.49 423
10771.47 438
10772.45 435
10773.43 435
10774.41 499
10775.39 487
10776.37 478
10777.35 462
10778.33 436
10779.31 486
10780.29 501
10781.27 543
10782.25 505
10783.23 521
10784.21 486
10785.19 428
10786.17 435
10787.15 478
10788.13 454
10789.12 485
10790.10 539
10791.08 477
10792.06 460
10793.04 505
10794.02 496
10795.00 503
10795.98 429
10796.96 518
10797.94 490
10798.93 460
10799.91 444
10800.89 480
10801.87 478
10802.85 467
10803.83 464
10804.81 520
10805.80 504
10806.78 526
10807.76 455
10808.74 445
10809.72 487
10810.70 510
10811.69 511
10812.67 502
10813.65 493
10814.63 517
10815.61 451
10816.59 454
10817.58 480
10818.56 501
10819.54 495
10820.52 439
10821.51 475
10822.49 504
10823.47 482
10824.45 522
10825.43 509
10826.42 518
10827.40 561
10828.38 546
10829.37 466
10830.35 497
10831.33 536
10832.31 502
10833.30 494
10834.28 510
10835.26 525
10836.24 576
10837.23 577
10838.21 506
10839.19 563
10840.18 546
10841.16 532
10842.14 603
10843.13 544
10844.11 511
10845.09 595
10846.08 565
10847.06 625
10848.04 607
10849.03 557
10850.01 600
10850.99 638
10851.98 566
10852.96 546
10853.94 563
10854.93 585
10855.91 576
10856.90 548
10857.88 508
10858.86 549
10859.85 616
10860.83 658
10861.82 592
10862.80 655
10863.78 647
10864.77 650
10865.75 615
10866.74 620
10867.72 634
10868.71 587
10869.69 621
10870.67 552
10871.66 637
10872.64 633
10873.63 620
10874.61 658
10875.60 689
10876.58 635
10877.57 645
10878.55 614
10879.54 631
10880.52 610
10881.51 646
10882.49 681
10883.48 721
10884.46 653
10885.45 680
10886.43 667
10887.42 664
10888.40 688
10889.39 698
10890.37 722
10891.36 681
10892.34 693
10893.33 711
10894.32 738
10895.30 774
10896.29 743
10897.27 784
10898.26 799
10899.24 697
10900.23 761
10901.22 802
10902.20 764
10903.19 813
10904.17 847
10905.16 802
10906.15 741
10907.13 743
10908.12 786
10909.10 833
10910.09 832
10911.08 847
10912.06 936
10913.05 855
10914.04 879
10915.02 889
10916.01 804
10917.00 897
10917.98 948
10918.97 971
10919.96 970
10920.94 994
10921.93 990
10922.92 964
10923.90 947
10924.89 983
10925.88 973
10926.86 996
10927.85 924
10928.84 959
10929.82 1002
10930.81 982
10931.80 1030
10932.79 977
10933.77 994
10934.76 1049
10935.75 997
10936.74 1034
10937.72 1046
10938.71 1072
10939.70 1069
10940.69 1158
10941.67 1175
10942.66 1170
10943.65 1122
10944.64 1159
10945.63 1203
10946.61 1175
10947.60 1120
10948.59 1148
10949.58 1158
10950.57 1211
10951.55 1265
10952.54 1260
10953.53 1309
10954.52 1355
10955.51 1435
10956.49 1533
10957.48 1613
10958.47 1613
10959.46 1812
10960.45 1872
10961.44 1937
10962.43 1841
10963.41 1882
10964.40 1941
10965.39 1816
10966.38 1855
10967.37 1681
10968.36 1692
10969.35 1604
10970.34 1499
10971.33 1471
10972.31 1428
10973.30 1432
10974.29 1434
10975.28 1412
10976.27 1448
10977.26 1371
10978.25 1379
10979.24 1347
10980.23 1380
10981.22 1415
10982.21 1392
10983.20 1423
10984.19 1375
10985.18 1408
10986.17 1560
10987.16 1438
10988.15 1378
10989.14 1427
10990.13 1506
10991.12 1532
10992.11 1523
10993.10 1518
10994.09 1541
10995.08 1592
10996.07 1652
10997.06 1829
10998.05 2029
10999.04 2192
11000.03 2231
11001.02 2617
11002.01 2883
11003.00 3005
11003.99 3057
11004.98 3056
11005.97 2955
11006.96 2888
11007.95 2468
11008.94 2313
11009.93 2045
11010.92 1917
11011.91 1760
11012.91 1640
11013.90 1529
11014.89 1362
11015.88 1266
11016.87 1291
11017.86 1283
11018.85 1178
11019.84 1253
11020.83 1287
11021.83 1320
11022.82 1254
11023.81 1191
11024.80 1190
11025.79 1153
11026.78 1000
11027.77 1027
11028.77 1069
11029.76 1031
11030.75 1025
11031.74 1083
11032.73 1019
11033.72 1057
11034.72 1127
11035.71 1048
11036.70 1025
11037.69 1013
11038.68 1003
11039.68 996
11040.67 981
11041.66 880
11042.65 955
11043.65 975
11044.64 986
11045.63 970
11046.62 964
11047.62 985
11048.61 929
11049.60 908
11050.59 936
11051.59 898
11052.58 930
11053.57 844
11054.56 852
11055.56 857
11056.55 833
11057.54 843
11058.54 823
11059.53 868
11060.52 855
11061.51 796
11062.51 794
11063.50 854
11064.49 842
11065.49 846
11066.48 855
11067.47 811
11068.47 841
11069.46 817
11070.45 853
11071.45 805
11072.44 811
11073.44 860
11074.43 891
11075.42 899
11076.42 840
11077.41 844
11078.40 905
11079.40 886
11080.39 825
11081.39 845
11082.38 925
11083.37 941
11084.37 892
11085.36 889
11086.36 847
11087.35 852
11088.35 789
11089.34 827
11090.33 784
11091.33 816
11092.32 814
11093.32 823
11094.31 889
11095.31 840
11096.30 847
11097.30 829
11098.29 832
11099.29 850
11100.28 739
11101.28 795
11102.27 786
11103.27 812
11104.26 822
11105.26 717
11106.25 737
11107.25 807
11108.24 809
11109.24 790
11110.23 727
11111.23 749
11112.22 750
11113.22 753
11114.21 830
11115.21 722
11116.20 740
11117.20 759
11118.20 699
11119.19 743
11120.19 761
11121.18 707
11122.18 743
11123.17 742
11124.17 712
11125.17 752
11126.16 830
11127.16 799
11128.15 826
11129.15 808
11130.15 768
11131.14 839
11132.14 848
11133.14 799
11134.13 814
11135.13 732
11136.13 755
11137.12 726
11138.12 662
11139.11 658
11140.11 684
11141.11 707
11142.10 681
11143.10 691
11144.10 754
11145.10 759
11146.09 732
11147.09 682
11148.09 699
11149.08 700
11150.08 663
11151.08 668
11152.07 772
11153.07 706
11154.07 686
11155.07 660
11156.06 605
11157.06 664
11158.06 681
11159.06 624
11160.05 631
11161.05 636
11162.05 703
11163.05 643
11164.04 679
11165.04 688
11166.04 647
11167.04 678
11168.04 655
11169.03 675
11170.03 644
11171.03 691
11172.03 711
11173.03 645
11174.02 651
11175.02 727
11176.02 711
11177.02 706
11178.02 724
11179.02 736
11180.01 643
11181.01 672
11182.01 677
11183.01 738
11184.01 713
11185.01 690
11186.00 627
11187.00 616
11188.00 679
11189.00 636
11190.00 691
11191.00 700
11192.00 718
11193.00 750
11194.00 719
11195.00 750
11195.99 784
11196.99 825
11197.99 771
11198.99 763
11199.99 811
11200.99 761
11201.99 706
11202.99 730
11203.99 696
11204.99 726
11205.99 780
11206.99 717
11207.99 689
11208.99 685
11209.99 720
11210.99 724
11211.99 687
11212.99 685
11213.99 685
11214.99 673
11215.99 736
11216.99 704
11217.99 585
11218.99 598
11219.99 596
11220.99 568
11221.99 606
11222.99 560
11223.99 615
11224.99 569
11225.99 528
11226.99 543
11227.99 587
11228.99 654
11229.99 632
11230.99 624
11231.99 648
11232.99 576
11233.99 580
11235.00 573
11236.00 557
11237.00 554
11238.00 592
11239.00 527
11240.00 495
11241.00 524
11242.00 512
11243.00 517
11244.01 524
11245.01 564
11246.01 620
11247.01 583
11248.01 523
11249.01 560
11250.01 529
11251.02 588
11252.02 561
11253.02 518
11254.02 513
11255.02 528
11256.02 523
11257.03 558
11258.03 492
11259.03 531
11260.03 537
11261.03 533
11262.04 461
11263.04 542
11264.04 571
11265.04 459
11266.05 567
11267.05 571
11268.05 590
11269.05 568
11270.05 567
11271.06 557
11272.06 559
11273.06 545
11274.07 540
11275.07 573
11276.07 556
11277.07 513
11278.08 590
11279.08 636
11280.08 599
11281.08 591
11282.09 575
11283.09 586
11284.09 585
11285.10 592
11286.10 556
11287.10 562
11288.11 550
11289.11 499
11290.11 512
11291.12 521
11292.12 504
11293.12 578
11294.13 485
11295.13 534
11296.13 541
11297.14 495
11298.14 562
11299.15 544
11300.15 561
11301.15 509
11302.16 533
11303.16 582
11304.16 636
11305.17 512
11306.17 507
11307.18 498
11308.18 507
11309.19 513
11310.19 498
11311.19 566
11312.20 572
11313.20 562
11314.21 587
11315.21 614
11316.22 626
11317.22 616
11318.23 638
11319.23 688
11320.23 606
11321.24 598
11322.24 620
11323.25 524
11324.25 558
11325.26 558
11326.26 552
11327.27 453
11328.27 478
11329.28 502
11330.28 487
11331.29 493
11332.29 480
11333.30 523
11334.30 509
11335.31 482
11336.32 447
11337.32 469
11338.33 514
11339.33 514
11340.34 569
11341.34 511
11342.35 479
11343.35 478
11344.36 471
11345.37 471
11346.37 450
11347.38 458
11348.38 493
11349.39 495
11350.40 507
11351.40 456
11352.41 460
11353.41 459
11354.42 496
11355.43 487
11356.43 541
11357.44 512
11358.45 471
11359.45 501
11360.46 445
11361.46 483
11362.47 495
11363.48 496
11364.48 454
11365.49 498
11366.50 457
11367.51 460
11368.51 499
11369.52 514
11370.53 494
11371.53 472
11372.54 503
11373.55 507
11374.55 489
11375.56 476
11376.57 453
11377.58 444
11378.58 420
11379.59 437
11380.60 451
11381.60 468
11382.61 479
11383.62 392
11384.63 440
11385.63 454
11386.64 489
11387.65 512
11388.66 497
11389.67 417
11390.67 456
11391.68 454
11392.69 461
11393.70 431
11394.71 415
11395.71 473
11396.72 468
11397.73 429
11398.74 412
11399.75 467
11400.75 491
11401.76 507
11402.77 488
11403.78 473
11404.79 532
11405.80 536
11406.80 471
11407.81 470
11408.82 448
11409.83 435
11410.84 443
11411.85 466
11412.86 460
11413.87 432
11414.87 430
11415.88 447
11416.89 466
11417.90 450
11418.91 447
11419.92 405
11420.93 400
11421.94 429
11422.95 449
11423.96 365
11424.97 424
11425.98 417
11426.98 420
11427.99 391
11429.00 430
11430.01 435
11431.02 460
11432.03 481
11433.04 428
11434.05 451
11435.06 409
11436.07 441
11437.08 426
11438.09 420
11439.10 423
11440.11 463
11441.12 451
11442.13 375
11443.14 426
11444.15 415
11445.16 436
11446.17 436
11447.18 425
11448.19 453
11449.20 433
11450.21 387
11451.22 407
11452.23 435
11453.25 444
11454.26 430
11455.27 437
11456.28 387
11457.29 436
11458.30 443
11459.31 444
11460.32 436
11461.33 422
11462.34 413
11463.35 417
11464.36 446
11465.38 434
11466.39 410
11467.40 429
11468.41 426
11469.42 400
11470.43 413
11471.44 446
11472.46 411
11473.47 422
11474.48 418
11475.49 358
11476.50 415
11477.51 407
11478.52 442
11479.54 452
11480.55 360
11481.56 359
11482.57 358
11483.58 365
11484.60 404
11485.61 403
11486.62 397
11487.63 409
11488.64 406
11489.66 371
11490.67 366
11491.68 396
11492.69 403
11493.71 397
11494.72 403
11495.73 430
11496.74 413
11497.76 390
11498.77 409
11499.78 381
11500.79 436
11501.81 439
11502.82 402
11503.83 444
11504.84 416
11505.86 405
11506.87 369
11507.88 335
11508.90 322
11509.91 402
11510.92 416
11511.94 364
11512.95 377
11513.96 376
11514.98 367
11515.99 427
11517.00 331
11518.02 361
11519.03 372
11520.04 374
11521.06 386
11522.07 361
11523.08 355
11524.10 350
11525.11 387
11526.13 406
11527.14 373
11528.15 399
11529.17 436
11530.18 381
11531.20 354
11532.21 353
11533.22 349
11534.24 363
11535.25 333
11536.27 366
11537.28 371
11538.29 445
11539.31 434
11540.32 378
11541.34 399
11542.35 408
11543.37 409
11544.38 367
11545.40 347
11546.41 352
11547.43 378
11548.44 386
11549.46 361
11550.47 392
11551.49 381
11552.50 403
11553.52 428
11554.53 421
11555.55 397
11556.56 344
11557.58 381
11558.59 377
11559.61 359
11560.62 403
11561.64 363
11562.65 357
11563.67 379
11564.68 397
11565.70 376
11566.71 357
11567.73 394
11568.75 366
11569.76 360
11570.78 353
11571.79 348
11572.81 390
11573.83 458
11574.84 391
11575.86 398
11576.87 392
11577.89 383
11578.91 379
11579.92 415
11580.94 420
11581.95 401
11582.97 341
11583.99 383
11585.00 362
11586.02 416
11587.04 396
11588.05 431
11589.07 442
11590.09 393
11591.10 403
11592.12 426
11593.14 419
11594.15 414
11595.17 422
11596.19 464
11597.20 425
11598.22 388
11599.24 434
11600.25 491
11601.27 422
11602.29 468
11603.31 508
11604.32 534
11605.34 581
11606.36 566
11607.38 515
11608.39 497
11609.41 530
11610.43 521
11611.45 481
11612.46 460
11613.48 477
11614.50 464
11615.52 436
11616.53 449
11617.55 446
11618.57 418
11619.59 373
11620.61 382
11621.62 370
11622.64 379
11623.66 374
11624.68 390
11625.70 352
11626.71 391
11627.73 382
11628.75 399
11629.77 389
11630.79 399
11631.81 334
11632.82 375
11633.84 383
11634.86 379
11635.88 367
11636.90 384
11637.92 359
11638.94 376
11639.96 405
11640.97 392
11641.99 415
11643.01 433
11644.03 373
11645.05 366
11646.07 363
11647.09 370
11648.11 404
11649.13 402
11650.15 388
11651.17 371
11652.18 362
11653.20 342
11654.22 410
11655.24 367
11656.26 360
11657.28 368
11658.30 315
11659.32 345
11660.34 337
11661.36 352
11662.38 371
11663.40 355
11664.42 395
11665.44 336
11666.46 381
11667.48 395
11668.50 340
11669.52 401
11670.54 400
11671.56 364
11672.58 331
11673.60 362
11674.62 395
11675.64 360
11676.66 341
11677.68 371
11678.70 366
11679.72 352
11680.74 370
11681.77 373
11682.79 368
11683.81 361
11684.83 341
11685.85 323
11686.87 403
11687.89 385
11688.91 362
11689.93 345
11690.95 375
11691.97 371
11693.00 342
11694.02 371
11695.04 353
11696.06 331
11697.08 364
11698.10 395
11699.12 379
11700.14 316
11701.17 340
11702.19 375
11703.21 382
11704.23 357
11705.25 386
11706.27 341
11707.30 385
11708.32 355
11709.34 353
11710.36 366
11711.38 377
11712.41 370
11713.43 345
11714.45 348
11715.47 402
11716.49 356
11717.52 390
11718.54 403
11719.56 422
11720.58 403
11721.61 376
11722.63 375
11723.65 364
11724.67 317
11725.70 343
11726.72 353
11727.74 338
11728.76 374
11729.79 406
11730.81 394
11731.83 332
11732.86 341
11733.88 404
11734.90 363
11735.92 317
11736.95 398
11737.97 345
11738.99 354
11740.02 393
11741.04 406
11742.06 430
11743.09 430
11744.11 462
11745.13 406
11746.16 404
11747.18 394
11748.20 366
11749.23 385
11750.25 397
11751.27 409
11752.30 394
11753.32 355
11754.35 404
11755.37 401
11756.39 362
11757.42 357
11758.44 367
11759.47 397
11760.49 383
11761.51 398
11762.54 387
11763.56 367
11764.59 394
11765.61 370
11766.64 409
11767.66 394
11768.68 383
11769.71 366
11770.73 360
11771.76 363
11772.78 398
11773.81 398
11774.83 381
11775.86 375
11776.88 388
11777.91 367
11778.93 371
11779.96 377
11780.98 407
11782.01 383
11783.03 371
11784.06 426
11785.08 391
11786.11 388
11787.13 382
11788.16 390
11789.18 384
11790.21 424
11791.23 373
11792.26 437
11793.28 374
11794.31 414
11795.34 437
11796.36 420
11797.39 401
11798.41 403
11799.44 373
11800.46 419
11801.49 369
11802.52 400
11803.54 434
11804.57 374
11805.59 407
11806.62 452
11807.65 456
11808.67 434
11809.70 431
11810.73 427
11811.75 476
11812.78 446
11813.80 406
11814.83 430
11815.86 428
11816.88 458
11817.91 429
11818.94 390
11819.96 434
11820.99 436
11822.02 421
11823.04 446
11824.07 472
11825.10 453
11826.13 453
11827.15 419
11828.18 433
11829.21 427
11830.23 505
11831.26 525
11832.29 471
11833.32 501
11834.34 495
11835.37 455
11836.40 418
11837.42 471
11838.45 458
11839.48 459
11840.51 453
11841.54 498
11842.56 516
11843.59 524
11844.62 472
11845.65 445
11846.67 430
11847.70 490
11848.73 505
11849.76 491
11850.79 473
11851.81 517
11852.84 506
11853.87 510
11854.90 524
11855.93 520
11856.95 494
11857.98 566
11859.01 547
11860.04 500
11861.07 529
11862.10 558
11863.13 591
11864.15 583
11865.18 585
11866.21 520
11867.24 519
11868.27 553
11869.30 569
11870.33 524
11871.36 598
11872.38 694
11873.41 630
11874.44 613
11875.47 611
11876.50 560
11877.53 552
11878.56 601
11879.59 600
11880.62 582
11881.65 644
11882.68 625
11883.71 636
11884.74 713
11885.77 678
11886.80 660
11887.82 688
11888.85 665
11889.88 673
11890.91 727
11891.94 780
11892.97 724
11894.00 704
11895.03 725
11896.06 778
11897.09 708
11898.12 679
11899.15 772
11900.18 735
11901.21 805
11902.24 849
11903.27 855
11904.31 891
11905.34 925
11906.37 939
11907.40 940
11908.43 942
11909.46 867
11910.49 853
11911.52 862
11912.55 809
11913.58 858
11914.61 808
11915.64 789
11916.67 829
11917.70 841
11918.73 854
11919.77 905
11920.80 962
11921.83 847
11922.86 825
11923.89 871
11924.92 834
11925.95 868
11926.98 818
11928.02 816
11929.05 873
11930.08 926
11931.11 1129
11932.14 1086
11933.17 1158
11934.21 1211
11935.24 1291
11936.27 1234
11937.30 1137
11938.33 1181
11939.36 1171
11940.40 1037
11941.43 1019
11942.46 942
11943.49 910
11944.52 856
11945.56 841
11946.59 786
11947.62 759
11948.65 722
11949.69 731
11950.72 753
11951.75 711
11952.78 679
11953.82 681
11954.85 695
11955.88 686
11956.91 670
11957.95 623
11958.98 645
11960.01 646
11961.04 619
11962.08 712
11963.11 663
11964.14 656
11965.18 626
11966.21 620
11967.24 683
11968.27 685
11969.31 634
11970.34 636
11971.37 624
11972.41 640
11973.44 679
11974.47 714
11975.51 694
11976.54 619
11977.58 602
11978.61 684
11979.64 640
11980.68 624
11981.71 630
11982.74 639
11983.78 668
11984.81 618
11985.85 615
11986.88 622
11987.91 649
11988.95 653
11989.98 556
11991.02 592
11992.05 596
11993.08 654
11994.12 679
11995.15 648
11996.19 663
11997.22 662
11998.26 624
11999.29 583
12000.32 633
12001.36 622
12002.39 638
12003.43 621
12004.46 630
12005.50 641
12006.53 640
12007.57 690
12008.60 710
12009.64 643
12010.67 676
12011.71 697
12012.74 687
12013.78 680
12014.81 674
12015.85 715
12016.88 705
12017.92 690
12018.95 727
12019.99 761
12021.02 778
12022.06 792
12023.10 757
12024.13 782
12025.17 815
12026.20 822
12027.24 753
12028.27 786
12029.31 789
12030.34 746
12031.38 720
12032.42 696
12033.45 719
12034.49 700
12035.52 745
12036.56 708
12037.60 715
12038.63 787
12039.67 709
12040.71 696
12041.74 717
12042.78 681
12043.81 641
12044.85 676
12045.89 639
12046.92 620
12047.96 688
12049.00 694
12050.03 692
12051.07 650
12052.11 642
12053.14 626
12054.18 644
12055.22 615
12056.25 679
12057.29 677
12058.33 710
12059.37 685
12060.40 671
12061.44 660
12062.48 634
12063.51 657
12064.55 681
12065.59 658
12066.63 647
12067.66 688
12068.70 626
12069.74 594
12070.78 642
12071.81 661
12072.85 658
12073.89 628
12074.93 711
12075.97 710
12077.00 655
12078.04 676
12079.08 630
12080.12 667
12081.15 640
12082.19 695
12083.23 701
12084.27 653
12085.31 658
12086.35 665
12087.38 635
12088.42 640
12089.46 650
12090.50 704
12091.54 661
12092.58 703
12093.61 711
12094.65 679
12095.69 676
12096.73 717
12097.77 702
12098.81 729
12099.85 750
12100.89 741
12101.92 772
12102.96 767
12104.00 769
12105.04 792
12106.08 805
12107.12 784
12108.16 816
12109.20 815
12110.24 801
12111.28 783
12112.32 811
12113.36 749
12114.39 736
12115.43 684
12116.47 592
12117.51 639
12118.55 633
12119.59 629
12120.63 571
12121.67 574
12122.71 564
12123.75 571
12124.79 553
12125.83 526
12126.87 508
12127.91 505
12128.95 530
12129.99 551
12131.03 535
12132.07 532
12133.11 574
12134.15 554
12135.19 522
12136.23 521
12137.27 522
12138.31 540
12139.35 548
12140.40 517
12141.44 519
12142.48 503
12143.52 448
12144.56 502
12145.60 495
12146.64 463
12147.68 487
12148.72 449
12149.76 461
12150.80 442
12151.84 410
12152.89 432
12153.93 470
12154.97 504
12156.01 467
12157.05 470
12158.09 482
12159.13 491
12160.17 489
12161.22 474
12162.26 481
12163.30 492
12164.34 479
12165.38 513
12166.42 507
12167.47 488
12168.51 494
12169.55 531
12170.59 542
12171.63 482
12172.67 442
12173.72 438
12174.76 433
12175.80 449
12176.84 440
12177.89 489
12178.93 485
12179.97 483
12181.01 474
12182.05 461
12183.10 506
12184.14 521
12185.18 480
12186.22 455
12187.27 508
12188.31 478
12189.35 482
12190.39 485
12191.44 514
12192.48 490
12193.52 502
12194.57 486
12195.61 521
12196.65 510
12197.69 483
12198.74 522
12199.78 492
12200.82 450
12201.87 422
12202.91 516
12203.95 482
12205.00 466
12206.04 449
12207.08 492
12208.13 477
12209.17 416
12210.21 432
12211.26 482
12212.30 482
12213.35 494
12214.39 448
12215.43 451
12216.48 414
12217.52 450
12218.56 487
12219.61 462
12220.65 450
12221.70 487
12222.74 514
12223.78 451
12224.83 441
12225.87 436
12226.92 430
12227.96 452
12229.01 464
12230.05 439
12231.10 458
12232.14 466
12233.18 472
12234.23 437
12235.27 472
12236.32 490
12237.36 478
12238.41 456
12239.45 509
12240.50 475
12241.54 451
12242.59 446
12243.63 482
12244.68 461
12245.72 433
12246.77 485
12247.81 431
12248.86 381
12249.90 426
12250.95 457
12251.99 399
12253.04 385
12254.08 422
12255.13 434
12256.18 379
12257.22 384
12258.27 439
12259.31 426
12260.36 419
12261.40 485
12262.45 450
12263.50 412
12264.54 435
12265.59 429
12266.63 370
12267.68 387
12268.73 412
12269.77 392
12270.82 358
12271.86 414
12272.91 419
12273.96 435
12275.00 413
12276.05 414
12277.10 386
12278.14 404
12279.19 474
12280.23 479
12281.28 435
12282.33 432
12283.37 434
12284.42 441
12285.47 449
12286.52 425
12287.56 504
12288.61 462
12289.66 403
12290.70 408
12291.75 373
12292.80 384
12293.84 390
12294.89 432
12295.94 396
12296.99 408
12298.03 425
12299.08 400
12300.13 359
12301.18 388
12302.22 412
12303.27 398
12304.32 420
12305.37 380
12306.41 410
12307.46 377
12308.51 327
12309.56 408
12310.60 390
12311.65 364
12312.70 401
12313.75 395
12314.80 432
12315.84 441
12316.89 419
12317.94 396
12318.99 404
12320.04 425
12321.09 419
12322.13 382
12323.18 399
12324.23 411
12325.28 393
12326.33 423
12327.38 416
12328.42 425
12329.47 395
12330.52 386
12331.57 397
12332.62 434
12333.67 432
12334.72 364
12335.77 388
12336.82 431
12337.86 360
12338.91 403
12339.96 426
12341.01 399
12342.06 388
12343.11 418
12344.16 385
12345.21 407
12346.26 401
12347.31 398
12348.36 438
12349.41 412
12350.46 425
12351.51 389
12352.56 376
12353.60 402
12354.65 431
12355.70 409
12356.75 410
12357.80 433
12358.85 447
12359.90 422
12360.95 437
12362.00 413
12363.05 413
12364.10 394
12365.15 398
12366.20 394
12367.25 362
12368.31 390
12369.36 406
12370.41 402
12371.46 418
12372.51 435
12373.56 460
12374.61 400
12375.66 410
12376.71 425
12377.76 439
12378.81 437
12379.86 403
12380.91 430
12381.96 443
12383.01 498
12384.07 454
12385.12 381
12386.17 428
12387.22 416
12388.27 388
12389.32 439
12390.37 450
12391.42 474
12392.47 438
12393.53 476
12394.58 452
12395.63 415
12396.68 445
12397.73 423
12398.78 410
12399.84 448
12400.89 449
12401.94 428
12402.99 445
12404.04 450
12405.09 451
12406.15 448
12407.20 451
12408.25 439
12409.30 426
12410.35 438
12411.41 529
12412.46 488
12413.51 483
12414.56 450
12415.62 475
12416.67 453
12417.72 486
12418.77 545
12419.83 485
12420.88 474
12421.93 478
12422.98 525
12424.04 451
12425.09 481
12426.14 473
12427.19 501
12428.25 570
12429.30 521
12430.35 502
12431.41 528
12432.46 539
12433.51 567
12434.57 507
12435.62 490
12436.67 534
12437.72 557
12438.78 583
12439.83 542
12440.88 553
12441.94 488
12442.99 556
12444.05 656
12445.10 531
12446.15 525
12447.21 448
12448.26 511
12449.31 506
12450.37 518
12451.42 534
12452.48 556
12453.53 546
12454.58 513
12455.64 553
12456.69 511
12457.75 552
12458.80 564
12459.85 521
12460.91 578
12461.96 607
12463.02 574
12464.07 678
12465.13 592
12466.18 646
12467.23 639
12468.29 651
12469.34 680
12470.40 644
12471.45 728
12472.51 717
12473.56 780
12474.62 885
12475.67 987
12476.73 1174
12477.78 1236
12478.84 1339
12479.89 1454
12480.95 1459
12482.00 1492
12483.06 1465
12484.11 1412
12485.17 1314
12486.22 1289
12487.28 1202
12488.33 1070
12489.39 973
12490.45 861
12491.50 790
12492.56 739
12493.61 689
12494.67 666
12495.72 679
12496.78 688
12497.84 589
12498.89 545
12499.95 585
12501.00 600
12502.06 580
12503.11 611
12504.17 593
12505.23 555
12506.28 546
12507.34 598
12508.40 565
12509.45 509
12510.51 518
12511.56 558
12512.62 548
12513.68 550
12514.73 555
12515.79 576
12516.85 568
12517.90 505
12518.96 564
12520.02 553
12521.07 525
12522.13 548
12523.19 519
12524.24 479
12525.30 516
12526.36 504
12527.42 454
12528.47 488
12529.53 471
12530.59 478
12531.64 480
12532.70 509
12533.76 460
12534.82 470
12535.87 483
12536.93 432
12537.99 441
12539.05 496
12540.10 570
12541.16 467
12542.22 470
12543.28 486
12544.34 450
12545.39 454
12546.45 478
12547.51 489
12548.57 478
12549.62 465
12550.68 466
12551.74 470
12552.80 480
12553.86 468
12554.92 471
12555.97 506
12557.03 556
12558.09 548
12559.15 556
12560.21 548
12561.27 586
12562.32 581
12563.38 543
12564.44 526
12565.50 526
12566.56 540
12567.62 579
12568.68 502
12569.74 482
12570.79 515
12571.85 525
12572.91 536
12573.97 523
12575.03 471
12576.09 533
12577.15 485
12578.21 501
12579.27 478
12580.33 491
12581.39 503
12582.45 527
12583.50 557
12584.56 476
12585.62 458
12586.68 520
12587.74 457
12588.80 447
12589.86 440
12590.92 463
12591.98 489
12593.04 518
12594.10 448
12595.16 452
12596.22 453
12597.28 522
12598.34 464
12599.40 463
12600.46 474
12601.52 487
12602.58 500
12603.64 495
12604.70 504
12605.76 429
12606.82 453
12607.88 481
12608.94 489
12610.01 462
12611.07 468
12612.13 464
12613.19 475
12614.25 450
12615.31 501
12616.37 464
12617.43 500
12618.49 475
12619.55 476
12620.61 512
12621.67 496
12622.74 491
12623.80 482
12624.86 509
12625.92 563
12626.98 536
12628.04 504
12629.10 505
12630.16 470
12631.23 489
12632.29 499
12633.35 458
12634.41 427
12635.47 473
12636.53 430
12637.60 396
12638.66 410
12639.72 453
12640.78 455
12641.84 417
12642.90 425
12643.97 423
12645.03 427
12646.09 390
12647.15 409
12648.22 397
12649.28 437
12650.34 427
12651.40 411
12652.46 405
12653.53 458
12654.59 433
12655.65 404
12656.71 419
12657.78 408
12658.84 424
12659.90 382
12660.96 410
12662.03 421
12663.09 414
12664.15 451
12665.22 451
12666.28 442
12667.34 428
12668.41 376
12669.47 362
12670.53 398
12671.59 381
12672.66 389
12673.72 374
12674.78 391
12675.85 422
12676.91 352
12677.97 381
12679.04 423
12680.10 392
12681.16 389
12682.23 394
12683.29 395
12684.36 359
12685.42 375
12686.48 367
12687.55 370
12688.61 395
12689.67 410
12690.74 400
12691.80 412
12692.87 443
12693.93 404
12695.00 408
12696.06 374
12697.12 391
12698.19 423
12699.25 468
12700.32 406
12701.38 395
12702.45 372
12703.51 408
12704.57 403
12705.64 435
12706.70 439
12707.77 468
12708.83 437
12709.90 387
12710.96 388
12712.03 432
12713.09 447
12714.16 461
12715.22 407
12716.29 436
12717.35 442
12718.42 413
12719.48 434
12720.55 488
12721.61 432
12722.68 381
12723.74 423
12724.81 428
12725.87 441
12726.94 445
12728.01 465
12729.07 442
12730.14 434
12731.20 410
12732.27 475
12733.33 404
12734.40 399
12735.47 454
12736.53 462
12737.60 466
12738.66 464
12739.73 466
12740.80 451
12741.86 462
12742.93 474
12743.99 445
12745.06 383
12746.13 423
12747.19 422
12748.26 442
12749.33 473
12750.39 416
12751.46 420
12752.53 445
12753.59 439
12754.66 376
12755.73 390
12756.79 407
12757.86 410
12758.93 401
12759.99 376
12761.06 377
12762.13 405
12763.19 390
12764.26 440
12765.33 404
12766.39 422
12767.46 385
12768.53 413
12769.60 461
12770.66 446
12771.73 390
12772.80 409
12773.87 398
12774.93 407
12776.00 384
12777.07 367
12778.14 379
12779.20 420
12780.27 405
12781.34 404
12782.41 371
12783.47 392
12784.54 370
12785.61 401
12786.68 437
12787.75 418
12788.81 396
12789.88 392
12790.95 387
12792.02 378
12793.09 318
12794.16 369
12795.22 384
12796.29 428
12797.36 376
12798.43 359
12799.50 383
12800.57 401
12801.64 399
12802.70 414
12803.77 453
12804.84 384
12805.91 366
12806.98 407
12808.05 403
12809.12 421
12810.19 393
12811.25 442
12812.32 386
12813.39 401
12814.46 434
12815.53 432
12816.60 467
12817.67 438
12818.74 431
12819.81 428
12820.88 415
12821.95 431
12823.02 439
12824.09 471
12825.16 450
12826.23 409
12827.30 413
12828.36 398
12829.43 413
12830.50 420
12831.57 374
12832.64 375
12833.71 401
12834.78 426
12835.85 419
12836.92 383
12837.99 365
12839.06 389
12840.13 387
12841.21 373
12842.28 379
12843.35 375
12844.42 404
12845.49 371
12846.56 419
12847.63 363
12848.70 363
12849.77 366
12850.84 342
12851.91 329
12852.98 336
12854.05 296
12855.12 367
12856.19 354
12857.26 343
12858.34 376
12859.41 350
12860.48 373
12861.55 351
12862.62 325
12863.69 335
12864.76 348
12865.83 345
12866.91 347
12867.98 358
12869.05 400
12870.12 383
12871.19 382
12872.26 379
12873.33 346
12874.41 333
12875.48 368
12876.55 355
12877.62 336
12878.69 318
12879.76 338
12880.84 373
12881.91 345
12882.98 332
12884.05 351
12885.12 337
12886.20 364
12887.27 372
12888.34 372
12889.41 348
12890.49 367
12891.56 320
12892.63 353
12893.70 348
12894.78 351
12895.85 397
12896.92 361
12897.99 305
12899.07 342
12900.14 387
12901.21 322
12902.28 322
12903.36 356
12904.43 360
12905.50 384
12906.58 347
12907.65 316
12908.72 273
12909.80 318
12910.87 321
12911.94 354
12913.02 337
12914.09 347
12915.16 344
12916.24 315
12917.31 311
12918.38 298
12919.46 340
12920.53 333
12921.60 335
12922.68 334
12923.75 333
12924.82 334
12925.90 323
12926.97 293
12928.05 327
12929.12 317
12930.19 322
12931.27 299
12932.34 333
12933.42 324
12934.49 314
12935.56 349
12936.64 347
12937.71 351
12938.79 352
12939.86 316
12940.94 299
12942.01 322
12943.08 349
12944.16 343
12945.23 316
12946.31 313
12947.38 320
12948.46 310
12949.53 330
12950.61 313
12951.68 273
12952.76 343
12953.83 350
12954.91 346
12955.98 293
12957.06 347
12958.13 305
12959.21 328
12960.28 355
12961.36 325
12962.43 354
12963.51 331
12964.58 340
12965.66 342
12966.74 318
12967.81 310
12968.89 321
12969.96 326
12971.04 301
12972.11 319
12973.19 332
12974.27 275
12975.34 261
12976.42 260
12977.49 351
12978.57 324
12979.65 290
12980.72 304
12981.80 311
12982.87 352
12983.95 329
12985.03 334
12986.10 282
12987.18 303
12988.26 346
12989.33 297
12990.41 316
12991.48 367
12992.56 303
12993.64 327
12994.71 349
12995.79 331
12996.87 323
12997.94 329
12999.02 343
13000.10 358
13001.18 344
13002.25 318
13003.33 317
13004.41 325
13005.48 330
13006.56 287
13007.64 309
13008.72 313
13009.79 306
13010.87 305
13011.95 304
13013.02 301
13014.10 314
13015.18 347
13016.26 349
13017.33 316
13018.41 329
13019.49 329
13020.57 310
13021.65 291
13022.72 365
13023.80 297
13024.88 305
13025.96 318
13027.04 306
13028.11 299
13029.19 270
13030.27 320
13031.35 317
13032.43 344
13033.50 340
13034.58 353
13035.66 339
13036.74 312
13037.82 302
13038.90 289
13039.98 347
13041.05 359
13042.13 307
13043.21 318
13044.29 325
13045.37 303
13046.45 319
13047.53 311
13048.61 299
13049.68 293
13050.76 308
13051.84 318
13052.92 310
13054.00 304
13055.08 302
13056.16 277
13057.24 307
13058.32 324
13059.40 279
13060.48 306
13061.56 313
13062.64 335
13063.71 335
13064.79 323
13065.87 335
13066.95 326
13068.03 294
13069.11 289
13070.19 264
13071.27 342
13072.35 318
13073.43 301
13074.51 290
13075.59 339
13076.67 302
13077.75 325
13078.83 305
13079.91 311
13080.99 345
13082.07 299
13083.15 345
13084.23 331
13085.31 304
13086.40 291
13087.48 318
13088.56 302
13089.64 280
13090.72 327
13091.80 316
13092.88 310
13093.96 279
13095.04 346
13096.12 297
13097.20 318
13098.28 324
13099.36 284
13100.45 350
13101.53 345
13102.61 332
13103.69 320
13104.77 290
13105.85 297
13106.93 314
13108.01 292
13109.10 316
13110.18 307
13111.26 320
13112.34 334
13113.42 321
13114.50 286
13115.58 307
13116.67 304
13117.75 271
13118.83 330
13119.91 338
13120.99 360
13122.08 308
13123.16 302
13124.24 278
13125.32 263
13126.40 321
13127.49 315
13128.57 318
13129.65 315
13130.73 331
13131.82 332
13132.90 313
13133.98 330
13135.06 331
13136.15 299
13137.23 270
13138.31 293
13139.39 306
13140.48 302
13141.56 311
13142.64 318
13143.72 335
13144.81 317
13145.89 336
13146.97 370
13148.06 339
13149.14 338
13150.22 316
13151.31 337
13152.39 333
13153.47 330
13154.56 343
13155.64 296
13156.72 340
13157.81 304
13158.89 292
13159.97 319
13161.06 341
13162.14 334
13163.22 345
13164.31 320
13165.39 335
13166.47 315
13167.56 328
13168.64 350
13169.73 337
13170.81 289
13171.89 368
13172.98 357
13174.06 367
13175.15 356
13176.23 342
13177.31 372
13178.40 333
13179.48 345
13180.57 359
13181.65 355
13182.74 405
13183.82 354
13184.91 368
13185.99 373
13187.07 376
13188.16 379
13189.24 388
13190.33 379
13191.41 358
13192.50 369
13193.58 385
13194.67 344
13195.75 343
13196.84 341
13197.92 368
13199.01 388
13200.09 365
13201.18 337
13202.26 364
13203.35 390
13204.44 362
13205.52 398
13206.61 352
13207.69 376
13208.78 393
13209.86 364
13210.95 387
13212.03 337
13213.12 343
13214.21 370
13215.29 390
13216.38 395
13217.46 382
13218.55 386
13219.63 414
13220.72 359
13221.81 351
13222.89 409
13223.98 403
13225.07 364
13226.15 375
13227.24 404
13228.32 399
13229.41 372
13230.50 371
13231.58 359
13232.67 398
13233.76 393
13234.84 409
13235.93 413
13237.02 397
13238.10 392
13239.19 389
13240.28 380
13241.36 394
13242.45 445
13243.54 427
13244.62 379
13245.71 378
13246.80 426
13247.89 403
13248.97 418
13250.06 415
13251.15 404
13252.23 405
13253.32 427
13254.41 423
13255.50 449
13256.58 431
13257.67 436
13258.76 399
13259.85 443
13260.94 452
13262.02 417
13263.11 423
13264.20 472
13265.29 387
13266.37 456
13267.46 484
13268.55 435
13269.64 422
13270.73 518
13271.81 480
13272.90 455
13273.99 465
13275.08 445
13276.17 454
13277.26 496
13278.34 472
13279.43 460
13280.52 438
13281.61 452
13282.70 473
13283.79 478
13284.88 451
13285.96 466
13287.05 463
13288.14 469
13289.23 496
13290.32 529
13291.41 478
13292.50 464
13293.59 491
13294.68 502
13295.76 474
13296.85 525
13297.94 544
13299.03 514
13300.12 502
13301.21 517
13302.30 518
13303.39 478
13304.48 452
13305.57 511
13306.66 560
13307.75 558
13308.84 567
13309.93 590
13311.02 593
13312.11 533
13313.20 570
13314.29 631
13315.38 619
13316.47 642
13317.56 645
13318.65 593
13319.74 625
13320.83 565
13321.92 594
13323.01 541
13324.10 565
13325.19 589
13326.28 538
13327.37 585
13328.46 559
13329.55 555
13330.64 608
13331.73 560
13332.82 610
13333.91 535
13335.00 584
13336.09 570
13337.18 575
13338.27 578
13339.37 576
13340.46 615
13341.55 605
13342.64 576
13343.73 566
13344.82 545
13345.91 633
13347.00 573
13348.09 572
13349.19 598
13350.28 582
13351.37 613
13352.46 653
13353.55 616
13354.64 616
13355.73 604
13356.83 602
13357.92 631
13359.01 584
13360.10 634
13361.19 636
13362.28 634
13363.38 741
13364.47 717
13365.56 639
13366.65 670
13367.74 710
13368.84 700
13369.93 712
13371.02 706
13372.11 732
13373.21 738
13374.30 708
13375.39 760
13376.48 676
13377.58 651
13378.67 640
13379.76 655
13380.85 593
13381.95 607
13383.04 575
13384.13 595
13385.22 597
13386.32 622
13387.41 624
13388.50 601
13389.60 575
13390.69 579
13391.78 581
13392.87 551
13393.97 561
13395.06 580
13396.15 589
13397.25 587
13398.34 515
13399.43 539
13400.53 546
13401.62 545
13402.71 591
13403.81 551
13404.90 496
13406.00 559
13407.09 574
13408.18 522
13409.28 552
13410.37 550
13411.46 526
13412.56 543
13413.65 527
13414.75 501
13415.84 570
13416.93 603
13418.03 513
13419.12 495
13420.22 558
13421.31 549
13422.41 471
13423.50 506
13424.59 604
13425.69 630
13426.78 600
13427.88 563
13428.97 545
13430.07 550
13431.16 546
13432.26 549
13433.35 542
13434.45 562
13435.54 597
13436.64 589
13437.73 606
13438.82 579
13439.92 525
13441.02 566
13442.11 582
13443.21 579
13444.30 587
13445.40 560
13446.49 557
13447.59 622
13448.68 610
13449.78 600
13450.87 597
13451.97 640
13453.06 668
13454.16 618
13455.25 616
13456.35 677
13457.45 647
13458.54 663
13459.64 666
13460.73 677
13461.83 616
13462.93 621
13464.02 651
13465.12 668
13466.21 710
13467.31 677
13468.41 656
13469.50 693
13470.60 712
13471.70 691
13472.79 765
13473.89 708
13474.98 699
13476.08 649
13477.18 718
13478.27 714
13479.37 677
13480.47 670
13481.56 713
13482.66 694
13483.76 665
13484.85 695
13485.95 711
13487.05 663
13488.15 703
13489.24 680
13490.34 729
13491.44 713
13492.53 722
13493.63 722
13494.73 739
13495.83 771
13496.92 807
13498.02 828
13499.12 823
13500.22 815
13501.31 941
13502.41 861
13503.51 825
13504.61 900
13505.70 875
13506.80 941
13507.90 886
13509.00 935
13510.09 899
13511.19 826
13512.29 827
13513.39 823
13514.49 818
13515.58 739
13516.68 703
13517.78 724
13518.88 712
13519.98 675
13521.08 637
13522.17 637
13523.27 669
13524.37 650
13525.47 665
13526.57 613
13527.67 609
13528.77 619
13529.86 611
13530.96 621
13532.06 563
13533.16 599
13534.26 629
13535.36 660
13536.46 577
13537.56 615
13538.66 644
13539.75 624
13540.85 578
13541.95 559
13543.05 544
13544.15 531
13545.25 531
13546.35 556
13547.45 597
13548.55 599
13549.65 531
13550.75 546
13551.85 522
13552.95 509
13554.05 512
13555.15 507
13556.25 517
13557.35 533
13558.45 531
13559.55 530
13560.65 535
13561.75 531
13562.85 514
13563.95 498
13565.05 524
13566.15 530
13567.25 536
13568.35 533
13569.45 558
13570.55 530
13571.65 510
13572.75 578
13573.85 579
13574.95 545
13576.05 545
13577.15 549
13578.25 579
13579.35 549
13580.45 530
13581.55 536
13582.65 561
13583.75 550
13584.86 547
13585.96 559
13587.06 585
13588.16 586
13589.26 622
13590.36 561
13591.46 511
13592.56 556
13593.66 599
13594.77 559
13595.87 525
13596.97 540
13598.07 550
13599.17 576
13600.27 535
13601.37 522
13602.48 538
13603.58 562
13604.68 609
13605.78 582
13606.88 600
13607.99 586
13609.09 564
13610.19 608
13611.29 542
13612.39 609
13613.50 616
13614.60 625
13615.70 577
13616.80 563
13617.90 542
13619.01 561
13620.11 620
13621.21 606
13622.31 577
13623.42 596
13624.52 639
13625.62 635
13626.72 579
13627.83 614
13628.93 610
13630.03 561
13631.13 613
13632.24 617
13633.34 593
13634.44 624
13635.55 540
13636.65 552
13637.75 622
13638.86 598
13639.96 653
13641.06 618
13642.17 587
13643.27 585
13644.37 588
13645.48 585
13646.58 605
13647.68 607
13648.79 592
13649.89 634
13650.99 614
13652.10 559
13653.20 616
13654.30 557
13655.41 564
13656.51 554
13657.62 559
13658.72 578
13659.82 599
13660.93 586
13662.03 606
13663.14 595
13664.24 568
13665.34 543
13666.45 532
13667.55 579
13668.66 593
13669.76 584
13670.87 570
13671.97 557
13673.07 579
13674.18 575
13675.28 553
13676.39 547
13677.49 535
13678.60 540
13679.70 585
13680.81 603
13681.91 589
13683.02 600
13684.12 534
13685.23 552
13686.33 552
13687.44 567
13688.54 635
13689.65 582
13690.75 575
13691.86 548
13692.96 568
13694.07 596
13695.17 539
13696.28 571
13697.39 560
13698.49 562
13699.60 528
13700.70 549
13701.81 607
13702.91 556
13704.02 618
13705.13 641
13706.23 603
13707.34 565
13708.44 612
13709.55 631
13710.65 657
13711.76 619
13712.87 612
13713.97 612
13715.08 637
13716.19 657
13717.29 686
13718.40 691
13719.50 674
13720.61 679
13721.72 700
13722.82 690
13723.93 655
13725.04 649
13726.14 704
13727.25 654
13728.36 669
13729.46 737
13730.57 767
13731.68 724
13732.78 823
13733.89 804
13735.00 790
13736.11 753
13737.21 751
13738.32 792
13739.43 794
13740.53 793
13741.64 825
13742.75 797
13743.86 791
13744.96 804
13746.07 833
13747.18 884
13748.29 825
13749.39 802
13750.50 804
13751.61 800
13752.72 848
13753.82 805
13754.93 807
13756.04 890
13757.15 899
13758.26 903
13759.36 920
13760.47 957
13761.58 995
13762.69 943
13763.80 977
13764.91 945
13766.01 1017
13767.12 991
13768.23 1004
13769.34 1108
13770.45 1159
13771.56 1232
13772.66 1317
13773.77 1411
13774.88 1458
13775.99 1476
13777.10 1502
13778.21 1480
13779.32 1543
13780.42 1565
13781.53 1478
13782.64 1463
13783.75 1349
13784.86 1322
13785.97 1249
13787.08 1180
13788.19 1130
13789.30 1097
13790.41 1033
13791.52 980
13792.63 904
13793.73 867
13794.84 868
13795.95 922
13797.06 837
13798.17 830
13799.28 774
13800.39 812
13801.50 818
13802.61 795
13803.72 796
13804.83 751
13805.94 741
13807.05 704
13808.16 787
13809.27 767
13810.38 739
13811.49 745
13812.60 744
13813.71 798
13814.82 809
13815.93 796
13817.04 773
13818.15 727
13819.26 684
13820.37 682
13821.48 702
13822.59 704
13823.71 652
13824.82 674
13825.93 649
13827.04 655
13828.15 732
13829.26 694
13830.37 688
13831.48 666
13832.59 641
13833.70 663
13834.81 646
13835.92 668
13837.04 617
13838.15 734
13839.26 708
13840.37 687
13841.48 672
13842.59 633
13843.70 654
13844.81 665
13845.93 679
13847.04 644
13848.15 718
13849.26 692
13850.37 719
13851.48 731
13852.60 728
13853.71 762
13854.82 700
13855.93 726
13857.04 694
13858.16 680
13859.27 735
13860.38 679
13861.49 685
13862.60 687
13863.72 739
13864.83 724
13865.94 707
13867.05 738
13868.17 722
13869.28 742
13870.39 743
13871.50 762
13872.62 713
13873.73 745
13874.84 824
13875.95 774
13877.07 760
13878.18 752
13879.29 729
13880.40 723
13881.52 712
13882.63 741
13883.74 779
13884.86 711
13885.97 735
13887.08 772
13888.20 768
13889.31 770
13890.42 856
13891.54 785
13892.65 733
13893.76 844
13894.88 828
13895.99 791
13897.10 814
13898.22 863
13899.33 900
13900.44 859
13901.56 842
13902.67 838
13903.79 833
13904.90 822
13906.01 776
13907.13 742
13908.24 717
13909.36 763
13910.47 731
13911.58 701
13912.70 713
13913.81 749
13914.93 740
13916.04 705
13917.16 669
13918.27 695
13919.38 671
13920.50 642
13921.61 641
13922.73 706
13923.84 671
13924.96 671
13926.07 646
13927.19 690
13928.30 677
13929.42 654
13930.53 651
13931.65 661
13932.76 628
13933.88 614
13934.99 654
13936.11 686
13937.22 670
13938.34 618
13939.45 684
13940.57 630
13941.68 619
13942.80 665
13943.91 622
13945.03 699
13946.14 672
13947.26 668
13948.38 595
13949.49 588
13950.61 635
13951.72 602
13952.84 595
13953.95 552
13955.07 560
13956.19 612
13957.30 664
13958.42 640
13959.53 589
13960.65 605
13961.77 634
13962.88 586
13964.00 557
13965.11 581
13966.23 616
13967.35 631
13968.46 621
13969.58 640
13970.70 595
13971.81 603
13972.93 627
13974.05 557
13975.16 618
13976.28 633
13977.40 631
13978.51 627
13979.63 611
13980.75 602
13981.86 619
13982.98 622
13984.10 598
13985.22 562
13986.33 614
13987.45 597
13988.57 557
13989.68 599
13990.80 617
13991.92 637
13993.04 607
13994.15 637
13995.27 618
13996.39 621
13997.51 602
13998.62 592
13999.74 597
14000.86 561
14001.98 586
14003.10 606
14004.21 627
14005.33 601
14006.45 584
14007.57 597
14008.68 596
14009.80 632
14010.92 609
14012.04 616
14013.16 599
14014.28 605
14015.39 593
14016.51 598
14017.63 589
14018.75 610
14019.87 620
14020.99 569
14022.10 578
14023.22 603
14024.34 604
14025.46 606
14026.58 592
14027.70 578
14028.82 561
14029.94 555
14031.05 586
14032.17 627
14033.29 612
14034.41 610
14035.53 607
14036.65 599
14037.77 614
14038.89 617
14040.01 627
14041.13 647
14042.25 637
14043.37 594
14044.49 587
14045.60 552
14046.72 593
14047.84 574
14048.96 583
14050.08 640
14051.20 630
14052.32 674
14053.44 659
14054.56 644
14055.68 647
14056.80 630
14057.92 616
14059.04 640
14060.16 625
14061.28 702
14062.40 661
14063.52 653
14064.64 678
14065.76 643
14066.88 632
14068.00 632
14069.12 706
14070.25 705
14071.37 721
14072.49 770
14073.61 725
14074.73 697
14075.85 714
14076.97 723
14078.09 823
14079.21 787
14080.33 755
14081.45 766
14082.57 813
14083.69 788
14084.82 849
14085.94 893
14087.06 833
14088.18 841
14089.30 893
14090.42 835
14091.54 842
14092.66 892
14093.79 883
14094.91 948
14096.03 927
14097.15 876
14098.27 918
14099.39 957
14100.52 989
14101.64 990
14102.76 989
14103.88 1025
14105.00 1057
14106.12 1090
14107.25 993
14108.37 967
14109.49 924
14110.61 889
14111.74 860
14112.86 829
14113.98 766
14115.10 756
14116.22 764
14117.35 733
14118.47 709
14119.59 748
14120.71 689
14121.84 635
14122.96 645
14124.08 664
14125.20 673
14126.33 652
14127.45 638
14128.57 613
14129.70 634
14130.82 701
14131.94 697
14133.06 673
14134.19 647
14135.31 590
14136.43 649
14137.56 611
14138.68 605
14139.80 616
14140.93 617
14142.05 623
14143.17 584
14144.30 587
14145.42 563
14146.54 588
14147.67 602
14148.79 578
14149.91 515
14151.04 567
14152.16 552
14153.29 568
14154.41 501
14155.53 526
14156.66 629
14157.78 533
14158.91 543
14160.03 589
14161.15 535
14162.28 506
14163.40 499
14164.53 543
14165.65 568
14166.78 541
14167.90 593
14169.02 606
14170.15 543
14171.27 556
14172.40 523
14173.52 521
14174.65 549
14175.77 516
14176.90 548
14178.02 557
14179.15 526
14180.27 566
14181.40 578
14182.52 577
14183.65 556
14184.77 575
14185.90 595
14187.02 577
14188.15 549
14189.27 566
14190.40 500
14191.52 521
14192.65 507
14193.77 523
14194.90 541
14196.02 567
14197.15 536
14198.27 480
14199.40 474
14200.53 506
14201.65 548
14202.78 523
14203.90 512
14205.03 510
14206.16 529
14207.28 527
14208.41 519
14209.53 480
14210.66 495
14211.79 518
14212.91 533
14214.04 510
14215.16 494
14216.29 514
14217.42 479
14218.54 474
14219.67 472
14220.80 448
14221.92 445
14223.05 506
14224.18 510
14225.30 499
14226.43 473
14227.56 495
14228.68 510
14229.81 452
14230.94 446
14232.06 487
14233.19 497
14234.32 500
14235.44 522
14236.57 490
14237.70 452
14238.83 511
14239.95 501
14241.08 472
14242.21 420
14243.34 436
14244.46 505
14245.59 477
14246.72 443
14247.85 443
14248.97 433
14250.10 486
14251.23 459
14252.36 459
14253.48 464
14254.61 439
14255.74 489
14256.87 479
14258.00 442
14259.12 469
14260.25 436
14261.38 479
14262.51 438
14263.64 448
14264.76 444
14265.89 440
14267.02 429
14268.15 432
14269.28 415
14270.41 431
14271.53 437
14272.66 426
14273.79 442
14274.92 433
14276.05 453
14277.18 432
14278.31 406
14279.44 431
14280.56 453
14281.69 458
14282.82 423
14283.95 387
14285.08 398
14286.21 409
14287.34 357
14288.47 374
14289.60 427
14290.73 452
14291.86 429
14292.98 427
14294.11 449
14295.24 440
14296.37 429
14297.50 386
14298.63 406
14299.76 365
14300.89 361
14302.02 383
14303.15 365
14304.28 364
14305.41 350
14306.54 400
14307.67 424
14308.80 412
14309.93 408
14311.06 413
14312.19 413
14313.32 399
14314.45 381
14315.58 414
14316.71 404
14317.84 419
14318.97 363
14320.10 379
14321.23 380
14322.36 395
14323.49 389
14324.62 391
14325.76 415
14326.89 373
14328.02 344
14329.15 355
14330.28 407
14331.41 411
14332.54 347
14333.67 358
14334.80 372
14335.93 436
14337.06 345
14338.20 380
14339.33 378
14340.46 393
14341.59 427
14342.72 394
14343.85 347
14344.98 355
14346.12 366
14347.25 363
14348.38 347
14349.51 435
14350.64 360
14351.77 357
14352.90 377
14354.04 351
14355.17 389
14356.30 405
14357.43 352
14358.56 372
14359.70 371
14360.83 331
14361.96 366
14363.09 333
14364.22 377
14365.36 382
14366.49 342
14367.62 444
14368.75 363
14369.89 376
14371.02 375
14372.15 384
14373.28 354
14374.42 343
14375.55 403
14376.68 366
14377.81 338
14378.95 352
14380.08 369
14381.21 366
14382.35 357
14383.48 365
14384.61 366
14385.74 333
14386.88 361
14388.01 341
14389.14 394
14390.28 350
14391.41 323
14392.54 359
14393.68 368
14394.81 358
14395.94 365
14397.08 392
14398.21 339
14399.34 316
14400.48 320
14401.61 366
14402.75 373
14403.88 363
14405.01 384
14406.15 389
14407.28 355
14408.41 382
14409.55 376
14410.68 350
14411.82 326
14412.95 368
14414.08 393
14415.22 397
14416.35 410
14417.49 362
14418.62 351
14419.76 367
14420.89 360
14422.02 331
14423.16 355
14424.29 348
14425.43 348
14426.56 376
14427.70 370
14428.83 388
14429.97 396
14431.10 390
14432.24 413
14433.37 381
14434.51 385
14435.64 395
14436.78 388
14437.91 393
14439.05 381
14440.18 402
14441.32 372
14442.45 368
14443.59 395
14444.72 404
14445.86 381
14446.99 352
14448.13 337
14449.27 376
14450.40 369
14451.54 389
14452.67 384
14453.81 345
14454.94 390
14456.08 383
14457.22 386
14458.35 354
14459.49 361
14460.62 350
14461.76 337
14462.90 358
14464.03 361
14465.17 394
14466.30 353
14467.44 365
14468.58 376
14469.71 357
14470.85 373
14471.99 378
14473.12 387
14474.26 368
14475.40 392
14476.53 415
14477.67 370
14478.81 341
14479.94 358
14481.08 374
14482.22 392
14483.35 379
14484.49 387
14485.63 367
14486.76 361
14487.90 351
14489.04 332
14490.17 373
14491.31 367
14492.45 327
14493.59 334
14494.72 368
14495.86 359
14497.00 344
14498.14 391
14499.27 395
14500.41 377
14501.55 384
14502.69 391
14503.82 371
14504.96 373
14506.10 401
14507.24 353
14508.37 385
14509.51 384
14510.65 390
14511.79 384
14512.93 371
14514.06 413
14515.20 380
14516.34 468
14517.48 391
14518.62 407
14519.76 416
14520.89 401
14522.03 428
14523.17 415
14524.31 454
14525.45 504
14526.59 463
14527.73 450
14528.86 451
14530.00 417
14531.14 426
14532.28 425
14533.42 419
14534.56 398
14535.70 401
14536.84 382
14537.98 382
14539.11 427
14540.25 409
14541.39 395
14542.53 356
14543.67 373
14544.81 356
14545.95 363
14547.09 336
14548.23 356
14549.37 365
14550.51 379
14551.65 381
14552.79 405
14553.93 360
14555.07 377
14556.21 399
14557.35 404
14558.49 367
14559.63 367
14560.77 398
14561.91 395
14563.05 420
14564.19 422
14565.33 416
14566.47 402
14567.61 417
14568.75 368
14569.89 385
14571.03 380
14572.17 405
14573.31 371
14574.45 365
14575.59 361
14576.73 428
14577.87 464
14579.01 417
14580.15 391
14581.29 376
14582.43 405
14583.57 412
14584.71 412
14585.85 463
14587.00 448
14588.14 412
14589.28 396
14590.42 402
14591.56 408
14592.70 434
14593.84 421
14594.98 395
14596.12 425
14597.27 403
14598.41 423
14599.55 443
14600.69 422
14601.83 433
14602.97 460
14604.12 445
14605.26 488
14606.40 439
14607.54 415
14608.68 428
14609.82 477
14610.97 426
14612.11 442
14613.25 459
14614.39 469
14615.53 510
14616.68 477
14617.82 477
14618.96 459
14620.10 500
14621.25 505
14622.39 488
14623.53 440
14624.67 450
14625.81 485
14626.96 505
14628.10 499
14629.24 491
14630.39 540
14631.53 563
14632.67 535
14633.81 559
14634.96 565
14636.10 644
14637.24 653
14638.38 626
14639.53 594
14640.67 616
14641.81 584
14642.96 578
14644.10 575
14645.24 558
14646.39 593
14647.53 556
14648.67 516
14649.82 507
14650.96 466
14652.10 424
14653.25 433
14654.39 430
14655.53 393
14656.68 424
14657.82 472
14658.97 450
14660.11 444
14661.25 431
14662.40 421
14663.54 393
14664.69 406
14665.83 405
14666.97 377
14668.12 394
14669.26 348
14670.41 408
14671.55 389
14672.69 391
14673.84 383
14674.98 371
14676.13 368
14677.27 372
14678.42 393
14679.56 382
14680.71 397
14681.85 387
14683.00 350
14684.14 326
14685.29 332
14686.43 320
14687.57 323
14688.72 344
14689.86 399
14691.01 323
14692.15 312
14693.30 325
14694.45 332
14695.59 320
14696.74 303
14697.88 323
14699.03 320
14700.17 355
14701.32 336
14702.46 347
14703.61 359
14704.75 356
14705.90 352
14707.04 346
14708.19 369
14709.34 342
14710.48 361
14711.63 329
14712.77 322
14713.92 357
14715.07 348
14716.21 325
14717.36 295
14718.50 294
14719.65 292
14720.80 316
14721.94 306
14723.09 342
14724.24 342
14725.38 302
14726.53 324
14727.67 329
14728.82 325
14729.97 280
14731.11 322
14732.26 317
14733.41 284
14734.55 287
14735.70 291
14736.85 308
14737.99 327
14739.14 300
14740.29 300
14741.44 358
14742.58 382
14743.73 336
14744.88 307
14746.02 275
14747.17 296
14748.32 311
14749.47 305
14750.61 299
14751.76 283
14752.91 313
14754.06 324
14755.20 341
14756.35 303
14757.50 336
14758.65 341
14759.79 298
14760.94 288
14762.09 283
14763.24 310
14764.38 309
14765.53 267
14766.68 300
14767.83 286
14768.98 285
14770.13 335
14771.27 295
14772.42 254
14773.57 264
14774.72 266
14775.87 274
14777.01 300
14778.16 287
14779.31 272
14780.46 281
14781.61 312
14782.76 262
14783.91 289
14785.05 292
14786.20 332
14787.35 312
14788.50 278
14789.65 273
14790.80 265
14791.95 250
14793.10 280
14794.25 317
14795.39 305
14796.54 296
14797.69 308
14798.84 309
14799.99 304
14801.14 268
14802.29 290
14803.44 266
14804.59 265
14805.74 249
14806.89 269
14808.04 271
14809.19 258
14810.34 265
14811.49 268
14812.64 276
14813.79 246
14814.94 222
14816.09 285
14817.24 293
14818.39 276
14819.54 273
14820.69 247
14821.84 272
14822.99 245
14824.14 244
14825.29 254
14826.44 248
14827.59 268
14828.74 254
14829.89 274
14831.04 245
14832.19 272
14833.34 251
14834.49 253
14835.64 260
14836.79 268
14837.94 285
14839.09 283
14840.24 248
14841.40 216
14842.55 266
14843.70 293
14844.85 262
14846.00 265
14847.15 269
14848.30 233
14849.45 245
14850.60 247
14851.76 249
14852.91 247
14854.06 240
14855.21 245
14856.36 217
14857.51 201
14858.66 232
14859.82 211
14860.97 250
14862.12 289
14863.27 260
14864.42 260
14865.57 247
14866.73 268
14867.88 224
14869.03 257
14870.18 241
14871.33 258
14872.49 241
14873.64 219
14874.79 217
14875.94 224
14877.10 211
14878.25 243
14879.40 263
14880.55 243
14881.71 220
14882.86 289
14884.01 236
14885.16 236
14886.32 257
14887.47 262
14888.62 225
14889.77 254
14890.93 236
14892.08 260
14893.23 259
14894.39 272
14895.54 249
14896.69 288
14897.84 266
14899.00 251
14900.15 250
14901.30 262
14902.46 262
14903.61 221
14904.76 232
14905.92 245
14907.07 231
14908.22 255
14909.38 211
14910.53 264
14911.69 227
14912.84 247
14913.99 259
14915.15 280
14916.30 258
14917.45 237
14918.61 263
14919.76 267
14920.92 275
14922.07 225
14923.22 244
14924.38 256
14925.53 259
14926.69 264
14927.84 302
14928.99 302
14930.15 257
14931.30 260
14932.46 279
14933.61 272
14934.77 242
14935.92 268
14937.08 242
14938.23 255
14939.39 247
14940.54 238
14941.70 256
14942.85 274
14944.00 238
14945.16 280
14946.31 295
14947.47 290
14948.62 284
14949.78 256
14950.94 274
14952.09 284
14953.25 288
14954.40 357
14955.56 275
14956.71 279
14957.87 331
14959.02 297
14960.18 265
14961.33 288
14962.49 264
14963.64 281
14964.80 302
14965.96 335
14967.11 320
14968.27 296
14969.42 327
14970.58 300
14971.74 305
14972.89 291
14974.05 294
14975.20 333
14976.36 313
14977.52 307
14978.67 268
14979.83 284
14980.98 288
14982.14 284
14983.30 307
14984.45 259
14985.61 249
14986.77 268
14987.92 305
14989.08 294
14990.24 269
14991.39 232
14992.55 252
14993.71 245
14994.86 219
14996.02 248
14997.18 254
14998.33 245
14999.49 220
15000.65 251
15001.81 227
15002.96 218
15004.12 252
15005.28 251
15006.43 298
15007.59 247
15008.75 243
15009.91 243
15011.06 224
15012.22 192
15013.38 200
15014.54 236
15015.69 232
15016.85 232
15018.01 269
15019.17 272
15020.33 216
15021.48 216
15022.64 223
15023.80 212
15024.96 229
15026.12 241
15027.27 206
15028.43 226
15029.59 233
15030.75 232
15031.91 240
15033.07 231
15034.22 250
15035.38 294
15036.54 276
15037.70 268
15038.86 232
15040.02 214
15041.17 248
15042.33 216
15043.49 224
15044.65 208
15045.81 229
15046.97 231
15048.13 232
15049.29 262
15050.45 267
15051.60 238
15052.76 220
15053.92 221
15055.08 243
15056.24 215
15057.40 253
15058.56 225
15059.72 222
15060.88 240
15062.04 232
15063.20 254
15064.36 260
15065.52 230
15066.68 233
15067.84 257
15069.00 205
15070.16 245
15071.32 240
15072.48 217
15073.63 221
15074.79 242
15075.95 222
15077.11 233
15078.27 215
15079.44 191
15080.60 215
15081.76 252
15082.92 221
15084.08 249
15085.24 275
15086.40 222
15087.56 200
15088.72 248
15089.88 230
15091.04 236
15092.20 253
15093.36 234
15094.52 240
15095.68 216
15096.84 241
15098.00 252
15099.16 267
15100.32 208
15101.49 187
15102.65 218
15103.81 203
15104.97 248
15106.13 220
15107.29 225
15108.45 249
15109.61 248
15110.78 270
15111.94 243
15113.10 247
15114.26 259
15115.42 238
15116.58 249
15117.74 227
15118.91 209
15120.07 246
15121.23 256
15122.39 208
15123.55 260
15124.71 298
15125.88 238
15127.04 239
15128.20 233
15129.36 259
15130.52 231
15131.69 241
15132.85 232
15134.01 215
15135.17 255
15136.34 250
15137.50 247
15138.66 275
15139.82 248
15140.99 230
15142.15 259
15143.31 252
15144.47 239
15145.64 236
15146.80 218
15147.96 240
15149.12 238
15150.29 243
15151.45 232
15152.61 241
15153.78 252
15154.94 250
15156.10 228
15157.27 233
15158.43 234
15159.59 256
15160.75 226
15161.92 233
15163.08 246
15164.24 235
15165.41 234
15166.57 258
15167.74 234
15168.90 230
15170.06 244
15171.23 238
15172.39 254
15173.55 230
15174.72 272
15175.88 258
15177.05 226
15178.21 223
15179.37 253
15180.54 265
15181.70 277
15182.87 268
15184.03 239
15185.19 277
15186.36 283
15187.52 278
15188.69 255
15189.85 279
15191.02 255
15192.18 266
15193.34 292
15194.51 261
15195.67 248
15196.84 229
15198.00 293
15199.17 262
15200.33 236
15201.50 287
15202.66 292
15203.83 299
15204.99 293
15206.16 277
15207.32 297
15208.49 261
15209.65 289
15210.82 278
15211.98 274
15213.15 284
15214.31 274
15215.48 299
15216.64 247
15217.81 258
15218.97 319
15220.14 311
15221.31 325
15222.47 305
15223.64 300
15224.80 321
15225.97 344
15227.13 364
15228.30 315
15229.47 360
15230.63 359
15231.80 361
15232.96 326
15234.13 328
15235.30 352
15236.46 354
15237.63 376
15238.79 325
15239.96 317
15241.13 360
15242.29 339
15243.46 295
15244.63 359
15245.79 293
15246.96 353
15248.13 341
15249.29 318
15250.46 317
15251.63 304
15252.79 324
15253.96 325
15255.13 253
15256.29 273
15257.46 260
15258.63 272
15259.80 285
15260.96 247
15262.13 265
15263.30 280
15264.46 324
15265.63 292
15266.80 236
15267.97 254
15269.13 234
15270.30 250
15271.47 268
15272.64 287
15273.80 238
15274.97 285
15276.14 270
15277.31 257
15278.47 209
15279.64 259
15280.81 275
15281.98 268
15283.15 262
15284.31 275
15285.48 268
15286.65 250
15287.82 260
15288.99 252
15290.15 230
15291.32 306
15292.49 284
15293.66 250
15294.83 253
15296.00 244
15297.16 248
15298.33 261
15299.50 249
15300.67 230
15301.84 280
15303.01 279
15304.18 253
15305.35 245
15306.51 219
15307.68 227
15308.85 270
15310.02 277
15311.19 250
15312.36 289
15313.53 284
15314.70 279
15315.87 218
15317.04 246
15318.21 253
15319.37 248
15320.54 249
15321.71 267
15322.88 251
15324.05 276
15325.22 243
15326.39 257
15327.56 287
15328.73 256
15329.90 266
15331.07 250
15332.24 264
15333.41 248
15334.58 278
15335.75 259
15336.92 262
15338.09 231
15339.26 284
15340.43 279
15341.60 255
15342.77 254
15343.94 238
15345.11 274
15346.28 266
15347.45 235
15348.62 254
15349.79 316
15350.96 287
15352.13 247
15353.31 251
15354.48 256
15355.65 228
15356.82 244
15357.99 267
15359.16 251
15360.33 235
15361.50 248
15362.67 258
15363.84 256
15365.01 255
15366.19 250
15367.36 247
15368.53 254
15369.70 260
15370.87 276
15372.04 273
15373.21 244
15374.38 256
15375.56 278
15376.73 244
15377.90 214
15379.07 238
15380.24 258
15381.41 275
15382.59 245
15383.76 257
15384.93 270
15386.10 255
15387.27 289
15388.45 255
15389.62 247
15390.79 234
15391.96 292
15393.13 323
15394.31 301
15395.48 246
15396.65 244
15397.82 256
15399.00 257
15400.17 241
15401.34 264
15402.51 310
15403.69 251
15404.86 260
15406.03 247
15407.20 258
15408.38 252
15409.55 232
15410.72 242
15411.89 243
15413.07 260
15414.24 235
15415.41 259
15416.59 238
15417.76 220
15418.93 261
15420.11 276
15421.28 260
15422.45 252
15423.63 267
15424.80 283
15425.97 258
15427.15 228
15428.32 222
15429.49 241
15430.67 274
15431.84 273
15433.01 237
15434.19 231
15435.36 221
15436.54 226
15437.71 240
15438.88 209
15440.06 267
15441.23 259
15442.41 226
15443.58 212
15444.75 231
15445.93 213
15447.10 256
15448.28 260
15449.45 232
15450.63 245
15451.80 238
15452.97 227
15454.15 227
15455.32 251
15456.50 254
15457.67 256
15458.85 240
15460.02 253
15461.20 249
15462.37 245
15463.55 250
15464.72 270
15465.90 204
15467.07 248
15468.25 252
15469.42 231
15470.60 227
15471.77 218
15472.95 217
15474.12 254
15475.30 250
15476.47 248
15477.65 250
15478.82 267
15480.00 279
15481.17 236
15482.35 257
15483.53 241
15484.70 245
15485.88 224
15487.05 273
15488.23 233
15489.40 238
15490.58 263
15491.76 270
15492.93 278
15494.11 255
15495.28 255
15496.46 273
15497.64 256
15498.81 242
15499.99 271
15501.17 239
15502.34 252
15503.52 264
15504.69 295
15505.87 297
15507.05 276
15508.22 234
15509.40 240
15510.58 261
15511.75 269
15512.93 279
15514.11 230
15515.28 247
15516.46 250
15517.64 290
15518.81 254
15519.99 247
15521.17 237
15522.35 254
15523.52 278
15524.70 299
15525.88 242
15527.05 306
15528.23 284
15529.41 260
15530.59 282
15531.76 284
15532.94 261
15534.12 290
15535.30 256
15536.47 252
15537.65 286
15538.83 293
15540.01 280
15541.19 288
15542.36 290
15543.54 308
15544.72 311
15545.90 292
15547.08 286
15548.25 281
15549.43 289
15550.61 329
15551.79 315
15552.97 279
15554.14 255
15555.32 295
15556.50 312
15557.68 312
15558.86 299
15560.04 332
15561.22 305
15562.39 277
15563.57 303
15564.75 324
15565.93 335
15567.11 317
15568.29 309
15569.47 322
15570.65 304
15571.82 315
15573.00 277
15574.18 281
15575.36 323
15576.54 325
15577.72 345
15578.90 328
15580.08 334
15581.26 364
15582.44 360
15583.62 382
15584.80 345
15585.98 369
15587.16 325
15588.34 311
15589.51 303
15590.69 368
15591.87 326
15593.05 369
15594.23 338
15595.41 356
15596.59 338
15597.77 378
15598.95 375
15600.13 348
15601.31 391
15602.49 377
15603.67 347
15604.85 385
15606.03 372
15607.21 360
15608.40 381
15609.58 405
15610.76 424
15611.94 390
15613.12 408
15614.30 412
15615.48 377
15616.66 357
15617.84 388
15619.02 378
15620.20 385
15621.38 452
15622.56 447
15623.74 446
15624.93 374
15626.11 429
15627.29 435
15628.47 436
15629.65 451
15630.83 440
15632.01 486
15633.19 422
15634.37 438
15635.56 441
15636.74 465
15637.92 479
15639.10 496
15640.28 500
15641.46 456
15642.65 522
15643.83 485
15645.01 488
15646.19 509
15647.37 523
15648.55 566
15649.74 495
15650.92 488
15652.10 522
15653.28 547
15654.46 546
15655.65 508
15656.83 536
15658.01 523
15659.19 519
15660.38 572
15661.56 512
15662.74 575
15663.92 513
15665.11 519
15666.29 540
15667.47 547
15668.65 543
15669.84 569
15671.02 553
15672.20 509
15673.38 466
15674.57 526
15675.75 562
15676.93 496
15678.12 538
15679.30 541
15680.48 503
15681.67 516
15682.85 526
15684.03 490
15685.22 528
15686.40 515
15687.58 547
15688.77 520
15689.95 521
15691.13 492
15692.32 505
15693.50 524
15694.68 485
15695.87 491
15697.05 542
15698.23 520
15699.42 553
15700.60 511
15701.79 481
15702.97 520
15704.15 506
15705.34 499
15706.52 516
15707.71 536
15708.89 555
15710.07 509
15711.26 566
15712.44 596
15713.63 557
15714.81 517
15716.00 557
15717.18 565
15718.37 567
15719.55 585
15720.73 576
15721.92 563
15723.10 553
15724.29 562
15725.47 613
15726.66 571
15727.84 598
15729.03 553
15730.21 582
15731.40 539
15732.58 586
15733.77 578
15734.95 576
15736.14 598
15737.32 627
15738.51 617
15739.69 578
15740.88 550
15742.07 647
15743.25 614
15744.44 664
15745.62 599
15746.81 573
15747.99 618
15749.18 629
15750.36 642
15751.55 662
15752.74 659
15753.92 646
15755.11 624
15756.29 637
15757.48 666
15758.67 658
15759.85 703
15761.04 705
15762.22 634
15763.41 659
15764.60 668
15765.78 652
15766.97 627
15768.16 677
15769.34 577
15770.53 653
15771.72 682
15772.90 610
15774.09 583
15775.28 556
15776.46 611
15777.65 619
15778.84 624
15780.02 593
15781.21 609
15782.40 584
15783.58 592
15784.77 574
15785.96 525
15787.14 542
15788.33 565
15789.52 572
15790.71 604
15791.89 559
15793.08 530
15794.27 517
15795.46 546
15796.64 552
15797.83 513
15799.02 514
15800.21 536
15801.39 464
15802.58 480
15803.77 465
15804.96 510
15806.14 476
15807.33 478
15808.52 458
15809.71 440
15810.90 444
15812.08 490
15813.27 475
15814.46 461
15815.65 465
15816.84 449
15818.03 456
15819.21 459
15820.40 424
15821.59 430
15822.78 462
15823.97 397
15825.16 429
15826.35 393
15827.53 399
15828.72 427
15829.91 439
15831.10 433
15832.29 418
15833.48 410
15834.67 418
15835.86 370
15837.04 387
15838.23 432
15839.42 425
15840.61 400
15841.80 404
15842.99 396
15844.18 393
15845.37 426
15846.56 430
15847.75 397
15848.94 364
15850.13 403
15851.32 404
15852.51 464
15853.70 393
15854.89 410
15856.07 405
15857.26 430
15858.45 395
15859.64 387
15860.83 406
15862.02 463
15863.21 419
15864.40 439
15865.59 405
15866.78 408
15867.97 415
15869.16 399
15870.36 452
15871.55 421
15872.74 459
15873.93 438
15875.12 419
15876.31 420
15877.50 428
15878.69 437
15879.88 439
15881.07 423
15882.26 390
15883.45 356
15884.64 419
15885.83 405
15887.02 348
15888.21 390
15889.41 393
15890.60 427
15891.79 428
15892.98 410
15894.17 453
15895.36 460
15896.55 430
15897.74 414
15898.93 404
15900.13 423
15901.32 429
15902.51 451
15903.70 410
15904.89 453
15906.08 427
15907.28 463
15908.47 439
15909.66 426
15910.85 411
15912.04 456
15913.23 463
15914.43 457
15915.62 416
15916.81 418
15918.00 474
15919.19 406
15920.39 453
15921.58 419
15922.77 410
15923.96 425
15925.16 419
15926.35 420
15927.54 419
15928.73 390
15929.93 408
15931.12 377
15932.31 351
15933.50 432
15934.70 405
15935.89 377
15937.08 362
15938.27 405
15939.47 388
15940.66 398
15941.85 347
15943.05 351
15944.24 353
15945.43 355
15946.63 416
15947.82 383
15949.01 355
15950.21 337
15951.40 332
15952.59 362
15953.79 348
15954.98 327
15956.17 395
15957.37 362
15958.56 353
15959.75 323
15960.95 308
15962.14 324
15963.33 323
15964.53 339
15965.72 329
15966.92 312
15968.11 321
15969.30 319
15970.50 323
15971.69 317
15972.89 295
15974.08 305
15975.27 292
15976.47 303
15977.66 268
15978.86 299
15980.05 297
15981.25 265
15982.44 262
15983.63 289
15984.83 287
15986.02 288
15987.22 260
15988.41 252
15989.61 232
15990.80 261
15992.00 249
15993.19 288
15994.39 269
15995.58 291
15996.78 273
15997.97 287
15999.17 314
16000.36 253
16001.56 264
16002.75 232
16003.95 265
16005.14 258
16006.34 267
16007.53 291
16008.73 260
16009.93 270
16011.12 229
16012.32 229
16013.51 244
16014.71 232
16015.90 227
16017.10 261
16018.30 256
16019.49 276
16020.69 261
16021.88 240
16023.08 219
16024.28 255
16025.47 278
16026.67 247
16027.86 224
16029.06 210
16030.26 258
16031.45 273
16032.65 246
16033.85 251
16035.04 259
16036.24 270
16037.43 270
16038.63 231
16039.83 233
16041.02 187
16042.22 229
16043.42 244
16044.61 238
16045.81 256
16047.01 256
16048.21 256
16049.40 249
16050.60 244
16051.80 256
16052.99 263
16054.19 244
16055.39 226
16056.59 209
16057.78 250
16058.98 247
16060.18 227
16061.37 253
16062.57 275
16063.77 240
16064.97 253
16066.16 210
16067.36 239
16068.56 216
16069.76 260
16070.96 233
16072.15 242
16073.35 238
16074.55 233
16075.75 229
16076.95 272
16078.14 269
16079.34 224
16080.54 208
16081.74 213
16082.94 201
16084.13 241
16085.33 236
16086.53 238
16087.73 213
16088.93 206
16090.13 208
16091.33 236
16092.52 252
16093.72 240
16094.92 239
16096.12 227
16097.32 230
16098.52 250
16099.72 244
16100.92 220
16102.11 217
16103.31 226
16104.51 218
16105.71 218
16106.91 240
16108.11 224
16109.31 229
16110.51 245
16111.71 228
16112.91 201
16114.11 217
16115.31 236
16116.51 207
16117.70 237
16118.90 244
16120.10 208
16121.30 210
16122.50 197
16123.70 208
16124.90 243
16126.10 227
16127.30 274
16128.50 218
16129.70 213
16130.90 236
16132.10 238
16133.30 242
16134.50 221
16135.70 219
16136.90 232
16138.10 223
16139.30 221
16140.50 220
16141.71 228
16142.91 262
16144.11 215
16145.31 241
16146.51 236
16147.71 240
16148.91 223
16150.11 232
16151.31 249
16152.51 242
16153.71 256
16154.91 216
16156.11 269
16157.31 252
16158.52 246
16159.72 216
16160.92 236
16162.12 243
16163.32 205
16164.52 230
16165.72 238
16166.92 210
16168.13 203
16169.33 241
16170.53 210
16171.73 238
16172.93 212
16174.13 234
16175.34 248
16176.54 242
16177.74 245
16178.94 215
16180.14 220
16181.34 239
16182.55 210
16183.75 241
16184.95 224
16186.15 252
16187.35 251
16188.56 228
16189.76 220
16190.96 225
16192.16 219
16193.37 212
16194.57 229
16195.77 217
16196.97 217
16198.18 230
16199.38 232
16200.58 230
16201.78 213
16202.99 240
16204.19 237
16205.39 220
16206.60 224
16207.80 209
16209.00 215
16210.20 214
16211.41 218
16212.61 219
16213.81 247
16215.02 246
16216.22 230
16217.42 233
16218.63 215
16219.83 239
16221.03 251
16222.24 219
16223.44 230
16224.64 266
16225.85 265
16227.05 285
16228.25 224
16229.46 253
16230.66 226
16231.87 257
16233.07 246
16234.27 216
16235.48 215
16236.68 252
16237.89 217
16239.09 217
16240.29 263
16241.50 234
16242.70 236
16243.91 218
16245.11 231
16246.31 247
16247.52 242
16248.72 254
16249.93 250
16251.13 273
16252.34 261
16253.54 252
16254.75 248
16255.95 234
16257.16 267
16258.36 245
16259.57 239
16260.77 249
16261.97 247
16263.18 274
16264.38 254
16265.59 273
16266.80 266
16268.00 279
16269.21 255
16270.41 269
16271.62 292
16272.82 287
16274.03 245
16275.23 266
16276.44 295
16277.64 249
16278.85 290
16280.05 285
16281.26 311
16282.47 282
16283.67 282
16284.88 293
16286.08 305
16287.29 299
16288.49 303
16289.70 314
16290.91 267
16292.11 259
16293.32 291
16294.52 310
16295.73 266
16296.94 279
16298.14 273
16299.35 300
16300.56 286
16301.76 289
16302.97 271
16304.18 295
16305.38 317
16306.59 319
16307.79 311
16309.00 271
16310.21 318
16311.42 294
16312.62 294
16313.83 288
16315.04 272
16316.24 276
16317.45 328
16318.66 302
16319.86 306
16321.07 301
16322.28 307
16323.49 283
16324.69 291
16325.90 299
16327.11 269
16328.31 292
16329.52 287
16330.73 282
16331.94 226
16333.14 235
16334.35 227
16335.56 221
16336.77 271
16337.98 276
16339.18 286
16340.39 263
16341.60 217
16342.81 231
16344.01 251
16345.22 274
16346.43 227
16347.64 259
16348.85 251
16350.05 243
16351.26 237
16352.47 233
16353.68 263
16354.89 229
16356.10 266
16357.30 222
16358.51 209
16359.72 238
16360.93 253
16362.14 244
16363.35 252
16364.56 229
16365.77 252
16366.97 240
16368.18 220
16369.39 217
16370.60 224
16371.81 244
16373.02 196
16374.23 251
16375.44 259
16376.65 265
16377.86 235
16379.06 232
16380.27 233
16381.48 207
16382.69 233
16383.90 236
16385.11 201
16386.32 203
16387.53 227
16388.74 235
16389.95 239
16391.16 237
16392.37 219
16393.58 235
16394.79 235
16396.00 231
16397.21 189
16398.42 193
16399.63 198
16400.84 235
16402.05 226
16403.26 214
16404.47 221
16405.68 231
16406.89 209
16408.10 213
16409.31 227
16410.52 221
16411.73 196
16412.94 215
16414.15 207
16415.36 206
16416.57 189
16417.78 230
16419.00 193
16420.21 206
16421.42 201
16422.63 205
16423.84 205
16425.05 197
16426.26 195
16427.47 225
16428.68 202
16429.89 186
16431.11 200
16432.32 219
16433.53 251
16434.74 214
16435.95 198
16437.16 199
16438.37 201
16439.59 183
16440.80 193
16442.01 195
16443.22 201
16444.43 180
16445.64 184
16446.86 190
16448.07 181
16449.28 213
16450.49 243
16451.70 210
16452.91 208
16454.13 207
16455.34 209
16456.55 195
16457.76 198
16458.98 177
16460.19 185
16461.40 201
16462.61 210
16463.82 199
16465.04 200
16466.25 215
16467.46 183
16468.67 203
16469.89 206
16471.10 187
16472.31 195
16473.53 191
16474.74 213
16475.95 200
16477.16 197
16478.38 207
16479.59 199
16480.80 185
16482.02 208
16483.23 186
16484.44 185
16485.66 192
16486.87 196
16488.08 198
16489.30 177
16490.51 190
16491.72 183
16492.94 210
16494.15 205
16495.36 186
16496.58 171
16497.79 174
16499.00 191
16500.22 204
16501.43 222
16502.65 194
16503.86 205
16505.07 189
16506.29 171
16507.50 176
16508.71 154
16509.93 177
16511.14 199
16512.36 182
16513.57 209
16514.79 160
16516.00 170
16517.21 173
16518.43 171
16519.64 175
16520.86 211
16522.07 202
16523.29 200
16524.50 217
16525.72 207
16526.93 209
16528.15 182
16529.36 173
16530.58 206
16531.79 208
16533.01 189
16534.22 199
16535.44 166
16536.65 180
16537.87 189
16539.08 199
16540.30 201
16541.51 189
16542.73 196
16543.94 188
16545.16 170
16546.37 181
16547.59 192
16548.80 202
16550.02 197
16551.24 207
16552.45 203
16553.67 228
16554.88 185
16556.10 229
16557.31 192
16558.53 199
16559.75 173
16560.96 169
16562.18 188
16563.39 190
16564.61 191
16565.83 217
16567.04 189
16568.26 204
16569.47 208
16570.69 187
16571.91 208
16573.12 190
16574.34 183
16575.56 213
16576.77 201
16577.99 185
16579.21 197
16580.42 196
16581.64 210
16582.86 196
16584.07 228
16585.29 240
16586.51 223
16587.72 224
16588.94 221
16590.16 225
16591.38 223
16592.59 211
16593.81 190
16595.03 219
16596.24 228
16597.46 213
16598.68 184
16599.90 209
16601.11 202
16602.33 220
16603.55 190
16604.77 195
16605.98 233
16607.20 191
16608.42 205
16609.64 192
16610.86 189
16612.07 193
16613.29 200
16614.51 200
16615.73 190
16616.95 203
16618.16 179
16619.38 178
16620.60 187
16621.82 200
16623.04 191
16624.25 185
16625.47 197
16626.69 198
16627.91 168
16629.13 182
16630.35 207
16631.57 185
16632.78 208
16634.00 216
16635.22 206
16636.44 188
16637.66 158
16638.88 164
16640.10 175
16641.32 196
16642.53 200
16643.75 174
16644.97 191
16646.19 161
16647.41 174
16648.63 173
16649.85 191
16651.07 170
16652.29 165
16653.51 171
16654.73 138
16655.95 172
16657.17 198
16658.39 181
16659.61 166
16660.83 154
16662.04 148
16663.26 172
16664.48 186
16665.70 170
16666.92 162
16668.14 175
16669.36 169
16670.58 181
16671.80 169
16673.02 166
16674.24 172
16675.46 178
16676.68 178
16677.91 186
16679.13 163
16680.35 182
16681.57 164
16682.79 165
16684.01 154
16685.23 186
16686.45 192
16687.67 180
16688.89 162
16690.11 179
16691.33 182
16692.55 165
16693.77 177
16694.99 148
16696.21 139
16697.44 168
16698.66 162
16699.88 185
16701.10 200
16702.32 152
16703.54 170
16704.76 163
16705.98 198
16707.21 222
16708.43 182
16709.65 176
16710.87 189
16712.09 175
16713.31 198
16714.53 218
16715.76 171
16716.98 157
16718.20 170
16719.42 177
16720.64 164
16721.87 188
16723.09 192
16724.31 170
16725.53 196
16726.75 189
16727.98 176
16729.20 197
16730.42 164
16731.64 161
16732.86 164
16734.09 155
16735.31 183
16736.53 178
16737.75 149
16738.98 160
16740.20 165
16741.42 181
16742.64 162
16743.87 165
16745.09 144
16746.31 172
16747.54 162
16748.76 173
16749.98 175
16751.20 197
16752.43 176
16753.65 175
16754.87 146
16756.10 169
16757.32 169
16758.54 187
16759.77 167
16760.99 185
16762.21 179
16763.44 207
16764.66 176
16765.88 166
16767.11 180
16768.33 155
16769.55 180
16770.78 176
16772.00 154
16773.23 161
16774.45 198
16775.67 167
16776.90 173
16778.12 177
16779.35 182
16780.57 194
16781.79 177
16783.02 151
16784.24 185
16785.47 192
16786.69 204
16787.91 196
16789.14 154
16790.36 179
16791.59 197
16792.81 212
16794.04 190
16795.26 176
16796.49 191
16797.71 165
16798.94 171
16800.16 188
16801.38 185
16802.61 206
16803.83 221
16805.06 204
16806.28 193
16807.51 204
16808.73 198
16809.96 190
16811.18 204
16812.41 175
16813.64 171
16814.86 158
16816.09 167
16817.31 168
16818.54 162
16819.76 194
16820.99 186
16822.21 194
16823.44 183
16824.66 177
16825.89 195
16827.12 206
16828.34 212
16829.57 219
16830.79 203
16832.02 200
16833.25 197
16834.47 195
16835.70 179
16836.92 169
16838.15 191
16839.38 205
16840.60 204
16841.83 203
16843.06 231
16844.28 185
16845.51 186
16846.73 184
16847.96 199
16849.19 214
16850.41 241
16851.64 209
16852.87 198
16854.09 221
16855.32 209
16856.55 223
16857.77 234
16859.00 232
16860.23 221
16861.46 250
16862.68 232
16863.91 262
16865.14 246
16866.36 247
16867.59 233
16868.82 198
16870.05 248
16871.27 277
16872.50 252
16873.73 261
16874.96 248
16876.18 255
16877.41 263
16878.64 268
16879.87 254
16881.09 293
16882.32 310
16883.55 289
16884.78 335
16886.01 325
16887.23 328
16888.46 309
16889.69 322
16890.92 310
16892.15 297
16893.37 306
16894.60 329
16895.83 308
16897.06 306
16898.29 288
16899.51 304
16900.74 326
16901.97 285
16903.20 287
16904.43 285
16905.66 282
16906.89 290
16908.12 243
16909.34 248
16910.57 257
16911.80 265
16913.03 258
16914.26 249
16915.49 234
16916.72 250
16917.95 250
16919.18 231
16920.40 245
16921.63 259
16922.86 236
16924.09 217
16925.32 197
16926.55 190
16927.78 199
16929.01 203
16930.24 249
16931.47 196
16932.70 208
16933.93 204
16935.16 221
16936.39 224
16937.62 201
16938.85 168
16940.08 229
16941.31 234
16942.54 206
16943.77 201
16945.00 196
16946.23 197
16947.46 191
16948.69 206
16949.92 203
16951.15 211
16952.38 209
16953.61 213
16954.84 164
16956.07 209
16957.30 183
16958.53 169
16959.76 222
16960.99 197
16962.22 186
16963.45 222
16964.68 196
16965.92 199
16967.15 204
16968.38 208
16969.61 184
16970.84 182
16972.07 190
16973.30 192
16974.53 187
16975.76 219
16976.99 236
16978.23 198
16979.46 178
16980.69 178
16981.92 194
16983.15 192
16984.38 204
16985.61 198
16986.85 209
16988.08 191
16989.31 194
16990.54 183
16991.77 194
16993.00 173
16994.24 166
16995.47 173
16996.70 181
16997.93 194
16999.16 184
17000.40 200
17001.63 181
17002.86 174
17004.09 189
17005.32 191
17006.56 213
17007.79 182
17009.02 157
17010.25 179
17011.49 187
17012.72 169
17013.95 195
17015.18 187
17016.42 202
17017.65 205
17018.88 207
17020.12 181
17021.35 186
17022.58 209
17023.81 191
17025.05 192
17026.28 155
17027.51 183
17028.75 179
17029.98 182
17031.21 233
17032.45 189
17033.68 202
17034.91 212
17036.15 168
17037.38 209
17038.61 199
17039.85 192
17041.08 203
17042.31 190
17043.55 174
17044.78 179
17046.01 177
17047.25 192
17048.48 191
17049.72 188
17050.95 190
17052.18 181
17053.42 196
17054.65 193
17055.89 200
17057.12 195
17058.35 170
17059.59 188
17060.82 186
17062.06 176
17063.29 150
17064.53 156
17065.76 193
17066.99 174
17068.23 163
17069.46 186
17070.70 153
17071.93 162
17073.17 191
17074.40 206
17075.64 175
17076.87 165
17078.11 184
17079.34 149
17080.58 153
17081.81 179
17083.05 173
17084.28 160
17085.52 182
17086.75 193
17087.99 189
17089.22 152
17090.46 180
17091.69 184
17092.93 149
17094.16 182
17095.40 194
17096.64 160
17097.87 164
17099.11 152
17100.34 136
17101.58 131
17102.81 136
17104.05 156
17105.29 182
17106.52 186
17107.76 169
17108.99 164
17110.23 169
17111.47 146
17112.70 169
17113.94 173
17115.17 164
17116.41 146
17117.65 141
17118.88 187
17120.12 137
17121.36 161
17122.59 157
17123.83 167
17125.07 180
17126.30 147
17127.54 171
17128.78 164
17130.01 171
17131.25 139
17132.49 162
17133.72 170
17134.96 137
17136.20 158
17137.43 146
17138.67 153
17139.91 156
17141.15 143
17142.38 141
17143.62 160
17144.86 155
17146.10 157
17147.33 170
17148.57 154
17149.81 140
17151.05 158
17152.28 145
17153.52 160
17154.76 145
17156.00 144
17157.23 173
17158.47 145
17159.71 175
17160.95 175
17162.19 170
17163.42 142
17164.66 146
17165.90 141
17167.14 166
17168.38 192
17169.61 166
17170.85 177
17172.09 176
17173.33 167
17174.57 164
17175.81 131
17177.04 149
17178.28 164
17179.52 162
17180.76 169
17182.00 153
17183.24 124
17184.48 186
17185.71 151
17186.95 156
17188.19 130
17189.43 155
17190.67 147
17191.91 155
17193.15 155
17194.39 136
17195.63 163
17196.87 156
17198.11 163
17199.34 168
17200.58 162
17201.82 181
17203.06 170
17204.30 146
17205.54 120
17206.78 114
17208.02 138
17209.26 132
17210.50 140
17211.74 148
17212.98 181
17214.22 148
17215.46 178
17216.70 159
17217.94 158
17219.18 148
17220.42 141
17221.66 123
17222.90 131
17224.14 133
17225.38 155
17226.62 150
17227.86 129
17229.10 139
17230.34 138
17231.58 133
17232.82 127
17234.06 139
17235.30 156
17236.54 170
17237.78 164
17239.03 144
17240.27 161
17241.51 145
17242.75 156
17243.99 157
17245.23 156
17246.47 143
17247.71 199
17248.95 178
17250.19 145
17251.43 148
17252.68 146
17253.92 172
17255.16 145
17256.40 136
17257.64 115
17258.88 125
17260.12 157
17261.37 134
17262.61 157
17263.85 129
17265.09 130
17266.33 130
17267.57 159
17268.82 131
17270.06 141
17271.30 124
17272.54 141
17273.78 138
17275.03 166
17276.27 152
17277.51 157
17278.75 163
17279.99 159
17281.24 156
17282.48 122
17283.72 141
17284.96 124
17286.21 160
17287.45 152
17288.69 179
17289.93 157
17291.18 194
17292.42 129
17293.66 161
17294.90 154
17296.15 142
17297.39 136
17298.63 146
17299.88 138
17301.12 109
17302.36 144
17303.60 149
17304.85 150
17306.09 155
17307.33 137
17308.58 154
17309.82 142
17311.06 137
17312.31 136
17313.55 140
17314.79 164
17316.04 157
17317.28 159
17318.52 107
17319.77 138
17321.01 129
17322.26 107
17323.50 125
17324.74 140
17325.99 139
17327.23 125
17328.48 125
17329.72 121
17330.96 119
17332.21 152
17333.45 156
17334.70 159
17335.94 117
17337.18 144
17338.43 134
17339.67 148
17340.92 144
17342.16 149
17343.41 138
17344.65 143
17345.90 116
17347.14 127
17348.38 138
17349.63 143
17350.87 150
17352.12 152
17353.36 159
17354.61 182
17355.85 148
17357.10 147
17358.34 141
17359.59 137
17360.83 136
17362.08 113
17363.32 116
17364.57 138
17365.81 127
17367.06 141
17368.31 165
17369.55 138
17370.80 134
17372.04 154
17373.29 147
17374.53 156
17375.78 129
17377.02 123
17378.27 132
17379.52 145
17380.76 152
17382.01 162
17383.25 164
17384.50 167
17385.75 149
17386.99 161
17388.24 157
17389.48 142
17390.73 140
17391.98 145
17393.22 131
17394.47 150
17395.71 133
17396.96 140
17398.21 136
17399.45 123
17400.70 134
17401.95 160
17403.19 136
17404.44 133
17405.69 119
17406.93 126
17408.18 161
17409.43 228
17410.67 161
17411.92 134
17413.17 139
17414.42 168
17415.66 148
17416.91 137
17418.16 135
17419.40 140
17420.65 136
17421.90 141
17423.15 114
17424.39 132
17425.64 154
17426.89 148
17428.14 161
17429.38 144
17430.63 128
17431.88 159
17433.13 159
17434.37 109
17435.62 121
17436.87 129
17438.12 131
17439.37 142
17440.61 145
17441.86 121
17443.11 140
17444.36 125
17445.61 126
17446.85 128
17448.10 177
17449.35 169
17450.60 141
17451.85 142
17453.10 147
17454.34 151
17455.59 129
17456.84 131
17458.09 116
17459.34 141
17460.59 158
17461.84 135
17463.09 109
17464.33 129
17465.58 119
17466.83 160
17468.08 183
17469.33 155
17470.58 114
17471.83 134
17473.08 138
17474.33 146
17475.58 161
17476.83 134
17478.07 144
17479.32 137
17480.57 159
17481.82 146
17483.07 145
17484.32 149
17485.57 136
17486.82 156
17488.07 172
17489.32 184
17490.57 128
17491.82 157
17493.07 141
17494.32 151
17495.57 156
17496.82 132
17498.07 149
17499.32 149
17500.57 144
17501.82 114
17503.07 141
17504.32 151
17505.57 161
17506.82 160
17508.07 149
17509.32 156
17510.57 155
17511.82 135
17513.07 155
17514.32 152
17515.58 182
17516.83 189
17518.08 167
17519.33 146
17520.58 144
17521.83 163
17523.08 182
17524.33 168
17525.58 147
17526.83 143
17528.08 147
17529.34 155
17530.59 175
17531.84 159
17533.09 136
17534.34 149
17535.59 178
17536.84 156
17538.09 154
17539.35 141
17540.60 157
17541.85 147
17543.10 160
17544.35 165
17545.60 150
17546.86 139
17548.11 147
17549.36 128
17550.61 150
17551.86 158
17553.12 141
17554.37 166
17555.62 164
17556.87 154
17558.12 167
17559.38 152
17560.63 153
17561.88 153
17563.13 157
17564.39 150
17565.64 170
17566.89 174
17568.14 143
17569.40 136
17570.65 143
17571.90 148
17573.15 150
17574.41 162
17575.66 140
17576.91 171
17578.17 153
17579.42 137
17580.67 151
17581.92 150
17583.18 157
17584.43 162
17585.68 154
17586.94 153
17588.19 160
17589.44 145
17590.70 155
17591.95 156
17593.20 151
17594.46 182
17595.71 182
17596.97 158
17598.22 141
17599.47 153
17600.73 176
17601.98 171
17603.23 150
17604.49 127
17605.74 151
17607.00 169
17608.25 151
17609.50 135
17610.76 157
17612.01 167
17613.27 156
17614.52 168
17615.77 119
17617.03 140
17618.28 132
17619.54 161
17620.79 136
17622.05 132
17623.30 125
17624.56 167
17625.81 140
17627.06 138
17628.32 126
17629.57 127
17630.83 145
17632.08 149
17633.34 146
17634.59 143
17635.85 140
17637.10 155
17638.36 165
17639.61 154
17640.87 135
17642.12 117
17643.38 133
17644.63 158
17645.89 150
17647.15 139
17648.40 123
17649.66 146
17650.91 139
17652.17 143
17653.42 170
17654.68 124
17655.93 141
17657.19 135
17658.45 147
17659.70 143
17660.96 145
17662.21 161
17663.47 145
17664.73 131
17665.98 143
17667.24 163
17668.49 140
17669.75 144
17671.01 134
17672.26 127
17673.52 121
17674.77 118
17676.03 154
17677.29 148
17678.54 153
17679.80 144
17681.06 130
17682.31 167
17683.57 152
17684.83 125
17686.08 140
17687.34 149
17688.60 155
17689.85 135
17691.11 124
17692.37 107
17693.63 125
17694.88 130
17696.14 128
17697.40 118
17698.65 120
17699.91 153
17701.17 149
17702.43 125
17703.68 120
17704.94 153
17706.20 144
17707.46 137
17708.71 162
17709.97 131
17711.23 130
17712.49 135
17713.74 141
17715.00 151
17716.26 130
17717.52 155
17718.78 153
17720.03 146
17721.29 126
17722.55 153
17723.81 141
17725.07 155
17726.32 129
17727.58 132
17728.84 144
17730.10 142
17731.36 117
17732.62 146
17733.87 142
17735.13 133
17736.39 132
17737.65 130
17738.91 147
17740.17 128
17741.43 115
17742.69 131
17743.94 131
17745.20 151
17746.46 164
17747.72 126
17748.98 137
17750.24 150
17751.50 180
17752.76 142
17754.02 139
17755.28 138
17756.53 180
17757.79 164
17759.05 142
17760.31 124
17761.57 141
17762.83 150
17764.09 141
17765.35 137
17766.61 159
17767.87 144
17769.13 144
17770.39 127
17771.65 116
17772.91 120
17774.17 138
17775.43 165
17776.69 138
17777.95 128
17779.21 172
17780.47 160
17781.73 141
17782.99 128
17784.25 128
17785.51 127
17786.77 141
17788.03 158
17789.29 166
17790.55 134
17791.81 137
17793.07 123
17794.33 118
17795.59 125
17796.86 113
17798.12 112
17799.38 124
17800.64 122
17801.90 133
17803.16 136
17804.42 139
17805.68 117
17806.94 125
17808.20 139
17809.47 161
17810.73 131
17811.99 141
17813.25 141
17814.51 108
17815.77 127
17817.03 140
17818.29 150
17819.56 145
17820.82 145
17822.08 125
17823.34 129
17824.60 136
17825.86 125
17827.13 123
17828.39 152
17829.65 121
17830.91 105
17832.17 132
17833.44 132
17834.70 155
17835.96 134
17837.22 122
17838.48 132
17839.75 122
17841.01 146
17842.27 122
17843.53 141
17844.80 127
17846.06 128
17847.32 129
17848.58 145
17849.85 142
17851.11 132
17852.37 135
17853.63 146
17854.90 129
17856.16 136
17857.42 122
17858.69 112
17859.95 92
17861.21 106
17862.47 108
17863.74 129
17865.00 120
17866.26 112
17867.53 126
17868.79 114
17870.05 136
17871.32 105
17872.58 143
17873.84 106
17875.11 113
17876.37 129
17877.63 133
17878.90 116
17880.16 113
17881.43 138
17882.69 128
17883.95 129
17885.22 105
17886.48 125
17887.74 146
17889.01 127
17890.27 117
17891.54 128
17892.80 138
17894.07 150
17895.33 135
17896.59 137
17897.86 128
17899.12 131
17900.39 115
17901.65 113
17902.92 130
17904.18 121
17905.44 124
17906.71 109
17907.97 118
17909.24 118
17910.50 106
17911.77 112
17913.03 106
17914.30 108
17915.56 118
17916.83 106
17918.09 125
17919.36 143
17920.62 130
17921.89 128
17923.15 119
17924.42 125
17925.68 139
17926.95 124
17928.21 119
17929.48 127
17930.75 111
17932.01 114
17933.28 133
17934.54 138
17935.81 124
17937.07 104
17938.34 119
17939.61 122
17940.87 115
17942.14 105
17943.40 105
17944.67 110
17945.93 121
17947.20 117
17948.47 111
17949.73 117
17951.00 130
17952.27 137
17953.53 151
17954.80 161
17956.06 107
17957.33 120
17958.60 99
17959.86 150
17961.13 155
17962.40 144
17963.66 116
17964.93 94
17966.20 127
17967.46 134
17968.73 153
17970.00 119
17971.26 110
17972.53 135
17973.80 124
17975.07 127
17976.33 139
17977.60 116
17978.87 117
17980.13 141
17981.40 119
17982.67 98
17983.94 125
17985.20 151
17986.47 117
17987.74 140
17989.01 128
17990.27 125
17991.54 114
17992.81 111
17994.08 125
17995.34 121
17996.61 127
17997.88 116
17999.15 117
18000.42 114
18001.68 119
18002.95 114
18004.22 126
18005.49 143
18006.76 112
18008.02 116
18009.29 128
18010.56 117
18011.83 115
18013.10 96
18014.37 118
18015.63 123
18016.90 132
18018.17 115
18019.44 117
18020.71 113
18021.98 97
18023.25 108
18024.51 138
18025.78 132
18027.05 98
18028.32 92
18029.59 96
18030.86 98
18032.13 127
18033.40 119
18034.67 140
18035.94 126
18037.20 128
18038.47 135
18039.74 126
18041.01 99
18042.28 107
18043.55 120
18044.82 170
18046.09 137
18047.36 111
18048.63 91
18049.90 111
18051.17 115
18052.44 112
18053.71 107
18054.98 130
18056.25 128
18057.52 104
18058.79 103
18060.06 121
18061.33 133
18062.60 143
18063.87 127
18065.14 95
18066.41 96
18067.68 98
18068.95 146
18070.22 110
18071.49 110
18072.76 113
18074.03 115
18075.30 110
18076.57 112
18077.84 111
18079.11 113
18080.39 116
18081.66 132
18082.93 111
18084.20 146
18085.47 159
18086.74 105
18088.01 124
18089.28 113
18090.55 123
18091.82 119
18093.10 110
18094.37 115
18095.64 114
18096.91 114
18098.18 128
18099.45 122
18100.72 103
18102.00 114
18103.27 118
18104.54 140
18105.81 141
18107.08 129
18108.35 115
18109.63 128
18110.90 116
18112.17 138
18113.44 118
18114.71 122
18115.98 134
18117.26 150
18118.53 106
18119.80 104
18121.07 103
18122.35 141
18123.62 115
18124.89 115
18126.16 113
18127.43 89
18128.71 102
18129.98 142
18131.25 121
18132.52 103
18133.80 131
18135.07 125
18136.34 93
18137.62 103
18138.89 137
18140.16 141
18141.43 121
18142.71 106
18143.98 112
18145.25 104
18146.53 120
18147.80 110
18149.07 105
18150.35 117
18151.62 110
18152.89 134
18154.17 147
18155.44 116
18156.71 104
18157.99 97
18159.26 116
18160.53 125
18161.81 123
18163.08 123
18164.35 148
18165.63 128
18166.90 96
18168.18 132
18169.45 133
18170.72 120
18172.00 109
18173.27 125
18174.55 100
18175.82 97
18177.09 118
18178.37 126
18179.64 139
18180.92 106
18182.19 118
18183.47 135
18184.74 103
18186.01 86
18187.29 86
18188.56 111
18189.84 129
18191.11 125
18192.39 100
18193.66 120
18194.94 100
18196.21 105
18197.49 106
18198.76 90
18200.04 108
18201.31 119
18202.59 125
18203.86 109
18205.14 117
18206.41 112
18207.69 139
18208.96 122
18210.24 137
18211.51 115
18212.79 117
18214.06 124
18215.34 105
18216.62 82
18217.89 97
18219.17 99
18220.44 144
18221.72 113
18222.99 99
18224.27 94
18225.55 128
18226.82 113
18228.10 114
18229.37 126
18230.65 130
18231.93 112
18233.20 119
18234.48 115
18235.75 102
18237.03 102
18238.31 125
18239.58 127
18240.86 104
18242.14 127
18243.41 148
18244.69 150
18245.97 120
18247.24 149
18248.52 151
18249.80 136
18251.07 113
18252.35 134
18253.63 96
18254.90 116
18256.18 117
18257.46 102
18258.73 126
18260.01 118
18261.29 142
18262.57 136
18263.84 107
18265.12 121
18266.40 121
18267.67 114
18268.95 105
18270.23 116
18271.51 125
18272.78 134
18274.06 113
18275.34 135
18276.62 124
18277.89 122
18279.17 126
18280.45 118
18281.73 112
18283.01 133
18284.28 128
18285.56 136
18286.84 137
18288.12 121
18289.40 114
18290.67 87
18291.95 120
18293.23 139
18294.51 120
18295.79 119
18297.07 126
18298.34 109
18299.62 121
18300.90 118
18302.18 110
18303.46 125
18304.74 112
18306.02 114
18307.29 112
18308.57 122
18309.85 137
18311.13 130
18312.41 127
18313.69 131
18314.97 118
18316.25 116
18317.53 139
18318.80 132
18320.08 93
18321.36 123
18322.64 114
18323.92 124
18325.20 147
18326.48 100
18327.76 99
18329.04 124
18330.32 121
18331.60 133
18332.88 109
18334.16 105
18335.44 118
18336.72 125
18338.00 128
18339.28 106
18340.56 129
18341.84 103
18343.12 112
18344.40 104
18345.68 98
18346.96 119
18348.24 115
18349.52 109
18350.80 111
18352.08 101
18353.36 103
18354.64 112
18355.92 106
18357.20 121
18358.48 145
18359.76 116
18361.04 111
18362.32 104
18363.60 106
18364.88 113
18366.16 115
18367.45 146
18368.73 110
18370.01 100
18371.29 127
18372.57 99
18373.85 113
18375.13 129
18376.41 118
18377.69 118
18378.98 114
18380.26 102
18381.54 122
18382.82 131
18384.10 121
18385.38 109
18386.66 110
18387.95 129
18389.23 124
18390.51 113
18391.79 87
18393.07 111
18394.35 131
18395.64 126
18396.92 105
18398.20 128
18399.48 103
18400.76 134
18402.05 141
18403.33 105
18404.61 107
18405.89 99
18407.17 109
18408.46 115
18409.74 129
18411.02 104
18412.30 118
18413.59 124
18414.87 113
18416.15 111
18417.43 121
18418.72 126
18420.00 129
18421.28 114
18422.56 118
18423.85 113
18425.13 130
18426.41 133
18427.70 98
18428.98 132
18430.26 132
18431.54 116
18432.83 118
18434.11 127
18435.39 121
18436.68 99
18437.96 99
18439.24 114
18440.53 138
18441.81 136
18443.09 112
18444.38 109
18445.66 136
18446.95 110
18448.23 109
18449.51 95
18450.80 147
18452.08 137
18453.36 122
18454.65 133
18455.93 121
18457.22 137
18458.50 161
18459.78 131
18461.07 90
18462.35 107
18463.64 144
18464.92 106
18466.21 104
18467.49 121
18468.77 112
18470.06 115
18471.34 110
18472.63 105
18473.91 100
18475.20 115
18476.48 101
18477.77 114
18479.05 96
18480.34 100
18481.62 103
18482.91 99
18484.19 125
18485.47 105
18486.76 90
18488.04 101
18489.33 99
18490.62 119
18491.90 132
18493.19 96
18494.47 116
18495.76 108
18497.04 122
18498.33 86
18499.61 123
18500.90 104
18502.18 103
18503.47 119
18504.75 135
18506.04 125
18507.33 116
18508.61 111
18509.90 112
18511.18 114
18512.47 115
18513.76 116
18515.04 104
18516.33 119
18517.61 151
18518.90 113
18520.19 114
18521.47 95
18522.76 126
18524.04 122
18525.33 114
18526.62 118
18527.90 121
18529.19 106
18530.48 123
18531.76 116
18533.05 127
18534.34 108
18535.62 112
18536.91 136
18538.20 138
18539.48 109
18540.77 113
18542.06 107
18543.34 114
18544.63 123
18545.92 98
18547.21 101
18548.49 128
18549.78 113
18551.07 112
18552.36 125
18553.64 124
18554.93 140
18556.22 134
18557.50 115
18558.79 93
18560.08 105
18561.37 114
18562.66 109
18563.94 129
18565.23 137
18566.52 112
18567.81 117
18569.09 114
18570.38 133
18571.67 125
18572.96 115
18574.25 118
18575.53 148
18576.82 131
18578.11 108
18579.40 158
18580.69 135
18581.98 107
18583.26 119
18584.55 157
18585.84 130
18587.13 153
18588.42 139
18589.71 132
18590.99 146
18592.28 135
18593.57 132
18594.86 99
18596.15 132
18597.44 126
18598.73 110
18600.02 135
18601.31 134
18602.59 148
18603.88 135
18605.17 123
18606.46 159
18607.75 139
18609.04 131
18610.33 130
18611.62 159
18612.91 154
18614.20 134
18615.49 136
18616.78 133
18618.07 138
18619.36 145
18620.65 146
18621.94 120
18623.23 155
18624.52 171
18625.81 155
18627.10 140
18628.39 142
18629.68 149
18630.97 142
18632.26 141
18633.55 132
18634.84 136
18636.13 146
18637.42 141
18638.71 129
18640.00 125
18641.29 119
18642.58 132
18643.87 153
18645.16 138
18646.45 133
18647.74 121
18649.03 108
18650.32 122
18651.61 124
18652.90 112
18654.19 120
18655.48 109
18656.78 108
18658.07 123
18659.36 121
18660.65 118
18661.94 136
18663.23 129
18664.52 147
18665.81 118
18667.10 108
18668.40 116
18669.69 124
18670.98 122
18672.27 105
18673.56 109
18674.85 123
18676.14 123
18677.44 144
18678.73 116
18680.02 114
18681.31 132
18682.60 115
18683.90 110
18685.19 148
18686.48 132
18687.77 107
18689.06 127
18690.36 112
18691.65 99
18692.94 111
18694.23 130
18695.52 106
18696.82 121
18698.11 106
18699.40 117
18700.69 115
18701.99 119
18703.28 112
18704.57 108
18705.86 94
18707.16 116
18708.45 96
18709.74 107
18711.04 107
18712.33 112
18713.62 97
18714.91 121
18716.21 109
18717.50 112
18718.79 96
18720.09 121
18721.38 113
18722.67 123
18723.97 118
18725.26 126
18726.55 120
18727.85 121
18729.14 105
18730.43 118
18731.73 127
18733.02 129
18734.31 116
18735.61 126
18736.90 103
18738.19 110
18739.49 113
18740.78 107
18742.08 104
18743.37 99
18744.66 112
18745.96 104
18747.25 114
18748.55 119
18749.84 123
18751.13 139
18752.43 112
18753.72 107
18755.02 102
18756.31 133
18757.61 101
18758.90 99
18760.20 133
18761.49 138
18762.78 131
18764.08 89
18765.37 97
18766.67 111
18767.96 102
18769.26 106
18770.55 110
18771.85 142
18773.14 108
18774.44 118
18775.73 114
18777.03 91
18778.32 132
18779.62 111
18780.91 112
18782.21 113
18783.50 102
18784.80 95
18786.10 91
18787.39 102
18788.69 109
18789.98 101
18791.28 101
18792.57 107
18793.87 114
18795.16 117
18796.46 115
18797.76 118
18799.05 120
18800.35 115
18801.64 108
18802.94 108
18804.24 88
18805.53 111
18806.83 98
18808.12 104
18809.42 94
18810.72 86
18812.01 94
18813.31 127
18814.61 127
18815.90 90
18817.20 105
18818.50 95
18819.79 107
18821.09 116
18822.39 108
18823.68 121
18824.98 114
18826.28 111
18827.57 118
18828.87 126
18830.17 93
18831.46 106
18832.76 108
18834.06 109
18835.35 97
18836.65 100
18837.95 114
18839.25 88
18840.54 98
18841.84 115
18843.14 98
18844.44 100
18845.73 106
18847.03 94
18848.33 90
18849.63 94
18850.92 106
18852.22 98
18853.52 106
18854.82 107
18856.11 115
18857.41 121
18858.71 110
18860.01 105
18861.31 107
18862.60 91
18863.90 91
18865.20 106
18866.50 102
18867.80 83
18869.10 92
18870.39 114
18871.69 111
18872.99 95
18874.29 90
18875.59 101
18876.89 105
18878.18 118
18879.48 114
18880.78 115
18882.08 126
18883.38 106
18884.68 109
18885.98 100
18887.28 124
18888.57 118
18889.87 98
18891.17 85
18892.47 119
18893.77 112
18895.07 73
18896.37 110
18897.67 89
18898.97 108
18900.27 83
18901.57 104
18902.87 94
18904.17 126
18905.47 99
18906.76 88
18908.06 102
18909.36 111
18910.66 100
18911.96 115
18913.26 99
18914.56 123
18915.86 108
18917.16 89
18918.46 113
18919.76 100
18921.06 115
18922.36 116
18923.66 124
18924.96 101
18926.26 117
18927.56 120
18928.86 106
18930.17 117
18931.47 119
18932.77 109
18934.07 105
18935.37 83
18936.67 97
18937.97 118
18939.27 109
18940.57 109
18941.87 103
18943.17 103
18944.47 138
18945.77 95
18947.07 95
18948.38 114
18949.68 95
18950.98 117
18952.28 130
18953.58 96
18954.88 128
18956.18 110
18957.48 112
18958.79 88
18960.09 97
18961.39 106
18962.69 104
18963.99 106
18965.29 110
18966.59 98
18967.90 100
18969.20 116
18970.50 100
18971.80 116
18973.10 100
18974.41 122
18975.71 96
18977.01 109
18978.31 106
18979.61 103
18980.92 96
18982.22 81
18983.52 85
18984.82 78
18986.12 95
18987.43 131
18988.73 114
18990.03 134
18991.33 84
18992.64 101
18993.94 103
18995.24 128
18996.54 107
18997.85 100
18999.15 112
19000.45 106
19001.76 94
19003.06 96
19004.36 91
19005.66 119
19006.97 108
19008.27 130
19009.57 114
19010.88 109
19012.18 114
19013.48 119
19014.79 129
19016.09 90
19017.39 102
19018.70 93
19020.00 119
19021.30 106
19022.61 84
19023.91 116
19025.22 130
19026.52 103
19027.82 88
19029.13 79
19030.43 102
19031.73 110
19033.04 103
19034.34 95
19035.65 105
19036.95 114
19038.25 117
19039.56 107
19040.86 130
19042.17 98
19043.47 123
19044.78 85
19046.08 117
19047.38 121
19048.69 109
19049.99 101
19051.30 86
19052.60 103
19053.91 111
19055.21 130
19056.52 108
19057.82 109
19059.13 123
19060.43 88
19061.74 108
19063.04 87
19064.35 97
19065.65 99
19066.96 104
19068.26 117
19069.57 103
19070.87 94
19072.18 86
19073.48 86
19074.79 92
19076.09 97
19077.40 90
19078.70 106
19080.01 103
19081.32 94
19082.62 83
19083.93 98
19085.23 109
19086.54 118
19087.84 114
19089.15 97
19090.46 98
19091.76 101
19093.07 95
19094.37 120
19095.68 119
19096.99 114
19098.29 90
19099.60 122
19100.90 108
19102.21 82
19103.52 91
19104.82 106
19106.13 107
19107.44 98
19108.74 91
19110.05 94
19111.36 99
19112.66 111
19113.97 97
19115.28 93
19116.58 93
19117.89 101
19119.20 106
19120.50 105
19121.81 95
19123.12 105
19124.43 124
19125.73 116
19127.04 94
19128.35 96
19129.65 104
19130.96 94
19132.27 112
19133.58 137
19134.88 83
19136.19 108
19137.50 113
19138.81 93
19140.11 107
19141.42 100
19142.73 114
19144.04 131
19145.34 119
19146.65 99
19147.96 89
19149.27 94
19150.58 91
19151.88 90
19153.19 102
19154.50 114
19155.81 119
19157.12 105
19158.42 114
19159.73 103
19161.04 146
19162.35 107
19163.66 92
19164.97 81
19166.28 106
19167.58 121
19168.89 99
19170.20 110
19171.51 110
19172.82 111
19174.13 112
19175.44 134
19176.75 100
19178.05 99
19179.36 122
19180.67 117
19181.98 103
19183.29 83
19184.60 90
19185.91 128
19187.22 111
19188.53 105
19189.84 125
19191.15 107
19192.46 123
19193.76 92
19195.07 96
19196.38 129
19197.69 105
19199.00 117
19200.31 107
19201.62 111
19202.93 118
19204.24 91
19205.55 119
19206.86 100
19208.17 106
19209.48 101
19210.79 102
19212.10 124
19213.41 114
19214.72 100
19216.03 96
19217.34 95
19218.65 99
19219.96 102
19221.27 99
19222.58 101
19223.89 117
19225.20 117
19226.52 93
19227.83 94
19229.14 88
19230.45 109
19231.76 108
19233.07 102
19234.38 84
19235.69 122
19237.00 116
19238.31 109
19239.62 106
19240.93 126
19242.25 146
19243.56 131
19244.87 119
19246.18 85
19247.49 111
19248.80 103
19250.11 92
19251.42 99
19252.74 98
19254.05 116
19255.36 109
19256.67 122
19257.98 93
19259.29 95
19260.61 101
19261.92 84
19263.23 80
19264.54 106
19265.85 98
19267.17 105
19268.48 120
19269.79 131
19271.10 98
19272.41 103
19273.73 96
19275.04 85
19276.35 116
19277.66 106
19278.98 109
19280.29 94
19281.60 102
19282.91 97
19284.23 106
19285.54 98
19286.85 124
19288.16 99
19289.48 88
19290.79 118
19292.10 111
19293.41 113
19294.73 93
19296.04 105
19297.35 104
19298.67 99
19299.98 114
19301.29 104
19302.61 109
19303.92 109
19305.23 99
19306.55 117
19307.86 111
19309.17 97
19310.49 107
19311.80 92
19313.11 114
19314.43 108
19315.74 119
19317.05 88
19318.37 98
19319.68 114
19320.99 108
19322.31 117
19323.62 97
19324.94 122
19326.25 116
19327.56 107
19328.88 109
19330.19 104
19331.51 111
19332.82 119
19334.14 126
19335.45 90
19336.76 116
19338.08 98
19339.39 101
19340.71 99
19342.02 109
19343.34 111
19344.65 109
19345.97 110
19347.28 111
19348.59 86
19349.91 101
19351.22 121
19352.54 115
19353.85 113
19355.17 98
19356.48 108
19357.80 110
19359.11 83
19360.43 89
19361.74 98
19363.06 94
19364.38 100
19365.69 96
19367.01 105
19368.32 108
19369.64 99
19370.95 95
19372.27 103
19373.58 104
19374.90 116
19376.21 83
19377.53 84
19378.85 92
19380.16 122
19381.48 105
19382.79 92
19384.11 112
19385.43 85
19386.74 89
19388.06 94
19389.37 113
19390.69 110
19392.01 106
19393.32 118
19394.64 99
19395.96 90
19397.27 113
19398.59 104
19399.91 93
19401.22 103
19402.54 92
19403.85 100
19405.17 96
19406.49 99
19407.80 104
19409.12 124
19410.44 121
19411.76 88
19413.07 100
19414.39 91
19415.71 116
19417.02 112
19418.34 99
19419.66 100
19420.98 84
19422.29 86
19423.61 116
19424.93 103
19426.24 90
19427.56 101
19428.88 110
19430.20 100
19431.51 122
19432.83 111
19434.15 93
19435.47 105
19436.79 101
19438.10 85
19439.42 94
19440.74 98
19442.06 118
19443.37 99
19444.69 75
19446.01 93
19447.33 90
19448.65 99
19449.97 82
19451.28 88
19452.60 90
19453.92 97
19455.24 109
19456.56 146
19457.88 121
19459.19 103
19460.51 95
19461.83 123
19463.15 91
19464.47 95
19465.79 79
19467.11 115
19468.42 124
19469.74 110
19471.06 94
19472.38 98
19473.70 111
19475.02 96
19476.34 107
19477.66 89
19478.98 103
19480.30 86
19481.62 113
19482.93 93
19484.25 103
19485.57 98
19486.89 91
19488.21 119
19489.53 105
19490.85 121
19492.17 92
19493.49 93
19494.81 111
19496.13 107
19497.45 101
19498.77 129
19500.09 111
19501.41 114
19502.73 93
19504.05 94
19505.37 99
19506.69 85
19508.01 105
19509.33 81
19510.65 94
19511.97 102
19513.29 107
19514.61 101
19515.93 104
19517.25 92
19518.57 110
19519.89 108
19521.21 116
19522.54 92
19523.86 90
19525.18 105
19526.50 135
19527.82 124
19529.14 113
19530.46 118
19531.78 153
19533.10 141
19534.42 104
19535.74 94
19537.07 125
19538.39 120
19539.71 111
19541.03 88
19542.35 95
19543.67 90
19544.99 108
19546.31 117
19547.64 89
19548.96 100
19550.28 103
19551.60 109
19552.92 100
19554.24 87
19555.57 103
19556.89 111
19558.21 105
19559.53 90
19560.85 92
19562.18 88
19563.50 116
19564.82 121
19566.14 96
19567.46 79
19568.79 83
19570.11 105
19571.43 90
19572.75 93
19574.08 83
19575.40 106
19576.72 110
19578.04 114
19579.37 114
19580.69 100
19582.01 116
19583.33 95
19584.66 102
19585.98 124
19587.30 126
19588.63 107
19589.95 98
19591.27 92
19592.59 91
19593.92 103
19595.24 122
19596.56 101
19597.89 90
19599.21 104
19600.53 116
19601.86 109
19603.18 92
19604.50 101
19605.83 94
19607.15 91
19608.47 102
19609.80 103
19611.12 115
19612.45 100
19613.77 104
19615.09 93
19616.42 87
19617.74 105
19619.06 123
19620.39 132
19621.71 95
19623.04 112
19624.36 103
19625.69 114
19627.01 100
19628.33 97
19629.66 79
19630.98 131
19632.31 99
19633.63 105
19634.96 108
19636.28 120
19637.60 124
19638.93 95
19640.25 102
19641.58 106
19642.90 121
19644.23 86
19645.55 92
19646.88 79
19648.20 111
19649.53 105
19650.85 142
19652.18 123
19653.50 87
19654.83 112
19656.15 91
19657.48 94
19658.80 92
19660.13 108
19661.45 117
19662.78 122
19664.11 97
19665.43 115
19666.76 108
19668.08 131
19669.41 98
19670.73 119
19672.06 141
19673.39 97
19674.71 115
19676.04 96
19677.36 125
19678.69 143
19680.01 119
19681.34 103
19682.67 97
19683.99 100
19685.32 109
19686.65 101
19687.97 96
19689.30 89
19690.62 95
19691.95 106
19693.28 86
19694.60 106
19695.93 100
19697.26 105
19698.58 87
19699.91 99
19701.24 109
19702.56 115
19703.89 86
19705.22 116
19706.54 105
19707.87 113
19709.20 88
19710.53 113
19711.85 107
19713.18 107
19714.51 107
19715.83 110
19717.16 97
19718.49 106
19719.82 130
19721.14 119
19722.47 110
19723.80 104
19725.13 92
19726.45 97
19727.78 116
19729.11 108
19730.44 102
19731.76 91
19733.09 111
19734.42 128
19735.75 104
19737.08 107
19738.40 130
19739.73 123
19741.06 113
19742.39 108
19743.72 133
19745.04 99
19746.37 94
19747.70 121
19749.03 116
19750.36 96
19751.69 130
19753.01 117
19754.34 90
19755.67 101
19757.00 104
19758.33 117
19759.66 84
19760.99 108
19762.31 109
19763.64 106
19764.97 116
19766.30 106
19767.63 90
19768.96 86
19770.29 104
19771.62 106
19772.95 120
19774.28 106
19775.60 134
19776.93 119
19778.26 99
19779.59 105
19780.92 110
19782.25 114
19783.58 115
19784.91 95
19786.24 110
19787.57 104
19788.90 92
19790.23 91
19791.56 111
19792.89 103
19794.22 109
19795.55 113
19796.88 110
19798.21 93
19799.54 87
19800.87 98
19802.20 114
19803.53 128
19804.86 100
19806.19 98
19807.52 101
19808.85 100
19810.18 105
19811.51 97
19812.84 95
19814.17 103
19815.50 122
19816.83 114
19818.16 99
19819.49 92
19820.83 129
19822.16 81
19823.49 110
19824.82 117
19826.15 82
19827.48 124
19828.81 101
19830.14 102
19831.47 75
19832.80 109
19834.14 82
19835.47 105
19836.80 105
19838.13 89
19839.46 99
19840.79 84
19842.12 106
19843.46 111
19844.79 139
19846.12 101
19847.45 95
19848.78 97
19850.11 100
19851.45 114
19852.78 112
19854.11 96
19855.44 101
19856.77 134
19858.11 138
19859.44 133
19860.77 122
19862.10 94
19863.43 113
19864.77 85
19866.10 80
19867.43 95
19868.76 91
19870.10 98
19871.43 105
19872.76 90
19874.09 92
19875.43 90
19876.76 134
19878.09 88
19879.42 81
19880.76 88
19882.09 73
19883.42 102
19884.75 110
19886.09 89
19887.42 89
19888.75 92
19890.09 90
19891.42 85
19892.75 106
19894.09 96
19895.42 118
19896.75 120
19898.09 117
19899.42 102
19900.75 106
19902.09 102
19903.42 113
19904.75 113
19906.09 93
19907.42 110
19908.75 101
19910.09 103
19911.42 91
19912.76 111
19914.09 102
19915.42 101
19916.76 124
19918.09 115
19919.43 117
19920.76 113
19922.09 93
19923.43 123
19924.76 116
19926.10 129
19927.43 114
19928.77 113
19930.10 101
19931.43 116
19932.77 108
19934.10 120
19935.44 117
19936.77 125
19938.11 119
19939.44 105
19940.78 100
19942.11 102
19943.45 105
19944.78 126
19946.12 134
19947.45 97
19948.79 108
19950.12 102
19951.46 111
19952.79 101
19954.13 99
19955.46 112
19956.80 104
19958.13 109
19959.47 123
19960.80 128
19962.14 123
19963.48 127
19964.81 105
19966.15 104
19967.48 90
19968.82 122
19970.15 111
19971.49 93
19972.83 112
19974.16 124
19975.50 105
19976.83 78
19978.17 95
19979.51 99
19980.84 126
19982.18 104
19983.51 139
19984.85 107
19986.19 97
19987.52 140
19988.86 123
19990.20 124
19991.53 116
19992.87 136
19994.21 99
19995.54 123
19996.88 120
19998.22 91
19999.55 90
20000.89 125
20002.23 105
20003.56 96
20004.90 110
20006.24 103
20007.57 134
20008.91 129
20010.25 108
20011.59 122
20012.92 102
20014.26 132
20015.60 123
20016.94 117
20018.27 88
20019.61 108
20020.95 117
20022.28 85
20023.62 111
20024.96 97
20026.30 106
20027.64 94
20028.97 89
20030.31 97
20031.65 114
20032.99 117
20034.32 106
20035.66 123
20037.00 118
20038.34 109
20039.68 132
20041.02 122
20042.35 120
20043.69 100
20045.03 113
20046.37 103
20047.71 90
20049.05 102
20050.38 118
20051.72 123
20053.06 126
20054.40 109
20055.74 103
20057.08 96
20058.42 100
20059.75 114
20061.09 129
20062.43 102
20063.77 108
20065.11 112
20066.45 109
20067.79 103
20069.13 141
20070.47 121
20071.81 110
20073.14 108
20074.48 94
20075.82 100
20077.16 102
20078.50 116
20079.84 119
20081.18 134
20082.52 116
20083.86 111
20085.20 102
20086.54 121
20087.88 115
20089.22 107
20090.56 107
20091.90 101
20093.24 106
20094.58 113
20095.92 106
20097.26 99
20098.60 100
20099.94 125
20101.28 115
20102.62 130
20103.96 117
20105.30 95
20106.64 93
20107.98 125
20109.32 124
20110.66 108
20112.00 114
20113.34 107
20114.68 124
20116.02 95
20117.36 92
20118.71 118
20120.05 144
20121.39 114
20122.73 104
20124.07 132
20125.41 128
20126.75 106
20128.09 89
20129.43 120
20130.77 115
20132.12 122
20133.46 97
20134.80 97
20136.14 99
20137.48 117
20138.82 129
20140.16 127
20141.51 118
20142.85 120
20144.19 109
20145.53 98
