# Supplementary material for: MALDI-TOF MS typing enables the classification of brewing yeasts of the genus Saccharomyces to major beer styles
Source: PLoS One. 2017 Aug 9;12(8):e0181694. doi: 10.1371/journal.pone.0181694 (PMC5549903; doi:10.1371/journal.pone.0181694)
Supplement: S1 File — The directory includes 90 raw files and was zipped to “.zip”; the folder has three strains with 30 spectra per strain; S1 Text explains the raw files with an example and Table 1 represents the yeast strains used within the experiment. (ZIP) [file pone.0181694.s004.zip › 1-3/30251-127-OG-WB-WB-YPG-18h-E-E_2015-07-23_2_0_B2_1.dat]

2000.14 1429
2000.56 1411
2000.98 1406
2001.40 1279
2001.83 1188
2002.25 1235
2002.67 1227
2003.09 1182
2003.51 1329
2003.93 1298
2004.36 1265
2004.78 1332
2005.20 1256
2005.62 1260
2006.05 1282
2006.47 1352
2006.89 1419
2007.31 1407
2007.73 1345
2008.16 1238
2008.58 1329
2009.00 1489
2009.42 1326
2009.85 1373
2010.27 1399
2010.69 1260
2011.12 1110
2011.54 1097
2011.96 1115
2012.38 1257
2012.81 1227
2013.23 1291
2013.65 1210
2014.08 1173
2014.50 1193
2014.92 1143
2015.35 1188
2015.77 1120
2016.19 1119
2016.62 1353
2017.04 1331
2017.46 1144
2017.89 1302
2018.31 1233
2018.73 1231
2019.16 1211
2019.58 1275
2020.00 1171
2020.43 1174
2020.85 1245
2021.27 1251
2021.70 1262
2022.12 1216
2022.55 1176
2022.97 1124
2023.39 1292
2023.82 1201
2024.24 1208
2024.67 1116
2025.09 1309
2025.52 1286
2025.94 1047
2026.36 1097
2026.79 1170
2027.21 1096
2027.64 1057
2028.06 1043
2028.49 1098
2028.91 1108
2029.34 1100
2029.76 1201
2030.19 1307
2030.61 1189
2031.03 1119
2031.46 1195
2031.88 1323
2032.31 1247
2032.73 1279
2033.16 1390
2033.58 1163
2034.01 1397
2034.44 1465
2034.86 1289
2035.29 1201
2035.71 1202
2036.14 1250
2036.56 1134
2036.99 1216
2037.41 1162
2037.84 1231
2038.26 1166
2038.69 970
2039.12 1212
2039.54 1065
2039.97 1073
2040.39 1267
2040.82 1130
2041.24 1240
2041.67 1262
2042.10 1232
2042.52 1306
2042.95 1156
2043.37 1109
2043.80 1043
2044.23 1149
2044.65 1214
2045.08 1033
2045.51 1120
2045.93 1171
2046.36 1188
2046.79 1213
2047.21 1379
2047.64 1250
2048.07 1329
2048.49 1181
2048.92 1183
2049.35 1309
2049.77 1428
2050.20 1390
2050.63 1418
2051.05 1321
2051.48 1357
2051.91 1599
2052.33 1663
2052.76 1617
2053.19 1380
2053.62 1368
2054.04 1554
2054.47 1443
2054.90 1381
2055.32 1573
2055.75 1371
2056.18 1390
2056.61 1312
2057.03 1192
2057.46 1279
2057.89 1138
2058.32 1358
2058.75 1391
2059.17 1146
2059.60 1133
2060.03 1257
2060.46 1258
2060.88 1263
2061.31 1240
2061.74 1322
2062.17 1534
2062.60 1626
2063.02 1639
2063.45 1522
2063.88 1887
2064.31 1768
2064.74 1765
2065.17 1861
2065.59 1757
2066.02 1764
2066.45 1579
2066.88 1763
2067.31 1639
2067.74 1700
2068.17 1459
2068.60 1445
2069.02 1324
2069.45 1253
2069.88 1200
2070.31 1287
2070.74 1335
2071.17 1422
2071.60 1478
2072.03 1317
2072.46 1468
2072.89 1566
2073.31 1530
2073.74 1479
2074.17 1527
2074.60 1612
2075.03 1621
2075.46 1473
2075.89 1561
2076.32 1434
2076.75 1450
2077.18 1403
2077.61 1555
2078.04 1356
2078.47 1281
2078.90 1344
2079.33 1421
2079.76 1282
2080.19 1219
2080.62 1215
2081.05 1192
2081.48 1240
2081.91 1206
2082.34 1368
2082.77 1427
2083.20 1392
2083.63 1446
2084.06 1234
2084.49 1179
2084.92 1255
2085.35 1158
2085.78 1182
2086.21 1172
2086.64 1096
2087.07 1057
2087.50 1209
2087.94 1181
2088.37 1149
2088.80 1211
2089.23 1266
2089.66 1189
2090.09 1301
2090.52 1271
2090.95 1248
2091.38 1191
2091.81 1191
2092.25 1204
2092.68 1245
2093.11 1302
2093.54 1115
2093.97 1114
2094.40 1189
2094.83 1052
2095.27 1168
2095.70 1225
2096.13 1109
2096.56 1185
2096.99 1085
2097.42 1050
2097.86 1051
2098.29 1045
2098.72 927
2099.15 989
2099.58 1026
2100.01 1034
2100.45 1127
2100.88 1180
2101.31 1065
2101.74 1078
2102.18 1124
2102.61 1128
2103.04 1139
2103.47 1080
2103.90 988
2104.34 1171
2104.77 1203
2105.20 1175
2105.63 1088
2106.07 1066
2106.50 1199
2106.93 1284
2107.37 1374
2107.80 1457
2108.23 1276
2108.66 1219
2109.10 1070
2109.53 1190
2109.96 1143
2110.40 1178
2110.83 1047
2111.26 1227
2111.70 1138
2112.13 1034
2112.56 1032
2113.00 1160
2113.43 1103
2113.86 1209
2114.30 1175
2114.73 1103
2115.16 1082
2115.60 1072
2116.03 1046
2116.46 1046
2116.90 1124
2117.33 1092
2117.77 1213
2118.20 1204
2118.63 1128
2119.07 1039
2119.50 1160
2119.94 1161
2120.37 1039
2120.80 1154
2121.24 1095
2121.67 1099
2122.11 1135
2122.54 1155
2122.97 1317
2123.41 1119
2123.84 1067
2124.28 1107
2124.71 1255
2125.15 1153
2125.58 1158
2126.02 1150
2126.45 1175
2126.89 1136
2127.32 1094
2127.76 1221
2128.19 1120
2128.63 1190
2129.06 1307
2129.50 1309
2129.93 1289
2130.37 1220
2130.80 1229
2131.24 1214
2131.67 1246
2132.11 1154
2132.54 1233
2132.98 1062
2133.41 1175
2133.85 1046
2134.28 977
2134.72 1099
2135.16 1171
2135.59 1089
2136.03 1194
2136.46 1218
2136.90 1181
2137.33 1052
2137.77 1330
2138.21 1372
2138.64 1238
2139.08 1134
2139.51 1235
2139.95 1240
2140.39 1224
2140.82 1122
2141.26 961
2141.69 1017
2142.13 1016
2142.57 1144
2143.00 1231
2143.44 1062
2143.88 1040
2144.31 1118
2144.75 977
2145.19 1126
2145.62 1203
2146.06 1200
2146.50 1128
2146.93 1203
2147.37 1270
2147.81 1353
2148.24 1466
2148.68 1418
2149.12 1274
2149.56 1504
2149.99 1587
2150.43 1519
2150.87 1368
2151.30 1386
2151.74 1392
2152.18 1288
2152.62 1308
2153.05 1365
2153.49 1328
2153.93 1288
2154.37 1147
2154.80 1118
2155.24 1174
2155.68 1351
2156.12 1442
2156.55 1393
2156.99 1417
2157.43 1405
2157.87 1200
2158.31 1260
2158.74 1285
2159.18 1291
2159.62 1307
2160.06 1270
2160.50 1253
2160.93 1274
2161.37 1193
2161.81 1241
2162.25 1160
2162.69 1118
2163.13 1123
2163.57 1143
2164.00 1275
2164.44 1239
2164.88 1124
2165.32 1165
2165.76 1124
2166.20 1166
2166.64 1245
2167.07 1282
2167.51 1159
2167.95 1068
2168.39 1236
2168.83 1131
2169.27 1009
2169.71 1362
2170.15 1343
2170.59 1304
2171.03 1465
2171.47 1517
2171.91 1644
2172.34 1643
2172.78 1626
2173.22 1736
2173.66 1765
2174.10 1621
2174.54 1660
2174.98 1606
2175.42 1612
2175.86 1450
2176.30 1754
2176.74 1497
2177.18 1376
2177.62 1369
2178.06 1225
2178.50 1332
2178.94 1329
2179.38 1251
2179.82 1290
2180.26 1253
2180.70 1123
2181.14 1137
2181.58 1077
2182.02 1213
2182.46 1254
2182.90 1096
2183.34 1030
2183.78 1079
2184.22 1107
2184.67 1078
2185.11 1169
2185.55 1176
2185.99 995
2186.43 1041
2186.87 1170
2187.31 1141
2187.75 1158
2188.19 1136
2188.63 1163
2189.07 1129
2189.52 1362
2189.96 1327
2190.40 1245
2190.84 1333
2191.28 1193
2191.72 1291
2192.16 1349
2192.60 1438
2193.05 1358
2193.49 1402
2193.93 1435
2194.37 1425
2194.81 1479
2195.25 1350
2195.70 1352
2196.14 1213
2196.58 1270
2197.02 1269
2197.46 1238
2197.91 1228
2198.35 1059
2198.79 1285
2199.23 1191
2199.67 1239
2200.12 1112
2200.56 1295
2201.00 1132
2201.44 1279
2201.89 1387
2202.33 1381
2202.77 1288
2203.21 1266
2203.66 1109
2204.10 1264
2204.54 1331
2204.98 1311
2205.43 1125
2205.87 1044
2206.31 1222
2206.75 1034
2207.20 1007
2207.64 1117
2208.08 1073
2208.53 1163
2208.97 1145
2209.41 1090
2209.86 1217
2210.30 1052
2210.74 1042
2211.19 1020
2211.63 1071
2212.07 1107
2212.52 1151
2212.96 1040
2213.40 1168
2213.85 1054
2214.29 1194
2214.73 1162
2215.18 1136
2215.62 1142
2216.06 1042
2216.51 1097
2216.95 1156
2217.40 1208
2217.84 1186
2218.28 1012
2218.73 1202
2219.17 1353
2219.62 1288
2220.06 1210
2220.51 1293
2220.95 1311
2221.39 1323
2221.84 1322
2222.28 1326
2222.73 1462
2223.17 1384
2223.62 1377
2224.06 1357
2224.51 1515
2224.95 1478
2225.39 1449
2225.84 1441
2226.28 1376
2226.73 1368
2227.17 1375
2227.62 1278
2228.06 1257
2228.51 1128
2228.95 1186
2229.40 1200
2229.84 1183
2230.29 1215
2230.73 1109
2231.18 1291
2231.63 1240
2232.07 1132
2232.52 1174
2232.96 1227
2233.41 1053
2233.85 1249
2234.30 1220
2234.74 1120
2235.19 1085
2235.64 1133
2236.08 1259
2236.53 1368
2236.97 1106
2237.42 1044
2237.87 1088
2238.31 1160
2238.76 1088
2239.20 921
2239.65 1005
2240.10 1058
2240.54 1091
2240.99 1030
2241.43 913
2241.88 1071
2242.33 1187
2242.77 1120
2243.22 1029
2243.67 1073
2244.11 991
2244.56 932
2245.01 976
2245.45 989
2245.90 1064
2246.35 994
2246.79 1073
2247.24 1046
2247.69 1034
2248.13 1128
2248.58 1162
2249.03 1069
2249.48 1079
2249.92 1061
2250.37 1048
2250.82 1043
2251.27 1073
2251.71 1112
2252.16 993
2252.61 923
2253.05 1017
2253.50 1076
2253.95 977
2254.40 978
2254.85 1085
2255.29 1146
2255.74 965
2256.19 961
2256.64 965
2257.08 1068
2257.53 1146
2257.98 1100
2258.43 1061
2258.88 1061
2259.32 1122
2259.77 1288
2260.22 1216
2260.67 1172
2261.12 1263
2261.57 1411
2262.01 1346
2262.46 1391
2262.91 1224
2263.36 1193
2263.81 1293
2264.26 1375
2264.71 1308
2265.15 1204
2265.60 1175
2266.05 1153
2266.50 1101
2266.95 1219
2267.40 1203
2267.85 1095
2268.30 1070
2268.75 1065
2269.19 1024
2269.64 1103
2270.09 1109
2270.54 1124
2270.99 976
2271.44 1029
2271.89 1132
2272.34 1180
2272.79 1169
2273.24 1130
2273.69 1058
2274.14 1142
2274.59 1057
2275.04 1003
2275.49 1101
2275.94 1139
2276.39 1195
2276.84 1276
2277.29 1220
2277.74 1293
2278.19 1355
2278.64 1288
2279.09 1286
2279.54 1415
2279.99 1293
2280.44 1305
2280.89 1209
2281.34 1189
2281.79 1192
2282.24 1382
2282.69 1494
2283.14 1396
2283.59 1245
2284.04 1081
2284.49 1137
2284.94 1291
2285.39 1171
2285.84 1243
2286.29 1170
2286.74 1288
2287.19 1348
2287.65 1572
2288.10 1434
2288.55 1459
2289.00 1512
2289.45 1775
2289.90 1776
2290.35 1684
2290.80 1786
2291.25 1756
2291.71 1775
2292.16 1635
2292.61 1516
2293.06 1583
2293.51 1359
2293.96 1482
2294.41 1254
2294.87 1108
2295.32 1016
2295.77 1083
2296.22 999
2296.67 1031
2297.12 1095
2297.58 967
2298.03 988
2298.48 1009
2298.93 999
2299.38 932
2299.84 1019
2300.29 1122
2300.74 1026
2301.19 1017
2301.65 907
2302.10 838
2302.55 982
2303.00 969
2303.46 932
2303.91 980
2304.36 963
2304.81 1006
2305.27 1032
2305.72 1031
2306.17 985
2306.62 984
2307.08 1100
2307.53 1097
2307.98 1132
2308.44 1217
2308.89 1251
2309.34 1234
2309.79 1197
2310.25 1165
2310.70 1031
2311.15 1277
2311.61 1228
2312.06 1249
2312.51 1082
2312.97 1171
2313.42 1133
2313.87 1115
2314.33 1148
2314.78 1157
2315.24 1326
2315.69 1271
2316.14 1177
2316.60 1166
2317.05 1255
2317.50 1228
2317.96 1170
2318.41 1087
2318.87 1169
2319.32 1137
2319.77 1245
2320.23 1156
2320.68 1006
2321.14 1045
2321.59 1188
2322.05 1207
2322.50 1212
2322.95 1284
2323.41 1179
2323.86 1404
2324.32 1540
2324.77 1417
2325.23 1335
2325.68 1564
2326.14 1477
2326.59 1339
2327.05 1216
2327.50 1271
2327.96 1171
2328.41 1164
2328.86 1210
2329.32 1091
2329.78 1051
2330.23 1064
2330.69 1109
2331.14 1056
2331.60 1107
2332.05 1028
2332.51 1204
2332.96 1272
2333.42 965
2333.87 1159
2334.33 1037
2334.78 1080
2335.24 1097
2335.69 1096
2336.15 1151
2336.61 1129
2337.06 1162
2337.52 1062
2337.97 1076
2338.43 1069
2338.89 1089
2339.34 1032
2339.80 1034
2340.25 1020
2340.71 1102
2341.17 1174
2341.62 1107
2342.08 1097
2342.53 992
2342.99 1020
2343.45 867
2343.90 1067
2344.36 1002
2344.82 949
2345.27 976
2345.73 943
2346.19 933
2346.64 1034
2347.10 1102
2347.56 1064
2348.01 969
2348.47 1093
2348.93 1024
2349.38 1081
2349.84 1079
2350.30 1047
2350.76 1052
2351.21 1014
2351.67 1006
2352.13 985
2352.58 996
2353.04 867
2353.50 986
2353.96 1035
2354.41 987
2354.87 1003
2355.33 988
2355.79 896
2356.24 899
2356.70 976
2357.16 1073
2357.62 1126
2358.08 998
2358.53 1031
2358.99 1009
2359.45 969
2359.91 1095
2360.37 1082
2360.82 1119
2361.28 1006
2361.74 952
2362.20 864
2362.66 965
2363.11 1053
2363.57 928
2364.03 969
2364.49 979
2364.95 957
2365.41 1056
2365.86 1151
2366.32 1018
2366.78 1121
2367.24 1083
2367.70 1004
2368.16 1011
2368.62 1014
2369.08 955
2369.54 1060
2369.99 1172
2370.45 1175
2370.91 1061
2371.37 1118
2371.83 1115
2372.29 1188
2372.75 1211
2373.21 1303
2373.67 1336
2374.13 1274
2374.59 1271
2375.05 1373
2375.51 1436
2375.96 1443
2376.42 1405
2376.88 1401
2377.34 1374
2377.80 1378
2378.26 1291
2378.72 1187
2379.18 1191
2379.64 1125
2380.10 1079
2380.56 1254
2381.02 1142
2381.48 1024
2381.94 1033
2382.40 1067
2382.86 972
2383.32 1110
2383.78 982
2384.24 981
2384.70 1053
2385.17 1108
2385.63 1012
2386.09 872
2386.55 936
2387.01 1076
2387.47 1083
2387.93 958
2388.39 1101
2388.85 1136
2389.31 1006
2389.77 1041
2390.23 1100
2390.69 1002
2391.15 1042
2391.62 1108
2392.08 1148
2392.54 1087
2393.00 1111
2393.46 1085
2393.92 1206
2394.38 1162
2394.84 1102
2395.31 1076
2395.77 1035
2396.23 973
2396.69 1051
2397.15 1041
2397.61 951
2398.08 937
2398.54 985
2399.00 1006
2399.46 1064
2399.92 1034
2400.38 921
2400.85 930
2401.31 1049
2401.77 1168
2402.23 1022
2402.69 979
2403.16 1087
2403.62 895
2404.08 863
2404.54 1016
2405.01 1011
2405.47 958
2405.93 1025
2406.39 950
2406.86 891
2407.32 1028
2407.78 1095
2408.24 966
2408.71 1020
2409.17 857
2409.63 1033
2410.09 1018
2410.56 892
2411.02 895
2411.48 927
2411.95 887
2412.41 1082
2412.87 1051
2413.34 1117
2413.80 1075
2414.26 1251
2414.73 1169
2415.19 1112
2415.65 1088
2416.12 1119
2416.58 1236
2417.04 1192
2417.51 1144
2417.97 1251
2418.43 1072
2418.90 1072
2419.36 1172
2419.82 1094
2420.29 1119
2420.75 893
2421.22 846
2421.68 871
2422.14 833
2422.61 916
2423.07 950
2423.54 953
2424.00 1022
2424.47 919
2424.93 983
2425.39 1012
2425.86 945
2426.32 930
2426.79 995
2427.25 934
2427.72 852
2428.18 826
2428.65 915
2429.11 966
2429.57 952
2430.04 867
2430.50 811
2430.97 743
2431.43 975
2431.90 1021
2432.36 937
2432.83 940
2433.29 915
2433.76 980
2434.22 974
2434.69 988
2435.15 888
2435.62 875
2436.09 932
2436.55 982
2437.02 994
2437.48 934
2437.95 989
2438.41 1016
2438.88 976
2439.34 1038
2439.81 1029
2440.28 1047
2440.74 1052
2441.21 1192
2441.67 1146
2442.14 1051
2442.60 1149
2443.07 1056
2443.54 1071
2444.00 1095
2444.47 1195
2444.94 1030
2445.40 872
2445.87 982
2446.33 1071
2446.80 1058
2447.27 1121
2447.73 1038
2448.20 929
2448.67 940
2449.13 942
2449.60 957
2450.07 920
2450.53 901
2451.00 975
2451.47 1010
2451.93 929
2452.40 1045
2452.87 965
2453.33 997
2453.80 914
2454.27 849
2454.74 772
2455.20 888
2455.67 894
2456.14 828
2456.60 766
2457.07 790
2457.54 851
2458.01 905
2458.47 806
2458.94 833
2459.41 875
2459.88 968
2460.34 908
2460.81 986
2461.28 931
2461.75 917
2462.21 865
2462.68 963
2463.15 956
2463.62 1099
2464.09 944
2464.55 996
2465.02 926
2465.49 1035
2465.96 1013
2466.43 952
2466.90 1033
2467.36 1004
2467.83 1020
2468.30 1058
2468.77 995
2469.24 947
2469.71 802
2470.17 837
2470.64 1004
2471.11 858
2471.58 826
2472.05 827
2472.52 861
2472.99 899
2473.46 1081
2473.93 1014
2474.39 896
2474.86 897
2475.33 836
2475.80 859
2476.27 889
2476.74 948
2477.21 825
2477.68 855
2478.15 1010
2478.62 955
2479.09 842
2479.56 888
2480.03 1045
2480.49 1045
2480.96 838
2481.43 798
2481.90 926
2482.37 794
2482.84 887
2483.31 919
2483.78 948
2484.25 931
2484.72 830
2485.19 908
2485.66 1039
2486.13 961
2486.60 902
2487.07 985
2487.54 1067
2488.01 1070
2488.48 1046
2488.95 1011
2489.43 1017
2489.90 1063
2490.37 907
2490.84 903
2491.31 927
2491.78 932
2492.25 1003
2492.72 945
2493.19 935
2493.66 902
2494.13 897
2494.60 864
2495.07 834
2495.54 789
2496.02 844
2496.49 834
2496.96 885
2497.43 797
2497.90 881
2498.37 818
2498.84 1024
2499.31 1010
2499.79 880
2500.26 928
2500.73 904
2501.20 1004
2501.67 1015
2502.14 946
2502.61 1044
2503.09 1207
2503.56 1112
2504.03 984
2504.50 1123
2504.97 1190
2505.45 1142
2505.92 991
2506.39 1066
2506.86 976
2507.33 878
2507.81 860
2508.28 887
2508.75 942
2509.22 917
2509.69 956
2510.17 1086
2510.64 1075
2511.11 1071
2511.58 1112
2512.06 1048
2512.53 977
2513.00 987
2513.47 965
2513.95 1035
2514.42 1084
2514.89 909
2515.37 829
2515.84 892
2516.31 942
2516.78 759
2517.26 801
2517.73 929
2518.20 969
2518.68 913
2519.15 929
2519.62 982
2520.10 927
2520.57 1037
2521.04 917
2521.52 833
2521.99 970
2522.46 784
2522.94 921
2523.41 901
2523.89 963
2524.36 1003
2524.83 846
2525.31 842
2525.78 891
2526.25 948
2526.73 1019
2527.20 1059
2527.68 929
2528.15 1011
2528.62 1000
2529.10 1029
2529.57 1039
2530.05 952
2530.52 1008
2531.00 994
2531.47 1004
2531.94 975
2532.42 1020
2532.89 867
2533.37 974
2533.84 991
2534.32 1029
2534.79 881
2535.27 863
2535.74 913
2536.22 934
2536.69 946
2537.17 939
2537.64 1027
2538.12 979
2538.59 1084
2539.07 1112
2539.54 1076
2540.02 1062
2540.49 967
2540.97 982
2541.44 901
2541.92 985
2542.39 837
2542.87 817
2543.34 847
2543.82 958
2544.29 1092
2544.77 989
2545.25 906
2545.72 970
2546.20 1009
2546.67 1018
2547.15 1125
2547.62 1117
2548.10 1141
2548.58 1104
2549.05 929
2549.53 913
2550.00 1027
2550.48 1074
2550.96 1095
2551.43 941
2551.91 1066
2552.39 1054
2552.86 980
2553.34 983
2553.82 894
2554.29 971
2554.77 1023
2555.24 1068
2555.72 1014
2556.20 953
2556.67 919
2557.15 998
2557.63 967
2558.11 920
2558.58 928
2559.06 937
2559.54 957
2560.01 915
2560.49 937
2560.97 894
2561.44 1007
2561.92 1057
2562.40 970
2562.88 974
2563.35 831
2563.83 828
2564.31 863
2564.79 864
2565.26 889
2565.74 777
2566.22 929
2566.70 857
2567.17 879
2567.65 926
2568.13 984
2568.61 909
2569.09 866
2569.56 834
2570.04 774
2570.52 879
2571.00 834
2571.48 932
2571.95 851
2572.43 831
2572.91 826
2573.39 945
2573.87 869
2574.35 841
2574.82 965
2575.30 925
2575.78 863
2576.26 811
2576.74 766
2577.22 851
2577.70 861
2578.17 791
2578.65 835
2579.13 844
2579.61 870
2580.09 844
2580.57 912
2581.05 859
2581.53 952
2582.01 937
2582.48 999
2582.96 998
2583.44 870
2583.92 977
2584.40 1107
2584.88 892
2585.36 904
2585.84 930
2586.32 1016
2586.80 1045
2587.28 943
2587.76 1028
2588.24 961
2588.72 874
2589.20 893
2589.68 911
2590.16 910
2590.64 1010
2591.12 1032
2591.60 904
2592.08 941
2592.56 870
2593.04 883
2593.52 828
2594.00 770
2594.48 758
2594.96 884
2595.44 859
2595.92 943
2596.40 790
2596.88 892
2597.36 928
2597.84 840
2598.32 752
2598.80 789
2599.28 947
2599.76 890
2600.24 877
2600.72 787
2601.21 866
2601.69 982
2602.17 1011
2602.65 1079
2603.13 950
2603.61 922
2604.09 965
2604.57 1003
2605.05 928
2605.54 930
2606.02 951
2606.50 858
2606.98 909
2607.46 907
2607.94 850
2608.42 890
2608.91 820
2609.39 801
2609.87 875
2610.35 778
2610.83 941
2611.31 895
2611.80 789
2612.28 865
2612.76 839
2613.24 820
2613.72 827
2614.21 803
2614.69 805
2615.17 961
2615.65 953
2616.13 778
2616.62 1054
2617.10 990
2617.58 908
2618.06 989
2618.55 990
2619.03 1025
2619.51 970
2619.99 912
2620.48 1056
2620.96 997
2621.44 900
2621.92 858
2622.41 930
2622.89 1013
2623.37 935
2623.86 896
2624.34 1029
2624.82 973
2625.31 917
2625.79 982
2626.27 1049
2626.75 940
2627.24 905
2627.72 890
2628.20 988
2628.69 1079
2629.17 1004
2629.66 1112
2630.14 1246
2630.62 1076
2631.11 1024
2631.59 1221
2632.07 1086
2632.56 1159
2633.04 1258
2633.52 1354
2634.01 1241
2634.49 1148
2634.98 1119
2635.46 1051
2635.94 1034
2636.43 965
2636.91 841
2637.40 844
2637.88 865
2638.37 873
2638.85 882
2639.33 837
2639.82 880
2640.30 894
2640.79 752
2641.27 797
2641.76 784
2642.24 763
2642.73 758
2643.21 754
2643.70 833
2644.18 741
2644.67 675
2645.15 790
2645.64 825
2646.12 910
2646.61 868
2647.09 875
2647.58 805
2648.06 848
2648.55 733
2649.03 817
2649.52 880
2650.00 864
2650.49 929
2650.97 852
2651.46 886
2651.94 798
2652.43 760
2652.92 756
2653.40 802
2653.89 891
2654.37 814
2654.86 735
2655.34 759
2655.83 791
2656.32 836
2656.80 844
2657.29 872
2657.77 820
2658.26 905
2658.75 878
2659.23 818
2659.72 851
2660.21 750
2660.69 787
2661.18 726
2661.66 848
2662.15 861
2662.64 790
2663.12 772
2663.61 832
2664.10 803
2664.58 898
2665.07 864
2665.56 907
2666.04 928
2666.53 1010
2667.02 896
2667.50 836
2667.99 727
2668.48 840
2668.97 852
2669.45 820
2669.94 743
2670.43 833
2670.91 958
2671.40 863
2671.89 832
2672.38 876
2672.86 918
2673.35 1062
2673.84 1063
2674.33 938
2674.81 1044
2675.30 922
2675.79 896
2676.28 1017
2676.77 931
2677.25 848
2677.74 918
2678.23 869
2678.72 779
2679.21 796
2679.69 785
2680.18 857
2680.67 943
2681.16 791
2681.65 764
2682.13 850
2682.62 830
2683.11 779
2683.60 816
2684.09 908
2684.58 801
2685.07 876
2685.55 932
2686.04 919
2686.53 860
2687.02 810
2687.51 748
2688.00 738
2688.49 757
2688.98 783
2689.46 912
2689.95 830
2690.44 820
2690.93 695
2691.42 798
2691.91 752
2692.40 759
2692.89 878
2693.38 854
2693.87 755
2694.36 783
2694.85 777
2695.34 834
2695.83 966
2696.31 896
2696.80 810
2697.29 734
2697.78 793
2698.27 723
2698.76 842
2699.25 773
2699.74 825
2700.23 876
2700.72 832
2701.21 999
2701.70 799
2702.19 938
2702.68 837
2703.17 819
2703.66 888
2704.15 982
2704.64 814
2705.13 866
2705.63 928
2706.12 1087
2706.61 916
2707.10 964
2707.59 941
2708.08 824
2708.57 823
2709.06 845
2709.55 861
2710.04 957
2710.53 870
2711.02 1023
2711.51 832
2712.01 736
2712.50 790
2712.99 918
2713.48 800
2713.97 860
2714.46 847
2714.95 842
2715.44 791
2715.93 836
2716.43 816
2716.92 787
2717.41 899
2717.90 1002
2718.39 897
2718.88 871
2719.38 900
2719.87 872
2720.36 1003
2720.85 913
2721.34 996
2721.83 1021
2722.33 1124
2722.82 1208
2723.31 1025
2723.80 956
2724.30 1065
2724.79 1105
2725.28 995
2725.77 1109
2726.26 1052
2726.76 1019
2727.25 1065
2727.74 1084
2728.23 919
2728.73 1007
2729.22 997
2729.71 1050
2730.20 989
2730.70 903
2731.19 935
2731.68 968
2732.18 873
2732.67 938
2733.16 848
2733.65 882
2734.15 946
2734.64 943
2735.13 1094
2735.63 1039
2736.12 992
2736.61 1097
2737.11 1105
2737.60 1161
2738.09 1110
2738.59 1097
2739.08 973
2739.57 1083
2740.07 1017
2740.56 914
2741.05 1028
2741.55 972
2742.04 998
2742.54 920
2743.03 860
2743.52 877
2744.02 880
2744.51 899
2745.00 899
2745.50 828
2745.99 846
2746.49 855
2746.98 948
2747.48 952
2747.97 768
2748.46 833
2748.96 745
2749.45 839
2749.95 902
2750.44 897
2750.94 823
2751.43 997
2751.93 946
2752.42 890
2752.91 931
2753.41 960
2753.90 776
2754.40 865
2754.89 896
2755.39 897
2755.88 916
2756.38 895
2756.87 852
2757.37 892
2757.86 879
2758.36 911
2758.85 919
2759.35 930
2759.85 937
2760.34 962
2760.84 915
2761.33 1003
2761.83 947
2762.32 904
2762.82 962
2763.31 959
2763.81 829
2764.31 842
2764.80 810
2765.30 969
2765.79 1005
2766.29 886
2766.78 826
2767.28 887
2767.78 935
2768.27 1067
2768.77 872
2769.27 670
2769.76 770
2770.26 892
2770.75 943
2771.25 970
2771.75 838
2772.24 828
2772.74 796
2773.24 777
2773.73 885
2774.23 964
2774.73 919
2775.22 895
2775.72 1006
2776.22 1085
2776.71 1000
2777.21 1007
2777.71 1020
2778.20 959
2778.70 1055
2779.20 1060
2779.70 983
2780.19 891
2780.69 852
2781.19 888
2781.68 941
2782.18 843
2782.68 747
2783.18 755
2783.67 896
2784.17 834
2784.67 766
2785.17 824
2785.66 938
2786.16 779
2786.66 941
2787.16 909
2787.66 832
2788.15 875
2788.65 944
2789.15 811
2789.65 832
2790.14 988
2790.64 991
2791.14 935
2791.64 962
2792.14 947
2792.64 922
2793.13 872
2793.63 851
2794.13 802
2794.63 899
2795.13 870
2795.63 886
2796.12 873
2796.62 985
2797.12 837
2797.62 842
2798.12 949
2798.62 857
2799.12 821
2799.62 909
2800.12 945
2800.61 896
2801.11 836
2801.61 848
2802.11 814
2802.61 809
2803.11 857
2803.61 852
2804.11 824
2804.61 840
2805.11 843
2805.61 844
2806.11 740
2806.61 867
2807.11 936
2807.60 856
2808.10 963
2808.60 866
2809.10 822
2809.60 906
2810.10 848
2810.60 767
2811.10 775
2811.60 847
2812.10 791
2812.60 827
2813.10 756
2813.60 774
2814.10 854
2814.60 803
2815.10 959
2815.60 734
2816.10 790
2816.61 832
2817.11 757
2817.61 830
2818.11 791
2818.61 896
2819.11 779
2819.61 784
2820.11 871
2820.61 826
2821.11 859
2821.61 887
2822.11 861
2822.61 939
2823.11 979
2823.62 806
2824.12 766
2824.62 938
2825.12 828
2825.62 809
2826.12 794
2826.62 819
2827.12 868
2827.63 852
2828.13 838
2828.63 925
2829.13 887
2829.63 936
2830.13 801
2830.63 781
2831.14 823
2831.64 838
2832.14 773
2832.64 803
2833.14 828
2833.65 820
2834.15 884
2834.65 877
2835.15 785
2835.65 811
2836.16 923
2836.66 892
2837.16 884
2837.66 809
2838.16 888
2838.67 1029
2839.17 835
2839.67 837
2840.17 837
2840.68 829
2841.18 910
2841.68 785
2842.19 839
2842.69 788
2843.19 851
2843.69 753
2844.20 757
2844.70 759
2845.20 733
2845.71 698
2846.21 795
2846.71 780
2847.21 771
2847.72 832
2848.22 833
2848.72 789
2849.23 918
2849.73 998
2850.23 815
2850.74 865
2851.24 912
2851.74 799
2852.25 722
2852.75 883
2853.26 833
2853.76 775
2854.26 829
2854.77 944
2855.27 963
2855.77 843
2856.28 760
2856.78 776
2857.29 820
2857.79 802
2858.29 646
2858.80 699
2859.30 624
2859.81 690
2860.31 860
2860.82 783
2861.32 749
2861.82 740
2862.33 711
2862.83 754
2863.34 733
2863.84 839
2864.35 759
2864.85 606
2865.36 764
2865.86 772
2866.37 723
2866.87 652
2867.38 727
2867.88 800
2868.39 730
2868.89 813
2869.40 729
2869.90 784
2870.41 726
2870.91 721
2871.42 723
2871.92 758
2872.43 752
2872.93 685
2873.44 731
2873.94 814
2874.45 926
2874.95 930
2875.46 838
2875.97 825
2876.47 929
2876.98 892
2877.48 862
2877.99 964
2878.49 918
2879.00 840
2879.51 804
2880.01 883
2880.52 845
2881.03 825
2881.53 684
2882.04 762
2882.54 786
2883.05 773
2883.56 791
2884.06 908
2884.57 886
2885.08 805
2885.58 756
2886.09 958
2886.60 1077
2887.10 920
2887.61 846
2888.12 886
2888.62 978
2889.13 1095
2889.64 1041
2890.14 1083
2890.65 1056
2891.16 1057
2891.66 924
2892.17 1044
2892.68 1171
2893.18 1234
2893.69 1307
2894.20 1178
2894.71 1036
2895.21 1167
2895.72 1143
2896.23 1207
2896.74 1192
2897.24 1173
2897.75 1187
2898.26 933
2898.77 1000
2899.27 979
2899.78 883
2900.29 891
2900.80 795
2901.31 781
2901.81 708
2902.32 762
2902.83 688
2903.34 795
2903.85 929
2904.35 904
2904.86 850
2905.37 822
2905.88 850
2906.39 874
2906.90 897
2907.40 796
2907.91 817
2908.42 898
2908.93 915
2909.44 781
2909.95 713
2910.46 759
2910.96 768
2911.47 757
2911.98 805
2912.49 774
2913.00 859
2913.51 928
2914.02 818
2914.53 794
2915.04 837
2915.54 933
2916.05 974
2916.56 871
2917.07 816
2917.58 814
2918.09 779
2918.60 829
2919.11 884
2919.62 894
2920.13 854
2920.64 815
2921.15 848
2921.66 782
2922.17 812
2922.68 905
2923.19 921
2923.70 893
2924.21 865
2924.72 982
2925.23 941
2925.74 788
2926.25 883
2926.76 904
2927.27 722
2927.78 820
2928.29 815
2928.80 826
2929.31 789
2929.82 791
2930.33 823
2930.84 1011
2931.35 981
2931.86 823
2932.37 922
2932.88 866
2933.39 814
2933.90 832
2934.41 929
2934.92 881
2935.44 1005
2935.95 1014
2936.46 941
2936.97 1026
2937.48 1022
2937.99 1001
2938.50 996
2939.01 902
2939.52 1097
2940.04 1136
2940.55 957
2941.06 988
2941.57 1107
2942.08 1073
2942.59 1004
2943.10 904
2943.62 856
2944.13 780
2944.64 806
2945.15 970
2945.66 853
2946.17 797
2946.69 821
2947.20 756
2947.71 836
2948.22 804
2948.73 958
2949.25 817
2949.76 782
2950.27 770
2950.78 709
2951.29 773
2951.81 762
2952.32 736
2952.83 749
2953.34 792
2953.86 825
2954.37 812
2954.88 900
2955.39 814
2955.91 852
2956.42 1014
2956.93 852
2957.45 812
2957.96 858
2958.47 842
2958.98 812
2959.50 913
2960.01 812
2960.52 827
2961.04 836
2961.55 976
2962.06 932
2962.58 811
2963.09 1087
2963.60 923
2964.12 948
2964.63 900
2965.14 990
2965.66 959
2966.17 885
2966.68 827
2967.20 949
2967.71 920
2968.22 814
2968.74 793
2969.25 829
2969.77 877
2970.28 826
2970.79 911
2971.31 823
2971.82 787
2972.34 858
2972.85 904
2973.36 993
2973.88 912
2974.39 952
2974.91 893
2975.42 840
2975.94 846
2976.45 840
2976.96 941
2977.48 941
2977.99 987
2978.51 903
2979.02 1041
2979.54 974
2980.05 916
2980.57 944
2981.08 965
2981.60 985
2982.11 952
2982.63 1046
2983.14 968
2983.66 1031
2984.17 943
2984.69 1118
2985.20 1070
2985.72 1252
2986.23 1226
2986.75 1156
2987.26 988
2987.78 1075
2988.29 1021
2988.81 1158
2989.32 1083
2989.84 1001
2990.36 1226
2990.87 1306
2991.39 1201
2991.90 1268
2992.42 1240
2992.94 1107
2993.45 1133
2993.97 1214
2994.48 1166
2995.00 1217
2995.51 1361
2996.03 1427
2996.55 1431
2997.06 1258
2997.58 1338
2998.10 1424
2998.61 1651
2999.13 1666
2999.65 1627
3000.16 1913
3000.68 2010
3001.19 2486
3001.71 2554
3002.23 2938
3002.74 3261
3003.26 3530
3003.78 3728
3004.30 4244
3004.81 4249
3005.33 4215
3005.85 4210
3006.36 3844
3006.88 3454
3007.40 3488
3007.91 3199
3008.43 2608
3008.95 2034
3009.47 1785
3009.98 1490
3010.50 1314
3011.02 1384
3011.54 1337
3012.05 1447
3012.57 1310
3013.09 1169
3013.61 1240
3014.12 1218
3014.64 1225
3015.16 1334
3015.68 1325
3016.19 1219
3016.71 1252
3017.23 1347
3017.75 1361
3018.27 1451
3018.78 1368
3019.30 1300
3019.82 1262
3020.34 1384
3020.86 1345
3021.38 1198
3021.89 1208
3022.41 1329
3022.93 1212
3023.45 1137
3023.97 1073
3024.49 1134
3025.01 1145
3025.52 1022
3026.04 986
3026.56 1073
3027.08 963
3027.60 1025
3028.12 1060
3028.64 1048
3029.16 971
3029.67 970
3030.19 1050
3030.71 1213
3031.23 1161
3031.75 1000
3032.27 977
3032.79 1016
3033.31 1025
3033.83 1008
3034.35 1010
3034.87 941
3035.39 973
3035.91 1002
3036.43 1001
3036.95 978
3037.47 989
3037.99 1103
3038.50 1076
3039.02 828
3039.54 862
3040.06 907
3040.58 912
3041.10 739
3041.62 961
3042.14 943
3042.66 792
3043.18 905
3043.70 959
3044.23 956
3044.75 1097
3045.27 975
3045.79 899
3046.31 855
3046.83 812
3047.35 959
3047.87 864
3048.39 853
3048.91 938
3049.43 910
3049.95 991
3050.47 928
3050.99 847
3051.51 891
3052.03 728
3052.56 885
3053.08 861
3053.60 869
3054.12 920
3054.64 772
3055.16 760
3055.68 854
3056.20 985
3056.72 914
3057.25 861
3057.77 907
3058.29 871
3058.81 916
3059.33 838
3059.85 890
3060.38 983
3060.90 1028
3061.42 971
3061.94 899
3062.46 1002
3062.98 880
3063.51 839
3064.03 816
3064.55 1033
3065.07 990
3065.59 877
3066.12 956
3066.64 985
3067.16 953
3067.68 999
3068.21 958
3068.73 1008
3069.25 999
3069.77 1006
3070.30 933
3070.82 871
3071.34 936
3071.86 986
3072.39 848
3072.91 960
3073.43 1038
3073.95 980
3074.48 919
3075.00 1001
3075.52 913
3076.05 861
3076.57 1062
3077.09 1098
3077.61 1124
3078.14 967
3078.66 1087
3079.18 1181
3079.71 1124
3080.23 1091
3080.75 1212
3081.28 1133
3081.80 1166
3082.32 1158
3082.85 1278
3083.37 1187
3083.90 1243
3084.42 1342
3084.94 1175
3085.47 1229
3085.99 1146
3086.51 1123
3087.04 1056
3087.56 996
3088.09 1003
3088.61 1201
3089.13 1141
3089.66 1079
3090.18 1143
3090.71 1227
3091.23 1296
3091.76 1090
3092.28 1144
3092.80 1135
3093.33 1338
3093.85 1332
3094.38 1352
3094.90 1267
3095.43 1492
3095.95 1542
3096.48 1645
3097.00 1517
3097.53 1732
3098.05 1989
3098.58 2468
3099.10 2890
3099.63 3225
3100.15 3913
3100.68 4218
3101.20 4700
3101.73 5484
3102.25 6362
3102.78 6610
3103.30 6705
3103.83 6377
3104.35 6500
3104.88 5752
3105.40 5294
3105.93 4398
3106.45 3924
3106.98 3226
3107.51 2895
3108.03 2783
3108.56 2127
3109.08 2003
3109.61 1878
3110.13 2005
3110.66 2034
3111.19 1862
3111.71 1847
3112.24 1759
3112.76 1738
3113.29 1618
3113.82 1550
3114.34 1515
3114.87 1448
3115.40 1339
3115.92 1299
3116.45 1321
3116.98 1334
3117.50 1399
3118.03 1519
3118.55 1367
3119.08 1508
3119.61 1422
3120.13 1512
3120.66 1499
3121.19 1525
3121.72 1575
3122.24 1417
3122.77 1365
3123.30 1433
3123.82 1413
3124.35 1410
3124.88 1326
3125.40 1213
3125.93 1033
3126.46 1061
3126.99 1149
3127.51 1023
3128.04 1056
3128.57 1044
3129.10 1206
3129.62 1257
3130.15 1120
3130.68 1094
3131.21 1045
3131.73 915
3132.26 1058
3132.79 1061
3133.32 858
3133.85 951
3134.37 981
3134.90 1036
3135.43 967
3135.96 1051
3136.49 1039
3137.01 992
3137.54 948
3138.07 934
3138.60 920
3139.13 972
3139.65 914
3140.18 919
3140.71 892
3141.24 990
3141.77 878
3142.30 1005
3142.83 1119
3143.35 1043
3143.88 859
3144.41 937
3144.94 961
3145.47 1119
3146.00 983
3146.53 951
3147.06 958
3147.59 1007
3148.11 1046
3148.64 1040
3149.17 997
3149.70 995
3150.23 932
3150.76 1002
3151.29 1002
3151.82 1065
3152.35 1085
3152.88 1067
3153.41 1099
3153.94 950
3154.47 926
3155.00 960
3155.53 921
3156.06 992
3156.59 931
3157.12 981
3157.65 966
3158.18 976
3158.71 1020
3159.24 1030
3159.77 1003
3160.30 1026
3160.83 989
3161.36 1008
3161.89 957
3162.42 973
3162.95 1035
3163.48 848
3164.01 918
3164.54 932
3165.07 923
3165.60 890
3166.13 824
3166.66 922
3167.19 989
3167.72 961
3168.25 868
3168.78 1112
3169.31 1160
3169.85 991
3170.38 871
3170.91 866
3171.44 1011
3171.97 1146
3172.50 1046
3173.03 1179
3173.56 1148
3174.09 1078
3174.63 1179
3175.16 1207
3175.69 1119
3176.22 1002
3176.75 1095
3177.28 1093
3177.81 1011
3178.35 988
3178.88 971
3179.41 929
3179.94 865
3180.47 860
3181.00 895
3181.54 854
3182.07 844
3182.60 926
3183.13 908
3183.66 890
3184.20 822
3184.73 857
3185.26 900
3185.79 942
3186.33 884
3186.86 961
3187.39 1005
3187.92 964
3188.46 901
3188.99 785
3189.52 899
3190.05 882
3190.59 831
3191.12 903
3191.65 898
3192.18 844
3192.72 816
3193.25 799
3193.78 892
3194.32 827
3194.85 811
3195.38 878
3195.91 948
3196.45 771
3196.98 870
3197.51 1027
3198.05 901
3198.58 1010
3199.11 1082
3199.65 1101
3200.18 1123
3200.71 1144
3201.25 1150
3201.78 1165
3202.32 1118
3202.85 1204
3203.38 1221
3203.92 1049
3204.45 1090
3204.98 1039
3205.52 1081
3206.05 1100
3206.59 1060
3207.12 1035
3207.65 1103
3208.19 1069
3208.72 1136
3209.26 1137
3209.79 1052
3210.32 1277
3210.86 1202
3211.39 1134
3211.93 1156
3212.46 1163
3213.00 1001
3213.53 1011
3214.07 1177
3214.60 1002
3215.14 926
3215.67 895
3216.20 940
3216.74 988
3217.27 992
3217.81 920
3218.34 831
3218.88 854
3219.41 978
3219.95 1055
3220.48 992
3221.02 1029
3221.56 1202
3222.09 1254
3222.63 1125
3223.16 1112
3223.70 1236
3224.23 1277
3224.77 1360
3225.30 1275
3225.84 1191
3226.37 1335
3226.91 1265
3227.45 1217
3227.98 1383
3228.52 1399
3229.05 1312
3229.59 1353
3230.12 1364
3230.66 1167
3231.20 1304
3231.73 1333
3232.27 1333
3232.81 1324
3233.34 1212
3233.88 1278
3234.41 1453
3234.95 1303
3235.49 1338
3236.02 1313
3236.56 1312
3237.10 1436
3237.63 1426
3238.17 1416
3238.71 1691
3239.24 1690
3239.78 1477
3240.32 1491
3240.85 1466
3241.39 1380
3241.93 1421
3242.46 1425
3243.00 1467
3243.54 1421
3244.07 1464
3244.61 1550
3245.15 1290
3245.69 1413
3246.22 1428
3246.76 1520
3247.30 1573
3247.84 1670
3248.37 1513
3248.91 1380
3249.45 1381
3249.99 1426
3250.52 1446
3251.06 1439
3251.60 1397
3252.14 1381
3252.67 1476
3253.21 1576
3253.75 1600
3254.29 1482
3254.83 1553
3255.36 1601
3255.90 1593
3256.44 1711
3256.98 1801
3257.52 1818
3258.05 2135
3258.59 2214
3259.13 2227
3259.67 2890
3260.21 3202
3260.75 3315
3261.29 3566
3261.82 3831
3262.36 4281
3262.90 4469
3263.44 5062
3263.98 5560
3264.52 6056
3265.06 6133
3265.60 6288
3266.13 6750
3266.67 6138
3267.21 6319
3267.75 6189
3268.29 6138
3268.83 5466
3269.37 4763
3269.91 4058
3270.45 3259
3270.99 2910
3271.53 2710
3272.07 2499
3272.60 2234
3273.14 2121
3273.68 2120
3274.22 1934
3274.76 1795
3275.30 1720
3275.84 1625
3276.38 1761
3276.92 1750
3277.46 1756
3278.00 1867
3278.54 1799
3279.08 1800
3279.62 1766
3280.16 1720
3280.70 1518
3281.24 1618
3281.78 1336
3282.32 1334
3282.86 1639
3283.40 1625
3283.94 1804
3284.48 1703
3285.02 1654
3285.56 1702
3286.11 1767
3286.65 1700
3287.19 1811
3287.73 1764
3288.27 1748
3288.81 1792
3289.35 1813
3289.89 1603
3290.43 1733
3290.97 1978
3291.51 1933
3292.05 2113
3292.60 2006
3293.14 2176
3293.68 2229
3294.22 2477
3294.76 2684
3295.30 2348
3295.84 2582
3296.38 2464
3296.93 2312
3297.47 2275
3298.01 2381
3298.55 2353
3299.09 2142
3299.63 2159
3300.18 1994
3300.72 2078
3301.26 1913
3301.80 1860
3302.34 1750
3302.89 1972
3303.43 1712
3303.97 1808
3304.51 1662
3305.05 1631
3305.60 1512
3306.14 1659
3306.68 1616
3307.22 1485
3307.76 1427
3308.31 1465
3308.85 1374
3309.39 1370
3309.93 1340
3310.48 1412
3311.02 1580
3311.56 1644
3312.11 1441
3312.65 1408
3313.19 1626
3313.73 1710
3314.28 1703
3314.82 1670
3315.36 1793
3315.91 1744
3316.45 1731
3316.99 1817
3317.53 1736
3318.08 1667
3318.62 1664
3319.16 1704
3319.71 1740
3320.25 1692
3320.79 1634
3321.34 1635
3321.88 1700
3322.43 1679
3322.97 1509
3323.51 1504
3324.06 1717
3324.60 1649
3325.14 1696
3325.69 1737
3326.23 1496
3326.78 1525
3327.32 1539
3327.86 1624
3328.41 1509
3328.95 1554
3329.50 1910
3330.04 2151
3330.58 2636
3331.13 3168
3331.67 3749
3332.22 4561
3332.76 5336
3333.31 6158
3333.85 7269
3334.39 7663
3334.94 8757
3335.48 9798
3336.03 9916
3336.57 9632
3337.12 9106
3337.66 8251
3338.21 7559
3338.75 6708
3339.30 5752
3339.84 4786
3340.39 3906
3340.93 3457
3341.48 3069
3342.02 2334
3342.57 2138
3343.11 2021
3343.66 1856
3344.20 1674
3344.75 1538
3345.29 1636
3345.84 1667
3346.39 1568
3346.93 1569
3347.48 1504
3348.02 1573
3348.57 1634
3349.11 1659
3349.66 1723
3350.21 1752
3350.75 1724
3351.30 1654
3351.84 1664
3352.39 1695
3352.94 1550
3353.48 1689
3354.03 1538
3354.57 1383
3355.12 1358
3355.67 1397
3356.21 1376
3356.76 1386
3357.31 1495
3357.85 1499
3358.40 1411
3358.94 1320
3359.49 1370
3360.04 1371
3360.58 1285
3361.13 1407
3361.68 1447
3362.22 1441
3362.77 1421
3363.32 1518
3363.87 1577
3364.41 1397
3364.96 1468
3365.51 1393
3366.05 1399
3366.60 1317
3367.15 1540
3367.70 1314
3368.24 1215
3368.79 1221
3369.34 1338
3369.88 1375
3370.43 1212
3370.98 1365
3371.53 1406
3372.07 1402
3372.62 1318
3373.17 1469
3373.72 1442
3374.27 1452
3374.81 1478
3375.36 1320
3375.91 1179
3376.46 1313
3377.01 1284
3377.55 1170
3378.10 1128
3378.65 1098
3379.20 1130
3379.75 1250
3380.29 1237
3380.84 1179
3381.39 1156
3381.94 1160
3382.49 1203
3383.04 1155
3383.58 1086
3384.13 1209
3384.68 1134
3385.23 1056
3385.78 935
3386.33 975
3386.88 945
3387.43 994
3387.97 1011
3388.52 1049
3389.07 999
3389.62 985
3390.17 974
3390.72 930
3391.27 979
3391.82 1040
3392.37 1080
3392.92 922
3393.47 867
3394.02 952
3394.56 1007
3395.11 1020
3395.66 911
3396.21 927
3396.76 948
3397.31 965
3397.86 977
3398.41 970
3398.96 991
3399.51 907
3400.06 1012
3400.61 940
3401.16 885
3401.71 897
3402.26 913
3402.81 838
3403.36 821
3403.91 868
3404.46 951
3405.01 903
3405.56 829
3406.11 922
3406.66 827
3407.21 834
3407.76 775
3408.32 822
3408.87 879
3409.42 886
3409.97 930
3410.52 1075
3411.07 933
3411.62 943
3412.17 979
3412.72 950
3413.27 1029
3413.82 940
3414.37 918
3414.93 877
3415.48 987
3416.03 1035
3416.58 1050
3417.13 1049
3417.68 957
3418.23 939
3418.78 878
3419.34 887
3419.89 934
3420.44 1146
3420.99 1126
3421.54 1025
3422.09 982
3422.65 1225
3423.20 1156
3423.75 1114
3424.30 1387
3424.85 1266
3425.40 1132
3425.96 1150
3426.51 1251
3427.06 989
3427.61 976
3428.16 991
3428.72 984
3429.27 975
3429.82 1014
3430.37 1003
3430.93 825
3431.48 903
3432.03 905
3432.58 1000
3433.14 866
3433.69 783
3434.24 864
3434.79 886
3435.35 872
3435.90 783
3436.45 1033
3437.00 958
3437.56 926
3438.11 1031
3438.66 1052
3439.22 909
3439.77 903
3440.32 1009
3440.88 852
3441.43 861
3441.98 919
3442.54 1085
3443.09 1029
3443.64 1071
3444.20 994
3444.75 900
3445.30 868
3445.86 936
3446.41 843
3446.96 884
3447.52 836
3448.07 1005
3448.63 834
3449.18 876
3449.73 944
3450.29 942
3450.84 920
3451.39 890
3451.95 922
3452.50 1010
3453.06 918
3453.61 803
3454.17 1002
3454.72 1010
3455.27 1015
3455.83 999
3456.38 970
3456.94 1027
3457.49 936
3458.05 930
3458.60 998
3459.16 1065
3459.71 950
3460.27 1036
3460.82 973
3461.37 1006
3461.93 982
3462.48 923
3463.04 891
3463.59 796
3464.15 881
3464.70 923
3465.26 921
3465.82 935
3466.37 995
3466.93 988
3467.48 866
3468.04 976
3468.59 987
3469.15 1040
3469.70 1159
3470.26 1041
3470.81 1097
3471.37 1254
3471.92 1285
3472.48 1309
3473.04 1285
3473.59 1259
3474.15 1099
3474.70 1017
3475.26 1030
3475.82 1179
3476.37 1308
3476.93 1240
3477.48 1127
3478.04 1160
3478.60 1098
3479.15 1313
3479.71 1446
3480.27 1439
3480.82 1402
3481.38 1476
3481.93 1412
3482.49 1532
3483.05 1534
3483.60 1399
3484.16 1557
3484.72 1559
3485.27 1587
3485.83 1653
3486.39 2228
3486.94 2232
3487.50 2698
3488.06 3128
3488.62 3512
3489.17 3976
3489.73 4682
3490.29 5027
3490.84 5555
3491.40 5721
3491.96 6316
3492.52 6649
3493.07 6556
3493.63 5799
3494.19 5345
3494.75 4935
3495.30 4329
3495.86 3586
3496.42 2965
3496.98 2693
3497.53 2678
3498.09 2435
3498.65 2171
3499.21 2116
3499.76 2234
3500.32 2278
3500.88 2187
3501.44 2231
3502.00 2382
3502.56 2112
3503.11 2369
3503.67 2385
3504.23 2377
3504.79 2345
3505.35 2391
3505.90 2190
3506.46 2120
3507.02 2076
3507.58 2206
3508.14 1964
3508.70 1748
3509.26 1634
3509.81 1532
3510.37 1455
3510.93 1389
3511.49 1384
3512.05 1401
3512.61 1336
3513.17 1247
3513.73 1087
3514.29 1122
3514.84 1182
3515.40 1216
3515.96 1067
3516.52 1076
3517.08 1110
3517.64 1098
3518.20 1104
3518.76 1106
3519.32 1104
3519.88 1139
3520.44 1130
3521.00 1106
3521.56 1242
3522.12 1344
3522.68 1223
3523.24 1247
3523.80 1276
3524.36 1147
3524.92 1036
3525.48 1088
3526.04 1235
3526.60 1156
3527.16 1112
3527.72 1137
3528.28 951
3528.84 990
3529.40 960
3529.96 869
3530.52 929
3531.08 1074
3531.64 969
3532.20 987
3532.76 1024
3533.32 1027
3533.88 1185
3534.44 1162
3535.00 1057
3535.56 1053
3536.12 1122
3536.68 983
3537.25 951
3537.81 931
3538.37 900
3538.93 884
3539.49 924
3540.05 958
3540.61 916
3541.17 1019
3541.73 984
3542.30 966
3542.86 1005
3543.42 917
3543.98 854
3544.54 952
3545.10 1023
3545.66 952
3546.23 986
3546.79 1002
3547.35 921
3547.91 972
3548.47 1055
3549.03 946
3549.60 999
3550.16 911
3550.72 832
3551.28 888
3551.84 969
3552.41 915
3552.97 829
3553.53 853
3554.09 825
3554.65 864
3555.22 963
3555.78 923
3556.34 932
3556.90 853
3557.47 821
3558.03 809
3558.59 804
3559.15 806
3559.72 796
3560.28 832
3560.84 875
3561.41 833
3561.97 919
3562.53 874
3563.09 814
3563.66 726
3564.22 856
3564.78 877
3565.35 876
3565.91 890
3566.47 895
3567.04 899
3567.60 842
3568.16 786
3568.73 822
3569.29 828
3569.85 850
3570.42 881
3570.98 852
3571.54 831
3572.11 818
3572.67 980
3573.23 829
3573.80 821
3574.36 885
3574.93 854
3575.49 859
3576.05 870
3576.62 1000
3577.18 1095
3577.75 884
3578.31 885
3578.87 1007
3579.44 929
3580.00 812
3580.57 936
3581.13 836
3581.70 730
3582.26 795
3582.82 816
3583.39 827
3583.95 917
3584.52 940
3585.08 950
3585.65 922
3586.21 843
3586.78 810
3587.34 790
3587.91 902
3588.47 829
3589.04 792
3589.60 861
3590.17 951
3590.73 965
3591.30 968
3591.86 860
3592.43 918
3592.99 831
3593.56 802
3594.12 856
3594.69 881
3595.25 886
3595.82 761
3596.39 821
3596.95 958
3597.52 919
3598.08 736
3598.65 763
3599.21 815
3599.78 796
3600.35 823
3600.91 922
3601.48 834
3602.04 777
3602.61 743
3603.18 771
3603.74 717
3604.31 758
3604.87 771
3605.44 799
3606.01 791
3606.57 781
3607.14 791
3607.71 649
3608.27 794
3608.84 762
3609.41 696
3609.97 678
3610.54 701
3611.11 658
3611.67 660
3612.24 709
3612.81 616
3613.37 604
3613.94 720
3614.51 707
3615.07 732
3615.64 689
3616.21 746
3616.77 751
3617.34 748
3617.91 729
3618.48 745
3619.04 816
3619.61 796
3620.18 727
3620.75 824
3621.31 859
3621.88 796
3622.45 812
3623.02 748
3623.58 813
3624.15 744
3624.72 762
3625.29 688
3625.86 697
3626.42 707
3626.99 696
3627.56 711
3628.13 764
3628.70 813
3629.26 793
3629.83 759
3630.40 744
3630.97 853
3631.54 845
3632.10 907
3632.67 791
3633.24 789
3633.81 744
3634.38 747
3634.95 793
3635.52 789
3636.08 703
3636.65 900
3637.22 895
3637.79 930
3638.36 852
3638.93 867
3639.50 903
3640.07 968
3640.64 961
3641.20 938
3641.77 955
3642.34 972
3642.91 988
3643.48 1003
3644.05 997
3644.62 1033
3645.19 970
3645.76 999
3646.33 873
3646.90 995
3647.47 1023
3648.04 880
3648.61 918
3649.18 915
3649.75 992
3650.32 1089
3650.89 1047
3651.46 1089
3652.03 1173
3652.60 1090
3653.17 1003
3653.74 1040
3654.31 1003
3654.88 952
3655.45 854
3656.02 1077
3656.59 1067
3657.16 1002
3657.73 1029
3658.30 1088
3658.87 1073
3659.44 1006
3660.01 950
3660.58 948
3661.15 1044
3661.72 1034
3662.29 1039
3662.86 1132
3663.43 1274
3664.00 1510
3664.58 1384
3665.15 1416
3665.72 1389
3666.29 1590
3666.86 1442
3667.43 1371
3668.00 1283
3668.57 1144
3669.14 1120
3669.72 1170
3670.29 960
3670.86 970
3671.43 907
3672.00 966
3672.57 978
3673.14 985
3673.72 1001
3674.29 1023
3674.86 1031
3675.43 1040
3676.00 984
3676.57 909
3677.15 884
3677.72 839
3678.29 886
3678.86 794
3679.43 880
3680.01 790
3680.58 831
3681.15 884
3681.72 838
3682.29 716
3682.87 765
3683.44 809
3684.01 875
3684.58 874
3685.16 814
3685.73 931
3686.30 813
3686.87 827
3687.45 892
3688.02 825
3688.59 893
3689.17 996
3689.74 903
3690.31 791
3690.88 730
3691.46 794
3692.03 886
3692.60 779
3693.18 767
3693.75 716
3694.32 800
3694.90 804
3695.47 853
3696.04 750
3696.62 744
3697.19 783
3697.76 827
3698.34 830
3698.91 785
3699.48 747
3700.06 877
3700.63 972
3701.21 910
3701.78 692
3702.35 794
3702.93 787
3703.50 855
3704.07 762
3704.65 852
3705.22 823
3705.80 793
3706.37 738
3706.95 775
3707.52 831
3708.09 862
3708.67 808
3709.24 751
3709.82 803
3710.39 780
3710.97 792
3711.54 883
3712.11 759
3712.69 737
3713.26 940
3713.84 874
3714.41 776
3714.99 690
3715.56 780
3716.14 722
3716.71 708
3717.29 714
3717.86 900
3718.44 903
3719.01 884
3719.59 747
3720.16 807
3720.74 893
3721.31 865
3721.89 780
3722.47 871
3723.04 838
3723.62 732
3724.19 826
3724.77 778
3725.34 789
3725.92 750
3726.49 771
3727.07 821
3727.65 799
3728.22 751
3728.80 802
3729.37 843
3729.95 948
3730.53 813
3731.10 863
3731.68 805
3732.25 850
3732.83 786
3733.41 796
3733.98 818
3734.56 919
3735.14 879
3735.71 748
3736.29 751
3736.86 715
3737.44 784
3738.02 818
3738.59 704
3739.17 650
3739.75 680
3740.32 688
3740.90 703
3741.48 609
3742.06 678
3742.63 664
3743.21 608
3743.79 640
3744.36 678
3744.94 659
3745.52 572
3746.09 598
3746.67 577
3747.25 604
3747.83 754
3748.40 710
3748.98 667
3749.56 695
3750.14 767
3750.71 690
3751.29 621
3751.87 733
3752.45 780
3753.03 706
3753.60 746
3754.18 687
3754.76 657
3755.34 658
3755.91 699
3756.49 772
3757.07 816
3757.65 805
3758.23 806
3758.81 806
3759.38 728
3759.96 725
3760.54 698
3761.12 770
3761.70 744
3762.28 684
3762.85 691
3763.43 779
3764.01 713
3764.59 643
3765.17 640
3765.75 757
3766.33 741
3766.90 772
3767.48 716
3768.06 738
3768.64 800
3769.22 813
3769.80 950
3770.38 807
3770.96 811
3771.54 855
3772.12 835
3772.70 937
3773.27 792
3773.85 843
3774.43 757
3775.01 788
3775.59 641
3776.17 681
3776.75 713
3777.33 725
3777.91 809
3778.49 772
3779.07 640
3779.65 690
3780.23 569
3780.81 652
3781.39 644
3781.97 674
3782.55 677
3783.13 668
3783.71 749
3784.29 762
3784.87 679
3785.45 652
3786.03 738
3786.61 638
3787.19 706
3787.77 682
3788.35 744
3788.93 684
3789.51 715
3790.09 766
3790.67 720
3791.26 670
3791.84 724
3792.42 718
3793.00 727
3793.58 790
3794.16 713
3794.74 731
3795.32 732
3795.90 913
3796.48 917
3797.07 791
3797.65 776
3798.23 841
3798.81 899
3799.39 852
3799.97 820
3800.55 900
3801.13 912
3801.72 947
3802.30 841
3802.88 828
3803.46 932
3804.04 939
3804.62 888
3805.21 918
3805.79 933
3806.37 854
3806.95 878
3807.53 956
3808.12 882
3808.70 777
3809.28 1053
3809.86 926
3810.44 858
3811.03 876
3811.61 1048
3812.19 905
3812.77 980
3813.36 946
3813.94 932
3814.52 867
3815.10 934
3815.69 994
3816.27 1098
3816.85 1030
3817.43 910
3818.02 835
3818.60 825
3819.18 727
3819.76 756
3820.35 664
3820.93 687
3821.51 741
3822.10 737
3822.68 641
3823.26 849
3823.85 732
3824.43 654
3825.01 740
3825.60 843
3826.18 799
3826.76 847
3827.35 791
3827.93 873
3828.51 828
3829.10 881
3829.68 788
3830.26 848
3830.85 714
3831.43 718
3832.02 740
3832.60 802
3833.18 775
3833.77 733
3834.35 704
3834.93 672
3835.52 763
3836.10 834
3836.69 845
3837.27 679
3837.86 668
3838.44 675
3839.02 673
3839.61 637
3840.19 659
3840.78 677
3841.36 612
3841.95 612
3842.53 632
3843.12 603
3843.70 587
3844.29 626
3844.87 594
3845.46 676
3846.04 643
3846.63 589
3847.21 610
3847.80 628
3848.38 707
3848.97 669
3849.55 584
3850.14 578
3850.72 578
3851.31 737
3851.89 678
3852.48 623
3853.06 618
3853.65 592
3854.23 610
3854.82 632
3855.40 635
3855.99 612
3856.58 712
3857.16 782
3857.75 683
3858.33 709
3858.92 696
3859.50 661
3860.09 700
3860.68 662
3861.26 712
3861.85 682
3862.43 754
3863.02 706
3863.61 714
3864.19 733
3864.78 727
3865.37 737
3865.95 757
3866.54 824
3867.13 627
3867.71 701
3868.30 801
3868.89 772
3869.47 740
3870.06 721
3870.65 658
3871.23 806
3871.82 706
3872.41 644
3872.99 655
3873.58 638
3874.17 650
3874.75 639
3875.34 754
3875.93 845
3876.52 798
3877.10 793
3877.69 750
3878.28 652
3878.86 700
3879.45 592
3880.04 692
3880.63 743
3881.21 769
3881.80 776
3882.39 674
3882.98 743
3883.57 714
3884.15 640
3884.74 659
3885.33 853
3885.92 812
3886.50 649
3887.09 708
3887.68 694
3888.27 669
3888.86 651
3889.45 745
3890.03 800
3890.62 784
3891.21 717
3891.80 670
3892.39 606
3892.98 570
3893.56 763
3894.15 759
3894.74 733
3895.33 821
3895.92 765
3896.51 663
3897.10 651
3897.68 718
3898.27 653
3898.86 734
3899.45 836
3900.04 760
3900.63 669
3901.22 723
3901.81 738
3902.40 755
3902.99 811
3903.57 885
3904.16 924
3904.75 865
3905.34 888
3905.93 861
3906.52 853
3907.11 890
3907.70 816
3908.29 813
3908.88 940
3909.47 883
3910.06 793
3910.65 835
3911.24 837
3911.83 881
3912.42 668
3913.01 688
3913.60 771
3914.19 866
3914.78 802
3915.37 747
3915.96 822
3916.55 812
3917.14 770
3917.73 864
3918.32 803
3918.91 720
3919.50 776
3920.09 788
3920.68 654
3921.27 684
3921.86 701
3922.45 702
3923.05 676
3923.64 660
3924.23 593
3924.82 715
3925.41 829
3926.00 744
3926.59 708
3927.18 739
3927.77 667
3928.36 689
3928.95 645
3929.55 658
3930.14 734
3930.73 688
3931.32 662
3931.91 694
3932.50 625
3933.09 711
3933.69 728
3934.28 722
3934.87 788
3935.46 785
3936.05 829
3936.64 753
3937.24 788
3937.83 887
3938.42 754
3939.01 720
3939.60 680
3940.20 802
3940.79 795
3941.38 869
3941.97 812
3942.56 747
3943.16 794
3943.75 699
3944.34 816
3944.93 838
3945.53 833
3946.12 843
3946.71 837
3947.30 783
3947.90 746
3948.49 738
3949.08 631
3949.67 697
3950.27 727
3950.86 698
3951.45 654
3952.05 695
3952.64 803
3953.23 769
3953.82 709
3954.42 775
3955.01 678
3955.60 692
3956.20 829
3956.79 759
3957.38 785
3957.98 792
3958.57 766
3959.16 753
3959.76 927
3960.35 890
3960.94 831
3961.54 846
3962.13 790
3962.73 874
3963.32 729
3963.91 774
3964.51 883
3965.10 785
3965.69 863
3966.29 887
3966.88 783
3967.48 867
3968.07 824
3968.66 699
3969.26 863
3969.85 773
3970.45 725
3971.04 802
3971.64 902
3972.23 871
3972.82 1032
3973.42 1111
3974.01 1102
3974.61 1238
3975.20 1128
3975.80 1185
3976.39 1015
3976.99 1124
3977.58 1110
3978.18 1019
3978.77 1029
3979.37 1137
3979.96 1057
3980.56 1041
3981.15 991
3981.75 995
3982.34 1116
3982.94 1092
3983.53 980
3984.13 972
3984.72 1114
3985.32 1012
3985.91 974
3986.51 993
3987.11 885
3987.70 1029
3988.30 942
3988.89 892
3989.49 967
3990.08 980
3990.68 846
3991.28 831
3991.87 900
3992.47 833
3993.06 890
3993.66 931
3994.26 854
3994.85 824
3995.45 803
3996.04 849
3996.64 920
3997.24 899
3997.83 860
3998.43 882
3999.03 945
3999.62 921
4000.22 921
4000.81 852
4001.41 752
4002.01 748
4002.60 845
4003.20 894
4003.80 837
4004.40 803
4004.99 748
4005.59 823
4006.19 870
4006.78 951
4007.38 927
4007.98 972
4008.57 793
4009.17 801
4009.77 807
4010.37 722
4010.96 733
4011.56 769
4012.16 739
4012.76 848
4013.35 908
4013.95 794
4014.55 851
4015.15 746
4015.74 751
4016.34 770
4016.94 784
4017.54 800
4018.13 827
4018.73 817
4019.33 788
4019.93 675
4020.53 817
4021.12 908
4021.72 883
4022.32 849
4022.92 902
4023.52 869
4024.12 970
4024.71 1008
4025.31 1038
4025.91 1063
4026.51 964
4027.11 1001
4027.71 1236
4028.30 1281
4028.90 1320
4029.50 1417
4030.10 1407
4030.70 1355
4031.30 1376
4031.90 1241
4032.50 1286
4033.10 1448
4033.69 1382
4034.29 1298
4034.89 1201
4035.49 1200
4036.09 1132
4036.69 995
4037.29 1060
4037.89 973
4038.49 953
4039.09 927
4039.69 810
4040.29 787
4040.89 803
4041.49 729
4042.08 798
4042.68 789
4043.28 691
4043.88 764
4044.48 759
4045.08 791
4045.68 709
4046.28 778
4046.88 780
4047.48 622
4048.08 756
4048.68 787
4049.28 729
4049.88 685
4050.48 727
4051.08 701
4051.69 741
4052.29 719
4052.89 709
4053.49 703
4054.09 766
4054.69 725
4055.29 674
4055.89 708
4056.49 680
4057.09 774
4057.69 756
4058.29 696
4058.89 717
4059.49 718
4060.09 746
4060.70 837
4061.30 725
4061.90 646
4062.50 696
4063.10 674
4063.70 687
4064.30 708
4064.90 845
4065.51 761
4066.11 735
4066.71 686
4067.31 771
4067.91 679
4068.51 679
4069.11 706
4069.72 735
4070.32 675
4070.92 744
4071.52 640
4072.12 682
4072.73 772
4073.33 775
4073.93 686
4074.53 665
4075.13 638
4075.74 675
4076.34 770
4076.94 744
4077.54 679
4078.14 745
4078.75 662
4079.35 650
4079.95 652
4080.55 665
4081.16 719
4081.76 694
4082.36 657
4082.96 719
4083.57 635
4084.17 685
4084.77 774
4085.38 675
4085.98 703
4086.58 595
4087.18 634
4087.79 700
4088.39 626
4088.99 675
4089.60 686
4090.20 725
4090.80 697
4091.41 748
4092.01 700
4092.61 593
4093.22 649
4093.82 672
4094.42 624
4095.03 624
4095.63 620
4096.23 604
4096.84 595
4097.44 705
4098.05 653
4098.65 666
4099.25 686
4099.86 643
4100.46 694
4101.06 790
4101.67 724
4102.27 629
4102.88 726
4103.48 736
4104.09 701
4104.69 793
4105.29 604
4105.90 658
4106.50 725
4107.11 713
4107.71 730
4108.32 678
4108.92 713
4109.53 707
4110.13 703
4110.74 745
4111.34 671
4111.94 751
4112.55 678
4113.15 633
4113.76 634
4114.36 675
4114.97 687
4115.57 606
4116.18 642
4116.78 582
4117.39 669
4118.00 646
4118.60 696
4119.21 680
4119.81 712
4120.42 677
4121.02 601
4121.63 599
4122.23 617
4122.84 668
4123.44 675
4124.05 656
4124.66 562
4125.26 642
4125.87 613
4126.47 637
4127.08 746
4127.68 696
4128.29 737
4128.90 730
4129.50 713
4130.11 682
4130.72 650
4131.32 643
4131.93 693
4132.53 675
4133.14 650
4133.75 573
4134.35 643
4134.96 721
4135.57 748
4136.17 726
4136.78 769
4137.39 843
4137.99 773
4138.60 774
4139.21 737
4139.81 767
4140.42 800
4141.03 828
4141.63 819
4142.24 863
4142.85 814
4143.46 842
4144.06 853
4144.67 895
4145.28 850
4145.88 812
4146.49 807
4147.10 788
4147.71 710
4148.31 737
4148.92 677
4149.53 689
4150.14 701
4150.74 653
4151.35 689
4151.96 732
4152.57 640
4153.18 565
4153.78 600
4154.39 720
4155.00 686
4155.61 786
4156.22 816
4156.82 971
4157.43 844
4158.04 784
4158.65 769
4159.26 795
4159.86 722
4160.47 652
4161.08 717
4161.69 689
4162.30 834
4162.91 837
4163.52 715
4164.12 710
4164.73 710
4165.34 680
4165.95 739
4166.56 709
4167.17 593
4167.78 684
4168.39 662
4168.99 677
4169.60 730
4170.21 674
4170.82 622
4171.43 712
4172.04 746
4172.65 651
4173.26 608
4173.87 664
4174.48 557
4175.09 586
4175.70 631
4176.31 625
4176.92 651
4177.53 648
4178.13 685
4178.74 646
4179.35 621
4179.96 650
4180.57 604
4181.18 627
4181.79 570
4182.40 717
4183.01 722
4183.62 690
4184.23 736
4184.84 623
4185.45 762
4186.06 709
4186.67 663
4187.29 691
4187.90 738
4188.51 728
4189.12 684
4189.73 689
4190.34 775
4190.95 722
4191.56 770
4192.17 720
4192.78 787
4193.39 684
4194.00 762
4194.61 839
4195.22 791
4195.83 829
4196.45 765
4197.06 788
4197.67 785
4198.28 700
4198.89 689
4199.50 712
4200.11 653
4200.72 632
4201.33 580
4201.95 642
4202.56 655
4203.17 645
4203.78 636
4204.39 704
4205.00 626
4205.62 625
4206.23 779
4206.84 838
4207.45 726
4208.06 710
4208.67 715
4209.29 789
4209.90 723
4210.51 747
4211.12 677
4211.73 674
4212.35 691
4212.96 660
4213.57 757
4214.18 795
4214.80 652
4215.41 638
4216.02 678
4216.63 848
4217.25 725
4217.86 725
4218.47 840
4219.08 761
4219.70 725
4220.31 733
4220.92 760
4221.53 799
4222.15 730
4222.76 679
4223.37 675
4223.99 724
4224.60 683
4225.21 675
4225.83 690
4226.44 719
4227.05 728
4227.66 725
4228.28 763
4228.89 859
4229.51 1049
4230.12 1073
4230.73 1194
4231.35 1253
4231.96 1295
4232.57 1269
4233.19 1340
4233.80 1262
4234.41 1545
4235.03 1507
4235.64 1466
4236.26 1272
4236.87 1365
4237.48 1230
4238.10 1063
4238.71 1085
4239.33 1003
4239.94 960
4240.55 894
4241.17 829
4241.78 797
4242.40 789
4243.01 809
4243.63 750
4244.24 758
4244.85 778
4245.47 813
4246.08 761
4246.70 844
4247.31 753
4247.93 692
4248.54 798
4249.16 824
4249.77 802
4250.39 738
4251.00 692
4251.62 695
4252.23 772
4252.85 827
4253.46 808
4254.08 764
4254.69 798
4255.31 821
4255.92 790
4256.54 740
4257.15 673
4257.77 677
4258.39 752
4259.00 779
4259.62 778
4260.23 741
4260.85 782
4261.46 803
4262.08 753
4262.69 771
4263.31 735
4263.93 811
4264.54 763
4265.16 654
4265.77 672
4266.39 692
4267.01 746
4267.62 898
4268.24 834
4268.86 851
4269.47 931
4270.09 995
4270.70 848
4271.32 815
4271.94 908
4272.55 949
4273.17 952
4273.79 913
4274.40 1012
4275.02 1022
4275.64 1111
4276.25 1081
4276.87 1055
4277.49 1069
4278.10 1033
4278.72 1002
4279.34 896
4279.96 987
4280.57 949
4281.19 865
4281.81 878
4282.42 764
4283.04 716
4283.66 837
4284.28 893
4284.89 903
4285.51 992
4286.13 914
4286.75 829
4287.36 899
4287.98 943
4288.60 1040
4289.22 904
4289.83 863
4290.45 910
4291.07 838
4291.69 871
4292.31 902
4292.92 901
4293.54 745
4294.16 824
4294.78 763
4295.40 737
4296.01 780
4296.63 687
4297.25 745
4297.87 730
4298.49 692
4299.11 729
4299.72 692
4300.34 806
4300.96 735
4301.58 724
4302.20 714
4302.82 748
4303.44 793
4304.06 770
4304.67 829
4305.29 731
4305.91 811
4306.53 851
4307.15 808
4307.77 789
4308.39 755
4309.01 645
4309.63 689
4310.25 737
4310.86 731
4311.48 749
4312.10 750
4312.72 791
4313.34 772
4313.96 758
4314.58 799
4315.20 742
4315.82 828
4316.44 793
4317.06 699
4317.68 797
4318.30 822
4318.92 813
4319.54 883
4320.16 858
4320.78 853
4321.40 817
4322.02 784
4322.64 831
4323.26 891
4323.88 778
4324.50 945
4325.12 978
4325.74 983
4326.36 967
4326.98 988
4327.60 872
4328.22 981
4328.84 1054
4329.46 944
4330.08 940
4330.71 978
4331.33 1058
4331.95 1028
4332.57 1373
4333.19 1426
4333.81 1622
4334.43 1639
4335.05 1752
4335.67 1904
4336.29 1925
4336.91 1992
4337.54 2137
4338.16 2190
4338.78 1899
4339.40 1886
4340.02 2069
4340.64 1986
4341.26 2158
4341.89 2211
4342.51 2463
4343.13 2652
4343.75 2765
4344.37 3003
4344.99 3384
4345.62 3402
4346.24 3421
4346.86 3306
4347.48 3671
4348.10 3569
4348.73 3042
4349.35 2514
4349.97 2271
4350.59 1925
4351.21 1651
4351.84 1507
4352.46 1498
4353.08 1316
4353.70 1416
4354.33 1341
4354.95 1179
4355.57 1264
4356.19 1173
4356.82 1195
4357.44 1224
4358.06 1036
4358.68 1047
4359.31 1310
4359.93 1197
4360.55 1144
4361.17 1207
4361.80 1152
4362.42 1224
4363.04 1020
4363.67 1053
4364.29 970
4364.91 848
4365.54 958
4366.16 1000
4366.78 992
4367.41 856
4368.03 892
4368.65 978
4369.28 967
4369.90 870
4370.52 944
4371.15 925
4371.77 879
4372.39 864
4373.02 920
4373.64 1053
4374.27 900
4374.89 1002
4375.51 864
4376.14 871
4376.76 937
4377.39 973
4378.01 943
4378.63 931
4379.26 1002
4379.88 1004
4380.51 1049
4381.13 952
4381.75 1018
4382.38 926
4383.00 1046
4383.63 1001
4384.25 962
4384.88 854
4385.50 844
4386.13 932
4386.75 987
4387.38 814
4388.00 875
4388.63 924
4389.25 774
4389.88 741
4390.50 791
4391.13 702
4391.75 766
4392.38 766
4393.00 814
4393.63 935
4394.25 737
4394.88 815
4395.50 805
4396.13 756
4396.75 795
4397.38 762
4398.00 838
4398.63 826
4399.26 828
4399.88 811
4400.51 770
4401.13 759
4401.76 732
4402.38 770
4403.01 741
4403.64 758
4404.26 733
4404.89 815
4405.51 784
4406.14 813
4406.77 811
4407.39 859
4408.02 671
4408.64 833
4409.27 729
4409.90 822
4410.52 918
4411.15 794
4411.78 833
4412.40 898
4413.03 928
4413.66 780
4414.28 743
4414.91 879
4415.54 776
4416.16 799
4416.79 829
4417.42 749
4418.04 668
4418.67 695
4419.30 822
4419.93 838
4420.55 791
4421.18 850
4421.81 801
4422.43 609
4423.06 648
4423.69 673
4424.32 709
4424.94 724
4425.57 700
4426.20 763
4426.83 704
4427.45 721
4428.08 641
4428.71 687
4429.34 640
4429.96 684
4430.59 758
4431.22 797
4431.85 755
4432.48 672
4433.10 777
4433.73 797
4434.36 847
4434.99 783
4435.62 831
4436.24 859
4436.87 921
4437.50 819
4438.13 788
4438.76 757
4439.39 650
4440.02 690
4440.64 788
4441.27 807
4441.90 681
4442.53 674
4443.16 689
4443.79 685
4444.42 713
4445.04 749
4445.67 813
4446.30 803
4446.93 748
4447.56 748
4448.19 816
4448.82 849
4449.45 733
4450.08 837
4450.71 880
4451.34 856
4451.97 842
4452.59 902
4453.22 909
4453.85 1038
4454.48 1152
4455.11 1161
4455.74 1236
4456.37 1000
4457.00 940
4457.63 892
4458.26 892
4458.89 845
4459.52 831
4460.15 819
4460.78 759
4461.41 788
4462.04 960
4462.67 766
4463.30 775
4463.93 736
4464.56 627
4465.19 691
4465.82 763
4466.45 765
4467.08 603
4467.71 780
4468.34 849
4468.97 708
4469.61 748
4470.24 718
4470.87 727
4471.50 635
4472.13 705
4472.76 752
4473.39 826
4474.02 886
4474.65 896
4475.28 761
4475.91 824
4476.54 770
4477.18 751
4477.81 760
4478.44 859
4479.07 816
4479.70 912
4480.33 828
4480.96 841
4481.59 849
4482.23 912
4482.86 842
4483.49 780
4484.12 793
4484.75 839
4485.38 755
4486.02 738
4486.65 753
4487.28 800
4487.91 688
4488.54 739
4489.18 848
4489.81 1021
4490.44 784
4491.07 723
4491.70 937
4492.34 961
4492.97 839
4493.60 767
4494.23 863
4494.87 879
4495.50 896
4496.13 826
4496.76 1093
4497.40 1133
4498.03 1226
4498.66 1136
4499.29 1200
4499.93 1369
4500.56 1302
4501.19 1450
4501.82 1409
4502.46 1252
4503.09 1335
4503.72 1213
4504.36 1060
4504.99 1002
4505.62 1195
4506.26 1171
4506.89 1078
4507.52 951
4508.16 884
4508.79 985
4509.42 960
4510.06 934
4510.69 943
4511.32 812
4511.96 957
4512.59 785
4513.22 777
4513.86 723
4514.49 710
4515.13 706
4515.76 720
4516.39 647
4517.03 704
4517.66 750
4518.30 725
4518.93 753
4519.56 737
4520.20 873
4520.83 783
4521.47 718
4522.10 784
4522.73 751
4523.37 775
4524.00 877
4524.64 832
4525.27 771
4525.91 764
4526.54 816
4527.18 710
4527.81 740
4528.45 745
4529.08 744
4529.72 733
4530.35 686
4530.99 685
4531.62 769
4532.26 728
4532.89 627
4533.53 668
4534.16 734
4534.80 850
4535.43 824
4536.07 879
4536.70 835
4537.34 836
4537.97 819
4538.61 896
4539.24 907
4539.88 896
4540.51 757
4541.15 760
4541.79 810
4542.42 766
4543.06 743
4543.69 736
4544.33 795
4544.96 767
4545.60 750
4546.24 765
4546.87 727
4547.51 659
4548.14 613
4548.78 674
4549.42 556
4550.05 627
4550.69 703
4551.33 667
4551.96 597
4552.60 646
4553.24 653
4553.87 682
4554.51 755
4555.15 705
4555.78 812
4556.42 717
4557.06 770
4557.69 691
4558.33 694
4558.97 726
4559.60 698
4560.24 753
4560.88 664
4561.51 603
4562.15 666
4562.79 673
4563.43 761
4564.06 749
4564.70 779
4565.34 697
4565.97 636
4566.61 664
4567.25 723
4567.89 673
4568.52 664
4569.16 669
4569.80 754
4570.44 732
4571.07 658
4571.71 760
4572.35 688
4572.99 701
4573.63 685
4574.26 701
4574.90 658
4575.54 573
4576.18 656
4576.82 720
4577.45 655
4578.09 723
4578.73 838
4579.37 703
4580.01 684
4580.65 783
4581.28 756
4581.92 828
4582.56 791
4583.20 716
4583.84 686
4584.48 771
4585.12 847
4585.76 863
4586.39 965
4587.03 1083
4587.67 1008
4588.31 1016
4588.95 1070
4589.59 1354
4590.23 1370
4590.87 1436
4591.51 1579
4592.15 1445
4592.78 1364
4593.42 1420
4594.06 1244
4594.70 1167
4595.34 988
4595.98 1001
4596.62 918
4597.26 847
4597.90 995
4598.54 967
4599.18 854
4599.82 764
4600.46 842
4601.10 880
4601.74 955
4602.38 933
4603.02 971
4603.66 877
4604.30 848
4604.94 864
4605.58 907
4606.22 916
4606.86 811
4607.50 762
4608.14 711
4608.78 667
4609.42 706
4610.06 688
4610.70 744
4611.34 822
4611.98 832
4612.62 825
4613.26 823
4613.90 837
4614.55 848
4615.19 799
4615.83 702
4616.47 733
4617.11 731
4617.75 714
4618.39 688
4619.03 601
4619.67 680
4620.31 725
4620.96 746
4621.60 687
4622.24 577
4622.88 601
4623.52 586
4624.16 592
4624.80 626
4625.44 649
4626.09 746
4626.73 723
4627.37 677
4628.01 648
4628.65 731
4629.29 806
4629.94 729
4630.58 823
4631.22 829
4631.86 814
4632.50 845
4633.15 767
4633.79 835
4634.43 1005
4635.07 906
4635.72 856
4636.36 794
4637.00 892
4637.64 811
4638.28 715
4638.93 786
4639.57 824
4640.21 722
4640.85 827
4641.50 787
4642.14 772
4642.78 703
4643.43 774
4644.07 814
4644.71 762
4645.35 749
4646.00 705
4646.64 700
4647.28 809
4647.93 757
4648.57 652
4649.21 620
4649.86 700
4650.50 746
4651.14 688
4651.79 753
4652.43 706
4653.07 672
4653.72 664
4654.36 642
4655.00 630
4655.65 633
4656.29 702
4656.93 619
4657.58 639
4658.22 623
4658.87 791
4659.51 754
4660.15 636
4660.80 720
4661.44 645
4662.09 592
4662.73 696
4663.37 798
4664.02 744
4664.66 722
4665.31 668
4665.95 647
4666.59 593
4667.24 582
4667.88 555
4668.53 561
4669.17 631
4669.82 696
4670.46 648
4671.11 608
4671.75 599
4672.40 630
4673.04 642
4673.69 696
4674.33 625
4674.98 591
4675.62 670
4676.27 695
4676.91 693
4677.56 629
4678.20 703
4678.85 737
4679.49 826
4680.14 801
4680.78 801
4681.43 831
4682.07 798
4682.72 898
4683.36 842
4684.01 815
4684.66 830
4685.30 729
4685.95 745
4686.59 812
4687.24 783
4687.88 778
4688.53 676
4689.18 723
4689.82 723
4690.47 692
4691.11 698
4691.76 757
4692.41 810
4693.05 866
4693.70 930
4694.34 989
4694.99 1080
4695.64 1014
4696.28 1124
4696.93 1223
4697.58 1116
4698.22 1170
4698.87 1406
4699.52 1262
4700.16 1307
4700.81 1348
4701.46 1248
4702.10 1112
4702.75 1074
4703.40 972
4704.04 926
4704.69 901
4705.34 855
4705.99 896
4706.63 875
4707.28 899
4707.93 1019
4708.57 919
4709.22 925
4709.87 1041
4710.52 906
4711.16 946
4711.81 988
4712.46 989
4713.11 1040
4713.75 937
4714.40 829
4715.05 829
4715.70 798
4716.35 825
4716.99 807
4717.64 855
4718.29 814
4718.94 885
4719.58 819
4720.23 862
4720.88 893
4721.53 904
4722.18 763
4722.83 807
4723.47 887
4724.12 895
4724.77 867
4725.42 870
4726.07 814
4726.72 1042
4727.36 918
4728.01 902
4728.66 883
4729.31 848
4729.96 784
4730.61 902
4731.26 838
4731.91 756
4732.55 677
4733.20 793
4733.85 812
4734.50 747
4735.15 672
4735.80 723
4736.45 834
4737.10 788
4737.75 692
4738.40 745
4739.05 779
4739.70 781
4740.35 769
4740.99 753
4741.64 671
4742.29 760
4742.94 735
4743.59 742
4744.24 831
4744.89 832
4745.54 907
4746.19 871
4746.84 956
4747.49 916
4748.14 980
4748.79 1021
4749.44 1131
4750.09 1101
4750.74 1130
4751.39 1113
4752.04 1130
4752.69 1232
4753.34 1205
4753.99 1098
4754.64 1159
4755.29 1103
4755.95 953
4756.60 881
4757.25 941
4757.90 865
4758.55 709
4759.20 693
4759.85 745
4760.50 756
4761.15 827
4761.80 895
4762.45 854
4763.10 820
4763.75 853
4764.41 859
4765.06 700
4765.71 735
4766.36 815
4767.01 763
4767.66 755
4768.31 799
4768.97 815
4769.62 798
4770.27 717
4770.92 677
4771.57 807
4772.22 752
4772.87 749
4773.53 766
4774.18 691
4774.83 849
4775.48 771
4776.13 661
4776.79 654
4777.44 655
4778.09 731
4778.74 591
4779.39 722
4780.05 734
4780.70 883
4781.35 815
4782.00 777
4782.65 751
4783.31 682
4783.96 713
4784.61 745
4785.26 825
4785.92 801
4786.57 830
4787.22 923
4787.88 904
4788.53 850
4789.18 874
4789.83 944
4790.49 905
4791.14 962
4791.79 1063
4792.45 1052
4793.10 884
4793.75 914
4794.40 991
4795.06 876
4795.71 869
4796.36 855
4797.02 839
4797.67 870
4798.32 769
4798.98 820
4799.63 677
4800.29 797
4800.94 769
4801.59 818
4802.25 808
4802.90 705
4803.55 766
4804.21 869
4804.86 834
4805.52 823
4806.17 755
4806.82 755
4807.48 739
4808.13 718
4808.79 847
4809.44 775
4810.09 816
4810.75 780
4811.40 801
4812.06 782
4812.71 722
4813.37 818
4814.02 807
4814.67 850
4815.33 869
4815.98 929
4816.64 875
4817.29 932
4817.95 868
4818.60 843
4819.26 837
4819.91 919
4820.57 807
4821.22 882
4821.88 1045
4822.53 1044
4823.19 903
4823.84 846
4824.50 898
4825.15 1040
4825.81 869
4826.46 826
4827.12 889
4827.77 947
4828.43 968
4829.09 1074
4829.74 1186
4830.40 989
4831.05 1044
4831.71 1014
4832.36 1079
4833.02 1139
4833.68 1172
4834.33 1132
4834.99 1319
4835.64 1296
4836.30 1247
4836.96 1362
4837.61 1395
4838.27 1272
4838.92 1313
4839.58 1211
4840.24 1326
4840.89 1329
4841.55 1394
4842.21 1390
4842.86 1384
4843.52 1530
4844.17 1372
4844.83 1457
4845.49 1726
4846.14 1792
4846.80 1854
4847.46 1956
4848.11 2227
4848.77 2456
4849.43 2435
4850.09 2415
4850.74 2533
4851.40 2282
4852.06 2269
4852.71 2231
4853.37 2235
4854.03 2447
4854.69 2425
4855.34 2287
4856.00 2546
4856.66 2622
4857.31 2420
4857.97 2536
4858.63 2599
4859.29 2697
4859.94 2447
4860.60 2260
4861.26 2310
4861.92 2057
4862.58 1781
4863.23 2000
4863.89 1895
4864.55 1968
4865.21 2031
4865.87 2033
4866.52 1939
4867.18 2025
4867.84 1841
4868.50 1749
4869.16 1946
4869.81 1884
4870.47 1748
4871.13 1600
4871.79 1644
4872.45 1758
4873.11 1571
4873.77 1653
4874.42 1697
4875.08 1764
4875.74 1867
4876.40 1820
4877.06 1782
4877.72 1922
4878.38 1872
4879.03 1884
4879.69 1860
4880.35 1717
4881.01 1832
4881.67 1488
4882.33 1413
4882.99 1543
4883.65 1434
4884.31 1396
4884.97 1379
4885.63 1310
4886.29 1312
4886.95 1340
4887.60 1458
4888.26 1444
4888.92 1653
4889.58 1709
4890.24 1623
4890.90 1612
4891.56 1637
4892.22 1536
4892.88 1406
4893.54 1410
4894.20 1262
4894.86 1097
4895.52 1077
4896.18 1219
4896.84 1353
4897.50 1282
4898.16 1247
4898.82 1201
4899.48 1232
4900.14 1060
4900.80 1110
4901.46 1071
4902.12 1118
4902.79 986
4903.45 1082
4904.11 1040
4904.77 1012
4905.43 967
4906.09 991
4906.75 995
4907.41 952
4908.07 1044
4908.73 1019
4909.39 944
4910.05 909
4910.71 924
4911.38 914
4912.04 985
4912.70 1048
4913.36 948
4914.02 877
4914.68 1086
4915.34 954
4916.00 952
4916.67 863
4917.33 1053
4917.99 1006
4918.65 989
4919.31 980
4919.97 928
4920.64 865
4921.30 873
4921.96 788
4922.62 857
4923.28 754
4923.94 799
4924.61 815
4925.27 703
4925.93 773
4926.59 779
4927.26 861
4927.92 940
4928.58 967
4929.24 921
4929.90 830
4930.57 875
4931.23 860
4931.89 856
4932.55 771
4933.22 773
4933.88 770
4934.54 770
4935.20 848
4935.87 830
4936.53 856
4937.19 792
4937.86 873
4938.52 792
4939.18 860
4939.84 785
4940.51 705
4941.17 671
4941.83 699
4942.50 782
4943.16 739
4943.82 687
4944.49 645
4945.15 752
4945.81 731
4946.48 786
4947.14 763
4947.80 666
4948.47 722
4949.13 767
4949.79 833
4950.46 745
4951.12 733
4951.79 734
4952.45 757
4953.11 736
4953.78 659
4954.44 705
4955.11 796
4955.77 758
4956.43 735
4957.10 696
4957.76 756
4958.43 754
4959.09 787
4959.76 825
4960.42 903
4961.08 869
4961.75 955
4962.41 925
4963.08 1094
4963.74 1149
4964.41 1105
4965.07 854
4965.74 918
4966.40 1013
4967.07 864
4967.73 856
4968.40 771
4969.06 904
4969.73 794
4970.39 727
4971.06 807
4971.72 766
4972.39 750
4973.05 856
4973.72 866
4974.38 833
4975.05 911
4975.71 994
4976.38 872
4977.04 880
4977.71 848
4978.37 869
4979.04 826
4979.71 839
4980.37 777
4981.04 823
4981.70 680
4982.37 733
4983.04 723
4983.70 722
4984.37 770
4985.03 848
4985.70 846
4986.37 740
4987.03 905
4987.70 841
4988.36 787
4989.03 855
4989.70 718
4990.36 776
4991.03 717
4991.70 773
4992.36 705
4993.03 702
4993.70 800
4994.36 768
4995.03 752
4995.70 730
4996.36 677
4997.03 700
4997.70 681
4998.36 673
4999.03 602
4999.70 625
5000.36 663
5001.03 643
5001.70 693
5002.37 665
5003.03 728
5003.70 622
5004.37 660
5005.03 653
5005.70 662
5006.37 646
5007.04 572
5007.70 631
5008.37 591
5009.04 680
5009.71 699
5010.38 656
5011.04 667
5011.71 689
5012.38 611
5013.05 623
5013.71 639
5014.38 630
5015.05 675
5015.72 650
5016.39 606
5017.06 591
5017.72 729
5018.39 637
5019.06 685
5019.73 715
5020.40 640
5021.07 690
5021.73 659
5022.40 674
5023.07 733
5023.74 623
5024.41 702
5025.08 753
5025.75 688
5026.41 624
5027.08 730
5027.75 715
5028.42 715
5029.09 641
5029.76 703
5030.43 793
5031.10 779
5031.77 634
5032.44 678
5033.10 704
5033.77 663
5034.44 664
5035.11 707
5035.78 789
5036.45 714
5037.12 626
5037.79 718
5038.46 645
5039.13 674
5039.80 667
5040.47 709
5041.14 693
5041.81 711
5042.48 756
5043.15 745
5043.82 757
5044.49 759
5045.16 700
5045.83 679
5046.50 710
5047.17 691
5047.84 637
5048.51 610
5049.18 672
5049.85 685
5050.52 629
5051.19 694
5051.86 676
5052.53 576
5053.20 613
5053.87 625
5054.54 615
5055.21 677
5055.89 729
5056.56 752
5057.23 684
5057.90 660
5058.57 622
5059.24 657
5059.91 653
5060.58 555
5061.25 572
5061.92 636
5062.60 655
5063.27 638
5063.94 641
5064.61 658
5065.28 695
5065.95 642
5066.62 632
5067.30 679
5067.97 620
5068.64 750
5069.31 629
5069.98 611
5070.65 599
5071.33 713
5072.00 659
5072.67 631
5073.34 714
5074.01 668
5074.68 765
5075.36 772
5076.03 824
5076.70 809
5077.37 720
5078.05 788
5078.72 908
5079.39 920
5080.06 867
5080.73 820
5081.41 763
5082.08 835
5082.75 776
5083.42 739
5084.10 676
5084.77 679
5085.44 690
5086.12 745
5086.79 757
5087.46 727
5088.13 700
5088.81 754
5089.48 837
5090.15 726
5090.83 823
5091.50 806
5092.17 839
5092.85 833
5093.52 893
5094.19 907
5094.87 807
5095.54 754
5096.21 778
5096.89 725
5097.56 702
5098.23 755
5098.91 648
5099.58 656
5100.25 737
5100.93 691
5101.60 713
5102.28 676
5102.95 725
5103.62 792
5104.30 806
5104.97 681
5105.65 658
5106.32 615
5106.99 709
5107.67 672
5108.34 642
5109.02 728
5109.69 688
5110.36 707
5111.04 691
5111.71 789
5112.39 774
5113.06 668
5113.74 630
5114.41 715
5115.09 652
5115.76 657
5116.44 702
5117.11 825
5117.79 735
5118.46 773
5119.14 804
5119.81 820
5120.49 732
5121.16 724
5121.84 695
5122.51 669
5123.19 716
5123.86 693
5124.54 745
5125.21 709
5125.89 736
5126.56 759
5127.24 722
5127.91 652
5128.59 710
5129.27 792
5129.94 745
5130.62 847
5131.29 715
5131.97 666
5132.64 635
5133.32 644
5134.00 691
5134.67 616
5135.35 674
5136.02 647
5136.70 691
5137.38 729
5138.05 709
5138.73 667
5139.40 658
5140.08 700
5140.76 624
5141.43 582
5142.11 554
5142.79 608
5143.46 620
5144.14 612
5144.82 614
5145.49 609
5146.17 554
5146.85 607
5147.52 606
5148.20 557
5148.88 530
5149.55 557
5150.23 627
5150.91 610
5151.59 485
5152.26 539
5152.94 524
5153.62 554
5154.29 602
5154.97 555
5155.65 600
5156.33 576
5157.00 563
5157.68 628
5158.36 669
5159.04 636
5159.71 636
5160.39 642
5161.07 643
5161.75 587
5162.42 619
5163.10 627
5163.78 616
5164.46 701
5165.14 665
5165.81 647
5166.49 685
5167.17 627
5167.85 540
5168.53 579
5169.21 679
5169.88 724
5170.56 604
5171.24 640
5171.92 707
5172.60 656
5173.28 629
5173.95 658
5174.63 705
5175.31 685
5175.99 633
5176.67 796
5177.35 739
5178.03 699
5178.71 738
5179.38 748
5180.06 709
5180.74 707
5181.42 752
5182.10 751
5182.78 673
5183.46 651
5184.14 618
5184.82 682
5185.50 702
5186.18 642
5186.86 689
5187.53 588
5188.21 557
5188.89 604
5189.57 550
5190.25 554
5190.93 588
5191.61 564
5192.29 601
5192.97 520
5193.65 504
5194.33 539
5195.01 715
5195.69 614
5196.37 661
5197.05 646
5197.73 612
5198.41 587
5199.09 560
5199.77 559
5200.45 564
5201.13 538
5201.81 626
5202.49 686
5203.17 595
5203.86 671
5204.54 638
5205.22 565
5205.90 612
5206.58 689
5207.26 659
5207.94 738
5208.62 725
5209.30 656
5209.98 605
5210.66 668
5211.34 687
5212.02 672
5212.71 711
5213.39 610
5214.07 661
5214.75 790
5215.43 741
5216.11 702
5216.79 747
5217.47 743
5218.16 762
5218.84 835
5219.52 855
5220.20 834
5220.88 769
5221.56 748
5222.25 795
5222.93 759
5223.61 650
5224.29 792
5224.97 837
5225.66 710
5226.34 761
5227.02 765
5227.70 797
5228.38 727
5229.07 767
5229.75 722
5230.43 722
5231.11 729
5231.79 782
5232.48 753
5233.16 667
5233.84 775
5234.52 623
5235.21 663
5235.89 725
5236.57 685
5237.26 710
5237.94 719
5238.62 713
5239.30 707
5239.99 652
5240.67 642
5241.35 595
5242.04 587
5242.72 646
5243.40 742
5244.08 707
5244.77 700
5245.45 624
5246.13 662
5246.82 689
5247.50 718
5248.18 789
5248.87 733
5249.55 747
5250.24 850
5250.92 913
5251.60 792
5252.29 768
5252.97 771
5253.65 782
5254.34 792
5255.02 720
5255.71 766
5256.39 811
5257.07 707
5257.76 619
5258.44 678
5259.13 702
5259.81 716
5260.49 726
5261.18 733
5261.86 755
5262.55 708
5263.23 703
5263.92 681
5264.60 652
5265.28 664
5265.97 688
5266.65 647
5267.34 729
5268.02 765
5268.71 702
5269.39 686
5270.08 686
5270.76 745
5271.45 704
5272.13 656
5272.82 730
5273.50 637
5274.19 673
5274.87 621
5275.56 645
5276.24 634
5276.93 673
5277.61 665
5278.30 745
5278.98 613
5279.67 553
5280.36 653
5281.04 594
5281.73 666
5282.41 713
5283.10 683
5283.78 528
5284.47 622
5285.16 611
5285.84 619
5286.53 608
5287.21 589
5287.90 612
5288.59 681
5289.27 630
5289.96 555
5290.64 691
5291.33 647
5292.02 680
5292.70 543
5293.39 584
5294.08 614
5294.76 678
5295.45 647
5296.13 581
5296.82 650
5297.51 696
5298.19 743
5298.88 752
5299.57 689
5300.25 622
5300.94 691
5301.63 658
5302.32 725
5303.00 753
5303.69 755
5304.38 691
5305.06 831
5305.75 747
5306.44 746
5307.13 782
5307.81 749
5308.50 869
5309.19 953
5309.87 894
5310.56 980
5311.25 952
5311.94 858
5312.62 1034
5313.31 827
5314.00 764
5314.69 958
5315.38 846
5316.06 894
5316.75 905
5317.44 1014
5318.13 852
5318.82 885
5319.50 806
5320.19 827
5320.88 905
5321.57 817
5322.26 869
5322.94 802
5323.63 784
5324.32 717
5325.01 705
5325.70 639
5326.39 676
5327.07 630
5327.76 654
5328.45 673
5329.14 633
5329.83 663
5330.52 742
5331.21 647
5331.90 629
5332.58 610
5333.27 667
5333.96 608
5334.65 576
5335.34 597
5336.03 676
5336.72 607
5337.41 609
5338.10 601
5338.79 601
5339.48 713
5340.17 651
5340.86 582
5341.54 655
5342.23 669
5342.92 589
5343.61 744
5344.30 679
5344.99 696
5345.68 707
5346.37 715
5347.06 651
5347.75 650
5348.44 655
5349.13 689
5349.82 732
5350.51 674
5351.20 671
5351.89 587
5352.58 634
5353.27 634
5353.96 597
5354.65 680
5355.34 666
5356.03 593
5356.72 564
5357.42 595
5358.11 541
5358.80 537
5359.49 536
5360.18 577
5360.87 650
5361.56 708
5362.25 578
5362.94 598
5363.63 661
5364.32 561
5365.01 587
5365.70 629
5366.40 649
5367.09 616
5367.78 604
5368.47 582
5369.16 576
5369.85 546
5370.54 616
5371.23 543
5371.93 544
5372.62 555
5373.31 470
5374.00 631
5374.69 620
5375.38 550
5376.08 617
5376.77 612
5377.46 551
5378.15 572
5378.84 496
5379.53 510
5380.23 638
5380.92 596
5381.61 615
5382.30 621
5383.00 635
5383.69 511
5384.38 583
5385.07 621
5385.76 528
5386.46 664
5387.15 661
5387.84 700
5388.53 768
5389.23 652
5389.92 774
5390.61 671
5391.30 686
5392.00 739
5392.69 724
5393.38 655
5394.08 602
5394.77 599
5395.46 589
5396.15 545
5396.85 498
5397.54 537
5398.23 563
5398.93 570
5399.62 563
5400.31 545
5401.01 653
5401.70 547
5402.39 476
5403.09 476
5403.78 454
5404.47 448
5405.17 509
5405.86 517
5406.56 500
5407.25 543
5407.94 537
5408.64 592
5409.33 638
5410.02 598
5410.72 525
5411.41 637
5412.11 639
5412.80 602
5413.49 566
5414.19 545
5414.88 554
5415.58 615
5416.27 631
5416.97 631
5417.66 640
5418.35 502
5419.05 549
5419.74 632
5420.44 671
5421.13 679
5421.83 671
5422.52 714
5423.22 637
5423.91 620
5424.61 646
5425.30 616
5426.00 574
5426.69 633
5427.39 581
5428.08 589
5428.78 582
5429.47 617
5430.17 707
5430.86 654
5431.56 655
5432.25 569
5432.95 648
5433.64 677
5434.34 655
5435.03 669
5435.73 779
5436.43 848
5437.12 742
5437.82 663
5438.51 717
5439.21 703
5439.90 671
5440.60 723
5441.30 693
5441.99 650
5442.69 714
5443.38 769
5444.08 775
5444.78 831
5445.47 777
5446.17 810
5446.86 852
5447.56 911
5448.26 946
5448.95 1007
5449.65 918
5450.35 867
5451.04 908
5451.74 798
5452.44 755
5453.13 733
5453.83 847
5454.53 841
5455.22 759
5455.92 729
5456.62 754
5457.31 881
5458.01 837
5458.71 847
5459.40 795
5460.10 820
5460.80 876
5461.50 835
5462.19 856
5462.89 838
5463.59 1001
5464.29 954
5464.98 801
5465.68 865
5466.38 944
5467.08 881
5467.77 908
5468.47 857
5469.17 831
5469.87 904
5470.56 977
5471.26 990
5471.96 943
5472.66 1061
5473.36 1028
5474.05 1135
5474.75 1112
5475.45 1181
5476.15 1307
5476.85 1537
5477.54 1584
5478.24 1851
5478.94 1773
5479.64 1667
5480.34 1955
5481.04 1974
5481.73 1865
5482.43 1766
5483.13 1698
5483.83 1574
5484.53 1502
5485.23 1253
5485.93 1344
5486.62 1354
5487.32 1354
5488.02 1321
5488.72 1327
5489.42 1297
5490.12 1359
5490.82 1480
5491.52 1374
5492.22 1456
5492.92 1468
5493.62 1617
5494.31 1593
5495.01 1624
5495.71 1767
5496.41 2071
5497.11 2559
5497.81 2745
5498.51 2993
5499.21 3121
5499.91 3595
5500.61 3634
5501.31 3345
5502.01 3264
5502.71 2989
5503.41 2769
5504.11 2409
5504.81 2015
5505.51 1802
5506.21 1835
5506.91 1681
5507.61 1420
5508.31 1422
5509.01 1416
5509.71 1536
5510.41 1443
5511.11 1330
5511.81 1238
5512.51 1221
5513.21 1250
5513.91 1238
5514.61 1259
5515.31 1297
5516.01 1330
5516.72 1196
5517.42 1112
5518.12 1021
5518.82 1097
5519.52 930
5520.22 1038
5520.92 955
5521.62 993
5522.32 897
5523.02 776
5523.73 942
5524.43 927
5525.13 876
5525.83 879
5526.53 956
5527.23 890
5527.93 937
5528.63 898
5529.34 827
5530.04 931
5530.74 885
5531.44 811
5532.14 923
5532.84 922
5533.55 831
5534.25 801
5534.95 785
5535.65 887
5536.35 880
5537.06 856
5537.76 776
5538.46 833
5539.16 829
5539.86 764
5540.57 686
5541.27 647
5541.97 762
5542.67 801
5543.38 741
5544.08 773
5544.78 721
5545.48 774
5546.19 707
5546.89 730
5547.59 636
5548.29 709
5549.00 767
5549.70 662
5550.40 695
5551.11 750
5551.81 683
5552.51 653
5553.21 659
5553.92 646
5554.62 693
5555.32 794
5556.03 774
5556.73 799
5557.43 757
5558.14 713
5558.84 674
5559.54 661
5560.25 739
5560.95 747
5561.65 692
5562.36 648
5563.06 702
5563.77 802
5564.47 761
5565.17 807
5565.88 879
5566.58 785
5567.28 749
5567.99 676
5568.69 658
5569.40 607
5570.10 759
5570.80 681
5571.51 724
5572.21 640
5572.92 722
5573.62 768
5574.33 787
5575.03 690
5575.73 687
5576.44 686
5577.14 668
5577.85 559
5578.55 585
5579.26 693
5579.96 629
5580.67 654
5581.37 630
5582.08 583
5582.78 601
5583.49 605
5584.19 667
5584.90 631
5585.60 643
5586.31 681
5587.01 685
5587.72 632
5588.42 664
5589.13 601
5589.83 682
5590.54 682
5591.24 617
5591.95 562
5592.66 571
5593.36 644
5594.07 620
5594.77 559
5595.48 615
5596.18 649
5596.89 657
5597.60 657
5598.30 662
5599.01 684
5599.71 615
5600.42 604
5601.13 618
5601.83 627
5602.54 699
5603.24 705
5603.95 612
5604.66 522
5605.36 609
5606.07 588
5606.78 607
5607.48 596
5608.19 626
5608.89 685
5609.60 687
5610.31 660
5611.01 716
5611.72 671
5612.43 592
5613.14 625
5613.84 595
5614.55 527
5615.26 623
5615.96 629
5616.67 568
5617.38 622
5618.08 709
5618.79 721
5619.50 671
5620.21 642
5620.91 627
5621.62 610
5622.33 676
5623.04 656
5623.74 663
5624.45 616
5625.16 620
5625.87 697
5626.57 578
5627.28 599
5627.99 661
5628.70 705
5629.40 732
5630.11 651
5630.82 693
5631.53 700
5632.24 638
5632.94 613
5633.65 574
5634.36 729
5635.07 779
5635.78 664
5636.49 720
5637.19 610
5637.90 622
5638.61 600
5639.32 638
5640.03 644
5640.74 724
5641.44 673
5642.15 661
5642.86 695
5643.57 695
5644.28 639
5644.99 610
5645.70 569
5646.41 578
5647.12 617
5647.82 534
5648.53 523
5649.24 545
5649.95 656
5650.66 637
5651.37 721
5652.08 768
5652.79 749
5653.50 804
5654.21 867
5654.92 868
5655.63 959
5656.34 993
5657.05 923
5657.76 914
5658.46 901
5659.17 828
5659.88 775
5660.59 777
5661.30 746
5662.01 812
5662.72 695
5663.43 636
5664.14 723
5664.85 665
5665.56 682
5666.27 640
5666.98 582
5667.69 654
5668.40 624
5669.12 723
5669.83 722
5670.54 628
5671.25 602
5671.96 670
5672.67 624
5673.38 570
5674.09 580
5674.80 570
5675.51 540
5676.22 599
5676.93 597
5677.64 627
5678.35 573
5679.06 663
5679.78 702
5680.49 771
5681.20 695
5681.91 659
5682.62 749
5683.33 754
5684.04 777
5684.75 751
5685.47 728
5686.18 743
5686.89 708
5687.60 711
5688.31 676
5689.02 651
5689.73 537
5690.45 599
5691.16 678
5691.87 621
5692.58 565
5693.29 597
5694.01 598
5694.72 615
5695.43 513
5696.14 558
5696.85 577
5697.57 612
5698.28 580
5698.99 551
5699.70 559
5700.41 562
5701.13 564
5701.84 485
5702.55 600
5703.26 564
5703.98 499
5704.69 557
5705.40 503
5706.11 551
5706.83 512
5707.54 467
5708.25 563
5708.97 550
5709.68 576
5710.39 540
5711.10 527
5711.82 530
5712.53 593
5713.24 487
5713.96 520
5714.67 521
5715.38 600
5716.10 630
5716.81 666
5717.52 569
5718.24 560
5718.95 550
5719.66 584
5720.38 607
5721.09 564
5721.80 618
5722.52 675
5723.23 635
5723.95 556
5724.66 560
5725.37 547
5726.09 564
5726.80 542
5727.52 581
5728.23 580
5728.94 562
5729.66 550
5730.37 557
5731.09 681
5731.80 685
5732.51 572
5733.23 610
5733.94 551
5734.66 519
5735.37 567
5736.09 539
5736.80 554
5737.52 530
5738.23 533
5738.95 529
5739.66 514
5740.38 572
5741.09 618
5741.81 556
5742.52 514
5743.24 446
5743.95 464
5744.67 534
5745.38 487
5746.10 528
5746.81 485
5747.53 452
5748.24 488
5748.96 457
5749.67 405
5750.39 505
5751.10 506
5751.82 535
5752.53 626
5753.25 520
5753.97 499
5754.68 576
5755.40 575
5756.11 550
5756.83 494
5757.54 489
5758.26 456
5758.98 460
5759.69 532
5760.41 536
5761.12 480
5761.84 466
5762.56 516
5763.27 444
5763.99 544
5764.71 477
5765.42 426
5766.14 484
5766.85 510
5767.57 524
5768.29 570
5769.00 451
5769.72 546
5770.44 511
5771.15 536
5771.87 503
5772.59 417
5773.30 528
5774.02 495
5774.74 465
5775.46 460
5776.17 546
5776.89 464
5777.61 492
5778.32 458
5779.04 497
5779.76 471
5780.48 530
5781.19 506
5781.91 505
5782.63 538
5783.35 525
5784.06 522
5784.78 520
5785.50 427
5786.22 526
5786.93 571
5787.65 490
5788.37 464
5789.09 509
5789.80 465
5790.52 517
5791.24 486
5791.96 492
5792.68 520
5793.39 497
5794.11 591
5794.83 562
5795.55 515
5796.27 577
5796.99 539
5797.70 509
5798.42 611
5799.14 635
5799.86 607
5800.58 623
5801.30 615
5802.02 631
5802.73 641
5803.45 561
5804.17 610
5804.89 668
5805.61 655
5806.33 622
5807.05 663
5807.77 604
5808.49 692
5809.20 671
5809.92 543
5810.64 567
5811.36 505
5812.08 550
5812.80 515
5813.52 501
5814.24 494
5814.96 513
5815.68 536
5816.40 553
5817.12 579
5817.84 484
5818.56 588
5819.28 588
5820.00 581
5820.72 643
5821.44 709
5822.16 667
5822.88 692
5823.60 562
5824.32 568
5825.04 550
5825.76 609
5826.48 565
5827.20 653
5827.92 596
5828.64 591
5829.36 604
5830.08 628
5830.80 594
5831.52 658
5832.24 642
5832.96 557
5833.68 551
5834.40 598
5835.12 679
5835.84 571
5836.56 574
5837.28 625
5838.00 675
5838.73 644
5839.45 630
5840.17 620
5840.89 636
5841.61 647
5842.33 622
5843.05 650
5843.77 687
5844.49 667
5845.22 773
5845.94 813
5846.66 789
5847.38 746
5848.10 846
5848.82 708
5849.54 748
5850.27 657
5850.99 696
5851.71 615
5852.43 634
5853.15 684
5853.88 762
5854.60 633
5855.32 715
5856.04 648
5856.76 655
5857.49 746
5858.21 691
5858.93 686
5859.65 745
5860.37 730
5861.10 734
5861.82 795
5862.54 805
5863.26 711
5863.99 720
5864.71 657
5865.43 709
5866.15 722
5866.88 763
5867.60 856
5868.32 773
5869.04 719
5869.77 785
5870.49 818
5871.21 757
5871.94 739
5872.66 750
5873.38 733
5874.11 676
5874.83 668
5875.55 714
5876.27 708
5877.00 731
5877.72 624
5878.44 708
5879.17 741
5879.89 785
5880.62 806
5881.34 829
5882.06 794
5882.79 868
5883.51 984
5884.23 864
5884.96 795
5885.68 803
5886.40 807
5887.13 812
5887.85 709
5888.58 744
5889.30 656
5890.02 684
5890.75 635
5891.47 697
5892.20 666
5892.92 657
5893.65 604
5894.37 696
5895.09 649
5895.82 628
5896.54 687
5897.27 643
5897.99 682
5898.72 675
5899.44 722
5900.17 796
5900.89 723
5901.62 778
5902.34 664
5903.07 738
5903.79 774
5904.52 641
5905.24 676
5905.97 673
5906.69 684
5907.42 734
5908.14 768
5908.87 656
5909.59 726
5910.32 784
5911.04 691
5911.77 666
5912.49 670
5913.22 709
5913.94 759
5914.67 771
5915.40 664
5916.12 683
5916.85 822
5917.57 781
5918.30 674
5919.02 801
5919.75 757
5920.48 801
5921.20 821
5921.93 745
5922.65 749
5923.38 852
5924.11 741
5924.83 842
5925.56 831
5926.29 764
5927.01 945
5927.74 837
5928.47 839
5929.19 865
5929.92 844
5930.64 880
5931.37 832
5932.10 892
5932.82 878
5933.55 906
5934.28 928
5935.01 950
5935.73 1006
5936.46 999
5937.19 1021
5937.91 1049
5938.64 1028
5939.37 962
5940.09 1011
5940.82 1118
5941.55 1096
5942.28 1163
5943.00 1183
5943.73 1226
5944.46 1223
5945.19 1280
5945.91 1252
5946.64 1287
5947.37 1417
5948.10 1500
5948.82 1683
5949.55 1706
5950.28 1852
5951.01 1812
5951.73 1955
5952.46 2039
5953.19 2004
5953.92 2004
5954.65 2063
5955.38 1842
5956.10 1653
5956.83 1869
5957.56 1937
5958.29 1657
5959.02 1760
5959.74 1786
5960.47 1766
5961.20 1948
5961.93 2079
5962.66 2278
5963.39 2380
5964.12 2678
5964.84 2983
5965.57 2895
5966.30 3089
5967.03 3201
5967.76 3017
5968.49 2882
5969.22 2621
5969.95 2597
5970.68 2485
5971.40 2274
5972.13 2366
5972.86 2150
5973.59 2214
5974.32 2312
5975.05 2102
5975.78 2042
5976.51 2074
5977.24 2159
5977.97 2173
5978.70 2366
5979.43 2335
5980.16 2229
5980.89 2462
5981.62 2572
5982.35 2607
5983.08 2434
5983.81 2477
5984.54 2601
5985.27 2459
5986.00 2581
5986.73 2529
5987.46 2471
5988.19 2411
5988.92 2476
5989.65 2613
5990.38 2464
5991.11 2379
5991.84 2601
5992.57 2656
5993.30 2740
5994.03 2698
5994.76 2555
5995.49 2646
5996.22 2704
5996.95 2628
5997.68 2655
5998.41 2793
5999.14 2812
5999.87 2838
6000.60 2719
6001.34 2755
6002.07 2637
6002.80 2609
6003.53 2589
6004.26 2658
6004.99 2831
6005.72 2984
6006.45 3293
6007.18 3683
6007.92 4103
6008.65 5053
6009.38 5717
6010.11 6861
6010.84 7263
6011.57 8211
6012.30 8989
6013.04 9231
6013.77 9478
6014.50 9264
6015.23 8674
6015.96 7989
6016.69 7129
6017.43 6256
6018.16 5315
6018.89 4437
6019.62 3883
6020.35 3268
6021.09 2765
6021.82 2430
6022.55 2320
6023.28 2275
6024.02 2143
6024.75 2043
6025.48 1996
6026.21 1891
6026.94 1786
6027.68 1860
6028.41 1878
6029.14 1786
6029.88 1669
6030.61 1585
6031.34 1706
6032.07 1686
6032.81 1631
6033.54 1602
6034.27 1588
6035.01 1504
6035.74 1481
6036.47 1645
6037.20 1762
6037.94 1768
6038.67 1750
6039.40 1839
6040.14 1852
6040.87 1897
6041.60 1825
6042.34 1823
6043.07 1839
6043.80 2074
6044.54 1963
6045.27 2126
6046.00 2257
6046.74 2138
6047.47 2464
6048.21 2592
6048.94 2461
6049.67 2787
6050.41 2962
6051.14 3057
6051.88 3284
6052.61 3199
6053.34 3188
6054.08 3212
6054.81 3125
6055.55 2748
6056.28 2543
6057.01 2333
6057.75 2203
6058.48 2213
6059.22 2049
6059.95 2055
6060.69 2138
6061.42 1975
6062.16 1863
6062.89 1956
6063.63 1963
6064.36 1915
6065.09 1966
6065.83 2061
6066.56 1884
6067.30 2015
6068.03 1838
6068.77 1833
6069.50 1833
6070.24 1960
6070.97 1792
6071.71 1683
6072.45 1667
6073.18 1637
6073.92 1446
6074.65 1443
6075.39 1409
6076.12 1498
6076.86 1515
6077.59 1377
6078.33 1400
6079.06 1426
6079.80 1395
6080.54 1454
6081.27 1339
6082.01 1320
6082.74 1302
6083.48 1253
6084.21 1255
6084.95 1237
6085.69 1196
6086.42 1294
6087.16 1139
6087.90 1191
6088.63 1244
6089.37 1289
6090.10 1332
6090.84 1321
6091.58 1320
6092.31 1342
6093.05 1249
6093.79 1234
6094.52 1323
6095.26 1319
6096.00 1301
6096.73 1224
6097.47 1085
6098.21 1140
6098.94 1218
6099.68 1191
6100.42 1033
6101.15 1085
6101.89 1176
6102.63 1181
6103.37 922
6104.10 980
6104.84 1093
6105.58 1175
6106.31 1073
6107.05 1121
6107.79 1153
6108.53 1046
6109.26 1132
6110.00 1061
6110.74 1105
6111.48 1120
6112.21 1040
6112.95 1088
6113.69 1044
6114.43 1064
6115.17 1126
6115.90 1159
6116.64 1193
6117.38 1039
6118.12 1000
6118.85 1135
6119.59 1158
6120.33 1137
6121.07 1133
6121.81 1166
6122.55 1128
6123.28 1207
6124.02 1203
6124.76 1185
6125.50 1240
6126.24 1221
6126.98 1174
6127.71 1146
6128.45 1142
6129.19 1200
6129.93 1265
6130.67 1233
6131.41 1119
6132.15 1169
6132.89 1263
6133.63 1217
6134.36 1195
6135.10 1219
6135.84 1332
6136.58 1191
6137.32 1121
6138.06 1313
6138.80 1272
6139.54 1310
6140.28 1284
6141.02 1333
6141.76 1196
6142.50 1241
6143.24 1130
6143.97 1135
6144.71 1076
6145.45 1107
6146.19 1154
6146.93 1140
6147.67 1143
6148.41 1223
6149.15 1217
6149.89 1191
6150.63 1213
6151.37 1117
6152.11 1220
6152.85 1419
6153.59 1270
6154.33 1217
6155.07 1310
6155.81 1306
6156.55 1228
6157.29 1418
6158.03 1336
6158.78 1284
6159.52 1394
6160.26 1414
6161.00 1487
6161.74 1560
6162.48 1621
6163.22 1681
6163.96 1893
6164.70 2006
6165.44 2125
6166.18 2051
6166.92 1935
6167.66 1947
6168.41 1976
6169.15 1903
6169.89 1861
6170.63 1816
6171.37 1891
6172.11 1756
6172.85 1690
6173.59 1731
6174.34 1724
6175.08 1680
6175.82 1745
6176.56 1705
6177.30 1744
6178.04 1668
6178.78 1708
6179.53 1783
6180.27 1838
6181.01 1803
6181.75 1877
6182.49 1990
6183.24 2079
6183.98 2188
6184.72 2059
6185.46 2109
6186.20 2082
6186.95 2084
6187.69 2054
6188.43 2111
6189.17 2166
6189.91 2368
6190.66 2388
6191.40 2417
6192.14 2577
6192.88 2474
6193.63 2638
6194.37 2728
6195.11 2675
6195.85 2614
6196.60 2656
6197.34 2579
6198.08 2705
6198.83 2693
6199.57 2630
6200.31 2760
6201.05 2989
6201.80 3308
6202.54 3704
6203.28 4499
6204.03 5476
6204.77 6827
6205.51 8406
6206.26 10177
6207.00 12062
6207.74 13609
6208.49 14414
6209.23 15293
6209.97 15300
6210.72 14473
6211.46 13024
6212.21 11366
6212.95 9571
6213.69 7965
6214.44 6449
6215.18 5522
6215.92 4552
6216.67 3839
6217.41 3216
6218.16 3035
6218.90 2841
6219.64 2602
6220.39 2576
6221.13 2663
6221.88 2600
6222.62 2517
6223.37 2649
6224.11 2660
6224.85 2543
6225.60 2517
6226.34 2246
6227.09 2169
6227.83 2081
6228.58 1782
6229.32 1618
6230.07 1584
6230.81 1491
6231.56 1429
6232.30 1552
6233.05 1556
6233.79 1718
6234.54 1673
6235.28 1709
6236.03 1812
6236.77 1752
6237.52 1922
6238.26 2022
6239.01 1969
6239.75 2024
6240.50 1800
6241.24 1809
6241.99 1810
6242.73 1682
6243.48 1659
6244.22 1694
6244.97 1604
6245.72 1640
6246.46 1630
6247.21 1601
6247.95 1649
6248.70 1712
6249.45 1796
6250.19 1627
6250.94 1580
6251.68 1615
6252.43 1703
6253.18 1592
6253.92 1680
6254.67 1764
6255.41 1680
6256.16 1631
6256.91 1666
6257.65 1600
6258.40 1610
6259.15 1594
6259.89 1525
6260.64 1488
6261.39 1508
6262.13 1526
6262.88 1626
6263.63 1529
6264.37 1380
6265.12 1489
6265.87 1504
6266.61 1474
6267.36 1544
6268.11 1470
6268.85 1396
6269.60 1365
6270.35 1369
6271.10 1368
6271.84 1289
6272.59 1441
6273.34 1569
6274.08 1503
6274.83 1487
6275.58 1450
6276.33 1514
6277.07 1572
6277.82 1403
6278.57 1439
6279.32 1412
6280.07 1454
6280.81 1385
6281.56 1287
6282.31 1279
6283.06 1307
6283.80 1203
6284.55 1144
6285.30 1096
6286.05 1133
6286.80 1086
6287.54 1056
6288.29 1059
6289.04 1125
6289.79 1103
6290.54 1107
6291.29 1047
6292.03 1052
6292.78 1038
6293.53 1070
6294.28 1095
6295.03 1060
6295.78 998
6296.53 951
6297.28 905
6298.02 972
6298.77 943
6299.52 962
6300.27 1024
6301.02 919
6301.77 864
6302.52 922
6303.27 1012
6304.02 896
6304.77 840
6305.51 942
6306.26 967
6307.01 891
6307.76 956
6308.51 930
6309.26 1022
6310.01 1136
6310.76 965
6311.51 874
6312.26 1015
6313.01 1013
6313.76 897
6314.51 910
6315.26 981
6316.01 976
6316.76 944
6317.51 963
6318.26 836
6319.01 919
6319.76 905
6320.51 943
6321.26 835
6322.01 792
6322.76 803
6323.51 863
6324.26 892
6325.01 858
6325.76 892
6326.51 925
6327.26 821
6328.01 811
6328.76 833
6329.51 889
6330.26 824
6331.02 849
6331.77 795
6332.52 823
6333.27 737
6334.02 760
6334.77 800
6335.52 743
6336.27 784
6337.02 968
6337.77 895
6338.53 828
6339.28 841
6340.03 822
6340.78 887
6341.53 815
6342.28 796
6343.03 894
6343.78 850
6344.54 917
6345.29 924
6346.04 994
6346.79 932
6347.54 932
6348.29 921
6349.05 969
6349.80 962
6350.55 992
6351.30 1002
6352.05 971
6352.81 1113
6353.56 1087
6354.31 1120
6355.06 1070
6355.82 1070
6356.57 1073
6357.32 1053
6358.07 1064
6358.82 874
6359.58 930
6360.33 937
6361.08 867
6361.83 920
6362.59 923
6363.34 807
6364.09 878
6364.85 840
6365.60 876
6366.35 910
6367.10 896
6367.86 976
6368.61 934
6369.36 882
6370.12 910
6370.87 873
6371.62 932
6372.38 822
6373.13 872
6373.88 921
6374.64 866
6375.39 847
6376.14 948
6376.90 832
6377.65 911
6378.40 850
6379.16 849
6379.91 993
6380.66 984
6381.42 935
6382.17 910
6382.92 908
6383.68 849
6384.43 740
6385.19 723
6385.94 720
6386.69 799
6387.45 812
6388.20 813
6388.96 768
6389.71 719
6390.47 845
6391.22 834
6391.97 808
6392.73 863
6393.48 877
6394.24 841
6394.99 826
6395.75 838
6396.50 827
6397.26 802
6398.01 812
6398.77 832
6399.52 694
6400.28 853
6401.03 826
6401.79 766
6402.54 882
6403.30 850
6404.05 896
6404.81 1009
6405.56 1073
6406.32 1216
6407.07 1107
6407.83 1235
6408.58 1241
6409.34 1201
6410.09 1131
6410.85 1270
6411.60 1159
6412.36 972
6413.11 999
6413.87 935
6414.63 904
6415.38 901
6416.14 884
6416.89 804
6417.65 730
6418.41 811
6419.16 945
6419.92 812
6420.67 813
6421.43 772
6422.19 820
6422.94 821
6423.70 810
6424.45 738
6425.21 749
6425.97 766
6426.72 725
6427.48 698
6428.24 706
6428.99 694
6429.75 802
6430.51 764
6431.26 802
6432.02 800
6432.78 713
6433.53 744
6434.29 769
6435.05 838
6435.80 870
6436.56 834
6437.32 832
6438.08 796
6438.83 813
6439.59 812
6440.35 798
6441.10 835
6441.86 772
6442.62 837
6443.38 862
6444.13 830
6444.89 883
6445.65 838
6446.41 785
6447.16 858
6447.92 830
6448.68 831
6449.44 861
6450.19 905
6450.95 831
6451.71 823
6452.47 916
6453.23 885
6453.98 877
6454.74 819
6455.50 917
6456.26 969
6457.02 872
6457.78 950
6458.53 963
6459.29 935
6460.05 1031
6460.81 1030
6461.57 943
6462.33 968
6463.08 940
6463.84 931
6464.60 999
6465.36 992
6466.12 977
6466.88 1033
6467.64 1049
6468.40 1117
6469.15 1133
6469.91 1094
6470.67 1124
6471.43 1034
6472.19 1074
6472.95 1098
6473.71 1158
6474.47 1171
6475.23 1188
6475.99 1095
6476.75 1112
6477.51 1162
6478.26 1169
6479.02 1254
6479.78 1213
6480.54 1227
6481.30 1225
6482.06 1182
6482.82 1256
6483.58 1383
6484.34 1341
6485.10 1411
6485.86 1403
6486.62 1494
6487.38 1572
6488.14 1550
6488.90 1567
6489.66 1635
6490.42 1696
6491.18 1833
6491.94 1861
6492.70 1919
6493.46 2090
6494.22 1945
6494.98 1849
6495.74 2049
6496.51 1999
6497.27 1982
6498.03 1938
6498.79 1990
6499.55 1962
6500.31 1945
6501.07 1896
6501.83 1799
6502.59 1890
6503.35 1931
6504.11 2074
6504.87 2060
6505.64 2152
6506.40 2169
6507.16 2171
6507.92 2296
6508.68 2436
6509.44 2373
6510.20 2288
6510.96 2422
6511.73 2359
6512.49 2496
6513.25 2411
6514.01 2545
6514.77 2466
6515.53 2450
6516.29 2504
6517.06 2534
6517.82 2608
6518.58 2659
6519.34 2777
6520.10 2986
6520.87 3292
6521.63 3364
6522.39 3724
6523.15 3959
6523.91 4459
6524.68 5029
6525.44 5317
6526.20 5509
6526.96 5880
6527.73 5815
6528.49 5940
6529.25 6284
6530.01 6087
6530.78 6321
6531.54 7060
6532.30 8040
6533.06 9324
6533.83 10986
6534.59 12351
6535.35 13385
6536.11 13861
6536.88 13715
6537.64 12859
6538.40 11814
6539.17 10601
6539.93 8768
6540.69 7376
6541.46 5875
6542.22 4681
6542.98 3968
6543.74 3365
6544.51 2995
6545.27 2772
6546.04 2599
6546.80 2214
6547.56 2220
6548.33 2196
6549.09 2078
6549.85 2058
6550.62 2189
6551.38 1975
6552.14 1907
6552.91 1801
6553.67 1896
6554.44 1879
6555.20 1728
6555.96 1684
6556.73 1585
6557.49 1572
6558.26 1586
6559.02 1758
6559.78 1770
6560.55 1811
6561.31 1756
6562.08 1965
6562.84 1945
6563.61 1963
6564.37 1998
6565.14 2079
6565.90 1845
6566.66 1932
6567.43 1926
6568.19 1991
6568.96 1908
6569.72 1794
6570.49 1901
6571.25 1992
6572.02 1997
6572.78 2063
6573.55 2041
6574.31 2122
6575.08 2311
6575.84 2304
6576.61 2212
6577.37 2255
6578.14 2165
6578.90 2232
6579.67 2084
6580.44 2183
6581.20 2260
6581.97 2297
6582.73 2240
6583.50 2116
6584.26 2100
6585.03 2138
6585.79 2259
6586.56 2306
6587.33 2384
6588.09 2476
6588.86 2576
6589.62 2716
6590.39 3036
6591.16 3343
6591.92 3420
6592.69 3765
6593.45 3955
6594.22 3936
6594.99 4016
6595.75 3721
6596.52 3688
6597.29 3313
6598.05 3068
6598.82 2975
6599.59 2558
6600.35 2547
6601.12 2436
6601.89 2357
6602.65 2294
6603.42 2174
6604.19 2170
6604.95 2292
6605.72 2326
6606.49 2300
6607.25 2324
6608.02 2416
6608.79 2401
6609.55 2250
6610.32 2195
6611.09 2202
6611.86 1993
6612.62 1881
6613.39 1810
6614.16 1744
6614.93 1664
6615.69 1616
6616.46 1600
6617.23 1557
6618.00 1483
6618.76 1409
6619.53 1475
6620.30 1508
6621.07 1459
6621.83 1507
6622.60 1474
6623.37 1528
6624.14 1501
6624.91 1465
6625.67 1475
6626.44 1516
6627.21 1483
6627.98 1519
6628.75 1447
6629.52 1596
6630.28 1548
6631.05 1695
6631.82 1903
6632.59 1999
6633.36 1996
6634.13 1937
6634.90 2039
6635.66 1879
6636.43 1867
6637.20 1786
6637.97 1773
6638.74 1655
6639.51 1588
6640.28 1343
6641.05 1369
6641.81 1401
6642.58 1389
6643.35 1389
6644.12 1415
6644.89 1335
6645.66 1408
6646.43 1395
6647.20 1406
6647.97 1423
6648.74 1367
6649.51 1438
6650.28 1578
6651.05 1381
6651.82 1496
6652.59 1551
6653.35 1547
6654.12 1640
6654.89 1613
6655.66 1585
6656.43 1629
6657.20 1609
6657.97 1535
6658.74 1517
6659.51 1535
6660.28 1472
6661.05 1406
6661.82 1308
6662.59 1431
6663.36 1381
6664.13 1381
6664.91 1374
6665.68 1244
6666.45 1365
6667.22 1510
6667.99 1565
6668.76 1487
6669.53 1544
6670.30 1534
6671.07 1401
6671.84 1361
6672.61 1483
6673.38 1543
6674.15 1485
6674.92 1406
6675.69 1456
6676.47 1486
6677.24 1426
6678.01 1424
6678.78 1549
6679.55 1650
6680.32 1779
6681.09 1950
6681.86 2112
6682.64 2121
6683.41 2310
6684.18 2343
6684.95 2331
6685.72 2222
6686.49 2126
6687.26 2025
6688.04 1787
6688.81 1590
6689.58 1655
6690.35 1354
6691.12 1263
6691.90 1359
6692.67 1474
6693.44 1472
6694.21 1434
6694.98 1325
6695.76 1265
6696.53 1422
6697.30 1335
6698.07 1267
6698.84 1266
6699.62 1266
6700.39 1329
6701.16 1334
6701.93 1330
6702.71 1305
6703.48 1275
6704.25 1349
6705.02 1269
6705.80 1332
6706.57 1355
6707.34 1328
6708.12 1214
6708.89 1199
6709.66 1216
6710.43 1223
6711.21 1251
6711.98 1169
6712.75 1149
6713.53 1181
6714.30 1192
6715.07 1298
6715.85 1175
6716.62 1172
6717.39 1150
6718.17 1114
6718.94 1134
6719.71 1116
6720.49 1106
6721.26 1166
6722.03 1102
6722.81 1190
6723.58 1207
6724.36 1113
6725.13 1199
6725.90 1289
6726.68 1229
6727.45 1249
6728.23 1242
6729.00 1227
6729.77 1214
6730.55 1217
6731.32 1213
6732.10 1146
6732.87 1162
6733.64 1311
6734.42 1372
6735.19 1400
6735.97 1341
6736.74 1269
6737.52 1318
6738.29 1276
6739.07 1334
6739.84 1342
6740.62 1389
6741.39 1434
6742.16 1388
6742.94 1417
6743.71 1472
6744.49 1405
6745.26 1687
6746.04 1688
6746.81 1742
6747.59 1742
6748.36 1948
6749.14 2079
6749.92 2342
6750.69 2359
6751.47 2503
6752.24 2595
6753.02 2517
6753.79 2398
6754.57 2293
6755.34 2049
6756.12 1973
6756.89 1745
6757.67 1709
6758.45 1583
6759.22 1544
6760.00 1450
6760.77 1516
6761.55 1511
6762.33 1461
6763.10 1341
6763.88 1307
6764.65 1413
6765.43 1351
6766.21 1392
6766.98 1453
6767.76 1272
6768.53 1190
6769.31 1252
6770.09 1292
6770.86 1234
6771.64 1176
6772.42 1200
6773.19 1189
6773.97 1082
6774.75 1066
6775.52 1080
6776.30 1103
6777.08 1113
6777.85 1101
6778.63 1014
6779.41 1065
6780.18 1032
6780.96 998
6781.74 964
6782.52 1029
6783.29 955
6784.07 981
6784.85 879
6785.62 894
6786.40 967
6787.18 927
6787.96 947
6788.73 1035
6789.51 879
6790.29 855
6791.07 964
6791.84 933
6792.62 996
6793.40 978
6794.18 997
6794.96 994
6795.73 1038
6796.51 952
6797.29 955
6798.07 877
6798.85 904
6799.62 1015
6800.40 1104
6801.18 1203
6801.96 1137
6802.74 1099
6803.51 1145
6804.29 1221
6805.07 1045
6805.85 1158
6806.63 1136
6807.41 1160
6808.19 1151
6808.96 1107
6809.74 1097
6810.52 1044
6811.30 1051
6812.08 1100
6812.86 1060
6813.64 1093
6814.42 1031
6815.20 1064
6815.97 1095
6816.75 1122
6817.53 1112
6818.31 1073
6819.09 1087
6819.87 1008
6820.65 1070
6821.43 1135
6822.21 1112
6822.99 988
6823.77 1048
6824.55 1066
6825.33 963
6826.11 1033
6826.89 1009
6827.67 1034
6828.44 1021
6829.22 994
6830.00 991
6830.78 937
6831.56 912
6832.34 948
6833.12 911
6833.90 965
6834.68 996
6835.46 1016
6836.24 1048
6837.03 990
6837.81 1074
6838.59 1037
6839.37 962
6840.15 1021
6840.93 1084
6841.71 1086
6842.49 949
6843.27 1005
6844.05 1078
6844.83 1074
6845.61 1184
6846.39 1325
6847.17 1441
6847.95 1669
6848.73 1908
6849.52 2085
6850.30 2148
6851.08 2158
6851.86 2194
6852.64 2187
6853.42 2071
6854.20 1803
6854.98 1626
6855.76 1375
6856.55 1297
6857.33 1283
6858.11 1069
6858.89 1075
6859.67 1094
6860.45 1095
6861.23 1152
6862.02 1080
6862.80 1093
6863.58 1183
6864.36 1197
6865.14 1309
6865.93 1372
6866.71 1254
6867.49 1282
6868.27 1243
6869.05 1258
6869.84 1219
6870.62 1273
6871.40 1312
6872.18 1085
6872.96 1084
6873.75 1240
6874.53 1262
6875.31 1272
6876.09 1299
6876.88 1326
6877.66 1441
6878.44 1452
6879.22 1547
6880.01 1574
6880.79 1606
6881.57 1545
6882.36 1666
6883.14 1922
6883.92 1965
6884.70 2517
6885.49 2977
6886.27 3195
6887.05 3412
6887.84 3401
6888.62 3276
6889.40 3268
6890.19 2921
6890.97 2425
6891.75 2085
6892.54 1935
6893.32 1839
6894.10 1651
6894.89 1497
6895.67 1494
6896.45 1610
6897.24 1493
6898.02 1531
6898.81 1533
6899.59 1532
6900.37 1506
6901.16 1547
6901.94 1440
6902.73 1547
6903.51 1519
6904.29 1424
6905.08 1470
6905.86 1397
6906.65 1316
6907.43 1339
6908.21 1328
6909.00 1305
6909.78 1322
6910.57 1183
6911.35 1207
6912.14 1200
6912.92 1274
6913.71 1228
6914.49 1181
6915.27 1262
6916.06 1252
6916.84 1306
6917.63 1227
6918.41 1086
6919.20 1211
6919.98 1175
6920.77 1169
6921.55 1117
6922.34 1244
6923.12 1101
6923.91 1251
6924.69 1246
6925.48 1214
6926.27 1249
6927.05 1353
6927.84 1265
6928.62 1158
6929.41 1148
6930.19 1236
6930.98 1218
6931.76 1248
6932.55 1206
6933.34 1205
6934.12 1142
6934.91 1345
6935.69 1399
6936.48 1306
6937.26 1388
6938.05 1463
6938.84 1459
6939.62 1464
6940.41 1688
6941.20 1832
6941.98 1839
6942.77 1801
6943.55 1869
6944.34 1973
6945.13 1982
6945.91 2051
6946.70 1991
6947.49 2006
6948.27 2051
6949.06 1953
6949.85 1977
6950.63 1912
6951.42 1704
6952.21 1704
6952.99 1571
6953.78 1655
6954.57 1738
6955.35 1662
6956.14 1733
6956.93 1717
6957.72 1741
6958.50 1648
6959.29 1748
6960.08 1751
6960.86 1701
6961.65 1739
6962.44 1762
6963.23 1700
6964.01 1699
6964.80 1859
6965.59 1972
6966.38 2076
6967.16 2282
6967.95 2376
6968.74 2384
6969.53 2476
6970.32 2509
6971.10 2509
6971.89 2515
6972.68 2482
6973.47 2407
6974.26 2493
6975.04 2514
6975.83 2495
6976.62 2524
6977.41 2754
6978.20 2715
6978.98 3136
6979.77 3912
6980.56 4826
6981.35 6033
6982.14 7545
6982.93 9452
6983.72 10739
6984.50 12181
6985.29 12855
6986.08 12616
6986.87 11658
6987.66 10667
6988.45 9478
6989.24 7921
6990.03 6473
6990.81 5283
6991.60 4395
6992.39 3663
6993.18 3168
6993.97 2790
6994.76 2634
6995.55 2394
6996.34 2269
6997.13 2338
6997.92 2254
6998.71 2201
6999.50 2039
7000.29 2101
7001.08 1935
7001.87 1872
7002.65 1807
7003.44 1591
7004.23 1468
7005.02 1437
7005.81 1351
7006.60 1349
7007.39 1370
7008.18 1197
7008.97 1322
7009.76 1356
7010.55 1463
7011.34 1468
7012.13 1467
7012.92 1476
7013.71 1578
7014.50 1630
7015.30 1625
7016.09 1520
7016.88 1462
7017.67 1375
7018.46 1311
7019.25 1182
7020.04 1318
7020.83 1432
7021.62 1350
7022.41 1349
7023.20 1479
7023.99 1499
7024.78 1307
7025.57 1349
7026.37 1340
7027.16 1323
7027.95 1279
7028.74 1286
7029.53 1324
7030.32 1390
7031.11 1413
7031.90 1297
7032.69 1397
7033.49 1323
7034.28 1423
7035.07 1517
7035.86 1440
7036.65 1425
7037.44 1468
7038.24 1415
7039.03 1562
7039.82 1665
7040.61 1766
7041.40 1694
7042.19 1773
7042.99 1914
7043.78 1945
7044.57 1884
7045.36 2190
7046.15 2429
7046.95 2708
7047.74 2867
7048.53 2993
7049.32 3378
7050.12 3180
7050.91 2967
7051.70 2689
7052.49 2523
7053.29 2289
7054.08 2181
7054.87 1934
7055.66 1847
7056.46 1787
7057.25 1688
7058.04 1663
7058.83 1714
7059.63 1723
7060.42 1710
7061.21 1607
7062.01 1608
7062.80 1604
7063.59 1593
7064.39 1569
7065.18 1591
7065.97 1435
7066.77 1408
7067.56 1379
7068.35 1445
7069.15 1418
7069.94 1219
7070.73 1262
7071.53 1358
7072.32 1302
7073.11 1298
7073.91 1327
7074.70 1305
7075.49 1229
7076.29 1271
7077.08 1277
7077.88 1329
7078.67 1161
7079.46 1094
7080.26 1115
7081.05 1113
7081.85 1099
7082.64 1167
7083.43 944
7084.23 1106
7085.02 1145
7085.82 1003
7086.61 988
7087.41 1015
7088.20 1114
7089.00 1060
7089.79 990
7090.58 938
7091.38 1051
7092.17 926
7092.97 984
7093.76 1067
7094.56 984
7095.35 946
7096.15 888
7096.94 872
7097.74 909
7098.53 954
7099.33 924
7100.12 892
7100.92 866
7101.71 934
7102.51 900
7103.30 876
7104.10 847
7104.89 915
7105.69 885
7106.49 809
7107.28 800
7108.08 830
7108.87 830
7109.67 754
7110.46 755
7111.26 809
7112.06 920
7112.85 849
7113.65 866
7114.44 950
7115.24 884
7116.04 852
7116.83 837
7117.63 923
7118.42 887
7119.22 791
7120.02 888
7120.81 893
7121.61 884
7122.41 945
7123.20 764
7124.00 876
7124.79 918
7125.59 923
7126.39 858
7127.18 905
7127.98 919
7128.78 954
7129.57 1014
7130.37 917
7131.17 919
7131.97 916
7132.76 918
7133.56 822
7134.36 863
7135.15 844
7135.95 828
7136.75 789
7137.55 741
7138.34 709
7139.14 843
7139.94 770
7140.73 745
7141.53 741
7142.33 720
7143.13 736
7143.92 739
7144.72 783
7145.52 696
7146.32 704
7147.12 596
7147.91 658
7148.71 630
7149.51 721
7150.31 687
7151.11 727
7151.90 712
7152.70 735
7153.50 814
7154.30 820
7155.10 856
7155.89 829
7156.69 759
7157.49 774
7158.29 765
7159.09 746
7159.89 701
7160.68 686
7161.48 720
7162.28 652
7163.08 628
7163.88 661
7164.68 664
7165.48 693
7166.28 637
7167.07 656
7167.87 648
7168.67 669
7169.47 672
7170.27 707
7171.07 678
7171.87 650
7172.67 594
7173.47 601
7174.27 669
7175.07 649
7175.87 693
7176.67 614
7177.46 602
7178.26 685
7179.06 603
7179.86 689
7180.66 664
7181.46 687
7182.26 659
7183.06 678
7183.86 751
7184.66 596
7185.46 642
7186.26 653
7187.06 673
7187.86 724
7188.66 672
7189.46 687
7190.26 672
7191.06 597
7191.86 661
7192.66 767
7193.46 660
7194.26 631
7195.06 627
7195.86 578
7196.67 627
7197.47 616
7198.27 623
7199.07 617
7199.87 676
7200.67 619
7201.47 624
7202.27 637
7203.07 625
7203.87 616
7204.67 653
7205.47 575
7206.28 603
7207.08 606
7207.88 649
7208.68 613
7209.48 648
7210.28 601
7211.08 638
7211.88 531
7212.69 596
7213.49 635
7214.29 605
7215.09 607
7215.89 684
7216.69 706
7217.50 700
7218.30 766
7219.10 768
7219.90 607
7220.70 665
7221.50 643
7222.31 559
7223.11 673
7223.91 669
7224.71 603
7225.51 605
7226.32 579
7227.12 600
7227.92 570
7228.72 561
7229.53 623
7230.33 619
7231.13 576
7231.93 549
7232.74 681
7233.54 615
7234.34 646
7235.14 670
7235.95 636
7236.75 643
7237.55 602
7238.36 612
7239.16 566
7239.96 599
7240.76 580
7241.57 579
7242.37 622
7243.17 684
7243.98 630
7244.78 673
7245.58 612
7246.39 584
7247.19 595
7247.99 602
7248.80 654
7249.60 661
7250.40 687
7251.21 671
7252.01 639
7252.81 635
7253.62 651
7254.42 607
7255.23 595
7256.03 653
7256.83 608
7257.64 667
7258.44 659
7259.25 671
7260.05 653
7260.85 700
7261.66 730
7262.46 716
7263.27 559
7264.07 594
7264.87 646
7265.68 675
7266.48 683
7267.29 605
7268.09 539
7268.90 652
7269.70 619
7270.51 652
7271.31 690
7272.12 665
7272.92 603
7273.73 662
7274.53 664
7275.34 707
7276.14 594
7276.95 601
7277.75 645
7278.56 741
7279.36 687
7280.17 817
7280.97 959
7281.78 973
7282.58 1055
7283.39 1068
7284.19 1028
7285.00 1089
7285.80 1156
7286.61 1042
7287.41 984
7288.22 838
7289.03 824
7289.83 748
7290.64 747
7291.44 738
7292.25 739
7293.06 699
7293.86 778
7294.67 802
7295.47 790
7296.28 803
7297.09 724
7297.89 757
7298.70 739
7299.50 730
7300.31 751
7301.12 711
7301.92 713
7302.73 744
7303.54 728
7304.34 787
7305.15 688
7305.96 713
7306.76 808
7307.57 819
7308.38 824
7309.18 892
7309.99 990
7310.80 947
7311.60 957
7312.41 979
7313.22 1050
7314.02 1067
7314.83 1301
7315.64 1549
7316.45 1843
7317.25 1938
7318.06 2042
7318.87 1885
7319.67 1687
7320.48 1519
7321.29 1448
7322.10 1318
7322.90 1252
7323.71 1173
7324.52 1138
7325.33 1079
7326.14 967
7326.94 1062
7327.75 1065
7328.56 922
7329.37 923
7330.17 912
7330.98 878
7331.79 914
7332.60 915
7333.41 994
7334.22 917
7335.02 836
7335.83 844
7336.64 867
7337.45 851
7338.26 982
7339.07 863
7339.87 829
7340.68 722
7341.49 806
7342.30 836
7343.11 785
7343.92 743
7344.73 677
7345.53 708
7346.34 710
7347.15 642
7347.96 624
7348.77 560
7349.58 611
7350.39 597
7351.20 613
7352.01 631
7352.82 623
7353.62 714
7354.43 679
7355.24 636
7356.05 615
7356.86 697
7357.67 586
7358.48 565
7359.29 657
7360.10 639
7360.91 663
7361.72 674
7362.53 624
7363.34 567
7364.15 706
7364.96 700
7365.77 577
7366.58 575
7367.39 591
7368.20 619
7369.01 603
7369.82 621
7370.63 605
7371.44 572
7372.25 560
7373.06 601
7373.87 650
7374.68 649
7375.49 696
7376.30 647
7377.11 587
7377.92 546
7378.73 567
7379.54 563
7380.36 568
7381.17 542
7381.98 621
7382.79 627
7383.60 644
7384.41 620
7385.22 629
7386.03 577
7386.84 518
7387.65 561
7388.46 627
7389.28 584
7390.09 661
7390.90 609
7391.71 603
7392.52 587
7393.33 567
7394.14 523
7394.96 577
7395.77 526
7396.58 504
7397.39 529
7398.20 531
7399.01 606
7399.83 652
7400.64 583
7401.45 505
7402.26 473
7403.07 532
7403.89 561
7404.70 570
7405.51 543
7406.32 612
7407.13 610
7407.95 556
7408.76 515
7409.57 524
7410.38 554
7411.20 593
7412.01 573
7412.82 533
7413.63 536
7414.45 528
7415.26 526
7416.07 540
7416.88 417
7417.70 452
7418.51 462
7419.32 457
7420.14 504
7420.95 581
7421.76 556
7422.57 503
7423.39 536
7424.20 541
7425.01 578
7425.83 608
7426.64 514
7427.45 567
7428.27 555
7429.08 642
7429.89 618
7430.71 552
7431.52 595
7432.33 630
7433.15 628
7433.96 534
7434.78 512
7435.59 526
7436.40 548
7437.22 605
7438.03 562
7438.84 587
7439.66 548
7440.47 508
7441.29 527
7442.10 527
7442.91 503
7443.73 509
7444.54 545
7445.36 598
7446.17 561
7446.99 507
7447.80 559
7448.62 562
7449.43 524
7450.24 575
7451.06 564
7451.87 481
7452.69 556
7453.50 585
7454.32 558
7455.13 599
7455.95 621
7456.76 582
7457.58 557
7458.39 557
7459.21 637
7460.02 615
7460.84 696
7461.65 628
7462.47 646
7463.28 603
7464.10 616
7464.91 690
7465.73 655
7466.54 628
7467.36 690
7468.18 668
7468.99 607
7469.81 598
7470.62 569
7471.44 621
7472.25 586
7473.07 678
7473.89 702
7474.70 649
7475.52 617
7476.33 593
7477.15 621
7477.97 664
7478.78 673
7479.60 618
7480.41 654
7481.23 642
7482.05 676
7482.86 655
7483.68 578
7484.50 605
7485.31 725
7486.13 676
7486.95 625
7487.76 652
7488.58 617
7489.40 605
7490.21 630
7491.03 623
7491.85 552
7492.66 617
7493.48 577
7494.30 574
7495.11 549
7495.93 617
7496.75 594
7497.57 551
7498.38 533
7499.20 520
7500.02 591
7500.83 617
7501.65 620
7502.47 534
7503.29 570
7504.10 580
7504.92 537
7505.74 552
7506.56 570
7507.37 592
7508.19 550
7509.01 592
7509.83 537
7510.65 569
7511.46 570
7512.28 485
7513.10 464
7513.92 469
7514.74 494
7515.55 466
7516.37 476
7517.19 506
7518.01 534
7518.83 539
7519.64 507
7520.46 464
7521.28 459
7522.10 466
7522.92 450
7523.74 515
7524.56 528
7525.37 505
7526.19 468
7527.01 492
7527.83 482
7528.65 499
7529.47 441
7530.29 480
7531.11 507
7531.93 503
7532.74 514
7533.56 504
7534.38 475
7535.20 510
7536.02 490
7536.84 538
7537.66 446
7538.48 535
7539.30 450
7540.12 461
7540.94 494
7541.76 481
7542.58 543
7543.40 536
7544.22 511
7545.04 510
7545.86 461
7546.68 496
7547.50 559
7548.32 498
7549.14 546
7549.96 542
7550.78 484
7551.60 473
7552.42 458
7553.24 493
7554.06 564
7554.88 510
7555.70 499
7556.52 476
7557.34 479
7558.16 499
7558.98 496
7559.80 530
7560.62 557
7561.44 515
7562.26 484
7563.08 483
7563.90 495
7564.72 520
7565.54 508
7566.36 482
7567.19 577
7568.01 519
7568.83 465
7569.65 476
7570.47 459
7571.29 506
7572.11 610
7572.93 581
7573.76 529
7574.58 491
7575.40 527
7576.22 479
7577.04 548
7577.86 543
7578.68 619
7579.51 530
7580.33 537
7581.15 471
7581.97 515
7582.79 557
7583.61 574
7584.44 578
7585.26 546
7586.08 554
7586.90 571
7587.72 610
7588.55 587
7589.37 564
7590.19 536
7591.01 632
7591.83 726
7592.66 662
7593.48 607
7594.30 634
7595.12 648
7595.95 651
7596.77 655
7597.59 662
7598.41 643
7599.24 768
7600.06 752
7600.88 749
7601.71 714
7602.53 817
7603.35 879
7604.17 924
7605.00 843
7605.82 756
7606.64 744
7607.47 847
7608.29 811
7609.11 846
7609.94 732
7610.76 729
7611.58 779
7612.41 820
7613.23 790
7614.05 806
7614.88 932
7615.70 939
7616.52 974
7617.35 1037
7618.17 1071
7619.00 932
7619.82 886
7620.64 891
7621.47 897
7622.29 862
7623.11 894
7623.94 792
7624.76 680
7625.59 748
7626.41 815
7627.24 817
7628.06 811
7628.88 857
7629.71 885
7630.53 945
7631.36 986
7632.18 929
7633.01 850
7633.83 858
7634.66 795
7635.48 723
7636.30 734
7637.13 745
7637.95 712
7638.78 639
7639.60 590
7640.43 657
7641.25 563
7642.08 528
7642.90 581
7643.73 588
7644.55 565
7645.38 662
7646.20 595
7647.03 605
7647.85 566
7648.68 545
7649.51 590
7650.33 536
7651.16 565
7651.98 627
7652.81 537
7653.63 571
7654.46 560
7655.28 476
7656.11 473
7656.94 550
7657.76 500
7658.59 504
7659.41 490
7660.24 559
7661.07 544
7661.89 559
7662.72 504
7663.54 481
7664.37 544
7665.20 491
7666.02 452
7666.85 544
7667.68 560
7668.50 579
7669.33 508
7670.16 516
7670.98 499
7671.81 541
7672.64 563
7673.46 576
7674.29 552
7675.12 518
7675.94 535
7676.77 514
7677.60 485
7678.42 543
7679.25 519
7680.08 500
7680.90 516
7681.73 552
7682.56 629
7683.39 549
7684.21 648
7685.04 672
7685.87 639
7686.69 568
7687.52 605
7688.35 532
7689.18 532
7690.01 493
7690.83 528
7691.66 539
7692.49 562
7693.32 554
7694.14 582
7694.97 602
7695.80 597
7696.63 652
7697.46 740
7698.28 693
7699.11 605
7699.94 539
7700.77 603
7701.60 602
7702.42 503
7703.25 572
7704.08 560
7704.91 610
7705.74 558
7706.57 516
7707.39 535
7708.22 581
7709.05 525
7709.88 435
7710.71 513
7711.54 566
7712.37 487
7713.20 453
7714.02 441
7714.85 534
7715.68 536
7716.51 503
7717.34 473
7718.17 477
7719.00 531
7719.83 509
7720.66 515
7721.49 541
7722.32 441
7723.15 485
7723.97 488
7724.80 491
7725.63 448
7726.46 411
7727.29 429
7728.12 472
7728.95 559
7729.78 446
7730.61 418
7731.44 462
7732.27 451
7733.10 427
7733.93 429
7734.76 490
7735.59 444
7736.42 448
7737.25 456
7738.08 470
7738.91 425
7739.74 396
7740.57 390
7741.40 412
7742.23 430
7743.06 456
7743.89 474
7744.72 471
7745.56 464
7746.39 501
7747.22 511
7748.05 391
7748.88 483
7749.71 457
7750.54 483
7751.37 527
7752.20 542
7753.03 518
7753.86 508
7754.69 514
7755.53 545
7756.36 459
7757.19 446
7758.02 464
7758.85 490
7759.68 438
7760.51 439
7761.35 474
7762.18 512
7763.01 469
7763.84 492
7764.67 532
7765.50 559
7766.33 506
7767.17 552
7768.00 554
7768.83 535
7769.66 490
7770.49 492
7771.33 520
7772.16 561
7772.99 546
7773.82 518
7774.65 482
7775.49 421
7776.32 464
7777.15 435
7777.98 418
7778.82 464
7779.65 441
7780.48 428
7781.31 439
7782.15 482
7782.98 465
7783.81 510
7784.64 457
7785.48 468
7786.31 445
7787.14 533
7787.97 459
7788.81 529
7789.64 487
7790.47 464
7791.31 511
7792.14 538
7792.97 532
7793.81 514
7794.64 514
7795.47 577
7796.31 517
7797.14 524
7797.97 484
7798.81 539
7799.64 496
7800.47 519
7801.31 542
7802.14 550
7802.97 567
7803.81 605
7804.64 549
7805.47 558
7806.31 571
7807.14 610
7807.98 605
7808.81 606
7809.64 613
7810.48 642
7811.31 692
7812.15 705
7812.98 698
7813.82 783
7814.65 791
7815.48 826
7816.32 800
7817.15 751
7817.99 770
7818.82 820
7819.66 758
7820.49 677
7821.33 783
7822.16 796
7822.99 862
7823.83 921
7824.66 969
7825.50 935
7826.33 924
7827.17 882
7828.00 878
7828.84 924
7829.67 920
7830.51 798
7831.34 856
7832.18 931
7833.02 871
7833.85 928
7834.69 879
7835.52 830
7836.36 867
7837.19 897
7838.03 917
7838.86 769
7839.70 700
7840.53 811
7841.37 680
7842.21 682
7843.04 696
7843.88 688
7844.71 718
7845.55 648
7846.39 670
7847.22 722
7848.06 712
7848.89 729
7849.73 694
7850.57 675
7851.40 697
7852.24 693
7853.08 717
7853.91 803
7854.75 866
7855.58 863
7856.42 769
7857.26 812
7858.09 836
7858.93 867
7859.77 800
7860.60 834
7861.44 778
7862.28 786
7863.11 771
7863.95 759
7864.79 778
7865.63 688
7866.46 690
7867.30 724
7868.14 768
7868.97 809
7869.81 769
7870.65 836
7871.49 828
7872.32 876
7873.16 960
7874.00 991
7874.84 1004
7875.67 1003
7876.51 1197
7877.35 1237
7878.19 1205
7879.02 1071
7879.86 1018
7880.70 962
7881.54 1004
7882.38 956
7883.21 962
7884.05 795
7884.89 736
7885.73 745
7886.57 846
7887.40 847
7888.24 841
7889.08 936
7889.92 887
7890.76 1047
7891.59 966
7892.43 936
7893.27 787
7894.11 797
7894.95 695
7895.79 659
7896.63 731
7897.47 741
7898.30 677
7899.14 656
7899.98 683
7900.82 672
7901.66 686
7902.50 629
7903.34 606
7904.18 680
7905.02 702
7905.85 713
7906.69 667
7907.53 628
7908.37 611
7909.21 621
7910.05 555
7910.89 651
7911.73 653
7912.57 622
7913.41 638
7914.25 657
7915.09 712
7915.93 752
7916.77 783
7917.61 664
7918.45 652
7919.29 687
7920.13 724
7920.97 647
7921.81 614
7922.65 531
7923.49 567
7924.33 638
7925.17 580
7926.01 539
7926.85 600
7927.69 619
7928.53 606
7929.37 601
7930.21 547
7931.05 548
7931.89 615
7932.73 583
7933.57 545
7934.41 547
7935.25 520
7936.09 493
7936.93 518
7937.78 565
7938.62 487
7939.46 498
7940.30 604
7941.14 553
7941.98 582
7942.82 561
7943.66 620
7944.50 605
7945.35 593
7946.19 640
7947.03 651
7947.87 660
7948.71 707
7949.55 634
7950.39 649
7951.24 734
7952.08 707
7952.92 684
7953.76 702
7954.60 823
7955.44 770
7956.29 745
7957.13 741
7957.97 746
7958.81 758
7959.65 800
7960.50 796
7961.34 795
7962.18 778
7963.02 888
7963.86 936
7964.71 973
7965.55 1083
7966.39 1077
7967.23 1089
7968.08 938
7968.92 874
7969.76 985
7970.60 828
7971.45 820
7972.29 768
7973.13 665
7973.97 680
7974.82 661
7975.66 628
7976.50 672
7977.35 647
7978.19 603
7979.03 622
7979.87 628
7980.72 567
7981.56 661
7982.40 650
7983.25 559
7984.09 610
7984.93 638
7985.78 658
7986.62 536
7987.46 597
7988.31 634
7989.15 561
7990.00 554
7990.84 564
7991.68 621
7992.53 589
7993.37 513
7994.21 547
7995.06 548
7995.90 532
7996.75 477
7997.59 457
7998.43 456
7999.28 463
8000.12 478
8000.97 498
8001.81 564
8002.65 474
8003.50 507
8004.34 525
8005.19 532
8006.03 477
8006.88 406
8007.72 391
8008.57 419
8009.41 495
8010.26 520
8011.10 498
8011.95 480
8012.79 406
8013.63 435
8014.48 463
8015.32 432
8016.17 440
8017.01 420
8017.86 561
8018.70 477
8019.55 450
8020.40 460
8021.24 502
8022.09 492
8022.93 455
8023.78 409
8024.62 378
8025.47 448
8026.31 456
8027.16 401
8028.00 407
8028.85 454
8029.70 491
8030.54 484
8031.39 445
8032.23 444
8033.08 501
8033.92 507
8034.77 438
8035.62 440
8036.46 443
8037.31 469
8038.16 462
8039.00 470
8039.85 430
8040.69 464
8041.54 480
8042.39 457
8043.23 428
8044.08 409
8044.93 478
8045.77 474
8046.62 521
8047.47 455
8048.31 529
8049.16 582
8050.01 531
8050.85 469
8051.70 437
8052.55 433
8053.39 437
8054.24 396
8055.09 439
8055.94 397
8056.78 452
8057.63 469
8058.48 395
8059.32 426
8060.17 435
8061.02 432
8061.87 390
8062.71 472
8063.56 484
8064.41 427
8065.26 451
8066.10 468
8066.95 430
8067.80 409
8068.65 399
8069.49 386
8070.34 370
8071.19 415
8072.04 430
8072.89 376
8073.73 398
8074.58 412
8075.43 432
8076.28 422
8077.13 393
8077.98 447
8078.82 418
8079.67 418
8080.52 414
8081.37 392
8082.22 393
8083.07 378
8083.91 439
8084.76 408
8085.61 402
8086.46 382
8087.31 398
8088.16 382
8089.01 384
8089.86 403
8090.70 411
8091.55 414
8092.40 428
8093.25 430
8094.10 422
8094.95 396
8095.80 442
8096.65 472
8097.50 455
8098.35 452
8099.20 430
8100.05 340
8100.90 368
8101.74 365
8102.59 384
8103.44 443
8104.29 421
8105.14 387
8105.99 402
8106.84 372
8107.69 336
8108.54 331
8109.39 367
8110.24 385
8111.09 427
8111.94 420
8112.79 397
8113.64 447
8114.49 345
8115.34 386
8116.19 407
8117.04 419
8117.89 452
8118.74 425
8119.59 452
8120.45 415
8121.30 411
8122.15 438
8123.00 397
8123.85 363
8124.70 411
8125.55 412
8126.40 434
8127.25 420
8128.10 443
8128.95 420
8129.80 454
8130.65 455
8131.51 434
8132.36 471
8133.21 388
8134.06 415
8134.91 453
8135.76 403
8136.61 417
8137.46 445
8138.32 504
8139.17 501
8140.02 424
8140.87 443
8141.72 474
8142.57 425
8143.43 475
8144.28 459
8145.13 479
8145.98 521
8146.83 510
8147.68 488
8148.54 545
8149.39 552
8150.24 584
8151.09 620
8151.94 585
8152.80 568
8153.65 672
8154.50 622
8155.35 656
8156.21 601
8157.06 524
8157.91 543
8158.76 430
8159.62 513
8160.47 529
8161.32 481
8162.17 446
8163.03 431
8163.88 465
8164.73 454
8165.59 478
8166.44 498
8167.29 462
8168.14 437
8169.00 429
8169.85 397
8170.70 444
8171.56 436
8172.41 473
8173.26 435
8174.12 419
8174.97 447
8175.82 460
8176.68 379
8177.53 351
8178.38 399
8179.24 418
8180.09 410
8180.94 415
8181.80 399
8182.65 402
8183.51 388
8184.36 439
8185.21 386
8186.07 359
8186.92 392
8187.78 435
8188.63 428
8189.48 354
8190.34 397
8191.19 434
8192.05 427
8192.90 385
8193.75 412
8194.61 381
8195.46 378
8196.32 375
8197.17 432
8198.03 382
8198.88 380
8199.74 373
8200.59 386
8201.45 362
8202.30 398
8203.16 446
8204.01 446
8204.87 462
8205.72 395
8206.57 367
8207.43 433
8208.29 383
8209.14 368
8210.00 394
8210.85 454
8211.71 463
8212.56 400
8213.42 456
8214.27 384
8215.13 418
8215.98 337
8216.84 358
8217.69 373
8218.55 453
8219.41 433
8220.26 423
8221.12 392
8221.97 418
8222.83 355
8223.68 324
8224.54 328
8225.40 391
8226.25 393
8227.11 406
8227.96 417
8228.82 403
8229.68 448
8230.53 421
8231.39 392
8232.25 387
8233.10 439
8233.96 435
8234.82 431
8235.67 387
8236.53 394
8237.38 381
8238.24 410
8239.10 381
8239.95 380
8240.81 442
8241.67 432
8242.53 354
8243.38 357
8244.24 309
8245.10 348
8245.95 394
8246.81 387
8247.67 401
8248.52 392
8249.38 408
8250.24 397
8251.10 376
8251.95 326
8252.81 379
8253.67 395
8254.53 413
8255.38 447
8256.24 329
8257.10 327
8257.96 356
8258.81 420
8259.67 418
8260.53 392
8261.39 424
8262.25 368
8263.10 405
8263.96 368
8264.82 355
8265.68 396
8266.54 364
8267.39 340
8268.25 394
8269.11 400
8269.97 456
8270.83 443
8271.69 374
8272.54 406
8273.40 420
8274.26 422
8275.12 437
8275.98 400
8276.84 391
8277.70 380
8278.55 390
8279.41 406
8280.27 466
8281.13 473
8281.99 442
8282.85 440
8283.71 464
8284.57 405
8285.43 420
8286.29 419
8287.14 428
8288.00 512
8288.86 536
8289.72 587
8290.58 615
8291.44 650
8292.30 585
8293.16 521
8294.02 410
8294.88 462
8295.74 500
8296.60 517
8297.46 469
8298.32 453
8299.18 542
8300.04 563
8300.90 499
8301.76 447
8302.62 458
8303.48 481
8304.34 434
8305.20 475
8306.06 460
8306.92 411
8307.78 470
8308.64 479
8309.50 464
8310.36 387
8311.22 417
8312.08 460
8312.94 410
8313.80 395
8314.66 466
8315.52 456
8316.38 459
8317.24 403
8318.11 408
8318.97 444
8319.83 449
8320.69 447
8321.55 411
8322.41 380
8323.27 389
8324.13 445
8324.99 414
8325.85 414
8326.72 384
8327.58 391
8328.44 389
8329.30 378
8330.16 345
8331.02 399
8331.88 436
8332.75 404
8333.61 393
8334.47 426
8335.33 380
8336.19 389
8337.05 414
8337.92 414
8338.78 395
8339.64 375
8340.50 394
8341.36 339
8342.23 392
8343.09 420
8343.95 404
8344.81 412
8345.67 420
8346.54 435
8347.40 390
8348.26 366
8349.12 374
8349.99 410
8350.85 396
8351.71 364
8352.57 356
8353.44 349
8354.30 335
8355.16 387
8356.03 413
8356.89 391
8357.75 375
8358.61 387
8359.48 381
8360.34 418
8361.20 386
8362.07 459
8362.93 444
8363.79 399
8364.66 327
8365.52 432
8366.38 403
8367.25 365
8368.11 372
8368.97 423
8369.84 407
8370.70 407
8371.56 408
8372.43 357
8373.29 320
8374.15 364
8375.02 413
8375.88 384
8376.74 428
8377.61 393
8378.47 385
8379.34 385
8380.20 436
8381.06 472
8381.93 415
8382.79 418
8383.66 452
8384.52 439
8385.39 422
8386.25 415
8387.11 410
8387.98 383
8388.84 405
8389.71 397
8390.57 434
8391.44 422
8392.30 366
8393.17 389
8394.03 377
8394.90 393
8395.76 414
8396.63 423
8397.49 400
8398.36 395
8399.22 421
8400.09 416
8400.95 381
8401.82 417
8402.68 366
8403.55 458
8404.41 432
8405.28 383
8406.14 409
8407.01 457
8407.87 463
8408.74 390
8409.60 479
8410.47 494
8411.34 409
8412.20 425
8413.07 421
8413.93 451
8414.80 412
8415.66 446
8416.53 438
8417.40 466
8418.26 462
8419.13 498
8419.99 430
8420.86 526
8421.73 567
8422.59 553
8423.46 568
8424.32 523
8425.19 513
8426.06 531
8426.92 459
8427.79 473
8428.66 545
8429.52 583
8430.39 568
8431.26 525
8432.12 535
8432.99 528
8433.86 589
8434.72 580
8435.59 583
8436.46 554
8437.32 591
8438.19 663
8439.06 675
8439.93 678
8440.79 807
8441.66 794
8442.53 783
8443.39 853
8444.26 723
8445.13 745
8446.00 783
8446.86 761
8447.73 772
8448.60 767
8449.47 756
8450.33 707
8451.20 758
8452.07 754
8452.94 790
8453.81 707
8454.67 745
8455.54 784
8456.41 812
8457.28 772
8458.15 724
8459.01 758
8459.88 758
8460.75 743
8461.62 692
8462.49 701
8463.35 795
8464.22 892
8465.09 1047
8465.96 1232
8466.83 1455
8467.70 1724
8468.57 1928
8469.43 1944
8470.30 1934
8471.17 1684
8472.04 1513
8472.91 1322
8473.78 1127
8474.65 1004
8475.52 816
8476.38 834
8477.25 691
8478.12 702
8478.99 707
8479.86 725
8480.73 713
8481.60 671
8482.47 542
8483.34 601
8484.21 629
8485.08 601
8485.95 653
8486.82 599
8487.69 591
8488.55 592
8489.42 512
8490.29 530
8491.16 529
8492.03 523
8492.90 508
8493.77 548
8494.64 518
8495.51 536
8496.38 550
8497.25 548
8498.12 506
8498.99 567
8499.86 547
8500.73 499
8501.60 465
8502.47 539
8503.34 517
8504.22 532
8505.09 558
8505.96 564
8506.83 575
8507.70 637
8508.57 560
8509.44 566
8510.31 565
8511.18 630
8512.05 556
8512.92 542
8513.79 512
8514.66 483
8515.53 534
8516.41 558
8517.28 548
8518.15 503
8519.02 525
8519.89 510
8520.76 508
8521.63 519
8522.50 546
8523.38 548
8524.25 508
8525.12 582
8525.99 569
8526.86 574
8527.73 535
8528.60 637
8529.48 595
8530.35 619
8531.22 599
8532.09 651
8532.96 596
8533.84 628
8534.71 609
8535.58 605
8536.45 671
8537.32 619
8538.20 609
8539.07 602
8539.94 538
8540.81 593
8541.68 593
8542.56 555
8543.43 549
8544.30 607
8545.17 637
8546.05 636
8546.92 619
8547.79 649
8548.67 691
8549.54 815
8550.41 929
8551.28 975
8552.16 975
8553.03 919
8553.90 938
8554.78 973
8555.65 920
8556.52 805
8557.39 770
8558.27 692
8559.14 653
8560.01 605
8560.89 605
8561.76 603
8562.63 564
8563.51 503
8564.38 527
8565.25 547
8566.13 535
8567.00 569
8567.88 528
8568.75 513
8569.62 536
8570.50 547
8571.37 527
8572.24 436
8573.12 479
8573.99 557
8574.87 521
8575.74 477
8576.61 445
8577.49 507
8578.36 546
8579.24 532
8580.11 514
8580.99 547
8581.86 513
8582.73 483
8583.61 541
8584.48 518
8585.36 543
8586.23 499
8587.11 497
8587.98 442
8588.86 495
8589.73 509
8590.61 548
8591.48 543
8592.36 485
8593.23 514
8594.11 418
8594.98 439
8595.86 561
8596.73 545
8597.61 473
8598.48 497
8599.36 550
8600.23 549
8601.11 548
8601.98 509
8602.86 528
8603.73 531
8604.61 557
8605.49 580
8606.36 554
8607.24 625
8608.11 580
8608.99 547
8609.86 515
8610.74 528
8611.62 548
8612.49 591
8613.37 602
8614.24 603
8615.12 536
8616.00 526
8616.87 580
8617.75 609
8618.62 612
8619.50 656
8620.38 635
8621.25 610
8622.13 632
8623.01 645
8623.88 614
8624.76 667
8625.64 645
8626.51 724
8627.39 732
8628.27 634
8629.14 625
8630.02 699
8630.90 706
8631.77 737
8632.65 711
8633.53 733
8634.40 739
8635.28 711
8636.16 662
8637.04 744
8637.91 698
8638.79 756
8639.67 861
8640.55 803
8641.42 787
8642.30 785
8643.18 836
8644.06 839
8644.93 911
8645.81 898
8646.69 910
8647.57 970
8648.44 933
8649.32 976
8650.20 935
8651.08 927
8651.96 921
8652.83 933
8653.71 945
8654.59 913
8655.47 915
8656.35 984
8657.22 1028
8658.10 1039
8658.98 1091
8659.86 992
8660.74 1019
8661.62 1056
8662.49 954
8663.37 943
8664.25 1000
8665.13 1035
8666.01 1128
8666.89 1175
8667.77 1190
8668.64 1435
8669.52 1659
8670.40 1913
8671.28 2066
8672.16 2293
8673.04 2521
8673.92 2388
8674.80 2381
8675.68 2289
8676.56 2068
8677.44 1861
8678.31 1628
8679.19 1585
8680.07 1481
8680.95 1405
8681.83 1360
8682.71 1286
8683.59 1295
8684.47 1352
8685.35 1577
8686.23 1745
8687.11 1990
8687.99 2326
8688.87 2954
8689.75 3623
8690.63 3957
8691.51 3876
8692.39 3872
8693.27 3648
8694.15 3115
8695.03 2649
8695.91 2258
8696.79 1880
8697.67 1685
8698.55 1538
8699.43 1381
8700.31 1230
8701.19 1192
8702.07 1166
8702.95 1122
8703.83 1010
8704.71 931
8705.59 911
8706.48 947
8707.36 913
8708.24 877
8709.12 828
8710.00 808
8710.88 756
8711.76 779
8712.64 733
8713.52 703
8714.40 628
8715.28 736
8716.17 687
8717.05 665
8717.93 730
8718.81 756
8719.69 796
8720.57 739
8721.45 740
8722.34 684
8723.22 675
8724.10 673
8724.98 687
8725.86 704
8726.74 787
8727.63 655
8728.51 749
8729.39 691
8730.27 677
8731.15 621
8732.04 622
8732.92 635
8733.80 654
8734.68 684
8735.56 639
8736.45 643
8737.33 594
8738.21 605
8739.09 689
8739.98 633
8740.86 672
8741.74 687
8742.62 665
8743.51 671
8744.39 653
8745.27 658
8746.15 698
8747.04 672
8747.92 715
8748.80 645
8749.69 769
8750.57 746
8751.45 741
8752.33 831
8753.22 865
8754.10 824
8754.98 883
8755.87 899
8756.75 858
8757.63 876
8758.52 893
8759.40 848
8760.28 839
8761.17 843
8762.05 829
8762.93 812
8763.82 862
8764.70 880
8765.59 880
8766.47 874
8767.35 840
8768.24 863
8769.12 955
8770.00 965
8770.89 962
8771.77 901
8772.66 838
8773.54 825
8774.42 784
8775.31 778
8776.19 745
8777.08 714
8777.96 797
8778.85 700
8779.73 689
8780.62 695
8781.50 723
8782.38 709
8783.27 660
8784.15 630
8785.04 669
8785.92 733
8786.81 687
8787.69 662
8788.58 652
8789.46 630
8790.35 701
8791.23 614
8792.12 633
8793.00 648
8793.89 608
8794.77 616
8795.66 623
8796.54 687
8797.43 678
8798.31 656
8799.20 633
8800.08 622
8800.97 717
8801.86 805
8802.74 797
8803.63 779
8804.51 765
8805.40 688
8806.28 607
8807.17 667
8808.06 664
8808.94 626
8809.83 578
8810.71 599
8811.60 610
8812.49 581
8813.37 597
8814.26 575
8815.14 597
8816.03 654
8816.92 568
8817.80 578
8818.69 549
8819.58 569
8820.46 529
8821.35 552
8822.24 632
8823.12 561
8824.01 567
8824.90 611
8825.78 542
8826.67 529
8827.56 561
8828.44 500
8829.33 535
8830.22 513
8831.10 541
8831.99 522
8832.88 515
8833.77 561
8834.65 526
8835.54 469
8836.43 499
8837.31 447
8838.20 491
8839.09 488
8839.98 471
8840.86 488
8841.75 509
8842.64 454
8843.53 480
8844.41 458
8845.30 436
8846.19 488
8847.08 435
8847.97 486
8848.85 545
8849.74 488
8850.63 466
8851.52 456
8852.41 458
8853.29 476
8854.18 494
8855.07 450
8855.96 458
8856.85 465
8857.74 418
8858.62 409
8859.51 482
8860.40 431
8861.29 376
8862.18 452
8863.07 475
8863.95 481
8864.84 457
8865.73 431
8866.62 443
8867.51 395
8868.40 413
8869.29 374
8870.18 416
8871.07 357
8871.95 393
8872.84 447
8873.73 470
8874.62 413
8875.51 348
8876.40 368
8877.29 398
8878.18 412
8879.07 419
8879.96 421
8880.85 378
8881.74 403
8882.63 487
8883.52 477
8884.41 455
8885.30 425
8886.19 432
8887.08 389
8887.97 390
8888.86 415
8889.75 385
8890.64 392
8891.53 360
8892.42 391
8893.31 398
8894.20 405
8895.09 399
8895.98 418
8896.87 389
8897.76 384
8898.65 328
8899.54 391
8900.43 392
8901.32 414
8902.21 394
8903.10 350
8903.99 327
8904.88 345
8905.77 379
8906.66 359
8907.55 354
8908.45 342
8909.34 372
8910.23 380
8911.12 399
8912.01 354
8912.90 333
8913.79 404
8914.68 402
8915.57 416
8916.47 406
8917.36 365
8918.25 384
8919.14 325
8920.03 341
8920.92 369
8921.81 357
8922.71 315
8923.60 302
8924.49 347
8925.38 347
8926.27 362
8927.16 335
8928.06 336
8928.95 349
8929.84 344
8930.73 333
8931.62 304
8932.52 325
8933.41 325
8934.30 345
8935.19 379
8936.09 347
8936.98 363
8937.87 364
8938.76 347
8939.65 342
8940.55 389
8941.44 352
8942.33 323
8943.23 341
8944.12 359
8945.01 302
8945.90 306
8946.80 386
8947.69 338
8948.58 344
8949.47 338
8950.37 316
8951.26 299
8952.15 304
8953.05 388
8953.94 332
8954.83 363
8955.73 311
8956.62 367
8957.51 344
8958.41 353
8959.30 330
8960.19 355
8961.09 379
8961.98 403
8962.87 409
8963.77 378
8964.66 388
8965.56 335
8966.45 360
8967.34 315
8968.24 343
8969.13 374
8970.03 349
8970.92 345
8971.81 340
8972.71 399
8973.60 396
8974.50 396
8975.39 342
8976.28 311
8977.18 349
8978.07 345
8978.97 389
8979.86 377
8980.76 324
8981.65 367
8982.55 373
8983.44 358
8984.33 353
8985.23 355
8986.12 325
8987.02 372
8987.91 402
8988.81 349
8989.70 364
8990.60 353
8991.49 357
8992.39 371
8993.28 338
8994.18 335
8995.07 345
8995.97 357
8996.87 394
8997.76 334
8998.66 325
8999.55 315
9000.45 316
9001.34 315
9002.24 297
9003.13 331
9004.03 303
9004.93 300
9005.82 364
9006.72 340
9007.61 318
9008.51 334
9009.40 291
9010.30 292
9011.20 308
9012.09 337
9012.99 355
9013.88 413
9014.78 338
9015.68 285
9016.57 308
9017.47 330
9018.37 296
9019.26 362
9020.16 405
9021.06 368
9021.95 382
9022.85 332
9023.75 357
9024.64 384
9025.54 311
9026.44 321
9027.33 290
9028.23 342
9029.13 307
9030.02 291
9030.92 308
9031.82 346
9032.71 325
9033.61 316
9034.51 293
9035.41 333
9036.30 343
9037.20 367
9038.10 311
9039.00 316
9039.89 331
9040.79 437
9041.69 395
9042.59 387
9043.48 347
9044.38 289
9045.28 321
9046.18 332
9047.07 312
9047.97 328
9048.87 366
9049.77 377
9050.67 329
9051.56 366
9052.46 340
9053.36 331
9054.26 358
9055.16 343
9056.06 361
9056.95 321
9057.85 367
9058.75 385
9059.65 355
9060.55 327
9061.45 329
9062.34 328
9063.24 393
9064.14 384
9065.04 330
9065.94 337
9066.84 338
9067.74 326
9068.64 346
9069.53 382
9070.43 354
9071.33 376
9072.23 375
9073.13 377
9074.03 325
9074.93 348
9075.83 338
9076.73 369
9077.63 357
9078.53 339
9079.43 374
9080.33 295
9081.23 382
9082.12 372
9083.02 343
9083.92 371
9084.82 404
9085.72 440
9086.62 427
9087.52 389
9088.42 375
9089.32 444
9090.22 433
9091.12 471
9092.02 429
9092.92 446
9093.82 338
9094.72 390
9095.62 397
9096.52 376
9097.42 362
9098.32 352
9099.22 373
9100.13 413
9101.03 358
9101.93 382
9102.83 349
9103.73 333
9104.63 413
9105.53 391
9106.43 356
9107.33 309
9108.23 313
9109.13 303
9110.03 363
9110.93 348
9111.84 353
9112.74 302
9113.64 349
9114.54 322
9115.44 346
9116.34 377
9117.24 346
9118.14 316
9119.05 269
9119.95 293
9120.85 274
9121.75 330
9122.65 332
9123.55 341
9124.45 282
9125.36 319
9126.26 360
9127.16 310
9128.06 338
9128.96 332
9129.87 272
9130.77 319
9131.67 281
9132.57 328
9133.47 330
9134.38 295
9135.28 327
9136.18 309
9137.08 347
9137.98 372
9138.89 373
9139.79 323
9140.69 289
9141.59 339
9142.50 377
9143.40 303
9144.30 350
9145.21 333
9146.11 301
9147.01 359
9147.91 365
9148.82 332
9149.72 345
9150.62 308
9151.53 282
9152.43 318
9153.33 291
9154.23 328
9155.14 300
9156.04 329
9156.94 314
9157.85 312
9158.75 325
9159.65 297
9160.56 318
9161.46 360
9162.36 294
9163.27 307
9164.17 351
9165.08 296
9165.98 333
9166.88 286
9167.79 353
9168.69 308
9169.59 305
9170.50 320
9171.40 291
9172.31 309
9173.21 346
9174.11 354
9175.02 302
9175.92 327
9176.83 326
9177.73 397
9178.64 304
9179.54 312
9180.44 319
9181.35 313
9182.25 274
9183.16 328
9184.06 349
9184.97 390
9185.87 375
9186.78 312
9187.68 332
9188.59 356
9189.49 350
9190.40 334
9191.30 295
9192.21 283
9193.11 362
9194.02 365
9194.92 341
9195.83 312
9196.73 359
9197.64 349
9198.54 374
9199.45 388
9200.35 340
9201.26 312
9202.16 322
9203.07 371
9203.98 355
9204.88 332
9205.79 290
9206.69 284
9207.60 321
9208.50 262
9209.41 326
9210.32 347
9211.22 304
9212.13 317
9213.03 298
9213.94 293
9214.85 321
9215.75 324
9216.66 299
9217.57 311
9218.47 351
9219.38 368
9220.28 301
9221.19 314
9222.10 311
9223.00 289
9223.91 294
9224.82 308
9225.72 344
9226.63 290
9227.54 357
9228.44 277
9229.35 336
9230.26 311
9231.16 318
9232.07 260
9232.98 290
9233.89 322
9234.79 391
9235.70 331
9236.61 333
9237.51 327
9238.42 324
9239.33 286
9240.24 303
9241.14 268
9242.05 310
9242.96 303
9243.87 316
9244.77 315
9245.68 312
9246.59 327
9247.50 303
9248.40 353
9249.31 322
9250.22 332
9251.13 317
9252.04 346
9252.94 320
9253.85 269
9254.76 326
9255.67 302
9256.58 297
9257.48 266
9258.39 287
9259.30 257
9260.21 263
9261.12 298
9262.03 310
9262.94 325
9263.84 273
9264.75 291
9265.66 268
9266.57 276
9267.48 262
9268.39 298
9269.30 292
9270.20 262
9271.11 284
9272.02 339
9272.93 310
9273.84 311
9274.75 301
9275.66 309
9276.57 302
9277.48 253
9278.39 279
9279.30 342
9280.21 328
9281.11 317
9282.02 322
9282.93 272
9283.84 320
9284.75 304
9285.66 277
9286.57 326
9287.48 345
9288.39 326
9289.30 365
9290.21 312
9291.12 301
9292.03 304
9292.94 282
9293.85 291
9294.76 317
9295.67 309
9296.58 302
9297.49 284
9298.40 376
9299.31 352
9300.22 322
9301.13 334
9302.04 334
9302.95 307
9303.86 328
9304.77 382
9305.69 347
9306.60 349
9307.51 390
9308.42 344
9309.33 295
9310.24 348
9311.15 320
9312.06 358
9312.97 348
9313.88 359
9314.79 340
9315.70 304
9316.62 296
9317.53 348
9318.44 342
9319.35 312
9320.26 290
9321.17 336
9322.08 377
9322.99 342
9323.91 347
9324.82 319
9325.73 372
9326.64 352
9327.55 367
9328.46 342
9329.38 303
9330.29 327
9331.20 303
9332.11 288
9333.02 299
9333.94 281
9334.85 322
9335.76 357
9336.67 302
9337.58 290
9338.50 280
9339.41 277
9340.32 257
9341.23 255
9342.15 315
9343.06 307
9343.97 325
9344.88 344
9345.80 317
9346.71 313
9347.62 285
9348.53 306
9349.45 289
9350.36 330
9351.27 278
9352.18 291
9353.10 346
9354.01 368
9354.92 333
9355.84 305
9356.75 349
9357.66 291
9358.58 312
9359.49 342
9360.40 309
9361.32 307
9362.23 315
9363.14 304
9364.06 271
9364.97 320
9365.88 295
9366.80 301
9367.71 272
9368.62 297
9369.54 305
9370.45 301
9371.37 270
9372.28 293
9373.19 312
9374.11 272
9375.02 318
9375.94 329
9376.85 317
9377.76 294
9378.68 292
9379.59 335
9380.51 333
9381.42 368
9382.33 351
9383.25 350
9384.16 295
9385.08 332
9385.99 313
9386.91 314
9387.82 299
9388.74 291
9389.65 324
9390.57 324
9391.48 298
9392.40 341
9393.31 317
9394.23 319
9395.14 382
9396.06 277
9396.97 319
9397.89 321
9398.80 321
9399.72 329
9400.63 336
9401.55 301
9402.46 321
9403.38 336
9404.29 318
9405.21 298
9406.12 283
9407.04 352
9407.95 306
9408.87 294
9409.79 305
9410.70 328
9411.62 368
9412.53 368
9413.45 290
9414.36 322
9415.28 310
9416.20 368
9417.11 299
9418.03 319
9418.95 319
9419.86 296
9420.78 291
9421.69 285
9422.61 340
9423.53 331
9424.44 324
9425.36 290
9426.28 283
9427.19 284
9428.11 312
9429.03 363
9429.94 343
9430.86 391
9431.78 338
9432.69 346
9433.61 347
9434.53 333
9435.44 286
9436.36 356
9437.28 320
9438.19 298
9439.11 314
9440.03 364
9440.95 309
9441.86 311
9442.78 336
9443.70 327
9444.62 388
9445.53 430
9446.45 394
9447.37 463
9448.29 438
9449.20 455
9450.12 479
9451.04 538
9451.96 532
9452.87 538
9453.79 525
9454.71 520
9455.63 443
9456.55 459
9457.46 424
9458.38 384
9459.30 417
9460.22 303
9461.14 309
9462.05 377
9462.97 416
9463.89 301
9464.81 298
9465.73 336
9466.65 338
9467.56 341
9468.48 357
9469.40 303
9470.32 331
9471.24 396
9472.16 346
9473.08 345
9473.99 325
9474.91 369
9475.83 342
9476.75 304
9477.67 339
9478.59 361
9479.51 328
9480.43 299
9481.35 384
9482.27 320
9483.19 331
9484.10 338
9485.02 333
9485.94 271
9486.86 304
9487.78 346
9488.70 340
9489.62 311
9490.54 388
9491.46 325
9492.38 297
9493.30 292
9494.22 310
9495.14 362
9496.06 375
9496.98 384
9497.90 314
9498.82 269
9499.74 383
9500.66 341
9501.58 303
9502.50 331
9503.42 385
9504.34 341
9505.26 329
9506.18 358
9507.10 368
9508.02 390
9508.94 341
9509.86 372
9510.78 329
9511.70 330
9512.63 304
9513.55 370
9514.47 384
9515.39 355
9516.31 358
9517.23 345
9518.15 344
9519.07 378
9519.99 415
9520.91 381
9521.83 371
9522.76 415
9523.68 365
9524.60 359
9525.52 380
9526.44 405
9527.36 422
9528.28 481
9529.21 512
9530.13 489
9531.05 526
9531.97 499
9532.89 519
9533.81 483
9534.74 462
9535.66 447
9536.58 482
9537.50 443
9538.42 385
9539.35 387
9540.27 364
9541.19 385
9542.11 367
9543.03 360
9543.96 363
9544.88 386
9545.80 388
9546.72 354
9547.64 395
9548.57 407
9549.49 385
9550.41 452
9551.33 384
9552.26 374
9553.18 331
9554.10 364
9555.03 359
9555.95 394
9556.87 350
9557.79 333
9558.72 351
9559.64 408
9560.56 408
9561.49 380
9562.41 365
9563.33 389
9564.26 347
9565.18 346
9566.10 348
9567.03 369
9567.95 393
9568.87 356
9569.80 347
9570.72 348
9571.64 291
9572.57 381
9573.49 381
9574.41 437
9575.34 401
9576.26 441
9577.18 373
9578.11 406
9579.03 439
9579.96 356
9580.88 394
9581.80 351
9582.73 347
9583.65 389
9584.58 329
9585.50 379
9586.43 444
9587.35 426
9588.27 396
9589.20 400
9590.12 418
9591.05 417
9591.97 451
9592.90 400
9593.82 417
9594.75 453
9595.67 432
9596.60 443
9597.52 424
9598.45 457
9599.37 491
9600.29 449
9601.22 471
9602.14 444
9603.07 464
9604.00 451
9604.92 467
9605.85 456
9606.77 447
9607.70 423
9608.62 495
9609.55 513
9610.47 523
9611.40 533
9612.32 527
9613.25 544
9614.17 484
9615.10 459
9616.03 517
9616.95 505
9617.88 498
9618.80 544
9619.73 479
9620.65 515
9621.58 469
9622.51 455
9623.43 499
9624.36 503
9625.29 523
9626.21 525
9627.14 534
9628.06 544
9628.99 534
9629.92 513
9630.84 577
9631.77 542
9632.70 550
9633.62 612
9634.55 602
9635.48 579
9636.40 647
9637.33 626
9638.26 636
9639.18 586
9640.11 626
9641.04 646
9641.96 635
9642.89 603
9643.82 577
9644.74 757
9645.67 721
9646.60 768
9647.53 818
9648.45 738
9649.38 773
9650.31 774
9651.24 744
9652.16 791
9653.09 752
9654.02 746
9654.95 791
9655.87 807
9656.80 856
9657.73 858
9658.66 812
9659.58 831
9660.51 751
9661.44 759
9662.37 844
9663.30 847
9664.22 907
9665.15 916
9666.08 936
9667.01 916
9667.94 900
9668.86 879
9669.79 916
9670.72 1023
9671.65 957
9672.58 926
9673.51 869
9674.43 915
9675.36 963
9676.29 1050
9677.22 1011
9678.15 1015
9679.08 1102
9680.01 1081
9680.94 1107
9681.86 1086
9682.79 1140
9683.72 1114
9684.65 1220
9685.58 1151
9686.51 1178
9687.44 1205
9688.37 1167
9689.30 1132
9690.23 1234
9691.16 1267
9692.08 1386
9693.01 1499
9693.94 1659
9694.87 1753
9695.80 1902
9696.73 2029
9697.66 2063
9698.59 2170
9699.52 2096
9700.45 1952
9701.38 1749
9702.31 1615
9703.24 1432
9704.17 1446
9705.10 1416
9706.03 1415
9706.96 1347
9707.89 1318
9708.82 1521
9709.75 1505
9710.68 1598
9711.61 1653
9712.54 1691
9713.47 1610
9714.40 1678
9715.33 1643
9716.26 1563
9717.19 1368
9718.12 1438
9719.06 1255
9719.99 1252
9720.92 1138
9721.85 1101
9722.78 1076
9723.71 1045
9724.64 960
9725.57 1037
9726.50 1072
9727.43 1169
9728.36 1057
9729.30 1107
9730.23 1166
9731.16 1100
9732.09 1122
9733.02 1082
9733.95 1090
9734.88 1049
9735.81 974
9736.75 870
9737.68 884
9738.61 853
9739.54 836
9740.47 783
9741.40 842
9742.34 842
9743.27 856
9744.20 817
9745.13 759
9746.06 792
9747.00 737
9747.93 801
9748.86 782
9749.79 741
9750.72 701
9751.66 694
9752.59 664
9753.52 722
9754.45 730
9755.39 682
9756.32 782
9757.25 757
9758.18 655
9759.12 702
9760.05 737
9760.98 710
9761.91 757
9762.85 773
9763.78 772
9764.71 749
9765.64 733
9766.58 747
9767.51 737
9768.44 739
9769.38 708
9770.31 680
9771.24 674
9772.18 715
9773.11 765
9774.04 779
9774.98 803
9775.91 830
9776.84 869
9777.78 809
9778.71 871
9779.64 924
9780.58 865
9781.51 868
9782.44 971
9783.38 944
9784.31 898
9785.25 843
9786.18 844
9787.11 742
9788.05 729
9788.98 720
9789.92 741
9790.85 762
9791.78 713
9792.72 783
9793.65 776
9794.59 798
9795.52 810
9796.46 848
9797.39 839
9798.32 769
9799.26 778
9800.19 687
9801.13 722
9802.06 781
9803.00 695
9803.93 709
9804.87 675
9805.80 591
9806.74 603
9807.67 618
9808.61 616
9809.54 618
9810.48 589
9811.41 578
9812.35 591
9813.28 544
9814.22 555
9815.15 566
9816.09 517
9817.02 573
9817.96 571
9818.89 571
9819.83 555
9820.76 586
9821.70 491
9822.64 546
9823.57 606
9824.51 550
9825.44 506
9826.38 565
9827.31 558
9828.25 563
9829.19 516
9830.12 492
9831.06 524
9831.99 476
9832.93 486
9833.87 546
9834.80 505
9835.74 500
9836.68 545
9837.61 477
9838.55 497
9839.48 534
9840.42 517
9841.36 500
9842.29 508
9843.23 507
9844.17 453
9845.10 527
9846.04 542
9846.98 530
9847.91 482
9848.85 490
9849.79 517
9850.72 524
9851.66 483
9852.60 457
9853.54 473
9854.47 496
9855.41 515
9856.35 510
9857.28 532
9858.22 547
9859.16 532
9860.10 501
9861.03 521
9861.97 493
9862.91 453
9863.85 476
9864.78 512
9865.72 483
9866.66 463
9867.60 497
9868.54 516
9869.47 490
9870.41 515
9871.35 480
9872.29 474
9873.22 439
9874.16 490
9875.10 463
9876.04 473
9876.98 512
9877.92 465
9878.85 458
9879.79 511
9880.73 500
9881.67 471
9882.61 486
9883.55 471
9884.48 500
9885.42 459
9886.36 492
9887.30 432
9888.24 465
9889.18 497
9890.12 467
9891.06 424
9891.99 454
9892.93 394
9893.87 354
9894.81 429
9895.75 482
9896.69 466
9897.63 509
9898.57 501
9899.51 480
9900.45 488
9901.39 470
9902.33 469
9903.27 468
9904.20 469
9905.14 467
9906.08 512
9907.02 497
9907.96 534
9908.90 479
9909.84 458
9910.78 471
9911.72 439
9912.66 401
9913.60 471
9914.54 452
9915.48 498
9916.42 498
9917.36 427
9918.30 480
9919.24 574
9920.18 618
9921.12 696
9922.06 804
9923.00 902
9923.94 968
9924.88 997
9925.83 978
9926.77 952
9927.71 892
9928.65 803
9929.59 727
9930.53 549
9931.47 578
9932.41 593
9933.35 538
9934.29 481
9935.23 478
9936.17 525
9937.12 497
9938.06 493
9939.00 471
9939.94 510
9940.88 518
9941.82 514
9942.76 457
9943.70 469
9944.65 478
9945.59 452
9946.53 410
9947.47 459
9948.41 502
9949.35 435
9950.29 478
9951.24 537
9952.18 505
9953.12 520
9954.06 572
9955.00 503
9955.95 485
9956.89 494
9957.83 480
9958.77 511
9959.71 423
9960.66 425
9961.60 477
9962.54 462
9963.48 523
9964.43 480
9965.37 465
9966.31 469
9967.25 484
9968.20 492
9969.14 508
9970.08 495
9971.02 549
9971.97 548
9972.91 565
9973.85 522
9974.79 488
9975.74 517
9976.68 468
9977.62 432
9978.57 492
9979.51 516
9980.45 537
9981.40 470
9982.34 441
9983.28 475
9984.23 532
9985.17 493
9986.11 457
9987.06 454
9988.00 428
9988.94 429
9989.89 405
9990.83 362
9991.77 394
9992.72 392
9993.66 345
9994.60 402
9995.55 382
9996.49 364
9997.44 405
9998.38 377
9999.32 428
10000.27 413
10001.21 401
10002.16 449
10003.10 404
10004.04 391
10004.99 429
10005.93 366
10006.88 372
10007.82 394
10008.77 392
10009.71 400
10010.66 381
10011.60 376
10012.54 367
10013.49 347
10014.43 368
10015.38 346
10016.32 353
10017.27 332
10018.21 359
10019.16 425
10020.10 350
10021.05 345
10021.99 359
10022.94 364
10023.88 356
10024.83 428
10025.77 381
10026.72 344
10027.67 359
10028.61 407
10029.56 437
10030.50 390
10031.45 402
10032.39 363
10033.34 363
10034.28 361
10035.23 394
10036.18 337
10037.12 368
10038.07 395
10039.01 393
10039.96 381
10040.90 395
10041.85 332
10042.80 359
10043.74 343
10044.69 357
10045.64 383
10046.58 353
10047.53 359
10048.47 370
10049.42 366
10050.37 313
10051.31 392
10052.26 388
10053.21 401
10054.15 408
10055.10 407
10056.05 408
10056.99 427
10057.94 366
10058.89 377
10059.83 336
10060.78 363
10061.73 344
10062.67 353
10063.62 356
10064.57 360
10065.52 379
10066.46 349
10067.41 336
10068.36 306
10069.30 361
10070.25 346
10071.20 382
10072.15 384
10073.09 394
10074.04 365
10074.99 332
10075.94 353
10076.88 358
10077.83 342
10078.78 369
10079.73 378
10080.68 334
10081.62 345
10082.57 297
10083.52 285
10084.47 313
10085.42 367
10086.36 383
10087.31 336
10088.26 334
10089.21 331
10090.16 375
10091.11 323
10092.05 352
10093.00 349
10093.95 342
10094.90 331
10095.85 321
10096.80 338
10097.75 283
10098.69 357
10099.64 315
10100.59 315
10101.54 313
10102.49 270
10103.44 311
10104.39 341
10105.34 324
10106.28 317
10107.23 283
10108.18 293
10109.13 285
10110.08 302
10111.03 303
10111.98 283
10112.93 257
10113.88 293
10114.83 266
10115.78 314
10116.73 344
10117.68 285
10118.63 304
10119.58 346
10120.53 319
10121.48 312
10122.43 335
10123.38 328
10124.33 296
10125.28 289
10126.23 325
10127.18 323
10128.13 329
10129.08 324
10130.03 317
10130.98 290
10131.93 306
10132.88 305
10133.83 295
10134.78 303
10135.73 295
10136.68 326
10137.63 309
10138.58 307
10139.53 319
10140.48 324
10141.43 340
10142.38 350
10143.33 339
10144.28 319
10145.23 346
10146.19 337
10147.14 343
10148.09 345
10149.04 310
10149.99 320
10150.94 337
10151.89 357
10152.84 337
10153.79 327
10154.75 353
10155.70 389
10156.65 342
10157.60 320
10158.55 368
10159.50 337
10160.46 378
10161.41 344
10162.36 353
10163.31 330
10164.26 336
10165.21 325
10166.17 354
10167.12 310
10168.07 336
10169.02 357
10169.97 358
10170.93 376
10171.88 392
10172.83 368
10173.78 375
10174.73 369
10175.69 385
10176.64 332
10177.59 365
10178.54 379
10179.50 386
10180.45 376
10181.40 413
10182.35 402
10183.31 399
10184.26 405
10185.21 415
10186.17 395
10187.12 381
10188.07 413
10189.02 424
10189.98 443
10190.93 407
10191.88 444
10192.84 430
10193.79 452
10194.74 497
10195.70 514
10196.65 453
10197.60 432
10198.56 442
10199.51 497
10200.46 511
10201.42 504
10202.37 532
10203.32 539
10204.28 577
10205.23 576
10206.18 522
10207.14 510
10208.09 532
10209.05 572
10210.00 501
10210.95 475
10211.91 486
10212.86 477
10213.82 438
10214.77 449
10215.72 453
10216.68 438
10217.63 455
10218.59 375
10219.54 393
10220.50 435
10221.45 387
10222.41 404
10223.36 410
10224.31 382
10225.27 404
10226.22 417
10227.18 349
10228.13 369
10229.09 395
10230.04 382
10231.00 379
10231.95 453
10232.91 442
10233.86 438
10234.82 462
10235.77 409
10236.73 421
10237.68 452
10238.64 365
10239.59 436
10240.55 417
10241.50 395
10242.46 332
10243.42 368
10244.37 325
10245.33 355
10246.28 385
10247.24 360
10248.19 310
10249.15 320
10250.11 329
10251.06 282
10252.02 356
10252.97 338
10253.93 322
10254.89 270
10255.84 287
10256.80 315
10257.75 331
10258.71 374
10259.67 314
10260.62 281
10261.58 259
10262.54 322
10263.49 338
10264.45 319
10265.40 355
10266.36 315
10267.32 280
10268.27 327
10269.23 321
10270.19 291
10271.14 267
10272.10 340
10273.06 279
10274.02 289
10274.97 299
10275.93 306
10276.89 270
10277.84 268
10278.80 326
10279.76 306
10280.71 276
10281.67 280
10282.63 277
10283.59 300
10284.54 302
10285.50 317
10286.46 334
10287.42 294
10288.37 325
10289.33 328
10290.29 299
10291.25 287
10292.21 259
10293.16 303
10294.12 278
10295.08 278
10296.04 283
10296.99 246
10297.95 291
10298.91 278
10299.87 297
10300.83 251
10301.79 286
10302.74 311
10303.70 310
10304.66 283
10305.62 274
10306.58 296
10307.54 304
10308.49 262
10309.45 273
10310.41 259
10311.37 290
10312.33 276
10313.29 294
10314.25 282
10315.21 284
10316.16 292
10317.12 270
10318.08 286
10319.04 284
10320.00 286
10320.96 291
10321.92 264
10322.88 291
10323.84 305
10324.80 335
10325.76 365
10326.71 318
10327.67 291
10328.63 329
10329.59 312
10330.55 302
10331.51 277
10332.47 316
10333.43 336
10334.39 297
10335.35 305
10336.31 319
10337.27 278
10338.23 295
10339.19 340
10340.15 318
10341.11 299
10342.07 276
10343.03 312
10343.99 302
10344.95 282
10345.91 265
10346.87 256
10347.83 296
10348.79 277
10349.75 256
10350.71 296
10351.67 298
10352.63 321
10353.60 325
10354.56 361
10355.52 317
10356.48 291
10357.44 261
10358.40 295
10359.36 334
10360.32 312
10361.28 321
10362.24 302
10363.20 324
10364.17 264
10365.13 264
10366.09 297
10367.05 302
10368.01 227
10368.97 260
10369.93 283
10370.89 294
10371.86 300
10372.82 309
10373.78 301
10374.74 222
10375.70 292
10376.66 302
10377.63 306
10378.59 261
10379.55 255
10380.51 319
10381.47 282
10382.44 241
10383.40 281
10384.36 267
10385.32 289
10386.28 275
10387.25 243
10388.21 255
10389.17 261
10390.13 249
10391.10 286
10392.06 272
10393.02 265
10393.98 249
10394.94 290
10395.91 254
10396.87 298
10397.83 266
10398.80 266
10399.76 292
10400.72 285
10401.68 258
10402.65 257
10403.61 244
10404.57 234
10405.54 284
10406.50 250
10407.46 227
10408.43 260
10409.39 239
10410.35 223
10411.32 266
10412.28 271
10413.24 238
10414.21 228
10415.17 258
10416.13 283
10417.10 273
10418.06 275
10419.02 291
10419.99 258
10420.95 285
10421.91 265
10422.88 213
10423.84 194
10424.81 252
10425.77 283
10426.73 256
10427.70 230
10428.66 251
10429.63 238
10430.59 241
10431.56 304
10432.52 268
10433.48 204
10434.45 217
10435.41 227
10436.38 237
10437.34 278
10438.31 222
10439.27 205
10440.24 215
10441.20 303
10442.16 217
10443.13 206
10444.09 241
10445.06 254
10446.02 190
10446.99 246
10447.95 224
10448.92 221
10449.88 234
10450.85 232
10451.81 249
10452.78 229
10453.75 240
10454.71 292
10455.68 238
10456.64 227
10457.61 238
10458.57 241
10459.54 230
10460.50 247
10461.47 219
10462.43 227
10463.40 238
10464.37 252
10465.33 225
10466.30 261
10467.26 276
10468.23 214
10469.20 215
10470.16 227
10471.13 264
10472.09 236
10473.06 225
10474.03 247
10474.99 218
10475.96 222
10476.93 236
10477.89 267
10478.86 230
10479.82 179
10480.79 209
10481.76 283
10482.72 270
10483.69 227
10484.66 235
10485.62 223
10486.59 216
10487.56 194
10488.52 216
10489.49 226
10490.46 244
10491.43 174
10492.39 195
10493.36 263
10494.33 214
10495.29 187
10496.26 205
10497.23 219
10498.20 247
10499.16 259
10500.13 242
10501.10 248
10502.07 202
10503.03 182
10504.00 214
10504.97 262
10505.94 253
10506.90 254
10507.87 264
10508.84 257
10509.81 226
10510.78 219
10511.74 244
10512.71 235
10513.68 236
10514.65 206
10515.62 249
10516.58 238
10517.55 220
10518.52 226
10519.49 224
10520.46 220
10521.43 229
10522.39 254
10523.36 195
10524.33 192
10525.30 243
10526.27 228
10527.24 214
10528.21 250
10529.17 230
10530.14 253
10531.11 252
10532.08 239
10533.05 228
10534.02 211
10534.99 215
10535.96 233
10536.93 201
10537.90 260
10538.86 257
10539.83 230
10540.80 223
10541.77 245
10542.74 202
10543.71 187
10544.68 227
10545.65 219
10546.62 202
10547.59 206
10548.56 247
10549.53 242
10550.50 208
10551.47 149
10552.44 194
10553.41 216
10554.38 216
10555.35 222
10556.32 240
10557.29 259
10558.26 250
10559.23 273
10560.20 238
10561.17 188
10562.14 258
10563.11 273
10564.08 253
10565.05 245
10566.02 230
10566.99 263
10567.96 240
10568.93 223
10569.90 218
10570.87 217
10571.84 235
10572.82 230
10573.79 250
10574.76 225
10575.73 201
10576.70 236
10577.67 261
10578.64 233
10579.61 240
10580.58 258
10581.55 271
10582.53 242
10583.50 229
10584.47 225
10585.44 238
10586.41 243
10587.38 270
10588.35 261
10589.33 236
10590.30 216
10591.27 249
10592.24 189
10593.21 223
10594.18 237
10595.16 296
10596.13 263
10597.10 257
10598.07 266
10599.04 243
10600.01 274
10600.99 281
10601.96 272
10602.93 287
10603.90 207
10604.88 244
10605.85 271
10606.82 259
10607.79 234
10608.77 239
10609.74 270
10610.71 256
10611.68 217
10612.66 216
10613.63 263
10614.60 267
10615.57 254
10616.55 279
10617.52 294
10618.49 256
10619.46 251
10620.44 213
10621.41 248
10622.38 275
10623.36 277
10624.33 302
10625.30 318
10626.28 297
10627.25 263
10628.22 270
10629.20 256
10630.17 282
10631.14 291
10632.12 290
10633.09 350
10634.06 329
10635.04 368
10636.01 333
10636.99 384
10637.96 410
10638.93 337
10639.91 346
10640.88 347
10641.85 280
10642.83 260
10643.80 265
10644.78 282
10645.75 267
10646.72 273
10647.70 294
10648.67 256
10649.65 237
10650.62 240
10651.60 276
10652.57 287
10653.55 252
10654.52 256
10655.49 264
10656.47 265
10657.44 224
10658.42 215
10659.39 231
10660.37 245
10661.34 236
10662.32 241
10663.29 235
10664.27 260
10665.24 270
10666.22 286
10667.19 204
10668.17 232
10669.14 261
10670.12 233
10671.09 227
10672.07 227
10673.04 213
10674.02 248
10675.00 224
10675.97 220
10676.95 244
10677.92 247
10678.90 246
10679.87 221
10680.85 182
10681.82 236
10682.80 193
10683.78 250
10684.75 232
10685.73 226
10686.70 256
10687.68 264
10688.66 235
10689.63 246
10690.61 229
10691.58 206
10692.56 224
10693.54 230
10694.51 213
10695.49 232
10696.47 257
10697.44 238
10698.42 211
10699.40 201
10700.37 214
10701.35 245
10702.33 260
10703.30 229
10704.28 237
10705.26 262
10706.23 294
10707.21 244
10708.19 199
10709.16 231
10710.14 212
10711.12 224
10712.10 264
10713.07 246
10714.05 257
10715.03 209
10716.01 258
10716.98 269
10717.96 248
10718.94 246
10719.91 277
10720.89 230
10721.87 230
10722.85 217
10723.83 229
10724.80 251
10725.78 239
10726.76 229
10727.74 253
10728.71 231
10729.69 200
10730.67 214
10731.65 241
10732.63 220
10733.60 245
10734.58 255
10735.56 243
10736.54 207
10737.52 242
10738.50 226
10739.47 264
10740.45 239
10741.43 193
10742.41 240
10743.39 213
10744.37 256
10745.35 241
10746.32 245
10747.30 265
10748.28 252
10749.26 247
10750.24 218
10751.22 267
10752.20 260
10753.18 203
10754.16 250
10755.14 261
10756.11 260
10757.09 263
10758.07 265
10759.05 223
10760.03 251
10761.01 232
10761.99 234
10762.97 276
10763.95 225
10764.93 272
10765.91 271
10766.89 237
10767.87 252
10768.85 249
10769.83 286
10770.81 250
10771.79 249
10772.77 276
10773.75 301
10774.73 252
10775.71 282
10776.69 293
10777.67 295
10778.65 313
10779.63 280
10780.61 299
10781.59 317
10782.57 291
10783.55 303
10784.53 294
10785.51 285
10786.49 271
10787.47 240
10788.45 260
10789.43 278
10790.41 268
10791.39 254
10792.38 249
10793.36 219
10794.34 280
10795.32 278
10796.30 265
10797.28 278
10798.26 266
10799.24 280
10800.22 267
10801.21 233
10802.19 275
10803.17 235
10804.15 253
10805.13 265
10806.11 206
10807.09 260
10808.07 311
10809.06 265
10810.04 260
10811.02 225
10812.00 210
10812.98 248
10813.97 271
10814.95 258
10815.93 277
10816.91 268
10817.89 259
10818.87 261
10819.86 292
10820.84 279
10821.82 319
10822.80 252
10823.79 273
10824.77 247
10825.75 300
10826.73 214
10827.72 243
10828.70 282
10829.68 250
10830.66 259
10831.65 284
10832.63 292
10833.61 249
10834.59 239
10835.58 268
10836.56 240
10837.54 250
10838.52 287
10839.51 264
10840.49 295
10841.47 289
10842.46 266
10843.44 251
10844.42 272
10845.41 279
10846.39 284
10847.37 286
10848.36 265
10849.34 272
10850.32 266
10851.31 271
10852.29 238
10853.27 246
10854.26 278
10855.24 265
10856.23 281
10857.21 291
10858.19 273
10859.18 258
10860.16 270
10861.14 294
10862.13 255
10863.11 248
10864.10 286
10865.08 319
10866.07 301
10867.05 284
10868.03 317
10869.02 324
10870.00 332
10870.99 318
10871.97 310
10872.96 322
10873.94 300
10874.92 262
10875.91 258
10876.89 269
10877.88 309
10878.86 343
10879.85 361
10880.83 369
10881.82 340
10882.80 367
10883.79 398
10884.77 339
10885.76 357
10886.74 366
10887.73 386
10888.71 372
10889.70 335
10890.68 316
10891.67 375
10892.65 391
10893.64 386
10894.63 300
10895.61 270
10896.60 330
10897.58 329
10898.57 319
10899.55 369
10900.54 392
10901.53 365
10902.51 331
10903.50 294
10904.48 369
10905.47 365
10906.46 351
10907.44 458
10908.43 416
10909.41 413
10910.40 389
10911.39 392
10912.37 449
10913.36 433
10914.34 474
10915.33 508
10916.32 450
10917.30 398
10918.29 421
10919.28 455
10920.26 431
10921.25 400
10922.24 455
10923.22 496
10924.21 486
10925.20 462
10926.18 416
10927.17 471
10928.16 454
10929.15 454
10930.13 468
10931.12 486
10932.11 475
10933.09 558
10934.08 501
10935.07 508
10936.06 525
10937.04 510
10938.03 600
10939.02 570
10940.01 544
10940.99 553
10941.98 540
10942.97 595
10943.96 633
10944.94 602
10945.93 635
10946.92 670
10947.91 649
10948.90 696
10949.88 721
10950.87 767
10951.86 887
10952.85 923
10953.84 1018
10954.82 1062
10955.81 1106
10956.80 1029
10957.79 1031
10958.78 996
10959.77 960
10960.75 990
10961.74 893
10962.73 826
10963.72 774
10964.71 760
10965.70 771
10966.69 705
10967.68 716
10968.66 748
10969.65 683
10970.64 689
10971.63 653
10972.62 663
10973.61 662
10974.60 728
10975.59 678
10976.58 672
10977.57 736
10978.55 699
10979.54 714
10980.53 742
10981.52 793
10982.51 738
10983.50 786
10984.49 728
10985.48 807
10986.47 736
10987.46 802
10988.45 805
10989.44 856
10990.43 930
10991.42 1062
10992.41 1183
10993.40 1327
10994.39 1450
10995.38 1600
10996.37 1724
10997.36 1828
10998.35 1780
10999.34 1669
11000.33 1554
11001.32 1440
11002.31 1282
11003.30 1137
11004.29 1039
11005.28 1007
11006.27 851
11007.26 724
11008.25 707
11009.24 715
11010.24 709
11011.23 727
11012.22 650
11013.21 659
11014.20 597
11015.19 579
11016.18 624
11017.17 573
11018.16 580
11019.15 562
11020.14 587
11021.14 593
11022.13 530
11023.12 505
11024.11 490
11025.10 547
11026.09 566
11027.08 515
11028.08 526
11029.07 513
11030.06 483
11031.05 450
11032.04 498
11033.03 503
11034.03 499
11035.02 499
11036.01 452
11037.00 448
11037.99 424
11038.99 408
11039.98 430
11040.97 421
11041.96 424
11042.95 415
11043.95 448
11044.94 374
11045.93 429
11046.92 350
11047.92 427
11048.91 407
11049.90 380
11050.89 388
11051.89 382
11052.88 449
11053.87 398
11054.86 396
11055.86 385
11056.85 389
11057.84 410
11058.83 458
11059.83 448
11060.82 390
11061.81 406
11062.81 399
11063.80 412
11064.79 435
11065.79 411
11066.78 417
11067.77 395
11068.77 361
11069.76 384
11070.75 415
11071.75 455
11072.74 432
11073.73 421
11074.73 383
11075.72 422
11076.71 388
11077.71 412
11078.70 398
11079.70 364
11080.69 399
11081.68 416
11082.68 419
11083.67 402
11084.67 443
11085.66 408
11086.65 411
11087.65 469
11088.64 370
11089.64 391
11090.63 398
11091.63 390
11092.62 399
11093.61 349
11094.61 420
11095.60 397
11096.60 373
11097.59 360
11098.59 393
11099.58 400
11100.58 419
11101.57 361
11102.57 326
11103.56 359
11104.56 372
11105.55 378
11106.55 420
11107.54 342
11108.54 350
11109.53 344
11110.53 389
11111.52 305
11112.52 335
11113.51 368
11114.51 307
11115.50 318
11116.50 295
11117.49 344
11118.49 364
11119.49 293
11120.48 348
11121.48 313
11122.47 343
11123.47 350
11124.46 335
11125.46 277
11126.46 326
11127.45 338
11128.45 331
11129.44 317
11130.44 343
11131.44 324
11132.43 318
11133.43 307
11134.43 319
11135.42 320
11136.42 323
11137.41 369
11138.41 340
11139.41 327
11140.40 325
11141.40 338
11142.40 338
11143.39 318
11144.39 343
11145.39 339
11146.38 324
11147.38 289
11148.38 305
11149.38 312
11150.37 309
11151.37 315
11152.37 296
11153.36 258
11154.36 292
11155.36 301
11156.36 302
11157.35 295
11158.35 328
11159.35 347
11160.34 335
11161.34 309
11162.34 289
11163.34 316
11164.33 324
11165.33 326
11166.33 373
11167.33 363
11168.33 340
11169.32 289
11170.32 325
11171.32 320
11172.32 316
11173.32 352
11174.31 348
11175.31 361
11176.31 360
11177.31 302
11178.31 355
11179.30 334
11180.30 306
11181.30 325
11182.30 292
11183.30 309
11184.30 315
11185.30 368
11186.29 315
11187.29 367
11188.29 361
11189.29 427
11190.29 421
11191.29 413
11192.29 407
11193.29 343
11194.28 417
11195.28 375
11196.28 401
11197.28 377
11198.28 409
11199.28 322
11200.28 327
11201.28 359
11202.28 371
11203.28 369
11204.28 380
11205.28 349
11206.28 371
11207.28 376
11208.28 379
11209.27 347
11210.27 332
11211.27 333
11212.27 338
11213.27 365
11214.27 277
11215.27 317
11216.27 320
11217.27 309
11218.27 283
11219.27 270
11220.27 286
11221.27 304
11222.27 280
11223.27 332
11224.27 303
11225.28 260
11226.28 301
11227.28 352
11228.28 327
11229.28 265
11230.28 287
11231.28 274
11232.28 274
11233.28 279
11234.28 286
11235.28 282
11236.28 266
11237.28 253
11238.28 304
11239.28 255
11240.29 239
11241.29 282
11242.29 237
11243.29 282
11244.29 285
11245.29 282
11246.29 262
11247.29 292
11248.30 260
11249.30 225
11250.30 328
11251.30 270
11252.30 237
11253.30 271
11254.31 277
11255.31 282
11256.31 281
11257.31 269
11258.31 267
11259.31 263
11260.32 280
11261.32 235
11262.32 292
11263.32 284
11264.32 275
11265.33 277
11266.33 246
11267.33 275
11268.33 289
11269.34 299
11270.34 302
11271.34 271
11272.34 264
11273.35 297
11274.35 288
11275.35 240
11276.35 256
11277.36 320
11278.36 273
11279.36 227
11280.36 274
11281.37 293
11282.37 257
11283.37 257
11284.38 245
11285.38 226
11286.38 276
11287.38 277
11288.39 242
11289.39 213
11290.39 256
11291.40 305
11292.40 285
11293.40 264
11294.41 275
11295.41 281
11296.41 268
11297.42 251
11298.42 283
11299.43 277
11300.43 272
11301.43 287
11302.44 292
11303.44 273
11304.44 273
11305.45 301
11306.45 364
11307.46 340
11308.46 375
11309.47 351
11310.47 323
11311.47 376
11312.48 340
11313.48 327
11314.49 374
11315.49 316
11316.50 357
11317.50 321
11318.50 317
11319.51 296
11320.51 265
11321.52 231
11322.52 238
11323.53 269
11324.53 248
11325.54 282
11326.54 264
11327.55 226
11328.55 225
11329.56 248
11330.56 267
11331.57 255
11332.57 224
11333.58 244
11334.58 215
11335.59 232
11336.59 215
11337.60 226
11338.60 232
11339.61 205
11340.61 194
11341.62 247
11342.63 201
11343.63 263
11344.64 240
11345.64 260
11346.65 207
11347.65 235
11348.66 222
11349.67 228
11350.67 212
11351.68 251
11352.68 289
11353.69 265
11354.70 242
11355.70 199
11356.71 209
11357.72 207
11358.72 238
11359.73 205
11360.73 208
11361.74 234
11362.75 274
11363.75 257
11364.76 212
11365.77 212
11366.77 244
11367.78 241
11368.79 225
11369.79 242
11370.80 217
11371.81 224
11372.81 214
11373.82 245
11374.83 233
11375.84 175
11376.84 224
11377.85 240
11378.86 245
11379.86 236
11380.87 247
11381.88 221
11382.89 214
11383.89 233
11384.90 230
11385.91 217
11386.92 232
11387.92 255
11388.93 210
11389.94 228
11390.95 282
11391.95 271
11392.96 208
11393.97 197
11394.98 242
11395.99 257
11396.99 254
11398.00 232
11399.01 212
11400.02 222
11401.03 261
11402.03 211
11403.04 198
11404.05 253
11405.06 265
11406.07 203
11407.08 212
11408.09 217
11409.09 257
11410.10 236
11411.11 247
11412.12 246
11413.13 242
11414.14 231
11415.15 213
11416.15 234
11417.16 256
11418.17 266
11419.18 260
11420.19 210
11421.20 247
11422.21 248
11423.22 197
11424.23 230
11425.24 213
11426.25 217
11427.26 223
11428.26 217
11429.27 208
11430.28 248
11431.29 247
11432.30 244
11433.31 228
11434.32 191
11435.33 224
11436.34 240
11437.35 212
11438.36 211
11439.37 202
11440.38 268
11441.39 211
11442.40 228
11443.41 226
11444.42 235
11445.43 242
11446.44 234
11447.45 259
11448.46 229
11449.47 227
11450.48 204
11451.49 215
11452.50 224
11453.51 204
11454.52 204
11455.53 201
11456.55 234
11457.56 186
11458.57 185
11459.58 206
11460.59 201
11461.60 214
11462.61 248
11463.62 252
11464.63 234
11465.64 248
11466.65 217
11467.67 232
11468.68 198
11469.69 221
11470.70 239
11471.71 197
11472.72 245
11473.73 237
11474.74 222
11475.76 226
11476.77 199
11477.78 191
11478.79 223
11479.80 217
11480.81 200
11481.83 184
11482.84 224
11483.85 214
11484.86 215
11485.87 208
11486.89 244
11487.90 191
11488.91 219
11489.92 214
11490.93 213
11491.95 190
11492.96 182
11493.97 192
11494.98 190
11496.00 186
11497.01 213
11498.02 207
11499.03 192
11500.05 173
11501.06 169
11502.07 167
11503.08 159
11504.10 191
11505.11 203
11506.12 195
11507.13 166
11508.15 176
11509.16 208
11510.17 208
11511.19 225
11512.20 181
11513.21 196
11514.23 192
11515.24 190
11516.25 207
11517.27 172
11518.28 188
11519.29 217
11520.31 209
11521.32 207
11522.33 201
11523.35 172
11524.36 176
11525.37 166
11526.39 178
11527.40 221
11528.42 212
11529.43 193
11530.44 167
11531.46 209
11532.47 228
11533.48 262
11534.50 192
11535.51 174
11536.53 211
11537.54 209
11538.56 191
11539.57 179
11540.58 206
11541.60 208
11542.61 196
11543.63 191
11544.64 183
11545.66 173
11546.67 184
11547.69 185
11548.70 179
11549.72 204
11550.73 188
11551.75 194
11552.76 175
11553.78 187
11554.79 179
11555.81 184
11556.82 211
11557.84 200
11558.85 179
11559.87 189
11560.88 198
11561.90 201
11562.91 207
11563.93 214
11564.94 211
11565.96 195
11566.97 217
11567.99 217
11569.00 221
11570.02 210
11571.04 202
11572.05 186
11573.07 199
11574.08 201
11575.10 186
11576.11 208
11577.13 218
11578.15 194
11579.16 213
11580.18 214
11581.20 239
11582.21 225
11583.23 231
11584.24 214
11585.26 248
11586.28 219
11587.29 230
11588.31 205
11589.33 259
11590.34 198
11591.36 175
11592.38 232
11593.39 224
11594.41 199
11595.43 221
11596.44 243
11597.46 232
11598.48 278
11599.49 302
11600.51 257
11601.53 246
11602.54 269
11603.56 249
11604.58 227
11605.60 216
11606.61 198
11607.63 252
11608.65 254
11609.67 230
11610.68 215
11611.70 220
11612.72 217
11613.74 182
11614.75 207
11615.77 199
11616.79 197
11617.81 197
11618.82 213
11619.84 200
11620.86 216
11621.88 182
11622.90 171
11623.91 204
11624.93 214
11625.95 201
11626.97 221
11627.99 197
11629.00 201
11630.02 185
11631.04 191
11632.06 156
11633.08 176
11634.10 204
11635.11 204
11636.13 207
11637.15 214
11638.17 199
11639.19 212
11640.21 186
11641.23 205
11642.25 174
11643.26 162
11644.28 170
11645.30 184
11646.32 156
11647.34 172
11648.36 202
11649.38 163
11650.40 186
11651.42 193
11652.44 158
11653.46 156
11654.47 215
11655.49 186
11656.51 199
11657.53 210
11658.55 222
11659.57 199
11660.59 179
11661.61 168
11662.63 192
11663.65 202
11664.67 213
11665.69 191
11666.71 162
11667.73 200
11668.75 174
11669.77 193
11670.79 173
11671.81 166
11672.83 193
11673.85 202
11674.87 192
11675.89 198
11676.91 153
11677.93 163
11678.95 229
11679.97 185
11680.99 190
11682.01 209
11683.03 219
11684.06 219
11685.08 195
11686.10 175
11687.12 206
11688.14 179
11689.16 172
11690.18 168
11691.20 203
11692.22 194
11693.24 208
11694.26 193
11695.29 217
11696.31 206
11697.33 202
11698.35 156
11699.37 187
11700.39 208
11701.41 172
11702.43 177
11703.46 197
11704.48 179
11705.50 161
11706.52 223
11707.54 208
11708.56 165
11709.59 154
11710.61 198
11711.63 197
11712.65 187
11713.67 191
11714.70 203
11715.72 203
11716.74 205
11717.76 208
11718.78 229
11719.81 208
11720.83 191
11721.85 176
11722.87 195
11723.90 207
11724.92 168
11725.94 171
11726.96 207
11727.99 179
11729.01 179
11730.03 229
11731.05 222
11732.08 179
11733.10 200
11734.12 221
11735.15 230
11736.17 228
11737.19 195
11738.21 186
11739.24 210
11740.26 201
11741.28 217
11742.31 187
11743.33 181
11744.35 193
11745.38 161
11746.40 170
11747.42 195
11748.45 198
11749.47 212
11750.49 232
11751.52 200
11752.54 190
11753.56 185
11754.59 187
11755.61 185
11756.64 203
11757.66 196
11758.68 170
11759.71 199
11760.73 198
11761.76 222
11762.78 215
11763.80 193
11764.83 181
11765.85 195
11766.88 224
11767.90 218
11768.93 245
11769.95 220
11770.97 203
11772.00 227
11773.02 200
11774.05 178
11775.07 196
11776.10 220
11777.12 195
11778.15 231
11779.17 210
11780.20 247
11781.22 212
11782.25 206
11783.27 229
11784.30 191
11785.32 208
11786.35 224
11787.37 215
11788.40 202
11789.42 226
11790.45 220
11791.47 226
11792.50 204
11793.52 204
11794.55 191
11795.57 179
11796.60 203
11797.63 205
11798.65 249
11799.68 249
11800.70 241
11801.73 235
11802.75 223
11803.78 264
11804.81 255
11805.83 277
11806.86 231
11807.88 221
11808.91 223
11809.94 194
11810.96 220
11811.99 238
11813.02 224
11814.04 263
11815.07 260
11816.09 250
11817.12 270
11818.15 270
11819.17 234
11820.20 263
11821.23 211
11822.25 239
11823.28 243
11824.31 260
11825.33 265
11826.36 262
11827.39 275
11828.42 272
11829.44 255
11830.47 299
11831.50 264
11832.52 260
11833.55 266
11834.58 244
11835.61 266
11836.63 230
11837.66 267
11838.69 259
11839.71 274
11840.74 248
11841.77 245
11842.80 273
11843.83 276
11844.85 292
11845.88 256
11846.91 261
11847.94 245
11848.96 302
11849.99 273
11851.02 294
11852.05 289
11853.08 265
11854.10 304
11855.13 294
11856.16 285
11857.19 278
11858.22 299
11859.24 313
11860.27 280
11861.30 348
11862.33 328
11863.36 323
11864.39 336
11865.42 364
11866.44 300
11867.47 327
11868.50 354
11869.53 300
11870.56 320
11871.59 316
11872.62 303
11873.65 337
11874.67 335
11875.70 375
11876.73 366
11877.76 390
11878.79 394
11879.82 421
11880.85 424
11881.88 362
11882.91 397
11883.94 370
11884.97 455
11886.00 440
11887.03 372
11888.06 434
11889.09 420
11890.11 421
11891.14 412
11892.17 430
11893.20 553
11894.23 526
11895.26 557
11896.29 611
11897.32 650
11898.35 663
11899.38 587
11900.41 558
11901.44 564
11902.47 533
11903.50 538
11904.53 577
11905.56 478
11906.59 512
11907.63 486
11908.66 468
11909.69 480
11910.72 515
11911.75 489
11912.78 486
11913.81 482
11914.84 518
11915.87 567
11916.90 535
11917.93 533
11918.96 524
11919.99 523
11921.02 588
11922.06 653
11923.09 591
11924.12 688
11925.15 784
11926.18 938
11927.21 958
11928.24 959
11929.27 966
11930.31 998
11931.34 932
11932.37 876
11933.40 733
11934.43 685
11935.46 674
11936.49 653
11937.53 557
11938.56 492
11939.59 462
11940.62 470
11941.65 432
11942.69 452
11943.72 427
11944.75 401
11945.78 396
11946.81 440
11947.85 396
11948.88 413
11949.91 414
11950.94 419
11951.97 436
11953.01 443
11954.04 413
11955.07 396
11956.10 379
11957.14 423
11958.17 381
11959.20 393
11960.24 400
11961.27 395
11962.30 392
11963.33 333
11964.37 362
11965.40 333
11966.43 294
11967.47 309
11968.50 340
11969.53 363
11970.56 330
11971.60 310
11972.63 340
11973.66 369
11974.70 343
11975.73 389
11976.76 364
11977.80 342
11978.83 369
11979.86 339
11980.90 336
11981.93 310
11982.97 354
11984.00 358
11985.03 342
11986.07 353
11987.10 338
11988.13 342
11989.17 381
11990.20 329
11991.24 371
11992.27 378
11993.30 360
11994.34 389
11995.37 354
11996.41 320
11997.44 371
11998.48 365
11999.51 394
12000.54 370
12001.58 359
12002.61 350
12003.65 345
12004.68 389
12005.72 380
12006.75 394
12007.79 393
12008.82 363
12009.86 419
12010.89 436
12011.93 409
12012.96 436
12014.00 476
12015.03 441
12016.07 414
12017.10 444
12018.14 488
12019.17 466
12020.21 443
12021.24 412
12022.28 429
12023.31 396
12024.35 452
12025.38 436
12026.42 451
12027.46 437
12028.49 457
12029.53 444
12030.56 411
12031.60 428
12032.63 437
12033.67 445
12034.71 447
12035.74 388
12036.78 424
12037.81 411
12038.85 433
12039.89 398
12040.92 356
12041.96 395
12042.99 436
12044.03 445
12045.07 442
12046.10 502
12047.14 408
12048.18 430
12049.21 457
12050.25 460
12051.29 439
12052.32 423
12053.36 467
12054.40 451
12055.43 450
12056.47 424
12057.51 481
12058.54 494
12059.58 447
12060.62 450
12061.65 471
12062.69 481
12063.73 466
12064.77 455
12065.80 428
12066.84 460
12067.88 474
12068.92 437
12069.95 501
12070.99 508
12072.03 476
12073.07 465
12074.10 476
12075.14 482
12076.18 471
12077.22 475
12078.25 489
12079.29 521
12080.33 477
12081.37 483
12082.41 518
12083.44 521
12084.48 487
12085.52 551
12086.56 565
12087.60 537
12088.63 538
12089.67 567
12090.71 624
12091.75 681
12092.79 645
12093.83 675
12094.86 745
12095.90 775
12096.94 757
12097.98 907
12099.02 858
12100.06 877
12101.10 796
12102.13 809
12103.17 849
12104.21 756
12105.25 706
12106.29 656
12107.33 621
12108.37 589
12109.41 505
12110.45 521
12111.49 461
12112.53 461
12113.56 463
12114.60 430
12115.64 391
12116.68 430
12117.72 413
12118.76 389
12119.80 379
12120.84 363
12121.88 410
12122.92 428
12123.96 355
12125.00 324
12126.04 349
12127.08 357
12128.12 306
12129.16 308
12130.20 342
12131.24 330
12132.28 302
12133.32 336
12134.36 356
12135.40 306
12136.44 337
12137.48 269
12138.52 321
12139.56 333
12140.60 265
12141.64 272
12142.68 296
12143.72 274
12144.76 294
12145.81 314
12146.85 276
12147.89 310
12148.93 266
12149.97 258
12151.01 280
12152.05 315
12153.09 285
12154.13 291
12155.17 323
12156.21 275
12157.26 276
12158.30 282
12159.34 268
12160.38 304
12161.42 260
12162.46 247
12163.50 264
12164.55 309
12165.59 288
12166.63 276
12167.67 282
12168.71 298
12169.75 289
12170.80 259
12171.84 254
12172.88 294
12173.92 271
12174.96 308
12176.00 328
12177.05 284
12178.09 275
12179.13 298
12180.17 260
12181.22 260
12182.26 267
12183.30 288
12184.34 271
12185.38 249
12186.43 272
12187.47 260
12188.51 295
12189.55 272
12190.60 311
12191.64 286
12192.68 255
12193.72 292
12194.77 263
12195.81 260
12196.85 268
12197.90 284
12198.94 292
12199.98 269
12201.03 277
12202.07 229
12203.11 258
12204.15 294
12205.20 287
12206.24 325
12207.28 280
12208.33 285
12209.37 258
12210.41 284
12211.46 252
12212.50 250
12213.55 267
12214.59 291
12215.63 237
12216.68 277
12217.72 260
12218.76 307
12219.81 234
12220.85 247
12221.90 259
12222.94 250
12223.98 307
12225.03 250
12226.07 274
12227.12 288
12228.16 264
12229.20 300
12230.25 268
12231.29 284
12232.34 274
12233.38 285
12234.43 260
12235.47 238
12236.52 254
12237.56 262
12238.61 307
12239.65 268
12240.69 263
12241.74 236
12242.78 261
12243.83 254
12244.87 271
12245.92 246
12246.96 243
12248.01 221
12249.05 275
12250.10 268
12251.14 228
12252.19 251
12253.24 288
12254.28 278
12255.33 251
12256.37 231
12257.42 225
12258.46 252
12259.51 208
12260.55 251
12261.60 262
12262.64 252
12263.69 243
12264.74 243
12265.78 212
12266.83 226
12267.87 227
12268.92 224
12269.97 222
12271.01 230
12272.06 219
12273.10 277
12274.15 248
12275.20 257
12276.24 231
12277.29 254
12278.34 279
12279.38 283
12280.43 228
12281.47 233
12282.52 238
12283.57 252
12284.61 202
12285.66 172
12286.71 210
12287.75 202
12288.80 232
12289.85 253
12290.90 226
12291.94 218
12292.99 197
12294.04 226
12295.08 259
12296.13 188
12297.18 228
12298.22 236
12299.27 228
12300.32 238
12301.37 234
12302.41 268
12303.46 217
12304.51 245
12305.56 240
12306.60 205
12307.65 194
12308.70 179
12309.75 235
12310.79 207
12311.84 213
12312.89 211
12313.94 241
12314.99 208
12316.03 213
12317.08 206
12318.13 203
12319.18 213
12320.23 193
12321.27 200
12322.32 216
12323.37 204
12324.42 185
12325.47 197
12326.52 176
12327.56 202
12328.61 176
12329.66 213
12330.71 193
12331.76 193
12332.81 191
12333.86 179
12334.91 201
12335.95 194
12337.00 181
12338.05 182
12339.10 210
12340.15 188
12341.20 160
12342.25 204
12343.30 190
12344.35 179
12345.40 224
12346.44 184
12347.49 164
12348.54 179
12349.59 186
12350.64 169
12351.69 185
12352.74 200
12353.79 191
12354.84 235
12355.89 221
12356.94 260
12357.99 205
12359.04 204
12360.09 253
12361.14 206
12362.19 214
12363.24 229
12364.29 205
12365.34 175
12366.39 209
12367.44 209
12368.49 213
12369.54 233
12370.59 190
12371.64 203
12372.69 188
12373.74 189
12374.79 183
12375.84 195
12376.89 217
12377.94 203
12378.99 215
12380.05 219
12381.10 209
12382.15 190
12383.20 200
12384.25 239
12385.30 239
12386.35 239
12387.40 229
12388.45 240
12389.50 240
12390.55 212
12391.61 172
12392.66 218
12393.71 203
12394.76 226
12395.81 203
12396.86 241
12397.91 242
12398.97 234
12400.02 238
12401.07 179
12402.12 199
12403.17 209
12404.22 237
12405.28 254
12406.33 235
12407.38 208
12408.43 227
12409.48 263
12410.53 243
12411.59 210
12412.64 184
12413.69 212
12414.74 222
12415.80 214
12416.85 212
12417.90 258
12418.95 255
12420.00 214
12421.06 238
12422.11 239
12423.16 254
12424.21 239
12425.27 302
12426.32 280
12427.37 296
12428.43 275
12429.48 256
12430.53 246
12431.58 221
12432.64 264
12433.69 246
12434.74 251
12435.80 259
12436.85 224
12437.90 249
12438.96 242
12440.01 243
12441.06 244
12442.12 252
12443.17 241
12444.22 248
12445.28 233
12446.33 247
12447.38 259
12448.44 266
12449.49 288
12450.54 240
12451.60 283
12452.65 275
12453.71 260
12454.76 286
12455.81 283
12456.87 277
12457.92 304
12458.98 277
12460.03 262
12461.08 285
12462.14 290
12463.19 274
12464.25 289
12465.30 295
12466.35 330
12467.41 352
12468.46 391
12469.52 476
12470.57 469
12471.63 491
12472.68 577
12473.74 575
12474.79 574
12475.85 550
12476.90 524
12477.96 452
12479.01 467
12480.07 430
12481.12 384
12482.18 331
12483.23 313
12484.29 333
12485.34 321
12486.40 323
12487.45 311
12488.51 294
12489.56 321
12490.62 250
12491.67 237
12492.73 253
12493.78 272
12494.84 279
12495.90 288
12496.95 274
12498.01 269
12499.06 274
12500.12 283
12501.17 251
12502.23 262
12503.29 261
12504.34 276
12505.40 261
12506.45 255
12507.51 243
12508.57 223
12509.62 238
12510.68 247
12511.73 275
12512.79 239
12513.85 217
12514.90 257
12515.96 249
12517.02 230
12518.07 179
12519.13 219
12520.19 235
12521.24 210
12522.30 191
12523.36 219
12524.41 199
12525.47 217
12526.53 205
12527.58 197
12528.64 207
12529.70 236
12530.76 233
12531.81 209
12532.87 241
12533.93 240
12534.98 239
12536.04 230
12537.10 235
12538.16 242
12539.21 212
12540.27 230
12541.33 221
12542.39 256
12543.44 251
12544.50 267
12545.56 240
12546.62 279
12547.68 294
12548.73 317
12549.79 306
12550.85 278
12551.91 251
12552.96 290
12554.02 307
12555.08 296
12556.14 288
12557.20 266
12558.26 268
12559.31 269
12560.37 284
12561.43 258
12562.49 292
12563.55 260
12564.61 239
12565.66 264
12566.72 251
12567.78 254
12568.84 251
12569.90 218
12570.96 266
12572.02 257
12573.08 262
12574.13 240
12575.19 234
12576.25 246
12577.31 252
12578.37 230
12579.43 237
12580.49 254
12581.55 240
12582.61 244
12583.67 191
12584.73 174
12585.79 188
12586.85 198
12587.91 229
12588.96 234
12590.02 191
12591.08 203
12592.14 216
12593.20 214
12594.26 232
12595.32 204
12596.38 196
12597.44 232
12598.50 245
12599.56 227
12600.62 215
12601.68 208
12602.74 230
12603.80 233
12604.86 218
12605.92 217
12606.98 213
12608.04 183
12609.10 202
12610.17 187
12611.23 219
12612.29 222
12613.35 224
12614.41 240
12615.47 266
12616.53 202
12617.59 256
12618.65 268
12619.71 235
12620.77 226
12621.83 210
12622.89 226
12623.95 193
12625.02 207
12626.08 206
12627.14 232
12628.20 191
12629.26 222
12630.32 224
12631.38 161
12632.44 186
12633.51 211
12634.57 219
12635.63 208
12636.69 210
12637.75 182
12638.81 216
12639.88 234
12640.94 210
12642.00 226
12643.06 195
12644.12 198
12645.18 201
12646.25 207
12647.31 221
12648.37 171
12649.43 196
12650.50 196
12651.56 215
12652.62 183
12653.68 198
12654.74 192
12655.81 220
12656.87 224
12657.93 232
12658.99 212
12660.06 226
12661.12 187
12662.18 226
12663.24 204
12664.31 179
12665.37 210
12666.43 159
12667.50 188
12668.56 168
12669.62 197
12670.68 176
12671.75 239
12672.81 214
12673.87 223
12674.94 222
12676.00 183
12677.06 233
12678.13 226
12679.19 214
12680.25 204
12681.32 217
12682.38 231
12683.44 196
12684.51 220
12685.57 225
12686.63 227
12687.70 185
12688.76 232
12689.83 243
12690.89 220
12691.95 231
12693.02 234
12694.08 214
12695.15 213
12696.21 247
12697.27 220
12698.34 228
12699.40 226
12700.47 236
12701.53 227
12702.60 238
12703.66 257
12704.72 215
12705.79 225
12706.85 215
12707.92 217
12708.98 218
12710.05 221
12711.11 244
12712.18 206
12713.24 234
12714.31 201
12715.37 213
12716.44 213
12717.50 220
12718.57 218
12719.63 228
12720.70 198
12721.76 228
12722.83 224
12723.89 230
12724.96 235
12726.02 207
12727.09 185
12728.15 204
12729.22 203
12730.28 236
12731.35 215
12732.41 216
12733.48 200
12734.55 220
12735.61 218
12736.68 172
12737.74 200
12738.81 231
12739.88 236
12740.94 215
12742.01 214
12743.07 186
12744.14 181
12745.21 199
12746.27 209
12747.34 184
12748.40 210
12749.47 175
12750.54 183
12751.60 206
12752.67 175
12753.74 170
12754.80 205
12755.87 216
12756.94 187
12758.00 196
12759.07 212
12760.14 217
12761.20 183
12762.27 214
12763.34 202
12764.40 170
12765.47 186
12766.54 139
12767.60 189
12768.67 176
12769.74 191
12770.81 206
12771.87 182
12772.94 195
12774.01 197
12775.08 213
12776.14 190
12777.21 206
12778.28 208
12779.35 184
12780.41 214
12781.48 165
12782.55 184
12783.62 198
12784.68 197
12785.75 188
12786.82 218
12787.89 211
12788.96 207
12790.02 212
12791.09 205
12792.16 195
12793.23 163
12794.30 159
12795.36 203
12796.43 179
12797.50 186
12798.57 179
12799.64 210
12800.71 253
12801.77 241
12802.84 194
12803.91 215
12804.98 189
12806.05 211
12807.12 206
12808.19 255
12809.25 232
12810.32 228
12811.39 248
12812.46 229
12813.53 255
12814.60 243
12815.67 258
12816.74 208
12817.81 205
12818.88 199
12819.95 200
12821.01 222
12822.08 207
12823.15 194
12824.22 186
12825.29 214
12826.36 176
12827.43 215
12828.50 221
12829.57 203
12830.64 215
12831.71 209
12832.78 211
12833.85 231
12834.92 198
12835.99 168
12837.06 183
12838.13 209
12839.20 221
12840.27 215
12841.34 183
12842.41 200
12843.48 183
12844.55 193
12845.62 192
12846.69 196
12847.76 171
12848.83 162
12849.90 175
12850.97 184
12852.04 176
12853.11 182
12854.19 186
12855.26 189
12856.33 119
12857.40 147
12858.47 173
12859.54 168
12860.61 165
12861.68 172
12862.75 172
12863.82 172
12864.89 174
12865.97 159
12867.04 143
12868.11 186
12869.18 169
12870.25 203
12871.32 157
12872.39 165
12873.47 162
12874.54 144
12875.61 157
12876.68 161
12877.75 133
12878.82 153
12879.90 152
12880.97 171
12882.04 137
12883.11 181
12884.18 176
12885.25 171
12886.33 168
12887.40 157
12888.47 179
12889.54 194
12890.62 160
12891.69 186
12892.76 176
12893.83 155
12894.90 156
12895.98 167
12897.05 167
12898.12 182
12899.19 192
12900.27 173
12901.34 187
12902.41 178
12903.49 186
12904.56 158
12905.63 162
12906.70 190
12907.78 160
12908.85 167
12909.92 187
12911.00 181
12912.07 188
12913.14 169
12914.22 183
12915.29 144
12916.36 135
12917.44 164
12918.51 191
12919.58 148
12920.66 156
12921.73 138
12922.80 152
12923.88 186
12924.95 157
12926.02 175
12927.10 151
12928.17 184
12929.24 166
12930.32 170
12931.39 195
12932.47 203
12933.54 172
12934.61 169
12935.69 180
12936.76 184
12937.84 164
12938.91 178
12939.99 195
12941.06 142
12942.13 160
12943.21 144
12944.28 154
12945.36 156
12946.43 157
12947.51 142
12948.58 171
12949.66 173
12950.73 164
12951.81 149
12952.88 145
12953.95 163
12955.03 144
12956.10 176
12957.18 155
12958.25 156
12959.33 158
12960.40 140
12961.48 150
12962.56 147
12963.63 159
12964.71 152
12965.78 161
12966.86 133
12967.93 156
12969.01 161
12970.08 156
12971.16 140
12972.23 173
12973.31 167
12974.39 147
12975.46 150
12976.54 139
12977.61 158
12978.69 163
12979.76 175
12980.84 174
12981.92 176
12982.99 170
12984.07 193
12985.14 146
12986.22 161
12987.30 144
12988.37 175
12989.45 139
12990.53 177
12991.60 173
12992.68 149
12993.76 154
12994.83 191
12995.91 189
12996.99 147
12998.06 177
12999.14 158
13000.22 188
13001.29 150
13002.37 154
13003.45 153
13004.52 191
13005.60 159
13006.68 169
13007.75 163
13008.83 169
13009.91 160
13010.99 160
13012.06 166
13013.14 138
13014.22 163
13015.30 190
13016.37 148
13017.45 190
13018.53 180
13019.61 191
13020.68 196
13021.76 197
13022.84 174
13023.92 192
13024.99 169
13026.07 156
13027.15 157
13028.23 138
13029.31 181
13030.38 141
13031.46 178
13032.54 163
13033.62 160
13034.70 170
13035.77 183
13036.85 170
13037.93 155
13039.01 174
13040.09 182
13041.17 175
13042.24 176
13043.32 187
13044.40 162
13045.48 200
13046.56 153
13047.64 136
13048.72 128
13049.80 151
13050.87 173
13051.95 182
13053.03 145
13054.11 207
13055.19 185
13056.27 158
13057.35 189
13058.43 182
13059.51 183
13060.59 205
13061.67 168
13062.74 167
13063.82 142
13064.90 167
13065.98 197
13067.06 176
13068.14 175
13069.22 166
13070.30 144
13071.38 152
13072.46 142
13073.54 173
13074.62 171
13075.70 178
13076.78 149
13077.86 164
13078.94 159
13080.02 173
13081.10 185
13082.18 144
13083.26 164
13084.34 190
13085.42 164
13086.50 150
13087.58 163
13088.66 163
13089.74 167
13090.82 181
13091.90 161
13092.99 159
13094.07 160
13095.15 165
13096.23 164
13097.31 177
13098.39 196
13099.47 155
13100.55 172
13101.63 156
13102.71 133
13103.79 191
13104.88 174
13105.96 158
13107.04 161
13108.12 179
13109.20 160
13110.28 152
13111.36 178
13112.44 182
13113.53 211
13114.61 191
13115.69 172
13116.77 137
13117.85 127
13118.93 203
13120.02 182
13121.10 181
13122.18 161
13123.26 174
13124.34 158
13125.42 144
13126.51 187
13127.59 175
13128.67 170
13129.75 146
13130.84 179
13131.92 153
13133.00 171
13134.08 173
13135.16 155
13136.25 172
13137.33 169
13138.41 173
13139.49 150
13140.58 152
13141.66 148
13142.74 179
13143.82 176
13144.91 190
13145.99 181
13147.07 184
13148.16 167
13149.24 174
13150.32 186
13151.41 175
13152.49 202
13153.57 175
13154.65 197
13155.74 188
13156.82 195
13157.90 183
13158.99 151
13160.07 197
13161.15 212
13162.24 177
13163.32 166
13164.40 186
13165.49 193
13166.57 194
13167.66 199
13168.74 204
13169.82 169
13170.91 171
13171.99 178
13173.08 174
13174.16 182
13175.24 204
13176.33 228
13177.41 210
13178.50 163
13179.58 191
13180.66 185
13181.75 209
13182.83 190
13183.92 181
13185.00 179
13186.09 160
13187.17 189
13188.25 182
13189.34 143
13190.42 170
13191.51 186
13192.59 192
13193.68 198
13194.76 181
13195.85 167
13196.93 201
13198.02 198
13199.10 179
13200.19 160
13201.27 185
13202.36 180
13203.44 188
13204.53 204
13205.61 181
13206.70 217
13207.78 227
13208.87 239
13209.96 199
13211.04 163
13212.13 194
13213.21 170
13214.30 216
13215.38 188
13216.47 185
13217.55 206
13218.64 180
13219.73 190
13220.81 182
13221.90 178
13222.98 209
13224.07 209
13225.16 204
13226.24 184
13227.33 204
13228.41 222
13229.50 191
13230.59 186
13231.67 195
13232.76 169
13233.85 206
13234.93 188
13236.02 183
13237.11 210
13238.19 239
13239.28 208
13240.37 159
13241.45 222
13242.54 209
13243.63 162
13244.71 178
13245.80 195
13246.89 186
13247.97 194
13249.06 204
13250.15 222
13251.24 241
13252.32 224
13253.41 208
13254.50 230
13255.58 218
13256.67 258
13257.76 230
13258.85 221
13259.93 245
13261.02 208
13262.11 221
13263.20 227
13264.28 216
13265.37 235
13266.46 241
13267.55 242
13268.64 274
13269.72 242
13270.81 236
13271.90 258
13272.99 227
13274.08 245
13275.16 213
13276.25 224
13277.34 255
13278.43 274
13279.52 246
13280.61 253
13281.69 264
13282.78 268
13283.87 283
13284.96 283
13286.05 309
13287.14 294
13288.23 243
13289.31 271
13290.40 280
13291.49 279
13292.58 286
13293.67 271
13294.76 297
13295.85 309
13296.94 263
13298.03 306
13299.11 334
13300.20 341
13301.29 357
13302.38 316
13303.47 317
13304.56 347
13305.65 333
13306.74 354
13307.83 325
13308.92 337
13310.01 340
13311.10 329
13312.19 340
13313.28 363
13314.37 273
13315.46 323
13316.55 360
13317.64 331
13318.73 308
13319.82 309
13320.91 309
13322.00 316
13323.09 353
13324.18 371
13325.27 333
13326.36 356
13327.45 330
13328.54 330
13329.63 343
13330.72 364
13331.81 376
13332.90 356
13333.99 300
13335.08 356
13336.17 374
13337.26 332
13338.35 317
13339.44 311
13340.53 333
13341.62 352
13342.72 355
13343.81 373
13344.90 384
13345.99 382
13347.08 375
13348.17 390
13349.26 387
13350.35 368
13351.44 391
13352.54 444
13353.63 429
13354.72 399
13355.81 444
13356.90 463
13357.99 500
13359.08 467
13360.18 448
13361.27 473
13362.36 508
13363.45 564
13364.54 557
13365.63 487
13366.73 502
13367.82 560
13368.91 496
13370.00 471
13371.09 488
13372.19 489
13373.28 444
13374.37 390
13375.46 378
13376.56 342
13377.65 345
13378.74 399
13379.83 382
13380.93 341
13382.02 360
13383.11 356
13384.20 394
13385.30 347
13386.39 329
13387.48 358
13388.57 326
13389.67 335
13390.76 304
13391.85 284
13392.95 314
13394.04 338
13395.13 328
13396.22 319
13397.32 301
13398.41 287
13399.50 306
13400.60 304
13401.69 286
13402.78 257
13403.88 290
13404.97 306
13406.06 264
13407.16 279
13408.25 294
13409.35 284
13410.44 306
13411.53 293
13412.63 291
13413.72 291
13414.81 321
13415.91 343
13417.00 315
13418.10 317
13419.19 330
13420.28 295
13421.38 312
13422.47 317
13423.57 298
13424.66 310
13425.76 288
13426.85 351
13427.94 323
13429.04 341
13430.13 359
13431.23 374
13432.32 341
13433.42 346
13434.51 354
13435.61 324
13436.70 349
13437.80 303
13438.89 343
13439.99 341
13441.08 298
13442.18 358
13443.27 373
13444.37 359
13445.46 365
13446.56 364
13447.65 392
13448.75 369
13449.84 364
13450.94 378
13452.03 375
13453.13 393
13454.22 388
13455.32 410
13456.41 438
13457.51 433
13458.61 387
13459.70 397
13460.80 375
13461.89 404
13462.99 480
13464.08 448
13465.18 432
13466.28 409
13467.37 364
13468.47 395
13469.56 422
13470.66 399
13471.76 469
13472.85 486
13473.95 422
13475.05 485
13476.14 450
13477.24 407
13478.33 415
13479.43 480
13480.53 464
13481.62 452
13482.72 425
13483.82 512
13484.91 483
13486.01 534
13487.11 513
13488.20 492
13489.30 517
13490.40 512
13491.50 598
13492.59 537
13493.69 581
13494.79 566
13495.88 655
13496.98 682
13498.08 658
13499.18 640
13500.27 708
13501.37 668
13502.47 688
13503.57 574
13504.66 621
13505.76 580
13506.86 597
13507.96 601
13509.05 511
13510.15 452
13511.25 449
13512.35 440
13513.44 439
13514.54 451
13515.64 426
13516.74 420
13517.84 415
13518.93 430
13520.03 385
13521.13 361
13522.23 397
13523.33 349
13524.43 362
13525.52 338
13526.62 375
13527.72 359
13528.82 322
13529.92 318
13531.02 316
13532.12 331
13533.21 318
13534.31 324
13535.41 311
13536.51 304
13537.61 310
13538.71 324
13539.81 284
13540.91 289
13542.01 259
13543.10 274
13544.20 273
13545.30 286
13546.40 257
13547.50 232
13548.60 296
13549.70 287
13550.80 265
13551.90 280
13553.00 274
13554.10 244
13555.20 270
13556.30 281
13557.40 286
13558.50 262
13559.60 278
13560.70 266
13561.80 281
13562.90 256
13564.00 283
13565.10 225
13566.20 232
13567.30 274
13568.40 245
13569.50 261
13570.60 269
13571.70 278
13572.80 306
13573.90 250
13575.00 266
13576.10 267
13577.20 275
13578.30 265
13579.40 248
13580.50 287
13581.60 293
13582.70 290
13583.80 297
13584.90 289
13586.00 287
13587.10 305
13588.21 253
13589.31 300
13590.41 278
13591.51 272
13592.61 300
13593.71 287
13594.81 321
13595.91 277
13597.01 271
13598.12 283
13599.22 295
13600.32 265
13601.42 292
13602.52 320
13603.62 305
13604.72 275
13605.83 293
13606.93 293
13608.03 314
13609.13 265
13610.23 272
13611.34 323
13612.44 303
13613.54 263
13614.64 348
13615.74 340
13616.85 283
13617.95 300
13619.05 311
13620.15 294
13621.25 292
13622.36 322
13623.46 284
13624.56 289
13625.66 328
13626.77 284
13627.87 322
13628.97 288
13630.07 285
13631.18 311
13632.28 329
13633.38 322
13634.48 297
13635.59 309
13636.69 345
13637.79 331
13638.90 263
13640.00 270
13641.10 309
13642.21 301
13643.31 307
13644.41 267
13645.52 300
13646.62 278
13647.72 309
13648.83 311
13649.93 258
13651.03 265
13652.14 305
13653.24 296
13654.34 276
13655.45 250
13656.55 236
13657.65 291
13658.76 285
13659.86 282
13660.97 234
13662.07 275
13663.17 269
13664.28 262
13665.38 227
13666.49 244
13667.59 250
13668.69 241
13669.80 229
13670.90 291
13672.01 299
13673.11 303
13674.22 263
13675.32 253
13676.42 211
13677.53 255
13678.63 256
13679.74 230
13680.84 260
13681.95 238
13683.05 262
13684.16 292
13685.26 280
13686.37 250
13687.47 254
13688.58 283
13689.68 266
13690.79 297
13691.89 265
13693.00 263
13694.10 249
13695.21 239
13696.31 276
13697.42 264
13698.52 291
13699.63 251
13700.73 259
13701.84 284
13702.95 306
13704.05 287
13705.16 295
13706.26 249
13707.37 269
13708.47 305
13709.58 297
13710.69 297
13711.79 290
13712.90 266
13714.00 312
13715.11 310
13716.22 339
13717.32 319
13718.43 286
13719.53 306
13720.64 299
13721.75 312
13722.85 331
13723.96 356
13725.07 336
13726.17 341
13727.28 348
13728.39 327
13729.49 360
13730.60 393
13731.71 355
13732.81 350
13733.92 406
13735.03 361
13736.13 365
13737.24 279
13738.35 310
13739.46 362
13740.56 400
13741.67 373
13742.78 336
13743.88 387
13744.99 419
13746.10 455
13747.21 437
13748.31 445
13749.42 419
13750.53 444
13751.64 470
13752.74 525
13753.85 470
13754.96 495
13756.07 546
13757.17 556
13758.28 516
13759.39 508
13760.50 570
13761.61 692
13762.71 735
13763.82 761
13764.93 817
13766.04 838
13767.15 847
13768.25 884
13769.36 915
13770.47 890
13771.58 847
13772.69 840
13773.80 860
13774.90 765
13776.01 753
13777.12 709
13778.23 687
13779.34 643
13780.45 645
13781.56 577
13782.67 527
13783.77 522
13784.88 468
13785.99 427
13787.10 489
13788.21 511
13789.32 441
13790.43 439
13791.54 409
13792.65 410
13793.76 381
13794.86 384
13795.97 412
13797.08 378
13798.19 364
13799.30 361
13800.41 322
13801.52 352
13802.63 309
13803.74 308
13804.85 331
13805.96 320
13807.07 314
13808.18 301
13809.29 306
13810.40 317
13811.51 286
13812.62 300
13813.73 347
13814.84 260
13815.95 273
13817.06 309
13818.17 315
13819.28 305
13820.39 301
13821.50 295
13822.61 297
13823.72 315
13824.83 286
13825.94 257
13827.05 281
13828.16 287
13829.27 286
13830.39 298
13831.50 272
13832.61 285
13833.72 306
13834.83 303
13835.94 295
13837.05 260
13838.16 272
13839.27 271
13840.38 269
13841.50 279
13842.61 277
13843.72 301
13844.83 282
13845.94 285
13847.05 340
13848.16 315
13849.27 293
13850.39 266
13851.50 300
13852.61 306
13853.72 320
13854.83 292
13855.94 307
13857.06 289
13858.17 277
13859.28 329
13860.39 326
13861.50 308
13862.62 303
13863.73 324
13864.84 277
13865.95 310
13867.06 285
13868.18 292
13869.29 359
13870.40 294
13871.51 290
13872.63 307
13873.74 317
13874.85 312
13875.96 283
13877.08 308
13878.19 336
13879.30 340
13880.41 323
13881.53 302
13882.64 276
13883.75 322
13884.87 327
13885.98 311
13887.09 303
13888.20 337
13889.32 354
13890.43 331
13891.54 352
13892.66 325
13893.77 372
13894.88 336
13896.00 351
13897.11 359
13898.22 303
13899.34 328
13900.45 278
13901.56 316
13902.68 319
13903.79 332
13904.91 303
13906.02 281
13907.13 247
13908.25 288
13909.36 328
13910.48 299
13911.59 271
13912.70 333
13913.82 282
13914.93 284
13916.05 262
13917.16 267
13918.27 256
13919.39 293
13920.50 281
13921.62 277
13922.73 263
13923.85 281
13924.96 273
13926.08 267
13927.19 236
13928.30 233
13929.42 238
13930.53 272
13931.65 266
13932.76 288
13933.88 277
13934.99 289
13936.11 295
13937.22 276
13938.34 255
13939.45 278
13940.57 264
13941.68 244
13942.80 267
13943.91 258
13945.03 266
13946.15 222
13947.26 214
13948.38 263
13949.49 256
13950.61 256
13951.72 246
13952.84 282
13953.95 279
13955.07 235
13956.19 261
13957.30 238
13958.42 267
13959.53 287
13960.65 249
13961.77 252
13962.88 269
13964.00 309
13965.11 255
13966.23 252
13967.35 275
13968.46 268
13969.58 260
13970.69 286
13971.81 289
13972.93 252
13974.04 208
13975.16 234
13976.28 271
13977.39 252
13978.51 223
13979.63 258
13980.74 253
13981.86 225
13982.98 241
13984.09 232
13985.21 255
13986.33 268
13987.45 283
13988.56 287
13989.68 250
13990.80 226
13991.91 202
13993.03 206
13994.15 221
13995.27 226
13996.38 204
13997.50 253
13998.62 252
13999.74 254
14000.85 259
14001.97 262
14003.09 260
14004.21 262
14005.32 249
14006.44 236
14007.56 230
14008.68 266
14009.80 278
14010.91 226
14012.03 243
14013.15 263
14014.27 238
14015.39 247
14016.50 263
14017.62 251
14018.74 240
14019.86 231
14020.98 269
14022.10 240
14023.21 237
14024.33 239
14025.45 262
14026.57 270
14027.69 256
14028.81 281
14029.93 258
14031.04 265
14032.16 277
14033.28 289
14034.40 264
14035.52 286
14036.64 281
14037.76 293
14038.88 264
14040.00 296
14041.12 255
14042.23 277
14043.35 296
14044.47 269
14045.59 275
14046.71 314
14047.83 280
14048.95 333
14050.07 364
14051.19 330
14052.31 309
14053.43 283
14054.55 330
14055.67 323
14056.79 323
14057.91 314
14059.03 334
14060.15 299
14061.27 318
14062.39 367
14063.51 398
14064.63 389
14065.75 335
14066.87 371
14067.99 393
14069.11 394
14070.23 361
14071.35 385
14072.47 383
14073.59 416
14074.71 417
14075.83 418
14076.95 446
14078.07 438
14079.19 420
14080.31 460
14081.44 484
14082.56 529
14083.68 484
14084.80 508
14085.92 511
14087.04 535
14088.16 587
14089.28 592
14090.40 610
14091.52 677
14092.65 649
14093.77 636
14094.89 659
14096.01 655
14097.13 614
14098.25 630
14099.37 632
14100.50 541
14101.62 542
14102.74 524
14103.86 503
14104.98 454
14106.10 423
14107.23 438
14108.35 397
14109.47 459
14110.59 428
14111.71 419
14112.84 434
14113.96 403
14115.08 396
14116.20 397
14117.32 375
14118.45 344
14119.57 316
14120.69 366
14121.81 367
14122.94 356
14124.06 327
14125.18 305
14126.30 353
14127.43 332
14128.55 282
14129.67 324
14130.79 336
14131.92 341
14133.04 309
14134.16 281
14135.29 314
14136.41 342
14137.53 325
14138.66 297
14139.78 283
14140.90 310
14142.02 294
14143.15 300
14144.27 261
14145.39 280
14146.52 257
14147.64 296
14148.76 308
14149.89 260
14151.01 277
14152.14 282
14153.26 306
14154.38 271
14155.51 283
14156.63 288
14157.75 284
14158.88 272
14160.00 265
14161.13 271
14162.25 280
14163.37 240
14164.50 243
14165.62 270
14166.75 253
14167.87 246
14168.99 256
14170.12 255
14171.24 251
14172.37 256
14173.49 294
14174.62 304
14175.74 291
14176.87 284
14177.99 247
14179.12 236
14180.24 290
14181.36 298
14182.49 286
14183.61 288
14184.74 269
14185.86 255
14186.99 259
14188.11 287
14189.24 289
14190.36 321
14191.49 313
14192.62 268
14193.74 243
14194.87 265
14195.99 268
14197.12 274
14198.24 322
14199.37 283
14200.49 288
14201.62 281
14202.74 276
14203.87 295
14205.00 233
14206.12 247
14207.25 294
14208.37 283
14209.50 270
14210.62 255
14211.75 244
14212.88 242
14214.00 216
14215.13 246
14216.26 249
14217.38 262
14218.51 234
14219.63 233
14220.76 255
14221.89 218
14223.01 245
14224.14 215
14225.27 223
14226.39 225
14227.52 272
14228.65 268
14229.77 230
14230.90 212
14232.03 221
14233.15 258
14234.28 239
14235.41 228
14236.53 197
14237.66 216
14238.79 235
14239.91 229
14241.04 249
14242.17 236
14243.30 236
14244.42 226
14245.55 212
14246.68 201
14247.81 249
14248.93 230
14250.06 229
14251.19 247
14252.32 242
14253.44 225
14254.57 231
14255.70 195
14256.83 185
14257.95 240
14259.08 216
14260.21 245
14261.34 219
14262.47 174
14263.59 205
14264.72 230
14265.85 237
14266.98 227
14268.11 200
14269.23 221
14270.36 202
14271.49 236
14272.62 240
14273.75 230
14274.88 239
14276.01 259
14277.13 246
14278.26 214
14279.39 210
14280.52 200
14281.65 221
14282.78 228
14283.91 225
14285.04 175
14286.16 192
14287.29 193
14288.42 179
14289.55 200
14290.68 201
14291.81 174
14292.94 193
14294.07 204
14295.20 193
14296.33 192
14297.46 172
14298.59 191
14299.71 199
14300.84 202
14301.97 209
14303.10 171
14304.23 200
14305.36 195
14306.49 177
14307.62 208
14308.75 206
14309.88 178
14311.01 175
14312.14 217
14313.27 193
14314.40 187
14315.53 200
14316.66 194
14317.79 188
14318.92 173
14320.05 199
14321.18 197
14322.31 195
14323.44 158
14324.57 182
14325.70 202
14326.84 168
14327.97 160
14329.10 147
14330.23 186
14331.36 169
14332.49 190
14333.62 195
14334.75 176
14335.88 187
14337.01 172
14338.14 146
14339.27 181
14340.41 173
14341.54 159
14342.67 155
14343.80 165
14344.93 171
14346.06 175
14347.19 175
14348.32 188
14349.46 208
14350.59 215
14351.72 149
14352.85 156
14353.98 167
14355.11 167
14356.25 177
14357.38 150
14358.51 181
14359.64 140
14360.77 158
14361.90 186
14363.04 153
14364.17 160
14365.30 156
14366.43 183
14367.56 165
14368.70 157
14369.83 164
14370.96 171
14372.09 176
14373.23 191
14374.36 202
14375.49 205
14376.62 199
14377.76 185
14378.89 181
14380.02 190
14381.15 181
14382.29 207
14383.42 177
14384.55 163
14385.69 169
14386.82 181
14387.95 185
14389.08 167
14390.22 158
14391.35 177
14392.48 184
14393.62 176
14394.75 189
14395.88 211
14397.02 204
14398.15 199
14399.28 203
14400.42 196
14401.55 206
14402.68 179
14403.82 174
14404.95 166
14406.08 178
14407.22 174
14408.35 171
14409.49 171
14410.62 174
14411.75 179
14412.89 200
14414.02 189
14415.16 188
14416.29 194
14417.42 204
14418.56 210
14419.69 169
14420.83 163
14421.96 165
14423.10 162
14424.23 197
14425.36 189
14426.50 183
14427.63 206
14428.77 144
14429.90 184
14431.04 163
14432.17 201
14433.31 189
14434.44 172
14435.58 211
14436.71 159
14437.85 155
14438.98 146
14440.12 164
14441.25 171
14442.39 177
14443.52 173
14444.66 177
14445.79 175
14446.93 191
14448.06 195
14449.20 158
14450.33 157
14451.47 198
14452.60 185
14453.74 176
14454.87 166
14456.01 173
14457.15 164
14458.28 152
14459.42 166
14460.55 179
14461.69 172
14462.83 178
14463.96 169
14465.10 160
14466.23 163
14467.37 187
14468.51 168
14469.64 155
14470.78 148
14471.91 157
14473.05 191
14474.19 154
14475.32 175
14476.46 171
14477.60 168
14478.73 142
14479.87 156
14481.01 147
14482.14 148
14483.28 188
14484.42 179
14485.55 169
14486.69 177
14487.83 187
14488.96 171
14490.10 175
14491.24 185
14492.37 163
14493.51 190
14494.65 181
14495.79 197
14496.92 167
14498.06 160
14499.20 192
14500.34 171
14501.47 186
14502.61 190
14503.75 164
14504.89 142
14506.02 182
14507.16 153
14508.30 170
14509.44 170
14510.57 195
14511.71 192
14512.85 190
14513.99 180
14515.13 197
14516.26 219
14517.40 189
14518.54 167
14519.68 188
14520.82 186
14521.95 170
14523.09 160
14524.23 179
14525.37 175
14526.51 185
14527.65 165
14528.78 191
14529.92 175
14531.06 166
14532.20 156
14533.34 176
14534.48 164
14535.62 197
14536.76 196
14537.89 165
14539.03 193
14540.17 204
14541.31 216
14542.45 229
14543.59 192
14544.73 173
14545.87 194
14547.01 184
14548.15 172
14549.29 193
14550.42 169
14551.56 180
14552.70 190
14553.84 154
14554.98 164
14556.12 192
14557.26 160
14558.40 193
14559.54 209
14560.68 207
14561.82 203
14562.96 193
14564.10 182
14565.24 190
14566.38 203
14567.52 213
14568.66 215
14569.80 218
14570.94 224
14572.08 200
14573.22 198
14574.36 218
14575.50 221
14576.64 236
14577.78 220
14578.92 177
14580.06 237
14581.20 240
14582.35 241
14583.49 240
14584.63 274
14585.77 277
14586.91 268
14588.05 254
14589.19 264
14590.33 248
14591.47 252
14592.61 258
14593.75 240
14594.89 242
14596.04 265
14597.18 269
14598.32 262
14599.46 264
14600.60 267
14601.74 276
14602.88 278
14604.03 292
14605.17 294
14606.31 282
14607.45 309
14608.59 328
14609.73 277
14610.87 259
14612.02 309
14613.16 325
14614.30 313
14615.44 320
14616.58 315
14617.73 349
14618.87 340
14620.01 342
14621.15 342
14622.29 356
14623.44 394
14624.58 403
14625.72 392
14626.86 425
14628.01 442
14629.15 485
14630.29 456
14631.43 431
14632.58 460
14633.72 467
14634.86 409
14636.00 420
14637.15 385
14638.29 400
14639.43 398
14640.58 341
14641.72 330
14642.86 323
14644.00 294
14645.15 327
14646.29 314
14647.43 307
14648.58 252
14649.72 270
14650.86 240
14652.01 275
14653.15 265
14654.29 276
14655.44 254
14656.58 261
14657.72 282
14658.87 274
14660.01 260
14661.16 257
14662.30 247
14663.44 209
14664.59 235
14665.73 209
14666.87 202
14668.02 171
14669.16 200
14670.31 209
14671.45 204
14672.59 228
14673.74 216
14674.88 201
14676.03 200
14677.17 182
14678.32 197
14679.46 192
14680.60 182
14681.75 176
14682.89 220
14684.04 209
14685.18 166
14686.33 175
14687.47 174
14688.62 180
14689.76 189
14690.91 191
14692.05 165
14693.20 170
14694.34 147
14695.49 164
14696.63 188
14697.78 187
14698.92 179
14700.07 190
14701.21 198
14702.36 174
14703.50 167
14704.65 182
14705.79 215
14706.94 180
14708.09 175
14709.23 220
14710.38 198
14711.52 198
14712.67 188
14713.81 192
14714.96 173
14716.11 213
14717.25 207
14718.40 153
14719.54 174
14720.69 169
14721.84 166
14722.98 140
14724.13 158
14725.27 172
14726.42 161
14727.57 205
14728.71 203
14729.86 158
14731.01 173
14732.15 236
14733.30 192
14734.45 206
14735.59 205
14736.74 169
14737.88 160
14739.03 148
14740.18 146
14741.33 158
14742.47 148
14743.62 178
14744.77 188
14745.91 145
14747.06 178
14748.21 171
14749.35 153
14750.50 169
14751.65 173
14752.80 192
14753.94 181
14755.09 172
14756.24 168
14757.39 135
14758.53 147
14759.68 176
14760.83 154
14761.98 125
14763.12 159
14764.27 169
14765.42 171
14766.57 175
14767.71 148
14768.86 170
14770.01 180
14771.16 167
14772.31 153
14773.45 172
14774.60 165
14775.75 180
14776.90 169
14778.05 127
14779.20 148
14780.34 171
14781.49 157
14782.64 151
14783.79 119
14784.94 147
14786.09 173
14787.24 155
14788.38 144
14789.53 160
14790.68 143
14791.83 135
14792.98 131
14794.13 142
14795.28 127
14796.43 146
14797.57 157
14798.72 152
14799.87 122
14801.02 123
14802.17 124
14803.32 160
14804.47 141
14805.62 126
14806.77 132
14807.92 149
14809.07 133
14810.22 133
14811.37 145
14812.52 141
14813.67 169
14814.82 161
14815.97 150
14817.12 121
14818.26 127
14819.41 147
14820.56 131
14821.71 121
14822.86 150
14824.01 158
14825.16 163
14826.31 167
14827.47 152
14828.62 140
14829.77 125
14830.92 140
14832.07 136
14833.22 124
14834.37 139
14835.52 149
14836.67 136
14837.82 137
14838.97 128
14840.12 142
14841.27 143
14842.42 136
14843.57 156
14844.72 129
14845.87 126
14847.03 161
14848.18 159
14849.33 164
14850.48 135
14851.63 109
14852.78 139
14853.93 139
14855.08 133
14856.23 144
14857.39 159
14858.54 179
14859.69 102
14860.84 145
14861.99 140
14863.14 139
14864.29 155
14865.45 122
14866.60 140
14867.75 130
14868.90 128
14870.05 159
14871.21 121
14872.36 136
14873.51 124
14874.66 139
14875.81 115
14876.97 110
14878.12 124
14879.27 131
14880.42 135
14881.57 136
14882.73 137
14883.88 120
14885.03 111
14886.18 137
14887.34 133
14888.49 168
14889.64 157
14890.79 163
14891.95 171
14893.10 174
14894.25 148
14895.41 127
14896.56 160
14897.71 140
14898.86 146
14900.02 159
14901.17 189
14902.32 160
14903.48 148
14904.63 204
14905.78 147
14906.94 137
14908.09 141
14909.24 145
14910.40 149
14911.55 125
14912.70 129
14913.86 184
14915.01 155
14916.16 151
14917.32 173
14918.47 147
14919.63 137
14920.78 147
14921.93 149
14923.09 143
14924.24 127
14925.39 144
14926.55 175
14927.70 179
14928.86 159
14930.01 150
14931.17 182
14932.32 184
14933.47 187
14934.63 179
14935.78 199
14936.94 168
14938.09 182
14939.25 204
14940.40 189
14941.56 205
14942.71 191
14943.86 189
14945.02 183
14946.17 188
14947.33 181
14948.48 213
14949.64 190
14950.79 199
14951.95 202
14953.10 188
14954.26 169
14955.41 192
14956.57 189
14957.72 199
14958.88 210
14960.04 221
14961.19 226
14962.35 204
14963.50 219
14964.66 208
14965.81 175
14966.97 188
14968.12 166
14969.28 165
14970.44 190
14971.59 199
14972.75 188
14973.90 170
14975.06 158
14976.21 201
14977.37 176
14978.53 186
14979.68 179
14980.84 164
14981.99 139
14983.15 171
14984.31 142
14985.46 147
14986.62 127
14987.78 144
14988.93 158
14990.09 168
14991.25 144
14992.40 143
14993.56 145
14994.72 143
14995.87 154
14997.03 148
14998.19 139
14999.34 132
15000.50 131
15001.66 115
15002.81 142
15003.97 152
15005.13 122
15006.29 113
15007.44 140
15008.60 129
15009.76 135
15010.91 145
15012.07 132
15013.23 148
15014.39 135
15015.54 114
15016.70 123
15017.86 149
15019.02 127
15020.17 129
15021.33 121
15022.49 108
15023.65 127
15024.81 108
15025.96 160
15027.12 117
15028.28 147
15029.44 149
15030.59 166
15031.75 161
15032.91 110
15034.07 136
15035.23 149
15036.39 141
15037.54 134
15038.70 106
15039.86 135
15041.02 128
15042.18 141
15043.34 151
15044.50 152
15045.65 120
15046.81 129
15047.97 119
15049.13 113
15050.29 156
15051.45 137
15052.61 115
15053.77 116
15054.92 140
15056.08 138
15057.24 144
15058.40 142
15059.56 122
15060.72 133
15061.88 143
15063.04 131
15064.20 143
15065.36 130
15066.52 143
15067.68 127
15068.84 123
15070.00 127
15071.16 136
15072.32 128
15073.47 121
15074.63 129
15075.79 125
15076.95 137
15078.11 133
15079.27 129
15080.43 140
15081.59 171
15082.75 140
15083.91 126
15085.07 135
15086.23 168
15087.39 140
15088.56 123
15089.72 147
15090.88 118
15092.04 150
15093.20 136
15094.36 122
15095.52 113
15096.68 131
15097.84 113
15099.00 131
15100.16 131
15101.32 127
15102.48 171
15103.64 130
15104.80 106
15105.97 128
15107.13 137
15108.29 141
15109.45 152
15110.61 135
15111.77 127
15112.93 120
15114.09 122
15115.25 135
15116.42 116
15117.58 129
15118.74 147
15119.90 130
15121.06 123
15122.22 125
15123.39 111
15124.55 121
15125.71 140
15126.87 143
15128.03 118
15129.19 140
15130.36 139
15131.52 111
15132.68 135
15133.84 127
15135.00 114
15136.17 140
15137.33 141
15138.49 154
15139.65 141
15140.82 127
15141.98 153
15143.14 153
15144.30 138
15145.46 111
15146.63 110
15147.79 132
15148.95 113
15150.12 114
15151.28 133
15152.44 136
15153.60 147
15154.77 130
15155.93 121
15157.09 126
15158.26 102
15159.42 123
15160.58 135
15161.74 137
15162.91 146
15164.07 104
15165.23 124
15166.40 139
15167.56 130
15168.72 160
15169.89 159
15171.05 130
15172.21 148
15173.38 134
15174.54 137
15175.71 149
15176.87 133
15178.03 166
15179.20 151
15180.36 139
15181.52 156
15182.69 158
15183.85 139
15185.02 147
15186.18 156
15187.34 167
15188.51 172
15189.67 151
15190.84 156
15192.00 152
15193.17 150
15194.33 161
15195.49 170
15196.66 143
15197.82 144
15198.99 167
15200.15 126
15201.32 137
15202.48 186
15203.65 168
15204.81 159
15205.98 171
15207.14 193
15208.31 183
15209.47 175
15210.64 188
15211.80 189
15212.97 146
15214.13 188
15215.30 189
15216.46 183
15217.63 162
15218.79 145
15219.96 182
15221.12 185
15222.29 184
15223.45 167
15224.62 203
15225.78 199
15226.95 176
15228.12 183
15229.28 212
15230.45 212
15231.61 228
15232.78 198
15233.95 187
15235.11 191
15236.28 203
15237.44 162
15238.61 189
15239.78 163
15240.94 206
15242.11 200
15243.27 177
15244.44 134
15245.61 153
15246.77 191
15247.94 181
15249.11 159
15250.27 127
15251.44 133
15252.61 134
15253.77 139
15254.94 120
15256.11 145
15257.27 159
15258.44 166
15259.61 143
15260.77 121
15261.94 124
15263.11 142
15264.27 167
15265.44 147
15266.61 119
15267.78 127
15268.94 175
15270.11 159
15271.28 136
15272.44 120
15273.61 163
15274.78 140
15275.95 120
15277.11 126
15278.28 104
15279.45 140
15280.62 157
15281.79 148
15282.95 148
15284.12 136
15285.29 130
15286.46 121
15287.62 126
15288.79 138
15289.96 160
15291.13 131
15292.30 156
15293.47 115
15294.63 119
15295.80 145
15296.97 158
15298.14 127
15299.31 121
15300.48 160
15301.64 153
15302.81 125
15303.98 130
15305.15 134
15306.32 126
15307.49 141
15308.66 119
15309.82 98
15310.99 135
15312.16 160
15313.33 144
15314.50 129
15315.67 141
15316.84 148
15318.01 163
15319.18 140
15320.35 115
15321.51 134
15322.68 140
15323.85 141
15325.02 139
15326.19 129
15327.36 99
15328.53 127
15329.70 148
15330.87 127
15332.04 124
15333.21 156
15334.38 136
15335.55 136
15336.72 116
15337.89 139
15339.06 136
15340.23 123
15341.40 135
15342.57 142
15343.74 167
15344.91 142
15346.08 149
15347.25 121
15348.42 140
15349.59 133
15350.76 121
15351.93 127
15353.10 136
15354.27 176
15355.44 162
15356.61 170
15357.78 161
15358.95 157
15360.13 134
15361.30 139
15362.47 123
15363.64 120
15364.81 140
15365.98 138
15367.15 138
15368.32 144
15369.49 150
15370.66 155
15371.84 161
15373.01 130
15374.18 129
15375.35 152
15376.52 148
15377.69 144
15378.86 144
15380.03 151
15381.21 133
15382.38 106
15383.55 145
15384.72 144
15385.89 131
15387.06 146
15388.24 133
15389.41 141
15390.58 162
15391.75 139
15392.92 139
15394.10 140
15395.27 141
15396.44 136
15397.61 127
15398.78 134
15399.96 125
15401.13 126
15402.30 114
15403.47 119
15404.65 135
15405.82 162
15406.99 134
15408.16 118
15409.34 128
15410.51 111
15411.68 119
15412.85 129
15414.03 115
15415.20 121
15416.37 127
15417.55 119
15418.72 109
15419.89 105
15421.06 122
15422.24 128
15423.41 143
15424.58 128
15425.76 127
15426.93 114
15428.10 101
15429.28 151
15430.45 145
15431.62 137
15432.80 143
15433.97 115
15435.15 102
15436.32 121
15437.49 116
15438.67 122
15439.84 140
15441.01 108
15442.19 129
15443.36 163
15444.54 149
15445.71 132
15446.88 114
15448.06 115
15449.23 108
15450.41 137
15451.58 126
15452.75 119
15453.93 120
15455.10 145
15456.28 122
15457.45 129
15458.63 122
15459.80 162
15460.98 134
15462.15 118
15463.32 109
15464.50 139
15465.67 138
15466.85 142
15468.02 132
15469.20 134
15470.37 122
15471.55 123
15472.72 132
15473.90 124
15475.07 125
15476.25 123
15477.42 124
15478.60 124
15479.77 138
15480.95 136
15482.13 101
15483.30 105
15484.48 122
15485.65 111
15486.83 101
15488.00 118
15489.18 121
15490.35 143
15491.53 140
15492.71 157
15493.88 124
15495.06 128
15496.23 113
15497.41 155
15498.59 147
15499.76 133
15500.94 122
15502.11 133
15503.29 157
15504.47 118
15505.64 116
15506.82 141
15508.00 142
15509.17 121
15510.35 128
15511.52 114
15512.70 160
15513.88 146
15515.05 136
15516.23 111
15517.41 121
15518.58 149
15519.76 139
15520.94 122
15522.12 148
15523.29 131
15524.47 153
15525.65 129
15526.82 133
15528.00 114
15529.18 125
15530.35 131
15531.53 130
15532.71 114
15533.89 125
15535.06 145
15536.24 138
15537.42 130
15538.60 117
15539.77 139
15540.95 113
15542.13 143
15543.31 123
15544.48 124
15545.66 133
15546.84 142
15548.02 137
15549.20 130
15550.37 129
15551.55 148
15552.73 151
15553.91 138
15555.09 151
15556.26 143
15557.44 143
15558.62 127
15559.80 147
15560.98 137
15562.16 152
15563.34 138
15564.51 142
15565.69 141
15566.87 132
15568.05 140
15569.23 110
15570.41 115
15571.59 143
15572.76 131
15573.94 166
15575.12 171
15576.30 183
15577.48 187
15578.66 138
15579.84 150
15581.02 161
15582.20 149
15583.38 144
15584.56 155
15585.73 162
15586.91 156
15588.09 166
15589.27 184
15590.45 187
15591.63 168
15592.81 163
15593.99 175
15595.17 178
15596.35 151
15597.53 154
15598.71 152
15599.89 162
15601.07 153
15602.25 154
15603.43 167
15604.61 141
15605.79 168
15606.97 156
15608.15 178
15609.33 162
15610.51 195
15611.69 175
15612.87 195
15614.05 171
15615.23 159
15616.41 171
15617.59 187
15618.77 191
15619.95 185
15621.14 200
15622.32 189
15623.50 198
15624.68 190
15625.86 206
15627.04 167
15628.22 187
15629.40 195
15630.58 211
15631.76 181
15632.94 188
15634.13 192
15635.31 239
15636.49 237
15637.67 205
15638.85 235
15640.03 231
15641.21 222
15642.39 227
15643.58 195
15644.76 219
15645.94 236
15647.12 210
15648.30 250
15649.48 240
15650.67 231
15651.85 239
15653.03 256
15654.21 220
15655.39 231
15656.58 235
15657.76 282
15658.94 247
15660.12 229
15661.30 229
15662.49 202
15663.67 235
15664.85 217
15666.03 213
15667.22 240
15668.40 245
15669.58 236
15670.76 243
15671.95 207
15673.13 211
15674.31 220
15675.49 245
15676.68 204
15677.86 213
15679.04 220
15680.23 196
15681.41 198
15682.59 187
15683.77 232
15684.96 216
15686.14 188
15687.32 204
15688.51 200
15689.69 231
15690.87 231
15692.06 240
15693.24 231
15694.42 214
15695.61 210
15696.79 225
15697.97 225
15699.16 223
15700.34 225
15701.53 272
15702.71 235
15703.89 239
15705.08 246
15706.26 275
15707.44 303
15708.63 252
15709.81 230
15711.00 251
15712.18 246
15713.36 281
15714.55 250
15715.73 248
15716.92 256
15718.10 245
15719.29 243
15720.47 255
15721.66 246
15722.84 233
15724.02 242
15725.21 260
15726.39 233
15727.58 260
15728.76 285
15729.95 281
15731.13 273
15732.32 247
15733.50 261
15734.69 276
15735.87 255
15737.06 259
15738.24 276
15739.43 272
15740.61 274
15741.80 312
15742.98 262
15744.17 273
15745.35 303
15746.54 293
15747.72 294
15748.91 278
15750.10 278
15751.28 282
15752.47 302
15753.65 316
15754.84 270
15756.02 289
15757.21 262
15758.40 279
15759.58 303
15760.77 261
15761.95 259
15763.14 248
15764.33 261
15765.51 255
15766.70 270
15767.88 253
15769.07 215
15770.26 241
15771.44 238
15772.63 248
15773.82 232
15775.00 239
15776.19 256
15777.38 204
15778.56 228
15779.75 250
15780.94 248
15782.12 241
15783.31 220
15784.50 229
15785.68 240
15786.87 265
15788.06 206
15789.24 203
15790.43 206
15791.62 201
15792.81 210
15793.99 195
15795.18 168
15796.37 179
15797.55 180
15798.74 194
15799.93 187
15801.12 196
15802.30 183
15803.49 157
15804.68 163
15805.87 150
15807.05 171
15808.24 186
15809.43 198
15810.62 169
15811.81 161
15812.99 161
15814.18 190
15815.37 191
15816.56 189
15817.75 173
15818.93 138
15820.12 170
15821.31 176
15822.50 166
15823.69 178
15824.88 192
15826.06 213
15827.25 188
15828.44 176
15829.63 175
15830.82 154
15832.01 163
15833.20 172
15834.38 190
15835.57 185
15836.76 171
15837.95 173
15839.14 185
15840.33 181
15841.52 199
15842.71 217
15843.90 183
15845.08 166
15846.27 171
15847.46 164
15848.65 169
15849.84 194
15851.03 202
15852.22 217
15853.41 209
15854.60 200
15855.79 170
15856.98 171
15858.17 174
15859.36 154
15860.55 153
15861.74 192
15862.93 192
15864.12 169
15865.31 161
15866.50 179
15867.69 176
15868.88 191
15870.07 164
15871.26 163
15872.45 192
15873.64 194
15874.83 164
15876.02 183
15877.21 183
15878.40 173
15879.59 170
15880.78 206
15881.97 158
15883.16 174
15884.35 199
15885.54 206
15886.73 217
15887.92 215
15889.11 213
15890.30 189
15891.50 175
15892.69 216
15893.88 208
15895.07 195
15896.26 231
15897.45 234
15898.64 234
15899.83 220
15901.02 224
15902.22 217
15903.41 207
15904.60 215
15905.79 204
15906.98 197
15908.17 217
15909.36 220
15910.56 200
15911.75 212
15912.94 217
15914.13 224
15915.32 231
15916.51 234
15917.71 243
15918.90 238
15920.09 260
15921.28 231
15922.47 233
15923.67 213
15924.86 212
15926.05 246
15927.24 247
15928.43 243
15929.63 241
15930.82 235
15932.01 233
15933.20 217
15934.40 193
15935.59 238
15936.78 192
15937.97 190
15939.17 189
15940.36 212
15941.55 230
15942.75 211
15943.94 193
15945.13 207
15946.32 160
15947.52 170
15948.71 171
15949.90 181
15951.10 182
15952.29 169
15953.48 194
15954.68 179
15955.87 182
15957.06 185
15958.26 150
15959.45 135
15960.64 158
15961.84 170
15963.03 179
15964.22 171
15965.42 149
15966.61 154
15967.80 139
15969.00 129
15970.19 167
15971.39 123
15972.58 159
15973.77 159
15974.97 141
15976.16 139
15977.36 168
15978.55 159
15979.74 145
15980.94 120
15982.13 147
15983.33 141
15984.52 143
15985.72 144
15986.91 124
15988.10 125
15989.30 142
15990.49 153
15991.69 133
15992.88 124
15994.08 137
15995.27 151
15996.47 130
15997.66 116
15998.86 140
16000.05 161
16001.25 129
16002.44 129
16003.64 145
16004.83 126
16006.03 129
16007.22 146
16008.42 95
16009.61 116
16010.81 106
16012.00 138
16013.20 138
16014.40 143
16015.59 140
16016.79 141
16017.98 152
16019.18 147
16020.37 113
16021.57 123
16022.76 130
16023.96 122
16025.16 136
16026.35 144
16027.55 141
16028.74 123
16029.94 111
16031.14 108
16032.33 128
16033.53 130
16034.73 118
16035.92 98
16037.12 92
16038.31 128
16039.51 134
16040.71 157
16041.90 132
16043.10 114
16044.30 109
16045.49 108
16046.69 110
16047.89 128
16049.08 132
16050.28 111
16051.48 155
16052.67 96
16053.87 123
16055.07 118
16056.27 111
16057.46 95
16058.66 113
16059.86 125
16061.05 110
16062.25 109
16063.45 115
16064.65 106
16065.84 122
16067.04 132
16068.24 132
16069.44 135
16070.63 129
16071.83 126
16073.03 117
16074.23 101
16075.42 86
16076.62 125
16077.82 139
16079.02 105
16080.22 130
16081.41 114
16082.61 139
16083.81 125
16085.01 109
16086.21 121
16087.40 116
16088.60 106
16089.80 114
16091.00 99
16092.20 118
16093.40 92
16094.59 124
16095.79 109
16096.99 111
16098.19 132
16099.39 152
16100.59 101
16101.79 103
16102.99 115
16104.18 102
16105.38 132
16106.58 115
16107.78 125
16108.98 99
16110.18 107
16111.38 99
16112.58 104
16113.78 125
16114.98 115
16116.17 119
16117.37 129
16118.57 136
16119.77 109
16120.97 112
16122.17 116
16123.37 112
16124.57 117
16125.77 123
16126.97 124
16128.17 105
16129.37 115
16130.57 114
16131.77 120
16132.97 124
16134.17 104
16135.37 109
16136.57 106
16137.77 98
16138.97 127
16140.17 124
16141.37 109
16142.57 115
16143.77 120
16144.97 119
16146.17 120
16147.37 111
16148.57 126
16149.77 126
16150.97 109
16152.17 100
16153.37 113
16154.58 113
16155.78 129
16156.98 147
16158.18 122
16159.38 124
16160.58 106
16161.78 100
16162.98 111
16164.18 127
16165.38 116
16166.59 133
16167.79 119
16168.99 141
16170.19 123
16171.39 116
16172.59 105
16173.79 110
16174.99 120
16176.20 114
16177.40 90
16178.60 104
16179.80 105
16181.00 108
16182.20 117
16183.41 126
16184.61 116
16185.81 128
16187.01 95
16188.21 116
16189.42 142
16190.62 137
16191.82 109
16193.02 117
16194.22 134
16195.43 135
16196.63 137
16197.83 122
16199.03 94
16200.24 140
16201.44 118
16202.64 119
16203.84 128
16205.05 131
16206.25 101
16207.45 121
16208.65 107
16209.86 101
16211.06 139
16212.26 109
16213.47 142
16214.67 131
16215.87 99
16217.07 125
16218.28 138
16219.48 133
16220.68 126
16221.89 137
16223.09 140
16224.29 128
16225.50 114
16226.70 101
16227.90 142
16229.11 128
16230.31 134
16231.51 137
16232.72 121
16233.92 147
16235.13 119
16236.33 123
16237.53 111
16238.74 123
16239.94 125
16241.15 128
16242.35 98
16243.55 118
16244.76 134
16245.96 132
16247.17 136
16248.37 115
16249.57 116
16250.78 130
16251.98 143
16253.19 142
16254.39 135
16255.60 119
16256.80 139
16258.01 127
16259.21 118
16260.41 148
16261.62 135
16262.82 146
16264.03 140
16265.23 157
16266.44 134
16267.64 159
16268.85 128
16270.05 136
16271.26 131
16272.46 110
16273.67 119
16274.87 129
16276.08 145
16277.28 130
16278.49 145
16279.70 121
16280.90 120
16282.11 130
16283.31 137
16284.52 140
16285.72 130
16286.93 140
16288.13 123
16289.34 141
16290.55 128
16291.75 162
16292.96 141
16294.16 137
16295.37 151
16296.58 157
16297.78 183
16298.99 139
16300.19 137
16301.40 162
16302.61 155
16303.81 155
16305.02 167
16306.22 141
16307.43 128
16308.64 146
16309.84 130
16311.05 131
16312.26 125
16313.46 118
16314.67 153
16315.88 142
16317.08 147
16318.29 162
16319.50 132
16320.70 136
16321.91 129
16323.12 150
16324.33 124
16325.53 153
16326.74 138
16327.95 144
16329.15 125
16330.36 114
16331.57 124
16332.78 139
16333.98 126
16335.19 141
16336.40 128
16337.61 136
16338.81 142
16340.02 127
16341.23 128
16342.44 122
16343.64 134
16344.85 119
16346.06 121
16347.27 111
16348.48 106
16349.68 126
16350.89 118
16352.10 105
16353.31 128
16354.52 112
16355.72 119
16356.93 90
16358.14 99
16359.35 119
16360.56 108
16361.77 120
16362.97 116
16364.18 92
16365.39 97
16366.60 109
16367.81 116
16369.02 108
16370.23 106
16371.43 125
16372.64 128
16373.85 113
16375.06 115
16376.27 103
16377.48 93
16378.69 111
16379.90 111
16381.11 126
16382.32 107
16383.52 103
16384.73 118
16385.94 107
16387.15 134
16388.36 102
16389.57 121
16390.78 112
16391.99 115
16393.20 109
16394.41 106
16395.62 132
16396.83 103
16398.04 115
16399.25 122
16400.46 85
16401.67 102
16402.88 111
16404.09 103
16405.30 119
16406.51 90
16407.72 95
16408.93 97
16410.14 101
16411.35 123
16412.56 102
16413.77 101
16414.98 106
16416.19 113
16417.40 129
16418.61 109
16419.82 98
16421.03 97
16422.24 117
16423.45 116
16424.67 111
16425.88 126
16427.09 112
16428.30 101
16429.51 112
16430.72 111
16431.93 122
16433.14 126
16434.35 109
16435.56 115
16436.78 77
16437.99 107
16439.20 105
16440.41 100
16441.62 137
16442.83 103
16444.04 129
16445.25 102
16446.47 106
16447.68 100
16448.89 117
16450.10 113
16451.31 107
16452.52 101
16453.74 107
16454.95 137
16456.16 106
16457.37 99
16458.58 95
16459.80 110
16461.01 118
16462.22 100
16463.43 106
16464.65 110
16465.86 91
16467.07 96
16468.28 106
16469.49 102
16470.71 102
16471.92 100
16473.13 90
16474.34 94
16475.56 109
16476.77 97
16477.98 97
16479.20 119
16480.41 124
16481.62 114
16482.83 87
16484.05 79
16485.26 85
16486.47 112
16487.69 114
16488.90 93
16490.11 98
16491.33 118
16492.54 90
16493.75 97
16494.97 96
16496.18 93
16497.39 101
16498.61 107
16499.82 98
16501.03 101
16502.25 89
16503.46 101
16504.67 91
16505.89 86
16507.10 87
16508.32 121
16509.53 109
16510.74 103
16511.96 95
16513.17 87
16514.39 114
16515.60 107
16516.81 108
16518.03 118
16519.24 96
16520.46 77
16521.67 99
16522.88 93
16524.10 85
16525.31 104
16526.53 96
16527.74 103
16528.96 73
16530.17 98
16531.39 107
16532.60 96
16533.82 113
16535.03 126
16536.25 98
16537.46 121
16538.68 117
16539.89 120
16541.11 113
16542.32 110
16543.54 95
16544.75 113
16545.97 95
16547.18 87
16548.40 124
16549.61 101
16550.83 93
16552.04 115
16553.26 119
16554.47 114
16555.69 114
16556.91 145
16558.12 104
16559.34 102
16560.55 149
16561.77 117
16562.98 104
16564.20 122
16565.42 121
16566.63 131
16567.85 128
16569.06 140
16570.28 159
16571.50 157
16572.71 154
16573.93 122
16575.15 124
16576.36 134
16577.58 124
16578.79 137
16580.01 149
16581.23 140
16582.44 127
16583.66 145
16584.88 131
16586.09 110
16587.31 116
16588.53 121
16589.74 143
16590.96 112
16592.18 119
16593.40 119
16594.61 119
16595.83 130
16597.05 102
16598.26 91
16599.48 133
16600.70 99
16601.92 116
16603.13 120
16604.35 130
16605.57 128
16606.78 132
16608.00 121
16609.22 112
16610.44 128
16611.66 134
16612.87 125
16614.09 102
16615.31 117
16616.53 123
16617.74 118
16618.96 114
16620.18 89
16621.40 85
16622.62 105
16623.83 107
16625.05 121
16626.27 83
16627.49 128
16628.71 96
16629.93 127
16631.14 119
16632.36 94
16633.58 108
16634.80 97
16636.02 105
16637.24 109
16638.45 101
16639.67 91
16640.89 96
16642.11 113
16643.33 103
16644.55 121
16645.77 115
16646.99 102
16648.21 87
16649.42 119
16650.64 102
16651.86 97
16653.08 125
16654.30 116
16655.52 127
16656.74 114
16657.96 110
16659.18 83
16660.40 88
16661.62 125
16662.84 80
16664.06 96
16665.28 115
16666.50 137
16667.72 127
16668.93 112
16670.15 102
16671.37 91
16672.59 110
16673.81 131
16675.03 109
16676.25 104
16677.47 126
16678.69 124
16679.91 101
16681.13 102
16682.36 94
16683.58 100
16684.80 101
16686.02 117
16687.24 113
16688.46 96
16689.68 94
16690.90 97
16692.12 99
16693.34 106
16694.56 96
16695.78 86
16697.00 99
16698.22 128
16699.44 130
16700.66 118
16701.89 92
16703.11 94
16704.33 88
16705.55 122
16706.77 105
16707.99 92
16709.21 113
16710.43 136
16711.65 105
16712.88 68
16714.10 82
16715.32 96
16716.54 110
16717.76 95
16718.98 97
16720.20 90
16721.43 96
16722.65 107
16723.87 82
16725.09 86
16726.31 68
16727.54 88
16728.76 85
16729.98 102
16731.20 69
16732.42 97
16733.65 95
16734.87 108
16736.09 73
16737.31 102
16738.53 90
16739.76 103
16740.98 115
16742.20 111
16743.42 92
16744.65 102
16745.87 80
16747.09 92
16748.31 77
16749.54 71
16750.76 106
16751.98 89
16753.21 88
16754.43 97
16755.65 93
16756.87 131
16758.10 115
16759.32 82
16760.54 96
16761.77 128
16762.99 84
16764.21 79
16765.44 96
16766.66 95
16767.88 95
16769.11 99
16770.33 129
16771.55 126
16772.78 97
16774.00 117
16775.22 82
16776.45 97
16777.67 88
16778.90 94
16780.12 85
16781.34 89
16782.57 111
16783.79 85
16785.02 89
16786.24 85
16787.46 105
16788.69 109
16789.91 109
16791.14 87
16792.36 85
16793.58 88
16794.81 115
16796.03 64
16797.26 85
16798.48 93
16799.71 111
16800.93 93
16802.16 90
16803.38 100
16804.61 99
16805.83 86
16807.06 112
16808.28 113
16809.50 112
16810.73 88
16811.95 102
16813.18 99
16814.40 97
16815.63 101
16816.86 101
16818.08 105
16819.31 100
16820.53 98
16821.76 86
16822.98 118
16824.21 112
16825.43 117
16826.66 108
16827.88 87
16829.11 95
16830.33 94
16831.56 111
16832.79 115
16834.01 128
16835.24 124
16836.46 100
16837.69 124
16838.92 107
16840.14 112
16841.37 130
16842.59 111
16843.82 110
16845.05 107
16846.27 98
16847.50 108
16848.73 113
16849.95 97
16851.18 121
16852.40 122
16853.63 113
16854.86 124
16856.08 134
16857.31 123
16858.54 132
16859.76 138
16860.99 132
16862.22 124
16863.44 130
16864.67 154
16865.90 143
16867.13 125
16868.35 150
16869.58 145
16870.81 150
16872.03 126
16873.26 142
16874.49 160
16875.72 156
16876.94 153
16878.17 165
16879.40 152
16880.63 146
16881.85 161
16883.08 142
16884.31 169
16885.54 136
16886.76 144
16887.99 160
16889.22 132
16890.45 121
16891.68 119
16892.90 119
16894.13 157
16895.36 165
16896.59 138
16897.82 124
16899.04 141
16900.27 129
16901.50 147
16902.73 131
16903.96 118
16905.18 115
16906.41 112
16907.64 126
16908.87 136
16910.10 125
16911.33 135
16912.56 147
16913.78 108
16915.01 104
16916.24 90
16917.47 88
16918.70 116
16919.93 127
16921.16 117
16922.39 112
16923.62 106
16924.85 105
16926.07 126
16927.30 95
16928.53 106
16929.76 101
16930.99 98
16932.22 81
16933.45 86
16934.68 102
16935.91 117
16937.14 110
16938.37 104
16939.60 95
16940.83 84
16942.06 103
16943.29 93
16944.52 85
16945.75 107
16946.98 114
16948.21 122
16949.44 113
16950.67 112
16951.90 118
16953.13 83
16954.36 125
16955.59 122
16956.82 117
16958.05 116
16959.28 93
16960.51 110
16961.74 106
16962.97 118
16964.20 106
16965.43 89
16966.66 99
16967.89 129
16969.12 150
16970.35 109
16971.58 104
16972.82 119
16974.05 110
16975.28 103
16976.51 110
16977.74 117
16978.97 111
16980.20 113
16981.43 115
16982.66 95
16983.90 106
16985.13 121
16986.36 123
16987.59 103
16988.82 109
16990.05 87
16991.28 106
16992.52 103
16993.75 100
16994.98 106
16996.21 108
16997.44 104
16998.67 100
16999.91 130
17001.14 103
17002.37 101
17003.60 106
17004.83 111
17006.07 88
17007.30 92
17008.53 109
17009.76 103
17010.99 90
17012.23 103
17013.46 114
17014.69 92
17015.92 93
17017.16 100
17018.39 87
17019.62 101
17020.85 116
17022.09 95
17023.32 111
17024.55 117
17025.78 105
17027.02 95
17028.25 101
17029.48 87
17030.72 107
17031.95 74
17033.18 106
17034.42 122
17035.65 81
17036.88 91
17038.11 112
17039.35 95
17040.58 94
17041.81 90
17043.05 110
17044.28 94
17045.52 86
17046.75 104
17047.98 77
17049.22 94
17050.45 103
17051.68 78
17052.92 86
17054.15 96
17055.38 97
17056.62 92
17057.85 91
17059.09 95
17060.32 126
17061.55 94
17062.79 89
17064.02 101
17065.26 84
17066.49 95
17067.73 94
17068.96 91
17070.19 93
17071.43 73
17072.66 84
17073.90 75
17075.13 86
17076.37 92
17077.60 75
17078.84 105
17080.07 95
17081.31 90
17082.54 80
17083.78 115
17085.01 97
17086.25 64
17087.48 94
17088.72 102
17089.95 94
17091.19 74
17092.42 77
17093.66 87
17094.89 84
17096.13 96
17097.36 75
17098.60 96
17099.83 88
17101.07 86
17102.30 90
17103.54 68
17104.78 99
17106.01 91
17107.25 102
17108.48 113
17109.72 89
17110.95 92
17112.19 104
17113.43 109
17114.66 81
17115.90 95
17117.13 101
17118.37 86
17119.61 92
17120.84 109
17122.08 82
17123.32 121
17124.55 83
17125.79 105
17127.02 71
17128.26 86
17129.50 63
17130.73 73
17131.97 88
17133.21 94
17134.44 80
17135.68 90
17136.92 109
17138.15 92
17139.39 81
17140.63 84
17141.87 70
17143.10 72
17144.34 94
17145.58 92
17146.81 103
17148.05 83
17149.29 81
17150.53 101
17151.76 79
17153.00 98
17154.24 97
17155.48 77
17156.71 82
17157.95 71
17159.19 80
17160.43 70
17161.66 105
17162.90 94
17164.14 77
17165.38 107
17166.62 80
17167.85 78
17169.09 82
17170.33 90
17171.57 110
17172.81 121
17174.04 105
17175.28 94
17176.52 71
17177.76 96
17179.00 83
17180.23 95
17181.47 95
17182.71 72
17183.95 70
17185.19 91
17186.43 102
17187.67 84
17188.90 86
17190.14 94
17191.38 105
17192.62 97
17193.86 87
17195.10 84
17196.34 74
17197.58 94
17198.82 71
17200.05 87
17201.29 86
17202.53 85
17203.77 80
17205.01 81
17206.25 107
17207.49 87
17208.73 95
17209.97 100
17211.21 80
17212.45 79
17213.69 89
17214.93 85
17216.17 83
17217.41 76
17218.65 96
17219.89 76
17221.13 67
17222.37 69
17223.61 84
17224.85 90
17226.09 88
17227.33 86
17228.57 88
17229.81 92
17231.05 72
17232.29 99
17233.53 73
17234.77 77
17236.01 85
17237.25 100
17238.49 81
17239.73 90
17240.97 84
17242.21 97
17243.45 85
17244.69 83
17245.93 90
17247.17 92
17248.41 87
17249.66 76
17250.90 97
17252.14 87
17253.38 78
17254.62 99
17255.86 85
17257.10 85
17258.34 103
17259.58 92
17260.83 77
17262.07 64
17263.31 74
17264.55 84
17265.79 91
17267.03 86
17268.27 89
17269.52 71
17270.76 79
17272.00 76
17273.24 81
17274.48 85
17275.72 84
17276.97 93
17278.21 83
17279.45 94
17280.69 90
17281.93 81
17283.18 88
17284.42 81
17285.66 74
17286.90 76
17288.15 94
17289.39 92
17290.63 86
17291.87 84
17293.11 71
17294.36 73
17295.60 75
17296.84 80
17298.08 89
17299.33 103
17300.57 65
17301.81 75
17303.06 79
17304.30 85
17305.54 107
17306.78 75
17308.03 95
17309.27 81
17310.51 81
17311.76 75
17313.00 70
17314.24 93
17315.49 80
17316.73 83
17317.97 89
17319.22 83
17320.46 97
17321.70 68
17322.95 100
17324.19 97
17325.43 81
17326.68 84
17327.92 67
17329.17 90
17330.41 72
17331.65 81
17332.90 86
17334.14 81
17335.38 93
17336.63 97
17337.87 83
17339.12 71
17340.36 67
17341.61 80
17342.85 74
17344.09 98
17345.34 89
17346.58 97
17347.83 100
17349.07 86
17350.32 102
17351.56 87
17352.80 100
17354.05 71
17355.29 87
17356.54 72
17357.78 80
17359.03 95
17360.27 91
17361.52 80
17362.76 77
17364.01 87
17365.25 91
17366.50 75
17367.74 98
17368.99 82
17370.23 63
17371.48 74
17372.72 82
17373.97 95
17375.22 87
17376.46 77
17377.71 84
17378.95 78
17380.20 86
17381.44 87
17382.69 91
17383.93 88
17385.18 76
17386.43 100
17387.67 61
17388.92 90
17390.16 76
17391.41 93
17392.66 105
17393.90 68
17395.15 56
17396.39 67
17397.64 81
17398.89 96
17400.13 84
17401.38 90
17402.63 97
17403.87 109
17405.12 98
17406.37 81
17407.61 73
17408.86 100
17410.11 90
17411.35 101
17412.60 62
17413.85 93
17415.09 93
17416.34 88
17417.59 74
17418.83 66
17420.08 87
17421.33 102
17422.57 82
17423.82 76
17425.07 69
17426.32 88
17427.56 92
17428.81 80
17430.06 86
17431.31 97
17432.55 108
17433.80 76
17435.05 87
17436.30 90
17437.54 84
17438.79 102
17440.04 110
17441.29 86
17442.53 80
17443.78 86
17445.03 94
17446.28 78
17447.53 77
17448.77 94
17450.02 96
17451.27 78
17452.52 77
17453.77 101
17455.01 105
17456.26 90
17457.51 94
17458.76 75
17460.01 88
17461.26 107
17462.51 89
17463.75 114
17465.00 98
17466.25 101
17467.50 104
17468.75 83
17470.00 97
17471.25 79
17472.50 82
17473.74 95
17474.99 107
17476.24 101
17477.49 105
17478.74 103
17479.99 91
17481.24 100
17482.49 129
17483.74 98
17484.99 97
17486.24 108
17487.49 112
17488.74 106
17489.98 116
17491.23 98
17492.48 143
17493.73 98
17494.98 105
17496.23 105
17497.48 125
17498.73 138
17499.98 107
17501.23 103
17502.48 114
17503.73 90
17504.98 109
17506.23 99
17507.48 97
17508.73 131
17509.98 122
17511.23 117
17512.48 102
17513.73 103
17514.98 98
17516.24 122
17517.49 135
17518.74 104
17519.99 117
17521.24 101
17522.49 115
17523.74 115
17524.99 137
17526.24 134
17527.49 136
17528.74 123
17529.99 102
17531.24 133
17532.50 141
17533.75 150
17535.00 124
17536.25 135
17537.50 111
17538.75 111
17540.00 114
17541.25 123
17542.51 116
17543.76 149
17545.01 153
17546.26 146
17547.51 129
17548.76 120
17550.01 144
17551.27 166
17552.52 132
17553.77 115
17555.02 129
17556.27 128
17557.53 157
17558.78 125
17560.03 127
17561.28 146
17562.53 142
17563.79 110
17565.04 109
17566.29 111
17567.54 123
17568.80 144
17570.05 120
17571.30 130
17572.55 140
17573.81 118
17575.06 108
17576.31 131
17577.56 120
17578.82 125
17580.07 136
17581.32 137
17582.57 118
17583.83 123
17585.08 121
17586.33 114
17587.59 138
17588.84 138
17590.09 136
17591.35 146
17592.60 135
17593.85 118
17595.11 126
17596.36 129
17597.61 118
17598.87 105
17600.12 107
17601.37 126
17602.63 125
17603.88 130
17605.13 133
17606.39 124
17607.64 142
17608.89 124
17610.15 102
17611.40 115
17612.66 92
17613.91 115
17615.16 102
17616.42 109
17617.67 126
17618.93 119
17620.18 106
17621.43 108
17622.69 105
17623.94 106
17625.20 110
17626.45 105
17627.71 91
17628.96 104
17630.22 126
17631.47 107
17632.72 133
17633.98 125
17635.23 112
17636.49 94
17637.74 104
17639.00 89
17640.25 116
17641.51 110
17642.76 114
17644.02 114
17645.27 96
17646.53 104
17647.78 104
17649.04 98
17650.29 90
17651.55 93
17652.80 87
17654.06 94
17655.32 100
17656.57 82
17657.83 88
17659.08 95
17660.34 100
17661.59 78
17662.85 89
17664.11 90
17665.36 118
17666.62 98
17667.87 101
17669.13 84
17670.38 114
17671.64 95
17672.90 88
17674.15 93
17675.41 106
17676.67 98
17677.92 99
17679.18 98
17680.43 105
17681.69 101
17682.95 106
17684.20 97
17685.46 85
17686.72 99
17687.97 95
17689.23 99
17690.49 98
17691.74 96
17693.00 79
17694.26 78
17695.51 91
17696.77 77
17698.03 83
17699.28 83
17700.54 88
17701.80 79
17703.06 78
17704.31 72
17705.57 96
17706.83 93
17708.08 87
17709.34 101
17710.60 72
17711.86 71
17713.11 86
17714.37 75
17715.63 76
17716.89 88
17718.14 117
17719.40 90
17720.66 77
17721.92 62
17723.18 78
17724.43 104
17725.69 74
17726.95 79
17728.21 70
17729.47 78
17730.72 82
17731.98 70
17733.24 84
17734.50 91
17735.76 68
17737.02 91
17738.27 99
17739.53 91
17740.79 64
17742.05 93
17743.31 95
17744.57 97
17745.83 85
17747.08 84
17748.34 85
17749.60 70
17750.86 92
17752.12 97
17753.38 81
17754.64 62
17755.90 75
17757.16 91
17758.41 78
17759.67 83
17760.93 84
17762.19 74
17763.45 98
17764.71 81
17765.97 81
17767.23 100
17768.49 70
17769.75 73
17771.01 83
17772.27 70
17773.53 60
17774.79 105
17776.05 82
17777.31 83
17778.57 88
17779.83 94
17781.09 90
17782.35 89
17783.61 79
17784.87 82
17786.13 100
17787.39 69
17788.65 74
17789.91 105
17791.17 66
17792.43 76
17793.69 74
17794.95 87
17796.21 72
17797.47 78
17798.73 98
17799.99 82
17801.25 97
17802.51 81
17803.77 83
17805.03 75
17806.29 80
17807.55 79
17808.82 65
17810.08 77
17811.34 89
17812.60 80
17813.86 78
17815.12 89
17816.38 87
17817.64 76
17818.90 76
17820.17 78
17821.43 78
17822.69 83
17823.95 87
17825.21 75
17826.47 65
17827.73 83
17829.00 94
17830.26 83
17831.52 66
17832.78 62
17834.04 85
17835.31 73
17836.57 86
17837.83 84
17839.09 66
17840.35 81
17841.61 79
17842.88 74
17844.14 81
17845.40 84
17846.66 65
17847.93 85
17849.19 77
17850.45 75
17851.71 74
17852.98 72
17854.24 72
17855.50 51
17856.76 87
17858.03 96
17859.29 79
17860.55 73
17861.81 71
17863.08 78
17864.34 64
17865.60 75
17866.87 65
17868.13 69
17869.39 84
17870.65 78
17871.92 70
17873.18 73
17874.44 71
17875.71 77
17876.97 76
17878.23 78
17879.50 67
17880.76 68
17882.02 66
17883.29 56
17884.55 70
17885.82 88
17887.08 61
17888.34 63
17889.61 75
17890.87 81
17892.13 75
17893.40 67
17894.66 75
17895.93 73
17897.19 74
17898.45 82
17899.72 67
17900.98 59
17902.25 71
17903.51 91
17904.78 80
17906.04 69
17907.30 60
17908.57 79
17909.83 89
17911.10 78
17912.36 61
17913.63 76
17914.89 60
17916.16 77
17917.42 86
17918.69 70
17919.95 68
17921.22 64
17922.48 81
17923.75 89
17925.01 83
17926.28 80
17927.54 77
17928.81 77
17930.07 94
17931.34 73
17932.60 71
17933.87 70
17935.13 76
17936.40 82
17937.66 63
17938.93 78
17940.19 62
17941.46 80
17942.73 62
17943.99 70
17945.26 66
17946.52 71
17947.79 72
17949.05 69
17950.32 82
17951.59 95
17952.85 102
17954.12 106
17955.38 72
17956.65 66
17957.92 76
17959.18 73
17960.45 73
17961.72 79
17962.98 56
17964.25 69
17965.52 95
17966.78 84
17968.05 103
17969.31 80
17970.58 73
17971.85 59
17973.11 82
17974.38 60
17975.65 67
17976.92 73
17978.18 101
17979.45 87
17980.72 60
17981.98 68
17983.25 65
17984.52 61
17985.78 87
17987.05 78
17988.32 77
17989.59 84
17990.85 66
17992.12 79
17993.39 70
17994.66 75
17995.92 65
17997.19 59
17998.46 84
17999.73 90
18000.99 63
18002.26 59
18003.53 73
18004.80 65
18006.07 73
18007.33 79
18008.60 67
18009.87 73
18011.14 78
18012.41 110
18013.67 61
18014.94 76
18016.21 77
18017.48 86
18018.75 82
18020.02 87
18021.28 73
18022.55 78
18023.82 73
18025.09 86
18026.36 74
18027.63 69
18028.90 71
18030.16 70
18031.43 72
18032.70 70
18033.97 81
18035.24 77
18036.51 89
18037.78 68
18039.05 77
18040.32 60
18041.58 80
18042.85 79
18044.12 63
18045.39 62
18046.66 69
18047.93 78
18049.20 63
18050.47 70
18051.74 48
18053.01 71
18054.28 72
18055.55 86
18056.82 84
18058.09 64
18059.36 87
18060.63 82
18061.90 63
18063.17 61
18064.44 78
18065.71 70
18066.98 76
18068.25 87
18069.52 48
18070.79 71
18072.06 73
18073.33 68
18074.60 74
18075.87 55
18077.14 74
18078.41 91
18079.68 71
18080.95 79
18082.22 55
18083.49 77
18084.76 77
18086.03 90
18087.30 94
18088.57 64
18089.85 81
18091.12 85
18092.39 106
18093.66 78
18094.93 60
18096.20 74
18097.47 88
18098.74 82
18100.01 79
18101.29 87
18102.56 58
18103.83 72
18105.10 64
18106.37 80
18107.64 74
18108.91 75
18110.19 88
18111.46 73
18112.73 76
18114.00 101
18115.27 89
18116.54 104
18117.82 67
18119.09 89
18120.36 78
18121.63 63
18122.90 75
18124.18 85
18125.45 103
18126.72 78
18127.99 69
18129.26 91
18130.54 73
18131.81 78
18133.08 90
18134.35 65
18135.63 68
18136.90 73
18138.17 80
18139.44 96
18140.72 68
18141.99 72
18143.26 74
18144.53 85
18145.81 69
18147.08 73
18148.35 100
18149.63 62
18150.90 78
18152.17 80
18153.45 81
18154.72 73
18155.99 72
18157.26 87
18158.54 75
18159.81 94
18161.08 74
18162.36 81
18163.63 69
18164.91 74
18166.18 81
18167.45 81
18168.73 84
18170.00 81
18171.27 76
18172.55 73
18173.82 54
18175.09 63
18176.37 82
18177.64 89
18178.92 71
18180.19 97
18181.46 90
18182.74 86
18184.01 73
18185.29 76
18186.56 59
18187.84 92
18189.11 86
18190.38 76
18191.66 75
18192.93 92
18194.21 73
18195.48 78
18196.76 82
18198.03 77
18199.31 60
18200.58 58
18201.86 70
18203.13 74
18204.41 64
18205.68 68
18206.96 79
18208.23 74
18209.51 58
18210.78 82
18212.06 77
18213.33 63
18214.61 79
18215.88 67
18217.16 64
18218.43 63
18219.71 72
18220.98 69
18222.26 68
18223.53 54
18224.81 73
18226.09 66
18227.36 60
18228.64 66
18229.91 82
18231.19 73
18232.46 69
18233.74 59
18235.02 80
18236.29 75
18237.57 72
18238.84 60
18240.12 66
18241.40 69
18242.67 86
18243.95 89
18245.23 91
18246.50 47
18247.78 58
18249.05 60
18250.33 61
18251.61 68
18252.88 85
18254.16 91
18255.44 80
18256.71 55
18257.99 65
18259.27 56
18260.54 87
18261.82 70
18263.10 91
18264.38 78
18265.65 63
18266.93 75
18268.21 70
18269.48 64
18270.76 79
18272.04 80
18273.32 87
18274.59 73
18275.87 79
18277.15 73
18278.43 60
18279.70 75
18280.98 69
18282.26 59
18283.54 84
18284.81 77
18286.09 71
18287.37 83
18288.65 56
18289.92 80
18291.20 68
18292.48 76
18293.76 77
18295.04 79
18296.31 64
18297.59 60
18298.87 72
18300.15 80
18301.43 76
18302.71 59
18303.98 60
18305.26 81
18306.54 74
18307.82 65
18309.10 76
18310.38 76
18311.66 78
18312.93 54
18314.21 67
18315.49 80
18316.77 85
18318.05 74
18319.33 72
18320.61 82
18321.89 65
18323.17 67
18324.44 89
18325.72 68
18327.00 60
18328.28 57
18329.56 70
18330.84 87
18332.12 59
18333.40 90
18334.68 84
18335.96 64
18337.24 64
18338.52 79
18339.80 71
18341.08 89
18342.36 85
18343.64 65
18344.92 66
18346.20 67
18347.48 60
18348.76 53
18350.04 67
18351.32 57
18352.60 76
18353.88 96
18355.16 71
18356.44 64
18357.72 79
18359.00 66
18360.28 62
18361.56 79
18362.84 60
18364.12 69
18365.40 69
18366.68 74
18367.96 60
18369.24 70
18370.52 65
18371.80 76
18373.08 88
18374.36 91
18375.64 79
18376.93 75
18378.21 60
18379.49 71
18380.77 70
18382.05 87
18383.33 75
18384.61 71
18385.89 86
18387.17 68
18388.46 78
18389.74 74
18391.02 69
18392.30 72
18393.58 64
18394.86 63
18396.15 59
18397.43 69
18398.71 77
18399.99 76
18401.27 67
18402.55 87
18403.84 79
18405.12 70
18406.40 50
18407.68 72
18408.96 60
18410.25 48
18411.53 80
18412.81 70
18414.09 60
18415.37 64
18416.66 64
18417.94 89
18419.22 62
18420.50 75
18421.79 88
18423.07 92
18424.35 76
18425.63 57
18426.92 64
18428.20 51
18429.48 74
18430.77 90
18432.05 69
18433.33 75
18434.61 73
18435.90 78
18437.18 82
18438.46 77
18439.75 79
18441.03 97
18442.31 71
18443.60 57
18444.88 54
18446.16 78
18447.45 68
18448.73 68
18450.01 65
18451.30 76
18452.58 52
18453.86 69
18455.15 73
18456.43 88
18457.71 85
18459.00 69
18460.28 73
18461.57 92
18462.85 67
18464.13 74
18465.42 60
18466.70 82
18467.99 77
18469.27 67
18470.55 64
18471.84 64
18473.12 67
18474.41 66
18475.69 86
18476.98 70
18478.26 75
18479.55 68
18480.83 90
18482.11 82
18483.40 69
18484.68 59
18485.97 61
18487.25 74
18488.54 79
18489.82 62
18491.11 46
18492.39 90
18493.68 72
18494.96 80
18496.25 92
18497.53 81
18498.82 68
18500.10 80
18501.39 78
18502.67 66
18503.96 61
18505.24 72
18506.53 59
18507.82 58
18509.10 58
18510.39 66
18511.67 61
18512.96 75
18514.24 83
18515.53 73
18516.82 66
18518.10 69
18519.39 66
18520.67 62
18521.96 63
18523.25 80
18524.53 75
18525.82 81
18527.10 72
18528.39 76
18529.68 79
18530.96 62
18532.25 53
18533.54 60
18534.82 69
18536.11 68
18537.39 62
18538.68 91
18539.97 63
18541.25 66
18542.54 75
18543.83 61
18545.11 74
18546.40 82
18547.69 84
18548.98 81
18550.26 69
18551.55 64
18552.84 81
18554.12 79
18555.41 71
18556.70 96
18557.99 65
18559.27 82
18560.56 78
18561.85 59
18563.13 88
18564.42 93
18565.71 82
18567.00 68
18568.28 83
18569.57 66
18570.86 75
18572.15 74
18573.44 75
18574.72 65
18576.01 72
18577.30 63
18578.59 74
18579.88 90
18581.16 85
18582.45 93
18583.74 98
18585.03 88
18586.32 74
18587.60 70
18588.89 65
18590.18 65
18591.47 79
18592.76 106
18594.05 101
18595.33 83
18596.62 100
18597.91 99
18599.20 88
18600.49 81
18601.78 76
18603.07 83
18604.36 78
18605.64 78
18606.93 75
18608.22 94
18609.51 86
18610.80 75
18612.09 122
18613.38 87
18614.67 70
18615.96 65
18617.25 92
18618.54 83
18619.83 79
18621.12 69
18622.40 90
18623.69 94
18624.98 101
18626.27 82
18627.56 68
18628.85 74
18630.14 66
18631.43 72
18632.72 77
18634.01 66
18635.30 85
18636.59 109
18637.88 84
18639.17 59
18640.46 61
18641.75 68
18643.04 77
18644.33 55
18645.62 60
18646.91 71
18648.20 83
18649.49 87
18650.78 67
18652.08 59
18653.37 66
18654.66 101
18655.95 78
18657.24 75
18658.53 72
18659.82 87
18661.11 85
18662.40 73
18663.69 77
18664.98 79
18666.27 70
18667.56 61
18668.86 65
18670.15 78
18671.44 81
18672.73 82
18674.02 70
18675.31 70
18676.60 60
18677.90 81
18679.19 101
18680.48 69
18681.77 61
18683.06 57
18684.35 88
18685.64 78
18686.94 46
18688.23 64
18689.52 69
18690.81 73
18692.10 54
18693.40 63
18694.69 66
18695.98 76
18697.27 64
18698.56 62
18699.86 53
18701.15 66
18702.44 80
18703.73 74
18705.03 71
18706.32 77
18707.61 78
18708.90 80
18710.19 78
18711.49 65
18712.78 56
18714.07 73
18715.37 73
18716.66 72
18717.95 78
18719.24 61
18720.54 60
18721.83 70
18723.12 61
18724.42 78
18725.71 70
18727.00 90
18728.30 69
18729.59 76
18730.88 45
18732.17 76
18733.47 67
18734.76 102
18736.05 93
18737.35 77
18738.64 57
18739.94 44
18741.23 51
18742.52 59
18743.82 67
18745.11 62
18746.40 53
18747.70 63
18748.99 57
18750.29 55
18751.58 57
18752.87 67
18754.17 66
18755.46 62
18756.76 62
18758.05 45
18759.34 54
18760.64 79
18761.93 62
18763.23 57
18764.52 67
18765.82 68
18767.11 62
18768.41 76
18769.70 70
18770.99 62
18772.29 47
18773.58 63
18774.88 68
18776.17 54
18777.47 71
18778.76 73
18780.06 53
18781.35 63
18782.65 62
18783.94 69
18785.24 60
18786.53 47
18787.83 72
18789.12 79
18790.42 76
18791.71 49
18793.01 67
18794.31 70
18795.60 70
18796.90 54
18798.19 61
18799.49 75
18800.78 68
18802.08 86
18803.37 87
18804.67 60
18805.97 53
18807.26 60
18808.56 78
18809.85 66
18811.15 60
18812.45 49
18813.74 63
18815.04 70
18816.34 78
18817.63 82
18818.93 69
18820.22 70
18821.52 74
18822.82 70
18824.11 69
18825.41 60
18826.71 58
18828.00 49
18829.30 59
18830.60 61
18831.89 60
18833.19 45
18834.49 54
18835.78 65
18837.08 58
18838.38 51
18839.67 56
18840.97 64
18842.27 57
18843.57 68
18844.86 76
18846.16 63
18847.46 60
18848.75 65
18850.05 48
18851.35 77
18852.65 67
18853.94 61
18855.24 59
18856.54 78
18857.84 53
18859.13 72
18860.43 70
18861.73 70
18863.03 76
18864.33 63
18865.62 50
18866.92 46
18868.22 63
18869.52 60
18870.82 76
18872.11 53
18873.41 56
18874.71 50
18876.01 77
18877.31 71
18878.61 59
18879.90 62
18881.20 66
18882.50 64
18883.80 67
18885.10 57
18886.40 56
18887.70 62
18888.99 58
18890.29 73
18891.59 61
18892.89 64
18894.19 57
18895.49 59
18896.79 54
18898.09 68
18899.39 85
18900.68 81
18901.98 94
18903.28 59
18904.58 56
18905.88 78
18907.18 66
18908.48 60
18909.78 68
18911.08 58
18912.38 70
18913.68 75
18914.98 72
18916.28 58
18917.58 67
18918.88 66
18920.18 58
18921.48 61
18922.78 95
18924.08 60
18925.38 68
18926.68 74
18927.98 63
18929.28 77
18930.58 55
18931.88 60
18933.18 54
18934.48 61
18935.78 63
18937.08 63
18938.38 71
18939.68 66
18940.98 63
18942.28 64
18943.58 52
18944.88 55
18946.18 62
18947.48 67
18948.78 49
18950.08 48
18951.39 49
18952.69 59
18953.99 57
18955.29 46
18956.59 38
18957.89 67
18959.19 39
18960.49 51
18961.79 57
18963.09 55
18964.40 54
18965.70 48
18967.00 49
18968.30 62
18969.60 60
18970.90 55
18972.21 55
18973.51 56
18974.81 55
18976.11 76
18977.41 84
18978.71 61
18980.02 65
18981.32 57
18982.62 71
18983.92 59
18985.22 60
18986.53 93
18987.83 85
18989.13 59
18990.43 46
18991.73 62
18993.04 64
18994.34 60
18995.64 64
18996.94 51
18998.25 63
18999.55 67
19000.85 57
19002.15 59
19003.46 62
19004.76 74
19006.06 58
19007.36 58
19008.67 75
19009.97 75
19011.27 66
19012.58 65
19013.88 65
19015.18 55
19016.49 53
19017.79 70
19019.09 49
19020.40 60
19021.70 84
19023.00 87
19024.31 67
19025.61 66
19026.91 76
19028.22 63
19029.52 51
19030.82 78
19032.13 88
19033.43 65
19034.73 60
19036.04 73
19037.34 61
19038.65 75
19039.95 67
19041.25 59
19042.56 60
19043.86 66
19045.17 57
19046.47 70
19047.77 71
19049.08 55
19050.38 66
19051.69 61
19052.99 71
19054.30 62
19055.60 61
19056.90 68
19058.21 56
19059.51 51
19060.82 57
19062.12 53
19063.43 49
19064.73 61
19066.04 60
19067.34 75
19068.65 58
19069.95 61
19071.26 50
19072.56 44
19073.87 70
19075.17 57
19076.48 50
19077.78 68
19079.09 72
19080.39 62
19081.70 54
19083.00 63
19084.31 60
19085.61 58
19086.92 63
19088.23 67
19089.53 57
19090.84 73
19092.14 59
19093.45 62
19094.75 64
19096.06 71
19097.37 77
19098.67 66
19099.98 55
19101.28 70
19102.59 68
19103.90 52
19105.20 52
19106.51 69
19107.81 66
19109.12 59
19110.43 66
19111.73 62
19113.04 56
19114.35 53
19115.65 48
19116.96 73
19118.27 55
19119.57 52
19120.88 53
19122.19 64
19123.49 58
19124.80 62
19126.11 96
19127.41 86
19128.72 70
19130.03 61
19131.33 67
19132.64 67
19133.95 63
19135.26 53
19136.56 56
19137.87 69
19139.18 79
19140.49 87
19141.79 89
19143.10 87
19144.41 65
19145.71 65
19147.02 79
19148.33 64
19149.64 78
19150.95 89
19152.25 75
19153.56 72
19154.87 46
19156.18 64
19157.48 74
19158.79 70
19160.10 62
19161.41 66
19162.72 78
19164.03 81
19165.33 65
19166.64 58
19167.95 56
19169.26 60
19170.57 69
19171.88 80
19173.18 67
19174.49 67
19175.80 86
19177.11 67
19178.42 72
19179.73 65
19181.04 73
19182.34 75
19183.65 51
19184.96 55
19186.27 37
19187.58 54
19188.89 63
19190.20 77
19191.51 48
19192.82 70
19194.13 71
19195.43 72
19196.74 48
19198.05 46
19199.36 61
19200.67 69
19201.98 60
19203.29 48
19204.60 63
19205.91 68
19207.22 57
19208.53 42
19209.84 67
19211.15 83
19212.46 82
19213.77 52
19215.08 70
19216.39 52
19217.70 50
19219.01 54
19220.32 70
19221.63 54
19222.94 63
19224.25 79
19225.56 61
19226.87 71
19228.18 56
19229.49 48
19230.80 62
19232.11 61
19233.42 52
19234.73 71
19236.04 58
19237.35 67
19238.67 81
19239.98 60
19241.29 41
19242.60 55
19243.91 53
19245.22 73
19246.53 67
19247.84 42
19249.15 73
19250.46 64
19251.77 43
19253.09 56
19254.40 65
19255.71 47
19257.02 57
19258.33 68
19259.64 68
19260.95 48
19262.27 67
19263.58 60
19264.89 66
19266.20 67
19267.51 53
19268.82 54
19270.14 55
19271.45 54
19272.76 58
19274.07 56
19275.38 51
19276.70 68
19278.01 71
19279.32 52
19280.63 52
19281.94 77
19283.26 60
19284.57 61
19285.88 54
19287.19 60
19288.51 43
19289.82 68
19291.13 53
19292.44 80
19293.76 65
19295.07 47
19296.38 62
19297.69 50
19299.01 73
19300.32 61
19301.63 79
19302.95 59
19304.26 61
19305.57 55
19306.88 67
19308.20 69
19309.51 66
19310.82 60
19312.14 54
19313.45 58
19314.76 70
19316.08 57
19317.39 48
19318.70 55
19320.02 48
19321.33 59
19322.64 77
19323.96 75
19325.27 68
19326.59 54
19327.90 68
19329.21 57
19330.53 61
19331.84 58
19333.15 49
19334.47 53
19335.78 63
19337.10 57
19338.41 58
19339.73 54
19341.04 55
19342.35 70
19343.67 69
19344.98 61
19346.30 49
19347.61 55
19348.93 38
19350.24 53
19351.55 50
19352.87 37
19354.18 51
19355.50 70
19356.81 44
19358.13 54
19359.44 62
19360.76 70
19362.07 54
19363.39 59
19364.70 73
19366.02 63
19367.33 59
19368.65 60
19369.96 60
19371.28 53
19372.59 68
19373.91 41
19375.22 63
19376.54 70
19377.86 94
19379.17 84
19380.49 46
19381.80 81
19383.12 58
19384.43 47
19385.75 49
19387.07 52
19388.38 64
19389.70 54
19391.01 39
19392.33 49
19393.65 54
19394.96 74
19396.28 71
19397.59 58
19398.91 55
19400.23 66
19401.54 52
19402.86 65
19404.17 65
19405.49 49
19406.81 50
19408.12 52
19409.44 66
19410.76 43
19412.07 58
19413.39 58
19414.71 56
19416.02 50
19417.34 60
19418.66 78
19419.97 59
19421.29 56
19422.61 66
19423.93 53
19425.24 62
19426.56 70
19427.88 60
19429.19 52
19430.51 57
19431.83 63
19433.15 71
19434.46 53
19435.78 62
19437.10 69
19438.42 70
19439.73 62
19441.05 57
19442.37 77
19443.69 64
19445.00 62
19446.32 49
19447.64 52
19448.96 58
19450.28 59
19451.59 46
19452.91 72
19454.23 49
19455.55 52
19456.87 71
19458.18 53
19459.50 60
19460.82 66
19462.14 65
19463.46 56
19464.78 52
19466.09 51
19467.41 62
19468.73 58
19470.05 56
19471.37 48
19472.69 45
19474.01 54
19475.33 69
19476.64 66
19477.96 62
19479.28 63
19480.60 55
19481.92 63
19483.24 52
19484.56 57
19485.88 83
19487.20 47
19488.52 49
19489.83 48
19491.15 47
19492.47 68
19493.79 60
19495.11 68
19496.43 71
19497.75 58
19499.07 54
19500.39 82
19501.71 65
19503.03 73
19504.35 68
19505.67 64
19506.99 55
19508.31 60
19509.63 72
19510.95 68
19512.27 58
19513.59 50
19514.91 61
19516.23 72
19517.55 60
19518.87 52
19520.19 71
19521.51 77
19522.83 56
19524.15 48
19525.47 64
19526.79 64
19528.11 70
19529.43 62
19530.75 61
19532.08 91
19533.40 76
19534.72 73
19536.04 66
19537.36 46
19538.68 56
19540.00 56
19541.32 39
19542.64 52
19543.96 52
19545.29 51
19546.61 48
19547.93 49
19549.25 54
19550.57 55
19551.89 74
19553.21 54
19554.53 47
19555.86 51
19557.18 51
19558.50 68
19559.82 59
19561.14 61
19562.46 62
19563.79 62
19565.11 76
19566.43 49
19567.75 46
19569.07 67
19570.40 55
19571.72 66
19573.04 60
19574.36 57
19575.68 57
19577.01 66
19578.33 52
19579.65 76
19580.97 61
19582.30 57
19583.62 65
19584.94 61
19586.26 69
19587.59 63
19588.91 58
19590.23 58
19591.55 76
19592.88 78
19594.20 45
19595.52 48
19596.85 50
19598.17 72
19599.49 59
19600.81 49
19602.14 54
19603.46 72
19604.78 54
19606.11 61
19607.43 62
19608.75 55
19610.08 40
19611.40 53
19612.72 45
19614.05 61
19615.37 46
19616.69 71
19618.02 64
19619.34 52
19620.67 53
19621.99 63
19623.31 75
19624.64 70
19625.96 38
19627.29 52
19628.61 65
19629.93 55
19631.26 74
19632.58 66
19633.91 72
19635.23 49
19636.55 62
19637.88 69
19639.20 49
19640.53 62
19641.85 67
19643.18 67
19644.50 41
19645.82 40
19647.15 67
19648.47 60
19649.80 65
19651.12 65
19652.45 56
19653.77 46
19655.10 54
19656.42 53
19657.75 60
19659.07 53
19660.40 46
19661.72 56
19663.05 57
19664.37 62
19665.70 51
19667.02 67
19668.35 51
19669.67 72
19671.00 71
19672.33 48
19673.65 58
19674.98 53
19676.30 64
19677.63 57
19678.95 62
19680.28 47
19681.61 68
19682.93 80
19684.26 68
19685.58 63
19686.91 58
19688.23 80
19689.56 69
19690.89 62
19692.21 52
19693.54 73
19694.87 68
19696.19 61
19697.52 54
19698.84 60
19700.17 80
19701.50 66
19702.82 67
19704.15 61
19705.48 55
19706.80 59
19708.13 56
19709.46 58
19710.78 71
19712.11 54
19713.44 73
19714.76 53
19716.09 65
19717.42 73
19718.75 61
19720.07 58
19721.40 62
19722.73 65
19724.05 70
19725.38 52
19726.71 70
19728.04 61
19729.36 56
19730.69 53
19732.02 63
19733.35 61
19734.67 64
19736.00 74
19737.33 70
19738.66 55
19739.98 56
19741.31 65
19742.64 68
19743.97 67
19745.30 49
19746.62 48
19747.95 63
19749.28 73
19750.61 67
19751.94 56
19753.26 55
19754.59 56
19755.92 76
19757.25 63
19758.58 66
19759.91 47
19761.23 65
19762.56 65
19763.89 71
19765.22 42
19766.55 60
19767.88 50
19769.21 60
19770.53 63
19771.86 74
19773.19 67
19774.52 50
19775.85 49
19777.18 61
19778.51 79
19779.84 68
19781.17 74
19782.50 60
19783.83 57
19785.15 75
19786.48 57
19787.81 74
19789.14 65
19790.47 52
19791.80 60
19793.13 60
19794.46 63
19795.79 68
19797.12 68
19798.45 64
19799.78 61
19801.11 55
19802.44 55
19803.77 75
19805.10 65
19806.43 66
19807.76 71
19809.09 63
19810.42 46
19811.75 52
19813.08 72
19814.41 66
19815.74 64
19817.07 73
19818.40 57
19819.73 57
19821.06 67
19822.39 84
19823.72 60
19825.05 69
19826.38 63
19827.71 56
19829.05 73
19830.38 65
19831.71 58
19833.04 56
19834.37 55
19835.70 57
19837.03 58
19838.36 59
19839.69 66
19841.02 93
19842.36 69
19843.69 55
19845.02 66
19846.35 67
19847.68 78
19849.01 57
19850.34 58
19851.68 66
19853.01 63
19854.34 71
19855.67 48
19857.00 58
19858.33 58
19859.67 67
19861.00 42
19862.33 52
19863.66 60
19864.99 60
19866.32 60
19867.66 66
19868.99 67
19870.32 41
19871.65 50
19872.99 74
19874.32 78
19875.65 44
19876.98 55
19878.32 68
19879.65 46
19880.98 59
19882.31 53
19883.65 47
19884.98 65
19886.31 70
19887.64 59
19888.98 45
19890.31 58
19891.64 73
19892.97 80
19894.31 59
19895.64 67
19896.97 60
19898.31 64
19899.64 57
19900.97 48
19902.31 56
19903.64 53
19904.97 72
19906.31 62
19907.64 43
19908.97 51
19910.31 48
19911.64 70
19912.97 58
19914.31 49
19915.64 61
19916.97 74
19918.31 79
19919.64 72
19920.98 74
19922.31 63
19923.64 73
19924.98 45
19926.31 41
19927.65 65
19928.98 50
19930.31 43
19931.65 53
19932.98 53
19934.32 64
19935.65 64
19936.99 56
19938.32 61
19939.65 60
19940.99 56
19942.32 83
19943.66 61
19944.99 70
19946.33 72
19947.66 71
19949.00 64
19950.33 54
19951.67 62
19953.00 60
19954.34 43
19955.67 56
19957.01 69
19958.34 72
19959.68 71
19961.01 63
19962.35 58
19963.68 63
19965.02 64
19966.35 72
19967.69 58
19969.02 76
19970.36 50
19971.70 58
19973.03 70
19974.37 63
19975.70 69
19977.04 49
19978.37 60
19979.71 56
19981.05 67
19982.38 75
19983.72 65
19985.05 71
19986.39 70
19987.73 77
19989.06 54
19990.40 57
19991.73 62
19993.07 59
19994.41 57
19995.74 36
19997.08 58
19998.42 71
19999.75 51
20001.09 61
20002.43 49
20003.76 51
20005.10 58
20006.44 46
20007.77 48
20009.11 44
20010.45 55
20011.78 67
20013.12 71
20014.46 48
20015.79 49
20017.13 53
20018.47 65
20019.81 69
20021.14 56
20022.48 68
20023.82 70
20025.15 89
20026.49 57
20027.83 56
20029.17 58
20030.50 55
20031.84 69
20033.18 73
20034.52 56
20035.85 57
20037.19 60
20038.53 63
20039.87 48
20041.21 54
20042.54 77
20043.88 73
20045.22 60
20046.56 65
20047.90 88
20049.23 76
20050.57 61
20051.91 59
20053.25 49
20054.59 64
20055.93 66
20057.26 60
20058.60 51
20059.94 63
20061.28 61
20062.62 78
20063.96 72
20065.30 70
20066.63 41
20067.97 63
20069.31 63
20070.65 47
20071.99 39
20073.33 60
20074.67 65
20076.01 69
20077.35 67
20078.68 64
20080.02 75
20081.36 62
20082.70 65
20084.04 70
20085.38 60
20086.72 51
20088.06 60
20089.40 41
20090.74 50
20092.08 61
20093.42 71
20094.76 66
20096.10 66
20097.44 55
20098.78 68
20100.12 57
20101.46 52
20102.80 48
20104.14 57
20105.48 83
20106.82 69
20108.16 67
20109.50 60
20110.84 60
20112.18 45
20113.52 56
20114.86 51
20116.20 43
20117.54 41
20118.88 47
20120.22 59
20121.56 71
20122.90 54
20124.24 63
20125.58 45
20126.92 57
20128.26 50
20129.61 65
20130.95 58
20132.29 60
20133.63 66
20134.97 78
20136.31 64
20137.65 67
20138.99 77
20140.33 59
20141.67 58
20143.02 72
