# Supplementary material for: MALDI-TOF MS typing enables the classification of brewing yeasts of the genus Saccharomyces to major beer styles
Source: PLoS One. 2017 Aug 9;12(8):e0181694. doi: 10.1371/journal.pone.0181694 (PMC5549903; doi:10.1371/journal.pone.0181694)
Supplement: S1 File — The directory includes 90 raw files and was zipped to “.zip”; the folder has three strains with 30 spectra per strain; S1 Text explains the raw files with an example and Table 1 represents the yeast strains used within the experiment. (ZIP) [file pone.0181694.s004.zip › 1-3/30251-127-OG-WB-WB-YPG-18h-E-E_2015-07-16_2_0_A5_1.dat]

2000.53 1610
2000.95 1619
2001.37 1662
2001.79 1367
2002.21 1434
2002.64 1385
2003.06 1670
2003.48 1458
2003.90 1376
2004.32 1331
2004.75 1338
2005.17 1523
2005.59 1643
2006.01 1387
2006.43 1324
2006.86 1426
2007.28 1339
2007.70 1303
2008.12 1473
2008.55 1527
2008.97 1633
2009.39 1362
2009.81 1399
2010.24 1445
2010.66 1475
2011.08 1474
2011.50 1412
2011.93 1414
2012.35 1367
2012.77 1340
2013.20 1430
2013.62 1330
2014.04 1087
2014.46 1276
2014.89 1403
2015.31 1326
2015.73 1377
2016.16 1272
2016.58 1221
2017.00 1366
2017.43 1277
2017.85 1181
2018.27 1241
2018.70 1253
2019.12 1228
2019.54 1273
2019.97 1401
2020.39 1565
2020.82 1418
2021.24 1108
2021.66 1288
2022.09 1384
2022.51 1338
2022.94 1322
2023.36 1290
2023.78 1299
2024.21 1305
2024.63 1282
2025.06 1290
2025.48 1185
2025.90 1217
2026.33 1291
2026.75 1282
2027.18 1256
2027.60 1219
2028.03 1491
2028.45 1420
2028.88 1320
2029.30 1336
2029.72 1230
2030.15 1317
2030.57 1316
2031.00 1366
2031.42 1165
2031.85 1142
2032.27 1173
2032.70 1444
2033.12 1388
2033.55 1210
2033.97 1137
2034.40 1327
2034.82 1443
2035.25 1422
2035.67 1397
2036.10 1276
2036.52 1189
2036.95 1245
2037.38 1214
2037.80 1281
2038.23 1399
2038.65 1294
2039.08 1336
2039.50 1202
2039.93 1266
2040.36 1254
2040.78 1365
2041.21 1326
2041.63 1270
2042.06 1281
2042.48 1310
2042.91 1416
2043.34 1523
2043.76 1327
2044.19 1200
2044.62 1272
2045.04 1232
2045.47 1392
2045.89 1317
2046.32 1452
2046.75 1470
2047.17 1382
2047.60 1285
2048.03 1374
2048.45 1429
2048.88 1366
2049.31 1343
2049.73 1412
2050.16 1393
2050.59 1508
2051.01 1480
2051.44 1402
2051.87 1599
2052.29 1672
2052.72 1618
2053.15 1848
2053.58 1983
2054.00 2153
2054.43 1807
2054.86 1695
2055.28 1822
2055.71 1781
2056.14 1924
2056.57 1847
2056.99 1713
2057.42 1787
2057.85 1499
2058.28 1448
2058.71 1500
2059.13 1548
2059.56 1507
2059.99 1425
2060.42 1516
2060.84 1520
2061.27 1401
2061.70 1535
2062.13 1511
2062.56 1514
2062.98 1475
2063.41 1470
2063.84 1786
2064.27 1743
2064.70 1599
2065.13 1721
2065.55 1691
2065.98 1949
2066.41 1787
2066.84 2059
2067.27 2052
2067.70 2103
2068.13 1966
2068.55 2019
2068.98 1766
2069.41 1771
2069.84 1578
2070.27 1355
2070.70 1463
2071.13 1447
2071.56 1403
2071.99 1383
2072.41 1455
2072.84 1355
2073.27 1428
2073.70 1578
2074.13 1531
2074.56 1684
2074.99 1650
2075.42 1658
2075.85 1627
2076.28 1723
2076.71 1962
2077.14 1808
2077.57 1770
2078.00 1651
2078.43 1615
2078.86 1532
2079.29 1445
2079.72 1447
2080.15 1347
2080.58 1334
2081.01 1405
2081.44 1344
2081.87 1342
2082.30 1353
2082.73 1409
2083.16 1325
2083.59 1422
2084.02 1342
2084.45 1337
2084.88 1166
2085.31 1293
2085.74 1307
2086.17 1461
2086.60 1274
2087.03 1411
2087.46 1378
2087.89 1330
2088.32 1189
2088.75 1433
2089.18 1421
2089.62 1187
2090.05 1349
2090.48 1446
2090.91 1257
2091.34 1327
2091.77 1454
2092.20 1335
2092.63 1321
2093.06 1201
2093.49 1179
2093.93 1208
2094.36 1327
2094.79 1291
2095.22 1351
2095.65 1274
2096.08 1376
2096.52 1288
2096.95 1253
2097.38 1389
2097.81 1294
2098.24 1252
2098.67 1258
2099.11 1063
2099.54 1244
2099.97 1209
2100.40 1160
2100.83 1208
2101.27 1185
2101.70 1273
2102.13 1162
2102.56 1205
2102.99 1062
2103.43 1104
2103.86 1119
2104.29 1042
2104.72 1191
2105.16 1349
2105.59 1319
2106.02 1306
2106.45 1445
2106.89 1434
2107.32 1452
2107.75 1395
2108.19 1326
2108.62 1308
2109.05 1279
2109.48 1353
2109.92 1361
2110.35 1215
2110.78 1255
2111.22 1286
2111.65 1380
2112.08 1238
2112.52 1238
2112.95 1303
2113.38 1349
2113.82 1260
2114.25 1358
2114.68 1377
2115.12 1378
2115.55 1334
2115.98 1200
2116.42 1258
2116.85 1099
2117.28 1151
2117.72 1271
2118.15 1283
2118.59 1288
2119.02 1282
2119.45 1376
2119.89 1166
2120.32 1195
2120.76 1125
2121.19 1210
2121.62 1244
2122.06 1249
2122.49 1339
2122.93 1321
2123.36 1104
2123.80 1178
2124.23 1270
2124.66 1201
2125.10 1408
2125.53 1326
2125.97 1077
2126.40 1279
2126.84 1337
2127.27 1390
2127.71 1203
2128.14 1203
2128.58 1292
2129.01 1356
2129.45 1312
2129.88 1223
2130.32 1200
2130.75 1147
2131.19 1265
2131.62 1399
2132.06 1315
2132.49 1184
2132.93 1240
2133.36 1216
2133.80 1309
2134.23 1230
2134.67 1120
2135.11 1086
2135.54 1326
2135.98 1186
2136.41 1181
2136.85 1206
2137.28 1374
2137.72 1207
2138.16 1143
2138.59 1179
2139.03 1096
2139.46 1151
2139.90 1179
2140.34 1279
2140.77 1345
2141.21 1274
2141.64 1250
2142.08 1258
2142.52 1236
2142.95 1100
2143.39 1073
2143.83 1189
2144.26 1407
2144.70 1304
2145.14 1164
2145.57 1140
2146.01 1202
2146.45 1272
2146.88 1340
2147.32 1274
2147.76 1253
2148.19 1346
2148.63 1349
2149.07 1475
2149.50 1368
2149.94 1442
2150.38 1669
2150.81 1656
2151.25 1700
2151.69 1545
2152.13 1591
2152.56 1512
2153.00 1451
2153.44 1632
2153.88 1405
2154.31 1345
2154.75 1460
2155.19 1451
2155.63 1260
2156.06 1289
2156.50 1624
2156.94 1437
2157.38 1379
2157.82 1443
2158.25 1423
2158.69 1407
2159.13 1489
2159.57 1431
2160.01 1369
2160.44 1414
2160.88 1478
2161.32 1359
2161.76 1311
2162.20 1268
2162.63 1337
2163.07 1367
2163.51 1394
2163.95 1363
2164.39 1429
2164.83 1473
2165.27 1369
2165.70 1317
2166.14 1351
2166.58 1415
2167.02 1498
2167.46 1251
2167.90 1157
2168.34 1260
2168.78 1360
2169.22 1253
2169.65 1305
2170.09 1369
2170.53 1392
2170.97 1346
2171.41 1372
2171.85 1155
2172.29 1459
2172.73 1755
2173.17 1545
2173.61 1634
2174.05 1688
2174.49 1690
2174.93 1658
2175.37 1641
2175.81 1508
2176.25 1643
2176.69 1561
2177.13 1722
2177.57 1689
2178.01 1598
2178.45 1427
2178.89 1661
2179.33 1425
2179.77 1440
2180.21 1360
2180.65 1234
2181.09 1314
2181.53 1456
2181.97 1258
2182.41 1181
2182.85 1213
2183.29 1361
2183.73 1298
2184.17 1289
2184.61 1166
2185.05 1265
2185.49 1316
2185.93 1369
2186.37 1357
2186.81 1291
2187.25 1299
2187.69 1429
2188.14 1464
2188.58 1308
2189.02 1417
2189.46 1417
2189.90 1537
2190.34 1469
2190.78 1511
2191.22 1525
2191.66 1328
2192.11 1504
2192.55 1444
2192.99 1346
2193.43 1582
2193.87 1598
2194.31 1485
2194.76 1387
2195.20 1597
2195.64 1545
2196.08 1331
2196.52 1437
2196.96 1425
2197.41 1427
2197.85 1235
2198.29 1386
2198.73 1460
2199.17 1398
2199.62 1448
2200.06 1364
2200.50 1346
2200.94 1309
2201.38 1413
2201.83 1381
2202.27 1367
2202.71 1460
2203.15 1340
2203.60 1414
2204.04 1381
2204.48 1457
2204.92 1373
2205.37 1263
2205.81 1239
2206.25 1353
2206.70 1261
2207.14 1376
2207.58 1481
2208.02 1281
2208.47 1336
2208.91 1202
2209.35 1181
2209.80 1224
2210.24 1213
2210.68 1288
2211.13 1444
2211.57 1262
2212.01 1132
2212.46 1226
2212.90 1176
2213.34 1285
2213.79 1276
2214.23 1200
2214.67 1280
2215.12 1304
2215.56 1277
2216.00 1121
2216.45 1203
2216.89 1359
2217.34 1369
2217.78 1328
2218.22 1261
2218.67 1286
2219.11 1410
2219.56 1281
2220.00 1296
2220.44 1519
2220.89 1489
2221.33 1392
2221.78 1346
2222.22 1325
2222.67 1380
2223.11 1335
2223.55 1197
2224.00 1487
2224.44 1515
2224.89 1601
2225.33 1398
2225.78 1362
2226.22 1456
2226.67 1460
2227.11 1522
2227.56 1383
2228.00 1402
2228.45 1474
2228.89 1586
2229.34 1507
2229.78 1335
2230.23 1460
2230.67 1437
2231.12 1403
2231.56 1295
2232.01 1296
2232.45 1357
2232.90 1408
2233.35 1431
2233.79 1360
2234.24 1288
2234.68 1264
2235.13 1368
2235.57 1342
2236.02 1407
2236.46 1211
2236.91 1263
2237.36 1193
2237.80 1205
2238.25 1211
2238.69 1180
2239.14 1269
2239.59 1238
2240.03 1213
2240.48 1202
2240.92 1219
2241.37 1166
2241.82 1091
2242.26 1171
2242.71 1401
2243.16 1170
2243.60 994
2244.05 1001
2244.50 1162
2244.94 1174
2245.39 1162
2245.84 1256
2246.28 1337
2246.73 1150
2247.18 1046
2247.62 1135
2248.07 1226
2248.52 1223
2248.96 1217
2249.41 1224
2249.86 934
2250.31 1130
2250.75 1145
2251.20 1168
2251.65 1264
2252.10 1170
2252.54 1120
2252.99 1138
2253.44 1009
2253.89 1274
2254.33 1138
2254.78 1118
2255.23 1139
2255.68 1042
2256.12 1175
2256.57 1194
2257.02 1173
2257.47 1179
2257.91 1146
2258.36 1016
2258.81 1046
2259.26 1196
2259.71 1192
2260.16 1080
2260.60 1175
2261.05 1283
2261.50 1268
2261.95 1321
2262.40 1476
2262.84 1440
2263.29 1413
2263.74 1283
2264.19 1385
2264.64 1410
2265.09 1346
2265.54 1400
2265.98 1303
2266.43 1390
2266.88 1448
2267.33 1274
2267.78 1375
2268.23 1361
2268.68 1284
2269.13 1309
2269.58 1323
2270.03 1350
2270.47 1189
2270.92 1193
2271.37 1328
2271.82 1261
2272.27 1384
2272.72 1288
2273.17 1557
2273.62 1479
2274.07 1447
2274.52 1370
2274.97 1293
2275.42 1254
2275.87 1426
2276.32 1311
2276.77 1214
2277.22 1393
2277.67 1215
2278.12 1127
2278.57 1158
2279.02 1284
2279.47 1227
2279.92 1241
2280.37 1284
2280.82 1257
2281.27 1467
2281.72 1429
2282.17 1466
2282.62 1325
2283.07 1120
2283.52 1229
2283.97 1134
2284.42 1180
2284.87 1097
2285.32 1162
2285.77 1227
2286.22 1374
2286.67 1128
2287.13 1221
2287.58 1314
2288.03 1389
2288.48 1249
2288.93 1355
2289.38 1427
2289.83 1510
2290.28 1635
2290.73 1532
2291.18 1580
2291.64 1639
2292.09 1694
2292.54 1889
2292.99 1812
2293.44 1713
2293.89 1624
2294.34 1746
2294.80 1678
2295.25 1687
2295.70 1470
2296.15 1458
2296.60 1245
2297.05 1176
2297.51 1211
2297.96 1138
2298.41 1045
2298.86 1255
2299.31 1167
2299.77 1357
2300.22 1248
2300.67 1169
2301.12 1163
2301.57 1058
2302.03 1174
2302.48 1165
2302.93 1125
2303.38 1091
2303.84 1119
2304.29 1088
2304.74 1427
2305.19 1305
2305.65 1205
2306.10 1282
2306.55 1122
2307.01 1201
2307.46 1148
2307.91 1169
2308.36 1226
2308.82 1380
2309.27 1277
2309.72 1222
2310.18 1426
2310.63 1561
2311.08 1471
2311.54 1301
2311.99 1231
2312.44 1320
2312.90 1367
2313.35 1422
2313.80 1251
2314.26 1241
2314.71 1222
2315.16 1096
2315.62 1190
2316.07 1319
2316.52 1284
2316.98 1248
2317.43 1259
2317.88 1237
2318.34 1324
2318.79 1292
2319.25 1454
2319.70 1194
2320.15 1327
2320.61 1278
2321.06 1382
2321.52 1254
2321.97 1235
2322.43 1322
2322.88 1275
2323.33 1261
2323.79 1227
2324.24 1367
2324.70 1483
2325.15 1708
2325.61 1566
2326.06 1638
2326.52 1779
2326.97 1748
2327.43 1697
2327.88 1776
2328.34 1715
2328.79 1362
2329.25 1208
2329.70 1480
2330.16 1326
2330.61 1460
2331.07 1297
2331.52 1303
2331.98 1267
2332.43 1329
2332.89 1310
2333.34 1302
2333.80 1200
2334.25 1231
2334.71 1294
2335.16 1249
2335.62 1323
2336.08 1400
2336.53 1305
2336.99 1294
2337.44 1335
2337.90 1249
2338.35 1262
2338.81 1351
2339.27 1228
2339.72 1218
2340.18 1189
2340.63 1122
2341.09 1175
2341.55 1239
2342.00 1062
2342.46 1275
2342.91 1280
2343.37 1112
2343.83 1104
2344.28 1188
2344.74 1197
2345.20 1124
2345.65 1031
2346.11 1068
2346.57 1025
2347.02 1221
2347.48 1202
2347.94 1290
2348.39 1174
2348.85 1133
2349.31 1015
2349.76 1120
2350.22 1068
2350.68 1248
2351.14 1312
2351.59 1339
2352.05 1229
2352.51 1112
2352.96 1187
2353.42 1213
2353.88 1087
2354.34 1028
2354.79 1127
2355.25 1178
2355.71 1137
2356.17 1133
2356.62 1011
2357.08 1000
2357.54 1046
2358.00 931
2358.46 998
2358.91 1079
2359.37 1069
2359.83 1178
2360.29 1110
2360.74 1254
2361.20 1269
2361.66 1005
2362.12 1185
2362.58 1184
2363.04 1066
2363.49 1095
2363.95 1081
2364.41 1129
2364.87 1017
2365.33 1120
2365.79 1169
2366.24 1190
2366.70 1215
2367.16 1128
2367.62 1221
2368.08 1240
2368.54 1346
2369.00 1220
2369.46 1124
2369.91 1153
2370.37 1182
2370.83 1210
2371.29 1286
2371.75 1271
2372.21 1268
2372.67 1444
2373.13 1289
2373.59 1364
2374.05 1500
2374.51 1614
2374.97 1502
2375.42 1577
2375.88 1606
2376.34 1668
2376.80 1545
2377.26 1519
2377.72 1585
2378.18 1560
2378.64 1382
2379.10 1280
2379.56 1478
2380.02 1396
2380.48 1484
2380.94 1371
2381.40 1242
2381.86 1255
2382.32 1294
2382.78 1118
2383.24 1141
2383.70 1129
2384.16 1186
2384.62 1261
2385.08 1161
2385.54 1202
2386.00 1089
2386.47 1214
2386.93 1230
2387.39 1190
2387.85 1134
2388.31 1016
2388.77 999
2389.23 1135
2389.69 1423
2390.15 1387
2390.61 1339
2391.07 1350
2391.53 1363
2391.99 1173
2392.46 1116
2392.92 1287
2393.38 1330
2393.84 1381
2394.30 1543
2394.76 1382
2395.22 1488
2395.68 1438
2396.15 1510
2396.61 1512
2397.07 1350
2397.53 1308
2397.99 1119
2398.45 1243
2398.92 1254
2399.38 1234
2399.84 1290
2400.30 1267
2400.76 1211
2401.23 1215
2401.69 1274
2402.15 1185
2402.61 1122
2403.07 1185
2403.54 1195
2404.00 1263
2404.46 1282
2404.92 1233
2405.38 1188
2405.85 1270
2406.31 1350
2406.77 1147
2407.23 1288
2407.70 1270
2408.16 1240
2408.62 1276
2409.08 946
2409.55 1066
2410.01 1179
2410.47 1259
2410.94 1140
2411.40 1289
2411.86 1292
2412.32 1139
2412.79 1182
2413.25 1341
2413.71 1328
2414.18 1267
2414.64 1224
2415.10 1306
2415.57 1212
2416.03 1271
2416.49 1178
2416.96 1338
2417.42 1511
2417.88 1350
2418.35 1398
2418.81 1372
2419.28 1432
2419.74 1402
2420.20 1232
2420.67 1146
2421.13 1270
2421.59 1308
2422.06 1147
2422.52 1127
2422.99 1226
2423.45 1124
2423.91 1012
2424.38 1003
2424.84 1178
2425.31 1071
2425.77 1268
2426.24 1076
2426.70 1184
2427.16 1166
2427.63 1222
2428.09 1274
2428.56 1117
2429.02 1125
2429.49 1169
2429.95 1286
2430.42 1130
2430.88 1117
2431.35 1202
2431.81 1170
2432.28 1172
2432.74 1128
2433.21 1079
2433.67 1029
2434.14 1206
2434.60 1147
2435.07 1158
2435.53 1136
2436.00 1016
2436.46 1110
2436.93 1090
2437.39 1088
2437.86 1161
2438.32 1204
2438.79 1097
2439.26 1108
2439.72 1193
2440.19 1124
2440.65 1112
2441.12 1154
2441.58 1241
2442.05 1301
2442.52 1197
2442.98 1213
2443.45 1255
2443.91 1417
2444.38 1388
2444.85 1401
2445.31 1297
2445.78 1159
2446.24 1203
2446.71 1164
2447.18 1168
2447.64 1158
2448.11 1155
2448.58 1146
2449.04 1240
2449.51 1218
2449.98 1194
2450.44 1180
2450.91 1108
2451.38 1178
2451.84 1052
2452.31 1232
2452.78 1176
2453.24 1150
2453.71 1154
2454.18 1214
2454.64 1089
2455.11 1104
2455.58 1079
2456.05 1079
2456.51 1218
2456.98 1110
2457.45 1099
2457.92 1163
2458.38 1011
2458.85 1102
2459.32 1183
2459.79 1118
2460.25 1224
2460.72 1260
2461.19 1277
2461.66 1202
2462.12 1072
2462.59 1124
2463.06 1048
2463.53 1011
2464.00 979
2464.46 1055
2464.93 1044
2465.40 1074
2465.87 1102
2466.34 1018
2466.80 1052
2467.27 1091
2467.74 1209
2468.21 1099
2468.68 1065
2469.15 1126
2469.61 1163
2470.08 1234
2470.55 1205
2471.02 981
2471.49 974
2471.96 1157
2472.43 1132
2472.89 1150
2473.36 1030
2473.83 1042
2474.30 1078
2474.77 1133
2475.24 1185
2475.71 1031
2476.18 1069
2476.65 1085
2477.12 1139
2477.59 1156
2478.05 1103
2478.52 1108
2478.99 1101
2479.46 1083
2479.93 1106
2480.40 1058
2480.87 1045
2481.34 985
2481.81 1009
2482.28 889
2482.75 1019
2483.22 1033
2483.69 960
2484.16 975
2484.63 1019
2485.10 1059
2485.57 1092
2486.04 1048
2486.51 996
2486.98 1113
2487.45 1068
2487.92 1075
2488.39 1144
2488.86 1174
2489.33 1200
2489.80 1283
2490.27 1131
2490.74 1159
2491.21 1102
2491.68 1034
2492.15 1152
2492.62 1283
2493.10 1320
2493.57 1037
2494.04 1105
2494.51 1121
2494.98 1024
2495.45 1121
2495.92 1136
2496.39 1178
2496.86 1068
2497.33 1095
2497.80 1145
2498.28 1059
2498.75 1076
2499.22 1134
2499.69 955
2500.16 888
2500.63 1146
2501.10 1151
2501.58 1084
2502.05 1276
2502.52 1221
2502.99 1246
2503.46 1156
2503.93 1228
2504.41 1168
2504.88 1271
2505.35 1503
2505.82 1321
2506.29 1121
2506.76 1193
2507.24 1260
2507.71 1114
2508.18 1091
2508.65 1127
2509.13 1070
2509.60 1159
2510.07 1242
2510.54 1093
2511.01 1089
2511.49 1166
2511.96 1106
2512.43 954
2512.90 1090
2513.38 1093
2513.85 1171
2514.32 1263
2514.80 1130
2515.27 1193
2515.74 1282
2516.21 1124
2516.69 1108
2517.16 991
2517.63 948
2518.11 1035
2518.58 1113
2519.05 1059
2519.53 1262
2520.00 1247
2520.47 1246
2520.95 1183
2521.42 1074
2521.89 999
2522.37 953
2522.84 1099
2523.31 1132
2523.79 1266
2524.26 1181
2524.73 1119
2525.21 1263
2525.68 1139
2526.16 1177
2526.63 1129
2527.10 1188
2527.58 1205
2528.05 1206
2528.52 1152
2529.00 1095
2529.47 1187
2529.95 1307
2530.42 1216
2530.90 1086
2531.37 1112
2531.84 1290
2532.32 1368
2532.79 1096
2533.27 1174
2533.74 1135
2534.22 1187
2534.69 1068
2535.17 1061
2535.64 1105
2536.12 1112
2536.59 1154
2537.07 1117
2537.54 1214
2538.02 1315
2538.49 1492
2538.97 1257
2539.44 1286
2539.92 1272
2540.39 1371
2540.87 1429
2541.34 1292
2541.82 1318
2542.29 1325
2542.77 1384
2543.24 1228
2543.72 1189
2544.19 1149
2544.67 1073
2545.14 1297
2545.62 1255
2546.10 1242
2546.57 1322
2547.05 1336
2547.52 1226
2548.00 1204
2548.47 1421
2548.95 1482
2549.43 1148
2549.90 1251
2550.38 1358
2550.86 1338
2551.33 1435
2551.81 1349
2552.28 1229
2552.76 1233
2553.24 1313
2553.71 1294
2554.19 1314
2554.67 1404
2555.14 1163
2555.62 1180
2556.10 1202
2556.57 1329
2557.05 1227
2557.53 1180
2558.00 1276
2558.48 1181
2558.96 1175
2559.43 1187
2559.91 1117
2560.39 1126
2560.86 1085
2561.34 1133
2561.82 1237
2562.30 1095
2562.77 1135
2563.25 1281
2563.73 1257
2564.21 1204
2564.68 1148
2565.16 1015
2565.64 1042
2566.12 976
2566.59 1014
2567.07 1056
2567.55 1121
2568.03 1097
2568.50 1246
2568.98 1114
2569.46 1120
2569.94 1159
2570.42 1027
2570.89 1004
2571.37 945
2571.85 1011
2572.33 999
2572.81 1081
2573.28 986
2573.76 1028
2574.24 1088
2574.72 1088
2575.20 1026
2575.68 1005
2576.15 969
2576.63 1051
2577.11 1080
2577.59 1032
2578.07 939
2578.55 1062
2579.03 1115
2579.50 1173
2579.98 1007
2580.46 1093
2580.94 1041
2581.42 957
2581.90 1101
2582.38 1269
2582.86 1148
2583.34 1026
2583.82 1085
2584.30 1104
2584.77 1151
2585.25 1108
2585.73 1002
2586.21 1135
2586.69 1241
2587.17 1140
2587.65 1107
2588.13 1047
2588.61 1168
2589.09 1039
2589.57 1047
2590.05 1182
2590.53 1329
2591.01 1258
2591.49 1136
2591.97 1102
2592.45 1175
2592.93 1076
2593.41 1083
2593.89 1082
2594.37 1075
2594.85 1004
2595.33 1016
2595.81 1066
2596.29 1082
2596.77 1058
2597.25 1011
2597.73 1179
2598.21 1081
2598.69 1139
2599.17 1040
2599.65 1042
2600.14 1092
2600.62 1168
2601.10 1042
2601.58 1064
2602.06 1177
2602.54 1226
2603.02 1092
2603.50 1094
2603.98 1072
2604.46 1082
2604.95 1217
2605.43 1106
2605.91 1197
2606.39 1228
2606.87 1055
2607.35 1104
2607.83 1150
2608.31 1198
2608.80 1125
2609.28 1113
2609.76 975
2610.24 947
2610.72 1043
2611.20 1029
2611.69 1065
2612.17 1137
2612.65 1052
2613.13 1070
2613.61 1071
2614.10 1041
2614.58 1057
2615.06 1064
2615.54 1063
2616.02 1037
2616.51 1137
2616.99 1083
2617.47 1072
2617.95 1034
2618.44 1182
2618.92 1151
2619.40 1061
2619.88 1049
2620.37 1147
2620.85 1112
2621.33 1283
2621.81 1076
2622.30 1063
2622.78 1141
2623.26 1291
2623.75 1116
2624.23 1271
2624.71 1195
2625.19 1367
2625.68 1107
2626.16 1128
2626.64 1184
2627.13 1105
2627.61 1106
2628.09 1139
2628.58 1179
2629.06 1183
2629.54 1103
2630.03 1087
2630.51 1249
2630.99 1281
2631.48 1368
2631.96 1335
2632.45 1329
2632.93 1461
2633.41 1653
2633.90 1538
2634.38 1505
2634.86 1463
2635.35 1548
2635.83 1494
2636.32 1509
2636.80 1338
2637.28 1320
2637.77 1397
2638.25 1313
2638.74 1230
2639.22 1106
2639.71 1124
2640.19 1170
2640.68 1096
2641.16 1234
2641.64 1192
2642.13 1169
2642.61 1074
2643.10 1052
2643.58 1018
2644.07 949
2644.55 997
2645.04 1083
2645.52 1069
2646.01 1117
2646.49 989
2646.98 891
2647.46 1200
2647.95 1261
2648.43 1210
2648.92 948
2649.40 953
2649.89 1020
2650.37 979
2650.86 1071
2651.34 1056
2651.83 1072
2652.32 1185
2652.80 1141
2653.29 1070
2653.77 981
2654.26 1004
2654.74 1049
2655.23 1031
2655.72 1031
2656.20 1037
2656.69 1069
2657.17 1078
2657.66 1049
2658.15 1100
2658.63 1002
2659.12 1094
2659.60 1149
2660.09 1117
2660.58 1039
2661.06 1059
2661.55 1150
2662.04 1202
2662.52 1081
2663.01 992
2663.49 1019
2663.98 1008
2664.47 1150
2664.95 1131
2665.44 1101
2665.93 984
2666.42 1168
2666.90 1144
2667.39 1088
2667.88 1232
2668.36 1105
2668.85 1265
2669.34 1137
2669.82 996
2670.31 1010
2670.80 1066
2671.29 976
2671.77 1162
2672.26 1144
2672.75 1133
2673.24 1090
2673.72 1138
2674.21 1246
2674.70 1283
2675.19 1271
2675.67 1289
2676.16 1379
2676.65 1302
2677.14 1331
2677.62 1462
2678.11 1149
2678.60 1148
2679.09 1256
2679.58 1161
2680.06 1080
2680.55 1010
2681.04 1139
2681.53 1088
2682.02 1119
2682.51 1128
2682.99 1019
2683.48 1016
2683.97 1004
2684.46 1083
2684.95 1011
2685.44 1078
2685.92 978
2686.41 1013
2686.90 1065
2687.39 1088
2687.88 1035
2688.37 1041
2688.86 1015
2689.35 932
2689.83 1066
2690.32 1116
2690.81 1087
2691.30 999
2691.79 1064
2692.28 1211
2692.77 1169
2693.26 1113
2693.75 1134
2694.24 1185
2694.73 976
2695.22 1072
2695.71 1161
2696.20 1086
2696.68 1022
2697.17 1264
2697.66 1169
2698.15 1032
2698.64 1237
2699.13 1248
2699.62 1179
2700.11 1140
2700.60 947
2701.09 1007
2701.58 1119
2702.07 1157
2702.56 1132
2703.05 1193
2703.54 1097
2704.03 1146
2704.52 1219
2705.01 1232
2705.50 1154
2706.00 1190
2706.49 1206
2706.98 1173
2707.47 1085
2707.96 1076
2708.45 1091
2708.94 1137
2709.43 1179
2709.92 1075
2710.41 1003
2710.90 1023
2711.39 1000
2711.88 1149
2712.37 1231
2712.87 1243
2713.36 1192
2713.85 1201
2714.34 1145
2714.83 1101
2715.32 1048
2715.81 943
2716.30 1013
2716.80 1117
2717.29 1027
2717.78 959
2718.27 972
2718.76 1040
2719.25 1142
2719.75 1119
2720.24 1094
2720.73 1230
2721.22 1189
2721.71 1020
2722.20 1059
2722.70 1196
2723.19 1235
2723.68 1354
2724.17 1367
2724.66 1412
2725.16 1455
2725.65 1374
2726.14 1377
2726.63 1399
2727.13 1250
2727.62 1276
2728.11 1260
2728.60 1329
2729.10 1361
2729.59 1393
2730.08 1350
2730.57 1204
2731.07 1298
2731.56 1402
2732.05 1251
2732.54 1398
2733.04 1281
2733.53 1298
2734.02 1222
2734.52 1266
2735.01 1243
2735.50 1119
2736.00 1044
2736.49 1105
2736.98 1183
2737.47 1292
2737.97 1330
2738.46 1125
2738.95 1272
2739.45 1390
2739.94 1480
2740.44 1377
2740.93 1358
2741.42 1358
2741.92 1319
2742.41 1385
2742.90 1443
2743.40 1421
2743.89 1449
2744.39 1202
2744.88 1269
2745.37 1374
2745.87 1238
2746.36 1301
2746.86 1370
2747.35 1259
2747.84 1183
2748.34 1278
2748.83 1249
2749.33 1181
2749.82 1193
2750.32 1201
2750.81 1084
2751.30 1128
2751.80 1148
2752.29 966
2752.79 969
2753.28 879
2753.78 1250
2754.27 1246
2754.77 989
2755.26 957
2755.76 1079
2756.25 1163
2756.75 1107
2757.24 1096
2757.74 1197
2758.23 1117
2758.73 1131
2759.22 928
2759.72 1111
2760.21 1000
2760.71 1097
2761.20 1084
2761.70 1190
2762.20 1104
2762.69 1110
2763.19 1276
2763.68 1263
2764.18 1085
2764.67 1028
2765.17 1037
2765.67 1104
2766.16 1009
2766.66 1134
2767.15 1240
2767.65 1078
2768.14 1193
2768.64 1147
2769.14 1078
2769.63 1215
2770.13 1172
2770.63 1245
2771.12 1195
2771.62 1164
2772.11 1036
2772.61 1135
2773.11 1230
2773.60 1282
2774.10 1140
2774.60 1231
2775.09 1188
2775.59 1189
2776.09 1242
2776.58 1304
2777.08 1246
2777.58 1306
2778.07 1218
2778.57 1206
2779.07 1208
2779.57 1237
2780.06 1134
2780.56 1188
2781.06 1172
2781.55 1138
2782.05 1136
2782.55 1173
2783.05 1104
2783.54 995
2784.04 946
2784.54 1068
2785.04 1110
2785.53 987
2786.03 1020
2786.53 1057
2787.03 1013
2787.52 1026
2788.02 1082
2788.52 1119
2789.02 1135
2789.52 1146
2790.01 1237
2790.51 1257
2791.01 1132
2791.51 1085
2792.01 1203
2792.50 1323
2793.00 1329
2793.50 1207
2794.00 1198
2794.50 1207
2795.00 1252
2795.50 1151
2795.99 1091
2796.49 1019
2796.99 1024
2797.49 1092
2797.99 1151
2798.49 1079
2798.99 1289
2799.48 1262
2799.98 1315
2800.48 1283
2800.98 1402
2801.48 1204
2801.98 1267
2802.48 1383
2802.98 1324
2803.48 1194
2803.98 1105
2804.48 1275
2804.97 1221
2805.47 1118
2805.97 1143
2806.47 1100
2806.97 1031
2807.47 954
2807.97 1231
2808.47 1241
2808.97 1084
2809.47 1045
2809.97 1124
2810.47 1204
2810.97 1027
2811.47 1147
2811.97 1227
2812.47 1145
2812.97 1082
2813.47 1061
2813.97 1022
2814.47 1031
2814.97 1101
2815.47 1074
2815.97 975
2816.47 1070
2816.97 1122
2817.47 1059
2817.97 1044
2818.47 934
2818.97 1059
2819.47 992
2819.98 1114
2820.48 962
2820.98 999
2821.48 1172
2821.98 1203
2822.48 1076
2822.98 1182
2823.48 1004
2823.98 1082
2824.48 1109
2824.98 1095
2825.49 1173
2825.99 1148
2826.49 1028
2826.99 1040
2827.49 928
2827.99 1081
2828.49 1005
2828.99 1057
2829.50 1029
2830.00 984
2830.50 1071
2831.00 1033
2831.50 1030
2832.00 982
2832.51 1128
2833.01 1071
2833.51 1059
2834.01 951
2834.51 943
2835.02 933
2835.52 990
2836.02 949
2836.52 917
2837.02 943
2837.53 1045
2838.03 1102
2838.53 1104
2839.03 1041
2839.54 1035
2840.04 1080
2840.54 1093
2841.04 1119
2841.55 1136
2842.05 1082
2842.55 1148
2843.05 1175
2843.56 984
2844.06 933
2844.56 1048
2845.07 1079
2845.57 1032
2846.07 1010
2846.57 994
2847.08 1004
2847.58 924
2848.08 963
2848.59 906
2849.09 942
2849.59 1162
2850.10 1031
2850.60 953
2851.10 979
2851.61 1041
2852.11 1037
2852.61 1013
2853.12 992
2853.62 949
2854.12 996
2854.63 890
2855.13 961
2855.64 1073
2856.14 1045
2856.64 1086
2857.15 1041
2857.65 1158
2858.16 1011
2858.66 957
2859.16 1040
2859.67 958
2860.17 972
2860.68 1057
2861.18 1077
2861.69 1056
2862.19 1093
2862.69 1175
2863.20 1084
2863.70 1121
2864.21 992
2864.71 1043
2865.22 1024
2865.72 967
2866.23 975
2866.73 1024
2867.24 1007
2867.74 1046
2868.25 951
2868.75 996
2869.26 1016
2869.76 927
2870.27 907
2870.77 1060
2871.28 998
2871.78 1092
2872.29 1012
2872.79 990
2873.30 1041
2873.80 1044
2874.31 1155
2874.81 1010
2875.32 1046
2875.83 1191
2876.33 1142
2876.84 1103
2877.34 1021
2877.85 1151
2878.35 1162
2878.86 1127
2879.37 1098
2879.87 1164
2880.38 1114
2880.88 1051
2881.39 1027
2881.90 1129
2882.40 956
2882.91 981
2883.41 1000
2883.92 1016
2884.43 1080
2884.93 976
2885.44 1092
2885.95 1133
2886.45 1103
2886.96 996
2887.47 987
2887.97 1144
2888.48 1051
2888.99 1093
2889.49 1225
2890.00 1116
2890.51 1098
2891.01 1119
2891.52 1045
2892.03 1038
2892.54 954
2893.04 1019
2893.55 1173
2894.06 1126
2894.56 1457
2895.07 1505
2895.58 1454
2896.09 1407
2896.59 1353
2897.10 1374
2897.61 1171
2898.12 1316
2898.62 1375
2899.13 1406
2899.64 1369
2900.15 1329
2900.65 1066
2901.16 1100
2901.67 1224
2902.18 1037
2902.69 1106
2903.19 1137
2903.70 1167
2904.21 1155
2904.72 1085
2905.23 995
2905.73 1076
2906.24 1168
2906.75 1119
2907.26 1083
2907.77 1094
2908.28 1107
2908.79 1005
2909.29 918
2909.80 1046
2910.31 1071
2910.82 1073
2911.33 1027
2911.84 1044
2912.35 1135
2912.85 1198
2913.36 1148
2913.87 1109
2914.38 1024
2914.89 1232
2915.40 1114
2915.91 1059
2916.42 1114
2916.93 1140
2917.44 1190
2917.95 1054
2918.45 1055
2918.96 1091
2919.47 1177
2919.98 1067
2920.49 878
2921.00 1044
2921.51 1158
2922.02 1055
2922.53 1118
2923.04 981
2923.55 900
2924.06 995
2924.57 1094
2925.08 1096
2925.59 998
2926.10 1132
2926.61 1072
2927.12 951
2927.63 935
2928.14 1027
2928.65 1140
2929.16 1113
2929.67 1163
2930.18 1171
2930.69 1187
2931.20 1051
2931.71 1015
2932.22 1088
2932.73 1117
2933.25 1198
2933.76 1222
2934.27 1136
2934.78 1235
2935.29 1270
2935.80 1163
2936.31 1334
2936.82 1396
2937.33 1469
2937.84 1315
2938.35 1317
2938.87 1313
2939.38 1273
2939.89 1320
2940.40 1567
2940.91 1361
2941.42 1334
2941.93 1317
2942.44 1434
2942.96 1523
2943.47 1291
2943.98 1299
2944.49 1330
2945.00 1284
2945.51 1252
2946.03 1125
2946.54 1050
2947.05 1057
2947.56 986
2948.07 1047
2948.59 1121
2949.10 1137
2949.61 1006
2950.12 1065
2950.63 1095
2951.15 968
2951.66 947
2952.17 1035
2952.68 1087
2953.19 1075
2953.71 860
2954.22 993
2954.73 971
2955.24 1039
2955.76 1003
2956.27 970
2956.78 1136
2957.30 1174
2957.81 1142
2958.32 1132
2958.83 1168
2959.35 1129
2959.86 1335
2960.37 1136
2960.89 1147
2961.40 1191
2961.91 1211
2962.43 1150
2962.94 1189
2963.45 1116
2963.96 1101
2964.48 1123
2964.99 1176
2965.51 1091
2966.02 1110
2966.53 1116
2967.05 1121
2967.56 1159
2968.07 1144
2968.59 1145
2969.10 1192
2969.61 1176
2970.13 1029
2970.64 1147
2971.16 1016
2971.67 1064
2972.18 1146
2972.70 1100
2973.21 1122
2973.73 1178
2974.24 1239
2974.75 1218
2975.27 1055
2975.78 999
2976.30 1087
2976.81 1232
2977.33 1045
2977.84 1108
2978.36 1152
2978.87 1142
2979.38 1314
2979.90 1288
2980.41 1281
2980.93 1286
2981.44 1415
2981.96 1458
2982.47 1388
2982.99 1451
2983.50 1374
2984.02 1359
2984.53 1372
2985.05 1364
2985.56 1435
2986.08 1460
2986.59 1598
2987.11 1491
2987.63 1409
2988.14 1521
2988.66 1596
2989.17 1605
2989.69 1648
2990.20 1695
2990.72 1625
2991.23 1619
2991.75 1526
2992.27 1383
2992.78 1654
2993.30 1878
2993.81 1625
2994.33 1582
2994.84 1655
2995.36 1691
2995.88 1876
2996.39 1752
2996.91 1782
2997.43 1817
2997.94 1856
2998.46 2049
2998.97 2152
2999.49 1991
3000.01 1933
3000.52 1891
3001.04 2089
3001.56 2573
3002.07 2509
3002.59 2806
3003.11 3345
3003.62 3826
3004.14 4362
3004.66 4611
3005.17 5036
3005.69 5593
3006.21 6275
3006.72 6686
3007.24 6799
3007.76 6476
3008.28 6404
3008.79 5681
3009.31 4972
3009.83 4676
3010.34 3886
3010.86 3195
3011.38 2528
3011.90 2266
3012.41 2180
3012.93 2287
3013.45 1993
3013.97 1966
3014.48 1820
3015.00 1783
3015.52 1769
3016.04 1775
3016.56 1745
3017.07 1848
3017.59 1727
3018.11 1694
3018.63 1744
3019.15 1751
3019.66 1677
3020.18 1763
3020.70 1781
3021.22 1778
3021.74 1831
3022.26 1698
3022.77 1710
3023.29 1766
3023.81 1820
3024.33 1719
3024.85 1632
3025.37 1536
3025.88 1508
3026.40 1558
3026.92 1600
3027.44 1404
3027.96 1377
3028.48 1395
3029.00 1378
3029.52 1394
3030.04 1386
3030.55 1341
3031.07 1380
3031.59 1429
3032.11 1368
3032.63 1274
3033.15 1432
3033.67 1565
3034.19 1519
3034.71 1461
3035.23 1384
3035.75 1290
3036.27 1344
3036.79 1283
3037.31 1300
3037.83 1331
3038.35 1305
3038.87 1377
3039.39 1315
3039.91 1436
3040.42 1425
3040.94 1348
3041.46 1428
3041.98 1419
3042.50 1340
3043.03 1341
3043.55 1335
3044.07 1413
3044.59 1268
3045.11 1329
3045.63 1430
3046.15 1303
3046.67 1163
3047.19 1314
3047.71 1226
3048.23 1300
3048.75 1334
3049.27 1382
3049.79 1161
3050.31 1315
3050.83 1525
3051.35 1340
3051.87 1194
3052.39 1254
3052.92 1319
3053.44 1179
3053.96 1167
3054.48 1273
3055.00 1196
3055.52 1140
3056.04 1127
3056.56 1144
3057.09 1123
3057.61 1319
3058.13 1281
3058.65 1222
3059.17 1244
3059.69 1247
3060.21 1081
3060.74 1103
3061.26 1139
3061.78 1244
3062.30 1243
3062.82 1255
3063.34 1210
3063.87 1155
3064.39 1415
3064.91 1474
3065.43 1360
3065.95 1408
3066.48 1384
3067.00 1470
3067.52 1537
3068.04 1508
3068.57 1495
3069.09 1347
3069.61 1459
3070.13 1644
3070.66 1623
3071.18 1568
3071.70 1445
3072.22 1298
3072.75 1252
3073.27 1284
3073.79 1433
3074.31 1397
3074.84 1304
3075.36 1240
3075.88 1254
3076.41 1219
3076.93 1340
3077.45 1405
3077.97 1614
3078.50 1543
3079.02 1501
3079.54 1631
3080.07 1781
3080.59 1671
3081.11 1696
3081.64 1901
3082.16 1821
3082.68 1846
3083.21 2077
3083.73 2234
3084.26 1938
3084.78 1955
3085.30 1818
3085.83 1861
3086.35 1881
3086.87 1739
3087.40 1660
3087.92 1646
3088.45 1647
3088.97 1699
3089.49 1602
3090.02 1652
3090.54 1791
3091.07 1536
3091.59 1680
3092.11 1695
3092.64 1795
3093.16 1752
3093.69 1799
3094.21 1917
3094.74 2015
3095.26 1933
3095.79 1891
3096.31 2100
3096.84 2140
3097.36 2130
3097.89 2281
3098.41 2482
3098.93 2344
3099.46 2462
3099.98 3103
3100.51 3618
3101.03 3939
3101.56 4741
3102.09 5254
3102.61 6262
3103.14 7446
3103.66 8243
3104.19 9135
3104.71 9962
3105.24 10387
3105.76 10632
3106.29 10224
3106.81 9406
3107.34 8625
3107.86 7751
3108.39 6458
3108.92 5168
3109.44 4278
3109.97 4021
3110.49 3499
3111.02 3113
3111.55 2697
3112.07 2762
3112.60 2634
3113.12 2746
3113.65 2542
3114.18 2506
3114.70 2625
3115.23 2562
3115.75 2503
3116.28 2204
3116.81 2027
3117.33 1848
3117.86 2153
3118.39 1759
3118.91 1859
3119.44 1889
3119.97 1732
3120.49 1645
3121.02 1896
3121.55 2053
3122.07 1814
3122.60 1857
3123.13 1821
3123.65 1906
3124.18 1796
3124.71 1948
3125.24 1912
3125.76 1739
3126.29 1694
3126.82 1678
3127.34 1765
3127.87 1563
3128.40 1611
3128.93 1705
3129.45 1572
3129.98 1498
3130.51 1617
3131.04 1597
3131.56 1429
3132.09 1290
3132.62 1247
3133.15 1418
3133.68 1495
3134.20 1332
3134.73 1329
3135.26 1243
3135.79 1409
3136.32 1280
3136.84 1063
3137.37 1214
3137.90 1217
3138.43 1209
3138.96 1288
3139.48 1256
3140.01 1223
3140.54 1246
3141.07 1382
3141.60 1210
3142.13 1133
3142.66 1106
3143.18 1188
3143.71 1302
3144.24 1081
3144.77 1143
3145.30 1210
3145.83 1191
3146.36 1145
3146.89 1235
3147.41 1177
3147.94 1242
3148.47 1243
3149.00 1199
3149.53 1232
3150.06 1222
3150.59 1172
3151.12 1275
3151.65 1340
3152.18 1338
3152.71 1326
3153.24 1333
3153.77 1368
3154.30 1225
3154.82 1310
3155.35 1281
3155.88 1257
3156.41 1297
3156.94 1275
3157.47 1271
3158.00 1175
3158.53 1261
3159.06 1191
3159.59 1168
3160.12 1214
3160.65 1201
3161.18 1241
3161.71 1312
3162.24 1321
3162.77 1242
3163.30 1277
3163.83 1274
3164.37 1255
3164.90 1200
3165.43 1355
3165.96 1205
3166.49 1057
3167.02 1054
3167.55 1259
3168.08 1261
3168.61 1273
3169.14 1061
3169.67 1281
3170.20 1276
3170.73 1376
3171.26 1345
3171.80 1160
3172.33 1306
3172.86 1349
3173.39 1271
3173.92 1339
3174.45 1425
3174.98 1260
3175.51 1330
3176.05 1449
3176.58 1327
3177.11 1384
3177.64 1297
3178.17 1372
3178.70 1342
3179.23 1337
3179.77 1340
3180.30 1265
3180.83 1422
3181.36 1344
3181.89 1286
3182.43 1199
3182.96 1124
3183.49 1077
3184.02 1029
3184.55 1192
3185.09 1146
3185.62 1018
3186.15 1114
3186.68 1183
3187.21 1236
3187.75 1195
3188.28 1110
3188.81 1089
3189.34 1177
3189.88 1242
3190.41 1287
3190.94 1127
3191.47 1322
3192.01 1290
3192.54 1142
3193.07 1078
3193.61 1184
3194.14 1207
3194.67 1201
3195.20 1106
3195.74 1114
3196.27 1100
3196.80 1165
3197.34 1185
3197.87 1105
3198.40 1112
3198.94 1156
3199.47 1151
3200.00 1200
3200.54 1223
3201.07 1329
3201.60 1254
3202.14 1362
3202.67 1211
3203.21 1081
3203.74 1218
3204.27 1173
3204.81 1312
3205.34 1217
3205.87 1189
3206.41 1186
3206.94 1206
3207.48 1331
3208.01 1219
3208.54 1322
3209.08 1405
3209.61 1244
3210.15 1252
3210.68 1421
3211.22 1305
3211.75 1382
3212.28 1391
3212.82 1286
3213.35 1433
3213.89 1488
3214.42 1375
3214.96 1392
3215.49 1262
3216.03 1138
3216.56 1180
3217.10 1159
3217.63 1225
3218.17 1337
3218.70 1210
3219.24 1241
3219.77 1210
3220.31 1187
3220.84 1225
3221.38 1286
3221.91 1184
3222.45 1272
3222.98 1319
3223.52 1279
3224.05 1260
3224.59 1417
3225.12 1440
3225.66 1466
3226.19 1469
3226.73 1625
3227.27 1589
3227.80 1619
3228.34 1511
3228.87 1492
3229.41 1352
3229.94 1423
3230.48 1475
3231.02 1322
3231.55 1267
3232.09 1315
3232.62 1374
3233.16 1497
3233.70 1583
3234.23 1531
3234.77 1437
3235.31 1388
3235.84 1496
3236.38 1461
3236.91 1503
3237.45 1709
3237.99 1586
3238.52 1539
3239.06 1707
3239.60 1718
3240.13 1767
3240.67 1711
3241.21 1750
3241.75 1704
3242.28 1807
3242.82 1728
3243.36 1801
3243.89 1757
3244.43 1720
3244.97 1740
3245.50 1675
3246.04 1755
3246.58 1884
3247.12 2039
3247.65 1947
3248.19 1903
3248.73 1804
3249.27 1908
3249.80 1781
3250.34 1815
3250.88 1847
3251.42 1719
3251.95 1930
3252.49 1905
3253.03 1779
3253.57 1940
3254.11 1912
3254.64 1874
3255.18 1807
3255.72 1945
3256.26 1799
3256.80 1989
3257.33 2008
3257.87 2090
3258.41 2181
3258.95 2249
3259.49 2441
3260.02 2707
3260.56 2849
3261.10 3119
3261.64 3304
3262.18 3861
3262.72 4148
3263.26 4595
3263.79 5370
3264.33 5780
3264.87 5852
3265.41 6252
3265.95 6338
3266.49 6721
3267.03 6824
3267.57 6530
3268.11 7142
3268.64 7109
3269.18 7086
3269.72 6532
3270.26 6880
3270.80 6068
3271.34 5553
3271.88 4722
3272.42 4418
3272.96 3826
3273.50 2959
3274.04 2814
3274.58 2578
3275.12 2432
3275.66 2553
3276.20 2439
3276.74 2419
3277.28 2293
3277.82 2274
3278.36 2290
3278.90 2270
3279.44 2395
3279.98 2360
3280.52 2318
3281.06 2187
3281.60 2217
3282.14 2217
3282.68 2116
3283.22 2246
3283.76 2221
3284.30 2343
3284.84 2053
3285.38 2060
3285.92 2192
3286.46 2198
3287.00 1988
3287.54 1880
3288.08 2136
3288.62 2168
3289.16 2142
3289.70 2343
3290.24 2269
3290.79 2252
3291.33 2189
3291.87 2268
3292.41 2104
3292.95 2212
3293.49 2198
3294.03 2376
3294.57 2520
3295.11 2517
3295.66 2999
3296.20 3313
3296.74 3026
3297.28 3058
3297.82 3222
3298.36 3285
3298.90 3173
3299.45 2986
3299.99 3043
3300.53 2928
3301.07 2859
3301.61 2700
3302.16 2613
3302.70 2410
3303.24 2511
3303.78 2323
3304.32 2372
3304.87 2256
3305.41 2164
3305.95 2204
3306.49 2314
3307.03 2179
3307.58 2242
3308.12 2149
3308.66 2026
3309.20 1971
3309.75 1942
3310.29 1806
3310.83 1788
3311.37 1941
3311.92 1675
3312.46 1852
3313.00 1814
3313.54 1796
3314.09 1897
3314.63 1753
3315.17 1994
3315.72 2013
3316.26 2023
3316.80 2058
3317.35 2127
3317.89 2053
3318.43 2081
3318.97 2228
3319.52 2098
3320.06 1945
3320.60 2006
3321.15 2088
3321.69 1728
3322.23 1918
3322.78 1987
3323.32 1964
3323.87 1761
3324.41 1635
3324.95 1555
3325.50 1567
3326.04 1643
3326.58 1565
3327.13 1667
3327.67 1647
3328.22 1499
3328.76 1515
3329.30 1620
3329.85 1615
3330.39 1641
3330.94 1672
3331.48 1569
3332.03 1821
3332.57 1909
3333.11 1967
3333.66 2253
3334.20 2420
3334.75 2675
3335.29 3073
3335.84 3517
3336.38 3564
3336.93 4125
3337.47 4107
3338.02 4448
3338.56 4413
3339.11 4460
3339.65 3963
3340.20 3950
3340.74 3421
3341.29 3147
3341.83 2732
3342.38 2494
3342.92 2183
3343.47 1983
3344.01 1773
3344.56 1796
3345.10 1760
3345.65 1688
3346.19 1601
3346.74 1552
3347.28 1662
3347.83 1753
3348.38 1517
3348.92 1535
3349.47 1556
3350.01 1590
3350.56 1664
3351.10 1655
3351.65 1549
3352.20 1594
3352.74 1659
3353.29 1484
3353.83 1486
3354.38 1596
3354.93 1741
3355.47 1672
3356.02 1465
3356.56 1424
3357.11 1594
3357.66 1407
3358.20 1468
3358.75 1472
3359.30 1368
3359.84 1401
3360.39 1352
3360.94 1481
3361.48 1577
3362.03 1363
3362.58 1410
3363.12 1498
3363.67 1492
3364.22 1398
3364.76 1336
3365.31 1359
3365.86 1398
3366.41 1464
3366.95 1270
3367.50 1405
3368.05 1426
3368.59 1431
3369.14 1457
3369.69 1522
3370.24 1339
3370.78 1335
3371.33 1192
3371.88 1241
3372.43 1213
3372.97 1340
3373.52 1449
3374.07 1357
3374.62 1200
3375.17 1348
3375.71 1491
3376.26 1511
3376.81 1390
3377.36 1510
3377.91 1612
3378.45 1460
3379.00 1391
3379.55 1261
3380.10 1207
3380.65 1175
3381.19 1245
3381.74 1234
3382.29 1239
3382.84 1196
3383.39 1129
3383.94 1166
3384.49 1135
3385.03 1021
3385.58 993
3386.13 1182
3386.68 1054
3387.23 1088
3387.78 1219
3388.33 1112
3388.88 1126
3389.42 1115
3389.97 1167
3390.52 1160
3391.07 1167
3391.62 1071
3392.17 1073
3392.72 1127
3393.27 1232
3393.82 1179
3394.37 1175
3394.92 1082
3395.47 1117
3396.02 1225
3396.57 1136
3397.11 1188
3397.66 1137
3398.21 1292
3398.76 1186
3399.31 1155
3399.86 1122
3400.41 1214
3400.96 1074
3401.51 1134
3402.06 1115
3402.61 1171
3403.16 1093
3403.71 1065
3404.26 1107
3404.81 1101
3405.36 1058
3405.91 960
3406.46 1058
3407.02 1079
3407.57 1094
3408.12 1235
3408.67 1097
3409.22 1021
3409.77 991
3410.32 1052
3410.87 1143
3411.42 1143
3411.97 1111
3412.52 1064
3413.07 982
3413.62 1092
3414.17 1105
3414.73 1251
3415.28 1212
3415.83 1223
3416.38 1294
3416.93 1142
3417.48 1155
3418.03 1199
3418.58 1331
3419.14 1336
3419.69 1321
3420.24 1249
3420.79 1244
3421.34 1324
3421.89 1243
3422.44 1380
3423.00 1240
3423.55 1318
3424.10 1617
3424.65 1668
3425.20 1730
3425.76 1732
3426.31 1641
3426.86 1732
3427.41 1699
3427.96 1741
3428.52 1673
3429.07 1517
3429.62 1485
3430.17 1370
3430.72 1422
3431.28 1363
3431.83 1274
3432.38 1263
3432.93 1447
3433.49 1258
3434.04 1265
3434.59 1289
3435.14 1262
3435.70 1328
3436.25 1218
3436.80 1338
3437.36 1377
3437.91 1357
3438.46 1229
3439.01 1238
3439.57 1146
3440.12 1197
3440.67 1085
3441.23 1234
3441.78 1171
3442.33 1143
3442.89 1320
3443.44 1103
3443.99 1222
3444.55 1353
3445.10 1297
3445.65 1210
3446.21 1174
3446.76 1183
3447.31 1185
3447.87 1208
3448.42 1148
3448.98 1125
3449.53 1209
3450.08 1226
3450.64 1317
3451.19 1271
3451.75 1226
3452.30 1239
3452.85 1147
3453.41 1166
3453.96 1309
3454.52 1141
3455.07 1219
3455.62 1202
3456.18 1221
3456.73 1212
3457.29 1216
3457.84 1185
3458.40 1185
3458.95 1197
3459.51 1285
3460.06 1243
3460.62 1233
3461.17 1192
3461.72 1240
3462.28 1209
3462.83 1180
3463.39 1137
3463.94 1185
3464.50 1286
3465.05 1246
3465.61 1277
3466.17 1361
3466.72 1446
3467.28 1290
3467.83 1361
3468.39 1481
3468.94 1497
3469.50 1428
3470.05 1582
3470.61 1582
3471.16 1503
3471.72 1514
3472.27 1828
3472.83 1787
3473.39 1715
3473.94 1714
3474.50 1865
3475.05 1763
3475.61 1650
3476.17 1590
3476.72 1569
3477.28 1654
3477.83 1558
3478.39 1638
3478.95 1587
3479.50 1699
3480.06 1738
3480.61 1726
3481.17 1686
3481.73 1545
3482.28 1567
3482.84 1622
3483.40 1735
3483.95 1806
3484.51 1879
3485.07 1998
3485.62 2043
3486.18 2051
3486.74 2135
3487.29 2388
3487.85 2407
3488.41 2857
3488.97 3280
3489.52 3490
3490.08 4049
3490.64 4520
3491.19 5663
3491.75 6553
3492.31 7436
3492.87 8762
3493.42 8981
3493.98 9461
3494.54 9967
3495.09 10028
3495.65 9751
3496.21 8794
3496.77 7932
3497.33 7187
3497.88 5841
3498.44 5130
3499.00 4412
3499.56 4191
3500.11 3531
3500.67 3335
3501.23 3451
3501.79 3341
3502.35 3376
3502.90 3715
3503.46 3624
3504.02 3666
3504.58 3625
3505.14 3843
3505.70 4040
3506.25 4278
3506.81 4319
3507.37 4513
3507.93 4114
3508.49 3950
3509.05 3863
3509.61 3767
3510.16 3415
3510.72 3087
3511.28 2752
3511.84 2583
3512.40 2346
3512.96 2362
3513.52 2179
3514.08 2002
3514.63 1713
3515.19 1721
3515.75 1753
3516.31 1693
3516.87 1600
3517.43 1565
3517.99 1461
3518.55 1467
3519.11 1458
3519.67 1458
3520.23 1497
3520.79 1485
3521.35 1514
3521.91 1460
3522.47 1532
3523.03 1448
3523.59 1646
3524.15 1551
3524.71 1430
3525.26 1470
3525.82 1298
3526.38 1420
3526.94 1513
3527.50 1512
3528.07 1408
3528.63 1403
3529.19 1461
3529.75 1430
3530.31 1634
3530.87 1619
3531.43 1710
3531.99 1432
3532.55 1453
3533.11 1444
3533.67 1366
3534.23 1452
3534.79 1411
3535.35 1507
3535.91 1546
3536.47 1514
3537.03 1477
3537.59 1593
3538.15 1438
3538.72 1245
3539.28 1390
3539.84 1361
3540.40 1429
3540.96 1452
3541.52 1573
3542.08 1427
3542.64 1437
3543.20 1242
3543.77 1393
3544.33 1383
3544.89 1360
3545.45 1376
3546.01 1340
3546.57 1365
3547.14 1495
3547.70 1498
3548.26 1533
3548.82 1414
3549.38 1296
3549.94 1337
3550.51 1266
3551.07 1258
3551.63 1253
3552.19 1325
3552.75 1269
3553.32 1224
3553.88 1193
3554.44 1210
3555.00 1225
3555.56 1213
3556.13 1231
3556.69 1237
3557.25 1169
3557.81 1147
3558.38 1189
3558.94 1132
3559.50 1070
3560.06 1119
3560.63 1213
3561.19 1106
3561.75 1077
3562.32 1213
3562.88 1338
3563.44 1318
3564.00 1170
3564.57 1247
3565.13 1253
3565.69 1195
3566.26 1279
3566.82 1360
3567.38 1321
3567.95 1207
3568.51 1266
3569.07 1213
3569.64 1204
3570.20 1256
3570.76 1179
3571.33 1068
3571.89 1081
3572.45 1141
3573.02 1152
3573.58 1074
3574.15 1041
3574.71 1140
3575.27 1348
3575.84 1249
3576.40 1284
3576.96 1357
3577.53 1354
3578.09 1390
3578.66 1474
3579.22 1572
3579.79 1459
3580.35 1486
3580.91 1448
3581.48 1338
3582.04 1283
3582.61 1179
3583.17 1220
3583.74 1180
3584.30 1167
3584.87 1086
3585.43 1059
3585.99 1210
3586.56 1217
3587.12 1234
3587.69 1062
3588.25 1083
3588.82 1073
3589.38 1129
3589.95 1162
3590.51 1105
3591.08 1068
3591.64 1014
3592.21 1039
3592.77 1145
3593.34 1084
3593.91 984
3594.47 1068
3595.04 1190
3595.60 1221
3596.17 1119
3596.73 1141
3597.30 1096
3597.86 1150
3598.43 995
3599.00 1014
3599.56 1131
3600.13 1095
3600.69 1098
3601.26 1183
3601.82 1096
3602.39 1123
3602.96 1069
3603.52 908
3604.09 1000
3604.65 1025
3605.22 1168
3605.79 1176
3606.35 1091
3606.92 1064
3607.49 1007
3608.05 989
3608.62 933
3609.19 962
3609.75 1013
3610.32 1001
3610.89 964
3611.45 913
3612.02 968
3612.59 1022
3613.15 1085
3613.72 902
3614.29 952
3614.85 929
3615.42 921
3615.99 888
3616.55 944
3617.12 926
3617.69 1026
3618.26 1124
3618.82 1075
3619.39 1021
3619.96 962
3620.53 1096
3621.09 1070
3621.66 1122
3622.23 1065
3622.80 1069
3623.36 1210
3623.93 1054
3624.50 965
3625.07 1052
3625.63 1053
3626.20 999
3626.77 1169
3627.34 1053
3627.91 1040
3628.47 1043
3629.04 1016
3629.61 940
3630.18 977
3630.75 923
3631.31 884
3631.88 943
3632.45 987
3633.02 887
3633.59 914
3634.16 932
3634.73 1129
3635.29 1006
3635.86 933
3636.43 1132
3637.00 1031
3637.57 1001
3638.14 966
3638.71 1083
3639.28 1025
3639.84 1082
3640.41 1117
3640.98 1128
3641.55 1070
3642.12 1021
3642.69 1064
3643.26 1201
3643.83 1137
3644.40 1178
3644.97 1226
3645.54 1221
3646.11 1117
3646.67 1252
3647.24 1188
3647.81 1130
3648.38 1023
3648.95 1075
3649.52 1054
3650.09 1042
3650.66 1106
3651.23 1181
3651.80 1180
3652.37 1329
3652.94 1319
3653.51 1302
3654.08 1384
3654.65 1476
3655.22 1449
3655.79 1460
3656.36 1431
3656.93 1241
3657.50 1316
3658.07 1266
3658.64 1170
3659.21 1336
3659.78 1229
3660.35 1213
3660.93 1317
3661.50 1085
3662.07 1089
3662.64 1125
3663.21 1233
3663.78 1299
3664.35 1423
3664.92 1405
3665.49 1460
3666.06 1400
3666.63 1624
3667.20 1644
3667.78 1653
3668.35 1657
3668.92 1646
3669.49 1610
3670.06 1388
3670.63 1491
3671.20 1500
3671.77 1396
3672.35 1320
3672.92 1272
3673.49 1195
3674.06 1100
3674.63 1200
3675.20 1154
3675.78 1063
3676.35 1086
3676.92 1150
3677.49 1108
3678.06 1124
3678.64 1048
3679.21 1078
3679.78 1104
3680.35 1040
3680.92 988
3681.50 992
3682.07 1055
3682.64 1089
3683.21 923
3683.79 982
3684.36 1091
3684.93 1082
3685.50 957
3686.07 910
3686.65 1044
3687.22 994
3687.79 1093
3688.37 1047
3688.94 1031
3689.51 1060
3690.08 1107
3690.66 1127
3691.23 989
3691.80 1122
3692.38 1062
3692.95 1077
3693.52 1120
3694.10 1046
3694.67 1134
3695.24 1012
3695.81 1031
3696.39 927
3696.96 963
3697.54 1011
3698.11 1068
3698.68 1043
3699.26 1005
3699.83 995
3700.40 985
3700.98 1061
3701.55 1023
3702.12 1034
3702.70 979
3703.27 1033
3703.85 1076
3704.42 1033
3704.99 1070
3705.57 1015
3706.14 1165
3706.72 1176
3707.29 1114
3707.86 1104
3708.44 1163
3709.01 1139
3709.59 1195
3710.16 1044
3710.74 924
3711.31 1105
3711.89 1056
3712.46 1056
3713.03 1048
3713.61 1181
3714.18 966
3714.76 1047
3715.33 1035
3715.91 1222
3716.48 1124
3717.06 1013
3717.63 1068
3718.21 1236
3718.78 924
3719.36 949
3719.93 1055
3720.51 917
3721.08 936
3721.66 1003
3722.23 1042
3722.81 999
3723.39 1126
3723.96 1044
3724.54 981
3725.11 1015
3725.69 1057
3726.26 1179
3726.84 1167
3727.41 1216
3727.99 1206
3728.57 1073
3729.14 1221
3729.72 1192
3730.29 1031
3730.87 1045
3731.45 1069
3732.02 981
3732.60 1138
3733.17 1146
3733.75 1202
3734.33 1115
3734.90 1278
3735.48 1138
3736.06 1168
3736.63 1143
3737.21 1240
3737.79 1163
3738.36 1039
3738.94 1233
3739.52 1256
3740.09 1106
3740.67 1097
3741.25 958
3741.82 1092
3742.40 953
3742.98 983
3743.55 1041
3744.13 1146
3744.71 1103
3745.28 1054
3745.86 1018
3746.44 1008
3747.02 1031
3747.59 896
3748.17 921
3748.75 890
3749.33 952
3749.90 973
3750.48 972
3751.06 1021
3751.64 1024
3752.21 846
3752.79 977
3753.37 986
3753.95 987
3754.52 974
3755.10 1094
3755.68 1053
3756.26 942
3756.84 1023
3757.41 969
3757.99 1020
3758.57 1005
3759.15 1061
3759.73 1024
3760.31 1207
3760.88 957
3761.46 1007
3762.04 1059
3762.62 1108
3763.20 1087
3763.78 1060
3764.35 1058
3764.93 1025
3765.51 983
3766.09 982
3766.67 1067
3767.25 1020
3767.83 1090
3768.41 1012
3768.99 1136
3769.56 976
3770.14 915
3770.72 1089
3771.30 1092
3771.88 987
3772.46 1001
3773.04 1096
3773.62 1114
3774.20 1129
3774.78 1082
3775.36 1008
3775.94 1040
3776.52 1004
3777.10 1024
3777.67 873
3778.25 906
3778.83 1021
3779.41 1030
3779.99 1070
3780.57 928
3781.15 993
3781.73 949
3782.31 1031
3782.89 831
3783.47 947
3784.05 974
3784.63 877
3785.21 914
3785.79 864
3786.37 762
3786.95 805
3787.54 936
3788.12 924
3788.70 865
3789.28 909
3789.86 944
3790.44 859
3791.02 953
3791.60 987
3792.18 905
3792.76 909
3793.34 873
3793.92 1003
3794.50 1003
3795.08 941
3795.66 1006
3796.25 992
3796.83 1121
3797.41 1002
3797.99 1036
3798.57 1140
3799.15 1098
3799.73 1109
3800.31 1105
3800.90 1106
3801.48 1181
3802.06 1193
3802.64 1148
3803.22 1130
3803.80 1187
3804.39 1283
3804.97 1250
3805.55 1135
3806.13 1074
3806.71 1251
3807.29 1206
3807.88 1128
3808.46 1174
3809.04 1062
3809.62 991
3810.20 1112
3810.79 1101
3811.37 1166
3811.95 1154
3812.53 1157
3813.12 1147
3813.70 1200
3814.28 1164
3814.86 1407
3815.45 1478
3816.03 1426
3816.61 1432
3817.19 1461
3817.78 1296
3818.36 1248
3818.94 1290
3819.52 1132
3820.11 1090
3820.69 1236
3821.27 1176
3821.86 1081
3822.44 1067
3823.02 864
3823.61 934
3824.19 1085
3824.77 1102
3825.36 928
3825.94 892
3826.52 1012
3827.11 1012
3827.69 988
3828.27 1073
3828.86 1061
3829.44 901
3830.02 904
3830.61 1047
3831.19 964
3831.77 904
3832.36 981
3832.94 944
3833.53 945
3834.11 1021
3834.69 1103
3835.28 1002
3835.86 1021
3836.45 948
3837.03 967
3837.61 950
3838.20 819
3838.78 868
3839.37 903
3839.95 1011
3840.54 907
3841.12 883
3841.70 971
3842.29 1004
3842.87 956
3843.46 892
3844.04 916
3844.63 952
3845.21 929
3845.80 821
3846.38 855
3846.97 924
3847.55 998
3848.14 964
3848.72 939
3849.31 833
3849.89 930
3850.48 905
3851.06 983
3851.65 969
3852.23 876
3852.82 991
3853.40 1042
3853.99 953
3854.58 1035
3855.16 946
3855.75 921
3856.33 983
3856.92 1046
3857.50 988
3858.09 938
3858.68 936
3859.26 1016
3859.85 1073
3860.43 1003
3861.02 1035
3861.60 1016
3862.19 1029
3862.78 1109
3863.36 1024
3863.95 1130
3864.54 1166
3865.12 869
3865.71 857
3866.29 953
3866.88 865
3867.47 944
3868.05 994
3868.64 972
3869.23 948
3869.81 831
3870.40 940
3870.99 1034
3871.57 1097
3872.16 1009
3872.75 1025
3873.33 1019
3873.92 1011
3874.51 1022
3875.10 915
3875.68 1049
3876.27 943
3876.86 870
3877.44 921
3878.03 1030
3878.62 980
3879.21 891
3879.79 991
3880.38 1039
3880.97 966
3881.56 891
3882.14 890
3882.73 886
3883.32 835
3883.91 918
3884.49 939
3885.08 958
3885.67 899
3886.26 935
3886.85 984
3887.43 1036
3888.02 985
3888.61 991
3889.20 913
3889.79 854
3890.38 1001
3890.96 1079
3891.55 991
3892.14 1034
3892.73 958
3893.32 932
3893.91 1058
3894.49 1011
3895.08 929
3895.67 1005
3896.26 1093
3896.85 982
3897.44 1002
3898.03 937
3898.61 963
3899.20 905
3899.79 870
3900.38 964
3900.97 949
3901.56 938
3902.15 1043
3902.74 1062
3903.33 1032
3903.92 1008
3904.51 1060
3905.09 1124
3905.68 1121
3906.27 1137
3906.86 1135
3907.45 1301
3908.04 1394
3908.63 1242
3909.22 1228
3909.81 1224
3910.40 1111
3910.99 1029
3911.58 1039
3912.17 1020
3912.76 1107
3913.35 1122
3913.94 1023
3914.53 1055
3915.12 960
3915.71 924
3916.30 999
3916.89 997
3917.48 924
3918.07 911
3918.66 998
3919.25 987
3919.84 988
3920.43 967
3921.02 949
3921.61 993
3922.20 869
3922.80 933
3923.39 1001
3923.98 1081
3924.57 996
3925.16 881
3925.75 936
3926.34 977
3926.93 929
3927.52 886
3928.11 881
3928.70 811
3929.30 921
3929.89 898
3930.48 779
3931.07 750
3931.66 767
3932.25 907
3932.84 879
3933.44 860
3934.03 903
3934.62 880
3935.21 870
3935.80 874
3936.39 831
3936.98 839
3937.58 848
3938.17 914
3938.76 1018
3939.35 1005
3939.94 1012
3940.54 1038
3941.13 1006
3941.72 979
3942.31 1117
3942.90 1067
3943.50 1096
3944.09 991
3944.68 1089
3945.27 1124
3945.87 1111
3946.46 1123
3947.05 1130
3947.64 1059
3948.24 924
3948.83 878
3949.42 859
3950.01 933
3950.61 979
3951.20 1032
3951.79 935
3952.39 1032
3952.98 940
3953.57 1020
3954.16 973
3954.76 901
3955.35 950
3955.94 992
3956.54 924
3957.13 912
3957.72 882
3958.32 1059
3958.91 1109
3959.50 854
3960.10 1070
3960.69 1014
3961.28 935
3961.88 966
3962.47 961
3963.07 990
3963.66 1066
3964.25 977
3964.85 918
3965.44 1136
3966.03 1019
3966.63 1073
3967.22 1060
3967.82 1044
3968.41 1110
3969.00 1057
3969.60 1127
3970.19 1059
3970.79 1021
3971.38 1042
3971.98 1073
3972.57 1008
3973.17 1075
3973.76 999
3974.35 963
3974.95 1163
3975.54 1240
3976.14 1127
3976.73 1338
3977.33 1208
3977.92 1137
3978.52 1269
3979.11 1245
3979.71 1219
3980.30 1375
3980.90 1231
3981.49 1173
3982.09 1072
3982.68 1059
3983.28 1195
3983.87 1201
3984.47 1175
3985.06 1232
3985.66 1147
3986.25 1258
3986.85 1116
3987.45 1087
3988.04 1260
3988.64 1384
3989.23 1333
3989.83 1251
3990.42 1231
3991.02 1185
3991.62 1248
3992.21 1107
3992.81 974
3993.40 954
3994.00 1037
3994.60 1071
3995.19 1105
3995.79 1056
3996.38 1107
3996.98 1071
3997.58 989
3998.17 970
3998.77 1031
3999.37 1183
3999.96 1031
4000.56 990
4001.15 1188
4001.75 1107
4002.35 1077
4002.94 1096
4003.54 1058
4004.14 999
4004.73 1083
4005.33 1000
4005.93 1004
4006.53 993
4007.12 1103
4007.72 977
4008.32 883
4008.91 930
4009.51 959
4010.11 942
4010.71 1123
4011.30 925
4011.90 941
4012.50 919
4013.10 940
4013.69 949
4014.29 956
4014.89 1089
4015.49 968
4016.08 961
4016.68 1044
4017.28 979
4017.88 964
4018.47 1040
4019.07 1018
4019.67 870
4020.27 932
4020.87 1042
4021.46 1111
4022.06 965
4022.66 984
4023.26 993
4023.86 1081
4024.45 1138
4025.05 1143
4025.65 1137
4026.25 1088
4026.85 1151
4027.45 1174
4028.05 1116
4028.64 1295
4029.24 1433
4029.84 1578
4030.44 1491
4031.04 1581
4031.64 1520
4032.24 1563
4032.84 1609
4033.43 1693
4034.03 1628
4034.63 1566
4035.23 1443
4035.83 1448
4036.43 1277
4037.03 1266
4037.63 1331
4038.23 1422
4038.83 1244
4039.43 1186
4040.03 1097
4040.63 1108
4041.22 978
4041.82 964
4042.42 1029
4043.02 981
4043.62 965
4044.22 902
4044.82 948
4045.42 946
4046.02 883
4046.62 1008
4047.22 991
4047.82 915
4048.42 946
4049.02 949
4049.62 787
4050.22 821
4050.82 974
4051.42 1002
4052.02 883
4052.62 931
4053.22 900
4053.83 952
4054.43 935
4055.03 875
4055.63 981
4056.23 962
4056.83 946
4057.43 993
4058.03 923
4058.63 922
4059.23 977
4059.83 994
4060.43 906
4061.03 928
4061.64 898
4062.24 982
4062.84 909
4063.44 913
4064.04 928
4064.64 950
4065.24 851
4065.84 953
4066.45 824
4067.05 848
4067.65 1021
4068.25 982
4068.85 927
4069.45 889
4070.05 898
4070.66 919
4071.26 879
4071.86 878
4072.46 879
4073.06 887
4073.67 830
4074.27 832
4074.87 829
4075.47 944
4076.07 816
4076.68 854
4077.28 959
4077.88 905
4078.48 868
4079.09 772
4079.69 770
4080.29 885
4080.89 968
4081.50 1024
4082.10 815
4082.70 823
4083.30 945
4083.91 910
4084.51 722
4085.11 799
4085.71 939
4086.32 905
4086.92 933
4087.52 774
4088.13 999
4088.73 1002
4089.33 956
4089.94 954
4090.54 933
4091.14 993
4091.74 886
4092.35 843
4092.95 845
4093.55 965
4094.16 835
4094.76 985
4095.37 973
4095.97 925
4096.57 876
4097.18 849
4097.78 844
4098.38 1016
4098.99 981
4099.59 1049
4100.20 866
4100.80 867
4101.40 882
4102.01 912
4102.61 979
4103.22 936
4103.82 1039
4104.42 921
4105.03 872
4105.63 982
4106.24 1026
4106.84 1033
4107.45 946
4108.05 981
4108.65 932
4109.26 994
4109.86 1052
4110.47 858
4111.07 820
4111.68 827
4112.28 859
4112.89 920
4113.49 911
4114.10 868
4114.70 946
4115.31 948
4115.91 893
4116.52 928
4117.12 979
4117.73 887
4118.33 853
4118.94 1000
4119.54 901
4120.15 732
4120.75 717
4121.36 836
4121.97 867
4122.57 883
4123.18 910
4123.78 864
4124.39 863
4124.99 904
4125.60 911
4126.21 932
4126.81 798
4127.42 840
4128.02 899
4128.63 1050
4129.24 935
4129.84 829
4130.45 779
4131.05 852
4131.66 845
4132.27 858
4132.87 890
4133.48 985
4134.08 977
4134.69 829
4135.30 899
4135.90 913
4136.51 909
4137.12 911
4137.72 974
4138.33 966
4138.94 855
4139.54 893
4140.15 887
4140.76 1036
4141.37 1013
4141.97 943
4142.58 1053
4143.19 1152
4143.79 1059
4144.40 1118
4145.01 1108
4145.61 1087
4146.22 943
4146.83 1025
4147.44 1020
4148.04 1033
4148.65 971
4149.26 1003
4149.87 1014
4150.47 1041
4151.08 939
4151.69 864
4152.30 986
4152.91 918
4153.51 849
4154.12 881
4154.73 927
4155.34 920
4155.94 941
4156.55 936
4157.16 1062
4157.77 939
4158.38 1059
4158.99 1115
4159.59 1067
4160.20 1023
4160.81 1059
4161.42 1179
4162.03 1081
4162.64 1115
4163.24 1117
4163.85 977
4164.46 1071
4165.07 968
4165.68 798
4166.29 995
4166.90 944
4167.51 922
4168.11 984
4168.72 976
4169.33 943
4169.94 806
4170.55 902
4171.16 906
4171.77 978
4172.38 863
4172.99 815
4173.60 888
4174.21 844
4174.81 854
4175.42 942
4176.03 874
4176.64 850
4177.25 936
4177.86 890
4178.47 846
4179.08 923
4179.69 782
4180.30 849
4180.91 806
4181.52 819
4182.13 933
4182.74 900
4183.35 913
4183.96 768
4184.57 864
4185.18 860
4185.79 815
4186.40 866
4187.01 928
4187.62 876
4188.23 861
4188.84 856
4189.45 898
4190.06 904
4190.67 971
4191.29 1030
4191.90 939
4192.51 1017
4193.12 1003
4193.73 1047
4194.34 932
4194.95 1024
4195.56 988
4196.17 1103
4196.78 1221
4197.39 1068
4198.00 985
4198.62 994
4199.23 990
4199.84 975
4200.45 1053
4201.06 1074
4201.67 959
4202.28 1002
4202.89 904
4203.51 977
4204.12 1005
4204.73 1007
4205.34 905
4205.95 850
4206.56 920
4207.18 900
4207.79 867
4208.40 789
4209.01 893
4209.62 957
4210.24 1006
4210.85 980
4211.46 1054
4212.07 941
4212.68 1003
4213.30 892
4213.91 867
4214.52 882
4215.13 996
4215.74 949
4216.36 1058
4216.97 965
4217.58 974
4218.19 1014
4218.81 1126
4219.42 1035
4220.03 952
4220.65 1053
4221.26 988
4221.87 985
4222.48 1047
4223.10 1040
4223.71 966
4224.32 1063
4224.94 1021
4225.55 1062
4226.16 990
4226.78 965
4227.39 1015
4228.00 1006
4228.61 990
4229.23 996
4229.84 962
4230.46 897
4231.07 1017
4231.68 1142
4232.30 1202
4232.91 1154
4233.52 1142
4234.14 1216
4234.75 1306
4235.36 1358
4235.98 1376
4236.59 1274
4237.21 1229
4237.82 1341
4238.43 1470
4239.05 1312
4239.66 1263
4240.28 1188
4240.89 1079
4241.50 955
4242.12 1140
4242.73 1121
4243.35 1049
4243.96 1013
4244.58 959
4245.19 1058
4245.81 906
4246.42 946
4247.03 904
4247.65 815
4248.26 838
4248.88 901
4249.49 897
4250.11 988
4250.72 1038
4251.34 960
4251.95 993
4252.57 976
4253.18 879
4253.80 979
4254.41 895
4255.03 891
4255.64 935
4256.26 1039
4256.88 992
4257.49 912
4258.11 895
4258.72 922
4259.34 824
4259.95 893
4260.57 850
4261.18 858
4261.80 903
4262.42 952
4263.03 933
4263.65 994
4264.26 1039
4264.88 912
4265.49 941
4266.11 949
4266.73 941
4267.34 1025
4267.96 937
4268.58 945
4269.19 905
4269.81 850
4270.42 982
4271.04 1105
4271.66 1115
4272.27 1123
4272.89 999
4273.51 1026
4274.12 1120
4274.74 1153
4275.36 1105
4275.97 1195
4276.59 1089
4277.21 1032
4277.82 1050
4278.44 1018
4279.06 1134
4279.67 1148
4280.29 1181
4280.91 1107
4281.53 1073
4282.14 1044
4282.76 1091
4283.38 1011
4283.99 909
4284.61 1027
4285.23 1084
4285.85 1112
4286.46 956
4287.08 957
4287.70 948
4288.32 1005
4288.93 1060
4289.55 1117
4290.17 1033
4290.79 948
4291.41 1075
4292.02 1061
4292.64 1083
4293.26 1125
4293.88 1227
4294.50 1122
4295.11 1093
4295.73 973
4296.35 858
4296.97 1017
4297.59 906
4298.21 1003
4298.82 1055
4299.44 939
4300.06 917
4300.68 861
4301.30 984
4301.92 1069
4302.53 1092
4303.15 925
4303.77 940
4304.39 1046
4305.01 1017
4305.63 991
4306.25 887
4306.87 936
4307.49 889
4308.10 947
4308.72 914
4309.34 988
4309.96 915
4310.58 911
4311.20 906
4311.82 877
4312.44 937
4313.06 930
4313.68 977
4314.30 932
4314.92 949
4315.54 1001
4316.16 925
4316.78 983
4317.40 932
4318.02 1003
4318.64 1058
4319.26 1002
4319.88 965
4320.50 941
4321.11 1061
4321.74 1078
4322.36 923
4322.98 933
4323.60 1049
4324.22 1082
4324.84 1086
4325.46 1081
4326.08 1087
4326.70 1179
4327.32 1199
4327.94 1203
4328.56 1229
4329.18 1319
4329.80 1293
4330.42 1169
4331.04 1254
4331.66 1326
4332.28 1398
4332.90 1209
4333.52 1308
4334.15 1238
4334.77 1183
4335.39 1360
4336.01 1390
4336.63 1590
4337.25 1480
4337.87 1751
4338.49 1693
4339.11 1607
4339.74 1911
4340.36 2078
4340.98 2145
4341.60 2120
4342.22 1974
4342.84 2093
4343.46 2176
4344.09 2303
4344.71 2634
4345.33 2612
4345.95 3067
4346.57 3284
4347.19 3739
4347.82 4677
4348.44 4829
4349.06 4817
4349.68 4685
4350.30 4754
4350.93 4308
4351.55 4094
4352.17 3550
4352.79 2987
4353.42 2334
4354.04 2004
4354.66 1845
4355.28 1794
4355.91 1621
4356.53 1568
4357.15 1666
4357.77 1567
4358.40 1456
4359.02 1530
4359.64 1579
4360.26 1452
4360.89 1356
4361.51 1439
4362.13 1475
4362.76 1371
4363.38 1434
4364.00 1387
4364.62 1387
4365.25 1287
4365.87 1266
4366.49 1335
4367.12 1150
4367.74 1133
4368.36 1090
4368.99 1282
4369.61 1251
4370.23 1127
4370.86 1193
4371.48 1250
4372.11 1140
4372.73 1110
4373.35 1154
4373.98 1123
4374.60 1101
4375.22 1031
4375.85 974
4376.47 1067
4377.10 1060
4377.72 1179
4378.34 1162
4378.97 1163
4379.59 1065
4380.22 1122
4380.84 1231
4381.47 1372
4382.09 1280
4382.71 1183
4383.34 1201
4383.96 1207
4384.59 1219
4385.21 1216
4385.84 1252
4386.46 1307
4387.09 1230
4387.71 1102
4388.34 1082
4388.96 1165
4389.59 1051
4390.21 984
4390.84 1115
4391.46 953
4392.09 1042
4392.71 1027
4393.34 897
4393.96 966
4394.59 996
4395.21 959
4395.84 974
4396.46 1068
4397.09 951
4397.71 975
4398.34 925
4398.96 936
4399.59 953
4400.22 976
4400.84 1042
4401.47 1000
4402.09 1098
4402.72 1093
4403.34 977
4403.97 1113
4404.60 1132
4405.22 1125
4405.85 1063
4406.47 948
4407.10 1020
4407.73 1014
4408.35 1054
4408.98 1042
4409.61 923
4410.23 1115
4410.86 1057
4411.48 1077
4412.11 1050
4412.74 952
4413.36 1079
4413.99 1109
4414.62 1128
4415.24 1084
4415.87 1115
4416.50 1067
4417.12 1037
4417.75 1009
4418.38 1017
4419.01 1019
4419.63 977
4420.26 1004
4420.89 1068
4421.51 1009
4422.14 983
4422.77 1040
4423.40 1060
4424.02 986
4424.65 910
4425.28 876
4425.91 982
4426.53 893
4427.16 852
4427.79 815
4428.42 800
4429.04 854
4429.67 847
4430.30 935
4430.93 950
4431.55 870
4432.18 976
4432.81 1011
4433.44 940
4434.07 976
4434.69 954
4435.32 1012
4435.95 1100
4436.58 1093
4437.21 1038
4437.84 1036
4438.46 1083
4439.09 952
4439.72 908
4440.35 923
4440.98 972
4441.61 1042
4442.24 992
4442.86 1114
4443.49 1024
4444.12 1053
4444.75 995
4445.38 1024
4446.01 911
4446.64 966
4447.27 1064
4447.90 964
4448.52 975
4449.15 897
4449.78 1001
4450.41 998
4451.04 864
4451.67 1068
4452.30 1076
4452.93 1065
4453.56 1031
4454.19 1124
4454.82 1052
4455.45 1013
4456.08 1043
4456.71 1175
4457.34 1283
4457.97 1262
4458.60 1117
4459.23 1115
4459.86 1223
4460.49 1041
4461.12 1070
4461.75 1122
4462.38 1022
4463.01 925
4463.64 963
4464.27 921
4464.90 774
4465.53 831
4466.16 920
4466.79 866
4467.42 871
4468.05 852
4468.68 895
4469.31 1067
4469.94 1026
4470.57 908
4471.20 942
4471.83 908
4472.46 911
4473.09 934
4473.72 929
4474.35 932
4474.99 933
4475.62 1009
4476.25 864
4476.88 866
4477.51 917
4478.14 905
4478.77 1043
4479.40 1027
4480.03 1029
4480.67 1026
4481.30 1048
4481.93 1048
4482.56 952
4483.19 970
4483.82 1026
4484.46 1057
4485.09 1041
4485.72 914
4486.35 959
4486.98 1084
4487.61 1020
4488.25 1095
4488.88 1147
4489.51 960
4490.14 1015
4490.77 1079
4491.41 992
4492.04 959
4492.67 898
4493.30 964
4493.94 1102
4494.57 899
4495.20 927
4495.83 925
4496.46 1007
4497.10 1126
4497.73 1068
4498.36 975
4498.99 1075
4499.63 1187
4500.26 1250
4500.89 1422
4501.53 1571
4502.16 1617
4502.79 1500
4503.42 1459
4504.06 1561
4504.69 1523
4505.32 1457
4505.96 1505
4506.59 1349
4507.22 1255
4507.86 1238
4508.49 1219
4509.12 1218
4509.76 1161
4510.39 1178
4511.02 1031
4511.66 1054
4512.29 1029
4512.92 1114
4513.56 967
4514.19 1037
4514.83 1048
4515.46 960
4516.09 957
4516.73 1074
4517.36 1078
4517.99 999
4518.63 949
4519.26 967
4519.90 948
4520.53 995
4521.17 997
4521.80 936
4522.43 1008
4523.07 951
4523.70 976
4524.34 977
4524.97 930
4525.61 958
4526.24 1022
4526.88 1015
4527.51 991
4528.14 1007
4528.78 962
4529.41 993
4530.05 1054
4530.68 1042
4531.32 1072
4531.95 1069
4532.59 1195
4533.22 1090
4533.86 1115
4534.49 1081
4535.13 1067
4535.76 1069
4536.40 1067
4537.04 1163
4537.67 1135
4538.31 1130
4538.94 1186
4539.58 1198
4540.21 1206
4540.85 1289
4541.48 1211
4542.12 1223
4542.76 1243
4543.39 1033
4544.03 967
4544.66 1006
4545.30 956
4545.93 980
4546.57 945
4547.21 856
4547.84 860
4548.48 813
4549.11 767
4549.75 814
4550.39 962
4551.02 817
4551.66 978
4552.30 970
4552.93 928
4553.57 879
4554.21 963
4554.84 1009
4555.48 985
4556.12 1002
4556.75 1014
4557.39 847
4558.03 994
4558.66 921
4559.30 864
4559.94 844
4560.57 975
4561.21 961
4561.85 914
4562.48 963
4563.12 863
4563.76 946
4564.40 888
4565.03 946
4565.67 935
4566.31 867
4566.95 905
4567.58 917
4568.22 933
4568.86 914
4569.50 919
4570.13 884
4570.77 939
4571.41 916
4572.05 996
4572.68 1006
4573.32 847
4573.96 843
4574.60 875
4575.24 860
4575.87 996
4576.51 961
4577.15 887
4577.79 851
4578.43 963
4579.06 956
4579.70 938
4580.34 971
4580.98 912
4581.62 907
4582.26 887
4582.90 914
4583.53 943
4584.17 980
4584.81 1028
4585.45 1085
4586.09 1036
4586.73 1079
4587.37 1049
4588.01 999
4588.64 1023
4589.28 1169
4589.92 1290
4590.56 1180
4591.20 1273
4591.84 1457
4592.48 1673
4593.12 1742
4593.76 1941
4594.40 1827
4595.04 1614
4595.68 1494
4596.31 1304
4596.95 1161
4597.59 1059
4598.23 1181
4598.87 1195
4599.51 1188
4600.15 1053
4600.79 1019
4601.43 1106
4602.07 1241
4602.71 1131
4603.35 1044
4603.99 1040
4604.63 1055
4605.27 1134
4605.91 1002
4606.55 949
4607.19 1080
4607.83 1046
4608.47 939
4609.11 1015
4609.75 972
4610.39 907
4611.03 868
4611.68 952
4612.32 1004
4612.96 991
4613.60 973
4614.24 1087
4614.88 1041
4615.52 1076
4616.16 1147
4616.80 1016
4617.44 1151
4618.08 995
4618.72 1079
4619.36 988
4620.01 1059
4620.65 1029
4621.29 924
4621.93 1001
4622.57 1034
4623.21 964
4623.85 1007
4624.50 1039
4625.14 924
4625.78 922
4626.42 942
4627.06 978
4627.70 929
4628.34 899
4628.99 967
4629.63 924
4630.27 913
4630.91 1133
4631.55 1107
4632.20 999
4632.84 871
4633.48 978
4634.12 1204
4634.76 1259
4635.41 1164
4636.05 1220
4636.69 1196
4637.33 1172
4637.98 1172
4638.62 1066
4639.26 1090
4639.90 1176
4640.55 1217
4641.19 1222
4641.83 1165
4642.47 1039
4643.12 1047
4643.76 951
4644.40 1119
4645.04 1142
4645.69 1049
4646.33 891
4646.97 988
4647.62 982
4648.26 942
4648.90 906
4649.55 813
4650.19 843
4650.83 897
4651.48 928
4652.12 956
4652.76 979
4653.41 862
4654.05 929
4654.69 822
4655.34 875
4655.98 813
4656.62 924
4657.27 897
4657.91 907
4658.55 880
4659.20 857
4659.84 932
4660.49 963
4661.13 972
4661.77 844
4662.42 859
4663.06 891
4663.71 807
4664.35 846
4664.99 856
4665.64 953
4666.28 789
4666.93 869
4667.57 733
4668.22 839
4668.86 926
4669.51 937
4670.15 895
4670.79 943
4671.44 910
4672.08 950
4672.73 849
4673.37 860
4674.02 901
4674.66 922
4675.31 930
4675.95 867
4676.60 891
4677.24 900
4677.89 847
4678.53 940
4679.18 1032
4679.82 1030
4680.47 1013
4681.12 963
4681.76 909
4682.41 1050
4683.05 1130
4683.70 1044
4684.34 1069
4684.99 975
4685.63 1032
4686.28 952
4686.93 1026
4687.57 861
4688.22 989
4688.86 1033
4689.51 931
4690.15 804
4690.80 847
4691.45 935
4692.09 987
4692.74 961
4693.39 1103
4694.03 1005
4694.68 1024
4695.32 1073
4695.97 1002
4696.62 1058
4697.26 1001
4697.91 1165
4698.56 1240
4699.20 1445
4699.85 1479
4700.50 1521
4701.14 1536
4701.79 1667
4702.44 1657
4703.08 1410
4703.73 1360
4704.38 1354
4705.02 1150
4705.67 1080
4706.32 1043
4706.97 989
4707.61 1160
4708.26 1223
4708.91 1233
4709.55 1104
4710.20 971
4710.85 1084
4711.50 975
4712.14 1085
4712.79 1074
4713.44 1108
4714.09 997
4714.73 1046
4715.38 1030
4716.03 1034
4716.68 1095
4717.33 1025
4717.97 979
4718.62 993
4719.27 1069
4719.92 988
4720.57 1031
4721.21 1018
4721.86 937
4722.51 931
4723.16 1071
4723.81 924
4724.45 1026
4725.10 972
4725.75 926
4726.40 991
4727.05 1013
4727.70 870
4728.35 988
4728.99 1039
4729.64 973
4730.29 855
4730.94 916
4731.59 987
4732.24 1063
4732.89 825
4733.54 871
4734.19 853
4734.83 927
4735.48 845
4736.13 777
4736.78 838
4737.43 892
4738.08 983
4738.73 953
4739.38 923
4740.03 949
4740.68 993
4741.33 1019
4741.98 1043
4742.63 980
4743.28 1035
4743.93 1106
4744.58 1092
4745.23 980
4745.87 1038
4746.52 1033
4747.17 1153
4747.82 1032
4748.47 992
4749.12 1117
4749.77 1209
4750.42 1223
4751.08 1310
4751.73 1360
4752.38 1321
4753.03 1500
4753.68 1552
4754.33 1612
4754.98 1477
4755.63 1431
4756.28 1506
4756.93 1350
4757.58 1306
4758.23 1308
4758.88 1077
4759.53 1103
4760.18 1011
4760.83 981
4761.48 1016
4762.13 929
4762.79 962
4763.44 920
4764.09 972
4764.74 979
4765.39 892
4766.04 891
4766.69 821
4767.34 816
4767.99 773
4768.65 815
4769.30 899
4769.95 819
4770.60 803
4771.25 837
4771.90 886
4772.56 751
4773.21 890
4773.86 941
4774.51 807
4775.16 920
4775.81 856
4776.47 946
4777.12 892
4777.77 915
4778.42 809
4779.07 795
4779.73 892
4780.38 976
4781.03 956
4781.68 862
4782.34 909
4782.99 980
4783.64 874
4784.29 924
4784.94 928
4785.60 879
4786.25 844
4786.90 966
4787.56 930
4788.21 1038
4788.86 1120
4789.51 1158
4790.17 1023
4790.82 1157
4791.47 1423
4792.13 1322
4792.78 1371
4793.43 1407
4794.08 1481
4794.74 1516
4795.39 1500
4796.04 1368
4796.70 1208
4797.35 1226
4798.00 1235
4798.66 1108
4799.31 1156
4799.96 1069
4800.62 1018
4801.27 1051
4801.93 1080
4802.58 911
4803.23 927
4803.89 985
4804.54 1117
4805.19 996
4805.85 1045
4806.50 967
4807.16 1007
4807.81 959
4808.46 1011
4809.12 935
4809.77 993
4810.43 962
4811.08 869
4811.73 840
4812.39 826
4813.04 898
4813.70 988
4814.35 985
4815.01 982
4815.66 1061
4816.32 917
4816.97 1086
4817.63 1075
4818.28 1136
4818.94 1036
4819.59 1127
4820.24 1172
4820.90 1116
4821.55 1180
4822.21 1236
4822.86 1108
4823.52 1143
4824.18 1168
4824.83 1054
4825.49 1068
4826.14 1136
4826.80 1244
4827.45 1193
4828.11 1133
4828.76 1098
4829.42 998
4830.07 1075
4830.73 1213
4831.38 1196
4832.04 1174
4832.70 1190
4833.35 1255
4834.01 1229
4834.66 1266
4835.32 1203
4835.98 1214
4836.63 1244
4837.29 1335
4837.94 1299
4838.60 1345
4839.26 1432
4839.91 1511
4840.57 1518
4841.22 1412
4841.88 1323
4842.54 1330
4843.19 1287
4843.85 1314
4844.51 1467
4845.16 1338
4845.82 1414
4846.48 1469
4847.13 1582
4847.79 1585
4848.45 1372
4849.10 1442
4849.76 1531
4850.42 1628
4851.07 1558
4851.73 1632
4852.39 1791
4853.05 1695
4853.70 1687
4854.36 1770
4855.02 1754
4855.68 1797
4856.33 1971
4856.99 1912
4857.65 1981
4858.30 2136
4858.96 2313
4859.62 2482
4860.28 2699
4860.94 2705
4861.59 2583
4862.25 2552
4862.91 2532
4863.57 2578
4864.22 2192
4864.88 2192
4865.54 2121
4866.20 1967
4866.86 1934
4867.51 2072
4868.17 2140
4868.83 2109
4869.49 2220
4870.15 2069
4870.81 2055
4871.46 2049
4872.12 1937
4872.78 1957
4873.44 1900
4874.10 1852
4874.76 1880
4875.41 1782
4876.07 1686
4876.73 1768
4877.39 1642
4878.05 1722
4878.71 1667
4879.37 1764
4880.03 1826
4880.69 1898
4881.34 1709
4882.00 1590
4882.66 1610
4883.32 1605
4883.98 1739
4884.64 1595
4885.30 1440
4885.96 1573
4886.62 1515
4887.28 1547
4887.94 1346
4888.60 1296
4889.26 1569
4889.92 1630
4890.58 1679
4891.24 1611
4891.89 1575
4892.55 1618
4893.21 1598
4893.87 1509
4894.53 1459
4895.19 1579
4895.85 1573
4896.51 1413
4897.17 1321
4897.83 1230
4898.49 1348
4899.16 1400
4899.82 1344
4900.48 1462
4901.14 1408
4901.80 1230
4902.46 1362
4903.12 1360
4903.78 1349
4904.44 1406
4905.10 1227
4905.76 1258
4906.42 1248
4907.08 1221
4907.74 1252
4908.40 1165
4909.06 1105
4909.72 1119
4910.39 1264
4911.05 1205
4911.71 1187
4912.37 1155
4913.03 1124
4913.69 1181
4914.35 1200
4915.01 1063
4915.68 1188
4916.34 1129
4917.00 1127
4917.66 1126
4918.32 1117
4918.98 1087
4919.64 972
4920.31 1046
4920.97 1197
4921.63 1054
4922.29 1098
4922.95 1126
4923.62 1095
4924.28 1152
4924.94 1181
4925.60 1050
4926.26 1007
4926.93 1059
4927.59 1067
4928.25 984
4928.91 1096
4929.57 1050
4930.24 1128
4930.90 1043
4931.56 1032
4932.22 1006
4932.89 1107
4933.55 1027
4934.21 932
4934.87 931
4935.54 968
4936.20 987
4936.86 957
4937.53 887
4938.19 933
4938.85 924
4939.51 1022
4940.18 981
4940.84 965
4941.50 993
4942.17 889
4942.83 905
4943.49 1027
4944.16 1084
4944.82 996
4945.48 944
4946.15 860
4946.81 938
4947.47 889
4948.14 946
4948.80 1051
4949.46 986
4950.13 983
4950.79 933
4951.45 856
4952.12 886
4952.78 954
4953.45 988
4954.11 924
4954.77 942
4955.44 1000
4956.10 943
4956.77 964
4957.43 943
4958.09 963
4958.76 914
4959.42 968
4960.09 1040
4960.75 984
4961.42 1124
4962.08 1053
4962.75 1131
4963.41 1080
4964.07 1191
4964.74 1110
4965.40 1329
4966.07 1298
4966.73 1195
4967.40 1264
4968.06 1307
4968.73 1230
4969.39 1258
4970.06 1211
4970.72 1061
4971.39 1076
4972.05 1151
4972.72 990
4973.38 951
4974.05 1107
4974.71 996
4975.38 1003
4976.05 1113
4976.71 1044
4977.38 1035
4978.04 1214
4978.71 1103
4979.37 1005
4980.04 1055
4980.70 940
4981.37 966
4982.04 1018
4982.70 1009
4983.37 917
4984.03 986
4984.70 1069
4985.37 1034
4986.03 919
4986.70 873
4987.36 899
4988.03 941
4988.70 1038
4989.36 903
4990.03 927
4990.70 1002
4991.36 1135
4992.03 1045
4992.69 1068
4993.36 1102
4994.03 1174
4994.69 1060
4995.36 1049
4996.03 993
4996.69 951
4997.36 1003
4998.03 1002
4998.70 978
4999.36 1071
5000.03 947
5000.70 890
5001.36 913
5002.03 895
5002.70 882
5003.37 898
5004.03 873
5004.70 891
5005.37 929
5006.03 907
5006.70 892
5007.37 845
5008.04 871
5008.70 790
5009.37 828
5010.04 808
5010.71 842
5011.38 841
5012.04 837
5012.71 937
5013.38 894
5014.05 857
5014.72 841
5015.38 851
5016.05 876
5016.72 853
5017.39 890
5018.06 927
5018.72 962
5019.39 975
5020.06 889
5020.73 974
5021.40 868
5022.07 818
5022.73 979
5023.40 969
5024.07 831
5024.74 890
5025.41 874
5026.08 830
5026.75 978
5027.42 971
5028.08 995
5028.75 932
5029.42 931
5030.09 958
5030.76 968
5031.43 908
5032.10 978
5032.77 1016
5033.44 901
5034.11 985
5034.78 1018
5035.45 1011
5036.11 934
5036.78 867
5037.45 897
5038.12 1030
5038.79 933
5039.46 940
5040.13 878
5040.80 778
5041.47 845
5042.14 826
5042.81 842
5043.48 769
5044.15 836
5044.82 894
5045.49 853
5046.16 1035
5046.83 996
5047.50 1003
5048.17 973
5048.84 871
5049.51 934
5050.18 856
5050.85 970
5051.52 944
5052.19 847
5052.86 910
5053.54 865
5054.21 833
5054.88 920
5055.55 869
5056.22 882
5056.89 826
5057.56 854
5058.23 940
5058.90 850
5059.57 816
5060.24 856
5060.91 845
5061.59 815
5062.26 763
5062.93 775
5063.60 803
5064.27 831
5064.94 891
5065.61 854
5066.28 756
5066.96 803
5067.63 826
5068.30 833
5068.97 805
5069.64 864
5070.31 942
5070.99 940
5071.66 882
5072.33 867
5073.00 849
5073.67 868
5074.35 834
5075.02 853
5075.69 752
5076.36 785
5077.03 817
5077.71 780
5078.38 813
5079.05 830
5079.72 886
5080.39 1058
5081.07 1063
5081.74 1072
5082.41 1009
5083.08 1021
5083.76 1043
5084.43 1034
5085.10 990
5085.78 1005
5086.45 1044
5087.12 960
5087.79 911
5088.47 942
5089.14 939
5089.81 964
5090.49 917
5091.16 958
5091.83 957
5092.51 907
5093.18 993
5093.85 993
5094.52 1107
5095.20 1007
5095.87 1127
5096.54 1167
5097.22 988
5097.89 985
5098.57 909
5099.24 996
5099.91 1104
5100.59 987
5101.26 1007
5101.93 940
5102.61 940
5103.28 909
5103.96 925
5104.63 996
5105.30 1016
5105.98 953
5106.65 963
5107.33 905
5108.00 848
5108.67 899
5109.35 949
5110.02 931
5110.70 935
5111.37 929
5112.05 775
5112.72 726
5113.40 814
5114.07 897
5114.74 896
5115.42 790
5116.09 816
5116.77 922
5117.44 887
5118.12 946
5118.79 950
5119.47 997
5120.14 936
5120.82 1202
5121.49 1145
5122.17 1085
5122.84 1096
5123.52 1035
5124.19 1018
5124.87 950
5125.54 1051
5126.22 997
5126.90 897
5127.57 894
5128.25 946
5128.92 957
5129.60 966
5130.27 939
5130.95 981
5131.62 870
5132.30 909
5132.98 987
5133.65 880
5134.33 864
5135.00 943
5135.68 957
5136.36 949
5137.03 919
5137.71 926
5138.38 934
5139.06 875
5139.74 807
5140.41 828
5141.09 912
5141.77 919
5142.44 856
5143.12 870
5143.80 816
5144.47 864
5145.15 846
5145.83 923
5146.50 875
5147.18 795
5147.86 807
5148.53 719
5149.21 741
5149.89 830
5150.56 836
5151.24 772
5151.92 859
5152.60 737
5153.27 743
5153.95 764
5154.63 791
5155.30 836
5155.98 733
5156.66 821
5157.34 805
5158.01 791
5158.69 758
5159.37 787
5160.05 773
5160.72 679
5161.40 764
5162.08 742
5162.76 750
5163.44 789
5164.11 791
5164.79 748
5165.47 752
5166.15 737
5166.83 817
5167.50 915
5168.18 919
5168.86 815
5169.54 847
5170.22 812
5170.89 846
5171.57 877
5172.25 777
5172.93 745
5173.61 775
5174.29 840
5174.97 811
5175.64 778
5176.32 804
5177.00 774
5177.68 758
5178.36 844
5179.04 848
5179.72 918
5180.40 940
5181.08 1073
5181.75 1016
5182.43 965
5183.11 910
5183.79 1013
5184.47 908
5185.15 943
5185.83 963
5186.51 868
5187.19 887
5187.87 829
5188.55 835
5189.23 775
5189.91 842
5190.59 736
5191.27 758
5191.95 757
5192.63 706
5193.31 799
5193.98 813
5194.66 789
5195.34 742
5196.02 754
5196.70 766
5197.38 720
5198.07 682
5198.75 738
5199.43 795
5200.11 739
5200.79 776
5201.47 701
5202.15 791
5202.83 740
5203.51 731
5204.19 785
5204.87 754
5205.55 780
5206.23 749
5206.91 818
5207.59 685
5208.27 744
5208.95 804
5209.63 818
5210.31 848
5211.00 804
5211.68 807
5212.36 837
5213.04 862
5213.72 936
5214.40 774
5215.08 834
5215.76 829
5216.45 912
5217.13 811
5217.81 859
5218.49 900
5219.17 905
5219.85 888
5220.53 914
5221.22 841
5221.90 898
5222.58 886
5223.26 878
5223.94 979
5224.62 972
5225.31 855
5225.99 870
5226.67 884
5227.35 872
5228.03 828
5228.72 851
5229.40 794
5230.08 881
5230.76 835
5231.45 825
5232.13 828
5232.81 811
5233.49 914
5234.18 781
5234.86 807
5235.54 808
5236.22 857
5236.91 862
5237.59 840
5238.27 858
5238.95 819
5239.64 818
5240.32 862
5241.00 857
5241.69 782
5242.37 831
5243.05 770
5243.73 884
5244.42 838
5245.10 748
5245.78 793
5246.47 828
5247.15 847
5247.83 831
5248.52 872
5249.20 871
5249.88 795
5250.57 807
5251.25 832
5251.94 975
5252.62 933
5253.30 875
5253.99 905
5254.67 847
5255.35 892
5256.04 835
5256.72 821
5257.41 802
5258.09 782
5258.77 822
5259.46 860
5260.14 902
5260.83 821
5261.51 803
5262.20 824
5262.88 865
5263.56 913
5264.25 987
5264.93 965
5265.62 894
5266.30 886
5266.99 876
5267.67 953
5268.36 882
5269.04 877
5269.73 834
5270.41 858
5271.10 927
5271.78 916
5272.47 816
5273.15 858
5273.84 765
5274.52 873
5275.21 920
5275.89 1007
5276.58 822
5277.26 818
5277.95 831
5278.63 838
5279.32 914
5280.00 927
5280.69 902
5281.37 841
5282.06 859
5282.75 810
5283.43 767
5284.12 908
5284.80 982
5285.49 787
5286.17 765
5286.86 830
5287.55 803
5288.23 763
5288.92 679
5289.60 848
5290.29 848
5290.98 763
5291.66 750
5292.35 813
5293.04 821
5293.72 769
5294.41 795
5295.10 838
5295.78 864
5296.47 821
5297.15 755
5297.84 825
5298.53 799
5299.21 865
5299.90 960
5300.59 894
5301.28 830
5301.96 867
5302.65 883
5303.34 831
5304.02 844
5304.71 899
5305.40 918
5306.08 916
5306.77 916
5307.46 952
5308.15 945
5308.83 946
5309.52 949
5310.21 883
5310.90 843
5311.58 905
5312.27 948
5312.96 869
5313.65 931
5314.33 992
5315.02 1052
5315.71 1037
5316.40 940
5317.09 810
5317.77 926
5318.46 959
5319.15 951
5319.84 1047
5320.53 930
5321.21 950
5321.90 1011
5322.59 1082
5323.28 1098
5323.97 1190
5324.65 1139
5325.34 1220
5326.03 1071
5326.72 989
5327.41 931
5328.10 882
5328.79 886
5329.47 887
5330.16 826
5330.85 864
5331.54 825
5332.23 782
5332.92 815
5333.61 846
5334.30 816
5334.99 874
5335.67 815
5336.36 960
5337.05 806
5337.74 704
5338.43 787
5339.12 831
5339.81 723
5340.50 783
5341.19 860
5341.88 825
5342.57 901
5343.26 823
5343.95 843
5344.64 859
5345.33 805
5346.02 940
5346.71 927
5347.40 831
5348.09 801
5348.78 841
5349.47 867
5350.16 886
5350.85 901
5351.54 978
5352.23 941
5352.92 854
5353.61 881
5354.30 970
5354.99 1002
5355.68 893
5356.37 886
5357.06 849
5357.75 874
5358.44 858
5359.13 771
5359.82 801
5360.51 775
5361.20 700
5361.89 856
5362.58 830
5363.27 778
5363.97 885
5364.66 882
5365.35 867
5366.04 904
5366.73 903
5367.42 822
5368.11 806
5368.80 848
5369.49 820
5370.19 839
5370.88 801
5371.57 877
5372.26 834
5372.95 877
5373.64 798
5374.33 788
5375.03 835
5375.72 784
5376.41 764
5377.10 711
5377.79 709
5378.49 828
5379.18 738
5379.87 760
5380.56 743
5381.25 709
5381.95 760
5382.64 734
5383.33 722
5384.02 754
5384.71 778
5385.41 786
5386.10 773
5386.79 786
5387.48 737
5388.18 816
5388.87 838
5389.56 789
5390.25 889
5390.95 817
5391.64 820
5392.33 932
5393.02 939
5393.72 918
5394.41 972
5395.10 852
5395.80 857
5396.49 877
5397.18 879
5397.88 772
5398.57 820
5399.26 864
5399.95 906
5400.65 763
5401.34 666
5402.03 771
5402.73 830
5403.42 821
5404.12 805
5404.81 732
5405.50 779
5406.20 763
5406.89 853
5407.58 860
5408.28 870
5408.97 759
5409.66 810
5410.36 878
5411.05 880
5411.75 857
5412.44 889
5413.13 842
5413.83 827
5414.52 799
5415.22 839
5415.91 844
5416.61 794
5417.30 796
5417.99 781
5418.69 775
5419.38 837
5420.08 877
5420.77 842
5421.47 858
5422.16 827
5422.86 866
5423.55 867
5424.25 836
5424.94 865
5425.64 868
5426.33 872
5427.03 919
5427.72 909
5428.42 878
5429.11 878
5429.81 847
5430.50 815
5431.20 939
5431.89 877
5432.59 848
5433.28 998
5433.98 913
5434.67 875
5435.37 902
5436.06 954
5436.76 1027
5437.46 965
5438.15 918
5438.85 1047
5439.54 1136
5440.24 989
5440.93 1067
5441.63 984
5442.33 979
5443.02 904
5443.72 987
5444.41 972
5445.11 1010
5445.81 928
5446.50 1002
5447.20 1122
5447.90 1164
5448.59 1078
5449.29 1126
5449.98 1234
5450.68 1211
5451.38 1259
5452.07 1167
5452.77 1193
5453.47 1139
5454.16 1172
5454.86 1060
5455.56 960
5456.25 1036
5456.95 991
5457.65 946
5458.35 983
5459.04 1037
5459.74 1121
5460.44 1094
5461.13 1044
5461.83 1159
5462.53 1174
5463.23 1118
5463.92 1087
5464.62 1173
5465.32 1073
5466.02 1236
5466.71 1225
5467.41 1201
5468.11 1148
5468.81 1167
5469.50 1339
5470.20 1283
5470.90 1266
5471.60 1221
5472.29 1309
5472.99 1212
5473.69 1287
5474.39 1485
5475.09 1515
5475.78 1409
5476.48 1606
5477.18 1600
5477.88 1709
5478.58 1874
5479.28 1705
5479.97 2015
5480.67 2279
5481.37 2522
5482.07 2660
5482.77 2684
5483.47 2858
5484.17 3053
5484.86 2959
5485.56 2683
5486.26 2313
5486.96 2056
5487.66 2131
5488.36 2132
5489.06 1916
5489.76 2118
5490.45 1910
5491.15 1796
5491.85 1947
5492.55 1757
5493.25 1771
5493.95 1911
5494.65 2182
5495.35 2143
5496.05 2180
5496.75 2227
5497.45 2497
5498.15 2697
5498.85 2839
5499.55 3092
5500.25 3458
5500.95 3557
5501.65 3732
5502.35 4104
5503.04 4661
5503.74 5136
5504.44 4886
5505.14 4573
5505.84 4354
5506.54 3940
5507.24 3292
5507.94 2881
5508.65 2379
5509.35 2208
5510.05 2122
5510.75 1811
5511.45 1771
5512.15 1877
5512.85 2041
5513.55 1928
5514.25 1829
5514.95 1781
5515.65 1788
5516.35 1713
5517.05 1603
5517.75 1591
5518.45 1623
5519.15 1634
5519.85 1653
5520.56 1476
5521.26 1464
5521.96 1438
5522.66 1433
5523.36 1389
5524.06 1344
5524.76 1273
5525.46 1136
5526.16 1193
5526.87 1231
5527.57 1171
5528.27 1127
5528.97 1287
5529.67 1169
5530.37 1064
5531.07 1100
5531.78 1194
5532.48 1291
5533.18 1270
5533.88 1182
5534.58 1034
5535.29 1050
5535.99 963
5536.69 1032
5537.39 987
5538.09 1122
5538.80 1115
5539.50 1046
5540.20 1093
5540.90 1129
5541.60 1064
5542.31 963
5543.01 1081
5543.71 1064
5544.41 1071
5545.12 1001
5545.82 950
5546.52 964
5547.22 1052
5547.93 966
5548.63 977
5549.33 1023
5550.04 1023
5550.74 995
5551.44 917
5552.14 932
5552.85 1065
5553.55 966
5554.25 1052
5554.96 1010
5555.66 954
5556.36 1041
5557.07 944
5557.77 980
5558.47 953
5559.18 907
5559.88 982
5560.58 981
5561.29 951
5561.99 1009
5562.69 1010
5563.40 1022
5564.10 957
5564.80 954
5565.51 997
5566.21 1032
5566.92 1121
5567.62 1117
5568.32 1027
5569.03 999
5569.73 976
5570.44 991
5571.14 1083
5571.84 1018
5572.55 876
5573.25 874
5573.96 976
5574.66 943
5575.37 978
5576.07 1104
5576.78 1050
5577.48 965
5578.18 1074
5578.89 973
5579.59 850
5580.30 972
5581.00 838
5581.71 914
5582.41 888
5583.12 902
5583.82 894
5584.53 856
5585.23 832
5585.94 836
5586.64 844
5587.35 870
5588.05 909
5588.76 1069
5589.46 951
5590.17 874
5590.88 905
5591.58 899
5592.29 927
5592.99 912
5593.70 934
5594.40 778
5595.11 754
5595.81 880
5596.52 863
5597.23 947
5597.93 863
5598.64 753
5599.34 815
5600.05 745
5600.76 839
5601.46 794
5602.17 881
5602.87 787
5603.58 806
5604.29 869
5604.99 917
5605.70 864
5606.41 791
5607.11 888
5607.82 903
5608.52 996
5609.23 821
5609.94 912
5610.64 898
5611.35 750
5612.06 826
5612.76 898
5613.47 902
5614.18 753
5614.89 793
5615.59 838
5616.30 830
5617.01 756
5617.71 839
5618.42 858
5619.13 826
5619.84 858
5620.54 828
5621.25 925
5621.96 865
5622.66 765
5623.37 774
5624.08 818
5624.79 905
5625.49 857
5626.20 783
5626.91 927
5627.62 904
5628.33 883
5629.03 931
5629.74 996
5630.45 944
5631.16 945
5631.87 880
5632.57 869
5633.28 869
5633.99 844
5634.70 767
5635.41 847
5636.11 843
5636.82 926
5637.53 877
5638.24 839
5638.95 855
5639.66 884
5640.36 992
5641.07 994
5641.78 894
5642.49 867
5643.20 908
5643.91 1015
5644.62 1055
5645.33 926
5646.03 858
5646.74 840
5647.45 801
5648.16 762
5648.87 902
5649.58 793
5650.29 879
5651.00 902
5651.71 907
5652.42 770
5653.13 847
5653.84 797
5654.54 802
5655.25 914
5655.96 970
5656.67 1031
5657.38 1102
5658.09 1145
5658.80 1158
5659.51 1233
5660.22 1208
5660.93 1131
5661.64 1057
5662.35 1093
5663.06 1094
5663.77 1094
5664.48 1080
5665.19 997
5665.90 977
5666.61 985
5667.32 998
5668.03 909
5668.74 978
5669.45 880
5670.16 960
5670.87 1007
5671.58 964
5672.29 975
5673.01 862
5673.72 850
5674.43 1013
5675.14 959
5675.85 855
5676.56 865
5677.27 919
5677.98 986
5678.69 943
5679.40 823
5680.11 887
5680.82 896
5681.54 870
5682.25 900
5682.96 876
5683.67 998
5684.38 879
5685.09 973
5685.80 1028
5686.51 959
5687.23 993
5687.94 1078
5688.65 1042
5689.36 908
5690.07 953
5690.78 912
5691.50 904
5692.21 914
5692.92 807
5693.63 776
5694.34 909
5695.06 916
5695.77 799
5696.48 862
5697.19 837
5697.90 805
5698.62 716
5699.33 631
5700.04 798
5700.75 757
5701.46 770
5702.18 796
5702.89 835
5703.60 782
5704.31 829
5705.03 850
5705.74 749
5706.45 812
5707.17 771
5707.88 825
5708.59 843
5709.30 765
5710.02 733
5710.73 723
5711.44 740
5712.16 756
5712.87 771
5713.58 773
5714.30 730
5715.01 748
5715.72 747
5716.43 740
5717.15 687
5717.86 817
5718.58 730
5719.29 691
5720.00 731
5720.72 775
5721.43 750
5722.14 754
5722.86 769
5723.57 751
5724.28 798
5725.00 793
5725.71 732
5726.43 821
5727.14 873
5727.85 867
5728.57 814
5729.28 863
5730.00 948
5730.71 925
5731.42 922
5732.14 856
5732.85 780
5733.57 847
5734.28 789
5735.00 781
5735.71 770
5736.43 801
5737.14 761
5737.85 781
5738.57 775
5739.28 747
5740.00 794
5740.71 839
5741.43 877
5742.14 801
5742.86 788
5743.57 702
5744.29 720
5745.00 657
5745.72 647
5746.43 764
5747.15 779
5747.86 756
5748.58 699
5749.30 705
5750.01 767
5750.73 684
5751.44 734
5752.16 684
5752.87 686
5753.59 781
5754.30 816
5755.02 738
5755.74 772
5756.45 757
5757.17 743
5757.88 808
5758.60 767
5759.31 786
5760.03 821
5760.75 770
5761.46 777
5762.18 724
5762.90 727
5763.61 649
5764.33 743
5765.04 820
5765.76 833
5766.48 724
5767.19 735
5767.91 724
5768.63 808
5769.34 847
5770.06 777
5770.78 734
5771.49 744
5772.21 789
5772.93 782
5773.64 886
5774.36 852
5775.08 759
5775.79 804
5776.51 727
5777.23 769
5777.95 779
5778.66 771
5779.38 705
5780.10 695
5780.81 824
5781.53 818
5782.25 728
5782.97 775
5783.68 705
5784.40 724
5785.12 778
5785.84 831
5786.55 722
5787.27 682
5787.99 740
5788.71 755
5789.43 799
5790.14 704
5790.86 768
5791.58 814
5792.30 833
5793.02 768
5793.73 733
5794.45 723
5795.17 777
5795.89 770
5796.61 768
5797.33 756
5798.04 762
5798.76 725
5799.48 859
5800.20 960
5800.92 886
5801.64 779
5802.36 886
5803.07 1051
5803.79 1160
5804.51 1035
5805.23 1160
5805.95 1186
5806.67 1157
5807.39 1105
5808.11 1054
5808.82 913
5809.54 982
5810.26 850
5810.98 1002
5811.70 1016
5812.42 895
5813.14 788
5813.86 873
5814.58 748
5815.30 804
5816.02 822
5816.74 857
5817.46 915
5818.18 845
5818.90 846
5819.62 850
5820.34 826
5821.06 857
5821.78 846
5822.50 894
5823.22 968
5823.94 866
5824.66 793
5825.38 908
5826.10 930
5826.82 844
5827.54 824
5828.26 944
5828.98 954
5829.70 929
5830.42 862
5831.14 858
5831.86 829
5832.58 775
5833.30 806
5834.02 737
5834.74 791
5835.46 877
5836.18 947
5836.90 914
5837.62 757
5838.34 742
5839.07 779
5839.79 890
5840.51 854
5841.23 854
5841.95 923
5842.67 923
5843.39 866
5844.11 880
5844.83 888
5845.56 879
5846.28 921
5847.00 887
5847.72 843
5848.44 834
5849.16 716
5849.88 801
5850.61 846
5851.33 850
5852.05 847
5852.77 843
5853.49 753
5854.22 924
5854.94 967
5855.66 921
5856.38 854
5857.10 850
5857.83 846
5858.55 869
5859.27 857
5859.99 972
5860.71 882
5861.44 850
5862.16 875
5862.88 995
5863.60 1052
5864.33 1038
5865.05 1054
5865.77 1098
5866.49 1029
5867.22 1029
5867.94 1148
5868.66 988
5869.38 953
5870.11 961
5870.83 944
5871.55 979
5872.28 1012
5873.00 928
5873.72 996
5874.45 1001
5875.17 955
5875.89 904
5876.62 1042
5877.34 943
5878.06 881
5878.79 894
5879.51 936
5880.23 1011
5880.96 970
5881.68 835
5882.40 932
5883.13 1036
5883.85 993
5884.57 1007
5885.30 1023
5886.02 1143
5886.75 1030
5887.47 920
5888.19 1166
5888.92 1117
5889.64 1062
5890.37 1056
5891.09 977
5891.81 983
5892.54 943
5893.26 914
5893.99 926
5894.71 975
5895.44 957
5896.16 906
5896.88 928
5897.61 932
5898.33 877
5899.06 980
5899.78 925
5900.51 987
5901.23 874
5901.96 929
5902.68 941
5903.41 959
5904.13 1051
5904.86 1015
5905.58 1035
5906.31 1078
5907.03 1009
5907.76 967
5908.48 1007
5909.21 931
5909.93 899
5910.66 927
5911.38 941
5912.11 1046
5912.83 1076
5913.56 1085
5914.29 1002
5915.01 1055
5915.74 1182
5916.46 1076
5917.19 1059
5917.91 972
5918.64 1110
5919.37 1191
5920.09 1258
5920.82 1128
5921.54 1164
5922.27 1180
5923.00 1183
5923.72 1258
5924.45 1294
5925.17 1373
5925.90 1328
5926.63 1286
5927.35 1282
5928.08 1440
5928.81 1347
5929.53 1349
5930.26 1370
5930.99 1387
5931.71 1380
5932.44 1301
5933.17 1458
5933.89 1462
5934.62 1454
5935.35 1484
5936.07 1521
5936.80 1518
5937.53 1438
5938.25 1618
5938.98 1609
5939.71 1476
5940.44 1669
5941.16 1690
5941.89 1642
5942.62 1706
5943.35 1709
5944.07 1638
5944.80 1703
5945.53 1894
5946.26 1813
5946.98 1950
5947.71 2011
5948.44 2116
5949.17 2039
5949.89 2122
5950.62 2134
5951.35 2217
5952.08 2387
5952.80 2531
5953.53 2435
5954.26 2795
5954.99 2861
5955.72 2941
5956.45 2883
5957.17 2891
5957.90 2836
5958.63 2987
5959.36 2928
5960.09 2882
5960.82 2929
5961.54 2915
5962.27 3069
5963.00 2898
5963.73 3097
5964.46 3189
5965.19 3145
5965.92 3192
5966.64 3337
5967.37 3429
5968.10 3735
5968.83 3914
5969.56 4050
5970.29 4259
5971.02 4299
5971.75 4489
5972.48 4343
5973.21 4205
5973.93 3978
5974.66 3850
5975.39 3777
5976.12 3645
5976.85 3559
5977.58 3618
5978.31 3575
5979.04 3809
5979.77 3937
5980.50 4007
5981.23 4083
5981.96 4198
5982.69 4442
5983.42 4504
5984.15 4442
5984.88 4432
5985.61 4752
5986.34 4490
5987.07 4347
5987.80 4577
5988.53 4584
5989.26 4639
5989.99 4769
5990.72 4887
5991.45 4733
5992.18 4615
5992.91 4643
5993.64 4766
5994.37 4601
5995.10 4666
5995.83 4787
5996.56 4784
5997.29 4832
5998.02 4987
5998.75 5329
5999.49 5187
6000.22 5460
6000.95 5468
6001.68 5270
6002.41 5388
6003.14 5274
6003.87 5402
6004.60 5207
6005.33 5121
6006.06 5129
6006.80 4930
6007.53 5041
6008.26 5177
6008.99 5380
6009.72 6205
6010.45 6603
6011.18 7414
6011.92 8352
6012.65 10059
6013.38 11943
6014.11 14013
6014.84 15384
6015.57 17264
6016.31 18306
6017.04 18541
6017.77 18366
6018.50 17500
6019.23 16363
6019.97 14491
6020.70 12961
6021.43 11376
6022.16 9409
6022.89 7740
6023.63 6719
6024.36 5690
6025.09 4960
6025.82 4438
6026.56 3992
6027.29 3818
6028.02 3827
6028.75 3609
6029.49 3523
6030.22 3285
6030.95 3213
6031.68 3094
6032.42 3150
6033.15 3000
6033.88 3004
6034.62 2913
6035.35 2704
6036.08 2545
6036.81 2550
6037.55 2616
6038.28 2478
6039.01 2586
6039.75 2878
6040.48 2804
6041.21 2808
6041.95 3010
6042.68 3129
6043.41 3022
6044.15 3008
6044.88 3315
6045.61 3336
6046.35 3427
6047.08 3336
6047.82 3484
6048.55 3418
6049.28 3449
6050.02 3536
6050.75 3581
6051.49 3577
6052.22 3579
6052.95 3850
6053.69 4293
6054.42 4663
6055.16 4632
6055.89 4632
6056.62 4656
6057.36 4603
6058.09 4315
6058.83 4051
6059.56 3858
6060.30 3764
6061.03 3564
6061.77 3458
6062.50 3327
6063.23 3458
6063.97 3500
6064.70 3263
6065.44 3268
6066.17 3170
6066.91 3209
6067.64 3252
6068.38 3386
6069.11 3344
6069.85 3306
6070.58 3328
6071.32 3348
6072.05 3079
6072.79 2916
6073.52 2884
6074.26 2901
6075.00 2783
6075.73 2978
6076.47 2681
6077.20 2675
6077.94 2494
6078.67 2501
6079.41 2614
6080.14 2530
6080.88 2495
6081.62 2357
6082.35 2481
6083.09 2394
6083.82 2258
6084.56 2293
6085.30 2230
6086.03 2182
6086.77 2116
6087.50 2098
6088.24 2015
6088.98 2050
6089.71 2002
6090.45 2104
6091.19 2124
6091.92 2041
6092.66 2071
6093.39 2083
6094.13 2217
6094.87 2343
6095.60 2375
6096.34 2374
6097.08 2249
6097.81 2215
6098.55 2189
6099.29 2328
6100.03 2137
6100.76 2139
6101.50 2111
6102.24 2059
6102.97 2091
6103.71 2062
6104.45 2058
6105.18 2069
6105.92 1970
6106.66 1980
6107.40 1882
6108.13 1822
6108.87 1885
6109.61 1903
6110.35 1897
6111.08 1849
6111.82 1916
6112.56 1856
6113.30 1895
6114.03 1892
6114.77 1939
6115.51 2006
6116.25 2037
6116.99 1989
6117.72 1997
6118.46 2061
6119.20 2003
6119.94 2022
6120.68 2049
6121.41 1918
6122.15 1971
6122.89 2015
6123.63 2040
6124.37 2019
6125.11 2088
6125.84 2013
6126.58 1886
6127.32 1989
6128.06 2002
6128.80 2144
6129.54 2142
6130.28 2173
6131.02 2134
6131.75 2142
6132.49 2113
6133.23 2270
6133.97 2167
6134.71 2230
6135.45 2234
6136.19 2409
6136.93 2369
6137.67 2207
6138.41 2340
6139.14 2446
6139.88 2481
6140.62 2313
6141.36 2547
6142.10 2552
6142.84 2596
6143.58 2453
6144.32 2518
6145.06 2488
6145.80 2391
6146.54 2345
6147.28 2348
6148.02 2439
6148.76 2283
6149.50 2265
6150.24 2377
6150.98 2367
6151.72 2443
6152.46 2371
6153.20 2544
6153.94 2421
6154.68 2448
6155.42 2517
6156.16 2591
6156.90 2650
6157.64 2743
6158.38 2761
6159.12 2746
6159.86 2743
6160.60 2774
6161.34 2720
6162.08 2874
6162.82 3020
6163.57 2917
6164.31 3142
6165.05 3284
6165.79 3652
6166.53 3675
6167.27 3929
6168.01 4174
6168.75 4306
6169.49 4550
6170.23 4599
6170.98 4754
6171.72 4623
6172.46 4469
6173.20 4432
6173.94 4416
6174.68 4301
6175.42 3901
6176.16 3867
6176.91 3961
6177.65 3884
6178.39 3795
6179.13 3749
6179.87 3646
6180.61 3628
6181.36 3729
6182.10 3899
6182.84 3860
6183.58 3896
6184.32 3984
6185.07 4192
6185.81 4063
6186.55 4038
6187.29 4131
6188.03 4302
6188.78 4250
6189.52 4411
6190.26 4427
6191.00 4608
6191.75 4645
6192.49 4675
6193.23 4913
6193.97 5128
6194.72 5233
6195.46 5567
6196.20 5576
6196.94 5593
6197.69 5600
6198.43 5771
6199.17 5993
6199.92 6174
6200.66 5750
6201.40 5748
6202.15 5675
6202.89 5704
6203.63 5814
6204.37 5972
6205.12 6353
6205.86 7063
6206.60 8530
6207.35 9882
6208.09 12308
6208.83 15327
6209.58 18588
6210.32 22045
6211.07 25375
6211.81 27650
6212.55 28946
6213.30 28267
6214.04 27974
6214.78 26163
6215.53 23637
6216.27 21048
6217.02 18005
6217.76 15009
6218.50 12339
6219.25 9904
6219.99 8214
6220.74 7134
6221.48 6427
6222.22 5729
6222.97 5288
6223.71 4946
6224.46 4867
6225.20 4818
6225.95 4960
6226.69 5044
6227.44 5191
6228.18 4990
6228.92 4809
6229.67 4828
6230.41 4517
6231.16 3912
6231.90 3439
6232.65 3264
6233.39 2958
6234.14 2960
6234.88 3057
6235.63 2875
6236.37 2808
6237.12 3034
6237.86 3023
6238.61 3232
6239.35 3465
6240.10 3596
6240.85 3642
6241.59 4148
6242.34 4374
6243.08 4459
6243.83 4438
6244.57 4194
6245.32 3894
6246.06 3856
6246.81 3556
6247.56 3474
6248.30 3543
6249.05 3565
6249.79 3607
6250.54 3576
6251.29 3634
6252.03 3609
6252.78 3695
6253.52 3628
6254.27 3557
6255.02 3502
6255.76 3410
6256.51 3341
6257.26 3218
6258.00 3146
6258.75 3374
6259.49 3210
6260.24 3116
6260.99 3063
6261.73 3151
6262.48 3141
6263.23 3131
6263.97 3026
6264.72 2923
6265.47 2989
6266.21 2975
6266.96 2771
6267.71 2823
6268.46 2716
6269.20 2664
6269.95 2753
6270.70 2714
6271.44 2720
6272.19 2626
6272.94 2598
6273.69 2752
6274.43 2698
6275.18 2568
6275.93 2523
6276.68 2411
6277.42 2644
6278.17 2479
6278.92 2374
6279.67 2459
6280.41 2337
6281.16 2276
6281.91 2264
6282.66 2288
6283.41 2321
6284.15 2198
6284.90 2134
6285.65 1956
6286.40 2134
6287.15 2134
6287.89 2048
6288.64 2036
6289.39 1903
6290.14 2002
6290.89 2058
6291.64 1888
6292.38 1828
6293.13 1778
6293.88 1853
6294.63 1847
6295.38 1712
6296.13 1803
6296.88 1709
6297.62 1772
6298.37 1712
6299.12 1666
6299.87 1747
6300.62 1718
6301.37 1706
6302.12 1685
6302.87 1721
6303.62 1732
6304.37 1668
6305.11 1636
6305.86 1730
6306.61 1692
6307.36 1604
6308.11 1589
6308.86 1688
6309.61 1899
6310.36 1864
6311.11 1765
6311.86 1954
6312.61 1824
6313.36 1748
6314.11 1852
6314.86 1917
6315.61 1827
6316.36 1822
6317.11 1736
6317.86 1732
6318.61 1721
6319.36 1680
6320.11 1657
6320.86 1690
6321.61 1667
6322.36 1628
6323.11 1591
6323.86 1548
6324.61 1464
6325.36 1486
6326.11 1458
6326.86 1533
6327.61 1455
6328.36 1493
6329.11 1411
6329.86 1372
6330.61 1500
6331.37 1440
6332.12 1445
6332.87 1437
6333.62 1406
6334.37 1357
6335.12 1420
6335.87 1363
6336.62 1348
6337.37 1334
6338.12 1438
6338.88 1451
6339.63 1577
6340.38 1596
6341.13 1503
6341.88 1565
6342.63 1471
6343.38 1433
6344.14 1540
6344.89 1359
6345.64 1414
6346.39 1441
6347.14 1434
6347.89 1466
6348.65 1355
6349.40 1349
6350.15 1462
6350.90 1549
6351.65 1654
6352.41 1611
6353.16 1627
6353.91 1778
6354.66 1911
6355.41 1935
6356.17 1853
6356.92 1965
6357.67 2031
6358.42 1950
6359.18 1878
6359.93 1821
6360.68 1731
6361.43 1787
6362.19 1643
6362.94 1554
6363.69 1536
6364.44 1581
6365.20 1514
6365.95 1463
6366.70 1335
6367.46 1408
6368.21 1410
6368.96 1443
6369.71 1509
6370.47 1489
6371.22 1435
6371.97 1407
6372.73 1530
6373.48 1442
6374.23 1464
6374.99 1440
6375.74 1471
6376.49 1386
6377.25 1386
6378.00 1529
6378.75 1450
6379.51 1415
6380.26 1434
6381.02 1412
6381.77 1508
6382.52 1520
6383.28 1458
6384.03 1490
6384.78 1413
6385.54 1519
6386.29 1489
6387.05 1436
6387.80 1429
6388.56 1344
6389.31 1374
6390.06 1262
6390.82 1351
6391.57 1382
6392.33 1256
6393.08 1294
6393.84 1270
6394.59 1273
6395.34 1321
6396.10 1302
6396.85 1247
6397.61 1317
6398.36 1327
6399.12 1341
6399.87 1307
6400.63 1316
6401.38 1319
6402.14 1378
6402.89 1362
6403.65 1340
6404.40 1361
6405.16 1333
6405.91 1333
6406.67 1503
6407.42 1449
6408.18 1537
6408.93 1528
6409.69 1441
6410.45 1545
6411.20 1617
6411.96 1608
6412.71 1635
6413.47 1656
6414.22 1546
6414.98 1458
6415.73 1378
6416.49 1384
6417.25 1317
6418.00 1340
6418.76 1306
6419.51 1273
6420.27 1245
6421.03 1372
6421.78 1391
6422.54 1287
6423.29 1287
6424.05 1352
6424.81 1447
6425.56 1381
6426.32 1297
6427.08 1409
6427.83 1350
6428.59 1372
6429.35 1409
6430.10 1434
6430.86 1297
6431.62 1229
6432.37 1341
6433.13 1266
6433.89 1285
6434.64 1267
6435.40 1260
6436.16 1229
6436.91 1284
6437.67 1218
6438.43 1252
6439.19 1286
6439.94 1301
6440.70 1352
6441.46 1285
6442.21 1393
6442.97 1378
6443.73 1397
6444.49 1396
6445.24 1388
6446.00 1397
6446.76 1293
6447.52 1378
6448.28 1479
6449.03 1387
6449.79 1285
6450.55 1411
6451.31 1372
6452.06 1369
6452.82 1434
6453.58 1458
6454.34 1514
6455.10 1523
6455.85 1571
6456.61 1534
6457.37 1542
6458.13 1626
6458.89 1615
6459.65 1573
6460.40 1597
6461.16 1597
6461.92 1557
6462.68 1702
6463.44 1660
6464.20 1679
6464.96 1747
6465.71 1787
6466.47 1883
6467.23 1756
6467.99 1644
6468.75 1662
6469.51 1686
6470.27 1846
6471.03 1778
6471.79 1832
6472.54 1724
6473.30 1874
6474.06 1906
6474.82 1908
6475.58 1866
6476.34 1824
6477.10 1963
6477.86 2004
6478.62 2068
6479.38 2128
6480.14 1973
6480.90 2047
6481.66 2173
6482.42 2025
6483.18 2091
6483.94 2238
6484.70 2294
6485.46 2422
6486.22 2360
6486.98 2336
6487.74 2313
6488.50 2309
6489.26 2354
6490.02 2587
6490.78 2563
6491.54 2577
6492.30 2611
6493.06 2642
6493.82 2829
6494.58 3114
6495.34 3231
6496.10 3343
6496.86 3485
6497.62 3621
6498.38 3562
6499.14 3493
6499.90 3653
6500.66 3526
6501.42 3523
6502.19 3615
6502.95 3718
6503.71 3593
6504.47 3489
6505.23 3577
6505.99 3437
6506.75 3500
6507.51 3619
6508.27 3594
6509.04 3755
6509.80 3641
6510.56 3843
6511.32 4096
6512.08 4255
6512.84 4119
6513.60 4131
6514.37 4216
6515.13 4309
6515.89 4459
6516.65 4372
6517.41 4425
6518.17 4480
6518.94 4311
6519.70 4228
6520.46 4392
6521.22 4508
6521.98 4664
6522.75 4961
6523.51 5095
6524.27 5459
6525.03 5856
6525.79 6384
6526.56 6956
6527.32 7584
6528.08 8522
6528.84 9272
6529.61 10037
6530.37 10659
6531.13 11139
6531.89 11425
6532.66 11380
6533.42 11113
6534.18 11134
6534.94 11183
6535.71 11269
6536.47 12100
6537.23 13833
6538.00 15420
6538.76 17014
6539.52 18226
6540.29 18625
6541.05 18243
6541.81 16946
6542.57 15207
6543.34 13336
6544.10 11163
6544.86 9488
6545.63 7676
6546.39 6393
6547.16 5444
6547.92 4794
6548.68 4162
6549.45 3860
6550.21 3777
6550.97 3628
6551.74 3594
6552.50 3465
6553.26 3265
6554.03 3280
6554.79 3351
6555.56 3322
6556.32 3287
6557.08 3206
6557.85 3209
6558.61 3068
6559.38 3105
6560.14 2911
6560.91 2989
6561.67 2989
6562.43 3235
6563.20 3086
6563.96 3145
6564.73 3315
6565.49 3437
6566.26 3702
6567.02 3776
6567.79 3790
6568.55 3881
6569.32 3966
6570.08 3756
6570.85 3764
6571.61 3789
6572.38 3734
6573.14 3512
6573.91 3508
6574.67 3650
6575.44 3455
6576.20 3651
6576.97 3991
6577.73 4024
6578.50 4193
6579.26 4145
6580.03 4153
6580.79 3995
6581.56 4108
6582.32 3936
6583.09 3958
6583.86 4069
6584.62 3941
6585.39 3802
6586.15 4012
6586.92 3783
6587.68 3879
6588.45 3713
6589.22 3784
6589.98 4023
6590.75 4053
6591.51 4071
6592.28 4205
6593.05 4636
6593.81 4951
6594.58 5318
6595.35 5795
6596.11 6059
6596.88 6770
6597.64 7043
6598.41 6750
6599.18 6748
6599.94 6643
6600.71 6262
6601.48 5571
6602.24 5209
6603.01 4975
6603.78 4460
6604.54 4095
6605.31 3957
6606.08 3808
6606.85 3725
6607.61 3758
6608.38 3775
6609.15 3838
6609.91 3940
6610.68 3915
6611.45 4062
6612.22 4192
6612.98 4146
6613.75 4070
6614.52 3854
6615.28 3855
6616.05 3561
6616.82 3410
6617.59 3087
6618.36 2942
6619.12 2865
6619.89 2931
6620.66 2684
6621.43 2499
6622.19 2509
6622.96 2529
6623.73 2507
6624.50 2568
6625.27 2492
6626.03 2466
6626.80 2583
6627.57 2422
6628.34 2546
6629.11 2505
6629.88 2484
6630.64 2467
6631.41 2405
6632.18 2464
6632.95 2435
6633.72 2793
6634.49 3063
6635.25 3208
6636.02 3514
6636.79 3555
6637.56 3743
6638.33 3953
6639.10 4010
6639.87 3825
6640.64 3583
6641.41 3336
6642.17 3136
6642.94 2873
6643.71 2669
6644.48 2556
6645.25 2456
6646.02 2378
6646.79 2316
6647.56 2358
6648.33 2305
6649.10 2348
6649.87 2365
6650.64 2411
6651.41 2311
6652.18 2455
6652.95 2401
6653.71 2377
6654.48 2450
6655.25 2353
6656.02 2555
6656.79 2404
6657.56 2472
6658.33 2443
6659.10 2377
6659.87 2416
6660.64 2439
6661.41 2344
6662.18 2283
6662.95 2129
6663.72 2207
6664.50 2285
6665.27 2061
6666.04 2207
6666.81 2353
6667.58 2217
6668.35 2295
6669.12 2233
6669.89 2130
6670.66 2267
6671.43 2294
6672.20 2154
6672.97 2178
6673.74 2241
6674.51 2171
6675.28 2279
6676.06 2247
6676.83 2316
6677.60 2407
6678.37 2183
6679.14 2261
6679.91 2253
6680.68 2358
6681.45 2283
6682.22 2350
6683.00 2456
6683.77 2384
6684.54 2563
6685.31 2815
6686.08 2850
6686.85 3016
6687.63 3021
6688.40 2928
6689.17 2888
6689.94 2804
6690.71 2914
6691.48 2711
6692.26 2452
6693.03 2416
6693.80 2306
6694.57 2348
6695.34 2130
6696.12 1948
6696.89 2137
6697.66 2048
6698.43 1983
6699.21 1880
6699.98 1928
6700.75 1999
6701.52 1979
6702.30 1864
6703.07 1852
6703.84 1990
6704.61 2036
6705.39 2040
6706.16 1940
6706.93 2012
6707.70 1992
6708.48 1973
6709.25 2022
6710.02 2010
6710.80 2106
6711.57 2033
6712.34 1968
6713.12 1918
6713.89 1955
6714.66 1895
6715.44 1896
6716.21 1806
6716.98 1775
6717.76 1720
6718.53 1830
6719.30 1802
6720.08 1842
6720.85 1784
6721.62 1795
6722.40 1776
6723.17 1682
6723.94 1694
6724.72 1781
6725.49 1827
6726.27 1879
6727.04 1837
6727.81 1823
6728.59 1823
6729.36 1820
6730.14 1861
6730.91 1794
6731.68 1790
6732.46 1807
6733.23 1862
6734.01 1872
6734.78 1881
6735.56 1902
6736.33 1907
6737.10 1871
6737.88 1895
6738.65 1912
6739.43 2038
6740.20 2106
6740.98 1972
6741.75 1903
6742.53 1953
6743.30 2015
6744.08 1878
6744.85 1903
6745.63 2018
6746.40 2061
6747.18 1954
6747.95 2087
6748.73 1966
6749.50 2208
6750.28 2216
6751.05 2386
6751.83 2552
6752.60 2825
6753.38 3059
6754.16 3010
6754.93 3242
6755.71 3498
6756.48 3327
6757.26 3482
6758.03 3329
6758.81 2861
6759.59 2749
6760.36 2526
6761.14 2275
6761.91 2105
6762.69 2100
6763.46 2072
6764.24 2109
6765.02 2070
6765.79 2172
6766.57 2087
6767.35 2012
6768.12 1943
6768.90 2059
6769.67 2085
6770.45 2072
6771.23 1970
6772.00 1820
6772.78 1760
6773.56 1842
6774.33 1900
6775.11 1787
6775.89 1715
6776.66 1684
6777.44 1705
6778.22 1618
6778.99 1553
6779.77 1569
6780.55 1688
6781.33 1729
6782.10 1536
6782.88 1660
6783.66 1648
6784.43 1651
6785.21 1662
6785.99 1556
6786.77 1564
6787.54 1623
6788.32 1490
6789.10 1549
6789.88 1458
6790.65 1464
6791.43 1567
6792.21 1470
6792.99 1526
6793.76 1431
6794.54 1424
6795.32 1535
6796.10 1532
6796.88 1346
6797.65 1363
6798.43 1484
6799.21 1416
6799.99 1379
6800.77 1388
6801.55 1399
6802.32 1467
6803.10 1486
6803.88 1602
6804.66 1664
6805.44 1514
6806.22 1702
6806.99 1688
6807.77 1503
6808.55 1609
6809.33 1627
6810.11 1550
6810.89 1540
6811.67 1553
6812.44 1641
6813.22 1607
6814.00 1518
6814.78 1481
6815.56 1479
6816.34 1542
6817.12 1463
6817.90 1452
6818.68 1548
6819.46 1564
6820.24 1544
6821.02 1546
6821.79 1676
6822.57 1610
6823.35 1526
6824.13 1547
6824.91 1514
6825.69 1517
6826.47 1549
6827.25 1575
6828.03 1627
6828.81 1555
6829.59 1484
6830.37 1450
6831.15 1471
6831.93 1528
6832.71 1445
6833.49 1500
6834.27 1563
6835.05 1549
6835.83 1500
6836.61 1535
6837.39 1431
6838.17 1528
6838.95 1468
6839.73 1474
6840.51 1440
6841.29 1481
6842.07 1454
6842.85 1488
6843.64 1557
6844.42 1455
6845.20 1539
6845.98 1504
6846.76 1580
6847.54 1586
6848.32 1642
6849.10 1862
6849.88 2018
6850.66 2212
6851.44 2477
6852.23 2924
6853.01 3525
6853.79 3797
6854.57 3792
6855.35 3775
6856.13 3839
6856.91 3580
6857.69 3063
6858.48 2817
6859.26 2539
6860.04 2385
6860.82 2026
6861.60 2151
6862.38 1938
6863.17 1732
6863.95 1710
6864.73 1728
6865.51 1685
6866.29 1753
6867.07 1748
6867.86 1821
6868.64 1829
6869.42 1912
6870.20 1868
6870.99 1957
6871.77 2034
6872.55 1823
6873.33 1839
6874.11 1970
6874.90 1839
6875.68 1782
6876.46 1737
6877.24 1866
6878.03 1962
6878.81 1959
6879.59 2078
6880.38 2134
6881.16 2220
6881.94 2252
6882.72 2221
6883.51 2288
6884.29 2421
6885.07 2440
6885.86 2348
6886.64 2563
6887.42 2734
6888.20 3129
6888.99 3475
6889.77 3676
6890.55 4219
6891.34 4577
6892.12 4854
6892.90 4472
6893.69 4110
6894.47 3892
6895.26 3431
6896.04 3038
6896.82 2723
6897.61 2528
6898.39 2356
6899.17 2230
6899.96 2166
6900.74 2217
6901.53 2178
6902.31 2272
6903.09 2341
6903.88 2198
6904.66 2278
6905.45 2204
6906.23 2165
6907.01 2244
6907.80 2317
6908.58 2228
6909.37 2369
6910.15 2142
6910.94 2064
6911.72 2061
6912.51 2025
6913.29 2072
6914.07 1822
6914.86 1842
6915.64 1860
6916.43 1904
6917.21 1949
6918.00 1878
6918.78 1885
6919.57 2013
6920.35 2072
6921.14 1955
6921.92 1872
6922.71 1820
6923.49 1966
6924.28 1987
6925.06 1916
6925.85 1947
6926.64 2020
6927.42 1938
6928.21 1966
6928.99 2043
6929.78 2142
6930.56 2094
6931.35 2102
6932.13 2225
6932.92 2253
6933.71 2202
6934.49 2325
6935.28 2316
6936.06 2062
6936.85 2180
6937.63 2285
6938.42 2157
6939.21 2169
6939.99 2262
6940.78 2341
6941.57 2600
6942.35 2795
6943.14 2891
6943.92 3148
6944.71 3354
6945.50 3474
6946.28 3606
6947.07 3839
6947.86 4103
6948.64 3988
6949.43 3869
6950.22 3815
6951.00 3774
6951.79 3877
6952.58 3914
6953.36 3824
6954.15 3512
6954.94 3440
6955.72 3314
6956.51 3208
6957.30 3050
6958.09 3054
6958.87 3170
6959.66 3163
6960.45 3031
6961.24 3072
6962.02 3236
6962.81 3212
6963.60 3052
6964.38 3109
6965.17 3240
6965.96 3444
6966.75 3476
6967.54 3514
6968.32 3587
6969.11 3805
6969.90 4034
6970.69 4303
6971.47 4410
6972.26 4501
6973.05 4882
6973.84 4804
6974.63 4964
6975.41 5053
6976.20 5147
6976.99 5218
6977.78 4951
6978.57 4873
6979.36 4894
6980.14 4861
6980.93 5108
6981.72 5478
6982.51 5969
6983.30 6581
6984.09 8118
6984.88 9862
6985.66 12410
6986.45 15625
6987.24 18617
6988.03 21716
6988.82 23570
6989.61 23960
6990.40 23617
6991.19 22629
6991.98 20263
6992.76 17537
6993.55 15196
6994.34 12995
6995.13 10311
6995.92 8634
6996.71 6976
6997.50 5839
6998.29 5269
6999.08 4519
6999.87 4186
7000.66 3844
7001.45 3776
7002.24 3722
7003.03 3786
7003.82 3739
7004.61 3717
7005.40 3607
7006.19 3355
7006.98 3304
7007.77 3021
7008.56 2748
7009.35 2554
7010.14 2539
7010.93 2341
7011.72 2049
7012.51 2253
7013.30 2315
7014.09 2377
7014.88 2556
7015.67 2744
7016.46 2976
7017.25 3088
7018.04 3017
7018.83 3040
7019.62 2805
7020.41 2737
7021.20 2721
7021.99 2583
7022.78 2407
7023.57 2483
7024.37 2618
7025.16 2689
7025.95 2761
7026.74 2872
7027.53 2783
7028.32 2700
7029.11 2772
7029.90 2787
7030.69 2679
7031.49 2648
7032.28 2597
7033.07 2495
7033.86 2523
7034.65 2406
7035.44 2302
7036.23 2296
7037.03 2174
7037.82 2175
7038.61 2366
7039.40 2338
7040.19 2381
7040.98 2382
7041.78 2452
7042.57 2450
7043.36 2629
7044.15 2589
7044.94 2803
7045.74 2786
7046.53 2654
7047.32 2907
7048.11 3024
7048.91 3021
7049.70 3177
7050.49 3464
7051.28 3522
7052.08 3936
7052.87 3954
7053.66 4234
7054.45 4442
7055.25 4126
7056.04 3699
7056.83 3237
7057.62 3135
7058.42 2889
7059.21 2710
7060.00 2636
7060.80 2463
7061.59 2496
7062.38 2479
7063.17 2547
7063.97 2528
7064.76 2438
7065.55 2439
7066.35 2423
7067.14 2438
7067.93 2341
7068.73 2218
7069.52 2206
7070.31 2280
7071.11 2029
7071.90 1946
7072.69 1991
7073.49 1967
7074.28 1846
7075.08 1858
7075.87 1796
7076.66 1806
7077.46 1833
7078.25 1689
7079.05 1762
7079.84 1691
7080.63 1725
7081.43 1644
7082.22 1576
7083.02 1635
7083.81 1518
7084.60 1588
7085.40 1451
7086.19 1501
7086.99 1548
7087.78 1523
7088.58 1428
7089.37 1399
7090.17 1418
7090.96 1523
7091.76 1574
7092.55 1469
7093.34 1409
7094.14 1380
7094.93 1380
7095.73 1453
7096.52 1487
7097.32 1490
7098.11 1409
7098.91 1332
7099.70 1371
7100.50 1380
7101.29 1355
7102.09 1341
7102.89 1358
7103.68 1387
7104.48 1421
7105.27 1416
7106.07 1320
7106.86 1305
7107.66 1234
7108.45 1254
7109.25 1330
7110.05 1297
7110.84 1222
7111.64 1244
7112.43 1240
7113.23 1302
7114.02 1240
7114.82 1326
7115.62 1194
7116.41 1272
7117.21 1365
7118.00 1364
7118.80 1315
7119.60 1327
7120.39 1356
7121.19 1318
7121.99 1275
7122.78 1358
7123.58 1270
7124.38 1279
7125.17 1254
7125.97 1216
7126.77 1242
7127.56 1183
7128.36 1149
7129.16 1209
7129.95 1307
7130.75 1361
7131.55 1304
7132.34 1348
7133.14 1415
7133.94 1392
7134.73 1409
7135.53 1450
7136.33 1449
7137.13 1434
7137.92 1409
7138.72 1332
7139.52 1293
7140.32 1290
7141.11 1185
7141.91 1242
7142.71 1075
7143.51 1052
7144.30 1127
7145.10 1217
7145.90 1139
7146.70 1116
7147.49 1083
7148.29 1205
7149.09 1114
7149.89 1104
7150.69 1101
7151.48 980
7152.28 955
7153.08 907
7153.88 931
7154.68 1080
7155.47 1020
7156.27 1071
7157.07 1055
7157.87 1077
7158.67 1237
7159.47 1213
7160.27 1159
7161.06 1153
7161.86 1214
7162.66 1235
7163.46 1051
7164.26 1098
7165.06 1081
7165.86 1032
7166.66 919
7167.45 1008
7168.25 919
7169.05 932
7169.85 919
7170.65 898
7171.45 901
7172.25 846
7173.05 897
7173.85 826
7174.65 856
7175.45 891
7176.25 967
7177.04 948
7177.84 909
7178.64 923
7179.44 877
7180.24 827
7181.04 825
7181.84 899
7182.64 879
7183.44 921
7184.24 895
7185.04 896
7185.84 954
7186.64 934
7187.44 901
7188.24 848
7189.04 809
7189.84 823
7190.64 846
7191.44 886
7192.24 913
7193.04 854
7193.84 880
7194.64 897
7195.44 833
7196.25 860
7197.05 932
7197.85 920
7198.65 885
7199.45 897
7200.25 826
7201.05 776
7201.85 828
7202.65 908
7203.45 840
7204.25 891
7205.05 884
7205.86 842
7206.66 816
7207.46 779
7208.26 843
7209.06 818
7209.86 833
7210.66 793
7211.46 797
7212.27 815
7213.07 796
7213.87 797
7214.67 820
7215.47 854
7216.27 854
7217.07 846
7217.88 834
7218.68 846
7219.48 797
7220.28 779
7221.08 840
7221.89 859
7222.69 860
7223.49 797
7224.29 793
7225.09 832
7225.90 853
7226.70 877
7227.50 810
7228.30 859
7229.11 908
7229.91 895
7230.71 866
7231.51 796
7232.32 855
7233.12 926
7233.92 844
7234.72 823
7235.53 922
7236.33 801
7237.13 819
7237.93 798
7238.74 751
7239.54 785
7240.34 826
7241.15 883
7241.95 934
7242.75 825
7243.56 862
7244.36 820
7245.16 840
7245.97 969
7246.77 918
7247.57 820
7248.38 797
7249.18 808
7249.98 868
7250.79 880
7251.59 823
7252.39 808
7253.20 795
7254.00 800
7254.81 852
7255.61 795
7256.41 846
7257.22 894
7258.02 891
7258.82 892
7259.63 850
7260.43 854
7261.24 953
7262.04 911
7262.85 944
7263.65 1020
7264.45 999
7265.26 946
7266.06 1007
7266.87 973
7267.67 988
7268.48 999
7269.28 898
7270.09 918
7270.89 883
7271.70 919
7272.50 864
7273.30 889
7274.11 885
7274.91 872
7275.72 907
7276.52 916
7277.33 878
7278.13 967
7278.94 896
7279.74 911
7280.55 840
7281.36 896
7282.16 942
7282.97 979
7283.77 1035
7284.58 1021
7285.38 1142
7286.19 1267
7286.99 1275
7287.80 1371
7288.60 1354
7289.41 1322
7290.22 1232
7291.02 1261
7291.83 1228
7292.63 1144
7293.44 1111
7294.25 1012
7295.05 961
7295.86 879
7296.66 984
7297.47 1032
7298.28 1045
7299.08 980
7299.89 1005
7300.70 1033
7301.50 944
7302.31 978
7303.11 1064
7303.92 953
7304.73 981
7305.53 1011
7306.34 931
7307.15 947
7307.95 924
7308.76 963
7309.57 991
7310.37 986
7311.18 979
7311.99 1016
7312.80 1125
7313.60 1170
7314.41 1112
7315.22 1091
7316.02 1131
7316.83 1174
7317.64 1193
7318.45 1297
7319.25 1489
7320.06 1751
7320.87 1841
7321.68 1904
7322.48 1819
7323.29 1807
7324.10 1564
7324.91 1575
7325.71 1418
7326.52 1322
7327.33 1231
7328.14 1246
7328.95 1199
7329.75 1127
7330.56 1206
7331.37 1053
7332.18 1072
7332.99 1129
7333.79 1097
7334.60 1056
7335.41 1176
7336.22 1086
7337.03 1134
7337.84 1144
7338.64 1117
7339.45 1083
7340.26 993
7341.07 993
7341.88 1028
7342.69 1034
7343.50 937
7344.30 890
7345.11 922
7345.92 959
7346.73 883
7347.54 851
7348.35 931
7349.16 905
7349.97 974
7350.78 935
7351.58 902
7352.39 870
7353.20 915
7354.01 894
7354.82 935
7355.63 914
7356.44 877
7357.25 908
7358.06 877
7358.87 877
7359.68 840
7360.49 869
7361.30 822
7362.11 886
7362.92 856
7363.73 828
7364.54 824
7365.35 853
7366.16 809
7366.97 818
7367.78 852
7368.59 789
7369.40 732
7370.21 851
7371.02 845
7371.83 768
7372.64 785
7373.45 799
7374.26 797
7375.07 798
7375.88 812
7376.69 729
7377.50 781
7378.31 785
7379.12 799
7379.93 837
7380.74 794
7381.55 770
7382.37 784
7383.18 805
7383.99 856
7384.80 915
7385.61 883
7386.42 857
7387.23 892
7388.04 832
7388.85 786
7389.67 912
7390.48 843
7391.29 805
7392.10 822
7392.91 824
7393.72 759
7394.53 720
7395.35 831
7396.16 860
7396.97 777
7397.78 790
7398.59 834
7399.40 775
7400.22 828
7401.03 793
7401.84 799
7402.65 703
7403.46 824
7404.28 844
7405.09 849
7405.90 856
7406.71 757
7407.52 819
7408.34 780
7409.15 810
7409.96 776
7410.77 795
7411.59 832
7412.40 793
7413.21 762
7414.02 753
7414.84 733
7415.65 714
7416.46 728
7417.27 713
7418.09 754
7418.90 663
7419.71 730
7420.53 701
7421.34 742
7422.15 749
7422.97 748
7423.78 685
7424.59 704
7425.40 736
7426.22 744
7427.03 738
7427.84 814
7428.66 781
7429.47 742
7430.28 753
7431.10 791
7431.91 852
7432.73 823
7433.54 915
7434.35 962
7435.17 987
7435.98 963
7436.79 922
7437.61 920
7438.42 902
7439.24 896
7440.05 931
7440.86 926
7441.68 852
7442.49 801
7443.31 890
7444.12 927
7444.94 900
7445.75 823
7446.56 829
7447.38 759
7448.19 794
7449.01 763
7449.82 729
7450.64 757
7451.45 748
7452.27 747
7453.08 751
7453.90 757
7454.71 803
7455.52 696
7456.34 695
7457.15 716
7457.97 696
7458.78 701
7459.60 740
7460.42 722
7461.23 797
7462.05 746
7462.86 802
7463.68 813
7464.49 756
7465.31 741
7466.12 766
7466.94 754
7467.75 788
7468.57 852
7469.38 739
7470.20 829
7471.02 760
7471.83 670
7472.65 796
7473.46 826
7474.28 700
7475.10 744
7475.91 755
7476.73 783
7477.54 781
7478.36 737
7479.18 793
7479.99 796
7480.81 742
7481.62 747
7482.44 718
7483.26 654
7484.07 726
7484.89 739
7485.71 750
7486.52 753
7487.34 762
7488.16 766
7488.97 703
7489.79 714
7490.61 804
7491.42 739
7492.24 736
7493.06 706
7493.87 713
7494.69 733
7495.51 707
7496.33 735
7497.14 737
7497.96 798
7498.78 770
7499.59 755
7500.41 743
7501.23 719
7502.05 702
7502.86 680
7503.68 701
7504.50 756
7505.32 653
7506.13 721
7506.95 801
7507.77 694
7508.59 706
7509.40 676
7510.22 707
7511.04 735
7511.86 733
7512.68 695
7513.49 677
7514.31 758
7515.13 814
7515.95 790
7516.77 753
7517.59 690
7518.40 651
7519.22 597
7520.04 654
7520.86 694
7521.68 622
7522.50 655
7523.31 683
7524.13 713
7524.95 731
7525.77 706
7526.59 637
7527.41 605
7528.23 680
7529.05 665
7529.86 748
7530.68 722
7531.50 668
7532.32 716
7533.14 674
7533.96 724
7534.78 707
7535.60 666
7536.42 734
7537.24 657
7538.06 660
7538.88 692
7539.70 753
7540.51 674
7541.33 692
7542.15 745
7542.97 707
7543.79 734
7544.61 710
7545.43 690
7546.25 668
7547.07 702
7547.89 762
7548.71 760
7549.53 669
7550.35 700
7551.17 696
7551.99 696
7552.81 764
7553.63 665
7554.45 676
7555.27 723
7556.09 777
7556.91 627
7557.73 677
7558.56 676
7559.38 726
7560.20 705
7561.02 755
7561.84 766
7562.66 704
7563.48 726
7564.30 757
7565.12 769
7565.94 760
7566.76 734
7567.58 659
7568.40 762
7569.23 757
7570.05 756
7570.87 768
7571.69 762
7572.51 693
7573.33 764
7574.15 749
7574.97 749
7575.80 655
7576.62 749
7577.44 780
7578.26 783
7579.08 756
7579.90 690
7580.73 684
7581.55 701
7582.37 753
7583.19 797
7584.01 774
7584.83 748
7585.66 729
7586.48 785
7587.30 804
7588.12 771
7588.95 746
7589.77 750
7590.59 794
7591.41 704
7592.23 797
7593.06 829
7593.88 853
7594.70 849
7595.52 977
7596.35 998
7597.17 991
7597.99 985
7598.81 985
7599.64 1078
7600.46 1190
7601.28 1022
7602.11 1099
7602.93 1030
7603.75 968
7604.57 945
7605.40 1040
7606.22 1108
7607.04 1098
7607.87 1141
7608.69 1099
7609.51 1112
7610.34 1010
7611.16 1099
7611.98 1056
7612.81 985
7613.63 920
7614.45 926
7615.28 880
7616.10 912
7616.92 911
7617.75 995
7618.57 1045
7619.40 1115
7620.22 1185
7621.04 1111
7621.87 1146
7622.69 1082
7623.52 1104
7624.34 1035
7625.16 1051
7625.99 1127
7626.81 1046
7627.64 1046
7628.46 1096
7629.28 1077
7630.11 1028
7630.93 1119
7631.76 1124
7632.58 1209
7633.41 1399
7634.23 1282
7635.06 1319
7635.88 1295
7636.71 1323
7637.53 1274
7638.36 1264
7639.18 1146
7640.01 1127
7640.83 970
7641.66 868
7642.48 856
7643.31 807
7644.13 795
7644.96 799
7645.78 768
7646.61 784
7647.43 774
7648.26 844
7649.08 727
7649.91 737
7650.73 771
7651.56 871
7652.38 800
7653.21 741
7654.04 711
7654.86 801
7655.69 851
7656.51 773
7657.34 710
7658.16 775
7658.99 792
7659.82 769
7660.64 788
7661.47 738
7662.29 736
7663.12 788
7663.95 789
7664.77 720
7665.60 662
7666.43 793
7667.25 723
7668.08 658
7668.91 634
7669.73 695
7670.56 814
7671.38 699
7672.21 712
7673.04 690
7673.87 716
7674.69 702
7675.52 707
7676.35 692
7677.17 749
7678.00 701
7678.83 701
7679.65 696
7680.48 608
7681.31 678
7682.13 692
7682.96 686
7683.79 691
7684.62 710
7685.44 699
7686.27 685
7687.10 688
7687.93 713
7688.75 744
7689.58 702
7690.41 708
7691.24 707
7692.06 698
7692.89 717
7693.72 672
7694.55 644
7695.38 658
7696.20 671
7697.03 676
7697.86 685
7698.69 687
7699.52 690
7700.34 650
7701.17 606
7702.00 650
7702.83 647
7703.66 665
7704.49 595
7705.31 654
7706.14 709
7706.97 688
7707.80 666
7708.63 614
7709.46 683
7710.29 699
7711.11 674
7711.94 679
7712.77 667
7713.60 622
7714.43 639
7715.26 628
7716.09 596
7716.92 529
7717.75 593
7718.58 621
7719.40 676
7720.23 611
7721.06 583
7721.89 583
7722.72 624
7723.55 594
7724.38 538
7725.21 611
7726.04 611
7726.87 620
7727.70 598
7728.53 632
7729.36 578
7730.19 688
7731.02 605
7731.85 657
7732.68 631
7733.51 602
7734.34 595
7735.17 644
7736.00 582
7736.83 608
7737.66 576
7738.49 600
7739.32 627
7740.15 595
7740.98 582
7741.81 629
7742.64 581
7743.47 614
7744.30 633
7745.13 625
7745.96 622
7746.79 596
7747.62 594
7748.45 550
7749.29 567
7750.12 674
7750.95 625
7751.78 653
7752.61 596
7753.44 623
7754.27 558
7755.10 631
7755.93 626
7756.76 657
7757.60 672
7758.43 632
7759.26 600
7760.09 657
7760.92 610
7761.75 637
7762.58 683
7763.42 614
7764.25 690
7765.08 627
7765.91 627
7766.74 641
7767.57 687
7768.41 681
7769.24 664
7770.07 685
7770.90 613
7771.73 626
7772.57 616
7773.40 652
7774.23 605
7775.06 665
7775.90 694
7776.73 686
7777.56 660
7778.39 689
7779.22 691
7780.06 714
7780.89 665
7781.72 652
7782.55 692
7783.39 704
7784.22 682
7785.05 657
7785.89 642
7786.72 635
7787.55 656
7788.38 650
7789.22 661
7790.05 694
7790.88 681
7791.72 659
7792.55 596
7793.38 605
7794.22 656
7795.05 724
7795.88 662
7796.72 648
7797.55 657
7798.38 638
7799.22 648
7800.05 607
7800.88 695
7801.72 695
7802.55 679
7803.38 674
7804.22 698
7805.05 707
7805.89 687
7806.72 752
7807.55 756
7808.39 687
7809.22 752
7810.06 767
7810.89 704
7811.72 773
7812.56 830
7813.39 786
7814.23 823
7815.06 809
7815.89 854
7816.73 952
7817.56 1094
7818.40 1027
7819.23 1085
7820.07 1018
7820.90 1109
7821.74 1128
7822.57 1060
7823.41 1009
7824.24 994
7825.08 953
7825.91 992
7826.75 1069
7827.58 992
7828.42 1058
7829.25 1051
7830.09 1118
7830.92 1260
7831.76 1227
7832.59 1179
7833.43 1154
7834.26 1148
7835.10 1161
7835.93 1153
7836.77 1275
7837.60 1161
7838.44 1131
7839.28 1094
7840.11 994
7840.95 1120
7841.78 1000
7842.62 983
7843.45 1062
7844.29 996
7845.13 993
7845.96 950
7846.80 938
7847.63 880
7848.47 912
7849.31 908
7850.14 801
7850.98 872
7851.82 831
7852.65 843
7853.49 902
7854.32 840
7855.16 879
7856.00 917
7856.83 838
7857.67 887
7858.51 907
7859.34 899
7860.18 996
7861.02 1004
7861.85 949
7862.69 1084
7863.53 1015
7864.37 1036
7865.20 891
7866.04 903
7866.88 956
7867.71 946
7868.55 873
7869.39 917
7870.23 999
7871.06 925
7871.90 897
7872.74 983
7873.57 893
7874.41 990
7875.25 967
7876.09 984
7876.93 1015
7877.76 1006
7878.60 1194
7879.44 1197
7880.28 1343
7881.11 1310
7881.95 1307
7882.79 1361
7883.63 1341
7884.47 1343
7885.30 1352
7886.14 1354
7886.98 1338
7887.82 1219
7888.66 1190
7889.50 1087
7890.33 1073
7891.17 1116
7892.01 1134
7892.85 1088
7893.69 1183
7894.53 1273
7895.36 1171
7896.20 1094
7897.04 1047
7897.88 1022
7898.72 1003
7899.56 948
7900.40 959
7901.24 871
7902.08 888
7902.91 916
7903.75 961
7904.59 922
7905.43 906
7906.27 820
7907.11 854
7907.95 932
7908.79 797
7909.63 839
7910.47 770
7911.31 798
7912.15 777
7912.99 797
7913.83 802
7914.67 815
7915.50 797
7916.34 802
7917.18 771
7918.02 730
7918.86 804
7919.70 853
7920.54 900
7921.38 960
7922.22 949
7923.06 910
7923.90 887
7924.74 962
7925.58 884
7926.42 855
7927.27 834
7928.11 820
7928.95 790
7929.79 741
7930.63 652
7931.47 756
7932.31 740
7933.15 724
7933.99 742
7934.83 781
7935.67 780
7936.51 718
7937.35 764
7938.19 727
7939.03 789
7939.88 725
7940.72 785
7941.56 774
7942.40 770
7943.24 767
7944.08 732
7944.92 729
7945.76 751
7946.60 740
7947.45 732
7948.29 848
7949.13 769
7949.97 783
7950.81 786
7951.65 756
7952.50 774
7953.34 739
7954.18 791
7955.02 793
7955.86 891
7956.70 810
7957.55 806
7958.39 832
7959.23 960
7960.07 845
7960.91 831
7961.76 889
7962.60 855
7963.44 799
7964.28 757
7965.13 717
7965.97 825
7966.81 839
7967.65 815
7968.50 883
7969.34 930
7970.18 888
7971.02 899
7971.87 925
7972.71 882
7973.55 840
7974.39 797
7975.24 791
7976.08 799
7976.92 804
7977.77 776
7978.61 661
7979.45 706
7980.30 800
7981.14 710
7981.98 658
7982.83 626
7983.67 697
7984.51 723
7985.36 691
7986.20 677
7987.04 721
7987.89 687
7988.73 615
7989.57 698
7990.42 665
7991.26 614
7992.10 579
7992.95 626
7993.79 615
7994.64 619
7995.48 634
7996.32 619
7997.17 577
7998.01 650
7998.86 607
7999.70 614
8000.54 618
8001.39 632
8002.23 615
8003.08 593
8003.92 510
8004.77 610
8005.61 626
8006.45 547
8007.30 629
8008.14 517
8008.99 628
8009.83 636
8010.68 600
8011.52 579
8012.37 609
8013.21 552
8014.06 561
8014.90 566
8015.75 606
8016.59 527
8017.44 513
8018.28 615
8019.13 648
8019.97 549
8020.82 578
8021.66 582
8022.51 584
8023.35 644
8024.20 658
8025.05 506
8025.89 499
8026.74 585
8027.58 523
8028.43 473
8029.27 551
8030.12 604
8030.96 523
8031.81 542
8032.66 564
8033.50 506
8034.35 599
8035.19 662
8036.04 563
8036.89 550
8037.73 510
8038.58 522
8039.43 606
8040.27 489
8041.12 575
8041.96 545
8042.81 619
8043.66 576
8044.50 528
8045.35 545
8046.20 544
8047.04 598
8047.89 658
8048.74 594
8049.58 591
8050.43 586
8051.28 574
8052.12 619
8052.97 587
8053.82 675
8054.67 686
8055.51 717
8056.36 669
8057.21 618
8058.05 573
8058.90 581
8059.75 583
8060.60 553
8061.44 536
8062.29 525
8063.14 539
8063.99 602
8064.83 595
8065.68 550
8066.53 487
8067.38 538
8068.22 519
8069.07 529
8069.92 491
8070.77 551
8071.62 552
8072.46 573
8073.31 561
8074.16 559
8075.01 537
8075.86 566
8076.71 546
8077.55 503
8078.40 523
8079.25 538
8080.10 521
8080.95 537
8081.80 520
8082.64 561
8083.49 559
8084.34 550
8085.19 523
8086.04 529
8086.89 526
8087.74 511
8088.58 552
8089.43 541
8090.28 534
8091.13 600
8091.98 546
8092.83 603
8093.68 525
8094.53 504
8095.38 532
8096.23 589
8097.08 529
8097.93 512
8098.77 512
8099.62 586
8100.47 578
8101.32 521
8102.17 591
8103.02 517
8103.87 574
8104.72 526
8105.57 519
8106.42 582
8107.27 559
8108.12 531
8108.97 499
8109.82 506
8110.67 479
8111.52 489
8112.37 528
8113.22 508
8114.07 507
8114.92 473
8115.77 515
8116.62 569
8117.47 539
8118.32 572
8119.17 578
8120.02 572
8120.87 639
8121.72 556
8122.58 576
8123.43 582
8124.28 519
8125.13 571
8125.98 523
8126.83 551
8127.68 608
8128.53 570
8129.38 570
8130.23 584
8131.08 608
8131.94 676
8132.79 586
8133.64 574
8134.49 607
8135.34 646
8136.19 646
8137.04 648
8137.89 601
8138.75 607
8139.60 685
8140.45 713
8141.30 672
8142.15 635
8143.00 645
8143.86 674
8144.71 662
8145.56 695
8146.41 651
8147.26 668
8148.12 736
8148.97 844
8149.82 806
8150.67 731
8151.52 819
8152.38 831
8153.23 793
8154.08 751
8154.93 827
8155.78 958
8156.64 1006
8157.49 1062
8158.34 990
8159.19 998
8160.05 955
8160.90 970
8161.75 915
8162.61 869
8163.46 818
8164.31 791
8165.16 684
8166.02 656
8166.87 671
8167.72 715
8168.58 638
8169.43 666
8170.28 592
8171.14 727
8171.99 786
8172.84 705
8173.70 717
8174.55 664
8175.40 600
8176.26 626
8177.11 596
8177.96 654
8178.82 615
8179.67 575
8180.52 571
8181.38 527
8182.23 578
8183.08 554
8183.94 538
8184.79 568
8185.65 547
8186.50 565
8187.35 563
8188.21 609
8189.06 548
8189.92 559
8190.77 577
8191.63 583
8192.48 517
8193.33 446
8194.19 490
8195.04 556
8195.90 534
8196.75 518
8197.61 510
8198.46 477
8199.32 537
8200.17 565
8201.02 551
8201.88 510
8202.73 595
8203.59 550
8204.44 570
8205.30 537
8206.15 496
8207.01 481
8207.86 509
8208.72 557
8209.57 492
8210.43 524
8211.29 530
8212.14 578
8213.00 575
8213.85 545
8214.71 596
8215.56 633
8216.42 613
8217.27 603
8218.13 578
8218.98 620
8219.84 566
8220.70 555
8221.55 544
8222.41 605
8223.26 465
8224.12 548
8224.98 575
8225.83 600
8226.69 608
8227.54 562
8228.40 510
8229.26 602
8230.11 587
8230.97 530
8231.83 553
8232.68 504
8233.54 523
8234.39 555
8235.25 504
8236.11 571
8236.96 536
8237.82 503
8238.68 529
8239.53 544
8240.39 503
8241.25 549
8242.11 568
8242.96 560
8243.82 509
8244.68 500
8245.53 509
8246.39 510
8247.25 512
8248.10 501
8248.96 508
8249.82 550
8250.68 528
8251.53 463
8252.39 457
8253.25 477
8254.11 506
8254.96 536
8255.82 545
8256.68 515
8257.54 561
8258.39 542
8259.25 492
8260.11 461
8260.97 505
8261.83 481
8262.68 544
8263.54 556
8264.40 476
8265.26 456
8266.12 547
8266.97 495
8267.83 518
8268.69 509
8269.55 495
8270.41 517
8271.27 494
8272.12 534
8272.98 593
8273.84 576
8274.70 573
8275.56 553
8276.42 555
8277.28 554
8278.13 588
8278.99 511
8279.85 535
8280.71 539
8281.57 502
8282.43 498
8283.29 557
8284.15 527
8285.01 591
8285.87 508
8286.72 531
8287.58 555
8288.44 554
8289.30 514
8290.16 515
8291.02 569
8291.88 568
8292.74 562
8293.60 591
8294.46 641
8295.32 654
8296.18 718
8297.04 689
8297.90 649
8298.76 667
8299.62 645
8300.48 647
8301.34 598
8302.20 536
8303.06 575
8303.92 559
8304.78 577
8305.64 544
8306.50 482
8307.36 516
8308.22 551
8309.08 546
8309.94 485
8310.80 568
8311.66 645
8312.52 495
8313.38 511
8314.24 556
8315.10 560
8315.96 601
8316.83 516
8317.69 517
8318.55 502
8319.41 509
8320.27 515
8321.13 583
8321.99 514
8322.85 532
8323.71 581
8324.57 542
8325.44 508
8326.30 569
8327.16 549
8328.02 520
8328.88 504
8329.74 527
8330.60 515
8331.47 551
8332.33 517
8333.19 490
8334.05 510
8334.91 527
8335.77 562
8336.64 497
8337.50 463
8338.36 476
8339.22 559
8340.08 460
8340.94 429
8341.81 532
8342.67 601
8343.53 560
8344.39 484
8345.26 463
8346.12 510
8346.98 492
8347.84 519
8348.71 516
8349.57 506
8350.43 502
8351.29 562
8352.16 554
8353.02 509
8353.88 566
8354.74 534
8355.61 484
8356.47 521
8357.33 550
8358.19 520
8359.06 488
8359.92 565
8360.78 536
8361.65 468
8362.51 512
8363.37 522
8364.24 475
8365.10 459
8365.96 462
8366.83 494
8367.69 515
8368.55 424
8369.42 535
8370.28 531
8371.14 545
8372.01 518
8372.87 516
8373.73 581
8374.60 551
8375.46 537
8376.33 536
8377.19 544
8378.05 448
8378.92 546
8379.78 525
8380.65 493
8381.51 496
8382.37 538
8383.24 522
8384.10 488
8384.97 538
8385.83 502
8386.70 467
8387.56 539
8388.42 512
8389.29 501
8390.15 487
8391.02 577
8391.88 538
8392.75 541
8393.61 526
8394.48 552
8395.34 527
8396.21 546
8397.07 530
8397.94 534
8398.80 456
8399.67 489
8400.53 502
8401.40 550
8402.26 529
8403.13 546
8403.99 519
8404.86 550
8405.72 533
8406.59 507
8407.45 530
8408.32 534
8409.19 527
8410.05 491
8410.92 550
8411.78 514
8412.65 563
8413.51 468
8414.38 446
8415.25 561
8416.11 534
8416.98 569
8417.84 525
8418.71 511
8419.58 554
8420.44 530
8421.31 572
8422.17 550
8423.04 565
8423.91 529
8424.77 583
8425.64 593
8426.51 619
8427.37 619
8428.24 593
8429.11 629
8429.97 645
8430.84 659
8431.71 589
8432.57 674
8433.44 628
8434.31 645
8435.17 618
8436.04 684
8436.91 650
8437.77 711
8438.64 646
8439.51 697
8440.38 782
8441.24 697
8442.11 747
8442.98 799
8443.84 769
8444.71 779
8445.58 823
8446.45 963
8447.31 975
8448.18 826
8449.05 844
8449.92 905
8450.78 793
8451.65 759
8452.52 682
8453.39 753
8454.26 768
8455.12 767
8455.99 799
8456.86 788
8457.73 791
8458.60 828
8459.46 828
8460.33 813
8461.20 774
8462.07 829
8462.94 849
8463.81 990
8464.67 888
8465.54 771
8466.41 758
8467.28 727
8468.15 797
8469.02 851
8469.89 1004
8470.75 1122
8471.62 1219
8472.49 1372
8473.36 1486
8474.23 1603
8475.10 1471
8475.97 1406
8476.84 1245
8477.71 1147
8478.57 1091
8479.44 917
8480.31 865
8481.18 890
8482.05 842
8482.92 834
8483.79 721
8484.66 735
8485.53 702
8486.40 652
8487.27 727
8488.14 711
8489.01 743
8489.88 599
8490.75 584
8491.62 656
8492.49 682
8493.36 598
8494.23 614
8495.10 623
8495.97 589
8496.84 598
8497.71 613
8498.58 642
8499.45 677
8500.32 622
8501.19 677
8502.06 761
8502.93 640
8503.80 655
8504.67 666
8505.54 628
8506.41 647
8507.28 660
8508.15 563
8509.02 626
8509.89 647
8510.76 638
8511.63 734
8512.51 719
8513.38 693
8514.25 652
8515.12 715
8515.99 720
8516.86 745
8517.73 661
8518.60 691
8519.47 721
8520.35 714
8521.22 633
8522.09 647
8522.96 668
8523.83 688
8524.70 641
8525.57 670
8526.45 639
8527.32 731
8528.19 708
8529.06 723
8529.93 732
8530.80 708
8531.68 697
8532.55 676
8533.42 653
8534.29 704
8535.16 683
8536.04 720
8536.91 749
8537.78 720
8538.65 704
8539.52 701
8540.40 721
8541.27 782
8542.14 717
8543.01 715
8543.89 780
8544.76 683
8545.63 706
8546.50 740
8547.38 715
8548.25 726
8549.12 742
8549.99 730
8550.87 788
8551.74 770
8552.61 792
8553.49 896
8554.36 914
8555.23 1010
8556.11 1069
8556.98 1145
8557.85 1262
8558.73 1204
8559.60 1159
8560.47 1118
8561.35 971
8562.22 961
8563.09 898
8563.97 789
8564.84 698
8565.71 712
8566.59 777
8567.46 720
8568.33 697
8569.21 708
8570.08 677
8570.96 637
8571.83 673
8572.70 649
8573.58 664
8574.45 642
8575.33 657
8576.20 590
8577.07 640
8577.95 656
8578.82 695
8579.70 623
8580.57 696
8581.45 718
8582.32 691
8583.19 681
8584.07 692
8584.94 672
8585.82 642
8586.69 630
8587.57 675
8588.44 744
8589.32 651
8590.19 728
8591.07 662
8591.94 631
8592.82 671
8593.69 733
8594.57 729
8595.44 748
8596.32 631
8597.19 690
8598.07 703
8598.94 718
8599.82 721
8600.69 780
8601.57 750
8602.44 715
8603.32 699
8604.20 767
8605.07 739
8605.95 721
8606.82 742
8607.70 714
8608.57 759
8609.45 730
8610.33 786
8611.20 805
8612.08 731
8612.95 779
8613.83 901
8614.71 850
8615.58 830
8616.46 835
8617.33 771
8618.21 840
8619.09 893
8619.96 856
8620.84 755
8621.72 905
8622.59 806
8623.47 831
8624.35 877
8625.22 916
8626.10 871
8626.98 818
8627.85 885
8628.73 932
8629.61 845
8630.48 926
8631.36 941
8632.24 845
8633.11 862
8633.99 905
8634.87 977
8635.74 933
8636.62 944
8637.50 976
8638.38 906
8639.25 996
8640.13 1044
8641.01 971
8641.89 975
8642.76 1015
8643.64 1036
8644.52 1047
8645.40 1047
8646.27 1125
8647.15 1095
8648.03 1109
8648.91 1274
8649.79 1304
8650.66 1251
8651.54 1306
8652.42 1356
8653.30 1335
8654.18 1428
8655.05 1529
8655.93 1524
8656.81 1523
8657.69 1479
8658.57 1402
8659.45 1374
8660.32 1310
8661.20 1408
8662.08 1504
8662.96 1408
8663.84 1473
8664.72 1443
8665.60 1390
8666.47 1422
8667.35 1391
8668.23 1444
8669.11 1582
8669.99 1654
8670.87 1536
8671.75 1661
8672.63 1724
8673.51 1800
8674.38 1920
8675.26 2082
8676.14 2337
8677.02 2548
8677.90 2752
8678.78 2860
8679.66 2803
8680.54 2758
8681.42 2592
8682.30 2360
8683.18 2331
8684.06 2110
8684.94 2073
8685.82 1968
8686.70 2084
8687.58 2042
8688.46 2057
8689.34 2130
8690.22 2328
8691.10 2670
8691.98 3222
8692.86 3978
8693.74 4854
8694.62 5809
8695.50 6464
8696.38 6885
8697.26 7109
8698.14 6954
8699.02 6184
8699.90 5355
8700.78 4489
8701.66 3717
8702.54 3134
8703.42 2694
8704.30 2314
8705.18 2083
8706.06 1861
8706.94 1684
8707.82 1517
8708.71 1443
8709.59 1445
8710.47 1332
8711.35 1396
8712.23 1399
8713.11 1301
8713.99 1240
8714.87 1219
8715.75 1146
8716.64 1172
8717.52 1119
8718.40 966
8719.28 1044
8720.16 946
8721.04 1064
8721.92 1040
8722.81 1033
8723.69 1044
8724.57 1069
8725.45 1056
8726.33 1047
8727.21 1023
8728.10 1129
8728.98 1085
8729.86 1013
8730.74 1000
8731.62 1015
8732.51 1124
8733.39 1098
8734.27 1027
8735.15 982
8736.03 959
8736.92 977
8737.80 1003
8738.68 991
8739.56 891
8740.45 867
8741.33 921
8742.21 896
8743.09 941
8743.98 940
8744.86 897
8745.74 843
8746.63 827
8747.51 874
8748.39 964
8749.27 928
8750.16 915
8751.04 940
8751.92 916
8752.81 985
8753.69 945
8754.57 951
8755.46 923
8756.34 1083
8757.22 1081
8758.11 1095
8758.99 1068
8759.87 1142
8760.76 1187
8761.64 1172
8762.52 1131
8763.41 1154
8764.29 1101
8765.17 1149
8766.06 1129
8766.94 1019
8767.83 1070
8768.71 1084
8769.59 1075
8770.48 1048
8771.36 1191
8772.25 1159
8773.13 1017
8774.01 1070
8774.90 1040
8775.78 1065
8776.67 1017
8777.55 978
8778.44 921
8779.32 894
8780.20 915
8781.09 955
8781.97 772
8782.86 845
8783.74 816
8784.63 838
8785.51 806
8786.40 775
8787.28 817
8788.17 823
8789.05 738
8789.94 748
8790.82 774
8791.71 741
8792.59 709
8793.48 703
8794.36 726
8795.25 710
8796.13 766
8797.02 837
8797.90 831
8798.79 747
8799.67 765
8800.56 810
8801.45 788
8802.33 768
8803.22 732
8804.10 833
8804.99 766
8805.87 795
8806.76 809
8807.65 779
8808.53 803
8809.42 729
8810.30 765
8811.19 702
8812.08 764
8812.96 720
8813.85 726
8814.73 766
8815.62 719
8816.51 676
8817.39 662
8818.28 658
8819.17 656
8820.05 678
8820.94 662
8821.83 633
8822.71 711
8823.60 620
8824.49 675
8825.37 727
8826.26 662
8827.15 722
8828.03 676
8828.92 677
8829.81 697
8830.69 719
8831.58 622
8832.47 583
8833.36 632
8834.24 614
8835.13 525
8836.02 543
8836.90 655
8837.79 654
8838.68 669
8839.57 665
8840.45 687
8841.34 654
8842.23 589
8843.12 676
8844.01 626
8844.89 615
8845.78 529
8846.67 518
8847.56 591
8848.44 625
8849.33 580
8850.22 605
8851.11 665
8852.00 592
8852.88 553
8853.77 586
8854.66 536
8855.55 538
8856.44 609
8857.33 599
8858.21 592
8859.10 613
8859.99 582
8860.88 611
8861.77 542
8862.66 555
8863.55 567
8864.43 531
8865.32 520
8866.21 599
8867.10 570
8867.99 576
8868.88 619
8869.77 637
8870.66 615
8871.55 558
8872.44 598
8873.32 541
8874.21 567
8875.10 568
8875.99 564
8876.88 589
8877.77 566
8878.66 535
8879.55 500
8880.44 568
8881.33 569
8882.22 514
8883.11 515
8884.00 530
8884.89 561
8885.78 554
8886.67 509
8887.56 608
8888.45 603
8889.34 569
8890.23 543
8891.12 557
8892.01 478
8892.90 479
8893.79 482
8894.68 521
8895.57 504
8896.46 487
8897.35 509
8898.24 567
8899.13 473
8900.02 510
8900.91 511
8901.80 508
8902.69 461
8903.58 503
8904.47 528
8905.36 576
8906.26 444
8907.15 446
8908.04 477
8908.93 492
8909.82 537
8910.71 529
8911.60 469
8912.49 430
8913.38 425
8914.28 485
8915.17 454
8916.06 465
8916.95 456
8917.84 502
8918.73 475
8919.62 529
8920.52 529
8921.41 515
8922.30 531
8923.19 503
8924.08 550
8924.97 532
8925.87 496
8926.76 481
8927.65 465
8928.54 489
8929.43 484
8930.33 477
8931.22 432
8932.11 488
8933.00 480
8933.89 507
8934.79 429
8935.68 427
8936.57 455
8937.46 464
8938.36 418
8939.25 432
8940.14 495
8941.03 431
8941.93 417
8942.82 453
8943.71 479
8944.60 439
8945.50 415
8946.39 453
8947.28 506
8948.18 467
8949.07 454
8949.96 461
8950.85 435
8951.75 476
8952.64 489
8953.53 495
8954.43 482
8955.32 473
8956.21 430
8957.11 470
8958.00 460
8958.89 469
8959.79 459
8960.68 492
8961.57 447
8962.47 493
8963.36 433
8964.26 519
8965.15 476
8966.04 470
8966.94 497
8967.83 504
8968.73 474
8969.62 446
8970.51 471
8971.41 488
8972.30 477
8973.20 510
8974.09 504
8974.98 457
8975.88 473
8976.77 449
8977.67 485
8978.56 439
8979.46 449
8980.35 460
8981.25 446
8982.14 487
8983.03 473
8983.93 468
8984.82 462
8985.72 454
8986.61 416
8987.51 412
8988.40 441
8989.30 474
8990.19 439
8991.09 435
8991.98 391
8992.88 391
8993.77 427
8994.67 438
8995.56 430
8996.46 447
8997.36 470
8998.25 496
8999.15 500
9000.04 456
9000.94 457
9001.83 462
9002.73 495
9003.62 434
9004.52 457
9005.42 486
9006.31 486
9007.21 457
9008.10 418
9009.00 398
9009.90 432
9010.79 498
9011.69 459
9012.58 489
9013.48 462
9014.38 425
9015.27 458
9016.17 462
9017.07 475
9017.96 464
9018.86 470
9019.76 495
9020.65 485
9021.55 386
9022.44 504
9023.34 481
9024.24 460
9025.14 457
9026.03 452
9026.93 445
9027.83 387
9028.72 415
9029.62 423
9030.52 509
9031.41 440
9032.31 464
9033.21 442
9034.11 476
9035.00 504
9035.90 479
9036.80 496
9037.69 485
9038.59 411
9039.49 455
9040.39 473
9041.28 468
9042.18 471
9043.08 517
9043.98 499
9044.88 474
9045.77 447
9046.67 434
9047.57 426
9048.47 453
9049.36 460
9050.26 525
9051.16 505
9052.06 509
9052.96 479
9053.86 409
9054.75 384
9055.65 420
9056.55 491
9057.45 551
9058.35 509
9059.25 502
9060.14 472
9061.04 455
9061.94 444
9062.84 505
9063.74 498
9064.64 487
9065.54 496
9066.44 547
9067.33 541
9068.23 491
9069.13 470
9070.03 568
9070.93 503
9071.83 468
9072.73 519
9073.63 506
9074.53 457
9075.43 516
9076.33 477
9077.22 551
9078.12 480
9079.02 467
9079.92 528
9080.82 517
9081.72 469
9082.62 484
9083.52 494
9084.42 451
9085.32 396
9086.22 447
9087.12 488
9088.02 505
9088.92 519
9089.82 532
9090.72 538
9091.62 541
9092.52 508
9093.42 557
9094.32 532
9095.22 506
9096.12 494
9097.02 465
9097.92 411
9098.82 446
9099.72 482
9100.62 494
9101.52 526
9102.43 447
9103.33 454
9104.23 486
9105.13 426
9106.03 439
9106.93 445
9107.83 478
9108.73 452
9109.63 457
9110.53 449
9111.43 462
9112.33 469
9113.24 469
9114.14 430
9115.04 399
9115.94 460
9116.84 454
9117.74 446
9118.64 411
9119.55 471
9120.45 450
9121.35 457
9122.25 483
9123.15 445
9124.05 449
9124.96 468
9125.86 415
9126.76 432
9127.66 474
9128.56 463
9129.46 475
9130.37 462
9131.27 467
9132.17 428
9133.07 442
9133.97 453
9134.88 433
9135.78 441
9136.68 436
9137.58 401
9138.49 448
9139.39 440
9140.29 507
9141.19 483
9142.10 437
9143.00 483
9143.90 435
9144.80 390
9145.71 432
9146.61 479
9147.51 465
9148.42 482
9149.32 424
9150.22 394
9151.12 465
9152.03 430
9152.93 468
9153.83 453
9154.74 510
9155.64 448
9156.54 469
9157.45 458
9158.35 417
9159.25 369
9160.16 423
9161.06 551
9161.96 480
9162.87 454
9163.77 458
9164.68 481
9165.58 478
9166.48 449
9167.39 401
9168.29 434
9169.19 482
9170.10 403
9171.00 454
9171.91 430
9172.81 392
9173.72 372
9174.62 420
9175.52 423
9176.43 453
9177.33 450
9178.24 477
9179.14 379
9180.05 402
9180.95 386
9181.85 411
9182.76 481
9183.66 408
9184.57 410
9185.47 455
9186.38 460
9187.28 428
9188.19 395
9189.09 418
9190.00 448
9190.90 413
9191.81 445
9192.71 451
9193.62 457
9194.52 464
9195.43 473
9196.33 443
9197.24 419
9198.14 425
9199.05 449
9199.96 444
9200.86 471
9201.77 453
9202.67 459
9203.58 500
9204.48 498
9205.39 496
9206.29 468
9207.20 429
9208.11 506
9209.01 451
9209.92 471
9210.82 494
9211.73 447
9212.64 396
9213.54 404
9214.45 469
9215.35 484
9216.26 439
9217.17 427
9218.07 426
9218.98 415
9219.89 450
9220.79 409
9221.70 440
9222.61 449
9223.51 461
9224.42 451
9225.33 479
9226.23 434
9227.14 417
9228.05 363
9228.95 391
9229.86 446
9230.77 433
9231.67 458
9232.58 393
9233.49 393
9234.40 408
9235.30 434
9236.21 432
9237.12 441
9238.02 413
9238.93 420
9239.84 455
9240.75 383
9241.65 435
9242.56 405
9243.47 408
9244.38 416
9245.28 460
9246.19 433
9247.10 378
9248.01 446
9248.92 433
9249.82 425
9250.73 440
9251.64 411
9252.55 438
9253.46 446
9254.36 412
9255.27 437
9256.18 412
9257.09 371
9258.00 369
9258.90 378
9259.81 473
9260.72 433
9261.63 443
9262.54 425
9263.45 414
9264.36 391
9265.26 491
9266.17 463
9267.08 459
9267.99 439
9268.90 373
9269.81 409
9270.72 369
9271.63 363
9272.54 383
9273.44 398
9274.35 392
9275.26 415
9276.17 400
9277.08 411
9277.99 386
9278.90 398
9279.81 371
9280.72 381
9281.63 375
9282.54 388
9283.45 400
9284.36 368
9285.27 383
9286.18 368
9287.09 402
9288.00 436
9288.91 418
9289.82 413
9290.73 359
9291.64 417
9292.55 404
9293.46 396
9294.37 445
9295.28 416
9296.19 396
9297.10 399
9298.01 411
9298.92 374
9299.83 403
9300.74 442
9301.65 428
9302.56 388
9303.47 381
9304.38 416
9305.29 462
9306.20 483
9307.11 441
9308.02 339
9308.93 476
9309.84 460
9310.75 492
9311.67 490
9312.58 427
9313.49 494
9314.40 444
9315.31 463
9316.22 435
9317.13 469
9318.04 415
9318.95 426
9319.87 388
9320.78 370
9321.69 391
9322.60 433
9323.51 435
9324.42 464
9325.34 431
9326.25 462
9327.16 453
9328.07 484
9328.98 455
9329.89 446
9330.81 471
9331.72 419
9332.63 429
9333.54 475
9334.45 462
9335.37 441
9336.28 460
9337.19 480
9338.10 394
9339.01 441
9339.93 457
9340.84 369
9341.75 454
9342.66 430
9343.58 456
9344.49 447
9345.40 374
9346.31 390
9347.23 423
9348.14 407
9349.05 405
9349.97 405
9350.88 459
9351.79 444
9352.70 425
9353.62 427
9354.53 377
9355.44 382
9356.36 366
9357.27 411
9358.18 431
9359.10 418
9360.01 391
9360.92 358
9361.84 388
9362.75 429
9363.66 417
9364.58 393
9365.49 398
9366.40 378
9367.32 409
9368.23 470
9369.15 426
9370.06 383
9370.97 400
9371.89 423
9372.80 469
9373.71 391
9374.63 343
9375.54 415
9376.46 427
9377.37 428
9378.29 439
9379.20 418
9380.11 381
9381.03 392
9381.94 420
9382.86 452
9383.77 367
9384.69 363
9385.60 430
9386.51 443
9387.43 405
9388.34 426
9389.26 473
9390.17 362
9391.09 432
9392.00 397
9392.92 442
9393.83 488
9394.75 490
9395.66 385
9396.58 455
9397.49 489
9398.41 460
9399.32 448
9400.24 456
9401.15 427
9402.07 460
9402.99 461
9403.90 473
9404.82 418
9405.73 441
9406.65 427
9407.56 418
9408.48 431
9409.39 382
9410.31 364
9411.23 383
9412.14 438
9413.06 444
9413.97 420
9414.89 384
9415.81 472
9416.72 442
9417.64 482
9418.55 452
9419.47 412
9420.39 373
9421.30 404
9422.22 365
9423.14 404
9424.05 411
9424.97 427
9425.89 463
9426.80 415
9427.72 417
9428.64 416
9429.55 413
9430.47 385
9431.39 430
9432.30 441
9433.22 435
9434.14 453
9435.05 459
9435.97 421
9436.89 387
9437.80 408
9438.72 424
9439.64 438
9440.56 513
9441.47 455
9442.39 430
9443.31 434
9444.23 418
9445.14 542
9446.06 486
9446.98 452
9447.90 394
9448.81 495
9449.73 473
9450.65 464
9451.57 434
9452.48 444
9453.40 456
9454.32 453
9455.24 534
9456.16 504
9457.07 563
9457.99 526
9458.91 522
9459.83 546
9460.75 492
9461.66 464
9462.58 493
9463.50 454
9464.42 430
9465.34 366
9466.26 420
9467.18 434
9468.09 406
9469.01 404
9469.93 403
9470.85 468
9471.77 443
9472.69 450
9473.61 405
9474.53 423
9475.44 413
9476.36 414
9477.28 422
9478.20 427
9479.12 419
9480.04 432
9480.96 424
9481.88 447
9482.80 482
9483.72 500
9484.64 497
9485.56 472
9486.47 503
9487.39 480
9488.31 469
9489.23 487
9490.15 454
9491.07 441
9491.99 470
9492.91 443
9493.83 395
9494.75 397
9495.67 459
9496.59 424
9497.51 371
9498.43 464
9499.35 452
9500.27 401
9501.19 396
9502.11 408
9503.03 461
9503.95 435
9504.87 427
9505.79 363
9506.71 397
9507.64 415
9508.56 413
9509.48 397
9510.40 406
9511.32 419
9512.24 434
9513.16 432
9514.08 425
9515.00 368
9515.92 389
9516.84 412
9517.76 477
9518.68 493
9519.61 429
9520.53 430
9521.45 469
9522.37 478
9523.29 504
9524.21 468
9525.13 515
9526.05 453
9526.98 416
9527.90 474
9528.82 444
9529.74 467
9530.66 461
9531.58 498
9532.51 456
9533.43 440
9534.35 481
9535.27 461
9536.19 468
9537.11 462
9538.04 512
9538.96 494
9539.88 539
9540.80 584
9541.73 583
9542.65 458
9543.57 444
9544.49 489
9545.41 498
9546.34 457
9547.26 460
9548.18 519
9549.10 503
9550.03 471
9550.95 471
9551.87 446
9552.79 469
9553.72 463
9554.64 478
9555.56 458
9556.49 441
9557.41 497
9558.33 421
9559.25 518
9560.18 506
9561.10 489
9562.02 501
9562.95 480
9563.87 495
9564.79 450
9565.72 453
9566.64 522
9567.56 501
9568.49 481
9569.41 531
9570.33 520
9571.26 524
9572.18 518
9573.11 500
9574.03 466
9574.95 537
9575.88 536
9576.80 597
9577.72 535
9578.65 519
9579.57 488
9580.50 464
9581.42 530
9582.34 513
9583.27 503
9584.19 487
9585.12 481
9586.04 556
9586.97 512
9587.89 505
9588.81 499
9589.74 485
9590.66 479
9591.59 529
9592.51 524
9593.44 556
9594.36 590
9595.29 583
9596.21 481
9597.14 529
9598.06 560
9598.99 552
9599.91 531
9600.84 587
9601.76 545
9602.69 553
9603.61 609
9604.54 591
9605.46 604
9606.39 629
9607.31 590
9608.24 593
9609.16 621
9610.09 645
9611.01 637
9611.94 655
9612.87 657
9613.79 665
9614.72 673
9615.64 641
9616.57 637
9617.49 695
9618.42 696
9619.35 694
9620.27 633
9621.20 687
9622.12 692
9623.05 758
9623.98 644
9624.90 670
9625.83 672
9626.76 677
9627.68 712
9628.61 770
9629.53 655
9630.46 691
9631.39 764
9632.31 688
9633.24 723
9634.17 746
9635.09 733
9636.02 777
9636.95 768
9637.87 781
9638.80 748
9639.73 764
9640.65 808
9641.58 808
9642.51 777
9643.44 827
9644.36 843
9645.29 841
9646.22 836
9647.14 862
9648.07 846
9649.00 924
9649.93 961
9650.85 918
9651.78 951
9652.71 996
9653.64 1028
9654.56 1074
9655.49 1035
9656.42 1102
9657.35 1078
9658.27 1058
9659.20 993
9660.13 976
9661.06 959
9661.99 954
9662.91 927
9663.84 1022
9664.77 1001
9665.70 979
9666.63 1020
9667.56 1054
9668.48 1081
9669.41 1146
9670.34 1136
9671.27 1142
9672.20 1230
9673.13 1217
9674.05 1253
9674.98 1206
9675.91 1224
9676.84 1153
9677.77 1229
9678.70 1238
9679.63 1213
9680.56 1281
9681.48 1215
9682.41 1217
9683.34 1197
9684.27 1196
9685.20 1247
9686.13 1239
9687.06 1181
9687.99 1161
9688.92 1222
9689.85 1249
9690.78 1303
9691.71 1289
9692.63 1290
9693.56 1298
9694.49 1240
9695.42 1319
9696.35 1315
9697.28 1346
9698.21 1361
9699.14 1288
9700.07 1417
9701.00 1325
9701.93 1391
9702.86 1400
9703.79 1422
9704.72 1360
9705.65 1364
9706.58 1423
9707.51 1412
9708.44 1363
9709.37 1296
9710.30 1274
9711.23 1301
9712.16 1432
9713.09 1400
9714.02 1573
9714.95 1744
9715.89 1806
9716.82 1846
9717.75 1929
9718.68 1900
9719.61 1989
9720.54 1995
9721.47 1928
9722.40 1868
9723.33 1765
9724.26 1695
9725.19 1552
9726.12 1413
9727.06 1364
9727.99 1326
9728.92 1220
9729.85 1269
9730.78 1159
9731.71 1265
9732.64 1306
9733.57 1413
9734.51 1391
9735.44 1437
9736.37 1433
9737.30 1434
9738.23 1418
9739.16 1342
9740.10 1305
9741.03 1256
9741.96 1203
9742.89 1237
9743.82 1132
9744.75 1080
9745.69 1118
9746.62 1171
9747.55 1064
9748.48 1046
9749.41 1094
9750.35 1140
9751.28 1041
9752.21 1033
9753.14 995
9754.08 971
9755.01 996
9755.94 958
9756.87 929
9757.81 909
9758.74 1059
9759.67 995
9760.60 1018
9761.54 953
9762.47 855
9763.40 900
9764.34 923
9765.27 1015
9766.20 1049
9767.13 1020
9768.07 968
9769.00 896
9769.93 904
9770.87 973
9771.80 982
9772.73 911
9773.67 955
9774.60 881
9775.53 834
9776.47 914
9777.40 860
9778.33 870
9779.27 892
9780.20 937
9781.14 928
9782.07 896
9783.00 969
9783.94 972
9784.87 919
9785.80 1046
9786.74 1024
9787.67 1027
9788.61 999
9789.54 1070
9790.47 1037
9791.41 1086
9792.34 1037
9793.28 944
9794.21 935
9795.15 989
9796.08 969
9797.01 935
9797.95 968
9798.88 969
9799.82 1014
9800.75 1068
9801.69 1072
9802.62 1057
9803.56 1073
9804.49 1083
9805.43 986
9806.36 964
9807.30 921
9808.23 948
9809.17 903
9810.10 903
9811.04 851
9811.97 830
9812.91 813
9813.84 860
9814.78 820
9815.71 759
9816.65 779
9817.58 784
9818.52 819
9819.46 791
9820.39 790
9821.33 736
9822.26 748
9823.20 740
9824.13 684
9825.07 746
9826.00 790
9826.94 773
9827.88 766
9828.81 745
9829.75 694
9830.68 704
9831.62 706
9832.56 745
9833.49 692
9834.43 675
9835.37 674
9836.30 745
9837.24 710
9838.17 692
9839.11 763
9840.05 702
9840.98 744
9841.92 732
9842.86 688
9843.79 723
9844.73 721
9845.67 676
9846.60 659
9847.54 730
9848.48 701
9849.42 691
9850.35 719
9851.29 687
9852.23 640
9853.16 655
9854.10 614
9855.04 645
9855.98 679
9856.91 660
9857.85 762
9858.79 752
9859.72 752
9860.66 755
9861.60 718
9862.54 743
9863.47 696
9864.41 706
9865.35 628
9866.29 621
9867.23 652
9868.16 660
9869.10 649
9870.04 690
9870.98 667
9871.92 615
9872.85 611
9873.79 609
9874.73 659
9875.67 717
9876.61 669
9877.54 654
9878.48 659
9879.42 722
9880.36 723
9881.30 643
9882.24 655
9883.18 668
9884.11 676
9885.05 642
9885.99 609
9886.93 655
9887.87 721
9888.81 742
9889.75 683
9890.69 692
9891.62 690
9892.56 672
9893.50 652
9894.44 640
9895.38 594
9896.32 655
9897.26 714
9898.20 701
9899.14 658
9900.08 579
9901.02 596
9901.96 669
9902.90 705
9903.83 691
9904.77 643
9905.71 695
9906.65 632
9907.59 645
9908.53 628
9909.47 661
9910.41 696
9911.35 764
9912.29 706
9913.23 683
9914.17 667
9915.11 664
9916.05 673
9916.99 589
9917.93 698
9918.87 715
9919.81 662
9920.75 692
9921.69 704
9922.64 710
9923.58 703
9924.52 779
9925.46 817
9926.40 885
9927.34 1062
9928.28 1141
9929.22 1273
9930.16 1466
9931.10 1520
9932.04 1540
9932.98 1504
9933.92 1349
9934.87 1266
9935.81 1124
9936.75 986
9937.69 963
9938.63 928
9939.57 859
9940.51 828
9941.45 795
9942.39 768
9943.34 648
9944.28 656
9945.22 651
9946.16 702
9947.10 671
9948.04 678
9948.99 674
9949.93 733
9950.87 649
9951.81 681
9952.75 601
9953.69 643
9954.64 645
9955.58 662
9956.52 615
9957.46 633
9958.41 661
9959.35 636
9960.29 627
9961.23 584
9962.17 564
9963.12 603
9964.06 619
9965.00 604
9965.94 623
9966.89 579
9967.83 587
9968.77 610
9969.71 638
9970.66 660
9971.60 629
9972.54 630
9973.49 618
9974.43 615
9975.37 590
9976.31 623
9977.26 625
9978.20 588
9979.14 584
9980.09 632
9981.03 625
9981.97 621
9982.92 658
9983.86 638
9984.80 597
9985.75 563
9986.69 524
9987.63 576
9988.58 556
9989.52 533
9990.46 507
9991.41 593
9992.35 573
9993.30 583
9994.24 568
9995.18 562
9996.13 548
9997.07 630
9998.02 560
9998.96 582
9999.90 575
10000.85 538
10001.79 582
10002.74 589
10003.68 574
10004.62 596
10005.57 589
10006.51 595
10007.46 592
10008.40 581
10009.35 520
10010.29 567
10011.24 528
10012.18 561
10013.13 576
10014.07 612
10015.01 493
10015.96 530
10016.90 608
10017.85 544
10018.79 601
10019.74 587
10020.68 600
10021.63 596
10022.58 556
10023.52 561
10024.47 493
10025.41 572
10026.36 505
10027.30 501
10028.25 499
10029.19 514
10030.14 535
10031.08 486
10032.03 461
10032.98 502
10033.92 531
10034.87 563
10035.81 518
10036.76 473
10037.70 516
10038.65 566
10039.60 535
10040.54 558
10041.49 552
10042.43 537
10043.38 558
10044.33 542
10045.27 494
10046.22 458
10047.17 473
10048.11 536
10049.06 484
10050.00 494
10050.95 553
10051.90 548
10052.84 498
10053.79 520
10054.74 510
10055.68 497
10056.63 469
10057.58 544
10058.52 599
10059.47 591
10060.42 595
10061.37 606
10062.31 595
10063.26 557
10064.21 611
10065.15 582
10066.10 578
10067.05 580
10068.00 584
10068.94 537
10069.89 557
10070.84 570
10071.79 469
10072.73 502
10073.68 534
10074.63 533
10075.58 544
10076.52 509
10077.47 534
10078.42 511
10079.37 517
10080.32 502
10081.26 459
10082.21 496
10083.16 517
10084.11 515
10085.06 500
10086.00 493
10086.95 503
10087.90 478
10088.85 488
10089.80 482
10090.75 492
10091.69 503
10092.64 510
10093.59 439
10094.54 430
10095.49 496
10096.44 478
10097.39 493
10098.33 468
10099.28 443
10100.23 512
10101.18 508
10102.13 474
10103.08 436
10104.03 470
10104.98 461
10105.93 440
10106.87 442
10107.82 449
10108.77 484
10109.72 479
10110.67 441
10111.62 461
10112.57 444
10113.52 434
10114.47 396
10115.42 454
10116.37 488
10117.32 501
10118.27 487
10119.22 470
10120.17 507
10121.12 442
10122.07 445
10123.02 476
10123.97 469
10124.92 461
10125.87 474
10126.82 489
10127.77 427
10128.72 512
10129.67 455
10130.62 472
10131.57 522
10132.52 487
10133.47 474
10134.42 480
10135.37 508
10136.32 490
10137.27 464
10138.22 528
10139.17 545
10140.12 508
10141.07 498
10142.02 463
10142.98 470
10143.93 529
10144.88 512
10145.83 517
10146.78 592
10147.73 508
10148.68 491
10149.63 499
10150.58 509
10151.54 512
10152.49 485
10153.44 478
10154.39 465
10155.34 452
10156.29 464
10157.24 508
10158.20 496
10159.15 481
10160.10 539
10161.05 514
10162.00 474
10162.95 534
10163.91 515
10164.86 508
10165.81 518
10166.76 559
10167.71 495
10168.67 529
10169.62 468
10170.57 483
10171.52 567
10172.47 532
10173.43 518
10174.38 518
10175.33 574
10176.28 541
10177.24 554
10178.19 534
10179.14 521
10180.09 588
10181.05 597
10182.00 548
10182.95 548
10183.90 563
10184.86 601
10185.81 490
10186.76 591
10187.72 668
10188.67 628
10189.62 637
10190.58 580
10191.53 596
10192.48 604
10193.43 639
10194.39 663
10195.34 636
10196.29 625
10197.25 611
10198.20 624
10199.16 599
10200.11 556
10201.06 604
10202.02 581
10202.97 653
10203.92 725
10204.88 686
10205.83 668
10206.78 681
10207.74 821
10208.69 766
10209.65 749
10210.60 853
10211.55 890
10212.51 779
10213.46 795
10214.42 817
10215.37 710
10216.33 665
10217.28 697
10218.23 655
10219.19 713
10220.14 671
10221.10 629
10222.05 632
10223.01 685
10223.96 720
10224.92 645
10225.87 613
10226.83 655
10227.78 607
10228.74 665
10229.69 652
10230.65 547
10231.60 633
10232.56 619
10233.51 567
10234.47 570
10235.42 635
10236.38 714
10237.33 741
10238.29 750
10239.24 813
10240.20 772
10241.15 726
10242.11 745
10243.06 718
10244.02 674
10244.98 629
10245.93 629
10246.89 644
10247.84 560
10248.80 522
10249.75 514
10250.71 531
10251.67 507
10252.62 487
10253.58 527
10254.53 587
10255.49 555
10256.45 489
10257.40 504
10258.36 506
10259.32 498
10260.27 482
10261.23 473
10262.18 523
10263.14 466
10264.10 436
10265.05 486
10266.01 465
10266.97 512
10267.92 506
10268.88 503
10269.84 459
10270.79 463
10271.75 435
10272.71 503
10273.67 484
10274.62 452
10275.58 460
10276.54 459
10277.49 464
10278.45 441
10279.41 455
10280.37 439
10281.32 499
10282.28 440
10283.24 493
10284.19 475
10285.15 443
10286.11 395
10287.07 414
10288.03 457
10288.98 460
10289.94 433
10290.90 405
10291.86 426
10292.81 447
10293.77 416
10294.73 404
10295.69 503
10296.65 477
10297.60 487
10298.56 474
10299.52 459
10300.48 425
10301.44 453
10302.40 410
10303.35 414
10304.31 421
10305.27 443
10306.23 421
10307.19 400
10308.15 443
10309.10 431
10310.06 435
10311.02 433
10311.98 467
10312.94 426
10313.90 447
10314.86 469
10315.82 412
10316.78 418
10317.73 428
10318.69 452
10319.65 447
10320.61 418
10321.57 439
10322.53 394
10323.49 397
10324.45 398
10325.41 427
10326.37 434
10327.33 452
10328.29 459
10329.25 480
10330.21 448
10331.17 426
10332.13 452
10333.09 494
10334.04 476
10335.00 485
10335.96 464
10336.92 502
10337.88 488
10338.84 481
10339.80 455
10340.76 406
10341.72 442
10342.68 428
10343.65 406
10344.61 382
10345.57 407
10346.53 406
10347.49 415
10348.45 394
10349.41 453
10350.37 460
10351.33 439
10352.29 400
10353.25 408
10354.21 401
10355.17 429
10356.13 406
10357.09 372
10358.05 454
10359.02 432
10359.98 408
10360.94 428
10361.90 476
10362.86 440
10363.82 485
10364.78 400
10365.74 382
10366.70 459
10367.67 455
10368.63 413
10369.59 407
10370.55 410
10371.51 437
10372.47 391
10373.43 348
10374.40 361
10375.36 398
10376.32 436
10377.28 411
10378.24 434
10379.21 424
10380.17 399
10381.13 372
10382.09 374
10383.05 414
10384.02 412
10384.98 397
10385.94 419
10386.90 380
10387.86 421
10388.83 420
10389.79 414
10390.75 328
10391.71 333
10392.68 341
10393.64 403
10394.60 369
10395.56 414
10396.53 455
10397.49 401
10398.45 363
10399.42 434
10400.38 424
10401.34 352
10402.30 351
10403.27 408
10404.23 405
10405.19 379
10406.16 404
10407.12 390
10408.08 370
10409.05 403
10410.01 345
10410.97 357
10411.94 380
10412.90 376
10413.86 381
10414.83 392
10415.79 352
10416.75 399
10417.72 425
10418.68 384
10419.65 392
10420.61 401
10421.57 425
10422.54 403
10423.50 374
10424.46 390
10425.43 384
10426.39 362
10427.36 399
10428.32 444
10429.29 342
10430.25 347
10431.21 398
10432.18 379
10433.14 362
10434.11 350
10435.07 343
10436.04 355
10437.00 308
10437.97 356
10438.93 358
10439.90 354
10440.86 368
10441.82 326
10442.79 357
10443.75 370
10444.72 404
10445.68 335
10446.65 311
10447.61 417
10448.58 354
10449.54 368
10450.51 364
10451.48 376
10452.44 312
10453.41 322
10454.37 424
10455.34 387
10456.30 372
10457.27 370
10458.23 396
10459.20 355
10460.16 317
10461.13 322
10462.10 332
10463.06 356
10464.03 376
10464.99 370
10465.96 323
10466.93 306
10467.89 385
10468.86 382
10469.82 322
10470.79 361
10471.76 373
10472.72 333
10473.69 347
10474.65 335
10475.62 331
10476.59 315
10477.55 304
10478.52 311
10479.49 333
10480.45 375
10481.42 365
10482.39 319
10483.35 365
10484.32 345
10485.29 337
10486.25 367
10487.22 309
10488.19 352
10489.15 377
10490.12 306
10491.09 359
10492.06 350
10493.02 340
10493.99 389
10494.96 363
10495.92 311
10496.89 300
10497.86 298
10498.83 369
10499.79 338
10500.76 351
10501.73 370
10502.70 343
10503.66 354
10504.63 372
10505.60 310
10506.57 292
10507.54 330
10508.50 342
10509.47 322
10510.44 357
10511.41 344
10512.38 324
10513.34 357
10514.31 339
10515.28 349
10516.25 341
10517.22 337
10518.19 313
10519.15 299
10520.12 344
10521.09 326
10522.06 342
10523.03 368
10524.00 341
10524.96 368
10525.93 329
10526.90 377
10527.87 343
10528.84 348
10529.81 335
10530.78 347
10531.75 363
10532.72 338
10533.68 347
10534.65 357
10535.62 395
10536.59 368
10537.56 341
10538.53 348
10539.50 310
10540.47 293
10541.44 356
10542.41 375
10543.38 330
10544.35 332
10545.32 384
10546.29 378
10547.26 368
10548.23 365
10549.20 348
10550.17 334
10551.13 355
10552.10 368
10553.07 331
10554.04 360
10555.01 349
10555.98 383
10556.96 340
10557.93 321
10558.90 409
10559.87 383
10560.84 408
10561.81 354
10562.78 366
10563.75 407
10564.72 402
10565.69 373
10566.66 461
10567.63 440
10568.60 408
10569.57 348
10570.54 375
10571.51 391
10572.48 377
10573.45 363
10574.42 403
10575.40 366
10576.37 383
10577.34 293
10578.31 333
10579.28 332
10580.25 374
10581.22 396
10582.19 394
10583.17 353
10584.14 368
10585.11 392
10586.08 376
10587.05 330
10588.02 361
10588.99 378
10589.97 422
10590.94 405
10591.91 416
10592.88 343
10593.85 394
10594.82 436
10595.80 421
10596.77 384
10597.74 382
10598.71 378
10599.68 391
10600.66 345
10601.63 368
10602.60 389
10603.57 406
10604.55 386
10605.52 395
10606.49 342
10607.46 377
10608.44 381
10609.41 378
10610.38 362
10611.35 375
10612.33 366
10613.30 360
10614.27 367
10615.24 362
10616.22 390
10617.19 354
10618.16 376
10619.14 375
10620.11 386
10621.08 447
10622.05 478
10623.03 401
10624.00 399
10624.97 392
10625.95 459
10626.92 461
10627.89 435
10628.87 389
10629.84 409
10630.81 371
10631.79 387
10632.76 411
10633.74 381
10634.71 355
10635.68 374
10636.66 385
10637.63 453
10638.60 482
10639.58 542
10640.55 534
10641.53 581
10642.50 629
10643.47 636
10644.45 651
10645.42 584
10646.40 567
10647.37 543
10648.35 493
10649.32 429
10650.29 418
10651.27 400
10652.24 396
10653.22 374
10654.19 357
10655.17 342
10656.14 329
10657.12 358
10658.09 376
10659.07 386
10660.04 366
10661.02 352
10661.99 366
10662.97 442
10663.94 312
10664.92 334
10665.89 349
10666.87 407
10667.84 353
10668.82 337
10669.79 341
10670.77 383
10671.74 415
10672.72 366
10673.69 373
10674.67 378
10675.65 341
10676.62 401
10677.60 350
10678.57 368
10679.55 373
10680.52 383
10681.50 401
10682.48 402
10683.45 393
10684.43 368
10685.40 363
10686.38 376
10687.36 379
10688.33 351
10689.31 394
10690.28 407
10691.26 365
10692.24 370
10693.21 358
10694.19 346
10695.17 374
10696.14 283
10697.12 314
10698.10 336
10699.07 368
10700.05 305
10701.03 320
10702.00 361
10702.98 325
10703.96 339
10704.93 337
10705.91 365
10706.89 316
10707.86 357
10708.84 366
10709.82 318
10710.80 328
10711.77 365
10712.75 384
10713.73 344
10714.70 332
10715.68 371
10716.66 401
10717.64 343
10718.61 391
10719.59 312
10720.57 337
10721.55 360
10722.53 333
10723.50 355
10724.48 360
10725.46 397
10726.44 391
10727.41 326
10728.39 302
10729.37 318
10730.35 308
10731.33 358
10732.31 359
10733.28 358
10734.26 347
10735.24 312
10736.22 365
10737.20 312
10738.17 349
10739.15 381
10740.13 339
10741.11 342
10742.09 332
10743.07 325
10744.05 364
10745.03 361
10746.00 331
10746.98 338
10747.96 310
10748.94 368
10749.92 398
10750.90 380
10751.88 359
10752.86 362
10753.84 382
10754.82 422
10755.79 359
10756.77 332
10757.75 355
10758.73 324
10759.71 367
10760.69 340
10761.67 341
10762.65 382
10763.63 342
10764.61 340
10765.59 345
10766.57 367
10767.55 373
10768.53 357
10769.51 345
10770.49 335
10771.47 344
10772.45 397
10773.43 413
10774.41 415
10775.39 378
10776.37 392
10777.35 402
10778.33 387
10779.31 340
10780.29 348
10781.27 392
10782.25 397
10783.23 363
10784.21 362
10785.19 372
10786.17 399
10787.15 432
10788.13 400
10789.12 389
10790.10 377
10791.08 384
10792.06 353
10793.04 367
10794.02 391
10795.00 399
10795.98 401
10796.96 418
10797.94 369
10798.93 361
10799.91 368
10800.89 362
10801.87 362
10802.85 378
10803.83 383
10804.81 404
10805.80 390
10806.78 427
10807.76 385
10808.74 374
10809.72 426
10810.70 387
10811.69 416
10812.67 426
10813.65 393
10814.63 416
10815.61 460
10816.59 407
10817.58 394
10818.56 403
10819.54 389
10820.52 391
10821.51 426
10822.49 389
10823.47 430
10824.45 408
10825.43 427
10826.42 404
10827.40 411
10828.38 431
10829.37 457
10830.35 427
10831.33 453
10832.31 476
10833.30 462
10834.28 457
10835.26 470
10836.24 496
10837.23 406
10838.21 405
10839.19 452
10840.18 415
10841.16 437
10842.14 431
10843.13 411
10844.11 470
10845.09 421
10846.08 425
10847.06 441
10848.04 452
10849.03 471
10850.01 426
10850.99 412
10851.98 465
10852.96 466
10853.94 443
10854.93 467
10855.91 450
10856.90 482
10857.88 457
10858.86 526
10859.85 508
10860.83 480
10861.82 473
10862.80 540
10863.78 491
10864.77 478
10865.75 513
10866.74 516
10867.72 481
10868.71 498
10869.69 497
10870.67 494
10871.66 431
10872.64 486
10873.63 473
10874.61 526
10875.60 503
10876.58 519
10877.57 532
10878.55 610
10879.54 519
10880.52 529
10881.51 497
10882.49 496
10883.48 515
10884.46 523
10885.45 531
10886.43 559
10887.42 560
10888.40 551
10889.39 548
10890.37 580
10891.36 544
10892.34 587
10893.33 598
10894.32 578
10895.30 567
10896.29 593
10897.27 649
10898.26 600
10899.24 649
10900.23 689
10901.22 662
10902.20 628
10903.19 620
10904.17 674
10905.16 668
10906.15 722
10907.13 643
10908.12 603
10909.10 658
10910.09 664
10911.08 722
10912.06 691
10913.05 736
10914.04 711
10915.02 743
10916.01 764
10917.00 812
10917.98 809
10918.97 772
10919.96 788
10920.94 738
10921.93 833
10922.92 822
10923.90 763
10924.89 808
10925.88 808
10926.86 824
10927.85 840
10928.84 880
10929.82 854
10930.81 933
10931.80 873
10932.79 870
10933.77 916
10934.76 940
10935.75 933
10936.74 886
10937.72 859
10938.71 882
10939.70 943
10940.69 951
10941.67 1023
10942.66 950
10943.65 982
10944.64 979
10945.63 1094
10946.61 1129
10947.60 1015
10948.59 982
10949.58 1026
10950.57 1103
10951.55 1166
10952.54 1108
10953.53 1123
10954.52 1182
10955.51 1276
10956.49 1396
10957.48 1460
10958.47 1553
10959.46 1527
10960.45 1746
10961.44 1809
10962.43 1892
10963.41 1873
10964.40 1861
10965.39 1907
10966.38 1861
10967.37 1794
10968.36 1649
10969.35 1499
10970.34 1411
10971.33 1366
10972.31 1393
10973.30 1350
10974.29 1305
10975.28 1259
10976.27 1279
10977.26 1250
10978.25 1223
10979.24 1210
10980.23 1315
10981.22 1276
10982.21 1227
10983.20 1275
10984.19 1250
10985.18 1378
10986.17 1413
10987.16 1432
10988.15 1361
10989.14 1323
10990.13 1369
10991.12 1437
10992.11 1419
10993.10 1464
10994.09 1474
10995.08 1561
10996.07 1709
10997.06 1807
10998.05 1969
10999.04 2110
11000.03 2332
11001.02 2523
11002.01 2833
11003.00 2912
11003.99 3040
11004.98 3120
11005.97 3104
11006.96 2891
11007.95 2552
11008.94 2355
11009.93 2099
11010.92 1932
11011.91 1736
11012.91 1563
11013.90 1467
11014.89 1375
11015.88 1241
11016.87 1158
11017.86 1186
11018.85 1172
11019.84 1185
11020.83 1095
11021.83 1066
11022.82 1103
11023.81 979
11024.80 1005
11025.79 1011
11026.78 993
11027.77 940
11028.77 926
11029.76 943
11030.75 906
11031.74 934
11032.73 921
11033.72 890
11034.72 905
11035.71 919
11036.70 949
11037.69 917
11038.68 864
11039.68 893
11040.67 855
11041.66 877
11042.65 891
11043.65 801
11044.64 833
11045.63 861
11046.62 798
11047.62 768
11048.61 802
11049.60 803
11050.59 747
11051.59 727
11052.58 774
11053.57 724
11054.56 776
11055.56 703
11056.55 749
11057.54 800
11058.54 779
11059.53 703
11060.52 672
11061.51 734
11062.51 668
11063.50 662
11064.49 756
11065.49 681
11066.48 720
11067.47 722
11068.47 679
11069.46 733
11070.45 715
11071.45 674
11072.44 730
11073.44 707
11074.43 712
11075.42 647
11076.42 704
11077.41 769
11078.40 724
11079.40 676
11080.39 678
11081.39 731
11082.38 709
11083.37 702
11084.37 674
11085.36 719
11086.36 760
11087.35 738
11088.35 742
11089.34 747
11090.33 696
11091.33 692
11092.32 659
11093.32 658
11094.31 723
11095.31 713
11096.30 644
11097.30 671
11098.29 661
11099.29 629
11100.28 680
11101.28 638
11102.27 623
11103.27 656
11104.26 685
11105.26 674
11106.25 633
11107.25 631
11108.24 675
11109.24 644
11110.23 604
11111.23 620
11112.22 640
11113.22 596
11114.21 608
11115.21 549
11116.20 551
11117.20 590
11118.20 561
11119.19 575
11120.19 580
11121.18 600
11122.18 556
11123.17 594
11124.17 609
11125.17 578
11126.16 629
11127.16 693
11128.15 625
11129.15 627
11130.15 653
11131.14 675
11132.14 584
11133.14 640
11134.13 649
11135.13 631
11136.13 592
11137.12 556
11138.12 575
11139.11 529
11140.11 564
11141.11 549
11142.10 605
11143.10 583
11144.10 514
11145.10 526
11146.09 611
11147.09 562
11148.09 569
11149.08 551
11150.08 605
11151.08 582
11152.07 538
11153.07 530
11154.07 505
11155.07 535
11156.06 580
11157.06 531
11158.06 502
11159.06 496
11160.05 496
11161.05 508
11162.05 504
11163.05 563
11164.04 547
11165.04 470
11166.04 503
11167.04 478
11168.04 468
11169.03 466
11170.03 479
11171.03 514
11172.03 470
11173.03 490
11174.02 489
11175.02 482
11176.02 506
11177.02 426
11178.02 431
11179.02 495
11180.01 475
11181.01 475
11182.01 472
11183.01 435
11184.01 464
11185.01 501
11186.00 481
11187.00 472
11188.00 501
11189.00 451
11190.00 515
11191.00 458
11192.00 464
11193.00 480
11194.00 477
11195.00 500
11195.99 480
11196.99 506
11197.99 501
11198.99 527
11199.99 483
11200.99 491
11201.99 494
11202.99 513
11203.99 485
11204.99 488
11205.99 484
11206.99 479
11207.99 470
11208.99 488
11209.99 497
11210.99 515
11211.99 471
11212.99 457
11213.99 481
11214.99 481
11215.99 468
11216.99 450
11217.99 452
11218.99 462
11219.99 452
11220.99 435
11221.99 434
11222.99 433
11223.99 471
11224.99 462
11225.99 447
11226.99 397
11227.99 423
11228.99 410
11229.99 414
11230.99 429
11231.99 426
11232.99 450
11233.99 455
11235.00 472
11236.00 444
11237.00 405
11238.00 418
11239.00 424
11240.00 420
11241.00 470
11242.00 443
11243.00 438
11244.01 471
11245.01 419
11246.01 408
11247.01 409
11248.01 417
11249.01 430
11250.01 420
11251.02 402
11252.02 423
11253.02 457
11254.02 402
11255.02 429
11256.02 458
11257.03 410
11258.03 435
11259.03 456
11260.03 414
11261.03 409
11262.04 345
11263.04 431
11264.04 428
11265.04 416
11266.05 410
11267.05 375
11268.05 344
11269.05 386
11270.05 418
11271.06 402
11272.06 409
11273.06 424
11274.07 415
11275.07 399
11276.07 451
11277.07 452
11278.08 453
11279.08 434
11280.08 438
11281.08 466
11282.09 465
11283.09 462
11284.09 442
11285.10 493
11286.10 449
11287.10 465
11288.11 444
11289.11 394
11290.11 450
11291.12 431
11292.12 439
11293.12 423
11294.13 508
11295.13 410
11296.13 425
11297.14 496
11298.14 438
11299.15 442
11300.15 468
11301.15 423
11302.16 469
11303.16 444
11304.16 452
11305.17 426
11306.17 428
11307.18 395
11308.18 391
11309.19 408
11310.19 439
11311.19 490
11312.20 544
11313.20 486
11314.21 545
11315.21 575
11316.22 569
11317.22 594
11318.23 642
11319.23 612
11320.23 574
11321.24 544
11322.24 563
11323.25 539
11324.25 528
11325.26 465
11326.26 482
11327.27 525
11328.27 471
11329.28 405
11330.28 388
11331.29 407
11332.29 395
11333.30 465
11334.30 436
11335.31 437
11336.32 415
11337.32 364
11338.33 390
11339.33 348
11340.34 390
11341.34 375
11342.35 398
11343.35 378
11344.36 383
11345.37 362
11346.37 376
11347.38 404
11348.38 372
11349.39 420
11350.40 403
11351.40 421
11352.41 408
11353.41 383
11354.42 386
11355.43 404
11356.43 399
11357.44 406
11358.45 388
11359.45 405
11360.46 398
11361.46 369
11362.47 401
11363.48 419
11364.48 381
11365.49 407
11366.50 400
11367.51 356
11368.51 355
11369.52 395
11370.53 378
11371.53 368
11372.54 385
11373.55 377
11374.55 358
11375.56 362
11376.57 384
11377.58 382
11378.58 376
11379.59 377
11380.60 393
11381.60 360
11382.61 319
11383.62 354
11384.63 351
11385.63 406
11386.64 399
11387.65 395
11388.66 379
11389.67 378
11390.67 414
11391.68 361
11392.69 343
11393.70 376
11394.71 369
11395.71 414
11396.72 379
11397.73 404
11398.74 400
11399.75 404
11400.75 380
11401.76 311
11402.77 339
11403.78 337
11404.79 356
11405.80 399
11406.80 384
11407.81 389
11408.82 402
11409.83 344
11410.84 321
11411.85 332
11412.86 347
11413.87 367
11414.87 401
11415.88 426
11416.89 336
11417.90 362
11418.91 366
11419.92 354
11420.93 380
11421.94 396
11422.95 378
11423.96 352
11424.97 353
11425.98 371
11426.98 395
11427.99 388
11429.00 375
11430.01 357
11431.02 391
11432.03 367
11433.04 346
11434.05 342
11435.06 346
11436.07 356
11437.08 367
11438.09 353
11439.10 343
11440.11 358
11441.12 355
11442.13 331
11443.14 381
11444.15 369
11445.16 341
11446.17 347
11447.18 330
11448.19 346
11449.20 362
11450.21 372
11451.22 375
11452.23 356
11453.25 348
11454.26 383
11455.27 357
11456.28 342
11457.29 370
11458.30 318
11459.31 309
11460.32 397
11461.33 347
11462.34 360
11463.35 373
11464.36 351
11465.38 362
11466.39 355
11467.40 345
11468.41 345
11469.42 354
11470.43 391
11471.44 347
11472.46 387
11473.47 347
11474.48 327
11475.49 336
11476.50 346
11477.51 384
11478.52 382
11479.54 355
11480.55 373
11481.56 369
11482.57 348
11483.58 396
11484.60 350
11485.61 367
11486.62 416
11487.63 337
11488.64 341
11489.66 339
11490.67 332
11491.68 344
11492.69 340
11493.71 350
11494.72 363
11495.73 344
11496.74 386
11497.76 359
11498.77 329
11499.78 327
11500.79 317
11501.81 359
11502.82 310
11503.83 318
11504.84 339
11505.86 312
11506.87 357
11507.88 322
11508.90 323
11509.91 343
11510.92 285
11511.94 296
11512.95 340
11513.96 349
11514.98 371
11515.99 341
11517.00 299
11518.02 303
11519.03 333
11520.04 328
11521.06 327
11522.07 305
11523.08 319
11524.10 297
11525.11 306
11526.13 326
11527.14 321
11528.15 313
11529.17 301
11530.18 333
11531.20 311
11532.21 286
11533.22 298
11534.24 313
11535.25 311
11536.27 348
11537.28 325
11538.29 351
11539.31 318
11540.32 282
11541.34 292
11542.35 327
11543.37 351
11544.38 297
11545.40 317
11546.41 344
11547.43 399
11548.44 317
11549.46 346
11550.47 336
11551.49 329
11552.50 320
11553.52 333
11554.53 305
11555.55 338
11556.56 366
11557.58 336
11558.59 376
11559.61 340
11560.62 337
11561.64 341
11562.65 385
11563.67 353
11564.68 340
11565.70 322
11566.71 339
11567.73 357
11568.75 353
11569.76 350
11570.78 314
11571.79 305
11572.81 342
11573.83 340
11574.84 272
11575.86 294
11576.87 370
11577.89 357
11578.91 323
11579.92 321
11580.94 310
11581.95 350
11582.97 345
11583.99 348
11585.00 355
11586.02 387
11587.04 344
11588.05 382
11589.07 403
11590.09 404
11591.10 360
11592.12 378
11593.14 382
11594.15 389
11595.17 397
11596.19 409
11597.20 357
11598.22 431
11599.24 398
11600.25 444
11601.27 457
11602.29 481
11603.31 511
11604.32 552
11605.34 538
11606.36 567
11607.38 532
11608.39 539
11609.41 629
11610.43 541
11611.45 517
11612.46 501
11613.48 506
11614.50 471
11615.52 382
11616.53 393
11617.55 384
11618.57 431
11619.59 342
11620.61 336
11621.62 364
11622.64 359
11623.66 338
11624.68 341
11625.70 382
11626.71 364
11627.73 334
11628.75 356
11629.77 357
11630.79 330
11631.81 333
11632.82 324
11633.84 359
11634.86 346
11635.88 338
11636.90 351
11637.92 360
11638.94 394
11639.96 338
11640.97 310
11641.99 347
11643.01 330
11644.03 361
11645.05 290
11646.07 294
11647.09 309
11648.11 346
11649.13 350
11650.15 309
11651.17 318
11652.18 308
11653.20 291
11654.22 313
11655.24 323
11656.26 346
11657.28 333
11658.30 354
11659.32 273
11660.34 298
11661.36 330
11662.38 266
11663.40 254
11664.42 295
11665.44 313
11666.46 301
11667.48 300
11668.50 310
11669.52 283
11670.54 323
11671.56 326
11672.58 317
11673.60 314
11674.62 314
11675.64 327
11676.66 342
11677.68 308
11678.70 322
11679.72 320
11680.74 301
11681.77 302
11682.79 358
11683.81 354
11684.83 360
11685.85 357
11686.87 345
11687.89 330
11688.91 334
11689.93 336
11690.95 355
11691.97 334
11693.00 317
11694.02 281
11695.04 322
11696.06 334
11697.08 269
11698.10 315
11699.12 310
11700.14 334
11701.17 315
11702.19 342
11703.21 305
11704.23 328
11705.25 345
11706.27 319
11707.30 297
11708.32 280
11709.34 295
11710.36 348
11711.38 369
11712.41 295
11713.43 310
11714.45 318
11715.47 305
11716.49 289
11717.52 279
11718.54 301
11719.56 326
11720.58 293
11721.61 290
11722.63 312
11723.65 319
11724.67 325
11725.70 313
11726.72 333
11727.74 320
11728.76 313
11729.79 308
11730.81 327
11731.83 286
11732.86 324
11733.88 306
11734.90 329
11735.92 310
11736.95 300
11737.97 325
11738.99 364
11740.02 353
11741.04 391
11742.06 378
11743.09 339
11744.11 327
11745.13 365
11746.16 316
11747.18 306
11748.20 335
11749.23 341
11750.25 346
11751.27 302
11752.30 324
11753.32 302
11754.35 365
11755.37 336
11756.39 343
11757.42 304
11758.44 291
11759.47 335
11760.49 367
11761.51 357
11762.54 300
11763.56 321
11764.59 333
11765.61 339
11766.64 324
11767.66 307
11768.68 325
11769.71 354
11770.73 348
11771.76 336
11772.78 370
11773.81 346
11774.83 307
11775.86 299
11776.88 293
11777.91 311
11778.93 344
11779.96 367
11780.98 329
11782.01 357
11783.03 306
11784.06 352
11785.08 348
11786.11 342
11787.13 313
11788.16 335
11789.18 355
11790.21 338
11791.23 317
11792.26 327
11793.28 350
11794.31 370
11795.34 352
11796.36 287
11797.39 349
11798.41 323
11799.44 370
11800.46 351
11801.49 335
11802.52 318
11803.54 306
11804.57 358
11805.59 344
11806.62 357
11807.65 362
11808.67 337
11809.70 346
11810.73 348
11811.75 391
11812.78 367
11813.80 374
11814.83 321
11815.86 344
11816.88 421
11817.91 348
11818.94 349
11819.96 366
11820.99 366
11822.02 410
11823.04 371
11824.07 373
11825.10 429
11826.13 399
11827.15 342
11828.18 378
11829.21 404
11830.23 341
11831.26 386
11832.29 364
11833.32 382
11834.34 391
11835.37 397
11836.40 360
11837.42 360
11838.45 386
11839.48 358
11840.51 353
11841.54 380
11842.56 397
11843.59 398
11844.62 395
11845.65 405
11846.67 434
11847.70 406
11848.73 418
11849.76 441
11850.79 419
11851.81 408
11852.84 466
11853.87 453
11854.90 373
11855.93 421
11856.95 467
11857.98 400
11859.01 398
11860.04 447
11861.07 505
11862.10 469
11863.13 491
11864.15 455
11865.18 489
11866.21 426
11867.24 494
11868.27 560
11869.30 551
11870.33 578
11871.36 551
11872.38 536
11873.41 506
11874.44 502
11875.47 483
11876.50 523
11877.53 572
11878.56 566
11879.59 537
11880.62 455
11881.65 498
11882.68 566
11883.71 544
11884.74 534
11885.77 584
11886.80 578
11887.82 619
11888.85 631
11889.88 630
11890.91 619
11891.94 706
11892.97 674
11894.00 647
11895.03 641
11896.06 590
11897.09 624
11898.12 713
11899.15 679
11900.18 748
11901.21 698
11902.24 764
11903.27 820
11904.31 779
11905.34 798
11906.37 796
11907.40 872
11908.43 842
11909.46 865
11910.49 791
11911.52 777
11912.55 793
11913.58 764
11914.61 774
11915.64 861
11916.67 824
11917.70 782
11918.73 869
11919.77 843
11920.80 859
11921.83 760
11922.86 853
11923.89 851
11924.92 831
11925.95 801
11926.98 786
11928.02 863
11929.05 904
11930.08 943
11931.11 941
11932.14 1040
11933.17 1118
11934.21 1175
11935.24 1182
11936.27 1186
11937.30 1217
11938.33 1242
11939.36 1153
11940.40 1050
11941.43 1002
11942.46 973
11943.49 871
11944.52 782
11945.56 756
11946.59 716
11947.62 734
11948.65 738
11949.69 691
11950.72 652
11951.75 639
11952.78 604
11953.82 658
11954.85 618
11955.88 648
11956.91 632
11957.95 614
11958.98 638
11960.01 649
11961.04 584
11962.08 569
11963.11 596
11964.14 573
11965.18 540
11966.21 524
11967.24 574
11968.27 577
11969.31 525
11970.34 549
11971.37 503
11972.41 555
11973.44 541
11974.47 559
11975.51 477
11976.54 489
11977.58 552
11978.61 539
11979.64 547
11980.68 511
11981.71 554
11982.74 565
11983.78 483
11984.81 506
11985.85 550
11986.88 493
11987.91 514
11988.95 553
11989.98 543
11991.02 544
11992.05 538
11993.08 532
11994.12 516
11995.15 545
11996.19 518
11997.22 530
11998.26 514
11999.29 549
12000.32 513
12001.36 537
12002.39 582
12003.43 541
12004.46 536
12005.50 554
12006.53 580
12007.57 566
12008.60 576
12009.64 563
12010.67 527
12011.71 520
12012.74 606
12013.78 577
12014.81 631
12015.85 569
12016.88 642
12017.92 623
12018.95 642
12019.99 602
12021.02 627
12022.06 679
12023.10 683
12024.13 654
12025.17 629
12026.20 651
12027.24 660
12028.27 634
12029.31 660
12030.34 606
12031.38 642
12032.42 651
12033.45 613
12034.49 638
12035.52 603
12036.56 652
12037.60 653
12038.63 584
12039.67 632
12040.71 609
12041.74 622
12042.78 576
12043.81 591
12044.85 551
12045.89 557
12046.92 617
12047.96 605
12049.00 610
12050.03 586
12051.07 631
12052.11 585
12053.14 597
12054.18 603
12055.22 589
12056.25 583
12057.29 637
12058.33 642
12059.37 618
12060.40 648
12061.44 647
12062.48 616
12063.51 631
12064.55 660
12065.59 633
12066.63 639
12067.66 652
12068.70 649
12069.74 677
12070.78 663
12071.81 677
12072.85 634
12073.89 638
12074.93 679
12075.97 650
12077.00 653
12078.04 688
12079.08 729
12080.12 704
12081.15 726
12082.19 624
12083.23 715
12084.27 688
12085.31 649
12086.35 681
12087.38 651
12088.42 700
12089.46 768
12090.50 678
12091.54 690
12092.58 729
12093.61 747
12094.65 762
12095.69 715
12096.73 671
12097.77 761
12098.81 787
12099.85 879
12100.89 880
12101.92 842
12102.96 935
12104.00 921
12105.04 951
12106.08 1021
12107.12 1055
12108.16 1012
12109.20 989
12110.24 990
12111.28 951
12112.32 930
12113.36 833
12114.39 739
12115.43 671
12116.47 683
12117.51 685
12118.55 656
12119.59 609
12120.63 614
12121.67 554
12122.71 524
12123.75 545
12124.79 565
12125.83 557
12126.87 490
12127.91 507
12128.95 561
12129.99 549
12131.03 529
12132.07 545
12133.11 489
12134.15 520
12135.19 444
12136.23 496
12137.27 484
12138.31 504
12139.35 461
12140.40 462
12141.44 566
12142.48 486
12143.52 433
12144.56 439
12145.60 407
12146.64 460
12147.68 450
12148.72 491
12149.76 441
12150.80 456
12151.84 404
12152.89 436
12153.93 403
12154.97 477
12156.01 443
12157.05 414
12158.09 406
12159.13 458
12160.17 439
12161.22 467
12162.26 470
12163.30 445
12164.34 424
12165.38 401
12166.42 439
12167.47 463
12168.51 431
12169.55 436
12170.59 425
12171.63 450
12172.67 463
12173.72 429
12174.76 461
12175.80 472
12176.84 488
12177.89 448
12178.93 421
12179.97 450
12181.01 401
12182.05 401
12183.10 408
12184.14 436
12185.18 442
12186.22 455
12187.27 452
12188.31 453
12189.35 437
12190.39 449
12191.44 468
12192.48 440
12193.52 397
12194.57 423
12195.61 482
12196.65 492
12197.69 430
12198.74 454
12199.78 407
12200.82 415
12201.87 470
12202.91 433
12203.95 449
12205.00 472
12206.04 429
12207.08 476
12208.13 419
12209.17 446
12210.21 440
12211.26 440
12212.30 465
12213.35 438
12214.39 464
12215.43 437
12216.48 457
12217.52 449
12218.56 485
12219.61 428
12220.65 424
12221.70 421
12222.74 406
12223.78 461
12224.83 481
12225.87 474
12226.92 437
12227.96 457
12229.01 446
12230.05 463
12231.10 487
12232.14 459
12233.18 436
12234.23 425
12235.27 449
12236.32 503
12237.36 462
12238.41 431
12239.45 448
12240.50 467
12241.54 481
12242.59 468
12243.63 445
12244.68 424
12245.72 432
12246.77 397
12247.81 441
12248.86 404
12249.90 396
12250.95 391
12251.99 369
12253.04 391
12254.08 440
12255.13 423
12256.18 463
12257.22 442
12258.27 383
12259.31 399
12260.36 415
12261.40 379
12262.45 377
12263.50 383
12264.54 388
12265.59 388
12266.63 391
12267.68 397
12268.73 377
12269.77 337
12270.82 404
12271.86 371
12272.91 381
12273.96 398
12275.00 340
12276.05 383
12277.10 333
12278.14 362
12279.19 399
12280.23 378
12281.28 368
12282.33 373
12283.37 374
12284.42 383
12285.47 405
12286.52 389
12287.56 419
12288.61 348
12289.66 342
12290.70 381
12291.75 361
12292.80 361
12293.84 412
12294.89 359
12295.94 390
12296.99 375
12298.03 334
12299.08 336
12300.13 378
12301.18 391
12302.22 322
12303.27 342
12304.32 349
12305.37 332
12306.41 364
12307.46 376
12308.51 374
12309.56 377
12310.60 352
12311.65 377
12312.70 362
12313.75 378
12314.80 400
12315.84 404
12316.89 371
12317.94 406
12318.99 330
12320.04 356
12321.09 349
12322.13 373
12323.18 376
12324.23 395
12325.28 376
12326.33 352
12327.38 381
12328.42 361
12329.47 336
12330.52 311
12331.57 358
12332.62 356
12333.67 375
12334.72 360
12335.77 359
12336.82 364
12337.86 333
12338.91 339
12339.96 335
12341.01 317
12342.06 324
12343.11 371
12344.16 343
12345.21 386
12346.26 331
12347.31 395
12348.36 399
12349.41 363
12350.46 369
12351.51 314
12352.56 370
12353.60 350
12354.65 367
12355.70 323
12356.75 397
12357.80 403
12358.85 399
12359.90 346
12360.95 343
12362.00 394
12363.05 456
12364.10 427
12365.15 371
12366.20 373
12367.25 356
12368.31 347
12369.36 371
12370.41 372
12371.46 336
12372.51 373
12373.56 399
12374.61 356
12375.66 362
12376.71 389
12377.76 356
12378.81 406
12379.86 338
12380.91 353
12381.96 384
12383.01 405
12384.07 355
12385.12 399
12386.17 376
12387.22 369
12388.27 405
12389.32 448
12390.37 428
12391.42 430
12392.47 365
12393.53 377
12394.58 398
12395.63 424
12396.68 409
12397.73 418
12398.78 386
12399.84 386
12400.89 396
12401.94 400
12402.99 449
12404.04 430
12405.09 384
12406.15 407
12407.20 416
12408.25 396
12409.30 428
12410.35 418
12411.41 417
12412.46 435
12413.51 438
12414.56 469
12415.62 458
12416.67 445
12417.72 443
12418.77 461
12419.83 471
12420.88 420
12421.93 444
12422.98 438
12424.04 449
12425.09 447
12426.14 421
12427.19 425
12428.25 422
12429.30 469
12430.35 419
12431.41 438
12432.46 452
12433.51 442
12434.57 464
12435.62 487
12436.67 500
12437.72 501
12438.78 478
12439.83 470
12440.88 503
12441.94 487
12442.99 470
12444.05 426
12445.10 423
12446.15 427
12447.21 481
12448.26 480
12449.31 463
12450.37 448
12451.42 473
12452.48 435
12453.53 441
12454.58 474
12455.64 496
12456.69 513
12457.75 546
12458.80 551
12459.85 514
12460.91 532
12461.96 557
12463.02 572
12464.07 571
12465.13 584
12466.18 647
12467.23 664
12468.29 641
12469.34 714
12470.40 703
12471.45 727
12472.51 822
12473.56 898
12474.62 994
12475.67 1139
12476.73 1181
12477.78 1265
12478.84 1497
12479.89 1613
12480.95 1623
12482.00 1649
12483.06 1657
12484.11 1621
12485.17 1504
12486.22 1371
12487.28 1350
12488.33 1157
12489.39 985
12490.45 955
12491.50 927
12492.56 848
12493.61 798
12494.67 675
12495.72 694
12496.78 674
12497.84 626
12498.89 650
12499.95 598
12501.00 626
12502.06 574
12503.11 554
12504.17 548
12505.23 565
12506.28 559
12507.34 534
12508.40 604
12509.45 596
12510.51 568
12511.56 542
12512.62 588
12513.68 561
12514.73 493
12515.79 513
12516.85 473
12517.90 493
12518.96 524
12520.02 534
12521.07 467
12522.13 448
12523.19 435
12524.24 459
12525.30 463
12526.36 451
12527.42 447
12528.47 466
12529.53 436
12530.59 424
12531.64 422
12532.70 416
12533.76 403
12534.82 430
12535.87 445
12536.93 445
12537.99 393
12539.05 481
12540.10 402
12541.16 425
12542.22 493
12543.28 496
12544.34 454
12545.39 466
12546.45 435
12547.51 444
12548.57 458
12549.62 458
12550.68 453
12551.74 463
12552.80 449
12553.86 506
12554.92 514
12555.97 510
12557.03 574
12558.09 580
12559.15 580
12560.21 524
12561.27 537
12562.32 589
12563.38 554
12564.44 583
12565.50 530
12566.56 527
12567.62 535
12568.68 518
12569.74 516
12570.79 458
12571.85 478
12572.91 549
12573.97 537
12575.03 479
12576.09 504
12577.15 522
12578.21 440
12579.27 472
12580.33 491
12581.39 460
12582.45 444
12583.50 498
12584.56 513
12585.62 447
12586.68 425
12587.74 444
12588.80 442
12589.86 458
12590.92 417
12591.98 408
12593.04 432
12594.10 426
12595.16 431
12596.22 451
12597.28 508
12598.34 435
12599.40 430
12600.46 423
12601.52 452
12602.58 440
12603.64 419
12604.70 391
12605.76 414
12606.82 416
12607.88 415
12608.94 465
12610.01 420
12611.07 400
12612.13 417
12613.19 471
12614.25 515
12615.31 451
12616.37 459
12617.43 471
12618.49 471
12619.55 415
12620.61 458
12621.67 479
12622.74 471
12623.80 482
12624.86 446
12625.92 455
12626.98 462
12628.04 454
12629.10 453
12630.16 446
12631.23 385
12632.29 401
12633.35 434
12634.41 415
12635.47 432
12636.53 415
12637.60 417
12638.66 397
12639.72 385
12640.78 369
12641.84 363
12642.90 380
12643.97 393
12645.03 412
12646.09 369
12647.15 377
12648.22 385
12649.28 375
12650.34 384
12651.40 347
12652.46 393
12653.53 401
12654.59 360
12655.65 401
12656.71 385
12657.78 348
12658.84 375
12659.90 343
12660.96 360
12662.03 395
12663.09 359
12664.15 368
12665.22 390
12666.28 400
12667.34 366
12668.41 386
12669.47 372
12670.53 335
12671.59 351
12672.66 366
12673.72 338
12674.78 338
12675.85 348
12676.91 357
12677.97 353
12679.04 381
12680.10 363
12681.16 337
12682.23 401
12683.29 420
12684.36 341
12685.42 360
12686.48 390
12687.55 432
12688.61 350
12689.67 358
12690.74 348
12691.80 369
12692.87 307
12693.93 395
12695.00 374
12696.06 365
12697.12 391
12698.19 406
12699.25 368
12700.32 363
12701.38 398
12702.45 388
12703.51 433
12704.57 377
12705.64 433
12706.70 438
12707.77 425
12708.83 492
12709.90 447
12710.96 388
12712.03 387
12713.09 416
12714.16 431
12715.22 411
12716.29 391
12717.35 394
12718.42 365
12719.48 386
12720.55 400
12721.61 372
12722.68 395
12723.74 396
12724.81 368
12725.87 388
12726.94 388
12728.01 356
12729.07 333
12730.14 406
12731.20 423
12732.27 433
12733.33 380
12734.40 394
12735.47 397
12736.53 418
12737.60 441
12738.66 414
12739.73 403
12740.80 391
12741.86 358
12742.93 404
12743.99 388
12745.06 400
12746.13 414
12747.19 416
12748.26 376
12749.33 406
12750.39 388
12751.46 360
12752.53 361
12753.59 422
12754.66 405
12755.73 332
12756.79 335
12757.86 367
12758.93 352
12759.99 361
12761.06 365
12762.13 340
12763.19 311
12764.26 333
12765.33 345
12766.39 352
12767.46 350
12768.53 334
12769.60 347
12770.66 412
12771.73 393
12772.80 326
12773.87 348
12774.93 375
12776.00 348
12777.07 332
12778.14 330
12779.20 324
12780.27 324
12781.34 326
12782.41 320
12783.47 351
12784.54 334
12785.61 337
12786.68 338
12787.75 337
12788.81 330
12789.88 348
12790.95 302
12792.02 327
12793.09 320
12794.16 341
12795.22 360
12796.29 348
12797.36 323
12798.43 348
12799.50 336
12800.57 399
12801.64 318
12802.70 321
12803.77 376
12804.84 402
12805.91 347
12806.98 293
12808.05 310
12809.12 313
12810.19 356
12811.25 360
12812.32 339
12813.39 308
12814.46 377
12815.53 369
12816.60 367
12817.67 362
12818.74 333
12819.81 375
12820.88 363
12821.95 358
12823.02 371
12824.09 319
12825.16 310
12826.23 344
12827.30 330
12828.36 345
12829.43 368
12830.50 346
12831.57 357
12832.64 332
12833.71 330
12834.78 351
12835.85 328
12836.92 307
12837.99 311
12839.06 341
12840.13 319
12841.21 347
12842.28 351
12843.35 331
12844.42 275
12845.49 299
12846.56 317
12847.63 301
12848.70 301
12849.77 322
12850.84 336
12851.91 324
12852.98 289
12854.05 300
12855.12 317
12856.19 310
12857.26 322
12858.34 337
12859.41 300
12860.48 330
12861.55 297
12862.62 311
12863.69 303
12864.76 291
12865.83 331
12866.91 301
12867.98 292
12869.05 303
12870.12 313
12871.19 316
12872.26 312
12873.33 328
12874.41 291
12875.48 279
12876.55 298
12877.62 292
12878.69 307
12879.76 312
12880.84 294
12881.91 287
12882.98 325
12884.05 267
12885.12 306
12886.20 316
12887.27 273
12888.34 295
12889.41 308
12890.49 281
12891.56 256
12892.63 284
12893.70 290
12894.78 308
12895.85 284
12896.92 283
12897.99 291
12899.07 304
12900.14 306
12901.21 302
12902.28 304
12903.36 363
12904.43 276
12905.50 291
12906.58 314
12907.65 313
12908.72 305
12909.80 296
12910.87 271
12911.94 297
12913.02 337
12914.09 343
12915.16 302
12916.24 302
12917.31 293
12918.38 299
12919.46 334
12920.53 299
12921.60 312
12922.68 337
12923.75 266
12924.82 324
12925.90 306
12926.97 346
12928.05 380
12929.12 323
12930.19 304
12931.27 300
12932.34 319
12933.42 325
12934.49 317
12935.56 291
12936.64 288
12937.71 304
12938.79 261
12939.86 269
12940.94 287
12942.01 334
12943.08 289
12944.16 305
12945.23 301
12946.31 289
12947.38 290
12948.46 314
12949.53 323
12950.61 290
12951.68 317
12952.76 290
12953.83 291
12954.91 295
12955.98 276
12957.06 296
12958.13 282
12959.21 274
12960.28 302
12961.36 278
12962.43 276
12963.51 326
12964.58 298
12965.66 314
12966.74 328
12967.81 292
12968.89 337
12969.96 276
12971.04 285
12972.11 279
12973.19 262
12974.27 284
12975.34 293
12976.42 339
12977.49 278
12978.57 297
12979.65 261
12980.72 283
12981.80 300
12982.87 289
12983.95 335
12985.03 294
12986.10 288
12987.18 282
12988.26 260
12989.33 311
12990.41 286
12991.48 284
12992.56 277
12993.64 290
12994.71 351
12995.79 310
12996.87 317
12997.94 321
12999.02 310
13000.10 302
13001.18 278
13002.25 279
13003.33 287
13004.41 308
13005.48 331
13006.56 289
13007.64 295
13008.72 301
13009.79 266
13010.87 299
13011.95 289
13013.02 247
13014.10 291
13015.18 271
13016.26 291
13017.33 273
13018.41 246
13019.49 280
13020.57 255
13021.65 251
13022.72 280
13023.80 275
13024.88 288
13025.96 285
13027.04 282
13028.11 266
13029.19 290
13030.27 309
13031.35 299
13032.43 336
13033.50 313
13034.58 327
13035.66 296
13036.74 314
13037.82 321
13038.90 305
13039.98 335
13041.05 347
13042.13 322
13043.21 335
13044.29 280
13045.37 243
13046.45 285
13047.53 304
13048.61 305
13049.68 298
13050.76 297
13051.84 285
13052.92 296
13054.00 285
13055.08 319
13056.16 336
13057.24 339
13058.32 275
13059.40 254
13060.48 298
13061.56 293
13062.64 307
13063.71 299
13064.79 308
13065.87 280
13066.95 295
13068.03 290
13069.11 276
13070.19 286
13071.27 303
13072.35 300
13073.43 317
13074.51 335
13075.59 294
13076.67 298
13077.75 294
13078.83 302
13079.91 297
13080.99 289
13082.07 296
13083.15 282
13084.23 306
13085.31 269
13086.40 282
13087.48 306
13088.56 308
13089.64 276
13090.72 263
13091.80 314
13092.88 291
13093.96 268
13095.04 346
13096.12 320
13097.20 339
13098.28 308
13099.36 334
13100.45 320
13101.53 315
13102.61 273
13103.69 296
13104.77 316
13105.85 289
13106.93 312
13108.01 293
13109.10 310
13110.18 255
13111.26 269
13112.34 247
13113.42 295
13114.50 293
13115.58 300
13116.67 278
13117.75 268
13118.83 265
13119.91 245
13120.99 295
13122.08 284
13123.16 323
13124.24 344
13125.32 312
13126.40 310
13127.49 275
13128.57 253
13129.65 277
13130.73 308
13131.82 299
13132.90 302
13133.98 278
13135.06 306
13136.15 296
13137.23 266
13138.31 285
13139.39 256
13140.48 286
13141.56 294
13142.64 257
13143.72 294
13144.81 330
13145.89 275
13146.97 247
13148.06 316
13149.14 335
13150.22 285
13151.31 280
13152.39 266
13153.47 300
13154.56 331
13155.64 276
13156.72 295
13157.81 315
13158.89 330
13159.97 366
13161.06 361
13162.14 304
13163.22 332
13164.31 324
13165.39 311
13166.47 301
13167.56 316
13168.64 342
13169.73 315
13170.81 322
13171.89 299
13172.98 288
13174.06 311
13175.15 337
13176.23 348
13177.31 282
13178.40 333
13179.48 306
13180.57 300
13181.65 307
13182.74 304
13183.82 350
13184.91 317
13185.99 290
13187.07 298
13188.16 295
13189.24 336
13190.33 329
13191.41 312
13192.50 341
13193.58 374
13194.67 334
13195.75 298
13196.84 330
13197.92 344
13199.01 346
13200.09 371
13201.18 340
13202.26 380
13203.35 339
13204.44 305
13205.52 305
13206.61 316
13207.69 324
13208.78 353
13209.86 347
13210.95 315
13212.03 345
13213.12 310
13214.21 341
13215.29 296
13216.38 309
13217.46 346
13218.55 285
13219.63 321
13220.72 334
13221.81 323
13222.89 294
13223.98 331
13225.07 374
13226.15 319
13227.24 337
13228.32 306
13229.41 332
13230.50 315
13231.58 341
13232.67 334
13233.76 381
13234.84 405
13235.93 365
13237.02 380
13238.10 354
13239.19 348
13240.28 320
13241.36 349
13242.45 357
13243.54 355
13244.62 378
13245.71 359
13246.80 359
13247.89 349
13248.97 381
13250.06 330
13251.15 330
13252.23 359
13253.32 383
13254.41 370
13255.50 347
13256.58 341
13257.67 378
13258.76 379
13259.85 396
13260.94 413
13262.02 401
13263.11 397
13264.20 407
13265.29 425
13266.37 403
13267.46 399
13268.55 357
13269.64 404
13270.73 448
13271.81 469
13272.90 400
13273.99 425
13275.08 451
13276.17 440
13277.26 383
13278.34 407
13279.43 414
13280.52 415
13281.61 467
13282.70 469
13283.79 429
13284.88 428
13285.96 408
13287.05 399
13288.14 390
13289.23 394
13290.32 437
13291.41 389
13292.50 391
13293.59 435
13294.68 414
13295.76 498
13296.85 503
13297.94 517
13299.03 452
13300.12 493
13301.21 495
13302.30 453
13303.39 436
13304.48 485
13305.57 521
13306.66 529
13307.75 539
13308.84 532
13309.93 543
13311.02 536
13312.11 549
13313.20 542
13314.29 608
13315.38 570
13316.47 609
13317.56 621
13318.65 632
13319.74 543
13320.83 562
13321.92 518
13323.01 540
13324.10 549
13325.19 562
13326.28 528
13327.37 510
13328.46 525
13329.55 566
13330.64 520
13331.73 483
13332.82 475
13333.91 467
13335.00 533
13336.09 542
13337.18 573
13338.27 578
13339.37 596
13340.46 544
13341.55 556
13342.64 605
13343.73 584
13344.82 589
13345.91 555
13347.00 590
13348.09 628
13349.19 619
13350.28 589
13351.37 593
13352.46 555
13353.55 540
13354.64 592
13355.73 579
13356.83 586
13357.92 618
13359.01 593
13360.10 661
13361.19 630
13362.28 610
13363.38 613
13364.47 650
13365.56 711
13366.65 670
13367.74 686
13368.84 723
13369.93 671
13371.02 747
13372.11 775
13373.21 736
13374.30 674
13375.39 683
13376.48 678
13377.58 683
13378.67 689
13379.76 632
13380.85 661
13381.95 625
13383.04 608
13384.13 633
13385.22 576
13386.32 584
13387.41 622
13388.50 569
13389.60 611
13390.69 557
13391.78 638
13392.87 608
13393.97 525
13395.06 542
13396.15 506
13397.25 542
13398.34 548
13399.43 552
13400.53 526
13401.62 533
13402.71 474
13403.81 542
13404.90 508
13406.00 510
13407.09 492
13408.18 507
13409.28 542
13410.37 543
13411.46 553
13412.56 486
13413.65 489
13414.75 467
13415.84 529
13416.93 538
13418.03 524
13419.12 491
13420.22 538
13421.31 532
13422.41 497
13423.50 553
13424.59 549
13425.69 514
13426.78 568
13427.88 548
13428.97 540
13430.07 529
13431.16 577
13432.26 513
13433.35 573
13434.45 589
13435.54 544
13436.64 562
13437.73 586
13438.82 596
13439.92 574
13441.02 560
13442.11 529
13443.21 592
13444.30 549
13445.40 579
13446.49 568
13447.59 588
13448.68 617
13449.78 556
13450.87 638
13451.97 628
13453.06 590
13454.16 562
13455.25 607
13456.35 638
13457.45 662
13458.54 675
13459.64 694
13460.73 706
13461.83 675
13462.93 637
13464.02 677
13465.12 668
13466.21 669
13467.31 721
13468.41 695
13469.50 694
13470.60 760
13471.70 730
13472.79 696
13473.89 728
13474.98 695
13476.08 758
13477.18 768
13478.27 719
13479.37 739
13480.47 709
13481.56 722
13482.66 735
13483.76 742
13484.85 707
13485.95 707
13487.05 777
13488.15 788
13489.24 756
13490.34 801
13491.44 769
13492.53 773
13493.63 832
13494.73 809
13495.83 782
13496.92 818
13498.02 911
13499.12 907
13500.22 919
13501.31 909
13502.41 1000
13503.51 1042
13504.61 1039
13505.70 1058
13506.80 1032
13507.90 1016
13509.00 1027
13510.09 1013
13511.19 1015
13512.29 1009
13513.39 1019
13514.49 921
13515.58 930
13516.68 847
13517.78 797
13518.88 814
13519.98 774
13521.08 733
13522.17 694
13523.27 668
13524.37 646
13525.47 638
13526.57 710
13527.67 669
13528.77 657
13529.86 639
13530.96 637
13532.06 601
13533.16 612
13534.26 621
13535.36 613
13536.46 564
13537.56 565
13538.66 599
13539.75 552
13540.85 545
13541.95 533
13543.05 544
13544.15 583
13545.25 517
13546.35 526
13547.45 513
13548.55 502
13549.65 526
13550.75 520
13551.85 482
13552.95 507
13554.05 494
13555.15 511
13556.25 512
13557.35 494
13558.45 474
13559.55 427
13560.65 482
13561.75 445
13562.85 469
13563.95 487
13565.05 490
13566.15 523
13567.25 500
13568.35 489
13569.45 469
13570.55 460
13571.65 490
13572.75 458
13573.85 459
13574.95 434
13576.05 437
13577.15 517
13578.25 470
13579.35 417
13580.45 431
13581.55 494
13582.65 468
13583.75 477
13584.86 466
13585.96 508
13587.06 445
13588.16 499
13589.26 507
13590.36 526
13591.46 536
13592.56 541
13593.66 507
13594.77 488
13595.87 497
13596.97 465
13598.07 449
13599.17 535
13600.27 524
13601.37 483
13602.48 467
13603.58 496
13604.68 495
13605.78 497
13606.88 474
13607.99 465
13609.09 444
13610.19 513
13611.29 504
13612.39 502
13613.50 502
13614.60 513
13615.70 500
13616.80 489
13617.90 487
13619.01 495
13620.11 481
13621.21 483
13622.31 478
13623.42 470
13624.52 501
13625.62 515
13626.72 492
13627.83 475
13628.93 541
13630.03 509
13631.13 512
13632.24 490
13633.34 461
13634.44 467
13635.55 480
13636.65 494
13637.75 466
13638.86 432
13639.96 508
13641.06 528
13642.17 521
13643.27 563
13644.37 500
13645.48 535
13646.58 492
13647.68 490
13648.79 442
13649.89 466
13650.99 475
13652.10 462
13653.20 463
13654.30 533
13655.41 507
13656.51 475
13657.62 468
13658.72 450
13659.82 430
13660.93 447
13662.03 468
13663.14 479
13664.24 460
13665.34 467
13666.45 454
13667.55 451
13668.66 450
13669.76 388
13670.87 424
13671.97 451
13673.07 445
13674.18 423
13675.28 371
13676.39 424
13677.49 447
13678.60 495
13679.70 473
13680.81 458
13681.91 459
13683.02 507
13684.12 478
13685.23 491
13686.33 511
13687.44 488
13688.54 465
13689.65 487
13690.75 482
13691.86 485
13692.96 460
13694.07 491
13695.17 521
13696.28 502
13697.39 451
13698.49 439
13699.60 485
13700.70 467
13701.81 483
13702.91 521
13704.02 506
13705.13 540
13706.23 535
13707.34 514
13708.44 461
13709.55 485
13710.65 488
13711.76 505
13712.87 498
13713.97 505
13715.08 521
13716.19 541
13717.29 538
13718.40 561
13719.50 613
13720.61 556
13721.72 592
13722.82 555
13723.93 493
13725.04 549
13726.14 596
13727.25 552
13728.36 562
13729.46 633
13730.57 651
13731.68 617
13732.78 652
13733.89 633
13735.00 605
13736.11 634
13737.21 683
13738.32 606
13739.43 658
13740.53 680
13741.64 638
13742.75 674
13743.86 702
13744.96 666
13746.07 694
13747.18 657
13748.29 648
13749.39 701
13750.50 697
13751.61 711
13752.72 733
13753.82 692
13754.93 770
13756.04 788
13757.15 796
13758.26 813
13759.36 875
13760.47 847
13761.58 829
13762.69 841
13763.80 972
13764.91 897
13766.01 1001
13767.12 1022
13768.23 999
13769.34 1094
13770.45 1138
13771.56 1122
13772.66 1226
13773.77 1339
13774.88 1354
13775.99 1347
13777.10 1459
13778.21 1481
13779.32 1470
13780.42 1416
13781.53 1471
13782.64 1324
13783.75 1393
13784.86 1335
13785.97 1214
13787.08 1174
13788.19 1095
13789.30 1049
13790.41 980
13791.52 906
13792.63 892
13793.73 830
13794.84 782
13795.95 794
13797.06 770
13798.17 743
13799.28 742
13800.39 762
13801.50 734
13802.61 729
13803.72 667
13804.83 681
13805.94 662
13807.05 676
13808.16 698
13809.27 619
13810.38 622
13811.49 586
13812.60 649
13813.71 630
13814.82 621
13815.93 609
13817.04 609
13818.15 633
13819.26 609
13820.37 581
13821.48 607
13822.59 580
13823.71 600
13824.82 603
13825.93 576
13827.04 571
13828.15 543
13829.26 575
13830.37 580
13831.48 557
13832.59 562
13833.70 527
13834.81 578
13835.92 510
13837.04 559
13838.15 491
13839.26 561
13840.37 559
13841.48 523
13842.59 551
13843.70 552
13844.81 542
13845.93 511
13847.04 531
13848.15 507
13849.26 539
13850.37 552
13851.48 550
13852.60 562
13853.71 528
13854.82 566
13855.93 592
13857.04 564
13858.16 573
13859.27 546
13860.38 611
13861.49 554
13862.60 532
13863.72 531
13864.83 566
13865.94 569
13867.05 596
13868.17 642
13869.28 652
13870.39 581
13871.50 587
13872.62 597
13873.73 606
13874.84 558
13875.95 575
13877.07 650
13878.18 585
13879.29 615
13880.40 647
13881.52 620
13882.63 612
13883.74 623
13884.86 668
13885.97 639
13887.08 599
13888.20 676
13889.31 594
13890.42 637
13891.54 681
13892.65 672
13893.76 685
13894.88 657
13895.99 690
13897.10 718
13898.22 744
13899.33 714
13900.44 681
13901.56 681
13902.67 672
13903.79 652
13904.90 647
13906.01 647
13907.13 677
13908.24 677
13909.36 607
13910.47 573
13911.58 598
13912.70 643
13913.81 616
13914.93 597
13916.04 562
13917.16 620
13918.27 600
13919.38 523
13920.50 539
13921.61 571
13922.73 582
13923.84 585
13924.96 563
13926.07 540
13927.19 535
13928.30 540
13929.42 589
13930.53 525
13931.65 551
13932.76 535
13933.88 529
13934.99 503
13936.11 513
13937.22 531
13938.34 528
13939.45 555
13940.57 534
13941.68 488
13942.80 526
13943.91 535
13945.03 553
13946.14 568
13947.26 554
13948.38 583
13949.49 571
13950.61 534
13951.72 559
13952.84 506
13953.95 477
13955.07 468
13956.19 455
13957.30 492
13958.42 533
13959.53 527
13960.65 555
13961.77 543
13962.88 514
13964.00 563
13965.11 482
13966.23 510
13967.35 479
13968.46 506
13969.58 507
13970.70 548
13971.81 473
13972.93 494
13974.05 449
13975.16 484
13976.28 500
13977.40 505
13978.51 486
13979.63 452
13980.75 451
13981.86 471
13982.98 470
13984.10 481
13985.22 484
13986.33 516
13987.45 472
13988.57 512
13989.68 473
13990.80 491
13991.92 512
13993.04 428
13994.15 486
13995.27 422
13996.39 461
13997.51 492
13998.62 441
13999.74 440
14000.86 462
14001.98 479
14003.10 492
14004.21 426
14005.33 450
14006.45 434
14007.57 462
14008.68 521
14009.80 483
14010.92 483
14012.04 461
14013.16 500
14014.28 501
14015.39 506
14016.51 452
14017.63 488
14018.75 468
14019.87 481
14020.99 438
14022.10 478
14023.22 466
14024.34 465
14025.46 446
14026.58 452
14027.70 480
14028.82 465
14029.94 486
14031.05 540
14032.17 500
14033.29 496
14034.41 511
14035.53 483
14036.65 462
14037.77 436
14038.89 485
14040.01 516
14041.13 465
14042.25 497
14043.37 474
14044.49 438
14045.60 459
14046.72 466
14047.84 480
14048.96 505
14050.08 508
14051.20 511
14052.32 529
14053.44 549
14054.56 547
14055.68 551
14056.80 514
14057.92 572
14059.04 578
14060.16 565
14061.28 572
14062.40 596
14063.52 606
14064.64 575
14065.76 591
14066.88 600
14068.00 578
14069.12 567
14070.25 636
14071.37 635
14072.49 652
14073.61 639
14074.73 654
14075.85 605
14076.97 639
14078.09 690
14079.21 673
14080.33 666
14081.45 703
14082.57 731
14083.69 761
14084.82 718
14085.94 815
14087.06 776
14088.18 810
14089.30 815
14090.42 830
14091.54 790
14092.66 763
14093.79 897
14094.91 888
14096.03 930
14097.15 974
14098.27 977
14099.39 983
14100.52 987
14101.64 1044
14102.76 1000
14103.88 986
14105.00 1023
14106.12 1056
14107.25 947
14108.37 943
14109.49 921
14110.61 882
14111.74 808
14112.86 792
14113.98 830
14115.10 817
14116.22 738
14117.35 684
14118.47 703
14119.59 700
14120.71 680
14121.84 670
14122.96 617
14124.08 594
14125.20 594
14126.33 620
14127.45 616
14128.57 589
14129.70 575
14130.82 513
14131.94 578
14133.06 563
14134.19 517
14135.31 533
14136.43 588
14137.56 567
14138.68 507
14139.80 502
14140.93 509
14142.05 488
14143.17 521
14144.30 514
14145.42 499
14146.54 558
14147.67 472
14148.79 463
14149.91 487
14151.04 488
14152.16 507
14153.29 507
14154.41 502
14155.53 481
14156.66 497
14157.78 483
14158.91 506
14160.03 480
14161.15 453
14162.28 455
14163.40 460
14164.53 459
14165.65 484
14166.78 461
14167.90 460
14169.02 446
14170.15 514
14171.27 477
14172.40 449
14173.52 467
14174.65 441
14175.77 447
14176.90 491
14178.02 497
14179.15 477
14180.27 449
14181.40 411
14182.52 448
14183.65 462
14184.77 464
14185.90 477
14187.02 488
14188.15 474
14189.27 504
14190.40 481
14191.52 448
14192.65 451
14193.77 486
14194.90 454
14196.02 413
14197.15 451
14198.27 473
14199.40 472
14200.53 470
14201.65 482
14202.78 462
14203.90 396
14205.03 418
14206.16 404
14207.28 388
14208.41 442
14209.53 432
14210.66 408
14211.79 429
14212.91 451
14214.04 433
14215.16 433
14216.29 453
14217.42 390
14218.54 409
14219.67 429
14220.80 458
14221.92 420
14223.05 389
14224.18 422
14225.30 405
14226.43 372
14227.56 377
14228.68 424
14229.81 439
14230.94 433
14232.06 385
14233.19 412
14234.32 382
14235.44 419
14236.57 396
14237.70 390
14238.83 426
14239.95 373
14241.08 401
14242.21 409
14243.34 368
14244.46 423
14245.59 379
14246.72 387
14247.85 377
14248.97 393
14250.10 411
14251.23 399
14252.36 389
14253.48 371
14254.61 362
14255.74 367
14256.87 398
14258.00 392
14259.12 389
14260.25 359
14261.38 329
14262.51 353
14263.64 368
14264.76 354
14265.89 357
14267.02 367
14268.15 389
14269.28 373
14270.41 379
14271.53 368
14272.66 377
14273.79 373
14274.92 337
14276.05 332
14277.18 332
14278.31 318
14279.44 299
14280.56 309
14281.69 325
14282.82 366
14283.95 339
14285.08 330
14286.21 330
14287.34 327
14288.47 325
14289.60 330
14290.73 330
14291.86 286
14292.98 330
14294.11 354
14295.24 325
14296.37 329
14297.50 287
14298.63 331
14299.76 327
14300.89 371
14302.02 333
14303.15 301
14304.28 318
14305.41 354
14306.54 332
14307.67 306
14308.80 326
14309.93 280
14311.06 283
14312.19 323
14313.32 311
14314.45 281
14315.58 295
14316.71 317
14317.84 295
14318.97 293
14320.10 329
14321.23 379
14322.36 331
14323.49 286
14324.62 307
14325.76 325
14326.89 282
14328.02 303
14329.15 333
14330.28 285
14331.41 257
14332.54 288
14333.67 333
14334.80 318
14335.93 308
14337.06 303
14338.20 291
14339.33 291
14340.46 289
14341.59 289
14342.72 261
14343.85 285
14344.98 290
14346.12 304
14347.25 319
14348.38 299
14349.51 292
14350.64 304
14351.77 297
14352.90 287
14354.04 292
14355.17 313
14356.30 283
14357.43 274
14358.56 293
14359.70 284
14360.83 272
14361.96 309
14363.09 287
14364.22 262
14365.36 267
14366.49 281
14367.62 285
14368.75 304
14369.89 286
14371.02 273
14372.15 288
14373.28 261
14374.42 298
14375.55 285
14376.68 292
14377.81 255
14378.95 300
14380.08 253
14381.21 274
14382.35 254
14383.48 285
14384.61 266
14385.74 306
14386.88 299
14388.01 262
14389.14 263
14390.28 304
14391.41 314
14392.54 292
14393.68 286
14394.81 256
14395.94 287
14397.08 296
14398.21 263
14399.34 275
14400.48 266
14401.61 293
14402.75 302
14403.88 252
14405.01 246
14406.15 283
14407.28 258
14408.41 286
14409.55 275
14410.68 267
14411.82 276
14412.95 325
14414.08 252
14415.22 250
14416.35 252
14417.49 283
14418.62 267
14419.76 258
14420.89 276
14422.02 305
14423.16 269
14424.29 294
14425.43 287
14426.56 287
14427.70 287
14428.83 298
14429.97 260
14431.10 262
14432.24 303
14433.37 268
14434.51 293
14435.64 262
14436.78 305
14437.91 277
14439.05 288
14440.18 303
14441.32 286
14442.45 301
14443.59 279
14444.72 250
14445.86 249
14446.99 260
14448.13 274
14449.27 299
14450.40 291
14451.54 262
14452.67 286
14453.81 250
14454.94 259
14456.08 266
14457.22 248
14458.35 265
14459.49 265
14460.62 257
14461.76 276
14462.90 262
14464.03 290
14465.17 307
14466.30 261
14467.44 312
14468.58 263
14469.71 238
14470.85 255
14471.99 291
14473.12 307
14474.26 279
14475.40 257
14476.53 227
14477.67 254
14478.81 253
14479.94 236
14481.08 297
14482.22 286
14483.35 297
14484.49 277
14485.63 250
14486.76 269
14487.90 273
14489.04 275
14490.17 310
14491.31 309
14492.45 296
14493.59 291
14494.72 310
14495.86 298
14497.00 310
14498.14 305
14499.27 332
14500.41 324
14501.55 307
14502.69 300
14503.82 315
14504.96 296
14506.10 316
14507.24 324
14508.37 330
14509.51 351
14510.65 319
14511.79 300
14512.93 324
14514.06 328
14515.20 337
14516.34 379
14517.48 362
14518.62 352
14519.76 374
14520.89 392
14522.03 393
14523.17 376
14524.31 383
14525.45 368
14526.59 389
14527.73 382
14528.86 362
14530.00 378
14531.14 356
14532.28 373
14533.42 319
14534.56 363
14535.70 302
14536.84 313
14537.98 340
14539.11 343
14540.25 339
14541.39 327
14542.53 282
14543.67 328
14544.81 340
14545.95 333
14547.09 356
14548.23 315
14549.37 316
14550.51 311
14551.65 309
14552.79 345
14553.93 345
14555.07 329
14556.21 350
14557.35 316
14558.49 320
14559.63 314
14560.77 350
14561.91 287
14563.05 312
14564.19 298
14565.33 289
14566.47 291
14567.61 312
14568.75 305
14569.89 284
14571.03 295
14572.17 332
14573.31 305
14574.45 306
14575.59 331
14576.73 332
14577.87 328
14579.01 314
14580.15 335
14581.29 350
14582.43 305
14583.57 322
14584.71 381
14585.85 319
14587.00 327
14588.14 326
14589.28 348
14590.42 353
14591.56 378
14592.70 384
14593.84 353
14594.98 349
14596.12 337
14597.27 346
14598.41 319
14599.55 313
14600.69 319
14601.83 372
14602.97 355
14604.12 363
14605.26 360
14606.40 363
14607.54 394
14608.68 389
14609.82 367
14610.97 421
14612.11 356
14613.25 414
14614.39 358
14615.53 414
14616.68 462
14617.82 434
14618.96 412
14620.10 406
14621.25 352
14622.39 414
14623.53 446
14624.67 470
14625.81 412
14626.96 453
14628.10 453
14629.24 460
14630.39 477
14631.53 476
14632.67 433
14633.81 490
14634.96 476
14636.10 543
14637.24 574
14638.38 549
14639.53 540
14640.67 536
14641.81 525
14642.96 533
14644.10 514
14645.24 498
14646.39 496
14647.53 496
14648.67 472
14649.82 457
14650.96 437
14652.10 389
14653.25 413
14654.39 401
14655.53 347
14656.68 335
14657.82 379
14658.97 373
14660.11 354
14661.25 377
14662.40 363
14663.54 378
14664.69 366
14665.83 356
14666.97 319
14668.12 313
14669.26 313
14670.41 339
14671.55 326
14672.69 331
14673.84 329
14674.98 288
14676.13 320
14677.27 291
14678.42 315
14679.56 324
14680.71 339
14681.85 307
14683.00 307
14684.14 310
14685.29 298
14686.43 290
14687.57 282
14688.72 277
14689.86 309
14691.01 257
14692.15 249
14693.30 273
14694.45 280
14695.59 261
14696.74 276
14697.88 266
14699.03 268
14700.17 252
14701.32 284
14702.46 322
14703.61 262
14704.75 260
14705.90 277
14707.04 258
14708.19 284
14709.34 287
14710.48 286
14711.63 259
14712.77 246
14713.92 259
14715.07 298
14716.21 240
14717.36 230
14718.50 251
14719.65 267
14720.80 246
14721.94 252
14723.09 258
14724.24 285
14725.38 251
14726.53 251
14727.67 232
14728.82 264
14729.97 269
14731.11 286
14732.26 290
14733.41 264
14734.55 279
14735.70 254
14736.85 253
14737.99 254
14739.14 269
14740.29 269
14741.44 259
14742.58 282
14743.73 274
14744.88 234
14746.02 244
14747.17 246
14748.32 260
14749.47 271
14750.61 245
14751.76 230
14752.91 220
14754.06 253
14755.20 228
14756.35 253
14757.50 253
14758.65 235
14759.79 229
14760.94 274
14762.09 232
14763.24 219
14764.38 224
14765.53 198
14766.68 218
14767.83 227
14768.98 241
14770.13 232
14771.27 238
14772.42 272
14773.57 245
14774.72 235
14775.87 247
14777.01 221
14778.16 243
14779.31 230
14780.46 242
14781.61 229
14782.76 219
14783.91 260
14785.05 284
14786.20 269
14787.35 199
14788.50 218
14789.65 184
14790.80 239
14791.95 213
14793.10 236
14794.25 249
14795.39 229
14796.54 266
14797.69 238
14798.84 225
14799.99 208
14801.14 258
14802.29 238
14803.44 209
14804.59 203
14805.74 236
14806.89 235
14808.04 233
14809.19 209
14810.34 221
14811.49 221
14812.64 230
14813.79 205
14814.94 213
14816.09 187
14817.24 191
14818.39 229
14819.54 183
14820.69 203
14821.84 199
14822.99 206
14824.14 179
14825.29 200
14826.44 239
14827.59 238
14828.74 220
14829.89 216
14831.04 226
14832.19 219
14833.34 226
14834.49 184
14835.64 197
14836.79 180
14837.94 209
14839.09 192
14840.24 208
14841.40 171
14842.55 188
14843.70 182
14844.85 217
14846.00 231
14847.15 186
14848.30 188
14849.45 226
14850.60 231
14851.76 199
14852.91 172
14854.06 188
14855.21 233
14856.36 230
14857.51 192
14858.66 178
14859.82 210
14860.97 194
14862.12 189
14863.27 182
14864.42 192
14865.57 213
14866.73 203
14867.88 215
14869.03 208
14870.18 201
14871.33 211
14872.49 213
14873.64 183
14874.79 185
14875.94 218
14877.10 243
14878.25 212
14879.40 221
14880.55 176
14881.71 196
14882.86 202
14884.01 195
14885.16 174
14886.32 197
14887.47 188
14888.62 195
14889.77 193
14890.93 210
14892.08 209
14893.23 195
14894.39 236
14895.54 201
14896.69 171
14897.84 206
14899.00 194
14900.15 173
14901.30 234
14902.46 209
14903.61 202
14904.76 223
14905.92 205
14907.07 243
14908.22 242
14909.38 223
14910.53 176
14911.69 173
14912.84 190
14913.99 188
14915.15 203
14916.30 189
14917.45 190
14918.61 197
14919.76 198
14920.92 199
14922.07 230
14923.22 213
14924.38 213
14925.53 250
14926.69 198
14927.84 207
14928.99 214
14930.15 206
14931.30 215
14932.46 198
14933.61 234
14934.77 196
14935.92 224
14937.08 198
14938.23 199
14939.39 206
14940.54 189
14941.70 197
14942.85 212
14944.00 219
14945.16 241
14946.31 269
14947.47 230
14948.62 245
14949.78 241
14950.94 244
14952.09 230
14953.25 220
14954.40 225
14955.56 235
14956.71 223
14957.87 229
14959.02 228
14960.18 240
14961.33 232
14962.49 217
14963.64 214
14964.80 198
14965.96 218
14967.11 226
14968.27 251
14969.42 211
14970.58 216
14971.74 210
14972.89 208
14974.05 245
14975.20 270
14976.36 257
14977.52 235
14978.67 221
14979.83 222
14980.98 219
14982.14 220
14983.30 196
14984.45 201
14985.61 211
14986.77 209
14987.92 179
14989.08 241
14990.24 217
14991.39 192
14992.55 206
14993.71 205
14994.86 233
14996.02 209
14997.18 206
14998.33 182
14999.49 216
15000.65 235
15001.81 215
15002.96 203
15004.12 218
15005.28 214
15006.43 211
15007.59 215
15008.75 193
15009.91 227
15011.06 206
15012.22 196
15013.38 173
15014.54 213
15015.69 184
15016.85 179
15018.01 207
15019.17 194
15020.33 201
15021.48 195
15022.64 170
15023.80 201
15024.96 214
15026.12 196
15027.27 194
15028.43 192
15029.59 178
15030.75 215
15031.91 200
15033.07 190
15034.22 197
15035.38 180
15036.54 197
15037.70 196
15038.86 205
15040.02 179
15041.17 169
15042.33 178
15043.49 189
15044.65 197
15045.81 202
15046.97 199
15048.13 194
15049.29 185
15050.45 191
15051.60 176
15052.76 181
15053.92 214
15055.08 186
15056.24 152
15057.40 170
15058.56 178
15059.72 182
15060.88 202
15062.04 183
15063.20 215
15064.36 202
15065.52 170
15066.68 162
15067.84 173
15069.00 152
15070.16 193
15071.32 201
15072.48 181
15073.63 146
15074.79 148
15075.95 177
15077.11 158
15078.27 176
15079.44 186
15080.60 181
15081.76 191
15082.92 193
15084.08 198
15085.24 152
15086.40 166
15087.56 158
15088.72 157
15089.88 164
15091.04 178
15092.20 199
15093.36 193
15094.52 194
15095.68 196
15096.84 184
15098.00 205
15099.16 189
15100.32 166
15101.49 151
15102.65 191
15103.81 184
15104.97 200
15106.13 195
15107.29 149
15108.45 216
15109.61 208
15110.78 211
15111.94 162
15113.10 174
15114.26 171
15115.42 179
15116.58 190
15117.74 137
15118.91 179
15120.07 152
15121.23 177
15122.39 190
15123.55 229
15124.71 172
15125.88 183
15127.04 182
15128.20 187
15129.36 166
15130.52 176
15131.69 162
15132.85 220
15134.01 189
15135.17 182
15136.34 197
15137.50 183
15138.66 164
15139.82 165
15140.99 239
15142.15 191
15143.31 175
15144.47 176
15145.64 165
15146.80 191
15147.96 169
15149.12 194
15150.29 189
15151.45 220
15152.61 172
15153.78 174
15154.94 197
15156.10 172
15157.27 190
15158.43 199
15159.59 201
15160.75 193
15161.92 198
15163.08 209
15164.24 192
15165.41 193
15166.57 189
15167.74 181
15168.90 192
15170.06 188
15171.23 205
15172.39 237
15173.55 185
15174.72 179
15175.88 221
15177.05 210
15178.21 209
15179.37 209
15180.54 216
15181.70 202
15182.87 212
15184.03 210
15185.19 213
15186.36 230
15187.52 197
15188.69 200
15189.85 228
15191.02 202
15192.18 240
15193.34 236
15194.51 194
15195.67 222
15196.84 209
15198.00 241
15199.17 220
15200.33 221
15201.50 206
15202.66 233
15203.83 197
15204.99 211
15206.16 188
15207.32 218
15208.49 239
15209.65 203
15210.82 203
15211.98 222
15213.15 202
15214.31 185
15215.48 211
15216.64 224
15217.81 272
15218.97 224
15220.14 216
15221.31 220
15222.47 245
15223.64 223
15224.80 237
15225.97 240
15227.13 219
15228.30 224
15229.47 198
15230.63 238
15231.80 224
15232.96 229
15234.13 250
15235.30 268
15236.46 240
15237.63 241
15238.79 249
15239.96 238
15241.13 197
15242.29 222
15243.46 250
15244.63 275
15245.79 212
15246.96 255
15248.13 268
15249.29 249
15250.46 217
15251.63 250
15252.79 223
15253.96 240
15255.13 218
15256.29 219
15257.46 225
15258.63 212
15259.80 200
15260.96 198
15262.13 196
15263.30 202
15264.46 219
15265.63 205
15266.80 193
15267.97 229
15269.13 223
15270.30 239
15271.47 231
15272.64 202
15273.80 234
15274.97 197
15276.14 202
15277.31 189
15278.47 196
15279.64 203
15280.81 213
15281.98 217
15283.15 188
15284.31 183
15285.48 193
15286.65 200
15287.82 207
15288.99 184
15290.15 176
15291.32 211
15292.49 171
15293.66 185
15294.83 192
15296.00 213
15297.16 170
15298.33 205
15299.50 184
15300.67 187
15301.84 198
15303.01 196
15304.18 190
15305.35 197
15306.51 208
15307.68 206
15308.85 223
15310.02 171
15311.19 191
15312.36 216
15313.53 203
15314.70 215
15315.87 174
15317.04 192
15318.21 208
15319.37 188
15320.54 185
15321.71 198
15322.88 204
15324.05 199
15325.22 187
15326.39 229
15327.56 211
15328.73 201
15329.90 211
15331.07 182
15332.24 191
15333.41 184
15334.58 209
15335.75 205
15336.92 185
15338.09 191
15339.26 205
15340.43 189
15341.60 166
15342.77 176
15343.94 186
15345.11 207
15346.28 173
15347.45 192
15348.62 194
15349.79 199
15350.96 182
15352.13 185
15353.31 187
15354.48 164
15355.65 186
15356.82 205
15357.99 178
15359.16 192
15360.33 195
15361.50 186
15362.67 195
15363.84 156
15365.01 175
15366.19 185
15367.36 187
15368.53 192
15369.70 192
15370.87 209
15372.04 186
15373.21 223
15374.38 204
15375.56 218
15376.73 224
15377.90 211
15379.07 183
15380.24 180
15381.41 201
15382.59 214
15383.76 208
15384.93 202
15386.10 196
15387.27 211
15388.45 197
15389.62 175
15390.79 182
15391.96 178
15393.13 192
15394.31 201
15395.48 181
15396.65 175
15397.82 173
15399.00 176
15400.17 186
15401.34 175
15402.51 172
15403.69 186
15404.86 204
15406.03 209
15407.20 183
15408.38 174
15409.55 186
15410.72 198
15411.89 197
15413.07 208
15414.24 222
15415.41 197
15416.59 160
15417.76 168
15418.93 178
15420.11 181
15421.28 164
15422.45 182
15423.63 197
15424.80 212
15425.97 214
15427.15 171
15428.32 213
15429.49 188
15430.67 183
15431.84 207
15433.01 196
15434.19 196
15435.36 164
15436.54 179
15437.71 159
15438.88 154
15440.06 144
15441.23 162
15442.41 179
15443.58 171
15444.75 178
15445.93 185
15447.10 202
15448.28 182
15449.45 169
15450.63 150
15451.80 185
15452.97 217
15454.15 209
15455.32 168
15456.50 179
15457.67 199
15458.85 186
15460.02 205
15461.20 203
15462.37 175
15463.55 194
15464.72 207
15465.90 215
15467.07 195
15468.25 184
15469.42 164
15470.60 173
15471.77 176
15472.95 182
15474.12 166
15475.30 173
15476.47 194
15477.65 162
15478.82 190
15480.00 179
15481.17 180
15482.35 179
15483.53 192
15484.70 189
15485.88 177
15487.05 168
15488.23 173
15489.40 174
15490.58 161
15491.76 175
15492.93 180
15494.11 176
15495.28 184
15496.46 182
15497.64 181
15498.81 148
15499.99 186
15501.17 155
15502.34 183
15503.52 196
15504.69 176
15505.87 179
15507.05 195
15508.22 193
15509.40 222
15510.58 183
15511.75 195
15512.93 184
15514.11 168
15515.28 217
15516.46 196
15517.64 177
15518.81 196
15519.99 194
15521.17 183
15522.35 193
15523.52 205
15524.70 224
15525.88 175
15527.05 169
15528.23 218
15529.41 178
15530.59 179
15531.76 171
15532.94 202
15534.12 210
15535.30 200
15536.47 188
15537.65 198
15538.83 213
15540.01 234
15541.19 235
15542.36 221
15543.54 210
15544.72 225
15545.90 204
15547.08 224
15548.25 222
15549.43 222
15550.61 232
15551.79 216
15552.97 217
15554.14 232
15555.32 192
15556.50 199
15557.68 188
15558.86 232
15560.04 198
15561.22 206
15562.39 222
15563.57 235
15564.75 224
15565.93 194
15567.11 200
15568.29 207
15569.47 232
15570.65 238
15571.82 224
15573.00 218
15574.18 221
15575.36 206
15576.54 226
15577.72 198
15578.90 216
15580.08 181
15581.26 215
15582.44 231
15583.62 233
15584.80 228
15585.98 238
15587.16 261
15588.34 246
15589.51 217
15590.69 219
15591.87 272
15593.05 244
15594.23 246
15595.41 248
15596.59 230
15597.77 233
15598.95 259
15600.13 273
15601.31 234
15602.49 227
15603.67 250
15604.85 271
15606.03 244
15607.21 245
15608.40 262
15609.58 263
15610.76 266
15611.94 295
15613.12 258
15614.30 266
15615.48 300
15616.66 322
15617.84 315
15619.02 266
15620.20 265
15621.38 303
15622.56 292
15623.74 308
15624.93 317
15626.11 303
15627.29 315
15628.47 292
15629.65 322
15630.83 285
15632.01 316
15633.19 353
15634.37 331
15635.56 310
15636.74 291
15637.92 317
15639.10 347
15640.28 347
15641.46 371
15642.65 344
15643.83 310
15645.01 286
15646.19 337
15647.37 328
15648.55 292
15649.74 366
15650.92 400
15652.10 341
15653.28 335
15654.46 346
15655.65 336
15656.83 357
15658.01 332
15659.19 346
15660.38 353
15661.56 366
15662.74 418
15663.92 402
15665.11 405
15666.29 327
15667.47 339
15668.65 388
15669.84 344
15671.02 343
15672.20 330
15673.38 343
15674.57 337
15675.75 370
15676.93 363
15678.12 359
15679.30 398
15680.48 339
15681.67 322
15682.85 342
15684.03 336
15685.22 354
15686.40 358
15687.58 341
15688.77 331
15689.95 358
15691.13 321
15692.32 354
15693.50 318
15694.68 301
15695.87 303
15697.05 349
15698.23 329
15699.42 351
15700.60 362
15701.79 365
15702.97 375
15704.15 350
15705.34 376
15706.52 354
15707.71 376
15708.89 357
15710.07 351
15711.26 359
15712.44 337
15713.63 413
15714.81 393
15716.00 392
15717.18 390
15718.37 400
15719.55 404
15720.73 382
15721.92 389
15723.10 373
15724.29 413
15725.47 428
15726.66 378
15727.84 396
15729.03 376
15730.21 399
15731.40 359
15732.58 368
15733.77 371
15734.95 356
15736.14 324
15737.32 376
15738.51 414
15739.69 364
15740.88 399
15742.07 368
15743.25 403
15744.44 402
15745.62 402
15746.81 372
15747.99 382
15749.18 393
15750.36 398
15751.55 370
15752.74 376
15753.92 400
15755.11 423
15756.29 445
15757.48 436
15758.67 415
15759.85 396
15761.04 404
15762.22 372
15763.41 415
15764.60 439
15765.78 410
15766.97 414
15768.16 386
15769.34 426
15770.53 442
15771.72 479
15772.90 479
15774.09 391
15775.28 403
15776.46 410
15777.65 386
15778.84 371
15780.02 349
15781.21 398
15782.40 363
15783.58 355
15784.77 350
15785.96 384
15787.14 384
15788.33 376
15789.52 391
15790.71 354
15791.89 326
15793.08 306
15794.27 333
15795.46 371
15796.64 326
15797.83 346
15799.02 308
15800.21 304
15801.39 328
15802.58 343
15803.77 370
15804.96 315
15806.14 317
15807.33 303
15808.52 324
15809.71 329
15810.90 361
15812.08 303
15813.27 282
15814.46 318
15815.65 306
15816.84 276
15818.03 269
15819.21 294
15820.40 308
15821.59 289
15822.78 306
15823.97 281
15825.16 263
15826.35 285
15827.53 317
15828.72 296
15829.91 299
15831.10 268
15832.29 260
15833.48 290
15834.67 290
15835.86 268
15837.04 296
15838.23 260
15839.42 286
15840.61 261
15841.80 267
15842.99 273
15844.18 257
15845.37 265
15846.56 240
15847.75 265
15848.94 311
15850.13 285
15851.32 274
15852.51 289
15853.70 270
15854.89 295
15856.07 304
15857.26 284
15858.45 279
15859.64 260
15860.83 229
15862.02 289
15863.21 274
15864.40 257
15865.59 269
15866.78 255
15867.97 263
15869.16 243
15870.36 251
15871.55 250
15872.74 255
15873.93 292
15875.12 258
15876.31 281
15877.50 247
15878.69 238
15879.88 267
15881.07 241
15882.26 325
15883.45 304
15884.64 286
15885.83 273
15887.02 270
15888.21 241
15889.41 272
15890.60 271
15891.79 246
15892.98 300
15894.17 252
15895.36 250
15896.55 259
15897.74 274
15898.93 274
15900.13 284
15901.32 301
15902.51 282
15903.70 275
15904.89 296
15906.08 286
15907.28 307
15908.47 289
15909.66 299
15910.85 286
15912.04 276
15913.23 289
15914.43 266
15915.62 312
15916.81 300
15918.00 309
15919.19 307
15920.39 295
15921.58 276
15922.77 290
15923.96 293
15925.16 285
15926.35 298
15927.54 267
15928.73 270
15929.93 269
15931.12 292
15932.31 325
15933.50 292
15934.70 272
15935.89 303
15937.08 280
15938.27 303
15939.47 276
15940.66 270
15941.85 269
15943.05 278
15944.24 297
15945.43 264
15946.63 239
15947.82 224
15949.01 276
15950.21 274
15951.40 223
15952.59 237
15953.79 240
15954.98 255
15956.17 263
15957.37 214
15958.56 211
15959.75 219
15960.95 235
15962.14 231
15963.33 238
15964.53 231
15965.72 213
15966.92 234
15968.11 217
15969.30 212
15970.50 237
15971.69 221
15972.89 200
15974.08 213
15975.27 195
15976.47 228
15977.66 187
15978.86 190
15980.05 206
15981.25 204
15982.44 191
15983.63 185
15984.83 189
15986.02 218
15987.22 203
15988.41 181
15989.61 186
15990.80 184
15992.00 198
15993.19 185
15994.39 183
15995.58 190
15996.78 181
15997.97 186
15999.17 200
16000.36 203
16001.56 193
16002.75 185
16003.95 171
16005.14 184
16006.34 211
16007.53 174
16008.73 195
16009.93 159
16011.12 194
16012.32 202
16013.51 217
16014.71 170
16015.90 161
16017.10 205
16018.30 183
16019.49 179
16020.69 172
16021.88 211
16023.08 176
16024.28 170
16025.47 190
16026.67 181
16027.86 196
16029.06 179
16030.26 221
16031.45 224
16032.65 234
16033.85 177
16035.04 171
16036.24 176
16037.43 161
16038.63 198
16039.83 209
16041.02 201
16042.22 170
16043.42 183
16044.61 187
16045.81 172
16047.01 190
16048.21 179
16049.40 184
16050.60 216
16051.80 193
16052.99 168
16054.19 166
16055.39 178
16056.59 186
16057.78 176
16058.98 179
16060.18 195
16061.37 186
16062.57 180
16063.77 210
16064.97 175
16066.16 214
16067.36 189
16068.56 147
16069.76 182
16070.96 207
16072.15 193
16073.35 174
16074.55 123
16075.75 137
16076.95 177
16078.14 190
16079.34 168
16080.54 161
16081.74 172
16082.94 171
16084.13 195
16085.33 203
16086.53 166
16087.73 177
16088.93 173
16090.13 184
16091.33 155
16092.52 160
16093.72 183
16094.92 170
16096.12 181
16097.32 185
16098.52 182
16099.72 146
16100.92 153
16102.11 154
16103.31 171
16104.51 184
16105.71 218
16106.91 193
16108.11 170
16109.31 167
16110.51 178
16111.71 172
16112.91 193
16114.11 169
16115.31 159
16116.51 140
16117.70 173
16118.90 189
16120.10 181
16121.30 173
16122.50 161
16123.70 160
16124.90 159
16126.10 163
16127.30 181
16128.50 168
16129.70 155
16130.90 161
16132.10 163
16133.30 151
16134.50 174
16135.70 190
16136.90 212
16138.10 165
16139.30 171
16140.50 181
16141.71 169
16142.91 165
16144.11 150
16145.31 152
16146.51 147
16147.71 182
16148.91 155
16150.11 164
16151.31 183
16152.51 181
16153.71 203
16154.91 176
16156.11 158
16157.31 167
16158.52 186
16159.72 187
16160.92 179
16162.12 160
16163.32 182
16164.52 167
16165.72 184
16166.92 175
16168.13 179
16169.33 188
16170.53 171
16171.73 137
16172.93 161
16174.13 151
16175.34 188
16176.54 201
16177.74 176
16178.94 157
16180.14 166
16181.34 192
16182.55 187
16183.75 174
16184.95 152
16186.15 195
16187.35 150
16188.56 180
16189.76 171
16190.96 197
16192.16 181
16193.37 194
16194.57 175
16195.77 180
16196.97 171
16198.18 192
16199.38 158
16200.58 175
16201.78 173
16202.99 174
16204.19 224
16205.39 222
16206.60 217
16207.80 240
16209.00 170
16210.20 170
16211.41 169
16212.61 191
16213.81 227
16215.02 225
16216.22 192
16217.42 201
16218.63 233
16219.83 219
16221.03 193
16222.24 209
16223.44 197
16224.64 200
16225.85 201
16227.05 189
16228.25 192
16229.46 208
16230.66 197
16231.87 193
16233.07 205
16234.27 198
16235.48 187
16236.68 219
16237.89 212
16239.09 205
16240.29 201
16241.50 193
16242.70 231
16243.91 240
16245.11 225
16246.31 177
16247.52 217
16248.72 205
16249.93 211
16251.13 216
16252.34 223
16253.54 208
16254.75 192
16255.95 205
16257.16 229
16258.36 234
16259.57 212
16260.77 262
16261.97 217
16263.18 225
16264.38 237
16265.59 225
16266.80 237
16268.00 240
16269.21 230
16270.41 207
16271.62 262
16272.82 253
16274.03 229
16275.23 271
16276.44 240
16277.64 287
16278.85 214
16280.05 225
16281.26 253
16282.47 240
16283.67 266
16284.88 250
16286.08 249
16287.29 240
16288.49 266
16289.70 252
16290.91 232
16292.11 245
16293.32 273
16294.52 267
16295.73 256
16296.94 273
16298.14 225
16299.35 240
16300.56 261
16301.76 232
16302.97 218
16304.18 270
16305.38 309
16306.59 281
16307.79 266
16309.00 268
16310.21 257
16311.42 261
16312.62 284
16313.83 276
16315.04 257
16316.24 315
16317.45 293
16318.66 270
16319.86 245
16321.07 258
16322.28 255
16323.49 229
16324.69 236
16325.90 248
16327.11 250
16328.31 240
16329.52 235
16330.73 269
16331.94 249
16333.14 227
16334.35 233
16335.56 198
16336.77 219
16337.98 194
16339.18 206
16340.39 209
16341.60 207
16342.81 200
16344.01 226
16345.22 196
16346.43 212
16347.64 191
16348.85 228
16350.05 191
16351.26 203
16352.47 176
16353.68 191
16354.89 206
16356.10 205
16357.30 195
16358.51 218
16359.72 197
16360.93 193
16362.14 184
16363.35 202
16364.56 187
16365.77 198
16366.97 195
16368.18 182
16369.39 178
16370.60 191
16371.81 169
16373.02 160
16374.23 167
16375.44 191
16376.65 185
16377.86 174
16379.06 186
16380.27 192
16381.48 184
16382.69 160
16383.90 173
16385.11 185
16386.32 187
16387.53 180
16388.74 181
16389.95 185
16391.16 189
16392.37 192
16393.58 185
16394.79 212
16396.00 174
16397.21 189
16398.42 192
16399.63 174
16400.84 185
16402.05 175
16403.26 209
16404.47 164
16405.68 189
16406.89 164
16408.10 175
16409.31 212
16410.52 180
16411.73 169
16412.94 182
16414.15 170
16415.36 185
16416.57 169
16417.78 202
16419.00 184
16420.21 207
16421.42 207
16422.63 170
16423.84 162
16425.05 174
16426.26 184
16427.47 208
16428.68 189
16429.89 161
16431.11 166
16432.32 182
16433.53 176
16434.74 190
16435.95 184
16437.16 156
16438.37 152
16439.59 155
16440.80 166
16442.01 174
16443.22 179
16444.43 184
16445.64 144
16446.86 165
16448.07 176
16449.28 196
16450.49 151
16451.70 152
16452.91 173
16454.13 143
16455.34 168
16456.55 173
16457.76 181
16458.98 174
16460.19 155
16461.40 158
16462.61 138
16463.82 156
16465.04 175
16466.25 167
16467.46 169
16468.67 167
16469.89 157
16471.10 171
16472.31 149
16473.53 166
16474.74 167
16475.95 165
16477.16 169
16478.38 140
16479.59 179
16480.80 171
16482.02 161
16483.23 137
16484.44 134
16485.66 153
16486.87 155
16488.08 140
16489.30 139
16490.51 153
16491.72 159
16492.94 164
16494.15 138
16495.36 146
16496.58 161
16497.79 151
16499.00 146
16500.22 164
16501.43 161
16502.65 166
16503.86 171
16505.07 146
16506.29 149
16507.50 152
16508.71 159
16509.93 138
16511.14 145
16512.36 163
16513.57 153
16514.79 145
16516.00 193
16517.21 139
16518.43 147
16519.64 159
16520.86 145
16522.07 155
16523.29 176
16524.50 140
16525.72 132
16526.93 146
16528.15 165
16529.36 162
16530.58 151
16531.79 173
16533.01 163
16534.22 165
16535.44 161
16536.65 195
16537.87 170
16539.08 141
16540.30 167
16541.51 173
16542.73 162
16543.94 159
16545.16 140
16546.37 139
16547.59 172
16548.80 175
16550.02 138
16551.24 171
16552.45 179
16553.67 180
16554.88 186
16556.10 145
16557.31 139
16558.53 152
16559.75 162
16560.96 169
16562.18 139
16563.39 183
16564.61 156
16565.83 193
16567.04 192
16568.26 163
16569.47 199
16570.69 160
16571.91 157
16573.12 147
16574.34 169
16575.56 169
16576.77 152
16577.99 168
16579.21 187
16580.42 222
16581.64 193
16582.86 182
16584.07 175
16585.29 165
16586.51 174
16587.72 193
16588.94 177
16590.16 167
16591.38 166
16592.59 185
16593.81 186
16595.03 166
16596.24 187
16597.46 162
16598.68 166
16599.90 156
16601.11 171
16602.33 171
16603.55 191
16604.77 172
16605.98 154
16607.20 169
16608.42 146
16609.64 173
16610.86 178
16612.07 178
16613.29 178
16614.51 174
16615.73 163
16616.95 142
16618.16 157
16619.38 181
16620.60 157
16621.82 150
16623.04 172
16624.25 151
16625.47 156
16626.69 134
16627.91 162
16629.13 164
16630.35 158
16631.57 137
16632.78 149
16634.00 154
16635.22 136
16636.44 140
16637.66 126
16638.88 158
16640.10 181
16641.32 178
16642.53 158
16643.75 141
16644.97 169
16646.19 183
16647.41 175
16648.63 159
16649.85 164
16651.07 165
16652.29 169
16653.51 118
16654.73 167
16655.95 152
16657.17 158
16658.39 171
16659.61 146
16660.83 179
16662.04 167
16663.26 136
16664.48 158
16665.70 135
16666.92 156
16668.14 142
16669.36 150
16670.58 142
16671.80 163
16673.02 142
16674.24 148
16675.46 153
16676.68 132
16677.91 144
16679.13 186
16680.35 173
16681.57 142
16682.79 149
16684.01 164
16685.23 168
16686.45 151
16687.67 152
16688.89 142
16690.11 149
16691.33 177
16692.55 142
16693.77 137
16694.99 153
16696.21 165
16697.44 145
16698.66 169
16699.88 165
16701.10 134
16702.32 171
16703.54 176
16704.76 156
16705.98 145
16707.21 139
16708.43 147
16709.65 157
16710.87 149
16712.09 147
16713.31 159
16714.53 147
16715.76 132
16716.98 154
16718.20 138
16719.42 107
16720.64 124
16721.87 175
16723.09 143
16724.31 143
16725.53 167
16726.75 167
16727.98 156
16729.20 163
16730.42 138
16731.64 152
16732.86 147
16734.09 157
16735.31 158
16736.53 144
16737.75 162
16738.98 163
16740.20 152
16741.42 124
16742.64 123
16743.87 129
16745.09 132
16746.31 171
16747.54 143
16748.76 133
16749.98 156
16751.20 143
16752.43 148
16753.65 141
16754.87 133
16756.10 123
16757.32 165
16758.54 157
16759.77 129
16760.99 122
16762.21 175
16763.44 148
16764.66 150
16765.88 124
16767.11 137
16768.33 140
16769.55 149
16770.78 145
16772.00 149
16773.23 131
16774.45 129
16775.67 158
16776.90 144
16778.12 144
16779.35 147
16780.57 146
16781.79 164
16783.02 158
16784.24 150
16785.47 131
16786.69 150
16787.91 140
16789.14 151
16790.36 142
16791.59 168
16792.81 153
16794.04 135
16795.26 149
16796.49 182
16797.71 181
16798.94 143
16800.16 151
16801.38 139
16802.61 143
16803.83 155
16805.06 140
16806.28 152
16807.51 141
16808.73 153
16809.96 135
16811.18 138
16812.41 132
16813.64 190
16814.86 186
16816.09 147
16817.31 173
16818.54 171
16819.76 172
16820.99 185
16822.21 156
16823.44 159
16824.66 173
16825.89 186
16827.12 158
16828.34 163
16829.57 135
16830.79 149
16832.02 156
16833.25 159
16834.47 146
16835.70 155
16836.92 151
16838.15 141
16839.38 165
16840.60 153
16841.83 153
16843.06 178
16844.28 173
16845.51 140
16846.73 195
16847.96 158
16849.19 160
16850.41 177
16851.64 155
16852.87 173
16854.09 143
16855.32 181
16856.55 184
16857.77 159
16859.00 182
16860.23 200
16861.46 174
16862.68 201
16863.91 185
16865.14 235
16866.36 193
16867.59 199
16868.82 186
16870.05 185
16871.27 226
16872.50 221
16873.73 213
16874.96 175
16876.18 214
16877.41 226
16878.64 238
16879.87 233
16881.09 227
16882.32 196
16883.55 227
16884.78 234
16886.01 219
16887.23 235
16888.46 230
16889.69 224
16890.92 199
16892.15 217
16893.37 208
16894.60 234
16895.83 229
16897.06 204
16898.29 219
16899.51 236
16900.74 216
16901.97 226
16903.20 248
16904.43 225
16905.66 208
16906.89 257
16908.12 239
16909.34 191
16910.57 213
16911.80 183
16913.03 214
16914.26 176
16915.49 181
16916.72 178
16917.95 205
16919.18 212
16920.40 192
16921.63 195
16922.86 185
16924.09 194
16925.32 180
16926.55 193
16927.78 205
16929.01 191
16930.24 181
16931.47 183
16932.70 162
16933.93 153
16935.16 168
16936.39 221
16937.62 165
16938.85 184
16940.08 166
16941.31 174
16942.54 168
16943.77 148
16945.00 152
16946.23 169
16947.46 186
16948.69 145
16949.92 170
16951.15 162
16952.38 202
16953.61 161
16954.84 152
16956.07 169
16957.30 160
16958.53 133
16959.76 156
16960.99 171
16962.22 139
16963.45 176
16964.68 179
16965.92 180
16967.15 156
16968.38 149
16969.61 141
16970.84 182
16972.07 194
16973.30 187
16974.53 171
16975.76 170
16976.99 185
16978.23 167
16979.46 176
16980.69 161
16981.92 164
16983.15 190
16984.38 156
16985.61 154
16986.85 143
16988.08 170
16989.31 174
16990.54 166
16991.77 182
16993.00 147
16994.24 150
16995.47 156
16996.70 163
16997.93 160
16999.16 191
17000.40 162
17001.63 143
17002.86 157
17004.09 143
17005.32 165
17006.56 158
17007.79 170
17009.02 182
17010.25 173
17011.49 150
17012.72 153
17013.95 173
17015.18 163
17016.42 155
17017.65 163
17018.88 160
17020.12 182
17021.35 153
17022.58 131
17023.81 156
17025.05 136
17026.28 182
17027.51 146
17028.75 141
17029.98 162
17031.21 147
17032.45 118
17033.68 134
17034.91 169
17036.15 147
17037.38 134
17038.61 154
17039.85 155
17041.08 165
17042.31 139
17043.55 140
17044.78 158
17046.01 141
17047.25 144
17048.48 162
17049.72 145
17050.95 168
17052.18 155
17053.42 152
17054.65 140
17055.89 140
17057.12 170
17058.35 194
17059.59 183
17060.82 149
17062.06 126
17063.29 132
17064.53 132
17065.76 133
17066.99 133
17068.23 116
17069.46 127
17070.70 133
17071.93 121
17073.17 150
17074.40 112
17075.64 124
17076.87 143
17078.11 125
17079.34 138
17080.58 137
17081.81 164
17083.05 175
17084.28 157
17085.52 131
17086.75 151
17087.99 152
17089.22 147
17090.46 149
17091.69 127
17092.93 125
17094.16 158
17095.40 181
17096.64 137
17097.87 115
17099.11 140
17100.34 150
17101.58 178
17102.81 120
17104.05 132
17105.29 137
17106.52 139
17107.76 121
17108.99 132
17110.23 123
17111.47 136
17112.70 144
17113.94 148
17115.17 119
17116.41 131
17117.65 173
17118.88 149
17120.12 138
17121.36 167
17122.59 148
17123.83 129
17125.07 124
17126.30 133
17127.54 123
17128.78 155
17130.01 160
17131.25 157
17132.49 135
17133.72 129
17134.96 123
17136.20 139
17137.43 114
17138.67 143
17139.91 153
17141.15 147
17142.38 150
17143.62 162
17144.86 123
17146.10 132
17147.33 165
17148.57 137
17149.81 114
17151.05 104
17152.28 137
17153.52 137
17154.76 134
17156.00 136
17157.23 146
17158.47 139
17159.71 147
17160.95 139
17162.19 135
17163.42 144
17164.66 174
17165.90 157
17167.14 130
17168.38 121
17169.61 143
17170.85 139
17172.09 153
17173.33 171
17174.57 119
17175.81 130
17177.04 130
17178.28 135
17179.52 131
17180.76 140
17182.00 129
17183.24 144
17184.48 148
17185.71 135
17186.95 152
17188.19 139
17189.43 150
17190.67 111
17191.91 121
17193.15 146
17194.39 152
17195.63 157
17196.87 154
17198.11 127
17199.34 101
17200.58 134
17201.82 123
17203.06 102
17204.30 123
17205.54 135
17206.78 130
17208.02 135
17209.26 125
17210.50 117
17211.74 141
17212.98 115
17214.22 148
17215.46 134
17216.70 111
17217.94 138
17219.18 141
17220.42 118
17221.66 130
17222.90 130
17224.14 127
17225.38 144
17226.62 136
17227.86 127
17229.10 120
17230.34 124
17231.58 145
17232.82 118
17234.06 103
17235.30 132
17236.54 145
17237.78 141
17239.03 129
17240.27 149
17241.51 162
17242.75 128
17243.99 99
17245.23 125
17246.47 133
17247.71 131
17248.95 111
17250.19 102
17251.43 123
17252.68 143
17253.92 133
17255.16 143
17256.40 140
17257.64 140
17258.88 150
17260.12 111
17261.37 126
17262.61 172
17263.85 139
17265.09 131
17266.33 125
17267.57 117
17268.82 114
17270.06 131
17271.30 126
17272.54 98
17273.78 159
17275.03 144
17276.27 122
17277.51 115
17278.75 105
17279.99 139
17281.24 137
17282.48 117
17283.72 104
17284.96 133
17286.21 142
17287.45 145
17288.69 107
17289.93 122
17291.18 109
17292.42 125
17293.66 133
17294.90 133
17296.15 128
17297.39 135
17298.63 115
17299.88 97
17301.12 106
17302.36 119
17303.60 121
17304.85 125
17306.09 115
17307.33 117
17308.58 132
17309.82 120
17311.06 98
17312.31 109
17313.55 128
17314.79 125
17316.04 145
17317.28 99
17318.52 115
17319.77 140
17321.01 125
17322.26 150
17323.50 119
17324.74 115
17325.99 122
17327.23 147
17328.48 149
17329.72 133
17330.96 126
17332.21 128
17333.45 147
17334.70 139
17335.94 123
17337.18 119
17338.43 148
17339.67 117
17340.92 152
17342.16 166
17343.41 135
17344.65 124
17345.90 130
17347.14 124
17348.38 128
17349.63 155
17350.87 121
17352.12 122
17353.36 120
17354.61 121
17355.85 115
17357.10 139
17358.34 142
17359.59 135
17360.83 121
17362.08 113
17363.32 114
17364.57 150
17365.81 163
17367.06 128
17368.31 163
17369.55 132
17370.80 112
17372.04 109
17373.29 99
17374.53 109
17375.78 139
17377.02 146
17378.27 144
17379.52 100
17380.76 135
17382.01 132
17383.25 148
17384.50 113
17385.75 108
17386.99 141
17388.24 159
17389.48 112
17390.73 126
17391.98 123
17393.22 108
17394.47 142
17395.71 128
17396.96 119
17398.21 154
17399.45 130
17400.70 122
17401.95 114
17403.19 102
17404.44 101
17405.69 122
17406.93 131
17408.18 119
17409.43 113
17410.67 117
17411.92 124
17413.17 139
17414.42 125
17415.66 122
17416.91 127
17418.16 130
17419.40 126
17420.65 137
17421.90 132
17423.15 149
17424.39 134
17425.64 127
17426.89 131
17428.14 106
17429.38 108
17430.63 116
17431.88 131
17433.13 131
17434.37 114
17435.62 134
17436.87 121
17438.12 116
17439.37 104
17440.61 113
17441.86 128
17443.11 145
17444.36 98
17445.61 112
17446.85 113
17448.10 144
17449.35 145
17450.60 140
17451.85 100
17453.10 97
17454.34 126
17455.59 112
17456.84 114
17458.09 122
17459.34 95
17460.59 135
17461.84 127
17463.09 107
17464.33 115
17465.58 115
17466.83 144
17468.08 133
17469.33 129
17470.58 103
17471.83 120
17473.08 139
17474.33 119
17475.58 92
17476.83 119
17478.07 140
17479.32 137
17480.57 120
17481.82 115
17483.07 124
17484.32 98
17485.57 118
17486.82 154
17488.07 116
17489.32 150
17490.57 164
17491.82 162
17493.07 135
17494.32 130
17495.57 144
17496.82 125
17498.07 133
17499.32 114
17500.57 138
17501.82 169
17503.07 130
17504.32 137
17505.57 118
17506.82 127
17508.07 121
17509.32 120
17510.57 136
17511.82 129
17513.07 140
17514.32 153
17515.58 162
17516.83 121
17518.08 118
17519.33 154
17520.58 123
17521.83 125
17523.08 117
17524.33 130
17525.58 167
17526.83 148
17528.08 143
17529.34 129
17530.59 150
17531.84 133
17533.09 136
17534.34 174
17535.59 125
17536.84 140
17538.09 168
17539.35 159
17540.60 166
17541.85 156
17543.10 184
17544.35 146
17545.60 138
17546.86 158
17548.11 116
17549.36 160
17550.61 181
17551.86 136
17553.12 150
17554.37 124
17555.62 154
17556.87 165
17558.12 143
17559.38 135
17560.63 142
17561.88 165
17563.13 168
17564.39 151
17565.64 116
17566.89 146
17568.14 145
17569.40 159
17570.65 146
17571.90 145
17573.15 132
17574.41 127
17575.66 130
17576.91 143
17578.17 131
17579.42 140
17580.67 149
17581.92 137
17583.18 162
17584.43 159
17585.68 152
17586.94 139
17588.19 121
17589.44 136
17590.70 126
17591.95 134
17593.20 125
17594.46 141
17595.71 130
17596.97 140
17598.22 124
17599.47 132
17600.73 120
17601.98 172
17603.23 158
17604.49 131
17605.74 136
17607.00 143
17608.25 113
17609.50 164
17610.76 145
17612.01 147
17613.27 144
17614.52 113
17615.77 116
17617.03 120
17618.28 127
17619.54 120
17620.79 122
17622.05 124
17623.30 124
17624.56 124
17625.81 134
17627.06 112
17628.32 152
17629.57 155
17630.83 151
17632.08 130
17633.34 129
17634.59 139
17635.85 136
17637.10 118
17638.36 129
17639.61 133
17640.87 112
17642.12 125
17643.38 123
17644.63 132
17645.89 142
17647.15 148
17648.40 133
17649.66 117
17650.91 141
17652.17 158
17653.42 147
17654.68 131
17655.93 125
17657.19 102
17658.45 106
17659.70 123
17660.96 99
17662.21 104
17663.47 131
17664.73 111
17665.98 138
17667.24 96
17668.49 120
17669.75 118
17671.01 103
17672.26 107
17673.52 125
17674.77 167
17676.03 120
17677.29 138
17678.54 131
17679.80 105
17681.06 109
17682.31 133
17683.57 110
17684.83 133
17686.08 114
17687.34 135
17688.60 141
17689.85 123
17691.11 119
17692.37 132
17693.63 133
17694.88 119
17696.14 129
17697.40 110
17698.65 114
17699.91 97
17701.17 103
17702.43 119
17703.68 133
17704.94 126
17706.20 130
17707.46 100
17708.71 124
17709.97 117
17711.23 139
17712.49 130
17713.74 128
17715.00 124
17716.26 109
17717.52 106
17718.78 125
17720.03 123
17721.29 103
17722.55 107
17723.81 103
17725.07 113
17726.32 121
17727.58 99
17728.84 107
17730.10 108
17731.36 99
17732.62 114
17733.87 122
17735.13 108
17736.39 118
17737.65 115
17738.91 112
17740.17 103
17741.43 110
17742.69 95
17743.94 117
17745.20 136
17746.46 127
17747.72 123
17748.98 124
17750.24 96
17751.50 109
17752.76 124
17754.02 109
17755.28 121
17756.53 130
17757.79 124
17759.05 98
17760.31 141
17761.57 148
17762.83 142
17764.09 94
17765.35 93
17766.61 122
17767.87 126
17769.13 101
17770.39 86
17771.65 108
17772.91 119
17774.17 124
17775.43 115
17776.69 124
17777.95 127
17779.21 113
17780.47 113
17781.73 135
17782.99 120
17784.25 121
17785.51 112
17786.77 101
17788.03 112
17789.29 134
17790.55 124
17791.81 98
17793.07 103
17794.33 104
17795.59 123
17796.86 126
17798.12 122
17799.38 99
17800.64 105
17801.90 101
17803.16 100
17804.42 129
17805.68 119
17806.94 114
17808.20 115
17809.47 120
17810.73 111
17811.99 100
17813.25 134
17814.51 98
17815.77 110
17817.03 111
17818.29 129
17819.56 137
17820.82 114
17822.08 117
17823.34 129
17824.60 131
17825.86 106
17827.13 148
17828.39 110
17829.65 107
17830.91 113
17832.17 116
17833.44 106
17834.70 138
17835.96 128
17837.22 123
17838.48 92
17839.75 115
17841.01 149
17842.27 109
17843.53 119
17844.80 112
17846.06 120
17847.32 127
17848.58 138
17849.85 149
17851.11 114
17852.37 104
17853.63 123
17854.90 113
17856.16 127
17857.42 105
17858.69 113
17859.95 111
17861.21 101
17862.47 110
17863.74 114
17865.00 91
17866.26 117
17867.53 111
17868.79 104
17870.05 111
17871.32 126
17872.58 117
17873.84 78
17875.11 112
17876.37 107
17877.63 132
17878.90 102
17880.16 96
17881.43 87
17882.69 109
17883.95 114
17885.22 104
17886.48 121
17887.74 116
17889.01 103
17890.27 120
17891.54 113
17892.80 104
17894.07 118
17895.33 94
17896.59 101
17897.86 121
17899.12 109
17900.39 114
17901.65 109
17902.92 116
17904.18 105
17905.44 103
17906.71 116
17907.97 124
17909.24 104
17910.50 106
17911.77 119
17913.03 105
17914.30 107
17915.56 91
17916.83 120
17918.09 129
17919.36 108
17920.62 116
17921.89 112
17923.15 79
17924.42 97
17925.68 100
17926.95 109
17928.21 109
17929.48 95
17930.75 103
17932.01 114
17933.28 120
17934.54 127
17935.81 101
17937.07 110
17938.34 108
17939.61 119
17940.87 111
17942.14 111
17943.40 102
17944.67 139
17945.93 98
17947.20 111
17948.47 113
17949.73 96
17951.00 101
17952.27 119
17953.53 120
17954.80 128
17956.06 139
17957.33 114
17958.60 102
17959.86 175
17961.13 174
17962.40 93
17963.66 96
17964.93 104
17966.20 106
17967.46 119
17968.73 116
17970.00 116
17971.26 85
17972.53 94
17973.80 118
17975.07 116
17976.33 81
17977.60 90
17978.87 104
17980.13 117
17981.40 99
17982.67 145
17983.94 118
17985.20 128
17986.47 107
17987.74 138
17989.01 136
17990.27 116
17991.54 122
17992.81 146
17994.08 128
17995.34 119
17996.61 135
17997.88 104
17999.15 122
18000.42 121
18001.68 112
18002.95 141
18004.22 102
18005.49 79
18006.76 86
18008.02 118
18009.29 123
18010.56 101
18011.83 104
18013.10 100
18014.37 101
18015.63 106
18016.90 105
18018.17 106
18019.44 98
18020.71 128
18021.98 119
18023.25 103
18024.51 115
18025.78 125
18027.05 126
18028.32 104
18029.59 95
18030.86 93
18032.13 119
18033.40 99
18034.67 112
18035.94 78
18037.20 98
18038.47 110
18039.74 128
18041.01 111
18042.28 91
18043.55 98
18044.82 117
18046.09 112
18047.36 127
18048.63 115
18049.90 104
18051.17 97
18052.44 100
18053.71 135
18054.98 102
18056.25 117
18057.52 125
18058.79 138
18060.06 120
18061.33 126
18062.60 119
18063.87 108
18065.14 99
18066.41 129
18067.68 107
18068.95 98
18070.22 86
18071.49 102
18072.76 122
18074.03 120
18075.30 115
18076.57 128
18077.84 132
18079.11 110
18080.39 91
18081.66 88
18082.93 118
18084.20 123
18085.47 124
18086.74 117
18088.01 108
18089.28 100
18090.55 90
18091.82 108
18093.10 113
18094.37 122
18095.64 107
18096.91 112
18098.18 104
18099.45 110
18100.72 112
18102.00 73
18103.27 92
18104.54 84
18105.81 93
18107.08 104
18108.35 109
18109.63 112
18110.90 107
18112.17 106
18113.44 98
18114.71 120
18115.98 104
18117.26 107
18118.53 101
18119.80 99
18121.07 110
18122.35 96
18123.62 115
18124.89 135
18126.16 116
18127.43 87
18128.71 89
18129.98 99
18131.25 110
18132.52 130
18133.80 86
18135.07 111
18136.34 114
18137.62 107
18138.89 122
18140.16 106
18141.43 80
18142.71 99
18143.98 115
18145.25 132
18146.53 103
18147.80 114
18149.07 119
18150.35 129
18151.62 120
18152.89 111
18154.17 90
18155.44 105
18156.71 112
18157.99 90
18159.26 103
18160.53 75
18161.81 89
18163.08 90
18164.35 92
18165.63 100
18166.90 94
18168.18 96
18169.45 97
18170.72 105
18172.00 104
18173.27 124
18174.55 120
18175.82 128
18177.09 112
18178.37 100
18179.64 111
18180.92 96
18182.19 93
18183.47 88
18184.74 95
18186.01 119
18187.29 97
18188.56 85
18189.84 116
18191.11 105
18192.39 106
18193.66 105
18194.94 89
18196.21 95
18197.49 92
18198.76 141
18200.04 111
18201.31 84
18202.59 81
18203.86 121
18205.14 114
18206.41 122
18207.69 106
18208.96 119
18210.24 96
18211.51 74
18212.79 102
18214.06 104
18215.34 114
18216.62 103
18217.89 108
18219.17 97
18220.44 92
18221.72 118
18222.99 134
18224.27 95
18225.55 95
18226.82 89
18228.10 105
18229.37 88
18230.65 104
18231.93 110
18233.20 101
18234.48 107
18235.75 103
18237.03 95
18238.31 103
18239.58 98
18240.86 107
18242.14 140
18243.41 94
18244.69 105
18245.97 99
18247.24 94
18248.52 97
18249.80 85
18251.07 90
18252.35 112
18253.63 99
18254.90 81
18256.18 84
18257.46 115
18258.73 115
18260.01 123
18261.29 133
18262.57 95
18263.84 116
18265.12 112
18266.40 108
18267.67 91
18268.95 81
18270.23 106
18271.51 109
18272.78 97
18274.06 109
18275.34 133
18276.62 101
18277.89 92
18279.17 120
18280.45 108
18281.73 89
18283.01 94
18284.28 114
18285.56 95
18286.84 107
18288.12 114
18289.40 133
18290.67 95
18291.95 117
18293.23 114
18294.51 109
18295.79 98
18297.07 99
18298.34 104
18299.62 108
18300.90 88
18302.18 95
18303.46 99
18304.74 100
18306.02 125
18307.29 102
18308.57 125
18309.85 96
18311.13 104
18312.41 95
18313.69 98
18314.97 108
18316.25 103
18317.53 101
18318.80 111
18320.08 97
18321.36 106
18322.64 97
18323.92 95
18325.20 113
18326.48 87
18327.76 98
18329.04 112
18330.32 109
18331.60 98
18332.88 80
18334.16 102
18335.44 93
18336.72 85
18338.00 95
18339.28 107
18340.56 94
18341.84 111
18343.12 94
18344.40 109
18345.68 112
18346.96 112
18348.24 102
18349.52 109
18350.80 96
18352.08 106
18353.36 129
18354.64 91
18355.92 95
18357.20 116
18358.48 96
18359.76 100
18361.04 102
18362.32 98
18363.60 101
18364.88 84
18366.16 104
18367.45 115
18368.73 92
18370.01 100
18371.29 115
18372.57 97
18373.85 107
18375.13 82
18376.41 103
18377.69 93
18378.98 94
18380.26 94
18381.54 92
18382.82 107
18384.10 122
18385.38 100
18386.66 115
18387.95 114
18389.23 123
18390.51 106
18391.79 117
18393.07 105
18394.35 110
18395.64 100
18396.92 104
18398.20 109
18399.48 94
18400.76 115
18402.05 132
18403.33 111
18404.61 118
18405.89 115
18407.17 111
18408.46 117
18409.74 105
18411.02 100
18412.30 83
18413.59 110
18414.87 126
18416.15 108
18417.43 111
18418.72 116
18420.00 104
18421.28 88
18422.56 111
18423.85 115
18425.13 117
18426.41 103
18427.70 96
18428.98 129
18430.26 93
18431.54 95
18432.83 112
18434.11 105
18435.39 119
18436.68 121
18437.96 113
18439.24 117
18440.53 102
18441.81 98
18443.09 107
18444.38 103
18445.66 112
18446.95 111
18448.23 115
18449.51 84
18450.80 86
18452.08 100
18453.36 115
18454.65 109
18455.93 104
18457.22 88
18458.50 90
18459.78 109
18461.07 113
18462.35 111
18463.64 105
18464.92 91
18466.21 98
18467.49 101
18468.77 109
18470.06 127
18471.34 82
18472.63 95
18473.91 105
18475.20 110
18476.48 104
18477.77 105
18479.05 87
18480.34 117
18481.62 117
18482.91 118
18484.19 103
18485.47 140
18486.76 132
18488.04 114
18489.33 121
18490.62 122
18491.90 108
18493.19 117
18494.47 103
18495.76 124
18497.04 115
18498.33 99
18499.61 122
18500.90 129
18502.18 116
18503.47 99
18504.75 107
18506.04 107
18507.33 108
18508.61 106
18509.90 123
18511.18 91
18512.47 117
18513.76 106
18515.04 123
18516.33 93
18517.61 89
18518.90 85
18520.19 97
18521.47 108
18522.76 118
18524.04 119
18525.33 117
18526.62 121
18527.90 123
18529.19 118
18530.48 99
18531.76 98
18533.05 111
18534.34 108
18535.62 104
18536.91 106
18538.20 114
18539.48 105
18540.77 116
18542.06 124
18543.34 109
18544.63 103
18545.92 123
18547.21 109
18548.49 106
18549.78 108
18551.07 127
18552.36 108
18553.64 106
18554.93 99
18556.22 95
18557.50 123
18558.79 119
18560.08 98
18561.37 106
18562.66 127
18563.94 125
18565.23 123
18566.52 124
18567.81 121
18569.09 112
18570.38 136
18571.67 107
18572.96 121
18574.25 103
18575.53 119
18576.82 105
18578.11 103
18579.40 123
18580.69 104
18581.98 117
18583.26 114
18584.55 114
18585.84 123
18587.13 130
18588.42 95
18589.71 107
18590.99 94
18592.28 111
18593.57 129
18594.86 133
18596.15 108
18597.44 111
18598.73 89
18600.02 114
18601.31 127
18602.59 118
18603.88 121
18605.17 111
18606.46 147
18607.75 131
18609.04 124
18610.33 121
18611.62 129
18612.91 152
18614.20 119
18615.49 123
18616.78 117
18618.07 145
18619.36 107
18620.65 109
18621.94 129
18623.23 111
18624.52 120
18625.81 122
18627.10 124
18628.39 109
18629.68 143
18630.97 122
18632.26 124
18633.55 135
18634.84 105
18636.13 111
18637.42 106
18638.71 97
18640.00 103
18641.29 136
18642.58 144
18643.87 126
18645.16 129
18646.45 116
18647.74 124
18649.03 125
18650.32 118
18651.61 113
18652.90 136
18654.19 102
18655.48 103
18656.78 118
18658.07 104
18659.36 115
18660.65 115
18661.94 102
18663.23 82
18664.52 101
18665.81 79
18667.10 125
18668.40 119
18669.69 103
18670.98 105
18672.27 117
18673.56 99
18674.85 108
18676.14 78
18677.44 94
18678.73 100
18680.02 107
18681.31 84
18682.60 107
18683.90 110
18685.19 104
18686.48 106
18687.77 81
18689.06 112
18690.36 116
18691.65 117
18692.94 96
18694.23 98
18695.52 91
18696.82 107
18698.11 99
18699.40 95
18700.69 105
18701.99 103
18703.28 98
18704.57 107
18705.86 107
18707.16 121
18708.45 104
18709.74 101
18711.04 89
18712.33 92
18713.62 108
18714.91 99
18716.21 87
18717.50 99
18718.79 85
18720.09 115
18721.38 89
18722.67 104
18723.97 97
18725.26 89
18726.55 106
18727.85 78
18729.14 94
18730.43 84
18731.73 105
18733.02 109
18734.31 85
18735.61 84
18736.90 100
18738.19 96
18739.49 104
18740.78 100
18742.08 73
18743.37 96
18744.66 81
18745.96 93
18747.25 102
18748.55 93
18749.84 100
18751.13 80
18752.43 87
18753.72 104
18755.02 124
18756.31 97
18757.61 86
18758.90 104
18760.20 85
18761.49 104
18762.78 88
18764.08 88
18765.37 96
18766.67 98
18767.96 121
18769.26 103
18770.55 96
18771.85 94
18773.14 92
18774.44 89
18775.73 85
18777.03 90
18778.32 104
18779.62 107
18780.91 97
18782.21 99
18783.50 75
18784.80 105
18786.10 104
18787.39 97
18788.69 109
18789.98 91
18791.28 82
18792.57 85
18793.87 101
18795.16 103
18796.46 93
18797.76 90
18799.05 100
18800.35 93
18801.64 116
18802.94 90
18804.24 110
18805.53 97
18806.83 128
18808.12 118
18809.42 102
18810.72 79
18812.01 104
18813.31 104
18814.61 97
18815.90 124
18817.20 115
18818.50 96
18819.79 106
18821.09 88
18822.39 87
18823.68 94
18824.98 82
18826.28 93
18827.57 78
18828.87 102
18830.17 102
18831.46 92
18832.76 66
18834.06 106
18835.35 98
18836.65 105
18837.95 98
18839.25 107
18840.54 87
18841.84 99
18843.14 101
18844.44 113
18845.73 100
18847.03 115
18848.33 116
18849.63 114
18850.92 112
18852.22 124
18853.52 115
18854.82 94
18856.11 104
18857.41 80
18858.71 105
18860.01 100
18861.31 101
18862.60 104
18863.90 102
18865.20 100
18866.50 123
18867.80 100
18869.10 97
18870.39 108
18871.69 95
18872.99 108
18874.29 93
18875.59 104
18876.89 97
18878.18 106
18879.48 106
18880.78 81
18882.08 94
18883.38 97
18884.68 92
18885.98 104
18887.28 97
18888.57 90
18889.87 104
18891.17 126
18892.47 116
18893.77 84
18895.07 95
18896.37 111
18897.67 98
18898.97 83
18900.27 105
18901.57 82
18902.87 106
18904.17 102
18905.47 85
18906.76 82
18908.06 92
18909.36 100
18910.66 105
18911.96 108
18913.26 87
18914.56 104
18915.86 112
18917.16 85
18918.46 94
18919.76 102
18921.06 70
18922.36 85
18923.66 89
18924.96 94
18926.26 86
18927.56 88
18928.86 110
18930.17 92
18931.47 94
18932.77 80
18934.07 100
18935.37 109
18936.67 111
18937.97 96
18939.27 99
18940.57 87
18941.87 100
18943.17 83
18944.47 75
18945.77 108
18947.07 106
18948.38 99
18949.68 110
18950.98 83
18952.28 76
18953.58 102
18954.88 90
18956.18 72
18957.48 120
18958.79 102
18960.09 71
18961.39 78
18962.69 85
18963.99 70
18965.29 95
18966.59 122
18967.90 108
18969.20 99
18970.50 94
18971.80 104
18973.10 108
18974.41 93
18975.71 80
18977.01 86
18978.31 110
18979.61 120
18980.92 108
18982.22 102
18983.52 85
18984.82 113
18986.12 102
18987.43 91
18988.73 100
18990.03 119
18991.33 131
18992.64 111
18993.94 98
18995.24 92
18996.54 105
18997.85 108
18999.15 112
19000.45 106
19001.76 84
19003.06 117
19004.36 105
19005.66 83
19006.97 91
19008.27 90
19009.57 82
19010.88 91
19012.18 98
19013.48 93
19014.79 94
19016.09 110
19017.39 90
19018.70 98
19020.00 95
19021.30 118
19022.61 97
19023.91 114
19025.22 110
19026.52 92
19027.82 105
19029.13 94
19030.43 91
19031.73 80
19033.04 113
19034.34 87
19035.65 108
19036.95 91
19038.25 97
19039.56 93
19040.86 92
19042.17 72
19043.47 85
19044.78 110
19046.08 119
19047.38 82
19048.69 81
19049.99 84
19051.30 74
19052.60 87
19053.91 96
19055.21 93
19056.52 88
19057.82 105
19059.13 93
19060.43 98
19061.74 123
19063.04 109
19064.35 76
19065.65 99
19066.96 78
19068.26 89
19069.57 94
19070.87 93
19072.18 100
19073.48 88
19074.79 100
19076.09 100
19077.40 108
19078.70 113
19080.01 93
19081.32 91
19082.62 104
19083.93 93
19085.23 119
19086.54 104
19087.84 89
19089.15 102
19090.46 89
19091.76 80
19093.07 80
19094.37 111
19095.68 74
19096.99 82
19098.29 89
19099.60 94
19100.90 96
19102.21 104
19103.52 107
19104.82 92
19106.13 112
19107.44 103
19108.74 91
19110.05 86
19111.36 115
19112.66 92
19113.97 85
19115.28 105
19116.58 87
19117.89 71
19119.20 91
19120.50 81
19121.81 84
19123.12 82
19124.43 91
19125.73 94
19127.04 89
19128.35 106
19129.65 109
19130.96 91
19132.27 93
19133.58 98
19134.88 98
19136.19 100
19137.50 95
19138.81 99
19140.11 112
19141.42 116
19142.73 97
19144.04 99
19145.34 90
19146.65 101
19147.96 111
19149.27 104
19150.58 79
19151.88 94
19153.19 111
19154.50 104
19155.81 99
19157.12 83
19158.42 98
19159.73 107
19161.04 103
19162.35 83
19163.66 79
19164.97 104
19166.28 114
19167.58 92
19168.89 101
19170.20 93
19171.51 112
19172.82 83
19174.13 77
19175.44 96
19176.75 101
19178.05 98
19179.36 86
19180.67 76
19181.98 91
19183.29 102
19184.60 87
19185.91 86
19187.22 83
19188.53 88
19189.84 89
19191.15 71
19192.46 91
19193.76 96
19195.07 87
19196.38 79
19197.69 90
19199.00 83
19200.31 96
19201.62 91
19202.93 101
19204.24 82
19205.55 68
19206.86 90
19208.17 104
19209.48 82
19210.79 77
19212.10 80
19213.41 95
19214.72 108
19216.03 87
19217.34 96
19218.65 80
19219.96 84
19221.27 94
19222.58 109
19223.89 92
19225.20 73
19226.52 101
19227.83 89
19229.14 80
19230.45 82
19231.76 103
19233.07 101
19234.38 76
19235.69 90
19237.00 88
19238.31 84
19239.62 88
19240.93 82
19242.25 86
19243.56 78
19244.87 93
19246.18 97
19247.49 103
19248.80 100
19250.11 85
19251.42 96
19252.74 90
19254.05 102
19255.36 101
19256.67 103
19257.98 101
19259.29 98
19260.61 88
19261.92 106
19263.23 122
19264.54 103
19265.85 95
19267.17 79
19268.48 97
19269.79 102
19271.10 113
19272.41 74
19273.73 86
19275.04 96
19276.35 100
19277.66 82
19278.98 95
19280.29 89
19281.60 91
19282.91 80
19284.23 94
19285.54 130
19286.85 96
19288.16 85
19289.48 96
19290.79 81
19292.10 92
19293.41 80
19294.73 81
19296.04 102
19297.35 74
19298.67 75
19299.98 78
19301.29 109
19302.61 111
19303.92 88
19305.23 91
19306.55 84
19307.86 95
19309.17 93
19310.49 100
19311.80 98
19313.11 85
19314.43 84
19315.74 103
19317.05 92
19318.37 102
19319.68 89
19320.99 92
19322.31 79
19323.62 81
19324.94 94
19326.25 93
19327.56 79
19328.88 107
19330.19 87
19331.51 109
19332.82 99
19334.14 86
19335.45 136
19336.76 89
19338.08 73
19339.39 85
19340.71 83
19342.02 76
19343.34 106
19344.65 92
19345.97 96
19347.28 122
19348.59 114
19349.91 85
19351.22 95
19352.54 93
19353.85 86
19355.17 105
19356.48 86
19357.80 76
19359.11 99
19360.43 90
19361.74 104
19363.06 85
19364.38 86
19365.69 85
19367.01 92
19368.32 85
19369.64 93
19370.95 92
19372.27 92
19373.58 103
19374.90 87
19376.21 109
19377.53 87
19378.85 94
19380.16 93
19381.48 105
19382.79 106
19384.11 113
19385.43 81
19386.74 103
19388.06 111
19389.37 98
19390.69 83
19392.01 114
19393.32 103
19394.64 94
19395.96 100
19397.27 97
19398.59 92
19399.91 100
19401.22 90
19402.54 92
19403.85 78
19405.17 80
19406.49 84
19407.80 100
19409.12 120
19410.44 101
19411.76 88
19413.07 120
19414.39 95
19415.71 88
19417.02 87
19418.34 106
19419.66 99
19420.98 108
19422.29 113
19423.61 109
19424.93 104
19426.24 93
19427.56 104
19428.88 104
19430.20 87
19431.51 82
19432.83 107
19434.15 113
19435.47 86
19436.79 92
19438.10 99
19439.42 80
19440.74 69
19442.06 77
19443.37 86
19444.69 115
19446.01 108
19447.33 97
19448.65 117
19449.97 130
19451.28 84
19452.60 84
19453.92 88
19455.24 92
19456.56 96
19457.88 122
19459.19 114
19460.51 94
19461.83 96
19463.15 91
19464.47 101
19465.79 129
19467.11 96
19468.42 77
19469.74 80
19471.06 80
19472.38 73
19473.70 87
19475.02 74
19476.34 94
19477.66 101
19478.98 97
19480.30 108
19481.62 92
19482.93 85
19484.25 85
19485.57 88
19486.89 100
19488.21 116
19489.53 101
19490.85 96
19492.17 98
19493.49 113
19494.81 90
19496.13 91
19497.45 84
19498.77 89
19500.09 121
19501.41 96
19502.73 82
19504.05 77
19505.37 83
19506.69 109
19508.01 104
19509.33 121
19510.65 116
19511.97 95
19513.29 95
19514.61 101
19515.93 109
19517.25 99
19518.57 102
19519.89 80
19521.21 82
19522.54 82
19523.86 66
19525.18 81
19526.50 101
19527.82 87
19529.14 108
19530.46 106
19531.78 84
19533.10 87
19534.42 85
19535.74 98
19537.07 84
19538.39 94
19539.71 119
19541.03 104
19542.35 88
19543.67 86
19544.99 87
19546.31 84
19547.64 100
19548.96 92
19550.28 121
19551.60 123
19552.92 113
19554.24 104
19555.57 86
19556.89 112
19558.21 108
19559.53 93
19560.85 106
19562.18 109
19563.50 99
19564.82 85
19566.14 80
19567.46 95
19568.79 94
19570.11 78
19571.43 99
19572.75 112
19574.08 99
19575.40 111
19576.72 114
19578.04 107
19579.37 100
19580.69 124
19582.01 131
19583.33 109
19584.66 119
19585.98 108
19587.30 91
19588.63 81
19589.95 80
19591.27 83
19592.59 84
19593.92 101
19595.24 109
19596.56 90
19597.89 76
19599.21 106
19600.53 86
19601.86 83
19603.18 80
19604.50 83
19605.83 106
19607.15 92
19608.47 94
19609.80 107
19611.12 98
19612.45 112
19613.77 102
19615.09 93
19616.42 103
19617.74 88
19619.06 112
19620.39 117
19621.71 105
19623.04 80
19624.36 99
19625.69 106
19627.01 88
19628.33 87
19629.66 91
19630.98 106
19632.31 92
19633.63 101
19634.96 110
19636.28 108
19637.60 113
19638.93 106
19640.25 95
19641.58 102
19642.90 79
19644.23 103
19645.55 89
19646.88 115
19648.20 119
19649.53 94
19650.85 105
19652.18 119
19653.50 115
19654.83 93
19656.15 95
19657.48 96
19658.80 100
19660.13 103
19661.45 102
19662.78 78
19664.11 101
19665.43 92
19666.76 91
19668.08 109
19669.41 95
19670.73 94
19672.06 92
19673.39 82
19674.71 106
19676.04 116
19677.36 113
19678.69 93
19680.01 108
19681.34 92
19682.67 84
19683.99 91
19685.32 103
19686.65 107
19687.97 113
19689.30 89
19690.62 68
19691.95 105
19693.28 85
19694.60 92
19695.93 89
19697.26 90
19698.58 116
19699.91 108
19701.24 120
19702.56 95
19703.89 121
19705.22 92
19706.54 117
19707.87 102
19709.20 100
19710.53 100
19711.85 86
19713.18 89
19714.51 103
19715.83 100
19717.16 100
19718.49 87
19719.82 81
19721.14 89
19722.47 88
19723.80 89
19725.13 99
19726.45 118
19727.78 100
19729.11 80
19730.44 98
19731.76 96
19733.09 89
19734.42 81
19735.75 101
19737.08 101
19738.40 120
19739.73 79
19741.06 106
19742.39 117
19743.72 90
19745.04 80
19746.37 91
19747.70 99
19749.03 107
19750.36 103
19751.69 108
19753.01 98
19754.34 117
19755.67 91
19757.00 82
19758.33 100
19759.66 109
19760.99 108
19762.31 88
19763.64 73
19764.97 96
19766.30 111
19767.63 83
19768.96 80
19770.29 86
19771.62 104
19772.95 95
19774.28 97
19775.60 100
19776.93 81
19778.26 88
19779.59 92
19780.92 94
19782.25 90
19783.58 90
19784.91 99
19786.24 91
19787.57 86
19788.90 93
19790.23 87
19791.56 105
19792.89 87
19794.22 84
19795.55 110
19796.88 107
19798.21 104
19799.54 94
19800.87 88
19802.20 86
19803.53 117
19804.86 108
19806.19 95
19807.52 92
19808.85 101
19810.18 96
19811.51 98
19812.84 69
19814.17 109
19815.50 125
19816.83 89
19818.16 126
19819.49 94
19820.83 110
19822.16 118
19823.49 105
19824.82 99
19826.15 93
19827.48 100
19828.81 100
19830.14 94
19831.47 109
19832.80 85
19834.14 108
19835.47 102
19836.80 91
19838.13 85
19839.46 90
19840.79 92
19842.12 99
19843.46 97
19844.79 86
19846.12 100
19847.45 100
19848.78 78
19850.11 92
19851.45 101
19852.78 109
19854.11 92
19855.44 91
19856.77 68
19858.11 83
19859.44 93
19860.77 98
19862.10 90
19863.43 91
19864.77 93
19866.10 82
19867.43 65
19868.76 80
19870.10 100
19871.43 101
19872.76 84
19874.09 96
19875.43 101
19876.76 99
19878.09 123
19879.42 102
19880.76 96
19882.09 108
19883.42 107
19884.75 91
19886.09 108
19887.42 100
19888.75 74
19890.09 86
19891.42 94
19892.75 84
19894.09 95
19895.42 102
19896.75 110
19898.09 91
19899.42 105
19900.75 91
19902.09 94
19903.42 99
19904.75 94
19906.09 89
19907.42 127
19908.75 80
19910.09 91
19911.42 98
19912.76 90
19914.09 93
19915.42 99
19916.76 89
19918.09 102
19919.43 99
19920.76 88
19922.09 77
19923.43 77
19924.76 96
19926.10 87
19927.43 108
19928.77 82
19930.10 103
19931.43 111
19932.77 109
19934.10 102
19935.44 93
19936.77 94
19938.11 95
19939.44 96
19940.78 117
19942.11 83
19943.45 89
19944.78 93
19946.12 84
19947.45 97
19948.79 92
19950.12 92
19951.46 85
19952.79 83
19954.13 109
19955.46 95
19956.80 90
19958.13 87
19959.47 89
19960.80 100
19962.14 98
19963.48 106
19964.81 97
19966.15 104
19967.48 107
19968.82 100
19970.15 94
19971.49 91
19972.83 103
19974.16 99
19975.50 102
19976.83 119
19978.17 88
19979.51 118
19980.84 72
19982.18 114
19983.51 117
19984.85 91
19986.19 80
19987.52 110
19988.86 68
19990.20 98
19991.53 91
19992.87 91
19994.21 113
19995.54 94
19996.88 122
19998.22 111
19999.55 73
20000.89 89
20002.23 89
20003.56 102
20004.90 98
20006.24 89
20007.57 88
20008.91 92
20010.25 118
20011.59 87
20012.92 93
20014.26 100
20015.60 118
20016.94 107
20018.27 107
20019.61 94
20020.95 78
20022.28 103
20023.62 109
20024.96 86
20026.30 95
20027.64 86
20028.97 90
20030.31 92
20031.65 86
20032.99 97
20034.32 119
20035.66 114
20037.00 117
20038.34 130
20039.68 105
20041.02 105
20042.35 104
20043.69 98
20045.03 90
20046.37 92
20047.71 82
20049.05 84
20050.38 81
20051.72 94
20053.06 93
20054.40 98
20055.74 111
20057.08 85
20058.42 95
20059.75 97
20061.09 99
20062.43 92
20063.77 98
20065.11 99
20066.45 104
20067.79 111
20069.13 102
20070.47 93
20071.81 88
20073.14 116
20074.48 82
20075.82 88
20077.16 88
20078.50 107
20079.84 111
20081.18 101
20082.52 85
20083.86 105
20085.20 94
20086.54 81
20087.88 121
20089.22 111
20090.56 104
20091.90 89
20093.24 86
20094.58 93
20095.92 110
20097.26 81
20098.60 98
20099.94 116
20101.28 103
20102.62 114
20103.96 92
20105.30 107
20106.64 100
20107.98 102
20109.32 117
20110.66 116
20112.00 111
20113.34 105
20114.68 87
20116.02 110
20117.36 105
20118.71 130
20120.05 94
20121.39 88
20122.73 95
20124.07 104
20125.41 101
20126.75 92
20128.09 127
20129.43 103
20130.77 100
20132.12 93
20133.46 84
20134.80 95
20136.14 91
20137.48 100
20138.82 105
20140.16 99
20141.51 116
20142.85 123
20144.19 109
20145.53 85
