# Supplementary material for: MALDI-TOF MS typing enables the classification of brewing yeasts of the genus Saccharomyces to major beer styles
Source: PLoS One. 2017 Aug 9;12(8):e0181694. doi: 10.1371/journal.pone.0181694 (PMC5549903; doi:10.1371/journal.pone.0181694)
Supplement: S1 File — The directory includes 90 raw files and was zipped to “.zip”; the folder has three strains with 30 spectra per strain; S1 Text explains the raw files with an example and Table 1 represents the yeast strains used within the experiment. (ZIP) [file pone.0181694.s004.zip › 1-3/30250-68-OG-WB-WB-YPG-18h-E-E_2015-07-09_1_0_B1_1.dat]

2000.66 2571
2001.08 2572
2001.50 2497
2001.92 2212
2002.34 2335
2002.77 2405
2003.19 2187
2003.61 2167
2004.03 2043
2004.45 2156
2004.88 2003
2005.30 1871
2005.72 1983
2006.14 2170
2006.56 2095
2006.99 1884
2007.41 1819
2007.83 1994
2008.25 1832
2008.67 1990
2009.10 2222
2009.52 2133
2009.94 1947
2010.36 1950
2010.79 2039
2011.21 1999
2011.63 1944
2012.06 1923
2012.48 1902
2012.90 1865
2013.32 1881
2013.75 1907
2014.17 1910
2014.59 1780
2015.02 1759
2015.44 1695
2015.86 1805
2016.28 2026
2016.71 2049
2017.13 1964
2017.55 2083
2017.98 1926
2018.40 2165
2018.82 2207
2019.25 2003
2019.67 1923
2020.09 2198
2020.52 2082
2020.94 2169
2021.37 2276
2021.79 2094
2022.21 1919
2022.64 1821
2023.06 1727
2023.48 1969
2023.91 2087
2024.33 2047
2024.76 2113
2025.18 2089
2025.60 2003
2026.03 2003
2026.45 2017
2026.88 1882
2027.30 1885
2027.73 2016
2028.15 1878
2028.57 1715
2029.00 1693
2029.42 1740
2029.85 1832
2030.27 1932
2030.70 1822
2031.12 1804
2031.55 2011
2031.97 1966
2032.40 2024
2032.82 1928
2033.25 2097
2033.67 2170
2034.10 1982
2034.52 2056
2034.95 1937
2035.37 2054
2035.80 2204
2036.22 2082
2036.65 2059
2037.07 1949
2037.50 1873
2037.92 1953
2038.35 2019
2038.77 1843
2039.20 1678
2039.63 1813
2040.05 2132
2040.48 1969
2040.90 1962
2041.33 1872
2041.75 1961
2042.18 2066
2042.61 1941
2043.03 1752
2043.46 1818
2043.88 1864
2044.31 2169
2044.74 2242
2045.16 1876
2045.59 2177
2046.01 2082
2046.44 2146
2046.87 1962
2047.29 1999
2047.72 2126
2048.15 2156
2048.57 2036
2049.00 1963
2049.43 1976
2049.85 1857
2050.28 1896
2050.71 1801
2051.13 1964
2051.56 2036
2051.99 2099
2052.41 1878
2052.84 2057
2053.27 1949
2053.69 1945
2054.12 1966
2054.55 1780
2054.98 2007
2055.40 2031
2055.83 2241
2056.26 1823
2056.68 1821
2057.11 2048
2057.54 2134
2057.97 1970
2058.39 1868
2058.82 1959
2059.25 1857
2059.68 2011
2060.11 2126
2060.53 2094
2060.96 1996
2061.39 2000
2061.82 2137
2062.24 1940
2062.67 2146
2063.10 2174
2063.53 2170
2063.96 2448
2064.39 2657
2064.81 2903
2065.24 2949
2065.67 3047
2066.10 3256
2066.53 3279
2066.95 2970
2067.38 2926
2067.81 2956
2068.24 2721
2068.67 2352
2069.10 2144
2069.53 2388
2069.96 2391
2070.38 2232
2070.81 2086
2071.24 2157
2071.67 2360
2072.10 2121
2072.53 2055
2072.96 2151
2073.39 2171
2073.82 2020
2074.24 1998
2074.67 2277
2075.10 2204
2075.53 2267
2075.96 2192
2076.39 2085
2076.82 2028
2077.25 2083
2077.68 2082
2078.11 2099
2078.54 2102
2078.97 2085
2079.40 2033
2079.83 1995
2080.26 1840
2080.69 2005
2081.12 1981
2081.55 1896
2081.98 1898
2082.41 2069
2082.84 1928
2083.27 1947
2083.70 1972
2084.13 1827
2084.56 1846
2084.99 1972
2085.42 2050
2085.85 2039
2086.28 1938
2086.71 2000
2087.14 2066
2087.57 1901
2088.00 1861
2088.43 1819
2088.86 1924
2089.29 1984
2089.73 1912
2090.16 1852
2090.59 1836
2091.02 1737
2091.45 1749
2091.88 1833
2092.31 1760
2092.74 1730
2093.17 1756
2093.60 1904
2094.04 1923
2094.47 1765
2094.90 1935
2095.33 1831
2095.76 1827
2096.19 1870
2096.62 1863
2097.06 1866
2097.49 1944
2097.92 2029
2098.35 2052
2098.78 1949
2099.21 1830
2099.65 1792
2100.08 1867
2100.51 1869
2100.94 1852
2101.37 1937
2101.81 1984
2102.24 1964
2102.67 1806
2103.10 1737
2103.53 1857
2103.97 1767
2104.40 1912
2104.83 1844
2105.26 1946
2105.70 2021
2106.13 1986
2106.56 2069
2106.99 1887
2107.43 1955
2107.86 1874
2108.29 1877
2108.72 2112
2109.16 1973
2109.59 1827
2110.02 1866
2110.46 2041
2110.89 1903
2111.32 1963
2111.75 1870
2112.19 1960
2112.62 1940
2113.05 1999
2113.49 2103
2113.92 1979
2114.35 1947
2114.79 1861
2115.22 1937
2115.65 1943
2116.09 1790
2116.52 1940
2116.95 1817
2117.39 1670
2117.82 1693
2118.26 1673
2118.69 1769
2119.12 1710
2119.56 1760
2119.99 1659
2120.42 1723
2120.86 1924
2121.29 1763
2121.73 1727
2122.16 1776
2122.59 1880
2123.03 1879
2123.46 1794
2123.90 1954
2124.33 2083
2124.77 1879
2125.20 1845
2125.64 1857
2126.07 1969
2126.50 1834
2126.94 1965
2127.37 1827
2127.81 1891
2128.24 2002
2128.68 2102
2129.11 1914
2129.55 1922
2129.98 1892
2130.42 2203
2130.85 2099
2131.29 2031
2131.72 2031
2132.16 1858
2132.59 2043
2133.03 1976
2133.46 1901
2133.90 1984
2134.33 2035
2134.77 2159
2135.20 1979
2135.64 1945
2136.08 1918
2136.51 1908
2136.95 2089
2137.38 2064
2137.82 2107
2138.25 2111
2138.69 1914
2139.13 1846
2139.56 1755
2140.00 1775
2140.43 1975
2140.87 1941
2141.31 1857
2141.74 2040
2142.18 1989
2142.61 1737
2143.05 1864
2143.49 1809
2143.92 1808
2144.36 1858
2144.80 1850
2145.23 1759
2145.67 1962
2146.11 1887
2146.54 1741
2146.98 1717
2147.42 1892
2147.85 1927
2148.29 1891
2148.73 1977
2149.16 1962
2149.60 2050
2150.04 2146
2150.47 2067
2150.91 2242
2151.35 2137
2151.79 2029
2152.22 2052
2152.66 2023
2153.10 1975
2153.53 2200
2153.97 2111
2154.41 2147
2154.85 1978
2155.28 2115
2155.72 1970
2156.16 2214
2156.60 2035
2157.03 2167
2157.47 2276
2157.91 2120
2158.35 1895
2158.79 1995
2159.22 2087
2159.66 2173
2160.10 2132
2160.54 1967
2160.98 2006
2161.41 1799
2161.85 1940
2162.29 1921
2162.73 2031
2163.17 2085
2163.60 1928
2164.04 1785
2164.48 1796
2164.92 1902
2165.36 1941
2165.80 1929
2166.24 2066
2166.67 1926
2167.11 1847
2167.55 2058
2167.99 1803
2168.43 2018
2168.87 1970
2169.31 2102
2169.75 2149
2170.19 2083
2170.62 2181
2171.06 2140
2171.50 2395
2171.94 2709
2172.38 2605
2172.82 2740
2173.26 2702
2173.70 2590
2174.14 3071
2174.58 3343
2175.02 3102
2175.46 3196
2175.90 3252
2176.34 3032
2176.78 2870
2177.22 2734
2177.66 2713
2178.10 2486
2178.54 2605
2178.97 2511
2179.41 2304
2179.85 2311
2180.29 2118
2180.74 2016
2181.18 2145
2181.62 1894
2182.06 1855
2182.50 1912
2182.94 1932
2183.38 1947
2183.82 2009
2184.26 1961
2184.70 2088
2185.14 1967
2185.58 1920
2186.02 1866
2186.46 1814
2186.90 1769
2187.34 1949
2187.78 2141
2188.22 2158
2188.66 2098
2189.11 1998
2189.55 1950
2189.99 1849
2190.43 2120
2190.87 2001
2191.31 1993
2191.75 1994
2192.19 2011
2192.63 1995
2193.08 2108
2193.52 2165
2193.96 2205
2194.40 2251
2194.84 2295
2195.28 2238
2195.72 2178
2196.17 2397
2196.61 2573
2197.05 2410
2197.49 2374
2197.93 2301
2198.37 2204
2198.82 2268
2199.26 2311
2199.70 2206
2200.14 2156
2200.58 2244
2201.03 2089
2201.47 1981
2201.91 1947
2202.35 1994
2202.80 2094
2203.24 1964
2203.68 2070
2204.12 2051
2204.57 2087
2205.01 2176
2205.45 2107
2205.89 2244
2206.34 2177
2206.78 2076
2207.22 2048
2207.66 2145
2208.11 2185
2208.55 2106
2208.99 2126
2209.44 2001
2209.88 2074
2210.32 2144
2210.76 2035
2211.21 2281
2211.65 2070
2212.09 2026
2212.54 2234
2212.98 2204
2213.42 2172
2213.87 1979
2214.31 1993
2214.75 2077
2215.20 2214
2215.64 2109
2216.09 1997
2216.53 2104
2216.97 1971
2217.42 1894
2217.86 1885
2218.30 1842
2218.75 1916
2219.19 1843
2219.64 2043
2220.08 2077
2220.52 2016
2220.97 2123
2221.41 2088
2221.86 2188
2222.30 2314
2222.75 2249
2223.19 2099
2223.63 2419
2224.08 2024
2224.52 2084
2224.97 2272
2225.41 2343
2225.86 2340
2226.30 2372
2226.75 2168
2227.19 2332
2227.64 2272
2228.08 2013
2228.53 2276
2228.97 2119
2229.42 2171
2229.86 2201
2230.31 2147
2230.75 2156
2231.20 2046
2231.64 2030
2232.09 2121
2232.53 1966
2232.98 2165
2233.42 2225
2233.87 2166
2234.31 2386
2234.76 2267
2235.20 2131
2235.65 2074
2236.10 2078
2236.54 2135
2236.99 1994
2237.43 2047
2237.88 1835
2238.32 2051
2238.77 2017
2239.22 1963
2239.66 1723
2240.11 1989
2240.55 1844
2241.00 1766
2241.45 1737
2241.89 1694
2242.34 1707
2242.79 1741
2243.23 1725
2243.68 1809
2244.12 1772
2244.57 1712
2245.02 1759
2245.46 1801
2245.91 1850
2246.36 1737
2246.80 1657
2247.25 1706
2247.70 1745
2248.14 1684
2248.59 1747
2249.04 1893
2249.49 1992
2249.93 1745
2250.38 1749
2250.83 1935
2251.27 1876
2251.72 1790
2252.17 1805
2252.62 1887
2253.06 1742
2253.51 1748
2253.96 1690
2254.40 1748
2254.85 1936
2255.30 1958
2255.75 1823
2256.20 1971
2256.64 1622
2257.09 1592
2257.54 1825
2257.99 1838
2258.43 1702
2258.88 1772
2259.33 1944
2259.78 1773
2260.23 1877
2260.67 1798
2261.12 1844
2261.57 1836
2262.02 1989
2262.47 1934
2262.92 1735
2263.36 1954
2263.81 2019
2264.26 1777
2264.71 1744
2265.16 1923
2265.61 1833
2266.05 1906
2266.50 1960
2266.95 2189
2267.40 2125
2267.85 1887
2268.30 2040
2268.75 2075
2269.20 2070
2269.65 2126
2270.09 2127
2270.54 2240
2270.99 2155
2271.44 2246
2271.89 2254
2272.34 2249
2272.79 2410
2273.24 2404
2273.69 2215
2274.14 2047
2274.59 1918
2275.04 1944
2275.49 1844
2275.94 1915
2276.38 1955
2276.83 1821
2277.28 1782
2277.73 1905
2278.18 1854
2278.63 1852
2279.08 1782
2279.53 1872
2279.98 1868
2280.43 1812
2280.88 1823
2281.33 1749
2281.78 1882
2282.23 1653
2282.68 1881
2283.13 1682
2283.59 1683
2284.04 1737
2284.49 1760
2284.94 1804
2285.39 1731
2285.84 1652
2286.29 1917
2286.74 1858
2287.19 1971
2287.64 2060
2288.09 2165
2288.54 2534
2288.99 2892
2289.44 2884
2289.89 3118
2290.35 3583
2290.80 3611
2291.25 3638
2291.70 3422
2292.15 3501
2292.60 3352
2293.05 3237
2293.50 2997
2293.96 2684
2294.41 2668
2294.86 2362
2295.31 2205
2295.76 2153
2296.21 1980
2296.66 1965
2297.12 1855
2297.57 1692
2298.02 1751
2298.47 1854
2298.92 1766
2299.38 1938
2299.83 1757
2300.28 1790
2300.73 1798
2301.18 1734
2301.64 1811
2302.09 1841
2302.54 1778
2302.99 1725
2303.44 1833
2303.90 1743
2304.35 1763
2304.80 1981
2305.25 1948
2305.71 1753
2306.16 1800
2306.61 1986
2307.07 2053
2307.52 2014
2307.97 1960
2308.42 1948
2308.88 2014
2309.33 2039
2309.78 2137
2310.23 2117
2310.69 2194
2311.14 2307
2311.59 2152
2312.05 2100
2312.50 2067
2312.95 2204
2313.41 2129
2313.86 2146
2314.31 2068
2314.77 1988
2315.22 2065
2315.67 1910
2316.13 1789
2316.58 1931
2317.04 2123
2317.49 2192
2317.94 2046
2318.40 1928
2318.85 2037
2319.30 2106
2319.76 1969
2320.21 2063
2320.67 2089
2321.12 2075
2321.57 2257
2322.03 2024
2322.48 1912
2322.94 2192
2323.39 2140
2323.85 2450
2324.30 2520
2324.75 2812
2325.21 3015
2325.66 3319
2326.12 3202
2326.57 3578
2327.03 2907
2327.48 2653
2327.94 2764
2328.39 2390
2328.85 2455
2329.30 2405
2329.76 2214
2330.21 2084
2330.67 2199
2331.12 2082
2331.58 2062
2332.03 1937
2332.49 2186
2332.94 2167
2333.40 2026
2333.85 2001
2334.31 1966
2334.76 1958
2335.22 1893
2335.67 1820
2336.13 1766
2336.58 1840
2337.04 1819
2337.50 1761
2337.95 1874
2338.41 1760
2338.86 1796
2339.32 1723
2339.77 1971
2340.23 1966
2340.69 1694
2341.14 1804
2341.60 1700
2342.05 1709
2342.51 1716
2342.97 1734
2343.42 1748
2343.88 1709
2344.34 1785
2344.79 1750
2345.25 1907
2345.70 1719
2346.16 1673
2346.62 1801
2347.07 1928
2347.53 1995
2347.99 2058
2348.44 2107
2348.90 1830
2349.36 1842
2349.81 1834
2350.27 1820
2350.73 1826
2351.19 1781
2351.64 1718
2352.10 1665
2352.56 1720
2353.01 1721
2353.47 1720
2353.93 1835
2354.39 1822
2354.84 1791
2355.30 1774
2355.76 1670
2356.22 1692
2356.67 1684
2357.13 1677
2357.59 1633
2358.05 1683
2358.50 1801
2358.96 1702
2359.42 1836
2359.88 1813
2360.33 1882
2360.79 1799
2361.25 1750
2361.71 1677
2362.17 1804
2362.62 1750
2363.08 1784
2363.54 1788
2364.00 1774
2364.46 1870
2364.92 1930
2365.37 1898
2365.83 1813
2366.29 1959
2366.75 1864
2367.21 1899
2367.67 1951
2368.12 2065
2368.58 1905
2369.04 1817
2369.50 1713
2369.96 1779
2370.42 1987
2370.88 1778
2371.34 1863
2371.80 2001
2372.25 1980
2372.71 2019
2373.17 1948
2373.63 2091
2374.09 2156
2374.55 2049
2375.01 1984
2375.47 1986
2375.93 2021
2376.39 2018
2376.85 1973
2377.31 2001
2377.77 1911
2378.23 1848
2378.69 1807
2379.15 1824
2379.61 1717
2380.06 1888
2380.52 1705
2380.98 1695
2381.44 1657
2381.90 1765
2382.36 1992
2382.82 1659
2383.28 1625
2383.74 1781
2384.20 1773
2384.67 1839
2385.13 1701
2385.59 1682
2386.05 1827
2386.51 1856
2386.97 1672
2387.43 1774
2387.89 1762
2388.35 1930
2388.81 1815
2389.27 1852
2389.73 1784
2390.19 1989
2390.65 1945
2391.11 1892
2391.57 1988
2392.03 1891
2392.50 2144
2392.96 2119
2393.42 1975
2393.88 2066
2394.34 2029
2394.80 1903
2395.26 1866
2395.72 1786
2396.19 1726
2396.65 1671
2397.11 1929
2397.57 1651
2398.03 1601
2398.49 1720
2398.95 1659
2399.42 1806
2399.88 1763
2400.34 1774
2400.80 1914
2401.26 1890
2401.73 1735
2402.19 1772
2402.65 1674
2403.11 1684
2403.57 1873
2404.04 1808
2404.50 1971
2404.96 1911
2405.42 1767
2405.88 1751
2406.35 1904
2406.81 1838
2407.27 1800
2407.73 1781
2408.20 1760
2408.66 1709
2409.12 1719
2409.58 1642
2410.05 1635
2410.51 1631
2410.97 1769
2411.43 1816
2411.90 1633
2412.36 1666
2412.82 1657
2413.29 1534
2413.75 1606
2414.21 1565
2414.68 1689
2415.14 1694
2415.60 1677
2416.07 1743
2416.53 1877
2416.99 1928
2417.46 1768
2417.92 1796
2418.38 1809
2418.85 1856
2419.31 1780
2419.77 1727
2420.24 1885
2420.70 1951
2421.16 1847
2421.63 1878
2422.09 1799
2422.56 1864
2423.02 1855
2423.48 1944
2423.95 1999
2424.41 1921
2424.88 1955
2425.34 2036
2425.80 2058
2426.27 1767
2426.73 1715
2427.20 1789
2427.66 1930
2428.13 1818
2428.59 1762
2429.05 1705
2429.52 1837
2429.98 1928
2430.45 1681
2430.91 1799
2431.38 1803
2431.84 1773
2432.31 1771
2432.77 1814
2433.24 1818
2433.70 1786
2434.17 1784
2434.63 1829
2435.10 1683
2435.56 1812
2436.03 1802
2436.49 1755
2436.96 1733
2437.42 1658
2437.89 1820
2438.35 1743
2438.82 1781
2439.28 1912
2439.75 1921
2440.22 2108
2440.68 2004
2441.15 1883
2441.61 1942
2442.08 2149
2442.54 2049
2443.01 1914
2443.48 1967
2443.94 1855
2444.41 1956
2444.87 2003
2445.34 1857
2445.81 1872
2446.27 1858
2446.74 1856
2447.20 1863
2447.67 1971
2448.14 2034
2448.60 1830
2449.07 1821
2449.54 1873
2450.00 1758
2450.47 1634
2450.94 1554
2451.40 1841
2451.87 1747
2452.34 1833
2452.80 1662
2453.27 1712
2453.74 1832
2454.20 1777
2454.67 1853
2455.14 1606
2455.60 1555
2456.07 1643
2456.54 1568
2457.01 1474
2457.47 1545
2457.94 1677
2458.41 1599
2458.88 1588
2459.34 1668
2459.81 1541
2460.28 1568
2460.74 1653
2461.21 1508
2461.68 1549
2462.15 1618
2462.62 1771
2463.08 1556
2463.55 1564
2464.02 1766
2464.49 1562
2464.95 1659
2465.42 1666
2465.89 1645
2466.36 1796
2466.83 1591
2467.30 1695
2467.76 1798
2468.23 1768
2468.70 1701
2469.17 1667
2469.64 1612
2470.10 1623
2470.57 1629
2471.04 1820
2471.51 1772
2471.98 1525
2472.45 1530
2472.92 1557
2473.39 1541
2473.85 1559
2474.32 1659
2474.79 1608
2475.26 1717
2475.73 1829
2476.20 1644
2476.67 1742
2477.14 1728
2477.61 1657
2478.07 1818
2478.54 1720
2479.01 1637
2479.48 1654
2479.95 1727
2480.42 1601
2480.89 1518
2481.36 1631
2481.83 1588
2482.30 1621
2482.77 1507
2483.24 1690
2483.71 1679
2484.18 1559
2484.65 1636
2485.12 1693
2485.59 1725
2486.06 1544
2486.53 1595
2487.00 1706
2487.47 1910
2487.94 1890
2488.41 1827
2488.88 1810
2489.35 1768
2489.82 1868
2490.29 1894
2490.76 1922
2491.23 1816
2491.70 1860
2492.17 1855
2492.64 1864
2493.11 1859
2493.58 1906
2494.05 1845
2494.52 1803
2494.99 1852
2495.47 1909
2495.94 1785
2496.41 1854
2496.88 1685
2497.35 1609
2497.82 1707
2498.29 1824
2498.76 1587
2499.23 1582
2499.70 1603
2500.18 1443
2500.65 1563
2501.12 1596
2501.59 1623
2502.06 1621
2502.53 1688
2503.00 1709
2503.48 1565
2503.95 1564
2504.42 1659
2504.89 1536
2505.36 1558
2505.83 1593
2506.31 1826
2506.78 1711
2507.25 1644
2507.72 1707
2508.19 1771
2508.67 1818
2509.14 1701
2509.61 1823
2510.08 1806
2510.56 2134
2511.03 2087
2511.50 1988
2511.97 2012
2512.44 1966
2512.92 2104
2513.39 2066
2513.86 2034
2514.33 2141
2514.81 2049
2515.28 2005
2515.75 1958
2516.23 1849
2516.70 1725
2517.17 1727
2517.64 1736
2518.12 1829
2518.59 1710
2519.06 1816
2519.54 1858
2520.01 1775
2520.48 1767
2520.96 1699
2521.43 1566
2521.90 1572
2522.38 1707
2522.85 1731
2523.32 1673
2523.80 1709
2524.27 1730
2524.74 1944
2525.22 1795
2525.69 1780
2526.16 1517
2526.64 1691
2527.11 1783
2527.59 1793
2528.06 1801
2528.53 1883
2529.01 1856
2529.48 1826
2529.96 2076
2530.43 1988
2530.90 1940
2531.38 1784
2531.85 1722
2532.33 1733
2532.80 1824
2533.28 1960
2533.75 1963
2534.22 1874
2534.70 1689
2535.17 1563
2535.65 1597
2536.12 1905
2536.60 1881
2537.07 1780
2537.55 1752
2538.02 1864
2538.50 1872
2538.97 1857
2539.45 1901
2539.92 1947
2540.40 2066
2540.87 1878
2541.35 1761
2541.82 1906
2542.30 1864
2542.77 1758
2543.25 1771
2543.72 1914
2544.20 1920
2544.67 1850
2545.15 1774
2545.62 1809
2546.10 1838
2546.58 1858
2547.05 1851
2547.53 1939
2548.00 2166
2548.48 2243
2548.95 2037
2549.43 2258
2549.91 2186
2550.38 2107
2550.86 2072
2551.33 2080
2551.81 2193
2552.29 1962
2552.76 1927
2553.24 1909
2553.72 1925
2554.19 1877
2554.67 1829
2555.14 1896
2555.62 1825
2556.10 1834
2556.57 1848
2557.05 1804
2557.53 1883
2558.00 1712
2558.48 1687
2558.96 1719
2559.43 1743
2559.91 1953
2560.39 1812
2560.87 1629
2561.34 1822
2561.82 1866
2562.30 1729
2562.77 1655
2563.25 1585
2563.73 1806
2564.21 1696
2564.68 1720
2565.16 1716
2565.64 1634
2566.11 1592
2566.59 1627
2567.07 1551
2567.55 1548
2568.03 1670
2568.50 1509
2568.98 1584
2569.46 1458
2569.94 1521
2570.41 1556
2570.89 1473
2571.37 1587
2571.85 1637
2572.33 1637
2572.80 1620
2573.28 1584
2573.76 1607
2574.24 1452
2574.72 1624
2575.19 1771
2575.67 1751
2576.15 1661
2576.63 1612
2577.11 1652
2577.59 1594
2578.07 1560
2578.54 1628
2579.02 1603
2579.50 1598
2579.98 1602
2580.46 1697
2580.94 1593
2581.42 1643
2581.90 1672
2582.37 1696
2582.85 1653
2583.33 1671
2583.81 1675
2584.29 1569
2584.77 1727
2585.25 1574
2585.73 1670
2586.21 1537
2586.69 1712
2587.17 1755
2587.65 1695
2588.13 1656
2588.61 1820
2589.08 1733
2589.56 1918
2590.04 1807
2590.52 1634
2591.00 1573
2591.48 1591
2591.96 1569
2592.44 1522
2592.92 1538
2593.40 1537
2593.88 1606
2594.36 1630
2594.84 1708
2595.32 1808
2595.80 1612
2596.28 1546
2596.76 1591
2597.24 1630
2597.72 1601
2598.21 1568
2598.69 1553
2599.17 1526
2599.65 1610
2600.13 1543
2600.61 1654
2601.09 1561
2601.57 1827
2602.05 1667
2602.53 1748
2603.01 1686
2603.49 1753
2603.97 1674
2604.45 1739
2604.94 1769
2605.42 1738
2605.90 1722
2606.38 1780
2606.86 1783
2607.34 1697
2607.82 1704
2608.30 1723
2608.79 1710
2609.27 1826
2609.75 1815
2610.23 1621
2610.71 1601
2611.19 1558
2611.68 1557
2612.16 1506
2612.64 1568
2613.12 1578
2613.60 1510
2614.08 1662
2614.57 1673
2615.05 1609
2615.53 1672
2616.01 1739
2616.49 1731
2616.98 1776
2617.46 1894
2617.94 1872
2618.42 1741
2618.91 1732
2619.39 1672
2619.87 1726
2620.35 1689
2620.84 1552
2621.32 1574
2621.80 1665
2622.28 1611
2622.77 1571
2623.25 1689
2623.73 1472
2624.21 1713
2624.70 1506
2625.18 1619
2625.66 1724
2626.15 1668
2626.63 1796
2627.11 1613
2627.60 1620
2628.08 1926
2628.56 1727
2629.05 1704
2629.53 1808
2630.01 1792
2630.50 1889
2630.98 2040
2631.46 1885
2631.95 2048
2632.43 1951
2632.91 2123
2633.40 1997
2633.88 1936
2634.36 1904
2634.85 1829
2635.33 1752
2635.82 1802
2636.30 1898
2636.78 1724
2637.27 1754
2637.75 1631
2638.24 1633
2638.72 1664
2639.20 1574
2639.69 1692
2640.17 1809
2640.66 1727
2641.14 1725
2641.63 1536
2642.11 1652
2642.60 1538
2643.08 1446
2643.56 1556
2644.05 1651
2644.53 1747
2645.02 1743
2645.50 1552
2645.99 1501
2646.47 1705
2646.96 1614
2647.44 1616
2647.93 1638
2648.41 1672
2648.90 1581
2649.38 1642
2649.87 1606
2650.35 1562
2650.84 1676
2651.32 1603
2651.81 1599
2652.30 1534
2652.78 1756
2653.27 1671
2653.75 1613
2654.24 1646
2654.72 1550
2655.21 1669
2655.69 1662
2656.18 1541
2656.67 1535
2657.15 1490
2657.64 1692
2658.12 1687
2658.61 1579
2659.10 1559
2659.58 1541
2660.07 1487
2660.55 1587
2661.04 1676
2661.53 1648
2662.01 1466
2662.50 1454
2662.99 1510
2663.47 1558
2663.96 1624
2664.44 1650
2664.93 1502
2665.42 1509
2665.90 1473
2666.39 1525
2666.88 1672
2667.36 1516
2667.85 1690
2668.34 1659
2668.83 1722
2669.31 1709
2669.80 1633
2670.29 1492
2670.77 1666
2671.26 1678
2671.75 1940
2672.24 1863
2672.72 1849
2673.21 1720
2673.70 1865
2674.18 2059
2674.67 2226
2675.16 2051
2675.65 2058
2676.13 2112
2676.62 2106
2677.11 1975
2677.60 1965
2678.09 2009
2678.57 1760
2679.06 1717
2679.55 1731
2680.04 1570
2680.53 1481
2681.01 1631
2681.50 1505
2681.99 1510
2682.48 1672
2682.97 1684
2683.45 1762
2683.94 1782
2684.43 1840
2684.92 1769
2685.41 1616
2685.90 1579
2686.38 1420
2686.87 1469
2687.36 1544
2687.85 1602
2688.34 1533
2688.83 1505
2689.32 1429
2689.81 1566
2690.29 1528
2690.78 1469
2691.27 1560
2691.76 1710
2692.25 1678
2692.74 1599
2693.23 1482
2693.72 1634
2694.21 1767
2694.70 1484
2695.19 1520
2695.68 1515
2696.16 1524
2696.65 1698
2697.14 1572
2697.63 1549
2698.12 1596
2698.61 1619
2699.10 1592
2699.59 1539
2700.08 1512
2700.57 1473
2701.06 1650
2701.55 1753
2702.04 1592
2702.53 1658
2703.02 1724
2703.51 1830
2704.00 1808
2704.49 1718
2704.98 1794
2705.47 1726
2705.96 1763
2706.45 1781
2706.94 1716
2707.43 1690
2707.92 1683
2708.41 1463
2708.91 1469
2709.40 1628
2709.89 1476
2710.38 1432
2710.87 1656
2711.36 1577
2711.85 1549
2712.34 1716
2712.83 1598
2713.32 1596
2713.81 1554
2714.30 1506
2714.80 1623
2715.29 1631
2715.78 1692
2716.27 1764
2716.76 1645
2717.25 1697
2717.74 1735
2718.23 1772
2718.73 1748
2719.22 1733
2719.71 1594
2720.20 1722
2720.69 1902
2721.18 1706
2721.68 1748
2722.17 1836
2722.66 1843
2723.15 1880
2723.64 1812
2724.14 1757
2724.63 1714
2725.12 1774
2725.61 1818
2726.10 1664
2726.60 1573
2727.09 1690
2727.58 1651
2728.07 1599
2728.56 1501
2729.06 1579
2729.55 1542
2730.04 1565
2730.53 1490
2731.03 1459
2731.52 1669
2732.01 1704
2732.51 1742
2733.00 1680
2733.49 1707
2733.98 1732
2734.48 1820
2734.97 2030
2735.46 1814
2735.96 1757
2736.45 1617
2736.94 1699
2737.43 1794
2737.93 1761
2738.42 1804
2738.91 1891
2739.41 1828
2739.90 1870
2740.39 1755
2740.89 1760
2741.38 1822
2741.88 1608
2742.37 1657
2742.86 1652
2743.36 1667
2743.85 1578
2744.34 1520
2744.84 1593
2745.33 1486
2745.83 1512
2746.32 1704
2746.81 1627
2747.31 1638
2747.80 1697
2748.30 1689
2748.79 1795
2749.28 1690
2749.78 1576
2750.27 1560
2750.77 1610
2751.26 1565
2751.76 1590
2752.25 1488
2752.74 1502
2753.24 1638
2753.73 1599
2754.23 1634
2754.72 1465
2755.22 1606
2755.71 1684
2756.21 1618
2756.70 1554
2757.20 1603
2757.69 1600
2758.19 1585
2758.68 1676
2759.18 1608
2759.67 1458
2760.17 1488
2760.66 1610
2761.16 1723
2761.65 1619
2762.15 1581
2762.64 1564
2763.14 1736
2763.64 1593
2764.13 1520
2764.63 1486
2765.12 1744
2765.62 1561
2766.11 1603
2766.61 1702
2767.11 1750
2767.60 1683
2768.10 1711
2768.59 1715
2769.09 1544
2769.59 1444
2770.08 1600
2770.58 1622
2771.07 1578
2771.57 1657
2772.07 1704
2772.56 1773
2773.06 1811
2773.56 1905
2774.05 1929
2774.55 1963
2775.04 1852
2775.54 2066
2776.04 2153
2776.53 2285
2777.03 2132
2777.53 2277
2778.03 2307
2778.52 2231
2779.02 2027
2779.52 2018
2780.01 2005
2780.51 1905
2781.01 1836
2781.50 1638
2782.00 1645
2782.50 1560
2783.00 1517
2783.49 1432
2783.99 1583
2784.49 1620
2784.99 1546
2785.48 1712
2785.98 1488
2786.48 1369
2786.98 1734
2787.47 1552
2787.97 1554
2788.47 1585
2788.97 1453
2789.46 1556
2789.96 1488
2790.46 1460
2790.96 1577
2791.46 1680
2791.95 1503
2792.45 1509
2792.95 1631
2793.45 1603
2793.95 1586
2794.44 1573
2794.94 1636
2795.44 1669
2795.94 1610
2796.44 1652
2796.94 1584
2797.44 1563
2797.93 1594
2798.43 1553
2798.93 1633
2799.43 1706
2799.93 1540
2800.43 1599
2800.93 1784
2801.43 1701
2801.92 1505
2802.42 1581
2802.92 1801
2803.42 1591
2803.92 1539
2804.42 1673
2804.92 1804
2805.42 1753
2805.92 1826
2806.42 1813
2806.92 1789
2807.42 1756
2807.91 1730
2808.41 1730
2808.91 1737
2809.41 1785
2809.91 1720
2810.41 1619
2810.91 1812
2811.41 1713
2811.91 1752
2812.41 1685
2812.91 1739
2813.41 1544
2813.91 1506
2814.41 1510
2814.91 1563
2815.41 1624
2815.91 1481
2816.41 1511
2816.91 1691
2817.41 1580
2817.91 1615
2818.41 1770
2818.91 1690
2819.42 1734
2819.92 1797
2820.42 1851
2820.92 1690
2821.42 1786
2821.92 1879
2822.42 1763
2822.92 1688
2823.42 1612
2823.92 1602
2824.42 1704
2824.92 1639
2825.42 1567
2825.93 1634
2826.43 1596
2826.93 1616
2827.43 1566
2827.93 1634
2828.43 1448
2828.93 1583
2829.43 1617
2829.94 1417
2830.44 1490
2830.94 1602
2831.44 1567
2831.94 1605
2832.44 1545
2832.95 1571
2833.45 1679
2833.95 1548
2834.45 1545
2834.95 1548
2835.45 1665
2835.96 1642
2836.46 1801
2836.96 1669
2837.46 1426
2837.97 1383
2838.47 1474
2838.97 1617
2839.47 1801
2839.97 1612
2840.48 1714
2840.98 1536
2841.48 1483
2841.98 1532
2842.49 1704
2842.99 1794
2843.49 1625
2843.99 1418
2844.50 1585
2845.00 1667
2845.50 1613
2846.01 1666
2846.51 1790
2847.01 1803
2847.51 1953
2848.02 1919
2848.52 1882
2849.02 1790
2849.53 1596
2850.03 1746
2850.53 1761
2851.04 1930
2851.54 1693
2852.04 1747
2852.55 1819
2853.05 1905
2853.55 1701
2854.06 1859
2854.56 1762
2855.06 1748
2855.57 1771
2856.07 1827
2856.58 1789
2857.08 1789
2857.58 1680
2858.09 1614
2858.59 1814
2859.10 1744
2859.60 1572
2860.10 1541
2860.61 1591
2861.11 1477
2861.62 1501
2862.12 1425
2862.62 1556
2863.13 1514
2863.63 1596
2864.14 1559
2864.64 1451
2865.15 1642
2865.65 1767
2866.16 1644
2866.66 1679
2867.17 1744
2867.67 1626
2868.18 1541
2868.68 1632
2869.19 1835
2869.69 1990
2870.20 1868
2870.70 1803
2871.21 1918
2871.71 1826
2872.22 2096
2872.72 1862
2873.23 1876
2873.73 2030
2874.24 2033
2874.74 1957
2875.25 1880
2875.75 2012
2876.26 1937
2876.76 1831
2877.27 1816
2877.78 1751
2878.28 1832
2878.79 1796
2879.29 1718
2879.80 1621
2880.30 1702
2880.81 1791
2881.32 1800
2881.82 1750
2882.33 1506
2882.83 1595
2883.34 1598
2883.85 1746
2884.35 1828
2884.86 1939
2885.37 1841
2885.87 1831
2886.38 1875
2886.88 1750
2887.39 1828
2887.90 1932
2888.40 2109
2888.91 1898
2889.42 1759
2889.92 1976
2890.43 1888
2890.94 1979
2891.45 2081
2891.95 2166
2892.46 2111
2892.97 2209
2893.47 2138
2893.98 2178
2894.49 2351
2894.99 2630
2895.50 2624
2896.01 2665
2896.52 2680
2897.02 2597
2897.53 2380
2898.04 2336
2898.55 2374
2899.05 2342
2899.56 1944
2900.07 2134
2900.58 1952
2901.08 1807
2901.59 1919
2902.10 1928
2902.61 2025
2903.12 1951
2903.62 1847
2904.13 2071
2904.64 2003
2905.15 1922
2905.66 1993
2906.16 2265
2906.67 2244
2907.18 2042
2907.69 2000
2908.20 2045
2908.71 2007
2909.21 1936
2909.72 1971
2910.23 1841
2910.74 1841
2911.25 1802
2911.76 1829
2912.26 1829
2912.77 1824
2913.28 1812
2913.79 1803
2914.30 1918
2914.81 1786
2915.32 1720
2915.83 1826
2916.34 1699
2916.85 1717
2917.35 1851
2917.86 1751
2918.37 1545
2918.88 1773
2919.39 1747
2919.90 1483
2920.41 1652
2920.92 1833
2921.43 1808
2921.94 1665
2922.45 1683
2922.96 1644
2923.47 1535
2923.98 1655
2924.49 1657
2925.00 1801
2925.51 1727
2926.02 1603
2926.53 1717
2927.04 1665
2927.55 1661
2928.06 1730
2928.57 1820
2929.08 1682
2929.59 1689
2930.10 1773
2930.61 1723
2931.12 1573
2931.63 1669
2932.14 1519
2932.65 1486
2933.16 1608
2933.67 1518
2934.18 1622
2934.69 1587
2935.20 1657
2935.71 1625
2936.22 1756
2936.73 1778
2937.25 1593
2937.76 1664
2938.27 1688
2938.78 1726
2939.29 1685
2939.80 1632
2940.31 1727
2940.82 1887
2941.33 1857
2941.85 1815
2942.36 1723
2942.87 1646
2943.38 1752
2943.89 1664
2944.40 1661
2944.91 1779
2945.43 1847
2945.94 1759
2946.45 1882
2946.96 1726
2947.47 1753
2947.98 1652
2948.50 1551
2949.01 1734
2949.52 1791
2950.03 1595
2950.54 1447
2951.06 1471
2951.57 1625
2952.08 1443
2952.59 1535
2953.10 1438
2953.62 1488
2954.13 1519
2954.64 1580
2955.15 1666
2955.67 1676
2956.18 1722
2956.69 1576
2957.20 1487
2957.72 1606
2958.23 1573
2958.74 1628
2959.25 1596
2959.77 1699
2960.28 1574
2960.79 1710
2961.31 1684
2961.82 1661
2962.33 1795
2962.85 1807
2963.36 1777
2963.87 1712
2964.39 1622
2964.90 1642
2965.41 1758
2965.93 1730
2966.44 1783
2966.95 1580
2967.47 1659
2967.98 1761
2968.49 1706
2969.01 1739
2969.52 1671
2970.03 1690
2970.55 1528
2971.06 1471
2971.58 1651
2972.09 1725
2972.60 1695
2973.12 1586
2973.63 1615
2974.15 1666
2974.66 1635
2975.17 1839
2975.69 1818
2976.20 1731
2976.72 1843
2977.23 1946
2977.74 1820
2978.26 1769
2978.77 1844
2979.29 1927
2979.80 1830
2980.32 1845
2980.83 1905
2981.35 1921
2981.86 1680
2982.38 1846
2982.89 2115
2983.41 2323
2983.92 2168
2984.44 2118
2984.95 2243
2985.47 2074
2985.98 2191
2986.50 2238
2987.01 2152
2987.53 2161
2988.04 2139
2988.56 2256
2989.07 2244
2989.59 2302
2990.10 2303
2990.62 2347
2991.13 2430
2991.65 2155
2992.17 2267
2992.68 2301
2993.20 2311
2993.71 2363
2994.23 2485
2994.74 2418
2995.26 2776
2995.78 2676
2996.29 2391
2996.81 2574
2997.32 2784
2997.84 2855
2998.36 2667
2998.87 2921
2999.39 3171
2999.91 3009
3000.42 2983
3000.94 3183
3001.45 3480
3001.97 4161
3002.49 4769
3003.00 5111
3003.52 6042
3004.04 6966
3004.55 7811
3005.07 8141
3005.59 8510
3006.10 8231
3006.62 8155
3007.14 7983
3007.66 6963
3008.17 6112
3008.69 4906
3009.21 4388
3009.72 4000
3010.24 3386
3010.76 2959
3011.28 2666
3011.79 2456
3012.31 2548
3012.83 2749
3013.35 2369
3013.86 2332
3014.38 2164
3014.90 2288
3015.42 2348
3015.93 2207
3016.45 2508
3016.97 2431
3017.49 2166
3018.00 2315
3018.52 2190
3019.04 2258
3019.56 2160
3020.08 2332
3020.59 2524
3021.11 2489
3021.63 2434
3022.15 2461
3022.67 2533
3023.19 2422
3023.70 2215
3024.22 2393
3024.74 2441
3025.26 2350
3025.78 2314
3026.30 2147
3026.81 2220
3027.33 2053
3027.85 2028
3028.37 2302
3028.89 2137
3029.41 2165
3029.93 2053
3030.45 2126
3030.97 1893
3031.48 1952
3032.00 1948
3032.52 1823
3033.04 1971
3033.56 1863
3034.08 1998
3034.60 1868
3035.12 1994
3035.64 1958
3036.16 1790
3036.68 1941
3037.20 1899
3037.72 2061
3038.24 2056
3038.76 2120
3039.27 2054
3039.79 1910
3040.31 1676
3040.83 1836
3041.35 1869
3041.87 1827
3042.39 1842
3042.91 1819
3043.43 1860
3043.95 1846
3044.47 1728
3044.99 1774
3045.51 2056
3046.03 2003
3046.56 2039
3047.08 1936
3047.60 1800
3048.12 1786
3048.64 1626
3049.16 1787
3049.68 1888
3050.20 1768
3050.72 1846
3051.24 1704
3051.76 1751
3052.28 1635
3052.80 1703
3053.32 1790
3053.84 1766
3054.37 1762
3054.89 1926
3055.41 2052
3055.93 1902
3056.45 1829
3056.97 1803
3057.49 1921
3058.01 1803
3058.53 1845
3059.06 1778
3059.58 1829
3060.10 1779
3060.62 1750
3061.14 1930
3061.66 1859
3062.19 2085
3062.71 2143
3063.23 1944
3063.75 2218
3064.27 1994
3064.79 1824
3065.32 1915
3065.84 1885
3066.36 1969
3066.88 2084
3067.40 1908
3067.93 1895
3068.45 1965
3068.97 1949
3069.49 1902
3070.02 1966
3070.54 1974
3071.06 1777
3071.58 1863
3072.10 1936
3072.63 1893
3073.15 2061
3073.67 1838
3074.20 1923
3074.72 1959
3075.24 2176
3075.76 2180
3076.29 2282
3076.81 2312
3077.33 2082
3077.86 2418
3078.38 2509
3078.90 2419
3079.42 2357
3079.95 2797
3080.47 3116
3080.99 3133
3081.52 3008
3082.04 2832
3082.56 2785
3083.09 2953
3083.61 2932
3084.13 2615
3084.66 2668
3085.18 2463
3085.71 2494
3086.23 2430
3086.75 2497
3087.28 2345
3087.80 2140
3088.32 2177
3088.85 2143
3089.37 2193
3089.90 2337
3090.42 2480
3090.94 2735
3091.47 2461
3091.99 2178
3092.52 2395
3093.04 2529
3093.57 2535
3094.09 2594
3094.61 2571
3095.14 2787
3095.66 2900
3096.19 2898
3096.71 2903
3097.24 2783
3097.76 3158
3098.29 3334
3098.81 3529
3099.34 3831
3099.86 4494
3100.39 5227
3100.91 6128
3101.44 7632
3101.96 9303
3102.49 10759
3103.01 11605
3103.54 12260
3104.06 12831
3104.59 12197
3105.11 11722
3105.64 10728
3106.16 9460
3106.69 7796
3107.21 6571
3107.74 5619
3108.26 4538
3108.79 4238
3109.32 4012
3109.84 4224
3110.37 4109
3110.89 4040
3111.42 3873
3111.94 4055
3112.47 3940
3113.00 3844
3113.52 3467
3114.05 3414
3114.57 3426
3115.10 2912
3115.63 2811
3116.15 2742
3116.68 2607
3117.21 2487
3117.73 2591
3118.26 2464
3118.78 2579
3119.31 2666
3119.84 2784
3120.36 3062
3120.89 3070
3121.42 2909
3121.94 2963
3122.47 3113
3123.00 2937
3123.52 2897
3124.05 3080
3124.58 2849
3125.11 2675
3125.63 2286
3126.16 2388
3126.69 2675
3127.21 2553
3127.74 2237
3128.27 2132
3128.80 2137
3129.32 2311
3129.85 2143
3130.38 2149
3130.91 2249
3131.43 2205
3131.96 1988
3132.49 1970
3133.02 2017
3133.54 2160
3134.07 1993
3134.60 1837
3135.13 1995
3135.65 2200
3136.18 1952
3136.71 2035
3137.24 1845
3137.77 1863
3138.29 2004
3138.82 1966
3139.35 1931
3139.88 1789
3140.41 1975
3140.94 2066
3141.46 1961
3141.99 1944
3142.52 1939
3143.05 1974
3143.58 1933
3144.11 1865
3144.64 1921
3145.16 1989
3145.69 1918
3146.22 2151
3146.75 2139
3147.28 2177
3147.81 2286
3148.34 2271
3148.87 2189
3149.40 2066
3149.92 2372
3150.45 2323
3150.98 2248
3151.51 2390
3152.04 2302
3152.57 2326
3153.10 2455
3153.63 2416
3154.16 2275
3154.69 2183
3155.22 2079
3155.75 2177
3156.28 2226
3156.81 2417
3157.34 2593
3157.87 2522
3158.40 2351
3158.93 2585
3159.46 2722
3159.99 2572
3160.52 2353
3161.05 2173
3161.58 2255
3162.11 2354
3162.64 2198
3163.17 1972
3163.70 1921
3164.23 1873
3164.76 1844
3165.29 1903
3165.82 1873
3166.35 1832
3166.88 1687
3167.41 1585
3167.94 1724
3168.47 1911
3169.00 1979
3169.53 1870
3170.06 1790
3170.59 1742
3171.12 1867
3171.65 2269
3172.19 2370
3172.72 2311
3173.25 2311
3173.78 2437
3174.31 2515
3174.84 2602
3175.37 2527
3175.90 2464
3176.44 2378
3176.97 2364
3177.50 2234
3178.03 2300
3178.56 2185
3179.09 2041
3179.62 1965
3180.16 1961
3180.69 1887
3181.22 1753
3181.75 1917
3182.28 1964
3182.81 1877
3183.35 1841
3183.88 1828
3184.41 1881
3184.94 2054
3185.47 1876
3186.01 1850
3186.54 1918
3187.07 1813
3187.60 1922
3188.14 2089
3188.67 1774
3189.20 1804
3189.73 1919
3190.26 2029
3190.80 2046
3191.33 1973
3191.86 1809
3192.39 1841
3192.93 1827
3193.46 1789
3193.99 1759
3194.53 1807
3195.06 1895
3195.59 1801
3196.12 1816
3196.66 1765
3197.19 1869
3197.72 1896
3198.26 2121
3198.79 2132
3199.32 2110
3199.86 2118
3200.39 1981
3200.92 2140
3201.46 2040
3201.99 2260
3202.52 2195
3203.06 1938
3203.59 1932
3204.12 1991
3204.66 2029
3205.19 2073
3205.73 1944
3206.26 2214
3206.79 2297
3207.33 2315
3207.86 2135
3208.39 2100
3208.93 2212
3209.46 2343
3210.00 2271
3210.53 2352
3211.07 2630
3211.60 2524
3212.13 2512
3212.67 2330
3213.20 2484
3213.74 2352
3214.27 2276
3214.81 2214
3215.34 2037
3215.88 1997
3216.41 2021
3216.94 1946
3217.48 1947
3218.01 1842
3218.55 1795
3219.08 1919
3219.62 2015
3220.15 2051
3220.69 1840
3221.22 2204
3221.76 2203
3222.29 2315
3222.83 2451
3223.36 2628
3223.90 2758
3224.43 2681
3224.97 2619
3225.51 2424
3226.04 2738
3226.58 2633
3227.11 2483
3227.65 2527
3228.18 2447
3228.72 2499
3229.25 2581
3229.79 2391
3230.33 2575
3230.86 2483
3231.40 2719
3231.93 2616
3232.47 2699
3233.01 2697
3233.54 2698
3234.08 2778
3234.61 2702
3235.15 2716
3235.69 2444
3236.22 2675
3236.76 2679
3237.30 2644
3237.83 2595
3238.37 2651
3238.91 2752
3239.44 2604
3239.98 2622
3240.51 2718
3241.05 2876
3241.59 2810
3242.13 2944
3242.66 2786
3243.20 2791
3243.74 2970
3244.27 2871
3244.81 2861
3245.35 2827
3245.88 2860
3246.42 2902
3246.96 2810
3247.50 2993
3248.03 2881
3248.57 2947
3249.11 2992
3249.64 2890
3250.18 2756
3250.72 2836
3251.26 2833
3251.79 2762
3252.33 2964
3252.87 2788
3253.41 2637
3253.95 2827
3254.48 2925
3255.02 2918
3255.56 3099
3256.10 3029
3256.64 3084
3257.17 3102
3257.71 2987
3258.25 3311
3258.79 3847
3259.33 4091
3259.86 4355
3260.40 4985
3260.94 5493
3261.48 5815
3262.02 6259
3262.56 6427
3263.09 7074
3263.63 7526
3264.17 8437
3264.71 9313
3265.25 10287
3265.79 10998
3266.33 11733
3266.87 11755
3267.40 12354
3267.94 12177
3268.48 11463
3269.02 10596
3269.56 8973
3270.10 8618
3270.64 7521
3271.18 6440
3271.72 5575
3272.26 4810
3272.80 4375
3273.33 3888
3273.87 3541
3274.41 3369
3274.95 3539
3275.49 3601
3276.03 3393
3276.57 3425
3277.11 3605
3277.65 3372
3278.19 3384
3278.73 3770
3279.27 3406
3279.81 3300
3280.35 3349
3280.89 3543
3281.43 3676
3281.97 3554
3282.51 3368
3283.05 3397
3283.59 3457
3284.13 3256
3284.67 3420
3285.21 3539
3285.75 3565
3286.29 3604
3286.83 3607
3287.37 3806
3287.91 3801
3288.45 3450
3289.00 3240
3289.54 3244
3290.08 3399
3290.62 3517
3291.16 3512
3291.70 3773
3292.24 3749
3292.78 3841
3293.32 4029
3293.86 4285
3294.40 4715
3294.95 4999
3295.49 5020
3296.03 5496
3296.57 5451
3297.11 5254
3297.65 5167
3298.19 5172
3298.74 5025
3299.28 4545
3299.82 4056
3300.36 4478
3300.90 4485
3301.44 4348
3301.98 4451
3302.53 4820
3303.07 4825
3303.61 4797
3304.15 4842
3304.69 4733
3305.24 4569
3305.78 4222
3306.32 3945
3306.86 3713
3307.40 3855
3307.95 3742
3308.49 3536
3309.03 3120
3309.57 3154
3310.12 3236
3310.66 3271
3311.20 3286
3311.74 3293
3312.29 3283
3312.83 3220
3313.37 3659
3313.91 3547
3314.46 3507
3315.00 3878
3315.54 4146
3316.09 4128
3316.63 4313
3317.17 4397
3317.71 4560
3318.26 4601
3318.80 4680
3319.34 4416
3319.89 4511
3320.43 4590
3320.97 4503
3321.52 4253
3322.06 4133
3322.60 4194
3323.15 4005
3323.69 4141
3324.23 4403
3324.78 4228
3325.32 3949
3325.86 3756
3326.41 3804
3326.95 4045
3327.50 4064
3328.04 3570
3328.58 3547
3329.13 3545
3329.67 4083
3330.22 4465
3330.76 5071
3331.30 5933
3331.85 7913
3332.39 10245
3332.94 12542
3333.48 15542
3334.03 19553
3334.57 23022
3335.11 25389
3335.66 28023
3336.20 29150
3336.75 29784
3337.29 29076
3337.84 27786
3338.38 26155
3338.93 24093
3339.47 20664
3340.02 17532
3340.56 14047
3341.11 11364
3341.65 9351
3342.20 7490
3342.74 6367
3343.29 5529
3343.83 5046
3344.38 4614
3344.92 4383
3345.47 4058
3346.01 3907
3346.56 3930
3347.10 3826
3347.65 3902
3348.19 3946
3348.74 3881
3349.29 4021
3349.83 4148
3350.38 4267
3350.92 4579
3351.47 4481
3352.01 4622
3352.56 4406
3353.11 4328
3353.65 4375
3354.20 4017
3354.74 4028
3355.29 4025
3355.84 3667
3356.38 3422
3356.93 3509
3357.47 3415
3358.02 3166
3358.57 3038
3359.11 3006
3359.66 2860
3360.21 3078
3360.75 3089
3361.30 3050
3361.85 3285
3362.39 3160
3362.94 3228
3363.49 3167
3364.03 3175
3364.58 3397
3365.13 3280
3365.67 3355
3366.22 3349
3366.77 3074
3367.31 3111
3367.86 2995
3368.41 2982
3368.96 3025
3369.50 3066
3370.05 3163
3370.60 3431
3371.15 3309
3371.69 3549
3372.24 4162
3372.79 4338
3373.34 4344
3373.88 4340
3374.43 4577
3374.98 4406
3375.53 4227
3376.07 4407
3376.62 4212
3377.17 3897
3377.72 3614
3378.27 3358
3378.81 3154
3379.36 2888
3379.91 2812
3380.46 2839
3381.01 2919
3381.55 2811
3382.10 2825
3382.65 2834
3383.20 3015
3383.75 2864
3384.30 2798
3384.84 2689
3385.39 2746
3385.94 2575
3386.49 2519
3387.04 2435
3387.59 2455
3388.14 2531
3388.69 2470
3389.23 2344
3389.78 2520
3390.33 2424
3390.88 2294
3391.43 2213
3391.98 2278
3392.53 2400
3393.08 2194
3393.63 2068
3394.18 2217
3394.72 2098
3395.27 2002
3395.82 2034
3396.37 2136
3396.92 2042
3397.47 2207
3398.02 2080
3398.57 2028
3399.12 2076
3399.67 2014
3400.22 2141
3400.77 2011
3401.32 2138
3401.87 2025
3402.42 2145
3402.97 2169
3403.52 2004
3404.07 2058
3404.62 2106
3405.17 2024
3405.72 1876
3406.27 1991
3406.82 2082
3407.37 2201
3407.92 2104
3408.47 2135
3409.02 2023
3409.57 2340
3410.12 2246
3410.67 2331
3411.22 2367
3411.78 2378
3412.33 2464
3412.88 2513
3413.43 2710
3413.98 2704
3414.53 2639
3415.08 2449
3415.63 2444
3416.18 2210
3416.73 2262
3417.28 2217
3417.84 2118
3418.39 2156
3418.94 2054
3419.49 1945
3420.04 1917
3420.59 1959
3421.14 2029
3421.69 2245
3422.25 2279
3422.80 2178
3423.35 2378
3423.90 2545
3424.45 2493
3425.00 2505
3425.56 2567
3426.11 2546
3426.66 2367
3427.21 2457
3427.76 2315
3428.32 2237
3428.87 2097
3429.42 2153
3429.97 2164
3430.52 2117
3431.08 2071
3431.63 2006
3432.18 2068
3432.73 2006
3433.29 1930
3433.84 2109
3434.39 1959
3434.94 2067
3435.50 2204
3436.05 2162
3436.60 1967
3437.15 1923
3437.71 2059
3438.26 2131
3438.81 1998
3439.37 2203
3439.92 2230
3440.47 2128
3441.02 2207
3441.58 2367
3442.13 2432
3442.68 2529
3443.24 2385
3443.79 2355
3444.34 2467
3444.90 2342
3445.45 2202
3446.00 2026
3446.56 2026
3447.11 2224
3447.66 2059
3448.22 2066
3448.77 2108
3449.33 2103
3449.88 2069
3450.43 1932
3450.99 2009
3451.54 1990
3452.09 2222
3452.65 2295
3453.20 2109
3453.76 1954
3454.31 1785
3454.86 1901
3455.42 1999
3455.97 1799
3456.53 2002
3457.08 1991
3457.64 1965
3458.19 2025
3458.75 1972
3459.30 1911
3459.85 2030
3460.41 1879
3460.96 2006
3461.52 1946
3462.07 2095
3462.63 2403
3463.18 2230
3463.74 2289
3464.29 2304
3464.85 2254
3465.40 2250
3465.96 2192
3466.51 2288
3467.07 2385
3467.62 2214
3468.18 2517
3468.73 2672
3469.29 2622
3469.84 2652
3470.40 2570
3470.95 2837
3471.51 2744
3472.07 2936
3472.62 3233
3473.18 3202
3473.73 2780
3474.29 2736
3474.84 2838
3475.40 2688
3475.96 2809
3476.51 2623
3477.07 2665
3477.62 2851
3478.18 2814
3478.74 2981
3479.29 2989
3479.85 2803
3480.40 2918
3480.96 2884
3481.52 3055
3482.07 3239
3482.63 3317
3483.19 3177
3483.74 3135
3484.30 3169
3484.86 3175
3485.41 3361
3485.97 3577
3486.53 3687
3487.08 3741
3487.64 4110
3488.20 4594
3488.75 5249
3489.31 6678
3489.87 8456
3490.42 10271
3490.98 12377
3491.54 13606
3492.09 15135
3492.65 15705
3493.21 15529
3493.77 14910
3494.32 13160
3494.88 12090
3495.44 10359
3496.00 8758
3496.55 7279
3497.11 6077
3497.67 5690
3498.23 5171
3498.78 5071
3499.34 4976
3499.90 4678
3500.46 4531
3501.01 4705
3501.57 4778
3502.13 5054
3502.69 4664
3503.25 4721
3503.80 4701
3504.36 4698
3504.92 5096
3505.48 5175
3506.04 5116
3506.60 4930
3507.15 4748
3507.71 4601
3508.27 4428
3508.83 4162
3509.39 4072
3509.95 3936
3510.50 3746
3511.06 3810
3511.62 3430
3512.18 3104
3512.74 3137
3513.30 2963
3513.86 2945
3514.42 2927
3514.98 2624
3515.53 2645
3516.09 2578
3516.65 2562
3517.21 2358
3517.77 2332
3518.33 2396
3518.89 2324
3519.45 2443
3520.01 2537
3520.57 2454
3521.13 2283
3521.69 2557
3522.25 2544
3522.81 2537
3523.36 2578
3523.92 2536
3524.48 2501
3525.04 2507
3525.60 2514
3526.16 2366
3526.72 2396
3527.28 2284
3527.84 2084
3528.40 2053
3528.96 2327
3529.52 2164
3530.08 2182
3530.64 2084
3531.20 2164
3531.76 2234
3532.32 2399
3532.89 2390
3533.45 2289
3534.01 2322
3534.57 2004
3535.13 2319
3535.69 2462
3536.25 2294
3536.81 2404
3537.37 2150
3537.93 2195
3538.49 2284
3539.05 2209
3539.61 2226
3540.17 2197
3540.74 2234
3541.30 2144
3541.86 2130
3542.42 2156
3542.98 2194
3543.54 2124
3544.10 2109
3544.66 2012
3545.22 1993
3545.79 2082
3546.35 2281
3546.91 2202
3547.47 2172
3548.03 2048
3548.59 2167
3549.16 2159
3549.72 1942
3550.28 2083
3550.84 2037
3551.40 1909
3551.96 1661
3552.53 1811
3553.09 1691
3553.65 1755
3554.21 1706
3554.77 1676
3555.34 1716
3555.90 1683
3556.46 1838
3557.02 1864
3557.59 2007
3558.15 1861
3558.71 1874
3559.27 1765
3559.84 1866
3560.40 1860
3560.96 1869
3561.52 1840
3562.09 1869
3562.65 2026
3563.21 1935
3563.77 2075
3564.34 2074
3564.90 2043
3565.46 1982
3566.03 1859
3566.59 1965
3567.15 1903
3567.72 1963
3568.28 1902
3568.84 1797
3569.41 1813
3569.97 1740
3570.53 1878
3571.10 1815
3571.66 1724
3572.22 1754
3572.79 1775
3573.35 1909
3573.91 1872
3574.48 1788
3575.04 2001
3575.60 2241
3576.17 2140
3576.73 2165
3577.30 2304
3577.86 2292
3578.42 2168
3578.99 2187
3579.55 2268
3580.12 2134
3580.68 2175
3581.24 2007
3581.81 1811
3582.37 1811
3582.94 1991
3583.50 1951
3584.07 1999
3584.63 2055
3585.20 1784
3585.76 1872
3586.32 2041
3586.89 1803
3587.45 1750
3588.02 1743
3588.58 1625
3589.15 1539
3589.71 1716
3590.28 1739
3590.84 1761
3591.41 1746
3591.97 1702
3592.54 1621
3593.10 1671
3593.67 1700
3594.23 1837
3594.80 1810
3595.36 1639
3595.93 1677
3596.50 1752
3597.06 1757
3597.63 1786
3598.19 1713
3598.76 1688
3599.32 1537
3599.89 1555
3600.45 1613
3601.02 1662
3601.59 1602
3602.15 1743
3602.72 1964
3603.28 1651
3603.85 1509
3604.42 1524
3604.98 1430
3605.55 1541
3606.11 1622
3606.68 1617
3607.25 1503
3607.81 1508
3608.38 1525
3608.95 1439
3609.51 1492
3610.08 1461
3610.65 1568
3611.21 1531
3611.78 1536
3612.35 1503
3612.91 1620
3613.48 1413
3614.05 1285
3614.61 1471
3615.18 1554
3615.75 1675
3616.31 1748
3616.88 1699
3617.45 1881
3618.01 1892
3618.58 1771
3619.15 1835
3619.72 1917
3620.28 1972
3620.85 1978
3621.42 1863
3621.99 1729
3622.55 1738
3623.12 1607
3623.69 1761
3624.26 1746
3624.82 1680
3625.39 1573
3625.96 1656
3626.53 1528
3627.09 1561
3627.66 1510
3628.23 1472
3628.80 1429
3629.37 1580
3629.93 1586
3630.50 1628
3631.07 1651
3631.64 1653
3632.21 1703
3632.77 1645
3633.34 1636
3633.91 1646
3634.48 1595
3635.05 1704
3635.62 1608
3636.19 1581
3636.75 1681
3637.32 1751
3637.89 1711
3638.46 1685
3639.03 1896
3639.60 1855
3640.17 2028
3640.73 2130
3641.30 2139
3641.87 2282
3642.44 2304
3643.01 2445
3643.58 2176
3644.15 2044
3644.72 2119
3645.29 2067
3645.86 1767
3646.43 1636
3647.00 1857
3647.57 1970
3648.13 1815
3648.70 1916
3649.27 1977
3649.84 1873
3650.41 1984
3650.98 2220
3651.55 2171
3652.12 2193
3652.69 2127
3653.26 2178
3653.83 2242
3654.40 2296
3654.97 2220
3655.54 1975
3656.11 1917
3656.68 1963
3657.25 2081
3657.82 2076
3658.39 2097
3658.96 2131
3659.53 1940
3660.10 1993
3660.67 1992
3661.24 1973
3661.82 1852
3662.39 1998
3662.96 2242
3663.53 2181
3664.10 2095
3664.67 2355
3665.24 2542
3665.81 2616
3666.38 2835
3666.95 2658
3667.52 2408
3668.09 2552
3668.67 2455
3669.24 2169
3669.81 2019
3670.38 1985
3670.95 2097
3671.52 1876
3672.09 1856
3672.66 1909
3673.24 1994
3673.81 1888
3674.38 1926
3674.95 1875
3675.52 1871
3676.09 1918
3676.66 2039
3677.24 1961
3677.81 2029
3678.38 1804
3678.95 1858
3679.52 1689
3680.10 1715
3680.67 1871
3681.24 1608
3681.81 1821
3682.38 1684
3682.96 1540
3683.53 1595
3684.10 1590
3684.67 1632
3685.25 1717
3685.82 1708
3686.39 1705
3686.96 1696
3687.54 1697
3688.11 1726
3688.68 1818
3689.25 1867
3689.83 1867
3690.40 1639
3690.97 1620
3691.54 1704
3692.12 1651
3692.69 1680
3693.26 1728
3693.84 1649
3694.41 1643
3694.98 1610
3695.56 1571
3696.13 1656
3696.70 1661
3697.28 1667
3697.85 1460
3698.42 1586
3699.00 1686
3699.57 1645
3700.14 1560
3700.72 1507
3701.29 1607
3701.86 1659
3702.44 1623
3703.01 1447
3703.58 1637
3704.16 1620
3704.73 1709
3705.31 1628
3705.88 1601
3706.45 1663
3707.03 1614
3707.60 1701
3708.18 1637
3708.75 1667
3709.33 1684
3709.90 1634
3710.47 1748
3711.05 1727
3711.62 1573
3712.20 1572
3712.77 1705
3713.35 1677
3713.92 1577
3714.50 1635
3715.07 1672
3715.64 1745
3716.22 1726
3716.79 1742
3717.37 1784
3717.94 1715
3718.52 1749
3719.09 1680
3719.67 1547
3720.24 1582
3720.82 1618
3721.39 1578
3721.97 1461
3722.54 1379
3723.12 1441
3723.70 1551
3724.27 1539
3724.85 1405
3725.42 1386
3726.00 1422
3726.57 1518
3727.15 1539
3727.72 1414
3728.30 1465
3728.88 1421
3729.45 1520
3730.03 1772
3730.60 1616
3731.18 1657
3731.75 1764
3732.33 1578
3732.91 1631
3733.48 1664
3734.06 1652
3734.64 1665
3735.21 1557
3735.79 1664
3736.36 1718
3736.94 1634
3737.52 1670
3738.09 1578
3738.67 1537
3739.25 1501
3739.82 1550
3740.40 1459
3740.98 1427
3741.55 1484
3742.13 1581
3742.71 1549
3743.28 1518
3743.86 1526
3744.44 1551
3745.01 1486
3745.59 1583
3746.17 1486
3746.75 1505
3747.32 1517
3747.90 1509
3748.48 1467
3749.05 1409
3749.63 1548
3750.21 1540
3750.79 1514
3751.36 1591
3751.94 1582
3752.52 1477
3753.10 1436
3753.67 1573
3754.25 1421
3754.83 1506
3755.41 1320
3755.99 1417
3756.56 1413
3757.14 1576
3757.72 1604
3758.30 1559
3758.88 1580
3759.45 1627
3760.03 1282
3760.61 1394
3761.19 1611
3761.77 1492
3762.35 1573
3762.92 1469
3763.50 1459
3764.08 1409
3764.66 1435
3765.24 1492
3765.82 1514
3766.39 1471
3766.97 1574
3767.55 1635
3768.13 1626
3768.71 1545
3769.29 1655
3769.87 1693
3770.45 1709
3771.03 1859
3771.60 1680
3772.18 1700
3772.76 1434
3773.34 1471
3773.92 1592
3774.50 1635
3775.08 1672
3775.66 1501
3776.24 1506
3776.82 1569
3777.40 1596
3777.98 1575
3778.56 1621
3779.14 1586
3779.72 1409
3780.30 1408
3780.88 1494
3781.46 1435
3782.04 1460
3782.61 1359
3783.19 1365
3783.77 1510
3784.35 1514
3784.93 1388
3785.52 1357
3786.10 1416
3786.68 1434
3787.26 1486
3787.84 1452
3788.42 1474
3789.00 1518
3789.58 1418
3790.16 1581
3790.74 1710
3791.32 1471
3791.90 1552
3792.48 1688
3793.06 1590
3793.64 1673
3794.22 1662
3794.80 1700
3795.38 1698
3795.96 1808
3796.55 1755
3797.13 1722
3797.71 1711
3798.29 1616
3798.87 1810
3799.45 1804
3800.03 1756
3800.61 1770
3801.19 1809
3801.78 2022
3802.36 2021
3802.94 2125
3803.52 2058
3804.10 2043
3804.68 1910
3805.27 1866
3805.85 1839
3806.43 1919
3807.01 1914
3807.59 2083
3808.17 2220
3808.76 2189
3809.34 2176
3809.92 2059
3810.50 2091
3811.08 2102
3811.67 2141
3812.25 2229
3812.83 2198
3813.41 2106
3814.00 2209
3814.58 2226
3815.16 2213
3815.74 2320
3816.32 2317
3816.91 2208
3817.49 2013
3818.07 1889
3818.66 1912
3819.24 1720
3819.82 1682
3820.40 1634
3820.99 1618
3821.57 1695
3822.15 1625
3822.73 1531
3823.32 1564
3823.90 1553
3824.48 1566
3825.07 1624
3825.65 1593
3826.23 1618
3826.82 1527
3827.40 1562
3827.98 1600
3828.57 1570
3829.15 1490
3829.73 1689
3830.32 1534
3830.90 1486
3831.48 1491
3832.07 1609
3832.65 1541
3833.24 1609
3833.82 1377
3834.40 1490
3834.99 1405
3835.57 1554
3836.16 1570
3836.74 1526
3837.32 1446
3837.91 1432
3838.49 1418
3839.08 1362
3839.66 1466
3840.24 1415
3840.83 1441
3841.41 1493
3842.00 1520
3842.58 1392
3843.17 1381
3843.75 1293
3844.34 1274
3844.92 1359
3845.51 1359
3846.09 1425
3846.67 1303
3847.26 1438
3847.84 1419
3848.43 1527
3849.01 1431
3849.60 1471
3850.18 1385
3850.77 1450
3851.35 1625
3851.94 1476
3852.53 1442
3853.11 1454
3853.70 1402
3854.28 1375
3854.87 1325
3855.45 1331
3856.04 1362
3856.62 1294
3857.21 1408
3857.79 1342
3858.38 1479
3858.97 1612
3859.55 1630
3860.14 1562
3860.72 1597
3861.31 1693
3861.90 1601
3862.48 1659
3863.07 1801
3863.65 1741
3864.24 1749
3864.83 1805
3865.41 1704
3866.00 1733
3866.58 1773
3867.17 1776
3867.76 1660
3868.34 1682
3868.93 1635
3869.52 1886
3870.10 1708
3870.69 1737
3871.28 1747
3871.86 1518
3872.45 1522
3873.04 1646
3873.62 1583
3874.21 1542
3874.80 1654
3875.38 1600
3875.97 1560
3876.56 1587
3877.15 1555
3877.73 1552
3878.32 1716
3878.91 1683
3879.49 1649
3880.08 1607
3880.67 1377
3881.26 1344
3881.84 1374
3882.43 1367
3883.02 1381
3883.61 1422
3884.19 1486
3884.78 1388
3885.37 1317
3885.96 1400
3886.55 1437
3887.13 1457
3887.72 1462
3888.31 1533
3888.90 1639
3889.49 1849
3890.07 1691
3890.66 1767
3891.25 1590
3891.84 1662
3892.43 1651
3893.01 1735
3893.60 1743
3894.19 1656
3894.78 1563
3895.37 1599
3895.96 1587
3896.55 1534
3897.13 1448
3897.72 1389
3898.31 1536
3898.90 1534
3899.49 1498
3900.08 1465
3900.67 1597
3901.26 1580
3901.84 1480
3902.43 1409
3903.02 1716
3903.61 1757
3904.20 1576
3904.79 1578
3905.38 1756
3905.97 1668
3906.56 1570
3907.15 1587
3907.74 1588
3908.33 1621
3908.92 1664
3909.50 1706
3910.09 1674
3910.68 1531
3911.27 1523
3911.86 1541
3912.45 1550
3913.04 1558
3913.63 1488
3914.22 1471
3914.81 1606
3915.40 1649
3915.99 1625
3916.58 1604
3917.17 1653
3917.76 1458
3918.35 1511
3918.94 1558
3919.53 1587
3920.12 1532
3920.72 1457
3921.31 1526
3921.90 1550
3922.49 1398
3923.08 1499
3923.67 1538
3924.26 1422
3924.85 1509
3925.44 1472
3926.03 1441
3926.62 1484
3927.21 1500
3927.80 1449
3928.39 1291
3928.99 1223
3929.58 1365
3930.17 1307
3930.76 1360
3931.35 1340
3931.94 1310
3932.53 1316
3933.12 1296
3933.72 1173
3934.31 1232
3934.90 1449
3935.49 1352
3936.08 1463
3936.67 1374
3937.26 1507
3937.86 1503
3938.45 1662
3939.04 1654
3939.63 1581
3940.22 1555
3940.82 1769
3941.41 1727
3942.00 1801
3942.59 1701
3943.18 1577
3943.78 1719
3944.37 1561
3944.96 1568
3945.55 1551
3946.14 1547
3946.74 1531
3947.33 1411
3947.92 1499
3948.51 1527
3949.11 1420
3949.70 1426
3950.29 1517
3950.88 1369
3951.48 1313
3952.07 1452
3952.66 1480
3953.26 1567
3953.85 1454
3954.44 1354
3955.03 1540
3955.63 1542
3956.22 1541
3956.81 1684
3957.41 1529
3958.00 1613
3958.59 1599
3959.19 1656
3959.78 1581
3960.37 1638
3960.97 1628
3961.56 1658
3962.15 1528
3962.75 1441
3963.34 1438
3963.93 1658
3964.53 1684
3965.12 1794
3965.72 1997
3966.31 1971
3966.90 1881
3967.50 1960
3968.09 1946
3968.69 1741
3969.28 1839
3969.87 1805
3970.47 1925
3971.06 1722
3971.66 1637
3972.25 1581
3972.85 1720
3973.44 1860
3974.03 1760
3974.63 2015
3975.22 1957
3975.82 2081
3976.41 2160
3977.01 2261
3977.60 2329
3978.20 2143
3978.79 2204
3979.39 2253
3979.98 2147
3980.58 1769
3981.17 1906
3981.77 1736
3982.36 1679
3982.96 1866
3983.55 1722
3984.15 1732
3984.74 1928
3985.34 1828
3985.93 1745
3986.53 1595
3987.12 1745
3987.72 1778
3988.31 1786
3988.91 1763
3989.50 1841
3990.10 1870
3990.70 1899
3991.29 1764
3991.89 1756
3992.48 1951
3993.08 1891
3993.67 1728
3994.27 1822
3994.87 1977
3995.46 2053
3996.06 2004
3996.65 2044
3997.25 1853
3997.85 1876
3998.44 1958
3999.04 2063
3999.64 1919
4000.23 1748
4000.83 1847
4001.43 1935
4002.02 1846
4002.62 1703
4003.21 1651
4003.81 1690
4004.41 1643
4005.00 1718
4005.60 1662
4006.20 1767
4006.80 1728
4007.39 1777
4007.99 1552
4008.59 1500
4009.18 1518
4009.78 1653
4010.38 1573
4010.97 1544
4011.57 1495
4012.17 1558
4012.77 1637
4013.36 1603
4013.96 1501
4014.56 1376
4015.16 1377
4015.75 1597
4016.35 1550
4016.95 1535
4017.55 1734
4018.14 1650
4018.74 1576
4019.34 1551
4019.94 1649
4020.54 1506
4021.13 1552
4021.73 1523
4022.33 1585
4022.93 1528
4023.53 1607
4024.12 1604
4024.72 1608
4025.32 1621
4025.92 1589
4026.52 1771
4027.12 1784
4027.71 1942
4028.31 1916
4028.91 2036
4029.51 1996
4030.11 2018
4030.71 2157
4031.31 2206
4031.90 2157
4032.50 2111
4033.10 2017
4033.70 1900
4034.30 1979
4034.90 1827
4035.50 1722
4036.10 1699
4036.70 1816
4037.29 1714
4037.89 1678
4038.49 1604
4039.09 1524
4039.69 1583
4040.29 1399
4040.89 1287
4041.49 1385
4042.09 1424
4042.69 1389
4043.29 1318
4043.89 1497
4044.49 1390
4045.09 1368
4045.69 1435
4046.29 1381
4046.89 1370
4047.49 1376
4048.09 1289
4048.69 1343
4049.29 1372
4049.89 1380
4050.49 1349
4051.09 1277
4051.69 1210
4052.29 1252
4052.89 1444
4053.49 1423
4054.09 1389
4054.69 1356
4055.29 1405
4055.89 1383
4056.49 1359
4057.09 1405
4057.69 1455
4058.29 1427
4058.89 1352
4059.49 1386
4060.09 1354
4060.70 1446
4061.30 1303
4061.90 1528
4062.50 1363
4063.10 1488
4063.70 1470
4064.30 1251
4064.90 1419
4065.50 1451
4066.11 1386
4066.71 1381
4067.31 1435
4067.91 1458
4068.51 1407
4069.11 1379
4069.71 1346
4070.32 1366
4070.92 1327
4071.52 1412
4072.12 1641
4072.72 1527
4073.32 1440
4073.93 1455
4074.53 1438
4075.13 1555
4075.73 1400
4076.33 1285
4076.94 1352
4077.54 1360
4078.14 1413
4078.74 1371
4079.34 1426
4079.95 1428
4080.55 1374
4081.15 1375
4081.75 1448
4082.36 1362
4082.96 1435
4083.56 1345
4084.16 1231
4084.77 1426
4085.37 1331
4085.97 1268
4086.58 1400
4087.18 1379
4087.78 1363
4088.38 1398
4088.99 1414
4089.59 1358
4090.19 1410
4090.80 1318
4091.40 1288
4092.00 1309
4092.61 1362
4093.21 1330
4093.81 1346
4094.42 1392
4095.02 1463
4095.62 1369
4096.23 1363
4096.83 1205
4097.43 1314
4098.04 1222
4098.64 1334
4099.24 1383
4099.85 1116
4100.45 1233
4101.06 1281
4101.66 1397
4102.26 1445
4102.87 1459
4103.47 1283
4104.08 1314
4104.68 1252
4105.28 1172
4105.89 1257
4106.49 1239
4107.10 1253
4107.70 1319
4108.31 1311
4108.91 1338
4109.51 1318
4110.12 1211
4110.72 1178
4111.33 1255
4111.93 1361
4112.54 1298
4113.14 1320
4113.75 1296
4114.35 1225
4114.96 1309
4115.56 1364
4116.17 1247
4116.77 1343
4117.38 1351
4117.98 1207
4118.59 1281
4119.19 1290
4119.80 1324
4120.40 1246
4121.01 1309
4121.61 1321
4122.22 1298
4122.82 1135
4123.43 1180
4124.04 1118
4124.64 1091
4125.25 1201
4125.85 1235
4126.46 1299
4127.06 1305
4127.67 1252
4128.28 1185
4128.88 1299
4129.49 1270
4130.09 1226
4130.70 1154
4131.31 1227
4131.91 1171
4132.52 1125
4133.12 1191
4133.73 1239
4134.34 1208
4134.94 1365
4135.55 1441
4136.16 1239
4136.76 1382
4137.37 1435
4137.98 1414
4138.58 1461
4139.19 1497
4139.80 1518
4140.40 1453
4141.01 1434
4141.62 1421
4142.22 1478
4142.83 1557
4143.44 1533
4144.04 1456
4144.65 1500
4145.26 1592
4145.86 1460
4146.47 1448
4147.08 1424
4147.69 1439
4148.29 1267
4148.90 1365
4149.51 1388
4150.12 1429
4150.72 1414
4151.33 1373
4151.94 1420
4152.55 1277
4153.15 1299
4153.76 1285
4154.37 1406
4154.98 1373
4155.59 1389
4156.19 1422
4156.80 1592
4157.41 1793
4158.02 1727
4158.63 1612
4159.23 1574
4159.84 1778
4160.45 1709
4161.06 1700
4161.67 1609
4162.28 1506
4162.88 1515
4163.49 1552
4164.10 1594
4164.71 1502
4165.32 1488
4165.93 1556
4166.53 1520
4167.14 1420
4167.75 1348
4168.36 1524
4168.97 1559
4169.58 1446
4170.19 1324
4170.80 1358
4171.41 1419
4172.01 1373
4172.62 1417
4173.23 1464
4173.84 1289
4174.45 1332
4175.06 1387
4175.67 1362
4176.28 1397
4176.89 1501
4177.50 1486
4178.11 1496
4178.72 1565
4179.33 1458
4179.94 1351
4180.55 1395
4181.16 1415
4181.77 1522
4182.38 1371
4182.99 1328
4183.60 1336
4184.21 1433
4184.82 1571
4185.43 1616
4186.04 1489
4186.65 1592
4187.26 1349
4187.87 1221
4188.48 1380
4189.09 1448
4189.70 1387
4190.31 1419
4190.92 1306
4191.53 1335
4192.14 1462
4192.75 1521
4193.36 1491
4193.97 1511
4194.58 1369
4195.19 1380
4195.80 1508
4196.41 1423
4197.03 1550
4197.64 1579
4198.25 1424
4198.86 1433
4199.47 1404
4200.08 1352
4200.69 1503
4201.30 1375
4201.91 1410
4202.53 1364
4203.14 1409
4203.75 1569
4204.36 1521
4204.97 1384
4205.58 1490
4206.19 1492
4206.81 1446
4207.42 1374
4208.03 1280
4208.64 1377
4209.25 1364
4209.86 1380
4210.48 1195
4211.09 1301
4211.70 1385
4212.31 1350
4212.92 1359
4213.54 1385
4214.15 1554
4214.76 1386
4215.37 1524
4215.99 1474
4216.60 1453
4217.21 1483
4217.82 1564
4218.43 1511
4219.05 1754
4219.66 1698
4220.27 1705
4220.89 1604
4221.50 1563
4222.11 1648
4222.72 1663
4223.34 1655
4223.95 1481
4224.56 1562
4225.17 1465
4225.79 1443
4226.40 1535
4227.01 1680
4227.63 1805
4228.24 1675
4228.85 1792
4229.47 1634
4230.08 1734
4230.69 1830
4231.31 1869
4231.92 2050
4232.53 2438
4233.15 2572
4233.76 2586
4234.37 2915
4234.99 3083
4235.60 3261
4236.22 3205
4236.83 3059
4237.44 2883
4238.06 2548
4238.67 2189
4239.28 2164
4239.90 1932
4240.51 1877
4241.13 1668
4241.74 1679
4242.36 1671
4242.97 1747
4243.58 1722
4244.20 1687
4244.81 1627
4245.43 1679
4246.04 1722
4246.66 1655
4247.27 1811
4247.89 1696
4248.50 1685
4249.11 1566
4249.73 1561
4250.34 1563
4250.96 1703
4251.57 1578
4252.19 1436
4252.80 1566
4253.42 1554
4254.03 1474
4254.65 1628
4255.26 1466
4255.88 1600
4256.49 1740
4257.11 1565
4257.72 1741
4258.34 1690
4258.96 1485
4259.57 1529
4260.19 1493
4260.80 1566
4261.42 1532
4262.03 1578
4262.65 1547
4263.26 1647
4263.88 1637
4264.50 1476
4265.11 1479
4265.73 1470
4266.34 1448
4266.96 1534
4267.58 1562
4268.19 1578
4268.81 1643
4269.42 1632
4270.04 1702
4270.66 1597
4271.27 1508
4271.89 1624
4272.51 1836
4273.12 1643
4273.74 1667
4274.36 1886
4274.97 1813
4275.59 1894
4276.20 1879
4276.82 2007
4277.44 2052
4278.06 1885
4278.67 1717
4279.29 1538
4279.91 1603
4280.52 1684
4281.14 1674
4281.76 1580
4282.37 1519
4282.99 1431
4283.61 1313
4284.23 1322
4284.84 1320
4285.46 1525
4286.08 1463
4286.69 1596
4287.31 1641
4287.93 1693
4288.55 1794
4289.16 1782
4289.78 1711
4290.40 1710
4291.02 1758
4291.64 1745
4292.25 1692
4292.87 1593
4293.49 1619
4294.11 1635
4294.73 1597
4295.34 1586
4295.96 1469
4296.58 1506
4297.20 1542
4297.82 1518
4298.43 1406
4299.05 1259
4299.67 1363
4300.29 1412
4300.91 1564
4301.53 1550
4302.14 1618
4302.76 1589
4303.38 1492
4304.00 1549
4304.62 1546
4305.24 1613
4305.86 1467
4306.48 1533
4307.09 1501
4307.71 1588
4308.33 1520
4308.95 1464
4309.57 1673
4310.19 1642
4310.81 1588
4311.43 1539
4312.05 1471
4312.67 1596
4313.29 1630
4313.90 1499
4314.52 1555
4315.14 1617
4315.76 1594
4316.38 1552
4317.00 1546
4317.62 1464
4318.24 1475
4318.86 1662
4319.48 1577
4320.10 1514
4320.72 1711
4321.34 1681
4321.96 1752
4322.58 1790
4323.20 2009
4323.82 1972
4324.44 1919
4325.06 1963
4325.68 1915
4326.30 1929
4326.92 1975
4327.54 1991
4328.16 2084
4328.78 1976
4329.40 1959
4330.02 1799
4330.64 1799
4331.27 1941
4331.89 1916
4332.51 2143
4333.13 2110
4333.75 2165
4334.37 2399
4334.99 2614
4335.61 3000
4336.23 2951
4336.85 3481
4337.47 3600
4338.09 3762
4338.72 3935
4339.34 3603
4339.96 3462
4340.58 3490
4341.20 3308
4341.82 2997
4342.44 3040
4343.07 3669
4343.69 4212
4344.31 5025
4344.93 5632
4345.55 6662
4346.17 7600
4346.79 7956
4347.42 7941
4348.04 7561
4348.66 6819
4349.28 6255
4349.90 5581
4350.53 4967
4351.15 3857
4351.77 3252
4352.39 2911
4353.01 2740
4353.64 2639
4354.26 2466
4354.88 2395
4355.50 2401
4356.13 2420
4356.75 2397
4357.37 2546
4357.99 2560
4358.62 2368
4359.24 2258
4359.86 2379
4360.48 2503
4361.11 2406
4361.73 2440
4362.35 2157
4362.98 2136
4363.60 2175
4364.22 2114
4364.84 2147
4365.47 1977
4366.09 2072
4366.71 2168
4367.34 2146
4367.96 2038
4368.58 1939
4369.21 1849
4369.83 1751
4370.45 1641
4371.08 1597
4371.70 1540
4372.32 1618
4372.95 1538
4373.57 1581
4374.20 1605
4374.82 1767
4375.44 1736
4376.07 1571
4376.69 1539
4377.31 1656
4377.94 1654
4378.56 1584
4379.19 1618
4379.81 1793
4380.43 1655
4381.06 1773
4381.68 1736
4382.31 1675
4382.93 1665
4383.56 1556
4384.18 1608
4384.80 1554
4385.43 1651
4386.05 1483
4386.68 1466
4387.30 1580
4387.93 1553
4388.55 1501
4389.18 1474
4389.80 1545
4390.43 1418
4391.05 1308
4391.68 1365
4392.30 1433
4392.93 1369
4393.55 1375
4394.18 1459
4394.80 1515
4395.43 1434
4396.05 1505
4396.68 1515
4397.30 1463
4397.93 1525
4398.55 1524
4399.18 1479
4399.80 1468
4400.43 1566
4401.06 1559
4401.68 1498
4402.31 1599
4402.93 1556
4403.56 1416
4404.18 1490
4404.81 1629
4405.44 1484
4406.06 1342
4406.69 1588
4407.31 1524
4407.94 1418
4408.57 1566
4409.19 1537
4409.82 1480
4410.45 1475
4411.07 1463
4411.70 1388
4412.32 1459
4412.95 1453
4413.58 1324
4414.20 1252
4414.83 1519
4415.46 1506
4416.08 1453
4416.71 1576
4417.34 1467
4417.96 1515
4418.59 1601
4419.22 1560
4419.84 1620
4420.47 1501
4421.10 1447
4421.73 1363
4422.35 1312
4422.98 1522
4423.61 1509
4424.23 1419
4424.86 1372
4425.49 1299
4426.12 1361
4426.74 1358
4427.37 1321
4428.00 1311
4428.63 1388
4429.25 1375
4429.88 1509
4430.51 1490
4431.14 1499
4431.77 1522
4432.39 1455
4433.02 1240
4433.65 1447
4434.28 1513
4434.90 1613
4435.53 1429
4436.16 1561
4436.79 1518
4437.42 1556
4438.05 1678
4438.67 1623
4439.30 1575
4439.93 1595
4440.56 1552
4441.19 1452
4441.82 1374
4442.44 1495
4443.07 1434
4443.70 1608
4444.33 1555
4444.96 1472
4445.59 1510
4446.22 1470
4446.85 1609
4447.47 1612
4448.10 1763
4448.73 1746
4449.36 1586
4449.99 1525
4450.62 1614
4451.25 1542
4451.88 1628
4452.51 1498
4453.14 1518
4453.77 1679
4454.40 1689
4455.02 1863
4455.65 1930
4456.28 2027
4456.91 2155
4457.54 2018
4458.17 1980
4458.80 1876
4459.43 1734
4460.06 1426
4460.69 1490
4461.32 1409
4461.95 1390
4462.58 1399
4463.21 1562
4463.84 1418
4464.47 1399
4465.10 1499
4465.73 1385
4466.36 1353
4466.99 1387
4467.62 1372
4468.25 1316
4468.88 1301
4469.51 1420
4470.14 1375
4470.78 1358
4471.41 1489
4472.04 1428
4472.67 1528
4473.30 1572
4473.93 1355
4474.56 1280
4475.19 1245
4475.82 1254
4476.45 1326
4477.08 1477
4477.71 1333
4478.35 1293
4478.98 1366
4479.61 1417
4480.24 1401
4480.87 1333
4481.50 1357
4482.13 1411
4482.76 1447
4483.40 1461
4484.03 1301
4484.66 1461
4485.29 1479
4485.92 1550
4486.55 1668
4487.19 1727
4487.82 1621
4488.45 1499
4489.08 1500
4489.71 1592
4490.34 1609
4490.98 1634
4491.61 1605
4492.24 1561
4492.87 1546
4493.50 1514
4494.14 1567
4494.77 1529
4495.40 1714
4496.03 1530
4496.67 1360
4497.30 1480
4497.93 1591
4498.56 1817
4499.20 2057
4499.83 2068
4500.46 2513
4501.09 2461
4501.73 2377
4502.36 2290
4502.99 2367
4503.63 2342
4504.26 2268
4504.89 2005
4505.52 1841
4506.16 1804
4506.79 1883
4507.42 1814
4508.06 1657
4508.69 1797
4509.32 1734
4509.96 1694
4510.59 1649
4511.22 1597
4511.86 1503
4512.49 1606
4513.12 1581
4513.76 1497
4514.39 1420
4515.02 1489
4515.66 1437
4516.29 1529
4516.93 1476
4517.56 1534
4518.19 1394
4518.83 1408
4519.46 1323
4520.10 1171
4520.73 1284
4521.36 1400
4522.00 1458
4522.63 1443
4523.27 1379
4523.90 1448
4524.54 1361
4525.17 1367
4525.80 1342
4526.44 1248
4527.07 1437
4527.71 1500
4528.34 1556
4528.98 1656
4529.61 1693
4530.25 1709
4530.88 1713
4531.52 1748
4532.15 1860
4532.79 1786
4533.42 1855
4534.06 1808
4534.69 1612
4535.33 1578
4535.96 1617
4536.60 1530
4537.23 1450
4537.87 1485
4538.50 1424
4539.14 1276
4539.77 1335
4540.41 1226
4541.04 1370
4541.68 1416
4542.31 1451
4542.95 1251
4543.59 1343
4544.22 1363
4544.86 1344
4545.49 1397
4546.13 1352
4546.77 1283
4547.40 1315
4548.04 1398
4548.67 1361
4549.31 1252
4549.95 1402
4550.58 1414
4551.22 1393
4551.85 1257
4552.49 1260
4553.13 1228
4553.76 1347
4554.40 1218
4555.04 1310
4555.67 1280
4556.31 1339
4556.95 1362
4557.58 1386
4558.22 1364
4558.86 1310
4559.49 1245
4560.13 1350
4560.77 1319
4561.40 1320
4562.04 1302
4562.68 1346
4563.31 1302
4563.95 1266
4564.59 1341
4565.23 1456
4565.86 1301
4566.50 1364
4567.14 1360
4567.77 1267
4568.41 1323
4569.05 1454
4569.69 1388
4570.32 1365
4570.96 1383
4571.60 1289
4572.24 1314
4572.88 1313
4573.51 1532
4574.15 1508
4574.79 1516
4575.43 1433
4576.06 1471
4576.70 1393
4577.34 1497
4577.98 1399
4578.62 1378
4579.26 1349
4579.89 1339
4580.53 1375
4581.17 1324
4581.81 1402
4582.45 1530
4583.09 1429
4583.72 1534
4584.36 1479
4585.00 1569
4585.64 1590
4586.28 1648
4586.92 1672
4587.56 1798
4588.19 1847
4588.83 2058
4589.47 2162
4590.11 2186
4590.75 2523
4591.39 2654
4592.03 2833
4592.67 2750
4593.31 2695
4593.95 2817
4594.58 2289
4595.22 1930
4595.86 1901
4596.50 1642
4597.14 1445
4597.78 1581
4598.42 1681
4599.06 1614
4599.70 1567
4600.34 1706
4600.98 1611
4601.62 1491
4602.26 1550
4602.90 1564
4603.54 1429
4604.18 1678
4604.82 1624
4605.46 1471
4606.10 1575
4606.74 1419
4607.38 1407
4608.02 1420
4608.66 1445
4609.30 1499
4609.94 1472
4610.58 1267
4611.22 1322
4611.86 1360
4612.50 1501
4613.14 1410
4613.78 1294
4614.42 1387
4615.06 1457
4615.70 1533
4616.35 1555
4616.99 1503
4617.63 1453
4618.27 1345
4618.91 1464
4619.55 1312
4620.19 1267
4620.83 1347
4621.47 1339
4622.11 1203
4622.76 1147
4623.40 1264
4624.04 1314
4624.68 1312
4625.32 1342
4625.96 1293
4626.60 1316
4627.25 1205
4627.89 1185
4628.53 1207
4629.17 1286
4629.81 1375
4630.45 1468
4631.10 1440
4631.74 1490
4632.38 1552
4633.02 1683
4633.66 1524
4634.30 1524
4634.95 1519
4635.59 1528
4636.23 1448
4636.87 1544
4637.52 1637
4638.16 1541
4638.80 1544
4639.44 1489
4640.08 1551
4640.73 1597
4641.37 1599
4642.01 1443
4642.66 1403
4643.30 1545
4643.94 1407
4644.58 1469
4645.23 1427
4645.87 1416
4646.51 1460
4647.15 1419
4647.80 1369
4648.44 1364
4649.08 1357
4649.73 1479
4650.37 1412
4651.01 1352
4651.66 1352
4652.30 1401
4652.94 1290
4653.59 1239
4654.23 1428
4654.87 1273
4655.52 1170
4656.16 1321
4656.80 1321
4657.45 1281
4658.09 1229
4658.73 1239
4659.38 1290
4660.02 1260
4660.67 1320
4661.31 1257
4661.95 1239
4662.60 1362
4663.24 1270
4663.89 1242
4664.53 1215
4665.17 1135
4665.82 1145
4666.46 1282
4667.11 1266
4667.75 1186
4668.40 1097
4669.04 1099
4669.68 1183
4670.33 1213
4670.97 1260
4671.62 1240
4672.26 1265
4672.91 1172
4673.55 1218
4674.20 1214
4674.84 1316
4675.49 1376
4676.13 1332
4676.78 1347
4677.42 1312
4678.07 1329
4678.71 1430
4679.36 1428
4680.00 1362
4680.65 1302
4681.29 1391
4681.94 1402
4682.58 1360
4683.23 1395
4683.87 1388
4684.52 1303
4685.16 1344
4685.81 1461
4686.46 1295
4687.10 1298
4687.75 1294
4688.39 1302
4689.04 1334
4689.68 1479
4690.33 1480
4690.98 1381
4691.62 1398
4692.27 1356
4692.91 1440
4693.56 1380
4694.21 1597
4694.85 1636
4695.50 1586
4696.15 1731
4696.79 1759
4697.44 1928
4698.08 2206
4698.73 2219
4699.38 2386
4700.02 2682
4700.67 2632
4701.32 2451
4701.96 2249
4702.61 1919
4703.26 1778
4703.90 1606
4704.55 1563
4705.20 1674
4705.84 1581
4706.49 1638
4707.14 1584
4707.79 1799
4708.43 1757
4709.08 1506
4709.73 1572
4710.37 1550
4711.02 1470
4711.67 1506
4712.32 1686
4712.96 1594
4713.61 1645
4714.26 1457
4714.91 1637
4715.55 1623
4716.20 1403
4716.85 1504
4717.50 1386
4718.15 1578
4718.79 1606
4719.44 1753
4720.09 1568
4720.74 1433
4721.39 1513
4722.03 1439
4722.68 1637
4723.33 1569
4723.98 1660
4724.63 1475
4725.27 1727
4725.92 1589
4726.57 1576
4727.22 1470
4727.87 1574
4728.52 1510
4729.16 1509
4729.81 1491
4730.46 1457
4731.11 1675
4731.76 1545
4732.41 1337
4733.06 1213
4733.71 1379
4734.36 1433
4735.00 1420
4735.65 1286
4736.30 1288
4736.95 1247
4737.60 1289
4738.25 1280
4738.90 1412
4739.55 1531
4740.20 1544
4740.85 1506
4741.50 1470
4742.15 1453
4742.80 1462
4743.44 1401
4744.09 1470
4744.74 1470
4745.39 1510
4746.04 1605
4746.69 1597
4747.34 1599
4747.99 1605
4748.64 1617
4749.29 1664
4749.94 1614
4750.59 1791
4751.24 1890
4751.89 1881
4752.54 1866
4753.19 1943
4753.84 1889
4754.49 1873
4755.14 1751
4755.79 1595
4756.44 1553
4757.10 1465
4757.75 1314
4758.40 1435
4759.05 1551
4759.70 1427
4760.35 1409
4761.00 1374
4761.65 1352
4762.30 1493
4762.95 1421
4763.60 1554
4764.25 1476
4764.90 1525
4765.56 1564
4766.21 1720
4766.86 1814
4767.51 1816
4768.16 1731
4768.81 1587
4769.46 1465
4770.11 1428
4770.77 1569
4771.42 1499
4772.07 1405
4772.72 1494
4773.37 1402
4774.02 1354
4774.67 1425
4775.33 1374
4775.98 1290
4776.63 1507
4777.28 1524
4777.93 1350
4778.59 1453
4779.24 1615
4779.89 1683
4780.54 1584
4781.19 1680
4781.85 1689
4782.50 1557
4783.15 1486
4783.80 1395
4784.46 1431
4785.11 1520
4785.76 1459
4786.41 1384
4787.07 1399
4787.72 1460
4788.37 1398
4789.02 1383
4789.68 1601
4790.33 1547
4790.98 1363
4791.63 1388
4792.29 1364
4792.94 1327
4793.59 1475
4794.25 1529
4794.90 1510
4795.55 1461
4796.21 1424
4796.86 1492
4797.51 1501
4798.17 1370
4798.82 1407
4799.47 1367
4800.13 1507
4800.78 1532
4801.43 1509
4802.09 1570
4802.74 1544
4803.39 1390
4804.05 1398
4804.70 1431
4805.35 1545
4806.01 1385
4806.66 1348
4807.32 1555
4807.97 1499
4808.62 1434
4809.28 1417
4809.93 1548
4810.59 1588
4811.24 1489
4811.89 1501
4812.55 1489
4813.20 1413
4813.86 1573
4814.51 1546
4815.17 1539
4815.82 1689
4816.48 1592
4817.13 1617
4817.78 1738
4818.44 1578
4819.09 1498
4819.75 1729
4820.40 1635
4821.06 1650
4821.71 1667
4822.37 1862
4823.02 1793
4823.68 1733
4824.33 1786
4824.99 1730
4825.64 1803
4826.30 1913
4826.95 1933
4827.61 1901
4828.26 1943
4828.92 2081
4829.58 2100
4830.23 2138
4830.89 2137
4831.54 2102
4832.20 2077
4832.85 2125
4833.51 2178
4834.16 2344
4834.82 2536
4835.48 2411
4836.13 2304
4836.79 2355
4837.44 2469
4838.10 2245
4838.76 2270
4839.41 2434
4840.07 2577
4840.72 2534
4841.38 2655
4842.04 2639
4842.69 2693
4843.35 2761
4844.01 2869
4844.66 2626
4845.32 2711
4845.98 2797
4846.63 3419
4847.29 3499
4847.95 3773
4848.60 4260
4849.26 4736
4849.92 5236
4850.57 5536
4851.23 5509
4851.89 5236
4852.54 5082
4853.20 4473
4853.86 4237
4854.51 4200
4855.17 3846
4855.83 3800
4856.49 3991
4857.14 4080
4857.80 4496
4858.46 4481
4859.12 4769
4859.77 4360
4860.43 3935
4861.09 3977
4861.75 3786
4862.40 3635
4863.06 3446
4863.72 3577
4864.38 3601
4865.03 3278
4865.69 3383
4866.35 3385
4867.01 3647
4867.67 3750
4868.32 3828
4868.98 3675
4869.64 3521
4870.30 3392
4870.96 3084
4871.62 3051
4872.27 3180
4872.93 3073
4873.59 2903
4874.25 2804
4874.91 2904
4875.57 2806
4876.22 2681
4876.88 2783
4877.54 2919
4878.20 2975
4878.86 2796
4879.52 2984
4880.18 2879
4880.84 2686
4881.49 2683
4882.15 2579
4882.81 2458
4883.47 2572
4884.13 2459
4884.79 2288
4885.45 2264
4886.11 2265
4886.77 2294
4887.43 2538
4888.09 2482
4888.75 2477
4889.41 2547
4890.07 2625
4890.72 2745
4891.38 2718
4892.04 2846
4892.70 2733
4893.36 2631
4894.02 2461
4894.68 2566
4895.34 2331
4896.00 2094
4896.66 2063
4897.32 2087
4897.98 2187
4898.64 2257
4899.30 2242
4899.96 2222
4900.62 2248
4901.28 2378
4901.94 2162
4902.60 2074
4903.27 2107
4903.93 2073
4904.59 1890
4905.25 1867
4905.91 1920
4906.57 1879
4907.23 1881
4907.89 1916
4908.55 1887
4909.21 1969
4909.87 1852
4910.53 1882
4911.19 1943
4911.85 1856
4912.52 1805
4913.18 1854
4913.84 1801
4914.50 1775
4915.16 1687
4915.82 1741
4916.48 1666
4917.14 1620
4917.81 1759
4918.47 1671
4919.13 1666
4919.79 1562
4920.45 1645
4921.11 1701
4921.77 1549
4922.44 1547
4923.10 1639
4923.76 1544
4924.42 1559
4925.08 1651
4925.75 1554
4926.41 1634
4927.07 1554
4927.73 1615
4928.39 1614
4929.06 1665
4929.72 1805
4930.38 1652
4931.04 1661
4931.71 1736
4932.37 1645
4933.03 1452
4933.69 1468
4934.36 1540
4935.02 1608
4935.68 1600
4936.34 1455
4937.01 1498
4937.67 1552
4938.33 1463
4938.99 1500
4939.66 1474
4940.32 1424
4940.98 1499
4941.65 1539
4942.31 1476
4942.97 1398
4943.63 1472
4944.30 1414
4944.96 1480
4945.62 1444
4946.29 1407
4946.95 1426
4947.61 1337
4948.28 1386
4948.94 1430
4949.61 1345
4950.27 1440
4950.93 1424
4951.60 1421
4952.26 1365
4952.92 1331
4953.59 1273
4954.25 1336
4954.92 1423
4955.58 1380
4956.24 1385
4956.91 1431
4957.57 1394
4958.24 1355
4958.90 1468
4959.56 1478
4960.23 1403
4960.89 1414
4961.56 1489
4962.22 1561
4962.89 1578
4963.55 1773
4964.21 1964
4964.88 1951
4965.54 1817
4966.21 1693
4966.87 1726
4967.54 1524
4968.20 1384
4968.87 1507
4969.53 1473
4970.20 1391
4970.86 1364
4971.53 1507
4972.19 1407
4972.86 1430
4973.52 1311
4974.19 1307
4974.85 1306
4975.52 1433
4976.18 1454
4976.85 1438
4977.51 1614
4978.18 1439
4978.85 1412
4979.51 1514
4980.18 1473
4980.84 1357
4981.51 1327
4982.17 1212
4982.84 1256
4983.50 1299
4984.17 1208
4984.84 1379
4985.50 1421
4986.17 1424
4986.83 1457
4987.50 1479
4988.17 1477
4988.83 1473
4989.50 1528
4990.17 1680
4990.83 1700
4991.50 1654
4992.16 1651
4992.83 1759
4993.50 1587
4994.16 1641
4994.83 1460
4995.50 1406
4996.16 1271
4996.83 1298
4997.50 1237
4998.16 1221
4998.83 1311
4999.50 1263
5000.16 1150
5000.83 1149
5001.50 1121
5002.17 1241
5002.83 1043
5003.50 1034
5004.17 1137
5004.83 1186
5005.50 1239
5006.17 1161
5006.84 1223
5007.50 1107
5008.17 1145
5008.84 1254
5009.51 1168
5010.17 1243
5010.84 1218
5011.51 1229
5012.18 1297
5012.84 1223
5013.51 1273
5014.18 1159
5014.85 1158
5015.52 1167
5016.18 1261
5016.85 1245
5017.52 1212
5018.19 1221
5018.86 1247
5019.52 1157
5020.19 1279
5020.86 1242
5021.53 1261
5022.20 1341
5022.87 1308
5023.54 1328
5024.20 1419
5024.87 1257
5025.54 1304
5026.21 1144
5026.88 1240
5027.55 1311
5028.22 1229
5028.88 1297
5029.55 1358
5030.22 1412
5030.89 1302
5031.56 1348
5032.23 1327
5032.90 1308
5033.57 1208
5034.24 1331
5034.91 1194
5035.58 1114
5036.25 1133
5036.91 1174
5037.58 1160
5038.25 1213
5038.92 1152
5039.59 1061
5040.26 1105
5040.93 1119
5041.60 1060
5042.27 1186
5042.94 1279
5043.61 1200
5044.28 1142
5044.95 1096
5045.62 1112
5046.29 1105
5046.96 1056
5047.63 1185
5048.30 1140
5048.97 1164
5049.64 1193
5050.31 1168
5050.98 1139
5051.65 1162
5052.32 1120
5052.99 1200
5053.66 1148
5054.33 1154
5055.00 1068
5055.68 1061
5056.35 1157
5057.02 1226
5057.69 1243
5058.36 1068
5059.03 1223
5059.70 1168
5060.37 1208
5061.04 1231
5061.71 1253
5062.38 1093
5063.06 1214
5063.73 1192
5064.40 1215
5065.07 1166
5065.74 1098
5066.41 1225
5067.08 1123
5067.75 1114
5068.43 1092
5069.10 1202
5069.77 1208
5070.44 1211
5071.11 1087
5071.78 1181
5072.46 1187
5073.13 1161
5073.80 1298
5074.47 1199
5075.14 1289
5075.81 1231
5076.49 1283
5077.16 1350
5077.83 1338
5078.50 1418
5079.18 1500
5079.85 1501
5080.52 1481
5081.19 1317
5081.86 1386
5082.54 1345
5083.21 1360
5083.88 1431
5084.55 1359
5085.23 1370
5085.90 1308
5086.57 1382
5087.25 1409
5087.92 1383
5088.59 1294
5089.26 1418
5089.94 1311
5090.61 1435
5091.28 1408
5091.96 1410
5092.63 1529
5093.30 1458
5093.97 1343
5094.65 1270
5095.32 1291
5095.99 1345
5096.67 1274
5097.34 1178
5098.01 1279
5098.69 1242
5099.36 1265
5100.04 1342
5100.71 1329
5101.38 1260
5102.06 1326
5102.73 1383
5103.40 1505
5104.08 1546
5104.75 1471
5105.43 1490
5106.10 1397
5106.77 1290
5107.45 1351
5108.12 1415
5108.80 1283
5109.47 1382
5110.14 1269
5110.82 1284
5111.49 1243
5112.17 1346
5112.84 1267
5113.52 1135
5114.19 1171
5114.87 1246
5115.54 1225
5116.21 1244
5116.89 1167
5117.56 1305
5118.24 1289
5118.91 1307
5119.59 1388
5120.26 1515
5120.94 1471
5121.61 1326
5122.29 1244
5122.96 1318
5123.64 1437
5124.31 1340
5124.99 1280
5125.66 1317
5126.34 1157
5127.01 1158
5127.69 1261
5128.37 1228
5129.04 1369
5129.72 1240
5130.39 1271
5131.07 1277
5131.74 1290
5132.42 1313
5133.09 1283
5133.77 1141
5134.45 1278
5135.12 1318
5135.80 1252
5136.47 1256
5137.15 1213
5137.83 1182
5138.50 1187
5139.18 1302
5139.85 1175
5140.53 1151
5141.21 1125
5141.88 1220
5142.56 1222
5143.24 1122
5143.91 1106
5144.59 1137
5145.27 1122
5145.94 1155
5146.62 1080
5147.30 1072
5147.97 1164
5148.65 1112
5149.33 1043
5150.00 1030
5150.68 1105
5151.36 1110
5152.03 1189
5152.71 1052
5153.39 974
5154.07 1138
5154.74 1056
5155.42 1102
5156.10 1148
5156.77 1101
5157.45 1108
5158.13 1057
5158.81 1060
5159.48 1020
5160.16 1071
5160.84 1195
5161.52 1145
5162.19 1151
5162.87 1108
5163.55 1164
5164.23 1139
5164.91 1149
5165.58 1089
5166.26 1113
5166.94 1221
5167.62 1190
5168.30 1194
5168.97 1206
5169.65 1051
5170.33 1009
5171.01 1016
5171.69 1162
5172.37 1157
5173.04 1095
5173.72 1131
5174.40 1151
5175.08 1105
5175.76 1105
5176.44 1199
5177.11 1112
5177.79 1094
5178.47 1167
5179.15 1183
5179.83 1052
5180.51 1139
5181.19 1203
5181.87 1189
5182.55 1224
5183.22 1202
5183.90 1202
5184.58 956
5185.26 1058
5185.94 1070
5186.62 943
5187.30 1130
5187.98 1138
5188.66 1074
5189.34 1138
5190.02 1035
5190.70 1123
5191.38 1101
5192.06 1047
5192.74 1125
5193.42 1149
5194.10 1110
5194.78 1157
5195.46 1124
5196.14 1043
5196.82 1141
5197.50 1241
5198.18 1143
5198.86 1083
5199.54 1064
5200.22 1056
5200.90 1091
5201.58 1187
5202.26 1039
5202.94 1135
5203.62 1201
5204.30 1201
5204.98 1373
5205.66 1267
5206.34 1150
5207.02 1168
5207.70 1188
5208.38 1229
5209.06 1385
5209.74 1427
5210.42 1336
5211.10 1376
5211.79 1243
5212.47 1238
5213.15 1289
5213.83 1326
5214.51 1285
5215.19 1332
5215.87 1521
5216.55 1452
5217.23 1429
5217.92 1364
5218.60 1515
5219.28 1445
5219.96 1650
5220.64 1478
5221.32 1395
5222.00 1477
5222.69 1606
5223.37 1502
5224.05 1440
5224.73 1595
5225.41 1551
5226.10 1392
5226.78 1429
5227.46 1299
5228.14 1219
5228.82 1250
5229.51 1326
5230.19 1294
5230.87 1319
5231.55 1246
5232.23 1298
5232.92 1247
5233.60 1118
5234.28 1199
5234.96 1388
5235.65 1358
5236.33 1405
5237.01 1259
5237.69 1312
5238.38 1408
5239.06 1368
5239.74 1426
5240.42 1424
5241.11 1330
5241.79 1393
5242.47 1345
5243.16 1230
5243.84 1348
5244.52 1220
5245.21 1311
5245.89 1284
5246.57 1286
5247.26 1407
5247.94 1353
5248.62 1332
5249.31 1398
5249.99 1503
5250.67 1465
5251.36 1787
5252.04 1732
5252.72 1641
5253.41 1620
5254.09 1384
5254.77 1340
5255.46 1502
5256.14 1441
5256.83 1365
5257.51 1318
5258.19 1250
5258.88 1370
5259.56 1378
5260.25 1499
5260.93 1454
5261.61 1419
5262.30 1456
5262.98 1433
5263.67 1396
5264.35 1504
5265.04 1510
5265.72 1426
5266.40 1440
5267.09 1432
5267.77 1289
5268.46 1423
5269.14 1389
5269.83 1302
5270.51 1255
5271.20 1264
5271.88 1320
5272.57 1290
5273.25 1307
5273.94 1344
5274.62 1256
5275.31 1169
5275.99 1126
5276.68 1233
5277.36 1188
5278.05 1134
5278.73 1304
5279.42 1193
5280.10 1277
5280.79 1203
5281.47 1314
5282.16 1325
5282.85 1272
5283.53 1184
5284.22 1263
5284.90 1116
5285.59 1127
5286.27 1240
5286.96 1201
5287.65 1122
5288.33 1139
5289.02 1118
5289.70 1197
5290.39 1140
5291.08 1112
5291.76 1171
5292.45 1194
5293.13 1154
5293.82 1216
5294.51 1182
5295.19 1225
5295.88 1342
5296.57 1363
5297.25 1258
5297.94 1292
5298.63 1282
5299.31 1222
5300.00 1295
5300.69 1376
5301.37 1403
5302.06 1369
5302.75 1354
5303.43 1428
5304.12 1507
5304.81 1523
5305.49 1482
5306.18 1333
5306.87 1433
5307.56 1461
5308.24 1289
5308.93 1387
5309.62 1464
5310.30 1498
5310.99 1379
5311.68 1445
5312.37 1418
5313.05 1354
5313.74 1251
5314.43 1224
5315.12 1303
5315.81 1267
5316.49 1312
5317.18 1277
5317.87 1311
5318.56 1429
5319.24 1507
5319.93 1430
5320.62 1483
5321.31 1409
5322.00 1482
5322.68 1437
5323.37 1469
5324.06 1521
5324.75 1339
5325.44 1268
5326.13 1226
5326.81 1189
5327.50 1259
5328.19 1181
5328.88 1240
5329.57 1223
5330.26 1231
5330.95 1252
5331.63 1205
5332.32 1053
5333.01 1085
5333.70 1151
5334.39 1158
5335.08 1178
5335.77 1192
5336.46 1235
5337.15 1196
5337.84 1183
5338.52 1162
5339.21 1276
5339.90 1309
5340.59 1300
5341.28 1131
5341.97 1104
5342.66 1188
5343.35 1182
5344.04 1154
5344.73 1165
5345.42 1278
5346.11 1177
5346.80 1306
5347.49 1266
5348.18 1290
5348.87 1291
5349.56 1351
5350.25 1406
5350.94 1313
5351.63 1311
5352.32 1341
5353.01 1306
5353.70 1214
5354.39 1361
5355.08 1324
5355.77 1223
5356.46 1084
5357.15 999
5357.84 993
5358.53 1063
5359.22 1099
5359.91 1096
5360.60 1078
5361.29 1034
5361.98 1169
5362.67 1254
5363.36 1190
5364.06 1224
5364.75 1159
5365.44 1109
5366.13 1204
5366.82 1019
5367.51 1088
5368.20 1055
5368.89 1070
5369.58 1082
5370.27 1158
5370.97 1114
5371.66 1065
5372.35 1041
5373.04 1109
5373.73 1084
5374.42 962
5375.11 1048
5375.81 1145
5376.50 1072
5377.19 1064
5377.88 1032
5378.57 1021
5379.26 955
5379.96 1039
5380.65 1052
5381.34 1005
5382.03 988
5382.72 1000
5383.42 1059
5384.11 952
5384.80 1061
5385.49 1062
5386.19 1051
5386.88 1082
5387.57 1102
5388.26 1246
5388.96 1103
5389.65 1055
5390.34 1072
5391.03 1125
5391.73 1255
5392.42 1214
5393.11 1158
5393.80 1119
5394.50 1053
5395.19 1047
5395.88 1070
5396.57 1171
5397.27 1108
5397.96 1108
5398.65 1005
5399.35 944
5400.04 1090
5400.73 1004
5401.43 1030
5402.12 1134
5402.81 1134
5403.51 1140
5404.20 1020
5404.89 1102
5405.59 1184
5406.28 1154
5406.97 1189
5407.67 1139
5408.36 1188
5409.06 1177
5409.75 1075
5410.44 1103
5411.14 1027
5411.83 1024
5412.52 1094
5413.22 1096
5413.91 1068
5414.61 1085
5415.30 1089
5415.99 1190
5416.69 1162
5417.38 1176
5418.08 1264
5418.77 1089
5419.47 1215
5420.16 1272
5420.86 1303
5421.55 1209
5422.24 1202
5422.94 1121
5423.63 1183
5424.33 1060
5425.02 1126
5425.72 1188
5426.41 1169
5427.11 1128
5427.80 1090
5428.50 1106
5429.19 1153
5429.89 1163
5430.58 1215
5431.28 1249
5431.97 1250
5432.67 1183
5433.36 1197
5434.06 1324
5434.75 1414
5435.45 1500
5436.15 1412
5436.84 1436
5437.54 1451
5438.23 1465
5438.93 1488
5439.62 1407
5440.32 1398
5441.01 1448
5441.71 1392
5442.41 1434
5443.10 1435
5443.80 1486
5444.49 1477
5445.19 1599
5445.89 1665
5446.58 1580
5447.28 1739
5447.98 1716
5448.67 1592
5449.37 1596
5450.06 1649
5450.76 1529
5451.46 1437
5452.15 1363
5452.85 1431
5453.55 1498
5454.24 1491
5454.94 1531
5455.64 1496
5456.33 1445
5457.03 1437
5457.73 1482
5458.42 1474
5459.12 1534
5459.82 1478
5460.51 1453
5461.21 1498
5461.91 1626
5462.61 1698
5463.30 1620
5464.00 1738
5464.70 1655
5465.40 1542
5466.09 1632
5466.79 1632
5467.49 1699
5468.18 1770
5468.88 1747
5469.58 1703
5470.28 1879
5470.98 1958
5471.67 1994
5472.37 1997
5473.07 1814
5473.77 1933
5474.46 2056
5475.16 2023
5475.86 2057
5476.56 2078
5477.26 2342
5477.95 2635
5478.65 2988
5479.35 3370
5480.05 3533
5480.75 3789
5481.45 3905
5482.14 3855
5482.84 3369
5483.54 3300
5484.24 3057
5484.94 2827
5485.64 2720
5486.34 2569
5487.03 2432
5487.73 2237
5488.43 2423
5489.13 2491
5489.83 2578
5490.53 2493
5491.23 2545
5491.93 2620
5492.63 2553
5493.33 2596
5494.02 2710
5494.72 2755
5495.42 2660
5496.12 2751
5496.82 2874
5497.52 3106
5498.22 3303
5498.92 4060
5499.62 4796
5500.32 5051
5501.02 5425
5501.72 5625
5502.42 5646
5503.12 5391
5503.82 4557
5504.52 4259
5505.22 3738
5505.92 3109
5506.62 2673
5507.32 2418
5508.02 2546
5508.72 2473
5509.42 2182
5510.12 2309
5510.82 2443
5511.52 2370
5512.22 2110
5512.92 2037
5513.62 2144
5514.32 2179
5515.02 2108
5515.72 2143
5516.42 2134
5517.12 2027
5517.82 2014
5518.52 1939
5519.22 1889
5519.93 2006
5520.63 1910
5521.33 1744
5522.03 1791
5522.73 1792
5523.43 1753
5524.13 1646
5524.83 1550
5525.53 1587
5526.23 1591
5526.94 1475
5527.64 1626
5528.34 1638
5529.04 1537
5529.74 1527
5530.44 1464
5531.14 1530
5531.85 1498
5532.55 1392
5533.25 1434
5533.95 1574
5534.65 1554
5535.35 1609
5536.06 1373
5536.76 1457
5537.46 1430
5538.16 1392
5538.86 1427
5539.57 1405
5540.27 1475
5540.97 1419
5541.67 1362
5542.37 1326
5543.08 1388
5543.78 1393
5544.48 1394
5545.18 1222
5545.89 1186
5546.59 1252
5547.29 1306
5547.99 1291
5548.70 1280
5549.40 1236
5550.10 1227
5550.81 1243
5551.51 1168
5552.21 1291
5552.91 1323
5553.62 1379
5554.32 1346
5555.02 1270
5555.73 1312
5556.43 1264
5557.13 1238
5557.84 1217
5558.54 1266
5559.24 1296
5559.95 1236
5560.65 1354
5561.35 1400
5562.06 1474
5562.76 1542
5563.46 1443
5564.17 1450
5564.87 1383
5565.57 1330
5566.28 1305
5566.98 1328
5567.69 1315
5568.39 1269
5569.09 1312
5569.80 1363
5570.50 1250
5571.21 1279
5571.91 1320
5572.61 1358
5573.32 1371
5574.02 1230
5574.73 1197
5575.43 1298
5576.14 1337
5576.84 1270
5577.54 1387
5578.25 1295
5578.95 1310
5579.66 1300
5580.36 1230
5581.07 1100
5581.77 1154
5582.48 1168
5583.18 1169
5583.89 1264
5584.59 1231
5585.30 1264
5586.00 1202
5586.71 1221
5587.41 1209
5588.12 1091
5588.82 1069
5589.53 1123
5590.23 1167
5590.94 1098
5591.64 1125
5592.35 1156
5593.05 1258
5593.76 1102
5594.47 1099
5595.17 1113
5595.88 1256
5596.58 1284
5597.29 1305
5597.99 1276
5598.70 1254
5599.41 1211
5600.11 1195
5600.82 1234
5601.52 1187
5602.23 1176
5602.94 1216
5603.64 1225
5604.35 1171
5605.05 1117
5605.76 1067
5606.47 1109
5607.17 1012
5607.88 1104
5608.59 1224
5609.29 1079
5610.00 1202
5610.70 1238
5611.41 1271
5612.12 1138
5612.82 1202
5613.53 1087
5614.24 1179
5614.95 1138
5615.65 1200
5616.36 1080
5617.07 1115
5617.77 1086
5618.48 1066
5619.19 1131
5619.89 1112
5620.60 1235
5621.31 1219
5622.02 1090
5622.72 1170
5623.43 1178
5624.14 1248
5624.85 1179
5625.55 1302
5626.26 1275
5626.97 1133
5627.68 1279
5628.38 1330
5629.09 1318
5629.80 1342
5630.51 1333
5631.21 1397
5631.92 1294
5632.63 1255
5633.34 1283
5634.05 1246
5634.75 1080
5635.46 1084
5636.17 1213
5636.88 1269
5637.59 1293
5638.30 1252
5639.00 1270
5639.71 1408
5640.42 1299
5641.13 1386
5641.84 1425
5642.55 1359
5643.26 1365
5643.96 1262
5644.67 1359
5645.38 1296
5646.09 1254
5646.80 1155
5647.51 1182
5648.22 1221
5648.93 1259
5649.64 1250
5650.34 1240
5651.05 1307
5651.76 1237
5652.47 1157
5653.18 1199
5653.89 1193
5654.60 1404
5655.31 1324
5656.02 1507
5656.73 1747
5657.44 1677
5658.15 1704
5658.86 1903
5659.57 1744
5660.28 1664
5660.99 1585
5661.70 1551
5662.41 1506
5663.12 1251
5663.83 1191
5664.54 1209
5665.25 1172
5665.96 1247
5666.67 1289
5667.38 1278
5668.09 1217
5668.80 1205
5669.51 1154
5670.22 1244
5670.93 1219
5671.64 1123
5672.35 1171
5673.06 1089
5673.77 1165
5674.48 1115
5675.19 1132
5675.90 1138
5676.61 1169
5677.32 1143
5678.03 1187
5678.74 1135
5679.45 1197
5680.17 1128
5680.88 1135
5681.59 1185
5682.30 1146
5683.01 1020
5683.72 1082
5684.43 1198
5685.14 1181
5685.85 1125
5686.57 1195
5687.28 1214
5687.99 1026
5688.70 1005
5689.41 977
5690.12 1107
5690.84 1185
5691.55 1145
5692.26 1058
5692.97 1071
5693.68 1063
5694.39 1090
5695.11 1135
5695.82 1172
5696.53 1074
5697.24 1090
5697.95 1078
5698.67 1091
5699.38 1074
5700.09 1050
5700.80 1083
5701.51 969
5702.23 1123
5702.94 1113
5703.65 1010
5704.36 1107
5705.08 1145
5705.79 1059
5706.50 1026
5707.21 1031
5707.93 1083
5708.64 1092
5709.35 939
5710.07 975
5710.78 1081
5711.49 1086
5712.20 1072
5712.92 1066
5713.63 1083
5714.34 984
5715.06 986
5715.77 924
5716.48 1027
5717.20 1022
5717.91 966
5718.62 965
5719.34 982
5720.05 949
5720.76 984
5721.48 1015
5722.19 1086
5722.90 1070
5723.62 986
5724.33 1073
5725.05 1038
5725.76 1097
5726.47 1068
5727.19 1088
5727.90 1153
5728.61 1126
5729.33 1108
5730.04 1180
5730.76 1181
5731.47 1115
5732.19 1091
5732.90 1100
5733.61 1068
5734.33 1065
5735.04 1103
5735.76 1019
5736.47 902
5737.19 940
5737.90 1083
5738.61 1073
5739.33 1079
5740.04 1007
5740.76 999
5741.47 1060
5742.19 957
5742.90 948
5743.62 953
5744.33 961
5745.05 965
5745.76 1004
5746.48 1135
5747.19 1101
5747.91 1043
5748.62 977
5749.34 1129
5750.05 1021
5750.77 1049
5751.49 1000
5752.20 988
5752.92 1075
5753.63 980
5754.35 1078
5755.06 913
5755.78 910
5756.49 995
5757.21 916
5757.93 936
5758.64 1022
5759.36 971
5760.07 963
5760.79 889
5761.51 943
5762.22 891
5762.94 881
5763.65 986
5764.37 955
5765.09 1026
5765.80 1033
5766.52 1025
5767.24 1025
5767.95 1008
5768.67 978
5769.39 942
5770.10 972
5770.82 989
5771.53 979
5772.25 971
5772.97 1065
5773.69 1107
5774.40 962
5775.12 1052
5775.84 1088
5776.55 968
5777.27 1034
5777.99 1018
5778.70 1041
5779.42 1031
5780.14 1055
5780.86 1095
5781.57 1062
5782.29 1016
5783.01 1021
5783.72 1037
5784.44 962
5785.16 1032
5785.88 1110
5786.59 1042
5787.31 1010
5788.03 1160
5788.75 1248
5789.47 1226
5790.18 1122
5790.90 1100
5791.62 1100
5792.34 1253
5793.06 1257
5793.77 1159
5794.49 1209
5795.21 1226
5795.93 1241
5796.65 1134
5797.36 1221
5798.08 1308
5798.80 1443
5799.52 1486
5800.24 1635
5800.96 1889
5801.67 1957
5802.39 2187
5803.11 2363
5803.83 2246
5804.55 1971
5805.27 1911
5805.99 1939
5806.71 1541
5807.42 1404
5808.14 1324
5808.86 1287
5809.58 1280
5810.30 1245
5811.02 1257
5811.74 1341
5812.46 1341
5813.18 1341
5813.90 1206
5814.62 1256
5815.34 1229
5816.05 1268
5816.77 1162
5817.49 1268
5818.21 1393
5818.93 1290
5819.65 1233
5820.37 1334
5821.09 1291
5821.81 1255
5822.53 1215
5823.25 1210
5823.97 1054
5824.69 1168
5825.41 1246
5826.13 1247
5826.85 1201
5827.57 1158
5828.29 1149
5829.01 1194
5829.73 1149
5830.45 1225
5831.17 1248
5831.89 1167
5832.61 1140
5833.33 1086
5834.05 1092
5834.78 1100
5835.50 1179
5836.22 1161
5836.94 1122
5837.66 1054
5838.38 1010
5839.10 1036
5839.82 1126
5840.54 1106
5841.26 1164
5841.98 1101
5842.70 1093
5843.43 1168
5844.15 1108
5844.87 1069
5845.59 1026
5846.31 1144
5847.03 1167
5847.75 1073
5848.47 1233
5849.20 1161
5849.92 1166
5850.64 1089
5851.36 1143
5852.08 1089
5852.80 999
5853.53 1125
5854.25 1075
5854.97 1191
5855.69 1122
5856.41 1128
5857.14 1108
5857.86 1129
5858.58 1069
5859.30 1037
5860.02 1155
5860.75 1056
5861.47 1081
5862.19 1016
5862.91 1130
5863.64 1077
5864.36 1101
5865.08 1188
5865.80 1141
5866.52 1099
5867.25 1172
5867.97 1187
5868.69 1170
5869.42 1153
5870.14 1139
5870.86 1093
5871.58 1138
5872.31 1124
5873.03 1076
5873.75 1266
5874.48 1270
5875.20 1137
5875.92 1060
5876.65 1180
5877.37 1096
5878.09 1127
5878.81 1106
5879.54 1168
5880.26 1177
5880.99 1227
5881.71 1159
5882.43 1114
5883.16 1085
5883.88 1146
5884.60 1192
5885.33 1255
5886.05 1358
5886.77 1360
5887.50 1212
5888.22 1099
5888.95 1145
5889.67 1146
5890.39 1089
5891.12 1155
5891.84 1183
5892.57 1259
5893.29 1061
5894.01 1051
5894.74 1011
5895.46 1041
5896.19 1138
5896.91 1122
5897.64 1219
5898.36 1169
5899.09 1100
5899.81 1186
5900.53 1304
5901.26 1158
5901.98 1203
5902.71 1179
5903.43 1247
5904.16 1172
5904.88 1261
5905.61 1275
5906.33 1224
5907.06 1347
5907.78 1243
5908.51 1251
5909.23 1247
5909.96 1326
5910.68 1289
5911.41 1317
5912.14 1301
5912.86 1445
5913.59 1345
5914.31 1415
5915.04 1417
5915.76 1312
5916.49 1289
5917.21 1273
5917.94 1302
5918.67 1390
5919.39 1256
5920.12 1404
5920.84 1427
5921.57 1310
5922.29 1418
5923.02 1557
5923.75 1499
5924.47 1487
5925.20 1631
5925.93 1623
5926.65 1498
5927.38 1402
5928.10 1547
5928.83 1578
5929.56 1616
5930.28 1524
5931.01 1547
5931.74 1442
5932.46 1579
5933.19 1713
5933.92 1745
5934.64 1817
5935.37 1843
5936.10 1808
5936.82 1934
5937.55 1962
5938.28 1860
5939.00 1829
5939.73 1864
5940.46 1950
5941.19 1893
5941.91 2056
5942.64 2241
5943.37 2113
5944.09 2112
5944.82 2195
5945.55 2247
5946.28 2340
5947.00 2356
5947.73 2530
5948.46 2478
5949.19 2661
5949.92 2834
5950.64 2976
5951.37 3236
5952.10 3453
5952.83 3451
5953.55 3554
5954.28 3542
5955.01 3388
5955.74 3159
5956.47 3179
5957.19 3058
5957.92 3124
5958.65 3062
5959.38 3142
5960.11 3002
5960.84 3147
5961.56 3212
5962.29 3131
5963.02 3168
5963.75 3409
5964.48 3769
5965.21 4091
5965.94 4640
5966.66 5290
5967.39 5576
5968.12 5294
5968.85 5138
5969.58 4909
5970.31 4656
5971.04 4308
5971.77 4111
5972.50 3820
5973.22 3715
5973.95 3586
5974.68 3669
5975.41 3560
5976.14 3604
5976.87 3493
5977.60 3701
5978.33 3798
5979.06 3705
5979.79 4001
5980.52 3956
5981.25 4194
5981.98 4353
5982.71 4209
5983.44 4240
5984.17 4412
5984.90 4477
5985.63 4261
5986.36 4373
5987.09 4189
5987.82 4288
5988.55 4205
5989.28 4211
5990.01 4248
5990.74 4005
5991.47 4360
5992.20 4362
5992.93 4423
5993.66 4677
5994.39 4485
5995.12 4522
5995.85 4521
5996.58 4521
5997.31 4694
5998.04 4656
5998.77 4613
5999.50 4774
6000.23 4852
6000.96 4657
6001.69 4699
6002.42 4403
6003.16 4283
6003.89 4405
6004.62 4419
6005.35 4300
6006.08 4356
6006.81 4516
6007.54 5092
6008.27 5401
6009.00 6093
6009.74 7448
6010.47 8669
6011.20 9965
6011.93 11442
6012.66 12914
6013.39 13926
6014.13 14354
6014.86 14201
6015.59 13907
6016.32 12902
6017.05 11866
6017.78 10133
6018.52 8852
6019.25 7651
6019.98 6343
6020.71 5449
6021.44 4764
6022.18 4287
6022.91 3921
6023.64 3754
6024.37 3440
6025.10 3389
6025.84 3348
6026.57 3268
6027.30 3173
6028.03 3150
6028.77 3123
6029.50 3165
6030.23 2927
6030.96 2797
6031.70 2725
6032.43 2786
6033.16 2776
6033.90 2708
6034.63 2563
6035.36 2642
6036.09 2634
6036.83 2600
6037.56 2693
6038.29 2912
6039.03 2972
6039.76 2868
6040.49 2857
6041.23 2955
6041.96 3055
6042.69 3213
6043.43 3206
6044.16 3353
6044.89 3302
6045.63 3214
6046.36 3292
6047.09 3444
6047.83 3413
6048.56 3458
6049.29 3718
6050.03 4060
6050.76 4366
6051.50 4387
6052.23 4700
6052.96 4811
6053.70 4749
6054.43 4727
6055.17 4739
6055.90 4260
6056.63 3863
6057.37 3681
6058.10 3485
6058.84 3417
6059.57 3250
6060.31 3252
6061.04 3267
6061.77 3080
6062.51 3176
6063.24 3162
6063.98 2971
6064.71 2976
6065.45 3001
6066.18 2924
6066.92 2862
6067.65 2936
6068.39 2799
6069.12 2810
6069.86 2771
6070.59 2813
6071.33 2714
6072.06 2624
6072.80 2661
6073.53 2501
6074.27 2586
6075.00 2570
6075.74 2303
6076.47 2311
6077.21 2381
6077.95 2414
6078.68 2381
6079.42 2426
6080.15 2329
6080.89 2281
6081.62 2312
6082.36 2251
6083.09 2159
6083.83 2252
6084.57 2249
6085.30 2149
6086.04 2292
6086.77 2269
6087.51 2342
6088.25 2318
6088.98 2280
6089.72 2303
6090.46 2304
6091.19 2493
6091.93 2395
6092.66 2357
6093.40 2352
6094.14 2411
6094.87 2301
6095.61 2183
6096.35 2071
6097.08 2192
6097.82 2121
6098.56 2032
6099.29 2072
6100.03 2062
6100.77 2127
6101.50 1941
6102.24 1922
6102.98 2055
6103.72 1915
6104.45 1925
6105.19 1812
6105.93 1931
6106.66 1850
6107.40 1897
6108.14 1936
6108.88 1931
6109.61 1951
6110.35 1940
6111.09 1926
6111.83 2099
6112.56 2137
6113.30 2021
6114.04 2032
6114.78 2109
6115.51 1974
6116.25 2141
6116.99 2011
6117.73 1934
6118.47 2018
6119.20 2094
6119.94 2099
6120.68 2013
6121.42 1997
6122.16 2017
6122.89 2069
6123.63 2136
6124.37 2260
6125.11 2325
6125.85 2284
6126.59 2129
6127.32 2189
6128.06 2132
6128.80 2058
6129.54 2293
6130.28 2234
6131.02 2164
6131.76 2177
6132.49 2112
6133.23 2181
6133.97 2204
6134.71 2167
6135.45 2109
6136.19 2112
6136.93 2219
6137.67 2231
6138.41 2269
6139.15 2252
6139.88 2165
6140.62 2233
6141.36 2307
6142.10 2387
6142.84 2381
6143.58 2187
6144.32 2225
6145.06 2224
6145.80 2204
6146.54 2044
6147.28 2248
6148.02 2348
6148.76 2283
6149.50 2287
6150.24 2215
6150.98 2267
6151.72 2341
6152.46 2385
6153.20 2467
6153.94 2433
6154.68 2441
6155.42 2513
6156.16 2520
6156.90 2471
6157.64 2614
6158.38 2529
6159.12 2685
6159.86 2745
6160.60 2643
6161.34 2779
6162.08 2655
6162.82 2893
6163.56 2993
6164.30 3358
6165.05 3250
6165.79 3704
6166.53 3908
6167.27 4031
6168.01 4042
6168.75 4027
6169.49 4194
6170.23 4260
6170.97 3988
6171.71 3805
6172.46 3741
6173.20 3660
6173.94 3574
6174.68 3416
6175.42 3350
6176.16 3358
6176.90 3389
6177.64 3599
6178.39 3511
6179.13 3320
6179.87 3322
6180.61 3501
6181.35 3650
6182.09 3448
6182.84 3742
6183.58 3810
6184.32 3683
6185.06 3681
6185.80 3768
6186.55 3813
6187.29 3857
6188.03 3974
6188.77 3759
6189.52 3855
6190.26 4158
6191.00 4302
6191.74 4314
6192.48 4417
6193.23 4812
6193.97 4939
6194.71 4734
6195.45 4851
6196.20 4868
6196.94 4784
6197.68 4798
6198.43 4715
6199.17 4724
6199.91 4637
6200.65 4592
6201.40 4633
6202.14 4810
6202.88 5136
6203.63 5730
6204.37 6645
6205.11 7985
6205.86 9739
6206.60 12436
6207.34 16017
6208.09 19295
6208.83 21348
6209.57 23576
6210.32 24586
6211.06 24163
6211.80 22483
6212.55 20498
6213.29 17878
6214.03 15204
6214.78 12478
6215.52 10158
6216.26 8339
6217.01 7207
6217.75 6208
6218.50 5382
6219.24 4952
6219.98 4680
6220.73 4557
6221.47 4565
6222.22 4620
6222.96 4815
6223.71 4997
6224.45 5201
6225.19 5331
6225.94 5214
6226.68 5059
6227.43 4743
6228.17 4368
6228.92 4196
6229.66 3870
6230.41 3581
6231.15 3473
6231.90 3154
6232.64 3081
6233.39 3064
6234.13 2914
6234.87 3005
6235.62 3046
6236.36 3117
6237.11 3379
6237.86 3548
6238.60 3857
6239.35 4138
6240.09 4420
6240.84 4611
6241.58 4429
6242.33 4191
6243.07 3929
6243.82 3892
6244.56 3702
6245.31 3728
6246.05 3913
6246.80 4011
6247.55 3981
6248.29 3848
6249.04 4003
6249.78 3946
6250.53 3722
6251.27 3513
6252.02 3543
6252.77 3643
6253.51 3428
6254.26 3400
6255.01 3416
6255.75 3360
6256.50 3336
6257.24 3209
6257.99 3349
6258.74 3196
6259.48 3249
6260.23 3225
6260.98 3191
6261.72 3047
6262.47 2925
6263.22 3057
6263.96 2953
6264.71 2865
6265.46 2754
6266.20 2741
6266.95 2769
6267.70 2694
6268.44 2679
6269.19 2799
6269.94 2792
6270.68 2734
6271.43 2779
6272.18 2727
6272.93 2681
6273.67 2673
6274.42 2718
6275.17 2529
6275.92 2680
6276.66 2788
6277.41 2842
6278.16 2940
6278.91 2938
6279.65 3082
6280.40 3221
6281.15 3263
6281.90 2868
6282.64 2928
6283.39 2859
6284.14 2529
6284.89 2458
6285.64 2464
6286.38 2490
6287.13 2298
6287.88 2324
6288.63 2288
6289.38 2246
6290.12 2267
6290.87 2169
6291.62 2069
6292.37 2265
6293.12 2211
6293.87 2041
6294.61 2069
6295.36 2070
6296.11 2119
6296.86 2080
6297.61 2260
6298.36 2085
6299.11 2042
6299.86 2022
6300.60 1960
6301.35 1972
6302.10 1970
6302.85 2007
6303.60 1945
6304.35 1896
6305.10 2017
6305.85 2059
6306.60 2055
6307.35 1943
6308.10 1953
6308.85 2025
6309.59 2055
6310.34 2184
6311.09 2148
6311.84 2235
6312.59 2233
6313.34 2369
6314.09 2351
6314.84 2256
6315.59 2264
6316.34 2154
6317.09 2286
6317.84 2270
6318.59 2176
6319.34 2165
6320.09 2204
6320.84 2071
6321.59 2104
6322.34 2030
6323.09 1819
6323.84 1875
6324.59 1908
6325.34 1796
6326.09 1785
6326.84 1705
6327.59 1599
6328.34 1643
6329.09 1614
6329.85 1677
6330.60 1783
6331.35 1631
6332.10 1730
6332.85 1532
6333.60 1534
6334.35 1654
6335.10 1635
6335.85 1754
6336.60 1554
6337.35 1686
6338.10 1782
6338.86 1648
6339.61 1704
6340.36 1699
6341.11 1629
6341.86 1666
6342.61 1569
6343.36 1567
6344.12 1607
6344.87 1690
6345.62 1547
6346.37 1571
6347.12 1741
6347.87 1897
6348.62 1872
6349.38 1979
6350.13 1881
6350.88 2004
6351.63 1954
6352.38 2040
6353.14 2214
6353.89 2165
6354.64 2034
6355.39 1993
6356.14 1938
6356.90 1949
6357.65 1899
6358.40 1909
6359.15 1825
6359.91 1805
6360.66 1765
6361.41 1775
6362.16 1681
6362.92 1707
6363.67 1697
6364.42 1687
6365.17 1777
6365.93 1731
6366.68 1739
6367.43 1845
6368.19 1847
6368.94 1914
6369.69 1863
6370.44 1782
6371.20 1783
6371.95 1710
6372.70 1625
6373.46 1699
6374.21 1657
6374.96 1568
6375.72 1593
6376.47 1822
6377.22 1771
6377.98 1635
6378.73 1638
6379.48 1690
6380.24 1742
6380.99 1792
6381.75 1691
6382.50 1618
6383.25 1685
6384.01 1662
6384.76 1582
6385.51 1546
6386.27 1588
6387.02 1582
6387.78 1494
6388.53 1516
6389.28 1574
6390.04 1580
6390.79 1422
6391.55 1461
6392.30 1546
6393.06 1662
6393.81 1592
6394.56 1514
6395.32 1613
6396.07 1532
6396.83 1609
6397.58 1542
6398.34 1573
6399.09 1509
6399.85 1565
6400.60 1576
6401.36 1488
6402.11 1447
6402.87 1432
6403.62 1438
6404.38 1447
6405.13 1538
6405.89 1508
6406.64 1603
6407.40 1540
6408.15 1536
6408.91 1731
6409.66 1786
6410.42 1838
6411.17 1780
6411.93 1805
6412.68 1652
6413.44 1638
6414.20 1631
6414.95 1533
6415.71 1481
6416.46 1576
6417.22 1609
6417.97 1587
6418.73 1553
6419.49 1484
6420.24 1499
6421.00 1534
6421.75 1619
6422.51 1658
6423.27 1556
6424.02 1503
6424.78 1483
6425.54 1476
6426.29 1507
6427.05 1595
6427.80 1577
6428.56 1570
6429.32 1589
6430.07 1523
6430.83 1591
6431.59 1549
6432.34 1549
6433.10 1547
6433.86 1478
6434.61 1539
6435.37 1614
6436.13 1639
6436.88 1663
6437.64 1599
6438.40 1549
6439.16 1490
6439.91 1657
6440.67 1697
6441.43 1709
6442.18 1579
6442.94 1582
6443.70 1678
6444.46 1612
6445.21 1735
6445.97 1619
6446.73 1579
6447.49 1586
6448.24 1604
6449.00 1585
6449.76 1655
6450.52 1675
6451.28 1637
6452.03 1652
6452.79 1677
6453.55 1616
6454.31 1705
6455.06 1728
6455.82 1680
6456.58 1728
6457.34 1731
6458.10 1779
6458.86 1744
6459.61 1668
6460.37 1709
6461.13 1842
6461.89 1837
6462.65 1726
6463.41 1808
6464.16 1966
6464.92 1835
6465.68 1868
6466.44 1843
6467.20 1863
6467.96 2034
6468.72 2103
6469.48 1905
6470.23 2030
6470.99 2065
6471.75 2038
6472.51 2139
6473.27 2101
6474.03 2150
6474.79 2228
6475.55 2099
6476.31 2196
6477.07 2227
6477.83 2175
6478.59 2266
6479.35 2257
6480.10 2259
6480.86 2236
6481.62 2265
6482.38 2272
6483.14 2339
6483.90 2524
6484.66 2282
6485.42 2545
6486.18 2533
6486.94 2644
6487.70 2613
6488.46 2775
6489.22 2765
6489.98 2694
6490.74 2919
6491.50 2970
6492.26 2990
6493.02 3162
6493.78 3328
6494.54 3756
6495.30 3588
6496.06 3474
6496.82 3446
6497.59 3509
6498.35 3605
6499.11 3541
6499.87 3425
6500.63 3475
6501.39 3460
6502.15 3500
6502.91 3413
6503.67 3383
6504.43 3442
6505.19 3545
6505.95 3750
6506.71 3802
6507.48 3778
6508.24 3797
6509.00 3919
6509.76 4251
6510.52 4273
6511.28 4195
6512.04 4221
6512.80 4381
6513.57 4373
6514.33 4353
6515.09 4369
6515.85 4319
6516.61 4317
6517.37 4341
6518.14 4585
6518.90 4719
6519.66 4729
6520.42 4952
6521.18 5122
6521.95 5013
6522.71 5102
6523.47 5644
6524.23 6125
6524.99 6643
6525.76 7289
6526.52 7721
6527.28 8492
6528.04 8823
6528.80 9027
6529.57 9462
6530.33 9403
6531.09 8965
6531.85 8963
6532.62 9331
6533.38 10803
6534.14 12628
6534.91 15176
6535.67 17826
6536.43 20286
6537.19 21327
6537.96 21596
6538.72 20394
6539.48 18707
6540.25 16072
6541.01 13517
6541.77 10952
6542.53 9276
6543.30 7635
6544.06 6470
6544.82 5504
6545.59 4855
6546.35 4338
6547.11 4073
6547.88 3770
6548.64 3674
6549.41 3544
6550.17 3434
6550.93 3465
6551.70 3504
6552.46 3515
6553.22 3470
6553.99 3343
6554.75 3076
6555.52 3049
6556.28 3109
6557.04 3041
6557.81 2963
6558.57 2983
6559.34 2900
6560.10 3024
6560.86 3270
6561.63 3199
6562.39 3296
6563.16 3567
6563.92 3775
6564.69 3952
6565.45 3802
6566.21 3989
6566.98 3941
6567.74 3879
6568.51 3888
6569.27 3855
6570.04 3723
6570.80 3799
6571.57 3939
6572.33 4046
6573.10 4240
6573.86 4395
6574.63 4438
6575.39 4551
6576.16 4625
6576.92 4612
6577.69 4569
6578.45 4484
6579.22 4316
6579.98 4571
6580.75 4301
6581.51 4200
6582.28 4002
6583.05 3956
6583.81 4123
6584.58 3936
6585.34 3906
6586.11 3933
6586.87 4091
6587.64 4036
6588.41 4028
6589.17 4185
6589.94 4294
6590.70 4325
6591.47 4549
6592.24 5037
6593.00 5458
6593.77 5691
6594.53 5876
6595.30 5916
6596.07 5802
6596.83 5827
6597.60 5707
6598.37 5322
6599.13 4884
6599.90 4585
6600.66 4457
6601.43 4347
6602.20 4120
6602.96 4196
6603.73 4083
6604.50 4124
6605.26 4207
6606.03 4389
6606.80 4540
6607.57 4774
6608.33 5290
6609.10 5545
6609.87 5612
6610.63 5633
6611.40 5431
6612.17 5268
6612.94 4902
6613.70 4522
6614.47 4027
6615.24 3859
6616.00 3688
6616.77 3498
6617.54 3262
6618.31 3242
6619.08 3318
6619.84 3160
6620.61 3047
6621.38 2952
6622.15 2953
6622.91 2943
6623.68 2934
6624.45 2915
6625.22 2775
6625.99 2762
6626.75 2697
6627.52 2894
6628.29 2767
6629.06 2741
6629.83 2753
6630.59 2891
6631.36 3059
6632.13 3271
6632.90 3632
6633.67 3620
6634.44 3906
6635.21 4047
6635.97 4336
6636.74 4009
6637.51 3769
6638.28 3853
6639.05 3493
6639.82 3363
6640.59 3148
6641.36 2897
6642.12 2905
6642.89 2927
6643.66 2926
6644.43 2774
6645.20 2884
6645.97 2746
6646.74 2644
6647.51 2800
6648.28 2873
6649.05 2815
6649.82 2727
6650.59 2774
6651.36 2831
6652.12 2920
6652.89 2764
6653.66 2817
6654.43 2943
6655.20 2946
6655.97 2996
6656.74 2845
6657.51 2971
6658.28 2973
6659.05 2914
6659.82 2646
6660.59 2572
6661.36 2557
6662.13 2623
6662.90 2651
6663.67 2613
6664.44 2636
6665.21 2642
6665.98 2643
6666.75 2524
6667.52 2630
6668.30 2618
6669.07 2741
6669.84 2679
6670.61 2779
6671.38 2632
6672.15 2664
6672.92 2746
6673.69 2675
6674.46 2776
6675.23 2687
6676.00 2713
6676.77 2840
6677.54 2772
6678.32 2856
6679.09 2725
6679.86 3014
6680.63 2983
6681.40 3068
6682.17 3296
6682.94 3167
6683.71 3392
6684.49 3550
6685.26 3781
6686.03 3837
6686.80 3691
6687.57 3472
6688.34 3264
6689.11 3182
6689.89 3009
6690.66 2903
6691.43 2788
6692.20 2614
6692.97 2477
6693.75 2580
6694.52 2632
6695.29 2518
6696.06 2320
6696.83 2419
6697.61 2367
6698.38 2394
6699.15 2522
6699.92 2447
6700.70 2403
6701.47 2436
6702.24 2347
6703.01 2431
6703.79 2258
6704.56 2298
6705.33 2133
6706.10 2345
6706.88 2451
6707.65 2376
6708.42 2357
6709.19 2474
6709.97 2448
6710.74 2250
6711.51 2088
6712.29 2132
6713.06 2224
6713.83 2241
6714.61 2088
6715.38 2081
6716.15 2148
6716.92 2112
6717.70 2129
6718.47 2049
6719.24 2014
6720.02 2061
6720.79 2133
6721.57 2102
6722.34 1935
6723.11 2030
6723.89 2033
6724.66 2060
6725.43 2012
6726.21 1979
6726.98 2084
6727.76 2064
6728.53 2160
6729.30 2149
6730.08 2084
6730.85 2237
6731.63 2176
6732.40 2160
6733.17 2228
6733.95 2125
6734.72 2347
6735.50 2405
6736.27 2491
6737.05 2456
6737.82 2310
6738.59 2324
6739.37 2338
6740.14 2376
6740.92 2297
6741.69 2245
6742.47 2410
6743.24 2377
6744.02 2481
6744.79 2636
6745.57 2666
6746.34 2590
6747.12 2594
6747.89 2596
6748.67 2664
6749.44 2880
6750.22 3129
6750.99 3379
6751.77 3558
6752.54 3821
6753.32 4085
6754.09 3657
6754.87 3649
6755.65 3603
6756.42 3225
6757.20 2775
6757.97 2621
6758.75 2581
6759.52 2392
6760.30 2357
6761.08 2269
6761.85 2349
6762.63 2307
6763.40 2220
6764.18 2134
6764.96 2176
6765.73 2299
6766.51 2333
6767.28 2349
6768.06 2301
6768.84 2273
6769.61 2148
6770.39 2030
6771.17 2113
6771.94 2123
6772.72 2004
6773.50 2039
6774.27 2095
6775.05 2050
6775.82 1976
6776.60 2029
6777.38 2071
6778.16 2006
6778.93 1854
6779.71 1961
6780.49 2055
6781.26 1982
6782.04 2020
6782.82 1966
6783.59 1872
6784.37 1870
6785.15 1885
6785.93 1725
6786.70 1884
6787.48 1843
6788.26 1864
6789.04 1933
6789.81 1954
6790.59 1837
6791.37 1859
6792.15 1863
6792.92 2010
6793.70 1878
6794.48 1752
6795.26 1831
6796.03 1831
6796.81 1746
6797.59 1719
6798.37 1802
6799.15 1860
6799.92 1899
6800.70 1881
6801.48 1971
6802.26 1943
6803.04 2017
6803.81 2056
6804.59 2176
6805.37 2191
6806.15 2238
6806.93 2334
6807.71 2229
6808.49 2125
6809.26 2114
6810.04 2047
6810.82 1874
6811.60 2009
6812.38 1912
6813.16 1826
6813.94 1950
6814.72 1930
6815.49 1806
6816.27 1819
6817.05 1936
6817.83 2007
6818.61 1982
6819.39 2068
6820.17 1989
6820.95 1979
6821.73 1911
6822.51 1866
6823.29 1989
6824.07 2017
6824.85 1956
6825.62 1921
6826.40 1853
6827.18 1911
6827.96 1928
6828.74 1878
6829.52 1861
6830.30 1824
6831.08 1733
6831.86 1767
6832.64 1780
6833.42 1776
6834.20 1870
6834.98 1830
6835.76 1845
6836.54 1826
6837.32 1755
6838.10 1732
6838.88 1778
6839.66 1836
6840.44 1869
6841.22 1798
6842.01 1806
6842.79 1913
6843.57 1943
6844.35 1851
6845.13 1844
6845.91 1900
6846.69 1803
6847.47 2036
6848.25 2430
6849.03 2808
6849.81 2987
6850.59 3252
6851.37 3467
6852.16 3648
6852.94 3534
6853.72 3346
6854.50 2978
6855.28 2859
6856.06 2808
6856.84 2505
6857.62 2288
6858.41 2225
6859.19 2144
6859.97 2090
6860.75 1958
6861.53 2139
6862.31 2089
6863.09 1965
6863.88 2018
6864.66 2227
6865.44 2288
6866.22 2357
6867.00 2531
6867.79 2503
6868.57 2486
6869.35 2416
6870.13 2357
6870.91 2361
6871.70 2188
6872.48 2242
6873.26 2306
6874.04 2181
6874.83 2294
6875.61 2217
6876.39 2319
6877.17 2396
6877.96 2375
6878.74 2478
6879.52 2535
6880.30 2587
6881.09 2659
6881.87 2715
6882.65 2838
6883.43 2943
6884.22 2992
6885.00 3278
6885.78 3909
6886.57 4324
6887.35 4950
6888.13 5475
6888.92 5743
6889.70 5836
6890.48 5419
6891.26 5012
6892.05 4724
6892.83 3749
6893.62 3480
6894.40 3192
6895.18 2846
6895.97 2934
6896.75 2850
6897.53 2541
6898.32 2777
6899.10 2611
6899.88 2713
6900.67 2640
6901.45 2632
6902.24 2907
6903.02 2886
6903.80 2938
6904.59 2881
6905.37 2803
6906.16 2669
6906.94 2802
6907.72 2606
6908.51 2619
6909.29 2602
6910.08 2632
6910.86 2574
6911.65 2501
6912.43 2282
6913.21 2442
6914.00 2293
6914.78 2435
6915.57 2362
6916.35 2520
6917.14 2357
6917.92 2285
6918.71 2302
6919.49 2280
6920.28 2288
6921.06 2360
6921.85 2277
6922.63 2234
6923.42 2428
6924.20 2267
6924.99 2327
6925.77 2509
6926.56 2670
6927.34 2645
6928.13 2600
6928.91 2573
6929.70 2499
6930.49 2715
6931.27 2678
6932.06 2554
6932.84 2670
6933.63 2613
6934.41 2701
6935.20 2780
6935.99 2656
6936.77 2736
6937.56 2867
6938.34 2903
6939.13 3059
6939.92 3128
6940.70 3329
6941.49 3620
6942.27 3784
6943.06 3959
6943.85 4154
6944.63 4089
6945.42 4209
6946.21 4353
6946.99 4446
6947.78 4388
6948.57 4457
6949.35 4557
6950.14 4510
6950.92 4296
6951.71 4228
6952.50 3975
6953.29 3860
6954.07 3694
6954.86 3569
6955.65 3482
6956.43 3541
6957.22 3534
6958.01 3623
6958.79 3554
6959.58 3520
6960.37 3622
6961.16 3837
6961.94 3855
6962.73 3828
6963.52 3815
6964.31 4053
6965.09 3881
6965.88 4177
6966.67 4343
6967.46 4538
6968.24 4894
6969.03 5107
6969.82 5257
6970.61 5248
6971.39 5265
6972.18 5383
6972.97 5412
6973.76 5186
6974.55 5374
6975.33 5245
6976.12 5152
6976.91 5186
6977.70 5339
6978.49 5562
6979.27 5858
6980.06 6104
6980.85 6938
6981.64 8127
6982.43 10236
6983.22 13089
6984.01 16338
6984.79 19649
6985.58 22585
6986.37 24978
6987.16 25300
6987.95 24766
6988.74 22648
6989.53 19967
6990.32 16962
6991.10 14151
6991.89 11435
6992.68 9250
6993.47 7614
6994.26 6629
6995.05 5546
6995.84 4968
6996.63 4506
6997.42 4406
6998.21 4230
6999.00 4402
6999.79 4327
7000.58 4426
7001.36 4594
7002.15 4452
7002.94 4332
7003.73 4191
7004.52 3929
7005.31 3652
7006.10 3387
7006.89 3237
7007.68 2996
7008.47 2668
7009.26 2688
7010.05 2841
7010.84 2781
7011.63 2769
7012.42 3084
7013.21 3307
7014.00 3328
7014.79 3380
7015.58 3448
7016.37 3360
7017.16 3312
7017.96 3067
7018.75 3000
7019.54 3171
7020.33 3008
7021.12 3185
7021.91 3291
7022.70 3589
7023.49 3842
7024.28 3800
7025.07 3810
7025.86 3822
7026.65 3584
7027.44 3391
7028.24 3350
7029.03 3335
7029.82 3198
7030.61 3028
7031.40 2832
7032.19 2937
7032.98 2925
7033.77 2895
7034.57 2738
7035.36 2655
7036.15 2807
7036.94 2822
7037.73 2908
7038.52 3006
7039.32 3026
7040.11 3162
7040.90 3217
7041.69 3290
7042.48 3455
7043.27 3385
7044.07 3416
7044.86 3392
7045.65 3430
7046.44 3689
7047.23 3922
7048.03 3987
7048.82 4384
7049.61 4910
7050.40 5246
7051.20 5559
7051.99 5177
7052.78 4921
7053.57 4531
7054.37 4125
7055.16 3752
7055.95 3499
7056.74 3287
7057.54 3088
7058.33 3062
7059.12 3177
7059.91 3315
7060.71 3052
7061.50 3239
7062.29 3284
7063.09 3250
7063.88 2978
7064.67 2992
7065.47 2886
7066.26 2787
7067.05 2876
7067.85 2711
7068.64 2626
7069.43 2584
7070.23 2488
7071.02 2492
7071.81 2378
7072.61 2343
7073.40 2293
7074.19 2280
7074.99 2329
7075.78 2218
7076.57 2177
7077.37 2119
7078.16 2170
7078.96 2214
7079.75 2161
7080.54 2176
7081.34 2286
7082.13 2119
7082.93 1885
7083.72 1994
7084.51 2005
7085.31 2072
7086.10 1978
7086.90 1819
7087.69 1915
7088.49 2001
7089.28 1907
7090.08 2092
7090.87 2033
7091.66 1867
7092.46 1874
7093.25 1880
7094.05 1825
7094.84 1918
7095.64 1864
7096.43 1750
7097.23 1867
7098.02 1867
7098.82 1894
7099.61 1912
7100.41 1969
7101.20 1858
7102.00 1830
7102.79 1836
7103.59 1741
7104.38 1711
7105.18 1685
7105.98 1674
7106.77 1661
7107.57 1630
7108.36 1639
7109.16 1586
7109.95 1490
7110.75 1574
7111.54 1600
7112.34 1547
7113.14 1586
7113.93 1617
7114.73 1699
7115.52 1676
7116.32 1720
7117.12 1696
7117.91 1647
7118.71 1693
7119.50 1696
7120.30 1584
7121.10 1565
7121.89 1544
7122.69 1589
7123.49 1484
7124.28 1394
7125.08 1448
7125.88 1521
7126.67 1619
7127.47 1648
7128.27 1650
7129.06 1647
7129.86 1647
7130.66 1552
7131.45 1692
7132.25 1627
7133.05 1620
7133.84 1536
7134.64 1553
7135.44 1553
7136.23 1537
7137.03 1560
7137.83 1544
7138.63 1469
7139.42 1552
7140.22 1572
7141.02 1390
7141.82 1342
7142.61 1380
7143.41 1459
7144.21 1384
7145.01 1332
7145.80 1385
7146.60 1339
7147.40 1349
7148.20 1376
7148.99 1292
7149.79 1413
7150.59 1435
7151.39 1308
7152.19 1291
7152.98 1341
7153.78 1361
7154.58 1396
7155.38 1391
7156.18 1450
7156.98 1500
7157.77 1486
7158.57 1443
7159.37 1563
7160.17 1375
7160.97 1315
7161.77 1368
7162.56 1241
7163.36 1214
7164.16 1334
7164.96 1209
7165.76 1133
7166.56 1133
7167.36 1257
7168.16 1294
7168.95 1271
7169.75 1245
7170.55 1235
7171.35 1163
7172.15 1129
7172.95 1209
7173.75 1270
7174.55 1173
7175.35 1183
7176.15 1146
7176.95 1252
7177.75 1131
7178.55 1128
7179.35 1109
7180.14 1153
7180.94 1158
7181.74 1157
7182.54 1233
7183.34 1266
7184.14 1288
7184.94 1209
7185.74 1186
7186.54 1221
7187.34 1196
7188.14 1098
7188.94 1104
7189.74 1067
7190.54 1144
7191.34 1170
7192.14 1241
7192.94 1196
7193.74 1138
7194.54 1123
7195.35 1088
7196.15 1055
7196.95 1029
7197.75 1038
7198.55 1092
7199.35 1151
7200.15 1080
7200.95 1020
7201.75 1043
7202.55 1180
7203.35 1097
7204.15 1136
7204.95 1089
7205.75 1103
7206.56 1050
7207.36 1069
7208.16 1066
7208.96 1042
7209.76 1127
7210.56 1068
7211.36 1013
7212.16 1110
7212.97 1103
7213.77 1087
7214.57 1075
7215.37 1075
7216.17 1037
7216.97 1063
7217.78 1091
7218.58 1069
7219.38 1198
7220.18 1214
7220.98 1135
7221.78 1055
7222.59 1057
7223.39 1043
7224.19 1113
7224.99 1184
7225.79 1132
7226.60 1213
7227.40 1058
7228.20 1010
7229.00 1057
7229.81 1118
7230.61 1047
7231.41 1082
7232.21 1010
7233.02 944
7233.82 947
7234.62 1108
7235.42 1136
7236.23 1145
7237.03 1109
7237.83 1100
7238.63 1115
7239.44 1245
7240.24 1199
7241.04 1202
7241.85 1121
7242.65 1206
7243.45 1164
7244.26 1162
7245.06 1160
7245.86 1138
7246.67 1105
7247.47 1096
7248.27 1151
7249.08 1194
7249.88 1115
7250.68 1143
7251.49 1043
7252.29 1068
7253.09 1131
7253.90 1151
7254.70 1159
7255.50 1098
7256.31 1148
7257.11 1128
7257.92 1272
7258.72 1210
7259.52 1288
7260.33 1356
7261.13 1366
7261.94 1438
7262.74 1424
7263.54 1365
7264.35 1262
7265.15 1271
7265.96 1186
7266.76 1263
7267.57 1243
7268.37 1210
7269.18 1205
7269.98 1269
7270.78 1200
7271.59 1138
7272.39 1182
7273.20 1252
7274.00 1148
7274.81 1283
7275.61 1298
7276.42 1247
7277.22 1253
7278.03 1272
7278.83 1310
7279.64 1262
7280.44 1377
7281.25 1488
7282.05 1696
7282.86 1893
7283.66 2209
7284.47 2330
7285.28 2458
7286.08 2410
7286.89 2422
7287.69 2285
7288.50 2145
7289.30 1969
7290.11 1732
7290.91 1513
7291.72 1432
7292.53 1443
7293.33 1436
7294.14 1421
7294.94 1309
7295.75 1288
7296.56 1303
7297.36 1314
7298.17 1270
7298.97 1226
7299.78 1243
7300.59 1249
7301.39 1358
7302.20 1228
7303.01 1177
7303.81 1188
7304.62 1267
7305.43 1258
7306.23 1209
7307.04 1228
7307.85 1265
7308.65 1293
7309.46 1295
7310.27 1398
7311.07 1361
7311.88 1402
7312.69 1492
7313.49 1467
7314.30 1375
7315.11 1522
7315.91 1542
7316.72 1681
7317.53 1767
7318.34 2170
7319.14 2512
7319.95 2394
7320.76 2346
7321.57 2322
7322.37 2097
7323.18 1987
7323.99 1862
7324.80 1662
7325.60 1653
7326.41 1592
7327.22 1520
7328.03 1524
7328.83 1534
7329.64 1429
7330.45 1436
7331.26 1476
7332.07 1388
7332.87 1381
7333.68 1478
7334.49 1366
7335.30 1292
7336.11 1442
7336.92 1431
7337.72 1284
7338.53 1349
7339.34 1276
7340.15 1271
7340.96 1318
7341.77 1287
7342.57 1203
7343.38 1293
7344.19 1213
7345.00 1240
7345.81 1236
7346.62 1195
7347.43 1166
7348.24 1235
7349.05 1167
7349.85 1144
7350.66 1210
7351.47 1101
7352.28 1121
7353.09 1120
7353.90 1197
7354.71 1118
7355.52 1138
7356.33 1124
7357.14 1195
7357.95 1260
7358.76 1110
7359.57 1105
7360.38 1139
7361.18 1194
7361.99 1125
7362.80 1094
7363.61 1120
7364.42 1139
7365.23 1146
7366.04 995
7366.85 948
7367.66 1006
7368.47 1062
7369.28 1059
7370.09 1060
7370.90 1059
7371.71 1031
7372.52 1026
7373.33 1132
7374.14 1036
7374.96 1051
7375.77 1123
7376.58 1049
7377.39 1055
7378.20 1048
7379.01 1127
7379.82 1072
7380.63 1146
7381.44 1231
7382.25 1142
7383.06 1110
7383.87 1057
7384.68 1133
7385.49 1074
7386.31 1023
7387.12 1038
7387.93 1089
7388.74 982
7389.55 1048
7390.36 1079
7391.17 1024
7391.98 1035
7392.79 1050
7393.61 1010
7394.42 1103
7395.23 1042
7396.04 964
7396.85 1033
7397.66 1021
7398.48 1080
7399.29 1035
7400.10 1101
7400.91 1107
7401.72 1014
7402.53 1050
7403.35 1142
7404.16 1044
7404.97 1005
7405.78 991
7406.59 1106
7407.41 1018
7408.22 949
7409.03 1051
7409.84 972
7410.66 999
7411.47 1036
7412.28 945
7413.09 967
7413.91 966
7414.72 973
7415.53 1039
7416.34 984
7417.16 928
7417.97 912
7418.78 927
7419.60 938
7420.41 959
7421.22 1030
7422.03 997
7422.85 975
7423.66 868
7424.47 844
7425.29 983
7426.10 956
7426.91 971
7427.73 984
7428.54 1082
7429.35 1079
7430.17 999
7430.98 1109
7431.79 1041
7432.61 1147
7433.42 1081
7434.23 1159
7435.05 1078
7435.86 1088
7436.67 1147
7437.49 1106
7438.30 1006
7439.12 978
7439.93 1073
7440.74 1027
7441.56 986
7442.37 907
7443.19 996
7444.00 952
7444.82 989
7445.63 943
7446.44 981
7447.26 938
7448.07 941
7448.89 891
7449.70 866
7450.52 909
7451.33 932
7452.15 907
7452.96 960
7453.77 986
7454.59 1003
7455.40 938
7456.22 1033
7457.03 940
7457.85 935
7458.66 933
7459.48 1015
7460.29 935
7461.11 1016
7461.92 1038
7462.74 1070
7463.55 1020
7464.37 958
7465.19 932
7466.00 852
7466.82 985
7467.63 898
7468.45 838
7469.26 943
7470.08 944
7470.89 1012
7471.71 984
7472.53 955
7473.34 991
7474.16 1019
7474.97 924
7475.79 940
7476.60 989
7477.42 1018
7478.24 959
7479.05 980
7479.87 900
7480.69 1029
7481.50 1072
7482.32 1019
7483.13 976
7483.95 923
7484.77 998
7485.58 982
7486.40 989
7487.22 987
7488.03 1018
7488.85 898
7489.67 1024
7490.48 1043
7491.30 949
7492.12 980
7492.93 1033
7493.75 890
7494.57 897
7495.38 860
7496.20 891
7497.02 883
7497.84 803
7498.65 881
7499.47 975
7500.29 928
7501.10 987
7501.92 1014
7502.74 897
7503.56 891
7504.37 918
7505.19 975
7506.01 988
7506.83 908
7507.64 972
7508.46 953
7509.28 957
7510.10 897
7510.92 875
7511.73 907
7512.55 962
7513.37 833
7514.19 952
7515.01 938
7515.82 924
7516.64 961
7517.46 860
7518.28 877
7519.10 960
7519.91 1006
7520.73 929
7521.55 925
7522.37 968
7523.19 961
7524.01 936
7524.83 993
7525.64 926
7526.46 935
7527.28 905
7528.10 872
7528.92 950
7529.74 940
7530.56 943
7531.38 927
7532.20 938
7533.01 913
7533.83 910
7534.65 880
7535.47 868
7536.29 938
7537.11 911
7537.93 875
7538.75 873
7539.57 874
7540.39 862
7541.21 845
7542.03 893
7542.85 916
7543.67 886
7544.49 891
7545.31 938
7546.12 952
7546.94 1003
7547.76 935
7548.58 973
7549.40 943
7550.22 971
7551.04 998
7551.86 950
7552.68 883
7553.50 908
7554.33 927
7555.15 919
7555.97 980
7556.79 955
7557.61 902
7558.43 986
7559.25 1000
7560.07 949
7560.89 914
7561.71 974
7562.53 1004
7563.35 1043
7564.17 966
7564.99 989
7565.81 1004
7566.63 1005
7567.45 973
7568.28 993
7569.10 966
7569.92 1009
7570.74 990
7571.56 978
7572.38 1024
7573.20 1036
7574.02 932
7574.84 948
7575.67 990
7576.49 952
7577.31 892
7578.13 948
7578.95 986
7579.77 979
7580.60 974
7581.42 1066
7582.24 1013
7583.06 997
7583.88 1077
7584.70 1030
7585.53 1095
7586.35 1097
7587.17 1096
7587.99 1110
7588.81 1201
7589.64 1131
7590.46 1167
7591.28 1167
7592.10 1110
7592.93 1135
7593.75 1121
7594.57 1237
7595.39 1099
7596.21 1216
7597.04 1278
7597.86 1235
7598.68 1231
7599.51 1136
7600.33 1131
7601.15 1241
7601.97 1377
7602.80 1415
7603.62 1507
7604.44 1662
7605.27 1651
7606.09 1710
7606.91 1696
7607.73 1758
7608.56 1572
7609.38 1490
7610.20 1443
7611.03 1424
7611.85 1328
7612.67 1239
7613.50 1304
7614.32 1305
7615.14 1288
7615.97 1388
7616.79 1513
7617.62 1668
7618.44 1803
7619.26 1773
7620.09 1768
7620.91 1665
7621.73 1612
7622.56 1559
7623.38 1483
7624.21 1446
7625.03 1361
7625.85 1374
7626.68 1357
7627.50 1404
7628.33 1438
7629.15 1514
7629.98 1645
7630.80 1560
7631.62 1645
7632.45 1787
7633.27 1820
7634.10 1749
7634.92 1628
7635.75 1578
7636.57 1415
7637.40 1404
7638.22 1314
7639.05 1216
7639.87 1151
7640.70 1104
7641.52 1069
7642.35 1091
7643.17 1163
7644.00 1055
7644.82 1088
7645.65 1076
7646.47 1077
7647.30 1118
7648.12 1124
7648.95 1034
7649.77 1112
7650.60 1066
7651.42 1086
7652.25 1053
7653.07 1039
7653.90 971
7654.73 1021
7655.55 1079
7656.38 959
7657.20 954
7658.03 1016
7658.85 1003
7659.68 884
7660.51 1016
7661.33 1019
7662.16 893
7662.98 894
7663.81 959
7664.64 935
7665.46 919
7666.29 929
7667.12 890
7667.94 945
7668.77 975
7669.59 959
7670.42 994
7671.25 984
7672.07 968
7672.90 911
7673.73 999
7674.55 925
7675.38 857
7676.21 904
7677.03 958
7677.86 856
7678.69 863
7679.52 877
7680.34 952
7681.17 959
7682.00 931
7682.82 949
7683.65 849
7684.48 910
7685.31 977
7686.13 924
7686.96 956
7687.79 955
7688.62 926
7689.44 960
7690.27 926
7691.10 787
7691.93 917
7692.75 945
7693.58 922
7694.41 877
7695.24 909
7696.07 943
7696.89 918
7697.72 926
7698.55 833
7699.38 891
7700.21 890
7701.03 932
7701.86 909
7702.69 906
7703.52 943
7704.35 874
7705.17 899
7706.00 915
7706.83 877
7707.66 856
7708.49 928
7709.32 952
7710.15 867
7710.97 902
7711.80 915
7712.63 907
7713.46 834
7714.29 815
7715.12 765
7715.95 842
7716.78 861
7717.61 898
7718.44 878
7719.26 811
7720.09 858
7720.92 813
7721.75 796
7722.58 822
7723.41 829
7724.24 871
7725.07 847
7725.90 832
7726.73 812
7727.56 727
7728.39 733
7729.22 814
7730.05 800
7730.88 868
7731.71 895
7732.54 887
7733.37 800
7734.20 787
7735.03 763
7735.86 849
7736.69 833
7737.52 845
7738.35 772
7739.18 823
7740.01 844
7740.84 817
7741.67 804
7742.50 814
7743.33 827
7744.16 834
7744.99 878
7745.82 857
7746.65 909
7747.48 927
7748.31 921
7749.14 1006
7749.97 1002
7750.80 935
7751.64 991
7752.47 886
7753.30 842
7754.13 790
7754.96 839
7755.79 822
7756.62 850
7757.45 884
7758.28 845
7759.12 852
7759.95 867
7760.78 790
7761.61 799
7762.44 863
7763.27 865
7764.10 852
7764.94 848
7765.77 984
7766.60 931
7767.43 908
7768.26 867
7769.09 829
7769.93 916
7770.76 943
7771.59 897
7772.42 946
7773.25 961
7774.09 868
7774.92 908
7775.75 890
7776.58 947
7777.41 936
7778.25 882
7779.08 902
7779.91 920
7780.74 987
7781.58 886
7782.41 900
7783.24 887
7784.07 856
7784.91 832
7785.74 873
7786.57 930
7787.41 875
7788.24 870
7789.07 872
7789.90 892
7790.74 935
7791.57 944
7792.40 948
7793.24 978
7794.07 975
7794.90 938
7795.74 898
7796.57 929
7797.40 978
7798.24 959
7799.07 987
7799.90 925
7800.74 1044
7801.57 1012
7802.40 1042
7803.24 992
7804.07 1091
7804.90 1024
7805.74 1008
7806.57 1022
7807.41 1164
7808.24 1222
7809.07 1204
7809.91 1222
7810.74 1147
7811.58 1124
7812.41 1101
7813.24 1182
7814.08 1324
7814.91 1224
7815.75 1381
7816.58 1401
7817.42 1316
7818.25 1371
7819.09 1373
7819.92 1381
7820.75 1320
7821.59 1366
7822.42 1410
7823.26 1432
7824.09 1547
7824.93 1564
7825.76 1663
7826.60 1772
7827.43 1768
7828.27 1806
7829.10 1790
7829.94 1737
7830.77 1661
7831.61 1619
7832.44 1701
7833.28 1757
7834.11 1682
7834.95 1735
7835.78 1632
7836.62 1627
7837.46 1604
7838.29 1440
7839.13 1480
7839.96 1326
7840.80 1314
7841.63 1284
7842.47 1395
7843.31 1386
7844.14 1235
7844.98 1234
7845.81 1297
7846.65 1339
7847.48 1284
7848.32 1258
7849.16 1288
7849.99 1241
7850.83 1233
7851.67 1250
7852.50 1259
7853.34 1200
7854.17 1288
7855.01 1186
7855.85 1310
7856.68 1326
7857.52 1303
7858.36 1464
7859.19 1399
7860.03 1446
7860.87 1485
7861.70 1489
7862.54 1427
7863.38 1359
7864.21 1235
7865.05 1299
7865.89 1245
7866.73 1368
7867.56 1391
7868.40 1411
7869.24 1400
7870.07 1432
7870.91 1418
7871.75 1346
7872.59 1524
7873.42 1506
7874.26 1521
7875.10 1651
7875.94 1881
7876.77 1991
7877.61 2126
7878.45 2229
7879.29 2229
7880.12 2325
7880.96 2205
7881.80 1975
7882.64 1855
7883.48 1847
7884.31 1772
7885.15 1778
7885.99 1655
7886.83 1631
7887.67 1620
7888.50 1615
7889.34 1678
7890.18 1832
7891.02 1791
7891.86 1857
7892.70 1824
7893.53 1783
7894.37 1765
7895.21 1580
7896.05 1577
7896.89 1405
7897.73 1321
7898.57 1282
7899.41 1400
7900.24 1364
7901.08 1309
7901.92 1336
7902.76 1246
7903.60 1227
7904.44 1172
7905.28 1090
7906.12 1093
7906.96 1213
7907.80 1230
7908.63 1202
7909.47 1173
7910.31 1157
7911.15 1109
7911.99 1134
7912.83 1150
7913.67 1183
7914.51 1255
7915.35 1220
7916.19 1186
7917.03 1213
7917.87 1247
7918.71 1277
7919.55 1281
7920.39 1175
7921.23 1163
7922.07 1169
7922.91 1094
7923.75 1097
7924.59 1064
7925.43 1089
7926.27 1100
7927.11 1096
7927.95 1027
7928.79 1012
7929.63 992
7930.47 980
7931.31 1010
7932.15 1041
7932.99 1025
7933.83 1057
7934.67 1002
7935.52 1052
7936.36 1111
7937.20 935
7938.04 1010
7938.88 1009
7939.72 934
7940.56 935
7941.40 985
7942.24 1021
7943.08 1006
7943.92 1020
7944.77 1065
7945.61 1000
7946.45 1000
7947.29 1150
7948.13 1137
7948.97 1089
7949.81 1082
7950.66 1223
7951.50 1220
7952.34 1157
7953.18 1083
7954.02 1138
7954.86 1315
7955.71 1401
7956.55 1368
7957.39 1322
7958.23 1196
7959.07 1224
7959.92 1222
7960.76 1240
7961.60 1198
7962.44 1238
7963.28 1304
7964.13 1172
7964.97 1257
7965.81 1261
7966.65 1252
7967.50 1271
7968.34 1318
7969.18 1393
7970.02 1219
7970.87 1183
7971.71 1186
7972.55 1037
7973.39 1058
7974.24 1082
7975.08 1025
7975.92 1074
7976.76 1070
7977.61 962
7978.45 986
7979.29 969
7980.14 914
7980.98 894
7981.82 963
7982.67 899
7983.51 956
7984.35 946
7985.20 983
7986.04 916
7986.88 863
7987.73 918
7988.57 917
7989.41 921
7990.26 838
7991.10 888
7991.94 846
7992.79 796
7993.63 820
7994.48 844
7995.32 846
7996.16 846
7997.01 802
7997.85 878
7998.70 923
7999.54 802
8000.38 824
8001.23 743
8002.07 776
8002.92 807
8003.76 815
8004.61 824
8005.45 791
8006.29 814
8007.14 772
8007.98 833
8008.83 763
8009.67 758
8010.52 764
8011.36 813
8012.21 768
8013.05 788
8013.90 762
8014.74 827
8015.59 783
8016.43 865
8017.28 848
8018.12 770
8018.97 772
8019.81 840
8020.66 786
8021.50 761
8022.35 756
8023.19 815
8024.04 809
8024.88 733
8025.73 816
8026.57 847
8027.42 761
8028.27 819
8029.11 776
8029.96 676
8030.80 742
8031.65 776
8032.49 740
8033.34 715
8034.19 743
8035.03 782
8035.88 698
8036.72 771
8037.57 809
8038.42 770
8039.26 744
8040.11 768
8040.96 772
8041.80 786
8042.65 708
8043.49 693
8044.34 734
8045.19 784
8046.03 842
8046.88 826
8047.73 817
8048.57 767
8049.42 787
8050.27 781
8051.11 773
8051.96 794
8052.81 771
8053.66 777
8054.50 809
8055.35 754
8056.20 771
8057.04 841
8057.89 682
8058.74 674
8059.59 742
8060.43 755
8061.28 707
8062.13 741
8062.97 717
8063.82 772
8064.67 740
8065.52 772
8066.37 779
8067.21 712
8068.06 721
8068.91 740
8069.76 699
8070.60 729
8071.45 701
8072.30 725
8073.15 720
8074.00 695
8074.84 731
8075.69 761
8076.54 727
8077.39 705
8078.24 693
8079.08 632
8079.93 697
8080.78 745
8081.63 785
8082.48 755
8083.33 701
8084.18 791
8085.02 743
8085.87 737
8086.72 712
8087.57 718
8088.42 744
8089.27 724
8090.12 666
8090.97 678
8091.81 688
8092.66 705
8093.51 718
8094.36 727
8095.21 785
8096.06 766
8096.91 759
8097.76 745
8098.61 742
8099.46 685
8100.31 700
8101.16 752
8102.01 722
8102.86 739
8103.71 718
8104.55 721
8105.40 732
8106.25 720
8107.10 710
8107.95 601
8108.80 706
8109.65 814
8110.50 750
8111.35 708
8112.20 735
8113.05 806
8113.90 760
8114.75 693
8115.60 726
8116.45 740
8117.30 777
8118.16 755
8119.01 727
8119.86 743
8120.71 710
8121.56 770
8122.41 749
8123.26 782
8124.11 764
8124.96 779
8125.81 741
8126.66 830
8127.51 797
8128.36 809
8129.21 794
8130.06 781
8130.92 765
8131.77 808
8132.62 841
8133.47 761
8134.32 794
8135.17 782
8136.02 799
8136.87 803
8137.73 853
8138.58 835
8139.43 826
8140.28 917
8141.13 845
8141.98 799
8142.83 919
8143.69 861
8144.54 829
8145.39 816
8146.24 880
8147.09 945
8147.95 915
8148.80 949
8149.65 899
8150.50 900
8151.35 988
8152.21 989
8153.06 1093
8153.91 1129
8154.76 1304
8155.61 1282
8156.47 1357
8157.32 1323
8158.17 1283
8159.02 1179
8159.88 1090
8160.73 1052
8161.58 959
8162.44 907
8163.29 905
8164.14 884
8164.99 899
8165.85 839
8166.70 920
8167.55 939
8168.41 970
8169.26 887
8170.11 899
8170.96 878
8171.82 843
8172.67 793
8173.52 873
8174.38 778
8175.23 847
8176.08 797
8176.94 751
8177.79 719
8178.64 743
8179.50 681
8180.35 671
8181.21 730
8182.06 761
8182.91 696
8183.77 748
8184.62 793
8185.47 801
8186.33 807
8187.18 758
8188.04 750
8188.89 735
8189.74 745
8190.60 800
8191.45 774
8192.31 731
8193.16 808
8194.02 733
8194.87 712
8195.72 735
8196.58 745
8197.43 726
8198.29 762
8199.14 712
8200.00 731
8200.85 755
8201.71 748
8202.56 736
8203.42 745
8204.27 705
8205.13 635
8205.98 637
8206.84 628
8207.69 685
8208.55 686
8209.40 639
8210.26 733
8211.11 699
8211.97 710
8212.82 764
8213.68 812
8214.53 737
8215.39 725
8216.24 788
8217.10 738
8217.96 724
8218.81 772
8219.67 714
8220.52 706
8221.38 744
8222.23 725
8223.09 828
8223.95 774
8224.80 730
8225.66 786
8226.51 788
8227.37 726
8228.23 814
8229.08 725
8229.94 735
8230.79 807
8231.65 778
8232.51 788
8233.36 746
8234.22 681
8235.08 657
8235.93 681
8236.79 727
8237.65 667
8238.50 661
8239.36 701
8240.22 716
8241.07 694
8241.93 618
8242.79 661
8243.64 705
8244.50 733
8245.36 724
8246.21 715
8247.07 647
8247.93 687
8248.79 697
8249.64 693
8250.50 664
8251.36 738
8252.22 671
8253.07 705
8253.93 655
8254.79 701
8255.65 683
8256.50 688
8257.36 694
8258.22 706
8259.08 636
8259.93 627
8260.79 630
8261.65 709
8262.51 742
8263.37 751
8264.22 700
8265.08 623
8265.94 695
8266.80 713
8267.66 658
8268.51 728
8269.37 762
8270.23 741
8271.09 750
8271.95 765
8272.81 721
8273.66 772
8274.52 693
8275.38 703
8276.24 717
8277.10 775
8277.96 731
8278.82 703
8279.67 740
8280.53 730
8281.39 784
8282.25 739
8283.11 693
8283.97 765
8284.83 744
8285.69 654
8286.55 734
8287.41 785
8288.27 771
8289.12 766
8289.98 790
8290.84 773
8291.70 795
8292.56 843
8293.42 852
8294.28 856
8295.14 964
8296.00 893
8296.86 851
8297.72 831
8298.58 862
8299.44 848
8300.30 883
8301.16 794
8302.02 720
8302.88 784
8303.74 741
8304.60 780
8305.46 783
8306.32 728
8307.18 731
8308.04 762
8308.90 717
8309.76 718
8310.62 725
8311.48 727
8312.34 771
8313.20 819
8314.06 819
8314.92 819
8315.78 949
8316.65 936
8317.51 912
8318.37 913
8319.23 910
8320.09 858
8320.95 881
8321.81 829
8322.67 822
8323.53 825
8324.39 741
8325.26 709
8326.12 700
8326.98 715
8327.84 746
8328.70 734
8329.56 672
8330.42 725
8331.28 726
8332.15 727
8333.01 722
8333.87 629
8334.73 676
8335.59 710
8336.45 732
8337.32 693
8338.18 749
8339.04 745
8339.90 679
8340.76 682
8341.63 727
8342.49 824
8343.35 767
8344.21 785
8345.07 822
8345.94 859
8346.80 811
8347.66 833
8348.52 840
8349.39 863
8350.25 788
8351.11 769
8351.97 730
8352.84 794
8353.70 688
8354.56 664
8355.42 695
8356.29 778
8357.15 745
8358.01 775
8358.88 776
8359.74 730
8360.60 752
8361.46 735
8362.33 767
8363.19 705
8364.05 749
8364.92 699
8365.78 758
8366.64 800
8367.51 701
8368.37 709
8369.23 698
8370.10 727
8370.96 761
8371.82 728
8372.69 804
8373.55 773
8374.42 763
8375.28 835
8376.14 851
8377.01 843
8377.87 789
8378.73 715
8379.60 711
8380.46 783
8381.33 765
8382.19 711
8383.06 782
8383.92 786
8384.78 771
8385.65 737
8386.51 781
8387.38 799
8388.24 856
8389.11 846
8389.97 754
8390.83 749
8391.70 774
8392.56 797
8393.43 783
8394.29 784
8395.16 829
8396.02 824
8396.89 815
8397.75 757
8398.62 723
8399.48 784
8400.35 744
8401.21 769
8402.08 825
8402.94 805
8403.81 776
8404.67 748
8405.54 836
8406.40 789
8407.27 771
8408.14 773
8409.00 725
8409.87 767
8410.73 765
8411.60 781
8412.46 818
8413.33 813
8414.19 746
8415.06 761
8415.93 906
8416.79 828
8417.66 813
8418.52 849
8419.39 884
8420.26 908
8421.12 888
8421.99 930
8422.85 949
8423.72 891
8424.59 866
8425.45 901
8426.32 893
8427.19 956
8428.05 984
8428.92 938
8429.79 992
8430.65 1010
8431.52 947
8432.39 1031
8433.25 1033
8434.12 1073
8434.99 1088
8435.85 1087
8436.72 1114
8437.59 1070
8438.45 1133
8439.32 1161
8440.19 1148
8441.06 1232
8441.92 1368
8442.79 1461
8443.66 1476
8444.52 1566
8445.39 1586
8446.26 1475
8447.13 1459
8447.99 1347
8448.86 1333
8449.73 1265
8450.60 1259
8451.47 1355
8452.33 1364
8453.20 1378
8454.07 1377
8454.94 1409
8455.80 1415
8456.67 1466
8457.54 1449
8458.41 1387
8459.28 1466
8460.14 1468
8461.01 1440
8461.88 1425
8462.75 1413
8463.62 1406
8464.49 1395
8465.35 1425
8466.22 1568
8467.09 1683
8467.96 1910
8468.83 2544
8469.70 3144
8470.57 3309
8471.43 3736
8472.30 3634
8473.17 3463
8474.04 3014
8474.91 2644
8475.78 2301
8476.65 1914
8477.52 1739
8478.39 1536
8479.25 1323
8480.12 1222
8480.99 1071
8481.86 1051
8482.73 1056
8483.60 1027
8484.47 1027
8485.34 1059
8486.21 1058
8487.08 1077
8487.95 988
8488.82 952
8489.69 1048
8490.56 961
8491.43 926
8492.30 935
8493.17 995
8494.04 1000
8494.91 914
8495.78 894
8496.65 902
8497.52 878
8498.39 911
8499.26 1002
8500.13 959
8501.00 933
8501.87 1002
8502.74 971
8503.61 945
8504.48 993
8505.35 1016
8506.22 1028
8507.09 1061
8507.96 1169
8508.83 1099
8509.70 1156
8510.57 1246
8511.44 1099
8512.31 1057
8513.19 1072
8514.06 1021
8514.93 1004
8515.80 1036
8516.67 919
8517.54 985
8518.41 954
8519.28 1048
8520.15 980
8521.03 912
8521.90 977
8522.77 989
8523.64 973
8524.51 1003
8525.38 940
8526.25 978
8527.13 1036
8528.00 1123
8528.87 1083
8529.74 1023
8530.61 1042
8531.48 1057
8532.36 1099
8533.23 1107
8534.10 1042
8534.97 1082
8535.84 1061
8536.72 1143
8537.59 1130
8538.46 1098
8539.33 1197
8540.20 1055
8541.08 1115
8541.95 1071
8542.82 1061
8543.69 1095
8544.57 1061
8545.44 1205
8546.31 1177
8547.18 1098
8548.06 1231
8548.93 1315
8549.80 1212
8550.67 1193
8551.55 1337
8552.42 1384
8553.29 1388
8554.17 1368
8555.04 1347
8555.91 1438
8556.79 1330
8557.66 1269
8558.53 1156
8559.41 1111
8560.28 1079
8561.15 1100
8562.03 1135
8562.90 992
8563.77 953
8564.65 927
8565.52 948
8566.39 972
8567.27 808
8568.14 824
8569.01 839
8569.89 811
8570.76 815
8571.64 867
8572.51 928
8573.38 887
8574.26 859
8575.13 913
8576.01 877
8576.88 787
8577.75 872
8578.63 862
8579.50 805
8580.38 857
8581.25 886
8582.12 855
8583.00 861
8583.87 875
8584.75 911
8585.62 880
8586.50 903
8587.37 918
8588.25 904
8589.12 911
8590.00 923
8590.87 917
8591.75 866
8592.62 893
8593.50 891
8594.37 892
8595.25 955
8596.12 912
8597.00 909
8597.87 955
8598.75 915
8599.62 924
8600.50 959
8601.37 1050
8602.25 936
8603.12 905
8604.00 961
8604.87 925
8605.75 980
8606.63 962
8607.50 998
8608.38 973
8609.25 966
8610.13 980
8611.01 959
8611.88 953
8612.76 1020
8613.63 1074
8614.51 1034
8615.39 1015
8616.26 950
8617.14 1034
8618.01 1065
8618.89 1046
8619.77 1034
8620.64 1065
8621.52 1071
8622.40 1033
8623.27 1060
8624.15 1090
8625.03 1171
8625.90 1268
8626.78 1179
8627.66 1201
8628.53 1188
8629.41 1201
8630.29 1221
8631.16 1193
8632.04 1214
8632.92 1174
8633.79 1226
8634.67 1262
8635.55 1196
8636.42 1230
8637.30 1235
8638.18 1346
8639.06 1354
8639.93 1393
8640.81 1408
8641.69 1319
8642.57 1383
8643.44 1364
8644.32 1432
8645.20 1439
8646.08 1599
8646.95 1545
8647.83 1553
8648.71 1638
8649.59 1599
8650.47 1593
8651.34 1553
8652.22 1686
8653.10 1615
8653.98 1571
8654.86 1697
8655.73 1740
8656.61 1744
8657.49 1721
8658.37 1711
8659.25 1737
8660.13 1781
8661.00 1853
8661.88 1760
8662.76 1779
8663.64 1783
8664.52 1833
8665.40 1815
8666.27 1839
8667.15 1890
8668.03 1953
8668.91 1939
8669.79 1982
8670.67 2150
8671.55 2434
8672.43 2853
8673.31 3185
8674.19 3305
8675.06 3537
8675.94 3680
8676.82 3677
8677.70 3681
8678.58 3406
8679.46 3106
8680.34 2834
8681.22 2657
8682.10 2507
8682.98 2352
8683.86 2275
8684.74 2167
8685.62 2121
8686.50 2258
8687.38 2648
8688.26 2783
8689.14 3068
8690.02 3772
8690.90 4779
8691.78 5736
8692.66 6544
8693.54 6904
8694.42 7178
8695.30 6732
8696.18 6067
8697.06 5402
8697.94 4596
8698.82 3903
8699.70 3335
8700.58 2714
8701.46 2433
8702.34 2131
8703.22 1894
8704.10 1834
8704.98 1724
8705.86 1545
8706.74 1567
8707.62 1486
8708.50 1466
8709.39 1466
8710.27 1514
8711.15 1411
8712.03 1371
8712.91 1333
8713.79 1302
8714.67 1280
8715.55 1326
8716.43 1197
8717.32 1150
8718.20 1119
8719.08 1188
8719.96 1195
8720.84 1237
8721.72 1274
8722.60 1263
8723.49 1294
8724.37 1411
8725.25 1257
8726.13 1195
8727.01 1243
8727.89 1265
8728.78 1380
8729.66 1391
8730.54 1278
8731.42 1439
8732.30 1448
8733.19 1370
8734.07 1408
8734.95 1338
8735.83 1330
8736.71 1200
8737.60 1149
8738.48 1086
8739.36 1167
8740.24 1117
8741.13 1124
8742.01 1119
8742.89 1171
8743.77 1171
8744.66 1137
8745.54 1126
8746.42 1189
8747.31 1194
8748.19 1177
8749.07 1159
8749.95 1102
8750.84 1177
8751.72 1106
8752.60 1114
8753.49 1198
8754.37 1210
8755.25 1255
8756.14 1247
8757.02 1313
8757.90 1254
8758.79 1276
8759.67 1262
8760.55 1258
8761.44 1202
8762.32 1152
8763.20 1183
8764.09 1211
8764.97 1151
8765.85 1181
8766.74 1228
8767.62 1250
8768.51 1262
8769.39 1329
8770.27 1271
8771.16 1278
8772.04 1249
8772.93 1250
8773.81 1182
8774.69 1145
8775.58 1082
8776.46 1040
8777.35 1054
8778.23 993
8779.12 1007
8780.00 1039
8780.88 929
8781.77 970
8782.65 980
8783.54 974
8784.42 941
8785.31 995
8786.19 902
8787.08 894
8787.96 894
8788.85 913
8789.73 912
8790.62 875
8791.50 880
8792.39 891
8793.27 865
8794.16 940
8795.04 926
8795.93 953
8796.81 896
8797.70 827
8798.58 876
8799.47 852
8800.35 825
8801.24 897
8802.13 907
8803.01 870
8803.90 854
8804.78 836
8805.67 862
8806.55 914
8807.44 865
8808.33 832
8809.21 855
8810.10 789
8810.98 783
8811.87 811
8812.76 800
8813.64 778
8814.53 751
8815.41 826
8816.30 757
8817.19 765
8818.07 794
8818.96 814
8819.85 783
8820.73 801
8821.62 819
8822.51 774
8823.39 799
8824.28 836
8825.17 781
8826.05 765
8826.94 779
8827.83 768
8828.71 823
8829.60 847
8830.49 836
8831.37 806
8832.26 851
8833.15 798
8834.04 792
8834.92 806
8835.81 815
8836.70 793
8837.58 749
8838.47 776
8839.36 785
8840.25 806
8841.13 840
8842.02 723
8842.91 740
8843.80 762
8844.69 727
8845.57 711
8846.46 668
8847.35 765
8848.24 756
8849.12 786
8850.01 761
8850.90 691
8851.79 727
8852.68 715
8853.56 739
8854.45 722
8855.34 721
8856.23 721
8857.12 668
8858.01 682
8858.89 723
8859.78 746
8860.67 742
8861.56 763
8862.45 736
8863.34 765
8864.23 729
8865.12 773
8866.00 758
8866.89 714
8867.78 742
8868.67 741
8869.56 730
8870.45 684
8871.34 674
8872.23 676
8873.12 676
8874.00 647
8874.89 639
8875.78 709
8876.67 686
8877.56 645
8878.45 614
8879.34 661
8880.23 643
8881.12 628
8882.01 707
8882.90 651
8883.79 651
8884.68 644
8885.57 702
8886.46 645
8887.35 656
8888.24 707
8889.13 651
8890.02 632
8890.91 601
8891.80 596
8892.69 619
8893.58 598
8894.47 626
8895.36 609
8896.25 567
8897.14 644
8898.03 668
8898.92 625
8899.81 635
8900.70 669
8901.59 563
8902.48 580
8903.37 590
8904.26 607
8905.15 591
8906.05 557
8906.94 601
8907.83 689
8908.72 643
8909.61 656
8910.50 592
8911.39 536
8912.28 598
8913.17 644
8914.06 584
8914.96 641
8915.85 607
8916.74 579
8917.63 583
8918.52 565
8919.41 598
8920.30 536
8921.20 565
8922.09 562
8922.98 594
8923.87 579
8924.76 589
8925.65 628
8926.55 601
8927.44 598
8928.33 603
8929.22 613
8930.11 585
8931.01 576
8931.90 601
8932.79 612
8933.68 573
8934.57 612
8935.47 633
8936.36 600
8937.25 587
8938.14 577
8939.04 544
8939.93 564
8940.82 579
8941.71 580
8942.61 534
8943.50 508
8944.39 545
8945.28 579
8946.18 530
8947.07 543
8947.96 556
8948.86 567
8949.75 571
8950.64 565
8951.54 557
8952.43 531
8953.32 562
8954.21 563
8955.11 542
8956.00 571
8956.89 575
8957.79 552
8958.68 562
8959.57 617
8960.47 621
8961.36 573
8962.26 575
8963.15 575
8964.04 601
8964.94 591
8965.83 623
8966.72 572
8967.62 603
8968.51 682
8969.41 579
8970.30 555
8971.19 523
8972.09 553
8972.98 606
8973.88 585
8974.77 553
8975.67 504
8976.56 595
8977.45 597
8978.35 551
8979.24 615
8980.14 667
8981.03 662
8981.93 632
8982.82 546
8983.72 563
8984.61 558
8985.51 555
8986.40 572
8987.29 494
8988.19 504
8989.08 492
8989.98 505
8990.87 496
8991.77 522
8992.66 549
8993.56 520
8994.46 523
8995.35 546
8996.25 584
8997.14 535
8998.04 498
8998.93 503
8999.83 536
9000.72 570
9001.62 521
9002.51 523
9003.41 564
9004.31 544
9005.20 502
9006.10 493
9006.99 521
9007.89 522
9008.78 474
9009.68 511
9010.58 534
9011.47 495
9012.37 475
9013.27 515
9014.16 548
9015.06 559
9015.95 497
9016.85 485
9017.75 524
9018.64 589
9019.54 517
9020.44 512
9021.33 525
9022.23 500
9023.13 515
9024.02 569
9024.92 535
9025.82 533
9026.71 563
9027.61 503
9028.51 510
9029.40 474
9030.30 523
9031.20 554
9032.09 579
9032.99 523
9033.89 524
9034.79 525
9035.68 525
9036.58 530
9037.48 516
9038.38 521
9039.27 523
9040.17 536
9041.07 526
9041.97 486
9042.86 496
9043.76 490
9044.66 534
9045.56 549
9046.45 544
9047.35 500
9048.25 576
9049.15 583
9050.05 468
9050.94 565
9051.84 576
9052.74 585
9053.64 612
9054.54 580
9055.44 556
9056.33 497
9057.23 589
9058.13 600
9059.03 579
9059.93 563
9060.83 522
9061.72 541
9062.62 527
9063.52 512
9064.42 573
9065.32 590
9066.22 575
9067.12 623
9068.02 573
9068.91 581
9069.81 566
9070.71 619
9071.61 576
9072.51 649
9073.41 579
9074.31 572
9075.21 584
9076.11 563
9077.01 608
9077.91 583
9078.81 574
9079.71 589
9080.60 557
9081.50 515
9082.40 546
9083.30 542
9084.20 595
9085.10 587
9086.00 548
9086.90 591
9087.80 649
9088.70 599
9089.60 648
9090.50 581
9091.40 565
9092.30 548
9093.20 588
9094.10 619
9095.00 592
9095.90 551
9096.80 582
9097.70 600
9098.60 487
9099.50 532
9100.41 539
9101.31 551
9102.21 555
9103.11 561
9104.01 581
9104.91 573
9105.81 560
9106.71 600
9107.61 550
9108.51 500
9109.41 539
9110.31 514
9111.21 531
9112.12 543
9113.02 576
9113.92 575
9114.82 530
9115.72 569
9116.62 535
9117.52 547
9118.42 489
9119.33 537
9120.23 513
9121.13 545
9122.03 482
9122.93 526
9123.83 576
9124.74 557
9125.64 550
9126.54 538
9127.44 546
9128.34 488
9129.24 541
9130.15 513
9131.05 503
9131.95 488
9132.85 526
9133.75 553
9134.66 537
9135.56 519
9136.46 467
9137.36 492
9138.27 505
9139.17 502
9140.07 496
9140.97 470
9141.88 557
9142.78 506
9143.68 544
9144.58 514
9145.49 497
9146.39 550
9147.29 509
9148.20 482
9149.10 507
9150.00 526
9150.90 488
9151.81 521
9152.71 528
9153.61 552
9154.52 506
9155.42 480
9156.32 527
9157.23 527
9158.13 480
9159.03 493
9159.94 536
9160.84 539
9161.74 514
9162.65 531
9163.55 480
9164.45 501
9165.36 493
9166.26 520
9167.17 504
9168.07 504
9168.97 519
9169.88 516
9170.78 488
9171.69 491
9172.59 497
9173.49 470
9174.40 495
9175.30 452
9176.21 509
9177.11 496
9178.01 498
9178.92 506
9179.82 501
9180.73 560
9181.63 479
9182.54 477
9183.44 523
9184.35 472
9185.25 486
9186.16 523
9187.06 579
9187.97 562
9188.87 499
9189.78 538
9190.68 528
9191.59 477
9192.49 537
9193.40 509
9194.30 510
9195.21 526
9196.11 536
9197.02 530
9197.92 565
9198.83 561
9199.73 535
9200.64 480
9201.54 518
9202.45 536
9203.35 545
9204.26 513
9205.17 565
9206.07 576
9206.98 514
9207.88 488
9208.79 509
9209.69 558
9210.60 516
9211.51 539
9212.41 463
9213.32 455
9214.22 520
9215.13 465
9216.04 489
9216.94 530
9217.85 495
9218.76 464
9219.66 509
9220.57 532
9221.48 493
9222.38 488
9223.29 505
9224.20 506
9225.10 534
9226.01 476
9226.92 514
9227.82 515
9228.73 497
9229.64 568
9230.54 521
9231.45 523
9232.36 506
9233.26 558
9234.17 462
9235.08 491
9235.99 522
9236.89 575
9237.80 542
9238.71 503
9239.61 517
9240.52 512
9241.43 468
9242.34 492
9243.24 532
9244.15 502
9245.06 467
9245.97 453
9246.88 464
9247.78 504
9248.69 512
9249.60 465
9250.51 428
9251.41 431
9252.32 485
9253.23 506
9254.14 523
9255.05 488
9255.96 519
9256.86 503
9257.77 519
9258.68 499
9259.59 576
9260.50 523
9261.41 489
9262.31 502
9263.22 485
9264.13 528
9265.04 485
9265.95 488
9266.86 497
9267.77 559
9268.67 486
9269.58 488
9270.49 488
9271.40 518
9272.31 482
9273.22 490
9274.13 476
9275.04 521
9275.95 494
9276.86 502
9277.76 507
9278.67 473
9279.58 466
9280.49 520
9281.40 497
9282.31 467
9283.22 450
9284.13 537
9285.04 555
9285.95 550
9286.86 533
9287.77 530
9288.68 513
9289.59 541
9290.50 542
9291.41 527
9292.32 541
9293.23 506
9294.14 495
9295.05 492
9295.96 534
9296.87 534
9297.78 512
9298.69 568
9299.60 560
9300.51 487
9301.42 546
9302.33 561
9303.24 548
9304.15 562
9305.06 628
9305.97 682
9306.88 664
9307.80 655
9308.71 626
9309.62 617
9310.53 647
9311.44 600
9312.35 681
9313.26 636
9314.17 532
9315.08 571
9315.99 558
9316.91 595
9317.82 565
9318.73 490
9319.64 567
9320.55 556
9321.46 532
9322.37 496
9323.28 540
9324.20 552
9325.11 569
9326.02 558
9326.93 581
9327.84 539
9328.75 530
9329.67 549
9330.58 520
9331.49 504
9332.40 438
9333.31 512
9334.23 523
9335.14 494
9336.05 448
9336.96 503
9337.87 542
9338.79 477
9339.70 519
9340.61 517
9341.52 500
9342.44 544
9343.35 545
9344.26 557
9345.17 501
9346.09 508
9347.00 549
9347.91 490
9348.82 481
9349.74 521
9350.65 490
9351.56 530
9352.48 561
9353.39 508
9354.30 505
9355.21 508
9356.13 534
9357.04 524
9357.95 497
9358.87 496
9359.78 487
9360.69 554
9361.61 580
9362.52 480
9363.43 439
9364.35 436
9365.26 482
9366.18 499
9367.09 511
9368.00 584
9368.92 520
9369.83 541
9370.74 512
9371.66 552
9372.57 497
9373.49 540
9374.40 555
9375.31 534
9376.23 504
9377.14 523
9378.06 553
9378.97 547
9379.88 568
9380.80 592
9381.71 554
9382.63 489
9383.54 548
9384.46 490
9385.37 579
9386.29 579
9387.20 563
9388.11 554
9389.03 568
9389.94 501
9390.86 559
9391.77 551
9392.69 500
9393.60 509
9394.52 530
9395.43 588
9396.35 588
9397.26 597
9398.18 573
9399.09 526
9400.01 534
9400.92 557
9401.84 557
9402.76 529
9403.67 538
9404.59 539
9405.50 565
9406.42 540
9407.33 531
9408.25 547
9409.16 492
9410.08 514
9411.00 533
9411.91 513
9412.83 510
9413.74 550
9414.66 548
9415.58 554
9416.49 602
9417.41 584
9418.32 540
9419.24 565
9420.16 536
9421.07 544
9421.99 564
9422.91 503
9423.82 586
9424.74 561
9425.65 545
9426.57 474
9427.49 555
9428.40 586
9429.32 527
9430.24 533
9431.15 578
9432.07 605
9432.99 601
9433.90 613
9434.82 596
9435.74 614
9436.66 623
9437.57 585
9438.49 551
9439.41 592
9440.32 566
9441.24 631
9442.16 561
9443.08 571
9443.99 573
9444.91 555
9445.83 600
9446.75 657
9447.66 632
9448.58 593
9449.50 646
9450.42 704
9451.33 703
9452.25 723
9453.17 786
9454.09 829
9455.01 784
9455.92 747
9456.84 766
9457.76 733
9458.68 668
9459.60 667
9460.51 666
9461.43 628
9462.35 676
9463.27 642
9464.19 597
9465.11 576
9466.02 628
9466.94 621
9467.86 588
9468.78 600
9469.70 581
9470.62 584
9471.54 592
9472.46 650
9473.37 623
9474.29 681
9475.21 671
9476.13 602
9477.05 553
9477.97 623
9478.89 647
9479.81 636
9480.73 676
9481.65 674
9482.56 632
9483.48 673
9484.40 692
9485.32 714
9486.24 645
9487.16 629
9488.08 605
9489.00 599
9489.92 637
9490.84 574
9491.76 631
9492.68 633
9493.60 676
9494.52 552
9495.44 562
9496.36 614
9497.28 582
9498.20 613
9499.12 556
9500.04 599
9500.96 606
9501.88 612
9502.80 642
9503.72 572
9504.64 618
9505.56 658
9506.48 627
9507.40 658
9508.32 646
9509.24 705
9510.16 640
9511.08 629
9512.00 694
9512.93 683
9513.85 728
9514.77 713
9515.69 715
9516.61 694
9517.53 677
9518.45 686
9519.37 781
9520.29 706
9521.21 648
9522.14 687
9523.06 726
9523.98 693
9524.90 660
9525.82 735
9526.74 764
9527.66 730
9528.59 767
9529.51 877
9530.43 932
9531.35 1007
9532.27 1021
9533.19 943
9534.11 1050
9535.04 1021
9535.96 979
9536.88 963
9537.80 960
9538.72 851
9539.65 866
9540.57 852
9541.49 769
9542.41 734
9543.34 747
9544.26 716
9545.18 774
9546.10 784
9547.02 753
9547.95 760
9548.87 720
9549.79 766
9550.71 723
9551.64 685
9552.56 698
9553.48 727
9554.41 752
9555.33 733
9556.25 772
9557.17 794
9558.10 776
9559.02 776
9559.94 829
9560.87 852
9561.79 846
9562.71 857
9563.64 830
9564.56 869
9565.48 733
9566.41 770
9567.33 744
9568.25 721
9569.18 705
9570.10 683
9571.02 741
9571.95 747
9572.87 789
9573.79 777
9574.72 781
9575.64 710
9576.56 735
9577.49 752
9578.41 743
9579.34 738
9580.26 789
9581.18 819
9582.11 801
9583.03 716
9583.96 750
9584.88 763
9585.81 789
9586.73 762
9587.65 777
9588.58 783
9589.50 771
9590.43 797
9591.35 795
9592.28 795
9593.20 801
9594.13 833
9595.05 837
9595.98 807
9596.90 776
9597.83 809
9598.75 815
9599.68 905
9600.60 898
9601.53 852
9602.45 902
9603.38 928
9604.30 848
9605.23 905
9606.15 920
9607.08 843
9608.00 840
9608.93 850
9609.85 822
9610.78 880
9611.70 970
9612.63 885
9613.55 877
9614.48 903
9615.41 976
9616.33 951
9617.26 921
9618.18 971
9619.11 980
9620.04 974
9620.96 986
9621.89 950
9622.81 1001
9623.74 986
9624.67 1021
9625.59 1005
9626.52 1087
9627.44 1072
9628.37 1053
9629.30 1055
9630.22 1024
9631.15 1046
9632.08 1071
9633.00 1142
9633.93 1125
9634.86 1084
9635.78 1074
9636.71 1087
9637.64 1145
9638.56 1187
9639.49 1163
9640.42 1150
9641.34 1208
9642.27 1182
9643.20 1219
9644.13 1262
9645.05 1270
9645.98 1244
9646.91 1304
9647.83 1274
9648.76 1360
9649.69 1352
9650.62 1386
9651.54 1410
9652.47 1437
9653.40 1484
9654.33 1469
9655.25 1503
9656.18 1553
9657.11 1525
9658.04 1357
9658.96 1517
9659.89 1498
9660.82 1509
9661.75 1451
9662.68 1368
9663.60 1466
9664.53 1469
9665.46 1510
9666.39 1611
9667.32 1686
9668.25 1656
9669.17 1636
9670.10 1695
9671.03 1674
9671.96 1626
9672.89 1648
9673.82 1709
9674.74 1767
9675.67 1734
9676.60 1776
9677.53 1724
9678.46 1770
9679.39 1819
9680.32 1796
9681.25 1926
9682.17 1968
9683.10 1996
9684.03 2027
9684.96 1967
9685.89 1941
9686.82 1976
9687.75 2003
9688.68 2000
9689.61 1937
9690.54 1996
9691.47 2040
9692.40 2096
9693.33 2111
9694.25 2201
9695.18 2361
9696.11 2527
9697.04 2841
9697.97 3088
9698.90 3396
9699.83 3643
9700.76 3678
9701.69 3480
9702.62 3362
9703.55 3280
9704.48 2896
9705.41 2672
9706.34 2541
9707.27 2352
9708.20 2129
9709.13 2174
9710.06 2071
9710.99 2044
9711.92 2063
9712.85 2265
9713.78 2297
9714.71 2253
9715.65 2347
9716.58 2420
9717.51 2411
9718.44 2507
9719.37 2304
9720.30 2074
9721.23 1945
9722.16 1914
9723.09 1841
9724.02 1756
9724.95 1733
9725.88 1736
9726.82 1589
9727.75 1704
9728.68 1827
9729.61 1852
9730.54 1736
9731.47 1764
9732.40 1880
9733.33 1872
9734.27 1857
9735.20 1836
9736.13 1667
9737.06 1710
9737.99 1701
9738.92 1752
9739.86 1677
9740.79 1633
9741.72 1635
9742.65 1575
9743.58 1432
9744.51 1364
9745.45 1459
9746.38 1442
9747.31 1369
9748.24 1354
9749.17 1314
9750.11 1356
9751.04 1308
9751.97 1243
9752.90 1288
9753.84 1304
9754.77 1305
9755.70 1284
9756.63 1304
9757.57 1386
9758.50 1331
9759.43 1310
9760.36 1300
9761.30 1365
9762.23 1342
9763.16 1312
9764.09 1409
9765.03 1382
9765.96 1397
9766.89 1402
9767.83 1366
9768.76 1421
9769.69 1443
9770.63 1429
9771.56 1381
9772.49 1413
9773.43 1325
9774.36 1280
9775.29 1404
9776.23 1439
9777.16 1475
9778.09 1588
9779.03 1596
9779.96 1581
9780.89 1585
9781.83 1684
9782.76 1657
9783.70 1614
9784.63 1571
9785.56 1654
9786.50 1500
9787.43 1447
9788.37 1427
9789.30 1402
9790.23 1380
9791.17 1324
9792.10 1250
9793.04 1245
9793.97 1241
9794.90 1313
9795.84 1315
9796.77 1337
9797.71 1324
9798.64 1456
9799.58 1476
9800.51 1474
9801.45 1421
9802.38 1308
9803.32 1246
9804.25 1282
9805.19 1252
9806.12 1183
9807.05 1125
9807.99 1130
9808.92 1175
9809.86 1071
9810.80 1033
9811.73 1023
9812.67 1103
9813.60 1043
9814.54 1044
9815.47 1040
9816.41 1042
9817.34 987
9818.28 1002
9819.21 1028
9820.15 1032
9821.08 980
9822.02 964
9822.96 982
9823.89 994
9824.83 946
9825.76 976
9826.70 1032
9827.63 939
9828.57 962
9829.51 901
9830.44 957
9831.38 979
9832.31 999
9833.25 950
9834.19 872
9835.12 894
9836.06 883
9837.00 891
9837.93 874
9838.87 910
9839.81 873
9840.74 957
9841.68 922
9842.61 954
9843.55 966
9844.49 914
9845.43 905
9846.36 934
9847.30 914
9848.24 909
9849.17 953
9850.11 911
9851.05 980
9851.98 958
9852.92 937
9853.86 898
9854.79 991
9855.73 1012
9856.67 965
9857.61 928
9858.54 974
9859.48 942
9860.42 949
9861.36 1007
9862.29 966
9863.23 948
9864.17 921
9865.11 873
9866.04 952
9866.98 930
9867.92 846
9868.86 817
9869.80 925
9870.73 832
9871.67 870
9872.61 789
9873.55 804
9874.49 831
9875.42 855
9876.36 925
9877.30 807
9878.24 793
9879.18 876
9880.12 861
9881.05 802
9881.99 848
9882.93 824
9883.87 821
9884.81 858
9885.75 883
9886.69 837
9887.63 826
9888.56 770
9889.50 796
9890.44 782
9891.38 780
9892.32 829
9893.26 793
9894.20 789
9895.14 858
9896.08 845
9897.02 817
9897.95 774
9898.89 764
9899.83 740
9900.77 768
9901.71 774
9902.65 814
9903.59 795
9904.53 754
9905.47 802
9906.41 820
9907.35 722
9908.29 787
9909.23 859
9910.17 883
9911.11 805
9912.05 855
9912.99 727
9913.93 821
9914.87 784
9915.81 807
9916.75 769
9917.69 785
9918.63 866
9919.57 792
9920.51 758
9921.45 820
9922.39 896
9923.33 928
9924.27 1035
9925.21 1194
9926.15 1294
9927.09 1427
9928.03 1434
9928.97 1380
9929.92 1345
9930.86 1322
9931.80 1243
9932.74 1146
9933.68 1054
9934.62 1035
9935.56 942
9936.50 831
9937.44 843
9938.38 806
9939.33 766
9940.27 852
9941.21 854
9942.15 839
9943.09 804
9944.03 798
9944.97 901
9945.92 846
9946.86 771
9947.80 746
9948.74 773
9949.68 802
9950.62 784
9951.57 758
9952.51 734
9953.45 733
9954.39 771
9955.33 762
9956.28 748
9957.22 758
9958.16 706
9959.10 801
9960.04 851
9960.99 796
9961.93 770
9962.87 777
9963.81 788
9964.76 747
9965.70 825
9966.64 767
9967.58 756
9968.53 775
9969.47 747
9970.41 743
9971.35 744
9972.30 734
9973.24 769
9974.18 831
9975.13 713
9976.07 732
9977.01 749
9977.95 804
9978.90 732
9979.84 789
9980.78 760
9981.73 755
9982.67 748
9983.61 713
9984.56 715
9985.50 713
9986.44 707
9987.39 724
9988.33 672
9989.27 708
9990.22 700
9991.16 694
9992.11 672
9993.05 703
9993.99 672
9994.94 752
9995.88 733
9996.82 633
9997.77 685
9998.71 725
9999.66 722
10000.60 661
10001.55 685
10002.49 614
10003.43 690
10004.38 669
10005.32 680
10006.27 687
10007.21 660
10008.16 673
10009.10 678
10010.04 649
10010.99 712
10011.93 659
10012.88 656
10013.82 634
10014.77 694
10015.71 636
10016.66 676
10017.60 660
10018.55 630
10019.49 653
10020.44 642
10021.38 666
10022.33 624
10023.27 645
10024.22 593
10025.16 689
10026.11 649
10027.05 626
10028.00 661
10028.95 660
10029.89 635
10030.84 630
10031.78 676
10032.73 677
10033.67 612
10034.62 572
10035.57 609
10036.51 611
10037.46 698
10038.40 642
10039.35 607
10040.30 603
10041.24 593
10042.19 588
10043.13 548
10044.08 571
10045.03 607
10045.97 591
10046.92 529
10047.86 574
10048.81 560
10049.76 556
10050.70 601
10051.65 540
10052.60 568
10053.54 596
10054.49 613
10055.44 641
10056.38 689
10057.33 685
10058.28 708
10059.22 720
10060.17 710
10061.12 655
10062.07 668
10063.01 701
10063.96 665
10064.91 633
10065.85 657
10066.80 555
10067.75 597
10068.70 558
10069.64 602
10070.59 611
10071.54 618
10072.49 633
10073.43 596
10074.38 585
10075.33 566
10076.28 543
10077.22 548
10078.17 532
10079.12 526
10080.07 570
10081.02 557
10081.96 587
10082.91 558
10083.86 595
10084.81 542
10085.76 577
10086.70 655
10087.65 619
10088.60 582
10089.55 604
10090.50 612
10091.45 589
10092.39 603
10093.34 574
10094.29 625
10095.24 643
10096.19 605
10097.14 600
10098.09 591
10099.03 562
10099.98 526
10100.93 542
10101.88 540
10102.83 547
10103.78 557
10104.73 554
10105.68 598
10106.63 598
10107.58 586
10108.53 580
10109.47 573
10110.42 570
10111.37 560
10112.32 494
10113.27 550
10114.22 618
10115.17 592
10116.12 554
10117.07 565
10118.02 584
10118.97 532
10119.92 550
10120.87 553
10121.82 556
10122.77 555
10123.72 525
10124.67 553
10125.62 548
10126.57 561
10127.52 554
10128.47 491
10129.42 543
10130.37 552
10131.32 550
10132.27 562
10133.22 556
10134.17 573
10135.12 546
10136.07 570
10137.02 568
10137.97 524
10138.92 554
10139.87 562
10140.83 552
10141.78 568
10142.73 561
10143.68 581
10144.63 582
10145.58 598
10146.53 599
10147.48 559
10148.43 593
10149.38 580
10150.34 499
10151.29 559
10152.24 632
10153.19 577
10154.14 582
10155.09 614
10156.04 615
10156.99 606
10157.95 575
10158.90 571
10159.85 566
10160.80 578
10161.75 582
10162.70 648
10163.66 647
10164.61 570
10165.56 619
10166.51 660
10167.46 646
10168.42 581
10169.37 617
10170.32 598
10171.27 676
10172.23 663
10173.18 661
10174.13 649
10175.08 697
10176.03 666
10176.99 711
10177.94 721
10178.89 710
10179.84 774
10180.80 729
10181.75 666
10182.70 704
10183.66 745
10184.61 852
10185.56 792
10186.51 739
10187.47 755
10188.42 801
10189.37 860
10190.33 820
10191.28 836
10192.23 808
10193.19 817
10194.14 840
10195.09 780
10196.05 801
10197.00 789
10197.95 843
10198.91 835
10199.86 802
10200.81 809
10201.77 899
10202.72 905
10203.67 945
10204.63 998
10205.58 1000
10206.53 1024
10207.49 1057
10208.44 1039
10209.40 1081
10210.35 1013
10211.30 909
10212.26 957
10213.21 911
10214.17 847
10215.12 828
10216.08 771
10217.03 777
10217.98 788
10218.94 754
10219.89 775
10220.85 815
10221.80 772
10222.76 796
10223.71 772
10224.67 746
10225.62 813
10226.58 776
10227.53 752
10228.49 793
10229.44 757
10230.40 699
10231.35 637
10232.31 657
10233.26 688
10234.22 689
10235.17 696
10236.13 677
10237.08 721
10238.04 738
10238.99 735
10239.95 723
10240.90 691
10241.86 631
10242.81 669
10243.77 693
10244.72 620
10245.68 634
10246.64 633
10247.59 562
10248.55 573
10249.50 566
10250.46 580
10251.42 581
10252.37 501
10253.33 506
10254.28 576
10255.24 624
10256.20 634
10257.15 600
10258.11 575
10259.06 567
10260.02 540
10260.98 546
10261.93 522
10262.89 490
10263.85 532
10264.80 539
10265.76 542
10266.72 519
10267.67 524
10268.63 569
10269.59 598
10270.54 601
10271.50 566
10272.46 549
10273.41 550
10274.37 543
10275.33 575
10276.29 528
10277.24 501
10278.20 564
10279.16 497
10280.11 524
10281.07 564
10282.03 562
10282.99 516
10283.94 526
10284.90 492
10285.86 492
10286.82 494
10287.77 532
10288.73 516
10289.69 530
10290.65 525
10291.61 519
10292.56 563
10293.52 543
10294.48 519
10295.44 546
10296.39 542
10297.35 520
10298.31 511
10299.27 559
10300.23 533
10301.19 512
10302.14 532
10303.10 536
10304.06 485
10305.02 436
10305.98 484
10306.94 483
10307.89 446
10308.85 514
10309.81 497
10310.77 500
10311.73 516
10312.69 516
10313.65 466
10314.61 486
10315.57 514
10316.52 525
10317.48 512
10318.44 448
10319.40 541
10320.36 546
10321.32 514
10322.28 519
10323.24 484
10324.20 510
10325.16 474
10326.12 484
10327.08 492
10328.04 479
10328.99 508
10329.95 498
10330.91 510
10331.87 508
10332.83 475
10333.79 510
10334.75 525
10335.71 461
10336.67 461
10337.63 514
10338.59 519
10339.55 501
10340.51 481
10341.47 444
10342.43 458
10343.39 487
10344.35 484
10345.31 425
10346.27 466
10347.23 487
10348.20 498
10349.16 492
10350.12 487
10351.08 498
10352.04 536
10353.00 491
10353.96 514
10354.92 497
10355.88 472
10356.84 517
10357.80 462
10358.76 466
10359.72 487
10360.69 459
10361.65 461
10362.61 465
10363.57 455
10364.53 469
10365.49 484
10366.45 473
10367.41 446
10368.38 469
10369.34 488
10370.30 404
10371.26 484
10372.22 407
10373.18 432
10374.14 424
10375.11 440
10376.07 410
10377.03 416
10377.99 413
10378.95 403
10379.92 424
10380.88 474
10381.84 449
10382.80 455
10383.76 436
10384.73 412
10385.69 387
10386.65 456
10387.61 410
10388.57 478
10389.54 425
10390.50 402
10391.46 437
10392.42 439
10393.39 466
10394.35 489
10395.31 456
10396.27 459
10397.24 463
10398.20 477
10399.16 444
10400.13 444
10401.09 423
10402.05 397
10403.02 472
10403.98 423
10404.94 398
10405.90 440
10406.87 408
10407.83 408
10408.79 380
10409.76 368
10410.72 420
10411.68 442
10412.65 458
10413.61 431
10414.57 486
10415.54 517
10416.50 513
10417.47 518
10418.43 448
10419.39 426
10420.36 454
10421.32 485
10422.28 438
10423.25 461
10424.21 453
10425.18 448
10426.14 476
10427.10 434
10428.07 405
10429.03 389
10430.00 448
10430.96 441
10431.93 405
10432.89 400
10433.85 359
10434.82 403
10435.78 423
10436.75 396
10437.71 403
10438.68 434
10439.64 417
10440.61 438
10441.57 429
10442.54 396
10443.50 377
10444.47 413
10445.43 424
10446.40 388
10447.36 380
10448.33 410
10449.29 435
10450.26 372
10451.22 357
10452.19 415
10453.15 451
10454.12 414
10455.08 371
10456.05 353
10457.01 373
10457.98 367
10458.95 363
10459.91 425
10460.88 400
10461.84 398
10462.81 415
10463.77 425
10464.74 418
10465.71 383
10466.67 370
10467.64 387
10468.60 407
10469.57 368
10470.54 360
10471.50 373
10472.47 389
10473.44 428
10474.40 369
10475.37 345
10476.33 355
10477.30 368
10478.27 387
10479.23 403
10480.20 381
10481.17 426
10482.13 413
10483.10 446
10484.07 395
10485.03 401
10486.00 420
10486.97 384
10487.93 416
10488.90 382
10489.87 435
10490.84 359
10491.80 352
10492.77 395
10493.74 364
10494.70 377
10495.67 373
10496.64 378
10497.61 405
10498.57 391
10499.54 356
10500.51 329
10501.48 371
10502.44 439
10503.41 400
10504.38 423
10505.35 356
10506.31 362
10507.28 360
10508.25 374
10509.22 438
10510.19 393
10511.15 399
10512.12 421
10513.09 415
10514.06 394
10515.03 405
10516.00 386
10516.96 404
10517.93 383
10518.90 400
10519.87 366
10520.84 342
10521.81 399
10522.77 374
10523.74 361
10524.71 392
10525.68 397
10526.65 375
10527.62 398
10528.59 400
10529.56 389
10530.52 444
10531.49 425
10532.46 355
10533.43 352
10534.40 335
10535.37 381
10536.34 380
10537.31 384
10538.28 407
10539.25 409
10540.22 379
10541.18 374
10542.15 373
10543.12 372
10544.09 383
10545.06 389
10546.03 394
10547.00 382
10547.97 413
10548.94 369
10549.91 388
10550.88 372
10551.85 370
10552.82 367
10553.79 375
10554.76 357
10555.73 388
10556.70 383
10557.67 428
10558.64 409
10559.61 472
10560.58 445
10561.55 468
10562.52 424
10563.49 411
10564.46 406
10565.43 438
10566.40 465
10567.38 434
10568.35 437
10569.32 395
10570.29 427
10571.26 433
10572.23 375
10573.20 349
10574.17 397
10575.14 401
10576.11 390
10577.08 393
10578.06 380
10579.03 371
10580.00 358
10580.97 369
10581.94 403
10582.91 399
10583.88 420
10584.85 425
10585.83 387
10586.80 361
10587.77 392
10588.74 371
10589.71 406
10590.68 371
10591.66 425
10592.63 407
10593.60 395
10594.57 369
10595.54 380
10596.51 367
10597.49 391
10598.46 407
10599.43 408
10600.40 403
10601.37 434
10602.35 373
10603.32 357
10604.29 361
10605.26 388
10606.24 389
10607.21 420
10608.18 414
10609.15 422
10610.13 462
10611.10 454
10612.07 423
10613.04 424
10614.02 418
10614.99 419
10615.96 406
10616.94 390
10617.91 427
10618.88 413
10619.85 429
10620.83 409
10621.80 423
10622.77 405
10623.75 448
10624.72 411
10625.69 412
10626.67 447
10627.64 440
10628.61 432
10629.59 460
10630.56 486
10631.53 449
10632.51 469
10633.48 465
10634.46 515
10635.43 481
10636.40 478
10637.38 538
10638.35 567
10639.32 588
10640.30 563
10641.27 599
10642.25 594
10643.22 573
10644.19 571
10645.17 556
10646.14 506
10647.12 460
10648.09 444
10649.07 430
10650.04 424
10651.01 392
10651.99 391
10652.96 405
10653.94 411
10654.91 416
10655.89 398
10656.86 376
10657.84 410
10658.81 383
10659.79 370
10660.76 349
10661.74 383
10662.71 420
10663.69 371
10664.66 370
10665.64 390
10666.61 404
10667.59 412
10668.56 354
10669.54 361
10670.51 412
10671.49 425
10672.46 396
10673.44 355
10674.42 378
10675.39 372
10676.37 369
10677.34 418
10678.32 434
10679.29 449
10680.27 397
10681.25 404
10682.22 435
10683.20 455
10684.17 419
10685.15 448
10686.12 389
10687.10 371
10688.08 383
10689.05 372
10690.03 363
10691.01 412
10691.98 383
10692.96 384
10693.94 328
10694.91 372
10695.89 399
10696.86 363
10697.84 408
10698.82 385
10699.79 348
10700.77 326
10701.75 365
10702.72 372
10703.70 329
10704.68 376
10705.66 339
10706.63 352
10707.61 357
10708.59 367
10709.56 404
10710.54 397
10711.52 428
10712.50 350
10713.47 378
10714.45 373
10715.43 398
10716.41 392
10717.38 405
10718.36 350
10719.34 365
10720.32 372
10721.29 432
10722.27 396
10723.25 354
10724.23 376
10725.20 342
10726.18 351
10727.16 411
10728.14 347
10729.12 372
10730.09 375
10731.07 365
10732.05 361
10733.03 380
10734.01 401
10734.99 386
10735.96 356
10736.94 392
10737.92 391
10738.90 372
10739.88 333
10740.86 381
10741.83 359
10742.81 409
10743.79 387
10744.77 346
10745.75 375
10746.73 384
10747.71 372
10748.69 401
10749.67 387
10750.64 347
10751.62 354
10752.60 358
10753.58 373
10754.56 371
10755.54 404
10756.52 355
10757.50 395
10758.48 327
10759.46 386
10760.44 418
10761.42 348
10762.40 386
10763.38 416
10764.35 362
10765.33 329
10766.31 338
10767.29 371
10768.27 401
10769.25 368
10770.23 366
10771.21 385
10772.19 409
10773.17 417
10774.15 383
10775.13 388
10776.11 351
10777.09 393
10778.07 403
10779.05 364
10780.04 413
10781.02 420
10782.00 441
10782.98 409
10783.96 406
10784.94 382
10785.92 414
10786.90 382
10787.88 383
10788.86 431
10789.84 430
10790.82 416
10791.80 410
10792.78 394
10793.77 415
10794.75 391
10795.73 403
10796.71 439
10797.69 389
10798.67 396
10799.65 404
10800.63 400
10801.61 428
10802.60 393
10803.58 449
10804.56 402
10805.54 424
10806.52 383
10807.50 394
10808.49 420
10809.47 413
10810.45 403
10811.43 423
10812.41 450
10813.39 456
10814.38 436
10815.36 444
10816.34 432
10817.32 393
10818.30 406
10819.29 400
10820.27 417
10821.25 389
10822.23 449
10823.22 439
10824.20 435
10825.18 472
10826.16 440
10827.15 431
10828.13 444
10829.11 436
10830.09 405
10831.08 409
10832.06 446
10833.04 458
10834.02 483
10835.01 420
10835.99 412
10836.97 445
10837.96 439
10838.94 416
10839.92 457
10840.90 466
10841.89 452
10842.87 460
10843.85 464
10844.84 443
10845.82 415
10846.80 384
10847.79 445
10848.77 493
10849.76 510
10850.74 480
10851.72 473
10852.71 536
10853.69 467
10854.67 463
10855.66 487
10856.64 525
10857.62 508
10858.61 459
10859.59 499
10860.58 447
10861.56 491
10862.55 522
10863.53 514
10864.51 547
10865.50 479
10866.48 479
10867.47 478
10868.45 506
10869.44 530
10870.42 521
10871.40 549
10872.39 494
10873.37 556
10874.36 495
10875.34 516
10876.33 520
10877.31 521
10878.30 520
10879.28 542
10880.27 544
10881.25 503
10882.24 534
10883.22 537
10884.21 577
10885.19 556
10886.18 557
10887.16 575
10888.15 598
10889.13 607
10890.12 609
10891.10 556
10892.09 572
10893.07 618
10894.06 613
10895.05 608
10896.03 568
10897.02 626
10898.00 644
10898.99 592
10899.97 606
10900.96 567
10901.95 593
10902.93 665
10903.92 582
10904.90 656
10905.89 690
10906.88 663
10907.86 649
10908.85 620
10909.84 627
10910.82 658
10911.81 686
10912.79 678
10913.78 694
10914.77 702
10915.75 761
10916.74 803
10917.73 815
10918.71 768
10919.70 765
10920.69 751
10921.67 715
10922.66 810
10923.65 779
10924.63 726
10925.62 774
10926.61 773
10927.60 773
10928.58 828
10929.57 821
10930.56 772
10931.54 727
10932.53 756
10933.52 792
10934.51 859
10935.49 850
10936.48 845
10937.47 841
10938.46 835
10939.44 891
10940.43 945
10941.42 861
10942.41 919
10943.39 949
10944.38 925
10945.37 946
10946.36 919
10947.35 904
10948.33 985
10949.32 992
10950.31 1034
10951.30 944
10952.29 1048
10953.28 1174
10954.26 1265
10955.25 1312
10956.24 1327
10957.23 1343
10958.22 1545
10959.21 1601
10960.19 1588
10961.18 1617
10962.17 1603
10963.16 1596
10964.15 1450
10965.14 1415
10966.13 1338
10967.11 1237
10968.10 1200
10969.09 1154
10970.08 1088
10971.07 1053
10972.06 1081
10973.05 1067
10974.04 1107
10975.03 1121
10976.02 1107
10977.01 1078
10978.00 1018
10978.98 1105
10979.97 1086
10980.96 1153
10981.95 1092
10982.94 1049
10983.93 1090
10984.92 1134
10985.91 1181
10986.90 1107
10987.89 1121
10988.88 1136
10989.87 1154
10990.86 1133
10991.85 1245
10992.84 1276
10993.83 1346
10994.82 1437
10995.81 1549
10996.80 1717
10997.79 1866
10998.78 2049
10999.77 2123
11000.76 2274
11001.75 2352
11002.74 2271
11003.73 2163
11004.72 1979
11005.72 1846
11006.71 1689
11007.70 1534
11008.69 1375
11009.68 1298
11010.67 1249
11011.66 1105
11012.65 1142
11013.64 1054
11014.63 1031
11015.62 970
11016.61 988
11017.61 1034
11018.60 1005
11019.59 945
11020.58 899
11021.57 876
11022.56 895
11023.55 860
11024.55 816
11025.54 830
11026.53 834
11027.52 832
11028.51 888
11029.50 799
11030.49 801
11031.49 751
11032.48 823
11033.47 771
11034.46 772
11035.45 814
11036.45 730
11037.44 785
11038.43 798
11039.42 855
11040.41 812
11041.41 741
11042.40 733
11043.39 746
11044.38 729
11045.38 760
11046.37 732
11047.36 700
11048.35 704
11049.35 695
11050.34 743
11051.33 759
11052.32 694
11053.32 711
11054.31 692
11055.30 658
11056.30 632
11057.29 641
11058.28 709
11059.27 680
11060.27 646
11061.26 656
11062.25 663
11063.25 690
11064.24 681
11065.23 680
11066.23 671
11067.22 687
11068.21 629
11069.21 611
11070.20 648
11071.19 630
11072.19 649
11073.18 698
11074.17 697
11075.17 715
11076.16 670
11077.16 669
11078.15 697
11079.14 700
11080.14 688
11081.13 702
11082.13 684
11083.12 711
11084.11 714
11085.11 690
11086.10 622
11087.10 659
11088.09 632
11089.09 637
11090.08 642
11091.07 679
11092.07 654
11093.06 649
11094.06 655
11095.05 623
11096.05 674
11097.04 615
11098.04 614
11099.03 633
11100.03 619
11101.02 617
11102.02 590
11103.01 587
11104.01 587
11105.00 582
11106.00 622
11106.99 664
11107.99 692
11108.98 590
11109.98 564
11110.97 645
11111.97 645
11112.96 609
11113.96 625
11114.95 650
11115.95 608
11116.95 592
11117.94 568
11118.94 568
11119.93 575
11120.93 584
11121.92 651
11122.92 594
11123.92 631
11124.91 664
11125.91 623
11126.90 637
11127.90 673
11128.90 644
11129.89 617
11130.89 631
11131.89 647
11132.88 649
11133.88 548
11134.87 579
11135.87 549
11136.87 559
11137.86 579
11138.86 588
11139.86 549
11140.85 563
11141.85 507
11142.85 501
11143.84 575
11144.84 585
11145.84 515
11146.84 576
11147.83 586
11148.83 552
11149.83 555
11150.82 512
11151.82 531
11152.82 488
11153.82 504
11154.81 456
11155.81 519
11156.81 563
11157.80 566
11158.80 541
11159.80 554
11160.80 524
11161.79 486
11162.79 486
11163.79 473
11164.79 498
11165.79 514
11166.78 523
11167.78 538
11168.78 508
11169.78 515
11170.78 509
11171.77 526
11172.77 523
11173.77 543
11174.77 493
11175.77 498
11176.76 524
11177.76 508
11178.76 468
11179.76 521
11180.76 470
11181.76 526
11182.76 505
11183.75 510
11184.75 496
11185.75 450
11186.75 472
11187.75 536
11188.75 530
11189.75 510
11190.75 496
11191.74 545
11192.74 533
11193.74 528
11194.74 538
11195.74 547
11196.74 572
11197.74 555
11198.74 572
11199.74 549
11200.74 508
11201.74 521
11202.74 529
11203.74 500
11204.74 528
11205.73 451
11206.73 449
11207.73 484
11208.73 536
11209.73 501
11210.73 520
11211.73 468
11212.73 492
11213.73 447
11214.73 526
11215.73 473
11216.73 415
11217.73 465
11218.73 467
11219.73 490
11220.73 495
11221.73 502
11222.73 455
11223.74 447
11224.74 440
11225.74 469
11226.74 435
11227.74 457
11228.74 493
11229.74 488
11230.74 488
11231.74 487
11232.74 427
11233.74 465
11234.74 506
11235.74 473
11236.74 476
11237.75 454
11238.75 456
11239.75 454
11240.75 411
11241.75 426
11242.75 450
11243.75 469
11244.75 457
11245.76 455
11246.76 413
11247.76 477
11248.76 426
11249.76 402
11250.76 410
11251.76 461
11252.77 467
11253.77 440
11254.77 399
11255.77 406
11256.77 445
11257.78 424
11258.78 417
11259.78 411
11260.78 455
11261.78 428
11262.79 466
11263.79 463
11264.79 494
11265.79 497
11266.79 454
11267.80 470
11268.80 454
11269.80 472
11270.80 468
11271.81 415
11272.81 434
11273.81 503
11274.81 504
11275.82 463
11276.82 461
11277.82 433
11278.83 427
11279.83 512
11280.83 512
11281.83 509
11282.84 428
11283.84 432
11284.84 437
11285.85 467
11286.85 468
11287.85 466
11288.86 477
11289.86 503
11290.86 481
11291.87 500
11292.87 456
11293.87 418
11294.88 482
11295.88 510
11296.89 462
11297.89 477
11298.89 435
11299.90 395
11300.90 449
11301.90 460
11302.91 477
11303.91 512
11304.92 451
11305.92 480
11306.92 467
11307.93 515
11308.93 511
11309.94 551
11310.94 611
11311.95 615
11312.95 621
11313.95 587
11314.96 633
11315.96 609
11316.97 706
11317.97 632
11318.98 585
11319.98 561
11320.99 523
11321.99 523
11323.00 504
11324.00 444
11325.01 468
11326.01 444
11327.02 484
11328.02 447
11329.03 427
11330.03 374
11331.04 419
11332.04 396
11333.05 430
11334.05 414
11335.06 397
11336.06 418
11337.07 458
11338.07 416
11339.08 413
11340.09 433
11341.09 468
11342.10 402
11343.10 404
11344.11 387
11345.11 355
11346.12 397
11347.13 422
11348.13 399
11349.14 355
11350.14 384
11351.15 402
11352.16 387
11353.16 395
11354.17 386
11355.17 435
11356.18 417
11357.19 390
11358.19 437
11359.20 433
11360.21 411
11361.21 388
11362.22 384
11363.23 384
11364.23 375
11365.24 412
11366.25 387
11367.25 375
11368.26 367
11369.27 344
11370.27 379
11371.28 388
11372.29 344
11373.29 370
11374.30 369
11375.31 388
11376.32 412
11377.32 382
11378.33 411
11379.34 428
11380.35 388
11381.35 366
11382.36 399
11383.37 422
11384.38 390
11385.38 375
11386.39 402
11387.40 380
11388.41 399
11389.41 411
11390.42 393
11391.43 403
11392.44 396
11393.45 406
11394.45 385
11395.46 366
11396.47 390
11397.48 413
11398.49 380
11399.49 378
11400.50 375
11401.51 367
11402.52 377
11403.53 400
11404.54 402
11405.54 411
11406.55 395
11407.56 371
11408.57 357
11409.58 362
11410.59 365
11411.60 386
11412.61 413
11413.61 383
11414.62 339
11415.63 357
11416.64 368
11417.65 403
11418.66 405
11419.67 375
11420.68 372
11421.69 375
11422.70 365
11423.71 356
11424.71 388
11425.72 376
11426.73 384
11427.74 367
11428.75 344
11429.76 368
11430.77 355
11431.78 357
11432.79 377
11433.80 376
11434.81 372
11435.82 382
11436.83 360
11437.84 398
11438.85 415
11439.86 390
11440.87 352
11441.88 431
11442.89 433
11443.90 369
11444.91 357
11445.92 381
11446.93 436
11447.94 387
11448.95 356
11449.96 339
11450.97 341
11451.98 360
11452.99 360
11454.01 389
11455.02 370
11456.03 382
11457.04 396
11458.05 401
11459.06 371
11460.07 366
11461.08 366
11462.09 377
11463.10 404
11464.11 361
11465.13 382
11466.14 373
11467.15 374
11468.16 448
11469.17 389
11470.18 367
11471.19 393
11472.20 381
11473.22 370
11474.23 411
11475.24 364
11476.25 393
11477.26 388
11478.27 350
11479.29 392
11480.30 330
11481.31 348
11482.32 360
11483.33 367
11484.35 395
11485.36 369
11486.37 362
11487.38 388
11488.39 394
11489.41 357
11490.42 361
11491.43 362
11492.44 355
11493.46 351
11494.47 373
11495.48 369
11496.49 341
11497.51 386
11498.52 316
11499.53 318
11500.54 368
11501.56 333
11502.57 373
11503.58 370
11504.59 337
11505.61 350
11506.62 354
11507.63 373
11508.65 368
11509.66 375
11510.67 367
11511.69 382
11512.70 335
11513.71 378
11514.73 367
11515.74 369
11516.75 334
11517.77 330
11518.78 358
11519.79 365
11520.81 391
11521.82 363
11522.83 361
11523.85 336
11524.86 359
11525.88 374
11526.89 369
11527.90 362
11528.92 333
11529.93 370
11530.95 354
11531.96 370
11532.97 432
11533.99 400
11535.00 422
11536.02 386
11537.03 389
11538.05 362
11539.06 329
11540.07 400
11541.09 382
11542.10 396
11543.12 343
11544.13 361
11545.15 357
11546.16 354
11547.18 383
11548.19 382
11549.21 380
11550.22 440
11551.24 444
11552.25 387
11553.27 396
11554.28 381
11555.30 373
11556.31 364
11557.33 452
11558.34 432
11559.36 415
11560.37 416
11561.39 427
11562.40 419
11563.42 384
11564.43 407
11565.45 400
11566.47 415
11567.48 421
11568.50 433
11569.51 447
11570.53 375
11571.54 375
11572.56 395
11573.58 386
11574.59 424
11575.61 422
11576.62 411
11577.64 463
11578.66 456
11579.67 445
11580.69 443
11581.70 499
11582.72 482
11583.74 492
11584.75 492
11585.77 514
11586.79 500
11587.80 511
11588.82 544
11589.84 550
11590.85 525
11591.87 516
11592.89 508
11593.90 503
11594.92 512
11595.94 584
11596.95 623
11597.97 637
11598.99 695
11600.01 740
11601.02 778
11602.04 846
11603.06 838
11604.07 928
11605.09 949
11606.11 916
11607.13 875
11608.14 814
11609.16 752
11610.18 741
11611.20 670
11612.21 669
11613.23 636
11614.25 637
11615.27 549
11616.29 569
11617.30 538
11618.32 487
11619.34 482
11620.36 471
11621.38 488
11622.39 469
11623.41 462
11624.43 455
11625.45 419
11626.47 412
11627.48 420
11628.50 452
11629.52 423
11630.54 416
11631.56 410
11632.58 454
11633.59 452
11634.61 441
11635.63 433
11636.65 441
11637.67 459
11638.69 401
11639.71 415
11640.73 410
11641.75 423
11642.76 420
11643.78 385
11644.80 380
11645.82 410
11646.84 376
11647.86 408
11648.88 387
11649.90 392
11650.92 385
11651.94 383
11652.96 411
11653.98 433
11655.00 396
11656.01 425
11657.03 382
11658.05 381
11659.07 369
11660.09 397
11661.11 352
11662.13 341
11663.15 366
11664.17 351
11665.19 360
11666.21 377
11667.23 363
11668.25 355
11669.27 378
11670.29 363
11671.31 386
11672.33 372
11673.35 374
11674.37 400
11675.39 379
11676.42 365
11677.44 366
11678.46 385
11679.48 378
11680.50 401
11681.52 413
11682.54 406
11683.56 393
11684.58 375
11685.60 387
11686.62 404
11687.64 398
11688.66 399
11689.69 367
11690.71 395
11691.73 398
11692.75 418
11693.77 398
11694.79 389
11695.81 312
11696.83 376
11697.85 389
11698.88 349
11699.90 376
11700.92 385
11701.94 373
11702.96 373
11703.98 393
11705.01 408
11706.03 373
11707.05 383
11708.07 374
11709.09 356
11710.12 376
11711.14 414
11712.16 398
11713.18 392
11714.20 377
11715.23 361
11716.25 366
11717.27 395
11718.29 348
11719.31 386
11720.34 387
11721.36 377
11722.38 354
11723.40 357
11724.43 319
11725.45 401
11726.47 397
11727.49 390
11728.52 393
11729.54 423
11730.56 362
11731.59 339
11732.61 323
11733.63 351
11734.65 377
11735.68 414
11736.70 378
11737.72 389
11738.75 386
11739.77 394
11740.79 390
11741.82 383
11742.84 377
11743.86 372
11744.89 370
11745.91 376
11746.93 370
11747.96 374
11748.98 368
11750.01 400
11751.03 382
11752.05 362
11753.08 385
11754.10 359
11755.12 378
11756.15 404
11757.17 384
11758.20 343
11759.22 320
11760.24 346
11761.27 369
11762.29 380
11763.32 353
11764.34 357
11765.37 353
11766.39 392
11767.41 358
11768.44 347
11769.46 354
11770.49 372
11771.51 396
11772.54 377
11773.56 395
11774.59 372
11775.61 388
11776.64 372
11777.66 349
11778.69 366
11779.71 393
11780.74 373
11781.76 356
11782.79 362
11783.81 357
11784.84 405
11785.86 367
11786.89 367
11787.91 383
11788.94 390
11789.96 377
11790.99 390
11792.01 381
11793.04 383
11794.07 416
11795.09 411
11796.12 386
11797.14 370
11798.17 381
11799.19 367
11800.22 371
11801.25 372
11802.27 404
11803.30 384
11804.32 422
11805.35 450
11806.38 384
11807.40 392
11808.43 415
11809.45 412
11810.48 429
11811.51 398
11812.53 438
11813.56 427
11814.59 432
11815.61 383
11816.64 400
11817.67 415
11818.69 401
11819.72 448
11820.75 391
11821.77 401
11822.80 407
11823.83 409
11824.85 402
11825.88 442
11826.91 468
11827.94 432
11828.96 429
11829.99 442
11831.02 439
11832.04 462
11833.07 453
11834.10 472
11835.13 438
11836.15 412
11837.18 398
11838.21 402
11839.24 417
11840.26 463
11841.29 432
11842.32 442
11843.35 420
11844.37 434
11845.40 438
11846.43 505
11847.46 493
11848.49 458
11849.51 429
11850.54 467
11851.57 488
11852.60 487
11853.63 442
11854.65 486
11855.68 505
11856.71 456
11857.74 421
11858.77 437
11859.80 487
11860.83 494
11861.85 498
11862.88 524
11863.91 515
11864.94 549
11865.97 492
11867.00 532
11868.03 535
11869.05 488
11870.08 533
11871.11 552
11872.14 524
11873.17 522
11874.20 562
11875.23 554
11876.26 523
11877.29 538
11878.32 572
11879.35 538
11880.38 553
11881.40 521
11882.43 561
11883.46 611
11884.49 581
11885.52 646
11886.55 656
11887.58 604
11888.61 582
11889.64 577
11890.67 641
11891.70 641
11892.73 680
11893.76 674
11894.79 634
11895.82 684
11896.85 732
11897.88 724
11898.91 771
11899.94 834
11900.97 880
11902.00 860
11903.03 893
11904.06 894
11905.09 840
11906.12 888
11907.15 880
11908.18 848
11909.22 811
11910.25 771
11911.28 749
11912.31 753
11913.34 717
11914.37 767
11915.40 765
11916.43 739
11917.46 759
11918.49 766
11919.52 727
11920.55 726
11921.59 761
11922.62 742
11923.65 748
11924.68 773
11925.71 830
11926.74 889
11927.77 904
11928.81 1006
11929.84 1124
11930.87 1104
11931.90 1227
11932.93 1306
11933.96 1268
11935.00 1247
11936.03 1229
11937.06 1135
11938.09 1085
11939.12 992
11940.15 897
11941.19 839
11942.22 823
11943.25 765
11944.28 736
11945.31 744
11946.35 708
11947.38 682
11948.41 668
11949.44 647
11950.48 610
11951.51 622
11952.54 576
11953.57 558
11954.61 563
11955.64 596
11956.67 590
11957.70 589
11958.74 597
11959.77 538
11960.80 558
11961.84 610
11962.87 636
11963.90 614
11964.93 587
11965.97 554
11967.00 533
11968.03 637
11969.07 559
11970.10 545
11971.13 620
11972.17 628
11973.20 592
11974.23 575
11975.27 588
11976.30 576
11977.33 596
11978.37 555
11979.40 516
11980.44 590
11981.47 569
11982.50 582
11983.54 551
11984.57 598
11985.60 569
11986.64 598
11987.67 626
11988.71 569
11989.74 560
11990.77 544
11991.81 534
11992.84 557
11993.88 559
11994.91 546
11995.95 515
11996.98 528
11998.02 530
11999.05 545
12000.08 558
12001.12 544
12002.15 556
12003.19 546
12004.22 517
12005.26 579
12006.29 559
12007.33 559
12008.36 586
12009.40 574
12010.43 577
12011.47 571
12012.50 611
12013.54 571
12014.57 688
12015.61 663
12016.64 657
12017.68 675
12018.71 679
12019.75 680
12020.78 665
12021.82 676
12022.86 635
12023.89 634
12024.93 604
12025.96 648
12027.00 563
12028.03 585
12029.07 643
12030.11 604
12031.14 616
12032.18 640
12033.21 624
12034.25 585
12035.29 620
12036.32 575
12037.36 625
12038.39 608
12039.43 604
12040.47 600
12041.50 596
12042.54 593
12043.58 571
12044.61 567
12045.65 577
12046.69 527
12047.72 526
12048.76 584
12049.80 567
12050.83 628
12051.87 632
12052.91 570
12053.94 544
12054.98 579
12056.02 630
12057.05 608
12058.09 601
12059.13 582
12060.16 592
12061.20 547
12062.24 561
12063.28 536
12064.31 596
12065.35 567
12066.39 545
12067.43 583
12068.46 615
12069.50 599
12070.54 570
12071.58 545
12072.61 580
12073.65 614
12074.69 567
12075.73 585
12076.76 631
12077.80 632
12078.84 620
12079.88 611
12080.92 604
12081.95 629
12082.99 609
12084.03 622
12085.07 604
12086.11 589
12087.15 640
12088.18 634
12089.22 617
12090.26 607
12091.30 650
12092.34 705
12093.38 697
12094.42 687
12095.45 633
12096.49 694
12097.53 756
12098.57 799
12099.61 732
12100.65 736
12101.69 807
12102.73 854
12103.76 845
12104.80 823
12105.84 829
12106.88 780
12107.92 789
12108.96 745
12110.00 735
12111.04 711
12112.08 660
12113.12 553
12114.16 551
12115.20 575
12116.24 589
12117.28 557
12118.32 544
12119.36 573
12120.40 583
12121.44 541
12122.47 512
12123.51 499
12124.55 460
12125.59 466
12126.63 483
12127.67 497
12128.71 468
12129.76 476
12130.80 459
12131.84 433
12132.88 451
12133.92 523
12134.96 473
12136.00 500
12137.04 450
12138.08 481
12139.12 441
12140.16 474
12141.20 478
12142.24 485
12143.28 476
12144.32 459
12145.36 400
12146.40 429
12147.44 411
12148.49 435
12149.53 436
12150.57 397
12151.61 416
12152.65 438
12153.69 437
12154.73 396
12155.77 418
12156.81 406
12157.86 428
12158.90 408
12159.94 428
12160.98 459
12162.02 447
12163.06 440
12164.10 414
12165.15 421
12166.19 436
12167.23 370
12168.27 398
12169.31 406
12170.36 409
12171.40 440
12172.44 419
12173.48 381
12174.52 408
12175.57 423
12176.61 386
12177.65 395
12178.69 412
12179.73 408
12180.78 446
12181.82 457
12182.86 465
12183.90 448
12184.95 427
12185.99 445
12187.03 420
12188.07 431
12189.12 445
12190.16 411
12191.20 403
12192.25 436
12193.29 402
12194.33 407
12195.37 479
12196.42 427
12197.46 399
12198.50 422
12199.55 464
12200.59 484
12201.63 449
12202.68 465
12203.72 448
12204.76 492
12205.81 460
12206.85 403
12207.89 443
12208.94 437
12209.98 424
12211.02 469
12212.07 435
12213.11 417
12214.16 387
12215.20 413
12216.24 405
12217.29 386
12218.33 439
12219.37 453
12220.42 433
12221.46 465
12222.51 431
12223.55 429
12224.60 400
12225.64 422
12226.68 455
12227.73 461
12228.77 441
12229.82 413
12230.86 442
12231.91 457
12232.95 439
12234.00 444
12235.04 397
12236.08 380
12237.13 408
12238.17 382
12239.22 416
12240.26 427
12241.31 412
12242.35 387
12243.40 410
12244.44 438
12245.49 365
12246.53 407
12247.58 399
12248.62 394
12249.67 420
12250.72 378
12251.76 354
12252.81 350
12253.85 361
12254.90 366
12255.94 379
12256.99 369
12258.03 375
12259.08 410
12260.13 374
12261.17 402
12262.22 381
12263.26 382
12264.31 410
12265.35 382
12266.40 359
12267.45 368
12268.49 374
12269.54 383
12270.59 350
12271.63 386
12272.68 355
12273.72 360
12274.77 340
12275.82 331
12276.86 394
12277.91 364
12278.96 403
12280.00 403
12281.05 368
12282.10 377
12283.14 350
12284.19 379
12285.24 410
12286.28 377
12287.33 364
12288.38 320
12289.42 370
12290.47 375
12291.52 382
12292.57 353
12293.61 332
12294.66 364
12295.71 394
12296.75 351
12297.80 374
12298.85 376
12299.90 380
12300.94 352
12301.99 330
12303.04 348
12304.09 337
12305.13 365
12306.18 346
12307.23 359
12308.28 358
12309.33 331
12310.37 332
12311.42 312
12312.47 316
12313.52 322
12314.57 370
12315.61 340
12316.66 320
12317.71 352
12318.76 349
12319.81 381
12320.85 344
12321.90 373
12322.95 349
12324.00 347
12325.05 350
12326.10 358
12327.15 395
12328.19 376
12329.24 363
12330.29 323
12331.34 349
12332.39 374
12333.44 386
12334.49 368
12335.54 348
12336.59 336
12337.63 333
12338.68 355
12339.73 358
12340.78 377
12341.83 369
12342.88 378
12343.93 371
12344.98 334
12346.03 348
12347.08 417
12348.13 403
12349.18 400
12350.23 399
12351.28 340
12352.33 357
12353.38 358
12354.43 378
12355.48 369
12356.52 353
12357.57 376
12358.62 348
12359.67 341
12360.72 342
12361.77 363
12362.82 390
12363.88 338
12364.93 389
12365.98 398
12367.03 346
12368.08 341
12369.13 359
12370.18 386
12371.23 383
12372.28 389
12373.33 376
12374.38 388
12375.43 361
12376.48 385
12377.53 360
12378.58 390
12379.63 390
12380.68 379
12381.73 381
12382.79 409
12383.84 369
12384.89 354
12385.94 403
12386.99 382
12388.04 374
12389.09 382
12390.14 397
12391.20 387
12392.25 376
12393.30 379
12394.35 393
12395.40 383
12396.45 413
12397.50 427
12398.56 428
12399.61 428
12400.66 440
12401.71 440
12402.76 420
12403.81 440
12404.87 420
12405.92 397
12406.97 398
12408.02 409
12409.07 413
12410.13 415
12411.18 439
12412.23 381
12413.28 411
12414.34 390
12415.39 430
12416.44 461
12417.49 411
12418.55 453
12419.60 462
12420.65 398
12421.70 390
12422.76 439
12423.81 429
12424.86 416
12425.91 390
12426.97 421
12428.02 419
12429.07 473
12430.13 442
12431.18 430
12432.23 425
12433.29 436
12434.34 493
12435.39 493
12436.44 483
12437.50 451
12438.55 477
12439.61 456
12440.66 444
12441.71 459
12442.77 485
12443.82 429
12444.87 395
12445.93 415
12446.98 468
12448.03 500
12449.09 518
12450.14 474
12451.20 461
12452.25 458
12453.30 477
12454.36 458
12455.41 450
12456.47 494
12457.52 492
12458.57 526
12459.63 536
12460.68 527
12461.74 546
12462.79 510
12463.85 544
12464.90 512
12465.95 523
12467.01 568
12468.06 564
12469.12 639
12470.17 704
12471.23 734
12472.28 820
12473.34 824
12474.39 990
12475.45 1072
12476.50 1169
12477.56 1147
12478.61 1158
12479.67 1131
12480.72 1120
12481.78 1114
12482.83 1008
12483.89 967
12484.94 856
12486.00 805
12487.05 748
12488.11 626
12489.17 590
12490.22 571
12491.28 581
12492.33 563
12493.39 539
12494.44 500
12495.50 513
12496.55 570
12497.61 532
12498.67 522
12499.72 504
12500.78 484
12501.83 484
12502.89 466
12503.95 444
12505.00 469
12506.06 452
12507.12 454
12508.17 495
12509.23 464
12510.28 449
12511.34 470
12512.40 442
12513.45 492
12514.51 503
12515.57 484
12516.62 497
12517.68 481
12518.74 453
12519.79 437
12520.85 430
12521.91 438
12522.96 422
12524.02 436
12525.08 451
12526.14 449
12527.19 397
12528.25 418
12529.31 414
12530.36 446
12531.42 416
12532.48 403
12533.54 445
12534.59 437
12535.65 394
12536.71 484
12537.77 453
12538.82 480
12539.88 480
12540.94 457
12542.00 477
12543.05 476
12544.11 484
12545.17 514
12546.23 466
12547.29 483
12548.34 450
12549.40 532
12550.46 558
12551.52 539
12552.58 492
12553.64 583
12554.69 662
12555.75 674
12556.81 683
12557.87 701
12558.93 695
12559.99 699
12561.04 735
12562.10 634
12563.16 614
12564.22 622
12565.28 612
12566.34 592
12567.40 545
12568.45 500
12569.51 467
12570.57 465
12571.63 436
12572.69 496
12573.75 468
12574.81 483
12575.87 491
12576.93 465
12577.99 473
12579.05 492
12580.11 456
12581.16 486
12582.22 471
12583.28 441
12584.34 497
12585.40 512
12586.46 449
12587.52 419
12588.58 421
12589.64 432
12590.70 424
12591.76 437
12592.82 429
12593.88 418
12594.94 411
12596.00 457
12597.06 455
12598.12 411
12599.18 445
12600.24 447
12601.30 427
12602.36 383
12603.42 375
12604.48 438
12605.54 377
12606.60 403
12607.66 411
12608.72 388
12609.79 385
12610.85 350
12611.91 407
12612.97 429
12614.03 433
12615.09 410
12616.15 431
12617.21 437
12618.27 481
12619.33 487
12620.39 452
12621.45 449
12622.52 443
12623.58 457
12624.64 458
12625.70 437
12626.76 447
12627.82 453
12628.88 444
12629.95 384
12631.01 390
12632.07 353
12633.13 407
12634.19 439
12635.25 396
12636.31 396
12637.38 413
12638.44 435
12639.50 405
12640.56 335
12641.62 395
12642.69 396
12643.75 401
12644.81 365
12645.87 390
12646.93 402
12648.00 378
12649.06 385
12650.12 406
12651.18 403
12652.25 400
12653.31 407
12654.37 403
12655.43 371
12656.50 405
12657.56 396
12658.62 426
12659.68 350
12660.75 362
12661.81 372
12662.87 350
12663.94 368
12665.00 357
12666.06 375
12667.12 407
12668.19 400
12669.25 344
12670.31 359
12671.38 368
12672.44 352
12673.50 329
12674.57 359
12675.63 395
12676.69 387
12677.76 342
12678.82 343
12679.88 345
12680.95 363
12682.01 393
12683.07 398
12684.14 407
12685.20 369
12686.27 379
12687.33 398
12688.39 411
12689.46 405
12690.52 390
12691.59 403
12692.65 416
12693.71 382
12694.78 404
12695.84 421
12696.91 421
12697.97 389
12699.04 410
12700.10 404
12701.16 434
12702.23 400
12703.29 428
12704.36 427
12705.42 483
12706.49 488
12707.55 438
12708.62 437
12709.68 422
12710.75 388
12711.81 373
12712.88 402
12713.94 367
12715.01 410
12716.07 404
12717.14 407
12718.20 400
12719.27 372
12720.33 440
12721.40 413
12722.46 414
12723.53 375
12724.59 395
12725.66 408
12726.72 389
12727.79 407
12728.86 387
12729.92 377
12730.99 394
12732.05 410
12733.12 421
12734.18 390
12735.25 415
12736.32 394
12737.38 449
12738.45 438
12739.51 446
12740.58 406
12741.65 378
12742.71 356
12743.78 423
12744.85 389
12745.91 393
12746.98 364
12748.04 386
12749.11 373
12750.18 375
12751.24 409
12752.31 420
12753.38 356
12754.44 343
12755.51 384
12756.58 321
12757.64 361
12758.71 361
12759.78 343
12760.85 381
12761.91 342
12762.98 350
12764.05 365
12765.11 349
12766.18 332
12767.25 370
12768.32 392
12769.38 370
12770.45 324
12771.52 321
12772.58 308
12773.65 338
12774.72 339
12775.79 314
12776.86 363
12777.92 332
12778.99 306
12780.06 352
12781.13 348
12782.19 354
12783.26 348
12784.33 330
12785.40 320
12786.47 333
12787.53 324
12788.60 277
12789.67 320
12790.74 342
12791.81 341
12792.87 352
12793.94 340
12795.01 331
12796.08 323
12797.15 368
12798.22 350
12799.29 347
12800.35 327
12801.42 343
12802.49 372
12803.56 372
12804.63 345
12805.70 380
12806.77 374
12807.84 382
12808.90 323
12809.97 327
12811.04 340
12812.11 328
12813.18 366
12814.25 356
12815.32 374
12816.39 386
12817.46 378
12818.53 356
12819.60 373
12820.67 359
12821.74 388
12822.81 381
12823.88 381
12824.94 352
12826.01 355
12827.08 309
12828.15 350
12829.22 322
12830.29 340
12831.36 310
12832.43 314
12833.50 305
12834.57 359
12835.64 324
12836.71 318
12837.78 351
12838.85 354
12839.92 323
12840.99 354
12842.07 369
12843.14 325
12844.21 326
12845.28 328
12846.35 314
12847.42 337
12848.49 338
12849.56 295
12850.63 293
12851.70 322
12852.77 287
12853.84 294
12854.91 315
12855.98 352
12857.06 302
12858.13 297
12859.20 303
12860.27 293
12861.34 300
12862.41 320
12863.48 287
12864.55 305
12865.62 313
12866.70 289
12867.77 322
12868.84 310
12869.91 315
12870.98 282
12872.05 326
12873.13 351
12874.20 282
12875.27 326
12876.34 290
12877.41 297
12878.48 296
12879.56 293
12880.63 316
12881.70 299
12882.77 322
12883.84 304
12884.92 302
12885.99 293
12887.06 321
12888.13 297
12889.21 304
12890.28 297
12891.35 329
12892.42 297
12893.50 313
12894.57 298
12895.64 292
12896.71 299
12897.79 275
12898.86 280
12899.93 314
12901.00 309
12902.08 320
12903.15 300
12904.22 244
12905.30 302
12906.37 307
12907.44 264
12908.52 274
12909.59 288
12910.66 324
12911.73 318
12912.81 323
12913.88 321
12914.96 318
12916.03 299
12917.10 300
12918.18 292
12919.25 275
12920.32 290
12921.40 323
12922.47 298
12923.54 273
12924.62 302
12925.69 321
12926.77 329
12927.84 293
12928.91 308
12929.99 289
12931.06 329
12932.14 303
12933.21 290
12934.28 277
12935.36 311
12936.43 310
12937.51 272
12938.58 283
12939.66 327
12940.73 315
12941.80 291
12942.88 262
12943.95 271
12945.03 254
12946.10 256
12947.18 309
12948.25 327
12949.33 309
12950.40 288
12951.48 298
12952.55 268
12953.63 297
12954.70 314
12955.78 278
12956.85 297
12957.93 270
12959.00 280
12960.08 330
12961.15 279
12962.23 314
12963.30 277
12964.38 290
12965.46 292
12966.53 328
12967.61 301
12968.68 296
12969.76 293
12970.83 291
12971.91 309
12972.99 286
12974.06 286
12975.14 311
12976.21 308
12977.29 297
12978.37 292
12979.44 308
12980.52 304
12981.59 347
12982.67 316
12983.75 283
12984.82 322
12985.90 305
12986.98 293
12988.05 290
12989.13 291
12990.20 272
12991.28 289
12992.36 287
12993.43 330
12994.51 319
12995.59 294
12996.67 337
12997.74 304
12998.82 301
12999.90 319
13000.97 346
13002.05 311
13003.13 283
13004.20 309
13005.28 271
13006.36 339
13007.44 320
13008.51 335
13009.59 314
13010.67 286
13011.75 277
13012.82 318
13013.90 348
13014.98 288
13016.06 273
13017.13 304
13018.21 308
13019.29 305
13020.37 287
13021.44 296
13022.52 280
13023.60 297
13024.68 256
13025.76 295
13026.83 305
13027.91 303
13028.99 287
13030.07 292
13031.15 296
13032.23 311
13033.30 323
13034.38 327
13035.46 318
13036.54 320
13037.62 310
13038.70 296
13039.77 295
13040.85 278
13041.93 288
13043.01 320
13044.09 315
13045.17 329
13046.25 285
13047.33 310
13048.40 306
13049.48 290
13050.56 333
13051.64 297
13052.72 301
13053.80 300
13054.88 328
13055.96 291
13057.04 288
13058.12 304
13059.20 305
13060.28 292
13061.36 310
13062.44 337
13063.51 335
13064.59 284
13065.67 269
13066.75 297
13067.83 266
13068.91 297
13069.99 307
13071.07 278
13072.15 319
13073.23 308
13074.31 298
13075.39 294
13076.47 288
13077.55 281
13078.63 328
13079.71 302
13080.79 302
13081.87 304
13082.96 279
13084.04 264
13085.12 288
13086.20 290
13087.28 247
13088.36 304
13089.44 290
13090.52 307
13091.60 298
13092.68 288
13093.76 295
13094.84 259
13095.92 274
13097.00 300
13098.09 311
13099.17 308
13100.25 312
13101.33 322
13102.41 313
13103.49 325
13104.57 303
13105.65 288
13106.74 330
13107.82 284
13108.90 286
13109.98 284
13111.06 282
13112.14 315
13113.22 311
13114.31 304
13115.39 308
13116.47 336
13117.55 306
13118.63 314
13119.72 270
13120.80 298
13121.88 292
13122.96 298
13124.04 269
13125.13 276
13126.21 284
13127.29 327
13128.37 343
13129.45 293
13130.54 320
13131.62 331
13132.70 318
13133.78 313
13134.87 288
13135.95 289
13137.03 329
13138.11 335
13139.20 317
13140.28 286
13141.36 296
13142.45 324
13143.53 322
13144.61 268
13145.69 292
13146.78 292
13147.86 313
13148.94 310
13150.03 300
13151.11 330
13152.19 318
13153.28 316
13154.36 277
13155.44 307
13156.53 312
13157.61 336
13158.69 278
13159.78 286
13160.86 312
13161.94 311
13163.03 308
13164.11 280
13165.20 284
13166.28 249
13167.36 299
13168.45 309
13169.53 305
13170.62 297
13171.70 314
13172.78 337
13173.87 313
13174.95 287
13176.04 283
13177.12 338
13178.21 335
13179.29 340
13180.37 321
13181.46 331
13182.54 295
13183.63 327
13184.71 370
13185.80 324
13186.88 341
13187.97 345
13189.05 324
13190.14 337
13191.22 337
13192.31 305
13193.39 330
13194.48 352
13195.56 367
13196.65 314
13197.73 294
13198.82 347
13199.90 363
13200.99 343
13202.07 337
13203.16 344
13204.24 324
13205.33 347
13206.41 354
13207.50 311
13208.58 332
13209.67 340
13210.76 354
13211.84 302
13212.93 303
13214.01 342
13215.10 351
13216.19 353
13217.27 349
13218.36 334
13219.44 330
13220.53 340
13221.62 371
13222.70 306
13223.79 311
13224.87 327
13225.96 368
13227.05 343
13228.13 339
13229.22 321
13230.31 342
13231.39 341
13232.48 342
13233.57 326
13234.65 339
13235.74 362
13236.83 360
13237.91 338
13239.00 394
13240.09 366
13241.17 322
13242.26 354
13243.35 334
13244.43 335
13245.52 372
13246.61 393
13247.70 414
13248.78 403
13249.87 366
13250.96 383
13252.05 359
13253.13 382
13254.22 412
13255.31 392
13256.39 392
13257.48 376
13258.57 382
13259.66 414
13260.75 355
13261.83 357
13262.92 366
13264.01 394
13265.10 401
13266.19 424
13267.27 404
13268.36 381
13269.45 409
13270.54 411
13271.63 421
13272.71 444
13273.80 427
13274.89 429
13275.98 441
13277.07 408
13278.16 437
13279.24 404
13280.33 416
13281.42 430
13282.51 485
13283.60 440
13284.69 528
13285.78 474
13286.86 488
13287.95 445
13289.04 466
13290.13 486
13291.22 499
13292.31 489
13293.40 472
13294.49 492
13295.58 498
13296.67 521
13297.76 424
13298.84 453
13299.93 458
13301.02 480
13302.11 513
13303.20 486
13304.29 485
13305.38 526
13306.47 483
13307.56 544
13308.65 534
13309.74 531
13310.83 521
13311.92 528
13313.01 560
13314.10 578
13315.19 527
13316.28 532
13317.37 525
13318.46 505
13319.55 537
13320.64 529
13321.73 516
13322.82 483
13323.91 487
13325.00 479
13326.09 489
13327.18 530
13328.27 547
13329.36 508
13330.45 552
13331.54 528
13332.64 542
13333.73 527
13334.82 528
13335.91 539
13337.00 519
13338.09 499
13339.18 551
13340.27 567
13341.36 511
13342.45 536
13343.54 570
13344.64 569
13345.73 560
13346.82 533
13347.91 488
13349.00 502
13350.09 538
13351.18 567
13352.28 518
13353.37 575
13354.46 559
13355.55 576
13356.64 594
13357.73 564
13358.83 556
13359.92 543
13361.01 542
13362.10 619
13363.19 627
13364.29 584
13365.38 683
13366.47 711
13367.56 624
13368.65 656
13369.75 624
13370.84 664
13371.93 697
13373.02 705
13374.12 617
13375.21 642
13376.30 632
13377.39 621
13378.49 585
13379.58 545
13380.67 534
13381.76 533
13382.86 542
13383.95 532
13385.04 509
13386.13 519
13387.23 520
13388.32 486
13389.41 510
13390.51 496
13391.60 512
13392.69 470
13393.79 471
13394.88 480
13395.97 447
13397.07 471
13398.16 496
13399.25 493
13400.35 471
13401.44 513
13402.53 505
13403.63 521
13404.72 523
13405.81 481
13406.91 492
13408.00 514
13409.10 526
13410.19 472
13411.28 426
13412.38 503
13413.47 483
13414.57 440
13415.66 462
13416.75 512
13417.85 484
13418.94 501
13420.04 468
13421.13 460
13422.22 500
13423.32 446
13424.41 482
13425.51 501
13426.60 461
13427.70 455
13428.79 500
13429.89 500
13430.98 507
13432.08 512
13433.17 496
13434.27 475
13435.36 471
13436.46 517
13437.55 501
13438.65 466
13439.74 475
13440.84 511
13441.93 536
13443.03 515
13444.12 496
13445.22 546
13446.31 529
13447.41 496
13448.50 557
13449.60 515
13450.69 541
13451.79 600
13452.89 571
13453.98 536
13455.08 556
13456.17 589
13457.27 614
13458.36 617
13459.46 546
13460.56 565
13461.65 602
13462.75 646
13463.84 637
13464.94 581
13466.04 582
13467.13 591
13468.23 624
13469.32 617
13470.42 608
13471.52 581
13472.61 569
13473.71 611
13474.81 614
13475.90 589
13477.00 596
13478.10 628
13479.19 604
13480.29 626
13481.39 604
13482.48 619
13483.58 583
13484.68 678
13485.77 672
13486.87 662
13487.97 671
13489.07 624
13490.16 648
13491.26 737
13492.36 701
13493.45 705
13494.55 690
13495.65 700
13496.75 690
13497.84 758
13498.94 744
13500.04 723
13501.14 810
13502.23 823
13503.33 803
13504.43 770
13505.53 758
13506.63 775
13507.72 795
13508.82 809
13509.92 750
13511.02 696
13512.12 709
13513.21 733
13514.31 648
13515.41 606
13516.51 630
13517.61 579
13518.70 646
13519.80 590
13520.90 589
13522.00 601
13523.10 563
13524.20 545
13525.30 510
13526.39 533
13527.49 539
13528.59 536
13529.69 519
13530.79 439
13531.89 522
13532.99 509
13534.09 516
13535.18 493
13536.28 496
13537.38 472
13538.48 481
13539.58 453
13540.68 475
13541.78 460
13542.88 450
13543.98 452
13545.08 502
13546.18 471
13547.28 444
13548.38 497
13549.48 504
13550.57 440
13551.67 421
13552.77 431
13553.87 457
13554.97 481
13556.07 485
13557.17 460
13558.27 460
13559.37 423
13560.47 455
13561.57 445
13562.67 425
13563.77 437
13564.87 413
13565.97 444
13567.07 435
13568.17 443
13569.28 424
13570.38 433
13571.48 442
13572.58 455
13573.68 418
13574.78 432
13575.88 405
13576.98 357
13578.08 415
13579.18 425
13580.28 424
13581.38 432
13582.48 460
13583.58 430
13584.69 420
13585.79 467
13586.89 437
13587.99 456
13589.09 477
13590.19 431
13591.29 427
13592.39 420
13593.49 469
13594.60 434
13595.70 448
13596.80 441
13597.90 462
13599.00 441
13600.10 448
13601.21 437
13602.31 442
13603.41 503
13604.51 468
13605.61 424
13606.71 424
13607.82 438
13608.92 448
13610.02 430
13611.12 427
13612.22 419
13613.33 446
13614.43 485
13615.53 498
13616.63 441
13617.74 440
13618.84 437
13619.94 445
13621.04 455
13622.15 415
13623.25 448
13624.35 447
13625.45 420
13626.56 389
13627.66 428
13628.76 431
13629.86 397
13630.97 418
13632.07 430
13633.17 432
13634.28 466
13635.38 448
13636.48 440
13637.59 449
13638.69 458
13639.79 458
13640.90 462
13642.00 469
13643.10 453
13644.21 448
13645.31 438
13646.41 446
13647.52 405
13648.62 426
13649.72 480
13650.83 458
13651.93 422
13653.03 387
13654.14 428
13655.24 405
13656.35 423
13657.45 433
13658.55 425
13659.66 423
13660.76 445
13661.87 401
13662.97 366
13664.07 425
13665.18 414
13666.28 376
13667.39 409
13668.49 414
13669.60 372
13670.70 405
13671.81 461
13672.91 429
13674.01 443
13675.12 443
13676.22 409
13677.33 436
13678.43 381
13679.54 416
13680.64 431
13681.75 446
13682.85 481
13683.96 418
13685.06 453
13686.17 456
13687.27 461
13688.38 453
13689.48 401
13690.59 420
13691.69 397
13692.80 421
13693.91 449
13695.01 450
13696.12 461
13697.22 449
13698.33 449
13699.43 460
13700.54 473
13701.64 461
13702.75 437
13703.86 431
13704.96 473
13706.07 480
13707.17 477
13708.28 465
13709.39 508
13710.49 468
13711.60 510
13712.70 484
13713.81 473
13714.92 505
13716.02 500
13717.13 499
13718.24 463
13719.34 492
13720.45 520
13721.56 534
13722.66 551
13723.77 516
13724.88 567
13725.98 549
13727.09 517
13728.20 576
13729.30 560
13730.41 594
13731.52 622
13732.62 574
13733.73 585
13734.84 649
13735.94 640
13737.05 662
13738.16 624
13739.27 611
13740.37 641
13741.48 660
13742.59 611
13743.70 591
13744.80 600
13745.91 627
13747.02 666
13748.13 691
13749.23 636
13750.34 612
13751.45 632
13752.56 646
13753.67 673
13754.77 621
13755.88 677
13756.99 715
13758.10 705
13759.21 753
13760.31 768
13761.42 785
13762.53 819
13763.64 808
13764.75 832
13765.85 896
13766.96 970
13768.07 1017
13769.18 1053
13770.29 1024
13771.40 1072
13772.51 1169
13773.61 1170
13774.72 1224
13775.83 1259
13776.94 1204
13778.05 1259
13779.16 1208
13780.27 1078
13781.38 1089
13782.48 954
13783.59 960
13784.70 905
13785.81 832
13786.92 806
13788.03 713
13789.14 704
13790.25 754
13791.36 666
13792.47 612
13793.58 630
13794.69 629
13795.80 573
13796.91 618
13798.02 594
13799.13 593
13800.24 575
13801.35 588
13802.45 576
13803.56 553
13804.67 587
13805.78 564
13806.89 578
13808.00 585
13809.11 572
13810.22 593
13811.34 545
13812.45 589
13813.56 526
13814.67 537
13815.78 566
13816.89 559
13818.00 520
13819.11 524
13820.22 557
13821.33 556
13822.44 479
13823.55 514
13824.66 548
13825.77 511
13826.88 524
13827.99 545
13829.10 515
13830.22 447
13831.33 459
13832.44 520
13833.55 531
13834.66 512
13835.77 510
13836.88 524
13837.99 498
13839.10 478
13840.22 502
13841.33 504
13842.44 463
13843.55 479
13844.66 494
13845.77 511
13846.88 521
13848.00 491
13849.11 482
13850.22 493
13851.33 506
13852.44 488
13853.56 527
13854.67 517
13855.78 531
13856.89 555
13858.00 530
13859.12 488
13860.23 483
13861.34 530
13862.45 540
13863.56 493
13864.68 521
13865.79 544
13866.90 518
13868.01 519
13869.13 516
13870.24 492
13871.35 571
13872.46 577
13873.58 565
13874.69 565
13875.80 518
13876.91 538
13878.03 557
13879.14 537
13880.25 517
13881.37 478
13882.48 497
13883.59 585
13884.71 555
13885.82 566
13886.93 590
13888.05 608
13889.16 610
13890.27 615
13891.39 557
13892.50 659
13893.61 676
13894.73 670
13895.84 667
13896.95 680
13898.07 660
13899.18 671
13900.29 703
13901.41 589
13902.52 565
13903.64 580
13904.75 618
13905.86 638
13906.98 548
13908.09 566
13909.21 545
13910.32 572
13911.43 573
13912.55 578
13913.66 556
13914.78 574
13915.89 538
13917.01 505
13918.12 536
13919.24 533
13920.35 539
13921.46 493
13922.58 472
13923.69 467
13924.81 488
13925.92 477
13927.04 493
13928.15 498
13929.27 489
13930.38 441
13931.50 472
13932.61 475
13933.73 498
13934.84 549
13935.96 454
13937.07 498
13938.19 529
13939.30 490
13940.42 509
13941.54 491
13942.65 435
13943.77 497
13944.88 463
13946.00 473
13947.11 502
13948.23 442
13949.34 443
13950.46 456
13951.58 456
13952.69 491
13953.81 456
13954.92 435
13956.04 450
13957.16 501
13958.27 481
13959.39 463
13960.50 447
13961.62 478
13962.74 476
13963.85 483
13964.97 446
13966.09 415
13967.20 437
13968.32 406
13969.44 422
13970.55 433
13971.67 459
13972.79 445
13973.90 482
13975.02 479
13976.14 467
13977.25 432
13978.37 443
13979.49 447
13980.60 466
13981.72 452
13982.84 476
13983.95 430
13985.07 453
13986.19 462
13987.31 439
13988.42 438
13989.54 518
13990.66 511
13991.78 466
13992.89 451
13994.01 403
13995.13 405
13996.25 432
13997.36 434
13998.48 415
13999.60 443
14000.72 425
14001.83 447
14002.95 459
14004.07 480
14005.19 461
14006.31 440
14007.42 438
14008.54 456
14009.66 397
14010.78 420
14011.90 431
14013.02 446
14014.13 406
14015.25 383
14016.37 415
14017.49 433
14018.61 451
14019.73 416
14020.84 384
14021.96 411
14023.08 432
14024.20 463
14025.32 419
14026.44 439
14027.56 429
14028.68 412
14029.80 400
14030.91 398
14032.03 416
14033.15 438
14034.27 452
14035.39 428
14036.51 424
14037.63 443
14038.75 463
14039.87 443
14040.99 456
14042.11 439
14043.23 425
14044.35 513
14045.47 502
14046.58 426
14047.70 468
14048.82 496
14049.94 526
14051.06 534
14052.18 497
14053.30 495
14054.42 534
14055.54 489
14056.66 519
14057.78 507
14058.90 463
14060.02 493
14061.14 528
14062.26 504
14063.38 476
14064.51 558
14065.63 563
14066.75 596
14067.87 543
14068.99 510
14070.11 538
14071.23 585
14072.35 606
14073.47 578
14074.59 600
14075.71 613
14076.83 620
14077.95 636
14079.07 684
14080.19 691
14081.32 680
14082.44 692
14083.56 652
14084.68 712
14085.80 674
14086.92 731
14088.04 712
14089.16 721
14090.29 729
14091.41 735
14092.53 789
14093.65 825
14094.77 777
14095.89 817
14097.01 872
14098.14 905
14099.26 911
14100.38 836
14101.50 840
14102.62 798
14103.75 812
14104.87 825
14105.99 733
14107.11 725
14108.23 702
14109.36 649
14110.48 664
14111.60 638
14112.72 620
14113.84 618
14114.97 630
14116.09 595
14117.21 548
14118.33 535
14119.46 532
14120.58 548
14121.70 511
14122.82 493
14123.95 531
14125.07 523
14126.19 517
14127.32 513
14128.44 467
14129.56 499
14130.68 490
14131.81 497
14132.93 471
14134.05 529
14135.18 522
14136.30 499
14137.42 522
14138.55 517
14139.67 488
14140.79 480
14141.92 447
14143.04 475
14144.16 450
14145.29 450
14146.41 490
14147.54 451
14148.66 473
14149.78 432
14150.91 419
14152.03 430
14153.15 445
14154.28 457
14155.40 470
14156.53 472
14157.65 425
14158.77 435
14159.90 436
14161.02 442
14162.15 441
14163.27 458
14164.40 475
14165.52 461
14166.64 435
14167.77 420
14168.89 444
14170.02 446
14171.14 428
14172.27 425
14173.39 391
14174.52 460
14175.64 409
14176.77 398
14177.89 414
14179.02 385
14180.14 446
14181.27 405
14182.39 426
14183.52 447
14184.64 398
14185.77 421
14186.89 400
14188.02 417
14189.14 411
14190.27 436
14191.39 431
14192.52 388
14193.64 410
14194.77 390
14195.90 378
14197.02 381
14198.15 407
14199.27 363
14200.40 409
14201.52 417
14202.65 392
14203.78 406
14204.90 415
14206.03 380
14207.15 413
14208.28 427
14209.41 418
14210.53 413
14211.66 391
14212.78 400
14213.91 396
14215.04 397
14216.16 338
14217.29 362
14218.42 376
14219.54 343
14220.67 334
14221.80 359
14222.92 373
14224.05 366
14225.18 382
14226.30 376
14227.43 355
14228.56 323
14229.68 344
14230.81 332
14231.94 391
14233.06 362
14234.19 370
14235.32 393
14236.45 373
14237.57 381
14238.70 345
14239.83 361
14240.96 367
14242.08 339
14243.21 365
14244.34 393
14245.47 353
14246.59 341
14247.72 334
14248.85 347
14249.98 332
14251.10 341
14252.23 345
14253.36 336
14254.49 315
14255.62 344
14256.74 340
14257.87 336
14259.00 304
14260.13 350
14261.26 361
14262.38 352
14263.51 366
14264.64 311
14265.77 316
14266.90 352
14268.03 322
14269.15 307
14270.28 324
14271.41 309
14272.54 358
14273.67 347
14274.80 320
14275.93 325
14277.06 325
14278.18 328
14279.31 333
14280.44 305
14281.57 311
14282.70 327
14283.83 307
14284.96 295
14286.09 281
14287.22 326
14288.35 310
14289.48 333
14290.60 297
14291.73 304
14292.86 319
14293.99 338
14295.12 321
14296.25 291
14297.38 296
14298.51 299
14299.64 311
14300.77 302
14301.90 323
14303.03 326
14304.16 274
14305.29 289
14306.42 296
14307.55 261
14308.68 272
14309.81 307
14310.94 309
14312.07 283
14313.20 255
14314.33 255
14315.46 272
14316.59 268
14317.72 281
14318.85 267
14319.98 246
14321.11 275
14322.24 288
14323.38 285
14324.51 259
14325.64 305
14326.77 290
14327.90 295
14329.03 279
14330.16 290
14331.29 313
14332.42 321
14333.55 262
14334.68 296
14335.82 284
14336.95 252
14338.08 278
14339.21 289
14340.34 262
14341.47 281
14342.60 261
14343.73 298
14344.87 263
14346.00 269
14347.13 228
14348.26 251
14349.39 268
14350.52 272
14351.66 271
14352.79 251
14353.92 257
14355.05 282
14356.18 271
14357.32 249
14358.45 250
14359.58 272
14360.71 260
14361.84 251
14362.98 293
14364.11 269
14365.24 243
14366.37 286
14367.51 250
14368.64 281
14369.77 281
14370.90 273
14372.04 272
14373.17 258
14374.30 255
14375.43 264
14376.57 288
14377.70 269
14378.83 285
14379.97 259
14381.10 244
14382.23 289
14383.36 268
14384.50 234
14385.63 232
14386.76 279
14387.90 313
14389.03 283
14390.16 277
14391.30 278
14392.43 271
14393.56 293
14394.70 259
14395.83 262
14396.96 268
14398.10 281
14399.23 275
14400.37 267
14401.50 255
14402.63 294
14403.77 278
14404.90 290
14406.03 266
14407.17 297
14408.30 295
14409.44 248
14410.57 252
14411.70 278
14412.84 294
14413.97 259
14415.11 275
14416.24 278
14417.38 291
14418.51 281
14419.64 278
14420.78 308
14421.91 265
14423.05 311
14424.18 292
14425.32 293
14426.45 273
14427.59 274
14428.72 286
14429.86 280
14430.99 265
14432.13 276
14433.26 286
14434.40 301
14435.53 268
14436.67 277
14437.80 302
14438.94 285
14440.07 314
14441.21 253
14442.34 280
14443.48 277
14444.61 285
14445.75 311
14446.89 309
14448.02 269
14449.16 250
14450.29 277
14451.43 298
14452.56 265
14453.70 273
14454.84 243
14455.97 273
14457.11 290
14458.24 278
14459.38 299
14460.52 255
14461.65 236
14462.79 274
14463.92 278
14465.06 293
14466.20 291
14467.33 279
14468.47 275
14469.61 273
14470.74 284
14471.88 279
14473.02 249
14474.15 258
14475.29 239
14476.43 270
14477.56 278
14478.70 272
14479.84 262
14480.97 267
14482.11 254
14483.25 295
14484.38 280
14485.52 257
14486.66 283
14487.79 284
14488.93 296
14490.07 264
14491.21 304
14492.34 312
14493.48 312
14494.62 308
14495.76 279
14496.89 266
14498.03 292
14499.17 276
14500.31 277
14501.44 296
14502.58 298
14503.72 302
14504.86 305
14506.00 319
14507.13 349
14508.27 319
14509.41 312
14510.55 284
14511.69 309
14512.82 328
14513.96 354
14515.10 325
14516.24 270
14517.38 329
14518.51 339
14519.65 317
14520.79 287
14521.93 333
14523.07 311
14524.21 299
14525.35 349
14526.48 297
14527.62 306
14528.76 302
14529.90 321
14531.04 316
14532.18 348
14533.32 278
14534.46 276
14535.60 290
14536.73 317
14537.87 293
14539.01 271
14540.15 307
14541.29 306
14542.43 288
14543.57 313
14544.71 314
14545.85 297
14546.99 318
14548.13 277
14549.27 278
14550.41 254
14551.55 302
14552.69 322
14553.83 291
14554.97 286
14556.11 286
14557.25 282
14558.39 271
14559.53 311
14560.67 309
14561.81 300
14562.95 265
14564.09 318
14565.23 276
14566.37 297
14567.51 289
14568.65 277
14569.79 300
14570.93 314
14572.07 304
14573.21 303
14574.35 302
14575.49 282
14576.63 293
14577.77 330
14578.91 321
14580.05 321
14581.19 303
14582.33 334
14583.48 290
14584.62 270
14585.76 309
14586.90 301
14588.04 293
14589.18 313
14590.32 302
14591.46 267
14592.60 299
14593.75 302
14594.89 334
14596.03 326
14597.17 318
14598.31 349
14599.45 340
14600.59 326
14601.74 345
14602.88 315
14604.02 310
14605.16 336
14606.30 310
14607.44 314
14608.59 332
14609.73 347
14610.87 302
14612.01 329
14613.15 344
14614.30 378
14615.44 375
14616.58 384
14617.72 374
14618.87 364
14620.01 367
14621.15 362
14622.29 350
14623.44 335
14624.58 351
14625.72 415
14626.86 418
14628.01 349
14629.15 385
14630.29 399
14631.43 431
14632.58 428
14633.72 442
14634.86 432
14636.01 431
14637.15 473
14638.29 462
14639.44 412
14640.58 420
14641.72 392
14642.86 468
14644.01 356
14645.15 359
14646.29 381
14647.44 349
14648.58 363
14649.73 345
14650.87 352
14652.01 340
14653.16 330
14654.30 330
14655.44 353
14656.59 343
14657.73 316
14658.87 322
14660.02 371
14661.16 339
14662.31 345
14663.45 286
14664.59 295
14665.74 272
14666.88 312
14668.03 301
14669.17 287
14670.32 254
14671.46 286
14672.60 279
14673.75 265
14674.89 284
14676.04 292
14677.18 301
14678.33 278
14679.47 244
14680.62 249
14681.76 259
14682.91 256
14684.05 260
14685.20 261
14686.34 248
14687.49 238
14688.63 229
14689.78 247
14690.92 234
14692.07 241
14693.21 280
14694.36 255
14695.50 252
14696.65 247
14697.79 256
14698.94 225
14700.08 235
14701.23 247
14702.38 278
14703.52 259
14704.67 232
14705.81 305
14706.96 303
14708.10 284
14709.25 258
14710.40 232
14711.54 265
14712.69 274
14713.83 260
14714.98 267
14716.13 271
14717.27 240
14718.42 260
14719.56 256
14720.71 259
14721.86 241
14723.00 239
14724.15 261
14725.30 251
14726.44 258
14727.59 226
14728.74 253
14729.88 224
14731.03 231
14732.18 221
14733.32 252
14734.47 226
14735.62 209
14736.76 239
14737.91 192
14739.06 207
14740.20 250
14741.35 241
14742.50 227
14743.65 234
14744.79 226
14745.94 200
14747.09 204
14748.23 223
14749.38 221
14750.53 232
14751.68 254
14752.82 250
14753.97 228
14755.12 257
14756.27 218
14757.42 206
14758.56 201
14759.71 215
14760.86 243
14762.01 233
14763.15 245
14764.30 220
14765.45 233
14766.60 246
14767.75 234
14768.90 199
14770.04 195
14771.19 173
14772.34 215
14773.49 188
14774.64 183
14775.79 212
14776.93 229
14778.08 211
14779.23 225
14780.38 220
14781.53 242
14782.68 239
14783.83 242
14784.97 240
14786.12 227
14787.27 192
14788.42 226
14789.57 241
14790.72 212
14791.87 191
14793.02 197
14794.17 227
14795.32 200
14796.46 194
14797.61 204
14798.76 236
14799.91 212
14801.06 205
14802.21 187
14803.36 181
14804.51 219
14805.66 194
14806.81 154
14807.96 193
14809.11 239
14810.26 223
14811.41 223
14812.56 218
14813.71 184
14814.86 222
14816.01 183
14817.16 216
14818.31 226
14819.46 204
14820.61 225
14821.76 231
14822.91 213
14824.06 219
14825.21 195
14826.36 186
14827.51 186
14828.66 214
14829.81 219
14830.96 196
14832.11 215
14833.26 182
14834.42 202
14835.57 201
14836.72 201
14837.87 209
14839.02 229
14840.17 216
14841.32 212
14842.47 193
14843.62 191
14844.77 191
14845.92 194
14847.08 184
14848.23 193
14849.38 208
14850.53 224
14851.68 219
14852.83 183
14853.98 220
14855.14 212
14856.29 195
14857.44 190
14858.59 190
14859.74 187
14860.89 186
14862.05 182
14863.20 198
14864.35 172
14865.50 198
14866.65 217
14867.81 196
14868.96 179
14870.11 174
14871.26 171
14872.41 181
14873.57 167
14874.72 217
14875.87 189
14877.02 213
14878.18 181
14879.33 231
14880.48 217
14881.63 177
14882.79 195
14883.94 207
14885.09 197
14886.24 191
14887.40 198
14888.55 169
14889.70 198
14890.86 192
14892.01 191
14893.16 177
14894.31 221
14895.47 212
14896.62 213
14897.77 171
14898.93 177
14900.08 180
14901.23 187
14902.39 212
14903.54 190
14904.69 211
14905.85 215
14907.00 228
14908.16 195
14909.31 208
14910.46 186
14911.62 185
14912.77 211
14913.92 173
14915.08 193
14916.23 204
14917.39 197
14918.54 219
14919.69 214
14920.85 214
14922.00 225
14923.16 204
14924.31 226
14925.46 225
14926.62 250
14927.77 220
14928.93 218
14930.08 199
14931.24 197
14932.39 231
14933.55 223
14934.70 217
14935.85 184
14937.01 217
14938.16 230
14939.32 233
14940.47 224
14941.63 214
14942.78 204
14943.94 219
14945.09 222
14946.25 199
14947.40 214
14948.56 225
14949.71 231
14950.87 206
14952.03 229
14953.18 243
14954.34 234
14955.49 217
14956.65 238
14957.80 243
14958.96 259
14960.11 237
14961.27 248
14962.42 232
14963.58 240
14964.74 258
14965.89 213
14967.05 267
14968.20 221
14969.36 223
14970.52 222
14971.67 232
14972.83 249
14973.98 206
14975.14 248
14976.30 218
14977.45 231
14978.61 227
14979.77 209
14980.92 224
14982.08 188
14983.24 250
14984.39 224
14985.55 218
14986.70 239
14987.86 214
14989.02 182
14990.18 184
14991.33 178
14992.49 201
14993.65 199
14994.80 200
14995.96 181
14997.12 188
14998.27 176
14999.43 202
15000.59 207
15001.75 195
15002.90 186
15004.06 192
15005.22 233
15006.37 196
15007.53 185
15008.69 173
15009.85 192
15011.00 184
15012.16 192
15013.32 182
15014.48 179
15015.64 161
15016.79 185
15017.95 187
15019.11 161
15020.27 190
15021.43 191
15022.58 179
15023.74 152
15024.90 178
15026.06 175
15027.22 192
15028.37 196
15029.53 185
15030.69 168
15031.85 189
15033.01 195
15034.17 188
15035.32 185
15036.48 166
15037.64 205
15038.80 169
15039.96 173
15041.12 152
15042.28 200
15043.44 175
15044.59 163
15045.75 196
15046.91 176
15048.07 181
15049.23 196
15050.39 197
15051.55 165
15052.71 174
15053.87 176
15055.03 187
15056.19 186
15057.35 192
15058.50 164
15059.66 175
15060.82 188
15061.98 191
15063.14 160
15064.30 161
15065.46 180
15066.62 179
15067.78 163
15068.94 154
15070.10 159
15071.26 153
15072.42 170
15073.58 149
15074.74 162
15075.90 159
15077.06 157
15078.22 172
15079.38 170
15080.54 140
15081.70 155
15082.86 175
15084.02 185
15085.18 172
15086.34 156
15087.50 173
15088.67 182
15089.83 182
15090.99 181
15092.15 176
15093.31 150
15094.47 180
15095.63 178
15096.79 190
15097.95 158
15099.11 178
15100.27 190
15101.43 178
15102.60 189
15103.76 175
15104.92 209
15106.08 161
15107.24 168
15108.40 160
15109.56 183
15110.72 181
15111.89 175
15113.05 190
15114.21 181
15115.37 213
15116.53 199
15117.69 196
15118.86 174
15120.02 193
15121.18 207
15122.34 192
15123.50 159
15124.67 180
15125.83 201
15126.99 193
15128.15 174
15129.31 157
15130.48 178
15131.64 160
15132.80 159
15133.96 147
15135.13 171
15136.29 168
15137.45 183
15138.61 190
15139.78 200
15140.94 184
15142.10 201
15143.26 203
15144.43 160
15145.59 170
15146.75 173
15147.91 184
15149.08 172
15150.24 163
15151.40 201
15152.57 203
15153.73 173
15154.89 185
15156.06 181
15157.22 160
15158.38 214
15159.55 160
15160.71 153
15161.87 183
15163.04 202
15164.20 203
15165.36 181
15166.53 173
15167.69 174
15168.85 171
15170.02 209
15171.18 174
15172.35 189
15173.51 208
15174.67 205
15175.84 184
15177.00 176
15178.17 187
15179.33 215
15180.49 197
15181.66 178
15182.82 182
15183.99 214
15185.15 178
15186.31 203
15187.48 204
15188.64 201
15189.81 192
15190.97 202
15192.14 233
15193.30 196
15194.47 224
15195.63 216
15196.80 192
15197.96 164
15199.13 188
15200.29 187
15201.46 195
15202.62 204
15203.79 194
15204.95 198
15206.12 216
15207.28 215
15208.45 181
15209.61 205
15210.78 217
15211.94 212
15213.11 200
15214.27 194
15215.44 201
15216.60 237
15217.77 214
15218.93 197
15220.10 198
15221.27 234
15222.43 233
15223.60 243
15224.76 223
15225.93 218
15227.10 243
15228.26 295
15229.43 274
15230.59 221
15231.76 225
15232.93 260
15234.09 255
15235.26 244
15236.42 227
15237.59 239
15238.76 251
15239.92 263
15241.09 268
15242.26 224
15243.42 227
15244.59 221
15245.76 236
15246.92 233
15248.09 230
15249.26 224
15250.42 208
15251.59 210
15252.76 199
15253.92 186
15255.09 201
15256.26 209
15257.43 198
15258.59 195
15259.76 202
15260.93 226
15262.09 170
15263.26 172
15264.43 202
15265.60 214
15266.76 205
15267.93 166
15269.10 154
15270.27 214
15271.43 214
15272.60 168
15273.77 180
15274.94 197
15276.10 186
15277.27 223
15278.44 180
15279.61 184
15280.78 205
15281.94 194
15283.11 205
15284.28 203
15285.45 195
15286.62 205
15287.79 176
15288.95 168
15290.12 209
15291.29 209
15292.46 166
15293.63 208
15294.80 236
15295.96 171
15297.13 179
15298.30 164
15299.47 160
15300.64 195
15301.81 204
15302.98 190
15304.15 206
15305.31 196
15306.48 194
15307.65 183
15308.82 165
15309.99 169
15311.16 192
15312.33 189
15313.50 180
15314.67 181
15315.84 175
15317.01 199
15318.18 202
15319.34 206
15320.51 190
15321.68 171
15322.85 183
15324.02 157
15325.19 175
15326.36 189
15327.53 177
15328.70 184
15329.87 214
15331.04 170
15332.21 226
15333.38 179
15334.55 163
15335.72 178
15336.89 175
15338.06 198
15339.23 173
15340.40 147
15341.57 177
15342.74 164
15343.91 177
15345.08 203
15346.26 183
15347.43 174
15348.60 170
15349.77 182
15350.94 157
15352.11 148
15353.28 175
15354.45 207
15355.62 184
15356.79 173
15357.96 183
15359.13 180
15360.30 184
15361.48 175
15362.65 173
15363.82 195
15364.99 180
15366.16 188
15367.33 146
15368.50 162
15369.67 197
15370.85 171
15372.02 178
15373.19 154
15374.36 169
15375.53 159
15376.70 171
15377.88 177
15379.05 185
15380.22 188
15381.39 165
15382.56 186
15383.73 197
15384.91 180
15386.08 216
15387.25 177
15388.42 171
15389.59 168
15390.77 198
15391.94 190
15393.11 198
15394.28 168
15395.46 191
15396.63 186
15397.80 209
15398.97 211
15400.15 187
15401.32 208
15402.49 199
15403.66 177
15404.84 180
15406.01 168
15407.18 187
15408.36 188
15409.53 174
15410.70 146
15411.87 191
15413.05 186
15414.22 162
15415.39 163
15416.57 145
15417.74 137
15418.91 166
15420.09 185
15421.26 189
15422.43 147
15423.61 169
15424.78 195
15425.95 189
15427.13 191
15428.30 169
15429.47 173
15430.65 147
15431.82 180
15433.00 194
15434.17 161
15435.34 176
15436.52 171
15437.69 185
15438.87 182
15440.04 162
15441.21 156
15442.39 166
15443.56 196
15444.74 191
15445.91 173
15447.09 178
15448.26 199
15449.43 188
15450.61 165
15451.78 164
15452.96 182
15454.13 222
15455.31 189
15456.48 178
15457.66 188
15458.83 154
15460.01 162
15461.18 165
15462.36 159
15463.53 201
15464.71 166
15465.88 174
15467.06 156
15468.23 173
15469.41 168
15470.58 151
15471.76 150
15472.93 167
15474.11 173
15475.28 178
15476.46 179
15477.63 178
15478.81 169
15479.99 209
15481.16 183
15482.34 189
15483.51 207
15484.69 195
15485.86 186
15487.04 173
15488.22 184
15489.39 194
15490.57 200
15491.74 184
15492.92 163
15494.10 176
15495.27 164
15496.45 187
15497.62 165
15498.80 203
15499.98 174
15501.15 170
15502.33 194
15503.51 184
15504.68 194
15505.86 196
15507.04 205
15508.21 197
15509.39 199
15510.57 196
15511.74 188
15512.92 214
15514.10 195
15515.27 170
15516.45 164
15517.63 164
15518.81 195
15519.98 189
15521.16 182
15522.34 192
15523.51 183
15524.69 215
15525.87 193
15527.05 199
15528.22 221
15529.40 209
15530.58 192
15531.76 215
15532.93 177
15534.11 183
15535.29 210
15536.47 184
15537.64 173
15538.82 184
15540.00 197
15541.18 189
15542.36 188
15543.53 197
15544.71 205
15545.89 221
15547.07 197
15548.25 190
15549.43 195
15550.60 193
15551.78 156
15552.96 178
15554.14 200
15555.32 213
15556.50 220
15557.67 207
15558.85 206
15560.03 176
15561.21 197
15562.39 187
15563.57 185
15564.75 195
15565.93 193
15567.10 214
15568.28 208
15569.46 188
15570.64 201
15571.82 229
15573.00 237
15574.18 220
15575.36 221
15576.54 252
15577.72 228
15578.90 242
15580.08 259
15581.26 242
15582.43 234
15583.61 207
15584.79 219
15585.97 255
15587.15 284
15588.33 294
15589.51 226
15590.69 251
15591.87 253
15593.05 218
15594.23 254
15595.41 236
15596.59 242
15597.77 262
15598.95 280
15600.13 238
15601.31 243
15602.49 286
15603.67 271
15604.85 272
15606.03 244
15607.21 254
15608.40 283
15609.58 273
15610.76 275
15611.94 287
15613.12 278
15614.30 306
15615.48 300
15616.66 277
15617.84 278
15619.02 286
15620.20 293
15621.38 319
15622.56 302
15623.75 312
15624.93 354
15626.11 298
15627.29 324
15628.47 319
15629.65 368
15630.83 378
15632.01 339
15633.20 315
15634.38 337
15635.56 322
15636.74 347
15637.92 310
15639.10 348
15640.29 356
15641.47 325
15642.65 353
15643.83 299
15645.01 335
15646.19 348
15647.38 378
15648.56 386
15649.74 381
15650.92 370
15652.10 345
15653.29 363
15654.47 381
15655.65 391
15656.83 454
15658.02 424
15659.20 374
15660.38 369
15661.56 382
15662.75 366
15663.93 393
15665.11 374
15666.29 378
15667.48 351
15668.66 368
15669.84 390
15671.03 375
15672.21 347
15673.39 388
15674.57 359
15675.76 359
15676.94 361
15678.12 397
15679.31 353
15680.49 359
15681.67 353
15682.86 356
15684.04 374
15685.22 338
15686.41 344
15687.59 410
15688.77 370
15689.96 340
15691.14 338
15692.32 351
15693.51 370
15694.69 381
15695.88 363
15697.06 360
15698.24 362
15699.43 371
15700.61 398
15701.80 379
15702.98 390
15704.16 344
15705.35 347
15706.53 362
15707.72 312
15708.90 337
15710.09 376
15711.27 376
15712.45 396
15713.64 397
15714.82 390
15716.01 405
15717.19 418
15718.38 388
15719.56 414
15720.75 412
15721.93 422
15723.12 436
15724.30 408
15725.49 413
15726.67 403
15727.86 423
15729.04 426
15730.23 415
15731.41 434
15732.60 446
15733.78 429
15734.97 425
15736.15 421
15737.34 484
15738.52 437
15739.71 411
15740.89 404
15742.08 451
15743.27 470
15744.45 473
15745.64 489
15746.82 439
15748.01 482
15749.19 500
15750.38 532
15751.57 518
15752.75 490
15753.94 519
15755.12 539
15756.31 469
15757.50 465
15758.68 474
15759.87 481
15761.05 492
15762.24 477
15763.43 483
15764.61 483
15765.80 443
15766.99 493
15768.17 465
15769.36 445
15770.55 387
15771.73 415
15772.92 428
15774.11 423
15775.29 429
15776.48 412
15777.67 421
15778.85 403
15780.04 421
15781.23 421
15782.42 441
15783.60 404
15784.79 448
15785.98 428
15787.16 383
15788.35 342
15789.54 371
15790.73 366
15791.91 381
15793.10 368
15794.29 361
15795.48 368
15796.66 324
15797.85 317
15799.04 362
15800.23 380
15801.41 367
15802.60 360
15803.79 307
15804.98 346
15806.17 314
15807.35 331
15808.54 319
15809.73 310
15810.92 301
15812.11 320
15813.30 298
15814.48 334
15815.67 328
15816.86 290
15818.05 272
15819.24 306
15820.43 311
15821.61 288
15822.80 280
15823.99 297
15825.18 310
15826.37 299
15827.56 261
15828.75 276
15829.94 297
15831.12 281
15832.31 265
15833.50 288
15834.69 274
15835.88 273
15837.07 284
15838.26 321
15839.45 315
15840.64 274
15841.83 275
15843.02 303
15844.21 336
15845.39 288
15846.58 261
15847.77 266
15848.96 273
15850.15 284
15851.34 304
15852.53 278
15853.72 269
15854.91 317
15856.10 281
15857.29 296
15858.48 331
15859.67 277
15860.86 295
15862.05 277
15863.24 264
15864.43 279
15865.62 309
15866.81 263
15868.00 291
15869.19 274
15870.38 269
15871.57 307
15872.76 272
15873.96 281
15875.15 303
15876.34 262
15877.53 258
15878.72 246
15879.91 272
15881.10 267
15882.29 265
15883.48 272
15884.67 291
15885.86 303
15887.05 288
15888.25 290
15889.44 281
15890.63 291
15891.82 312
15893.01 291
15894.20 262
15895.39 256
15896.58 266
15897.78 298
15898.97 305
15900.16 279
15901.35 282
15902.54 288
15903.73 310
15904.92 310
15906.12 324
15907.31 308
15908.50 290
15909.69 304
15910.88 309
15912.08 336
15913.27 304
15914.46 295
15915.65 295
15916.84 288
15918.04 232
15919.23 272
15920.42 262
15921.61 285
15922.81 286
15924.00 271
15925.19 258
15926.38 296
15927.58 300
15928.77 304
15929.96 301
15931.15 277
15932.35 249
15933.54 264
15934.73 322
15935.92 273
15937.12 249
15938.31 248
15939.50 274
15940.70 246
15941.89 236
15943.08 258
15944.28 278
15945.47 269
15946.66 238
15947.86 230
15949.05 258
15950.24 251
15951.44 251
15952.63 232
15953.82 217
15955.02 235
15956.21 225
15957.40 259
15958.60 245
15959.79 236
15960.99 223
15962.18 203
15963.37 220
15964.57 247
15965.76 191
15966.96 189
15968.15 232
15969.34 217
15970.54 174
15971.73 205
15972.93 224
15974.12 248
15975.31 191
15976.51 206
15977.70 207
15978.90 190
15980.09 224
15981.29 218
15982.48 178
15983.68 194
15984.87 168
15986.07 205
15987.26 165
15988.46 151
15989.65 179
15990.85 194
15992.04 178
15993.24 205
15994.43 180
15995.63 167
15996.82 189
15998.02 205
15999.21 196
16000.41 203
16001.60 209
16002.80 172
16003.99 222
16005.19 232
16006.38 182
16007.58 182
16008.77 193
16009.97 206
16011.17 190
16012.36 173
16013.56 186
16014.75 192
16015.95 216
16017.14 207
16018.34 160
16019.54 171
16020.73 198
16021.93 200
16023.13 183
16024.32 215
16025.52 202
16026.71 198
16027.91 174
16029.11 185
16030.30 193
16031.50 207
16032.70 208
16033.89 214
16035.09 189
16036.29 178
16037.48 192
16038.68 184
16039.88 179
16041.07 177
16042.27 179
16043.47 209
16044.66 204
16045.86 189
16047.06 194
16048.25 167
16049.45 204
16050.65 184
16051.85 182
16053.04 185
16054.24 176
16055.44 171
16056.64 184
16057.83 190
16059.03 187
16060.23 185
16061.43 205
16062.62 171
16063.82 181
16065.02 190
16066.22 161
16067.41 181
16068.61 193
16069.81 166
16071.01 165
16072.21 163
16073.40 198
16074.60 187
16075.80 164
16077.00 175
16078.20 170
16079.39 184
16080.59 173
16081.79 156
16082.99 157
16084.19 165
16085.39 165
16086.58 159
16087.78 173
16088.98 183
16090.18 182
16091.38 192
16092.58 173
16093.78 159
16094.98 158
16096.17 164
16097.37 160
16098.57 149
16099.77 174
16100.97 171
16102.17 178
16103.37 147
16104.57 140
16105.77 163
16106.97 169
16108.17 151
16109.36 177
16110.56 171
16111.76 140
16112.96 150
16114.16 167
16115.36 153
16116.56 146
16117.76 159
16118.96 176
16120.16 167
16121.36 177
16122.56 170
16123.76 172
16124.96 156
16126.16 167
16127.36 157
16128.56 126
16129.76 166
16130.96 168
16132.16 166
16133.36 175
16134.56 151
16135.76 159
16136.96 156
16138.16 136
16139.36 155
16140.56 167
16141.76 187
16142.97 158
16144.17 155
16145.37 154
16146.57 158
16147.77 149
16148.97 156
16150.17 148
16151.37 153
16152.57 175
16153.77 203
16154.97 188
16156.18 167
16157.38 160
16158.58 162
16159.78 139
16160.98 150
16162.18 143
16163.38 138
16164.58 153
16165.79 198
16166.99 167
16168.19 172
16169.39 178
16170.59 174
16171.79 159
16173.00 155
16174.20 165
16175.40 152
16176.60 142
16177.80 150
16179.01 138
16180.21 154
16181.41 167
16182.61 158
16183.81 137
16185.02 153
16186.22 191
16187.42 162
16188.62 145
16189.82 173
16191.03 167
16192.23 195
16193.43 175
16194.63 156
16195.84 163
16197.04 194
16198.24 167
16199.45 152
16200.65 202
16201.85 158
16203.05 176
16204.26 171
16205.46 182
16206.66 210
16207.87 189
16209.07 196
16210.27 174
16211.48 153
16212.68 170
16213.88 175
16215.08 200
16216.29 192
16217.49 178
16218.70 189
16219.90 191
16221.10 213
16222.31 180
16223.51 187
16224.71 180
16225.92 174
16227.12 173
16228.32 179
16229.53 184
16230.73 190
16231.94 205
16233.14 201
16234.34 195
16235.55 192
16236.75 184
16237.96 219
16239.16 219
16240.36 210
16241.57 184
16242.77 240
16243.98 237
16245.18 214
16246.39 175
16247.59 203
16248.80 195
16250.00 209
16251.21 210
16252.41 200
16253.61 200
16254.82 231
16256.02 217
16257.23 220
16258.43 209
16259.64 190
16260.84 199
16262.05 230
16263.25 201
16264.46 216
16265.66 247
16266.87 196
16268.08 211
16269.28 229
16270.49 207
16271.69 223
16272.90 218
16274.10 217
16275.31 193
16276.51 219
16277.72 183
16278.92 193
16280.13 215
16281.34 239
16282.54 234
16283.75 229
16284.95 233
16286.16 242
16287.37 257
16288.57 211
16289.78 235
16290.98 210
16292.19 243
16293.40 268
16294.60 267
16295.81 220
16297.02 240
16298.22 242
16299.43 275
16300.63 220
16301.84 251
16303.05 258
16304.25 266
16305.46 243
16306.67 245
16307.87 258
16309.08 273
16310.29 265
16311.50 265
16312.70 280
16313.91 281
16315.12 307
16316.32 256
16317.53 243
16318.74 238
16319.94 226
16321.15 252
16322.36 245
16323.57 230
16324.77 230
16325.98 216
16327.19 222
16328.40 197
16329.60 182
16330.81 193
16332.02 191
16333.23 212
16334.43 201
16335.64 224
16336.85 226
16338.06 200
16339.27 201
16340.47 214
16341.68 195
16342.89 233
16344.10 206
16345.31 199
16346.51 177
16347.72 178
16348.93 177
16350.14 171
16351.35 194
16352.56 167
16353.77 188
16354.97 193
16356.18 195
16357.39 189
16358.60 188
16359.81 172
16361.02 189
16362.23 204
16363.43 166
16364.64 165
16365.85 151
16367.06 168
16368.27 189
16369.48 162
16370.69 185
16371.90 177
16373.11 152
16374.32 174
16375.53 167
16376.73 158
16377.94 188
16379.15 192
16380.36 173
16381.57 163
16382.78 141
16383.99 167
16385.20 185
16386.41 183
16387.62 156
16388.83 160
16390.04 154
16391.25 168
16392.46 162
16393.67 173
16394.88 129
16396.09 169
16397.30 159
16398.51 155
16399.72 157
16400.93 151
16402.14 164
16403.35 203
16404.56 164
16405.77 159
16406.98 160
16408.19 178
16409.40 147
16410.61 181
16411.82 191
16413.04 172
16414.25 170
16415.46 183
16416.67 161
16417.88 186
16419.09 184
16420.30 177
16421.51 159
16422.72 161
16423.93 171
16425.14 161
16426.36 166
16427.57 169
16428.78 145
16429.99 175
16431.20 166
16432.41 170
16433.62 160
16434.83 169
16436.05 124
16437.26 164
16438.47 145
16439.68 155
16440.89 157
16442.10 194
16443.32 212
16444.53 171
16445.74 160
16446.95 157
16448.16 176
16449.38 145
16450.59 149
16451.80 172
16453.01 168
16454.22 158
16455.44 152
16456.65 146
16457.86 148
16459.07 173
16460.29 172
16461.50 167
16462.71 147
16463.92 143
16465.14 175
16466.35 164
16467.56 152
16468.77 153
16469.99 161
16471.20 183
16472.41 154
16473.63 165
16474.84 152
16476.05 126
16477.26 120
16478.48 141
16479.69 146
16480.90 107
16482.12 158
16483.33 141
16484.54 154
16485.76 168
16486.97 130
16488.18 125
16489.40 139
16490.61 177
16491.82 144
16493.04 145
16494.25 174
16495.47 157
16496.68 159
16497.89 148
16499.11 144
16500.32 150
16501.53 173
16502.75 157
16503.96 173
16505.18 155
16506.39 157
16507.61 163
16508.82 145
16510.03 137
16511.25 144
16512.46 140
16513.68 157
16514.89 135
16516.11 147
16517.32 140
16518.53 129
16519.75 149
16520.96 146
16522.18 150
16523.39 142
16524.61 166
16525.82 121
16527.04 150
16528.25 153
16529.47 129
16530.68 150
16531.90 135
16533.11 145
16534.33 143
16535.54 151
16536.76 150
16537.97 150
16539.19 147
16540.40 151
16541.62 176
16542.84 149
16544.05 104
16545.27 148
16546.48 177
16547.70 156
16548.91 139
16550.13 149
16551.35 150
16552.56 137
16553.78 129
16554.99 163
16556.21 150
16557.42 137
16558.64 144
16559.86 143
16561.07 157
16562.29 155
16563.51 169
16564.72 174
16565.94 146
16567.15 156
16568.37 144
16569.59 169
16570.80 164
16572.02 156
16573.24 162
16574.45 141
16575.67 174
16576.89 166
16578.10 163
16579.32 167
16580.54 162
16581.75 162
16582.97 139
16584.19 146
16585.41 162
16586.62 185
16587.84 170
16589.06 162
16590.27 151
16591.49 175
16592.71 150
16593.93 139
16595.14 158
16596.36 126
16597.58 146
16598.80 140
16600.01 150
16601.23 133
16602.45 136
16603.67 166
16604.88 133
16606.10 139
16607.32 157
16608.54 150
16609.76 139
16610.97 160
16612.19 185
16613.41 166
16614.63 132
16615.85 137
16617.06 164
16618.28 161
16619.50 138
16620.72 124
16621.94 128
16623.16 120
16624.37 140
16625.59 156
16626.81 165
16628.03 151
16629.25 127
16630.47 138
16631.69 127
16632.90 125
16634.12 131
16635.34 126
16636.56 121
16637.78 121
16639.00 131
16640.22 130
16641.44 120
16642.66 131
16643.88 141
16645.09 151
16646.31 125
16647.53 116
16648.75 121
16649.97 114
16651.19 143
16652.41 137
16653.63 151
16654.85 146
16656.07 131
16657.29 118
16658.51 112
16659.73 145
16660.95 130
16662.17 132
16663.39 145
16664.61 134
16665.83 156
16667.05 120
16668.27 126
16669.49 146
16670.71 121
16671.93 129
16673.15 139
16674.37 131
16675.59 121
16676.81 140
16678.03 140
16679.25 111
16680.47 115
16681.69 135
16682.91 154
16684.13 127
16685.35 126
16686.58 123
16687.80 129
16689.02 147
16690.24 140
16691.46 122
16692.68 143
16693.90 147
16695.12 107
16696.34 127
16697.56 142
16698.79 146
16700.01 141
16701.23 124
16702.45 123
16703.67 108
16704.89 123
16706.11 144
16707.34 120
16708.56 116
16709.78 124
16711.00 140
16712.22 114
16713.44 129
16714.67 132
16715.89 156
16717.11 129
16718.33 119
16719.55 103
16720.78 143
16722.00 140
16723.22 135
16724.44 137
16725.66 126
16726.89 151
16728.11 153
16729.33 123
16730.55 123
16731.78 129
16733.00 115
16734.22 137
16735.44 145
16736.67 125
16737.89 123
16739.11 143
16740.33 160
16741.56 117
16742.78 113
16744.00 125
16745.22 140
16746.45 138
16747.67 128
16748.89 105
16750.12 151
16751.34 141
16752.56 161
16753.79 121
16755.01 133
16756.23 136
16757.46 131
16758.68 117
16759.90 111
16761.13 121
16762.35 106
16763.57 134
16764.80 137
16766.02 135
16767.24 152
16768.47 132
16769.69 137
16770.92 117
16772.14 118
16773.36 122
16774.59 130
16775.81 126
16777.04 145
16778.26 120
16779.48 108
16780.71 123
16781.93 108
16783.16 125
16784.38 122
16785.61 118
16786.83 147
16788.05 129
16789.28 128
16790.50 133
16791.73 107
16792.95 141
16794.18 127
16795.40 130
16796.63 155
16797.85 152
16799.08 139
16800.30 114
16801.53 123
16802.75 144
16803.98 140
16805.20 129
16806.43 105
16807.65 141
16808.88 138
16810.10 105
16811.33 120
16812.55 112
16813.78 142
16815.00 142
16816.23 140
16817.46 151
16818.68 140
16819.91 138
16821.13 136
16822.36 154
16823.58 155
16824.81 151
16826.04 155
16827.26 168
16828.49 146
16829.71 146
16830.94 151
16832.17 154
16833.39 155
16834.62 163
16835.84 145
16837.07 107
16838.30 132
16839.52 159
16840.75 148
16841.98 157
16843.20 157
16844.43 152
16845.66 165
16846.88 165
16848.11 155
16849.34 175
16850.56 193
16851.79 151
16853.02 147
16854.24 200
16855.47 189
16856.70 200
16857.92 202
16859.15 185
16860.38 186
16861.61 192
16862.83 200
16864.06 207
16865.29 168
16866.52 198
16867.74 204
16868.97 223
16870.20 226
16871.42 210
16872.65 190
16873.88 226
16875.11 231
16876.34 214
16877.56 223
16878.79 217
16880.02 241
16881.25 225
16882.47 172
16883.70 252
16884.93 291
16886.16 257
16887.39 238
16888.62 230
16889.84 225
16891.07 232
16892.30 226
16893.53 207
16894.76 250
16895.98 257
16897.21 224
16898.44 185
16899.67 211
16900.90 187
16902.13 219
16903.36 227
16904.59 195
16905.81 186
16907.04 198
16908.27 219
16909.50 175
16910.73 176
16911.96 173
16913.19 178
16914.42 203
16915.65 208
16916.88 177
16918.10 161
16919.33 176
16920.56 187
16921.79 156
16923.02 139
16924.25 142
16925.48 152
16926.71 170
16927.94 148
16929.17 139
16930.40 153
16931.63 153
16932.86 165
16934.09 178
16935.32 173
16936.55 177
16937.78 189
16939.01 191
16940.24 171
16941.47 147
16942.70 161
16943.93 141
16945.16 184
16946.39 166
16947.62 175
16948.85 159
16950.08 153
16951.31 153
16952.54 155
16953.77 170
16955.00 190
16956.23 151
16957.46 140
16958.69 155
16959.93 151
16961.16 144
16962.39 156
16963.62 141
16964.85 146
16966.08 118
16967.31 126
16968.54 144
16969.77 154
16971.00 159
16972.24 131
16973.47 141
16974.70 169
16975.93 142
16977.16 144
16978.39 139
16979.62 144
16980.85 133
16982.09 147
16983.32 138
16984.55 124
16985.78 160
16987.01 145
16988.24 140
16989.48 147
16990.71 127
16991.94 137
16993.17 195
16994.40 141
16995.64 118
16996.87 128
16998.10 142
16999.33 125
17000.57 145
17001.80 141
17003.03 138
17004.26 118
17005.49 141
17006.73 155
17007.96 132
17009.19 145
17010.42 171
17011.66 134
17012.89 137
17014.12 158
17015.36 120
17016.59 134
17017.82 122
17019.05 128
17020.29 162
17021.52 155
17022.75 143
17023.99 118
17025.22 145
17026.45 135
17027.69 131
17028.92 155
17030.15 138
17031.39 170
17032.62 127
17033.85 129
17035.09 163
17036.32 144
17037.55 139
17038.79 145
17040.02 172
17041.25 143
17042.49 153
17043.72 135
17044.96 110
17046.19 122
17047.42 119
17048.66 129
17049.89 155
17051.13 129
17052.36 132
17053.59 136
17054.83 129
17056.06 120
17057.30 105
17058.53 121
17059.77 125
17061.00 124
17062.23 145
17063.47 137
17064.70 139
17065.94 90
17067.17 95
17068.41 112
17069.64 105
17070.88 126
17072.11 120
17073.35 118
17074.58 130
17075.82 107
17077.05 124
17078.29 107
17079.52 130
17080.76 146
17081.99 127
17083.23 122
17084.46 101
17085.70 105
17086.93 137
17088.17 129
17089.40 128
17090.64 99
17091.88 114
17093.11 123
17094.35 99
17095.58 101
17096.82 127
17098.05 112
17099.29 144
17100.53 143
17101.76 129
17103.00 120
17104.23 125
17105.47 117
17106.71 132
17107.94 124
17109.18 118
17110.41 114
17111.65 136
17112.89 129
17114.12 115
17115.36 141
17116.60 120
17117.83 138
17119.07 119
17120.31 109
17121.54 134
17122.78 147
17124.02 140
17125.25 106
17126.49 110
17127.73 135
17128.96 120
17130.20 107
17131.44 129
17132.67 126
17133.91 128
17135.15 110
17136.39 116
17137.62 113
17138.86 96
17140.10 112
17141.33 117
17142.57 124
17143.81 119
17145.05 147
17146.28 123
17147.52 111
17148.76 100
17150.00 111
17151.24 124
17152.47 128
17153.71 97
17154.95 109
17156.19 126
17157.42 140
17158.66 131
17159.90 115
17161.14 128
17162.38 105
17163.61 96
17164.85 94
17166.09 103
17167.33 132
17168.57 114
17169.81 122
17171.04 107
17172.28 124
17173.52 110
17174.76 92
17176.00 131
17177.24 112
17178.48 99
17179.72 103
17180.95 119
17182.19 106
17183.43 111
17184.67 101
17185.91 107
17187.15 119
17188.39 102
17189.63 92
17190.87 87
17192.10 85
17193.34 95
17194.58 96
17195.82 104
17197.06 85
17198.30 100
17199.54 104
17200.78 84
17202.02 108
17203.26 104
17204.50 115
17205.74 111
17206.98 113
17208.22 113
17209.46 101
17210.70 94
17211.94 100
17213.18 108
17214.42 93
17215.66 90
17216.90 103
17218.14 111
17219.38 108
17220.62 111
17221.86 118
17223.10 113
17224.34 96
17225.58 98
17226.82 99
17228.06 106
17229.30 97
17230.54 88
17231.78 94
17233.02 114
17234.26 92
17235.50 93
17236.75 107
17237.99 106
17239.23 101
17240.47 99
17241.71 96
17242.95 104
17244.19 93
17245.43 109
17246.67 101
17247.92 93
17249.16 103
17250.40 95
17251.64 104
17252.88 82
17254.12 106
17255.36 106
17256.60 104
17257.85 104
17259.09 86
17260.33 104
17261.57 111
17262.81 96
17264.05 101
17265.30 123
17266.54 113
17267.78 97
17269.02 114
17270.26 109
17271.51 99
17272.75 116
17273.99 105
17275.23 127
17276.48 95
17277.72 113
17278.96 94
17280.20 106
17281.44 101
17282.69 100
17283.93 112
17285.17 100
17286.41 98
17287.66 98
17288.90 108
17290.14 107
17291.39 91
17292.63 82
17293.87 85
17295.11 102
17296.36 93
17297.60 87
17298.84 89
17300.09 85
17301.33 81
17302.57 88
17303.82 91
17305.06 104
17306.30 100
17307.55 110
17308.79 103
17310.03 105
17311.28 120
17312.52 88
17313.76 89
17315.01 98
17316.25 102
17317.49 132
17318.74 131
17319.98 111
17321.23 112
17322.47 112
17323.71 99
17324.96 95
17326.20 83
17327.45 99
17328.69 112
17329.93 114
17331.18 96
17332.42 86
17333.67 107
17334.91 112
17336.16 113
17337.40 124
17338.64 105
17339.89 92
17341.13 99
17342.38 89
17343.62 106
17344.87 84
17346.11 113
17347.36 88
17348.60 95
17349.85 85
17351.09 97
17352.34 119
17353.58 111
17354.83 94
17356.07 92
17357.32 105
17358.56 111
17359.81 109
17361.05 110
17362.30 118
17363.54 107
17364.79 111
17366.03 105
17367.28 115
17368.53 112
17369.77 100
17371.02 101
17372.26 106
17373.51 84
17374.75 121
17376.00 95
17377.25 107
17378.49 86
17379.74 98
17380.98 96
17382.23 96
17383.48 111
17384.72 124
17385.97 111
17387.21 118
17388.46 97
17389.71 86
17390.95 110
17392.20 121
17393.45 96
17394.69 94
17395.94 77
17397.19 102
17398.43 109
17399.68 105
17400.93 65
17402.17 97
17403.42 125
17404.67 103
17405.91 105
17407.16 137
17408.41 117
17409.65 89
17410.90 95
17412.15 83
17413.40 109
17414.64 103
17415.89 94
17417.14 102
17418.39 94
17419.63 102
17420.88 116
17422.13 102
17423.38 81
17424.62 97
17425.87 95
17427.12 102
17428.37 85
17429.61 97
17430.86 106
17432.11 120
17433.36 97
17434.60 100
17435.85 112
17437.10 114
17438.35 94
17439.60 112
17440.85 92
17442.09 85
17443.34 115
17444.59 120
17445.84 96
17447.09 106
17448.34 127
17449.58 92
17450.83 115
17452.08 99
17453.33 91
17454.58 98
17455.83 91
17457.08 101
17458.32 107
17459.57 95
17460.82 106
17462.07 116
17463.32 144
17464.57 97
17465.82 99
17467.07 101
17468.32 122
17469.57 89
17470.81 115
17472.06 95
17473.31 97
17474.56 110
17475.81 126
17477.06 118
17478.31 111
17479.56 117
17480.81 111
17482.06 114
17483.31 105
17484.56 95
17485.81 81
17487.06 87
17488.31 108
17489.56 104
17490.81 133
17492.06 103
17493.31 97
17494.56 113
17495.81 93
17497.06 118
17498.31 109
17499.56 115
17500.81 102
17502.06 100
17503.31 114
17504.56 102
17505.81 97
17507.06 92
17508.31 92
17509.56 99
17510.81 118
17512.06 99
17513.32 95
17514.57 104
17515.82 105
17517.07 103
17518.32 106
17519.57 92
17520.82 121
17522.07 92
17523.32 108
17524.57 99
17525.83 115
17527.08 94
17528.33 106
17529.58 91
17530.83 101
17532.08 104
17533.33 117
17534.59 108
17535.84 97
17537.09 104
17538.34 103
17539.59 117
17540.84 116
17542.10 102
17543.35 114
17544.60 85
17545.85 84
17547.10 112
17548.36 95
17549.61 105
17550.86 102
17552.11 104
17553.36 106
17554.62 130
17555.87 101
17557.12 112
17558.37 121
17559.63 96
17560.88 91
17562.13 93
17563.38 106
17564.64 105
17565.89 107
17567.14 91
17568.39 118
17569.65 118
17570.90 96
17572.15 126
17573.41 93
17574.66 101
17575.91 89
17577.16 102
17578.42 126
17579.67 122
17580.92 120
17582.18 120
17583.43 95
17584.68 101
17585.94 123
17587.19 125
17588.44 112
17589.70 91
17590.95 122
17592.20 109
17593.46 105
17594.71 113
17595.97 100
17597.22 110
17598.47 90
17599.73 105
17600.98 108
17602.23 116
17603.49 111
17604.74 117
17606.00 96
17607.25 102
17608.51 94
17609.76 104
17611.01 115
17612.27 103
17613.52 120
17614.78 93
17616.03 96
17617.29 100
17618.54 111
17619.79 94
17621.05 90
17622.30 100
17623.56 109
17624.81 104
17626.07 122
17627.32 121
17628.58 111
17629.83 113
17631.09 100
17632.34 95
17633.60 107
17634.85 122
17636.11 111
17637.36 126
17638.62 104
17639.87 89
17641.13 93
17642.39 85
17643.64 101
17644.90 102
17646.15 94
17647.41 97
17648.66 92
17649.92 86
17651.17 118
17652.43 119
17653.69 94
17654.94 83
17656.20 85
17657.45 105
17658.71 105
17659.97 95
17661.22 105
17662.48 105
17663.73 108
17664.99 89
17666.25 95
17667.50 90
17668.76 87
17670.02 120
17671.27 107
17672.53 86
17673.78 91
17675.04 113
17676.30 101
17677.55 97
17678.81 75
17680.07 116
17681.32 103
17682.58 123
17683.84 82
17685.10 125
17686.35 112
17687.61 95
17688.87 100
17690.12 83
17691.38 81
17692.64 89
17693.89 111
17695.15 87
17696.41 101
17697.67 105
17698.92 115
17700.18 123
17701.44 126
17702.70 106
17703.95 99
17705.21 80
17706.47 87
17707.73 100
17708.98 100
17710.24 108
17711.50 105
17712.76 100
17714.02 84
17715.27 111
17716.53 108
17717.79 100
17719.05 109
17720.31 111
17721.57 86
17722.82 92
17724.08 81
17725.34 101
17726.60 101
17727.86 110
17729.12 89
17730.37 108
17731.63 110
17732.89 93
17734.15 78
17735.41 98
17736.67 109
17737.93 77
17739.18 82
17740.44 81
17741.70 86
17742.96 87
17744.22 104
17745.48 119
17746.74 91
17748.00 101
17749.26 110
17750.52 117
17751.78 87
17753.04 76
17754.29 83
17755.55 94
17756.81 77
17758.07 77
17759.33 97
17760.59 84
17761.85 97
17763.11 96
17764.37 113
17765.63 83
17766.89 107
17768.15 112
17769.41 108
17770.67 103
17771.93 80
17773.19 109
17774.45 96
17775.71 101
17776.97 93
17778.23 87
17779.49 99
17780.75 116
17782.01 96
17783.27 109
17784.53 92
17785.79 114
17787.05 89
17788.31 98
17789.58 107
17790.84 91
17792.10 74
17793.36 97
17794.62 75
17795.88 87
17797.14 93
17798.40 98
17799.66 90
17800.92 88
17802.18 89
17803.45 108
17804.71 91
17805.97 85
17807.23 91
17808.49 84
17809.75 105
17811.01 99
17812.27 82
17813.54 99
17814.80 90
17816.06 98
17817.32 107
17818.58 89
17819.84 79
17821.11 95
17822.37 110
17823.63 76
17824.89 105
17826.15 111
17827.42 100
17828.68 137
17829.94 96
17831.20 87
17832.46 73
17833.73 96
17834.99 92
17836.25 77
17837.51 75
17838.78 108
17840.04 110
17841.30 105
17842.56 74
17843.83 97
17845.09 100
17846.35 91
17847.61 90
17848.88 117
17850.14 109
17851.40 81
17852.66 90
17853.93 78
17855.19 87
17856.45 86
17857.72 86
17858.98 91
17860.24 94
17861.51 98
17862.77 88
17864.03 99
17865.30 83
17866.56 102
17867.82 90
17869.09 115
17870.35 110
17871.61 113
17872.88 111
17874.14 104
17875.40 82
17876.67 86
17877.93 85
17879.20 92
17880.46 109
17881.72 71
17882.99 78
17884.25 74
17885.52 84
17886.78 74
17888.04 79
17889.31 101
17890.57 101
17891.84 97
17893.10 87
17894.36 74
17895.63 89
17896.89 83
17898.16 71
17899.42 82
17900.69 66
17901.95 82
17903.22 90
17904.48 93
17905.75 94
17907.01 107
17908.28 93
17909.54 113
17910.81 85
17912.07 97
17913.34 89
17914.60 97
17915.87 82
17917.13 89
17918.40 87
17919.66 80
17920.93 108
17922.19 88
17923.46 92
17924.72 95
17925.99 101
17927.25 85
17928.52 106
17929.79 103
17931.05 93
17932.32 102
17933.58 99
17934.85 109
17936.11 96
17937.38 94
17938.65 111
17939.91 103
17941.18 113
17942.44 108
17943.71 96
17944.98 87
17946.24 84
17947.51 95
17948.77 98
17950.04 99
17951.31 94
17952.57 106
17953.84 82
17955.11 85
17956.37 88
17957.64 85
17958.91 95
17960.17 73
17961.44 69
17962.71 91
17963.97 93
17965.24 101
17966.51 85
17967.77 86
17969.04 82
17970.31 88
17971.58 85
17972.84 75
17974.11 75
17975.38 105
17976.64 91
17977.91 81
17979.18 80
17980.45 85
17981.71 99
17982.98 139
17984.25 92
17985.52 83
17986.78 106
17988.05 106
17989.32 107
17990.59 107
17991.86 83
17993.12 91
17994.39 88
17995.66 93
17996.93 92
17998.20 90
17999.46 93
18000.73 96
18002.00 72
18003.27 78
18004.54 84
18005.80 70
18007.07 88
18008.34 82
18009.61 78
18010.88 95
18012.15 82
18013.42 89
18014.68 76
18015.95 99
18017.22 122
18018.49 93
18019.76 75
18021.03 102
18022.30 91
18023.57 77
18024.83 95
18026.10 104
18027.37 99
18028.64 95
18029.91 118
18031.18 81
18032.45 77
18033.72 79
18034.99 83
18036.26 112
18037.53 87
18038.80 87
18040.07 89
18041.34 91
18042.60 93
18043.87 83
18045.14 100
18046.41 95
18047.68 99
18048.95 76
18050.22 74
18051.49 92
18052.76 90
18054.03 94
18055.30 91
18056.57 89
18057.84 84
18059.11 94
18060.38 100
18061.65 76
18062.92 82
18064.20 83
18065.47 99
18066.74 102
18068.01 104
18069.28 87
18070.55 94
18071.82 88
18073.09 90
18074.36 70
18075.63 72
18076.90 81
18078.17 94
18079.44 74
18080.71 101
18081.99 85
18083.26 92
18084.53 81
18085.80 76
18087.07 80
18088.34 99
18089.61 95
18090.88 84
18092.15 86
18093.43 76
18094.70 81
18095.97 93
18097.24 84
18098.51 80
18099.78 86
18101.06 93
18102.33 98
18103.60 80
18104.87 77
18106.14 78
18107.41 80
18108.69 82
18109.96 79
18111.23 87
18112.50 109
18113.77 104
18115.05 90
18116.32 86
18117.59 74
18118.86 90
18120.14 89
18121.41 91
18122.68 85
18123.95 79
18125.23 84
18126.50 88
18127.77 108
18129.04 81
18130.32 86
18131.59 96
18132.86 79
18134.13 79
18135.41 85
18136.68 61
18137.95 67
18139.23 83
18140.50 86
18141.77 94
18143.05 104
18144.32 90
18145.59 115
18146.87 83
18148.14 97
18149.41 74
18150.69 80
18151.96 101
18153.23 64
18154.51 91
18155.78 86
18157.05 100
18158.33 102
18159.60 90
18160.88 87
18162.15 86
18163.42 82
18164.70 99
18165.97 85
18167.24 75
18168.52 78
18169.79 81
18171.07 86
18172.34 96
18173.62 107
18174.89 86
18176.16 95
18177.44 84
18178.71 100
18179.99 77
18181.26 84
18182.54 81
18183.81 101
18185.09 97
18186.36 88
18187.63 79
18188.91 73
18190.18 78
18191.46 85
18192.73 94
18194.01 75
18195.28 96
18196.56 91
18197.83 95
18199.11 106
18200.38 88
18201.66 90
18202.94 90
18204.21 96
18205.49 100
18206.76 80
18208.04 97
18209.31 81
18210.59 84
18211.86 77
18213.14 101
18214.41 91
18215.69 83
18216.97 88
18218.24 83
18219.52 89
18220.79 82
18222.07 89
18223.35 87
18224.62 106
18225.90 89
18227.17 92
18228.45 95
18229.73 87
18231.00 98
18232.28 106
18233.56 86
18234.83 93
18236.11 93
18237.38 86
18238.66 101
18239.94 88
18241.21 69
18242.49 83
18243.77 96
18245.04 106
18246.32 101
18247.60 94
18248.87 98
18250.15 104
18251.43 108
18252.71 90
18253.98 84
18255.26 90
18256.54 112
18257.81 76
18259.09 89
18260.37 84
18261.65 108
18262.92 89
18264.20 80
18265.48 84
18266.76 99
18268.03 75
18269.31 91
18270.59 80
18271.87 82
18273.14 98
18274.42 84
18275.70 99
18276.98 79
18278.26 100
18279.53 82
18280.81 84
18282.09 83
18283.37 72
18284.65 96
18285.92 91
18287.20 96
18288.48 85
18289.76 65
18291.04 104
18292.32 99
18293.59 95
18294.87 80
18296.15 74
18297.43 109
18298.71 92
18299.99 89
18301.27 84
18302.54 73
18303.82 94
18305.10 81
18306.38 70
18307.66 101
18308.94 82
18310.22 99
18311.50 86
18312.78 90
18314.06 80
18315.33 93
18316.61 98
18317.89 102
18319.17 81
18320.45 90
18321.73 90
18323.01 76
18324.29 83
18325.57 66
18326.85 84
18328.13 82
18329.41 85
18330.69 91
18331.97 83
18333.25 85
18334.53 88
18335.81 96
18337.09 86
18338.37 92
18339.65 86
18340.93 92
18342.21 104
18343.49 71
18344.77 83
18346.05 89
18347.33 87
18348.61 80
18349.89 90
18351.17 106
18352.45 93
18353.73 84
18355.01 105
18356.29 90
18357.57 71
18358.85 71
18360.14 98
18361.42 77
18362.70 63
18363.98 70
18365.26 86
18366.54 75
18367.82 87
18369.10 86
18370.38 78
18371.66 85
18372.95 95
18374.23 83
18375.51 81
18376.79 99
18378.07 66
18379.35 76
18380.63 105
18381.92 105
18383.20 76
18384.48 78
18385.76 92
18387.04 94
18388.32 84
18389.61 67
18390.89 79
18392.17 70
18393.45 91
18394.73 86
18396.02 90
18397.30 92
18398.58 88
18399.86 94
18401.14 73
18402.43 98
18403.71 90
18404.99 94
18406.27 96
18407.56 80
18408.84 85
18410.12 77
18411.40 105
18412.69 78
18413.97 58
18415.25 56
18416.53 73
18417.82 98
18419.10 81
18420.38 88
18421.67 82
18422.95 111
18424.23 84
18425.51 84
18426.80 93
18428.08 65
18429.36 80
18430.65 67
18431.93 87
18433.21 86
18434.50 82
18435.78 73
18437.06 85
18438.35 65
18439.63 76
18440.92 73
18442.20 97
18443.48 90
18444.77 62
18446.05 69
18447.33 84
18448.62 70
18449.90 76
18451.19 101
18452.47 79
18453.75 96
18455.04 107
18456.32 80
18457.61 75
18458.89 78
18460.17 86
18461.46 63
18462.74 81
18464.03 80
18465.31 97
18466.60 87
18467.88 78
18469.17 71
18470.45 87
18471.74 78
18473.02 83
18474.30 90
18475.59 82
18476.87 82
18478.16 85
18479.44 92
18480.73 82
18482.01 77
18483.30 94
18484.58 73
18485.87 72
18487.16 73
18488.44 69
18489.73 87
18491.01 75
18492.30 70
18493.58 89
18494.87 97
18496.15 114
18497.44 89
18498.72 106
18500.01 96
18501.30 93
18502.58 89
18503.87 64
18505.15 82
18506.44 66
18507.73 71
18509.01 80
18510.30 81
18511.58 75
18512.87 68
18514.16 82
18515.44 66
18516.73 112
18518.01 97
18519.30 76
18520.59 71
18521.87 77
18523.16 84
18524.45 75
18525.73 85
18527.02 88
18528.31 83
18529.59 79
18530.88 87
18532.17 76
18533.45 74
18534.74 80
18536.03 99
18537.31 90
18538.60 84
18539.89 98
18541.18 85
18542.46 93
18543.75 72
18545.04 70
18546.32 92
18547.61 74
18548.90 63
18550.19 91
18551.47 83
18552.76 91
18554.05 89
18555.34 99
18556.62 90
18557.91 79
18559.20 90
18560.49 77
18561.78 105
18563.06 121
18564.35 96
18565.64 70
18566.93 90
18568.22 101
18569.50 87
18570.79 94
18572.08 89
18573.37 106
18574.66 91
18575.94 86
18577.23 97
18578.52 109
18579.81 90
18581.10 74
18582.39 87
18583.68 97
18584.96 83
18586.25 88
18587.54 80
18588.83 83
18590.12 101
18591.41 104
18592.70 106
18593.99 101
18595.27 126
18596.56 125
18597.85 95
18599.14 88
18600.43 99
18601.72 93
18603.01 106
18604.30 113
18605.59 92
18606.88 83
18608.17 97
18609.46 113
18610.75 96
18612.04 118
18613.33 117
18614.62 111
18615.90 92
18617.19 88
18618.48 95
18619.77 101
18621.06 128
18622.35 126
18623.64 98
18624.93 117
18626.22 104
18627.51 102
18628.80 89
18630.09 91
18631.39 92
18632.68 99
18633.97 111
18635.26 111
18636.55 96
18637.84 103
18639.13 100
18640.42 94
18641.71 87
18643.00 96
18644.29 91
18645.58 117
18646.87 109
18648.16 89
18649.45 99
18650.74 96
18652.04 89
18653.33 77
18654.62 84
18655.91 85
18657.20 87
18658.49 86
18659.78 90
18661.07 82
18662.36 84
18663.66 94
18664.95 91
18666.24 85
18667.53 91
18668.82 91
18670.11 104
18671.41 106
18672.70 78
18673.99 90
18675.28 111
18676.57 99
18677.86 67
18679.16 85
18680.45 69
18681.74 94
18683.03 77
18684.32 84
18685.62 85
18686.91 78
18688.20 71
18689.49 71
18690.79 85
18692.08 99
18693.37 96
18694.66 85
18695.96 62
18697.25 84
18698.54 80
18699.83 91
18701.13 64
18702.42 84
18703.71 86
18705.00 63
18706.30 78
18707.59 72
18708.88 90
18710.18 77
18711.47 109
18712.76 86
18714.05 62
18715.35 69
18716.64 75
18717.93 88
18719.23 94
18720.52 75
18721.81 77
18723.11 83
18724.40 95
18725.69 79
18726.99 73
18728.28 95
18729.58 99
18730.87 66
18732.16 97
18733.46 79
18734.75 75
18736.04 77
18737.34 63
18738.63 83
18739.93 77
18741.22 87
18742.51 93
18743.81 81
18745.10 68
18746.40 90
18747.69 90
18748.99 89
18750.28 72
18751.58 73
18752.87 96
18754.16 109
18755.46 71
18756.75 65
18758.05 81
18759.34 93
18760.64 94
18761.93 82
18763.23 86
18764.52 93
18765.82 117
18767.11 88
18768.41 72
18769.70 85
18771.00 96
18772.29 105
18773.59 110
18774.88 84
18776.18 70
18777.47 72
18778.77 100
18780.06 94
18781.36 86
18782.65 81
18783.95 72
18785.25 83
18786.54 57
18787.84 67
18789.13 67
18790.43 73
18791.72 64
18793.02 86
18794.32 71
18795.61 66
18796.91 58
18798.20 68
18799.50 65
18800.80 68
18802.09 78
18803.39 89
18804.69 73
18805.98 81
18807.28 59
18808.57 74
18809.87 101
18811.17 76
18812.46 62
18813.76 64
18815.06 71
18816.35 92
18817.65 69
18818.95 100
18820.24 64
18821.54 78
18822.84 98
18824.13 76
18825.43 84
18826.73 93
18828.03 94
18829.32 70
18830.62 62
18831.92 61
18833.21 74
18834.51 81
18835.81 83
18837.11 93
18838.40 79
18839.70 68
18841.00 76
18842.30 127
18843.59 97
18844.89 87
18846.19 76
18847.49 70
18848.79 63
18850.08 67
18851.38 76
18852.68 74
18853.98 84
18855.27 75
18856.57 85
18857.87 84
18859.17 79
18860.47 77
18861.77 58
18863.06 73
18864.36 81
18865.66 66
18866.96 75
18868.26 69
18869.56 75
18870.85 75
18872.15 80
18873.45 83
18874.75 78
18876.05 56
18877.35 66
18878.65 63
18879.95 83
18881.24 76
18882.54 84
18883.84 75
18885.14 67
18886.44 71
18887.74 84
18889.04 83
18890.34 78
18891.64 65
18892.94 86
18894.24 78
18895.54 65
18896.84 58
18898.13 70
18899.43 94
18900.73 87
18902.03 68
18903.33 91
18904.63 85
18905.93 89
18907.23 58
18908.53 63
18909.83 67
18911.13 67
18912.43 68
18913.73 85
18915.03 65
18916.33 73
18917.63 80
18918.93 66
18920.23 84
18921.53 88
18922.83 96
18924.13 71
18925.43 60
18926.74 77
18928.04 96
18929.34 88
18930.64 83
18931.94 82
18933.24 98
18934.54 81
18935.84 84
18937.14 66
18938.44 69
18939.74 68
18941.04 66
18942.34 70
18943.65 62
18944.95 82
18946.25 84
18947.55 86
18948.85 70
18950.15 52
18951.45 72
18952.75 68
18954.06 65
18955.36 69
18956.66 72
18957.96 86
18959.26 103
18960.56 89
18961.87 67
18963.17 71
18964.47 69
18965.77 78
18967.07 73
18968.37 75
18969.68 78
18970.98 66
18972.28 56
18973.58 69
18974.88 61
18976.19 62
18977.49 62
18978.79 68
18980.09 72
18981.40 71
18982.70 73
18984.00 81
18985.30 81
18986.61 72
18987.91 79
18989.21 83
18990.51 109
18991.82 63
18993.12 63
18994.42 54
18995.73 87
18997.03 49
18998.33 60
18999.63 61
19000.94 59
19002.24 74
19003.54 87
19004.85 65
19006.15 82
19007.45 72
19008.76 82
19010.06 82
19011.36 69
19012.67 60
19013.97 76
19015.27 94
19016.58 77
19017.88 57
19019.18 68
19020.49 81
19021.79 80
19023.10 59
19024.40 62
19025.70 73
19027.01 66
19028.31 98
19029.62 77
19030.92 85
19032.22 90
19033.53 102
19034.83 72
19036.14 64
19037.44 85
19038.75 101
19040.05 76
19041.35 71
19042.66 65
19043.96 70
19045.27 89
19046.57 83
19047.88 83
19049.18 81
19050.49 78
19051.79 82
19053.10 77
19054.40 61
19055.71 76
19057.01 82
19058.32 78
19059.62 65
19060.93 56
19062.23 75
19063.54 72
19064.84 69
19066.15 71
19067.45 60
19068.76 103
19070.06 85
19071.37 82
19072.67 69
19073.98 62
19075.29 82
19076.59 105
19077.90 91
19079.20 73
19080.51 78
19081.81 63
19083.12 78
19084.43 65
19085.73 68
19087.04 80
19088.34 87
19089.65 98
19090.96 77
19092.26 66
19093.57 72
19094.87 67
19096.18 70
19097.49 53
19098.79 68
19100.10 84
19101.41 87
19102.71 86
19104.02 56
19105.33 63
19106.63 69
19107.94 91
19109.25 84
19110.55 63
19111.86 90
19113.17 91
19114.47 72
19115.78 69
19117.09 80
19118.40 75
19119.70 80
19121.01 74
19122.32 97
19123.62 70
19124.93 73
19126.24 56
19127.55 73
19128.85 71
19130.16 71
19131.47 58
19132.78 81
19134.08 81
19135.39 82
19136.70 55
19138.01 71
19139.32 87
19140.62 65
19141.93 88
19143.24 77
19144.55 83
19145.85 79
19147.16 77
19148.47 68
19149.78 65
19151.09 90
19152.40 87
19153.70 74
19155.01 90
19156.32 81
19157.63 66
19158.94 75
19160.25 78
19161.55 90
19162.86 76
19164.17 85
19165.48 71
19166.79 68
19168.10 57
19169.41 57
19170.72 72
19172.02 67
19173.33 76
19174.64 101
19175.95 74
19177.26 68
19178.57 80
19179.88 72
19181.19 78
19182.50 96
19183.81 85
19185.12 82
19186.43 73
19187.74 74
19189.05 92
19190.35 59
19191.66 74
19192.97 58
19194.28 70
19195.59 63
19196.90 62
19198.21 76
19199.52 69
19200.83 56
19202.14 59
19203.45 64
19204.76 83
19206.07 94
19207.38 116
19208.69 97
19210.00 89
19211.31 80
19212.62 59
19213.93 65
19215.24 74
19216.56 76
19217.87 75
19219.18 51
19220.49 60
19221.80 71
19223.11 78
19224.42 67
19225.73 58
19227.04 64
19228.35 79
19229.66 70
19230.97 78
19232.28 72
19233.60 89
19234.91 79
19236.22 111
19237.53 86
19238.84 81
19240.15 80
19241.46 94
19242.77 96
19244.09 76
19245.40 66
19246.71 92
19248.02 94
19249.33 72
19250.64 60
19251.95 83
19253.27 79
19254.58 86
19255.89 67
19257.20 64
19258.51 101
19259.83 84
19261.14 68
19262.45 73
19263.76 68
19265.07 75
19266.39 77
19267.70 84
19269.01 89
19270.32 81
19271.63 90
19272.95 89
19274.26 74
19275.57 74
19276.88 77
19278.20 88
19279.51 94
19280.82 65
19282.14 68
19283.45 90
19284.76 87
19286.07 72
19287.39 61
19288.70 64
19290.01 81
19291.33 80
19292.64 71
19293.95 70
19295.26 92
19296.58 93
19297.89 73
19299.20 61
19300.52 60
19301.83 50
19303.14 67
19304.46 55
19305.77 71
19307.09 70
19308.40 80
19309.71 74
19311.03 71
19312.34 60
19313.65 49
19314.97 74
19316.28 76
19317.60 66
19318.91 69
19320.22 94
19321.54 71
19322.85 69
19324.17 69
19325.48 73
19326.79 65
19328.11 73
19329.42 71
19330.74 68
19332.05 89
19333.37 91
19334.68 95
19335.99 66
19337.31 53
19338.62 66
19339.94 60
19341.25 91
19342.57 66
19343.88 72
19345.20 60
19346.51 87
19347.83 74
19349.14 56
19350.46 82
19351.77 76
19353.09 81
19354.40 68
19355.72 65
19357.03 71
19358.35 67
19359.66 75
19360.98 72
19362.29 62
19363.61 65
19364.93 77
19366.24 69
19367.56 61
19368.87 63
19370.19 82
19371.50 62
19372.82 76
19374.14 78
19375.45 69
19376.77 76
19378.08 76
19379.40 79
19380.72 88
19382.03 67
19383.35 79
19384.66 62
19385.98 62
19387.30 78
19388.61 72
19389.93 82
19391.25 76
19392.56 77
19393.88 59
19395.20 87
19396.51 72
19397.83 57
19399.15 54
19400.46 73
19401.78 74
19403.10 68
19404.41 58
19405.73 58
19407.05 93
19408.36 67
19409.68 83
19411.00 94
19412.31 78
19413.63 93
19414.95 71
19416.27 90
19417.58 89
19418.90 77
19420.22 61
19421.54 68
19422.85 59
19424.17 72
19425.49 67
19426.81 80
19428.12 62
19429.44 68
19430.76 64
19432.08 62
19433.40 70
19434.71 56
19436.03 84
19437.35 89
19438.67 85
19439.99 63
19441.30 85
19442.62 78
19443.94 61
19445.26 66
19446.58 97
19447.89 82
19449.21 81
19450.53 68
19451.85 73
19453.17 74
19454.49 81
19455.81 77
19457.12 61
19458.44 83
19459.76 88
19461.08 89
19462.40 102
19463.72 80
19465.04 68
19466.36 66
19467.68 80
19468.99 69
19470.31 89
19471.63 85
19472.95 72
19474.27 68
19475.59 74
19476.91 56
19478.23 86
19479.55 81
19480.87 83
19482.19 73
19483.51 80
19484.83 82
19486.15 80
19487.47 65
19488.79 76
19490.11 63
19491.43 72
19492.75 86
19494.07 68
19495.39 79
19496.71 72
19498.03 94
19499.35 100
19500.67 70
19501.99 70
19503.31 90
19504.63 75
19505.95 67
19507.27 75
19508.59 69
19509.91 68
19511.23 78
19512.55 63
19513.87 71
19515.19 81
19516.51 64
19517.83 89
19519.15 82
19520.47 61
19521.79 67
19523.12 61
19524.44 62
19525.76 77
19527.08 77
19528.40 66
19529.72 75
19531.04 70
19532.36 58
19533.68 80
19535.01 68
19536.33 68
19537.65 77
19538.97 79
19540.29 64
19541.61 62
19542.93 82
19544.26 65
19545.58 54
19546.90 67
19548.22 95
19549.54 82
19550.87 84
19552.19 72
19553.51 62
19554.83 56
19556.15 63
19557.47 83
19558.80 79
19560.12 69
19561.44 69
19562.76 73
19564.09 72
19565.41 65
19566.73 69
19568.05 67
19569.38 56
19570.70 58
19572.02 63
19573.34 57
19574.67 69
19575.99 79
19577.31 68
19578.63 55
19579.96 69
19581.28 74
19582.60 62
19583.93 60
19585.25 69
19586.57 69
19587.90 69
19589.22 66
19590.54 64
19591.86 62
19593.19 67
19594.51 67
19595.83 84
19597.16 68
19598.48 78
19599.81 68
19601.13 75
19602.45 77
19603.78 87
19605.10 76
19606.42 53
19607.75 62
19609.07 52
19610.40 83
19611.72 74
19613.04 71
19614.37 69
19615.69 38
19617.02 59
19618.34 64
19619.66 57
19620.99 63
19622.31 59
19623.64 82
19624.96 71
19626.29 58
19627.61 61
19628.93 82
19630.26 82
19631.58 72
19632.91 69
19634.23 75
19635.56 72
19636.88 70
19638.21 73
19639.53 64
19640.86 71
19642.18 66
19643.51 73
19644.83 61
19646.16 73
19647.48 69
19648.81 59
19650.13 64
19651.46 62
19652.78 52
19654.11 61
19655.43 50
19656.76 61
19658.08 72
19659.41 71
19660.74 70
19662.06 54
19663.39 71
19664.71 62
19666.04 56
19667.36 76
19668.69 74
19670.02 72
19671.34 69
19672.67 74
19673.99 59
19675.32 64
19676.65 65
19677.97 74
19679.30 72
19680.63 47
19681.95 79
19683.28 83
19684.60 76
19685.93 50
19687.26 65
19688.58 74
19689.91 69
19691.24 87
19692.56 76
19693.89 65
19695.22 69
19696.54 58
19697.87 69
19699.20 63
19700.52 69
19701.85 63
19703.18 86
19704.51 79
19705.83 73
19707.16 61
19708.49 81
19709.81 66
19711.14 68
19712.47 77
19713.80 84
19715.12 67
19716.45 65
19717.78 78
19719.11 60
19720.43 61
19721.76 76
19723.09 77
19724.42 70
19725.74 47
19727.07 67
19728.40 67
19729.73 65
19731.06 70
19732.38 55
19733.71 69
19735.04 68
19736.37 63
19737.70 71
19739.02 63
19740.35 75
19741.68 74
19743.01 66
19744.34 57
19745.67 72
19747.00 49
19748.32 65
19749.65 73
19750.98 58
19752.31 68
19753.64 75
19754.97 66
19756.30 65
19757.62 71
19758.95 82
19760.28 82
19761.61 71
19762.94 80
19764.27 72
19765.60 61
19766.93 70
19768.26 74
19769.59 81
19770.92 85
19772.25 81
19773.57 71
19774.90 66
19776.23 64
19777.56 78
19778.89 75
19780.22 55
19781.55 84
19782.88 76
19784.21 56
19785.54 74
19786.87 60
19788.20 71
19789.53 90
19790.86 94
19792.19 89
19793.52 92
19794.85 68
19796.18 79
19797.51 89
19798.84 62
19800.17 68
19801.50 65
19802.83 76
19804.16 54
19805.49 61
19806.82 70
19808.16 63
19809.49 79
19810.82 89
19812.15 82
19813.48 75
19814.81 70
19816.14 69
19817.47 49
19818.80 71
19820.13 66
19821.46 69
19822.79 66
19824.13 74
19825.46 66
19826.79 71
19828.12 102
19829.45 68
19830.78 69
19832.11 67
19833.44 55
19834.78 57
19836.11 60
19837.44 60
19838.77 84
19840.10 77
19841.43 62
19842.77 75
19844.10 82
19845.43 65
19846.76 74
19848.09 65
19849.42 66
19850.76 69
19852.09 48
19853.42 60
19854.75 58
19856.09 63
19857.42 67
19858.75 78
19860.08 64
19861.41 63
19862.75 65
19864.08 69
19865.41 79
19866.74 50
19868.08 61
19869.41 85
19870.74 83
19872.08 67
19873.41 89
19874.74 87
19876.07 65
19877.41 61
19878.74 53
19880.07 56
19881.41 57
19882.74 41
19884.07 68
19885.40 60
19886.74 83
19888.07 64
19889.40 49
19890.74 85
19892.07 73
19893.40 83
19894.74 83
19896.07 69
19897.41 65
19898.74 47
19900.07 51
19901.41 65
19902.74 65
19904.07 62
19905.41 60
19906.74 68
19908.08 69
19909.41 74
19910.74 71
19912.08 56
19913.41 58
19914.75 67
19916.08 75
19917.41 74
19918.75 76
19920.08 56
19921.42 61
19922.75 79
19924.09 84
19925.42 82
19926.76 57
19928.09 83
19929.42 88
19930.76 85
19932.09 72
19933.43 62
19934.76 71
19936.10 67
19937.43 73
19938.77 78
19940.10 84
19941.44 59
19942.77 64
19944.11 81
19945.44 65
19946.78 86
19948.11 84
19949.45 62
19950.79 73
19952.12 86
19953.46 79
19954.79 51
19956.13 75
19957.46 77
19958.80 67
19960.13 67
19961.47 57
19962.81 84
19964.14 100
19965.48 96
19966.81 66
19968.15 60
19969.49 76
19970.82 85
19972.16 84
19973.49 75
19974.83 64
19976.17 71
19977.50 73
19978.84 64
19980.18 76
19981.51 85
19982.85 85
19984.18 77
19985.52 60
19986.86 69
19988.19 68
19989.53 102
19990.87 79
19992.20 53
19993.54 66
19994.88 87
19996.21 95
19997.55 71
19998.89 75
20000.23 77
20001.56 79
20002.90 76
20004.24 79
20005.57 69
20006.91 68
20008.25 70
20009.59 69
20010.92 87
20012.26 64
20013.60 67
20014.94 62
20016.27 54
20017.61 76
20018.95 61
20020.29 70
20021.62 65
20022.96 60
20024.30 64
20025.64 66
20026.98 78
20028.31 90
20029.65 83
20030.99 61
20032.33 55
20033.67 57
20035.00 73
20036.34 84
20037.68 80
20039.02 92
20040.36 79
20041.70 75
20043.03 69
20044.37 65
20045.71 80
20047.05 83
20048.39 68
20049.73 67
20051.07 81
20052.41 81
20053.74 70
20055.08 75
20056.42 84
20057.76 65
20059.10 73
20060.44 86
20061.78 82
20063.12 84
20064.46 71
20065.80 83
20067.13 103
20068.47 85
20069.81 67
20071.15 89
20072.49 69
20073.83 81
20075.17 80
20076.51 88
20077.85 74
20079.19 86
20080.53 69
20081.87 55
20083.21 79
20084.55 83
20085.89 96
20087.23 80
20088.57 77
20089.91 80
20091.25 90
20092.59 69
20093.93 73
20095.27 60
20096.61 87
20097.95 102
20099.29 82
20100.63 67
20101.97 57
20103.31 74
20104.65 54
20105.99 64
20107.33 81
20108.67 114
20110.02 60
20111.36 65
20112.70 72
20114.04 66
20115.38 82
20116.72 69
20118.06 53
20119.40 73
20120.74 76
20122.08 80
20123.43 72
20124.77 62
20126.11 51
20127.45 61
20128.79 59
20130.13 70
20131.47 62
20132.81 67
20134.16 70
20135.50 91
20136.84 82
20138.18 59
20139.52 72
20140.86 68
20142.21 73
20143.55 77
20144.89 77
