# Supplementary material for: MALDI-TOF MS typing enables the classification of brewing yeasts of the genus Saccharomyces to major beer styles
Source: PLoS One. 2017 Aug 9;12(8):e0181694. doi: 10.1371/journal.pone.0181694 (PMC5549903; doi:10.1371/journal.pone.0181694)
Supplement: S1 File — The directory includes 90 raw files and was zipped to “.zip”; the folder has three strains with 30 spectra per strain; S1 Text explains the raw files with an example and Table 1 represents the yeast strains used within the experiment. (ZIP) [file pone.0181694.s004.zip › 1-3/30250-68-OG-WB-WB-YPG-18h-E-E_2015-07-10_3_0_A3_1.dat]

2000.66 2285
2001.08 2353
2001.50 2287
2001.92 2196
2002.34 2186
2002.77 2009
2003.19 2170
2003.61 2224
2004.03 2194
2004.45 2251
2004.88 2126
2005.30 2244
2005.72 2205
2006.14 2048
2006.56 2028
2006.99 2020
2007.41 1970
2007.83 2170
2008.25 2056
2008.67 2175
2009.10 1989
2009.52 1998
2009.94 2066
2010.36 2262
2010.79 2217
2011.21 2279
2011.63 2089
2012.06 2021
2012.48 1971
2012.90 1815
2013.32 1959
2013.75 1883
2014.17 1937
2014.59 1981
2015.02 2025
2015.44 2016
2015.86 1987
2016.28 1985
2016.71 2090
2017.13 2037
2017.55 1968
2017.98 2030
2018.40 2107
2018.82 2166
2019.25 2193
2019.67 2274
2020.09 2142
2020.52 2181
2020.94 2239
2021.37 2115
2021.79 2172
2022.21 2158
2022.64 2141
2023.06 2133
2023.48 2071
2023.91 2169
2024.33 2261
2024.76 2243
2025.18 2109
2025.60 1979
2026.03 1967
2026.45 2026
2026.88 2051
2027.30 2053
2027.73 1830
2028.15 2023
2028.57 2048
2029.00 2072
2029.42 2038
2029.85 1933
2030.27 1894
2030.70 1873
2031.12 1984
2031.55 2017
2031.97 2099
2032.40 2095
2032.82 2014
2033.25 2028
2033.67 2113
2034.10 2296
2034.52 2270
2034.95 2285
2035.37 2202
2035.80 2086
2036.22 1988
2036.65 1902
2037.07 2180
2037.50 2103
2037.92 1942
2038.35 1977
2038.77 2006
2039.20 1835
2039.63 1786
2040.05 1994
2040.48 2086
2040.90 2097
2041.33 2039
2041.75 1884
2042.18 1967
2042.61 2186
2043.03 2063
2043.46 1888
2043.88 1915
2044.31 2071
2044.74 2036
2045.16 2195
2045.59 2222
2046.01 2113
2046.44 2249
2046.87 2193
2047.29 2199
2047.72 2293
2048.15 2295
2048.57 2202
2049.00 2306
2049.43 2104
2049.85 1997
2050.28 2252
2050.71 2130
2051.13 2016
2051.56 2003
2051.99 2058
2052.41 1969
2052.84 2010
2053.27 2141
2053.69 2028
2054.12 1855
2054.55 1822
2054.98 2167
2055.40 2010
2055.83 2067
2056.26 2029
2056.68 2118
2057.11 2155
2057.54 2162
2057.97 2208
2058.39 2216
2058.82 2042
2059.25 1851
2059.68 2075
2060.11 2026
2060.53 2104
2060.96 2087
2061.39 1932
2061.82 2024
2062.24 2244
2062.67 2188
2063.10 2270
2063.53 2458
2063.96 2345
2064.39 2371
2064.81 2636
2065.24 2789
2065.67 2762
2066.10 2778
2066.53 2751
2066.95 2627
2067.38 2706
2067.81 2538
2068.24 2422
2068.67 2729
2069.10 2511
2069.53 2300
2069.96 2206
2070.38 2065
2070.81 2008
2071.24 2277
2071.67 2194
2072.10 2048
2072.53 2225
2072.96 2168
2073.39 2246
2073.82 2193
2074.24 2118
2074.67 2271
2075.10 2103
2075.53 2009
2075.96 2039
2076.39 2091
2076.82 2049
2077.25 1986
2077.68 2196
2078.11 2231
2078.54 1946
2078.97 2023
2079.40 2169
2079.83 2158
2080.26 2111
2080.69 2252
2081.12 2128
2081.55 2048
2081.98 1943
2082.41 1858
2082.84 1813
2083.27 1926
2083.70 2017
2084.13 2112
2084.56 2263
2084.99 2355
2085.42 2189
2085.85 2191
2086.28 2297
2086.71 2269
2087.14 2077
2087.57 2050
2088.00 1974
2088.43 1882
2088.86 2012
2089.29 2017
2089.73 1968
2090.16 2052
2090.59 2147
2091.02 1952
2091.45 1812
2091.88 1823
2092.31 1927
2092.74 2057
2093.17 1936
2093.60 1872
2094.04 1779
2094.47 1958
2094.90 2063
2095.33 1776
2095.76 1851
2096.19 1864
2096.62 1850
2097.06 1822
2097.49 1878
2097.92 1860
2098.35 1980
2098.78 1784
2099.21 1945
2099.65 1937
2100.08 1927
2100.51 1704
2100.94 1862
2101.37 1833
2101.81 1828
2102.24 1911
2102.67 1854
2103.10 1922
2103.53 1976
2103.97 1974
2104.40 1988
2104.83 1946
2105.26 1837
2105.70 1916
2106.13 2127
2106.56 2059
2106.99 2086
2107.43 2224
2107.86 2137
2108.29 2302
2108.72 2313
2109.16 1862
2109.59 2013
2110.02 1999
2110.46 2040
2110.89 2007
2111.32 1966
2111.75 1909
2112.19 1892
2112.62 2028
2113.05 1953
2113.49 1966
2113.92 2000
2114.35 1881
2114.79 1801
2115.22 1906
2115.65 1948
2116.09 1933
2116.52 1777
2116.95 1760
2117.39 1934
2117.82 1924
2118.26 1900
2118.69 2035
2119.12 1836
2119.56 1843
2119.99 1775
2120.42 1742
2120.86 1782
2121.29 1940
2121.73 1915
2122.16 1767
2122.59 1978
2123.03 1946
2123.46 1878
2123.90 1859
2124.33 1948
2124.77 1975
2125.20 2096
2125.64 1937
2126.07 1934
2126.50 1903
2126.94 2000
2127.37 1859
2127.81 1858
2128.24 1995
2128.68 1872
2129.11 2130
2129.55 2136
2129.98 2029
2130.42 2062
2130.85 2094
2131.29 2156
2131.72 2189
2132.16 2204
2132.59 2149
2133.03 2043
2133.46 1928
2133.90 1978
2134.33 2044
2134.77 1958
2135.20 1899
2135.64 1700
2136.08 1860
2136.51 2048
2136.95 2121
2137.38 2026
2137.82 2020
2138.25 1783
2138.69 1898
2139.13 2010
2139.56 1985
2140.00 2001
2140.43 1858
2140.87 1858
2141.31 1813
2141.74 1882
2142.18 1932
2142.61 1888
2143.05 1837
2143.49 1692
2143.92 1757
2144.36 1715
2144.80 1800
2145.23 1968
2145.67 1908
2146.11 1939
2146.54 1776
2146.98 1861
2147.42 1971
2147.85 2028
2148.29 2161
2148.73 2125
2149.16 2322
2149.60 2266
2150.04 2344
2150.47 2573
2150.91 2373
2151.35 2300
2151.79 2262
2152.22 2402
2152.66 2451
2153.10 2109
2153.53 2087
2153.97 2221
2154.41 2154
2154.85 2100
2155.28 2029
2155.72 2006
2156.16 2157
2156.60 2240
2157.03 2233
2157.47 2247
2157.91 2240
2158.35 2046
2158.79 2196
2159.22 2091
2159.66 2043
2160.10 1885
2160.54 1928
2160.98 2059
2161.41 2092
2161.85 1966
2162.29 2082
2162.73 2078
2163.17 2111
2163.60 2152
2164.04 2103
2164.48 1931
2164.92 1949
2165.36 1953
2165.80 2073
2166.24 2079
2166.67 2211
2167.11 1900
2167.55 1875
2167.99 2004
2168.43 2122
2168.87 2040
2169.31 2015
2169.75 2055
2170.19 2294
2170.62 2261
2171.06 2288
2171.50 2164
2171.94 2177
2172.38 2374
2172.82 2558
2173.26 2572
2173.70 2547
2174.14 2752
2174.58 2850
2175.02 3129
2175.46 2924
2175.90 2790
2176.34 2624
2176.78 2468
2177.22 2600
2177.66 2712
2178.10 2682
2178.54 2724
2178.97 2511
2179.41 2302
2179.85 2216
2180.29 2162
2180.74 2132
2181.18 2066
2181.62 1875
2182.06 2062
2182.50 2061
2182.94 1849
2183.38 1984
2183.82 1857
2184.26 2020
2184.70 1997
2185.14 2003
2185.58 1855
2186.02 1801
2186.46 1924
2186.90 1865
2187.34 2059
2187.78 1944
2188.22 1910
2188.66 1834
2189.11 1944
2189.55 2039
2189.99 1950
2190.43 2117
2190.87 2063
2191.31 2049
2191.75 2301
2192.19 2153
2192.63 2043
2193.08 2135
2193.52 2300
2193.96 2291
2194.40 2348
2194.84 2312
2195.28 2255
2195.72 2166
2196.17 2318
2196.61 2290
2197.05 2410
2197.49 2194
2197.93 2275
2198.37 2298
2198.82 2434
2199.26 2257
2199.70 2072
2200.14 2200
2200.58 2219
2201.03 2410
2201.47 2141
2201.91 2077
2202.35 2252
2202.80 2219
2203.24 2069
2203.68 2221
2204.12 2114
2204.57 2078
2205.01 2053
2205.45 2170
2205.89 2281
2206.34 2173
2206.78 2206
2207.22 2038
2207.66 2135
2208.11 2043
2208.55 2125
2208.99 2154
2209.44 2318
2209.88 2277
2210.32 2157
2210.76 2085
2211.21 2225
2211.65 2342
2212.09 2398
2212.54 2362
2212.98 2211
2213.42 2170
2213.87 2377
2214.31 2393
2214.75 2393
2215.20 2351
2215.64 2212
2216.09 2101
2216.53 2020
2216.97 2156
2217.42 2058
2217.86 2065
2218.30 2154
2218.75 2105
2219.19 2163
2219.64 2158
2220.08 2239
2220.52 2172
2220.97 2020
2221.41 2400
2221.86 2287
2222.30 2028
2222.75 2196
2223.19 2232
2223.63 2239
2224.08 2261
2224.52 2408
2224.97 2304
2225.41 2418
2225.86 2344
2226.30 2311
2226.75 2169
2227.19 2402
2227.64 2366
2228.08 2141
2228.53 2133
2228.97 2280
2229.42 2283
2229.86 2111
2230.31 2111
2230.75 2088
2231.20 2283
2231.64 2410
2232.09 2439
2232.53 2556
2232.98 2473
2233.42 2096
2233.87 2148
2234.31 2269
2234.76 2245
2235.20 2044
2235.65 2318
2236.10 2259
2236.54 2485
2236.99 2375
2237.43 2239
2237.88 2083
2238.32 1983
2238.77 1814
2239.22 1867
2239.66 1955
2240.11 2024
2240.55 1938
2241.00 1845
2241.45 1833
2241.89 1789
2242.34 1875
2242.79 1952
2243.23 1895
2243.68 1775
2244.12 1832
2244.57 1756
2245.02 2002
2245.46 1915
2245.91 1833
2246.36 1843
2246.80 1750
2247.25 1816
2247.70 1891
2248.14 2012
2248.59 1956
2249.04 2052
2249.49 2034
2249.93 2011
2250.38 1966
2250.83 1913
2251.27 1827
2251.72 1968
2252.17 1910
2252.62 1807
2253.06 1908
2253.51 1917
2253.96 1778
2254.40 1795
2254.85 1906
2255.30 2007
2255.75 1820
2256.20 1798
2256.64 1795
2257.09 1780
2257.54 1701
2257.99 1850
2258.43 1834
2258.88 1795
2259.33 1936
2259.78 1935
2260.23 1965
2260.67 1962
2261.12 2125
2261.57 1987
2262.02 1818
2262.47 1933
2262.92 2127
2263.36 2183
2263.81 2105
2264.26 2069
2264.71 2089
2265.16 2057
2265.61 2126
2266.05 2060
2266.50 2039
2266.95 1922
2267.40 1905
2267.85 1999
2268.30 2163
2268.75 2289
2269.20 2232
2269.65 2117
2270.09 2200
2270.54 2284
2270.99 2317
2271.44 2326
2271.89 2508
2272.34 2308
2272.79 2329
2273.24 2346
2273.69 2264
2274.14 2154
2274.59 2124
2275.04 2153
2275.49 2121
2275.94 2128
2276.38 1978
2276.83 1915
2277.28 1885
2277.73 1710
2278.18 1897
2278.63 1746
2279.08 1799
2279.53 1764
2279.98 1828
2280.43 1868
2280.88 1795
2281.33 1853
2281.78 1866
2282.23 1928
2282.68 1755
2283.13 1700
2283.59 1937
2284.04 1854
2284.49 1915
2284.94 1970
2285.39 1846
2285.84 1831
2286.29 1923
2286.74 1872
2287.19 2035
2287.64 2228
2288.09 2434
2288.54 2648
2288.99 2878
2289.44 2882
2289.89 2963
2290.35 3285
2290.80 3330
2291.25 3465
2291.70 3540
2292.15 3382
2292.60 3367
2293.05 3094
2293.50 2777
2293.96 2658
2294.41 2606
2294.86 2632
2295.31 2361
2295.76 2202
2296.21 2212
2296.66 2075
2297.12 2255
2297.57 2072
2298.02 1913
2298.47 1838
2298.92 1772
2299.38 1813
2299.83 1841
2300.28 1966
2300.73 1863
2301.18 2031
2301.64 1864
2302.09 1972
2302.54 1970
2302.99 1747
2303.44 1768
2303.90 2002
2304.35 1888
2304.80 1799
2305.25 1768
2305.71 1872
2306.16 2029
2306.61 1902
2307.07 2085
2307.52 2074
2307.97 2147
2308.42 2081
2308.88 2139
2309.33 2249
2309.78 2110
2310.23 2286
2310.69 2321
2311.14 2243
2311.59 2249
2312.05 2235
2312.50 2215
2312.95 2143
2313.41 2156
2313.86 1981
2314.31 2120
2314.77 2220
2315.22 2103
2315.67 1866
2316.13 1949
2316.58 1977
2317.04 2124
2317.49 2066
2317.94 2130
2318.40 2241
2318.85 2145
2319.30 2172
2319.76 2197
2320.21 2171
2320.67 2047
2321.12 2163
2321.57 2197
2322.03 2064
2322.48 2203
2322.94 2143
2323.39 2198
2323.85 2244
2324.30 2629
2324.75 2707
2325.21 2859
2325.66 2982
2326.12 3005
2326.57 2986
2327.03 2827
2327.48 2736
2327.94 2779
2328.39 2659
2328.85 2419
2329.30 2209
2329.76 2066
2330.21 2125
2330.67 2150
2331.12 2313
2331.58 2336
2332.03 2200
2332.49 2178
2332.94 1959
2333.40 2023
2333.85 2007
2334.31 2036
2334.76 2155
2335.22 1923
2335.67 1945
2336.13 1849
2336.58 1840
2337.04 1921
2337.50 1991
2337.95 1967
2338.41 1807
2338.86 1801
2339.32 1798
2339.77 1908
2340.23 1961
2340.69 2128
2341.14 2068
2341.60 2052
2342.05 1891
2342.51 2009
2342.97 1942
2343.42 2172
2343.88 2196
2344.34 2042
2344.79 1887
2345.25 1897
2345.70 2098
2346.16 2212
2346.62 2001
2347.07 2064
2347.53 1772
2347.99 1998
2348.44 2114
2348.90 1959
2349.36 2067
2349.81 1957
2350.27 2005
2350.73 1885
2351.19 1995
2351.64 1903
2352.10 1927
2352.56 1749
2353.01 1785
2353.47 1698
2353.93 1806
2354.39 1810
2354.84 1858
2355.30 1859
2355.76 1733
2356.22 1767
2356.67 1725
2357.13 1786
2357.59 1714
2358.05 1686
2358.50 1781
2358.96 1931
2359.42 1827
2359.88 1899
2360.33 1916
2360.79 1943
2361.25 1916
2361.71 1976
2362.17 1898
2362.62 1927
2363.08 1942
2363.54 1943
2364.00 1955
2364.46 1974
2364.92 1982
2365.37 1859
2365.83 1852
2366.29 1909
2366.75 1872
2367.21 1873
2367.67 1816
2368.12 1923
2368.58 1937
2369.04 1993
2369.50 2005
2369.96 1997
2370.42 2132
2370.88 2035
2371.34 1917
2371.80 1996
2372.25 1836
2372.71 1891
2373.17 2017
2373.63 2092
2374.09 2095
2374.55 1929
2375.01 1919
2375.47 2100
2375.93 2080
2376.39 2007
2376.85 2155
2377.31 1966
2377.77 1985
2378.23 1939
2378.69 1928
2379.15 1949
2379.61 1852
2380.06 1951
2380.52 1911
2380.98 1826
2381.44 1908
2381.90 1839
2382.36 1878
2382.82 2131
2383.28 2143
2383.74 1862
2384.20 1672
2384.67 1746
2385.13 1730
2385.59 1752
2386.05 1761
2386.51 1753
2386.97 1951
2387.43 1917
2387.89 1897
2388.35 1828
2388.81 2017
2389.27 2049
2389.73 2095
2390.19 2004
2390.65 2062
2391.11 2038
2391.57 2087
2392.03 2120
2392.50 1995
2392.96 2084
2393.42 2050
2393.88 1962
2394.34 2118
2394.80 2022
2395.26 1937
2395.72 1768
2396.19 1975
2396.65 1930
2397.11 2050
2397.57 1944
2398.03 1844
2398.49 1905
2398.95 1749
2399.42 1870
2399.88 1977
2400.34 2075
2400.80 1797
2401.26 1774
2401.73 1942
2402.19 1876
2402.65 1941
2403.11 1938
2403.57 1902
2404.04 1910
2404.50 1933
2404.96 1874
2405.42 1851
2405.88 2127
2406.35 2172
2406.81 2064
2407.27 1908
2407.73 1904
2408.20 1951
2408.66 1675
2409.12 1819
2409.58 1873
2410.05 1893
2410.51 1792
2410.97 1900
2411.43 1782
2411.90 1760
2412.36 1767
2412.82 1760
2413.29 1922
2413.75 1713
2414.21 1780
2414.68 1843
2415.14 1909
2415.60 1837
2416.07 1974
2416.53 1889
2416.99 1893
2417.46 2127
2417.92 1920
2418.38 2032
2418.85 1996
2419.31 1908
2419.77 1843
2420.24 1916
2420.70 2058
2421.16 1865
2421.63 1866
2422.09 1951
2422.56 2065
2423.02 1917
2423.48 1763
2423.95 2061
2424.41 2006
2424.88 1869
2425.34 1944
2425.80 1948
2426.27 2160
2426.73 2041
2427.20 2135
2427.66 1974
2428.13 2042
2428.59 2112
2429.05 1922
2429.52 1963
2429.98 2008
2430.45 1986
2430.91 1924
2431.38 1994
2431.84 1942
2432.31 1872
2432.77 1740
2433.24 1772
2433.70 1748
2434.17 1690
2434.63 1904
2435.10 1863
2435.56 1753
2436.03 1993
2436.49 1772
2436.96 1738
2437.42 1848
2437.89 1703
2438.35 1829
2438.82 1904
2439.28 1870
2439.75 1865
2440.22 2022
2440.68 2034
2441.15 1997
2441.61 2001
2442.08 2033
2442.54 2039
2443.01 1995
2443.48 2079
2443.94 2234
2444.41 1926
2444.87 2062
2445.34 2050
2445.81 2015
2446.27 1913
2446.74 1894
2447.20 1916
2447.67 1843
2448.14 1939
2448.60 1999
2449.07 1869
2449.54 1745
2450.00 1854
2450.47 1870
2450.94 1847
2451.40 1931
2451.87 1718
2452.34 1822
2452.80 1822
2453.27 1938
2453.74 1857
2454.20 1779
2454.67 1644
2455.14 1659
2455.60 1928
2456.07 1854
2456.54 1773
2457.01 1807
2457.47 1704
2457.94 1823
2458.41 1873
2458.88 1841
2459.34 1743
2459.81 1571
2460.28 1706
2460.74 1609
2461.21 1819
2461.68 1707
2462.15 1669
2462.62 1601
2463.08 1739
2463.55 1794
2464.02 1826
2464.49 1845
2464.95 1824
2465.42 1931
2465.89 1858
2466.36 1756
2466.83 1782
2467.30 1774
2467.76 1581
2468.23 1638
2468.70 1759
2469.17 1806
2469.64 1649
2470.10 1562
2470.57 1847
2471.04 1770
2471.51 1754
2471.98 1708
2472.45 1633
2472.92 1616
2473.39 1655
2473.85 1920
2474.32 1916
2474.79 1745
2475.26 1619
2475.73 1685
2476.20 1663
2476.67 1712
2477.14 1651
2477.61 1615
2478.07 1790
2478.54 1878
2479.01 1950
2479.48 1818
2479.95 1587
2480.42 1706
2480.89 1780
2481.36 1904
2481.83 1895
2482.30 1642
2482.77 1515
2483.24 1733
2483.71 1666
2484.18 1806
2484.65 1814
2485.12 1883
2485.59 1857
2486.06 1866
2486.53 2087
2487.00 2077
2487.47 2083
2487.94 2042
2488.41 1984
2488.88 1930
2489.35 2027
2489.82 1922
2490.29 1900
2490.76 2066
2491.23 2066
2491.70 1955
2492.17 1934
2492.64 1939
2493.11 1897
2493.58 1836
2494.05 1788
2494.52 1729
2494.99 1896
2495.47 1889
2495.94 1762
2496.41 1849
2496.88 1829
2497.35 1745
2497.82 1723
2498.29 1800
2498.76 1893
2499.23 1714
2499.70 1707
2500.18 1670
2500.65 1710
2501.12 1629
2501.59 1743
2502.06 1784
2502.53 1778
2503.00 1813
2503.48 1774
2503.95 1863
2504.42 1753
2504.89 1653
2505.36 1757
2505.83 1775
2506.31 1691
2506.78 1733
2507.25 1845
2507.72 1723
2508.19 1809
2508.67 1880
2509.14 1795
2509.61 2037
2510.08 2057
2510.56 2242
2511.03 2213
2511.50 2085
2511.97 2319
2512.44 2324
2512.92 2107
2513.39 2264
2513.86 2427
2514.33 2275
2514.81 2231
2515.28 2069
2515.75 2099
2516.23 2171
2516.70 2013
2517.17 2002
2517.64 2075
2518.12 1980
2518.59 1883
2519.06 1768
2519.54 1763
2520.01 1806
2520.48 1866
2520.96 1925
2521.43 2017
2521.90 1960
2522.38 1764
2522.85 1786
2523.32 1804
2523.80 1807
2524.27 1798
2524.74 1798
2525.22 1819
2525.69 1819
2526.16 1765
2526.64 1798
2527.11 1940
2527.59 1955
2528.06 1994
2528.53 2046
2529.01 1940
2529.48 2042
2529.96 2085
2530.43 1964
2530.90 1920
2531.38 1877
2531.85 1891
2532.33 1788
2532.80 1843
2533.28 1866
2533.75 1904
2534.22 2017
2534.70 2001
2535.17 1968
2535.65 1839
2536.12 1954
2536.60 1938
2537.07 1791
2537.55 1777
2538.02 1817
2538.50 1892
2538.97 2017
2539.45 1982
2539.92 1921
2540.40 1872
2540.87 1939
2541.35 2010
2541.82 1919
2542.30 1940
2542.77 1928
2543.25 1848
2543.72 1937
2544.20 2068
2544.67 2130
2545.15 2245
2545.62 2088
2546.10 1924
2546.58 1958
2547.05 2162
2547.53 2338
2548.00 2051
2548.48 2038
2548.95 2149
2549.43 2287
2549.91 2117
2550.38 2113
2550.86 2184
2551.33 2053
2551.81 2079
2552.29 2076
2552.76 2029
2553.24 1885
2553.72 1921
2554.19 1956
2554.67 1924
2555.14 1899
2555.62 2018
2556.10 1974
2556.57 1881
2557.05 1922
2557.53 1830
2558.00 1885
2558.48 1882
2558.96 1813
2559.43 1788
2559.91 1962
2560.39 1799
2560.87 1769
2561.34 1842
2561.82 1972
2562.30 1961
2562.77 1787
2563.25 1762
2563.73 1720
2564.21 1709
2564.68 1704
2565.16 1814
2565.64 1712
2566.11 1566
2566.59 1700
2567.07 1765
2567.55 1555
2568.03 1595
2568.50 1685
2568.98 1804
2569.46 1653
2569.94 1735
2570.41 1602
2570.89 1655
2571.37 1737
2571.85 1739
2572.33 1888
2572.80 1879
2573.28 1731
2573.76 1779
2574.24 1631
2574.72 1687
2575.19 1794
2575.67 1683
2576.15 1764
2576.63 1640
2577.11 1824
2577.59 2052
2578.07 1913
2578.54 1843
2579.02 2027
2579.50 1879
2579.98 1769
2580.46 1777
2580.94 1765
2581.42 1743
2581.90 1699
2582.37 1773
2582.85 1799
2583.33 1805
2583.81 1841
2584.29 1718
2584.77 1682
2585.25 1839
2585.73 1718
2586.21 1763
2586.69 1817
2587.17 1741
2587.65 1962
2588.13 1917
2588.61 1775
2589.08 1860
2589.56 1869
2590.04 1826
2590.52 1724
2591.00 1852
2591.48 1836
2591.96 1693
2592.44 1843
2592.92 1821
2593.40 1828
2593.88 1867
2594.36 1707
2594.84 1678
2595.32 1757
2595.80 1813
2596.28 1737
2596.76 1676
2597.24 1823
2597.72 1839
2598.21 1773
2598.69 1863
2599.17 1931
2599.65 1708
2600.13 1772
2600.61 1823
2601.09 1761
2601.57 1832
2602.05 1672
2602.53 1750
2603.01 1750
2603.49 1867
2603.97 1718
2604.45 1885
2604.94 1798
2605.42 1791
2605.90 1707
2606.38 1927
2606.86 1961
2607.34 1862
2607.82 1725
2608.30 1782
2608.79 1886
2609.27 2017
2609.75 1778
2610.23 1810
2610.71 1814
2611.19 1719
2611.68 1848
2612.16 1781
2612.64 1687
2613.12 1731
2613.60 1652
2614.08 1910
2614.57 1828
2615.05 1662
2615.53 1799
2616.01 1906
2616.49 1741
2616.98 1937
2617.46 1905
2617.94 1947
2618.42 1795
2618.91 1841
2619.39 1779
2619.87 1693
2620.35 1760
2620.84 1630
2621.32 1648
2621.80 1806
2622.28 1921
2622.77 1880
2623.25 1748
2623.73 1698
2624.21 1791
2624.70 1951
2625.18 1778
2625.66 1809
2626.15 1921
2626.63 1898
2627.11 1649
2627.60 1698
2628.08 1814
2628.56 1849
2629.05 1932
2629.53 2005
2630.01 2043
2630.50 1792
2630.98 2049
2631.46 2021
2631.95 1956
2632.43 1960
2632.91 1908
2633.40 2029
2633.88 1835
2634.36 2044
2634.85 2053
2635.33 1915
2635.82 1867
2636.30 1822
2636.78 1840
2637.27 1852
2637.75 1780
2638.24 1830
2638.72 1748
2639.20 1908
2639.69 1849
2640.17 1820
2640.66 1864
2641.14 1723
2641.63 1812
2642.11 1864
2642.60 1759
2643.08 1624
2643.56 1749
2644.05 1770
2644.53 1603
2645.02 1747
2645.50 1710
2645.99 1740
2646.47 1761
2646.96 1898
2647.44 1853
2647.93 1833
2648.41 2026
2648.90 1858
2649.38 1655
2649.87 1739
2650.35 1837
2650.84 1861
2651.32 1798
2651.81 1667
2652.30 1694
2652.78 1603
2653.27 1669
2653.75 1712
2654.24 1776
2654.72 1756
2655.21 1711
2655.69 1875
2656.18 1811
2656.67 1639
2657.15 1837
2657.64 1687
2658.12 1728
2658.61 1740
2659.10 1660
2659.58 1695
2660.07 1741
2660.55 1583
2661.04 1472
2661.53 1559
2662.01 1480
2662.50 1591
2662.99 1670
2663.47 1580
2663.96 1583
2664.44 1692
2664.93 1708
2665.42 1679
2665.90 1668
2666.39 1591
2666.88 1641
2667.36 1680
2667.85 1560
2668.34 1572
2668.83 1699
2669.31 1754
2669.80 1647
2670.29 1877
2670.77 1826
2671.26 2081
2671.75 2047
2672.24 1906
2672.72 1980
2673.21 2104
2673.70 2089
2674.18 2077
2674.67 2294
2675.16 2227
2675.65 2146
2676.13 2010
2676.62 1923
2677.11 1994
2677.60 2170
2678.09 2097
2678.57 1832
2679.06 2008
2679.55 1881
2680.04 1831
2680.53 1650
2681.01 1624
2681.50 1778
2681.99 1808
2682.48 1881
2682.97 1725
2683.45 1637
2683.94 1831
2684.43 1811
2684.92 1751
2685.41 1845
2685.90 1709
2686.38 1663
2686.87 1634
2687.36 1670
2687.85 1579
2688.34 1641
2688.83 1717
2689.32 1595
2689.81 1635
2690.29 1618
2690.78 1659
2691.27 1602
2691.76 1548
2692.25 1685
2692.74 1713
2693.23 1712
2693.72 1696
2694.21 1526
2694.70 1589
2695.19 1583
2695.68 1681
2696.16 1716
2696.65 1773
2697.14 1686
2697.63 1580
2698.12 1637
2698.61 1594
2699.10 1640
2699.59 1644
2700.08 1611
2700.57 1778
2701.06 1915
2701.55 1922
2702.04 1761
2702.53 1788
2703.02 1870
2703.51 1848
2704.00 1976
2704.49 1764
2704.98 1728
2705.47 1835
2705.96 1655
2706.45 1630
2706.94 1692
2707.43 1691
2707.92 1708
2708.41 1726
2708.91 1648
2709.40 1555
2709.89 1529
2710.38 1638
2710.87 1821
2711.36 1846
2711.85 1775
2712.34 1686
2712.83 1789
2713.32 1882
2713.81 1805
2714.30 1818
2714.80 1736
2715.29 1817
2715.78 1770
2716.27 1769
2716.76 1751
2717.25 1727
2717.74 1647
2718.23 1663
2718.73 1686
2719.22 1805
2719.71 1738
2720.20 1679
2720.69 1789
2721.18 1842
2721.68 1973
2722.17 1782
2722.66 1790
2723.15 1611
2723.64 1886
2724.14 1930
2724.63 1675
2725.12 1698
2725.61 1632
2726.10 1579
2726.60 1745
2727.09 1756
2727.58 1715
2728.07 1822
2728.56 1776
2729.06 1807
2729.55 1727
2730.04 1714
2730.53 1741
2731.03 1719
2731.52 1716
2732.01 1595
2732.51 1788
2733.00 1894
2733.49 1790
2733.98 1866
2734.48 1968
2734.97 1789
2735.46 1857
2735.96 1745
2736.45 1746
2736.94 1868
2737.43 2059
2737.93 2171
2738.42 1945
2738.91 1814
2739.41 1745
2739.90 1853
2740.39 1764
2740.89 1755
2741.38 1923
2741.88 1885
2742.37 1886
2742.86 1662
2743.36 1577
2743.85 1739
2744.34 1806
2744.84 1869
2745.33 1901
2745.83 1868
2746.32 1725
2746.81 1763
2747.31 1691
2747.80 1580
2748.30 1659
2748.79 1611
2749.28 1598
2749.78 1773
2750.27 1709
2750.77 1678
2751.26 1737
2751.76 1769
2752.25 1712
2752.74 1708
2753.24 1587
2753.73 1812
2754.23 1820
2754.72 1868
2755.22 1783
2755.71 1869
2756.21 1751
2756.70 1862
2757.20 1809
2757.69 1744
2758.19 1682
2758.68 1746
2759.18 1817
2759.67 1739
2760.17 1748
2760.66 1705
2761.16 1699
2761.65 1560
2762.15 1704
2762.64 1877
2763.14 1842
2763.64 1895
2764.13 1794
2764.63 1752
2765.12 1668
2765.62 1703
2766.11 1753
2766.61 1647
2767.11 1687
2767.60 1738
2768.10 1733
2768.59 1641
2769.09 1592
2769.59 1711
2770.08 1791
2770.58 1734
2771.07 1777
2771.57 1907
2772.07 1875
2772.56 1943
2773.06 1901
2773.56 1931
2774.05 1865
2774.55 2021
2775.04 2020
2775.54 2076
2776.04 2043
2776.53 2120
2777.03 2116
2777.53 2281
2778.03 2118
2778.52 2011
2779.02 2023
2779.52 2005
2780.01 1916
2780.51 1900
2781.01 1949
2781.50 1850
2782.00 1757
2782.50 1682
2783.00 1618
2783.49 1643
2783.99 1719
2784.49 1684
2784.99 1853
2785.48 1780
2785.98 1669
2786.48 1669
2786.98 1581
2787.47 1543
2787.97 1551
2788.47 1728
2788.97 1655
2789.46 1587
2789.96 1464
2790.46 1568
2790.96 1674
2791.46 1670
2791.95 1715
2792.45 1665
2792.95 1818
2793.45 1928
2793.95 1835
2794.44 1710
2794.94 1720
2795.44 1796
2795.94 1876
2796.44 1625
2796.94 1705
2797.44 1846
2797.93 1777
2798.43 1674
2798.93 1689
2799.43 1801
2799.93 1792
2800.43 1762
2800.93 1771
2801.43 1724
2801.92 1706
2802.42 1598
2802.92 1717
2803.42 1796
2803.92 1821
2804.42 1661
2804.92 1697
2805.42 1831
2805.92 1814
2806.42 1890
2806.92 1856
2807.42 1706
2807.91 1799
2808.41 1726
2808.91 1764
2809.41 1819
2809.91 1832
2810.41 1820
2810.91 1670
2811.41 1718
2811.91 1801
2812.41 1741
2812.91 1713
2813.41 1831
2813.91 1773
2814.41 1681
2814.91 1865
2815.41 1777
2815.91 1762
2816.41 1661
2816.91 1621
2817.41 1670
2817.91 1469
2818.41 1548
2818.91 1821
2819.42 1825
2819.92 1681
2820.42 1786
2820.92 1752
2821.42 1659
2821.92 1578
2822.42 1741
2822.92 1689
2823.42 1712
2823.92 1769
2824.42 1880
2824.92 1607
2825.42 1592
2825.93 1519
2826.43 1649
2826.93 1787
2827.43 1786
2827.93 1793
2828.43 1660
2828.93 1682
2829.43 1663
2829.94 1625
2830.44 1753
2830.94 1814
2831.44 1679
2831.94 1660
2832.44 1711
2832.95 1834
2833.45 1662
2833.95 1485
2834.45 1532
2834.95 1736
2835.45 1738
2835.96 1599
2836.46 1690
2836.96 1697
2837.46 1677
2837.97 1876
2838.47 1890
2838.97 1737
2839.47 1776
2839.97 1754
2840.48 1783
2840.98 1829
2841.48 1673
2841.98 1686
2842.49 1704
2842.99 1736
2843.49 1974
2843.99 1870
2844.50 1749
2845.00 1734
2845.50 1807
2846.01 2036
2846.51 2020
2847.01 1855
2847.51 1806
2848.02 1933
2848.52 1982
2849.02 1957
2849.53 1786
2850.03 1797
2850.53 1957
2851.04 1863
2851.54 1930
2852.04 1717
2852.55 1844
2853.05 1930
2853.55 1846
2854.06 1927
2854.56 1880
2855.06 1899
2855.57 1927
2856.07 1726
2856.58 1687
2857.08 1899
2857.58 1990
2858.09 1792
2858.59 1698
2859.10 1695
2859.60 1696
2860.10 1604
2860.61 1651
2861.11 1733
2861.62 1602
2862.12 1689
2862.62 1717
2863.13 1501
2863.63 1489
2864.14 1655
2864.64 1661
2865.15 1736
2865.65 1520
2866.16 1598
2866.66 1667
2867.17 1768
2867.67 1793
2868.18 1752
2868.68 1687
2869.19 1802
2869.69 1818
2870.20 1981
2870.70 1889
2871.21 1962
2871.71 1853
2872.22 2016
2872.72 2080
2873.23 1902
2873.73 2053
2874.24 1875
2874.74 1920
2875.25 2116
2875.75 1924
2876.26 2099
2876.76 2033
2877.27 1812
2877.78 1903
2878.28 1702
2878.79 1806
2879.29 1881
2879.80 1832
2880.30 1834
2880.81 1837
2881.32 1826
2881.82 1841
2882.33 1790
2882.83 1724
2883.34 1741
2883.85 1922
2884.35 1954
2884.86 1804
2885.37 1732
2885.87 1999
2886.38 1933
2886.88 1867
2887.39 1927
2887.90 2102
2888.40 1928
2888.91 1868
2889.42 2118
2889.92 1861
2890.43 1839
2890.94 1934
2891.45 1932
2891.95 2105
2892.46 1980
2892.97 2061
2893.47 2099
2893.98 2104
2894.49 2154
2894.99 2380
2895.50 2301
2896.01 2501
2896.52 2507
2897.02 2546
2897.53 2586
2898.04 2442
2898.55 2357
2899.05 2126
2899.56 2034
2900.07 2096
2900.58 2052
2901.08 2044
2901.59 2146
2902.10 1989
2902.61 2106
2903.12 2225
2903.62 2163
2904.13 2272
2904.64 2195
2905.15 2365
2905.66 2207
2906.16 2317
2906.67 2228
2907.18 2190
2907.69 2111
2908.20 2133
2908.71 1877
2909.21 1917
2909.72 1900
2910.23 1879
2910.74 1894
2911.25 1747
2911.76 1844
2912.26 2001
2912.77 1949
2913.28 2049
2913.79 1843
2914.30 1757
2914.81 1848
2915.32 1853
2915.83 1955
2916.34 1857
2916.85 1794
2917.35 1871
2917.86 1997
2918.37 2037
2918.88 1955
2919.39 1875
2919.90 1904
2920.41 1876
2920.92 2076
2921.43 1910
2921.94 1835
2922.45 1817
2922.96 1817
2923.47 2018
2923.98 1851
2924.49 1849
2925.00 1944
2925.51 1913
2926.02 2001
2926.53 1988
2927.04 1775
2927.55 1759
2928.06 1790
2928.57 1810
2929.08 1668
2929.59 1715
2930.10 1728
2930.61 1748
2931.12 1842
2931.63 1687
2932.14 1720
2932.65 1666
2933.16 1587
2933.67 1845
2934.18 1825
2934.69 1760
2935.20 1843
2935.71 1771
2936.22 1782
2936.73 1933
2937.25 1924
2937.76 1882
2938.27 1994
2938.78 2085
2939.29 2040
2939.80 1815
2940.31 1928
2940.82 1901
2941.33 1779
2941.85 1791
2942.36 1729
2942.87 1842
2943.38 1836
2943.89 1876
2944.40 1939
2944.91 1925
2945.43 1736
2945.94 1854
2946.45 1646
2946.96 1737
2947.47 1752
2947.98 1801
2948.50 1697
2949.01 1742
2949.52 1689
2950.03 1698
2950.54 1696
2951.06 1737
2951.57 1757
2952.08 1753
2952.59 1778
2953.10 1710
2953.62 1789
2954.13 1729
2954.64 1667
2955.15 1813
2955.67 1901
2956.18 1988
2956.69 1960
2957.20 1736
2957.72 1831
2958.23 1887
2958.74 1941
2959.25 1914
2959.77 1880
2960.28 1820
2960.79 1877
2961.31 1881
2961.82 1705
2962.33 1896
2962.85 2010
2963.36 2060
2963.87 1945
2964.39 1806
2964.90 1862
2965.41 1926
2965.93 1960
2966.44 1899
2966.95 2085
2967.47 1951
2967.98 1899
2968.49 1871
2969.01 1956
2969.52 1832
2970.03 1762
2970.55 1887
2971.06 1831
2971.58 1788
2972.09 1951
2972.60 1829
2973.12 1852
2973.63 1844
2974.15 1881
2974.66 2055
2975.17 1932
2975.69 1775
2976.20 1884
2976.72 1902
2977.23 1957
2977.74 1823
2978.26 1856
2978.77 1903
2979.29 1867
2979.80 1852
2980.32 2100
2980.83 2013
2981.35 1900
2981.86 2033
2982.38 1859
2982.89 1926
2983.41 2010
2983.92 2118
2984.44 2161
2984.95 2290
2985.47 2366
2985.98 2335
2986.50 2326
2987.01 2329
2987.53 2331
2988.04 2259
2988.56 2277
2989.07 2525
2989.59 2469
2990.10 2354
2990.62 2515
2991.13 2500
2991.65 2583
2992.17 2395
2992.68 2518
2993.20 2477
2993.71 2414
2994.23 2536
2994.74 2456
2995.26 2305
2995.78 2490
2996.29 2766
2996.81 2842
2997.32 2961
2997.84 2989
2998.36 3094
2998.87 3238
2999.39 3334
2999.91 3070
3000.42 3159
3000.94 3404
3001.45 3648
3001.97 3896
3002.49 4581
3003.00 5086
3003.52 5463
3004.04 6061
3004.55 6320
3005.07 6956
3005.59 7274
3006.10 7403
3006.62 6891
3007.14 6873
3007.66 5996
3008.17 5688
3008.69 5428
3009.21 4424
3009.72 3785
3010.24 3539
3010.76 2942
3011.28 2817
3011.79 2897
3012.31 2784
3012.83 2584
3013.35 2573
3013.86 2531
3014.38 2586
3014.90 2505
3015.42 2514
3015.93 2332
3016.45 2393
3016.97 2330
3017.49 2234
3018.00 2258
3018.52 2279
3019.04 2178
3019.56 2243
3020.08 2206
3020.59 2354
3021.11 2322
3021.63 2314
3022.15 2262
3022.67 2297
3023.19 2472
3023.70 2341
3024.22 2242
3024.74 2391
3025.26 2235
3025.78 2172
3026.30 2238
3026.81 2281
3027.33 2165
3027.85 2069
3028.37 1958
3028.89 2232
3029.41 2114
3029.93 2111
3030.45 2076
3030.97 2049
3031.48 2084
3032.00 2102
3032.52 2087
3033.04 2082
3033.56 2129
3034.08 1999
3034.60 2129
3035.12 2199
3035.64 1960
3036.16 2156
3036.68 2010
3037.20 2158
3037.72 2162
3038.24 2047
3038.76 1949
3039.27 2005
3039.79 2033
3040.31 1970
3040.83 2000
3041.35 2038
3041.87 1987
3042.39 2026
3042.91 2085
3043.43 2114
3043.95 2011
3044.47 1979
3044.99 2056
3045.51 2067
3046.03 2033
3046.56 1848
3047.08 2012
3047.60 2113
3048.12 1934
3048.64 1985
3049.16 2087
3049.68 1924
3050.20 2025
3050.72 2041
3051.24 2032
3051.76 1895
3052.28 1902
3052.80 2027
3053.32 1947
3053.84 1869
3054.37 1914
3054.89 1887
3055.41 1870
3055.93 2124
3056.45 2060
3056.97 2042
3057.49 1936
3058.01 2015
3058.53 1913
3059.06 1911
3059.58 2021
3060.10 2127
3060.62 2098
3061.14 2036
3061.66 1982
3062.19 2162
3062.71 2049
3063.23 2124
3063.75 2028
3064.27 2199
3064.79 2141
3065.32 2122
3065.84 2052
3066.36 2106
3066.88 2178
3067.40 2252
3067.93 2238
3068.45 2317
3068.97 2205
3069.49 2234
3070.02 2058
3070.54 2125
3071.06 2032
3071.58 2193
3072.10 2188
3072.63 2155
3073.15 2168
3073.67 2092
3074.20 2091
3074.72 2305
3075.24 2340
3075.76 2342
3076.29 2499
3076.81 2586
3077.33 2578
3077.86 2731
3078.38 2917
3078.90 2858
3079.42 3055
3079.95 3023
3080.47 3146
3080.99 3258
3081.52 3329
3082.04 3241
3082.56 3112
3083.09 3360
3083.61 3106
3084.13 3096
3084.66 3175
3085.18 3088
3085.71 2861
3086.23 2814
3086.75 2872
3087.28 2668
3087.80 2722
3088.32 2606
3088.85 2619
3089.37 2741
3089.90 2594
3090.42 2749
3090.94 2624
3091.47 2659
3091.99 2949
3092.52 3067
3093.04 2688
3093.57 2745
3094.09 2871
3094.61 2891
3095.14 3211
3095.66 3119
3096.19 2953
3096.71 3108
3097.24 3213
3097.76 3449
3098.29 3575
3098.81 4009
3099.34 4238
3099.86 4795
3100.39 5914
3100.91 6938
3101.44 7778
3101.96 8645
3102.49 9429
3103.01 10630
3103.54 11621
3104.06 11588
3104.59 11555
3105.11 11430
3105.64 10035
3106.16 8850
3106.69 7957
3107.21 6593
3107.74 5991
3108.26 5310
3108.79 4538
3109.32 4408
3109.84 4352
3110.37 4479
3110.89 4323
3111.42 4136
3111.94 4230
3112.47 4361
3113.00 4179
3113.52 4081
3114.05 3501
3114.57 3330
3115.10 3293
3115.63 3095
3116.15 3074
3116.68 2865
3117.21 2990
3117.73 2831
3118.26 2869
3118.78 2795
3119.31 2665
3119.84 2652
3120.36 2881
3120.89 2879
3121.42 2856
3121.94 2821
3122.47 2747
3123.00 3050
3123.52 2731
3124.05 2841
3124.58 2838
3125.11 2664
3125.63 2727
3126.16 2550
3126.69 2408
3127.21 2504
3127.74 2435
3128.27 2476
3128.80 2400
3129.32 2437
3129.85 2279
3130.38 2022
3130.91 2069
3131.43 2287
3131.96 2364
3132.49 2154
3133.02 2271
3133.54 2169
3134.07 2090
3134.60 2267
3135.13 2171
3135.65 2167
3136.18 2131
3136.71 2138
3137.24 2274
3137.77 2139
3138.29 2098
3138.82 1991
3139.35 2039
3139.88 2129
3140.41 2106
3140.94 2136
3141.46 2165
3141.99 2176
3142.52 2189
3143.05 2127
3143.58 2067
3144.11 2135
3144.64 2219
3145.16 2174
3145.69 2298
3146.22 2229
3146.75 2202
3147.28 2282
3147.81 2419
3148.34 2468
3148.87 2393
3149.40 2346
3149.92 2355
3150.45 2260
3150.98 2264
3151.51 2382
3152.04 2268
3152.57 2501
3153.10 2485
3153.63 2441
3154.16 2654
3154.69 2576
3155.22 2531
3155.75 2571
3156.28 2528
3156.81 2668
3157.34 2672
3157.87 2770
3158.40 2784
3158.93 2752
3159.46 2804
3159.99 2730
3160.52 2563
3161.05 2460
3161.58 2417
3162.11 2282
3162.64 2474
3163.17 2271
3163.70 2128
3164.23 2208
3164.76 2290
3165.29 2194
3165.82 2119
3166.35 1924
3166.88 1803
3167.41 1849
3167.94 1902
3168.47 2037
3169.00 2053
3169.53 2007
3170.06 2234
3170.59 2133
3171.12 2159
3171.65 2164
3172.19 2274
3172.72 2323
3173.25 2343
3173.78 2379
3174.31 2351
3174.84 2551
3175.37 2483
3175.90 2442
3176.44 2489
3176.97 2434
3177.50 2471
3178.03 2429
3178.56 2229
3179.09 2279
3179.62 2260
3180.16 2167
3180.69 1989
3181.22 2131
3181.75 2105
3182.28 2068
3182.81 2066
3183.35 2067
3183.88 2183
3184.41 2125
3184.94 1906
3185.47 2071
3186.01 2209
3186.54 2261
3187.07 2223
3187.60 2042
3188.14 2079
3188.67 1992
3189.20 2137
3189.73 2013
3190.26 2228
3190.80 2156
3191.33 2081
3191.86 1991
3192.39 2124
3192.93 2216
3193.46 1999
3193.99 2011
3194.53 2077
3195.06 2129
3195.59 2223
3196.12 2132
3196.66 2190
3197.19 1961
3197.72 2132
3198.26 2133
3198.79 2069
3199.32 2131
3199.86 2100
3200.39 2249
3200.92 2261
3201.46 2187
3201.99 2213
3202.52 2323
3203.06 2350
3203.59 2402
3204.12 2260
3204.66 2435
3205.19 2363
3205.73 2266
3206.26 2293
3206.79 2304
3207.33 2421
3207.86 2273
3208.39 2445
3208.93 2440
3209.46 2431
3210.00 2672
3210.53 2618
3211.07 2520
3211.60 2654
3212.13 2559
3212.67 2684
3213.20 2713
3213.74 2535
3214.27 2430
3214.81 2427
3215.34 2450
3215.88 2369
3216.41 2468
3216.94 2286
3217.48 2273
3218.01 2252
3218.55 2189
3219.08 2288
3219.62 2264
3220.15 2198
3220.69 2255
3221.22 2441
3221.76 2596
3222.29 2672
3222.83 2760
3223.36 2499
3223.90 2580
3224.43 2763
3224.97 2684
3225.51 2792
3226.04 2654
3226.58 2525
3227.11 2743
3227.65 2878
3228.18 2675
3228.72 2663
3229.25 2609
3229.79 2821
3230.33 2711
3230.86 2723
3231.40 2676
3231.93 2738
3232.47 2731
3233.01 2600
3233.54 2835
3234.08 2768
3234.61 2771
3235.15 2856
3235.69 2712
3236.22 2630
3236.76 2817
3237.30 2965
3237.83 3017
3238.37 3028
3238.91 2854
3239.44 2942
3239.98 2911
3240.51 2911
3241.05 2883
3241.59 2718
3242.13 2748
3242.66 2787
3243.20 3089
3243.74 3090
3244.27 2962
3244.81 3069
3245.35 2905
3245.88 2999
3246.42 2909
3246.96 2864
3247.50 2807
3248.03 2897
3248.57 2973
3249.11 3255
3249.64 3202
3250.18 3130
3250.72 3229
3251.26 2997
3251.79 3040
3252.33 3193
3252.87 3201
3253.41 3037
3253.95 3097
3254.48 3127
3255.02 3085
3255.56 3339
3256.10 3333
3256.64 3206
3257.17 3086
3257.71 3491
3258.25 3611
3258.79 3803
3259.33 4097
3259.86 4558
3260.40 4721
3260.94 5375
3261.48 5735
3262.02 6286
3262.56 6568
3263.09 7014
3263.63 7254
3264.17 7577
3264.71 8540
3265.25 9406
3265.79 9704
3266.33 9832
3266.87 10562
3267.40 10903
3267.94 10649
3268.48 10149
3269.02 9647
3269.56 8622
3270.10 7837
3270.64 7079
3271.18 6449
3271.72 5463
3272.26 4868
3272.80 4487
3273.33 4114
3273.87 3919
3274.41 3698
3274.95 3528
3275.49 3725
3276.03 3581
3276.57 3780
3277.11 3627
3277.65 3490
3278.19 3591
3278.73 3462
3279.27 3544
3279.81 3573
3280.35 3717
3280.89 3600
3281.43 3409
3281.97 3367
3282.51 3460
3283.05 3462
3283.59 3520
3284.13 3433
3284.67 3647
3285.21 3404
3285.75 3518
3286.29 3548
3286.83 3455
3287.37 3610
3287.91 3724
3288.45 3832
3289.00 3758
3289.54 3774
3290.08 3736
3290.62 3896
3291.16 3787
3291.70 3979
3292.24 3931
3292.78 3990
3293.32 4199
3293.86 4325
3294.40 4332
3294.95 4718
3295.49 4843
3296.03 4730
3296.57 4825
3297.11 5002
3297.65 4849
3298.19 4829
3298.74 4932
3299.28 4547
3299.82 4320
3300.36 4310
3300.90 4147
3301.44 4211
3301.98 4423
3302.53 4519
3303.07 4441
3303.61 4240
3304.15 4435
3304.69 4495
3305.24 4400
3305.78 4338
3306.32 3836
3306.86 3834
3307.40 3802
3307.95 3545
3308.49 3554
3309.03 3523
3309.57 3520
3310.12 3373
3310.66 3221
3311.20 3438
3311.74 3436
3312.29 3582
3312.83 3769
3313.37 3820
3313.91 3873
3314.46 4004
3315.00 3820
3315.54 4092
3316.09 4160
3316.63 4145
3317.17 4245
3317.71 4477
3318.26 4459
3318.80 4342
3319.34 4513
3319.89 4573
3320.43 4241
3320.97 4139
3321.52 4276
3322.06 4403
3322.60 4357
3323.15 4231
3323.69 4398
3324.23 4130
3324.78 3946
3325.32 3951
3325.86 3986
3326.41 3697
3326.95 3586
3327.50 3602
3328.04 3674
3328.58 3786
3329.13 3727
3329.67 4303
3330.22 4645
3330.76 5649
3331.30 6813
3331.85 7679
3332.39 9138
3332.94 10849
3333.48 12272
3334.03 13981
3334.57 14960
3335.11 15852
3335.66 16552
3336.20 16831
3336.75 17118
3337.29 17351
3337.84 17114
3338.38 16706
3338.93 15625
3339.47 14324
3340.02 12228
3340.56 10456
3341.11 8446
3341.65 6952
3342.20 6210
3342.74 5316
3343.29 4697
3343.83 4224
3344.38 3954
3344.92 3628
3345.47 3497
3346.01 3425
3346.56 3548
3347.10 3529
3347.65 3635
3348.19 3488
3348.74 3423
3349.29 3779
3349.83 3686
3350.38 3814
3350.92 4028
3351.47 4182
3352.01 4272
3352.56 4258
3353.11 3936
3353.65 4001
3354.20 4091
3354.74 3917
3355.29 3482
3355.84 3432
3356.38 3380
3356.93 3353
3357.47 3183
3358.02 2963
3358.57 2995
3359.11 2993
3359.66 2884
3360.21 3010
3360.75 2844
3361.30 3054
3361.85 3070
3362.39 2992
3362.94 2834
3363.49 2803
3364.03 2742
3364.58 3047
3365.13 3039
3365.67 2989
3366.22 2824
3366.77 2912
3367.31 2667
3367.86 2735
3368.41 2691
3368.96 2726
3369.50 2915
3370.05 3044
3370.60 2935
3371.15 3040
3371.69 3158
3372.24 3068
3372.79 3252
3373.34 3245
3373.88 3172
3374.43 3377
3374.98 3436
3375.53 3333
3376.07 3079
3376.62 2910
3377.17 2946
3377.72 2855
3378.27 2900
3378.81 2896
3379.36 2617
3379.91 2543
3380.46 2553
3381.01 2409
3381.55 2417
3382.10 2514
3382.65 2469
3383.20 2482
3383.75 2420
3384.30 2461
3384.84 2418
3385.39 2351
3385.94 2528
3386.49 2384
3387.04 2181
3387.59 2214
3388.14 2285
3388.69 2396
3389.23 2375
3389.78 2368
3390.33 2369
3390.88 2282
3391.43 2377
3391.98 2284
3392.53 2163
3393.08 2166
3393.63 2224
3394.18 2275
3394.72 2228
3395.27 2325
3395.82 2214
3396.37 2079
3396.92 2115
3397.47 2182
3398.02 2062
3398.57 1952
3399.12 1969
3399.67 2026
3400.22 2080
3400.77 1959
3401.32 2002
3401.87 2341
3402.42 2138
3402.97 2052
3403.52 2021
3404.07 1970
3404.62 2029
3405.17 2227
3405.72 1911
3406.27 2040
3406.82 2061
3407.37 2103
3407.92 1938
3408.47 1957
3409.02 2051
3409.57 2150
3410.12 2001
3410.67 2204
3411.22 2188
3411.78 2205
3412.33 2314
3412.88 2187
3413.43 2149
3413.98 2225
3414.53 2220
3415.08 2164
3415.63 2143
3416.18 2200
3416.73 2109
3417.28 2205
3417.84 2164
3418.39 2182
3418.94 2069
3419.49 2084
3420.04 2124
3420.59 2213
3421.14 1988
3421.69 2254
3422.25 2324
3422.80 2392
3423.35 2405
3423.90 2389
3424.45 2468
3425.00 2616
3425.56 2629
3426.11 2633
3426.66 2464
3427.21 2273
3427.76 2293
3428.32 2099
3428.87 2174
3429.42 2129
3429.97 2262
3430.52 2263
3431.08 2155
3431.63 2291
3432.18 2188
3432.73 2195
3433.29 2285
3433.84 2346
3434.39 2164
3434.94 2230
3435.50 2285
3436.05 2286
3436.60 1980
3437.15 1936
3437.71 2046
3438.26 1964
3438.81 2124
3439.37 2372
3439.92 2198
3440.47 2206
3441.02 2229
3441.58 2335
3442.13 2510
3442.68 2344
3443.24 2223
3443.79 2393
3444.34 2211
3444.90 2161
3445.45 2211
3446.00 2179
3446.56 2024
3447.11 2078
3447.66 2241
3448.22 2209
3448.77 1933
3449.33 2012
3449.88 2075
3450.43 2113
3450.99 2137
3451.54 2083
3452.09 2015
3452.65 1828
3453.20 2062
3453.76 2237
3454.31 2154
3454.86 2142
3455.42 2194
3455.97 2162
3456.53 2331
3457.08 2280
3457.64 2183
3458.19 2191
3458.75 2221
3459.30 2290
3459.85 2150
3460.41 2295
3460.96 2221
3461.52 2193
3462.07 2310
3462.63 2334
3463.18 2373
3463.74 2323
3464.29 2387
3464.85 2451
3465.40 2491
3465.96 2477
3466.51 2314
3467.07 2603
3467.62 2936
3468.18 2656
3468.73 2384
3469.29 2451
3469.84 2823
3470.40 2913
3470.95 2859
3471.51 2956
3472.07 3014
3472.62 2896
3473.18 2927
3473.73 3039
3474.29 2835
3474.84 2888
3475.40 2814
3475.96 2926
3476.51 2891
3477.07 3026
3477.62 3122
3478.18 2890
3478.74 2941
3479.29 2897
3479.85 2954
3480.40 3068
3480.96 3233
3481.52 3395
3482.07 3347
3482.63 3320
3483.19 3527
3483.74 3552
3484.30 3462
3484.86 3659
3485.41 3765
3485.97 3841
3486.53 4031
3487.08 3983
3487.64 4836
3488.20 5535
3488.75 6284
3489.31 6884
3489.87 8245
3490.42 9742
3490.98 10804
3491.54 12108
3492.09 12933
3492.65 13605
3493.21 13004
3493.77 12364
3494.32 11819
3494.88 10904
3495.44 9546
3496.00 8450
3496.55 7639
3497.11 6329
3497.67 5741
3498.23 5217
3498.78 4903
3499.34 4839
3499.90 5018
3500.46 5097
3501.01 4987
3501.57 5294
3502.13 5548
3502.69 5493
3503.25 5499
3503.80 5473
3504.36 5245
3504.92 5528
3505.48 5517
3506.04 5210
3506.60 5367
3507.15 5659
3507.71 5298
3508.27 4692
3508.83 4326
3509.39 4067
3509.95 4038
3510.50 3606
3511.06 3617
3511.62 3501
3512.18 3254
3512.74 3096
3513.30 2996
3513.86 2856
3514.42 2740
3514.98 2701
3515.53 2609
3516.09 2390
3516.65 2366
3517.21 2427
3517.77 2402
3518.33 2313
3518.89 2351
3519.45 2424
3520.01 2268
3520.57 2380
3521.13 2447
3521.69 2404
3522.25 2471
3522.81 2706
3523.36 2718
3523.92 2514
3524.48 2861
3525.04 2632
3525.60 2273
3526.16 2287
3526.72 2366
3527.28 2352
3527.84 2355
3528.40 2302
3528.96 2353
3529.52 2263
3530.08 2318
3530.64 2088
3531.20 2210
3531.76 2377
3532.32 2335
3532.89 2272
3533.45 2347
3534.01 2414
3534.57 2258
3535.13 2220
3535.69 2296
3536.25 2316
3536.81 2364
3537.37 2363
3537.93 2524
3538.49 2479
3539.05 2299
3539.61 2292
3540.17 2236
3540.74 2464
3541.30 2326
3541.86 2412
3542.42 2339
3542.98 2294
3543.54 2176
3544.10 2179
3544.66 2190
3545.22 2258
3545.79 2339
3546.35 2216
3546.91 2294
3547.47 2145
3548.03 2066
3548.59 2081
3549.16 2039
3549.72 2106
3550.28 2097
3550.84 1943
3551.40 1905
3551.96 1951
3552.53 1869
3553.09 1795
3553.65 1797
3554.21 1782
3554.77 1848
3555.34 1939
3555.90 1946
3556.46 1936
3557.02 1852
3557.59 1875
3558.15 1918
3558.71 1986
3559.27 2045
3559.84 1942
3560.40 1937
3560.96 1944
3561.52 1946
3562.09 2046
3562.65 1994
3563.21 1989
3563.77 2152
3564.34 2069
3564.90 2145
3565.46 2174
3566.03 2127
3566.59 2153
3567.15 1941
3567.72 2117
3568.28 2068
3568.84 2208
3569.41 1964
3569.97 1936
3570.53 1798
3571.10 1878
3571.66 2063
3572.22 2005
3572.79 1962
3573.35 2030
3573.91 2058
3574.48 2005
3575.04 2111
3575.60 2384
3576.17 2473
3576.73 2234
3577.30 2331
3577.86 2396
3578.42 2585
3578.99 2425
3579.55 2476
3580.12 2414
3580.68 2279
3581.24 2203
3581.81 2241
3582.37 2476
3582.94 2239
3583.50 2034
3584.07 2282
3584.63 2036
3585.20 1962
3585.76 2078
3586.32 2066
3586.89 1986
3587.45 1934
3588.02 1923
3588.58 1892
3589.15 1999
3589.71 2158
3590.28 1904
3590.84 1752
3591.41 1832
3591.97 1824
3592.54 1857
3593.10 2017
3593.67 1896
3594.23 1827
3594.80 1916
3595.36 1927
3595.93 1877
3596.50 1912
3597.06 1916
3597.63 1722
3598.19 1688
3598.76 1784
3599.32 1761
3599.89 1835
3600.45 1919
3601.02 1859
3601.59 1908
3602.15 1853
3602.72 1870
3603.28 1785
3603.85 1735
3604.42 1762
3604.98 1933
3605.55 1813
3606.11 1708
3606.68 1757
3607.25 1790
3607.81 1717
3608.38 1647
3608.95 1620
3609.51 1605
3610.08 1668
3610.65 1662
3611.21 1638
3611.78 1637
3612.35 1647
3612.91 1593
3613.48 1746
3614.05 1716
3614.61 1705
3615.18 1784
3615.75 1866
3616.31 1934
3616.88 2081
3617.45 2096
3618.01 2067
3618.58 2013
3619.15 2127
3619.72 1999
3620.28 2024
3620.85 2067
3621.42 2127
3621.99 2134
3622.55 2081
3623.12 1898
3623.69 1829
3624.26 1815
3624.82 1693
3625.39 1619
3625.96 1808
3626.53 1712
3627.09 1774
3627.66 1809
3628.23 1660
3628.80 1650
3629.37 1742
3629.93 1607
3630.50 1696
3631.07 1732
3631.64 1785
3632.21 1824
3632.77 1842
3633.34 1762
3633.91 1900
3634.48 1894
3635.05 1943
3635.62 1819
3636.19 1690
3636.75 1845
3637.32 1804
3637.89 2115
3638.46 1866
3639.03 1865
3639.60 2022
3640.17 2134
3640.73 2191
3641.30 2310
3641.87 2531
3642.44 2490
3643.01 2313
3643.58 2318
3644.15 2288
3644.72 2139
3645.29 2047
3645.86 2031
3646.43 1990
3647.00 1956
3647.57 2018
3648.13 2047
3648.70 1930
3649.27 1913
3649.84 2032
3650.41 2170
3650.98 2189
3651.55 2134
3652.12 2264
3652.69 2156
3653.26 2127
3653.83 2322
3654.40 2248
3654.97 2164
3655.54 2124
3656.11 2256
3656.68 2156
3657.25 2157
3657.82 2213
3658.39 2019
3658.96 1995
3659.53 1985
3660.10 2219
3660.67 2012
3661.24 1962
3661.82 1985
3662.39 2047
3662.96 1956
3663.53 2051
3664.10 2037
3664.67 2157
3665.24 2180
3665.81 2199
3666.38 2302
3666.95 2514
3667.52 2392
3668.09 2327
3668.67 2216
3669.24 2116
3669.81 2093
3670.38 2035
3670.95 2041
3671.52 1827
3672.09 1923
3672.66 2069
3673.24 1967
3673.81 1901
3674.38 1996
3674.95 1956
3675.52 1831
3676.09 1908
3676.66 1936
3677.24 1941
3677.81 1935
3678.38 1962
3678.95 2004
3679.52 1890
3680.10 1879
3680.67 1899
3681.24 1793
3681.81 1703
3682.38 1752
3682.96 1862
3683.53 1809
3684.10 1787
3684.67 1816
3685.25 1783
3685.82 1777
3686.39 1985
3686.96 1844
3687.54 1797
3688.11 1881
3688.68 1967
3689.25 1907
3689.83 1782
3690.40 1754
3690.97 2021
3691.54 2024
3692.12 1880
3692.69 1768
3693.26 1890
3693.84 1933
3694.41 1997
3694.98 1756
3695.56 1648
3696.13 1647
3696.70 1719
3697.28 1777
3697.85 1769
3698.42 1687
3699.00 1758
3699.57 1848
3700.14 1944
3700.72 1884
3701.29 1813
3701.86 1761
3702.44 1818
3703.01 1833
3703.58 1979
3704.16 1808
3704.73 1783
3705.31 1718
3705.88 1835
3706.45 1762
3707.03 1883
3707.60 1857
3708.18 1721
3708.75 1876
3709.33 1784
3709.90 1703
3710.47 1746
3711.05 1634
3711.62 1843
3712.20 1962
3712.77 1912
3713.35 1951
3713.92 1961
3714.50 1784
3715.07 1852
3715.64 1902
3716.22 1945
3716.79 1732
3717.37 1813
3717.94 2029
3718.52 1896
3719.09 1956
3719.67 1784
3720.24 1904
3720.82 2042
3721.39 1877
3721.97 1766
3722.54 1684
3723.12 1686
3723.70 1739
3724.27 1681
3724.85 1620
3725.42 1643
3726.00 1625
3726.57 1652
3727.15 1673
3727.72 1661
3728.30 1626
3728.88 1708
3729.45 1837
3730.03 1765
3730.60 1745
3731.18 1844
3731.75 1882
3732.33 1828
3732.91 1840
3733.48 1862
3734.06 1892
3734.64 1975
3735.21 1934
3735.79 1955
3736.36 1960
3736.94 1884
3737.52 1789
3738.09 1780
3738.67 1717
3739.25 1728
3739.82 1787
3740.40 1695
3740.98 1620
3741.55 1742
3742.13 1700
3742.71 1636
3743.28 1624
3743.86 1613
3744.44 1564
3745.01 1552
3745.59 1665
3746.17 1683
3746.75 1708
3747.32 1695
3747.90 1788
3748.48 1817
3749.05 1690
3749.63 1697
3750.21 1640
3750.79 1612
3751.36 1875
3751.94 1795
3752.52 1599
3753.10 1621
3753.67 1728
3754.25 1536
3754.83 1634
3755.41 1618
3755.99 1488
3756.56 1585
3757.14 1676
3757.72 1629
3758.30 1730
3758.88 1769
3759.45 1711
3760.03 1707
3760.61 1768
3761.19 1927
3761.77 1778
3762.35 1827
3762.92 1865
3763.50 1791
3764.08 1639
3764.66 1733
3765.24 1743
3765.82 1602
3766.39 1697
3766.97 1629
3767.55 1687
3768.13 1601
3768.71 1794
3769.29 1749
3769.87 1832
3770.45 1653
3771.03 1578
3771.60 1798
3772.18 1778
3772.76 1644
3773.34 1763
3773.92 1714
3774.50 1687
3775.08 1676
3775.66 1676
3776.24 1742
3776.82 1747
3777.40 1643
3777.98 1625
3778.56 1532
3779.14 1547
3779.72 1504
3780.30 1604
3780.88 1663
3781.46 1614
3782.04 1756
3782.61 1512
3783.19 1626
3783.77 1531
3784.35 1571
3784.93 1515
3785.52 1512
3786.10 1604
3786.68 1572
3787.26 1641
3787.84 1733
3788.42 1657
3789.00 1582
3789.58 1620
3790.16 1682
3790.74 1616
3791.32 1703
3791.90 1714
3792.48 1639
3793.06 1750
3793.64 1694
3794.22 1777
3794.80 1788
3795.38 1895
3795.96 1849
3796.55 1846
3797.13 1954
3797.71 1879
3798.29 1772
3798.87 1891
3799.45 1955
3800.03 2008
3800.61 1969
3801.19 1980
3801.78 2066
3802.36 1964
3802.94 1860
3803.52 1874
3804.10 2084
3804.68 2067
3805.27 2044
3805.85 2128
3806.43 2170
3807.01 2177
3807.59 2195
3808.17 2170
3808.76 2203
3809.34 2221
3809.92 2307
3810.50 2233
3811.08 2135
3811.67 2213
3812.25 2311
3812.83 2301
3813.41 2221
3814.00 2331
3814.58 2316
3815.16 2218
3815.74 2208
3816.32 2210
3816.91 2001
3817.49 2115
3818.07 2079
3818.66 2000
3819.24 1924
3819.82 1927
3820.40 1645
3820.99 1668
3821.57 1687
3822.15 1684
3822.73 1648
3823.32 1602
3823.90 1681
3824.48 1549
3825.07 1621
3825.65 1724
3826.23 1668
3826.82 1611
3827.40 1567
3827.98 1584
3828.57 1641
3829.15 1546
3829.73 1524
3830.32 1730
3830.90 1687
3831.48 1621
3832.07 1620
3832.65 1614
3833.24 1563
3833.82 1648
3834.40 1615
3834.99 1478
3835.57 1530
3836.16 1642
3836.74 1546
3837.32 1558
3837.91 1432
3838.49 1629
3839.08 1432
3839.66 1353
3840.24 1535
3840.83 1550
3841.41 1509
3842.00 1449
3842.58 1573
3843.17 1602
3843.75 1679
3844.34 1657
3844.92 1611
3845.51 1554
3846.09 1516
3846.67 1665
3847.26 1573
3847.84 1480
3848.43 1753
3849.01 1597
3849.60 1532
3850.18 1450
3850.77 1523
3851.35 1526
3851.94 1420
3852.53 1463
3853.11 1588
3853.70 1665
3854.28 1634
3854.87 1645
3855.45 1556
3856.04 1607
3856.62 1735
3857.21 1472
3857.79 1555
3858.38 1646
3858.97 1765
3859.55 1786
3860.14 1867
3860.72 1819
3861.31 1850
3861.90 1678
3862.48 1782
3863.07 1796
3863.65 1847
3864.24 1995
3864.83 1888
3865.41 1824
3866.00 1826
3866.58 1778
3867.17 1950
3867.76 1862
3868.34 1694
3868.93 1703
3869.52 1684
3870.10 1753
3870.69 1771
3871.28 1709
3871.86 1768
3872.45 1672
3873.04 1669
3873.62 1800
3874.21 1855
3874.80 1752
3875.38 1697
3875.97 1671
3876.56 1680
3877.15 1684
3877.73 1732
3878.32 1637
3878.91 1637
3879.49 1689
3880.08 1588
3880.67 1508
3881.26 1574
3881.84 1614
3882.43 1595
3883.02 1587
3883.61 1595
3884.19 1509
3884.78 1603
3885.37 1506
3885.96 1549
3886.55 1557
3887.13 1640
3887.72 1724
3888.31 1768
3888.90 1680
3889.49 1641
3890.07 1808
3890.66 1765
3891.25 1817
3891.84 1770
3892.43 1769
3893.01 1744
3893.60 1770
3894.19 1885
3894.78 1844
3895.37 1724
3895.96 1600
3896.55 1619
3897.13 1599
3897.72 1790
3898.31 1610
3898.90 1668
3899.49 1842
3900.08 1923
3900.67 1614
3901.26 1623
3901.84 1694
3902.43 1621
3903.02 1641
3903.61 1681
3904.20 1703
3904.79 1814
3905.38 1774
3905.97 1730
3906.56 1787
3907.15 1753
3907.74 1737
3908.33 1561
3908.92 1631
3909.50 1628
3910.09 1741
3910.68 1734
3911.27 1636
3911.86 1523
3912.45 1558
3913.04 1612
3913.63 1626
3914.22 1647
3914.81 1624
3915.40 1607
3915.99 1590
3916.58 1496
3917.17 1438
3917.76 1494
3918.35 1522
3918.94 1635
3919.53 1642
3920.12 1690
3920.72 1623
3921.31 1499
3921.90 1401
3922.49 1490
3923.08 1710
3923.67 1577
3924.26 1488
3924.85 1584
3925.44 1457
3926.03 1522
3926.62 1622
3927.21 1520
3927.80 1416
3928.39 1423
3928.99 1426
3929.58 1414
3930.17 1439
3930.76 1398
3931.35 1339
3931.94 1329
3932.53 1393
3933.12 1521
3933.72 1390
3934.31 1263
3934.90 1420
3935.49 1494
3936.08 1586
3936.67 1532
3937.26 1503
3937.86 1452
3938.45 1511
3939.04 1706
3939.63 1781
3940.22 1735
3940.82 1627
3941.41 1700
3942.00 1656
3942.59 1539
3943.18 1656
3943.78 1641
3944.37 1715
3944.96 1559
3945.55 1635
3946.14 1578
3946.74 1433
3947.33 1443
3947.92 1466
3948.51 1488
3949.11 1439
3949.70 1573
3950.29 1557
3950.88 1566
3951.48 1516
3952.07 1567
3952.66 1470
3953.26 1429
3953.85 1549
3954.44 1707
3955.03 1576
3955.63 1465
3956.22 1571
3956.81 1536
3957.41 1472
3958.00 1622
3958.59 1438
3959.19 1549
3959.78 1708
3960.37 1826
3960.97 1600
3961.56 1546
3962.15 1667
3962.75 1747
3963.34 1480
3963.93 1587
3964.53 1719
3965.12 1815
3965.72 1823
3966.31 1883
3966.90 1929
3967.50 1965
3968.09 1986
3968.69 2093
3969.28 1951
3969.87 1737
3970.47 1793
3971.06 1852
3971.66 1727
3972.25 1739
3972.85 1666
3973.44 1845
3974.03 1855
3974.63 1855
3975.22 1994
3975.82 2160
3976.41 2025
3977.01 2018
3977.60 2062
3978.20 2044
3978.79 2041
3979.39 2109
3979.98 1948
3980.58 1884
3981.17 1858
3981.77 1853
3982.36 1725
3982.96 1784
3983.55 1745
3984.15 1981
3984.74 1934
3985.34 1858
3985.93 1895
3986.53 1922
3987.12 1848
3987.72 2101
3988.31 1838
3988.91 1879
3989.50 1901
3990.10 1987
3990.70 1840
3991.29 1954
3991.89 1925
3992.48 2015
3993.08 2075
3993.67 2042
3994.27 2047
3994.87 2090
3995.46 2060
3996.06 2159
3996.65 1924
3997.25 2031
3997.85 1982
3998.44 1940
3999.04 1921
3999.64 1934
4000.23 1828
4000.83 1792
4001.43 1798
4002.02 1877
4002.62 1761
4003.21 1701
4003.81 1661
4004.41 1577
4005.00 1682
4005.60 1649
4006.20 1648
4006.80 1613
4007.39 1579
4007.99 1712
4008.59 1691
4009.18 1672
4009.78 1722
4010.38 1709
4010.97 1628
4011.57 1640
4012.17 1550
4012.77 1539
4013.36 1484
4013.96 1679
4014.56 1736
4015.16 1548
4015.75 1605
4016.35 1684
4016.95 1740
4017.55 1606
4018.14 1569
4018.74 1716
4019.34 1602
4019.94 1659
4020.54 1656
4021.13 1479
4021.73 1563
4022.33 1585
4022.93 1533
4023.53 1519
4024.12 1627
4024.72 1573
4025.32 1648
4025.92 1601
4026.52 1605
4027.12 1737
4027.71 1819
4028.31 1732
4028.91 1777
4029.51 1723
4030.11 1658
4030.71 1582
4031.31 1667
4031.90 1919
4032.50 1963
4033.10 1797
4033.70 1896
4034.30 1974
4034.90 1901
4035.50 1846
4036.10 1861
4036.70 1872
4037.29 1689
4037.89 1783
4038.49 1681
4039.09 1613
4039.69 1463
4040.29 1485
4040.89 1556
4041.49 1516
4042.09 1569
4042.69 1575
4043.29 1476
4043.89 1480
4044.49 1557
4045.09 1499
4045.69 1515
4046.29 1476
4046.89 1501
4047.49 1511
4048.09 1475
4048.69 1447
4049.29 1519
4049.89 1577
4050.49 1424
4051.09 1460
4051.69 1532
4052.29 1532
4052.89 1490
4053.49 1527
4054.09 1648
4054.69 1537
4055.29 1591
4055.89 1464
4056.49 1508
4057.09 1609
4057.69 1438
4058.29 1450
4058.89 1459
4059.49 1481
4060.09 1471
4060.70 1476
4061.30 1370
4061.90 1411
4062.50 1518
4063.10 1557
4063.70 1530
4064.30 1518
4064.90 1420
4065.50 1425
4066.11 1431
4066.71 1415
4067.31 1589
4067.91 1436
4068.51 1523
4069.11 1495
4069.71 1506
4070.32 1482
4070.92 1335
4071.52 1482
4072.12 1491
4072.72 1437
4073.32 1462
4073.93 1484
4074.53 1486
4075.13 1484
4075.73 1525
4076.33 1392
4076.94 1525
4077.54 1554
4078.14 1425
4078.74 1458
4079.34 1437
4079.95 1406
4080.55 1365
4081.15 1357
4081.75 1442
4082.36 1607
4082.96 1576
4083.56 1445
4084.16 1458
4084.77 1443
4085.37 1395
4085.97 1518
4086.58 1501
4087.18 1408
4087.78 1436
4088.38 1400
4088.99 1383
4089.59 1381
4090.19 1501
4090.80 1488
4091.40 1452
4092.00 1408
4092.61 1503
4093.21 1466
4093.81 1548
4094.42 1414
4095.02 1535
4095.62 1544
4096.23 1576
4096.83 1544
4097.43 1364
4098.04 1396
4098.64 1339
4099.24 1416
4099.85 1461
4100.45 1606
4101.06 1434
4101.66 1353
4102.26 1438
4102.87 1435
4103.47 1472
4104.08 1478
4104.68 1425
4105.28 1586
4105.89 1601
4106.49 1422
4107.10 1396
4107.70 1444
4108.31 1405
4108.91 1406
4109.51 1448
4110.12 1330
4110.72 1298
4111.33 1413
4111.93 1269
4112.54 1384
4113.14 1362
4113.75 1312
4114.35 1469
4114.96 1317
4115.56 1319
4116.17 1398
4116.77 1430
4117.38 1456
4117.98 1411
4118.59 1387
4119.19 1332
4119.80 1477
4120.40 1456
4121.01 1432
4121.61 1444
4122.22 1430
4122.82 1323
4123.43 1422
4124.04 1429
4124.64 1401
4125.25 1404
4125.85 1410
4126.46 1346
4127.06 1294
4127.67 1292
4128.28 1305
4128.88 1365
4129.49 1318
4130.09 1328
4130.70 1482
4131.31 1524
4131.91 1524
4132.52 1412
4133.12 1553
4133.73 1570
4134.34 1625
4134.94 1543
4135.55 1518
4136.16 1598
4136.76 1609
4137.37 1476
4137.98 1587
4138.58 1511
4139.19 1553
4139.80 1598
4140.40 1477
4141.01 1563
4141.62 1711
4142.22 1507
4142.83 1582
4143.44 1637
4144.04 1608
4144.65 1687
4145.26 1621
4145.86 1536
4146.47 1664
4147.08 1550
4147.69 1651
4148.29 1612
4148.90 1597
4149.51 1605
4150.12 1460
4150.72 1542
4151.33 1455
4151.94 1489
4152.55 1478
4153.15 1466
4153.76 1548
4154.37 1387
4154.98 1397
4155.59 1478
4156.19 1498
4156.80 1636
4157.41 1790
4158.02 1666
4158.63 1743
4159.23 1772
4159.84 1659
4160.45 1609
4161.06 1477
4161.67 1487
4162.28 1647
4162.88 1658
4163.49 1643
4164.10 1469
4164.71 1640
4165.32 1573
4165.93 1500
4166.53 1616
4167.14 1589
4167.75 1583
4168.36 1554
4168.97 1518
4169.58 1594
4170.19 1521
4170.80 1570
4171.41 1565
4172.01 1604
4172.62 1493
4173.23 1602
4173.84 1532
4174.45 1535
4175.06 1569
4175.67 1690
4176.28 1615
4176.89 1577
4177.50 1442
4178.11 1473
4178.72 1558
4179.33 1631
4179.94 1610
4180.55 1589
4181.16 1680
4181.77 1615
4182.38 1525
4182.99 1445
4183.60 1535
4184.21 1513
4184.82 1586
4185.43 1598
4186.04 1451
4186.65 1406
4187.26 1555
4187.87 1610
4188.48 1444
4189.09 1553
4189.70 1535
4190.31 1532
4190.92 1533
4191.53 1415
4192.14 1600
4192.75 1612
4193.36 1646
4193.97 1803
4194.58 1844
4195.19 1701
4195.80 1535
4196.41 1455
4197.03 1530
4197.64 1566
4198.25 1561
4198.86 1547
4199.47 1559
4200.08 1531
4200.69 1502
4201.30 1570
4201.91 1636
4202.53 1534
4203.14 1555
4203.75 1572
4204.36 1645
4204.97 1625
4205.58 1480
4206.19 1572
4206.81 1566
4207.42 1455
4208.03 1606
4208.64 1548
4209.25 1607
4209.86 1571
4210.48 1458
4211.09 1526
4211.70 1426
4212.31 1527
4212.92 1532
4213.54 1435
4214.15 1515
4214.76 1473
4215.37 1473
4215.99 1563
4216.60 1590
4217.21 1586
4217.82 1580
4218.43 1685
4219.05 1795
4219.66 1846
4220.27 1766
4220.89 1773
4221.50 1841
4222.11 1933
4222.72 1840
4223.34 1820
4223.95 1856
4224.56 1642
4225.17 1725
4225.79 1612
4226.40 1620
4227.01 1706
4227.63 1775
4228.24 1602
4228.85 1729
4229.47 1920
4230.08 2068
4230.69 2010
4231.31 1956
4231.92 2240
4232.53 2489
4233.15 2520
4233.76 2775
4234.37 2966
4234.99 3050
4235.60 3122
4236.22 3051
4236.83 3122
4237.44 2870
4238.06 2772
4238.67 2460
4239.28 2220
4239.90 2001
4240.51 2113
4241.13 1886
4241.74 1646
4242.36 1729
4242.97 1810
4243.58 1723
4244.20 1790
4244.81 1807
4245.43 1613
4246.04 1632
4246.66 1724
4247.27 1685
4247.89 1784
4248.50 1674
4249.11 1663
4249.73 1653
4250.34 1572
4250.96 1614
4251.57 1702
4252.19 1708
4252.80 1611
4253.42 1665
4254.03 1585
4254.65 1572
4255.26 1525
4255.88 1647
4256.49 1547
4257.11 1570
4257.72 1641
4258.34 1612
4258.96 1570
4259.57 1522
4260.19 1538
4260.80 1596
4261.42 1632
4262.03 1633
4262.65 1510
4263.26 1596
4263.88 1708
4264.50 1667
4265.11 1604
4265.73 1660
4266.34 1822
4266.96 1834
4267.58 1741
4268.19 1591
4268.81 1656
4269.42 1505
4270.04 1487
4270.66 1644
4271.27 1736
4271.89 1736
4272.51 1735
4273.12 1650
4273.74 1667
4274.36 1600
4274.97 1635
4275.59 1550
4276.20 1618
4276.82 1596
4277.44 1727
4278.06 1761
4278.67 1769
4279.29 1790
4279.91 1572
4280.52 1768
4281.14 1661
4281.76 1558
4282.37 1613
4282.99 1490
4283.61 1514
4284.23 1440
4284.84 1624
4285.46 1544
4286.08 1484
4286.69 1524
4287.31 1685
4287.93 1828
4288.55 1579
4289.16 1591
4289.78 1737
4290.40 1610
4291.02 1567
4291.64 1680
4292.25 1744
4292.87 1698
4293.49 1688
4294.11 1738
4294.73 1677
4295.34 1520
4295.96 1541
4296.58 1483
4297.20 1614
4297.82 1555
4298.43 1613
4299.05 1624
4299.67 1595
4300.29 1612
4300.91 1654
4301.53 1693
4302.14 1539
4302.76 1560
4303.38 1571
4304.00 1570
4304.62 1603
4305.24 1666
4305.86 1670
4306.48 1676
4307.09 1631
4307.71 1685
4308.33 1644
4308.95 1703
4309.57 1650
4310.19 1582
4310.81 1647
4311.43 1774
4312.05 1792
4312.67 1643
4313.29 1601
4313.90 1621
4314.52 1628
4315.14 1566
4315.76 1583
4316.38 1675
4317.00 1731
4317.62 1814
4318.24 1656
4318.86 1579
4319.48 1694
4320.10 1753
4320.72 1727
4321.34 1763
4321.96 1834
4322.58 1910
4323.20 1909
4323.82 1940
4324.44 2026
4325.06 2043
4325.68 1942
4326.30 1897
4326.92 2026
4327.54 2140
4328.16 2121
4328.78 1928
4329.40 1909
4330.02 1927
4330.64 2148
4331.27 2099
4331.89 2128
4332.51 2158
4333.13 2108
4333.75 2425
4334.37 2499
4334.99 2558
4335.61 2578
4336.23 2752
4336.85 3124
4337.47 3174
4338.09 3256
4338.72 3163
4339.34 3128
4339.96 3364
4340.58 3141
4341.20 3253
4341.82 3340
4342.44 3358
4343.07 3461
4343.69 3804
4344.31 4275
4344.93 4912
4345.55 5386
4346.17 5889
4346.79 6395
4347.42 6242
4348.04 6021
4348.66 5836
4349.28 5458
4349.90 4733
4350.53 4146
4351.15 3601
4351.77 3130
4352.39 2815
4353.01 2615
4353.64 2395
4354.26 2472
4354.88 2233
4355.50 2393
4356.13 2201
4356.75 2078
4357.37 2208
4357.99 2235
4358.62 2175
4359.24 2097
4359.86 2268
4360.48 2352
4361.11 2218
4361.73 2251
4362.35 2258
4362.98 2081
4363.60 2230
4364.22 2081
4364.84 2096
4365.47 2067
4366.09 2003
4366.71 1944
4367.34 2053
4367.96 1939
4368.58 1951
4369.21 1722
4369.83 1732
4370.45 1799
4371.08 1695
4371.70 1792
4372.32 1844
4372.95 1698
4373.57 1655
4374.20 1622
4374.82 1672
4375.44 1762
4376.07 1633
4376.69 1555
4377.31 1702
4377.94 1668
4378.56 1643
4379.19 1839
4379.81 1738
4380.43 1712
4381.06 1751
4381.68 1782
4382.31 1851
4382.93 1742
4383.56 1732
4384.18 1689
4384.80 1625
4385.43 1765
4386.05 1788
4386.68 1744
4387.30 1551
4387.93 1692
4388.55 1669
4389.18 1518
4389.80 1485
4390.43 1503
4391.05 1553
4391.68 1552
4392.30 1462
4392.93 1503
4393.55 1577
4394.18 1690
4394.80 1666
4395.43 1462
4396.05 1518
4396.68 1674
4397.30 1556
4397.93 1552
4398.55 1609
4399.18 1617
4399.80 1621
4400.43 1576
4401.06 1671
4401.68 1630
4402.31 1670
4402.93 1613
4403.56 1635
4404.18 1518
4404.81 1600
4405.44 1586
4406.06 1531
4406.69 1659
4407.31 1571
4407.94 1603
4408.57 1569
4409.19 1534
4409.82 1539
4410.45 1544
4411.07 1627
4411.70 1579
4412.32 1569
4412.95 1610
4413.58 1493
4414.20 1599
4414.83 1507
4415.46 1586
4416.08 1732
4416.71 1589
4417.34 1653
4417.96 1637
4418.59 1580
4419.22 1566
4419.84 1497
4420.47 1492
4421.10 1733
4421.73 1599
4422.35 1656
4422.98 1614
4423.61 1588
4424.23 1535
4424.86 1555
4425.49 1457
4426.12 1428
4426.74 1468
4427.37 1567
4428.00 1582
4428.63 1419
4429.25 1566
4429.88 1516
4430.51 1685
4431.14 1673
4431.77 1623
4432.39 1599
4433.02 1772
4433.65 1715
4434.28 1716
4434.90 1681
4435.53 1963
4436.16 1768
4436.79 1712
4437.42 1853
4438.05 1718
4438.67 1638
4439.30 1562
4439.93 1610
4440.56 1601
4441.19 1551
4441.82 1525
4442.44 1548
4443.07 1535
4443.70 1505
4444.33 1458
4444.96 1467
4445.59 1528
4446.22 1581
4446.85 1561
4447.47 1670
4448.10 1606
4448.73 1540
4449.36 1618
4449.99 1642
4450.62 1537
4451.25 1532
4451.88 1601
4452.51 1688
4453.14 1675
4453.77 1652
4454.40 1692
4455.02 1611
4455.65 1667
4456.28 1811
4456.91 1725
4457.54 1746
4458.17 1839
4458.80 1662
4459.43 1803
4460.06 1665
4460.69 1695
4461.32 1723
4461.95 1668
4462.58 1684
4463.21 1626
4463.84 1519
4464.47 1455
4465.10 1410
4465.73 1458
4466.36 1345
4466.99 1374
4467.62 1467
4468.25 1464
4468.88 1516
4469.51 1418
4470.14 1478
4470.78 1512
4471.41 1490
4472.04 1497
4472.67 1391
4473.30 1497
4473.93 1532
4474.56 1534
4475.19 1503
4475.82 1550
4476.45 1443
4477.08 1556
4477.71 1447
4478.35 1425
4478.98 1570
4479.61 1557
4480.24 1677
4480.87 1632
4481.50 1659
4482.13 1644
4482.76 1576
4483.40 1626
4484.03 1552
4484.66 1508
4485.29 1584
4485.92 1770
4486.55 1670
4487.19 1565
4487.82 1717
4488.45 1744
4489.08 1685
4489.71 1634
4490.34 1536
4490.98 1490
4491.61 1621
4492.24 1566
4492.87 1592
4493.50 1765
4494.14 1673
4494.77 1787
4495.40 1705
4496.03 1636
4496.67 1507
4497.30 1495
4497.93 1638
4498.56 1800
4499.20 1888
4499.83 1933
4500.46 2126
4501.09 2237
4501.73 2242
4502.36 2313
4502.99 2278
4503.63 2283
4504.26 2289
4504.89 2175
4505.52 2066
4506.16 1916
4506.79 1885
4507.42 1766
4508.06 1661
4508.69 1642
4509.32 1652
4509.96 1686
4510.59 1712
4511.22 1647
4511.86 1609
4512.49 1730
4513.12 1692
4513.76 1638
4514.39 1648
4515.02 1598
4515.66 1580
4516.29 1598
4516.93 1513
4517.56 1395
4518.19 1414
4518.83 1374
4519.46 1531
4520.10 1496
4520.73 1516
4521.36 1576
4522.00 1504
4522.63 1520
4523.27 1513
4523.90 1468
4524.54 1433
4525.17 1524
4525.80 1487
4526.44 1464
4527.07 1588
4527.71 1703
4528.34 1586
4528.98 1656
4529.61 1633
4530.25 1672
4530.88 1759
4531.52 1790
4532.15 1884
4532.79 1736
4533.42 1751
4534.06 1722
4534.69 1735
4535.33 1721
4535.96 1614
4536.60 1421
4537.23 1661
4537.87 1525
4538.50 1435
4539.14 1556
4539.77 1465
4540.41 1462
4541.04 1477
4541.68 1450
4542.31 1493
4542.95 1313
4543.59 1356
4544.22 1384
4544.86 1424
4545.49 1524
4546.13 1552
4546.77 1518
4547.40 1529
4548.04 1310
4548.67 1562
4549.31 1599
4549.95 1555
4550.58 1418
4551.22 1411
4551.85 1485
4552.49 1471
4553.13 1319
4553.76 1402
4554.40 1425
4555.04 1382
4555.67 1537
4556.31 1612
4556.95 1406
4557.58 1453
4558.22 1432
4558.86 1416
4559.49 1312
4560.13 1364
4560.77 1474
4561.40 1358
4562.04 1336
4562.68 1367
4563.31 1296
4563.95 1494
4564.59 1512
4565.23 1483
4565.86 1414
4566.50 1488
4567.14 1494
4567.77 1572
4568.41 1628
4569.05 1610
4569.69 1481
4570.32 1652
4570.96 1690
4571.60 1601
4572.24 1355
4572.88 1462
4573.51 1432
4574.15 1398
4574.79 1464
4575.43 1601
4576.06 1488
4576.70 1439
4577.34 1450
4577.98 1418
4578.62 1462
4579.26 1492
4579.89 1513
4580.53 1483
4581.17 1462
4581.81 1509
4582.45 1603
4583.09 1474
4583.72 1571
4584.36 1628
4585.00 1513
4585.64 1472
4586.28 1552
4586.92 1652
4587.56 1582
4588.19 1652
4588.83 1830
4589.47 2193
4590.11 2094
4590.75 1985
4591.39 2407
4592.03 2249
4592.67 2305
4593.31 2285
4593.95 2219
4594.58 1972
4595.22 1777
4595.86 1872
4596.50 1719
4597.14 1801
4597.78 1827
4598.42 1490
4599.06 1511
4599.70 1695
4600.34 1667
4600.98 1680
4601.62 1627
4602.26 1514
4602.90 1618
4603.54 1605
4604.18 1422
4604.82 1430
4605.46 1494
4606.10 1660
4606.74 1601
4607.38 1591
4608.02 1509
4608.66 1634
4609.30 1505
4609.94 1554
4610.58 1474
4611.22 1415
4611.86 1293
4612.50 1437
4613.14 1507
4613.78 1467
4614.42 1444
4615.06 1451
4615.70 1473
4616.35 1370
4616.99 1391
4617.63 1421
4618.27 1355
4618.91 1546
4619.55 1565
4620.19 1405
4620.83 1457
4621.47 1428
4622.11 1355
4622.76 1281
4623.40 1313
4624.04 1475
4624.68 1419
4625.32 1252
4625.96 1349
4626.60 1401
4627.25 1286
4627.89 1265
4628.53 1274
4629.17 1403
4629.81 1417
4630.45 1456
4631.10 1351
4631.74 1481
4632.38 1477
4633.02 1562
4633.66 1542
4634.30 1552
4634.95 1522
4635.59 1434
4636.23 1539
4636.87 1494
4637.52 1446
4638.16 1630
4638.80 1545
4639.44 1535
4640.08 1643
4640.73 1494
4641.37 1544
4642.01 1527
4642.66 1493
4643.30 1486
4643.94 1530
4644.58 1531
4645.23 1540
4645.87 1404
4646.51 1513
4647.15 1364
4647.80 1470
4648.44 1389
4649.08 1273
4649.73 1391
4650.37 1431
4651.01 1439
4651.66 1390
4652.30 1512
4652.94 1454
4653.59 1494
4654.23 1506
4654.87 1483
4655.52 1359
4656.16 1336
4656.80 1385
4657.45 1377
4658.09 1361
4658.73 1364
4659.38 1449
4660.02 1346
4660.67 1365
4661.31 1478
4661.95 1470
4662.60 1275
4663.24 1252
4663.89 1235
4664.53 1338
4665.17 1364
4665.82 1399
4666.46 1410
4667.11 1287
4667.75 1226
4668.40 1311
4669.04 1390
4669.68 1485
4670.33 1388
4670.97 1362
4671.62 1341
4672.26 1391
4672.91 1495
4673.55 1379
4674.20 1370
4674.84 1285
4675.49 1259
4676.13 1462
4676.78 1379
4677.42 1392
4678.07 1341
4678.71 1304
4679.36 1359
4680.00 1517
4680.65 1429
4681.29 1415
4681.94 1567
4682.58 1471
4683.23 1437
4683.87 1361
4684.52 1580
4685.16 1555
4685.81 1508
4686.46 1426
4687.10 1438
4687.75 1363
4688.39 1304
4689.04 1480
4689.68 1429
4690.33 1457
4690.98 1544
4691.62 1433
4692.27 1542
4692.91 1381
4693.56 1388
4694.21 1526
4694.85 1515
4695.50 1603
4696.15 1633
4696.79 1832
4697.44 1990
4698.08 2113
4698.73 2182
4699.38 2294
4700.02 2333
4700.67 2332
4701.32 2281
4701.96 2023
4702.61 1681
4703.26 1809
4703.90 1698
4704.55 1602
4705.20 1718
4705.84 1666
4706.49 1636
4707.14 1591
4707.79 1582
4708.43 1688
4709.08 1565
4709.73 1598
4710.37 1560
4711.02 1627
4711.67 1503
4712.32 1549
4712.96 1595
4713.61 1750
4714.26 1583
4714.91 1648
4715.55 1636
4716.20 1571
4716.85 1497
4717.50 1499
4718.15 1466
4718.79 1461
4719.44 1543
4720.09 1523
4720.74 1543
4721.39 1472
4722.03 1536
4722.68 1597
4723.33 1660
4723.98 1584
4724.63 1645
4725.27 1685
4725.92 1634
4726.57 1729
4727.22 1781
4727.87 1805
4728.52 1740
4729.16 1715
4729.81 1727
4730.46 1642
4731.11 1619
4731.76 1738
4732.41 1631
4733.06 1489
4733.71 1523
4734.36 1455
4735.00 1489
4735.65 1493
4736.30 1399
4736.95 1584
4737.60 1538
4738.25 1360
4738.90 1499
4739.55 1582
4740.20 1511
4740.85 1542
4741.50 1726
4742.15 1679
4742.80 1690
4743.44 1818
4744.09 1584
4744.74 1609
4745.39 1571
4746.04 1512
4746.69 1655
4747.34 1727
4747.99 1932
4748.64 1816
4749.29 1807
4749.94 1844
4750.59 1940
4751.24 1939
4751.89 1935
4752.54 1934
4753.19 1864
4753.84 1818
4754.49 1847
4755.14 1894
4755.79 1815
4756.44 1922
4757.10 1678
4757.75 1616
4758.40 1555
4759.05 1519
4759.70 1559
4760.35 1582
4761.00 1571
4761.65 1450
4762.30 1568
4762.95 1576
4763.60 1579
4764.25 1505
4764.90 1592
4765.56 1649
4766.21 1762
4766.86 1690
4767.51 1806
4768.16 1775
4768.81 1698
4769.46 1768
4770.11 1754
4770.77 1711
4771.42 1573
4772.07 1567
4772.72 1489
4773.37 1510
4774.02 1559
4774.67 1554
4775.33 1464
4775.98 1379
4776.63 1447
4777.28 1536
4777.93 1672
4778.59 1726
4779.24 1670
4779.89 1634
4780.54 1581
4781.19 1668
4781.85 1745
4782.50 1702
4783.15 1705
4783.80 1700
4784.46 1630
4785.11 1612
4785.76 1589
4786.41 1555
4787.07 1615
4787.72 1677
4788.37 1682
4789.02 1742
4789.68 1684
4790.33 1637
4790.98 1533
4791.63 1601
4792.29 1668
4792.94 1600
4793.59 1602
4794.25 1760
4794.90 1763
4795.55 1486
4796.21 1469
4796.86 1507
4797.51 1622
4798.17 1605
4798.82 1603
4799.47 1613
4800.13 1565
4800.78 1610
4801.43 1670
4802.09 1740
4802.74 1663
4803.39 1628
4804.05 1698
4804.70 1653
4805.35 1696
4806.01 1599
4806.66 1714
4807.32 1618
4807.97 1593
4808.62 1637
4809.28 1724
4809.93 1659
4810.59 1613
4811.24 1567
4811.89 1694
4812.55 1611
4813.20 1766
4813.86 1787
4814.51 1662
4815.17 1581
4815.82 1708
4816.48 1720
4817.13 1772
4817.78 1778
4818.44 1756
4819.09 1747
4819.75 1668
4820.40 1858
4821.06 1899
4821.71 1852
4822.37 1839
4823.02 1917
4823.68 2019
4824.33 2050
4824.99 2076
4825.64 2023
4826.30 2021
4826.95 2109
4827.61 2211
4828.26 2312
4828.92 2249
4829.58 2092
4830.23 2117
4830.89 2209
4831.54 2279
4832.20 2104
4832.85 2139
4833.51 2174
4834.16 2299
4834.82 2438
4835.48 2323
4836.13 2375
4836.79 2372
4837.44 2352
4838.10 2506
4838.76 2533
4839.41 2724
4840.07 2734
4840.72 2800
4841.38 2792
4842.04 2744
4842.69 2884
4843.35 2858
4844.01 2995
4844.66 3107
4845.32 3343
4845.98 3309
4846.63 3374
4847.29 3733
4847.95 3757
4848.60 4295
4849.26 4648
4849.92 4997
4850.57 5387
4851.23 5107
4851.89 5030
4852.54 4736
4853.20 4891
4853.86 4281
4854.51 4177
4855.17 4065
4855.83 3893
4856.49 4001
4857.14 4050
4857.80 3979
4858.46 4043
4859.12 3901
4859.77 3835
4860.43 3863
4861.09 3646
4861.75 3679
4862.40 3598
4863.06 3482
4863.72 3526
4864.38 3480
4865.03 3532
4865.69 3447
4866.35 3591
4867.01 3512
4867.67 3336
4868.32 3454
4868.98 3470
4869.64 3046
4870.30 2863
4870.96 2933
4871.62 2799
4872.27 2799
4872.93 2950
4873.59 2798
4874.25 2783
4874.91 2559
4875.57 2616
4876.22 2740
4876.88 2678
4877.54 2652
4878.20 2815
4878.86 2652
4879.52 2619
4880.18 2479
4880.84 2623
4881.49 2549
4882.15 2450
4882.81 2381
4883.47 2245
4884.13 2289
4884.79 2176
4885.45 2215
4886.11 2250
4886.77 2256
4887.43 2319
4888.09 2418
4888.75 2662
4889.41 2623
4890.07 2539
4890.72 2691
4891.38 2566
4892.04 2533
4892.70 2455
4893.36 2478
4894.02 2507
4894.68 2259
4895.34 2129
4896.00 2217
4896.66 2160
4897.32 2114
4897.98 2023
4898.64 2102
4899.30 2200
4899.96 2086
4900.62 1932
4901.28 1881
4901.94 1980
4902.60 1949
4903.27 1928
4903.93 2028
4904.59 1857
4905.25 2018
4905.91 1982
4906.57 1850
4907.23 1841
4907.89 1835
4908.55 2014
4909.21 1861
4909.87 1813
4910.53 1775
4911.19 1892
4911.85 1725
4912.52 1705
4913.18 1703
4913.84 1827
4914.50 1800
4915.16 1761
4915.82 1741
4916.48 1733
4917.14 1712
4917.81 1742
4918.47 1803
4919.13 1728
4919.79 1611
4920.45 1757
4921.11 1765
4921.77 1629
4922.44 1726
4923.10 1699
4923.76 1733
4924.42 1670
4925.08 1601
4925.75 1744
4926.41 1654
4927.07 1703
4927.73 1677
4928.39 1626
4929.06 1567
4929.72 1678
4930.38 1861
4931.04 1894
4931.71 1724
4932.37 1518
4933.03 1648
4933.69 1711
4934.36 1654
4935.02 1722
4935.68 1763
4936.34 1553
4937.01 1623
4937.67 1619
4938.33 1476
4938.99 1518
4939.66 1461
4940.32 1595
4940.98 1429
4941.65 1502
4942.31 1512
4942.97 1579
4943.63 1520
4944.30 1581
4944.96 1524
4945.62 1685
4946.29 1669
4946.95 1569
4947.61 1563
4948.28 1514
4948.94 1485
4949.61 1418
4950.27 1431
4950.93 1475
4951.60 1474
4952.26 1467
4952.92 1487
4953.59 1450
4954.25 1417
4954.92 1423
4955.58 1439
4956.24 1462
4956.91 1467
4957.57 1562
4958.24 1551
4958.90 1439
4959.56 1512
4960.23 1617
4960.89 1653
4961.56 1695
4962.22 1705
4962.89 1778
4963.55 1664
4964.21 1910
4964.88 1908
4965.54 1847
4966.21 1801
4966.87 1643
4967.54 1551
4968.20 1635
4968.87 1640
4969.53 1610
4970.20 1563
4970.86 1519
4971.53 1433
4972.19 1423
4972.86 1465
4973.52 1568
4974.19 1622
4974.85 1511
4975.52 1566
4976.18 1544
4976.85 1567
4977.51 1594
4978.18 1577
4978.85 1487
4979.51 1389
4980.18 1382
4980.84 1565
4981.51 1573
4982.17 1388
4982.84 1499
4983.50 1478
4984.17 1417
4984.84 1542
4985.50 1538
4986.17 1590
4986.83 1562
4987.50 1656
4988.17 1611
4988.83 1684
4989.50 1706
4990.17 1553
4990.83 1566
4991.50 1612
4992.16 1580
4992.83 1603
4993.50 1563
4994.16 1509
4994.83 1470
4995.50 1486
4996.16 1401
4996.83 1275
4997.50 1384
4998.16 1382
4998.83 1298
4999.50 1317
5000.16 1348
5000.83 1393
5001.50 1229
5002.17 1286
5002.83 1365
5003.50 1261
5004.17 1329
5004.83 1297
5005.50 1410
5006.17 1444
5006.84 1334
5007.50 1284
5008.17 1330
5008.84 1467
5009.51 1400
5010.17 1389
5010.84 1384
5011.51 1417
5012.18 1461
5012.84 1230
5013.51 1192
5014.18 1445
5014.85 1373
5015.52 1331
5016.18 1371
5016.85 1397
5017.52 1417
5018.19 1479
5018.86 1434
5019.52 1335
5020.19 1267
5020.86 1320
5021.53 1361
5022.20 1405
5022.87 1342
5023.54 1280
5024.20 1402
5024.87 1487
5025.54 1411
5026.21 1385
5026.88 1394
5027.55 1337
5028.22 1331
5028.88 1373
5029.55 1384
5030.22 1406
5030.89 1511
5031.56 1406
5032.23 1444
5032.90 1313
5033.57 1337
5034.24 1384
5034.91 1393
5035.58 1295
5036.25 1411
5036.91 1270
5037.58 1370
5038.25 1338
5038.92 1229
5039.59 1307
5040.26 1392
5040.93 1327
5041.60 1373
5042.27 1304
5042.94 1363
5043.61 1288
5044.28 1392
5044.95 1367
5045.62 1301
5046.29 1365
5046.96 1325
5047.63 1295
5048.30 1350
5048.97 1353
5049.64 1301
5050.31 1332
5050.98 1332
5051.65 1320
5052.32 1290
5052.99 1253
5053.66 1250
5054.33 1417
5055.00 1397
5055.68 1421
5056.35 1294
5057.02 1071
5057.69 1183
5058.36 1224
5059.03 1304
5059.70 1464
5060.37 1296
5061.04 1272
5061.71 1235
5062.38 1220
5063.06 1265
5063.73 1305
5064.40 1339
5065.07 1324
5065.74 1254
5066.41 1253
5067.08 1175
5067.75 1284
5068.43 1260
5069.10 1209
5069.77 1255
5070.44 1218
5071.11 1174
5071.78 1174
5072.46 1157
5073.13 1189
5073.80 1181
5074.47 1263
5075.14 1264
5075.81 1242
5076.49 1434
5077.16 1353
5077.83 1423
5078.50 1425
5079.18 1501
5079.85 1345
5080.52 1322
5081.19 1370
5081.86 1348
5082.54 1296
5083.21 1391
5083.88 1390
5084.55 1312
5085.23 1352
5085.90 1412
5086.57 1469
5087.25 1536
5087.92 1484
5088.59 1438
5089.26 1540
5089.94 1580
5090.61 1612
5091.28 1594
5091.96 1618
5092.63 1668
5093.30 1661
5093.97 1537
5094.65 1362
5095.32 1412
5095.99 1527
5096.67 1353
5097.34 1381
5098.01 1414
5098.69 1344
5099.36 1354
5100.04 1228
5100.71 1195
5101.38 1348
5102.06 1374
5102.73 1373
5103.40 1407
5104.08 1349
5104.75 1449
5105.43 1403
5106.10 1437
5106.77 1603
5107.45 1504
5108.12 1367
5108.80 1446
5109.47 1432
5110.14 1496
5110.82 1283
5111.49 1259
5112.17 1358
5112.84 1353
5113.52 1405
5114.19 1394
5114.87 1368
5115.54 1277
5116.21 1376
5116.89 1335
5117.56 1420
5118.24 1484
5118.91 1510
5119.59 1605
5120.26 1492
5120.94 1480
5121.61 1470
5122.29 1429
5122.96 1516
5123.64 1350
5124.31 1406
5124.99 1440
5125.66 1337
5126.34 1373
5127.01 1382
5127.69 1404
5128.37 1384
5129.04 1278
5129.72 1284
5130.39 1392
5131.07 1363
5131.74 1312
5132.42 1364
5133.09 1316
5133.77 1390
5134.45 1262
5135.12 1253
5135.80 1264
5136.47 1222
5137.15 1333
5137.83 1300
5138.50 1183
5139.18 1275
5139.85 1295
5140.53 1414
5141.21 1294
5141.88 1288
5142.56 1295
5143.24 1279
5143.91 1296
5144.59 1296
5145.27 1219
5145.94 1244
5146.62 1269
5147.30 1252
5147.97 1114
5148.65 1181
5149.33 1179
5150.00 1256
5150.68 1359
5151.36 1250
5152.03 1209
5152.71 1198
5153.39 1223
5154.07 1246
5154.74 1177
5155.42 1173
5156.10 1145
5156.77 1212
5157.45 1104
5158.13 1182
5158.81 1319
5159.48 1190
5160.16 1172
5160.84 1227
5161.52 1254
5162.19 1288
5162.87 1251
5163.55 1248
5164.23 1334
5164.91 1360
5165.58 1145
5166.26 1164
5166.94 1155
5167.62 1279
5168.30 1210
5168.97 1253
5169.65 1200
5170.33 1218
5171.01 1281
5171.69 1187
5172.37 1177
5173.04 1240
5173.72 1210
5174.40 1180
5175.08 1256
5175.76 1243
5176.44 1398
5177.11 1409
5177.79 1259
5178.47 1260
5179.15 1306
5179.83 1285
5180.51 1340
5181.19 1273
5181.87 1274
5182.55 1155
5183.22 1129
5183.90 1235
5184.58 1296
5185.26 1205
5185.94 1298
5186.62 1213
5187.30 1145
5187.98 1252
5188.66 1272
5189.34 1137
5190.02 1209
5190.70 1158
5191.38 1157
5192.06 1270
5192.74 1226
5193.42 1235
5194.10 1288
5194.78 1197
5195.46 1204
5196.14 1150
5196.82 1086
5197.50 1140
5198.18 1215
5198.86 1229
5199.54 1247
5200.22 1134
5200.90 1184
5201.58 1145
5202.26 1220
5202.94 1177
5203.62 1178
5204.30 1194
5204.98 1096
5205.66 1311
5206.34 1321
5207.02 1227
5207.70 1218
5208.38 1349
5209.06 1316
5209.74 1275
5210.42 1282
5211.10 1249
5211.79 1412
5212.47 1363
5213.15 1269
5213.83 1256
5214.51 1291
5215.19 1336
5215.87 1364
5216.55 1338
5217.23 1362
5217.92 1304
5218.60 1271
5219.28 1316
5219.96 1346
5220.64 1438
5221.32 1379
5222.00 1326
5222.69 1373
5223.37 1323
5224.05 1298
5224.73 1359
5225.41 1284
5226.10 1221
5226.78 1178
5227.46 1210
5228.14 1272
5228.82 1190
5229.51 1194
5230.19 1329
5230.87 1246
5231.55 1147
5232.23 1231
5232.92 1151
5233.60 1219
5234.28 1149
5234.96 1254
5235.65 1284
5236.33 1315
5237.01 1273
5237.69 1341
5238.38 1413
5239.06 1321
5239.74 1386
5240.42 1476
5241.11 1315
5241.79 1375
5242.47 1388
5243.16 1334
5243.84 1360
5244.52 1308
5245.21 1281
5245.89 1310
5246.57 1309
5247.26 1271
5247.94 1236
5248.62 1246
5249.31 1271
5249.99 1190
5250.67 1286
5251.36 1361
5252.04 1354
5252.72 1442
5253.41 1340
5254.09 1391
5254.77 1358
5255.46 1270
5256.14 1291
5256.83 1245
5257.51 1160
5258.19 1295
5258.88 1253
5259.56 1357
5260.25 1376
5260.93 1311
5261.61 1234
5262.30 1331
5262.98 1302
5263.67 1363
5264.35 1297
5265.04 1324
5265.72 1389
5266.40 1394
5267.09 1310
5267.77 1304
5268.46 1296
5269.14 1322
5269.83 1253
5270.51 1270
5271.20 1239
5271.88 1207
5272.57 1268
5273.25 1198
5273.94 1089
5274.62 1158
5275.31 1131
5275.99 1278
5276.68 1180
5277.36 1185
5278.05 1328
5278.73 1235
5279.42 1247
5280.10 1302
5280.79 1263
5281.47 1207
5282.16 1218
5282.85 1308
5283.53 1213
5284.22 1234
5284.90 1196
5285.59 1177
5286.27 1230
5286.96 1305
5287.65 1263
5288.33 1208
5289.02 1158
5289.70 1097
5290.39 1245
5291.08 1305
5291.76 1290
5292.45 1302
5293.13 1346
5293.82 1324
5294.51 1204
5295.19 1155
5295.88 1276
5296.57 1241
5297.25 1284
5297.94 1364
5298.63 1388
5299.31 1259
5300.00 1278
5300.69 1281
5301.37 1253
5302.06 1294
5302.75 1416
5303.43 1371
5304.12 1406
5304.81 1359
5305.49 1501
5306.18 1380
5306.87 1365
5307.56 1310
5308.24 1415
5308.93 1489
5309.62 1421
5310.30 1387
5310.99 1388
5311.68 1494
5312.37 1329
5313.05 1335
5313.74 1380
5314.43 1350
5315.12 1312
5315.81 1296
5316.49 1370
5317.18 1318
5317.87 1317
5318.56 1339
5319.24 1352
5319.93 1445
5320.62 1559
5321.31 1702
5322.00 1538
5322.68 1594
5323.37 1491
5324.06 1426
5324.75 1316
5325.44 1360
5326.13 1289
5326.81 1192
5327.50 1217
5328.19 1325
5328.88 1337
5329.57 1223
5330.26 1243
5330.95 1389
5331.63 1304
5332.32 1329
5333.01 1309
5333.70 1311
5334.39 1161
5335.08 1203
5335.77 1245
5336.46 1308
5337.15 1349
5337.84 1288
5338.52 1318
5339.21 1401
5339.90 1405
5340.59 1282
5341.28 1246
5341.97 1262
5342.66 1170
5343.35 1324
5344.04 1304
5344.73 1259
5345.42 1305
5346.11 1414
5346.80 1338
5347.49 1328
5348.18 1457
5348.87 1518
5349.56 1421
5350.25 1384
5350.94 1450
5351.63 1509
5352.32 1427
5353.01 1369
5353.70 1301
5354.39 1341
5355.08 1266
5355.77 1190
5356.46 1129
5357.15 1213
5357.84 1189
5358.53 1266
5359.22 1222
5359.91 1362
5360.60 1412
5361.29 1357
5361.98 1306
5362.67 1293
5363.36 1356
5364.06 1275
5364.75 1222
5365.44 1235
5366.13 1284
5366.82 1282
5367.51 1330
5368.20 1221
5368.89 1259
5369.58 1162
5370.27 1142
5370.97 1248
5371.66 1252
5372.35 1157
5373.04 1129
5373.73 1265
5374.42 1233
5375.11 1159
5375.81 1046
5376.50 1139
5377.19 1196
5377.88 1212
5378.57 1109
5379.26 1113
5379.96 1169
5380.65 1116
5381.34 1127
5382.03 1247
5382.72 1153
5383.42 1134
5384.11 1205
5384.80 1180
5385.49 1148
5386.19 1224
5386.88 1239
5387.57 1225
5388.26 1205
5388.96 1199
5389.65 1177
5390.34 1241
5391.03 1280
5391.73 1228
5392.42 1161
5393.11 1197
5393.80 1238
5394.50 1204
5395.19 1268
5395.88 1216
5396.57 1115
5397.27 1197
5397.96 1156
5398.65 1135
5399.35 1159
5400.04 1222
5400.73 1224
5401.43 1290
5402.12 1289
5402.81 1288
5403.51 1204
5404.20 1305
5404.89 1279
5405.59 1205
5406.28 1225
5406.97 1209
5407.67 1261
5408.36 1249
5409.06 1244
5409.75 1274
5410.44 1321
5411.14 1390
5411.83 1382
5412.52 1376
5413.22 1226
5413.91 1151
5414.61 1247
5415.30 1318
5415.99 1365
5416.69 1344
5417.38 1339
5418.08 1237
5418.77 1266
5419.47 1319
5420.16 1285
5420.86 1233
5421.55 1183
5422.24 1369
5422.94 1455
5423.63 1369
5424.33 1329
5425.02 1333
5425.72 1351
5426.41 1282
5427.11 1337
5427.80 1379
5428.50 1432
5429.19 1397
5429.89 1293
5430.58 1322
5431.28 1342
5431.97 1399
5432.67 1347
5433.36 1439
5434.06 1396
5434.75 1505
5435.45 1614
5436.15 1613
5436.84 1662
5437.54 1720
5438.23 1545
5438.93 1564
5439.62 1546
5440.32 1604
5441.01 1506
5441.71 1493
5442.41 1580
5443.10 1608
5443.80 1657
5444.49 1611
5445.19 1607
5445.89 1671
5446.58 1729
5447.28 1688
5447.98 1798
5448.67 1679
5449.37 1687
5450.06 1813
5450.76 1820
5451.46 1725
5452.15 1573
5452.85 1577
5453.55 1601
5454.24 1514
5454.94 1555
5455.64 1623
5456.33 1665
5457.03 1753
5457.73 1684
5458.42 1584
5459.12 1728
5459.82 1804
5460.51 1851
5461.21 1719
5461.91 1730
5462.61 1766
5463.30 1750
5464.00 1767
5464.70 1654
5465.40 1762
5466.09 1806
5466.79 1731
5467.49 1849
5468.18 1781
5468.88 1749
5469.58 1687
5470.28 1855
5470.98 1917
5471.67 1952
5472.37 1935
5473.07 2196
5473.77 2183
5474.46 2021
5475.16 2077
5475.86 2095
5476.56 2292
5477.26 2441
5477.95 2669
5478.65 2884
5479.35 3133
5480.05 3403
5480.75 3438
5481.45 3370
5482.14 3416
5482.84 3289
5483.54 3134
5484.24 2694
5484.94 2810
5485.64 2795
5486.34 2653
5487.03 2619
5487.73 2444
5488.43 2540
5489.13 2391
5489.83 2400
5490.53 2386
5491.23 2474
5491.93 2557
5492.63 2506
5493.33 2417
5494.02 2481
5494.72 2808
5495.42 2780
5496.12 2887
5496.82 3018
5497.52 3272
5498.22 3370
5498.92 3758
5499.62 4268
5500.32 4462
5501.02 4696
5501.72 4917
5502.42 4919
5503.12 4583
5503.82 4197
5504.52 3880
5505.22 3287
5505.92 2987
5506.62 2816
5507.32 2517
5508.02 2459
5508.72 2475
5509.42 2457
5510.12 2396
5510.82 2439
5511.52 2435
5512.22 2380
5512.92 2320
5513.62 2190
5514.32 2080
5515.02 2019
5515.72 1988
5516.42 2000
5517.12 2013
5517.82 1901
5518.52 1938
5519.22 1998
5519.93 1833
5520.63 1825
5521.33 1846
5522.03 1890
5522.73 1815
5523.43 1686
5524.13 1540
5524.83 1646
5525.53 1623
5526.23 1656
5526.94 1598
5527.64 1613
5528.34 1558
5529.04 1529
5529.74 1606
5530.44 1509
5531.14 1533
5531.85 1503
5532.55 1435
5533.25 1558
5533.95 1495
5534.65 1532
5535.35 1477
5536.06 1639
5536.76 1582
5537.46 1483
5538.16 1433
5538.86 1483
5539.57 1416
5540.27 1388
5540.97 1334
5541.67 1449
5542.37 1425
5543.08 1563
5543.78 1447
5544.48 1393
5545.18 1461
5545.89 1385
5546.59 1408
5547.29 1485
5547.99 1398
5548.70 1457
5549.40 1452
5550.10 1370
5550.81 1458
5551.51 1430
5552.21 1466
5552.91 1460
5553.62 1385
5554.32 1420
5555.02 1350
5555.73 1483
5556.43 1460
5557.13 1400
5557.84 1364
5558.54 1413
5559.24 1415
5559.95 1476
5560.65 1433
5561.35 1488
5562.06 1513
5562.76 1384
5563.46 1401
5564.17 1471
5564.87 1345
5565.57 1563
5566.28 1402
5566.98 1288
5567.69 1346
5568.39 1411
5569.09 1329
5569.80 1380
5570.50 1336
5571.21 1351
5571.91 1368
5572.61 1419
5573.32 1367
5574.02 1424
5574.73 1400
5575.43 1445
5576.14 1382
5576.84 1313
5577.54 1414
5578.25 1394
5578.95 1353
5579.66 1378
5580.36 1331
5581.07 1299
5581.77 1357
5582.48 1446
5583.18 1344
5583.89 1278
5584.59 1312
5585.30 1208
5586.00 1266
5586.71 1318
5587.41 1381
5588.12 1287
5588.82 1455
5589.53 1316
5590.23 1299
5590.94 1272
5591.64 1219
5592.35 1255
5593.05 1322
5593.76 1296
5594.47 1283
5595.17 1269
5595.88 1275
5596.58 1210
5597.29 1215
5597.99 1149
5598.70 1188
5599.41 1243
5600.11 1330
5600.82 1290
5601.52 1177
5602.23 1237
5602.94 1213
5603.64 1274
5604.35 1143
5605.05 1203
5605.76 1338
5606.47 1443
5607.17 1346
5607.88 1323
5608.59 1327
5609.29 1232
5610.00 1244
5610.70 1293
5611.41 1259
5612.12 1149
5612.82 1195
5613.53 1268
5614.24 1395
5614.95 1311
5615.65 1164
5616.36 1210
5617.07 1260
5617.77 1211
5618.48 1246
5619.19 1211
5619.89 1156
5620.60 1206
5621.31 1282
5622.02 1363
5622.72 1244
5623.43 1192
5624.14 1247
5624.85 1386
5625.55 1297
5626.26 1218
5626.97 1315
5627.68 1246
5628.38 1277
5629.09 1287
5629.80 1214
5630.51 1217
5631.21 1216
5631.92 1343
5632.63 1271
5633.34 1235
5634.05 1330
5634.75 1308
5635.46 1242
5636.17 1297
5636.88 1276
5637.59 1282
5638.30 1271
5639.00 1204
5639.71 1317
5640.42 1242
5641.13 1308
5641.84 1473
5642.55 1316
5643.26 1381
5643.96 1342
5644.67 1364
5645.38 1355
5646.09 1215
5646.80 1243
5647.51 1392
5648.22 1332
5648.93 1200
5649.64 1251
5650.34 1220
5651.05 1349
5651.76 1402
5652.47 1311
5653.18 1468
5653.89 1394
5654.60 1404
5655.31 1606
5656.02 1648
5656.73 1599
5657.44 1685
5658.15 1703
5658.86 1937
5659.57 1725
5660.28 1600
5660.99 1618
5661.70 1436
5662.41 1457
5663.12 1445
5663.83 1420
5664.54 1294
5665.25 1355
5665.96 1341
5666.67 1422
5667.38 1283
5668.09 1253
5668.80 1252
5669.51 1302
5670.22 1336
5670.93 1321
5671.64 1327
5672.35 1287
5673.06 1334
5673.77 1388
5674.48 1441
5675.19 1390
5675.90 1364
5676.61 1355
5677.32 1238
5678.03 1249
5678.74 1124
5679.45 1223
5680.17 1345
5680.88 1285
5681.59 1112
5682.30 1353
5683.01 1250
5683.72 1311
5684.43 1205
5685.14 1254
5685.85 1349
5686.57 1298
5687.28 1191
5687.99 1199
5688.70 1210
5689.41 1265
5690.12 1213
5690.84 1211
5691.55 1188
5692.26 1220
5692.97 1160
5693.68 1259
5694.39 1222
5695.11 1283
5695.82 1190
5696.53 1180
5697.24 1197
5697.95 1241
5698.67 1166
5699.38 1214
5700.09 1281
5700.80 1247
5701.51 1241
5702.23 1202
5702.94 1168
5703.65 1201
5704.36 1219
5705.08 1194
5705.79 1160
5706.50 1179
5707.21 1068
5707.93 1223
5708.64 1223
5709.35 1289
5710.07 1116
5710.78 1116
5711.49 1106
5712.20 1152
5712.92 1143
5713.63 1114
5714.34 1149
5715.06 1196
5715.77 1085
5716.48 1090
5717.20 1173
5717.91 1167
5718.62 1174
5719.34 1141
5720.05 1163
5720.76 1265
5721.48 1213
5722.19 1152
5722.90 1025
5723.62 1166
5724.33 1196
5725.05 1143
5725.76 1164
5726.47 1252
5727.19 1240
5727.90 1204
5728.61 1281
5729.33 1208
5730.04 1302
5730.76 1262
5731.47 1288
5732.19 1270
5732.90 1261
5733.61 1182
5734.33 1174
5735.04 1164
5735.76 1199
5736.47 1200
5737.19 1446
5737.90 1170
5738.61 1233
5739.33 1197
5740.04 1121
5740.76 1162
5741.47 1163
5742.19 1221
5742.90 1091
5743.62 1122
5744.33 1168
5745.05 1139
5745.76 1090
5746.48 1162
5747.19 1297
5747.91 1202
5748.62 1063
5749.34 1118
5750.05 1178
5750.77 1180
5751.49 1156
5752.20 1187
5752.92 1240
5753.63 1173
5754.35 1122
5755.06 1136
5755.78 1174
5756.49 1089
5757.21 1173
5757.93 1105
5758.64 1108
5759.36 1112
5760.07 1070
5760.79 1050
5761.51 1105
5762.22 1156
5762.94 1254
5763.65 1250
5764.37 1223
5765.09 1215
5765.80 1080
5766.52 1235
5767.24 1358
5767.95 1220
5768.67 1139
5769.39 1242
5770.10 1212
5770.82 1151
5771.53 1225
5772.25 1185
5772.97 1296
5773.69 1240
5774.40 1158
5775.12 1276
5775.84 1151
5776.55 1267
5777.27 1240
5777.99 1238
5778.70 1125
5779.42 1247
5780.14 1287
5780.86 1243
5781.57 1270
5782.29 1275
5783.01 1306
5783.72 1290
5784.44 1217
5785.16 1250
5785.88 1153
5786.59 1274
5787.31 1256
5788.03 1160
5788.75 1148
5789.47 1211
5790.18 1250
5790.90 1270
5791.62 1270
5792.34 1277
5793.06 1331
5793.77 1376
5794.49 1356
5795.21 1331
5795.93 1299
5796.65 1345
5797.36 1413
5798.08 1494
5798.80 1613
5799.52 1635
5800.24 1714
5800.96 1995
5801.67 2021
5802.39 2127
5803.11 2180
5803.83 2138
5804.55 1983
5805.27 1933
5805.99 1874
5806.71 1745
5807.42 1634
5808.14 1561
5808.86 1515
5809.58 1498
5810.30 1477
5811.02 1453
5811.74 1488
5812.46 1423
5813.18 1386
5813.90 1423
5814.62 1494
5815.34 1559
5816.05 1587
5816.77 1420
5817.49 1401
5818.21 1420
5818.93 1560
5819.65 1579
5820.37 1398
5821.09 1440
5821.81 1475
5822.53 1320
5823.25 1387
5823.97 1348
5824.69 1358
5825.41 1357
5826.13 1384
5826.85 1356
5827.57 1298
5828.29 1356
5829.01 1310
5829.73 1329
5830.45 1247
5831.17 1218
5831.89 1292
5832.61 1387
5833.33 1271
5834.05 1277
5834.78 1305
5835.50 1393
5836.22 1268
5836.94 1215
5837.66 1287
5838.38 1264
5839.10 1200
5839.82 1202
5840.54 1172
5841.26 1333
5841.98 1298
5842.70 1275
5843.43 1279
5844.15 1458
5844.87 1408
5845.59 1296
5846.31 1263
5847.03 1193
5847.75 1201
5848.47 1298
5849.20 1267
5849.92 1328
5850.64 1351
5851.36 1396
5852.08 1298
5852.80 1415
5853.53 1276
5854.25 1282
5854.97 1239
5855.69 1248
5856.41 1314
5857.14 1274
5857.86 1293
5858.58 1292
5859.30 1184
5860.02 1275
5860.75 1297
5861.47 1317
5862.19 1339
5862.91 1241
5863.64 1298
5864.36 1292
5865.08 1319
5865.80 1292
5866.52 1435
5867.25 1459
5867.97 1346
5868.69 1413
5869.42 1359
5870.14 1358
5870.86 1468
5871.58 1406
5872.31 1263
5873.03 1398
5873.75 1465
5874.48 1438
5875.20 1303
5875.92 1338
5876.65 1395
5877.37 1511
5878.09 1436
5878.81 1403
5879.54 1393
5880.26 1501
5880.99 1484
5881.71 1500
5882.43 1405
5883.16 1495
5883.88 1429
5884.60 1432
5885.33 1493
5886.05 1517
5886.77 1474
5887.50 1383
5888.22 1402
5888.95 1465
5889.67 1439
5890.39 1519
5891.12 1537
5891.84 1498
5892.57 1479
5893.29 1469
5894.01 1395
5894.74 1447
5895.46 1472
5896.19 1438
5896.91 1447
5897.64 1440
5898.36 1506
5899.09 1427
5899.81 1430
5900.53 1479
5901.26 1499
5901.98 1509
5902.71 1524
5903.43 1596
5904.16 1544
5904.88 1622
5905.61 1617
5906.33 1549
5907.06 1561
5907.78 1745
5908.51 1762
5909.23 1698
5909.96 1689
5910.68 1687
5911.41 1740
5912.14 1677
5912.86 1656
5913.59 1640
5914.31 1777
5915.04 1686
5915.76 1658
5916.49 1653
5917.21 1857
5917.94 1825
5918.67 1747
5919.39 1733
5920.12 1764
5920.84 1867
5921.57 1971
5922.29 1807
5923.02 1835
5923.75 1768
5924.47 1876
5925.20 1950
5925.93 1945
5926.65 1923
5927.38 1962
5928.10 2037
5928.83 1998
5929.56 2042
5930.28 2086
5931.01 1944
5931.74 1992
5932.46 2018
5933.19 2058
5933.92 2154
5934.64 2205
5935.37 2303
5936.10 2215
5936.82 2271
5937.55 2294
5938.28 2115
5939.00 2315
5939.73 2535
5940.46 2646
5941.19 2598
5941.91 2491
5942.64 2598
5943.37 2726
5944.09 2741
5944.82 2810
5945.55 2718
5946.28 2860
5947.00 2873
5947.73 2933
5948.46 3057
5949.19 3293
5949.92 3273
5950.64 3359
5951.37 3763
5952.10 3795
5952.83 3726
5953.55 3617
5954.28 3544
5955.01 3638
5955.74 3768
5956.47 3665
5957.19 3729
5957.92 3646
5958.65 3639
5959.38 3545
5960.11 3558
5960.84 3610
5961.56 3650
5962.29 3692
5963.02 3925
5963.75 4282
5964.48 4442
5965.21 4648
5965.94 4892
5966.66 5214
5967.39 5283
5968.12 5261
5968.85 5139
5969.58 5206
5970.31 4836
5971.04 4496
5971.77 4424
5972.50 4368
5973.22 4486
5973.95 4457
5974.68 4351
5975.41 4374
5976.14 4491
5976.87 4621
5977.60 4401
5978.33 4463
5979.06 4602
5979.79 4710
5980.52 4898
5981.25 4930
5981.98 5000
5982.71 5099
5983.44 5055
5984.17 5119
5984.90 5117
5985.63 5215
5986.36 5170
5987.09 5100
5987.82 4826
5988.55 4886
5989.28 5086
5990.01 5148
5990.74 5137
5991.47 5171
5992.20 5086
5992.93 5060
5993.66 5471
5994.39 5464
5995.12 5397
5995.85 5463
5996.58 5507
5997.31 5480
5998.04 5629
5998.77 5808
5999.50 5701
6000.23 5501
6000.96 5531
6001.69 5345
6002.42 5238
6003.16 5158
6003.89 5134
6004.62 5073
6005.35 5065
6006.08 5385
6006.81 5777
6007.54 6030
6008.27 6441
6009.00 7373
6009.74 8245
6010.47 9531
6011.20 10814
6011.93 11844
6012.66 13139
6013.39 13848
6014.13 14415
6014.86 14290
6015.59 13557
6016.32 12905
6017.05 11798
6017.78 10647
6018.52 9042
6019.25 7941
6019.98 7047
6020.71 5898
6021.44 5080
6022.18 4792
6022.91 4474
6023.64 4120
6024.37 3879
6025.10 3858
6025.84 3782
6026.57 3737
6027.30 3607
6028.03 3546
6028.77 3502
6029.50 3436
6030.23 3540
6030.96 3450
6031.70 3317
6032.43 3278
6033.16 3128
6033.90 3219
6034.63 3184
6035.36 3112
6036.09 3153
6036.83 3273
6037.56 3397
6038.29 3506
6039.03 3258
6039.76 3493
6040.49 3589
6041.23 3517
6041.96 3608
6042.69 3808
6043.43 3639
6044.16 3730
6044.89 3743
6045.63 3911
6046.36 3990
6047.09 3997
6047.83 4105
6048.56 3960
6049.29 4193
6050.03 4347
6050.76 4491
6051.50 4597
6052.23 4907
6052.96 5161
6053.70 5039
6054.43 5086
6055.17 4721
6055.90 4643
6056.63 4410
6057.37 4245
6058.10 4163
6058.84 4039
6059.57 3893
6060.31 3761
6061.04 3789
6061.77 3706
6062.51 3640
6063.24 3543
6063.98 3384
6064.71 3485
6065.45 3448
6066.18 3546
6066.92 3493
6067.65 3423
6068.39 3411
6069.12 3459
6069.86 3333
6070.59 3107
6071.33 3035
6072.06 2975
6072.80 3123
6073.53 3157
6074.27 3034
6075.00 2934
6075.74 2948
6076.47 3001
6077.21 2935
6077.95 3016
6078.68 2929
6079.42 2878
6080.15 2783
6080.89 2758
6081.62 2801
6082.36 2836
6083.09 2681
6083.83 2784
6084.57 2774
6085.30 2622
6086.04 2738
6086.77 2545
6087.51 2562
6088.25 2571
6088.98 2560
6089.72 2581
6090.46 2647
6091.19 2569
6091.93 2634
6092.66 2751
6093.40 2759
6094.14 2551
6094.87 2714
6095.61 2714
6096.35 2665
6097.08 2635
6097.82 2575
6098.56 2598
6099.29 2646
6100.03 2497
6100.77 2509
6101.50 2401
6102.24 2464
6102.98 2488
6103.72 2538
6104.45 2410
6105.19 2457
6105.93 2427
6106.66 2356
6107.40 2334
6108.14 2297
6108.88 2402
6109.61 2504
6110.35 2445
6111.09 2508
6111.83 2581
6112.56 2560
6113.30 2628
6114.04 2600
6114.78 2462
6115.51 2507
6116.25 2477
6116.99 2576
6117.73 2609
6118.47 2410
6119.20 2557
6119.94 2708
6120.68 2643
6121.42 2649
6122.16 2638
6122.89 2735
6123.63 2878
6124.37 2851
6125.11 2749
6125.85 2822
6126.59 2880
6127.32 2904
6128.06 3023
6128.80 3009
6129.54 2927
6130.28 2890
6131.02 2807
6131.76 2878
6132.49 2984
6133.23 2973
6133.97 2842
6134.71 2888
6135.45 2855
6136.19 2918
6136.93 2886
6137.67 3018
6138.41 3050
6139.15 3071
6139.88 3201
6140.62 3008
6141.36 3086
6142.10 3072
6142.84 3138
6143.58 3243
6144.32 3404
6145.06 3118
6145.80 3169
6146.54 3180
6147.28 3180
6148.02 3220
6148.76 3350
6149.50 3101
6150.24 3341
6150.98 3400
6151.72 3370
6152.46 3547
6153.20 3444
6153.94 3551
6154.68 3537
6155.42 3497
6156.16 3627
6156.90 3676
6157.64 3933
6158.38 3918
6159.12 3884
6159.86 3883
6160.60 3970
6161.34 4070
6162.08 4300
6162.82 4583
6163.56 4556
6164.30 4858
6165.05 5421
6165.79 5423
6166.53 5369
6167.27 5527
6168.01 5697
6168.75 5636
6169.49 5528
6170.23 5504
6170.97 5297
6171.71 5304
6172.46 5289
6173.20 5124
6173.94 4977
6174.68 4879
6175.42 4773
6176.16 4743
6176.90 4838
6177.64 4779
6178.39 4843
6179.13 4696
6179.87 4845
6180.61 4886
6181.35 4895
6182.09 4914
6182.84 5162
6183.58 5229
6184.32 5257
6185.06 5310
6185.80 5335
6186.55 5399
6187.29 5476
6188.03 5629
6188.77 5591
6189.52 5620
6190.26 5804
6191.00 6017
6191.74 6247
6192.48 6436
6193.23 6476
6193.97 6503
6194.71 6603
6195.45 6480
6196.20 6502
6196.94 6604
6197.68 6376
6198.43 6428
6199.17 6484
6199.91 6471
6200.65 6640
6201.40 6862
6202.14 7336
6202.88 7789
6203.63 8615
6204.37 10294
6205.11 11719
6205.86 13390
6206.60 15256
6207.34 16623
6208.09 18075
6208.83 19462
6209.57 20430
6210.32 21164
6211.06 21340
6211.80 20997
6212.55 19979
6213.29 18298
6214.03 16638
6214.78 14124
6215.52 11544
6216.26 9962
6217.01 8228
6217.75 7318
6218.50 6581
6219.24 6084
6219.98 5968
6220.73 5819
6221.47 5922
6222.22 6096
6222.96 6361
6223.71 6631
6224.45 6759
6225.19 6787
6225.94 6884
6226.68 6573
6227.43 6299
6228.17 6078
6228.92 5369
6229.66 5050
6230.41 4614
6231.15 4256
6231.90 4207
6232.64 3905
6233.39 3774
6234.13 3629
6234.87 3800
6235.62 3980
6236.36 4098
6237.11 4116
6237.86 4267
6238.60 4490
6239.35 4833
6240.09 5189
6240.84 4998
6241.58 5054
6242.33 4949
6243.07 4927
6243.82 4491
6244.56 4416
6245.31 4319
6246.05 4251
6246.80 4485
6247.55 4445
6248.29 4486
6249.04 4381
6249.78 4319
6250.53 4126
6251.27 4204
6252.02 4119
6252.77 4048
6253.51 4112
6254.26 4190
6255.01 3997
6255.75 3891
6256.50 4005
6257.24 4129
6257.99 4155
6258.74 3963
6259.48 3860
6260.23 4088
6260.98 3897
6261.72 3756
6262.47 3663
6263.22 3675
6263.96 3633
6264.71 3592
6265.46 3571
6266.20 3516
6266.95 3384
6267.70 3380
6268.44 3312
6269.19 3547
6269.94 3385
6270.68 3326
6271.43 3289
6272.18 3147
6272.93 3257
6273.67 3226
6274.42 3323
6275.17 3222
6275.92 3283
6276.66 3305
6277.41 3489
6278.16 3447
6278.91 3355
6279.65 3423
6280.40 3549
6281.15 3408
6281.90 3478
6282.64 3273
6283.39 3133
6284.14 3261
6284.89 3032
6285.64 2971
6286.38 2816
6287.13 2795
6287.88 2829
6288.63 2937
6289.38 2830
6290.12 2703
6290.87 2756
6291.62 2787
6292.37 2706
6293.12 2508
6293.87 2598
6294.61 2784
6295.36 2735
6296.11 2674
6296.86 2683
6297.61 2692
6298.36 2628
6299.11 2582
6299.86 2606
6300.60 2650
6301.35 2630
6302.10 2495
6302.85 2525
6303.60 2652
6304.35 2618
6305.10 2499
6305.85 2463
6306.60 2494
6307.35 2518
6308.10 2515
6308.85 2597
6309.59 2751
6310.34 2781
6311.09 2773
6311.84 2774
6312.59 2776
6313.34 2974
6314.09 3056
6314.84 2952
6315.59 2905
6316.34 2928
6317.09 3052
6317.84 3112
6318.59 3077
6319.34 2968
6320.09 2913
6320.84 2718
6321.59 2759
6322.34 2678
6323.09 2645
6323.84 2444
6324.59 2563
6325.34 2564
6326.09 2335
6326.84 2136
6327.59 2060
6328.34 2069
6329.09 2117
6329.85 2180
6330.60 2133
6331.35 2099
6332.10 2080
6332.85 2103
6333.60 2075
6334.35 2091
6335.10 2099
6335.85 2138
6336.60 2234
6337.35 2228
6338.10 2010
6338.86 2025
6339.61 2211
6340.36 2150
6341.11 2162
6341.86 2138
6342.61 2152
6343.36 2198
6344.12 2125
6344.87 2154
6345.62 2253
6346.37 2228
6347.12 2202
6347.87 2190
6348.62 2218
6349.38 2378
6350.13 2412
6350.88 2453
6351.63 2367
6352.38 2596
6353.14 2640
6353.89 2561
6354.64 2551
6355.39 2696
6356.14 2585
6356.90 2515
6357.65 2542
6358.40 2434
6359.15 2354
6359.91 2282
6360.66 2206
6361.41 2321
6362.16 2314
6362.92 2330
6363.67 2192
6364.42 2350
6365.17 2306
6365.93 2199
6366.68 2191
6367.43 2250
6368.19 2190
6368.94 2146
6369.69 2200
6370.44 2167
6371.20 2223
6371.95 2003
6372.70 2198
6373.46 2145
6374.21 2121
6374.96 2137
6375.72 2093
6376.47 2042
6377.22 2092
6377.98 2146
6378.73 2056
6379.48 2076
6380.24 2185
6380.99 2140
6381.75 2120
6382.50 2072
6383.25 2099
6384.01 2175
6384.76 2058
6385.51 2153
6386.27 1983
6387.02 2031
6387.78 1942
6388.53 1935
6389.28 1916
6390.04 1899
6390.79 1885
6391.55 1933
6392.30 2028
6393.06 2020
6393.81 1904
6394.56 1902
6395.32 1934
6396.07 2047
6396.83 2062
6397.58 2006
6398.34 2007
6399.09 1945
6399.85 1964
6400.60 1950
6401.36 1891
6402.11 1791
6402.87 1942
6403.62 1911
6404.38 1878
6405.13 1882
6405.89 1970
6406.64 1931
6407.40 2019
6408.15 1944
6408.91 2025
6409.66 2090
6410.42 2028
6411.17 1995
6411.93 1913
6412.68 1947
6413.44 1914
6414.20 1845
6414.95 2017
6415.71 1907
6416.46 1986
6417.22 2000
6417.97 1892
6418.73 1972
6419.49 1997
6420.24 1837
6421.00 2005
6421.75 1951
6422.51 1860
6423.27 1923
6424.02 1994
6424.78 1833
6425.54 1866
6426.29 1884
6427.05 1906
6427.80 1983
6428.56 1946
6429.32 2093
6430.07 2096
6430.83 2021
6431.59 2036
6432.34 2036
6433.10 2076
6433.86 2098
6434.61 2064
6435.37 2072
6436.13 2006
6436.88 2052
6437.64 2091
6438.40 2105
6439.16 2063
6439.91 2121
6440.67 2142
6441.43 2117
6442.18 2128
6442.94 2108
6443.70 2081
6444.46 2112
6445.21 2197
6445.97 2187
6446.73 2177
6447.49 2216
6448.24 2185
6449.00 2341
6449.76 2279
6450.52 2254
6451.28 2268
6452.03 2365
6452.79 2317
6453.55 2200
6454.31 2293
6455.06 2382
6455.82 2417
6456.58 2450
6457.34 2443
6458.10 2400
6458.86 2367
6459.61 2497
6460.37 2477
6461.13 2680
6461.89 2615
6462.65 2525
6463.41 2688
6464.16 2658
6464.92 2624
6465.68 2765
6466.44 2621
6467.20 2667
6467.96 2777
6468.72 2783
6469.48 2788
6470.23 2843
6470.99 2836
6471.75 2622
6472.51 2814
6473.27 2847
6474.03 3000
6474.79 3053
6475.55 3079
6476.31 3121
6477.07 3050
6477.83 3052
6478.59 3030
6479.35 3050
6480.10 3029
6480.86 3251
6481.62 3308
6482.38 3150
6483.14 3172
6483.90 3312
6484.66 3461
6485.42 3503
6486.18 3531
6486.94 3619
6487.70 3858
6488.46 3776
6489.22 3731
6489.98 3988
6490.74 4017
6491.50 4028
6492.26 4072
6493.02 4306
6493.78 4674
6494.54 4509
6495.30 4549
6496.06 4584
6496.82 4657
6497.59 4687
6498.35 4585
6499.11 4511
6499.87 4681
6500.63 4855
6501.39 4694
6502.15 4747
6502.91 4586
6503.67 4744
6504.43 4792
6505.19 4754
6505.95 4955
6506.71 5092
6507.48 4974
6508.24 5305
6509.00 5412
6509.76 5482
6510.52 5541
6511.28 5753
6512.04 5719
6512.80 5672
6513.57 5614
6514.33 5825
6515.09 5794
6515.85 5822
6516.61 5715
6517.37 5728
6518.14 5945
6518.90 6040
6519.66 6119
6520.42 6435
6521.18 6459
6521.95 6749
6522.71 7135
6523.47 7399
6524.23 7521
6524.99 8305
6525.76 8583
6526.52 9289
6527.28 10172
6528.04 10310
6528.80 10597
6529.57 10742
6530.33 10738
6531.09 10814
6531.85 11152
6532.62 12314
6533.38 13542
6534.14 14604
6534.91 15905
6535.67 16947
6536.43 17826
6537.19 18245
6537.96 18734
6538.72 18656
6539.48 18126
6540.25 16563
6541.01 14424
6541.77 11984
6542.53 10103
6543.30 8514
6544.06 7324
6544.82 6246
6545.59 5524
6546.35 5170
6547.11 4985
6547.88 4683
6548.64 4486
6549.41 4248
6550.17 4276
6550.93 4380
6551.70 4390
6552.46 4420
6553.22 4360
6553.99 4203
6554.75 4072
6555.52 4100
6556.28 4091
6557.04 4079
6557.81 3863
6558.57 3862
6559.34 3857
6560.10 4126
6560.86 4213
6561.63 4182
6562.39 4276
6563.16 4324
6563.92 4489
6564.69 4671
6565.45 4709
6566.21 4723
6566.98 4700
6567.74 4685
6568.51 4672
6569.27 4749
6570.04 4644
6570.80 4684
6571.57 4726
6572.33 4814
6573.10 4986
6573.86 5153
6574.63 5170
6575.39 5281
6576.16 5266
6576.92 5424
6577.69 5422
6578.45 5345
6579.22 5304
6579.98 5050
6580.75 5172
6581.51 5129
6582.28 5104
6583.05 4956
6583.81 5002
6584.58 5079
6585.34 5035
6586.11 4870
6586.87 4955
6587.64 5125
6588.41 5188
6589.17 5222
6589.94 5343
6590.70 5568
6591.47 5703
6592.24 6210
6593.00 6347
6593.77 6528
6594.53 6786
6595.30 6723
6596.07 6833
6596.83 6765
6597.60 6506
6598.37 6300
6599.13 5823
6599.90 5511
6600.66 5170
6601.43 5078
6602.20 5041
6602.96 4861
6603.73 4794
6604.50 4825
6605.26 4942
6606.03 5223
6606.80 5361
6607.57 5608
6608.33 5865
6609.10 5965
6609.87 6095
6610.63 6150
6611.40 5819
6612.17 5644
6612.94 5094
6613.70 5045
6614.47 4734
6615.24 4417
6616.00 4127
6616.77 3987
6617.54 3972
6618.31 3666
6619.08 3641
6619.84 3700
6620.61 3512
6621.38 3547
6622.15 3458
6622.91 3399
6623.68 3499
6624.45 3409
6625.22 3441
6625.99 3388
6626.75 3281
6627.52 3318
6628.29 3272
6629.06 3248
6629.83 3398
6630.59 3465
6631.36 3615
6632.13 3999
6632.90 3948
6633.67 4049
6634.44 4089
6635.21 4310
6635.97 4492
6636.74 4299
6637.51 4137
6638.28 4010
6639.05 3858
6639.82 3688
6640.59 3472
6641.36 3425
6642.12 3373
6642.89 3226
6643.66 3378
6644.43 3302
6645.20 3207
6645.97 3221
6646.74 3219
6647.51 3176
6648.28 3222
6649.05 3238
6649.82 3169
6650.59 3306
6651.36 3375
6652.12 3320
6652.89 3381
6653.66 3205
6654.43 3303
6655.20 3181
6655.97 3311
6656.74 3352
6657.51 3308
6658.28 3388
6659.05 3289
6659.82 3125
6660.59 3128
6661.36 2988
6662.13 3064
6662.90 3081
6663.67 3008
6664.44 3040
6665.21 2909
6665.98 2916
6666.75 3039
6667.52 2984
6668.30 3066
6669.07 3068
6669.84 2982
6670.61 3060
6671.38 2940
6672.15 3037
6672.92 3085
6673.69 3090
6674.46 3072
6675.23 3082
6676.00 2991
6676.77 3063
6677.54 3073
6678.32 2889
6679.09 3114
6679.86 3212
6680.63 3324
6681.40 3197
6682.17 3377
6682.94 3415
6683.71 3614
6684.49 3692
6685.26 3752
6686.03 3716
6686.80 3766
6687.57 3668
6688.34 3554
6689.11 3326
6689.89 3321
6690.66 3213
6691.43 3145
6692.20 2954
6692.97 2957
6693.75 2919
6694.52 2744
6695.29 2691
6696.06 2758
6696.83 2767
6697.61 2800
6698.38 2785
6699.15 2723
6699.92 2628
6700.70 2664
6701.47 2719
6702.24 2550
6703.01 2704
6703.79 2649
6704.56 2676
6705.33 2565
6706.10 2590
6706.88 2621
6707.65 2669
6708.42 2800
6709.19 2662
6709.97 2526
6710.74 2557
6711.51 2575
6712.29 2598
6713.06 2458
6713.83 2403
6714.61 2471
6715.38 2337
6716.15 2329
6716.92 2292
6717.70 2353
6718.47 2408
6719.24 2360
6720.02 2390
6720.79 2334
6721.57 2467
6722.34 2402
6723.11 2280
6723.89 2243
6724.66 2418
6725.43 2468
6726.21 2546
6726.98 2376
6727.76 2498
6728.53 2407
6729.30 2417
6730.08 2491
6730.85 2540
6731.63 2571
6732.40 2638
6733.17 2562
6733.95 2571
6734.72 2688
6735.50 2801
6736.27 2631
6737.05 2538
6737.82 2615
6738.59 2628
6739.37 2581
6740.14 2504
6740.92 2753
6741.69 2644
6742.47 2560
6743.24 2733
6744.02 2671
6744.79 2755
6745.57 2784
6746.34 2730
6747.12 2841
6747.89 2945
6748.67 3013
6749.44 3210
6750.22 3285
6750.99 3383
6751.77 3727
6752.54 3741
6753.32 3997
6754.09 4243
6754.87 3885
6755.65 3691
6756.42 3405
6757.20 3158
6757.97 2882
6758.75 2727
6759.52 2729
6760.30 2630
6761.08 2601
6761.85 2659
6762.63 2499
6763.40 2436
6764.18 2430
6764.96 2516
6765.73 2483
6766.51 2579
6767.28 2517
6768.06 2417
6768.84 2498
6769.61 2469
6770.39 2469
6771.17 2267
6771.94 2326
6772.72 2383
6773.50 2388
6774.27 2197
6775.05 2373
6775.82 2374
6776.60 2333
6777.38 2276
6778.16 2329
6778.93 2296
6779.71 2280
6780.49 2408
6781.26 2281
6782.04 2300
6782.82 2303
6783.59 2266
6784.37 2149
6785.15 2079
6785.93 2085
6786.70 2112
6787.48 2125
6788.26 2030
6789.04 2106
6789.81 2124
6790.59 2112
6791.37 2160
6792.15 2117
6792.92 2024
6793.70 2068
6794.48 2166
6795.26 1926
6796.03 2031
6796.81 2045
6797.59 2020
6798.37 1983
6799.15 1999
6799.92 2006
6800.70 1998
6801.48 2069
6802.26 2194
6803.04 2095
6803.81 2206
6804.59 2266
6805.37 2307
6806.15 2296
6806.93 2292
6807.71 2185
6808.49 2131
6809.26 2152
6810.04 2138
6810.82 2072
6811.60 2080
6812.38 2157
6813.16 2071
6813.94 2047
6814.72 2068
6815.49 2240
6816.27 2147
6817.05 2130
6817.83 2174
6818.61 2071
6819.39 2223
6820.17 2075
6820.95 1955
6821.73 2037
6822.51 2127
6823.29 2224
6824.07 2241
6824.85 2288
6825.62 2225
6826.40 2105
6827.18 2184
6827.96 2208
6828.74 2178
6829.52 2275
6830.30 2156
6831.08 2132
6831.86 2233
6832.64 2215
6833.42 2273
6834.20 2271
6834.98 2173
6835.76 2249
6836.54 2330
6837.32 2275
6838.10 2196
6838.88 2216
6839.66 2146
6840.44 2103
6841.22 2069
6842.01 2149
6842.79 2242
6843.57 2192
6844.35 2175
6845.13 2194
6845.91 2364
6846.69 2414
6847.47 2576
6848.25 2744
6849.03 3149
6849.81 3419
6850.59 3506
6851.37 3816
6852.16 3702
6852.94 3824
6853.72 3691
6854.50 3599
6855.28 3326
6856.06 2974
6856.84 2845
6857.62 2563
6858.41 2527
6859.19 2545
6859.97 2388
6860.75 2336
6861.53 2416
6862.31 2363
6863.09 2359
6863.88 2462
6864.66 2603
6865.44 2659
6866.22 2785
6867.00 2801
6867.79 2779
6868.57 2998
6869.35 2936
6870.13 2748
6870.91 2646
6871.70 2729
6872.48 2732
6873.26 2506
6874.04 2579
6874.83 2633
6875.61 2649
6876.39 2521
6877.17 2671
6877.96 2818
6878.74 2723
6879.52 2788
6880.30 2961
6881.09 2843
6881.87 2998
6882.65 3168
6883.43 3243
6884.22 3437
6885.00 3801
6885.78 3722
6886.57 4194
6887.35 4696
6888.13 5187
6888.92 5324
6889.70 5025
6890.48 5150
6891.26 4619
6892.05 4146
6892.83 4003
6893.62 3722
6894.40 3342
6895.18 3227
6895.97 3114
6896.75 3051
6897.53 3119
6898.32 3093
6899.10 3265
6899.88 3333
6900.67 3194
6901.45 3168
6902.24 3262
6903.02 3269
6903.80 3184
6904.59 3274
6905.37 3216
6906.16 3185
6906.94 3220
6907.72 3174
6908.51 3173
6909.29 3072
6910.08 2994
6910.86 3026
6911.65 2996
6912.43 2996
6913.21 3092
6914.00 3052
6914.78 2950
6915.57 3037
6916.35 3029
6917.14 2955
6917.92 2891
6918.71 2861
6919.49 2974
6920.28 3046
6921.06 2948
6921.85 3101
6922.63 3074
6923.42 3029
6924.20 3159
6924.99 3231
6925.77 3200
6926.56 3384
6927.34 3323
6928.13 3264
6928.91 3226
6929.70 3319
6930.49 3315
6931.27 3280
6932.06 3355
6932.84 3531
6933.63 3602
6934.41 3401
6935.20 3523
6935.99 3592
6936.77 3679
6937.56 3869
6938.34 3855
6939.13 4039
6939.92 4082
6940.70 4567
6941.49 4761
6942.27 5192
6943.06 5262
6943.85 5093
6944.63 5133
6945.42 5157
6946.21 5178
6946.99 5083
6947.78 5095
6948.57 5241
6949.35 4943
6950.14 5016
6950.92 4920
6951.71 4745
6952.50 4658
6953.29 4669
6954.07 4577
6954.86 4509
6955.65 4346
6956.43 4493
6957.22 4579
6958.01 4543
6958.79 4725
6959.58 4716
6960.37 4550
6961.16 4693
6961.94 4741
6962.73 4637
6963.52 4896
6964.31 5162
6965.09 5065
6965.88 5274
6966.67 5696
6967.46 5970
6968.24 6301
6969.03 6555
6969.82 6641
6970.61 6574
6971.39 6593
6972.18 6660
6972.97 6715
6973.76 6666
6974.55 6745
6975.33 6561
6976.12 6719
6976.91 6786
6977.70 6768
6978.49 7050
6979.27 7509
6980.06 8413
6980.85 9615
6981.64 11172
6982.43 12862
6983.22 14910
6984.01 16222
6984.79 17907
6985.58 18968
6986.37 19982
6987.16 20089
6987.95 19950
6988.74 19138
6989.53 17998
6990.32 16746
6991.10 14534
6991.89 12091
6992.68 10060
6993.47 8028
6994.26 7110
6995.05 6274
6995.84 5756
6996.63 5351
6997.42 5231
6998.21 5109
6999.00 5026
6999.79 5118
7000.58 5371
7001.36 5481
7002.15 5203
7002.94 5145
7003.73 5038
7004.52 4931
7005.31 4416
7006.10 3984
7006.89 3696
7007.68 3552
7008.47 3377
7009.26 3117
7010.05 3128
7010.84 3318
7011.63 3286
7012.42 3352
7013.21 3461
7014.00 3580
7014.79 3613
7015.58 3576
7016.37 3587
7017.16 3474
7017.96 3421
7018.75 3456
7019.54 3438
7020.33 3493
7021.12 3500
7021.91 3639
7022.70 3675
7023.49 3911
7024.28 3881
7025.07 3901
7025.86 3846
7026.65 3698
7027.44 3681
7028.24 3574
7029.03 3537
7029.82 3532
7030.61 3183
7031.40 3046
7032.19 3086
7032.98 3243
7033.77 3173
7034.57 3072
7035.36 3096
7036.15 3047
7036.94 3098
7037.73 3236
7038.52 3295
7039.32 3385
7040.11 3543
7040.90 3690
7041.69 3569
7042.48 3601
7043.27 3680
7044.07 3716
7044.86 3627
7045.65 3631
7046.44 3597
7047.23 3817
7048.03 4079
7048.82 4524
7049.61 4775
7050.40 5023
7051.20 5358
7051.99 4916
7052.78 4772
7053.57 4322
7054.37 4101
7055.16 3803
7055.95 3472
7056.74 3357
7057.54 3401
7058.33 3328
7059.12 3140
7059.91 3066
7060.71 3077
7061.50 3127
7062.29 3078
7063.09 3065
7063.88 2959
7064.67 2967
7065.47 2982
7066.26 2871
7067.05 2732
7067.85 2767
7068.64 2715
7069.43 2614
7070.23 2616
7071.02 2457
7071.81 2526
7072.61 2406
7073.40 2395
7074.19 2280
7074.99 2236
7075.78 2266
7076.57 2269
7077.37 2205
7078.16 2245
7078.96 2064
7079.75 2055
7080.54 2140
7081.34 2129
7082.13 2223
7082.93 2215
7083.72 2147
7084.51 2021
7085.31 2006
7086.10 2111
7086.90 2085
7087.69 1996
7088.49 2019
7089.28 2157
7090.08 2070
7090.87 1931
7091.66 2015
7092.46 1870
7093.25 1952
7094.05 2058
7094.84 1893
7095.64 1837
7096.43 1801
7097.23 1816
7098.02 1896
7098.82 1864
7099.61 1701
7100.41 1760
7101.20 1779
7102.00 1882
7102.79 1897
7103.59 1859
7104.38 1910
7105.18 1881
7105.98 1736
7106.77 1792
7107.57 1724
7108.36 1756
7109.16 1833
7109.95 1749
7110.75 1704
7111.54 1625
7112.34 1670
7113.14 1720
7113.93 1788
7114.73 1746
7115.52 1719
7116.32 1847
7117.12 1887
7117.91 1903
7118.71 1744
7119.50 1777
7120.30 1800
7121.10 1793
7121.89 1680
7122.69 1727
7123.49 1723
7124.28 1778
7125.08 1686
7125.88 1684
7126.67 1693
7127.47 1802
7128.27 1703
7129.06 1801
7129.86 1855
7130.66 1890
7131.45 1881
7132.25 2037
7133.05 1906
7133.84 1831
7134.64 1863
7135.44 1800
7136.23 1821
7137.03 1825
7137.83 1715
7138.63 1731
7139.42 1715
7140.22 1677
7141.02 1587
7141.82 1639
7142.61 1713
7143.41 1636
7144.21 1603
7145.01 1586
7145.80 1523
7146.60 1590
7147.40 1509
7148.20 1533
7148.99 1571
7149.79 1537
7150.59 1483
7151.39 1370
7152.19 1542
7152.98 1461
7153.78 1505
7154.58 1479
7155.38 1548
7156.18 1659
7156.98 1597
7157.77 1689
7158.57 1679
7159.37 1556
7160.17 1535
7160.97 1555
7161.77 1576
7162.56 1464
7163.36 1360
7164.16 1407
7164.96 1394
7165.76 1332
7166.56 1411
7167.36 1331
7168.16 1255
7168.95 1260
7169.75 1359
7170.55 1397
7171.35 1407
7172.15 1370
7172.95 1311
7173.75 1341
7174.55 1313
7175.35 1431
7176.15 1213
7176.95 1261
7177.75 1231
7178.55 1258
7179.35 1333
7180.14 1264
7180.94 1207
7181.74 1185
7182.54 1277
7183.34 1359
7184.14 1285
7184.94 1317
7185.74 1211
7186.54 1291
7187.34 1251
7188.14 1285
7188.94 1231
7189.74 1138
7190.54 1181
7191.34 1197
7192.14 1177
7192.94 1267
7193.74 1248
7194.54 1152
7195.35 1181
7196.15 1134
7196.95 1132
7197.75 1200
7198.55 1252
7199.35 1159
7200.15 1169
7200.95 1265
7201.75 1151
7202.55 1160
7203.35 1186
7204.15 1178
7204.95 1166
7205.75 1040
7206.56 1143
7207.36 1141
7208.16 1165
7208.96 1192
7209.76 1066
7210.56 1159
7211.36 1162
7212.16 1227
7212.97 1109
7213.77 1181
7214.57 1198
7215.37 1196
7216.17 1203
7216.97 1173
7217.78 1158
7218.58 1140
7219.38 1232
7220.18 1200
7220.98 1204
7221.78 1173
7222.59 1130
7223.39 1186
7224.19 1161
7224.99 1219
7225.79 1249
7226.60 1184
7227.40 1217
7228.20 1162
7229.00 1157
7229.81 1136
7230.61 1168
7231.41 1291
7232.21 1107
7233.02 1212
7233.82 1215
7234.62 1153
7235.42 1153
7236.23 1259
7237.03 1216
7237.83 1155
7238.63 1229
7239.44 1188
7240.24 1191
7241.04 1209
7241.85 1201
7242.65 1358
7243.45 1307
7244.26 1132
7245.06 1158
7245.86 1129
7246.67 1202
7247.47 1256
7248.27 1258
7249.08 1281
7249.88 1266
7250.68 1239
7251.49 1202
7252.29 1217
7253.09 1262
7253.90 1283
7254.70 1281
7255.50 1257
7256.31 1185
7257.11 1301
7257.92 1415
7258.72 1432
7259.52 1325
7260.33 1325
7261.13 1406
7261.94 1511
7262.74 1520
7263.54 1454
7264.35 1360
7265.15 1478
7265.96 1427
7266.76 1417
7267.57 1393
7268.37 1406
7269.18 1450
7269.98 1475
7270.78 1443
7271.59 1454
7272.39 1471
7273.20 1496
7274.00 1499
7274.81 1488
7275.61 1457
7276.42 1490
7277.22 1618
7278.03 1568
7278.83 1562
7279.64 1606
7280.44 1667
7281.25 1832
7282.05 2007
7282.86 2310
7283.66 2573
7284.47 2695
7285.28 2860
7286.08 2840
7286.89 2805
7287.69 2586
7288.50 2371
7289.30 2063
7290.11 1848
7290.91 1878
7291.72 1736
7292.53 1561
7293.33 1564
7294.14 1543
7294.94 1473
7295.75 1456
7296.56 1482
7297.36 1386
7298.17 1417
7298.97 1402
7299.78 1350
7300.59 1500
7301.39 1449
7302.20 1465
7303.01 1433
7303.81 1415
7304.62 1481
7305.43 1442
7306.23 1419
7307.04 1440
7307.85 1490
7308.65 1533
7309.46 1470
7310.27 1388
7311.07 1454
7311.88 1444
7312.69 1574
7313.49 1510
7314.30 1504
7315.11 1621
7315.91 1627
7316.72 1701
7317.53 1953
7318.34 2219
7319.14 2249
7319.95 2224
7320.76 2183
7321.57 2118
7322.37 1865
7323.18 1820
7323.99 1746
7324.80 1647
7325.60 1664
7326.41 1709
7327.22 1539
7328.03 1588
7328.83 1508
7329.64 1483
7330.45 1389
7331.26 1374
7332.07 1414
7332.87 1363
7333.68 1290
7334.49 1327
7335.30 1468
7336.11 1549
7336.92 1482
7337.72 1384
7338.53 1443
7339.34 1404
7340.15 1235
7340.96 1344
7341.77 1277
7342.57 1271
7343.38 1287
7344.19 1325
7345.00 1234
7345.81 1269
7346.62 1234
7347.43 1268
7348.24 1255
7349.05 1282
7349.85 1244
7350.66 1250
7351.47 1221
7352.28 1227
7353.09 1207
7353.90 1232
7354.71 1262
7355.52 1194
7356.33 1211
7357.14 1272
7357.95 1206
7358.76 1297
7359.57 1246
7360.38 1306
7361.18 1222
7361.99 1196
7362.80 1268
7363.61 1227
7364.42 1194
7365.23 1173
7366.04 1263
7366.85 1246
7367.66 1237
7368.47 1286
7369.28 1239
7370.09 1180
7370.90 1201
7371.71 1145
7372.52 1148
7373.33 1157
7374.14 1162
7374.96 1242
7375.77 1200
7376.58 1114
7377.39 1174
7378.20 1320
7379.01 1261
7379.82 1184
7380.63 1219
7381.44 1367
7382.25 1274
7383.06 1227
7383.87 1239
7384.68 1246
7385.49 1360
7386.31 1261
7387.12 1227
7387.93 1197
7388.74 1169
7389.55 1141
7390.36 1130
7391.17 1114
7391.98 1109
7392.79 1173
7393.61 1120
7394.42 1158
7395.23 1113
7396.04 1176
7396.85 1236
7397.66 1230
7398.48 1104
7399.29 1098
7400.10 1173
7400.91 1163
7401.72 1194
7402.53 1155
7403.35 1061
7404.16 1102
7404.97 1163
7405.78 1115
7406.59 1107
7407.41 1118
7408.22 989
7409.03 1026
7409.84 1042
7410.66 1090
7411.47 1064
7412.28 1099
7413.09 1052
7413.91 1128
7414.72 1032
7415.53 1052
7416.34 1138
7417.16 1139
7417.97 1068
7418.78 1036
7419.60 1092
7420.41 1142
7421.22 1138
7422.03 1108
7422.85 1085
7423.66 994
7424.47 1047
7425.29 1075
7426.10 1104
7426.91 1122
7427.73 1237
7428.54 1206
7429.35 1196
7430.17 1165
7430.98 1282
7431.79 1226
7432.61 1201
7433.42 1144
7434.23 1089
7435.05 1206
7435.86 1179
7436.67 1129
7437.49 1081
7438.30 1198
7439.12 1143
7439.93 1117
7440.74 1162
7441.56 1152
7442.37 1131
7443.19 1057
7444.00 1074
7444.82 1144
7445.63 1077
7446.44 1131
7447.26 1086
7448.07 1040
7448.89 1016
7449.70 1027
7450.52 964
7451.33 1043
7452.15 1037
7452.96 980
7453.77 1041
7454.59 1079
7455.40 1054
7456.22 1037
7457.03 1029
7457.85 1074
7458.66 1081
7459.48 1017
7460.29 1055
7461.11 1068
7461.92 1125
7462.74 964
7463.55 1022
7464.37 1023
7465.19 1022
7466.00 999
7466.82 1057
7467.63 1010
7468.45 1015
7469.26 1105
7470.08 1117
7470.89 1078
7471.71 1132
7472.53 1115
7473.34 1061
7474.16 1014
7474.97 990
7475.79 951
7476.60 1049
7477.42 1157
7478.24 1044
7479.05 1080
7479.87 1088
7480.69 1065
7481.50 1093
7482.32 1067
7483.13 1062
7483.95 939
7484.77 999
7485.58 995
7486.40 1098
7487.22 1019
7488.03 986
7488.85 951
7489.67 1026
7490.48 988
7491.30 1038
7492.12 1097
7492.93 1054
7493.75 979
7494.57 974
7495.38 1009
7496.20 1016
7497.02 945
7497.84 970
7498.65 939
7499.47 991
7500.29 914
7501.10 950
7501.92 991
7502.74 991
7503.56 891
7504.37 926
7505.19 1099
7506.01 1088
7506.83 982
7507.64 986
7508.46 935
7509.28 966
7510.10 998
7510.92 964
7511.73 995
7512.55 1028
7513.37 1034
7514.19 1026
7515.01 942
7515.82 917
7516.64 921
7517.46 957
7518.28 963
7519.10 964
7519.91 982
7520.73 967
7521.55 1049
7522.37 1075
7523.19 1059
7524.01 1034
7524.83 951
7525.64 976
7526.46 968
7527.28 1031
7528.10 953
7528.92 995
7529.74 989
7530.56 951
7531.38 1026
7532.20 954
7533.01 957
7533.83 970
7534.65 915
7535.47 898
7536.29 950
7537.11 1074
7537.93 992
7538.75 1063
7539.57 1087
7540.39 1037
7541.21 1001
7542.03 1023
7542.85 982
7543.67 973
7544.49 1124
7545.31 1057
7546.12 1056
7546.94 1025
7547.76 972
7548.58 1057
7549.40 1092
7550.22 1086
7551.04 1100
7551.86 1058
7552.68 1042
7553.50 1044
7554.33 1096
7555.15 987
7555.97 1068
7556.79 1040
7557.61 1003
7558.43 1095
7559.25 1142
7560.07 1109
7560.89 998
7561.71 1031
7562.53 1123
7563.35 1081
7564.17 1014
7564.99 1091
7565.81 1130
7566.63 1153
7567.45 1108
7568.28 1096
7569.10 1120
7569.92 1027
7570.74 1092
7571.56 1121
7572.38 1078
7573.20 1122
7574.02 1171
7574.84 1040
7575.67 1109
7576.49 1044
7577.31 964
7578.13 1078
7578.95 1049
7579.77 1106
7580.60 1119
7581.42 1130
7582.24 1178
7583.06 1152
7583.88 1165
7584.70 1257
7585.53 1216
7586.35 1239
7587.17 1265
7587.99 1251
7588.81 1215
7589.64 1337
7590.46 1245
7591.28 1181
7592.10 1246
7592.93 1166
7593.75 1186
7594.57 1167
7595.39 1202
7596.21 1163
7597.04 1193
7597.86 1274
7598.68 1279
7599.51 1289
7600.33 1308
7601.15 1327
7601.97 1450
7602.80 1501
7603.62 1563
7604.44 1693
7605.27 1669
7606.09 1647
7606.91 1658
7607.73 1678
7608.56 1549
7609.38 1514
7610.20 1449
7611.03 1322
7611.85 1342
7612.67 1465
7613.50 1423
7614.32 1231
7615.14 1268
7615.97 1318
7616.79 1466
7617.62 1461
7618.44 1462
7619.26 1448
7620.09 1474
7620.91 1455
7621.73 1507
7622.56 1506
7623.38 1397
7624.21 1284
7625.03 1342
7625.85 1357
7626.68 1417
7627.50 1295
7628.33 1423
7629.15 1504
7629.98 1496
7630.80 1576
7631.62 1713
7632.45 1703
7633.27 1690
7634.10 1650
7634.92 1530
7635.75 1428
7636.57 1355
7637.40 1356
7638.22 1327
7639.05 1124
7639.87 1135
7640.70 1102
7641.52 1138
7642.35 1060
7643.17 1071
7644.00 1186
7644.82 1208
7645.65 1187
7646.47 1099
7647.30 1151
7648.12 1110
7648.95 1163
7649.77 1086
7650.60 1091
7651.42 1128
7652.25 1066
7653.07 1074
7653.90 1091
7654.73 1058
7655.55 966
7656.38 1031
7657.20 1040
7658.03 983
7658.85 860
7659.68 1004
7660.51 977
7661.33 973
7662.16 953
7662.98 967
7663.81 962
7664.64 1038
7665.46 982
7666.29 971
7667.12 980
7667.94 964
7668.77 891
7669.59 935
7670.42 899
7671.25 931
7672.07 995
7672.90 953
7673.73 994
7674.55 921
7675.38 914
7676.21 958
7677.03 952
7677.86 858
7678.69 870
7679.52 814
7680.34 872
7681.17 898
7682.00 874
7682.82 949
7683.65 949
7684.48 924
7685.31 941
7686.13 972
7686.96 963
7687.79 930
7688.62 901
7689.44 950
7690.27 901
7691.10 970
7691.93 998
7692.75 974
7693.58 957
7694.41 945
7695.24 917
7696.07 908
7696.89 995
7697.72 947
7698.55 941
7699.38 988
7700.21 978
7701.03 944
7701.86 939
7702.69 950
7703.52 867
7704.35 935
7705.17 981
7706.00 898
7706.83 897
7707.66 824
7708.49 791
7709.32 897
7710.15 850
7710.97 865
7711.80 832
7712.63 902
7713.46 936
7714.29 837
7715.12 843
7715.95 883
7716.78 946
7717.61 879
7718.44 916
7719.26 885
7720.09 790
7720.92 836
7721.75 924
7722.58 894
7723.41 882
7724.24 826
7725.07 838
7725.90 928
7726.73 821
7727.56 919
7728.39 925
7729.22 900
7730.05 883
7730.88 890
7731.71 841
7732.54 920
7733.37 861
7734.20 888
7735.03 897
7735.86 868
7736.69 887
7737.52 842
7738.35 819
7739.18 852
7740.01 891
7740.84 911
7741.67 963
7742.50 887
7743.33 820
7744.16 842
7744.99 912
7745.82 1018
7746.65 895
7747.48 965
7748.31 1064
7749.14 1108
7749.97 1035
7750.80 975
7751.64 970
7752.47 881
7753.30 827
7754.13 908
7754.96 859
7755.79 838
7756.62 892
7757.45 841
7758.28 856
7759.12 943
7759.95 944
7760.78 943
7761.61 794
7762.44 851
7763.27 951
7764.10 847
7764.94 853
7765.77 829
7766.60 829
7767.43 873
7768.26 813
7769.09 807
7769.93 855
7770.76 833
7771.59 838
7772.42 883
7773.25 961
7774.09 911
7774.92 853
7775.75 849
7776.58 884
7777.41 931
7778.25 895
7779.08 853
7779.91 819
7780.74 864
7781.58 937
7782.41 891
7783.24 949
7784.07 885
7784.91 828
7785.74 822
7786.57 850
7787.41 849
7788.24 887
7789.07 933
7789.90 900
7790.74 917
7791.57 923
7792.40 991
7793.24 932
7794.07 913
7794.90 957
7795.74 877
7796.57 872
7797.40 863
7798.24 891
7799.07 974
7799.90 930
7800.74 914
7801.57 962
7802.40 1055
7803.24 964
7804.07 909
7804.90 922
7805.74 966
7806.57 988
7807.41 984
7808.24 973
7809.07 1041
7809.91 954
7810.74 1042
7811.58 953
7812.41 1046
7813.24 1033
7814.08 1189
7814.91 1321
7815.75 1300
7816.58 1145
7817.42 1271
7818.25 1335
7819.09 1288
7819.92 1227
7820.75 1237
7821.59 1198
7822.42 1158
7823.26 1177
7824.09 1104
7824.93 1175
7825.76 1272
7826.60 1377
7827.43 1347
7828.27 1296
7829.10 1318
7829.94 1240
7830.77 1196
7831.61 1267
7832.44 1291
7833.28 1239
7834.11 1326
7834.95 1393
7835.78 1287
7836.62 1261
7837.46 1165
7838.29 1139
7839.13 1132
7839.96 1036
7840.80 1020
7841.63 1112
7842.47 1105
7843.31 1072
7844.14 1121
7844.98 1120
7845.81 1058
7846.65 1054
7847.48 1082
7848.32 1010
7849.16 991
7849.99 1055
7850.83 1092
7851.67 1072
7852.50 1040
7853.34 1060
7854.17 1108
7855.01 1081
7855.85 1086
7856.68 1156
7857.52 1087
7858.36 1091
7859.19 1132
7860.03 1142
7860.87 1178
7861.70 1095
7862.54 1127
7863.38 1059
7864.21 1033
7865.05 1100
7865.89 1134
7866.73 1067
7867.56 1085
7868.40 1146
7869.24 1106
7870.07 1113
7870.91 1130
7871.75 1059
7872.59 1261
7873.42 1259
7874.26 1166
7875.10 1209
7875.94 1220
7876.77 1349
7877.61 1442
7878.45 1471
7879.29 1407
7880.12 1355
7880.96 1457
7881.80 1452
7882.64 1341
7883.48 1351
7884.31 1334
7885.15 1252
7885.99 1286
7886.83 1209
7887.67 1177
7888.50 1224
7889.34 1176
7890.18 1177
7891.02 1267
7891.86 1140
7892.70 1206
7893.53 1206
7894.37 1092
7895.21 1093
7896.05 1088
7896.89 1077
7897.73 1117
7898.57 1121
7899.41 1065
7900.24 1085
7901.08 1096
7901.92 1048
7902.76 995
7903.60 1004
7904.44 1010
7905.28 1088
7906.12 1013
7906.96 1066
7907.80 939
7908.63 988
7909.47 867
7910.31 894
7911.15 1012
7911.99 1058
7912.83 1051
7913.67 1051
7914.51 976
7915.35 1037
7916.19 1183
7917.03 1235
7917.87 1147
7918.71 1112
7919.55 1181
7920.39 1188
7921.23 1085
7922.07 1128
7922.91 1101
7923.75 1017
7924.59 995
7925.43 930
7926.27 943
7927.11 913
7927.95 909
7928.79 933
7929.63 963
7930.47 911
7931.31 860
7932.15 902
7932.99 933
7933.83 857
7934.67 790
7935.52 845
7936.36 933
7937.20 924
7938.04 906
7938.88 905
7939.72 839
7940.56 923
7941.40 876
7942.24 875
7943.08 888
7943.92 943
7944.77 895
7945.61 895
7946.45 946
7947.29 937
7948.13 1035
7948.97 930
7949.81 981
7950.66 974
7951.50 935
7952.34 985
7953.18 997
7954.02 1081
7954.86 1025
7955.71 1012
7956.55 1056
7957.39 1088
7958.23 1051
7959.07 993
7959.92 1021
7960.76 956
7961.60 1035
7962.44 1047
7963.28 1025
7964.13 1021
7964.97 1065
7965.81 1103
7966.65 1134
7967.50 1138
7968.34 1155
7969.18 1168
7970.02 1149
7970.87 1054
7971.71 1047
7972.55 1027
7973.39 979
7974.24 955
7975.08 933
7975.92 904
7976.76 918
7977.61 963
7978.45 947
7979.29 941
7980.14 891
7980.98 854
7981.82 817
7982.67 854
7983.51 876
7984.35 887
7985.20 896
7986.04 930
7986.88 892
7987.73 901
7988.57 834
7989.41 786
7990.26 884
7991.10 907
7991.94 913
7992.79 860
7993.63 757
7994.48 826
7995.32 815
7996.16 783
7997.01 812
7997.85 798
7998.70 786
7999.54 850
8000.38 837
8001.23 858
8002.07 824
8002.92 829
8003.76 758
8004.61 773
8005.45 838
8006.29 797
8007.14 910
8007.98 818
8008.83 743
8009.67 797
8010.52 834
8011.36 787
8012.21 852
8013.05 795
8013.90 727
8014.74 745
8015.59 808
8016.43 830
8017.28 668
8018.12 762
8018.97 791
8019.81 791
8020.66 752
8021.50 772
8022.35 756
8023.19 793
8024.04 858
8024.88 768
8025.73 773
8026.57 759
8027.42 746
8028.27 721
8029.11 754
8029.96 813
8030.80 774
8031.65 741
8032.49 754
8033.34 837
8034.19 777
8035.03 822
8035.88 845
8036.72 804
8037.57 736
8038.42 731
8039.26 832
8040.11 709
8040.96 735
8041.80 679
8042.65 721
8043.49 708
8044.34 747
8045.19 837
8046.03 772
8046.88 820
8047.73 844
8048.57 786
8049.42 802
8050.27 855
8051.11 831
8051.96 783
8052.81 782
8053.66 837
8054.50 859
8055.35 766
8056.20 806
8057.04 762
8057.89 701
8058.74 780
8059.59 813
8060.43 786
8061.28 718
8062.13 800
8062.97 741
8063.82 775
8064.67 755
8065.52 808
8066.37 789
8067.21 756
8068.06 740
8068.91 738
8069.76 781
8070.60 714
8071.45 660
8072.30 673
8073.15 684
8074.00 809
8074.84 790
8075.69 753
8076.54 872
8077.39 792
8078.24 797
8079.08 798
8079.93 734
8080.78 778
8081.63 744
8082.48 700
8083.33 784
8084.18 799
8085.02 723
8085.87 738
8086.72 671
8087.57 694
8088.42 803
8089.27 805
8090.12 715
8090.97 712
8091.81 728
8092.66 709
8093.51 710
8094.36 721
8095.21 801
8096.06 831
8096.91 778
8097.76 685
8098.61 716
8099.46 778
8100.31 760
8101.16 847
8102.01 847
8102.86 826
8103.71 797
8104.55 711
8105.40 742
8106.25 757
8107.10 772
8107.95 717
8108.80 733
8109.65 784
8110.50 793
8111.35 793
8112.20 850
8113.05 807
8113.90 822
8114.75 797
8115.60 809
8116.45 768
8117.30 771
8118.16 794
8119.01 775
8119.86 802
8120.71 738
8121.56 842
8122.41 940
8123.26 825
8124.11 841
8124.96 765
8125.81 847
8126.66 797
8127.51 786
8128.36 844
8129.21 822
8130.06 827
8130.92 830
8131.77 890
8132.62 818
8133.47 840
8134.32 882
8135.17 830
8136.02 854
8136.87 848
8137.73 878
8138.58 818
8139.43 840
8140.28 941
8141.13 961
8141.98 889
8142.83 825
8143.69 840
8144.54 942
8145.39 877
8146.24 928
8147.09 1023
8147.95 1043
8148.80 1013
8149.65 1017
8150.50 1016
8151.35 1029
8152.21 1046
8153.06 1127
8153.91 1206
8154.76 1367
8155.61 1371
8156.47 1347
8157.32 1227
8158.17 1343
8159.02 1105
8159.88 1096
8160.73 1071
8161.58 964
8162.44 948
8163.29 968
8164.14 929
8164.99 1022
8165.85 962
8166.70 947
8167.55 891
8168.41 970
8169.26 931
8170.11 883
8170.96 887
8171.82 912
8172.67 941
8173.52 967
8174.38 844
8175.23 814
8176.08 817
8176.94 778
8177.79 775
8178.64 736
8179.50 803
8180.35 805
8181.21 764
8182.06 776
8182.91 826
8183.77 764
8184.62 829
8185.47 775
8186.33 781
8187.18 787
8188.04 838
8188.89 779
8189.74 752
8190.60 701
8191.45 697
8192.31 667
8193.16 715
8194.02 690
8194.87 707
8195.72 756
8196.58 780
8197.43 771
8198.29 795
8199.14 740
8200.00 750
8200.85 794
8201.71 751
8202.56 762
8203.42 775
8204.27 733
8205.13 819
8205.98 805
8206.84 743
8207.69 740
8208.55 706
8209.40 777
8210.26 738
8211.11 725
8211.97 770
8212.82 785
8213.68 757
8214.53 789
8215.39 767
8216.24 784
8217.10 815
8217.96 746
8218.81 775
8219.67 783
8220.52 774
8221.38 823
8222.23 832
8223.09 860
8223.95 778
8224.80 770
8225.66 769
8226.51 796
8227.37 796
8228.23 778
8229.08 762
8229.94 737
8230.79 719
8231.65 693
8232.51 732
8233.36 715
8234.22 712
8235.08 741
8235.93 725
8236.79 680
8237.65 696
8238.50 758
8239.36 806
8240.22 820
8241.07 798
8241.93 728
8242.79 718
8243.64 737
8244.50 749
8245.36 719
8246.21 730
8247.07 727
8247.93 800
8248.79 689
8249.64 727
8250.50 666
8251.36 726
8252.22 730
8253.07 725
8253.93 687
8254.79 656
8255.65 724
8256.50 718
8257.36 711
8258.22 728
8259.08 685
8259.93 690
8260.79 688
8261.65 698
8262.51 714
8263.37 742
8264.22 747
8265.08 795
8265.94 735
8266.80 729
8267.66 704
8268.51 803
8269.37 770
8270.23 852
8271.09 783
8271.95 748
8272.81 816
8273.66 762
8274.52 676
8275.38 670
8276.24 735
8277.10 695
8277.96 731
8278.82 774
8279.67 794
8280.53 771
8281.39 696
8282.25 705
8283.11 664
8283.97 694
8284.83 731
8285.69 706
8286.55 768
8287.41 743
8288.27 752
8289.12 805
8289.98 814
8290.84 784
8291.70 806
8292.56 820
8293.42 907
8294.28 842
8295.14 851
8296.00 797
8296.86 846
8297.72 828
8298.58 808
8299.44 816
8300.30 882
8301.16 918
8302.02 839
8302.88 828
8303.74 871
8304.60 854
8305.46 860
8306.32 819
8307.18 830
8308.04 759
8308.90 779
8309.76 827
8310.62 834
8311.48 819
8312.34 819
8313.20 915
8314.06 936
8314.92 987
8315.78 1025
8316.65 890
8317.51 935
8318.37 890
8319.23 904
8320.09 931
8320.95 878
8321.81 803
8322.67 849
8323.53 798
8324.39 783
8325.26 748
8326.12 787
8326.98 850
8327.84 862
8328.70 770
8329.56 759
8330.42 767
8331.28 742
8332.15 768
8333.01 790
8333.87 756
8334.73 732
8335.59 897
8336.45 734
8337.32 761
8338.18 773
8339.04 775
8339.90 795
8340.76 715
8341.63 706
8342.49 780
8343.35 794
8344.21 787
8345.07 829
8345.94 889
8346.80 860
8347.66 817
8348.52 876
8349.39 768
8350.25 800
8351.11 819
8351.97 777
8352.84 765
8353.70 860
8354.56 823
8355.42 796
8356.29 840
8357.15 794
8358.01 801
8358.88 737
8359.74 789
8360.60 846
8361.46 826
8362.33 794
8363.19 755
8364.05 734
8364.92 726
8365.78 712
8366.64 794
8367.51 769
8368.37 798
8369.23 803
8370.10 823
8370.96 858
8371.82 757
8372.69 754
8373.55 758
8374.42 810
8375.28 907
8376.14 847
8377.01 792
8377.87 818
8378.73 822
8379.60 832
8380.46 789
8381.33 799
8382.19 794
8383.06 768
8383.92 833
8384.78 855
8385.65 930
8386.51 904
8387.38 927
8388.24 919
8389.11 921
8389.97 900
8390.83 856
8391.70 818
8392.56 829
8393.43 902
8394.29 879
8395.16 877
8396.02 785
8396.89 849
8397.75 801
8398.62 861
8399.48 841
8400.35 843
8401.21 880
8402.08 824
8402.94 851
8403.81 898
8404.67 963
8405.54 878
8406.40 854
8407.27 927
8408.14 916
8409.00 897
8409.87 924
8410.73 915
8411.60 919
8412.46 912
8413.33 931
8414.19 930
8415.06 942
8415.93 941
8416.79 956
8417.66 968
8418.52 929
8419.39 973
8420.26 921
8421.12 884
8421.99 926
8422.85 935
8423.72 976
8424.59 1018
8425.45 1035
8426.32 1049
8427.19 1007
8428.05 1000
8428.92 1029
8429.79 1100
8430.65 1009
8431.52 1026
8432.39 1058
8433.25 1034
8434.12 1042
8434.99 1140
8435.85 1159
8436.72 1087
8437.59 1158
8438.45 1262
8439.32 1180
8440.19 1221
8441.06 1340
8441.92 1350
8442.79 1422
8443.66 1379
8444.52 1389
8445.39 1482
8446.26 1385
8447.13 1277
8447.99 1250
8448.86 1308
8449.73 1374
8450.60 1364
8451.47 1343
8452.33 1362
8453.20 1500
8454.07 1457
8454.94 1490
8455.80 1525
8456.67 1567
8457.54 1495
8458.41 1508
8459.28 1607
8460.14 1659
8461.01 1525
8461.88 1466
8462.75 1518
8463.62 1395
8464.49 1585
8465.35 1632
8466.22 1798
8467.09 2115
8467.96 2335
8468.83 2827
8469.70 3203
8470.57 3413
8471.43 3649
8472.30 3638
8473.17 3316
8474.04 2838
8474.91 2613
8475.78 2283
8476.65 1984
8477.52 1737
8478.39 1607
8479.25 1459
8480.12 1324
8480.99 1280
8481.86 1318
8482.73 1188
8483.60 1208
8484.47 1158
8485.34 1143
8486.21 1188
8487.08 1110
8487.95 1066
8488.82 1168
8489.69 1091
8490.56 1090
8491.43 1088
8492.30 1009
8493.17 1042
8494.04 1017
8494.91 960
8495.78 964
8496.65 1005
8497.52 987
8498.39 1062
8499.26 1050
8500.13 1000
8501.00 1040
8501.87 992
8502.74 957
8503.61 1066
8504.48 1089
8505.35 1119
8506.22 1048
8507.09 1134
8507.96 1146
8508.83 1223
8509.70 1172
8510.57 1220
8511.44 1210
8512.31 1147
8513.19 1187
8514.06 1080
8514.93 1120
8515.80 1075
8516.67 1034
8517.54 1084
8518.41 1104
8519.28 1062
8520.15 1070
8521.03 1088
8521.90 1130
8522.77 1135
8523.64 1129
8524.51 1146
8525.38 1212
8526.25 1085
8527.13 1157
8528.00 1106
8528.87 1175
8529.74 1211
8530.61 1187
8531.48 1190
8532.36 1193
8533.23 1209
8534.10 1177
8534.97 1161
8535.84 1194
8536.72 1183
8537.59 1180
8538.46 1169
8539.33 1091
8540.20 1214
8541.08 1229
8541.95 1223
8542.82 1175
8543.69 1214
8544.57 1266
8545.44 1184
8546.31 1191
8547.18 1280
8548.06 1306
8548.93 1303
8549.80 1386
8550.67 1372
8551.55 1430
8552.42 1464
8553.29 1458
8554.17 1400
8555.04 1410
8555.91 1327
8556.79 1434
8557.66 1394
8558.53 1353
8559.41 1310
8560.28 1196
8561.15 1195
8562.03 1156
8562.90 1117
8563.77 1160
8564.65 1115
8565.52 1036
8566.39 1087
8567.27 1062
8568.14 1067
8569.01 1067
8569.89 992
8570.76 1046
8571.64 996
8572.51 1052
8573.38 1030
8574.26 979
8575.13 1028
8576.01 1079
8576.88 1019
8577.75 1043
8578.63 1013
8579.50 1056
8580.38 1021
8581.25 984
8582.12 1022
8583.00 1003
8583.87 1037
8584.75 1028
8585.62 1020
8586.50 1079
8587.37 1048
8588.25 1023
8589.12 1038
8590.00 1046
8590.87 1016
8591.75 1112
8592.62 1050
8593.50 1042
8594.37 1067
8595.25 1143
8596.12 1150
8597.00 1069
8597.87 1145
8598.75 1145
8599.62 1140
8600.50 1180
8601.37 1180
8602.25 1183
8603.12 1150
8604.00 1118
8604.87 1174
8605.75 1134
8606.63 1176
8607.50 1205
8608.38 1157
8609.25 1167
8610.13 1220
8611.01 1182
8611.88 1204
8612.76 1238
8613.63 1207
8614.51 1397
8615.39 1280
8616.26 1263
8617.14 1340
8618.01 1319
8618.89 1361
8619.77 1272
8620.64 1312
8621.52 1309
8622.40 1260
8623.27 1324
8624.15 1397
8625.03 1407
8625.90 1522
8626.78 1547
8627.66 1512
8628.53 1437
8629.41 1483
8630.29 1487
8631.16 1493
8632.04 1407
8632.92 1478
8633.79 1453
8634.67 1525
8635.55 1603
8636.42 1525
8637.30 1600
8638.18 1555
8639.06 1566
8639.93 1577
8640.81 1681
8641.69 1643
8642.57 1667
8643.44 1674
8644.32 1790
8645.20 1769
8646.08 1765
8646.95 1880
8647.83 1764
8648.71 1811
8649.59 1849
8650.47 1896
8651.34 1881
8652.22 1917
8653.10 1937
8653.98 1915
8654.86 1926
8655.73 1920
8656.61 1942
8657.49 1922
8658.37 2133
8659.25 2111
8660.13 2007
8661.00 2103
8661.88 2064
8662.76 1940
8663.64 2068
8664.52 2106
8665.40 2034
8666.27 2157
8667.15 2196
8668.03 2185
8668.91 2232
8669.79 2345
8670.67 2624
8671.55 2876
8672.43 3084
8673.31 3143
8674.19 3433
8675.06 3718
8675.94 3618
8676.82 3549
8677.70 3411
8678.58 3318
8679.46 3071
8680.34 2985
8681.22 2743
8682.10 2579
8682.98 2526
8683.86 2527
8684.74 2433
8685.62 2453
8686.50 2509
8687.38 2848
8688.26 3194
8689.14 3602
8690.02 4175
8690.90 4973
8691.78 5788
8692.66 6036
8693.54 6352
8694.42 6387
8695.30 5911
8696.18 5385
8697.06 4772
8697.94 4046
8698.82 3432
8699.70 2951
8700.58 2537
8701.46 2329
8702.34 2017
8703.22 1821
8704.10 1758
8704.98 1781
8705.86 1716
8706.74 1696
8707.62 1567
8708.50 1533
8709.39 1534
8710.27 1475
8711.15 1427
8712.03 1381
8712.91 1506
8713.79 1455
8714.67 1358
8715.55 1328
8716.43 1208
8717.32 1242
8718.20 1338
8719.08 1403
8719.96 1368
8720.84 1338
8721.72 1390
8722.60 1415
8723.49 1316
8724.37 1355
8725.25 1320
8726.13 1362
8727.01 1344
8727.89 1316
8728.78 1319
8729.66 1416
8730.54 1420
8731.42 1396
8732.30 1414
8733.19 1377
8734.07 1377
8734.95 1327
8735.83 1323
8736.71 1292
8737.60 1286
8738.48 1289
8739.36 1263
8740.24 1220
8741.13 1279
8742.01 1194
8742.89 1246
8743.77 1304
8744.66 1277
8745.54 1265
8746.42 1194
8747.31 1290
8748.19 1250
8749.07 1187
8749.95 1172
8750.84 1297
8751.72 1313
8752.60 1355
8753.49 1383
8754.37 1387
8755.25 1392
8756.14 1445
8757.02 1489
8757.90 1436
8758.79 1435
8759.67 1456
8760.55 1463
8761.44 1345
8762.32 1362
8763.20 1325
8764.09 1350
8764.97 1387
8765.85 1375
8766.74 1314
8767.62 1288
8768.51 1391
8769.39 1463
8770.27 1304
8771.16 1270
8772.04 1305
8772.93 1213
8773.81 1215
8774.69 1228
8775.58 1236
8776.46 1276
8777.35 1163
8778.23 1044
8779.12 1075
8780.00 1108
8780.88 1119
8781.77 1055
8782.65 1015
8783.54 1156
8784.42 1061
8785.31 1056
8786.19 1100
8787.08 1051
8787.96 1056
8788.85 996
8789.73 1019
8790.62 1114
8791.50 1088
8792.39 1056
8793.27 1062
8794.16 1001
8795.04 1007
8795.93 1029
8796.81 987
8797.70 996
8798.58 966
8799.47 927
8800.35 901
8801.24 981
8802.13 964
8803.01 976
8803.90 957
8804.78 991
8805.67 1012
8806.55 978
8807.44 968
8808.33 925
8809.21 932
8810.10 892
8810.98 959
8811.87 974
8812.76 958
8813.64 914
8814.53 971
8815.41 967
8816.30 951
8817.19 882
8818.07 912
8818.96 887
8819.85 908
8820.73 942
8821.62 960
8822.51 851
8823.39 861
8824.28 826
8825.17 863
8826.05 876
8826.94 862
8827.83 852
8828.71 859
8829.60 902
8830.49 895
8831.37 911
8832.26 870
8833.15 892
8834.04 816
8834.92 790
8835.81 824
8836.70 834
8837.58 892
8838.47 878
8839.36 839
8840.25 798
8841.13 882
8842.02 866
8842.91 810
8843.80 816
8844.69 810
8845.57 864
8846.46 830
8847.35 804
8848.24 814
8849.12 815
8850.01 841
8850.90 823
8851.79 779
8852.68 740
8853.56 749
8854.45 652
8855.34 702
8856.23 761
8857.12 679
8858.01 801
8858.89 784
8859.78 778
8860.67 684
8861.56 764
8862.45 795
8863.34 764
8864.23 805
8865.12 806
8866.00 799
8866.89 774
8867.78 801
8868.67 817
8869.56 749
8870.45 725
8871.34 731
8872.23 714
8873.12 695
8874.00 701
8874.89 734
8875.78 795
8876.67 723
8877.56 684
8878.45 703
8879.34 734
8880.23 743
8881.12 739
8882.01 761
8882.90 759
8883.79 718
8884.68 680
8885.57 735
8886.46 756
8887.35 731
8888.24 732
8889.13 649
8890.02 660
8890.91 751
8891.80 685
8892.69 668
8893.58 680
8894.47 719
8895.36 708
8896.25 679
8897.14 689
8898.03 736
8898.92 693
8899.81 693
8900.70 716
8901.59 692
8902.48 689
8903.37 680
8904.26 731
8905.15 626
8906.05 632
8906.94 686
8907.83 669
8908.72 770
8909.61 726
8910.50 631
8911.39 619
8912.28 653
8913.17 708
8914.06 691
8914.96 696
8915.85 718
8916.74 748
8917.63 724
8918.52 634
8919.41 694
8920.30 693
8921.20 625
8922.09 619
8922.98 620
8923.87 601
8924.76 640
8925.65 654
8926.55 613
8927.44 598
8928.33 660
8929.22 705
8930.11 643
8931.01 628
8931.90 624
8932.79 685
8933.68 666
8934.57 732
8935.47 665
8936.36 646
8937.25 701
8938.14 679
8939.04 719
8939.93 617
8940.82 647
8941.71 619
8942.61 637
8943.50 637
8944.39 659
8945.28 632
8946.18 622
8947.07 617
8947.96 612
8948.86 643
8949.75 666
8950.64 641
8951.54 652
8952.43 615
8953.32 597
8954.21 599
8955.11 627
8956.00 707
8956.89 660
8957.79 642
8958.68 656
8959.57 656
8960.47 634
8961.36 620
8962.26 606
8963.15 615
8964.04 638
8964.94 655
8965.83 673
8966.72 685
8967.62 636
8968.51 704
8969.41 782
8970.30 667
8971.19 674
8972.09 683
8972.98 672
8973.88 730
8974.77 742
8975.67 649
8976.56 663
8977.45 658
8978.35 677
8979.24 668
8980.14 670
8981.03 661
8981.93 615
8982.82 626
8983.72 622
8984.61 653
8985.51 666
8986.40 653
8987.29 631
8988.19 619
8989.08 673
8989.98 673
8990.87 609
8991.77 646
8992.66 556
8993.56 616
8994.46 609
8995.35 610
8996.25 613
8997.14 573
8998.04 689
8998.93 622
8999.83 619
9000.72 612
9001.62 583
9002.51 605
9003.41 604
9004.31 604
9005.20 571
9006.10 581
9006.99 550
9007.89 566
9008.78 577
9009.68 603
9010.58 640
9011.47 611
9012.37 571
9013.27 649
9014.16 612
9015.06 574
9015.95 584
9016.85 603
9017.75 557
9018.64 602
9019.54 618
9020.44 590
9021.33 590
9022.23 576
9023.13 583
9024.02 589
9024.92 558
9025.82 587
9026.71 576
9027.61 606
9028.51 613
9029.40 634
9030.30 615
9031.20 586
9032.09 550
9032.99 602
9033.89 595
9034.79 609
9035.68 615
9036.58 636
9037.48 581
9038.38 589
9039.27 554
9040.17 630
9041.07 656
9041.97 600
9042.86 600
9043.76 589
9044.66 553
9045.56 611
9046.45 631
9047.35 621
9048.25 595
9049.15 568
9050.05 625
9050.94 589
9051.84 594
9052.74 597
9053.64 594
9054.54 586
9055.44 606
9056.33 639
9057.23 563
9058.13 630
9059.03 579
9059.93 604
9060.83 609
9061.72 567
9062.62 603
9063.52 625
9064.42 618
9065.32 591
9066.22 611
9067.12 681
9068.02 602
9068.91 607
9069.81 597
9070.71 628
9071.61 625
9072.51 610
9073.41 620
9074.31 601
9075.21 599
9076.11 659
9077.01 640
9077.91 611
9078.81 658
9079.71 603
9080.60 569
9081.50 621
9082.40 593
9083.30 605
9084.20 553
9085.10 622
9086.00 575
9086.90 538
9087.80 620
9088.70 629
9089.60 599
9090.50 630
9091.40 562
9092.30 582
9093.20 629
9094.10 575
9095.00 637
9095.90 660
9096.80 619
9097.70 562
9098.60 591
9099.50 554
9100.41 578
9101.31 572
9102.21 643
9103.11 605
9104.01 605
9104.91 552
9105.81 567
9106.71 574
9107.61 557
9108.51 568
9109.41 549
9110.31 619
9111.21 538
9112.12 550
9113.02 553
9113.92 582
9114.82 592
9115.72 591
9116.62 589
9117.52 539
9118.42 547
9119.33 589
9120.23 587
9121.13 592
9122.03 550
9122.93 561
9123.83 577
9124.74 606
9125.64 577
9126.54 595
9127.44 585
9128.34 597
9129.24 598
9130.15 543
9131.05 604
9131.95 588
9132.85 555
9133.75 539
9134.66 548
9135.56 575
9136.46 624
9137.36 641
9138.27 555
9139.17 576
9140.07 626
9140.97 604
9141.88 564
9142.78 566
9143.68 563
9144.58 567
9145.49 571
9146.39 621
9147.29 558
9148.20 552
9149.10 581
9150.00 608
9150.90 598
9151.81 575
9152.71 561
9153.61 544
9154.52 558
9155.42 598
9156.32 583
9157.23 579
9158.13 560
9159.03 541
9159.94 521
9160.84 557
9161.74 568
9162.65 534
9163.55 551
9164.45 559
9165.36 620
9166.26 601
9167.17 585
9168.07 606
9168.97 588
9169.88 559
9170.78 551
9171.69 589
9172.59 533
9173.49 524
9174.40 505
9175.30 573
9176.21 640
9177.11 564
9178.01 551
9178.92 568
9179.82 533
9180.73 555
9181.63 597
9182.54 596
9183.44 575
9184.35 584
9185.25 577
9186.16 601
9187.06 642
9187.97 580
9188.87 569
9189.78 589
9190.68 652
9191.59 620
9192.49 587
9193.40 592
9194.30 645
9195.21 624
9196.11 598
9197.02 671
9197.92 675
9198.83 602
9199.73 588
9200.64 630
9201.54 662
9202.45 609
9203.35 631
9204.26 646
9205.17 598
9206.07 583
9206.98 562
9207.88 589
9208.79 581
9209.69 561
9210.60 503
9211.51 579
9212.41 535
9213.32 532
9214.22 535
9215.13 615
9216.04 543
9216.94 583
9217.85 542
9218.76 588
9219.66 638
9220.57 587
9221.48 587
9222.38 613
9223.29 600
9224.20 587
9225.10 577
9226.01 582
9226.92 576
9227.82 534
9228.73 513
9229.64 577
9230.54 600
9231.45 611
9232.36 555
9233.26 594
9234.17 517
9235.08 574
9235.99 585
9236.89 596
9237.80 556
9238.71 513
9239.61 526
9240.52 580
9241.43 582
9242.34 584
9243.24 556
9244.15 533
9245.06 550
9245.97 550
9246.88 562
9247.78 565
9248.69 534
9249.60 569
9250.51 574
9251.41 582
9252.32 598
9253.23 536
9254.14 515
9255.05 503
9255.96 527
9256.86 554
9257.77 599
9258.68 528
9259.59 527
9260.50 551
9261.41 535
9262.31 516
9263.22 563
9264.13 589
9265.04 580
9265.95 547
9266.86 558
9267.77 569
9268.67 598
9269.58 619
9270.49 572
9271.40 571
9272.31 570
9273.22 580
9274.13 542
9275.04 565
9275.95 604
9276.86 555
9277.76 519
9278.67 546
9279.58 544
9280.49 546
9281.40 589
9282.31 581
9283.22 587
9284.13 563
9285.04 613
9285.95 650
9286.86 565
9287.77 616
9288.68 588
9289.59 512
9290.50 534
9291.41 571
9292.32 626
9293.23 533
9294.14 527
9295.05 610
9295.96 605
9296.87 605
9297.78 597
9298.69 564
9299.60 539
9300.51 567
9301.42 563
9302.33 588
9303.24 557
9304.15 571
9305.06 586
9305.97 620
9306.88 613
9307.80 631
9308.71 659
9309.62 662
9310.53 595
9311.44 631
9312.35 610
9313.26 642
9314.17 628
9315.08 614
9315.99 546
9316.91 561
9317.82 588
9318.73 561
9319.64 571
9320.55 575
9321.46 571
9322.37 564
9323.28 533
9324.20 520
9325.11 543
9326.02 598
9326.93 592
9327.84 568
9328.75 608
9329.67 560
9330.58 525
9331.49 522
9332.40 543
9333.31 611
9334.23 524
9335.14 582
9336.05 547
9336.96 579
9337.87 582
9338.79 539
9339.70 616
9340.61 570
9341.52 564
9342.44 580
9343.35 571
9344.26 575
9345.17 562
9346.09 627
9347.00 610
9347.91 606
9348.82 589
9349.74 557
9350.65 623
9351.56 648
9352.48 568
9353.39 583
9354.30 592
9355.21 587
9356.13 597
9357.04 601
9357.95 573
9358.87 590
9359.78 561
9360.69 596
9361.61 660
9362.52 599
9363.43 523
9364.35 556
9365.26 614
9366.18 611
9367.09 595
9368.00 625
9368.92 567
9369.83 598
9370.74 646
9371.66 588
9372.57 656
9373.49 633
9374.40 605
9375.31 573
9376.23 609
9377.14 575
9378.06 603
9378.97 602
9379.88 667
9380.80 616
9381.71 592
9382.63 597
9383.54 593
9384.46 607
9385.37 627
9386.29 663
9387.20 583
9388.11 609
9389.03 570
9389.94 618
9390.86 648
9391.77 604
9392.69 654
9393.60 652
9394.52 653
9395.43 690
9396.35 643
9397.26 683
9398.18 663
9399.09 690
9400.01 614
9400.92 652
9401.84 626
9402.76 615
9403.67 657
9404.59 585
9405.50 599
9406.42 674
9407.33 674
9408.25 589
9409.16 599
9410.08 713
9411.00 716
9411.91 631
9412.83 607
9413.74 610
9414.66 629
9415.58 620
9416.49 621
9417.41 666
9418.32 660
9419.24 668
9420.16 728
9421.07 669
9421.99 615
9422.91 630
9423.82 648
9424.74 639
9425.65 613
9426.57 644
9427.49 641
9428.40 705
9429.32 704
9430.24 679
9431.15 735
9432.07 712
9432.99 715
9433.90 822
9434.82 733
9435.74 762
9436.66 760
9437.57 798
9438.49 788
9439.41 760
9440.32 747
9441.24 719
9442.16 752
9443.08 832
9443.99 744
9444.91 800
9445.83 808
9446.75 747
9447.66 833
9448.58 739
9449.50 777
9450.42 768
9451.33 793
9452.25 949
9453.17 995
9454.09 966
9455.01 1006
9455.92 939
9456.84 856
9457.76 937
9458.68 943
9459.60 878
9460.51 775
9461.43 783
9462.35 840
9463.27 751
9464.19 755
9465.11 733
9466.02 805
9466.94 784
9467.86 735
9468.78 786
9469.70 685
9470.62 726
9471.54 738
9472.46 802
9473.37 796
9474.29 728
9475.21 740
9476.13 784
9477.05 796
9477.97 829
9478.89 873
9479.81 866
9480.73 850
9481.65 824
9482.56 805
9483.48 796
9484.40 788
9485.32 783
9486.24 839
9487.16 823
9488.08 742
9489.00 847
9489.92 827
9490.84 742
9491.76 747
9492.68 784
9493.60 815
9494.52 764
9495.44 726
9496.36 771
9497.28 761
9498.20 800
9499.12 808
9500.04 747
9500.96 827
9501.88 847
9502.80 829
9503.72 844
9504.64 773
9505.56 835
9506.48 829
9507.40 869
9508.32 868
9509.24 864
9510.16 890
9511.08 832
9512.00 810
9512.93 825
9513.85 786
9514.77 793
9515.69 880
9516.61 898
9517.53 877
9518.45 878
9519.37 871
9520.29 868
9521.21 920
9522.14 944
9523.06 869
9523.98 858
9524.90 937
9525.82 965
9526.74 916
9527.66 952
9528.59 992
9529.51 1068
9530.43 1085
9531.35 1047
9532.27 1165
9533.19 1200
9534.11 1174
9535.04 1210
9535.96 1243
9536.88 1189
9537.80 1164
9538.72 1092
9539.65 1030
9540.57 969
9541.49 926
9542.41 958
9543.34 886
9544.26 968
9545.18 980
9546.10 961
9547.02 872
9547.95 939
9548.87 893
9549.79 944
9550.71 1023
9551.64 1116
9552.56 1058
9553.48 997
9554.41 949
9555.33 975
9556.25 991
9557.17 971
9558.10 1033
9559.02 989
9559.94 1031
9560.87 1114
9561.79 1102
9562.71 1148
9563.64 1051
9564.56 1152
9565.48 1123
9566.41 1045
9567.33 998
9568.25 921
9569.18 915
9570.10 971
9571.02 973
9571.95 1011
9572.87 1020
9573.79 972
9574.72 1037
9575.64 1101
9576.56 1022
9577.49 1003
9578.41 971
9579.34 993
9580.26 1033
9581.18 1018
9582.11 1025
9583.03 997
9583.96 967
9584.88 989
9585.81 988
9586.73 982
9587.65 989
9588.58 1118
9589.50 1089
9590.43 1051
9591.35 1142
9592.28 1127
9593.20 1073
9594.13 1142
9595.05 1098
9595.98 1130
9596.90 1196
9597.83 1185
9598.75 1173
9599.68 1221
9600.60 1220
9601.53 1159
9602.45 1144
9603.38 1234
9604.30 1119
9605.23 1202
9606.15 1220
9607.08 1247
9608.00 1196
9608.93 1233
9609.85 1244
9610.78 1351
9611.70 1306
9612.63 1273
9613.55 1304
9614.48 1252
9615.41 1302
9616.33 1358
9617.26 1328
9618.18 1367
9619.11 1338
9620.04 1341
9620.96 1288
9621.89 1316
9622.81 1379
9623.74 1384
9624.67 1375
9625.59 1415
9626.52 1423
9627.44 1442
9628.37 1469
9629.30 1410
9630.22 1444
9631.15 1498
9632.08 1537
9633.00 1516
9633.93 1543
9634.86 1674
9635.78 1579
9636.71 1521
9637.64 1626
9638.56 1570
9639.49 1620
9640.42 1643
9641.34 1637
9642.27 1683
9643.20 1618
9644.13 1687
9645.05 1862
9645.98 1812
9646.91 1724
9647.83 1871
9648.76 1879
9649.69 1821
9650.62 1933
9651.54 1873
9652.47 1899
9653.40 1932
9654.33 1961
9655.25 2048
9656.18 1874
9657.11 1889
9658.04 1985
9658.96 1996
9659.89 1910
9660.82 1962
9661.75 1917
9662.68 1874
9663.60 1917
9664.53 1973
9665.46 2004
9666.39 1969
9667.32 2014
9668.25 2109
9669.17 2190
9670.10 2117
9671.03 2180
9671.96 2127
9672.89 2106
9673.82 2114
9674.74 2099
9675.67 2221
9676.60 2215
9677.53 2189
9678.46 2202
9679.39 2253
9680.32 2248
9681.25 2375
9682.17 2457
9683.10 2428
9684.03 2462
9684.96 2473
9685.89 2479
9686.82 2527
9687.75 2364
9688.68 2427
9689.61 2479
9690.54 2465
9691.47 2444
9692.40 2490
9693.33 2505
9694.25 2747
9695.18 2967
9696.11 3088
9697.04 3499
9697.97 3733
9698.90 3893
9699.83 4077
9700.76 4245
9701.69 4220
9702.62 3840
9703.55 3603
9704.48 3346
9705.41 3009
9706.34 2910
9707.27 2649
9708.20 2527
9709.13 2436
9710.06 2327
9710.99 2352
9711.92 2508
9712.85 2529
9713.78 2518
9714.71 2652
9715.65 2611
9716.58 2613
9717.51 2675
9718.44 2459
9719.37 2382
9720.30 2307
9721.23 2209
9722.16 2170
9723.09 2036
9724.02 1991
9724.95 2010
9725.88 1919
9726.82 1930
9727.75 1844
9728.68 1885
9729.61 2053
9730.54 1949
9731.47 2019
9732.40 2020
9733.33 2024
9734.27 2107
9735.20 2017
9736.13 1990
9737.06 1932
9737.99 1947
9738.92 1852
9739.86 1762
9740.79 1786
9741.72 1707
9742.65 1658
9743.58 1686
9744.51 1680
9745.45 1716
9746.38 1715
9747.31 1683
9748.24 1687
9749.17 1635
9750.11 1581
9751.04 1607
9751.97 1637
9752.90 1554
9753.84 1541
9754.77 1663
9755.70 1598
9756.63 1594
9757.57 1580
9758.50 1599
9759.43 1603
9760.36 1521
9761.30 1537
9762.23 1559
9763.16 1633
9764.09 1616
9765.03 1617
9765.96 1580
9766.89 1665
9767.83 1653
9768.76 1564
9769.69 1643
9770.63 1644
9771.56 1538
9772.49 1635
9773.43 1693
9774.36 1656
9775.29 1691
9776.23 1720
9777.16 1826
9778.09 1818
9779.03 1848
9779.96 1927
9780.89 1850
9781.83 1843
9782.76 1750
9783.70 1852
9784.63 1940
9785.56 1800
9786.50 1627
9787.43 1628
9788.37 1553
9789.30 1558
9790.23 1549
9791.17 1487
9792.10 1491
9793.04 1466
9793.97 1462
9794.90 1439
9795.84 1423
9796.77 1473
9797.71 1435
9798.64 1517
9799.58 1488
9800.51 1442
9801.45 1452
9802.38 1343
9803.32 1358
9804.25 1434
9805.19 1409
9806.12 1268
9807.05 1313
9807.99 1308
9808.92 1279
9809.86 1270
9810.80 1192
9811.73 1248
9812.67 1265
9813.60 1201
9814.54 1185
9815.47 1196
9816.41 1232
9817.34 1230
9818.28 1216
9819.21 1224
9820.15 1174
9821.08 1096
9822.02 1060
9822.96 1104
9823.89 1204
9824.83 1194
9825.76 1141
9826.70 1173
9827.63 1130
9828.57 1087
9829.51 1137
9830.44 1150
9831.38 1088
9832.31 1157
9833.25 1154
9834.19 1038
9835.12 985
9836.06 1039
9837.00 1091
9837.93 1051
9838.87 1113
9839.81 1100
9840.74 1105
9841.68 1124
9842.61 1170
9843.55 1150
9844.49 1093
9845.43 1066
9846.36 1043
9847.30 1041
9848.24 1116
9849.17 1056
9850.11 1071
9851.05 1078
9851.98 1066
9852.92 1065
9853.86 1128
9854.79 1105
9855.73 1057
9856.67 1064
9857.61 1088
9858.54 1187
9859.48 1167
9860.42 1110
9861.36 1101
9862.29 1168
9863.23 1132
9864.17 1094
9865.11 1083
9866.04 1016
9866.98 1002
9867.92 977
9868.86 1001
9869.80 1110
9870.73 1049
9871.67 1086
9872.61 1059
9873.55 999
9874.49 1064
9875.42 1033
9876.36 992
9877.30 984
9878.24 1037
9879.18 973
9880.12 978
9881.05 1006
9881.99 942
9882.93 1066
9883.87 992
9884.81 948
9885.75 1010
9886.69 1009
9887.63 994
9888.56 947
9889.50 899
9890.44 969
9891.38 964
9892.32 946
9893.26 968
9894.20 998
9895.14 941
9896.08 932
9897.02 927
9897.95 945
9898.89 925
9899.83 917
9900.77 958
9901.71 955
9902.65 1007
9903.59 976
9904.53 895
9905.47 883
9906.41 922
9907.35 1030
9908.29 947
9909.23 936
9910.17 963
9911.11 999
9912.05 924
9912.99 953
9913.93 929
9914.87 997
9915.81 1010
9916.75 1000
9917.69 1054
9918.63 965
9919.57 966
9920.51 978
9921.45 973
9922.39 1044
9923.33 1163
9924.27 1284
9925.21 1437
9926.15 1477
9927.09 1531
9928.03 1513
9928.97 1532
9929.92 1475
9930.86 1419
9931.80 1359
9932.74 1233
9933.68 1209
9934.62 1154
9935.56 1081
9936.50 1106
9937.44 998
9938.38 896
9939.33 962
9940.27 963
9941.21 906
9942.15 924
9943.09 932
9944.03 896
9944.97 876
9945.92 851
9946.86 931
9947.80 945
9948.74 909
9949.68 834
9950.62 768
9951.57 858
9952.51 875
9953.45 863
9954.39 887
9955.33 910
9956.28 861
9957.22 888
9958.16 811
9959.10 827
9960.04 850
9960.99 830
9961.93 878
9962.87 879
9963.81 817
9964.76 817
9965.70 872
9966.64 836
9967.58 895
9968.53 866
9969.47 836
9970.41 907
9971.35 871
9972.30 909
9973.24 785
9974.18 863
9975.13 874
9976.07 895
9977.01 842
9977.95 912
9978.90 926
9979.84 856
9980.78 769
9981.73 809
9982.67 879
9983.61 841
9984.56 811
9985.50 799
9986.44 823
9987.39 797
9988.33 789
9989.27 845
9990.22 806
9991.16 749
9992.11 766
9993.05 805
9993.99 838
9994.94 863
9995.88 805
9996.82 799
9997.77 813
9998.71 788
9999.66 791
10000.60 810
10001.55 829
10002.49 781
10003.43 764
10004.38 755
10005.32 831
10006.27 830
10007.21 888
10008.16 820
10009.10 754
10010.04 790
10010.99 765
10011.93 797
10012.88 712
10013.82 742
10014.77 771
10015.71 803
10016.66 754
10017.60 700
10018.55 798
10019.49 845
10020.44 833
10021.38 755
10022.33 745
10023.27 696
10024.22 774
10025.16 760
10026.11 752
10027.05 739
10028.00 740
10028.95 752
10029.89 718
10030.84 686
10031.78 726
10032.73 721
10033.67 733
10034.62 731
10035.57 728
10036.51 739
10037.46 733
10038.40 735
10039.35 750
10040.30 713
10041.24 732
10042.19 722
10043.13 743
10044.08 701
10045.03 629
10045.97 780
10046.92 741
10047.86 711
10048.81 704
10049.76 727
10050.70 730
10051.65 729
10052.60 741
10053.54 742
10054.49 723
10055.44 695
10056.38 691
10057.33 724
10058.28 773
10059.22 850
10060.17 767
10061.12 740
10062.07 749
10063.01 728
10063.96 783
10064.91 726
10065.85 727
10066.80 659
10067.75 693
10068.70 695
10069.64 699
10070.59 669
10071.54 647
10072.49 667
10073.43 677
10074.38 689
10075.33 659
10076.28 639
10077.22 677
10078.17 623
10079.12 720
10080.07 730
10081.02 654
10081.96 640
10082.91 653
10083.86 700
10084.81 668
10085.76 630
10086.70 680
10087.65 666
10088.60 677
10089.55 664
10090.50 623
10091.45 633
10092.39 643
10093.34 643
10094.29 684
10095.24 705
10096.19 706
10097.14 700
10098.09 672
10099.03 709
10099.98 657
10100.93 702
10101.88 683
10102.83 714
10103.78 656
10104.73 622
10105.68 657
10106.63 691
10107.58 727
10108.53 690
10109.47 621
10110.42 652
10111.37 670
10112.32 700
10113.27 682
10114.22 649
10115.17 649
10116.12 687
10117.07 650
10118.02 689
10118.97 677
10119.92 654
10120.87 653
10121.82 616
10122.77 616
10123.72 661
10124.67 688
10125.62 706
10126.57 626
10127.52 631
10128.47 650
10129.42 674
10130.37 683
10131.32 669
10132.27 641
10133.22 592
10134.17 653
10135.12 653
10136.07 656
10137.02 645
10137.97 676
10138.92 632
10139.87 684
10140.83 657
10141.78 641
10142.73 593
10143.68 621
10144.63 666
10145.58 696
10146.53 683
10147.48 636
10148.43 621
10149.38 587
10150.34 656
10151.29 627
10152.24 651
10153.19 639
10154.14 689
10155.09 712
10156.04 651
10156.99 671
10157.95 645
10158.90 671
10159.85 726
10160.80 690
10161.75 646
10162.70 659
10163.66 690
10164.61 660
10165.56 685
10166.51 662
10167.46 627
10168.42 639
10169.37 700
10170.32 689
10171.27 689
10172.23 709
10173.18 667
10174.13 765
10175.08 721
10176.03 716
10176.99 737
10177.94 675
10178.89 679
10179.84 720
10180.80 710
10181.75 748
10182.70 749
10183.66 745
10184.61 767
10185.56 716
10186.51 711
10187.47 715
10188.42 704
10189.37 717
10190.33 672
10191.28 750
10192.23 728
10193.19 698
10194.14 712
10195.09 724
10196.05 693
10197.00 698
10197.95 794
10198.91 781
10199.86 783
10200.81 726
10201.77 721
10202.72 823
10203.67 812
10204.63 847
10205.58 868
10206.53 822
10207.49 839
10208.44 916
10209.40 872
10210.35 833
10211.30 869
10212.26 812
10213.21 824
10214.17 782
10215.12 692
10216.08 776
10217.03 730
10217.98 761
10218.94 712
10219.89 741
10220.85 766
10221.80 730
10222.76 677
10223.71 687
10224.67 670
10225.62 694
10226.58 679
10227.53 666
10228.49 709
10229.44 695
10230.40 731
10231.35 718
10232.31 674
10233.26 755
10234.22 736
10235.17 747
10236.13 750
10237.08 714
10238.04 754
10238.99 700
10239.95 736
10240.90 793
10241.86 727
10242.81 680
10243.77 657
10244.72 621
10245.68 652
10246.64 694
10247.59 697
10248.55 652
10249.50 640
10250.46 599
10251.42 607
10252.37 653
10253.33 672
10254.28 653
10255.24 599
10256.20 614
10257.15 615
10258.11 620
10259.06 585
10260.02 541
10260.98 568
10261.93 551
10262.89 528
10263.85 533
10264.80 581
10265.76 606
10266.72 616
10267.67 598
10268.63 577
10269.59 560
10270.54 613
10271.50 604
10272.46 555
10273.41 562
10274.37 571
10275.33 558
10276.29 555
10277.24 563
10278.20 581
10279.16 573
10280.11 561
10281.07 535
10282.03 532
10282.99 564
10283.94 609
10284.90 599
10285.86 581
10286.82 576
10287.77 584
10288.73 574
10289.69 552
10290.65 544
10291.61 529
10292.56 566
10293.52 571
10294.48 578
10295.44 595
10296.39 619
10297.35 577
10298.31 607
10299.27 543
10300.23 528
10301.19 618
10302.14 612
10303.10 532
10304.06 513
10305.02 570
10305.98 565
10306.94 570
10307.89 565
10308.85 556
10309.81 562
10310.77 574
10311.73 562
10312.69 534
10313.65 532
10314.61 540
10315.57 553
10316.52 577
10317.48 568
10318.44 506
10319.40 576
10320.36 591
10321.32 597
10322.28 559
10323.24 551
10324.20 559
10325.16 540
10326.12 534
10327.08 561
10328.04 555
10328.99 546
10329.95 601
10330.91 597
10331.87 557
10332.83 575
10333.79 555
10334.75 483
10335.71 490
10336.67 511
10337.63 530
10338.59 510
10339.55 563
10340.51 566
10341.47 548
10342.43 477
10343.39 515
10344.35 518
10345.31 480
10346.27 503
10347.23 511
10348.20 527
10349.16 572
10350.12 564
10351.08 541
10352.04 476
10353.00 472
10353.96 502
10354.92 510
10355.88 513
10356.84 507
10357.80 529
10358.76 517
10359.72 495
10360.69 507
10361.65 479
10362.61 495
10363.57 501
10364.53 514
10365.49 500
10366.45 488
10367.41 498
10368.38 510
10369.34 488
10370.30 471
10371.26 526
10372.22 521
10373.18 495
10374.14 461
10375.11 493
10376.07 484
10377.03 489
10377.99 524
10378.95 524
10379.92 500
10380.88 471
10381.84 468
10382.80 463
10383.76 488
10384.73 483
10385.69 488
10386.65 489
10387.61 493
10388.57 434
10389.54 436
10390.50 465
10391.46 480
10392.42 520
10393.39 494
10394.35 475
10395.31 489
10396.27 512
10397.24 504
10398.20 496
10399.16 489
10400.13 475
10401.09 470
10402.05 458
10403.02 480
10403.98 471
10404.94 479
10405.90 432
10406.87 469
10407.83 464
10408.79 449
10409.76 445
10410.72 497
10411.68 493
10412.65 439
10413.61 432
10414.57 468
10415.54 506
10416.50 462
10417.47 478
10418.43 561
10419.39 473
10420.36 490
10421.32 447
10422.28 442
10423.25 490
10424.21 517
10425.18 480
10426.14 529
10427.10 472
10428.07 490
10429.03 458
10430.00 374
10430.96 408
10431.93 466
10432.89 470
10433.85 492
10434.82 517
10435.78 454
10436.75 427
10437.71 429
10438.68 421
10439.64 432
10440.61 450
10441.57 476
10442.54 514
10443.50 476
10444.47 456
10445.43 473
10446.40 456
10447.36 438
10448.33 393
10449.29 422
10450.26 407
10451.22 410
10452.19 417
10453.15 429
10454.12 442
10455.08 447
10456.05 436
10457.01 424
10457.98 425
10458.95 410
10459.91 428
10460.88 425
10461.84 404
10462.81 424
10463.77 423
10464.74 389
10465.71 386
10466.67 432
10467.64 419
10468.60 427
10469.57 400
10470.54 446
10471.50 486
10472.47 447
10473.44 432
10474.40 441
10475.37 456
10476.33 430
10477.30 415
10478.27 421
10479.23 433
10480.20 471
10481.17 454
10482.13 462
10483.10 425
10484.07 401
10485.03 458
10486.00 459
10486.97 445
10487.93 456
10488.90 435
10489.87 453
10490.84 428
10491.80 432
10492.77 429
10493.74 442
10494.70 484
10495.67 434
10496.64 455
10497.61 470
10498.57 443
10499.54 451
10500.51 447
10501.48 403
10502.44 422
10503.41 423
10504.38 432
10505.35 483
10506.31 458
10507.28 447
10508.25 436
10509.22 407
10510.19 419
10511.15 448
10512.12 433
10513.09 473
10514.06 438
10515.03 460
10516.00 449
10516.96 435
10517.93 429
10518.90 419
10519.87 418
10520.84 415
10521.81 491
10522.77 460
10523.74 426
10524.71 450
10525.68 415
10526.65 491
10527.62 459
10528.59 485
10529.56 456
10530.52 449
10531.49 448
10532.46 452
10533.43 448
10534.40 450
10535.37 459
10536.34 457
10537.31 451
10538.28 476
10539.25 503
10540.22 367
10541.18 368
10542.15 474
10543.12 453
10544.09 466
10545.06 466
10546.03 432
10547.00 438
10547.97 478
10548.94 470
10549.91 438
10550.88 478
10551.85 439
10552.82 449
10553.79 487
10554.76 487
10555.73 454
10556.70 459
10557.67 480
10558.64 432
10559.61 474
10560.58 443
10561.55 434
10562.52 488
10563.49 429
10564.46 501
10565.43 503
10566.40 444
10567.38 437
10568.35 481
10569.32 451
10570.29 406
10571.26 421
10572.23 443
10573.20 431
10574.17 445
10575.14 439
10576.11 450
10577.08 468
10578.06 450
10579.03 466
10580.00 470
10580.97 431
10581.94 435
10582.91 438
10583.88 440
10584.85 450
10585.83 421
10586.80 451
10587.77 462
10588.74 446
10589.71 484
10590.68 474
10591.66 451
10592.63 467
10593.60 467
10594.57 433
10595.54 448
10596.51 458
10597.49 471
10598.46 470
10599.43 509
10600.40 446
10601.37 458
10602.35 446
10603.32 435
10604.29 455
10605.26 456
10606.24 470
10607.21 466
10608.18 507
10609.15 502
10610.13 482
10611.10 455
10612.07 491
10613.04 434
10614.02 410
10614.99 471
10615.96 461
10616.94 446
10617.91 497
10618.88 468
10619.85 483
10620.83 540
10621.80 496
10622.77 486
10623.75 528
10624.72 524
10625.69 531
10626.67 570
10627.64 558
10628.61 558
10629.59 529
10630.56 522
10631.53 517
10632.51 506
10633.48 518
10634.46 546
10635.43 533
10636.40 550
10637.38 614
10638.35 648
10639.32 691
10640.30 706
10641.27 640
10642.25 668
10643.22 660
10644.19 586
10645.17 621
10646.14 583
10647.12 561
10648.09 508
10649.07 495
10650.04 478
10651.01 472
10651.99 511
10652.96 419
10653.94 430
10654.91 493
10655.89 507
10656.86 436
10657.84 457
10658.81 475
10659.79 486
10660.76 455
10661.74 470
10662.71 430
10663.69 479
10664.66 462
10665.64 485
10666.61 448
10667.59 440
10668.56 446
10669.54 433
10670.51 475
10671.49 492
10672.46 498
10673.44 463
10674.42 453
10675.39 455
10676.37 478
10677.34 460
10678.32 505
10679.29 494
10680.27 452
10681.25 476
10682.22 490
10683.20 490
10684.17 434
10685.15 403
10686.12 468
10687.10 473
10688.08 478
10689.05 460
10690.03 443
10691.01 414
10691.98 472
10692.96 485
10693.94 441
10694.91 466
10695.89 439
10696.86 470
10697.84 447
10698.82 455
10699.79 436
10700.77 455
10701.75 440
10702.72 456
10703.70 434
10704.68 430
10705.66 416
10706.63 462
10707.61 498
10708.59 449
10709.56 443
10710.54 473
10711.52 461
10712.50 470
10713.47 481
10714.45 480
10715.43 457
10716.41 450
10717.38 465
10718.36 497
10719.34 486
10720.32 492
10721.29 448
10722.27 421
10723.25 479
10724.23 450
10725.20 467
10726.18 428
10727.16 454
10728.14 436
10729.12 446
10730.09 470
10731.07 482
10732.05 447
10733.03 433
10734.01 440
10734.99 492
10735.96 509
10736.94 464
10737.92 457
10738.90 488
10739.88 470
10740.86 465
10741.83 495
10742.81 476
10743.79 472
10744.77 493
10745.75 473
10746.73 432
10747.71 451
10748.69 473
10749.67 457
10750.64 453
10751.62 480
10752.60 463
10753.58 489
10754.56 480
10755.54 468
10756.52 446
10757.50 422
10758.48 465
10759.46 471
10760.44 467
10761.42 498
10762.40 446
10763.38 431
10764.35 489
10765.33 492
10766.31 464
10767.29 480
10768.27 462
10769.25 487
10770.23 504
10771.21 494
10772.19 479
10773.17 502
10774.15 486
10775.13 508
10776.11 519
10777.09 483
10778.07 502
10779.05 459
10780.04 440
10781.02 514
10782.00 535
10782.98 506
10783.96 529
10784.94 523
10785.92 509
10786.90 543
10787.88 492
10788.86 503
10789.84 524
10790.82 504
10791.80 534
10792.78 551
10793.77 525
10794.75 599
10795.73 555
10796.71 489
10797.69 492
10798.67 507
10799.65 485
10800.63 531
10801.61 541
10802.60 535
10803.58 482
10804.56 526
10805.54 554
10806.52 544
10807.50 548
10808.49 506
10809.47 564
10810.45 516
10811.43 491
10812.41 520
10813.39 555
10814.38 539
10815.36 571
10816.34 546
10817.32 515
10818.30 540
10819.29 556
10820.27 502
10821.25 481
10822.23 510
10823.22 545
10824.20 500
10825.18 555
10826.16 537
10827.15 516
10828.13 528
10829.11 577
10830.09 617
10831.08 576
10832.06 549
10833.04 549
10834.02 561
10835.01 571
10835.99 580
10836.97 574
10837.96 607
10838.94 537
10839.92 583
10840.90 547
10841.89 588
10842.87 551
10843.85 544
10844.84 578
10845.82 585
10846.80 613
10847.79 616
10848.77 646
10849.76 586
10850.74 616
10851.72 627
10852.71 605
10853.69 640
10854.67 610
10855.66 622
10856.64 623
10857.62 628
10858.61 653
10859.59 668
10860.58 610
10861.56 588
10862.55 633
10863.53 646
10864.51 641
10865.50 669
10866.48 635
10867.47 664
10868.45 692
10869.44 686
10870.42 672
10871.40 688
10872.39 720
10873.37 669
10874.36 740
10875.34 694
10876.33 692
10877.31 737
10878.30 802
10879.28 752
10880.27 779
10881.25 740
10882.24 733
10883.22 730
10884.21 710
10885.19 740
10886.18 820
10887.16 787
10888.15 785
10889.13 760
10890.12 810
10891.10 850
10892.09 828
10893.07 802
10894.06 779
10895.05 789
10896.03 825
10897.02 732
10898.00 900
10898.99 808
10899.97 862
10900.96 919
10901.95 813
10902.93 864
10903.92 835
10904.90 803
10905.89 841
10906.88 895
10907.86 881
10908.85 880
10909.84 889
10910.82 902
10911.81 908
10912.79 954
10913.78 1009
10914.77 983
10915.75 947
10916.74 884
10917.73 948
10918.71 968
10919.70 961
10920.69 904
10921.67 876
10922.66 1023
10923.65 1032
10924.63 1063
10925.62 1028
10926.61 1040
10927.60 1032
10928.58 1095
10929.57 1013
10930.56 1016
10931.54 980
10932.53 1053
10933.52 990
10934.51 951
10935.49 998
10936.48 997
10937.47 1092
10938.46 1109
10939.44 1055
10940.43 1116
10941.42 1102
10942.41 1102
10943.39 1144
10944.38 1160
10945.37 1115
10946.36 1140
10947.35 1171
10948.33 1185
10949.32 1214
10950.31 1277
10951.30 1277
10952.29 1352
10953.28 1487
10954.26 1455
10955.25 1503
10956.24 1617
10957.23 1663
10958.22 1642
10959.21 1791
10960.19 1747
10961.18 1786
10962.17 1801
10963.16 1738
10964.15 1557
10965.14 1618
10966.13 1486
10967.11 1403
10968.10 1352
10969.09 1303
10970.08 1317
10971.07 1264
10972.06 1287
10973.05 1240
10974.04 1328
10975.03 1332
10976.02 1295
10977.01 1257
10978.00 1314
10978.98 1240
10979.97 1188
10980.96 1286
10981.95 1304
10982.94 1370
10983.93 1362
10984.92 1397
10985.91 1328
10986.90 1263
10987.89 1311
10988.88 1290
10989.87 1306
10990.86 1295
10991.85 1458
10992.84 1393
10993.83 1521
10994.82 1613
10995.81 1724
10996.80 1926
10997.79 2032
10998.78 2190
10999.77 2300
11000.76 2311
11001.75 2335
11002.74 2150
11003.73 2168
11004.72 1938
11005.72 1794
11006.71 1663
11007.70 1605
11008.69 1499
11009.68 1329
11010.67 1251
11011.66 1249
11012.65 1179
11013.64 1211
11014.63 1170
11015.62 1085
11016.61 1112
11017.61 1136
11018.60 1086
11019.59 1083
11020.58 1102
11021.57 1000
11022.56 1007
11023.55 1044
11024.55 967
11025.54 982
11026.53 978
11027.52 1022
11028.51 981
11029.50 909
11030.49 886
11031.49 870
11032.48 893
11033.47 911
11034.46 941
11035.45 889
11036.45 941
11037.44 865
11038.43 921
11039.42 928
11040.41 932
11041.41 879
11042.40 885
11043.39 887
11044.38 819
11045.38 886
11046.37 928
11047.36 833
11048.35 815
11049.35 805
11050.34 824
11051.33 809
11052.32 785
11053.32 783
11054.31 761
11055.30 720
11056.30 802
11057.29 821
11058.28 790
11059.27 770
11060.27 769
11061.26 792
11062.25 774
11063.25 731
11064.24 818
11065.23 738
11066.23 722
11067.22 763
11068.21 727
11069.21 769
11070.20 796
11071.19 758
11072.19 729
11073.18 775
11074.17 780
11075.17 746
11076.16 758
11077.16 764
11078.15 759
11079.14 785
11080.14 825
11081.13 803
11082.13 754
11083.12 776
11084.11 759
11085.11 707
11086.10 722
11087.10 736
11088.09 795
11089.09 746
11090.08 722
11091.07 736
11092.07 686
11093.06 733
11094.06 665
11095.05 660
11096.05 693
11097.04 745
11098.04 670
11099.03 666
11100.03 711
11101.02 707
11102.02 689
11103.01 698
11104.01 697
11105.00 669
11106.00 676
11106.99 680
11107.99 701
11108.98 648
11109.98 687
11110.97 630
11111.97 658
11112.96 674
11113.96 639
11114.95 642
11115.95 653
11116.95 642
11117.94 629
11118.94 617
11119.93 607
11120.93 545
11121.92 608
11122.92 655
11123.92 662
11124.91 589
11125.91 615
11126.90 620
11127.90 695
11128.90 626
11129.89 657
11130.89 649
11131.89 629
11132.88 607
11133.88 638
11134.87 615
11135.87 588
11136.87 561
11137.86 554
11138.86 567
11139.86 588
11140.85 605
11141.85 576
11142.85 568
11143.84 603
11144.84 599
11145.84 611
11146.84 620
11147.83 569
11148.83 618
11149.83 578
11150.82 566
11151.82 549
11152.82 519
11153.82 544
11154.81 561
11155.81 573
11156.81 572
11157.80 537
11158.80 547
11159.80 570
11160.80 565
11161.79 509
11162.79 525
11163.79 546
11164.79 528
11165.79 529
11166.78 570
11167.78 569
11168.78 548
11169.78 555
11170.78 547
11171.77 577
11172.77 534
11173.77 485
11174.77 542
11175.77 568
11176.76 583
11177.76 525
11178.76 496
11179.76 517
11180.76 531
11181.76 550
11182.76 573
11183.75 522
11184.75 525
11185.75 525
11186.75 552
11187.75 580
11188.75 497
11189.75 535
11190.75 603
11191.74 588
11192.74 544
11193.74 487
11194.74 516
11195.74 533
11196.74 489
11197.74 526
11198.74 536
11199.74 486
11200.74 504
11201.74 500
11202.74 535
11203.74 503
11204.74 542
11205.73 516
11206.73 494
11207.73 482
11208.73 472
11209.73 542
11210.73 486
11211.73 506
11212.73 544
11213.73 544
11214.73 539
11215.73 535
11216.73 526
11217.73 491
11218.73 509
11219.73 513
11220.73 516
11221.73 493
11222.73 478
11223.74 511
11224.74 575
11225.74 528
11226.74 513
11227.74 470
11228.74 472
11229.74 507
11230.74 509
11231.74 466
11232.74 458
11233.74 463
11234.74 514
11235.74 498
11236.74 492
11237.75 488
11238.75 493
11239.75 456
11240.75 507
11241.75 504
11242.75 486
11243.75 510
11244.75 463
11245.76 464
11246.76 483
11247.76 510
11248.76 489
11249.76 480
11250.76 430
11251.76 480
11252.77 475
11253.77 472
11254.77 529
11255.77 494
11256.77 459
11257.78 484
11258.78 470
11259.78 506
11260.78 497
11261.78 473
11262.79 458
11263.79 493
11264.79 496
11265.79 529
11266.79 502
11267.80 484
11268.80 506
11269.80 508
11270.80 504
11271.81 488
11272.81 560
11273.81 534
11274.81 553
11275.82 483
11276.82 535
11277.82 490
11278.83 513
11279.83 556
11280.83 557
11281.83 574
11282.84 552
11283.84 516
11284.84 509
11285.85 515
11286.85 544
11287.85 508
11288.86 512
11289.86 527
11290.86 517
11291.87 567
11292.87 494
11293.87 509
11294.88 481
11295.88 490
11296.89 534
11297.89 520
11298.89 444
11299.90 480
11300.90 479
11301.90 532
11302.91 561
11303.91 550
11304.92 537
11305.92 541
11306.92 549
11307.93 545
11308.93 596
11309.94 582
11310.94 642
11311.95 668
11312.95 679
11313.95 698
11314.96 663
11315.96 657
11316.97 652
11317.97 618
11318.98 605
11319.98 591
11320.99 602
11321.99 540
11323.00 531
11324.00 573
11325.01 552
11326.01 503
11327.02 492
11328.02 488
11329.03 480
11330.03 527
11331.04 449
11332.04 452
11333.05 475
11334.05 440
11335.06 462
11336.06 443
11337.07 469
11338.07 432
11339.08 483
11340.09 467
11341.09 458
11342.10 473
11343.10 467
11344.11 463
11345.11 478
11346.12 431
11347.13 469
11348.13 468
11349.14 491
11350.14 431
11351.15 442
11352.16 448
11353.16 454
11354.17 492
11355.17 467
11356.18 464
11357.19 439
11358.19 427
11359.20 424
11360.21 444
11361.21 485
11362.22 500
11363.23 449
11364.23 424
11365.24 385
11366.25 448
11367.25 455
11368.26 457
11369.27 482
11370.27 431
11371.28 406
11372.29 438
11373.29 433
11374.30 447
11375.31 428
11376.32 444
11377.32 450
11378.33 461
11379.34 457
11380.35 432
11381.35 391
11382.36 421
11383.37 421
11384.38 438
11385.38 419
11386.39 431
11387.40 490
11388.41 434
11389.41 438
11390.42 420
11391.43 454
11392.44 439
11393.45 471
11394.45 452
11395.46 483
11396.47 474
11397.48 437
11398.49 463
11399.49 417
11400.50 441
11401.51 421
11402.52 442
11403.53 481
11404.54 476
11405.54 471
11406.55 465
11407.56 444
11408.57 427
11409.58 430
11410.59 430
11411.60 451
11412.61 472
11413.61 436
11414.62 447
11415.63 453
11416.64 463
11417.65 446
11418.66 506
11419.67 434
11420.68 443
11421.69 416
11422.70 432
11423.71 463
11424.71 439
11425.72 389
11426.73 402
11427.74 438
11428.75 434
11429.76 441
11430.77 424
11431.78 474
11432.79 421
11433.80 384
11434.81 426
11435.82 400
11436.83 417
11437.84 411
11438.85 410
11439.86 442
11440.87 409
11441.88 424
11442.89 447
11443.90 450
11444.91 433
11445.92 430
11446.93 393
11447.94 420
11448.95 440
11449.96 431
11450.97 434
11451.98 461
11452.99 433
11454.01 439
11455.02 444
11456.03 398
11457.04 409
11458.05 429
11459.06 439
11460.07 443
11461.08 411
11462.09 402
11463.10 428
11464.11 439
11465.13 414
11466.14 415
11467.15 417
11468.16 391
11469.17 419
11470.18 464
11471.19 461
11472.20 417
11473.22 408
11474.23 410
11475.24 449
11476.25 411
11477.26 403
11478.27 487
11479.29 461
11480.30 417
11481.31 433
11482.32 463
11483.33 389
11484.35 442
11485.36 430
11486.37 424
11487.38 398
11488.39 442
11489.41 424
11490.42 420
11491.43 401
11492.44 439
11493.46 433
11494.47 432
11495.48 432
11496.49 396
11497.51 443
11498.52 466
11499.53 440
11500.54 467
11501.56 397
11502.57 401
11503.58 418
11504.59 408
11505.61 413
11506.62 407
11507.63 386
11508.65 413
11509.66 402
11510.67 428
11511.69 385
11512.70 391
11513.71 436
11514.73 426
11515.74 403
11516.75 409
11517.77 436
11518.78 454
11519.79 421
11520.81 422
11521.82 458
11522.83 428
11523.85 433
11524.86 388
11525.88 468
11526.89 451
11527.90 466
11528.92 446
11529.93 461
11530.95 414
11531.96 399
11532.97 419
11533.99 457
11535.00 439
11536.02 451
11537.03 446
11538.05 468
11539.06 457
11540.07 481
11541.09 433
11542.10 381
11543.12 398
11544.13 372
11545.15 458
11546.16 443
11547.18 492
11548.19 481
11549.21 465
11550.22 454
11551.24 430
11552.25 437
11553.27 434
11554.28 432
11555.30 411
11556.31 466
11557.33 513
11558.34 518
11559.36 450
11560.37 457
11561.39 442
11562.40 474
11563.42 453
11564.43 467
11565.45 480
11566.47 515
11567.48 501
11568.50 518
11569.51 497
11570.53 453
11571.54 484
11572.56 501
11573.58 521
11574.59 488
11575.61 465
11576.62 468
11577.64 512
11578.66 518
11579.67 512
11580.69 514
11581.70 529
11582.72 519
11583.74 538
11584.75 538
11585.77 614
11586.79 620
11587.80 601
11588.82 546
11589.84 538
11590.85 567
11591.87 599
11592.89 571
11593.90 581
11594.92 634
11595.94 601
11596.95 713
11597.97 749
11598.99 727
11600.01 813
11601.02 881
11602.04 897
11603.06 935
11604.07 1022
11605.09 1017
11606.11 941
11607.13 935
11608.14 891
11609.16 831
11610.18 789
11611.20 701
11612.21 654
11613.23 631
11614.25 566
11615.27 564
11616.29 562
11617.30 608
11618.32 543
11619.34 567
11620.36 499
11621.38 538
11622.39 546
11623.41 505
11624.43 517
11625.45 546
11626.47 511
11627.48 444
11628.50 436
11629.52 469
11630.54 433
11631.56 448
11632.58 505
11633.59 451
11634.61 514
11635.63 482
11636.65 513
11637.67 464
11638.69 451
11639.71 442
11640.73 466
11641.75 440
11642.76 459
11643.78 464
11644.80 482
11645.82 429
11646.84 430
11647.86 488
11648.88 441
11649.90 436
11650.92 412
11651.94 438
11652.96 437
11653.98 431
11655.00 413
11656.01 475
11657.03 431
11658.05 409
11659.07 461
11660.09 444
11661.11 473
11662.13 464
11663.15 449
11664.17 437
11665.19 411
11666.21 439
11667.23 442
11668.25 453
11669.27 455
11670.29 490
11671.31 475
11672.33 446
11673.35 460
11674.37 480
11675.39 483
11676.42 454
11677.44 519
11678.46 451
11679.48 447
11680.50 438
11681.52 451
11682.54 453
11683.56 489
11684.58 449
11685.60 477
11686.62 473
11687.64 482
11688.66 510
11689.69 477
11690.71 501
11691.73 504
11692.75 455
11693.77 461
11694.79 461
11695.81 467
11696.83 486
11697.85 477
11698.88 471
11699.90 468
11700.92 437
11701.94 447
11702.96 461
11703.98 453
11705.01 471
11706.03 443
11707.05 438
11708.07 437
11709.09 449
11710.12 439
11711.14 457
11712.16 408
11713.18 447
11714.20 435
11715.23 442
11716.25 469
11717.27 424
11718.29 434
11719.31 446
11720.34 437
11721.36 427
11722.38 478
11723.40 447
11724.43 449
11725.45 477
11726.47 471
11727.49 470
11728.52 406
11729.54 455
11730.56 459
11731.59 442
11732.61 436
11733.63 429
11734.65 467
11735.68 450
11736.70 472
11737.72 481
11738.75 482
11739.77 427
11740.79 463
11741.82 497
11742.84 415
11743.86 405
11744.89 464
11745.91 464
11746.93 483
11747.96 532
11748.98 451
11750.01 465
11751.03 519
11752.05 485
11753.08 467
11754.10 468
11755.12 447
11756.15 459
11757.17 457
11758.20 483
11759.22 460
11760.24 436
11761.27 451
11762.29 447
11763.32 477
11764.34 469
11765.37 430
11766.39 452
11767.41 429
11768.44 420
11769.46 468
11770.49 484
11771.51 499
11772.54 509
11773.56 449
11774.59 467
11775.61 454
11776.64 466
11777.66 456
11778.69 454
11779.71 461
11780.74 492
11781.76 438
11782.79 430
11783.81 511
11784.84 498
11785.86 485
11786.89 458
11787.91 496
11788.94 469
11789.96 459
11790.99 454
11792.01 478
11793.04 481
11794.07 477
11795.09 487
11796.12 451
11797.14 440
11798.17 483
11799.19 439
11800.22 482
11801.25 434
11802.27 469
11803.30 471
11804.32 472
11805.35 507
11806.38 493
11807.40 529
11808.43 489
11809.45 501
11810.48 521
11811.51 511
11812.53 488
11813.56 506
11814.59 533
11815.61 465
11816.64 486
11817.67 500
11818.69 472
11819.72 467
11820.75 514
11821.77 481
11822.80 483
11823.83 502
11824.85 533
11825.88 539
11826.91 568
11827.94 534
11828.96 571
11829.99 545
11831.02 522
11832.04 519
11833.07 508
11834.10 546
11835.13 565
11836.15 510
11837.18 552
11838.21 525
11839.24 561
11840.26 518
11841.29 487
11842.32 511
11843.35 550
11844.37 519
11845.40 554
11846.43 554
11847.46 529
11848.49 523
11849.51 580
11850.54 624
11851.57 630
11852.60 586
11853.63 567
11854.65 545
11855.68 587
11856.71 630
11857.74 610
11858.77 614
11859.80 653
11860.83 649
11861.85 602
11862.88 591
11863.91 614
11864.94 610
11865.97 586
11867.00 593
11868.03 590
11869.05 662
11870.08 737
11871.11 664
11872.14 637
11873.17 691
11874.20 662
11875.23 656
11876.26 645
11877.29 723
11878.32 681
11879.35 647
11880.38 659
11881.40 768
11882.43 760
11883.46 720
11884.49 721
11885.52 767
11886.55 760
11887.58 747
11888.61 749
11889.64 729
11890.67 732
11891.70 744
11892.73 766
11893.76 764
11894.79 756
11895.82 777
11896.85 838
11897.88 846
11898.91 876
11899.94 904
11900.97 956
11902.00 1019
11903.03 936
11904.06 993
11905.09 931
11906.12 911
11907.15 932
11908.18 857
11909.22 868
11910.25 864
11911.28 855
11912.31 811
11913.34 821
11914.37 841
11915.40 831
11916.43 836
11917.46 870
11918.49 823
11919.52 804
11920.55 830
11921.59 852
11922.62 937
11923.65 960
11924.68 875
11925.71 993
11926.74 1011
11927.77 1011
11928.81 1054
11929.84 1214
11930.87 1273
11931.90 1352
11932.93 1332
11933.96 1278
11935.00 1221
11936.03 1237
11937.06 1141
11938.09 1049
11939.12 981
11940.15 900
11941.19 889
11942.22 877
11943.25 867
11944.28 838
11945.31 786
11946.35 793
11947.38 770
11948.41 790
11949.44 693
11950.48 737
11951.51 640
11952.54 715
11953.57 719
11954.61 785
11955.64 726
11956.67 743
11957.70 673
11958.74 636
11959.77 637
11960.80 660
11961.84 668
11962.87 672
11963.90 636
11964.93 676
11965.97 645
11967.00 661
11968.03 630
11969.07 668
11970.10 659
11971.13 660
11972.17 758
11973.20 717
11974.23 690
11975.27 654
11976.30 689
11977.33 695
11978.37 676
11979.40 631
11980.44 647
11981.47 633
11982.50 692
11983.54 672
11984.57 678
11985.60 691
11986.64 678
11987.67 680
11988.71 635
11989.74 702
11990.77 695
11991.81 706
11992.84 672
11993.88 710
11994.91 661
11995.95 685
11996.98 674
11998.02 652
11999.05 673
12000.08 706
12001.12 683
12002.15 690
12003.19 676
12004.22 688
12005.26 677
12006.29 726
12007.33 721
12008.36 724
12009.40 720
12010.43 755
12011.47 790
12012.50 719
12013.54 731
12014.57 678
12015.61 725
12016.64 762
12017.68 716
12018.71 701
12019.75 686
12020.78 710
12021.82 706
12022.86 717
12023.89 722
12024.93 692
12025.96 742
12027.00 745
12028.03 708
12029.07 741
12030.11 744
12031.14 741
12032.18 711
12033.21 709
12034.25 690
12035.29 693
12036.32 729
12037.36 746
12038.39 733
12039.43 737
12040.47 737
12041.50 644
12042.54 677
12043.58 691
12044.61 714
12045.65 714
12046.69 669
12047.72 699
12048.76 761
12049.80 689
12050.83 684
12051.87 723
12052.91 706
12053.94 674
12054.98 672
12056.02 745
12057.05 761
12058.09 728
12059.13 713
12060.16 665
12061.20 731
12062.24 716
12063.28 744
12064.31 709
12065.35 729
12066.39 722
12067.43 719
12068.46 689
12069.50 734
12070.54 738
12071.58 746
12072.61 764
12073.65 771
12074.69 797
12075.73 759
12076.76 725
12077.80 737
12078.84 748
12079.88 738
12080.92 753
12081.95 748
12082.99 711
12084.03 723
12085.07 748
12086.11 756
12087.15 763
12088.18 777
12089.22 784
12090.26 774
12091.30 803
12092.34 789
12093.38 820
12094.42 829
12095.45 800
12096.49 842
12097.53 855
12098.57 895
12099.61 880
12100.65 903
12101.69 996
12102.73 1002
12103.76 1004
12104.80 962
12105.84 1040
12106.88 898
12107.92 852
12108.96 837
12110.00 834
12111.04 801
12112.08 796
12113.12 694
12114.16 688
12115.20 708
12116.24 658
12117.28 666
12118.32 677
12119.36 628
12120.40 653
12121.44 620
12122.47 574
12123.51 599
12124.55 620
12125.59 618
12126.63 580
12127.67 569
12128.71 605
12129.76 669
12130.80 644
12131.84 607
12132.88 607
12133.92 597
12134.96 560
12136.00 590
12137.04 635
12138.08 634
12139.12 589
12140.16 609
12141.20 551
12142.24 555
12143.28 538
12144.32 575
12145.36 604
12146.40 588
12147.44 583
12148.49 562
12149.53 549
12150.57 545
12151.61 561
12152.65 569
12153.69 552
12154.73 541
12155.77 535
12156.81 525
12157.86 530
12158.90 508
12159.94 491
12160.98 523
12162.02 513
12163.06 519
12164.10 536
12165.15 497
12166.19 509
12167.23 555
12168.27 527
12169.31 523
12170.36 535
12171.40 509
12172.44 491
12173.48 578
12174.52 576
12175.57 543
12176.61 530
12177.65 512
12178.69 554
12179.73 563
12180.78 547
12181.82 540
12182.86 580
12183.90 561
12184.95 558
12185.99 579
12187.03 538
12188.07 551
12189.12 538
12190.16 543
12191.20 532
12192.25 535
12193.29 564
12194.33 557
12195.37 509
12196.42 517
12197.46 519
12198.50 533
12199.55 478
12200.59 552
12201.63 533
12202.68 504
12203.72 540
12204.76 522
12205.81 538
12206.85 506
12207.89 477
12208.94 526
12209.98 508
12211.02 531
12212.07 539
12213.11 525
12214.16 518
12215.20 511
12216.24 525
12217.29 533
12218.33 526
12219.37 517
12220.42 508
12221.46 522
12222.51 539
12223.55 526
12224.60 492
12225.64 522
12226.68 526
12227.73 543
12228.77 549
12229.82 534
12230.86 520
12231.91 540
12232.95 553
12234.00 518
12235.04 510
12236.08 578
12237.13 490
12238.17 485
12239.22 554
12240.26 546
12241.31 521
12242.35 491
12243.40 477
12244.44 535
12245.49 515
12246.53 486
12247.58 500
12248.62 529
12249.67 492
12250.72 494
12251.76 473
12252.81 479
12253.85 505
12254.90 543
12255.94 547
12256.99 494
12258.03 494
12259.08 509
12260.13 479
12261.17 486
12262.22 468
12263.26 466
12264.31 489
12265.35 493
12266.40 506
12267.45 490
12268.49 468
12269.54 461
12270.59 441
12271.63 491
12272.68 477
12273.72 463
12274.77 474
12275.82 463
12276.86 429
12277.91 472
12278.96 477
12280.00 550
12281.05 513
12282.10 461
12283.14 480
12284.19 509
12285.24 481
12286.28 467
12287.33 481
12288.38 493
12289.42 457
12290.47 415
12291.52 429
12292.57 424
12293.61 545
12294.66 453
12295.71 410
12296.75 428
12297.80 451
12298.85 485
12299.90 427
12300.94 475
12301.99 475
12303.04 524
12304.09 506
12305.13 452
12306.18 461
12307.23 431
12308.28 496
12309.33 476
12310.37 493
12311.42 468
12312.47 478
12313.52 481
12314.57 445
12315.61 438
12316.66 450
12317.71 440
12318.76 453
12319.81 435
12320.85 456
12321.90 454
12322.95 469
12324.00 478
12325.05 461
12326.10 444
12327.15 438
12328.19 435
12329.24 469
12330.29 462
12331.34 486
12332.39 450
12333.44 439
12334.49 470
12335.54 452
12336.59 457
12337.63 502
12338.68 469
12339.73 496
12340.78 442
12341.83 465
12342.88 498
12343.93 483
12344.98 450
12346.03 462
12347.08 480
12348.13 458
12349.18 474
12350.23 487
12351.28 524
12352.33 499
12353.38 463
12354.43 487
12355.48 453
12356.52 464
12357.57 446
12358.62 526
12359.67 491
12360.72 471
12361.77 459
12362.82 421
12363.88 459
12364.93 444
12365.98 467
12367.03 448
12368.08 482
12369.13 477
12370.18 483
12371.23 476
12372.28 481
12373.33 504
12374.38 504
12375.43 488
12376.48 502
12377.53 520
12378.58 498
12379.63 547
12380.68 514
12381.73 526
12382.79 504
12383.84 482
12384.89 511
12385.94 521
12386.99 534
12388.04 513
12389.09 503
12390.14 480
12391.20 535
12392.25 542
12393.30 547
12394.35 607
12395.40 516
12396.45 500
12397.50 526
12398.56 503
12399.61 463
12400.66 546
12401.71 496
12402.76 548
12403.81 548
12404.87 533
12405.92 569
12406.97 521
12408.02 537
12409.07 490
12410.13 487
12411.18 514
12412.23 504
12413.28 506
12414.34 503
12415.39 479
12416.44 494
12417.49 513
12418.55 579
12419.60 512
12420.65 469
12421.70 497
12422.76 534
12423.81 512
12424.86 497
12425.91 528
12426.97 548
12428.02 540
12429.07 514
12430.13 530
12431.18 527
12432.23 548
12433.29 556
12434.34 554
12435.39 559
12436.44 559
12437.50 547
12438.55 545
12439.61 543
12440.66 561
12441.71 572
12442.77 537
12443.82 601
12444.87 585
12445.93 526
12446.98 602
12448.03 540
12449.09 544
12450.14 545
12451.20 615
12452.25 598
12453.30 570
12454.36 601
12455.41 622
12456.47 605
12457.52 570
12458.57 607
12459.63 676
12460.68 671
12461.74 660
12462.79 654
12463.85 643
12464.90 689
12465.95 743
12467.01 664
12468.06 765
12469.12 869
12470.17 859
12471.23 913
12472.28 953
12473.34 972
12474.39 1086
12475.45 1167
12476.50 1216
12477.56 1257
12478.61 1232
12479.67 1240
12480.72 1177
12481.78 1140
12482.83 1117
12483.89 1053
12484.94 981
12486.00 916
12487.05 844
12488.11 738
12489.17 775
12490.22 698
12491.28 699
12492.33 699
12493.39 706
12494.44 664
12495.50 633
12496.55 624
12497.61 580
12498.67 556
12499.72 553
12500.78 597
12501.83 564
12502.89 563
12503.95 594
12505.00 586
12506.06 615
12507.12 615
12508.17 612
12509.23 582
12510.28 559
12511.34 588
12512.40 536
12513.45 547
12514.51 527
12515.57 535
12516.62 502
12517.68 503
12518.74 490
12519.79 534
12520.85 556
12521.91 535
12522.96 552
12524.02 543
12525.08 558
12526.14 493
12527.19 556
12528.25 541
12529.31 540
12530.36 588
12531.42 592
12532.48 603
12533.54 591
12534.59 584
12535.65 572
12536.71 589
12537.77 561
12538.82 567
12539.88 616
12540.94 566
12542.00 576
12543.05 558
12544.11 579
12545.17 581
12546.23 617
12547.29 598
12548.34 671
12549.40 706
12550.46 704
12551.52 713
12552.58 767
12553.64 775
12554.69 840
12555.75 802
12556.81 802
12557.87 838
12558.93 812
12559.99 772
12561.04 846
12562.10 826
12563.16 727
12564.22 757
12565.28 716
12566.34 673
12567.40 690
12568.45 706
12569.51 668
12570.57 664
12571.63 629
12572.69 598
12573.75 606
12574.81 604
12575.87 574
12576.93 575
12577.99 612
12579.05 612
12580.11 584
12581.16 597
12582.22 569
12583.28 551
12584.34 545
12585.40 550
12586.46 528
12587.52 549
12588.58 533
12589.64 521
12590.70 468
12591.76 477
12592.82 518
12593.88 543
12594.94 562
12596.00 494
12597.06 456
12598.12 493
12599.18 518
12600.24 491
12601.30 485
12602.36 473
12603.42 516
12604.48 513
12605.54 524
12606.60 519
12607.66 468
12608.72 502
12609.79 464
12610.85 459
12611.91 492
12612.97 527
12614.03 506
12615.09 528
12616.15 553
12617.21 550
12618.27 542
12619.33 554
12620.39 557
12621.45 566
12622.52 548
12623.58 525
12624.64 527
12625.70 530
12626.76 507
12627.82 494
12628.88 512
12629.95 477
12631.01 506
12632.07 518
12633.13 500
12634.19 461
12635.25 519
12636.31 506
12637.38 520
12638.44 520
12639.50 504
12640.56 507
12641.62 541
12642.69 481
12643.75 473
12644.81 466
12645.87 440
12646.93 507
12648.00 493
12649.06 476
12650.12 526
12651.18 485
12652.25 483
12653.31 451
12654.37 480
12655.43 478
12656.50 456
12657.56 416
12658.62 498
12659.68 445
12660.75 492
12661.81 507
12662.87 500
12663.94 524
12665.00 472
12666.06 458
12667.12 498
12668.19 441
12669.25 497
12670.31 471
12671.38 475
12672.44 492
12673.50 489
12674.57 442
12675.63 471
12676.69 445
12677.76 422
12678.82 444
12679.88 435
12680.95 458
12682.01 436
12683.07 419
12684.14 438
12685.20 445
12686.27 443
12687.33 463
12688.39 506
12689.46 448
12690.52 457
12691.59 494
12692.65 508
12693.71 450
12694.78 467
12695.84 500
12696.91 507
12697.97 478
12699.04 474
12700.10 506
12701.16 483
12702.23 506
12703.29 524
12704.36 531
12705.42 525
12706.49 498
12707.55 491
12708.62 441
12709.68 491
12710.75 498
12711.81 507
12712.88 485
12713.94 489
12715.01 468
12716.07 499
12717.14 520
12718.20 493
12719.27 515
12720.33 493
12721.40 484
12722.46 529
12723.53 495
12724.59 449
12725.66 484
12726.72 493
12727.79 415
12728.86 437
12729.92 451
12730.99 487
12732.05 468
12733.12 488
12734.18 460
12735.25 504
12736.32 476
12737.38 447
12738.45 421
12739.51 395
12740.58 410
12741.65 432
12742.71 442
12743.78 442
12744.85 426
12745.91 443
12746.98 394
12748.04 448
12749.11 492
12750.18 451
12751.24 404
12752.31 373
12753.38 396
12754.44 402
12755.51 421
12756.58 426
12757.64 411
12758.71 404
12759.78 396
12760.85 370
12761.91 352
12762.98 433
12764.05 405
12765.11 385
12766.18 371
12767.25 391
12768.32 398
12769.38 381
12770.45 426
12771.52 415
12772.58 404
12773.65 413
12774.72 406
12775.79 420
12776.86 386
12777.92 413
12778.99 406
12780.06 360
12781.13 378
12782.19 394
12783.26 398
12784.33 401
12785.40 388
12786.47 405
12787.53 422
12788.60 427
12789.67 396
12790.74 384
12791.81 428
12792.87 426
12793.94 385
12795.01 350
12796.08 390
12797.15 408
12798.22 416
12799.29 389
12800.35 407
12801.42 398
12802.49 403
12803.56 405
12804.63 406
12805.70 392
12806.77 407
12807.84 418
12808.90 404
12809.97 428
12811.04 406
12812.11 411
12813.18 389
12814.25 390
12815.32 369
12816.39 392
12817.46 386
12818.53 393
12819.60 397
12820.67 389
12821.74 379
12822.81 411
12823.88 381
12824.94 406
12826.01 375
12827.08 359
12828.15 402
12829.22 361
12830.29 380
12831.36 384
12832.43 410
12833.50 423
12834.57 398
12835.64 375
12836.71 359
12837.78 362
12838.85 381
12839.92 334
12840.99 366
12842.07 401
12843.14 385
12844.21 374
12845.28 388
12846.35 402
12847.42 371
12848.49 355
12849.56 351
12850.63 392
12851.70 400
12852.77 406
12853.84 391
12854.91 389
12855.98 361
12857.06 407
12858.13 365
12859.20 359
12860.27 374
12861.34 348
12862.41 372
12863.48 397
12864.55 333
12865.62 400
12866.70 401
12867.77 385
12868.84 383
12869.91 363
12870.98 359
12872.05 344
12873.13 340
12874.20 353
12875.27 421
12876.34 391
12877.41 349
12878.48 400
12879.56 393
12880.63 399
12881.70 404
12882.77 414
12883.84 401
12884.92 370
12885.99 382
12887.06 378
12888.13 363
12889.21 330
12890.28 364
12891.35 346
12892.42 388
12893.50 358
12894.57 373
12895.64 341
12896.71 343
12897.79 367
12898.86 384
12899.93 385
12901.00 415
12902.08 386
12903.15 389
12904.22 406
12905.30 356
12906.37 347
12907.44 360
12908.52 382
12909.59 370
12910.66 344
12911.73 345
12912.81 350
12913.88 340
12914.96 336
12916.03 355
12917.10 377
12918.18 383
12919.25 367
12920.32 372
12921.40 331
12922.47 353
12923.54 360
12924.62 330
12925.69 334
12926.77 359
12927.84 366
12928.91 355
12929.99 334
12931.06 324
12932.14 335
12933.21 365
12934.28 368
12935.36 371
12936.43 362
12937.51 366
12938.58 397
12939.66 378
12940.73 358
12941.80 390
12942.88 382
12943.95 344
12945.03 339
12946.10 320
12947.18 355
12948.25 369
12949.33 388
12950.40 378
12951.48 336
12952.55 353
12953.63 356
12954.70 343
12955.78 344
12956.85 406
12957.93 366
12959.00 365
12960.08 366
12961.15 336
12962.23 415
12963.30 407
12964.38 333
12965.46 361
12966.53 349
12967.61 361
12968.68 405
12969.76 368
12970.83 350
12971.91 375
12972.99 362
12974.06 413
12975.14 413
12976.21 359
12977.29 348
12978.37 367
12979.44 376
12980.52 371
12981.59 400
12982.67 359
12983.75 395
12984.82 339
12985.90 368
12986.98 351
12988.05 374
12989.13 430
12990.20 376
12991.28 361
12992.36 363
12993.43 340
12994.51 321
12995.59 353
12996.67 395
12997.74 395
12998.82 353
12999.90 363
13000.97 381
13002.05 390
13003.13 396
13004.20 422
13005.28 376
13006.36 396
13007.44 384
13008.51 353
13009.59 367
13010.67 393
13011.75 427
13012.82 379
13013.90 344
13014.98 355
13016.06 369
13017.13 376
13018.21 336
13019.29 363
13020.37 379
13021.44 374
13022.52 380
13023.60 394
13024.68 380
13025.76 381
13026.83 372
13027.91 389
13028.99 412
13030.07 372
13031.15 362
13032.23 387
13033.30 382
13034.38 385
13035.46 383
13036.54 393
13037.62 408
13038.70 375
13039.77 432
13040.85 439
13041.93 388
13043.01 361
13044.09 386
13045.17 357
13046.25 373
13047.33 414
13048.40 369
13049.48 392
13050.56 390
13051.64 415
13052.72 434
13053.80 389
13054.88 393
13055.96 433
13057.04 421
13058.12 430
13059.20 393
13060.28 367
13061.36 416
13062.44 426
13063.51 425
13064.59 395
13065.67 409
13066.75 429
13067.83 396
13068.91 363
13069.99 390
13071.07 402
13072.15 436
13073.23 420
13074.31 372
13075.39 423
13076.47 426
13077.55 419
13078.63 431
13079.71 410
13080.79 396
13081.87 407
13082.96 400
13084.04 380
13085.12 383
13086.20 403
13087.28 397
13088.36 421
13089.44 389
13090.52 397
13091.60 464
13092.68 413
13093.76 370
13094.84 392
13095.92 414
13097.00 384
13098.09 393
13099.17 405
13100.25 404
13101.33 396
13102.41 374
13103.49 396
13104.57 437
13105.65 407
13106.74 382
13107.82 391
13108.90 379
13109.98 396
13111.06 386
13112.14 399
13113.22 381
13114.31 425
13115.39 395
13116.47 393
13117.55 385
13118.63 392
13119.72 402
13120.80 396
13121.88 405
13122.96 398
13124.04 395
13125.13 397
13126.21 391
13127.29 366
13128.37 411
13129.45 423
13130.54 402
13131.62 404
13132.70 409
13133.78 453
13134.87 416
13135.95 397
13137.03 391
13138.11 390
13139.20 428
13140.28 363
13141.36 376
13142.45 394
13143.53 415
13144.61 403
13145.69 416
13146.78 379
13147.86 386
13148.94 422
13150.03 380
13151.11 405
13152.19 421
13153.28 443
13154.36 429
13155.44 401
13156.53 426
13157.61 419
13158.69 402
13159.78 416
13160.86 427
13161.94 415
13163.03 407
13164.11 408
13165.20 427
13166.28 427
13167.36 405
13168.45 398
13169.53 429
13170.62 412
13171.70 442
13172.78 436
13173.87 415
13174.95 428
13176.04 399
13177.12 410
13178.21 400
13179.29 395
13180.37 444
13181.46 440
13182.54 420
13183.63 399
13184.71 412
13185.80 432
13186.88 406
13187.97 430
13189.05 429
13190.14 387
13191.22 402
13192.31 431
13193.39 434
13194.48 402
13195.56 436
13196.65 471
13197.73 442
13198.82 421
13199.90 426
13200.99 458
13202.07 438
13203.16 443
13204.24 400
13205.33 448
13206.41 471
13207.50 457
13208.58 439
13209.67 452
13210.76 456
13211.84 471
13212.93 448
13214.01 440
13215.10 490
13216.19 481
13217.27 494
13218.36 451
13219.44 431
13220.53 462
13221.62 437
13222.70 485
13223.79 455
13224.87 497
13225.96 451
13227.05 458
13228.13 486
13229.22 449
13230.31 472
13231.39 449
13232.48 484
13233.57 462
13234.65 474
13235.74 457
13236.83 460
13237.91 492
13239.00 490
13240.09 473
13241.17 502
13242.26 500
13243.35 459
13244.43 408
13245.52 470
13246.61 551
13247.70 507
13248.78 477
13249.87 500
13250.96 527
13252.05 538
13253.13 562
13254.22 544
13255.31 552
13256.39 575
13257.48 523
13258.57 537
13259.66 514
13260.75 506
13261.83 525
13262.92 558
13264.01 521
13265.10 570
13266.19 565
13267.27 541
13268.36 527
13269.45 552
13270.54 532
13271.63 555
13272.71 572
13273.80 578
13274.89 578
13275.98 545
13277.07 531
13278.16 553
13279.24 582
13280.33 567
13281.42 571
13282.51 555
13283.60 545
13284.69 558
13285.78 533
13286.86 611
13287.95 625
13289.04 580
13290.13 634
13291.22 614
13292.31 616
13293.40 595
13294.49 586
13295.58 634
13296.67 601
13297.76 581
13298.84 621
13299.93 636
13301.02 656
13302.11 596
13303.20 612
13304.29 635
13305.38 617
13306.47 660
13307.56 605
13308.65 641
13309.74 657
13310.83 619
13311.92 617
13313.01 678
13314.10 664
13315.19 676
13316.28 642
13317.37 662
13318.46 671
13319.55 668
13320.64 664
13321.73 624
13322.82 626
13323.91 613
13325.00 679
13326.09 696
13327.18 628
13328.27 638
13329.36 634
13330.45 601
13331.54 651
13332.64 677
13333.73 719
13334.82 735
13335.91 724
13337.00 676
13338.09 706
13339.18 693
13340.27 679
13341.36 677
13342.45 663
13343.54 659
13344.64 645
13345.73 649
13346.82 676
13347.91 735
13349.00 688
13350.09 698
13351.18 662
13352.28 713
13353.37 676
13354.46 703
13355.55 733
13356.64 740
13357.73 737
13358.83 746
13359.92 787
13361.01 732
13362.10 752
13363.19 804
13364.29 798
13365.38 803
13366.47 770
13367.56 838
13368.65 804
13369.75 813
13370.84 822
13371.93 798
13373.02 833
13374.12 786
13375.21 767
13376.30 739
13377.39 761
13378.49 751
13379.58 663
13380.67 659
13381.76 695
13382.86 640
13383.95 619
13385.04 616
13386.13 620
13387.23 649
13388.32 640
13389.41 691
13390.51 664
13391.60 629
13392.69 621
13393.79 633
13394.88 639
13395.97 641
13397.07 615
13398.16 605
13399.25 651
13400.35 629
13401.44 649
13402.53 655
13403.63 627
13404.72 603
13405.81 612
13406.91 654
13408.00 662
13409.10 700
13410.19 596
13411.28 616
13412.38 636
13413.47 626
13414.57 600
13415.66 616
13416.75 692
13417.85 647
13418.94 649
13420.04 665
13421.13 640
13422.22 644
13423.32 656
13424.41 644
13425.51 665
13426.60 648
13427.70 643
13428.79 607
13429.89 618
13430.98 669
13432.08 703
13433.17 691
13434.27 651
13435.36 676
13436.46 659
13437.55 667
13438.65 674
13439.74 590
13440.84 665
13441.93 648
13443.03 714
13444.12 699
13445.22 688
13446.31 704
13447.41 671
13448.50 675
13449.60 722
13450.69 706
13451.79 716
13452.89 726
13453.98 723
13455.08 774
13456.17 781
13457.27 795
13458.36 770
13459.46 735
13460.56 715
13461.65 759
13462.75 750
13463.84 749
13464.94 759
13466.04 748
13467.13 751
13468.23 761
13469.32 727
13470.42 782
13471.52 760
13472.61 737
13473.71 758
13474.81 726
13475.90 723
13477.00 767
13478.10 756
13479.19 799
13480.29 810
13481.39 751
13482.48 832
13483.58 772
13484.68 734
13485.77 794
13486.87 803
13487.97 860
13489.07 777
13490.16 818
13491.26 793
13492.36 858
13493.45 912
13494.55 876
13495.65 877
13496.75 909
13497.84 900
13498.94 880
13500.04 920
13501.14 896
13502.23 977
13503.33 973
13504.43 968
13505.53 915
13506.63 936
13507.72 904
13508.82 956
13509.92 875
13511.02 910
13512.12 783
13513.21 771
13514.31 794
13515.41 808
13516.51 802
13517.61 723
13518.70 719
13519.80 724
13520.90 713
13522.00 688
13523.10 668
13524.20 650
13525.30 644
13526.39 661
13527.49 649
13528.59 646
13529.69 645
13530.79 682
13531.89 680
13532.99 676
13534.09 646
13535.18 640
13536.28 634
13537.38 606
13538.48 594
13539.58 608
13540.68 583
13541.78 654
13542.88 655
13543.98 592
13545.08 559
13546.18 596
13547.28 608
13548.38 610
13549.48 585
13550.57 618
13551.67 617
13552.77 616
13553.87 590
13554.97 567
13556.07 627
13557.17 584
13558.27 605
13559.37 559
13560.47 560
13561.57 544
13562.67 557
13563.77 589
13564.87 561
13565.97 559
13567.07 594
13568.17 607
13569.28 577
13570.38 517
13571.48 522
13572.58 556
13573.68 544
13574.78 561
13575.88 564
13576.98 588
13578.08 567
13579.18 559
13580.28 550
13581.38 559
13582.48 586
13583.58 585
13584.69 543
13585.79 545
13586.89 555
13587.99 601
13589.09 618
13590.19 556
13591.29 556
13592.39 566
13593.49 581
13594.60 591
13595.70 560
13596.80 587
13597.90 597
13599.00 630
13600.10 636
13601.21 578
13602.31 582
13603.41 594
13604.51 596
13605.61 591
13606.71 581
13607.82 567
13608.92 549
13610.02 557
13611.12 549
13612.22 568
13613.33 553
13614.43 594
13615.53 591
13616.63 521
13617.74 563
13618.84 595
13619.94 598
13621.04 594
13622.15 599
13623.25 608
13624.35 554
13625.45 586
13626.56 565
13627.66 553
13628.76 576
13629.86 585
13630.97 594
13632.07 589
13633.17 608
13634.28 548
13635.38 577
13636.48 582
13637.59 587
13638.69 589
13639.79 568
13640.90 603
13642.00 552
13643.10 580
13644.21 553
13645.31 538
13646.41 589
13647.52 562
13648.62 625
13649.72 556
13650.83 553
13651.93 566
13653.03 572
13654.14 603
13655.24 592
13656.35 592
13657.45 583
13658.55 552
13659.66 607
13660.76 591
13661.87 582
13662.97 589
13664.07 590
13665.18 589
13666.28 537
13667.39 577
13668.49 597
13669.60 560
13670.70 579
13671.81 529
13672.91 557
13674.01 606
13675.12 529
13676.22 547
13677.33 568
13678.43 596
13679.54 585
13680.64 580
13681.75 570
13682.85 587
13683.96 580
13685.06 620
13686.17 630
13687.27 569
13688.38 569
13689.48 563
13690.59 581
13691.69 585
13692.80 621
13693.91 604
13695.01 586
13696.12 637
13697.22 602
13698.33 605
13699.43 599
13700.54 629
13701.64 611
13702.75 616
13703.86 625
13704.96 655
13706.07 609
13707.17 661
13708.28 651
13709.39 641
13710.49 584
13711.60 621
13712.70 614
13713.81 625
13714.92 651
13716.02 639
13717.13 673
13718.24 699
13719.34 665
13720.45 705
13721.56 689
13722.66 684
13723.77 688
13724.88 664
13725.98 642
13727.09 708
13728.20 762
13729.30 743
13730.41 786
13731.52 715
13732.62 729
13733.73 673
13734.84 707
13735.94 768
13737.05 751
13738.16 814
13739.27 790
13740.37 721
13741.48 753
13742.59 782
13743.70 784
13744.80 720
13745.91 726
13747.02 754
13748.13 804
13749.23 800
13750.34 776
13751.45 759
13752.56 823
13753.67 800
13754.77 828
13755.88 842
13756.99 844
13758.10 876
13759.21 888
13760.31 905
13761.42 903
13762.53 952
13763.64 974
13764.75 1012
13765.85 1040
13766.96 1114
13768.07 1145
13769.18 1160
13770.29 1231
13771.40 1257
13772.51 1218
13773.61 1276
13774.72 1288
13775.83 1251
13776.94 1282
13778.05 1174
13779.16 1181
13780.27 1168
13781.38 1128
13782.48 1022
13783.59 980
13784.70 1063
13785.81 968
13786.92 890
13788.03 859
13789.14 824
13790.25 838
13791.36 762
13792.47 722
13793.58 725
13794.69 736
13795.80 713
13796.91 731
13798.02 740
13799.13 692
13800.24 725
13801.35 743
13802.45 708
13803.56 679
13804.67 663
13805.78 706
13806.89 704
13808.00 672
13809.11 655
13810.22 677
13811.34 692
13812.45 685
13813.56 652
13814.67 674
13815.78 634
13816.89 627
13818.00 648
13819.11 635
13820.22 609
13821.33 651
13822.44 696
13823.55 659
13824.66 623
13825.77 595
13826.88 592
13827.99 628
13829.10 625
13830.22 583
13831.33 639
13832.44 672
13833.55 650
13834.66 591
13835.77 613
13836.88 648
13837.99 576
13839.10 648
13840.22 586
13841.33 629
13842.44 623
13843.55 652
13844.66 617
13845.77 598
13846.88 578
13848.00 620
13849.11 642
13850.22 681
13851.33 686
13852.44 648
13853.56 642
13854.67 629
13855.78 626
13856.89 599
13858.00 607
13859.12 684
13860.23 634
13861.34 600
13862.45 632
13863.56 658
13864.68 680
13865.79 647
13866.90 619
13868.01 616
13869.13 619
13870.24 642
13871.35 642
13872.46 612
13873.58 613
13874.69 672
13875.80 661
13876.91 640
13878.03 627
13879.14 601
13880.25 638
13881.37 639
13882.48 624
13883.59 683
13884.71 676
13885.82 740
13886.93 682
13888.05 665
13889.16 699
13890.27 717
13891.39 710
13892.50 634
13893.61 627
13894.73 684
13895.84 683
13896.95 662
13898.07 676
13899.18 638
13900.29 658
13901.41 661
13902.52 632
13903.64 623
13904.75 654
13905.86 590
13906.98 661
13908.09 596
13909.21 551
13910.32 617
13911.43 624
13912.55 558
13913.66 609
13914.78 604
13915.89 632
13917.01 604
13918.12 604
13919.24 663
13920.35 645
13921.46 634
13922.58 612
13923.69 609
13924.81 593
13925.92 570
13927.04 598
13928.15 570
13929.27 552
13930.38 566
13931.50 573
13932.61 569
13933.73 580
13934.84 589
13935.96 601
13937.07 587
13938.19 568
13939.30 577
13940.42 549
13941.54 548
13942.65 559
13943.77 525
13944.88 521
13946.00 530
13947.11 556
13948.23 526
13949.34 589
13950.46 589
13951.58 541
13952.69 526
13953.81 545
13954.92 533
13956.04 523
13957.16 558
13958.27 525
13959.39 510
13960.50 540
13961.62 522
13962.74 556
13963.85 508
13964.97 541
13966.09 533
13967.20 527
13968.32 514
13969.44 511
13970.55 548
13971.67 579
13972.79 574
13973.90 520
13975.02 564
13976.14 561
13977.25 545
13978.37 531
13979.49 549
13980.60 530
13981.72 515
13982.84 558
13983.95 482
13985.07 494
13986.19 511
13987.31 499
13988.42 534
13989.54 571
13990.66 508
13991.78 506
13992.89 535
13994.01 506
13995.13 486
13996.25 523
13997.36 525
13998.48 547
13999.60 517
14000.72 522
14001.83 556
14002.95 565
14004.07 541
14005.19 536
14006.31 516
14007.42 526
14008.54 580
14009.66 552
14010.78 509
14011.90 524
14013.02 512
14014.13 532
14015.25 505
14016.37 547
14017.49 547
14018.61 560
14019.73 565
14020.84 532
14021.96 556
14023.08 524
14024.20 515
14025.32 505
14026.44 528
14027.56 513
14028.68 511
14029.80 541
14030.91 535
14032.03 503
14033.15 521
14034.27 529
14035.39 537
14036.51 529
14037.63 539
14038.75 547
14039.87 526
14040.99 544
14042.11 549
14043.23 537
14044.35 542
14045.47 530
14046.58 575
14047.70 566
14048.82 577
14049.94 549
14051.06 570
14052.18 586
14053.30 606
14054.42 640
14055.54 601
14056.66 612
14057.78 583
14058.90 609
14060.02 579
14061.14 603
14062.26 662
14063.38 624
14064.51 668
14065.63 616
14066.75 654
14067.87 651
14068.99 662
14070.11 627
14071.23 699
14072.35 676
14073.47 649
14074.59 662
14075.71 623
14076.83 666
14077.95 706
14079.07 711
14080.19 756
14081.32 700
14082.44 707
14083.56 772
14084.68 772
14085.80 764
14086.92 789
14088.04 836
14089.16 783
14090.29 803
14091.41 783
14092.53 824
14093.65 845
14094.77 872
14095.89 874
14097.01 922
14098.14 901
14099.26 913
14100.38 850
14101.50 916
14102.62 903
14103.75 897
14104.87 852
14105.99 842
14107.11 845
14108.23 735
14109.36 767
14110.48 713
14111.60 704
14112.72 689
14113.84 674
14114.97 635
14116.09 601
14117.21 606
14118.33 617
14119.46 581
14120.58 570
14121.70 562
14122.82 573
14123.95 521
14125.07 534
14126.19 540
14127.32 566
14128.44 560
14129.56 521
14130.68 537
14131.81 561
14132.93 542
14134.05 504
14135.18 478
14136.30 536
14137.42 512
14138.55 525
14139.67 524
14140.79 505
14141.92 522
14143.04 481
14144.16 447
14145.29 509
14146.41 489
14147.54 475
14148.66 485
14149.78 464
14150.91 489
14152.03 494
14153.15 519
14154.28 475
14155.40 517
14156.53 482
14157.65 478
14158.77 502
14159.90 488
14161.02 460
14162.15 459
14163.27 465
14164.40 453
14165.52 493
14166.64 474
14167.77 455
14168.89 463
14170.02 450
14171.14 479
14172.27 519
14173.39 487
14174.52 478
14175.64 462
14176.77 465
14177.89 474
14179.02 484
14180.14 478
14181.27 497
14182.39 455
14183.52 473
14184.64 487
14185.77 517
14186.89 463
14188.02 469
14189.14 495
14190.27 479
14191.39 477
14192.52 474
14193.64 473
14194.77 499
14195.90 464
14197.02 466
14198.15 441
14199.27 484
14200.40 479
14201.52 467
14202.65 451
14203.78 412
14204.90 442
14206.03 463
14207.15 432
14208.28 429
14209.41 428
14210.53 448
14211.66 478
14212.78 450
14213.91 444
14215.04 427
14216.16 434
14217.29 400
14218.42 415
14219.54 433
14220.67 414
14221.80 433
14222.92 469
14224.05 446
14225.18 439
14226.30 463
14227.43 483
14228.56 461
14229.68 444
14230.81 449
14231.94 469
14233.06 433
14234.19 424
14235.32 419
14236.45 394
14237.57 434
14238.70 400
14239.83 416
14240.96 410
14242.08 402
14243.21 413
14244.34 448
14245.47 443
14246.59 433
14247.72 399
14248.85 441
14249.98 420
14251.10 371
14252.23 378
14253.36 403
14254.49 412
14255.62 388
14256.74 387
14257.87 401
14259.00 373
14260.13 392
14261.26 409
14262.38 386
14263.51 407
14264.64 389
14265.77 423
14266.90 380
14268.03 423
14269.15 430
14270.28 414
14271.41 385
14272.54 378
14273.67 393
14274.80 398
14275.93 392
14277.06 353
14278.18 364
14279.31 384
14280.44 383
14281.57 368
14282.70 341
14283.83 359
14284.96 359
14286.09 384
14287.22 360
14288.35 352
14289.48 361
14290.60 343
14291.73 333
14292.86 351
14293.99 322
14295.12 358
14296.25 351
14297.38 328
14298.51 310
14299.64 359
14300.77 342
14301.90 360
14303.03 306
14304.16 302
14305.29 305
14306.42 340
14307.55 342
14308.68 318
14309.81 349
14310.94 334
14312.07 381
14313.20 365
14314.33 328
14315.46 330
14316.59 354
14317.72 320
14318.85 358
14319.98 346
14321.11 323
14322.24 347
14323.38 337
14324.51 333
14325.64 324
14326.77 356
14327.90 355
14329.03 364
14330.16 331
14331.29 304
14332.42 323
14333.55 302
14334.68 326
14335.82 360
14336.95 340
14338.08 342
14339.21 287
14340.34 326
14341.47 308
14342.60 317
14343.73 350
14344.87 347
14346.00 344
14347.13 348
14348.26 303
14349.39 325
14350.52 334
14351.66 318
14352.79 297
14353.92 303
14355.05 319
14356.18 308
14357.32 319
14358.45 301
14359.58 305
14360.71 295
14361.84 309
14362.98 302
14364.11 322
14365.24 321
14366.37 285
14367.51 302
14368.64 288
14369.77 291
14370.90 327
14372.04 321
14373.17 343
14374.30 295
14375.43 315
14376.57 333
14377.70 298
14378.83 326
14379.97 304
14381.10 296
14382.23 297
14383.36 326
14384.50 296
14385.63 291
14386.76 341
14387.90 325
14389.03 269
14390.16 295
14391.30 304
14392.43 301
14393.56 321
14394.70 297
14395.83 334
14396.96 335
14398.10 321
14399.23 313
14400.37 311
14401.50 348
14402.63 312
14403.77 312
14404.90 343
14406.03 317
14407.17 296
14408.30 291
14409.44 287
14410.57 290
14411.70 314
14412.84 301
14413.97 287
14415.11 285
14416.24 310
14417.38 318
14418.51 339
14419.64 324
14420.78 321
14421.91 304
14423.05 279
14424.18 310
14425.32 332
14426.45 325
14427.59 323
14428.72 296
14429.86 302
14430.99 330
14432.13 302
14433.26 344
14434.40 313
14435.53 313
14436.67 317
14437.80 323
14438.94 325
14440.07 304
14441.21 291
14442.34 300
14443.48 300
14444.61 296
14445.75 317
14446.89 310
14448.02 330
14449.16 303
14450.29 296
14451.43 324
14452.56 361
14453.70 320
14454.84 333
14455.97 360
14457.11 309
14458.24 320
14459.38 285
14460.52 309
14461.65 304
14462.79 316
14463.92 334
14465.06 317
14466.20 337
14467.33 322
14468.47 298
14469.61 281
14470.74 284
14471.88 311
14473.02 280
14474.15 306
14475.29 328
14476.43 330
14477.56 282
14478.70 311
14479.84 306
14480.97 289
14482.11 307
14483.25 323
14484.38 346
14485.52 321
14486.66 294
14487.79 311
14488.93 354
14490.07 315
14491.21 306
14492.34 315
14493.48 333
14494.62 355
14495.76 342
14496.89 342
14498.03 343
14499.17 356
14500.31 386
14501.44 315
14502.58 369
14503.72 310
14504.86 321
14506.00 344
14507.13 347
14508.27 349
14509.41 363
14510.55 388
14511.69 393
14512.82 353
14513.96 355
14515.10 358
14516.24 342
14517.38 346
14518.51 357
14519.65 319
14520.79 351
14521.93 365
14523.07 370
14524.21 374
14525.35 363
14526.48 382
14527.62 400
14528.76 408
14529.90 371
14531.04 357
14532.18 349
14533.32 359
14534.46 295
14535.60 319
14536.73 346
14537.87 363
14539.01 348
14540.15 323
14541.29 323
14542.43 325
14543.57 304
14544.71 325
14545.85 315
14546.99 331
14548.13 313
14549.27 319
14550.41 318
14551.55 321
14552.69 360
14553.83 410
14554.97 349
14556.11 400
14557.25 363
14558.39 331
14559.53 370
14560.67 330
14561.81 325
14562.95 341
14564.09 339
14565.23 301
14566.37 362
14567.51 314
14568.65 320
14569.79 331
14570.93 353
14572.07 359
14573.21 341
14574.35 347
14575.49 383
14576.63 351
14577.77 360
14578.91 331
14580.05 382
14581.19 383
14582.33 331
14583.48 338
14584.62 365
14585.76 396
14586.90 362
14588.04 357
14589.18 341
14590.32 349
14591.46 402
14592.60 377
14593.75 374
14594.89 374
14596.03 375
14597.17 408
14598.31 407
14599.45 344
14600.59 404
14601.74 390
14602.88 377
14604.02 338
14605.16 399
14606.30 404
14607.44 395
14608.59 368
14609.73 385
14610.87 400
14612.01 437
14613.15 404
14614.30 417
14615.44 410
14616.58 385
14617.72 387
14618.87 445
14620.01 431
14621.15 412
14622.29 421
14623.44 383
14624.58 393
14625.72 447
14626.86 430
14628.01 461
14629.15 432
14630.29 432
14631.43 468
14632.58 493
14633.72 475
14634.86 456
14636.01 471
14637.15 492
14638.29 475
14639.44 454
14640.58 446
14641.72 436
14642.86 434
14644.01 424
14645.15 421
14646.29 391
14647.44 393
14648.58 382
14649.73 400
14650.87 378
14652.01 396
14653.16 352
14654.30 354
14655.44 363
14656.59 357
14657.73 347
14658.87 319
14660.02 321
14661.16 340
14662.31 327
14663.45 317
14664.59 339
14665.74 345
14666.88 307
14668.03 331
14669.17 339
14670.32 290
14671.46 343
14672.60 291
14673.75 328
14674.89 344
14676.04 310
14677.18 303
14678.33 284
14679.47 285
14680.62 279
14681.76 270
14682.91 283
14684.05 323
14685.20 310
14686.34 262
14687.49 302
14688.63 305
14689.78 313
14690.92 315
14692.07 295
14693.21 296
14694.36 286
14695.50 282
14696.65 301
14697.79 274
14698.94 315
14700.08 280
14701.23 281
14702.38 287
14703.52 288
14704.67 305
14705.81 328
14706.96 290
14708.10 283
14709.25 294
14710.40 274
14711.54 286
14712.69 281
14713.83 293
14714.98 318
14716.13 316
14717.27 296
14718.42 293
14719.56 311
14720.71 285
14721.86 267
14723.00 302
14724.15 319
14725.30 298
14726.44 283
14727.59 279
14728.74 303
14729.88 283
14731.03 314
14732.18 290
14733.32 274
14734.47 251
14735.62 266
14736.76 289
14737.91 274
14739.06 259
14740.20 275
14741.35 274
14742.50 280
14743.65 269
14744.79 268
14745.94 265
14747.09 256
14748.23 278
14749.38 263
14750.53 257
14751.68 272
14752.82 311
14753.97 257
14755.12 278
14756.27 277
14757.42 266
14758.56 256
14759.71 282
14760.86 291
14762.01 271
14763.15 280
14764.30 252
14765.45 247
14766.60 252
14767.75 264
14768.90 273
14770.04 286
14771.19 322
14772.34 261
14773.49 286
14774.64 244
14775.79 254
14776.93 281
14778.08 288
14779.23 231
14780.38 255
14781.53 246
14782.68 239
14783.83 246
14784.97 248
14786.12 232
14787.27 243
14788.42 301
14789.57 269
14790.72 245
14791.87 241
14793.02 264
14794.17 258
14795.32 263
14796.46 217
14797.61 265
14798.76 247
14799.91 229
14801.06 205
14802.21 212
14803.36 228
14804.51 218
14805.66 217
14806.81 238
14807.96 257
14809.11 257
14810.26 211
14811.41 244
14812.56 233
14813.71 236
14814.86 254
14816.01 215
14817.16 208
14818.31 236
14819.46 226
14820.61 220
14821.76 247
14822.91 222
14824.06 222
14825.21 199
14826.36 228
14827.51 230
14828.66 188
14829.81 201
14830.96 223
14832.11 217
14833.26 226
14834.42 238
14835.57 233
14836.72 236
14837.87 225
14839.02 227
14840.17 233
14841.32 248
14842.47 225
14843.62 233
14844.77 214
14845.92 238
14847.08 262
14848.23 233
14849.38 251
14850.53 237
14851.68 224
14852.83 199
14853.98 188
14855.14 201
14856.29 217
14857.44 209
14858.59 204
14859.74 215
14860.89 225
14862.05 205
14863.20 240
14864.35 223
14865.50 235
14866.65 240
14867.81 207
14868.96 244
14870.11 222
14871.26 201
14872.41 227
14873.57 214
14874.72 259
14875.87 243
14877.02 209
14878.18 228
14879.33 195
14880.48 199
14881.63 226
14882.79 200
14883.94 252
14885.09 198
14886.24 246
14887.40 258
14888.55 236
14889.70 204
14890.86 224
14892.01 225
14893.16 224
14894.31 225
14895.47 230
14896.62 232
14897.77 212
14898.93 200
14900.08 209
14901.23 228
14902.39 245
14903.54 210
14904.69 218
14905.85 225
14907.00 259
14908.16 242
14909.31 223
14910.46 242
14911.62 223
14912.77 231
14913.92 220
14915.08 234
14916.23 200
14917.39 222
14918.54 238
14919.69 264
14920.85 204
14922.00 229
14923.16 268
14924.31 301
14925.46 252
14926.62 239
14927.77 234
14928.93 226
14930.08 228
14931.24 239
14932.39 242
14933.55 238
14934.70 242
14935.85 261
14937.01 246
14938.16 237
14939.32 229
14940.47 219
14941.63 205
14942.78 230
14943.94 243
14945.09 244
14946.25 233
14947.40 242
14948.56 227
14949.71 243
14950.87 247
14952.03 246
14953.18 229
14954.34 263
14955.49 277
14956.65 238
14957.80 251
14958.96 261
14960.11 246
14961.27 272
14962.42 263
14963.58 251
14964.74 241
14965.89 257
14967.05 264
14968.20 254
14969.36 261
14970.52 265
14971.67 234
14972.83 237
14973.98 274
14975.14 260
14976.30 253
14977.45 232
14978.61 278
14979.77 276
14980.92 271
14982.08 270
14983.24 236
14984.39 222
14985.55 223
14986.70 250
14987.86 214
14989.02 226
14990.18 213
14991.33 219
14992.49 194
14993.65 196
14994.80 211
14995.96 226
14997.12 213
14998.27 215
14999.43 219
15000.59 224
15001.75 202
15002.90 215
15004.06 226
15005.22 234
15006.37 208
15007.53 182
15008.69 210
15009.85 208
15011.00 206
15012.16 227
15013.32 196
15014.48 239
15015.64 221
15016.79 214
15017.95 224
15019.11 217
15020.27 212
15021.43 229
15022.58 204
15023.74 231
15024.90 216
15026.06 205
15027.22 203
15028.37 196
15029.53 198
15030.69 185
15031.85 188
15033.01 193
15034.17 200
15035.32 183
15036.48 196
15037.64 219
15038.80 225
15039.96 223
15041.12 207
15042.28 215
15043.44 244
15044.59 209
15045.75 183
15046.91 188
15048.07 208
15049.23 227
15050.39 201
15051.55 197
15052.71 199
15053.87 202
15055.03 164
15056.19 220
15057.35 208
15058.50 212
15059.66 201
15060.82 197
15061.98 207
15063.14 211
15064.30 218
15065.46 210
15066.62 217
15067.78 186
15068.94 205
15070.10 196
15071.26 202
15072.42 209
15073.58 196
15074.74 190
15075.90 213
15077.06 209
15078.22 209
15079.38 200
15080.54 197
15081.70 220
15082.86 206
15084.02 192
15085.18 214
15086.34 224
15087.50 239
15088.67 217
15089.83 197
15090.99 191
15092.15 170
15093.31 188
15094.47 212
15095.63 217
15096.79 218
15097.95 215
15099.11 204
15100.27 176
15101.43 213
15102.60 236
15103.76 212
15104.92 196
15106.08 198
15107.24 201
15108.40 202
15109.56 179
15110.72 197
15111.89 204
15113.05 205
15114.21 206
15115.37 198
15116.53 213
15117.69 191
15118.86 209
15120.02 179
15121.18 208
15122.34 219
15123.50 198
15124.67 213
15125.83 216
15126.99 166
15128.15 192
15129.31 232
15130.48 203
15131.64 205
15132.80 217
15133.96 208
15135.13 181
15136.29 201
15137.45 213
15138.61 217
15139.78 221
15140.94 191
15142.10 199
15143.26 229
15144.43 211
15145.59 220
15146.75 221
15147.91 219
15149.08 212
15150.24 191
15151.40 179
15152.57 197
15153.73 183
15154.89 214
15156.06 206
15157.22 204
15158.38 181
15159.55 203
15160.71 217
15161.87 222
15163.04 198
15164.20 199
15165.36 199
15166.53 201
15167.69 175
15168.85 182
15170.02 218
15171.18 227
15172.35 224
15173.51 204
15174.67 227
15175.84 245
15177.00 248
15178.17 215
15179.33 225
15180.49 204
15181.66 209
15182.82 197
15183.99 199
15185.15 231
15186.31 194
15187.48 204
15188.64 221
15189.81 194
15190.97 209
15192.14 250
15193.30 284
15194.47 214
15195.63 221
15196.80 202
15197.96 228
15199.13 251
15200.29 220
15201.46 215
15202.62 215
15203.79 196
15204.95 196
15206.12 194
15207.28 229
15208.45 245
15209.61 201
15210.78 198
15211.94 202
15213.11 209
15214.27 216
15215.44 217
15216.60 214
15217.77 203
15218.93 212
15220.10 224
15221.27 211
15222.43 207
15223.60 226
15224.76 228
15225.93 241
15227.10 271
15228.26 248
15229.43 252
15230.59 224
15231.76 237
15232.93 219
15234.09 221
15235.26 243
15236.42 246
15237.59 222
15238.76 224
15239.92 244
15241.09 244
15242.26 226
15243.42 239
15244.59 225
15245.76 197
15246.92 210
15248.09 217
15249.26 221
15250.42 256
15251.59 229
15252.76 185
15253.92 211
15255.09 209
15256.26 209
15257.43 192
15258.59 228
15259.76 193
15260.93 202
15262.09 198
15263.26 189
15264.43 155
15265.60 172
15266.76 176
15267.93 233
15269.10 225
15270.27 177
15271.43 178
15272.60 190
15273.77 208
15274.94 183
15276.10 194
15277.27 209
15278.44 187
15279.61 188
15280.78 177
15281.94 210
15283.11 199
15284.28 214
15285.45 197
15286.62 201
15287.79 184
15288.95 187
15290.12 189
15291.29 197
15292.46 182
15293.63 199
15294.80 219
15295.96 207
15297.13 205
15298.30 180
15299.47 171
15300.64 197
15301.81 198
15302.98 173
15304.15 187
15305.31 219
15306.48 213
15307.65 237
15308.82 234
15309.99 227
15311.16 224
15312.33 225
15313.50 190
15314.67 202
15315.84 185
15317.01 191
15318.18 177
15319.34 210
15320.51 215
15321.68 196
15322.85 205
15324.02 188
15325.19 187
15326.36 229
15327.53 221
15328.70 193
15329.87 206
15331.04 198
15332.21 207
15333.38 224
15334.55 196
15335.72 210
15336.89 233
15338.06 228
15339.23 210
15340.40 204
15341.57 192
15342.74 174
15343.91 207
15345.08 208
15346.26 189
15347.43 188
15348.60 203
15349.77 210
15350.94 176
15352.11 212
15353.28 187
15354.45 196
15355.62 199
15356.79 201
15357.96 208
15359.13 195
15360.30 213
15361.48 222
15362.65 208
15363.82 215
15364.99 192
15366.16 178
15367.33 170
15368.50 218
15369.67 195
15370.85 208
15372.02 197
15373.19 196
15374.36 210
15375.53 206
15376.70 222
15377.88 214
15379.05 188
15380.22 177
15381.39 189
15382.56 186
15383.73 205
15384.91 225
15386.08 198
15387.25 197
15388.42 208
15389.59 194
15390.77 198
15391.94 200
15393.11 179
15394.28 214
15395.46 210
15396.63 189
15397.80 197
15398.97 198
15400.15 181
15401.32 190
15402.49 206
15403.66 200
15404.84 193
15406.01 178
15407.18 239
15408.36 224
15409.53 189
15410.70 213
15411.87 182
15413.05 181
15414.22 201
15415.39 184
15416.57 192
15417.74 212
15418.91 218
15420.09 195
15421.26 198
15422.43 197
15423.61 179
15424.78 208
15425.95 224
15427.13 198
15428.30 199
15429.47 223
15430.65 242
15431.82 214
15433.00 186
15434.17 187
15435.34 221
15436.52 205
15437.69 189
15438.87 208
15440.04 203
15441.21 206
15442.39 191
15443.56 201
15444.74 202
15445.91 208
15447.09 218
15448.26 198
15449.43 184
15450.61 200
15451.78 208
15452.96 233
15454.13 244
15455.31 210
15456.48 188
15457.66 208
15458.83 192
15460.01 201
15461.18 189
15462.36 188
15463.53 198
15464.71 193
15465.88 194
15467.06 179
15468.23 213
15469.41 196
15470.58 213
15471.76 194
15472.93 191
15474.11 213
15475.28 197
15476.46 196
15477.63 249
15478.81 214
15479.99 222
15481.16 185
15482.34 204
15483.51 201
15484.69 199
15485.86 213
15487.04 211
15488.22 215
15489.39 206
15490.57 199
15491.74 184
15492.92 211
15494.10 204
15495.27 193
15496.45 191
15497.62 215
15498.80 214
15499.98 200
15501.15 203
15502.33 190
15503.51 222
15504.68 233
15505.86 209
15507.04 205
15508.21 188
15509.39 204
15510.57 192
15511.74 184
15512.92 174
15514.10 191
15515.27 195
15516.45 209
15517.63 222
15518.81 201
15519.98 186
15521.16 192
15522.34 203
15523.51 207
15524.69 218
15525.87 228
15527.05 217
15528.22 201
15529.40 217
15530.58 217
15531.76 216
15532.93 206
15534.11 213
15535.29 234
15536.47 198
15537.64 226
15538.82 221
15540.00 205
15541.18 210
15542.36 202
15543.53 199
15544.71 237
15545.89 228
15547.07 227
15548.25 262
15549.43 236
15550.60 226
15551.78 240
15552.96 215
15554.14 212
15555.32 211
15556.50 222
15557.67 237
15558.85 238
15560.03 233
15561.21 229
15562.39 251
15563.57 222
15564.75 239
15565.93 236
15567.10 235
15568.28 253
15569.46 216
15570.64 229
15571.82 241
15573.00 248
15574.18 213
15575.36 246
15576.54 225
15577.72 238
15578.90 270
15580.08 265
15581.26 269
15582.43 248
15583.61 277
15584.79 259
15585.97 244
15587.15 281
15588.33 247
15589.51 229
15590.69 246
15591.87 229
15593.05 229
15594.23 282
15595.41 270
15596.59 247
15597.77 283
15598.95 291
15600.13 252
15601.31 285
15602.49 292
15603.67 274
15604.85 280
15606.03 290
15607.21 281
15608.40 287
15609.58 333
15610.76 276
15611.94 279
15613.12 275
15614.30 319
15615.48 260
15616.66 286
15617.84 285
15619.02 268
15620.20 279
15621.38 317
15622.56 299
15623.75 313
15624.93 303
15626.11 325
15627.29 285
15628.47 268
15629.65 254
15630.83 308
15632.01 319
15633.20 304
15634.38 277
15635.56 312
15636.74 322
15637.92 294
15639.10 292
15640.29 311
15641.47 347
15642.65 318
15643.83 309
15645.01 304
15646.19 306
15647.38 313
15648.56 309
15649.74 303
15650.92 289
15652.10 331
15653.29 315
15654.47 294
15655.65 308
15656.83 327
15658.02 318
15659.20 322
15660.38 315
15661.56 322
15662.75 334
15663.93 322
15665.11 368
15666.29 357
15667.48 358
15668.66 342
15669.84 337
15671.03 330
15672.21 330
15673.39 276
15674.57 320
15675.76 312
15676.94 353
15678.12 320
15679.31 325
15680.49 325
15681.67 307
15682.86 309
15684.04 343
15685.22 295
15686.41 273
15687.59 338
15688.77 312
15689.96 279
15691.14 272
15692.32 282
15693.51 298
15694.69 288
15695.88 308
15697.06 311
15698.24 334
15699.43 342
15700.61 322
15701.80 323
15702.98 347
15704.16 308
15705.35 313
15706.53 320
15707.72 303
15708.90 323
15710.09 321
15711.27 325
15712.45 359
15713.64 362
15714.82 343
15716.01 307
15717.19 326
15718.38 322
15719.56 343
15720.75 309
15721.93 340
15723.12 370
15724.30 350
15725.49 337
15726.67 336
15727.86 342
15729.04 366
15730.23 340
15731.41 335
15732.60 323
15733.78 362
15734.97 330
15736.15 344
15737.34 352
15738.52 338
15739.71 326
15740.89 325
15742.08 380
15743.27 376
15744.45 370
15745.64 376
15746.82 337
15748.01 337
15749.19 351
15750.38 395
15751.57 388
15752.75 361
15753.94 339
15755.12 348
15756.31 361
15757.50 390
15758.68 360
15759.87 351
15761.05 335
15762.24 336
15763.43 339
15764.61 336
15765.80 337
15766.99 343
15768.17 335
15769.36 328
15770.55 343
15771.73 342
15772.92 338
15774.11 312
15775.29 328
15776.48 309
15777.67 302
15778.85 315
15780.04 324
15781.23 329
15782.42 335
15783.60 331
15784.79 351
15785.98 329
15787.16 349
15788.35 326
15789.54 315
15790.73 313
15791.91 277
15793.10 315
15794.29 320
15795.48 313
15796.66 275
15797.85 267
15799.04 296
15800.23 267
15801.41 279
15802.60 277
15803.79 288
15804.98 290
15806.17 278
15807.35 283
15808.54 262
15809.73 242
15810.92 282
15812.11 274
15813.30 300
15814.48 252
15815.67 267
15816.86 306
15818.05 324
15819.24 289
15820.43 291
15821.61 240
15822.80 273
15823.99 303
15825.18 308
15826.37 300
15827.56 230
15828.75 277
15829.94 251
15831.12 294
15832.31 268
15833.50 258
15834.69 271
15835.88 313
15837.07 265
15838.26 257
15839.45 276
15840.64 283
15841.83 288
15843.02 241
15844.21 244
15845.39 263
15846.58 297
15847.77 254
15848.96 267
15850.15 250
15851.34 278
15852.53 311
15853.72 265
15854.91 268
15856.10 279
15857.29 266
15858.48 245
15859.67 252
15860.86 247
15862.05 262
15863.24 268
15864.43 288
15865.62 265
15866.81 280
15868.00 277
15869.19 273
15870.38 235
15871.57 251
15872.76 302
15873.96 281
15875.15 263
15876.34 261
15877.53 281
15878.72 262
15879.91 276
15881.10 257
15882.29 275
15883.48 264
15884.67 242
15885.86 294
15887.05 294
15888.25 296
15889.44 303
15890.63 230
15891.82 255
15893.01 251
15894.20 281
15895.39 276
15896.58 252
15897.78 275
15898.97 284
15900.16 312
15901.35 284
15902.54 277
15903.73 279
15904.92 259
15906.12 300
15907.31 281
15908.50 282
15909.69 276
15910.88 270
15912.08 264
15913.27 252
15914.46 269
15915.65 268
15916.84 278
15918.04 279
15919.23 293
15920.42 266
15921.61 279
15922.81 267
15924.00 247
15925.19 254
15926.38 263
15927.58 266
15928.77 288
15929.96 261
15931.15 272
15932.35 300
15933.54 282
15934.73 265
15935.92 279
15937.12 269
15938.31 260
15939.50 285
15940.70 241
15941.89 248
15943.08 305
15944.28 304
15945.47 277
15946.66 234
15947.86 256
15949.05 277
15950.24 265
15951.44 237
15952.63 191
15953.82 220
15955.02 240
15956.21 220
15957.40 213
15958.60 230
15959.79 228
15960.99 239
15962.18 233
15963.37 216
15964.57 239
15965.76 252
15966.96 209
15968.15 238
15969.34 235
15970.54 190
15971.73 203
15972.93 216
15974.12 213
15975.31 202
15976.51 232
15977.70 206
15978.90 221
15980.09 204
15981.29 199
15982.48 233
15983.68 255
15984.87 232
15986.07 199
15987.26 208
15988.46 201
15989.65 223
15990.85 221
15992.04 204
15993.24 171
15994.43 178
15995.63 201
15996.82 218
15998.02 221
15999.21 202
16000.41 199
16001.60 200
16002.80 223
16003.99 206
16005.19 200
16006.38 211
16007.58 212
16008.77 195
16009.97 212
16011.17 204
16012.36 170
16013.56 215
16014.75 238
16015.95 192
16017.14 198
16018.34 232
16019.54 228
16020.73 209
16021.93 195
16023.13 208
16024.32 200
16025.52 194
16026.71 196
16027.91 197
16029.11 230
16030.30 197
16031.50 190
16032.70 200
16033.89 209
16035.09 198
16036.29 188
16037.48 187
16038.68 196
16039.88 211
16041.07 191
16042.27 203
16043.47 244
16044.66 218
16045.86 211
16047.06 208
16048.25 194
16049.45 192
16050.65 224
16051.85 189
16053.04 169
16054.24 152
16055.44 174
16056.64 201
16057.83 204
16059.03 174
16060.23 188
16061.43 181
16062.62 197
16063.82 184
16065.02 169
16066.22 184
16067.41 208
16068.61 225
16069.81 208
16071.01 177
16072.21 208
16073.40 176
16074.60 189
16075.80 216
16077.00 174
16078.20 186
16079.39 212
16080.59 196
16081.79 165
16082.99 202
16084.19 201
16085.39 213
16086.58 191
16087.78 177
16088.98 190
16090.18 190
16091.38 215
16092.58 193
16093.78 191
16094.98 198
16096.17 191
16097.37 178
16098.57 175
16099.77 198
16100.97 178
16102.17 194
16103.37 192
16104.57 202
16105.77 199
16106.97 214
16108.17 205
16109.36 182
16110.56 196
16111.76 233
16112.96 177
16114.16 167
16115.36 179
16116.56 185
16117.76 174
16118.96 192
16120.16 213
16121.36 205
16122.56 219
16123.76 185
16124.96 187
16126.16 195
16127.36 166
16128.56 187
16129.76 182
16130.96 186
16132.16 189
16133.36 205
16134.56 170
16135.76 187
16136.96 169
16138.16 162
16139.36 217
16140.56 204
16141.76 207
16142.97 242
16144.17 196
16145.37 193
16146.57 195
16147.77 240
16148.97 213
16150.17 200
16151.37 194
16152.57 199
16153.77 184
16154.97 204
16156.18 206
16157.38 191
16158.58 169
16159.78 203
16160.98 203
16162.18 162
16163.38 164
16164.58 189
16165.79 196
16166.99 228
16168.19 199
16169.39 179
16170.59 160
16171.79 178
16173.00 187
16174.20 188
16175.40 182
16176.60 189
16177.80 222
16179.01 232
16180.21 205
16181.41 238
16182.61 212
16183.81 215
16185.02 178
16186.22 190
16187.42 208
16188.62 206
16189.82 212
16191.03 192
16192.23 214
16193.43 196
16194.63 217
16195.84 193
16197.04 200
16198.24 184
16199.45 206
16200.65 203
16201.85 192
16203.05 199
16204.26 218
16205.46 198
16206.66 196
16207.87 202
16209.07 198
16210.27 216
16211.48 226
16212.68 238
16213.88 219
16215.08 238
16216.29 206
16217.49 214
16218.70 233
16219.90 203
16221.10 232
16222.31 238
16223.51 246
16224.71 207
16225.92 239
16227.12 228
16228.32 222
16229.53 227
16230.73 221
16231.94 202
16233.14 195
16234.34 229
16235.55 265
16236.75 232
16237.96 208
16239.16 243
16240.36 210
16241.57 227
16242.77 220
16243.98 245
16245.18 245
16246.39 233
16247.59 254
16248.80 217
16250.00 239
16251.21 246
16252.41 226
16253.61 245
16254.82 280
16256.02 233
16257.23 249
16258.43 291
16259.64 259
16260.84 244
16262.05 263
16263.25 264
16264.46 265
16265.66 239
16266.87 287
16268.08 278
16269.28 240
16270.49 257
16271.69 226
16272.90 244
16274.10 254
16275.31 234
16276.51 236
16277.72 243
16278.92 259
16280.13 261
16281.34 257
16282.54 248
16283.75 257
16284.95 218
16286.16 232
16287.37 244
16288.57 258
16289.78 264
16290.98 240
16292.19 231
16293.40 255
16294.60 274
16295.81 256
16297.02 265
16298.22 272
16299.43 264
16300.63 268
16301.84 273
16303.05 261
16304.25 249
16305.46 282
16306.67 280
16307.87 271
16309.08 258
16310.29 311
16311.50 287
16312.70 275
16313.91 280
16315.12 305
16316.32 303
16317.53 284
16318.74 286
16319.94 264
16321.15 282
16322.36 268
16323.57 257
16324.77 251
16325.98 257
16327.19 273
16328.40 257
16329.60 253
16330.81 227
16332.02 225
16333.23 271
16334.43 282
16335.64 242
16336.85 222
16338.06 236
16339.27 220
16340.47 232
16341.68 229
16342.89 223
16344.10 209
16345.31 216
16346.51 236
16347.72 227
16348.93 186
16350.14 222
16351.35 190
16352.56 183
16353.77 217
16354.97 196
16356.18 221
16357.39 203
16358.60 207
16359.81 221
16361.02 209
16362.23 213
16363.43 209
16364.64 191
16365.85 214
16367.06 213
16368.27 197
16369.48 210
16370.69 202
16371.90 228
16373.11 212
16374.32 186
16375.53 192
16376.73 208
16377.94 198
16379.15 201
16380.36 200
16381.57 199
16382.78 202
16383.99 199
16385.20 207
16386.41 193
16387.62 199
16388.83 218
16390.04 214
16391.25 201
16392.46 197
16393.67 185
16394.88 188
16396.09 200
16397.30 156
16398.51 167
16399.72 182
16400.93 183
16402.14 186
16403.35 169
16404.56 192
16405.77 210
16406.98 196
16408.19 172
16409.40 198
16410.61 183
16411.82 181
16413.04 181
16414.25 191
16415.46 190
16416.67 203
16417.88 214
16419.09 180
16420.30 185
16421.51 186
16422.72 178
16423.93 192
16425.14 183
16426.36 167
16427.57 184
16428.78 177
16429.99 197
16431.20 187
16432.41 189
16433.62 170
16434.83 177
16436.05 203
16437.26 191
16438.47 184
16439.68 198
16440.89 198
16442.10 191
16443.32 175
16444.53 185
16445.74 171
16446.95 165
16448.16 178
16449.38 168
16450.59 163
16451.80 168
16453.01 179
16454.22 209
16455.44 168
16456.65 167
16457.86 202
16459.07 168
16460.29 176
16461.50 155
16462.71 164
16463.92 185
16465.14 189
16466.35 192
16467.56 149
16468.77 176
16469.99 181
16471.20 164
16472.41 184
16473.63 174
16474.84 206
16476.05 194
16477.26 186
16478.48 174
16479.69 181
16480.90 170
16482.12 179
16483.33 180
16484.54 187
16485.76 165
16486.97 170
16488.18 162
16489.40 151
16490.61 162
16491.82 189
16493.04 186
16494.25 192
16495.47 168
16496.68 203
16497.89 180
16499.11 169
16500.32 155
16501.53 168
16502.75 162
16503.96 179
16505.18 166
16506.39 161
16507.61 182
16508.82 182
16510.03 148
16511.25 165
16512.46 169
16513.68 173
16514.89 176
16516.11 153
16517.32 145
16518.53 131
16519.75 148
16520.96 174
16522.18 166
16523.39 136
16524.61 157
16525.82 143
16527.04 152
16528.25 165
16529.47 161
16530.68 167
16531.90 185
16533.11 168
16534.33 146
16535.54 159
16536.76 148
16537.97 142
16539.19 181
16540.40 171
16541.62 167
16542.84 163
16544.05 151
16545.27 179
16546.48 156
16547.70 168
16548.91 172
16550.13 153
16551.35 177
16552.56 165
16553.78 169
16554.99 196
16556.21 138
16557.42 155
16558.64 173
16559.86 158
16561.07 180
16562.29 182
16563.51 155
16564.72 167
16565.94 152
16567.15 159
16568.37 155
16569.59 185
16570.80 156
16572.02 187
16573.24 197
16574.45 173
16575.67 166
16576.89 159
16578.10 173
16579.32 166
16580.54 150
16581.75 178
16582.97 174
16584.19 141
16585.41 179
16586.62 168
16587.84 153
16589.06 153
16590.27 150
16591.49 154
16592.71 151
16593.93 157
16595.14 160
16596.36 216
16597.58 174
16598.80 164
16600.01 149
16601.23 146
16602.45 157
16603.67 158
16604.88 152
16606.10 146
16607.32 158
16608.54 167
16609.76 153
16610.97 145
16612.19 159
16613.41 165
16614.63 169
16615.85 150
16617.06 174
16618.28 166
16619.50 159
16620.72 169
16621.94 153
16623.16 154
16624.37 139
16625.59 147
16626.81 159
16628.03 158
16629.25 165
16630.47 149
16631.69 139
16632.90 160
16634.12 161
16635.34 174
16636.56 144
16637.78 135
16639.00 151
16640.22 144
16641.44 160
16642.66 170
16643.88 154
16645.09 143
16646.31 143
16647.53 161
16648.75 155
16649.97 145
16651.19 139
16652.41 164
16653.63 170
16654.85 140
16656.07 145
16657.29 154
16658.51 148
16659.73 145
16660.95 131
16662.17 143
16663.39 160
16664.61 159
16665.83 167
16667.05 159
16668.27 144
16669.49 160
16670.71 181
16671.93 154
16673.15 151
16674.37 152
16675.59 190
16676.81 171
16678.03 139
16679.25 169
16680.47 151
16681.69 151
16682.91 143
16684.13 170
16685.35 146
16686.58 168
16687.80 136
16689.02 147
16690.24 149
16691.46 158
16692.68 154
16693.90 168
16695.12 156
16696.34 145
16697.56 178
16698.79 158
16700.01 143
16701.23 162
16702.45 145
16703.67 183
16704.89 157
16706.11 155
16707.34 166
16708.56 124
16709.78 141
16711.00 139
16712.22 167
16713.44 167
16714.67 151
16715.89 140
16717.11 150
16718.33 137
16719.55 130
16720.78 134
16722.00 136
16723.22 144
16724.44 128
16725.66 118
16726.89 131
16728.11 139
16729.33 155
16730.55 148
16731.78 173
16733.00 145
16734.22 172
16735.44 183
16736.67 154
16737.89 185
16739.11 170
16740.33 180
16741.56 157
16742.78 168
16744.00 170
16745.22 148
16746.45 167
16747.67 150
16748.89 166
16750.12 138
16751.34 134
16752.56 144
16753.79 154
16755.01 176
16756.23 158
16757.46 152
16758.68 153
16759.90 139
16761.13 156
16762.35 125
16763.57 161
16764.80 167
16766.02 136
16767.24 155
16768.47 158
16769.69 155
16770.92 164
16772.14 166
16773.36 146
16774.59 153
16775.81 153
16777.04 142
16778.26 162
16779.48 149
16780.71 146
16781.93 136
16783.16 165
16784.38 149
16785.61 145
16786.83 151
16788.05 152
16789.28 169
16790.50 157
16791.73 154
16792.95 162
16794.18 145
16795.40 169
16796.63 156
16797.85 149
16799.08 170
16800.30 178
16801.53 156
16802.75 145
16803.98 158
16805.20 165
16806.43 157
16807.65 150
16808.88 179
16810.10 156
16811.33 179
16812.55 155
16813.78 161
16815.00 162
16816.23 184
16817.46 184
16818.68 184
16819.91 161
16821.13 158
16822.36 148
16823.58 158
16824.81 161
16826.04 132
16827.26 165
16828.49 173
16829.71 181
16830.94 175
16832.17 155
16833.39 170
16834.62 186
16835.84 175
16837.07 185
16838.30 174
16839.52 182
16840.75 183
16841.98 178
16843.20 182
16844.43 182
16845.66 201
16846.88 177
16848.11 189
16849.34 160
16850.56 169
16851.79 194
16853.02 189
16854.24 175
16855.47 173
16856.70 167
16857.92 191
16859.15 206
16860.38 181
16861.61 202
16862.83 200
16864.06 210
16865.29 218
16866.52 179
16867.74 183
16868.97 211
16870.20 206
16871.42 219
16872.65 181
16873.88 207
16875.11 214
16876.34 183
16877.56 186
16878.79 192
16880.02 243
16881.25 228
16882.47 204
16883.70 178
16884.93 189
16886.16 189
16887.39 208
16888.62 218
16889.84 214
16891.07 184
16892.30 227
16893.53 208
16894.76 190
16895.98 201
16897.21 185
16898.44 185
16899.67 184
16900.90 187
16902.13 165
16903.36 179
16904.59 188
16905.81 176
16907.04 171
16908.27 202
16909.50 202
16910.73 166
16911.96 170
16913.19 200
16914.42 185
16915.65 173
16916.88 165
16918.10 163
16919.33 157
16920.56 169
16921.79 184
16923.02 139
16924.25 153
16925.48 183
16926.71 176
16927.94 164
16929.17 155
16930.40 188
16931.63 180
16932.86 166
16934.09 151
16935.32 144
16936.55 167
16937.78 165
16939.01 146
16940.24 159
16941.47 172
16942.70 172
16943.93 206
16945.16 158
16946.39 132
16947.62 164
16948.85 185
16950.08 181
16951.31 170
16952.54 143
16953.77 167
16955.00 171
16956.23 187
16957.46 170
16958.69 150
16959.93 147
16961.16 162
16962.39 140
16963.62 150
16964.85 167
16966.08 166
16967.31 156
16968.54 156
16969.77 153
16971.00 160
16972.24 173
16973.47 159
16974.70 176
16975.93 165
16977.16 146
16978.39 160
16979.62 164
16980.85 158
16982.09 172
16983.32 156
16984.55 162
16985.78 164
16987.01 136
16988.24 163
16989.48 158
16990.71 174
16991.94 170
16993.17 161
16994.40 168
16995.64 151
16996.87 146
16998.10 153
16999.33 161
17000.57 175
17001.80 168
17003.03 158
17004.26 166
17005.49 158
17006.73 171
17007.96 152
17009.19 153
17010.42 183
17011.66 161
17012.89 154
17014.12 169
17015.36 137
17016.59 143
17017.82 176
17019.05 200
17020.29 140
17021.52 151
17022.75 144
17023.99 137
17025.22 154
17026.45 163
17027.69 140
17028.92 163
17030.15 167
17031.39 127
17032.62 141
17033.85 145
17035.09 157
17036.32 157
17037.55 131
17038.79 139
17040.02 154
17041.25 156
17042.49 144
17043.72 150
17044.96 135
17046.19 140
17047.42 148
17048.66 167
17049.89 158
17051.13 128
17052.36 149
17053.59 160
17054.83 121
17056.06 128
17057.30 169
17058.53 152
17059.77 148
17061.00 130
17062.23 154
17063.47 156
17064.70 137
17065.94 121
17067.17 150
17068.41 126
17069.64 149
17070.88 138
17072.11 130
17073.35 119
17074.58 133
17075.82 165
17077.05 146
17078.29 154
17079.52 170
17080.76 160
17081.99 142
17083.23 132
17084.46 145
17085.70 130
17086.93 131
17088.17 166
17089.40 117
17090.64 125
17091.88 123
17093.11 157
17094.35 138
17095.58 136
17096.82 125
17098.05 164
17099.29 139
17100.53 119
17101.76 129
17103.00 130
17104.23 136
17105.47 150
17106.71 127
17107.94 135
17109.18 132
17110.41 123
17111.65 141
17112.89 141
17114.12 144
17115.36 170
17116.60 152
17117.83 146
17119.07 121
17120.31 144
17121.54 133
17122.78 166
17124.02 150
17125.25 127
17126.49 134
17127.73 128
17128.96 129
17130.20 121
17131.44 133
17132.67 137
17133.91 170
17135.15 145
17136.39 134
17137.62 114
17138.86 139
17140.10 134
17141.33 118
17142.57 140
17143.81 133
17145.05 119
17146.28 121
17147.52 133
17148.76 142
17150.00 121
17151.24 145
17152.47 131
17153.71 131
17154.95 141
17156.19 136
17157.42 135
17158.66 129
17159.90 129
17161.14 123
17162.38 121
17163.61 118
17164.85 129
17166.09 122
17167.33 129
17168.57 124
17169.81 132
17171.04 136
17172.28 121
17173.52 146
17174.76 140
17176.00 116
17177.24 122
17178.48 130
17179.72 109
17180.95 122
17182.19 125
17183.43 154
17184.67 143
17185.91 126
17187.15 115
17188.39 123
17189.63 115
17190.87 128
17192.10 133
17193.34 119
17194.58 121
17195.82 128
17197.06 117
17198.30 128
17199.54 98
17200.78 112
17202.02 117
17203.26 111
17204.50 114
17205.74 124
17206.98 130
17208.22 130
17209.46 117
17210.70 118
17211.94 130
17213.18 167
17214.42 127
17215.66 116
17216.90 118
17218.14 132
17219.38 138
17220.62 152
17221.86 120
17223.10 125
17224.34 129
17225.58 118
17226.82 132
17228.06 123
17229.30 124
17230.54 127
17231.78 117
17233.02 121
17234.26 140
17235.50 108
17236.75 117
17237.99 112
17239.23 131
17240.47 124
17241.71 129
17242.95 128
17244.19 129
17245.43 132
17246.67 121
17247.92 128
17249.16 128
17250.40 102
17251.64 95
17252.88 115
17254.12 123
17255.36 131
17256.60 122
17257.85 131
17259.09 109
17260.33 122
17261.57 135
17262.81 103
17264.05 134
17265.30 116
17266.54 112
17267.78 128
17269.02 121
17270.26 129
17271.51 122
17272.75 100
17273.99 99
17275.23 109
17276.48 122
17277.72 127
17278.96 115
17280.20 109
17281.44 113
17282.69 130
17283.93 122
17285.17 101
17286.41 98
17287.66 135
17288.90 127
17290.14 137
17291.39 118
17292.63 107
17293.87 114
17295.11 121
17296.36 122
17297.60 134
17298.84 114
17300.09 130
17301.33 101
17302.57 128
17303.82 131
17305.06 119
17306.30 99
17307.55 127
17308.79 142
17310.03 107
17311.28 122
17312.52 116
17313.76 113
17315.01 112
17316.25 124
17317.49 129
17318.74 124
17319.98 126
17321.23 109
17322.47 126
17323.71 132
17324.96 156
17326.20 129
17327.45 130
17328.69 121
17329.93 119
17331.18 124
17332.42 159
17333.67 134
17334.91 120
17336.16 109
17337.40 115
17338.64 126
17339.89 123
17341.13 147
17342.38 134
17343.62 112
17344.87 118
17346.11 101
17347.36 125
17348.60 135
17349.85 127
17351.09 110
17352.34 105
17353.58 133
17354.83 122
17356.07 126
17357.32 137
17358.56 110
17359.81 98
17361.05 108
17362.30 124
17363.54 110
17364.79 124
17366.03 127
17367.28 120
17368.53 123
17369.77 116
17371.02 137
17372.26 106
17373.51 105
17374.75 124
17376.00 96
17377.25 127
17378.49 125
17379.74 127
17380.98 125
17382.23 123
17383.48 108
17384.72 103
17385.97 125
17387.21 112
17388.46 106
17389.71 99
17390.95 105
17392.20 121
17393.45 100
17394.69 125
17395.94 123
17397.19 133
17398.43 110
17399.68 125
17400.93 122
17402.17 131
17403.42 100
17404.67 135
17405.91 141
17407.16 117
17408.41 109
17409.65 119
17410.90 133
17412.15 119
17413.40 111
17414.64 126
17415.89 98
17417.14 128
17418.39 104
17419.63 97
17420.88 113
17422.13 113
17423.38 113
17424.62 142
17425.87 122
17427.12 126
17428.37 135
17429.61 153
17430.86 109
17432.11 117
17433.36 121
17434.60 133
17435.85 123
17437.10 139
17438.35 109
17439.60 130
17440.85 117
17442.09 150
17443.34 119
17444.59 126
17445.84 109
17447.09 136
17448.34 107
17449.58 137
17450.83 143
17452.08 146
17453.33 152
17454.58 116
17455.83 138
17457.08 125
17458.32 125
17459.57 117
17460.82 116
17462.07 146
17463.32 115
17464.57 135
17465.82 124
17467.07 128
17468.32 119
17469.57 115
17470.81 133
17472.06 148
17473.31 145
17474.56 135
17475.81 124
17477.06 115
17478.31 113
17479.56 153
17480.81 158
17482.06 121
17483.31 152
17484.56 131
17485.81 117
17487.06 119
17488.31 106
17489.56 121
17490.81 121
17492.06 126
17493.31 143
17494.56 123
17495.81 117
17497.06 128
17498.31 115
17499.56 122
17500.81 123
17502.06 125
17503.31 141
17504.56 147
17505.81 124
17507.06 104
17508.31 123
17509.56 119
17510.81 144
17512.06 142
17513.32 144
17514.57 123
17515.82 104
17517.07 132
17518.32 126
17519.57 113
17520.82 135
17522.07 128
17523.32 138
17524.57 118
17525.83 124
17527.08 144
17528.33 119
17529.58 143
17530.83 126
17532.08 139
17533.33 135
17534.59 127
17535.84 129
17537.09 105
17538.34 133
17539.59 139
17540.84 161
17542.10 106
17543.35 97
17544.60 102
17545.85 116
17547.10 142
17548.36 148
17549.61 125
17550.86 149
17552.11 129
17553.36 133
17554.62 124
17555.87 107
17557.12 145
17558.37 126
17559.63 112
17560.88 133
17562.13 167
17563.38 130
17564.64 119
17565.89 140
17567.14 133
17568.39 128
17569.65 128
17570.90 116
17572.15 125
17573.41 140
17574.66 114
17575.91 114
17577.16 118
17578.42 115
17579.67 135
17580.92 112
17582.18 111
17583.43 107
17584.68 102
17585.94 106
17587.19 115
17588.44 115
17589.70 120
17590.95 127
17592.20 105
17593.46 132
17594.71 109
17595.97 114
17597.22 144
17598.47 121
17599.73 116
17600.98 144
17602.23 144
17603.49 137
17604.74 126
17606.00 127
17607.25 127
17608.51 112
17609.76 122
17611.01 129
17612.27 136
17613.52 141
17614.78 160
17616.03 129
17617.29 122
17618.54 120
17619.79 126
17621.05 119
17622.30 139
17623.56 118
17624.81 136
17626.07 115
17627.32 135
17628.58 121
17629.83 119
17631.09 122
17632.34 123
17633.60 116
17634.85 114
17636.11 103
17637.36 112
17638.62 107
17639.87 145
17641.13 112
17642.39 117
17643.64 109
17644.90 106
17646.15 121
17647.41 118
17648.66 133
17649.92 129
17651.17 115
17652.43 93
17653.69 108
17654.94 115
17656.20 113
17657.45 99
17658.71 113
17659.97 112
17661.22 118
17662.48 117
17663.73 124
17664.99 122
17666.25 126
17667.50 113
17668.76 123
17670.02 129
17671.27 133
17672.53 111
17673.78 113
17675.04 111
17676.30 96
17677.55 112
17678.81 126
17680.07 117
17681.32 115
17682.58 102
17683.84 116
17685.10 111
17686.35 99
17687.61 103
17688.87 114
17690.12 105
17691.38 127
17692.64 95
17693.89 102
17695.15 104
17696.41 119
17697.67 102
17698.92 121
17700.18 126
17701.44 99
17702.70 117
17703.95 123
17705.21 114
17706.47 95
17707.73 104
17708.98 103
17710.24 125
17711.50 125
17712.76 109
17714.02 125
17715.27 124
17716.53 135
17717.79 119
17719.05 116
17720.31 132
17721.57 123
17722.82 114
17724.08 125
17725.34 109
17726.60 109
17727.86 135
17729.12 138
17730.37 106
17731.63 100
17732.89 102
17734.15 99
17735.41 113
17736.67 100
17737.93 127
17739.18 126
17740.44 107
17741.70 130
17742.96 127
17744.22 123
17745.48 125
17746.74 134
17748.00 138
17749.26 114
17750.52 93
17751.78 148
17753.04 112
17754.29 106
17755.55 145
17756.81 118
17758.07 112
17759.33 123
17760.59 122
17761.85 115
17763.11 120
17764.37 105
17765.63 120
17766.89 112
17768.15 113
17769.41 120
17770.67 110
17771.93 93
17773.19 106
17774.45 100
17775.71 116
17776.97 99
17778.23 102
17779.49 127
17780.75 109
17782.01 106
17783.27 100
17784.53 97
17785.79 112
17787.05 102
17788.31 125
17789.58 108
17790.84 108
17792.10 83
17793.36 100
17794.62 111
17795.88 102
17797.14 97
17798.40 142
17799.66 120
17800.92 92
17802.18 113
17803.45 104
17804.71 98
17805.97 91
17807.23 105
17808.49 117
17809.75 126
17811.01 110
17812.27 106
17813.54 112
17814.80 108
17816.06 119
17817.32 135
17818.58 112
17819.84 125
17821.11 131
17822.37 119
17823.63 120
17824.89 90
17826.15 111
17827.42 100
17828.68 115
17829.94 108
17831.20 118
17832.46 119
17833.73 94
17834.99 101
17836.25 99
17837.51 115
17838.78 104
17840.04 99
17841.30 97
17842.56 96
17843.83 97
17845.09 94
17846.35 80
17847.61 96
17848.88 95
17850.14 82
17851.40 104
17852.66 108
17853.93 104
17855.19 110
17856.45 105
17857.72 88
17858.98 117
17860.24 114
17861.51 122
17862.77 92
17864.03 95
17865.30 94
17866.56 117
17867.82 116
17869.09 115
17870.35 88
17871.61 107
17872.88 103
17874.14 116
17875.40 118
17876.67 103
17877.93 86
17879.20 87
17880.46 102
17881.72 113
17882.99 104
17884.25 103
17885.52 123
17886.78 112
17888.04 130
17889.31 136
17890.57 126
17891.84 134
17893.10 105
17894.36 96
17895.63 99
17896.89 119
17898.16 132
17899.42 124
17900.69 112
17901.95 100
17903.22 90
17904.48 114
17905.75 108
17907.01 114
17908.28 103
17909.54 127
17910.81 124
17912.07 97
17913.34 99
17914.60 104
17915.87 109
17917.13 108
17918.40 90
17919.66 116
17920.93 105
17922.19 96
17923.46 119
17924.72 105
17925.99 91
17927.25 89
17928.52 115
17929.79 113
17931.05 86
17932.32 108
17933.58 90
17934.85 101
17936.11 105
17937.38 79
17938.65 93
17939.91 108
17941.18 127
17942.44 90
17943.71 112
17944.98 149
17946.24 119
17947.51 110
17948.77 108
17950.04 117
17951.31 114
17952.57 96
17953.84 126
17955.11 114
17956.37 106
17957.64 115
17958.91 110
17960.17 123
17961.44 95
17962.71 102
17963.97 113
17965.24 122
17966.51 121
17967.77 105
17969.04 87
17970.31 107
17971.58 103
17972.84 122
17974.11 107
17975.38 109
17976.64 101
17977.91 137
17979.18 109
17980.45 114
17981.71 93
17982.98 112
17984.25 125
17985.52 120
17986.78 106
17988.05 110
17989.32 120
17990.59 149
17991.86 118
17993.12 102
17994.39 118
17995.66 113
17996.93 86
17998.20 124
17999.46 90
18000.73 101
18002.00 117
18003.27 104
18004.54 108
18005.80 120
18007.07 117
18008.34 107
18009.61 114
18010.88 102
18012.15 110
18013.42 116
18014.68 98
18015.95 111
18017.22 114
18018.49 93
18019.76 100
18021.03 104
18022.30 108
18023.57 101
18024.83 93
18026.10 93
18027.37 112
18028.64 96
18029.91 124
18031.18 128
18032.45 114
18033.72 97
18034.99 100
18036.26 113
18037.53 128
18038.80 118
18040.07 104
18041.34 102
18042.60 113
18043.87 121
18045.14 105
18046.41 121
18047.68 107
18048.95 102
18050.22 122
18051.49 100
18052.76 110
18054.03 119
18055.30 117
18056.57 99
18057.84 102
18059.11 105
18060.38 97
18061.65 107
18062.92 123
18064.20 108
18065.47 104
18066.74 120
18068.01 107
18069.28 110
18070.55 121
18071.82 98
18073.09 88
18074.36 104
18075.63 98
18076.90 106
18078.17 123
18079.44 124
18080.71 109
18081.99 106
18083.26 98
18084.53 116
18085.80 99
18087.07 99
18088.34 96
18089.61 111
18090.88 112
18092.15 137
18093.43 110
18094.70 110
18095.97 121
18097.24 123
18098.51 114
18099.78 112
18101.06 108
18102.33 121
18103.60 116
18104.87 154
18106.14 93
18107.41 113
18108.69 92
18109.96 103
18111.23 101
18112.50 99
18113.77 75
18115.05 107
18116.32 102
18117.59 94
18118.86 104
18120.14 97
18121.41 125
18122.68 117
18123.95 124
18125.23 108
18126.50 100
18127.77 118
18129.04 112
18130.32 111
18131.59 101
18132.86 114
18134.13 120
18135.41 99
18136.68 90
18137.95 109
18139.23 118
18140.50 102
18141.77 99
18143.05 105
18144.32 111
18145.59 102
18146.87 114
18148.14 92
18149.41 92
18150.69 125
18151.96 118
18153.23 118
18154.51 108
18155.78 113
18157.05 98
18158.33 117
18159.60 102
18160.88 104
18162.15 107
18163.42 105
18164.70 112
18165.97 109
18167.24 103
18168.52 79
18169.79 97
18171.07 87
18172.34 97
18173.62 85
18174.89 100
18176.16 97
18177.44 108
18178.71 112
18179.99 118
18181.26 97
18182.54 97
18183.81 85
18185.09 80
18186.36 79
18187.63 109
18188.91 110
18190.18 108
18191.46 95
18192.73 104
18194.01 97
18195.28 97
18196.56 96
18197.83 123
18199.11 73
18200.38 83
18201.66 92
18202.94 103
18204.21 91
18205.49 91
18206.76 91
18208.04 131
18209.31 106
18210.59 97
18211.86 113
18213.14 114
18214.41 116
18215.69 109
18216.97 86
18218.24 110
18219.52 113
18220.79 107
18222.07 108
18223.35 123
18224.62 121
18225.90 115
18227.17 131
18228.45 112
18229.73 96
18231.00 123
18232.28 101
18233.56 87
18234.83 99
18236.11 114
18237.38 113
18238.66 92
18239.94 107
18241.21 78
18242.49 93
18243.77 125
18245.04 98
18246.32 109
18247.60 113
18248.87 136
18250.15 114
18251.43 122
18252.71 127
18253.98 112
18255.26 115
18256.54 109
18257.81 98
18259.09 95
18260.37 109
18261.65 102
18262.92 107
18264.20 95
18265.48 95
18266.76 108
18268.03 108
18269.31 100
18270.59 111
18271.87 91
18273.14 104
18274.42 129
18275.70 108
18276.98 68
18278.26 107
18279.53 91
18280.81 105
18282.09 116
18283.37 98
18284.65 116
18285.92 95
18287.20 98
18288.48 101
18289.76 106
18291.04 120
18292.32 107
18293.59 94
18294.87 86
18296.15 105
18297.43 101
18298.71 83
18299.99 89
18301.27 96
18302.54 82
18303.82 97
18305.10 93
18306.38 89
18307.66 116
18308.94 112
18310.22 103
18311.50 125
18312.78 105
18314.06 125
18315.33 110
18316.61 92
18317.89 100
18319.17 99
18320.45 132
18321.73 93
18323.01 96
18324.29 87
18325.57 82
18326.85 107
18328.13 98
18329.41 116
18330.69 118
18331.97 105
18333.25 99
18334.53 91
18335.81 87
18337.09 94
18338.37 111
18339.65 87
18340.93 93
18342.21 77
18343.49 78
18344.77 93
18346.05 109
18347.33 107
18348.61 84
18349.89 95
18351.17 143
18352.45 134
18353.73 100
18355.01 103
18356.29 103
18357.57 95
18358.85 132
18360.14 123
18361.42 92
18362.70 112
18363.98 110
18365.26 130
18366.54 104
18367.82 106
18369.10 99
18370.38 117
18371.66 133
18372.95 117
18374.23 118
18375.51 108
18376.79 97
18378.07 89
18379.35 106
18380.63 114
18381.92 106
18383.20 84
18384.48 96
18385.76 118
18387.04 106
18388.32 95
18389.61 119
18390.89 112
18392.17 95
18393.45 106
18394.73 100
18396.02 99
18397.30 102
18398.58 96
18399.86 124
18401.14 106
18402.43 106
18403.71 106
18404.99 87
18406.27 118
18407.56 123
18408.84 121
18410.12 113
18411.40 121
18412.69 96
18413.97 83
18415.25 86
18416.53 112
18417.82 128
18419.10 94
18420.38 109
18421.67 106
18422.95 112
18424.23 122
18425.51 96
18426.80 112
18428.08 122
18429.36 102
18430.65 119
18431.93 109
18433.21 102
18434.50 97
18435.78 104
18437.06 85
18438.35 87
18439.63 89
18440.92 113
18442.20 120
18443.48 89
18444.77 107
18446.05 85
18447.33 98
18448.62 113
18449.90 77
18451.19 98
18452.47 108
18453.75 116
18455.04 117
18456.32 100
18457.61 92
18458.89 87
18460.17 111
18461.46 118
18462.74 92
18464.03 71
18465.31 98
18466.60 107
18467.88 110
18469.17 98
18470.45 86
18471.74 95
18473.02 99
18474.30 106
18475.59 88
18476.87 88
18478.16 114
18479.44 109
18480.73 117
18482.01 108
18483.30 103
18484.58 106
18485.87 115
18487.16 100
18488.44 112
18489.73 90
18491.01 110
18492.30 95
18493.58 89
18494.87 92
18496.15 100
18497.44 119
18498.72 104
18500.01 100
18501.30 86
18502.58 91
18503.87 99
18505.15 108
18506.44 106
18507.73 111
18509.01 115
18510.30 111
18511.58 119
18512.87 115
18514.16 118
18515.44 116
18516.73 115
18518.01 108
18519.30 106
18520.59 92
18521.87 110
18523.16 95
18524.45 117
18525.73 102
18527.02 125
18528.31 93
18529.59 81
18530.88 105
18532.17 117
18533.45 98
18534.74 95
18536.03 95
18537.31 102
18538.60 96
18539.89 102
18541.18 102
18542.46 115
18543.75 106
18545.04 108
18546.32 98
18547.61 107
18548.90 117
18550.19 99
18551.47 93
18552.76 119
18554.05 110
18555.34 89
18556.62 107
18557.91 114
18559.20 105
18560.49 98
18561.78 113
18563.06 100
18564.35 88
18565.64 95
18566.93 107
18568.22 118
18569.50 98
18570.79 94
18572.08 92
18573.37 109
18574.66 92
18575.94 103
18577.23 132
18578.52 118
18579.81 135
18581.10 123
18582.39 137
18583.68 118
18584.96 124
18586.25 93
18587.54 107
18588.83 109
18590.12 96
18591.41 90
18592.70 126
18593.99 125
18595.27 105
18596.56 110
18597.85 112
18599.14 114
18600.43 102
18601.72 96
18603.01 112
18604.30 118
18605.59 107
18606.88 119
18608.17 108
18609.46 115
18610.75 114
18612.04 126
18613.33 130
18614.62 99
18615.90 105
18617.19 110
18618.48 120
18619.77 122
18621.06 114
18622.35 105
18623.64 95
18624.93 108
18626.22 108
18627.51 105
18628.80 107
18630.09 105
18631.39 97
18632.68 96
18633.97 89
18635.26 101
18636.55 122
18637.84 130
18639.13 113
18640.42 129
18641.71 121
18643.00 98
18644.29 88
18645.58 107
18646.87 115
18648.16 83
18649.45 108
18650.74 98
18652.04 105
18653.33 95
18654.62 101
18655.91 89
18657.20 101
18658.49 88
18659.78 104
18661.07 113
18662.36 105
18663.66 107
18664.95 94
18666.24 108
18667.53 93
18668.82 92
18670.11 92
18671.41 111
18672.70 109
18673.99 117
18675.28 100
18676.57 91
18677.86 102
18679.16 99
18680.45 116
18681.74 110
18683.03 98
18684.32 97
18685.62 78
18686.91 69
18688.20 79
18689.49 103
18690.79 117
18692.08 116
18693.37 136
18694.66 107
18695.96 121
18697.25 109
18698.54 97
18699.83 136
18701.13 132
18702.42 104
18703.71 107
18705.00 109
18706.30 126
18707.59 109
18708.88 91
18710.18 120
18711.47 122
18712.76 101
18714.05 104
18715.35 128
18716.64 87
18717.93 95
18719.23 98
18720.52 110
18721.81 95
18723.11 97
18724.40 116
18725.69 94
18726.99 103
18728.28 99
18729.58 125
18730.87 103
18732.16 104
18733.46 115
18734.75 89
18736.04 79
18737.34 97
18738.63 108
18739.93 121
18741.22 115
18742.51 117
18743.81 109
18745.10 109
18746.40 94
18747.69 117
18748.99 103
18750.28 103
18751.58 105
18752.87 90
18754.16 89
18755.46 116
18756.75 117
18758.05 96
18759.34 81
18760.64 104
18761.93 98
18763.23 87
18764.52 98
18765.82 99
18767.11 88
18768.41 87
18769.70 88
18771.00 97
18772.29 83
18773.59 108
18774.88 110
18776.18 84
18777.47 114
18778.77 100
18780.06 96
18781.36 89
18782.65 83
18783.95 74
18785.25 93
18786.54 111
18787.84 83
18789.13 92
18790.43 97
18791.72 104
18793.02 98
18794.32 84
18795.61 91
18796.91 119
18798.20 120
18799.50 111
18800.80 99
18802.09 88
18803.39 106
18804.69 92
18805.98 95
18807.28 86
18808.57 96
18809.87 97
18811.17 98
18812.46 95
18813.76 97
18815.06 93
18816.35 91
18817.65 93
18818.95 107
18820.24 97
18821.54 107
18822.84 98
18824.13 120
18825.43 97
18826.73 102
18828.03 117
18829.32 100
18830.62 83
18831.92 90
18833.21 88
18834.51 93
18835.81 108
18837.11 112
18838.40 79
18839.70 89
18841.00 85
18842.30 104
18843.59 120
18844.89 81
18846.19 90
18847.49 123
18848.79 76
18850.08 71
18851.38 106
18852.68 99
18853.98 96
18855.27 89
18856.57 97
18857.87 110
18859.17 104
18860.47 91
18861.77 89
18863.06 97
18864.36 106
18865.66 119
18866.96 118
18868.26 79
18869.56 80
18870.85 80
18872.15 111
18873.45 112
18874.75 89
18876.05 115
18877.35 102
18878.65 98
18879.95 111
18881.24 97
18882.54 95
18883.84 102
18885.14 109
18886.44 81
18887.74 74
18889.04 92
18890.34 102
18891.64 118
18892.94 115
18894.24 100
18895.54 101
18896.84 103
18898.13 102
18899.43 69
18900.73 85
18902.03 82
18903.33 97
18904.63 88
18905.93 76
18907.23 74
18908.53 76
18909.83 79
18911.13 80
18912.43 90
18913.73 98
18915.03 93
18916.33 68
18917.63 99
18918.93 82
18920.23 111
18921.53 89
18922.83 116
18924.13 101
18925.43 97
18926.74 93
18928.04 93
18929.34 111
18930.64 77
18931.94 99
18933.24 102
18934.54 93
18935.84 86
18937.14 95
18938.44 99
18939.74 107
18941.04 117
18942.34 92
18943.65 94
18944.95 87
18946.25 111
18947.55 122
18948.85 100
18950.15 108
18951.45 114
18952.75 102
18954.06 96
18955.36 107
18956.66 98
18957.96 98
18959.26 96
18960.56 112
18961.87 112
18963.17 76
18964.47 82
18965.77 102
18967.07 83
18968.37 89
18969.68 96
18970.98 88
18972.28 102
18973.58 103
18974.88 78
18976.19 94
18977.49 83
18978.79 110
18980.09 95
18981.40 101
18982.70 96
18984.00 88
18985.30 101
18986.61 102
18987.91 96
18989.21 87
18990.51 95
18991.82 122
18993.12 99
18994.42 74
18995.73 87
18997.03 104
18998.33 100
18999.63 91
19000.94 91
19002.24 101
19003.54 96
19004.85 93
19006.15 89
19007.45 93
19008.76 74
19010.06 84
19011.36 86
19012.67 88
19013.97 114
19015.27 91
19016.58 91
19017.88 83
19019.18 69
19020.49 80
19021.79 96
19023.10 110
19024.40 97
19025.70 85
19027.01 112
19028.31 100
19029.62 87
19030.92 91
19032.22 88
19033.53 97
19034.83 95
19036.14 97
19037.44 104
19038.75 95
19040.05 85
19041.35 96
19042.66 90
19043.96 85
19045.27 96
19046.57 112
19047.88 92
19049.18 98
19050.49 111
19051.79 93
19053.10 93
19054.40 103
19055.71 110
19057.01 103
19058.32 105
19059.62 97
19060.93 83
19062.23 81
19063.54 96
19064.84 82
19066.15 118
19067.45 106
19068.76 79
19070.06 75
19071.37 94
19072.67 105
19073.98 86
19075.29 82
19076.59 79
19077.90 93
19079.20 85
19080.51 92
19081.81 83
19083.12 98
19084.43 95
19085.73 86
19087.04 93
19088.34 134
19089.65 110
19090.96 83
19092.26 100
19093.57 87
19094.87 94
19096.18 104
19097.49 131
19098.79 115
19100.10 111
19101.41 98
19102.71 101
19104.02 97
19105.33 103
19106.63 117
19107.94 87
19109.25 90
19110.55 93
19111.86 96
19113.17 105
19114.47 106
19115.78 96
19117.09 109
19118.40 101
19119.70 90
19121.01 82
19122.32 82
19123.62 86
19124.93 86
19126.24 84
19127.55 84
19128.85 74
19130.16 99
19131.47 96
19132.78 82
19134.08 108
19135.39 100
19136.70 80
19138.01 98
19139.32 100
19140.62 104
19141.93 97
19143.24 95
19144.55 110
19145.85 96
19147.16 92
19148.47 93
19149.78 105
19151.09 101
19152.40 80
19153.70 69
19155.01 107
19156.32 110
19157.63 100
19158.94 133
19160.25 102
19161.55 99
19162.86 100
19164.17 111
19165.48 77
19166.79 92
19168.10 111
19169.41 123
19170.72 108
19172.02 78
19173.33 105
19174.64 84
19175.95 80
19177.26 99
19178.57 115
19179.88 94
19181.19 92
19182.50 89
19183.81 96
19185.12 101
19186.43 95
19187.74 104
19189.05 100
19190.35 73
19191.66 89
19192.97 91
19194.28 99
19195.59 98
19196.90 64
19198.21 78
19199.52 89
19200.83 79
19202.14 102
19203.45 97
19204.76 112
19206.07 148
19207.38 93
19208.69 119
19210.00 70
19211.31 99
19212.62 79
19213.93 101
19215.24 94
19216.56 91
19217.87 96
19219.18 82
19220.49 103
19221.80 101
19223.11 68
19224.42 89
19225.73 116
19227.04 80
19228.35 88
19229.66 88
19230.97 99
19232.28 92
19233.60 104
19234.91 82
19236.22 84
19237.53 92
19238.84 104
19240.15 84
19241.46 89
19242.77 97
19244.09 90
19245.40 104
19246.71 90
19248.02 90
19249.33 87
19250.64 92
19251.95 86
19253.27 100
19254.58 115
19255.89 107
19257.20 86
19258.51 84
19259.83 86
19261.14 107
19262.45 101
19263.76 94
19265.07 88
19266.39 81
19267.70 96
19269.01 67
19270.32 76
19271.63 100
19272.95 97
19274.26 76
19275.57 90
19276.88 94
19278.20 97
19279.51 107
19280.82 93
19282.14 87
19283.45 76
19284.76 85
19286.07 95
19287.39 73
19288.70 84
19290.01 101
19291.33 96
19292.64 95
19293.95 96
19295.26 88
19296.58 82
19297.89 87
19299.20 80
19300.52 100
19301.83 106
19303.14 76
19304.46 89
19305.77 90
19307.09 100
19308.40 76
19309.71 86
19311.03 105
19312.34 89
19313.65 85
19314.97 77
19316.28 93
19317.60 111
19318.91 86
19320.22 96
19321.54 94
19322.85 87
19324.17 107
19325.48 95
19326.79 113
19328.11 109
19329.42 107
19330.74 79
19332.05 88
19333.37 94
19334.68 88
19335.99 110
19337.31 92
19338.62 115
19339.94 128
19341.25 83
19342.57 94
19343.88 103
19345.20 91
19346.51 92
19347.83 88
19349.14 93
19350.46 82
19351.77 85
19353.09 77
19354.40 91
19355.72 96
19357.03 99
19358.35 97
19359.66 114
19360.98 103
19362.29 103
19363.61 100
19364.93 97
19366.24 81
19367.56 97
19368.87 71
19370.19 85
19371.50 83
19372.82 95
19374.14 88
19375.45 80
19376.77 85
19378.08 111
19379.40 99
19380.72 98
19382.03 95
19383.35 84
19384.66 94
19385.98 83
19387.30 78
19388.61 92
19389.93 84
19391.25 97
19392.56 85
19393.88 89
19395.20 104
19396.51 104
19397.83 84
19399.15 89
19400.46 91
19401.78 83
19403.10 90
19404.41 97
19405.73 91
19407.05 97
19408.36 115
19409.68 97
19411.00 105
19412.31 90
19413.63 93
19414.95 102
19416.27 106
19417.58 124
19418.90 106
19420.22 99
19421.54 90
19422.85 97
19424.17 84
19425.49 93
19426.81 82
19428.12 97
19429.44 84
19430.76 74
19432.08 101
19433.40 96
19434.71 96
19436.03 91
19437.35 97
19438.67 73
19439.99 87
19441.30 89
19442.62 77
19443.94 82
19445.26 88
19446.58 97
19447.89 105
19449.21 100
19450.53 87
19451.85 85
19453.17 97
19454.49 91
19455.81 78
19457.12 87
19458.44 102
19459.76 85
19461.08 97
19462.40 100
19463.72 94
19465.04 91
19466.36 114
19467.68 105
19468.99 90
19470.31 78
19471.63 102
19472.95 111
19474.27 115
19475.59 113
19476.91 124
19478.23 110
19479.55 104
19480.87 108
19482.19 113
19483.51 98
19484.83 75
19486.15 77
19487.47 96
19488.79 109
19490.11 93
19491.43 90
19492.75 88
19494.07 102
19495.39 99
19496.71 92
19498.03 107
19499.35 102
19500.67 96
19501.99 87
19503.31 87
19504.63 87
19505.95 85
19507.27 84
19508.59 76
19509.91 97
19511.23 88
19512.55 86
19513.87 81
19515.19 100
19516.51 76
19517.83 78
19519.15 68
19520.47 97
19521.79 103
19523.12 101
19524.44 105
19525.76 91
19527.08 95
19528.40 107
19529.72 93
19531.04 80
19532.36 79
19533.68 86
19535.01 108
19536.33 88
19537.65 88
19538.97 90
19540.29 93
19541.61 125
19542.93 96
19544.26 98
19545.58 99
19546.90 101
19548.22 93
19549.54 73
19550.87 69
19552.19 78
19553.51 75
19554.83 73
19556.15 82
19557.47 89
19558.80 103
19560.12 109
19561.44 101
19562.76 84
19564.09 90
19565.41 100
19566.73 88
19568.05 108
19569.38 78
19570.70 87
19572.02 85
19573.34 93
19574.67 114
19575.99 108
19577.31 85
19578.63 78
19579.96 88
19581.28 84
19582.60 80
19583.93 93
19585.25 90
19586.57 98
19587.90 100
19589.22 91
19590.54 97
19591.86 92
19593.19 88
19594.51 96
19595.83 101
19597.16 107
19598.48 88
19599.81 118
19601.13 96
19602.45 96
19603.78 88
19605.10 100
19606.42 95
19607.75 92
19609.07 99
19610.40 84
19611.72 82
19613.04 92
19614.37 86
19615.69 94
19617.02 65
19618.34 89
19619.66 97
19620.99 92
19622.31 101
19623.64 115
19624.96 102
19626.29 82
19627.61 82
19628.93 84
19630.26 81
19631.58 89
19632.91 99
19634.23 89
19635.56 112
19636.88 79
19638.21 71
19639.53 86
19640.86 91
19642.18 102
19643.51 91
19644.83 100
19646.16 99
19647.48 117
19648.81 92
19650.13 91
19651.46 105
19652.78 106
19654.11 114
19655.43 95
19656.76 125
19658.08 104
19659.41 105
19660.74 86
19662.06 83
19663.39 89
19664.71 69
19666.04 100
19667.36 98
19668.69 83
19670.02 85
19671.34 91
19672.67 109
19673.99 76
19675.32 70
19676.65 107
19677.97 93
19679.30 92
19680.63 79
19681.95 75
19683.28 82
19684.60 78
19685.93 89
19687.26 75
19688.58 87
19689.91 87
19691.24 104
19692.56 83
19693.89 100
19695.22 87
19696.54 77
19697.87 86
19699.20 69
19700.52 81
19701.85 117
19703.18 125
19704.51 94
19705.83 97
19707.16 98
19708.49 93
19709.81 90
19711.14 82
19712.47 92
19713.80 73
19715.12 69
19716.45 80
19717.78 105
19719.11 95
19720.43 86
19721.76 99
19723.09 88
19724.42 91
19725.74 84
19727.07 86
19728.40 75
19729.73 90
19731.06 92
19732.38 70
19733.71 87
19735.04 70
19736.37 79
19737.70 107
19739.02 90
19740.35 87
19741.68 114
19743.01 92
19744.34 97
19745.67 75
19747.00 96
19748.32 90
19749.65 80
19750.98 96
19752.31 136
19753.64 106
19754.97 99
19756.30 79
19757.62 81
19758.95 78
19760.28 76
19761.61 92
19762.94 95
19764.27 96
19765.60 93
19766.93 97
19768.26 60
19769.59 113
19770.92 85
19772.25 94
19773.57 91
19774.90 94
19776.23 88
19777.56 101
19778.89 94
19780.22 100
19781.55 67
19782.88 97
19784.21 127
19785.54 97
19786.87 97
19788.20 94
19789.53 94
19790.86 82
19792.19 84
19793.52 89
19794.85 77
19796.18 78
19797.51 88
19798.84 84
19800.17 81
19801.50 78
19802.83 122
19804.16 84
19805.49 84
19806.82 96
19808.16 100
19809.49 90
19810.82 88
19812.15 97
19813.48 88
19814.81 107
19816.14 107
19817.47 83
19818.80 77
19820.13 92
19821.46 114
19822.79 90
19824.13 89
19825.46 92
19826.79 77
19828.12 98
19829.45 102
19830.78 101
19832.11 82
19833.44 75
19834.78 86
19836.11 99
19837.44 82
19838.77 74
19840.10 106
19841.43 87
19842.77 68
19844.10 82
19845.43 85
19846.76 94
19848.09 99
19849.42 85
19850.76 97
19852.09 97
19853.42 90
19854.75 80
19856.09 78
19857.42 79
19858.75 93
19860.08 85
19861.41 109
19862.75 85
19864.08 89
19865.41 101
19866.74 104
19868.08 91
19869.41 106
19870.74 109
19872.08 94
19873.41 82
19874.74 87
19876.07 99
19877.41 92
19878.74 98
19880.07 84
19881.41 111
19882.74 86
19884.07 98
19885.40 89
19886.74 87
19888.07 95
19889.40 89
19890.74 97
19892.07 74
19893.40 95
19894.74 89
19896.07 92
19897.41 102
19898.74 98
19900.07 89
19901.41 93
19902.74 96
19904.07 80
19905.41 78
19906.74 82
19908.08 93
19909.41 93
19910.74 97
19912.08 66
19913.41 85
19914.75 120
19916.08 92
19917.41 77
19918.75 88
19920.08 103
19921.42 101
19922.75 101
19924.09 105
19925.42 86
19926.76 107
19928.09 106
19929.42 102
19930.76 105
19932.09 73
19933.43 93
19934.76 89
19936.10 101
19937.43 92
19938.77 87
19940.10 81
19941.44 95
19942.77 68
19944.11 94
19945.44 95
19946.78 105
19948.11 82
19949.45 94
19950.79 104
19952.12 83
19953.46 92
19954.79 90
19956.13 100
19957.46 93
19958.80 93
19960.13 112
19961.47 97
19962.81 97
19964.14 103
19965.48 106
19966.81 101
19968.15 88
19969.49 85
19970.82 72
19972.16 75
19973.49 89
19974.83 82
19976.17 83
19977.50 94
19978.84 91
19980.18 102
19981.51 97
19982.85 101
19984.18 122
19985.52 113
19986.86 106
19988.19 94
19989.53 100
19990.87 86
19992.20 89
19993.54 88
19994.88 94
19996.21 103
19997.55 102
19998.89 119
20000.23 95
20001.56 99
20002.90 101
20004.24 99
20005.57 106
20006.91 104
20008.25 90
20009.59 102
20010.92 116
20012.26 114
20013.60 104
20014.94 103
20016.27 94
20017.61 77
20018.95 78
20020.29 68
20021.62 71
20022.96 100
20024.30 115
20025.64 94
20026.98 96
20028.31 92
20029.65 81
20030.99 91
20032.33 83
20033.67 98
20035.00 103
20036.34 89
20037.68 82
20039.02 108
20040.36 81
20041.70 96
20043.03 104
20044.37 106
20045.71 101
20047.05 106
20048.39 98
20049.73 100
20051.07 114
20052.41 96
20053.74 95
20055.08 91
20056.42 98
20057.76 100
20059.10 104
20060.44 90
20061.78 83
20063.12 95
20064.46 97
20065.80 104
20067.13 85
20068.47 83
20069.81 88
20071.15 117
20072.49 109
20073.83 99
20075.17 130
20076.51 129
20077.85 107
20079.19 76
20080.53 72
20081.87 97
20083.21 117
20084.55 101
20085.89 88
20087.23 85
20088.57 71
20089.91 97
20091.25 99
20092.59 69
20093.93 84
20095.27 102
20096.61 100
20097.95 87
20099.29 87
20100.63 81
20101.97 83
20103.31 108
20104.65 109
20105.99 89
20107.33 76
20108.67 85
20110.02 96
20111.36 104
20112.70 115
20114.04 108
20115.38 110
20116.72 89
20118.06 100
20119.40 113
20120.74 95
20122.08 107
20123.43 90
20124.77 99
20126.11 94
20127.45 99
20128.79 110
20130.13 109
20131.47 82
20132.81 85
20134.16 105
20135.50 100
20136.84 91
20138.18 98
20139.52 104
20140.86 98
20142.21 87
20143.55 106
20144.89 95
