# Supplementary material for: MALDI-TOF MS typing enables the classification of brewing yeasts of the genus Saccharomyces to major beer styles
Source: PLoS One. 2017 Aug 9;12(8):e0181694. doi: 10.1371/journal.pone.0181694 (PMC5549903; doi:10.1371/journal.pone.0181694)
Supplement: S1 File — The directory includes 90 raw files and was zipped to “.zip”; the folder has three strains with 30 spectra per strain; S1 Text explains the raw files with an example and Table 1 represents the yeast strains used within the experiment. (ZIP) [file pone.0181694.s004.zip › 1-3/30252-148-OG-Alt-Alt-YPG-18h-E-E_2015-08-19__0_D9_1.dat]

1998.76 1810
1999.18 1641
1999.60 1733
2000.02 1767
2000.44 1676
2000.87 1681
2001.29 1844
2001.71 1924
2002.13 1776
2002.55 1699
2002.97 1720
2003.40 1707
2003.82 1752
2004.24 1730
2004.66 1635
2005.08 1579
2005.50 1671
2005.93 1602
2006.35 1703
2006.77 1826
2007.19 1820
2007.62 1793
2008.04 1728
2008.46 1626
2008.88 1576
2009.30 1805
2009.73 1764
2010.15 1682
2010.57 1641
2010.99 1581
2011.42 1540
2011.84 1679
2012.26 1580
2012.68 1569
2013.11 1608
2013.53 1589
2013.95 1558
2014.38 1542
2014.80 1361
2015.22 1338
2015.64 1456
2016.07 1618
2016.49 1569
2016.91 1423
2017.34 1523
2017.76 1501
2018.18 1494
2018.61 1603
2019.03 1594
2019.45 1546
2019.88 1535
2020.30 1467
2020.72 1603
2021.15 1594
2021.57 1736
2021.99 1758
2022.42 1557
2022.84 1696
2023.27 1648
2023.69 1512
2024.11 1343
2024.54 1353
2024.96 1556
2025.39 1525
2025.81 1429
2026.23 1335
2026.66 1365
2027.08 1359
2027.51 1370
2027.93 1431
2028.36 1511
2028.78 1432
2029.20 1453
2029.63 1432
2030.05 1489
2030.48 1389
2030.90 1410
2031.33 1457
2031.75 1474
2032.18 1402
2032.60 1541
2033.03 1439
2033.45 1630
2033.88 1468
2034.30 1484
2034.73 1489
2035.15 1441
2035.58 1524
2036.00 1416
2036.43 1491
2036.85 1608
2037.28 1370
2037.70 1383
2038.13 1466
2038.55 1466
2038.98 1625
2039.40 1590
2039.83 1710
2040.25 1584
2040.68 1597
2041.11 1505
2041.53 1803
2041.96 1707
2042.38 1607
2042.81 1710
2043.23 1638
2043.66 1664
2044.09 1508
2044.51 1540
2044.94 1507
2045.37 1529
2045.79 1452
2046.22 1539
2046.64 1595
2047.07 1584
2047.50 1467
2047.92 1536
2048.35 1570
2048.78 1394
2049.20 1289
2049.63 1484
2050.06 1461
2050.48 1406
2050.91 1590
2051.34 1551
2051.76 1397
2052.19 1426
2052.62 1376
2053.04 1531
2053.47 1488
2053.90 1522
2054.32 1563
2054.75 1515
2055.18 1365
2055.61 1563
2056.03 1488
2056.46 1421
2056.89 1461
2057.31 1513
2057.74 1280
2058.17 1390
2058.60 1577
2059.02 1510
2059.45 1487
2059.88 1672
2060.31 1427
2060.73 1437
2061.16 1495
2061.59 1512
2062.02 1559
2062.45 1552
2062.87 1542
2063.30 1480
2063.73 1623
2064.16 1519
2064.59 1510
2065.01 1644
2065.44 1658
2065.87 1712
2066.30 1760
2066.73 1752
2067.16 1839
2067.58 1832
2068.01 1780
2068.44 1707
2068.87 1829
2069.30 1809
2069.73 1536
2070.16 1669
2070.58 1723
2071.01 1759
2071.44 1564
2071.87 1528
2072.30 1587
2072.73 1608
2073.16 1697
2073.59 1642
2074.02 1622
2074.45 1639
2074.87 1590
2075.30 1485
2075.73 1444
2076.16 1543
2076.59 1668
2077.02 1601
2077.45 1588
2077.88 1437
2078.31 1632
2078.74 1715
2079.17 1863
2079.60 1859
2080.03 2006
2080.46 2029
2080.89 2188
2081.32 2323
2081.75 2329
2082.18 2043
2082.61 2239
2083.04 2352
2083.47 2142
2083.90 2025
2084.33 1735
2084.76 1795
2085.19 1949
2085.62 1851
2086.05 1590
2086.48 1555
2086.91 1547
2087.34 1699
2087.77 1597
2088.20 1623
2088.63 1431
2089.06 1472
2089.49 1522
2089.92 1356
2090.35 1613
2090.79 1555
2091.22 1604
2091.65 1630
2092.08 1526
2092.51 1447
2092.94 1544
2093.37 1497
2093.80 1501
2094.23 1448
2094.66 1582
2095.10 1476
2095.53 1403
2095.96 1522
2096.39 1459
2096.82 1648
2097.25 1490
2097.68 1518
2098.12 1576
2098.55 1469
2098.98 1367
2099.41 1500
2099.84 1537
2100.27 1662
2100.71 1605
2101.14 1354
2101.57 1405
2102.00 1388
2102.43 1421
2102.87 1375
2103.30 1389
2103.73 1247
2104.16 1325
2104.60 1387
2105.03 1388
2105.46 1375
2105.89 1356
2106.32 1396
2106.76 1470
2107.19 1541
2107.62 1515
2108.05 1485
2108.49 1421
2108.92 1476
2109.35 1434
2109.79 1526
2110.22 1557
2110.65 1820
2111.08 1738
2111.52 1686
2111.95 1523
2112.38 1580
2112.82 1458
2113.25 1459
2113.68 1507
2114.12 1615
2114.55 1477
2114.98 1276
2115.42 1363
2115.85 1329
2116.28 1410
2116.72 1300
2117.15 1305
2117.58 1325
2118.02 1368
2118.45 1382
2118.88 1422
2119.32 1397
2119.75 1369
2120.19 1404
2120.62 1524
2121.05 1315
2121.49 1486
2121.92 1465
2122.36 1535
2122.79 1547
2123.22 1391
2123.66 1475
2124.09 1402
2124.53 1354
2124.96 1481
2125.40 1449
2125.83 1399
2126.26 1565
2126.70 1479
2127.13 1366
2127.57 1380
2128.00 1380
2128.44 1566
2128.87 1349
2129.31 1388
2129.74 1460
2130.18 1416
2130.61 1349
2131.05 1361
2131.48 1397
2131.92 1417
2132.35 1465
2132.79 1442
2133.22 1372
2133.66 1445
2134.09 1604
2134.53 1543
2134.96 1403
2135.40 1438
2135.83 1538
2136.27 1520
2136.70 1600
2137.14 1425
2137.58 1627
2138.01 1663
2138.45 1569
2138.88 1629
2139.32 1585
2139.75 1584
2140.19 1592
2140.63 1506
2141.06 1598
2141.50 1710
2141.93 1531
2142.37 1365
2142.81 1604
2143.24 1630
2143.68 1544
2144.12 1526
2144.55 1397
2144.99 1453
2145.43 1387
2145.86 1444
2146.30 1429
2146.73 1313
2147.17 1129
2147.61 1387
2148.04 1473
2148.48 1528
2148.92 1585
2149.35 1541
2149.79 1518
2150.23 1459
2150.67 1627
2151.10 1570
2151.54 1682
2151.98 1711
2152.41 1719
2152.85 1619
2153.29 1736
2153.73 1679
2154.16 1571
2154.60 1638
2155.04 1622
2155.48 1655
2155.91 1550
2156.35 1620
2156.79 1571
2157.23 1600
2157.66 1540
2158.10 1712
2158.54 1738
2158.98 1542
2159.41 1450
2159.85 1354
2160.29 1580
2160.73 1729
2161.17 1545
2161.60 1476
2162.04 1413
2162.48 1455
2162.92 1521
2163.36 1530
2163.80 1632
2164.23 1429
2164.67 1504
2165.11 1552
2165.55 1486
2165.99 1479
2166.43 1405
2166.86 1591
2167.30 1560
2167.74 1460
2168.18 1425
2168.62 1530
2169.06 1450
2169.50 1553
2169.94 1500
2170.38 1469
2170.81 1491
2171.25 1586
2171.69 1630
2172.13 1590
2172.57 1437
2173.01 1556
2173.45 1643
2173.89 1502
2174.33 1516
2174.77 1598
2175.21 1489
2175.65 1524
2176.09 1599
2176.53 1520
2176.96 1583
2177.40 1763
2177.84 1873
2178.28 1648
2178.72 1743
2179.16 1658
2179.60 1590
2180.04 1730
2180.48 1698
2180.92 1587
2181.36 1527
2181.80 1515
2182.24 1455
2182.68 1562
2183.12 1621
2183.56 1546
2184.01 1431
2184.45 1250
2184.89 1358
2185.33 1359
2185.77 1346
2186.21 1281
2186.65 1314
2187.09 1346
2187.53 1289
2187.97 1436
2188.41 1457
2188.85 1423
2189.29 1480
2189.73 1268
2190.17 1391
2190.62 1558
2191.06 1570
2191.50 1500
2191.94 1508
2192.38 1451
2192.82 1294
2193.26 1473
2193.70 1433
2194.15 1331
2194.59 1502
2195.03 1589
2195.47 1557
2195.91 1599
2196.35 1454
2196.79 1752
2197.24 1702
2197.68 1679
2198.12 1634
2198.56 1584
2199.00 1585
2199.45 1708
2199.89 1638
2200.33 1623
2200.77 1477
2201.21 1553
2201.66 1638
2202.10 1406
2202.54 1603
2202.98 1567
2203.42 1415
2203.87 1473
2204.31 1540
2204.75 1642
2205.19 1451
2205.64 1425
2206.08 1555
2206.52 1566
2206.96 1603
2207.41 1526
2207.85 1574
2208.29 1641
2208.74 1516
2209.18 1621
2209.62 1537
2210.06 1613
2210.51 1515
2210.95 1721
2211.39 1737
2211.84 1656
2212.28 1788
2212.72 1784
2213.17 1742
2213.61 1734
2214.05 1801
2214.50 1566
2214.94 1620
2215.38 1637
2215.83 1490
2216.27 1463
2216.71 1504
2217.16 1449
2217.60 1477
2218.05 1466
2218.49 1423
2218.93 1369
2219.38 1367
2219.82 1413
2220.26 1449
2220.71 1424
2221.15 1411
2221.60 1349
2222.04 1425
2222.49 1430
2222.93 1484
2223.37 1485
2223.82 1542
2224.26 1530
2224.71 1576
2225.15 1470
2225.60 1457
2226.04 1712
2226.49 1738
2226.93 1676
2227.37 1700
2227.82 1760
2228.26 1711
2228.71 1601
2229.15 1696
2229.60 1791
2230.04 1718
2230.49 1710
2230.93 1615
2231.38 1712
2231.82 1589
2232.27 1553
2232.71 1743
2233.16 1673
2233.61 1723
2234.05 1648
2234.50 1689
2234.94 1582
2235.39 1531
2235.83 1572
2236.28 1675
2236.72 1571
2237.17 1566
2237.61 1610
2238.06 1632
2238.51 1564
2238.95 1573
2239.40 1521
2239.84 1607
2240.29 1538
2240.74 1613
2241.18 1502
2241.63 1482
2242.07 1417
2242.52 1413
2242.97 1488
2243.41 1438
2243.86 1384
2244.31 1341
2244.75 1295
2245.20 1454
2245.65 1429
2246.09 1364
2246.54 1388
2246.99 1470
2247.43 1484
2247.88 1411
2248.33 1317
2248.77 1348
2249.22 1338
2249.67 1378
2250.11 1397
2250.56 1430
2251.01 1256
2251.45 1486
2251.90 1483
2252.35 1351
2252.80 1438
2253.24 1517
2253.69 1451
2254.14 1419
2254.59 1371
2255.03 1470
2255.48 1478
2255.93 1441
2256.38 1364
2256.82 1278
2257.27 1357
2257.72 1301
2258.17 1382
2258.61 1483
2259.06 1448
2259.51 1443
2259.96 1439
2260.41 1331
2260.85 1499
2261.30 1489
2261.75 1573
2262.20 1678
2262.65 1606
2263.09 1668
2263.54 1879
2263.99 1810
2264.44 1713
2264.89 1779
2265.34 1856
2265.79 2069
2266.23 2136
2266.68 2051
2267.13 2076
2267.58 1958
2268.03 1947
2268.48 1945
2268.93 1973
2269.38 1900
2269.82 1799
2270.27 1791
2270.72 1802
2271.17 1873
2271.62 1884
2272.07 1534
2272.52 1539
2272.97 1537
2273.42 1681
2273.87 1555
2274.32 1751
2274.77 1483
2275.21 1448
2275.66 1497
2276.11 1456
2276.56 1559
2277.01 1537
2277.46 1405
2277.91 1551
2278.36 1555
2278.81 1437
2279.26 1424
2279.71 1477
2280.16 1531
2280.61 1717
2281.06 1598
2281.51 1761
2281.96 1678
2282.41 1679
2282.86 1845
2283.31 1706
2283.76 1777
2284.21 1872
2284.66 1677
2285.11 1735
2285.56 1698
2286.02 1733
2286.47 1790
2286.92 1558
2287.37 1567
2287.82 1502
2288.27 1607
2288.72 1745
2289.17 1669
2289.62 1798
2290.07 1807
2290.52 1888
2290.97 2008
2291.42 2059
2291.88 2000
2292.33 2176
2292.78 2286
2293.23 2298
2293.68 2228
2294.13 2200
2294.58 2323
2295.04 2335
2295.49 2179
2295.94 2097
2296.39 1873
2296.84 1805
2297.29 1792
2297.74 1805
2298.20 1901
2298.65 1819
2299.10 1675
2299.55 1654
2300.00 1547
2300.46 1722
2300.91 1535
2301.36 1434
2301.81 1351
2302.26 1392
2302.72 1525
2303.17 1395
2303.62 1511
2304.07 1568
2304.53 1389
2304.98 1430
2305.43 1548
2305.88 1509
2306.33 1608
2306.79 1625
2307.24 1459
2307.69 1571
2308.15 1497
2308.60 1560
2309.05 1488
2309.50 1563
2309.96 1693
2310.41 1742
2310.86 1552
2311.32 1701
2311.77 1657
2312.22 1656
2312.68 1623
2313.13 1606
2313.58 1625
2314.03 1467
2314.49 1740
2314.94 1733
2315.39 1459
2315.85 1663
2316.30 1663
2316.76 1468
2317.21 1526
2317.66 1499
2318.12 1469
2318.57 1567
2319.02 1574
2319.48 1476
2319.93 1501
2320.39 1453
2320.84 1477
2321.29 1528
2321.75 1575
2322.20 1558
2322.66 1541
2323.11 1553
2323.56 1459
2324.02 1495
2324.47 1466
2324.93 1600
2325.38 1671
2325.84 1675
2326.29 1734
2326.74 1614
2327.20 1679
2327.65 1496
2328.11 1485
2328.56 1685
2329.02 1634
2329.47 1708
2329.93 1703
2330.38 1649
2330.84 1722
2331.29 1751
2331.75 1628
2332.20 1595
2332.66 1658
2333.11 1511
2333.57 1661
2334.02 1462
2334.48 1596
2334.93 1585
2335.39 1510
2335.84 1519
2336.30 1577
2336.76 1597
2337.21 1735
2337.67 1709
2338.12 1665
2338.58 1845
2339.03 1601
2339.49 1680
2339.95 1821
2340.40 2060
2340.86 2001
2341.31 2067
2341.77 1969
2342.23 2045
2342.68 2266
2343.14 2261
2343.59 2055
2344.05 1962
2344.51 2152
2344.96 1991
2345.42 1989
2345.88 1995
2346.33 1888
2346.79 1988
2347.24 2018
2347.70 2118
2348.16 1946
2348.61 1994
2349.07 1860
2349.53 1894
2349.99 1977
2350.44 2068
2350.90 1782
2351.36 1873
2351.81 1744
2352.27 1692
2352.73 1694
2353.18 1560
2353.64 1623
2354.10 1648
2354.56 1539
2355.01 1505
2355.47 1471
2355.93 1389
2356.38 1467
2356.84 1530
2357.30 1541
2357.76 1557
2358.22 1507
2358.67 1488
2359.13 1656
2359.59 1458
2360.05 1522
2360.50 1571
2360.96 1586
2361.42 1484
2361.88 1445
2362.34 1613
2362.79 1488
2363.25 1573
2363.71 1525
2364.17 1448
2364.63 1454
2365.08 1613
2365.54 1619
2366.00 1612
2366.46 1568
2366.92 1607
2367.38 1891
2367.84 1680
2368.29 1770
2368.75 1854
2369.21 1845
2369.67 1950
2370.13 1853
2370.59 1928
2371.05 1826
2371.50 1842
2371.96 1865
2372.42 1993
2372.88 1821
2373.34 1797
2373.80 1757
2374.26 1739
2374.72 1611
2375.18 1609
2375.64 1579
2376.10 1495
2376.56 1629
2377.02 1590
2377.47 1420
2377.93 1483
2378.39 1536
2378.85 1500
2379.31 1468
2379.77 1566
2380.23 1605
2380.69 1643
2381.15 1473
2381.61 1600
2382.07 1647
2382.53 1761
2382.99 1798
2383.45 1571
2383.91 1588
2384.37 1475
2384.83 1508
2385.29 1373
2385.75 1469
2386.21 1423
2386.67 1499
2387.13 1592
2387.59 1361
2388.05 1498
2388.52 1373
2388.98 1397
2389.44 1285
2389.90 1416
2390.36 1399
2390.82 1545
2391.28 1599
2391.74 1526
2392.20 1499
2392.66 1483
2393.12 1399
2393.58 1449
2394.05 1666
2394.51 1601
2394.97 1461
2395.43 1425
2395.89 1600
2396.35 1519
2396.81 1491
2397.27 1370
2397.74 1473
2398.20 1602
2398.66 1400
2399.12 1416
2399.58 1483
2400.04 1340
2400.50 1422
2400.97 1407
2401.43 1433
2401.89 1592
2402.35 1441
2402.81 1462
2403.28 1386
2403.74 1372
2404.20 1333
2404.66 1461
2405.12 1403
2405.59 1404
2406.05 1454
2406.51 1342
2406.97 1359
2407.44 1578
2407.90 1444
2408.36 1524
2408.82 1522
2409.29 1418
2409.75 1343
2410.21 1507
2410.67 1473
2411.14 1393
2411.60 1494
2412.06 1463
2412.52 1418
2412.99 1516
2413.45 1425
2413.91 1485
2414.38 1386
2414.84 1615
2415.30 1622
2415.77 1587
2416.23 1705
2416.69 1847
2417.16 1777
2417.62 1630
2418.08 1669
2418.55 1852
2419.01 1916
2419.47 1981
2419.94 1994
2420.40 2110
2420.86 2032
2421.33 1991
2421.79 2153
2422.25 2114
2422.72 2209
2423.18 2015
2423.65 2012
2424.11 1905
2424.57 1694
2425.04 1666
2425.50 1841
2425.97 1984
2426.43 1878
2426.90 1779
2427.36 1679
2427.82 1644
2428.29 1575
2428.75 1429
2429.22 1617
2429.68 1667
2430.15 1560
2430.61 1557
2431.08 1709
2431.54 1640
2432.00 1505
2432.47 1446
2432.93 1524
2433.40 1566
2433.86 1723
2434.33 1583
2434.79 1592
2435.26 1632
2435.72 1597
2436.19 1759
2436.65 1628
2437.12 1588
2437.58 1644
2438.05 1704
2438.52 1584
2438.98 1692
2439.45 1721
2439.91 1927
2440.38 1799
2440.84 1817
2441.31 1845
2441.77 1884
2442.24 2088
2442.71 1928
2443.17 2032
2443.64 1920
2444.10 1914
2444.57 1879
2445.03 1804
2445.50 1605
2445.97 1544
2446.43 1454
2446.90 1441
2447.37 1458
2447.83 1413
2448.30 1500
2448.76 1379
2449.23 1295
2449.70 1299
2450.16 1278
2450.63 1258
2451.10 1281
2451.56 1335
2452.03 1375
2452.50 1328
2452.96 1363
2453.43 1471
2453.90 1416
2454.36 1446
2454.83 1364
2455.30 1392
2455.76 1445
2456.23 1383
2456.70 1340
2457.17 1343
2457.63 1380
2458.10 1327
2458.57 1383
2459.03 1395
2459.50 1321
2459.97 1347
2460.44 1275
2460.90 1393
2461.37 1351
2461.84 1351
2462.31 1393
2462.77 1370
2463.24 1277
2463.71 1332
2464.18 1290
2464.65 1471
2465.11 1448
2465.58 1324
2466.05 1284
2466.52 1264
2466.99 1400
2467.45 1412
2467.92 1442
2468.39 1495
2468.86 1377
2469.33 1414
2469.79 1419
2470.26 1468
2470.73 1412
2471.20 1360
2471.67 1437
2472.14 1386
2472.61 1344
2473.07 1336
2473.54 1305
2474.01 1389
2474.48 1406
2474.95 1359
2475.42 1315
2475.89 1252
2476.36 1223
2476.82 1277
2477.29 1411
2477.76 1340
2478.23 1380
2478.70 1343
2479.17 1421
2479.64 1477
2480.11 1588
2480.58 1633
2481.05 1666
2481.52 1697
2481.99 1604
2482.46 1640
2482.93 1613
2483.40 1596
2483.87 1525
2484.33 1625
2484.80 1595
2485.27 1487
2485.74 1526
2486.21 1536
2486.68 1481
2487.15 1546
2487.62 1653
2488.09 1533
2488.56 1558
2489.03 1501
2489.50 1453
2489.97 1401
2490.44 1553
2490.92 1530
2491.39 1425
2491.86 1436
2492.33 1429
2492.80 1483
2493.27 1532
2493.74 1567
2494.21 1419
2494.68 1498
2495.15 1472
2495.62 1553
2496.09 1701
2496.56 1633
2497.03 1529
2497.50 1489
2497.98 1567
2498.45 1518
2498.92 1479
2499.39 1382
2499.86 1358
2500.33 1310
2500.80 1309
2501.27 1206
2501.75 1210
2502.22 1259
2502.69 1180
2503.16 1209
2503.63 1276
2504.10 1292
2504.57 1208
2505.05 1301
2505.52 1414
2505.99 1504
2506.46 1507
2506.93 1372
2507.40 1495
2507.88 1476
2508.35 1566
2508.82 1629
2509.29 1499
2509.76 1655
2510.24 1679
2510.71 1957
2511.18 1785
2511.65 1667
2512.13 1684
2512.60 1797
2513.07 1672
2513.54 1666
2514.02 1613
2514.49 1652
2514.96 1635
2515.43 1405
2515.91 1351
2516.38 1481
2516.85 1591
2517.32 1458
2517.80 1431
2518.27 1532
2518.74 1522
2519.22 1525
2519.69 1315
2520.16 1372
2520.64 1679
2521.11 1590
2521.58 1479
2522.06 1520
2522.53 1372
2523.00 1326
2523.48 1406
2523.95 1410
2524.42 1418
2524.90 1603
2525.37 1450
2525.84 1420
2526.32 1614
2526.79 1652
2527.26 1527
2527.74 1418
2528.21 1342
2528.69 1348
2529.16 1238
2529.63 1370
2530.11 1405
2530.58 1533
2531.06 1443
2531.53 1275
2532.00 1394
2532.48 1327
2532.95 1339
2533.43 1225
2533.90 1261
2534.38 1406
2534.85 1609
2535.32 1488
2535.80 1612
2536.27 1537
2536.75 1441
2537.22 1470
2537.70 1439
2538.17 1515
2538.65 1465
2539.12 1549
2539.60 1344
2540.07 1274
2540.55 1479
2541.02 1581
2541.50 1515
2541.97 1406
2542.45 1363
2542.92 1377
2543.40 1417
2543.87 1443
2544.35 1394
2544.82 1392
2545.30 1505
2545.78 1505
2546.25 1467
2546.73 1477
2547.20 1588
2547.68 1517
2548.15 1707
2548.63 1702
2549.10 1723
2549.58 1650
2550.06 1601
2550.53 1596
2551.01 1707
2551.48 1615
2551.96 1747
2552.44 1817
2552.91 1820
2553.39 1751
2553.87 1819
2554.34 1842
2554.82 1872
2555.29 1727
2555.77 2003
2556.25 2171
2556.72 2119
2557.20 2195
2557.68 2020
2558.15 2024
2558.63 1896
2559.11 2078
2559.58 2047
2560.06 1911
2560.54 1554
2561.01 1465
2561.49 1488
2561.97 1478
2562.45 1560
2562.92 1461
2563.40 1439
2563.88 1463
2564.35 1205
2564.83 1227
2565.31 1221
2565.79 1286
2566.26 1311
2566.74 1358
2567.22 1311
2567.70 1385
2568.17 1381
2568.65 1376
2569.13 1370
2569.61 1289
2570.08 1400
2570.56 1425
2571.04 1283
2571.52 1371
2572.00 1284
2572.47 1308
2572.95 1353
2573.43 1393
2573.91 1348
2574.39 1353
2574.86 1292
2575.34 1365
2575.82 1288
2576.30 1255
2576.78 1373
2577.26 1357
2577.73 1298
2578.21 1361
2578.69 1172
2579.17 1268
2579.65 1401
2580.13 1264
2580.61 1327
2581.08 1449
2581.56 1291
2582.04 1346
2582.52 1377
2583.00 1383
2583.48 1315
2583.96 1324
2584.44 1355
2584.92 1355
2585.40 1366
2585.87 1427
2586.35 1453
2586.83 1469
2587.31 1399
2587.79 1372
2588.27 1359
2588.75 1230
2589.23 1439
2589.71 1397
2590.19 1326
2590.67 1398
2591.15 1334
2591.63 1297
2592.11 1322
2592.59 1331
2593.07 1452
2593.55 1404
2594.03 1413
2594.51 1422
2594.99 1455
2595.47 1496
2595.95 1479
2596.43 1527
2596.91 1709
2597.39 1487
2597.87 1565
2598.35 1682
2598.83 1580
2599.31 1489
2599.79 1403
2600.27 1564
2600.75 1469
2601.23 1415
2601.71 1423
2602.20 1424
2602.68 1390
2603.16 1345
2603.64 1298
2604.12 1151
2604.60 1167
2605.08 1312
2605.56 1203
2606.04 1206
2606.52 1288
2607.00 1466
2607.49 1418
2607.97 1284
2608.45 1470
2608.93 1458
2609.41 1453
2609.89 1555
2610.37 1599
2610.86 1520
2611.34 1693
2611.82 1691
2612.30 1668
2612.78 1522
2613.26 1540
2613.75 1536
2614.23 1597
2614.71 1612
2615.19 1449
2615.67 1502
2616.16 1541
2616.64 1537
2617.12 1375
2617.60 1448
2618.08 1470
2618.57 1576
2619.05 1527
2619.53 1531
2620.01 1344
2620.50 1524
2620.98 1465
2621.46 1486
2621.94 1324
2622.43 1279
2622.91 1429
2623.39 1344
2623.87 1407
2624.36 1498
2624.84 1412
2625.32 1458
2625.81 1322
2626.29 1355
2626.77 1405
2627.25 1376
2627.74 1292
2628.22 1256
2628.70 1294
2629.19 1327
2629.67 1248
2630.15 1331
2630.64 1371
2631.12 1425
2631.60 1281
2632.09 1244
2632.57 1289
2633.05 1297
2633.54 1351
2634.02 1323
2634.51 1264
2634.99 1171
2635.47 1262
2635.96 1354
2636.44 1313
2636.93 1404
2637.41 1450
2637.89 1404
2638.38 1475
2638.86 1284
2639.35 1274
2639.83 1503
2640.31 1479
2640.80 1450
2641.28 1432
2641.77 1472
2642.25 1427
2642.74 1528
2643.22 1446
2643.71 1513
2644.19 1505
2644.67 1344
2645.16 1344
2645.64 1455
2646.13 1452
2646.61 1422
2647.10 1343
2647.58 1245
2648.07 1142
2648.55 1258
2649.04 1340
2649.52 1170
2650.01 1216
2650.49 1250
2650.98 1250
2651.46 1156
2651.95 1240
2652.43 1297
2652.92 1330
2653.41 1456
2653.89 1355
2654.38 1351
2654.86 1241
2655.35 1358
2655.83 1287
2656.32 1245
2656.81 1351
2657.29 1454
2657.78 1339
2658.26 1263
2658.75 1227
2659.23 1435
2659.72 1368
2660.21 1316
2660.69 1351
2661.18 1493
2661.67 1260
2662.15 1198
2662.64 1414
2663.12 1250
2663.61 1389
2664.10 1366
2664.58 1324
2665.07 1388
2665.56 1330
2666.04 1300
2666.53 1382
2667.02 1361
2667.50 1425
2667.99 1565
2668.48 1456
2668.96 1395
2669.45 1521
2669.94 1576
2670.42 1518
2670.91 1567
2671.40 1376
2671.89 1590
2672.37 1538
2672.86 1534
2673.35 1679
2673.83 1596
2674.32 1844
2674.81 1722
2675.30 1705
2675.78 1665
2676.27 1784
2676.76 1669
2677.25 1587
2677.74 1768
2678.22 1688
2678.71 1684
2679.20 1751
2679.69 1877
2680.17 1667
2680.66 1667
2681.15 1714
2681.64 1696
2682.13 1641
2682.61 1692
2683.10 1842
2683.59 1834
2684.08 1915
2684.57 1857
2685.06 1718
2685.54 1704
2686.03 1971
2686.52 1908
2687.01 1840
2687.50 1763
2687.99 1891
2688.48 1714
2688.96 1643
2689.45 1534
2689.94 1528
2690.43 1501
2690.92 1406
2691.41 1408
2691.90 1307
2692.39 1337
2692.88 1396
2693.36 1389
2693.85 1458
2694.34 1458
2694.83 1439
2695.32 1472
2695.81 1479
2696.30 1535
2696.79 1607
2697.28 1593
2697.77 1650
2698.26 1617
2698.75 1599
2699.24 1558
2699.73 1520
2700.22 1611
2700.71 1618
2701.20 1681
2701.69 1760
2702.18 1816
2702.67 1686
2703.16 1592
2703.65 1607
2704.14 1627
2704.63 1568
2705.12 1539
2705.61 1651
2706.10 1548
2706.59 1485
2707.08 1449
2707.57 1448
2708.06 1506
2708.55 1356
2709.04 1223
2709.53 1378
2710.02 1439
2710.51 1453
2711.00 1329
2711.49 1308
2711.98 1314
2712.47 1332
2712.97 1225
2713.46 1196
2713.95 1179
2714.44 1175
2714.93 1288
2715.42 1251
2715.91 1264
2716.40 1160
2716.89 1236
2717.39 1159
2717.88 1277
2718.37 1290
2718.86 1090
2719.35 1209
2719.84 1316
2720.33 1280
2720.83 1334
2721.32 1420
2721.81 1575
2722.30 1327
2722.79 1147
2723.28 1234
2723.78 1474
2724.27 1494
2724.76 1450
2725.25 1369
2725.74 1383
2726.24 1364
2726.73 1184
2727.22 1176
2727.71 1280
2728.20 1176
2728.70 1258
2729.19 1307
2729.68 1199
2730.17 1205
2730.67 1170
2731.16 1173
2731.65 1308
2732.14 1264
2732.64 1322
2733.13 1264
2733.62 1263
2734.12 1365
2734.61 1382
2735.10 1337
2735.59 1123
2736.09 1270
2736.58 1336
2737.07 1393
2737.57 1288
2738.06 1458
2738.55 1505
2739.05 1422
2739.54 1374
2740.03 1340
2740.53 1288
2741.02 1366
2741.51 1455
2742.01 1444
2742.50 1461
2742.99 1351
2743.49 1177
2743.98 1170
2744.47 1175
2744.97 1304
2745.46 1343
2745.96 1268
2746.45 1140
2746.94 1197
2747.44 1200
2747.93 1156
2748.43 1177
2748.92 1284
2749.41 1242
2749.91 1125
2750.40 1179
2750.90 1246
2751.39 1162
2751.89 1061
2752.38 1124
2752.87 1082
2753.37 1291
2753.86 1270
2754.36 1100
2754.85 1224
2755.35 1194
2755.84 1185
2756.34 1262
2756.83 1328
2757.33 1239
2757.82 1413
2758.32 1413
2758.81 1395
2759.31 1379
2759.80 1352
2760.30 1375
2760.79 1235
2761.29 1293
2761.78 1307
2762.28 1456
2762.77 1280
2763.27 1381
2763.76 1413
2764.26 1490
2764.76 1342
2765.25 1261
2765.75 1219
2766.24 1083
2766.74 1338
2767.23 1351
2767.73 1372
2768.23 1304
2768.72 1261
2769.22 1252
2769.71 1139
2770.21 1204
2770.71 1221
2771.20 1151
2771.70 1199
2772.19 1150
2772.69 1121
2773.19 1257
2773.68 1154
2774.18 1189
2774.68 1281
2775.17 1366
2775.67 1355
2776.17 1438
2776.66 1491
2777.16 1447
2777.66 1521
2778.15 1513
2778.65 1400
2779.15 1462
2779.64 1591
2780.14 1474
2780.64 1404
2781.13 1448
2781.63 1374
2782.13 1483
2782.63 1464
2783.12 1438
2783.62 1440
2784.12 1436
2784.61 1335
2785.11 1361
2785.61 1308
2786.11 1367
2786.60 1304
2787.10 1273
2787.60 1192
2788.10 1253
2788.59 1376
2789.09 1376
2789.59 1252
2790.09 1323
2790.59 1244
2791.08 1326
2791.58 1286
2792.08 1305
2792.58 1200
2793.08 1370
2793.57 1462
2794.07 1442
2794.57 1624
2795.07 1826
2795.57 1744
2796.07 1769
2796.56 1994
2797.06 2277
2797.56 2487
2798.06 2504
2798.56 2646
2799.06 2739
2799.56 2632
2800.05 2723
2800.55 2631
2801.05 2576
2801.55 2528
2802.05 2435
2802.55 2209
2803.05 2023
2803.55 2042
2804.05 1834
2804.54 1767
2805.04 1636
2805.54 1708
2806.04 1754
2806.54 1917
2807.04 1885
2807.54 1891
2808.04 2188
2808.54 2376
2809.04 2374
2809.54 2344
2810.04 2266
2810.54 2470
2811.04 2488
2811.54 2432
2812.04 2303
2812.54 2095
2813.04 1877
2813.54 1775
2814.04 1784
2814.54 1593
2815.04 1374
2815.54 1335
2816.04 1523
2816.54 1599
2817.04 1461
2817.54 1459
2818.04 1286
2818.54 1377
2819.04 1407
2819.54 1293
2820.04 1390
2820.54 1478
2821.04 1419
2821.54 1451
2822.04 1484
2822.54 1610
2823.04 1457
2823.54 1487
2824.04 1613
2824.55 1588
2825.05 1317
2825.55 1400
2826.05 1633
2826.55 1475
2827.05 1530
2827.55 1402
2828.05 1271
2828.55 1307
2829.06 1447
2829.56 1468
2830.06 1322
2830.56 1297
2831.06 1434
2831.56 1439
2832.06 1352
2832.57 1400
2833.07 1267
2833.57 1374
2834.07 1420
2834.57 1267
2835.07 1184
2835.58 1373
2836.08 1517
2836.58 1417
2837.08 1371
2837.58 1398
2838.09 1425
2838.59 1437
2839.09 1403
2839.59 1327
2840.10 1437
2840.60 1374
2841.10 1464
2841.60 1401
2842.11 1378
2842.61 1309
2843.11 1374
2843.61 1286
2844.12 1474
2844.62 1368
2845.12 1349
2845.62 1393
2846.13 1371
2846.63 1345
2847.13 1471
2847.64 1528
2848.14 1434
2848.64 1389
2849.14 1350
2849.65 1323
2850.15 1341
2850.65 1377
2851.16 1333
2851.66 1458
2852.16 1323
2852.67 1386
2853.17 1257
2853.67 1249
2854.18 1391
2854.68 1271
2855.18 1239
2855.69 1220
2856.19 1193
2856.70 1263
2857.20 1258
2857.70 1327
2858.21 1429
2858.71 1336
2859.22 1224
2859.72 1364
2860.22 1444
2860.73 1321
2861.23 1359
2861.74 1404
2862.24 1465
2862.74 1312
2863.25 1368
2863.75 1409
2864.26 1332
2864.76 1305
2865.27 1259
2865.77 1264
2866.28 1243
2866.78 1157
2867.28 1219
2867.79 1358
2868.29 1255
2868.80 1370
2869.30 1340
2869.81 1139
2870.31 1156
2870.82 1334
2871.32 1162
2871.83 1343
2872.33 1119
2872.84 1320
2873.34 1389
2873.85 1335
2874.36 1292
2874.86 1400
2875.37 1336
2875.87 1287
2876.38 1353
2876.88 1513
2877.39 1417
2877.89 1482
2878.40 1409
2878.90 1343
2879.41 1412
2879.92 1459
2880.42 1540
2880.93 1587
2881.43 1624
2881.94 1664
2882.45 1697
2882.95 1984
2883.46 1787
2883.96 1812
2884.47 1971
2884.98 1826
2885.48 2019
2885.99 2060
2886.50 2002
2887.00 2173
2887.51 1900
2888.02 2020
2888.52 2061
2889.03 1925
2889.53 1908
2890.04 1794
2890.55 1880
2891.06 1898
2891.56 1729
2892.07 1772
2892.58 1526
2893.08 1426
2893.59 1573
2894.10 1484
2894.60 1509
2895.11 1384
2895.62 1458
2896.13 1386
2896.63 1413
2897.14 1385
2897.65 1485
2898.15 1435
2898.66 1419
2899.17 1453
2899.68 1462
2900.18 1500
2900.69 1601
2901.20 1557
2901.71 1559
2902.22 1602
2902.72 1456
2903.23 1606
2903.74 1666
2904.25 1625
2904.75 1647
2905.26 1754
2905.77 1676
2906.28 1677
2906.79 1724
2907.30 1638
2907.80 1702
2908.31 1629
2908.82 1547
2909.33 1533
2909.84 1448
2910.35 1423
2910.85 1310
2911.36 1293
2911.87 1380
2912.38 1226
2912.89 1180
2913.40 1301
2913.91 1242
2914.41 1281
2914.92 1374
2915.43 1312
2915.94 1521
2916.45 1483
2916.96 1333
2917.47 1358
2917.98 1371
2918.49 1325
2919.00 1320
2919.51 1221
2920.01 1302
2920.52 1279
2921.03 1311
2921.54 1238
2922.05 1423
2922.56 1652
2923.07 1668
2923.58 1788
2924.09 1900
2924.60 2177
2925.11 2417
2925.62 2626
2926.13 2746
2926.64 2681
2927.15 3006
2927.66 2916
2928.17 2944
2928.68 2917
2929.19 2801
2929.70 2516
2930.21 2329
2930.72 2208
2931.23 1884
2931.74 1842
2932.25 1670
2932.76 1408
2933.27 1611
2933.78 1629
2934.29 1512
2934.80 1439
2935.31 1329
2935.83 1341
2936.34 1302
2936.85 1449
2937.36 1492
2937.87 1467
2938.38 1443
2938.89 1341
2939.40 1513
2939.91 1360
2940.42 1272
2940.94 1284
2941.45 1334
2941.96 1360
2942.47 1327
2942.98 1272
2943.49 1357
2944.00 1286
2944.51 1306
2945.03 1499
2945.54 1643
2946.05 1724
2946.56 1786
2947.07 1897
2947.58 1892
2948.10 1821
2948.61 2028
2949.12 1984
2949.63 1863
2950.14 1856
2950.66 1876
2951.17 1682
2951.68 1524
2952.19 1587
2952.70 1638
2953.22 1625
2953.73 1502
2954.24 1656
2954.75 1514
2955.26 1362
2955.78 1294
2956.29 1266
2956.80 1460
2957.31 1460
2957.83 1524
2958.34 1569
2958.85 1380
2959.37 1296
2959.88 1332
2960.39 1433
2960.90 1458
2961.42 1491
2961.93 1413
2962.44 1514
2962.96 1392
2963.47 1497
2963.98 1621
2964.50 1547
2965.01 1630
2965.52 1559
2966.04 1628
2966.55 1473
2967.06 1372
2967.58 1313
2968.09 1345
2968.60 1434
2969.12 1315
2969.63 1415
2970.14 1398
2970.66 1213
2971.17 1277
2971.68 1426
2972.20 1380
2972.71 1192
2973.23 1229
2973.74 1181
2974.25 1253
2974.77 1150
2975.28 1209
2975.80 1279
2976.31 1380
2976.83 1149
2977.34 1075
2977.85 1267
2978.37 1424
2978.88 1264
2979.40 1181
2979.91 1299
2980.43 1254
2980.94 1226
2981.46 1344
2981.97 1314
2982.48 1200
2983.00 1431
2983.51 1545
2984.03 1336
2984.54 1234
2985.06 1326
2985.57 1297
2986.09 1368
2986.60 1357
2987.12 1336
2987.63 1385
2988.15 1240
2988.67 1415
2989.18 1391
2989.70 1467
2990.21 1423
2990.73 1355
2991.24 1435
2991.76 1319
2992.27 1387
2992.79 1295
2993.30 1355
2993.82 1388
2994.34 1386
2994.85 1493
2995.37 1670
2995.88 1652
2996.40 1601
2996.92 1581
2997.43 1717
2997.95 1849
2998.46 1805
2998.98 1799
2999.50 1812
3000.01 1822
3000.53 1808
3001.05 1946
3001.56 1838
3002.08 1845
3002.59 1812
3003.11 1826
3003.63 1781
3004.14 1779
3004.66 1809
3005.18 1845
3005.69 1724
3006.21 1744
3006.73 1771
3007.24 1864
3007.76 1871
3008.28 1657
3008.80 1598
3009.31 1462
3009.83 1443
3010.35 1377
3010.86 1423
3011.38 1472
3011.90 1304
3012.42 1285
3012.93 1376
3013.45 1326
3013.97 1265
3014.49 1272
3015.00 1282
3015.52 1530
3016.04 1502
3016.56 1439
3017.07 1398
3017.59 1585
3018.11 1562
3018.63 1402
3019.15 1343
3019.66 1526
3020.18 1618
3020.70 1597
3021.22 1542
3021.74 1629
3022.25 1566
3022.77 1675
3023.29 1458
3023.81 1630
3024.33 1630
3024.85 1364
3025.36 1495
3025.88 1656
3026.40 1587
3026.92 1593
3027.44 1581
3027.96 1694
3028.48 1692
3028.99 1676
3029.51 1519
3030.03 1406
3030.55 1429
3031.07 1325
3031.59 1238
3032.11 1281
3032.63 1405
3033.15 1389
3033.66 1382
3034.18 1263
3034.70 1365
3035.22 1399
3035.74 1339
3036.26 1382
3036.78 1220
3037.30 1293
3037.82 1294
3038.34 1235
3038.86 1247
3039.38 1439
3039.90 1489
3040.42 1229
3040.94 1278
3041.46 1230
3041.98 1374
3042.50 1496
3043.02 1253
3043.54 1192
3044.06 1239
3044.58 1191
3045.10 1210
3045.62 1166
3046.14 1148
3046.66 1225
3047.18 1326
3047.70 1302
3048.22 1309
3048.74 1323
3049.26 1173
3049.78 1222
3050.30 1230
3050.82 1272
3051.34 1331
3051.86 1211
3052.38 1163
3052.90 1207
3053.43 1187
3053.95 1095
3054.47 1258
3054.99 1236
3055.51 1228
3056.03 1214
3056.55 1165
3057.07 1198
3057.59 1200
3058.12 1162
3058.64 1159
3059.16 1252
3059.68 1169
3060.20 1095
3060.72 1110
3061.24 1097
3061.77 1213
3062.29 1176
3062.81 1216
3063.33 1245
3063.85 1379
3064.37 1308
3064.90 1249
3065.42 1364
3065.94 1462
3066.46 1317
3066.98 1266
3067.51 1237
3068.03 1440
3068.55 1343
3069.07 1395
3069.59 1404
3070.12 1344
3070.64 1378
3071.16 1374
3071.68 1314
3072.21 1211
3072.73 1205
3073.25 1304
3073.77 1276
3074.30 1450
3074.82 1391
3075.34 1382
3075.86 1384
3076.39 1553
3076.91 1441
3077.43 1264
3077.96 1342
3078.48 1324
3079.00 1398
3079.52 1358
3080.05 1317
3080.57 1387
3081.09 1511
3081.62 1575
3082.14 1607
3082.66 1562
3083.19 1593
3083.71 1533
3084.23 1532
3084.76 1581
3085.28 1528
3085.80 1548
3086.33 1573
3086.85 1600
3087.38 1478
3087.90 1543
3088.42 1494
3088.95 1438
3089.47 1529
3090.00 1528
3090.52 1477
3091.04 1633
3091.57 1429
3092.09 1418
3092.62 1456
3093.14 1438
3093.66 1528
3094.19 1519
3094.71 1413
3095.24 1622
3095.76 1522
3096.29 1439
3096.81 1648
3097.34 1903
3097.86 1713
3098.38 1765
3098.91 1751
3099.43 1750
3099.96 1762
3100.48 2117
3101.01 2452
3101.53 2668
3102.06 2974
3102.58 3209
3103.11 3893
3103.63 4266
3104.16 4407
3104.68 4622
3105.21 5030
3105.73 4920
3106.26 4582
3106.79 3941
3107.31 3664
3107.84 3525
3108.36 3096
3108.89 2814
3109.41 2639
3109.94 2456
3110.46 2288
3110.99 2108
3111.52 2296
3112.04 2248
3112.57 2364
3113.09 2581
3113.62 2419
3114.15 2307
3114.67 2164
3115.20 2122
3115.72 1926
3116.25 1745
3116.78 1811
3117.30 1823
3117.83 1630
3118.35 1618
3118.88 1685
3119.41 1640
3119.93 1483
3120.46 1318
3120.99 1514
3121.51 1573
3122.04 1669
3122.57 1570
3123.09 1714
3123.62 1416
3124.15 1455
3124.67 1411
3125.20 1333
3125.73 1450
3126.26 1260
3126.78 1322
3127.31 1485
3127.84 1411
3128.36 1426
3128.89 1434
3129.42 1326
3129.95 1361
3130.47 1381
3131.00 1404
3131.53 1330
3132.06 1423
3132.58 1319
3133.11 1202
3133.64 1208
3134.17 1291
3134.69 1333
3135.22 1256
3135.75 1249
3136.28 1377
3136.81 1446
3137.33 1306
3137.86 1354
3138.39 1484
3138.92 1423
3139.45 1347
3139.97 1429
3140.50 1384
3141.03 1324
3141.56 1318
3142.09 1398
3142.62 1248
3143.14 1274
3143.67 1248
3144.20 1324
3144.73 1259
3145.26 1337
3145.79 1489
3146.32 1395
3146.84 1364
3147.37 1527
3147.90 1571
3148.43 1497
3148.96 1583
3149.49 1612
3150.02 1641
3150.55 1540
3151.08 1499
3151.61 1564
3152.13 1548
3152.66 1581
3153.19 1467
3153.72 1355
3154.25 1286
3154.78 1408
3155.31 1402
3155.84 1288
3156.37 1302
3156.90 1431
3157.43 1426
3157.96 1568
3158.49 1553
3159.02 1537
3159.55 1409
3160.08 1449
3160.61 1459
3161.14 1557
3161.67 1507
3162.20 1344
3162.73 1370
3163.26 1397
3163.79 1409
3164.32 1318
3164.85 1268
3165.38 1161
3165.91 1183
3166.44 1295
3166.97 1295
3167.50 1226
3168.03 1279
3168.56 1198
3169.09 1250
3169.62 1203
3170.15 1213
3170.69 1281
3171.22 1368
3171.75 1334
3172.28 1221
3172.81 1256
3173.34 1193
3173.87 1305
3174.40 1430
3174.93 1333
3175.46 1361
3176.00 1419
3176.53 1397
3177.06 1345
3177.59 1426
3178.12 1391
3178.65 1330
3179.18 1346
3179.72 1458
3180.25 1493
3180.78 1593
3181.31 1453
3181.84 1300
3182.37 1437
3182.91 1412
3183.44 1376
3183.97 1371
3184.50 1375
3185.03 1301
3185.56 1198
3186.10 1182
3186.63 1343
3187.16 1407
3187.69 1347
3188.23 1270
3188.76 1221
3189.29 1194
3189.82 1193
3190.36 1161
3190.89 1266
3191.42 1392
3191.95 1270
3192.49 1213
3193.02 1163
3193.55 1394
3194.08 1334
3194.62 1212
3195.15 1251
3195.68 1342
3196.21 1367
3196.75 1249
3197.28 1180
3197.81 1297
3198.35 1253
3198.88 1230
3199.41 1328
3199.95 1530
3200.48 1490
3201.01 1294
3201.55 1299
3202.08 1310
3202.61 1387
3203.15 1392
3203.68 1440
3204.21 1521
3204.75 1478
3205.28 1568
3205.81 1373
3206.35 1455
3206.88 1471
3207.42 1448
3207.95 1462
3208.48 1416
3209.02 1435
3209.55 1380
3210.09 1407
3210.62 1445
3211.15 1427
3211.69 1498
3212.22 1528
3212.76 1347
3213.29 1578
3213.83 1602
3214.36 1409
3214.89 1366
3215.43 1470
3215.96 1289
3216.50 1340
3217.03 1373
3217.57 1485
3218.10 1392
3218.64 1337
3219.17 1368
3219.71 1286
3220.24 1313
3220.78 1455
3221.31 1260
3221.85 1270
3222.38 1390
3222.92 1355
3223.45 1409
3223.99 1360
3224.52 1355
3225.06 1292
3225.59 1274
3226.13 1403
3226.66 1373
3227.20 1562
3227.73 1606
3228.27 1472
3228.81 1342
3229.34 1398
3229.88 1268
3230.41 1404
3230.95 1410
3231.48 1373
3232.02 1370
3232.56 1278
3233.09 1168
3233.63 1264
3234.16 1185
3234.70 1315
3235.24 1260
3235.77 1326
3236.31 1182
3236.85 1315
3237.38 1370
3237.92 1343
3238.45 1398
3238.99 1311
3239.53 1499
3240.06 1446
3240.60 1354
3241.14 1391
3241.67 1395
3242.21 1240
3242.75 1402
3243.28 1549
3243.82 1453
3244.36 1467
3244.90 1321
3245.43 1281
3245.97 1414
3246.51 1280
3247.04 1268
3247.58 1414
3248.12 1260
3248.66 1283
3249.19 1327
3249.73 1330
3250.27 1454
3250.81 1487
3251.34 1423
3251.88 1413
3252.42 1497
3252.96 1520
3253.49 1480
3254.03 1519
3254.57 1454
3255.11 1542
3255.64 1419
3256.18 1402
3256.72 1425
3257.26 1538
3257.80 1638
3258.33 1596
3258.87 1640
3259.41 1706
3259.95 1759
3260.49 1792
3261.03 1998
3261.56 2029
3262.10 2059
3262.64 2033
3263.18 2164
3263.72 2255
3264.26 2530
3264.79 2791
3265.33 2804
3265.87 3066
3266.41 3153
3266.95 3185
3267.49 3221
3268.03 3331
3268.57 3553
3269.10 3693
3269.64 3456
3270.18 3416
3270.72 3247
3271.26 2863
3271.80 2676
3272.34 2426
3272.88 2340
3273.42 2142
3273.96 1916
3274.50 1822
3275.04 1676
3275.58 1654
3276.12 1557
3276.66 1642
3277.19 1699
3277.73 1607
3278.27 1649
3278.81 1752
3279.35 1743
3279.89 1870
3280.43 1660
3280.97 1765
3281.51 1799
3282.05 1915
3282.59 2053
3283.13 1929
3283.67 1826
3284.21 1824
3284.75 1868
3285.29 1868
3285.83 1785
3286.38 1972
3286.92 2219
3287.46 2222
3288.00 2223
3288.54 1973
3289.08 1990
3289.62 1926
3290.16 1830
3290.70 1991
3291.24 2121
3291.78 2099
3292.32 2323
3292.86 2367
3293.40 2287
3293.95 2330
3294.49 2651
3295.03 2743
3295.57 2780
3296.11 2838
3296.65 3062
3297.19 2908
3297.73 3090
3298.28 2806
3298.82 2797
3299.36 2877
3299.90 2711
3300.44 2555
3300.98 2326
3301.52 2183
3302.07 2218
3302.61 2183
3303.15 2128
3303.69 2079
3304.23 1982
3304.77 1937
3305.32 2060
3305.86 2022
3306.40 2032
3306.94 1973
3307.49 1994
3308.03 1909
3308.57 1857
3309.11 1956
3309.65 1933
3310.20 1902
3310.74 1786
3311.28 1779
3311.82 1783
3312.37 1693
3312.91 1904
3313.45 1804
3313.99 1953
3314.54 2014
3315.08 1838
3315.62 1978
3316.17 2112
3316.71 2079
3317.25 2218
3317.79 2186
3318.34 2220
3318.88 2488
3319.42 2639
3319.97 2589
3320.51 2628
3321.05 2663
3321.60 2715
3322.14 2714
3322.68 2917
3323.23 2997
3323.77 2871
3324.31 2853
3324.86 2744
3325.40 2807
3325.94 2648
3326.49 2701
3327.03 2514
3327.58 2311
3328.12 2387
3328.66 2385
3329.21 2506
3329.75 2284
3330.29 2256
3330.84 2645
3331.38 2869
3331.93 3439
3332.47 4334
3333.02 5230
3333.56 6532
3334.10 7974
3334.65 9748
3335.19 11563
3335.74 13172
3336.28 14941
3336.83 16389
3337.37 17627
3337.92 17919
3338.46 18140
3339.00 18201
3339.55 17239
3340.09 15671
3340.64 13778
3341.18 11730
3341.73 9568
3342.27 8162
3342.82 6957
3343.36 5489
3343.91 4697
3344.45 3919
3345.00 3634
3345.54 3057
3346.09 2649
3346.64 2700
3347.18 2665
3347.73 2509
3348.27 2672
3348.82 2726
3349.36 2838
3349.91 2962
3350.45 3031
3351.00 3086
3351.55 3166
3352.09 3196
3352.64 3362
3353.18 3599
3353.73 3656
3354.27 3744
3354.82 3774
3355.37 3531
3355.91 3467
3356.46 3010
3357.00 2901
3357.55 2907
3358.10 2680
3358.64 2502
3359.19 2233
3359.74 2052
3360.28 2193
3360.83 2046
3361.38 1844
3361.92 1977
3362.47 2053
3363.02 2006
3363.56 2195
3364.11 2206
3364.66 2165
3365.20 2067
3365.75 2160
3366.30 2184
3366.84 2121
3367.39 2166
3367.94 2192
3368.48 2042
3369.03 2040
3369.58 2007
3370.13 1893
3370.67 1817
3371.22 1995
3371.77 2074
3372.32 1945
3372.86 1934
3373.41 2137
3373.96 2099
3374.51 2080
3375.05 1978
3375.60 2147
3376.15 2253
3376.70 2157
3377.24 2252
3377.79 1999
3378.34 2005
3378.89 2099
3379.44 2034
3379.98 1767
3380.53 1848
3381.08 1762
3381.63 1609
3382.18 1762
3382.73 1694
3383.27 1740
3383.82 1775
3384.37 1747
3384.92 1804
3385.47 1767
3386.02 1731
3386.56 1687
3387.11 1652
3387.66 1679
3388.21 1636
3388.76 1810
3389.31 1715
3389.86 1652
3390.41 1494
3390.95 1517
3391.50 1530
3392.05 1545
3392.60 1538
3393.15 1476
3393.70 1537
3394.25 1525
3394.80 1456
3395.35 1314
3395.90 1364
3396.45 1429
3397.00 1341
3397.55 1388
3398.10 1414
3398.64 1556
3399.19 1531
3399.74 1360
3400.29 1327
3400.84 1323
3401.39 1381
3401.94 1241
3402.49 1397
3403.04 1499
3403.59 1402
3404.14 1450
3404.69 1299
3405.24 1358
3405.79 1373
3406.34 1347
3406.89 1280
3407.44 1245
3407.99 1288
3408.54 1272
3409.09 1378
3409.65 1306
3410.20 1320
3410.75 1325
3411.30 1304
3411.85 1175
3412.40 1349
3412.95 1386
3413.50 1492
3414.05 1533
3414.60 1576
3415.15 1515
3415.70 1530
3416.25 1649
3416.81 1634
3417.36 1655
3417.91 1580
3418.46 1450
3419.01 1548
3419.56 1491
3420.11 1602
3420.66 1611
3421.22 1454
3421.77 1385
3422.32 1477
3422.87 1583
3423.42 1592
3423.97 1607
3424.52 1423
3425.08 1398
3425.63 1466
3426.18 1693
3426.73 1691
3427.28 1546
3427.84 1564
3428.39 1588
3428.94 1544
3429.49 1539
3430.04 1414
3430.60 1316
3431.15 1512
3431.70 1488
3432.25 1449
3432.80 1361
3433.36 1275
3433.91 1287
3434.46 1189
3435.01 1401
3435.57 1407
3436.12 1357
3436.67 1317
3437.22 1269
3437.78 1440
3438.33 1298
3438.88 1240
3439.44 1313
3439.99 1376
3440.54 1430
3441.09 1358
3441.65 1340
3442.20 1368
3442.75 1386
3443.31 1301
3443.86 1339
3444.41 1407
3444.97 1482
3445.52 1295
3446.07 1210
3446.63 1267
3447.18 1190
3447.73 1305
3448.29 1451
3448.84 1411
3449.40 1495
3449.95 1434
3450.50 1356
3451.06 1379
3451.61 1504
3452.16 1326
3452.72 1217
3453.27 1183
3453.83 1242
3454.38 1341
3454.93 1305
3455.49 1246
3456.04 1223
3456.60 1177
3457.15 1289
3457.71 1343
3458.26 1305
3458.81 1219
3459.37 1155
3459.92 1224
3460.48 1257
3461.03 1303
3461.59 1317
3462.14 1393
3462.70 1122
3463.25 1257
3463.81 1366
3464.36 1305
3464.92 1337
3465.47 1291
3466.03 1295
3466.58 1439
3467.14 1336
3467.69 1372
3468.25 1412
3468.80 1305
3469.36 1220
3469.91 1436
3470.47 1320
3471.02 1334
3471.58 1252
3472.13 1267
3472.69 1411
3473.24 1411
3473.80 1473
3474.36 1385
3474.91 1395
3475.47 1314
3476.02 1259
3476.58 1383
3477.13 1445
3477.69 1498
3478.25 1448
3478.80 1618
3479.36 1695
3479.91 1620
3480.47 1645
3481.03 1580
3481.58 1612
3482.14 1522
3482.70 1528
3483.25 1552
3483.81 1581
3484.37 1662
3484.92 1569
3485.48 1522
3486.04 1568
3486.59 1498
3487.15 1532
3487.71 1489
3488.26 1590
3488.82 1816
3489.38 1748
3489.93 1936
3490.49 2057
3491.05 2101
3491.60 2383
3492.16 2686
3492.72 2671
3493.27 2916
3493.83 2951
3494.39 2887
3494.95 2897
3495.50 2983
3496.06 2990
3496.62 2794
3497.18 2715
3497.73 3051
3498.29 3139
3498.85 3148
3499.41 3145
3499.96 3255
3500.52 3218
3501.08 3351
3501.64 3598
3502.20 3397
3502.75 3555
3503.31 3725
3503.87 3729
3504.43 3755
3504.99 3918
3505.54 3776
3506.10 4117
3506.66 4221
3507.22 4187
3507.78 3965
3508.34 3947
3508.89 3933
3509.45 3763
3510.01 3430
3510.57 3097
3511.13 2816
3511.69 2514
3512.25 2290
3512.80 2002
3513.36 1838
3513.92 1907
3514.48 1933
3515.04 1680
3515.60 1545
3516.16 1665
3516.72 1561
3517.28 1614
3517.83 1568
3518.39 1579
3518.95 1626
3519.51 1693
3520.07 1723
3520.63 1922
3521.19 1925
3521.75 2066
3522.31 1886
3522.87 1963
3523.43 2239
3523.99 2261
3524.55 2203
3525.11 2160
3525.67 2221
3526.23 2275
3526.79 2225
3527.35 2221
3527.91 1951
3528.47 1966
3529.03 1762
3529.59 1812
3530.15 1663
3530.71 1557
3531.27 1371
3531.83 1443
3532.39 1365
3532.95 1440
3533.51 1365
3534.07 1249
3534.63 1311
3535.19 1314
3535.75 1388
3536.31 1486
3536.87 1555
3537.43 1554
3537.99 1604
3538.55 1447
3539.12 1369
3539.68 1359
3540.24 1455
3540.80 1449
3541.36 1485
3541.92 1550
3542.48 1637
3543.04 1677
3543.60 1784
3544.16 1678
3544.73 1564
3545.29 1738
3545.85 1670
3546.41 1655
3546.97 1611
3547.53 1585
3548.09 1429
3548.66 1530
3549.22 1530
3549.78 1275
3550.34 1226
3550.90 1336
3551.46 1333
3552.03 1187
3552.59 1232
3553.15 1274
3553.71 1379
3554.27 1169
3554.84 1249
3555.40 1355
3555.96 1313
3556.52 1310
3557.09 1275
3557.65 1341
3558.21 1271
3558.77 1207
3559.33 1328
3559.90 1261
3560.46 1300
3561.02 1248
3561.58 1234
3562.15 1251
3562.71 1328
3563.27 1275
3563.84 1301
3564.40 1287
3564.96 1267
3565.52 1189
3566.09 1133
3566.65 1146
3567.21 1236
3567.78 1304
3568.34 1229
3568.90 1155
3569.47 1188
3570.03 1270
3570.59 1286
3571.16 1246
3571.72 1285
3572.28 1242
3572.85 1360
3573.41 1269
3573.97 1313
3574.54 1350
3575.10 1290
3575.66 1312
3576.23 1296
3576.79 1274
3577.36 1336
3577.92 1247
3578.48 1348
3579.05 1300
3579.61 1215
3580.18 1222
3580.74 1263
3581.30 1248
3581.87 1295
3582.43 1250
3583.00 1244
3583.56 1281
3584.13 1230
3584.69 1177
3585.25 1187
3585.82 1233
3586.38 1077
3586.95 1077
3587.51 1142
3588.08 1351
3588.64 1255
3589.21 1187
3589.77 1246
3590.34 1255
3590.90 1311
3591.47 1317
3592.03 1240
3592.60 1234
3593.16 1313
3593.73 1240
3594.29 1304
3594.86 1045
3595.42 1239
3595.99 1266
3596.55 1228
3597.12 1207
3597.68 1294
3598.25 1390
3598.82 1367
3599.38 1134
3599.95 1437
3600.51 1347
3601.08 1295
3601.64 1399
3602.21 1326
3602.78 1247
3603.34 1244
3603.91 1291
3604.47 1308
3605.04 1256
3605.61 1269
3606.17 1290
3606.74 1270
3607.30 1374
3607.87 1323
3608.44 1274
3609.00 1251
3609.57 1313
3610.14 1104
3610.70 1068
3611.27 1088
3611.84 1192
3612.40 1166
3612.97 1233
3613.54 1358
3614.10 1256
3614.67 1514
3615.24 1634
3615.80 1886
3616.37 2225
3616.94 2666
3617.50 3047
3618.07 3305
3618.64 3657
3619.21 3948
3619.77 4113
3620.34 4284
3620.91 4506
3621.47 4394
3622.04 3989
3622.61 3620
3623.18 3387
3623.74 2872
3624.31 2585
3624.88 2280
3625.45 1992
3626.01 1749
3626.58 1503
3627.15 1379
3627.72 1545
3628.29 1369
3628.85 1302
3629.42 1219
3629.99 1158
3630.56 1234
3631.13 1305
3631.69 1275
3632.26 1330
3632.83 1319
3633.40 1225
3633.97 1398
3634.54 1219
3635.10 1256
3635.67 1195
3636.24 1220
3636.81 1083
3637.38 1226
3637.95 1308
3638.52 1397
3639.08 1428
3639.65 1427
3640.22 1517
3640.79 1552
3641.36 1666
3641.93 1679
3642.50 1828
3643.07 1846
3643.64 2043
3644.20 2067
3644.77 1959
3645.34 2017
3645.91 2016
3646.48 1951
3647.05 1936
3647.62 1800
3648.19 1789
3648.76 1729
3649.33 1829
3649.90 1664
3650.47 1676
3651.04 1739
3651.61 1509
3652.18 1656
3652.75 1653
3653.32 1679
3653.89 1668
3654.46 1608
3655.03 1656
3655.60 1640
3656.17 1739
3656.74 1841
3657.31 1870
3657.88 1929
3658.45 1941
3659.02 1921
3659.59 1940
3660.16 2060
3660.73 2005
3661.30 2029
3661.87 1934
3662.44 2101
3663.01 2090
3663.58 1939
3664.15 1633
3664.72 1686
3665.29 1741
3665.86 1656
3666.43 1559
3667.01 1612
3667.58 1468
3668.15 1512
3668.72 1356
3669.29 1535
3669.86 1491
3670.43 1578
3671.00 1566
3671.57 1461
3672.15 1531
3672.72 1476
3673.29 1384
3673.86 1500
3674.43 1610
3675.00 1577
3675.57 1315
3676.15 1401
3676.72 1383
3677.29 1232
3677.86 1378
3678.43 1427
3679.00 1324
3679.58 1413
3680.15 1391
3680.72 1262
3681.29 1329
3681.86 1454
3682.44 1347
3683.01 1278
3683.58 1357
3684.15 1252
3684.73 1458
3685.30 1351
3685.87 1189
3686.44 1300
3687.02 1330
3687.59 1318
3688.16 1628
3688.73 1745
3689.31 1943
3689.88 1963
3690.45 1983
3691.02 1937
3691.60 1918
3692.17 2114
3692.74 1931
3693.32 1861
3693.89 1810
3694.46 1637
3695.03 1611
3695.61 1521
3696.18 1516
3696.75 1501
3697.33 1299
3697.90 1347
3698.47 1315
3699.05 1333
3699.62 1365
3700.19 1488
3700.77 1512
3701.34 1548
3701.91 1556
3702.49 1520
3703.06 1376
3703.64 1392
3704.21 1363
3704.78 1509
3705.36 1489
3705.93 1610
3706.51 1506
3707.08 1379
3707.65 1400
3708.23 1495
3708.80 1471
3709.38 1519
3709.95 1608
3710.52 1440
3711.10 1321
3711.67 1314
3712.25 1475
3712.82 1469
3713.40 1517
3713.97 1464
3714.55 1518
3715.12 1598
3715.69 1342
3716.27 1313
3716.84 1410
3717.42 1331
3717.99 1378
3718.57 1260
3719.14 1269
3719.72 1150
3720.29 1240
3720.87 1419
3721.44 1399
3722.02 1260
3722.59 1193
3723.17 1228
3723.75 1305
3724.32 1111
3724.90 981
3725.47 1106
3726.05 1119
3726.62 1161
3727.20 1268
3727.77 1243
3728.35 1146
3728.92 1375
3729.50 1421
3730.08 1413
3730.65 1371
3731.23 1524
3731.80 1672
3732.38 1621
3732.96 1705
3733.53 1843
3734.11 1983
3734.68 2030
3735.26 2033
3735.84 1941
3736.41 2023
3736.99 1920
3737.57 1783
3738.14 1622
3738.72 1639
3739.30 1664
3739.87 1550
3740.45 1407
3741.03 1288
3741.60 1174
3742.18 1155
3742.76 1187
3743.33 1242
3743.91 1181
3744.49 1272
3745.06 1393
3745.64 1516
3746.22 1403
3746.79 1354
3747.37 1326
3747.95 1435
3748.53 1392
3749.10 1404
3749.68 1411
3750.26 1380
3750.83 1241
3751.41 1271
3751.99 1250
3752.57 1249
3753.14 1221
3753.72 1281
3754.30 1188
3754.88 1147
3755.46 1261
3756.03 1170
3756.61 1185
3757.19 1165
3757.77 1106
3758.35 1241
3758.92 1056
3759.50 1066
3760.08 1095
3760.66 1148
3761.24 1115
3761.81 1222
3762.39 1210
3762.97 1235
3763.55 1363
3764.13 1392
3764.71 1364
3765.28 1243
3765.86 1218
3766.44 1282
3767.02 1243
3767.60 1289
3768.18 1189
3768.76 1081
3769.34 1136
3769.91 1132
3770.49 1118
3771.07 1049
3771.65 1171
3772.23 1155
3772.81 1000
3773.39 1066
3773.97 1054
3774.55 1142
3775.13 1130
3775.71 1115
3776.28 1160
3776.86 1129
3777.44 1130
3778.02 1058
3778.60 1094
3779.18 1011
3779.76 1060
3780.34 1131
3780.92 1098
3781.50 1040
3782.08 1100
3782.66 980
3783.24 1045
3783.82 1154
3784.40 1161
3784.98 1026
3785.56 1036
3786.14 1117
3786.72 1003
3787.30 1139
3787.88 1121
3788.46 1198
3789.04 1086
3789.62 997
3790.20 1072
3790.78 1053
3791.36 1039
3791.94 1029
3792.53 1040
3793.11 1134
3793.69 1158
3794.27 1113
3794.85 1139
3795.43 1023
3796.01 1085
3796.59 1078
3797.17 1112
3797.75 1168
3798.33 1211
3798.91 1131
3799.50 1043
3800.08 1014
3800.66 1101
3801.24 1133
3801.82 1078
3802.40 1164
3802.98 1160
3803.57 1119
3804.15 1164
3804.73 1180
3805.31 1210
3805.89 1171
3806.47 1131
3807.05 1136
3807.64 1139
3808.22 1087
3808.80 1125
3809.38 1258
3809.96 1385
3810.55 1262
3811.13 1227
3811.71 1348
3812.29 1212
3812.87 1282
3813.46 1304
3814.04 1313
3814.62 1405
3815.20 1517
3815.79 1399
3816.37 1373
3816.95 1258
3817.53 1172
3818.12 1173
3818.70 1238
3819.28 1232
3819.86 1160
3820.45 1257
3821.03 1210
3821.61 1089
3822.20 1134
3822.78 1080
3823.36 1103
3823.94 1138
3824.53 1130
3825.11 1197
3825.69 1064
3826.28 1112
3826.86 1109
3827.44 1173
3828.03 1080
3828.61 1261
3829.19 1121
3829.78 1201
3830.36 1141
3830.94 1314
3831.53 1225
3832.11 1207
3832.69 1177
3833.28 1235
3833.86 1228
3834.45 1268
3835.03 1241
3835.61 1131
3836.20 1229
3836.78 1145
3837.37 1141
3837.95 1102
3838.53 1092
3839.12 1153
3839.70 1053
3840.29 1038
3840.87 1202
3841.46 1175
3842.04 1119
3842.62 1218
3843.21 1073
3843.79 1086
3844.38 1209
3844.96 1116
3845.55 1057
3846.13 1028
3846.72 1004
3847.30 1006
3847.89 1129
3848.47 1004
3849.06 1043
3849.64 993
3850.23 966
3850.81 928
3851.40 953
3851.98 1046
3852.57 1073
3853.15 1052
3853.74 1080
3854.32 1129
3854.91 1153
3855.49 1145
3856.08 1224
3856.66 1249
3857.25 1374
3857.84 1432
3858.42 1519
3859.01 1634
3859.59 1859
3860.18 2303
3860.76 2489
3861.35 2340
3861.94 2709
3862.52 2848
3863.11 3113
3863.69 3212
3864.28 3333
3864.87 3277
3865.45 3404
3866.04 3104
3866.62 2998
3867.21 2767
3867.80 2443
3868.38 2297
3868.97 1950
3869.56 1897
3870.14 1692
3870.73 1401
3871.32 1603
3871.90 1558
3872.49 1490
3873.08 1533
3873.66 1643
3874.25 1583
3874.84 1440
3875.42 1525
3876.01 1452
3876.60 1533
3877.19 1616
3877.77 1640
3878.36 1408
3878.95 1295
3879.53 1377
3880.12 1443
3880.71 1388
3881.30 1311
3881.88 1247
3882.47 1224
3883.06 1247
3883.65 1180
3884.23 1083
3884.82 1092
3885.41 1123
3886.00 1143
3886.58 1133
3887.17 1210
3887.76 1230
3888.35 1247
3888.94 1449
3889.52 1393
3890.11 1464
3890.70 1538
3891.29 1485
3891.88 1529
3892.46 1559
3893.05 1477
3893.64 1538
3894.23 1515
3894.82 1497
3895.41 1359
3895.99 1219
3896.58 1227
3897.17 1232
3897.76 1329
3898.35 1440
3898.94 1428
3899.53 1216
3900.12 1132
3900.70 1336
3901.29 1244
3901.88 1145
3902.47 1238
3903.06 1326
3903.65 1427
3904.24 1310
3904.83 1202
3905.42 1174
3906.01 1125
3906.60 1141
3907.18 1168
3907.77 1150
3908.36 1248
3908.95 1204
3909.54 1075
3910.13 1081
3910.72 1115
3911.31 1127
3911.90 1100
3912.49 966
3913.08 1002
3913.67 962
3914.26 975
3914.85 970
3915.44 1059
3916.03 1079
3916.62 1026
3917.21 1042
3917.80 1076
3918.39 1212
3918.98 1191
3919.57 1103
3920.16 1073
3920.75 986
3921.34 1084
3921.93 1090
3922.52 991
3923.11 980
3923.70 913
3924.30 1042
3924.89 974
3925.48 907
3926.07 966
3926.66 1001
3927.25 971
3927.84 988
3928.43 1086
3929.02 1128
3929.61 1075
3930.20 1014
3930.80 1031
3931.39 992
3931.98 906
3932.57 1056
3933.16 1069
3933.75 1090
3934.34 951
3934.93 934
3935.53 993
3936.12 942
3936.71 969
3937.30 896
3937.89 863
3938.48 978
3939.08 1008
3939.67 916
3940.26 1041
3940.85 995
3941.44 948
3942.04 1115
3942.63 1104
3943.22 983
3943.81 1053
3944.40 947
3945.00 924
3945.59 874
3946.18 936
3946.77 829
3947.36 873
3947.96 938
3948.55 989
3949.14 941
3949.73 922
3950.33 910
3950.92 986
3951.51 1020
3952.11 966
3952.70 1027
3953.29 993
3953.88 944
3954.48 911
3955.07 1000
3955.66 885
3956.26 1130
3956.85 1116
3957.44 998
3958.04 1092
3958.63 1100
3959.22 1033
3959.81 1039
3960.41 1001
3961.00 878
3961.60 939
3962.19 938
3962.78 1009
3963.38 993
3963.97 951
3964.56 901
3965.16 868
3965.75 943
3966.34 982
3966.94 901
3967.53 936
3968.13 911
3968.72 865
3969.31 990
3969.91 907
3970.50 909
3971.10 979
3971.69 1001
3972.28 861
3972.88 901
3973.47 876
3974.07 839
3974.66 879
3975.26 854
3975.85 795
3976.45 891
3977.04 883
3977.63 798
3978.23 914
3978.82 900
3979.42 985
3980.01 989
3980.61 993
3981.20 904
3981.80 864
3982.39 820
3982.99 853
3983.58 891
3984.18 929
3984.77 903
3985.37 930
3985.96 910
3986.56 1046
3987.16 1062
3987.75 992
3988.35 1069
3988.94 975
3989.54 989
3990.13 1015
3990.73 929
3991.32 996
3991.92 941
3992.52 885
3993.11 947
3993.71 931
3994.30 1065
3994.90 1049
3995.50 1047
3996.09 1006
3996.69 989
3997.28 1137
3997.88 1045
3998.48 1004
3999.07 921
3999.67 1044
4000.26 1029
4000.86 1045
4001.46 1083
4002.05 1122
4002.65 1109
4003.25 952
4003.84 1019
4004.44 1055
4005.04 980
4005.63 1116
4006.23 1069
4006.83 1161
4007.42 1112
4008.02 1011
4008.62 1013
4009.21 1150
4009.81 1041
4010.41 1121
4011.01 1228
4011.60 1118
4012.20 1088
4012.80 1056
4013.40 978
4013.99 1012
4014.59 1105
4015.19 1186
4015.78 1186
4016.38 1247
4016.98 1234
4017.58 1349
4018.18 1413
4018.77 1260
4019.37 1357
4019.97 1385
4020.57 1442
4021.16 1483
4021.76 1370
4022.36 1243
4022.96 1133
4023.56 1188
4024.15 1258
4024.75 1206
4025.35 1071
4025.95 1146
4026.55 1280
4027.15 1286
4027.74 1291
4028.34 1095
4028.94 1224
4029.54 1354
4030.14 1236
4030.74 1134
4031.34 1159
4031.93 1193
4032.53 1052
4033.13 1022
4033.73 1073
4034.33 987
4034.93 1024
4035.53 1112
4036.13 973
4036.73 980
4037.32 991
4037.92 1103
4038.52 982
4039.12 924
4039.72 882
4040.32 905
4040.92 960
4041.52 986
4042.12 899
4042.72 895
4043.32 879
4043.92 974
4044.52 907
4045.12 899
4045.72 868
4046.32 957
4046.92 997
4047.52 951
4048.12 902
4048.72 994
4049.32 984
4049.92 921
4050.52 1020
4051.12 1044
4051.72 1114
4052.32 990
4052.92 1080
4053.52 1119
4054.12 1113
4054.72 1062
4055.32 1041
4055.92 1087
4056.52 927
4057.12 959
4057.72 1075
4058.32 1050
4058.92 1008
4059.52 906
4060.12 991
4060.72 909
4061.33 891
4061.93 892
4062.53 870
4063.13 839
4063.73 790
4064.33 896
4064.93 947
4065.53 872
4066.13 723
4066.74 760
4067.34 834
4067.94 829
4068.54 793
4069.14 818
4069.74 838
4070.34 778
4070.95 925
4071.55 829
4072.15 820
4072.75 916
4073.35 793
4073.95 769
4074.56 875
4075.16 800
4075.76 850
4076.36 951
4076.96 935
4077.57 940
4078.17 847
4078.77 843
4079.37 978
4079.97 903
4080.58 915
4081.18 874
4081.78 930
4082.38 945
4082.99 930
4083.59 963
4084.19 937
4084.79 994
4085.40 983
4086.00 822
4086.60 824
4087.21 901
4087.81 902
4088.41 889
4089.01 808
4089.62 823
4090.22 865
4090.82 833
4091.43 822
4092.03 783
4092.63 830
4093.24 792
4093.84 836
4094.44 857
4095.05 779
4095.65 822
4096.25 829
4096.86 878
4097.46 810
4098.06 823
4098.67 875
4099.27 912
4099.87 837
4100.48 879
4101.08 943
4101.69 852
4102.29 886
4102.89 800
4103.50 885
4104.10 994
4104.71 968
4105.31 840
4105.91 756
4106.52 755
4107.12 849
4107.73 751
4108.33 809
4108.94 859
4109.54 787
4110.14 733
4110.75 821
4111.35 926
4111.96 820
4112.56 853
4113.17 901
4113.77 798
4114.38 880
4114.98 911
4115.59 925
4116.19 906
4116.80 875
4117.40 875
4118.01 853
4118.61 1013
4119.22 930
4119.82 900
4120.43 876
4121.03 854
4121.64 914
4122.24 904
4122.85 906
4123.46 927
4124.06 1009
4124.67 923
4125.27 913
4125.88 881
4126.48 816
4127.09 854
4127.69 922
4128.30 1024
4128.91 991
4129.51 979
4130.12 910
4130.72 927
4131.33 922
4131.94 820
4132.54 914
4133.15 984
4133.76 922
4134.36 896
4134.97 987
4135.57 1004
4136.18 1012
4136.79 1017
4137.39 1082
4138.00 986
4138.61 1026
4139.21 1101
4139.82 1057
4140.43 1037
4141.03 1175
4141.64 1093
4142.25 1030
4142.85 1144
4143.46 1240
4144.07 1125
4144.67 1045
4145.28 1013
4145.89 989
4146.50 986
4147.10 937
4147.71 1043
4148.32 924
4148.93 837
4149.53 842
4150.14 829
4150.75 930
4151.36 902
4151.96 853
4152.57 834
4153.18 861
4153.79 829
4154.39 848
4155.00 824
4155.61 822
4156.22 836
4156.82 909
4157.43 970
4158.04 917
4158.65 876
4159.26 807
4159.87 882
4160.47 882
4161.08 791
4161.69 889
4162.30 887
4162.91 854
4163.52 919
4164.12 933
4164.73 866
4165.34 880
4165.95 1031
4166.56 1041
4167.17 977
4167.78 961
4168.38 961
4168.99 976
4169.60 1108
4170.21 858
4170.82 968
4171.43 895
4172.04 983
4172.65 1034
4173.26 939
4173.86 905
4174.47 985
4175.08 988
4175.69 1112
4176.30 959
4176.91 1011
4177.52 1049
4178.13 1121
4178.74 1097
4179.35 1007
4179.96 1095
4180.57 1018
4181.18 977
4181.79 996
4182.40 964
4183.01 925
4183.62 977
4184.23 954
4184.84 875
4185.45 972
4186.06 920
4186.67 817
4187.28 805
4187.89 869
4188.50 903
4189.11 903
4189.72 884
4190.33 902
4190.94 924
4191.55 984
4192.16 959
4192.77 1098
4193.38 1184
4193.99 1070
4194.60 1269
4195.21 1255
4195.82 1134
4196.44 1218
4197.05 1245
4197.66 1159
4198.27 1109
4198.88 1154
4199.49 1232
4200.10 1191
4200.71 1058
4201.32 1078
4201.94 1165
4202.55 1077
4203.16 1028
4203.77 934
4204.38 867
4204.99 902
4205.60 1007
4206.21 920
4206.83 860
4207.44 977
4208.05 875
4208.66 965
4209.27 1024
4209.89 1023
4210.50 964
4211.11 1032
4211.72 906
4212.33 972
4212.94 1030
4213.56 1105
4214.17 932
4214.78 1008
4215.39 1051
4216.01 1048
4216.62 1214
4217.23 1166
4217.84 1183
4218.46 1298
4219.07 1281
4219.68 1210
4220.29 1224
4220.91 1473
4221.52 1604
4222.13 1706
4222.74 1947
4223.36 2010
4223.97 2110
4224.58 2059
4225.19 2055
4225.81 2089
4226.42 2394
4227.03 2275
4227.65 2075
4228.26 1904
4228.87 2000
4229.49 1878
4230.10 1868
4230.71 1883
4231.33 1884
4231.94 1847
4232.55 1941
4233.17 1821
4233.78 1810
4234.39 1796
4235.01 2024
4235.62 2007
4236.23 1965
4236.85 1823
4237.46 1918
4238.08 1941
4238.69 1829
4239.30 1866
4239.92 1752
4240.53 1570
4241.15 1405
4241.76 1345
4242.37 1313
4242.99 1408
4243.60 1331
4244.22 1153
4244.83 1239
4245.45 1270
4246.06 1223
4246.67 1207
4247.29 1180
4247.90 1176
4248.52 1193
4249.13 1221
4249.75 1264
4250.36 1268
4250.98 1100
4251.59 1139
4252.21 1166
4252.82 1138
4253.44 1146
4254.05 1017
4254.67 1139
4255.28 1072
4255.90 1076
4256.51 1037
4257.13 980
4257.74 1039
4258.36 1021
4258.97 965
4259.59 1010
4260.20 1043
4260.82 1132
4261.44 1102
4262.05 979
4262.67 981
4263.28 913
4263.90 959
4264.51 1055
4265.13 876
4265.75 914
4266.36 1036
4266.98 1006
4267.59 988
4268.21 998
4268.83 1024
4269.44 1029
4270.06 1007
4270.67 1028
4271.29 1019
4271.91 1067
4272.52 1175
4273.14 1094
4273.76 1126
4274.37 1119
4274.99 1204
4275.61 1236
4276.22 1420
4276.84 1430
4277.46 1410
4278.07 1462
4278.69 1346
4279.31 1381
4279.92 1271
4280.54 1250
4281.16 1313
4281.77 1083
4282.39 1029
4283.01 1022
4283.63 1004
4284.24 986
4284.86 875
4285.48 890
4286.09 882
4286.71 872
4287.33 882
4287.95 879
4288.56 839
4289.18 841
4289.80 839
4290.42 817
4291.03 878
4291.65 936
4292.27 913
4292.89 780
4293.51 787
4294.12 789
4294.74 791
4295.36 865
4295.98 806
4296.60 869
4297.21 909
4297.83 821
4298.45 804
4299.07 868
4299.69 857
4300.31 938
4300.92 892
4301.54 818
4302.16 836
4302.78 821
4303.40 940
4304.02 912
4304.63 998
4305.25 886
4305.87 887
4306.49 976
4307.11 912
4307.73 912
4308.35 949
4308.97 925
4309.59 963
4310.20 987
4310.82 932
4311.44 931
4312.06 979
4312.68 1075
4313.30 1093
4313.92 1087
4314.54 1078
4315.16 1044
4315.78 1043
4316.40 1006
4317.02 996
4317.64 937
4318.26 1007
4318.88 1014
4319.50 1058
4320.12 1121
4320.74 1118
4321.36 1114
4321.98 1144
4322.60 1051
4323.22 1110
4323.84 1141
4324.46 1139
4325.08 1032
4325.70 1154
4326.32 1224
4326.94 1201
4327.56 1192
4328.18 1246
4328.80 1182
4329.42 1096
4330.04 1154
4330.66 1136
4331.28 1086
4331.90 911
4332.52 981
4333.14 883
4333.76 931
4334.38 980
4335.00 1010
4335.63 972
4336.25 912
4336.87 999
4337.49 928
4338.11 1086
4338.73 1189
4339.35 1076
4339.97 1013
4340.59 975
4341.22 995
4341.84 1105
4342.46 1193
4343.08 1114
4343.70 1121
4344.32 1286
4344.94 1371
4345.57 1445
4346.19 1496
4346.81 1537
4347.43 1760
4348.05 1718
4348.67 1963
4349.30 2203
4349.92 2009
4350.54 1873
4351.16 1718
4351.78 1531
4352.41 1289
4353.03 1252
4353.65 1191
4354.27 1214
4354.90 1156
4355.52 1122
4356.14 1105
4356.76 1039
4357.38 1033
4358.01 945
4358.63 1047
4359.25 953
4359.87 1016
4360.50 956
4361.12 995
4361.74 985
4362.37 961
4362.99 1028
4363.61 1012
4364.23 1020
4364.86 990
4365.48 1049
4366.10 999
4366.73 882
4367.35 961
4367.97 994
4368.60 928
4369.22 886
4369.84 857
4370.47 870
4371.09 787
4371.71 894
4372.34 840
4372.96 840
4373.58 802
4374.21 808
4374.83 859
4375.46 904
4376.08 931
4376.70 822
4377.33 842
4377.95 884
4378.57 858
4379.20 872
4379.82 906
4380.45 923
4381.07 980
4381.70 946
4382.32 943
4382.94 943
4383.57 1094
4384.19 992
4384.82 889
4385.44 857
4386.07 844
4386.69 833
4387.32 864
4387.94 800
4388.56 765
4389.19 860
4389.81 896
4390.44 888
4391.06 859
4391.69 898
4392.31 857
4392.94 891
4393.56 832
4394.19 822
4394.81 857
4395.44 819
4396.06 922
4396.69 1094
4397.31 874
4397.94 877
4398.57 951
4399.19 924
4399.82 859
4400.44 838
4401.07 830
4401.69 872
4402.32 851
4402.94 954
4403.57 903
4404.20 1068
4404.82 1007
4405.45 972
4406.07 898
4406.70 977
4407.33 905
4407.95 841
4408.58 962
4409.20 1022
4409.83 1107
4410.46 1078
4411.08 1116
4411.71 1091
4412.34 1085
4412.96 1059
4413.59 1035
4414.21 1025
4414.84 958
4415.47 881
4416.09 894
4416.72 852
4417.35 839
4417.97 906
4418.60 917
4419.23 815
4419.86 902
4420.48 878
4421.11 897
4421.74 841
4422.36 842
4422.99 782
4423.62 863
4424.25 800
4424.87 743
4425.50 865
4426.13 885
4426.75 789
4427.38 703
4428.01 863
4428.64 752
4429.26 773
4429.89 758
4430.52 724
4431.15 844
4431.78 719
4432.40 704
4433.03 776
4433.66 809
4434.29 837
4434.91 827
4435.54 916
4436.17 883
4436.80 710
4437.43 745
4438.06 703
4438.68 796
4439.31 717
4439.94 775
4440.57 797
4441.20 789
4441.83 730
4442.45 706
4443.08 751
4443.71 736
4444.34 660
4444.97 698
4445.60 740
4446.23 823
4446.86 742
4447.48 791
4448.11 715
4448.74 790
4449.37 835
4450.00 874
4450.63 857
4451.26 865
4451.89 897
4452.52 863
4453.15 881
4453.78 767
4454.40 733
4455.03 772
4455.66 726
4456.29 892
4456.92 918
4457.55 804
4458.18 754
4458.81 732
4459.44 762
4460.07 773
4460.70 750
4461.33 762
4461.96 739
4462.59 698
4463.22 764
4463.85 699
4464.48 680
4465.11 741
4465.74 763
4466.37 794
4467.00 762
4467.63 798
4468.26 840
4468.89 718
4469.52 643
4470.15 803
4470.78 770
4471.41 750
4472.04 775
4472.68 672
4473.31 780
4473.94 821
4474.57 836
4475.20 759
4475.83 684
4476.46 645
4477.09 700
4477.72 774
4478.35 769
4478.98 837
4479.62 757
4480.25 803
4480.88 818
4481.51 807
4482.14 735
4482.77 838
4483.40 748
4484.04 778
4484.67 736
4485.30 831
4485.93 882
4486.56 882
4487.19 896
4487.82 916
4488.46 810
4489.09 751
4489.72 788
4490.35 776
4490.98 847
4491.62 844
4492.25 813
4492.88 847
4493.51 791
4494.14 825
4494.78 872
4495.41 746
4496.04 753
4496.67 811
4497.31 815
4497.94 834
4498.57 854
4499.20 835
4499.84 848
4500.47 808
4501.10 890
4501.73 871
4502.37 955
4503.00 815
4503.63 883
4504.27 964
4504.90 924
4505.53 881
4506.16 926
4506.80 963
4507.43 974
4508.06 929
4508.70 827
4509.33 815
4509.96 896
4510.60 934
4511.23 966
4511.86 921
4512.50 879
4513.13 825
4513.76 836
4514.40 903
4515.03 857
4515.66 892
4516.30 922
4516.93 892
4517.57 834
4518.20 849
4518.83 827
4519.47 911
4520.10 777
4520.74 837
4521.37 829
4522.00 915
4522.64 849
4523.27 884
4523.91 994
4524.54 951
4525.18 1001
4525.81 1036
4526.44 1123
4527.08 1295
4527.71 1340
4528.35 1453
4528.98 1659
4529.62 1955
4530.25 2140
4530.89 2551
4531.52 2904
4532.16 3085
4532.79 3565
4533.43 3601
4534.06 3890
4534.70 3750
4535.33 3590
4535.97 3421
4536.60 3020
4537.24 2881
4537.87 2420
4538.51 2028
4539.14 1645
4539.78 1380
4540.41 1282
4541.05 1174
4541.68 998
4542.32 991
4542.96 968
4543.59 1029
4544.23 926
4544.86 972
4545.50 853
4546.13 880
4546.77 986
4547.41 981
4548.04 867
4548.68 892
4549.31 1048
4549.95 968
4550.59 896
4551.22 887
4551.86 911
4552.50 940
4553.13 824
4553.77 906
4554.40 943
4555.04 922
4555.68 1078
4556.31 970
4556.95 879
4557.59 840
4558.22 860
4558.86 942
4559.50 904
4560.13 902
4560.77 910
4561.41 980
4562.04 1032
4562.68 914
4563.32 957
4563.96 997
4564.59 918
4565.23 958
4565.87 880
4566.50 967
4567.14 1008
4567.78 984
4568.42 1057
4569.05 1096
4569.69 1080
4570.33 1081
4570.97 1111
4571.60 1006
4572.24 916
4572.88 1003
4573.52 1014
4574.16 1024
4574.79 1011
4575.43 900
4576.07 924
4576.71 943
4577.34 881
4577.98 816
4578.62 822
4579.26 941
4579.90 863
4580.54 1004
4581.17 966
4581.81 908
4582.45 890
4583.09 868
4583.73 932
4584.37 960
4585.00 976
4585.64 955
4586.28 938
4586.92 853
4587.56 922
4588.20 824
4588.84 1015
4589.48 967
4590.11 872
4590.75 1041
4591.39 912
4592.03 952
4592.67 792
4593.31 826
4593.95 938
4594.59 847
4595.23 840
4595.87 857
4596.51 914
4597.15 879
4597.79 763
4598.42 697
4599.06 760
4599.70 815
4600.34 836
4600.98 763
4601.62 772
4602.26 855
4602.90 927
4603.54 978
4604.18 929
4604.82 931
4605.46 958
4606.10 1086
4606.74 1032
4607.38 1052
4608.02 983
4608.66 1011
4609.30 928
4609.94 978
4610.58 1068
4611.22 980
4611.86 929
4612.50 970
4613.15 1081
4613.79 982
4614.43 946
4615.07 843
4615.71 807
4616.35 845
4616.99 834
4617.63 861
4618.27 859
4618.91 869
4619.55 691
4620.19 732
4620.83 802
4621.48 760
4622.12 675
4622.76 733
4623.40 817
4624.04 784
4624.68 704
4625.32 776
4625.96 762
4626.61 849
4627.25 758
4627.89 811
4628.53 690
4629.17 683
4629.81 829
4630.46 830
4631.10 838
4631.74 736
4632.38 833
4633.02 826
4633.66 793
4634.31 841
4634.95 850
4635.59 890
4636.23 883
4636.88 835
4637.52 950
4638.16 964
4638.80 898
4639.44 945
4640.09 932
4640.73 963
4641.37 837
4642.01 932
4642.66 946
4643.30 932
4643.94 947
4644.58 960
4645.23 820
4645.87 817
4646.51 917
4647.16 908
4647.80 979
4648.44 884
4649.08 984
4649.73 868
4650.37 972
4651.01 1018
4651.66 1038
4652.30 1071
4652.94 1114
4653.59 1224
4654.23 1078
4654.87 1201
4655.52 1232
4656.16 1215
4656.80 1196
4657.45 1212
4658.09 1099
4658.74 1070
4659.38 913
4660.02 908
4660.67 942
4661.31 780
4661.95 800
4662.60 809
4663.24 792
4663.89 814
4664.53 723
4665.17 783
4665.82 779
4666.46 781
4667.11 763
4667.75 783
4668.40 776
4669.04 732
4669.68 812
4670.33 810
4670.97 763
4671.62 735
4672.26 706
4672.91 732
4673.55 862
4674.20 819
4674.84 846
4675.49 830
4676.13 829
4676.78 753
4677.42 774
4678.07 811
4678.71 783
4679.36 834
4680.00 738
4680.65 738
4681.29 818
4681.94 866
4682.58 932
4683.23 875
4683.87 801
4684.52 804
4685.16 774
4685.81 834
4686.46 916
4687.10 830
4687.75 698
4688.39 824
4689.04 818
4689.68 818
4690.33 809
4690.98 775
4691.62 796
4692.27 760
4692.91 731
4693.56 771
4694.21 891
4694.85 1001
4695.50 910
4696.15 815
4696.79 862
4697.44 991
4698.08 873
4698.73 846
4699.38 796
4700.02 946
4700.67 930
4701.32 879
4701.96 894
4702.61 969
4703.26 845
4703.90 862
4704.55 806
4705.20 787
4705.84 725
4706.49 743
4707.14 771
4707.79 708
4708.43 773
4709.08 714
4709.73 772
4710.37 842
4711.02 741
4711.67 806
4712.32 766
4712.96 877
4713.61 821
4714.26 789
4714.91 716
4715.55 744
4716.20 808
4716.85 771
4717.50 872
4718.14 823
4718.79 925
4719.44 929
4720.09 867
4720.74 892
4721.38 886
4722.03 977
4722.68 1144
4723.33 1001
4723.98 1043
4724.62 1028
4725.27 987
4725.92 981
4726.57 1065
4727.22 1055
4727.87 1026
4728.52 999
4729.16 942
4729.81 910
4730.46 919
4731.11 889
4731.76 943
4732.41 895
4733.06 863
4733.70 782
4734.35 766
4735.00 761
4735.65 798
4736.30 723
4736.95 799
4737.60 784
4738.25 694
4738.90 829
4739.55 815
4740.20 766
4740.84 833
4741.49 868
4742.14 827
4742.79 898
4743.44 859
4744.09 821
4744.74 830
4745.39 769
4746.04 706
4746.69 794
4747.34 866
4747.99 894
4748.64 802
4749.29 849
4749.94 863
4750.59 862
4751.24 894
4751.89 957
4752.54 902
4753.19 901
4753.84 963
4754.49 1033
4755.14 904
4755.79 905
4756.44 862
4757.09 820
4757.74 814
4758.39 807
4759.04 829
4759.70 890
4760.35 905
4761.00 894
4761.65 897
4762.30 881
4762.95 802
4763.60 736
4764.25 823
4764.90 961
4765.55 955
4766.20 1065
4766.86 1081
4767.51 1197
4768.16 1093
4768.81 1140
4769.46 1098
4770.11 1065
4770.76 1046
4771.41 1061
4772.07 914
4772.72 989
4773.37 853
4774.02 935
4774.67 884
4775.32 904
4775.98 847
4776.63 801
4777.28 793
4777.93 884
4778.58 935
4779.24 866
4779.89 858
4780.54 945
4781.19 922
4781.84 938
4782.50 1000
4783.15 854
4783.80 789
4784.45 915
4785.10 906
4785.76 888
4786.41 853
4787.06 786
4787.71 811
4788.37 804
4789.02 803
4789.67 723
4790.33 781
4790.98 834
4791.63 728
4792.28 722
4792.94 723
4793.59 761
4794.24 809
4794.90 819
4795.55 752
4796.20 703
4796.86 775
4797.51 804
4798.16 769
4798.81 754
4799.47 779
4800.12 753
4800.78 728
4801.43 720
4802.08 824
4802.74 873
4803.39 896
4804.04 810
4804.70 806
4805.35 791
4806.00 771
4806.66 860
4807.31 820
4807.97 727
4808.62 710
4809.27 678
4809.93 684
4810.58 779
4811.24 706
4811.89 704
4812.54 726
4813.20 734
4813.85 805
4814.51 827
4815.16 809
4815.82 843
4816.47 775
4817.13 748
4817.78 753
4818.44 746
4819.09 832
4819.74 889
4820.40 873
4821.05 975
4821.71 1006
4822.36 983
4823.02 954
4823.67 994
4824.33 1040
4824.98 1142
4825.64 1156
4826.29 1102
4826.95 1157
4827.60 1122
4828.26 1137
4828.92 1312
4829.57 1138
4830.23 1022
4830.88 1107
4831.54 1014
4832.19 899
4832.85 908
4833.50 914
4834.16 975
4834.82 1132
4835.47 1200
4836.13 1176
4836.78 1241
4837.44 1457
4838.10 1636
4838.75 1637
4839.41 1792
4840.06 1720
4840.72 1704
4841.38 1536
4842.03 1738
4842.69 1567
4843.34 1386
4844.00 1374
4844.66 1179
4845.31 1057
4845.97 1160
4846.63 1034
4847.28 1183
4847.94 1166
4848.60 970
4849.25 970
4849.91 1114
4850.57 1086
4851.22 1097
4851.88 1149
4852.54 1137
4853.20 1126
4853.85 1080
4854.51 1099
4855.17 1195
4855.82 997
4856.48 906
4857.14 1020
4857.80 1051
4858.45 1097
4859.11 1117
4859.77 1099
4860.43 1059
4861.08 1104
4861.74 1116
4862.40 993
4863.06 974
4863.71 1024
4864.37 1037
4865.03 1142
4865.69 1215
4866.34 1062
4867.00 1091
4867.66 1083
4868.32 1153
4868.98 1053
4869.63 1098
4870.29 1123
4870.95 988
4871.61 1001
4872.27 1011
4872.93 1106
4873.58 957
4874.24 957
4874.90 905
4875.56 978
4876.22 879
4876.88 967
4877.54 1049
4878.19 943
4878.85 967
4879.51 911
4880.17 921
4880.83 920
4881.49 912
4882.15 957
4882.81 915
4883.47 971
4884.13 963
4884.78 1085
4885.44 952
4886.10 882
4886.76 771
4887.42 905
4888.08 843
4888.74 901
4889.40 884
4890.06 880
4890.72 943
4891.38 980
4892.04 1034
4892.70 989
4893.36 1022
4894.02 1002
4894.68 1174
4895.34 1007
4896.00 861
4896.66 912
4897.32 1001
4897.98 936
4898.64 949
4899.30 923
4899.96 905
4900.62 911
4901.28 895
4901.94 843
4902.60 883
4903.26 1022
4903.92 914
4904.58 838
4905.24 882
4905.90 852
4906.56 837
4907.22 874
4907.88 819
4908.54 873
4909.20 819
4909.87 813
4910.53 778
4911.19 778
4911.85 735
4912.51 767
4913.17 752
4913.83 755
4914.49 712
4915.15 820
4915.81 818
4916.48 846
4917.14 774
4917.80 822
4918.46 785
4919.12 742
4919.78 825
4920.44 772
4921.11 710
4921.77 724
4922.43 754
4923.09 721
4923.75 695
4924.41 717
4925.08 762
4925.74 732
4926.40 765
4927.06 661
4927.72 754
4928.39 772
4929.05 761
4929.71 834
4930.37 840
4931.04 792
4931.70 752
4932.36 828
4933.02 794
4933.69 810
4934.35 740
4935.01 701
4935.67 729
4936.34 785
4937.00 772
4937.66 854
4938.32 770
4938.99 796
4939.65 834
4940.31 730
4940.98 704
4941.64 752
4942.30 806
4942.96 801
4943.63 768
4944.29 737
4944.95 711
4945.62 639
4946.28 787
4946.94 878
4947.61 713
4948.27 702
4948.93 774
4949.60 762
4950.26 733
4950.92 748
4951.59 805
4952.25 786
4952.92 722
4953.58 678
4954.24 676
4954.91 600
4955.57 669
4956.24 706
4956.90 718
4957.56 736
4958.23 790
4958.89 708
4959.56 666
4960.22 639
4960.88 681
4961.55 800
4962.21 744
4962.88 781
4963.54 792
4964.21 835
4964.87 871
4965.54 821
4966.20 879
4966.86 964
4967.53 937
4968.19 922
4968.86 928
4969.52 945
4970.19 851
4970.85 801
4971.52 861
4972.18 885
4972.85 837
4973.51 761
4974.18 776
4974.84 816
4975.51 752
4976.17 806
4976.84 747
4977.51 743
4978.17 834
4978.84 828
4979.50 803
4980.17 820
4980.83 829
4981.50 783
4982.16 830
4982.83 887
4983.50 964
4984.16 895
4984.83 835
4985.49 880
4986.16 921
4986.83 949
4987.49 975
4988.16 1022
4988.82 1038
4989.49 1015
4990.16 976
4990.82 976
4991.49 988
4992.16 891
4992.82 865
4993.49 912
4994.16 827
4994.82 857
4995.49 805
4996.15 861
4996.82 844
4997.49 739
4998.16 796
4998.82 795
4999.49 754
5000.16 832
5000.82 851
5001.49 760
5002.16 776
5002.82 714
5003.49 785
5004.16 753
5004.83 754
5005.49 816
5006.16 857
5006.83 831
5007.49 792
5008.16 865
5008.83 790
5009.50 805
5010.16 842
5010.83 882
5011.50 860
5012.17 858
5012.84 944
5013.50 970
5014.17 945
5014.84 924
5015.51 839
5016.17 855
5016.84 881
5017.51 956
5018.18 975
5018.85 1107
5019.52 1223
5020.18 1214
5020.85 1331
5021.52 1569
5022.19 1638
5022.86 1732
5023.53 1947
5024.19 2130
5024.86 2308
5025.53 2215
5026.20 2172
5026.87 2088
5027.54 1897
5028.21 1798
5028.88 1697
5029.54 1421
5030.21 1261
5030.88 1100
5031.55 993
5032.22 1010
5032.89 1006
5033.56 953
5034.23 957
5034.90 834
5035.57 812
5036.24 823
5036.90 791
5037.57 738
5038.24 724
5038.91 778
5039.58 858
5040.25 820
5040.92 737
5041.59 768
5042.26 757
5042.93 747
5043.60 769
5044.27 658
5044.94 740
5045.61 782
5046.28 794
5046.95 791
5047.62 771
5048.29 730
5048.96 774
5049.63 819
5050.30 826
5050.97 870
5051.64 858
5052.31 902
5052.98 788
5053.65 630
5054.32 702
5054.99 763
5055.66 744
5056.34 755
5057.01 815
5057.68 762
5058.35 712
5059.02 778
5059.69 807
5060.36 769
5061.03 770
5061.70 808
5062.37 782
5063.04 774
5063.72 765
5064.39 788
5065.06 789
5065.73 786
5066.40 741
5067.07 710
5067.74 731
5068.42 672
5069.09 662
5069.76 715
5070.43 737
5071.10 790
5071.77 767
5072.44 699
5073.12 631
5073.79 676
5074.46 747
5075.13 646
5075.80 591
5076.48 701
5077.15 720
5077.82 707
5078.49 566
5079.16 701
5079.84 729
5080.51 644
5081.18 681
5081.85 808
5082.53 769
5083.20 799
5083.87 794
5084.54 738
5085.22 745
5085.89 737
5086.56 757
5087.23 705
5087.91 653
5088.58 738
5089.25 679
5089.93 755
5090.60 765
5091.27 775
5091.94 781
5092.62 785
5093.29 796
5093.96 891
5094.64 797
5095.31 744
5095.98 787
5096.66 734
5097.33 701
5098.00 789
5098.68 775
5099.35 730
5100.02 665
5100.70 708
5101.37 681
5102.04 792
5102.72 827
5103.39 650
5104.07 693
5104.74 779
5105.41 819
5106.09 791
5106.76 787
5107.44 838
5108.11 802
5108.78 846
5109.46 723
5110.13 754
5110.81 646
5111.48 670
5112.16 688
5112.83 677
5113.50 680
5114.18 622
5114.85 632
5115.53 632
5116.20 666
5116.88 720
5117.55 698
5118.23 705
5118.90 705
5119.58 811
5120.25 763
5120.93 745
5121.60 828
5122.28 743
5122.95 737
5123.63 758
5124.30 745
5124.98 675
5125.65 696
5126.33 702
5127.00 715
5127.68 654
5128.35 707
5129.03 683
5129.70 751
5130.38 669
5131.06 606
5131.73 699
5132.41 662
5133.08 616
5133.76 651
5134.43 773
5135.11 760
5135.79 714
5136.46 669
5137.14 721
5137.81 778
5138.49 730
5139.17 704
5139.84 781
5140.52 755
5141.20 679
5141.87 638
5142.55 716
5143.22 686
5143.90 640
5144.58 684
5145.25 562
5145.93 625
5146.61 573
5147.28 566
5147.96 626
5148.64 682
5149.31 723
5149.99 680
5150.67 640
5151.34 718
5152.02 676
5152.70 631
5153.38 580
5154.05 616
5154.73 614
5155.41 580
5156.08 610
5156.76 638
5157.44 736
5158.12 658
5158.79 567
5159.47 596
5160.15 608
5160.83 620
5161.50 631
5162.18 572
5162.86 643
5163.54 624
5164.22 641
5164.89 621
5165.57 533
5166.25 615
5166.93 641
5167.61 691
5168.28 599
5168.96 638
5169.64 672
5170.32 683
5171.00 675
5171.67 724
5172.35 662
5173.03 640
5173.71 645
5174.39 621
5175.07 612
5175.74 649
5176.42 644
5177.10 730
5177.78 639
5178.46 531
5179.14 557
5179.82 578
5180.50 618
5181.17 600
5181.85 667
5182.53 676
5183.21 596
5183.89 605
5184.57 689
5185.25 626
5185.93 646
5186.61 580
5187.29 628
5187.97 655
5188.65 529
5189.33 619
5190.00 583
5190.68 567
5191.36 557
5192.04 568
5192.72 531
5193.40 556
5194.08 608
5194.76 606
5195.44 554
5196.12 544
5196.80 647
5197.48 630
5198.16 670
5198.84 627
5199.52 604
5200.20 561
5200.88 648
5201.56 662
5202.24 657
5202.92 613
5203.60 591
5204.28 594
5204.96 562
5205.65 591
5206.33 638
5207.01 651
5207.69 725
5208.37 711
5209.05 670
5209.73 673
5210.41 650
5211.09 657
5211.77 678
5212.45 645
5213.13 676
5213.82 690
5214.50 760
5215.18 674
5215.86 671
5216.54 687
5217.22 654
5217.90 683
5218.58 640
5219.27 604
5219.95 610
5220.63 659
5221.31 684
5221.99 658
5222.67 633
5223.35 665
5224.04 595
5224.72 634
5225.40 597
5226.08 700
5226.76 651
5227.45 594
5228.13 573
5228.81 569
5229.49 625
5230.17 509
5230.86 528
5231.54 591
5232.22 621
5232.90 617
5233.58 563
5234.27 618
5234.95 587
5235.63 602
5236.31 670
5237.00 629
5237.68 621
5238.36 734
5239.05 664
5239.73 674
5240.41 640
5241.09 644
5241.78 614
5242.46 573
5243.14 676
5243.83 653
5244.51 612
5245.19 653
5245.87 607
5246.56 646
5247.24 642
5247.92 624
5248.61 571
5249.29 641
5249.97 689
5250.66 584
5251.34 634
5252.03 700
5252.71 659
5253.39 621
5254.08 558
5254.76 615
5255.44 631
5256.13 653
5256.81 517
5257.50 519
5258.18 608
5258.86 643
5259.55 627
5260.23 651
5260.92 699
5261.60 634
5262.28 592
5262.97 553
5263.65 621
5264.34 716
5265.02 803
5265.71 660
5266.39 619
5267.07 689
5267.76 713
5268.44 768
5269.13 724
5269.81 671
5270.50 716
5271.18 760
5271.87 669
5272.55 686
5273.24 720
5273.92 713
5274.61 641
5275.29 651
5275.98 678
5276.66 638
5277.35 719
5278.03 667
5278.72 626
5279.40 711
5280.09 781
5280.77 739
5281.46 805
5282.15 810
5282.83 884
5283.52 916
5284.20 780
5284.89 727
5285.57 769
5286.26 814
5286.95 752
5287.63 737
5288.32 791
5289.00 774
5289.69 657
5290.38 689
5291.06 638
5291.75 626
5292.43 697
5293.12 673
5293.81 728
5294.49 637
5295.18 688
5295.87 769
5296.55 782
5297.24 734
5297.92 662
5298.61 727
5299.30 738
5299.98 713
5300.67 713
5301.36 680
5302.04 705
5302.73 805
5303.42 836
5304.11 774
5304.79 737
5305.48 747
5306.17 740
5306.85 756
5307.54 691
5308.23 709
5308.92 677
5309.60 668
5310.29 836
5310.98 713
5311.66 706
5312.35 665
5313.04 618
5313.73 648
5314.41 773
5315.10 799
5315.79 772
5316.48 705
5317.17 587
5317.85 633
5318.54 653
5319.23 728
5319.92 737
5320.61 768
5321.29 765
5321.98 740
5322.67 739
5323.36 818
5324.05 719
5324.73 796
5325.42 787
5326.11 662
5326.80 724
5327.49 767
5328.18 672
5328.87 751
5329.55 695
5330.24 822
5330.93 735
5331.62 772
5332.31 767
5333.00 767
5333.69 744
5334.38 913
5335.06 802
5335.75 771
5336.44 765
5337.13 786
5337.82 797
5338.51 904
5339.20 968
5339.89 1047
5340.58 976
5341.27 958
5341.96 970
5342.65 954
5343.33 1073
5344.02 1073
5344.71 1185
5345.40 1099
5346.09 1233
5346.78 1283
5347.47 1180
5348.16 1282
5348.85 1335
5349.54 1289
5350.23 1368
5350.92 1772
5351.61 1893
5352.30 1947
5352.99 2030
5353.68 2173
5354.37 1976
5355.06 1825
5355.75 1835
5356.44 1767
5357.13 1427
5357.82 1313
5358.51 1180
5359.21 1116
5359.90 987
5360.59 900
5361.28 834
5361.97 798
5362.66 821
5363.35 784
5364.04 836
5364.73 840
5365.42 801
5366.11 702
5366.80 715
5367.49 693
5368.19 780
5368.88 716
5369.57 735
5370.26 739
5370.95 756
5371.64 782
5372.33 738
5373.02 661
5373.72 618
5374.41 681
5375.10 709
5375.79 729
5376.48 714
5377.17 712
5377.87 723
5378.56 655
5379.25 746
5379.94 661
5380.63 729
5381.33 667
5382.02 589
5382.71 675
5383.40 743
5384.09 789
5384.79 769
5385.48 727
5386.17 679
5386.86 620
5387.55 579
5388.25 628
5388.94 712
5389.63 755
5390.32 673
5391.02 635
5391.71 783
5392.40 728
5393.09 668
5393.79 704
5394.48 721
5395.17 689
5395.87 731
5396.56 727
5397.25 661
5397.95 639
5398.64 694
5399.33 791
5400.02 607
5400.72 581
5401.41 681
5402.10 666
5402.80 638
5403.49 661
5404.18 648
5404.88 569
5405.57 568
5406.26 626
5406.96 622
5407.65 634
5408.35 629
5409.04 667
5409.73 681
5410.43 673
5411.12 742
5411.81 649
5412.51 660
5413.20 620
5413.90 669
5414.59 743
5415.28 642
5415.98 666
5416.67 703
5417.37 704
5418.06 720
5418.76 691
5419.45 678
5420.14 668
5420.84 665
5421.53 688
5422.23 714
5422.92 705
5423.62 760
5424.31 643
5425.01 681
5425.70 737
5426.40 780
5427.09 733
5427.79 731
5428.48 692
5429.18 690
5429.87 626
5430.57 633
5431.26 683
5431.96 659
5432.65 678
5433.35 665
5434.04 607
5434.74 729
5435.43 661
5436.13 631
5436.82 700
5437.52 707
5438.22 788
5438.91 748
5439.61 845
5440.30 771
5441.00 727
5441.69 733
5442.39 852
5443.09 867
5443.78 767
5444.48 779
5445.17 867
5445.87 882
5446.57 879
5447.26 872
5447.96 1007
5448.66 1016
5449.35 1036
5450.05 965
5450.74 1066
5451.44 1174
5452.14 1037
5452.83 1048
5453.53 898
5454.23 886
5454.92 779
5455.62 755
5456.32 727
5457.01 645
5457.71 594
5458.41 628
5459.10 677
5459.80 652
5460.50 692
5461.20 701
5461.89 800
5462.59 759
5463.29 745
5463.98 754
5464.68 800
5465.38 841
5466.08 773
5466.77 830
5467.47 859
5468.17 886
5468.87 803
5469.56 756
5470.26 793
5470.96 813
5471.66 770
5472.35 727
5473.05 821
5473.75 819
5474.45 900
5475.15 878
5475.84 903
5476.54 855
5477.24 904
5477.94 918
5478.64 987
5479.34 1020
5480.03 967
5480.73 1015
5481.43 1057
5482.13 1048
5482.83 999
5483.53 1006
5484.22 1054
5484.92 974
5485.62 927
5486.32 913
5487.02 924
5487.72 878
5488.42 867
5489.11 893
5489.81 985
5490.51 938
5491.21 919
5491.91 896
5492.61 927
5493.31 935
5494.01 934
5494.71 951
5495.41 987
5496.11 1033
5496.81 988
5497.50 891
5498.20 1065
5498.90 1180
5499.60 1079
5500.30 1216
5501.00 1423
5501.70 1370
5502.40 1549
5503.10 1723
5503.80 1698
5504.50 1577
5505.20 1362
5505.90 1281
5506.60 1125
5507.30 1134
5508.00 1063
5508.70 981
5509.40 930
5510.10 881
5510.80 930
5511.50 919
5512.20 1000
5512.90 1014
5513.60 912
5514.30 943
5515.00 894
5515.70 923
5516.40 939
5517.11 816
5517.81 798
5518.51 892
5519.21 855
5519.91 928
5520.61 842
5521.31 835
5522.01 888
5522.71 808
5523.41 828
5524.11 740
5524.82 814
5525.52 784
5526.22 728
5526.92 771
5527.62 826
5528.32 796
5529.02 759
5529.72 710
5530.43 667
5531.13 634
5531.83 711
5532.53 696
5533.23 738
5533.93 714
5534.64 732
5535.34 638
5536.04 656
5536.74 663
5537.44 692
5538.15 692
5538.85 653
5539.55 631
5540.25 675
5540.95 639
5541.66 651
5542.36 719
5543.06 667
5543.76 625
5544.47 627
5545.17 628
5545.87 616
5546.57 656
5547.28 701
5547.98 669
5548.68 735
5549.38 721
5550.09 798
5550.79 735
5551.49 670
5552.19 642
5552.90 623
5553.60 666
5554.30 692
5555.01 693
5555.71 606
5556.41 619
5557.12 666
5557.82 670
5558.52 567
5559.23 560
5559.93 629
5560.63 682
5561.34 626
5562.04 669
5562.74 619
5563.45 607
5564.15 704
5564.85 755
5565.56 655
5566.26 683
5566.96 667
5567.67 674
5568.37 670
5569.08 624
5569.78 623
5570.48 672
5571.19 622
5571.89 627
5572.60 653
5573.30 634
5574.01 714
5574.71 594
5575.41 672
5576.12 653
5576.82 620
5577.53 640
5578.23 710
5578.94 690
5579.64 655
5580.35 675
5581.05 690
5581.76 641
5582.46 627
5583.16 683
5583.87 629
5584.57 661
5585.28 639
5585.98 550
5586.69 621
5587.39 542
5588.10 561
5588.81 583
5589.51 537
5590.22 610
5590.92 622
5591.63 619
5592.33 569
5593.04 562
5593.74 600
5594.45 675
5595.15 643
5595.86 650
5596.57 600
5597.27 647
5597.98 597
5598.68 659
5599.39 682
5600.09 588
5600.80 612
5601.51 574
5602.21 578
5602.92 654
5603.62 678
5604.33 659
5605.04 662
5605.74 653
5606.45 628
5607.16 524
5607.86 541
5608.57 582
5609.27 606
5609.98 597
5610.69 527
5611.39 584
5612.10 529
5612.81 542
5613.51 601
5614.22 601
5614.93 566
5615.64 558
5616.34 538
5617.05 509
5617.76 597
5618.46 614
5619.17 617
5619.88 618
5620.58 633
5621.29 640
5622.00 596
5622.71 616
5623.41 585
5624.12 615
5624.83 529
5625.54 584
5626.24 652
5626.95 537
5627.66 645
5628.37 608
5629.07 558
5629.78 608
5630.49 583
5631.20 537
5631.91 599
5632.61 585
5633.32 659
5634.03 644
5634.74 637
5635.45 572
5636.15 657
5636.86 648
5637.57 583
5638.28 572
5638.99 619
5639.70 629
5640.40 535
5641.11 500
5641.82 598
5642.53 664
5643.24 684
5643.95 708
5644.66 607
5645.36 660
5646.07 553
5646.78 536
5647.49 548
5648.20 639
5648.91 632
5649.62 671
5650.33 595
5651.04 645
5651.75 596
5652.45 583
5653.16 710
5653.87 658
5654.58 642
5655.29 665
5656.00 661
5656.71 670
5657.42 750
5658.13 730
5658.84 784
5659.55 863
5660.26 810
5660.97 758
5661.68 648
5662.39 656
5663.10 702
5663.81 635
5664.52 578
5665.23 594
5665.94 653
5666.65 677
5667.36 722
5668.07 655
5668.78 668
5669.49 711
5670.20 680
5670.91 717
5671.62 669
5672.33 575
5673.04 580
5673.75 626
5674.46 696
5675.17 710
5675.88 631
5676.59 564
5677.31 646
5678.02 607
5678.73 629
5679.44 628
5680.15 622
5680.86 678
5681.57 587
5682.28 664
5682.99 585
5683.70 593
5684.42 573
5685.13 621
5685.84 590
5686.55 670
5687.26 633
5687.97 633
5688.68 578
5689.39 515
5690.11 698
5690.82 633
5691.53 610
5692.24 606
5692.95 586
5693.67 671
5694.38 597
5695.09 495
5695.80 518
5696.51 566
5697.22 573
5697.94 625
5698.65 573
5699.36 548
5700.07 633
5700.79 547
5701.50 618
5702.21 536
5702.92 568
5703.63 524
5704.35 626
5705.06 612
5705.77 588
5706.48 567
5707.20 561
5707.91 587
5708.62 589
5709.34 597
5710.05 607
5710.76 602
5711.47 624
5712.19 539
5712.90 551
5713.61 588
5714.33 576
5715.04 560
5715.75 541
5716.47 610
5717.18 637
5717.89 547
5718.61 521
5719.32 627
5720.03 666
5720.75 656
5721.46 592
5722.17 561
5722.89 618
5723.60 731
5724.31 596
5725.03 560
5725.74 597
5726.46 556
5727.17 665
5727.88 666
5728.60 625
5729.31 613
5730.03 662
5730.74 665
5731.45 721
5732.17 649
5732.88 689
5733.60 668
5734.31 677
5735.03 667
5735.74 620
5736.45 635
5737.17 666
5737.88 633
5738.60 683
5739.31 787
5740.03 710
5740.74 649
5741.46 603
5742.17 647
5742.89 694
5743.60 662
5744.32 654
5745.03 643
5745.75 527
5746.46 590
5747.18 708
5747.89 671
5748.61 640
5749.32 623
5750.04 687
5750.75 661
5751.47 684
5752.18 781
5752.90 734
5753.62 745
5754.33 754
5755.05 757
5755.76 916
5756.48 897
5757.19 776
5757.91 788
5758.63 878
5759.34 838
5760.06 755
5760.77 844
5761.49 803
5762.21 707
5762.92 673
5763.64 720
5764.35 667
5765.07 699
5765.79 708
5766.50 802
5767.22 746
5767.94 705
5768.65 739
5769.37 729
5770.08 799
5770.80 702
5771.52 776
5772.23 766
5772.95 767
5773.67 767
5774.39 838
5775.10 827
5775.82 786
5776.54 775
5777.25 897
5777.97 842
5778.69 840
5779.40 856
5780.12 850
5780.84 844
5781.56 791
5782.27 830
5782.99 866
5783.71 890
5784.43 885
5785.14 936
5785.86 945
5786.58 1011
5787.30 989
5788.01 943
5788.73 1042
5789.45 1012
5790.17 1070
5790.88 1044
5791.60 1084
5792.32 1083
5793.04 1183
5793.76 1279
5794.47 1254
5795.19 1353
5795.91 1418
5796.63 1528
5797.35 1717
5798.07 1916
5798.78 2308
5799.50 2945
5800.22 3440
5800.94 3766
5801.66 4043
5802.38 4285
5803.10 4374
5803.81 4282
5804.53 4117
5805.25 3736
5805.97 2956
5806.69 2466
5807.41 2140
5808.13 2000
5808.85 1912
5809.56 1822
5810.28 1638
5811.00 1599
5811.72 1648
5812.44 1539
5813.16 1554
5813.88 1550
5814.60 1565
5815.32 1553
5816.04 1537
5816.76 1493
5817.48 1488
5818.20 1558
5818.92 1486
5819.64 1419
5820.36 1449
5821.08 1396
5821.80 1366
5822.51 1256
5823.23 1177
5823.95 1218
5824.67 1182
5825.39 1112
5826.11 1169
5826.83 1123
5827.55 1116
5828.28 1005
5829.00 940
5829.72 998
5830.44 1009
5831.16 906
5831.88 862
5832.60 903
5833.32 894
5834.04 876
5834.76 916
5835.48 901
5836.20 954
5836.92 864
5837.64 849
5838.36 878
5839.08 959
5839.80 891
5840.53 931
5841.25 965
5841.97 861
5842.69 871
5843.41 884
5844.13 867
5844.85 860
5845.57 697
5846.29 796
5847.02 753
5847.74 758
5848.46 736
5849.18 735
5849.90 738
5850.62 870
5851.34 816
5852.07 706
5852.79 781
5853.51 858
5854.23 804
5854.95 722
5855.68 807
5856.40 876
5857.12 811
5857.84 733
5858.56 726
5859.29 743
5860.01 779
5860.73 759
5861.45 799
5862.17 752
5862.90 746
5863.62 761
5864.34 716
5865.06 736
5865.79 815
5866.51 699
5867.23 650
5867.95 767
5868.68 720
5869.40 708
5870.12 703
5870.84 774
5871.57 821
5872.29 764
5873.01 740
5873.74 820
5874.46 717
5875.18 741
5875.91 801
5876.63 809
5877.35 792
5878.08 792
5878.80 829
5879.52 885
5880.25 789
5880.97 699
5881.69 828
5882.42 768
5883.14 846
5883.86 902
5884.59 812
5885.31 747
5886.03 778
5886.76 741
5887.48 767
5888.21 701
5888.93 810
5889.65 780
5890.38 751
5891.10 699
5891.83 708
5892.55 729
5893.27 656
5894.00 749
5894.72 718
5895.45 700
5896.17 682
5896.90 728
5897.62 796
5898.35 737
5899.07 661
5899.79 670
5900.52 667
5901.24 719
5901.97 736
5902.69 684
5903.42 691
5904.14 658
5904.87 721
5905.59 716
5906.32 633
5907.04 664
5907.77 701
5908.49 670
5909.22 710
5909.94 656
5910.67 705
5911.39 712
5912.12 724
5912.84 631
5913.57 647
5914.30 705
5915.02 685
5915.75 660
5916.47 695
5917.20 693
5917.92 716
5918.65 648
5919.38 592
5920.10 623
5920.83 674
5921.55 586
5922.28 680
5923.01 701
5923.73 719
5924.46 722
5925.18 752
5925.91 692
5926.64 700
5927.36 639
5928.09 642
5928.81 778
5929.54 698
5930.27 793
5930.99 693
5931.72 694
5932.45 763
5933.17 771
5933.90 841
5934.63 727
5935.35 733
5936.08 756
5936.81 814
5937.53 870
5938.26 804
5938.99 824
5939.72 870
5940.44 906
5941.17 836
5941.90 882
5942.62 828
5943.35 779
5944.08 861
5944.81 885
5945.53 880
5946.26 880
5946.99 976
5947.72 880
5948.44 912
5949.17 914
5949.90 876
5950.63 955
5951.35 967
5952.08 1007
5952.81 986
5953.54 1017
5954.27 1153
5954.99 1069
5955.72 942
5956.45 1014
5957.18 1029
5957.91 988
5958.64 956
5959.36 1009
5960.09 1012
5960.82 986
5961.55 1049
5962.28 1046
5963.01 1025
5963.73 1144
5964.46 1122
5965.19 1103
5965.92 1192
5966.65 1253
5967.38 1306
5968.11 1470
5968.83 1352
5969.56 1309
5970.29 1451
5971.02 1316
5971.75 1247
5972.48 1314
5973.21 1288
5973.94 1186
5974.67 1148
5975.40 1209
5976.13 1234
5976.86 1180
5977.58 1180
5978.31 1181
5979.04 1047
5979.77 1103
5980.50 1136
5981.23 1157
5981.96 1268
5982.69 1202
5983.42 1132
5984.15 1240
5984.88 1331
5985.61 1383
5986.34 1263
5987.07 1270
5987.80 1282
5988.53 1360
5989.26 1294
5989.99 1318
5990.72 1389
5991.45 1306
5992.18 1348
5992.91 1338
5993.64 1275
5994.37 1359
5995.10 1401
5995.83 1277
5996.56 1300
5997.29 1340
5998.03 1452
5998.76 1554
5999.49 1318
6000.22 1298
6000.95 1368
6001.68 1473
6002.41 1365
6003.14 1391
6003.87 1377
6004.60 1374
6005.33 1373
6006.07 1230
6006.80 1350
6007.53 1622
6008.26 1707
6008.99 1677
6009.72 1826
6010.45 2061
6011.18 2199
6011.92 2464
6012.65 2680
6013.38 2803
6014.11 2820
6014.84 2903
6015.57 2854
6016.31 2895
6017.04 2892
6017.77 2579
6018.50 2232
6019.23 2060
6019.96 1803
6020.70 1633
6021.43 1586
6022.16 1429
6022.89 1388
6023.63 1230
6024.36 1198
6025.09 1239
6025.82 1222
6026.55 1150
6027.29 1143
6028.02 1104
6028.75 1063
6029.48 1039
6030.22 1074
6030.95 1029
6031.68 1003
6032.42 1042
6033.15 1024
6033.88 964
6034.61 956
6035.35 963
6036.08 993
6036.81 984
6037.55 995
6038.28 1075
6039.01 1010
6039.74 1131
6040.48 1051
6041.21 1013
6041.94 1034
6042.68 1020
6043.41 1206
6044.14 1166
6044.88 1232
6045.61 1230
6046.35 1218
6047.08 1252
6047.81 1247
6048.55 1194
6049.28 1126
6050.01 1229
6050.75 1314
6051.48 1330
6052.22 1280
6052.95 1212
6053.68 1231
6054.42 1275
6055.15 1279
6055.89 1232
6056.62 1241
6057.35 1248
6058.09 1070
6058.82 1057
6059.56 1100
6060.29 1127
6061.03 1113
6061.76 1092
6062.50 1026
6063.23 1115
6063.96 1144
6064.70 1184
6065.43 1134
6066.17 1032
6066.90 1045
6067.64 1102
6068.37 1126
6069.11 1080
6069.84 1042
6070.58 1089
6071.31 1064
6072.05 1113
6072.78 1072
6073.52 1057
6074.25 1050
6074.99 1002
6075.72 1009
6076.46 971
6077.20 949
6077.93 934
6078.67 1003
6079.40 1041
6080.14 933
6080.87 1004
6081.61 940
6082.35 999
6083.08 1061
6083.82 996
6084.55 1018
6085.29 1018
6086.02 989
6086.76 987
6087.50 1012
6088.23 931
6088.97 1020
6089.71 968
6090.44 946
6091.18 1007
6091.91 1058
6092.65 1071
6093.39 956
6094.12 940
6094.86 918
6095.60 955
6096.33 930
6097.07 1067
6097.81 1099
6098.54 1135
6099.28 1028
6100.02 957
6100.75 930
6101.49 1000
6102.23 987
6102.96 962
6103.70 952
6104.44 874
6105.18 882
6105.91 911
6106.65 911
6107.39 962
6108.12 941
6108.86 973
6109.60 937
6110.34 1000
6111.07 973
6111.81 966
6112.55 966
6113.29 1001
6114.03 971
6114.76 976
6115.50 1058
6116.24 1132
6116.98 1169
6117.71 1152
6118.45 1121
6119.19 1122
6119.93 1098
6120.67 1181
6121.40 1113
6122.14 1031
6122.88 1006
6123.62 1093
6124.36 1079
6125.10 1192
6125.83 1115
6126.57 1162
6127.31 1150
6128.05 1061
6128.79 978
6129.53 1081
6130.27 1070
6131.00 1102
6131.74 1060
6132.48 1095
6133.22 1170
6133.96 1169
6134.70 1244
6135.44 1247
6136.18 1192
6136.92 1251
6137.65 1237
6138.39 1286
6139.13 1323
6139.87 1242
6140.61 1239
6141.35 1167
6142.09 1204
6142.83 1208
6143.57 1368
6144.31 1261
6145.05 1193
6145.79 1240
6146.53 1190
6147.27 1261
6148.01 1355
6148.75 1341
6149.49 1300
6150.23 1251
6150.97 1306
6151.71 1299
6152.45 1333
6153.19 1313
6153.93 1380
6154.67 1402
6155.41 1369
6156.15 1365
6156.89 1383
6157.63 1450
6158.37 1374
6159.11 1347
6159.85 1473
6160.59 1478
6161.33 1470
6162.07 1464
6162.81 1421
6163.55 1545
6164.29 1667
6165.03 1736
6165.77 1768
6166.51 1957
6167.26 2045
6168.00 2140
6168.74 2295
6169.48 2238
6170.22 2263
6170.96 2169
6171.70 2292
6172.44 2215
6173.18 2026
6173.93 2040
6174.67 2077
6175.41 2018
6176.15 1907
6176.89 1986
6177.63 1948
6178.37 1924
6179.12 1882
6179.86 1901
6180.60 2008
6181.34 2002
6182.08 2049
6182.82 2118
6183.57 2122
6184.31 2154
6185.05 2146
6185.79 2213
6186.53 2137
6187.28 2245
6188.02 2225
6188.76 2205
6189.50 2263
6190.25 2198
6190.99 2259
6191.73 2330
6192.47 2386
6193.21 2505
6193.96 2620
6194.70 2716
6195.44 2695
6196.19 2825
6196.93 2864
6197.67 2922
6198.41 2718
6199.16 2700
6199.90 2715
6200.64 2776
6201.38 2719
6202.13 2787
6202.87 2728
6203.61 2898
6204.36 3144
6205.10 3422
6205.84 4035
6206.59 4870
6207.33 5747
6208.07 7130
6208.82 8403
6209.56 9835
6210.30 11200
6211.05 12545
6211.79 13272
6212.53 13473
6213.28 13259
6214.02 12252
6214.77 10960
6215.51 9311
6216.25 8012
6217.00 6527
6217.74 5452
6218.48 4555
6219.23 3780
6219.97 3445
6220.72 2908
6221.46 2773
6222.21 2677
6222.95 2639
6223.69 2725
6224.44 2818
6225.18 2954
6225.93 3091
6226.67 3107
6227.42 3351
6228.16 3275
6228.91 3157
6229.65 3029
6230.39 2765
6231.14 2495
6231.88 2305
6232.63 2031
6233.37 1946
6234.12 1779
6234.86 1714
6235.61 1669
6236.35 1676
6237.10 1685
6237.84 1636
6238.59 1662
6239.33 1766
6240.08 1716
6240.82 1706
6241.57 1799
6242.32 1831
6243.06 1754
6243.81 1786
6244.55 1884
6245.30 1889
6246.04 1856
6246.79 1968
6247.53 2081
6248.28 2194
6249.03 2070
6249.77 2142
6250.52 2372
6251.26 2387
6252.01 2368
6252.76 2330
6253.50 2188
6254.25 2053
6254.99 2090
6255.74 1971
6256.49 1798
6257.23 1820
6257.98 1932
6258.73 2012
6259.47 1916
6260.22 1897
6260.97 1858
6261.71 1797
6262.46 1766
6263.21 1800
6263.95 1756
6264.70 1817
6265.45 1805
6266.19 1855
6266.94 1821
6267.69 1846
6268.43 2001
6269.18 1954
6269.93 1900
6270.67 1848
6271.42 1895
6272.17 1941
6272.92 1932
6273.66 2038
6274.41 1955
6275.16 2045
6275.91 2007
6276.65 1894
6277.40 1912
6278.15 1889
6278.90 1971
6279.64 1954
6280.39 2087
6281.14 2027
6281.89 2132
6282.63 1967
6283.38 1956
6284.13 1921
6284.88 1709
6285.63 1763
6286.37 1530
6287.12 1655
6287.87 1639
6288.62 1605
6289.37 1570
6290.11 1632
6290.86 1604
6291.61 1754
6292.36 1588
6293.11 1560
6293.86 1480
6294.60 1466
6295.35 1500
6296.10 1396
6296.85 1408
6297.60 1443
6298.35 1444
6299.10 1484
6299.85 1399
6300.59 1392
6301.34 1291
6302.09 1394
6302.84 1321
6303.59 1327
6304.34 1256
6305.09 1244
6305.84 1450
6306.59 1475
6307.34 1369
6308.09 1448
6308.84 1382
6309.58 1424
6310.33 1347
6311.08 1382
6311.83 1395
6312.58 1385
6313.33 1523
6314.08 1620
6314.83 1443
6315.58 1559
6316.33 1433
6317.08 1518
6317.83 1558
6318.58 1480
6319.33 1541
6320.08 1471
6320.83 1420
6321.58 1445
6322.33 1420
6323.08 1399
6323.83 1287
6324.58 1185
6325.33 1218
6326.08 1049
6326.83 1082
6327.58 1138
6328.33 1200
6329.09 1184
6329.84 1225
6330.59 1156
6331.34 1103
6332.09 1249
6332.84 1143
6333.59 1042
6334.34 1021
6335.09 1112
6335.84 976
6336.59 1075
6337.34 1069
6338.10 1074
6338.85 1069
6339.60 1111
6340.35 1051
6341.10 1126
6341.85 1055
6342.60 989
6343.36 1156
6344.11 1139
6344.86 1106
6345.61 1007
6346.36 966
6347.11 1026
6347.86 1006
6348.62 1061
6349.37 1141
6350.12 1107
6350.87 1112
6351.62 1189
6352.38 1301
6353.13 1193
6353.88 1163
6354.63 1230
6355.38 1228
6356.14 1307
6356.89 1240
6357.64 1256
6358.39 1238
6359.15 1186
6359.90 1143
6360.65 1165
6361.40 1081
6362.16 1119
6362.91 1091
6363.66 1052
6364.41 1120
6365.17 1118
6365.92 1071
6366.67 1196
6367.42 1067
6368.18 1061
6368.93 1050
6369.68 1096
6370.44 1144
6371.19 1123
6371.94 1092
6372.70 1098
6373.45 1095
6374.20 1075
6374.96 983
6375.71 996
6376.46 1021
6377.22 1044
6377.97 1031
6378.72 1050
6379.48 1110
6380.23 1097
6380.98 1153
6381.74 1058
6382.49 1092
6383.24 1024
6384.00 974
6384.75 1025
6385.51 1014
6386.26 1035
6387.01 1045
6387.77 1038
6388.52 1023
6389.28 998
6390.03 942
6390.79 1043
6391.54 981
6392.29 939
6393.05 1008
6393.80 1129
6394.56 1007
6395.31 1043
6396.07 1019
6396.82 1003
6397.58 968
6398.33 938
6399.08 916
6399.84 1008
6400.59 1058
6401.35 964
6402.10 924
6402.86 961
6403.61 924
6404.37 903
6405.12 907
6405.88 871
6406.63 904
6407.39 841
6408.15 915
6408.90 894
6409.66 908
6410.41 871
6411.17 903
6411.92 933
6412.68 931
6413.43 908
6414.19 926
6414.94 800
6415.70 854
6416.46 842
6417.21 892
6417.97 974
6418.72 924
6419.48 894
6420.24 862
6420.99 926
6421.75 929
6422.50 862
6423.26 890
6424.02 947
6424.77 889
6425.53 896
6426.28 878
6427.04 930
6427.80 930
6428.55 903
6429.31 880
6430.07 872
6430.82 823
6431.58 764
6432.34 850
6433.09 856
6433.85 850
6434.61 855
6435.36 908
6436.12 993
6436.88 959
6437.64 846
6438.39 929
6439.15 938
6439.91 896
6440.66 895
6441.42 905
6442.18 918
6442.94 927
6443.69 960
6444.45 890
6445.21 960
6445.97 961
6446.72 893
6447.48 942
6448.24 1055
6449.00 962
6449.75 869
6450.51 842
6451.27 906
6452.03 893
6452.79 1017
6453.54 1028
6454.30 1012
6455.06 936
6455.82 965
6456.58 958
6457.33 993
6458.09 1027
6458.85 910
6459.61 907
6460.37 895
6461.12 934
6461.88 987
6462.64 1037
6463.40 1043
6464.16 1029
6464.92 1000
6465.68 1041
6466.44 942
6467.19 1032
6467.95 1138
6468.71 1159
6469.47 1012
6470.23 990
6470.99 1021
6471.75 1052
6472.51 1133
6473.27 1071
6474.02 1112
6474.78 1081
6475.54 1062
6476.30 1066
6477.06 1071
6477.82 1159
6478.58 1227
6479.34 1163
6480.10 1166
6480.86 1101
6481.62 1179
6482.38 1156
6483.14 1165
6483.90 1237
6484.66 1228
6485.42 1276
6486.18 1196
6486.94 1171
6487.70 1295
6488.46 1242
6489.22 1239
6489.98 1324
6490.74 1386
6491.50 1331
6492.26 1286
6493.02 1457
6493.78 1440
6494.54 1477
6495.30 1577
6496.06 1615
6496.82 1669
6497.58 1652
6498.34 1605
6499.10 1610
6499.86 1715
6500.62 1667
6501.38 1707
6502.14 1698
6502.91 1773
6503.67 1668
6504.43 1634
6505.19 1581
6505.95 1770
6506.71 1835
6507.47 1950
6508.23 1931
6508.99 1954
6509.76 1967
6510.52 2000
6511.28 2033
6512.04 2036
6512.80 2055
6513.56 2085
6514.32 2117
6515.09 2173
6515.85 2228
6516.61 2120
6517.37 2053
6518.13 2123
6518.89 2162
6519.66 2131
6520.42 2144
6521.18 2261
6521.94 2367
6522.70 2449
6523.47 2591
6524.23 2768
6524.99 2782
6525.75 3015
6526.51 3080
6527.28 3182
6528.04 3156
6528.80 3122
6529.56 3243
6530.33 3288
6531.09 3152
6531.85 3234
6532.61 3386
6533.38 3772
6534.14 4186
6534.90 4770
6535.66 5751
6536.43 6640
6537.19 7608
6537.95 8794
6538.72 9514
6539.48 10265
6540.24 10181
6541.01 9552
6541.77 8680
6542.53 7474
6543.29 6295
6544.06 5018
6544.82 4204
6545.58 3445
6546.35 2844
6547.11 2533
6547.87 2344
6548.64 2094
6549.40 2004
6550.17 2005
6550.93 1934
6551.69 1875
6552.46 1802
6553.22 1688
6553.98 1659
6554.75 1794
6555.51 1708
6556.28 1609
6557.04 1714
6557.80 1714
6558.57 1535
6559.33 1550
6560.10 1585
6560.86 1506
6561.63 1516
6562.39 1603
6563.15 1613
6563.92 1744
6564.68 1701
6565.45 1709
6566.21 1732
6566.98 1858
6567.74 1916
6568.51 1909
6569.27 1889
6570.04 1893
6570.80 1939
6571.57 1915
6572.33 1844
6573.09 1922
6573.86 1895
6574.63 1923
6575.39 2043
6576.16 2063
6576.92 2144
6577.69 2166
6578.45 2190
6579.22 2196
6579.98 2349
6580.75 2409
6581.51 2347
6582.28 2459
6583.04 2466
6583.81 2448
6584.57 2263
6585.34 2286
6586.11 2290
6586.87 2117
6587.64 2087
6588.40 2166
6589.17 2054
6589.94 2020
6590.70 2139
6591.47 2334
6592.23 2358
6593.00 2403
6593.77 2495
6594.53 2670
6595.30 2805
6596.06 2924
6596.83 3005
6597.60 3222
6598.36 3222
6599.13 2837
6599.90 2862
6600.66 2836
6601.43 2588
6602.20 2401
6602.96 2198
6603.73 2033
6604.50 2046
6605.26 1973
6606.03 1972
6606.80 1893
6607.56 1844
6608.33 1773
6609.10 1799
6609.87 1621
6610.63 1748
6611.40 1718
6612.17 1641
6612.93 1593
6613.70 1588
6614.47 1501
6615.24 1495
6616.00 1443
6616.77 1590
6617.54 1598
6618.31 1520
6619.07 1487
6619.84 1479
6620.61 1417
6621.38 1433
6622.15 1455
6622.91 1535
6623.68 1512
6624.45 1550
6625.22 1469
6625.99 1521
6626.75 1615
6627.52 1501
6628.29 1522
6629.06 1468
6629.83 1465
6630.59 1485
6631.36 1356
6632.13 1448
6632.90 1536
6633.67 1625
6634.44 1758
6635.21 1908
6635.97 1883
6636.74 1888
6637.51 1916
6638.28 1878
6639.05 1848
6639.82 1789
6640.59 1740
6641.36 1693
6642.12 1662
6642.89 1458
6643.66 1367
6644.43 1338
6645.20 1328
6645.97 1317
6646.74 1290
6647.51 1338
6648.28 1373
6649.05 1463
6649.82 1411
6650.59 1328
6651.36 1317
6652.13 1425
6652.89 1471
6653.66 1514
6654.43 1431
6655.20 1418
6655.97 1391
6656.74 1296
6657.51 1256
6658.28 1225
6659.05 1260
6659.82 1327
6660.59 1294
6661.36 1205
6662.13 1214
6662.90 1192
6663.67 1228
6664.44 1188
6665.21 1229
6665.98 1207
6666.76 1238
6667.53 1158
6668.30 1177
6669.07 1266
6669.84 1266
6670.61 1331
6671.38 1252
6672.15 1330
6672.92 1299
6673.69 1190
6674.46 1144
6675.23 1253
6676.00 1240
6676.77 1391
6677.55 1238
6678.32 1238
6679.09 1193
6679.86 1274
6680.63 1284
6681.40 1328
6682.17 1312
6682.94 1380
6683.72 1341
6684.49 1318
6685.26 1342
6686.03 1458
6686.80 1514
6687.57 1401
6688.34 1291
6689.12 1374
6689.89 1471
6690.66 1414
6691.43 1304
6692.20 1283
6692.98 1232
6693.75 1278
6694.52 1198
6695.29 1234
6696.06 1211
6696.84 1192
6697.61 1125
6698.38 1174
6699.15 1157
6699.92 1069
6700.70 1065
6701.47 1044
6702.24 1101
6703.01 1158
6703.79 1180
6704.56 1061
6705.33 1100
6706.11 1091
6706.88 1150
6707.65 1211
6708.42 1223
6709.20 1186
6709.97 1097
6710.74 1041
6711.52 1048
6712.29 1056
6713.06 1090
6713.83 1097
6714.61 1045
6715.38 1002
6716.15 1030
6716.93 1015
6717.70 1104
6718.47 1027
6719.25 982
6720.02 1018
6720.79 1077
6721.57 1062
6722.34 1135
6723.12 1094
6723.89 1030
6724.66 1034
6725.44 1091
6726.21 1000
6726.98 1012
6727.76 1012
6728.53 1063
6729.31 1054
6730.08 1033
6730.85 1023
6731.63 962
6732.40 975
6733.18 1006
6733.95 1062
6734.73 1052
6735.50 978
6736.27 1024
6737.05 1029
6737.82 1018
6738.60 989
6739.37 995
6740.15 1035
6740.92 1025
6741.70 998
6742.47 1026
6743.25 1157
6744.02 1101
6744.80 1089
6745.57 1112
6746.35 941
6747.12 982
6747.90 1031
6748.67 1035
6749.45 1095
6750.22 1064
6751.00 1203
6751.77 1284
6752.55 1183
6753.32 1134
6754.10 1229
6754.87 1154
6755.65 1213
6756.43 1227
6757.20 1167
6757.98 1114
6758.75 1168
6759.53 1078
6760.30 1021
6761.08 1001
6761.86 993
6762.63 968
6763.41 1008
6764.18 964
6764.96 1058
6765.74 1073
6766.51 1018
6767.29 996
6768.06 945
6768.84 980
6769.62 1040
6770.39 1034
6771.17 1065
6771.95 982
6772.72 911
6773.50 926
6774.28 1049
6775.05 1021
6775.83 1045
6776.61 990
6777.38 938
6778.16 937
6778.94 1037
6779.71 1048
6780.49 1025
6781.27 955
6782.05 1012
6782.82 1133
6783.60 1134
6784.38 1138
6785.15 1011
6785.93 985
6786.71 989
6787.49 991
6788.26 996
6789.04 970
6789.82 931
6790.60 970
6791.37 896
6792.15 923
6792.93 979
6793.71 944
6794.48 855
6795.26 912
6796.04 852
6796.82 954
6797.60 924
6798.37 956
6799.15 927
6799.93 894
6800.71 943
6801.49 907
6802.26 982
6803.04 920
6803.82 928
6804.60 888
6805.38 876
6806.16 930
6806.93 975
6807.71 924
6808.49 909
6809.27 880
6810.05 927
6810.83 922
6811.61 893
6812.39 863
6813.16 869
6813.94 894
6814.72 825
6815.50 841
6816.28 898
6817.06 910
6817.84 886
6818.62 924
6819.40 928
6820.18 996
6820.96 1004
6821.73 1011
6822.51 981
6823.29 948
6824.07 976
6824.85 977
6825.63 933
6826.41 966
6827.19 954
6827.97 991
6828.75 981
6829.53 923
6830.31 963
6831.09 971
6831.87 898
6832.65 1037
6833.43 1081
6834.21 1004
6834.99 978
6835.77 1021
6836.55 1037
6837.33 1031
6838.11 1007
6838.89 873
6839.67 969
6840.45 960
6841.23 952
6842.01 924
6842.79 922
6843.57 993
6844.35 1012
6845.14 995
6845.92 971
6846.70 1006
6847.48 1097
6848.26 1174
6849.04 1270
6849.82 1474
6850.60 1630
6851.38 1864
6852.16 2151
6852.94 2292
6853.73 2463
6854.51 2634
6855.29 2401
6856.07 2165
6856.85 1859
6857.63 1771
6858.41 1640
6859.20 1413
6859.98 1307
6860.76 1166
6861.54 1124
6862.32 1106
6863.10 1062
6863.89 1091
6864.67 1090
6865.45 1104
6866.23 1124
6867.01 1146
6867.79 1204
6868.58 1254
6869.36 1361
6870.14 1494
6870.92 1254
6871.71 1147
6872.49 1142
6873.27 1136
6874.05 1093
6874.83 1037
6875.62 993
6876.40 973
6877.18 998
6877.96 1015
6878.75 1008
6879.53 1070
6880.31 1099
6881.10 1160
6881.88 1174
6882.66 1173
6883.44 1180
6884.23 1172
6885.01 1140
6885.79 1163
6886.58 1206
6887.36 1271
6888.14 1367
6888.92 1386
6889.71 1454
6890.49 1424
6891.27 1471
6892.06 1439
6892.84 1365
6893.62 1290
6894.41 1286
6895.19 1346
6895.98 1247
6896.76 1265
6897.54 1243
6898.33 1271
6899.11 1267
6899.89 1269
6900.68 1274
6901.46 1329
6902.25 1211
6903.03 1188
6903.81 1201
6904.60 1197
6905.38 1229
6906.17 1219
6906.95 1155
6907.73 1178
6908.52 1213
6909.30 1187
6910.09 1113
6910.87 1182
6911.66 1231
6912.44 1130
6913.23 1137
6914.01 1099
6914.79 1120
6915.58 1184
6916.36 1148
6917.15 1128
6917.93 1180
6918.72 1101
6919.50 1034
6920.29 1084
6921.07 1051
6921.86 1108
6922.64 1094
6923.43 1158
6924.21 1152
6925.00 1175
6925.78 1150
6926.57 1133
6927.36 1166
6928.14 1153
6928.93 1151
6929.71 1233
6930.50 1257
6931.28 1142
6932.07 1235
6932.85 1238
6933.64 1202
6934.43 1195
6935.21 1229
6936.00 1269
6936.78 1164
6937.57 1189
6938.36 1206
6939.14 1160
6939.93 1228
6940.71 1252
6941.50 1237
6942.29 1269
6943.07 1224
6943.86 1355
6944.64 1347
6945.43 1434
6946.22 1433
6947.00 1489
6947.79 1523
6948.58 1592
6949.36 1580
6950.15 1527
6950.94 1492
6951.72 1446
6952.51 1453
6953.30 1444
6954.08 1391
6954.87 1484
6955.66 1520
6956.45 1579
6957.23 1579
6958.02 1614
6958.81 1655
6959.59 1717
6960.38 1582
6961.17 1622
6961.96 1593
6962.74 1568
6963.53 1573
6964.32 1681
6965.11 1623
6965.89 1656
6966.68 1637
6967.47 1677
6968.26 1700
6969.04 1791
6969.83 1818
6970.62 1858
6971.41 1842
6972.20 1903
6972.98 1863
6973.77 1957
6974.56 1884
6975.35 1950
6976.14 1897
6976.92 1866
6977.71 1944
6978.50 2148
6979.29 2155
6980.08 2083
6980.87 2169
6981.65 2326
6982.44 2516
6983.23 2789
6984.02 3163
6984.81 3657
6985.60 4099
6986.39 4658
6987.17 5174
6987.96 5694
6988.75 6062
6989.54 6194
6990.33 5820
6991.12 5315
6991.91 4734
6992.70 4139
6993.49 3772
6994.28 3318
6995.06 3032
6995.85 2881
6996.64 2717
6997.43 3130
6998.22 3378
6999.01 3864
6999.80 4196
7000.59 4784
7001.38 5388
7002.17 5801
7002.96 6208
7003.75 5960
7004.54 5953
7005.33 5341
7006.12 4709
7006.91 4078
7007.70 3555
7008.49 3063
7009.28 2537
7010.07 2238
7010.86 1967
7011.65 1990
7012.44 1952
7013.23 1906
7014.02 1890
7014.81 1873
7015.60 1999
7016.39 2096
7017.18 1950
7017.97 1922
7018.76 1928
7019.55 1803
7020.34 1675
7021.13 1633
7021.92 1532
7022.71 1482
7023.51 1514
7024.30 1415
7025.09 1355
7025.88 1406
7026.67 1460
7027.46 1427
7028.25 1542
7029.04 1595
7029.83 1533
7030.63 1428
7031.42 1336
7032.21 1478
7033.00 1311
7033.79 1256
7034.58 1175
7035.37 1325
7036.16 1392
7036.96 1265
7037.75 1294
7038.54 1321
7039.33 1329
7040.12 1314
7040.92 1392
7041.71 1406
7042.50 1429
7043.29 1403
7044.08 1423
7044.87 1396
7045.67 1357
7046.46 1382
7047.25 1436
7048.04 1429
7048.84 1387
7049.63 1445
7050.42 1466
7051.21 1510
7052.00 1454
7052.80 1533
7053.59 1646
7054.38 1469
7055.18 1362
7055.97 1359
7056.76 1426
7057.55 1343
7058.35 1343
7059.14 1291
7059.93 1326
7060.72 1358
7061.52 1274
7062.31 1344
7063.10 1388
7063.90 1349
7064.69 1305
7065.48 1239
7066.28 1358
7067.07 1287
7067.86 1260
7068.66 1286
7069.45 1374
7070.24 1371
7071.04 1325
7071.83 1347
7072.62 1366
7073.42 1329
7074.21 1355
7075.00 1307
7075.80 1204
7076.59 1237
7077.39 1264
7078.18 1264
7078.97 1194
7079.77 1304
7080.56 1261
7081.36 1326
7082.15 1199
7082.94 1163
7083.74 1235
7084.53 1293
7085.33 1303
7086.12 1437
7086.92 1482
7087.71 1590
7088.50 1625
7089.30 1838
7090.09 1953
7090.89 1950
7091.68 1964
7092.48 1997
7093.27 1715
7094.07 1560
7094.86 1433
7095.66 1306
7096.45 1269
7097.25 1155
7098.04 1174
7098.84 1070
7099.63 1020
7100.43 1035
7101.22 1058
7102.02 997
7102.81 984
7103.61 1009
7104.40 931
7105.20 957
7105.99 946
7106.79 972
7107.59 957
7108.38 952
7109.18 915
7109.97 888
7110.77 833
7111.56 952
7112.36 929
7113.16 903
7113.95 929
7114.75 933
7115.54 951
7116.34 881
7117.14 845
7117.93 947
7118.73 932
7119.52 816
7120.32 873
7121.12 830
7121.91 856
7122.71 886
7123.51 906
7124.30 870
7125.10 832
7125.90 883
7126.69 838
7127.49 870
7128.29 866
7129.08 898
7129.88 930
7130.68 910
7131.47 912
7132.27 935
7133.07 901
7133.86 936
7134.66 880
7135.46 909
7136.26 921
7137.05 876
7137.85 1005
7138.65 938
7139.44 850
7140.24 907
7141.04 894
7141.84 975
7142.63 983
7143.43 944
7144.23 986
7145.03 976
7145.83 959
7146.62 1021
7147.42 981
7148.22 988
7149.02 922
7149.81 974
7150.61 950
7151.41 993
7152.21 943
7153.01 905
7153.80 880
7154.60 884
7155.40 922
7156.20 945
7157.00 863
7157.80 895
7158.59 912
7159.39 926
7160.19 941
7160.99 950
7161.79 883
7162.59 847
7163.39 844
7164.18 984
7164.98 852
7165.78 838
7166.58 832
7167.38 779
7168.18 806
7168.98 758
7169.78 816
7170.58 841
7171.38 814
7172.17 816
7172.97 801
7173.77 819
7174.57 860
7175.37 816
7176.17 931
7176.97 903
7177.77 847
7178.57 854
7179.37 784
7180.17 831
7180.97 825
7181.77 788
7182.57 840
7183.37 942
7184.17 931
7184.97 960
7185.77 931
7186.57 956
7187.37 985
7188.17 929
7188.97 846
7189.77 813
7190.57 846
7191.37 817
7192.17 808
7192.97 762
7193.77 742
7194.57 804
7195.37 685
7196.17 674
7196.97 787
7197.77 765
7198.57 794
7199.37 736
7200.17 750
7200.97 776
7201.77 866
7202.58 792
7203.38 731
7204.18 819
7204.98 826
7205.78 826
7206.58 739
7207.38 764
7208.18 789
7208.98 751
7209.79 767
7210.59 694
7211.39 683
7212.19 793
7212.99 802
7213.79 764
7214.59 748
7215.40 743
7216.20 764
7217.00 716
7217.80 748
7218.60 766
7219.40 747
7220.21 762
7221.01 762
7221.81 777
7222.61 805
7223.41 714
7224.22 689
7225.02 771
7225.82 735
7226.62 717
7227.43 755
7228.23 781
7229.03 768
7229.83 838
7230.63 855
7231.44 905
7232.24 823
7233.04 756
7233.84 782
7234.65 902
7235.45 886
7236.25 848
7237.06 800
7237.86 841
7238.66 882
7239.46 1019
7240.27 925
7241.07 927
7241.87 962
7242.68 1031
7243.48 951
7244.28 937
7245.09 859
7245.89 902
7246.69 845
7247.50 971
7248.30 945
7249.10 930
7249.91 954
7250.71 947
7251.51 876
7252.32 775
7253.12 861
7253.92 929
7254.73 995
7255.53 981
7256.34 938
7257.14 978
7257.94 988
7258.75 1012
7259.55 1006
7260.36 972
7261.16 1052
7261.96 1117
7262.77 989
7263.57 995
7264.38 999
7265.18 964
7265.99 987
7266.79 1011
7267.59 1024
7268.40 1078
7269.20 1191
7270.01 1224
7270.81 1216
7271.62 1200
7272.42 1298
7273.23 1183
7274.03 1157
7274.84 1193
7275.64 1261
7276.45 1290
7277.25 1253
7278.06 1286
7278.86 1415
7279.67 1405
7280.47 1475
7281.28 1577
7282.08 1665
7282.89 1994
7283.69 2197
7284.50 2690
7285.30 2991
7286.11 3415
7286.92 3810
7287.72 4010
7288.53 3974
7289.33 3713
7290.14 3241
7290.94 2826
7291.75 2512
7292.56 2113
7293.36 1864
7294.17 1676
7294.97 1497
7295.78 1483
7296.59 1478
7297.39 1426
7298.20 1474
7299.00 1492
7299.81 1427
7300.62 1419
7301.42 1344
7302.23 1421
7303.04 1504
7303.84 1383
7304.65 1557
7305.46 1557
7306.26 1589
7307.07 1748
7307.88 1693
7308.68 1762
7309.49 1806
7310.30 1804
7311.10 1945
7311.91 2208
7312.72 2309
7313.52 2344
7314.33 2597
7315.14 2420
7315.95 2336
7316.75 2225
7317.56 2122
7318.37 2289
7319.18 2384
7319.98 2433
7320.79 2578
7321.60 2810
7322.40 3106
7323.21 3355
7324.02 3361
7324.83 3333
7325.64 3244
7326.44 3108
7327.25 2734
7328.06 2473
7328.87 2272
7329.67 2088
7330.48 1820
7331.29 1653
7332.10 1511
7332.91 1424
7333.71 1401
7334.52 1435
7335.33 1391
7336.14 1325
7336.95 1403
7337.76 1365
7338.56 1454
7339.37 1419
7340.18 1484
7340.99 1526
7341.80 1583
7342.61 1643
7343.42 1515
7344.22 1441
7345.03 1435
7345.84 1418
7346.65 1440
7347.46 1454
7348.27 1492
7349.08 1422
7349.89 1457
7350.70 1461
7351.51 1485
7352.31 1468
7353.12 1398
7353.93 1439
7354.74 1384
7355.55 1316
7356.36 1320
7357.17 1318
7357.98 1235
7358.79 1300
7359.60 1330
7360.41 1258
7361.22 1300
7362.03 1274
7362.84 1327
7363.65 1315
7364.46 1406
7365.27 1406
7366.08 1434
7366.89 1526
7367.70 1434
7368.51 1504
7369.32 1540
7370.13 1392
7370.94 1350
7371.75 1406
7372.56 1435
7373.37 1528
7374.18 1426
7374.99 1407
7375.80 1411
7376.61 1405
7377.42 1521
7378.23 1670
7379.04 1737
7379.85 1753
7380.66 2048
7381.48 2155
7382.29 2207
7383.10 2562
7383.91 2614
7384.72 2619
7385.53 2636
7386.34 2484
7387.15 2363
7387.96 2079
7388.77 1881
7389.59 1801
7390.40 1688
7391.21 1552
7392.02 1542
7392.83 1467
7393.64 1433
7394.45 1397
7395.27 1357
7396.08 1327
7396.89 1305
7397.70 1460
7398.51 1562
7399.32 1688
7400.14 1748
7400.95 1747
7401.76 2013
7402.57 1993
7403.38 2014
7404.20 2187
7405.01 2169
7405.82 2088
7406.63 1972
7407.44 2055
7408.26 1865
7409.07 1763
7409.88 1723
7410.69 1604
7411.51 1662
7412.32 1416
7413.13 1448
7413.94 1329
7414.76 1229
7415.57 1205
7416.38 1155
7417.19 1106
7418.01 1039
7418.82 1025
7419.63 1020
7420.45 986
7421.26 1009
7422.07 1058
7422.88 1006
7423.70 974
7424.51 1047
7425.32 1119
7426.14 1072
7426.95 1022
7427.76 936
7428.58 960
7429.39 1009
7430.20 1090
7431.02 986
7431.83 915
7432.64 903
7433.46 987
7434.27 933
7435.09 861
7435.90 862
7436.71 951
7437.53 926
7438.34 918
7439.16 959
7439.97 991
7440.78 1009
7441.60 960
7442.41 919
7443.23 882
7444.04 912
7444.85 918
7445.67 968
7446.48 960
7447.30 945
7448.11 944
7448.93 967
7449.74 963
7450.56 912
7451.37 872
7452.18 851
7453.00 825
7453.81 836
7454.63 888
7455.44 915
7456.26 922
7457.07 840
7457.89 826
7458.70 769
7459.52 820
7460.33 877
7461.15 832
7461.96 776
7462.78 820
7463.59 884
7464.41 828
7465.23 727
7466.04 752
7466.86 906
7467.67 891
7468.49 812
7469.30 866
7470.12 844
7470.93 872
7471.75 855
7472.57 759
7473.38 749
7474.20 814
7475.01 829
7475.83 850
7476.65 763
7477.46 714
7478.28 775
7479.09 819
7479.91 809
7480.73 794
7481.54 716
7482.36 661
7483.18 722
7483.99 779
7484.81 768
7485.62 692
7486.44 698
7487.26 719
7488.07 743
7488.89 696
7489.71 671
7490.52 674
7491.34 625
7492.16 693
7492.98 736
7493.79 720
7494.61 704
7495.43 685
7496.24 659
7497.06 698
7497.88 743
7498.70 668
7499.51 715
7500.33 644
7501.15 680
7501.96 697
7502.78 599
7503.60 675
7504.42 654
7505.23 610
7506.05 607
7506.87 642
7507.69 702
7508.51 641
7509.32 641
7510.14 629
7510.96 629
7511.78 664
7512.59 615
7513.41 618
7514.23 656
7515.05 634
7515.87 677
7516.69 674
7517.50 676
7518.32 641
7519.14 647
7519.96 664
7520.78 722
7521.60 688
7522.41 626
7523.23 614
7524.05 612
7524.87 674
7525.69 628
7526.51 641
7527.33 627
7528.14 608
7528.96 625
7529.78 637
7530.60 650
7531.42 607
7532.24 572
7533.06 664
7533.88 636
7534.70 661
7535.52 690
7536.34 616
7537.16 651
7537.97 680
7538.79 615
7539.61 579
7540.43 623
7541.25 657
7542.07 599
7542.89 638
7543.71 570
7544.53 594
7545.35 659
7546.17 708
7546.99 630
7547.81 599
7548.63 651
7549.45 618
7550.27 558
7551.09 669
7551.91 721
7552.73 635
7553.55 634
7554.37 689
7555.19 622
7556.01 575
7556.83 581
7557.65 651
7558.47 629
7559.29 636
7560.11 674
7560.93 659
7561.76 634
7562.58 652
7563.40 657
7564.22 642
7565.04 635
7565.86 608
7566.68 699
7567.50 597
7568.32 545
7569.14 644
7569.96 657
7570.79 625
7571.61 602
7572.43 607
7573.25 654
7574.07 699
7574.89 609
7575.71 692
7576.54 642
7577.36 688
7578.18 635
7579.00 596
7579.82 570
7580.64 618
7581.46 598
7582.29 544
7583.11 597
7583.93 586
7584.75 635
7585.57 611
7586.40 695
7587.22 695
7588.04 619
7588.86 675
7589.68 673
7590.51 656
7591.33 602
7592.15 624
7592.97 647
7593.80 659
7594.62 659
7595.44 669
7596.26 732
7597.09 596
7597.91 703
7598.73 656
7599.55 657
7600.38 659
7601.20 746
7602.02 654
7602.85 605
7603.67 642
7604.49 727
7605.31 845
7606.14 848
7606.96 777
7607.78 834
7608.61 824
7609.43 853
7610.25 754
7611.08 767
7611.90 716
7612.72 726
7613.55 648
7614.37 678
7615.19 775
7616.02 690
7616.84 755
7617.67 686
7618.49 721
7619.31 731
7620.14 629
7620.96 690
7621.78 699
7622.61 700
7623.43 694
7624.26 742
7625.08 714
7625.91 706
7626.73 707
7627.55 714
7628.38 719
7629.20 744
7630.03 748
7630.85 791
7631.68 866
7632.50 929
7633.32 937
7634.15 974
7634.97 953
7635.80 930
7636.62 903
7637.45 855
7638.27 808
7639.10 706
7639.92 680
7640.75 610
7641.57 660
7642.40 630
7643.22 629
7644.05 595
7644.87 596
7645.70 587
7646.52 602
7647.35 619
7648.17 619
7649.00 563
7649.82 566
7650.65 686
7651.48 655
7652.30 610
7653.13 572
7653.95 574
7654.78 583
7655.60 559
7656.43 583
7657.26 579
7658.08 584
7658.91 552
7659.73 548
7660.56 581
7661.39 626
7662.21 580
7663.04 578
7663.86 563
7664.69 556
7665.52 599
7666.34 483
7667.17 496
7668.00 534
7668.82 572
7669.65 517
7670.48 560
7671.30 586
7672.13 594
7672.96 610
7673.78 545
7674.61 517
7675.44 545
7676.26 519
7677.09 521
7677.92 551
7678.74 513
7679.57 547
7680.40 544
7681.22 576
7682.05 523
7682.88 491
7683.71 598
7684.53 566
7685.36 537
7686.19 554
7687.02 529
7687.84 593
7688.67 599
7689.50 598
7690.33 588
7691.15 569
7691.98 525
7692.81 564
7693.64 582
7694.47 571
7695.29 517
7696.12 575
7696.95 525
7697.78 566
7698.61 536
7699.43 536
7700.26 586
7701.09 595
7701.92 610
7702.75 588
7703.57 548
7704.40 578
7705.23 582
7706.06 585
7706.89 632
7707.72 634
7708.55 604
7709.37 549
7710.20 579
7711.03 498
7711.86 578
7712.69 555
7713.52 542
7714.35 555
7715.18 545
7716.01 542
7716.83 553
7717.66 583
7718.49 572
7719.32 524
7720.15 543
7720.98 559
7721.81 592
7722.64 551
7723.47 524
7724.30 562
7725.13 547
7725.96 550
7726.79 597
7727.62 584
7728.45 549
7729.28 532
7730.11 546
7730.94 552
7731.77 560
7732.60 556
7733.42 621
7734.25 573
7735.09 564
7735.92 575
7736.75 555
7737.58 629
7738.41 602
7739.24 608
7740.07 575
7740.90 555
7741.73 561
7742.56 599
7743.39 609
7744.22 607
7745.05 595
7745.88 662
7746.71 721
7747.54 795
7748.37 878
7749.20 1020
7750.03 1055
7750.86 1083
7751.70 1170
7752.53 1104
7753.36 994
7754.19 893
7755.02 805
7755.85 749
7756.68 844
7757.51 779
7758.34 715
7759.18 651
7760.01 683
7760.84 737
7761.67 736
7762.50 731
7763.33 719
7764.16 711
7765.00 701
7765.83 682
7766.66 689
7767.49 645
7768.32 660
7769.16 640
7769.99 596
7770.82 591
7771.65 561
7772.48 641
7773.32 598
7774.15 584
7774.98 549
7775.81 556
7776.64 598
7777.48 648
7778.31 566
7779.14 606
7779.97 607
7780.81 614
7781.64 564
7782.47 581
7783.30 575
7784.14 556
7784.97 565
7785.80 594
7786.64 597
7787.47 571
7788.30 574
7789.13 609
7789.97 595
7790.80 596
7791.63 565
7792.47 578
7793.30 593
7794.13 538
7794.97 546
7795.80 554
7796.63 596
7797.47 537
7798.30 515
7799.13 515
7799.97 535
7800.80 580
7801.63 599
7802.47 545
7803.30 511
7804.13 606
7804.97 594
7805.80 587
7806.64 612
7807.47 538
7808.30 596
7809.14 574
7809.97 543
7810.81 495
7811.64 509
7812.47 559
7813.31 569
7814.14 540
7814.98 600
7815.81 675
7816.65 728
7817.48 664
7818.32 697
7819.15 706
7819.98 703
7820.82 749
7821.65 761
7822.49 662
7823.32 603
7824.16 668
7824.99 647
7825.83 545
7826.66 513
7827.50 616
7828.33 605
7829.17 571
7830.00 633
7830.84 680
7831.67 688
7832.51 698
7833.34 626
7834.18 608
7835.02 643
7835.85 625
7836.69 598
7837.52 596
7838.36 578
7839.19 606
7840.03 635
7840.86 626
7841.70 665
7842.54 682
7843.37 662
7844.21 607
7845.04 650
7845.88 684
7846.72 556
7847.55 635
7848.39 609
7849.22 562
7850.06 581
7850.90 597
7851.73 513
7852.57 569
7853.41 591
7854.24 548
7855.08 519
7855.92 556
7856.75 526
7857.59 539
7858.43 588
7859.26 545
7860.10 492
7860.94 505
7861.77 542
7862.61 579
7863.45 537
7864.28 536
7865.12 542
7865.96 505
7866.79 526
7867.63 537
7868.47 574
7869.31 511
7870.14 484
7870.98 544
7871.82 499
7872.66 448
7873.49 450
7874.33 522
7875.17 508
7876.01 575
7876.84 502
7877.68 511
7878.52 545
7879.36 523
7880.19 559
7881.03 556
7881.87 544
7882.71 535
7883.55 599
7884.38 603
7885.22 535
7886.06 587
7886.90 540
7887.74 560
7888.57 529
7889.41 501
7890.25 567
7891.09 560
7891.93 575
7892.77 581
7893.61 592
7894.44 511
7895.28 520
7896.12 595
7896.96 511
7897.80 523
7898.64 543
7899.48 536
7900.32 610
7901.15 660
7901.99 608
7902.83 594
7903.67 618
7904.51 576
7905.35 513
7906.19 563
7907.03 545
7907.87 583
7908.71 474
7909.55 459
7910.39 463
7911.22 468
7912.06 546
7912.90 550
7913.74 526
7914.58 540
7915.42 555
7916.26 600
7917.10 679
7917.94 649
7918.78 667
7919.62 682
7920.46 659
7921.30 688
7922.14 640
7922.98 654
7923.82 665
7924.66 656
7925.50 563
7926.34 587
7927.18 531
7928.02 542
7928.86 554
7929.70 540
7930.55 580
7931.39 482
7932.23 523
7933.07 490
7933.91 452
7934.75 520
7935.59 556
7936.43 533
7937.27 507
7938.11 483
7938.95 492
7939.79 488
7940.63 512
7941.48 472
7942.32 509
7943.16 505
7944.00 463
7944.84 493
7945.68 504
7946.52 496
7947.36 475
7948.21 482
7949.05 492
7949.89 467
7950.73 462
7951.57 488
7952.41 472
7953.26 574
7954.10 480
7954.94 505
7955.78 505
7956.62 511
7957.47 479
7958.31 520
7959.15 482
7959.99 505
7960.83 471
7961.68 440
7962.52 437
7963.36 508
7964.20 463
7965.04 471
7965.89 467
7966.73 464
7967.57 486
7968.41 529
7969.26 531
7970.10 498
7970.94 503
7971.78 453
7972.63 539
7973.47 534
7974.31 513
7975.16 454
7976.00 476
7976.84 486
7977.68 512
7978.53 507
7979.37 524
7980.21 535
7981.06 555
7981.90 498
7982.74 462
7983.59 547
7984.43 590
7985.27 461
7986.12 488
7986.96 447
7987.80 484
7988.65 535
7989.49 530
7990.34 522
7991.18 555
7992.02 521
7992.87 475
7993.71 476
7994.55 504
7995.40 493
7996.24 528
7997.09 517
7997.93 482
7998.77 528
7999.62 504
8000.46 495
8001.31 487
8002.15 534
8003.00 445
8003.84 529
8004.68 510
8005.53 539
8006.37 468
8007.22 467
8008.06 492
8008.91 499
8009.75 554
8010.60 459
8011.44 422
8012.29 445
8013.13 487
8013.98 499
8014.82 431
8015.67 404
8016.51 444
8017.36 442
8018.20 468
8019.05 472
8019.89 481
8020.74 448
8021.58 412
8022.43 476
8023.27 410
8024.12 379
8024.96 427
8025.81 469
8026.66 460
8027.50 477
8028.35 448
8029.19 420
8030.04 431
8030.88 395
8031.73 420
8032.58 453
8033.42 434
8034.27 487
8035.11 423
8035.96 448
8036.81 497
8037.65 406
8038.50 425
8039.35 439
8040.19 480
8041.04 439
8041.88 467
8042.73 467
8043.58 453
8044.42 430
8045.27 479
8046.12 459
8046.96 482
8047.81 532
8048.66 449
8049.50 476
8050.35 490
8051.20 491
8052.04 451
8052.89 453
8053.74 415
8054.59 416
8055.43 407
8056.28 412
8057.13 370
8057.97 375
8058.82 409
8059.67 374
8060.52 429
8061.36 415
8062.21 397
8063.06 455
8063.91 448
8064.75 421
8065.60 472
8066.45 499
8067.30 468
8068.15 513
8068.99 456
8069.84 446
8070.69 407
8071.54 403
8072.38 441
8073.23 440
8074.08 471
8074.93 473
8075.78 436
8076.63 452
8077.47 400
8078.32 378
8079.17 398
8080.02 414
8080.87 421
8081.72 457
8082.56 501
8083.41 415
8084.26 398
8085.11 425
8085.96 429
8086.81 450
8087.66 451
8088.51 445
8089.35 414
8090.20 435
8091.05 450
8091.90 435
8092.75 449
8093.60 378
8094.45 465
8095.30 470
8096.15 460
8097.00 431
8097.85 415
8098.70 419
8099.55 421
8100.39 407
8101.24 381
8102.09 371
8102.94 361
8103.79 431
8104.64 436
8105.49 476
8106.34 460
8107.19 390
8108.04 427
8108.89 429
8109.74 415
8110.59 438
8111.44 394
8112.29 409
8113.14 382
8113.99 421
8114.84 514
8115.69 448
8116.54 465
8117.39 492
8118.24 471
8119.09 442
8119.95 472
8120.80 420
8121.65 477
8122.50 482
8123.35 473
8124.20 488
8125.05 459
8125.90 498
8126.75 451
8127.60 433
8128.45 447
8129.30 471
8130.15 419
8131.01 424
8131.86 405
8132.71 455
8133.56 483
8134.41 446
8135.26 434
8136.11 478
8136.96 463
8137.82 472
8138.67 437
8139.52 453
8140.37 476
8141.22 431
8142.07 484
8142.93 451
8143.78 507
8144.63 519
8145.48 489
8146.33 473
8147.19 457
8148.04 509
8148.89 555
8149.74 522
8150.59 465
8151.45 449
8152.30 536
8153.15 556
8154.00 540
8154.85 553
8155.71 537
8156.56 599
8157.41 566
8158.26 605
8159.12 637
8159.97 636
8160.82 519
8161.68 458
8162.53 475
8163.38 533
8164.23 497
8165.09 462
8165.94 500
8166.79 478
8167.65 421
8168.50 386
8169.35 468
8170.20 457
8171.06 444
8171.91 470
8172.76 521
8173.62 443
8174.47 454
8175.32 465
8176.18 481
8177.03 421
8177.89 422
8178.74 401
8179.59 422
8180.45 473
8181.30 476
8182.15 438
8183.01 464
8183.86 415
8184.72 448
8185.57 426
8186.42 455
8187.28 440
8188.13 424
8188.99 371
8189.84 425
8190.69 407
8191.55 449
8192.40 439
8193.26 418
8194.11 432
8194.97 411
8195.82 436
8196.68 404
8197.53 427
8198.38 475
8199.24 422
8200.09 418
8200.95 411
8201.80 419
8202.66 425
8203.51 429
8204.37 426
8205.22 419
8206.08 390
8206.93 436
8207.79 442
8208.64 481
8209.50 491
8210.35 455
8211.21 497
8212.06 440
8212.92 499
8213.78 472
8214.63 472
8215.49 433
8216.34 450
8217.20 463
8218.05 422
8218.91 454
8219.76 497
8220.62 487
8221.48 495
8222.33 565
8223.19 623
8224.04 627
8224.90 654
8225.76 693
8226.61 663
8227.47 699
8228.32 661
8229.18 552
8230.04 582
8230.89 507
8231.75 516
8232.61 453
8233.46 470
8234.32 441
8235.18 476
8236.03 500
8236.89 476
8237.75 453
8238.60 473
8239.46 483
8240.32 443
8241.17 449
8242.03 449
8242.89 443
8243.74 492
8244.60 497
8245.46 491
8246.31 431
8247.17 384
8248.03 416
8248.89 449
8249.74 448
8250.60 430
8251.46 476
8252.32 556
8253.17 528
8254.03 499
8254.89 480
8255.75 525
8256.60 461
8257.46 476
8258.32 416
8259.18 421
8260.04 433
8260.89 459
8261.75 444
8262.61 437
8263.47 428
8264.33 442
8265.18 440
8266.04 408
8266.90 417
8267.76 413
8268.62 407
8269.47 370
8270.33 373
8271.19 445
8272.05 486
8272.91 428
8273.77 380
8274.63 363
8275.48 407
8276.34 330
8277.20 390
8278.06 394
8278.92 442
8279.78 443
8280.64 425
8281.50 427
8282.36 450
8283.21 468
8284.07 431
8284.93 442
8285.79 418
8286.65 443
8287.51 372
8288.37 421
8289.23 424
8290.09 423
8290.95 451
8291.81 398
8292.67 456
8293.53 500
8294.39 437
8295.25 527
8296.11 433
8296.97 419
8297.82 482
8298.68 474
8299.54 516
8300.40 441
8301.26 466
8302.12 422
8302.98 480
8303.84 434
8304.71 446
8305.57 469
8306.43 515
8307.29 472
8308.15 469
8309.01 453
8309.87 469
8310.73 450
8311.59 399
8312.45 449
8313.31 473
8314.17 460
8315.03 469
8315.89 415
8316.75 387
8317.61 439
8318.47 493
8319.33 523
8320.20 523
8321.06 508
8321.92 530
8322.78 500
8323.64 492
8324.50 477
8325.36 462
8326.22 480
8327.09 539
8327.95 433
8328.81 370
8329.67 448
8330.53 476
8331.39 403
8332.25 445
8333.12 398
8333.98 464
8334.84 451
8335.70 446
8336.56 424
8337.42 456
8338.29 446
8339.15 422
8340.01 369
8340.87 416
8341.73 427
8342.60 398
8343.46 395
8344.32 394
8345.18 438
8346.05 469
8346.91 451
8347.77 437
8348.63 461
8349.50 448
8350.36 411
8351.22 448
8352.08 437
8352.95 477
8353.81 482
8354.67 463
8355.53 458
8356.40 484
8357.26 495
8358.12 459
8358.99 475
8359.85 483
8360.71 472
8361.58 444
8362.44 460
8363.30 447
8364.17 464
8365.03 512
8365.89 468
8366.76 475
8367.62 440
8368.48 403
8369.35 466
8370.21 461
8371.07 502
8371.94 515
8372.80 467
8373.66 448
8374.53 439
8375.39 462
8376.26 483
8377.12 462
8377.98 464
8378.85 545
8379.71 515
8380.58 501
8381.44 440
8382.30 489
8383.17 488
8384.03 464
8384.90 480
8385.76 517
8386.63 488
8387.49 492
8388.35 533
8389.22 552
8390.08 523
8390.95 561
8391.81 572
8392.68 553
8393.54 533
8394.41 556
8395.27 540
8396.14 611
8397.00 527
8397.87 533
8398.73 570
8399.60 553
8400.46 552
8401.33 581
8402.19 569
8403.06 596
8403.92 671
8404.79 652
8405.65 603
8406.52 632
8407.39 603
8408.25 612
8409.12 619
8409.98 607
8410.85 655
8411.71 707
8412.58 649
8413.44 604
8414.31 587
8415.18 621
8416.04 638
8416.91 664
8417.77 695
8418.64 682
8419.51 667
8420.37 645
8421.24 645
8422.11 656
8422.97 698
8423.84 647
8424.70 666
8425.57 662
8426.44 724
8427.30 802
8428.17 764
8429.04 784
8429.90 773
8430.77 779
8431.64 758
8432.50 744
8433.37 794
8434.24 778
8435.10 793
8435.97 863
8436.84 824
8437.71 827
8438.57 804
8439.44 902
8440.31 934
8441.17 888
8442.04 969
8442.91 986
8443.78 1027
8444.64 1044
8445.51 1115
8446.38 1103
8447.25 1106
8448.11 1031
8448.98 1021
8449.85 1018
8450.72 1061
8451.58 1077
8452.45 1116
8453.32 1189
8454.19 1238
8455.06 1377
8455.92 1548
8456.79 1602
8457.66 1843
8458.53 2024
8459.40 2259
8460.27 2440
8461.13 2413
8462.00 2345
8462.87 2015
8463.74 1883
8464.61 1690
8465.48 1606
8466.34 1630
8467.21 1490
8468.08 1530
8468.95 1599
8469.82 1948
8470.69 2434
8471.56 2849
8472.42 3399
8473.29 3812
8474.16 3940
8475.03 3887
8475.90 3620
8476.77 2915
8477.64 2593
8478.51 2229
8479.38 1852
8480.25 1528
8481.12 1337
8481.99 1086
8482.85 1018
8483.72 971
8484.59 911
8485.46 967
8486.33 975
8487.20 881
8488.07 812
8488.94 868
8489.81 821
8490.68 920
8491.55 880
8492.42 817
8493.29 776
8494.16 744
8495.03 746
8495.90 746
8496.77 697
8497.64 754
8498.51 722
8499.38 796
8500.25 803
8501.12 813
8501.99 781
8502.86 850
8503.73 806
8504.60 825
8505.47 775
8506.34 757
8507.22 796
8508.09 720
8508.96 879
8509.83 916
8510.70 851
8511.57 865
8512.44 866
8513.31 798
8514.18 820
8515.05 821
8515.92 803
8516.80 757
8517.67 731
8518.54 787
8519.41 753
8520.28 776
8521.15 730
8522.02 777
8522.89 713
8523.77 770
8524.64 698
8525.51 723
8526.38 761
8527.25 776
8528.12 748
8529.00 797
8529.87 815
8530.74 797
8531.61 856
8532.48 867
8533.36 851
8534.23 836
8535.10 880
8535.97 846
8536.84 876
8537.72 861
8538.59 883
8539.46 902
8540.33 945
8541.21 867
8542.08 878
8542.95 871
8543.82 882
8544.70 814
8545.57 757
8546.44 768
8547.31 761
8548.19 775
8549.06 757
8549.93 800
8550.80 740
8551.68 824
8552.55 864
8553.42 823
8554.30 794
8555.17 897
8556.04 889
8556.92 891
8557.79 885
8558.66 898
8559.54 957
8560.41 874
8561.28 809
8562.16 814
8563.03 747
8563.90 669
8564.78 671
8565.65 652
8566.52 702
8567.40 670
8568.27 581
8569.15 659
8570.02 682
8570.89 579
8571.77 573
8572.64 639
8573.51 611
8574.39 654
8575.26 661
8576.14 651
8577.01 607
8577.89 608
8578.76 627
8579.63 614
8580.51 509
8581.38 512
8582.26 604
8583.13 641
8584.01 585
8584.88 575
8585.76 597
8586.63 607
8587.51 548
8588.38 581
8589.26 562
8590.13 558
8591.00 528
8591.88 594
8592.75 627
8593.63 568
8594.51 573
8595.38 617
8596.26 599
8597.13 547
8598.01 537
8598.88 660
8599.76 616
8600.63 638
8601.51 713
8602.38 647
8603.26 537
8604.13 579
8605.01 629
8605.89 612
8606.76 580
8607.64 603
8608.51 550
8609.39 599
8610.26 602
8611.14 631
8612.02 664
8612.89 656
8613.77 690
8614.65 690
8615.52 668
8616.40 613
8617.27 552
8618.15 625
8619.03 661
8619.90 671
8620.78 645
8621.66 635
8622.53 589
8623.41 651
8624.29 707
8625.16 732
8626.04 816
8626.92 816
8627.79 787
8628.67 843
8629.55 837
8630.42 757
8631.30 715
8632.18 754
8633.05 675
8633.93 684
8634.81 709
8635.69 636
8636.56 689
8637.44 742
8638.32 687
8639.20 661
8640.07 675
8640.95 693
8641.83 691
8642.71 684
8643.58 721
8644.46 744
8645.34 727
8646.22 737
8647.09 731
8647.97 725
8648.85 794
8649.73 686
8650.61 726
8651.48 690
8652.36 720
8653.24 795
8654.12 792
8655.00 775
8655.87 729
8656.75 775
8657.63 760
8658.51 785
8659.39 734
8660.27 722
8661.14 762
8662.02 714
8662.90 773
8663.78 744
8664.66 720
8665.54 766
8666.42 831
8667.30 789
8668.17 796
8669.05 780
8669.93 803
8670.81 824
8671.69 803
8672.57 928
8673.45 957
8674.33 1015
8675.21 1074
8676.09 1064
8676.97 1055
8677.84 1108
8678.72 1099
8679.60 1092
8680.48 1054
8681.36 1051
8682.24 930
8683.12 924
8684.00 969
8684.88 872
8685.76 904
8686.64 872
8687.52 888
8688.40 903
8689.28 889
8690.16 972
8691.04 1096
8691.92 1215
8692.80 1494
8693.68 1723
8694.56 1971
8695.44 2127
8696.32 2208
8697.20 2140
8698.08 2096
8698.96 1889
8699.84 1680
8700.72 1487
8701.60 1199
8702.48 1068
8703.37 881
8704.25 825
8705.13 771
8706.01 757
8706.89 754
8707.77 753
8708.65 757
8709.53 746
8710.41 739
8711.29 734
8712.17 649
8713.06 638
8713.94 663
8714.82 654
8715.70 650
8716.58 641
8717.46 605
8718.34 567
8719.22 622
8720.11 588
8720.99 580
8721.87 606
8722.75 653
8723.63 672
8724.51 635
8725.40 655
8726.28 652
8727.16 631
8728.04 652
8728.92 652
8729.81 658
8730.69 688
8731.57 733
8732.45 694
8733.33 739
8734.22 746
8735.10 724
8735.98 688
8736.86 672
8737.75 676
8738.63 648
8739.51 624
8740.39 548
8741.28 585
8742.16 610
8743.04 629
8743.92 664
8744.81 646
8745.69 586
8746.57 604
8747.46 590
8748.34 619
8749.22 612
8750.10 584
8750.99 617
8751.87 714
8752.75 683
8753.64 681
8754.52 632
8755.40 631
8756.29 653
8757.17 647
8758.05 694
8758.94 635
8759.82 760
8760.70 786
8761.59 729
8762.47 742
8763.35 725
8764.24 716
8765.12 740
8766.01 750
8766.89 681
8767.77 662
8768.66 625
8769.54 671
8770.43 646
8771.31 679
8772.19 722
8773.08 711
8773.96 726
8774.85 748
8775.73 739
8776.62 631
8777.50 629
8778.38 670
8779.27 678
8780.15 665
8781.04 608
8781.92 610
8782.81 708
8783.69 685
8784.58 758
8785.46 759
8786.35 715
8787.23 727
8788.12 705
8789.00 716
8789.89 652
8790.77 644
8791.66 657
8792.54 682
8793.43 647
8794.31 707
8795.20 730
8796.08 775
8796.97 730
8797.85 775
8798.74 684
8799.62 619
8800.51 654
8801.40 655
8802.28 685
8803.17 699
8804.05 670
8804.94 633
8805.82 618
8806.71 614
8807.60 648
8808.48 576
8809.37 634
8810.25 677
8811.14 632
8812.03 633
8812.91 632
8813.80 552
8814.69 585
8815.57 598
8816.46 539
8817.34 583
8818.23 600
8819.12 560
8820.00 477
8820.89 566
8821.78 572
8822.66 568
8823.55 557
8824.44 552
8825.32 571
8826.21 571
8827.10 522
8827.99 511
8828.87 582
8829.76 516
8830.65 502
8831.53 475
8832.42 492
8833.31 515
8834.20 537
8835.08 516
8835.97 453
8836.86 523
8837.74 497
8838.63 557
8839.52 478
8840.41 438
8841.30 487
8842.18 479
8843.07 523
8843.96 525
8844.85 453
8845.73 451
8846.62 482
8847.51 514
8848.40 483
8849.29 559
8850.17 520
8851.06 547
8851.95 468
8852.84 519
8853.73 532
8854.61 475
8855.50 508
8856.39 433
8857.28 455
8858.17 440
8859.06 480
8859.95 476
8860.83 409
8861.72 453
8862.61 495
8863.50 467
8864.39 483
8865.28 461
8866.17 484
8867.06 471
8867.94 496
8868.83 450
8869.72 469
8870.61 466
8871.50 428
8872.39 466
8873.28 433
8874.17 412
8875.06 417
8875.95 445
8876.84 410
8877.73 440
8878.62 410
8879.51 462
8880.40 428
8881.28 506
8882.17 460
8883.06 502
8883.95 469
8884.84 400
8885.73 444
8886.62 432
8887.51 461
8888.40 407
8889.29 409
8890.18 435
8891.07 417
8891.96 402
8892.85 434
8893.74 438
8894.63 382
8895.53 415
8896.42 387
8897.31 377
8898.20 350
8899.09 345
8899.98 361
8900.87 387
8901.76 381
8902.65 422
8903.54 421
8904.43 461
8905.32 389
8906.21 374
8907.10 418
8907.99 428
8908.89 423
8909.78 406
8910.67 389
8911.56 430
8912.45 410
8913.34 372
8914.23 379
8915.12 410
8916.02 407
8916.91 386
8917.80 399
8918.69 424
8919.58 433
8920.47 420
8921.36 392
8922.26 425
8923.15 436
8924.04 409
8924.93 376
8925.82 354
8926.72 409
8927.61 455
8928.50 408
8929.39 400
8930.28 403
8931.18 383
8932.07 357
8932.96 351
8933.85 341
8934.75 345
8935.64 369
8936.53 417
8937.42 370
8938.31 382
8939.21 371
8940.10 368
8940.99 350
8941.89 390
8942.78 368
8943.67 345
8944.56 397
8945.46 401
8946.35 400
8947.24 343
8948.14 362
8949.03 415
8949.92 366
8950.81 343
8951.71 328
8952.60 345
8953.49 381
8954.39 413
8955.28 373
8956.17 410
8957.07 342
8957.96 335
8958.85 363
8959.75 364
8960.64 345
8961.54 366
8962.43 363
8963.32 342
8964.22 356
8965.11 325
8966.00 381
8966.90 365
8967.79 363
8968.69 374
8969.58 389
8970.47 392
8971.37 360
8972.26 336
8973.16 353
8974.05 369
8974.95 400
8975.84 373
8976.73 386
8977.63 362
8978.52 351
8979.42 349
8980.31 363
8981.21 430
8982.10 362
8983.00 355
8983.89 341
8984.79 325
8985.68 363
8986.58 322
8987.47 344
8988.37 378
8989.26 365
8990.16 379
8991.05 346
8991.95 293
8992.84 367
8993.74 384
8994.63 352
8995.53 354
8996.42 379
8997.32 349
8998.21 337
8999.11 330
9000.01 331
9000.90 354
9001.80 339
9002.69 301
9003.59 398
9004.48 352
9005.38 373
9006.28 393
9007.17 362
9008.07 330
9008.96 365
9009.86 393
9010.76 356
9011.65 340
9012.55 337
9013.45 299
9014.34 306
9015.24 351
9016.13 367
9017.03 350
9017.93 289
9018.82 313
9019.72 338
9020.62 314
9021.51 311
9022.41 351
9023.31 305
9024.20 313
9025.10 366
9026.00 353
9026.89 322
9027.79 347
9028.69 324
9029.59 321
9030.48 396
9031.38 324
9032.28 307
9033.17 327
9034.07 299
9034.97 301
9035.87 316
9036.76 376
9037.66 346
9038.56 336
9039.46 292
9040.35 349
9041.25 355
9042.15 314
9043.05 325
9043.94 309
9044.84 303
9045.74 339
9046.64 319
9047.54 297
9048.43 264
9049.33 334
9050.23 344
9051.13 347
9052.03 376
9052.92 324
9053.82 325
9054.72 357
9055.62 335
9056.52 340
9057.42 332
9058.32 330
9059.21 380
9060.11 367
9061.01 373
9061.91 369
9062.81 378
9063.71 365
9064.61 368
9065.50 327
9066.40 345
9067.30 398
9068.20 384
9069.10 349
9070.00 348
9070.90 353
9071.80 347
9072.70 374
9073.60 421
9074.50 388
9075.40 392
9076.29 336
9077.19 379
9078.09 371
9078.99 366
9079.89 314
9080.79 318
9081.69 332
9082.59 343
9083.49 409
9084.39 371
9085.29 322
9086.19 359
9087.09 384
9087.99 400
9088.89 337
9089.79 380
9090.69 360
9091.59 286
9092.49 319
9093.39 325
9094.29 327
9095.19 340
9096.09 335
9096.99 363
9097.89 332
9098.79 306
9099.69 322
9100.60 324
9101.50 314
9102.40 305
9103.30 305
9104.20 325
9105.10 324
9106.00 337
9106.90 355
9107.80 324
9108.70 318
9109.60 302
9110.50 310
9111.41 315
9112.31 275
9113.21 322
9114.11 341
9115.01 362
9115.91 314
9116.81 317
9117.72 351
9118.62 336
9119.52 350
9120.42 363
9121.32 353
9122.22 347
9123.12 316
9124.03 328
9124.93 266
9125.83 299
9126.73 351
9127.63 377
9128.54 302
9129.44 301
9130.34 293
9131.24 361
9132.14 316
9133.05 284
9133.95 325
9134.85 382
9135.75 327
9136.66 316
9137.56 309
9138.46 333
9139.36 299
9140.27 336
9141.17 314
9142.07 327
9142.97 338
9143.88 348
9144.78 336
9145.68 358
9146.59 327
9147.49 329
9148.39 329
9149.29 286
9150.20 272
9151.10 317
9152.00 329
9152.91 303
9153.81 288
9154.71 360
9155.62 301
9156.52 324
9157.42 285
9158.33 308
9159.23 370
9160.13 357
9161.04 392
9161.94 396
9162.84 355
9163.75 332
9164.65 325
9165.56 332
9166.46 332
9167.36 307
9168.27 365
9169.17 354
9170.08 294
9170.98 318
9171.88 294
9172.79 309
9173.69 293
9174.60 351
9175.50 332
9176.41 322
9177.31 330
9178.21 312
9179.12 277
9180.02 306
9180.93 372
9181.83 341
9182.74 349
9183.64 289
9184.55 315
9185.45 356
9186.36 360
9187.26 322
9188.17 325
9189.07 332
9189.98 311
9190.88 353
9191.79 335
9192.69 288
9193.60 318
9194.50 283
9195.41 341
9196.31 366
9197.22 314
9198.12 329
9199.03 335
9199.93 360
9200.84 350
9201.75 409
9202.65 394
9203.56 456
9204.46 424
9205.37 481
9206.27 422
9207.18 405
9208.09 356
9208.99 324
9209.90 343
9210.80 357
9211.71 339
9212.62 349
9213.52 351
9214.43 368
9215.34 347
9216.24 327
9217.15 351
9218.05 393
9218.96 389
9219.87 397
9220.77 422
9221.68 394
9222.59 369
9223.49 383
9224.40 329
9225.31 411
9226.21 363
9227.12 355
9228.03 348
9228.93 352
9229.84 363
9230.75 337
9231.66 296
9232.56 363
9233.47 316
9234.38 326
9235.28 314
9236.19 309
9237.10 319
9238.01 307
9238.91 345
9239.82 333
9240.73 309
9241.64 326
9242.54 369
9243.45 332
9244.36 332
9245.27 309
9246.18 324
9247.08 323
9247.99 359
9248.90 357
9249.81 329
9250.71 339
9251.62 348
9252.53 321
9253.44 352
9254.35 310
9255.26 338
9256.16 346
9257.07 275
9257.98 282
9258.89 327
9259.80 321
9260.71 289
9261.61 282
9262.52 316
9263.43 308
9264.34 316
9265.25 282
9266.16 313
9267.07 310
9267.98 307
9268.88 312
9269.79 365
9270.70 317
9271.61 284
9272.52 294
9273.43 318
9274.34 315
9275.25 369
9276.16 375
9277.07 311
9277.98 342
9278.89 324
9279.80 282
9280.70 329
9281.61 305
9282.52 337
9283.43 320
9284.34 302
9285.25 337
9286.16 297
9287.07 316
9287.98 274
9288.89 316
9289.80 294
9290.71 310
9291.62 302
9292.53 299
9293.44 251
9294.35 369
9295.26 312
9296.17 307
9297.08 353
9297.99 313
9298.90 303
9299.81 310
9300.73 323
9301.64 301
9302.55 337
9303.46 407
9304.37 343
9305.28 332
9306.19 318
9307.10 309
9308.01 364
9308.92 338
9309.83 333
9310.74 332
9311.65 350
9312.57 381
9313.48 374
9314.39 349
9315.30 327
9316.21 346
9317.12 355
9318.03 320
9318.94 324
9319.86 376
9320.77 348
9321.68 326
9322.59 345
9323.50 358
9324.41 394
9325.33 344
9326.24 327
9327.15 361
9328.06 313
9328.97 324
9329.88 351
9330.80 341
9331.71 354
9332.62 354
9333.53 342
9334.44 323
9335.36 308
9336.27 318
9337.18 321
9338.09 339
9339.01 338
9339.92 302
9340.83 318
9341.74 311
9342.66 304
9343.57 326
9344.48 310
9345.39 307
9346.31 317
9347.22 361
9348.13 345
9349.05 328
9349.96 313
9350.87 319
9351.78 341
9352.70 367
9353.61 356
9354.52 314
9355.44 315
9356.35 336
9357.26 347
9358.18 282
9359.09 300
9360.00 327
9360.92 326
9361.83 324
9362.74 348
9363.66 353
9364.57 407
9365.48 374
9366.40 346
9367.31 325
9368.23 324
9369.14 336
9370.05 333
9370.97 329
9371.88 325
9372.80 316
9373.71 324
9374.62 298
9375.54 321
9376.45 328
9377.37 355
9378.28 387
9379.19 336
9380.11 311
9381.02 334
9381.94 349
9382.85 356
9383.77 356
9384.68 319
9385.60 351
9386.51 333
9387.43 339
9388.34 375
9389.26 352
9390.17 325
9391.09 351
9392.00 367
9392.91 395
9393.83 382
9394.75 418
9395.66 425
9396.58 442
9397.49 436
9398.41 496
9399.32 471
9400.24 451
9401.15 438
9402.07 439
9402.98 434
9403.90 392
9404.81 373
9405.73 381
9406.65 308
9407.56 376
9408.48 364
9409.39 377
9410.31 384
9411.22 394
9412.14 350
9413.06 374
9413.97 369
9414.89 380
9415.80 368
9416.72 394
9417.64 390
9418.55 382
9419.47 387
9420.39 405
9421.30 363
9422.22 389
9423.14 409
9424.05 352
9424.97 371
9425.88 413
9426.80 397
9427.72 372
9428.64 389
9429.55 354
9430.47 372
9431.39 373
9432.30 346
9433.22 379
9434.14 349
9435.05 358
9435.97 387
9436.89 398
9437.81 416
9438.72 435
9439.64 483
9440.56 456
9441.47 455
9442.39 497
9443.31 437
9444.23 372
9445.14 437
9446.06 474
9446.98 408
9447.90 416
9448.81 470
9449.73 448
9450.65 409
9451.57 406
9452.49 517
9453.40 528
9454.32 518
9455.24 501
9456.16 537
9457.08 593
9457.99 528
9458.91 544
9459.83 541
9460.75 514
9461.67 479
9462.59 471
9463.50 443
9464.42 433
9465.34 425
9466.26 445
9467.18 483
9468.10 443
9469.02 426
9469.94 409
9470.85 399
9471.77 414
9472.69 459
9473.61 455
9474.53 456
9475.45 472
9476.37 433
9477.29 425
9478.21 484
9479.13 480
9480.04 467
9480.96 484
9481.88 417
9482.80 437
9483.72 501
9484.64 441
9485.56 431
9486.48 434
9487.40 480
9488.32 495
9489.24 443
9490.16 466
9491.08 463
9492.00 469
9492.92 445
9493.84 427
9494.76 425
9495.68 410
9496.60 419
9497.52 468
9498.44 457
9499.36 446
9500.28 454
9501.20 445
9502.12 416
9503.04 436
9503.96 438
9504.88 500
9505.80 459
9506.72 472
9507.64 451
9508.56 467
9509.48 489
9510.41 510
9511.33 465
9512.25 439
9513.17 499
9514.09 496
9515.01 487
9515.93 478
9516.85 495
9517.77 498
9518.69 547
9519.61 578
9520.54 520
9521.46 519
9522.38 482
9523.30 511
9524.22 533
9525.14 511
9526.06 491
9526.99 543
9527.91 562
9528.83 534
9529.75 512
9530.67 593
9531.59 647
9532.52 703
9533.44 792
9534.36 850
9535.28 914
9536.20 960
9537.13 1025
9538.05 977
9538.97 931
9539.89 882
9540.81 845
9541.74 693
9542.66 755
9543.58 661
9544.50 602
9545.43 566
9546.35 594
9547.27 552
9548.19 539
9549.12 571
9550.04 501
9550.96 529
9551.88 509
9552.81 538
9553.73 515
9554.65 497
9555.58 504
9556.50 531
9557.42 504
9558.34 544
9559.27 538
9560.19 554
9561.11 592
9562.04 593
9562.96 626
9563.88 607
9564.81 687
9565.73 573
9566.65 543
9567.58 586
9568.50 536
9569.43 520
9570.35 481
9571.27 487
9572.20 505
9573.12 504
9574.04 463
9574.97 443
9575.89 459
9576.82 472
9577.74 454
9578.66 493
9579.59 470
9580.51 466
9581.44 496
9582.36 474
9583.28 478
9584.21 423
9585.13 398
9586.06 402
9586.98 441
9587.91 428
9588.83 442
9589.76 458
9590.68 431
9591.60 441
9592.53 424
9593.45 459
9594.38 493
9595.30 487
9596.23 480
9597.15 460
9598.08 446
9599.00 513
9599.93 497
9600.85 453
9601.78 549
9602.70 491
9603.63 490
9604.55 439
9605.48 516
9606.41 526
9607.33 526
9608.26 524
9609.18 502
9610.11 553
9611.03 541
9611.96 514
9612.88 554
9613.81 550
9614.74 534
9615.66 556
9616.59 576
9617.51 516
9618.44 517
9619.37 519
9620.29 546
9621.22 572
9622.14 526
9623.07 479
9624.00 511
9624.92 560
9625.85 581
9626.78 584
9627.70 577
9628.63 595
9629.55 564
9630.48 633
9631.41 590
9632.33 608
9633.26 627
9634.19 676
9635.11 638
9636.04 713
9636.97 719
9637.90 699
9638.82 720
9639.75 739
9640.68 750
9641.60 773
9642.53 744
9643.46 752
9644.38 746
9645.31 684
9646.24 815
9647.17 820
9648.09 939
9649.02 1005
9649.95 1064
9650.88 1094
9651.80 1126
9652.73 1205
9653.66 1250
9654.59 1159
9655.51 1190
9656.44 1057
9657.37 975
9658.30 916
9659.23 883
9660.15 854
9661.08 770
9662.01 704
9662.94 744
9663.87 662
9664.80 726
9665.72 761
9666.65 744
9667.58 730
9668.51 736
9669.44 809
9670.37 744
9671.29 711
9672.22 699
9673.15 755
9674.08 711
9675.01 683
9675.94 647
9676.87 678
9677.79 756
9678.72 800
9679.65 737
9680.58 773
9681.51 781
9682.44 745
9683.37 754
9684.30 718
9685.23 772
9686.16 791
9687.09 756
9688.01 715
9688.94 761
9689.87 786
9690.80 833
9691.73 814
9692.66 899
9693.59 828
9694.52 844
9695.45 911
9696.38 906
9697.31 883
9698.24 867
9699.17 872
9700.10 928
9701.03 897
9701.96 896
9702.89 890
9703.82 841
9704.75 800
9705.68 789
9706.61 758
9707.54 712
9708.47 724
9709.40 771
9710.33 744
9711.26 709
9712.19 668
9713.12 664
9714.05 689
9714.98 652
9715.92 669
9716.85 648
9717.78 657
9718.71 606
9719.64 664
9720.57 657
9721.50 655
9722.43 701
9723.36 646
9724.29 641
9725.22 621
9726.16 601
9727.09 633
9728.02 618
9728.95 659
9729.88 616
9730.81 599
9731.74 594
9732.67 642
9733.61 605
9734.54 598
9735.47 637
9736.40 619
9737.33 597
9738.26 623
9739.20 595
9740.13 599
9741.06 606
9741.99 587
9742.92 580
9743.86 565
9744.79 594
9745.72 553
9746.65 481
9747.58 532
9748.52 528
9749.45 540
9750.38 578
9751.31 577
9752.25 598
9753.18 545
9754.11 521
9755.04 550
9755.98 528
9756.91 495
9757.84 528
9758.77 514
9759.71 455
9760.64 509
9761.57 524
9762.51 535
9763.44 549
9764.37 565
9765.30 575
9766.24 559
9767.17 540
9768.10 569
9769.04 549
9769.97 547
9770.90 553
9771.84 533
9772.77 564
9773.70 579
9774.64 553
9775.57 555
9776.50 583
9777.44 541
9778.37 558
9779.31 618
9780.24 641
9781.17 703
9782.11 674
9783.04 660
9783.97 689
9784.91 786
9785.84 753
9786.78 701
9787.71 654
9788.64 556
9789.58 612
9790.51 594
9791.45 583
9792.38 521
9793.32 511
9794.25 502
9795.19 524
9796.12 546
9797.05 554
9797.99 497
9798.92 521
9799.86 572
9800.79 574
9801.73 539
9802.66 540
9803.60 528
9804.53 546
9805.47 605
9806.40 560
9807.34 505
9808.27 552
9809.21 563
9810.14 491
9811.08 497
9812.01 507
9812.95 419
9813.88 421
9814.82 440
9815.75 454
9816.69 455
9817.63 471
9818.56 465
9819.50 439
9820.43 420
9821.37 441
9822.30 499
9823.24 490
9824.18 452
9825.11 497
9826.05 472
9826.98 431
9827.92 438
9828.86 538
9829.79 416
9830.73 470
9831.66 489
9832.60 463
9833.54 512
9834.47 438
9835.41 459
9836.35 458
9837.28 443
9838.22 397
9839.16 479
9840.09 465
9841.03 436
9841.97 417
9842.90 482
9843.84 471
9844.78 409
9845.71 432
9846.65 437
9847.59 443
9848.52 440
9849.46 423
9850.40 484
9851.34 497
9852.27 465
9853.21 460
9854.15 478
9855.08 432
9856.02 442
9856.96 499
9857.90 495
9858.83 522
9859.77 498
9860.71 486
9861.65 471
9862.58 526
9863.52 505
9864.46 484
9865.40 457
9866.34 507
9867.27 478
9868.21 471
9869.15 470
9870.09 474
9871.03 485
9871.96 403
9872.90 437
9873.84 469
9874.78 417
9875.72 448
9876.66 497
9877.59 448
9878.53 442
9879.47 452
9880.41 492
9881.35 462
9882.29 455
9883.23 454
9884.16 429
9885.10 388
9886.04 403
9886.98 426
9887.92 462
9888.86 467
9889.80 476
9890.74 444
9891.68 419
9892.61 437
9893.55 396
9894.49 447
9895.43 462
9896.37 376
9897.31 379
9898.25 417
9899.19 444
9900.13 433
9901.07 448
9902.01 432
9902.95 418
9903.89 413
9904.83 408
9905.77 435
9906.71 428
9907.65 394
9908.59 417
9909.53 445
9910.47 472
9911.41 461
9912.35 448
9913.29 467
9914.23 492
9915.17 484
9916.11 486
9917.05 441
9917.99 439
9918.93 452
9919.87 460
9920.81 488
9921.75 478
9922.69 465
9923.63 469
9924.57 498
9925.51 531
9926.45 560
9927.39 606
9928.33 690
9929.28 722
9930.22 834
9931.16 886
9932.10 918
9933.04 869
9933.98 817
9934.92 792
9935.86 746
9936.80 667
9937.74 603
9938.69 551
9939.63 526
9940.57 461
9941.51 450
9942.45 443
9943.39 425
9944.34 430
9945.28 434
9946.22 434
9947.16 448
9948.10 468
9949.04 438
9949.99 382
9950.93 432
9951.87 420
9952.81 358
9953.75 401
9954.70 374
9955.64 395
9956.58 384
9957.52 383
9958.46 427
9959.41 396
9960.35 444
9961.29 393
9962.23 392
9963.18 388
9964.12 367
9965.06 406
9966.00 436
9966.95 392
9967.89 427
9968.83 377
9969.77 389
9970.72 371
9971.66 380
9972.60 359
9973.55 314
9974.49 365
9975.43 391
9976.38 391
9977.32 391
9978.26 390
9979.21 373
9980.15 359
9981.09 325
9982.04 390
9982.98 362
9983.92 335
9984.87 345
9985.81 390
9986.75 375
9987.70 351
9988.64 364
9989.58 368
9990.53 369
9991.47 361
9992.42 354
9993.36 360
9994.30 389
9995.25 336
9996.19 411
9997.14 355
9998.08 373
9999.02 418
9999.97 439
10000.91 405
10001.86 380
10002.80 389
10003.75 406
10004.69 380
10005.63 389
10006.58 348
10007.52 310
10008.47 380
10009.41 365
10010.36 417
10011.30 430
10012.25 429
10013.19 379
10014.14 372
10015.08 355
10016.03 385
10016.97 364
10017.92 371
10018.86 353
10019.81 333
10020.75 386
10021.70 356
10022.64 350
10023.59 360
10024.53 345
10025.48 334
10026.42 360
10027.37 339
10028.32 398
10029.26 333
10030.21 319
10031.15 339
10032.10 375
10033.04 377
10033.99 363
10034.94 346
10035.88 348
10036.83 377
10037.77 375
10038.72 341
10039.67 303
10040.61 303
10041.56 320
10042.50 332
10043.45 289
10044.40 343
10045.34 381
10046.29 360
10047.24 360
10048.18 314
10049.13 336
10050.08 324
10051.02 376
10051.97 321
10052.92 312
10053.86 298
10054.81 304
10055.76 375
10056.70 336
10057.65 372
10058.60 364
10059.54 357
10060.49 392
10061.44 343
10062.39 343
10063.33 351
10064.28 324
10065.23 321
10066.17 330
10067.12 357
10068.07 300
10069.02 317
10069.96 299
10070.91 319
10071.86 334
10072.81 324
10073.76 370
10074.70 347
10075.65 313
10076.60 334
10077.55 375
10078.49 375
10079.44 288
10080.39 291
10081.34 354
10082.29 329
10083.23 318
10084.18 331
10085.13 324
10086.08 374
10087.03 336
10087.98 345
10088.92 333
10089.87 306
10090.82 342
10091.77 361
10092.72 351
10093.67 325
10094.62 296
10095.56 326
10096.51 309
10097.46 384
10098.41 319
10099.36 326
10100.31 326
10101.26 317
10102.21 337
10103.16 328
10104.11 256
10105.05 318
10106.00 325
10106.95 304
10107.90 334
10108.85 308
10109.80 337
10110.75 295
10111.70 321
10112.65 347
10113.60 300
10114.55 296
10115.50 299
10116.45 312
10117.40 337
10118.35 311
10119.30 326
10120.25 333
10121.20 342
10122.15 334
10123.10 299
10124.05 296
10125.00 288
10125.95 303
10126.90 310
10127.85 312
10128.80 346
10129.75 341
10130.70 314
10131.65 320
10132.60 356
10133.55 287
10134.50 331
10135.45 270
10136.40 304
10137.35 319
10138.30 291
10139.26 277
10140.21 334
10141.16 345
10142.11 297
10143.06 330
10144.01 320
10144.96 340
10145.91 303
10146.86 274
10147.81 321
10148.77 344
10149.72 316
10150.67 345
10151.62 293
10152.57 322
10153.52 340
10154.47 340
10155.43 300
10156.38 273
10157.33 347
10158.28 336
10159.23 339
10160.18 289
10161.14 281
10162.09 316
10163.04 320
10163.99 276
10164.94 262
10165.90 315
10166.85 327
10167.80 320
10168.75 312
10169.70 316
10170.66 299
10171.61 313
10172.56 315
10173.51 342
10174.47 339
10175.42 332
10176.37 322
10177.32 303
10178.28 318
10179.23 321
10180.18 329
10181.14 308
10182.09 335
10183.04 340
10183.99 320
10184.95 296
10185.90 307
10186.85 338
10187.81 345
10188.76 323
10189.71 316
10190.67 332
10191.62 334
10192.57 330
10193.53 288
10194.48 323
10195.43 378
10196.39 373
10197.34 326
10198.29 336
10199.25 374
10200.20 360
10201.15 364
10202.11 323
10203.06 325
10204.02 340
10204.97 349
10205.92 324
10206.88 317
10207.83 335
10208.79 359
10209.74 394
10210.69 381
10211.65 394
10212.60 369
10213.56 340
10214.51 352
10215.46 389
10216.42 394
10217.37 384
10218.33 323
10219.28 341
10220.24 399
10221.19 358
10222.15 310
10223.10 336
10224.06 316
10225.01 342
10225.97 352
10226.92 325
10227.88 297
10228.83 319
10229.79 348
10230.74 357
10231.70 353
10232.65 393
10233.61 345
10234.56 352
10235.52 414
10236.47 352
10237.43 416
10238.38 432
10239.34 439
10240.29 484
10241.25 494
10242.21 471
10243.16 447
10244.12 422
10245.07 410
10246.03 375
10246.98 365
10247.94 375
10248.90 342
10249.85 321
10250.81 320
10251.76 337
10252.72 382
10253.68 338
10254.63 314
10255.59 352
10256.55 370
10257.50 374
10258.46 368
10259.41 359
10260.37 326
10261.33 303
10262.28 319
10263.24 266
10264.20 265
10265.15 315
10266.11 338
10267.07 341
10268.02 311
10268.98 295
10269.94 289
10270.90 315
10271.85 330
10272.81 342
10273.77 347
10274.72 344
10275.68 322
10276.64 292
10277.60 328
10278.55 293
10279.51 302
10280.47 293
10281.43 293
10282.38 274
10283.34 350
10284.30 334
10285.26 294
10286.21 308
10287.17 306
10288.13 315
10289.09 264
10290.04 312
10291.00 288
10291.96 326
10292.92 283
10293.88 297
10294.83 279
10295.79 312
10296.75 369
10297.71 318
10298.67 329
10299.63 258
10300.58 265
10301.54 300
10302.50 306
10303.46 290
10304.42 315
10305.38 325
10306.34 297
10307.29 265
10308.25 276
10309.21 248
10310.17 269
10311.13 323
10312.09 318
10313.05 307
10314.01 296
10314.97 282
10315.92 301
10316.88 307
10317.84 261
10318.80 275
10319.76 285
10320.72 310
10321.68 295
10322.64 308
10323.60 314
10324.56 321
10325.52 325
10326.48 291
10327.44 331
10328.40 284
10329.36 309
10330.32 327
10331.28 303
10332.24 300
10333.20 330
10334.16 379
10335.12 309
10336.08 322
10337.04 347
10338.00 344
10338.96 326
10339.92 313
10340.88 284
10341.84 255
10342.80 294
10343.76 272
10344.72 329
10345.68 281
10346.64 298
10347.60 264
10348.56 313
10349.52 305
10350.48 276
10351.44 285
10352.40 278
10353.36 290
10354.32 300
10355.29 309
10356.25 299
10357.21 319
10358.17 327
10359.13 323
10360.09 277
10361.05 285
10362.01 279
10362.97 306
10363.94 313
10364.90 273
10365.86 268
10366.82 290
10367.78 295
10368.74 272
10369.70 286
10370.67 288
10371.63 250
10372.59 246
10373.55 287
10374.51 248
10375.47 244
10376.44 277
10377.40 240
10378.36 285
10379.32 270
10380.28 296
10381.25 249
10382.21 254
10383.17 245
10384.13 301
10385.10 289
10386.06 273
10387.02 275
10387.98 295
10388.95 300
10389.91 264
10390.87 240
10391.83 248
10392.80 277
10393.76 264
10394.72 279
10395.68 274
10396.65 258
10397.61 247
10398.57 280
10399.54 293
10400.50 286
10401.46 306
10402.43 379
10403.39 321
10404.35 306
10405.31 308
10406.28 294
10407.24 276
10408.20 268
10409.17 302
10410.13 297
10411.10 298
10412.06 298
10413.02 353
10413.99 315
10414.95 322
10415.91 322
10416.88 296
10417.84 360
10418.80 389
10419.77 399
10420.73 419
10421.70 485
10422.66 464
10423.63 397
10424.59 385
10425.55 394
10426.52 364
10427.48 378
10428.45 364
10429.41 380
10430.37 360
10431.34 353
10432.30 291
10433.27 307
10434.23 324
10435.20 326
10436.16 298
10437.13 272
10438.09 282
10439.06 233
10440.02 275
10440.99 231
10441.95 264
10442.92 257
10443.88 259
10444.85 268
10445.81 245
10446.78 246
10447.74 295
10448.71 263
10449.67 257
10450.64 236
10451.60 250
10452.57 259
10453.53 269
10454.50 251
10455.47 246
10456.43 299
10457.40 267
10458.36 248
10459.33 240
10460.29 274
10461.26 270
10462.23 285
10463.19 270
10464.16 253
10465.12 248
10466.09 259
10467.06 269
10468.02 291
10468.99 278
10469.95 262
10470.92 249
10471.89 233
10472.85 260
10473.82 274
10474.79 296
10475.75 247
10476.72 232
10477.69 231
10478.65 263
10479.62 299
10480.59 254
10481.55 251
10482.52 246
10483.49 280
10484.45 272
10485.42 290
10486.39 239
10487.35 242
10488.32 274
10489.29 258
10490.26 269
10491.22 270
10492.19 263
10493.16 265
10494.13 271
10495.09 258
10496.06 238
10497.03 269
10497.99 262
10498.96 245
10499.93 246
10500.90 272
10501.87 264
10502.83 265
10503.80 292
10504.77 265
10505.74 289
10506.70 279
10507.67 243
10508.64 281
10509.61 305
10510.58 266
10511.55 280
10512.51 262
10513.48 274
10514.45 306
10515.42 290
10516.39 280
10517.36 242
10518.32 256
10519.29 228
10520.26 233
10521.23 213
10522.20 252
10523.17 275
10524.14 231
10525.10 266
10526.07 247
10527.04 252
10528.01 276
10528.98 257
10529.95 264
10530.92 250
10531.89 215
10532.86 259
10533.83 243
10534.79 263
10535.76 266
10536.73 232
10537.70 249
10538.67 216
10539.64 296
10540.61 258
10541.58 262
10542.55 308
10543.52 323
10544.49 286
10545.46 252
10546.43 244
10547.40 272
10548.37 289
10549.34 258
10550.31 259
10551.28 277
10552.25 260
10553.22 250
10554.19 270
10555.16 268
10556.13 268
10557.10 287
10558.07 290
10559.04 324
10560.01 327
10560.98 345
10561.95 318
10562.92 386
10563.89 374
10564.86 363
10565.83 340
10566.81 347
10567.78 331
10568.75 289
10569.72 309
10570.69 302
10571.66 232
10572.63 238
10573.60 258
10574.57 259
10575.54 316
10576.51 302
10577.49 272
10578.46 263
10579.43 288
10580.40 270
10581.37 273
10582.34 280
10583.31 292
10584.29 286
10585.26 286
10586.23 276
10587.20 308
10588.17 271
10589.14 233
10590.12 279
10591.09 331
10592.06 294
10593.03 292
10594.00 298
10594.98 299
10595.95 280
10596.92 279
10597.89 317
10598.86 328
10599.84 292
10600.81 283
10601.78 303
10602.75 274
10603.73 299
10604.70 263
10605.67 275
10606.64 284
10607.62 266
10608.59 279
10609.56 309
10610.53 274
10611.51 310
10612.48 271
10613.45 259
10614.43 242
10615.40 264
10616.37 301
10617.34 279
10618.32 270
10619.29 222
10620.26 255
10621.24 261
10622.21 221
10623.18 268
10624.16 297
10625.13 283
10626.10 262
10627.08 273
10628.05 280
10629.02 332
10630.00 323
10630.97 297
10631.95 289
10632.92 270
10633.89 266
10634.87 314
10635.84 284
10636.81 278
10637.79 323
10638.76 341
10639.74 336
10640.71 346
10641.69 401
10642.66 374
10643.63 375
10644.61 375
10645.58 344
10646.56 339
10647.53 366
10648.51 349
10649.48 341
10650.45 321
10651.43 314
10652.40 334
10653.38 296
10654.35 252
10655.33 279
10656.30 263
10657.28 273
10658.25 263
10659.23 224
10660.20 265
10661.18 287
10662.15 251
10663.13 264
10664.10 333
10665.08 296
10666.05 268
10667.03 303
10668.00 281
10668.98 256
10669.96 259
10670.93 333
10671.91 313
10672.88 264
10673.86 250
10674.83 264
10675.81 254
10676.79 261
10677.76 252
10678.74 279
10679.71 281
10680.69 277
10681.66 295
10682.64 262
10683.62 324
10684.59 278
10685.57 286
10686.55 294
10687.52 298
10688.50 239
10689.47 275
10690.45 297
10691.43 253
10692.40 214
10693.38 249
10694.36 245
10695.33 263
10696.31 250
10697.29 243
10698.26 228
10699.24 275
10700.22 254
10701.19 220
10702.17 243
10703.15 258
10704.13 244
10705.10 266
10706.08 251
10707.06 273
10708.03 284
10709.01 217
10709.99 211
10710.97 227
10711.94 249
10712.92 236
10713.90 228
10714.88 228
10715.85 253
10716.83 230
10717.81 225
10718.79 247
10719.76 261
10720.74 229
10721.72 275
10722.70 232
10723.68 287
10724.65 275
10725.63 298
10726.61 277
10727.59 224
10728.57 280
10729.54 267
10730.52 258
10731.50 241
10732.48 280
10733.46 290
10734.44 253
10735.41 248
10736.39 235
10737.37 234
10738.35 255
10739.33 284
10740.31 270
10741.29 247
10742.26 249
10743.24 204
10744.22 241
10745.20 221
10746.18 247
10747.16 244
10748.14 223
10749.12 270
10750.10 246
10751.08 268
10752.05 217
10753.03 267
10754.01 255
10754.99 251
10755.97 242
10756.95 219
10757.93 249
10758.91 242
10759.89 233
10760.87 226
10761.85 211
10762.83 235
10763.81 246
10764.79 267
10765.77 283
10766.75 234
10767.73 223
10768.71 221
10769.69 253
10770.67 237
10771.65 230
10772.63 219
10773.61 242
10774.59 257
10775.57 238
10776.55 250
10777.53 240
10778.51 248
10779.49 264
10780.47 266
10781.45 213
10782.43 266
10783.41 241
10784.39 287
10785.38 256
10786.36 226
10787.34 239
10788.32 275
10789.30 226
10790.28 207
10791.26 202
10792.24 208
10793.22 231
10794.20 240
10795.19 250
10796.17 253
10797.15 240
10798.13 205
10799.11 224
10800.09 255
10801.07 246
10802.05 234
10803.04 272
10804.02 269
10805.00 219
10805.98 252
10806.96 270
10807.94 249
10808.93 274
10809.91 277
10810.89 255
10811.87 195
10812.85 211
10813.84 250
10814.82 244
10815.80 219
10816.78 246
10817.77 259
10818.75 238
10819.73 279
10820.71 269
10821.69 275
10822.68 241
10823.66 260
10824.64 268
10825.62 274
10826.61 275
10827.59 248
10828.57 233
10829.56 272
10830.54 269
10831.52 255
10832.50 262
10833.49 271
10834.47 251
10835.45 264
10836.44 261
10837.42 260
10838.40 254
10839.39 268
10840.37 257
10841.35 252
10842.34 265
10843.32 271
10844.30 281
10845.29 265
10846.27 256
10847.25 251
10848.24 241
10849.22 292
10850.20 237
10851.19 228
10852.17 243
10853.16 303
10854.14 249
10855.12 256
10856.11 241
10857.09 232
10858.08 277
10859.06 282
10860.04 263
10861.03 246
10862.01 271
10863.00 262
10863.98 244
10864.96 211
10865.95 238
10866.93 239
10867.92 265
10868.90 281
10869.89 267
10870.87 245
10871.86 251
10872.84 283
10873.83 309
10874.81 276
10875.80 283
10876.78 278
10877.77 299
10878.75 249
10879.74 268
10880.72 289
10881.71 278
10882.69 295
10883.68 282
10884.66 268
10885.65 310
10886.63 313
10887.62 299
10888.60 293
10889.59 270
10890.57 284
10891.56 312
10892.55 267
10893.53 285
10894.52 345
10895.50 306
10896.49 283
10897.47 307
10898.46 289
10899.45 298
10900.43 336
10901.42 305
10902.40 273
10903.39 294
10904.38 320
10905.36 330
10906.35 322
10907.34 306
10908.32 357
10909.31 332
10910.29 308
10911.28 316
10912.27 330
10913.25 354
10914.24 387
10915.23 391
10916.21 337
10917.20 352
10918.19 323
10919.17 328
10920.16 342
10921.15 324
10922.14 331
10923.12 347
10924.11 362
10925.10 330
10926.08 357
10927.07 353
10928.06 374
10929.05 366
10930.03 382
10931.02 335
10932.01 334
10933.00 350
10933.98 336
10934.97 365
10935.96 401
10936.95 400
10937.93 430
10938.92 378
10939.91 363
10940.90 378
10941.88 438
10942.87 498
10943.86 493
10944.85 493
10945.84 560
10946.82 471
10947.81 482
10948.80 473
10949.79 481
10950.78 482
10951.77 421
10952.75 434
10953.74 487
10954.73 459
10955.72 477
10956.71 498
10957.70 502
10958.69 469
10959.67 485
10960.66 577
10961.65 596
10962.64 617
10963.63 639
10964.62 595
10965.61 563
10966.60 562
10967.58 531
10968.57 489
10969.56 475
10970.55 490
10971.54 450
10972.53 427
10973.52 448
10974.51 457
10975.50 469
10976.49 472
10977.48 487
10978.47 450
10979.46 484
10980.45 515
10981.44 452
10982.43 446
10983.42 479
10984.41 510
10985.40 481
10986.38 484
10987.37 473
10988.36 488
10989.35 527
10990.34 507
10991.34 495
10992.33 500
10993.32 504
10994.31 492
10995.30 500
10996.29 500
10997.28 550
10998.27 658
10999.26 709
11000.25 689
11001.24 775
11002.23 752
11003.22 856
11004.21 882
11005.20 884
11006.19 806
11007.18 782
11008.17 747
11009.16 679
11010.16 601
11011.15 536
11012.14 500
11013.13 548
11014.12 527
11015.11 474
11016.10 451
11017.09 449
11018.08 460
11019.08 436
11020.07 484
11021.06 436
11022.05 436
11023.04 486
11024.03 430
11025.03 417
11026.02 392
11027.01 408
11028.00 416
11028.99 407
11029.98 396
11030.98 355
11031.97 368
11032.96 376
11033.95 370
11034.94 379
11035.94 419
11036.93 386
11037.92 373
11038.91 372
11039.91 412
11040.90 378
11041.89 383
11042.88 337
11043.87 341
11044.87 331
11045.86 409
11046.85 344
11047.85 311
11048.84 318
11049.83 328
11050.82 326
11051.82 326
11052.81 323
11053.80 328
11054.80 310
11055.79 341
11056.78 299
11057.77 295
11058.77 333
11059.76 349
11060.75 304
11061.75 323
11062.74 354
11063.73 344
11064.73 314
11065.72 315
11066.71 299
11067.71 326
11068.70 331
11069.70 278
11070.69 326
11071.68 315
11072.68 312
11073.67 332
11074.66 302
11075.66 327
11076.65 323
11077.65 323
11078.64 364
11079.63 350
11080.63 294
11081.62 302
11082.62 327
11083.61 302
11084.61 326
11085.60 322
11086.59 329
11087.59 301
11088.58 288
11089.58 343
11090.57 321
11091.57 344
11092.56 306
11093.56 296
11094.55 303
11095.55 341
11096.54 299
11097.54 322
11098.53 338
11099.53 355
11100.52 337
11101.52 295
11102.51 302
11103.51 316
11104.50 345
11105.50 329
11106.49 286
11107.49 321
11108.48 320
11109.48 346
11110.47 338
11111.47 320
11112.46 307
11113.46 330
11114.46 347
11115.45 335
11116.45 289
11117.44 296
11118.44 312
11119.43 315
11120.43 304
11121.43 308
11122.42 293
11123.42 291
11124.41 285
11125.41 271
11126.41 267
11127.40 307
11128.40 308
11129.40 328
11130.39 314
11131.39 282
11132.39 357
11133.38 293
11134.38 330
11135.37 342
11136.37 261
11137.37 310
11138.37 318
11139.36 321
11140.36 279
11141.36 266
11142.35 265
11143.35 284
11144.35 273
11145.34 272
11146.34 304
11147.34 284
11148.33 280
11149.33 330
11150.33 314
11151.33 300
11152.32 371
11153.32 325
11154.32 335
11155.32 301
11156.31 322
11157.31 308
11158.31 322
11159.31 282
11160.30 274
11161.30 276
11162.30 277
11163.30 288
11164.30 273
11165.29 260
11166.29 248
11167.29 264
11168.29 267
11169.29 254
11170.28 274
11171.28 284
11172.28 250
11173.28 266
11174.28 292
11175.28 260
11176.27 240
11177.27 257
11178.27 267
11179.27 278
11180.27 283
11181.27 268
11182.27 248
11183.26 259
11184.26 257
11185.26 251
11186.26 273
11187.26 271
11188.26 239
11189.26 262
11190.26 283
11191.26 311
11192.26 255
11193.25 266
11194.25 261
11195.25 251
11196.25 270
11197.25 246
11198.25 262
11199.25 258
11200.25 270
11201.25 266
11202.25 293
11203.25 248
11204.25 267
11205.25 283
11206.25 244
11207.25 271
11208.25 263
11209.25 276
11210.25 255
11211.25 254
11212.25 261
11213.25 288
11214.25 282
11215.25 287
11216.25 275
11217.25 293
11218.25 262
11219.25 230
11220.25 223
11221.25 237
11222.25 240
11223.25 219
11224.25 249
11225.25 262
11226.25 278
11227.25 247
11228.25 267
11229.26 269
11230.26 252
11231.26 284
11232.26 254
11233.26 273
11234.26 265
11235.26 259
11236.26 260
11237.26 297
11238.27 280
11239.27 266
11240.27 211
11241.27 233
11242.27 269
11243.27 270
11244.27 265
11245.27 268
11246.28 233
11247.28 240
11248.28 268
11249.28 233
11250.28 271
11251.28 260
11252.29 246
11253.29 257
11254.29 260
11255.29 277
11256.29 255
11257.30 256
11258.30 242
11259.30 227
11260.30 235
11261.31 252
11262.31 243
11263.31 228
11264.31 260
11265.31 272
11266.32 221
11267.32 259
11268.32 274
11269.32 275
11270.33 273
11271.33 280
11272.33 291
11273.34 257
11274.34 278
11275.34 277
11276.34 276
11277.35 237
11278.35 285
11279.35 301
11280.36 322
11281.36 317
11282.36 298
11283.37 269
11284.37 285
11285.37 299
11286.38 321
11287.38 310
11288.38 284
11289.39 272
11290.39 268
11291.39 316
11292.40 345
11293.40 315
11294.40 277
11295.41 267
11296.41 293
11297.42 294
11298.42 289
11299.42 264
11300.43 350
11301.43 335
11302.44 307
11303.44 295
11304.44 308
11305.45 291
11306.45 298
11307.46 280
11308.46 286
11309.47 294
11310.47 358
11311.47 337
11312.48 327
11313.48 342
11314.49 359
11315.49 393
11316.50 396
11317.50 412
11318.51 406
11319.51 413
11320.52 425
11321.52 390
11322.53 368
11323.53 306
11324.54 331
11325.54 321
11326.55 319
11327.55 334
11328.56 270
11329.56 288
11330.57 293
11331.57 282
11332.58 278
11333.58 297
11334.59 321
11335.60 333
11336.60 276
11337.61 242
11338.61 252
11339.62 262
11340.62 293
11341.63 286
11342.64 333
11343.64 309
11344.65 317
11345.65 270
11346.66 254
11347.67 289
11348.67 261
11349.68 288
11350.68 257
11351.69 289
11352.70 287
11353.70 276
11354.71 302
11355.72 295
11356.72 263
11357.73 288
11358.74 258
11359.74 271
11360.75 272
11361.76 293
11362.76 271
11363.77 281
11364.78 269
11365.78 265
11366.79 278
11367.80 252
11368.80 280
11369.81 265
11370.82 289
11371.83 276
11372.83 306
11373.84 292
11374.85 298
11375.85 274
11376.86 278
11377.87 263
11378.88 241
11379.88 296
11380.89 293
11381.90 316
11382.91 247
11383.92 306
11384.92 285
11385.93 281
11386.94 263
11387.95 297
11388.95 272
11389.96 265
11390.97 267
11391.98 265
11392.99 279
11393.99 302
11395.00 286
11396.01 274
11397.02 310
11398.03 315
11399.04 310
11400.04 304
11401.05 279
11402.06 287
11403.07 273
11404.08 312
11405.09 243
11406.10 289
11407.11 299
11408.11 336
11409.12 288
11410.13 274
11411.14 236
11412.15 269
11413.16 294
11414.17 324
11415.18 249
11416.19 290
11417.19 258
11418.20 285
11419.21 298
11420.22 312
11421.23 293
11422.24 297
11423.25 298
11424.26 265
11425.27 287
11426.28 298
11427.29 301
11428.30 310
11429.31 313
11430.32 335
11431.33 320
11432.34 339
11433.35 331
11434.36 291
11435.37 322
11436.38 334
11437.39 307
11438.40 295
11439.41 304
11440.42 321
11441.43 305
11442.44 266
11443.45 312
11444.46 330
11445.47 341
11446.48 341
11447.49 360
11448.50 333
11449.51 346
11450.52 360
11451.53 338
11452.54 293
11453.56 335
11454.57 301
11455.58 294
11456.59 308
11457.60 296
11458.61 344
11459.62 338
11460.63 310
11461.64 288
11462.65 331
11463.67 342
11464.68 348
11465.69 374
11466.70 336
11467.71 337
11468.72 365
11469.73 373
11470.75 320
11471.76 340
11472.77 343
11473.78 338
11474.79 354
11475.80 376
11476.82 361
11477.83 371
11478.84 360
11479.85 368
11480.86 376
11481.88 359
11482.89 335
11483.90 400
11484.91 370
11485.92 331
11486.94 359
11487.95 324
11488.96 361
11489.97 358
11490.99 357
11492.00 359
11493.01 349
11494.02 378
11495.04 398
11496.05 346
11497.06 375
11498.08 377
11499.09 372
11500.10 402
11501.11 365
11502.13 384
11503.14 408
11504.15 384
11505.17 358
11506.18 391
11507.19 365
11508.21 329
11509.22 361
11510.23 396
11511.25 378
11512.26 413
11513.27 395
11514.29 409
11515.30 429
11516.31 405
11517.33 448
11518.34 471
11519.35 393
11520.37 420
11521.38 462
11522.40 422
11523.41 410
11524.42 401
11525.44 431
11526.45 429
11527.47 398
11528.48 436
11529.49 470
11530.51 498
11531.52 437
11532.54 427
11533.55 514
11534.56 482
11535.58 450
11536.59 512
11537.61 478
11538.62 474
11539.64 476
11540.65 501
11541.67 471
11542.68 489
11543.70 546
11544.71 548
11545.73 603
11546.74 622
11547.76 557
11548.77 497
11549.79 542
11550.80 548
11551.82 580
11552.83 581
11553.85 569
11554.86 521
11555.88 598
11556.89 654
11557.91 635
11558.92 620
11559.94 659
11560.95 716
11561.97 698
11562.99 662
11564.00 766
11565.02 710
11566.03 670
11567.05 737
11568.06 725
11569.08 720
11570.10 697
11571.11 815
11572.13 820
11573.14 796
11574.16 861
11575.18 824
11576.19 786
11577.21 796
11578.23 875
11579.24 933
11580.26 975
11581.27 1018
11582.29 1029
11583.31 1106
11584.32 1183
11585.34 1224
11586.36 1260
11587.37 1313
11588.39 1309
11589.41 1387
11590.42 1380
11591.44 1433
11592.46 1428
11593.48 1426
11594.49 1473
11595.51 1551
11596.53 1712
11597.54 1887
11598.56 2116
11599.58 2486
11600.60 2951
11601.61 3374
11602.63 3625
11603.65 3862
11604.67 3963
11605.68 3757
11606.70 3554
11607.72 3204
11608.74 2750
11609.75 2360
11610.77 2085
11611.79 1845
11612.81 1571
11613.82 1386
11614.84 1255
11615.86 1185
11616.88 1194
11617.90 1132
11618.91 1116
11619.93 1008
11620.95 1021
11621.97 994
11622.99 1010
11624.01 949
11625.02 913
11626.04 862
11627.06 833
11628.08 791
11629.10 743
11630.12 744
11631.14 737
11632.15 813
11633.17 792
11634.19 746
11635.21 694
11636.23 713
11637.25 715
11638.27 672
11639.29 648
11640.31 615
11641.32 688
11642.34 670
11643.36 695
11644.38 668
11645.40 620
11646.42 593
11647.44 586
11648.46 608
11649.48 565
11650.50 518
11651.52 557
11652.54 556
11653.56 548
11654.58 525
11655.60 550
11656.62 576
11657.64 556
11658.66 566
11659.68 573
11660.70 619
11661.72 575
11662.74 567
11663.76 588
11664.78 559
11665.80 557
11666.82 562
11667.84 592
11668.86 561
11669.88 599
11670.90 657
11671.92 624
11672.94 673
11673.96 633
11674.98 557
11676.00 568
11677.02 588
11678.04 634
11679.06 614
11680.08 669
11681.10 662
11682.12 709
11683.15 786
11684.17 690
11685.19 769
11686.21 704
11687.23 689
11688.25 663
11689.27 638
11690.29 626
11691.31 650
11692.34 651
11693.36 660
11694.38 631
11695.40 621
11696.42 653
11697.44 652
11698.46 629
11699.49 597
11700.51 580
11701.53 580
11702.55 566
11703.57 536
11704.60 544
11705.62 557
11706.64 517
11707.66 555
11708.68 535
11709.71 541
11710.73 503
11711.75 562
11712.77 554
11713.79 508
11714.82 510
11715.84 549
11716.86 536
11717.88 522
11718.91 505
11719.93 469
11720.95 493
11721.97 503
11723.00 494
11724.02 481
11725.04 459
11726.06 484
11727.09 487
11728.11 456
11729.13 420
11730.16 470
11731.18 507
11732.20 422
11733.23 484
11734.25 459
11735.27 479
11736.30 468
11737.32 452
11738.34 442
11739.37 456
11740.39 463
11741.41 398
11742.44 401
11743.46 441
11744.48 469
11745.51 448
11746.53 474
11747.55 427
11748.58 439
11749.60 488
11750.63 523
11751.65 498
11752.67 455
11753.70 426
11754.72 430
11755.75 431
11756.77 438
11757.79 463
11758.82 453
11759.84 434
11760.87 475
11761.89 446
11762.92 435
11763.94 453
11764.96 416
11765.99 449
11767.01 384
11768.04 373
11769.06 363
11770.09 380
11771.11 400
11772.14 391
11773.16 362
11774.19 369
11775.21 408
11776.24 433
11777.26 418
11778.29 387
11779.31 370
11780.34 347
11781.36 349
11782.39 325
11783.41 346
11784.44 359
11785.46 367
11786.49 335
11787.52 327
11788.54 365
11789.57 372
11790.59 363
11791.62 368
11792.64 333
11793.67 328
11794.69 371
11795.72 341
11796.75 352
11797.77 330
11798.80 333
11799.82 307
11800.85 275
11801.88 271
11802.90 288
11803.93 330
11804.96 302
11805.98 326
11807.01 308
11808.03 305
11809.06 333
11810.09 333
11811.11 305
11812.14 335
11813.17 327
11814.19 342
11815.22 317
11816.25 331
11817.27 326
11818.30 312
11819.33 332
11820.35 283
11821.38 278
11822.41 313
11823.44 332
11824.46 311
11825.49 280
11826.52 280
11827.54 284
11828.57 274
11829.60 295
11830.63 330
11831.65 341
11832.68 306
11833.71 273
11834.74 291
11835.76 291
11836.79 286
11837.82 296
11838.85 279
11839.87 251
11840.90 252
11841.93 326
11842.96 295
11843.99 284
11845.01 325
11846.04 296
11847.07 278
11848.10 292
11849.13 284
11850.15 280
11851.18 258
11852.21 294
11853.24 282
11854.27 294
11855.30 286
11856.33 296
11857.35 300
11858.38 293
11859.41 270
11860.44 251
11861.47 295
11862.50 273
11863.53 260
11864.55 264
11865.58 304
11866.61 299
11867.64 280
11868.67 287
11869.70 267
11870.73 287
11871.76 263
11872.79 294
11873.82 262
11874.85 292
11875.88 316
11876.90 320
11877.93 265
11878.96 286
11879.99 292
11881.02 289
11882.05 285
11883.08 241
11884.11 285
11885.14 322
11886.17 307
11887.20 303
11888.23 338
11889.26 302
11890.29 298
11891.32 327
11892.35 306
11893.38 315
11894.41 303
11895.44 301
11896.47 319
11897.50 304
11898.53 311
11899.56 325
11900.59 322
11901.62 321
11902.65 339
11903.68 324
11904.71 293
11905.75 358
11906.78 344
11907.81 324
11908.84 274
11909.87 342
11910.90 336
11911.93 347
11912.96 319
11913.99 325
11915.02 335
11916.05 322
11917.09 312
11918.12 310
11919.15 310
11920.18 314
11921.21 325
11922.24 332
11923.27 370
11924.30 349
11925.34 332
11926.37 328
11927.40 296
11928.43 351
11929.46 359
11930.49 362
11931.53 354
11932.56 404
11933.59 409
11934.62 435
11935.65 425
11936.69 438
11937.72 433
11938.75 417
11939.78 414
11940.81 428
11941.85 392
11942.88 395
11943.91 371
11944.94 338
11945.98 338
11947.01 278
11948.04 295
11949.07 319
11950.11 302
11951.14 318
11952.17 298
11953.20 310
11954.24 288
11955.27 303
11956.30 281
11957.34 286
11958.37 301
11959.40 292
11960.43 301
11961.47 326
11962.50 288
11963.53 279
11964.57 254
11965.60 277
11966.63 279
11967.67 285
11968.70 268
11969.73 254
11970.77 293
11971.80 271
11972.83 273
11973.87 246
11974.90 279
11975.93 264
11976.97 288
11978.00 262
11979.04 238
11980.07 256
11981.10 285
11982.14 284
11983.17 261
11984.21 272
11985.24 273
11986.27 301
11987.31 281
11988.34 303
11989.38 315
11990.41 306
11991.45 259
11992.48 305
11993.51 303
11994.55 334
11995.58 265
11996.62 268
11997.65 269
11998.69 252
11999.72 272
12000.76 282
12001.79 303
12002.83 262
12003.86 303
12004.90 291
12005.93 278
12006.97 276
12008.00 310
12009.04 286
12010.07 279
12011.11 285
12012.14 286
12013.18 316
12014.21 314
12015.25 339
12016.28 315
12017.32 357
12018.35 293
12019.39 337
12020.43 314
12021.46 312
12022.50 306
12023.53 310
12024.57 305
12025.60 286
12026.64 317
12027.68 268
12028.71 303
12029.75 310
12030.78 312
12031.82 359
12032.86 293
12033.89 301
12034.93 305
12035.97 349
12037.00 328
12038.04 283
12039.07 294
12040.11 308
12041.15 294
12042.18 269
12043.22 296
12044.26 277
12045.29 262
12046.33 269
12047.37 291
12048.40 297
12049.44 308
12050.48 311
12051.52 302
12052.55 292
12053.59 306
12054.63 303
12055.66 264
12056.70 278
12057.74 275
12058.78 286
12059.81 327
12060.85 305
12061.89 251
12062.92 280
12063.96 320
12065.00 286
12066.04 276
12067.07 279
12068.11 304
12069.15 288
12070.19 320
12071.23 282
12072.26 303
12073.30 275
12074.34 282
12075.38 287
12076.42 278
12077.45 243
12078.49 318
12079.53 279
12080.57 268
12081.61 267
12082.64 250
12083.68 307
12084.72 317
12085.76 295
12086.80 299
12087.84 279
12088.88 286
12089.91 307
12090.95 273
12091.99 303
12093.03 343
12094.07 338
12095.11 303
12096.15 305
12097.19 344
12098.22 342
12099.26 294
12100.30 329
12101.34 331
12102.38 358
12103.42 326
12104.46 321
12105.50 314
12106.54 293
12107.58 332
12108.62 298
12109.66 303
12110.70 340
12111.74 327
12112.78 308
12113.81 287
12114.85 280
12115.89 259
12116.93 277
12117.97 282
12119.01 277
12120.05 250
12121.09 314
12122.13 260
12123.17 264
12124.21 266
12125.25 257
12126.29 247
12127.33 244
12128.37 264
12129.42 254
12130.46 279
12131.50 266
12132.54 303
12133.58 258
12134.62 253
12135.66 301
12136.70 311
12137.74 280
12138.78 323
12139.82 276
12140.86 275
12141.90 288
12142.94 247
12143.98 243
12145.03 267
12146.07 288
12147.11 283
12148.15 271
12149.19 267
12150.23 287
12151.27 245
12152.31 275
12153.35 215
12154.40 248
12155.44 243
12156.48 269
12157.52 242
12158.56 252
12159.60 248
12160.65 245
12161.69 246
12162.73 229
12163.77 254
12164.81 264
12165.85 275
12166.90 241
12167.94 250
12168.98 233
12170.02 259
12171.06 278
12172.11 228
12173.15 218
12174.19 237
12175.23 232
12176.28 264
12177.32 250
12178.36 225
12179.40 247
12180.45 244
12181.49 256
12182.53 250
12183.57 267
12184.62 235
12185.66 213
12186.70 235
12187.74 228
12188.79 237
12189.83 239
12190.87 229
12191.92 222
12192.96 227
12194.00 202
12195.05 220
12196.09 216
12197.13 291
12198.18 241
12199.22 219
12200.26 235
12201.31 244
12202.35 257
12203.39 256
12204.44 207
12205.48 256
12206.52 259
12207.57 266
12208.61 254
12209.65 236
12210.70 244
12211.74 290
12212.79 258
12213.83 255
12214.87 298
12215.92 279
12216.96 282
12218.01 276
12219.05 281
12220.09 277
12221.14 274
12222.18 243
12223.23 284
12224.27 254
12225.32 248
12226.36 286
12227.41 237
12228.45 240
12229.49 266
12230.54 254
12231.58 250
12232.63 269
12233.67 240
12234.72 292
12235.76 269
12236.81 273
12237.85 284
12238.90 270
12239.94 267
12240.99 277
12242.03 302
12243.08 261
12244.12 254
12245.17 250
12246.21 239
12247.26 232
12248.31 232
12249.35 233
12250.40 230
12251.44 225
12252.49 263
12253.53 239
12254.58 246
12255.62 228
12256.67 240
12257.72 257
12258.76 256
12259.81 244
12260.85 234
12261.90 270
12262.95 198
12263.99 234
12265.04 273
12266.08 235
12267.13 258
12268.18 251
12269.22 274
12270.27 242
12271.32 263
12272.36 247
12273.41 258
12274.46 202
12275.50 248
12276.55 229
12277.60 205
12278.64 205
12279.69 222
12280.74 226
12281.78 238
12282.83 261
12283.88 247
12284.92 217
12285.97 250
12287.02 225
12288.07 246
12289.11 229
12290.16 237
12291.21 243
12292.25 237
12293.30 258
12294.35 251
12295.40 223
12296.44 251
12297.49 244
12298.54 224
12299.59 239
12300.63 251
12301.68 218
12302.73 209
12303.78 225
12304.83 220
12305.87 216
12306.92 237
12307.97 258
12309.02 216
12310.07 229
12311.11 266
12312.16 229
12313.21 233
12314.26 229
12315.31 234
12316.35 269
12317.40 267
12318.45 237
12319.50 255
12320.55 284
12321.60 216
12322.65 242
12323.69 198
12324.74 230
12325.79 229
12326.84 239
12327.89 238
12328.94 215
12329.99 242
12331.04 260
12332.09 213
12333.13 238
12334.18 255
12335.23 243
12336.28 235
12337.33 232
12338.38 229
12339.43 240
12340.48 231
12341.53 239
12342.58 268
12343.63 261
12344.68 249
12345.73 223
12346.78 251
12347.83 221
12348.88 225
12349.93 226
12350.98 249
12352.03 220
12353.07 218
12354.12 239
12355.17 197
12356.22 167
12357.28 206
12358.33 281
12359.38 221
12360.43 209
12361.48 229
12362.53 245
12363.58 213
12364.63 267
12365.68 250
12366.73 237
12367.78 215
12368.83 195
12369.88 221
12370.93 215
12371.98 237
12373.03 238
12374.08 236
12375.13 257
12376.18 272
12377.24 253
12378.29 273
12379.34 264
12380.39 240
12381.44 232
12382.49 232
12383.54 239
12384.59 240
12385.64 246
12386.70 254
12387.75 249
12388.80 241
12389.85 225
12390.90 245
12391.95 272
12393.00 224
12394.06 242
12395.11 266
12396.16 282
12397.21 269
12398.26 262
12399.32 233
12400.37 270
12401.42 288
12402.47 262
12403.52 298
12404.58 240
12405.63 240
12406.68 251
12407.73 231
12408.78 212
12409.84 234
12410.89 276
12411.94 242
12412.99 229
12414.05 252
12415.10 237
12416.15 261
12417.20 273
12418.26 248
12419.31 258
12420.36 254
12421.42 240
12422.47 246
12423.52 215
12424.57 263
12425.63 244
12426.68 214
12427.73 230
12428.79 217
12429.84 244
12430.89 211
12431.95 242
12433.00 268
12434.05 258
12435.11 276
12436.16 262
12437.21 215
12438.27 232
12439.32 247
12440.37 243
12441.43 265
12442.48 239
12443.54 236
12444.59 235
12445.64 265
12446.70 270
12447.75 254
12448.80 254
12449.86 274
12450.91 284
12451.97 282
12453.02 240
12454.08 244
12455.13 283
12456.18 268
12457.24 268
12458.29 277
12459.35 277
12460.40 229
12461.46 258
12462.51 251
12463.57 254
12464.62 275
12465.67 267
12466.73 270
12467.78 266
12468.84 277
12469.89 250
12470.95 247
12472.00 244
12473.06 263
12474.11 293
12475.17 305
12476.22 317
12477.28 291
12478.33 279
12479.39 314
12480.45 287
12481.50 282
12482.56 320
12483.61 326
12484.67 351
12485.72 356
12486.78 361
12487.83 365
12488.89 361
12489.95 352
12491.00 419
12492.06 427
12493.11 470
12494.17 479
12495.22 499
12496.28 594
12497.34 691
12498.39 649
12499.45 679
12500.50 712
12501.56 732
12502.62 709
12503.67 654
12504.73 572
12505.79 524
12506.84 496
12507.90 426
12508.96 387
12510.01 331
12511.07 330
12512.13 361
12513.18 370
12514.24 323
12515.30 286
12516.35 314
12517.41 295
12518.47 280
12519.52 294
12520.58 267
12521.64 268
12522.70 316
12523.75 296
12524.81 300
12525.87 262
12526.92 295
12527.98 268
12529.04 265
12530.10 240
12531.15 266
12532.21 290
12533.27 287
12534.33 280
12535.38 273
12536.44 292
12537.50 309
12538.56 290
12539.62 288
12540.67 258
12541.73 252
12542.79 273
12543.85 278
12544.91 269
12545.96 260
12547.02 265
12548.08 263
12549.14 288
12550.20 277
12551.25 264
12552.31 253
12553.37 287
12554.43 301
12555.49 298
12556.55 306
12557.61 274
12558.66 275
12559.72 248
12560.78 296
12561.84 286
12562.90 278
12563.96 292
12565.02 291
12566.08 276
12567.14 273
12568.19 285
12569.25 307
12570.31 288
12571.37 319
12572.43 310
12573.49 369
12574.55 340
12575.61 332
12576.67 336
12577.73 374
12578.79 342
12579.85 398
12580.91 385
12581.97 387
12583.03 428
12584.09 395
12585.15 367
12586.20 373
12587.26 355
12588.32 373
12589.38 330
12590.44 355
12591.50 346
12592.56 277
12593.62 311
12594.69 349
12595.75 337
12596.81 309
12597.87 260
12598.93 257
12599.99 293
12601.05 294
12602.11 267
12603.17 309
12604.23 317
12605.29 304
12606.35 291
12607.41 274
12608.47 262
12609.53 259
12610.59 280
12611.65 272
12612.71 239
12613.78 300
12614.84 291
12615.90 258
12616.96 226
12618.02 217
12619.08 250
12620.14 250
12621.20 256
12622.27 217
12623.33 206
12624.39 224
12625.45 253
12626.51 225
12627.57 234
12628.63 223
12629.70 261
12630.76 250
12631.82 265
12632.88 251
12633.94 229
12635.00 264
12636.07 245
12637.13 225
12638.19 213
12639.25 268
12640.31 251
12641.38 275
12642.44 256
12643.50 208
12644.56 255
12645.63 267
12646.69 230
12647.75 274
12648.81 249
12649.88 234
12650.94 237
12652.00 239
12653.06 262
12654.13 272
12655.19 277
12656.25 253
12657.31 231
12658.38 265
12659.44 269
12660.50 252
12661.57 276
12662.63 260
12663.69 291
12664.76 274
12665.82 222
12666.88 239
12667.95 232
12669.01 260
12670.07 235
12671.14 235
12672.20 236
12673.26 216
12674.33 232
12675.39 261
12676.45 226
12677.52 226
12678.58 221
12679.64 199
12680.71 209
12681.77 233
12682.84 234
12683.90 244
12684.96 231
12686.03 246
12687.09 239
12688.16 211
12689.22 213
12690.28 222
12691.35 255
12692.41 206
12693.48 239
12694.54 208
12695.61 241
12696.67 216
12697.74 226
12698.80 251
12699.86 253
12700.93 242
12701.99 216
12703.06 247
12704.12 209
12705.19 221
12706.25 253
12707.32 224
12708.38 238
12709.45 230
12710.51 223
12711.58 256
12712.64 220
12713.71 234
12714.77 241
12715.84 250
12716.90 264
12717.97 214
12719.03 236
12720.10 225
12721.17 237
12722.23 228
12723.30 222
12724.36 241
12725.43 261
12726.49 218
12727.56 254
12728.63 224
12729.69 212
12730.76 204
12731.82 201
12732.89 231
12733.96 215
12735.02 255
12736.09 237
12737.15 215
12738.22 197
12739.29 247
12740.35 229
12741.42 247
12742.49 220
12743.55 198
12744.62 242
12745.68 220
12746.75 227
12747.82 213
12748.88 218
12749.95 197
12751.02 190
12752.09 204
12753.15 192
12754.22 228
12755.29 214
12756.35 208
12757.42 237
12758.49 236
12759.55 230
12760.62 222
12761.69 230
12762.76 196
12763.82 220
12764.89 234
12765.96 267
12767.03 232
12768.09 197
12769.16 202
12770.23 194
12771.30 213
12772.36 165
12773.43 200
12774.50 193
12775.57 208
12776.63 189
12777.70 205
12778.77 184
12779.84 187
12780.91 225
12781.97 204
12783.04 200
12784.11 192
12785.18 203
12786.25 215
12787.31 205
12788.38 197
12789.45 223
12790.52 205
12791.59 198
12792.66 169
12793.73 191
12794.79 215
12795.86 190
12796.93 193
12798.00 185
12799.07 200
12800.14 217
12801.21 206
12802.28 178
12803.34 176
12804.41 180
12805.48 218
12806.55 219
12807.62 230
12808.69 207
12809.76 210
12810.83 184
12811.90 205
12812.97 189
12814.04 189
12815.11 202
12816.18 190
12817.25 175
12818.31 182
12819.38 210
12820.45 221
12821.52 178
12822.59 198
12823.66 190
12824.73 208
12825.80 212
12826.87 208
12827.94 193
12829.01 225
12830.08 186
12831.15 188
12832.22 187
12833.29 220
12834.36 211
12835.43 177
12836.50 199
12837.57 228
12838.65 199
12839.72 231
12840.79 201
12841.86 189
12842.93 189
12844.00 184
12845.07 217
12846.14 239
12847.21 196
12848.28 168
12849.35 213
12850.42 230
12851.49 179
12852.57 189
12853.64 180
12854.71 170
12855.78 213
12856.85 206
12857.92 218
12858.99 195
12860.06 172
12861.13 193
12862.21 210
12863.28 192
12864.35 196
12865.42 196
12866.49 201
12867.56 183
12868.64 163
12869.71 206
12870.78 164
12871.85 179
12872.92 199
12874.00 175
12875.07 198
12876.14 195
12877.21 193
12878.28 213
12879.36 200
12880.43 218
12881.50 212
12882.57 215
12883.64 218
12884.72 182
12885.79 177
12886.86 227
12887.93 208
12889.01 235
12890.08 209
12891.15 211
12892.22 186
12893.30 183
12894.37 183
12895.44 171
12896.52 192
12897.59 187
12898.66 195
12899.73 197
12900.81 180
12901.88 192
12902.95 207
12904.03 204
12905.10 181
12906.17 208
12907.25 221
12908.32 220
12909.39 184
12910.47 166
12911.54 169
12912.61 193
12913.69 209
12914.76 180
12915.83 181
12916.91 168
12917.98 218
12919.06 167
12920.13 196
12921.20 215
12922.28 206
12923.35 202
12924.43 218
12925.50 188
12926.57 188
12927.65 173
12928.72 201
12929.80 155
12930.87 184
12931.95 205
12933.02 197
12934.09 195
12935.17 171
12936.24 180
12937.32 225
12938.39 217
12939.47 202
12940.54 162
12941.62 184
12942.69 225
12943.77 200
12944.84 186
12945.92 210
12946.99 187
12948.07 205
12949.14 178
12950.22 156
12951.29 191
12952.37 192
12953.44 180
12954.52 196
12955.59 197
12956.67 171
12957.74 212
12958.82 225
12959.89 210
12960.97 196
12962.04 189
12963.12 210
12964.20 225
12965.27 214
12966.35 184
12967.42 175
12968.50 173
12969.58 196
12970.65 200
12971.73 208
12972.80 194
12973.88 184
12974.96 189
12976.03 174
12977.11 217
12978.18 180
12979.26 177
12980.34 195
12981.41 182
12982.49 213
12983.57 199
12984.64 191
12985.72 189
12986.80 243
12987.87 203
12988.95 192
12990.03 201
12991.10 211
12992.18 216
12993.26 192
12994.33 198
12995.41 204
12996.49 213
12997.56 201
12998.64 198
12999.72 243
13000.80 205
13001.87 213
13002.95 213
13004.03 199
13005.11 205
13006.18 209
13007.26 246
13008.34 200
13009.42 191
13010.49 172
13011.57 211
13012.65 202
13013.73 180
13014.80 208
13015.88 182
13016.96 230
13018.04 248
13019.12 225
13020.19 192
13021.27 211
13022.35 209
13023.43 219
13024.51 232
13025.58 205
13026.66 219
13027.74 237
13028.82 226
13029.90 193
13030.98 193
13032.05 229
13033.13 194
13034.21 183
13035.29 202
13036.37 215
13037.45 251
13038.53 245
13039.61 226
13040.68 189
13041.76 250
13042.84 222
13043.92 182
13045.00 202
13046.08 201
13047.16 227
13048.24 229
13049.32 210
13050.40 231
13051.48 245
13052.55 211
13053.63 237
13054.71 220
13055.79 229
13056.87 242
13057.95 221
13059.03 252
13060.11 236
13061.19 223
13062.27 236
13063.35 201
13064.43 231
13065.51 216
13066.59 231
13067.67 200
13068.75 234
13069.83 211
13070.91 190
13071.99 226
13073.07 168
13074.15 197
13075.23 180
13076.31 248
13077.39 212
13078.47 192
13079.55 218
13080.63 211
13081.71 214
13082.79 206
13083.88 222
13084.96 213
13086.04 204
13087.12 205
13088.20 206
13089.28 191
13090.36 213
13091.44 203
13092.52 180
13093.60 204
13094.68 227
13095.77 217
13096.85 172
13097.93 213
13099.01 226
13100.09 182
13101.17 199
13102.25 177
13103.34 228
13104.42 221
13105.50 190
13106.58 200
13107.66 218
13108.74 211
13109.82 178
13110.91 203
13111.99 183
13113.07 204
13114.15 212
13115.23 226
13116.32 174
13117.40 168
13118.48 177
13119.56 178
13120.64 188
13121.73 213
13122.81 216
13123.89 199
13124.97 186
13126.06 202
13127.14 192
13128.22 193
13129.30 199
13130.39 225
13131.47 201
13132.55 205
13133.63 206
13134.72 179
13135.80 186
13136.88 191
13137.97 213
13139.05 188
13140.13 167
13141.21 159
13142.30 187
13143.38 165
13144.46 165
13145.55 205
13146.63 185
13147.71 202
13148.80 200
13149.88 191
13150.96 172
13152.05 171
13153.13 178
13154.21 208
13155.30 192
13156.38 192
13157.47 209
13158.55 222
13159.63 190
13160.72 204
13161.80 185
13162.88 187
13163.97 173
13165.05 184
13166.14 189
13167.22 183
13168.31 180
13169.39 174
13170.47 176
13171.56 203
13172.64 205
13173.73 195
13174.81 185
13175.90 186
13176.98 198
13178.06 199
13179.15 184
13180.23 182
13181.32 175
13182.40 224
13183.49 202
13184.57 175
13185.66 194
13186.74 171
13187.83 169
13188.91 205
13190.00 182
13191.08 178
13192.17 199
13193.25 170
13194.34 176
13195.42 190
13196.51 177
13197.59 175
13198.68 184
13199.77 183
13200.85 170
13201.94 179
13203.02 216
13204.11 180
13205.19 201
13206.28 242
13207.36 228
13208.45 204
13209.54 195
13210.62 192
13211.71 163
13212.79 169
13213.88 172
13214.97 181
13216.05 203
13217.14 200
13218.22 220
13219.31 201
13220.40 167
13221.48 163
13222.57 210
13223.66 192
13224.74 172
13225.83 189
13226.92 181
13228.00 212
13229.09 216
13230.18 191
13231.26 217
13232.35 206
13233.44 187
13234.52 209
13235.61 201
13236.70 198
13237.78 222
13238.87 174
13239.96 169
13241.05 177
13242.13 179
13243.22 185
13244.31 187
13245.39 169
13246.48 155
13247.57 184
13248.66 174
13249.74 186
13250.83 194
13251.92 169
13253.01 188
13254.10 191
13255.18 201
13256.27 187
13257.36 150
13258.45 205
13259.53 204
13260.62 184
13261.71 192
13262.80 155
13263.89 182
13264.97 190
13266.06 153
13267.15 157
13268.24 165
13269.33 145
13270.42 192
13271.50 194
13272.59 190
13273.68 188
13274.77 167
13275.86 198
13276.95 212
13278.04 185
13279.12 192
13280.21 166
13281.30 176
13282.39 183
13283.48 187
13284.57 210
13285.66 164
13286.75 202
13287.84 187
13288.93 198
13290.01 196
13291.10 187
13292.19 179
13293.28 180
13294.37 171
13295.46 204
13296.55 203
13297.64 182
13298.73 212
13299.82 192
13300.91 202
13302.00 229
13303.09 214
13304.18 222
13305.27 214
13306.36 200
13307.45 175
13308.54 175
13309.63 206
13310.72 206
13311.81 203
13312.90 188
13313.99 210
13315.08 219
13316.17 215
13317.26 223
13318.35 196
13319.44 213
13320.53 217
13321.62 219
13322.71 199
13323.80 188
13324.89 191
13325.98 205
13327.07 209
13328.16 200
13329.25 186
13330.35 190
13331.44 200
13332.53 198
13333.62 206
13334.71 204
13335.80 198
13336.89 204
13337.98 218
13339.07 165
13340.16 198
13341.26 232
13342.35 205
13343.44 198
13344.53 220
13345.62 195
13346.71 251
13347.80 201
13348.90 167
13349.99 181
13351.08 195
13352.17 171
13353.26 200
13354.36 176
13355.45 208
13356.54 204
13357.63 203
13358.72 215
13359.81 214
13360.91 210
13362.00 220
13363.09 211
13364.18 216
13365.28 198
13366.37 216
13367.46 194
13368.55 190
13369.65 194
13370.74 207
13371.83 249
13372.92 218
13374.02 212
13375.11 217
13376.20 235
13377.29 228
13378.39 213
13379.48 187
13380.57 182
13381.67 164
13382.76 204
13383.85 241
13384.94 183
13386.04 190
13387.13 197
13388.22 203
13389.32 214
13390.41 169
13391.50 189
13392.60 194
13393.69 188
13394.78 186
13395.88 195
13396.97 194
13398.06 198
13399.16 229
13400.25 156
13401.35 166
13402.44 160
13403.53 163
13404.63 162
13405.72 201
13406.82 195
13407.91 220
13409.00 231
13410.10 209
13411.19 212
13412.29 185
13413.38 190
13414.47 224
13415.57 202
13416.66 174
13417.76 179
13418.85 196
13419.95 201
13421.04 211
13422.14 189
13423.23 197
13424.33 170
13425.42 203
13426.51 207
13427.61 204
13428.70 191
13429.80 184
13430.89 164
13431.99 198
13433.08 195
13434.18 176
13435.27 171
13436.37 197
13437.46 227
13438.56 175
13439.66 171
13440.75 190
13441.85 186
13442.94 178
13444.04 226
13445.13 182
13446.23 171
13447.32 209
13448.42 197
13449.52 186
13450.61 212
13451.71 177
13452.80 206
13453.90 223
13454.99 193
13456.09 168
13457.19 197
13458.28 216
13459.38 180
13460.48 207
13461.57 216
13462.67 190
13463.76 217
13464.86 239
13465.96 196
13467.05 216
13468.15 214
13469.25 245
13470.34 191
13471.44 191
13472.54 184
13473.63 225
13474.73 262
13475.83 188
13476.92 192
13478.02 214
13479.12 207
13480.21 223
13481.31 216
13482.41 200
13483.50 218
13484.60 231
13485.70 213
13486.80 188
13487.89 184
13488.99 220
13490.09 207
13491.19 216
13492.28 181
13493.38 231
13494.48 203
13495.58 208
13496.67 199
13497.77 231
13498.87 261
13499.97 254
13501.06 209
13502.16 235
13503.26 254
13504.36 243
13505.46 232
13506.55 234
13507.65 245
13508.75 236
13509.85 246
13510.95 216
13512.05 217
13513.14 180
13514.24 224
13515.34 210
13516.44 223
13517.54 241
13518.64 230
13519.73 190
13520.83 206
13521.93 208
13523.03 208
13524.13 213
13525.23 186
13526.33 199
13527.43 207
13528.53 210
13529.62 200
13530.72 194
13531.82 211
13532.92 163
13534.02 192
13535.12 183
13536.22 214
13537.32 237
13538.42 186
13539.52 207
13540.62 187
13541.72 187
13542.82 184
13543.92 198
13545.01 188
13546.11 184
13547.21 204
13548.31 190
13549.41 189
13550.51 153
13551.61 201
13552.71 198
13553.81 170
13554.91 207
13556.01 219
13557.11 190
13558.21 202
13559.31 197
13560.41 166
13561.51 190
13562.61 188
13563.72 162
13564.82 176
13565.92 179
13567.02 179
13568.12 181
13569.22 199
13570.32 183
13571.42 167
13572.52 163
13573.62 156
13574.72 201
13575.82 190
13576.92 166
13578.02 204
13579.13 179
13580.23 165
13581.33 171
13582.43 197
13583.53 192
13584.63 190
13585.73 193
13586.83 199
13587.94 188
13589.04 178
13590.14 157
13591.24 140
13592.34 172
13593.44 200
13594.54 188
13595.65 173
13596.75 163
13597.85 152
13598.95 165
13600.05 143
13601.16 152
13602.26 183
13603.36 200
13604.46 206
13605.56 213
13606.67 147
13607.77 187
13608.87 197
13609.97 189
13611.07 197
13612.18 199
13613.28 173
13614.38 210
13615.48 177
13616.59 171
13617.69 150
13618.79 151
13619.89 164
13621.00 168
13622.10 166
13623.20 163
13624.31 212
13625.41 185
13626.51 166
13627.61 160
13628.72 156
13629.82 188
13630.92 203
13632.03 198
13633.13 167
13634.23 162
13635.34 177
13636.44 169
13637.54 175
13638.65 185
13639.75 157
13640.85 188
13641.96 171
13643.06 167
13644.16 182
13645.27 202
13646.37 181
13647.48 150
13648.58 142
13649.68 186
13650.79 205
13651.89 140
13653.00 137
13654.10 196
13655.20 185
13656.31 184
13657.41 192
13658.52 173
13659.62 173
13660.72 194
13661.83 196
13662.93 170
13664.04 143
13665.14 190
13666.25 154
13667.35 143
13668.46 152
13669.56 189
13670.67 181
13671.77 153
13672.88 148
13673.98 181
13675.09 171
13676.19 182
13677.30 183
13678.40 167
13679.51 186
13680.61 173
13681.72 197
13682.82 188
13683.93 181
13685.03 184
13686.14 174
13687.24 172
13688.35 184
13689.45 183
13690.56 184
13691.66 180
13692.77 156
13693.88 175
13694.98 185
13696.09 170
13697.19 192
13698.30 186
13699.40 185
13700.51 217
13701.62 184
13702.72 170
13703.83 170
13704.93 175
13706.04 199
13707.15 170
13708.25 177
13709.36 193
13710.47 187
13711.57 188
13712.68 182
13713.79 187
13714.89 172
13716.00 188
13717.11 205
13718.21 190
13719.32 173
13720.43 220
13721.53 192
13722.64 176
13723.75 223
13724.85 180
13725.96 198
13727.07 212
13728.17 215
13729.28 202
13730.39 206
13731.50 254
13732.60 188
13733.71 203
13734.82 191
13735.92 211
13737.03 206
13738.14 205
13739.25 207
13740.35 169
13741.46 201
13742.57 190
13743.68 209
13744.79 213
13745.89 196
13747.00 231
13748.11 250
13749.22 196
13750.32 213
13751.43 220
13752.54 210
13753.65 236
13754.76 202
13755.87 188
13756.97 259
13758.08 228
13759.19 214
13760.30 223
13761.41 212
13762.52 256
13763.62 256
13764.73 242
13765.84 218
13766.95 273
13768.06 264
13769.17 317
13770.28 270
13771.38 301
13772.49 286
13773.60 297
13774.71 323
13775.82 313
13776.93 284
13778.04 311
13779.15 337
13780.26 308
13781.37 318
13782.48 250
13783.58 302
13784.69 320
13785.80 248
13786.91 257
13788.02 275
13789.13 228
13790.24 232
13791.35 242
13792.46 223
13793.57 242
13794.68 214
13795.79 202
13796.90 191
13798.01 204
13799.12 184
13800.23 237
13801.34 200
13802.45 221
13803.56 188
13804.67 207
13805.78 176
13806.89 213
13808.00 227
13809.11 223
13810.22 203
13811.33 222
13812.44 232
13813.55 176
13814.66 203
13815.77 183
13816.88 222
13818.00 189
13819.11 221
13820.22 178
13821.33 190
13822.44 227
13823.55 203
13824.66 229
13825.77 214
13826.88 202
13827.99 207
13829.10 221
13830.22 190
13831.33 198
13832.44 216
13833.55 228
13834.66 199
13835.77 199
13836.88 190
13838.00 180
13839.11 184
13840.22 205
13841.33 211
13842.44 187
13843.55 190
13844.67 195
13845.78 201
13846.89 188
13848.00 183
13849.11 184
13850.23 210
13851.34 204
13852.45 231
13853.56 223
13854.67 215
13855.79 236
13856.90 223
13858.01 229
13859.12 190
13860.24 221
13861.35 207
13862.46 217
13863.57 204
13864.69 221
13865.80 242
13866.91 258
13868.02 246
13869.14 237
13870.25 254
13871.36 284
13872.47 216
13873.59 224
13874.70 252
13875.81 215
13876.93 211
13878.04 210
13879.15 207
13880.27 201
13881.38 224
13882.49 193
13883.61 220
13884.72 232
13885.83 224
13886.95 208
13888.06 218
13889.17 196
13890.29 184
13891.40 200
13892.51 209
13893.63 185
13894.74 174
13895.86 239
13896.97 206
13898.08 209
13899.20 189
13900.31 238
13901.43 230
13902.54 222
13903.65 224
13904.77 201
13905.88 203
13907.00 239
13908.11 256
13909.23 222
13910.34 192
13911.45 212
13912.57 238
13913.68 228
13914.80 197
13915.91 214
13917.03 209
13918.14 219
13919.26 180
13920.37 203
13921.49 190
13922.60 169
13923.72 198
13924.83 183
13925.95 180
13927.06 210
13928.18 204
13929.29 198
13930.41 174
13931.52 207
13932.64 208
13933.75 211
13934.87 194
13935.98 202
13937.10 230
13938.21 191
13939.33 170
13940.45 191
13941.56 171
13942.68 181
13943.79 188
13944.91 184
13946.03 218
13947.14 188
13948.26 173
13949.37 196
13950.49 199
13951.60 179
13952.72 194
13953.84 179
13954.95 184
13956.07 186
13957.19 206
13958.30 180
13959.42 182
13960.54 197
13961.65 156
13962.77 192
13963.88 188
13965.00 198
13966.12 154
13967.23 177
13968.35 170
13969.47 189
13970.59 170
13971.70 210
13972.82 170
13973.94 181
13975.05 171
13976.17 183
13977.29 206
13978.40 167
13979.52 179
13980.64 178
13981.76 183
13982.87 178
13983.99 169
13985.11 163
13986.23 165
13987.34 190
13988.46 222
13989.58 221
13990.70 210
13991.81 220
13992.93 208
13994.05 200
13995.17 192
13996.29 155
13997.40 174
13998.52 213
13999.64 210
14000.76 209
14001.88 198
14002.99 243
14004.11 205
14005.23 186
14006.35 172
14007.47 185
14008.58 206
14009.70 216
14010.82 220
14011.94 214
14013.06 177
14014.18 199
14015.30 229
14016.41 229
14017.53 212
14018.65 224
14019.77 228
14020.89 205
14022.01 208
14023.13 193
14024.25 221
14025.37 213
14026.48 208
14027.60 203
14028.72 198
14029.84 245
14030.96 180
14032.08 202
14033.20 238
14034.32 201
14035.44 204
14036.56 243
14037.68 229
14038.80 213
14039.92 242
14041.04 251
14042.16 234
14043.28 179
14044.40 193
14045.52 189
14046.64 199
14047.76 201
14048.88 196
14050.00 230
14051.12 220
14052.24 207
14053.36 208
14054.48 238
14055.60 199
14056.72 192
14057.84 184
14058.96 213
14060.08 193
14061.20 195
14062.32 209
14063.44 200
14064.56 207
14065.68 176
14066.80 189
14067.92 185
14069.04 165
14070.16 191
14071.28 209
14072.41 215
14073.53 201
14074.65 207
14075.77 188
14076.89 199
14078.01 209
14079.13 212
14080.25 228
14081.37 209
14082.50 230
14083.62 239
14084.74 202
14085.86 231
14086.98 243
14088.10 232
14089.23 205
14090.35 233
14091.47 234
14092.59 248
14093.71 242
14094.83 240
14095.96 234
14097.08 240
14098.20 225
14099.32 251
14100.44 242
14101.57 227
14102.69 242
14103.81 279
14104.93 255
14106.05 249
14107.18 234
14108.30 261
14109.42 255
14110.54 226
14111.67 231
14112.79 220
14113.91 195
14115.03 166
14116.16 173
14117.28 171
14118.40 165
14119.53 184
14120.65 222
14121.77 191
14122.89 190
14124.02 142
14125.14 175
14126.26 180
14127.39 200
14128.51 187
14129.63 192
14130.76 201
14131.88 178
14133.00 191
14134.13 178
14135.25 157
14136.37 166
14137.50 189
14138.62 192
14139.74 178
14140.87 163
14141.99 170
14143.11 167
14144.24 158
14145.36 158
14146.49 187
14147.61 186
14148.73 192
14149.86 167
14150.98 164
14152.11 168
14153.23 152
14154.35 192
14155.48 192
14156.60 203
14157.73 189
14158.85 165
14159.98 201
14161.10 185
14162.23 177
14163.35 175
14164.47 171
14165.60 184
14166.72 203
14167.85 182
14168.97 150
14170.10 139
14171.22 166
14172.35 198
14173.47 206
14174.60 137
14175.72 156
14176.85 136
14177.97 154
14179.10 148
14180.22 147
14181.35 149
14182.47 197
14183.60 171
14184.72 167
14185.85 171
14186.98 144
14188.10 179
14189.23 171
14190.35 175
14191.48 154
14192.60 162
14193.73 166
14194.86 175
14195.98 140
14197.11 143
14198.23 147
14199.36 143
14200.49 176
14201.61 160
14202.74 171
14203.86 152
14204.99 162
14206.12 157
14207.24 132
14208.37 147
14209.50 155
14210.62 172
14211.75 151
14212.87 136
14214.00 159
14215.13 180
14216.25 141
14217.38 176
14218.51 163
14219.63 144
14220.76 150
14221.89 162
14223.02 151
14224.14 137
14225.27 148
14226.40 155
14227.52 172
14228.65 159
14229.78 140
14230.91 137
14232.03 146
14233.16 168
14234.29 157
14235.41 128
14236.54 178
14237.67 167
14238.80 139
14239.92 147
14241.05 166
14242.18 174
14243.31 140
14244.44 135
14245.56 125
14246.69 163
14247.82 158
14248.95 142
14250.08 187
14251.20 188
14252.33 173
14253.46 144
14254.59 166
14255.72 139
14256.84 148
14257.97 157
14259.10 160
14260.23 172
14261.36 157
14262.49 124
14263.62 134
14264.74 140
14265.87 152
14267.00 162
14268.13 180
14269.26 167
14270.39 143
14271.52 166
14272.65 161
14273.77 182
14274.90 172
14276.03 141
14277.16 160
14278.29 168
14279.42 152
14280.55 143
14281.68 166
14282.81 151
14283.94 134
14285.07 126
14286.20 122
14287.33 135
14288.45 148
14289.58 161
14290.71 153
14291.84 151
14292.97 163
14294.10 192
14295.23 168
14296.36 142
14297.49 129
14298.62 129
14299.75 136
14300.88 129
14302.01 129
14303.14 165
14304.27 122
14305.40 135
14306.53 172
14307.66 149
14308.79 145
14309.92 141
14311.05 159
14312.19 127
14313.32 129
14314.45 152
14315.58 135
14316.71 134
14317.84 125
14318.97 158
14320.10 131
14321.23 121
14322.36 114
14323.49 156
14324.62 169
14325.75 142
14326.89 119
14328.02 121
14329.15 129
14330.28 121
14331.41 155
14332.54 144
14333.67 127
14334.80 128
14335.94 125
14337.07 155
14338.20 129
14339.33 144
14340.46 142
14341.59 149
14342.73 127
14343.86 121
14344.99 154
14346.12 137
14347.25 130
14348.38 118
14349.52 153
14350.65 147
14351.78 139
14352.91 151
14354.04 148
14355.18 119
14356.31 140
14357.44 154
14358.57 144
14359.71 108
14360.84 111
14361.97 124
14363.10 124
14364.24 133
14365.37 128
14366.50 122
14367.63 111
14368.77 149
14369.90 152
14371.03 153
14372.16 110
14373.30 136
14374.43 149
14375.56 134
14376.70 121
14377.83 127
14378.96 127
14380.10 122
14381.23 126
14382.36 146
14383.50 148
14384.63 149
14385.76 138
14386.90 144
14388.03 137
14389.16 129
14390.30 152
14391.43 134
14392.56 131
14393.70 114
14394.83 148
14395.97 129
14397.10 147
14398.23 114
14399.37 115
14400.50 123
14401.63 128
14402.77 127
14403.90 138
14405.04 151
14406.17 151
14407.31 123
14408.44 135
14409.57 113
14410.71 148
14411.84 181
14412.98 135
14414.11 133
14415.25 154
14416.38 160
14417.52 148
14418.65 120
14419.79 156
14420.92 168
14422.05 148
14423.19 150
14424.32 125
14425.46 150
14426.59 127
14427.73 138
14428.86 152
14430.00 127
14431.14 142
14432.27 136
14433.41 182
14434.54 161
14435.68 160
14436.81 131
14437.95 161
14439.08 158
14440.22 152
14441.35 150
14442.49 139
14443.63 150
14444.76 140
14445.90 142
14447.03 197
14448.17 148
14449.30 163
14450.44 142
14451.58 141
14452.71 140
14453.85 139
14454.98 168
14456.12 192
14457.26 172
14458.39 172
14459.53 166
14460.67 147
14461.80 170
14462.94 204
14464.08 188
14465.21 166
14466.35 181
14467.48 207
14468.62 198
14469.76 167
14470.90 193
14472.03 161
14473.17 201
14474.31 203
14475.44 182
14476.58 180
14477.72 182
14478.85 198
14479.99 199
14481.13 183
14482.27 185
14483.40 209
14484.54 196
14485.68 209
14486.81 176
14487.95 188
14489.09 202
14490.23 197
14491.36 162
14492.50 180
14493.64 162
14494.78 182
14495.92 187
14497.05 161
14498.19 159
14499.33 163
14500.47 150
14501.60 159
14502.74 150
14503.88 149
14505.02 163
14506.16 191
14507.30 154
14508.43 161
14509.57 170
14510.71 161
14511.85 181
14512.99 172
14514.13 167
14515.26 197
14516.40 136
14517.54 151
14518.68 160
14519.82 144
14520.96 160
14522.10 163
14523.23 154
14524.37 141
14525.51 180
14526.65 145
14527.79 127
14528.93 160
14530.07 158
14531.21 116
14532.35 135
14533.49 118
14534.63 160
14535.76 147
14536.90 157
14538.04 140
14539.18 137
14540.32 137
14541.46 145
14542.60 166
14543.74 127
14544.88 128
14546.02 117
14547.16 151
14548.30 139
14549.44 121
14550.58 126
14551.72 120
14552.86 109
14554.00 124
14555.14 122
14556.28 157
14557.42 153
14558.56 154
14559.70 187
14560.84 144
14561.98 141
14563.12 133
14564.26 157
14565.40 146
14566.54 164
14567.68 135
14568.82 147
14569.96 169
14571.11 152
14572.25 158
14573.39 144
14574.53 162
14575.67 146
14576.81 171
14577.95 140
14579.09 151
14580.23 136
14581.37 154
14582.52 150
14583.66 158
14584.80 124
14585.94 137
14587.08 133
14588.22 152
14589.36 150
14590.50 161
14591.65 163
14592.79 181
14593.93 148
14595.07 142
14596.21 124
14597.35 192
14598.50 154
14599.64 135
14600.78 164
14601.92 164
14603.06 145
14604.21 176
14605.35 153
14606.49 136
14607.63 133
14608.77 151
14609.92 151
14611.06 145
14612.20 156
14613.34 162
14614.49 184
14615.63 153
14616.77 147
14617.91 168
14619.06 155
14620.20 152
14621.34 173
14622.48 181
14623.63 163
14624.77 159
14625.91 164
14627.06 163
14628.20 199
14629.34 181
14630.48 175
14631.63 165
14632.77 162
14633.91 172
14635.06 168
14636.20 152
14637.34 175
14638.49 188
14639.63 187
14640.77 210
14641.92 233
14643.06 186
14644.20 219
14645.35 209
14646.49 184
14647.64 170
14648.78 159
14649.92 159
14651.07 141
14652.21 136
14653.35 142
14654.50 182
14655.64 156
14656.79 163
14657.93 158
14659.07 150
14660.22 174
14661.36 173
14662.51 173
14663.65 144
14664.80 183
14665.94 155
14667.09 167
14668.23 137
14669.37 140
14670.52 149
14671.66 162
14672.81 152
14673.95 161
14675.10 147
14676.24 146
14677.39 140
14678.53 147
14679.68 148
14680.82 147
14681.97 155
14683.11 159
14684.26 127
14685.40 142
14686.55 149
14687.69 145
14688.84 132
14689.98 126
14691.13 124
14692.27 140
14693.42 124
14694.57 144
14695.71 145
14696.86 145
14698.00 112
14699.15 127
14700.29 141
14701.44 144
14702.59 118
14703.73 123
14704.88 121
14706.02 126
14707.17 143
14708.32 120
14709.46 151
14710.61 129
14711.75 146
14712.90 118
14714.05 128
14715.19 129
14716.34 133
14717.49 141
14718.63 140
14719.78 127
14720.93 154
14722.07 136
14723.22 158
14724.37 105
14725.51 147
14726.66 144
14727.81 161
14728.95 147
14730.10 153
14731.25 137
14732.39 140
14733.54 141
14734.69 116
14735.84 175
14736.98 131
14738.13 159
14739.28 167
14740.42 125
14741.57 135
14742.72 152
14743.87 139
14745.01 147
14746.16 136
14747.31 146
14748.46 150
14749.61 148
14750.75 134
14751.90 125
14753.05 142
14754.20 136
14755.34 136
14756.49 164
14757.64 142
14758.79 126
14759.94 157
14761.08 169
14762.23 143
14763.38 123
14764.53 146
14765.68 134
14766.83 147
14767.97 149
14769.12 132
14770.27 141
14771.42 131
14772.57 141
14773.72 144
14774.87 138
14776.01 186
14777.16 179
14778.31 139
14779.46 150
14780.61 161
14781.76 163
14782.91 161
14784.06 152
14785.21 154
14786.36 185
14787.50 180
14788.65 153
14789.80 166
14790.95 165
14792.10 183
14793.25 200
14794.40 186
14795.55 181
14796.70 172
14797.85 169
14799.00 179
14800.15 212
14801.30 185
14802.45 199
14803.60 175
14804.75 185
14805.90 170
14807.05 192
14808.20 158
14809.35 175
14810.50 171
14811.65 179
14812.80 141
14813.95 177
14815.10 167
14816.25 145
14817.40 152
14818.55 150
14819.70 189
14820.85 152
14822.00 169
14823.15 173
14824.30 172
14825.45 168
14826.60 172
14827.75 160
14828.91 157
14830.06 147
14831.21 143
14832.36 156
14833.51 152
14834.66 153
14835.81 136
14836.96 147
14838.11 160
14839.26 142
14840.42 162
14841.57 152
14842.72 124
14843.87 160
14845.02 142
14846.17 145
14847.32 133
14848.48 148
14849.63 141
14850.78 142
14851.93 133
14853.08 140
14854.23 129
14855.39 137
14856.54 157
14857.69 146
14858.84 134
14859.99 111
14861.15 145
14862.30 116
14863.45 139
14864.60 128
14865.75 117
14866.91 116
14868.06 119
14869.21 105
14870.36 120
14871.52 152
14872.67 156
14873.82 131
14874.97 149
14876.13 129
14877.28 124
14878.43 106
14879.59 121
14880.74 148
14881.89 125
14883.04 120
14884.20 120
14885.35 134
14886.50 166
14887.66 135
14888.81 121
14889.96 137
14891.12 136
14892.27 150
14893.42 136
14894.58 131
14895.73 142
14896.88 117
14898.04 130
14899.19 126
14900.34 142
14901.50 114
14902.65 121
14903.80 133
14904.96 150
14906.11 149
14907.27 144
14908.42 123
14909.57 121
14910.73 95
14911.88 114
14913.04 114
14914.19 108
14915.34 122
14916.50 116
14917.65 127
14918.81 136
14919.96 97
14921.11 113
14922.27 136
14923.42 92
14924.58 103
14925.73 113
14926.89 123
14928.04 107
14929.20 109
14930.35 115
14931.51 100
14932.66 115
14933.82 116
14934.97 128
14936.13 120
14937.28 117
14938.44 118
14939.59 142
14940.75 153
14941.90 107
14943.06 122
14944.21 147
14945.37 119
14946.52 125
14947.68 112
14948.83 147
14949.99 133
14951.14 116
14952.30 112
14953.46 109
14954.61 167
14955.77 131
14956.92 110
14958.08 104
14959.24 109
14960.39 121
14961.55 143
14962.70 124
14963.86 96
14965.02 123
14966.17 115
14967.33 108
14968.48 124
14969.64 131
14970.80 133
14971.95 119
14973.11 129
14974.27 98
14975.42 100
14976.58 136
14977.74 142
14978.89 132
14980.05 121
14981.21 102
14982.36 128
14983.52 108
14984.68 125
14985.83 98
14986.99 94
14988.15 107
14989.30 105
14990.46 111
14991.62 126
14992.77 137
14993.93 121
14995.09 133
14996.25 160
14997.40 129
14998.56 143
14999.72 140
15000.88 109
15002.03 105
15003.19 113
15004.35 120
15005.51 96
15006.66 111
15007.82 125
15008.98 115
15010.14 100
15011.30 113
15012.45 115
15013.61 113
15014.77 136
15015.93 103
15017.09 118
15018.24 90
15019.40 119
15020.56 103
15021.72 123
15022.88 88
15024.04 117
15025.19 121
15026.35 116
15027.51 101
15028.67 99
15029.83 95
15030.99 112
15032.15 104
15033.30 109
15034.46 105
15035.62 113
15036.78 91
15037.94 107
15039.10 113
15040.26 114
15041.42 102
15042.58 109
15043.73 92
15044.89 119
15046.05 118
15047.21 102
15048.37 99
15049.53 106
15050.69 118
15051.85 92
15053.01 93
15054.17 127
15055.33 110
15056.49 99
15057.65 100
15058.81 91
15059.97 114
15061.13 106
15062.29 91
15063.45 101
15064.61 93
15065.77 115
15066.93 106
15068.09 110
15069.25 103
15070.41 93
15071.57 98
15072.73 97
15073.89 135
15075.05 124
15076.21 117
15077.37 105
15078.53 114
15079.69 110
15080.85 104
15082.01 89
15083.17 109
15084.33 125
15085.49 98
15086.65 100
15087.82 110
15088.98 105
15090.14 94
15091.30 100
15092.46 108
15093.62 110
15094.78 98
15095.94 111
15097.10 99
15098.27 112
15099.43 104
15100.59 113
15101.75 93
15102.91 110
15104.07 96
15105.23 90
15106.40 98
15107.56 109
15108.72 105
15109.88 97
15111.04 91
15112.20 107
15113.37 116
15114.53 114
15115.69 94
15116.85 86
15118.01 92
15119.18 131
15120.34 94
15121.50 116
15122.66 115
15123.82 130
15124.99 94
15126.15 96
15127.31 93
15128.47 105
15129.64 100
15130.80 98
15131.96 108
15133.12 124
15134.29 118
15135.45 92
15136.61 108
15137.77 82
15138.94 124
15140.10 122
15141.26 106
15142.43 107
15143.59 110
15144.75 98
15145.92 77
15147.08 91
15148.24 115
15149.41 96
15150.57 84
15151.73 106
15152.90 79
15154.06 110
15155.22 81
15156.39 92
15157.55 85
15158.71 112
15159.88 114
15161.04 114
15162.20 96
15163.37 86
15164.53 99
15165.70 127
15166.86 136
15168.02 94
15169.19 113
15170.35 126
15171.52 104
15172.68 105
15173.84 99
15175.01 108
15176.17 112
15177.34 111
15178.50 121
15179.66 96
15180.83 89
15181.99 101
15183.16 93
15184.32 107
15185.49 100
15186.65 104
15187.82 111
15188.98 105
15190.15 90
15191.31 96
15192.48 92
15193.64 91
15194.81 103
15195.97 85
15197.14 90
15198.30 107
15199.47 122
15200.63 126
15201.80 90
15202.96 89
15204.13 91
15205.29 96
15206.46 106
15207.62 82
15208.79 89
15209.96 93
15211.12 102
15212.29 99
15213.45 106
15214.62 114
15215.78 79
15216.95 114
15218.12 108
15219.28 126
15220.45 109
15221.61 120
15222.78 115
15223.95 100
15225.11 101
15226.28 104
15227.44 94
15228.61 111
15229.78 97
15230.94 91
15232.11 88
15233.28 111
15234.44 123
15235.61 123
15236.78 99
15237.94 113
15239.11 103
15240.28 108
15241.44 110
15242.61 128
15243.78 134
15244.94 91
15246.11 102
15247.28 109
15248.44 89
15249.61 97
15250.78 100
15251.95 100
15253.11 106
15254.28 122
15255.45 95
15256.61 100
15257.78 118
15258.95 138
15260.12 148
15261.28 115
15262.45 106
15263.62 96
15264.79 106
15265.95 112
15267.12 108
15268.29 88
15269.46 88
15270.63 110
15271.79 104
15272.96 109
15274.13 91
15275.30 104
15276.47 96
15277.63 116
15278.80 102
15279.97 80
15281.14 109
15282.31 97
15283.48 102
15284.64 87
15285.81 102
15286.98 101
15288.15 104
15289.32 95
15290.49 82
15291.66 104
15292.82 94
15293.99 101
15295.16 95
15296.33 94
15297.50 109
15298.67 105
15299.84 95
15301.01 100
15302.18 119
15303.35 134
15304.51 130
15305.68 106
15306.85 112
15308.02 117
15309.19 90
15310.36 109
15311.53 120
15312.70 104
15313.87 112
15315.04 79
15316.21 90
15317.38 100
15318.55 90
15319.72 123
15320.89 100
15322.06 86
15323.23 111
15324.40 101
15325.57 97
15326.74 95
15327.91 114
15329.08 93
15330.25 103
15331.42 110
15332.59 70
15333.76 99
15334.93 83
15336.10 99
15337.27 92
15338.44 89
15339.61 109
15340.78 92
15341.95 87
15343.12 82
15344.29 91
15345.47 114
15346.64 87
15347.81 96
15348.98 101
15350.15 91
15351.32 105
15352.49 96
15353.66 100
15354.83 78
15356.00 92
15357.18 97
15358.35 126
15359.52 98
15360.69 115
15361.86 110
15363.03 102
15364.20 86
15365.38 85
15366.55 92
15367.72 93
15368.89 86
15370.06 87
15371.23 97
15372.41 115
15373.58 118
15374.75 100
15375.92 97
15377.09 101
15378.26 103
15379.44 93
15380.61 106
15381.78 94
15382.95 87
15384.13 114
15385.30 96
15386.47 114
15387.64 127
15388.82 116
15389.99 95
15391.16 95
15392.33 88
15393.51 88
15394.68 97
15395.85 89
15397.02 100
15398.20 98
15399.37 82
15400.54 92
15401.71 109
15402.89 93
15404.06 106
15405.23 96
15406.41 112
15407.58 105
15408.75 115
15409.93 99
15411.10 84
15412.27 90
15413.45 82
15414.62 87
15415.79 79
15416.97 76
15418.14 85
15419.31 93
15420.49 91
15421.66 94
15422.84 94
15424.01 86
15425.18 95
15426.36 106
15427.53 93
15428.70 113
15429.88 87
15431.05 105
15432.23 123
15433.40 103
15434.57 91
15435.75 91
15436.92 98
15438.10 98
15439.27 78
15440.45 107
15441.62 90
15442.80 114
15443.97 120
15445.14 86
15446.32 93
15447.49 80
15448.67 88
15449.84 84
15451.02 90
15452.19 96
15453.37 103
15454.54 96
15455.72 74
15456.89 74
15458.07 81
15459.24 90
15460.42 78
15461.59 85
15462.77 90
15463.94 87
15465.12 99
15466.29 80
15467.47 86
15468.65 84
15469.82 115
15471.00 109
15472.17 97
15473.35 118
15474.52 86
15475.70 102
15476.88 104
15478.05 88
15479.23 83
15480.40 119
15481.58 100
15482.76 90
15483.93 84
15485.11 84
15486.28 105
15487.46 95
15488.64 81
15489.81 94
15490.99 74
15492.16 89
15493.34 103
15494.52 108
15495.69 85
15496.87 91
15498.05 101
15499.22 118
15500.40 76
15501.58 87
15502.75 113
15503.93 100
15505.11 81
15506.28 88
15507.46 96
15508.64 124
15509.82 103
15510.99 87
15512.17 90
15513.35 96
15514.52 110
15515.70 78
15516.88 89
15518.06 109
15519.23 113
15520.41 119
15521.59 100
15522.77 102
15523.94 112
15525.12 120
15526.30 105
15527.48 86
15528.65 90
15529.83 98
15531.01 84
15532.19 78
15533.37 91
15534.54 122
15535.72 99
15536.90 95
15538.08 69
15539.26 81
15540.44 112
15541.61 85
15542.79 106
15543.97 114
15545.15 85
15546.33 95
15547.51 77
15548.68 102
15549.86 84
15551.04 84
15552.22 88
15553.40 104
15554.58 90
15555.76 101
15556.93 117
15558.11 90
15559.29 115
15560.47 94
15561.65 96
15562.83 83
15564.01 98
15565.19 97
15566.37 72
15567.55 95
15568.73 97
15569.91 110
15571.08 94
15572.26 114
15573.44 97
15574.62 111
15575.80 92
15576.98 83
15578.16 78
15579.34 86
15580.52 80
15581.70 97
15582.88 92
15584.06 98
15585.24 100
15586.42 105
15587.60 99
15588.78 81
15589.96 97
15591.14 83
15592.32 110
15593.50 78
15594.68 112
15595.86 110
15597.04 124
15598.22 101
15599.40 97
15600.58 108
15601.76 94
15602.95 114
15604.13 104
15605.31 103
15606.49 92
15607.67 104
15608.85 97
15610.03 91
15611.21 100
15612.39 106
15613.57 97
15614.75 85
15615.93 87
15617.12 91
15618.30 92
15619.48 111
15620.66 109
15621.84 106
15623.02 99
15624.20 112
15625.38 99
15626.57 83
15627.75 100
15628.93 105
15630.11 112
15631.29 121
15632.47 117
15633.66 107
15634.84 126
15636.02 97
15637.20 125
15638.38 89
15639.57 97
15640.75 114
15641.93 102
15643.11 90
15644.29 106
15645.48 106
15646.66 110
15647.84 103
15649.02 112
15650.21 112
15651.39 88
15652.57 105
15653.75 102
15654.94 76
15656.12 85
15657.30 114
15658.48 104
15659.67 90
15660.85 95
15662.03 105
15663.22 88
15664.40 113
15665.58 110
15666.76 93
15667.95 116
15669.13 96
15670.31 135
15671.50 95
15672.68 74
15673.86 86
15675.05 97
15676.23 102
15677.41 106
15678.60 110
15679.78 99
15680.96 112
15682.15 92
15683.33 108
15684.51 116
15685.70 98
15686.88 90
15688.07 92
15689.25 100
15690.43 112
15691.62 109
15692.80 111
15693.99 89
15695.17 86
15696.35 101
15697.54 81
15698.72 118
15699.91 112
15701.09 108
15702.28 111
15703.46 121
15704.64 95
15705.83 106
15707.01 107
15708.20 119
15709.38 100
15710.57 103
15711.75 113
15712.94 117
15714.12 117
15715.31 95
15716.49 113
15717.68 106
15718.86 100
15720.05 89
15721.23 115
15722.42 107
15723.60 111
15724.79 116
15725.97 129
15727.16 118
15728.34 97
15729.53 101
15730.71 111
15731.90 102
15733.08 92
15734.27 115
15735.46 115
15736.64 81
15737.83 107
15739.01 106
15740.20 116
15741.39 99
15742.57 133
15743.76 126
15744.94 96
15746.13 119
15747.31 93
15748.50 111
15749.69 107
15750.87 104
15752.06 123
15753.25 107
15754.43 96
15755.62 100
15756.81 113
15757.99 121
15759.18 120
15760.36 116
15761.55 100
15762.74 106
15763.92 95
15765.11 109
15766.30 104
15767.49 111
15768.67 119
15769.86 98
15771.05 101
15772.23 102
15773.42 102
15774.61 111
15775.79 118
15776.98 119
15778.17 107
15779.36 99
15780.54 103
15781.73 118
15782.92 126
15784.11 123
15785.29 100
15786.48 115
15787.67 116
15788.86 97
15790.04 92
15791.23 95
15792.42 114
15793.61 103
15794.79 83
15795.98 87
15797.17 102
15798.36 98
15799.55 106
15800.73 108
15801.92 108
15803.11 110
15804.30 104
15805.49 111
15806.68 98
15807.86 106
15809.05 124
15810.24 104
15811.43 89
15812.62 104
15813.81 117
15815.00 84
15816.18 102
15817.37 111
15818.56 108
15819.75 134
15820.94 103
15822.13 101
15823.32 89
15824.51 137
15825.70 121
15826.88 97
15828.07 100
15829.26 105
15830.45 94
15831.64 135
15832.83 109
15834.02 129
15835.21 121
15836.40 119
15837.59 103
15838.78 88
15839.97 131
15841.16 116
15842.35 94
15843.54 81
15844.73 100
15845.92 116
15847.11 103
15848.30 98
15849.49 128
15850.68 112
15851.87 98
15853.06 107
15854.25 126
15855.44 133
15856.63 112
15857.82 115
15859.01 84
15860.20 91
15861.39 104
15862.58 119
15863.77 107
15864.96 83
15866.15 98
15867.34 101
15868.53 110
15869.72 86
15870.91 87
15872.10 106
15873.29 86
15874.48 102
15875.68 109
15876.87 84
15878.06 120
15879.25 104
15880.44 80
15881.63 79
15882.82 114
15884.01 93
15885.20 98
15886.40 113
15887.59 120
15888.78 106
15889.97 102
15891.16 96
15892.35 87
15893.54 93
15894.74 83
15895.93 108
15897.12 90
15898.31 109
15899.50 91
15900.70 103
15901.89 115
15903.08 88
15904.27 85
15905.46 96
15906.66 144
15907.85 120
15909.04 94
15910.23 113
15911.42 105
15912.62 105
15913.81 99
15915.00 92
15916.19 113
15917.39 107
15918.58 98
15919.77 89
15920.96 93
15922.16 98
15923.35 90
15924.54 99
15925.73 109
15926.93 107
15928.12 118
15929.31 111
15930.51 98
15931.70 108
15932.89 92
15934.09 95
15935.28 95
15936.47 95
15937.67 116
15938.86 102
15940.05 84
15941.25 76
15942.44 126
15943.63 126
15944.83 83
15946.02 87
15947.21 92
15948.41 93
15949.60 99
15950.79 93
15951.99 112
15953.18 96
15954.38 125
15955.57 107
15956.76 88
15957.96 79
15959.15 96
15960.35 105
15961.54 100
15962.73 114
15963.93 130
15965.12 83
15966.32 91
15967.51 83
15968.71 87
15969.90 109
15971.09 94
15972.29 93
15973.48 99
15974.68 104
15975.87 78
15977.07 87
15978.26 88
15979.46 95
15980.65 94
15981.85 95
15983.04 80
15984.24 68
15985.43 78
15986.63 85
15987.82 76
15989.02 65
15990.21 102
15991.41 96
15992.60 88
15993.80 91
15994.99 108
15996.19 92
15997.39 107
15998.58 104
15999.78 113
16000.97 109
16002.17 84
16003.36 65
16004.56 81
16005.76 97
16006.95 93
16008.15 93
16009.34 79
16010.54 85
16011.73 81
16012.93 110
16014.13 98
16015.32 99
16016.52 100
16017.72 108
16018.91 116
16020.11 90
16021.30 74
16022.50 94
16023.70 116
16024.89 102
16026.09 100
16027.29 82
16028.48 108
16029.68 98
16030.88 97
16032.07 100
16033.27 95
16034.47 91
16035.67 106
16036.86 90
16038.06 96
16039.26 108
16040.45 116
16041.65 100
16042.85 76
16044.04 76
16045.24 83
16046.44 86
16047.64 95
16048.83 101
16050.03 93
16051.23 106
16052.43 93
16053.62 96
16054.82 91
16056.02 99
16057.22 102
16058.42 94
16059.61 83
16060.81 102
16062.01 114
16063.21 85
16064.41 95
16065.60 101
16066.80 118
16068.00 98
16069.20 96
16070.40 84
16071.59 124
16072.79 89
16073.99 104
16075.19 92
16076.39 98
16077.59 87
16078.78 97
16079.98 112
16081.18 103
16082.38 117
16083.58 106
16084.78 91
16085.98 83
16087.18 77
16088.37 85
16089.57 92
16090.77 108
16091.97 97
16093.17 90
16094.37 98
16095.57 95
16096.77 99
16097.97 81
16099.17 104
16100.37 92
16101.57 86
16102.77 105
16103.96 107
16105.16 112
16106.36 120
16107.56 123
16108.76 96
16109.96 81
16111.16 86
16112.36 104
16113.56 93
16114.76 106
16115.96 91
16117.16 98
16118.36 84
16119.56 91
16120.76 109
16121.96 97
16123.16 114
16124.36 82
16125.56 93
16126.76 73
16127.96 82
16129.16 94
16130.37 107
16131.57 71
16132.77 92
16133.97 93
16135.17 78
16136.37 88
16137.57 83
16138.77 63
16139.97 97
16141.17 107
16142.37 108
16143.57 96
16144.77 90
16145.98 91
16147.18 81
16148.38 73
16149.58 87
16150.78 116
16151.98 105
16153.18 92
16154.38 80
16155.59 110
16156.79 85
16157.99 89
16159.19 115
16160.39 92
16161.59 69
16162.80 60
16164.00 90
16165.20 82
16166.40 78
16167.60 88
16168.80 83
16170.01 82
16171.21 88
16172.41 92
16173.61 91
16174.81 88
16176.02 101
16177.22 99
16178.42 80
16179.62 96
16180.83 99
16182.03 78
16183.23 67
16184.43 76
16185.64 79
16186.84 79
16188.04 121
16189.24 98
16190.45 63
16191.65 88
16192.85 98
16194.06 76
16195.26 96
16196.46 120
16197.66 119
16198.87 95
16200.07 105
16201.27 81
16202.48 93
16203.68 109
16204.88 97
16206.09 92
16207.29 100
16208.49 72
16209.70 95
16210.90 82
16212.10 97
16213.31 138
16214.51 112
16215.71 106
16216.92 82
16218.12 79
16219.33 92
16220.53 106
16221.73 99
16222.94 94
16224.14 81
16225.35 71
16226.55 80
16227.75 94
16228.96 73
16230.16 87
16231.37 98
16232.57 103
16233.77 97
16234.98 90
16236.18 92
16237.39 84
16238.59 81
16239.80 99
16241.00 138
16242.21 97
16243.41 119
16244.62 97
16245.82 102
16247.03 100
16248.23 89
16249.44 79
16250.64 89
16251.85 113
16253.05 113
16254.26 90
16255.46 104
16256.67 123
16257.87 96
16259.08 91
16260.28 86
16261.49 113
16262.69 91
16263.90 121
16265.10 106
16266.31 126
16267.51 112
16268.72 109
16269.93 111
16271.13 92
16272.34 90
16273.54 74
16274.75 89
16275.96 79
16277.16 95
16278.37 91
16279.57 110
16280.78 93
16281.99 87
16283.19 104
16284.40 95
16285.60 106
16286.81 90
16288.02 120
16289.22 131
16290.43 120
16291.64 119
16292.84 116
16294.05 126
16295.26 128
16296.46 94
16297.67 106
16298.88 99
16300.08 106
16301.29 93
16302.50 116
16303.70 128
16304.91 109
16306.12 116
16307.32 104
16308.53 102
16309.74 124
16310.95 105
16312.15 110
16313.36 120
16314.57 116
16315.78 114
16316.98 117
16318.19 93
16319.40 88
16320.61 90
16321.81 92
16323.02 88
16324.23 111
16325.44 116
16326.64 97
16327.85 98
16329.06 118
16330.27 78
16331.48 98
16332.68 67
16333.89 116
16335.10 99
16336.31 76
16337.52 86
16338.72 98
16339.93 114
16341.14 115
16342.35 94
16343.56 100
16344.77 88
16345.98 107
16347.18 108
16348.39 78
16349.60 82
16350.81 92
16352.02 107
16353.23 87
16354.44 90
16355.65 83
16356.85 80
16358.06 80
16359.27 77
16360.48 98
16361.69 90
16362.90 86
16364.11 84
16365.32 110
16366.53 101
16367.74 93
16368.95 68
16370.16 81
16371.36 86
16372.57 98
16373.78 101
16374.99 85
16376.20 105
16377.41 93
16378.62 91
16379.83 71
16381.04 74
16382.25 85
16383.46 91
16384.67 101
16385.88 84
16387.09 82
16388.30 107
16389.51 82
16390.72 69
16391.93 79
16393.14 88
16394.35 95
16395.56 88
16396.77 93
16397.98 92
16399.19 86
16400.41 81
16401.62 77
16402.83 81
16404.04 79
16405.25 94
16406.46 81
16407.67 64
16408.88 83
16410.09 77
16411.30 89
16412.51 94
16413.72 100
16414.94 99
16416.15 105
16417.36 80
16418.57 73
16419.78 76
16420.99 96
16422.20 74
16423.41 75
16424.63 84
16425.84 74
16427.05 100
16428.26 100
16429.47 93
16430.68 88
16431.90 80
16433.11 101
16434.32 84
16435.53 103
16436.74 79
16437.95 85
16439.17 69
16440.38 64
16441.59 83
16442.80 91
16444.01 93
16445.23 89
16446.44 79
16447.65 81
16448.86 104
16450.08 99
16451.29 92
16452.50 75
16453.71 84
16454.93 87
16456.14 72
16457.35 85
16458.56 103
16459.78 83
16460.99 100
16462.20 83
16463.42 79
16464.63 86
16465.84 76
16467.05 78
16468.27 76
16469.48 93
16470.69 83
16471.91 75
16473.12 84
16474.33 86
16475.55 86
16476.76 82
16477.97 99
16479.19 78
16480.40 90
16481.61 99
16482.83 78
16484.04 88
16485.25 93
16486.47 94
16487.68 87
16488.90 91
16490.11 79
16491.32 75
16492.54 115
16493.75 71
16494.97 93
16496.18 81
16497.39 73
16498.61 98
16499.82 84
16501.04 71
16502.25 83
16503.47 68
16504.68 63
16505.89 72
16507.11 61
16508.32 73
16509.54 77
16510.75 80
16511.97 80
16513.18 87
16514.40 91
16515.61 68
16516.83 53
16518.04 67
16519.26 61
16520.47 75
16521.69 65
16522.90 66
16524.12 84
16525.33 89
16526.55 76
16527.76 78
16528.98 80
16530.19 84
16531.41 90
16532.62 68
16533.84 82
16535.05 79
16536.27 71
16537.49 78
16538.70 83
16539.92 90
16541.13 89
16542.35 66
16543.56 66
16544.78 86
16546.00 76
16547.21 82
16548.43 71
16549.64 89
16550.86 90
16552.08 88
16553.29 92
16554.51 86
16555.73 100
16556.94 87
16558.16 81
16559.37 73
16560.59 79
16561.81 83
16563.02 65
16564.24 82
16565.46 81
16566.67 89
16567.89 83
16569.11 77
16570.32 92
16571.54 84
16572.76 83
16573.98 96
16575.19 76
16576.41 79
16577.63 92
16578.84 75
16580.06 98
16581.28 71
16582.50 64
16583.71 63
16584.93 63
16586.15 95
16587.36 79
16588.58 67
16589.80 69
16591.02 75
16592.24 63
16593.45 86
16594.67 80
16595.89 81
16597.11 98
16598.32 89
16599.54 75
16600.76 93
16601.98 96
16603.20 88
16604.41 60
16605.63 72
16606.85 77
16608.07 82
16609.29 76
16610.51 68
16611.72 89
16612.94 88
16614.16 87
16615.38 79
16616.60 77
16617.82 91
16619.03 93
16620.25 70
16621.47 76
16622.69 69
16623.91 74
16625.13 58
16626.35 88
16627.57 80
16628.79 89
16630.00 85
16631.22 79
16632.44 89
16633.66 81
16634.88 88
16636.10 76
16637.32 61
16638.54 82
16639.76 76
16640.98 86
16642.20 77
16643.42 82
16644.64 74
16645.86 75
16647.08 80
16648.30 75
16649.51 82
16650.73 70
16651.95 99
16653.17 75
16654.39 77
16655.61 89
16656.83 90
16658.05 67
16659.27 60
16660.49 77
16661.71 88
16662.93 81
16664.16 82
16665.38 74
16666.60 75
16667.82 74
16669.04 84
16670.26 75
16671.48 76
16672.70 67
16673.92 84
16675.14 72
16676.36 82
16677.58 64
16678.80 78
16680.02 73
16681.24 76
16682.46 82
16683.69 68
16684.91 57
16686.13 72
16687.35 66
16688.57 63
16689.79 73
16691.01 42
16692.23 53
16693.46 73
16694.68 73
16695.90 69
16697.12 51
16698.34 69
16699.56 70
16700.78 74
16702.01 65
16703.23 91
16704.45 92
16705.67 81
16706.89 81
16708.12 61
16709.34 72
16710.56 78
16711.78 75
16713.00 62
16714.23 81
16715.45 72
16716.67 80
16717.89 84
16719.11 64
16720.34 61
16721.56 59
16722.78 63
16724.00 63
16725.23 75
16726.45 85
16727.67 63
16728.89 93
16730.12 91
16731.34 89
16732.56 76
16733.79 71
16735.01 86
16736.23 70
16737.45 79
16738.68 61
16739.90 79
16741.12 68
16742.35 80
16743.57 71
16744.79 80
16746.02 82
16747.24 79
16748.46 73
16749.69 65
16750.91 56
16752.13 83
16753.36 75
16754.58 76
16755.80 67
16757.03 74
16758.25 83
16759.48 69
16760.70 85
16761.92 66
16763.15 81
16764.37 76
16765.60 70
16766.82 67
16768.04 66
16769.27 75
16770.49 70
16771.72 77
16772.94 83
16774.16 72
16775.39 79
16776.61 66
16777.84 78
16779.06 89
16780.29 95
16781.51 63
16782.74 68
16783.96 90
16785.19 75
16786.41 84
16787.64 78
16788.86 80
16790.09 66
16791.31 89
16792.54 81
16793.76 77
16794.99 84
16796.21 66
16797.44 91
16798.66 104
16799.89 65
16801.11 76
16802.34 93
16803.56 80
16804.79 69
16806.01 70
16807.24 88
16808.46 85
16809.69 81
16810.92 75
16812.14 75
16813.37 89
16814.59 76
16815.82 77
16817.04 67
16818.27 68
16819.50 77
16820.72 91
16821.95 77
16823.17 67
16824.40 87
16825.63 65
16826.85 57
16828.08 69
16829.31 81
16830.53 81
16831.76 81
16832.99 64
16834.21 72
16835.44 88
16836.67 58
16837.89 77
16839.12 63
16840.35 86
16841.57 90
16842.80 74
16844.03 77
16845.25 70
16846.48 76
16847.71 80
16848.93 78
16850.16 75
16851.39 69
16852.62 79
16853.84 86
16855.07 81
16856.30 96
16857.52 81
16858.75 83
16859.98 81
16861.21 69
16862.43 65
16863.66 84
16864.89 87
16866.12 87
16867.35 73
16868.57 62
16869.80 63
16871.03 64
16872.26 67
16873.48 69
16874.71 64
16875.94 92
16877.17 93
16878.40 79
16879.63 79
16880.85 88
16882.08 100
16883.31 96
16884.54 87
16885.77 71
16887.00 62
16888.22 77
16889.45 89
16890.68 81
16891.91 76
16893.14 83
16894.37 92
16895.60 113
16896.82 82
16898.05 79
16899.28 81
16900.51 74
16901.74 63
16902.97 82
16904.20 69
16905.43 75
16906.66 93
16907.89 75
16909.12 96
16910.34 96
16911.57 83
16912.80 81
16914.03 70
16915.26 49
16916.49 70
16917.72 55
16918.95 65
16920.18 65
16921.41 69
16922.64 59
16923.87 75
16925.10 99
16926.33 72
16927.56 61
16928.79 74
16930.02 89
16931.25 76
16932.48 72
16933.71 68
16934.94 69
16936.17 91
16937.40 74
16938.63 52
16939.86 94
16941.09 72
16942.32 83
16943.55 62
16944.78 82
16946.01 81
16947.24 89
16948.48 81
16949.71 79
16950.94 61
16952.17 76
16953.40 87
16954.63 61
16955.86 78
16957.09 72
16958.32 89
16959.55 77
16960.79 77
16962.02 61
16963.25 76
16964.48 77
16965.71 67
16966.94 90
16968.17 95
16969.40 95
16970.64 69
16971.87 71
16973.10 61
16974.33 82
16975.56 77
16976.79 89
16978.03 59
16979.26 51
16980.49 74
16981.72 62
16982.95 75
16984.19 63
16985.42 70
16986.65 72
16987.88 88
16989.11 76
16990.35 73
16991.58 74
16992.81 87
16994.04 76
16995.28 82
16996.51 58
16997.74 81
16998.97 63
17000.21 69
17001.44 52
17002.67 48
17003.90 73
17005.14 76
17006.37 70
17007.60 75
17008.84 79
17010.07 79
17011.30 79
17012.53 81
17013.77 82
17015.00 67
17016.23 65
17017.47 65
17018.70 75
17019.93 72
17021.17 79
17022.40 79
17023.63 71
17024.87 70
17026.10 69
17027.33 80
17028.57 75
17029.80 82
17031.04 64
17032.27 70
17033.50 62
17034.74 99
17035.97 70
17037.20 84
17038.44 72
17039.67 79
17040.91 80
17042.14 84
17043.37 75
17044.61 74
17045.84 82
17047.08 63
17048.31 69
17049.55 55
17050.78 66
17052.02 64
17053.25 81
17054.48 74
17055.72 54
17056.95 67
17058.19 94
17059.42 56
17060.66 75
17061.89 71
17063.13 68
17064.36 71
17065.60 81
17066.83 93
17068.07 86
17069.30 78
17070.54 58
17071.77 74
17073.01 51
17074.24 70
17075.48 67
17076.71 63
17077.95 57
17079.19 72
17080.42 71
17081.66 74
17082.89 72
17084.13 72
17085.36 78
17086.60 69
17087.83 64
17089.07 75
17090.31 80
17091.54 55
17092.78 49
17094.01 56
17095.25 67
17096.49 87
17097.72 93
17098.96 74
17100.19 72
17101.43 85
17102.67 78
17103.90 92
17105.14 64
17106.38 64
17107.61 84
17108.85 85
17110.09 96
17111.32 67
17112.56 70
17113.80 76
17115.03 67
17116.27 80
17117.51 76
17118.74 72
17119.98 64
17121.22 89
17122.45 90
17123.69 60
17124.93 67
17126.17 70
17127.40 65
17128.64 82
17129.88 80
17131.12 61
17132.35 78
17133.59 80
17134.83 61
17136.07 83
17137.30 87
17138.54 54
17139.78 64
17141.02 86
17142.25 77
17143.49 63
17144.73 82
17145.97 74
17147.20 80
17148.44 88
17149.68 57
17150.92 75
17152.16 65
17153.40 76
17154.63 70
17155.87 61
17157.11 71
17158.35 82
17159.59 76
17160.83 65
17162.06 72
17163.30 79
17164.54 68
17165.78 69
17167.02 61
17168.26 81
17169.50 67
17170.73 67
17171.97 64
17173.21 73
17174.45 72
17175.69 73
17176.93 66
17178.17 55
17179.41 81
17180.65 65
17181.89 67
17183.12 54
17184.36 72
17185.60 71
17186.84 70
17188.08 67
17189.32 72
17190.56 114
17191.80 83
17193.04 68
17194.28 37
17195.52 62
17196.76 78
17198.00 95
17199.24 77
17200.48 56
17201.72 70
17202.96 73
17204.20 60
17205.44 59
17206.68 55
17207.92 60
17209.16 47
17210.40 61
17211.64 52
17212.88 42
17214.12 61
17215.36 72
17216.60 66
17217.84 59
17219.08 63
17220.32 79
17221.56 60
17222.80 54
17224.04 64
17225.29 63
17226.53 68
17227.77 79
17229.01 67
17230.25 66
17231.49 55
17232.73 57
17233.97 66
17235.21 55
17236.45 54
17237.70 80
17238.94 74
17240.18 65
17241.42 71
17242.66 82
17243.90 68
17245.14 82
17246.39 71
17247.63 80
17248.87 80
17250.11 59
17251.35 84
17252.59 78
17253.84 64
17255.08 75
17256.32 81
17257.56 70
17258.80 77
17260.05 56
17261.29 64
17262.53 69
17263.77 78
17265.01 58
17266.26 75
17267.50 62
17268.74 78
17269.98 61
17271.23 61
17272.47 68
17273.71 66
17274.95 70
17276.20 76
17277.44 66
17278.68 50
17279.92 88
17281.17 78
17282.41 58
17283.65 57
17284.90 69
17286.14 73
17287.38 64
17288.62 54
17289.87 53
17291.11 57
17292.35 83
17293.60 49
17294.84 54
17296.08 72
17297.33 72
17298.57 87
17299.81 75
17301.06 64
17302.30 76
17303.54 66
17304.79 69
17306.03 60
17307.28 50
17308.52 52
17309.76 73
17311.01 58
17312.25 65
17313.49 59
17314.74 56
17315.98 48
17317.23 62
17318.47 54
17319.72 61
17320.96 89
17322.20 78
17323.45 88
17324.69 65
17325.94 62
17327.18 71
17328.43 71
17329.67 61
17330.91 69
17332.16 71
17333.40 76
17334.65 71
17335.89 67
17337.14 72
17338.38 67
17339.63 64
17340.87 67
17342.12 59
17343.36 60
17344.61 98
17345.85 62
17347.10 70
17348.34 59
17349.59 99
17350.83 69
17352.08 53
17353.33 47
17354.57 76
17355.82 66
17357.06 65
17358.31 71
17359.55 60
17360.80 63
17362.04 62
17363.29 60
17364.54 69
17365.78 64
17367.03 69
17368.27 64
17369.52 70
17370.77 55
17372.01 60
17373.26 86
17374.50 67
17375.75 57
17377.00 73
17378.24 90
17379.49 71
17380.74 65
17381.98 64
17383.23 47
17384.47 56
17385.72 66
17386.97 78
17388.21 62
17389.46 48
17390.71 65
17391.95 73
17393.20 58
17394.45 56
17395.70 55
17396.94 51
17398.19 61
17399.44 84
17400.68 55
17401.93 67
17403.18 55
17404.42 68
17405.67 64
17406.92 72
17408.17 55
17409.41 63
17410.66 77
17411.91 70
17413.16 49
17414.40 57
17415.65 62
17416.90 79
17418.15 72
17419.40 72
17420.64 57
17421.89 56
17423.14 60
17424.39 72
17425.63 54
17426.88 67
17428.13 57
17429.38 79
17430.63 77
17431.88 44
17433.12 61
17434.37 51
17435.62 63
17436.87 64
17438.12 52
17439.37 77
17440.61 69
17441.86 65
17443.11 70
17444.36 53
17445.61 57
17446.86 55
17448.11 48
17449.36 67
17450.60 47
17451.85 63
17453.10 56
17454.35 63
17455.60 52
17456.85 65
17458.10 75
17459.35 59
17460.60 71
17461.85 59
17463.10 53
17464.34 71
17465.59 57
17466.84 66
17468.09 74
17469.34 76
17470.59 46
17471.84 38
17473.09 75
17474.34 65
17475.59 69
17476.84 84
17478.09 78
17479.34 56
17480.59 83
17481.84 74
17483.09 47
17484.34 63
17485.59 76
17486.84 69
17488.09 59
17489.34 70
17490.59 81
17491.84 75
17493.09 73
17494.34 61
17495.59 76
17496.84 60
17498.10 61
17499.35 72
17500.60 64
17501.85 86
17503.10 63
17504.35 64
17505.60 53
17506.85 79
17508.10 75
17509.35 80
17510.60 60
17511.86 59
17513.11 76
17514.36 59
17515.61 72
17516.86 77
17518.11 87
17519.36 56
17520.61 63
17521.87 60
17523.12 57
17524.37 72
17525.62 55
17526.87 71
17528.12 84
17529.38 60
17530.63 64
17531.88 83
17533.13 57
17534.38 71
17535.63 81
17536.89 79
17538.14 67
17539.39 72
17540.64 73
17541.89 64
17543.15 58
17544.40 71
17545.65 76
17546.90 75
17548.16 86
17549.41 58
17550.66 74
17551.91 58
17553.17 59
17554.42 61
17555.67 69
17556.92 90
17558.18 75
17559.43 55
17560.68 84
17561.94 68
17563.19 70
17564.44 76
17565.69 63
17566.95 63
17568.20 70
17569.45 83
17570.71 61
17571.96 70
17573.21 52
17574.47 68
17575.72 59
17576.97 53
17578.23 68
17579.48 79
17580.73 92
17581.99 72
17583.24 70
17584.50 45
17585.75 67
17587.00 70
17588.26 77
17589.51 61
17590.76 60
17592.02 80
17593.27 75
17594.53 48
17595.78 68
17597.04 74
17598.29 61
17599.54 65
17600.80 61
17602.05 84
17603.31 75
17604.56 72
17605.82 72
17607.07 50
17608.32 62
17609.58 91
17610.83 58
17612.09 64
17613.34 64
17614.60 64
17615.85 86
17617.11 76
17618.36 67
17619.62 68
17620.87 82
17622.13 68
17623.38 76
17624.64 61
17625.89 60
17627.15 76
17628.40 73
17629.66 65
17630.91 60
17632.17 50
17633.43 66
17634.68 85
17635.94 89
17637.19 67
17638.45 67
17639.70 44
17640.96 60
17642.21 68
17643.47 74
17644.73 57
17645.98 76
17647.24 74
17648.49 69
17649.75 66
17651.01 59
17652.26 55
17653.52 68
17654.77 72
17656.03 63
17657.29 73
17658.54 71
17659.80 59
17661.06 44
17662.31 57
17663.57 59
17664.83 62
17666.08 58
17667.34 58
17668.60 72
17669.85 66
17671.11 66
17672.37 57
17673.62 73
17674.88 62
17676.14 55
17677.39 64
17678.65 69
17679.91 66
17681.17 54
17682.42 68
17683.68 52
17684.94 67
17686.19 54
17687.45 63
17688.71 54
17689.97 75
17691.22 72
17692.48 65
17693.74 49
17695.00 66
17696.26 69
17697.51 65
17698.77 82
17700.03 62
17701.29 67
17702.54 75
17703.80 74
17705.06 61
17706.32 90
17707.58 74
17708.83 73
17710.09 55
17711.35 78
17712.61 67
17713.87 65
17715.13 72
17716.38 76
17717.64 90
17718.90 80
17720.16 59
17721.42 70
17722.68 64
17723.94 57
17725.19 68
17726.45 73
17727.71 81
17728.97 97
17730.23 73
17731.49 54
17732.75 63
17734.01 88
17735.27 76
17736.53 57
17737.78 67
17739.04 75
17740.30 61
17741.56 80
17742.82 63
17744.08 59
17745.34 73
17746.60 57
17747.86 66
17749.12 57
17750.38 67
17751.64 80
17752.90 70
17754.16 64
17755.42 61
17756.68 66
17757.94 69
17759.20 75
17760.46 60
17761.72 61
17762.98 78
17764.24 71
17765.50 70
17766.76 56
17768.02 67
17769.28 63
17770.54 72
17771.80 59
17773.06 58
17774.32 67
17775.58 67
17776.84 68
17778.10 52
17779.36 70
17780.62 64
17781.88 56
17783.15 57
17784.41 45
17785.67 58
17786.93 79
17788.19 77
17789.45 62
17790.71 66
17791.97 77
17793.23 65
17794.49 88
17795.76 66
17797.02 59
17798.28 69
17799.54 65
17800.80 71
17802.06 52
17803.32 68
17804.59 61
17805.85 73
17807.11 69
17808.37 73
17809.63 81
17810.89 74
17812.16 56
17813.42 62
17814.68 72
17815.94 68
17817.20 58
17818.47 70
17819.73 55
17820.99 66
17822.25 69
17823.51 70
17824.78 84
17826.04 87
17827.30 82
17828.56 81
17829.83 59
17831.09 69
17832.35 62
17833.61 66
17834.88 79
17836.14 58
17837.40 57
17838.67 74
17839.93 57
17841.19 66
17842.45 83
17843.72 82
17844.98 64
17846.24 90
17847.51 72
17848.77 60
17850.03 59
17851.30 66
17852.56 60
17853.82 75
17855.09 70
17856.35 53
17857.61 60
17858.88 70
17860.14 76
17861.40 58
17862.67 78
17863.93 55
17865.19 59
17866.46 64
17867.72 62
17868.99 45
17870.25 55
17871.51 53
17872.78 57
17874.04 65
17875.31 59
17876.57 70
17877.83 66
17879.10 63
17880.36 61
17881.63 67
17882.89 52
17884.15 66
17885.42 52
17886.68 43
17887.95 63
17889.21 59
17890.48 52
17891.74 59
17893.01 50
17894.27 75
17895.54 52
17896.80 46
17898.07 66
17899.33 55
17900.60 67
17901.86 64
17903.13 75
17904.39 64
17905.66 52
17906.92 64
17908.19 68
17909.45 68
17910.72 64
17911.98 59
17913.25 60
17914.51 55
17915.78 53
17917.05 73
17918.31 67
17919.58 76
17920.84 74
17922.11 67
17923.37 76
17924.64 62
17925.91 85
17927.17 52
17928.44 56
17929.70 61
17930.97 48
17932.24 74
17933.50 69
17934.77 71
17936.03 51
17937.30 40
17938.57 61
17939.83 73
17941.10 74
17942.37 53
17943.63 56
17944.90 58
17946.17 61
17947.43 59
17948.70 57
17949.97 66
17951.23 78
17952.50 69
17953.77 60
17955.03 62
17956.30 58
17957.57 60
17958.83 78
17960.10 80
17961.37 49
17962.64 72
17963.90 73
17965.17 92
17966.44 51
17967.70 85
17968.97 79
17970.24 85
17971.51 60
17972.77 68
17974.04 70
17975.31 75
17976.58 64
17977.85 74
17979.11 59
17980.38 57
17981.65 48
17982.92 62
17984.18 54
17985.45 48
17986.72 65
17987.99 65
17989.26 66
17990.52 91
17991.79 55
17993.06 55
17994.33 54
17995.60 52
17996.87 61
17998.13 66
17999.40 67
18000.67 67
18001.94 66
18003.21 66
18004.48 59
18005.75 73
18007.02 71
18008.28 68
18009.55 64
18010.82 67
18012.09 64
18013.36 72
18014.63 45
18015.90 77
18017.17 69
18018.44 78
18019.71 78
18020.97 82
18022.24 63
18023.51 68
18024.78 75
18026.05 54
18027.32 62
18028.59 66
18029.86 85
18031.13 82
18032.40 54
18033.67 69
18034.94 82
18036.21 64
18037.48 60
18038.75 82
18040.02 75
18041.29 83
18042.56 68
18043.83 47
18045.10 76
18046.37 68
18047.64 60
18048.91 53
18050.18 64
18051.45 74
18052.72 72
18053.99 50
18055.26 62
18056.53 58
18057.80 67
18059.07 72
18060.34 52
18061.61 39
18062.88 53
18064.16 65
18065.43 49
18066.70 48
18067.97 67
18069.24 57
18070.51 70
18071.78 74
18073.05 59
18074.32 52
18075.59 46
18076.87 64
18078.14 47
18079.41 68
18080.68 53
18081.95 84
18083.22 50
18084.49 61
18085.77 45
18087.04 81
18088.31 65
18089.58 49
18090.85 63
18092.12 75
18093.40 81
18094.67 81
18095.94 87
18097.21 75
18098.48 67
18099.76 66
18101.03 67
18102.30 44
18103.57 61
18104.84 65
18106.12 71
18107.39 53
18108.66 68
18109.93 59
18111.21 51
18112.48 61
18113.75 62
18115.02 56
18116.30 55
18117.57 65
18118.84 60
18120.11 59
18121.39 44
18122.66 66
18123.93 60
18125.21 65
18126.48 74
18127.75 93
18129.02 90
18130.30 66
18131.57 64
18132.84 74
18134.12 94
18135.39 67
18136.66 63
18137.94 66
18139.21 43
18140.48 69
18141.76 86
18143.03 102
18144.31 80
18145.58 81
18146.85 78
18148.13 77
18149.40 74
18150.67 43
18151.95 83
18153.22 72
18154.50 63
18155.77 65
18157.04 55
18158.32 58
18159.59 64
18160.87 70
18162.14 55
18163.41 71
18164.69 70
18165.96 49
18167.24 62
18168.51 57
18169.79 69
18171.06 64
18172.34 59
18173.61 59
18174.89 66
18176.16 94
18177.43 68
18178.71 68
18179.98 80
18181.26 93
18182.53 69
18183.81 61
18185.08 76
18186.36 67
18187.63 68
18188.91 60
18190.18 60
18191.46 69
18192.74 46
18194.01 59
18195.29 57
18196.56 67
18197.84 72
18199.11 58
18200.39 63
18201.66 60
18202.94 62
18204.22 61
18205.49 56
18206.77 65
18208.04 60
18209.32 68
18210.59 61
18211.87 59
18213.15 44
18214.42 61
18215.70 60
18216.97 41
18218.25 59
18219.53 56
18220.80 71
18222.08 75
18223.36 55
18224.63 49
18225.91 54
18227.19 58
18228.46 77
18229.74 58
18231.02 36
18232.29 56
18233.57 75
18234.85 61
18236.12 50
18237.40 63
18238.68 74
18239.95 59
18241.23 65
18242.51 58
18243.78 61
18245.06 62
18246.34 59
18247.62 60
18248.89 50
18250.17 54
18251.45 59
18252.73 66
18254.00 58
18255.28 60
18256.56 54
18257.84 74
18259.11 53
18260.39 58
18261.67 55
18262.95 68
18264.22 81
18265.50 40
18266.78 53
18268.06 51
18269.34 59
18270.61 47
18271.89 54
18273.17 56
18274.45 60
18275.73 71
18277.01 54
18278.28 52
18279.56 72
18280.84 82
18282.12 66
18283.40 64
18284.68 62
18285.95 49
18287.23 37
18288.51 66
18289.79 62
18291.07 46
18292.35 67
18293.63 57
18294.91 89
18296.19 85
18297.46 64
18298.74 65
18300.02 83
18301.30 63
18302.58 71
18303.86 73
18305.14 70
18306.42 64
18307.70 84
18308.98 68
18310.26 70
18311.54 69
18312.82 86
18314.10 65
18315.37 55
18316.65 79
18317.93 70
18319.21 74
18320.49 58
18321.77 75
18323.05 66
18324.33 81
18325.61 78
18326.89 72
18328.17 49
18329.45 65
18330.73 101
18332.01 76
18333.29 59
18334.57 53
18335.86 58
18337.14 80
18338.42 56
18339.70 54
18340.98 61
18342.26 77
18343.54 87
18344.82 55
18346.10 57
18347.38 42
18348.66 72
18349.94 63
18351.22 62
18352.50 67
18353.78 75
18355.07 76
18356.35 57
18357.63 84
18358.91 57
18360.19 76
18361.47 83
18362.75 68
18364.03 64
18365.32 62
18366.60 72
18367.88 64
18369.16 67
18370.44 72
18371.72 74
18373.00 75
18374.29 53
18375.57 60
18376.85 57
18378.13 69
18379.41 63
18380.70 64
18381.98 66
18383.26 63
18384.54 60
18385.82 46
18387.11 60
18388.39 50
18389.67 68
18390.95 67
18392.23 75
18393.52 69
18394.80 69
18396.08 49
18397.36 53
18398.65 59
18399.93 59
18401.21 59
18402.50 59
18403.78 56
18405.06 60
18406.34 75
18407.63 54
18408.91 61
18410.19 69
18411.48 63
18412.76 76
18414.04 70
18415.32 62
18416.61 55
18417.89 57
18419.17 66
18420.46 75
18421.74 65
18423.02 73
18424.31 79
18425.59 52
18426.87 78
18428.16 68
18429.44 54
18430.73 61
18432.01 57
18433.29 59
18434.58 41
18435.86 42
18437.14 44
18438.43 54
18439.71 78
18441.00 65
18442.28 60
18443.56 37
18444.85 50
18446.13 65
18447.42 62
18448.70 72
18449.99 59
18451.27 67
18452.56 60
18453.84 61
18455.12 70
18456.41 60
18457.69 59
18458.98 66
18460.26 55
18461.55 65
18462.83 50
18464.12 55
18465.40 33
18466.69 58
18467.97 62
18469.26 76
18470.54 68
18471.83 64
18473.11 49
18474.40 48
18475.68 75
18476.97 63
18478.25 73
18479.54 64
18480.82 67
18482.11 73
18483.40 75
18484.68 63
18485.97 63
18487.25 65
18488.54 65
18489.82 62
18491.11 78
18492.39 61
18493.68 63
18494.97 58
18496.25 64
18497.54 67
18498.82 67
18500.11 60
18501.40 62
18502.68 59
18503.97 81
18505.26 87
18506.54 75
18507.83 39
18509.11 52
18510.40 68
18511.69 59
18512.97 61
18514.26 69
18515.55 94
18516.83 81
18518.12 70
18519.41 68
18520.69 53
18521.98 86
18523.27 48
18524.56 51
18525.84 43
18527.13 73
18528.42 60
18529.70 66
18530.99 60
18532.28 45
18533.57 56
18534.85 76
18536.14 73
18537.43 66
18538.71 60
18540.00 62
18541.29 56
18542.58 61
18543.86 52
18545.15 68
18546.44 79
18547.73 61
18549.02 61
18550.30 63
18551.59 51
18552.88 70
18554.17 52
18555.46 78
18556.74 67
18558.03 61
18559.32 48
18560.61 55
18561.90 53
18563.18 42
18564.47 44
18565.76 64
18567.05 69
18568.34 63
18569.63 64
18570.92 55
18572.20 67
18573.49 57
18574.78 55
18576.07 63
18577.36 65
18578.65 53
18579.94 59
18581.23 50
18582.51 47
18583.80 72
18585.09 62
18586.38 63
18587.67 84
18588.96 68
18590.25 63
18591.54 69
18592.83 63
18594.12 60
18595.41 84
18596.70 67
18597.99 90
18599.28 83
18600.57 55
18601.85 92
18603.14 51
18604.43 67
18605.72 73
18607.01 67
18608.30 58
18609.59 74
18610.88 78
18612.17 80
18613.46 58
18614.75 82
18616.04 69
18617.33 36
18618.62 67
18619.91 71
18621.20 75
18622.50 79
18623.79 65
18625.08 56
18626.37 61
18627.66 70
18628.95 74
18630.24 61
18631.53 67
18632.82 80
18634.11 70
18635.40 63
18636.69 57
18637.98 70
18639.27 66
18640.57 78
18641.86 68
18643.15 89
18644.44 73
18645.73 67
18647.02 63
18648.31 49
18649.60 73
18650.89 70
18652.19 70
18653.48 65
18654.77 59
18656.06 87
18657.35 60
18658.64 61
18659.94 53
18661.23 48
18662.52 63
18663.81 64
18665.10 55
18666.39 60
18667.69 56
18668.98 70
18670.27 63
18671.56 63
18672.85 55
18674.15 70
18675.44 72
18676.73 59
18678.02 68
18679.32 44
18680.61 55
18681.90 73
18683.19 70
18684.49 55
18685.78 64
18687.07 78
18688.36 68
18689.66 61
18690.95 51
18692.24 66
18693.53 69
18694.83 65
18696.12 80
18697.41 68
18698.71 69
18700.00 60
18701.29 59
18702.59 58
18703.88 67
18705.17 59
18706.47 50
18707.76 74
18709.05 60
18710.35 61
18711.64 62
18712.93 71
18714.23 75
18715.52 62
18716.81 71
18718.11 65
18719.40 47
18720.70 60
18721.99 65
18723.28 72
18724.58 70
18725.87 51
18727.16 50
18728.46 65
18729.75 68
18731.05 84
18732.34 56
18733.64 47
18734.93 71
18736.22 48
18737.52 70
18738.81 71
18740.11 57
18741.40 71
18742.70 76
18743.99 79
18745.29 64
18746.58 68
18747.87 68
18749.17 53
18750.46 58
18751.76 64
18753.05 51
18754.35 64
18755.64 77
18756.94 71
18758.23 61
18759.53 72
18760.82 65
18762.12 60
18763.42 61
18764.71 54
18766.01 46
18767.30 70
18768.60 47
18769.89 60
18771.19 69
18772.48 57
18773.78 61
18775.07 51
18776.37 56
18777.67 74
18778.96 68
18780.26 42
18781.55 57
18782.85 55
18784.15 65
18785.44 53
18786.74 53
18788.03 61
18789.33 63
18790.63 57
18791.92 51
18793.22 56
18794.52 49
18795.81 53
18797.11 64
18798.40 63
18799.70 60
18801.00 71
18802.29 56
18803.59 78
18804.89 72
18806.18 39
18807.48 48
18808.78 66
18810.07 72
18811.37 54
18812.67 72
18813.97 56
18815.26 73
18816.56 87
18817.86 60
18819.15 66
18820.45 52
18821.75 65
18823.05 54
18824.34 35
18825.64 62
18826.94 75
18828.24 81
18829.53 72
18830.83 64
18832.13 80
18833.43 71
18834.72 62
18836.02 62
18837.32 77
18838.62 46
18839.92 58
18841.21 56
18842.51 66
18843.81 55
18845.11 66
18846.41 82
18847.70 64
18849.00 71
18850.30 78
18851.60 67
18852.90 53
18854.20 57
18855.49 61
18856.79 76
18858.09 68
18859.39 70
18860.69 75
18861.99 65
18863.29 58
18864.58 67
18865.88 49
18867.18 67
18868.48 62
18869.78 55
18871.08 53
18872.38 55
18873.68 62
18874.98 52
18876.28 73
18877.57 80
18878.87 76
18880.17 62
18881.47 55
18882.77 60
18884.07 73
18885.37 78
18886.67 65
18887.97 59
18889.27 60
18890.57 65
18891.87 66
18893.17 57
18894.47 59
18895.77 66
18897.07 63
18898.37 56
18899.67 57
18900.97 81
18902.27 68
18903.57 62
18904.87 61
18906.17 56
18907.47 55
18908.77 62
18910.07 69
18911.37 64
18912.67 62
18913.97 40
18915.27 54
18916.57 54
18917.87 67
18919.17 60
18920.47 59
18921.78 79
18923.08 73
18924.38 52
18925.68 57
18926.98 61
18928.28 60
18929.58 59
18930.88 46
18932.18 57
18933.48 56
18934.79 45
18936.09 53
18937.39 45
18938.69 56
18939.99 60
18941.29 43
18942.59 56
18943.90 53
18945.20 64
18946.50 73
18947.80 59
18949.10 53
18950.40 65
18951.71 60
18953.01 56
18954.31 56
18955.61 57
18956.91 57
18958.21 59
18959.52 63
18960.82 70
18962.12 62
18963.42 47
18964.73 54
18966.03 68
18967.33 60
18968.63 67
18969.93 71
18971.24 62
18972.54 50
18973.84 57
18975.14 57
18976.45 68
18977.75 66
18979.05 49
18980.36 56
18981.66 54
18982.96 54
18984.26 58
18985.57 59
18986.87 74
18988.17 54
18989.48 46
18990.78 49
18992.08 66
18993.39 50
18994.69 57
18995.99 51
18997.30 61
18998.60 61
18999.90 49
19001.21 56
19002.51 49
19003.81 46
19005.12 53
19006.42 64
19007.72 64
19009.03 66
19010.33 71
19011.64 63
19012.94 63
19014.24 69
19015.55 53
19016.85 61
19018.16 64
19019.46 67
19020.76 57
19022.07 63
19023.37 55
19024.68 69
19025.98 58
19027.29 51
19028.59 60
19029.89 61
19031.20 71
19032.50 45
19033.81 56
19035.11 61
19036.42 64
19037.72 54
19039.03 54
19040.33 46
19041.64 53
19042.94 67
19044.25 58
19045.55 65
19046.86 45
19048.16 42
19049.47 63
19050.77 51
19052.08 51
19053.38 55
19054.69 60
19055.99 78
19057.30 82
19058.60 60
19059.91 51
19061.22 75
19062.52 73
19063.83 58
19065.13 51
19066.44 53
19067.74 51
19069.05 59
19070.36 56
19071.66 43
19072.97 63
19074.27 70
19075.58 39
19076.89 59
19078.19 60
19079.50 80
19080.80 66
19082.11 49
19083.42 48
19084.72 53
19086.03 51
19087.34 58
19088.64 51
19089.95 57
19091.26 51
19092.56 62
19093.87 71
19095.18 70
19096.48 59
19097.79 52
19099.10 58
19100.40 71
19101.71 62
19103.02 58
19104.32 75
19105.63 88
19106.94 61
19108.25 57
19109.55 65
19110.86 50
19112.17 45
19113.48 45
19114.78 60
19116.09 63
19117.40 55
19118.71 63
19120.01 57
19121.32 43
19122.63 52
19123.94 49
19125.24 48
19126.55 54
19127.86 51
19129.17 71
19130.47 72
19131.78 48
19133.09 62
19134.40 68
19135.71 79
19137.02 60
19138.32 56
19139.63 50
19140.94 42
19142.25 67
19143.56 58
19144.87 61
19146.17 65
19147.48 61
19148.79 57
19150.10 61
19151.41 47
19152.72 60
19154.03 55
19155.33 62
19156.64 46
19157.95 54
19159.26 50
19160.57 59
19161.88 54
19163.19 53
19164.50 55
19165.81 50
19167.12 61
19168.42 66
19169.73 51
19171.04 68
19172.35 68
19173.66 60
19174.97 54
19176.28 58
19177.59 52
19178.90 56
19180.21 67
19181.52 66
19182.83 43
19184.14 57
19185.45 62
19186.76 60
19188.07 54
19189.38 62
19190.69 67
19192.00 56
19193.31 74
19194.62 63
19195.93 47
19197.24 66
19198.55 54
19199.86 62
19201.17 62
19202.48 49
19203.79 64
19205.10 52
19206.41 70
19207.72 62
19209.03 68
19210.34 62
19211.66 75
19212.97 63
19214.28 58
19215.59 80
19216.90 70
19218.21 62
19219.52 73
19220.83 57
19222.14 49
19223.45 51
19224.77 42
19226.08 56
19227.39 75
19228.70 64
19230.01 55
19231.32 61
19232.63 66
19233.94 65
19235.26 40
19236.57 64
19237.88 56
19239.19 51
19240.50 77
19241.81 37
19243.13 76
19244.44 57
19245.75 61
19247.06 59
19248.37 54
19249.69 68
19251.00 62
19252.31 55
19253.62 54
19254.93 48
19256.25 55
19257.56 63
19258.87 57
19260.18 60
19261.50 63
19262.81 66
19264.12 80
19265.43 61
19266.75 61
19268.06 70
19269.37 44
19270.68 67
19272.00 68
19273.31 65
19274.62 67
19275.94 75
19277.25 56
19278.56 49
19279.88 56
19281.19 54
19282.50 65
19283.81 52
19285.13 45
19286.44 54
19287.75 70
19289.07 92
19290.38 60
19291.70 50
19293.01 64
19294.32 58
19295.64 61
19296.95 68
19298.26 57
19299.58 53
19300.89 45
19302.20 56
19303.52 53
19304.83 44
19306.15 56
19307.46 58
19308.77 70
19310.09 63
19311.40 48
19312.72 65
19314.03 48
19315.35 74
19316.66 66
19317.97 64
19319.29 54
19320.60 51
19321.92 72
19323.23 63
19324.55 66
19325.86 41
19327.18 46
19328.49 54
19329.81 51
19331.12 45
19332.44 38
19333.75 72
19335.07 53
19336.38 68
19337.70 54
19339.01 63
19340.33 71
19341.64 66
19342.96 48
19344.27 70
19345.59 65
19346.90 56
19348.22 57
19349.53 63
19350.85 56
19352.16 74
19353.48 66
19354.79 56
19356.11 53
19357.43 59
19358.74 73
19360.06 51
19361.37 51
19362.69 46
19364.01 63
19365.32 54
19366.64 41
19367.95 57
19369.27 57
19370.59 61
19371.90 71
19373.22 45
19374.53 42
19375.85 50
19377.17 58
19378.48 41
19379.80 50
19381.12 63
19382.43 57
19383.75 54
19385.07 59
19386.38 46
19387.70 47
19389.02 58
19390.33 43
19391.65 45
19392.97 53
19394.28 52
19395.60 54
19396.92 48
19398.24 55
19399.55 65
19400.87 67
19402.19 63
19403.50 58
19404.82 65
19406.14 66
19407.46 52
19408.77 82
19410.09 52
19411.41 67
19412.73 56
19414.04 48
19415.36 48
19416.68 54
19418.00 56
19419.32 56
19420.63 60
19421.95 66
19423.27 59
19424.59 73
19425.91 75
19427.22 63
19428.54 73
19429.86 33
19431.18 46
19432.50 43
19433.82 48
19435.13 50
19436.45 51
19437.77 58
19439.09 54
19440.41 52
19441.73 60
19443.04 50
19444.36 60
19445.68 63
19447.00 41
19448.32 38
19449.64 47
19450.96 71
19452.28 63
19453.60 71
19454.91 48
19456.23 50
19457.55 55
19458.87 53
19460.19 61
19461.51 40
19462.83 48
19464.15 64
19465.47 65
19466.79 46
19468.11 46
19469.43 49
19470.75 44
19472.07 48
19473.39 61
19474.71 46
19476.03 52
19477.35 63
19478.67 68
19479.99 53
19481.30 63
19482.62 76
19483.94 58
19485.27 53
19486.59 54
19487.91 68
19489.23 62
19490.55 67
19491.87 67
19493.19 60
19494.51 54
19495.83 67
19497.15 53
19498.47 64
19499.79 67
19501.11 78
19502.43 71
19503.75 45
19505.07 58
19506.39 52
19507.71 50
19509.03 63
19510.36 67
19511.68 65
19513.00 74
19514.32 50
19515.64 59
19516.96 55
19518.28 57
19519.60 77
19520.92 67
19522.25 50
19523.57 45
19524.89 57
19526.21 65
19527.53 66
19528.85 50
19530.17 61
19531.50 60
19532.82 47
19534.14 70
19535.46 62
19536.78 43
19538.11 72
19539.43 56
19540.75 69
19542.07 47
19543.39 62
19544.72 67
19546.04 43
19547.36 53
19548.68 59
19550.00 68
19551.33 55
19552.65 48
19553.97 83
19555.29 57
19556.62 51
19557.94 60
19559.26 59
19560.58 53
19561.91 57
19563.23 56
19564.55 48
19565.88 46
19567.20 32
19568.52 41
19569.84 68
19571.17 75
19572.49 66
19573.81 70
19575.14 73
19576.46 54
19577.78 65
19579.11 42
19580.43 57
19581.75 74
19583.08 58
19584.40 73
19585.72 44
19587.05 64
19588.37 56
19589.69 68
19591.02 52
19592.34 52
19593.67 44
19594.99 55
19596.31 53
19597.64 63
19598.96 47
19600.28 55
19601.61 51
19602.93 61
19604.26 61
19605.58 53
19606.91 56
19608.23 59
19609.55 66
19610.88 48
19612.20 46
19613.53 39
19614.85 48
19616.18 44
19617.50 36
19618.83 40
19620.15 50
19621.47 61
19622.80 49
19624.12 37
19625.45 46
19626.77 45
19628.10 65
19629.42 70
19630.75 54
19632.07 40
19633.40 40
19634.72 59
19636.05 54
19637.37 56
19638.70 50
19640.03 73
19641.35 51
19642.68 45
19644.00 52
19645.33 29
19646.65 60
19647.98 46
19649.30 42
19650.63 47
19651.96 60
19653.28 61
19654.61 49
19655.93 46
19657.26 61
19658.58 46
19659.91 43
19661.24 37
19662.56 58
19663.89 47
19665.22 45
19666.54 56
19667.87 56
19669.19 58
19670.52 40
19671.85 61
19673.17 49
19674.50 62
19675.83 43
19677.15 49
19678.48 58
19679.81 51
19681.13 43
19682.46 63
19683.79 55
19685.11 56
19686.44 32
19687.77 59
19689.09 52
19690.42 65
19691.75 50
19693.08 38
19694.40 35
19695.73 50
19697.06 63
19698.39 50
19699.71 44
19701.04 39
19702.37 52
19703.69 46
19705.02 54
19706.35 47
19707.68 50
19709.01 49
19710.33 49
19711.66 54
19712.99 43
19714.32 47
19715.64 62
19716.97 58
19718.30 64
19719.63 45
19720.96 44
19722.28 57
19723.61 68
19724.94 44
19726.27 62
19727.60 69
19728.93 80
19730.25 34
19731.58 45
19732.91 42
19734.24 46
19735.57 55
19736.90 54
19738.23 63
19739.55 65
19740.88 49
19742.21 66
19743.54 63
19744.87 49
19746.20 50
19747.53 56
19748.86 58
19750.19 34
19751.51 56
19752.84 48
19754.17 56
19755.50 65
19756.83 58
19758.16 65
19759.49 70
19760.82 53
19762.15 63
19763.48 66
19764.81 60
19766.14 43
19767.47 70
19768.80 47
19770.13 62
19771.46 53
19772.79 46
19774.12 57
19775.45 61
19776.78 67
19778.11 47
19779.44 39
19780.77 51
19782.10 62
19783.43 78
19784.76 47
19786.09 43
19787.42 39
19788.75 51
19790.08 28
19791.41 40
19792.74 41
19794.07 62
19795.40 51
19796.73 44
19798.06 65
19799.39 62
19800.72 62
19802.05 67
19803.39 48
19804.72 57
19806.05 65
19807.38 62
19808.71 66
19810.04 45
19811.37 61
19812.70 67
19814.03 66
19815.37 47
19816.70 39
19818.03 55
19819.36 42
19820.69 60
19822.02 58
19823.35 47
19824.69 63
19826.02 49
19827.35 54
19828.68 40
19830.01 61
19831.34 46
19832.68 57
19834.01 65
19835.34 46
19836.67 63
19838.00 51
19839.34 62
19840.67 63
19842.00 62
19843.33 45
19844.67 57
19846.00 49
19847.33 55
19848.66 43
19849.99 56
19851.33 44
19852.66 47
19853.99 53
19855.32 65
19856.66 52
19857.99 63
19859.32 61
19860.66 56
19861.99 54
19863.32 53
19864.65 58
19865.99 40
19867.32 58
19868.65 56
19869.99 59
19871.32 47
19872.65 58
19873.99 60
19875.32 59
19876.65 64
19877.99 59
19879.32 43
19880.65 54
19881.99 44
19883.32 53
19884.65 49
19885.99 44
19887.32 47
19888.66 56
19889.99 65
19891.32 63
19892.66 60
19893.99 40
19895.32 36
19896.66 43
19897.99 49
19899.33 64
19900.66 56
19902.00 50
19903.33 64
19904.66 42
19906.00 48
19907.33 47
19908.67 41
19910.00 46
19911.34 57
19912.67 43
19914.01 61
19915.34 63
19916.67 63
19918.01 62
19919.34 80
19920.68 57
19922.01 47
19923.35 54
19924.68 66
19926.02 49
19927.35 52
19928.69 31
19930.02 56
19931.36 50
19932.69 62
19934.03 52
19935.37 38
19936.70 53
19938.04 49
19939.37 60
19940.71 47
19942.04 41
19943.38 58
19944.71 61
19946.05 48
19947.39 25
19948.72 52
19950.06 63
19951.39 80
19952.73 63
19954.06 62
19955.40 36
19956.74 49
19958.07 59
19959.41 49
19960.74 42
19962.08 63
19963.42 63
19964.75 48
19966.09 45
19967.43 41
19968.76 67
19970.10 55
19971.44 52
19972.77 53
19974.11 46
19975.45 46
19976.78 42
19978.12 35
19979.46 47
19980.79 62
19982.13 72
19983.47 69
19984.80 53
19986.14 46
19987.48 46
19988.82 72
19990.15 79
19991.49 61
19992.83 39
19994.16 61
19995.50 45
19996.84 54
19998.18 45
19999.51 57
20000.85 52
20002.19 67
20003.53 54
20004.86 64
20006.20 49
20007.54 40
20008.88 48
20010.22 58
20011.55 51
20012.89 40
20014.23 60
20015.57 52
20016.91 46
20018.24 56
20019.58 55
20020.92 51
20022.26 51
20023.60 53
20024.93 55
20026.27 55
20027.61 51
20028.95 44
20030.29 50
20031.63 49
20032.97 54
20034.30 56
20035.64 61
20036.98 38
20038.32 46
20039.66 63
20041.00 45
20042.34 58
20043.68 53
20045.01 48
20046.35 60
20047.69 64
20049.03 62
20050.37 61
20051.71 68
20053.05 49
20054.39 58
20055.73 50
20057.07 64
20058.41 45
20059.75 55
20061.09 43
20062.43 44
20063.77 43
20065.11 68
20066.45 49
20067.79 54
20069.12 52
20070.46 55
20071.80 65
20073.14 55
20074.48 71
20075.82 33
20077.16 43
20078.50 59
20079.85 53
20081.19 45
20082.53 52
20083.87 48
20085.21 57
20086.55 53
20087.89 55
20089.23 41
20090.57 51
20091.91 68
20093.25 45
20094.59 46
20095.93 58
20097.27 49
20098.61 58
20099.95 57
20101.29 50
20102.64 58
20103.98 52
20105.32 53
20106.66 42
20108.00 52
20109.34 45
20110.68 53
20112.02 56
20113.36 58
20114.71 52
20116.05 48
20117.39 45
20118.73 53
20120.07 55
20121.41 51
20122.75 52
20124.10 44
20125.44 65
20126.78 51
20128.12 46
20129.46 40
