# Supplementary material for: MALDI-TOF MS typing enables the classification of brewing yeasts of the genus Saccharomyces to major beer styles
Source: PLoS One. 2017 Aug 9;12(8):e0181694. doi: 10.1371/journal.pone.0181694 (PMC5549903; doi:10.1371/journal.pone.0181694)
Supplement: S1 File — The directory includes 90 raw files and was zipped to “.zip”; the folder has three strains with 30 spectra per strain; S1 Text explains the raw files with an example and Table 1 represents the yeast strains used within the experiment. (ZIP) [file pone.0181694.s004.zip › 1-3/30251-127-OG-WB-WB-YPG-18h-E-E_2015-07-14_1_0_A4_1.dat]

2000.66 746
2001.08 816
2001.50 798
2001.92 820
2002.34 846
2002.77 824
2003.19 837
2003.61 740
2004.03 700
2004.45 765
2004.88 796
2005.30 717
2005.72 737
2006.14 748
2006.56 785
2006.99 825
2007.41 788
2007.83 752
2008.25 865
2008.67 885
2009.10 694
2009.52 671
2009.94 699
2010.36 696
2010.79 633
2011.21 623
2011.63 665
2012.06 652
2012.48 681
2012.90 693
2013.32 682
2013.75 704
2014.17 675
2014.59 568
2015.02 689
2015.44 648
2015.86 680
2016.28 785
2016.71 847
2017.13 750
2017.55 691
2017.98 745
2018.40 766
2018.82 735
2019.25 703
2019.67 808
2020.09 663
2020.52 706
2020.94 740
2021.37 740
2021.79 748
2022.21 758
2022.64 769
2023.06 798
2023.48 829
2023.91 568
2024.33 610
2024.76 741
2025.18 727
2025.60 692
2026.03 685
2026.45 710
2026.88 665
2027.30 690
2027.73 694
2028.15 681
2028.57 594
2029.00 567
2029.42 631
2029.85 704
2030.27 696
2030.70 664
2031.12 725
2031.55 577
2031.97 727
2032.40 698
2032.82 702
2033.25 652
2033.67 726
2034.10 653
2034.52 840
2034.95 755
2035.37 816
2035.80 735
2036.22 685
2036.65 606
2037.07 612
2037.50 596
2037.92 741
2038.35 699
2038.77 712
2039.20 733
2039.63 797
2040.05 693
2040.48 701
2040.90 648
2041.33 679
2041.75 700
2042.18 664
2042.61 696
2043.03 709
2043.46 711
2043.88 718
2044.31 713
2044.74 718
2045.16 734
2045.59 721
2046.01 692
2046.44 687
2046.87 660
2047.29 694
2047.72 735
2048.15 729
2048.57 698
2049.00 704
2049.43 804
2049.85 738
2050.28 783
2050.71 808
2051.13 895
2051.56 783
2051.99 854
2052.41 782
2052.84 897
2053.27 915
2053.69 920
2054.12 1038
2054.55 924
2054.98 848
2055.40 948
2055.83 1008
2056.26 822
2056.68 775
2057.11 861
2057.54 933
2057.97 757
2058.39 780
2058.82 842
2059.25 806
2059.68 750
2060.11 655
2060.53 636
2060.96 740
2061.39 756
2061.82 679
2062.24 717
2062.67 762
2063.10 815
2063.53 795
2063.96 886
2064.39 819
2064.81 886
2065.24 902
2065.67 909
2066.10 932
2066.53 809
2066.95 812
2067.38 1003
2067.81 842
2068.24 894
2068.67 798
2069.10 667
2069.53 756
2069.96 633
2070.38 687
2070.81 661
2071.24 699
2071.67 821
2072.10 797
2072.53 847
2072.96 837
2073.39 797
2073.82 747
2074.24 757
2074.67 867
2075.10 798
2075.53 878
2075.96 898
2076.39 890
2076.82 763
2077.25 745
2077.68 768
2078.11 678
2078.54 606
2078.97 691
2079.40 743
2079.83 770
2080.26 686
2080.69 803
2081.12 790
2081.55 736
2081.98 787
2082.41 631
2082.84 706
2083.27 672
2083.70 718
2084.13 661
2084.56 732
2084.99 720
2085.42 656
2085.85 612
2086.28 658
2086.71 755
2087.14 746
2087.57 658
2088.00 740
2088.43 645
2088.86 658
2089.29 844
2089.73 755
2090.16 795
2090.59 744
2091.02 776
2091.45 723
2091.88 646
2092.31 735
2092.74 768
2093.17 812
2093.60 716
2094.04 769
2094.47 662
2094.90 747
2095.33 703
2095.76 640
2096.19 649
2096.62 627
2097.06 607
2097.49 596
2097.92 629
2098.35 584
2098.78 670
2099.21 713
2099.65 735
2100.08 555
2100.51 654
2100.94 616
2101.37 621
2101.81 663
2102.24 667
2102.67 633
2103.10 635
2103.53 610
2103.97 657
2104.40 590
2104.83 682
2105.26 721
2105.70 644
2106.13 719
2106.56 708
2106.99 710
2107.43 661
2107.86 679
2108.29 744
2108.72 695
2109.16 673
2109.59 796
2110.02 707
2110.46 640
2110.89 720
2111.32 760
2111.75 748
2112.19 673
2112.62 753
2113.05 720
2113.49 651
2113.92 796
2114.35 651
2114.79 672
2115.22 584
2115.65 665
2116.09 651
2116.52 640
2116.95 647
2117.39 598
2117.82 646
2118.26 726
2118.69 733
2119.12 655
2119.56 707
2119.99 735
2120.42 637
2120.86 632
2121.29 612
2121.73 659
2122.16 690
2122.59 702
2123.03 717
2123.46 606
2123.90 569
2124.33 570
2124.77 578
2125.20 598
2125.64 713
2126.07 720
2126.50 635
2126.94 653
2127.37 627
2127.81 613
2128.24 635
2128.68 626
2129.11 767
2129.55 671
2129.98 706
2130.42 728
2130.85 669
2131.29 683
2131.72 663
2132.16 636
2132.59 705
2133.03 765
2133.46 659
2133.90 697
2134.33 751
2134.77 696
2135.20 702
2135.64 737
2136.08 624
2136.51 753
2136.95 729
2137.38 771
2137.82 674
2138.25 666
2138.69 705
2139.13 786
2139.56 804
2140.00 781
2140.43 759
2140.87 771
2141.31 702
2141.74 654
2142.18 734
2142.61 761
2143.05 731
2143.49 624
2143.92 642
2144.36 615
2144.80 657
2145.23 698
2145.67 677
2146.11 678
2146.54 833
2146.98 780
2147.42 791
2147.85 816
2148.29 820
2148.73 848
2149.16 697
2149.60 749
2150.04 806
2150.47 818
2150.91 770
2151.35 872
2151.79 784
2152.22 778
2152.66 752
2153.10 801
2153.53 815
2153.97 725
2154.41 724
2154.85 790
2155.28 677
2155.72 727
2156.16 694
2156.60 728
2157.03 745
2157.47 724
2157.91 785
2158.35 756
2158.79 770
2159.22 798
2159.66 759
2160.10 737
2160.54 903
2160.98 799
2161.41 663
2161.85 659
2162.29 824
2162.73 828
2163.17 735
2163.60 755
2164.04 810
2164.48 851
2164.92 757
2165.36 638
2165.80 672
2166.24 768
2166.67 793
2167.11 696
2167.55 791
2167.99 833
2168.43 729
2168.87 712
2169.31 729
2169.75 767
2170.19 728
2170.62 676
2171.06 710
2171.50 753
2171.94 707
2172.38 722
2172.82 755
2173.26 698
2173.70 722
2174.14 723
2174.58 877
2175.02 805
2175.46 910
2175.90 876
2176.34 765
2176.78 837
2177.22 804
2177.66 810
2178.10 799
2178.54 825
2178.97 934
2179.41 915
2179.85 757
2180.29 721
2180.74 698
2181.18 714
2181.62 727
2182.06 808
2182.50 693
2182.94 622
2183.38 643
2183.82 740
2184.26 691
2184.70 734
2185.14 687
2185.58 704
2186.02 781
2186.46 731
2186.90 771
2187.34 809
2187.78 774
2188.22 810
2188.66 831
2189.11 814
2189.55 699
2189.99 702
2190.43 729
2190.87 826
2191.31 810
2191.75 768
2192.19 917
2192.63 835
2193.08 896
2193.52 952
2193.96 977
2194.40 834
2194.84 704
2195.28 878
2195.72 825
2196.17 686
2196.61 770
2197.05 734
2197.49 737
2197.93 705
2198.37 632
2198.82 776
2199.26 838
2199.70 861
2200.14 676
2200.58 862
2201.03 808
2201.47 824
2201.91 935
2202.35 819
2202.80 817
2203.24 787
2203.68 809
2204.12 764
2204.57 857
2205.01 924
2205.45 934
2205.89 806
2206.34 808
2206.78 915
2207.22 837
2207.66 801
2208.11 726
2208.55 817
2208.99 796
2209.44 832
2209.88 764
2210.32 776
2210.76 707
2211.21 733
2211.65 664
2212.09 696
2212.54 656
2212.98 700
2213.42 777
2213.87 825
2214.31 745
2214.75 740
2215.20 768
2215.64 705
2216.09 795
2216.53 791
2216.97 731
2217.42 737
2217.86 767
2218.30 734
2218.75 763
2219.19 770
2219.64 811
2220.08 778
2220.52 786
2220.97 771
2221.41 797
2221.86 704
2222.30 706
2222.75 658
2223.19 719
2223.63 696
2224.08 709
2224.52 723
2224.97 828
2225.41 834
2225.86 852
2226.30 793
2226.75 857
2227.19 901
2227.64 786
2228.08 834
2228.53 883
2228.97 883
2229.42 804
2229.86 790
2230.31 771
2230.75 790
2231.20 861
2231.64 802
2232.09 846
2232.53 754
2232.98 861
2233.42 754
2233.87 810
2234.31 809
2234.76 860
2235.20 815
2235.65 992
2236.10 741
2236.54 713
2236.99 736
2237.43 892
2237.88 997
2238.32 794
2238.77 744
2239.22 734
2239.66 694
2240.11 606
2240.55 645
2241.00 760
2241.45 682
2241.89 622
2242.34 652
2242.79 580
2243.23 598
2243.68 628
2244.12 762
2244.57 778
2245.02 687
2245.46 691
2245.91 659
2246.36 601
2246.80 688
2247.25 618
2247.70 644
2248.14 754
2248.59 718
2249.04 640
2249.49 734
2249.93 763
2250.38 663
2250.83 714
2251.27 755
2251.72 592
2252.17 677
2252.62 714
2253.06 782
2253.51 679
2253.96 684
2254.40 642
2254.85 711
2255.30 721
2255.75 688
2256.20 735
2256.64 758
2257.09 683
2257.54 657
2257.99 575
2258.43 529
2258.88 686
2259.33 773
2259.78 720
2260.23 722
2260.67 723
2261.12 731
2261.57 751
2262.02 802
2262.47 718
2262.92 853
2263.36 880
2263.81 838
2264.26 822
2264.71 786
2265.16 894
2265.61 835
2266.05 834
2266.50 797
2266.95 888
2267.40 821
2267.85 743
2268.30 709
2268.75 835
2269.20 733
2269.65 685
2270.09 715
2270.54 807
2270.99 806
2271.44 936
2271.89 798
2272.34 952
2272.79 825
2273.24 782
2273.69 711
2274.14 824
2274.59 855
2275.04 779
2275.49 844
2275.94 747
2276.38 750
2276.83 801
2277.28 787
2277.73 800
2278.18 834
2278.63 857
2279.08 789
2279.53 712
2279.98 677
2280.43 723
2280.88 745
2281.33 766
2281.78 799
2282.23 830
2282.68 770
2283.13 750
2283.59 705
2284.04 785
2284.49 795
2284.94 738
2285.39 798
2285.84 805
2286.29 780
2286.74 829
2287.19 848
2287.64 879
2288.09 861
2288.54 870
2288.99 957
2289.44 1026
2289.89 1114
2290.35 1009
2290.80 1208
2291.25 1339
2291.70 1185
2292.15 1206
2292.60 1201
2293.05 1187
2293.50 1140
2293.96 1175
2294.41 1108
2294.86 788
2295.31 758
2295.76 907
2296.21 788
2296.66 729
2297.12 812
2297.57 776
2298.02 810
2298.47 708
2298.92 684
2299.38 750
2299.83 728
2300.28 647
2300.73 718
2301.18 731
2301.64 794
2302.09 766
2302.54 674
2302.99 604
2303.44 649
2303.90 668
2304.35 677
2304.80 837
2305.25 819
2305.71 794
2306.16 822
2306.61 811
2307.07 787
2307.52 721
2307.97 736
2308.42 797
2308.88 741
2309.33 860
2309.78 853
2310.23 883
2310.69 848
2311.14 821
2311.59 792
2312.05 845
2312.50 869
2312.95 763
2313.41 836
2313.86 854
2314.31 754
2314.77 713
2315.22 707
2315.67 785
2316.13 697
2316.58 751
2317.04 799
2317.49 772
2317.94 806
2318.40 745
2318.85 790
2319.30 687
2319.76 759
2320.21 801
2320.67 831
2321.12 832
2321.57 756
2322.03 699
2322.48 725
2322.94 728
2323.39 846
2323.85 907
2324.30 862
2324.75 737
2325.21 1050
2325.66 1022
2326.12 874
2326.57 786
2327.03 894
2327.48 816
2327.94 944
2328.39 927
2328.85 837
2329.30 751
2329.76 659
2330.21 780
2330.67 831
2331.12 785
2331.58 854
2332.03 805
2332.49 845
2332.94 828
2333.40 779
2333.85 824
2334.31 811
2334.76 723
2335.22 791
2335.67 759
2336.13 790
2336.58 890
2337.04 806
2337.50 638
2337.95 683
2338.41 728
2338.86 765
2339.32 673
2339.77 743
2340.23 615
2340.69 656
2341.14 833
2341.60 745
2342.05 689
2342.51 689
2342.97 811
2343.42 852
2343.88 780
2344.34 713
2344.79 702
2345.25 765
2345.70 838
2346.16 758
2346.62 665
2347.07 661
2347.53 740
2347.99 701
2348.44 643
2348.90 690
2349.36 867
2349.81 822
2350.27 840
2350.73 794
2351.19 781
2351.64 749
2352.10 653
2352.56 809
2353.01 738
2353.47 662
2353.93 665
2354.39 611
2354.84 627
2355.30 700
2355.76 747
2356.22 772
2356.67 685
2357.13 738
2357.59 643
2358.05 706
2358.50 764
2358.96 732
2359.42 674
2359.88 804
2360.33 765
2360.79 725
2361.25 731
2361.71 707
2362.17 728
2362.62 767
2363.08 731
2363.54 704
2364.00 645
2364.46 765
2364.92 799
2365.37 706
2365.83 744
2366.29 658
2366.75 756
2367.21 691
2367.67 738
2368.12 728
2368.58 712
2369.04 750
2369.50 820
2369.96 741
2370.42 766
2370.88 773
2371.34 765
2371.80 712
2372.25 664
2372.71 758
2373.17 844
2373.63 772
2374.09 745
2374.55 903
2375.01 958
2375.47 907
2375.93 1001
2376.39 1062
2376.85 1039
2377.31 1001
2377.77 1043
2378.23 940
2378.69 964
2379.15 887
2379.61 863
2380.06 900
2380.52 816
2380.98 668
2381.44 706
2381.90 728
2382.36 693
2382.82 730
2383.28 658
2383.74 680
2384.20 655
2384.67 707
2385.13 762
2385.59 588
2386.05 705
2386.51 695
2386.97 733
2387.43 706
2387.89 768
2388.35 681
2388.81 809
2389.27 794
2389.73 829
2390.19 809
2390.65 852
2391.11 786
2391.57 783
2392.03 897
2392.50 889
2392.96 762
2393.42 806
2393.88 780
2394.34 797
2394.80 710
2395.26 787
2395.72 728
2396.19 697
2396.65 733
2397.11 687
2397.57 839
2398.03 697
2398.49 694
2398.95 780
2399.42 794
2399.88 713
2400.34 630
2400.80 681
2401.26 722
2401.73 728
2402.19 692
2402.65 694
2403.11 751
2403.57 804
2404.04 698
2404.50 604
2404.96 716
2405.42 749
2405.88 713
2406.35 748
2406.81 770
2407.27 672
2407.73 806
2408.20 725
2408.66 821
2409.12 744
2409.58 657
2410.05 773
2410.51 742
2410.97 674
2411.43 759
2411.90 709
2412.36 626
2412.82 720
2413.29 812
2413.75 720
2414.21 727
2414.68 742
2415.14 793
2415.60 746
2416.07 772
2416.53 844
2416.99 766
2417.46 784
2417.92 734
2418.38 694
2418.85 695
2419.31 799
2419.77 738
2420.24 807
2420.70 695
2421.16 760
2421.63 824
2422.09 741
2422.56 727
2423.02 733
2423.48 702
2423.95 716
2424.41 658
2424.88 675
2425.34 777
2425.80 691
2426.27 685
2426.73 761
2427.20 807
2427.66 780
2428.13 748
2428.59 798
2429.05 800
2429.52 779
2429.98 792
2430.45 777
2430.91 863
2431.38 756
2431.84 666
2432.31 688
2432.77 776
2433.24 888
2433.70 809
2434.17 797
2434.63 635
2435.10 621
2435.56 677
2436.03 712
2436.49 721
2436.96 754
2437.42 687
2437.89 696
2438.35 757
2438.82 729
2439.28 828
2439.75 849
2440.22 718
2440.68 789
2441.15 826
2441.61 775
2442.08 720
2442.54 924
2443.01 894
2443.48 825
2443.94 894
2444.41 803
2444.87 797
2445.34 767
2445.81 778
2446.27 838
2446.74 722
2447.20 807
2447.67 807
2448.14 731
2448.60 834
2449.07 816
2449.54 820
2450.00 842
2450.47 776
2450.94 702
2451.40 806
2451.87 718
2452.34 720
2452.80 707
2453.27 672
2453.74 742
2454.20 641
2454.67 595
2455.14 662
2455.60 677
2456.07 717
2456.54 637
2457.01 638
2457.47 710
2457.94 723
2458.41 759
2458.88 712
2459.34 708
2459.81 732
2460.28 724
2460.74 775
2461.21 669
2461.68 721
2462.15 627
2462.62 700
2463.08 738
2463.55 765
2464.02 670
2464.49 845
2464.95 761
2465.42 822
2465.89 638
2466.36 727
2466.83 700
2467.30 771
2467.76 761
2468.23 744
2468.70 713
2469.17 686
2469.64 692
2470.10 645
2470.57 765
2471.04 769
2471.51 810
2471.98 704
2472.45 711
2472.92 756
2473.39 748
2473.85 744
2474.32 695
2474.79 616
2475.26 665
2475.73 754
2476.20 664
2476.67 661
2477.14 729
2477.61 673
2478.07 661
2478.54 538
2479.01 616
2479.48 684
2479.95 729
2480.42 648
2480.89 646
2481.36 560
2481.83 616
2482.30 768
2482.77 671
2483.24 671
2483.71 627
2484.18 620
2484.65 636
2485.12 688
2485.59 659
2486.06 640
2486.53 656
2487.00 699
2487.47 664
2487.94 748
2488.41 856
2488.88 717
2489.35 850
2489.82 794
2490.29 888
2490.76 845
2491.23 820
2491.70 792
2492.17 817
2492.64 896
2493.11 800
2493.58 675
2494.05 705
2494.52 739
2494.99 685
2495.47 782
2495.94 826
2496.41 848
2496.88 775
2497.35 690
2497.82 642
2498.29 701
2498.76 679
2499.23 650
2499.70 704
2500.18 655
2500.65 798
2501.12 753
2501.59 709
2502.06 894
2502.53 749
2503.00 830
2503.48 843
2503.95 875
2504.42 872
2504.89 932
2505.36 864
2505.83 758
2506.31 818
2506.78 910
2507.25 938
2507.72 856
2508.19 805
2508.67 870
2509.14 783
2509.61 709
2510.08 737
2510.56 761
2511.03 733
2511.50 905
2511.97 820
2512.44 857
2512.92 826
2513.39 771
2513.86 908
2514.33 880
2514.81 731
2515.28 766
2515.75 736
2516.23 824
2516.70 702
2517.17 719
2517.64 699
2518.12 644
2518.59 680
2519.06 708
2519.54 743
2520.01 775
2520.48 713
2520.96 803
2521.43 756
2521.90 708
2522.38 743
2522.85 742
2523.32 649
2523.80 605
2524.27 767
2524.74 829
2525.22 743
2525.69 665
2526.16 652
2526.64 760
2527.11 806
2527.59 824
2528.06 843
2528.53 794
2529.01 710
2529.48 726
2529.96 820
2530.43 743
2530.90 800
2531.38 619
2531.85 728
2532.33 673
2532.80 691
2533.28 669
2533.75 753
2534.22 775
2534.70 778
2535.17 762
2535.65 779
2536.12 704
2536.60 729
2537.07 746
2537.55 845
2538.02 885
2538.50 909
2538.97 839
2539.45 887
2539.92 780
2540.40 721
2540.87 790
2541.35 804
2541.82 831
2542.30 814
2542.77 840
2543.25 799
2543.72 733
2544.20 775
2544.67 775
2545.15 873
2545.62 954
2546.10 802
2546.58 853
2547.05 925
2547.53 859
2548.00 859
2548.48 910
2548.95 795
2549.43 821
2549.91 939
2550.38 905
2550.86 938
2551.33 815
2551.81 873
2552.29 744
2552.76 877
2553.24 802
2553.72 904
2554.19 943
2554.67 951
2555.14 929
2555.62 848
2556.10 844
2556.57 880
2557.05 815
2557.53 700
2558.00 673
2558.48 744
2558.96 747
2559.43 832
2559.91 765
2560.39 757
2560.87 730
2561.34 785
2561.82 884
2562.30 731
2562.77 756
2563.25 781
2563.73 691
2564.21 738
2564.68 783
2565.16 795
2565.64 698
2566.11 763
2566.59 710
2567.07 679
2567.55 803
2568.03 843
2568.50 801
2568.98 716
2569.46 741
2569.94 674
2570.41 728
2570.89 746
2571.37 749
2571.85 721
2572.33 763
2572.80 796
2573.28 680
2573.76 664
2574.24 684
2574.72 751
2575.19 707
2575.67 785
2576.15 692
2576.63 658
2577.11 655
2577.59 744
2578.07 708
2578.54 707
2579.02 759
2579.50 651
2579.98 705
2580.46 807
2580.94 717
2581.42 759
2581.90 762
2582.37 900
2582.85 789
2583.33 740
2583.81 736
2584.29 784
2584.77 708
2585.25 702
2585.73 800
2586.21 779
2586.69 736
2587.17 757
2587.65 757
2588.13 808
2588.61 817
2589.08 834
2589.56 803
2590.04 669
2590.52 642
2591.00 664
2591.48 789
2591.96 714
2592.44 804
2592.92 903
2593.40 899
2593.88 857
2594.36 772
2594.84 693
2595.32 731
2595.80 690
2596.28 665
2596.76 750
2597.24 834
2597.72 712
2598.21 671
2598.69 734
2599.17 717
2599.65 742
2600.13 724
2600.61 859
2601.09 768
2601.57 713
2602.05 786
2602.53 839
2603.01 813
2603.49 847
2603.97 780
2604.45 708
2604.94 824
2605.42 834
2605.90 833
2606.38 743
2606.86 834
2607.34 822
2607.82 791
2608.30 880
2608.79 744
2609.27 776
2609.75 716
2610.23 684
2610.71 696
2611.19 761
2611.68 766
2612.16 693
2612.64 746
2613.12 748
2613.60 811
2614.08 880
2614.57 721
2615.05 743
2615.53 693
2616.01 688
2616.49 773
2616.98 740
2617.46 857
2617.94 907
2618.42 770
2618.91 777
2619.39 738
2619.87 688
2620.35 736
2620.84 930
2621.32 738
2621.80 758
2622.28 828
2622.77 877
2623.25 769
2623.73 744
2624.21 726
2624.70 675
2625.18 679
2625.66 700
2626.15 742
2626.63 765
2627.11 886
2627.60 826
2628.08 805
2628.56 786
2629.05 922
2629.53 745
2630.01 739
2630.50 955
2630.98 889
2631.46 913
2631.95 927
2632.43 885
2632.91 837
2633.40 940
2633.88 842
2634.36 874
2634.85 945
2635.33 838
2635.82 826
2636.30 927
2636.78 796
2637.27 783
2637.75 754
2638.24 819
2638.72 796
2639.20 751
2639.69 713
2640.17 697
2640.66 662
2641.14 745
2641.63 759
2642.11 738
2642.60 695
2643.08 625
2643.56 741
2644.05 730
2644.53 737
2645.02 681
2645.50 656
2645.99 700
2646.47 691
2646.96 681
2647.44 600
2647.93 711
2648.41 624
2648.90 721
2649.38 701
2649.87 708
2650.35 628
2650.84 783
2651.32 716
2651.81 713
2652.30 737
2652.78 640
2653.27 709
2653.75 813
2654.24 744
2654.72 671
2655.21 722
2655.69 859
2656.18 784
2656.67 644
2657.15 691
2657.64 658
2658.12 783
2658.61 754
2659.10 689
2659.58 790
2660.07 942
2660.55 857
2661.04 825
2661.53 794
2662.01 783
2662.50 693
2662.99 749
2663.47 784
2663.96 678
2664.44 859
2664.93 772
2665.42 761
2665.90 732
2666.39 700
2666.88 748
2667.36 747
2667.85 756
2668.34 764
2668.83 692
2669.31 689
2669.80 742
2670.29 763
2670.77 798
2671.26 790
2671.75 895
2672.24 837
2672.72 773
2673.21 944
2673.70 1023
2674.18 883
2674.67 1038
2675.16 1062
2675.65 990
2676.13 988
2676.62 1114
2677.11 1110
2677.60 805
2678.09 905
2678.57 877
2679.06 944
2679.55 882
2680.04 857
2680.53 806
2681.01 858
2681.50 754
2681.99 795
2682.48 872
2682.97 762
2683.45 903
2683.94 714
2684.43 748
2684.92 852
2685.41 743
2685.90 770
2686.38 663
2686.87 755
2687.36 744
2687.85 655
2688.34 705
2688.83 820
2689.32 817
2689.81 729
2690.29 810
2690.78 792
2691.27 747
2691.76 743
2692.25 718
2692.74 824
2693.23 794
2693.72 742
2694.21 753
2694.70 872
2695.19 781
2695.68 838
2696.16 749
2696.65 752
2697.14 732
2697.63 742
2698.12 671
2698.61 775
2699.10 748
2699.59 715
2700.08 605
2700.57 697
2701.06 790
2701.55 842
2702.04 880
2702.53 929
2703.02 864
2703.51 840
2704.00 801
2704.49 799
2704.98 818
2705.47 779
2705.96 749
2706.45 852
2706.94 790
2707.43 848
2707.92 783
2708.41 779
2708.91 715
2709.40 767
2709.89 837
2710.38 822
2710.87 800
2711.36 717
2711.85 762
2712.34 733
2712.83 655
2713.32 796
2713.81 811
2714.30 783
2714.80 815
2715.29 759
2715.78 803
2716.27 733
2716.76 798
2717.25 861
2717.74 821
2718.23 748
2718.73 807
2719.22 819
2719.71 749
2720.20 865
2720.69 803
2721.18 854
2721.68 843
2722.17 1036
2722.66 936
2723.15 914
2723.64 1008
2724.14 961
2724.63 995
2725.12 942
2725.61 943
2726.10 879
2726.60 941
2727.09 930
2727.58 863
2728.07 912
2728.56 924
2729.06 914
2729.55 795
2730.04 778
2730.53 806
2731.03 849
2731.52 787
2732.01 874
2732.51 769
2733.00 815
2733.49 785
2733.98 896
2734.48 841
2734.97 745
2735.46 828
2735.96 855
2736.45 851
2736.94 964
2737.43 983
2737.93 958
2738.42 805
2738.91 887
2739.41 900
2739.90 916
2740.39 933
2740.89 1008
2741.38 926
2741.88 983
2742.37 959
2742.86 911
2743.36 946
2743.85 959
2744.34 883
2744.84 928
2745.33 954
2745.83 908
2746.32 836
2746.81 796
2747.31 811
2747.80 680
2748.30 829
2748.79 818
2749.28 767
2749.78 807
2750.27 860
2750.77 826
2751.26 845
2751.76 903
2752.25 761
2752.74 774
2753.24 785
2753.73 755
2754.23 811
2754.72 815
2755.22 770
2755.71 801
2756.21 808
2756.70 841
2757.20 770
2757.69 734
2758.19 702
2758.68 749
2759.18 797
2759.67 864
2760.17 828
2760.66 868
2761.16 893
2761.65 823
2762.15 820
2762.64 873
2763.14 867
2763.64 853
2764.13 902
2764.63 696
2765.12 755
2765.62 836
2766.11 892
2766.61 828
2767.11 802
2767.60 874
2768.10 850
2768.59 933
2769.09 787
2769.59 814
2770.08 800
2770.58 809
2771.07 838
2771.57 804
2772.07 796
2772.56 904
2773.06 879
2773.56 804
2774.05 915
2774.55 973
2775.04 977
2775.54 955
2776.04 915
2776.53 1051
2777.03 1076
2777.53 1005
2778.03 1000
2778.52 959
2779.02 882
2779.52 950
2780.01 916
2780.51 879
2781.01 848
2781.50 854
2782.00 819
2782.50 732
2783.00 918
2783.49 907
2783.99 860
2784.49 762
2784.99 782
2785.48 830
2785.98 834
2786.48 797
2786.98 735
2787.47 760
2787.97 731
2788.47 958
2788.97 823
2789.46 810
2789.96 745
2790.46 699
2790.96 810
2791.46 832
2791.95 864
2792.45 1011
2792.95 906
2793.45 808
2793.95 902
2794.44 873
2794.94 888
2795.44 858
2795.94 937
2796.44 884
2796.94 967
2797.44 880
2797.93 1031
2798.43 1000
2798.93 1071
2799.43 982
2799.93 937
2800.43 913
2800.93 1093
2801.43 1076
2801.92 873
2802.42 781
2802.92 765
2803.42 763
2803.92 778
2804.42 786
2804.92 792
2805.42 811
2805.92 858
2806.42 773
2806.92 850
2807.42 718
2807.91 709
2808.41 821
2808.91 746
2809.41 837
2809.91 797
2810.41 736
2810.91 766
2811.41 773
2811.91 745
2812.41 746
2812.91 689
2813.41 776
2813.91 817
2814.41 761
2814.91 699
2815.41 740
2815.91 739
2816.41 678
2816.91 724
2817.41 766
2817.91 747
2818.41 743
2818.91 751
2819.42 789
2819.92 834
2820.42 834
2820.92 887
2821.42 884
2821.92 904
2822.42 805
2822.92 861
2823.42 733
2823.92 724
2824.42 826
2824.92 837
2825.42 755
2825.93 722
2826.43 715
2826.93 754
2827.43 835
2827.93 865
2828.43 736
2828.93 745
2829.43 663
2829.94 778
2830.44 739
2830.94 749
2831.44 766
2831.94 664
2832.44 711
2832.95 813
2833.45 771
2833.95 752
2834.45 700
2834.95 731
2835.45 837
2835.96 837
2836.46 785
2836.96 823
2837.46 800
2837.97 733
2838.47 696
2838.97 804
2839.47 747
2839.97 777
2840.48 734
2840.98 750
2841.48 808
2841.98 830
2842.49 750
2842.99 709
2843.49 760
2843.99 741
2844.50 746
2845.00 812
2845.50 746
2846.01 722
2846.51 755
2847.01 809
2847.51 801
2848.02 669
2848.52 715
2849.02 851
2849.53 752
2850.03 816
2850.53 816
2851.04 785
2851.54 790
2852.04 693
2852.55 683
2853.05 698
2853.55 861
2854.06 767
2854.56 785
2855.06 881
2855.57 777
2856.07 865
2856.58 732
2857.08 677
2857.58 764
2858.09 715
2858.59 680
2859.10 665
2859.60 727
2860.10 679
2860.61 683
2861.11 627
2861.62 686
2862.12 753
2862.62 706
2863.13 696
2863.63 648
2864.14 649
2864.64 632
2865.15 723
2865.65 738
2866.16 765
2866.66 678
2867.17 659
2867.67 635
2868.18 747
2868.68 722
2869.19 709
2869.69 674
2870.20 698
2870.70 739
2871.21 776
2871.71 813
2872.22 834
2872.72 834
2873.23 743
2873.73 829
2874.24 785
2874.74 787
2875.25 785
2875.75 872
2876.26 812
2876.76 901
2877.27 962
2877.78 839
2878.28 778
2878.79 761
2879.29 743
2879.80 789
2880.30 769
2880.81 842
2881.32 867
2881.82 920
2882.33 784
2882.83 768
2883.34 725
2883.85 864
2884.35 896
2884.86 1016
2885.37 886
2885.87 887
2886.38 929
2886.88 895
2887.39 977
2887.90 866
2888.40 896
2888.91 860
2889.42 696
2889.92 834
2890.43 868
2890.94 868
2891.45 771
2891.95 761
2892.46 826
2892.97 851
2893.47 763
2893.98 829
2894.49 889
2894.99 920
2895.50 852
2896.01 904
2896.52 810
2897.02 822
2897.53 899
2898.04 786
2898.55 855
2899.05 836
2899.56 810
2900.07 836
2900.58 780
2901.08 776
2901.59 860
2902.10 829
2902.61 816
2903.12 802
2903.62 834
2904.13 697
2904.64 706
2905.15 867
2905.66 860
2906.16 808
2906.67 818
2907.18 790
2907.69 874
2908.20 858
2908.71 858
2909.21 743
2909.72 735
2910.23 735
2910.74 698
2911.25 768
2911.76 732
2912.26 772
2912.77 792
2913.28 752
2913.79 785
2914.30 700
2914.81 686
2915.32 860
2915.83 907
2916.34 949
2916.85 967
2917.35 861
2917.86 768
2918.37 824
2918.88 815
2919.39 824
2919.90 773
2920.41 757
2920.92 896
2921.43 789
2921.94 777
2922.45 865
2922.96 872
2923.47 784
2923.98 856
2924.49 953
2925.00 934
2925.51 913
2926.02 984
2926.53 853
2927.04 834
2927.55 883
2928.06 1007
2928.57 929
2929.08 901
2929.59 868
2930.10 764
2930.61 798
2931.12 830
2931.63 862
2932.14 875
2932.65 874
2933.16 719
2933.67 790
2934.18 854
2934.69 843
2935.20 944
2935.71 887
2936.22 992
2936.73 906
2937.25 902
2937.76 879
2938.27 902
2938.78 950
2939.29 1049
2939.80 975
2940.31 1050
2940.82 981
2941.33 1025
2941.85 1131
2942.36 1051
2942.87 1039
2943.38 835
2943.89 930
2944.40 807
2944.91 782
2945.43 868
2945.94 809
2946.45 773
2946.96 799
2947.47 918
2947.98 984
2948.50 861
2949.01 849
2949.52 666
2950.03 771
2950.54 759
2951.06 753
2951.57 828
2952.08 755
2952.59 773
2953.10 844
2953.62 705
2954.13 759
2954.64 751
2955.15 810
2955.67 828
2956.18 815
2956.69 744
2957.20 865
2957.72 859
2958.23 835
2958.74 841
2959.25 821
2959.77 737
2960.28 902
2960.79 954
2961.31 961
2961.82 920
2962.33 984
2962.85 958
2963.36 951
2963.87 891
2964.39 965
2964.90 919
2965.41 943
2965.93 967
2966.44 893
2966.95 858
2967.47 952
2967.98 811
2968.49 866
2969.01 858
2969.52 819
2970.03 684
2970.55 749
2971.06 762
2971.58 789
2972.09 780
2972.60 859
2973.12 875
2973.63 868
2974.15 778
2974.66 752
2975.17 831
2975.69 967
2976.20 874
2976.72 836
2977.23 966
2977.74 995
2978.26 952
2978.77 887
2979.29 979
2979.80 916
2980.32 840
2980.83 871
2981.35 911
2981.86 960
2982.38 950
2982.89 944
2983.41 934
2983.92 957
2984.44 1032
2984.95 934
2985.47 968
2985.98 939
2986.50 1083
2987.01 1165
2987.53 1025
2988.04 1054
2988.56 987
2989.07 1046
2989.59 1008
2990.10 1092
2990.62 1078
2991.13 1130
2991.65 1127
2992.17 1029
2992.68 956
2993.20 1040
2993.71 963
2994.23 1132
2994.74 1335
2995.26 1140
2995.78 1056
2996.29 1110
2996.81 1139
2997.32 1149
2997.84 1161
2998.36 1179
2998.87 1311
2999.39 1225
2999.91 1141
3000.42 1291
3000.94 1345
3001.45 1584
3001.97 1733
3002.49 1806
3003.00 2147
3003.52 2420
3004.04 2157
3004.55 2378
3005.07 2408
3005.59 2606
3006.10 2520
3006.62 2410
3007.14 2344
3007.66 2258
3008.17 1957
3008.69 1646
3009.21 1548
3009.72 1430
3010.24 1337
3010.76 1251
3011.28 1300
3011.79 1214
3012.31 1127
3012.83 1132
3013.35 1272
3013.86 1295
3014.38 1067
3014.90 1057
3015.42 1034
3015.93 1160
3016.45 1087
3016.97 1013
3017.49 1078
3018.00 1078
3018.52 976
3019.04 995
3019.56 1059
3020.08 1064
3020.59 1107
3021.11 1044
3021.63 1077
3022.15 1031
3022.67 1081
3023.19 1027
3023.70 988
3024.22 999
3024.74 945
3025.26 912
3025.78 938
3026.30 921
3026.81 916
3027.33 976
3027.85 908
3028.37 886
3028.89 934
3029.41 978
3029.93 935
3030.45 978
3030.97 934
3031.48 896
3032.00 855
3032.52 900
3033.04 939
3033.56 922
3034.08 856
3034.60 1043
3035.12 927
3035.64 901
3036.16 900
3036.68 867
3037.20 808
3037.72 910
3038.24 1036
3038.76 977
3039.27 1062
3039.79 1002
3040.31 870
3040.83 865
3041.35 927
3041.87 958
3042.39 867
3042.91 947
3043.43 892
3043.95 831
3044.47 910
3044.99 829
3045.51 701
3046.03 855
3046.56 769
3047.08 758
3047.60 801
3048.12 830
3048.64 820
3049.16 807
3049.68 844
3050.20 885
3050.72 861
3051.24 753
3051.76 1028
3052.28 916
3052.80 781
3053.32 876
3053.84 852
3054.37 884
3054.89 802
3055.41 840
3055.93 941
3056.45 868
3056.97 860
3057.49 758
3058.01 800
3058.53 808
3059.06 870
3059.58 877
3060.10 955
3060.62 967
3061.14 830
3061.66 786
3062.19 871
3062.71 984
3063.23 936
3063.75 923
3064.27 936
3064.79 911
3065.32 896
3065.84 975
3066.36 905
3066.88 864
3067.40 916
3067.93 1029
3068.45 914
3068.97 851
3069.49 840
3070.02 976
3070.54 916
3071.06 855
3071.58 828
3072.10 873
3072.63 857
3073.15 840
3073.67 894
3074.20 932
3074.72 954
3075.24 940
3075.76 1012
3076.29 964
3076.81 937
3077.33 981
3077.86 1075
3078.38 1104
3078.90 1057
3079.42 1176
3079.95 1385
3080.47 1356
3080.99 1190
3081.52 1298
3082.04 1225
3082.56 1131
3083.09 1265
3083.61 1278
3084.13 1270
3084.66 1252
3085.18 1216
3085.71 1211
3086.23 1067
3086.75 1102
3087.28 1186
3087.80 1147
3088.32 1007
3088.85 1176
3089.37 1087
3089.90 1078
3090.42 1206
3090.94 1094
3091.47 991
3091.99 983
3092.52 1055
3093.04 1069
3093.57 1054
3094.09 1264
3094.61 1337
3095.14 1174
3095.66 1377
3096.19 1339
3096.71 1269
3097.24 1447
3097.76 1384
3098.29 1534
3098.81 1677
3099.34 1887
3099.86 2356
3100.39 2243
3100.91 2448
3101.44 2950
3101.96 3415
3102.49 3643
3103.01 3791
3103.54 3975
3104.06 3788
3104.59 3698
3105.11 3855
3105.64 3255
3106.16 2806
3106.69 2381
3107.21 2115
3107.74 1945
3108.26 1630
3108.79 1662
3109.32 1666
3109.84 1527
3110.37 1521
3110.89 1486
3111.42 1343
3111.94 1472
3112.47 1561
3113.00 1395
3113.52 1416
3114.05 1390
3114.57 1169
3115.10 1209
3115.63 1256
3116.15 1307
3116.68 1317
3117.21 1216
3117.73 1059
3118.26 1082
3118.78 1166
3119.31 1153
3119.84 1001
3120.36 1152
3120.89 1190
3121.42 1185
3121.94 1315
3122.47 1193
3123.00 1281
3123.52 1188
3124.05 1120
3124.58 1212
3125.11 1091
3125.63 1099
3126.16 1152
3126.69 1068
3127.21 985
3127.74 1089
3128.27 1012
3128.80 986
3129.32 1048
3129.85 1092
3130.38 1020
3130.91 891
3131.43 902
3131.96 834
3132.49 933
3133.02 865
3133.54 793
3134.07 816
3134.60 902
3135.13 960
3135.65 900
3136.18 949
3136.71 985
3137.24 901
3137.77 854
3138.29 870
3138.82 804
3139.35 847
3139.88 848
3140.41 892
3140.94 899
3141.46 905
3141.99 930
3142.52 1018
3143.05 866
3143.58 892
3144.11 1003
3144.64 916
3145.16 913
3145.69 961
3146.22 901
3146.75 956
3147.28 978
3147.81 928
3148.34 963
3148.87 1096
3149.40 1146
3149.92 1068
3150.45 918
3150.98 996
3151.51 992
3152.04 904
3152.57 965
3153.10 933
3153.63 975
3154.16 1091
3154.69 977
3155.22 1026
3155.75 969
3156.28 1038
3156.81 1036
3157.34 938
3157.87 951
3158.40 809
3158.93 862
3159.46 872
3159.99 895
3160.52 984
3161.05 904
3161.58 1030
3162.11 900
3162.64 793
3163.17 911
3163.70 926
3164.23 909
3164.76 798
3165.29 882
3165.82 862
3166.35 815
3166.88 822
3167.41 868
3167.94 826
3168.47 960
3169.00 991
3169.53 957
3170.06 1030
3170.59 922
3171.12 853
3171.65 913
3172.19 888
3172.72 969
3173.25 964
3173.78 959
3174.31 1163
3174.84 1186
3175.37 905
3175.90 946
3176.44 1072
3176.97 926
3177.50 964
3178.03 910
3178.56 1053
3179.09 1019
3179.62 887
3180.16 821
3180.69 921
3181.22 888
3181.75 874
3182.28 870
3182.81 818
3183.35 769
3183.88 765
3184.41 895
3184.94 913
3185.47 864
3186.01 847
3186.54 865
3187.07 859
3187.60 922
3188.14 835
3188.67 866
3189.20 865
3189.73 838
3190.26 879
3190.80 906
3191.33 934
3191.86 988
3192.39 928
3192.93 839
3193.46 815
3193.99 773
3194.53 845
3195.06 877
3195.59 751
3196.12 799
3196.66 926
3197.19 774
3197.72 813
3198.26 853
3198.79 943
3199.32 807
3199.86 896
3200.39 905
3200.92 943
3201.46 914
3201.99 1025
3202.52 1019
3203.06 987
3203.59 936
3204.12 1005
3204.66 905
3205.19 885
3205.73 940
3206.26 980
3206.79 989
3207.33 968
3207.86 989
3208.39 903
3208.93 999
3209.46 1079
3210.00 1134
3210.53 1163
3211.07 1114
3211.60 1030
3212.13 1007
3212.67 1011
3213.20 1013
3213.74 934
3214.27 935
3214.81 982
3215.34 959
3215.88 864
3216.41 942
3216.94 874
3217.48 927
3218.01 909
3218.55 893
3219.08 958
3219.62 868
3220.15 909
3220.69 1028
3221.22 823
3221.76 963
3222.29 1013
3222.83 1250
3223.36 1241
3223.90 1248
3224.43 1127
3224.97 1307
3225.51 1202
3226.04 1136
3226.58 1222
3227.11 1127
3227.65 1126
3228.18 1166
3228.72 1178
3229.25 1264
3229.79 1070
3230.33 955
3230.86 1101
3231.40 1122
3231.93 1180
3232.47 1168
3233.01 1167
3233.54 1089
3234.08 1090
3234.61 1263
3235.15 1063
3235.69 1182
3236.22 1164
3236.76 1150
3237.30 1091
3237.83 1032
3238.37 1146
3238.91 1337
3239.44 1226
3239.98 1181
3240.51 1259
3241.05 1220
3241.59 1258
3242.13 1206
3242.66 1286
3243.20 1316
3243.74 1130
3244.27 1194
3244.81 1249
3245.35 1222
3245.88 1316
3246.42 1105
3246.96 1263
3247.50 1169
3248.03 1309
3248.57 1175
3249.11 1216
3249.64 1143
3250.18 1189
3250.72 1244
3251.26 1323
3251.79 1295
3252.33 1272
3252.87 1254
3253.41 1280
3253.95 1297
3254.48 1332
3255.02 1348
3255.56 1393
3256.10 1428
3256.64 1437
3257.17 1524
3257.71 1558
3258.25 1683
3258.79 1684
3259.33 2002
3259.86 1767
3260.40 1860
3260.94 2026
3261.48 2224
3262.02 2511
3262.56 2673
3263.09 2817
3263.63 3060
3264.17 3364
3264.71 3426
3265.25 3466
3265.79 3407
3266.33 3449
3266.87 3411
3267.40 3426
3267.94 3439
3268.48 3314
3269.02 2806
3269.56 2725
3270.10 2791
3270.64 2469
3271.18 2063
3271.72 1959
3272.26 1785
3272.80 1567
3273.33 1565
3273.87 1576
3274.41 1452
3274.95 1551
3275.49 1519
3276.03 1542
3276.57 1512
3277.11 1469
3277.65 1558
3278.19 1408
3278.73 1538
3279.27 1543
3279.81 1578
3280.35 1349
3280.89 1387
3281.43 1458
3281.97 1372
3282.51 1489
3283.05 1401
3283.59 1533
3284.13 1353
3284.67 1350
3285.21 1457
3285.75 1331
3286.29 1254
3286.83 1208
3287.37 1257
3287.91 1286
3288.45 1446
3289.00 1314
3289.54 1259
3290.08 1416
3290.62 1287
3291.16 1364
3291.70 1580
3292.24 1551
3292.78 1516
3293.32 1658
3293.86 1730
3294.40 1835
3294.95 2095
3295.49 1879
3296.03 1861
3296.57 1976
3297.11 2010
3297.65 1693
3298.19 1730
3298.74 1779
3299.28 1789
3299.82 1656
3300.36 1646
3300.90 1589
3301.44 1649
3301.98 1745
3302.53 1677
3303.07 1360
3303.61 1437
3304.15 1400
3304.69 1411
3305.24 1346
3305.78 1316
3306.32 1283
3306.86 1347
3307.40 1180
3307.95 1133
3308.49 1178
3309.03 1167
3309.57 1093
3310.12 1126
3310.66 1118
3311.20 1269
3311.74 1291
3312.29 1260
3312.83 1172
3313.37 1235
3313.91 1366
3314.46 1322
3315.00 1464
3315.54 1502
3316.09 1713
3316.63 1493
3317.17 1317
3317.71 1514
3318.26 1438
3318.80 1407
3319.34 1379
3319.89 1361
3320.43 1342
3320.97 1281
3321.52 1346
3322.06 1355
3322.60 1215
3323.15 1167
3323.69 1139
3324.23 1373
3324.78 1124
3325.32 1032
3325.86 1015
3326.41 1067
3326.95 1143
3327.50 1147
3328.04 1093
3328.58 1059
3329.13 1179
3329.67 1038
3330.22 1121
3330.76 1133
3331.30 1243
3331.85 1151
3332.39 1272
3332.94 1338
3333.48 1402
3334.03 1462
3334.57 1644
3335.11 1641
3335.66 1779
3336.20 1764
3336.75 1868
3337.29 1887
3337.84 1748
3338.38 1589
3338.93 1529
3339.47 1513
3340.02 1419
3340.56 1304
3341.11 1303
3341.65 1313
3342.20 1089
3342.74 1061
3343.29 1096
3343.83 980
3344.38 988
3344.92 1038
3345.47 1032
3346.01 909
3346.56 1011
3347.10 999
3347.65 1048
3348.19 1058
3348.74 1072
3349.29 1180
3349.83 1260
3350.38 1194
3350.92 1040
3351.47 994
3352.01 1055
3352.56 1041
3353.11 1077
3353.65 1119
3354.20 1114
3354.74 998
3355.29 1169
3355.84 1225
3356.38 1121
3356.93 1026
3357.47 999
3358.02 1041
3358.57 1056
3359.11 980
3359.66 1008
3360.21 938
3360.75 986
3361.30 973
3361.85 851
3362.39 968
3362.94 1058
3363.49 937
3364.03 851
3364.58 899
3365.13 938
3365.67 958
3366.22 1006
3366.77 945
3367.31 976
3367.86 990
3368.41 969
3368.96 968
3369.50 958
3370.05 933
3370.60 936
3371.15 901
3371.69 984
3372.24 1044
3372.79 995
3373.34 925
3373.88 951
3374.43 900
3374.98 1002
3375.53 1018
3376.07 931
3376.62 878
3377.17 889
3377.72 1023
3378.27 917
3378.81 843
3379.36 822
3379.91 782
3380.46 747
3381.01 791
3381.55 869
3382.10 804
3382.65 812
3383.20 782
3383.75 841
3384.30 879
3384.84 733
3385.39 777
3385.94 812
3386.49 898
3387.04 973
3387.59 969
3388.14 908
3388.69 847
3389.23 877
3389.78 887
3390.33 858
3390.88 880
3391.43 834
3391.98 883
3392.53 992
3393.08 862
3393.63 872
3394.18 905
3394.72 953
3395.27 961
3395.82 837
3396.37 908
3396.92 972
3397.47 1045
3398.02 864
3398.57 767
3399.12 794
3399.67 876
3400.22 851
3400.77 819
3401.32 805
3401.87 900
3402.42 795
3402.97 785
3403.52 820
3404.07 829
3404.62 906
3405.17 856
3405.72 887
3406.27 894
3406.82 863
3407.37 866
3407.92 764
3408.47 798
3409.02 896
3409.57 905
3410.12 830
3410.67 707
3411.22 851
3411.78 1038
3412.33 943
3412.88 894
3413.43 973
3413.98 884
3414.53 873
3415.08 943
3415.63 844
3416.18 949
3416.73 928
3417.28 864
3417.84 938
3418.39 983
3418.94 829
3419.49 849
3420.04 933
3420.59 860
3421.14 968
3421.69 959
3422.25 964
3422.80 1020
3423.35 941
3423.90 1020
3424.45 1039
3425.00 1019
3425.56 964
3426.11 953
3426.66 956
3427.21 889
3427.76 882
3428.32 964
3428.87 1020
3429.42 960
3429.97 885
3430.52 914
3431.08 1196
3431.63 927
3432.18 994
3432.73 951
3433.29 867
3433.84 774
3434.39 924
3434.94 873
3435.50 881
3436.05 946
3436.60 939
3437.15 903
3437.71 891
3438.26 886
3438.81 941
3439.37 987
3439.92 879
3440.47 971
3441.02 1075
3441.58 1016
3442.13 926
3442.68 902
3443.24 936
3443.79 947
3444.34 1025
3444.90 900
3445.45 940
3446.00 954
3446.56 843
3447.11 882
3447.66 764
3448.22 830
3448.77 841
3449.33 839
3449.88 880
3450.43 968
3450.99 1018
3451.54 983
3452.09 862
3452.65 975
3453.20 885
3453.76 881
3454.31 909
3454.86 941
3455.42 913
3455.97 874
3456.53 882
3457.08 880
3457.64 904
3458.19 813
3458.75 957
3459.30 1067
3459.85 1013
3460.41 866
3460.96 985
3461.52 1088
3462.07 1039
3462.63 1003
3463.18 928
3463.74 874
3464.29 846
3464.85 943
3465.40 978
3465.96 1120
3466.51 865
3467.07 999
3467.62 893
3468.18 1048
3468.73 1192
3469.29 1154
3469.84 1165
3470.40 1287
3470.95 1320
3471.51 1330
3472.07 1458
3472.62 1321
3473.18 1290
3473.73 1276
3474.29 1315
3474.84 1254
3475.40 1183
3475.96 1099
3476.51 1176
3477.07 1161
3477.62 1219
3478.18 1312
3478.74 1294
3479.29 1221
3479.85 1177
3480.40 1283
3480.96 1253
3481.52 1273
3482.07 1391
3482.63 1366
3483.19 1302
3483.74 1343
3484.30 1216
3484.86 1285
3485.41 1552
3485.97 1543
3486.53 1484
3487.08 1548
3487.64 1840
3488.20 2144
3488.75 2389
3489.31 2695
3489.87 3119
3490.42 3370
3490.98 3654
3491.54 3855
3492.09 3792
3492.65 3760
3493.21 3954
3493.77 4024
3494.32 3603
3494.88 3182
3495.44 2964
3496.00 2691
3496.55 2419
3497.11 2049
3497.67 1874
3498.23 1925
3498.78 1903
3499.34 1846
3499.90 1872
3500.46 1887
3501.01 1834
3501.57 1832
3502.13 1791
3502.69 1772
3503.25 1854
3503.80 1792
3504.36 1773
3504.92 1691
3505.48 1868
3506.04 2136
3506.60 1859
3507.15 1752
3507.71 1663
3508.27 1683
3508.83 1521
3509.39 1572
3509.95 1469
3510.50 1443
3511.06 1372
3511.62 1260
3512.18 1278
3512.74 1130
3513.30 971
3513.86 1085
3514.42 1156
3514.98 1051
3515.53 1069
3516.09 1027
3516.65 1041
3517.21 982
3517.77 1050
3518.33 1172
3518.89 1258
3519.45 1154
3520.01 1086
3520.57 1010
3521.13 1017
3521.69 1217
3522.25 1228
3522.81 1299
3523.36 1153
3523.92 1160
3524.48 1185
3525.04 1159
3525.60 1127
3526.16 1105
3526.72 1030
3527.28 1092
3527.84 1209
3528.40 1138
3528.96 1076
3529.52 1061
3530.08 1074
3530.64 1051
3531.20 924
3531.76 1034
3532.32 1079
3532.89 905
3533.45 925
3534.01 1071
3534.57 1085
3535.13 1082
3535.69 1089
3536.25 1099
3536.81 1043
3537.37 1061
3537.93 1153
3538.49 1167
3539.05 1125
3539.61 1050
3540.17 971
3540.74 1059
3541.30 1153
3541.86 979
3542.42 995
3542.98 924
3543.54 956
3544.10 921
3544.66 1015
3545.22 1103
3545.79 1062
3546.35 956
3546.91 1048
3547.47 1057
3548.03 985
3548.59 1069
3549.16 982
3549.72 937
3550.28 903
3550.84 884
3551.40 992
3551.96 848
3552.53 930
3553.09 1010
3553.65 860
3554.21 851
3554.77 912
3555.34 955
3555.90 896
3556.46 823
3557.02 823
3557.59 844
3558.15 791
3558.71 901
3559.27 907
3559.84 877
3560.40 864
3560.96 900
3561.52 824
3562.09 898
3562.65 950
3563.21 897
3563.77 945
3564.34 935
3564.90 938
3565.46 839
3566.03 940
3566.59 950
3567.15 802
3567.72 829
3568.28 853
3568.84 911
3569.41 901
3569.97 866
3570.53 825
3571.10 859
3571.66 830
3572.22 814
3572.79 912
3573.35 878
3573.91 832
3574.48 894
3575.04 904
3575.60 902
3576.17 925
3576.73 965
3577.30 941
3577.86 1041
3578.42 1045
3578.99 1065
3579.55 1007
3580.12 969
3580.68 875
3581.24 960
3581.81 908
3582.37 911
3582.94 844
3583.50 911
3584.07 965
3584.63 909
3585.20 850
3585.76 856
3586.32 936
3586.89 893
3587.45 783
3588.02 756
3588.58 807
3589.15 826
3589.71 934
3590.28 986
3590.84 929
3591.41 928
3591.97 940
3592.54 941
3593.10 867
3593.67 819
3594.23 830
3594.80 908
3595.36 811
3595.93 798
3596.50 844
3597.06 896
3597.63 887
3598.19 937
3598.76 893
3599.32 890
3599.89 847
3600.45 827
3601.02 891
3601.59 862
3602.15 954
3602.72 909
3603.28 855
3603.85 942
3604.42 889
3604.98 836
3605.55 820
3606.11 821
3606.68 852
3607.25 861
3607.81 901
3608.38 766
3608.95 804
3609.51 870
3610.08 754
3610.65 809
3611.21 781
3611.78 754
3612.35 841
3612.91 1002
3613.48 899
3614.05 924
3614.61 894
3615.18 979
3615.75 917
3616.31 971
3616.88 1124
3617.45 1381
3618.01 1253
3618.58 1372
3619.15 1409
3619.72 1316
3620.28 1185
3620.85 1229
3621.42 1247
3621.99 1163
3622.55 992
3623.12 999
3623.69 991
3624.26 1035
3624.82 955
3625.39 883
3625.96 956
3626.53 991
3627.09 925
3627.66 884
3628.23 787
3628.80 762
3629.37 684
3629.93 814
3630.50 978
3631.07 838
3631.64 943
3632.21 922
3632.77 902
3633.34 859
3633.91 789
3634.48 839
3635.05 898
3635.62 918
3636.19 859
3636.75 832
3637.32 952
3637.89 1072
3638.46 1016
3639.03 901
3639.60 1002
3640.17 1043
3640.73 963
3641.30 1040
3641.87 1066
3642.44 973
3643.01 958
3643.58 906
3644.15 994
3644.72 1071
3645.29 1015
3645.86 946
3646.43 893
3647.00 893
3647.57 1074
3648.13 1000
3648.70 971
3649.27 975
3649.84 1067
3650.41 1110
3650.98 1043
3651.55 1018
3652.12 1056
3652.69 1093
3653.26 987
3653.83 929
3654.40 923
3654.97 1013
3655.54 1045
3656.11 908
3656.68 955
3657.25 884
3657.82 814
3658.39 875
3658.96 953
3659.53 1060
3660.10 1028
3660.67 996
3661.24 980
3661.82 989
3662.39 954
3662.96 931
3663.53 791
3664.10 1027
3664.67 1118
3665.24 1053
3665.81 978
3666.38 1074
3666.95 935
3667.52 882
3668.09 945
3668.67 927
3669.24 974
3669.81 901
3670.38 892
3670.95 852
3671.52 890
3672.09 962
3672.66 1001
3673.24 917
3673.81 925
3674.38 934
3674.95 965
3675.52 939
3676.09 973
3676.66 991
3677.24 942
3677.81 1007
3678.38 946
3678.95 831
3679.52 876
3680.10 941
3680.67 951
3681.24 902
3681.81 781
3682.38 1007
3682.96 898
3683.53 904
3684.10 857
3684.67 882
3685.25 819
3685.82 867
3686.39 811
3686.96 918
3687.54 1022
3688.11 910
3688.68 900
3689.25 1054
3689.83 959
3690.40 884
3690.97 923
3691.54 927
3692.12 914
3692.69 958
3693.26 856
3693.84 904
3694.41 785
3694.98 807
3695.56 810
3696.13 823
3696.70 828
3697.28 821
3697.85 867
3698.42 865
3699.00 794
3699.57 724
3700.14 897
3700.72 966
3701.29 866
3701.86 888
3702.44 892
3703.01 882
3703.58 896
3704.16 937
3704.73 868
3705.31 857
3705.88 959
3706.45 945
3707.03 993
3707.60 911
3708.18 767
3708.75 980
3709.33 1007
3709.90 944
3710.47 801
3711.05 868
3711.62 917
3712.20 992
3712.77 888
3713.35 854
3713.92 887
3714.50 831
3715.07 784
3715.64 901
3716.22 847
3716.79 856
3717.37 888
3717.94 846
3718.52 757
3719.09 736
3719.67 881
3720.24 808
3720.82 799
3721.39 747
3721.97 831
3722.54 907
3723.12 806
3723.70 749
3724.27 863
3724.85 881
3725.42 932
3726.00 850
3726.57 794
3727.15 887
3727.72 901
3728.30 833
3728.88 939
3729.45 960
3730.03 965
3730.60 846
3731.18 939
3731.75 862
3732.33 891
3732.91 931
3733.48 1006
3734.06 1027
3734.64 990
3735.21 983
3735.79 1119
3736.36 1049
3736.94 1051
3737.52 943
3738.09 838
3738.67 832
3739.25 974
3739.82 803
3740.40 826
3740.98 833
3741.55 673
3742.13 850
3742.71 883
3743.28 801
3743.86 828
3744.44 797
3745.01 748
3745.59 705
3746.17 803
3746.75 759
3747.32 798
3747.90 806
3748.48 812
3749.05 851
3749.63 886
3750.21 809
3750.79 790
3751.36 910
3751.94 896
3752.52 879
3753.10 840
3753.67 796
3754.25 877
3754.83 899
3755.41 886
3755.99 951
3756.56 893
3757.14 881
3757.72 1008
3758.30 972
3758.88 922
3759.45 913
3760.03 934
3760.61 994
3761.19 905
3761.77 951
3762.35 907
3762.92 881
3763.50 869
3764.08 891
3764.66 965
3765.24 868
3765.82 874
3766.39 833
3766.97 855
3767.55 991
3768.13 837
3768.71 868
3769.29 793
3769.87 897
3770.45 888
3771.03 796
3771.60 818
3772.18 856
3772.76 814
3773.34 779
3773.92 914
3774.50 988
3775.08 881
3775.66 907
3776.24 780
3776.82 777
3777.40 747
3777.98 680
3778.56 828
3779.14 826
3779.72 721
3780.30 761
3780.88 752
3781.46 808
3782.04 769
3782.61 701
3783.19 674
3783.77 779
3784.35 768
3784.93 758
3785.52 755
3786.10 738
3786.68 860
3787.26 717
3787.84 788
3788.42 831
3789.00 877
3789.58 853
3790.16 796
3790.74 754
3791.32 891
3791.90 882
3792.48 800
3793.06 777
3793.64 828
3794.22 885
3794.80 867
3795.38 801
3795.96 756
3796.55 791
3797.13 862
3797.71 789
3798.29 778
3798.87 766
3799.45 884
3800.03 924
3800.61 740
3801.19 717
3801.78 844
3802.36 951
3802.94 909
3803.52 873
3804.10 868
3804.68 879
3805.27 959
3805.85 925
3806.43 1019
3807.01 928
3807.59 951
3808.17 967
3808.76 922
3809.34 953
3809.92 1011
3810.50 1063
3811.08 1058
3811.67 1018
3812.25 1049
3812.83 994
3813.41 991
3814.00 938
3814.58 961
3815.16 835
3815.74 813
3816.32 911
3816.91 919
3817.49 916
3818.07 836
3818.66 819
3819.24 800
3819.82 835
3820.40 820
3820.99 837
3821.57 797
3822.15 883
3822.73 865
3823.32 841
3823.90 888
3824.48 731
3825.07 831
3825.65 923
3826.23 859
3826.82 929
3827.40 870
3827.98 851
3828.57 787
3829.15 786
3829.73 891
3830.32 739
3830.90 920
3831.48 922
3832.07 885
3832.65 817
3833.24 854
3833.82 846
3834.40 817
3834.99 818
3835.57 773
3836.16 787
3836.74 858
3837.32 869
3837.91 896
3838.49 877
3839.08 834
3839.66 879
3840.24 803
3840.83 844
3841.41 848
3842.00 803
3842.58 879
3843.17 933
3843.75 906
3844.34 798
3844.92 880
3845.51 772
3846.09 745
3846.67 829
3847.26 883
3847.84 824
3848.43 806
3849.01 874
3849.60 850
3850.18 787
3850.77 848
3851.35 957
3851.94 897
3852.53 802
3853.11 769
3853.70 791
3854.28 884
3854.87 835
3855.45 898
3856.04 912
3856.62 997
3857.21 927
3857.79 954
3858.38 937
3858.97 980
3859.55 1109
3860.14 1238
3860.72 1146
3861.31 1225
3861.90 1244
3862.48 1448
3863.07 1296
3863.65 1347
3864.24 1305
3864.83 1090
3865.41 1265
3866.00 1153
3866.58 1064
3867.17 1131
3867.76 1082
3868.34 1182
3868.93 1147
3869.52 1028
3870.10 1023
3870.69 1073
3871.28 981
3871.86 981
3872.45 953
3873.04 894
3873.62 887
3874.21 956
3874.80 1154
3875.38 966
3875.97 923
3876.56 869
3877.15 941
3877.73 967
3878.32 933
3878.91 939
3879.49 853
3880.08 862
3880.67 917
3881.26 874
3881.84 946
3882.43 923
3883.02 843
3883.61 874
3884.19 847
3884.78 813
3885.37 878
3885.96 874
3886.55 979
3887.13 971
3887.72 865
3888.31 911
3888.90 976
3889.49 1014
3890.07 868
3890.66 982
3891.25 1022
3891.84 952
3892.43 904
3893.01 864
3893.60 915
3894.19 875
3894.78 990
3895.37 984
3895.96 860
3896.55 893
3897.13 936
3897.72 858
3898.31 807
3898.90 776
3899.49 886
3900.08 911
3900.67 973
3901.26 864
3901.84 806
3902.43 882
3903.02 927
3903.61 1031
3904.20 1032
3904.79 1026
3905.38 966
3905.97 960
3906.56 956
3907.15 967
3907.74 940
3908.33 830
3908.92 853
3909.50 806
3910.09 731
3910.68 745
3911.27 719
3911.86 774
3912.45 792
3913.04 797
3913.63 848
3914.22 837
3914.81 806
3915.40 895
3915.99 887
3916.58 922
3917.17 884
3917.76 781
3918.35 930
3918.94 865
3919.53 940
3920.12 810
3920.72 845
3921.31 727
3921.90 680
3922.49 755
3923.08 794
3923.67 819
3924.26 765
3924.85 770
3925.44 818
3926.03 821
3926.62 812
3927.21 771
3927.80 750
3928.39 744
3928.99 695
3929.58 660
3930.17 707
3930.76 741
3931.35 828
3931.94 830
3932.53 737
3933.12 633
3933.72 741
3934.31 753
3934.90 807
3935.49 797
3936.08 748
3936.67 785
3937.26 863
3937.86 849
3938.45 831
3939.04 942
3939.63 904
3940.22 917
3940.82 936
3941.41 830
3942.00 858
3942.59 827
3943.18 822
3943.78 850
3944.37 770
3944.96 797
3945.55 842
3946.14 850
3946.74 793
3947.33 792
3947.92 776
3948.51 787
3949.11 756
3949.70 817
3950.29 799
3950.88 814
3951.48 845
3952.07 817
3952.66 756
3953.26 746
3953.85 706
3954.44 844
3955.03 838
3955.63 903
3956.22 872
3956.81 786
3957.41 847
3958.00 778
3958.59 798
3959.19 930
3959.78 824
3960.37 811
3960.97 887
3961.56 797
3962.15 780
3962.75 748
3963.34 852
3963.93 916
3964.53 863
3965.12 962
3965.72 988
3966.31 851
3966.90 936
3967.50 844
3968.09 846
3968.69 843
3969.28 867
3969.87 868
3970.47 906
3971.06 823
3971.66 880
3972.25 972
3972.85 958
3973.44 973
3974.03 1004
3974.63 916
3975.22 957
3975.82 871
3976.41 857
3977.01 1096
3977.60 991
3978.20 1003
3978.79 953
3979.39 914
3979.98 849
3980.58 851
3981.17 802
3981.77 891
3982.36 872
3982.96 849
3983.55 868
3984.15 927
3984.74 919
3985.34 912
3985.93 989
3986.53 911
3987.12 973
3987.72 1003
3988.31 837
3988.91 873
3989.50 895
3990.10 930
3990.70 871
3991.29 1046
3991.89 1137
3992.48 1158
3993.08 1025
3993.67 1008
3994.27 1024
3994.87 990
3995.46 1001
3996.06 978
3996.65 918
3997.25 986
3997.85 912
3998.44 937
3999.04 897
3999.64 933
4000.23 908
4000.83 897
4001.43 856
4002.02 904
4002.62 896
4003.21 902
4003.81 903
4004.41 940
4005.00 815
4005.60 854
4006.20 942
4006.80 1054
4007.39 1066
4007.99 925
4008.59 883
4009.18 866
4009.78 936
4010.38 981
4010.97 841
4011.57 815
4012.17 934
4012.77 957
4013.36 1015
4013.96 949
4014.56 953
4015.16 932
4015.75 974
4016.35 979
4016.95 1091
4017.55 1085
4018.14 1002
4018.74 952
4019.34 889
4019.94 838
4020.54 877
4021.13 879
4021.73 874
4022.33 830
4022.93 928
4023.53 985
4024.12 864
4024.72 923
4025.32 970
4025.92 924
4026.52 909
4027.12 930
4027.71 1031
4028.31 1098
4028.91 1070
4029.51 1053
4030.11 1049
4030.71 1136
4031.31 1129
4031.90 1195
4032.50 1040
4033.10 1042
4033.70 1017
4034.30 1042
4034.90 999
4035.50 1100
4036.10 1106
4036.70 1175
4037.29 976
4037.89 984
4038.49 931
4039.09 902
4039.69 832
4040.29 825
4040.89 905
4041.49 868
4042.09 873
4042.69 811
4043.29 824
4043.89 877
4044.49 881
4045.09 858
4045.69 846
4046.29 830
4046.89 725
4047.49 757
4048.09 786
4048.69 751
4049.29 905
4049.89 863
4050.49 872
4051.09 844
4051.69 830
4052.29 905
4052.89 766
4053.49 773
4054.09 773
4054.69 831
4055.29 761
4055.89 842
4056.49 907
4057.09 790
4057.69 848
4058.29 861
4058.89 797
4059.49 788
4060.09 786
4060.70 726
4061.30 758
4061.90 775
4062.50 754
4063.10 887
4063.70 766
4064.30 739
4064.90 723
4065.50 766
4066.11 725
4066.71 799
4067.31 858
4067.91 868
4068.51 964
4069.11 886
4069.71 748
4070.32 763
4070.92 828
4071.52 784
4072.12 776
4072.72 771
4073.32 747
4073.93 738
4074.53 704
4075.13 637
4075.73 725
4076.33 683
4076.94 738
4077.54 758
4078.14 781
4078.74 776
4079.34 683
4079.95 691
4080.55 743
4081.15 801
4081.75 778
4082.36 733
4082.96 696
4083.56 734
4084.16 786
4084.77 850
4085.37 765
4085.97 764
4086.58 834
4087.18 780
4087.78 795
4088.38 800
4088.99 797
4089.59 724
4090.19 782
4090.80 877
4091.40 871
4092.00 814
4092.61 771
4093.21 889
4093.81 830
4094.42 929
4095.02 774
4095.62 807
4096.23 855
4096.83 925
4097.43 942
4098.04 928
4098.64 844
4099.24 864
4099.85 881
4100.45 881
4101.06 787
4101.66 815
4102.26 885
4102.87 875
4103.47 830
4104.08 816
4104.68 851
4105.28 808
4105.89 822
4106.49 749
4107.10 826
4107.70 888
4108.31 823
4108.91 778
4109.51 729
4110.12 758
4110.72 802
4111.33 860
4111.93 868
4112.54 859
4113.14 816
4113.75 790
4114.35 783
4114.96 786
4115.56 821
4116.17 879
4116.77 848
4117.38 763
4117.98 707
4118.59 751
4119.19 855
4119.80 742
4120.40 719
4121.01 727
4121.61 706
4122.22 694
4122.82 769
4123.43 733
4124.04 661
4124.64 764
4125.25 883
4125.85 781
4126.46 775
4127.06 845
4127.67 890
4128.28 888
4128.88 858
4129.49 864
4130.09 830
4130.70 896
4131.31 907
4131.91 804
4132.52 807
4133.12 934
4133.73 917
4134.34 875
4134.94 877
4135.55 915
4136.16 917
4136.76 794
4137.37 861
4137.98 923
4138.58 803
4139.19 956
4139.80 865
4140.40 922
4141.01 871
4141.62 940
4142.22 902
4142.83 934
4143.44 933
4144.04 888
4144.65 874
4145.26 789
4145.86 953
4146.47 933
4147.08 953
4147.69 951
4148.29 943
4148.90 877
4149.51 796
4150.12 839
4150.72 856
4151.33 784
4151.94 736
4152.55 794
4153.15 742
4153.76 738
4154.37 753
4154.98 764
4155.59 811
4156.19 833
4156.80 740
4157.41 856
4158.02 849
4158.63 822
4159.23 779
4159.84 849
4160.45 813
4161.06 851
4161.67 735
4162.28 863
4162.88 865
4163.49 861
4164.10 774
4164.71 811
4165.32 769
4165.93 829
4166.53 826
4167.14 865
4167.75 828
4168.36 781
4168.97 829
4169.58 905
4170.19 818
4170.80 934
4171.41 831
4172.01 849
4172.62 857
4173.23 757
4173.84 714
4174.45 719
4175.06 705
4175.67 766
4176.28 869
4176.89 885
4177.50 839
4178.11 775
4178.72 788
4179.33 839
4179.94 861
4180.55 886
4181.16 874
4181.77 852
4182.38 829
4182.99 800
4183.60 851
4184.21 814
4184.82 835
4185.43 837
4186.04 759
4186.65 879
4187.26 964
4187.87 860
4188.48 794
4189.09 832
4189.70 864
4190.31 878
4190.92 815
4191.53 851
4192.14 841
4192.75 914
4193.36 1057
4193.97 1000
4194.58 1024
4195.19 961
4195.80 872
4196.41 997
4197.03 977
4197.64 929
4198.25 984
4198.86 958
4199.47 893
4200.08 751
4200.69 827
4201.30 788
4201.91 761
4202.53 772
4203.14 799
4203.75 710
4204.36 745
4204.97 843
4205.58 782
4206.19 759
4206.81 791
4207.42 810
4208.03 790
4208.64 791
4209.25 859
4209.86 851
4210.48 766
4211.09 849
4211.70 816
4212.31 849
4212.92 845
4213.54 931
4214.15 980
4214.76 865
4215.37 905
4215.99 886
4216.60 929
4217.21 1034
4217.82 953
4218.43 1077
4219.05 922
4219.66 1000
4220.27 1007
4220.89 1084
4221.50 1003
4222.11 1015
4222.72 1002
4223.34 1051
4223.95 1077
4224.56 1042
4225.17 1102
4225.79 1091
4226.40 997
4227.01 974
4227.63 1008
4228.24 988
4228.85 975
4229.47 1066
4230.08 1041
4230.69 1071
4231.31 1155
4231.92 1172
4232.53 1168
4233.15 1292
4233.76 1245
4234.37 1352
4234.99 1272
4235.60 1322
4236.22 1342
4236.83 1311
4237.44 1275
4238.06 1157
4238.67 1000
4239.28 966
4239.90 955
4240.51 905
4241.13 909
4241.74 1017
4242.36 997
4242.97 887
4243.58 911
4244.20 953
4244.81 788
4245.43 980
4246.04 936
4246.66 901
4247.27 856
4247.89 904
4248.50 828
4249.11 819
4249.73 849
4250.34 706
4250.96 847
4251.57 904
4252.19 980
4252.80 970
4253.42 941
4254.03 949
4254.65 911
4255.26 957
4255.88 835
4256.49 803
4257.11 791
4257.72 816
4258.34 777
4258.96 899
4259.57 887
4260.19 835
4260.80 866
4261.42 944
4262.03 876
4262.65 878
4263.26 827
4263.88 919
4264.50 983
4265.11 983
4265.73 819
4266.34 875
4266.96 971
4267.58 909
4268.19 895
4268.81 865
4269.42 900
4270.04 919
4270.66 840
4271.27 850
4271.89 956
4272.51 857
4273.12 902
4273.74 965
4274.36 902
4274.97 822
4275.59 867
4276.20 999
4276.82 894
4277.44 913
4278.06 937
4278.67 889
4279.29 839
4279.91 822
4280.52 805
4281.14 815
4281.76 844
4282.37 854
4282.99 846
4283.61 834
4284.23 831
4284.84 864
4285.46 899
4286.08 793
4286.69 752
4287.31 851
4287.93 840
4288.55 825
4289.16 789
4289.78 939
4290.40 943
4291.02 825
4291.64 746
4292.25 724
4292.87 878
4293.49 828
4294.11 851
4294.73 806
4295.34 832
4295.96 728
4296.58 787
4297.20 861
4297.82 897
4298.43 864
4299.05 797
4299.67 828
4300.29 892
4300.91 826
4301.53 894
4302.14 880
4302.76 1020
4303.38 854
4304.00 871
4304.62 840
4305.24 835
4305.86 870
4306.48 779
4307.09 821
4307.71 860
4308.33 875
4308.95 1014
4309.57 865
4310.19 870
4310.81 888
4311.43 968
4312.05 876
4312.67 830
4313.29 854
4313.90 880
4314.52 920
4315.14 839
4315.76 909
4316.38 917
4317.00 896
4317.62 954
4318.24 830
4318.86 958
4319.48 929
4320.10 848
4320.72 923
4321.34 820
4321.96 919
4322.58 930
4323.20 915
4323.82 840
4324.44 946
4325.06 998
4325.68 1017
4326.30 953
4326.92 997
4327.54 1055
4328.16 1084
4328.78 1142
4329.40 1060
4330.02 1094
4330.64 1146
4331.27 1015
4331.89 1035
4332.51 1103
4333.13 1161
4333.75 1172
4334.37 1137
4334.99 1285
4335.61 1399
4336.23 1378
4336.85 1367
4337.47 1339
4338.09 1352
4338.72 1438
4339.34 1511
4339.96 1467
4340.58 1362
4341.20 1368
4341.82 1610
4342.44 1597
4343.07 1773
4343.69 1835
4344.31 2090
4344.93 2101
4345.55 2385
4346.17 2483
4346.79 2441
4347.42 2578
4348.04 2247
4348.66 2073
4349.28 1914
4349.90 1774
4350.53 1599
4351.15 1486
4351.77 1355
4352.39 1393
4353.01 1287
4353.64 1187
4354.26 1165
4354.88 1196
4355.50 1072
4356.13 1103
4356.75 1062
4357.37 1117
4357.99 1195
4358.62 1151
4359.24 1164
4359.86 1087
4360.48 1031
4361.11 1045
4361.73 1009
4362.35 1066
4362.98 1001
4363.60 1116
4364.22 1126
4364.84 963
4365.47 1075
4366.09 1091
4366.71 956
4367.34 927
4367.96 1016
4368.58 942
4369.21 947
4369.83 982
4370.45 974
4371.08 983
4371.70 923
4372.32 957
4372.95 921
4373.57 960
4374.20 922
4374.82 1017
4375.44 1084
4376.07 1080
4376.69 1074
4377.31 1049
4377.94 1023
4378.56 1056
4379.19 1064
4379.81 1004
4380.43 1111
4381.06 1009
4381.68 1029
4382.31 1113
4382.93 1047
4383.56 1125
4384.18 963
4384.80 966
4385.43 937
4386.05 885
4386.68 869
4387.30 844
4387.93 839
4388.55 901
4389.18 841
4389.80 808
4390.43 807
4391.05 966
4391.68 899
4392.30 952
4392.93 890
4393.55 828
4394.18 904
4394.80 858
4395.43 948
4396.05 818
4396.68 889
4397.30 883
4397.93 832
4398.55 896
4399.18 947
4399.80 833
4400.43 793
4401.06 901
4401.68 946
4402.31 918
4402.93 903
4403.56 872
4404.18 886
4404.81 905
4405.44 880
4406.06 917
4406.69 851
4407.31 840
4407.94 983
4408.57 927
4409.19 976
4409.82 994
4410.45 861
4411.07 914
4411.70 957
4412.32 968
4412.95 971
4413.58 953
4414.20 913
4414.83 1048
4415.46 990
4416.08 915
4416.71 997
4417.34 904
4417.96 948
4418.59 878
4419.22 788
4419.84 787
4420.47 797
4421.10 818
4421.73 903
4422.35 776
4422.98 784
4423.61 816
4424.23 774
4424.86 763
4425.49 778
4426.12 820
4426.74 805
4427.37 705
4428.00 846
4428.63 792
4429.25 785
4429.88 819
4430.51 843
4431.14 781
4431.77 790
4432.39 762
4433.02 816
4433.65 795
4434.28 860
4434.90 816
4435.53 795
4436.16 776
4436.79 921
4437.42 869
4438.05 784
4438.67 694
4439.30 749
4439.93 822
4440.56 811
4441.19 794
4441.82 846
4442.44 816
4443.07 796
4443.70 814
4444.33 888
4444.96 870
4445.59 795
4446.22 819
4446.85 851
4447.47 787
4448.10 802
4448.73 762
4449.36 858
4449.99 807
4450.62 830
4451.25 1027
4451.88 826
4452.51 808
4453.14 968
4453.77 972
4454.40 890
4455.02 908
4455.65 918
4456.28 883
4456.91 984
4457.54 903
4458.17 957
4458.80 914
4459.43 785
4460.06 839
4460.69 847
4461.32 906
4461.95 881
4462.58 810
4463.21 772
4463.84 739
4464.47 707
4465.10 766
4465.73 879
4466.36 870
4466.99 772
4467.62 777
4468.25 751
4468.88 779
4469.51 804
4470.14 779
4470.78 782
4471.41 793
4472.04 732
4472.67 819
4473.30 789
4473.93 838
4474.56 850
4475.19 764
4475.82 937
4476.45 934
4477.08 884
4477.71 880
4478.35 875
4478.98 927
4479.61 864
4480.24 1050
4480.87 912
4481.50 942
4482.13 950
4482.76 986
4483.40 926
4484.03 916
4484.66 908
4485.29 912
4485.92 912
4486.55 880
4487.19 795
4487.82 802
4488.45 804
4489.08 814
4489.71 893
4490.34 904
4490.98 811
4491.61 824
4492.24 911
4492.87 797
4493.50 798
4494.14 795
4494.77 1033
4495.40 949
4496.03 882
4496.67 946
4497.30 975
4497.93 1052
4498.56 1072
4499.20 1010
4499.83 1029
4500.46 1007
4501.09 1108
4501.73 1222
4502.36 1070
4502.99 1229
4503.63 1111
4504.26 1029
4504.89 950
4505.52 991
4506.16 991
4506.79 963
4507.42 904
4508.06 849
4508.69 955
4509.32 1003
4509.96 910
4510.59 918
4511.22 900
4511.86 850
4512.49 963
4513.12 918
4513.76 942
4514.39 914
4515.02 1016
4515.66 933
4516.29 881
4516.93 830
4517.56 835
4518.19 914
4518.83 915
4519.46 887
4520.10 885
4520.73 869
4521.36 849
4522.00 870
4522.63 874
4523.27 978
4523.90 932
4524.54 953
4525.17 1062
4525.80 1058
4526.44 1082
4527.07 1161
4527.71 1202
4528.34 1259
4528.98 1278
4529.61 1403
4530.25 1432
4530.88 1513
4531.52 1589
4532.15 1699
4532.79 1690
4533.42 1611
4534.06 1508
4534.69 1534
4535.33 1561
4535.96 1378
4536.60 1343
4537.23 1168
4537.87 1130
4538.50 1149
4539.14 1068
4539.77 998
4540.41 1040
4541.04 1033
4541.68 993
4542.31 958
4542.95 797
4543.59 990
4544.22 875
4544.86 764
4545.49 774
4546.13 760
4546.77 772
4547.40 713
4548.04 845
4548.67 790
4549.31 766
4549.95 870
4550.58 814
4551.22 744
4551.85 940
4552.49 866
4553.13 883
4553.76 846
4554.40 848
4555.04 905
4555.67 974
4556.31 977
4556.95 981
4557.58 873
4558.22 872
4558.86 799
4559.49 757
4560.13 854
4560.77 940
4561.40 928
4562.04 750
4562.68 790
4563.31 881
4563.95 919
4564.59 824
4565.23 881
4565.86 953
4566.50 942
4567.14 978
4567.77 994
4568.41 870
4569.05 893
4569.69 851
4570.32 942
4570.96 876
4571.60 983
4572.24 980
4572.88 924
4573.51 882
4574.15 904
4574.79 882
4575.43 942
4576.06 951
4576.70 900
4577.34 796
4577.98 864
4578.62 922
4579.26 828
4579.89 910
4580.53 860
4581.17 849
4581.81 849
4582.45 807
4583.09 968
4583.72 835
4584.36 884
4585.00 804
4585.64 858
4586.28 900
4586.92 945
4587.56 982
4588.19 1020
4588.83 1024
4589.47 1049
4590.11 1114
4590.75 1187
4591.39 1185
4592.03 1150
4592.67 1109
4593.31 1070
4593.95 1112
4594.58 1009
4595.22 1034
4595.86 929
4596.50 852
4597.14 790
4597.78 931
4598.42 914
4599.06 845
4599.70 824
4600.34 889
4600.98 879
4601.62 826
4602.26 844
4602.90 846
4603.54 846
4604.18 916
4604.82 842
4605.46 793
4606.10 952
4606.74 949
4607.38 874
4608.02 919
4608.66 928
4609.30 901
4609.94 869
4610.58 783
4611.22 754
4611.86 808
4612.50 895
4613.14 868
4613.78 866
4614.42 843
4615.06 796
4615.70 847
4616.35 753
4616.99 796
4617.63 771
4618.27 795
4618.91 722
4619.55 771
4620.19 773
4620.83 710
4621.47 712
4622.11 774
4622.76 781
4623.40 833
4624.04 870
4624.68 734
4625.32 749
4625.96 817
4626.60 848
4627.25 876
4627.89 872
4628.53 790
4629.17 845
4629.81 898
4630.45 840
4631.10 944
4631.74 923
4632.38 947
4633.02 914
4633.66 981
4634.30 928
4634.95 1011
4635.59 1017
4636.23 953
4636.87 958
4637.52 1001
4638.16 932
4638.80 982
4639.44 944
4640.08 897
4640.73 964
4641.37 1004
4642.01 884
4642.66 954
4643.30 901
4643.94 938
4644.58 860
4645.23 826
4645.87 808
4646.51 769
4647.15 765
4647.80 791
4648.44 784
4649.08 931
4649.73 951
4650.37 916
4651.01 887
4651.66 963
4652.30 934
4652.94 1004
4653.59 835
4654.23 925
4654.87 838
4655.52 856
4656.16 946
4656.80 847
4657.45 802
4658.09 809
4658.73 818
4659.38 848
4660.02 906
4660.67 978
4661.31 821
4661.95 850
4662.60 858
4663.24 803
4663.89 823
4664.53 846
4665.17 832
4665.82 859
4666.46 894
4667.11 946
4667.75 811
4668.40 712
4669.04 755
4669.68 728
4670.33 850
4670.97 792
4671.62 745
4672.26 857
4672.91 748
4673.55 832
4674.20 756
4674.84 786
4675.49 868
4676.13 819
4676.78 831
4677.42 904
4678.07 905
4678.71 943
4679.36 958
4680.00 912
4680.65 897
4681.29 813
4681.94 839
4682.58 860
4683.23 865
4683.87 932
4684.52 889
4685.16 912
4685.81 838
4686.46 955
4687.10 881
4687.75 874
4688.39 866
4689.04 801
4689.68 867
4690.33 841
4690.98 767
4691.62 832
4692.27 812
4692.91 936
4693.56 922
4694.21 749
4694.85 848
4695.50 964
4696.15 904
4696.79 983
4697.44 1056
4698.08 1131
4698.73 1017
4699.38 1070
4700.02 1011
4700.67 1001
4701.32 901
4701.96 935
4702.61 898
4703.26 873
4703.90 925
4704.55 960
4705.20 925
4705.84 870
4706.49 754
4707.14 822
4707.79 957
4708.43 925
4709.08 895
4709.73 869
4710.37 978
4711.02 907
4711.67 987
4712.32 978
4712.96 881
4713.61 904
4714.26 877
4714.91 895
4715.55 859
4716.20 869
4716.85 859
4717.50 910
4718.15 791
4718.79 943
4719.44 866
4720.09 795
4720.74 812
4721.39 866
4722.03 824
4722.68 820
4723.33 850
4723.98 829
4724.63 909
4725.27 831
4725.92 886
4726.57 908
4727.22 890
4727.87 882
4728.52 850
4729.16 828
4729.81 831
4730.46 895
4731.11 958
4731.76 800
4732.41 802
4733.06 955
4733.71 820
4734.36 847
4735.00 987
4735.65 929
4736.30 997
4736.95 868
4737.60 883
4738.25 982
4738.90 900
4739.55 915
4740.20 935
4740.85 854
4741.50 829
4742.15 865
4742.80 964
4743.44 967
4744.09 929
4744.74 931
4745.39 941
4746.04 867
4746.69 951
4747.34 896
4747.99 1076
4748.64 1096
4749.29 1177
4749.94 1243
4750.59 1325
4751.24 1393
4751.89 1357
4752.54 1431
4753.19 1259
4753.84 1359
4754.49 1193
4755.14 1137
4755.79 1173
4756.44 1099
4757.10 1052
4757.75 1096
4758.40 922
4759.05 925
4759.70 911
4760.35 806
4761.00 833
4761.65 882
4762.30 886
4762.95 932
4763.60 892
4764.25 904
4764.90 878
4765.56 825
4766.21 861
4766.86 995
4767.51 900
4768.16 883
4768.81 937
4769.46 904
4770.11 776
4770.77 753
4771.42 900
4772.07 853
4772.72 914
4773.37 960
4774.02 901
4774.67 838
4775.33 901
4775.98 859
4776.63 876
4777.28 972
4777.93 963
4778.59 963
4779.24 1003
4779.89 979
4780.54 962
4781.19 1065
4781.85 1175
4782.50 984
4783.15 977
4783.80 920
4784.46 951
4785.11 950
4785.76 913
4786.41 938
4787.07 947
4787.72 926
4788.37 968
4789.02 1012
4789.68 1096
4790.33 1024
4790.98 1099
4791.63 1144
4792.29 1186
4792.94 1116
4793.59 1074
4794.25 1085
4794.90 1042
4795.55 974
4796.21 997
4796.86 929
4797.51 909
4798.17 927
4798.82 890
4799.47 935
4800.13 811
4800.78 892
4801.43 898
4802.09 962
4802.74 903
4803.39 813
4804.05 851
4804.70 923
4805.35 857
4806.01 858
4806.66 856
4807.32 874
4807.97 864
4808.62 830
4809.28 842
4809.93 862
4810.59 786
4811.24 902
4811.89 987
4812.55 1024
4813.20 894
4813.86 894
4814.51 947
4815.17 928
4815.82 932
4816.48 938
4817.13 941
4817.78 1023
4818.44 1007
4819.09 1006
4819.75 1023
4820.40 1054
4821.06 1052
4821.71 1055
4822.37 1144
4823.02 1047
4823.68 969
4824.33 1092
4824.99 1206
4825.64 1117
4826.30 1153
4826.95 1132
4827.61 1128
4828.26 1114
4828.92 1178
4829.58 1181
4830.23 1254
4830.89 1120
4831.54 1179
4832.20 1165
4832.85 1201
4833.51 1323
4834.16 1219
4834.82 1232
4835.48 1285
4836.13 1266
4836.79 1339
4837.44 1297
4838.10 1306
4838.76 1439
4839.41 1356
4840.07 1354
4840.72 1358
4841.38 1381
4842.04 1263
4842.69 1354
4843.35 1251
4844.01 1328
4844.66 1472
4845.32 1522
4845.98 1487
4846.63 1597
4847.29 1685
4847.95 1802
4848.60 1764
4849.26 1875
4849.92 1858
4850.57 1807
4851.23 1812
4851.89 1751
4852.54 1865
4853.20 2003
4853.86 1915
4854.51 1744
4855.17 1809
4855.83 1759
4856.49 1809
4857.14 2026
4857.80 2121
4858.46 2064
4859.12 1762
4859.77 1778
4860.43 1662
4861.09 1664
4861.75 1784
4862.40 1950
4863.06 1609
4863.72 1550
4864.38 1667
4865.03 1682
4865.69 1744
4866.35 1669
4867.01 1668
4867.67 1641
4868.32 1486
4868.98 1533
4869.64 1593
4870.30 1557
4870.96 1626
4871.62 1446
4872.27 1331
4872.93 1360
4873.59 1392
4874.25 1364
4874.91 1300
4875.57 1180
4876.22 1355
4876.88 1363
4877.54 1305
4878.20 1249
4878.86 1310
4879.52 1335
4880.18 1371
4880.84 1275
4881.49 1245
4882.15 1219
4882.81 1170
4883.47 1067
4884.13 1202
4884.79 1170
4885.45 1166
4886.11 1253
4886.77 1382
4887.43 1331
4888.09 1319
4888.75 1275
4889.41 1180
4890.07 1246
4890.72 1270
4891.38 1294
4892.04 1294
4892.70 1145
4893.36 1143
4894.02 1143
4894.68 1110
4895.34 1063
4896.00 1109
4896.66 1022
4897.32 1018
4897.98 992
4898.64 983
4899.30 1092
4899.96 1017
4900.62 996
4901.28 963
4901.94 1004
4902.60 1028
4903.27 914
4903.93 998
4904.59 937
4905.25 965
4905.91 973
4906.57 1017
4907.23 1034
4907.89 955
4908.55 894
4909.21 935
4909.87 953
4910.53 1037
4911.19 920
4911.85 957
4912.52 935
4913.18 959
4913.84 876
4914.50 914
4915.16 1090
4915.82 904
4916.48 871
4917.14 895
4917.81 914
4918.47 827
4919.13 883
4919.79 901
4920.45 767
4921.11 785
4921.77 802
4922.44 895
4923.10 878
4923.76 854
4924.42 796
4925.08 854
4925.75 930
4926.41 844
4927.07 784
4927.73 824
4928.39 884
4929.06 907
4929.72 716
4930.38 811
4931.04 889
4931.71 881
4932.37 918
4933.03 814
4933.69 863
4934.36 939
4935.02 856
4935.68 802
4936.34 800
4937.01 849
4937.67 792
4938.33 743
4938.99 784
4939.66 855
4940.32 837
4940.98 754
4941.65 818
4942.31 848
4942.97 857
4943.63 792
4944.30 725
4944.96 875
4945.62 946
4946.29 910
4946.95 853
4947.61 889
4948.28 860
4948.94 808
4949.61 810
4950.27 789
4950.93 827
4951.60 782
4952.26 804
4952.92 828
4953.59 813
4954.25 801
4954.92 923
4955.58 819
4956.24 829
4956.91 860
4957.57 826
4958.24 852
4958.90 761
4959.56 809
4960.23 867
4960.89 877
4961.56 832
4962.22 829
4962.89 945
4963.55 935
4964.21 1040
4964.88 871
4965.54 851
4966.21 849
4966.87 945
4967.54 868
4968.20 898
4968.87 880
4969.53 916
4970.20 799
4970.86 749
4971.53 794
4972.19 933
4972.86 845
4973.52 855
4974.19 890
4974.85 899
4975.52 902
4976.18 872
4976.85 866
4977.51 775
4978.18 800
4978.85 870
4979.51 930
4980.18 1012
4980.84 974
4981.51 884
4982.17 971
4982.84 943
4983.50 887
4984.17 987
4984.84 1022
4985.50 1152
4986.17 1216
4986.83 1311
4987.50 1342
4988.17 1456
4988.83 1643
4989.50 1715
4990.17 1620
4990.83 1573
4991.50 1335
4992.16 1445
4992.83 1491
4993.50 1266
4994.16 1079
4994.83 1056
4995.50 943
4996.16 948
4996.83 914
4997.50 912
4998.16 815
4998.83 835
4999.50 887
5000.16 850
5000.83 779
5001.50 715
5002.17 860
5002.83 861
5003.50 803
5004.17 763
5004.83 795
5005.50 791
5006.17 775
5006.84 724
5007.50 743
5008.17 732
5008.84 727
5009.51 707
5010.17 770
5010.84 827
5011.51 797
5012.18 865
5012.84 826
5013.51 796
5014.18 843
5014.85 877
5015.52 846
5016.18 844
5016.85 907
5017.52 782
5018.19 879
5018.86 913
5019.52 900
5020.19 824
5020.86 971
5021.53 953
5022.20 914
5022.87 926
5023.54 1033
5024.20 994
5024.87 994
5025.54 904
5026.21 885
5026.88 871
5027.55 939
5028.22 971
5028.88 934
5029.55 880
5030.22 961
5030.89 878
5031.56 905
5032.23 881
5032.90 887
5033.57 821
5034.24 845
5034.91 911
5035.58 932
5036.25 824
5036.91 843
5037.58 818
5038.25 845
5038.92 739
5039.59 732
5040.26 797
5040.93 774
5041.60 749
5042.27 866
5042.94 891
5043.61 916
5044.28 776
5044.95 794
5045.62 758
5046.29 772
5046.96 894
5047.63 860
5048.30 749
5048.97 730
5049.64 764
5050.31 812
5050.98 775
5051.65 824
5052.32 840
5052.99 721
5053.66 773
5054.33 703
5055.00 689
5055.68 795
5056.35 707
5057.02 811
5057.69 833
5058.36 729
5059.03 806
5059.70 817
5060.37 803
5061.04 828
5061.71 804
5062.38 805
5063.06 838
5063.73 772
5064.40 763
5065.07 843
5065.74 804
5066.41 735
5067.08 776
5067.75 739
5068.43 721
5069.10 784
5069.77 731
5070.44 805
5071.11 810
5071.78 819
5072.46 857
5073.13 793
5073.80 812
5074.47 728
5075.14 790
5075.81 792
5076.49 744
5077.16 744
5077.83 737
5078.50 748
5079.18 702
5079.85 715
5080.52 842
5081.19 823
5081.86 960
5082.54 865
5083.21 824
5083.88 804
5084.55 846
5085.23 792
5085.90 821
5086.57 841
5087.25 898
5087.92 819
5088.59 870
5089.26 855
5089.94 944
5090.61 905
5091.28 948
5091.96 993
5092.63 973
5093.30 827
5093.97 884
5094.65 870
5095.32 912
5095.99 830
5096.67 834
5097.34 808
5098.01 755
5098.69 717
5099.36 817
5100.04 780
5100.71 735
5101.38 821
5102.06 786
5102.73 799
5103.40 906
5104.08 806
5104.75 757
5105.43 818
5106.10 854
5106.77 874
5107.45 831
5108.12 751
5108.80 792
5109.47 815
5110.14 828
5110.82 745
5111.49 759
5112.17 727
5112.84 751
5113.52 759
5114.19 764
5114.87 734
5115.54 825
5116.21 772
5116.89 801
5117.56 830
5118.24 745
5118.91 785
5119.59 813
5120.26 839
5120.94 712
5121.61 744
5122.29 743
5122.96 830
5123.64 872
5124.31 736
5124.99 767
5125.66 825
5126.34 878
5127.01 943
5127.69 713
5128.37 772
5129.04 776
5129.72 793
5130.39 805
5131.07 755
5131.74 762
5132.42 781
5133.09 765
5133.77 683
5134.45 813
5135.12 789
5135.80 783
5136.47 750
5137.15 908
5137.83 777
5138.50 756
5139.18 775
5139.85 830
5140.53 751
5141.21 727
5141.88 709
5142.56 777
5143.24 831
5143.91 788
5144.59 809
5145.27 771
5145.94 671
5146.62 718
5147.30 705
5147.97 689
5148.65 744
5149.33 753
5150.00 823
5150.68 747
5151.36 716
5152.03 852
5152.71 837
5153.39 785
5154.07 826
5154.74 687
5155.42 697
5156.10 790
5156.77 739
5157.45 672
5158.13 737
5158.81 800
5159.48 752
5160.16 805
5160.84 872
5161.52 795
5162.19 756
5162.87 719
5163.55 719
5164.23 772
5164.91 733
5165.58 717
5166.26 777
5166.94 702
5167.62 683
5168.30 710
5168.97 698
5169.65 667
5170.33 748
5171.01 729
5171.69 731
5172.37 816
5173.04 777
5173.72 760
5174.40 753
5175.08 828
5175.76 842
5176.44 853
5177.11 857
5177.79 847
5178.47 779
5179.15 808
5179.83 882
5180.51 939
5181.19 887
5181.87 743
5182.55 867
5183.22 961
5183.90 840
5184.58 721
5185.26 785
5185.94 860
5186.62 790
5187.30 679
5187.98 806
5188.66 720
5189.34 710
5190.02 617
5190.70 611
5191.38 710
5192.06 831
5192.74 697
5193.42 619
5194.10 712
5194.78 734
5195.46 689
5196.14 756
5196.82 741
5197.50 707
5198.18 685
5198.86 698
5199.54 774
5200.22 708
5200.90 741
5201.58 637
5202.26 625
5202.94 735
5203.62 732
5204.30 695
5204.98 729
5205.66 743
5206.34 777
5207.02 727
5207.70 778
5208.38 782
5209.06 722
5209.74 743
5210.42 739
5211.10 775
5211.79 690
5212.47 693
5213.15 692
5213.83 749
5214.51 767
5215.19 835
5215.87 859
5216.55 762
5217.23 750
5217.92 791
5218.60 721
5219.28 749
5219.96 711
5220.64 781
5221.32 744
5222.00 712
5222.69 721
5223.37 689
5224.05 715
5224.73 710
5225.41 711
5226.10 720
5226.78 700
5227.46 641
5228.14 658
5228.82 661
5229.51 662
5230.19 648
5230.87 643
5231.55 722
5232.23 637
5232.92 678
5233.60 694
5234.28 660
5234.96 720
5235.65 720
5236.33 770
5237.01 795
5237.69 744
5238.38 739
5239.06 729
5239.74 656
5240.42 720
5241.11 656
5241.79 687
5242.47 696
5243.16 767
5243.84 686
5244.52 681
5245.21 704
5245.89 726
5246.57 734
5247.26 695
5247.94 617
5248.62 667
5249.31 725
5249.99 682
5250.67 732
5251.36 725
5252.04 755
5252.72 653
5253.41 744
5254.09 738
5254.77 770
5255.46 775
5256.14 658
5256.83 668
5257.51 729
5258.19 754
5258.88 810
5259.56 738
5260.25 745
5260.93 696
5261.61 784
5262.30 803
5262.98 770
5263.67 712
5264.35 683
5265.04 698
5265.72 702
5266.40 750
5267.09 790
5267.77 773
5268.46 716
5269.14 754
5269.83 690
5270.51 733
5271.20 708
5271.88 681
5272.57 756
5273.25 804
5273.94 746
5274.62 666
5275.31 618
5275.99 743
5276.68 664
5277.36 710
5278.05 706
5278.73 796
5279.42 822
5280.10 840
5280.79 766
5281.47 777
5282.16 741
5282.85 802
5283.53 784
5284.22 785
5284.90 724
5285.59 768
5286.27 757
5286.96 763
5287.65 745
5288.33 791
5289.02 788
5289.70 759
5290.39 669
5291.08 764
5291.76 773
5292.45 783
5293.13 736
5293.82 704
5294.51 750
5295.19 777
5295.88 786
5296.57 762
5297.25 788
5297.94 828
5298.63 895
5299.31 956
5300.00 891
5300.69 828
5301.37 1009
5302.06 965
5302.75 979
5303.43 917
5304.12 910
5304.81 897
5305.49 857
5306.18 847
5306.87 828
5307.56 774
5308.24 812
5308.93 838
5309.62 777
5310.30 829
5310.99 697
5311.68 813
5312.37 813
5313.05 815
5313.74 819
5314.43 786
5315.12 684
5315.81 757
5316.49 770
5317.18 751
5317.87 851
5318.56 826
5319.24 895
5319.93 833
5320.62 933
5321.31 901
5322.00 868
5322.68 858
5323.37 910
5324.06 789
5324.75 797
5325.44 762
5326.13 731
5326.81 756
5327.50 805
5328.19 823
5328.88 844
5329.57 797
5330.26 793
5330.95 756
5331.63 760
5332.32 813
5333.01 821
5333.70 840
5334.39 874
5335.08 886
5335.77 830
5336.46 751
5337.15 806
5337.84 840
5338.52 839
5339.21 815
5339.90 843
5340.59 805
5341.28 876
5341.97 832
5342.66 841
5343.35 918
5344.04 907
5344.73 975
5345.42 833
5346.11 836
5346.80 975
5347.49 936
5348.18 999
5348.87 1100
5349.56 1160
5350.25 1149
5350.94 1266
5351.63 1162
5352.32 1196
5353.01 1215
5353.70 1095
5354.39 1052
5355.08 1071
5355.77 1033
5356.46 813
5357.15 835
5357.84 794
5358.53 787
5359.22 789
5359.91 775
5360.60 763
5361.29 798
5361.98 761
5362.67 782
5363.36 802
5364.06 815
5364.75 762
5365.44 775
5366.13 737
5366.82 822
5367.51 823
5368.20 710
5368.89 710
5369.58 733
5370.27 772
5370.97 725
5371.66 701
5372.35 662
5373.04 711
5373.73 709
5374.42 694
5375.11 748
5375.81 724
5376.50 783
5377.19 786
5377.88 742
5378.57 746
5379.26 825
5379.96 816
5380.65 771
5381.34 786
5382.03 769
5382.72 812
5383.42 764
5384.11 737
5384.80 751
5385.49 697
5386.19 756
5386.88 847
5387.57 830
5388.26 845
5388.96 772
5389.65 841
5390.34 847
5391.03 881
5391.73 880
5392.42 863
5393.11 778
5393.80 793
5394.50 807
5395.19 763
5395.88 706
5396.57 732
5397.27 671
5397.96 793
5398.65 708
5399.35 805
5400.04 784
5400.73 711
5401.43 621
5402.12 679
5402.81 653
5403.51 724
5404.20 739
5404.89 708
5405.59 751
5406.28 796
5406.97 789
5407.67 820
5408.36 769
5409.06 844
5409.75 866
5410.44 827
5411.14 740
5411.83 803
5412.52 859
5413.22 828
5413.91 722
5414.61 809
5415.30 803
5415.99 786
5416.69 732
5417.38 747
5418.08 734
5418.77 791
5419.47 790
5420.16 790
5420.86 757
5421.55 781
5422.24 756
5422.94 773
5423.63 780
5424.33 789
5425.02 788
5425.72 713
5426.41 716
5427.11 701
5427.80 682
5428.50 782
5429.19 723
5429.89 813
5430.58 750
5431.28 775
5431.97 804
5432.67 828
5433.36 838
5434.06 931
5434.75 847
5435.45 840
5436.15 884
5436.84 809
5437.54 868
5438.23 925
5438.93 994
5439.62 920
5440.32 820
5441.01 837
5441.71 864
5442.41 765
5443.10 928
5443.80 930
5444.49 968
5445.19 974
5445.89 902
5446.58 956
5447.28 1106
5447.98 1053
5448.67 1031
5449.37 1078
5450.06 1052
5450.76 985
5451.46 1036
5452.15 1080
5452.85 1126
5453.55 1026
5454.24 1037
5454.94 959
5455.64 951
5456.33 1006
5457.03 948
5457.73 1108
5458.42 977
5459.12 951
5459.82 1042
5460.51 1072
5461.21 1049
5461.91 1025
5462.61 1032
5463.30 1055
5464.00 953
5464.70 1141
5465.40 1085
5466.09 1078
5466.79 1034
5467.49 1079
5468.18 1008
5468.88 1065
5469.58 1038
5470.28 1116
5470.98 1149
5471.67 1128
5472.37 1104
5473.07 1065
5473.77 1084
5474.46 1229
5475.16 1215
5475.86 1319
5476.56 1359
5477.26 1462
5477.95 1513
5478.65 1531
5479.35 1730
5480.05 1826
5480.75 1635
5481.45 1720
5482.14 1644
5482.84 1571
5483.54 1661
5484.24 1576
5484.94 1594
5485.64 1434
5486.34 1482
5487.03 1337
5487.73 1428
5488.43 1436
5489.13 1246
5489.83 1260
5490.53 1319
5491.23 1308
5491.93 1339
5492.63 1466
5493.33 1382
5494.02 1565
5494.72 1516
5495.42 1545
5496.12 1597
5496.82 1786
5497.52 1871
5498.22 2057
5498.92 2208
5499.62 2310
5500.32 2323
5501.02 2246
5501.72 2220
5502.42 2284
5503.12 1953
5503.82 1818
5504.52 1734
5505.22 1689
5505.92 1449
5506.62 1407
5507.32 1295
5508.02 1436
5508.72 1429
5509.42 1228
5510.12 1213
5510.82 1337
5511.52 1238
5512.22 1222
5512.92 1231
5513.62 1228
5514.32 1243
5515.02 1192
5515.72 1175
5516.42 1041
5517.12 1032
5517.82 979
5518.52 1056
5519.22 1086
5519.93 1130
5520.63 969
5521.33 959
5522.03 941
5522.73 895
5523.43 917
5524.13 863
5524.83 918
5525.53 954
5526.23 1064
5526.94 1075
5527.64 896
5528.34 946
5529.04 873
5529.74 1015
5530.44 973
5531.14 986
5531.85 1002
5532.55 970
5533.25 956
5533.95 884
5534.65 860
5535.35 891
5536.06 833
5536.76 890
5537.46 895
5538.16 846
5538.86 927
5539.57 783
5540.27 802
5540.97 891
5541.67 851
5542.37 874
5543.08 800
5543.78 782
5544.48 822
5545.18 887
5545.89 960
5546.59 861
5547.29 898
5547.99 812
5548.70 821
5549.40 785
5550.10 739
5550.81 805
5551.51 834
5552.21 847
5552.91 921
5553.62 838
5554.32 836
5555.02 729
5555.73 715
5556.43 755
5557.13 754
5557.84 722
5558.54 694
5559.24 790
5559.95 859
5560.65 843
5561.35 794
5562.06 831
5562.76 830
5563.46 847
5564.17 795
5564.87 757
5565.57 780
5566.28 837
5566.98 725
5567.69 797
5568.39 792
5569.09 775
5569.80 799
5570.50 801
5571.21 756
5571.91 803
5572.61 759
5573.32 844
5574.02 806
5574.73 854
5575.43 784
5576.14 895
5576.84 803
5577.54 860
5578.25 833
5578.95 883
5579.66 784
5580.36 787
5581.07 788
5581.77 853
5582.48 814
5583.18 744
5583.89 716
5584.59 703
5585.30 726
5586.00 642
5586.71 739
5587.41 726
5588.12 714
5588.82 720
5589.53 701
5590.23 708
5590.94 776
5591.64 783
5592.35 640
5593.05 714
5593.76 727
5594.47 718
5595.17 678
5595.88 670
5596.58 702
5597.29 756
5597.99 691
5598.70 701
5599.41 777
5600.11 761
5600.82 745
5601.52 670
5602.23 750
5602.94 701
5603.64 737
5604.35 768
5605.05 739
5605.76 826
5606.47 813
5607.17 654
5607.88 681
5608.59 717
5609.29 672
5610.00 653
5610.70 737
5611.41 677
5612.12 709
5612.82 729
5613.53 728
5614.24 726
5614.95 668
5615.65 685
5616.36 778
5617.07 723
5617.77 746
5618.48 702
5619.19 789
5619.89 821
5620.60 738
5621.31 727
5622.02 701
5622.72 722
5623.43 673
5624.14 728
5624.85 807
5625.55 782
5626.26 834
5626.97 689
5627.68 738
5628.38 718
5629.09 720
5629.80 763
5630.51 724
5631.21 746
5631.92 784
5632.63 711
5633.34 714
5634.05 711
5634.75 713
5635.46 804
5636.17 731
5636.88 772
5637.59 752
5638.30 685
5639.00 810
5639.71 756
5640.42 795
5641.13 849
5641.84 732
5642.55 780
5643.26 755
5643.96 757
5644.67 805
5645.38 704
5646.09 723
5646.80 669
5647.51 677
5648.22 733
5648.93 766
5649.64 798
5650.34 710
5651.05 741
5651.76 758
5652.47 812
5653.18 789
5653.89 803
5654.60 906
5655.31 894
5656.02 840
5656.73 924
5657.44 959
5658.15 816
5658.86 843
5659.57 868
5660.28 871
5660.99 789
5661.70 853
5662.41 789
5663.12 765
5663.83 765
5664.54 775
5665.25 807
5665.96 760
5666.67 729
5667.38 779
5668.09 765
5668.80 813
5669.51 750
5670.22 705
5670.93 785
5671.64 836
5672.35 738
5673.06 769
5673.77 718
5674.48 720
5675.19 795
5675.90 728
5676.61 830
5677.32 755
5678.03 732
5678.74 668
5679.45 762
5680.17 818
5680.88 781
5681.59 787
5682.30 817
5683.01 872
5683.72 925
5684.43 921
5685.14 797
5685.85 827
5686.57 851
5687.28 815
5687.99 821
5688.70 833
5689.41 858
5690.12 732
5690.84 753
5691.55 770
5692.26 759
5692.97 803
5693.68 629
5694.39 749
5695.11 744
5695.82 688
5696.53 685
5697.24 681
5697.95 685
5698.67 724
5699.38 758
5700.09 781
5700.80 701
5701.51 767
5702.23 736
5702.94 674
5703.65 709
5704.36 692
5705.08 628
5705.79 688
5706.50 717
5707.21 692
5707.93 657
5708.64 685
5709.35 652
5710.07 776
5710.78 757
5711.49 736
5712.20 778
5712.92 727
5713.63 674
5714.34 736
5715.06 763
5715.77 711
5716.48 751
5717.20 682
5717.91 649
5718.62 676
5719.34 693
5720.05 701
5720.76 794
5721.48 688
5722.19 739
5722.90 725
5723.62 815
5724.33 690
5725.05 657
5725.76 696
5726.47 807
5727.19 816
5727.90 781
5728.61 760
5729.33 870
5730.04 851
5730.76 720
5731.47 778
5732.19 830
5732.90 784
5733.61 758
5734.33 811
5735.04 795
5735.76 812
5736.47 781
5737.19 748
5737.90 759
5738.61 772
5739.33 835
5740.04 745
5740.76 779
5741.47 705
5742.19 657
5742.90 713
5743.62 706
5744.33 757
5745.05 834
5745.76 690
5746.48 688
5747.19 730
5747.91 683
5748.62 702
5749.34 622
5750.05 736
5750.77 800
5751.49 826
5752.20 845
5752.92 751
5753.63 736
5754.35 754
5755.06 757
5755.78 732
5756.49 762
5757.21 736
5757.93 750
5758.64 824
5759.36 839
5760.07 812
5760.79 790
5761.51 775
5762.22 778
5762.94 708
5763.65 769
5764.37 855
5765.09 814
5765.80 786
5766.52 836
5767.24 769
5767.95 729
5768.67 687
5769.39 741
5770.10 795
5770.82 885
5771.53 835
5772.25 812
5772.97 869
5773.69 851
5774.40 808
5775.12 851
5775.84 842
5776.55 833
5777.27 834
5777.99 872
5778.70 911
5779.42 991
5780.14 888
5780.86 945
5781.57 951
5782.29 951
5783.01 836
5783.72 916
5784.44 955
5785.16 937
5785.88 921
5786.59 1021
5787.31 953
5788.03 944
5788.75 1001
5789.47 930
5790.18 1005
5790.90 1055
5791.62 1058
5792.34 1090
5793.06 1026
5793.77 927
5794.49 1041
5795.21 1158
5795.93 1093
5796.65 1152
5797.36 1261
5798.08 1403
5798.80 1535
5799.52 1712
5800.24 2160
5800.96 2308
5801.67 2304
5802.39 2329
5803.11 2330
5803.83 2042
5804.55 1993
5805.27 1918
5805.99 1696
5806.71 1553
5807.42 1343
5808.14 1268
5808.86 1277
5809.58 1265
5810.30 1250
5811.02 1270
5811.74 1164
5812.46 1175
5813.18 1305
5813.90 1254
5814.62 1181
5815.34 1236
5816.05 1222
5816.77 1146
5817.49 1085
5818.21 1178
5818.93 1158
5819.65 1147
5820.37 1164
5821.09 1152
5821.81 1110
5822.53 1251
5823.25 1111
5823.97 1112
5824.69 1023
5825.41 986
5826.13 1017
5826.85 1122
5827.57 986
5828.29 1094
5829.01 1077
5829.73 1011
5830.45 892
5831.17 880
5831.89 915
5832.61 890
5833.33 1017
5834.05 962
5834.78 881
5835.50 867
5836.22 904
5836.94 936
5837.66 871
5838.38 953
5839.10 948
5839.82 951
5840.54 935
5841.26 945
5841.98 985
5842.70 915
5843.43 877
5844.15 950
5844.87 936
5845.59 944
5846.31 931
5847.03 923
5847.75 1048
5848.47 974
5849.20 966
5849.92 1006
5850.64 904
5851.36 1090
5852.08 1018
5852.80 957
5853.53 935
5854.25 876
5854.97 875
5855.69 862
5856.41 887
5857.14 1022
5857.86 973
5858.58 969
5859.30 969
5860.02 1007
5860.75 1028
5861.47 939
5862.19 861
5862.91 991
5863.64 1053
5864.36 1094
5865.08 1020
5865.80 1041
5866.52 992
5867.25 966
5867.97 1102
5868.69 1146
5869.42 1059
5870.14 1112
5870.86 990
5871.58 1068
5872.31 1032
5873.03 1031
5873.75 1052
5874.48 1078
5875.20 993
5875.92 907
5876.65 951
5877.37 1018
5878.09 968
5878.81 1010
5879.54 1048
5880.26 1094
5880.99 1228
5881.71 1105
5882.43 1114
5883.16 1134
5883.88 1058
5884.60 1052
5885.33 1089
5886.05 1006
5886.77 1010
5887.50 1015
5888.22 1045
5888.95 1020
5889.67 1040
5890.39 1013
5891.12 1004
5891.84 988
5892.57 988
5893.29 979
5894.01 1010
5894.74 968
5895.46 1013
5896.19 985
5896.91 932
5897.64 994
5898.36 1040
5899.09 979
5899.81 989
5900.53 1066
5901.26 1049
5901.98 1042
5902.71 996
5903.43 923
5904.16 995
5904.88 1053
5905.61 987
5906.33 1060
5907.06 956
5907.78 945
5908.51 1033
5909.23 1028
5909.96 1021
5910.68 1034
5911.41 1022
5912.14 1064
5912.86 1115
5913.59 1120
5914.31 1180
5915.04 1175
5915.76 1194
5916.49 1162
5917.21 1223
5917.94 1299
5918.67 1231
5919.39 1221
5920.12 1118
5920.84 1225
5921.57 1269
5922.29 1226
5923.02 1282
5923.75 1309
5924.47 1267
5925.20 1290
5925.93 1274
5926.65 1162
5927.38 1256
5928.10 1336
5928.83 1363
5929.56 1382
5930.28 1394
5931.01 1421
5931.74 1502
5932.46 1490
5933.19 1414
5933.92 1434
5934.64 1623
5935.37 1578
5936.10 1584
5936.82 1529
5937.55 1515
5938.28 1576
5939.00 1541
5939.73 1602
5940.46 1680
5941.19 1711
5941.91 1711
5942.64 1729
5943.37 1674
5944.09 1556
5944.82 1708
5945.55 1672
5946.28 1798
5947.00 1937
5947.73 1851
5948.46 1919
5949.19 1900
5949.92 2009
5950.64 2130
5951.37 2168
5952.10 2155
5952.83 2238
5953.55 2229
5954.28 2071
5955.01 2217
5955.74 2107
5956.47 2274
5957.19 2227
5957.92 2180
5958.65 2338
5959.38 2124
5960.11 2174
5960.84 2275
5961.56 2195
5962.29 2393
5963.02 2545
5963.75 2599
5964.48 2510
5965.21 2713
5965.94 2740
5966.66 2912
5967.39 2912
5968.12 2958
5968.85 2828
5969.58 2680
5970.31 2687
5971.04 2786
5971.77 2757
5972.50 2571
5973.22 2535
5973.95 2575
5974.68 2593
5975.41 2587
5976.14 2616
5976.87 2521
5977.60 2747
5978.33 2778
5979.06 2718
5979.79 2820
5980.52 2825
5981.25 2964
5981.98 2997
5982.71 2955
5983.44 2950
5984.17 2843
5984.90 3015
5985.63 2935
5986.36 2868
5987.09 2987
5987.82 2827
5988.55 2982
5989.28 3050
5990.01 3082
5990.74 2914
5991.47 2925
5992.20 3044
5992.93 3083
5993.66 3277
5994.39 3324
5995.12 3107
5995.85 3147
5996.58 3218
5997.31 3274
5998.04 3339
5998.77 3398
5999.50 3348
6000.23 3305
6000.96 3241
6001.69 3196
6002.42 3099
6003.16 3046
6003.89 3052
6004.62 3130
6005.35 2991
6006.08 3021
6006.81 3314
6007.54 3449
6008.27 3704
6009.00 4273
6009.74 4856
6010.47 5545
6011.20 6266
6011.93 6712
6012.66 7384
6013.39 8089
6014.13 8179
6014.86 7850
6015.59 7315
6016.32 7009
6017.05 6449
6017.78 5607
6018.52 4967
6019.25 4258
6019.98 3751
6020.71 3300
6021.44 2925
6022.18 2659
6022.91 2649
6023.64 2479
6024.37 2409
6025.10 2282
6025.84 2209
6026.57 2285
6027.30 2116
6028.03 2198
6028.77 2208
6029.50 2091
6030.23 2066
6030.96 1979
6031.70 1960
6032.43 1957
6033.16 1960
6033.90 1968
6034.63 2038
6035.36 2122
6036.09 2045
6036.83 2075
6037.56 2088
6038.29 2221
6039.03 2166
6039.76 2152
6040.49 2164
6041.23 2188
6041.96 2170
6042.69 2230
6043.43 2237
6044.16 2201
6044.89 2348
6045.63 2270
6046.36 2252
6047.09 2432
6047.83 2392
6048.56 2383
6049.29 2668
6050.03 2835
6050.76 2971
6051.50 3016
6052.23 3005
6052.96 2976
6053.70 3043
6054.43 2787
6055.17 2862
6055.90 2858
6056.63 2766
6057.37 2514
6058.10 2577
6058.84 2549
6059.57 2486
6060.31 2374
6061.04 2317
6061.77 2395
6062.51 2402
6063.24 2375
6063.98 2245
6064.71 2227
6065.45 2241
6066.18 2188
6066.92 2242
6067.65 2141
6068.39 2130
6069.12 2166
6069.86 2075
6070.59 2006
6071.33 1952
6072.06 1980
6072.80 1937
6073.53 1804
6074.27 1855
6075.00 1729
6075.74 1812
6076.47 1845
6077.21 1679
6077.95 1743
6078.68 1789
6079.42 1775
6080.15 1765
6080.89 1670
6081.62 1687
6082.36 1710
6083.09 1567
6083.83 1631
6084.57 1633
6085.30 1669
6086.04 1687
6086.77 1505
6087.51 1556
6088.25 1551
6088.98 1580
6089.72 1569
6090.46 1630
6091.19 1717
6091.93 1861
6092.66 1691
6093.40 1669
6094.14 1657
6094.87 1466
6095.61 1541
6096.35 1597
6097.08 1513
6097.82 1516
6098.56 1474
6099.29 1614
6100.03 1591
6100.77 1525
6101.50 1479
6102.24 1479
6102.98 1412
6103.72 1459
6104.45 1483
6105.19 1457
6105.93 1572
6106.66 1508
6107.40 1475
6108.14 1481
6108.88 1459
6109.61 1520
6110.35 1522
6111.09 1508
6111.83 1397
6112.56 1460
6113.30 1541
6114.04 1533
6114.78 1620
6115.51 1542
6116.25 1555
6116.99 1522
6117.73 1521
6118.47 1446
6119.20 1465
6119.94 1402
6120.68 1447
6121.42 1600
6122.16 1584
6122.89 1484
6123.63 1638
6124.37 1558
6125.11 1604
6125.85 1647
6126.59 1578
6127.32 1596
6128.06 1693
6128.80 1731
6129.54 1727
6130.28 1605
6131.02 1581
6131.76 1615
6132.49 1550
6133.23 1547
6133.97 1620
6134.71 1593
6135.45 1706
6136.19 1652
6136.93 1675
6137.67 1701
6138.41 1747
6139.15 1730
6139.88 1621
6140.62 1748
6141.36 1744
6142.10 1819
6142.84 1770
6143.58 1754
6144.32 1848
6145.06 1791
6145.80 1967
6146.54 1936
6147.28 1913
6148.02 1820
6148.76 1854
6149.50 2087
6150.24 2026
6150.98 2033
6151.72 1892
6152.46 1874
6153.20 1995
6153.94 2013
6154.68 2020
6155.42 2116
6156.16 2020
6156.90 1990
6157.64 2054
6158.38 2161
6159.12 2171
6159.86 2237
6160.60 2221
6161.34 2323
6162.08 2407
6162.82 2399
6163.56 2570
6164.30 2823
6165.05 2907
6165.79 2812
6166.53 2904
6167.27 3190
6168.01 3214
6168.75 3160
6169.49 3043
6170.23 2896
6170.97 2955
6171.71 2958
6172.46 2858
6173.20 2644
6173.94 2695
6174.68 2774
6175.42 2744
6176.16 2810
6176.90 2742
6177.64 2691
6178.39 2688
6179.13 2798
6179.87 2653
6180.61 2699
6181.35 2653
6182.09 2799
6182.84 3033
6183.58 2922
6184.32 2876
6185.06 3006
6185.80 2918
6186.55 2928
6187.29 3065
6188.03 3150
6188.77 3394
6189.52 3471
6190.26 3413
6191.00 3386
6191.74 3547
6192.48 3643
6193.23 3766
6193.97 3852
6194.71 4085
6195.45 3980
6196.20 4074
6196.94 4026
6197.68 3687
6198.43 3491
6199.17 3795
6199.91 3771
6200.65 3730
6201.40 3809
6202.14 4030
6202.88 4375
6203.63 5026
6204.37 5782
6205.11 6819
6205.86 8361
6206.60 9716
6207.34 10914
6208.09 12007
6208.83 12680
6209.57 12904
6210.32 12769
6211.06 12649
6211.80 11700
6212.55 10634
6213.29 9161
6214.03 7673
6214.78 6444
6215.52 5400
6216.26 4621
6217.01 4010
6217.75 3745
6218.50 3402
6219.24 3125
6219.98 2902
6220.73 2943
6221.47 2777
6222.22 2734
6222.96 2859
6223.71 2911
6224.45 3001
6225.19 2960
6225.94 2786
6226.68 2798
6227.43 2652
6228.17 2313
6228.92 2294
6229.66 2088
6230.41 2107
6231.15 1977
6231.90 1934
6232.64 1857
6233.39 2016
6234.13 1974
6234.87 1892
6235.62 1987
6236.36 1998
6237.11 2066
6237.86 2159
6238.60 2318
6239.35 2338
6240.09 2247
6240.84 2210
6241.58 2181
6242.33 2185
6243.07 2335
6243.82 2147
6244.56 2078
6245.31 2120
6246.05 2112
6246.80 2162
6247.55 2383
6248.29 2283
6249.04 2099
6249.78 2172
6250.53 2240
6251.27 2144
6252.02 2176
6252.77 2298
6253.51 2059
6254.26 2084
6255.01 2020
6255.75 2072
6256.50 2138
6257.24 1994
6257.99 2115
6258.74 2068
6259.48 2103
6260.23 2094
6260.98 2068
6261.72 2105
6262.47 2003
6263.22 1981
6263.96 1944
6264.71 1911
6265.46 1988
6266.20 1913
6266.95 1928
6267.70 1845
6268.44 1939
6269.19 1954
6269.94 1889
6270.68 1886
6271.43 1862
6272.18 1856
6272.93 1814
6273.67 1809
6274.42 1775
6275.17 1781
6275.92 1868
6276.66 1752
6277.41 1698
6278.16 1830
6278.91 1744
6279.65 1810
6280.40 1757
6281.15 1675
6281.90 1629
6282.64 1746
6283.39 1621
6284.14 1628
6284.89 1541
6285.64 1544
6286.38 1446
6287.13 1550
6287.88 1484
6288.63 1510
6289.38 1378
6290.12 1445
6290.87 1425
6291.62 1363
6292.37 1407
6293.12 1363
6293.87 1382
6294.61 1346
6295.36 1329
6296.11 1339
6296.86 1297
6297.61 1282
6298.36 1185
6299.11 1324
6299.86 1268
6300.60 1260
6301.35 1118
6302.10 1198
6302.85 1218
6303.60 1244
6304.35 1294
6305.10 1321
6305.85 1321
6306.60 1297
6307.35 1248
6308.10 1248
6308.85 1363
6309.59 1277
6310.34 1283
6311.09 1327
6311.84 1304
6312.59 1355
6313.34 1295
6314.09 1199
6314.84 1225
6315.59 1266
6316.34 1265
6317.09 1241
6317.84 1334
6318.59 1249
6319.34 1258
6320.09 1262
6320.84 1148
6321.59 1140
6322.34 1178
6323.09 1203
6323.84 1092
6324.59 1108
6325.34 1296
6326.09 1109
6326.84 1040
6327.59 1023
6328.34 1117
6329.09 1045
6329.85 1054
6330.60 1132
6331.35 1076
6332.10 1191
6332.85 1192
6333.60 1147
6334.35 1034
6335.10 1122
6335.85 1084
6336.60 1097
6337.35 1122
6338.10 1015
6338.86 1044
6339.61 1081
6340.36 1136
6341.11 1064
6341.86 1121
6342.61 1193
6343.36 1169
6344.12 1134
6344.87 1116
6345.62 1085
6346.37 1176
6347.12 1158
6347.87 1148
6348.62 1126
6349.38 1151
6350.13 1198
6350.88 1226
6351.63 1381
6352.38 1350
6353.14 1320
6353.89 1309
6354.64 1216
6355.39 1291
6356.14 1349
6356.90 1275
6357.65 1215
6358.40 1174
6359.15 1221
6359.91 1145
6360.66 1150
6361.41 1168
6362.16 1141
6362.92 1149
6363.67 1086
6364.42 1090
6365.17 1157
6365.93 1195
6366.68 1150
6367.43 1166
6368.19 1078
6368.94 1168
6369.69 1098
6370.44 1115
6371.20 1054
6371.95 1038
6372.70 1021
6373.46 1083
6374.21 1053
6374.96 1090
6375.72 1186
6376.47 1105
6377.22 1105
6377.98 1066
6378.73 1114
6379.48 1033
6380.24 1097
6380.99 1184
6381.75 1172
6382.50 1144
6383.25 1159
6384.01 1071
6384.76 1169
6385.51 1085
6386.27 1124
6387.02 1117
6387.78 1036
6388.53 1069
6389.28 1000
6390.04 1137
6390.79 1159
6391.55 1073
6392.30 1020
6393.06 1037
6393.81 1136
6394.56 1099
6395.32 1074
6396.07 1087
6396.83 1165
6397.58 1088
6398.34 1064
6399.09 1074
6399.85 1065
6400.60 985
6401.36 1068
6402.11 1099
6402.87 1080
6403.62 1135
6404.38 1236
6405.13 1196
6405.89 1254
6406.64 1165
6407.40 1309
6408.15 1360
6408.91 1338
6409.66 1286
6410.42 1227
6411.17 1177
6411.93 1223
6412.68 1204
6413.44 1253
6414.20 1173
6414.95 1113
6415.71 1118
6416.46 1106
6417.22 1215
6417.97 1165
6418.73 1140
6419.49 1088
6420.24 1149
6421.00 1177
6421.75 1195
6422.51 1192
6423.27 1222
6424.02 1236
6424.78 1161
6425.54 1198
6426.29 1149
6427.05 1140
6427.80 1113
6428.56 1134
6429.32 1131
6430.07 1067
6430.83 1141
6431.59 1160
6432.34 1176
6433.10 1201
6433.86 1177
6434.61 1173
6435.37 1222
6436.13 1285
6436.88 1245
6437.64 1258
6438.40 1233
6439.16 1190
6439.91 1115
6440.67 1251
6441.43 1291
6442.18 1239
6442.94 1276
6443.70 1162
6444.46 1208
6445.21 1251
6445.97 1231
6446.73 1308
6447.49 1173
6448.24 1283
6449.00 1271
6449.76 1272
6450.52 1316
6451.28 1249
6452.03 1320
6452.79 1441
6453.55 1434
6454.31 1415
6455.06 1507
6455.82 1393
6456.58 1379
6457.34 1461
6458.10 1553
6458.86 1638
6459.61 1653
6460.37 1642
6461.13 1518
6461.89 1540
6462.65 1527
6463.41 1495
6464.16 1424
6464.92 1559
6465.68 1514
6466.44 1606
6467.20 1644
6467.96 1605
6468.72 1618
6469.48 1663
6470.23 1526
6470.99 1751
6471.75 1647
6472.51 1843
6473.27 1795
6474.03 1765
6474.79 1830
6475.55 1832
6476.31 1794
6477.07 1808
6477.83 1909
6478.59 1897
6479.35 1900
6480.10 1910
6480.86 1924
6481.62 1972
6482.38 1863
6483.14 2071
6483.90 2067
6484.66 2118
6485.42 2131
6486.18 2130
6486.94 2017
6487.70 2021
6488.46 2115
6489.22 2271
6489.98 2323
6490.74 2408
6491.50 2465
6492.26 2622
6493.02 2609
6493.78 2653
6494.54 2782
6495.30 2775
6496.06 2641
6496.82 2762
6497.59 2717
6498.35 2771
6499.11 2748
6499.87 2627
6500.63 2631
6501.39 2810
6502.15 2786
6502.91 2722
6503.67 2910
6504.43 2851
6505.19 2792
6505.95 3079
6506.71 2967
6507.48 3076
6508.24 3080
6509.00 3132
6509.76 3200
6510.52 3167
6511.28 3174
6512.04 3253
6512.80 3159
6513.57 3257
6514.33 3339
6515.09 3260
6515.85 3311
6516.61 3332
6517.37 3334
6518.14 3345
6518.90 3481
6519.66 3751
6520.42 3635
6521.18 3906
6521.95 4093
6522.71 4190
6523.47 4412
6524.23 4713
6524.99 5111
6525.76 5225
6526.52 5585
6527.28 5796
6528.04 5939
6528.80 5768
6529.57 5819
6530.33 5878
6531.09 5879
6531.85 6104
6532.62 6463
6533.38 7555
6534.14 8575
6534.91 9077
6535.67 10004
6536.43 10580
6537.19 10734
6537.96 10412
6538.72 9996
6539.48 8875
6540.25 7642
6541.01 6657
6541.77 5659
6542.53 4819
6543.30 4082
6544.06 3680
6544.82 3315
6545.59 3081
6546.35 2986
6547.11 2808
6547.88 2600
6548.64 2637
6549.41 2549
6550.17 2612
6550.93 2531
6551.70 2363
6552.46 2528
6553.22 2441
6553.99 2472
6554.75 2347
6555.52 2276
6556.28 2305
6557.04 2186
6557.81 2190
6558.57 2355
6559.34 2428
6560.10 2421
6560.86 2457
6561.63 2464
6562.39 2535
6563.16 2815
6563.92 2688
6564.69 2837
6565.45 2951
6566.21 2832
6566.98 2830
6567.74 2824
6568.51 2722
6569.27 2773
6570.04 2826
6570.80 2779
6571.57 2802
6572.33 2842
6573.10 2989
6573.86 2962
6574.63 3037
6575.39 3143
6576.16 3091
6576.92 3082
6577.69 3084
6578.45 3207
6579.22 3129
6579.98 2997
6580.75 2951
6581.51 2998
6582.28 3085
6583.05 2861
6583.81 2923
6584.58 3019
6585.34 2843
6586.11 2885
6586.87 2974
6587.64 3112
6588.41 3037
6589.17 3013
6589.94 3267
6590.70 3486
6591.47 3675
6592.24 3933
6593.00 4135
6593.77 4294
6594.53 4219
6595.30 4193
6596.07 4307
6596.83 4141
6597.60 3912
6598.37 3572
6599.13 3321
6599.90 3166
6600.66 3009
6601.43 2906
6602.20 2926
6602.96 2760
6603.73 2681
6604.50 2758
6605.26 2750
6606.03 2690
6606.80 2768
6607.57 2896
6608.33 2781
6609.10 2953
6609.87 2878
6610.63 2954
6611.40 2773
6612.17 2728
6612.94 2714
6613.70 2608
6614.47 2563
6615.24 2365
6616.00 2400
6616.77 2281
6617.54 2287
6618.31 2331
6619.08 2203
6619.84 2082
6620.61 2177
6621.38 2199
6622.15 2185
6622.91 2149
6623.68 2077
6624.45 2080
6625.22 2117
6625.99 2117
6626.75 2018
6627.52 2047
6628.29 2065
6629.06 2199
6629.83 2321
6630.59 2479
6631.36 2702
6632.13 2849
6632.90 3015
6633.67 3262
6634.44 3256
6635.21 3378
6635.97 3217
6636.74 3110
6637.51 3015
6638.28 2538
6639.05 2412
6639.82 2353
6640.59 2258
6641.36 2043
6642.12 1959
6642.89 1922
6643.66 1911
6644.43 1916
6645.20 1864
6645.97 1838
6646.74 1944
6647.51 1931
6648.28 1870
6649.05 1857
6649.82 1915
6650.59 1873
6651.36 1814
6652.12 1804
6652.89 1768
6653.66 1887
6654.43 1909
6655.20 1930
6655.97 1842
6656.74 1852
6657.51 1800
6658.28 1749
6659.05 1670
6659.82 1679
6660.59 1727
6661.36 1683
6662.13 1736
6662.90 1668
6663.67 1717
6664.44 1655
6665.21 1684
6665.98 1643
6666.75 1744
6667.52 1863
6668.30 1788
6669.07 1696
6669.84 1755
6670.61 1767
6671.38 1807
6672.15 1833
6672.92 1779
6673.69 1759
6674.46 1913
6675.23 1777
6676.00 1817
6676.77 1846
6677.54 1703
6678.32 1627
6679.09 1791
6679.86 1726
6680.63 1916
6681.40 1957
6682.17 1992
6682.94 2036
6683.71 2171
6684.49 2108
6685.26 2049
6686.03 2143
6686.80 2074
6687.57 2011
6688.34 1912
6689.11 1711
6689.89 1783
6690.66 1728
6691.43 1555
6692.20 1533
6692.97 1561
6693.75 1506
6694.52 1543
6695.29 1617
6696.06 1559
6696.83 1564
6697.61 1579
6698.38 1578
6699.15 1453
6699.92 1455
6700.70 1482
6701.47 1494
6702.24 1496
6703.01 1496
6703.79 1440
6704.56 1527
6705.33 1428
6706.10 1454
6706.88 1445
6707.65 1577
6708.42 1444
6709.19 1472
6709.97 1408
6710.74 1342
6711.51 1391
6712.29 1518
6713.06 1424
6713.83 1358
6714.61 1360
6715.38 1395
6716.15 1285
6716.92 1385
6717.70 1352
6718.47 1334
6719.24 1294
6720.02 1335
6720.79 1352
6721.57 1271
6722.34 1253
6723.11 1346
6723.89 1369
6724.66 1360
6725.43 1294
6726.21 1409
6726.98 1277
6727.76 1319
6728.53 1345
6729.30 1422
6730.08 1354
6730.85 1356
6731.63 1424
6732.40 1334
6733.17 1346
6733.95 1403
6734.72 1431
6735.50 1367
6736.27 1356
6737.05 1290
6737.82 1404
6738.59 1421
6739.37 1370
6740.14 1451
6740.92 1461
6741.69 1432
6742.47 1345
6743.24 1420
6744.02 1466
6744.79 1427
6745.57 1479
6746.34 1495
6747.12 1592
6747.89 1688
6748.67 1744
6749.44 1908
6750.22 1845
6750.99 2112
6751.77 2207
6752.54 2020
6753.32 1945
6754.09 1958
6754.87 1913
6755.65 1704
6756.42 1679
6757.20 1679
6757.97 1642
6758.75 1393
6759.52 1371
6760.30 1374
6761.08 1417
6761.85 1370
6762.63 1389
6763.40 1388
6764.18 1274
6764.96 1303
6765.73 1349
6766.51 1302
6767.28 1410
6768.06 1362
6768.84 1280
6769.61 1431
6770.39 1347
6771.17 1329
6771.94 1277
6772.72 1330
6773.50 1286
6774.27 1365
6775.05 1255
6775.82 1287
6776.60 1252
6777.38 1179
6778.16 1214
6778.93 1185
6779.71 1162
6780.49 1144
6781.26 1189
6782.04 1169
6782.82 1161
6783.59 1185
6784.37 1181
6785.15 1158
6785.93 1183
6786.70 1089
6787.48 1131
6788.26 1125
6789.04 1049
6789.81 1127
6790.59 1104
6791.37 1121
6792.15 1037
6792.92 1050
6793.70 1087
6794.48 1120
6795.26 1136
6796.03 1041
6796.81 983
6797.59 1151
6798.37 1085
6799.15 1138
6799.92 1084
6800.70 1121
6801.48 1087
6802.26 1130
6803.04 1230
6803.81 1138
6804.59 1140
6805.37 1092
6806.15 1107
6806.93 1053
6807.71 1073
6808.49 1092
6809.26 1088
6810.04 1120
6810.82 1080
6811.60 1098
6812.38 1079
6813.16 1036
6813.94 999
6814.72 1087
6815.49 1114
6816.27 1096
6817.05 1167
6817.83 1101
6818.61 1097
6819.39 1178
6820.17 1213
6820.95 1167
6821.73 1117
6822.51 1084
6823.29 1106
6824.07 1124
6824.85 1153
6825.62 1071
6826.40 1076
6827.18 1130
6827.96 1161
6828.74 1115
6829.52 1119
6830.30 1106
6831.08 1106
6831.86 1112
6832.64 1193
6833.42 1124
6834.20 1049
6834.98 1012
6835.76 1097
6836.54 1130
6837.32 1146
6838.10 1049
6838.88 1166
6839.66 1130
6840.44 1099
6841.22 1045
6842.01 1087
6842.79 1130
6843.57 1132
6844.35 1163
6845.13 1168
6845.91 1201
6846.69 1298
6847.47 1353
6848.25 1605
6849.03 1726
6849.81 1825
6850.59 2064
6851.37 2100
6852.16 1966
6852.94 1873
6853.72 1757
6854.50 1755
6855.28 1596
6856.06 1482
6856.84 1456
6857.62 1367
6858.41 1384
6859.19 1308
6859.97 1242
6860.75 1331
6861.53 1333
6862.31 1240
6863.09 1230
6863.88 1414
6864.66 1387
6865.44 1430
6866.22 1359
6867.00 1389
6867.79 1344
6868.57 1295
6869.35 1343
6870.13 1304
6870.91 1357
6871.70 1354
6872.48 1372
6873.26 1452
6874.04 1337
6874.83 1304
6875.61 1290
6876.39 1453
6877.17 1467
6877.96 1560
6878.74 1688
6879.52 1628
6880.30 1758
6881.09 1717
6881.87 1544
6882.65 1687
6883.43 1790
6884.22 2002
6885.00 2151
6885.78 2092
6886.57 2270
6887.35 2653
6888.13 2651
6888.92 2495
6889.70 2483
6890.48 2360
6891.26 2116
6892.05 1999
6892.83 1910
6893.62 1771
6894.40 1621
6895.18 1704
6895.97 1659
6896.75 1537
6897.53 1620
6898.32 1665
6899.10 1668
6899.88 1730
6900.67 1732
6901.45 1679
6902.24 1770
6903.02 1738
6903.80 1621
6904.59 1728
6905.37 1667
6906.16 1609
6906.94 1552
6907.72 1517
6908.51 1628
6909.29 1588
6910.08 1689
6910.86 1616
6911.65 1574
6912.43 1590
6913.21 1494
6914.00 1545
6914.78 1588
6915.57 1484
6916.35 1428
6917.14 1501
6917.92 1659
6918.71 1568
6919.49 1537
6920.28 1494
6921.06 1594
6921.85 1553
6922.63 1515
6923.42 1564
6924.20 1546
6924.99 1718
6925.77 1724
6926.56 1606
6927.34 1718
6928.13 1747
6928.91 1683
6929.70 1687
6930.49 1660
6931.27 1641
6932.06 1747
6932.84 1836
6933.63 1809
6934.41 1783
6935.20 1791
6935.99 1839
6936.77 1951
6937.56 1998
6938.34 2084
6939.13 2192
6939.92 2234
6940.70 2399
6941.49 2560
6942.27 2475
6943.06 2491
6943.85 2423
6944.63 2566
6945.42 2644
6946.21 2692
6946.99 2552
6947.78 2676
6948.57 2667
6949.35 2555
6950.14 2493
6950.92 2387
6951.71 2274
6952.50 2360
6953.29 2329
6954.07 2422
6954.86 2328
6955.65 2327
6956.43 2440
6957.22 2481
6958.01 2401
6958.79 2485
6959.58 2379
6960.37 2398
6961.16 2499
6961.94 2513
6962.73 2548
6963.52 2613
6964.31 2537
6965.09 2671
6965.88 2700
6966.67 2839
6967.46 2980
6968.24 3021
6969.03 3371
6969.82 3495
6970.61 3461
6971.39 3424
6972.18 3375
6972.97 3532
6973.76 3650
6974.55 3408
6975.33 3216
6976.12 3453
6976.91 3581
6977.70 3535
6978.49 3623
6979.27 4086
6980.06 4414
6980.85 5221
6981.64 6288
6982.43 7430
6983.22 8738
6984.01 9831
6984.79 10859
6985.58 11539
6986.37 11730
6987.16 11698
6987.95 10994
6988.74 10029
6989.53 8740
6990.32 7198
6991.10 6110
6991.89 5211
6992.68 4273
6993.47 3704
6994.26 3253
6995.05 2877
6995.84 2779
6996.63 2603
6997.42 2421
6998.21 2419
6999.00 2431
6999.79 2565
7000.58 2477
7001.36 2252
7002.15 2161
7002.94 2327
7003.73 1988
7004.52 1928
7005.31 1818
7006.10 1727
7006.89 1614
7007.68 1538
7008.47 1545
7009.26 1611
7010.05 1615
7010.84 1644
7011.63 1778
7012.42 1814
7013.21 1713
7014.00 1747
7014.79 1811
7015.58 1765
7016.37 1792
7017.16 1725
7017.96 1744
7018.75 1858
7019.54 1697
7020.33 1702
7021.12 1742
7021.91 1843
7022.70 1911
7023.49 1929
7024.28 1799
7025.07 1748
7025.86 1740
7026.65 1709
7027.44 1856
7028.24 1733
7029.03 1658
7029.82 1588
7030.61 1693
7031.40 1692
7032.19 1618
7032.98 1686
7033.77 1661
7034.57 1725
7035.36 1762
7036.15 1660
7036.94 1750
7037.73 1908
7038.52 1850
7039.32 1855
7040.11 1874
7040.90 1881
7041.69 1947
7042.48 1878
7043.27 1763
7044.07 1903
7044.86 2014
7045.65 2010
7046.44 2070
7047.23 2165
7048.03 2152
7048.82 2302
7049.61 2373
7050.40 2456
7051.20 2422
7051.99 2218
7052.78 2181
7053.57 2089
7054.37 1925
7055.16 1878
7055.95 1746
7056.74 1859
7057.54 1739
7058.33 1701
7059.12 1742
7059.91 1756
7060.71 1704
7061.50 1667
7062.29 1610
7063.09 1569
7063.88 1562
7064.67 1482
7065.47 1478
7066.26 1463
7067.05 1354
7067.85 1431
7068.64 1391
7069.43 1338
7070.23 1325
7071.02 1319
7071.81 1240
7072.61 1190
7073.40 1271
7074.19 1303
7074.99 1167
7075.78 1191
7076.57 1278
7077.37 1262
7078.16 1197
7078.96 1245
7079.75 1272
7080.54 1162
7081.34 1188
7082.13 1213
7082.93 1207
7083.72 1121
7084.51 1067
7085.31 1082
7086.10 1103
7086.90 1083
7087.69 1082
7088.49 1078
7089.28 1174
7090.08 1156
7090.87 1064
7091.66 1085
7092.46 1007
7093.25 1156
7094.05 1088
7094.84 1053
7095.64 1032
7096.43 1025
7097.23 1000
7098.02 995
7098.82 1001
7099.61 980
7100.41 1033
7101.20 1000
7102.00 962
7102.79 953
7103.59 978
7104.38 949
7105.18 969
7105.98 950
7106.77 887
7107.57 894
7108.36 902
7109.16 921
7109.95 889
7110.75 909
7111.54 913
7112.34 882
7113.14 878
7113.93 931
7114.73 945
7115.52 878
7116.32 880
7117.12 960
7117.91 969
7118.71 988
7119.50 987
7120.30 952
7121.10 931
7121.89 793
7122.69 857
7123.49 942
7124.28 897
7125.08 890
7125.88 904
7126.67 904
7127.47 928
7128.27 953
7129.06 993
7129.86 954
7130.66 932
7131.45 978
7132.25 993
7133.05 886
7133.84 874
7134.64 890
7135.44 874
7136.23 901
7137.03 908
7137.83 962
7138.63 820
7139.42 850
7140.22 771
7141.02 855
7141.82 792
7142.61 854
7143.41 760
7144.21 764
7145.01 778
7145.80 753
7146.60 707
7147.40 719
7148.20 764
7148.99 802
7149.79 828
7150.59 787
7151.39 735
7152.19 797
7152.98 775
7153.78 768
7154.58 733
7155.38 777
7156.18 758
7156.98 846
7157.77 818
7158.57 802
7159.37 791
7160.17 856
7160.97 740
7161.77 755
7162.56 778
7163.36 719
7164.16 673
7164.96 721
7165.76 685
7166.56 711
7167.36 742
7168.16 798
7168.95 729
7169.75 768
7170.55 721
7171.35 772
7172.15 692
7172.95 718
7173.75 666
7174.55 652
7175.35 692
7176.15 695
7176.95 752
7177.75 701
7178.55 685
7179.35 696
7180.14 677
7180.94 652
7181.74 795
7182.54 680
7183.34 678
7184.14 790
7184.94 661
7185.74 700
7186.54 635
7187.34 641
7188.14 693
7188.94 596
7189.74 602
7190.54 641
7191.34 602
7192.14 617
7192.94 612
7193.74 636
7194.54 648
7195.35 572
7196.15 625
7196.95 613
7197.75 658
7198.55 622
7199.35 646
7200.15 662
7200.95 594
7201.75 595
7202.55 643
7203.35 613
7204.15 614
7204.95 620
7205.75 682
7206.56 656
7207.36 632
7208.16 590
7208.96 585
7209.76 576
7210.56 644
7211.36 615
7212.16 692
7212.97 687
7213.77 698
7214.57 631
7215.37 663
7216.17 674
7216.97 662
7217.78 680
7218.58 597
7219.38 616
7220.18 636
7220.98 665
7221.78 735
7222.59 679
7223.39 640
7224.19 638
7224.99 639
7225.79 654
7226.60 688
7227.40 667
7228.20 664
7229.00 580
7229.81 661
7230.61 674
7231.41 632
7232.21 620
7233.02 645
7233.82 624
7234.62 661
7235.42 701
7236.23 717
7237.03 632
7237.83 598
7238.63 611
7239.44 697
7240.24 704
7241.04 777
7241.85 661
7242.65 622
7243.45 646
7244.26 692
7245.06 736
7245.86 738
7246.67 688
7247.47 740
7248.27 750
7249.08 667
7249.88 720
7250.68 707
7251.49 683
7252.29 694
7253.09 741
7253.90 781
7254.70 752
7255.50 782
7256.31 719
7257.11 755
7257.92 842
7258.72 816
7259.52 795
7260.33 784
7261.13 809
7261.94 794
7262.74 796
7263.54 798
7264.35 787
7265.15 732
7265.96 846
7266.76 823
7267.57 809
7268.37 834
7269.18 856
7269.98 854
7270.78 795
7271.59 746
7272.39 731
7273.20 825
7274.00 808
7274.81 791
7275.61 769
7276.42 807
7277.22 873
7278.03 857
7278.83 875
7279.64 931
7280.44 1033
7281.25 1000
7282.05 1103
7282.86 1275
7283.66 1295
7284.47 1309
7285.28 1307
7286.08 1247
7286.89 1256
7287.69 1216
7288.50 1112
7289.30 1080
7290.11 949
7290.91 1011
7291.72 911
7292.53 878
7293.33 896
7294.14 762
7294.94 826
7295.75 845
7296.56 816
7297.36 785
7298.17 780
7298.97 781
7299.78 841
7300.59 771
7301.39 743
7302.20 807
7303.01 897
7303.81 830
7304.62 849
7305.43 884
7306.23 862
7307.04 873
7307.85 897
7308.65 873
7309.46 857
7310.27 836
7311.07 827
7311.88 874
7312.69 804
7313.49 885
7314.30 980
7315.11 1046
7315.91 1093
7316.72 1161
7317.53 1283
7318.34 1382
7319.14 1259
7319.95 1281
7320.76 1330
7321.57 1210
7322.37 1078
7323.18 1021
7323.99 950
7324.80 882
7325.60 857
7326.41 904
7327.22 841
7328.03 815
7328.83 838
7329.64 849
7330.45 825
7331.26 841
7332.07 844
7332.87 816
7333.68 813
7334.49 749
7335.30 853
7336.11 986
7336.92 822
7337.72 746
7338.53 748
7339.34 842
7340.15 854
7340.96 771
7341.77 768
7342.57 737
7343.38 725
7344.19 749
7345.00 773
7345.81 710
7346.62 730
7347.43 681
7348.24 672
7349.05 735
7349.85 750
7350.66 701
7351.47 687
7352.28 673
7353.09 693
7353.90 760
7354.71 700
7355.52 720
7356.33 638
7357.14 702
7357.95 728
7358.76 752
7359.57 747
7360.38 736
7361.18 709
7361.99 741
7362.80 727
7363.61 679
7364.42 649
7365.23 741
7366.04 699
7366.85 680
7367.66 706
7368.47 769
7369.28 729
7370.09 740
7370.90 720
7371.71 720
7372.52 687
7373.33 699
7374.14 750
7374.96 694
7375.77 662
7376.58 673
7377.39 709
7378.20 737
7379.01 755
7379.82 796
7380.63 778
7381.44 778
7382.25 698
7383.06 771
7383.87 746
7384.68 714
7385.49 769
7386.31 724
7387.12 641
7387.93 628
7388.74 634
7389.55 633
7390.36 664
7391.17 749
7391.98 728
7392.79 602
7393.61 690
7394.42 722
7395.23 684
7396.04 559
7396.85 624
7397.66 640
7398.48 647
7399.29 666
7400.10 653
7400.91 628
7401.72 591
7402.53 650
7403.35 663
7404.16 590
7404.97 600
7405.78 614
7406.59 694
7407.41 692
7408.22 582
7409.03 600
7409.84 643
7410.66 661
7411.47 656
7412.28 551
7413.09 552
7413.91 604
7414.72 576
7415.53 620
7416.34 635
7417.16 597
7417.97 577
7418.78 567
7419.60 596
7420.41 624
7421.22 595
7422.03 541
7422.85 582
7423.66 592
7424.47 546
7425.29 631
7426.10 581
7426.91 615
7427.73 685
7428.54 673
7429.35 681
7430.17 713
7430.98 703
7431.79 781
7432.61 764
7433.42 732
7434.23 697
7435.05 677
7435.86 604
7436.67 569
7437.49 646
7438.30 656
7439.12 633
7439.93 635
7440.74 584
7441.56 644
7442.37 639
7443.19 694
7444.00 640
7444.82 621
7445.63 587
7446.44 555
7447.26 554
7448.07 587
7448.89 611
7449.70 641
7450.52 587
7451.33 595
7452.15 554
7452.96 573
7453.77 616
7454.59 540
7455.40 569
7456.22 647
7457.03 585
7457.85 580
7458.66 587
7459.48 483
7460.29 535
7461.11 576
7461.92 600
7462.74 642
7463.55 636
7464.37 656
7465.19 567
7466.00 577
7466.82 609
7467.63 543
7468.45 630
7469.26 624
7470.08 576
7470.89 609
7471.71 575
7472.53 585
7473.34 602
7474.16 624
7474.97 559
7475.79 575
7476.60 606
7477.42 555
7478.24 524
7479.05 540
7479.87 622
7480.69 609
7481.50 639
7482.32 615
7483.13 538
7483.95 553
7484.77 571
7485.58 571
7486.40 495
7487.22 520
7488.03 584
7488.85 592
7489.67 534
7490.48 520
7491.30 514
7492.12 577
7492.93 542
7493.75 569
7494.57 593
7495.38 614
7496.20 593
7497.02 627
7497.84 563
7498.65 607
7499.47 520
7500.29 591
7501.10 582
7501.92 535
7502.74 530
7503.56 551
7504.37 534
7505.19 611
7506.01 570
7506.83 591
7507.64 583
7508.46 540
7509.28 537
7510.10 497
7510.92 565
7511.73 562
7512.55 537
7513.37 575
7514.19 573
7515.01 547
7515.82 545
7516.64 585
7517.46 550
7518.28 543
7519.10 528
7519.91 524
7520.73 598
7521.55 543
7522.37 505
7523.19 498
7524.01 537
7524.83 489
7525.64 548
7526.46 558
7527.28 578
7528.10 510
7528.92 520
7529.74 558
7530.56 660
7531.38 607
7532.20 500
7533.01 554
7533.83 471
7534.65 532
7535.47 587
7536.29 503
7537.11 526
7537.93 571
7538.75 572
7539.57 561
7540.39 492
7541.21 535
7542.03 596
7542.85 588
7543.67 546
7544.49 568
7545.31 611
7546.12 616
7546.94 566
7547.76 589
7548.58 567
7549.40 520
7550.22 522
7551.04 553
7551.86 539
7552.68 537
7553.50 550
7554.33 555
7555.15 529
7555.97 558
7556.79 634
7557.61 610
7558.43 567
7559.25 558
7560.07 525
7560.89 504
7561.71 566
7562.53 586
7563.35 603
7564.17 593
7564.99 558
7565.81 552
7566.63 567
7567.45 538
7568.28 552
7569.10 561
7569.92 519
7570.74 488
7571.56 551
7572.38 571
7573.20 547
7574.02 501
7574.84 560
7575.67 535
7576.49 584
7577.31 506
7578.13 504
7578.95 519
7579.77 579
7580.60 568
7581.42 560
7582.24 620
7583.06 590
7583.88 546
7584.70 558
7585.53 506
7586.35 538
7587.17 596
7587.99 585
7588.81 619
7589.64 557
7590.46 569
7591.28 607
7592.10 617
7592.93 593
7593.75 602
7594.57 622
7595.39 652
7596.21 690
7597.04 643
7597.86 665
7598.68 608
7599.51 631
7600.33 611
7601.15 674
7601.97 672
7602.80 718
7603.62 755
7604.44 721
7605.27 721
7606.09 655
7606.91 669
7607.73 593
7608.56 568
7609.38 667
7610.20 666
7611.03 645
7611.85 655
7612.67 585
7613.50 595
7614.32 650
7615.14 692
7615.97 708
7616.79 705
7617.62 746
7618.44 673
7619.26 687
7620.09 610
7620.91 717
7621.73 701
7622.56 701
7623.38 645
7624.21 645
7625.03 679
7625.85 653
7626.68 647
7627.50 723
7628.33 701
7629.15 722
7629.98 731
7630.80 744
7631.62 747
7632.45 706
7633.27 701
7634.10 661
7634.92 679
7635.75 615
7636.57 604
7637.40 586
7638.22 625
7639.05 541
7639.87 592
7640.70 598
7641.52 582
7642.35 556
7643.17 493
7644.00 565
7644.82 581
7645.65 619
7646.47 602
7647.30 534
7648.12 563
7648.95 512
7649.77 594
7650.60 629
7651.42 616
7652.25 564
7653.07 526
7653.90 611
7654.73 604
7655.55 575
7656.38 543
7657.20 564
7658.03 550
7658.85 546
7659.68 553
7660.51 532
7661.33 514
7662.16 549
7662.98 551
7663.81 515
7664.64 518
7665.46 527
7666.29 530
7667.12 554
7667.94 517
7668.77 489
7669.59 524
7670.42 538
7671.25 513
7672.07 502
7672.90 496
7673.73 587
7674.55 541
7675.38 569
7676.21 517
7677.03 484
7677.86 479
7678.69 504
7679.52 505
7680.34 445
7681.17 426
7682.00 464
7682.82 454
7683.65 499
7684.48 515
7685.31 505
7686.13 516
7686.96 470
7687.79 455
7688.62 499
7689.44 550
7690.27 522
7691.10 518
7691.93 543
7692.75 614
7693.58 552
7694.41 495
7695.24 530
7696.07 510
7696.89 516
7697.72 498
7698.55 553
7699.38 554
7700.21 544
7701.03 529
7701.86 537
7702.69 548
7703.52 529
7704.35 532
7705.17 523
7706.00 489
7706.83 446
7707.66 476
7708.49 496
7709.32 476
7710.15 504
7710.97 560
7711.80 584
7712.63 541
7713.46 504
7714.29 545
7715.12 523
7715.95 528
7716.78 593
7717.61 496
7718.44 472
7719.26 473
7720.09 478
7720.92 533
7721.75 515
7722.58 441
7723.41 480
7724.24 473
7725.07 446
7725.90 481
7726.73 508
7727.56 466
7728.39 527
7729.22 491
7730.05 513
7730.88 482
7731.71 517
7732.54 473
7733.37 434
7734.20 457
7735.03 530
7735.86 495
7736.69 497
7737.52 431
7738.35 472
7739.18 506
7740.01 465
7740.84 440
7741.67 518
7742.50 519
7743.33 540
7744.16 527
7744.99 587
7745.82 636
7746.65 619
7747.48 590
7748.31 644
7749.14 703
7749.97 680
7750.80 611
7751.64 622
7752.47 662
7753.30 579
7754.13 593
7754.96 536
7755.79 498
7756.62 472
7757.45 528
7758.28 513
7759.12 532
7759.95 488
7760.78 521
7761.61 557
7762.44 511
7763.27 538
7764.10 475
7764.94 548
7765.77 482
7766.60 504
7767.43 526
7768.26 461
7769.09 482
7769.93 488
7770.76 520
7771.59 557
7772.42 476
7773.25 460
7774.09 492
7774.92 490
7775.75 453
7776.58 513
7777.41 541
7778.25 518
7779.08 532
7779.91 550
7780.74 511
7781.58 566
7782.41 540
7783.24 438
7784.07 455
7784.91 507
7785.74 528
7786.57 550
7787.41 526
7788.24 475
7789.07 459
7789.90 486
7790.74 540
7791.57 542
7792.40 541
7793.24 572
7794.07 485
7794.90 528
7795.74 587
7796.57 545
7797.40 516
7798.24 519
7799.07 498
7799.90 545
7800.74 548
7801.57 533
7802.40 556
7803.24 526
7804.07 532
7804.90 538
7805.74 580
7806.57 564
7807.41 544
7808.24 526
7809.07 568
7809.91 578
7810.74 584
7811.58 495
7812.41 622
7813.24 658
7814.08 584
7814.91 599
7815.75 674
7816.58 701
7817.42 637
7818.25 647
7819.09 723
7819.92 674
7820.75 615
7821.59 603
7822.42 644
7823.26 607
7824.09 684
7824.93 665
7825.76 653
7826.60 637
7827.43 692
7828.27 689
7829.10 653
7829.94 630
7830.77 647
7831.61 604
7832.44 592
7833.28 601
7834.11 586
7834.95 666
7835.78 655
7836.62 749
7837.46 647
7838.29 646
7839.13 607
7839.96 629
7840.80 701
7841.63 609
7842.47 638
7843.31 589
7844.14 578
7844.98 549
7845.81 523
7846.65 613
7847.48 592
7848.32 592
7849.16 645
7849.99 623
7850.83 618
7851.67 578
7852.50 534
7853.34 509
7854.17 588
7855.01 620
7855.85 615
7856.68 594
7857.52 615
7858.36 751
7859.19 743
7860.03 748
7860.87 587
7861.70 574
7862.54 644
7863.38 583
7864.21 621
7865.05 623
7865.89 537
7866.73 551
7867.56 597
7868.40 636
7869.24 626
7870.07 612
7870.91 619
7871.75 558
7872.59 622
7873.42 601
7874.26 662
7875.10 736
7875.94 639
7876.77 662
7877.61 769
7878.45 738
7879.29 735
7880.12 733
7880.96 745
7881.80 691
7882.64 703
7883.48 699
7884.31 702
7885.15 640
7885.99 608
7886.83 677
7887.67 668
7888.50 572
7889.34 579
7890.18 654
7891.02 670
7891.86 640
7892.70 608
7893.53 612
7894.37 551
7895.21 596
7896.05 605
7896.89 558
7897.73 572
7898.57 664
7899.41 599
7900.24 632
7901.08 638
7901.92 618
7902.76 569
7903.60 593
7904.44 579
7905.28 562
7906.12 626
7906.96 651
7907.80 634
7908.63 602
7909.47 569
7910.31 569
7911.15 612
7911.99 590
7912.83 639
7913.67 658
7914.51 605
7915.35 676
7916.19 774
7917.03 731
7917.87 681
7918.71 723
7919.55 754
7920.39 746
7921.23 762
7922.07 708
7922.91 705
7923.75 661
7924.59 647
7925.43 537
7926.27 550
7927.11 512
7927.95 555
7928.79 563
7929.63 501
7930.47 463
7931.31 551
7932.15 536
7932.99 565
7933.83 565
7934.67 525
7935.52 510
7936.36 501
7937.20 546
7938.04 501
7938.88 560
7939.72 503
7940.56 569
7941.40 497
7942.24 540
7943.08 534
7943.92 525
7944.77 542
7945.61 613
7946.45 553
7947.29 559
7948.13 598
7948.97 539
7949.81 503
7950.66 567
7951.50 558
7952.34 553
7953.18 511
7954.02 612
7954.86 589
7955.71 590
7956.55 616
7957.39 561
7958.23 542
7959.07 499
7959.92 500
7960.76 528
7961.60 561
7962.44 535
7963.28 628
7964.13 683
7964.97 688
7965.81 625
7966.65 650
7967.50 674
7968.34 652
7969.18 627
7970.02 561
7970.87 628
7971.71 575
7972.55 559
7973.39 571
7974.24 536
7975.08 531
7975.92 492
7976.76 508
7977.61 544
7978.45 513
7979.29 499
7980.14 562
7980.98 569
7981.82 585
7982.67 583
7983.51 536
7984.35 471
7985.20 493
7986.04 554
7986.88 582
7987.73 539
7988.57 529
7989.41 482
7990.26 449
7991.10 457
7991.94 480
7992.79 483
7993.63 488
7994.48 504
7995.32 487
7996.16 463
7997.01 562
7997.85 455
7998.70 425
7999.54 490
8000.38 489
8001.23 443
8002.07 460
8002.92 482
8003.76 532
8004.61 507
8005.45 464
8006.29 474
8007.14 480
8007.98 482
8008.83 487
8009.67 435
8010.52 466
8011.36 461
8012.21 465
8013.05 483
8013.90 490
8014.74 447
8015.59 456
8016.43 493
8017.28 449
8018.12 515
8018.97 487
8019.81 523
8020.66 503
8021.50 433
8022.35 452
8023.19 501
8024.04 511
8024.88 510
8025.73 471
8026.57 445
8027.42 493
8028.27 462
8029.11 419
8029.96 456
8030.80 462
8031.65 471
8032.49 466
8033.34 458
8034.19 449
8035.03 449
8035.88 430
8036.72 398
8037.57 437
8038.42 531
8039.26 539
8040.11 504
8040.96 532
8041.80 462
8042.65 419
8043.49 443
8044.34 478
8045.19 531
8046.03 445
8046.88 504
8047.73 478
8048.57 461
8049.42 458
8050.27 490
8051.11 470
8051.96 463
8052.81 521
8053.66 478
8054.50 407
8055.35 416
8056.20 444
8057.04 464
8057.89 452
8058.74 415
8059.59 379
8060.43 400
8061.28 478
8062.13 512
8062.97 472
8063.82 483
8064.67 483
8065.52 452
8066.37 453
8067.21 494
8068.06 481
8068.91 398
8069.76 420
8070.60 467
8071.45 469
8072.30 485
8073.15 460
8074.00 373
8074.84 386
8075.69 346
8076.54 423
8077.39 465
8078.24 467
8079.08 431
8079.93 414
8080.78 442
8081.63 439
8082.48 416
8083.33 404
8084.18 450
8085.02 486
8085.87 457
8086.72 454
8087.57 449
8088.42 434
8089.27 448
8090.12 469
8090.97 410
8091.81 421
8092.66 416
8093.51 451
8094.36 463
8095.21 412
8096.06 468
8096.91 484
8097.76 448
8098.61 462
8099.46 456
8100.31 468
8101.16 442
8102.01 459
8102.86 453
8103.71 392
8104.55 477
8105.40 461
8106.25 425
8107.10 415
8107.95 441
8108.80 470
8109.65 467
8110.50 498
8111.35 500
8112.20 460
8113.05 404
8113.90 445
8114.75 474
8115.60 499
8116.45 453
8117.30 432
8118.16 513
8119.01 553
8119.86 458
8120.71 455
8121.56 446
8122.41 465
8123.26 482
8124.11 504
8124.96 530
8125.81 494
8126.66 493
8127.51 502
8128.36 498
8129.21 506
8130.06 433
8130.92 481
8131.77 492
8132.62 487
8133.47 490
8134.32 476
8135.17 456
8136.02 443
8136.87 499
8137.73 526
8138.58 500
8139.43 508
8140.28 512
8141.13 456
8141.98 494
8142.83 547
8143.69 499
8144.54 537
8145.39 571
8146.24 526
8147.09 538
8147.95 555
8148.80 579
8149.65 556
8150.50 585
8151.35 590
8152.21 563
8153.06 546
8153.91 635
8154.76 701
8155.61 696
8156.47 648
8157.32 583
8158.17 607
8159.02 623
8159.88 596
8160.73 519
8161.58 508
8162.44 524
8163.29 500
8164.14 477
8164.99 494
8165.85 509
8166.70 474
8167.55 525
8168.41 481
8169.26 476
8170.11 497
8170.96 479
8171.82 503
8172.67 471
8173.52 476
8174.38 473
8175.23 481
8176.08 494
8176.94 524
8177.79 495
8178.64 485
8179.50 478
8180.35 404
8181.21 471
8182.06 363
8182.91 385
8183.77 434
8184.62 447
8185.47 441
8186.33 385
8187.18 422
8188.04 466
8188.89 443
8189.74 448
8190.60 448
8191.45 430
8192.31 433
8193.16 472
8194.02 505
8194.87 426
8195.72 409
8196.58 438
8197.43 405
8198.29 417
8199.14 386
8200.00 450
8200.85 445
8201.71 454
8202.56 429
8203.42 461
8204.27 408
8205.13 407
8205.98 393
8206.84 432
8207.69 459
8208.55 490
8209.40 437
8210.26 407
8211.11 381
8211.97 446
8212.82 463
8213.68 399
8214.53 419
8215.39 421
8216.24 422
8217.10 455
8217.96 445
8218.81 492
8219.67 482
8220.52 458
8221.38 417
8222.23 407
8223.09 440
8223.95 473
8224.80 500
8225.66 545
8226.51 493
8227.37 480
8228.23 441
8229.08 486
8229.94 467
8230.79 449
8231.65 440
8232.51 428
8233.36 438
8234.22 458
8235.08 464
8235.93 447
8236.79 429
8237.65 479
8238.50 453
8239.36 392
8240.22 408
8241.07 417
8241.93 439
8242.79 402
8243.64 437
8244.50 415
8245.36 387
8246.21 415
8247.07 409
8247.93 417
8248.79 409
8249.64 408
8250.50 424
8251.36 406
8252.22 445
8253.07 430
8253.93 404
8254.79 393
8255.65 430
8256.50 468
8257.36 488
8258.22 479
8259.08 409
8259.93 385
8260.79 423
8261.65 424
8262.51 416
8263.37 428
8264.22 422
8265.08 441
8265.94 418
8266.80 473
8267.66 482
8268.51 471
8269.37 434
8270.23 420
8271.09 450
8271.95 445
8272.81 477
8273.66 441
8274.52 465
8275.38 405
8276.24 466
8277.10 438
8277.96 475
8278.82 467
8279.67 439
8280.53 421
8281.39 480
8282.25 372
8283.11 448
8283.97 419
8284.83 418
8285.69 427
8286.55 445
8287.41 446
8288.27 475
8289.12 535
8289.98 464
8290.84 468
8291.70 458
8292.56 484
8293.42 466
8294.28 513
8295.14 502
8296.00 562
8296.86 527
8297.72 456
8298.58 469
8299.44 512
8300.30 502
8301.16 497
8302.02 537
8302.88 457
8303.74 471
8304.60 512
8305.46 534
8306.32 543
8307.18 552
8308.04 447
8308.90 456
8309.76 503
8310.62 548
8311.48 482
8312.34 456
8313.20 454
8314.06 464
8314.92 468
8315.78 462
8316.65 506
8317.51 474
8318.37 472
8319.23 483
8320.09 439
8320.95 444
8321.81 430
8322.67 502
8323.53 494
8324.39 435
8325.26 436
8326.12 431
8326.98 468
8327.84 506
8328.70 398
8329.56 425
8330.42 514
8331.28 457
8332.15 479
8333.01 432
8333.87 465
8334.73 489
8335.59 445
8336.45 453
8337.32 455
8338.18 435
8339.04 425
8339.90 471
8340.76 430
8341.63 435
8342.49 447
8343.35 470
8344.21 502
8345.07 543
8345.94 486
8346.80 462
8347.66 474
8348.52 463
8349.39 444
8350.25 510
8351.11 535
8351.97 511
8352.84 446
8353.70 492
8354.56 487
8355.42 421
8356.29 444
8357.15 464
8358.01 427
8358.88 484
8359.74 484
8360.60 423
8361.46 473
8362.33 407
8363.19 459
8364.05 473
8364.92 486
8365.78 483
8366.64 437
8367.51 531
8368.37 507
8369.23 544
8370.10 516
8370.96 513
8371.82 504
8372.69 509
8373.55 446
8374.42 453
8375.28 422
8376.14 458
8377.01 520
8377.87 459
8378.73 472
8379.60 507
8380.46 483
8381.33 464
8382.19 480
8383.06 457
8383.92 488
8384.78 503
8385.65 466
8386.51 536
8387.38 500
8388.24 510
8389.11 445
8389.97 505
8390.83 494
8391.70 452
8392.56 460
8393.43 529
8394.29 483
8395.16 467
8396.02 502
8396.89 509
8397.75 494
8398.62 519
8399.48 477
8400.35 498
8401.21 478
8402.08 530
8402.94 573
8403.81 540
8404.67 601
8405.54 549
8406.40 465
8407.27 476
8408.14 494
8409.00 518
8409.87 549
8410.73 550
8411.60 505
8412.46 512
8413.33 510
8414.19 552
8415.06 545
8415.93 522
8416.79 557
8417.66 581
8418.52 629
8419.39 602
8420.26 583
8421.12 566
8421.99 585
8422.85 532
8423.72 554
8424.59 579
8425.45 610
8426.32 586
8427.19 604
8428.05 625
8428.92 673
8429.79 654
8430.65 689
8431.52 647
8432.39 566
8433.25 594
8434.12 575
8434.99 613
8435.85 631
8436.72 659
8437.59 642
8438.45 723
8439.32 665
8440.19 636
8441.06 722
8441.92 776
8442.79 720
8443.66 697
8444.52 710
8445.39 700
8446.26 720
8447.13 728
8447.99 740
8448.86 683
8449.73 698
8450.60 745
8451.47 756
8452.33 753
8453.20 780
8454.07 839
8454.94 851
8455.80 810
8456.67 810
8457.54 783
8458.41 850
8459.28 860
8460.14 836
8461.01 821
8461.88 847
8462.75 821
8463.62 869
8464.49 920
8465.35 994
8466.22 1032
8467.09 1314
8467.96 1432
8468.83 1663
8469.70 1758
8470.57 1795
8471.43 1822
8472.30 1620
8473.17 1506
8474.04 1359
8474.91 1176
8475.78 1011
8476.65 897
8477.52 784
8478.39 718
8479.25 781
8480.12 703
8480.99 772
8481.86 776
8482.73 668
8483.60 643
8484.47 595
8485.34 648
8486.21 635
8487.08 559
8487.95 640
8488.82 633
8489.69 608
8490.56 602
8491.43 606
8492.30 525
8493.17 576
8494.04 632
8494.91 609
8495.78 614
8496.65 572
8497.52 521
8498.39 595
8499.26 599
8500.13 588
8501.00 599
8501.87 556
8502.74 545
8503.61 594
8504.48 655
8505.35 634
8506.22 598
8507.09 667
8507.96 669
8508.83 680
8509.70 653
8510.57 663
8511.44 604
8512.31 622
8513.19 582
8514.06 598
8514.93 613
8515.80 648
8516.67 660
8517.54 619
8518.41 573
8519.28 598
8520.15 544
8521.03 650
8521.90 662
8522.77 645
8523.64 669
8524.51 671
8525.38 638
8526.25 648
8527.13 669
8528.00 642
8528.87 596
8529.74 616
8530.61 696
8531.48 651
8532.36 706
8533.23 613
8534.10 661
8534.97 772
8535.84 765
8536.72 687
8537.59 686
8538.46 665
8539.33 691
8540.20 730
8541.08 697
8541.95 732
8542.82 724
8543.69 770
8544.57 669
8545.44 652
8546.31 732
8547.18 756
8548.06 713
8548.93 679
8549.80 715
8550.67 724
8551.55 767
8552.42 774
8553.29 739
8554.17 890
8555.04 821
8555.91 743
8556.79 724
8557.66 668
8558.53 677
8559.41 699
8560.28 663
8561.15 590
8562.03 611
8562.90 699
8563.77 636
8564.65 642
8565.52 633
8566.39 668
8567.27 604
8568.14 569
8569.01 612
8569.89 641
8570.76 638
8571.64 646
8572.51 658
8573.38 627
8574.26 617
8575.13 676
8576.01 650
8576.88 595
8577.75 576
8578.63 597
8579.50 613
8580.38 648
8581.25 609
8582.12 665
8583.00 656
8583.87 621
8584.75 594
8585.62 633
8586.50 564
8587.37 551
8588.25 604
8589.12 624
8590.00 670
8590.87 644
8591.75 639
8592.62 624
8593.50 653
8594.37 619
8595.25 657
8596.12 682
8597.00 658
8597.87 641
8598.75 613
8599.62 625
8600.50 692
8601.37 691
8602.25 682
8603.12 677
8604.00 706
8604.87 719
8605.75 727
8606.63 725
8607.50 666
8608.38 701
8609.25 728
8610.13 693
8611.01 709
8611.88 705
8612.76 677
8613.63 739
8614.51 726
8615.39 746
8616.26 770
8617.14 755
8618.01 779
8618.89 790
8619.77 782
8620.64 781
8621.52 804
8622.40 750
8623.27 804
8624.15 762
8625.03 799
8625.90 862
8626.78 762
8627.66 776
8628.53 859
8629.41 857
8630.29 799
8631.16 858
8632.04 921
8632.92 848
8633.79 841
8634.67 896
8635.55 928
8636.42 957
8637.30 890
8638.18 896
8639.06 902
8639.93 945
8640.81 954
8641.69 947
8642.57 999
8643.44 999
8644.32 1054
8645.20 1019
8646.08 972
8646.95 989
8647.83 1060
8648.71 1131
8649.59 1135
8650.47 1137
8651.34 1119
8652.22 1096
8653.10 1160
8653.98 1187
8654.86 1251
8655.73 1250
8656.61 1217
8657.49 1262
8658.37 1259
8659.25 1189
8660.13 1315
8661.00 1291
8661.88 1280
8662.76 1310
8663.64 1281
8664.52 1178
8665.40 1209
8666.27 1233
8667.15 1258
8668.03 1384
8668.91 1428
8669.79 1536
8670.67 1539
8671.55 1634
8672.43 1849
8673.31 1871
8674.19 2044
8675.06 2054
8675.94 2071
8676.82 1920
8677.70 1875
8678.58 1764
8679.46 1679
8680.34 1643
8681.22 1418
8682.10 1453
8682.98 1421
8683.86 1378
8684.74 1364
8685.62 1424
8686.50 1509
8687.38 1731
8688.26 1994
8689.14 2317
8690.02 2666
8690.90 2937
8691.78 3092
8692.66 3298
8693.54 3363
8694.42 3308
8695.30 3028
8696.18 2752
8697.06 2297
8697.94 2033
8698.82 1715
8699.70 1458
8700.58 1276
8701.46 1250
8702.34 1187
8703.22 1026
8704.10 1029
8704.98 1060
8705.86 975
8706.74 960
8707.62 911
8708.50 972
8709.39 983
8710.27 902
8711.15 875
8712.03 829
8712.91 933
8713.79 861
8714.67 851
8715.55 832
8716.43 824
8717.32 806
8718.20 780
8719.08 852
8719.96 785
8720.84 807
8721.72 846
8722.60 855
8723.49 820
8724.37 853
8725.25 810
8726.13 764
8727.01 789
8727.89 854
8728.78 858
8729.66 829
8730.54 975
8731.42 826
8732.30 850
8733.19 834
8734.07 873
8734.95 777
8735.83 771
8736.71 855
8737.60 784
8738.48 806
8739.36 767
8740.24 791
8741.13 823
8742.01 829
8742.89 863
8743.77 847
8744.66 823
8745.54 797
8746.42 882
8747.31 858
8748.19 903
8749.07 869
8749.95 860
8750.84 824
8751.72 795
8752.60 820
8753.49 911
8754.37 895
8755.25 894
8756.14 922
8757.02 903
8757.90 986
8758.79 922
8759.67 942
8760.55 1006
8761.44 905
8762.32 956
8763.20 893
8764.09 943
8764.97 956
8765.85 925
8766.74 953
8767.62 914
8768.51 954
8769.39 871
8770.27 935
8771.16 951
8772.04 974
8772.93 900
8773.81 884
8774.69 869
8775.58 897
8776.46 892
8777.35 853
8778.23 831
8779.12 789
8780.00 871
8780.88 902
8781.77 889
8782.65 878
8783.54 822
8784.42 788
8785.31 817
8786.19 800
8787.08 786
8787.96 711
8788.85 741
8789.73 710
8790.62 818
8791.50 689
8792.39 749
8793.27 731
8794.16 705
8795.04 733
8795.93 682
8796.81 712
8797.70 692
8798.58 711
8799.47 768
8800.35 740
8801.24 685
8802.13 708
8803.01 698
8803.90 698
8804.78 693
8805.67 678
8806.55 743
8807.44 720
8808.33 610
8809.21 647
8810.10 651
8810.98 608
8811.87 578
8812.76 592
8813.64 636
8814.53 597
8815.41 609
8816.30 571
8817.19 618
8818.07 606
8818.96 577
8819.85 658
8820.73 668
8821.62 670
8822.51 608
8823.39 565
8824.28 564
8825.17 585
8826.05 601
8826.94 603
8827.83 594
8828.71 599
8829.60 581
8830.49 602
8831.37 608
8832.26 533
8833.15 561
8834.04 564
8834.92 556
8835.81 539
8836.70 487
8837.58 529
8838.47 559
8839.36 520
8840.25 566
8841.13 557
8842.02 522
8842.91 518
8843.80 506
8844.69 535
8845.57 556
8846.46 541
8847.35 516
8848.24 596
8849.12 594
8850.01 533
8850.90 507
8851.79 488
8852.68 514
8853.56 537
8854.45 497
8855.34 482
8856.23 577
8857.12 534
8858.01 522
8858.89 483
8859.78 512
8860.67 535
8861.56 494
8862.45 501
8863.34 475
8864.23 442
8865.12 478
8866.00 508
8866.89 549
8867.78 464
8868.67 481
8869.56 438
8870.45 483
8871.34 460
8872.23 473
8873.12 526
8874.00 518
8874.89 498
8875.78 462
8876.67 474
8877.56 464
8878.45 437
8879.34 468
8880.23 486
8881.12 501
8882.01 524
8882.90 427
8883.79 420
8884.68 419
8885.57 488
8886.46 440
8887.35 436
8888.24 484
8889.13 452
8890.02 434
8890.91 473
8891.80 464
8892.69 426
8893.58 440
8894.47 407
8895.36 414
8896.25 459
8897.14 517
8898.03 467
8898.92 435
8899.81 458
8900.70 429
8901.59 462
8902.48 426
8903.37 383
8904.26 426
8905.15 408
8906.05 440
8906.94 492
8907.83 420
8908.72 455
8909.61 461
8910.50 462
8911.39 428
8912.28 411
8913.17 456
8914.06 461
8914.96 406
8915.85 420
8916.74 428
8917.63 378
8918.52 442
8919.41 465
8920.30 404
8921.20 418
8922.09 426
8922.98 399
8923.87 414
8924.76 471
8925.65 412
8926.55 394
8927.44 399
8928.33 423
8929.22 414
8930.11 393
8931.01 431
8931.90 405
8932.79 354
8933.68 333
8934.57 408
8935.47 416
8936.36 354
8937.25 401
8938.14 414
8939.04 400
8939.93 408
8940.82 412
8941.71 438
8942.61 437
8943.50 364
8944.39 390
8945.28 394
8946.18 412
8947.07 417
8947.96 422
8948.86 453
8949.75 410
8950.64 431
8951.54 423
8952.43 358
8953.32 382
8954.21 417
8955.11 434
8956.00 379
8956.89 402
8957.79 414
8958.68 448
8959.57 380
8960.47 383
8961.36 392
8962.26 435
8963.15 454
8964.04 373
8964.94 443
8965.83 380
8966.72 418
8967.62 442
8968.51 413
8969.41 405
8970.30 415
8971.19 434
8972.09 349
8972.98 384
8973.88 413
8974.77 417
8975.67 412
8976.56 351
8977.45 334
8978.35 412
8979.24 455
8980.14 426
8981.03 388
8981.93 416
8982.82 411
8983.72 406
8984.61 413
8985.51 334
8986.40 355
8987.29 402
8988.19 359
8989.08 369
8989.98 365
8990.87 400
8991.77 374
8992.66 460
8993.56 431
8994.46 349
8995.35 403
8996.25 379
8997.14 391
8998.04 387
8998.93 410
8999.83 421
9000.72 371
9001.62 396
9002.51 400
9003.41 385
9004.31 387
9005.20 388
9006.10 415
9006.99 372
9007.89 376
9008.78 355
9009.68 390
9010.58 358
9011.47 321
9012.37 367
9013.27 353
9014.16 355
9015.06 401
9015.95 423
9016.85 357
9017.75 375
9018.64 420
9019.54 409
9020.44 411
9021.33 359
9022.23 391
9023.13 368
9024.02 398
9024.92 368
9025.82 357
9026.71 390
9027.61 413
9028.51 390
9029.40 397
9030.30 390
9031.20 360
9032.09 365
9032.99 356
9033.89 384
9034.79 402
9035.68 381
9036.58 402
9037.48 414
9038.38 371
9039.27 386
9040.17 394
9041.07 389
9041.97 402
9042.86 413
9043.76 384
9044.66 443
9045.56 454
9046.45 385
9047.35 455
9048.25 405
9049.15 417
9050.05 434
9050.94 450
9051.84 397
9052.74 396
9053.64 402
9054.54 385
9055.44 424
9056.33 433
9057.23 388
9058.13 384
9059.03 407
9059.93 382
9060.83 372
9061.72 391
9062.62 381
9063.52 406
9064.42 412
9065.32 458
9066.22 456
9067.12 381
9068.02 411
9068.91 426
9069.81 439
9070.71 364
9071.61 399
9072.51 365
9073.41 402
9074.31 371
9075.21 388
9076.11 434
9077.01 389
9077.91 367
9078.81 378
9079.71 352
9080.60 372
9081.50 391
9082.40 339
9083.30 335
9084.20 401
9085.10 405
9086.00 390
9086.90 407
9087.80 369
9088.70 438
9089.60 412
9090.50 394
9091.40 384
9092.30 358
9093.20 369
9094.10 412
9095.00 401
9095.90 372
9096.80 369
9097.70 441
9098.60 428
9099.50 408
9100.41 423
9101.31 397
9102.21 414
9103.11 373
9104.01 396
9104.91 386
9105.81 402
9106.71 366
9107.61 347
9108.51 381
9109.41 372
9110.31 361
9111.21 375
9112.12 431
9113.02 444
9113.92 362
9114.82 327
9115.72 321
9116.62 390
9117.52 367
9118.42 369
9119.33 386
9120.23 374
9121.13 363
9122.03 357
9122.93 358
9123.83 376
9124.74 374
9125.64 388
9126.54 396
9127.44 368
9128.34 372
9129.24 354
9130.15 381
9131.05 348
9131.95 357
9132.85 419
9133.75 425
9134.66 395
9135.56 398
9136.46 410
9137.36 425
9138.27 394
9139.17 379
9140.07 440
9140.97 390
9141.88 360
9142.78 365
9143.68 391
9144.58 363
9145.49 416
9146.39 371
9147.29 342
9148.20 363
9149.10 391
9150.00 385
9150.90 430
9151.81 388
9152.71 399
9153.61 389
9154.52 444
9155.42 446
9156.32 400
9157.23 374
9158.13 423
9159.03 403
9159.94 404
9160.84 342
9161.74 350
9162.65 415
9163.55 362
9164.45 324
9165.36 344
9166.26 347
9167.17 349
9168.07 368
9168.97 384
9169.88 358
9170.78 368
9171.69 345
9172.59 351
9173.49 351
9174.40 395
9175.30 402
9176.21 367
9177.11 406
9178.01 392
9178.92 385
9179.82 418
9180.73 400
9181.63 449
9182.54 389
9183.44 375
9184.35 404
9185.25 381
9186.16 389
9187.06 390
9187.97 395
9188.87 347
9189.78 377
9190.68 370
9191.59 360
9192.49 364
9193.40 354
9194.30 375
9195.21 365
9196.11 394
9197.02 425
9197.92 349
9198.83 363
9199.73 399
9200.64 384
9201.54 413
9202.45 401
9203.35 387
9204.26 391
9205.17 412
9206.07 372
9206.98 377
9207.88 374
9208.79 360
9209.69 339
9210.60 368
9211.51 341
9212.41 366
9213.32 366
9214.22 384
9215.13 384
9216.04 390
9216.94 417
9217.85 354
9218.76 362
9219.66 425
9220.57 441
9221.48 415
9222.38 331
9223.29 359
9224.20 380
9225.10 384
9226.01 408
9226.92 378
9227.82 422
9228.73 366
9229.64 345
9230.54 391
9231.45 375
9232.36 397
9233.26 367
9234.17 377
9235.08 443
9235.99 383
9236.89 386
9237.80 391
9238.71 405
9239.61 387
9240.52 383
9241.43 377
9242.34 365
9243.24 354
9244.15 377
9245.06 382
9245.97 406
9246.88 373
9247.78 359
9248.69 380
9249.60 362
9250.51 341
9251.41 324
9252.32 388
9253.23 392
9254.14 352
9255.05 393
9255.96 342
9256.86 299
9257.77 367
9258.68 389
9259.59 365
9260.50 318
9261.41 389
9262.31 411
9263.22 423
9264.13 387
9265.04 400
9265.95 320
9266.86 369
9267.77 393
9268.67 357
9269.58 362
9270.49 377
9271.40 396
9272.31 430
9273.22 423
9274.13 437
9275.04 390
9275.95 370
9276.86 344
9277.76 371
9278.67 314
9279.58 386
9280.49 377
9281.40 361
9282.31 356
9283.22 373
9284.13 348
9285.04 369
9285.95 376
9286.86 392
9287.77 363
9288.68 361
9289.59 414
9290.50 352
9291.41 357
9292.32 387
9293.23 396
9294.14 389
9295.05 402
9295.96 375
9296.87 407
9297.78 415
9298.69 418
9299.60 403
9300.51 368
9301.42 390
9302.33 375
9303.24 386
9304.15 383
9305.06 352
9305.97 430
9306.88 413
9307.80 388
9308.71 369
9309.62 397
9310.53 414
9311.44 384
9312.35 383
9313.26 436
9314.17 398
9315.08 355
9315.99 373
9316.91 434
9317.82 390
9318.73 421
9319.64 394
9320.55 381
9321.46 392
9322.37 389
9323.28 357
9324.20 387
9325.11 384
9326.02 357
9326.93 356
9327.84 368
9328.75 338
9329.67 353
9330.58 369
9331.49 347
9332.40 333
9333.31 398
9334.23 365
9335.14 389
9336.05 387
9336.96 387
9337.87 356
9338.79 424
9339.70 387
9340.61 368
9341.52 366
9342.44 364
9343.35 367
9344.26 418
9345.17 422
9346.09 438
9347.00 421
9347.91 409
9348.82 364
9349.74 381
9350.65 410
9351.56 400
9352.48 369
9353.39 428
9354.30 401
9355.21 371
9356.13 388
9357.04 376
9357.95 393
9358.87 410
9359.78 411
9360.69 392
9361.61 373
9362.52 398
9363.43 385
9364.35 403
9365.26 442
9366.18 390
9367.09 389
9368.00 386
9368.92 370
9369.83 374
9370.74 383
9371.66 374
9372.57 400
9373.49 356
9374.40 376
9375.31 364
9376.23 397
9377.14 410
9378.06 400
9378.97 380
9379.88 458
9380.80 394
9381.71 391
9382.63 414
9383.54 449
9384.46 457
9385.37 437
9386.29 388
9387.20 440
9388.11 433
9389.03 447
9389.94 446
9390.86 405
9391.77 436
9392.69 446
9393.60 401
9394.52 426
9395.43 436
9396.35 435
9397.26 404
9398.18 422
9399.09 427
9400.01 396
9400.92 375
9401.84 407
9402.76 412
9403.67 389
9404.59 340
9405.50 408
9406.42 437
9407.33 469
9408.25 415
9409.16 425
9410.08 409
9411.00 399
9411.91 349
9412.83 383
9413.74 463
9414.66 442
9415.58 407
9416.49 371
9417.41 361
9418.32 392
9419.24 431
9420.16 423
9421.07 418
9421.99 441
9422.91 410
9423.82 415
9424.74 438
9425.65 483
9426.57 438
9427.49 441
9428.40 418
9429.32 435
9430.24 418
9431.15 405
9432.07 423
9432.99 434
9433.90 460
9434.82 414
9435.74 435
9436.66 442
9437.57 419
9438.49 468
9439.41 451
9440.32 468
9441.24 433
9442.16 420
9443.08 465
9443.99 444
9444.91 435
9445.83 442
9446.75 437
9447.66 464
9448.58 523
9449.50 482
9450.42 455
9451.33 513
9452.25 579
9453.17 560
9454.09 524
9455.01 498
9455.92 500
9456.84 498
9457.76 492
9458.68 485
9459.60 506
9460.51 459
9461.43 443
9462.35 456
9463.27 470
9464.19 480
9465.11 401
9466.02 422
9466.94 429
9467.86 446
9468.78 515
9469.70 440
9470.62 423
9471.54 433
9472.46 432
9473.37 433
9474.29 439
9475.21 441
9476.13 464
9477.05 484
9477.97 433
9478.89 486
9479.81 538
9480.73 509
9481.65 472
9482.56 441
9483.48 469
9484.40 469
9485.32 450
9486.24 462
9487.16 446
9488.08 470
9489.00 489
9489.92 482
9490.84 458
9491.76 462
9492.68 508
9493.60 478
9494.52 494
9495.44 458
9496.36 474
9497.28 451
9498.20 435
9499.12 507
9500.04 529
9500.96 469
9501.88 483
9502.80 495
9503.72 506
9504.64 496
9505.56 468
9506.48 548
9507.40 504
9508.32 504
9509.24 477
9510.16 488
9511.08 496
9512.00 478
9512.93 454
9513.85 474
9514.77 541
9515.69 584
9516.61 534
9517.53 493
9518.45 524
9519.37 526
9520.29 537
9521.21 613
9522.14 577
9523.06 578
9523.98 552
9524.90 574
9525.82 537
9526.74 521
9527.66 591
9528.59 547
9529.51 633
9530.43 683
9531.35 647
9532.27 624
9533.19 691
9534.11 731
9535.04 724
9535.96 652
9536.88 682
9537.80 691
9538.72 605
9539.65 550
9540.57 561
9541.49 601
9542.41 661
9543.34 593
9544.26 543
9545.18 559
9546.10 561
9547.02 536
9547.95 565
9548.87 535
9549.79 487
9550.71 562
9551.64 559
9552.56 605
9553.48 605
9554.41 558
9555.33 571
9556.25 560
9557.17 539
9558.10 590
9559.02 647
9559.94 625
9560.87 630
9561.79 608
9562.71 579
9563.64 635
9564.56 646
9565.48 584
9566.41 623
9567.33 625
9568.25 613
9569.18 624
9570.10 606
9571.02 674
9571.95 559
9572.87 575
9573.79 621
9574.72 600
9575.64 610
9576.56 590
9577.49 582
9578.41 572
9579.34 613
9580.26 647
9581.18 629
9582.11 636
9583.03 636
9583.96 629
9584.88 610
9585.81 665
9586.73 726
9587.65 659
9588.58 670
9589.50 695
9590.43 733
9591.35 714
9592.28 665
9593.20 667
9594.13 671
9595.05 669
9595.98 725
9596.90 685
9597.83 626
9598.75 673
9599.68 688
9600.60 722
9601.53 733
9602.45 721
9603.38 736
9604.30 734
9605.23 755
9606.15 701
9607.08 715
9608.00 762
9608.93 744
9609.85 822
9610.78 792
9611.70 739
9612.63 776
9613.55 687
9614.48 738
9615.41 797
9616.33 804
9617.26 871
9618.18 805
9619.11 844
9620.04 801
9620.96 762
9621.89 778
9622.81 822
9623.74 858
9624.67 779
9625.59 793
9626.52 787
9627.44 853
9628.37 852
9629.30 811
9630.22 846
9631.15 945
9632.08 924
9633.00 927
9633.93 908
9634.86 920
9635.78 941
9636.71 981
9637.64 984
9638.56 926
9639.49 963
9640.42 984
9641.34 954
9642.27 954
9643.20 949
9644.13 1026
9645.05 1018
9645.98 1027
9646.91 1069
9647.83 1154
9648.76 1142
9649.69 1084
9650.62 1052
9651.54 1202
9652.47 1142
9653.40 1137
9654.33 1113
9655.25 1075
9656.18 1097
9657.11 1074
9658.04 1165
9658.96 1160
9659.89 1155
9660.82 1125
9661.75 1059
9662.68 1141
9663.60 1228
9664.53 1150
9665.46 1142
9666.39 1178
9667.32 1234
9668.25 1190
9669.17 1200
9670.10 1259
9671.03 1317
9671.96 1241
9672.89 1268
9673.82 1227
9674.74 1206
9675.67 1250
9676.60 1230
9677.53 1237
9678.46 1288
9679.39 1266
9680.32 1268
9681.25 1338
9682.17 1363
9683.10 1335
9684.03 1318
9684.96 1392
9685.89 1434
9686.82 1401
9687.75 1347
9688.68 1329
9689.61 1352
9690.54 1365
9691.47 1406
9692.40 1308
9693.33 1431
9694.25 1462
9695.18 1584
9696.11 1839
9697.04 1823
9697.97 1850
9698.90 2113
9699.83 2145
9700.76 1991
9701.69 1911
9702.62 1781
9703.55 1707
9704.48 1612
9705.41 1561
9706.34 1427
9707.27 1394
9708.20 1451
9709.13 1353
9710.06 1301
9710.99 1389
9711.92 1425
9712.85 1434
9713.78 1432
9714.71 1464
9715.65 1529
9716.58 1575
9717.51 1565
9718.44 1403
9719.37 1365
9720.30 1232
9721.23 1268
9722.16 1221
9723.09 1156
9724.02 993
9724.95 1146
9725.88 1157
9726.82 1129
9727.75 1101
9728.68 1130
9729.61 1113
9730.54 1124
9731.47 1212
9732.40 1181
9733.33 1198
9734.27 1187
9735.20 1203
9736.13 1206
9737.06 1150
9737.99 1129
9738.92 1073
9739.86 1008
9740.79 1024
9741.72 1022
9742.65 974
9743.58 991
9744.51 935
9745.45 936
9746.38 955
9747.31 962
9748.24 921
9749.17 864
9750.11 888
9751.04 905
9751.97 928
9752.90 889
9753.84 937
9754.77 1008
9755.70 860
9756.63 871
9757.57 870
9758.50 849
9759.43 950
9760.36 934
9761.30 893
9762.23 907
9763.16 919
9764.09 916
9765.03 950
9765.96 866
9766.89 873
9767.83 901
9768.76 935
9769.69 880
9770.63 845
9771.56 897
9772.49 898
9773.43 852
9774.36 919
9775.29 935
9776.23 906
9777.16 996
9778.09 963
9779.03 954
9779.96 935
9780.89 930
9781.83 1012
9782.76 984
9783.70 946
9784.63 923
9785.56 874
9786.50 877
9787.43 888
9788.37 818
9789.30 793
9790.23 857
9791.17 828
9792.10 865
9793.04 813
9793.97 784
9794.90 869
9795.84 797
9796.77 828
9797.71 849
9798.64 844
9799.58 824
9800.51 799
9801.45 811
9802.38 762
9803.32 761
9804.25 688
9805.19 697
9806.12 666
9807.05 714
9807.99 726
9808.92 670
9809.86 663
9810.80 654
9811.73 581
9812.67 641
9813.60 712
9814.54 686
9815.47 668
9816.41 721
9817.34 667
9818.28 675
9819.21 691
9820.15 664
9821.08 700
9822.02 693
9822.96 653
9823.89 618
9824.83 592
9825.76 619
9826.70 648
9827.63 639
9828.57 617
9829.51 603
9830.44 648
9831.38 656
9832.31 593
9833.25 606
9834.19 619
9835.12 628
9836.06 622
9837.00 595
9837.93 618
9838.87 620
9839.81 619
9840.74 636
9841.68 602
9842.61 566
9843.55 586
9844.49 581
9845.43 627
9846.36 653
9847.30 591
9848.24 554
9849.17 565
9850.11 569
9851.05 560
9851.98 616
9852.92 659
9853.86 602
9854.79 551
9855.73 544
9856.67 591
9857.61 646
9858.54 585
9859.48 574
9860.42 512
9861.36 549
9862.29 598
9863.23 542
9864.17 552
9865.11 550
9866.04 514
9866.98 522
9867.92 538
9868.86 578
9869.80 553
9870.73 544
9871.67 566
9872.61 528
9873.55 541
9874.49 567
9875.42 533
9876.36 518
9877.30 542
9878.24 532
9879.18 539
9880.12 521
9881.05 536
9881.99 548
9882.93 526
9883.87 563
9884.81 604
9885.75 562
9886.69 525
9887.63 543
9888.56 502
9889.50 474
9890.44 504
9891.38 529
9892.32 529
9893.26 517
9894.20 501
9895.14 503
9896.08 555
9897.02 553
9897.95 482
9898.89 475
9899.83 493
9900.77 595
9901.71 514
9902.65 514
9903.59 556
9904.53 492
9905.47 529
9906.41 504
9907.35 553
9908.29 501
9909.23 528
9910.17 577
9911.11 548
9912.05 513
9912.99 601
9913.93 553
9914.87 523
9915.81 493
9916.75 504
9917.69 539
9918.63 479
9919.57 508
9920.51 518
9921.45 577
9922.39 634
9923.33 662
9924.27 705
9925.21 696
9926.15 716
9927.09 821
9928.03 773
9928.97 775
9929.92 701
9930.86 692
9931.80 688
9932.74 674
9933.68 599
9934.62 552
9935.56 596
9936.50 547
9937.44 522
9938.38 483
9939.33 472
9940.27 420
9941.21 470
9942.15 475
9943.09 451
9944.03 480
9944.97 469
9945.92 441
9946.86 401
9947.80 456
9948.74 561
9949.68 507
9950.62 470
9951.57 438
9952.51 507
9953.45 476
9954.39 486
9955.33 471
9956.28 483
9957.22 565
9958.16 513
9959.10 490
9960.04 494
9960.99 498
9961.93 442
9962.87 451
9963.81 501
9964.76 490
9965.70 460
9966.64 446
9967.58 452
9968.53 495
9969.47 477
9970.41 491
9971.35 495
9972.30 457
9973.24 491
9974.18 484
9975.13 525
9976.07 483
9977.01 487
9977.95 471
9978.90 471
9979.84 499
9980.78 459
9981.73 467
9982.67 459
9983.61 479
9984.56 465
9985.50 430
9986.44 495
9987.39 468
9988.33 473
9989.27 496
9990.22 435
9991.16 409
9992.11 440
9993.05 463
9993.99 460
9994.94 444
9995.88 467
9996.82 458
9997.77 471
9998.71 480
9999.66 439
10000.60 492
10001.55 506
10002.49 495
10003.43 447
10004.38 429
10005.32 433
10006.27 449
10007.21 438
10008.16 441
10009.10 483
10010.04 499
10010.99 468
10011.93 398
10012.88 448
10013.82 507
10014.77 442
10015.71 404
10016.66 399
10017.60 420
10018.55 433
10019.49 438
10020.44 441
10021.38 422
10022.33 449
10023.27 404
10024.22 445
10025.16 411
10026.11 373
10027.05 435
10028.00 417
10028.95 382
10029.89 410
10030.84 418
10031.78 421
10032.73 427
10033.67 382
10034.62 403
10035.57 379
10036.51 361
10037.46 414
10038.40 401
10039.35 421
10040.30 431
10041.24 451
10042.19 494
10043.13 415
10044.08 405
10045.03 430
10045.97 438
10046.92 420
10047.86 394
10048.81 401
10049.76 418
10050.70 420
10051.65 404
10052.60 396
10053.54 405
10054.49 371
10055.44 407
10056.38 356
10057.33 433
10058.28 412
10059.22 392
10060.17 389
10061.12 391
10062.07 444
10063.01 421
10063.96 391
10064.91 394
10065.85 402
10066.80 390
10067.75 357
10068.70 390
10069.64 412
10070.59 405
10071.54 374
10072.49 371
10073.43 396
10074.38 375
10075.33 392
10076.28 374
10077.22 378
10078.17 384
10079.12 387
10080.07 399
10081.02 415
10081.96 342
10082.91 358
10083.86 361
10084.81 353
10085.76 375
10086.70 340
10087.65 369
10088.60 387
10089.55 393
10090.50 400
10091.45 433
10092.39 390
10093.34 359
10094.29 357
10095.24 375
10096.19 392
10097.14 392
10098.09 385
10099.03 380
10099.98 379
10100.93 413
10101.88 436
10102.83 377
10103.78 332
10104.73 361
10105.68 408
10106.63 357
10107.58 369
10108.53 366
10109.47 394
10110.42 397
10111.37 373
10112.32 367
10113.27 344
10114.22 377
10115.17 359
10116.12 343
10117.07 370
10118.02 387
10118.97 402
10119.92 418
10120.87 429
10121.82 375
10122.77 374
10123.72 425
10124.67 424
10125.62 366
10126.57 357
10127.52 400
10128.47 385
10129.42 387
10130.37 366
10131.32 380
10132.27 372
10133.22 376
10134.17 350
10135.12 360
10136.07 431
10137.02 418
10137.97 356
10138.92 383
10139.87 405
10140.83 432
10141.78 432
10142.73 399
10143.68 370
10144.63 369
10145.58 399
10146.53 440
10147.48 405
10148.43 400
10149.38 383
10150.34 418
10151.29 421
10152.24 366
10153.19 366
10154.14 417
10155.09 491
10156.04 406
10156.99 411
10157.95 363
10158.90 401
10159.85 424
10160.80 386
10161.75 367
10162.70 344
10163.66 352
10164.61 375
10165.56 391
10166.51 377
10167.46 393
10168.42 391
10169.37 355
10170.32 358
10171.27 393
10172.23 405
10173.18 442
10174.13 422
10175.08 402
10176.03 395
10176.99 434
10177.94 449
10178.89 411
10179.84 414
10180.80 405
10181.75 435
10182.70 407
10183.66 466
10184.61 420
10185.56 391
10186.51 396
10187.47 444
10188.42 409
10189.37 450
10190.33 419
10191.28 459
10192.23 439
10193.19 449
10194.14 468
10195.09 499
10196.05 456
10197.00 422
10197.95 456
10198.91 421
10199.86 459
10200.81 444
10201.77 458
10202.72 426
10203.67 475
10204.63 463
10205.58 503
10206.53 515
10207.49 507
10208.44 422
10209.40 502
10210.35 497
10211.30 425
10212.26 454
10213.21 436
10214.17 443
10215.12 426
10216.08 423
10217.03 423
10217.98 395
10218.94 415
10219.89 437
10220.85 441
10221.80 418
10222.76 415
10223.71 416
10224.67 406
10225.62 440
10226.58 401
10227.53 398
10228.49 387
10229.44 364
10230.40 419
10231.35 423
10232.31 443
10233.26 477
10234.22 476
10235.17 428
10236.13 467
10237.08 447
10238.04 473
10238.99 443
10239.95 455
10240.90 449
10241.86 425
10242.81 418
10243.77 402
10244.72 409
10245.68 373
10246.64 394
10247.59 383
10248.55 388
10249.50 366
10250.46 382
10251.42 365
10252.37 329
10253.33 362
10254.28 381
10255.24 401
10256.20 394
10257.15 356
10258.11 374
10259.06 394
10260.02 382
10260.98 346
10261.93 342
10262.89 360
10263.85 380
10264.80 353
10265.76 346
10266.72 369
10267.67 343
10268.63 354
10269.59 349
10270.54 322
10271.50 374
10272.46 391
10273.41 382
10274.37 340
10275.33 381
10276.29 357
10277.24 356
10278.20 325
10279.16 326
10280.11 331
10281.07 321
10282.03 333
10282.99 330
10283.94 340
10284.90 305
10285.86 379
10286.82 363
10287.77 366
10288.73 323
10289.69 291
10290.65 335
10291.61 357
10292.56 302
10293.52 326
10294.48 371
10295.44 344
10296.39 350
10297.35 381
10298.31 405
10299.27 359
10300.23 366
10301.19 384
10302.14 353
10303.10 348
10304.06 348
10305.02 351
10305.98 332
10306.94 345
10307.89 375
10308.85 346
10309.81 392
10310.77 328
10311.73 356
10312.69 328
10313.65 333
10314.61 391
10315.57 394
10316.52 377
10317.48 341
10318.44 318
10319.40 355
10320.36 356
10321.32 318
10322.28 334
10323.24 362
10324.20 358
10325.16 368
10326.12 368
10327.08 343
10328.04 363
10328.99 407
10329.95 364
10330.91 367
10331.87 370
10332.83 378
10333.79 370
10334.75 401
10335.71 384
10336.67 386
10337.63 380
10338.59 390
10339.55 378
10340.51 315
10341.47 309
10342.43 369
10343.39 363
10344.35 341
10345.31 352
10346.27 331
10347.23 343
10348.20 330
10349.16 335
10350.12 364
10351.08 321
10352.04 346
10353.00 349
10353.96 360
10354.92 393
10355.88 385
10356.84 357
10357.80 330
10358.76 357
10359.72 390
10360.69 341
10361.65 309
10362.61 379
10363.57 366
10364.53 350
10365.49 320
10366.45 286
10367.41 331
10368.38 332
10369.34 299
10370.30 286
10371.26 317
10372.22 297
10373.18 340
10374.14 340
10375.11 310
10376.07 325
10377.03 306
10377.99 277
10378.95 317
10379.92 303
10380.88 326
10381.84 326
10382.80 367
10383.76 332
10384.73 348
10385.69 332
10386.65 343
10387.61 371
10388.57 343
10389.54 335
10390.50 295
10391.46 301
10392.42 303
10393.39 337
10394.35 344
10395.31 347
10396.27 346
10397.24 357
10398.20 336
10399.16 320
10400.13 329
10401.09 324
10402.05 382
10403.02 341
10403.98 310
10404.94 297
10405.90 314
10406.87 354
10407.83 336
10408.79 283
10409.76 302
10410.72 304
10411.68 283
10412.65 275
10413.61 318
10414.57 323
10415.54 376
10416.50 353
10417.47 384
10418.43 352
10419.39 307
10420.36 321
10421.32 315
10422.28 315
10423.25 326
10424.21 342
10425.18 349
10426.14 324
10427.10 287
10428.07 288
10429.03 294
10430.00 300
10430.96 347
10431.93 284
10432.89 275
10433.85 305
10434.82 316
10435.78 266
10436.75 302
10437.71 330
10438.68 371
10439.64 312
10440.61 303
10441.57 306
10442.54 296
10443.50 308
10444.47 281
10445.43 285
10446.40 267
10447.36 291
10448.33 276
10449.29 293
10450.26 329
10451.22 336
10452.19 324
10453.15 284
10454.12 291
10455.08 298
10456.05 318
10457.01 260
10457.98 287
10458.95 269
10459.91 308
10460.88 327
10461.84 340
10462.81 320
10463.77 310
10464.74 267
10465.71 321
10466.67 349
10467.64 324
10468.60 277
10469.57 336
10470.54 289
10471.50 308
10472.47 290
10473.44 291
10474.40 284
10475.37 301
10476.33 343
10477.30 280
10478.27 277
10479.23 301
10480.20 302
10481.17 275
10482.13 344
10483.10 305
10484.07 314
10485.03 303
10486.00 283
10486.97 316
10487.93 308
10488.90 270
10489.87 298
10490.84 248
10491.80 268
10492.77 280
10493.74 324
10494.70 305
10495.67 306
10496.64 321
10497.61 293
10498.57 283
10499.54 295
10500.51 294
10501.48 356
10502.44 346
10503.41 363
10504.38 294
10505.35 288
10506.31 297
10507.28 285
10508.25 309
10509.22 312
10510.19 284
10511.15 294
10512.12 305
10513.09 307
10514.06 329
10515.03 308
10516.00 308
10516.96 314
10517.93 313
10518.90 311
10519.87 312
10520.84 319
10521.81 304
10522.77 272
10523.74 234
10524.71 308
10525.68 258
10526.65 262
10527.62 256
10528.59 299
10529.56 335
10530.52 332
10531.49 307
10532.46 372
10533.43 301
10534.40 279
10535.37 299
10536.34 340
10537.31 333
10538.28 292
10539.25 340
10540.22 326
10541.18 331
10542.15 316
10543.12 288
10544.09 284
10545.06 315
10546.03 323
10547.00 312
10547.97 310
10548.94 281
10549.91 256
10550.88 290
10551.85 296
10552.82 327
10553.79 276
10554.76 269
10555.73 292
10556.70 329
10557.67 363
10558.64 375
10559.61 385
10560.58 363
10561.55 354
10562.52 307
10563.49 331
10564.46 334
10565.43 323
10566.40 321
10567.38 276
10568.35 332
10569.32 310
10570.29 311
10571.26 266
10572.23 298
10573.20 313
10574.17 307
10575.14 308
10576.11 336
10577.08 270
10578.06 307
10579.03 291
10580.00 329
10580.97 344
10581.94 364
10582.91 356
10583.88 297
10584.85 332
10585.83 368
10586.80 341
10587.77 340
10588.74 307
10589.71 328
10590.68 301
10591.66 276
10592.63 295
10593.60 314
10594.57 338
10595.54 319
10596.51 332
10597.49 312
10598.46 307
10599.43 282
10600.40 279
10601.37 299
10602.35 321
10603.32 308
10604.29 280
10605.26 294
10606.24 293
10607.21 286
10608.18 269
10609.15 348
10610.13 341
10611.10 346
10612.07 301
10613.04 275
10614.02 318
10614.99 322
10615.96 369
10616.94 322
10617.91 346
10618.88 320
10619.85 323
10620.83 341
10621.80 343
10622.77 349
10623.75 362
10624.72 348
10625.69 335
10626.67 298
10627.64 362
10628.61 337
10629.59 321
10630.56 350
10631.53 373
10632.51 326
10633.48 371
10634.46 372
10635.43 348
10636.40 357
10637.38 388
10638.35 421
10639.32 397
10640.30 410
10641.27 384
10642.25 390
10643.22 351
10644.19 330
10645.17 328
10646.14 332
10647.12 342
10648.09 336
10649.07 356
10650.04 345
10651.01 366
10651.99 344
10652.96 342
10653.94 385
10654.91 387
10655.89 378
10656.86 327
10657.84 329
10658.81 287
10659.79 309
10660.76 300
10661.74 360
10662.71 314
10663.69 291
10664.66 293
10665.64 363
10666.61 320
10667.59 344
10668.56 290
10669.54 309
10670.51 359
10671.49 333
10672.46 313
10673.44 321
10674.42 321
10675.39 316
10676.37 313
10677.34 283
10678.32 332
10679.29 353
10680.27 325
10681.25 339
10682.22 324
10683.20 318
10684.17 319
10685.15 339
10686.12 350
10687.10 323
10688.08 326
10689.05 355
10690.03 335
10691.01 335
10691.98 318
10692.96 304
10693.94 311
10694.91 335
10695.89 297
10696.86 296
10697.84 319
10698.82 333
10699.79 353
10700.77 341
10701.75 309
10702.72 275
10703.70 317
10704.68 321
10705.66 310
10706.63 270
10707.61 264
10708.59 321
10709.56 334
10710.54 327
10711.52 376
10712.50 378
10713.47 321
10714.45 348
10715.43 349
10716.41 340
10717.38 338
10718.36 343
10719.34 308
10720.32 302
10721.29 312
10722.27 319
10723.25 352
10724.23 337
10725.20 348
10726.18 338
10727.16 349
10728.14 284
10729.12 337
10730.09 326
10731.07 305
10732.05 309
10733.03 298
10734.01 293
10734.99 290
10735.96 329
10736.94 327
10737.92 361
10738.90 364
10739.88 362
10740.86 340
10741.83 364
10742.81 307
10743.79 350
10744.77 339
10745.75 299
10746.73 314
10747.71 317
10748.69 321
10749.67 316
10750.64 301
10751.62 292
10752.60 296
10753.58 337
10754.56 300
10755.54 289
10756.52 328
10757.50 332
10758.48 337
10759.46 339
10760.44 344
10761.42 325
10762.40 359
10763.38 330
10764.35 287
10765.33 294
10766.31 349
10767.29 328
10768.27 351
10769.25 364
10770.23 383
10771.21 373
10772.19 398
10773.17 361
10774.15 387
10775.13 342
10776.11 390
10777.09 397
10778.07 363
10779.05 401
10780.04 377
10781.02 373
10782.00 338
10782.98 396
10783.96 362
10784.94 386
10785.92 415
10786.90 414
10787.88 384
10788.86 382
10789.84 391
10790.82 395
10791.80 339
10792.78 384
10793.77 388
10794.75 369
10795.73 312
10796.71 350
10797.69 371
10798.67 310
10799.65 346
10800.63 389
10801.61 378
10802.60 343
10803.58 408
10804.56 378
10805.54 385
10806.52 399
10807.50 390
10808.49 403
10809.47 435
10810.45 429
10811.43 415
10812.41 385
10813.39 390
10814.38 406
10815.36 437
10816.34 406
10817.32 367
10818.30 375
10819.29 407
10820.27 419
10821.25 445
10822.23 463
10823.22 440
10824.20 391
10825.18 364
10826.16 370
10827.15 400
10828.13 389
10829.11 410
10830.09 397
10831.08 409
10832.06 435
10833.04 396
10834.02 417
10835.01 421
10835.99 394
10836.97 390
10837.96 375
10838.94 415
10839.92 404
10840.90 406
10841.89 389
10842.87 436
10843.85 415
10844.84 439
10845.82 464
10846.80 397
10847.79 422
10848.77 411
10849.76 465
10850.74 455
10851.72 496
10852.71 438
10853.69 441
10854.67 495
10855.66 427
10856.64 437
10857.62 456
10858.61 483
10859.59 483
10860.58 460
10861.56 475
10862.55 506
10863.53 523
10864.51 532
10865.50 412
10866.48 485
10867.47 486
10868.45 525
10869.44 509
10870.42 511
10871.40 529
10872.39 511
10873.37 482
10874.36 479
10875.34 530
10876.33 509
10877.31 491
10878.30 518
10879.28 535
10880.27 485
10881.25 527
10882.24 589
10883.22 561
10884.21 549
10885.19 527
10886.18 510
10887.16 520
10888.15 541
10889.13 613
10890.12 627
10891.10 570
10892.09 608
10893.07 577
10894.06 637
10895.05 608
10896.03 579
10897.02 660
10898.00 591
10898.99 582
10899.97 577
10900.96 631
10901.95 635
10902.93 593
10903.92 571
10904.90 627
10905.89 684
10906.88 670
10907.86 621
10908.85 651
10909.84 630
10910.82 644
10911.81 602
10912.79 647
10913.78 628
10914.77 645
10915.75 681
10916.74 713
10917.73 675
10918.71 723
10919.70 672
10920.69 694
10921.67 645
10922.66 688
10923.65 673
10924.63 666
10925.62 693
10926.61 743
10927.60 738
10928.58 736
10929.57 738
10930.56 708
10931.54 701
10932.53 658
10933.52 693
10934.51 652
10935.49 705
10936.48 769
10937.47 716
10938.46 746
10939.44 764
10940.43 775
10941.42 787
10942.41 766
10943.39 825
10944.38 836
10945.37 833
10946.36 782
10947.35 813
10948.33 785
10949.32 833
10950.31 876
10951.30 821
10952.29 801
10953.28 891
10954.26 986
10955.25 1104
10956.24 1126
10957.23 1128
10958.22 1153
10959.21 1143
10960.19 1126
10961.18 1118
10962.17 1090
10963.16 1065
10964.15 1060
10965.14 987
10966.13 961
10967.11 976
10968.10 942
10969.09 872
10970.08 871
10971.07 826
10972.06 871
10973.05 838
10974.04 928
10975.03 856
10976.02 827
10977.01 867
10978.00 832
10978.98 793
10979.97 820
10980.96 830
10981.95 916
10982.94 933
10983.93 915
10984.92 911
10985.91 863
10986.90 858
10987.89 918
10988.88 913
10989.87 867
10990.86 960
10991.85 965
10992.84 945
10993.83 1018
10994.82 1096
10995.81 1168
10996.80 1314
10997.79 1377
10998.78 1549
10999.77 1522
11000.76 1531
11001.75 1440
11002.74 1542
11003.73 1346
11004.72 1243
11005.72 1149
11006.71 1003
11007.70 950
11008.69 861
11009.68 850
11010.67 836
11011.66 804
11012.65 769
11013.64 782
11014.63 772
11015.62 752
11016.61 696
11017.61 726
11018.60 677
11019.59 646
11020.58 711
11021.57 753
11022.56 648
11023.55 621
11024.55 570
11025.54 621
11026.53 705
11027.52 614
11028.51 529
11029.50 527
11030.49 567
11031.49 554
11032.48 640
11033.47 608
11034.46 569
11035.45 630
11036.45 583
11037.44 570
11038.43 588
11039.42 635
11040.41 638
11041.41 603
11042.40 563
11043.39 521
11044.38 525
11045.38 569
11046.37 609
11047.36 585
11048.35 521
11049.35 589
11050.34 611
11051.33 565
11052.32 569
11053.32 570
11054.31 522
11055.30 585
11056.30 583
11057.29 576
11058.28 551
11059.27 521
11060.27 518
11061.26 545
11062.25 489
11063.25 526
11064.24 588
11065.23 577
11066.23 547
11067.22 529
11068.21 542
11069.21 539
11070.20 520
11071.19 552
11072.19 584
11073.18 546
11074.17 567
11075.17 556
11076.16 561
11077.16 550
11078.15 555
11079.14 590
11080.14 526
11081.13 572
11082.13 555
11083.12 536
11084.11 518
11085.11 501
11086.10 562
11087.10 543
11088.09 480
11089.09 507
11090.08 531
11091.07 526
11092.07 462
11093.06 509
11094.06 487
11095.05 453
11096.05 477
11097.04 524
11098.04 487
11099.03 482
11100.03 479
11101.02 467
11102.02 480
11103.01 456
11104.01 499
11105.00 480
11106.00 490
11106.99 464
11107.99 428
11108.98 452
11109.98 464
11110.97 463
11111.97 479
11112.96 479
11113.96 409
11114.95 453
11115.95 412
11116.95 463
11117.94 425
11118.94 469
11119.93 445
11120.93 439
11121.92 408
11122.92 428
11123.92 450
11124.91 422
11125.91 372
11126.90 371
11127.90 423
11128.90 409
11129.89 397
11130.89 404
11131.89 355
11132.88 452
11133.88 411
11134.87 399
11135.87 372
11136.87 405
11137.86 383
11138.86 351
11139.86 340
11140.85 357
11141.85 423
11142.85 417
11143.84 397
11144.84 470
11145.84 391
11146.84 421
11147.83 401
11148.83 422
11149.83 408
11150.82 369
11151.82 355
11152.82 360
11153.82 390
11154.81 358
11155.81 344
11156.81 388
11157.80 363
11158.80 338
11159.80 371
11160.80 370
11161.79 403
11162.79 404
11163.79 395
11164.79 347
11165.79 375
11166.78 372
11167.78 370
11168.78 371
11169.78 390
11170.78 360
11171.77 347
11172.77 350
11173.77 401
11174.77 382
11175.77 393
11176.76 375
11177.76 339
11178.76 289
11179.76 344
11180.76 337
11181.76 375
11182.76 367
11183.75 351
11184.75 355
11185.75 382
11186.75 358
11187.75 339
11188.75 367
11189.75 349
11190.75 345
11191.74 356
11192.74 389
11193.74 362
11194.74 340
11195.74 331
11196.74 353
11197.74 374
11198.74 423
11199.74 370
11200.74 373
11201.74 389
11202.74 400
11203.74 350
11204.74 355
11205.73 357
11206.73 385
11207.73 346
11208.73 355
11209.73 359
11210.73 375
11211.73 410
11212.73 366
11213.73 352
11214.73 345
11215.73 347
11216.73 328
11217.73 381
11218.73 346
11219.73 348
11220.73 327
11221.73 367
11222.73 331
11223.74 324
11224.74 341
11225.74 351
11226.74 347
11227.74 328
11228.74 367
11229.74 323
11230.74 346
11231.74 345
11232.74 328
11233.74 309
11234.74 395
11235.74 358
11236.74 349
11237.75 373
11238.75 359
11239.75 320
11240.75 323
11241.75 322
11242.75 310
11243.75 309
11244.75 338
11245.76 344
11246.76 300
11247.76 339
11248.76 326
11249.76 294
11250.76 318
11251.76 355
11252.77 353
11253.77 340
11254.77 364
11255.77 315
11256.77 315
11257.78 366
11258.78 364
11259.78 379
11260.78 361
11261.78 351
11262.79 330
11263.79 338
11264.79 331
11265.79 354
11266.79 353
11267.80 351
11268.80 361
11269.80 370
11270.80 321
11271.81 362
11272.81 403
11273.81 387
11274.81 345
11275.82 383
11276.82 411
11277.82 368
11278.83 362
11279.83 353
11280.83 366
11281.83 376
11282.84 384
11283.84 357
11284.84 330
11285.85 360
11286.85 354
11287.85 392
11288.86 374
11289.86 337
11290.86 348
11291.87 344
11292.87 357
11293.87 360
11294.88 360
11295.88 374
11296.89 351
11297.89 319
11298.89 331
11299.90 330
11300.90 346
11301.90 336
11302.91 338
11303.91 341
11304.92 374
11305.92 350
11306.92 364
11307.93 352
11308.93 367
11309.94 404
11310.94 432
11311.95 450
11312.95 430
11313.95 473
11314.96 460
11315.96 466
11316.97 412
11317.97 387
11318.98 376
11319.98 431
11320.99 421
11321.99 389
11323.00 419
11324.00 354
11325.01 364
11326.01 309
11327.02 339
11328.02 313
11329.03 326
11330.03 315
11331.04 319
11332.04 327
11333.05 320
11334.05 341
11335.06 340
11336.06 395
11337.07 371
11338.07 306
11339.08 329
11340.09 332
11341.09 285
11342.10 327
11343.10 351
11344.11 359
11345.11 328
11346.12 327
11347.13 304
11348.13 319
11349.14 327
11350.14 336
11351.15 352
11352.16 331
11353.16 345
11354.17 366
11355.17 353
11356.18 347
11357.19 338
11358.19 339
11359.20 330
11360.21 333
11361.21 339
11362.22 375
11363.23 362
11364.23 359
11365.24 357
11366.25 369
11367.25 346
11368.26 350
11369.27 303
11370.27 329
11371.28 366
11372.29 347
11373.29 337
11374.30 359
11375.31 337
11376.32 332
11377.32 357
11378.33 365
11379.34 401
11380.35 384
11381.35 337
11382.36 332
11383.37 341
11384.38 378
11385.38 379
11386.39 356
11387.40 366
11388.41 365
11389.41 347
11390.42 370
11391.43 342
11392.44 342
11393.45 316
11394.45 358
11395.46 355
11396.47 371
11397.48 330
11398.49 349
11399.49 380
11400.50 354
11401.51 358
11402.52 365
11403.53 362
11404.54 343
11405.54 356
11406.55 392
11407.56 373
11408.57 354
11409.58 385
11410.59 366
11411.60 377
11412.61 383
11413.61 323
11414.62 380
11415.63 368
11416.64 348
11417.65 388
11418.66 395
11419.67 399
11420.68 386
11421.69 371
11422.70 373
11423.71 380
11424.71 359
11425.72 367
11426.73 399
11427.74 388
11428.75 360
11429.76 373
11430.77 410
11431.78 405
11432.79 402
11433.80 388
11434.81 388
11435.82 378
11436.83 396
11437.84 409
11438.85 399
11439.86 332
11440.87 358
11441.88 380
11442.89 376
11443.90 374
11444.91 413
11445.92 385
11446.93 411
11447.94 402
11448.95 423
11449.96 385
11450.97 369
11451.98 484
11452.99 430
11454.01 454
11455.02 403
11456.03 380
11457.04 408
11458.05 386
11459.06 392
11460.07 397
11461.08 350
11462.09 398
11463.10 387
11464.11 390
11465.13 402
11466.14 379
11467.15 355
11468.16 410
11469.17 442
11470.18 440
11471.19 446
11472.20 383
11473.22 374
11474.23 392
11475.24 440
11476.25 401
11477.26 395
11478.27 407
11479.29 388
11480.30 361
11481.31 374
11482.32 370
11483.33 437
11484.35 417
11485.36 366
11486.37 393
11487.38 408
11488.39 377
11489.41 398
11490.42 437
11491.43 416
11492.44 410
11493.46 411
11494.47 381
11495.48 379
11496.49 419
11497.51 435
11498.52 441
11499.53 429
11500.54 444
11501.56 423
11502.57 411
11503.58 455
11504.59 443
11505.61 434
11506.62 446
11507.63 438
11508.65 466
11509.66 456
11510.67 408
11511.69 457
11512.70 460
11513.71 400
11514.73 436
11515.74 449
11516.75 435
11517.77 447
11518.78 462
11519.79 474
11520.81 418
11521.82 419
11522.83 449
11523.85 529
11524.86 504
11525.88 476
11526.89 479
11527.90 504
11528.92 449
11529.93 476
11530.95 444
11531.96 484
11532.97 490
11533.99 464
11535.00 462
11536.02 498
11537.03 473
11538.05 515
11539.06 539
11540.07 533
11541.09 527
11542.10 493
11543.12 539
11544.13 471
11545.15 486
11546.16 527
11547.18 498
11548.19 502
11549.21 534
11550.22 482
11551.24 460
11552.25 513
11553.27 492
11554.28 526
11555.30 552
11556.31 577
11557.33 575
11558.34 542
11559.36 589
11560.37 645
11561.39 545
11562.40 551
11563.42 606
11564.43 640
11565.45 614
11566.47 581
11567.48 636
11568.50 634
11569.51 664
11570.53 638
11571.54 603
11572.56 641
11573.58 684
11574.59 688
11575.61 708
11576.62 683
11577.64 703
11578.66 721
11579.67 715
11580.69 774
11581.70 783
11582.72 768
11583.74 763
11584.75 749
11585.77 808
11586.79 905
11587.80 878
11588.82 851
11589.84 855
11590.85 870
11591.87 921
11592.89 902
11593.90 908
11594.92 958
11595.94 1080
11596.95 1190
11597.97 1209
11598.99 1294
11600.01 1408
11601.02 1599
11602.04 1723
11603.06 1754
11604.07 1798
11605.09 1783
11606.11 1658
11607.13 1623
11608.14 1435
11609.16 1300
11610.18 1129
11611.20 1046
11612.21 1001
11613.23 927
11614.25 886
11615.27 761
11616.29 773
11617.30 681
11618.32 664
11619.34 681
11620.36 651
11621.38 666
11622.39 662
11623.41 659
11624.43 602
11625.45 645
11626.47 619
11627.48 553
11628.50 497
11629.52 538
11630.54 631
11631.56 581
11632.58 553
11633.59 529
11634.61 534
11635.63 540
11636.65 618
11637.67 536
11638.69 559
11639.71 526
11640.73 487
11641.75 514
11642.76 552
11643.78 545
11644.80 543
11645.82 540
11646.84 505
11647.86 465
11648.88 519
11649.90 501
11650.92 532
11651.94 514
11652.96 476
11653.98 500
11655.00 528
11656.01 514
11657.03 429
11658.05 454
11659.07 468
11660.09 486
11661.11 517
11662.13 515
11663.15 531
11664.17 491
11665.19 484
11666.21 535
11667.23 514
11668.25 551
11669.27 528
11670.29 588
11671.31 528
11672.33 552
11673.35 515
11674.37 525
11675.39 560
11676.42 534
11677.44 594
11678.46 564
11679.48 525
11680.50 563
11681.52 571
11682.54 608
11683.56 560
11684.58 535
11685.60 545
11686.62 524
11687.64 574
11688.66 600
11689.69 563
11690.71 622
11691.73 583
11692.75 592
11693.77 549
11694.79 506
11695.81 490
11696.83 527
11697.85 568
11698.88 610
11699.90 521
11700.92 554
11701.94 548
11702.96 527
11703.98 496
11705.01 543
11706.03 550
11707.05 611
11708.07 560
11709.09 450
11710.12 474
11711.14 526
11712.16 550
11713.18 502
11714.20 465
11715.23 519
11716.25 492
11717.27 478
11718.29 458
11719.31 448
11720.34 415
11721.36 430
11722.38 456
11723.40 509
11724.43 491
11725.45 483
11726.47 492
11727.49 472
11728.52 432
11729.54 492
11730.56 477
11731.59 474
11732.61 464
11733.63 432
11734.65 472
11735.68 492
11736.70 473
11737.72 407
11738.75 408
11739.77 501
11740.79 516
11741.82 432
11742.84 419
11743.86 446
11744.89 442
11745.91 441
11746.93 407
11747.96 477
11748.98 474
11750.01 421
11751.03 422
11752.05 446
11753.08 424
11754.10 445
11755.12 487
11756.15 446
11757.17 409
11758.20 436
11759.22 416
11760.24 435
11761.27 426
11762.29 424
11763.32 406
11764.34 414
11765.37 412
11766.39 384
11767.41 413
11768.44 446
11769.46 473
11770.49 416
11771.51 413
11772.54 425
11773.56 448
11774.59 459
11775.61 427
11776.64 417
11777.66 421
11778.69 427
11779.71 412
11780.74 414
11781.76 421
11782.79 406
11783.81 403
11784.84 402
11785.86 416
11786.89 430
11787.91 452
11788.94 477
11789.96 426
11790.99 412
11792.01 441
11793.04 440
11794.07 406
11795.09 428
11796.12 411
11797.14 443
11798.17 421
11799.19 362
11800.22 417
11801.25 440
11802.27 426
11803.30 442
11804.32 381
11805.35 407
11806.38 392
11807.40 446
11808.43 455
11809.45 455
11810.48 414
11811.51 418
11812.53 447
11813.56 405
11814.59 445
11815.61 422
11816.64 467
11817.67 451
11818.69 393
11819.72 449
11820.75 463
11821.77 428
11822.80 445
11823.83 431
11824.85 397
11825.88 433
11826.91 444
11827.94 408
11828.96 455
11829.99 447
11831.02 455
11832.04 399
11833.07 415
11834.10 442
11835.13 455
11836.15 426
11837.18 448
11838.21 464
11839.24 466
11840.26 429
11841.29 455
11842.32 467
11843.35 415
11844.37 431
11845.40 440
11846.43 466
11847.46 467
11848.49 422
11849.51 470
11850.54 499
11851.57 489
11852.60 448
11853.63 469
11854.65 502
11855.68 473
11856.71 530
11857.74 534
11858.77 519
11859.80 512
11860.83 482
11861.85 506
11862.88 486
11863.91 510
11864.94 550
11865.97 551
11867.00 545
11868.03 537
11869.05 573
11870.08 568
11871.11 524
11872.14 535
11873.17 584
11874.20 563
11875.23 478
11876.26 470
11877.29 513
11878.32 504
11879.35 488
11880.38 507
11881.40 576
11882.43 568
11883.46 547
11884.49 556
11885.52 591
11886.55 623
11887.58 562
11888.61 551
11889.64 595
11890.67 618
11891.70 616
11892.73 624
11893.76 576
11894.79 539
11895.82 635
11896.85 682
11897.88 623
11898.91 666
11899.94 661
11900.97 721
11902.00 709
11903.03 802
11904.06 774
11905.09 722
11906.12 687
11907.15 652
11908.18 675
11909.22 667
11910.25 619
11911.28 659
11912.31 637
11913.34 613
11914.37 674
11915.40 682
11916.43 615
11917.46 594
11918.49 633
11919.52 687
11920.55 675
11921.59 594
11922.62 725
11923.65 654
11924.68 636
11925.71 718
11926.74 816
11927.77 776
11928.81 870
11929.84 917
11930.87 946
11931.90 932
11932.93 986
11933.96 968
11935.00 904
11936.03 817
11937.06 822
11938.09 828
11939.12 745
11940.15 701
11941.19 616
11942.22 617
11943.25 599
11944.28 601
11945.31 605
11946.35 556
11947.38 545
11948.41 569
11949.44 598
11950.48 598
11951.51 542
11952.54 513
11953.57 550
11954.61 525
11955.64 516
11956.67 583
11957.70 634
11958.74 553
11959.77 566
11960.80 538
11961.84 495
11962.87 538
11963.90 525
11964.93 528
11965.97 566
11967.00 567
11968.03 596
11969.07 583
11970.10 543
11971.13 544
11972.17 513
11973.20 518
11974.23 538
11975.27 555
11976.30 497
11977.33 534
11978.37 545
11979.40 527
11980.44 526
11981.47 565
11982.50 567
11983.54 519
11984.57 569
11985.60 557
11986.64 531
11987.67 504
11988.71 529
11989.74 576
11990.77 525
11991.81 487
11992.84 497
11993.88 552
11994.91 578
11995.95 586
11996.98 525
11998.02 495
11999.05 549
12000.08 557
12001.12 556
12002.15 563
12003.19 566
12004.22 545
12005.26 531
12006.29 557
12007.33 565
12008.36 623
12009.40 556
12010.43 577
12011.47 545
12012.50 548
12013.54 573
12014.57 587
12015.61 608
12016.64 584
12017.68 566
12018.71 610
12019.75 619
12020.78 666
12021.82 551
12022.86 573
12023.89 651
12024.93 623
12025.96 587
12027.00 608
12028.03 576
12029.07 586
12030.11 547
12031.14 573
12032.18 564
12033.21 579
12034.25 577
12035.29 559
12036.32 593
12037.36 611
12038.39 600
12039.43 559
12040.47 639
12041.50 606
12042.54 614
12043.58 593
12044.61 555
12045.65 595
12046.69 594
12047.72 614
12048.76 597
12049.80 593
12050.83 582
12051.87 570
12052.91 613
12053.94 631
12054.98 657
12056.02 636
12057.05 613
12058.09 636
12059.13 650
12060.16 607
12061.20 630
12062.24 652
12063.28 655
12064.31 604
12065.35 579
12066.39 643
12067.43 603
12068.46 602
12069.50 581
12070.54 639
12071.58 650
12072.61 607
12073.65 572
12074.69 591
12075.73 615
12076.76 633
12077.80 652
12078.84 655
12079.88 604
12080.92 678
12081.95 737
12082.99 680
12084.03 654
12085.07 616
12086.11 679
12087.15 721
12088.18 650
12089.22 679
12090.26 735
12091.30 750
12092.34 656
12093.38 741
12094.42 726
12095.45 736
12096.49 770
12097.53 766
12098.57 724
12099.61 830
12100.65 893
12101.69 887
12102.73 863
12103.76 866
12104.80 874
12105.84 880
12106.88 874
12107.92 824
12108.96 758
12110.00 740
12111.04 742
12112.08 657
12113.12 630
12114.16 602
12115.20 574
12116.24 588
12117.28 620
12118.32 606
12119.36 552
12120.40 570
12121.44 513
12122.47 534
12123.51 471
12124.55 504
12125.59 494
12126.63 492
12127.67 470
12128.71 419
12129.76 428
12130.80 431
12131.84 444
12132.88 502
12133.92 499
12134.96 493
12136.00 436
12137.04 472
12138.08 444
12139.12 433
12140.16 492
12141.20 454
12142.24 426
12143.28 432
12144.32 410
12145.36 467
12146.40 445
12147.44 441
12148.49 390
12149.53 435
12150.57 504
12151.61 471
12152.65 409
12153.69 411
12154.73 405
12155.77 406
12156.81 409
12157.86 373
12158.90 381
12159.94 414
12160.98 419
12162.02 463
12163.06 463
12164.10 476
12165.15 470
12166.19 409
12167.23 388
12168.27 394
12169.31 445
12170.36 478
12171.40 457
12172.44 402
12173.48 405
12174.52 446
12175.57 435
12176.61 446
12177.65 440
12178.69 395
12179.73 405
12180.78 379
12181.82 420
12182.86 423
12183.90 452
12184.95 461
12185.99 472
12187.03 458
12188.07 447
12189.12 453
12190.16 417
12191.20 388
12192.25 439
12193.29 428
12194.33 452
12195.37 416
12196.42 423
12197.46 450
12198.50 433
12199.55 423
12200.59 437
12201.63 398
12202.68 431
12203.72 414
12204.76 414
12205.81 399
12206.85 397
12207.89 376
12208.94 388
12209.98 413
12211.02 408
12212.07 381
12213.11 383
12214.16 402
12215.20 406
12216.24 414
12217.29 408
12218.33 411
12219.37 412
12220.42 403
12221.46 442
12222.51 416
12223.55 391
12224.60 382
12225.64 393
12226.68 420
12227.73 411
12228.77 378
12229.82 346
12230.86 392
12231.91 417
12232.95 359
12234.00 388
12235.04 399
12236.08 388
12237.13 387
12238.17 341
12239.22 352
12240.26 370
12241.31 340
12242.35 361
12243.40 373
12244.44 363
12245.49 370
12246.53 363
12247.58 349
12248.62 303
12249.67 331
12250.72 364
12251.76 386
12252.81 344
12253.85 382
12254.90 372
12255.94 333
12256.99 333
12258.03 354
12259.08 409
12260.13 386
12261.17 321
12262.22 333
12263.26 360
12264.31 359
12265.35 403
12266.40 345
12267.45 337
12268.49 382
12269.54 368
12270.59 364
12271.63 342
12272.68 313
12273.72 333
12274.77 357
12275.82 398
12276.86 328
12277.91 412
12278.96 365
12280.00 373
12281.05 344
12282.10 322
12283.14 363
12284.19 343
12285.24 331
12286.28 308
12287.33 319
12288.38 362
12289.42 365
12290.47 347
12291.52 350
12292.57 339
12293.61 357
12294.66 349
12295.71 362
12296.75 358
12297.80 334
12298.85 318
12299.90 325
12300.94 341
12301.99 385
12303.04 349
12304.09 324
12305.13 348
12306.18 337
12307.23 334
12308.28 299
12309.33 348
12310.37 348
12311.42 333
12312.47 311
12313.52 319
12314.57 327
12315.61 316
12316.66 296
12317.71 314
12318.76 324
12319.81 283
12320.85 316
12321.90 365
12322.95 337
12324.00 368
12325.05 311
12326.10 311
12327.15 294
12328.19 285
12329.24 312
12330.29 322
12331.34 328
12332.39 307
12333.44 291
12334.49 327
12335.54 293
12336.59 305
12337.63 319
12338.68 320
12339.73 324
12340.78 300
12341.83 340
12342.88 328
12343.93 347
12344.98 342
12346.03 321
12347.08 320
12348.13 307
12349.18 292
12350.23 307
12351.28 297
12352.33 288
12353.38 298
12354.43 328
12355.48 325
12356.52 325
12357.57 296
12358.62 319
12359.67 356
12360.72 369
12361.77 330
12362.82 320
12363.88 352
12364.93 334
12365.98 339
12367.03 299
12368.08 318
12369.13 350
12370.18 288
12371.23 294
12372.28 307
12373.33 381
12374.38 361
12375.43 314
12376.48 371
12377.53 346
12378.58 314
12379.63 307
12380.68 326
12381.73 313
12382.79 339
12383.84 327
12384.89 340
12385.94 329
12386.99 316
12388.04 331
12389.09 336
12390.14 345
12391.20 321
12392.25 292
12393.30 320
12394.35 353
12395.40 356
12396.45 344
12397.50 299
12398.56 341
12399.61 349
12400.66 346
12401.71 339
12402.76 360
12403.81 379
12404.87 334
12405.92 345
12406.97 347
12408.02 289
12409.07 330
12410.13 345
12411.18 327
12412.23 327
12413.28 344
12414.34 332
12415.39 350
12416.44 377
12417.49 353
12418.55 345
12419.60 358
12420.65 347
12421.70 323
12422.76 309
12423.81 363
12424.86 372
12425.91 343
12426.97 363
12428.02 366
12429.07 346
12430.13 392
12431.18 352
12432.23 324
12433.29 382
12434.34 342
12435.39 368
12436.44 364
12437.50 372
12438.55 378
12439.61 374
12440.66 333
12441.71 366
12442.77 375
12443.82 375
12444.87 344
12445.93 356
12446.98 387
12448.03 385
12449.09 381
12450.14 373
12451.20 354
12452.25 329
12453.30 347
12454.36 352
12455.41 358
12456.47 379
12457.52 381
12458.57 395
12459.63 385
12460.68 409
12461.74 446
12462.79 413
12463.85 436
12464.90 454
12465.95 446
12467.01 445
12468.06 469
12469.12 477
12470.17 479
12471.23 522
12472.28 552
12473.34 558
12474.39 601
12475.45 680
12476.50 665
12477.56 706
12478.61 732
12479.67 727
12480.72 683
12481.78 616
12482.83 625
12483.89 546
12484.94 529
12486.00 481
12487.05 442
12488.11 472
12489.17 383
12490.22 426
12491.28 406
12492.33 399
12493.39 381
12494.44 408
12495.50 376
12496.55 340
12497.61 369
12498.67 387
12499.72 368
12500.78 381
12501.83 340
12502.89 328
12503.95 354
12505.00 331
12506.06 321
12507.12 342
12508.17 357
12509.23 370
12510.28 362
12511.34 334
12512.40 369
12513.45 364
12514.51 369
12515.57 323
12516.62 342
12517.68 359
12518.74 342
12519.79 360
12520.85 315
12521.91 341
12522.96 329
12524.02 343
12525.08 308
12526.14 338
12527.19 360
12528.25 330
12529.31 349
12530.36 345
12531.42 319
12532.48 331
12533.54 358
12534.59 385
12535.65 393
12536.71 347
12537.77 341
12538.82 392
12539.88 340
12540.94 327
12542.00 342
12543.05 378
12544.11 400
12545.17 426
12546.23 349
12547.29 357
12548.34 398
12549.40 373
12550.46 370
12551.52 409
12552.58 428
12553.64 449
12554.69 446
12555.75 430
12556.81 412
12557.87 436
12558.93 451
12559.99 413
12561.04 438
12562.10 447
12563.16 443
12564.22 403
12565.28 373
12566.34 383
12567.40 380
12568.45 418
12569.51 367
12570.57 385
12571.63 342
12572.69 342
12573.75 373
12574.81 376
12575.87 404
12576.93 401
12577.99 349
12579.05 347
12580.11 357
12581.16 363
12582.22 363
12583.28 372
12584.34 391
12585.40 392
12586.46 364
12587.52 348
12588.58 344
12589.64 372
12590.70 374
12591.76 328
12592.82 339
12593.88 351
12594.94 335
12596.00 341
12597.06 337
12598.12 324
12599.18 314
12600.24 335
12601.30 338
12602.36 352
12603.42 355
12604.48 366
12605.54 337
12606.60 311
12607.66 321
12608.72 330
12609.79 315
12610.85 343
12611.91 338
12612.97 331
12614.03 366
12615.09 311
12616.15 310
12617.21 337
12618.27 333
12619.33 296
12620.39 313
12621.45 330
12622.52 341
12623.58 370
12624.64 340
12625.70 394
12626.76 388
12627.82 338
12628.88 330
12629.95 303
12631.01 332
12632.07 340
12633.13 303
12634.19 314
12635.25 338
12636.31 324
12637.38 310
12638.44 331
12639.50 360
12640.56 333
12641.62 294
12642.69 296
12643.75 336
12644.81 334
12645.87 366
12646.93 327
12648.00 280
12649.06 328
12650.12 345
12651.18 325
12652.25 301
12653.31 295
12654.37 344
12655.43 340
12656.50 311
12657.56 299
12658.62 303
12659.68 307
12660.75 334
12661.81 316
12662.87 288
12663.94 313
12665.00 339
12666.06 316
12667.12 295
12668.19 295
12669.25 317
12670.31 321
12671.38 305
12672.44 335
12673.50 309
12674.57 307
12675.63 304
12676.69 301
12677.76 296
12678.82 295
12679.88 312
12680.95 352
12682.01 315
12683.07 308
12684.14 291
12685.20 314
12686.27 342
12687.33 317
12688.39 320
12689.46 329
12690.52 339
12691.59 293
12692.65 306
12693.71 367
12694.78 310
12695.84 350
12696.91 373
12697.97 323
12699.04 317
12700.10 335
12701.16 367
12702.23 309
12703.29 347
12704.36 341
12705.42 333
12706.49 320
12707.55 304
12708.62 300
12709.68 318
12710.75 315
12711.81 288
12712.88 296
12713.94 301
12715.01 330
12716.07 326
12717.14 308
12718.20 343
12719.27 336
12720.33 299
12721.40 305
12722.46 284
12723.53 300
12724.59 311
12725.66 327
12726.72 301
12727.79 330
12728.86 314
12729.92 307
12730.99 318
12732.05 332
12733.12 351
12734.18 292
12735.25 322
12736.32 312
12737.38 308
12738.45 312
12739.51 290
12740.58 312
12741.65 335
12742.71 330
12743.78 331
12744.85 323
12745.91 275
12746.98 289
12748.04 359
12749.11 295
12750.18 319
12751.24 314
12752.31 285
12753.38 275
12754.44 279
12755.51 253
12756.58 270
12757.64 297
12758.71 290
12759.78 300
12760.85 328
12761.91 316
12762.98 274
12764.05 271
12765.11 255
12766.18 282
12767.25 281
12768.32 294
12769.38 302
12770.45 286
12771.52 270
12772.58 250
12773.65 288
12774.72 252
12775.79 259
12776.86 267
12777.92 295
12778.99 289
12780.06 269
12781.13 240
12782.19 250
12783.26 324
12784.33 259
12785.40 280
12786.47 279
12787.53 307
12788.60 304
12789.67 279
12790.74 290
12791.81 272
12792.87 281
12793.94 298
12795.01 258
12796.08 267
12797.15 261
12798.22 298
12799.29 297
12800.35 261
12801.42 279
12802.49 261
12803.56 288
12804.63 282
12805.70 279
12806.77 277
12807.84 292
12808.90 279
12809.97 283
12811.04 313
12812.11 297
12813.18 324
12814.25 289
12815.32 262
12816.39 274
12817.46 265
12818.53 275
12819.60 269
12820.67 284
12821.74 265
12822.81 272
12823.88 280
12824.94 291
12826.01 277
12827.08 322
12828.15 317
12829.22 275
12830.29 246
12831.36 287
12832.43 231
12833.50 264
12834.57 261
12835.64 253
12836.71 271
12837.78 272
12838.85 273
12839.92 246
12840.99 232
12842.07 255
12843.14 318
12844.21 340
12845.28 310
12846.35 231
12847.42 267
12848.49 275
12849.56 264
12850.63 251
12851.70 287
12852.77 288
12853.84 252
12854.91 279
12855.98 276
12857.06 276
12858.13 344
12859.20 315
12860.27 257
12861.34 279
12862.41 262
12863.48 255
12864.55 229
12865.62 259
12866.70 273
12867.77 257
12868.84 255
12869.91 239
12870.98 297
12872.05 260
12873.13 252
12874.20 261
12875.27 237
12876.34 247
12877.41 244
12878.48 234
12879.56 245
12880.63 269
12881.70 279
12882.77 236
12883.84 240
12884.92 269
12885.99 278
12887.06 266
12888.13 270
12889.21 269
12890.28 219
12891.35 245
12892.42 248
12893.50 252
12894.57 263
12895.64 241
12896.71 235
12897.79 267
12898.86 258
12899.93 266
12901.00 293
12902.08 247
12903.15 224
12904.22 260
12905.30 193
12906.37 226
12907.44 242
12908.52 240
12909.59 260
12910.66 236
12911.73 232
12912.81 274
12913.88 281
12914.96 281
12916.03 305
12917.10 260
12918.18 240
12919.25 250
12920.32 276
12921.40 282
12922.47 227
12923.54 236
12924.62 268
12925.69 241
12926.77 215
12927.84 242
12928.91 235
12929.99 227
12931.06 246
12932.14 230
12933.21 214
12934.28 233
12935.36 253
12936.43 242
12937.51 263
12938.58 233
12939.66 264
12940.73 250
12941.80 244
12942.88 228
12943.95 249
12945.03 286
12946.10 261
12947.18 237
12948.25 247
12949.33 288
12950.40 274
12951.48 229
12952.55 239
12953.63 259
12954.70 278
12955.78 290
12956.85 245
12957.93 252
12959.00 243
12960.08 246
12961.15 227
12962.23 223
12963.30 221
12964.38 257
12965.46 245
12966.53 217
12967.61 253
12968.68 252
12969.76 236
12970.83 246
12971.91 272
12972.99 261
12974.06 259
12975.14 247
12976.21 232
12977.29 254
12978.37 306
12979.44 255
12980.52 245
12981.59 244
12982.67 267
12983.75 224
12984.82 264
12985.90 268
12986.98 250
12988.05 220
12989.13 236
12990.20 317
12991.28 280
12992.36 250
12993.43 297
12994.51 235
12995.59 278
12996.67 281
12997.74 231
12998.82 235
12999.90 253
13000.97 279
13002.05 277
13003.13 242
13004.20 235
13005.28 247
13006.36 249
13007.44 277
13008.51 262
13009.59 267
13010.67 251
13011.75 250
13012.82 248
13013.90 256
13014.98 274
13016.06 252
13017.13 287
13018.21 270
13019.29 259
13020.37 251
13021.44 254
13022.52 236
13023.60 268
13024.68 247
13025.76 262
13026.83 293
13027.91 254
13028.99 258
13030.07 279
13031.15 312
13032.23 305
13033.30 268
13034.38 260
13035.46 258
13036.54 254
13037.62 248
13038.70 250
13039.77 284
13040.85 265
13041.93 258
13043.01 234
13044.09 252
13045.17 253
13046.25 258
13047.33 272
13048.40 265
13049.48 284
13050.56 268
13051.64 301
13052.72 307
13053.80 268
13054.88 298
13055.96 269
13057.04 270
13058.12 264
13059.20 241
13060.28 238
13061.36 288
13062.44 285
13063.51 249
13064.59 307
13065.67 280
13066.75 271
13067.83 292
13068.91 265
13069.99 263
13071.07 264
13072.15 254
13073.23 274
13074.31 306
13075.39 291
13076.47 250
13077.55 247
13078.63 255
13079.71 245
13080.79 269
13081.87 297
13082.96 270
13084.04 305
13085.12 294
13086.20 294
13087.28 276
13088.36 300
13089.44 276
13090.52 290
13091.60 277
13092.68 241
13093.76 280
13094.84 295
13095.92 285
13097.00 318
13098.09 294
13099.17 307
13100.25 302
13101.33 288
13102.41 303
13103.49 251
13104.57 313
13105.65 274
13106.74 283
13107.82 261
13108.90 250
13109.98 282
13111.06 263
13112.14 295
13113.22 315
13114.31 294
13115.39 293
13116.47 292
13117.55 277
13118.63 339
13119.72 324
13120.80 282
13121.88 272
13122.96 296
13124.04 259
13125.13 273
13126.21 300
13127.29 295
13128.37 301
13129.45 304
13130.54 322
13131.62 270
13132.70 257
13133.78 272
13134.87 257
13135.95 273
13137.03 295
13138.11 286
13139.20 285
13140.28 314
13141.36 302
13142.45 274
13143.53 270
13144.61 260
13145.69 280
13146.78 306
13147.86 280
13148.94 297
13150.03 266
13151.11 267
13152.19 283
13153.28 290
13154.36 263
13155.44 313
13156.53 308
13157.61 353
13158.69 311
13159.78 298
13160.86 300
13161.94 320
13163.03 340
13164.11 286
13165.20 279
13166.28 268
13167.36 321
13168.45 366
13169.53 293
13170.62 319
13171.70 298
13172.78 307
13173.87 328
13174.95 322
13176.04 295
13177.12 278
13178.21 314
13179.29 319
13180.37 318
13181.46 343
13182.54 369
13183.63 354
13184.71 373
13185.80 357
13186.88 310
13187.97 316
13189.05 334
13190.14 314
13191.22 309
13192.31 297
13193.39 287
13194.48 307
13195.56 338
13196.65 336
13197.73 365
13198.82 293
13199.90 325
13200.99 330
13202.07 334
13203.16 321
13204.24 323
13205.33 322
13206.41 324
13207.50 313
13208.58 304
13209.67 333
13210.76 332
13211.84 319
13212.93 297
13214.01 302
13215.10 333
13216.19 336
13217.27 318
13218.36 336
13219.44 329
13220.53 302
13221.62 330
13222.70 327
13223.79 333
13224.87 346
13225.96 349
13227.05 380
13228.13 341
13229.22 334
13230.31 346
13231.39 337
13232.48 375
13233.57 328
13234.65 371
13235.74 366
13236.83 386
13237.91 380
13239.00 319
13240.09 337
13241.17 383
13242.26 357
13243.35 365
13244.43 347
13245.52 351
13246.61 389
13247.70 338
13248.78 382
13249.87 383
13250.96 384
13252.05 337
13253.13 356
13254.22 366
13255.31 377
13256.39 346
13257.48 379
13258.57 413
13259.66 405
13260.75 427
13261.83 381
13262.92 379
13264.01 371
13265.10 371
13266.19 402
13267.27 433
13268.36 392
13269.45 387
13270.54 399
13271.63 406
13272.71 404
13273.80 419
13274.89 412
13275.98 427
13277.07 400
13278.16 427
13279.24 450
13280.33 472
13281.42 440
13282.51 456
13283.60 433
13284.69 426
13285.78 409
13286.86 448
13287.95 420
13289.04 429
13290.13 415
13291.22 417
13292.31 425
13293.40 432
13294.49 468
13295.58 463
13296.67 471
13297.76 438
13298.84 459
13299.93 431
13301.02 450
13302.11 412
13303.20 444
13304.29 484
13305.38 451
13306.47 433
13307.56 464
13308.65 486
13309.74 505
13310.83 466
13311.92 498
13313.01 479
13314.10 497
13315.19 492
13316.28 502
13317.37 525
13318.46 518
13319.55 495
13320.64 481
13321.73 503
13322.82 470
13323.91 439
13325.00 505
13326.09 472
13327.18 521
13328.27 493
13329.36 475
13330.45 492
13331.54 479
13332.64 464
13333.73 462
13334.82 513
13335.91 492
13337.00 487
13338.09 500
13339.18 516
13340.27 467
13341.36 474
13342.45 481
13343.54 511
13344.64 568
13345.73 547
13346.82 553
13347.91 530
13349.00 513
13350.09 531
13351.18 549
13352.28 563
13353.37 556
13354.46 567
13355.55 548
13356.64 561
13357.73 532
13358.83 535
13359.92 597
13361.01 565
13362.10 585
13363.19 649
13364.29 625
13365.38 648
13366.47 670
13367.56 620
13368.65 623
13369.75 631
13370.84 655
13371.93 606
13373.02 619
13374.12 563
13375.21 554
13376.30 509
13377.39 529
13378.49 528
13379.58 490
13380.67 504
13381.76 502
13382.86 461
13383.95 515
13385.04 514
13386.13 480
13387.23 510
13388.32 454
13389.41 446
13390.51 460
13391.60 431
13392.69 452
13393.79 453
13394.88 456
13395.97 482
13397.07 462
13398.16 483
13399.25 484
13400.35 452
13401.44 471
13402.53 461
13403.63 446
13404.72 484
13405.81 443
13406.91 467
13408.00 471
13409.10 486
13410.19 424
13411.28 443
13412.38 452
13413.47 444
13414.57 466
13415.66 435
13416.75 463
13417.85 441
13418.94 461
13420.04 437
13421.13 487
13422.22 475
13423.32 438
13424.41 485
13425.51 478
13426.60 464
13427.70 460
13428.79 478
13429.89 502
13430.98 423
13432.08 449
13433.17 462
13434.27 462
13435.36 429
13436.46 500
13437.55 493
13438.65 466
13439.74 504
13440.84 537
13441.93 496
13443.03 493
13444.12 477
13445.22 488
13446.31 450
13447.41 489
13448.50 502
13449.60 512
13450.69 485
13451.79 527
13452.89 510
13453.98 583
13455.08 524
13456.17 526
13457.27 543
13458.36 533
13459.46 537
13460.56 513
13461.65 580
13462.75 605
13463.84 592
13464.94 555
13466.04 529
13467.13 585
13468.23 528
13469.32 557
13470.42 572
13471.52 593
13472.61 575
13473.71 530
13474.81 497
13475.90 545
13477.00 566
13478.10 532
13479.19 581
13480.29 571
13481.39 627
13482.48 598
13483.58 613
13484.68 539
13485.77 578
13486.87 527
13487.97 537
13489.07 596
13490.16 574
13491.26 609
13492.36 606
13493.45 596
13494.55 606
13495.65 606
13496.75 621
13497.84 633
13498.94 675
13500.04 635
13501.14 651
13502.23 659
13503.33 645
13504.43 673
13505.53 678
13506.63 713
13507.72 694
13508.82 655
13509.92 625
13511.02 608
13512.12 518
13513.21 520
13514.31 537
13515.41 586
13516.51 544
13517.61 536
13518.70 547
13519.80 489
13520.90 539
13522.00 489
13523.10 490
13524.20 507
13525.30 490
13526.39 443
13527.49 439
13528.59 479
13529.69 492
13530.79 451
13531.89 441
13532.99 459
13534.09 426
13535.18 431
13536.28 424
13537.38 451
13538.48 489
13539.58 468
13540.68 495
13541.78 405
13542.88 430
13543.98 447
13545.08 427
13546.18 448
13547.28 416
13548.38 385
13549.48 424
13550.57 391
13551.67 396
13552.77 431
13553.87 414
13554.97 434
13556.07 400
13557.17 397
13558.27 429
13559.37 393
13560.47 403
13561.57 420
13562.67 410
13563.77 421
13564.87 394
13565.97 439
13567.07 412
13568.17 399
13569.28 437
13570.38 429
13571.48 379
13572.58 434
13573.68 432
13574.78 447
13575.88 362
13576.98 369
13578.08 379
13579.18 445
13580.28 412
13581.38 387
13582.48 447
13583.58 487
13584.69 447
13585.79 454
13586.89 408
13587.99 404
13589.09 435
13590.19 412
13591.29 383
13592.39 398
13593.49 390
13594.60 396
13595.70 387
13596.80 415
13597.90 432
13599.00 419
13600.10 423
13601.21 431
13602.31 449
13603.41 442
13604.51 385
13605.61 449
13606.71 422
13607.82 410
13608.92 466
13610.02 424
13611.12 388
13612.22 398
13613.33 405
13614.43 422
13615.53 402
13616.63 409
13617.74 386
13618.84 424
13619.94 436
13621.04 396
13622.15 403
13623.25 414
13624.35 411
13625.45 377
13626.56 415
13627.66 410
13628.76 466
13629.86 435
13630.97 410
13632.07 389
13633.17 415
13634.28 397
13635.38 407
13636.48 411
13637.59 430
13638.69 441
13639.79 434
13640.90 413
13642.00 378
13643.10 410
13644.21 433
13645.31 400
13646.41 363
13647.52 416
13648.62 441
13649.72 414
13650.83 368
13651.93 350
13653.03 356
13654.14 391
13655.24 457
13656.35 413
13657.45 388
13658.55 403
13659.66 407
13660.76 390
13661.87 379
13662.97 403
13664.07 433
13665.18 402
13666.28 426
13667.39 438
13668.49 423
13669.60 393
13670.70 417
13671.81 417
13672.91 400
13674.01 386
13675.12 408
13676.22 409
13677.33 407
13678.43 368
13679.54 401
13680.64 405
13681.75 393
13682.85 405
13683.96 401
13685.06 461
13686.17 440
13687.27 394
13688.38 393
13689.48 395
13690.59 435
13691.69 422
13692.80 426
13693.91 405
13695.01 421
13696.12 429
13697.22 404
13698.33 412
13699.43 437
13700.54 444
13701.64 439
13702.75 453
13703.86 453
13704.96 435
13706.07 441
13707.17 463
13708.28 444
13709.39 463
13710.49 456
13711.60 440
13712.70 427
13713.81 470
13714.92 441
13716.02 426
13717.13 466
13718.24 489
13719.34 416
13720.45 455
13721.56 454
13722.66 454
13723.77 477
13724.88 474
13725.98 458
13727.09 498
13728.20 532
13729.30 464
13730.41 492
13731.52 546
13732.62 491
13733.73 509
13734.84 504
13735.94 534
13737.05 538
13738.16 556
13739.27 505
13740.37 486
13741.48 531
13742.59 482
13743.70 532
13744.80 581
13745.91 532
13747.02 550
13748.13 557
13749.23 569
13750.34 520
13751.45 560
13752.56 566
13753.67 540
13754.77 575
13755.88 605
13756.99 654
13758.10 612
13759.21 567
13760.31 622
13761.42 639
13762.53 649
13763.64 646
13764.75 672
13765.85 739
13766.96 774
13768.07 824
13769.18 813
13770.29 840
13771.40 851
13772.51 884
13773.61 906
13774.72 895
13775.83 870
13776.94 837
13778.05 862
13779.16 801
13780.27 793
13781.38 753
13782.48 688
13783.59 698
13784.70 658
13785.81 600
13786.92 540
13788.03 574
13789.14 596
13790.25 535
13791.36 539
13792.47 508
13793.58 514
13794.69 506
13795.80 490
13796.91 460
13798.02 489
13799.13 496
13800.24 487
13801.35 525
13802.45 493
13803.56 443
13804.67 466
13805.78 464
13806.89 433
13808.00 453
13809.11 449
13810.22 412
13811.34 427
13812.45 437
13813.56 476
13814.67 490
13815.78 455
13816.89 422
13818.00 413
13819.11 404
13820.22 455
13821.33 445
13822.44 407
13823.55 351
13824.66 384
13825.77 424
13826.88 384
13827.99 357
13829.10 409
13830.22 397
13831.33 364
13832.44 415
13833.55 386
13834.66 361
13835.77 428
13836.88 368
13837.99 372
13839.10 380
13840.22 398
13841.33 403
13842.44 417
13843.55 409
13844.66 453
13845.77 481
13846.88 385
13848.00 368
13849.11 440
13850.22 452
13851.33 447
13852.44 397
13853.56 407
13854.67 402
13855.78 402
13856.89 417
13858.00 432
13859.12 397
13860.23 439
13861.34 448
13862.45 420
13863.56 413
13864.68 433
13865.79 484
13866.90 424
13868.01 420
13869.13 448
13870.24 493
13871.35 413
13872.46 403
13873.58 426
13874.69 422
13875.80 431
13876.91 421
13878.03 395
13879.14 381
13880.25 436
13881.37 425
13882.48 408
13883.59 380
13884.71 387
13885.82 439
13886.93 392
13888.05 469
13889.16 428
13890.27 409
13891.39 393
13892.50 404
13893.61 424
13894.73 441
13895.84 447
13896.95 475
13898.07 430
13899.18 401
13900.29 408
13901.41 400
13902.52 392
13903.64 391
13904.75 397
13905.86 397
13906.98 398
13908.09 368
13909.21 366
13910.32 356
13911.43 369
13912.55 366
13913.66 338
13914.78 372
13915.89 407
13917.01 377
13918.12 361
13919.24 362
13920.35 371
13921.46 358
13922.58 386
13923.69 403
13924.81 359
13925.92 380
13927.04 384
13928.15 359
13929.27 379
13930.38 350
13931.50 344
13932.61 376
13933.73 382
13934.84 392
13935.96 386
13937.07 372
13938.19 393
13939.30 364
13940.42 375
13941.54 348
13942.65 362
13943.77 389
13944.88 375
13946.00 419
13947.11 404
13948.23 373
13949.34 367
13950.46 340
13951.58 372
13952.69 379
13953.81 345
13954.92 303
13956.04 328
13957.16 358
13958.27 315
13959.39 352
13960.50 364
13961.62 335
13962.74 367
13963.85 334
13964.97 336
13966.09 331
13967.20 376
13968.32 362
13969.44 352
13970.55 318
13971.67 342
13972.79 361
13973.90 341
13975.02 324
13976.14 365
13977.25 380
13978.37 334
13979.49 343
13980.60 381
13981.72 344
13982.84 352
13983.95 335
13985.07 348
13986.19 344
13987.31 358
13988.42 361
13989.54 360
13990.66 349
13991.78 303
13992.89 341
13994.01 346
13995.13 359
13996.25 361
13997.36 344
13998.48 351
13999.60 371
14000.72 337
14001.83 366
14002.95 363
14004.07 334
14005.19 382
14006.31 395
14007.42 360
14008.54 349
14009.66 341
14010.78 329
14011.90 355
14013.02 383
14014.13 360
14015.25 332
14016.37 348
14017.49 347
14018.61 352
14019.73 330
14020.84 336
14021.96 332
14023.08 321
14024.20 367
14025.32 359
14026.44 370
14027.56 338
14028.68 333
14029.80 387
14030.91 349
14032.03 352
14033.15 332
14034.27 347
14035.39 392
14036.51 391
14037.63 329
14038.75 350
14039.87 401
14040.99 358
14042.11 353
14043.23 371
14044.35 400
14045.47 386
14046.58 411
14047.70 374
14048.82 379
14049.94 389
14051.06 351
14052.18 353
14053.30 419
14054.42 374
14055.54 392
14056.66 369
14057.78 388
14058.90 360
14060.02 388
14061.14 395
14062.26 386
14063.38 370
14064.51 391
14065.63 423
14066.75 383
14067.87 416
14068.99 425
14070.11 400
14071.23 396
14072.35 411
14073.47 433
14074.59 456
14075.71 489
14076.83 459
14077.95 437
14079.07 477
14080.19 501
14081.32 518
14082.44 493
14083.56 518
14084.68 493
14085.80 520
14086.92 488
14088.04 510
14089.16 466
14090.29 504
14091.41 537
14092.53 504
14093.65 528
14094.77 555
14095.89 570
14097.01 555
14098.14 612
14099.26 607
14100.38 573
14101.50 577
14102.62 560
14103.75 514
14104.87 556
14105.99 505
14107.11 523
14108.23 525
14109.36 515
14110.48 484
14111.60 448
14112.72 420
14113.84 420
14114.97 449
14116.09 448
14117.21 446
14118.33 424
14119.46 408
14120.58 416
14121.70 432
14122.82 403
14123.95 368
14125.07 372
14126.19 386
14127.32 368
14128.44 343
14129.56 346
14130.68 343
14131.81 338
14132.93 339
14134.05 370
14135.18 365
14136.30 375
14137.42 380
14138.55 358
14139.67 341
14140.79 360
14141.92 374
14143.04 396
14144.16 381
14145.29 324
14146.41 341
14147.54 340
14148.66 345
14149.78 332
14150.91 329
14152.03 359
14153.15 324
14154.28 352
14155.40 352
14156.53 337
14157.65 357
14158.77 353
14159.90 355
14161.02 328
14162.15 342
14163.27 348
14164.40 367
14165.52 328
14166.64 303
14167.77 324
14168.89 328
14170.02 349
14171.14 319
14172.27 311
14173.39 320
14174.52 285
14175.64 319
14176.77 328
14177.89 353
14179.02 359
14180.14 337
14181.27 318
14182.39 334
14183.52 338
14184.64 317
14185.77 298
14186.89 322
14188.02 323
14189.14 352
14190.27 315
14191.39 336
14192.52 289
14193.64 307
14194.77 323
14195.90 338
14197.02 314
14198.15 345
14199.27 373
14200.40 362
14201.52 320
14202.65 317
14203.78 322
14204.90 330
14206.03 315
14207.15 328
14208.28 337
14209.41 321
14210.53 325
14211.66 360
14212.78 308
14213.91 324
14215.04 342
14216.16 300
14217.29 332
14218.42 339
14219.54 326
14220.67 304
14221.80 280
14222.92 272
14224.05 304
14225.18 302
14226.30 292
14227.43 300
14228.56 267
14229.68 321
14230.81 291
14231.94 323
14233.06 332
14234.19 296
14235.32 295
14236.45 263
14237.57 304
14238.70 298
14239.83 272
14240.96 254
14242.08 281
14243.21 276
14244.34 298
14245.47 281
14246.59 271
14247.72 277
14248.85 272
14249.98 274
14251.10 239
14252.23 259
14253.36 241
14254.49 269
14255.62 269
14256.74 257
14257.87 258
14259.00 333
14260.13 260
14261.26 243
14262.38 277
14263.51 263
14264.64 286
14265.77 277
14266.90 272
14268.03 261
14269.15 260
14270.28 276
14271.41 272
14272.54 271
14273.67 255
14274.80 229
14275.93 254
14277.06 259
14278.18 270
14279.31 284
14280.44 290
14281.57 261
14282.70 258
14283.83 297
14284.96 265
14286.09 268
14287.22 231
14288.35 297
14289.48 281
14290.60 240
14291.73 260
14292.86 237
14293.99 218
14295.12 237
14296.25 255
14297.38 249
14298.51 236
14299.64 227
14300.77 240
14301.90 276
14303.03 261
14304.16 292
14305.29 215
14306.42 229
14307.55 267
14308.68 231
14309.81 253
14310.94 254
14312.07 281
14313.20 273
14314.33 235
14315.46 229
14316.59 253
14317.72 236
14318.85 212
14319.98 246
14321.11 248
14322.24 262
14323.38 231
14324.51 215
14325.64 262
14326.77 256
14327.90 243
14329.03 228
14330.16 229
14331.29 233
14332.42 288
14333.55 263
14334.68 268
14335.82 237
14336.95 238
14338.08 198
14339.21 217
14340.34 227
14341.47 236
14342.60 235
14343.73 278
14344.87 251
14346.00 237
14347.13 208
14348.26 209
14349.39 217
14350.52 244
14351.66 225
14352.79 242
14353.92 217
14355.05 244
14356.18 268
14357.32 236
14358.45 225
14359.58 228
14360.71 240
14361.84 268
14362.98 230
14364.11 215
14365.24 239
14366.37 232
14367.51 241
14368.64 247
14369.77 223
14370.90 222
14372.04 247
14373.17 233
14374.30 230
14375.43 238
14376.57 263
14377.70 253
14378.83 222
14379.97 241
14381.10 234
14382.23 231
14383.36 220
14384.50 216
14385.63 235
14386.76 253
14387.90 227
14389.03 225
14390.16 246
14391.30 239
14392.43 237
14393.56 245
14394.70 264
14395.83 244
14396.96 221
14398.10 212
14399.23 219
14400.37 223
14401.50 217
14402.63 206
14403.77 212
14404.90 233
14406.03 240
14407.17 245
14408.30 270
14409.44 237
14410.57 224
14411.70 247
14412.84 222
14413.97 248
14415.11 247
14416.24 223
14417.38 213
14418.51 234
14419.64 229
14420.78 275
14421.91 263
14423.05 216
14424.18 222
14425.32 238
14426.45 230
14427.59 235
14428.72 261
14429.86 225
14430.99 215
14432.13 222
14433.26 265
14434.40 224
14435.53 231
14436.67 213
14437.80 217
14438.94 231
14440.07 203
14441.21 237
14442.34 261
14443.48 232
14444.61 217
14445.75 220
14446.89 231
14448.02 230
14449.16 232
14450.29 254
14451.43 249
14452.56 235
14453.70 244
14454.84 284
14455.97 264
14457.11 263
14458.24 247
14459.38 230
14460.52 259
14461.65 240
14462.79 219
14463.92 207
14465.06 250
14466.20 276
14467.33 262
14468.47 253
14469.61 244
14470.74 242
14471.88 283
14473.02 232
14474.15 252
14475.29 260
14476.43 235
14477.56 266
14478.70 232
14479.84 231
14480.97 263
14482.11 244
14483.25 237
14484.38 257
14485.52 217
14486.66 265
14487.79 247
14488.93 266
14490.07 288
14491.21 286
14492.34 257
14493.48 233
14494.62 261
14495.76 264
14496.89 280
14498.03 252
14499.17 245
14500.31 255
14501.44 279
14502.58 283
14503.72 290
14504.86 280
14506.00 247
14507.13 239
14508.27 288
14509.41 266
14510.55 276
14511.69 263
14512.82 276
14513.96 279
14515.10 279
14516.24 261
14517.38 274
14518.51 280
14519.65 287
14520.79 277
14521.93 322
14523.07 293
14524.21 274
14525.35 292
14526.48 308
14527.62 283
14528.76 304
14529.90 286
14531.04 233
14532.18 279
14533.32 288
14534.46 302
14535.60 272
14536.73 247
14537.87 266
14539.01 275
14540.15 270
14541.29 279
14542.43 253
14543.57 266
14544.71 302
14545.85 272
14546.99 293
14548.13 254
14549.27 253
14550.41 268
14551.55 233
14552.69 249
14553.83 263
14554.97 291
14556.11 255
14557.25 266
14558.39 291
14559.53 263
14560.67 268
14561.81 263
14562.95 250
14564.09 255
14565.23 246
14566.37 240
14567.51 254
14568.65 259
14569.79 261
14570.93 255
14572.07 278
14573.21 249
14574.35 286
14575.49 274
14576.63 248
14577.77 298
14578.91 286
14580.05 277
14581.19 296
14582.33 300
14583.48 293
14584.62 295
14585.76 272
14586.90 286
14588.04 318
14589.18 306
14590.32 290
14591.46 303
14592.60 280
14593.75 284
14594.89 307
14596.03 297
14597.17 288
14598.31 335
14599.45 354
14600.59 314
14601.74 287
14602.88 306
14604.02 353
14605.16 374
14606.30 336
14607.44 335
14608.59 342
14609.73 343
14610.87 309
14612.01 329
14613.15 296
14614.30 330
14615.44 327
14616.58 337
14617.72 347
14618.87 324
14620.01 328
14621.15 361
14622.29 379
14623.44 367
14624.58 377
14625.72 356
14626.86 357
14628.01 417
14629.15 397
14630.29 407
14631.43 416
14632.58 447
14633.72 432
14634.86 445
14636.01 435
14637.15 419
14638.29 406
14639.44 410
14640.58 420
14641.72 401
14642.86 362
14644.01 372
14645.15 348
14646.29 396
14647.44 341
14648.58 407
14649.73 316
14650.87 313
14652.01 320
14653.16 315
14654.30 315
14655.44 293
14656.59 306
14657.73 280
14658.87 336
14660.02 316
14661.16 266
14662.31 259
14663.45 289
14664.59 259
14665.74 288
14666.88 265
14668.03 286
14669.17 261
14670.32 288
14671.46 298
14672.60 297
14673.75 291
14674.89 268
14676.04 279
14677.18 261
14678.33 263
14679.47 270
14680.62 213
14681.76 249
14682.91 237
14684.05 235
14685.20 238
14686.34 253
14687.49 254
14688.63 240
14689.78 221
14690.92 224
14692.07 249
14693.21 240
14694.36 219
14695.50 207
14696.65 227
14697.79 244
14698.94 229
14700.08 248
14701.23 224
14702.38 258
14703.52 234
14704.67 253
14705.81 274
14706.96 284
14708.10 199
14709.25 184
14710.40 212
14711.54 239
14712.69 222
14713.83 224
14714.98 220
14716.13 233
14717.27 238
14718.42 270
14719.56 227
14720.71 217
14721.86 226
14723.00 221
14724.15 264
14725.30 212
14726.44 236
14727.59 229
14728.74 220
14729.88 266
14731.03 242
14732.18 242
14733.32 255
14734.47 261
14735.62 224
14736.76 221
14737.91 246
14739.06 240
14740.20 243
14741.35 236
14742.50 221
14743.65 244
14744.79 233
14745.94 217
14747.09 210
14748.23 194
14749.38 188
14750.53 209
14751.68 209
14752.82 205
14753.97 207
14755.12 252
14756.27 228
14757.42 237
14758.56 225
14759.71 199
14760.86 215
14762.01 246
14763.15 224
14764.30 205
14765.45 218
14766.60 204
14767.75 184
14768.90 196
14770.04 203
14771.19 188
14772.34 195
14773.49 220
14774.64 221
14775.79 204
14776.93 232
14778.08 233
14779.23 204
14780.38 170
14781.53 186
14782.68 237
14783.83 224
14784.97 185
14786.12 196
14787.27 185
14788.42 176
14789.57 200
14790.72 183
14791.87 203
14793.02 202
14794.17 200
14795.32 205
14796.46 196
14797.61 204
14798.76 193
14799.91 211
14801.06 217
14802.21 198
14803.36 205
14804.51 201
14805.66 199
14806.81 208
14807.96 156
14809.11 164
14810.26 197
14811.41 178
14812.56 184
14813.71 172
14814.86 176
14816.01 194
14817.16 165
14818.31 157
14819.46 175
14820.61 229
14821.76 206
14822.91 196
14824.06 176
14825.21 239
14826.36 185
14827.51 178
14828.66 209
14829.81 198
14830.96 172
14832.11 184
14833.26 198
14834.42 173
14835.57 149
14836.72 221
14837.87 190
14839.02 174
14840.17 185
14841.32 186
14842.47 181
14843.62 181
14844.77 163
14845.92 188
14847.08 185
14848.23 201
14849.38 188
14850.53 197
14851.68 200
14852.83 179
14853.98 161
14855.14 179
14856.29 165
14857.44 183
14858.59 201
14859.74 156
14860.89 135
14862.05 171
14863.20 183
14864.35 169
14865.50 147
14866.65 147
14867.81 186
14868.96 202
14870.11 227
14871.26 165
14872.41 188
14873.57 189
14874.72 185
14875.87 188
14877.02 184
14878.18 164
14879.33 171
14880.48 155
14881.63 169
14882.79 152
14883.94 168
14885.09 175
14886.24 176
14887.40 184
14888.55 197
14889.70 167
14890.86 160
14892.01 169
14893.16 180
14894.31 155
14895.47 153
14896.62 157
14897.77 195
14898.93 204
14900.08 176
14901.23 174
14902.39 157
14903.54 186
14904.69 181
14905.85 178
14907.00 188
14908.16 213
14909.31 175
14910.46 155
14911.62 181
14912.77 172
14913.92 184
14915.08 179
14916.23 161
14917.39 169
14918.54 148
14919.69 172
14920.85 202
14922.00 180
14923.16 194
14924.31 183
14925.46 182
14926.62 194
14927.77 198
14928.93 184
14930.08 181
14931.24 200
14932.39 220
14933.55 166
14934.70 162
14935.85 188
14937.01 174
14938.16 181
14939.32 181
14940.47 179
14941.63 187
14942.78 196
14943.94 189
14945.09 183
14946.25 183
14947.40 160
14948.56 164
14949.71 202
14950.87 204
14952.03 183
14953.18 173
14954.34 190
14955.49 194
14956.65 160
14957.80 207
14958.96 203
14960.11 183
14961.27 172
14962.42 167
14963.58 216
14964.74 212
14965.89 175
14967.05 226
14968.20 181
14969.36 175
14970.52 192
14971.67 212
14972.83 188
14973.98 195
14975.14 199
14976.30 191
14977.45 213
14978.61 169
14979.77 219
14980.92 192
14982.08 217
14983.24 181
14984.39 203
14985.55 205
14986.70 159
14987.86 168
14989.02 198
14990.18 216
14991.33 174
14992.49 136
14993.65 168
14994.80 168
14995.96 164
14997.12 190
14998.27 174
14999.43 195
15000.59 167
15001.75 178
15002.90 155
15004.06 163
15005.22 162
15006.37 192
15007.53 181
15008.69 164
15009.85 181
15011.00 165
15012.16 170
15013.32 184
15014.48 174
15015.64 160
15016.79 165
15017.95 161
15019.11 149
15020.27 150
15021.43 191
15022.58 182
15023.74 180
15024.90 146
15026.06 147
15027.22 140
15028.37 177
15029.53 156
15030.69 155
15031.85 132
15033.01 150
15034.17 160
15035.32 144
15036.48 166
15037.64 145
15038.80 155
15039.96 180
15041.12 175
15042.28 164
15043.44 165
15044.59 167
15045.75 172
15046.91 153
15048.07 167
15049.23 178
15050.39 172
15051.55 145
15052.71 148
15053.87 159
15055.03 144
15056.19 164
15057.35 152
15058.50 150
15059.66 159
15060.82 186
15061.98 182
15063.14 159
15064.30 169
15065.46 187
15066.62 177
15067.78 160
15068.94 152
15070.10 130
15071.26 176
15072.42 174
15073.58 140
15074.74 139
15075.90 146
15077.06 167
15078.22 187
15079.38 163
15080.54 158
15081.70 155
15082.86 156
15084.02 150
15085.18 172
15086.34 150
15087.50 150
15088.67 181
15089.83 162
15090.99 147
15092.15 155
15093.31 185
15094.47 150
15095.63 140
15096.79 156
15097.95 132
15099.11 156
15100.27 163
15101.43 153
15102.60 164
15103.76 162
15104.92 158
15106.08 177
15107.24 161
15108.40 160
15109.56 166
15110.72 170
15111.89 154
15113.05 147
15114.21 184
15115.37 192
15116.53 175
15117.69 162
15118.86 143
15120.02 167
15121.18 177
15122.34 155
15123.50 144
15124.67 167
15125.83 186
15126.99 149
15128.15 149
15129.31 163
15130.48 146
15131.64 170
15132.80 151
15133.96 147
15135.13 168
15136.29 170
15137.45 177
15138.61 165
15139.78 185
15140.94 189
15142.10 152
15143.26 182
15144.43 160
15145.59 161
15146.75 158
15147.91 194
15149.08 145
15150.24 133
15151.40 183
15152.57 166
15153.73 144
15154.89 193
15156.06 165
15157.22 179
15158.38 162
15159.55 158
15160.71 170
15161.87 147
15163.04 176
15164.20 172
15165.36 149
15166.53 165
15167.69 160
15168.85 183
15170.02 181
15171.18 163
15172.35 156
15173.51 172
15174.67 175
15175.84 145
15177.00 134
15178.17 153
15179.33 169
15180.49 174
15181.66 155
15182.82 158
15183.99 186
15185.15 183
15186.31 174
15187.48 176
15188.64 175
15189.81 161
15190.97 184
15192.14 171
15193.30 171
15194.47 170
15195.63 164
15196.80 192
15197.96 191
15199.13 161
15200.29 195
15201.46 198
15202.62 205
15203.79 206
15204.95 192
15206.12 165
15207.28 167
15208.45 172
15209.61 159
15210.78 191
15211.94 182
15213.11 176
15214.27 177
15215.44 177
15216.60 200
15217.77 210
15218.93 191
15220.10 164
15221.27 186
15222.43 194
15223.60 196
15224.76 187
15225.93 195
15227.10 168
15228.26 177
15229.43 165
15230.59 199
15231.76 181
15232.93 175
15234.09 194
15235.26 206
15236.42 215
15237.59 183
15238.76 178
15239.92 205
15241.09 215
15242.26 227
15243.42 218
15244.59 191
15245.76 181
15246.92 180
15248.09 201
15249.26 181
15250.42 156
15251.59 201
15252.76 178
15253.92 159
15255.09 168
15256.26 207
15257.43 191
15258.59 166
15259.76 179
15260.93 166
15262.09 183
15263.26 195
15264.43 160
15265.60 177
15266.76 173
15267.93 205
15269.10 184
15270.27 166
15271.43 174
15272.60 179
15273.77 168
15274.94 172
15276.10 180
15277.27 196
15278.44 172
15279.61 199
15280.78 159
15281.94 164
15283.11 179
15284.28 151
15285.45 167
15286.62 156
15287.79 172
15288.95 171
15290.12 207
15291.29 188
15292.46 179
15293.63 153
15294.80 164
15295.96 153
15297.13 171
15298.30 184
15299.47 159
15300.64 181
15301.81 169
15302.98 168
15304.15 151
15305.31 162
15306.48 190
15307.65 140
15308.82 159
15309.99 135
15311.16 154
15312.33 148
15313.50 183
15314.67 165
15315.84 151
15317.01 171
15318.18 200
15319.34 182
15320.51 159
15321.68 170
15322.85 178
15324.02 185
15325.19 168
15326.36 163
15327.53 164
15328.70 191
15329.87 175
15331.04 147
15332.21 163
15333.38 159
15334.55 157
15335.72 165
15336.89 153
15338.06 189
15339.23 167
15340.40 186
15341.57 166
15342.74 153
15343.91 150
15345.08 137
15346.26 177
15347.43 169
15348.60 160
15349.77 182
15350.94 164
15352.11 178
15353.28 171
15354.45 179
15355.62 159
15356.79 188
15357.96 180
15359.13 166
15360.30 157
15361.48 151
15362.65 132
15363.82 157
15364.99 164
15366.16 159
15367.33 156
15368.50 145
15369.67 135
15370.85 170
15372.02 163
15373.19 182
15374.36 152
15375.53 164
15376.70 152
15377.88 155
15379.05 177
15380.22 176
15381.39 167
15382.56 196
15383.73 160
15384.91 162
15386.08 175
15387.25 167
15388.42 160
15389.59 148
15390.77 184
15391.94 194
15393.11 168
15394.28 193
15395.46 189
15396.63 203
15397.80 178
15398.97 149
15400.15 144
15401.32 148
15402.49 134
15403.66 152
15404.84 168
15406.01 169
15407.18 173
15408.36 177
15409.53 170
15410.70 160
15411.87 151
15413.05 164
15414.22 156
15415.39 157
15416.57 137
15417.74 136
15418.91 154
15420.09 151
15421.26 149
15422.43 152
15423.61 177
15424.78 153
15425.95 176
15427.13 198
15428.30 175
15429.47 147
15430.65 162
15431.82 136
15433.00 138
15434.17 158
15435.34 167
15436.52 151
15437.69 162
15438.87 157
15440.04 157
15441.21 168
15442.39 162
15443.56 148
15444.74 172
15445.91 178
15447.09 171
15448.26 147
15449.43 126
15450.61 165
15451.78 168
15452.96 157
15454.13 155
15455.31 141
15456.48 185
15457.66 181
15458.83 148
15460.01 160
15461.18 161
15462.36 160
15463.53 191
15464.71 159
15465.88 197
15467.06 183
15468.23 179
15469.41 166
15470.58 147
15471.76 171
15472.93 158
15474.11 155
15475.28 149
15476.46 157
15477.63 154
15478.81 183
15479.99 188
15481.16 152
15482.34 128
15483.51 162
15484.69 152
15485.86 156
15487.04 162
15488.22 149
15489.39 181
15490.57 165
15491.74 168
15492.92 146
15494.10 165
15495.27 163
15496.45 171
15497.62 173
15498.80 172
15499.98 165
15501.15 183
15502.33 153
15503.51 131
15504.68 132
15505.86 184
15507.04 168
15508.21 171
15509.39 165
15510.57 142
15511.74 165
15512.92 141
15514.10 143
15515.27 158
15516.45 153
15517.63 154
15518.81 141
15519.98 158
15521.16 138
15522.34 166
15523.51 180
15524.69 158
15525.87 159
15527.05 171
15528.22 155
15529.40 135
15530.58 166
15531.76 185
15532.93 172
15534.11 171
15535.29 160
15536.47 177
15537.64 168
15538.82 171
15540.00 180
15541.18 155
15542.36 156
15543.53 168
15544.71 176
15545.89 173
15547.07 197
15548.25 167
15549.43 150
15550.60 155
15551.78 159
15552.96 173
15554.14 164
15555.32 146
15556.50 170
15557.67 197
15558.85 166
15560.03 189
15561.21 190
15562.39 163
15563.57 189
15564.75 222
15565.93 185
15567.10 167
15568.28 151
15569.46 194
15570.64 198
15571.82 166
15573.00 184
15574.18 160
15575.36 179
15576.54 173
15577.72 187
15578.90 164
15580.08 180
15581.26 197
15582.43 196
15583.61 185
15584.79 176
15585.97 151
15587.15 156
15588.33 162
15589.51 164
15590.69 179
15591.87 176
15593.05 193
15594.23 165
15595.41 193
15596.59 174
15597.77 178
15598.95 200
15600.13 221
15601.31 209
15602.49 200
15603.67 171
15604.85 186
15606.03 185
15607.21 170
15608.40 169
15609.58 176
15610.76 194
15611.94 200
15613.12 180
15614.30 186
15615.48 208
15616.66 217
15617.84 227
15619.02 177
15620.20 209
15621.38 217
15622.56 194
15623.75 189
15624.93 224
15626.11 216
15627.29 202
15628.47 174
15629.65 209
15630.83 208
15632.01 224
15633.20 208
15634.38 210
15635.56 191
15636.74 198
15637.92 221
15639.10 204
15640.29 192
15641.47 193
15642.65 190
15643.83 215
15645.01 201
15646.19 205
15647.38 209
15648.56 215
15649.74 249
15650.92 237
15652.10 206
15653.29 210
15654.47 217
15655.65 205
15656.83 230
15658.02 230
15659.20 251
15660.38 266
15661.56 231
15662.75 245
15663.93 208
15665.11 251
15666.29 289
15667.48 223
15668.66 229
15669.84 266
15671.03 256
15672.21 230
15673.39 241
15674.57 214
15675.76 224
15676.94 236
15678.12 249
15679.31 201
15680.49 235
15681.67 250
15682.86 215
15684.04 210
15685.22 229
15686.41 212
15687.59 225
15688.77 232
15689.96 255
15691.14 198
15692.32 228
15693.51 210
15694.69 211
15695.88 213
15697.06 209
15698.24 248
15699.43 229
15700.61 259
15701.80 221
15702.98 208
15704.16 251
15705.35 239
15706.53 238
15707.72 247
15708.90 258
15710.09 263
15711.27 264
15712.45 230
15713.64 229
15714.82 243
15716.01 249
15717.19 254
15718.38 271
15719.56 238
15720.75 230
15721.93 221
15723.12 247
15724.30 257
15725.49 223
15726.67 197
15727.86 235
15729.04 230
15730.23 234
15731.41 245
15732.60 242
15733.78 239
15734.97 242
15736.15 230
15737.34 213
15738.52 205
15739.71 231
15740.89 256
15742.08 243
15743.27 230
15744.45 255
15745.64 241
15746.82 252
15748.01 250
15749.19 254
15750.38 301
15751.57 236
15752.75 204
15753.94 205
15755.12 237
15756.31 247
15757.50 251
15758.68 236
15759.87 233
15761.05 214
15762.24 231
15763.43 245
15764.61 243
15765.80 224
15766.99 218
15768.17 223
15769.36 246
15770.55 216
15771.73 220
15772.92 200
15774.11 205
15775.29 201
15776.48 203
15777.67 188
15778.85 184
15780.04 225
15781.23 232
15782.42 230
15783.60 222
15784.79 257
15785.98 239
15787.16 218
15788.35 210
15789.54 234
15790.73 216
15791.91 211
15793.10 183
15794.29 201
15795.48 216
15796.66 237
15797.85 208
15799.04 183
15800.23 215
15801.41 210
15802.60 204
15803.79 207
15804.98 217
15806.17 177
15807.35 200
15808.54 188
15809.73 204
15810.92 221
15812.11 190
15813.30 184
15814.48 199
15815.67 197
15816.86 202
15818.05 193
15819.24 210
15820.43 182
15821.61 180
15822.80 192
15823.99 195
15825.18 209
15826.37 176
15827.56 174
15828.75 195
15829.94 180
15831.12 175
15832.31 186
15833.50 192
15834.69 218
15835.88 213
15837.07 183
15838.26 212
15839.45 238
15840.64 182
15841.83 191
15843.02 182
15844.21 215
15845.39 199
15846.58 192
15847.77 187
15848.96 184
15850.15 168
15851.34 178
15852.53 198
15853.72 193
15854.91 193
15856.10 173
15857.29 194
15858.48 193
15859.67 195
15860.86 200
15862.05 202
15863.24 184
15864.43 191
15865.62 206
15866.81 170
15868.00 186
15869.19 168
15870.38 253
15871.57 249
15872.76 176
15873.96 211
15875.15 195
15876.34 182
15877.53 213
15878.72 212
15879.91 213
15881.10 211
15882.29 200
15883.48 199
15884.67 211
15885.86 177
15887.05 178
15888.25 194
15889.44 199
15890.63 217
15891.82 224
15893.01 205
15894.20 189
15895.39 185
15896.58 177
15897.78 206
15898.97 163
15900.16 192
15901.35 218
15902.54 195
15903.73 215
15904.92 245
15906.12 171
15907.31 187
15908.50 207
15909.69 235
15910.88 200
15912.08 188
15913.27 186
15914.46 211
15915.65 189
15916.84 175
15918.04 176
15919.23 197
15920.42 191
15921.61 207
15922.81 236
15924.00 216
15925.19 161
15926.38 171
15927.58 175
15928.77 223
15929.96 226
15931.15 216
15932.35 180
15933.54 177
15934.73 169
15935.92 193
15937.12 209
15938.31 153
15939.50 209
15940.70 219
15941.89 196
15943.08 219
15944.28 203
15945.47 205
15946.66 191
15947.86 200
15949.05 163
15950.24 186
15951.44 207
15952.63 230
15953.82 174
15955.02 148
15956.21 177
15957.40 174
15958.60 186
15959.79 191
15960.99 178
15962.18 168
15963.37 171
15964.57 182
15965.76 172
15966.96 154
15968.15 136
15969.34 153
15970.54 165
15971.73 174
15972.93 169
15974.12 163
15975.31 160
15976.51 155
15977.70 174
15978.90 169
15980.09 183
15981.29 171
15982.48 171
15983.68 175
15984.87 188
15986.07 147
15987.26 145
15988.46 157
15989.65 146
15990.85 138
15992.04 164
15993.24 146
15994.43 179
15995.63 174
15996.82 154
15998.02 162
15999.21 158
16000.41 156
16001.60 161
16002.80 184
16003.99 163
16005.19 173
16006.38 168
16007.58 148
16008.77 178
16009.97 189
16011.17 167
16012.36 165
16013.56 162
16014.75 152
16015.95 141
16017.14 148
16018.34 160
16019.54 167
16020.73 176
16021.93 161
16023.13 179
16024.32 162
16025.52 175
16026.71 168
16027.91 175
16029.11 165
16030.30 164
16031.50 164
16032.70 163
16033.89 156
16035.09 157
16036.29 160
16037.48 153
16038.68 159
16039.88 148
16041.07 156
16042.27 166
16043.47 158
16044.66 157
16045.86 158
16047.06 160
16048.25 133
16049.45 149
16050.65 154
16051.85 142
16053.04 148
16054.24 159
16055.44 126
16056.64 140
16057.83 163
16059.03 143
16060.23 160
16061.43 169
16062.62 167
16063.82 177
16065.02 196
16066.22 152
16067.41 184
16068.61 166
16069.81 166
16071.01 142
16072.21 163
16073.40 163
16074.60 171
16075.80 155
16077.00 169
16078.20 158
16079.39 152
16080.59 171
16081.79 145
16082.99 119
16084.19 135
16085.39 162
16086.58 145
16087.78 169
16088.98 173
16090.18 150
16091.38 147
16092.58 168
16093.78 206
16094.98 177
16096.17 161
16097.37 181
16098.57 154
16099.77 169
16100.97 155
16102.17 149
16103.37 134
16104.57 169
16105.77 154
16106.97 136
16108.17 134
16109.36 157
16110.56 199
16111.76 146
16112.96 163
16114.16 149
16115.36 148
16116.56 172
16117.76 165
16118.96 188
16120.16 135
16121.36 149
16122.56 124
16123.76 124
16124.96 112
16126.16 164
16127.36 153
16128.56 172
16129.76 142
16130.96 149
16132.16 158
16133.36 156
16134.56 157
16135.76 151
16136.96 138
16138.16 179
16139.36 154
16140.56 142
16141.76 130
16142.97 145
16144.17 163
16145.37 168
16146.57 147
16147.77 161
16148.97 187
16150.17 167
16151.37 165
16152.57 150
16153.77 141
16154.97 156
16156.18 147
16157.38 155
16158.58 153
16159.78 162
16160.98 158
16162.18 154
16163.38 178
16164.58 168
16165.79 137
16166.99 145
16168.19 132
16169.39 169
16170.59 139
16171.79 129
16173.00 152
16174.20 163
16175.40 136
16176.60 135
16177.80 134
16179.01 151
16180.21 149
16181.41 158
16182.61 153
16183.81 149
16185.02 126
16186.22 176
16187.42 145
16188.62 171
16189.82 140
16191.03 140
16192.23 145
16193.43 154
16194.63 146
16195.84 154
16197.04 149
16198.24 149
16199.45 142
16200.65 146
16201.85 183
16203.05 157
16204.26 160
16205.46 153
16206.66 171
16207.87 168
16209.07 144
16210.27 167
16211.48 186
16212.68 155
16213.88 151
16215.08 152
16216.29 166
16217.49 140
16218.70 158
16219.90 178
16221.10 176
16222.31 186
16223.51 145
16224.71 158
16225.92 177
16227.12 162
16228.32 137
16229.53 159
16230.73 187
16231.94 158
16233.14 174
16234.34 181
16235.55 149
16236.75 145
16237.96 195
16239.16 177
16240.36 167
16241.57 178
16242.77 174
16243.98 173
16245.18 160
16246.39 188
16247.59 155
16248.80 190
16250.00 139
16251.21 177
16252.41 155
16253.61 180
16254.82 230
16256.02 198
16257.23 171
16258.43 171
16259.64 174
16260.84 168
16262.05 173
16263.25 166
16264.46 195
16265.66 178
16266.87 195
16268.08 170
16269.28 166
16270.49 168
16271.69 159
16272.90 174
16274.10 173
16275.31 189
16276.51 194
16277.72 165
16278.92 173
16280.13 183
16281.34 193
16282.54 179
16283.75 164
16284.95 182
16286.16 171
16287.37 172
16288.57 179
16289.78 168
16290.98 150
16292.19 182
16293.40 189
16294.60 199
16295.81 180
16297.02 190
16298.22 177
16299.43 171
16300.63 195
16301.84 177
16303.05 169
16304.25 200
16305.46 188
16306.67 174
16307.87 196
16309.08 201
16310.29 214
16311.50 199
16312.70 175
16313.91 187
16315.12 202
16316.32 198
16317.53 194
16318.74 182
16319.94 164
16321.15 178
16322.36 204
16323.57 201
16324.77 163
16325.98 211
16327.19 182
16328.40 172
16329.60 159
16330.81 182
16332.02 193
16333.23 183
16334.43 168
16335.64 159
16336.85 155
16338.06 157
16339.27 145
16340.47 137
16341.68 149
16342.89 182
16344.10 171
16345.31 185
16346.51 172
16347.72 192
16348.93 161
16350.14 181
16351.35 178
16352.56 197
16353.77 171
16354.97 168
16356.18 153
16357.39 162
16358.60 157
16359.81 165
16361.02 146
16362.23 154
16363.43 169
16364.64 138
16365.85 125
16367.06 141
16368.27 137
16369.48 141
16370.69 160
16371.90 163
16373.11 146
16374.32 152
16375.53 166
16376.73 124
16377.94 136
16379.15 190
16380.36 157
16381.57 140
16382.78 158
16383.99 157
16385.20 148
16386.41 161
16387.62 169
16388.83 154
16390.04 154
16391.25 155
16392.46 141
16393.67 142
16394.88 157
16396.09 181
16397.30 164
16398.51 156
16399.72 151
16400.93 151
16402.14 140
16403.35 144
16404.56 127
16405.77 145
16406.98 144
16408.19 142
16409.40 114
16410.61 155
16411.82 162
16413.04 144
16414.25 143
16415.46 149
16416.67 157
16417.88 144
16419.09 146
16420.30 172
16421.51 133
16422.72 116
16423.93 137
16425.14 135
16426.36 122
16427.57 133
16428.78 179
16429.99 143
16431.20 134
16432.41 157
16433.62 148
16434.83 159
16436.05 143
16437.26 179
16438.47 180
16439.68 193
16440.89 193
16442.10 170
16443.32 147
16444.53 168
16445.74 153
16446.95 156
16448.16 153
16449.38 138
16450.59 164
16451.80 132
16453.01 162
16454.22 138
16455.44 145
16456.65 158
16457.86 145
16459.07 140
16460.29 148
16461.50 137
16462.71 135
16463.92 160
16465.14 137
16466.35 157
16467.56 142
16468.77 124
16469.99 146
16471.20 155
16472.41 174
16473.63 174
16474.84 132
16476.05 146
16477.26 155
16478.48 149
16479.69 168
16480.90 130
16482.12 115
16483.33 105
16484.54 144
16485.76 155
16486.97 139
16488.18 137
16489.40 128
16490.61 123
16491.82 130
16493.04 146
16494.25 116
16495.47 134
16496.68 135
16497.89 147
16499.11 146
16500.32 131
16501.53 134
16502.75 115
16503.96 123
16505.18 153
16506.39 148
16507.61 136
16508.82 140
16510.03 166
16511.25 140
16512.46 120
16513.68 136
16514.89 150
16516.11 142
16517.32 123
16518.53 127
16519.75 124
16520.96 126
16522.18 155
16523.39 128
16524.61 128
16525.82 126
16527.04 126
16528.25 134
16529.47 146
16530.68 147
16531.90 121
16533.11 139
16534.33 128
16535.54 156
16536.76 157
16537.97 155
16539.19 141
16540.40 147
16541.62 151
16542.84 124
16544.05 161
16545.27 161
16546.48 130
16547.70 147
16548.91 125
16550.13 163
16551.35 152
16552.56 154
16553.78 163
16554.99 150
16556.21 166
16557.42 129
16558.64 147
16559.86 151
16561.07 148
16562.29 160
16563.51 136
16564.72 161
16565.94 166
16567.15 135
16568.37 136
16569.59 186
16570.80 172
16572.02 166
16573.24 164
16574.45 150
16575.67 137
16576.89 155
16578.10 156
16579.32 140
16580.54 171
16581.75 160
16582.97 175
16584.19 163
16585.41 162
16586.62 166
16587.84 173
16589.06 145
16590.27 152
16591.49 143
16592.71 161
16593.93 168
16595.14 173
16596.36 201
16597.58 158
16598.80 174
16600.01 160
16601.23 124
16602.45 147
16603.67 134
16604.88 148
16606.10 136
16607.32 129
16608.54 157
16609.76 168
16610.97 120
16612.19 152
16613.41 146
16614.63 123
16615.85 130
16617.06 172
16618.28 158
16619.50 150
16620.72 153
16621.94 149
16623.16 134
16624.37 130
16625.59 162
16626.81 132
16628.03 132
16629.25 154
16630.47 133
16631.69 155
16632.90 136
16634.12 140
16635.34 154
16636.56 128
16637.78 153
16639.00 141
16640.22 151
16641.44 157
16642.66 147
16643.88 119
16645.09 146
16646.31 140
16647.53 149
16648.75 163
16649.97 118
16651.19 128
16652.41 135
16653.63 144
16654.85 118
16656.07 108
16657.29 123
16658.51 151
16659.73 138
16660.95 130
16662.17 127
16663.39 126
16664.61 144
16665.83 124
16667.05 147
16668.27 131
16669.49 126
16670.71 142
16671.93 129
16673.15 124
16674.37 141
16675.59 142
16676.81 112
16678.03 134
16679.25 139
16680.47 124
16681.69 140
16682.91 145
16684.13 136
16685.35 144
16686.58 137
16687.80 120
16689.02 146
16690.24 149
16691.46 138
16692.68 130
16693.90 112
16695.12 134
16696.34 135
16697.56 126
16698.79 129
16700.01 117
16701.23 157
16702.45 142
16703.67 122
16704.89 141
16706.11 157
16707.34 145
16708.56 96
16709.78 117
16711.00 153
16712.22 126
16713.44 152
16714.67 165
16715.89 149
16717.11 123
16718.33 138
16719.55 151
16720.78 125
16722.00 123
16723.22 129
16724.44 126
16725.66 118
16726.89 148
16728.11 130
16729.33 133
16730.55 148
16731.78 135
16733.00 139
16734.22 121
16735.44 132
16736.67 135
16737.89 130
16739.11 133
16740.33 127
16741.56 132
16742.78 99
16744.00 111
16745.22 127
16746.45 121
16747.67 122
16748.89 123
16750.12 112
16751.34 131
16752.56 135
16753.79 162
16755.01 150
16756.23 130
16757.46 145
16758.68 143
16759.90 157
16761.13 135
16762.35 146
16763.57 120
16764.80 158
16766.02 165
16767.24 139
16768.47 105
16769.69 105
16770.92 154
16772.14 155
16773.36 120
16774.59 131
16775.81 147
16777.04 147
16778.26 114
16779.48 123
16780.71 143
16781.93 151
16783.16 124
16784.38 131
16785.61 135
16786.83 126
16788.05 144
16789.28 147
16790.50 169
16791.73 161
16792.95 142
16794.18 142
16795.40 136
16796.63 131
16797.85 99
16799.08 121
16800.30 108
16801.53 113
16802.75 140
16803.98 144
16805.20 142
16806.43 116
16807.65 125
16808.88 110
16810.10 115
16811.33 150
16812.55 133
16813.78 123
16815.00 137
16816.23 113
16817.46 141
16818.68 168
16819.91 136
16821.13 130
16822.36 148
16823.58 127
16824.81 157
16826.04 120
16827.26 134
16828.49 123
16829.71 142
16830.94 134
16832.17 123
16833.39 123
16834.62 119
16835.84 120
16837.07 114
16838.30 144
16839.52 141
16840.75 128
16841.98 123
16843.20 124
16844.43 121
16845.66 153
16846.88 139
16848.11 148
16849.34 123
16850.56 125
16851.79 161
16853.02 138
16854.24 126
16855.47 131
16856.70 131
16857.92 135
16859.15 134
16860.38 152
16861.61 142
16862.83 160
16864.06 156
16865.29 155
16866.52 137
16867.74 135
16868.97 157
16870.20 141
16871.42 155
16872.65 158
16873.88 129
16875.11 164
16876.34 146
16877.56 147
16878.79 173
16880.02 178
16881.25 190
16882.47 154
16883.70 154
16884.93 191
16886.16 168
16887.39 150
16888.62 175
16889.84 157
16891.07 158
16892.30 149
16893.53 141
16894.76 121
16895.98 153
16897.21 156
16898.44 155
16899.67 133
16900.90 134
16902.13 154
16903.36 142
16904.59 135
16905.81 142
16907.04 161
16908.27 161
16909.50 136
16910.73 149
16911.96 147
16913.19 172
16914.42 157
16915.65 142
16916.88 152
16918.10 144
16919.33 170
16920.56 152
16921.79 133
16923.02 134
16924.25 115
16925.48 126
16926.71 141
16927.94 141
16929.17 126
16930.40 124
16931.63 144
16932.86 139
16934.09 137
16935.32 135
16936.55 120
16937.78 160
16939.01 123
16940.24 107
16941.47 133
16942.70 128
16943.93 136
16945.16 124
16946.39 130
16947.62 143
16948.85 134
16950.08 141
16951.31 156
16952.54 132
16953.77 137
16955.00 173
16956.23 149
16957.46 159
16958.69 150
16959.93 148
16961.16 131
16962.39 113
16963.62 145
16964.85 115
16966.08 119
16967.31 165
16968.54 141
16969.77 138
16971.00 150
16972.24 151
16973.47 145
16974.70 125
16975.93 144
16977.16 137
16978.39 167
16979.62 139
16980.85 158
16982.09 133
16983.32 150
16984.55 130
16985.78 156
16987.01 151
16988.24 144
16989.48 123
16990.71 150
16991.94 138
16993.17 113
16994.40 135
16995.64 130
16996.87 149
16998.10 146
16999.33 117
17000.57 134
17001.80 144
17003.03 166
17004.26 160
17005.49 129
17006.73 124
17007.96 136
17009.19 160
17010.42 163
17011.66 119
17012.89 133
17014.12 134
17015.36 140
17016.59 123
17017.82 114
17019.05 134
17020.29 117
17021.52 133
17022.75 125
17023.99 133
17025.22 160
17026.45 144
17027.69 130
17028.92 106
17030.15 116
17031.39 136
17032.62 135
17033.85 126
17035.09 122
17036.32 113
17037.55 148
17038.79 149
17040.02 137
17041.25 135
17042.49 141
17043.72 135
17044.96 112
17046.19 137
17047.42 127
17048.66 146
17049.89 132
17051.13 113
17052.36 126
17053.59 112
17054.83 137
17056.06 143
17057.30 122
17058.53 142
17059.77 141
17061.00 123
17062.23 118
17063.47 124
17064.70 119
17065.94 126
17067.17 124
17068.41 124
17069.64 95
17070.88 122
17072.11 165
17073.35 121
17074.58 119
17075.82 106
17077.05 120
17078.29 129
17079.52 135
17080.76 132
17081.99 129
17083.23 120
17084.46 116
17085.70 105
17086.93 118
17088.17 132
17089.40 125
17090.64 111
17091.88 142
17093.11 117
17094.35 109
17095.58 117
17096.82 121
17098.05 126
17099.29 128
17100.53 121
17101.76 117
17103.00 136
17104.23 133
17105.47 118
17106.71 137
17107.94 127
17109.18 133
17110.41 123
17111.65 94
17112.89 140
17114.12 147
17115.36 113
17116.60 134
17117.83 124
17119.07 118
17120.31 116
17121.54 110
17122.78 113
17124.02 140
17125.25 140
17126.49 126
17127.73 130
17128.96 100
17130.20 116
17131.44 129
17132.67 137
17133.91 150
17135.15 143
17136.39 134
17137.62 139
17138.86 133
17140.10 122
17141.33 101
17142.57 153
17143.81 116
17145.05 154
17146.28 110
17147.52 124
17148.76 101
17150.00 140
17151.24 111
17152.47 106
17153.71 131
17154.95 100
17156.19 100
17157.42 104
17158.66 137
17159.90 130
17161.14 120
17162.38 125
17163.61 119
17164.85 91
17166.09 122
17167.33 134
17168.57 149
17169.81 108
17171.04 124
17172.28 121
17173.52 105
17174.76 156
17176.00 138
17177.24 107
17178.48 120
17179.72 112
17180.95 115
17182.19 141
17183.43 130
17184.67 107
17185.91 125
17187.15 121
17188.39 102
17189.63 132
17190.87 125
17192.10 131
17193.34 119
17194.58 105
17195.82 133
17197.06 127
17198.30 137
17199.54 122
17200.78 108
17202.02 148
17203.26 121
17204.50 126
17205.74 115
17206.98 112
17208.22 110
17209.46 115
17210.70 133
17211.94 136
17213.18 123
17214.42 112
17215.66 116
17216.90 120
17218.14 120
17219.38 115
17220.62 137
17221.86 119
17223.10 100
17224.34 108
17225.58 105
17226.82 122
17228.06 131
17229.30 112
17230.54 112
17231.78 100
17233.02 110
17234.26 118
17235.50 104
17236.75 120
17237.99 133
17239.23 122
17240.47 86
17241.71 106
17242.95 139
17244.19 106
17245.43 102
17246.67 104
17247.92 114
17249.16 114
17250.40 142
17251.64 133
17252.88 108
17254.12 104
17255.36 121
17256.60 144
17257.85 128
17259.09 111
17260.33 117
17261.57 121
17262.81 117
17264.05 117
17265.30 110
17266.54 123
17267.78 139
17269.02 125
17270.26 138
17271.51 131
17272.75 135
17273.99 138
17275.23 105
17276.48 126
17277.72 120
17278.96 124
17280.20 123
17281.44 122
17282.69 113
17283.93 114
17285.17 125
17286.41 114
17287.66 128
17288.90 128
17290.14 108
17291.39 117
17292.63 121
17293.87 112
17295.11 115
17296.36 96
17297.60 91
17298.84 93
17300.09 94
17301.33 127
17302.57 130
17303.82 132
17305.06 125
17306.30 108
17307.55 117
17308.79 107
17310.03 122
17311.28 84
17312.52 98
17313.76 110
17315.01 96
17316.25 94
17317.49 96
17318.74 119
17319.98 100
17321.23 124
17322.47 109
17323.71 105
17324.96 124
17326.20 89
17327.45 124
17328.69 116
17329.93 129
17331.18 117
17332.42 121
17333.67 128
17334.91 132
17336.16 91
17337.40 123
17338.64 160
17339.89 120
17341.13 100
17342.38 109
17343.62 96
17344.87 119
17346.11 129
17347.36 104
17348.60 126
17349.85 143
17351.09 117
17352.34 111
17353.58 109
17354.83 116
17356.07 118
17357.32 109
17358.56 111
17359.81 112
17361.05 112
17362.30 113
17363.54 105
17364.79 113
17366.03 102
17367.28 113
17368.53 118
17369.77 122
17371.02 120
17372.26 137
17373.51 118
17374.75 113
17376.00 142
17377.25 114
17378.49 139
17379.74 139
17380.98 116
17382.23 100
17383.48 148
17384.72 140
17385.97 176
17387.21 132
17388.46 124
17389.71 132
17390.95 143
17392.20 127
17393.45 147
17394.69 141
17395.94 123
17397.19 106
17398.43 107
17399.68 109
17400.93 120
17402.17 144
17403.42 132
17404.67 120
17405.91 122
17407.16 129
17408.41 121
17409.65 123
17410.90 122
17412.15 116
17413.40 126
17414.64 107
17415.89 110
17417.14 120
17418.39 125
17419.63 89
17420.88 99
17422.13 116
17423.38 116
17424.62 121
17425.87 132
17427.12 111
17428.37 138
17429.61 131
17430.86 117
17432.11 145
17433.36 140
17434.60 151
17435.85 122
17437.10 125
17438.35 115
17439.60 127
17440.85 118
17442.09 120
17443.34 115
17444.59 124
17445.84 122
17447.09 153
17448.34 128
17449.58 111
17450.83 149
17452.08 148
17453.33 154
17454.58 134
17455.83 126
17457.08 142
17458.32 129
17459.57 161
17460.82 125
17462.07 145
17463.32 146
17464.57 162
17465.82 123
17467.07 112
17468.32 133
17469.57 157
17470.81 128
17472.06 111
17473.31 135
17474.56 135
17475.81 136
17477.06 139
17478.31 131
17479.56 141
17480.81 138
17482.06 129
17483.31 141
17484.56 138
17485.81 147
17487.06 151
17488.31 144
17489.56 137
17490.81 126
17492.06 155
17493.31 147
17494.56 155
17495.81 145
17497.06 135
17498.31 131
17499.56 136
17500.81 149
17502.06 122
17503.31 120
17504.56 134
17505.81 130
17507.06 162
17508.31 119
17509.56 110
17510.81 157
17512.06 159
17513.32 169
17514.57 148
17515.82 121
17517.07 122
17518.32 145
17519.57 165
17520.82 164
17522.07 114
17523.32 155
17524.57 155
17525.83 134
17527.08 149
17528.33 150
17529.58 163
17530.83 158
17532.08 159
17533.33 165
17534.59 161
17535.84 140
17537.09 168
17538.34 163
17539.59 157
17540.84 159
17542.10 165
17543.35 152
17544.60 172
17545.85 152
17547.10 157
17548.36 164
17549.61 146
17550.86 148
17552.11 145
17553.36 165
17554.62 162
17555.87 152
17557.12 158
17558.37 163
17559.63 161
17560.88 151
17562.13 121
17563.38 146
17564.64 168
17565.89 149
17567.14 192
17568.39 152
17569.65 137
17570.90 182
17572.15 170
17573.41 147
17574.66 158
17575.91 151
17577.16 135
17578.42 120
17579.67 155
17580.92 134
17582.18 157
17583.43 145
17584.68 135
17585.94 152
17587.19 165
17588.44 150
17589.70 135
17590.95 158
17592.20 156
17593.46 173
17594.71 176
17595.97 173
17597.22 157
17598.47 164
17599.73 161
17600.98 148
17602.23 169
17603.49 157
17604.74 157
17606.00 162
17607.25 128
17608.51 145
17609.76 143
17611.01 134
17612.27 133
17613.52 136
17614.78 144
17616.03 132
17617.29 148
17618.54 172
17619.79 167
17621.05 146
17622.30 125
17623.56 163
17624.81 151
17626.07 152
17627.32 132
17628.58 142
17629.83 159
17631.09 157
17632.34 125
17633.60 143
17634.85 107
17636.11 139
17637.36 141
17638.62 143
17639.87 139
17641.13 115
17642.39 120
17643.64 128
17644.90 152
17646.15 117
17647.41 123
17648.66 142
17649.92 149
17651.17 147
17652.43 134
17653.69 138
17654.94 143
17656.20 124
17657.45 135
17658.71 131
17659.97 148
17661.22 136
17662.48 125
17663.73 141
17664.99 135
17666.25 123
17667.50 108
17668.76 127
17670.02 116
17671.27 142
17672.53 131
17673.78 134
17675.04 108
17676.30 144
17677.55 116
17678.81 123
17680.07 123
17681.32 161
17682.58 117
17683.84 134
17685.10 140
17686.35 148
17687.61 120
17688.87 124
17690.12 166
17691.38 162
17692.64 122
17693.89 130
17695.15 146
17696.41 146
17697.67 127
17698.92 125
17700.18 107
17701.44 125
17702.70 148
17703.95 117
17705.21 105
17706.47 124
17707.73 122
17708.98 114
17710.24 123
17711.50 127
17712.76 98
17714.02 98
17715.27 119
17716.53 114
17717.79 115
17719.05 131
17720.31 131
17721.57 121
17722.82 140
17724.08 129
17725.34 118
17726.60 108
17727.86 85
17729.12 103
17730.37 148
17731.63 139
17732.89 130
17734.15 114
17735.41 134
17736.67 140
17737.93 125
17739.18 121
17740.44 107
17741.70 123
17742.96 116
17744.22 105
17745.48 102
17746.74 99
17748.00 115
17749.26 110
17750.52 113
17751.78 110
17753.04 120
17754.29 114
17755.55 101
17756.81 125
17758.07 124
17759.33 111
17760.59 119
17761.85 131
17763.11 131
17764.37 118
17765.63 122
17766.89 117
17768.15 153
17769.41 118
17770.67 127
17771.93 119
17773.19 109
17774.45 119
17775.71 107
17776.97 136
17778.23 124
17779.49 164
17780.75 163
17782.01 125
17783.27 118
17784.53 124
17785.79 117
17787.05 123
17788.31 99
17789.58 93
17790.84 113
17792.10 121
17793.36 135
17794.62 100
17795.88 111
17797.14 122
17798.40 118
17799.66 128
17800.92 96
17802.18 139
17803.45 113
17804.71 113
17805.97 106
17807.23 107
17808.49 109
17809.75 118
17811.01 88
17812.27 108
17813.54 148
17814.80 156
17816.06 106
17817.32 114
17818.58 121
17819.84 140
17821.11 132
17822.37 117
17823.63 132
17824.89 113
17826.15 103
17827.42 119
17828.68 125
17829.94 114
17831.20 102
17832.46 89
17833.73 111
17834.99 108
17836.25 117
17837.51 135
17838.78 114
17840.04 126
17841.30 122
17842.56 122
17843.83 129
17845.09 125
17846.35 112
17847.61 92
17848.88 110
17850.14 118
17851.40 109
17852.66 104
17853.93 98
17855.19 94
17856.45 84
17857.72 113
17858.98 133
17860.24 117
17861.51 105
17862.77 120
17864.03 104
17865.30 107
17866.56 117
17867.82 104
17869.09 119
17870.35 113
17871.61 116
17872.88 102
17874.14 106
17875.40 102
17876.67 113
17877.93 108
17879.20 95
17880.46 95
17881.72 108
17882.99 107
17884.25 99
17885.52 96
17886.78 105
17888.04 116
17889.31 111
17890.57 129
17891.84 117
17893.10 103
17894.36 94
17895.63 137
17896.89 115
17898.16 107
17899.42 107
17900.69 122
17901.95 125
17903.22 111
17904.48 107
17905.75 106
17907.01 117
17908.28 120
17909.54 130
17910.81 136
17912.07 126
17913.34 101
17914.60 127
17915.87 108
17917.13 131
17918.40 134
17919.66 107
17920.93 115
17922.19 119
17923.46 129
17924.72 98
17925.99 110
17927.25 107
17928.52 122
17929.79 123
17931.05 123
17932.32 117
17933.58 115
17934.85 98
17936.11 90
17937.38 111
17938.65 117
17939.91 105
17941.18 106
17942.44 85
17943.71 98
17944.98 111
17946.24 121
17947.51 139
17948.77 106
17950.04 121
17951.31 127
17952.57 125
17953.84 108
17955.11 105
17956.37 103
17957.64 126
17958.91 113
17960.17 114
17961.44 114
17962.71 101
17963.97 119
17965.24 101
17966.51 119
17967.77 99
17969.04 117
17970.31 120
17971.58 101
17972.84 92
17974.11 101
17975.38 100
17976.64 94
17977.91 105
17979.18 101
17980.45 95
17981.71 103
17982.98 105
17984.25 103
17985.52 104
17986.78 111
17988.05 114
17989.32 114
17990.59 91
17991.86 115
17993.12 122
17994.39 105
17995.66 98
17996.93 94
17998.20 121
17999.46 82
18000.73 116
18002.00 102
18003.27 92
18004.54 91
18005.80 116
18007.07 111
18008.34 120
18009.61 119
18010.88 118
18012.15 129
18013.42 132
18014.68 94
18015.95 131
18017.22 118
18018.49 103
18019.76 113
18021.03 117
18022.30 106
18023.57 110
18024.83 104
18026.10 92
18027.37 112
18028.64 87
18029.91 104
18031.18 89
18032.45 105
18033.72 112
18034.99 113
18036.26 125
18037.53 118
18038.80 113
18040.07 141
18041.34 106
18042.60 97
18043.87 101
18045.14 136
18046.41 127
18047.68 147
18048.95 114
18050.22 119
18051.49 114
18052.76 106
18054.03 108
18055.30 105
18056.57 106
18057.84 135
18059.11 126
18060.38 112
18061.65 103
18062.92 97
18064.20 88
18065.47 122
18066.74 100
18068.01 110
18069.28 107
18070.55 98
18071.82 108
18073.09 93
18074.36 111
18075.63 133
18076.90 119
18078.17 125
18079.44 113
18080.71 111
18081.99 113
18083.26 153
18084.53 148
18085.80 117
18087.07 126
18088.34 147
18089.61 121
18090.88 93
18092.15 103
18093.43 91
18094.70 128
18095.97 108
18097.24 122
18098.51 123
18099.78 106
18101.06 106
18102.33 118
18103.60 127
18104.87 101
18106.14 135
18107.41 113
18108.69 93
18109.96 104
18111.23 118
18112.50 129
18113.77 117
18115.05 103
18116.32 122
18117.59 136
18118.86 162
18120.14 131
18121.41 121
18122.68 120
18123.95 88
18125.23 116
18126.50 99
18127.77 118
18129.04 114
18130.32 117
18131.59 126
18132.86 112
18134.13 112
18135.41 111
18136.68 115
18137.95 102
18139.23 117
18140.50 118
18141.77 121
18143.05 131
18144.32 119
18145.59 135
18146.87 127
18148.14 105
18149.41 117
18150.69 110
18151.96 108
18153.23 110
18154.51 109
18155.78 111
18157.05 116
18158.33 118
18159.60 110
18160.88 142
18162.15 132
18163.42 121
18164.70 137
18165.97 110
18167.24 105
18168.52 121
18169.79 109
18171.07 119
18172.34 99
18173.62 121
18174.89 140
18176.16 114
18177.44 97
18178.71 126
18179.99 124
18181.26 113
18182.54 128
18183.81 119
18185.09 133
18186.36 128
18187.63 115
18188.91 101
18190.18 112
18191.46 150
18192.73 141
18194.01 148
18195.28 134
18196.56 138
18197.83 127
18199.11 109
18200.38 118
18201.66 115
18202.94 122
18204.21 106
18205.49 119
18206.76 125
18208.04 96
18209.31 108
18210.59 124
18211.86 123
18213.14 106
18214.41 98
18215.69 111
18216.97 115
18218.24 110
18219.52 108
18220.79 108
18222.07 123
18223.35 110
18224.62 118
18225.90 123
18227.17 106
18228.45 109
18229.73 114
18231.00 97
18232.28 106
18233.56 110
18234.83 96
18236.11 111
18237.38 101
18238.66 113
18239.94 122
18241.21 140
18242.49 113
18243.77 87
18245.04 140
18246.32 146
18247.60 110
18248.87 98
18250.15 110
18251.43 134
18252.71 109
18253.98 112
18255.26 131
18256.54 126
18257.81 124
18259.09 129
18260.37 92
18261.65 92
18262.92 111
18264.20 116
18265.48 111
18266.76 118
18268.03 117
18269.31 116
18270.59 94
18271.87 103
18273.14 107
18274.42 115
18275.70 96
18276.98 115
18278.26 115
18279.53 106
18280.81 104
18282.09 103
18283.37 125
18284.65 108
18285.92 137
18287.20 105
18288.48 109
18289.76 113
18291.04 94
18292.32 92
18293.59 114
18294.87 104
18296.15 107
18297.43 96
18298.71 111
18299.99 110
18301.27 109
18302.54 119
18303.82 124
18305.10 143
18306.38 144
18307.66 121
18308.94 89
18310.22 134
18311.50 129
18312.78 111
18314.06 135
18315.33 107
18316.61 124
18317.89 127
18319.17 125
18320.45 119
18321.73 107
18323.01 120
18324.29 116
18325.57 135
18326.85 117
18328.13 98
18329.41 96
18330.69 97
18331.97 98
18333.25 121
18334.53 105
18335.81 98
18337.09 103
18338.37 103
18339.65 102
18340.93 120
18342.21 93
18343.49 107
18344.77 125
18346.05 95
18347.33 104
18348.61 120
18349.89 113
18351.17 119
18352.45 113
18353.73 135
18355.01 108
18356.29 104
18357.57 109
18358.85 114
18360.14 101
18361.42 133
18362.70 100
18363.98 120
18365.26 117
18366.54 104
18367.82 104
18369.10 100
18370.38 101
18371.66 95
18372.95 118
18374.23 107
18375.51 114
18376.79 124
18378.07 89
18379.35 96
18380.63 111
18381.92 95
18383.20 107
18384.48 137
18385.76 110
18387.04 121
18388.32 110
18389.61 105
18390.89 103
18392.17 109
18393.45 155
18394.73 122
18396.02 119
18397.30 99
18398.58 101
18399.86 131
18401.14 103
18402.43 101
18403.71 94
18404.99 101
18406.27 92
18407.56 104
18408.84 103
18410.12 110
18411.40 113
18412.69 110
18413.97 109
18415.25 106
18416.53 95
18417.82 93
18419.10 107
18420.38 114
18421.67 108
18422.95 131
18424.23 120
18425.51 118
18426.80 115
18428.08 110
18429.36 110
18430.65 129
18431.93 117
18433.21 109
18434.50 105
18435.78 115
18437.06 109
18438.35 125
18439.63 97
18440.92 120
18442.20 106
18443.48 139
18444.77 117
18446.05 108
18447.33 105
18448.62 115
18449.90 100
18451.19 99
18452.47 100
18453.75 110
18455.04 104
18456.32 106
18457.61 109
18458.89 103
18460.17 91
18461.46 99
18462.74 114
18464.03 112
18465.31 97
18466.60 105
18467.88 104
18469.17 104
18470.45 83
18471.74 94
18473.02 120
18474.30 106
18475.59 119
18476.87 106
18478.16 131
18479.44 110
18480.73 111
18482.01 113
18483.30 118
18484.58 111
18485.87 125
18487.16 97
18488.44 103
18489.73 107
18491.01 116
18492.30 112
18493.58 112
18494.87 83
18496.15 122
18497.44 119
18498.72 124
18500.01 103
18501.30 84
18502.58 108
18503.87 110
18505.15 119
18506.44 100
18507.73 100
18509.01 101
18510.30 99
18511.58 126
18512.87 108
18514.16 94
18515.44 106
18516.73 90
18518.01 95
18519.30 105
18520.59 103
18521.87 102
18523.16 99
18524.45 91
18525.73 109
18527.02 108
18528.31 93
18529.59 113
18530.88 95
18532.17 108
18533.45 114
18534.74 125
18536.03 97
18537.31 88
18538.60 137
18539.89 107
18541.18 101
18542.46 97
18543.75 120
18545.04 106
18546.32 126
18547.61 104
18548.90 125
18550.19 101
18551.47 118
18552.76 99
18554.05 122
18555.34 127
18556.62 131
18557.91 125
18559.20 124
18560.49 129
18561.78 120
18563.06 117
18564.35 110
18565.64 130
18566.93 125
18568.22 84
18569.50 131
18570.79 105
18572.08 132
18573.37 106
18574.66 140
18575.94 132
18577.23 124
18578.52 130
18579.81 123
18581.10 123
18582.39 104
18583.68 101
18584.96 116
18586.25 119
18587.54 114
18588.83 118
18590.12 127
18591.41 133
18592.70 123
18593.99 135
18595.27 124
18596.56 134
18597.85 113
18599.14 126
18600.43 105
18601.72 121
18603.01 109
18604.30 132
18605.59 130
18606.88 110
18608.17 115
18609.46 131
18610.75 114
18612.04 101
18613.33 116
18614.62 104
18615.90 146
18617.19 128
18618.48 140
18619.77 114
18621.06 119
18622.35 132
18623.64 141
18624.93 100
18626.22 118
18627.51 147
18628.80 125
18630.09 103
18631.39 102
18632.68 108
18633.97 100
18635.26 137
18636.55 109
18637.84 110
18639.13 91
18640.42 108
18641.71 122
18643.00 133
18644.29 125
18645.58 124
18646.87 118
18648.16 139
18649.45 152
18650.74 122
18652.04 104
18653.33 132
18654.62 111
18655.91 112
18657.20 116
18658.49 125
18659.78 126
18661.07 137
18662.36 123
18663.66 131
18664.95 100
18666.24 96
18667.53 106
18668.82 114
18670.11 118
18671.41 122
18672.70 98
18673.99 99
18675.28 109
18676.57 99
18677.86 123
18679.16 130
18680.45 117
18681.74 110
18683.03 101
18684.32 77
18685.62 91
18686.91 85
18688.20 131
18689.49 127
18690.79 121
18692.08 108
18693.37 102
18694.66 137
18695.96 116
18697.25 102
18698.54 123
18699.83 114
18701.13 106
18702.42 106
18703.71 105
18705.00 101
18706.30 95
18707.59 99
18708.88 109
18710.18 87
18711.47 129
18712.76 103
18714.05 106
18715.35 101
18716.64 91
18717.93 113
18719.23 98
18720.52 109
18721.81 101
18723.11 93
18724.40 116
18725.69 100
18726.99 121
18728.28 101
18729.58 103
18730.87 103
18732.16 111
18733.46 116
18734.75 105
18736.04 85
18737.34 99
18738.63 106
18739.93 94
18741.22 115
18742.51 115
18743.81 109
18745.10 82
18746.40 95
18747.69 117
18748.99 122
18750.28 101
18751.58 97
18752.87 120
18754.16 113
18755.46 117
18756.75 99
18758.05 99
18759.34 101
18760.64 91
18761.93 89
18763.23 111
18764.52 100
18765.82 117
18767.11 107
18768.41 105
18769.70 107
18771.00 111
18772.29 118
18773.59 102
18774.88 103
18776.18 122
18777.47 114
18778.77 118
18780.06 97
18781.36 97
18782.65 108
18783.95 119
18785.25 115
18786.54 103
18787.84 114
18789.13 113
18790.43 88
18791.72 107
18793.02 90
18794.32 103
18795.61 110
18796.91 88
18798.20 107
18799.50 119
18800.80 96
18802.09 92
18803.39 88
18804.69 93
18805.98 106
18807.28 108
18808.57 131
18809.87 115
18811.17 100
18812.46 88
18813.76 98
18815.06 120
18816.35 102
18817.65 104
18818.95 119
18820.24 97
18821.54 89
18822.84 101
18824.13 113
18825.43 112
18826.73 87
18828.03 89
18829.32 114
18830.62 93
18831.92 82
18833.21 94
18834.51 108
18835.81 120
18837.11 85
18838.40 99
18839.70 105
18841.00 113
18842.30 107
18843.59 91
18844.89 97
18846.19 103
18847.49 129
18848.79 132
18850.08 121
18851.38 91
18852.68 108
18853.98 95
18855.27 90
18856.57 98
18857.87 115
18859.17 104
18860.47 97
18861.77 119
18863.06 112
18864.36 111
18865.66 101
18866.96 135
18868.26 97
18869.56 90
18870.85 99
18872.15 112
18873.45 98
18874.75 101
18876.05 95
18877.35 88
18878.65 105
18879.95 96
18881.24 133
18882.54 106
18883.84 86
18885.14 93
18886.44 86
18887.74 86
18889.04 98
18890.34 92
18891.64 111
18892.94 119
18894.24 100
18895.54 92
18896.84 99
18898.13 85
18899.43 92
18900.73 98
18902.03 91
18903.33 82
18904.63 110
18905.93 86
18907.23 89
18908.53 95
18909.83 95
18911.13 113
18912.43 103
18913.73 108
18915.03 121
18916.33 112
18917.63 89
18918.93 111
18920.23 108
18921.53 107
18922.83 99
18924.13 104
18925.43 89
18926.74 71
18928.04 84
18929.34 100
18930.64 95
18931.94 110
18933.24 95
18934.54 98
18935.84 103
18937.14 78
18938.44 82
18939.74 88
18941.04 96
18942.34 104
18943.65 96
18944.95 107
18946.25 95
18947.55 87
18948.85 77
18950.15 93
18951.45 92
18952.75 93
18954.06 107
18955.36 80
18956.66 85
18957.96 87
18959.26 107
18960.56 98
18961.87 88
18963.17 110
18964.47 108
18965.77 98
18967.07 101
18968.37 108
18969.68 86
18970.98 115
18972.28 99
18973.58 93
18974.88 84
18976.19 90
18977.49 94
18978.79 100
18980.09 93
18981.40 89
18982.70 104
18984.00 87
18985.30 112
18986.61 71
18987.91 89
18989.21 103
18990.51 112
18991.82 78
18993.12 91
18994.42 109
18995.73 101
18997.03 84
18998.33 85
18999.63 97
19000.94 95
19002.24 86
19003.54 104
19004.85 87
19006.15 98
19007.45 92
19008.76 88
19010.06 92
19011.36 104
19012.67 102
19013.97 104
19015.27 83
19016.58 78
19017.88 116
19019.18 135
19020.49 122
19021.79 94
19023.10 83
19024.40 73
19025.70 105
19027.01 100
19028.31 105
19029.62 107
19030.92 100
19032.22 119
19033.53 107
19034.83 87
19036.14 89
19037.44 104
19038.75 95
19040.05 85
19041.35 84
19042.66 75
19043.96 111
19045.27 111
19046.57 84
19047.88 70
19049.18 76
19050.49 89
19051.79 92
19053.10 94
19054.40 104
19055.71 98
19057.01 89
19058.32 97
19059.62 89
19060.93 85
19062.23 96
19063.54 96
19064.84 120
19066.15 103
19067.45 96
19068.76 88
19070.06 95
19071.37 86
19072.67 67
19073.98 101
19075.29 105
19076.59 103
19077.90 82
19079.20 91
19080.51 121
19081.81 117
19083.12 94
19084.43 94
19085.73 92
19087.04 101
19088.34 112
19089.65 103
19090.96 85
19092.26 85
19093.57 96
19094.87 93
19096.18 92
19097.49 92
19098.79 98
19100.10 101
19101.41 98
19102.71 95
19104.02 97
19105.33 84
19106.63 107
19107.94 118
19109.25 97
19110.55 102
19111.86 74
19113.17 81
19114.47 101
19115.78 77
19117.09 96
19118.40 106
19119.70 110
19121.01 95
19122.32 100
19123.62 99
19124.93 102
19126.24 92
19127.55 87
19128.85 85
19130.16 74
19131.47 95
19132.78 99
19134.08 133
19135.39 94
19136.70 86
19138.01 101
19139.32 93
19140.62 98
19141.93 119
19143.24 107
19144.55 91
19145.85 100
19147.16 119
19148.47 108
19149.78 79
19151.09 109
19152.40 101
19153.70 89
19155.01 101
19156.32 107
19157.63 109
19158.94 106
19160.25 87
19161.55 93
19162.86 104
19164.17 100
19165.48 106
19166.79 108
19168.10 116
19169.41 106
19170.72 90
19172.02 98
19173.33 105
19174.64 93
19175.95 107
19177.26 121
19178.57 112
19179.88 119
19181.19 117
19182.50 84
19183.81 75
19185.12 100
19186.43 122
19187.74 105
19189.05 90
19190.35 102
19191.66 89
19192.97 114
19194.28 102
19195.59 80
19196.90 98
19198.21 79
19199.52 100
19200.83 119
19202.14 80
19203.45 70
19204.76 97
19206.07 88
19207.38 104
19208.69 87
19210.00 100
19211.31 120
19212.62 95
19213.93 113
19215.24 90
19216.56 99
19217.87 94
19219.18 107
19220.49 90
19221.80 97
19223.11 96
19224.42 112
19225.73 100
19227.04 85
19228.35 75
19229.66 83
19230.97 95
19232.28 98
19233.60 77
19234.91 108
19236.22 89
19237.53 110
19238.84 119
19240.15 138
19241.46 89
19242.77 98
19244.09 103
19245.40 81
19246.71 99
19248.02 114
19249.33 118
19250.64 91
19251.95 99
19253.27 110
19254.58 101
19255.89 119
19257.20 96
19258.51 94
19259.83 91
19261.14 103
19262.45 99
19263.76 96
19265.07 111
19266.39 100
19267.70 115
19269.01 106
19270.32 105
19271.63 103
19272.95 90
19274.26 85
19275.57 105
19276.88 88
19278.20 108
19279.51 102
19280.82 113
19282.14 87
19283.45 87
19284.76 85
19286.07 70
19287.39 86
19288.70 110
19290.01 96
19291.33 94
19292.64 78
19293.95 90
19295.26 106
19296.58 131
19297.89 110
19299.20 104
19300.52 101
19301.83 84
19303.14 109
19304.46 98
19305.77 90
19307.09 94
19308.40 85
19309.71 113
19311.03 115
19312.34 106
19313.65 108
19314.97 107
19316.28 102
19317.60 112
19318.91 101
19320.22 109
19321.54 72
19322.85 78
19324.17 93
19325.48 101
19326.79 94
19328.11 100
19329.42 81
19330.74 101
19332.05 126
19333.37 102
19334.68 90
19335.99 102
19337.31 148
19338.62 100
19339.94 102
19341.25 100
19342.57 109
19343.88 113
19345.20 118
19346.51 89
19347.83 107
19349.14 83
19350.46 100
19351.77 99
19353.09 96
19354.40 87
19355.72 92
19357.03 93
19358.35 107
19359.66 96
19360.98 98
19362.29 85
19363.61 96
19364.93 98
19366.24 114
19367.56 92
19368.87 87
19370.19 107
19371.50 108
19372.82 107
19374.14 107
19375.45 126
19376.77 119
19378.08 116
19379.40 121
19380.72 119
19382.03 93
19383.35 105
19384.66 100
19385.98 96
19387.30 108
19388.61 106
19389.93 89
19391.25 109
19392.56 98
19393.88 111
19395.20 103
19396.51 119
19397.83 98
19399.15 101
19400.46 106
19401.78 99
19403.10 90
19404.41 86
19405.73 96
19407.05 114
19408.36 103
19409.68 102
19411.00 88
19412.31 104
19413.63 105
19414.95 117
19416.27 78
19417.58 99
19418.90 116
19420.22 116
19421.54 96
19422.85 75
19424.17 95
19425.49 114
19426.81 124
19428.12 106
19429.44 105
19430.76 85
19432.08 88
19433.40 82
19434.71 95
19436.03 110
19437.35 119
19438.67 104
19439.99 81
19441.30 101
19442.62 106
19443.94 101
19445.26 96
19446.58 99
19447.89 86
19449.21 91
19450.53 117
19451.85 108
19453.17 109
19454.49 113
19455.81 88
19457.12 98
19458.44 116
19459.76 116
19461.08 105
19462.40 97
19463.72 101
19465.04 96
19466.36 77
19467.68 97
19468.99 107
19470.31 91
19471.63 106
19472.95 118
19474.27 105
19475.59 69
19476.91 91
19478.23 78
19479.55 97
19480.87 94
19482.19 84
19483.51 99
19484.83 84
19486.15 95
19487.47 119
19488.79 102
19490.11 94
19491.43 95
19492.75 101
19494.07 77
19495.39 85
19496.71 82
19498.03 85
19499.35 91
19500.67 98
19501.99 113
19503.31 93
19504.63 91
19505.95 106
19507.27 97
19508.59 94
19509.91 86
19511.23 86
19512.55 104
19513.87 108
19515.19 108
19516.51 100
19517.83 91
19519.15 98
19520.47 95
19521.79 80
19523.12 98
19524.44 106
19525.76 85
19527.08 105
19528.40 112
19529.72 103
19531.04 90
19532.36 113
19533.68 105
19535.01 100
19536.33 103
19537.65 92
19538.97 106
19540.29 99
19541.61 136
19542.93 116
19544.26 104
19545.58 125
19546.90 106
19548.22 98
19549.54 103
19550.87 130
19552.19 108
19553.51 90
19554.83 102
19556.15 97
19557.47 97
19558.80 103
19560.12 105
19561.44 104
19562.76 108
19564.09 119
19565.41 96
19566.73 83
19568.05 87
19569.38 94
19570.70 105
19572.02 82
19573.34 107
19574.67 92
19575.99 83
19577.31 83
19578.63 76
19579.96 94
19581.28 96
19582.60 97
19583.93 100
19585.25 96
19586.57 86
19587.90 89
19589.22 98
19590.54 87
19591.86 87
19593.19 92
19594.51 82
19595.83 89
19597.16 106
19598.48 84
19599.81 102
19601.13 88
19602.45 89
19603.78 115
19605.10 97
19606.42 94
19607.75 79
19609.07 90
19610.40 77
19611.72 94
19613.04 80
19614.37 82
19615.69 91
19617.02 96
19618.34 97
19619.66 80
19620.99 79
19622.31 84
19623.64 102
19624.96 87
19626.29 94
19627.61 123
19628.93 102
19630.26 80
19631.58 66
19632.91 74
19634.23 91
19635.56 90
19636.88 92
19638.21 88
19639.53 111
19640.86 118
19642.18 92
19643.51 101
19644.83 104
19646.16 107
19647.48 126
19648.81 103
19650.13 97
19651.46 84
19652.78 98
19654.11 113
19655.43 115
19656.76 107
19658.08 96
19659.41 90
19660.74 95
19662.06 83
19663.39 95
19664.71 106
19666.04 99
19667.36 97
19668.69 106
19670.02 97
19671.34 88
19672.67 116
19673.99 104
19675.32 76
19676.65 102
19677.97 89
19679.30 72
19680.63 81
19681.95 73
19683.28 91
19684.60 106
19685.93 111
19687.26 94
19688.58 91
19689.91 87
19691.24 101
19692.56 103
19693.89 101
19695.22 82
19696.54 83
19697.87 95
19699.20 102
19700.52 105
19701.85 103
19703.18 114
19704.51 110
19705.83 98
19707.16 99
19708.49 84
19709.81 116
19711.14 94
19712.47 91
19713.80 104
19715.12 110
19716.45 124
19717.78 81
19719.11 98
19720.43 107
19721.76 85
19723.09 84
19724.42 124
19725.74 112
19727.07 92
19728.40 136
19729.73 98
19731.06 105
19732.38 94
19733.71 99
19735.04 108
19736.37 125
19737.70 93
19739.02 97
19740.35 117
19741.68 107
19743.01 128
19744.34 93
19745.67 96
19747.00 99
19748.32 82
19749.65 91
19750.98 87
19752.31 84
19753.64 106
19754.97 136
19756.30 81
19757.62 93
19758.95 103
19760.28 114
19761.61 88
19762.94 100
19764.27 98
19765.60 96
19766.93 95
19768.26 103
19769.59 125
19770.92 112
19772.25 87
19773.57 97
19774.90 101
19776.23 80
19777.56 71
19778.89 87
19780.22 89
19781.55 111
19782.88 96
19784.21 99
19785.54 106
19786.87 78
19788.20 82
19789.53 112
19790.86 104
19792.19 101
19793.52 105
19794.85 107
19796.18 96
19797.51 102
19798.84 103
19800.17 86
19801.50 97
19802.83 101
19804.16 106
19805.49 107
19806.82 114
19808.16 93
19809.49 90
19810.82 94
19812.15 92
19813.48 104
19814.81 101
19816.14 82
19817.47 87
19818.80 86
19820.13 101
19821.46 93
19822.79 92
19824.13 105
19825.46 153
19826.79 99
19828.12 109
19829.45 104
19830.78 83
19832.11 100
19833.44 101
19834.78 127
19836.11 100
19837.44 100
19838.77 104
19840.10 103
19841.43 100
19842.77 84
19844.10 110
19845.43 74
19846.76 93
19848.09 88
19849.42 85
19850.76 82
19852.09 79
19853.42 108
19854.75 95
19856.09 89
19857.42 102
19858.75 86
19860.08 101
19861.41 77
19862.75 92
19864.08 112
19865.41 112
19866.74 121
19868.08 93
19869.41 93
19870.74 91
19872.08 84
19873.41 115
19874.74 100
19876.07 82
19877.41 116
19878.74 94
19880.07 80
19881.41 94
19882.74 102
19884.07 99
19885.40 97
19886.74 93
19888.07 85
19889.40 102
19890.74 108
19892.07 111
19893.40 95
19894.74 89
19896.07 100
19897.41 108
19898.74 119
19900.07 88
19901.41 89
19902.74 99
19904.07 108
19905.41 92
19906.74 87
19908.08 103
19909.41 110
19910.74 115
19912.08 103
19913.41 109
19914.75 111
19916.08 117
19917.41 102
19918.75 84
19920.08 89
19921.42 100
19922.75 99
19924.09 104
19925.42 98
19926.76 93
19928.09 110
19929.42 95
19930.76 86
19932.09 106
19933.43 79
19934.76 118
19936.10 98
19937.43 110
19938.77 115
19940.10 97
19941.44 100
19942.77 101
19944.11 106
19945.44 93
19946.78 119
19948.11 102
19949.45 95
19950.79 97
19952.12 98
19953.46 85
19954.79 92
19956.13 90
19957.46 83
19958.80 82
19960.13 83
19961.47 101
19962.81 108
19964.14 122
19965.48 108
19966.81 92
19968.15 99
19969.49 105
19970.82 73
19972.16 77
19973.49 73
19974.83 84
19976.17 81
19977.50 84
19978.84 85
19980.18 105
19981.51 112
19982.85 87
19984.18 102
19985.52 91
19986.86 104
19988.19 112
19989.53 88
19990.87 110
19992.20 108
19993.54 103
19994.88 87
19996.21 111
19997.55 103
19998.89 82
20000.23 93
20001.56 84
20002.90 84
20004.24 91
20005.57 91
20006.91 83
20008.25 100
20009.59 102
20010.92 96
20012.26 88
20013.60 92
20014.94 110
20016.27 100
20017.61 88
20018.95 107
20020.29 97
20021.62 110
20022.96 98
20024.30 90
20025.64 118
20026.98 125
20028.31 130
20029.65 104
20030.99 85
20032.33 95
20033.67 82
20035.00 128
20036.34 104
20037.68 111
20039.02 101
20040.36 112
20041.70 100
20043.03 102
20044.37 98
20045.71 105
20047.05 103
20048.39 95
20049.73 107
20051.07 109
20052.41 91
20053.74 95
20055.08 83
20056.42 93
20057.76 102
20059.10 97
20060.44 79
20061.78 91
20063.12 105
20064.46 132
20065.80 102
20067.13 97
20068.47 105
20069.81 87
20071.15 86
20072.49 98
20073.83 108
20075.17 95
20076.51 95
20077.85 90
20079.19 93
20080.53 89
20081.87 115
20083.21 106
20084.55 112
20085.89 88
20087.23 91
20088.57 101
20089.91 108
20091.25 87
20092.59 83
20093.93 95
20095.27 103
20096.61 115
20097.95 124
20099.29 118
20100.63 111
20101.97 96
20103.31 113
20104.65 96
20105.99 106
20107.33 102
20108.67 91
20110.02 107
20111.36 98
20112.70 133
20114.04 88
20115.38 101
20116.72 102
20118.06 96
20119.40 114
20120.74 92
20122.08 102
20123.43 95
20124.77 99
20126.11 92
20127.45 93
20128.79 103
20130.13 103
20131.47 98
20132.81 93
20134.16 106
20135.50 87
20136.84 102
20138.18 99
20139.52 121
20140.86 112
20142.21 70
20143.55 86
20144.89 87
