# Supplementary material for: MALDI-TOF MS typing enables the classification of brewing yeasts of the genus Saccharomyces to major beer styles
Source: PLoS One. 2017 Aug 9;12(8):e0181694. doi: 10.1371/journal.pone.0181694 (PMC5549903; doi:10.1371/journal.pone.0181694)
Supplement: S1 File — The directory includes 90 raw files and was zipped to “.zip”; the folder has three strains with 30 spectra per strain; S1 Text explains the raw files with an example and Table 1 represents the yeast strains used within the experiment. (ZIP) [file pone.0181694.s004.zip › 1-3/30252-148-OG-Alt-Alt-YPG-18h-E-E_2015-08-13__0_D7_1.dat]

1999.93 1699
2000.35 1849
2000.77 1934
2001.19 1936
2001.61 1926
2002.03 1958
2002.46 2020
2002.88 2035
2003.30 2018
2003.72 1868
2004.14 1944
2004.57 1847
2004.99 1812
2005.41 1721
2005.83 1629
2006.25 1798
2006.68 1748
2007.10 1737
2007.52 1577
2007.94 1551
2008.37 1704
2008.79 1734
2009.21 1817
2009.63 1904
2010.06 1784
2010.48 1863
2010.90 1724
2011.32 1807
2011.75 1771
2012.17 1863
2012.59 1817
2013.02 1800
2013.44 1756
2013.86 1781
2014.29 1606
2014.71 1444
2015.13 1456
2015.55 1514
2015.98 1654
2016.40 1530
2016.82 1581
2017.25 1514
2017.67 1557
2018.10 1583
2018.52 1699
2018.94 1776
2019.37 1632
2019.79 1867
2020.21 1779
2020.64 1721
2021.06 1684
2021.48 1648
2021.91 1871
2022.33 1875
2022.76 1746
2023.18 1618
2023.60 1664
2024.03 1733
2024.45 1812
2024.88 1723
2025.30 1670
2025.73 1691
2026.15 1696
2026.57 1648
2027.00 1635
2027.42 1668
2027.85 1654
2028.27 1615
2028.70 1535
2029.12 1420
2029.55 1537
2029.97 1523
2030.40 1599
2030.82 1581
2031.24 1557
2031.67 1538
2032.09 1689
2032.52 1734
2032.94 1603
2033.37 1638
2033.79 1634
2034.22 1591
2034.65 1603
2035.07 1688
2035.50 1613
2035.92 1663
2036.35 1574
2036.77 1673
2037.20 1608
2037.62 1673
2038.05 1602
2038.47 1709
2038.90 1760
2039.33 1784
2039.75 1686
2040.18 1730
2040.60 1680
2041.03 1739
2041.45 1798
2041.88 1779
2042.31 1856
2042.73 1725
2043.16 1914
2043.58 1770
2044.01 1813
2044.44 1912
2044.86 1779
2045.29 1646
2045.72 1740
2046.14 1622
2046.57 1738
2047.00 1441
2047.42 1626
2047.85 1880
2048.28 1602
2048.70 1688
2049.13 1696
2049.56 1740
2049.98 1777
2050.41 1657
2050.84 1677
2051.26 1625
2051.69 1638
2052.12 1866
2052.54 1591
2052.97 1453
2053.40 1625
2053.83 1585
2054.25 1558
2054.68 1623
2055.11 1729
2055.53 1660
2055.96 1632
2056.39 1615
2056.82 1612
2057.24 1630
2057.67 1646
2058.10 1644
2058.53 1482
2058.96 1692
2059.38 1639
2059.81 1530
2060.24 1554
2060.67 1549
2061.10 1631
2061.52 1569
2061.95 1507
2062.38 1589
2062.81 1704
2063.24 1575
2063.66 1574
2064.09 1641
2064.52 1610
2064.95 1654
2065.38 1914
2065.81 1880
2066.23 2003
2066.66 1938
2067.09 2131
2067.52 2101
2067.95 2062
2068.38 2179
2068.81 2058
2069.23 2015
2069.66 2030
2070.09 1939
2070.52 1915
2070.95 1824
2071.38 1812
2071.81 1928
2072.24 1819
2072.67 1888
2073.10 1857
2073.53 1822
2073.95 1669
2074.38 1748
2074.81 1751
2075.24 1671
2075.67 1607
2076.10 1622
2076.53 1856
2076.96 1830
2077.39 1721
2077.82 1812
2078.25 1811
2078.68 1941
2079.11 2030
2079.54 2093
2079.97 2318
2080.40 2309
2080.83 2483
2081.26 2717
2081.69 2699
2082.12 2834
2082.55 2678
2082.98 2755
2083.41 2590
2083.84 2455
2084.27 2360
2084.70 2231
2085.13 2322
2085.56 2174
2085.99 2191
2086.42 1966
2086.85 2000
2087.29 1795
2087.72 1759
2088.15 1820
2088.58 1565
2089.01 1744
2089.44 1882
2089.87 1866
2090.30 1730
2090.73 1687
2091.16 1719
2091.59 1655
2092.03 1744
2092.46 1684
2092.89 1765
2093.32 1909
2093.75 1801
2094.18 1874
2094.61 1821
2095.05 1790
2095.48 1810
2095.91 1659
2096.34 1683
2096.77 1537
2097.20 1486
2097.63 1642
2098.07 1703
2098.50 1699
2098.93 1628
2099.36 1574
2099.79 1596
2100.23 1658
2100.66 1659
2101.09 1616
2101.52 1425
2101.95 1646
2102.39 1610
2102.82 1699
2103.25 1686
2103.68 1639
2104.12 1607
2104.55 1429
2104.98 1605
2105.41 1509
2105.85 1639
2106.28 1730
2106.71 1520
2107.14 1460
2107.58 1653
2108.01 1776
2108.44 1711
2108.88 1796
2109.31 1834
2109.74 1789
2110.18 2017
2110.61 1920
2111.04 1975
2111.47 2132
2111.91 1827
2112.34 1807
2112.77 1744
2113.21 1745
2113.64 1600
2114.07 1560
2114.51 1677
2114.94 1688
2115.37 1786
2115.81 1671
2116.24 1663
2116.68 1729
2117.11 1694
2117.54 1489
2117.98 1416
2118.41 1512
2118.85 1480
2119.28 1558
2119.71 1652
2120.15 1638
2120.58 1709
2121.02 1515
2121.45 1428
2121.88 1574
2122.32 1593
2122.75 1603
2123.19 1562
2123.62 1488
2124.06 1541
2124.49 1659
2124.92 1520
2125.36 1593
2125.79 1590
2126.23 1479
2126.66 1434
2127.10 1503
2127.53 1580
2127.97 1470
2128.40 1458
2128.84 1580
2129.27 1587
2129.71 1652
2130.14 1676
2130.58 1557
2131.01 1772
2131.45 1631
2131.88 1565
2132.32 1762
2132.75 1749
2133.19 1821
2133.63 1754
2134.06 1715
2134.50 1554
2134.93 1550
2135.37 1678
2135.80 1658
2136.24 1817
2136.67 1829
2137.11 1832
2137.55 1916
2137.98 1887
2138.42 1798
2138.85 1730
2139.29 1699
2139.73 1789
2140.16 1773
2140.60 1673
2141.03 1727
2141.47 1877
2141.91 1789
2142.34 1613
2142.78 1614
2143.22 1528
2143.65 1646
2144.09 1533
2144.53 1521
2144.96 1512
2145.40 1548
2145.84 1623
2146.27 1580
2146.71 1598
2147.15 1466
2147.58 1598
2148.02 1707
2148.46 1639
2148.89 1596
2149.33 1762
2149.77 1706
2150.21 1833
2150.64 1875
2151.08 1873
2151.52 1862
2151.95 1886
2152.39 1971
2152.83 1923
2153.27 2097
2153.70 2070
2154.14 1997
2154.58 2131
2155.02 1845
2155.45 1996
2155.89 2016
2156.33 1870
2156.77 1824
2157.21 1758
2157.64 1819
2158.08 1786
2158.52 1874
2158.96 1960
2159.40 1945
2159.83 1922
2160.27 1857
2160.71 1691
2161.15 1890
2161.59 1847
2162.02 1782
2162.46 1723
2162.90 1671
2163.34 1761
2163.78 1730
2164.22 1669
2164.66 1699
2165.09 1811
2165.53 1893
2165.97 1759
2166.41 1646
2166.85 1716
2167.29 1749
2167.73 1803
2168.17 1805
2168.60 1769
2169.04 1771
2169.48 1679
2169.92 1771
2170.36 1836
2170.80 1741
2171.24 1831
2171.68 1817
2172.12 1941
2172.56 1994
2173.00 1895
2173.44 1753
2173.88 2022
2174.32 2183
2174.76 1964
2175.20 2078
2175.64 2139
2176.07 1866
2176.51 2012
2176.95 2124
2177.39 2060
2177.83 1939
2178.27 1989
2178.71 2018
2179.15 2082
2179.59 2128
2180.03 2313
2180.47 2107
2180.92 1904
2181.36 1923
2181.80 2090
2182.24 2131
2182.68 2130
2183.12 1821
2183.56 1848
2184.00 1892
2184.44 1743
2184.88 1699
2185.32 1865
2185.76 1702
2186.20 1470
2186.64 1614
2187.08 1648
2187.52 1692
2187.97 1759
2188.41 1686
2188.85 1652
2189.29 1782
2189.73 1696
2190.17 1712
2190.61 1748
2191.05 1725
2191.49 1873
2191.94 1801
2192.38 1798
2192.82 1754
2193.26 1692
2193.70 1647
2194.14 1704
2194.58 1722
2195.03 1868
2195.47 1901
2195.91 1867
2196.35 1957
2196.79 1632
2197.24 1822
2197.68 1897
2198.12 1870
2198.56 1905
2199.00 1953
2199.45 1855
2199.89 1854
2200.33 1925
2200.77 1998
2201.21 1968
2201.66 1829
2202.10 1901
2202.54 1824
2202.98 1868
2203.43 1892
2203.87 1795
2204.31 1790
2204.75 1804
2205.20 1719
2205.64 1676
2206.08 1889
2206.53 1953
2206.97 1907
2207.41 1726
2207.85 1732
2208.30 1852
2208.74 1836
2209.18 1791
2209.63 1847
2210.07 1889
2210.51 1966
2210.96 2099
2211.40 2116
2211.84 1997
2212.29 1931
2212.73 2185
2213.17 2068
2213.62 1950
2214.06 2063
2214.50 1928
2214.95 1788
2215.39 1820
2215.84 1747
2216.28 1716
2216.72 1874
2217.17 1751
2217.61 1760
2218.05 1625
2218.50 1768
2218.94 1759
2219.39 1880
2219.83 1679
2220.28 1682
2220.72 1744
2221.16 1810
2221.61 1584
2222.05 1552
2222.50 1742
2222.94 1905
2223.39 1805
2223.83 1881
2224.28 1841
2224.72 1851
2225.16 1860
2225.61 1826
2226.05 1759
2226.50 1867
2226.94 1922
2227.39 2051
2227.83 1993
2228.28 1866
2228.72 1969
2229.17 2049
2229.61 1974
2230.06 1902
2230.50 2102
2230.95 2042
2231.40 1997
2231.84 1742
2232.29 1887
2232.73 1857
2233.18 1951
2233.62 1987
2234.07 1992
2234.51 2103
2234.96 2242
2235.41 2090
2235.85 1874
2236.30 1845
2236.74 1941
2237.19 2037
2237.63 2052
2238.08 2033
2238.53 2095
2238.97 1889
2239.42 1990
2239.86 2062
2240.31 2010
2240.76 2063
2241.20 2033
2241.65 1829
2242.10 1767
2242.54 1710
2242.99 1678
2243.44 1654
2243.88 1680
2244.33 1559
2244.78 1647
2245.22 1710
2245.67 1753
2246.12 1702
2246.56 1664
2247.01 1705
2247.46 1563
2247.90 1577
2248.35 1706
2248.80 1657
2249.24 1589
2249.69 1645
2250.14 1841
2250.59 1962
2251.03 1722
2251.48 1651
2251.93 1614
2252.38 1702
2252.82 1710
2253.27 1907
2253.72 1693
2254.17 1701
2254.61 1685
2255.06 1704
2255.51 1616
2255.96 1506
2256.40 1525
2256.85 1649
2257.30 1673
2257.75 1695
2258.20 1706
2258.64 1719
2259.09 1713
2259.54 1689
2259.99 1734
2260.44 1602
2260.88 1503
2261.33 1663
2261.78 1803
2262.23 1964
2262.68 2183
2263.13 2046
2263.58 2044
2264.02 2061
2264.47 2206
2264.92 2133
2265.37 2348
2265.82 2289
2266.27 2355
2266.72 2446
2267.17 2498
2267.61 2424
2268.06 2576
2268.51 2414
2268.96 2342
2269.41 2369
2269.86 2372
2270.31 2479
2270.76 2354
2271.21 2431
2271.66 2212
2272.11 2217
2272.56 2252
2273.00 2128
2273.45 2206
2273.90 2050
2274.35 2025
2274.80 2043
2275.25 2207
2275.70 2076
2276.15 1836
2276.60 1772
2277.05 1905
2277.50 1742
2277.95 1834
2278.40 1903
2278.85 1881
2279.30 1920
2279.75 2007
2280.20 1930
2280.65 2012
2281.10 2017
2281.55 1992
2282.00 2121
2282.45 2102
2282.90 2191
2283.35 2359
2283.81 2365
2284.26 2383
2284.71 2367
2285.16 2213
2285.61 2089
2286.06 2227
2286.51 2214
2286.96 2231
2287.41 2141
2287.86 1983
2288.31 2000
2288.76 2003
2289.22 2118
2289.67 1995
2290.12 2192
2290.57 2526
2291.02 2743
2291.47 2993
2291.92 2939
2292.37 3002
2292.83 3248
2293.28 3405
2293.73 3432
2294.18 3385
2294.63 3185
2295.08 3329
2295.53 3353
2295.99 3315
2296.44 3194
2296.89 2883
2297.34 2891
2297.79 2832
2298.25 2722
2298.70 2388
2299.15 2227
2299.60 2196
2300.05 2208
2300.51 1991
2300.96 2060
2301.41 2010
2301.86 1962
2302.32 1949
2302.77 1860
2303.22 1963
2303.67 1925
2304.13 1888
2304.58 1936
2305.03 1782
2305.48 1845
2305.94 2049
2306.39 1978
2306.84 1997
2307.29 2056
2307.75 1938
2308.20 1972
2308.65 1875
2309.11 1850
2309.56 1886
2310.01 2105
2310.47 2148
2310.92 2073
2311.37 2049
2311.83 2163
2312.28 2152
2312.73 2125
2313.19 2133
2313.64 2195
2314.09 2357
2314.55 2280
2315.00 2117
2315.45 1941
2315.91 1952
2316.36 1885
2316.81 1872
2317.27 2053
2317.72 1907
2318.18 2075
2318.63 2020
2319.08 1902
2319.54 2021
2319.99 2024
2320.45 2034
2320.90 2016
2321.35 1937
2321.81 1890
2322.26 1827
2322.72 2054
2323.17 2008
2323.63 2224
2324.08 2178
2324.54 2177
2324.99 2197
2325.44 2168
2325.90 2351
2326.35 2335
2326.81 2202
2327.26 2216
2327.72 2257
2328.17 2291
2328.63 2214
2329.08 2073
2329.54 2121
2329.99 2354
2330.45 2426
2330.90 2272
2331.36 2401
2331.81 2397
2332.27 2233
2332.72 2406
2333.18 2163
2333.64 2191
2334.09 2189
2334.55 2125
2335.00 2100
2335.46 2092
2335.91 2069
2336.37 2001
2336.82 2121
2337.28 2078
2337.74 2111
2338.19 2199
2338.65 2245
2339.10 2231
2339.56 2195
2340.02 2296
2340.47 2272
2340.93 2387
2341.38 2674
2341.84 2792
2342.30 2705
2342.75 2667
2343.21 2620
2343.67 2654
2344.12 2637
2344.58 2711
2345.04 2632
2345.49 2773
2345.95 2467
2346.41 2608
2346.86 2453
2347.32 2267
2347.78 2309
2348.23 2223
2348.69 2229
2349.15 2355
2349.60 2298
2350.06 2282
2350.52 2013
2350.97 2187
2351.43 2271
2351.89 2171
2352.35 2229
2352.80 2363
2353.26 2275
2353.72 2166
2354.18 2175
2354.63 2029
2355.09 1940
2355.55 1906
2356.01 2019
2356.46 2095
2356.92 1852
2357.38 1877
2357.84 1892
2358.29 1859
2358.75 1840
2359.21 1846
2359.67 1889
2360.13 1934
2360.58 1839
2361.04 2002
2361.50 1824
2361.96 1859
2362.42 2028
2362.88 1967
2363.33 2026
2363.79 1948
2364.25 2112
2364.71 1965
2365.17 1934
2365.63 2009
2366.08 1891
2366.54 1954
2367.00 1949
2367.46 2024
2367.92 2089
2368.38 2256
2368.84 2076
2369.30 2197
2369.75 2521
2370.21 2412
2370.67 2444
2371.13 2443
2371.59 2498
2372.05 2583
2372.51 2622
2372.97 2459
2373.43 2590
2373.89 2399
2374.35 2423
2374.81 2120
2375.27 2294
2375.72 2071
2376.18 2250
2376.64 2270
2377.10 2245
2377.56 2160
2378.02 2139
2378.48 2149
2378.94 2236
2379.40 2052
2379.86 1944
2380.32 1935
2380.78 2050
2381.24 1922
2381.70 1849
2382.16 2061
2382.62 2045
2383.08 1871
2383.54 1936
2384.00 2124
2384.46 2091
2384.92 2082
2385.39 2072
2385.85 2094
2386.31 1827
2386.77 1841
2387.23 2033
2387.69 1934
2388.15 1739
2388.61 1763
2389.07 1798
2389.53 1920
2389.99 2073
2390.45 1920
2390.91 1781
2391.38 1957
2391.84 1922
2392.30 1894
2392.76 1867
2393.22 1966
2393.68 2049
2394.14 2015
2394.60 1945
2395.06 1993
2395.53 1844
2395.99 1799
2396.45 1912
2396.91 1913
2397.37 1988
2397.83 1931
2398.30 1904
2398.76 2032
2399.22 1980
2399.68 1928
2400.14 1911
2400.61 1948
2401.07 1867
2401.53 1886
2401.99 1676
2402.45 1913
2402.92 1787
2403.38 1750
2403.84 1894
2404.30 1751
2404.76 1783
2405.23 1635
2405.69 1623
2406.15 1714
2406.61 1673
2407.08 1641
2407.54 1835
2408.00 1902
2408.46 2066
2408.93 1819
2409.39 2042
2409.85 2143
2410.32 1922
2410.78 1911
2411.24 1898
2411.70 1738
2412.17 1639
2412.63 1622
2413.09 1694
2413.56 1702
2414.02 1866
2414.48 1826
2414.95 1951
2415.41 1929
2415.87 1934
2416.34 2044
2416.80 2196
2417.26 2245
2417.73 2299
2418.19 2217
2418.65 2423
2419.12 2544
2419.58 2800
2420.05 2694
2420.51 2700
2420.97 2719
2421.44 2814
2421.90 2720
2422.37 2833
2422.83 2815
2423.29 2756
2423.76 2680
2424.22 2544
2424.69 2430
2425.15 2408
2425.62 2309
2426.08 2361
2426.54 2151
2427.01 2346
2427.47 2134
2427.94 2118
2428.40 2166
2428.87 2295
2429.33 2093
2429.80 1889
2430.26 1927
2430.73 2079
2431.19 2004
2431.66 1915
2432.12 2012
2432.59 2063
2433.05 1941
2433.52 1777
2433.98 1946
2434.45 2249
2434.91 2135
2435.38 2115
2435.84 2138
2436.31 2117
2436.77 2006
2437.24 2049
2437.70 1958
2438.17 2034
2438.63 2119
2439.10 2067
2439.57 2030
2440.03 1984
2440.50 2277
2440.96 2436
2441.43 2483
2441.89 2611
2442.36 2641
2442.83 2846
2443.29 2919
2443.76 2793
2444.22 2644
2444.69 2569
2445.16 2332
2445.62 2146
2446.09 2164
2446.56 1934
2447.02 2134
2447.49 2147
2447.96 1968
2448.42 1740
2448.89 1774
2449.35 1852
2449.82 1830
2450.29 1725
2450.75 1774
2451.22 1681
2451.69 1762
2452.16 1717
2452.62 1668
2453.09 1646
2453.56 1701
2454.02 1808
2454.49 1919
2454.96 1679
2455.42 1768
2455.89 1831
2456.36 1873
2456.83 1790
2457.29 1824
2457.76 1888
2458.23 1858
2458.70 1926
2459.16 1871
2459.63 1909
2460.10 1712
2460.57 1886
2461.03 1674
2461.50 1867
2461.97 1995
2462.44 1685
2462.91 1754
2463.37 1809
2463.84 1836
2464.31 1817
2464.78 1837
2465.25 1915
2465.71 1834
2466.18 1862
2466.65 1879
2467.12 1946
2467.59 1758
2468.06 1907
2468.52 1919
2468.99 2020
2469.46 1889
2469.93 1872
2470.40 1955
2470.87 1893
2471.34 1777
2471.80 1835
2472.27 1836
2472.74 1649
2473.21 1794
2473.68 1814
2474.15 1678
2474.62 1652
2475.09 1646
2475.56 1677
2476.02 1744
2476.49 1668
2476.96 1743
2477.43 1815
2477.90 1801
2478.37 1756
2478.84 1880
2479.31 2023
2479.78 2008
2480.25 2237
2480.72 2268
2481.19 2317
2481.66 2278
2482.13 2495
2482.60 2451
2483.07 2667
2483.54 2385
2484.01 2309
2484.48 2168
2484.95 2222
2485.42 2030
2485.89 2109
2486.36 2090
2486.83 2103
2487.30 2183
2487.77 1878
2488.24 1950
2488.71 2014
2489.18 1979
2489.65 1935
2490.12 1862
2490.59 1904
2491.06 2039
2491.53 1991
2492.00 1845
2492.47 1790
2492.94 1801
2493.41 1807
2493.88 1841
2494.36 1954
2494.83 1800
2495.30 1977
2495.77 1978
2496.24 2072
2496.71 2086
2497.18 2051
2497.65 1899
2498.12 1895
2498.60 1847
2499.07 1872
2499.54 1734
2500.01 1833
2500.48 1760
2500.95 1554
2501.42 1679
2501.90 1680
2502.37 1596
2502.84 1655
2503.31 1631
2503.78 1696
2504.25 1789
2504.73 1748
2505.20 1899
2505.67 1832
2506.14 1885
2506.61 1903
2507.09 2025
2507.56 1863
2508.03 1931
2508.50 1956
2508.97 1840
2509.45 2004
2509.92 2167
2510.39 2474
2510.86 2387
2511.34 2165
2511.81 2278
2512.28 2222
2512.75 2506
2513.23 2368
2513.70 2215
2514.17 2274
2514.65 2245
2515.12 2393
2515.59 2197
2516.06 2050
2516.54 2016
2517.01 2022
2517.48 2044
2517.96 2001
2518.43 2032
2518.90 1970
2519.38 1982
2519.85 1863
2520.32 1959
2520.80 1944
2521.27 1851
2521.74 1857
2522.22 1838
2522.69 1782
2523.16 2161
2523.64 2000
2524.11 1817
2524.58 1884
2525.06 2012
2525.53 1985
2526.01 1910
2526.48 2069
2526.95 2134
2527.43 2082
2527.90 2167
2528.38 2202
2528.85 2140
2529.32 1984
2529.80 2001
2530.27 1968
2530.75 1917
2531.22 1911
2531.70 1877
2532.17 1869
2532.64 1772
2533.12 2010
2533.59 1910
2534.07 1833
2534.54 1741
2535.02 1896
2535.49 1874
2535.97 1736
2536.44 1821
2536.92 1892
2537.39 1737
2537.87 1854
2538.34 1950
2538.82 1806
2539.29 1911
2539.77 1900
2540.24 1993
2540.72 1989
2541.19 2074
2541.67 1962
2542.14 1947
2542.62 1943
2543.09 1881
2543.57 1786
2544.04 2065
2544.52 2040
2545.00 1943
2545.47 1954
2545.95 1832
2546.42 1769
2546.90 1948
2547.37 2243
2547.85 2192
2548.33 2398
2548.80 2307
2549.28 2536
2549.75 2418
2550.23 2502
2550.71 2549
2551.18 2684
2551.66 2734
2552.14 2598
2552.61 2494
2553.09 2571
2553.57 2475
2554.04 2522
2554.52 2492
2554.99 2601
2555.47 2559
2555.95 2753
2556.42 2884
2556.90 2851
2557.38 2913
2557.86 3064
2558.33 2962
2558.81 2843
2559.29 2698
2559.76 2740
2560.24 2530
2560.72 2405
2561.19 2445
2561.67 2214
2562.15 2096
2562.63 1955
2563.10 1886
2563.58 1649
2564.06 1707
2564.54 1916
2565.01 1990
2565.49 1928
2565.97 1885
2566.45 2018
2566.92 1895
2567.40 1920
2567.88 1949
2568.36 1759
2568.83 1621
2569.31 1700
2569.79 1784
2570.27 1931
2570.75 1897
2571.22 1804
2571.70 1826
2572.18 1983
2572.66 1871
2573.14 1710
2573.62 1734
2574.09 1669
2574.57 1819
2575.05 1812
2575.53 1804
2576.01 2008
2576.49 1832
2576.97 1743
2577.44 1727
2577.92 1860
2578.40 1789
2578.88 1799
2579.36 1789
2579.84 1747
2580.32 1818
2580.80 1738
2581.27 1780
2581.75 1846
2582.23 1659
2582.71 1778
2583.19 1782
2583.67 1759
2584.15 1850
2584.63 1750
2585.11 1823
2585.59 1712
2586.07 1804
2586.55 1796
2587.03 1962
2587.51 1779
2587.99 1684
2588.47 1777
2588.94 1777
2589.42 1820
2589.90 1876
2590.38 1779
2590.86 1738
2591.34 1754
2591.82 1892
2592.30 1762
2592.78 1684
2593.26 1920
2593.74 1929
2594.22 2043
2594.71 2129
2595.19 2104
2595.67 2002
2596.15 1974
2596.63 2053
2597.11 2167
2597.59 1948
2598.07 2098
2598.55 2253
2599.03 2166
2599.51 2394
2599.99 2073
2600.47 1893
2600.95 1910
2601.43 1827
2601.91 1892
2602.40 1937
2602.88 1849
2603.36 1745
2603.84 1803
2604.32 1822
2604.80 1897
2605.28 1853
2605.76 1721
2606.24 1768
2606.73 1659
2607.21 1614
2607.69 1784
2608.17 1870
2608.65 1991
2609.13 1998
2609.62 2019
2610.10 2211
2610.58 2357
2611.06 2168
2611.54 2307
2612.02 2405
2612.51 2487
2612.99 2469
2613.47 2309
2613.95 2450
2614.43 2518
2614.92 2130
2615.40 2131
2615.88 2209
2616.36 2132
2616.85 2087
2617.33 2125
2617.81 2002
2618.29 2097
2618.78 1924
2619.26 1906
2619.74 2012
2620.22 1942
2620.71 1790
2621.19 1822
2621.67 1843
2622.15 1944
2622.64 1866
2623.12 1788
2623.60 1889
2624.09 1975
2624.57 1852
2625.05 1795
2625.53 1836
2626.02 1816
2626.50 1838
2626.98 1902
2627.47 2074
2627.95 1731
2628.43 1645
2628.92 1679
2629.40 1951
2629.88 1953
2630.37 1925
2630.85 1865
2631.34 1736
2631.82 1774
2632.30 1764
2632.79 1983
2633.27 1915
2633.75 1837
2634.24 1866
2634.72 1905
2635.21 1925
2635.69 1927
2636.17 1851
2636.66 1901
2637.14 1871
2637.63 1816
2638.11 1887
2638.60 1878
2639.08 1859
2639.56 1835
2640.05 1842
2640.53 1778
2641.02 1916
2641.50 1959
2641.99 1877
2642.47 1948
2642.96 1891
2643.44 1993
2643.93 1945
2644.41 2113
2644.90 1789
2645.38 1898
2645.87 1781
2646.35 1816
2646.84 1791
2647.32 1779
2647.81 1965
2648.29 1742
2648.78 1769
2649.26 1832
2649.75 1726
2650.23 1783
2650.72 1983
2651.20 1667
2651.69 1693
2652.17 1667
2652.66 1872
2653.15 1929
2653.63 1803
2654.12 1776
2654.60 1795
2655.09 1808
2655.57 1755
2656.06 1915
2656.55 1867
2657.03 1796
2657.52 1854
2658.00 1868
2658.49 1929
2658.98 2011
2659.46 2018
2659.95 1958
2660.44 1907
2660.92 1863
2661.41 1889
2661.90 1934
2662.38 1987
2662.87 1855
2663.35 1951
2663.84 1848
2664.33 2227
2664.81 2044
2665.30 1940
2665.79 2082
2666.28 2061
2666.76 2052
2667.25 2000
2667.74 1745
2668.22 1800
2668.71 1930
2669.20 1736
2669.68 1783
2670.17 1972
2670.66 2087
2671.15 2025
2671.63 1867
2672.12 1945
2672.61 1993
2673.10 2119
2673.58 2398
2674.07 2212
2674.56 2291
2675.05 2261
2675.53 2417
2676.02 2319
2676.51 2335
2677.00 2303
2677.49 2387
2677.97 2504
2678.46 2528
2678.95 2547
2679.44 2415
2679.93 2296
2680.41 2490
2680.90 2429
2681.39 2350
2681.88 2385
2682.37 2572
2682.85 2693
2683.34 2676
2683.83 2728
2684.32 2537
2684.81 2461
2685.30 2548
2685.79 2456
2686.27 2474
2686.76 2595
2687.25 2614
2687.74 2434
2688.23 2391
2688.72 2265
2689.21 2309
2689.70 2160
2690.19 2014
2690.67 2039
2691.16 2086
2691.65 2028
2692.14 1946
2692.63 2079
2693.12 1971
2693.61 1819
2694.10 1915
2694.59 2027
2695.08 2107
2695.57 2022
2696.06 2053
2696.55 2160
2697.04 2177
2697.53 2208
2698.02 2245
2698.51 2268
2699.00 2215
2699.49 2150
2699.98 2397
2700.47 2392
2700.96 2187
2701.45 2243
2701.94 2331
2702.43 2390
2702.92 2440
2703.41 2358
2703.90 2510
2704.39 2534
2704.88 2338
2705.37 2280
2705.86 2041
2706.35 2059
2706.84 2158
2707.33 2083
2707.82 2127
2708.31 2065
2708.80 2007
2709.29 1926
2709.78 1963
2710.27 2027
2710.77 1944
2711.26 1986
2711.75 1843
2712.24 2008
2712.73 1679
2713.22 1653
2713.71 1852
2714.20 1801
2714.69 1716
2715.19 1946
2715.68 1977
2716.17 1899
2716.66 1779
2717.15 1754
2717.64 1908
2718.13 1882
2718.63 1845
2719.12 1784
2719.61 1832
2720.10 1757
2720.59 1761
2721.08 1979
2721.58 1986
2722.07 1922
2722.56 1796
2723.05 1945
2723.54 1865
2724.04 1985
2724.53 1982
2725.02 2018
2725.51 2242
2726.01 1965
2726.50 2001
2726.99 1853
2727.48 1939
2727.98 1840
2728.47 1786
2728.96 1915
2729.45 1623
2729.95 1709
2730.44 1716
2730.93 1876
2731.42 1898
2731.92 1771
2732.41 2033
2732.90 1889
2733.40 1856
2733.89 1748
2734.38 1759
2734.87 1789
2735.37 1902
2735.86 1836
2736.35 1905
2736.85 2056
2737.34 1946
2737.83 1903
2738.33 1932
2738.82 1934
2739.31 2056
2739.81 2171
2740.30 2135
2740.79 2251
2741.29 2178
2741.78 2108
2742.28 1979
2742.77 2057
2743.26 2079
2743.76 1999
2744.25 1736
2744.75 1774
2745.24 1851
2745.73 1780
2746.23 1700
2746.72 1600
2747.22 1630
2747.71 1688
2748.20 1577
2748.70 1590
2749.19 1653
2749.69 1742
2750.18 1729
2750.68 1794
2751.17 1711
2751.67 1739
2752.16 1815
2752.66 1858
2753.15 1747
2753.64 1693
2754.14 1880
2754.63 1850
2755.13 1715
2755.62 1860
2756.12 1936
2756.61 1885
2757.11 1936
2757.60 1994
2758.10 1927
2758.59 2006
2759.09 2062
2759.59 2016
2760.08 2053
2760.58 1997
2761.07 1817
2761.57 1949
2762.06 2096
2762.56 1914
2763.05 1941
2763.55 1865
2764.05 1837
2764.54 1773
2765.04 1722
2765.53 1810
2766.03 1722
2766.52 1670
2767.02 1761
2767.52 1709
2768.01 1830
2768.51 1865
2769.00 1688
2769.50 1818
2770.00 1957
2770.49 1824
2770.99 1703
2771.49 1901
2771.98 1949
2772.48 1827
2772.98 1886
2773.47 1978
2773.97 1790
2774.47 1983
2774.96 2049
2775.46 2062
2775.96 2128
2776.45 1918
2776.95 2214
2777.45 2254
2777.94 2131
2778.44 2067
2778.94 2262
2779.43 2287
2779.93 2104
2780.43 2213
2780.93 2069
2781.42 2101
2781.92 2233
2782.42 2206
2782.92 2162
2783.41 1947
2783.91 1993
2784.41 2042
2784.91 2147
2785.40 2098
2785.90 2176
2786.40 2121
2786.90 2010
2787.39 2025
2787.89 1860
2788.39 1891
2788.89 1943
2789.39 1927
2789.88 1848
2790.38 1991
2790.88 1930
2791.38 1835
2791.88 1836
2792.37 1790
2792.87 1960
2793.37 1844
2793.87 1829
2794.37 1999
2794.87 1959
2795.37 2008
2795.86 2228
2796.36 2381
2796.86 2342
2797.36 2568
2797.86 2846
2798.36 3020
2798.86 3243
2799.35 3449
2799.85 3299
2800.35 3482
2800.85 3641
2801.35 3718
2801.85 3387
2802.35 3351
2802.85 3167
2803.35 3002
2803.85 2720
2804.35 2603
2804.85 2703
2805.34 2537
2805.84 2734
2806.34 2756
2806.84 2921
2807.34 2876
2807.84 3187
2808.34 3440
2808.84 3863
2809.34 3931
2809.84 4104
2810.34 4166
2810.84 4602
2811.34 4662
2811.84 4615
2812.34 4514
2812.84 4189
2813.34 3922
2813.84 3492
2814.34 3285
2814.84 2972
2815.34 2824
2815.84 2544
2816.34 2431
2816.84 2314
2817.34 2350
2817.84 2175
2818.35 2125
2818.85 2204
2819.35 2026
2819.85 2065
2820.35 2192
2820.85 2229
2821.35 2290
2821.85 2276
2822.35 2190
2822.85 2263
2823.35 2195
2823.85 2262
2824.36 2235
2824.86 2265
2825.36 2109
2825.86 2131
2826.36 2082
2826.86 2189
2827.36 2191
2827.86 2096
2828.37 1947
2828.87 1868
2829.37 1884
2829.87 2071
2830.37 2189
2830.87 2170
2831.38 2059
2831.88 1963
2832.38 2153
2832.88 2156
2833.38 2138
2833.88 1961
2834.39 2051
2834.89 2019
2835.39 2091
2835.89 2062
2836.40 1973
2836.90 1970
2837.40 2122
2837.90 2094
2838.40 2126
2838.91 2188
2839.41 2172
2839.91 2239
2840.41 2125
2840.92 2201
2841.42 2300
2841.92 2064
2842.42 2097
2842.93 2101
2843.43 2031
2843.93 1991
2844.44 2022
2844.94 2049
2845.44 2113
2845.94 2063
2846.45 2063
2846.95 1888
2847.45 1967
2847.96 1987
2848.46 1957
2848.96 2134
2849.47 2104
2849.97 2084
2850.47 2099
2850.98 2258
2851.48 2074
2851.98 2039
2852.49 2113
2852.99 2179
2853.50 2057
2854.00 1953
2854.50 1911
2855.01 1897
2855.51 1914
2856.01 1784
2856.52 1791
2857.02 1805
2857.53 1881
2858.03 1742
2858.53 1780
2859.04 1789
2859.54 2040
2860.05 1936
2860.55 1847
2861.06 1821
2861.56 1891
2862.06 1912
2862.57 1890
2863.07 1940
2863.58 1867
2864.08 1837
2864.59 1753
2865.09 1857
2865.60 1874
2866.10 1679
2866.61 1702
2867.11 1728
2867.62 1824
2868.12 1833
2868.63 1869
2869.13 1873
2869.64 1756
2870.14 1785
2870.65 1856
2871.15 1853
2871.66 1843
2872.16 2006
2872.67 1877
2873.17 1934
2873.68 1913
2874.18 2024
2874.69 2084
2875.20 1899
2875.70 1868
2876.21 1994
2876.71 2055
2877.22 2122
2877.72 2020
2878.23 2035
2878.74 2278
2879.24 2035
2879.75 1932
2880.25 2112
2880.76 2270
2881.27 2232
2881.77 2277
2882.28 2477
2882.79 2530
2883.29 2644
2883.80 2669
2884.30 2705
2884.81 2751
2885.32 2753
2885.82 2869
2886.33 2946
2886.84 2923
2887.34 2884
2887.85 3174
2888.36 3249
2888.86 3561
2889.37 3275
2889.88 3293
2890.38 3331
2890.89 3565
2891.40 3277
2891.91 3000
2892.41 2997
2892.92 2680
2893.43 2469
2893.93 2405
2894.44 2473
2894.95 2461
2895.46 2337
2895.96 2303
2896.47 2226
2896.98 2191
2897.49 2264
2897.99 2311
2898.50 2286
2899.01 2323
2899.52 2220
2900.03 2272
2900.53 2139
2901.04 2272
2901.55 2343
2902.06 2260
2902.56 2272
2903.07 2457
2903.58 2329
2904.09 2453
2904.60 2489
2905.11 2502
2905.61 2384
2906.12 2517
2906.63 2349
2907.14 2422
2907.65 2472
2908.16 2361
2908.66 2314
2909.17 2091
2909.68 2327
2910.19 2402
2910.70 2255
2911.21 2130
2911.72 2153
2912.23 2071
2912.73 2048
2913.24 2055
2913.75 2026
2914.26 2067
2914.77 2073
2915.28 2044
2915.79 2056
2916.30 2087
2916.81 2281
2917.32 2159
2917.83 2048
2918.33 2025
2918.84 2123
2919.35 2192
2919.86 2085
2920.37 2187
2920.88 2179
2921.39 2075
2921.90 2165
2922.41 2205
2922.92 2266
2923.43 2387
2923.94 2454
2924.45 2632
2924.96 2697
2925.47 2851
2925.98 3291
2926.49 3543
2927.00 3342
2927.51 3716
2928.02 3898
2928.53 4072
2929.04 3939
2929.55 3799
2930.06 3635
2930.57 3484
2931.08 2883
2931.59 2745
2932.11 2855
2932.62 2401
2933.13 2206
2933.64 2218
2934.15 2041
2934.66 1887
2935.17 1890
2935.68 1943
2936.19 2001
2936.70 1809
2937.21 2025
2937.72 1944
2938.24 1999
2938.75 1960
2939.26 2201
2939.77 2053
2940.28 2083
2940.79 2013
2941.30 2083
2941.81 2051
2942.33 2076
2942.84 2208
2943.35 2161
2943.86 2156
2944.37 2208
2944.88 2071
2945.40 1979
2945.91 2296
2946.42 2246
2946.93 2196
2947.44 2403
2947.96 2306
2948.47 2523
2948.98 2672
2949.49 2634
2950.00 2584
2950.52 2679
2951.03 2520
2951.54 2469
2952.05 2356
2952.57 2225
2953.08 2195
2953.59 2324
2954.10 2246
2954.62 2131
2955.13 2263
2955.64 2140
2956.15 2116
2956.67 2286
2957.18 2248
2957.69 2184
2958.20 2182
2958.72 2011
2959.23 2022
2959.74 1882
2960.26 2056
2960.77 2059
2961.28 2120
2961.80 2199
2962.31 2131
2962.82 2219
2963.34 2212
2963.85 2282
2964.36 2271
2964.88 2330
2965.39 2506
2965.90 2346
2966.42 2180
2966.93 1982
2967.44 2097
2967.96 2226
2968.47 2174
2968.98 2119
2969.50 1986
2970.01 1991
2970.53 2038
2971.04 1872
2971.55 1902
2972.07 1952
2972.58 2097
2973.10 1913
2973.61 1945
2974.12 1956
2974.64 2045
2975.15 1936
2975.67 1850
2976.18 2008
2976.70 2067
2977.21 2103
2977.73 1991
2978.24 2077
2978.75 2045
2979.27 1915
2979.78 1963
2980.30 1916
2980.81 1902
2981.33 1849
2981.84 1957
2982.36 2005
2982.87 2041
2983.39 2032
2983.90 2239
2984.42 2239
2984.93 2118
2985.45 2216
2985.96 2088
2986.48 2060
2987.00 2276
2987.51 2301
2988.03 2096
2988.54 2345
2989.06 2598
2989.57 2463
2990.09 2392
2990.60 2450
2991.12 2570
2991.64 2422
2992.15 2595
2992.67 2711
2993.18 2651
2993.70 2602
2994.21 2716
2994.73 2751
2995.25 3006
2995.76 2819
2996.28 2764
2996.80 2797
2997.31 2879
2997.83 3209
2998.34 3163
2998.86 3200
2999.38 3597
2999.89 3794
3000.41 3560
3000.93 3555
3001.44 3630
3001.96 3486
3002.48 3362
3002.99 3417
3003.51 3328
3004.03 3677
3004.54 3813
3005.06 3815
3005.58 4046
3006.09 4098
3006.61 4430
3007.13 4976
3007.65 4861
3008.16 5005
3008.68 4840
3009.20 4928
3009.71 4542
3010.23 4219
3010.75 3900
3011.27 3481
3011.78 3265
3012.30 2951
3012.82 2667
3013.34 2549
3013.85 2474
3014.37 2337
3014.89 2401
3015.41 2530
3015.93 2308
3016.44 2207
3016.96 2354
3017.48 2285
3018.00 2323
3018.52 2404
3019.03 2306
3019.55 2437
3020.07 2653
3020.59 2515
3021.11 2523
3021.63 2411
3022.14 2506
3022.66 2356
3023.18 2334
3023.70 2407
3024.22 2364
3024.74 2582
3025.25 2619
3025.77 2806
3026.29 2804
3026.81 2735
3027.33 2733
3027.85 2808
3028.37 2878
3028.89 2723
3029.41 2747
3029.92 2634
3030.44 2492
3030.96 2380
3031.48 2232
3032.00 2392
3032.52 2266
3033.04 2232
3033.56 2160
3034.08 2193
3034.60 2144
3035.12 2037
3035.64 2219
3036.16 2375
3036.68 2279
3037.20 2180
3037.72 2371
3038.24 2401
3038.76 2358
3039.28 2245
3039.80 2390
3040.32 2198
3040.84 2177
3041.36 2205
3041.88 2085
3042.40 2152
3042.92 2201
3043.44 1979
3043.96 1906
3044.48 1967
3045.00 1989
3045.52 2063
3046.04 1902
3046.56 2037
3047.08 2007
3047.60 1974
3048.12 2046
3048.64 2045
3049.16 2111
3049.68 2072
3050.20 1910
3050.72 1930
3051.24 1932
3051.77 2054
3052.29 2119
3052.81 1988
3053.33 1928
3053.85 2097
3054.37 2101
3054.89 2071
3055.41 2017
3055.93 1965
3056.46 1964
3056.98 1997
3057.50 1776
3058.02 1918
3058.54 1840
3059.06 1984
3059.58 1888
3060.11 1864
3060.63 1890
3061.15 1827
3061.67 1887
3062.19 1827
3062.71 1919
3063.24 1969
3063.76 1991
3064.28 2004
3064.80 1899
3065.32 1945
3065.85 2165
3066.37 2220
3066.89 2158
3067.41 2200
3067.94 2169
3068.46 2173
3068.98 2188
3069.50 2294
3070.03 2256
3070.55 2236
3071.07 2184
3071.59 2165
3072.12 2251
3072.64 2067
3073.16 2072
3073.68 2241
3074.21 2176
3074.73 2215
3075.25 2280
3075.78 2113
3076.30 2213
3076.82 2178
3077.34 2223
3077.87 2219
3078.39 2283
3078.91 2498
3079.44 2414
3079.96 2371
3080.48 2646
3081.01 2463
3081.53 2291
3082.05 2449
3082.58 2398
3083.10 2539
3083.63 2518
3084.15 2630
3084.67 2615
3085.20 2578
3085.72 2700
3086.24 2687
3086.77 2630
3087.29 2588
3087.82 2469
3088.34 2344
3088.86 2389
3089.39 2256
3089.91 2375
3090.44 2492
3090.96 2360
3091.49 2450
3092.01 2391
3092.53 2247
3093.06 2320
3093.58 2222
3094.11 2361
3094.63 2556
3095.16 2423
3095.68 2365
3096.21 2323
3096.73 2348
3097.26 2454
3097.78 2513
3098.31 2698
3098.83 2617
3099.36 2747
3099.88 2778
3100.41 2749
3100.93 3107
3101.46 3304
3101.98 3647
3102.51 4163
3103.03 4788
3103.56 5394
3104.08 6204
3104.61 6984
3105.13 7491
3105.66 7970
3106.18 7984
3106.71 7998
3107.24 7698
3107.76 7132
3108.29 6582
3108.81 5789
3109.34 5308
3109.86 4545
3110.39 4107
3110.92 3729
3111.44 3450
3111.97 3337
3112.49 3121
3113.02 3055
3113.55 2907
3114.07 2811
3114.60 2953
3115.12 3072
3115.65 3007
3116.18 2787
3116.70 2708
3117.23 2614
3117.76 2610
3118.28 2483
3118.81 2301
3119.34 2168
3119.86 2166
3120.39 2200
3120.92 2132
3121.44 2024
3121.97 2048
3122.50 2198
3123.02 2206
3123.55 2153
3124.08 2367
3124.61 2364
3125.13 2352
3125.66 2317
3126.19 2186
3126.72 2058
3127.24 2117
3127.77 2182
3128.30 2058
3128.82 2189
3129.35 2135
3129.88 2155
3130.41 2181
3130.93 2118
3131.46 2047
3131.99 2073
3132.52 1966
3133.05 1924
3133.57 2127
3134.10 2020
3134.63 2007
3135.16 2121
3135.69 2146
3136.21 2068
3136.74 2102
3137.27 2128
3137.80 2212
3138.33 2186
3138.85 2250
3139.38 2369
3139.91 2282
3140.44 2254
3140.97 2168
3141.50 2117
3142.03 2162
3142.55 2244
3143.08 2139
3143.61 2020
3144.14 2043
3144.67 1942
3145.20 1936
3145.73 2004
3146.26 2048
3146.79 2068
3147.31 2049
3147.84 2096
3148.37 2225
3148.90 2459
3149.43 2397
3149.96 2334
3150.49 2328
3151.02 2319
3151.55 2449
3152.08 2435
3152.61 2360
3153.14 2289
3153.67 2133
3154.20 2225
3154.73 2069
3155.25 2171
3155.78 2019
3156.31 1972
3156.84 2071
3157.37 2155
3157.90 2006
3158.43 2163
3158.96 2026
3159.49 2131
3160.02 2071
3160.55 2094
3161.08 2121
3161.61 2090
3162.14 2019
3162.68 2120
3163.21 2162
3163.74 2160
3164.27 1989
3164.80 2071
3165.33 1930
3165.86 2018
3166.39 1951
3166.92 1958
3167.45 1990
3167.98 1968
3168.51 1998
3169.04 1890
3169.57 1876
3170.10 1946
3170.64 1963
3171.17 1854
3171.70 1839
3172.23 1904
3172.76 2059
3173.29 1932
3173.82 1791
3174.35 1911
3174.88 1884
3175.42 1942
3175.95 1982
3176.48 1931
3177.01 1853
3177.54 2107
3178.07 1991
3178.61 1995
3179.14 1952
3179.67 2088
3180.20 2080
3180.73 1968
3181.26 1896
3181.80 1905
3182.33 1945
3182.86 1978
3183.39 2205
3183.92 2078
3184.46 2141
3184.99 2016
3185.52 1985
3186.05 2122
3186.59 1933
3187.12 1921
3187.65 1763
3188.18 1845
3188.72 2154
3189.25 2084
3189.78 1977
3190.31 1868
3190.85 1996
3191.38 2006
3191.91 2037
3192.44 1948
3192.98 1951
3193.51 1884
3194.04 1933
3194.58 1964
3195.11 2018
3195.64 2032
3196.17 2080
3196.71 2167
3197.24 1970
3197.77 1889
3198.31 1895
3198.84 1807
3199.37 1966
3199.91 1989
3200.44 1965
3200.98 1961
3201.51 1860
3202.04 1898
3202.58 2142
3203.11 2187
3203.64 2124
3204.18 2135
3204.71 2188
3205.24 2236
3205.78 2352
3206.31 2147
3206.85 2136
3207.38 2203
3207.91 2227
3208.45 2286
3208.98 2188
3209.52 2339
3210.05 2114
3210.59 2200
3211.12 2226
3211.65 2293
3212.19 2403
3212.72 2283
3213.26 2501
3213.79 2531
3214.33 2506
3214.86 2397
3215.40 2502
3215.93 2310
3216.47 2291
3217.00 2183
3217.54 2187
3218.07 2009
3218.61 2015
3219.14 2174
3219.68 2185
3220.21 2036
3220.75 1982
3221.28 1966
3221.82 1988
3222.35 1913
3222.89 2182
3223.42 2239
3223.96 2230
3224.49 2079
3225.03 2155
3225.57 2237
3226.10 2316
3226.64 2279
3227.17 2333
3227.71 2522
3228.24 2437
3228.78 2339
3229.32 2348
3229.85 2340
3230.39 2309
3230.92 2253
3231.46 2180
3232.00 2345
3232.53 2134
3233.07 2070
3233.60 2244
3234.14 2054
3234.68 1979
3235.21 1974
3235.75 2069
3236.29 2074
3236.82 2215
3237.36 2310
3237.90 2375
3238.43 2388
3238.97 2193
3239.51 2281
3240.04 2398
3240.58 2602
3241.12 2637
3241.65 2450
3242.19 2577
3242.73 2446
3243.26 2321
3243.80 2474
3244.34 2522
3244.88 2455
3245.41 2272
3245.95 2177
3246.49 2600
3247.02 2550
3247.56 2467
3248.10 2592
3248.64 2298
3249.17 2131
3249.71 2209
3250.25 2203
3250.79 2295
3251.33 2386
3251.86 2467
3252.40 2338
3252.94 2402
3253.48 2288
3254.01 2437
3254.55 2647
3255.09 2349
3255.63 2549
3256.17 2657
3256.70 2710
3257.24 2665
3257.78 2638
3258.32 2484
3258.86 2506
3259.40 2677
3259.93 2854
3260.47 2849
3261.01 2751
3261.55 3029
3262.09 3278
3262.63 3533
3263.17 3742
3263.70 3964
3264.24 4136
3264.78 4465
3265.32 4695
3265.86 5135
3266.40 5440
3266.94 5649
3267.48 6078
3268.02 6168
3268.56 6876
3269.09 6964
3269.63 6810
3270.17 6885
3270.71 7078
3271.25 6227
3271.79 6135
3272.33 5772
3272.87 5141
3273.41 4516
3273.95 3866
3274.49 3454
3275.03 3304
3275.57 3012
3276.11 3031
3276.65 3014
3277.19 3020
3277.73 3007
3278.27 2815
3278.81 3086
3279.35 3027
3279.89 2980
3280.43 2779
3280.97 3083
3281.51 3087
3282.05 3010
3282.59 3067
3283.13 3039
3283.67 3032
3284.21 3107
3284.75 3080
3285.29 3149
3285.83 2952
3286.37 2977
3286.91 3189
3287.45 3289
3287.99 3380
3288.53 3553
3289.08 3435
3289.62 3425
3290.16 3503
3290.70 3482
3291.24 3286
3291.78 3261
3292.32 3365
3292.86 3241
3293.40 3491
3293.95 3567
3294.49 3793
3295.03 4087
3295.57 4246
3296.11 4327
3296.65 4784
3297.19 5108
3297.73 5631
3298.28 5727
3298.82 5872
3299.36 5502
3299.90 5591
3300.44 5091
3300.99 5027
3301.53 4602
3302.07 4584
3302.61 4330
3303.15 3695
3303.69 3617
3304.24 3523
3304.78 3039
3305.32 2976
3305.86 3154
3306.41 3287
3306.95 3028
3307.49 2844
3308.03 2968
3308.58 3044
3309.12 2905
3309.66 2836
3310.20 2868
3310.75 2889
3311.29 2848
3311.83 2638
3312.37 2712
3312.92 2744
3313.46 2722
3314.00 2961
3314.54 2788
3315.09 2859
3315.63 2936
3316.17 3153
3316.72 3001
3317.26 3063
3317.80 3157
3318.35 3002
3318.89 3542
3319.43 3570
3319.98 3707
3320.52 3963
3321.06 3925
3321.61 3901
3322.15 4065
3322.69 4081
3323.24 4213
3323.78 4264
3324.33 4329
3324.87 4242
3325.41 4312
3325.96 4165
3326.50 3967
3327.04 3830
3327.59 3897
3328.13 3669
3328.68 3646
3329.22 3589
3329.76 3637
3330.31 3542
3330.85 3400
3331.40 3611
3331.94 3731
3332.49 4209
3333.03 4701
3333.58 5769
3334.12 7094
3334.66 8357
3335.21 10432
3335.75 12704
3336.30 15184
3336.84 17725
3337.39 20250
3337.93 22790
3338.48 24903
3339.02 25588
3339.57 25394
3340.11 24960
3340.66 23785
3341.20 21944
3341.75 19116
3342.29 16442
3342.84 13401
3343.38 11306
3343.93 9303
3344.47 7546
3345.02 6388
3345.57 5564
3346.11 4717
3346.66 4238
3347.20 3808
3347.75 3619
3348.29 3550
3348.84 3392
3349.38 3166
3349.93 3181
3350.48 3103
3351.02 3120
3351.57 3030
3352.11 3136
3352.66 3201
3353.21 2909
3353.75 2940
3354.30 2952
3354.84 2896
3355.39 3000
3355.94 2913
3356.48 2944
3357.03 2969
3357.58 2978
3358.12 2955
3358.67 2882
3359.22 2897
3359.76 2787
3360.31 3003
3360.86 2963
3361.40 2892
3361.95 2686
3362.50 2781
3363.04 2845
3363.59 2814
3364.14 2791
3364.68 2813
3365.23 2882
3365.78 3080
3366.33 2929
3366.87 2819
3367.42 3094
3367.97 2982
3368.51 2951
3369.06 2984
3369.61 2911
3370.16 2954
3370.70 2774
3371.25 2793
3371.80 2886
3372.35 2931
3372.90 2825
3373.44 3047
3373.99 3118
3374.54 3040
3375.09 3214
3375.63 3524
3376.18 3725
3376.73 3753
3377.28 3612
3377.83 3705
3378.37 3713
3378.92 3568
3379.47 3398
3380.02 3289
3380.57 3057
3381.12 3061
3381.66 2894
3382.21 2739
3382.76 2608
3383.31 2402
3383.86 2479
3384.41 2453
3384.96 2455
3385.50 2366
3386.05 2298
3386.60 2177
3387.15 2356
3387.70 2430
3388.25 2328
3388.80 2244
3389.35 2147
3389.90 2223
3390.44 2139
3390.99 2144
3391.54 2327
3392.09 2386
3392.64 2236
3393.19 2209
3393.74 2142
3394.29 2110
3394.84 2096
3395.39 2011
3395.94 2041
3396.49 2006
3397.04 1961
3397.59 2012
3398.14 2077
3398.69 2156
3399.24 2236
3399.79 2254
3400.34 2217
3400.89 2205
3401.44 2223
3401.99 2037
3402.54 2146
3403.09 2022
3403.64 2097
3404.19 2078
3404.74 2051
3405.29 2136
3405.84 2095
3406.39 2024
3406.94 1969
3407.49 2056
3408.04 2078
3408.59 2083
3409.14 2173
3409.69 2012
3410.24 2000
3410.79 2155
3411.34 1963
3411.89 2050
3412.45 2094
3413.00 2171
3413.55 2204
3414.10 2277
3414.65 2443
3415.20 2560
3415.75 2458
3416.30 2489
3416.85 2436
3417.41 2421
3417.96 2382
3418.51 2284
3419.06 2404
3419.61 2349
3420.16 2360
3420.71 2270
3421.27 2244
3421.82 2166
3422.37 1957
3422.92 2131
3423.47 2122
3424.02 2084
3424.58 2165
3425.13 2274
3425.68 2442
3426.23 2300
3426.78 2391
3427.34 2350
3427.89 2258
3428.44 2411
3428.99 2411
3429.55 2172
3430.10 2236
3430.65 1995
3431.20 1913
3431.76 1980
3432.31 1937
3432.86 1931
3433.41 1899
3433.97 1964
3434.52 1911
3435.07 1822
3435.62 1933
3436.18 2001
3436.73 1977
3437.28 2000
3437.84 1861
3438.39 2029
3438.94 2063
3439.49 1956
3440.05 1896
3440.60 2016
3441.15 1997
3441.71 1997
3442.26 2099
3442.81 1931
3443.37 2013
3443.92 2070
3444.47 1979
3445.03 2070
3445.58 1904
3446.13 1941
3446.69 2063
3447.24 2012
3447.80 1894
3448.35 1905
3448.90 2036
3449.46 2070
3450.01 1950
3450.57 2063
3451.12 2070
3451.67 2029
3452.23 1946
3452.78 1865
3453.34 1823
3453.89 1891
3454.44 1915
3455.00 1928
3455.55 1816
3456.11 1843
3456.66 1836
3457.22 1831
3457.77 1815
3458.33 1922
3458.88 1820
3459.43 1819
3459.99 1804
3460.54 1736
3461.10 1908
3461.65 1968
3462.21 1777
3462.76 1776
3463.32 1792
3463.87 1944
3464.43 1991
3464.98 2090
3465.54 1895
3466.09 1934
3466.65 1916
3467.21 1945
3467.76 1986
3468.32 1856
3468.87 1889
3469.43 1821
3469.98 2007
3470.54 2006
3471.09 1854
3471.65 2031
3472.20 2127
3472.76 1992
3473.32 2118
3473.87 2172
3474.43 2096
3474.98 2257
3475.54 2294
3476.10 2297
3476.65 2254
3477.21 2092
3477.76 2057
3478.32 2108
3478.88 2118
3479.43 2364
3479.99 2128
3480.55 2261
3481.10 2423
3481.66 2467
3482.22 2408
3482.77 2400
3483.33 2570
3483.89 2694
3484.44 2635
3485.00 2493
3485.56 2565
3486.11 2649
3486.67 2553
3487.23 2579
3487.78 2472
3488.34 2515
3488.90 2532
3489.45 2547
3490.01 2787
3490.57 2731
3491.13 2947
3491.68 3419
3492.24 3820
3492.80 4166
3493.35 4227
3493.91 4656
3494.47 4961
3495.03 5171
3495.58 5377
3496.14 5090
3496.70 4914
3497.26 4648
3497.82 4633
3498.37 4501
3498.93 4428
3499.49 4670
3500.05 4952
3500.61 5381
3501.16 5430
3501.72 5949
3502.28 6074
3502.84 5974
3503.40 6054
3503.95 6154
3504.51 5551
3505.07 5378
3505.63 4920
3506.19 4847
3506.75 4576
3507.30 4384
3507.86 4576
3508.42 4359
3508.98 4152
3509.54 4085
3510.10 4016
3510.66 3749
3511.22 3657
3511.77 3636
3512.33 3268
3512.89 3091
3513.45 2973
3514.01 2763
3514.57 2932
3515.13 2765
3515.69 2755
3516.25 2461
3516.81 2333
3517.37 2512
3517.92 2399
3518.48 2600
3519.04 2594
3519.60 2447
3520.16 2697
3520.72 2400
3521.28 2595
3521.84 2942
3522.40 2868
3522.96 2882
3523.52 2862
3524.08 3068
3524.64 2982
3525.20 2899
3525.76 3075
3526.32 3262
3526.88 3321
3527.44 3185
3528.00 3012
3528.56 3103
3529.12 3061
3529.68 2851
3530.24 2687
3530.80 2454
3531.36 2401
3531.92 2436
3532.48 2069
3533.04 2112
3533.60 2210
3534.17 2097
3534.73 2097
3535.29 2274
3535.85 2188
3536.41 2173
3536.97 2222
3537.53 2142
3538.09 2237
3538.65 2159
3539.21 2241
3539.77 2202
3540.34 2300
3540.90 2414
3541.46 2383
3542.02 2520
3542.58 2524
3543.14 2539
3543.70 2665
3544.26 2787
3544.83 2658
3545.39 2692
3545.95 2718
3546.51 2772
3547.07 2779
3547.63 2688
3548.20 2759
3548.76 2626
3549.32 2507
3549.88 2445
3550.44 2446
3551.01 2317
3551.57 2149
3552.13 2167
3552.69 1958
3553.25 2117
3553.82 2153
3554.38 2062
3554.94 2145
3555.50 1961
3556.07 1888
3556.63 1999
3557.19 2032
3557.75 2086
3558.32 1919
3558.88 1841
3559.44 2069
3560.00 2071
3560.57 1979
3561.13 2082
3561.69 2095
3562.26 2218
3562.82 2125
3563.38 2032
3563.94 2043
3564.51 2092
3565.07 1986
3565.63 1932
3566.20 1971
3566.76 1883
3567.32 1869
3567.89 2007
3568.45 1958
3569.01 1854
3569.58 1832
3570.14 1750
3570.70 1935
3571.27 1866
3571.83 1811
3572.39 1918
3572.96 1827
3573.52 1756
3574.09 1776
3574.65 1915
3575.21 1894
3575.78 2010
3576.34 1892
3576.91 1859
3577.47 1826
3578.03 1932
3578.60 2057
3579.16 2065
3579.73 1807
3580.29 1964
3580.86 1928
3581.42 1804
3581.98 1983
3582.55 1856
3583.11 1835
3583.68 1922
3584.24 1869
3584.81 1828
3585.37 1841
3585.94 1831
3586.50 1719
3587.07 1776
3587.63 1679
3588.20 1720
3588.76 1860
3589.33 1906
3589.89 1870
3590.46 1966
3591.02 1804
3591.59 1782
3592.15 1843
3592.72 1936
3593.28 1944
3593.85 1882
3594.41 1973
3594.98 2037
3595.54 1978
3596.11 2029
3596.68 2010
3597.24 1934
3597.81 1922
3598.37 2000
3598.94 2120
3599.50 2215
3600.07 2120
3600.64 1880
3601.20 1891
3601.77 2090
3602.33 2002
3602.90 2253
3603.47 2155
3604.03 2052
3604.60 2211
3605.16 2131
3605.73 2052
3606.30 2001
3606.86 1983
3607.43 2083
3608.00 2031
3608.56 1901
3609.13 1872
3609.70 1787
3610.26 1708
3610.83 1736
3611.40 1906
3611.96 1781
3612.53 1926
3613.10 1833
3613.66 1606
3614.23 1711
3614.80 1834
3615.36 2066
3615.93 2247
3616.50 2330
3617.07 2599
3617.63 2869
3618.20 3331
3618.77 3910
3619.34 4566
3619.90 4890
3620.47 5216
3621.04 5683
3621.61 5786
3622.17 5685
3622.74 5551
3623.31 5146
3623.88 4868
3624.44 4370
3625.01 3975
3625.58 3419
3626.15 3040
3626.72 2832
3627.28 2411
3627.85 2238
3628.42 1995
3628.99 2065
3629.56 2004
3630.12 1989
3630.69 1947
3631.26 1821
3631.83 1797
3632.40 1803
3632.97 1975
3633.53 1857
3634.10 1771
3634.67 1786
3635.24 1918
3635.81 1862
3636.38 1848
3636.95 1939
3637.52 1816
3638.08 1540
3638.65 1744
3639.22 1705
3639.79 1905
3640.36 1877
3640.93 2024
3641.50 2199
3642.07 2352
3642.64 2322
3643.21 2394
3643.78 2396
3644.34 2545
3644.91 2473
3645.48 2488
3646.05 2538
3646.62 2480
3647.19 2637
3647.76 2745
3648.33 2554
3648.90 2424
3649.47 2565
3650.04 2456
3650.61 2599
3651.18 2534
3651.75 2490
3652.32 2297
3652.89 2407
3653.46 2418
3654.03 2237
3654.60 2231
3655.17 2478
3655.74 2495
3656.31 2443
3656.88 2564
3657.45 2539
3658.02 2486
3658.59 2343
3659.16 2499
3659.73 2527
3660.30 2648
3660.87 2521
3661.45 2470
3662.02 2434
3662.59 2241
3663.16 2288
3663.73 2371
3664.30 2272
3664.87 2146
3665.44 2258
3666.01 2220
3666.58 2311
3667.15 2163
3667.73 2187
3668.30 2044
3668.87 2224
3669.44 2322
3670.01 2168
3670.58 2208
3671.15 2174
3671.73 2117
3672.30 2150
3672.87 1896
3673.44 1972
3674.01 1895
3674.58 1936
3675.16 2083
3675.73 2101
3676.30 2100
3676.87 2187
3677.44 2124
3678.01 2024
3678.59 2041
3679.16 2121
3679.73 1953
3680.30 2129
3680.88 2014
3681.45 2019
3682.02 1850
3682.59 1962
3683.16 2010
3683.74 1922
3684.31 1844
3684.88 1805
3685.45 1807
3686.03 1923
3686.60 1959
3687.17 2033
3687.74 1996
3688.32 2087
3688.89 2402
3689.46 2570
3690.04 2711
3690.61 2743
3691.18 2834
3691.76 3113
3692.33 3082
3692.90 3189
3693.47 3031
3694.05 3096
3694.62 2912
3695.19 2750
3695.77 2543
3696.34 2429
3696.91 2423
3697.49 2266
3698.06 2062
3698.64 2043
3699.21 1942
3699.78 2087
3700.36 2234
3700.93 2021
3701.50 1979
3702.08 2065
3702.65 2140
3703.23 1928
3703.80 1996
3704.37 2029
3704.95 1848
3705.52 1988
3706.10 2041
3706.67 2147
3707.24 2189
3707.82 1955
3708.39 2138
3708.97 2162
3709.54 2055
3710.12 2069
3710.69 2308
3711.27 2315
3711.84 2224
3712.41 2230
3712.99 2119
3713.56 2169
3714.14 2229
3714.71 2217
3715.29 2097
3715.86 2248
3716.44 2313
3717.01 2018
3717.59 1951
3718.16 1978
3718.74 1961
3719.31 1956
3719.89 1943
3720.46 2052
3721.04 1907
3721.61 1832
3722.19 1936
3722.77 2021
3723.34 1863
3723.92 1808
3724.49 1826
3725.07 1754
3725.64 1706
3726.22 1702
3726.79 1747
3727.37 1842
3727.95 1863
3728.52 1995
3729.10 1865
3729.67 1875
3730.25 1929
3730.83 1998
3731.40 1902
3731.98 1885
3732.56 2082
3733.13 2324
3733.71 2381
3734.28 2443
3734.86 2658
3735.44 2661
3736.01 2755
3736.59 2901
3737.17 2901
3737.74 2753
3738.32 2747
3738.90 2547
3739.47 2452
3740.05 2305
3740.63 2194
3741.20 1946
3741.78 2002
3742.36 1903
3742.93 1811
3743.51 1775
3744.09 1753
3744.67 1750
3745.24 1644
3745.82 1712
3746.40 1846
3746.97 1755
3747.55 1710
3748.13 1656
3748.71 1758
3749.28 1857
3749.86 1784
3750.44 1832
3751.02 1729
3751.59 1671
3752.17 1830
3752.75 1736
3753.33 1665
3753.91 1678
3754.48 1795
3755.06 1693
3755.64 1648
3756.22 1651
3756.80 1694
3757.37 1573
3757.95 1617
3758.53 1667
3759.11 1758
3759.69 1650
3760.27 1643
3760.84 1730
3761.42 1815
3762.00 1819
3762.58 1823
3763.16 1896
3763.74 2045
3764.31 1960
3764.89 1908
3765.47 2046
3766.05 2063
3766.63 1977
3767.21 1804
3767.79 1709
3768.37 1722
3768.95 1844
3769.52 1945
3770.10 1825
3770.68 1878
3771.26 1684
3771.84 1664
3772.42 1777
3773.00 1806
3773.58 1856
3774.16 1996
3774.74 1905
3775.32 1676
3775.90 1693
3776.48 1800
3777.06 1947
3777.64 1782
3778.22 1675
3778.80 1647
3779.38 1626
3779.96 1826
3780.54 1819
3781.12 1633
3781.70 1687
3782.28 1672
3782.86 1601
3783.44 1557
3784.02 1568
3784.60 1666
3785.18 1619
3785.76 1595
3786.34 1656
3786.92 1659
3787.50 1532
3788.08 1499
3788.66 1570
3789.24 1669
3789.82 1657
3790.40 1638
3790.98 1621
3791.56 1566
3792.14 1503
3792.72 1610
3793.30 1670
3793.89 1664
3794.47 1564
3795.05 1531
3795.63 1602
3796.21 1617
3796.79 1667
3797.37 1697
3797.95 1686
3798.53 1583
3799.12 1565
3799.70 1602
3800.28 1615
3800.86 1694
3801.44 1619
3802.02 1555
3802.60 1552
3803.19 1552
3803.77 1744
3804.35 1742
3804.93 1812
3805.51 1867
3806.10 1918
3806.68 1862
3807.26 1768
3807.84 1775
3808.42 1792
3809.01 1840
3809.59 1835
3810.17 1815
3810.75 1961
3811.33 1978
3811.92 1996
3812.50 1995
3813.08 1984
3813.66 2139
3814.25 2128
3814.83 2162
3815.41 2133
3815.99 2146
3816.58 2143
3817.16 2219
3817.74 2193
3818.32 2042
3818.91 1908
3819.49 2052
3820.07 2109
3820.66 1795
3821.24 1694
3821.82 1846
3822.41 1841
3822.99 1775
3823.57 1758
3824.16 1681
3824.74 1692
3825.32 1588
3825.91 1555
3826.49 1639
3827.07 1678
3827.66 1666
3828.24 1660
3828.82 1712
3829.41 1705
3829.99 1784
3830.57 1845
3831.16 1830
3831.74 1913
3832.33 2014
3832.91 1844
3833.49 1901
3834.08 2116
3834.66 2019
3835.25 1883
3835.83 1915
3836.41 1859
3837.00 1840
3837.58 1882
3838.17 1947
3838.75 1950
3839.34 1753
3839.92 1849
3840.50 1758
3841.09 1568
3841.67 1574
3842.26 1610
3842.84 1765
3843.43 1880
3844.01 1748
3844.60 1759
3845.18 1749
3845.77 1759
3846.35 1683
3846.94 1740
3847.52 1646
3848.11 1580
3848.69 1739
3849.28 1706
3849.86 1624
3850.45 1597
3851.03 1641
3851.62 1684
3852.20 1679
3852.79 1731
3853.37 1736
3853.96 1744
3854.55 1720
3855.13 1760
3855.72 1885
3856.30 1848
3856.89 1797
3857.47 1839
3858.06 1925
3858.65 1789
3859.23 1980
3859.82 2312
3860.40 2364
3860.99 2607
3861.58 3118
3862.16 3486
3862.75 3889
3863.33 4217
3863.92 4522
3864.51 4643
3865.09 4674
3865.68 5106
3866.27 5008
3866.85 4749
3867.44 4427
3868.03 4212
3868.61 3892
3869.20 3577
3869.79 3467
3870.37 3088
3870.96 2868
3871.55 2514
3872.13 2445
3872.72 2250
3873.31 2194
3873.89 2276
3874.48 2101
3875.07 2188
3875.66 2355
3876.24 2389
3876.83 2331
3877.42 2368
3878.00 2262
3878.59 2031
3879.18 2150
3879.77 2206
3880.35 2309
3880.94 2179
3881.53 1879
3882.12 1717
3882.70 1895
3883.29 1963
3883.88 1796
3884.47 1654
3885.06 1698
3885.64 1724
3886.23 1656
3886.82 1689
3887.41 1669
3888.00 1597
3888.58 1728
3889.17 1692
3889.76 1743
3890.35 1956
3890.94 1928
3891.53 1990
3892.11 2040
3892.70 2146
3893.29 2201
3893.88 2279
3894.47 2352
3895.06 2257
3895.65 2028
3896.23 2069
3896.82 2201
3897.41 1952
3898.00 2115
3898.59 1973
3899.18 1872
3899.77 1866
3900.36 1895
3900.95 2082
3901.53 2157
3902.12 2031
3902.71 1859
3903.30 2067
3903.89 2103
3904.48 2042
3905.07 2092
3905.66 2104
3906.25 2093
3906.84 2213
3907.43 1994
3908.02 1925
3908.61 1982
3909.20 2023
3909.79 2065
3910.38 1887
3910.97 1776
3911.56 1752
3912.15 1926
3912.74 1920
3913.33 1828
3913.92 1709
3914.51 1561
3915.10 1741
3915.69 1830
3916.28 1623
3916.87 1618
3917.46 1679
3918.05 1751
3918.64 1772
3919.23 1664
3919.82 1585
3920.41 1791
3921.00 1829
3921.59 1730
3922.18 1692
3922.77 1781
3923.36 1779
3923.95 1619
3924.55 1604
3925.14 1589
3925.73 1599
3926.32 1576
3926.91 1608
3927.50 1675
3928.09 1714
3928.68 1621
3929.27 1719
3929.87 1673
3930.46 1675
3931.05 1750
3931.64 1825
3932.23 1961
3932.82 1958
3933.41 1884
3934.01 1848
3934.60 1854
3935.19 1823
3935.78 1849
3936.37 1738
3936.96 1675
3937.56 1585
3938.15 1576
3938.74 1667
3939.33 1642
3939.92 1759
3940.52 1645
3941.11 1585
3941.70 1589
3942.29 1599
3942.88 1687
3943.48 1733
3944.07 1722
3944.66 1714
3945.25 1702
3945.85 1802
3946.44 1680
3947.03 1856
3947.62 1812
3948.22 1796
3948.81 1731
3949.40 1670
3949.99 1603
3950.59 1751
3951.18 1690
3951.77 1757
3952.37 1763
3952.96 1649
3953.55 1589
3954.15 1569
3954.74 1650
3955.33 1700
3955.93 1639
3956.52 1580
3957.11 1662
3957.71 1658
3958.30 1650
3958.89 1724
3959.49 1665
3960.08 1840
3960.67 1712
3961.27 1842
3961.86 1930
3962.45 1734
3963.05 1700
3963.64 1724
3964.23 1703
3964.83 1795
3965.42 1707
3966.02 1604
3966.61 1611
3967.20 1629
3967.80 1573
3968.39 1581
3968.99 1585
3969.58 1640
3970.18 1644
3970.77 1677
3971.36 1617
3971.96 1530
3972.55 1587
3973.15 1702
3973.74 1576
3974.34 1471
3974.93 1581
3975.53 1523
3976.12 1513
3976.72 1602
3977.31 1674
3977.91 1794
3978.50 1759
3979.10 1736
3979.69 1668
3980.29 1904
3980.88 1829
3981.48 1706
3982.07 1730
3982.67 1734
3983.26 1735
3983.86 1774
3984.45 1709
3985.05 1669
3985.64 1556
3986.24 1728
3986.83 1606
3987.43 1634
3988.03 1654
3988.62 1750
3989.22 1810
3989.81 1688
3990.41 1601
3991.00 1704
3991.60 1817
3992.20 1628
3992.79 1542
3993.39 1491
3993.98 1541
3994.58 1578
3995.18 1621
3995.77 1637
3996.37 1727
3996.97 1629
3997.56 1703
3998.16 1701
3998.75 1667
3999.35 1791
3999.95 1841
4000.54 1846
4001.14 1747
4001.74 1909
4002.33 1833
4002.93 1864
4003.53 1834
4004.12 1715
4004.72 1664
4005.32 1833
4005.92 1835
4006.51 1855
4007.11 1793
4007.71 1743
4008.30 1839
4008.90 1882
4009.50 1870
4010.10 1887
4010.69 1974
4011.29 1968
4011.89 1841
4012.49 1964
4013.08 2058
4013.68 1997
4014.28 2018
4014.88 2005
4015.47 2039
4016.07 2032
4016.67 2119
4017.27 2353
4017.86 2314
4018.46 2406
4019.06 2527
4019.66 2487
4020.26 2692
4020.85 2759
4021.45 2779
4022.05 2686
4022.65 2508
4023.25 2246
4023.85 2298
4024.44 2427
4025.04 2289
4025.64 2115
4026.24 2187
4026.84 2247
4027.44 2135
4028.03 2123
4028.63 2397
4029.23 2387
4029.83 2379
4030.43 2402
4031.03 2342
4031.63 2396
4032.23 2385
4032.83 2452
4033.42 2465
4034.02 2271
4034.62 2294
4035.22 2390
4035.82 2508
4036.42 2298
4037.02 2143
4037.62 2261
4038.22 2034
4038.82 1919
4039.42 1790
4040.02 1735
4040.62 2016
4041.22 1868
4041.82 1702
4042.41 1687
4043.01 1606
4043.61 1664
4044.21 1687
4044.81 1732
4045.41 1622
4046.01 1700
4046.61 1658
4047.21 1619
4047.81 1627
4048.41 1787
4049.01 1745
4049.61 1693
4050.21 1672
4050.82 1745
4051.42 1700
4052.02 1670
4052.62 1788
4053.22 1844
4053.82 1730
4054.42 1698
4055.02 1836
4055.62 1921
4056.22 1795
4056.82 1819
4057.42 1799
4058.02 1649
4058.62 1632
4059.22 1582
4059.83 1540
4060.43 1721
4061.03 1730
4061.63 1553
4062.23 1476
4062.83 1514
4063.43 1416
4064.03 1536
4064.63 1459
4065.24 1528
4065.84 1448
4066.44 1465
4067.04 1546
4067.64 1394
4068.24 1456
4068.85 1461
4069.45 1498
4070.05 1473
4070.65 1626
4071.25 1500
4071.85 1478
4072.46 1472
4073.06 1498
4073.66 1484
4074.26 1442
4074.86 1455
4075.47 1541
4076.07 1489
4076.67 1565
4077.27 1500
4077.88 1598
4078.48 1518
4079.08 1582
4079.68 1578
4080.29 1625
4080.89 1445
4081.49 1562
4082.09 1562
4082.70 1527
4083.30 1539
4083.90 1533
4084.50 1539
4085.11 1517
4085.71 1595
4086.31 1550
4086.92 1538
4087.52 1591
4088.12 1396
4088.72 1530
4089.33 1351
4089.93 1477
4090.53 1627
4091.14 1458
4091.74 1466
4092.34 1515
4092.95 1571
4093.55 1615
4094.16 1587
4094.76 1507
4095.36 1595
4095.97 1451
4096.57 1522
4097.17 1616
4097.78 1560
4098.38 1541
4098.98 1571
4099.59 1749
4100.19 1659
4100.80 1615
4101.40 1421
4102.00 1412
4102.61 1420
4103.21 1436
4103.82 1390
4104.42 1333
4105.03 1466
4105.63 1329
4106.23 1353
4106.84 1374
4107.44 1453
4108.05 1393
4108.65 1392
4109.26 1364
4109.86 1422
4110.47 1485
4111.07 1512
4111.68 1484
4112.28 1472
4112.89 1333
4113.49 1432
4114.10 1416
4114.70 1336
4115.31 1402
4115.91 1420
4116.52 1481
4117.12 1415
4117.73 1359
4118.33 1576
4118.94 1540
4119.54 1554
4120.15 1486
4120.75 1518
4121.36 1493
4121.97 1436
4122.57 1531
4123.18 1420
4123.78 1451
4124.39 1535
4124.99 1446
4125.60 1375
4126.21 1518
4126.81 1536
4127.42 1430
4128.02 1314
4128.63 1557
4129.24 1515
4129.84 1540
4130.45 1563
4131.05 1611
4131.66 1609
4132.27 1510
4132.87 1477
4133.48 1395
4134.09 1520
4134.69 1509
4135.30 1611
4135.91 1519
4136.51 1567
4137.12 1542
4137.73 1584
4138.33 1701
4138.94 1801
4139.55 1601
4140.15 1750
4140.76 1964
4141.37 1853
4141.97 1841
4142.58 1818
4143.19 1864
4143.80 1830
4144.40 1817
4145.01 1799
4145.62 1953
4146.22 1896
4146.83 1851
4147.44 1738
4148.05 1548
4148.65 1535
4149.26 1480
4149.87 1464
4150.48 1527
4151.09 1456
4151.69 1415
4152.30 1428
4152.91 1331
4153.52 1321
4154.12 1382
4154.73 1334
4155.34 1404
4155.95 1325
4156.56 1367
4157.16 1353
4157.77 1365
4158.38 1360
4158.99 1379
4159.60 1446
4160.21 1444
4160.81 1469
4161.42 1354
4162.03 1491
4162.64 1377
4163.25 1425
4163.86 1463
4164.47 1466
4165.08 1394
4165.68 1400
4166.29 1568
4166.90 1622
4167.51 1555
4168.12 1667
4168.73 1574
4169.34 1706
4169.95 1622
4170.56 1572
4171.16 1536
4171.77 1399
4172.38 1436
4172.99 1586
4173.60 1518
4174.21 1592
4174.82 1497
4175.43 1513
4176.04 1491
4176.65 1513
4177.26 1644
4177.87 1686
4178.48 1691
4179.09 1635
4179.70 1620
4180.31 1457
4180.92 1673
4181.53 1687
4182.14 1551
4182.75 1709
4183.36 1607
4183.97 1602
4184.58 1475
4185.19 1519
4185.80 1527
4186.41 1456
4187.02 1416
4187.63 1382
4188.24 1374
4188.85 1462
4189.46 1479
4190.07 1485
4190.68 1392
4191.29 1394
4191.90 1587
4192.51 1605
4193.13 1488
4193.74 1492
4194.35 1559
4194.96 1762
4195.57 1894
4196.18 1940
4196.79 1925
4197.40 1907
4198.01 1964
4198.62 1905
4199.24 1869
4199.85 2034
4200.46 1873
4201.07 1698
4201.68 1734
4202.29 1796
4202.90 1745
4203.52 1714
4204.13 1705
4204.74 1772
4205.35 1712
4205.96 1631
4206.57 1755
4207.19 1773
4207.80 1669
4208.41 1468
4209.02 1575
4209.63 1476
4210.25 1586
4210.86 1660
4211.47 1644
4212.08 1700
4212.69 1635
4213.31 1612
4213.92 1639
4214.53 1641
4215.14 1652
4215.76 1600
4216.37 1670
4216.98 1648
4217.59 1592
4218.21 1834
4218.82 1934
4219.43 1984
4220.04 2007
4220.66 2031
4221.27 2134
4221.88 2413
4222.50 2532
4223.11 2680
4223.72 2947
4224.33 3349
4224.95 3413
4225.56 3436
4226.17 3539
4226.79 3809
4227.40 3961
4228.01 3840
4228.63 3916
4229.24 3601
4229.85 3626
4230.47 3476
4231.08 3258
4231.69 3454
4232.31 3508
4232.92 3287
4233.54 3382
4234.15 3510
4234.76 3519
4235.38 3734
4235.99 3664
4236.61 3523
4237.22 3628
4237.83 3953
4238.45 3832
4239.06 3706
4239.68 3628
4240.29 3532
4240.90 3342
4241.52 3071
4242.13 2809
4242.75 2764
4243.36 2526
4243.98 2257
4244.59 2208
4245.21 2251
4245.82 2267
4246.43 2220
4247.05 2113
4247.66 1995
4248.28 1953
4248.89 2070
4249.51 1986
4250.12 2118
4250.74 1923
4251.35 1956
4251.97 1980
4252.58 1984
4253.20 2075
4253.81 1902
4254.43 2038
4255.04 1881
4255.66 1906
4256.28 1932
4256.89 1749
4257.51 1667
4258.12 1817
4258.74 1863
4259.35 1779
4259.97 1870
4260.58 1709
4261.20 1787
4261.82 1864
4262.43 1909
4263.05 1831
4263.66 1737
4264.28 1828
4264.90 1822
4265.51 1894
4266.13 1853
4266.74 1778
4267.36 1818
4267.98 1928
4268.59 1847
4269.21 1867
4269.82 1810
4270.44 1844
4271.06 1834
4271.67 1706
4272.29 1716
4272.91 1814
4273.52 1714
4274.14 1638
4274.76 1796
4275.37 1898
4275.99 1897
4276.61 1849
4277.22 1784
4277.84 1899
4278.46 1894
4279.08 1811
4279.69 1840
4280.31 1736
4280.93 1684
4281.54 1824
4282.16 1765
4282.78 1787
4283.40 1637
4284.01 1584
4284.63 1710
4285.25 1626
4285.87 1550
4286.48 1534
4287.10 1538
4287.72 1624
4288.34 1596
4288.95 1549
4289.57 1551
4290.19 1487
4290.81 1436
4291.43 1347
4292.04 1404
4292.66 1524
4293.28 1423
4293.90 1377
4294.52 1317
4295.13 1501
4295.75 1495
4296.37 1573
4296.99 1424
4297.61 1455
4298.23 1511
4298.84 1504
4299.46 1459
4300.08 1441
4300.70 1501
4301.32 1566
4301.94 1562
4302.56 1623
4303.17 1496
4303.79 1476
4304.41 1463
4305.03 1592
4305.65 1455
4306.27 1409
4306.89 1436
4307.51 1570
4308.13 1600
4308.75 1496
4309.36 1463
4309.98 1537
4310.60 1598
4311.22 1566
4311.84 1552
4312.46 1512
4313.08 1583
4313.70 1578
4314.32 1586
4314.94 1723
4315.56 1700
4316.18 1701
4316.80 1509
4317.42 1590
4318.04 1684
4318.66 1721
4319.28 1773
4319.90 1755
4320.52 1817
4321.14 1800
4321.76 1879
4322.38 1867
4323.00 1923
4323.62 1824
4324.24 1829
4324.86 1900
4325.48 1971
4326.10 2020
4326.72 2033
4327.34 2244
4327.96 2133
4328.58 2045
4329.20 2114
4329.82 2042
4330.44 2208
4331.07 2018
4331.69 1826
4332.31 1915
4332.93 1920
4333.55 1928
4334.17 2005
4334.79 1960
4335.41 1910
4336.03 1901
4336.65 2257
4337.28 2263
4337.90 2502
4338.52 2655
4339.14 2847
4339.76 3119
4340.38 3175
4341.00 3272
4341.63 3311
4342.25 3293
4342.87 3415
4343.49 3402
4344.11 3096
4344.73 2801
4345.36 2754
4345.98 2896
4346.60 3205
4347.22 3292
4347.84 3633
4348.47 4176
4349.09 4641
4349.71 4478
4350.33 4576
4350.95 4937
4351.58 4745
4352.20 4115
4352.82 3828
4353.44 3321
4354.07 3141
4354.69 2952
4355.31 2728
4355.93 2354
4356.56 2229
4357.18 2195
4357.80 2173
4358.42 2088
4359.05 2093
4359.67 2057
4360.29 2217
4360.92 2013
4361.54 1967
4362.16 2098
4362.78 2115
4363.41 2173
4364.03 2073
4364.65 1912
4365.28 1922
4365.90 1969
4366.52 2043
4367.15 2039
4367.77 1829
4368.39 1785
4369.02 1927
4369.64 1898
4370.26 1815
4370.89 1754
4371.51 1708
4372.14 1665
4372.76 1673
4373.38 1638
4374.01 1478
4374.63 1552
4375.25 1508
4375.88 1630
4376.50 1598
4377.13 1552
4377.75 1562
4378.37 1512
4379.00 1570
4379.62 1591
4380.25 1494
4380.87 1567
4381.50 1595
4382.12 1624
4382.75 1569
4383.37 1510
4383.99 1468
4384.62 1549
4385.24 1617
4385.87 1660
4386.49 1553
4387.12 1490
4387.74 1555
4388.37 1487
4388.99 1503
4389.62 1481
4390.24 1493
4390.87 1589
4391.49 1542
4392.12 1530
4392.74 1562
4393.37 1527
4393.99 1470
4394.62 1606
4395.24 1516
4395.87 1688
4396.49 1696
4397.12 1535
4397.75 1479
4398.37 1532
4399.00 1485
4399.62 1575
4400.25 1686
4400.87 1627
4401.50 1674
4402.13 1555
4402.75 1499
4403.38 1438
4404.00 1484
4404.63 1572
4405.26 1528
4405.88 1429
4406.51 1554
4407.13 1420
4407.76 1456
4408.39 1548
4409.01 1608
4409.64 1650
4410.27 1642
4410.89 1590
4411.52 1744
4412.15 1781
4412.77 1741
4413.40 1680
4414.03 1701
4414.65 1721
4415.28 1580
4415.91 1667
4416.53 1685
4417.16 1588
4417.79 1593
4418.41 1482
4419.04 1468
4419.67 1462
4420.30 1464
4420.92 1545
4421.55 1465
4422.18 1549
4422.80 1577
4423.43 1538
4424.06 1438
4424.69 1517
4425.31 1490
4425.94 1467
4426.57 1469
4427.20 1403
4427.82 1322
4428.45 1383
4429.08 1324
4429.71 1313
4430.34 1353
4430.96 1395
4431.59 1267
4432.22 1289
4432.85 1335
4433.48 1336
4434.10 1271
4434.73 1423
4435.36 1285
4435.99 1339
4436.62 1360
4437.25 1453
4437.87 1434
4438.50 1404
4439.13 1334
4439.76 1378
4440.39 1466
4441.02 1435
4441.64 1465
4442.27 1366
4442.90 1322
4443.53 1237
4444.16 1291
4444.79 1431
4445.42 1391
4446.05 1338
4446.68 1320
4447.30 1265
4447.93 1399
4448.56 1511
4449.19 1410
4449.82 1459
4450.45 1432
4451.08 1491
4451.71 1536
4452.34 1600
4452.97 1498
4453.60 1473
4454.23 1666
4454.86 1702
4455.49 1636
4456.12 1584
4456.75 1542
4457.38 1522
4458.01 1675
4458.64 1773
4459.27 1721
4459.90 1735
4460.53 1565
4461.16 1541
4461.79 1519
4462.42 1441
4463.05 1350
4463.68 1560
4464.31 1464
4464.94 1452
4465.57 1395
4466.20 1497
4466.83 1360
4467.46 1361
4468.09 1458
4468.72 1381
4469.35 1334
4469.98 1361
4470.61 1404
4471.24 1361
4471.87 1303
4472.50 1317
4473.13 1277
4473.77 1352
4474.40 1340
4475.03 1364
4475.66 1347
4476.29 1347
4476.92 1407
4477.55 1405
4478.18 1266
4478.82 1369
4479.45 1371
4480.08 1337
4480.71 1282
4481.34 1187
4481.97 1366
4482.60 1386
4483.24 1378
4483.87 1351
4484.50 1397
4485.13 1289
4485.76 1428
4486.39 1468
4487.03 1520
4487.66 1378
4488.29 1528
4488.92 1537
4489.55 1489
4490.19 1526
4490.82 1386
4491.45 1327
4492.08 1371
4492.71 1444
4493.35 1524
4493.98 1534
4494.61 1367
4495.24 1438
4495.88 1516
4496.51 1450
4497.14 1515
4497.77 1416
4498.41 1496
4499.04 1418
4499.67 1335
4500.31 1512
4500.94 1668
4501.57 1767
4502.20 1726
4502.84 1899
4503.47 2001
4504.10 1957
4504.74 1989
4505.37 1991
4506.00 2081
4506.64 2014
4507.27 1945
4507.90 1788
4508.54 1684
4509.17 1748
4509.80 1694
4510.44 1662
4511.07 1695
4511.70 1733
4512.34 1636
4512.97 1603
4513.60 1648
4514.24 1613
4514.87 1634
4515.51 1664
4516.14 1698
4516.77 1664
4517.41 1738
4518.04 1553
4518.68 1554
4519.31 1510
4519.94 1525
4520.58 1491
4521.21 1469
4521.85 1490
4522.48 1532
4523.12 1524
4523.75 1563
4524.39 1561
4525.02 1488
4525.65 1468
4526.29 1583
4526.92 1592
4527.56 1669
4528.19 1665
4528.83 1883
4529.46 1935
4530.10 2040
4530.73 2415
4531.37 2661
4532.00 2862
4532.64 3423
4533.27 3581
4533.91 3883
4534.54 4488
4535.18 4550
4535.81 4796
4536.45 4398
4537.09 4105
4537.72 3942
4538.36 3616
4538.99 3079
4539.63 2731
4540.26 2457
4540.90 2170
4541.53 1915
4542.17 1802
4542.81 1698
4543.44 1647
4544.08 1632
4544.71 1619
4545.35 1541
4545.99 1672
4546.62 1593
4547.26 1564
4547.89 1640
4548.53 1743
4549.17 1795
4549.80 1732
4550.44 1821
4551.08 1721
4551.71 1865
4552.35 1872
4552.98 1850
4553.62 1863
4554.26 1744
4554.89 1920
4555.53 1797
4556.17 1607
4556.80 1695
4557.44 1668
4558.08 1585
4558.72 1514
4559.35 1536
4559.99 1424
4560.63 1452
4561.26 1475
4561.90 1528
4562.54 1543
4563.17 1618
4563.81 1530
4564.45 1615
4565.09 1463
4565.72 1391
4566.36 1471
4567.00 1473
4567.64 1429
4568.27 1531
4568.91 1561
4569.55 1526
4570.19 1521
4570.82 1653
4571.46 1531
4572.10 1621
4572.74 1636
4573.38 1672
4574.01 1618
4574.65 1652
4575.29 1505
4575.93 1604
4576.57 1560
4577.20 1606
4577.84 1507
4578.48 1520
4579.12 1375
4579.76 1379
4580.40 1448
4581.04 1565
4581.67 1550
4582.31 1512
4582.95 1426
4583.59 1475
4584.23 1545
4584.87 1502
4585.51 1540
4586.14 1588
4586.78 1581
4587.42 1503
4588.06 1488
4588.70 1614
4589.34 1550
4589.98 1558
4590.62 1619
4591.26 1688
4591.90 1689
4592.54 1608
4593.17 1576
4593.81 1587
4594.45 1822
4595.09 1924
4595.73 1897
4596.37 1783
4597.01 1632
4597.65 1596
4598.29 1653
4598.93 1526
4599.57 1494
4600.21 1414
4600.85 1574
4601.49 1512
4602.13 1544
4602.77 1489
4603.41 1578
4604.05 1531
4604.69 1571
4605.33 1504
4605.97 1645
4606.61 1789
4607.25 1737
4607.89 1658
4608.53 1470
4609.17 1709
4609.81 1652
4610.45 1692
4611.09 1641
4611.73 1711
4612.38 1712
4613.02 1671
4613.66 1713
4614.30 1706
4614.94 1651
4615.58 1626
4616.22 1621
4616.86 1695
4617.50 1633
4618.14 1516
4618.78 1655
4619.43 1492
4620.07 1454
4620.71 1415
4621.35 1410
4621.99 1457
4622.63 1480
4623.27 1463
4623.91 1411
4624.56 1437
4625.20 1396
4625.84 1416
4626.48 1381
4627.12 1371
4627.76 1457
4628.41 1315
4629.05 1397
4629.69 1410
4630.33 1391
4630.97 1417
4631.62 1364
4632.26 1293
4632.90 1458
4633.54 1467
4634.18 1392
4634.83 1606
4635.47 1543
4636.11 1488
4636.75 1466
4637.40 1539
4638.04 1540
4638.68 1640
4639.32 1614
4639.97 1748
4640.61 1819
4641.25 1831
4641.89 1851
4642.54 1905
4643.18 1992
4643.82 1916
4644.46 1905
4645.11 1876
4645.75 1932
4646.39 1870
4647.04 1529
4647.68 1602
4648.32 1588
4648.97 1550
4649.61 1509
4650.25 1461
4650.90 1558
4651.54 1638
4652.18 1709
4652.83 1777
4653.47 1770
4654.11 1845
4654.76 2070
4655.40 2109
4656.04 2111
4656.69 2056
4657.33 2058
4657.98 1995
4658.62 1959
4659.26 1882
4659.91 1730
4660.55 1686
4661.20 1596
4661.84 1552
4662.48 1464
4663.13 1445
4663.77 1425
4664.42 1390
4665.06 1389
4665.71 1351
4666.35 1338
4666.99 1412
4667.64 1450
4668.28 1351
4668.93 1289
4669.57 1190
4670.22 1361
4670.86 1354
4671.51 1382
4672.15 1394
4672.80 1413
4673.44 1332
4674.09 1311
4674.73 1226
4675.38 1279
4676.02 1410
4676.67 1379
4677.31 1412
4677.96 1414
4678.60 1296
4679.25 1360
4679.89 1369
4680.54 1387
4681.18 1447
4681.83 1375
4682.47 1346
4683.12 1327
4683.77 1435
4684.41 1549
4685.06 1367
4685.70 1429
4686.35 1460
4686.99 1474
4687.64 1463
4688.29 1392
4688.93 1336
4689.58 1316
4690.22 1418
4690.87 1341
4691.52 1446
4692.16 1465
4692.81 1454
4693.45 1387
4694.10 1455
4694.75 1417
4695.39 1456
4696.04 1433
4696.69 1495
4697.33 1398
4697.98 1463
4698.63 1427
4699.27 1511
4699.92 1482
4700.57 1531
4701.21 1736
4701.86 1661
4702.51 1744
4703.15 1787
4703.80 1795
4704.45 1723
4705.10 1669
4705.74 1470
4706.39 1362
4707.04 1348
4707.68 1411
4708.33 1476
4708.98 1457
4709.63 1493
4710.27 1436
4710.92 1430
4711.57 1485
4712.22 1408
4712.86 1422
4713.51 1380
4714.16 1348
4714.81 1596
4715.45 1399
4716.10 1317
4716.75 1225
4717.40 1348
4718.05 1421
4718.69 1468
4719.34 1425
4719.99 1444
4720.64 1447
4721.29 1455
4721.94 1554
4722.58 1606
4723.23 1650
4723.88 1491
4724.53 1645
4725.18 1762
4725.83 1766
4726.47 1665
4727.12 1787
4727.77 1877
4728.42 1638
4729.07 1727
4729.72 1777
4730.37 1695
4731.02 1747
4731.66 1782
4732.31 1693
4732.96 1533
4733.61 1486
4734.26 1400
4734.91 1414
4735.56 1528
4736.21 1419
4736.86 1516
4737.51 1351
4738.16 1367
4738.81 1365
4739.45 1424
4740.10 1397
4740.75 1359
4741.40 1372
4742.05 1386
4742.70 1512
4743.35 1441
4744.00 1454
4744.65 1502
4745.30 1591
4745.95 1566
4746.60 1478
4747.25 1425
4747.90 1571
4748.55 1443
4749.20 1461
4749.85 1476
4750.50 1536
4751.15 1570
4751.80 1627
4752.45 1688
4753.10 1591
4753.75 1612
4754.40 1737
4755.05 1622
4755.71 1582
4756.36 1832
4757.01 1877
4757.66 1745
4758.31 1582
4758.96 1674
4759.61 1704
4760.26 1718
4760.91 1627
4761.56 1506
4762.21 1510
4762.86 1575
4763.52 1645
4764.17 1496
4764.82 1485
4765.47 1687
4766.12 1675
4766.77 1615
4767.42 1707
4768.07 1783
4768.73 1799
4769.38 1815
4770.03 1789
4770.68 1811
4771.33 1835
4771.98 1699
4772.64 1716
4773.29 1480
4773.94 1406
4774.59 1518
4775.24 1520
4775.89 1397
4776.55 1358
4777.20 1328
4777.85 1315
4778.50 1381
4779.15 1394
4779.81 1376
4780.46 1412
4781.11 1417
4781.76 1436
4782.42 1410
4783.07 1429
4783.72 1381
4784.37 1393
4785.03 1376
4785.68 1425
4786.33 1429
4786.98 1370
4787.64 1368
4788.29 1341
4788.94 1343
4789.60 1356
4790.25 1289
4790.90 1358
4791.55 1287
4792.21 1297
4792.86 1361
4793.51 1411
4794.17 1357
4794.82 1329
4795.47 1266
4796.13 1410
4796.78 1420
4797.43 1301
4798.09 1332
4798.74 1397
4799.39 1321
4800.05 1363
4800.70 1302
4801.36 1333
4802.01 1481
4802.66 1276
4803.32 1337
4803.97 1401
4804.62 1482
4805.28 1369
4805.93 1418
4806.59 1413
4807.24 1353
4807.89 1502
4808.55 1394
4809.20 1330
4809.86 1332
4810.51 1415
4811.17 1481
4811.82 1377
4812.47 1413
4813.13 1375
4813.78 1407
4814.44 1329
4815.09 1350
4815.75 1447
4816.40 1457
4817.06 1447
4817.71 1455
4818.37 1483
4819.02 1492
4819.68 1467
4820.33 1549
4820.99 1592
4821.64 1662
4822.30 1585
4822.95 1608
4823.61 1765
4824.26 1725
4824.92 1781
4825.57 1951
4826.23 1716
4826.88 1915
4827.54 1864
4828.19 1829
4828.85 1840
4829.51 1774
4830.16 1812
4830.82 1769
4831.47 1730
4832.13 1522
4832.78 1625
4833.44 1665
4834.10 1804
4834.75 1951
4835.41 2031
4836.06 2031
4836.72 2065
4837.38 2196
4838.03 2276
4838.69 2491
4839.34 2496
4840.00 2685
4840.66 2728
4841.31 2799
4841.97 2773
4842.63 2936
4843.28 2828
4843.94 2583
4844.60 2607
4845.25 2505
4845.91 2318
4846.57 2234
4847.22 2053
4847.88 2092
4848.54 2102
4849.19 2148
4849.85 2074
4850.51 2132
4851.17 2106
4851.82 2198
4852.48 2228
4853.14 2335
4853.79 2367
4854.45 2346
4855.11 2261
4855.77 2166
4856.42 2130
4857.08 2350
4857.74 2323
4858.40 2277
4859.05 2498
4859.71 2563
4860.37 2735
4861.03 2724
4861.68 2659
4862.34 2764
4863.00 2816
4863.66 2775
4864.32 2686
4864.97 2757
4865.63 2680
4866.29 2663
4866.95 2616
4867.61 2619
4868.26 2657
4868.92 2596
4869.58 2642
4870.24 2741
4870.90 2737
4871.56 2655
4872.21 2681
4872.87 2716
4873.53 2663
4874.19 2564
4874.85 2472
4875.51 2351
4876.17 2295
4876.83 2141
4877.48 2150
4878.14 2255
4878.80 2360
4879.46 2201
4880.12 2212
4880.78 2285
4881.44 2234
4882.10 2250
4882.76 2313
4883.42 2063
4884.08 2047
4884.73 2093
4885.39 2023
4886.05 1809
4886.71 1701
4887.37 1781
4888.03 1826
4888.69 1732
4889.35 1750
4890.01 1700
4890.67 1763
4891.33 1856
4891.99 1925
4892.65 1787
4893.31 1905
4893.97 1962
4894.63 1932
4895.29 1944
4895.95 2003
4896.61 1670
4897.27 1746
4897.93 1686
4898.59 1742
4899.25 1629
4899.91 1712
4900.57 1709
4901.23 1684
4901.89 1474
4902.55 1556
4903.21 1655
4903.88 1679
4904.54 1677
4905.20 1565
4905.86 1537
4906.52 1495
4907.18 1406
4907.84 1428
4908.50 1412
4909.16 1395
4909.82 1489
4910.48 1597
4911.15 1485
4911.81 1455
4912.47 1451
4913.13 1584
4913.79 1504
4914.45 1510
4915.11 1516
4915.77 1437
4916.44 1412
4917.10 1304
4917.76 1367
4918.42 1334
4919.08 1330
4919.74 1265
4920.41 1313
4921.07 1360
4921.73 1367
4922.39 1349
4923.05 1355
4923.72 1380
4924.38 1343
4925.04 1317
4925.70 1412
4926.36 1419
4927.03 1383
4927.69 1305
4928.35 1291
4929.01 1378
4929.67 1433
4930.34 1370
4931.00 1311
4931.66 1451
4932.32 1489
4932.99 1421
4933.65 1310
4934.31 1351
4934.98 1286
4935.64 1341
4936.30 1513
4936.96 1397
4937.63 1411
4938.29 1353
4938.95 1470
4939.62 1373
4940.28 1472
4940.94 1353
4941.61 1302
4942.27 1436
4942.93 1588
4943.60 1453
4944.26 1424
4944.92 1461
4945.59 1367
4946.25 1503
4946.91 1412
4947.58 1431
4948.24 1470
4948.90 1394
4949.57 1397
4950.23 1325
4950.89 1377
4951.56 1355
4952.22 1366
4952.89 1344
4953.55 1248
4954.21 1368
4954.88 1333
4955.54 1299
4956.21 1292
4956.87 1311
4957.53 1282
4958.20 1154
4958.86 1190
4959.53 1240
4960.19 1203
4960.86 1357
4961.52 1212
4962.19 1369
4962.85 1303
4963.52 1327
4964.18 1391
4964.84 1433
4965.51 1282
4966.17 1352
4966.84 1394
4967.50 1512
4968.17 1442
4968.83 1376
4969.50 1392
4970.16 1413
4970.83 1305
4971.49 1379
4972.16 1376
4972.82 1348
4973.49 1303
4974.16 1289
4974.82 1222
4975.49 1256
4976.15 1304
4976.82 1301
4977.48 1264
4978.15 1178
4978.81 1270
4979.48 1384
4980.15 1318
4980.81 1324
4981.48 1454
4982.14 1346
4982.81 1382
4983.48 1486
4984.14 1346
4984.81 1320
4985.47 1410
4986.14 1381
4986.81 1424
4987.47 1516
4988.14 1370
4988.80 1505
4989.47 1540
4990.14 1505
4990.80 1419
4991.47 1422
4992.14 1439
4992.80 1341
4993.47 1318
4994.14 1327
4994.80 1188
4995.47 1202
4996.14 1296
4996.80 1300
4997.47 1366
4998.14 1303
4998.81 1290
4999.47 1146
5000.14 1174
5000.81 1290
5001.47 1333
5002.14 1355
5002.81 1258
5003.48 1302
5004.14 1298
5004.81 1354
5005.48 1192
5006.15 1291
5006.81 1342
5007.48 1305
5008.15 1342
5008.82 1298
5009.48 1272
5010.15 1362
5010.82 1467
5011.49 1348
5012.16 1359
5012.82 1424
5013.49 1437
5014.16 1372
5014.83 1353
5015.50 1342
5016.16 1349
5016.83 1484
5017.50 1391
5018.17 1342
5018.84 1518
5019.50 1509
5020.17 1539
5020.84 1737
5021.51 1816
5022.18 1940
5022.85 1968
5023.52 2312
5024.19 2594
5024.85 2690
5025.52 3041
5026.19 3179
5026.86 3103
5027.53 3205
5028.20 3144
5028.87 3029
5029.54 2673
5030.21 2442
5030.87 2151
5031.54 1882
5032.21 1729
5032.88 1596
5033.55 1651
5034.22 1434
5034.89 1387
5035.56 1328
5036.23 1391
5036.90 1233
5037.57 1262
5038.24 1282
5038.91 1133
5039.58 1221
5040.25 1342
5040.92 1246
5041.59 1195
5042.26 1189
5042.93 1179
5043.60 1265
5044.27 1153
5044.94 1155
5045.61 1282
5046.28 1403
5046.95 1417
5047.62 1290
5048.29 1341
5048.96 1311
5049.63 1363
5050.30 1342
5050.97 1321
5051.64 1384
5052.31 1322
5052.98 1277
5053.65 1284
5054.32 1292
5054.99 1296
5055.66 1245
5056.34 1350
5057.01 1380
5057.68 1266
5058.35 1209
5059.02 1195
5059.69 1128
5060.36 1182
5061.03 1214
5061.70 1209
5062.38 1280
5063.05 1231
5063.72 1361
5064.39 1289
5065.06 1347
5065.73 1405
5066.40 1393
5067.08 1302
5067.75 1370
5068.42 1260
5069.09 1346
5069.76 1231
5070.43 1252
5071.11 1157
5071.78 1259
5072.45 1282
5073.12 1252
5073.79 1277
5074.47 1332
5075.14 1236
5075.81 1289
5076.48 1229
5077.15 1245
5077.83 1258
5078.50 1285
5079.17 1310
5079.84 1256
5080.52 1193
5081.19 1191
5081.86 1256
5082.53 1267
5083.21 1262
5083.88 1311
5084.55 1406
5085.22 1394
5085.90 1300
5086.57 1316
5087.24 1308
5087.92 1301
5088.59 1345
5089.26 1268
5089.93 1306
5090.61 1308
5091.28 1409
5091.95 1497
5092.63 1486
5093.30 1456
5093.97 1575
5094.65 1605
5095.32 1552
5095.99 1533
5096.67 1543
5097.34 1641
5098.02 1600
5098.69 1520
5099.36 1369
5100.04 1292
5100.71 1406
5101.38 1371
5102.06 1321
5102.73 1241
5103.41 1134
5104.08 1257
5104.75 1305
5105.43 1317
5106.10 1307
5106.78 1255
5107.45 1249
5108.12 1356
5108.80 1390
5109.47 1415
5110.15 1337
5110.82 1289
5111.50 1292
5112.17 1294
5112.85 1217
5113.52 1254
5114.20 1162
5114.87 1122
5115.54 1204
5116.22 1253
5116.89 1293
5117.57 1184
5118.24 1250
5118.92 1312
5119.59 1239
5120.27 1315
5120.94 1398
5121.62 1384
5122.30 1416
5122.97 1387
5123.65 1416
5124.32 1361
5125.00 1414
5125.67 1311
5126.35 1266
5127.02 1315
5127.70 1301
5128.37 1283
5129.05 1235
5129.73 1221
5130.40 1214
5131.08 1272
5131.75 1209
5132.43 1173
5133.10 1134
5133.78 1181
5134.46 1187
5135.13 1270
5135.81 1275
5136.49 1238
5137.16 1184
5137.84 1204
5138.51 1187
5139.19 1301
5139.87 1357
5140.54 1305
5141.22 1340
5141.90 1281
5142.57 1245
5143.25 1291
5143.93 1353
5144.60 1322
5145.28 1301
5145.96 1289
5146.63 1315
5147.31 1311
5147.99 1380
5148.66 1233
5149.34 1039
5150.02 1116
5150.69 1110
5151.37 1163
5152.05 1191
5152.73 1124
5153.40 1131
5154.08 1277
5154.76 1288
5155.44 1161
5156.11 1116
5156.79 1243
5157.47 1126
5158.15 1072
5158.82 1095
5159.50 1034
5160.18 1078
5160.86 1098
5161.53 1104
5162.21 1246
5162.89 1182
5163.57 1163
5164.25 1199
5164.92 1197
5165.60 1300
5166.28 1288
5166.96 1243
5167.64 1218
5168.31 1318
5168.99 1352
5169.67 1293
5170.35 1251
5171.03 1245
5171.71 1276
5172.39 1159
5173.06 1124
5173.74 1148
5174.42 1209
5175.10 1189
5175.78 1050
5176.46 1133
5177.14 1173
5177.82 1186
5178.49 1089
5179.17 1243
5179.85 1097
5180.53 1122
5181.21 1259
5181.89 1151
5182.57 1142
5183.25 1115
5183.93 1149
5184.61 1149
5185.29 1086
5185.97 1063
5186.64 1134
5187.32 1087
5188.00 1120
5188.68 1076
5189.36 1034
5190.04 1034
5190.72 1150
5191.40 1110
5192.08 1121
5192.76 1092
5193.44 1079
5194.12 1055
5194.80 1085
5195.48 1013
5196.16 967
5196.84 1029
5197.52 1047
5198.20 1219
5198.88 1181
5199.56 1144
5200.24 1214
5200.92 1086
5201.60 1093
5202.28 1152
5202.96 1079
5203.65 1180
5204.33 1198
5205.01 1216
5205.69 1201
5206.37 1127
5207.05 1135
5207.73 1171
5208.41 1173
5209.09 1266
5209.77 1198
5210.45 1230
5211.13 1263
5211.82 1288
5212.50 1296
5213.18 1344
5213.86 1291
5214.54 1430
5215.22 1448
5215.90 1302
5216.58 1417
5217.27 1470
5217.95 1411
5218.63 1359
5219.31 1274
5219.99 1155
5220.67 1219
5221.36 1204
5222.04 1134
5222.72 1230
5223.40 1141
5224.08 1085
5224.77 1192
5225.45 1245
5226.13 1200
5226.81 1212
5227.49 1179
5228.18 1216
5228.86 1098
5229.54 1163
5230.22 1091
5230.91 1199
5231.59 1140
5232.27 1026
5232.95 1104
5233.63 1133
5234.32 1115
5235.00 1085
5235.68 1106
5236.37 1244
5237.05 1282
5237.73 1090
5238.41 1187
5239.10 1246
5239.78 1214
5240.46 1209
5241.15 1161
5241.83 1186
5242.51 1251
5243.20 1187
5243.88 1232
5244.56 1230
5245.24 1199
5245.93 1131
5246.61 1204
5247.29 1233
5247.98 1165
5248.66 1237
5249.35 1317
5250.03 1359
5250.71 1372
5251.40 1490
5252.08 1503
5252.76 1495
5253.45 1519
5254.13 1479
5254.82 1369
5255.50 1337
5256.18 1410
5256.87 1284
5257.55 1204
5258.24 1168
5258.92 1099
5259.60 1133
5260.29 1143
5260.97 1124
5261.66 1160
5262.34 1145
5263.03 1164
5263.71 1217
5264.40 1212
5265.08 1129
5265.76 1174
5266.45 1200
5267.13 1268
5267.82 1299
5268.50 1255
5269.19 1238
5269.87 1261
5270.56 1328
5271.24 1307
5271.93 1196
5272.61 1195
5273.30 1215
5273.98 1253
5274.67 1257
5275.35 1213
5276.04 1152
5276.72 1239
5277.41 1203
5278.10 1201
5278.78 1219
5279.47 1282
5280.15 1354
5280.84 1343
5281.52 1374
5282.21 1405
5282.89 1469
5283.58 1555
5284.27 1598
5284.95 1603
5285.64 1601
5286.32 1561
5287.01 1595
5287.70 1544
5288.38 1537
5289.07 1437
5289.75 1311
5290.44 1313
5291.13 1292
5291.81 1260
5292.50 1263
5293.19 1276
5293.87 1219
5294.56 1159
5295.25 1221
5295.93 1253
5296.62 1214
5297.31 1329
5297.99 1369
5298.68 1238
5299.37 1316
5300.05 1349
5300.74 1279
5301.43 1389
5302.11 1337
5302.80 1278
5303.49 1413
5304.18 1312
5304.86 1308
5305.55 1350
5306.24 1373
5306.92 1409
5307.61 1389
5308.30 1289
5308.99 1335
5309.67 1313
5310.36 1402
5311.05 1341
5311.74 1390
5312.42 1435
5313.11 1489
5313.80 1497
5314.49 1444
5315.18 1390
5315.86 1318
5316.55 1426
5317.24 1323
5317.93 1357
5318.62 1395
5319.30 1318
5319.99 1306
5320.68 1475
5321.37 1408
5322.06 1320
5322.74 1444
5323.43 1410
5324.12 1510
5324.81 1547
5325.50 1572
5326.19 1454
5326.88 1437
5327.56 1302
5328.25 1462
5328.94 1437
5329.63 1338
5330.32 1366
5331.01 1459
5331.70 1323
5332.39 1389
5333.07 1418
5333.76 1355
5334.45 1371
5335.14 1446
5335.83 1476
5336.52 1414
5337.21 1469
5337.90 1533
5338.59 1525
5339.28 1426
5339.97 1545
5340.66 1585
5341.35 1566
5342.04 1508
5342.73 1493
5343.42 1489
5344.10 1506
5344.79 1538
5345.48 1591
5346.17 1639
5346.86 1657
5347.55 1775
5348.24 1677
5348.93 1794
5349.62 1908
5350.31 2115
5351.00 2261
5351.69 2485
5352.39 2779
5353.08 2899
5353.77 3130
5354.46 3424
5355.15 3504
5355.84 3381
5356.53 3348
5357.22 3290
5357.91 2933
5358.60 2733
5359.29 2355
5359.98 2239
5360.67 1980
5361.36 1661
5362.05 1482
5362.74 1466
5363.44 1573
5364.13 1499
5364.82 1425
5365.51 1343
5366.20 1297
5366.89 1363
5367.58 1337
5368.27 1291
5368.96 1215
5369.66 1300
5370.35 1314
5371.04 1293
5371.73 1222
5372.42 1229
5373.11 1215
5373.81 1319
5374.50 1224
5375.19 1203
5375.88 1256
5376.57 1179
5377.26 1353
5377.96 1215
5378.65 1135
5379.34 1149
5380.03 1195
5380.72 1167
5381.42 1254
5382.11 1183
5382.80 1210
5383.49 1293
5384.18 1276
5384.88 1250
5385.57 1233
5386.26 1279
5386.95 1283
5387.65 1234
5388.34 1250
5389.03 1288
5389.72 1379
5390.42 1404
5391.11 1416
5391.80 1489
5392.50 1477
5393.19 1358
5393.88 1375
5394.57 1439
5395.27 1453
5395.96 1482
5396.65 1537
5397.35 1415
5398.04 1305
5398.73 1343
5399.43 1324
5400.12 1326
5400.81 1257
5401.51 1144
5402.20 1153
5402.89 1280
5403.59 1135
5404.28 1151
5404.97 1150
5405.67 1149
5406.36 1206
5407.06 1289
5407.75 1149
5408.44 1240
5409.14 1343
5409.83 1160
5410.53 1211
5411.22 1227
5411.91 1211
5412.61 1273
5413.30 1227
5414.00 1246
5414.69 1221
5415.38 1171
5416.08 1181
5416.77 1246
5417.47 1255
5418.16 1271
5418.86 1250
5419.55 1225
5420.25 1282
5420.94 1214
5421.64 1133
5422.33 1247
5423.03 1231
5423.72 1266
5424.41 1195
5425.11 1200
5425.80 1218
5426.50 1301
5427.19 1228
5427.89 1335
5428.59 1329
5429.28 1337
5429.98 1279
5430.67 1179
5431.37 1250
5432.06 1320
5432.76 1170
5433.45 1188
5434.15 1312
5434.84 1294
5435.54 1268
5436.23 1191
5436.93 1381
5437.63 1372
5438.32 1311
5439.02 1326
5439.71 1407
5440.41 1466
5441.11 1401
5441.80 1398
5442.50 1388
5443.19 1368
5443.89 1392
5444.59 1475
5445.28 1542
5445.98 1445
5446.68 1482
5447.37 1484
5448.07 1572
5448.76 1694
5449.46 1726
5450.16 1890
5450.85 2011
5451.55 2010
5452.25 1938
5452.94 1889
5453.64 1884
5454.34 1894
5455.03 1805
5455.73 1738
5456.43 1674
5457.13 1635
5457.82 1501
5458.52 1380
5459.22 1392
5459.91 1384
5460.61 1451
5461.31 1431
5462.01 1365
5462.70 1554
5463.40 1511
5464.10 1680
5464.80 1679
5465.49 1756
5466.19 1873
5466.89 1876
5467.59 1974
5468.28 1935
5468.98 1871
5469.68 1857
5470.38 1870
5471.07 1960
5471.77 1699
5472.47 1660
5473.17 1741
5473.87 1724
5474.56 1739
5475.26 1709
5475.96 1777
5476.66 1823
5477.36 1607
5478.06 1681
5478.75 1690
5479.45 1746
5480.15 1705
5480.85 1820
5481.55 1871
5482.25 1851
5482.95 2089
5483.64 2240
5484.34 2238
5485.04 2317
5485.74 2182
5486.44 2155
5487.14 2104
5487.84 1960
5488.54 1914
5489.23 1908
5489.93 1987
5490.63 1998
5491.33 1855
5492.03 1760
5492.73 1818
5493.43 1835
5494.13 1817
5494.83 1841
5495.53 1880
5496.23 1901
5496.93 1985
5497.63 1992
5498.33 1935
5499.03 1983
5499.73 2238
5500.43 2364
5501.13 2494
5501.83 2616
5502.53 2796
5503.23 3034
5503.93 3236
5504.63 3625
5505.33 3747
5506.03 3425
5506.73 3356
5507.43 2957
5508.13 2850
5508.83 2475
5509.53 2196
5510.23 2090
5510.93 2161
5511.63 1924
5512.33 1825
5513.03 1823
5513.73 1799
5514.43 1879
5515.13 1753
5515.83 1705
5516.53 1874
5517.23 1805
5517.93 1803
5518.64 1845
5519.34 1786
5520.04 1760
5520.74 1837
5521.44 1757
5522.14 1731
5522.84 1763
5523.54 1791
5524.24 1859
5524.95 1887
5525.65 1806
5526.35 1851
5527.05 1717
5527.75 1550
5528.45 1523
5529.15 1546
5529.86 1457
5530.56 1461
5531.26 1490
5531.96 1414
5532.66 1467
5533.36 1256
5534.07 1331
5534.77 1364
5535.47 1321
5536.17 1326
5536.87 1288
5537.58 1371
5538.28 1398
5538.98 1296
5539.68 1355
5540.39 1373
5541.09 1295
5541.79 1394
5542.49 1387
5543.20 1219
5543.90 1268
5544.60 1242
5545.30 1184
5546.01 1178
5546.71 1208
5547.41 1370
5548.11 1292
5548.82 1380
5549.52 1379
5550.22 1347
5550.93 1317
5551.63 1448
5552.33 1388
5553.03 1321
5553.74 1247
5554.44 1327
5555.14 1295
5555.85 1297
5556.55 1167
5557.25 1228
5557.96 1268
5558.66 1184
5559.36 1163
5560.07 1178
5560.77 1133
5561.48 1238
5562.18 1197
5562.88 1231
5563.59 1196
5564.29 1147
5564.99 1250
5565.70 1283
5566.40 1228
5567.11 1243
5567.81 1400
5568.51 1327
5569.22 1270
5569.92 1319
5570.63 1358
5571.33 1384
5572.04 1398
5572.74 1245
5573.44 1352
5574.15 1317
5574.85 1309
5575.56 1314
5576.26 1274
5576.97 1278
5577.67 1348
5578.38 1250
5579.08 1268
5579.79 1314
5580.49 1207
5581.20 1106
5581.90 1233
5582.61 1292
5583.31 1102
5584.02 1205
5584.72 1218
5585.43 1264
5586.13 1183
5586.84 1180
5587.54 1078
5588.25 1189
5588.95 1117
5589.66 1238
5590.36 1164
5591.07 1068
5591.77 1156
5592.48 1193
5593.19 1177
5593.89 1122
5594.60 1086
5595.30 1182
5596.01 1150
5596.71 1242
5597.42 1168
5598.13 1158
5598.83 1115
5599.54 1163
5600.24 1204
5600.95 1153
5601.66 1109
5602.36 1085
5603.07 1064
5603.78 1078
5604.48 1051
5605.19 1062
5605.89 1139
5606.60 1093
5607.31 1146
5608.01 1145
5608.72 1089
5609.43 1089
5610.13 1110
5610.84 1129
5611.55 1009
5612.25 1042
5612.96 1020
5613.67 1109
5614.38 1162
5615.08 1079
5615.79 1073
5616.50 1097
5617.20 1114
5617.91 1173
5618.62 1191
5619.33 1122
5620.03 1174
5620.74 1202
5621.45 1192
5622.15 1077
5622.86 985
5623.57 1048
5624.28 1069
5624.99 1144
5625.69 1054
5626.40 1105
5627.11 1047
5627.82 1111
5628.52 1177
5629.23 1127
5629.94 1154
5630.65 1136
5631.36 1068
5632.06 1116
5632.77 1161
5633.48 1012
5634.19 994
5634.90 1040
5635.61 1201
5636.31 989
5637.02 1027
5637.73 1144
5638.44 1104
5639.15 1124
5639.86 1092
5640.56 1115
5641.27 1109
5641.98 1241
5642.69 1136
5643.40 1161
5644.11 1164
5644.82 1198
5645.53 1200
5646.24 1190
5646.94 1178
5647.65 1196
5648.36 1195
5649.07 1171
5649.78 1111
5650.49 1156
5651.20 1199
5651.91 1184
5652.62 1160
5653.33 1155
5654.04 1215
5654.75 1270
5655.46 1269
5656.17 1253
5656.88 1190
5657.59 1290
5658.30 1385
5659.01 1364
5659.71 1419
5660.42 1467
5661.13 1477
5661.84 1578
5662.55 1486
5663.26 1520
5663.97 1631
5664.69 1396
5665.40 1448
5666.11 1312
5666.82 1205
5667.53 1237
5668.24 1309
5668.95 1288
5669.66 1300
5670.37 1189
5671.08 1322
5671.79 1380
5672.50 1320
5673.21 1309
5673.92 1458
5674.63 1439
5675.34 1363
5676.05 1349
5676.76 1432
5677.48 1340
5678.19 1363
5678.90 1237
5679.61 1108
5680.32 1160
5681.03 1176
5681.74 1127
5682.45 1178
5683.16 1088
5683.88 1177
5684.59 1097
5685.30 1201
5686.01 1243
5686.72 1191
5687.43 1135
5688.15 1196
5688.86 1191
5689.57 1165
5690.28 1240
5690.99 1164
5691.70 1110
5692.42 1104
5693.13 1139
5693.84 1163
5694.55 1279
5695.26 1162
5695.98 1155
5696.69 1084
5697.40 1072
5698.11 1096
5698.82 1113
5699.54 1045
5700.25 1173
5700.96 1158
5701.67 1121
5702.39 1104
5703.10 1014
5703.81 1074
5704.52 1097
5705.24 1201
5705.95 1052
5706.66 1015
5707.38 985
5708.09 1080
5708.80 1154
5709.51 1117
5710.23 1055
5710.94 1131
5711.65 1217
5712.37 1217
5713.08 1245
5713.79 1115
5714.51 1148
5715.22 1148
5715.93 1146
5716.65 1136
5717.36 1149
5718.07 1065
5718.79 1102
5719.50 1123
5720.21 1094
5720.93 1087
5721.64 1041
5722.36 1095
5723.07 1169
5723.78 1201
5724.50 1153
5725.21 1166
5725.92 1156
5726.64 1090
5727.35 1270
5728.07 1335
5728.78 1297
5729.50 1229
5730.21 1391
5730.92 1313
5731.64 1333
5732.35 1272
5733.07 1369
5733.78 1418
5734.50 1423
5735.21 1313
5735.93 1386
5736.64 1302
5737.35 1276
5738.07 1123
5738.78 1266
5739.50 1331
5740.21 1220
5740.93 1171
5741.64 1178
5742.36 1292
5743.07 1222
5743.79 1309
5744.50 1164
5745.22 1256
5745.93 1275
5746.65 1301
5747.37 1231
5748.08 1222
5748.80 1219
5749.51 1285
5750.23 1379
5750.94 1346
5751.66 1284
5752.37 1275
5753.09 1490
5753.81 1464
5754.52 1501
5755.24 1575
5755.95 1636
5756.67 1800
5757.38 1995
5758.10 2102
5758.82 2207
5759.53 1969
5760.25 2072
5760.96 1970
5761.68 1817
5762.40 1673
5763.11 1590
5763.83 1586
5764.55 1472
5765.26 1511
5765.98 1419
5766.70 1378
5767.41 1433
5768.13 1366
5768.85 1421
5769.56 1423
5770.28 1355
5771.00 1440
5771.71 1440
5772.43 1360
5773.15 1270
5773.86 1476
5774.58 1453
5775.30 1448
5776.01 1366
5776.73 1323
5777.45 1344
5778.17 1347
5778.88 1493
5779.60 1424
5780.32 1549
5781.04 1434
5781.75 1458
5782.47 1515
5783.19 1600
5783.91 1577
5784.62 1536
5785.34 1586
5786.06 1602
5786.78 1698
5787.49 1607
5788.21 1626
5788.93 1643
5789.65 1625
5790.37 1679
5791.08 1767
5791.80 1765
5792.52 1844
5793.24 1902
5793.96 1839
5794.68 1886
5795.39 2042
5796.11 2032
5796.83 2116
5797.55 2157
5798.27 2209
5798.99 2352
5799.70 2640
5800.42 3129
5801.14 3575
5801.86 4319
5802.58 4991
5803.30 5780
5804.02 6430
5804.74 6467
5805.45 6331
5806.17 6224
5806.89 5506
5807.61 4825
5808.33 4167
5809.05 3454
5809.77 3127
5810.49 2936
5811.21 2608
5811.93 2655
5812.65 2322
5813.37 2308
5814.09 2351
5814.81 2292
5815.52 2352
5816.24 2387
5816.96 2645
5817.68 2563
5818.40 2457
5819.12 2461
5819.84 2463
5820.56 2468
5821.28 2350
5822.00 2319
5822.72 2181
5823.44 2036
5824.16 2096
5824.88 2170
5825.60 1826
5826.32 1879
5827.04 1907
5827.76 1901
5828.48 1880
5829.21 1812
5829.93 1788
5830.65 1683
5831.37 1707
5832.09 1620
5832.81 1726
5833.53 1630
5834.25 1527
5834.97 1603
5835.69 1507
5836.41 1563
5837.13 1547
5837.85 1542
5838.57 1524
5839.30 1518
5840.02 1552
5840.74 1692
5841.46 1680
5842.18 1550
5842.90 1550
5843.62 1550
5844.34 1533
5845.07 1460
5845.79 1466
5846.51 1432
5847.23 1477
5847.95 1409
5848.67 1420
5849.39 1441
5850.12 1471
5850.84 1476
5851.56 1551
5852.28 1392
5853.00 1292
5853.73 1386
5854.45 1419
5855.17 1496
5855.89 1499
5856.61 1418
5857.34 1432
5858.06 1358
5858.78 1397
5859.50 1455
5860.23 1463
5860.95 1491
5861.67 1501
5862.39 1421
5863.11 1376
5863.84 1296
5864.56 1334
5865.28 1430
5866.01 1414
5866.73 1345
5867.45 1477
5868.17 1435
5868.90 1297
5869.62 1296
5870.34 1286
5871.07 1339
5871.79 1309
5872.51 1363
5873.23 1368
5873.96 1291
5874.68 1391
5875.40 1396
5876.13 1390
5876.85 1349
5877.57 1355
5878.30 1383
5879.02 1430
5879.74 1419
5880.47 1427
5881.19 1381
5881.92 1426
5882.64 1409
5883.36 1401
5884.09 1394
5884.81 1378
5885.53 1306
5886.26 1309
5886.98 1326
5887.71 1351
5888.43 1446
5889.15 1439
5889.88 1415
5890.60 1370
5891.33 1358
5892.05 1364
5892.78 1499
5893.50 1348
5894.23 1360
5894.95 1277
5895.67 1293
5896.40 1355
5897.12 1184
5897.85 1231
5898.57 1282
5899.30 1328
5900.02 1213
5900.75 1288
5901.47 1251
5902.20 1218
5902.92 1174
5903.65 1291
5904.37 1209
5905.10 1196
5905.82 1269
5906.55 1251
5907.27 1211
5908.00 1217
5908.72 1216
5909.45 1246
5910.17 1216
5910.90 1347
5911.62 1308
5912.35 1179
5913.08 1209
5913.80 1301
5914.53 1305
5915.25 1315
5915.98 1331
5916.70 1372
5917.43 1382
5918.16 1503
5918.88 1416
5919.61 1293
5920.33 1240
5921.06 1375
5921.79 1405
5922.51 1473
5923.24 1422
5923.97 1457
5924.69 1406
5925.42 1355
5926.14 1446
5926.87 1360
5927.60 1420
5928.32 1446
5929.05 1450
5929.78 1433
5930.50 1480
5931.23 1431
5931.96 1480
5932.68 1507
5933.41 1546
5934.14 1607
5934.86 1528
5935.59 1593
5936.32 1640
5937.05 1595
5937.77 1657
5938.50 1612
5939.23 1652
5939.95 1797
5940.68 1837
5941.41 1802
5942.14 1899
5942.86 1882
5943.59 1935
5944.32 1955
5945.05 1961
5945.77 1887
5946.50 1876
5947.23 1909
5947.96 2001
5948.68 1910
5949.41 1867
5950.14 2123
5950.87 2035
5951.60 2090
5952.32 2179
5953.05 2230
5953.78 2370
5954.51 2393
5955.24 2422
5955.96 2429
5956.69 2458
5957.42 2529
5958.15 2450
5958.88 2562
5959.61 2675
5960.33 2494
5961.06 2441
5961.79 2515
5962.52 2535
5963.25 2505
5963.98 2454
5964.71 2537
5965.44 2627
5966.16 2905
5966.89 3029
5967.62 3024
5968.35 3169
5969.08 3362
5969.81 3659
5970.54 3997
5971.27 4209
5972.00 4199
5972.73 3983
5973.46 3970
5974.18 3690
5974.91 3514
5975.64 3441
5976.37 3232
5977.10 3109
5977.83 3105
5978.56 3036
5979.29 3171
5980.02 3101
5980.75 3008
5981.48 3131
5982.21 3132
5982.94 3130
5983.67 3329
5984.40 3522
5985.13 3585
5985.86 3470
5986.59 3634
5987.32 3644
5988.05 3714
5988.78 3572
5989.51 3566
5990.24 3578
5990.97 3333
5991.70 3410
5992.43 3484
5993.16 3365
5993.89 3448
5994.62 3568
5995.35 3733
5996.09 3684
5996.82 3611
5997.55 3598
5998.28 3738
5999.01 3729
5999.74 4063
6000.47 4066
6001.20 3849
6001.93 4215
6002.66 4227
6003.39 4086
6004.13 3872
6004.86 3723
6005.59 3867
6006.32 3846
6007.05 3810
6007.78 3733
6008.51 3583
6009.25 3776
6009.98 3869
6010.71 3825
6011.44 4210
6012.17 4692
6012.90 5291
6013.64 6097
6014.37 6957
6015.10 8074
6015.83 9347
6016.56 10589
6017.29 11307
6018.03 11910
6018.76 11598
6019.49 11572
6020.22 10893
6020.96 9946
6021.69 8906
6022.42 7612
6023.15 6355
6023.88 5667
6024.62 4756
6025.35 4107
6026.08 3766
6026.81 3398
6027.55 3105
6028.28 3034
6029.01 3032
6029.75 2855
6030.48 2772
6031.21 2752
6031.94 2701
6032.68 2619
6033.41 2733
6034.14 2822
6034.88 2637
6035.61 2502
6036.34 2395
6037.07 2434
6037.81 2548
6038.54 2429
6039.27 2464
6040.01 2319
6040.74 2373
6041.47 2465
6042.21 2570
6042.94 2588
6043.68 2798
6044.41 2641
6045.14 2749
6045.88 2751
6046.61 2734
6047.34 2935
6048.08 2932
6048.81 2841
6049.55 2975
6050.28 2897
6051.01 3021
6051.75 2962
6052.48 3102
6053.22 3294
6053.95 3477
6054.68 3694
6055.42 3808
6056.15 4007
6056.89 4283
6057.62 4363
6058.36 4363
6059.09 4165
6059.83 3923
6060.56 3602
6061.29 3400
6062.03 3240
6062.76 3072
6063.50 3046
6064.23 3023
6064.97 3005
6065.70 2904
6066.44 2949
6067.17 2828
6067.91 2773
6068.64 2860
6069.38 2819
6070.11 2659
6070.85 2846
6071.58 2764
6072.32 2657
6073.06 2596
6073.79 2518
6074.53 2509
6075.26 2423
6076.00 2388
6076.73 2382
6077.47 2388
6078.20 2405
6078.94 2308
6079.68 2370
6080.41 2320
6081.15 2292
6081.88 2184
6082.62 2272
6083.35 2246
6084.09 2206
6084.83 2198
6085.56 2190
6086.30 2206
6087.04 2249
6087.77 2142
6088.51 2119
6089.24 2064
6089.98 2149
6090.72 2091
6091.45 2095
6092.19 2103
6092.93 2170
6093.66 2133
6094.40 1989
6095.14 2069
6095.87 2135
6096.61 2081
6097.35 1987
6098.08 2088
6098.82 2064
6099.56 2056
6100.29 2052
6101.03 1867
6101.77 1818
6102.51 1886
6103.24 1856
6103.98 1870
6104.72 1884
6105.46 1831
6106.19 1827
6106.93 1874
6107.67 2023
6108.41 1875
6109.14 1803
6109.88 1861
6110.62 1922
6111.36 1881
6112.09 1820
6112.83 1856
6113.57 1965
6114.31 1935
6115.04 1846
6115.78 1923
6116.52 2029
6117.26 1851
6118.00 1977
6118.73 1860
6119.47 1910
6120.21 1979
6120.95 2018
6121.69 2019
6122.43 1824
6123.16 1781
6123.90 1893
6124.64 1935
6125.38 1826
6126.12 1934
6126.86 2035
6127.60 1944
6128.33 1933
6129.07 1909
6129.81 1983
6130.55 2098
6131.29 2047
6132.03 2031
6132.77 2134
6133.51 1976
6134.25 1953
6134.98 2022
6135.72 1977
6136.46 2146
6137.20 2166
6137.94 2033
6138.68 2062
6139.42 2144
6140.16 2042
6140.90 2037
6141.64 2110
6142.38 2096
6143.12 2115
6143.86 2188
6144.60 2134
6145.34 2132
6146.08 2134
6146.82 2059
6147.56 2177
6148.30 2156
6149.04 2170
6149.78 2209
6150.52 2097
6151.26 2091
6152.00 2124
6152.74 2188
6153.48 2129
6154.22 2211
6154.96 2078
6155.70 2088
6156.44 2175
6157.18 2200
6157.92 2244
6158.66 2384
6159.40 2345
6160.14 2375
6160.88 2390
6161.62 2363
6162.36 2324
6163.10 2344
6163.85 2472
6164.59 2580
6165.33 2661
6166.07 2663
6166.81 2766
6167.55 2873
6168.29 3001
6169.03 3140
6169.77 3244
6170.51 3517
6171.26 3523
6172.00 3512
6172.74 3483
6173.48 3417
6174.22 3408
6174.96 3430
6175.70 3422
6176.45 3310
6177.19 3225
6177.93 3222
6178.67 3096
6179.41 3129
6180.16 3029
6180.90 2959
6181.64 3006
6182.38 3175
6183.12 3153
6183.87 3183
6184.61 3275
6185.35 3120
6186.09 3204
6186.83 3277
6187.58 3279
6188.32 3410
6189.06 3423
6189.80 3346
6190.55 3370
6191.29 3460
6192.03 3558
6192.77 3746
6193.52 3735
6194.26 3742
6195.00 3759
6195.74 3920
6196.49 4069
6197.23 4205
6197.97 4335
6198.72 4502
6199.46 4502
6200.20 4315
6200.94 4210
6201.69 4255
6202.43 4309
6203.17 4186
6203.92 4185
6204.66 4269
6205.40 4374
6206.15 4482
6206.89 4778
6207.63 5241
6208.38 6144
6209.12 7512
6209.87 9178
6210.61 11744
6211.35 14096
6212.10 16553
6212.84 18458
6213.58 20040
6214.33 20686
6215.07 20600
6215.82 19201
6216.56 17279
6217.30 15090
6218.05 12487
6218.79 10404
6219.54 8759
6220.28 7111
6221.02 5843
6221.77 4957
6222.51 4510
6223.26 4249
6224.00 3870
6224.75 3684
6225.49 3582
6226.24 3488
6226.98 3363
6227.73 3304
6228.47 3389
6229.21 3418
6229.96 3290
6230.70 3040
6231.45 2935
6232.19 2735
6232.94 2483
6233.68 2319
6234.43 2161
6235.17 2248
6235.92 2267
6236.67 2202
6237.41 2339
6238.16 2294
6238.90 2389
6239.65 2496
6240.39 2550
6241.14 2418
6241.88 2614
6242.63 2460
6243.37 2445
6244.12 2573
6244.87 2530
6245.61 2616
6246.36 2557
6247.10 2693
6247.85 2754
6248.59 2718
6249.34 2866
6250.09 3101
6250.83 3411
6251.58 3566
6252.33 3623
6253.07 3800
6253.82 3703
6254.56 3506
6255.31 3529
6256.06 3357
6256.80 3108
6257.55 2960
6258.30 2825
6259.04 2718
6259.79 2724
6260.54 2685
6261.28 2754
6262.03 2756
6262.78 2722
6263.52 2757
6264.27 2753
6265.02 2690
6265.76 2719
6266.51 2751
6267.26 2712
6268.01 2678
6268.75 2560
6269.50 2660
6270.25 2720
6270.99 2760
6271.74 2805
6272.49 2941
6273.24 2872
6273.98 2842
6274.73 3052
6275.48 2972
6276.23 2879
6276.97 3005
6277.72 2935
6278.47 2979
6279.22 3284
6279.96 3347
6280.71 3523
6281.46 3546
6282.21 3561
6282.96 3395
6283.70 3105
6284.45 3175
6285.20 3072
6285.95 2766
6286.70 2627
6287.45 2627
6288.19 2455
6288.94 2370
6289.69 2330
6290.44 2264
6291.19 2269
6291.94 2360
6292.68 2276
6293.43 2400
6294.18 2453
6294.93 2248
6295.68 2253
6296.43 2007
6297.18 2037
6297.93 2017
6298.67 2009
6299.42 2046
6300.17 1996
6300.92 1996
6301.67 2027
6302.42 2053
6303.17 1930
6303.92 1902
6304.67 1904
6305.42 1993
6306.17 2056
6306.92 2074
6307.67 1895
6308.41 2026
6309.16 2027
6309.91 2021
6310.66 1922
6311.41 1901
6312.16 1988
6312.91 2002
6313.66 1830
6314.41 1788
6315.16 1930
6315.91 2029
6316.66 2025
6317.41 2055
6318.16 1906
6318.91 2019
6319.66 2034
6320.41 1995
6321.16 2056
6321.91 1913
6322.66 1920
6323.41 2042
6324.16 1936
6324.92 1837
6325.67 1851
6326.42 1818
6327.17 1850
6327.92 1776
6328.67 1769
6329.42 1800
6330.17 1779
6330.92 1771
6331.67 1808
6332.42 1742
6333.17 1843
6333.92 1856
6334.68 1757
6335.43 1763
6336.18 1724
6336.93 1808
6337.68 1760
6338.43 1780
6339.18 1673
6339.93 1765
6340.69 1833
6341.44 1730
6342.19 1706
6342.94 1919
6343.69 1762
6344.44 1726
6345.20 1765
6345.95 1786
6346.70 1769
6347.45 1817
6348.20 1869
6348.95 1757
6349.71 1879
6350.46 1959
6351.21 1778
6351.96 1994
6352.71 1973
6353.47 2036
6354.22 2106
6354.97 2055
6355.72 2211
6356.48 2341
6357.23 2319
6357.98 2216
6358.73 2155
6359.49 2229
6360.24 2226
6360.99 2138
6361.74 2031
6362.50 1948
6363.25 2027
6364.00 2047
6364.76 1956
6365.51 1869
6366.26 1925
6367.01 1750
6367.77 1858
6368.52 1758
6369.27 1804
6370.03 1758
6370.78 1787
6371.53 1958
6372.29 1882
6373.04 1876
6373.79 1807
6374.55 1850
6375.30 1763
6376.05 1774
6376.81 1696
6377.56 1678
6378.31 1832
6379.07 1853
6379.82 1766
6380.58 1756
6381.33 1767
6382.08 1803
6382.84 1832
6383.59 1663
6384.35 1621
6385.10 1812
6385.85 1841
6386.61 1794
6387.36 1787
6388.12 1735
6388.87 1813
6389.62 1724
6390.38 1712
6391.13 1789
6391.89 1831
6392.64 1797
6393.40 1872
6394.15 1856
6394.91 1866
6395.66 1855
6396.42 1891
6397.17 1824
6397.93 1751
6398.68 1660
6399.44 1619
6400.19 1636
6400.95 1602
6401.70 1579
6402.46 1576
6403.21 1532
6403.97 1521
6404.72 1579
6405.48 1459
6406.23 1457
6406.99 1483
6407.74 1584
6408.50 1518
6409.25 1476
6410.01 1521
6410.76 1568
6411.52 1547
6412.28 1594
6413.03 1615
6413.79 1643
6414.54 1603
6415.30 1532
6416.05 1522
6416.81 1473
6417.57 1427
6418.32 1502
6419.08 1569
6419.83 1547
6420.59 1517
6421.35 1481
6422.10 1533
6422.86 1556
6423.62 1518
6424.37 1497
6425.13 1630
6425.89 1639
6426.64 1589
6427.40 1693
6428.15 1631
6428.91 1609
6429.67 1577
6430.42 1662
6431.18 1679
6431.94 1563
6432.70 1580
6433.45 1562
6434.21 1580
6434.97 1569
6435.72 1576
6436.48 1541
6437.24 1568
6437.99 1582
6438.75 1545
6439.51 1533
6440.27 1625
6441.02 1712
6441.78 1619
6442.54 1615
6443.30 1611
6444.05 1594
6444.81 1699
6445.57 1551
6446.33 1612
6447.08 1594
6447.84 1575
6448.60 1526
6449.36 1631
6450.12 1578
6450.87 1514
6451.63 1583
6452.39 1625
6453.15 1604
6453.91 1594
6454.66 1738
6455.42 1642
6456.18 1577
6456.94 1612
6457.70 1704
6458.46 1761
6459.21 1732
6459.97 1846
6460.73 1808
6461.49 1890
6462.25 1826
6463.01 1731
6463.77 1847
6464.52 1801
6465.28 1784
6466.04 1881
6466.80 1921
6467.56 1881
6468.32 2009
6469.08 1856
6469.84 1904
6470.60 1930
6471.36 1921
6472.11 1999
6472.87 1986
6473.63 2054
6474.39 2013
6475.15 1995
6475.91 2058
6476.67 1987
6477.43 1974
6478.19 2023
6478.95 2076
6479.71 2078
6480.47 2071
6481.23 2185
6481.99 2194
6482.75 2125
6483.51 2142
6484.27 2197
6485.03 2200
6485.79 2386
6486.55 2398
6487.31 2323
6488.07 2304
6488.83 2311
6489.59 2412
6490.35 2429
6491.11 2643
6491.87 2515
6492.63 2736
6493.39 2682
6494.15 2753
6494.91 2749
6495.67 2874
6496.43 3107
6497.19 3168
6497.95 3006
6498.71 3211
6499.48 3332
6500.24 3309
6501.00 3196
6501.76 3251
6502.52 3308
6503.28 3233
6504.04 3390
6504.80 3264
6505.56 3212
6506.32 3243
6507.09 3250
6507.85 3252
6508.61 3481
6509.37 3371
6510.13 3569
6510.89 3614
6511.65 3722
6512.42 3873
6513.18 4013
6513.94 4130
6514.70 4162
6515.46 4176
6516.22 4155
6516.99 4232
6517.75 4070
6518.51 3975
6519.27 4031
6520.03 4009
6520.80 3947
6521.56 3981
6522.32 3952
6523.08 4260
6523.84 4565
6524.61 4644
6525.37 4725
6526.13 4847
6526.89 5053
6527.66 5324
6528.42 5648
6529.18 6017
6529.94 6694
6530.71 7027
6531.47 7449
6532.23 7645
6533.00 7926
6533.76 8099
6534.52 7618
6535.28 7660
6536.05 7861
6536.81 8505
6537.57 9283
6538.34 10944
6539.10 12978
6539.86 14726
6540.63 16100
6541.39 17023
6542.15 16816
6542.92 15851
6543.68 14806
6544.44 12917
6545.21 10960
6545.97 9019
6546.73 7615
6547.50 6216
6548.26 5289
6549.02 4784
6549.79 4294
6550.55 3935
6551.31 3639
6552.08 3504
6552.84 3294
6553.61 3292
6554.37 3204
6555.13 3177
6555.90 3146
6556.66 3135
6557.43 3155
6558.19 3116
6558.96 3100
6559.72 2983
6560.48 2938
6561.25 2867
6562.01 2872
6562.78 2875
6563.54 2957
6564.31 2877
6565.07 2947
6565.84 3048
6566.60 3186
6567.37 3303
6568.13 3616
6568.90 3682
6569.66 3520
6570.43 3566
6571.19 3502
6571.96 3427
6572.72 3352
6573.49 3218
6574.25 3367
6575.02 3451
6575.78 3551
6576.55 3457
6577.31 3706
6578.08 3755
6578.84 4013
6579.61 3994
6580.37 3962
6581.14 4083
6581.91 4092
6582.67 4288
6583.44 4276
6584.20 4341
6584.97 4428
6585.73 4486
6586.50 4336
6587.27 4173
6588.03 4143
6588.80 3896
6589.56 3825
6590.33 3689
6591.10 3766
6591.86 3722
6592.63 3908
6593.39 4098
6594.16 4067
6594.93 4341
6595.69 4660
6596.46 5213
6597.23 5739
6597.99 6230
6598.76 6244
6599.53 6613
6600.29 6479
6601.06 6249
6601.83 6004
6602.59 5728
6603.36 5141
6604.13 4713
6604.89 4268
6605.66 4003
6606.43 3675
6607.20 3421
6607.96 3336
6608.73 3176
6609.50 3053
6610.26 2996
6611.03 3098
6611.80 3009
6612.57 3150
6613.33 2964
6614.10 2949
6614.87 3003
6615.64 2910
6616.40 2753
6617.17 2832
6617.94 2753
6618.71 2811
6619.48 2702
6620.24 2628
6621.01 2533
6621.78 2518
6622.55 2500
6623.32 2533
6624.08 2431
6624.85 2490
6625.62 2542
6626.39 2611
6627.16 2736
6627.92 2677
6628.69 2476
6629.46 2400
6630.23 2415
6631.00 2414
6631.77 2546
6632.54 2445
6633.30 2500
6634.07 2543
6634.84 2524
6635.61 2710
6636.38 2931
6637.15 3102
6637.92 3248
6638.69 3257
6639.45 3411
6640.22 3377
6640.99 3374
6641.76 3289
6642.53 3041
6643.30 3057
6644.07 2751
6644.84 2625
6645.61 2568
6646.38 2491
6647.15 2452
6647.92 2289
6648.69 2319
6649.46 2412
6650.22 2316
6650.99 2220
6651.76 2227
6652.53 2272
6653.30 2279
6654.07 2319
6654.84 2279
6655.61 2298
6656.38 2401
6657.15 2390
6657.92 2345
6658.69 2343
6659.46 2411
6660.23 2314
6661.00 2364
6661.77 2303
6662.54 2313
6663.31 2242
6664.09 2327
6664.86 2272
6665.63 2241
6666.40 2215
6667.17 2197
6667.94 2282
6668.71 2230
6669.48 2213
6670.25 2267
6671.02 2137
6671.79 2244
6672.56 2239
6673.33 2305
6674.10 2302
6674.88 2359
6675.65 2374
6676.42 2161
6677.19 2188
6677.96 2259
6678.73 2188
6679.50 2268
6680.27 2182
6681.05 2217
6681.82 2264
6682.59 2108
6683.36 2234
6684.13 2298
6684.90 2349
6685.67 2313
6686.45 2582
6687.22 2690
6687.99 2924
6688.76 3117
6689.53 3112
6690.31 3100
6691.08 3115
6691.85 2882
6692.62 2628
6693.39 2556
6694.17 2441
6694.94 2383
6695.71 2192
6696.48 2046
6697.25 1934
6698.03 1986
6698.80 2010
6699.57 1913
6700.34 1916
6701.12 1886
6701.89 1948
6702.66 1968
6703.43 2012
6704.21 2020
6704.98 2048
6705.75 1964
6706.53 1997
6707.30 1949
6708.07 1998
6708.84 2168
6709.62 2062
6710.39 1923
6711.16 2055
6711.94 1967
6712.71 1952
6713.48 1990
6714.26 1853
6715.03 1781
6715.80 1820
6716.58 1794
6717.35 1780
6718.12 1776
6718.90 1730
6719.67 1808
6720.45 1832
6721.22 1866
6721.99 1752
6722.77 1780
6723.54 1785
6724.31 1861
6725.09 1804
6725.86 1787
6726.64 1834
6727.41 1776
6728.18 1797
6728.96 1819
6729.73 1780
6730.51 1711
6731.28 1787
6732.06 1786
6732.83 1768
6733.60 1775
6734.38 1790
6735.15 1803
6735.93 1886
6736.70 1869
6737.48 1851
6738.25 1871
6739.03 1872
6739.80 1836
6740.58 1913
6741.35 1874
6742.13 1881
6742.90 1907
6743.68 1978
6744.45 1950
6745.23 1967
6746.00 1942
6746.78 1949
6747.55 2010
6748.33 1799
6749.10 1994
6749.88 2151
6750.65 2092
6751.43 2101
6752.20 2051
6752.98 2192
6753.75 2264
6754.53 2327
6755.31 2527
6756.08 2681
6756.86 2812
6757.63 2896
6758.41 2887
6759.19 2852
6759.96 2663
6760.74 2523
6761.51 2248
6762.29 2196
6763.07 2023
6763.84 1930
6764.62 1976
6765.39 1845
6766.17 1827
6766.95 1876
6767.72 1851
6768.50 1822
6769.28 1795
6770.05 1890
6770.83 1897
6771.61 1764
6772.38 1788
6773.16 1804
6773.94 1900
6774.71 1908
6775.49 1726
6776.27 1761
6777.04 1780
6777.82 1844
6778.60 1704
6779.37 1688
6780.15 1695
6780.93 1696
6781.71 1661
6782.48 1737
6783.26 1799
6784.04 1665
6784.81 1702
6785.59 1676
6786.37 1707
6787.15 1689
6787.92 1662
6788.70 1602
6789.48 1567
6790.26 1616
6791.04 1637
6791.81 1585
6792.59 1602
6793.37 1659
6794.15 1661
6794.92 1516
6795.70 1525
6796.48 1481
6797.26 1474
6798.04 1580
6798.81 1463
6799.59 1419
6800.37 1514
6801.15 1529
6801.93 1519
6802.71 1477
6803.48 1478
6804.26 1631
6805.04 1634
6805.82 1501
6806.60 1467
6807.38 1518
6808.16 1687
6808.94 1650
6809.71 1668
6810.49 1698
6811.27 1653
6812.05 1538
6812.83 1525
6813.61 1487
6814.39 1500
6815.17 1475
6815.95 1527
6816.73 1492
6817.50 1487
6818.28 1598
6819.06 1459
6819.84 1576
6820.62 1547
6821.40 1572
6822.18 1652
6822.96 1618
6823.74 1540
6824.52 1521
6825.30 1622
6826.08 1599
6826.86 1559
6827.64 1437
6828.42 1518
6829.20 1586
6829.98 1436
6830.76 1478
6831.54 1537
6832.32 1517
6833.10 1594
6833.88 1583
6834.66 1589
6835.44 1534
6836.22 1575
6837.00 1579
6837.78 1610
6838.56 1622
6839.34 1680
6840.12 1530
6840.90 1507
6841.68 1527
6842.46 1631
6843.24 1573
6844.03 1462
6844.81 1543
6845.59 1491
6846.37 1443
6847.15 1529
6847.93 1586
6848.71 1588
6849.49 1630
6850.27 1706
6851.05 1935
6851.84 2027
6852.62 2255
6853.40 2489
6854.18 2846
6854.96 3197
6855.74 3223
6856.52 3320
6857.30 3200
6858.09 3043
6858.87 2793
6859.65 2529
6860.43 2349
6861.21 2126
6861.99 1947
6862.78 1826
6863.56 1650
6864.34 1745
6865.12 1731
6865.90 1750
6866.69 1793
6867.47 1768
6868.25 1788
6869.03 1745
6869.82 1705
6870.60 1657
6871.38 1727
6872.16 1788
6872.94 1714
6873.73 1725
6874.51 1712
6875.29 1690
6876.07 1644
6876.86 1724
6877.64 1745
6878.42 1696
6879.21 1659
6879.99 1679
6880.77 1729
6881.55 1755
6882.34 1818
6883.12 1930
6883.90 1986
6884.69 2018
6885.47 1929
6886.25 1804
6887.04 1954
6887.82 2112
6888.60 2272
6889.39 2477
6890.17 2627
6890.95 2901
6891.74 3270
6892.52 3552
6893.30 3605
6894.09 3513
6894.87 3293
6895.65 2793
6896.44 2660
6897.22 2437
6898.01 2330
6898.79 2272
6899.57 2351
6900.36 2289
6901.14 2148
6901.93 2208
6902.71 2275
6903.49 2202
6904.28 2164
6905.06 2279
6905.85 2292
6906.63 2353
6907.42 2269
6908.20 2121
6908.98 2087
6909.77 2178
6910.55 2043
6911.34 2079
6912.12 1987
6912.91 1933
6913.69 1941
6914.48 1911
6915.26 1947
6916.05 1818
6916.83 1886
6917.62 1783
6918.40 1863
6919.19 1934
6919.97 1839
6920.76 1878
6921.54 1862
6922.33 1791
6923.11 1860
6923.90 1865
6924.68 1839
6925.47 1901
6926.25 1999
6927.04 1907
6927.82 2006
6928.61 2034
6929.40 2011
6930.18 1881
6930.97 1948
6931.75 2053
6932.54 2010
6933.32 1989
6934.11 2036
6934.90 2064
6935.68 2180
6936.47 2183
6937.25 2301
6938.04 2261
6938.83 2252
6939.61 2283
6940.40 2311
6941.19 2106
6941.97 2224
6942.76 2369
6943.54 2279
6944.33 2341
6945.12 2369
6945.90 2386
6946.69 2473
6947.48 2518
6948.26 2639
6949.05 2591
6949.84 2700
6950.62 2865
6951.41 2685
6952.20 2654
6952.99 2710
6953.77 2732
6954.56 2706
6955.35 2564
6956.13 2549
6956.92 2694
6957.71 2731
6958.50 2706
6959.28 2659
6960.07 2786
6960.86 2946
6961.64 3028
6962.43 2978
6963.22 3032
6964.01 3039
6964.80 2984
6965.58 2843
6966.37 2976
6967.16 2959
6967.95 2995
6968.73 2982
6969.52 3017
6970.31 2963
6971.10 2932
6971.89 3176
6972.67 3270
6973.46 3274
6974.25 3409
6975.04 3503
6975.83 3440
6976.62 3428
6977.40 3471
6978.19 3664
6978.98 3584
6979.77 3604
6980.56 3620
6981.35 3604
6982.13 3706
6982.92 3893
6983.71 4249
6984.50 4361
6985.29 4920
6986.08 5463
6986.87 6211
6987.66 7187
6988.45 8352
6989.23 9740
6990.02 10387
6990.81 11182
6991.60 11241
6992.39 10752
6993.18 10056
6993.97 9112
6994.76 7949
6995.55 6918
6996.34 5957
6997.13 5463
6997.92 5112
6998.71 4944
6999.50 5210
7000.29 5423
7001.07 6189
7001.86 7219
7002.65 8418
7003.44 9572
7004.23 10335
7005.02 10756
7005.81 10725
7006.60 10224
7007.39 9185
7008.18 8298
7008.97 7129
7009.76 5901
7010.55 5227
7011.34 4445
7012.14 4024
7012.93 3622
7013.72 3310
7014.51 3192
7015.30 3285
7016.09 3355
7016.88 3428
7017.67 3434
7018.46 3315
7019.25 3387
7020.04 3134
7020.83 3013
7021.62 2876
7022.41 2700
7023.20 2638
7024.00 2543
7024.79 2555
7025.58 2474
7026.37 2487
7027.16 2470
7027.95 2567
7028.74 2621
7029.53 2741
7030.32 2874
7031.12 2879
7031.91 2780
7032.70 2797
7033.49 2760
7034.28 2687
7035.07 2695
7035.87 2609
7036.66 2444
7037.45 2535
7038.24 2549
7039.03 2434
7039.82 2473
7040.62 2475
7041.41 2579
7042.20 2587
7042.99 2666
7043.78 2776
7044.58 2820
7045.37 2786
7046.16 2655
7046.95 2671
7047.75 2689
7048.54 2713
7049.33 2756
7050.12 2712
7050.92 2824
7051.71 2757
7052.50 2877
7053.29 3052
7054.09 3128
7054.88 3291
7055.67 3241
7056.46 3224
7057.26 3207
7058.05 2896
7058.84 2803
7059.64 2789
7060.43 2694
7061.22 2535
7062.02 2532
7062.81 2517
7063.60 2488
7064.39 2512
7065.19 2579
7065.98 2511
7066.77 2524
7067.57 2500
7068.36 2591
7069.16 2447
7069.95 2559
7070.74 2637
7071.54 2508
7072.33 2530
7073.12 2565
7073.92 2606
7074.71 2719
7075.51 2658
7076.30 2598
7077.09 2594
7077.89 2512
7078.68 2701
7079.48 2610
7080.27 2536
7081.06 2486
7081.86 2598
7082.65 2514
7083.45 2461
7084.24 2436
7085.04 2384
7085.83 2469
7086.62 2454
7087.42 2568
7088.21 2685
7089.01 2965
7089.80 3243
7090.60 3658
7091.39 4222
7092.19 4496
7092.98 4698
7093.78 4562
7094.57 4286
7095.37 4145
7096.16 3716
7096.96 3401
7097.75 3003
7098.55 2695
7099.34 2386
7100.14 2199
7100.93 2134
7101.73 1988
7102.52 1943
7103.32 2006
7104.11 1890
7104.91 1886
7105.71 1809
7106.50 1826
7107.30 1867
7108.09 1816
7108.89 1772
7109.68 1709
7110.48 1661
7111.28 1659
7112.07 1643
7112.87 1621
7113.66 1558
7114.46 1454
7115.26 1542
7116.05 1604
7116.85 1658
7117.65 1613
7118.44 1645
7119.24 1675
7120.03 1788
7120.83 1699
7121.63 1718
7122.42 1701
7123.22 1616
7124.02 1715
7124.81 1739
7125.61 1665
7126.41 1593
7127.20 1694
7128.00 1666
7128.80 1609
7129.59 1602
7130.39 1611
7131.19 1567
7131.99 1662
7132.78 1598
7133.58 1651
7134.38 1599
7135.17 1537
7135.97 1603
7136.77 1645
7137.57 1564
7138.36 1514
7139.16 1536
7139.96 1562
7140.76 1562
7141.55 1581
7142.35 1552
7143.15 1511
7143.95 1591
7144.74 1616
7145.54 1629
7146.34 1616
7147.14 1658
7147.94 1556
7148.73 1632
7149.53 1642
7150.33 1568
7151.13 1685
7151.93 1664
7152.72 1583
7153.52 1614
7154.32 1620
7155.12 1562
7155.92 1546
7156.72 1529
7157.51 1600
7158.31 1560
7159.11 1588
7159.91 1515
7160.71 1553
7161.51 1550
7162.31 1508
7163.11 1511
7163.90 1490
7164.70 1470
7165.50 1350
7166.30 1332
7167.10 1345
7167.90 1383
7168.70 1420
7169.50 1413
7170.30 1411
7171.10 1363
7171.90 1364
7172.69 1305
7173.49 1423
7174.29 1388
7175.09 1406
7175.89 1483
7176.69 1327
7177.49 1407
7178.29 1448
7179.09 1362
7179.89 1477
7180.69 1325
7181.49 1233
7182.29 1281
7183.09 1383
7183.89 1368
7184.69 1607
7185.49 1532
7186.29 1556
7187.09 1625
7187.89 1608
7188.69 1565
7189.49 1520
7190.29 1507
7191.09 1420
7191.89 1460
7192.69 1428
7193.49 1385
7194.29 1300
7195.09 1235
7195.89 1259
7196.70 1208
7197.50 1207
7198.30 1202
7199.10 1187
7199.90 1200
7200.70 1147
7201.50 1262
7202.30 1207
7203.10 1281
7203.90 1163
7204.70 1234
7205.51 1266
7206.31 1204
7207.11 1192
7207.91 1225
7208.71 1211
7209.51 1173
7210.31 1158
7211.12 1093
7211.92 1196
7212.72 1162
7213.52 1117
7214.32 1230
7215.12 1297
7215.92 1202
7216.73 1218
7217.53 1128
7218.33 1140
7219.13 1222
7219.93 1220
7220.74 1247
7221.54 1209
7222.34 1117
7223.14 1227
7223.94 1140
7224.75 1162
7225.55 1188
7226.35 1134
7227.15 1231
7227.96 1219
7228.76 1261
7229.56 1242
7230.36 1190
7231.17 1294
7231.97 1278
7232.77 1091
7233.57 1206
7234.38 1239
7235.18 1221
7235.98 1286
7236.79 1321
7237.59 1220
7238.39 1203
7239.19 1275
7240.00 1338
7240.80 1438
7241.60 1522
7242.41 1593
7243.21 1473
7244.01 1505
7244.82 1541
7245.62 1470
7246.42 1562
7247.23 1451
7248.03 1347
7248.83 1359
7249.64 1266
7250.44 1156
7251.25 1241
7252.05 1261
7252.85 1287
7253.66 1301
7254.46 1376
7255.27 1337
7256.07 1355
7256.87 1277
7257.68 1396
7258.48 1399
7259.29 1385
7260.09 1432
7260.89 1260
7261.70 1240
7262.50 1279
7263.31 1311
7264.11 1367
7264.92 1409
7265.72 1342
7266.53 1295
7267.33 1299
7268.13 1306
7268.94 1336
7269.74 1411
7270.55 1530
7271.35 1519
7272.16 1514
7272.96 1500
7273.77 1584
7274.57 1522
7275.38 1640
7276.18 1554
7276.99 1578
7277.79 1522
7278.60 1594
7279.40 1637
7280.21 1596
7281.01 1672
7281.82 1601
7282.63 1603
7283.43 1692
7284.24 1810
7285.04 2090
7285.85 2272
7286.65 2584
7287.46 3035
7288.27 3483
7289.07 3757
7289.88 3822
7290.68 3725
7291.49 3613
7292.29 3412
7293.10 3117
7293.91 2749
7294.71 2433
7295.52 2242
7296.33 1908
7297.13 1769
7297.94 1733
7298.74 1677
7299.55 1603
7300.36 1667
7301.16 1614
7301.97 1572
7302.78 1624
7303.58 1706
7304.39 1739
7305.20 1667
7306.00 1733
7306.81 1734
7307.62 1670
7308.42 1589
7309.23 1628
7310.04 1711
7310.84 1701
7311.65 1712
7312.46 1830
7313.27 2047
7314.07 2065
7314.88 2060
7315.69 2235
7316.50 2256
7317.30 2239
7318.11 2257
7318.92 2140
7319.72 2190
7320.53 2247
7321.34 2381
7322.15 2515
7322.96 2788
7323.76 2810
7324.57 2830
7325.38 2878
7326.19 2833
7326.99 2541
7327.80 2434
7328.61 2380
7329.42 2212
7330.23 1995
7331.03 1966
7331.84 1905
7332.65 1845
7333.46 1767
7334.27 1758
7335.08 1718
7335.88 1678
7336.69 1597
7337.50 1681
7338.31 1698
7339.12 1560
7339.93 1550
7340.74 1555
7341.54 1762
7342.35 1728
7343.16 1760
7343.97 1843
7344.78 1741
7345.59 1623
7346.40 1694
7347.21 1618
7348.02 1590
7348.82 1594
7349.63 1591
7350.44 1677
7351.25 1757
7352.06 1609
7352.87 1550
7353.68 1573
7354.49 1550
7355.30 1583
7356.11 1529
7356.92 1512
7357.73 1569
7358.54 1530
7359.35 1467
7360.16 1545
7360.97 1576
7361.78 1639
7362.59 1612
7363.40 1698
7364.21 1656
7365.02 1643
7365.83 1701
7366.64 1633
7367.45 1600
7368.26 1629
7369.07 1706
7369.88 1690
7370.69 1640
7371.50 1637
7372.31 1594
7373.12 1643
7373.93 1716
7374.74 1592
7375.55 1640
7376.36 1625
7377.17 1598
7377.98 1565
7378.79 1746
7379.60 1815
7380.42 1838
7381.23 1837
7382.04 1973
7382.85 2130
7383.66 2420
7384.47 2633
7385.28 2761
7386.09 2904
7386.90 3012
7387.71 3000
7388.53 2853
7389.34 2582
7390.15 2375
7390.96 2206
7391.77 2036
7392.58 1934
7393.39 1875
7394.21 1814
7395.02 1699
7395.83 1625
7396.64 1700
7397.45 1664
7398.27 1637
7399.08 1820
7399.89 1762
7400.70 1881
7401.51 1994
7402.33 2084
7403.14 2445
7403.95 2353
7404.76 2401
7405.57 2398
7406.39 2529
7407.20 2469
7408.01 2443
7408.82 2366
7409.64 2221
7410.45 2235
7411.26 2093
7412.07 2064
7412.89 2138
7413.70 2061
7414.51 1898
7415.32 1838
7416.14 1813
7416.95 1748
7417.76 1592
7418.58 1558
7419.39 1512
7420.20 1457
7421.02 1460
7421.83 1358
7422.64 1371
7423.45 1409
7424.27 1334
7425.08 1339
7425.89 1312
7426.71 1315
7427.52 1262
7428.33 1280
7429.15 1348
7429.96 1265
7430.78 1268
7431.59 1264
7432.40 1336
7433.22 1381
7434.03 1295
7434.84 1243
7435.66 1316
7436.47 1289
7437.29 1224
7438.10 1271
7438.91 1195
7439.73 1198
7440.54 1223
7441.36 1279
7442.17 1255
7442.99 1238
7443.80 1299
7444.61 1284
7445.43 1167
7446.24 1207
7447.06 1350
7447.87 1200
7448.69 1198
7449.50 1246
7450.32 1269
7451.13 1252
7451.95 1271
7452.76 1253
7453.58 1176
7454.39 1127
7455.21 1186
7456.02 1213
7456.84 1208
7457.65 1205
7458.47 1138
7459.28 1197
7460.10 1223
7460.91 1184
7461.73 1181
7462.54 1195
7463.36 1270
7464.17 1227
7464.99 1124
7465.80 1105
7466.62 1059
7467.44 1194
7468.25 1246
7469.07 1203
7469.88 1157
7470.70 1272
7471.51 1307
7472.33 1284
7473.15 1331
7473.96 1276
7474.78 1306
7475.59 1341
7476.41 1204
7477.23 1245
7478.04 1289
7478.86 1180
7479.67 1150
7480.49 1147
7481.31 1136
7482.12 1149
7482.94 1127
7483.76 1198
7484.57 1177
7485.39 1069
7486.21 1044
7487.02 1060
7487.84 1050
7488.66 1048
7489.47 1021
7490.29 1077
7491.11 1016
7491.92 982
7492.74 1056
7493.56 1016
7494.38 1015
7495.19 1020
7496.01 1023
7496.83 1028
7497.64 1089
7498.46 967
7499.28 1011
7500.10 1016
7500.91 1064
7501.73 1016
7502.55 1019
7503.37 1009
7504.18 967
7505.00 978
7505.82 1053
7506.64 988
7507.46 965
7508.27 1037
7509.09 1069
7509.91 902
7510.73 974
7511.55 1032
7512.36 996
7513.18 981
7514.00 1030
7514.82 958
7515.64 944
7516.45 919
7517.27 922
7518.09 954
7518.91 970
7519.73 929
7520.55 975
7521.37 966
7522.18 921
7523.00 956
7523.82 985
7524.64 1007
7525.46 927
7526.28 923
7527.10 974
7527.92 953
7528.74 913
7529.55 861
7530.37 893
7531.19 945
7532.01 969
7532.83 943
7533.65 901
7534.47 946
7535.29 941
7536.11 905
7536.93 998
7537.75 1032
7538.57 953
7539.39 970
7540.21 917
7541.03 897
7541.84 907
7542.66 954
7543.48 934
7544.30 941
7545.12 980
7545.94 957
7546.76 1022
7547.58 1042
7548.40 903
7549.22 944
7550.04 1021
7550.86 968
7551.68 1039
7552.51 969
7553.33 903
7554.15 889
7554.97 872
7555.79 912
7556.61 1018
7557.43 994
7558.25 968
7559.07 915
7559.89 941
7560.71 983
7561.53 995
7562.35 970
7563.17 1033
7563.99 888
7564.81 925
7565.64 892
7566.46 952
7567.28 876
7568.10 911
7568.92 957
7569.74 953
7570.56 960
7571.38 930
7572.21 871
7573.03 930
7573.85 895
7574.67 921
7575.49 944
7576.31 974
7577.13 992
7577.96 904
7578.78 968
7579.60 1021
7580.42 986
7581.24 857
7582.07 875
7582.89 907
7583.71 934
7584.53 956
7585.35 907
7586.18 936
7587.00 936
7587.82 1000
7588.64 920
7589.46 962
7590.29 968
7591.11 1005
7591.93 969
7592.75 1017
7593.58 987
7594.40 1023
7595.22 1016
7596.04 970
7596.87 974
7597.69 914
7598.51 988
7599.34 947
7600.16 908
7600.98 877
7601.80 903
7602.63 905
7603.45 973
7604.27 978
7605.10 1021
7605.92 1036
7606.74 1095
7607.57 1184
7608.39 1140
7609.21 1168
7610.04 1201
7610.86 1252
7611.68 1143
7612.51 1184
7613.33 1111
7614.15 1102
7614.98 1124
7615.80 1041
7616.62 1018
7617.45 1108
7618.27 1082
7619.10 1070
7619.92 1098
7620.74 1106
7621.57 1121
7622.39 1195
7623.22 1243
7624.04 1148
7624.86 1259
7625.69 1247
7626.51 1137
7627.34 1118
7628.16 1129
7628.99 1058
7629.81 1087
7630.64 1055
7631.46 1076
7632.28 1032
7633.11 1152
7633.93 1226
7634.76 1306
7635.58 1371
7636.41 1361
7637.23 1328
7638.06 1313
7638.88 1343
7639.71 1236
7640.53 1258
7641.36 1216
7642.18 1057
7643.01 1057
7643.83 1024
7644.66 1017
7645.48 1035
7646.31 946
7647.14 898
7647.96 924
7648.79 940
7649.61 932
7650.44 917
7651.26 954
7652.09 937
7652.91 932
7653.74 895
7654.57 871
7655.39 868
7656.22 882
7657.04 871
7657.87 826
7658.70 880
7659.52 858
7660.35 944
7661.17 869
7662.00 804
7662.83 836
7663.65 879
7664.48 954
7665.31 928
7666.13 810
7666.96 808
7667.79 882
7668.61 923
7669.44 889
7670.27 926
7671.09 890
7671.92 905
7672.75 882
7673.57 902
7674.40 922
7675.23 832
7676.05 855
7676.88 873
7677.71 857
7678.53 845
7679.36 903
7680.19 839
7681.02 858
7681.84 881
7682.67 920
7683.50 867
7684.33 811
7685.15 787
7685.98 817
7686.81 849
7687.64 890
7688.46 922
7689.29 909
7690.12 905
7690.95 925
7691.77 882
7692.60 920
7693.43 918
7694.26 914
7695.09 897
7695.91 924
7696.74 879
7697.57 916
7698.40 900
7699.23 879
7700.06 848
7700.88 852
7701.71 896
7702.54 1019
7703.37 907
7704.20 947
7705.03 971
7705.85 973
7706.68 884
7707.51 968
7708.34 949
7709.17 918
7710.00 913
7710.83 873
7711.66 906
7712.48 982
7713.31 920
7714.14 956
7714.97 931
7715.80 882
7716.63 913
7717.46 968
7718.29 916
7719.12 868
7719.95 826
7720.78 888
7721.61 890
7722.44 888
7723.27 890
7724.09 965
7724.92 998
7725.75 956
7726.58 881
7727.41 868
7728.24 908
7729.07 857
7729.90 829
7730.73 914
7731.56 892
7732.39 885
7733.22 949
7734.05 943
7734.88 911
7735.71 959
7736.54 910
7737.37 920
7738.20 888
7739.03 933
7739.86 935
7740.70 956
7741.53 927
7742.36 931
7743.19 951
7744.02 969
7744.85 905
7745.68 868
7746.51 914
7747.34 1017
7748.17 1071
7749.00 1066
7749.83 1137
7750.66 1282
7751.50 1364
7752.33 1456
7753.16 1471
7753.99 1465
7754.82 1474
7755.65 1370
7756.48 1206
7757.31 1150
7758.15 1090
7758.98 1089
7759.81 1118
7760.64 1107
7761.47 1004
7762.30 1083
7763.13 1141
7763.97 1132
7764.80 1077
7765.63 946
7766.46 984
7767.29 977
7768.13 897
7768.96 870
7769.79 963
7770.62 901
7771.45 849
7772.29 889
7773.12 895
7773.95 868
7774.78 858
7775.62 852
7776.45 840
7777.28 854
7778.11 904
7778.95 941
7779.78 906
7780.61 1018
7781.44 952
7782.28 955
7783.11 919
7783.94 900
7784.77 929
7785.61 923
7786.44 971
7787.27 918
7788.11 974
7788.94 971
7789.77 998
7790.61 969
7791.44 982
7792.27 950
7793.10 898
7793.94 917
7794.77 916
7795.60 925
7796.44 925
7797.27 943
7798.11 1023
7798.94 946
7799.77 939
7800.61 956
7801.44 1005
7802.27 911
7803.11 931
7803.94 1004
7804.78 1044
7805.61 933
7806.44 956
7807.28 953
7808.11 990
7808.95 957
7809.78 941
7810.61 1001
7811.45 991
7812.28 988
7813.12 995
7813.95 977
7814.79 1040
7815.62 1072
7816.45 1144
7817.29 1183
7818.12 1164
7818.96 1224
7819.79 1411
7820.63 1415
7821.46 1362
7822.30 1372
7823.13 1315
7823.97 1253
7824.80 1195
7825.64 1205
7826.47 1148
7827.31 1153
7828.14 1267
7828.98 1229
7829.81 1234
7830.65 1246
7831.48 1238
7832.32 1157
7833.15 1156
7833.99 1205
7834.83 1216
7835.66 1212
7836.50 1205
7837.33 1150
7838.17 1116
7839.00 1249
7839.84 1209
7840.68 1252
7841.51 1376
7842.35 1234
7843.18 1147
7844.02 1233
7844.86 1313
7845.69 1249
7846.53 1205
7847.36 1195
7848.20 1256
7849.04 1323
7849.87 1235
7850.71 1119
7851.55 1179
7852.38 1127
7853.22 1103
7854.05 1075
7854.89 1008
7855.73 1114
7856.56 1049
7857.40 969
7858.24 1041
7859.08 1023
7859.91 1029
7860.75 1087
7861.59 1042
7862.42 1103
7863.26 1149
7864.10 1098
7864.93 1031
7865.77 1059
7866.61 1145
7867.45 1044
7868.28 1065
7869.12 1048
7869.96 1025
7870.80 1001
7871.63 1046
7872.47 1126
7873.31 1105
7874.15 1080
7874.98 1105
7875.82 1095
7876.66 1047
7877.50 1045
7878.33 1174
7879.17 1127
7880.01 1184
7880.85 1173
7881.69 1204
7882.52 1183
7883.36 1198
7884.20 1323
7885.04 1215
7885.88 1226
7886.71 1213
7887.55 1170
7888.39 1087
7889.23 1149
7890.07 1163
7890.91 1073
7891.75 1218
7892.58 1206
7893.42 1153
7894.26 1145
7895.10 1238
7895.94 1250
7896.78 1259
7897.62 1274
7898.46 1239
7899.29 1232
7900.13 1165
7900.97 1136
7901.81 1227
7902.65 1191
7903.49 1269
7904.33 1328
7905.17 1358
7906.01 1398
7906.85 1372
7907.69 1305
7908.53 1241
7909.37 1203
7910.21 1175
7911.04 1147
7911.88 1107
7912.72 1042
7913.56 1037
7914.40 1074
7915.24 1117
7916.08 1100
7916.92 1138
7917.76 1135
7918.60 1189
7919.44 1308
7920.28 1483
7921.12 1546
7921.96 1623
7922.80 1710
7923.64 1714
7924.48 1623
7925.32 1576
7926.16 1566
7927.01 1562
7927.85 1420
7928.69 1255
7929.53 1151
7930.37 1147
7931.21 1138
7932.05 1037
7932.89 1054
7933.73 1057
7934.57 1016
7935.41 982
7936.25 918
7937.09 985
7937.93 948
7938.78 975
7939.62 916
7940.46 982
7941.30 946
7942.14 967
7942.98 1008
7943.82 999
7944.66 925
7945.51 906
7946.35 963
7947.19 1001
7948.03 1063
7948.87 1030
7949.71 1063
7950.56 1144
7951.40 1119
7952.24 1015
7953.08 1002
7953.92 1021
7954.76 1065
7955.61 987
7956.45 971
7957.29 1034
7958.13 1075
7958.97 1152
7959.82 1066
7960.66 1027
7961.50 1030
7962.34 1058
7963.19 1047
7964.03 1021
7964.87 1052
7965.71 1033
7966.56 1058
7967.40 1067
7968.24 1019
7969.08 973
7969.93 1031
7970.77 1157
7971.61 1144
7972.45 1224
7973.30 1242
7974.14 1190
7974.98 1143
7975.83 1114
7976.67 1074
7977.51 1021
7978.36 1078
7979.20 1045
7980.04 1033
7980.89 1029
7981.73 1014
7982.57 959
7983.42 945
7984.26 948
7985.10 996
7985.95 974
7986.79 976
7987.63 885
7988.48 926
7989.32 931
7990.16 930
7991.01 913
7991.85 918
7992.70 984
7993.54 961
7994.38 970
7995.23 881
7996.07 865
7996.92 911
7997.76 939
7998.60 889
7999.45 867
8000.29 885
8001.14 861
8001.98 763
8002.83 806
8003.67 907
8004.52 876
8005.36 858
8006.20 850
8007.05 894
8007.89 884
8008.74 900
8009.58 888
8010.43 972
8011.27 905
8012.12 840
8012.96 846
8013.81 867
8014.65 878
8015.50 875
8016.34 911
8017.19 908
8018.03 905
8018.88 853
8019.72 842
8020.57 814
8021.42 877
8022.26 855
8023.11 813
8023.95 798
8024.80 745
8025.64 812
8026.49 800
8027.33 837
8028.18 775
8029.03 793
8029.87 747
8030.72 766
8031.56 794
8032.41 833
8033.26 839
8034.10 821
8034.95 774
8035.79 808
8036.64 770
8037.49 808
8038.33 862
8039.18 870
8040.03 922
8040.87 839
8041.72 838
8042.57 790
8043.41 820
8044.26 805
8045.11 793
8045.95 807
8046.80 830
8047.65 752
8048.49 822
8049.34 847
8050.19 762
8051.03 790
8051.88 833
8052.73 814
8053.58 820
8054.42 807
8055.27 751
8056.12 777
8056.96 692
8057.81 752
8058.66 789
8059.51 714
8060.35 773
8061.20 794
8062.05 752
8062.90 759
8063.74 762
8064.59 844
8065.44 777
8066.29 801
8067.14 714
8067.98 723
8068.83 725
8069.68 745
8070.53 754
8071.38 652
8072.22 707
8073.07 840
8073.92 855
8074.77 783
8075.62 682
8076.46 787
8077.31 741
8078.16 725
8079.01 725
8079.86 752
8080.71 734
8081.56 743
8082.40 728
8083.25 783
8084.10 796
8084.95 770
8085.80 741
8086.65 763
8087.50 757
8088.35 805
8089.19 761
8090.04 730
8090.89 792
8091.74 815
8092.59 786
8093.44 755
8094.29 714
8095.14 701
8095.99 734
8096.84 688
8097.69 731
8098.54 680
8099.39 733
8100.24 715
8101.09 727
8101.94 701
8102.79 745
8103.63 751
8104.48 721
8105.33 682
8106.18 828
8107.03 759
8107.88 767
8108.73 700
8109.58 748
8110.43 821
8111.28 751
8112.14 749
8112.99 731
8113.84 739
8114.69 754
8115.54 761
8116.39 713
8117.24 721
8118.09 705
8118.94 785
8119.79 783
8120.64 709
8121.49 718
8122.34 814
8123.19 797
8124.04 794
8124.89 787
8125.74 808
8126.60 838
8127.45 866
8128.30 873
8129.15 761
8130.00 762
8130.85 810
8131.70 813
8132.55 817
8133.40 812
8134.26 816
8135.11 826
8135.96 840
8136.81 773
8137.66 805
8138.51 725
8139.37 782
8140.22 817
8141.07 790
8141.92 796
8142.77 849
8143.62 799
8144.48 811
8145.33 707
8146.18 789
8147.03 835
8147.88 816
8148.74 771
8149.59 792
8150.44 929
8151.29 868
8152.15 831
8153.00 905
8153.85 871
8154.70 869
8155.56 946
8156.41 876
8157.26 878
8158.11 976
8158.97 956
8159.82 1057
8160.67 1068
8161.52 978
8162.38 1023
8163.23 950
8164.08 1000
8164.94 942
8165.79 852
8166.64 871
8167.49 895
8168.35 809
8169.20 745
8170.05 760
8170.91 781
8171.76 824
8172.61 804
8173.47 824
8174.32 847
8175.17 801
8176.03 866
8176.88 854
8177.74 840
8178.59 819
8179.44 789
8180.30 759
8181.15 748
8182.00 815
8182.86 847
8183.71 769
8184.57 799
8185.42 807
8186.27 728
8187.13 732
8187.98 782
8188.84 756
8189.69 711
8190.55 762
8191.40 757
8192.25 752
8193.11 751
8193.96 695
8194.82 723
8195.67 750
8196.53 679
8197.38 744
8198.24 747
8199.09 699
8199.95 684
8200.80 704
8201.66 673
8202.51 681
8203.37 688
8204.22 700
8205.08 716
8205.93 751
8206.79 756
8207.64 719
8208.50 755
8209.35 672
8210.21 705
8211.06 714
8211.92 752
8212.77 726
8213.63 747
8214.48 675
8215.34 686
8216.20 697
8217.05 749
8217.91 749
8218.76 699
8219.62 738
8220.48 731
8221.33 756
8222.19 719
8223.04 720
8223.90 737
8224.76 724
8225.61 780
8226.47 771
8227.32 767
8228.18 809
8229.04 807
8229.89 786
8230.75 867
8231.61 897
8232.46 849
8233.32 750
8234.18 742
8235.03 737
8235.89 768
8236.75 716
8237.60 697
8238.46 742
8239.32 745
8240.17 703
8241.03 715
8241.89 719
8242.74 765
8243.60 744
8244.46 730
8245.32 792
8246.17 721
8247.03 727
8247.89 749
8248.74 724
8249.60 728
8250.46 769
8251.32 713
8252.17 714
8253.03 721
8253.89 794
8254.75 776
8255.60 817
8256.46 738
8257.32 775
8258.18 724
8259.04 752
8259.89 763
8260.75 735
8261.61 769
8262.47 677
8263.33 740
8264.18 791
8265.04 724
8265.90 691
8266.76 693
8267.62 724
8268.48 763
8269.33 732
8270.19 727
8271.05 732
8271.91 723
8272.77 777
8273.63 716
8274.49 768
8275.34 765
8276.20 759
8277.06 818
8277.92 806
8278.78 804
8279.64 766
8280.50 768
8281.36 778
8282.22 712
8283.08 725
8283.93 719
8284.79 726
8285.65 810
8286.51 781
8287.37 822
8288.23 827
8289.09 817
8289.95 770
8290.81 779
8291.67 843
8292.53 846
8293.39 817
8294.25 808
8295.11 827
8295.97 868
8296.83 867
8297.69 906
8298.55 875
8299.41 880
8300.27 802
8301.13 854
8301.99 888
8302.85 854
8303.71 801
8304.57 765
8305.43 890
8306.29 828
8307.15 814
8308.01 866
8308.87 825
8309.73 777
8310.59 757
8311.45 836
8312.31 811
8313.17 768
8314.03 809
8314.90 755
8315.76 765
8316.62 837
8317.48 840
8318.34 794
8319.20 740
8320.06 811
8320.92 771
8321.78 807
8322.64 788
8323.51 782
8324.37 797
8325.23 797
8326.09 796
8326.95 785
8327.81 756
8328.67 842
8329.54 836
8330.40 863
8331.26 895
8332.12 849
8332.98 835
8333.84 801
8334.71 755
8335.57 744
8336.43 807
8337.29 751
8338.15 716
8339.02 795
8339.88 682
8340.74 772
8341.60 815
8342.46 836
8343.33 778
8344.19 758
8345.05 771
8345.91 791
8346.78 847
8347.64 796
8348.50 800
8349.36 839
8350.23 886
8351.09 868
8351.95 849
8352.81 901
8353.68 898
8354.54 887
8355.40 848
8356.27 894
8357.13 899
8357.99 909
8358.86 872
8359.72 879
8360.58 877
8361.44 825
8362.31 893
8363.17 871
8364.03 895
8364.90 953
8365.76 928
8366.63 922
8367.49 839
8368.35 881
8369.22 869
8370.08 813
8370.94 846
8371.81 873
8372.67 924
8373.53 908
8374.40 945
8375.26 893
8376.13 926
8376.99 872
8377.85 887
8378.72 978
8379.58 973
8380.45 906
8381.31 904
8382.18 895
8383.04 856
8383.90 851
8384.77 884
8385.63 936
8386.50 944
8387.36 937
8388.23 1031
8389.09 988
8389.96 1068
8390.82 1037
8391.69 960
8392.55 1057
8393.42 1099
8394.28 996
8395.15 969
8396.01 1006
8396.88 963
8397.74 972
8398.61 1063
8399.47 968
8400.34 932
8401.20 967
8402.07 999
8402.93 1132
8403.80 1077
8404.66 1100
8405.53 1174
8406.39 1121
8407.26 1207
8408.12 1060
8408.99 1106
8409.86 1145
8410.72 1157
8411.59 1083
8412.45 1018
8413.32 1103
8414.19 1114
8415.05 1212
8415.92 1184
8416.78 1099
8417.65 1121
8418.52 1193
8419.38 1139
8420.25 1166
8421.11 1174
8421.98 1164
8422.85 1172
8423.71 1217
8424.58 1235
8425.45 1162
8426.31 1214
8427.18 1284
8428.05 1364
8428.91 1296
8429.78 1360
8430.65 1446
8431.51 1473
8432.38 1429
8433.25 1473
8434.11 1463
8434.98 1472
8435.85 1504
8436.72 1412
8437.58 1461
8438.45 1593
8439.32 1551
8440.18 1606
8441.05 1622
8441.92 1610
8442.79 1581
8443.65 1662
8444.52 1806
8445.39 1835
8446.26 1894
8447.12 1960
8447.99 2098
8448.86 1928
8449.73 2027
8450.60 1949
8451.46 2022
8452.33 2078
8453.20 2020
8454.07 2023
8454.94 2001
8455.80 2197
8456.67 2307
8457.54 2402
8458.41 2621
8459.28 3036
8460.14 3333
8461.01 3795
8461.88 3918
8462.75 4183
8463.62 3996
8464.49 3931
8465.36 3777
8466.22 3382
8467.09 3005
8467.96 2965
8468.83 2729
8469.70 2709
8470.57 2657
8471.44 2873
8472.31 3395
8473.17 4240
8474.04 5116
8474.91 5988
8475.78 6168
8476.65 6383
8477.52 6123
8478.39 5582
8479.26 4729
8480.13 4051
8481.00 3402
8481.87 2873
8482.74 2412
8483.61 2119
8484.48 1937
8485.34 1781
8486.21 1712
8487.08 1626
8487.95 1580
8488.82 1529
8489.69 1511
8490.56 1553
8491.43 1484
8492.30 1528
8493.17 1544
8494.04 1461
8494.91 1402
8495.78 1350
8496.65 1296
8497.52 1361
8498.39 1375
8499.26 1385
8500.13 1344
8501.01 1461
8501.88 1389
8502.75 1489
8503.62 1521
8504.49 1479
8505.36 1416
8506.23 1395
8507.10 1329
8507.97 1371
8508.84 1365
8509.71 1314
8510.58 1340
8511.45 1480
8512.32 1473
8513.20 1464
8514.07 1471
8514.94 1520
8515.81 1566
8516.68 1486
8517.55 1387
8518.42 1441
8519.29 1523
8520.17 1363
8521.04 1335
8521.91 1294
8522.78 1285
8523.65 1302
8524.52 1303
8525.39 1326
8526.27 1312
8527.14 1318
8528.01 1305
8528.88 1306
8529.75 1399
8530.63 1331
8531.50 1471
8532.37 1459
8533.24 1467
8534.11 1403
8534.99 1337
8535.86 1503
8536.73 1520
8537.60 1568
8538.47 1633
8539.35 1558
8540.22 1575
8541.09 1571
8541.96 1574
8542.84 1566
8543.71 1462
8544.58 1464
8545.46 1489
8546.33 1480
8547.20 1517
8548.07 1506
8548.95 1458
8549.82 1414
8550.69 1434
8551.57 1471
8552.44 1353
8553.31 1455
8554.18 1462
8555.06 1480
8555.93 1428
8556.80 1438
8557.68 1487
8558.55 1569
8559.42 1519
8560.30 1414
8561.17 1497
8562.04 1428
8562.92 1366
8563.79 1379
8564.67 1365
8565.54 1301
8566.41 1210
8567.29 1261
8568.16 1217
8569.03 1207
8569.91 1207
8570.78 1229
8571.66 1171
8572.53 1144
8573.40 1137
8574.28 1170
8575.15 1188
8576.03 1158
8576.90 1075
8577.78 1143
8578.65 1206
8579.52 1182
8580.40 1167
8581.27 1070
8582.15 1109
8583.02 1186
8583.90 1075
8584.77 1051
8585.65 1072
8586.52 1100
8587.40 1113
8588.27 1167
8589.15 1165
8590.02 1178
8590.90 1176
8591.77 1159
8592.65 1100
8593.52 1050
8594.40 1076
8595.27 1153
8596.15 1067
8597.02 1145
8597.90 1146
8598.77 1157
8599.65 1187
8600.52 1133
8601.40 1111
8602.28 1101
8603.15 1118
8604.03 1092
8604.90 1177
8605.78 1144
8606.65 1129
8607.53 1196
8608.41 1232
8609.28 1184
8610.16 1110
8611.03 1192
8611.91 1153
8612.79 1211
8613.66 1250
8614.54 1160
8615.41 1198
8616.29 1156
8617.17 1173
8618.04 1206
8618.92 1255
8619.80 1244
8620.67 1294
8621.55 1254
8622.43 1319
8623.30 1339
8624.18 1274
8625.06 1199
8625.93 1241
8626.81 1318
8627.69 1267
8628.56 1289
8629.44 1355
8630.32 1369
8631.20 1454
8632.07 1394
8632.95 1413
8633.83 1479
8634.70 1499
8635.58 1486
8636.46 1501
8637.34 1513
8638.21 1551
8639.09 1515
8639.97 1473
8640.85 1447
8641.72 1432
8642.60 1505
8643.48 1644
8644.36 1562
8645.23 1613
8646.11 1600
8646.99 1620
8647.87 1610
8648.75 1673
8649.62 1738
8650.50 1806
8651.38 1850
8652.26 1826
8653.14 1872
8654.01 1754
8654.89 1760
8655.77 1717
8656.65 1741
8657.53 1762
8658.41 1776
8659.29 1815
8660.16 1734
8661.04 1831
8661.92 1845
8662.80 1946
8663.68 2038
8664.56 2038
8665.44 2075
8666.31 2081
8667.19 1973
8668.07 1997
8668.95 1982
8669.83 1945
8670.71 1963
8671.59 2066
8672.47 1922
8673.35 2081
8674.23 2284
8675.11 2490
8675.99 2773
8676.86 3006
8677.74 3506
8678.62 3926
8679.50 4475
8680.38 4656
8681.26 4753
8682.14 4397
8683.02 4217
8683.90 3923
8684.78 3425
8685.66 3085
8686.54 2875
8687.42 2694
8688.30 2448
8689.18 2295
8690.06 2269
8690.94 2255
8691.82 2289
8692.70 2510
8693.58 2764
8694.46 3291
8695.34 3892
8696.22 4643
8697.10 5125
8697.98 5375
8698.86 5623
8699.74 5529
8700.62 5200
8701.51 4623
8702.39 3994
8703.27 3441
8704.15 2950
8705.03 2503
8705.91 2264
8706.79 2047
8707.67 1954
8708.55 1899
8709.43 1832
8710.31 1677
8711.20 1688
8712.08 1689
8712.96 1554
8713.84 1574
8714.72 1495
8715.60 1450
8716.48 1547
8717.36 1390
8718.25 1435
8719.13 1511
8720.01 1426
8720.89 1282
8721.77 1301
8722.65 1333
8723.54 1458
8724.42 1436
8725.30 1434
8726.18 1503
8727.06 1512
8727.95 1378
8728.83 1469
8729.71 1338
8730.59 1345
8731.47 1379
8732.36 1369
8733.24 1471
8734.12 1482
8735.00 1515
8735.89 1556
8736.77 1584
8737.65 1547
8738.53 1453
8739.42 1465
8740.30 1388
8741.18 1375
8742.06 1328
8742.95 1331
8743.83 1333
8744.71 1286
8745.59 1350
8746.48 1345
8747.36 1230
8748.24 1296
8749.13 1386
8750.01 1289
8750.89 1348
8751.78 1273
8752.66 1336
8753.54 1373
8754.43 1356
8755.31 1312
8756.19 1303
8757.08 1380
8757.96 1415
8758.84 1348
8759.73 1391
8760.61 1384
8761.49 1458
8762.38 1547
8763.26 1512
8764.15 1494
8765.03 1495
8765.91 1455
8766.80 1434
8767.68 1414
8768.57 1440
8769.45 1389
8770.33 1394
8771.22 1394
8772.10 1355
8772.99 1327
8773.87 1307
8774.75 1357
8775.64 1414
8776.52 1346
8777.41 1350
8778.29 1370
8779.18 1423
8780.06 1387
8780.95 1296
8781.83 1248
8782.72 1239
8783.60 1261
8784.49 1248
8785.37 1288
8786.26 1243
8787.14 1301
8788.03 1257
8788.91 1262
8789.80 1272
8790.68 1266
8791.57 1309
8792.45 1250
8793.34 1208
8794.22 1227
8795.11 1188
8795.99 1134
8796.88 1282
8797.76 1255
8798.65 1254
8799.53 1315
8800.42 1258
8801.31 1246
8802.19 1229
8803.08 1196
8803.96 1228
8804.85 1173
8805.74 1189
8806.62 1199
8807.51 1185
8808.39 1136
8809.28 1148
8810.17 1145
8811.05 1103
8811.94 1079
8812.82 1096
8813.71 1040
8814.60 1063
8815.48 1128
8816.37 1058
8817.26 976
8818.14 983
8819.03 994
8819.92 1015
8820.80 1003
8821.69 979
8822.58 988
8823.46 908
8824.35 978
8825.24 1034
8826.12 1051
8827.01 944
8827.90 966
8828.78 1033
8829.67 981
8830.56 986
8831.45 1017
8832.33 1042
8833.22 965
8834.11 935
8835.00 885
8835.88 854
8836.77 844
8837.66 821
8838.55 902
8839.43 876
8840.32 912
8841.21 885
8842.10 956
8842.98 965
8843.87 931
8844.76 952
8845.65 937
8846.54 906
8847.42 889
8848.31 945
8849.20 877
8850.09 855
8850.98 871
8851.86 885
8852.75 900
8853.64 867
8854.53 902
8855.42 860
8856.31 846
8857.19 780
8858.08 833
8858.97 865
8859.86 847
8860.75 856
8861.64 890
8862.53 861
8863.42 918
8864.30 879
8865.19 803
8866.08 791
8866.97 802
8867.86 860
8868.75 849
8869.64 813
8870.53 800
8871.42 845
8872.31 821
8873.20 833
8874.08 806
8874.97 831
8875.86 879
8876.75 772
8877.64 836
8878.53 872
8879.42 846
8880.31 728
8881.20 798
8882.09 809
8882.98 790
8883.87 803
8884.76 821
8885.65 803
8886.54 772
8887.43 762
8888.32 786
8889.21 788
8890.10 751
8890.99 721
8891.88 754
8892.77 779
8893.66 786
8894.55 746
8895.44 780
8896.33 731
8897.22 730
8898.11 734
8899.00 772
8899.90 741
8900.79 712
8901.68 733
8902.57 711
8903.46 675
8904.35 748
8905.24 700
8906.13 780
8907.02 751
8907.91 778
8908.80 789
8909.70 772
8910.59 722
8911.48 757
8912.37 731
8913.26 745
8914.15 755
8915.04 782
8915.93 714
8916.83 702
8917.72 683
8918.61 714
8919.50 780
8920.39 785
8921.28 770
8922.18 849
8923.07 740
8923.96 760
8924.85 708
8925.74 675
8926.64 723
8927.53 657
8928.42 687
8929.31 654
8930.20 699
8931.10 670
8931.99 702
8932.88 718
8933.77 676
8934.67 682
8935.56 753
8936.45 784
8937.34 725
8938.24 678
8939.13 727
8940.02 764
8940.91 708
8941.81 709
8942.70 598
8943.59 638
8944.49 668
8945.38 691
8946.27 660
8947.16 638
8948.06 673
8948.95 605
8949.84 644
8950.74 683
8951.63 622
8952.52 722
8953.42 740
8954.31 677
8955.20 656
8956.10 686
8956.99 736
8957.88 711
8958.78 635
8959.67 611
8960.56 632
8961.46 662
8962.35 683
8963.25 679
8964.14 688
8965.03 712
8965.93 646
8966.82 631
8967.72 662
8968.61 622
8969.50 667
8970.40 696
8971.29 681
8972.19 658
8973.08 725
8973.98 741
8974.87 743
8975.76 737
8976.66 749
8977.55 730
8978.45 710
8979.34 709
8980.24 656
8981.13 720
8982.03 698
8982.92 734
8983.82 670
8984.71 739
8985.61 717
8986.50 741
8987.40 704
8988.29 705
8989.19 708
8990.08 714
8990.98 710
8991.87 684
8992.77 682
8993.66 687
8994.56 635
8995.45 604
8996.35 615
8997.24 635
8998.14 674
8999.04 664
8999.93 623
9000.83 614
9001.72 659
9002.62 627
9003.51 669
9004.41 630
9005.31 641
9006.20 636
9007.10 642
9007.99 676
9008.89 648
9009.79 615
9010.68 657
9011.58 576
9012.48 585
9013.37 635
9014.27 630
9015.16 636
9016.06 583
9016.96 634
9017.85 605
9018.75 620
9019.65 638
9020.54 624
9021.44 619
9022.34 619
9023.23 648
9024.13 597
9025.03 611
9025.93 663
9026.82 636
9027.72 615
9028.62 631
9029.51 662
9030.41 640
9031.31 627
9032.21 631
9033.10 600
9034.00 614
9034.90 642
9035.79 698
9036.69 655
9037.59 687
9038.49 637
9039.38 659
9040.28 666
9041.18 644
9042.08 641
9042.98 664
9043.87 661
9044.77 655
9045.67 637
9046.57 648
9047.47 694
9048.36 605
9049.26 561
9050.16 645
9051.06 676
9051.96 704
9052.85 663
9053.75 610
9054.65 624
9055.55 699
9056.45 694
9057.35 661
9058.25 639
9059.14 634
9060.04 649
9060.94 709
9061.84 615
9062.74 674
9063.64 679
9064.54 668
9065.44 640
9066.33 692
9067.23 706
9068.13 692
9069.03 723
9069.93 738
9070.83 629
9071.73 685
9072.63 677
9073.53 674
9074.43 679
9075.33 621
9076.23 705
9077.13 693
9078.03 703
9078.92 682
9079.82 632
9080.72 685
9081.62 732
9082.52 645
9083.42 599
9084.32 618
9085.22 681
9086.12 699
9087.02 674
9087.92 622
9088.82 602
9089.72 694
9090.62 695
9091.52 709
9092.42 713
9093.32 647
9094.22 655
9095.12 660
9096.03 660
9096.93 597
9097.83 620
9098.73 622
9099.63 651
9100.53 633
9101.43 655
9102.33 605
9103.23 623
9104.13 673
9105.03 648
9105.93 663
9106.83 644
9107.74 703
9108.64 682
9109.54 627
9110.44 669
9111.34 698
9112.24 651
9113.14 627
9114.04 676
9114.94 688
9115.85 660
9116.75 683
9117.65 626
9118.55 616
9119.45 671
9120.35 656
9121.26 654
9122.16 617
9123.06 664
9123.96 610
9124.86 637
9125.77 655
9126.67 708
9127.57 658
9128.47 662
9129.37 644
9130.28 637
9131.18 716
9132.08 719
9132.98 662
9133.88 664
9134.79 652
9135.69 664
9136.59 656
9137.49 659
9138.40 633
9139.30 632
9140.20 627
9141.10 586
9142.01 644
9142.91 689
9143.81 720
9144.72 702
9145.62 693
9146.52 655
9147.42 619
9148.33 624
9149.23 619
9150.13 604
9151.04 632
9151.94 632
9152.84 655
9153.75 629
9154.65 618
9155.55 630
9156.46 655
9157.36 643
9158.26 682
9159.17 644
9160.07 641
9160.97 615
9161.88 604
9162.78 624
9163.69 621
9164.59 636
9165.49 668
9166.40 644
9167.30 673
9168.21 668
9169.11 670
9170.01 619
9170.92 608
9171.82 653
9172.73 640
9173.63 611
9174.53 643
9175.44 597
9176.34 600
9177.25 625
9178.15 604
9179.06 622
9179.96 639
9180.87 638
9181.77 620
9182.68 636
9183.58 667
9184.49 665
9185.39 674
9186.30 621
9187.20 639
9188.11 682
9189.01 621
9189.92 645
9190.82 690
9191.73 639
9192.63 622
9193.54 607
9194.44 637
9195.35 652
9196.25 631
9197.16 627
9198.06 636
9198.97 639
9199.87 750
9200.78 689
9201.69 653
9202.59 662
9203.50 713
9204.40 751
9205.31 733
9206.21 780
9207.12 707
9208.03 780
9208.93 718
9209.84 678
9210.74 771
9211.65 681
9212.56 645
9213.46 621
9214.37 614
9215.28 695
9216.18 628
9217.09 668
9218.00 629
9218.90 636
9219.81 669
9220.72 717
9221.62 707
9222.53 717
9223.44 703
9224.34 685
9225.25 734
9226.16 686
9227.06 698
9227.97 713
9228.88 596
9229.78 589
9230.69 591
9231.60 685
9232.51 642
9233.41 589
9234.32 638
9235.23 670
9236.13 604
9237.04 614
9237.95 641
9238.86 563
9239.76 567
9240.67 558
9241.58 612
9242.49 643
9243.39 614
9244.30 600
9245.21 595
9246.12 616
9247.03 600
9247.93 589
9248.84 630
9249.75 631
9250.66 616
9251.57 556
9252.47 643
9253.38 569
9254.29 574
9255.20 578
9256.11 578
9257.02 578
9257.92 614
9258.83 646
9259.74 598
9260.65 582
9261.56 620
9262.47 595
9263.38 615
9264.28 627
9265.19 617
9266.10 675
9267.01 667
9267.92 579
9268.83 615
9269.74 598
9270.65 673
9271.56 662
9272.47 635
9273.37 644
9274.28 661
9275.19 632
9276.10 581
9277.01 594
9277.92 651
9278.83 681
9279.74 586
9280.65 619
9281.56 614
9282.47 664
9283.38 652
9284.29 674
9285.20 641
9286.11 669
9287.02 619
9287.93 621
9288.84 631
9289.75 635
9290.66 651
9291.57 638
9292.48 603
9293.39 659
9294.30 683
9295.21 625
9296.12 635
9297.03 610
9297.94 657
9298.85 704
9299.76 701
9300.67 665
9301.58 736
9302.49 666
9303.40 719
9304.31 668
9305.23 643
9306.14 735
9307.05 665
9307.96 674
9308.87 667
9309.78 626
9310.69 646
9311.60 652
9312.51 717
9313.42 720
9314.34 686
9315.25 767
9316.16 749
9317.07 676
9317.98 714
9318.89 743
9319.80 729
9320.72 684
9321.63 706
9322.54 680
9323.45 589
9324.36 638
9325.27 713
9326.19 645
9327.10 643
9328.01 659
9328.92 673
9329.83 718
9330.74 612
9331.66 603
9332.57 667
9333.48 688
9334.39 619
9335.31 575
9336.22 554
9337.13 663
9338.04 626
9338.96 635
9339.87 588
9340.78 579
9341.69 661
9342.61 609
9343.52 573
9344.43 629
9345.34 605
9346.26 638
9347.17 667
9348.08 642
9348.99 619
9349.91 618
9350.82 654
9351.73 646
9352.65 682
9353.56 675
9354.47 631
9355.39 737
9356.30 702
9357.21 632
9358.13 661
9359.04 690
9359.95 706
9360.87 665
9361.78 595
9362.69 642
9363.61 623
9364.52 665
9365.43 616
9366.35 628
9367.26 665
9368.18 654
9369.09 654
9370.00 656
9370.92 661
9371.83 645
9372.75 666
9373.66 668
9374.57 646
9375.49 691
9376.40 648
9377.32 623
9378.23 653
9379.15 620
9380.06 647
9380.97 657
9381.89 703
9382.80 686
9383.72 693
9384.63 690
9385.55 618
9386.46 677
9387.38 697
9388.29 717
9389.21 657
9390.12 685
9391.04 678
9391.95 704
9392.87 734
9393.78 751
9394.70 798
9395.61 753
9396.53 793
9397.44 754
9398.36 754
9399.27 739
9400.19 742
9401.10 808
9402.02 725
9402.94 737
9403.85 724
9404.77 760
9405.68 762
9406.60 717
9407.51 643
9408.43 665
9409.35 702
9410.26 766
9411.18 756
9412.09 705
9413.01 716
9413.93 730
9414.84 728
9415.76 717
9416.67 762
9417.59 707
9418.51 652
9419.42 680
9420.34 718
9421.26 703
9422.17 730
9423.09 689
9424.01 735
9424.92 757
9425.84 747
9426.76 686
9427.67 723
9428.59 824
9429.51 762
9430.42 700
9431.34 675
9432.26 679
9433.17 685
9434.09 701
9435.01 782
9435.93 767
9436.84 760
9437.76 769
9438.68 760
9439.59 731
9440.51 867
9441.43 805
9442.35 833
9443.26 863
9444.18 868
9445.10 766
9446.02 818
9446.93 822
9447.85 945
9448.77 798
9449.69 831
9450.61 816
9451.52 824
9452.44 812
9453.36 812
9454.28 815
9455.20 916
9456.11 950
9457.03 972
9457.95 1126
9458.87 1139
9459.79 1156
9460.71 1133
9461.62 1114
9462.54 1045
9463.46 1005
9464.38 920
9465.30 839
9466.22 851
9467.14 798
9468.05 836
9468.97 828
9469.89 759
9470.81 775
9471.73 795
9472.65 846
9473.57 766
9474.49 770
9475.41 736
9476.32 775
9477.24 769
9478.16 754
9479.08 697
9480.00 770
9480.92 786
9481.84 805
9482.76 764
9483.68 767
9484.60 803
9485.52 867
9486.44 899
9487.36 814
9488.28 844
9489.20 814
9490.12 793
9491.04 721
9491.96 751
9492.88 774
9493.80 803
9494.72 730
9495.64 798
9496.56 812
9497.48 773
9498.40 717
9499.32 723
9500.24 814
9501.16 779
9502.08 767
9503.00 675
9503.92 732
9504.84 746
9505.76 707
9506.68 744
9507.60 711
9508.52 704
9509.44 701
9510.36 783
9511.28 741
9512.21 727
9513.13 724
9514.05 829
9514.97 789
9515.89 798
9516.81 922
9517.73 822
9518.65 787
9519.57 796
9520.50 800
9521.42 780
9522.34 867
9523.26 843
9524.18 861
9525.10 856
9526.02 785
9526.95 792
9527.87 848
9528.79 790
9529.71 764
9530.63 809
9531.55 773
9532.48 795
9533.40 859
9534.32 936
9535.24 980
9536.16 1004
9537.09 1035
9538.01 1058
9538.93 1128
9539.85 1122
9540.77 1124
9541.70 1104
9542.62 1020
9543.54 952
9544.46 961
9545.39 879
9546.31 908
9547.23 898
9548.15 901
9549.08 904
9550.00 849
9550.92 846
9551.85 871
9552.77 831
9553.69 805
9554.61 824
9555.54 846
9556.46 863
9557.38 851
9558.31 829
9559.23 842
9560.15 815
9561.08 809
9562.00 884
9562.92 886
9563.85 872
9564.77 817
9565.69 837
9566.62 796
9567.54 817
9568.46 876
9569.39 826
9570.31 826
9571.23 826
9572.16 836
9573.08 856
9574.01 814
9574.93 784
9575.85 851
9576.78 812
9577.70 820
9578.63 766
9579.55 807
9580.47 831
9581.40 763
9582.32 777
9583.25 755
9584.17 791
9585.10 770
9586.02 816
9586.94 798
9587.87 876
9588.79 839
9589.72 830
9590.64 824
9591.57 792
9592.49 799
9593.42 777
9594.34 783
9595.27 763
9596.19 804
9597.12 807
9598.04 828
9598.97 843
9599.89 783
9600.82 798
9601.74 831
9602.67 808
9603.59 859
9604.52 809
9605.44 879
9606.37 913
9607.29 866
9608.22 903
9609.15 832
9610.07 899
9611.00 952
9611.92 891
9612.85 860
9613.77 931
9614.70 956
9615.63 938
9616.55 930
9617.48 945
9618.40 971
9619.33 1001
9620.26 924
9621.18 945
9622.11 1005
9623.03 970
9623.96 954
9624.89 1056
9625.81 988
9626.74 1021
9627.67 1033
9628.59 1062
9629.52 1032
9630.45 1036
9631.37 1080
9632.30 1061
9633.23 1035
9634.15 1060
9635.08 1082
9636.01 1131
9636.93 1089
9637.86 1179
9638.79 1177
9639.71 1222
9640.64 1165
9641.57 1182
9642.50 1225
9643.42 1185
9644.35 1180
9645.28 1148
9646.21 1169
9647.13 1266
9648.06 1295
9648.99 1238
9649.92 1254
9650.84 1243
9651.77 1345
9652.70 1478
9653.63 1544
9654.55 1603
9655.48 1603
9656.41 1616
9657.34 1512
9658.26 1544
9659.19 1479
9660.12 1446
9661.05 1382
9661.98 1421
9662.91 1404
9663.83 1314
9664.76 1348
9665.69 1321
9666.62 1276
9667.55 1220
9668.48 1296
9669.40 1336
9670.33 1337
9671.26 1345
9672.19 1245
9673.12 1321
9674.05 1302
9674.98 1334
9675.90 1510
9676.83 1439
9677.76 1380
9678.69 1457
9679.62 1492
9680.55 1468
9681.48 1433
9682.41 1463
9683.34 1516
9684.27 1505
9685.19 1556
9686.12 1536
9687.05 1602
9687.98 1612
9688.91 1581
9689.84 1491
9690.77 1415
9691.70 1528
9692.63 1625
9693.56 1574
9694.49 1592
9695.42 1595
9696.35 1609
9697.28 1709
9698.21 1754
9699.14 1679
9700.07 1685
9701.00 1767
9701.93 1912
9702.86 1893
9703.79 1914
9704.72 1992
9705.65 1899
9706.58 1980
9707.51 2017
9708.44 1906
9709.37 1841
9710.30 1760
9711.23 1715
9712.16 1676
9713.09 1701
9714.02 1630
9714.95 1694
9715.88 1786
9716.82 1708
9717.75 1847
9718.68 1878
9719.61 1957
9720.54 2062
9721.47 2112
9722.40 2070
9723.33 2122
9724.26 1945
9725.19 1816
9726.13 1760
9727.06 1655
9727.99 1546
9728.92 1454
9729.85 1436
9730.78 1492
9731.71 1502
9732.64 1496
9733.58 1530
9734.51 1547
9735.44 1605
9736.37 1624
9737.30 1619
9738.23 1695
9739.17 1616
9740.10 1677
9741.03 1667
9741.96 1630
9742.89 1536
9743.83 1517
9744.76 1523
9745.69 1447
9746.62 1339
9747.55 1391
9748.49 1310
9749.42 1288
9750.35 1272
9751.28 1256
9752.22 1220
9753.15 1252
9754.08 1252
9755.01 1243
9755.95 1280
9756.88 1204
9757.81 1164
9758.75 1146
9759.68 1090
9760.61 1120
9761.54 1173
9762.48 1253
9763.41 1110
9764.34 1124
9765.28 1222
9766.21 1226
9767.14 1218
9768.08 1155
9769.01 1213
9769.94 1099
9770.88 1209
9771.81 1142
9772.74 1131
9773.68 1199
9774.61 1122
9775.54 1165
9776.48 1231
9777.41 1208
9778.34 1142
9779.28 1146
9780.21 1174
9781.14 1178
9782.08 1237
9783.01 1244
9783.95 1283
9784.88 1285
9785.81 1237
9786.75 1288
9787.68 1317
9788.62 1281
9789.55 1184
9790.49 1235
9791.42 1337
9792.35 1245
9793.29 1187
9794.22 1168
9795.16 1167
9796.09 1089
9797.03 1053
9797.96 1076
9798.90 1053
9799.83 1047
9800.77 1063
9801.70 1113
9802.64 1089
9803.57 1166
9804.51 1189
9805.44 1162
9806.38 1061
9807.31 1082
9808.25 1014
9809.18 1009
9810.12 965
9811.05 993
9811.99 1053
9812.92 1036
9813.86 1040
9814.79 974
9815.73 934
9816.66 917
9817.60 904
9818.54 921
9819.47 883
9820.41 913
9821.34 991
9822.28 936
9823.21 934
9824.15 879
9825.09 896
9826.02 891
9826.96 915
9827.89 903
9828.83 918
9829.77 922
9830.70 903
9831.64 910
9832.57 943
9833.51 963
9834.45 932
9835.38 922
9836.32 905
9837.26 833
9838.19 817
9839.13 792
9840.07 837
9841.00 819
9841.94 799
9842.88 910
9843.81 919
9844.75 857
9845.69 876
9846.62 862
9847.56 896
9848.50 929
9849.44 898
9850.37 815
9851.31 890
9852.25 893
9853.18 867
9854.12 945
9855.06 923
9856.00 906
9856.93 871
9857.87 884
9858.81 870
9859.75 866
9860.68 868
9861.62 941
9862.56 886
9863.50 900
9864.44 882
9865.37 924
9866.31 894
9867.25 929
9868.19 895
9869.13 841
9870.06 863
9871.00 874
9871.94 867
9872.88 865
9873.82 862
9874.75 821
9875.69 830
9876.63 814
9877.57 798
9878.51 760
9879.45 823
9880.39 833
9881.32 809
9882.26 809
9883.20 875
9884.14 833
9885.08 797
9886.02 744
9886.96 783
9887.90 844
9888.83 847
9889.77 818
9890.71 765
9891.65 816
9892.59 817
9893.53 789
9894.47 755
9895.41 761
9896.35 741
9897.29 799
9898.23 747
9899.17 755
9900.11 734
9901.05 758
9901.99 722
9902.92 698
9903.86 734
9904.80 755
9905.74 761
9906.68 732
9907.62 729
9908.56 724
9909.50 735
9910.44 794
9911.38 734
9912.32 702
9913.26 719
9914.20 752
9915.14 779
9916.08 727
9917.02 737
9917.97 753
9918.91 761
9919.85 752
9920.79 728
9921.73 710
9922.67 715
9923.61 770
9924.55 744
9925.49 759
9926.43 775
9927.37 743
9928.31 812
9929.25 845
9930.19 884
9931.13 970
9932.08 1039
9933.02 1086
9933.96 1134
9934.90 1166
9935.84 1046
9936.78 1002
9937.72 1034
9938.66 927
9939.61 899
9940.55 832
9941.49 840
9942.43 810
9943.37 763
9944.31 749
9945.26 739
9946.20 744
9947.14 717
9948.08 733
9949.02 699
9949.96 742
9950.91 773
9951.85 719
9952.79 741
9953.73 728
9954.67 639
9955.62 656
9956.56 700
9957.50 776
9958.44 749
9959.39 736
9960.33 760
9961.27 769
9962.21 763
9963.16 702
9964.10 719
9965.04 738
9965.98 696
9966.93 658
9967.87 663
9968.81 707
9969.75 733
9970.70 711
9971.64 701
9972.58 728
9973.53 627
9974.47 640
9975.41 677
9976.36 677
9977.30 634
9978.24 682
9979.18 659
9980.13 658
9981.07 670
9982.01 666
9982.96 669
9983.90 640
9984.85 617
9985.79 648
9986.73 623
9987.68 621
9988.62 607
9989.56 687
9990.51 664
9991.45 630
9992.40 642
9993.34 632
9994.28 606
9995.23 640
9996.17 646
9997.12 678
9998.06 647
9999.00 635
9999.95 620
10000.89 638
10001.84 615
10002.78 642
10003.73 576
10004.67 603
10005.61 685
10006.56 604
10007.50 639
10008.45 654
10009.39 667
10010.34 647
10011.28 684
10012.23 670
10013.17 662
10014.12 675
10015.06 655
10016.01 668
10016.95 658
10017.90 635
10018.84 654
10019.79 655
10020.73 625
10021.68 609
10022.62 634
10023.57 630
10024.51 619
10025.46 663
10026.41 637
10027.35 642
10028.30 607
10029.24 610
10030.19 621
10031.13 664
10032.08 619
10033.03 655
10033.97 648
10034.92 619
10035.86 615
10036.81 620
10037.76 616
10038.70 620
10039.65 647
10040.59 658
10041.54 672
10042.49 642
10043.43 648
10044.38 612
10045.33 617
10046.27 616
10047.22 612
10048.16 631
10049.11 610
10050.06 645
10051.00 594
10051.95 632
10052.90 609
10053.84 611
10054.79 601
10055.74 583
10056.69 559
10057.63 641
10058.58 624
10059.53 580
10060.47 572
10061.42 554
10062.37 558
10063.32 604
10064.26 557
10065.21 589
10066.16 645
10067.10 672
10068.05 651
10069.00 611
10069.95 585
10070.89 628
10071.84 604
10072.79 541
10073.74 583
10074.69 585
10075.63 603
10076.58 631
10077.53 621
10078.48 581
10079.43 597
10080.37 617
10081.32 598
10082.27 563
10083.22 553
10084.17 568
10085.11 633
10086.06 589
10087.01 601
10087.96 568
10088.91 598
10089.86 606
10090.81 609
10091.75 581
10092.70 576
10093.65 611
10094.60 631
10095.55 603
10096.50 623
10097.45 619
10098.40 598
10099.34 641
10100.29 611
10101.24 638
10102.19 658
10103.14 654
10104.09 620
10105.04 603
10105.99 580
10106.94 583
10107.89 606
10108.84 672
10109.79 663
10110.73 561
10111.68 624
10112.63 555
10113.58 606
10114.53 588
10115.48 601
10116.43 583
10117.38 568
10118.33 625
10119.28 600
10120.23 594
10121.18 553
10122.13 622
10123.08 641
10124.03 576
10124.98 579
10125.93 586
10126.88 581
10127.83 576
10128.78 543
10129.73 600
10130.68 643
10131.64 614
10132.59 650
10133.54 617
10134.49 595
10135.44 584
10136.39 579
10137.34 618
10138.29 618
10139.24 572
10140.19 653
10141.14 597
10142.09 565
10143.04 618
10144.00 626
10144.95 638
10145.90 550
10146.85 570
10147.80 635
10148.75 642
10149.70 545
10150.65 533
10151.61 604
10152.56 610
10153.51 585
10154.46 643
10155.41 657
10156.36 620
10157.31 643
10158.27 673
10159.22 607
10160.17 595
10161.12 619
10162.07 683
10163.03 676
10163.98 629
10164.93 645
10165.88 626
10166.83 652
10167.79 637
10168.74 603
10169.69 672
10170.64 691
10171.60 615
10172.55 589
10173.50 614
10174.45 662
10175.41 681
10176.36 655
10177.31 628
10178.26 593
10179.22 628
10180.17 584
10181.12 625
10182.07 646
10183.03 648
10183.98 711
10184.93 694
10185.89 725
10186.84 654
10187.79 663
10188.75 718
10189.70 675
10190.65 674
10191.60 657
10192.56 701
10193.51 740
10194.47 703
10195.42 674
10196.37 679
10197.33 699
10198.28 647
10199.23 713
10200.19 742
10201.14 731
10202.09 723
10203.05 711
10204.00 704
10204.96 746
10205.91 702
10206.86 690
10207.82 764
10208.77 747
10209.73 707
10210.68 751
10211.63 773
10212.59 792
10213.54 818
10214.50 776
10215.45 742
10216.41 716
10217.36 764
10218.32 762
10219.27 719
10220.22 671
10221.18 688
10222.13 721
10223.09 680
10224.04 655
10225.00 688
10225.95 704
10226.91 687
10227.86 702
10228.82 679
10229.77 680
10230.73 733
10231.68 683
10232.64 730
10233.59 714
10234.55 733
10235.50 718
10236.46 680
10237.42 787
10238.37 806
10239.33 830
10240.28 865
10241.24 893
10242.19 901
10243.15 979
10244.10 915
10245.06 850
10246.02 863
10246.97 801
10247.93 742
10248.88 759
10249.84 755
10250.80 660
10251.75 657
10252.71 643
10253.66 716
10254.62 666
10255.58 672
10256.53 655
10257.49 593
10258.45 639
10259.40 643
10260.36 663
10261.32 609
10262.27 628
10263.23 624
10264.19 602
10265.14 627
10266.10 646
10267.06 625
10268.01 644
10268.97 610
10269.93 567
10270.88 604
10271.84 628
10272.80 649
10273.76 625
10274.71 580
10275.67 646
10276.63 617
10277.58 624
10278.54 563
10279.50 587
10280.46 611
10281.41 624
10282.37 622
10283.33 620
10284.29 639
10285.24 631
10286.20 637
10287.16 647
10288.12 594
10289.08 593
10290.03 620
10290.99 600
10291.95 624
10292.91 633
10293.87 608
10294.82 593
10295.78 599
10296.74 573
10297.70 565
10298.66 550
10299.61 608
10300.57 634
10301.53 615
10302.49 567
10303.45 609
10304.41 604
10305.37 573
10306.32 609
10307.28 591
10308.24 656
10309.20 622
10310.16 615
10311.12 619
10312.08 674
10313.04 617
10314.00 600
10314.95 582
10315.91 613
10316.87 625
10317.83 602
10318.79 616
10319.75 630
10320.71 590
10321.67 567
10322.63 598
10323.59 573
10324.55 589
10325.51 557
10326.47 588
10327.43 595
10328.39 640
10329.35 627
10330.31 632
10331.27 597
10332.23 630
10333.19 613
10334.15 677
10335.11 651
10336.07 657
10337.03 680
10337.99 678
10338.95 696
10339.91 686
10340.87 678
10341.83 643
10342.79 618
10343.75 580
10344.71 649
10345.67 558
10346.63 536
10347.59 588
10348.55 563
10349.51 528
10350.47 578
10351.43 574
10352.39 613
10353.35 586
10354.31 565
10355.28 566
10356.24 583
10357.20 575
10358.16 539
10359.12 539
10360.08 542
10361.04 560
10362.00 581
10362.96 574
10363.93 506
10364.89 563
10365.85 536
10366.81 520
10367.77 562
10368.73 576
10369.69 540
10370.66 506
10371.62 606
10372.58 568
10373.54 539
10374.50 522
10375.47 559
10376.43 547
10377.39 568
10378.35 572
10379.31 590
10380.28 547
10381.24 547
10382.20 588
10383.16 561
10384.12 537
10385.09 515
10386.05 522
10387.01 529
10387.97 561
10388.94 522
10389.90 565
10390.86 535
10391.82 575
10392.79 540
10393.75 545
10394.71 597
10395.68 563
10396.64 528
10397.60 557
10398.56 583
10399.53 560
10400.49 532
10401.45 545
10402.42 560
10403.38 539
10404.34 555
10405.31 577
10406.27 551
10407.23 546
10408.20 592
10409.16 610
10410.12 579
10411.09 585
10412.05 593
10413.01 598
10413.98 586
10414.94 583
10415.90 589
10416.87 602
10417.83 583
10418.80 552
10419.76 620
10420.72 643
10421.69 722
10422.65 715
10423.62 691
10424.58 778
10425.54 787
10426.51 741
10427.47 800
10428.44 756
10429.40 665
10430.37 708
10431.33 630
10432.30 683
10433.26 650
10434.22 599
10435.19 610
10436.15 628
10437.12 611
10438.08 606
10439.05 581
10440.01 562
10440.98 548
10441.94 533
10442.91 499
10443.87 535
10444.84 565
10445.80 598
10446.77 537
10447.73 540
10448.70 538
10449.66 572
10450.63 535
10451.59 543
10452.56 537
10453.53 490
10454.49 517
10455.46 537
10456.42 540
10457.39 520
10458.35 546
10459.32 593
10460.29 520
10461.25 542
10462.22 524
10463.18 540
10464.15 544
10465.12 537
10466.08 531
10467.05 544
10468.01 512
10468.98 531
10469.95 481
10470.91 466
10471.88 545
10472.85 528
10473.81 524
10474.78 506
10475.74 498
10476.71 518
10477.68 550
10478.64 533
10479.61 529
10480.58 538
10481.54 470
10482.51 492
10483.48 496
10484.45 555
10485.41 505
10486.38 489
10487.35 505
10488.31 507
10489.28 540
10490.25 506
10491.22 517
10492.18 506
10493.15 522
10494.12 493
10495.08 561
10496.05 588
10497.02 545
10497.99 533
10498.95 516
10499.92 521
10500.89 539
10501.86 557
10502.83 544
10503.79 578
10504.76 534
10505.73 562
10506.70 513
10507.67 537
10508.63 578
10509.60 588
10510.57 539
10511.54 547
10512.51 576
10513.47 550
10514.44 506
10515.41 536
10516.38 539
10517.35 568
10518.32 552
10519.28 535
10520.25 576
10521.22 568
10522.19 577
10523.16 562
10524.13 550
10525.10 620
10526.07 570
10527.03 540
10528.00 558
10528.97 504
10529.94 543
10530.91 570
10531.88 594
10532.85 565
10533.82 536
10534.79 551
10535.76 554
10536.73 523
10537.70 467
10538.67 520
10539.63 578
10540.60 577
10541.57 547
10542.54 571
10543.51 575
10544.48 490
10545.45 545
10546.42 560
10547.39 563
10548.36 604
10549.33 589
10550.30 555
10551.27 518
10552.24 535
10553.21 582
10554.18 549
10555.15 551
10556.12 538
10557.09 546
10558.06 565
10559.03 619
10560.00 556
10560.97 527
10561.95 555
10562.92 584
10563.89 638
10564.86 649
10565.83 719
10566.80 683
10567.77 750
10568.74 732
10569.71 738
10570.68 687
10571.65 669
10572.62 635
10573.59 697
10574.57 720
10575.54 634
10576.51 591
10577.48 519
10578.45 592
10579.42 594
10580.39 583
10581.36 566
10582.34 588
10583.31 597
10584.28 588
10585.25 590
10586.22 535
10587.19 557
10588.17 571
10589.14 526
10590.11 528
10591.08 540
10592.05 558
10593.02 606
10594.00 616
10594.97 644
10595.94 648
10596.91 585
10597.89 607
10598.86 580
10599.83 627
10600.80 619
10601.77 587
10602.75 611
10603.72 591
10604.69 602
10605.66 590
10606.64 620
10607.61 570
10608.58 558
10609.55 541
10610.53 621
10611.50 617
10612.47 538
10613.45 606
10614.42 623
10615.39 586
10616.36 533
10617.34 586
10618.31 572
10619.28 611
10620.26 600
10621.23 583
10622.20 520
10623.18 579
10624.15 596
10625.12 530
10626.10 607
10627.07 627
10628.04 605
10629.02 580
10629.99 611
10630.97 587
10631.94 542
10632.91 576
10633.89 597
10634.86 546
10635.83 580
10636.81 610
10637.78 615
10638.76 646
10639.73 637
10640.70 694
10641.68 687
10642.65 691
10643.63 697
10644.60 762
10645.58 771
10646.55 836
10647.53 833
10648.50 764
10649.47 733
10650.45 701
10651.42 671
10652.40 648
10653.37 651
10654.35 608
10655.32 592
10656.30 600
10657.27 629
10658.25 570
10659.22 596
10660.20 593
10661.17 597
10662.15 593
10663.12 578
10664.10 547
10665.07 561
10666.05 587
10667.02 593
10668.00 578
10668.97 576
10669.95 535
10670.93 553
10671.90 608
10672.88 636
10673.85 633
10674.83 629
10675.80 630
10676.78 589
10677.76 596
10678.73 560
10679.71 546
10680.68 522
10681.66 597
10682.63 569
10683.61 541
10684.59 575
10685.56 600
10686.54 577
10687.52 594
10688.49 628
10689.47 616
10690.44 582
10691.42 583
10692.40 585
10693.37 564
10694.35 538
10695.33 536
10696.30 584
10697.28 563
10698.26 520
10699.23 511
10700.21 548
10701.19 516
10702.17 570
10703.14 546
10704.12 570
10705.10 578
10706.07 545
10707.05 541
10708.03 482
10709.01 533
10709.98 543
10710.96 546
10711.94 549
10712.91 504
10713.89 563
10714.87 540
10715.85 560
10716.83 549
10717.80 571
10718.78 537
10719.76 590
10720.74 549
10721.71 523
10722.69 516
10723.67 549
10724.65 574
10725.63 590
10726.60 530
10727.58 553
10728.56 568
10729.54 562
10730.52 530
10731.49 539
10732.47 513
10733.45 551
10734.43 576
10735.41 578
10736.39 529
10737.37 527
10738.34 556
10739.32 510
10740.30 583
10741.28 533
10742.26 546
10743.24 515
10744.22 535
10745.20 577
10746.17 510
10747.15 536
10748.13 541
10749.11 501
10750.09 496
10751.07 531
10752.05 540
10753.03 560
10754.01 566
10754.99 557
10755.97 583
10756.95 581
10757.93 531
10758.91 522
10759.88 515
10760.86 525
10761.84 516
10762.82 517
10763.80 522
10764.78 519
10765.76 549
10766.74 489
10767.72 500
10768.70 534
10769.68 554
10770.66 508
10771.64 508
10772.62 506
10773.60 556
10774.58 533
10775.56 558
10776.54 559
10777.52 553
10778.51 544
10779.49 525
10780.47 549
10781.45 550
10782.43 585
10783.41 564
10784.39 563
10785.37 548
10786.35 550
10787.33 537
10788.31 584
10789.29 568
10790.27 536
10791.26 552
10792.24 527
10793.22 524
10794.20 513
10795.18 529
10796.16 565
10797.14 520
10798.12 511
10799.10 516
10800.09 517
10801.07 499
10802.05 504
10803.03 520
10804.01 530
10804.99 586
10805.98 603
10806.96 533
10807.94 565
10808.92 537
10809.90 548
10810.89 602
10811.87 578
10812.85 630
10813.83 563
10814.81 523
10815.80 573
10816.78 560
10817.76 534
10818.74 552
10819.72 500
10820.71 444
10821.69 512
10822.67 555
10823.65 558
10824.64 566
10825.62 499
10826.60 523
10827.58 556
10828.57 569
10829.55 537
10830.53 565
10831.52 605
10832.50 588
10833.48 537
10834.46 568
10835.45 551
10836.43 527
10837.41 542
10838.40 617
10839.38 570
10840.36 552
10841.35 555
10842.33 580
10843.31 555
10844.30 506
10845.28 559
10846.26 559
10847.25 569
10848.23 554
10849.21 584
10850.20 525
10851.18 529
10852.17 562
10853.15 547
10854.13 552
10855.12 576
10856.10 571
10857.09 590
10858.07 561
10859.05 581
10860.04 611
10861.02 625
10862.01 592
10862.99 591
10863.97 539
10864.96 633
10865.94 578
10866.93 566
10867.91 552
10868.90 564
10869.88 578
10870.87 607
10871.85 630
10872.84 591
10873.82 610
10874.81 639
10875.79 626
10876.78 596
10877.76 583
10878.75 574
10879.73 616
10880.72 571
10881.70 604
10882.69 638
10883.67 662
10884.66 628
10885.64 617
10886.63 654
10887.61 652
10888.60 602
10889.58 639
10890.57 603
10891.55 666
10892.54 732
10893.53 709
10894.51 701
10895.50 703
10896.48 668
10897.47 678
10898.45 666
10899.44 688
10900.43 710
10901.41 668
10902.40 664
10903.38 747
10904.37 726
10905.36 741
10906.34 691
10907.33 704
10908.32 713
10909.30 677
10910.29 673
10911.28 755
10912.26 788
10913.25 710
10914.24 740
10915.22 704
10916.21 724
10917.20 813
10918.18 742
10919.17 750
10920.16 773
10921.14 829
10922.13 788
10923.12 745
10924.10 749
10925.09 814
10926.08 842
10927.07 848
10928.05 784
10929.04 742
10930.03 729
10931.01 760
10932.00 787
10932.99 861
10933.98 795
10934.96 842
10935.95 842
10936.94 811
10937.93 806
10938.92 796
10939.90 818
10940.89 864
10941.88 880
10942.87 864
10943.85 915
10944.84 916
10945.83 911
10946.82 964
10947.81 952
10948.79 987
10949.78 1019
10950.77 1003
10951.76 1008
10952.75 972
10953.74 968
10954.72 978
10955.71 987
10956.70 935
10957.69 952
10958.68 1021
10959.67 1108
10960.66 1133
10961.65 1203
10962.63 1228
10963.62 1252
10964.61 1313
10965.60 1390
10966.59 1405
10967.58 1379
10968.57 1332
10969.56 1255
10970.55 1273
10971.54 1218
10972.52 1043
10973.51 995
10974.50 1080
10975.49 1071
10976.48 1064
10977.47 957
10978.46 988
10979.45 1021
10980.44 985
10981.43 999
10982.42 1094
10983.41 1029
10984.40 1083
10985.39 1044
10986.38 1065
10987.37 1053
10988.36 1073
10989.35 1119
10990.34 1109
10991.33 1074
10992.32 1124
10993.31 1095
10994.30 1036
10995.29 1051
10996.28 1161
10997.27 1217
10998.26 1140
10999.25 1218
11000.24 1223
11001.23 1377
11002.22 1450
11003.21 1676
11004.20 1851
11005.20 1961
11006.19 2018
11007.18 2052
11008.17 2023
11009.16 1855
11010.15 1794
11011.14 1565
11012.13 1453
11013.12 1383
11014.11 1318
11015.10 1214
11016.10 1109
11017.09 1005
11018.08 1038
11019.07 1027
11020.06 957
11021.05 904
11022.04 921
11023.04 885
11024.03 884
11025.02 921
11026.01 910
11027.00 890
11027.99 844
11028.99 937
11029.98 896
11030.97 876
11031.96 838
11032.95 847
11033.95 855
11034.94 877
11035.93 897
11036.92 846
11037.91 823
11038.91 890
11039.90 826
11040.89 844
11041.88 785
11042.88 756
11043.87 847
11044.86 852
11045.85 752
11046.85 783
11047.84 837
11048.83 819
11049.82 763
11050.82 744
11051.81 816
11052.80 797
11053.80 797
11054.79 736
11055.78 698
11056.77 726
11057.77 720
11058.76 743
11059.75 710
11060.75 652
11061.74 695
11062.73 755
11063.73 715
11064.72 762
11065.71 755
11066.71 694
11067.70 695
11068.69 701
11069.69 717
11070.68 702
11071.68 697
11072.67 657
11073.66 660
11074.66 718
11075.65 775
11076.65 714
11077.64 732
11078.63 718
11079.63 746
11080.62 751
11081.62 693
11082.61 650
11083.60 694
11084.60 749
11085.59 742
11086.59 713
11087.58 727
11088.58 680
11089.57 695
11090.57 744
11091.56 777
11092.55 751
11093.55 771
11094.54 738
11095.54 690
11096.53 723
11097.53 708
11098.52 700
11099.52 742
11100.51 673
11101.51 677
11102.50 671
11103.50 696
11104.49 644
11105.49 672
11106.48 681
11107.48 717
11108.48 714
11109.47 716
11110.47 674
11111.46 746
11112.46 667
11113.45 646
11114.45 640
11115.44 639
11116.44 671
11117.44 659
11118.43 661
11119.43 670
11120.42 748
11121.42 662
11122.42 643
11123.41 641
11124.41 610
11125.40 603
11126.40 637
11127.40 623
11128.39 642
11129.39 676
11130.38 713
11131.38 728
11132.38 719
11133.37 680
11134.37 695
11135.37 705
11136.36 701
11137.36 670
11138.36 631
11139.35 643
11140.35 650
11141.35 614
11142.34 561
11143.34 595
11144.34 704
11145.34 623
11146.33 658
11147.33 604
11148.33 593
11149.32 654
11150.32 691
11151.32 690
11152.32 657
11153.31 634
11154.31 651
11155.31 671
11156.31 691
11157.30 658
11158.30 618
11159.30 646
11160.30 621
11161.29 674
11162.29 636
11163.29 640
11164.29 592
11165.29 570
11166.28 565
11167.28 638
11168.28 625
11169.28 623
11170.28 616
11171.27 586
11172.27 589
11173.27 533
11174.27 552
11175.27 562
11176.27 605
11177.26 591
11178.26 598
11179.26 626
11180.26 609
11181.26 610
11182.26 575
11183.26 557
11184.26 589
11185.25 619
11186.25 577
11187.25 560
11188.25 584
11189.25 577
11190.25 581
11191.25 597
11192.25 600
11193.25 541
11194.25 553
11195.24 557
11196.24 574
11197.24 565
11198.24 600
11199.24 670
11200.24 691
11201.24 618
11202.24 614
11203.24 633
11204.24 585
11205.24 603
11206.24 598
11207.24 625
11208.24 599
11209.24 591
11210.24 587
11211.24 624
11212.24 573
11213.24 552
11214.24 583
11215.24 614
11216.24 596
11217.24 568
11218.24 596
11219.24 557
11220.24 560
11221.24 591
11222.24 593
11223.24 563
11224.24 633
11225.24 651
11226.24 540
11227.25 529
11228.25 599
11229.25 599
11230.25 568
11231.25 600
11232.25 609
11233.25 602
11234.25 606
11235.25 632
11236.25 546
11237.25 510
11238.26 564
11239.26 602
11240.26 617
11241.26 594
11242.26 576
11243.26 605
11244.26 558
11245.27 612
11246.27 560
11247.27 566
11248.27 555
11249.27 557
11250.27 591
11251.28 583
11252.28 627
11253.28 591
11254.28 540
11255.28 571
11256.29 559
11257.29 550
11258.29 551
11259.29 495
11260.29 513
11261.30 588
11262.30 579
11263.30 556
11264.30 564
11265.31 604
11266.31 566
11267.31 572
11268.31 541
11269.32 566
11270.32 634
11271.32 617
11272.32 572
11273.33 555
11274.33 600
11275.33 603
11276.33 609
11277.34 628
11278.34 618
11279.34 595
11280.35 605
11281.35 674
11282.35 638
11283.36 616
11284.36 627
11285.36 648
11286.37 662
11287.37 598
11288.37 649
11289.38 728
11290.38 621
11291.38 635
11292.39 634
11293.39 610
11294.39 587
11295.40 669
11296.40 644
11297.41 595
11298.41 552
11299.41 633
11300.42 640
11301.42 633
11302.43 626
11303.43 594
11304.43 615
11305.44 627
11306.44 597
11307.45 557
11308.45 627
11309.46 629
11310.46 639
11311.46 609
11312.47 610
11313.47 597
11314.48 639
11315.48 697
11316.49 705
11317.49 696
11318.50 722
11319.50 766
11320.51 761
11321.51 732
11322.52 818
11323.52 785
11324.53 740
11325.53 721
11326.54 680
11327.54 690
11328.55 657
11329.55 641
11330.56 641
11331.56 630
11332.57 580
11333.57 590
11334.58 576
11335.58 609
11336.59 590
11337.60 594
11338.60 582
11339.61 608
11340.61 599
11341.62 631
11342.62 608
11343.63 657
11344.64 627
11345.64 639
11346.65 671
11347.65 658
11348.66 605
11349.67 643
11350.67 645
11351.68 615
11352.69 570
11353.69 585
11354.70 618
11355.71 540
11356.71 572
11357.72 612
11358.72 594
11359.73 550
11360.74 562
11361.74 607
11362.75 608
11363.76 637
11364.76 588
11365.77 587
11366.78 596
11367.79 601
11368.79 563
11369.80 598
11370.81 548
11371.81 510
11372.82 557
11373.83 592
11374.84 585
11375.84 593
11376.85 566
11377.86 542
11378.87 552
11379.87 589
11380.88 581
11381.89 578
11382.90 618
11383.90 605
11384.91 597
11385.92 553
11386.93 580
11387.93 619
11388.94 611
11389.95 610
11390.96 581
11391.97 567
11392.97 552
11393.98 635
11394.99 567
11396.00 506
11397.01 580
11398.02 591
11399.02 568
11400.03 555
11401.04 566
11402.05 553
11403.06 527
11404.07 584
11405.08 597
11406.08 579
11407.09 575
11408.10 594
11409.11 591
11410.12 584
11411.13 636
11412.14 553
11413.15 583
11414.15 564
11415.16 595
11416.17 580
11417.18 570
11418.19 587
11419.20 593
11420.21 582
11421.22 615
11422.23 609
11423.24 656
11424.25 586
11425.26 620
11426.27 626
11427.28 644
11428.29 636
11429.30 603
11430.31 599
11431.32 617
11432.32 602
11433.33 600
11434.34 584
11435.35 653
11436.36 661
11437.37 652
11438.38 598
11439.39 604
11440.41 647
11441.42 635
11442.43 633
11443.44 649
11444.45 627
11445.46 552
11446.47 600
11447.48 636
11448.49 634
11449.50 673
11450.51 648
11451.52 625
11452.53 637
11453.54 641
11454.55 707
11455.56 658
11456.57 638
11457.59 640
11458.60 606
11459.61 644
11460.62 648
11461.63 698
11462.64 665
11463.65 688
11464.66 661
11465.67 621
11466.69 654
11467.70 616
11468.71 662
11469.72 660
11470.73 689
11471.74 694
11472.75 665
11473.77 705
11474.78 734
11475.79 680
11476.80 653
11477.81 721
11478.83 684
11479.84 715
11480.85 710
11481.86 674
11482.87 701
11483.89 716
11484.90 683
11485.91 715
11486.92 669
11487.93 691
11488.95 728
11489.96 654
11490.97 670
11491.98 662
11493.00 714
11494.01 726
11495.02 728
11496.03 713
11497.05 755
11498.06 714
11499.07 678
11500.09 688
11501.10 639
11502.11 694
11503.12 762
11504.14 760
11505.15 693
11506.16 668
11507.18 728
11508.19 727
11509.20 663
11510.22 739
11511.23 711
11512.24 726
11513.26 717
11514.27 749
11515.28 769
11516.30 812
11517.31 773
11518.32 730
11519.34 726
11520.35 735
11521.37 714
11522.38 733
11523.39 781
11524.41 775
11525.42 788
11526.44 786
11527.45 770
11528.46 759
11529.48 759
11530.49 782
11531.51 815
11532.52 825
11533.53 801
11534.55 849
11535.56 806
11536.58 737
11537.59 854
11538.61 848
11539.62 766
11540.64 792
11541.65 791
11542.67 877
11543.68 891
11544.69 894
11545.71 849
11546.72 906
11547.74 911
11548.75 864
11549.77 857
11550.78 863
11551.80 914
11552.81 927
11553.83 927
11554.85 965
11555.86 931
11556.88 964
11557.89 963
11558.91 1009
11559.92 1082
11560.94 1056
11561.95 1060
11562.97 1057
11563.98 1118
11565.00 1149
11566.02 1124
11567.03 1067
11568.05 1053
11569.06 1078
11570.08 1108
11571.10 1159
11572.11 1203
11573.13 1212
11574.14 1220
11575.16 1184
11576.18 1192
11577.19 1241
11578.21 1273
11579.22 1308
11580.24 1391
11581.26 1378
11582.27 1425
11583.29 1429
11584.31 1500
11585.32 1461
11586.34 1550
11587.36 1703
11588.37 1745
11589.39 1703
11590.41 1796
11591.42 1892
11592.44 1863
11593.46 1846
11594.47 1868
11595.49 1880
11596.51 1986
11597.53 2164
11598.54 2354
11599.56 2489
11600.58 2860
11601.59 3258
11602.61 3573
11603.63 3973
11604.65 4405
11605.66 4714
11606.68 4778
11607.70 4747
11608.72 4544
11609.74 4320
11610.75 3803
11611.77 3409
11612.79 3021
11613.81 2636
11614.82 2270
11615.84 2065
11616.86 1904
11617.88 1652
11618.90 1595
11619.91 1507
11620.93 1477
11621.95 1432
11622.97 1395
11623.99 1380
11625.01 1321
11626.02 1352
11627.04 1318
11628.06 1313
11629.08 1259
11630.10 1213
11631.12 1190
11632.14 1219
11633.15 1163
11634.17 1139
11635.19 1171
11636.21 1177
11637.23 1115
11638.25 1089
11639.27 1118
11640.29 1113
11641.30 1112
11642.32 1051
11643.34 1018
11644.36 1043
11645.38 1116
11646.40 1068
11647.42 1015
11648.44 979
11649.46 983
11650.48 965
11651.50 938
11652.52 876
11653.54 883
11654.56 905
11655.58 886
11656.60 883
11657.62 871
11658.64 793
11659.66 877
11660.68 908
11661.70 883
11662.72 849
11663.74 936
11664.76 924
11665.78 926
11666.80 893
11667.82 936
11668.84 928
11669.86 950
11670.88 912
11671.90 917
11672.92 965
11673.94 919
11674.96 931
11675.98 917
11677.00 979
11678.02 989
11679.04 1000
11680.06 985
11681.08 1057
11682.10 1083
11683.12 1056
11684.15 1074
11685.17 1102
11686.19 1077
11687.21 1142
11688.23 1068
11689.25 1056
11690.27 1070
11691.29 1062
11692.31 1068
11693.34 1046
11694.36 1032
11695.38 1102
11696.40 1011
11697.42 973
11698.44 981
11699.46 1044
11700.49 1017
11701.51 1023
11702.53 1007
11703.55 954
11704.57 953
11705.60 914
11706.62 941
11707.64 932
11708.66 939
11709.68 962
11710.71 923
11711.73 980
11712.75 946
11713.77 867
11714.79 907
11715.82 832
11716.84 900
11717.86 878
11718.88 875
11719.91 893
11720.93 885
11721.95 863
11722.97 904
11724.00 870
11725.02 830
11726.04 888
11727.07 846
11728.09 787
11729.11 780
11730.13 776
11731.16 804
11732.18 762
11733.20 778
11734.23 775
11735.25 748
11736.27 727
11737.30 730
11738.32 742
11739.34 779
11740.37 807
11741.39 713
11742.41 717
11743.44 769
11744.46 702
11745.48 742
11746.51 762
11747.53 768
11748.55 759
11749.58 795
11750.60 809
11751.63 750
11752.65 737
11753.67 796
11754.70 763
11755.72 712
11756.75 734
11757.77 701
11758.79 740
11759.82 741
11760.84 716
11761.87 678
11762.89 700
11763.92 709
11764.94 722
11765.97 683
11766.99 674
11768.01 726
11769.04 682
11770.06 672
11771.09 640
11772.11 643
11773.14 645
11774.16 676
11775.19 690
11776.21 674
11777.24 724
11778.26 743
11779.29 710
11780.31 630
11781.34 674
11782.36 670
11783.39 702
11784.41 674
11785.44 680
11786.46 636
11787.49 633
11788.52 660
11789.54 673
11790.57 616
11791.59 619
11792.62 695
11793.64 654
11794.67 659
11795.70 664
11796.72 683
11797.75 648
11798.77 617
11799.80 617
11800.83 654
11801.85 655
11802.88 653
11803.90 647
11804.93 633
11805.96 613
11806.98 616
11808.01 652
11809.04 607
11810.06 667
11811.09 632
11812.11 653
11813.14 601
11814.17 587
11815.19 633
11816.22 621
11817.25 576
11818.27 575
11819.30 593
11820.33 615
11821.36 600
11822.38 573
11823.41 549
11824.44 618
11825.46 628
11826.49 655
11827.52 612
11828.54 640
11829.57 615
11830.60 643
11831.63 603
11832.65 602
11833.68 653
11834.71 664
11835.74 604
11836.76 629
11837.79 625
11838.82 634
11839.85 651
11840.88 654
11841.90 627
11842.93 641
11843.96 623
11844.99 605
11846.01 575
11847.04 599
11848.07 641
11849.10 690
11850.13 691
11851.16 589
11852.18 592
11853.21 575
11854.24 584
11855.27 612
11856.30 669
11857.33 635
11858.35 689
11859.38 661
11860.41 612
11861.44 602
11862.47 607
11863.50 629
11864.53 656
11865.56 660
11866.58 730
11867.61 683
11868.64 627
11869.67 657
11870.70 666
11871.73 687
11872.76 688
11873.79 670
11874.82 606
11875.85 623
11876.88 640
11877.91 616
11878.93 638
11879.96 690
11880.99 647
11882.02 647
11883.05 656
11884.08 644
11885.11 677
11886.14 708
11887.17 698
11888.20 692
11889.23 710
11890.26 735
11891.29 804
11892.32 769
11893.35 813
11894.38 746
11895.41 824
11896.44 754
11897.47 741
11898.50 768
11899.53 797
11900.56 822
11901.59 765
11902.62 793
11903.65 814
11904.69 864
11905.72 856
11906.75 873
11907.78 878
11908.81 938
11909.84 981
11910.87 927
11911.90 946
11912.93 885
11913.96 882
11914.99 831
11916.02 811
11917.06 839
11918.09 843
11919.12 811
11920.15 810
11921.18 780
11922.21 796
11923.24 776
11924.27 736
11925.31 812
11926.34 823
11927.37 781
11928.40 861
11929.43 800
11930.46 833
11931.50 907
11932.53 970
11933.56 1069
11934.59 1130
11935.62 1120
11936.65 1329
11937.69 1399
11938.72 1373
11939.75 1334
11940.78 1298
11941.81 1292
11942.85 1229
11943.88 1071
11944.91 977
11945.94 966
11946.98 936
11948.01 924
11949.04 826
11950.07 833
11951.11 838
11952.14 836
11953.17 797
11954.20 778
11955.24 752
11956.27 706
11957.30 713
11958.34 776
11959.37 718
11960.40 676
11961.43 749
11962.47 756
11963.50 710
11964.53 686
11965.57 684
11966.60 684
11967.63 726
11968.67 719
11969.70 748
11970.73 689
11971.77 733
11972.80 693
11973.83 694
11974.87 692
11975.90 682
11976.94 729
11977.97 664
11979.00 659
11980.04 666
11981.07 666
11982.10 672
11983.14 681
11984.17 639
11985.21 665
11986.24 663
11987.27 663
11988.31 697
11989.34 636
11990.38 688
11991.41 707
11992.45 701
11993.48 715
11994.51 704
11995.55 662
11996.58 706
11997.62 679
11998.65 671
11999.69 718
12000.72 671
12001.76 641
12002.79 660
12003.83 655
12004.86 655
12005.90 710
12006.93 741
12007.97 733
12009.00 684
12010.04 693
12011.07 707
12012.11 717
12013.14 687
12014.18 748
12015.21 715
12016.25 792
12017.28 753
12018.32 762
12019.35 682
12020.39 723
12021.43 781
12022.46 740
12023.50 745
12024.53 739
12025.57 724
12026.60 796
12027.64 822
12028.68 731
12029.71 760
12030.75 797
12031.78 811
12032.82 798
12033.86 763
12034.89 830
12035.93 775
12036.97 771
12038.00 831
12039.04 860
12040.07 842
12041.11 851
12042.15 791
12043.18 786
12044.22 812
12045.26 772
12046.29 770
12047.33 774
12048.37 812
12049.40 800
12050.44 768
12051.48 773
12052.52 846
12053.55 850
12054.59 778
12055.63 795
12056.66 797
12057.70 796
12058.74 855
12059.78 851
12060.81 824
12061.85 818
12062.89 853
12063.92 865
12064.96 812
12066.00 913
12067.04 925
12068.07 883
12069.11 869
12070.15 914
12071.19 881
12072.23 901
12073.26 899
12074.30 854
12075.34 851
12076.38 854
12077.42 915
12078.45 895
12079.49 887
12080.53 836
12081.57 865
12082.61 926
12083.64 893
12084.68 898
12085.72 899
12086.76 891
12087.80 900
12088.84 967
12089.88 930
12090.91 893
12091.95 906
12092.99 866
12094.03 919
12095.07 967
12096.11 1044
12097.15 978
12098.19 1006
12099.22 971
12100.26 993
12101.30 1081
12102.34 1040
12103.38 1098
12104.42 1136
12105.46 1141
12106.50 1190
12107.54 1292
12108.58 1277
12109.62 1264
12110.66 1311
12111.70 1380
12112.74 1393
12113.77 1329
12114.81 1206
12115.85 1162
12116.89 1138
12117.93 1076
12118.97 1012
12120.01 960
12121.05 917
12122.09 865
12123.13 807
12124.17 784
12125.21 791
12126.25 809
12127.29 763
12128.33 742
12129.37 752
12130.41 756
12131.45 756
12132.50 779
12133.54 737
12134.58 723
12135.62 757
12136.66 740
12137.70 701
12138.74 673
12139.78 681
12140.82 732
12141.86 737
12142.90 685
12143.94 752
12144.98 705
12146.02 648
12147.07 648
12148.11 707
12149.15 647
12150.19 669
12151.23 653
12152.27 679
12153.31 695
12154.35 642
12155.40 693
12156.44 706
12157.48 679
12158.52 656
12159.56 663
12160.60 641
12161.64 643
12162.69 634
12163.73 620
12164.77 656
12165.81 645
12166.85 647
12167.90 661
12168.94 664
12169.98 622
12171.02 623
12172.06 640
12173.11 625
12174.15 651
12175.19 644
12176.23 668
12177.27 683
12178.32 649
12179.36 646
12180.40 625
12181.44 667
12182.49 672
12183.53 669
12184.57 624
12185.61 639
12186.66 677
12187.70 726
12188.74 691
12189.79 625
12190.83 633
12191.87 626
12192.91 607
12193.96 656
12195.00 718
12196.04 693
12197.09 621
12198.13 667
12199.17 676
12200.22 666
12201.26 653
12202.30 663
12203.35 682
12204.39 661
12205.43 674
12206.48 650
12207.52 583
12208.57 657
12209.61 621
12210.65 616
12211.70 597
12212.74 589
12213.78 638
12214.83 657
12215.87 606
12216.92 611
12217.96 653
12219.00 645
12220.05 657
12221.09 646
12222.14 635
12223.18 619
12224.23 674
12225.27 613
12226.31 574
12227.36 618
12228.40 666
12229.45 667
12230.49 649
12231.54 701
12232.58 690
12233.63 678
12234.67 689
12235.72 673
12236.76 625
12237.81 677
12238.85 677
12239.90 619
12240.94 587
12241.99 643
12243.03 574
12244.08 578
12245.12 566
12246.17 571
12247.21 578
12248.26 596
12249.30 602
12250.35 601
12251.39 555
12252.44 610
12253.49 602
12254.53 597
12255.58 639
12256.62 627
12257.67 661
12258.71 638
12259.76 585
12260.81 551
12261.85 586
12262.90 597
12263.94 595
12264.99 558
12266.04 572
12267.08 566
12268.13 560
12269.17 579
12270.22 555
12271.27 563
12272.31 534
12273.36 571
12274.41 541
12275.45 551
12276.50 561
12277.55 619
12278.59 554
12279.64 532
12280.69 579
12281.73 590
12282.78 573
12283.83 558
12284.87 553
12285.92 541
12286.97 575
12288.01 589
12289.06 558
12290.11 542
12291.16 505
12292.20 553
12293.25 513
12294.30 531
12295.35 502
12296.39 532
12297.44 500
12298.49 552
12299.54 521
12300.58 558
12301.63 546
12302.68 535
12303.73 564
12304.77 556
12305.82 521
12306.87 519
12307.92 539
12308.97 582
12310.01 569
12311.06 569
12312.11 527
12313.16 554
12314.21 559
12315.25 570
12316.30 557
12317.35 574
12318.40 600
12319.45 600
12320.50 541
12321.54 529
12322.59 521
12323.64 528
12324.69 529
12325.74 494
12326.79 522
12327.84 515
12328.89 521
12329.93 487
12330.98 484
12332.03 514
12333.08 512
12334.13 504
12335.18 531
12336.23 557
12337.28 524
12338.33 514
12339.38 544
12340.43 494
12341.47 529
12342.52 566
12343.57 560
12344.62 504
12345.67 517
12346.72 517
12347.77 559
12348.82 494
12349.87 472
12350.92 493
12351.97 493
12353.02 554
12354.07 511
12355.12 535
12356.17 544
12357.22 539
12358.27 521
12359.32 518
12360.37 514
12361.42 561
12362.47 490
12363.52 464
12364.57 485
12365.62 536
12366.67 569
12367.72 547
12368.77 523
12369.82 496
12370.87 505
12371.93 503
12372.98 499
12374.03 513
12375.08 489
12376.13 472
12377.18 466
12378.23 497
12379.28 504
12380.33 529
12381.38 516
12382.43 516
12383.49 536
12384.54 486
12385.59 505
12386.64 496
12387.69 494
12388.74 522
12389.79 548
12390.84 558
12391.90 526
12392.95 553
12394.00 485
12395.05 497
12396.10 519
12397.15 531
12398.21 523
12399.26 516
12400.31 478
12401.36 536
12402.41 500
12403.47 511
12404.52 473
12405.57 553
12406.62 549
12407.67 523
12408.73 557
12409.78 551
12410.83 535
12411.88 544
12412.94 555
12413.99 556
12415.04 555
12416.09 544
12417.15 503
12418.20 549
12419.25 554
12420.30 568
12421.36 588
12422.41 516
12423.46 527
12424.52 502
12425.57 546
12426.62 511
12427.67 560
12428.73 579
12429.78 526
12430.83 520
12431.89 539
12432.94 536
12433.99 550
12435.05 544
12436.10 507
12437.15 597
12438.21 586
12439.26 542
12440.31 571
12441.37 503
12442.42 498
12443.47 511
12444.53 508
12445.58 521
12446.64 557
12447.69 553
12448.74 535
12449.80 512
12450.85 544
12451.91 521
12452.96 546
12454.01 531
12455.07 543
12456.12 529
12457.18 574
12458.23 544
12459.29 515
12460.34 521
12461.39 562
12462.45 543
12463.50 533
12464.56 566
12465.61 626
12466.67 587
12467.72 586
12468.78 572
12469.83 550
12470.89 558
12471.94 591
12473.00 540
12474.05 496
12475.11 502
12476.16 564
12477.22 570
12478.27 521
12479.33 553
12480.38 627
12481.44 652
12482.49 617
12483.55 642
12484.60 607
12485.66 588
12486.71 641
12487.77 606
12488.83 602
12489.88 667
12490.94 651
12491.99 675
12493.05 674
12494.10 701
12495.16 718
12496.22 742
12497.27 878
12498.33 979
12499.38 964
12500.44 1045
12501.50 1092
12502.55 1142
12503.61 1129
12504.67 1123
12505.72 1134
12506.78 1025
12507.83 956
12508.89 943
12509.95 783
12511.00 772
12512.06 737
12513.12 715
12514.17 678
12515.23 656
12516.29 646
12517.34 670
12518.40 592
12519.46 600
12520.52 595
12521.57 584
12522.63 609
12523.69 574
12524.74 553
12525.80 558
12526.86 592
12527.92 629
12528.97 622
12530.03 626
12531.09 559
12532.15 550
12533.20 532
12534.26 575
12535.32 599
12536.38 558
12537.43 575
12538.49 569
12539.55 569
12540.61 572
12541.66 565
12542.72 589
12543.78 588
12544.84 544
12545.90 577
12546.95 568
12548.01 575
12549.07 535
12550.13 540
12551.19 573
12552.25 579
12553.30 572
12554.36 563
12555.42 575
12556.48 552
12557.54 594
12558.60 598
12559.65 568
12560.71 548
12561.77 596
12562.83 582
12563.89 551
12564.95 598
12566.01 584
12567.07 620
12568.13 593
12569.18 550
12570.24 572
12571.30 643
12572.36 612
12573.42 647
12574.48 642
12575.54 690
12576.60 652
12577.66 644
12578.72 711
12579.78 718
12580.84 779
12581.90 751
12582.96 701
12584.02 732
12585.07 766
12586.13 724
12587.19 764
12588.25 763
12589.31 702
12590.37 696
12591.43 664
12592.49 646
12593.55 667
12594.61 677
12595.67 711
12596.73 676
12597.79 696
12598.86 649
12599.92 671
12600.98 660
12602.04 612
12603.10 674
12604.16 693
12605.22 641
12606.28 645
12607.34 602
12608.40 632
12609.46 637
12610.52 634
12611.58 622
12612.64 635
12613.70 628
12614.76 630
12615.83 534
12616.89 549
12617.95 574
12619.01 573
12620.07 623
12621.13 569
12622.19 559
12623.25 569
12624.32 591
12625.38 592
12626.44 619
12627.50 600
12628.56 586
12629.62 603
12630.68 536
12631.75 559
12632.81 537
12633.87 565
12634.93 559
12635.99 537
12637.05 506
12638.12 547
12639.18 540
12640.24 531
12641.30 597
12642.36 567
12643.43 545
12644.49 596
12645.55 558
12646.61 585
12647.68 586
12648.74 588
12649.80 590
12650.86 626
12651.93 572
12652.99 578
12654.05 544
12655.11 563
12656.18 581
12657.24 612
12658.30 622
12659.36 663
12660.43 626
12661.49 614
12662.55 642
12663.62 638
12664.68 637
12665.74 667
12666.81 653
12667.87 651
12668.93 636
12670.00 697
12671.06 633
12672.12 645
12673.19 629
12674.25 667
12675.31 659
12676.38 628
12677.44 619
12678.50 612
12679.57 603
12680.63 605
12681.69 636
12682.76 665
12683.82 646
12684.89 616
12685.95 607
12687.01 631
12688.08 676
12689.14 666
12690.21 667
12691.27 659
12692.33 631
12693.40 637
12694.46 661
12695.53 663
12696.59 642
12697.66 665
12698.72 641
12699.79 651
12700.85 687
12701.91 720
12702.98 734
12704.04 746
12705.11 749
12706.17 739
12707.24 736
12708.30 758
12709.37 773
12710.43 816
12711.50 824
12712.56 806
12713.63 774
12714.69 805
12715.76 781
12716.82 683
12717.89 747
12718.95 723
12720.02 699
12721.09 681
12722.15 678
12723.22 731
12724.28 733
12725.35 716
12726.41 726
12727.48 696
12728.54 713
12729.61 690
12730.68 697
12731.74 630
12732.81 722
12733.87 656
12734.94 687
12736.01 687
12737.07 660
12738.14 672
12739.20 645
12740.27 626
12741.34 625
12742.40 640
12743.47 658
12744.54 609
12745.60 591
12746.67 605
12747.74 619
12748.80 619
12749.87 606
12750.94 595
12752.00 605
12753.07 613
12754.14 593
12755.20 614
12756.27 623
12757.34 657
12758.40 615
12759.47 591
12760.54 547
12761.60 547
12762.67 560
12763.74 588
12764.81 629
12765.87 562
12766.94 543
12768.01 561
12769.08 575
12770.14 546
12771.21 545
12772.28 550
12773.35 504
12774.41 494
12775.48 536
12776.55 508
12777.62 524
12778.68 554
12779.75 569
12780.82 558
12781.89 531
12782.96 497
12784.02 523
12785.09 563
12786.16 507
12787.23 529
12788.30 531
12789.37 525
12790.43 494
12791.50 503
12792.57 529
12793.64 542
12794.71 490
12795.78 526
12796.84 538
12797.91 514
12798.98 584
12800.05 526
12801.12 482
12802.19 502
12803.26 536
12804.33 543
12805.40 497
12806.46 472
12807.53 510
12808.60 535
12809.67 483
12810.74 515
12811.81 528
12812.88 506
12813.95 489
12815.02 566
12816.09 493
12817.16 564
12818.23 493
12819.30 496
12820.37 539
12821.44 547
12822.50 536
12823.57 533
12824.64 523
12825.71 510
12826.78 494
12827.85 538
12828.92 550
12829.99 518
12831.06 545
12832.13 499
12833.20 536
12834.27 558
12835.34 486
12836.41 457
12837.49 508
12838.56 468
12839.63 490
12840.70 513
12841.77 529
12842.84 495
12843.91 492
12844.98 515
12846.05 531
12847.12 519
12848.19 466
12849.26 519
12850.33 505
12851.40 502
12852.47 488
12853.55 494
12854.62 516
12855.69 498
12856.76 444
12857.83 475
12858.90 511
12859.97 509
12861.04 491
12862.11 440
12863.19 458
12864.26 443
12865.33 483
12866.40 462
12867.47 509
12868.54 499
12869.62 502
12870.69 515
12871.76 469
12872.83 436
12873.90 441
12874.97 448
12876.05 427
12877.12 444
12878.19 411
12879.26 471
12880.33 490
12881.41 445
12882.48 460
12883.55 437
12884.62 435
12885.70 470
12886.77 482
12887.84 471
12888.91 454
12889.98 443
12891.06 445
12892.13 425
12893.20 477
12894.28 495
12895.35 467
12896.42 407
12897.49 417
12898.57 456
12899.64 465
12900.71 469
12901.79 458
12902.86 427
12903.93 449
12905.00 413
12906.08 460
12907.15 455
12908.22 454
12909.30 435
12910.37 446
12911.44 451
12912.52 436
12913.59 406
12914.66 477
12915.74 413
12916.81 410
12917.89 421
12918.96 459
12920.03 445
12921.11 439
12922.18 425
12923.25 440
12924.33 451
12925.40 438
12926.48 410
12927.55 422
12928.62 421
12929.70 414
12930.77 416
12931.85 456
12932.92 451
12934.00 432
12935.07 440
12936.14 437
12937.22 442
12938.29 440
12939.37 431
12940.44 421
12941.52 418
12942.59 465
12943.67 411
12944.74 397
12945.82 426
12946.89 425
12947.97 473
12949.04 411
12950.12 420
12951.19 453
12952.27 462
12953.34 399
12954.42 404
12955.49 461
12956.57 437
12957.64 425
12958.72 443
12959.79 495
12960.87 463
12961.94 463
12963.02 455
12964.10 421
12965.17 426
12966.25 414
12967.32 427
12968.40 448
12969.47 454
12970.55 435
12971.63 437
12972.70 417
12973.78 437
12974.85 420
12975.93 413
12977.01 455
12978.08 440
12979.16 470
12980.23 489
12981.31 459
12982.39 453
12983.46 452
12984.54 468
12985.62 435
12986.69 419
12987.77 459
12988.85 461
12989.92 413
12991.00 452
12992.08 434
12993.15 461
12994.23 446
12995.31 446
12996.38 488
12997.46 507
12998.54 469
12999.61 474
13000.69 478
13001.77 430
13002.85 464
13003.92 460
13005.00 522
13006.08 463
13007.16 442
13008.23 443
13009.31 444
13010.39 480
13011.47 445
13012.54 459
13013.62 482
13014.70 456
13015.78 480
13016.85 474
13017.93 490
13019.01 491
13020.09 495
13021.17 484
13022.24 489
13023.32 483
13024.40 507
13025.48 457
13026.56 471
13027.63 444
13028.71 493
13029.79 534
13030.87 519
13031.95 454
13033.03 430
13034.10 470
13035.18 464
13036.26 472
13037.34 507
13038.42 485
13039.50 510
13040.58 474
13041.66 493
13042.73 498
13043.81 467
13044.89 496
13045.97 512
13047.05 560
13048.13 530
13049.21 551
13050.29 532
13051.37 559
13052.45 539
13053.53 579
13054.60 527
13055.68 531
13056.76 496
13057.84 521
13058.92 493
13060.00 516
13061.08 494
13062.16 512
13063.24 537
13064.32 579
13065.40 522
13066.48 507
13067.56 496
13068.64 520
13069.72 503
13070.80 413
13071.88 471
13072.96 482
13074.04 508
13075.12 512
13076.20 469
13077.28 467
13078.36 508
13079.44 520
13080.52 495
13081.60 486
13082.68 487
13083.76 470
13084.84 528
13085.93 497
13087.01 438
13088.09 455
13089.17 484
13090.25 457
13091.33 431
13092.41 476
13093.49 456
13094.57 448
13095.65 480
13096.73 474
13097.82 430
13098.90 416
13099.98 408
13101.06 424
13102.14 443
13103.22 439
13104.30 463
13105.38 433
13106.47 443
13107.55 460
13108.63 509
13109.71 456
13110.79 479
13111.87 469
13112.96 445
13114.04 411
13115.12 428
13116.20 463
13117.28 447
13118.37 443
13119.45 405
13120.53 446
13121.61 471
13122.69 465
13123.78 465
13124.86 488
13125.94 447
13127.02 426
13128.11 430
13129.19 419
13130.27 443
13131.35 433
13132.44 422
13133.52 426
13134.60 452
13135.68 430
13136.77 419
13137.85 407
13138.93 440
13140.01 436
13141.10 419
13142.18 450
13143.26 447
13144.35 410
13145.43 442
13146.51 463
13147.60 473
13148.68 441
13149.76 414
13150.85 398
13151.93 401
13153.01 482
13154.10 480
13155.18 407
13156.26 415
13157.35 463
13158.43 462
13159.51 431
13160.60 430
13161.68 420
13162.77 416
13163.85 424
13164.93 433
13166.02 442
13167.10 454
13168.19 451
13169.27 445
13170.35 470
13171.44 423
13172.52 410
13173.61 436
13174.69 438
13175.78 461
13176.86 477
13177.94 493
13179.03 457
13180.11 435
13181.20 485
13182.28 447
13183.37 453
13184.45 448
13185.54 449
13186.62 477
13187.71 449
13188.79 461
13189.88 463
13190.96 455
13192.05 441
13193.13 471
13194.22 458
13195.30 445
13196.39 436
13197.47 406
13198.56 450
13199.64 453
13200.73 470
13201.81 462
13202.90 466
13203.98 485
13205.07 473
13206.16 532
13207.24 508
13208.33 469
13209.41 457
13210.50 479
13211.58 478
13212.67 476
13213.76 469
13214.84 491
13215.93 495
13217.01 446
13218.10 477
13219.19 461
13220.27 453
13221.36 465
13222.45 487
13223.53 418
13224.62 422
13225.70 495
13226.79 476
13227.88 428
13228.96 468
13230.05 455
13231.14 460
13232.22 461
13233.31 417
13234.40 410
13235.48 390
13236.57 460
13237.66 447
13238.74 472
13239.83 487
13240.92 476
13242.01 452
13243.09 432
13244.18 439
13245.27 498
13246.35 448
13247.44 462
13248.53 466
13249.62 494
13250.70 418
13251.79 435
13252.88 471
13253.97 457
13255.05 418
13256.14 481
13257.23 512
13258.32 490
13259.41 464
13260.49 471
13261.58 464
13262.67 476
13263.76 460
13264.85 441
13265.93 504
13267.02 474
13268.11 459
13269.20 494
13270.29 504
13271.37 477
13272.46 483
13273.55 499
13274.64 492
13275.73 552
13276.82 525
13277.91 494
13278.99 519
13280.08 502
13281.17 486
13282.26 491
13283.35 499
13284.44 498
13285.53 550
13286.62 564
13287.70 528
13288.79 489
13289.88 502
13290.97 529
13292.06 548
13293.15 567
13294.24 511
13295.33 573
13296.42 552
13297.51 523
13298.60 480
13299.69 518
13300.78 599
13301.87 568
13302.95 551
13304.04 507
13305.13 561
13306.22 590
13307.31 586
13308.40 578
13309.49 543
13310.58 626
13311.67 543
13312.76 546
13313.85 549
13314.94 631
13316.03 593
13317.12 586
13318.21 601
13319.30 598
13320.39 606
13321.48 641
13322.58 620
13323.67 574
13324.76 587
13325.85 567
13326.94 577
13328.03 574
13329.12 589
13330.21 572
13331.30 629
13332.39 581
13333.48 589
13334.57 558
13335.66 613
13336.75 588
13337.85 551
13338.94 602
13340.03 651
13341.12 581
13342.21 618
13343.30 589
13344.39 577
13345.48 619
13346.58 642
13347.67 636
13348.76 593
13349.85 618
13350.94 595
13352.03 581
13353.12 578
13354.22 632
13355.31 609
13356.40 649
13357.49 659
13358.58 600
13359.68 601
13360.77 655
13361.86 653
13362.95 646
13364.04 631
13365.14 709
13366.23 674
13367.32 660
13368.41 673
13369.51 701
13370.60 719
13371.69 742
13372.78 787
13373.87 783
13374.97 780
13376.06 821
13377.15 798
13378.25 782
13379.34 717
13380.43 777
13381.52 824
13382.62 796
13383.71 739
13384.80 648
13385.90 617
13386.99 632
13388.08 647
13389.17 607
13390.27 560
13391.36 547
13392.45 563
13393.55 597
13394.64 587
13395.73 570
13396.83 586
13397.92 585
13399.02 570
13400.11 572
13401.20 572
13402.30 569
13403.39 612
13404.48 570
13405.58 619
13406.67 583
13407.77 558
13408.86 563
13409.95 577
13411.05 527
13412.14 535
13413.24 571
13414.33 560
13415.42 531
13416.52 576
13417.61 589
13418.71 544
13419.80 517
13420.90 573
13421.99 558
13423.08 535
13424.18 536
13425.27 525
13426.37 558
13427.46 532
13428.56 512
13429.65 537
13430.75 518
13431.84 533
13432.94 555
13434.03 531
13435.13 564
13436.22 583
13437.32 600
13438.41 600
13439.51 547
13440.60 535
13441.70 598
13442.79 589
13443.89 556
13444.98 587
13446.08 621
13447.18 557
13448.27 536
13449.37 576
13450.46 583
13451.56 550
13452.65 619
13453.75 596
13454.85 607
13455.94 618
13457.04 648
13458.13 663
13459.23 640
13460.33 654
13461.42 668
13462.52 666
13463.61 661
13464.71 674
13465.81 666
13466.90 692
13468.00 729
13469.10 694
13470.19 655
13471.29 673
13472.38 702
13473.48 651
13474.58 686
13475.67 695
13476.77 699
13477.87 691
13478.96 669
13480.06 651
13481.16 654
13482.26 645
13483.35 634
13484.45 688
13485.55 662
13486.64 674
13487.74 680
13488.84 685
13489.94 717
13491.03 726
13492.13 719
13493.23 714
13494.32 677
13495.42 740
13496.52 710
13497.62 746
13498.72 757
13499.81 759
13500.91 735
13502.01 775
13503.11 826
13504.20 826
13505.30 901
13506.40 875
13507.50 848
13508.60 815
13509.69 884
13510.79 851
13511.89 870
13512.99 873
13514.09 864
13515.18 853
13516.28 803
13517.38 789
13518.48 783
13519.58 754
13520.68 730
13521.78 723
13522.87 684
13523.97 652
13525.07 689
13526.17 706
13527.27 665
13528.37 703
13529.47 661
13530.57 620
13531.66 673
13532.76 636
13533.86 542
13534.96 599
13536.06 608
13537.16 599
13538.26 602
13539.36 607
13540.46 607
13541.56 553
13542.66 523
13543.76 549
13544.86 565
13545.96 559
13547.05 565
13548.15 531
13549.25 534
13550.35 511
13551.45 528
13552.55 547
13553.65 576
13554.75 548
13555.85 519
13556.95 511
13558.05 538
13559.15 512
13560.25 487
13561.35 526
13562.45 527
13563.55 564
13564.65 537
13565.75 499
13566.85 515
13567.96 492
13569.06 526
13570.16 537
13571.26 559
13572.36 495
13573.46 507
13574.56 490
13575.66 499
13576.76 497
13577.86 495
13578.96 568
13580.06 539
13581.16 522
13582.27 511
13583.37 507
13584.47 485
13585.57 534
13586.67 475
13587.77 503
13588.87 521
13589.97 552
13591.08 515
13592.18 546
13593.28 571
13594.38 552
13595.48 560
13596.58 542
13597.68 532
13598.79 534
13599.89 512
13600.99 566
13602.09 523
13603.19 535
13604.30 547
13605.40 508
13606.50 488
13607.60 499
13608.70 519
13609.81 510
13610.91 502
13612.01 528
13613.11 532
13614.21 488
13615.32 540
13616.42 585
13617.52 504
13618.62 496
13619.73 548
13620.83 551
13621.93 512
13623.03 480
13624.14 488
13625.24 530
13626.34 531
13627.45 485
13628.55 481
13629.65 525
13630.75 558
13631.86 513
13632.96 496
13634.06 513
13635.17 496
13636.27 483
13637.37 519
13638.48 496
13639.58 543
13640.68 470
13641.79 468
13642.89 498
13643.99 496
13645.10 476
13646.20 527
13647.30 502
13648.41 486
13649.51 519
13650.62 492
13651.72 511
13652.82 500
13653.93 500
13655.03 518
13656.14 452
13657.24 481
13658.34 521
13659.45 466
13660.55 482
13661.66 467
13662.76 471
13663.87 472
13664.97 531
13666.07 501
13667.18 485
13668.28 529
13669.39 511
13670.49 473
13671.60 492
13672.70 481
13673.81 478
13674.91 498
13676.02 453
13677.12 455
13678.23 455
13679.33 498
13680.44 532
13681.54 538
13682.65 517
13683.75 492
13684.86 500
13685.96 511
13687.07 544
13688.17 492
13689.28 521
13690.38 475
13691.49 516
13692.59 471
13693.70 475
13694.80 505
13695.91 520
13697.02 484
13698.12 508
13699.23 485
13700.33 509
13701.44 502
13702.55 516
13703.65 480
13704.76 461
13705.86 538
13706.97 506
13708.08 495
13709.18 480
13710.29 473
13711.39 510
13712.50 524
13713.61 538
13714.71 523
13715.82 495
13716.93 488
13718.03 525
13719.14 572
13720.25 514
13721.35 554
13722.46 546
13723.57 565
13724.67 600
13725.78 566
13726.89 503
13727.99 588
13729.10 564
13730.21 556
13731.31 561
13732.42 627
13733.53 627
13734.64 596
13735.74 583
13736.85 560
13737.96 613
13739.07 585
13740.17 592
13741.28 627
13742.39 599
13743.50 581
13744.60 616
13745.71 634
13746.82 631
13747.93 587
13749.03 567
13750.14 563
13751.25 607
13752.36 620
13753.47 655
13754.57 636
13755.68 620
13756.79 623
13757.90 660
13759.01 640
13760.11 712
13761.22 718
13762.33 729
13763.44 701
13764.55 716
13765.66 710
13766.76 730
13767.87 739
13768.98 737
13770.09 744
13771.20 789
13772.31 851
13773.42 889
13774.53 901
13775.63 924
13776.74 984
13777.85 1062
13778.96 983
13780.07 1035
13781.18 989
13782.29 1001
13783.40 1091
13784.51 1038
13785.62 989
13786.73 930
13787.83 913
13788.94 813
13790.05 800
13791.16 740
13792.27 773
13793.38 776
13794.49 678
13795.60 659
13796.71 665
13797.82 683
13798.93 699
13800.04 606
13801.15 635
13802.26 586
13803.37 645
13804.48 623
13805.59 612
13806.70 592
13807.81 620
13808.92 690
13810.03 622
13811.14 621
13812.25 611
13813.36 647
13814.47 599
13815.58 602
13816.69 577
13817.80 597
13818.91 583
13820.03 610
13821.14 579
13822.25 583
13823.36 554
13824.47 520
13825.58 563
13826.69 551
13827.80 524
13828.91 542
13830.02 529
13831.13 571
13832.25 543
13833.36 525
13834.47 520
13835.58 518
13836.69 516
13837.80 526
13838.91 509
13840.02 531
13841.14 547
13842.25 558
13843.36 540
13844.47 551
13845.58 526
13846.69 527
13847.81 505
13848.92 519
13850.03 496
13851.14 581
13852.25 512
13853.37 587
13854.48 557
13855.59 552
13856.70 546
13857.81 598
13858.93 596
13860.04 492
13861.15 495
13862.26 575
13863.38 616
13864.49 621
13865.60 566
13866.71 581
13867.83 615
13868.94 622
13870.05 616
13871.16 631
13872.28 612
13873.39 643
13874.50 668
13875.61 652
13876.73 584
13877.84 613
13878.95 572
13880.07 600
13881.18 604
13882.29 601
13883.41 660
13884.52 642
13885.63 615
13886.75 583
13887.86 618
13888.97 611
13890.09 597
13891.20 563
13892.31 572
13893.43 559
13894.54 602
13895.65 624
13896.77 573
13897.88 574
13899.00 574
13900.11 581
13901.22 571
13902.34 550
13903.45 589
13904.57 572
13905.68 562
13906.79 587
13907.91 540
13909.02 545
13910.14 563
13911.25 563
13912.37 545
13913.48 551
13914.59 530
13915.71 516
13916.82 534
13917.94 512
13919.05 488
13920.17 518
13921.28 547
13922.40 511
13923.51 506
13924.63 501
13925.74 495
13926.86 542
13927.97 524
13929.09 507
13930.20 528
13931.32 509
13932.43 533
13933.55 526
13934.66 518
13935.78 487
13936.89 515
13938.01 529
13939.12 555
13940.24 539
13941.35 487
13942.47 509
13943.59 522
13944.70 519
13945.82 495
13946.93 523
13948.05 537
13949.16 526
13950.28 531
13951.40 523
13952.51 510
13953.63 530
13954.74 504
13955.86 481
13956.98 470
13958.09 488
13959.21 540
13960.33 547
13961.44 514
13962.56 496
13963.67 500
13964.79 490
13965.91 491
13967.02 510
13968.14 505
13969.26 514
13970.37 505
13971.49 524
13972.61 482
13973.72 502
13974.84 504
13975.96 515
13977.08 541
13978.19 522
13979.31 566
13980.43 520
13981.54 444
13982.66 480
13983.78 508
13984.90 503
13986.01 501
13987.13 487
13988.25 518
13989.37 523
13990.48 523
13991.60 496
13992.72 529
13993.84 498
13994.95 487
13996.07 529
13997.19 517
13998.31 495
13999.42 490
14000.54 505
14001.66 508
14002.78 500
14003.90 547
14005.01 578
14006.13 523
14007.25 567
14008.37 504
14009.49 559
14010.61 502
14011.72 528
14012.84 569
14013.96 567
14015.08 550
14016.20 608
14017.32 521
14018.43 492
14019.55 536
14020.67 566
14021.79 546
14022.91 553
14024.03 631
14025.15 617
14026.27 585
14027.39 587
14028.50 631
14029.62 610
14030.74 620
14031.86 550
14032.98 637
14034.10 594
14035.22 616
14036.34 612
14037.46 584
14038.58 583
14039.70 561
14040.82 566
14041.94 566
14043.06 584
14044.18 602
14045.30 559
14046.41 540
14047.53 506
14048.65 549
14049.77 538
14050.89 567
14052.01 536
14053.13 555
14054.25 542
14055.37 507
14056.49 509
14057.61 516
14058.74 509
14059.86 549
14060.98 528
14062.10 529
14063.22 533
14064.34 529
14065.46 535
14066.58 538
14067.70 532
14068.82 524
14069.94 550
14071.06 567
14072.18 620
14073.30 546
14074.42 510
14075.54 576
14076.66 563
14077.79 570
14078.91 547
14080.03 589
14081.15 583
14082.27 583
14083.39 614
14084.51 561
14085.63 555
14086.76 625
14087.88 623
14089.00 638
14090.12 595
14091.24 640
14092.36 616
14093.48 630
14094.61 658
14095.73 673
14096.85 666
14097.97 642
14099.09 653
14100.22 632
14101.34 653
14102.46 693
14103.58 725
14104.70 736
14105.83 722
14106.95 717
14108.07 741
14109.19 710
14110.31 693
14111.44 677
14112.56 719
14113.68 675
14114.80 604
14115.93 582
14117.05 606
14118.17 595
14119.29 572
14120.42 592
14121.54 566
14122.66 544
14123.79 528
14124.91 564
14126.03 560
14127.15 529
14128.28 537
14129.40 508
14130.52 555
14131.65 582
14132.77 502
14133.89 514
14135.02 533
14136.14 530
14137.26 479
14138.39 484
14139.51 540
14140.63 540
14141.76 514
14142.88 519
14144.00 508
14145.13 530
14146.25 548
14147.38 480
14148.50 541
14149.62 499
14150.75 531
14151.87 508
14152.99 498
14154.12 515
14155.24 524
14156.37 528
14157.49 471
14158.62 474
14159.74 436
14160.86 484
14161.99 463
14163.11 488
14164.24 494
14165.36 495
14166.49 488
14167.61 488
14168.74 506
14169.86 504
14170.99 480
14172.11 531
14173.23 503
14174.36 501
14175.48 463
14176.61 475
14177.73 441
14178.86 491
14179.98 464
14181.11 515
14182.23 508
14183.36 530
14184.49 504
14185.61 485
14186.74 480
14187.86 472
14188.99 482
14190.11 451
14191.24 496
14192.36 481
14193.49 469
14194.61 492
14195.74 480
14196.87 452
14197.99 444
14199.12 472
14200.24 482
14201.37 487
14202.50 464
14203.62 474
14204.75 515
14205.87 457
14207.00 452
14208.13 489
14209.25 479
14210.38 471
14211.50 476
14212.63 456
14213.76 450
14214.88 453
14216.01 470
14217.14 437
14218.26 467
14219.39 424
14220.52 428
14221.64 479
14222.77 461
14223.90 442
14225.02 459
14226.15 457
14227.28 467
14228.41 454
14229.53 451
14230.66 431
14231.79 422
14232.91 451
14234.04 424
14235.17 478
14236.30 449
14237.42 469
14238.55 445
14239.68 411
14240.81 439
14241.93 405
14243.06 433
14244.19 449
14245.32 424
14246.44 425
14247.57 425
14248.70 379
14249.83 382
14250.95 446
14252.08 462
14253.21 417
14254.34 408
14255.47 433
14256.59 422
14257.72 410
14258.85 463
14259.98 454
14261.11 439
14262.24 431
14263.36 422
14264.49 380
14265.62 392
14266.75 427
14267.88 398
14269.01 430
14270.14 411
14271.26 405
14272.39 468
14273.52 399
14274.65 369
14275.78 402
14276.91 420
14278.04 410
14279.17 424
14280.30 428
14281.42 424
14282.55 412
14283.68 406
14284.81 371
14285.94 380
14287.07 399
14288.20 382
14289.33 346
14290.46 389
14291.59 386
14292.72 422
14293.85 410
14294.98 417
14296.11 386
14297.24 403
14298.37 398
14299.50 390
14300.63 396
14301.76 388
14302.89 377
14304.02 387
14305.15 420
14306.28 362
14307.41 371
14308.54 367
14309.67 413
14310.80 372
14311.93 338
14313.06 390
14314.19 400
14315.32 391
14316.45 380
14317.58 363
14318.71 386
14319.84 402
14320.97 323
14322.10 364
14323.23 383
14324.36 402
14325.49 384
14326.63 372
14327.76 336
14328.89 374
14330.02 346
14331.15 378
14332.28 380
14333.41 359
14334.54 379
14335.67 369
14336.81 338
14337.94 362
14339.07 352
14340.20 388
14341.33 372
14342.46 361
14343.59 344
14344.73 359
14345.86 345
14346.99 382
14348.12 373
14349.25 351
14350.38 389
14351.52 393
14352.65 367
14353.78 368
14354.91 320
14356.04 336
14357.18 374
14358.31 382
14359.44 379
14360.57 332
14361.71 389
14362.84 345
14363.97 360
14365.10 381
14366.24 365
14367.37 380
14368.50 339
14369.63 337
14370.77 365
14371.90 340
14373.03 373
14374.16 364
14375.30 389
14376.43 384
14377.56 409
14378.70 385
14379.83 355
14380.96 340
14382.09 364
14383.23 348
14384.36 374
14385.49 373
14386.63 346
14387.76 366
14388.89 290
14390.03 311
14391.16 333
14392.29 388
14393.43 376
14394.56 370
14395.70 349
14396.83 368
14397.96 413
14399.10 391
14400.23 404
14401.36 402
14402.50 426
14403.63 351
14404.77 343
14405.90 364
14407.03 398
14408.17 356
14409.30 371
14410.44 369
14411.57 391
14412.71 383
14413.84 402
14414.97 399
14416.11 380
14417.24 371
14418.38 359
14419.51 368
14420.65 389
14421.78 350
14422.92 375
14424.05 370
14425.19 398
14426.32 374
14427.46 385
14428.59 377
14429.73 377
14430.86 349
14432.00 356
14433.13 369
14434.27 397
14435.40 394
14436.54 431
14437.67 430
14438.81 407
14439.94 426
14441.08 405
14442.21 382
14443.35 379
14444.48 384
14445.62 416
14446.76 430
14447.89 410
14449.03 390
14450.16 387
14451.30 429
14452.43 395
14453.57 404
14454.71 365
14455.84 388
14456.98 390
14458.11 400
14459.25 376
14460.39 378
14461.52 485
14462.66 462
14463.80 428
14464.93 433
14466.07 387
14467.20 411
14468.34 427
14469.48 432
14470.61 432
14471.75 418
14472.89 497
14474.02 479
14475.16 430
14476.30 437
14477.43 445
14478.57 513
14479.71 489
14480.85 464
14481.98 451
14483.12 483
14484.26 511
14485.39 489
14486.53 471
14487.67 483
14488.81 517
14489.94 520
14491.08 461
14492.22 474
14493.36 457
14494.49 445
14495.63 434
14496.77 401
14497.91 453
14499.04 476
14500.18 402
14501.32 411
14502.46 396
14503.59 420
14504.73 446
14505.87 405
14507.01 433
14508.15 433
14509.28 450
14510.42 431
14511.56 371
14512.70 367
14513.84 420
14514.98 380
14516.11 406
14517.25 387
14518.39 378
14519.53 375
14520.67 385
14521.81 393
14522.95 379
14524.08 351
14525.22 351
14526.36 399
14527.50 367
14528.64 415
14529.78 399
14530.92 406
14532.06 410
14533.20 383
14534.33 344
14535.47 372
14536.61 385
14537.75 370
14538.89 351
14540.03 347
14541.17 346
14542.31 405
14543.45 385
14544.59 381
14545.73 403
14546.87 421
14548.01 425
14549.15 425
14550.29 395
14551.43 359
14552.57 421
14553.71 392
14554.85 373
14555.99 387
14557.13 361
14558.27 364
14559.41 406
14560.55 383
14561.69 375
14562.83 404
14563.97 420
14565.11 367
14566.25 378
14567.39 387
14568.53 386
14569.67 423
14570.81 387
14571.95 366
14573.09 386
14574.23 384
14575.37 435
14576.51 399
14577.65 375
14578.79 404
14579.94 417
14581.08 433
14582.22 377
14583.36 406
14584.50 427
14585.64 409
14586.78 417
14587.92 408
14589.06 365
14590.21 423
14591.35 438
14592.49 442
14593.63 422
14594.77 444
14595.91 405
14597.05 445
14598.20 431
14599.34 382
14600.48 429
14601.62 412
14602.76 425
14603.90 428
14605.05 448
14606.19 469
14607.33 478
14608.47 442
14609.61 403
14610.76 437
14611.90 459
14613.04 466
14614.18 461
14615.32 437
14616.47 443
14617.61 441
14618.75 455
14619.89 470
14621.04 474
14622.18 503
14623.32 496
14624.46 461
14625.61 455
14626.75 538
14627.89 531
14629.04 471
14630.18 466
14631.32 456
14632.46 479
14633.61 504
14634.75 526
14635.89 482
14637.04 487
14638.18 554
14639.32 556
14640.47 551
14641.61 533
14642.75 552
14643.90 587
14645.04 554
14646.18 554
14647.33 551
14648.47 552
14649.61 534
14650.76 495
14651.90 508
14653.05 546
14654.19 509
14655.33 509
14656.48 463
14657.62 472
14658.76 478
14659.91 483
14661.05 445
14662.20 456
14663.34 420
14664.49 435
14665.63 468
14666.77 496
14667.92 426
14669.06 411
14670.21 424
14671.35 416
14672.50 435
14673.64 429
14674.79 432
14675.93 450
14677.07 431
14678.22 423
14679.36 382
14680.51 397
14681.65 441
14682.80 432
14683.94 403
14685.09 366
14686.23 388
14687.38 352
14688.52 389
14689.67 432
14690.81 421
14691.96 386
14693.10 384
14694.25 396
14695.40 365
14696.54 365
14697.69 358
14698.83 373
14699.98 397
14701.12 404
14702.27 386
14703.41 405
14704.56 384
14705.71 355
14706.85 356
14708.00 415
14709.14 410
14710.29 371
14711.44 380
14712.58 427
14713.73 396
14714.87 388
14716.02 426
14717.17 382
14718.31 411
14719.46 422
14720.61 389
14721.75 409
14722.90 395
14724.05 378
14725.19 395
14726.34 393
14727.49 369
14728.63 380
14729.78 367
14730.93 360
14732.07 353
14733.22 369
14734.37 421
14735.51 400
14736.66 396
14737.81 391
14738.95 380
14740.10 408
14741.25 393
14742.40 431
14743.54 408
14744.69 385
14745.84 402
14746.99 391
14748.13 412
14749.28 407
14750.43 419
14751.58 411
14752.72 418
14753.87 391
14755.02 380
14756.17 371
14757.31 430
14758.46 408
14759.61 402
14760.76 412
14761.91 407
14763.05 424
14764.20 401
14765.35 409
14766.50 425
14767.65 415
14768.80 414
14769.94 398
14771.09 421
14772.24 372
14773.39 403
14774.54 438
14775.69 421
14776.83 432
14777.98 429
14779.13 449
14780.28 490
14781.43 417
14782.58 464
14783.73 450
14784.88 442
14786.03 410
14787.17 475
14788.32 489
14789.47 474
14790.62 508
14791.77 447
14792.92 520
14794.07 531
14795.22 521
14796.37 471
14797.52 512
14798.67 487
14799.82 482
14800.97 467
14802.12 530
14803.26 512
14804.41 527
14805.56 575
14806.71 574
14807.86 534
14809.01 508
14810.16 495
14811.31 506
14812.46 466
14813.61 482
14814.76 451
14815.91 449
14817.06 461
14818.21 458
14819.36 436
14820.51 449
14821.66 468
14822.82 483
14823.97 477
14825.12 424
14826.27 467
14827.42 460
14828.57 462
14829.72 484
14830.87 443
14832.02 422
14833.17 441
14834.32 394
14835.47 384
14836.62 391
14837.77 397
14838.93 389
14840.08 371
14841.23 369
14842.38 377
14843.53 373
14844.68 389
14845.83 387
14846.98 355
14848.14 379
14849.29 403
14850.44 356
14851.59 343
14852.74 367
14853.89 390
14855.04 359
14856.20 366
14857.35 357
14858.50 350
14859.65 361
14860.80 329
14861.96 308
14863.11 303
14864.26 313
14865.41 337
14866.56 342
14867.72 354
14868.87 352
14870.02 368
14871.17 351
14872.32 304
14873.48 336
14874.63 336
14875.78 338
14876.93 336
14878.09 315
14879.24 328
14880.39 321
14881.54 334
14882.70 360
14883.85 373
14885.00 327
14886.16 324
14887.31 330
14888.46 335
14889.61 314
14890.77 325
14891.92 340
14893.07 341
14894.23 340
14895.38 335
14896.53 329
14897.69 352
14898.84 341
14899.99 336
14901.15 336
14902.30 348
14903.45 355
14904.61 367
14905.76 337
14906.91 334
14908.07 345
14909.22 331
14910.38 306
14911.53 319
14912.68 345
14913.84 345
14914.99 318
14916.15 304
14917.30 335
14918.45 322
14919.61 304
14920.76 316
14921.92 336
14923.07 314
14924.22 309
14925.38 300
14926.53 343
14927.69 340
14928.84 371
14930.00 352
14931.15 346
14932.31 327
14933.46 336
14934.62 337
14935.77 336
14936.93 306
14938.08 327
14939.24 373
14940.39 366
14941.55 342
14942.70 339
14943.86 348
14945.01 350
14946.17 323
14947.32 339
14948.48 330
14949.63 356
14950.79 328
14951.94 326
14953.10 343
14954.25 314
14955.41 332
14956.56 337
14957.72 317
14958.88 323
14960.03 337
14961.19 345
14962.34 307
14963.50 312
14964.65 334
14965.81 330
14966.97 384
14968.12 320
14969.28 331
14970.43 304
14971.59 272
14972.75 319
14973.90 350
14975.06 306
14976.22 334
14977.37 321
14978.53 307
14979.69 319
14980.84 305
14982.00 361
14983.16 326
14984.31 324
14985.47 337
14986.63 288
14987.78 266
14988.94 298
14990.10 311
14991.25 312
14992.41 257
14993.57 275
14994.72 340
14995.88 287
14997.04 315
14998.20 264
14999.35 282
15000.51 300
15001.67 297
15002.82 290
15003.98 309
15005.14 288
15006.30 336
15007.45 307
15008.61 293
15009.77 315
15010.93 314
15012.09 336
15013.24 346
15014.40 279
15015.56 312
15016.72 301
15017.87 317
15019.03 293
15020.19 305
15021.35 292
15022.51 317
15023.67 292
15024.82 265
15025.98 327
15027.14 292
15028.30 323
15029.46 295
15030.62 275
15031.77 285
15032.93 328
15034.09 306
15035.25 238
15036.41 268
15037.57 307
15038.73 293
15039.88 271
15041.04 279
15042.20 275
15043.36 329
15044.52 320
15045.68 265
15046.84 305
15048.00 305
15049.16 289
15050.32 272
15051.47 270
15052.63 269
15053.79 261
15054.95 273
15056.11 269
15057.27 250
15058.43 296
15059.59 288
15060.75 284
15061.91 262
15063.07 307
15064.23 288
15065.39 280
15066.55 287
15067.71 278
15068.87 270
15070.03 280
15071.19 274
15072.35 254
15073.51 230
15074.67 272
15075.83 299
15076.99 296
15078.15 258
15079.31 233
15080.47 259
15081.63 271
15082.79 304
15083.95 271
15085.11 286
15086.27 292
15087.43 271
15088.59 257
15089.76 293
15090.92 313
15092.08 278
15093.24 310
15094.40 282
15095.56 258
15096.72 268
15097.88 281
15099.04 261
15100.20 302
15101.37 273
15102.53 288
15103.69 285
15104.85 261
15106.01 286
15107.17 279
15108.33 283
15109.50 222
15110.66 259
15111.82 283
15112.98 277
15114.14 269
15115.30 286
15116.47 276
15117.63 260
15118.79 275
15119.95 281
15121.11 263
15122.27 277
15123.44 271
15124.60 270
15125.76 279
15126.92 273
15128.09 271
15129.25 270
15130.41 241
15131.57 274
15132.73 301
15133.90 294
15135.06 284
15136.22 295
15137.38 297
15138.55 263
15139.71 248
15140.87 270
15142.04 273
15143.20 244
15144.36 234
15145.52 245
15146.69 283
15147.85 243
15149.01 214
15150.18 244
15151.34 272
15152.50 282
15153.67 278
15154.83 301
15155.99 293
15157.16 291
15158.32 304
15159.48 285
15160.65 286
15161.81 253
15162.97 267
15164.14 263
15165.30 267
15166.46 245
15167.63 310
15168.79 314
15169.95 280
15171.12 291
15172.28 276
15173.45 284
15174.61 278
15175.77 280
15176.94 269
15178.10 281
15179.27 302
15180.43 265
15181.60 264
15182.76 270
15183.92 278
15185.09 286
15186.25 257
15187.42 276
15188.58 282
15189.75 284
15190.91 278
15192.08 262
15193.24 318
15194.41 303
15195.57 272
15196.74 272
15197.90 282
15199.07 285
15200.23 276
15201.40 263
15202.56 319
15203.73 303
15204.89 276
15206.06 282
15207.22 311
15208.39 285
15209.55 280
15210.72 290
15211.88 316
15213.05 270
15214.21 285
15215.38 298
15216.54 290
15217.71 307
15218.88 261
15220.04 287
15221.21 312
15222.37 301
15223.54 298
15224.71 304
15225.87 311
15227.04 311
15228.20 310
15229.37 319
15230.54 311
15231.70 315
15232.87 318
15234.03 291
15235.20 312
15236.37 309
15237.53 351
15238.70 316
15239.87 312
15241.03 315
15242.20 330
15243.37 301
15244.53 326
15245.70 307
15246.87 285
15248.03 317
15249.20 302
15250.37 312
15251.53 317
15252.70 308
15253.87 338
15255.04 309
15256.20 303
15257.37 291
15258.54 344
15259.70 302
15260.87 307
15262.04 249
15263.21 252
15264.37 284
15265.54 292
15266.71 269
15267.88 276
15269.04 277
15270.21 258
15271.38 288
15272.55 285
15273.72 296
15274.88 264
15276.05 299
15277.22 295
15278.39 311
15279.56 271
15280.72 265
15281.89 280
15283.06 257
15284.23 277
15285.40 279
15286.56 298
15287.73 263
15288.90 276
15290.07 289
15291.24 310
15292.41 276
15293.58 275
15294.74 258
15295.91 264
15297.08 245
15298.25 293
15299.42 280
15300.59 290
15301.76 313
15302.93 280
15304.09 268
15305.26 280
15306.43 294
15307.60 279
15308.77 269
15309.94 276
15311.11 288
15312.28 268
15313.45 276
15314.62 244
15315.79 280
15316.96 265
15318.13 268
15319.30 259
15320.46 269
15321.63 290
15322.80 292
15323.97 264
15325.14 275
15326.31 271
15327.48 286
15328.65 301
15329.82 307
15330.99 306
15332.16 289
15333.33 293
15334.50 295
15335.67 252
15336.84 273
15338.01 299
15339.18 271
15340.36 300
15341.53 271
15342.70 278
15343.87 291
15345.04 300
15346.21 285
15347.38 289
15348.55 285
15349.72 275
15350.89 283
15352.06 278
15353.23 261
15354.40 277
15355.57 312
15356.75 268
15357.92 252
15359.09 262
15360.26 261
15361.43 304
15362.60 302
15363.77 298
15364.94 302
15366.11 254
15367.29 246
15368.46 282
15369.63 264
15370.80 267
15371.97 301
15373.14 277
15374.32 273
15375.49 281
15376.66 323
15377.83 270
15379.00 230
15380.17 259
15381.35 290
15382.52 295
15383.69 247
15384.86 267
15386.03 312
15387.21 269
15388.38 297
15389.55 302
15390.72 281
15391.90 293
15393.07 274
15394.24 269
15395.41 265
15396.59 302
15397.76 293
15398.93 270
15400.10 295
15401.28 264
15402.45 288
15403.62 283
15404.79 286
15405.97 288
15407.14 302
15408.31 296
15409.49 296
15410.66 310
15411.83 302
15413.01 265
15414.18 288
15415.35 285
15416.53 297
15417.70 257
15418.87 272
15420.05 293
15421.22 268
15422.39 262
15423.57 264
15424.74 265
15425.91 271
15427.09 266
15428.26 273
15429.43 277
15430.61 282
15431.78 272
15432.96 283
15434.13 269
15435.30 282
15436.48 269
15437.65 263
15438.83 268
15440.00 244
15441.17 297
15442.35 301
15443.52 289
15444.70 265
15445.87 305
15447.05 264
15448.22 266
15449.40 247
15450.57 271
15451.75 274
15452.92 264
15454.09 314
15455.27 260
15456.44 251
15457.62 250
15458.79 277
15459.97 277
15461.14 257
15462.32 279
15463.49 287
15464.67 308
15465.84 281
15467.02 292
15468.19 282
15469.37 267
15470.55 270
15471.72 256
15472.90 260
15474.07 264
15475.25 236
15476.42 291
15477.60 255
15478.77 258
15479.95 297
15481.13 253
15482.30 256
15483.48 249
15484.65 271
15485.83 257
15487.00 274
15488.18 264
15489.36 263
15490.53 294
15491.71 260
15492.89 302
15494.06 278
15495.24 264
15496.41 263
15497.59 237
15498.77 271
15499.94 252
15501.12 289
15502.30 276
15503.47 286
15504.65 268
15505.83 278
15507.00 296
15508.18 289
15509.36 270
15510.53 287
15511.71 256
15512.89 274
15514.06 282
15515.24 261
15516.42 271
15517.60 281
15518.77 273
15519.95 262
15521.13 273
15522.30 258
15523.48 258
15524.66 271
15525.84 286
15527.01 261
15528.19 292
15529.37 285
15530.55 272
15531.73 277
15532.90 312
15534.08 300
15535.26 292
15536.44 265
15537.61 261
15538.79 279
15539.97 263
15541.15 281
15542.33 319
15543.50 294
15544.68 292
15545.86 284
15547.04 270
15548.22 298
15549.40 263
15550.57 303
15551.75 296
15552.93 274
15554.11 290
15555.29 284
15556.47 278
15557.65 259
15558.82 264
15560.00 281
15561.18 268
15562.36 273
15563.54 290
15564.72 310
15565.90 276
15567.08 290
15568.26 301
15569.43 306
15570.61 304
15571.79 295
15572.97 265
15574.15 252
15575.33 271
15576.51 293
15577.69 294
15578.87 280
15580.05 267
15581.23 321
15582.41 316
15583.59 299
15584.77 283
15585.95 285
15587.13 282
15588.31 299
15589.49 279
15590.67 302
15591.85 292
15593.03 287
15594.21 292
15595.39 255
15596.57 280
15597.75 285
15598.93 264
15600.11 286
15601.29 304
15602.47 299
15603.65 314
15604.83 289
15606.01 299
15607.19 334
15608.37 321
15609.55 349
15610.73 301
15611.91 269
15613.09 325
15614.27 296
15615.45 279
15616.64 299
15617.82 298
15619.00 293
15620.18 298
15621.36 274
15622.54 303
15623.72 295
15624.90 314
15626.08 332
15627.27 339
15628.45 344
15629.63 334
15630.81 331
15631.99 339
15633.17 313
15634.35 329
15635.54 350
15636.72 308
15637.90 327
15639.08 308
15640.26 383
15641.45 338
15642.63 346
15643.81 350
15644.99 396
15646.17 352
15647.36 325
15648.54 326
15649.72 339
15650.90 315
15652.08 343
15653.27 305
15654.45 320
15655.63 345
15656.81 370
15658.00 368
15659.18 345
15660.36 356
15661.54 372
15662.73 360
15663.91 380
15665.09 369
15666.27 370
15667.46 387
15668.64 379
15669.82 349
15671.01 366
15672.19 383
15673.37 405
15674.56 356
15675.74 349
15676.92 343
15678.10 364
15679.29 333
15680.47 326
15681.65 356
15682.84 367
15684.02 328
15685.21 357
15686.39 383
15687.57 360
15688.76 377
15689.94 350
15691.12 324
15692.31 341
15693.49 339
15694.67 351
15695.86 358
15697.04 326
15698.23 344
15699.41 379
15700.59 366
15701.78 357
15702.96 357
15704.15 342
15705.33 344
15706.52 365
15707.70 335
15708.88 313
15710.07 359
15711.25 371
15712.44 350
15713.62 345
15714.81 355
15715.99 322
15717.18 351
15718.36 352
15719.55 352
15720.73 368
15721.92 361
15723.10 349
15724.29 353
15725.47 353
15726.66 370
15727.84 382
15729.03 381
15730.21 372
15731.40 376
15732.58 353
15733.77 371
15734.95 369
15736.14 390
15737.32 385
15738.51 371
15739.69 360
15740.88 368
15742.07 371
15743.25 355
15744.44 377
15745.62 336
15746.81 350
15747.99 343
15749.18 349
15750.37 371
15751.55 369
15752.74 383
15753.93 358
15755.11 322
15756.30 378
15757.48 367
15758.67 385
15759.86 384
15761.04 390
15762.23 422
15763.42 429
15764.60 392
15765.79 387
15766.98 405
15768.16 427
15769.35 413
15770.54 384
15771.72 357
15772.91 362
15774.10 367
15775.28 384
15776.47 382
15777.66 388
15778.84 385
15780.03 403
15781.22 372
15782.41 365
15783.59 360
15784.78 369
15785.97 314
15787.15 349
15788.34 379
15789.53 364
15790.72 365
15791.90 376
15793.09 337
15794.28 365
15795.47 360
15796.65 397
15797.84 412
15799.03 378
15800.22 337
15801.41 318
15802.59 342
15803.78 327
15804.97 335
15806.16 324
15807.35 295
15808.53 312
15809.72 312
15810.91 330
15812.10 312
15813.29 297
15814.48 316
15815.66 346
15816.85 321
15818.04 333
15819.23 314
15820.42 330
15821.61 310
15822.80 297
15823.98 308
15825.17 321
15826.36 299
15827.55 325
15828.74 302
15829.93 300
15831.12 320
15832.31 343
15833.50 355
15834.69 296
15835.87 286
15837.06 320
15838.25 312
15839.44 320
15840.63 338
15841.82 331
15843.01 351
15844.20 274
15845.39 284
15846.58 283
15847.77 314
15848.96 298
15850.15 312
15851.34 277
15852.53 313
15853.72 308
15854.91 289
15856.10 276
15857.29 297
15858.48 298
15859.67 300
15860.86 301
15862.05 307
15863.24 273
15864.43 310
15865.62 312
15866.81 330
15868.00 312
15869.19 296
15870.38 326
15871.57 306
15872.76 311
15873.95 285
15875.14 284
15876.33 307
15877.52 298
15878.72 307
15879.91 281
15881.10 294
15882.29 299
15883.48 330
15884.67 344
15885.86 319
15887.05 303
15888.24 333
15889.43 321
15890.63 308
15891.82 294
15893.01 286
15894.20 272
15895.39 272
15896.58 306
15897.77 303
15898.97 334
15900.16 309
15901.35 305
15902.54 314
15903.73 333
15904.92 321
15906.12 318
15907.31 306
15908.50 310
15909.69 328
15910.88 313
15912.08 329
15913.27 288
15914.46 327
15915.65 328
15916.85 352
15918.04 311
15919.23 312
15920.42 332
15921.61 362
15922.81 308
15924.00 285
15925.19 284
15926.38 334
15927.58 327
15928.77 326
15929.96 333
15931.16 322
15932.35 334
15933.54 315
15934.73 348
15935.93 344
15937.12 360
15938.31 379
15939.51 356
15940.70 339
15941.89 336
15943.09 316
15944.28 347
15945.47 371
15946.67 333
15947.86 353
15949.05 324
15950.25 318
15951.44 308
15952.63 301
15953.83 292
15955.02 284
15956.21 270
15957.41 279
15958.60 297
15959.80 299
15960.99 282
15962.18 289
15963.38 313
15964.57 295
15965.77 297
15966.96 274
15968.15 270
15969.35 271
15970.54 316
15971.74 288
15972.93 280
15974.13 258
15975.32 291
15976.51 301
15977.71 288
15978.90 259
15980.10 257
15981.29 284
15982.49 282
15983.68 250
15984.88 277
15986.07 298
15987.27 259
15988.46 281
15989.66 258
15990.85 246
15992.05 247
15993.24 265
15994.44 270
15995.63 242
15996.83 255
15998.02 279
15999.22 292
16000.41 285
16001.61 229
16002.80 273
16004.00 283
16005.20 256
16006.39 250
16007.59 261
16008.78 294
16009.98 267
16011.17 282
16012.37 266
16013.57 247
16014.76 257
16015.96 300
16017.15 270
16018.35 241
16019.55 247
16020.74 266
16021.94 270
16023.13 260
16024.33 235
16025.53 213
16026.72 278
16027.92 276
16029.12 263
16030.31 243
16031.51 258
16032.71 247
16033.90 293
16035.10 261
16036.30 244
16037.49 294
16038.69 296
16039.89 266
16041.08 240
16042.28 244
16043.48 237
16044.67 260
16045.87 266
16047.07 273
16048.27 241
16049.46 247
16050.66 283
16051.86 259
16053.06 279
16054.25 243
16055.45 268
16056.65 236
16057.84 242
16059.04 251
16060.24 263
16061.44 235
16062.64 254
16063.83 273
16065.03 242
16066.23 268
16067.43 272
16068.62 250
16069.82 267
16071.02 213
16072.22 244
16073.42 276
16074.62 266
16075.81 246
16077.01 259
16078.21 261
16079.41 252
16080.61 266
16081.81 254
16083.00 281
16084.20 241
16085.40 232
16086.60 247
16087.80 249
16089.00 259
16090.20 271
16091.39 230
16092.59 251
16093.79 240
16094.99 248
16096.19 274
16097.39 271
16098.59 282
16099.79 256
16100.99 241
16102.19 220
16103.38 240
16104.58 260
16105.78 262
16106.98 221
16108.18 242
16109.38 213
16110.58 229
16111.78 227
16112.98 239
16114.18 260
16115.38 261
16116.58 241
16117.78 223
16118.98 260
16120.18 280
16121.38 260
16122.58 249
16123.78 238
16124.98 240
16126.18 235
16127.38 271
16128.58 232
16129.78 236
16130.98 231
16132.18 244
16133.38 257
16134.58 275
16135.78 261
16136.98 266
16138.18 259
16139.38 240
16140.58 246
16141.78 259
16142.98 242
16144.19 233
16145.39 269
16146.59 242
16147.79 225
16148.99 217
16150.19 257
16151.39 238
16152.59 265
16153.79 273
16154.99 234
16156.20 235
16157.40 256
16158.60 252
16159.80 262
16161.00 233
16162.20 257
16163.40 284
16164.61 281
16165.81 246
16167.01 233
16168.21 240
16169.41 229
16170.61 259
16171.82 213
16173.02 231
16174.22 247
16175.42 238
16176.62 284
16177.82 237
16179.03 227
16180.23 241
16181.43 245
16182.63 252
16183.84 219
16185.04 235
16186.24 250
16187.44 265
16188.65 250
16189.85 241
16191.05 250
16192.25 245
16193.46 250
16194.66 248
16195.86 247
16197.06 258
16198.27 234
16199.47 211
16200.67 272
16201.87 277
16203.08 255
16204.28 238
16205.48 260
16206.69 261
16207.89 240
16209.09 255
16210.30 222
16211.50 243
16212.70 231
16213.91 215
16215.11 213
16216.31 235
16217.52 231
16218.72 247
16219.92 290
16221.13 251
16222.33 256
16223.53 297
16224.74 247
16225.94 231
16227.15 245
16228.35 279
16229.55 260
16230.76 259
16231.96 259
16233.17 276
16234.37 268
16235.57 247
16236.78 254
16237.98 272
16239.19 289
16240.39 301
16241.60 266
16242.80 242
16244.00 273
16245.21 249
16246.41 240
16247.62 269
16248.82 266
16250.03 286
16251.23 286
16252.44 266
16253.64 257
16254.85 269
16256.05 280
16257.26 259
16258.46 261
16259.67 265
16260.87 270
16262.08 256
16263.28 270
16264.49 263
16265.69 308
16266.90 281
16268.10 289
16269.31 279
16270.51 272
16271.72 283
16272.93 286
16274.13 296
16275.34 265
16276.54 245
16277.75 258
16278.95 274
16280.16 285
16281.37 299
16282.57 293
16283.78 314
16284.98 300
16286.19 292
16287.40 268
16288.60 297
16289.81 274
16291.01 306
16292.22 293
16293.43 288
16294.63 270
16295.84 306
16297.05 290
16298.25 298
16299.46 325
16300.67 337
16301.87 279
16303.08 292
16304.29 322
16305.49 326
16306.70 306
16307.91 302
16309.11 265
16310.32 352
16311.53 343
16312.73 339
16313.94 332
16315.15 300
16316.36 309
16317.56 306
16318.77 329
16319.98 335
16321.19 326
16322.39 336
16323.60 311
16324.81 300
16326.02 306
16327.22 319
16328.43 302
16329.64 271
16330.85 277
16332.05 280
16333.26 258
16334.47 266
16335.68 289
16336.88 303
16338.09 290
16339.30 276
16340.51 330
16341.72 307
16342.93 266
16344.13 290
16345.34 293
16346.55 251
16347.76 254
16348.97 255
16350.18 270
16351.38 242
16352.59 256
16353.80 254
16355.01 247
16356.22 245
16357.43 220
16358.64 221
16359.84 287
16361.05 269
16362.26 253
16363.47 259
16364.68 242
16365.89 254
16367.10 226
16368.31 269
16369.52 242
16370.73 269
16371.93 276
16373.14 229
16374.35 265
16375.56 234
16376.77 256
16377.98 230
16379.19 236
16380.40 239
16381.61 257
16382.82 272
16384.03 260
16385.24 218
16386.45 249
16387.66 245
16388.87 247
16390.08 246
16391.29 240
16392.50 258
16393.71 251
16394.92 245
16396.13 243
16397.34 254
16398.55 238
16399.76 258
16400.97 270
16402.18 257
16403.39 265
16404.60 252
16405.81 225
16407.02 254
16408.23 262
16409.44 270
16410.65 224
16411.86 207
16413.08 230
16414.29 252
16415.50 230
16416.71 258
16417.92 249
16419.13 252
16420.34 293
16421.55 245
16422.76 235
16423.97 227
16425.19 259
16426.40 262
16427.61 258
16428.82 254
16430.03 245
16431.24 260
16432.45 264
16433.67 229
16434.88 242
16436.09 222
16437.30 238
16438.51 235
16439.72 237
16440.94 271
16442.15 244
16443.36 273
16444.57 243
16445.78 298
16446.99 243
16448.21 240
16449.42 247
16450.63 224
16451.84 230
16453.06 237
16454.27 204
16455.48 210
16456.69 222
16457.90 264
16459.12 239
16460.33 228
16461.54 209
16462.75 242
16463.97 245
16465.18 219
16466.39 228
16467.61 228
16468.82 261
16470.03 245
16471.24 214
16472.46 246
16473.67 241
16474.88 252
16476.10 235
16477.31 204
16478.52 201
16479.74 228
16480.95 249
16482.16 244
16483.38 209
16484.59 208
16485.80 255
16487.02 258
16488.23 223
16489.44 263
16490.66 228
16491.87 246
16493.08 251
16494.30 222
16495.51 217
16496.73 234
16497.94 265
16499.15 230
16500.37 201
16501.58 228
16502.80 230
16504.01 247
16505.22 223
16506.44 231
16507.65 245
16508.87 260
16510.08 247
16511.30 210
16512.51 248
16513.72 225
16514.94 221
16516.15 224
16517.37 201
16518.58 212
16519.80 241
16521.01 243
16522.23 220
16523.44 233
16524.66 223
16525.87 252
16527.09 257
16528.30 225
16529.52 230
16530.73 225
16531.95 241
16533.16 200
16534.38 227
16535.59 216
16536.81 229
16538.02 234
16539.24 206
16540.45 228
16541.67 212
16542.89 214
16544.10 225
16545.32 226
16546.53 224
16547.75 227
16548.96 198
16550.18 245
16551.40 226
16552.61 224
16553.83 238
16555.04 221
16556.26 217
16557.48 219
16558.69 246
16559.91 261
16561.12 239
16562.34 247
16563.56 247
16564.77 239
16565.99 250
16567.21 251
16568.42 220
16569.64 215
16570.86 229
16572.07 244
16573.29 238
16574.51 238
16575.72 256
16576.94 248
16578.16 240
16579.37 241
16580.59 223
16581.81 217
16583.02 262
16584.24 254
16585.46 220
16586.68 239
16587.89 252
16589.11 275
16590.33 260
16591.54 241
16592.76 244
16593.98 254
16595.20 233
16596.41 256
16597.63 252
16598.85 242
16600.07 252
16601.29 271
16602.50 250
16603.72 220
16604.94 252
16606.16 254
16607.37 269
16608.59 236
16609.81 237
16611.03 217
16612.25 235
16613.46 242
16614.68 255
16615.90 248
16617.12 253
16618.34 255
16619.56 232
16620.77 217
16621.99 232
16623.21 258
16624.43 216
16625.65 219
16626.87 217
16628.09 265
16629.30 252
16630.52 218
16631.74 229
16632.96 226
16634.18 236
16635.40 270
16636.62 238
16637.84 191
16639.06 221
16640.28 229
16641.49 227
16642.71 241
16643.93 235
16645.15 221
16646.37 229
16647.59 213
16648.81 210
16650.03 220
16651.25 244
16652.47 262
16653.69 236
16654.91 210
16656.13 245
16657.35 244
16658.57 229
16659.79 232
16661.01 239
16662.23 231
16663.45 230
16664.67 226
16665.89 209
16667.11 235
16668.33 242
16669.55 207
16670.77 209
16671.99 198
16673.21 262
16674.43 286
16675.65 227
16676.87 254
16678.09 241
16679.31 218
16680.53 219
16681.75 245
16682.97 253
16684.19 224
16685.42 230
16686.64 218
16687.86 198
16689.08 239
16690.30 247
16691.52 224
16692.74 218
16693.96 258
16695.18 223
16696.40 200
16697.63 211
16698.85 219
16700.07 244
16701.29 272
16702.51 240
16703.73 256
16704.95 239
16706.18 222
16707.40 222
16708.62 225
16709.84 203
16711.06 216
16712.28 235
16713.51 240
16714.73 240
16715.95 241
16717.17 238
16718.39 195
16719.62 232
16720.84 211
16722.06 238
16723.28 235
16724.50 222
16725.73 217
16726.95 243
16728.17 212
16729.39 215
16730.62 214
16731.84 203
16733.06 230
16734.28 218
16735.51 213
16736.73 183
16737.95 230
16739.18 232
16740.40 242
16741.62 248
16742.84 228
16744.07 206
16745.29 221
16746.51 209
16747.74 216
16748.96 234
16750.18 219
16751.41 214
16752.63 227
16753.85 242
16755.08 212
16756.30 236
16757.52 236
16758.75 243
16759.97 239
16761.19 263
16762.42 231
16763.64 205
16764.86 210
16766.09 228
16767.31 218
16768.54 233
16769.76 235
16770.98 214
16772.21 267
16773.43 231
16774.66 250
16775.88 240
16777.10 239
16778.33 228
16779.55 221
16780.78 224
16782.00 250
16783.22 253
16784.45 239
16785.67 239
16786.90 216
16788.12 236
16789.35 244
16790.57 212
16791.80 208
16793.02 224
16794.25 228
16795.47 245
16796.70 220
16797.92 218
16799.15 213
16800.37 218
16801.60 209
16802.82 201
16804.05 192
16805.27 235
16806.50 210
16807.72 206
16808.95 227
16810.17 227
16811.40 255
16812.62 224
16813.85 236
16815.07 213
16816.30 233
16817.53 221
16818.75 228
16819.98 212
16821.20 221
16822.43 255
16823.65 260
16824.88 247
16826.11 237
16827.33 208
16828.56 197
16829.78 217
16831.01 231
16832.24 219
16833.46 221
16834.69 224
16835.92 235
16837.14 210
16838.37 215
16839.60 219
16840.82 272
16842.05 248
16843.27 214
16844.50 220
16845.73 222
16846.96 214
16848.18 218
16849.41 239
16850.64 243
16851.86 227
16853.09 232
16854.32 232
16855.54 223
16856.77 196
16858.00 215
16859.22 228
16860.45 242
16861.68 258
16862.91 228
16864.13 241
16865.36 236
16866.59 212
16867.82 227
16869.04 264
16870.27 238
16871.50 267
16872.73 223
16873.95 263
16875.18 275
16876.41 239
16877.64 258
16878.87 257
16880.09 272
16881.32 262
16882.55 279
16883.78 233
16885.01 276
16886.23 235
16887.46 265
16888.69 266
16889.92 241
16891.15 238
16892.38 270
16893.60 266
16894.83 296
16896.06 253
16897.29 275
16898.52 286
16899.75 274
16900.98 286
16902.20 249
16903.43 257
16904.66 261
16905.89 268
16907.12 228
16908.35 208
16909.58 227
16910.81 268
16912.04 251
16913.26 242
16914.49 237
16915.72 257
16916.95 220
16918.18 210
16919.41 197
16920.64 248
16921.87 259
16923.10 244
16924.33 256
16925.56 234
16926.79 215
16928.02 248
16929.25 250
16930.48 213
16931.71 228
16932.94 226
16934.17 264
16935.40 248
16936.63 244
16937.86 234
16939.09 244
16940.32 238
16941.55 268
16942.78 258
16944.01 249
16945.24 276
16946.47 261
16947.70 219
16948.93 199
16950.16 248
16951.39 222
16952.62 238
16953.85 218
16955.08 225
16956.31 208
16957.54 233
16958.77 204
16960.01 255
16961.24 264
16962.47 243
16963.70 242
16964.93 222
16966.16 250
16967.39 243
16968.62 234
16969.85 219
16971.08 238
16972.32 226
16973.55 231
16974.78 234
16976.01 212
16977.24 231
16978.47 210
16979.70 247
16980.94 233
16982.17 217
16983.40 205
16984.63 217
16985.86 219
16987.10 254
16988.33 232
16989.56 225
16990.79 211
16992.02 230
16993.26 238
16994.49 248
16995.72 251
16996.95 214
16998.18 236
16999.42 228
17000.65 229
17001.88 234
17003.11 221
17004.35 214
17005.58 223
17006.81 229
17008.04 229
17009.28 251
17010.51 224
17011.74 233
17012.97 236
17014.21 214
17015.44 234
17016.67 254
17017.91 221
17019.14 236
17020.37 206
17021.60 200
17022.84 205
17024.07 236
17025.30 213
17026.54 201
17027.77 236
17029.00 240
17030.24 227
17031.47 249
17032.70 256
17033.94 231
17035.17 239
17036.41 226
17037.64 209
17038.87 190
17040.11 222
17041.34 211
17042.57 269
17043.81 197
17045.04 232
17046.28 269
17047.51 243
17048.74 206
17049.98 202
17051.21 208
17052.45 245
17053.68 248
17054.92 213
17056.15 215
17057.38 206
17058.62 227
17059.85 249
17061.09 224
17062.32 188
17063.56 238
17064.79 270
17066.03 211
17067.26 222
17068.50 237
17069.73 230
17070.97 235
17072.20 208
17073.44 184
17074.67 202
17075.91 223
17077.14 214
17078.38 187
17079.61 215
17080.85 220
17082.08 235
17083.32 228
17084.55 234
17085.79 228
17087.02 240
17088.26 255
17089.49 254
17090.73 232
17091.97 190
17093.20 200
17094.44 245
17095.67 225
17096.91 250
17098.14 215
17099.38 197
17100.62 251
17101.85 230
17103.09 200
17104.32 231
17105.56 234
17106.80 209
17108.03 204
17109.27 220
17110.51 220
17111.74 226
17112.98 240
17114.21 187
17115.45 205
17116.69 200
17117.92 204
17119.16 234
17120.40 193
17121.63 222
17122.87 193
17124.11 219
17125.34 219
17126.58 233
17127.82 223
17129.06 234
17130.29 206
17131.53 199
17132.77 225
17134.00 226
17135.24 232
17136.48 245
17137.72 261
17138.95 219
17140.19 237
17141.43 222
17142.67 195
17143.90 209
17145.14 228
17146.38 237
17147.62 207
17148.85 189
17150.09 207
17151.33 214
17152.57 226
17153.80 229
17155.04 207
17156.28 195
17157.52 206
17158.76 225
17159.99 185
17161.23 236
17162.47 235
17163.71 228
17164.95 213
17166.19 194
17167.42 209
17168.66 218
17169.90 217
17171.14 210
17172.38 217
17173.62 247
17174.86 232
17176.09 218
17177.33 211
17178.57 229
17179.81 224
17181.05 215
17182.29 235
17183.53 228
17184.77 211
17186.01 236
17187.24 224
17188.48 243
17189.72 258
17190.96 280
17192.20 248
17193.44 227
17194.68 211
17195.92 220
17197.16 219
17198.40 190
17199.64 207
17200.88 224
17202.12 227
17203.36 212
17204.60 224
17205.84 226
17207.08 230
17208.32 214
17209.56 212
17210.80 225
17212.04 218
17213.28 228
17214.52 208
17215.76 227
17217.00 219
17218.24 227
17219.48 250
17220.72 218
17221.96 199
17223.20 248
17224.44 219
17225.68 235
17226.92 228
17228.16 236
17229.40 210
17230.64 227
17231.88 212
17233.12 187
17234.36 206
17235.60 225
17236.85 207
17238.09 225
17239.33 217
17240.57 205
17241.81 205
17243.05 206
17244.29 202
17245.53 193
17246.77 213
17248.02 215
17249.26 231
17250.50 218
17251.74 199
17252.98 233
17254.22 223
17255.46 209
17256.71 229
17257.95 218
17259.19 227
17260.43 193
17261.67 222
17262.91 219
17264.16 201
17265.40 222
17266.64 227
17267.88 223
17269.12 217
17270.37 188
17271.61 199
17272.85 212
17274.09 202
17275.34 221
17276.58 228
17277.82 196
17279.06 215
17280.30 227
17281.55 208
17282.79 178
17284.03 204
17285.27 201
17286.52 217
17287.76 209
17289.00 181
17290.25 218
17291.49 203
17292.73 208
17293.97 213
17295.22 188
17296.46 193
17297.70 208
17298.95 199
17300.19 207
17301.43 213
17302.68 219
17303.92 240
17305.16 214
17306.41 225
17307.65 217
17308.89 172
17310.14 180
17311.38 208
17312.62 204
17313.87 214
17315.11 218
17316.36 198
17317.60 203
17318.84 215
17320.09 199
17321.33 203
17322.58 210
17323.82 220
17325.06 217
17326.31 212
17327.55 233
17328.80 212
17330.04 175
17331.28 212
17332.53 215
17333.77 185
17335.02 181
17336.26 208
17337.51 220
17338.75 198
17340.00 187
17341.24 200
17342.48 208
17343.73 212
17344.97 223
17346.22 220
17347.46 180
17348.71 202
17349.95 202
17351.20 193
17352.44 191
17353.69 218
17354.93 209
17356.18 203
17357.42 193
17358.67 212
17359.92 214
17361.16 208
17362.41 227
17363.65 212
17364.90 204
17366.14 216
17367.39 216
17368.63 211
17369.88 228
17371.13 194
17372.37 195
17373.62 182
17374.86 205
17376.11 199
17377.35 202
17378.60 204
17379.85 238
17381.09 230
17382.34 196
17383.59 219
17384.83 199
17386.08 212
17387.32 196
17388.57 211
17389.82 236
17391.06 188
17392.31 196
17393.56 225
17394.80 210
17396.05 223
17397.30 218
17398.54 217
17399.79 178
17401.04 214
17402.28 194
17403.53 247
17404.78 235
17406.02 246
17407.27 219
17408.52 204
17409.77 220
17411.01 215
17412.26 183
17413.51 181
17414.75 206
17416.00 196
17417.25 190
17418.50 191
17419.74 210
17420.99 207
17422.24 200
17423.49 207
17424.73 197
17425.98 222
17427.23 232
17428.48 192
17429.73 208
17430.97 204
17432.22 225
17433.47 222
17434.72 203
17435.97 175
17437.21 208
17438.46 231
17439.71 234
17440.96 214
17442.21 200
17443.45 229
17444.70 245
17445.95 213
17447.20 197
17448.45 216
17449.70 236
17450.95 192
17452.19 203
17453.44 208
17454.69 209
17455.94 207
17457.19 202
17458.44 174
17459.69 223
17460.94 221
17462.19 232
17463.43 190
17464.68 232
17465.93 218
17467.18 217
17468.43 224
17469.68 212
17470.93 210
17472.18 229
17473.43 251
17474.68 212
17475.93 193
17477.18 189
17478.43 210
17479.68 216
17480.93 177
17482.18 205
17483.43 168
17484.68 229
17485.93 225
17487.17 224
17488.42 224
17489.67 238
17490.92 210
17492.18 219
17493.43 199
17494.68 213
17495.93 225
17497.18 215
17498.43 222
17499.68 212
17500.93 206
17502.18 234
17503.43 236
17504.68 201
17505.93 179
17507.18 188
17508.43 209
17509.68 225
17510.93 236
17512.18 217
17513.43 231
17514.68 231
17515.94 207
17517.19 204
17518.44 228
17519.69 227
17520.94 230
17522.19 221
17523.44 205
17524.69 231
17525.94 250
17527.20 217
17528.45 217
17529.70 245
17530.95 210
17532.20 247
17533.45 244
17534.70 247
17535.96 232
17537.21 206
17538.46 237
17539.71 230
17540.96 218
17542.22 211
17543.47 215
17544.72 228
17545.97 240
17547.22 231
17548.48 249
17549.73 205
17550.98 229
17552.23 223
17553.48 202
17554.74 254
17555.99 235
17557.24 241
17558.49 235
17559.75 203
17561.00 214
17562.25 231
17563.50 204
17564.76 224
17566.01 227
17567.26 219
17568.52 219
17569.77 242
17571.02 237
17572.27 211
17573.53 225
17574.78 229
17576.03 252
17577.29 250
17578.54 221
17579.79 216
17581.05 208
17582.30 208
17583.55 211
17584.81 209
17586.06 222
17587.31 201
17588.57 222
17589.82 215
17591.07 224
17592.33 194
17593.58 217
17594.83 214
17596.09 239
17597.34 232
17598.60 240
17599.85 212
17601.10 241
17602.36 199
17603.61 210
17604.87 230
17606.12 217
17607.37 203
17608.63 216
17609.88 229
17611.14 211
17612.39 222
17613.65 212
17614.90 249
17616.16 234
17617.41 235
17618.66 221
17619.92 235
17621.17 226
17622.43 189
17623.68 238
17624.94 239
17626.19 205
17627.45 236
17628.70 223
17629.96 213
17631.21 221
17632.47 228
17633.72 201
17634.98 179
17636.23 196
17637.49 216
17638.74 191
17640.00 219
17641.26 216
17642.51 225
17643.77 247
17645.02 238
17646.28 243
17647.53 217
17648.79 215
17650.04 204
17651.30 204
17652.56 236
17653.81 195
17655.07 191
17656.32 226
17657.58 213
17658.84 213
17660.09 193
17661.35 214
17662.60 206
17663.86 217
17665.12 207
17666.37 195
17667.63 214
17668.89 222
17670.14 172
17671.40 224
17672.66 214
17673.91 194
17675.17 204
17676.43 204
17677.68 225
17678.94 215
17680.20 222
17681.45 214
17682.71 207
17683.97 219
17685.22 191
17686.48 232
17687.74 189
17688.99 189
17690.25 189
17691.51 202
17692.77 204
17694.02 205
17695.28 182
17696.54 197
17697.80 193
17699.05 196
17700.31 213
17701.57 189
17702.83 229
17704.08 228
17705.34 214
17706.60 201
17707.86 227
17709.11 220
17710.37 224
17711.63 229
17712.89 184
17714.15 206
17715.40 217
17716.66 208
17717.92 209
17719.18 205
17720.44 232
17721.70 218
17722.95 178
17724.21 210
17725.47 215
17726.73 209
17727.99 208
17729.25 182
17730.51 214
17731.76 203
17733.02 204
17734.28 173
17735.54 188
17736.80 213
17738.06 174
17739.32 180
17740.58 186
17741.83 193
17743.09 219
17744.35 188
17745.61 200
17746.87 204
17748.13 219
17749.39 218
17750.65 190
17751.91 183
17753.17 176
17754.43 202
17755.69 238
17756.95 210
17758.21 193
17759.47 213
17760.73 236
17761.98 222
17763.24 229
17764.50 184
17765.76 220
17767.02 201
17768.28 199
17769.54 208
17770.80 192
17772.06 202
17773.32 205
17774.58 210
17775.84 207
17777.11 215
17778.37 228
17779.63 192
17780.89 169
17782.15 200
17783.41 213
17784.67 212
17785.93 213
17787.19 188
17788.45 178
17789.71 200
17790.97 241
17792.23 221
17793.49 190
17794.75 219
17796.01 231
17797.28 222
17798.54 199
17799.80 205
17801.06 202
17802.32 200
17803.58 206
17804.84 227
17806.10 202
17807.37 198
17808.63 209
17809.89 197
17811.15 217
17812.41 183
17813.67 194
17814.93 187
17816.20 196
17817.46 194
17818.72 191
17819.98 219
17821.24 208
17822.50 224
17823.77 193
17825.03 190
17826.29 195
17827.55 181
17828.81 207
17830.08 213
17831.34 211
17832.60 200
17833.86 209
17835.13 217
17836.39 202
17837.65 206
17838.91 220
17840.18 210
17841.44 194
17842.70 178
17843.96 180
17845.23 220
17846.49 237
17847.75 204
17849.01 188
17850.28 204
17851.54 215
17852.80 183
17854.07 199
17855.33 191
17856.59 210
17857.86 230
17859.12 193
17860.38 179
17861.65 222
17862.91 207
17864.17 200
17865.44 208
17866.70 199
17867.96 190
17869.23 219
17870.49 198
17871.75 184
17873.02 198
17874.28 187
17875.54 220
17876.81 193
17878.07 181
17879.34 169
17880.60 235
17881.86 213
17883.13 198
17884.39 191
17885.66 205
17886.92 183
17888.18 193
17889.45 243
17890.71 213
17891.98 186
17893.24 186
17894.51 174
17895.77 215
17897.04 188
17898.30 189
17899.56 202
17900.83 165
17902.09 205
17903.36 211
17904.62 212
17905.89 199
17907.15 212
17908.42 213
17909.68 201
17910.95 205
17912.21 211
17913.48 210
17914.74 203
17916.01 193
17917.27 214
17918.54 184
17919.80 209
17921.07 205
17922.34 198
17923.60 198
17924.87 181
17926.13 181
17927.40 196
17928.66 219
17929.93 238
17931.19 193
17932.46 182
17933.73 204
17934.99 174
17936.26 224
17937.52 201
17938.79 178
17940.06 174
17941.32 175
17942.59 211
17943.85 179
17945.12 171
17946.39 192
17947.65 165
17948.92 211
17950.19 214
17951.45 168
17952.72 188
17953.99 193
17955.25 185
17956.52 197
17957.79 188
17959.05 208
17960.32 200
17961.59 196
17962.85 195
17964.12 201
17965.39 197
17966.65 188
17967.92 200
17969.19 207
17970.45 193
17971.72 198
17972.99 203
17974.26 198
17975.52 184
17976.79 187
17978.06 202
17979.33 199
17980.59 206
17981.86 192
17983.13 197
17984.40 170
17985.66 183
17986.93 222
17988.20 213
17989.47 209
17990.73 174
17992.00 182
17993.27 192
17994.54 207
17995.81 210
17997.07 194
17998.34 202
17999.61 199
18000.88 204
18002.15 180
18003.42 206
18004.68 184
18005.95 202
18007.22 184
18008.49 199
18009.76 200
18011.03 197
18012.30 178
18013.56 215
18014.83 219
18016.10 194
18017.37 194
18018.64 203
18019.91 198
18021.18 204
18022.45 181
18023.71 180
18024.98 198
18026.25 190
18027.52 171
18028.79 182
18030.06 208
18031.33 198
18032.60 172
18033.87 186
18035.14 172
18036.41 158
18037.68 186
18038.95 199
18040.22 199
18041.49 185
18042.76 191
18044.02 223
18045.29 207
18046.56 192
18047.83 222
18049.10 219
18050.37 204
18051.64 190
18052.91 175
18054.18 193
18055.45 212
18056.72 172
18057.99 199
18059.27 186
18060.54 185
18061.81 212
18063.08 193
18064.35 208
18065.62 182
18066.89 195
18068.16 209
18069.43 161
18070.70 175
18071.97 197
18073.24 219
18074.51 210
18075.78 175
18077.05 207
18078.32 223
18079.60 210
18080.87 225
18082.14 206
18083.41 199
18084.68 217
18085.95 226
18087.22 233
18088.49 185
18089.77 226
18091.04 232
18092.31 204
18093.58 158
18094.85 190
18096.12 186
18097.39 237
18098.67 216
18099.94 174
18101.21 210
18102.48 233
18103.75 205
18105.02 199
18106.30 204
18107.57 218
18108.84 222
18110.11 229
18111.38 222
18112.66 198
18113.93 241
18115.20 232
18116.47 227
18117.75 198
18119.02 225
18120.29 197
18121.56 218
18122.84 210
18124.11 207
18125.38 197
18126.65 225
18127.93 210
18129.20 194
18130.47 209
18131.74 194
18133.02 220
18134.29 198
18135.56 188
18136.84 204
18138.11 221
18139.38 189
18140.66 216
18141.93 236
18143.20 219
18144.48 228
18145.75 223
18147.02 204
18148.30 202
18149.57 214
18150.84 210
18152.12 203
18153.39 199
18154.66 209
18155.94 201
18157.21 232
18158.48 194
18159.76 191
18161.03 189
18162.31 223
18163.58 215
18164.85 201
18166.13 185
18167.40 214
18168.68 202
18169.95 201
18171.22 197
18172.50 226
18173.77 213
18175.05 213
18176.32 225
18177.60 202
18178.87 235
18180.15 234
18181.42 191
18182.69 200
18183.97 196
18185.24 188
18186.52 193
18187.79 197
18189.07 216
18190.34 198
18191.62 198
18192.89 193
18194.17 170
18195.44 198
18196.72 191
18197.99 176
18199.27 201
18200.54 214
18201.82 227
18203.09 206
18204.37 191
18205.65 193
18206.92 197
18208.20 212
18209.47 213
18210.75 221
18212.02 220
18213.30 223
18214.57 226
18215.85 198
18217.13 202
18218.40 191
18219.68 189
18220.95 212
18222.23 177
18223.51 185
18224.78 177
18226.06 188
18227.33 201
18228.61 194
18229.89 187
18231.16 199
18232.44 204
18233.72 220
18234.99 183
18236.27 212
18237.55 209
18238.82 188
18240.10 196
18241.38 196
18242.65 199
18243.93 206
18245.21 212
18246.48 191
18247.76 203
18249.04 200
18250.31 218
18251.59 190
18252.87 194
18254.15 200
18255.42 197
18256.70 168
18257.98 222
18259.25 205
18260.53 199
18261.81 183
18263.09 241
18264.36 214
18265.64 210
18266.92 202
18268.20 215
18269.47 193
18270.75 197
18272.03 227
18273.31 190
18274.59 196
18275.86 150
18277.14 186
18278.42 194
18279.70 197
18280.98 194
18282.25 188
18283.53 179
18284.81 197
18286.09 227
18287.37 221
18288.64 202
18289.92 188
18291.20 199
18292.48 198
18293.76 192
18295.04 220
18296.32 208
18297.59 193
18298.87 208
18300.15 192
18301.43 203
18302.71 210
18303.99 209
18305.27 197
18306.55 178
18307.83 185
18309.10 203
18310.38 218
18311.66 171
18312.94 220
18314.22 187
18315.50 207
18316.78 194
18318.06 180
18319.34 182
18320.62 213
18321.90 211
18323.18 237
18324.46 192
18325.74 214
18327.02 162
18328.30 193
18329.58 195
18330.86 161
18332.14 184
18333.41 197
18334.69 210
18335.97 187
18337.25 216
18338.54 210
18339.82 201
18341.10 205
18342.38 205
18343.66 204
18344.94 210
18346.22 199
18347.50 202
18348.78 195
18350.06 195
18351.34 211
18352.62 223
18353.90 199
18355.18 201
18356.46 211
18357.74 194
18359.02 207
18360.30 213
18361.58 206
18362.87 190
18364.15 226
18365.43 224
18366.71 191
18367.99 201
18369.27 198
18370.55 204
18371.83 190
18373.11 178
18374.40 166
18375.68 188
18376.96 201
18378.24 177
18379.52 201
18380.80 207
18382.08 189
18383.37 176
18384.65 173
18385.93 202
18387.21 228
18388.49 189
18389.78 190
18391.06 205
18392.34 207
18393.62 206
18394.90 199
18396.19 192
18397.47 179
18398.75 195
18400.03 202
18401.31 196
18402.60 201
18403.88 200
18405.16 165
18406.44 199
18407.73 216
18409.01 177
18410.29 196
18411.57 193
18412.86 176
18414.14 209
18415.42 223
18416.71 193
18417.99 194
18419.27 185
18420.55 209
18421.84 201
18423.12 214
18424.40 191
18425.69 211
18426.97 217
18428.25 192
18429.54 202
18430.82 201
18432.10 199
18433.39 212
18434.67 201
18435.95 196
18437.24 188
18438.52 195
18439.80 186
18441.09 203
18442.37 201
18443.66 188
18444.94 214
18446.22 209
18447.51 173
18448.79 160
18450.08 192
18451.36 188
18452.64 219
18453.93 196
18455.21 203
18456.50 210
18457.78 207
18459.06 190
18460.35 214
18461.63 230
18462.92 232
18464.20 222
18465.49 181
18466.77 179
18468.06 188
18469.34 196
18470.63 184
18471.91 218
18473.19 192
18474.48 191
18475.76 197
18477.05 207
18478.33 219
18479.62 201
18480.90 179
18482.19 187
18483.47 207
18484.76 198
18486.05 181
18487.33 190
18488.62 165
18489.90 214
18491.19 223
18492.47 205
18493.76 199
18495.04 177
18496.33 208
18497.61 200
18498.90 214
18500.19 197
18501.47 232
18502.76 193
18504.04 177
18505.33 186
18506.62 205
18507.90 191
18509.19 217
18510.47 207
18511.76 188
18513.05 189
18514.33 184
18515.62 178
18516.90 179
18518.19 194
18519.48 182
18520.76 211
18522.05 213
18523.34 230
18524.62 174
18525.91 225
18527.20 192
18528.48 204
18529.77 217
18531.06 199
18532.34 218
18533.63 201
18534.92 170
18536.21 170
18537.49 186
18538.78 220
18540.07 217
18541.35 215
18542.64 196
18543.93 183
18545.22 214
18546.50 223
18547.79 193
18549.08 179
18550.37 206
18551.65 193
18552.94 203
18554.23 206
18555.52 204
18556.80 173
18558.09 202
18559.38 200
18560.67 225
18561.95 169
18563.24 197
18564.53 226
18565.82 217
18567.11 189
18568.39 197
18569.68 212
18570.97 202
18572.26 173
18573.55 210
18574.84 210
18576.12 203
18577.41 210
18578.70 244
18579.99 203
18581.28 203
18582.57 193
18583.86 187
18585.14 184
18586.43 220
18587.72 234
18589.01 181
18590.30 183
18591.59 204
18592.88 233
18594.17 231
18595.46 240
18596.74 201
18598.03 181
18599.32 199
18600.61 207
18601.90 207
18603.19 212
18604.48 213
18605.77 211
18607.06 208
18608.35 215
18609.64 202
18610.93 191
18612.22 209
18613.51 212
18614.80 220
18616.09 208
18617.38 200
18618.67 207
18619.96 197
18621.25 176
18622.54 206
18623.83 230
18625.12 206
18626.41 215
18627.70 189
18628.99 207
18630.28 196
18631.57 210
18632.86 198
18634.15 201
18635.44 214
18636.73 239
18638.02 265
18639.31 228
18640.60 210
18641.89 209
18643.18 196
18644.47 178
18645.76 212
18647.06 202
18648.35 193
18649.64 224
18650.93 211
18652.22 204
18653.51 186
18654.80 194
18656.09 220
18657.38 204
18658.68 238
18659.97 243
18661.26 200
18662.55 191
18663.84 198
18665.13 188
18666.42 211
18667.72 187
18669.01 214
18670.30 195
18671.59 181
18672.88 175
18674.17 201
18675.47 202
18676.76 222
18678.05 205
18679.34 207
18680.63 205
18681.93 181
18683.22 174
18684.51 220
18685.80 193
18687.09 182
18688.39 234
18689.68 216
18690.97 215
18692.26 203
18693.56 190
18694.85 188
18696.14 201
18697.43 198
18698.73 195
18700.02 209
18701.31 197
18702.60 177
18703.90 200
18705.19 189
18706.48 183
18707.78 215
18709.07 189
18710.36 224
18711.66 219
18712.95 221
18714.24 209
18715.54 199
18716.83 214
18718.12 204
18719.42 187
18720.71 182
18722.00 202
18723.30 221
18724.59 207
18725.88 196
18727.18 202
18728.47 208
18729.76 217
18731.06 200
18732.35 221
18733.65 183
18734.94 177
18736.23 198
18737.53 217
18738.82 204
18740.12 185
18741.41 212
18742.70 215
18744.00 197
18745.29 211
18746.59 213
18747.88 210
18749.18 205
18750.47 193
18751.76 181
18753.06 202
18754.35 192
18755.65 204
18756.94 195
18758.24 188
18759.53 196
18760.83 210
18762.12 212
18763.42 210
18764.71 228
18766.01 215
18767.30 169
18768.60 186
18769.89 182
18771.19 193
18772.48 197
18773.78 206
18775.07 196
18776.37 206
18777.66 206
18778.96 209
18780.25 193
18781.55 209
18782.85 201
18784.14 170
18785.44 202
18786.73 197
18788.03 186
18789.32 207
18790.62 191
18791.92 188
18793.21 189
18794.51 219
18795.80 204
18797.10 194
18798.40 174
18799.69 188
18800.99 222
18802.28 190
18803.58 166
18804.88 179
18806.17 206
18807.47 235
18808.77 199
18810.06 194
18811.36 205
18812.66 212
18813.95 204
18815.25 199
18816.55 214
18817.84 215
18819.14 203
18820.44 202
18821.73 209
18823.03 204
18824.33 210
18825.62 201
18826.92 194
18828.22 203
18829.52 210
18830.81 216
18832.11 199
18833.41 200
18834.71 204
18836.00 197
18837.30 181
18838.60 214
18839.90 220
18841.19 212
18842.49 215
18843.79 206
18845.09 186
18846.38 198
18847.68 186
18848.98 201
18850.28 189
18851.58 194
18852.87 191
18854.17 196
18855.47 159
18856.77 191
18858.07 215
18859.36 232
18860.66 195
18861.96 217
18863.26 204
18864.56 191
18865.86 196
18867.15 193
18868.45 188
18869.75 177
18871.05 213
18872.35 206
18873.65 197
18874.95 179
18876.24 215
18877.54 210
18878.84 189
18880.14 180
18881.44 199
18882.74 172
18884.04 165
18885.34 191
18886.64 187
18887.94 194
18889.24 180
18890.53 197
18891.83 182
18893.13 180
18894.43 208
18895.73 189
18897.03 187
18898.33 158
18899.63 167
18900.93 206
18902.23 189
18903.53 172
18904.83 183
18906.13 173
18907.43 221
18908.73 217
18910.03 191
18911.33 185
18912.63 206
18913.93 204
18915.23 199
18916.53 172
18917.83 192
18919.13 214
18920.43 185
18921.73 198
18923.03 182
18924.33 176
18925.63 186
18926.93 217
18928.23 215
18929.53 211
18930.84 216
18932.14 192
18933.44 189
18934.74 190
18936.04 201
18937.34 161
18938.64 195
18939.94 213
18941.24 184
18942.54 180
18943.84 193
18945.15 154
18946.45 205
18947.75 186
18949.05 195
18950.35 196
18951.65 187
18952.95 183
18954.26 199
18955.56 207
18956.86 161
18958.16 170
18959.46 188
18960.76 175
18962.07 182
18963.37 176
18964.67 204
18965.97 193
18967.27 205
18968.57 182
18969.88 194
18971.18 218
18972.48 183
18973.78 193
18975.09 187
18976.39 187
18977.69 170
18978.99 182
18980.29 218
18981.60 179
18982.90 180
18984.20 151
18985.50 204
18986.81 201
18988.11 189
18989.41 224
18990.72 195
18992.02 198
18993.32 224
18994.62 202
18995.93 183
18997.23 199
18998.53 193
18999.84 206
19001.14 194
19002.44 206
19003.75 200
19005.05 171
19006.35 170
19007.66 175
19008.96 171
19010.26 196
19011.57 179
19012.87 186
19014.17 166
19015.48 148
19016.78 165
19018.08 163
19019.39 180
19020.69 184
19021.99 187
19023.30 182
19024.60 189
19025.91 188
19027.21 193
19028.51 173
19029.82 204
19031.12 209
19032.43 201
19033.73 197
19035.04 181
19036.34 199
19037.64 176
19038.95 194
19040.25 201
19041.56 179
19042.86 171
19044.17 186
19045.47 183
19046.78 197
19048.08 178
19049.39 201
19050.69 168
19052.00 196
19053.30 191
19054.61 162
19055.91 177
19057.22 186
19058.52 175
19059.83 175
19061.13 174
19062.44 153
19063.74 217
19065.05 193
19066.35 159
19067.66 171
19068.96 201
19070.27 167
19071.57 197
19072.88 165
19074.18 182
19075.49 143
19076.80 188
19078.10 201
19079.41 156
19080.71 171
19082.02 177
19083.33 173
19084.63 195
19085.94 194
19087.24 195
19088.55 219
19089.86 204
19091.16 171
19092.47 176
19093.77 184
19095.08 209
19096.39 173
19097.69 191
19099.00 185
19100.31 202
19101.61 188
19102.92 205
19104.23 170
19105.53 221
19106.84 196
19108.15 193
19109.45 179
19110.76 173
19112.07 185
19113.37 179
19114.68 190
19115.99 176
19117.30 176
19118.60 209
19119.91 208
19121.22 164
19122.52 173
19123.83 160
19125.14 174
19126.45 190
19127.75 187
19129.06 197
19130.37 169
19131.68 182
19132.98 180
19134.29 183
19135.60 169
19136.91 183
19138.22 172
19139.52 156
19140.83 166
19142.14 192
19143.45 192
19144.76 193
19146.06 214
19147.37 206
19148.68 184
19149.99 206
19151.30 185
19152.60 176
19153.91 175
19155.22 172
19156.53 193
19157.84 205
19159.15 199
19160.46 202
19161.76 186
19163.07 193
19164.38 177
19165.69 185
19167.00 194
19168.31 205
19169.62 201
19170.93 184
19172.23 191
19173.54 175
19174.85 177
19176.16 180
19177.47 152
19178.78 210
19180.09 189
19181.40 145
19182.71 161
19184.02 184
19185.33 162
19186.64 164
19187.95 184
19189.26 193
19190.57 178
19191.87 150
19193.18 148
19194.49 172
19195.80 185
19197.11 169
19198.42 179
19199.73 169
19201.04 180
19202.35 187
19203.66 191
19204.97 181
19206.28 177
19207.59 190
19208.90 197
19210.21 194
19211.53 160
19212.84 175
19214.15 191
19215.46 181
19216.77 182
19218.08 181
19219.39 188
19220.70 190
19222.01 188
19223.32 168
19224.63 164
19225.94 190
19227.25 193
19228.56 186
19229.87 170
19231.19 201
19232.50 209
19233.81 157
19235.12 194
19236.43 195
19237.74 177
19239.05 171
19240.36 167
19241.68 162
19242.99 192
19244.30 200
19245.61 201
19246.92 187
19248.23 179
19249.54 176
19250.86 171
19252.17 171
19253.48 183
19254.79 175
19256.10 180
19257.42 173
19258.73 175
19260.04 196
19261.35 174
19262.66 177
19263.98 162
19265.29 178
19266.60 186
19267.91 188
19269.22 172
19270.54 177
19271.85 181
19273.16 183
19274.47 186
19275.79 205
19277.10 191
19278.41 165
19279.72 191
19281.04 188
19282.35 205
19283.66 199
19284.98 195
19286.29 189
19287.60 200
19288.91 177
19290.23 190
19291.54 178
19292.85 180
19294.17 174
19295.48 178
19296.79 201
19298.11 218
19299.42 187
19300.73 191
19302.05 147
19303.36 181
19304.67 198
19305.99 191
19307.30 193
19308.61 169
19309.93 179
19311.24 188
19312.56 189
19313.87 174
19315.18 168
19316.50 193
19317.81 187
19319.13 165
19320.44 183
19321.75 181
19323.07 219
19324.38 198
19325.70 197
19327.01 187
19328.32 152
19329.64 179
19330.95 185
19332.27 164
19333.58 176
19334.90 168
19336.21 183
19337.53 179
19338.84 147
19340.16 176
19341.47 173
19342.79 172
19344.10 151
19345.42 162
19346.73 194
19348.05 170
19349.36 192
19350.68 166
19351.99 176
19353.31 168
19354.62 175
19355.94 176
19357.25 182
19358.57 178
19359.88 174
19361.20 188
19362.51 180
19363.83 170
19365.14 192
19366.46 183
19367.78 180
19369.09 167
19370.41 195
19371.72 185
19373.04 189
19374.35 204
19375.67 169
19376.99 161
19378.30 194
19379.62 167
19380.93 169
19382.25 181
19383.57 179
19384.88 189
19386.20 204
19387.52 182
19388.83 185
19390.15 191
19391.47 168
19392.78 202
19394.10 172
19395.42 178
19396.73 199
19398.05 158
19399.37 174
19400.68 184
19402.00 157
19403.32 179
19404.63 148
19405.95 170
19407.27 175
19408.58 181
19409.90 168
19411.22 166
19412.54 191
19413.85 205
19415.17 181
19416.49 216
19417.80 186
19419.12 172
19420.44 191
19421.76 156
19423.07 162
19424.39 160
19425.71 188
19427.03 187
19428.35 211
19429.66 182
19430.98 178
19432.30 173
19433.62 215
19434.93 181
19436.25 164
19437.57 197
19438.89 176
19440.21 168
19441.53 177
19442.84 175
19444.16 199
19445.48 206
19446.80 195
19448.12 175
19449.44 190
19450.75 207
19452.07 184
19453.39 182
19454.71 172
19456.03 167
19457.35 174
19458.67 185
19459.98 169
19461.30 166
19462.62 162
19463.94 165
19465.26 188
19466.58 173
19467.90 186
19469.22 175
19470.54 174
19471.86 147
19473.18 191
19474.49 194
19475.81 193
19477.13 172
19478.45 172
19479.77 170
19481.09 176
19482.41 147
19483.73 181
19485.05 149
19486.37 171
19487.69 182
19489.01 185
19490.33 153
19491.65 178
19492.97 185
19494.29 171
19495.61 187
19496.93 190
19498.25 166
19499.57 169
19500.89 199
19502.21 198
19503.53 165
19504.85 195
19506.17 167
19507.49 176
19508.81 145
19510.13 162
19511.45 181
19512.77 171
19514.09 170
19515.42 158
19516.74 178
19518.06 199
19519.38 164
19520.70 163
19522.02 147
19523.34 155
19524.66 188
19525.98 192
19527.30 192
19528.62 181
19529.95 160
19531.27 187
19532.59 187
19533.91 189
19535.23 184
19536.55 166
19537.87 187
19539.20 212
19540.52 188
19541.84 152
19543.16 171
19544.48 193
19545.80 171
19547.13 177
19548.45 148
19549.77 165
19551.09 179
19552.41 186
19553.74 160
19555.06 170
19556.38 168
19557.70 161
19559.02 172
19560.35 167
19561.67 170
19562.99 177
19564.31 199
19565.64 165
19566.96 194
19568.28 169
19569.60 191
19570.93 176
19572.25 183
19573.57 154
19574.89 194
19576.22 176
19577.54 185
19578.86 168
19580.18 176
19581.51 177
19582.83 178
19584.15 160
19585.48 166
19586.80 181
19588.12 162
19589.45 184
19590.77 152
19592.09 169
19593.42 162
19594.74 177
19596.06 156
19597.39 172
19598.71 152
19600.03 195
19601.36 183
19602.68 179
19604.00 160
19605.33 147
19606.65 183
19607.98 191
19609.30 156
19610.62 143
19611.95 178
19613.27 207
19614.60 165
19615.92 172
19617.24 178
19618.57 183
19619.89 168
19621.22 166
19622.54 187
19623.87 156
19625.19 159
19626.51 164
19627.84 154
19629.16 162
19630.49 185
19631.81 200
19633.14 163
19634.46 166
19635.79 176
19637.11 186
19638.44 181
19639.76 163
19641.09 168
19642.41 173
19643.74 194
19645.06 161
19646.39 155
19647.71 129
19649.04 160
19650.36 181
19651.69 188
19653.01 158
19654.34 159
19655.66 143
19656.99 158
19658.32 145
19659.64 154
19660.97 154
19662.29 156
19663.62 170
19664.94 191
19666.27 185
19667.60 165
19668.92 170
19670.25 179
19671.57 189
19672.90 157
19674.23 188
19675.55 146
19676.88 168
19678.20 165
19679.53 151
19680.86 164
19682.18 166
19683.51 166
19684.84 188
19686.16 181
19687.49 172
19688.82 166
19690.14 175
19691.47 164
19692.80 144
19694.12 178
19695.45 169
19696.78 179
19698.10 151
19699.43 177
19700.76 168
19702.08 161
19703.41 166
19704.74 140
19706.07 155
19707.39 172
19708.72 205
19710.05 189
19711.37 175
19712.70 171
19714.03 156
19715.36 145
19716.68 158
19718.01 176
19719.34 165
19720.67 176
19721.99 156
19723.32 156
19724.65 154
19725.98 184
19727.31 189
19728.63 175
19729.96 165
19731.29 156
19732.62 174
19733.95 186
19735.27 159
19736.60 163
19737.93 171
19739.26 205
19740.59 181
19741.92 177
19743.24 189
19744.57 203
19745.90 162
19747.23 161
19748.56 156
19749.89 150
19751.22 170
19752.54 185
19753.87 173
19755.20 163
19756.53 195
19757.86 182
19759.19 186
19760.52 158
19761.85 168
19763.18 189
19764.50 168
19765.83 174
19767.16 170
19768.49 156
19769.82 162
19771.15 169
19772.48 157
19773.81 169
19775.14 147
19776.47 185
19777.80 159
19779.13 169
19780.46 162
19781.79 183
19783.12 156
19784.45 160
19785.78 148
19787.11 171
19788.44 174
19789.77 174
19791.10 172
19792.43 177
19793.76 168
19795.09 168
19796.42 198
19797.75 175
19799.08 183
19800.41 143
19801.74 142
19803.07 162
19804.40 189
19805.73 168
19807.06 151
19808.39 173
19809.72 168
19811.05 130
19812.38 164
19813.71 173
19815.05 176
19816.38 195
19817.71 149
19819.04 175
19820.37 177
19821.70 158
19823.03 149
19824.36 178
19825.69 161
19827.03 172
19828.36 187
19829.69 170
19831.02 169
19832.35 166
19833.68 195
19835.01 185
19836.35 158
19837.68 135
19839.01 196
19840.34 168
19841.67 158
19843.00 177
19844.34 155
19845.67 176
19847.00 165
19848.33 182
19849.66 155
19851.00 163
19852.33 180
19853.66 185
19854.99 177
19856.32 173
19857.66 188
19858.99 189
19860.32 164
19861.65 163
19862.99 191
19864.32 180
19865.65 142
19866.98 167
19868.32 161
19869.65 169
19870.98 170
19872.31 164
19873.65 190
19874.98 180
19876.31 184
19877.65 168
19878.98 170
19880.31 170
19881.65 184
19882.98 147
19884.31 168
19885.64 167
19886.98 164
19888.31 178
19889.64 166
19890.98 172
19892.31 201
19893.64 195
19894.98 172
19896.31 170
19897.65 142
19898.98 150
19900.31 172
19901.65 176
19902.98 191
19904.31 181
19905.65 157
19906.98 152
19908.32 157
19909.65 149
19910.98 154
19912.32 168
19913.65 157
19914.99 148
19916.32 152
19917.66 170
19918.99 170
19920.32 159
19921.66 168
19922.99 163
19924.33 172
19925.66 181
19927.00 153
19928.33 175
19929.67 170
19931.00 159
19932.34 147
19933.67 149
19935.01 145
19936.34 171
19937.68 162
19939.01 153
19940.35 190
19941.68 213
19943.02 176
19944.35 172
19945.69 159
19947.02 157
19948.36 190
19949.69 194
19951.03 165
19952.36 166
19953.70 162
19955.03 162
19956.37 172
19957.71 145
19959.04 142
19960.38 152
19961.71 175
19963.05 163
19964.38 175
19965.72 170
19967.06 168
19968.39 161
19969.73 159
19971.06 143
19972.40 159
19973.74 171
19975.07 178
19976.41 151
19977.75 145
19979.08 173
19980.42 167
19981.75 187
19983.09 173
19984.43 172
19985.76 170
19987.10 183
19988.44 163
19989.77 153
19991.11 165
19992.45 142
19993.78 173
19995.12 172
19996.46 179
19997.80 170
19999.13 184
20000.47 175
20001.81 183
20003.14 163
20004.48 179
20005.82 172
20007.16 165
20008.49 197
20009.83 181
20011.17 163
20012.51 184
20013.84 171
20015.18 192
20016.52 160
20017.86 199
20019.19 180
20020.53 164
20021.87 188
20023.21 149
20024.55 173
20025.88 169
20027.22 192
20028.56 181
20029.90 179
20031.24 173
20032.57 175
20033.91 177
20035.25 176
20036.59 202
20037.93 201
20039.26 183
20040.60 174
20041.94 150
20043.28 143
20044.62 170
20045.96 170
20047.30 181
20048.63 170
20049.97 181
20051.31 168
20052.65 164
20053.99 155
20055.33 182
20056.67 165
20058.01 173
20059.35 156
20060.69 167
20062.02 166
20063.36 170
20064.70 179
20066.04 156
20067.38 164
20068.72 202
20070.06 198
20071.40 161
20072.74 152
20074.08 181
20075.42 207
20076.76 167
20078.10 146
20079.44 195
20080.78 191
20082.12 174
20083.46 178
20084.80 163
20086.14 160
20087.48 177
20088.82 196
20090.16 167
20091.50 169
20092.84 189
20094.18 178
20095.52 192
20096.86 162
20098.20 172
20099.54 200
20100.88 177
20102.22 166
20103.56 175
20104.90 169
20106.24 178
20107.58 152
20108.92 174
20110.26 150
20111.60 152
20112.95 174
20114.29 177
20115.63 161
20116.97 187
20118.31 184
20119.65 164
20120.99 166
20122.33 169
20123.67 140
20125.02 167
20126.36 171
20127.70 155
20129.04 161
20130.38 165
20131.72 154
20133.06 159
20134.41 160
20135.75 176
