# Supplementary material for: MALDI-TOF MS typing enables the classification of brewing yeasts of the genus Saccharomyces to major beer styles
Source: PLoS One. 2017 Aug 9;12(8):e0181694. doi: 10.1371/journal.pone.0181694 (PMC5549903; doi:10.1371/journal.pone.0181694)
Supplement: S1 File — The directory includes 90 raw files and was zipped to “.zip”; the folder has three strains with 30 spectra per strain; S1 Text explains the raw files with an example and Table 1 represents the yeast strains used within the experiment. (ZIP) [file pone.0181694.s004.zip › 1-3/30251-127-OG-WB-WB-YPG-18h-E-E_2015-07-20_2_0_A8_1.dat]

2000.14 1276
2000.56 1276
2000.98 1268
2001.40 1340
2001.83 1277
2002.25 1120
2002.67 1182
2003.09 1216
2003.51 1158
2003.93 1096
2004.36 1286
2004.78 1339
2005.20 1356
2005.62 1188
2006.05 1158
2006.47 1307
2006.89 1238
2007.31 1183
2007.73 1287
2008.16 1281
2008.58 1369
2009.00 1282
2009.42 1293
2009.85 1110
2010.27 1240
2010.69 1273
2011.12 1404
2011.54 1351
2011.96 1238
2012.38 1065
2012.81 1076
2013.23 1003
2013.65 1053
2014.08 1211
2014.50 1269
2014.92 1228
2015.35 1343
2015.77 1079
2016.19 1196
2016.62 1009
2017.04 1139
2017.46 1387
2017.89 1331
2018.31 1256
2018.73 1191
2019.16 1150
2019.58 1327
2020.00 1134
2020.43 1318
2020.85 1243
2021.27 1221
2021.70 1338
2022.12 1209
2022.55 1193
2022.97 1311
2023.39 1113
2023.82 1105
2024.24 1130
2024.67 1186
2025.09 1223
2025.52 1150
2025.94 1234
2026.36 1126
2026.79 1168
2027.21 1283
2027.64 1264
2028.06 1027
2028.49 1108
2028.91 1128
2029.34 1071
2029.76 1147
2030.19 1080
2030.61 1222
2031.03 1096
2031.46 1204
2031.88 1207
2032.31 1163
2032.73 1232
2033.16 1232
2033.58 1181
2034.01 1280
2034.44 1219
2034.86 1165
2035.29 1205
2035.71 1332
2036.14 1304
2036.56 1236
2036.99 1075
2037.41 1089
2037.84 1284
2038.26 1217
2038.69 1265
2039.12 1309
2039.54 1353
2039.97 1303
2040.39 1269
2040.82 1229
2041.24 1392
2041.67 1269
2042.10 1223
2042.52 1130
2042.95 1182
2043.37 1150
2043.80 1115
2044.23 1236
2044.65 1145
2045.08 1199
2045.51 1104
2045.93 1093
2046.36 1361
2046.79 1378
2047.21 1289
2047.64 1320
2048.07 1295
2048.49 1282
2048.92 1243
2049.35 1273
2049.77 1400
2050.20 1480
2050.63 1333
2051.05 1308
2051.48 1554
2051.91 1467
2052.33 1664
2052.76 1748
2053.19 1568
2053.62 1574
2054.04 1636
2054.47 1430
2054.90 1531
2055.32 1294
2055.75 1126
2056.18 1237
2056.61 1354
2057.03 1359
2057.46 1251
2057.89 1117
2058.32 1205
2058.75 1209
2059.17 1242
2059.60 1281
2060.03 1230
2060.46 1283
2060.88 1296
2061.31 1329
2061.74 1260
2062.17 1303
2062.60 1270
2063.02 1292
2063.45 1309
2063.88 1249
2064.31 1424
2064.74 1435
2065.17 1467
2065.59 1431
2066.02 1458
2066.45 1569
2066.88 1393
2067.31 1378
2067.74 1513
2068.17 1362
2068.60 1216
2069.02 1213
2069.45 1317
2069.88 1244
2070.31 1328
2070.74 1176
2071.17 1282
2071.60 1269
2072.03 1397
2072.46 1432
2072.89 1414
2073.31 1547
2073.74 1610
2074.17 1426
2074.60 1531
2075.03 1640
2075.46 1493
2075.89 1471
2076.32 1439
2076.75 1462
2077.18 1334
2077.61 1367
2078.04 1354
2078.47 1148
2078.90 1253
2079.33 1300
2079.76 1345
2080.19 1121
2080.62 1145
2081.05 1081
2081.48 1099
2081.91 1156
2082.34 1229
2082.77 1132
2083.20 1062
2083.63 1273
2084.06 1150
2084.49 1200
2084.92 1427
2085.35 1338
2085.78 1351
2086.21 1332
2086.64 1311
2087.07 1220
2087.50 1104
2087.94 1180
2088.37 1269
2088.80 1326
2089.23 1161
2089.66 1331
2090.09 1272
2090.52 1188
2090.95 1181
2091.38 1187
2091.81 1200
2092.25 1287
2092.68 1141
2093.11 1156
2093.54 1218
2093.97 1183
2094.40 1327
2094.83 1192
2095.27 1212
2095.70 1109
2096.13 1043
2096.56 1325
2096.99 1233
2097.42 1198
2097.86 1136
2098.29 1091
2098.72 1095
2099.15 1195
2099.58 1100
2100.01 1147
2100.45 1113
2100.88 1042
2101.31 1041
2101.74 985
2102.18 1114
2102.61 1129
2103.04 1071
2103.47 1234
2103.90 1174
2104.34 1195
2104.77 1230
2105.20 1203
2105.63 1287
2106.07 1376
2106.50 1385
2106.93 1384
2107.37 1463
2107.80 1313
2108.23 1183
2108.66 1350
2109.10 1202
2109.53 1118
2109.96 1204
2110.40 1110
2110.83 1182
2111.26 1227
2111.70 1093
2112.13 1163
2112.56 1120
2113.00 1019
2113.43 1036
2113.86 1160
2114.30 1101
2114.73 1029
2115.16 1080
2115.60 1154
2116.03 1073
2116.46 968
2116.90 964
2117.33 1140
2117.77 1138
2118.20 967
2118.63 1067
2119.07 1070
2119.50 1093
2119.94 1065
2120.37 1094
2120.80 1164
2121.24 1081
2121.67 954
2122.11 1142
2122.54 1239
2122.97 1092
2123.41 1065
2123.84 1188
2124.28 1083
2124.71 1103
2125.15 1084
2125.58 1041
2126.02 1050
2126.45 1064
2126.89 1019
2127.32 960
2127.76 1193
2128.19 1247
2128.63 1151
2129.06 1248
2129.50 1157
2129.93 1323
2130.37 1250
2130.80 1167
2131.24 1201
2131.67 1167
2132.11 1168
2132.54 1199
2132.98 1189
2133.41 1171
2133.85 1114
2134.28 1077
2134.72 1186
2135.16 1175
2135.59 1140
2136.03 1147
2136.46 1005
2136.90 1154
2137.33 1211
2137.77 1117
2138.21 1275
2138.64 1202
2139.08 1131
2139.51 1205
2139.95 1113
2140.39 1283
2140.82 1118
2141.26 1076
2141.69 1104
2142.13 1152
2142.57 1220
2143.00 1215
2143.44 1134
2143.88 1110
2144.31 1127
2144.75 1066
2145.19 1057
2145.62 1019
2146.06 1216
2146.50 1265
2146.93 1090
2147.37 1182
2147.81 1428
2148.24 1245
2148.68 1154
2149.12 1175
2149.56 1209
2149.99 1106
2150.43 1392
2150.87 1438
2151.30 1363
2151.74 1291
2152.18 1225
2152.62 1258
2153.05 1114
2153.49 1156
2153.93 1195
2154.37 1307
2154.80 1317
2155.24 1290
2155.68 1376
2156.12 1472
2156.55 1553
2156.99 1487
2157.43 1512
2157.87 1621
2158.31 1490
2158.74 1559
2159.18 1452
2159.62 1491
2160.06 1455
2160.50 1151
2160.93 1228
2161.37 1316
2161.81 1276
2162.25 1303
2162.69 1353
2163.13 1419
2163.57 1259
2164.00 1064
2164.44 1059
2164.88 1265
2165.32 1284
2165.76 1232
2166.20 1066
2166.64 1099
2167.07 1208
2167.51 1245
2167.95 1217
2168.39 1091
2168.83 1136
2169.27 1191
2169.71 1053
2170.15 1327
2170.59 1134
2171.03 1294
2171.47 1216
2171.91 1126
2172.34 1380
2172.78 1296
2173.22 1192
2173.66 1190
2174.10 1265
2174.54 1296
2174.98 1373
2175.42 1357
2175.86 1290
2176.30 1478
2176.74 1635
2177.18 1302
2177.62 1008
2178.06 1136
2178.50 1263
2178.94 1320
2179.38 1319
2179.82 1041
2180.26 1047
2180.70 1121
2181.14 1075
2181.58 1097
2182.02 965
2182.46 977
2182.90 1062
2183.34 1055
2183.78 1149
2184.22 1043
2184.67 1031
2185.11 972
2185.55 1018
2185.99 1191
2186.43 1271
2186.87 1294
2187.31 1112
2187.75 1185
2188.19 1163
2188.63 1195
2189.07 1239
2189.52 1329
2189.96 1226
2190.40 1358
2190.84 1253
2191.28 1187
2191.72 1165
2192.16 1353
2192.60 1263
2193.05 1408
2193.49 1325
2193.93 1150
2194.37 1104
2194.81 1207
2195.25 1190
2195.70 1110
2196.14 1317
2196.58 1413
2197.02 1244
2197.46 1032
2197.91 1086
2198.35 1137
2198.79 1113
2199.23 1067
2199.67 1083
2200.12 1353
2200.56 1136
2201.00 1281
2201.44 1241
2201.89 1205
2202.33 1237
2202.77 1280
2203.21 1272
2203.66 1363
2204.10 1321
2204.54 1217
2204.98 1263
2205.43 1292
2205.87 1202
2206.31 1113
2206.75 1103
2207.20 1104
2207.64 1222
2208.08 1072
2208.53 1048
2208.97 1110
2209.41 1168
2209.86 1202
2210.30 1257
2210.74 1182
2211.19 1048
2211.63 1230
2212.07 1085
2212.52 1203
2212.96 1114
2213.40 1116
2213.85 1186
2214.29 1159
2214.73 1134
2215.18 1088
2215.62 1056
2216.06 1193
2216.51 1308
2216.95 1172
2217.40 1108
2217.84 1199
2218.28 1352
2218.73 1238
2219.17 1299
2219.62 1280
2220.06 1272
2220.51 1265
2220.95 1330
2221.39 1215
2221.84 1212
2222.28 1161
2222.73 1311
2223.17 1425
2223.62 1396
2224.06 1336
2224.51 1371
2224.95 1374
2225.39 1381
2225.84 1338
2226.28 1324
2226.73 1346
2227.17 1204
2227.62 1109
2228.06 1169
2228.51 1252
2228.95 1264
2229.40 1284
2229.84 1181
2230.29 1273
2230.73 1348
2231.18 1332
2231.63 1204
2232.07 1107
2232.52 1152
2232.96 1290
2233.41 1210
2233.85 1188
2234.30 1228
2234.74 1264
2235.19 1176
2235.64 1063
2236.08 1146
2236.53 1128
2236.97 1272
2237.42 1130
2237.87 1183
2238.31 1151
2238.76 1027
2239.20 1107
2239.65 1126
2240.10 1070
2240.54 1067
2240.99 1078
2241.43 954
2241.88 1023
2242.33 1065
2242.77 935
2243.22 918
2243.67 1025
2244.11 975
2244.56 1045
2245.01 1044
2245.45 1021
2245.90 964
2246.35 974
2246.79 1082
2247.24 1241
2247.69 1103
2248.13 1041
2248.58 1143
2249.03 1058
2249.48 1166
2249.92 1214
2250.37 1116
2250.82 1147
2251.27 1020
2251.71 1136
2252.16 1048
2252.61 1070
2253.05 963
2253.50 1080
2253.95 977
2254.40 1008
2254.85 1023
2255.29 1013
2255.74 981
2256.19 856
2256.64 1019
2257.08 1013
2257.53 927
2257.98 994
2258.43 991
2258.88 919
2259.32 1112
2259.77 1351
2260.22 1163
2260.67 1185
2261.12 1256
2261.57 1384
2262.01 1321
2262.46 1394
2262.91 1539
2263.36 1566
2263.81 1560
2264.26 1447
2264.71 1350
2265.15 1271
2265.60 1117
2266.05 1025
2266.50 1084
2266.95 1230
2267.40 1457
2267.85 1402
2268.30 1321
2268.75 1272
2269.19 1270
2269.64 1239
2270.09 1331
2270.54 1180
2270.99 1103
2271.44 1205
2271.89 1362
2272.34 1145
2272.79 1283
2273.24 1197
2273.69 1157
2274.14 1206
2274.59 1212
2275.04 1272
2275.49 1200
2275.94 1050
2276.39 1166
2276.84 1169
2277.29 1306
2277.74 1343
2278.19 1256
2278.64 1149
2279.09 980
2279.54 1184
2279.99 1266
2280.44 1229
2280.89 1283
2281.34 1237
2281.79 1266
2282.24 1429
2282.69 1317
2283.14 1227
2283.59 1147
2284.04 1047
2284.49 1185
2284.94 1023
2285.39 1055
2285.84 1230
2286.29 1072
2286.74 1191
2287.19 1339
2287.65 1296
2288.10 1397
2288.55 1443
2289.00 1543
2289.45 1774
2289.90 1640
2290.35 1870
2290.80 1770
2291.25 1906
2291.71 1698
2292.16 1463
2292.61 1425
2293.06 1434
2293.51 1397
2293.96 1233
2294.41 1210
2294.87 1218
2295.32 1185
2295.77 1102
2296.22 1131
2296.67 1089
2297.12 983
2297.58 937
2298.03 1019
2298.48 974
2298.93 1044
2299.38 938
2299.84 872
2300.29 997
2300.74 962
2301.19 945
2301.65 949
2302.10 1110
2302.55 1185
2303.00 1162
2303.46 1065
2303.91 1144
2304.36 987
2304.81 1104
2305.27 1056
2305.72 969
2306.17 1009
2306.62 1078
2307.08 1025
2307.53 1049
2307.98 1113
2308.44 1088
2308.89 1044
2309.34 1107
2309.79 1222
2310.25 1116
2310.70 1099
2311.15 1243
2311.61 1303
2312.06 1251
2312.51 1285
2312.97 1255
2313.42 1291
2313.87 1256
2314.33 1331
2314.78 1370
2315.24 1204
2315.69 1154
2316.14 1201
2316.60 1230
2317.05 1275
2317.50 1205
2317.96 1433
2318.41 1167
2318.87 1035
2319.32 1107
2319.77 1256
2320.23 1190
2320.68 1090
2321.14 1120
2321.59 1151
2322.05 1101
2322.50 1132
2322.95 1199
2323.41 1241
2323.86 1318
2324.32 1359
2324.77 1474
2325.23 1238
2325.68 1388
2326.14 1314
2326.59 1274
2327.05 1330
2327.50 1417
2327.96 1278
2328.41 1043
2328.86 986
2329.32 1072
2329.78 1076
2330.23 1179
2330.69 1148
2331.14 1026
2331.60 1014
2332.05 1100
2332.51 1063
2332.96 1192
2333.42 1270
2333.87 1139
2334.33 1101
2334.78 1215
2335.24 1221
2335.69 1147
2336.15 1070
2336.61 1234
2337.06 1197
2337.52 1010
2337.97 924
2338.43 1012
2338.89 1140
2339.34 1111
2339.80 971
2340.25 931
2340.71 1010
2341.17 1045
2341.62 918
2342.08 986
2342.53 1036
2342.99 1045
2343.45 1062
2343.90 1246
2344.36 1156
2344.82 1010
2345.27 941
2345.73 1028
2346.19 1099
2346.64 939
2347.10 1021
2347.56 983
2348.01 968
2348.47 1021
2348.93 931
2349.38 941
2349.84 947
2350.30 1041
2350.76 1047
2351.21 1069
2351.67 933
2352.13 1071
2352.58 1037
2353.04 902
2353.50 1033
2353.96 1088
2354.41 1008
2354.87 857
2355.33 868
2355.79 862
2356.24 900
2356.70 902
2357.16 1009
2357.62 1043
2358.08 876
2358.53 876
2358.99 941
2359.45 979
2359.91 1082
2360.37 1049
2360.82 1020
2361.28 1028
2361.74 1135
2362.20 1229
2362.66 1095
2363.11 1112
2363.57 1158
2364.03 1061
2364.49 1103
2364.95 1166
2365.41 970
2365.86 967
2366.32 1052
2366.78 1133
2367.24 1134
2367.70 1289
2368.16 1066
2368.62 1144
2369.08 1345
2369.54 1171
2369.99 1015
2370.45 917
2370.91 1045
2371.37 1080
2371.83 1177
2372.29 1192
2372.75 1238
2373.21 1257
2373.67 1405
2374.13 1407
2374.59 1379
2375.05 1248
2375.51 1503
2375.96 1518
2376.42 1437
2376.88 1377
2377.34 1492
2377.80 1295
2378.26 1392
2378.72 1354
2379.18 1306
2379.64 1212
2380.10 1226
2380.56 1214
2381.02 1125
2381.48 993
2381.94 1083
2382.40 1060
2382.86 1056
2383.32 1076
2383.78 1005
2384.24 1081
2384.70 1055
2385.17 1079
2385.63 982
2386.09 1105
2386.55 1191
2387.01 1091
2387.47 1060
2387.93 1036
2388.39 968
2388.85 1035
2389.31 1130
2389.77 1187
2390.23 1189
2390.69 1230
2391.15 1248
2391.62 1317
2392.08 1275
2392.54 1300
2393.00 1342
2393.46 1098
2393.92 1155
2394.38 1200
2394.84 1184
2395.31 1262
2395.77 1248
2396.23 1008
2396.69 966
2397.15 990
2397.61 943
2398.08 1066
2398.54 1003
2399.00 920
2399.46 985
2399.92 997
2400.38 1018
2400.85 1131
2401.31 1036
2401.77 993
2402.23 974
2402.69 989
2403.16 1017
2403.62 1032
2404.08 1132
2404.54 1167
2405.01 1047
2405.47 1061
2405.93 1076
2406.39 943
2406.86 988
2407.32 888
2407.78 1033
2408.24 1009
2408.71 1062
2409.17 1019
2409.63 1074
2410.09 967
2410.56 928
2411.02 1104
2411.48 1016
2411.95 964
2412.41 1032
2412.87 1017
2413.34 1078
2413.80 1199
2414.26 1141
2414.73 1026
2415.19 1188
2415.65 1272
2416.12 1195
2416.58 1323
2417.04 1345
2417.51 1335
2417.97 1308
2418.43 1139
2418.90 1161
2419.36 1133
2419.82 1221
2420.29 1180
2420.75 1118
2421.22 1102
2421.68 1070
2422.14 1049
2422.61 1050
2423.07 1038
2423.54 1036
2424.00 1090
2424.47 996
2424.93 1065
2425.39 951
2425.86 1003
2426.32 1051
2426.79 1069
2427.25 1027
2427.72 967
2428.18 1140
2428.65 1177
2429.11 1099
2429.57 931
2430.04 1057
2430.50 993
2430.97 989
2431.43 938
2431.90 1021
2432.36 1076
2432.83 915
2433.29 922
2433.76 951
2434.22 1007
2434.69 972
2435.15 826
2435.62 884
2436.09 1053
2436.55 912
2437.02 843
2437.48 972
2437.95 1010
2438.41 972
2438.88 929
2439.34 1024
2439.81 1124
2440.28 1183
2440.74 1079
2441.21 1082
2441.67 1126
2442.14 1178
2442.60 1127
2443.07 1128
2443.54 1107
2444.00 989
2444.47 1018
2444.94 1028
2445.40 1123
2445.87 967
2446.33 1021
2446.80 1024
2447.27 1045
2447.73 1081
2448.20 1141
2448.67 864
2449.13 1018
2449.60 1039
2450.07 934
2450.53 1051
2451.00 1031
2451.47 989
2451.93 899
2452.40 992
2452.87 1088
2453.33 1010
2453.80 947
2454.27 1064
2454.74 977
2455.20 908
2455.67 965
2456.14 1023
2456.60 1000
2457.07 992
2457.54 1044
2458.01 1042
2458.47 981
2458.94 959
2459.41 1000
2459.88 945
2460.34 925
2460.81 957
2461.28 902
2461.75 922
2462.21 877
2462.68 897
2463.15 922
2463.62 914
2464.09 1031
2464.55 962
2465.02 873
2465.49 1025
2465.96 993
2466.43 940
2466.90 1033
2467.36 1041
2467.83 955
2468.30 965
2468.77 878
2469.24 981
2469.71 995
2470.17 1065
2470.64 1106
2471.11 857
2471.58 879
2472.05 1024
2472.52 932
2472.99 960
2473.46 905
2473.93 919
2474.39 996
2474.86 870
2475.33 909
2475.80 762
2476.27 834
2476.74 1042
2477.21 937
2477.68 800
2478.15 972
2478.62 878
2479.09 839
2479.56 821
2480.03 800
2480.49 858
2480.96 872
2481.43 891
2481.90 872
2482.37 906
2482.84 992
2483.31 863
2483.78 868
2484.25 961
2484.72 1021
2485.19 1028
2485.66 1129
2486.13 996
2486.60 926
2487.07 1114
2487.54 1074
2488.01 1042
2488.48 1050
2488.95 1053
2489.43 1047
2489.90 1056
2490.37 1317
2490.84 1243
2491.31 986
2491.78 951
2492.25 1011
2492.72 888
2493.19 855
2493.66 940
2494.13 866
2494.60 919
2495.07 939
2495.54 917
2496.02 917
2496.49 862
2496.96 896
2497.43 978
2497.90 899
2498.37 998
2498.84 986
2499.31 883
2499.79 821
2500.26 948
2500.73 1012
2501.20 1048
2501.67 1137
2502.14 1123
2502.61 948
2503.09 1023
2503.56 1217
2504.03 1166
2504.50 1132
2504.97 1119
2505.45 1149
2505.92 1087
2506.39 1023
2506.86 1002
2507.33 945
2507.81 1068
2508.28 978
2508.75 994
2509.22 1079
2509.69 1035
2510.17 1032
2510.64 1028
2511.11 1169
2511.58 1132
2512.06 984
2512.53 1017
2513.00 1004
2513.47 1143
2513.95 1043
2514.42 1137
2514.89 1015
2515.37 1021
2515.84 1148
2516.31 1082
2516.78 1024
2517.26 1078
2517.73 996
2518.20 1031
2518.68 875
2519.15 960
2519.62 983
2520.10 987
2520.57 1013
2521.04 923
2521.52 951
2521.99 1055
2522.46 993
2522.94 930
2523.41 1005
2523.89 1044
2524.36 915
2524.83 947
2525.31 998
2525.78 1135
2526.25 1046
2526.73 1171
2527.20 1305
2527.68 1315
2528.15 1206
2528.62 1069
2529.10 1270
2529.57 1277
2530.05 1118
2530.52 1112
2531.00 1187
2531.47 1047
2531.94 1017
2532.42 903
2532.89 990
2533.37 1065
2533.84 1002
2534.32 1009
2534.79 1059
2535.27 1071
2535.74 1115
2536.22 978
2536.69 1132
2537.17 969
2537.64 1249
2538.12 1201
2538.59 1120
2539.07 974
2539.54 914
2540.02 960
2540.49 1006
2540.97 1019
2541.44 1058
2541.92 970
2542.39 1068
2542.87 995
2543.34 863
2543.82 836
2544.29 948
2544.77 1006
2545.25 988
2545.72 963
2546.20 1024
2546.67 871
2547.15 1005
2547.62 1084
2548.10 1004
2548.58 1267
2549.05 1096
2549.53 1039
2550.00 1070
2550.48 1128
2550.96 1169
2551.43 1172
2551.91 1150
2552.39 1015
2552.86 957
2553.34 1161
2553.82 1134
2554.29 1005
2554.77 1043
2555.24 1059
2555.72 1061
2556.20 1110
2556.67 993
2557.15 1171
2557.63 1142
2558.11 1118
2558.58 1065
2559.06 1086
2559.54 991
2560.01 937
2560.49 1109
2560.97 898
2561.44 1033
2561.92 940
2562.40 977
2562.88 1053
2563.35 959
2563.83 936
2564.31 1005
2564.79 1000
2565.26 1041
2565.74 998
2566.22 957
2566.70 944
2567.17 994
2567.65 803
2568.13 967
2568.61 977
2569.09 918
2569.56 786
2570.04 790
2570.52 881
2571.00 740
2571.48 783
2571.95 834
2572.43 776
2572.91 827
2573.39 857
2573.87 881
2574.35 870
2574.82 804
2575.30 779
2575.78 909
2576.26 989
2576.74 987
2577.22 927
2577.70 955
2578.17 905
2578.65 904
2579.13 786
2579.61 853
2580.09 910
2580.57 951
2581.05 1067
2581.53 937
2582.01 916
2582.48 953
2582.96 966
2583.44 963
2583.92 940
2584.40 916
2584.88 930
2585.36 1012
2585.84 852
2586.32 920
2586.80 1059
2587.28 949
2587.76 1074
2588.24 900
2588.72 796
2589.20 898
2589.68 1011
2590.16 1072
2590.64 1033
2591.12 986
2591.60 963
2592.08 891
2592.56 1014
2593.04 931
2593.52 880
2594.00 879
2594.48 921
2594.96 941
2595.44 843
2595.92 843
2596.40 978
2596.88 903
2597.36 1019
2597.84 907
2598.32 997
2598.80 1027
2599.28 853
2599.76 996
2600.24 1099
2600.72 987
2601.21 1060
2601.69 988
2602.17 1103
2602.65 1063
2603.13 1089
2603.61 1059
2604.09 1162
2604.57 1126
2605.05 1108
2605.54 1059
2606.02 1071
2606.50 1126
2606.98 964
2607.46 973
2607.94 903
2608.42 940
2608.91 948
2609.39 950
2609.87 861
2610.35 901
2610.83 901
2611.31 792
2611.80 929
2612.28 982
2612.76 948
2613.24 824
2613.72 862
2614.21 872
2614.69 877
2615.17 998
2615.65 961
2616.13 1057
2616.62 1054
2617.10 983
2617.58 968
2618.06 966
2618.55 855
2619.03 931
2619.51 1020
2619.99 1040
2620.48 1105
2620.96 1170
2621.44 1040
2621.92 939
2622.41 1069
2622.89 1061
2623.37 980
2623.86 1019
2624.34 1022
2624.82 945
2625.31 970
2625.79 904
2626.27 981
2626.75 875
2627.24 894
2627.72 943
2628.20 978
2628.69 996
2629.17 1068
2629.66 1177
2630.14 1134
2630.62 1199
2631.11 1280
2631.59 1295
2632.07 1502
2632.56 1548
2633.04 1378
2633.52 1478
2634.01 1493
2634.49 1337
2634.98 1312
2635.46 1303
2635.94 1167
2636.43 1060
2636.91 1091
2637.40 1115
2637.88 969
2638.37 972
2638.85 1121
2639.33 1011
2639.82 917
2640.30 941
2640.79 1000
2641.27 1009
2641.76 932
2642.24 870
2642.73 872
2643.21 765
2643.70 809
2644.18 831
2644.67 910
2645.15 826
2645.64 900
2646.12 811
2646.61 876
2647.09 1012
2647.58 912
2648.06 879
2648.55 802
2649.03 914
2649.52 830
2650.00 925
2650.49 896
2650.97 756
2651.46 739
2651.94 867
2652.43 938
2652.92 903
2653.40 915
2653.89 1104
2654.37 954
2654.86 935
2655.34 724
2655.83 869
2656.32 884
2656.80 833
2657.29 942
2657.77 911
2658.26 869
2658.75 752
2659.23 845
2659.72 902
2660.21 953
2660.69 818
2661.18 783
2661.66 826
2662.15 892
2662.64 897
2663.12 824
2663.61 746
2664.10 921
2664.58 890
2665.07 912
2665.56 974
2666.04 876
2666.53 866
2667.02 842
2667.50 854
2667.99 801
2668.48 830
2668.97 876
2669.45 876
2669.94 957
2670.43 970
2670.91 905
2671.40 817
2671.89 857
2672.38 873
2672.86 943
2673.35 965
2673.84 985
2674.33 1110
2674.81 1241
2675.30 997
2675.79 1054
2676.28 943
2676.77 938
2677.25 964
2677.74 917
2678.23 874
2678.72 885
2679.21 925
2679.69 807
2680.18 970
2680.67 1110
2681.16 927
2681.65 859
2682.13 914
2682.62 931
2683.11 1037
2683.60 934
2684.09 794
2684.58 771
2685.07 853
2685.55 790
2686.04 831
2686.53 846
2687.02 836
2687.51 962
2688.00 915
2688.49 985
2688.98 860
2689.46 847
2689.95 792
2690.44 787
2690.93 750
2691.42 875
2691.91 856
2692.40 911
2692.89 916
2693.38 872
2693.87 911
2694.36 888
2694.85 880
2695.34 771
2695.83 866
2696.31 858
2696.80 822
2697.29 858
2697.78 883
2698.27 885
2698.76 843
2699.25 904
2699.74 887
2700.23 781
2700.72 930
2701.21 973
2701.70 1109
2702.19 1084
2702.68 955
2703.17 862
2703.66 1045
2704.15 1030
2704.64 864
2705.13 965
2705.63 919
2706.12 916
2706.61 940
2707.10 864
2707.59 959
2708.08 892
2708.57 923
2709.06 933
2709.55 952
2710.04 957
2710.53 887
2711.02 825
2711.51 927
2712.01 896
2712.50 900
2712.99 900
2713.48 977
2713.97 913
2714.46 803
2714.95 934
2715.44 931
2715.93 828
2716.43 845
2716.92 763
2717.41 817
2717.90 882
2718.39 881
2718.88 793
2719.38 804
2719.87 891
2720.36 983
2720.85 983
2721.34 1063
2721.83 914
2722.33 1043
2722.82 935
2723.31 980
2723.80 1038
2724.30 1202
2724.79 1032
2725.28 936
2725.77 900
2726.26 959
2726.76 969
2727.25 1000
2727.74 902
2728.23 865
2728.73 980
2729.22 1015
2729.71 1015
2730.20 946
2730.70 903
2731.19 976
2731.68 1145
2732.18 1058
2732.67 984
2733.16 974
2733.65 1060
2734.15 1007
2734.64 955
2735.13 1012
2735.63 1020
2736.12 998
2736.61 1029
2737.11 971
2737.60 1200
2738.09 1132
2738.59 1045
2739.08 1047
2739.57 1196
2740.07 1113
2740.56 1162
2741.05 1167
2741.55 1120
2742.04 1062
2742.54 1108
2743.03 1068
2743.52 1015
2744.02 1111
2744.51 1114
2745.00 1005
2745.50 916
2745.99 989
2746.49 801
2746.98 815
2747.48 1004
2747.97 891
2748.46 801
2748.96 804
2749.45 882
2749.95 941
2750.44 868
2750.94 882
2751.43 803
2751.93 870
2752.42 954
2752.91 953
2753.41 908
2753.90 825
2754.40 820
2754.89 871
2755.39 889
2755.88 948
2756.38 936
2756.87 803
2757.37 894
2757.86 862
2758.36 894
2758.85 967
2759.35 863
2759.85 824
2760.34 831
2760.84 961
2761.33 958
2761.83 684
2762.32 826
2762.82 945
2763.31 934
2763.81 875
2764.31 875
2764.80 915
2765.30 974
2765.79 979
2766.29 995
2766.78 953
2767.28 932
2767.78 966
2768.27 883
2768.77 839
2769.27 950
2769.76 951
2770.26 984
2770.75 910
2771.25 926
2771.75 951
2772.24 905
2772.74 827
2773.24 856
2773.73 902
2774.23 1070
2774.73 1006
2775.22 962
2775.72 947
2776.22 1073
2776.71 1025
2777.21 1045
2777.71 1100
2778.20 1123
2778.70 1137
2779.20 964
2779.70 1001
2780.19 988
2780.69 850
2781.19 751
2781.68 894
2782.18 955
2782.68 909
2783.18 866
2783.67 726
2784.17 803
2784.67 835
2785.17 857
2785.66 985
2786.16 934
2786.66 813
2787.16 873
2787.66 912
2788.15 918
2788.65 904
2789.15 871
2789.65 964
2790.14 1040
2790.64 1037
2791.14 1017
2791.64 875
2792.14 838
2792.64 1004
2793.13 1122
2793.63 947
2794.13 956
2794.63 965
2795.13 1039
2795.63 977
2796.12 922
2796.62 896
2797.12 850
2797.62 978
2798.12 1047
2798.62 1029
2799.12 1029
2799.62 1002
2800.12 1078
2800.61 1020
2801.11 941
2801.61 987
2802.11 961
2802.61 947
2803.11 964
2803.61 987
2804.11 968
2804.61 869
2805.11 854
2805.61 847
2806.11 926
2806.61 885
2807.11 997
2807.60 974
2808.10 821
2808.60 822
2809.10 862
2809.60 911
2810.10 874
2810.60 898
2811.10 957
2811.60 920
2812.10 724
2812.60 698
2813.10 763
2813.60 771
2814.10 839
2814.60 848
2815.10 758
2815.60 800
2816.10 885
2816.61 780
2817.11 703
2817.61 734
2818.11 797
2818.61 814
2819.11 848
2819.61 944
2820.11 936
2820.61 1026
2821.11 1013
2821.61 958
2822.11 948
2822.61 772
2823.11 810
2823.62 862
2824.12 854
2824.62 813
2825.12 825
2825.62 795
2826.12 844
2826.62 800
2827.12 806
2827.63 761
2828.13 856
2828.63 698
2829.13 919
2829.63 961
2830.13 879
2830.63 814
2831.14 832
2831.64 713
2832.14 834
2832.64 854
2833.14 756
2833.65 797
2834.15 749
2834.65 814
2835.15 868
2835.65 844
2836.16 865
2836.66 979
2837.16 923
2837.66 979
2838.16 981
2838.67 899
2839.17 919
2839.67 920
2840.17 914
2840.68 922
2841.18 984
2841.68 899
2842.19 838
2842.69 751
2843.19 832
2843.69 837
2844.20 870
2844.70 851
2845.20 935
2845.71 784
2846.21 890
2846.71 959
2847.21 1021
2847.72 816
2848.22 847
2848.72 987
2849.23 872
2849.73 872
2850.23 896
2850.74 919
2851.24 852
2851.74 841
2852.25 888
2852.75 792
2853.26 945
2853.76 865
2854.26 817
2854.77 808
2855.27 838
2855.77 828
2856.28 829
2856.78 1020
2857.29 850
2857.79 890
2858.29 875
2858.80 890
2859.30 845
2859.81 823
2860.31 780
2860.82 776
2861.32 777
2861.82 731
2862.33 805
2862.83 852
2863.34 803
2863.84 804
2864.35 889
2864.85 928
2865.36 805
2865.86 799
2866.37 806
2866.87 639
2867.38 652
2867.88 799
2868.39 767
2868.89 740
2869.40 718
2869.90 791
2870.41 832
2870.91 760
2871.42 842
2871.92 797
2872.43 901
2872.93 932
2873.44 973
2873.94 882
2874.45 844
2874.95 826
2875.46 767
2875.97 960
2876.47 994
2876.98 915
2877.48 971
2877.99 1097
2878.49 989
2879.00 956
2879.51 794
2880.01 895
2880.52 1032
2881.03 965
2881.53 1084
2882.04 970
2882.54 855
2883.05 886
2883.56 964
2884.06 808
2884.57 885
2885.08 855
2885.58 853
2886.09 980
2886.60 816
2887.10 907
2887.61 926
2888.12 843
2888.62 851
2889.13 999
2889.64 1089
2890.14 1066
2890.65 1056
2891.16 1041
2891.66 901
2892.17 871
2892.68 1011
2893.18 997
2893.69 876
2894.20 875
2894.71 972
2895.21 995
2895.72 921
2896.23 860
2896.74 845
2897.24 1002
2897.75 908
2898.26 846
2898.77 927
2899.27 913
2899.78 828
2900.29 732
2900.80 791
2901.31 881
2901.81 850
2902.32 856
2902.83 795
2903.34 975
2903.85 988
2904.35 790
2904.86 873
2905.37 843
2905.88 804
2906.39 888
2906.90 818
2907.40 940
2907.91 932
2908.42 805
2908.93 791
2909.44 841
2909.95 813
2910.46 889
2910.96 902
2911.47 833
2911.98 765
2912.49 847
2913.00 767
2913.51 777
2914.02 897
2914.53 927
2915.04 1007
2915.54 972
2916.05 904
2916.56 941
2917.07 803
2917.58 963
2918.09 890
2918.60 776
2919.11 778
2919.62 775
2920.13 742
2920.64 839
2921.15 852
2921.66 823
2922.17 979
2922.68 939
2923.19 852
2923.70 884
2924.21 866
2924.72 848
2925.23 936
2925.74 936
2926.25 893
2926.76 901
2927.27 810
2927.78 860
2928.29 862
2928.80 789
2929.31 810
2929.82 793
2930.33 776
2930.84 816
2931.35 748
2931.86 940
2932.37 838
2932.88 829
2933.39 861
2933.90 844
2934.41 963
2934.92 925
2935.44 816
2935.95 970
2936.46 919
2936.97 1050
2937.48 919
2937.99 996
2938.50 1106
2939.01 1104
2939.52 1203
2940.04 1161
2940.55 1108
2941.06 1218
2941.57 1303
2942.08 1147
2942.59 945
2943.10 1079
2943.62 1102
2944.13 968
2944.64 940
2945.15 838
2945.66 894
2946.17 786
2946.69 869
2947.20 995
2947.71 817
2948.22 955
2948.73 992
2949.25 855
2949.76 769
2950.27 819
2950.78 836
2951.29 799
2951.81 758
2952.32 793
2952.83 915
2953.34 868
2953.86 841
2954.37 855
2954.88 936
2955.39 952
2955.91 941
2956.42 760
2956.93 871
2957.45 843
2957.96 834
2958.47 886
2958.98 951
2959.50 1017
2960.01 853
2960.52 845
2961.04 852
2961.55 845
2962.06 898
2962.58 762
2963.09 937
2963.60 958
2964.12 884
2964.63 919
2965.14 854
2965.66 874
2966.17 844
2966.68 813
2967.20 898
2967.71 758
2968.22 859
2968.74 911
2969.25 963
2969.77 1021
2970.28 962
2970.79 881
2971.31 846
2971.82 998
2972.34 970
2972.85 993
2973.36 892
2973.88 897
2974.39 931
2974.91 892
2975.42 1029
2975.94 937
2976.45 1032
2976.96 997
2977.48 1040
2977.99 965
2978.51 1053
2979.02 985
2979.54 920
2980.05 917
2980.57 972
2981.08 1033
2981.60 1010
2982.11 1055
2982.63 952
2983.14 952
2983.66 1060
2984.17 1037
2984.69 1062
2985.20 1100
2985.72 1258
2986.23 1112
2986.75 1045
2987.26 1156
2987.78 1206
2988.29 1173
2988.81 1151
2989.32 1306
2989.84 1318
2990.36 1343
2990.87 1300
2991.39 1227
2991.90 1159
2992.42 1237
2992.94 1229
2993.45 1209
2993.97 1141
2994.48 1192
2995.00 1072
2995.51 1124
2996.03 1236
2996.55 1299
2997.06 1382
2997.58 1424
2998.10 1299
2998.61 1368
2999.13 1385
2999.65 1348
3000.16 1552
3000.68 1743
3001.19 1976
3001.71 2089
3002.23 2202
3002.74 2531
3003.26 2731
3003.78 3125
3004.30 3463
3004.81 3884
3005.33 3841
3005.85 3625
3006.36 3403
3006.88 3322
3007.40 3019
3007.91 2477
3008.43 2210
3008.95 1999
3009.47 1745
3009.98 1733
3010.50 1508
3011.02 1541
3011.54 1382
3012.05 1288
3012.57 1292
3013.09 1393
3013.61 1391
3014.12 1287
3014.64 1283
3015.16 1239
3015.68 1422
3016.19 1275
3016.71 1364
3017.23 1330
3017.75 1228
3018.27 1271
3018.78 1325
3019.30 1375
3019.82 1365
3020.34 1299
3020.86 1316
3021.38 1251
3021.89 1443
3022.41 1299
3022.93 1083
3023.45 1096
3023.97 1130
3024.49 1099
3025.01 1187
3025.52 1048
3026.04 1039
3026.56 1012
3027.08 1099
3027.60 1168
3028.12 893
3028.64 1007
3029.16 1080
3029.67 1084
3030.19 1003
3030.71 1021
3031.23 1020
3031.75 987
3032.27 964
3032.79 996
3033.31 1033
3033.83 881
3034.35 921
3034.87 937
3035.39 961
3035.91 923
3036.43 964
3036.95 1047
3037.47 856
3037.99 907
3038.50 1050
3039.02 965
3039.54 936
3040.06 938
3040.58 873
3041.10 828
3041.62 919
3042.14 931
3042.66 932
3043.18 932
3043.70 906
3044.23 885
3044.75 923
3045.27 892
3045.79 976
3046.31 991
3046.83 1031
3047.35 1027
3047.87 1004
3048.39 971
3048.91 967
3049.43 937
3049.95 832
3050.47 772
3050.99 837
3051.51 728
3052.03 778
3052.56 947
3053.08 958
3053.60 911
3054.12 972
3054.64 958
3055.16 860
3055.68 818
3056.20 806
3056.72 892
3057.25 891
3057.77 943
3058.29 983
3058.81 880
3059.33 922
3059.85 897
3060.38 814
3060.90 875
3061.42 1000
3061.94 919
3062.46 754
3062.98 817
3063.51 972
3064.03 1116
3064.55 1015
3065.07 950
3065.59 886
3066.12 1030
3066.64 978
3067.16 1082
3067.68 1107
3068.21 974
3068.73 1061
3069.25 934
3069.77 889
3070.30 1094
3070.82 1052
3071.34 1014
3071.86 969
3072.39 898
3072.91 921
3073.43 931
3073.95 959
3074.48 887
3075.00 964
3075.52 963
3076.05 968
3076.57 943
3077.09 1089
3077.61 1199
3078.14 1070
3078.66 1074
3079.18 1197
3079.71 1166
3080.23 1308
3080.75 1368
3081.28 1369
3081.80 1334
3082.32 1321
3082.85 1339
3083.37 1299
3083.90 1127
3084.42 1189
3084.94 1195
3085.47 1132
3085.99 1179
3086.51 1195
3087.04 1152
3087.56 971
3088.09 1076
3088.61 1045
3089.13 1004
3089.66 968
3090.18 956
3090.71 1012
3091.23 1141
3091.76 1128
3092.28 1200
3092.80 1260
3093.33 1179
3093.85 1184
3094.38 1164
3094.90 1235
3095.43 1055
3095.95 1296
3096.48 1395
3097.00 1436
3097.53 1367
3098.05 1541
3098.58 1723
3099.10 1810
3099.63 2085
3100.15 2586
3100.68 3078
3101.20 3486
3101.73 4297
3102.25 5002
3102.78 5500
3103.30 5790
3103.83 5655
3104.35 5701
3104.88 5345
3105.40 4939
3105.93 4224
3106.45 3336
3106.98 2680
3107.51 2630
3108.03 2257
3108.56 2031
3109.08 1806
3109.61 1718
3110.13 1795
3110.66 1842
3111.19 1591
3111.71 1739
3112.24 1586
3112.76 1516
3113.29 1604
3113.82 1536
3114.34 1577
3114.87 1367
3115.40 1296
3115.92 1281
3116.45 1140
3116.98 1024
3117.50 1127
3118.03 1249
3118.55 1076
3119.08 1164
3119.61 1076
3120.13 1112
3120.66 1313
3121.19 1243
3121.72 1293
3122.24 1196
3122.77 1167
3123.30 1326
3123.82 1287
3124.35 1180
3124.88 1223
3125.40 1237
3125.93 1240
3126.46 1127
3126.99 1060
3127.51 991
3128.04 1064
3128.57 1109
3129.10 962
3129.62 954
3130.15 940
3130.68 975
3131.21 1045
3131.73 980
3132.26 924
3132.79 871
3133.32 981
3133.85 1061
3134.37 910
3134.90 993
3135.43 859
3135.96 987
3136.49 1002
3137.01 837
3137.54 887
3138.07 882
3138.60 923
3139.13 787
3139.65 951
3140.18 917
3140.71 946
3141.24 844
3141.77 908
3142.30 786
3142.83 928
3143.35 987
3143.88 1026
3144.41 963
3144.94 865
3145.47 931
3146.00 970
3146.53 1032
3147.06 939
3147.59 958
3148.11 1061
3148.64 1140
3149.17 1041
3149.70 1093
3150.23 977
3150.76 1153
3151.29 1055
3151.82 1058
3152.35 1101
3152.88 1027
3153.41 943
3153.94 968
3154.47 982
3155.00 1050
3155.53 1029
3156.06 1089
3156.59 1094
3157.12 1090
3157.65 1028
3158.18 1109
3158.71 1058
3159.24 1144
3159.77 1117
3160.30 1104
3160.83 955
3161.36 943
3161.89 969
3162.42 1082
3162.95 941
3163.48 900
3164.01 955
3164.54 868
3165.07 966
3165.60 918
3166.13 879
3166.66 907
3167.19 906
3167.72 1038
3168.25 919
3168.78 875
3169.31 938
3169.85 1048
3170.38 964
3170.91 923
3171.44 902
3171.97 946
3172.50 998
3173.03 1267
3173.56 1259
3174.09 975
3174.63 971
3175.16 989
3175.69 1171
3176.22 1133
3176.75 1054
3177.28 1145
3177.81 896
3178.35 990
3178.88 1002
3179.41 911
3179.94 933
3180.47 786
3181.00 909
3181.54 944
3182.07 921
3182.60 880
3183.13 872
3183.66 883
3184.20 785
3184.73 832
3185.26 826
3185.79 845
3186.33 855
3186.86 902
3187.39 851
3187.92 897
3188.46 918
3188.99 916
3189.52 843
3190.05 822
3190.59 784
3191.12 883
3191.65 878
3192.18 865
3192.72 891
3193.25 904
3193.78 863
3194.32 896
3194.85 858
3195.38 899
3195.91 895
3196.45 804
3196.98 780
3197.51 868
3198.05 983
3198.58 987
3199.11 984
3199.65 1058
3200.18 952
3200.71 989
3201.25 1026
3201.78 1005
3202.32 1087
3202.85 1159
3203.38 1158
3203.92 1012
3204.45 1075
3204.98 1088
3205.52 1161
3206.05 981
3206.59 983
3207.12 1118
3207.65 1080
3208.19 1136
3208.72 1054
3209.26 1191
3209.79 1121
3210.32 1126
3210.86 1045
3211.39 1063
3211.93 1204
3212.46 1038
3213.00 888
3213.53 929
3214.07 1097
3214.60 1136
3215.14 1040
3215.67 901
3216.20 916
3216.74 1042
3217.27 1021
3217.81 916
3218.34 918
3218.88 887
3219.41 1030
3219.95 1133
3220.48 1033
3221.02 1007
3221.56 992
3222.09 962
3222.63 1093
3223.16 1137
3223.70 1017
3224.23 1141
3224.77 1101
3225.30 1015
3225.84 1217
3226.37 1140
3226.91 1231
3227.45 1163
3227.98 1093
3228.52 1157
3229.05 1011
3229.59 1035
3230.12 1106
3230.66 1094
3231.20 1011
3231.73 1153
3232.27 1298
3232.81 1161
3233.34 1140
3233.88 1076
3234.41 1183
3234.95 1179
3235.49 1066
3236.02 1095
3236.56 1180
3237.10 1231
3237.63 1256
3238.17 1367
3238.71 1396
3239.24 1362
3239.78 1229
3240.32 1139
3240.85 1226
3241.39 1226
3241.93 1150
3242.46 1308
3243.00 1378
3243.54 1298
3244.07 1359
3244.61 1238
3245.15 1210
3245.69 1117
3246.22 1225
3246.76 1246
3247.30 1214
3247.84 1253
3248.37 1119
3248.91 1161
3249.45 1189
3249.99 1116
3250.52 1195
3251.06 1217
3251.60 1397
3252.14 1333
3252.67 1384
3253.21 1375
3253.75 1343
3254.29 1390
3254.83 1246
3255.36 1273
3255.90 1253
3256.44 1321
3256.98 1364
3257.52 1535
3258.05 1679
3258.59 1939
3259.13 1924
3259.67 1849
3260.21 2139
3260.75 2142
3261.29 2251
3261.82 2549
3262.36 2812
3262.90 2823
3263.44 3212
3263.98 3796
3264.52 4069
3265.06 4119
3265.60 4287
3266.13 4788
3266.67 5036
3267.21 5324
3267.75 5345
3268.29 5304
3268.83 4578
3269.37 4248
3269.91 3860
3270.45 3466
3270.99 3032
3271.53 2325
3272.07 1956
3272.60 1875
3273.14 1803
3273.68 1839
3274.22 1629
3274.76 1525
3275.30 1415
3275.84 1487
3276.38 1320
3276.92 1461
3277.46 1663
3278.00 1452
3278.54 1304
3279.08 1352
3279.62 1455
3280.16 1516
3280.70 1464
3281.24 1329
3281.78 1315
3282.32 1196
3282.86 1462
3283.40 1544
3283.94 1650
3284.48 1550
3285.02 1376
3285.56 1337
3286.11 1322
3286.65 1413
3287.19 1422
3287.73 1525
3288.27 1469
3288.81 1555
3289.35 1589
3289.89 1595
3290.43 1350
3290.97 1305
3291.51 1489
3292.05 1275
3292.60 1394
3293.14 1684
3293.68 1805
3294.22 1706
3294.76 1855
3295.30 2016
3295.84 2040
3296.38 2166
3296.93 1895
3297.47 1979
3298.01 1892
3298.55 1858
3299.09 1684
3299.63 1586
3300.18 1526
3300.72 1630
3301.26 1437
3301.80 1503
3302.34 1540
3302.89 1377
3303.43 1350
3303.97 1461
3304.51 1504
3305.05 1339
3305.60 1370
3306.14 1405
3306.68 1170
3307.22 1196
3307.76 1289
3308.31 1099
3308.85 1066
3309.39 1246
3309.93 1329
3310.48 1290
3311.02 1185
3311.56 1199
3312.11 1209
3312.65 1321
3313.19 1196
3313.73 1164
3314.28 1119
3314.82 1228
3315.36 1321
3315.91 1516
3316.45 1494
3316.99 1453
3317.53 1503
3318.08 1642
3318.62 1467
3319.16 1551
3319.71 1421
3320.25 1250
3320.79 1172
3321.34 1130
3321.88 1270
3322.43 1292
3322.97 1227
3323.51 1098
3324.06 1164
3324.60 1121
3325.14 1001
3325.69 1143
3326.23 1215
3326.78 1154
3327.32 1238
3327.86 1231
3328.41 1154
3328.95 1025
3329.50 1199
3330.04 1308
3330.58 1134
3331.13 1234
3331.67 1375
3332.22 1706
3332.76 1825
3333.31 1918
3333.85 2199
3334.39 2257
3334.94 2617
3335.48 2770
3336.03 2976
3336.57 2643
3337.12 2576
3337.66 2732
3338.21 2560
3338.75 2432
3339.30 1999
3339.84 1823
3340.39 1607
3340.93 1410
3341.48 1328
3342.02 1375
3342.57 1200
3343.11 1100
3343.66 1195
3344.20 1101
3344.75 1091
3345.29 1144
3345.84 1097
3346.39 985
3346.93 1055
3347.48 1163
3348.02 1166
3348.57 1197
3349.11 1201
3349.66 1248
3350.21 1158
3350.75 1272
3351.30 1156
3351.84 1184
3352.39 1133
3352.94 1194
3353.48 1245
3354.03 1083
3354.57 1019
3355.12 1083
3355.67 1204
3356.21 1155
3356.76 1130
3357.31 976
3357.85 930
3358.40 809
3358.94 929
3359.49 975
3360.04 912
3360.58 926
3361.13 939
3361.68 914
3362.22 1013
3362.77 922
3363.32 961
3363.87 984
3364.41 811
3364.96 905
3365.51 923
3366.05 985
3366.60 935
3367.15 935
3367.70 1056
3368.24 1033
3368.79 940
3369.34 917
3369.88 940
3370.43 931
3370.98 1081
3371.53 1100
3372.07 1218
3372.62 1250
3373.17 1062
3373.72 1054
3374.27 1055
3374.81 1069
3375.36 1021
3375.91 1080
3376.46 1071
3377.01 1012
3377.55 949
3378.10 972
3378.65 939
3379.20 881
3379.75 922
3380.29 889
3380.84 957
3381.39 847
3381.94 789
3382.49 873
3383.04 880
3383.58 807
3384.13 789
3384.68 771
3385.23 777
3385.78 947
3386.33 927
3386.88 815
3387.43 902
3387.97 867
3388.52 904
3389.07 848
3389.62 815
3390.17 841
3390.72 817
3391.27 823
3391.82 817
3392.37 884
3392.92 854
3393.47 863
3394.02 922
3394.56 871
3395.11 849
3395.66 892
3396.21 832
3396.76 913
3397.31 898
3397.86 893
3398.41 897
3398.96 888
3399.51 869
3400.06 767
3400.61 763
3401.16 810
3401.71 784
3402.26 825
3402.81 805
3403.36 833
3403.91 769
3404.46 806
3405.01 900
3405.56 857
3406.11 856
3406.66 818
3407.21 822
3407.76 813
3408.32 790
3408.87 799
3409.42 840
3409.97 891
3410.52 778
3411.07 755
3411.62 838
3412.17 899
3412.72 931
3413.27 970
3413.82 1014
3414.37 1068
3414.93 1099
3415.48 1063
3416.03 1020
3416.58 941
3417.13 1010
3417.68 1079
3418.23 993
3418.78 1009
3419.34 932
3419.89 952
3420.44 961
3420.99 836
3421.54 908
3422.09 975
3422.65 938
3423.20 1044
3423.75 999
3424.30 1086
3424.85 1166
3425.40 1142
3425.96 1150
3426.51 1210
3427.06 1025
3427.61 993
3428.16 1007
3428.72 1064
3429.27 1005
3429.82 1024
3430.37 913
3430.93 953
3431.48 899
3432.03 865
3432.58 924
3433.14 945
3433.69 932
3434.24 928
3434.79 931
3435.35 875
3435.90 1029
3436.45 934
3437.00 895
3437.56 1050
3438.11 1015
3438.66 985
3439.22 940
3439.77 928
3440.32 936
3440.88 878
3441.43 868
3441.98 791
3442.54 881
3443.09 919
3443.64 839
3444.20 812
3444.75 958
3445.30 886
3445.86 867
3446.41 906
3446.96 889
3447.52 937
3448.07 912
3448.63 953
3449.18 844
3449.73 823
3450.29 939
3450.84 825
3451.39 964
3451.95 913
3452.50 842
3453.06 842
3453.61 874
3454.17 995
3454.72 967
3455.27 833
3455.83 883
3456.38 1052
3456.94 806
3457.49 1010
3458.05 1008
3458.60 1033
3459.16 1007
3459.71 1045
3460.27 986
3460.82 1025
3461.37 971
3461.93 848
3462.48 881
3463.04 805
3463.59 1018
3464.15 1033
3464.70 988
3465.26 1091
3465.82 1024
3466.37 1040
3466.93 1040
3467.48 1005
3468.04 1031
3468.59 1073
3469.15 1111
3469.70 1102
3470.26 1184
3470.81 1359
3471.37 1300
3471.92 1161
3472.48 1216
3473.04 1329
3473.59 1314
3474.15 1210
3474.70 1054
3475.26 1329
3475.82 1532
3476.37 1370
3476.93 1399
3477.48 1269
3478.04 1227
3478.60 1112
3479.15 1304
3479.71 1539
3480.27 1343
3480.82 1372
3481.38 1152
3481.93 1242
3482.49 1317
3483.05 1459
3483.60 1577
3484.16 1648
3484.72 1675
3485.27 1662
3485.83 1734
3486.39 1748
3486.94 1900
3487.50 2031
3488.06 2730
3488.62 3059
3489.17 3790
3489.73 4465
3490.29 5630
3490.84 5845
3491.40 6674
3491.96 6865
3492.52 7208
3493.07 7569
3493.63 7102
3494.19 6233
3494.75 5930
3495.30 4760
3495.86 4356
3496.42 3575
3496.98 3186
3497.53 2634
3498.09 2468
3498.65 2199
3499.21 2271
3499.76 2218
3500.32 2464
3500.88 2441
3501.44 2108
3502.00 2194
3502.56 2046
3503.11 2128
3503.67 2052
3504.23 1951
3504.79 2040
3505.35 1877
3505.90 2004
3506.46 1943
3507.02 1878
3507.58 1741
3508.14 1759
3508.70 1601
3509.26 1513
3509.81 1464
3510.37 1343
3510.93 1307
3511.49 1256
3512.05 1297
3512.61 1278
3513.17 1200
3513.73 1327
3514.29 1198
3514.84 1101
3515.40 1192
3515.96 1110
3516.52 943
3517.08 1039
3517.64 1127
3518.20 1094
3518.76 999
3519.32 1055
3519.88 1122
3520.44 1125
3521.00 1154
3521.56 1120
3522.12 1130
3522.68 1171
3523.24 1128
3523.80 1152
3524.36 1163
3524.92 1081
3525.48 972
3526.04 1030
3526.60 1103
3527.16 969
3527.72 999
3528.28 1053
3528.84 1014
3529.40 994
3529.96 1074
3530.52 984
3531.08 1051
3531.64 1039
3532.20 1052
3532.76 1044
3533.32 1027
3533.88 1026
3534.44 912
3535.00 934
3535.56 985
3536.12 954
3536.68 1025
3537.25 1148
3537.81 995
3538.37 1031
3538.93 964
3539.49 1024
3540.05 962
3540.61 997
3541.17 959
3541.73 1032
3542.30 1057
3542.86 1068
3543.42 1011
3543.98 961
3544.54 891
3545.10 951
3545.66 904
3546.23 974
3546.79 952
3547.35 1045
3547.91 930
3548.47 813
3549.03 941
3549.60 925
3550.16 904
3550.72 928
3551.28 942
3551.84 879
3552.41 912
3552.97 801
3553.53 924
3554.09 787
3554.65 793
3555.22 793
3555.78 812
3556.34 859
3556.90 965
3557.47 836
3558.03 845
3558.59 915
3559.15 1015
3559.72 989
3560.28 915
3560.84 874
3561.41 904
3561.97 751
3562.53 784
3563.09 876
3563.66 908
3564.22 832
3564.78 879
3565.35 873
3565.91 821
3566.47 822
3567.04 829
3567.60 808
3568.16 738
3568.73 814
3569.29 792
3569.85 864
3570.42 793
3570.98 854
3571.54 829
3572.11 815
3572.67 824
3573.23 900
3573.80 868
3574.36 888
3574.93 750
3575.49 894
3576.05 998
3576.62 956
3577.18 1063
3577.75 862
3578.31 814
3578.87 967
3579.44 924
3580.00 949
3580.57 1026
3581.13 871
3581.70 837
3582.26 822
3582.82 846
3583.39 833
3583.95 800
3584.52 830
3585.08 997
3585.65 1032
3586.21 893
3586.78 797
3587.34 828
3587.91 916
3588.47 921
3589.04 768
3589.60 904
3590.17 995
3590.73 1011
3591.30 862
3591.86 797
3592.43 931
3592.99 900
3593.56 1092
3594.12 1069
3594.69 906
3595.25 948
3595.82 861
3596.39 885
3596.95 996
3597.52 893
3598.08 918
3598.65 885
3599.21 776
3599.78 813
3600.35 839
3600.91 708
3601.48 839
3602.04 898
3602.61 796
3603.18 886
3603.74 839
3604.31 845
3604.87 863
3605.44 848
3606.01 745
3606.57 707
3607.14 704
3607.71 774
3608.27 733
3608.84 694
3609.41 729
3609.97 623
3610.54 709
3611.11 736
3611.67 707
3612.24 718
3612.81 754
3613.37 677
3613.94 780
3614.51 812
3615.07 824
3615.64 814
3616.21 837
3616.77 869
3617.34 908
3617.91 947
3618.48 952
3619.04 986
3619.61 966
3620.18 1033
3620.75 1007
3621.31 931
3621.88 828
3622.45 752
3623.02 861
3623.58 841
3624.15 794
3624.72 838
3625.29 761
3625.86 847
3626.42 789
3626.99 721
3627.56 864
3628.13 935
3628.70 887
3629.26 780
3629.83 796
3630.40 826
3630.97 771
3631.54 700
3632.10 738
3632.67 840
3633.24 803
3633.81 755
3634.38 776
3634.95 727
3635.52 726
3636.08 707
3636.65 713
3637.22 766
3637.79 695
3638.36 808
3638.93 801
3639.50 742
3640.07 819
3640.64 903
3641.20 960
3641.77 937
3642.34 972
3642.91 866
3643.48 920
3644.05 928
3644.62 886
3645.19 949
3645.76 871
3646.33 809
3646.90 738
3647.47 875
3648.04 883
3648.61 791
3649.18 829
3649.75 868
3650.32 786
3650.89 897
3651.46 901
3652.03 974
3652.60 913
3653.17 1014
3653.74 1087
3654.31 767
3654.88 805
3655.45 933
3656.02 825
3656.59 878
3657.16 865
3657.73 973
3658.30 875
3658.87 851
3659.44 950
3660.01 852
3660.58 775
3661.15 819
3661.72 878
3662.29 963
3662.86 814
3663.43 886
3664.00 1053
3664.58 1104
3665.15 1134
3665.72 1114
3666.29 986
3666.86 914
3667.43 1000
3668.00 985
3668.57 979
3669.14 929
3669.72 859
3670.29 767
3670.86 798
3671.43 863
3672.00 945
3672.57 1012
3673.14 962
3673.72 934
3674.29 956
3674.86 946
3675.43 943
3676.00 902
3676.57 938
3677.15 961
3677.72 853
3678.29 877
3678.86 814
3679.43 811
3680.01 723
3680.58 747
3681.15 744
3681.72 804
3682.29 774
3682.87 946
3683.44 868
3684.01 909
3684.58 937
3685.16 804
3685.73 883
3686.30 808
3686.87 872
3687.45 860
3688.02 933
3688.59 905
3689.17 1037
3689.74 960
3690.31 782
3690.88 879
3691.46 857
3692.03 773
3692.60 764
3693.18 806
3693.75 717
3694.32 746
3694.90 778
3695.47 766
3696.04 799
3696.62 866
3697.19 769
3697.76 799
3698.34 744
3698.91 873
3699.48 738
3700.06 717
3700.63 794
3701.21 702
3701.78 836
3702.35 821
3702.93 796
3703.50 786
3704.07 808
3704.65 987
3705.22 1002
3705.80 1008
3706.37 826
3706.95 828
3707.52 887
3708.09 919
3708.67 918
3709.24 916
3709.82 838
3710.39 911
3710.97 890
3711.54 899
3712.11 898
3712.69 924
3713.26 960
3713.84 1004
3714.41 900
3714.99 919
3715.56 930
3716.14 997
3716.71 882
3717.29 849
3717.86 736
3718.44 831
3719.01 889
3719.59 765
3720.16 758
3720.74 835
3721.31 846
3721.89 807
3722.47 759
3723.04 722
3723.62 720
3724.19 769
3724.77 849
3725.34 701
3725.92 734
3726.49 790
3727.07 858
3727.65 867
3728.22 901
3728.80 960
3729.37 997
3729.95 1065
3730.53 851
3731.10 846
3731.68 888
3732.25 963
3732.83 1038
3733.41 920
3733.98 829
3734.56 943
3735.14 922
3735.71 929
3736.29 928
3736.86 882
3737.44 845
3738.02 905
3738.59 851
3739.17 800
3739.75 668
3740.32 774
3740.90 824
3741.48 715
3742.06 779
3742.63 805
3743.21 787
3743.79 765
3744.36 756
3744.94 751
3745.52 749
3746.09 705
3746.67 664
3747.25 725
3747.83 707
3748.40 703
3748.98 786
3749.56 830
3750.14 812
3750.71 710
3751.29 710
3751.87 659
3752.45 710
3753.03 717
3753.60 716
3754.18 768
3754.76 663
3755.34 770
3755.91 918
3756.49 790
3757.07 732
3757.65 817
3758.23 908
3758.81 816
3759.38 812
3759.96 769
3760.54 847
3761.12 823
3761.70 793
3762.28 808
3762.85 766
3763.43 979
3764.01 981
3764.59 836
3765.17 764
3765.75 788
3766.33 742
3766.90 866
3767.48 811
3768.06 745
3768.64 774
3769.22 730
3769.80 841
3770.38 776
3770.96 869
3771.54 869
3772.12 931
3772.70 804
3773.27 806
3773.85 688
3774.43 750
3775.01 766
3775.59 815
3776.17 889
3776.75 760
3777.33 738
3777.91 726
3778.49 711
3779.07 603
3779.65 743
3780.23 669
3780.81 700
3781.39 652
3781.97 611
3782.55 723
3783.13 754
3783.71 739
3784.29 636
3784.87 622
3785.45 658
3786.03 766
3786.61 719
3787.19 658
3787.77 808
3788.35 698
3788.93 651
3789.51 680
3790.09 684
3790.67 644
3791.26 602
3791.84 637
3792.42 683
3793.00 664
3793.58 639
3794.16 737
3794.74 848
3795.32 814
3795.90 825
3796.48 743
3797.07 814
3797.65 837
3798.23 812
3798.81 796
3799.39 758
3799.97 765
3800.55 838
3801.13 760
3801.72 869
3802.30 743
3802.88 674
3803.46 681
3804.04 772
3804.62 760
3805.21 787
3805.79 789
3806.37 784
3806.95 774
3807.53 801
3808.12 711
3808.70 821
3809.28 811
3809.86 719
3810.44 739
3811.03 858
3811.61 820
3812.19 785
3812.77 788
3813.36 723
3813.94 759
3814.52 767
3815.10 854
3815.69 756
3816.27 696
3816.85 704
3817.43 654
3818.02 634
3818.60 669
3819.18 753
3819.76 670
3820.35 735
3820.93 753
3821.51 554
3822.10 604
3822.68 693
3823.26 782
3823.85 760
3824.43 706
3825.01 703
3825.60 769
3826.18 679
3826.76 776
3827.35 790
3827.93 840
3828.51 774
3829.10 750
3829.68 783
3830.26 769
3830.85 735
3831.43 671
3832.02 749
3832.60 698
3833.18 748
3833.77 674
3834.35 649
3834.93 574
3835.52 744
3836.10 786
3836.69 672
3837.27 747
3837.86 806
3838.44 752
3839.02 740
3839.61 623
3840.19 682
3840.78 774
3841.36 749
3841.95 671
3842.53 633
3843.12 642
3843.70 658
3844.29 774
3844.87 679
3845.46 661
3846.04 788
3846.63 648
3847.21 653
3847.80 742
3848.38 729
3848.97 658
3849.55 655
3850.14 609
3850.72 647
3851.31 659
3851.89 687
3852.48 738
3853.06 733
3853.65 738
3854.23 829
3854.82 729
3855.40 728
3855.99 663
3856.58 785
3857.16 808
3857.75 807
3858.33 782
3858.92 712
3859.50 761
3860.09 799
3860.68 705
3861.26 799
3861.85 768
3862.43 940
3863.02 958
3863.61 872
3864.19 872
3864.78 866
3865.37 887
3865.95 959
3866.54 853
3867.13 845
3867.71 878
3868.30 823
3868.89 788
3869.47 798
3870.06 798
3870.65 766
3871.23 757
3871.82 706
3872.41 800
3872.99 801
3873.58 825
3874.17 827
3874.75 799
3875.34 779
3875.93 801
3876.52 808
3877.10 665
3877.69 717
3878.28 741
3878.86 728
3879.45 840
3880.04 762
3880.63 861
3881.21 762
3881.80 737
3882.39 668
3882.98 670
3883.57 761
3884.15 734
3884.74 652
3885.33 753
3885.92 836
3886.50 854
3887.09 956
3887.68 872
3888.27 869
3888.86 771
3889.45 782
3890.03 861
3890.62 839
3891.21 921
3891.80 862
3892.39 1024
3892.98 836
3893.56 853
3894.15 935
3894.74 954
3895.33 800
3895.92 747
3896.51 773
3897.10 748
3897.68 648
3898.27 705
3898.86 698
3899.45 713
3900.04 830
3900.63 731
3901.22 807
3901.81 922
3902.40 980
3902.99 982
3903.57 1118
3904.16 1043
3904.75 1041
3905.34 1020
3905.93 879
3906.52 916
3907.11 948
3907.70 833
3908.29 994
3908.88 1016
3909.47 870
3910.06 885
3910.65 854
3911.24 801
3911.83 720
3912.42 709
3913.01 741
3913.60 759
3914.19 724
3914.78 728
3915.37 698
3915.96 700
3916.55 794
3917.14 789
3917.73 904
3918.32 868
3918.91 766
3919.50 838
3920.09 784
3920.68 751
3921.27 766
3921.86 748
3922.45 709
3923.05 755
3923.64 741
3924.23 630
3924.82 651
3925.41 644
3926.00 725
3926.59 652
3927.18 680
3927.77 653
3928.36 596
3928.95 694
3929.55 775
3930.14 633
3930.73 675
3931.32 750
3931.91 683
3932.50 729
3933.09 758
3933.69 686
3934.28 593
3934.87 662
3935.46 723
3936.05 693
3936.64 704
3937.24 729
3937.83 852
3938.42 708
3939.01 732
3939.60 928
3940.20 907
3940.79 797
3941.38 812
3941.97 864
3942.56 801
3943.16 882
3943.75 801
3944.34 814
3944.93 916
3945.53 878
3946.12 781
3946.71 744
3947.30 705
3947.90 778
3948.49 815
3949.08 847
3949.67 818
3950.27 779
3950.86 783
3951.45 834
3952.05 767
3952.64 776
3953.23 853
3953.82 742
3954.42 772
3955.01 901
3955.60 766
3956.20 765
3956.79 679
3957.38 795
3957.98 747
3958.57 796
3959.16 771
3959.76 778
3960.35 763
3960.94 727
3961.54 846
3962.13 811
3962.73 733
3963.32 850
3963.91 748
3964.51 911
3965.10 771
3965.69 800
3966.29 888
3966.88 898
3967.48 799
3968.07 757
3968.66 889
3969.26 831
3969.85 785
3970.45 716
3971.04 699
3971.64 736
3972.23 736
3972.82 786
3973.42 817
3974.01 813
3974.61 873
3975.20 867
3975.80 715
3976.39 824
3976.99 901
3977.58 841
3978.18 876
3978.77 878
3979.37 923
3979.96 890
3980.56 790
3981.15 808
3981.75 750
3982.34 854
3982.94 837
3983.53 894
3984.13 876
3984.72 931
3985.32 892
3985.91 927
3986.51 1006
3987.11 1026
3987.70 971
3988.30 901
3988.89 910
3989.49 942
3990.08 867
3990.68 898
3991.28 921
3991.87 922
3992.47 1005
3993.06 984
3993.66 922
3994.26 969
3994.85 903
3995.45 960
3996.04 923
3996.64 900
3997.24 915
3997.83 870
3998.43 914
3999.03 979
3999.62 877
4000.22 892
4000.81 861
4001.41 692
4002.01 809
4002.60 873
4003.20 844
4003.80 846
4004.40 726
4004.99 893
4005.59 887
4006.19 749
4006.78 740
4007.38 724
4007.98 818
4008.57 833
4009.17 870
4009.77 890
4010.37 884
4010.96 833
4011.56 679
4012.16 697
4012.76 773
4013.35 800
4013.95 855
4014.55 930
4015.15 820
4015.74 837
4016.34 758
4016.94 806
4017.54 911
4018.13 939
4018.73 777
4019.33 817
4019.93 895
4020.53 803
4021.12 775
4021.72 751
4022.32 825
4022.92 874
4023.52 905
4024.12 867
4024.71 877
4025.31 930
4025.91 831
4026.51 871
4027.11 955
4027.71 968
4028.30 1116
4028.90 1052
4029.50 1113
4030.10 1086
4030.70 1029
4031.30 1014
4031.90 1107
4032.50 1152
4033.10 972
4033.69 1034
4034.29 1172
4034.89 1067
4035.49 950
4036.09 927
4036.69 915
4037.29 885
4037.89 1072
4038.49 979
4039.09 786
4039.69 833
4040.29 758
4040.89 761
4041.49 867
4042.08 809
4042.68 777
4043.28 759
4043.88 713
4044.48 722
4045.08 817
4045.68 771
4046.28 747
4046.88 735
4047.48 657
4048.08 647
4048.68 677
4049.28 684
4049.88 672
4050.48 696
4051.08 719
4051.69 719
4052.29 728
4052.89 722
4053.49 772
4054.09 774
4054.69 716
4055.29 731
4055.89 714
4056.49 789
4057.09 715
4057.69 792
4058.29 669
4058.89 680
4059.49 758
4060.09 793
4060.70 639
4061.30 591
4061.90 660
4062.50 742
4063.10 732
4063.70 743
4064.30 739
4064.90 773
4065.51 720
4066.11 636
4066.71 675
4067.31 729
4067.91 734
4068.51 698
4069.11 746
4069.72 730
4070.32 635
4070.92 604
4071.52 736
4072.12 780
4072.73 726
4073.33 697
4073.93 711
4074.53 705
4075.13 601
4075.74 727
4076.34 705
4076.94 721
4077.54 662
4078.14 645
4078.75 761
4079.35 724
4079.95 708
4080.55 793
4081.16 772
4081.76 750
4082.36 704
4082.96 730
4083.57 746
4084.17 706
4084.77 764
4085.38 727
4085.98 691
4086.58 723
4087.18 663
4087.79 705
4088.39 747
4088.99 767
4089.60 716
4090.20 688
4090.80 692
4091.41 692
4092.01 694
4092.61 686
4093.22 641
4093.82 637
4094.42 631
4095.03 755
4095.63 684
4096.23 710
4096.84 692
4097.44 626
4098.05 627
4098.65 654
4099.25 690
4099.86 659
4100.46 701
4101.06 718
4101.67 748
4102.27 735
4102.88 782
4103.48 804
4104.09 745
4104.69 850
4105.29 782
4105.90 740
4106.50 736
4107.11 819
4107.71 690
4108.32 682
4108.92 695
4109.53 687
4110.13 699
4110.74 673
4111.34 628
4111.94 711
4112.55 742
4113.15 770
4113.76 788
4114.36 756
4114.97 708
4115.57 645
4116.18 643
4116.78 645
4117.39 670
4118.00 681
4118.60 675
4119.21 670
4119.81 726
4120.42 715
4121.02 743
4121.63 679
4122.23 708
4122.84 687
4123.44 655
4124.05 546
4124.66 567
4125.26 566
4125.87 629
4126.47 675
4127.08 639
4127.68 627
4128.29 768
4128.90 751
4129.50 793
4130.11 703
4130.72 732
4131.32 715
4131.93 753
4132.53 814
4133.14 740
4133.75 738
4134.35 779
4134.96 814
4135.57 805
4136.17 732
4136.78 710
4137.39 761
4137.99 791
4138.60 732
4139.21 806
4139.81 919
4140.42 856
4141.03 835
4141.63 727
4142.24 792
4142.85 871
4143.46 870
4144.06 846
4144.67 782
4145.28 858
4145.88 859
4146.49 872
4147.10 866
4147.71 783
4148.31 766
4148.92 725
4149.53 713
4150.14 667
4150.74 663
4151.35 644
4151.96 594
4152.57 692
4153.18 541
4153.78 675
4154.39 644
4155.00 641
4155.61 729
4156.22 703
4156.82 725
4157.43 606
4158.04 585
4158.65 630
4159.26 697
4159.86 702
4160.47 802
4161.08 731
4161.69 675
4162.30 723
4162.91 750
4163.52 660
4164.12 633
4164.73 673
4165.34 738
4165.95 690
4166.56 777
4167.17 758
4167.78 792
4168.39 751
4168.99 673
4169.60 694
4170.21 612
4170.82 733
4171.43 700
4172.04 694
4172.65 743
4173.26 751
4173.87 702
4174.48 641
4175.09 694
4175.70 632
4176.31 614
4176.92 706
4177.53 719
4178.13 754
4178.74 708
4179.35 725
4179.96 703
4180.57 713
4181.18 708
4181.79 599
4182.40 586
4183.01 630
4183.62 754
4184.23 698
4184.84 721
4185.45 753
4186.06 631
4186.67 658
4187.29 689
4187.90 649
4188.51 598
4189.12 675
4189.73 671
4190.34 628
4190.95 663
4191.56 698
4192.17 707
4192.78 697
4193.39 766
4194.00 942
4194.61 825
4195.22 756
4195.83 735
4196.45 664
4197.06 686
4197.67 737
4198.28 772
4198.89 765
4199.50 675
4200.11 709
4200.72 644
4201.33 673
4201.95 691
4202.56 633
4203.17 641
4203.78 673
4204.39 622
4205.00 718
4205.62 631
4206.23 708
4206.84 683
4207.45 728
4208.06 669
4208.67 765
4209.29 746
4209.90 751
4210.51 737
4211.12 701
4211.73 668
4212.35 835
4212.96 737
4213.57 724
4214.18 756
4214.80 804
4215.41 780
4216.02 806
4216.63 754
4217.25 780
4217.86 759
4218.47 792
4219.08 723
4219.70 806
4220.31 877
4220.92 733
4221.53 691
4222.15 741
4222.76 675
4223.37 730
4223.99 717
4224.60 722
4225.21 727
4225.83 766
4226.44 611
4227.05 739
4227.66 825
4228.28 774
4228.89 843
4229.51 836
4230.12 910
4230.73 874
4231.35 821
4231.96 816
4232.57 898
4233.19 1028
4233.80 1188
4234.41 1245
4235.03 1313
4235.64 1351
4236.26 1356
4236.87 1304
4237.48 1220
4238.10 991
4238.71 880
4239.33 887
4239.94 785
4240.55 772
4241.17 879
4241.78 792
4242.40 703
4243.01 757
4243.63 716
4244.24 760
4244.85 857
4245.47 849
4246.08 742
4246.70 769
4247.31 781
4247.93 789
4248.54 817
4249.16 704
4249.77 754
4250.39 791
4251.00 746
4251.62 781
4252.23 730
4252.85 745
4253.46 861
4254.08 787
4254.69 693
4255.31 690
4255.92 688
4256.54 775
4257.15 753
4257.77 667
4258.39 675
4259.00 658
4259.62 657
4260.23 644
4260.85 618
4261.46 610
4262.08 629
4262.69 784
4263.31 690
4263.93 724
4264.54 800
4265.16 731
4265.77 773
4266.39 751
4267.01 813
4267.62 915
4268.24 847
4268.86 880
4269.47 789
4270.09 735
4270.70 766
4271.32 770
4271.94 678
4272.55 776
4273.17 762
4273.79 758
4274.40 786
4275.02 798
4275.64 778
4276.25 667
4276.87 676
4277.49 681
4278.10 591
4278.72 617
4279.34 566
4279.96 667
4280.57 626
4281.19 620
4281.81 637
4282.42 663
4283.04 804
4283.66 734
4284.28 718
4284.89 745
4285.51 622
4286.13 755
4286.75 797
4287.36 739
4287.98 827
4288.60 861
4289.22 799
4289.83 642
4290.45 800
4291.07 684
4291.69 734
4292.31 725
4292.92 717
4293.54 693
4294.16 633
4294.78 730
4295.40 742
4296.01 661
4296.63 708
4297.25 659
4297.87 728
4298.49 720
4299.11 674
4299.72 682
4300.34 717
4300.96 689
4301.58 701
4302.20 752
4302.82 678
4303.44 769
4304.06 787
4304.67 708
4305.29 660
4305.91 631
4306.53 667
4307.15 627
4307.77 635
4308.39 647
4309.01 758
4309.63 746
4310.25 685
4310.86 668
4311.48 675
4312.10 716
4312.72 731
4313.34 753
4313.96 691
4314.58 705
4315.20 784
4315.82 665
4316.44 699
4317.06 650
4317.68 719
4318.30 711
4318.92 665
4319.54 712
4320.16 768
4320.78 694
4321.40 719
4322.02 679
4322.64 747
4323.26 851
4323.88 834
4324.50 806
4325.12 856
4325.74 888
4326.36 837
4326.98 867
4327.60 785
4328.22 817
4328.84 875
4329.46 740
4330.08 842
4330.71 776
4331.33 862
4331.95 885
4332.57 898
4333.19 957
4333.81 815
4334.43 870
4335.05 994
4335.67 1178
4336.29 1034
4336.91 1142
4337.54 1135
4338.16 1129
4338.78 1075
4339.40 1148
4340.02 1172
4340.64 1086
4341.26 1166
4341.89 1327
4342.51 1445
4343.13 1403
4343.75 1491
4344.37 1794
4344.99 2103
4345.62 2160
4346.24 2069
4346.86 2182
4347.48 2140
4348.10 2209
4348.73 1925
4349.35 1915
4349.97 1795
4350.59 1472
4351.21 1332
4351.84 1071
4352.46 869
4353.08 929
4353.70 1007
4354.33 1005
4354.95 909
4355.57 951
4356.19 889
4356.82 802
4357.44 767
4358.06 877
4358.68 977
4359.31 1057
4359.93 863
4360.55 860
4361.17 810
4361.80 916
4362.42 791
4363.04 914
4363.67 860
4364.29 754
4364.91 864
4365.54 772
4366.16 836
4366.78 740
4367.41 850
4368.03 786
4368.65 744
4369.28 699
4369.90 674
4370.52 615
4371.15 751
4371.77 685
4372.39 737
4373.02 712
4373.64 830
4374.27 758
4374.89 713
4375.51 717
4376.14 827
4376.76 862
4377.39 982
4378.01 1032
4378.63 979
4379.26 889
4379.88 890
4380.51 890
4381.13 947
4381.75 805
4382.38 755
4383.00 741
4383.63 834
4384.25 799
4384.88 845
4385.50 845
4386.13 780
4386.75 687
4387.38 695
4388.00 710
4388.63 656
4389.25 557
4389.88 632
4390.50 604
4391.13 698
4391.75 694
4392.38 610
4393.00 633
4393.63 661
4394.25 776
4394.88 751
4395.50 751
4396.13 729
4396.75 675
4397.38 701
4398.00 757
4398.63 667
4399.26 645
4399.88 697
4400.51 628
4401.13 726
4401.76 761
4402.38 695
4403.01 635
4403.64 751
4404.26 749
4404.89 715
4405.51 822
4406.14 825
4406.77 661
4407.39 706
4408.02 831
4408.64 736
4409.27 588
4409.90 662
4410.52 751
4411.15 869
4411.78 750
4412.40 780
4413.03 752
4413.66 741
4414.28 803
4414.91 744
4415.54 717
4416.16 681
4416.79 672
4417.42 695
4418.04 672
4418.67 647
4419.30 572
4419.93 648
4420.55 644
4421.18 621
4421.81 640
4422.43 647
4423.06 602
4423.69 627
4424.32 702
4424.94 751
4425.57 621
4426.20 698
4426.83 654
4427.45 659
4428.08 719
4428.71 641
4429.34 685
4429.96 641
4430.59 567
4431.22 623
4431.85 655
4432.48 664
4433.10 715
4433.73 648
4434.36 702
4434.99 698
4435.62 637
4436.24 710
4436.87 775
4437.50 686
4438.13 725
4438.76 764
4439.39 791
4440.02 745
4440.64 718
4441.27 650
4441.90 720
4442.53 692
4443.16 733
4443.79 744
4444.42 670
4445.04 871
4445.67 733
4446.30 706
4446.93 805
4447.56 854
4448.19 715
4448.82 802
4449.45 848
4450.08 697
4450.71 693
4451.34 761
4451.97 732
4452.59 677
4453.22 792
4453.85 657
4454.48 835
4455.11 808
4455.74 809
4456.37 789
4457.00 780
4457.63 797
4458.26 723
4458.89 728
4459.52 756
4460.15 806
4460.78 687
4461.41 607
4462.04 670
4462.67 628
4463.30 683
4463.93 675
4464.56 778
4465.19 630
4465.82 560
4466.45 646
4467.08 670
4467.71 647
4468.34 611
4468.97 610
4469.61 656
4470.24 639
4470.87 650
4471.50 624
4472.13 568
4472.76 669
4473.39 563
4474.02 633
4474.65 598
4475.28 647
4475.91 766
4476.54 651
4477.18 768
4477.81 787
4478.44 765
4479.07 780
4479.70 792
4480.33 729
4480.96 803
4481.59 790
4482.23 781
4482.86 797
4483.49 759
4484.12 771
4484.75 719
4485.38 753
4486.02 676
4486.65 636
4487.28 602
4487.91 764
4488.54 779
4489.18 762
4489.81 731
4490.44 691
4491.07 748
4491.70 732
4492.34 648
4492.97 731
4493.60 762
4494.23 811
4494.87 763
4495.50 746
4496.13 676
4496.76 703
4497.40 764
4498.03 797
4498.66 927
4499.29 998
4499.93 957
4500.56 906
4501.19 922
4501.82 980
4502.46 884
4503.09 896
4503.72 891
4504.36 911
4504.99 835
4505.62 796
4506.26 685
4506.89 644
4507.52 702
4508.16 762
4508.79 714
4509.42 723
4510.06 765
4510.69 740
4511.32 760
4511.96 731
4512.59 822
4513.22 836
4513.86 751
4514.49 698
4515.13 820
4515.76 715
4516.39 663
4517.03 660
4517.66 668
4518.30 640
4518.93 662
4519.56 601
4520.20 675
4520.83 686
4521.47 685
4522.10 738
4522.73 715
4523.37 661
4524.00 726
4524.64 728
4525.27 703
4525.91 722
4526.54 673
4527.18 664
4527.81 660
4528.45 768
4529.08 762
4529.72 796
4530.35 865
4530.99 934
4531.62 907
4532.26 885
4532.89 832
4533.53 782
4534.16 877
4534.80 886
4535.43 873
4536.07 873
4536.70 932
4537.34 943
4537.97 827
4538.61 855
4539.24 904
4539.88 835
4540.51 709
4541.15 631
4541.79 714
4542.42 661
4543.06 707
4543.69 638
4544.33 663
4544.96 711
4545.60 533
4546.24 560
4546.87 644
4547.51 632
4548.14 632
4548.78 665
4549.42 637
4550.05 665
4550.69 721
4551.33 729
4551.96 745
4552.60 697
4553.24 732
4553.87 739
4554.51 704
4555.15 728
4555.78 694
4556.42 605
4557.06 685
4557.69 642
4558.33 698
4558.97 658
4559.60 640
4560.24 558
4560.88 576
4561.51 670
4562.15 715
4562.79 601
4563.43 575
4564.06 530
4564.70 684
4565.34 666
4565.97 693
4566.61 695
4567.25 719
4567.89 748
4568.52 720
4569.16 753
4569.80 720
4570.44 709
4571.07 775
4571.71 680
4572.35 603
4572.99 672
4573.63 636
4574.26 606
4574.90 601
4575.54 651
4576.18 663
4576.82 649
4577.45 640
4578.09 567
4578.73 588
4579.37 605
4580.01 662
4580.65 700
4581.28 792
4581.92 667
4582.56 723
4583.20 572
4583.84 676
4584.48 698
4585.12 657
4585.76 639
4586.39 677
4587.03 827
4587.67 726
4588.31 732
4588.95 878
4589.59 968
4590.23 841
4590.87 939
4591.51 1085
4592.15 1123
4592.78 1023
4593.42 1001
4594.06 917
4594.70 862
4595.34 796
4595.98 848
4596.62 797
4597.26 718
4597.90 681
4598.54 638
4599.18 587
4599.82 669
4600.46 662
4601.10 778
4601.74 789
4602.38 763
4603.02 803
4603.66 748
4604.30 771
4604.94 785
4605.58 755
4606.22 783
4606.86 611
4607.50 654
4608.14 703
4608.78 680
4609.42 734
4610.06 830
4610.70 693
4611.34 754
4611.98 685
4612.62 623
4613.26 727
4613.90 711
4614.55 797
4615.19 734
4615.83 689
4616.47 645
4617.11 759
4617.75 689
4618.39 605
4619.03 583
4619.67 608
4620.31 689
4620.96 595
4621.60 644
4622.24 659
4622.88 617
4623.52 584
4624.16 655
4624.80 741
4625.44 705
4626.09 668
4626.73 618
4627.37 576
4628.01 554
4628.65 607
4629.29 719
4629.94 645
4630.58 650
4631.22 860
4631.86 724
4632.50 746
4633.15 728
4633.79 824
4634.43 812
4635.07 757
4635.72 791
4636.36 872
4637.00 845
4637.64 873
4638.28 845
4638.93 891
4639.57 958
4640.21 780
4640.85 878
4641.50 770
4642.14 724
4642.78 776
4643.43 789
4644.07 788
4644.71 866
4645.35 813
4646.00 760
4646.64 756
4647.28 634
4647.93 698
4648.57 698
4649.21 620
4649.86 658
4650.50 671
4651.14 617
4651.79 638
4652.43 662
4653.07 666
4653.72 638
4654.36 643
4655.00 678
4655.65 714
4656.29 656
4656.93 599
4657.58 685
4658.22 702
4658.87 643
4659.51 713
4660.15 718
4660.80 634
4661.44 570
4662.09 568
4662.73 629
4663.37 715
4664.02 658
4664.66 684
4665.31 733
4665.95 671
4666.59 648
4667.24 631
4667.88 662
4668.53 658
4669.17 640
4669.82 668
4670.46 604
4671.11 632
4671.75 625
4672.40 616
4673.04 648
4673.69 651
4674.33 595
4674.98 699
4675.62 746
4676.27 743
4676.91 653
4677.56 776
4678.20 787
4678.85 796
4679.49 744
4680.14 701
4680.78 810
4681.43 859
4682.07 823
4682.72 821
4683.36 807
4684.01 810
4684.66 745
4685.30 657
4685.95 621
4686.59 604
4687.24 692
4687.88 653
4688.53 664
4689.18 681
4689.82 639
4690.47 757
4691.11 775
4691.76 675
4692.41 608
4693.05 663
4693.70 709
4694.34 681
4694.99 728
4695.64 757
4696.28 863
4696.93 1071
4697.58 956
4698.22 754
4698.87 895
4699.52 892
4700.16 918
4700.81 803
4701.46 717
4702.10 711
4702.75 801
4703.40 826
4704.04 830
4704.69 634
4705.34 671
4705.99 710
4706.63 664
4707.28 699
4707.93 783
4708.57 697
4709.22 588
4709.87 655
4710.52 662
4711.16 714
4711.81 746
4712.46 835
4713.11 785
4713.75 785
4714.40 758
4715.05 730
4715.70 709
4716.35 659
4716.99 633
4717.64 686
4718.29 715
4718.94 738
4719.58 695
4720.23 708
4720.88 632
4721.53 698
4722.18 740
4722.83 682
4723.47 712
4724.12 766
4724.77 757
4725.42 794
4726.07 781
4726.72 793
4727.36 870
4728.01 843
4728.66 811
4729.31 767
4729.96 673
4730.61 696
4731.26 697
4731.91 660
4732.55 700
4733.20 673
4733.85 741
4734.50 749
4735.15 653
4735.80 669
4736.45 720
4737.10 688
4737.75 756
4738.40 657
4739.05 651
4739.70 816
4740.35 793
4740.99 777
4741.64 744
4742.29 718
4742.94 776
4743.59 744
4744.24 764
4744.89 746
4745.54 773
4746.19 812
4746.84 800
4747.49 770
4748.14 932
4748.79 1044
4749.44 1042
4750.09 1249
4750.74 1278
4751.39 1217
4752.04 1271
4752.69 1390
4753.34 1353
4753.99 1371
4754.64 1374
4755.29 1269
4755.95 1033
4756.60 1087
4757.25 1044
4757.90 923
4758.55 820
4759.20 705
4759.85 851
4760.50 777
4761.15 675
4761.80 786
4762.45 791
4763.10 764
4763.75 847
4764.41 780
4765.06 800
4765.71 788
4766.36 894
4767.01 822
4767.66 793
4768.31 809
4768.97 767
4769.62 822
4770.27 794
4770.92 811
4771.57 705
4772.22 774
4772.87 768
4773.53 797
4774.18 696
4774.83 738
4775.48 765
4776.13 675
4776.79 757
4777.44 737
4778.09 748
4778.74 694
4779.39 781
4780.05 865
4780.70 762
4781.35 810
4782.00 766
4782.65 735
4783.31 802
4783.96 749
4784.61 723
4785.26 775
4785.92 847
4786.57 860
4787.22 785
4787.88 871
4788.53 943
4789.18 928
4789.83 1067
4790.49 1192
4791.14 1119
4791.79 1104
4792.45 1090
4793.10 1088
4793.75 1026
4794.40 1039
4795.06 959
4795.71 966
4796.36 910
4797.02 867
4797.67 821
4798.32 777
4798.98 751
4799.63 763
4800.29 737
4800.94 796
4801.59 828
4802.25 721
4802.90 723
4803.55 767
4804.21 815
4804.86 732
4805.52 715
4806.17 700
4806.82 803
4807.48 844
4808.13 770
4808.79 751
4809.44 700
4810.09 747
4810.75 753
4811.40 750
4812.06 768
4812.71 673
4813.37 687
4814.02 717
4814.67 776
4815.33 740
4815.98 740
4816.64 800
4817.29 834
4817.95 925
4818.60 753
4819.26 788
4819.91 836
4820.57 802
4821.22 856
4821.88 871
4822.53 897
4823.19 919
4823.84 897
4824.50 948
4825.15 917
4825.81 862
4826.46 922
4827.12 864
4827.77 904
4828.43 985
4829.09 958
4829.74 1005
4830.40 1063
4831.05 1021
4831.71 1189
4832.36 996
4833.02 982
4833.68 1026
4834.33 978
4834.99 924
4835.64 1040
4836.30 1111
4836.96 1134
4837.61 1004
4838.27 994
4838.92 1138
4839.58 1181
4840.24 1100
4840.89 1118
4841.55 1188
4842.21 1101
4842.86 1163
4843.52 1258
4844.17 1171
4844.83 1320
4845.49 1398
4846.14 1494
4846.80 1528
4847.46 1702
4848.11 1693
4848.77 1706
4849.43 1886
4850.09 2112
4850.74 2157
4851.40 1978
4852.06 1988
4852.71 1966
4853.37 1801
4854.03 1652
4854.69 2065
4855.34 2014
4856.00 2011
4856.66 2106
4857.31 2208
4857.97 2120
4858.63 2276
4859.29 2042
4859.94 1884
4860.60 1937
4861.26 1891
4861.92 1688
4862.58 1741
4863.23 1874
4863.89 1679
4864.55 1655
4865.21 1560
4865.87 1795
4866.52 1773
4867.18 1627
4867.84 1659
4868.50 1519
4869.16 1584
4869.81 1543
4870.47 1666
4871.13 1564
4871.79 1597
4872.45 1437
4873.11 1223
4873.77 1243
4874.42 1318
4875.08 1251
4875.74 1417
4876.40 1442
4877.06 1410
4877.72 1512
4878.38 1399
4879.03 1373
4879.69 1178
4880.35 1303
4881.01 1148
4881.67 1090
4882.33 1264
4882.99 1158
4883.65 1107
4884.31 1159
4884.97 1134
4885.63 1115
4886.29 1096
4886.95 1169
4887.60 1335
4888.26 1263
4888.92 1343
4889.58 1342
4890.24 1449
4890.90 1356
4891.56 1222
4892.22 1183
4892.88 1076
4893.54 1102
4894.20 1120
4894.86 966
4895.52 947
4896.18 1010
4896.84 969
4897.50 943
4898.16 866
4898.82 963
4899.48 877
4900.14 981
4900.80 933
4901.46 895
4902.12 961
4902.79 850
4903.45 782
4904.11 849
4904.77 745
4905.43 829
4906.09 933
4906.75 796
4907.41 869
4908.07 713
4908.73 753
4909.39 737
4910.05 823
4910.71 807
4911.38 730
4912.04 760
4912.70 760
4913.36 814
4914.02 807
4914.68 870
4915.34 845
4916.00 856
4916.67 907
4917.33 851
4917.99 835
4918.65 768
4919.31 740
4919.97 774
4920.64 728
4921.30 691
4921.96 670
4922.62 763
4923.28 773
4923.94 839
4924.61 783
4925.27 772
4925.93 802
4926.59 927
4927.26 911
4927.92 777
4928.58 772
4929.24 757
4929.90 763
4930.57 705
4931.23 769
4931.89 788
4932.55 712
4933.22 694
4933.88 756
4934.54 735
4935.20 681
4935.87 747
4936.53 738
4937.19 739
4937.86 793
4938.52 749
4939.18 700
4939.84 708
4940.51 656
4941.17 713
4941.83 733
4942.50 643
4943.16 616
4943.82 729
4944.49 681
4945.15 634
4945.81 582
4946.48 540
4947.14 623
4947.80 709
4948.47 684
4949.13 637
4949.79 653
4950.46 546
4951.12 663
4951.79 688
4952.45 632
4953.11 690
4953.78 771
4954.44 702
4955.11 587
4955.77 589
4956.43 652
4957.10 685
4957.76 680
4958.43 678
4959.09 764
4959.76 709
4960.42 769
4961.08 773
4961.75 757
4962.41 773
4963.08 793
4963.74 800
4964.41 750
4965.07 809
4965.74 771
4966.40 669
4967.07 645
4967.73 747
4968.40 691
4969.06 661
4969.73 672
4970.39 549
4971.06 629
4971.72 609
4972.39 682
4973.05 658
4973.72 696
4974.38 687
4975.05 772
4975.71 739
4976.38 691
4977.04 719
4977.71 765
4978.37 685
4979.04 711
4979.71 708
4980.37 688
4981.04 709
4981.70 646
4982.37 664
4983.04 640
4983.70 692
4984.37 774
4985.03 671
4985.70 807
4986.37 756
4987.03 731
4987.70 800
4988.36 756
4989.03 792
4989.70 756
4990.36 854
4991.03 777
4991.70 865
4992.36 828
4993.03 822
4993.70 748
4994.36 682
4995.03 772
4995.70 644
4996.36 688
4997.03 648
4997.70 638
4998.36 668
4999.03 639
4999.70 599
5000.36 577
5001.03 647
5001.70 651
5002.37 577
5003.03 601
5003.70 604
5004.37 675
5005.03 707
5005.70 666
5006.37 569
5007.04 649
5007.70 672
5008.37 711
5009.04 665
5009.71 634
5010.38 662
5011.04 657
5011.71 608
5012.38 618
5013.05 665
5013.71 577
5014.38 576
5015.05 538
5015.72 636
5016.39 723
5017.06 615
5017.72 596
5018.39 613
5019.06 631
5019.73 599
5020.40 673
5021.07 697
5021.73 844
5022.40 688
5023.07 683
5023.74 717
5024.41 706
5025.08 727
5025.75 741
5026.41 728
5027.08 689
5027.75 734
5028.42 614
5029.09 659
5029.76 684
5030.43 589
5031.10 664
5031.77 652
5032.44 604
5033.10 578
5033.77 676
5034.44 634
5035.11 611
5035.78 652
5036.45 633
5037.12 660
5037.79 595
5038.46 595
5039.13 574
5039.80 618
5040.47 558
5041.14 547
5041.81 502
5042.48 539
5043.15 556
5043.82 599
5044.49 580
5045.16 603
5045.83 634
5046.50 633
5047.17 592
5047.84 675
5048.51 675
5049.18 667
5049.85 567
5050.52 652
5051.19 637
5051.86 633
5052.53 648
5053.20 633
5053.87 548
5054.54 628
5055.21 583
5055.89 570
5056.56 493
5057.23 574
5057.90 616
5058.57 553
5059.24 467
5059.91 537
5060.58 615
5061.25 629
5061.92 566
5062.60 641
5063.27 622
5063.94 588
5064.61 576
5065.28 637
5065.95 672
5066.62 574
5067.30 631
5067.97 578
5068.64 660
5069.31 581
5069.98 561
5070.65 589
5071.33 635
5072.00 666
5072.67 616
5073.34 647
5074.01 687
5074.68 636
5075.36 624
5076.03 704
5076.70 613
5077.37 713
5078.05 659
5078.72 711
5079.39 676
5080.06 722
5080.73 688
5081.41 600
5082.08 689
5082.75 657
5083.42 649
5084.10 681
5084.77 665
5085.44 741
5086.12 725
5086.79 686
5087.46 712
5088.13 657
5088.81 702
5089.48 739
5090.15 769
5090.83 731
5091.50 767
5092.17 754
5092.85 766
5093.52 729
5094.19 729
5094.87 694
5095.54 623
5096.21 643
5096.89 716
5097.56 649
5098.23 554
5098.91 696
5099.58 684
5100.25 614
5100.93 610
5101.60 596
5102.28 629
5102.95 694
5103.62 592
5104.30 644
5104.97 561
5105.65 566
5106.32 618
5106.99 642
5107.67 633
5108.34 652
5109.02 608
5109.69 584
5110.36 621
5111.04 539
5111.71 580
5112.39 621
5113.06 657
5113.74 670
5114.41 672
5115.09 611
5115.76 522
5116.44 625
5117.11 599
5117.79 541
5118.46 631
5119.14 627
5119.81 550
5120.49 528
5121.16 588
5121.84 547
5122.51 556
5123.19 646
5123.86 573
5124.54 682
5125.21 614
5125.89 625
5126.56 552
5127.24 604
5127.91 605
5128.59 547
5129.27 571
5129.94 688
5130.62 720
5131.29 591
5131.97 717
5132.64 704
5133.32 667
5134.00 661
5134.67 686
5135.35 661
5136.02 620
5136.70 623
5137.38 717
5138.05 612
5138.73 621
5139.40 602
5140.08 638
5140.76 655
5141.43 612
5142.11 563
5142.79 649
5143.46 606
5144.14 577
5144.82 665
5145.49 588
5146.17 558
5146.85 668
5147.52 609
5148.20 545
5148.88 588
5149.55 561
5150.23 531
5150.91 502
5151.59 564
5152.26 561
5152.94 641
5153.62 645
5154.29 589
5154.97 559
5155.65 560
5156.33 569
5157.00 532
5157.68 552
5158.36 603
5159.04 595
5159.71 601
5160.39 597
5161.07 629
5161.75 594
5162.42 656
5163.10 577
5163.78 568
5164.46 576
5165.14 655
5165.81 571
5166.49 526
5167.17 598
5167.85 580
5168.53 643
5169.21 673
5169.88 671
5170.56 631
5171.24 694
5171.92 685
5172.60 628
5173.28 569
5173.95 618
5174.63 645
5175.31 701
5175.99 724
5176.67 740
5177.35 621
5178.03 597
5178.71 691
5179.38 733
5180.06 736
5180.74 752
5181.42 838
5182.10 845
5182.78 750
5183.46 691
5184.14 578
5184.82 604
5185.50 694
5186.18 655
5186.86 580
5187.53 606
5188.21 560
5188.89 610
5189.57 665
5190.25 541
5190.93 544
5191.61 533
5192.29 519
5192.97 594
5193.65 618
5194.33 654
5195.01 592
5195.69 597
5196.37 560
5197.05 568
5197.73 565
5198.41 703
5199.09 605
5199.77 464
5200.45 522
5201.13 568
5201.81 583
5202.49 549
5203.17 634
5203.86 531
5204.54 522
5205.22 553
5205.90 575
5206.58 577
5207.26 539
5207.94 592
5208.62 572
5209.30 590
5209.98 545
5210.66 549
5211.34 503
5212.02 644
5212.71 675
5213.39 658
5214.07 576
5214.75 624
5215.43 612
5216.11 602
5216.79 526
5217.47 579
5218.16 655
5218.84 591
5219.52 553
5220.20 551
5220.88 621
5221.56 590
5222.25 590
5222.93 582
5223.61 582
5224.29 519
5224.97 531
5225.66 596
5226.34 644
5227.02 609
5227.70 558
5228.38 486
5229.07 512
5229.75 473
5230.43 521
5231.11 555
5231.79 493
5232.48 571
5233.16 516
5233.84 568
5234.52 594
5235.21 552
5235.89 503
5236.57 610
5237.26 642
5237.94 583
5238.62 556
5239.30 616
5239.99 544
5240.67 563
5241.35 533
5242.04 562
5242.72 534
5243.40 495
5244.08 564
5244.77 558
5245.45 470
5246.13 508
5246.82 536
5247.50 586
5248.18 542
5248.87 556
5249.55 587
5250.24 607
5250.92 597
5251.60 643
5252.29 629
5252.97 592
5253.65 503
5254.34 544
5255.02 507
5255.71 559
5256.39 553
5257.07 531
5257.76 587
5258.44 615
5259.13 565
5259.81 538
5260.49 619
5261.18 525
5261.86 558
5262.55 556
5263.23 533
5263.92 494
5264.60 568
5265.28 641
5265.97 604
5266.65 602
5267.34 673
5268.02 718
5268.71 670
5269.39 609
5270.08 599
5270.76 589
5271.45 496
5272.13 492
5272.82 534
5273.50 609
5274.19 595
5274.87 534
5275.56 475
5276.24 606
5276.93 549
5277.61 560
5278.30 608
5278.98 532
5279.67 589
5280.36 600
5281.04 679
5281.73 730
5282.41 655
5283.10 630
5283.78 633
5284.47 663
5285.16 580
5285.84 578
5286.53 577
5287.21 560
5287.90 627
5288.59 570
5289.27 547
5289.96 548
5290.64 535
5291.33 534
5292.02 587
5292.70 547
5293.39 663
5294.08 572
5294.76 615
5295.45 631
5296.13 684
5296.82 604
5297.51 542
5298.19 574
5298.88 622
5299.57 562
5300.25 535
5300.94 529
5301.63 684
5302.32 642
5303.00 566
5303.69 611
5304.38 690
5305.06 609
5305.75 603
5306.44 622
5307.13 666
5307.81 623
5308.50 603
5309.19 614
5309.87 591
5310.56 591
5311.25 551
5311.94 544
5312.62 547
5313.31 518
5314.00 636
5314.69 595
5315.38 567
5316.06 592
5316.75 568
5317.44 657
5318.13 688
5318.82 631
5319.50 695
5320.19 728
5320.88 797
5321.57 688
5322.26 684
5322.94 619
5323.63 655
5324.32 581
5325.01 675
5325.70 603
5326.39 628
5327.07 561
5327.76 553
5328.45 654
5329.14 562
5329.83 504
5330.52 541
5331.21 594
5331.90 648
5332.58 585
5333.27 594
5333.96 466
5334.65 535
5335.34 694
5336.03 638
5336.72 615
5337.41 602
5338.10 582
5338.79 474
5339.48 544
5340.17 591
5340.86 659
5341.54 640
5342.23 612
5342.92 671
5343.61 609
5344.30 648
5344.99 653
5345.68 622
5346.37 658
5347.06 714
5347.75 621
5348.44 586
5349.13 650
5349.82 696
5350.51 740
5351.20 737
5351.89 695
5352.58 678
5353.27 717
5353.96 628
5354.65 655
5355.34 576
5356.03 557
5356.72 581
5357.42 543
5358.11 536
5358.80 492
5359.49 493
5360.18 604
5360.87 579
5361.56 630
5362.25 621
5362.94 567
5363.63 555
5364.32 550
5365.01 547
5365.70 566
5366.40 603
5367.09 623
5367.78 544
5368.47 494
5369.16 506
5369.85 601
5370.54 573
5371.23 488
5371.93 529
5372.62 538
5373.31 557
5374.00 548
5374.69 591
5375.38 573
5376.08 600
5376.77 584
5377.46 461
5378.15 533
5378.84 601
5379.53 545
5380.23 580
5380.92 553
5381.61 496
5382.30 523
5383.00 514
5383.69 586
5384.38 527
5385.07 547
5385.76 571
5386.46 609
5387.15 608
5387.84 541
5388.53 621
5389.23 653
5389.92 656
5390.61 640
5391.30 630
5392.00 544
5392.69 646
5393.38 626
5394.08 611
5394.77 599
5395.46 754
5396.15 666
5396.85 573
5397.54 500
5398.23 531
5398.93 541
5399.62 513
5400.31 578
5401.01 557
5401.70 551
5402.39 493
5403.09 539
5403.78 577
5404.47 527
5405.17 645
5405.86 473
5406.56 612
5407.25 692
5407.94 601
5408.64 575
5409.33 639
5410.02 630
5410.72 557
5411.41 555
5412.11 559
5412.80 577
5413.49 559
5414.19 525
5414.88 666
5415.58 691
5416.27 615
5416.97 559
5417.66 536
5418.35 625
5419.05 651
5419.74 570
5420.44 581
5421.13 608
5421.83 559
5422.52 555
5423.22 567
5423.91 681
5424.61 627
5425.30 649
5426.00 612
5426.69 565
5427.39 522
5428.08 564
5428.78 627
5429.47 661
5430.17 635
5430.86 699
5431.56 577
5432.25 599
5432.95 690
5433.64 635
5434.34 676
5435.03 672
5435.73 609
5436.43 630
5437.12 602
5437.82 674
5438.51 734
5439.21 671
5439.90 665
5440.60 590
5441.30 529
5441.99 641
5442.69 648
5443.38 652
5444.08 699
5444.78 694
5445.47 651
5446.17 742
5446.86 765
5447.56 755
5448.26 946
5448.95 828
5449.65 810
5450.35 797
5451.04 829
5451.74 822
5452.44 669
5453.13 753
5453.83 782
5454.53 678
5455.22 622
5455.92 698
5456.62 756
5457.31 696
5458.01 660
5458.71 639
5459.40 640
5460.10 699
5460.80 689
5461.50 713
5462.19 657
5462.89 714
5463.59 729
5464.29 724
5464.98 819
5465.68 817
5466.38 768
5467.08 810
5467.77 832
5468.47 721
5469.17 817
5469.87 843
5470.56 788
5471.26 760
5471.96 907
5472.66 860
5473.36 895
5474.05 923
5474.75 936
5475.45 893
5476.15 1035
5476.85 1015
5477.54 1077
5478.24 1309
5478.94 1348
5479.64 1380
5480.34 1428
5481.04 1574
5481.73 1684
5482.43 1429
5483.13 1379
5483.83 1332
5484.53 1235
5485.23 1154
5485.93 1160
5486.62 1113
5487.32 1069
5488.02 988
5488.72 912
5489.42 1004
5490.12 1111
5490.82 975
5491.52 1072
5492.22 1194
5492.92 1185
5493.62 1150
5494.31 1165
5495.01 1270
5495.71 1295
5496.41 1334
5497.11 1441
5497.81 1570
5498.51 1836
5499.21 2080
5499.91 2371
5500.61 2337
5501.31 2418
5502.01 2440
5502.71 2293
5503.41 2033
5504.11 1852
5504.81 1646
5505.51 1425
5506.21 1392
5506.91 1213
5507.61 1082
5508.31 1091
5509.01 1005
5509.71 1042
5510.41 1025
5511.11 987
5511.81 1001
5512.51 919
5513.21 934
5513.91 959
5514.61 1030
5515.31 1019
5516.01 815
5516.72 831
5517.42 874
5518.12 872
5518.82 896
5519.52 825
5520.22 753
5520.92 806
5521.62 731
5522.32 783
5523.02 815
5523.73 756
5524.43 824
5525.13 735
5525.83 759
5526.53 807
5527.23 760
5527.93 765
5528.63 735
5529.34 740
5530.04 752
5530.74 744
5531.44 730
5532.14 769
5532.84 740
5533.55 720
5534.25 718
5534.95 647
5535.65 731
5536.35 734
5537.06 633
5537.76 683
5538.46 717
5539.16 779
5539.86 723
5540.57 671
5541.27 664
5541.97 587
5542.67 578
5543.38 585
5544.08 535
5544.78 555
5545.48 629
5546.19 687
5546.89 625
5547.59 624
5548.29 640
5549.00 669
5549.70 649
5550.40 608
5551.11 644
5551.81 595
5552.51 581
5553.21 589
5553.92 592
5554.62 506
5555.32 547
5556.03 517
5556.73 623
5557.43 658
5558.14 718
5558.84 605
5559.54 624
5560.25 635
5560.95 567
5561.65 650
5562.36 716
5563.06 606
5563.77 661
5564.47 633
5565.17 554
5565.88 608
5566.58 648
5567.28 614
5567.99 621
5568.69 689
5569.40 640
5570.10 571
5570.80 548
5571.51 581
5572.21 543
5572.92 572
5573.62 642
5574.33 665
5575.03 629
5575.73 635
5576.44 628
5577.14 589
5577.85 672
5578.55 574
5579.26 553
5579.96 633
5580.67 569
5581.37 627
5582.08 622
5582.78 577
5583.49 587
5584.19 681
5584.90 533
5585.60 666
5586.31 644
5587.01 531
5587.72 569
5588.42 546
5589.13 496
5589.83 508
5590.54 538
5591.24 510
5591.95 537
5592.66 529
5593.36 569
5594.07 493
5594.77 522
5595.48 468
5596.18 473
5596.89 546
5597.60 569
5598.30 588
5599.01 575
5599.71 517
5600.42 485
5601.13 486
5601.83 508
5602.54 533
5603.24 484
5603.95 595
5604.66 587
5605.36 589
5606.07 570
5606.78 567
5607.48 525
5608.19 504
5608.89 529
5609.60 564
5610.31 596
5611.01 602
5611.72 623
5612.43 544
5613.14 552
5613.84 553
5614.55 548
5615.26 528
5615.96 519
5616.67 508
5617.38 499
5618.08 464
5618.79 501
5619.50 471
5620.21 563
5620.91 546
5621.62 582
5622.33 548
5623.04 626
5623.74 605
5624.45 533
5625.16 587
5625.87 545
5626.57 628
5627.28 643
5627.99 579
5628.70 565
5629.40 529
5630.11 508
5630.82 471
5631.53 506
5632.24 482
5632.94 525
5633.65 575
5634.36 468
5635.07 465
5635.78 577
5636.49 650
5637.19 677
5637.90 658
5638.61 569
5639.32 672
5640.03 624
5640.74 631
5641.44 582
5642.15 550
5642.86 574
5643.57 535
5644.28 506
5644.99 508
5645.70 556
5646.41 549
5647.12 567
5647.82 582
5648.53 594
5649.24 512
5649.95 481
5650.66 620
5651.37 591
5652.08 623
5652.79 661
5653.50 670
5654.21 680
5654.92 720
5655.63 688
5656.34 739
5657.05 867
5657.76 870
5658.46 818
5659.17 768
5659.88 738
5660.59 817
5661.30 706
5662.01 651
5662.72 665
5663.43 682
5664.14 633
5664.85 619
5665.56 572
5666.27 574
5666.98 510
5667.69 585
5668.40 670
5669.12 600
5669.83 537
5670.54 535
5671.25 552
5671.96 647
5672.67 619
5673.38 564
5674.09 587
5674.80 547
5675.51 593
5676.22 616
5676.93 586
5677.64 527
5678.35 548
5679.06 513
5679.78 656
5680.49 627
5681.20 632
5681.91 639
5682.62 710
5683.33 655
5684.04 592
5684.75 660
5685.47 734
5686.18 724
5686.89 707
5687.60 649
5688.31 639
5689.02 634
5689.73 597
5690.45 502
5691.16 592
5691.87 602
5692.58 553
5693.29 572
5694.01 602
5694.72 534
5695.43 529
5696.14 564
5696.85 543
5697.57 511
5698.28 516
5698.99 576
5699.70 558
5700.41 523
5701.13 463
5701.84 519
5702.55 568
5703.26 559
5703.98 523
5704.69 561
5705.40 500
5706.11 448
5706.83 476
5707.54 572
5708.25 529
5708.97 458
5709.68 553
5710.39 620
5711.10 512
5711.82 496
5712.53 525
5713.24 493
5713.96 552
5714.67 596
5715.38 581
5716.10 514
5716.81 548
5717.52 584
5718.24 562
5718.95 550
5719.66 538
5720.38 528
5721.09 501
5721.80 546
5722.52 474
5723.23 549
5723.95 618
5724.66 582
5725.37 494
5726.09 485
5726.80 503
5727.52 483
5728.23 572
5728.94 550
5729.66 586
5730.37 547
5731.09 517
5731.80 531
5732.51 475
5733.23 600
5733.94 499
5734.66 563
5735.37 585
5736.09 525
5736.80 593
5737.52 598
5738.23 683
5738.95 569
5739.66 528
5740.38 519
5741.09 494
5741.81 502
5742.52 533
5743.24 582
5743.95 608
5744.67 670
5745.38 505
5746.10 453
5746.81 506
5747.53 589
5748.24 519
5748.96 537
5749.67 527
5750.39 500
5751.10 497
5751.82 457
5752.53 490
5753.25 494
5753.97 469
5754.68 531
5755.40 479
5756.11 411
5756.83 446
5757.54 459
5758.26 502
5758.98 529
5759.69 534
5760.41 507
5761.12 458
5761.84 516
5762.56 561
5763.27 522
5763.99 516
5764.71 498
5765.42 584
5766.14 588
5766.85 566
5767.57 538
5768.29 537
5769.00 564
5769.72 563
5770.44 559
5771.15 526
5771.87 514
5772.59 487
5773.30 487
5774.02 517
5774.74 556
5775.46 537
5776.17 508
5776.89 469
5777.61 523
5778.32 522
5779.04 604
5779.76 543
5780.48 521
5781.19 533
5781.91 495
5782.63 572
5783.35 578
5784.06 473
5784.78 499
5785.50 493
5786.22 497
5786.93 588
5787.65 536
5788.37 516
5789.09 492
5789.80 570
5790.52 553
5791.24 580
5791.96 572
5792.68 553
5793.39 609
5794.11 586
5794.83 685
5795.55 576
5796.27 658
5796.99 635
5797.70 644
5798.42 700
5799.14 703
5799.86 692
5800.58 705
5801.30 802
5802.02 878
5802.73 979
5803.45 1003
5804.17 1030
5804.89 899
5805.61 785
5806.33 820
5807.05 727
5807.77 714
5808.49 592
5809.20 658
5809.92 599
5810.64 671
5811.36 659
5812.08 626
5812.80 633
5813.52 600
5814.24 526
5814.96 580
5815.68 576
5816.40 654
5817.12 667
5817.84 689
5818.56 613
5819.28 583
5820.00 695
5820.72 601
5821.44 645
5822.16 629
5822.88 644
5823.60 606
5824.32 595
5825.04 620
5825.76 655
5826.48 554
5827.20 608
5827.92 633
5828.64 561
5829.36 617
5830.08 616
5830.80 601
5831.52 633
5832.24 559
5832.96 609
5833.68 686
5834.40 648
5835.12 636
5835.84 633
5836.56 678
5837.28 624
5838.00 630
5838.73 607
5839.45 549
5840.17 612
5840.89 634
5841.61 682
5842.33 591
5843.05 717
5843.77 652
5844.49 734
5845.22 662
5845.94 659
5846.66 625
5847.38 664
5848.10 771
5848.82 720
5849.54 659
5850.27 731
5850.99 714
5851.71 680
5852.43 716
5853.15 732
5853.88 687
5854.60 711
5855.32 750
5856.04 685
5856.76 716
5857.49 618
5858.21 724
5858.93 655
5859.65 768
5860.37 735
5861.10 720
5861.82 878
5862.54 821
5863.26 901
5863.99 1015
5864.71 970
5865.43 826
5866.15 806
5866.88 852
5867.60 863
5868.32 752
5869.04 617
5869.77 782
5870.49 780
5871.21 691
5871.94 663
5872.66 708
5873.38 683
5874.11 693
5874.83 631
5875.55 725
5876.27 615
5877.00 703
5877.72 766
5878.44 771
5879.17 731
5879.89 743
5880.62 790
5881.34 858
5882.06 904
5882.79 912
5883.51 1050
5884.23 1032
5884.96 931
5885.68 987
5886.40 911
5887.13 876
5887.85 872
5888.58 837
5889.30 801
5890.02 748
5890.75 728
5891.47 773
5892.20 678
5892.92 614
5893.65 565
5894.37 614
5895.09 646
5895.82 660
5896.54 687
5897.27 718
5897.99 748
5898.72 655
5899.44 670
5900.17 667
5900.89 686
5901.62 705
5902.34 698
5903.07 727
5903.79 781
5904.52 697
5905.24 713
5905.97 728
5906.69 743
5907.42 752
5908.14 762
5908.87 860
5909.59 846
5910.32 796
5911.04 796
5911.77 781
5912.49 739
5913.22 750
5913.94 877
5914.67 771
5915.40 824
5916.12 813
5916.85 863
5917.57 798
5918.30 889
5919.02 788
5919.75 794
5920.48 882
5921.20 921
5921.93 929
5922.65 903
5923.38 888
5924.11 971
5924.83 987
5925.56 954
5926.29 992
5927.01 979
5927.74 921
5928.47 999
5929.19 949
5929.92 911
5930.64 856
5931.37 909
5932.10 944
5932.82 1003
5933.55 1018
5934.28 1065
5935.01 1081
5935.73 1129
5936.46 1133
5937.19 1212
5937.91 1187
5938.64 1132
5939.37 1239
5940.09 1138
5940.82 1122
5941.55 1193
5942.28 1169
5943.00 1305
5943.73 1284
5944.46 1376
5945.19 1405
5945.91 1346
5946.64 1436
5947.37 1538
5948.10 1408
5948.82 1493
5949.55 1778
5950.28 1925
5951.01 1908
5951.73 1956
5952.46 1963
5953.19 2002
5953.92 2035
5954.65 2203
5955.38 2048
5956.10 1866
5956.83 1872
5957.56 1865
5958.29 1876
5959.02 1908
5959.74 1940
5960.47 2051
5961.20 2049
5961.93 1862
5962.66 2135
5963.39 2185
5964.12 2339
5964.84 2295
5965.57 2560
5966.30 2708
5967.03 2841
5967.76 2820
5968.49 2722
5969.22 2892
5969.95 2814
5970.68 2691
5971.40 2592
5972.13 2548
5972.86 2498
5973.59 2520
5974.32 2373
5975.05 2450
5975.78 2397
5976.51 2418
5977.24 2334
5977.97 2532
5978.70 2693
5979.43 2789
5980.16 3019
5980.89 3117
5981.62 2988
5982.35 3007
5983.08 3066
5983.81 2965
5984.54 3107
5985.27 3185
5986.00 3076
5986.73 3210
5987.46 3017
5988.19 2865
5988.92 2917
5989.65 2842
5990.38 3056
5991.11 3104
5991.84 3188
5992.57 3217
5993.30 3200
5994.03 3313
5994.76 3461
5995.49 3492
5996.22 3599
5996.95 3620
5997.68 3583
5998.41 3758
5999.14 3586
5999.87 3522
6000.60 3511
6001.34 3404
6002.07 3276
6002.80 3352
6003.53 3497
6004.26 3437
6004.99 3192
6005.72 3354
6006.45 3518
6007.18 3705
6007.92 4151
6008.65 4740
6009.38 5594
6010.11 6847
6010.84 7848
6011.57 9314
6012.30 10396
6013.04 11478
6013.77 12053
6014.50 12134
6015.23 11797
6015.96 11167
6016.69 10144
6017.43 9005
6018.16 7951
6018.89 6670
6019.62 5631
6020.35 4772
6021.09 4000
6021.82 3456
6022.55 2907
6023.28 2671
6024.02 2625
6024.75 2407
6025.48 2446
6026.21 2263
6026.94 2187
6027.68 2243
6028.41 2308
6029.14 2156
6029.88 2041
6030.61 1894
6031.34 1864
6032.07 1871
6032.81 1915
6033.54 1813
6034.27 1756
6035.01 1780
6035.74 1838
6036.47 1905
6037.20 1940
6037.94 1832
6038.67 1888
6039.40 2066
6040.14 2018
6040.87 2262
6041.60 2206
6042.34 2245
6043.07 2339
6043.80 2230
6044.54 2349
6045.27 2467
6046.00 2379
6046.74 2433
6047.47 2454
6048.21 2516
6048.94 2554
6049.67 2773
6050.41 3062
6051.14 3143
6051.88 3425
6052.61 3573
6053.34 3507
6054.08 3687
6054.81 3453
6055.55 3242
6056.28 2897
6057.01 2769
6057.75 2708
6058.48 2602
6059.22 2498
6059.95 2407
6060.69 2296
6061.42 2209
6062.16 2379
6062.89 2377
6063.63 2149
6064.36 2218
6065.09 2341
6065.83 2298
6066.56 2260
6067.30 2311
6068.03 2468
6068.77 2175
6069.50 2172
6070.24 1910
6070.97 1877
6071.71 1930
6072.45 1995
6073.18 1876
6073.92 1717
6074.65 1730
6075.39 1750
6076.12 1738
6076.86 1708
6077.59 1705
6078.33 1623
6079.06 1633
6079.80 1617
6080.54 1677
6081.27 1581
6082.01 1520
6082.74 1568
6083.48 1453
6084.21 1456
6084.95 1517
6085.69 1561
6086.42 1441
6087.16 1492
6087.90 1509
6088.63 1431
6089.37 1412
6090.10 1477
6090.84 1591
6091.58 1707
6092.31 1721
6093.05 1496
6093.79 1708
6094.52 1561
6095.26 1549
6096.00 1563
6096.73 1474
6097.47 1452
6098.21 1476
6098.94 1406
6099.68 1546
6100.42 1401
6101.15 1390
6101.89 1338
6102.63 1327
6103.37 1358
6104.10 1293
6104.84 1275
6105.58 1313
6106.31 1218
6107.05 1212
6107.79 1186
6108.53 1259
6109.26 1222
6110.00 1300
6110.74 1326
6111.48 1229
6112.21 1231
6112.95 1290
6113.69 1384
6114.43 1386
6115.17 1229
6115.90 1270
6116.64 1301
6117.38 1359
6118.12 1302
6118.85 1309
6119.59 1320
6120.33 1270
6121.07 1353
6121.81 1367
6122.55 1274
6123.28 1270
6124.02 1283
6124.76 1319
6125.50 1383
6126.24 1375
6126.98 1361
6127.71 1466
6128.45 1379
6129.19 1414
6129.93 1441
6130.67 1486
6131.41 1371
6132.15 1473
6132.89 1372
6133.63 1462
6134.36 1472
6135.10 1385
6135.84 1385
6136.58 1588
6137.32 1480
6138.06 1513
6138.80 1521
6139.54 1654
6140.28 1757
6141.02 1632
6141.76 1580
6142.50 1634
6143.24 1675
6143.97 1626
6144.71 1515
6145.45 1413
6146.19 1453
6146.93 1439
6147.67 1510
6148.41 1425
6149.15 1436
6149.89 1382
6150.63 1644
6151.37 1630
6152.11 1720
6152.85 1669
6153.59 1557
6154.33 1576
6155.07 1681
6155.81 1778
6156.55 1859
6157.29 1866
6158.03 1808
6158.78 1974
6159.52 1867
6160.26 1899
6161.00 1823
6161.74 1824
6162.48 2028
6163.22 2138
6163.96 2228
6164.70 2530
6165.44 2608
6166.18 2690
6166.92 2776
6167.66 2780
6168.41 2895
6169.15 3057
6169.89 2793
6170.63 2693
6171.37 2575
6172.11 2493
6172.85 2463
6173.59 2342
6174.34 2278
6175.08 2258
6175.82 2369
6176.56 2321
6177.30 2201
6178.04 2258
6178.78 2409
6179.53 2318
6180.27 2227
6181.01 2389
6181.75 2551
6182.49 2606
6183.24 2576
6183.98 2577
6184.72 2595
6185.46 2718
6186.20 2710
6186.95 2780
6187.69 2653
6188.43 2781
6189.17 2658
6189.91 2805
6190.66 2939
6191.40 2860
6192.14 2966
6192.88 3251
6193.63 3425
6194.37 3459
6195.11 3315
6195.85 3405
6196.60 3383
6197.34 3369
6198.08 3594
6198.83 3439
6199.57 3257
6200.31 3292
6201.05 3357
6201.80 3595
6202.54 3489
6203.28 4055
6204.03 4869
6204.77 5874
6205.51 7191
6206.26 9080
6207.00 11548
6207.74 13600
6208.49 15551
6209.23 17253
6209.97 18366
6210.72 18437
6211.46 17509
6212.21 16198
6212.95 14239
6213.69 12086
6214.44 10036
6215.18 8084
6215.92 6572
6216.67 5427
6217.41 4241
6218.16 3793
6218.90 3249
6219.64 3127
6220.39 2997
6221.13 2813
6221.88 2814
6222.62 2996
6223.37 3338
6224.11 3353
6224.85 3307
6225.60 3204
6226.34 2997
6227.09 2791
6227.83 2736
6228.58 2496
6229.32 2347
6230.07 2148
6230.81 1888
6231.56 1850
6232.30 1609
6233.05 1766
6233.79 1741
6234.54 1660
6235.28 1797
6236.03 1787
6236.77 1953
6237.52 1995
6238.26 2072
6239.01 2133
6239.75 2244
6240.50 2268
6241.24 2312
6241.99 2224
6242.73 2166
6243.48 2201
6244.22 2096
6244.97 2151
6245.72 2158
6246.46 2215
6247.21 2246
6247.95 2153
6248.70 2173
6249.45 2141
6250.19 2224
6250.94 2139
6251.68 2095
6252.43 2018
6253.18 1934
6253.92 2014
6254.67 1889
6255.41 1898
6256.16 1958
6256.91 2030
6257.65 1924
6258.40 1976
6259.15 1908
6259.89 1903
6260.64 1917
6261.39 1947
6262.13 1991
6262.88 1869
6263.63 1747
6264.37 1664
6265.12 1836
6265.87 1907
6266.61 1719
6267.36 1642
6268.11 1696
6268.85 1576
6269.60 1677
6270.35 1783
6271.10 1671
6271.84 1617
6272.59 1742
6273.34 1748
6274.08 1612
6274.83 1624
6275.58 1552
6276.33 1664
6277.07 1701
6277.82 1656
6278.57 1762
6279.32 1751
6280.07 1643
6280.81 1687
6281.56 1722
6282.31 1638
6283.06 1588
6283.80 1565
6284.55 1603
6285.30 1515
6286.05 1517
6286.80 1439
6287.54 1383
6288.29 1245
6289.04 1343
6289.79 1346
6290.54 1342
6291.29 1292
6292.03 1138
6292.78 1288
6293.53 1332
6294.28 1294
6295.03 1228
6295.78 1183
6296.53 1170
6297.28 1214
6298.02 1302
6298.77 1162
6299.52 1183
6300.27 1138
6301.02 1172
6301.77 1165
6302.52 1158
6303.27 1220
6304.02 1168
6304.77 1100
6305.51 1139
6306.26 1194
6307.01 1183
6307.76 1166
6308.51 1151
6309.26 1178
6310.01 1257
6310.76 1209
6311.51 1234
6312.26 1308
6313.01 1251
6313.76 1197
6314.51 1301
6315.26 1361
6316.01 1390
6316.76 1310
6317.51 1297
6318.26 1414
6319.01 1334
6319.76 1269
6320.51 1177
6321.26 1141
6322.01 1067
6322.76 1152
6323.51 1191
6324.26 1183
6325.01 1111
6325.76 993
6326.51 982
6327.26 1012
6328.01 980
6328.76 930
6329.51 963
6330.26 988
6331.02 954
6331.77 973
6332.52 954
6333.27 960
6334.02 983
6334.77 955
6335.52 996
6336.27 990
6337.02 1019
6337.77 1048
6338.53 988
6339.28 942
6340.03 869
6340.78 902
6341.53 918
6342.28 958
6343.03 925
6343.78 945
6344.54 908
6345.29 997
6346.04 989
6346.79 1049
6347.54 978
6348.29 1043
6349.05 1131
6349.80 1135
6350.55 1187
6351.30 1179
6352.05 1143
6352.81 1201
6353.56 1197
6354.31 1220
6355.06 1158
6355.82 1106
6356.57 1137
6357.32 1157
6358.07 1051
6358.82 1022
6359.58 1031
6360.33 1025
6361.08 952
6361.83 882
6362.59 978
6363.34 1028
6364.09 1013
6364.85 992
6365.60 1054
6366.35 1040
6367.10 1020
6367.86 1033
6368.61 1008
6369.36 1041
6370.12 1004
6370.87 1025
6371.62 1031
6372.38 1095
6373.13 1047
6373.88 921
6374.64 899
6375.39 925
6376.14 980
6376.90 855
6377.65 1016
6378.40 1022
6379.16 1027
6379.91 1120
6380.66 978
6381.42 1095
6382.17 986
6382.92 975
6383.68 962
6384.43 971
6385.19 942
6385.94 926
6386.69 919
6387.45 878
6388.20 877
6388.96 863
6389.71 822
6390.47 846
6391.22 792
6391.97 882
6392.73 835
6393.48 865
6394.24 919
6394.99 981
6395.75 921
6396.50 978
6397.26 906
6398.01 905
6398.77 942
6399.52 930
6400.28 901
6401.03 947
6401.79 1036
6402.54 980
6403.30 983
6404.05 960
6404.81 1108
6405.56 1243
6406.32 1356
6407.07 1488
6407.83 1487
6408.58 1523
6409.34 1505
6410.09 1637
6410.85 1669
6411.60 1486
6412.36 1348
6413.11 1256
6413.87 1245
6414.63 1155
6415.38 1063
6416.14 1062
6416.89 994
6417.65 865
6418.41 948
6419.16 918
6419.92 902
6420.67 937
6421.43 941
6422.19 893
6422.94 889
6423.70 849
6424.45 902
6425.21 891
6425.97 773
6426.72 877
6427.48 922
6428.24 829
6428.99 790
6429.75 847
6430.51 981
6431.26 903
6432.02 909
6432.78 914
6433.53 920
6434.29 916
6435.05 926
6435.80 988
6436.56 938
6437.32 865
6438.08 888
6438.83 972
6439.59 889
6440.35 916
6441.10 862
6441.86 935
6442.62 930
6443.38 1003
6444.13 1021
6444.89 1040
6445.65 976
6446.41 944
6447.16 962
6447.92 947
6448.68 1163
6449.44 1070
6450.19 989
6450.95 974
6451.71 1096
6452.47 1025
6453.23 1025
6453.98 1076
6454.74 1050
6455.50 1010
6456.26 1063
6457.02 1098
6457.78 1198
6458.53 1163
6459.29 1052
6460.05 1139
6460.81 1093
6461.57 1182
6462.33 1222
6463.08 1093
6463.84 1118
6464.60 1169
6465.36 1240
6466.12 1275
6466.88 1228
6467.64 1335
6468.40 1410
6469.15 1374
6469.91 1356
6470.67 1228
6471.43 1283
6472.19 1259
6472.95 1272
6473.71 1278
6474.47 1239
6475.23 1374
6475.99 1372
6476.75 1367
6477.51 1533
6478.26 1406
6479.02 1365
6479.78 1439
6480.54 1457
6481.30 1433
6482.06 1503
6482.82 1539
6483.58 1554
6484.34 1516
6485.10 1546
6485.86 1558
6486.62 1597
6487.38 1580
6488.14 1597
6488.90 1555
6489.66 1676
6490.42 1855
6491.18 1900
6491.94 1849
6492.70 2050
6493.46 2218
6494.22 2349
6494.98 2282
6495.74 2291
6496.51 2398
6497.27 2353
6498.03 2410
6498.79 2230
6499.55 2260
6500.31 2346
6501.07 2215
6501.83 2241
6502.59 2389
6503.35 2431
6504.11 2361
6504.87 2395
6505.64 2511
6506.40 2387
6507.16 2565
6507.92 2731
6508.68 2773
6509.44 2675
6510.20 2695
6510.96 2787
6511.73 2877
6512.49 2893
6513.25 2765
6514.01 2808
6514.77 2747
6515.53 2821
6516.29 3125
6517.06 3100
6517.82 3024
6518.58 3001
6519.34 3043
6520.10 3210
6520.87 3517
6521.63 3566
6522.39 3747
6523.15 3926
6523.91 3996
6524.68 4456
6525.44 4783
6526.20 4984
6526.96 5309
6527.73 5598
6528.49 5729
6529.25 5743
6530.01 5899
6530.78 5986
6531.54 6283
6532.30 7064
6533.06 7971
6533.83 9471
6534.59 11389
6535.35 13305
6536.11 15077
6536.88 17067
6537.64 17428
6538.40 17029
6539.17 16036
6539.93 13827
6540.69 11881
6541.46 9704
6542.22 7809
6542.98 6267
6543.74 5002
6544.51 4145
6545.27 3646
6546.04 3188
6546.80 2769
6547.56 2641
6548.33 2444
6549.09 2451
6549.85 2469
6550.62 2449
6551.38 2349
6552.14 2262
6552.91 2213
6553.67 2242
6554.44 2118
6555.20 2128
6555.96 1991
6556.73 1935
6557.49 1869
6558.26 1773
6559.02 1938
6559.78 1979
6560.55 1889
6561.31 1924
6562.08 2115
6562.84 2211
6563.61 2298
6564.37 2356
6565.14 2334
6565.90 2425
6566.66 2566
6567.43 2594
6568.19 2423
6568.96 2396
6569.72 2328
6570.49 2317
6571.25 2285
6572.02 2212
6572.78 2485
6573.55 2475
6574.31 2677
6575.08 2735
6575.84 2656
6576.61 2677
6577.37 2625
6578.14 2679
6578.90 2697
6579.67 2654
6580.44 2677
6581.20 2752
6581.97 2582
6582.73 2678
6583.50 2546
6584.26 2491
6585.03 2417
6585.79 2558
6586.56 2594
6587.33 2587
6588.09 2689
6588.86 2671
6589.62 2714
6590.39 2952
6591.16 3048
6591.92 3289
6592.69 3551
6593.45 3833
6594.22 3904
6594.99 4160
6595.75 4199
6596.52 4197
6597.29 3907
6598.05 3408
6598.82 3431
6599.59 3188
6600.35 3057
6601.12 2713
6601.89 2590
6602.65 2476
6603.42 2373
6604.19 2286
6604.95 2293
6605.72 2329
6606.49 2436
6607.25 2416
6608.02 2364
6608.79 2465
6609.55 2520
6610.32 2603
6611.09 2403
6611.86 2399
6612.62 2367
6613.39 2160
6614.16 2078
6614.93 1984
6615.69 1903
6616.46 1882
6617.23 1971
6618.00 1871
6618.76 1739
6619.53 1797
6620.30 1707
6621.07 1518
6621.83 1605
6622.60 1684
6623.37 1548
6624.14 1628
6624.91 1587
6625.67 1618
6626.44 1665
6627.21 1549
6627.98 1637
6628.75 1628
6629.52 1700
6630.28 1659
6631.05 1789
6631.82 1871
6632.59 1890
6633.36 2103
6634.13 2333
6634.90 2489
6635.66 2470
6636.43 2417
6637.20 2235
6637.97 2129
6638.74 1887
6639.51 1735
6640.28 1697
6641.05 1689
6641.81 1659
6642.58 1580
6643.35 1542
6644.12 1511
6644.89 1433
6645.66 1465
6646.43 1378
6647.20 1500
6647.97 1505
6648.74 1500
6649.51 1378
6650.28 1454
6651.05 1473
6651.82 1488
6652.59 1499
6653.35 1512
6654.12 1536
6654.89 1564
6655.66 1458
6656.43 1526
6657.20 1522
6657.97 1546
6658.74 1515
6659.51 1527
6660.28 1595
6661.05 1311
6661.82 1367
6662.59 1401
6663.36 1510
6664.13 1504
6664.91 1533
6665.68 1387
6666.45 1434
6667.22 1269
6667.99 1322
6668.76 1436
6669.53 1404
6670.30 1470
6671.07 1437
6671.84 1510
6672.61 1391
6673.38 1462
6674.15 1323
6674.92 1276
6675.69 1321
6676.47 1451
6677.24 1519
6678.01 1376
6678.78 1530
6679.55 1432
6680.32 1636
6681.09 1695
6681.86 1623
6682.64 1696
6683.41 1786
6684.18 1953
6684.95 1918
6685.72 1909
6686.49 1828
6687.26 1791
6688.04 1644
6688.81 1502
6689.58 1537
6690.35 1438
6691.12 1396
6691.90 1279
6692.67 1338
6693.44 1293
6694.21 1306
6694.98 1190
6695.76 1353
6696.53 1344
6697.30 1188
6698.07 1289
6698.84 1202
6699.62 1196
6700.39 1225
6701.16 1115
6701.93 1152
6702.71 1085
6703.48 1115
6704.25 1135
6705.02 1298
6705.80 1349
6706.57 1140
6707.34 1302
6708.12 1278
6708.89 1234
6709.66 1223
6710.43 1192
6711.21 1268
6711.98 1195
6712.75 1227
6713.53 1151
6714.30 1102
6715.07 1087
6715.85 1097
6716.62 1145
6717.39 1085
6718.17 1148
6718.94 1192
6719.71 1121
6720.49 1241
6721.26 1163
6722.03 1155
6722.81 1268
6723.58 1229
6724.36 1096
6725.13 1221
6725.90 1153
6726.68 1081
6727.45 1152
6728.23 1176
6729.00 1078
6729.77 1035
6730.55 1164
6731.32 1091
6732.10 1210
6732.87 1153
6733.64 1226
6734.42 1324
6735.19 1259
6735.97 1210
6736.74 1223
6737.52 1218
6738.29 1221
6739.07 1261
6739.84 1134
6740.62 1101
6741.39 1233
6742.16 1221
6742.94 1190
6743.71 1185
6744.49 1314
6745.26 1366
6746.04 1395
6746.81 1402
6747.59 1378
6748.36 1479
6749.14 1518
6749.92 1600
6750.69 1764
6751.47 1837
6752.24 1979
6753.02 1891
6753.79 2049
6754.57 1844
6755.34 1709
6756.12 1563
6756.89 1624
6757.67 1429
6758.45 1337
6759.22 1363
6760.00 1231
6760.77 1157
6761.55 1207
6762.33 1248
6763.10 1354
6763.88 1276
6764.65 1105
6765.43 1107
6766.21 1275
6766.98 1254
6767.76 1293
6768.53 1146
6769.31 1092
6770.09 1142
6770.86 1191
6771.64 1139
6772.42 1157
6773.19 1142
6773.97 1039
6774.75 1087
6775.52 1035
6776.30 1061
6777.08 1047
6777.85 1038
6778.63 1002
6779.41 934
6780.18 952
6780.96 945
6781.74 928
6782.52 1003
6783.29 1009
6784.07 982
6784.85 999
6785.62 928
6786.40 887
6787.18 909
6787.96 983
6788.73 1053
6789.51 963
6790.29 924
6791.07 958
6791.84 909
6792.62 876
6793.40 967
6794.18 930
6794.96 953
6795.73 974
6796.51 881
6797.29 831
6798.07 884
6798.85 926
6799.62 898
6800.40 846
6801.18 906
6801.96 927
6802.74 907
6803.51 946
6804.29 967
6805.07 961
6805.85 1000
6806.63 921
6807.41 872
6808.19 853
6808.96 909
6809.74 909
6810.52 929
6811.30 983
6812.08 1018
6812.86 1031
6813.64 911
6814.42 903
6815.20 1004
6815.97 919
6816.75 887
6817.53 1013
6818.31 1030
6819.09 958
6819.87 887
6820.65 938
6821.43 1044
6822.21 1103
6822.99 1134
6823.77 1060
6824.55 1077
6825.33 946
6826.11 1009
6826.89 988
6827.67 1061
6828.44 1022
6829.22 933
6830.00 1047
6830.78 1023
6831.56 967
6832.34 929
6833.12 921
6833.90 886
6834.68 1007
6835.46 994
6836.24 1023
6837.03 986
6837.81 994
6838.59 959
6839.37 1032
6840.15 940
6840.93 986
6841.71 1073
6842.49 1031
6843.27 1071
6844.05 1018
6844.83 1036
6845.61 1143
6846.39 1287
6847.17 1314
6847.95 1598
6848.73 1795
6849.52 2110
6850.30 2338
6851.08 2460
6851.86 2812
6852.64 2658
6853.42 2684
6854.20 2468
6854.98 2378
6855.76 2029
6856.55 1714
6857.33 1471
6858.11 1425
6858.89 1362
6859.67 1186
6860.45 1233
6861.23 1242
6862.02 1188
6862.80 1212
6863.58 1116
6864.36 1282
6865.14 1210
6865.93 1227
6866.71 1282
6867.49 1258
6868.27 1329
6869.05 1300
6869.84 1306
6870.62 1271
6871.40 1157
6872.18 1202
6872.96 1281
6873.75 1287
6874.53 1247
6875.31 1181
6876.09 1203
6876.88 1282
6877.66 1224
6878.44 1346
6879.22 1356
6880.01 1480
6880.79 1443
6881.57 1433
6882.36 1530
6883.14 1572
6883.92 1628
6884.70 1688
6885.49 1747
6886.27 1939
6887.05 2221
6887.84 2440
6888.62 2647
6889.40 2771
6890.19 2530
6890.97 2365
6891.75 2148
6892.54 1839
6893.32 1781
6894.10 1554
6894.89 1405
6895.67 1532
6896.45 1459
6897.24 1343
6898.02 1316
6898.81 1421
6899.59 1404
6900.37 1508
6901.16 1502
6901.94 1421
6902.73 1453
6903.51 1578
6904.29 1444
6905.08 1609
6905.86 1540
6906.65 1383
6907.43 1411
6908.21 1333
6909.00 1378
6909.78 1409
6910.57 1347
6911.35 1344
6912.14 1309
6912.92 1371
6913.71 1293
6914.49 1330
6915.27 1272
6916.06 1284
6916.84 1377
6917.63 1313
6918.41 1443
6919.20 1357
6919.98 1325
6920.77 1336
6921.55 1347
6922.34 1366
6923.12 1375
6923.91 1323
6924.69 1302
6925.48 1452
6926.27 1363
6927.05 1354
6927.84 1523
6928.62 1454
6929.41 1524
6930.19 1437
6930.98 1562
6931.76 1555
6932.55 1585
6933.34 1585
6934.12 1686
6934.91 1615
6935.69 1572
6936.48 1712
6937.26 1751
6938.05 1764
6938.84 1894
6939.62 1907
6940.41 2077
6941.20 2317
6941.98 2406
6942.77 2611
6943.55 2654
6944.34 2733
6945.13 2739
6945.91 2855
6946.70 2765
6947.49 3025
6948.27 2754
6949.06 2612
6949.85 2554
6950.63 2547
6951.42 2548
6952.21 2391
6952.99 2267
6953.78 2287
6954.57 2191
6955.35 2127
6956.14 2286
6956.93 2322
6957.72 2239
6958.50 2236
6959.29 2344
6960.08 2443
6960.86 2275
6961.65 2348
6962.44 2472
6963.23 2374
6964.01 2482
6964.80 2584
6965.59 2784
6966.38 3005
6967.16 2912
6967.95 3191
6968.74 3326
6969.53 3379
6970.32 3530
6971.10 3701
6971.89 3760
6972.68 3993
6973.47 3708
6974.26 3843
6975.04 3841
6975.83 3649
6976.62 3823
6977.41 3732
6978.20 3784
6978.98 3997
6979.77 4357
6980.56 5162
6981.35 6423
6982.14 7824
6982.93 10024
6983.72 12718
6984.50 15432
6985.29 18311
6986.08 19747
6986.87 20641
6987.66 19942
6988.45 19598
6989.24 17236
6990.03 14476
6990.81 11883
6991.60 9391
6992.39 7511
6993.18 6242
6993.97 4858
6994.76 4047
6995.55 3585
6996.34 3050
6997.13 2958
6997.92 2952
6998.71 2872
6999.50 2791
7000.29 2776
7001.08 2839
7001.87 2757
7002.65 2695
7003.44 2682
7004.23 2565
7005.02 2299
7005.81 2157
7006.60 1941
7007.39 1737
7008.18 1742
7008.97 1704
7009.76 1654
7010.55 1607
7011.34 1803
7012.13 1860
7012.92 1956
7013.71 2045
7014.50 2224
7015.30 2250
7016.09 2052
7016.88 1919
7017.67 1897
7018.46 1819
7019.25 1718
7020.04 1785
7020.83 1813
7021.62 1950
7022.41 2041
7023.20 2046
7023.99 2133
7024.78 2142
7025.57 2077
7026.37 2053
7027.16 2090
7027.95 1990
7028.74 1957
7029.53 1775
7030.32 1705
7031.11 1703
7031.90 1553
7032.69 1522
7033.49 1629
7034.28 1651
7035.07 1468
7035.86 1409
7036.65 1470
7037.44 1631
7038.24 1737
7039.03 1802
7039.82 1724
7040.61 1859
7041.40 1851
7042.19 1722
7042.99 1700
7043.78 1914
7044.57 1931
7045.36 1858
7046.15 1913
7046.95 1925
7047.74 2180
7048.53 2247
7049.32 2432
7050.12 2505
7050.91 2519
7051.70 2393
7052.49 2336
7053.29 2164
7054.08 2027
7054.87 1922
7055.66 1784
7056.46 1659
7057.25 1690
7058.04 1554
7058.83 1544
7059.63 1566
7060.42 1556
7061.21 1600
7062.01 1620
7062.80 1570
7063.59 1639
7064.39 1512
7065.18 1524
7065.97 1514
7066.77 1497
7067.56 1364
7068.35 1357
7069.15 1406
7069.94 1277
7070.73 1289
7071.53 1183
7072.32 1238
7073.11 1210
7073.91 1217
7074.70 1180
7075.49 1119
7076.29 1103
7077.08 1035
7077.88 1083
7078.67 1114
7079.46 1083
7080.26 1037
7081.05 1141
7081.85 1107
7082.64 1103
7083.43 1176
7084.23 1086
7085.02 1115
7085.82 1092
7086.61 1167
7087.41 1151
7088.20 1084
7089.00 1113
7089.79 1018
7090.58 1023
7091.38 1013
7092.17 1022
7092.97 1043
7093.76 1094
7094.56 1040
7095.35 991
7096.15 1007
7096.94 976
7097.74 862
7098.53 867
7099.33 919
7100.12 951
7100.92 906
7101.71 959
7102.51 921
7103.30 890
7104.10 860
7104.89 903
7105.69 922
7106.49 818
7107.28 766
7108.08 776
7108.87 788
7109.67 753
7110.46 872
7111.26 888
7112.06 882
7112.85 904
7113.65 920
7114.44 922
7115.24 856
7116.04 909
7116.83 1011
7117.63 862
7118.42 961
7119.22 914
7120.02 881
7120.81 935
7121.61 894
7122.41 790
7123.20 828
7124.00 887
7124.79 835
7125.59 853
7126.39 812
7127.18 888
7127.98 916
7128.78 916
7129.57 983
7130.37 918
7131.17 910
7131.97 893
7132.76 909
7133.56 902
7134.36 882
7135.15 878
7135.95 885
7136.75 859
7137.55 792
7138.34 787
7139.14 859
7139.94 826
7140.73 759
7141.53 654
7142.33 694
7143.13 762
7143.92 720
7144.72 730
7145.52 744
7146.32 768
7147.12 852
7147.91 722
7148.71 707
7149.51 691
7150.31 700
7151.11 781
7151.90 691
7152.70 667
7153.50 683
7154.30 727
7155.10 744
7155.89 831
7156.69 791
7157.49 885
7158.29 901
7159.09 886
7159.89 857
7160.68 810
7161.48 812
7162.28 710
7163.08 639
7163.88 698
7164.68 717
7165.48 630
7166.28 591
7167.07 606
7167.87 652
7168.67 690
7169.47 620
7170.27 700
7171.07 683
7171.87 739
7172.67 642
7173.47 592
7174.27 633
7175.07 618
7175.87 575
7176.67 636
7177.46 593
7178.26 561
7179.06 670
7179.86 671
7180.66 599
7181.46 621
7182.26 639
7183.06 616
7183.86 675
7184.66 636
7185.46 615
7186.26 567
7187.06 555
7187.86 580
7188.66 597
7189.46 551
7190.26 633
7191.06 559
7191.86 576
7192.66 541
7193.46 563
7194.26 590
7195.06 619
7195.86 639
7196.67 577
7197.47 515
7198.27 598
7199.07 579
7199.87 555
7200.67 563
7201.47 700
7202.27 636
7203.07 566
7203.87 603
7204.67 626
7205.47 619
7206.28 634
7207.08 594
7207.88 673
7208.68 615
7209.48 614
7210.28 551
7211.08 516
7211.88 541
7212.69 583
7213.49 564
7214.29 541
7215.09 602
7215.89 618
7216.69 553
7217.50 586
7218.30 603
7219.10 587
7219.90 572
7220.70 536
7221.50 562
7222.31 593
7223.11 569
7223.91 545
7224.71 533
7225.51 511
7226.32 609
7227.12 531
7227.92 564
7228.72 587
7229.53 578
7230.33 594
7231.13 526
7231.93 511
7232.74 560
7233.54 587
7234.34 580
7235.14 571
7235.95 569
7236.75 591
7237.55 536
7238.36 560
7239.16 595
7239.96 584
7240.76 600
7241.57 599
7242.37 596
7243.17 627
7243.98 660
7244.78 624
7245.58 626
7246.39 640
7247.19 635
7247.99 672
7248.80 641
7249.60 596
7250.40 619
7251.21 628
7252.01 666
7252.81 622
7253.62 619
7254.42 592
7255.23 657
7256.03 713
7256.83 569
7257.64 600
7258.44 623
7259.25 638
7260.05 688
7260.85 662
7261.66 621
7262.46 676
7263.27 715
7264.07 598
7264.87 650
7265.68 615
7266.48 627
7267.29 611
7268.09 642
7268.90 680
7269.70 662
7270.51 644
7271.31 688
7272.12 635
7272.92 691
7273.73 651
7274.53 621
7275.34 654
7276.14 684
7276.95 707
7277.75 775
7278.56 712
7279.36 730
7280.17 783
7280.97 831
7281.78 905
7282.58 1016
7283.39 1009
7284.19 1130
7285.00 1219
7285.80 1317
7286.61 1325
7287.41 1154
7288.22 1033
7289.03 1051
7289.83 894
7290.64 762
7291.44 764
7292.25 700
7293.06 676
7293.86 661
7294.67 720
7295.47 708
7296.28 666
7297.09 712
7297.89 668
7298.70 626
7299.50 726
7300.31 701
7301.12 737
7301.92 705
7302.73 679
7303.54 656
7304.34 697
7305.15 662
7305.96 701
7306.76 752
7307.57 780
7308.38 659
7309.18 744
7309.99 725
7310.80 811
7311.60 820
7312.41 885
7313.22 886
7314.02 866
7314.83 924
7315.64 957
7316.45 1145
7317.25 1142
7318.06 1278
7318.87 1390
7319.67 1549
7320.48 1431
7321.29 1294
7322.10 1155
7322.90 1029
7323.71 1051
7324.52 1068
7325.33 976
7326.14 858
7326.94 821
7327.75 801
7328.56 843
7329.37 867
7330.17 729
7330.98 786
7331.79 777
7332.60 809
7333.41 735
7334.22 725
7335.02 728
7335.83 854
7336.64 759
7337.45 732
7338.26 760
7339.07 661
7339.87 686
7340.68 664
7341.49 581
7342.30 666
7343.11 750
7343.92 722
7344.73 763
7345.53 748
7346.34 640
7347.15 610
7347.96 581
7348.77 611
7349.58 541
7350.39 646
7351.20 652
7352.01 683
7352.82 670
7353.62 659
7354.43 697
7355.24 643
7356.05 592
7356.86 646
7357.67 667
7358.48 603
7359.29 574
7360.10 646
7360.91 673
7361.72 598
7362.53 590
7363.34 580
7364.15 713
7364.96 637
7365.77 648
7366.58 557
7367.39 648
7368.20 676
7369.01 632
7369.82 588
7370.63 546
7371.44 583
7372.25 540
7373.06 571
7373.87 608
7374.68 637
7375.49 619
7376.30 649
7377.11 563
7377.92 561
7378.73 543
7379.54 552
7380.36 620
7381.17 639
7381.98 741
7382.79 690
7383.60 685
7384.41 632
7385.22 569
7386.03 586
7386.84 591
7387.65 536
7388.46 547
7389.28 596
7390.09 573
7390.90 564
7391.71 552
7392.52 611
7393.33 576
7394.14 572
7394.96 553
7395.77 548
7396.58 606
7397.39 525
7398.20 592
7399.01 548
7399.83 584
7400.64 592
7401.45 582
7402.26 541
7403.07 541
7403.89 565
7404.70 571
7405.51 619
7406.32 525
7407.13 530
7407.95 579
7408.76 605
7409.57 547
7410.38 620
7411.20 539
7412.01 574
7412.82 564
7413.63 548
7414.45 503
7415.26 524
7416.07 477
7416.88 508
7417.70 533
7418.51 530
7419.32 489
7420.14 486
7420.95 584
7421.76 572
7422.57 549
7423.39 535
7424.20 593
7425.01 531
7425.83 513
7426.64 630
7427.45 603
7428.27 511
7429.08 602
7429.89 618
7430.71 589
7431.52 580
7432.33 603
7433.15 643
7433.96 610
7434.78 583
7435.59 546
7436.40 579
7437.22 607
7438.03 623
7438.84 640
7439.66 604
7440.47 580
7441.29 584
7442.10 569
7442.91 535
7443.73 556
7444.54 545
7445.36 530
7446.17 554
7446.99 566
7447.80 494
7448.62 522
7449.43 546
7450.24 595
7451.06 587
7451.87 524
7452.69 551
7453.50 495
7454.32 543
7455.13 581
7455.95 495
7456.76 520
7457.58 500
7458.39 500
7459.21 529
7460.02 493
7460.84 494
7461.65 551
7462.47 539
7463.28 498
7464.10 479
7464.91 475
7465.73 526
7466.54 565
7467.36 557
7468.18 496
7468.99 523
7469.81 494
7470.62 492
7471.44 474
7472.25 544
7473.07 560
7473.89 575
7474.70 564
7475.52 542
7476.33 509
7477.15 553
7477.97 514
7478.78 503
7479.60 485
7480.41 499
7481.23 510
7482.05 560
7482.86 480
7483.68 453
7484.50 519
7485.31 544
7486.13 511
7486.95 450
7487.76 550
7488.58 550
7489.40 548
7490.21 485
7491.03 457
7491.85 561
7492.66 581
7493.48 554
7494.30 554
7495.11 526
7495.93 493
7496.75 553
7497.57 524
7498.38 539
7499.20 480
7500.02 527
7500.83 565
7501.65 505
7502.47 506
7503.29 474
7504.10 508
7504.92 541
7505.74 518
7506.56 515
7507.37 422
7508.19 475
7509.01 523
7509.83 580
7510.65 535
7511.46 520
7512.28 500
7513.10 491
7513.92 440
7514.74 432
7515.55 522
7516.37 527
7517.19 475
7518.01 498
7518.83 503
7519.64 501
7520.46 499
7521.28 543
7522.10 538
7522.92 505
7523.74 550
7524.56 490
7525.37 515
7526.19 595
7527.01 558
7527.83 485
7528.65 508
7529.47 478
7530.29 456
7531.11 474
7531.93 506
7532.74 439
7533.56 518
7534.38 443
7535.20 444
7536.02 520
7536.84 474
7537.66 473
7538.48 460
7539.30 546
7540.12 492
7540.94 511
7541.76 539
7542.58 518
7543.40 459
7544.22 432
7545.04 464
7545.86 489
7546.68 482
7547.50 459
7548.32 432
7549.14 363
7549.96 448
7550.78 465
7551.60 441
7552.42 413
7553.24 397
7554.06 473
7554.88 532
7555.70 532
7556.52 501
7557.34 418
7558.16 539
7558.98 524
7559.80 508
7560.62 417
7561.44 393
7562.26 434
7563.08 457
7563.90 429
7564.72 465
7565.54 397
7566.36 428
7567.19 445
7568.01 451
7568.83 501
7569.65 447
7570.47 441
7571.29 514
7572.11 478
7572.93 475
7573.76 433
7574.58 484
7575.40 502
7576.22 551
7577.04 468
7577.86 444
7578.68 517
7579.51 448
7580.33 426
7581.15 395
7581.97 447
7582.79 470
7583.61 471
7584.44 510
7585.26 471
7586.08 417
7586.90 422
7587.72 446
7588.55 448
7589.37 496
7590.19 467
7591.01 498
7591.83 522
7592.66 487
7593.48 501
7594.30 545
7595.12 481
7595.95 511
7596.77 529
7597.59 565
7598.41 550
7599.24 476
7600.06 502
7600.88 560
7601.71 524
7602.53 568
7603.35 504
7604.17 475
7605.00 502
7605.82 571
7606.64 571
7607.47 525
7608.29 607
7609.11 589
7609.94 481
7610.76 541
7611.58 503
7612.41 537
7613.23 552
7614.05 488
7614.88 524
7615.70 612
7616.52 620
7617.35 585
7618.17 613
7619.00 523
7619.82 608
7620.64 623
7621.47 578
7622.29 563
7623.11 521
7623.94 477
7624.76 524
7625.59 537
7626.41 572
7627.24 514
7628.06 451
7628.88 499
7629.71 565
7630.53 546
7631.36 582
7632.18 590
7633.01 516
7633.83 506
7634.66 617
7635.48 618
7636.30 597
7637.13 505
7637.95 511
7638.78 501
7639.60 466
7640.43 467
7641.25 448
7642.08 453
7642.90 417
7643.73 467
7644.55 465
7645.38 445
7646.20 459
7647.03 519
7647.85 462
7648.68 447
7649.51 476
7650.33 487
7651.16 495
7651.98 469
7652.81 480
7653.63 502
7654.46 506
7655.28 501
7656.11 446
7656.94 493
7657.76 463
7658.59 403
7659.41 386
7660.24 455
7661.07 511
7661.89 451
7662.72 387
7663.54 481
7664.37 468
7665.20 527
7666.02 383
7666.85 397
7667.68 505
7668.50 469
7669.33 507
7670.16 469
7670.98 473
7671.81 493
7672.64 486
7673.46 440
7674.29 429
7675.12 370
7675.94 419
7676.77 405
7677.60 410
7678.42 413
7679.25 408
7680.08 412
7680.90 420
7681.73 449
7682.56 471
7683.39 500
7684.21 467
7685.04 495
7685.87 485
7686.69 404
7687.52 359
7688.35 406
7689.18 455
7690.01 409
7690.83 449
7691.66 414
7692.49 474
7693.32 517
7694.14 452
7694.97 450
7695.80 493
7696.63 550
7697.46 492
7698.28 466
7699.11 446
7699.94 484
7700.77 425
7701.60 415
7702.42 424
7703.25 470
7704.08 446
7704.91 440
7705.74 484
7706.57 384
7707.39 430
7708.22 438
7709.05 450
7709.88 410
7710.71 370
7711.54 411
7712.37 430
7713.20 497
7714.02 477
7714.85 502
7715.68 482
7716.51 441
7717.34 453
7718.17 461
7719.00 369
7719.83 397
7720.66 409
7721.49 413
7722.32 380
7723.15 417
7723.97 372
7724.80 376
7725.63 398
7726.46 401
7727.29 495
7728.12 462
7728.95 445
7729.78 441
7730.61 438
7731.44 445
7732.27 483
7733.10 456
7733.93 431
7734.76 468
7735.59 443
7736.42 500
7737.25 490
7738.08 497
7738.91 447
7739.74 448
7740.57 434
7741.40 449
7742.23 460
7743.06 481
7743.89 440
7744.72 505
7745.56 464
7746.39 494
7747.22 525
7748.05 486
7748.88 527
7749.71 517
7750.54 546
7751.37 481
7752.20 440
7753.03 444
7753.86 440
7754.69 452
7755.53 432
7756.36 437
7757.19 489
7758.02 459
7758.85 451
7759.68 473
7760.51 473
7761.35 438
7762.18 481
7763.01 462
7763.84 469
7764.67 438
7765.50 459
7766.33 455
7767.17 432
7768.00 465
7768.83 447
7769.66 476
7770.49 476
7771.33 506
7772.16 570
7772.99 505
7773.82 465
7774.65 480
7775.49 472
7776.32 439
7777.15 493
7777.98 486
7778.82 479
7779.65 436
7780.48 406
7781.31 474
7782.15 447
7782.98 470
7783.81 443
7784.64 478
7785.48 512
7786.31 473
7787.14 499
7787.97 580
7788.81 537
7789.64 438
7790.47 480
7791.31 495
7792.14 409
7792.97 493
7793.81 465
7794.64 412
7795.47 385
7796.31 473
7797.14 525
7797.97 481
7798.81 488
7799.64 435
7800.47 527
7801.31 457
7802.14 475
7802.97 467
7803.81 517
7804.64 542
7805.47 511
7806.31 497
7807.14 439
7807.98 504
7808.81 514
7809.64 542
7810.48 545
7811.31 570
7812.15 570
7812.98 566
7813.82 603
7814.65 629
7815.48 684
7816.32 691
7817.15 630
7817.99 696
7818.82 699
7819.66 648
7820.49 594
7821.33 594
7822.16 616
7822.99 579
7823.83 593
7824.66 641
7825.50 567
7826.33 521
7827.17 608
7828.00 542
7828.84 646
7829.67 630
7830.51 599
7831.34 622
7832.18 592
7833.02 652
7833.85 658
7834.69 632
7835.52 570
7836.36 588
7837.19 681
7838.03 604
7838.86 531
7839.70 535
7840.53 507
7841.37 570
7842.21 613
7843.04 568
7843.88 574
7844.71 522
7845.55 541
7846.39 521
7847.22 519
7848.06 514
7848.89 479
7849.73 537
7850.57 595
7851.40 492
7852.24 558
7853.08 544
7853.91 460
7854.75 507
7855.58 599
7856.42 587
7857.26 624
7858.09 597
7858.93 573
7859.77 628
7860.60 630
7861.44 539
7862.28 533
7863.11 595
7863.95 598
7864.79 543
7865.63 534
7866.46 546
7867.30 530
7868.14 572
7868.97 562
7869.81 588
7870.65 544
7871.49 548
7872.32 554
7873.16 505
7874.00 524
7874.84 577
7875.67 605
7876.51 589
7877.35 655
7878.19 709
7879.02 690
7879.86 685
7880.70 726
7881.54 617
7882.38 615
7883.21 678
7884.05 693
7884.89 591
7885.73 657
7886.57 627
7887.40 564
7888.24 568
7889.08 544
7889.92 520
7890.76 599
7891.59 603
7892.43 575
7893.27 486
7894.11 519
7894.95 485
7895.79 525
7896.63 561
7897.47 609
7898.30 523
7899.14 535
7899.98 545
7900.82 592
7901.66 530
7902.50 550
7903.34 482
7904.18 532
7905.02 447
7905.85 477
7906.69 523
7907.53 539
7908.37 478
7909.21 527
7910.05 543
7910.89 550
7911.73 542
7912.57 513
7913.41 543
7914.25 658
7915.09 713
7915.93 628
7916.77 647
7917.61 621
7918.45 669
7919.29 704
7920.13 716
7920.97 715
7921.81 701
7922.65 688
7923.49 579
7924.33 618
7925.17 592
7926.01 545
7926.85 563
7927.69 489
7928.53 462
7929.37 485
7930.21 473
7931.05 450
7931.89 453
7932.73 454
7933.57 470
7934.41 514
7935.25 469
7936.09 468
7936.93 496
7937.78 485
7938.62 453
7939.46 474
7940.30 443
7941.14 409
7941.98 455
7942.82 395
7943.66 400
7944.50 450
7945.35 464
7946.19 440
7947.03 440
7947.87 478
7948.71 509
7949.55 470
7950.39 470
7951.24 556
7952.08 516
7952.92 514
7953.76 540
7954.60 509
7955.44 486
7956.29 525
7957.13 571
7957.97 579
7958.81 526
7959.65 555
7960.50 522
7961.34 537
7962.18 500
7963.02 488
7963.86 493
7964.71 490
7965.55 467
7966.39 527
7967.23 552
7968.08 609
7968.92 561
7969.76 530
7970.60 576
7971.45 535
7972.29 487
7973.13 563
7973.97 476
7974.82 474
7975.66 463
7976.50 409
7977.35 454
7978.19 473
7979.03 405
7979.87 446
7980.72 428
7981.56 490
7982.40 480
7983.25 453
7984.09 494
7984.93 437
7985.78 441
7986.62 449
7987.46 481
7988.31 472
7989.15 455
7990.00 424
7990.84 408
7991.68 471
7992.53 429
7993.37 421
7994.21 438
7995.06 379
7995.90 420
7996.75 506
7997.59 418
7998.43 379
7999.28 458
8000.12 424
8000.97 434
8001.81 402
8002.65 483
8003.50 448
8004.34 430
8005.19 429
8006.03 446
8006.88 429
8007.72 446
8008.57 408
8009.41 441
8010.26 454
8011.10 404
8011.95 413
8012.79 424
8013.63 431
8014.48 435
8015.32 424
8016.17 392
8017.01 446
8017.86 384
8018.70 429
8019.55 441
8020.40 419
8021.24 386
8022.09 445
8022.93 400
8023.78 445
8024.62 448
8025.47 419
8026.31 386
8027.16 390
8028.00 437
8028.85 431
8029.70 444
8030.54 441
8031.39 380
8032.23 404
8033.08 379
8033.92 447
8034.77 379
8035.62 425
8036.46 418
8037.31 398
8038.16 378
8039.00 365
8039.85 351
8040.69 346
8041.54 353
8042.39 364
8043.23 390
8044.08 422
8044.93 406
8045.77 389
8046.62 453
8047.47 459
8048.31 514
8049.16 475
8050.01 405
8050.85 403
8051.70 416
8052.55 484
8053.39 471
8054.24 407
8055.09 400
8055.94 372
8056.78 434
8057.63 453
8058.48 422
8059.32 383
8060.17 342
8061.02 394
8061.87 388
8062.71 460
8063.56 392
8064.41 356
8065.26 386
8066.10 405
8066.95 372
8067.80 398
8068.65 363
8069.49 397
8070.34 396
8071.19 395
8072.04 359
8072.89 443
8073.73 440
8074.58 382
8075.43 368
8076.28 350
8077.13 438
8077.98 413
8078.82 419
8079.67 326
8080.52 385
8081.37 414
8082.22 382
8083.07 447
8083.91 367
8084.76 385
8085.61 400
8086.46 406
8087.31 428
8088.16 402
8089.01 417
8089.86 382
8090.70 401
8091.55 368
8092.40 417
8093.25 402
8094.10 364
8094.95 374
8095.80 452
8096.65 417
8097.50 426
8098.35 423
8099.20 447
8100.05 437
8100.90 409
8101.74 387
8102.59 379
8103.44 405
8104.29 371
8105.14 407
8105.99 430
8106.84 441
8107.69 434
8108.54 425
8109.39 394
8110.24 352
8111.09 388
8111.94 375
8112.79 384
8113.64 417
8114.49 451
8115.34 407
8116.19 430
8117.04 453
8117.89 435
8118.74 388
8119.59 477
8120.45 465
8121.30 434
8122.15 457
8123.00 426
8123.85 381
8124.70 375
8125.55 389
8126.40 437
8127.25 477
8128.10 437
8128.95 411
8129.80 397
8130.65 423
8131.51 443
8132.36 432
8133.21 428
8134.06 416
8134.91 452
8135.76 398
8136.61 415
8137.46 420
8138.32 446
8139.17 460
8140.02 402
8140.87 391
8141.72 420
8142.57 449
8143.43 430
8144.28 436
8145.13 495
8145.98 481
8146.83 499
8147.68 483
8148.54 486
8149.39 482
8150.24 486
8151.09 463
8151.94 403
8152.80 493
8153.65 622
8154.50 630
8155.35 607
8156.21 560
8157.06 545
8157.91 518
8158.76 478
8159.62 513
8160.47 487
8161.32 496
8162.17 439
8163.03 454
8163.88 437
8164.73 465
8165.59 451
8166.44 453
8167.29 431
8168.14 416
8169.00 425
8169.85 415
8170.70 414
8171.56 423
8172.41 395
8173.26 415
8174.12 459
8174.97 410
8175.82 398
8176.68 388
8177.53 393
8178.38 428
8179.24 412
8180.09 470
8180.94 438
8181.80 414
8182.65 386
8183.51 429
8184.36 419
8185.21 455
8186.07 414
8186.92 411
8187.78 376
8188.63 394
8189.48 393
8190.34 389
8191.19 349
8192.05 396
8192.90 378
8193.75 330
8194.61 365
8195.46 350
8196.32 402
8197.17 363
8198.03 351
8198.88 331
8199.74 315
8200.59 380
8201.45 412
8202.30 426
8203.16 388
8204.01 383
8204.87 389
8205.72 395
8206.57 405
8207.43 431
8208.29 422
8209.14 433
8210.00 389
8210.85 405
8211.71 377
8212.56 421
8213.42 399
8214.27 425
8215.13 401
8215.98 443
8216.84 422
8217.69 434
8218.55 456
8219.41 417
8220.26 379
8221.12 418
8221.97 420
8222.83 417
8223.68 441
8224.54 425
8225.40 423
8226.25 383
8227.11 409
8227.96 395
8228.82 404
8229.68 347
8230.53 370
8231.39 363
8232.25 375
8233.10 439
8233.96 404
8234.82 370
8235.67 386
8236.53 387
8237.38 411
8238.24 377
8239.10 406
8239.95 385
8240.81 381
8241.67 357
8242.53 449
8243.38 363
8244.24 386
8245.10 406
8245.95 387
8246.81 425
8247.67 387
8248.52 370
8249.38 381
8250.24 357
8251.10 406
8251.95 416
8252.81 409
8253.67 417
8254.53 414
8255.38 390
8256.24 366
8257.10 370
8257.96 354
8258.81 352
8259.67 342
8260.53 343
8261.39 322
8262.25 366
8263.10 397
8263.96 435
8264.82 382
8265.68 405
8266.54 388
8267.39 442
8268.25 414
8269.11 438
8269.97 436
8270.83 388
8271.69 401
8272.54 351
8273.40 353
8274.26 378
8275.12 371
8275.98 342
8276.84 354
8277.70 380
8278.55 439
8279.41 413
8280.27 425
8281.13 366
8281.99 359
8282.85 326
8283.71 380
8284.57 410
8285.43 414
8286.29 428
8287.14 358
8288.00 409
8288.86 410
8289.72 427
8290.58 463
8291.44 416
8292.30 483
8293.16 445
8294.02 433
8294.88 424
8295.74 432
8296.60 444
8297.46 455
8298.32 467
8299.18 504
8300.04 479
8300.90 506
8301.76 465
8302.62 453
8303.48 503
8304.34 462
8305.20 359
8306.06 411
8306.92 404
8307.78 437
8308.64 410
8309.50 441
8310.36 438
8311.22 453
8312.08 429
8312.94 399
8313.80 398
8314.66 431
8315.52 435
8316.38 459
8317.24 525
8318.11 477
8318.97 466
8319.83 466
8320.69 453
8321.55 453
8322.41 375
8323.27 340
8324.13 387
8324.99 365
8325.85 417
8326.72 442
8327.58 437
8328.44 469
8329.30 504
8330.16 410
8331.02 397
8331.88 411
8332.75 372
8333.61 404
8334.47 392
8335.33 336
8336.19 413
8337.05 399
8337.92 381
8338.78 395
8339.64 420
8340.50 447
8341.36 408
8342.23 434
8343.09 444
8343.95 472
8344.81 421
8345.67 425
8346.54 458
8347.40 464
8348.26 437
8349.12 382
8349.99 415
8350.85 444
8351.71 399
8352.57 410
8353.44 425
8354.30 351
8355.16 419
8356.03 400
8356.89 388
8357.75 403
8358.61 410
8359.48 350
8360.34 352
8361.20 379
8362.07 414
8362.93 396
8363.79 413
8364.66 390
8365.52 431
8366.38 353
8367.25 345
8368.11 361
8368.97 421
8369.84 400
8370.70 464
8371.56 370
8372.43 393
8373.29 386
8374.15 389
8375.02 409
8375.88 425
8376.74 355
8377.61 353
8378.47 422
8379.34 382
8380.20 417
8381.06 344
8381.93 353
8382.79 408
8383.66 419
8384.52 481
8385.39 427
8386.25 415
8387.11 464
8387.98 441
8388.84 432
8389.71 366
8390.57 397
8391.44 384
8392.30 385
8393.17 403
8394.03 451
8394.90 391
8395.76 403
8396.63 370
8397.49 360
8398.36 415
8399.22 409
8400.09 428
8400.95 394
8401.82 395
8402.68 403
8403.55 419
8404.41 402
8405.28 456
8406.14 450
8407.01 444
8407.87 451
8408.74 410
8409.60 384
8410.47 376
8411.34 458
8412.20 447
8413.07 450
8413.93 460
8414.80 443
8415.66 465
8416.53 460
8417.40 458
8418.26 422
8419.13 444
8419.99 430
8420.86 460
8421.73 517
8422.59 530
8423.46 473
8424.32 479
8425.19 508
8426.06 523
8426.92 467
8427.79 508
8428.66 552
8429.52 529
8430.39 559
8431.26 572
8432.12 610
8432.99 539
8433.86 515
8434.72 522
8435.59 501
8436.46 540
8437.32 580
8438.19 516
8439.06 594
8439.93 564
8440.79 555
8441.66 546
8442.53 576
8443.39 560
8444.26 555
8445.13 602
8446.00 606
8446.86 618
8447.73 638
8448.60 676
8449.47 640
8450.33 673
8451.20 693
8452.07 653
8452.94 668
8453.81 652
8454.67 652
8455.54 742
8456.41 698
8457.28 630
8458.15 758
8459.01 734
8459.88 711
8460.75 695
8461.62 715
8462.49 703
8463.35 700
8464.22 664
8465.09 700
8465.96 819
8466.83 1019
8467.70 1194
8468.57 1422
8469.43 1747
8470.30 1918
8471.17 1950
8472.04 1927
8472.91 1853
8473.78 1604
8474.65 1400
8475.52 1225
8476.38 1031
8477.25 850
8478.12 753
8478.99 652
8479.86 660
8480.73 612
8481.60 567
8482.47 553
8483.34 539
8484.21 501
8485.08 495
8485.95 565
8486.82 529
8487.69 509
8488.55 480
8489.42 528
8490.29 508
8491.16 480
8492.03 469
8492.90 456
8493.77 460
8494.64 456
8495.51 469
8496.38 465
8497.25 518
8498.12 492
8498.99 466
8499.86 513
8500.73 492
8501.60 500
8502.47 511
8503.34 535
8504.22 473
8505.09 455
8505.96 556
8506.83 523
8507.70 534
8508.57 493
8509.44 599
8510.31 574
8511.18 543
8512.05 491
8512.92 532
8513.79 442
8514.66 473
8515.53 506
8516.41 513
8517.28 472
8518.15 516
8519.02 452
8519.89 473
8520.76 427
8521.63 440
8522.50 465
8523.38 482
8524.25 469
8525.12 481
8525.99 509
8526.86 540
8527.73 495
8528.60 466
8529.48 508
8530.35 474
8531.22 465
8532.09 500
8532.96 495
8533.84 536
8534.71 580
8535.58 611
8536.45 588
8537.32 580
8538.20 518
8539.07 574
8539.94 532
8540.81 512
8541.68 531
8542.56 516
8543.43 524
8544.30 599
8545.17 510
8546.05 567
8546.92 553
8547.79 572
8548.67 574
8549.54 541
8550.41 550
8551.28 546
8552.16 602
8553.03 590
8553.90 578
8554.78 589
8555.65 630
8556.52 565
8557.39 531
8558.27 495
8559.14 552
8560.01 526
8560.89 483
8561.76 523
8562.63 502
8563.51 472
8564.38 473
8565.25 464
8566.13 441
8567.00 398
8567.88 459
8568.75 451
8569.62 469
8570.50 465
8571.37 500
8572.24 503
8573.12 416
8573.99 421
8574.87 378
8575.74 406
8576.61 423
8577.49 434
8578.36 425
8579.24 471
8580.11 487
8580.99 451
8581.86 443
8582.73 423
8583.61 488
8584.48 489
8585.36 456
8586.23 461
8587.11 494
8587.98 440
8588.86 406
8589.73 439
8590.61 463
8591.48 462
8592.36 462
8593.23 434
8594.11 477
8594.98 430
8595.86 454
8596.73 532
8597.61 478
8598.48 474
8599.36 514
8600.23 477
8601.11 530
8601.98 515
8602.86 548
8603.73 493
8604.61 490
8605.49 569
8606.36 548
8607.24 549
8608.11 496
8608.99 480
8609.86 482
8610.74 471
8611.62 548
8612.49 499
8613.37 508
8614.24 532
8615.12 500
8616.00 536
8616.87 564
8617.75 523
8618.62 530
8619.50 537
8620.38 517
8621.25 595
8622.13 521
8623.01 558
8623.88 527
8624.76 524
8625.64 570
8626.51 579
8627.39 591
8628.27 593
8629.14 596
8630.02 640
8630.90 563
8631.77 580
8632.65 571
8633.53 617
8634.40 597
8635.28 582
8636.16 631
8637.04 615
8637.91 619
8638.79 669
8639.67 650
8640.55 643
8641.42 658
8642.30 664
8643.18 778
8644.06 738
8644.93 757
8645.81 754
8646.69 706
8647.57 733
8648.44 768
8649.32 814
8650.20 894
8651.08 895
8651.96 815
8652.83 838
8653.71 833
8654.59 866
8655.47 867
8656.35 862
8657.22 823
8658.10 834
8658.98 886
8659.86 891
8660.74 868
8661.62 788
8662.49 820
8663.37 856
8664.25 811
8665.13 880
8666.01 875
8666.89 872
8667.77 925
8668.64 949
8669.52 1030
8670.40 1092
8671.28 1173
8672.16 1244
8673.04 1525
8673.92 1576
8674.80 1650
8675.68 1742
8676.56 1679
8677.44 1584
8678.31 1573
8679.19 1376
8680.07 1324
8680.95 1290
8681.83 1137
8682.71 1156
8683.59 1064
8684.47 1068
8685.35 1062
8686.23 1154
8687.11 1231
8687.99 1380
8688.87 1568
8689.75 1901
8690.63 2387
8691.51 2943
8692.39 3209
8693.27 3385
8694.15 3478
8695.03 3205
8695.91 2985
8696.79 2544
8697.67 2145
8698.55 1801
8699.43 1552
8700.31 1258
8701.19 1087
8702.07 961
8702.95 864
8703.83 835
8704.71 850
8705.59 813
8706.48 777
8707.36 757
8708.24 772
8709.12 675
8710.00 703
8710.88 695
8711.76 732
8712.64 710
8713.52 707
8714.40 671
8715.28 670
8716.17 603
8717.05 615
8717.93 580
8718.81 575
8719.69 596
8720.57 652
8721.45 642
8722.34 648
8723.22 599
8724.10 611
8724.98 597
8725.86 617
8726.74 594
8727.63 668
8728.51 691
8729.39 690
8730.27 690
8731.15 657
8732.04 682
8732.92 636
8733.80 664
8734.68 645
8735.56 579
8736.45 611
8737.33 556
8738.21 605
8739.09 622
8739.98 567
8740.86 602
8741.74 625
8742.62 662
8743.51 636
8744.39 621
8745.27 593
8746.15 651
8747.04 644
8747.92 675
8748.80 605
8749.69 619
8750.57 592
8751.45 631
8752.33 614
8753.22 614
8754.10 658
8754.98 659
8755.87 697
8756.75 631
8757.63 693
8758.52 656
8759.40 712
8760.28 661
8761.17 732
8762.05 684
8762.93 671
8763.82 678
8764.70 686
8765.59 673
8766.47 619
8767.35 692
8768.24 712
8769.12 694
8770.00 703
8770.89 632
8771.77 699
8772.66 738
8773.54 721
8774.42 619
8775.31 635
8776.19 612
8777.08 569
8777.96 560
8778.85 530
8779.73 492
8780.62 526
8781.50 577
8782.38 581
8783.27 580
8784.15 573
8785.04 591
8785.92 557
8786.81 527
8787.69 540
8788.58 575
8789.46 520
8790.35 512
8791.23 529
8792.12 490
8793.00 466
8793.89 527
8794.77 542
8795.66 508
8796.54 542
8797.43 566
8798.31 531
8799.20 558
8800.08 524
8800.97 493
8801.86 469
8802.74 547
8803.63 548
8804.51 568
8805.40 641
8806.28 586
8807.17 601
8808.06 499
8808.94 481
8809.83 480
8810.71 510
8811.60 479
8812.49 486
8813.37 478
8814.26 495
8815.14 453
8816.03 423
8816.92 437
8817.80 495
8818.69 484
8819.58 475
8820.46 499
8821.35 481
8822.24 494
8823.12 418
8824.01 428
8824.90 460
8825.78 445
8826.67 410
8827.56 398
8828.44 413
8829.33 364
8830.22 435
8831.10 468
8831.99 428
8832.88 434
8833.77 410
8834.65 428
8835.54 443
8836.43 411
8837.31 408
8838.20 415
8839.09 459
8839.98 414
8840.86 411
8841.75 392
8842.64 424
8843.53 437
8844.41 450
8845.30 389
8846.19 423
8847.08 423
8847.97 404
8848.85 395
8849.74 453
8850.63 432
8851.52 491
8852.41 400
8853.29 414
8854.18 450
8855.07 417
8855.96 394
8856.85 424
8857.74 384
8858.62 373
8859.51 421
8860.40 442
8861.29 431
8862.18 448
8863.07 407
8863.95 389
8864.84 393
8865.73 431
8866.62 405
8867.51 366
8868.40 337
8869.29 365
8870.18 340
8871.07 349
8871.95 363
8872.84 341
8873.73 329
8874.62 361
8875.51 342
8876.40 365
8877.29 380
8878.18 353
8879.07 348
8879.96 294
8880.85 338
8881.74 377
8882.63 391
8883.52 379
8884.41 376
8885.30 374
8886.19 318
8887.08 355
8887.97 408
8888.86 403
8889.75 388
8890.64 334
8891.53 379
8892.42 343
8893.31 356
8894.20 362
8895.09 338
8895.98 345
8896.87 337
8897.76 366
8898.65 322
8899.54 349
8900.43 344
8901.32 386
8902.21 388
8903.10 428
8903.99 379
8904.88 349
8905.77 366
8906.66 351
8907.55 346
8908.45 394
8909.34 364
8910.23 394
8911.12 378
8912.01 356
8912.90 317
8913.79 349
8914.68 350
8915.57 346
8916.47 415
8917.36 327
8918.25 345
8919.14 405
8920.03 404
8920.92 374
8921.81 354
8922.71 360
8923.60 356
8924.49 378
8925.38 351
8926.27 360
8927.16 363
8928.06 324
8928.95 345
8929.84 345
8930.73 339
8931.62 392
8932.52 340
8933.41 285
8934.30 329
8935.19 357
8936.09 333
8936.98 348
8937.87 379
8938.76 372
8939.65 347
8940.55 330
8941.44 352
8942.33 365
8943.23 357
8944.12 335
8945.01 344
8945.90 333
8946.80 333
8947.69 348
8948.58 357
8949.47 313
8950.37 313
8951.26 374
8952.15 353
8953.05 311
8953.94 340
8954.83 354
8955.73 339
8956.62 371
8957.51 325
8958.41 336
8959.30 385
8960.19 370
8961.09 369
8961.98 379
8962.87 374
8963.77 375
8964.66 365
8965.56 298
8966.45 323
8967.34 338
8968.24 379
8969.13 330
8970.03 312
8970.92 329
8971.81 384
8972.71 351
8973.60 319
8974.50 380
8975.39 328
8976.28 311
8977.18 333
8978.07 333
8978.97 357
8979.86 326
8980.76 366
8981.65 378
8982.55 367
8983.44 356
8984.33 369
8985.23 349
8986.12 364
8987.02 356
8987.91 358
8988.81 324
8989.70 319
8990.60 333
8991.49 347
8992.39 349
8993.28 356
8994.18 341
8995.07 372
8995.97 307
8996.87 361
8997.76 359
8998.66 358
8999.55 373
9000.45 358
9001.34 316
9002.24 384
9003.13 411
9004.03 368
9004.93 338
9005.82 302
9006.72 335
9007.61 365
9008.51 325
9009.40 351
9010.30 293
9011.20 327
9012.09 370
9012.99 321
9013.88 293
9014.78 326
9015.68 332
9016.57 328
9017.47 357
9018.37 361
9019.26 383
9020.16 344
9021.06 364
9021.95 388
9022.85 333
9023.75 296
9024.64 363
9025.54 309
9026.44 327
9027.33 335
9028.23 312
9029.13 341
9030.02 338
9030.92 308
9031.82 366
9032.71 370
9033.61 326
9034.51 339
9035.41 362
9036.30 348
9037.20 387
9038.10 331
9039.00 315
9039.89 329
9040.79 355
9041.69 360
9042.59 312
9043.48 350
9044.38 384
9045.28 339
9046.18 326
9047.07 325
9047.97 322
9048.87 328
9049.77 297
9050.67 329
9051.56 334
9052.46 353
9053.36 350
9054.26 351
9055.16 365
9056.06 362
9056.95 360
9057.85 359
9058.75 360
9059.65 356
9060.55 333
9061.45 337
9062.34 320
9063.24 335
9064.14 349
9065.04 358
9065.94 336
9066.84 343
9067.74 364
9068.64 345
9069.53 376
9070.43 345
9071.33 379
9072.23 360
9073.13 341
9074.03 372
9074.93 396
9075.83 284
9076.73 291
9077.63 323
9078.53 282
9079.43 295
9080.33 321
9081.23 325
9082.12 305
9083.02 306
9083.92 322
9084.82 366
9085.72 357
9086.62 303
9087.52 346
9088.42 367
9089.32 315
9090.22 299
9091.12 303
9092.02 299
9092.92 322
9093.82 321
9094.72 297
9095.62 300
9096.52 331
9097.42 315
9098.32 322
9099.22 309
9100.13 357
9101.03 349
9101.93 333
9102.83 325
9103.73 368
9104.63 349
9105.53 345
9106.43 385
9107.33 328
9108.23 280
9109.13 305
9110.03 280
9110.93 360
9111.84 391
9112.74 365
9113.64 322
9114.54 397
9115.44 375
9116.34 362
9117.24 366
9118.14 333
9119.05 297
9119.95 246
9120.85 281
9121.75 295
9122.65 316
9123.55 321
9124.45 288
9125.36 304
9126.26 316
9127.16 294
9128.06 343
9128.96 373
9129.87 328
9130.77 320
9131.67 328
9132.57 290
9133.47 330
9134.38 294
9135.28 322
9136.18 340
9137.08 349
9137.98 366
9138.89 387
9139.79 324
9140.69 316
9141.59 336
9142.50 300
9143.40 357
9144.30 321
9145.21 299
9146.11 347
9147.01 313
9147.91 308
9148.82 359
9149.72 297
9150.62 288
9151.53 350
9152.43 399
9153.33 325
9154.23 295
9155.14 322
9156.04 284
9156.94 374
9157.85 379
9158.75 303
9159.65 324
9160.56 325
9161.46 324
9162.36 324
9163.27 308
9164.17 275
9165.08 372
9165.98 356
9166.88 340
9167.79 328
9168.69 312
9169.59 279
9170.50 265
9171.40 294
9172.31 285
9173.21 308
9174.11 327
9175.02 324
9175.92 321
9176.83 290
9177.73 300
9178.64 320
9179.54 303
9180.44 300
9181.35 285
9182.25 329
9183.16 344
9184.06 364
9184.97 350
9185.87 350
9186.78 357
9187.68 353
9188.59 320
9189.49 343
9190.40 372
9191.30 334
9192.21 354
9193.11 346
9194.02 335
9194.92 360
9195.83 367
9196.73 323
9197.64 329
9198.54 335
9199.45 362
9200.35 343
9201.26 311
9202.16 368
9203.07 377
9203.98 343
9204.88 333
9205.79 296
9206.69 322
9207.60 312
9208.50 323
9209.41 332
9210.32 349
9211.22 319
9212.13 336
9213.03 303
9213.94 318
9214.85 286
9215.75 278
9216.66 331
9217.57 331
9218.47 317
9219.38 322
9220.28 342
9221.19 283
9222.10 287
9223.00 331
9223.91 341
9224.82 350
9225.72 340
9226.63 285
9227.54 308
9228.44 354
9229.35 320
9230.26 309
9231.16 301
9232.07 298
9232.98 315
9233.89 330
9234.79 337
9235.70 341
9236.61 344
9237.51 329
9238.42 305
9239.33 307
9240.24 315
9241.14 325
9242.05 351
9242.96 291
9243.87 321
9244.77 364
9245.68 354
9246.59 353
9247.50 299
9248.40 295
9249.31 282
9250.22 287
9251.13 305
9252.04 308
9252.94 299
9253.85 278
9254.76 266
9255.67 297
9256.58 330
9257.48 278
9258.39 307
9259.30 289
9260.21 303
9261.12 307
9262.03 311
9262.94 293
9263.84 271
9264.75 285
9265.66 316
9266.57 275
9267.48 248
9268.39 310
9269.30 315
9270.20 327
9271.11 326
9272.02 318
9272.93 273
9273.84 356
9274.75 299
9275.66 277
9276.57 282
9277.48 298
9278.39 319
9279.30 293
9280.21 308
9281.11 306
9282.02 284
9282.93 278
9283.84 324
9284.75 312
9285.66 294
9286.57 332
9287.48 326
9288.39 326
9289.30 315
9290.21 315
9291.12 290
9292.03 313
9292.94 314
9293.85 324
9294.76 293
9295.67 350
9296.58 358
9297.49 361
9298.40 327
9299.31 394
9300.22 389
9301.13 306
9302.04 338
9302.95 330
9303.86 297
9304.77 318
9305.69 302
9306.60 286
9307.51 317
9308.42 302
9309.33 318
9310.24 349
9311.15 270
9312.06 298
9312.97 421
9313.88 323
9314.79 329
9315.70 322
9316.62 333
9317.53 315
9318.44 312
9319.35 346
9320.26 340
9321.17 357
9322.08 290
9322.99 312
9323.91 279
9324.82 284
9325.73 318
9326.64 299
9327.55 309
9328.46 308
9329.38 304
9330.29 305
9331.20 326
9332.11 351
9333.02 291
9333.94 315
9334.85 352
9335.76 304
9336.67 312
9337.58 307
9338.50 320
9339.41 363
9340.32 356
9341.23 342
9342.15 334
9343.06 309
9343.97 316
9344.88 305
9345.80 298
9346.71 329
9347.62 291
9348.53 302
9349.45 279
9350.36 346
9351.27 327
9352.18 342
9353.10 329
9354.01 321
9354.92 331
9355.84 351
9356.75 371
9357.66 367
9358.58 336
9359.49 268
9360.40 318
9361.32 323
9362.23 348
9363.14 356
9364.06 326
9364.97 330
9365.88 305
9366.80 298
9367.71 290
9368.62 323
9369.54 343
9370.45 331
9371.37 376
9372.28 315
9373.19 335
9374.11 299
9375.02 278
9375.94 329
9376.85 290
9377.76 278
9378.68 296
9379.59 331
9380.51 351
9381.42 349
9382.33 284
9383.25 310
9384.16 290
9385.08 313
9385.99 386
9386.91 337
9387.82 299
9388.74 311
9389.65 357
9390.57 349
9391.48 322
9392.40 340
9393.31 349
9394.23 343
9395.14 310
9396.06 374
9396.97 373
9397.89 302
9398.80 341
9399.72 352
9400.63 394
9401.55 297
9402.46 301
9403.38 340
9404.29 319
9405.21 364
9406.12 383
9407.04 373
9407.95 344
9408.87 325
9409.79 353
9410.70 314
9411.62 330
9412.53 316
9413.45 326
9414.36 317
9415.28 344
9416.20 358
9417.11 328
9418.03 325
9418.95 377
9419.86 411
9420.78 395
9421.69 391
9422.61 347
9423.53 339
9424.44 325
9425.36 333
9426.28 346
9427.19 342
9428.11 341
9429.03 365
9429.94 311
9430.86 380
9431.78 325
9432.69 374
9433.61 421
9434.53 366
9435.44 375
9436.36 422
9437.28 446
9438.19 414
9439.11 419
9440.03 460
9440.95 398
9441.86 390
9442.78 372
9443.70 387
9444.62 366
9445.53 375
9446.45 356
9447.37 430
9448.29 416
9449.20 469
9450.12 470
9451.04 552
9451.96 571
9452.87 596
9453.79 572
9454.71 667
9455.63 564
9456.55 573
9457.46 483
9458.38 491
9459.30 427
9460.22 479
9461.14 463
9462.05 376
9462.97 326
9463.89 319
9464.81 391
9465.73 407
9466.65 379
9467.56 395
9468.48 354
9469.40 380
9470.32 359
9471.24 375
9472.16 406
9473.08 435
9473.99 369
9474.91 369
9475.83 326
9476.75 305
9477.67 367
9478.59 405
9479.51 405
9480.43 337
9481.35 391
9482.27 379
9483.19 394
9484.10 382
9485.02 401
9485.94 372
9486.86 417
9487.78 428
9488.70 370
9489.62 344
9490.54 409
9491.46 430
9492.38 378
9493.30 404
9494.22 416
9495.14 401
9496.06 374
9496.98 422
9497.90 387
9498.82 408
9499.74 406
9500.66 481
9501.58 442
9502.50 397
9503.42 420
9504.34 423
9505.26 485
9506.18 443
9507.10 407
9508.02 418
9508.94 446
9509.86 408
9510.78 435
9511.70 439
9512.63 437
9513.55 486
9514.47 447
9515.39 457
9516.31 447
9517.23 446
9518.15 475
9519.07 470
9519.99 463
9520.91 469
9521.83 446
9522.76 452
9523.68 475
9524.60 432
9525.52 444
9526.44 487
9527.36 464
9528.28 459
9529.21 546
9530.13 603
9531.05 660
9531.97 673
9532.89 679
9533.81 700
9534.74 698
9535.66 727
9536.58 679
9537.50 617
9538.42 566
9539.35 553
9540.27 523
9541.19 477
9542.11 441
9543.03 446
9543.96 454
9544.88 422
9545.80 408
9546.72 436
9547.64 434
9548.57 412
9549.49 418
9550.41 454
9551.33 394
9552.26 406
9553.18 438
9554.10 424
9555.03 394
9555.95 408
9556.87 451
9557.79 444
9558.72 462
9559.64 384
9560.56 408
9561.49 429
9562.41 409
9563.33 431
9564.26 473
9565.18 413
9566.10 493
9567.03 452
9567.95 474
9568.87 398
9569.80 439
9570.72 436
9571.64 463
9572.57 478
9573.49 456
9574.41 482
9575.34 488
9576.26 514
9577.18 485
9578.11 478
9579.03 458
9579.96 504
9580.88 503
9581.80 472
9582.73 496
9583.65 494
9584.58 452
9585.50 450
9586.43 508
9587.35 518
9588.27 519
9589.20 492
9590.12 507
9591.05 477
9591.97 532
9592.90 529
9593.82 526
9594.75 558
9595.67 597
9596.60 569
9597.52 551
9598.45 500
9599.37 512
9600.29 513
9601.22 508
9602.14 509
9603.07 518
9604.00 591
9604.92 564
9605.85 535
9606.77 501
9607.70 581
9608.62 613
9609.55 690
9610.47 635
9611.40 599
9612.32 622
9613.25 634
9614.17 628
9615.10 555
9616.03 541
9616.95 598
9617.88 606
9618.80 611
9619.73 603
9620.65 605
9621.58 532
9622.51 621
9623.43 654
9624.36 696
9625.29 694
9626.21 655
9627.14 737
9628.06 701
9628.99 666
9629.92 620
9630.84 714
9631.77 670
9632.70 654
9633.62 693
9634.55 738
9635.48 766
9636.40 667
9637.33 684
9638.26 653
9639.18 707
9640.11 746
9641.04 726
9641.96 727
9642.89 736
9643.82 698
9644.74 753
9645.67 773
9646.60 837
9647.53 797
9648.45 815
9649.38 866
9650.31 869
9651.24 908
9652.16 864
9653.09 897
9654.02 864
9654.95 924
9655.87 1017
9656.80 971
9657.73 923
9658.66 825
9659.58 912
9660.51 933
9661.44 1017
9662.37 973
9663.30 959
9664.22 998
9665.15 1072
9666.08 1125
9667.01 1045
9667.94 1140
9668.86 1053
9669.79 1130
9670.72 1158
9671.65 1101
9672.58 1100
9673.51 1145
9674.43 1148
9675.36 1132
9676.29 1117
9677.22 1163
9678.15 1189
9679.08 1242
9680.01 1188
9680.94 1206
9681.86 1193
9682.79 1216
9683.72 1231
9684.65 1235
9685.58 1301
9686.51 1302
9687.44 1299
9688.37 1298
9689.30 1316
9690.23 1332
9691.16 1322
9692.08 1388
9693.01 1345
9693.94 1351
9694.87 1549
9695.80 1690
9696.73 1860
9697.66 1935
9698.59 2130
9699.52 2135
9700.45 2160
9701.38 2136
9702.31 2016
9703.24 1949
9704.17 1795
9705.10 1608
9706.03 1540
9706.96 1436
9707.89 1436
9708.82 1363
9709.75 1325
9710.68 1491
9711.61 1569
9712.54 1672
9713.47 1631
9714.40 1767
9715.33 1757
9716.26 1726
9717.19 1738
9718.12 1683
9719.06 1604
9719.99 1516
9720.92 1438
9721.85 1340
9722.78 1241
9723.71 1146
9724.64 1170
9725.57 1190
9726.50 1090
9727.43 1077
9728.36 1057
9729.30 1135
9730.23 1142
9731.16 1183
9732.09 1166
9733.02 1220
9733.95 1209
9734.88 1190
9735.81 1129
9736.75 1074
9737.68 1049
9738.61 982
9739.54 946
9740.47 861
9741.40 905
9742.34 963
9743.27 902
9744.20 833
9745.13 831
9746.06 878
9747.00 773
9747.93 839
9748.86 777
9749.79 765
9750.72 794
9751.66 822
9752.59 825
9753.52 743
9754.45 684
9755.39 684
9756.32 770
9757.25 734
9758.18 782
9759.12 734
9760.05 740
9760.98 813
9761.91 821
9762.85 794
9763.78 776
9764.71 740
9765.64 762
9766.58 757
9767.51 778
9768.44 814
9769.38 764
9770.31 709
9771.24 774
9772.18 749
9773.11 741
9774.04 737
9774.98 759
9775.91 760
9776.84 868
9777.78 871
9778.71 888
9779.64 896
9780.58 913
9781.51 899
9782.44 939
9783.38 886
9784.31 824
9785.25 782
9786.18 785
9787.11 704
9788.05 714
9788.98 751
9789.92 709
9790.85 724
9791.78 696
9792.72 697
9793.65 705
9794.59 650
9795.52 749
9796.46 737
9797.39 747
9798.32 779
9799.26 737
9800.19 740
9801.13 712
9802.06 689
9803.00 637
9803.93 675
9804.87 636
9805.80 637
9806.74 651
9807.67 621
9808.61 603
9809.54 586
9810.48 621
9811.41 600
9812.35 576
9813.28 560
9814.22 549
9815.15 573
9816.09 597
9817.02 627
9817.96 564
9818.89 558
9819.83 561
9820.76 550
9821.70 532
9822.64 529
9823.57 494
9824.51 570
9825.44 548
9826.38 536
9827.31 553
9828.25 542
9829.19 535
9830.12 523
9831.06 521
9831.99 524
9832.93 510
9833.87 509
9834.80 477
9835.74 501
9836.68 539
9837.61 570
9838.55 528
9839.48 530
9840.42 557
9841.36 574
9842.29 550
9843.23 563
9844.17 552
9845.10 562
9846.04 537
9846.98 539
9847.91 525
9848.85 522
9849.79 509
9850.72 498
9851.66 527
9852.60 473
9853.54 500
9854.47 500
9855.41 495
9856.35 541
9857.28 569
9858.22 555
9859.16 528
9860.10 534
9861.03 544
9861.97 521
9862.91 473
9863.85 505
9864.78 492
9865.72 490
9866.66 533
9867.60 502
9868.54 525
9869.47 520
9870.41 450
9871.35 496
9872.29 519
9873.22 500
9874.16 496
9875.10 487
9876.04 452
9876.98 450
9877.92 448
9878.85 480
9879.79 487
9880.73 469
9881.67 491
9882.61 466
9883.55 476
9884.48 466
9885.42 468
9886.36 509
9887.30 539
9888.24 519
9889.18 469
9890.12 487
9891.06 508
9891.99 462
9892.93 448
9893.87 437
9894.81 488
9895.75 451
9896.69 456
9897.63 445
9898.57 477
9899.51 491
9900.45 467
9901.39 467
9902.33 465
9903.27 461
9904.20 435
9905.14 462
9906.08 492
9907.02 507
9907.96 488
9908.90 491
9909.84 486
9910.78 471
9911.72 496
9912.66 472
9913.60 498
9914.54 498
9915.48 476
9916.42 445
9917.36 453
9918.30 478
9919.24 434
9920.18 484
9921.12 499
9922.06 509
9923.00 566
9923.94 611
9924.88 756
9925.83 801
9926.77 953
9927.71 950
9928.65 896
9929.59 846
9930.53 791
9931.47 761
9932.41 674
9933.35 601
9934.29 576
9935.23 496
9936.17 470
9937.12 492
9938.06 471
9939.00 466
9939.94 489
9940.88 441
9941.82 447
9942.76 430
9943.70 449
9944.65 469
9945.59 443
9946.53 423
9947.47 432
9948.41 495
9949.35 455
9950.29 506
9951.24 462
9952.18 490
9953.12 505
9954.06 473
9955.00 528
9955.95 533
9956.89 458
9957.83 481
9958.77 421
9959.71 395
9960.66 415
9961.60 427
9962.54 418
9963.48 446
9964.43 444
9965.37 438
9966.31 435
9967.25 413
9968.20 456
9969.14 488
9970.08 466
9971.02 436
9971.97 473
9972.91 461
9973.85 478
9974.79 448
9975.74 460
9976.68 449
9977.62 433
9978.57 411
9979.51 473
9980.45 497
9981.40 467
9982.34 443
9983.28 437
9984.23 460
9985.17 479
9986.11 385
9987.06 394
9988.00 430
9988.94 407
9989.89 399
9990.83 397
9991.77 368
9992.72 427
9993.66 414
9994.60 412
9995.55 446
9996.49 421
9997.44 366
9998.38 403
9999.32 440
10000.27 397
10001.21 419
10002.16 424
10003.10 398
10004.04 411
10004.99 381
10005.93 404
10006.88 435
10007.82 422
10008.77 415
10009.71 380
10010.66 363
10011.60 423
10012.54 427
10013.49 407
10014.43 379
10015.38 397
10016.32 428
10017.27 409
10018.21 404
10019.16 388
10020.10 413
10021.05 393
10021.99 435
10022.94 395
10023.88 367
10024.83 376
10025.77 427
10026.72 393
10027.67 370
10028.61 393
10029.56 374
10030.50 364
10031.45 326
10032.39 380
10033.34 426
10034.28 386
10035.23 394
10036.18 411
10037.12 377
10038.07 391
10039.01 370
10039.96 403
10040.90 360
10041.85 391
10042.80 366
10043.74 336
10044.69 376
10045.64 316
10046.58 331
10047.53 343
10048.47 370
10049.42 373
10050.37 373
10051.31 356
10052.26 321
10053.21 374
10054.15 388
10055.10 410
10056.05 441
10056.99 461
10057.94 454
10058.89 396
10059.83 421
10060.78 388
10061.73 384
10062.67 346
10063.62 388
10064.57 344
10065.52 290
10066.46 370
10067.41 365
10068.36 356
10069.30 319
10070.25 334
10071.20 360
10072.15 364
10073.09 332
10074.04 372
10074.99 387
10075.94 360
10076.88 397
10077.83 384
10078.78 369
10079.73 336
10080.68 398
10081.62 365
10082.57 388
10083.52 397
10084.47 363
10085.42 359
10086.36 382
10087.31 400
10088.26 339
10089.21 336
10090.16 359
10091.11 374
10092.05 346
10093.00 352
10093.95 333
10094.90 336
10095.85 320
10096.80 331
10097.75 380
10098.69 405
10099.64 336
10100.59 358
10101.54 322
10102.49 315
10103.44 319
10104.39 315
10105.34 350
10106.28 358
10107.23 376
10108.18 357
10109.13 353
10110.08 308
10111.03 314
10111.98 372
10112.93 354
10113.88 333
10114.83 314
10115.78 349
10116.73 337
10117.68 335
10118.63 343
10119.58 337
10120.53 304
10121.48 343
10122.43 312
10123.38 298
10124.33 330
10125.28 295
10126.23 301
10127.18 335
10128.13 268
10129.08 360
10130.03 345
10130.98 346
10131.93 345
10132.88 313
10133.83 358
10134.78 332
10135.73 373
10136.68 298
10137.63 338
10138.58 338
10139.53 288
10140.48 342
10141.43 326
10142.38 356
10143.33 405
10144.28 353
10145.23 340
10146.19 319
10147.14 357
10148.09 340
10149.04 371
10149.99 368
10150.94 335
10151.89 377
10152.84 397
10153.79 321
10154.75 365
10155.70 406
10156.65 383
10157.60 318
10158.55 341
10159.50 377
10160.46 406
10161.41 346
10162.36 368
10163.31 350
10164.26 371
10165.21 344
10166.17 327
10167.12 323
10168.07 339
10169.02 321
10169.97 315
10170.93 367
10171.88 366
10172.83 364
10173.78 349
10174.73 354
10175.69 356
10176.64 394
10177.59 335
10178.54 355
10179.50 342
10180.45 363
10181.40 332
10182.35 355
10183.31 362
10184.26 443
10185.21 323
10186.17 363
10187.12 397
10188.07 397
10189.02 349
10189.98 375
10190.93 366
10191.88 326
10192.84 356
10193.79 365
10194.74 381
10195.70 366
10196.65 344
10197.60 335
10198.56 345
10199.51 380
10200.46 385
10201.42 388
10202.37 420
10203.32 410
10204.28 386
10205.23 376
10206.18 401
10207.14 429
10208.09 389
10209.05 410
10210.00 425
10210.95 430
10211.91 455
10212.86 384
10213.82 372
10214.77 349
10215.72 342
10216.68 367
10217.63 334
10218.59 350
10219.54 391
10220.50 391
10221.45 394
10222.41 385
10223.36 366
10224.31 380
10225.27 368
10226.22 369
10227.18 346
10228.13 398
10229.09 322
10230.04 311
10231.00 373
10231.95 352
10232.91 351
10233.86 342
10234.82 339
10235.77 353
10236.73 354
10237.68 326
10238.64 342
10239.59 396
10240.55 379
10241.50 386
10242.46 331
10243.42 357
10244.37 339
10245.33 322
10246.28 292
10247.24 327
10248.19 344
10249.15 285
10250.11 299
10251.06 296
10252.02 353
10252.97 349
10253.93 370
10254.89 346
10255.84 340
10256.80 310
10257.75 310
10258.71 339
10259.67 318
10260.62 327
10261.58 332
10262.54 290
10263.49 302
10264.45 313
10265.40 299
10266.36 312
10267.32 301
10268.27 308
10269.23 270
10270.19 322
10271.14 342
10272.10 359
10273.06 269
10274.02 310
10274.97 324
10275.93 299
10276.89 293
10277.84 295
10278.80 298
10279.76 294
10280.71 303
10281.67 269
10282.63 309
10283.59 308
10284.54 288
10285.50 307
10286.46 319
10287.42 327
10288.37 347
10289.33 309
10290.29 322
10291.25 316
10292.21 334
10293.16 297
10294.12 388
10295.08 399
10296.04 349
10296.99 319
10297.95 266
10298.91 300
10299.87 327
10300.83 282
10301.79 309
10302.74 344
10303.70 298
10304.66 334
10305.62 329
10306.58 280
10307.54 310
10308.49 321
10309.45 322
10310.41 328
10311.37 297
10312.33 287
10313.29 314
10314.25 296
10315.21 326
10316.16 355
10317.12 303
10318.08 317
10319.04 348
10320.00 336
10320.96 305
10321.92 303
10322.88 308
10323.84 333
10324.80 309
10325.76 293
10326.71 318
10327.67 349
10328.63 335
10329.59 323
10330.55 361
10331.51 365
10332.47 353
10333.43 344
10334.39 347
10335.35 283
10336.31 331
10337.27 346
10338.23 328
10339.19 277
10340.15 309
10341.11 304
10342.07 310
10343.03 295
10343.99 324
10344.95 315
10345.91 290
10346.87 310
10347.83 292
10348.79 331
10349.75 361
10350.71 318
10351.67 309
10352.63 310
10353.60 332
10354.56 325
10355.52 337
10356.48 321
10357.44 280
10358.40 295
10359.36 323
10360.32 390
10361.28 332
10362.24 303
10363.20 312
10364.17 333
10365.13 291
10366.09 261
10367.05 262
10368.01 323
10368.97 353
10369.93 324
10370.89 279
10371.86 319
10372.82 293
10373.78 287
10374.74 278
10375.70 292
10376.66 259
10377.63 261
10378.59 264
10379.55 312
10380.51 282
10381.47 266
10382.44 267
10383.40 254
10384.36 263
10385.32 261
10386.28 255
10387.25 295
10388.21 268
10389.17 283
10390.13 294
10391.10 274
10392.06 301
10393.02 285
10393.98 281
10394.94 263
10395.91 286
10396.87 270
10397.83 265
10398.80 268
10399.76 246
10400.72 233
10401.68 264
10402.65 313
10403.61 324
10404.57 288
10405.54 278
10406.50 253
10407.46 291
10408.43 268
10409.39 293
10410.35 265
10411.32 294
10412.28 300
10413.24 298
10414.21 275
10415.17 294
10416.13 289
10417.10 279
10418.06 252
10419.02 280
10419.99 292
10420.95 296
10421.91 289
10422.88 267
10423.84 269
10424.81 262
10425.77 233
10426.73 232
10427.70 290
10428.66 297
10429.63 256
10430.59 248
10431.56 260
10432.52 298
10433.48 275
10434.45 237
10435.41 269
10436.38 289
10437.34 271
10438.31 234
10439.27 277
10440.24 286
10441.20 265
10442.16 313
10443.13 282
10444.09 240
10445.06 267
10446.02 288
10446.99 266
10447.95 248
10448.92 250
10449.88 272
10450.85 294
10451.81 261
10452.78 243
10453.75 258
10454.71 242
10455.68 237
10456.64 236
10457.61 248
10458.57 291
10459.54 262
10460.50 294
10461.47 273
10462.43 279
10463.40 224
10464.37 266
10465.33 270
10466.30 242
10467.26 241
10468.23 215
10469.20 264
10470.16 215
10471.13 268
10472.09 308
10473.06 277
10474.03 269
10474.99 233
10475.96 246
10476.93 254
10477.89 261
10478.86 250
10479.82 263
10480.79 259
10481.76 256
10482.72 247
10483.69 244
10484.66 229
10485.62 251
10486.59 258
10487.56 253
10488.52 230
10489.49 247
10490.46 216
10491.43 247
10492.39 191
10493.36 196
10494.33 212
10495.29 244
10496.26 213
10497.23 270
10498.20 285
10499.16 279
10500.13 288
10501.10 227
10502.07 267
10503.03 284
10504.00 249
10504.97 243
10505.94 246
10506.90 222
10507.87 226
10508.84 251
10509.81 267
10510.78 220
10511.74 268
10512.71 286
10513.68 289
10514.65 266
10515.62 221
10516.58 266
10517.55 228
10518.52 227
10519.49 256
10520.46 241
10521.43 212
10522.39 220
10523.36 257
10524.33 254
10525.30 251
10526.27 229
10527.24 256
10528.21 276
10529.17 266
10530.14 268
10531.11 275
10532.08 255
10533.05 262
10534.02 263
10534.99 263
10535.96 274
10536.93 266
10537.90 244
10538.86 229
10539.83 269
10540.80 271
10541.77 252
10542.74 239
10543.71 251
10544.68 236
10545.65 275
10546.62 259
10547.59 266
10548.56 258
10549.53 259
10550.50 283
10551.47 264
10552.44 295
10553.41 308
10554.38 284
10555.35 283
10556.32 255
10557.29 249
10558.26 260
10559.23 302
10560.20 287
10561.17 272
10562.14 251
10563.11 255
10564.08 237
10565.05 266
10566.02 247
10566.99 263
10567.96 326
10568.93 326
10569.90 255
10570.87 241
10571.84 262
10572.82 263
10573.79 271
10574.76 292
10575.73 221
10576.70 231
10577.67 266
10578.64 257
10579.61 232
10580.58 299
10581.55 298
10582.53 226
10583.50 274
10584.47 265
10585.44 263
10586.41 255
10587.38 276
10588.35 245
10589.33 300
10590.30 252
10591.27 254
10592.24 288
10593.21 275
10594.18 262
10595.16 282
10596.13 279
10597.10 284
10598.07 300
10599.04 337
10600.01 263
10600.99 260
10601.96 255
10602.93 232
10603.90 254
10604.88 248
10605.85 251
10606.82 261
10607.79 256
10608.77 278
10609.74 250
10610.71 228
10611.68 277
10612.66 293
10613.63 317
10614.60 267
10615.57 292
10616.55 256
10617.52 291
10618.49 293
10619.46 306
10620.44 286
10621.41 243
10622.38 263
10623.36 265
10624.33 300
10625.30 277
10626.28 268
10627.25 256
10628.22 319
10629.20 268
10630.17 298
10631.14 317
10632.12 357
10633.09 304
10634.06 342
10635.04 337
10636.01 300
10636.99 327
10637.96 368
10638.93 361
10639.91 398
10640.88 424
10641.85 406
10642.83 374
10643.80 361
10644.78 397
10645.75 357
10646.72 327
10647.70 266
10648.67 275
10649.65 275
10650.62 261
10651.60 302
10652.57 286
10653.55 310
10654.52 269
10655.49 287
10656.47 261
10657.44 273
10658.42 257
10659.39 258
10660.37 233
10661.34 256
10662.32 268
10663.29 261
10664.27 252
10665.24 261
10666.22 229
10667.19 286
10668.17 295
10669.14 288
10670.12 231
10671.09 224
10672.07 236
10673.04 256
10674.02 257
10675.00 243
10675.97 241
10676.95 257
10677.92 253
10678.90 235
10679.87 225
10680.85 216
10681.82 249
10682.80 253
10683.78 285
10684.75 268
10685.73 278
10686.70 265
10687.68 254
10688.66 268
10689.63 251
10690.61 259
10691.58 228
10692.56 260
10693.54 260
10694.51 226
10695.49 269
10696.47 223
10697.44 258
10698.42 304
10699.40 292
10700.37 275
10701.35 265
10702.33 241
10703.30 219
10704.28 242
10705.26 265
10706.23 236
10707.21 242
10708.19 234
10709.16 274
10710.14 254
10711.12 239
10712.10 253
10713.07 235
10714.05 269
10715.03 252
10716.01 300
10716.98 313
10717.96 308
10718.94 314
10719.91 230
10720.89 269
10721.87 271
10722.85 304
10723.83 278
10724.80 251
10725.78 217
10726.76 243
10727.74 267
10728.71 284
10729.69 255
10730.67 246
10731.65 280
10732.63 320
10733.60 270
10734.58 251
10735.56 260
10736.54 279
10737.52 263
10738.50 286
10739.47 266
10740.45 297
10741.43 231
10742.41 261
10743.39 271
10744.37 252
10745.35 278
10746.32 261
10747.30 276
10748.28 246
10749.26 188
10750.24 218
10751.22 216
10752.20 251
10753.18 265
10754.16 253
10755.14 237
10756.11 240
10757.09 243
10758.07 235
10759.05 261
10760.03 223
10761.01 248
10761.99 274
10762.97 230
10763.95 237
10764.93 292
10765.91 249
10766.89 274
10767.87 319
10768.85 282
10769.83 307
10770.81 286
10771.79 254
10772.77 261
10773.75 241
10774.73 265
10775.71 234
10776.69 224
10777.67 251
10778.65 272
10779.63 279
10780.61 249
10781.59 258
10782.57 271
10783.55 259
10784.53 276
10785.51 279
10786.49 253
10787.47 237
10788.45 229
10789.43 284
10790.41 284
10791.39 293
10792.38 273
10793.36 246
10794.34 309
10795.32 274
10796.30 243
10797.28 276
10798.26 294
10799.24 271
10800.22 271
10801.21 277
10802.19 284
10803.17 250
10804.15 246
10805.13 313
10806.11 290
10807.09 270
10808.07 293
10809.06 288
10810.04 281
10811.02 267
10812.00 287
10812.98 263
10813.97 280
10814.95 284
10815.93 291
10816.91 297
10817.89 264
10818.87 280
10819.86 248
10820.84 285
10821.82 311
10822.80 322
10823.79 298
10824.77 257
10825.75 260
10826.73 277
10827.72 316
10828.70 333
10829.68 285
10830.66 286
10831.65 322
10832.63 267
10833.61 281
10834.59 318
10835.58 312
10836.56 322
10837.54 343
10838.52 339
10839.51 302
10840.49 339
10841.47 309
10842.46 292
10843.44 268
10844.42 264
10845.41 330
10846.39 292
10847.37 277
10848.36 291
10849.34 295
10850.32 274
10851.31 300
10852.29 294
10853.27 289
10854.26 326
10855.24 322
10856.23 397
10857.21 310
10858.19 321
10859.18 313
10860.16 335
10861.14 321
10862.13 267
10863.11 308
10864.10 359
10865.08 370
10866.07 372
10867.05 307
10868.03 327
10869.02 349
10870.00 347
10870.99 346
10871.97 304
10872.96 323
10873.94 334
10874.92 351
10875.91 387
10876.89 363
10877.88 387
10878.86 399
10879.85 328
10880.83 348
10881.82 328
10882.80 380
10883.79 372
10884.77 349
10885.76 346
10886.74 419
10887.73 400
10888.71 404
10889.70 417
10890.68 414
10891.67 397
10892.65 380
10893.64 365
10894.63 432
10895.61 449
10896.60 397
10897.58 392
10898.57 375
10899.55 418
10900.54 427
10901.53 423
10902.51 416
10903.50 439
10904.48 419
10905.47 456
10906.46 421
10907.44 465
10908.43 496
10909.41 444
10910.40 460
10911.39 472
10912.37 450
10913.36 474
10914.34 510
10915.33 473
10916.32 499
10917.30 475
10918.29 465
10919.28 448
10920.26 451
10921.25 505
10922.24 444
10923.22 461
10924.21 481
10925.20 475
10926.18 455
10927.17 463
10928.16 524
10929.15 475
10930.13 477
10931.12 516
10932.11 503
10933.09 489
10934.08 529
10935.07 491
10936.06 450
10937.04 513
10938.03 528
10939.02 561
10940.01 586
10940.99 549
10941.98 590
10942.97 585
10943.96 619
10944.94 626
10945.93 562
10946.92 573
10947.91 592
10948.90 613
10949.88 662
10950.87 698
10951.86 737
10952.85 722
10953.84 844
10954.82 783
10955.81 788
10956.80 870
10957.79 1007
10958.78 987
10959.77 1052
10960.75 1043
10961.74 987
10962.73 904
10963.72 914
10964.71 850
10965.70 762
10966.69 799
10967.68 718
10968.66 655
10969.65 676
10970.64 655
10971.63 704
10972.62 639
10973.61 675
10974.60 711
10975.59 668
10976.58 666
10977.57 702
10978.55 693
10979.54 703
10980.53 674
10981.52 678
10982.51 665
10983.50 721
10984.49 792
10985.48 748
10986.47 693
10987.46 711
10988.45 707
10989.44 751
10990.43 777
10991.42 798
10992.41 778
10993.40 851
10994.39 975
10995.38 1056
10996.37 1198
10997.36 1299
10998.35 1378
10999.34 1607
11000.33 1582
11001.32 1612
11002.31 1541
11003.30 1457
11004.29 1274
11005.28 1172
11006.27 973
11007.26 918
11008.25 861
11009.24 761
11010.24 660
11011.23 631
11012.22 607
11013.21 616
11014.20 573
11015.19 534
11016.18 571
11017.17 521
11018.16 490
11019.15 505
11020.14 526
11021.14 525
11022.13 522
11023.12 504
11024.11 501
11025.10 444
11026.09 467
11027.08 485
11028.08 484
11029.07 447
11030.06 450
11031.05 499
11032.04 507
11033.03 489
11034.03 440
11035.02 476
11036.01 472
11037.00 485
11037.99 431
11038.99 492
11039.98 465
11040.97 451
11041.96 453
11042.95 452
11043.95 436
11044.94 406
11045.93 440
11046.92 407
11047.92 407
11048.91 421
11049.90 442
11050.89 417
11051.89 398
11052.88 395
11053.87 396
11054.86 385
11055.86 386
11056.85 417
11057.84 397
11058.83 400
11059.83 430
11060.82 387
11061.81 385
11062.81 394
11063.80 365
11064.79 366
11065.79 397
11066.78 415
11067.77 379
11068.77 360
11069.76 354
11070.75 379
11071.75 379
11072.74 372
11073.73 385
11074.73 383
11075.72 406
11076.71 427
11077.71 398
11078.70 426
11079.70 395
11080.69 387
11081.68 381
11082.68 392
11083.67 427
11084.67 379
11085.66 393
11086.65 390
11087.65 403
11088.64 430
11089.64 431
11090.63 351
11091.63 377
11092.62 388
11093.61 417
11094.61 376
11095.60 361
11096.60 339
11097.59 301
11098.59 337
11099.58 345
11100.58 360
11101.57 314
11102.57 330
11103.56 344
11104.56 370
11105.55 369
11106.55 378
11107.54 352
11108.54 339
11109.53 324
11110.53 314
11111.52 310
11112.52 340
11113.51 280
11114.51 315
11115.50 297
11116.50 321
11117.49 332
11118.49 286
11119.49 290
11120.48 283
11121.48 338
11122.47 316
11123.47 296
11124.46 340
11125.46 321
11126.46 302
11127.45 326
11128.45 350
11129.44 367
11130.44 363
11131.44 338
11132.43 333
11133.43 320
11134.43 307
11135.42 323
11136.42 344
11137.41 300
11138.41 329
11139.41 283
11140.40 279
11141.40 278
11142.40 335
11143.39 380
11144.39 326
11145.39 316
11146.38 331
11147.38 262
11148.38 351
11149.38 290
11150.37 281
11151.37 290
11152.37 277
11153.36 280
11154.36 293
11155.36 317
11156.36 285
11157.35 294
11158.35 308
11159.35 283
11160.34 270
11161.34 284
11162.34 283
11163.34 306
11164.33 276
11165.33 295
11166.33 281
11167.33 265
11168.33 288
11169.32 277
11170.32 283
11171.32 256
11172.32 299
11173.32 268
11174.31 275
11175.31 288
11176.31 240
11177.31 278
11178.31 277
11179.30 309
11180.30 275
11181.30 273
11182.30 280
11183.30 288
11184.30 320
11185.30 314
11186.29 313
11187.29 273
11188.29 265
11189.29 281
11190.29 243
11191.29 311
11192.29 270
11193.29 288
11194.28 300
11195.28 300
11196.28 322
11197.28 297
11198.28 288
11199.28 286
11200.28 224
11201.28 277
11202.28 280
11203.28 298
11204.28 302
11205.28 268
11206.28 279
11207.28 320
11208.28 281
11209.27 241
11210.27 253
11211.27 212
11212.27 254
11213.27 231
11214.27 235
11215.27 270
11216.27 263
11217.27 278
11218.27 237
11219.27 258
11220.27 224
11221.27 269
11222.27 267
11223.27 293
11224.27 262
11225.28 284
11226.28 267
11227.28 282
11228.28 266
11229.28 265
11230.28 229
11231.28 200
11232.28 232
11233.28 234
11234.28 277
11235.28 268
11236.28 260
11237.28 289
11238.28 279
11239.28 272
11240.29 254
11241.29 270
11242.29 260
11243.29 291
11244.29 230
11245.29 241
11246.29 277
11247.29 243
11248.30 233
11249.30 228
11250.30 239
11251.30 302
11252.30 293
11253.30 283
11254.31 275
11255.31 298
11256.31 280
11257.31 238
11258.31 238
11259.31 256
11260.32 254
11261.32 278
11262.32 277
11263.32 262
11264.32 251
11265.33 286
11266.33 262
11267.33 280
11268.33 243
11269.34 254
11270.34 262
11271.34 231
11272.34 244
11273.35 281
11274.35 250
11275.35 295
11276.35 297
11277.36 282
11278.36 225
11279.36 267
11280.36 312
11281.37 259
11282.37 226
11283.37 303
11284.38 298
11285.38 359
11286.38 276
11287.38 285
11288.39 282
11289.39 265
11290.39 262
11291.40 322
11292.40 287
11293.40 271
11294.41 337
11295.41 299
11296.41 295
11297.42 267
11298.42 309
11299.43 250
11300.43 264
11301.43 286
11302.44 279
11303.44 299
11304.44 302
11305.45 340
11306.45 293
11307.46 319
11308.46 350
11309.47 357
11310.47 402
11311.47 429
11312.48 424
11313.48 405
11314.49 377
11315.49 378
11316.50 379
11317.50 348
11318.50 329
11319.51 279
11320.51 292
11321.52 303
11322.52 285
11323.53 243
11324.53 292
11325.54 293
11326.54 311
11327.55 255
11328.55 256
11329.56 258
11330.56 244
11331.57 254
11332.57 242
11333.58 242
11334.58 237
11335.59 267
11336.59 253
11337.60 213
11338.60 202
11339.61 250
11340.61 285
11341.62 255
11342.63 254
11343.63 252
11344.64 227
11345.64 238
11346.65 227
11347.65 268
11348.66 247
11349.67 243
11350.67 250
11351.68 217
11352.68 235
11353.69 258
11354.70 282
11355.70 270
11356.71 250
11357.72 217
11358.72 257
11359.73 287
11360.73 254
11361.74 242
11362.75 224
11363.75 219
11364.76 240
11365.77 266
11366.77 215
11367.78 210
11368.79 257
11369.79 287
11370.80 216
11371.81 222
11372.81 256
11373.82 261
11374.83 265
11375.84 252
11376.84 225
11377.85 253
11378.86 268
11379.86 236
11380.87 267
11381.88 251
11382.89 270
11383.89 249
11384.90 235
11385.91 259
11386.92 259
11387.92 235
11388.93 248
11389.94 254
11390.95 230
11391.95 263
11392.96 237
11393.97 238
11394.98 243
11395.99 262
11396.99 237
11398.00 259
11399.01 228
11400.02 239
11401.03 249
11402.03 252
11403.04 230
11404.05 269
11405.06 241
11406.07 243
11407.08 235
11408.09 230
11409.09 254
11410.10 230
11411.11 236
11412.12 260
11413.13 274
11414.14 279
11415.15 277
11416.15 253
11417.16 258
11418.17 236
11419.18 218
11420.19 242
11421.20 227
11422.21 258
11423.22 233
11424.23 248
11425.24 218
11426.25 233
11427.26 249
11428.26 274
11429.27 264
11430.28 258
11431.29 236
11432.30 285
11433.31 250
11434.32 277
11435.33 238
11436.34 213
11437.35 243
11438.36 257
11439.37 268
11440.38 263
11441.39 264
11442.40 241
11443.41 257
11444.42 237
11445.43 260
11446.44 289
11447.45 250
11448.46 284
11449.47 273
11450.48 234
11451.49 231
11452.50 216
11453.51 247
11454.52 236
11455.53 228
11456.55 265
11457.56 282
11458.57 263
11459.58 267
11460.59 272
11461.60 308
11462.61 282
11463.62 223
11464.63 223
11465.64 241
11466.65 221
11467.67 282
11468.68 243
11469.69 257
11470.70 226
11471.71 272
11472.72 246
11473.73 272
11474.74 222
11475.76 204
11476.77 229
11477.78 242
11478.79 277
11479.80 251
11480.81 255
11481.83 212
11482.84 232
11483.85 233
11484.86 229
11485.87 259
11486.89 254
11487.90 291
11488.91 220
11489.92 208
11490.93 235
11491.95 262
11492.96 257
11493.97 251
11494.98 255
11496.00 222
11497.01 257
11498.02 225
11499.03 235
11500.05 249
11501.06 259
11502.07 217
11503.08 229
11504.10 259
11505.11 268
11506.12 270
11507.13 257
11508.15 221
11509.16 211
11510.17 241
11511.19 221
11512.20 231
11513.21 266
11514.23 249
11515.24 255
11516.25 252
11517.27 242
11518.28 224
11519.29 235
11520.31 223
11521.32 239
11522.33 206
11523.35 216
11524.36 239
11525.37 254
11526.39 244
11527.40 229
11528.42 229
11529.43 244
11530.44 236
11531.46 254
11532.47 236
11533.48 230
11534.50 238
11535.51 284
11536.53 256
11537.54 257
11538.56 251
11539.57 219
11540.58 241
11541.60 270
11542.61 241
11543.63 271
11544.64 286
11545.66 267
11546.67 257
11547.69 274
11548.70 288
11549.72 225
11550.73 216
11551.75 263
11552.76 263
11553.78 282
11554.79 266
11555.81 248
11556.82 289
11557.84 264
11558.85 287
11559.87 262
11560.88 249
11561.90 266
11562.91 254
11563.93 241
11564.94 285
11565.96 311
11566.97 321
11567.99 279
11569.00 275
11570.02 308
11571.04 241
11572.05 273
11573.07 255
11574.08 327
11575.10 301
11576.11 282
11577.13 299
11578.15 317
11579.16 293
11580.18 312
11581.20 289
11582.21 308
11583.23 247
11584.24 262
11585.26 306
11586.28 316
11587.29 329
11588.31 318
11589.33 310
11590.34 308
11591.36 330
11592.38 326
11593.39 365
11594.41 343
11595.43 370
11596.44 369
11597.46 402
11598.48 414
11599.49 486
11600.51 492
11601.53 524
11602.54 600
11603.56 587
11604.58 601
11605.60 588
11606.61 587
11607.63 562
11608.65 490
11609.67 413
11610.68 411
11611.70 380
11612.72 340
11613.74 346
11614.75 317
11615.77 319
11616.79 358
11617.81 339
11618.82 327
11619.84 278
11620.86 273
11621.88 331
11622.90 340
11623.91 261
11624.93 258
11625.95 280
11626.97 239
11627.99 227
11629.00 226
11630.02 268
11631.04 244
11632.06 255
11633.08 298
11634.10 290
11635.11 261
11636.13 253
11637.15 322
11638.17 291
11639.19 244
11640.21 260
11641.23 299
11642.25 273
11643.26 285
11644.28 232
11645.30 261
11646.32 249
11647.34 270
11648.36 242
11649.38 218
11650.40 245
11651.42 240
11652.44 262
11653.46 260
11654.47 295
11655.49 265
11656.51 243
11657.53 258
11658.55 252
11659.57 261
11660.59 284
11661.61 329
11662.63 300
11663.65 299
11664.67 268
11665.69 275
11666.71 266
11667.73 246
11668.75 254
11669.77 267
11670.79 286
11671.81 284
11672.83 226
11673.85 266
11674.87 255
11675.89 264
11676.91 329
11677.93 284
11678.95 231
11679.97 241
11680.99 255
11682.01 277
11683.03 288
11684.06 284
11685.08 283
11686.10 267
11687.12 251
11688.14 285
11689.16 264
11690.18 256
11691.20 264
11692.22 245
11693.24 267
11694.26 262
11695.29 269
11696.31 292
11697.33 269
11698.35 283
11699.37 294
11700.39 235
11701.41 215
11702.43 233
11703.46 270
11704.48 278
11705.50 249
11706.52 284
11707.54 299
11708.56 281
11709.59 216
11710.61 270
11711.63 260
11712.65 236
11713.67 231
11714.70 249
11715.72 246
11716.74 244
11717.76 234
11718.78 252
11719.81 256
11720.83 252
11721.85 306
11722.87 234
11723.90 264
11724.92 248
11725.94 245
11726.96 221
11727.99 255
11729.01 236
11730.03 240
11731.05 231
11732.08 221
11733.10 227
11734.12 243
11735.15 237
11736.17 249
11737.19 230
11738.21 223
11739.24 219
11740.26 256
11741.28 280
11742.31 237
11743.33 251
11744.35 284
11745.38 284
11746.40 282
11747.42 225
11748.45 262
11749.47 264
11750.49 219
11751.52 203
11752.54 232
11753.56 245
11754.59 259
11755.61 279
11756.64 262
11757.66 229
11758.68 253
11759.71 253
11760.73 232
11761.76 239
11762.78 224
11763.80 257
11764.83 267
11765.85 269
11766.88 271
11767.90 258
11768.93 266
11769.95 283
11770.97 261
11772.00 247
11773.02 277
11774.05 264
11775.07 231
11776.10 263
11777.12 247
11778.15 276
11779.17 232
11780.20 281
11781.22 236
11782.25 248
11783.27 265
11784.30 266
11785.32 255
11786.35 238
11787.37 267
11788.40 247
11789.42 262
11790.45 273
11791.47 279
11792.50 258
11793.52 256
11794.55 253
11795.57 270
11796.60 254
11797.63 248
11798.65 245
11799.68 264
11800.70 298
11801.73 277
11802.75 297
11803.78 252
11804.81 255
11805.83 267
11806.86 281
11807.88 264
11808.91 249
11809.94 240
11810.96 263
11811.99 232
11813.02 246
11814.04 272
11815.07 263
11816.09 265
11817.12 268
11818.15 274
11819.17 295
11820.20 280
11821.23 239
11822.25 254
11823.28 261
11824.31 269
11825.33 301
11826.36 252
11827.39 254
11828.42 275
11829.44 290
11830.47 281
11831.50 259
11832.52 289
11833.55 291
11834.58 249
11835.61 261
11836.63 267
11837.66 267
11838.69 263
11839.71 307
11840.74 372
11841.77 280
11842.80 276
11843.83 337
11844.85 334
11845.88 304
11846.91 309
11847.94 361
11848.96 344
11849.99 324
11851.02 331
11852.05 314
11853.08 309
11854.10 337
11855.13 314
11856.16 323
11857.19 323
11858.22 290
11859.24 337
11860.27 316
11861.30 313
11862.33 285
11863.36 337
11864.39 310
11865.42 334
11866.44 384
11867.47 348
11868.50 366
11869.53 327
11870.56 378
11871.59 391
11872.62 339
11873.65 357
11874.67 358
11875.70 373
11876.73 365
11877.76 402
11878.79 382
11879.82 357
11880.85 386
11881.88 369
11882.91 430
11883.94 459
11884.97 396
11886.00 442
11887.03 418
11888.06 440
11889.09 425
11890.11 430
11891.14 462
11892.17 435
11893.20 462
11894.23 490
11895.26 496
11896.29 472
11897.32 505
11898.35 586
11899.38 531
11900.41 624
11901.44 616
11902.47 637
11903.50 610
11904.53 530
11905.56 637
11906.59 556
11907.63 588
11908.66 566
11909.69 495
11910.72 447
11911.75 474
11912.78 460
11913.81 484
11914.84 488
11915.87 500
11916.90 477
11917.93 479
11918.96 486
11919.99 518
11921.02 528
11922.06 518
11923.09 548
11924.12 523
11925.15 553
11926.18 606
11927.21 648
11928.24 733
11929.27 808
11930.31 827
11931.34 851
11932.37 932
11933.40 899
11934.43 904
11935.46 853
11936.49 693
11937.53 692
11938.56 643
11939.59 605
11940.62 591
11941.65 528
11942.69 421
11943.72 438
11944.75 470
11945.78 428
11946.81 454
11947.85 426
11948.88 396
11949.91 401
11950.94 411
11951.97 456
11953.01 418
11954.04 430
11955.07 441
11956.10 389
11957.14 363
11958.17 421
11959.20 364
11960.24 397
11961.27 375
11962.30 385
11963.33 371
11964.37 341
11965.40 393
11966.43 418
11967.47 375
11968.50 368
11969.53 412
11970.56 392
11971.60 359
11972.63 352
11973.66 422
11974.70 405
11975.73 426
11976.76 389
11977.80 408
11978.83 374
11979.86 354
11980.90 403
11981.93 411
11982.97 375
11984.00 381
11985.03 394
11986.07 405
11987.10 406
11988.13 373
11989.17 381
11990.20 373
11991.24 376
11992.27 388
11993.30 426
11994.34 374
11995.37 388
11996.41 418
11997.44 350
11998.48 364
11999.51 365
12000.54 411
12001.58 389
12002.61 382
12003.65 410
12004.68 402
12005.72 381
12006.75 405
12007.79 398
12008.82 423
12009.86 468
12010.89 417
12011.93 436
12012.96 445
12014.00 435
12015.03 472
12016.07 426
12017.10 456
12018.14 437
12019.17 385
12020.21 460
12021.24 462
12022.28 421
12023.31 429
12024.35 439
12025.38 482
12026.42 413
12027.46 408
12028.49 436
12029.53 406
12030.56 411
12031.60 422
12032.63 424
12033.67 504
12034.71 496
12035.74 467
12036.78 452
12037.81 453
12038.85 423
12039.89 428
12040.92 452
12041.96 400
12042.99 414
12044.03 458
12045.07 425
12046.10 477
12047.14 467
12048.18 466
12049.21 393
12050.25 432
12051.29 420
12052.32 461
12053.36 468
12054.40 433
12055.43 453
12056.47 435
12057.51 481
12058.54 498
12059.58 482
12060.62 449
12061.65 517
12062.69 535
12063.73 477
12064.77 452
12065.80 472
12066.84 480
12067.88 486
12068.92 476
12069.95 505
12070.99 554
12072.03 479
12073.07 514
12074.10 481
12075.14 499
12076.18 510
12077.22 484
12078.25 563
12079.29 538
12080.33 500
12081.37 534
12082.41 617
12083.44 568
12084.48 587
12085.52 584
12086.56 578
12087.60 612
12088.63 600
12089.67 609
12090.71 642
12091.75 576
12092.79 595
12093.83 626
12094.86 658
12095.90 635
12096.94 655
12097.98 710
12099.02 792
12100.06 807
12101.10 857
12102.13 841
12103.17 941
12104.21 976
12105.25 874
12106.29 871
12107.33 803
12108.37 711
12109.41 694
12110.45 585
12111.49 594
12112.53 503
12113.56 536
12114.60 471
12115.64 402
12116.68 445
12117.72 399
12118.76 383
12119.80 453
12120.84 434
12121.88 379
12122.92 399
12123.96 380
12125.00 389
12126.04 366
12127.08 392
12128.12 378
12129.16 360
12130.20 350
12131.24 409
12132.28 359
12133.32 377
12134.36 372
12135.40 365
12136.44 409
12137.48 374
12138.52 381
12139.56 356
12140.60 344
12141.64 429
12142.68 364
12143.72 390
12144.76 362
12145.81 350
12146.85 360
12147.89 325
12148.93 318
12149.97 308
12151.01 313
12152.05 319
12153.09 333
12154.13 349
12155.17 366
12156.21 343
12157.26 321
12158.30 334
12159.34 319
12160.38 345
12161.42 336
12162.46 360
12163.50 360
12164.55 309
12165.59 314
12166.63 297
12167.67 354
12168.71 354
12169.75 325
12170.80 341
12171.84 310
12172.88 306
12173.92 349
12174.96 324
12176.00 314
12177.05 346
12178.09 321
12179.13 368
12180.17 367
12181.22 319
12182.26 320
12183.30 288
12184.34 316
12185.38 352
12186.43 387
12187.47 349
12188.51 329
12189.55 294
12190.60 345
12191.64 299
12192.68 322
12193.72 320
12194.77 304
12195.81 328
12196.85 370
12197.90 354
12198.94 402
12199.98 382
12201.03 304
12202.07 331
12203.11 345
12204.15 352
12205.20 318
12206.24 342
12207.28 334
12208.33 355
12209.37 353
12210.41 330
12211.46 313
12212.50 305
12213.55 289
12214.59 331
12215.63 334
12216.68 347
12217.72 347
12218.76 312
12219.81 337
12220.85 364
12221.90 353
12222.94 345
12223.98 298
12225.03 332
12226.07 320
12227.12 341
12228.16 339
12229.20 337
12230.25 278
12231.29 345
12232.34 308
12233.38 363
12234.43 351
12235.47 328
12236.52 309
12237.56 300
12238.61 292
12239.65 250
12240.69 270
12241.74 295
12242.78 276
12243.83 289
12244.87 280
12245.92 284
12246.96 301
12248.01 282
12249.05 279
12250.10 316
12251.14 308
12252.19 292
12253.24 275
12254.28 282
12255.33 276
12256.37 306
12257.42 271
12258.46 333
12259.51 292
12260.55 273
12261.60 282
12262.64 232
12263.69 275
12264.74 282
12265.78 290
12266.83 308
12267.87 283
12268.92 272
12269.97 254
12271.01 342
12272.06 285
12273.10 315
12274.15 321
12275.20 304
12276.24 303
12277.29 293
12278.34 312
12279.38 281
12280.43 261
12281.47 280
12282.52 305
12283.57 281
12284.61 242
12285.66 265
12286.71 304
12287.75 252
12288.80 257
12289.85 269
12290.90 278
12291.94 286
12292.99 261
12294.04 256
12295.08 279
12296.13 272
12297.18 271
12298.22 258
12299.27 236
12300.32 230
12301.37 240
12302.41 284
12303.46 359
12304.51 289
12305.56 239
12306.60 237
12307.65 252
12308.70 239
12309.75 247
12310.79 257
12311.84 245
12312.89 258
12313.94 255
12314.99 253
12316.03 274
12317.08 254
12318.13 271
12319.18 240
12320.23 249
12321.27 283
12322.32 248
12323.37 250
12324.42 252
12325.47 241
12326.52 244
12327.56 240
12328.61 222
12329.66 254
12330.71 293
12331.76 257
12332.81 253
12333.86 250
12334.91 227
12335.95 233
12337.00 252
12338.05 284
12339.10 247
12340.15 263
12341.20 258
12342.25 267
12343.30 254
12344.35 237
12345.40 246
12346.44 274
12347.49 274
12348.54 229
12349.59 224
12350.64 232
12351.69 243
12352.74 253
12353.79 240
12354.84 247
12355.89 236
12356.94 227
12357.99 236
12359.04 260
12360.09 244
12361.14 271
12362.19 288
12363.24 243
12364.29 227
12365.34 227
12366.39 234
12367.44 281
12368.49 304
12369.54 234
12370.59 256
12371.64 292
12372.69 258
12373.74 270
12374.79 259
12375.84 280
12376.89 273
12377.94 288
12378.99 257
12380.05 238
12381.10 232
12382.15 234
12383.20 232
12384.25 212
12385.30 236
12386.35 241
12387.40 237
12388.45 266
12389.50 257
12390.55 259
12391.61 227
12392.66 260
12393.71 271
12394.76 288
12395.81 241
12396.86 256
12397.91 240
12398.97 275
12400.02 228
12401.07 271
12402.12 285
12403.17 234
12404.22 232
12405.28 267
12406.33 316
12407.38 282
12408.43 323
12409.48 291
12410.53 259
12411.59 256
12412.64 307
12413.69 273
12414.74 272
12415.80 316
12416.85 336
12417.90 290
12418.95 273
12420.00 301
12421.06 304
12422.11 259
12423.16 313
12424.21 287
12425.27 280
12426.32 299
12427.37 264
12428.43 259
12429.48 272
12430.53 295
12431.58 323
12432.64 322
12433.69 278
12434.74 288
12435.80 266
12436.85 287
12437.90 290
12438.96 293
12440.01 288
12441.06 259
12442.12 289
12443.17 292
12444.22 266
12445.28 281
12446.33 309
12447.38 297
12448.44 319
12449.49 279
12450.54 247
12451.60 287
12452.65 264
12453.71 293
12454.76 272
12455.81 289
12456.87 318
12457.92 307
12458.98 321
12460.03 332
12461.08 313
12462.14 351
12463.19 310
12464.25 292
12465.30 313
12466.35 345
12467.41 330
12468.46 381
12469.52 400
12470.57 458
12471.63 485
12472.68 530
12473.74 549
12474.79 612
12475.85 660
12476.90 677
12477.96 777
12479.01 723
12480.07 646
12481.12 613
12482.18 571
12483.23 515
12484.29 472
12485.34 432
12486.40 435
12487.45 395
12488.51 358
12489.56 345
12490.62 331
12491.67 358
12492.73 284
12493.78 340
12494.84 322
12495.90 299
12496.95 305
12498.01 300
12499.06 293
12500.12 296
12501.17 275
12502.23 342
12503.29 319
12504.34 282
12505.40 291
12506.45 314
12507.51 333
12508.57 344
12509.62 307
12510.68 279
12511.73 268
12512.79 261
12513.85 293
12514.90 343
12515.96 299
12517.02 263
12518.07 269
12519.13 338
12520.19 285
12521.24 272
12522.30 253
12523.36 251
12524.41 260
12525.47 253
12526.53 270
12527.58 274
12528.64 296
12529.70 314
12530.76 266
12531.81 280
12532.87 257
12533.93 286
12534.98 254
12536.04 269
12537.10 305
12538.16 311
12539.21 287
12540.27 275
12541.33 335
12542.39 289
12543.44 306
12544.50 306
12545.56 326
12546.62 297
12547.68 301
12548.73 341
12549.79 326
12550.85 351
12551.91 380
12552.96 421
12554.02 468
12555.08 441
12556.14 399
12557.20 447
12558.26 392
12559.31 419
12560.37 390
12561.43 408
12562.49 369
12563.55 387
12564.61 345
12565.66 363
12566.72 365
12567.78 322
12568.84 303
12569.90 292
12570.96 289
12572.02 277
12573.08 319
12574.13 298
12575.19 253
12576.25 273
12577.31 326
12578.37 302
12579.43 239
12580.49 274
12581.55 277
12582.61 306
12583.67 275
12584.73 289
12585.79 271
12586.85 280
12587.91 314
12588.96 350
12590.02 317
12591.08 282
12592.14 250
12593.20 273
12594.26 286
12595.32 282
12596.38 286
12597.44 297
12598.50 242
12599.56 252
12600.62 262
12601.68 247
12602.74 275
12603.80 270
12604.86 263
12605.92 271
12606.98 268
12608.04 255
12609.10 259
12610.17 247
12611.23 274
12612.29 288
12613.35 252
12614.41 274
12615.47 252
12616.53 261
12617.59 257
12618.65 257
12619.71 245
12620.77 280
12621.83 288
12622.89 309
12623.95 257
12625.02 260
12626.08 292
12627.14 275
12628.20 266
12629.26 255
12630.32 238
12631.38 235
12632.44 269
12633.51 271
12634.57 265
12635.63 249
12636.69 253
12637.75 227
12638.81 288
12639.88 302
12640.94 282
12642.00 261
12643.06 228
12644.12 246
12645.18 258
12646.25 267
12647.31 281
12648.37 269
12649.43 276
12650.50 247
12651.56 243
12652.62 250
12653.68 236
12654.74 237
12655.81 244
12656.87 248
12657.93 255
12658.99 260
12660.06 245
12661.12 258
12662.18 217
12663.24 229
12664.31 230
12665.37 239
12666.43 256
12667.50 260
12668.56 284
12669.62 234
12670.68 224
12671.75 242
12672.81 253
12673.87 190
12674.94 257
12676.00 249
12677.06 232
12678.13 273
12679.19 245
12680.25 236
12681.32 207
12682.38 241
12683.44 229
12684.51 222
12685.57 225
12686.63 243
12687.70 208
12688.76 243
12689.83 230
12690.89 215
12691.95 208
12693.02 214
12694.08 224
12695.15 264
12696.21 261
12697.27 276
12698.34 267
12699.40 253
12700.47 242
12701.53 263
12702.60 271
12703.66 242
12704.72 225
12705.79 241
12706.85 287
12707.92 280
12708.98 296
12710.05 260
12711.11 263
12712.18 271
12713.24 249
12714.31 246
12715.37 230
12716.44 227
12717.50 232
12718.57 227
12719.63 234
12720.70 239
12721.76 258
12722.83 263
12723.89 263
12724.96 260
12726.02 255
12727.09 251
12728.15 243
12729.22 232
12730.28 227
12731.35 235
12732.41 247
12733.48 238
12734.55 254
12735.61 253
12736.68 250
12737.74 250
12738.81 223
12739.88 227
12740.94 250
12742.01 233
12743.07 231
12744.14 247
12745.21 260
12746.27 238
12747.34 229
12748.40 262
12749.47 264
12750.54 239
12751.60 205
12752.67 226
12753.74 198
12754.80 218
12755.87 262
12756.94 228
12758.00 229
12759.07 219
12760.14 242
12761.20 225
12762.27 228
12763.34 217
12764.40 225
12765.47 201
12766.54 220
12767.60 206
12768.67 212
12769.74 196
12770.81 199
12771.87 203
12772.94 216
12774.01 219
12775.08 216
12776.14 189
12777.21 180
12778.28 223
12779.35 192
12780.41 235
12781.48 230
12782.55 228
12783.62 215
12784.68 211
12785.75 196
12786.82 213
12787.89 198
12788.96 206
12790.02 208
12791.09 217
12792.16 215
12793.23 216
12794.30 211
12795.36 200
12796.43 204
12797.50 223
12798.57 216
12799.64 214
12800.71 208
12801.77 203
12802.84 192
12803.91 224
12804.98 249
12806.05 241
12807.12 208
12808.19 200
12809.25 250
12810.32 226
12811.39 234
12812.46 207
12813.53 249
12814.60 229
12815.67 196
12816.74 230
12817.81 203
12818.88 215
12819.95 217
12821.01 203
12822.08 214
12823.15 201
12824.22 255
12825.29 234
12826.36 209
12827.43 196
12828.50 254
12829.57 211
12830.64 201
12831.71 182
12832.78 197
12833.85 205
12834.92 226
12835.99 185
12837.06 197
12838.13 220
12839.20 218
12840.27 228
12841.34 220
12842.41 221
12843.48 210
12844.55 233
12845.62 214
12846.69 193
12847.76 186
12848.83 215
12849.90 198
12850.97 202
12852.04 212
12853.11 229
12854.19 214
12855.26 206
12856.33 215
12857.40 194
12858.47 201
12859.54 215
12860.61 197
12861.68 218
12862.75 196
12863.82 198
12864.89 232
12865.97 188
12867.04 219
12868.11 210
12869.18 218
12870.25 183
12871.32 227
12872.39 217
12873.47 201
12874.54 181
12875.61 231
12876.68 204
12877.75 236
12878.82 256
12879.90 235
12880.97 207
12882.04 210
12883.11 199
12884.18 192
12885.25 193
12886.33 207
12887.40 182
12888.47 216
12889.54 175
12890.62 188
12891.69 163
12892.76 227
12893.83 211
12894.90 212
12895.98 180
12897.05 187
12898.12 178
12899.19 183
12900.27 171
12901.34 157
12902.41 208
12903.49 192
12904.56 224
12905.63 166
12906.70 205
12907.78 215
12908.85 208
12909.92 195
12911.00 183
12912.07 186
12913.14 202
12914.22 177
12915.29 200
12916.36 169
12917.44 237
12918.51 204
12919.58 208
12920.66 239
12921.73 200
12922.80 213
12923.88 228
12924.95 215
12926.02 219
12927.10 214
12928.17 208
12929.24 202
12930.32 221
12931.39 202
12932.47 185
12933.54 214
12934.61 215
12935.69 199
12936.76 188
12937.84 214
12938.91 220
12939.99 199
12941.06 198
12942.13 190
12943.21 196
12944.28 211
12945.36 197
12946.43 187
12947.51 194
12948.58 198
12949.66 195
12950.73 210
12951.81 184
12952.88 209
12953.95 183
12955.03 203
12956.10 218
12957.18 237
12958.25 211
12959.33 209
12960.40 221
12961.48 233
12962.56 209
12963.63 170
12964.71 202
12965.78 186
12966.86 206
12967.93 234
12969.01 217
12970.08 197
12971.16 225
12972.23 211
12973.31 187
12974.39 218
12975.46 196
12976.54 226
12977.61 227
12978.69 240
12979.76 188
12980.84 207
12981.92 230
12982.99 219
12984.07 191
12985.14 215
12986.22 214
12987.30 216
12988.37 230
12989.45 240
12990.53 226
12991.60 230
12992.68 254
12993.76 222
12994.83 231
12995.91 231
12996.99 248
12998.06 208
12999.14 214
13000.22 232
13001.29 209
13002.37 246
13003.45 227
13004.52 210
13005.60 230
13006.68 230
13007.75 253
13008.83 193
13009.91 201
13010.99 209
13012.06 232
13013.14 228
13014.22 225
13015.30 215
13016.37 203
13017.45 246
13018.53 214
13019.61 229
13020.68 228
13021.76 204
13022.84 219
13023.92 205
13024.99 224
13026.07 259
13027.15 237
13028.23 235
13029.31 203
13030.38 215
13031.46 236
13032.54 228
13033.62 214
13034.70 228
13035.77 199
13036.85 208
13037.93 227
13039.01 231
13040.09 222
13041.17 199
13042.24 174
13043.32 185
13044.40 184
13045.48 222
13046.56 224
13047.64 232
13048.72 216
13049.80 230
13050.87 204
13051.95 201
13053.03 189
13054.11 204
13055.19 226
13056.27 251
13057.35 246
13058.43 232
13059.51 245
13060.59 221
13061.67 190
13062.74 247
13063.82 234
13064.90 228
13065.98 238
13067.06 228
13068.14 231
13069.22 246
13070.30 241
13071.38 249
13072.46 208
13073.54 227
13074.62 242
13075.70 243
13076.78 226
13077.86 214
13078.94 242
13080.02 250
13081.10 239
13082.18 211
13083.26 207
13084.34 243
13085.42 192
13086.50 230
13087.58 207
13088.66 202
13089.74 205
13090.82 206
13091.90 226
13092.99 248
13094.07 215
13095.15 229
13096.23 208
13097.31 199
13098.39 224
13099.47 225
13100.55 208
13101.63 228
13102.71 240
13103.79 193
13104.88 192
13105.96 207
13107.04 218
13108.12 203
13109.20 229
13110.28 230
13111.36 224
13112.44 227
13113.53 209
13114.61 217
13115.69 217
13116.77 236
13117.85 230
13118.93 224
13120.02 231
13121.10 226
13122.18 204
13123.26 230
13124.34 209
13125.42 199
13126.51 201
13127.59 217
13128.67 229
13129.75 225
13130.84 206
13131.92 206
13133.00 221
13134.08 252
13135.16 196
13136.25 239
13137.33 208
13138.41 198
13139.49 191
13140.58 266
13141.66 225
13142.74 223
13143.82 208
13144.91 199
13145.99 231
13147.07 222
13148.16 203
13149.24 208
13150.32 207
13151.41 274
13152.49 241
13153.57 220
13154.65 206
13155.74 235
13156.82 238
13157.90 216
13158.99 238
13160.07 229
13161.15 230
13162.24 221
13163.32 227
13164.40 220
13165.49 219
13166.57 240
13167.66 221
13168.74 219
13169.82 203
13170.91 235
13171.99 230
13173.08 263
13174.16 245
13175.24 204
13176.33 236
13177.41 230
13178.50 239
13179.58 244
13180.66 233
13181.75 209
13182.83 210
13183.92 223
13185.00 268
13186.09 245
13187.17 238
13188.25 242
13189.34 249
13190.42 248
13191.51 220
13192.59 251
13193.68 256
13194.76 266
13195.85 243
13196.93 260
13198.02 253
13199.10 239
13200.19 254
13201.27 277
13202.36 260
13203.44 232
13204.53 248
13205.61 231
13206.70 188
13207.78 220
13208.87 251
13209.96 250
13211.04 244
13212.13 244
13213.21 256
13214.30 272
13215.38 277
13216.47 262
13217.55 290
13218.64 219
13219.73 256
13220.81 276
13221.90 246
13222.98 288
13224.07 269
13225.16 299
13226.24 255
13227.33 265
13228.41 262
13229.50 254
13230.59 261
13231.67 229
13232.76 289
13233.85 252
13234.93 254
13236.02 260
13237.11 262
13238.19 251
13239.28 211
13240.37 209
13241.45 241
13242.54 262
13243.63 230
13244.71 293
13245.80 285
13246.89 263
13247.97 282
13249.06 251
13250.15 279
13251.24 286
13252.32 286
13253.41 308
13254.50 290
13255.58 303
13256.67 300
13257.76 309
13258.85 270
13259.93 253
13261.02 261
13262.11 317
13263.20 300
13264.28 285
13265.37 312
13266.46 281
13267.55 291
13268.64 318
13269.72 286
13270.81 256
13271.90 308
13272.99 301
13274.08 291
13275.16 308
13276.25 272
13277.34 282
13278.43 296
13279.52 252
13280.61 260
13281.69 318
13282.78 311
13283.87 280
13284.96 305
13286.05 314
13287.14 311
13288.23 288
13289.31 319
13290.40 355
13291.49 340
13292.58 358
13293.67 355
13294.76 327
13295.85 315
13296.94 336
13298.03 352
13299.11 346
13300.20 318
13301.29 357
13302.38 384
13303.47 338
13304.56 345
13305.65 386
13306.74 370
13307.83 378
13308.92 354
13310.01 357
13311.10 352
13312.19 406
13313.28 438
13314.37 345
13315.46 360
13316.55 363
13317.64 385
13318.73 380
13319.82 359
13320.91 330
13322.00 354
13323.09 381
13324.18 333
13325.27 387
13326.36 377
13327.45 359
13328.54 350
13329.63 374
13330.72 383
13331.81 378
13332.90 380
13333.99 363
13335.08 350
13336.17 362
13337.26 376
13338.35 380
13339.44 352
13340.53 373
13341.62 391
13342.72 362
13343.81 383
13344.90 371
13345.99 387
13347.08 408
13348.17 391
13349.26 411
13350.35 450
13351.44 406
13352.54 382
13353.63 392
13354.72 416
13355.81 431
13356.90 436
13357.99 454
13359.08 427
13360.18 454
13361.27 459
13362.36 457
13363.45 476
13364.54 496
13365.63 523
13366.73 495
13367.82 474
13368.91 510
13370.00 523
13371.09 493
13372.19 547
13373.28 490
13374.37 494
13375.46 429
13376.56 430
13377.65 393
13378.74 375
13379.83 348
13380.93 368
13382.02 394
13383.11 363
13384.20 351
13385.30 355
13386.39 350
13387.48 348
13388.57 351
13389.67 353
13390.76 324
13391.85 343
13392.95 337
13394.04 284
13395.13 328
13396.22 334
13397.32 324
13398.41 367
13399.50 387
13400.60 353
13401.69 340
13402.78 331
13403.88 296
13404.97 334
13406.06 293
13407.16 334
13408.25 335
13409.35 359
13410.44 343
13411.53 377
13412.63 367
13413.72 363
13414.81 295
13415.91 334
13417.00 326
13418.10 340
13419.19 326
13420.28 336
13421.38 333
13422.47 348
13423.57 392
13424.66 360
13425.76 322
13426.85 305
13427.94 366
13429.04 359
13430.13 343
13431.23 313
13432.32 336
13433.42 369
13434.51 335
13435.61 343
13436.70 363
13437.80 344
13438.89 341
13439.99 332
13441.08 359
13442.18 352
13443.27 362
13444.37 343
13445.46 407
13446.56 405
13447.65 398
13448.75 407
13449.84 365
13450.94 373
13452.03 359
13453.13 372
13454.22 367
13455.32 367
13456.41 436
13457.51 439
13458.61 416
13459.70 437
13460.80 477
13461.89 419
13462.99 422
13464.08 383
13465.18 385
13466.28 425
13467.37 451
13468.47 407
13469.56 418
13470.66 435
13471.76 462
13472.85 445
13473.95 448
13475.05 466
13476.14 485
13477.24 431
13478.33 419
13479.43 434
13480.53 438
13481.62 437
13482.72 454
13483.82 443
13484.91 438
13486.01 417
13487.11 437
13488.20 486
13489.30 522
13490.40 496
13491.50 463
13492.59 463
13493.69 497
13494.79 458
13495.88 455
13496.98 509
13498.08 531
13499.18 565
13500.27 615
13501.37 608
13502.47 614
13503.57 621
13504.66 622
13505.76 615
13506.86 565
13507.96 549
13509.05 520
13510.15 531
13511.25 515
13512.35 530
13513.44 474
13514.54 431
13515.64 459
13516.74 375
13517.84 395
13518.93 427
13520.03 401
13521.13 365
13522.23 366
13523.33 329
13524.43 353
13525.52 413
13526.62 367
13527.72 366
13528.82 350
13529.92 344
13531.02 385
13532.12 376
13533.21 361
13534.31 347
13535.41 360
13536.51 363
13537.61 327
13538.71 291
13539.81 353
13540.91 312
13542.01 321
13543.10 335
13544.20 305
13545.30 297
13546.40 288
13547.50 293
13548.60 294
13549.70 284
13550.80 307
13551.90 342
13553.00 302
13554.10 292
13555.20 294
13556.30 324
13557.40 303
13558.50 321
13559.60 318
13560.70 310
13561.80 350
13562.90 338
13564.00 273
13565.10 318
13566.20 303
13567.30 291
13568.40 336
13569.50 318
13570.60 306
13571.70 325
13572.80 340
13573.90 279
13575.00 280
13576.10 291
13577.20 256
13578.30 273
13579.40 293
13580.50 292
13581.60 285
13582.70 289
13583.80 303
13584.90 321
13586.00 310
13587.10 290
13588.21 277
13589.31 302
13590.41 320
13591.51 300
13592.61 292
13593.71 336
13594.81 314
13595.91 291
13597.01 275
13598.12 296
13599.22 288
13600.32 270
13601.42 290
13602.52 287
13603.62 288
13604.72 332
13605.83 308
13606.93 274
13608.03 259
13609.13 300
13610.23 305
13611.34 310
13612.44 289
13613.54 284
13614.64 286
13615.74 281
13616.85 284
13617.95 278
13619.05 235
13620.15 269
13621.25 275
13622.36 295
13623.46 323
13624.56 312
13625.66 350
13626.77 292
13627.87 277
13628.97 292
13630.07 287
13631.18 270
13632.28 281
13633.38 273
13634.48 265
13635.59 302
13636.69 295
13637.79 319
13638.90 275
13640.00 281
13641.10 307
13642.21 332
13643.31 297
13644.41 276
13645.52 314
13646.62 298
13647.72 310
13648.83 329
13649.93 272
13651.03 301
13652.14 302
13653.24 259
13654.34 250
13655.45 278
13656.55 280
13657.65 260
13658.76 259
13659.86 264
13660.97 274
13662.07 331
13663.17 304
13664.28 299
13665.38 284
13666.49 268
13667.59 288
13668.69 307
13669.80 261
13670.90 257
13672.01 278
13673.11 296
13674.22 269
13675.32 293
13676.42 266
13677.53 278
13678.63 273
13679.74 278
13680.84 262
13681.95 282
13683.05 309
13684.16 265
13685.26 291
13686.37 282
13687.47 282
13688.58 280
13689.68 279
13690.79 283
13691.89 278
13693.00 285
13694.10 245
13695.21 232
13696.31 224
13697.42 257
13698.52 307
13699.63 309
13700.73 312
13701.84 289
13702.95 305
13704.05 290
13705.16 269
13706.26 315
13707.37 307
13708.47 275
13709.58 271
13710.69 316
13711.79 342
13712.90 319
13714.00 307
13715.11 312
13716.22 333
13717.32 357
13718.43 311
13719.53 317
13720.64 317
13721.75 317
13722.85 331
13723.96 347
13725.07 352
13726.17 380
13727.28 366
13728.39 344
13729.49 367
13730.60 361
13731.71 341
13732.81 362
13733.92 359
13735.03 386
13736.13 380
13737.24 385
13738.35 375
13739.46 379
13740.56 372
13741.67 411
13742.78 362
13743.88 377
13744.99 404
13746.10 365
13747.21 376
13748.31 427
13749.42 427
13750.53 410
13751.64 410
13752.74 387
13753.85 409
13754.96 433
13756.07 441
13757.17 452
13758.28 477
13759.39 465
13760.50 487
13761.61 477
13762.71 496
13763.82 486
13764.93 525
13766.04 579
13767.15 605
13768.25 606
13769.36 695
13770.47 742
13771.58 806
13772.69 754
13773.80 820
13774.90 791
13776.01 812
13777.12 756
13778.23 691
13779.34 684
13780.45 650
13781.56 573
13782.67 557
13783.77 475
13784.88 532
13785.99 445
13787.10 440
13788.21 389
13789.32 374
13790.43 378
13791.54 397
13792.65 382
13793.76 413
13794.86 413
13795.97 357
13797.08 345
13798.19 349
13799.30 398
13800.41 340
13801.52 326
13802.63 340
13803.74 306
13804.85 353
13805.96 362
13807.07 340
13808.18 332
13809.29 306
13810.40 310
13811.51 296
13812.62 357
13813.73 377
13814.84 303
13815.95 302
13817.06 332
13818.17 332
13819.28 325
13820.39 306
13821.50 314
13822.61 319
13823.72 294
13824.83 311
13825.94 303
13827.05 298
13828.16 289
13829.27 262
13830.39 297
13831.50 307
13832.61 296
13833.72 269
13834.83 302
13835.94 273
13837.05 275
13838.16 248
13839.27 272
13840.38 294
13841.50 286
13842.61 304
13843.72 321
13844.83 342
13845.94 318
13847.05 287
13848.16 296
13849.27 300
13850.39 321
13851.50 317
13852.61 299
13853.72 265
13854.83 296
13855.94 345
13857.06 329
13858.17 326
13859.28 320
13860.39 317
13861.50 274
13862.62 297
13863.73 273
13864.84 340
13865.95 302
13867.06 281
13868.18 287
13869.29 274
13870.40 311
13871.51 260
13872.63 302
13873.74 277
13874.85 307
13875.96 314
13877.08 323
13878.19 316
13879.30 301
13880.41 298
13881.53 278
13882.64 331
13883.75 311
13884.87 324
13885.98 314
13887.09 278
13888.20 294
13889.32 325
13890.43 308
13891.54 330
13892.66 331
13893.77 326
13894.88 338
13896.00 313
13897.11 332
13898.22 328
13899.34 292
13900.45 316
13901.56 310
13902.68 315
13903.79 340
13904.91 352
13906.02 291
13907.13 265
13908.25 260
13909.36 261
13910.48 287
13911.59 244
13912.70 256
13913.82 260
13914.93 280
13916.05 300
13917.16 309
13918.27 264
13919.39 284
13920.50 273
13921.62 236
13922.73 264
13923.85 297
13924.96 270
13926.08 268
13927.19 288
13928.30 306
13929.42 259
13930.53 257
13931.65 258
13932.76 243
13933.88 271
13934.99 287
13936.11 287
13937.22 265
13938.34 235
13939.45 293
13940.57 284
13941.68 252
13942.80 270
13943.91 270
13945.03 298
13946.15 282
13947.26 281
13948.38 237
13949.49 237
13950.61 255
13951.72 244
13952.84 264
13953.95 262
13955.07 271
13956.19 281
13957.30 270
13958.42 240
13959.53 216
13960.65 261
13961.77 270
13962.88 293
13964.00 289
13965.11 263
13966.23 267
13967.35 269
13968.46 275
13969.58 298
13970.69 280
13971.81 240
13972.93 287
13974.04 277
13975.16 296
13976.28 256
13977.39 261
13978.51 295
13979.63 261
13980.74 247
13981.86 218
13982.98 263
13984.09 265
13985.21 250
13986.33 242
13987.45 273
13988.56 264
13989.68 280
13990.80 251
13991.91 250
13993.03 248
13994.15 260
13995.27 286
13996.38 259
13997.50 246
13998.62 273
13999.74 279
14000.85 249
14001.97 256
14003.09 330
14004.21 301
14005.32 241
14006.44 276
14007.56 255
14008.68 258
14009.80 295
14010.91 286
14012.03 260
14013.15 247
14014.27 242
14015.39 276
14016.50 289
14017.62 271
14018.74 269
14019.86 285
14020.98 242
14022.10 265
14023.21 235
14024.33 250
14025.45 270
14026.57 300
14027.69 288
14028.81 251
14029.93 272
14031.04 296
14032.16 259
14033.28 273
14034.40 267
14035.52 267
14036.64 288
14037.76 277
14038.88 273
14040.00 286
14041.12 294
14042.23 298
14043.35 283
14044.47 273
14045.59 261
14046.71 249
14047.83 285
14048.95 258
14050.07 313
14051.19 291
14052.31 342
14053.43 336
14054.55 324
14055.67 284
14056.79 323
14057.91 318
14059.03 314
14060.15 305
14061.27 303
14062.39 306
14063.51 304
14064.63 309
14065.75 313
14066.87 275
14067.99 341
14069.11 333
14070.23 317
14071.35 324
14072.47 335
14073.59 361
14074.71 351
14075.83 330
14076.95 358
14078.07 379
14079.19 321
14080.31 378
14081.44 397
14082.56 384
14083.68 357
14084.80 352
14085.92 378
14087.04 398
14088.16 406
14089.28 410
14090.40 461
14091.52 448
14092.65 419
14093.77 452
14094.89 447
14096.01 533
14097.13 501
14098.25 504
14099.37 514
14100.50 509
14101.62 483
14102.74 403
14103.86 450
14104.98 454
14106.10 393
14107.23 355
14108.35 379
14109.47 370
14110.59 351
14111.71 346
14112.84 323
14113.96 320
14115.08 301
14116.20 291
14117.32 274
14118.45 312
14119.57 303
14120.69 342
14121.81 324
14122.94 303
14124.06 324
14125.18 327
14126.30 305
14127.43 275
14128.55 250
14129.67 284
14130.79 307
14131.92 285
14133.04 278
14134.16 243
14135.29 235
14136.41 261
14137.53 261
14138.66 281
14139.78 261
14140.90 259
14142.02 258
14143.15 258
14144.27 248
14145.39 242
14146.52 304
14147.64 301
14148.76 274
14149.89 219
14151.01 253
14152.14 274
14153.26 274
14154.38 259
14155.51 251
14156.63 266
14157.75 271
14158.88 271
14160.00 225
14161.13 284
14162.25 259
14163.37 267
14164.50 284
14165.62 265
14166.75 279
14167.87 284
14168.99 273
14170.12 262
14171.24 229
14172.37 247
14173.49 257
14174.62 248
14175.74 250
14176.87 245
14177.99 245
14179.12 255
14180.24 263
14181.36 275
14182.49 236
14183.61 227
14184.74 254
14185.86 246
14186.99 218
14188.11 251
14189.24 245
14190.36 254
14191.49 265
14192.62 260
14193.74 252
14194.87 263
14195.99 268
14197.12 259
14198.24 242
14199.37 232
14200.49 228
14201.62 226
14202.74 215
14203.87 233
14205.00 255
14206.12 228
14207.25 254
14208.37 258
14209.50 246
14210.62 241
14211.75 211
14212.88 212
14214.00 233
14215.13 239
14216.26 250
14217.38 227
14218.51 210
14219.63 216
14220.76 228
14221.89 259
14223.01 236
14224.14 260
14225.27 253
14226.39 229
14227.52 211
14228.65 204
14229.77 219
14230.90 251
14232.03 242
14233.15 209
14234.28 239
14235.41 225
14236.53 240
14237.66 188
14238.79 224
14239.91 262
14241.04 216
14242.17 196
14243.30 201
14244.42 245
14245.55 206
14246.68 235
14247.81 258
14248.93 214
14250.06 236
14251.19 250
14252.32 240
14253.44 242
14254.57 221
14255.70 249
14256.83 238
14257.95 231
14259.08 214
14260.21 211
14261.34 197
14262.47 189
14263.59 213
14264.72 220
14265.85 208
14266.98 188
14268.11 184
14269.23 222
14270.36 229
14271.49 191
14272.62 209
14273.75 201
14274.88 249
14276.01 233
14277.13 258
14278.26 198
14279.39 212
14280.52 190
14281.65 188
14282.78 220
14283.91 229
14285.04 201
14286.16 195
14287.29 228
14288.42 187
14289.55 210
14290.68 188
14291.81 185
14292.94 177
14294.07 180
14295.20 209
14296.33 214
14297.46 204
14298.59 175
14299.71 177
14300.84 216
14301.97 226
14303.10 167
14304.23 152
14305.36 157
14306.49 180
14307.62 178
14308.75 197
14309.88 178
14311.01 202
14312.14 196
14313.27 197
14314.40 193
14315.53 195
14316.66 181
14317.79 186
14318.92 159
14320.05 185
14321.18 194
14322.31 189
14323.44 190
14324.57 197
14325.70 160
14326.84 170
14327.97 187
14329.10 193
14330.23 192
14331.36 172
14332.49 191
14333.62 160
14334.75 179
14335.88 189
14337.01 193
14338.14 216
14339.27 187
14340.41 167
14341.54 164
14342.67 191
14343.80 203
14344.93 188
14346.06 180
14347.19 198
14348.32 170
14349.46 182
14350.59 184
14351.72 186
14352.85 180
14353.98 190
14355.11 167
14356.25 191
14357.38 165
14358.51 168
14359.64 206
14360.77 193
14361.90 160
14363.04 156
14364.17 175
14365.30 177
14366.43 194
14367.56 180
14368.70 156
14369.83 209
14370.96 175
14372.09 176
14373.23 196
14374.36 171
14375.49 182
14376.62 174
14377.76 203
14378.89 189
14380.02 173
14381.15 178
14382.29 180
14383.42 184
14384.55 156
14385.69 186
14386.82 174
14387.95 184
14389.08 182
14390.22 148
14391.35 186
14392.48 200
14393.62 170
14394.75 190
14395.88 168
14397.02 183
14398.15 186
14399.28 180
14400.42 186
14401.55 176
14402.68 147
14403.82 200
14404.95 179
14406.08 171
14407.22 170
14408.35 213
14409.49 210
14410.62 176
14411.75 218
14412.89 196
14414.02 166
14415.16 168
14416.29 155
14417.42 188
14418.56 183
14419.69 193
14420.83 191
14421.96 189
14423.10 196
14424.23 172
14425.36 183
14426.50 191
14427.63 174
14428.77 188
14429.90 190
14431.04 176
14432.17 181
14433.31 174
14434.44 154
14435.58 181
14436.71 185
14437.85 155
14438.98 173
14440.12 179
14441.25 209
14442.39 190
14443.52 186
14444.66 177
14445.79 154
14446.93 173
14448.06 147
14449.20 152
14450.33 170
14451.47 172
14452.60 174
14453.74 182
14454.87 154
14456.01 168
14457.15 169
14458.28 176
14459.42 172
14460.55 174
14461.69 211
14462.83 195
14463.96 177
14465.10 192
14466.23 188
14467.37 204
14468.51 177
14469.64 201
14470.78 200
14471.91 129
14473.05 160
14474.19 210
14475.32 209
14476.46 198
14477.60 191
14478.73 207
14479.87 215
14481.01 229
14482.14 210
14483.28 214
14484.42 208
14485.55 175
14486.69 213
14487.83 191
14488.96 167
14490.10 182
14491.24 188
14492.37 175
14493.51 178
14494.65 165
14495.79 179
14496.92 186
14498.06 195
14499.20 208
14500.34 200
14501.47 233
14502.61 191
14503.75 164
14504.89 187
14506.02 208
14507.16 214
14508.30 202
14509.44 229
14510.57 229
14511.71 205
14512.85 183
14513.99 174
14515.13 175
14516.26 199
14517.40 214
14518.54 223
14519.68 223
14520.82 202
14521.95 241
14523.09 234
14524.23 217
14525.37 202
14526.51 220
14527.65 215
14528.78 213
14529.92 210
14531.06 213
14532.20 205
14533.34 214
14534.48 214
14535.62 168
14536.76 172
14537.89 203
14539.03 234
14540.17 190
14541.31 176
14542.45 199
14543.59 227
14544.73 188
14545.87 218
14547.01 204
14548.15 200
14549.29 214
14550.42 247
14551.56 215
14552.70 203
14553.84 184
14554.98 233
14556.12 209
14557.26 230
14558.40 193
14559.54 206
14560.68 217
14561.82 232
14562.96 228
14564.10 179
14565.24 186
14566.38 225
14567.52 226
14568.66 198
14569.80 194
14570.94 186
14572.08 201
14573.22 226
14574.36 228
14575.50 197
14576.64 206
14577.78 221
14578.92 216
14580.06 200
14581.20 249
14582.35 245
14583.49 253
14584.63 234
14585.77 248
14586.91 209
14588.05 199
14589.19 223
14590.33 222
14591.47 251
14592.61 241
14593.75 223
14594.89 254
14596.04 252
14597.18 240
14598.32 226
14599.46 238
14600.60 271
14601.74 251
14602.88 238
14604.03 250
14605.17 250
14606.31 291
14607.45 274
14608.59 260
14609.73 261
14610.87 273
14612.02 288
14613.16 278
14614.30 265
14615.44 260
14616.58 280
14617.73 314
14618.87 303
14620.01 278
14621.15 311
14622.29 285
14623.44 306
14624.58 314
14625.72 309
14626.86 279
14628.01 347
14629.15 377
14630.29 362
14631.43 370
14632.58 361
14633.72 350
14634.86 357
14636.00 350
14637.15 370
14638.29 375
14639.43 353
14640.58 332
14641.72 301
14642.86 324
14644.00 308
14645.15 324
14646.29 263
14647.43 274
14648.58 293
14649.72 247
14650.86 237
14652.01 231
14653.15 232
14654.29 216
14655.44 225
14656.58 260
14657.72 225
14658.87 216
14660.01 247
14661.16 227
14662.30 229
14663.44 211
14664.59 250
14665.73 232
14666.87 204
14668.02 227
14669.16 262
14670.31 216
14671.45 215
14672.59 203
14673.74 166
14674.88 203
14676.03 201
14677.17 187
14678.32 203
14679.46 198
14680.60 212
14681.75 191
14682.89 179
14684.04 184
14685.18 186
14686.33 184
14687.47 184
14688.62 203
14689.76 197
14690.91 193
14692.05 197
14693.20 193
14694.34 204
14695.49 174
14696.63 225
14697.78 187
14698.92 180
14700.07 201
14701.21 193
14702.36 185
14703.50 214
14704.65 203
14705.79 195
14706.94 177
14708.09 180
14709.23 184
14710.38 160
14711.52 190
14712.67 185
14713.81 191
14714.96 193
14716.11 223
14717.25 213
14718.40 219
14719.54 187
14720.69 181
14721.84 180
14722.98 182
14724.13 184
14725.27 179
14726.42 212
14727.57 179
14728.71 188
14729.86 183
14731.01 166
14732.15 185
14733.30 195
14734.45 176
14735.59 179
14736.74 239
14737.88 212
14739.03 206
14740.18 203
14741.33 209
14742.47 222
14743.62 226
14744.77 178
14745.91 155
14747.06 225
14748.21 217
14749.35 188
14750.50 160
14751.65 180
14752.80 191
14753.94 184
14755.09 143
14756.24 183
14757.39 157
14758.53 213
14759.68 181
14760.83 182
14761.98 194
14763.12 152
14764.27 162
14765.42 170
14766.57 156
14767.71 155
14768.86 174
14770.01 178
14771.16 162
14772.31 158
14773.45 176
14774.60 181
14775.75 195
14776.90 166
14778.05 162
14779.20 191
14780.34 182
14781.49 159
14782.64 140
14783.79 162
14784.94 150
14786.09 175
14787.24 180
14788.38 184
14789.53 172
14790.68 185
14791.83 189
14792.98 185
14794.13 170
14795.28 169
14796.43 155
14797.57 180
14798.72 168
14799.87 138
14801.02 156
14802.17 165
14803.32 153
14804.47 159
14805.62 165
14806.77 160
14807.92 161
14809.07 152
14810.22 134
14811.37 145
14812.52 158
14813.67 150
14814.82 142
14815.97 138
14817.12 145
14818.26 153
14819.41 154
14820.56 164
14821.71 184
14822.86 136
14824.01 144
14825.16 145
14826.31 135
14827.47 141
14828.62 159
14829.77 152
14830.92 182
14832.07 144
14833.22 167
14834.37 167
14835.52 152
14836.67 165
14837.82 157
14838.97 147
14840.12 139
14841.27 153
14842.42 195
14843.57 158
14844.72 152
14845.87 161
14847.03 183
14848.18 174
14849.33 150
14850.48 154
14851.63 178
14852.78 179
14853.93 182
14855.08 145
14856.23 142
14857.39 135
14858.54 162
14859.69 152
14860.84 149
14861.99 130
14863.14 148
14864.29 139
14865.45 148
14866.60 161
14867.75 162
14868.90 180
14870.05 159
14871.21 156
14872.36 160
14873.51 153
14874.66 162
14875.81 162
14876.97 144
14878.12 152
14879.27 154
14880.42 155
14881.57 162
14882.73 147
14883.88 178
14885.03 173
14886.18 167
14887.34 148
14888.49 158
14889.64 128
14890.79 151
14891.95 161
14893.10 170
14894.25 146
14895.41 141
14896.56 142
14897.71 141
14898.86 161
14900.02 173
14901.17 178
14902.32 169
14903.48 182
14904.63 160
14905.78 159
14906.94 159
14908.09 151
14909.24 159
14910.40 162
14911.55 169
14912.70 182
14913.86 161
14915.01 192
14916.16 154
14917.32 177
14918.47 175
14919.63 143
14920.78 166
14921.93 155
14923.09 174
14924.24 140
14925.39 162
14926.55 161
14927.70 168
14928.86 164
14930.01 151
14931.17 200
14932.32 186
14933.47 168
14934.63 154
14935.78 184
14936.94 173
14938.09 172
14939.25 165
14940.40 155
14941.56 141
14942.71 165
14943.86 190
14945.02 172
14946.17 174
14947.33 165
14948.48 150
14949.64 164
14950.79 176
14951.95 183
14953.10 186
14954.26 187
14955.41 165
14956.57 164
14957.72 163
14958.88 182
14960.04 185
14961.19 188
14962.35 169
14963.50 172
14964.66 172
14965.81 184
14966.97 161
14968.12 213
14969.28 205
14970.44 205
14971.59 160
14972.75 170
14973.90 177
14975.06 168
14976.21 191
14977.37 185
14978.53 147
14979.68 175
14980.84 181
14981.99 161
14983.15 138
14984.31 149
14985.46 151
14986.62 160
14987.78 177
14988.93 173
14990.09 151
14991.25 127
14992.40 132
14993.56 159
14994.72 159
14995.87 134
14997.03 150
14998.19 160
14999.34 138
15000.50 138
15001.66 158
15002.81 144
15003.97 139
15005.13 127
15006.29 128
15007.44 148
15008.60 142
15009.76 170
15010.91 125
15012.07 134
15013.23 147
15014.39 144
15015.54 137
15016.70 144
15017.86 132
15019.02 156
15020.17 139
15021.33 139
15022.49 141
15023.65 140
15024.81 139
15025.96 145
15027.12 134
15028.28 145
15029.44 166
15030.59 146
15031.75 155
15032.91 133
15034.07 155
15035.23 129
15036.39 149
15037.54 136
15038.70 159
15039.86 155
15041.02 136
15042.18 139
15043.34 139
15044.50 142
15045.65 126
15046.81 157
15047.97 187
15049.13 153
15050.29 156
15051.45 147
15052.61 122
15053.77 146
15054.92 141
15056.08 124
15057.24 149
15058.40 156
15059.56 137
15060.72 164
15061.88 163
15063.04 170
15064.20 142
15065.36 140
15066.52 121
15067.68 114
15068.84 150
15070.00 140
15071.16 134
15072.32 179
15073.47 135
15074.63 159
15075.79 189
15076.95 150
15078.11 131
15079.27 149
15080.43 158
15081.59 115
15082.75 102
15083.91 153
15085.07 154
15086.23 175
15087.39 124
15088.56 130
15089.72 139
15090.88 134
15092.04 131
15093.20 151
15094.36 131
15095.52 156
15096.68 154
15097.84 158
15099.00 140
15100.16 129
15101.32 149
15102.48 155
15103.64 151
15104.80 167
15105.97 134
15107.13 139
15108.29 118
15109.45 127
15110.61 130
15111.77 154
15112.93 190
15114.09 163
15115.25 164
15116.42 148
15117.58 127
15118.74 168
15119.90 140
15121.06 161
15122.22 146
15123.39 138
15124.55 135
15125.71 145
15126.87 137
15128.03 156
15129.19 153
15130.36 137
15131.52 135
15132.68 159
15133.84 141
15135.00 121
15136.17 122
15137.33 166
15138.49 131
15139.65 139
15140.82 150
15141.98 120
15143.14 141
15144.30 136
15145.46 135
15146.63 139
15147.79 134
15148.95 141
15150.12 158
15151.28 145
15152.44 132
15153.60 151
15154.77 129
15155.93 128
15157.09 128
15158.26 115
15159.42 137
15160.58 172
15161.74 139
15162.91 130
15164.07 138
15165.23 131
15166.40 152
15167.56 138
15168.72 131
15169.89 149
15171.05 152
15172.21 162
15173.38 145
15174.54 133
15175.71 176
15176.87 146
15178.03 145
15179.20 153
15180.36 149
15181.52 145
15182.69 128
15183.85 123
15185.02 163
15186.18 157
15187.34 151
15188.51 169
15189.67 147
15190.84 157
15192.00 139
15193.17 148
15194.33 139
15195.49 142
15196.66 150
15197.82 177
15198.99 138
15200.15 138
15201.32 145
15202.48 177
15203.65 141
15204.81 141
15205.98 142
15207.14 135
15208.31 148
15209.47 170
15210.64 168
15211.80 153
15212.97 161
15214.13 135
15215.30 147
15216.46 140
15217.63 162
15218.79 163
15219.96 139
15221.12 131
15222.29 131
15223.45 169
15224.62 168
15225.78 144
15226.95 142
15228.12 158
15229.28 177
15230.45 137
15231.61 142
15232.78 143
15233.95 168
15235.11 176
15236.28 161
15237.44 173
15238.61 176
15239.78 140
15240.94 187
15242.11 134
15243.27 145
15244.44 141
15245.61 148
15246.77 122
15247.94 131
15249.11 148
15250.27 147
15251.44 161
15252.61 186
15253.77 171
15254.94 159
15256.11 160
15257.27 137
15258.44 167
15259.61 152
15260.77 136
15261.94 141
15263.11 135
15264.27 136
15265.44 137
15266.61 161
15267.78 155
15268.94 124
15270.11 134
15271.28 131
15272.44 157
15273.61 165
15274.78 135
15275.95 149
15277.11 161
15278.28 155
15279.45 156
15280.62 133
15281.79 146
15282.95 151
15284.12 126
15285.29 146
15286.46 145
15287.62 107
15288.79 151
15289.96 142
15291.13 129
15292.30 156
15293.47 156
15294.63 167
15295.80 160
15296.97 145
15298.14 127
15299.31 166
15300.48 138
15301.64 159
15302.81 157
15303.98 165
15305.15 157
15306.32 136
15307.49 144
15308.66 124
15309.82 145
15310.99 140
15312.16 184
15313.33 151
15314.50 156
15315.67 155
15316.84 160
15318.01 138
15319.18 164
15320.35 138
15321.51 136
15322.68 137
15323.85 156
15325.02 145
15326.19 122
15327.36 137
15328.53 130
15329.70 132
15330.87 120
15332.04 149
15333.21 141
15334.38 157
15335.55 135
15336.72 130
15337.89 138
15339.06 136
15340.23 127
15341.40 141
15342.57 117
15343.74 112
15344.91 131
15346.08 135
15347.25 142
15348.42 136
15349.59 144
15350.76 145
15351.93 112
15353.10 131
15354.27 125
15355.44 137
15356.61 143
15357.78 147
15358.95 138
15360.13 137
15361.30 136
15362.47 140
15363.64 153
15364.81 151
15365.98 147
15367.15 153
15368.32 122
15369.49 112
15370.66 121
15371.84 127
15373.01 170
15374.18 165
15375.35 108
15376.52 144
15377.69 113
15378.86 159
15380.03 148
15381.21 147
15382.38 141
15383.55 111
15384.72 148
15385.89 134
15387.06 135
15388.24 126
15389.41 139
15390.58 135
15391.75 120
15392.92 112
15394.10 129
15395.27 145
15396.44 120
15397.61 126
15398.78 118
15399.96 132
15401.13 132
15402.30 166
15403.47 153
15404.65 156
15405.82 124
15406.99 133
15408.16 144
15409.34 139
15410.51 132
15411.68 136
15412.85 139
15414.03 103
15415.20 144
15416.37 153
15417.55 131
15418.72 123
15419.89 145
15421.06 131
15422.24 131
15423.41 143
15424.58 124
15425.76 143
15426.93 151
15428.10 178
15429.28 159
15430.45 127
15431.62 118
15432.80 135
15433.97 138
15435.15 147
15436.32 129
15437.49 135
15438.67 123
15439.84 136
15441.01 159
15442.19 151
15443.36 145
15444.54 127
15445.71 124
15446.88 109
15448.06 134
15449.23 106
15450.41 142
15451.58 137
15452.75 132
15453.93 122
15455.10 124
15456.28 147
15457.45 117
15458.63 120
15459.80 113
15460.98 136
15462.15 127
15463.32 124
15464.50 115
15465.67 109
15466.85 122
15468.02 154
15469.20 131
15470.37 115
15471.55 116
15472.72 129
15473.90 120
15475.07 124
15476.25 137
15477.42 131
15478.60 129
15479.77 145
15480.95 122
15482.13 153
15483.30 143
15484.48 147
15485.65 141
15486.83 128
15488.00 162
15489.18 146
15490.35 124
15491.53 106
15492.71 144
15493.88 132
15495.06 138
15496.23 155
15497.41 124
15498.59 151
15499.76 139
15500.94 127
15502.11 126
15503.29 133
15504.47 125
15505.64 147
15506.82 115
15508.00 146
15509.17 132
15510.35 152
15511.52 106
15512.70 119
15513.88 137
15515.05 131
15516.23 127
15517.41 142
15518.58 139
15519.76 130
15520.94 116
15522.12 132
15523.29 133
15524.47 115
15525.65 140
15526.82 116
15528.00 151
15529.18 127
15530.35 129
15531.53 144
15532.71 129
15533.89 102
15535.06 108
15536.24 125
15537.42 134
15538.60 114
15539.77 120
15540.95 139
15542.13 157
15543.31 174
15544.48 172
15545.66 145
15546.84 134
15548.02 108
15549.20 119
15550.37 122
15551.55 137
15552.73 133
15553.91 121
15555.09 143
15556.26 152
15557.44 152
15558.62 134
15559.80 141
15560.98 169
15562.16 147
15563.34 124
15564.51 144
15565.69 124
15566.87 134
15568.05 145
15569.23 174
15570.41 138
15571.59 127
15572.76 138
15573.94 157
15575.12 124
15576.30 117
15577.48 138
15578.66 133
15579.84 150
15581.02 144
15582.20 156
15583.38 150
15584.56 137
15585.73 144
15586.91 154
15588.09 144
15589.27 140
15590.45 131
15591.63 135
15592.81 145
15593.99 170
15595.17 160
15596.35 141
15597.53 126
15598.71 133
15599.89 146
15601.07 149
15602.25 163
15603.43 131
15604.61 143
15605.79 169
15606.97 181
15608.15 179
15609.33 173
15610.51 158
15611.69 164
15612.87 163
15614.05 135
15615.23 159
15616.41 171
15617.59 145
15618.77 157
15619.95 148
15621.14 179
15622.32 160
15623.50 176
15624.68 177
15625.86 159
15627.04 169
15628.22 146
15629.40 177
15630.58 172
15631.76 157
15632.94 168
15634.13 158
15635.31 176
15636.49 180
15637.67 186
15638.85 184
15640.03 154
15641.21 168
15642.39 174
15643.58 206
15644.76 202
15645.94 183
15647.12 173
15648.30 168
15649.48 170
15650.67 205
15651.85 218
15653.03 208
15654.21 211
15655.39 170
15656.58 177
15657.76 184
15658.94 177
15660.12 180
15661.30 190
15662.49 183
15663.67 197
15664.85 217
15666.03 186
15667.22 168
15668.40 191
15669.58 210
15670.76 167
15671.95 190
15673.13 208
15674.31 200
15675.49 193
15676.68 203
15677.86 210
15679.04 171
15680.23 181
15681.41 173
15682.59 179
15683.77 165
15684.96 181
15686.14 168
15687.32 157
15688.51 177
15689.69 187
15690.87 208
15692.06 157
15693.24 161
15694.42 175
15695.61 191
15696.79 202
15697.97 182
15699.16 190
15700.34 200
15701.53 194
15702.71 190
15703.89 183
15705.08 197
15706.26 183
15707.44 202
15708.63 191
15709.81 189
15711.00 227
15712.18 199
15713.36 215
15714.55 175
15715.73 202
15716.92 197
15718.10 219
15719.29 215
15720.47 195
15721.66 182
15722.84 190
15724.02 185
15725.21 187
15726.39 206
15727.58 194
15728.76 179
15729.95 189
15731.13 181
15732.32 155
15733.50 216
15734.69 202
15735.87 186
15737.06 191
15738.24 187
15739.43 208
15740.61 201
15741.80 178
15742.98 181
15744.17 208
15745.35 218
15746.54 201
15747.72 201
15748.91 191
15750.10 198
15751.28 213
15752.47 226
15753.65 195
15754.84 168
15756.02 196
15757.21 211
15758.40 231
15759.58 211
15760.77 189
15761.95 179
15763.14 196
15764.33 210
15765.51 169
15766.70 170
15767.88 186
15769.07 184
15770.26 169
15771.44 170
15772.63 177
15773.82 176
15775.00 173
15776.19 165
15777.38 186
15778.56 169
15779.75 172
15780.94 186
15782.12 174
15783.31 176
15784.50 198
15785.68 164
15786.87 186
15788.06 163
15789.24 176
15790.43 169
15791.62 165
15792.81 175
15793.99 163
15795.18 149
15796.37 153
15797.55 133
15798.74 160
15799.93 191
15801.12 137
15802.30 154
15803.49 149
15804.68 165
15805.87 127
15807.05 154
15808.24 152
15809.43 149
15810.62 143
15811.81 140
15812.99 175
15814.18 120
15815.37 136
15816.56 147
15817.75 180
15818.93 156
15820.12 136
15821.31 122
15822.50 148
15823.69 141
15824.88 142
15826.06 135
15827.25 128
15828.44 172
15829.63 181
15830.82 172
15832.01 126
15833.20 146
15834.38 158
15835.57 149
15836.76 118
15837.95 156
15839.14 146
15840.33 172
15841.52 161
15842.71 139
15843.90 124
15845.08 125
15846.27 133
15847.46 147
15848.65 152
15849.84 149
15851.03 160
15852.22 167
15853.41 164
15854.60 168
15855.79 171
15856.98 154
15858.17 160
15859.36 155
15860.55 159
15861.74 162
15862.93 150
15864.12 137
15865.31 174
15866.50 171
15867.69 155
15868.88 147
15870.07 141
15871.26 136
15872.45 150
15873.64 167
15874.83 155
15876.02 148
15877.21 147
15878.40 152
15879.59 154
15880.78 160
15881.97 144
15883.16 147
15884.35 157
15885.54 141
15886.73 114
15887.92 135
15889.11 161
15890.30 159
15891.50 175
15892.69 160
15893.88 142
15895.07 137
15896.26 149
15897.45 144
15898.64 181
15899.83 156
15901.02 160
15902.22 157
15903.41 167
15904.60 180
15905.79 180
15906.98 166
15908.17 178
15909.36 170
15910.56 163
15911.75 186
15912.94 151
15914.13 136
15915.32 143
15916.51 168
15917.71 136
15918.90 151
15920.09 171
15921.28 181
15922.47 159
15923.67 167
15924.86 180
15926.05 155
15927.24 159
15928.43 178
15929.63 133
15930.82 158
15932.01 181
15933.20 172
15934.40 164
15935.59 130
15936.78 156
15937.97 164
15939.17 140
15940.36 139
15941.55 137
15942.75 159
15943.94 161
15945.13 156
15946.32 127
15947.52 129
15948.71 139
15949.90 166
15951.10 135
15952.29 134
15953.48 141
15954.68 135
15955.87 122
15957.06 110
15958.26 137
15959.45 166
15960.64 135
15961.84 159
15963.03 147
15964.22 123
15965.42 143
15966.61 151
15967.80 144
15969.00 139
15970.19 126
15971.39 111
15972.58 127
15973.77 126
15974.97 107
15976.16 134
15977.36 125
15978.55 137
15979.74 122
15980.94 124
15982.13 119
15983.33 154
15984.52 146
15985.72 118
15986.91 158
15988.10 144
15989.30 122
15990.49 131
15991.69 126
15992.88 116
15994.08 129
15995.27 146
15996.47 124
15997.66 122
15998.86 149
16000.05 139
16001.25 122
16002.44 132
16003.64 122
16004.83 132
16006.03 148
16007.22 145
16008.42 124
16009.61 97
16010.81 143
16012.00 111
16013.20 139
16014.40 141
16015.59 125
16016.79 130
16017.98 122
16019.18 118
16020.37 116
16021.57 133
16022.76 120
16023.96 116
16025.16 145
16026.35 139
16027.55 154
16028.74 109
16029.94 125
16031.14 136
16032.33 114
16033.53 131
16034.73 131
16035.92 131
16037.12 115
16038.31 116
16039.51 105
16040.71 131
16041.90 125
16043.10 123
16044.30 122
16045.49 121
16046.69 124
16047.89 175
16049.08 129
16050.28 121
16051.48 132
16052.67 136
16053.87 136
16055.07 122
16056.27 110
16057.46 122
16058.66 122
16059.86 114
16061.05 131
16062.25 112
16063.45 129
16064.65 115
16065.84 104
16067.04 148
16068.24 110
16069.44 129
16070.63 133
16071.83 131
16073.03 120
16074.23 112
16075.42 131
16076.62 145
16077.82 140
16079.02 144
16080.22 116
16081.41 112
16082.61 126
16083.81 126
16085.01 120
16086.21 138
16087.40 138
16088.60 144
16089.80 123
16091.00 142
16092.20 117
16093.40 136
16094.59 132
16095.79 112
16096.99 117
16098.19 130
16099.39 119
16100.59 126
16101.79 128
16102.99 125
16104.18 119
16105.38 121
16106.58 132
16107.78 136
16108.98 142
16110.18 147
16111.38 109
16112.58 127
16113.78 121
16114.98 103
16116.17 121
16117.37 121
16118.57 92
16119.77 135
16120.97 120
16122.17 132
16123.37 146
16124.57 139
16125.77 129
16126.97 125
16128.17 105
16129.37 104
16130.57 116
16131.77 115
16132.97 109
16134.17 101
16135.37 124
16136.57 100
16137.77 119
16138.97 122
16140.17 104
16141.37 101
16142.57 136
16143.77 116
16144.97 128
16146.17 108
16147.37 126
16148.57 116
16149.77 139
16150.97 107
16152.17 100
16153.37 100
16154.58 132
16155.78 106
16156.98 102
16158.18 100
16159.38 116
16160.58 122
16161.78 154
16162.98 119
16164.18 123
16165.38 133
16166.59 116
16167.79 112
16168.99 135
16170.19 125
16171.39 124
16172.59 149
16173.79 123
16174.99 135
16176.20 119
16177.40 140
16178.60 146
16179.80 119
16181.00 137
16182.20 136
16183.41 136
16184.61 130
16185.81 125
16187.01 126
16188.21 127
16189.42 151
16190.62 132
16191.82 139
16193.02 100
16194.22 128
16195.43 131
16196.63 131
16197.83 142
16199.03 133
16200.24 115
16201.44 133
16202.64 126
16203.84 124
16205.05 140
16206.25 141
16207.45 121
16208.65 123
16209.86 132
16211.06 125
16212.26 130
16213.47 141
16214.67 165
16215.87 136
16217.07 102
16218.28 107
16219.48 114
16220.68 111
16221.89 125
16223.09 124
16224.29 140
16225.50 151
16226.70 161
16227.90 131
16229.11 119
16230.31 161
16231.51 130
16232.72 131
16233.92 126
16235.13 149
16236.33 159
16237.53 159
16238.74 144
16239.94 143
16241.15 128
16242.35 118
16243.55 118
16244.76 160
16245.96 121
16247.17 112
16248.37 148
16249.57 140
16250.78 136
16251.98 137
16253.19 156
16254.39 157
16255.60 139
16256.80 121
16258.01 132
16259.21 181
16260.41 174
16261.62 141
16262.82 166
16264.03 150
16265.23 136
16266.44 136
16267.64 147
16268.85 170
16270.05 146
16271.26 162
16272.46 153
16273.67 175
16274.87 160
16276.08 155
16277.28 183
16278.49 185
16279.70 137
16280.90 124
16282.11 157
16283.31 120
16284.52 130
16285.72 157
16286.93 130
16288.13 134
16289.34 152
16290.55 140
16291.75 154
16292.96 149
16294.16 163
16295.37 159
16296.58 159
16297.78 174
16298.99 134
16300.19 133
16301.40 161
16302.61 148
16303.81 156
16305.02 185
16306.22 172
16307.43 160
16308.64 160
16309.84 170
16311.05 172
16312.26 163
16313.46 160
16314.67 159
16315.88 167
16317.08 192
16318.29 164
16319.50 157
16320.70 145
16321.91 135
16323.12 146
16324.33 120
16325.53 139
16326.74 147
16327.95 155
16329.15 150
16330.36 159
16331.57 148
16332.78 130
16333.98 142
16335.19 150
16336.40 132
16337.61 142
16338.81 130
16340.02 137
16341.23 166
16342.44 147
16343.64 142
16344.85 140
16346.06 128
16347.27 133
16348.48 118
16349.68 132
16350.89 119
16352.10 163
16353.31 138
16354.52 125
16355.72 122
16356.93 160
16358.14 126
16359.35 128
16360.56 122
16361.77 138
16362.97 134
16364.18 114
16365.39 137
16366.60 117
16367.81 127
16369.02 118
16370.23 116
16371.43 104
16372.64 100
16373.85 98
16375.06 126
16376.27 118
16377.48 144
16378.69 113
16379.90 104
16381.11 116
16382.32 126
16383.52 134
16384.73 140
16385.94 136
16387.15 118
16388.36 116
16389.57 115
16390.78 126
16391.99 120
16393.20 127
16394.41 121
16395.62 114
16396.83 119
16398.04 120
16399.25 123
16400.46 134
16401.67 105
16402.88 102
16404.09 132
16405.30 128
16406.51 127
16407.72 140
16408.93 115
16410.14 131
16411.35 115
16412.56 127
16413.77 111
16414.98 132
16416.19 124
16417.40 100
16418.61 107
16419.82 111
16421.03 97
16422.24 136
16423.45 111
16424.67 120
16425.88 142
16427.09 114
16428.30 117
16429.51 114
16430.72 109
16431.93 115
16433.14 101
16434.35 104
16435.56 116
16436.78 99
16437.99 110
16439.20 92
16440.41 142
16441.62 137
16442.83 122
16444.04 113
16445.25 95
16446.47 125
16447.68 124
16448.89 95
16450.10 106
16451.31 131
16452.52 120
16453.74 103
16454.95 113
16456.16 98
16457.37 119
16458.58 123
16459.80 109
16461.01 132
16462.22 145
16463.43 103
16464.65 114
16465.86 115
16467.07 112
16468.28 120
16469.49 124
16470.71 105
16471.92 113
16473.13 108
16474.34 113
16475.56 130
16476.77 147
16477.98 128
16479.20 109
16480.41 90
16481.62 98
16482.83 143
16484.05 133
16485.26 118
16486.47 107
16487.69 117
16488.90 120
16490.11 113
16491.33 113
16492.54 110
16493.75 109
16494.97 119
16496.18 123
16497.39 126
16498.61 108
16499.82 94
16501.03 111
16502.25 92
16503.46 126
16504.67 135
16505.89 102
16507.10 135
16508.32 112
16509.53 103
16510.74 108
16511.96 119
16513.17 110
16514.39 123
16515.60 122
16516.81 105
16518.03 101
16519.24 90
16520.46 106
16521.67 114
16522.88 110
16524.10 110
16525.31 134
16526.53 133
16527.74 104
16528.96 110
16530.17 140
16531.39 117
16532.60 105
16533.82 89
16535.03 93
16536.25 100
16537.46 141
16538.68 121
16539.89 125
16541.11 105
16542.32 128
16543.54 108
16544.75 135
16545.97 117
16547.18 94
16548.40 103
16549.61 112
16550.83 123
16552.04 140
16553.26 135
16554.47 139
16555.69 117
16556.91 121
16558.12 134
16559.34 125
16560.55 120
16561.77 121
16562.98 145
16564.20 120
16565.42 119
16566.63 115
16567.85 99
16569.06 122
16570.28 129
16571.50 152
16572.71 126
16573.93 124
16575.15 115
16576.36 105
16577.58 133
16578.79 117
16580.01 126
16581.23 148
16582.44 133
16583.66 121
16584.88 124
16586.09 101
16587.31 111
16588.53 120
16589.74 104
16590.96 119
16592.18 114
16593.40 123
16594.61 106
16595.83 118
16597.05 104
16598.26 120
16599.48 112
16600.70 143
16601.92 96
16603.13 105
16604.35 127
16605.57 111
16606.78 114
16608.00 109
16609.22 115
16610.44 112
16611.66 86
16612.87 103
16614.09 129
16615.31 121
16616.53 116
16617.74 117
16618.96 119
16620.18 119
16621.40 113
16622.62 113
16623.83 129
16625.05 113
16626.27 137
16627.49 103
16628.71 119
16629.93 132
16631.14 107
16632.36 128
16633.58 103
16634.80 100
16636.02 115
16637.24 139
16638.45 127
16639.67 126
16640.89 127
16642.11 99
16643.33 96
16644.55 129
16645.77 150
16646.99 123
16648.21 109
16649.42 104
16650.64 125
16651.86 118
16653.08 130
16654.30 104
16655.52 103
16656.74 107
16657.96 146
16659.18 137
16660.40 121
16661.62 118
16662.84 118
16664.06 118
16665.28 129
16666.50 128
16667.72 140
16668.93 120
16670.15 126
16671.37 129
16672.59 109
16673.81 132
16675.03 118
16676.25 120
16677.47 102
16678.69 117
16679.91 122
16681.13 118
16682.36 115
16683.58 125
16684.80 148
16686.02 129
16687.24 120
16688.46 99
16689.68 124
16690.90 108
16692.12 125
16693.34 108
16694.56 98
16695.78 115
16697.00 105
16698.22 112
16699.44 128
16700.66 98
16701.89 126
16703.11 126
16704.33 131
16705.55 99
16706.77 138
16707.99 143
16709.21 118
16710.43 108
16711.65 105
16712.88 108
16714.10 122
16715.32 113
16716.54 93
16717.76 131
16718.98 125
16720.20 127
16721.43 116
16722.65 109
16723.87 98
16725.09 121
16726.31 124
16727.54 123
16728.76 138
16729.98 121
16731.20 118
16732.42 113
16733.65 104
16734.87 105
16736.09 112
16737.31 114
16738.53 110
16739.76 93
16740.98 120
16742.20 105
16743.42 119
16744.65 95
16745.87 102
16747.09 133
16748.31 119
16749.54 112
16750.76 94
16751.98 103
16753.21 112
16754.43 117
16755.65 85
16756.87 86
16758.10 105
16759.32 117
16760.54 134
16761.77 103
16762.99 119
16764.21 90
16765.44 107
16766.66 114
16767.88 98
16769.11 120
16770.33 122
16771.55 99
16772.78 112
16774.00 84
16775.22 114
16776.45 142
16777.67 88
16778.90 104
16780.12 99
16781.34 99
16782.57 86
16783.79 88
16785.02 106
16786.24 92
16787.46 130
16788.69 131
16789.91 112
16791.14 97
16792.36 108
16793.58 106
16794.81 105
16796.03 103
16797.26 121
16798.48 127
16799.71 106
16800.93 104
16802.16 113
16803.38 109
16804.61 124
16805.83 115
16807.06 119
16808.28 102
16809.50 119
16810.73 114
16811.95 110
16813.18 113
16814.40 89
16815.63 115
16816.86 119
16818.08 123
16819.31 119
16820.53 118
16821.76 91
16822.98 83
16824.21 127
16825.43 124
16826.66 122
16827.88 108
16829.11 125
16830.33 107
16831.56 113
16832.79 103
16834.01 106
16835.24 102
16836.46 120
16837.69 122
16838.92 102
16840.14 110
16841.37 102
16842.59 114
16843.82 126
16845.05 98
16846.27 121
16847.50 126
16848.73 116
16849.95 135
16851.18 130
16852.40 124
16853.63 112
16854.86 155
16856.08 122
16857.31 110
16858.54 115
16859.76 121
16860.99 118
16862.22 135
16863.44 118
16864.67 109
16865.90 122
16867.13 105
16868.35 119
16869.58 148
16870.81 117
16872.03 113
16873.26 136
16874.49 144
16875.72 98
16876.94 135
16878.17 141
16879.40 131
16880.63 146
16881.85 125
16883.08 126
16884.31 126
16885.54 130
16886.76 103
16887.99 134
16889.22 132
16890.45 122
16891.68 129
16892.90 129
16894.13 123
16895.36 155
16896.59 135
16897.82 125
16899.04 105
16900.27 102
16901.50 100
16902.73 121
16903.96 125
16905.18 107
16906.41 110
16907.64 143
16908.87 122
16910.10 126
16911.33 117
16912.56 103
16913.78 125
16915.01 121
16916.24 120
16917.47 115
16918.70 124
16919.93 121
16921.16 131
16922.39 100
16923.62 111
16924.85 116
16926.07 120
16927.30 113
16928.53 115
16929.76 113
16930.99 116
16932.22 111
16933.45 98
16934.68 120
16935.91 114
16937.14 101
16938.37 101
16939.60 109
16940.83 116
16942.06 108
16943.29 118
16944.52 105
16945.75 108
16946.98 111
16948.21 111
16949.44 105
16950.67 99
16951.90 101
16953.13 121
16954.36 140
16955.59 139
16956.82 151
16958.05 112
16959.28 116
16960.51 129
16961.74 116
16962.97 118
16964.20 91
16965.43 123
16966.66 118
16967.89 110
16969.12 120
16970.35 126
16971.58 98
16972.82 78
16974.05 113
16975.28 86
16976.51 94
16977.74 142
16978.97 106
16980.20 120
16981.43 113
16982.66 115
16983.90 116
16985.13 124
16986.36 147
16987.59 109
16988.82 118
16990.05 113
16991.28 111
16992.52 127
16993.75 123
16994.98 118
16996.21 133
16997.44 93
16998.67 91
16999.91 112
17001.14 98
17002.37 118
17003.60 121
17004.83 132
17006.07 111
17007.30 137
17008.53 118
17009.76 106
17010.99 128
17012.23 103
17013.46 97
17014.69 116
17015.92 99
17017.16 132
17018.39 107
17019.62 103
17020.85 120
17022.09 132
17023.32 132
17024.55 121
17025.78 128
17027.02 104
17028.25 108
17029.48 96
17030.72 127
17031.95 116
17033.18 102
17034.42 122
17035.65 82
17036.88 127
17038.11 121
17039.35 115
17040.58 117
17041.81 117
17043.05 111
17044.28 118
17045.52 109
17046.75 106
17047.98 107
17049.22 121
17050.45 100
17051.68 91
17052.92 102
17054.15 80
17055.38 135
17056.62 102
17057.85 91
17059.09 106
17060.32 114
17061.55 113
17062.79 93
17064.02 110
17065.26 101
17066.49 110
17067.73 105
17068.96 106
17070.19 105
17071.43 90
17072.66 101
17073.90 107
17075.13 114
17076.37 119
17077.60 101
17078.84 116
17080.07 110
17081.31 93
17082.54 114
17083.78 133
17085.01 124
17086.25 83
17087.48 82
17088.72 93
17089.95 113
17091.19 110
17092.42 99
17093.66 106
17094.89 120
17096.13 105
17097.36 99
17098.60 114
17099.83 103
17101.07 92
17102.30 109
17103.54 107
17104.78 118
17106.01 90
17107.25 121
17108.48 100
17109.72 105
17110.95 101
17112.19 99
17113.43 110
17114.66 97
17115.90 85
17117.13 97
17118.37 99
17119.61 90
17120.84 126
17122.08 123
17123.32 124
17124.55 95
17125.79 82
17127.02 91
17128.26 103
17129.50 119
17130.73 111
17131.97 114
17133.21 84
17134.44 68
17135.68 108
17136.92 95
17138.15 94
17139.39 92
17140.63 109
17141.87 120
17143.10 99
17144.34 119
17145.58 98
17146.81 91
17148.05 130
17149.29 116
17150.53 95
17151.76 96
17153.00 83
17154.24 72
17155.48 78
17156.71 84
17157.95 107
17159.19 94
17160.43 97
17161.66 110
17162.90 95
17164.14 113
17165.38 77
17166.62 88
17167.85 91
17169.09 136
17170.33 109
17171.57 128
17172.81 113
17174.04 125
17175.28 103
17176.52 88
17177.76 86
17179.00 103
17180.23 105
17181.47 97
17182.71 91
17183.95 98
17185.19 101
17186.43 99
17187.67 95
17188.90 93
17190.14 86
17191.38 126
17192.62 123
17193.86 99
17195.10 93
17196.34 88
17197.58 92
17198.82 85
17200.05 96
17201.29 102
17202.53 100
17203.77 85
17205.01 90
17206.25 89
17207.49 79
17208.73 112
17209.97 87
17211.21 92
17212.45 87
17213.69 99
17214.93 92
17216.17 95
17217.41 88
17218.65 126
17219.89 95
17221.13 109
17222.37 122
17223.61 108
17224.85 105
17226.09 87
17227.33 90
17228.57 74
17229.81 103
17231.05 106
17232.29 94
17233.53 82
17234.77 103
17236.01 97
17237.25 103
17238.49 100
17239.73 95
17240.97 94
17242.21 79
17243.45 98
17244.69 99
17245.93 90
17247.17 102
17248.41 111
17249.66 110
17250.90 106
17252.14 111
17253.38 95
17254.62 109
17255.86 91
17257.10 98
17258.34 108
17259.58 106
17260.83 83
17262.07 87
17263.31 109
17264.55 121
17265.79 104
17267.03 90
17268.27 83
17269.52 84
17270.76 114
17272.00 97
17273.24 80
17274.48 82
17275.72 93
17276.97 97
17278.21 113
17279.45 94
17280.69 98
17281.93 126
17283.18 113
17284.42 100
17285.66 86
17286.90 114
17288.15 99
17289.39 93
17290.63 81
17291.87 90
17293.11 97
17294.36 78
17295.60 89
17296.84 72
17298.08 92
17299.33 93
17300.57 91
17301.81 89
17303.06 81
17304.30 122
17305.54 97
17306.78 78
17308.03 105
17309.27 125
17310.51 108
17311.76 100
17313.00 85
17314.24 108
17315.49 116
17316.73 106
17317.97 127
17319.22 96
17320.46 92
17321.70 104
17322.95 126
17324.19 63
17325.43 81
17326.68 97
17327.92 129
17329.17 91
17330.41 77
17331.65 91
17332.90 87
17334.14 119
17335.38 105
17336.63 102
17337.87 94
17339.12 90
17340.36 89
17341.61 119
17342.85 109
17344.09 89
17345.34 99
17346.58 125
17347.83 100
17349.07 90
17350.32 110
17351.56 97
17352.80 96
17354.05 92
17355.29 92
17356.54 95
17357.78 75
17359.03 83
17360.27 96
17361.52 101
17362.76 96
17364.01 104
17365.25 92
17366.50 97
17367.74 105
17368.99 103
17370.23 87
17371.48 76
17372.72 81
17373.97 98
17375.22 89
17376.46 105
17377.71 98
17378.95 99
17380.20 85
17381.44 101
17382.69 99
17383.93 96
17385.18 113
17386.43 97
17387.67 120
17388.92 105
17390.16 94
17391.41 92
17392.66 104
17393.90 87
17395.15 76
17396.39 102
17397.64 100
17398.89 105
17400.13 117
17401.38 112
17402.63 107
17403.87 92
17405.12 101
17406.37 112
17407.61 103
17408.86 105
17410.11 94
17411.35 102
17412.60 95
17413.85 88
17415.09 94
17416.34 104
17417.59 115
17418.83 131
17420.08 109
17421.33 101
17422.57 82
17423.82 89
17425.07 101
17426.32 80
17427.56 93
17428.81 105
17430.06 123
17431.31 114
17432.55 107
17433.80 101
17435.05 129
17436.30 108
17437.54 94
17438.79 86
17440.04 109
17441.29 120
17442.53 124
17443.78 109
17445.03 95
17446.28 102
17447.53 124
17448.77 93
17450.02 83
17451.27 97
17452.52 109
17453.77 118
17455.01 129
17456.26 102
17457.51 115
17458.76 120
17460.01 89
17461.26 83
17462.51 76
17463.75 93
17465.00 104
17466.25 110
17467.50 102
17468.75 89
17470.00 113
17471.25 100
17472.50 120
17473.74 108
17474.99 120
17476.24 102
17477.49 117
17478.74 103
17479.99 96
17481.24 107
17482.49 96
17483.74 102
17484.99 91
17486.24 107
17487.49 99
17488.74 104
17489.98 82
17491.23 91
17492.48 88
17493.73 125
17494.98 156
17496.23 119
17497.48 89
17498.73 117
17499.98 105
17501.23 83
17502.48 88
17503.73 110
17504.98 124
17506.23 108
17507.48 120
17508.73 122
17509.98 122
17511.23 134
17512.48 118
17513.73 103
17514.98 110
17516.24 101
17517.49 146
17518.74 119
17519.99 110
17521.24 110
17522.49 111
17523.74 95
17524.99 124
17526.24 103
17527.49 96
17528.74 104
17529.99 104
17531.24 113
17532.50 95
17533.75 105
17535.00 112
17536.25 104
17537.50 123
17538.75 176
17540.00 136
17541.25 134
17542.51 119
17543.76 109
17545.01 105
17546.26 116
17547.51 121
17548.76 135
17550.01 122
17551.27 104
17552.52 113
17553.77 108
17555.02 131
17556.27 111
17557.53 114
17558.78 117
17560.03 121
17561.28 108
17562.53 119
17563.79 105
17565.04 119
17566.29 108
17567.54 115
17568.80 143
17570.05 119
17571.30 89
17572.55 104
17573.81 119
17575.06 128
17576.31 112
17577.56 99
17578.82 112
17580.07 111
17581.32 115
17582.57 113
17583.83 115
17585.08 99
17586.33 130
17587.59 102
17588.84 110
17590.09 103
17591.35 115
17592.60 123
17593.85 127
17595.11 131
17596.36 103
17597.61 106
17598.87 107
17600.12 114
17601.37 112
17602.63 105
17603.88 110
17605.13 125
17606.39 124
17607.64 105
17608.89 102
17610.15 103
17611.40 93
17612.66 114
17613.91 131
17615.16 100
17616.42 105
17617.67 109
17618.93 123
17620.18 124
17621.43 108
17622.69 99
17623.94 114
17625.20 121
17626.45 107
17627.71 108
17628.96 109
17630.22 117
17631.47 118
17632.72 133
17633.98 105
17635.23 96
17636.49 111
17637.74 100
17639.00 104
17640.25 85
17641.51 118
17642.76 119
17644.02 89
17645.27 84
17646.53 93
17647.78 110
17649.04 89
17650.29 75
17651.55 110
17652.80 119
17654.06 115
17655.32 108
17656.57 83
17657.83 93
17659.08 91
17660.34 89
17661.59 94
17662.85 98
17664.11 93
17665.36 109
17666.62 96
17667.87 87
17669.13 69
17670.38 101
17671.64 121
17672.90 97
17674.15 89
17675.41 87
17676.67 100
17677.92 88
17679.18 76
17680.43 92
17681.69 96
17682.95 83
17684.20 115
17685.46 105
17686.72 95
17687.97 92
17689.23 93
17690.49 97
17691.74 80
17693.00 101
17694.26 86
17695.51 94
17696.77 91
17698.03 99
17699.28 69
17700.54 87
17701.80 107
17703.06 106
17704.31 91
17705.57 90
17706.83 106
17708.08 94
17709.34 107
17710.60 89
17711.86 90
17713.11 96
17714.37 86
17715.63 97
17716.89 98
17718.14 95
17719.40 85
17720.66 91
17721.92 100
17723.18 84
17724.43 94
17725.69 107
17726.95 115
17728.21 117
17729.47 90
17730.72 82
17731.98 94
17733.24 101
17734.50 87
17735.76 98
17737.02 105
17738.27 110
17739.53 78
17740.79 91
17742.05 68
17743.31 76
17744.57 98
17745.83 115
17747.08 113
17748.34 93
17749.60 104
17750.86 109
17752.12 84
17753.38 94
17754.64 105
17755.90 109
17757.16 95
17758.41 77
17759.67 86
17760.93 85
17762.19 99
17763.45 97
17764.71 91
17765.97 102
17767.23 86
17768.49 109
17769.75 97
17771.01 90
17772.27 74
17773.53 95
17774.79 101
17776.05 106
17777.31 68
17778.57 100
17779.83 81
17781.09 106
17782.35 117
17783.61 79
17784.87 97
17786.13 87
17787.39 107
17788.65 69
17789.91 70
17791.17 81
17792.43 115
17793.69 103
17794.95 82
17796.21 105
17797.47 105
17798.73 88
17799.99 84
17801.25 84
17802.51 90
17803.77 76
17805.03 89
17806.29 95
17807.55 83
17808.82 67
17810.08 78
17811.34 95
17812.60 94
17813.86 85
17815.12 96
17816.38 116
17817.64 94
17818.90 93
17820.17 100
17821.43 86
17822.69 74
17823.95 82
17825.21 95
17826.47 92
17827.73 98
17829.00 90
17830.26 99
17831.52 65
17832.78 81
17834.04 94
17835.31 91
17836.57 86
17837.83 91
17839.09 87
17840.35 100
17841.61 104
17842.88 92
17844.14 122
17845.40 90
17846.66 90
17847.93 84
17849.19 88
17850.45 88
17851.71 91
17852.98 91
17854.24 103
17855.50 112
17856.76 114
17858.03 103
17859.29 86
17860.55 86
17861.81 83
17863.08 101
17864.34 85
17865.60 88
17866.87 107
17868.13 109
17869.39 78
17870.65 97
17871.92 72
17873.18 100
17874.44 88
17875.71 105
17876.97 94
17878.23 75
17879.50 103
17880.76 90
17882.02 94
17883.29 78
17884.55 99
17885.82 97
17887.08 101
17888.34 101
17889.61 136
17890.87 113
17892.13 104
17893.40 93
17894.66 78
17895.93 63
17897.19 84
17898.45 99
17899.72 98
17900.98 93
17902.25 99
17903.51 128
17904.78 97
17906.04 106
17907.30 102
17908.57 93
17909.83 91
17911.10 99
17912.36 110
17913.63 73
17914.89 83
17916.16 90
17917.42 98
17918.69 87
17919.95 106
17921.22 83
17922.48 104
17923.75 107
17925.01 91
17926.28 116
17927.54 101
17928.81 97
17930.07 96
17931.34 93
17932.60 102
17933.87 81
17935.13 78
17936.40 107
17937.66 104
17938.93 88
17940.19 82
17941.46 100
17942.73 97
17943.99 92
17945.26 76
17946.52 101
17947.79 82
17949.05 108
17950.32 84
17951.59 84
17952.85 85
17954.12 81
17955.38 92
17956.65 99
17957.92 91
17959.18 114
17960.45 85
17961.72 106
17962.98 104
17964.25 96
17965.52 110
17966.78 94
17968.05 107
17969.31 66
17970.58 80
17971.85 98
17973.11 91
17974.38 99
17975.65 93
17976.92 109
17978.18 92
17979.45 96
17980.72 100
17981.98 108
17983.25 88
17984.52 104
17985.78 98
17987.05 107
17988.32 121
17989.59 112
17990.85 95
17992.12 95
17993.39 83
17994.66 92
17995.92 108
17997.19 89
17998.46 110
17999.73 100
18000.99 107
18002.26 95
18003.53 80
18004.80 105
18006.07 105
18007.33 98
18008.60 112
18009.87 123
18011.14 98
18012.41 89
18013.67 75
18014.94 94
18016.21 102
18017.48 104
18018.75 109
18020.02 101
18021.28 86
18022.55 92
18023.82 100
18025.09 95
18026.36 86
18027.63 116
18028.90 87
18030.16 92
18031.43 91
18032.70 72
18033.97 106
18035.24 99
18036.51 86
18037.78 103
18039.05 117
18040.32 96
18041.58 96
18042.85 86
18044.12 90
18045.39 121
18046.66 92
18047.93 81
18049.20 99
18050.47 121
18051.74 120
18053.01 121
18054.28 90
18055.55 77
18056.82 112
18058.09 106
18059.36 88
18060.63 91
18061.90 75
18063.17 110
18064.44 110
18065.71 96
18066.98 96
18068.25 91
18069.52 107
18070.79 99
18072.06 116
18073.33 95
18074.60 86
18075.87 105
18077.14 90
18078.41 81
18079.68 82
18080.95 109
18082.22 97
18083.49 94
18084.76 101
18086.03 109
18087.30 110
18088.57 89
18089.85 119
18091.12 94
18092.39 99
18093.66 103
18094.93 114
18096.20 76
18097.47 88
18098.74 90
18100.01 84
18101.29 104
18102.56 103
18103.83 98
18105.10 79
18106.37 89
18107.64 96
18108.91 104
18110.19 115
18111.46 99
18112.73 96
18114.00 83
18115.27 94
18116.54 117
18117.82 109
18119.09 102
18120.36 100
18121.63 108
18122.90 117
18124.18 110
18125.45 92
18126.72 96
18127.99 104
18129.26 103
18130.54 104
18131.81 92
18133.08 89
18134.35 79
18135.63 77
18136.90 91
18138.17 80
18139.44 113
18140.72 119
18141.99 118
18143.26 85
18144.53 86
18145.81 83
18147.08 83
18148.35 75
18149.63 78
18150.90 89
18152.17 109
18153.45 92
18154.72 111
18155.99 107
18157.26 111
18158.54 98
18159.81 97
18161.08 92
18162.36 106
18163.63 94
18164.91 104
18166.18 91
18167.45 98
18168.73 90
18170.00 93
18171.27 98
18172.55 95
18173.82 83
18175.09 95
18176.37 83
18177.64 102
18178.92 81
18180.19 85
18181.46 118
18182.74 100
18184.01 99
18185.29 93
18186.56 82
18187.84 81
18189.11 91
18190.38 74
18191.66 84
18192.93 74
18194.21 87
18195.48 99
18196.76 93
18198.03 89
18199.31 101
18200.58 105
18201.86 102
18203.13 99
18204.41 78
18205.68 86
18206.96 94
18208.23 90
18209.51 90
18210.78 84
18212.06 79
18213.33 86
18214.61 89
18215.88 104
18217.16 80
18218.43 102
18219.71 89
18220.98 98
18222.26 79
18223.53 87
18224.81 108
18226.09 92
18227.36 101
18228.64 90
18229.91 85
18231.19 79
18232.46 89
18233.74 91
18235.02 88
18236.29 106
18237.57 104
18238.84 84
18240.12 83
18241.40 84
18242.67 83
18243.95 90
18245.23 85
18246.50 100
18247.78 88
18249.05 88
18250.33 105
18251.61 102
18252.88 97
18254.16 94
18255.44 85
18256.71 90
18257.99 87
18259.27 81
18260.54 77
18261.82 90
18263.10 108
18264.38 72
18265.65 101
18266.93 87
18268.21 83
18269.48 86
18270.76 84
18272.04 89
18273.32 109
18274.59 141
18275.87 92
18277.15 99
18278.43 74
18279.70 80
18280.98 89
18282.26 107
18283.54 120
18284.81 86
18286.09 81
18287.37 103
18288.65 95
18289.92 92
18291.20 84
18292.48 89
18293.76 72
18295.04 83
18296.31 79
18297.59 94
18298.87 91
18300.15 91
18301.43 74
18302.71 88
18303.98 87
18305.26 100
18306.54 81
18307.82 86
18309.10 78
18310.38 88
18311.66 99
18312.93 97
18314.21 83
18315.49 85
18316.77 75
18318.05 75
18319.33 92
18320.61 115
18321.89 94
18323.17 83
18324.44 78
18325.72 91
18327.00 76
18328.28 89
18329.56 84
18330.84 89
18332.12 114
18333.40 87
18334.68 83
18335.96 94
18337.24 91
18338.52 96
18339.80 102
18341.08 101
18342.36 113
18343.64 102
18344.92 78
18346.20 79
18347.48 102
18348.76 90
18350.04 80
18351.32 99
18352.60 84
18353.88 81
18355.16 96
18356.44 97
18357.72 83
18359.00 97
18360.28 93
18361.56 84
18362.84 79
18364.12 77
18365.40 118
18366.68 85
18367.96 90
18369.24 84
18370.52 79
18371.80 101
18373.08 85
18374.36 73
18375.64 90
18376.93 106
18378.21 96
18379.49 82
18380.77 91
18382.05 93
18383.33 103
18384.61 74
18385.89 60
18387.17 88
18388.46 100
18389.74 103
18391.02 97
18392.30 89
18393.58 80
18394.86 97
18396.15 101
18397.43 104
18398.71 99
18399.99 94
18401.27 122
18402.55 81
18403.84 83
18405.12 114
18406.40 90
18407.68 89
18408.96 86
18410.25 88
18411.53 101
18412.81 97
18414.09 72
18415.37 77
18416.66 73
18417.94 75
18419.22 84
18420.50 86
18421.79 75
18423.07 96
18424.35 81
18425.63 63
18426.92 97
18428.20 79
18429.48 74
18430.77 83
18432.05 103
18433.33 95
18434.61 100
18435.90 94
18437.18 78
18438.46 102
18439.75 98
18441.03 87
18442.31 85
18443.60 80
18444.88 89
18446.16 90
18447.45 82
18448.73 67
18450.01 78
18451.30 87
18452.58 91
18453.86 91
18455.15 100
18456.43 103
18457.71 76
18459.00 92
18460.28 98
18461.57 85
18462.85 93
18464.13 93
18465.42 83
18466.70 88
18467.99 72
18469.27 74
18470.55 82
18471.84 107
18473.12 102
18474.41 95
18475.69 96
18476.98 82
18478.26 97
18479.55 101
18480.83 99
18482.11 81
18483.40 87
18484.68 94
18485.97 94
18487.25 89
18488.54 87
18489.82 93
18491.11 90
18492.39 65
18493.68 77
18494.96 91
18496.25 99
18497.53 91
18498.82 83
18500.10 78
18501.39 85
18502.67 112
18503.96 81
18505.24 72
18506.53 66
18507.82 89
18509.10 101
18510.39 102
18511.67 82
18512.96 97
18514.24 95
18515.53 92
18516.82 99
18518.10 83
18519.39 102
18520.67 116
18521.96 103
18523.25 66
18524.53 92
18525.82 99
18527.10 105
18528.39 78
18529.68 101
18530.96 84
18532.25 100
18533.54 96
18534.82 84
18536.11 86
18537.39 99
18538.68 91
18539.97 93
18541.25 85
18542.54 106
18543.83 112
18545.11 89
18546.40 96
18547.69 85
18548.98 76
18550.26 86
18551.55 76
18552.84 102
18554.12 105
18555.41 101
18556.70 88
18557.99 79
18559.27 106
18560.56 89
18561.85 74
18563.13 82
18564.42 88
18565.71 107
18567.00 95
18568.28 104
18569.57 82
18570.86 88
18572.15 107
18573.44 91
18574.72 88
18576.01 80
18577.30 83
18578.59 101
18579.88 81
18581.16 96
18582.45 84
18583.74 87
18585.03 100
18586.32 75
18587.60 77
18588.89 88
18590.18 102
18591.47 97
18592.76 74
18594.05 112
18595.33 101
18596.62 84
18597.91 90
18599.20 109
18600.49 118
18601.78 118
18603.07 91
18604.36 103
18605.64 86
18606.93 88
18608.22 82
18609.51 80
18610.80 98
18612.09 106
18613.38 102
18614.67 99
18615.96 90
18617.25 91
18618.54 101
18619.83 87
18621.12 95
18622.40 100
18623.69 84
18624.98 90
18626.27 99
18627.56 96
18628.85 83
18630.14 99
18631.43 112
18632.72 92
18634.01 73
18635.30 99
18636.59 88
18637.88 90
18639.17 107
18640.46 93
18641.75 93
18643.04 89
18644.33 64
18645.62 78
18646.91 95
18648.20 94
18649.49 102
18650.78 82
18652.08 92
18653.37 83
18654.66 104
18655.95 90
18657.24 91
18658.53 85
18659.82 102
18661.11 123
18662.40 104
18663.69 87
18664.98 79
18666.27 88
18667.56 94
18668.86 107
18670.15 92
18671.44 87
18672.73 93
18674.02 85
18675.31 77
18676.60 75
18677.90 102
18679.19 110
18680.48 92
18681.77 87
18683.06 92
18684.35 89
18685.64 87
18686.94 89
18688.23 84
18689.52 82
18690.81 93
18692.10 95
18693.40 69
18694.69 66
18695.98 74
18697.27 64
18698.56 94
18699.86 99
18701.15 84
18702.44 88
18703.73 114
18705.03 86
18706.32 90
18707.61 80
18708.90 86
18710.19 95
18711.49 82
18712.78 97
18714.07 65
18715.37 82
18716.66 82
18717.95 68
18719.24 66
18720.54 83
18721.83 80
18723.12 86
18724.42 113
18725.71 75
18727.00 95
18728.30 83
18729.59 78
18730.88 95
18732.17 92
18733.47 89
18734.76 65
18736.05 67
18737.35 86
18738.64 89
18739.94 101
18741.23 85
18742.52 98
18743.82 85
18745.11 94
18746.40 98
18747.70 90
18748.99 80
18750.29 87
18751.58 68
18752.87 91
18754.17 96
18755.46 80
18756.76 82
18758.05 94
18759.34 77
18760.64 91
18761.93 94
18763.23 74
18764.52 82
18765.82 88
18767.11 79
18768.41 94
18769.70 85
18770.99 108
18772.29 98
18773.58 70
18774.88 65
18776.17 92
18777.47 80
18778.76 95
18780.06 76
18781.35 63
18782.65 72
18783.94 77
18785.24 91
18786.53 75
18787.83 89
18789.12 71
18790.42 83
18791.71 68
18793.01 79
18794.31 75
18795.60 81
18796.90 98
18798.19 78
18799.49 89
18800.78 86
18802.08 78
18803.37 71
18804.67 99
18805.97 83
18807.26 103
18808.56 90
18809.85 72
18811.15 94
18812.45 79
18813.74 83
18815.04 70
18816.34 84
18817.63 70
18818.93 73
18820.22 73
18821.52 67
18822.82 69
18824.11 73
18825.41 82
18826.71 80
18828.00 85
18829.30 72
18830.60 76
18831.89 90
18833.19 63
18834.49 87
18835.78 74
18837.08 97
18838.38 81
18839.67 71
18840.97 89
18842.27 81
18843.57 88
18844.86 82
18846.16 114
18847.46 99
18848.75 108
18850.05 92
18851.35 72
18852.65 54
18853.94 60
18855.24 77
18856.54 93
18857.84 70
18859.13 97
18860.43 100
18861.73 56
18863.03 71
18864.33 71
18865.62 93
18866.92 85
18868.22 80
18869.52 70
18870.82 86
18872.11 111
18873.41 69
18874.71 79
18876.01 89
18877.31 81
18878.61 68
18879.90 50
18881.20 62
18882.50 74
18883.80 87
18885.10 82
18886.40 93
18887.70 89
18888.99 91
18890.29 97
18891.59 98
18892.89 80
18894.19 76
18895.49 80
18896.79 107
18898.09 82
18899.39 96
18900.68 74
18901.98 80
18903.28 67
18904.58 77
18905.88 89
18907.18 91
18908.48 82
18909.78 90
18911.08 82
18912.38 117
18913.68 84
18914.98 55
18916.28 83
18917.58 98
18918.88 88
18920.18 71
18921.48 55
18922.78 65
18924.08 80
18925.38 62
18926.68 68
18927.98 78
18929.28 72
18930.58 73
18931.88 69
18933.18 81
18934.48 84
18935.78 84
18937.08 74
18938.38 54
18939.68 73
18940.98 95
18942.28 88
18943.58 82
18944.88 76
18946.18 90
18947.48 77
18948.78 82
18950.08 75
18951.39 85
18952.69 73
18953.99 77
18955.29 66
18956.59 62
18957.89 85
18959.19 81
18960.49 90
18961.79 71
18963.09 78
18964.40 71
18965.70 108
18967.00 119
18968.30 96
18969.60 89
18970.90 102
18972.21 104
18973.51 90
18974.81 68
18976.11 88
18977.41 78
18978.71 87
18980.02 85
18981.32 82
18982.62 69
18983.92 95
18985.22 79
18986.53 69
18987.83 79
18989.13 92
18990.43 87
18991.73 94
18993.04 72
18994.34 91
18995.64 61
18996.94 109
18998.25 76
18999.55 90
19000.85 85
19002.15 63
19003.46 94
19004.76 84
19006.06 64
19007.36 97
19008.67 120
19009.97 94
19011.27 77
19012.58 99
19013.88 95
19015.18 88
19016.49 75
19017.79 78
19019.09 93
19020.40 111
19021.70 101
19023.00 73
19024.31 93
19025.61 94
19026.91 80
19028.22 98
19029.52 75
19030.82 83
19032.13 62
19033.43 69
19034.73 88
19036.04 81
19037.34 78
19038.65 77
19039.95 70
19041.25 51
19042.56 89
19043.86 100
19045.17 82
19046.47 89
19047.77 86
19049.08 101
19050.38 75
19051.69 87
19052.99 78
19054.30 61
19055.60 69
19056.90 78
19058.21 71
19059.51 85
19060.82 84
19062.12 98
19063.43 79
19064.73 82
19066.04 86
19067.34 67
19068.65 73
19069.95 63
19071.26 108
19072.56 79
19073.87 90
19075.17 99
19076.48 71
19077.78 72
19079.09 88
19080.39 78
19081.70 72
19083.00 86
19084.31 81
19085.61 77
19086.92 74
19088.23 87
19089.53 84
19090.84 89
19092.14 71
19093.45 80
19094.75 81
19096.06 66
19097.37 75
19098.67 84
19099.98 75
19101.28 76
19102.59 77
19103.90 78
19105.20 108
19106.51 99
19107.81 65
19109.12 91
19110.43 89
19111.73 72
19113.04 78
19114.35 95
19115.65 93
19116.96 65
19118.27 87
19119.57 85
19120.88 90
19122.19 93
19123.49 91
19124.80 94
19126.11 76
19127.41 57
19128.72 65
19130.03 78
19131.33 94
19132.64 87
19133.95 84
19135.26 80
19136.56 96
19137.87 82
19139.18 61
19140.49 77
19141.79 90
19143.10 74
19144.41 82
19145.71 85
19147.02 81
19148.33 98
19149.64 83
19150.95 58
19152.25 82
19153.56 102
19154.87 80
19156.18 96
19157.48 92
19158.79 71
19160.10 95
19161.41 105
19162.72 100
19164.03 75
19165.33 78
19166.64 92
19167.95 71
19169.26 68
19170.57 80
19171.88 87
19173.18 86
19174.49 90
19175.80 71
19177.11 55
19178.42 93
19179.73 94
19181.04 80
19182.34 84
19183.65 97
19184.96 120
19186.27 82
19187.58 58
19188.89 68
19190.20 87
19191.51 80
19192.82 68
19194.13 102
19195.43 70
19196.74 69
19198.05 113
19199.36 96
19200.67 87
19201.98 75
19203.29 79
19204.60 82
19205.91 84
19207.22 84
19208.53 96
19209.84 87
19211.15 74
19212.46 81
19213.77 87
19215.08 68
19216.39 70
19217.70 65
19219.01 87
19220.32 94
19221.63 84
19222.94 71
19224.25 71
19225.56 95
19226.87 72
19228.18 93
19229.49 107
19230.80 82
19232.11 69
19233.42 69
19234.73 95
19236.04 90
19237.35 97
19238.67 80
19239.98 88
19241.29 78
19242.60 73
19243.91 86
19245.22 104
19246.53 80
19247.84 86
19249.15 103
19250.46 83
19251.77 92
19253.09 100
19254.40 100
19255.71 64
19257.02 80
19258.33 94
19259.64 81
19260.95 71
19262.27 61
19263.58 68
19264.89 76
19266.20 74
19267.51 77
19268.82 81
19270.14 93
19271.45 95
19272.76 88
19274.07 98
19275.38 62
19276.70 84
19278.01 68
19279.32 96
19280.63 105
19281.94 89
19283.26 73
19284.57 81
19285.88 89
19287.19 89
19288.51 78
19289.82 71
19291.13 74
19292.44 73
19293.76 90
19295.07 63
19296.38 67
19297.69 78
19299.01 66
19300.32 68
19301.63 60
19302.95 82
19304.26 69
19305.57 90
19306.88 85
19308.20 76
19309.51 73
19310.82 69
19312.14 93
19313.45 83
19314.76 79
19316.08 70
19317.39 68
19318.70 65
19320.02 72
19321.33 100
19322.64 77
19323.96 72
19325.27 81
19326.59 60
19327.90 66
19329.21 62
19330.53 45
19331.84 78
19333.15 66
19334.47 73
19335.78 89
19337.10 75
19338.41 68
19339.73 70
19341.04 80
19342.35 65
19343.67 77
19344.98 76
19346.30 81
19347.61 90
19348.93 72
19350.24 80
19351.55 86
19352.87 67
19354.18 70
19355.50 69
19356.81 66
19358.13 77
19359.44 84
19360.76 70
19362.07 79
19363.39 83
19364.70 86
19366.02 74
19367.33 80
19368.65 81
19369.96 84
19371.28 82
19372.59 71
19373.91 69
19375.22 82
19376.54 91
19377.86 88
19379.17 97
19380.49 92
19381.80 86
19383.12 78
19384.43 83
19385.75 85
19387.07 73
19388.38 78
19389.70 83
19391.01 73
19392.33 59
19393.65 67
19394.96 61
19396.28 77
19397.59 89
19398.91 96
19400.23 66
19401.54 91
19402.86 94
19404.17 72
19405.49 87
19406.81 79
19408.12 76
19409.44 109
19410.76 139
19412.07 97
19413.39 83
19414.71 80
19416.02 91
19417.34 111
19418.66 81
19419.97 100
19421.29 77
19422.61 88
19423.93 81
19425.24 73
19426.56 81
19427.88 65
19429.19 68
19430.51 107
19431.83 81
19433.15 80
19434.46 84
19435.78 87
19437.10 83
19438.42 102
19439.73 74
19441.05 79
19442.37 82
19443.69 87
19445.00 91
19446.32 102
19447.64 76
19448.96 62
19450.28 72
19451.59 69
19452.91 107
19454.23 90
19455.55 69
19456.87 64
19458.18 77
19459.50 93
19460.82 89
19462.14 100
19463.46 88
19464.78 82
19466.09 89
19467.41 91
19468.73 81
19470.05 64
19471.37 86
19472.69 78
19474.01 69
19475.33 87
19476.64 100
19477.96 78
19479.28 70
19480.60 76
19481.92 84
19483.24 72
19484.56 62
19485.88 89
19487.20 113
19488.52 70
19489.83 77
19491.15 75
19492.47 88
19493.79 93
19495.11 84
19496.43 87
19497.75 86
19499.07 100
19500.39 106
19501.71 96
19503.03 70
19504.35 74
19505.67 69
19506.99 97
19508.31 86
19509.63 65
19510.95 82
19512.27 92
19513.59 94
19514.91 81
19516.23 84
19517.55 86
19518.87 88
19520.19 78
19521.51 98
19522.83 90
19524.15 78
19525.47 99
19526.79 77
19528.11 72
19529.43 82
19530.75 89
19532.08 80
19533.40 93
19534.72 74
19536.04 91
19537.36 91
19538.68 87
19540.00 78
19541.32 82
19542.64 94
19543.96 76
19545.29 74
19546.61 77
19547.93 84
19549.25 83
19550.57 64
19551.89 83
19553.21 80
19554.53 86
19555.86 85
19557.18 76
19558.50 74
19559.82 87
19561.14 88
19562.46 96
19563.79 99
19565.11 94
19566.43 86
19567.75 92
19569.07 82
19570.40 72
19571.72 94
19573.04 72
19574.36 83
19575.68 98
19577.01 80
19578.33 87
19579.65 57
19580.97 67
19582.30 75
19583.62 94
19584.94 109
19586.26 82
19587.59 70
19588.91 92
19590.23 92
19591.55 102
19592.88 88
19594.20 62
19595.52 84
19596.85 96
19598.17 79
19599.49 70
19600.81 95
19602.14 75
19603.46 74
19604.78 90
19606.11 77
19607.43 88
19608.75 73
19610.08 64
19611.40 79
19612.72 86
19614.05 84
19615.37 68
19616.69 73
19618.02 82
19619.34 73
19620.67 70
19621.99 108
19623.31 81
19624.64 98
19625.96 72
19627.29 90
19628.61 74
19629.93 78
19631.26 92
19632.58 93
19633.91 86
19635.23 86
19636.55 75
19637.88 71
19639.20 70
19640.53 98
19641.85 73
19643.18 96
19644.50 84
19645.82 83
19647.15 76
19648.47 84
19649.80 83
19651.12 64
19652.45 94
19653.77 87
19655.10 75
19656.42 95
19657.75 77
19659.07 78
19660.40 72
19661.72 78
19663.05 88
19664.37 84
19665.70 95
19667.02 95
19668.35 82
19669.67 78
19671.00 67
19672.33 92
19673.65 83
19674.98 94
19676.30 79
19677.63 98
19678.95 79
19680.28 88
19681.61 68
19682.93 83
19684.26 85
19685.58 74
19686.91 76
19688.23 67
19689.56 83
19690.89 73
19692.21 75
19693.54 97
19694.87 87
19696.19 79
19697.52 93
19698.84 81
19700.17 89
19701.50 70
19702.82 88
19704.15 78
19705.48 79
19706.80 79
19708.13 93
19709.46 77
19710.78 77
19712.11 77
19713.44 82
19714.76 98
19716.09 88
19717.42 78
19718.75 80
19720.07 87
19721.40 83
19722.73 59
19724.05 73
19725.38 80
19726.71 70
19728.04 71
19729.36 67
19730.69 91
19732.02 69
19733.35 61
19734.67 75
19736.00 83
19737.33 67
19738.66 76
19739.98 71
19741.31 80
19742.64 63
19743.97 54
19745.30 91
19746.62 61
19747.95 88
19749.28 92
19750.61 83
19751.94 80
19753.26 88
19754.59 78
19755.92 62
19757.25 82
19758.58 58
19759.91 75
19761.23 76
19762.56 81
19763.89 57
19765.22 105
19766.55 80
19767.88 78
19769.21 80
19770.53 95
19771.86 69
19773.19 79
19774.52 73
19775.85 91
19777.18 66
19778.51 74
19779.84 84
19781.17 109
19782.50 90
19783.83 88
19785.15 78
19786.48 103
19787.81 74
19789.14 87
19790.47 65
19791.80 85
19793.13 94
19794.46 92
19795.79 101
19797.12 99
19798.45 86
19799.78 95
19801.11 67
19802.44 84
19803.77 81
19805.10 82
19806.43 70
19807.76 70
19809.09 73
19810.42 70
19811.75 73
19813.08 76
19814.41 58
19815.74 65
19817.07 97
19818.40 81
19819.73 76
19821.06 73
19822.39 69
19823.72 77
19825.05 72
19826.38 76
19827.71 89
19829.05 104
19830.38 84
19831.71 89
19833.04 78
19834.37 72
19835.70 88
19837.03 89
19838.36 84
19839.69 100
19841.02 76
19842.36 92
19843.69 79
19845.02 81
19846.35 90
19847.68 76
19849.01 88
19850.34 81
19851.68 95
19853.01 85
19854.34 68
19855.67 78
19857.00 77
19858.33 78
19859.67 69
19861.00 79
19862.33 117
19863.66 107
19864.99 79
19866.32 69
19867.66 75
19868.99 70
19870.32 81
19871.65 69
19872.99 69
19874.32 81
19875.65 93
19876.98 91
19878.32 74
19879.65 76
19880.98 91
19882.31 77
19883.65 65
19884.98 79
19886.31 76
19887.64 82
19888.98 71
19890.31 71
19891.64 82
19892.97 69
19894.31 87
19895.64 81
19896.97 84
19898.31 95
19899.64 90
19900.97 73
19902.31 78
19903.64 68
19904.97 88
19906.31 78
19907.64 66
19908.97 67
19910.31 78
19911.64 83
19912.97 80
19914.31 72
19915.64 83
19916.97 86
19918.31 79
19919.64 87
19920.98 85
19922.31 65
19923.64 72
19924.98 86
19926.31 84
19927.65 81
19928.98 78
19930.31 94
19931.65 82
19932.98 86
19934.32 102
19935.65 89
19936.99 86
19938.32 86
19939.65 79
19940.99 64
19942.32 60
19943.66 91
19944.99 99
19946.33 96
19947.66 67
19949.00 108
19950.33 97
19951.67 77
19953.00 70
19954.34 79
19955.67 78
19957.01 72
19958.34 98
19959.68 80
19961.01 87
19962.35 81
19963.68 74
19965.02 64
19966.35 84
19967.69 85
19969.02 73
19970.36 81
19971.70 86
19973.03 94
19974.37 66
19975.70 90
19977.04 85
19978.37 66
19979.71 82
19981.05 76
19982.38 83
19983.72 59
19985.05 73
19986.39 70
19987.73 88
19989.06 80
19990.40 87
19991.73 78
19993.07 66
19994.41 69
19995.74 81
19997.08 97
19998.42 88
19999.75 96
20001.09 94
20002.43 93
20003.76 112
20005.10 89
20006.44 77
20007.77 66
20009.11 75
20010.45 79
20011.78 81
20013.12 87
20014.46 90
20015.79 91
20017.13 79
20018.47 62
20019.81 74
20021.14 75
20022.48 68
20023.82 64
20025.15 90
20026.49 91
20027.83 82
20029.17 57
20030.50 66
20031.84 74
20033.18 77
20034.52 70
20035.85 71
20037.19 74
20038.53 84
20039.87 88
20041.21 87
20042.54 95
20043.88 84
20045.22 83
20046.56 85
20047.90 82
20049.23 69
20050.57 74
20051.91 86
20053.25 81
20054.59 66
20055.93 71
20057.26 89
20058.60 77
20059.94 96
20061.28 90
20062.62 85
20063.96 83
20065.30 66
20066.63 83
20067.97 80
20069.31 86
20070.65 72
20071.99 89
20073.33 93
20074.67 83
20076.01 85
20077.35 87
20078.68 65
20080.02 73
20081.36 95
20082.70 84
20084.04 75
20085.38 90
20086.72 75
20088.06 65
20089.40 87
20090.74 80
20092.08 97
20093.42 97
20094.76 95
20096.10 56
20097.44 74
20098.78 66
20100.12 79
20101.46 72
20102.80 74
20104.14 85
20105.48 73
20106.82 100
20108.16 80
20109.50 79
20110.84 96
20112.18 72
20113.52 97
20114.86 73
20116.20 87
20117.54 79
20118.88 89
20120.22 78
20121.56 81
20122.90 82
20124.24 85
20125.58 81
20126.92 92
20128.26 72
20129.61 76
20130.95 92
20132.29 105
20133.63 104
20134.97 76
20136.31 74
20137.65 90
20138.99 72
20140.33 84
20141.67 79
20143.02 81
