# Supplementary material for: MALDI-TOF MS typing enables the classification of brewing yeasts of the genus Saccharomyces to major beer styles
Source: PLoS One. 2017 Aug 9;12(8):e0181694. doi: 10.1371/journal.pone.0181694 (PMC5549903; doi:10.1371/journal.pone.0181694)
Supplement: S1 File — The directory includes 90 raw files and was zipped to “.zip”; the folder has three strains with 30 spectra per strain; S1 Text explains the raw files with an example and Table 1 represents the yeast strains used within the experiment. (ZIP) [file pone.0181694.s004.zip › 1-3/30251-127-OG-WB-WB-YPG-18h-E-E_2015-07-22_2_0_F2_1.dat]

2000.14 940
2000.56 966
2000.98 903
2001.40 957
2001.83 934
2002.25 983
2002.67 923
2003.09 951
2003.51 975
2003.93 893
2004.36 1106
2004.78 993
2005.20 1071
2005.62 893
2006.05 1048
2006.47 957
2006.89 1038
2007.31 1205
2007.73 1057
2008.16 1091
2008.58 973
2009.00 986
2009.42 1035
2009.85 1091
2010.27 994
2010.69 1116
2011.12 1028
2011.54 1136
2011.96 1107
2012.38 978
2012.81 961
2013.23 887
2013.65 965
2014.08 976
2014.50 988
2014.92 906
2015.35 857
2015.77 867
2016.19 955
2016.62 963
2017.04 1026
2017.46 1186
2017.89 1116
2018.31 1159
2018.73 1147
2019.16 1088
2019.58 1205
2020.00 969
2020.43 910
2020.85 1014
2021.27 1029
2021.70 1083
2022.12 1003
2022.55 939
2022.97 909
2023.39 911
2023.82 970
2024.24 990
2024.67 1040
2025.09 1039
2025.52 1040
2025.94 1000
2026.36 1038
2026.79 1070
2027.21 991
2027.64 826
2028.06 903
2028.49 963
2028.91 949
2029.34 978
2029.76 949
2030.19 956
2030.61 1047
2031.03 1059
2031.46 1047
2031.88 1024
2032.31 982
2032.73 1093
2033.16 1106
2033.58 1011
2034.01 989
2034.44 956
2034.86 791
2035.29 900
2035.71 952
2036.14 1071
2036.56 984
2036.99 945
2037.41 1020
2037.84 960
2038.26 1113
2038.69 1091
2039.12 950
2039.54 1064
2039.97 1100
2040.39 939
2040.82 939
2041.24 1022
2041.67 1012
2042.10 975
2042.52 916
2042.95 1067
2043.37 1016
2043.80 917
2044.23 1007
2044.65 958
2045.08 856
2045.51 1022
2045.93 1060
2046.36 887
2046.79 1041
2047.21 1058
2047.64 1131
2048.07 997
2048.49 971
2048.92 883
2049.35 903
2049.77 1024
2050.20 940
2050.63 1021
2051.05 1042
2051.48 1022
2051.91 985
2052.33 978
2052.76 1118
2053.19 1242
2053.62 1161
2054.04 1108
2054.47 1142
2054.90 1165
2055.32 1301
2055.75 1128
2056.18 1178
2056.61 1095
2057.03 951
2057.46 935
2057.89 1075
2058.32 984
2058.75 963
2059.17 914
2059.60 1013
2060.03 1190
2060.46 967
2060.88 928
2061.31 1137
2061.74 1052
2062.17 1119
2062.60 1068
2063.02 957
2063.45 1093
2063.88 1053
2064.31 1041
2064.74 1125
2065.17 1295
2065.59 1263
2066.02 1011
2066.45 923
2066.88 1037
2067.31 1133
2067.74 1067
2068.17 976
2068.60 1043
2069.02 1053
2069.45 996
2069.88 1073
2070.31 1003
2070.74 1074
2071.17 991
2071.60 972
2072.03 1105
2072.46 1107
2072.89 1156
2073.31 1108
2073.74 1086
2074.17 1198
2074.60 1129
2075.03 1275
2075.46 1169
2075.89 1151
2076.32 1271
2076.75 1203
2077.18 1098
2077.61 1201
2078.04 1145
2078.47 1123
2078.90 1018
2079.33 943
2079.76 911
2080.19 965
2080.62 1069
2081.05 1078
2081.48 918
2081.91 949
2082.34 909
2082.77 918
2083.20 1113
2083.63 980
2084.06 906
2084.49 946
2084.92 955
2085.35 999
2085.78 1051
2086.21 1158
2086.64 1021
2087.07 1002
2087.50 1080
2087.94 1035
2088.37 930
2088.80 926
2089.23 993
2089.66 1014
2090.09 949
2090.52 1027
2090.95 1099
2091.38 1024
2091.81 939
2092.25 1081
2092.68 1031
2093.11 1050
2093.54 1051
2093.97 1050
2094.40 1059
2094.83 1056
2095.27 961
2095.70 976
2096.13 1024
2096.56 1118
2096.99 1027
2097.42 979
2097.86 1007
2098.29 891
2098.72 806
2099.15 1010
2099.58 950
2100.01 1097
2100.45 1049
2100.88 1029
2101.31 955
2101.74 896
2102.18 961
2102.61 1064
2103.04 1063
2103.47 1052
2103.90 940
2104.34 903
2104.77 926
2105.20 1035
2105.63 985
2106.07 970
2106.50 1061
2106.93 991
2107.37 997
2107.80 1153
2108.23 926
2108.66 931
2109.10 932
2109.53 1040
2109.96 1033
2110.40 925
2110.83 997
2111.26 1041
2111.70 957
2112.13 838
2112.56 906
2113.00 877
2113.43 864
2113.86 845
2114.30 976
2114.73 969
2115.16 1000
2115.60 1037
2116.03 1086
2116.46 906
2116.90 866
2117.33 910
2117.77 916
2118.20 953
2118.63 830
2119.07 909
2119.50 907
2119.94 926
2120.37 858
2120.80 837
2121.24 950
2121.67 794
2122.11 852
2122.54 962
2122.97 982
2123.41 963
2123.84 904
2124.28 1020
2124.71 920
2125.15 900
2125.58 920
2126.02 1002
2126.45 1125
2126.89 900
2127.32 886
2127.76 888
2128.19 853
2128.63 1012
2129.06 1126
2129.50 974
2129.93 1005
2130.37 1077
2130.80 936
2131.24 1102
2131.67 1208
2132.11 1096
2132.54 1092
2132.98 1004
2133.41 888
2133.85 902
2134.28 947
2134.72 856
2135.16 967
2135.59 990
2136.03 915
2136.46 952
2136.90 919
2137.33 932
2137.77 997
2138.21 928
2138.64 996
2139.08 879
2139.51 853
2139.95 902
2140.39 872
2140.82 907
2141.26 846
2141.69 782
2142.13 802
2142.57 925
2143.00 1009
2143.44 1008
2143.88 935
2144.31 875
2144.75 892
2145.19 986
2145.62 888
2146.06 770
2146.50 922
2146.93 970
2147.37 933
2147.81 1024
2148.24 1017
2148.68 1092
2149.12 986
2149.56 1021
2149.99 942
2150.43 1077
2150.87 1135
2151.30 986
2151.74 1021
2152.18 1107
2152.62 1004
2153.05 1069
2153.49 1134
2153.93 1075
2154.37 1021
2154.80 976
2155.24 1210
2155.68 1185
2156.12 1122
2156.55 1095
2156.99 1129
2157.43 1217
2157.87 1151
2158.31 1200
2158.74 1086
2159.18 1096
2159.62 1191
2160.06 1070
2160.50 1027
2160.93 1141
2161.37 978
2161.81 936
2162.25 1024
2162.69 983
2163.13 968
2163.57 991
2164.00 914
2164.44 917
2164.88 984
2165.32 1031
2165.76 1034
2166.20 992
2166.64 865
2167.07 830
2167.51 904
2167.95 994
2168.39 991
2168.83 922
2169.27 980
2169.71 1000
2170.15 969
2170.59 1032
2171.03 998
2171.47 1021
2171.91 1096
2172.34 1031
2172.78 1013
2173.22 1015
2173.66 894
2174.10 981
2174.54 1023
2174.98 1035
2175.42 1012
2175.86 889
2176.30 923
2176.74 1027
2177.18 1047
2177.62 967
2178.06 908
2178.50 919
2178.94 835
2179.38 944
2179.82 883
2180.26 827
2180.70 842
2181.14 905
2181.58 909
2182.02 789
2182.46 842
2182.90 980
2183.34 822
2183.78 758
2184.22 874
2184.67 943
2185.11 899
2185.55 916
2185.99 933
2186.43 862
2186.87 889
2187.31 874
2187.75 997
2188.19 1007
2188.63 940
2189.07 904
2189.52 951
2189.96 1079
2190.40 1051
2190.84 1061
2191.28 921
2191.72 951
2192.16 917
2192.60 1133
2193.05 1082
2193.49 1060
2193.93 1190
2194.37 1066
2194.81 1035
2195.25 1077
2195.70 1131
2196.14 1024
2196.58 1064
2197.02 866
2197.46 907
2197.91 1014
2198.35 972
2198.79 998
2199.23 934
2199.67 886
2200.12 936
2200.56 986
2201.00 954
2201.44 1087
2201.89 976
2202.33 1134
2202.77 1109
2203.21 1153
2203.66 1119
2204.10 1023
2204.54 872
2204.98 1044
2205.43 1089
2205.87 1203
2206.31 968
2206.75 985
2207.20 994
2207.64 941
2208.08 969
2208.53 927
2208.97 888
2209.41 915
2209.86 993
2210.30 926
2210.74 966
2211.19 1033
2211.63 949
2212.07 930
2212.52 1078
2212.96 1097
2213.40 882
2213.85 981
2214.29 1001
2214.73 1073
2215.18 921
2215.62 1055
2216.06 1144
2216.51 1057
2216.95 1008
2217.40 992
2217.84 908
2218.28 904
2218.73 1027
2219.17 1030
2219.62 977
2220.06 978
2220.51 977
2220.95 914
2221.39 1001
2221.84 1098
2222.28 1118
2222.73 1231
2223.17 1021
2223.62 1009
2224.06 1069
2224.51 998
2224.95 1099
2225.39 1225
2225.84 1085
2226.28 1016
2226.73 1233
2227.17 1241
2227.62 1093
2228.06 1022
2228.51 1010
2228.95 1159
2229.40 1032
2229.84 991
2230.29 1053
2230.73 1068
2231.18 1119
2231.63 1122
2232.07 1086
2232.52 1059
2232.96 981
2233.41 1029
2233.85 1147
2234.30 1144
2234.74 1055
2235.19 1161
2235.64 1123
2236.08 1184
2236.53 1055
2236.97 1059
2237.42 1016
2237.87 1036
2238.31 1073
2238.76 814
2239.20 823
2239.65 893
2240.10 1027
2240.54 867
2240.99 816
2241.43 927
2241.88 954
2242.33 919
2242.77 961
2243.22 877
2243.67 851
2244.11 913
2244.56 980
2245.01 854
2245.45 945
2245.90 1005
2246.35 1022
2246.79 851
2247.24 928
2247.69 881
2248.13 900
2248.58 1071
2249.03 943
2249.48 856
2249.92 1088
2250.37 1004
2250.82 977
2251.27 980
2251.71 954
2252.16 960
2252.61 865
2253.05 919
2253.50 1035
2253.95 815
2254.40 812
2254.85 825
2255.29 783
2255.74 828
2256.19 961
2256.64 947
2257.08 776
2257.53 882
2257.98 852
2258.43 879
2258.88 855
2259.32 950
2259.77 967
2260.22 1057
2260.67 1156
2261.12 1121
2261.57 1041
2262.01 1101
2262.46 1155
2262.91 1148
2263.36 1066
2263.81 1091
2264.26 1138
2264.71 1158
2265.15 1060
2265.60 991
2266.05 912
2266.50 1037
2266.95 1118
2267.40 963
2267.85 1008
2268.30 1007
2268.75 1053
2269.19 1106
2269.64 1093
2270.09 1031
2270.54 941
2270.99 945
2271.44 926
2271.89 1065
2272.34 1022
2272.79 988
2273.24 953
2273.69 894
2274.14 1091
2274.59 1139
2275.04 1007
2275.49 865
2275.94 1077
2276.39 1062
2276.84 989
2277.29 1052
2277.74 1070
2278.19 1210
2278.64 1244
2279.09 1052
2279.54 939
2279.99 1048
2280.44 1040
2280.89 995
2281.34 812
2281.79 812
2282.24 840
2282.69 915
2283.14 994
2283.59 914
2284.04 915
2284.49 917
2284.94 956
2285.39 932
2285.84 945
2286.29 1078
2286.74 1020
2287.19 1122
2287.65 1089
2288.10 1030
2288.55 1074
2289.00 1360
2289.45 1232
2289.90 1360
2290.35 1612
2290.80 1576
2291.25 1540
2291.71 1352
2292.16 1337
2292.61 1351
2293.06 1361
2293.51 1372
2293.96 1266
2294.41 1117
2294.87 1132
2295.32 1169
2295.77 897
2296.22 894
2296.67 904
2297.12 870
2297.58 786
2298.03 805
2298.48 795
2298.93 924
2299.38 935
2299.84 963
2300.29 952
2300.74 832
2301.19 811
2301.65 766
2302.10 862
2302.55 934
2303.00 937
2303.46 834
2303.91 969
2304.36 922
2304.81 942
2305.27 906
2305.72 915
2306.17 906
2306.62 1036
2307.08 986
2307.53 1052
2307.98 1061
2308.44 1000
2308.89 1007
2309.34 1183
2309.79 1057
2310.25 1133
2310.70 1088
2311.15 958
2311.61 972
2312.06 1032
2312.51 1080
2312.97 911
2313.42 985
2313.87 881
2314.33 902
2314.78 917
2315.24 1092
2315.69 928
2316.14 924
2316.60 928
2317.05 895
2317.50 1102
2317.96 952
2318.41 1027
2318.87 868
2319.32 901
2319.77 901
2320.23 974
2320.68 916
2321.14 889
2321.59 875
2322.05 965
2322.50 1145
2322.95 1085
2323.41 934
2323.86 1037
2324.32 1126
2324.77 867
2325.23 993
2325.68 919
2326.14 1055
2326.59 924
2327.05 874
2327.50 995
2327.96 932
2328.41 1039
2328.86 1254
2329.32 971
2329.78 966
2330.23 927
2330.69 977
2331.14 1045
2331.60 1020
2332.05 1001
2332.51 989
2332.96 1094
2333.42 1026
2333.87 970
2334.33 988
2334.78 913
2335.24 838
2335.69 995
2336.15 1012
2336.61 944
2337.06 884
2337.52 853
2337.97 827
2338.43 891
2338.89 864
2339.34 735
2339.80 814
2340.25 954
2340.71 907
2341.17 853
2341.62 869
2342.08 895
2342.53 995
2342.99 937
2343.45 900
2343.90 794
2344.36 807
2344.82 832
2345.27 845
2345.73 815
2346.19 880
2346.64 994
2347.10 872
2347.56 813
2348.01 1086
2348.47 1027
2348.93 844
2349.38 937
2349.84 895
2350.30 963
2350.76 1000
2351.21 941
2351.67 880
2352.13 804
2352.58 873
2353.04 788
2353.50 879
2353.96 981
2354.41 815
2354.87 817
2355.33 770
2355.79 821
2356.24 805
2356.70 989
2357.16 997
2357.62 906
2358.08 792
2358.53 831
2358.99 826
2359.45 888
2359.91 927
2360.37 903
2360.82 866
2361.28 909
2361.74 905
2362.20 928
2362.66 954
2363.11 905
2363.57 956
2364.03 811
2364.49 869
2364.95 933
2365.41 1145
2365.86 1013
2366.32 1114
2366.78 1107
2367.24 1080
2367.70 982
2368.16 1032
2368.62 951
2369.08 935
2369.54 921
2369.99 905
2370.45 973
2370.91 997
2371.37 981
2371.83 970
2372.29 928
2372.75 992
2373.21 942
2373.67 1056
2374.13 949
2374.59 1035
2375.05 903
2375.51 1009
2375.96 1313
2376.42 1221
2376.88 1175
2377.34 1057
2377.80 1143
2378.26 1274
2378.72 1102
2379.18 1119
2379.64 1162
2380.10 1044
2380.56 1166
2381.02 1123
2381.48 995
2381.94 1073
2382.40 897
2382.86 875
2383.32 840
2383.78 788
2384.24 769
2384.70 871
2385.17 859
2385.63 828
2386.09 762
2386.55 797
2387.01 827
2387.47 864
2387.93 894
2388.39 842
2388.85 951
2389.31 977
2389.77 950
2390.23 906
2390.69 965
2391.15 1047
2391.62 1101
2392.08 1050
2392.54 1035
2393.00 1034
2393.46 1164
2393.92 1112
2394.38 1067
2394.84 999
2395.31 929
2395.77 989
2396.23 949
2396.69 970
2397.15 922
2397.61 936
2398.08 870
2398.54 979
2399.00 1007
2399.46 1018
2399.92 1059
2400.38 984
2400.85 857
2401.31 975
2401.77 1033
2402.23 1037
2402.69 865
2403.16 828
2403.62 866
2404.08 857
2404.54 899
2405.01 861
2405.47 941
2405.93 915
2406.39 1020
2406.86 894
2407.32 877
2407.78 1032
2408.24 968
2408.71 823
2409.17 1046
2409.63 1054
2410.09 1039
2410.56 1051
2411.02 912
2411.48 1018
2411.95 960
2412.41 853
2412.87 970
2413.34 943
2413.80 987
2414.26 927
2414.73 948
2415.19 971
2415.65 968
2416.12 1068
2416.58 1113
2417.04 982
2417.51 1042
2417.97 1008
2418.43 1076
2418.90 1022
2419.36 1085
2419.82 989
2420.29 979
2420.75 938
2421.22 857
2421.68 1039
2422.14 952
2422.61 886
2423.07 818
2423.54 810
2424.00 859
2424.47 923
2424.93 886
2425.39 809
2425.86 763
2426.32 818
2426.79 846
2427.25 927
2427.72 881
2428.18 954
2428.65 884
2429.11 857
2429.57 929
2430.04 849
2430.50 768
2430.97 846
2431.43 962
2431.90 944
2432.36 873
2432.83 886
2433.29 834
2433.76 863
2434.22 978
2434.69 843
2435.15 947
2435.62 865
2436.09 910
2436.55 844
2437.02 868
2437.48 886
2437.95 901
2438.41 918
2438.88 838
2439.34 926
2439.81 1024
2440.28 1069
2440.74 973
2441.21 1069
2441.67 987
2442.14 957
2442.60 1183
2443.07 954
2443.54 939
2444.00 1147
2444.47 962
2444.94 854
2445.40 942
2445.87 863
2446.33 818
2446.80 860
2447.27 955
2447.73 1057
2448.20 996
2448.67 925
2449.13 972
2449.60 990
2450.07 856
2450.53 802
2451.00 905
2451.47 837
2451.93 869
2452.40 922
2452.87 887
2453.33 865
2453.80 848
2454.27 786
2454.74 727
2455.20 913
2455.67 916
2456.14 972
2456.60 820
2457.07 902
2457.54 896
2458.01 893
2458.47 751
2458.94 840
2459.41 914
2459.88 919
2460.34 862
2460.81 814
2461.28 880
2461.75 861
2462.21 815
2462.68 914
2463.15 923
2463.62 986
2464.09 925
2464.55 822
2465.02 901
2465.49 982
2465.96 884
2466.43 1017
2466.90 1087
2467.36 866
2467.83 885
2468.30 859
2468.77 796
2469.24 743
2469.71 756
2470.17 828
2470.64 789
2471.11 766
2471.58 835
2472.05 853
2472.52 720
2472.99 742
2473.46 850
2473.93 761
2474.39 781
2474.86 818
2475.33 847
2475.80 895
2476.27 905
2476.74 794
2477.21 790
2477.68 860
2478.15 888
2478.62 861
2479.09 891
2479.56 794
2480.03 865
2480.49 926
2480.96 838
2481.43 866
2481.90 811
2482.37 814
2482.84 821
2483.31 734
2483.78 714
2484.25 683
2484.72 752
2485.19 694
2485.66 791
2486.13 829
2486.60 901
2487.07 884
2487.54 959
2488.01 871
2488.48 989
2488.95 861
2489.43 985
2489.90 982
2490.37 920
2490.84 928
2491.31 882
2491.78 735
2492.25 843
2492.72 820
2493.19 840
2493.66 940
2494.13 949
2494.60 825
2495.07 706
2495.54 788
2496.02 829
2496.49 826
2496.96 856
2497.43 785
2497.90 793
2498.37 884
2498.84 901
2499.31 754
2499.79 961
2500.26 980
2500.73 854
2501.20 817
2501.67 890
2502.14 922
2502.61 890
2503.09 947
2503.56 1042
2504.03 1049
2504.50 849
2504.97 947
2505.45 916
2505.92 834
2506.39 1078
2506.86 930
2507.33 883
2507.81 863
2508.28 918
2508.75 945
2509.22 974
2509.69 934
2510.17 1010
2510.64 1005
2511.11 1045
2511.58 875
2512.06 963
2512.53 1035
2513.00 979
2513.47 909
2513.95 1042
2514.42 932
2514.89 965
2515.37 870
2515.84 824
2516.31 810
2516.78 820
2517.26 856
2517.73 842
2518.20 909
2518.68 850
2519.15 804
2519.62 936
2520.10 941
2520.57 815
2521.04 954
2521.52 890
2521.99 866
2522.46 899
2522.94 812
2523.41 857
2523.89 785
2524.36 822
2524.83 896
2525.31 973
2525.78 933
2526.25 944
2526.73 876
2527.20 880
2527.68 948
2528.15 997
2528.62 994
2529.10 1006
2529.57 952
2530.05 931
2530.52 1050
2531.00 1042
2531.47 967
2531.94 971
2532.42 859
2532.89 841
2533.37 960
2533.84 917
2534.32 936
2534.79 880
2535.27 962
2535.74 832
2536.22 892
2536.69 977
2537.17 935
2537.64 889
2538.12 852
2538.59 961
2539.07 1021
2539.54 885
2540.02 1019
2540.49 1070
2540.97 940
2541.44 977
2541.92 1056
2542.39 946
2542.87 852
2543.34 998
2543.82 1093
2544.29 959
2544.77 933
2545.25 958
2545.72 1020
2546.20 984
2546.67 1002
2547.15 992
2547.62 900
2548.10 996
2548.58 1053
2549.05 956
2549.53 1056
2550.00 1002
2550.48 1045
2550.96 1037
2551.43 1013
2551.91 968
2552.39 981
2552.86 903
2553.34 947
2553.82 1014
2554.29 964
2554.77 941
2555.24 956
2555.72 908
2556.20 901
2556.67 788
2557.15 908
2557.63 934
2558.11 904
2558.58 846
2559.06 836
2559.54 846
2560.01 884
2560.49 868
2560.97 810
2561.44 1013
2561.92 838
2562.40 807
2562.88 808
2563.35 827
2563.83 737
2564.31 884
2564.79 971
2565.26 701
2565.74 737
2566.22 832
2566.70 796
2567.17 748
2567.65 876
2568.13 885
2568.61 863
2569.09 822
2569.56 806
2570.04 743
2570.52 862
2571.00 785
2571.48 770
2571.95 919
2572.43 763
2572.91 752
2573.39 838
2573.87 733
2574.35 755
2574.82 747
2575.30 867
2575.78 898
2576.26 928
2576.74 907
2577.22 805
2577.70 846
2578.17 848
2578.65 809
2579.13 930
2579.61 959
2580.09 944
2580.57 992
2581.05 907
2581.53 729
2582.01 848
2582.48 893
2582.96 867
2583.44 788
2583.92 951
2584.40 896
2584.88 836
2585.36 832
2585.84 804
2586.32 852
2586.80 869
2587.28 935
2587.76 860
2588.24 812
2588.72 899
2589.20 918
2589.68 884
2590.16 894
2590.64 933
2591.12 951
2591.60 912
2592.08 781
2592.56 838
2593.04 928
2593.52 896
2594.00 746
2594.48 766
2594.96 892
2595.44 852
2595.92 826
2596.40 824
2596.88 856
2597.36 877
2597.84 761
2598.32 776
2598.80 819
2599.28 751
2599.76 809
2600.24 799
2600.72 892
2601.21 823
2601.69 831
2602.17 901
2602.65 999
2603.13 915
2603.61 867
2604.09 790
2604.57 997
2605.05 1012
2605.54 1012
2606.02 818
2606.50 918
2606.98 970
2607.46 792
2607.94 673
2608.42 733
2608.91 863
2609.39 909
2609.87 866
2610.35 841
2610.83 902
2611.31 873
2611.80 813
2612.28 841
2612.76 841
2613.24 859
2613.72 908
2614.21 873
2614.69 777
2615.17 920
2615.65 995
2616.13 852
2616.62 933
2617.10 926
2617.58 968
2618.06 939
2618.55 864
2619.03 897
2619.51 851
2619.99 862
2620.48 945
2620.96 878
2621.44 998
2621.92 989
2622.41 933
2622.89 910
2623.37 1010
2623.86 986
2624.34 947
2624.82 894
2625.31 726
2625.79 901
2626.27 990
2626.75 957
2627.24 883
2627.72 883
2628.20 775
2628.69 899
2629.17 907
2629.66 1035
2630.14 1075
2630.62 1033
2631.11 1098
2631.59 1202
2632.07 1202
2632.56 1224
2633.04 1076
2633.52 1096
2634.01 1084
2634.49 1077
2634.98 1093
2635.46 1038
2635.94 1034
2636.43 951
2636.91 976
2637.40 983
2637.88 855
2638.37 812
2638.85 764
2639.33 665
2639.82 784
2640.30 785
2640.79 856
2641.27 843
2641.76 748
2642.24 905
2642.73 810
2643.21 748
2643.70 645
2644.18 659
2644.67 746
2645.15 745
2645.64 790
2646.12 806
2646.61 924
2647.09 770
2647.58 701
2648.06 798
2648.55 846
2649.03 838
2649.52 849
2650.00 735
2650.49 792
2650.97 882
2651.46 908
2651.94 833
2652.43 857
2652.92 806
2653.40 709
2653.89 737
2654.37 804
2654.86 844
2655.34 771
2655.83 777
2656.32 759
2656.80 831
2657.29 819
2657.77 891
2658.26 805
2658.75 884
2659.23 759
2659.72 797
2660.21 880
2660.69 787
2661.18 851
2661.66 775
2662.15 712
2662.64 834
2663.12 827
2663.61 809
2664.10 791
2664.58 757
2665.07 833
2665.56 900
2666.04 842
2666.53 869
2667.02 773
2667.50 857
2667.99 754
2668.48 791
2668.97 871
2669.45 911
2669.94 881
2670.43 902
2670.91 952
2671.40 830
2671.89 990
2672.38 962
2672.86 843
2673.35 964
2673.84 962
2674.33 899
2674.81 904
2675.30 980
2675.79 1011
2676.28 920
2676.77 930
2677.25 937
2677.74 937
2678.23 877
2678.72 837
2679.21 877
2679.69 827
2680.18 867
2680.67 821
2681.16 808
2681.65 894
2682.13 878
2682.62 843
2683.11 744
2683.60 738
2684.09 710
2684.58 686
2685.07 731
2685.55 745
2686.04 854
2686.53 866
2687.02 765
2687.51 803
2688.00 742
2688.49 701
2688.98 819
2689.46 863
2689.95 864
2690.44 832
2690.93 750
2691.42 757
2691.91 848
2692.40 923
2692.89 863
2693.38 926
2693.87 841
2694.36 831
2694.85 728
2695.34 837
2695.83 796
2696.31 754
2696.80 806
2697.29 865
2697.78 871
2698.27 893
2698.76 892
2699.25 780
2699.74 829
2700.23 918
2700.72 822
2701.21 779
2701.70 812
2702.19 861
2702.68 859
2703.17 919
2703.66 984
2704.15 939
2704.64 883
2705.13 904
2705.63 844
2706.12 805
2706.61 861
2707.10 913
2707.59 828
2708.08 903
2708.57 825
2709.06 836
2709.55 795
2710.04 762
2710.53 912
2711.02 870
2711.51 795
2712.01 865
2712.50 783
2712.99 901
2713.48 838
2713.97 823
2714.46 721
2714.95 733
2715.44 719
2715.93 793
2716.43 791
2716.92 767
2717.41 802
2717.90 873
2718.39 794
2718.88 864
2719.38 879
2719.87 789
2720.36 804
2720.85 838
2721.34 976
2721.83 918
2722.33 928
2722.82 919
2723.31 867
2723.80 827
2724.30 916
2724.79 946
2725.28 790
2725.77 783
2726.26 862
2726.76 990
2727.25 910
2727.74 900
2728.23 852
2728.73 872
2729.22 834
2729.71 769
2730.20 870
2730.70 832
2731.19 998
2731.68 937
2732.18 941
2732.67 870
2733.16 885
2733.65 887
2734.15 784
2734.64 878
2735.13 1043
2735.63 887
2736.12 863
2736.61 905
2737.11 920
2737.60 841
2738.09 1003
2738.59 1152
2739.08 1065
2739.57 904
2740.07 918
2740.56 948
2741.05 906
2741.55 948
2742.04 1018
2742.54 906
2743.03 931
2743.52 879
2744.02 823
2744.51 795
2745.00 934
2745.50 972
2745.99 852
2746.49 885
2746.98 852
2747.48 835
2747.97 707
2748.46 714
2748.96 782
2749.45 795
2749.95 811
2750.44 791
2750.94 779
2751.43 776
2751.93 824
2752.42 829
2752.91 850
2753.41 772
2753.90 912
2754.40 866
2754.89 891
2755.39 727
2755.88 715
2756.38 864
2756.87 852
2757.37 880
2757.86 765
2758.36 763
2758.85 865
2759.35 897
2759.85 863
2760.34 859
2760.84 829
2761.33 864
2761.83 797
2762.32 869
2762.82 956
2763.31 1013
2763.81 858
2764.31 865
2764.80 803
2765.30 831
2765.79 817
2766.29 915
2766.78 828
2767.28 786
2767.78 799
2768.27 792
2768.77 868
2769.27 892
2769.76 843
2770.26 816
2770.75 761
2771.25 766
2771.75 920
2772.24 1016
2772.74 855
2773.24 782
2773.73 776
2774.23 838
2774.73 928
2775.22 866
2775.72 982
2776.22 870
2776.71 927
2777.21 963
2777.71 898
2778.20 950
2778.70 879
2779.20 850
2779.70 833
2780.19 824
2780.69 785
2781.19 807
2781.68 839
2782.18 906
2782.68 843
2783.18 771
2783.67 697
2784.17 750
2784.67 883
2785.17 816
2785.66 827
2786.16 824
2786.66 907
2787.16 785
2787.66 754
2788.15 854
2788.65 991
2789.15 994
2789.65 916
2790.14 931
2790.64 841
2791.14 919
2791.64 887
2792.14 963
2792.64 986
2793.13 869
2793.63 786
2794.13 797
2794.63 903
2795.13 924
2795.63 967
2796.12 949
2796.62 864
2797.12 1006
2797.62 943
2798.12 866
2798.62 1011
2799.12 1163
2799.62 1109
2800.12 1034
2800.61 811
2801.11 865
2801.61 891
2802.11 839
2802.61 871
2803.11 1034
2803.61 878
2804.11 891
2804.61 828
2805.11 874
2805.61 902
2806.11 795
2806.61 815
2807.11 861
2807.60 958
2808.10 918
2808.60 775
2809.10 813
2809.60 782
2810.10 730
2810.60 869
2811.10 839
2811.60 798
2812.10 833
2812.60 795
2813.10 761
2813.60 660
2814.10 765
2814.60 788
2815.10 697
2815.60 646
2816.10 677
2816.61 772
2817.11 782
2817.61 855
2818.11 847
2818.61 822
2819.11 761
2819.61 801
2820.11 817
2820.61 836
2821.11 865
2821.61 901
2822.11 889
2822.61 878
2823.11 883
2823.62 820
2824.12 820
2824.62 765
2825.12 870
2825.62 821
2826.12 757
2826.62 817
2827.12 803
2827.63 754
2828.13 899
2828.63 913
2829.13 836
2829.63 800
2830.13 905
2830.63 770
2831.14 752
2831.64 751
2832.14 710
2832.64 712
2833.14 750
2833.65 928
2834.15 859
2834.65 704
2835.15 840
2835.65 910
2836.16 870
2836.66 834
2837.16 830
2837.66 887
2838.16 845
2838.67 881
2839.17 935
2839.67 938
2840.17 835
2840.68 811
2841.18 808
2841.68 776
2842.19 752
2842.69 830
2843.19 843
2843.69 768
2844.20 718
2844.70 773
2845.20 718
2845.71 749
2846.21 751
2846.71 778
2847.21 744
2847.72 769
2848.22 729
2848.72 655
2849.23 806
2849.73 871
2850.23 792
2850.74 830
2851.24 729
2851.74 770
2852.25 749
2852.75 756
2853.26 896
2853.76 856
2854.26 987
2854.77 876
2855.27 754
2855.77 771
2856.28 795
2856.78 745
2857.29 787
2857.79 911
2858.29 927
2858.80 824
2859.30 913
2859.81 784
2860.31 722
2860.82 794
2861.32 720
2861.82 778
2862.33 763
2862.83 807
2863.34 800
2863.84 795
2864.35 794
2864.85 715
2865.36 673
2865.86 644
2866.37 720
2866.87 711
2867.38 789
2867.88 772
2868.39 709
2868.89 791
2869.40 873
2869.90 848
2870.41 775
2870.91 687
2871.42 747
2871.92 735
2872.43 837
2872.93 797
2873.44 868
2873.94 809
2874.45 866
2874.95 838
2875.46 928
2875.97 828
2876.47 947
2876.98 862
2877.48 1074
2877.99 880
2878.49 894
2879.00 802
2879.51 858
2880.01 793
2880.52 795
2881.03 781
2881.53 831
2882.04 808
2882.54 799
2883.05 896
2883.56 822
2884.06 810
2884.57 810
2885.08 866
2885.58 818
2886.09 823
2886.60 881
2887.10 719
2887.61 802
2888.12 816
2888.62 755
2889.13 720
2889.64 817
2890.14 811
2890.65 821
2891.16 936
2891.66 897
2892.17 907
2892.68 931
2893.18 940
2893.69 997
2894.20 736
2894.71 784
2895.21 895
2895.72 940
2896.23 907
2896.74 842
2897.24 939
2897.75 816
2898.26 722
2898.77 699
2899.27 856
2899.78 882
2900.29 753
2900.80 803
2901.31 846
2901.81 772
2902.32 840
2902.83 759
2903.34 740
2903.85 773
2904.35 768
2904.86 945
2905.37 911
2905.88 836
2906.39 831
2906.90 729
2907.40 761
2907.91 792
2908.42 835
2908.93 809
2909.44 742
2909.95 863
2910.46 926
2910.96 834
2911.47 877
2911.98 778
2912.49 845
2913.00 850
2913.51 814
2914.02 972
2914.53 954
2915.04 906
2915.54 844
2916.05 810
2916.56 812
2917.07 833
2917.58 868
2918.09 867
2918.60 838
2919.11 789
2919.62 838
2920.13 872
2920.64 774
2921.15 812
2921.66 712
2922.17 773
2922.68 729
2923.19 896
2923.70 893
2924.21 763
2924.72 839
2925.23 738
2925.74 800
2926.25 805
2926.76 755
2927.27 759
2927.78 802
2928.29 852
2928.80 787
2929.31 924
2929.82 894
2930.33 770
2930.84 747
2931.35 730
2931.86 834
2932.37 866
2932.88 883
2933.39 949
2933.90 923
2934.41 1003
2934.92 1065
2935.44 926
2935.95 958
2936.46 995
2936.97 887
2937.48 936
2937.99 1063
2938.50 1070
2939.01 1131
2939.52 1188
2940.04 1030
2940.55 1098
2941.06 1163
2941.57 964
2942.08 1000
2942.59 1036
2943.10 962
2943.62 942
2944.13 820
2944.64 879
2945.15 903
2945.66 977
2946.17 866
2946.69 930
2947.20 905
2947.71 821
2948.22 821
2948.73 810
2949.25 779
2949.76 736
2950.27 822
2950.78 725
2951.29 797
2951.81 806
2952.32 823
2952.83 788
2953.34 782
2953.86 808
2954.37 713
2954.88 740
2955.39 860
2955.91 977
2956.42 897
2956.93 947
2957.45 987
2957.96 927
2958.47 874
2958.98 813
2959.50 868
2960.01 818
2960.52 884
2961.04 955
2961.55 1033
2962.06 853
2962.58 869
2963.09 918
2963.60 806
2964.12 892
2964.63 775
2965.14 903
2965.66 940
2966.17 907
2966.68 773
2967.20 722
2967.71 764
2968.22 918
2968.74 858
2969.25 821
2969.77 760
2970.28 757
2970.79 817
2971.31 915
2971.82 873
2972.34 758
2972.85 892
2973.36 957
2973.88 817
2974.39 809
2974.91 888
2975.42 935
2975.94 885
2976.45 820
2976.96 823
2977.48 895
2977.99 952
2978.51 1101
2979.02 966
2979.54 859
2980.05 1044
2980.57 947
2981.08 893
2981.60 842
2982.11 872
2982.63 864
2983.14 879
2983.66 888
2984.17 841
2984.69 836
2985.20 958
2985.72 1020
2986.23 975
2986.75 914
2987.26 921
2987.78 966
2988.29 864
2988.81 895
2989.32 905
2989.84 988
2990.36 1036
2990.87 1005
2991.39 945
2991.90 975
2992.42 1063
2992.94 961
2993.45 969
2993.97 1003
2994.48 990
2995.00 907
2995.51 926
2996.03 951
2996.55 894
2997.06 924
2997.58 1028
2998.10 1150
2998.61 1104
2999.13 1086
2999.65 1080
3000.16 1183
3000.68 1129
3001.19 1196
3001.71 1176
3002.23 1305
3002.74 1294
3003.26 1333
3003.78 1348
3004.30 1675
3004.81 1548
3005.33 1440
3005.85 1569
3006.36 1656
3006.88 1475
3007.40 1262
3007.91 1263
3008.43 1060
3008.95 1048
3009.47 1002
3009.98 1014
3010.50 1136
3011.02 1107
3011.54 1041
3012.05 957
3012.57 989
3013.09 976
3013.61 981
3014.12 1112
3014.64 1100
3015.16 1043
3015.68 1253
3016.19 994
3016.71 960
3017.23 1267
3017.75 1117
3018.27 1073
3018.78 951
3019.30 1092
3019.82 1109
3020.34 991
3020.86 1007
3021.38 1105
3021.89 1109
3022.41 979
3022.93 1003
3023.45 903
3023.97 995
3024.49 977
3025.01 912
3025.52 920
3026.04 888
3026.56 921
3027.08 899
3027.60 930
3028.12 926
3028.64 867
3029.16 873
3029.67 897
3030.19 931
3030.71 911
3031.23 921
3031.75 876
3032.27 933
3032.79 977
3033.31 934
3033.83 878
3034.35 852
3034.87 889
3035.39 894
3035.91 933
3036.43 867
3036.95 905
3037.47 876
3037.99 978
3038.50 930
3039.02 870
3039.54 900
3040.06 894
3040.58 896
3041.10 895
3041.62 917
3042.14 902
3042.66 916
3043.18 975
3043.70 818
3044.23 822
3044.75 886
3045.27 954
3045.79 890
3046.31 862
3046.83 906
3047.35 1030
3047.87 907
3048.39 905
3048.91 951
3049.43 1016
3049.95 896
3050.47 903
3050.99 798
3051.51 896
3052.03 966
3052.56 890
3053.08 855
3053.60 850
3054.12 812
3054.64 752
3055.16 772
3055.68 830
3056.20 823
3056.72 776
3057.25 835
3057.77 888
3058.29 972
3058.81 910
3059.33 819
3059.85 956
3060.38 986
3060.90 880
3061.42 891
3061.94 836
3062.46 921
3062.98 984
3063.51 963
3064.03 1022
3064.55 906
3065.07 850
3065.59 986
3066.12 986
3066.64 999
3067.16 953
3067.68 885
3068.21 975
3068.73 948
3069.25 963
3069.77 902
3070.30 956
3070.82 875
3071.34 857
3071.86 902
3072.39 941
3072.91 888
3073.43 996
3073.95 990
3074.48 991
3075.00 992
3075.52 973
3076.05 961
3076.57 1110
3077.09 1072
3077.61 990
3078.14 1003
3078.66 1094
3079.18 1010
3079.71 1089
3080.23 1174
3080.75 1099
3081.28 1030
3081.80 950
3082.32 1187
3082.85 1066
3083.37 1116
3083.90 1280
3084.42 1249
3084.94 1227
3085.47 1234
3085.99 1203
3086.51 1120
3087.04 1075
3087.56 1126
3088.09 1193
3088.61 1109
3089.13 1089
3089.66 1068
3090.18 1051
3090.71 1083
3091.23 1101
3091.76 950
3092.28 1115
3092.80 1144
3093.33 1062
3093.85 1088
3094.38 1106
3094.90 1110
3095.43 1166
3095.95 1415
3096.48 1319
3097.00 1395
3097.53 1361
3098.05 1406
3098.58 1460
3099.10 1618
3099.63 1888
3100.15 1988
3100.68 2090
3101.20 2592
3101.73 2473
3102.25 2795
3102.78 2928
3103.30 3179
3103.83 3334
3104.35 3110
3104.88 2854
3105.40 2587
3105.93 2351
3106.45 2363
3106.98 1972
3107.51 1909
3108.03 1813
3108.56 1564
3109.08 1556
3109.61 1374
3110.13 1309
3110.66 1528
3111.19 1587
3111.71 1421
3112.24 1402
3112.76 1312
3113.29 1196
3113.82 1277
3114.34 1400
3114.87 1252
3115.40 1089
3115.92 1017
3116.45 1169
3116.98 1181
3117.50 1215
3118.03 1282
3118.55 1310
3119.08 1347
3119.61 1193
3120.13 1280
3120.66 1385
3121.19 1441
3121.72 1436
3122.24 1267
3122.77 1217
3123.30 1330
3123.82 1336
3124.35 1168
3124.88 1041
3125.40 1196
3125.93 1171
3126.46 1180
3126.99 1164
3127.51 1151
3128.04 1074
3128.57 1033
3129.10 1143
3129.62 1009
3130.15 1022
3130.68 941
3131.21 909
3131.73 997
3132.26 1059
3132.79 1034
3133.32 992
3133.85 972
3134.37 1106
3134.90 1077
3135.43 939
3135.96 858
3136.49 907
3137.01 1029
3137.54 989
3138.07 922
3138.60 1007
3139.13 936
3139.65 958
3140.18 947
3140.71 829
3141.24 932
3141.77 915
3142.30 892
3142.83 831
3143.35 832
3143.88 952
3144.41 1014
3144.94 907
3145.47 883
3146.00 911
3146.53 1009
3147.06 885
3147.59 886
3148.11 1014
3148.64 894
3149.17 774
3149.70 861
3150.23 975
3150.76 963
3151.29 856
3151.82 914
3152.35 889
3152.88 923
3153.41 989
3153.94 1017
3154.47 1074
3155.00 1136
3155.53 989
3156.06 891
3156.59 909
3157.12 985
3157.65 974
3158.18 990
3158.71 1000
3159.24 1070
3159.77 1019
3160.30 855
3160.83 962
3161.36 964
3161.89 911
3162.42 992
3162.95 884
3163.48 935
3164.01 954
3164.54 1030
3165.07 1030
3165.60 947
3166.13 899
3166.66 872
3167.19 836
3167.72 839
3168.25 958
3168.78 981
3169.31 911
3169.85 885
3170.38 829
3170.91 924
3171.44 1103
3171.97 1046
3172.50 1026
3173.03 960
3173.56 921
3174.09 987
3174.63 990
3175.16 957
3175.69 867
3176.22 873
3176.75 985
3177.28 1007
3177.81 1023
3178.35 1042
3178.88 903
3179.41 850
3179.94 824
3180.47 922
3181.00 939
3181.54 857
3182.07 721
3182.60 785
3183.13 863
3183.66 813
3184.20 843
3184.73 877
3185.26 764
3185.79 880
3186.33 957
3186.86 904
3187.39 893
3187.92 861
3188.46 899
3188.99 852
3189.52 791
3190.05 820
3190.59 827
3191.12 927
3191.65 891
3192.18 817
3192.72 781
3193.25 766
3193.78 922
3194.32 871
3194.85 1014
3195.38 916
3195.91 830
3196.45 926
3196.98 877
3197.51 931
3198.05 958
3198.58 822
3199.11 918
3199.65 921
3200.18 890
3200.71 941
3201.25 987
3201.78 918
3202.32 964
3202.85 1021
3203.38 1097
3203.92 1156
3204.45 1049
3204.98 1017
3205.52 983
3206.05 1023
3206.59 947
3207.12 1112
3207.65 1069
3208.19 1149
3208.72 1071
3209.26 1060
3209.79 1105
3210.32 1139
3210.86 1148
3211.39 978
3211.93 1073
3212.46 1010
3213.00 939
3213.53 934
3214.07 928
3214.60 889
3215.14 835
3215.67 822
3216.20 1003
3216.74 1057
3217.27 997
3217.81 925
3218.34 901
3218.88 942
3219.41 1077
3219.95 940
3220.48 988
3221.02 1103
3221.56 1043
3222.09 1111
3222.63 1112
3223.16 1067
3223.70 1213
3224.23 1063
3224.77 977
3225.30 1020
3225.84 1129
3226.37 1336
3226.91 1232
3227.45 1151
3227.98 1178
3228.52 1111
3229.05 1161
3229.59 1001
3230.12 1168
3230.66 1096
3231.20 1218
3231.73 1215
3232.27 1217
3232.81 1259
3233.34 1117
3233.88 967
3234.41 1055
3234.95 1099
3235.49 1026
3236.02 1029
3236.56 1052
3237.10 1070
3237.63 1034
3238.17 1161
3238.71 1202
3239.24 1153
3239.78 985
3240.32 914
3240.85 1037
3241.39 1031
3241.93 1171
3242.46 1147
3243.00 1127
3243.54 1149
3244.07 1147
3244.61 1092
3245.15 1128
3245.69 988
3246.22 1225
3246.76 1086
3247.30 1113
3247.84 1054
3248.37 1248
3248.91 1234
3249.45 1268
3249.99 1246
3250.52 1276
3251.06 1228
3251.60 1189
3252.14 1271
3252.67 1318
3253.21 1188
3253.75 1099
3254.29 1144
3254.83 1346
3255.36 1336
3255.90 1361
3256.44 1349
3256.98 1346
3257.52 1265
3258.05 1157
3258.59 1350
3259.13 1608
3259.67 1659
3260.21 1859
3260.75 1940
3261.29 1783
3261.82 1963
3262.36 1893
3262.90 2229
3263.44 2505
3263.98 2388
3264.52 2467
3265.06 2703
3265.60 2873
3266.13 2671
3266.67 2615
3267.21 2686
3267.75 2715
3268.29 2649
3268.83 2617
3269.37 2442
3269.91 2123
3270.45 2102
3270.99 1855
3271.53 1803
3272.07 1610
3272.60 1485
3273.14 1473
3273.68 1372
3274.22 1371
3274.76 1335
3275.30 1432
3275.84 1318
3276.38 1274
3276.92 1239
3277.46 1361
3278.00 1458
3278.54 1473
3279.08 1407
3279.62 1471
3280.16 1552
3280.70 1430
3281.24 1344
3281.78 1367
3282.32 1275
3282.86 1312
3283.40 1396
3283.94 1460
3284.48 1437
3285.02 1348
3285.56 1272
3286.11 1263
3286.65 1432
3287.19 1448
3287.73 1554
3288.27 1425
3288.81 1547
3289.35 1328
3289.89 1292
3290.43 1354
3290.97 1367
3291.51 1480
3292.05 1560
3292.60 1704
3293.14 1642
3293.68 1714
3294.22 2078
3294.76 1891
3295.30 1850
3295.84 1901
3296.38 1937
3296.93 1912
3297.47 1744
3298.01 1826
3298.55 1528
3299.09 1533
3299.63 1520
3300.18 1326
3300.72 1440
3301.26 1394
3301.80 1412
3302.34 1402
3302.89 1284
3303.43 1381
3303.97 1442
3304.51 1217
3305.05 1253
3305.60 1381
3306.14 1430
3306.68 1381
3307.22 1320
3307.76 1350
3308.31 1307
3308.85 1333
3309.39 1250
3309.93 1345
3310.48 1386
3311.02 1207
3311.56 1191
3312.11 1189
3312.65 1366
3313.19 1334
3313.73 1270
3314.28 1413
3314.82 1498
3315.36 1407
3315.91 1512
3316.45 1537
3316.99 1552
3317.53 1592
3318.08 1600
3318.62 1488
3319.16 1537
3319.71 1657
3320.25 1729
3320.79 1665
3321.34 1617
3321.88 1617
3322.43 1553
3322.97 1530
3323.51 1411
3324.06 1400
3324.60 1513
3325.14 1639
3325.69 1563
3326.23 1559
3326.78 1389
3327.32 1441
3327.86 1376
3328.41 1368
3328.95 1391
3329.50 1607
3330.04 1555
3330.58 1785
3331.13 1906
3331.67 2421
3332.22 2612
3332.76 3116
3333.31 3421
3333.85 3975
3334.39 4520
3334.94 4534
3335.48 5104
3336.03 5516
3336.57 5343
3337.12 5449
3337.66 4904
3338.21 4648
3338.75 4402
3339.30 3860
3339.84 3308
3340.39 2613
3340.93 2555
3341.48 2305
3342.02 1892
3342.57 1737
3343.11 1761
3343.66 1578
3344.20 1497
3344.75 1322
3345.29 1427
3345.84 1298
3346.39 1288
3346.93 1249
3347.48 1379
3348.02 1390
3348.57 1552
3349.11 1541
3349.66 1526
3350.21 1534
3350.75 1623
3351.30 1428
3351.84 1522
3352.39 1513
3352.94 1510
3353.48 1403
3354.03 1459
3354.57 1458
3355.12 1355
3355.67 1283
3356.21 1350
3356.76 1354
3357.31 1207
3357.85 1227
3358.40 1298
3358.94 1147
3359.49 1214
3360.04 1262
3360.58 1273
3361.13 1227
3361.68 1303
3362.22 1252
3362.77 1243
3363.32 1221
3363.87 1276
3364.41 1299
3364.96 1316
3365.51 1346
3366.05 1364
3366.60 1423
3367.15 1329
3367.70 1260
3368.24 1253
3368.79 1337
3369.34 1335
3369.88 1200
3370.43 1394
3370.98 1389
3371.53 1458
3372.07 1296
3372.62 1384
3373.17 1414
3373.72 1496
3374.27 1406
3374.81 1355
3375.36 1406
3375.91 1346
3376.46 1271
3377.01 1226
3377.55 1233
3378.10 1291
3378.65 1234
3379.20 1185
3379.75 1126
3380.29 1203
3380.84 1001
3381.39 1042
3381.94 1094
3382.49 1087
3383.04 1045
3383.58 1135
3384.13 1014
3384.68 1140
3385.23 1179
3385.78 1215
3386.33 1230
3386.88 1254
3387.43 1095
3387.97 1017
3388.52 1086
3389.07 963
3389.62 1011
3390.17 978
3390.72 1014
3391.27 1124
3391.82 1032
3392.37 1039
3392.92 1034
3393.47 930
3394.02 1065
3394.56 992
3395.11 890
3395.66 1018
3396.21 1059
3396.76 1070
3397.31 1044
3397.86 1004
3398.41 1060
3398.96 961
3399.51 1023
3400.06 945
3400.61 871
3401.16 993
3401.71 984
3402.26 1061
3402.81 1032
3403.36 858
3403.91 839
3404.46 872
3405.01 944
3405.56 924
3406.11 935
3406.66 888
3407.21 1001
3407.76 944
3408.32 929
3408.87 1052
3409.42 996
3409.97 923
3410.52 1002
3411.07 987
3411.62 926
3412.17 1066
3412.72 1080
3413.27 1008
3413.82 992
3414.37 932
3414.93 1052
3415.48 985
3416.03 1067
3416.58 1059
3417.13 1010
3417.68 957
3418.23 1011
3418.78 930
3419.34 896
3419.89 958
3420.44 902
3420.99 872
3421.54 1016
3422.09 937
3422.65 873
3423.20 925
3423.75 898
3424.30 968
3424.85 961
3425.40 925
3425.96 903
3426.51 1091
3427.06 1020
3427.61 1098
3428.16 962
3428.72 849
3429.27 847
3429.82 986
3430.37 923
3430.93 881
3431.48 830
3432.03 960
3432.58 922
3433.14 942
3433.69 1002
3434.24 934
3434.79 923
3435.35 780
3435.90 868
3436.45 964
3437.00 896
3437.56 818
3438.11 811
3438.66 806
3439.22 838
3439.77 859
3440.32 968
3440.88 956
3441.43 904
3441.98 761
3442.54 882
3443.09 1009
3443.64 887
3444.20 897
3444.75 874
3445.30 961
3445.86 1011
3446.41 845
3446.96 976
3447.52 851
3448.07 884
3448.63 912
3449.18 935
3449.73 915
3450.29 973
3450.84 982
3451.39 973
3451.95 932
3452.50 1035
3453.06 1009
3453.61 874
3454.17 1001
3454.72 982
3455.27 909
3455.83 1058
3456.38 874
3456.94 1109
3457.49 1105
3458.05 1053
3458.60 1000
3459.16 1015
3459.71 1115
3460.27 1054
3460.82 1118
3461.37 1057
3461.93 1030
3462.48 995
3463.04 932
3463.59 930
3464.15 938
3464.70 1044
3465.26 1024
3465.82 979
3466.37 1086
3466.93 991
3467.48 1012
3468.04 1157
3468.59 1006
3469.15 1018
3469.70 1012
3470.26 899
3470.81 1054
3471.37 998
3471.92 1138
3472.48 1087
3473.04 1128
3473.59 1137
3474.15 1144
3474.70 1191
3475.26 1230
3475.82 1117
3476.37 1179
3476.93 1326
3477.48 1326
3478.04 1152
3478.60 1187
3479.15 1142
3479.71 1273
3480.27 1230
3480.82 1229
3481.38 1217
3481.93 1265
3482.49 1361
3483.05 1294
3483.60 1336
3484.16 1404
3484.72 1446
3485.27 1302
3485.83 1342
3486.39 1336
3486.94 1367
3487.50 1668
3488.06 1863
3488.62 2007
3489.17 2370
3489.73 2691
3490.29 2803
3490.84 3073
3491.40 3333
3491.96 3266
3492.52 3606
3493.07 3686
3493.63 3279
3494.19 3438
3494.75 3284
3495.30 2978
3495.86 2831
3496.42 2502
3496.98 2103
3497.53 2173
3498.09 2107
3498.65 2135
3499.21 1985
3499.76 1968
3500.32 1899
3500.88 1814
3501.44 1834
3502.00 1874
3502.56 1881
3503.11 1722
3503.67 1890
3504.23 1846
3504.79 1683
3505.35 1541
3505.90 1687
3506.46 1677
3507.02 1673
3507.58 1767
3508.14 1579
3508.70 1444
3509.26 1511
3509.81 1457
3510.37 1441
3510.93 1407
3511.49 1501
3512.05 1403
3512.61 1393
3513.17 1365
3513.73 1201
3514.29 1170
3514.84 1139
3515.40 1103
3515.96 1068
3516.52 1037
3517.08 1094
3517.64 1063
3518.20 1130
3518.76 1069
3519.32 999
3519.88 1006
3520.44 1120
3521.00 1104
3521.56 1124
3522.12 1294
3522.68 1243
3523.24 1166
3523.80 997
3524.36 1032
3524.92 1198
3525.48 1110
3526.04 1074
3526.60 1031
3527.16 1064
3527.72 920
3528.28 1074
3528.84 930
3529.40 930
3529.96 945
3530.52 912
3531.08 983
3531.64 1024
3532.20 1044
3532.76 1060
3533.32 988
3533.88 823
3534.44 1061
3535.00 1088
3535.56 990
3536.12 1060
3536.68 1017
3537.25 863
3537.81 928
3538.37 1005
3538.93 968
3539.49 1001
3540.05 995
3540.61 968
3541.17 902
3541.73 1046
3542.30 956
3542.86 844
3543.42 1002
3543.98 971
3544.54 882
3545.10 870
3545.66 928
3546.23 878
3546.79 905
3547.35 959
3547.91 924
3548.47 934
3549.03 965
3549.60 971
3550.16 976
3550.72 894
3551.28 961
3551.84 949
3552.41 894
3552.97 882
3553.53 986
3554.09 865
3554.65 763
3555.22 782
3555.78 805
3556.34 829
3556.90 864
3557.47 761
3558.03 901
3558.59 952
3559.15 789
3559.72 843
3560.28 696
3560.84 774
3561.41 869
3561.97 775
3562.53 918
3563.09 905
3563.66 821
3564.22 869
3564.78 882
3565.35 819
3565.91 763
3566.47 741
3567.04 727
3567.60 740
3568.16 733
3568.73 848
3569.29 882
3569.85 786
3570.42 709
3570.98 765
3571.54 767
3572.11 865
3572.67 927
3573.23 941
3573.80 978
3574.36 851
3574.93 807
3575.49 883
3576.05 934
3576.62 823
3577.18 931
3577.75 895
3578.31 852
3578.87 795
3579.44 820
3580.00 919
3580.57 890
3581.13 893
3581.70 881
3582.26 761
3582.82 898
3583.39 862
3583.95 838
3584.52 900
3585.08 897
3585.65 764
3586.21 830
3586.78 847
3587.34 815
3587.91 735
3588.47 696
3589.04 811
3589.60 764
3590.17 756
3590.73 789
3591.30 941
3591.86 1014
3592.43 919
3592.99 856
3593.56 901
3594.12 961
3594.69 806
3595.25 807
3595.82 856
3596.39 951
3596.95 889
3597.52 833
3598.08 842
3598.65 818
3599.21 885
3599.78 873
3600.35 884
3600.91 781
3601.48 767
3602.04 841
3602.61 791
3603.18 823
3603.74 834
3604.31 857
3604.87 750
3605.44 757
3606.01 799
3606.57 787
3607.14 787
3607.71 838
3608.27 790
3608.84 800
3609.41 760
3609.97 717
3610.54 775
3611.11 817
3611.67 649
3612.24 719
3612.81 867
3613.37 794
3613.94 704
3614.51 597
3615.07 700
3615.64 822
3616.21 797
3616.77 841
3617.34 859
3617.91 913
3618.48 872
3619.04 817
3619.61 873
3620.18 832
3620.75 858
3621.31 934
3621.88 927
3622.45 810
3623.02 712
3623.58 680
3624.15 906
3624.72 953
3625.29 773
3625.86 701
3626.42 741
3626.99 820
3627.56 701
3628.13 785
3628.70 867
3629.26 747
3629.83 781
3630.40 853
3630.97 827
3631.54 718
3632.10 767
3632.67 792
3633.24 828
3633.81 889
3634.38 767
3634.95 814
3635.52 756
3636.08 667
3636.65 756
3637.22 848
3637.79 919
3638.36 839
3638.93 819
3639.50 864
3640.07 866
3640.64 827
3641.20 905
3641.77 771
3642.34 812
3642.91 897
3643.48 783
3644.05 823
3644.62 853
3645.19 859
3645.76 1043
3646.33 885
3646.90 812
3647.47 843
3648.04 807
3648.61 741
3649.18 919
3649.75 846
3650.32 801
3650.89 869
3651.46 905
3652.03 993
3652.60 826
3653.17 1065
3653.74 856
3654.31 761
3654.88 913
3655.45 977
3656.02 869
3656.59 854
3657.16 777
3657.73 839
3658.30 896
3658.87 800
3659.44 926
3660.01 829
3660.58 729
3661.15 814
3661.72 730
3662.29 862
3662.86 867
3663.43 897
3664.00 944
3664.58 937
3665.15 884
3665.72 975
3666.29 833
3666.86 991
3667.43 867
3668.00 938
3668.57 906
3669.14 891
3669.72 918
3670.29 811
3670.86 863
3671.43 829
3672.00 846
3672.57 856
3673.14 784
3673.72 798
3674.29 883
3674.86 822
3675.43 780
3676.00 833
3676.57 871
3677.15 864
3677.72 912
3678.29 819
3678.86 763
3679.43 791
3680.01 822
3680.58 830
3681.15 835
3681.72 674
3682.29 765
3682.87 835
3683.44 896
3684.01 890
3684.58 709
3685.16 698
3685.73 803
3686.30 879
3686.87 850
3687.45 701
3688.02 784
3688.59 848
3689.17 777
3689.74 791
3690.31 847
3690.88 826
3691.46 891
3692.03 781
3692.60 800
3693.18 723
3693.75 731
3694.32 748
3694.90 780
3695.47 735
3696.04 761
3696.62 784
3697.19 753
3697.76 742
3698.34 734
3698.91 801
3699.48 790
3700.06 739
3700.63 799
3701.21 738
3701.78 785
3702.35 756
3702.93 811
3703.50 847
3704.07 809
3704.65 871
3705.22 881
3705.80 836
3706.37 892
3706.95 828
3707.52 856
3708.09 841
3708.67 816
3709.24 786
3709.82 818
3710.39 821
3710.97 862
3711.54 888
3712.11 866
3712.69 884
3713.26 893
3713.84 814
3714.41 864
3714.99 730
3715.56 856
3716.14 869
3716.71 819
3717.29 798
3717.86 864
3718.44 802
3719.01 932
3719.59 813
3720.16 769
3720.74 743
3721.31 760
3721.89 736
3722.47 782
3723.04 774
3723.62 815
3724.19 843
3724.77 727
3725.34 709
3725.92 696
3726.49 800
3727.07 862
3727.65 784
3728.22 828
3728.80 840
3729.37 943
3729.95 937
3730.53 791
3731.10 744
3731.68 868
3732.25 916
3732.83 880
3733.41 784
3733.98 772
3734.56 971
3735.14 824
3735.71 790
3736.29 773
3736.86 772
3737.44 811
3738.02 801
3738.59 782
3739.17 844
3739.75 764
3740.32 682
3740.90 621
3741.48 705
3742.06 746
3742.63 772
3743.21 739
3743.79 736
3744.36 671
3744.94 810
3745.52 848
3746.09 788
3746.67 747
3747.25 703
3747.83 679
3748.40 677
3748.98 690
3749.56 809
3750.14 835
3750.71 777
3751.29 781
3751.87 852
3752.45 833
3753.03 783
3753.60 697
3754.18 721
3754.76 781
3755.34 713
3755.91 757
3756.49 725
3757.07 801
3757.65 686
3758.23 739
3758.81 902
3759.38 831
3759.96 746
3760.54 934
3761.12 857
3761.70 898
3762.28 788
3762.85 808
3763.43 763
3764.01 815
3764.59 810
3765.17 762
3765.75 747
3766.33 717
3766.90 840
3767.48 784
3768.06 805
3768.64 824
3769.22 733
3769.80 663
3770.38 726
3770.96 783
3771.54 797
3772.12 843
3772.70 909
3773.27 843
3773.85 791
3774.43 874
3775.01 780
3775.59 726
3776.17 743
3776.75 758
3777.33 702
3777.91 742
3778.49 671
3779.07 774
3779.65 776
3780.23 748
3780.81 804
3781.39 669
3781.97 660
3782.55 777
3783.13 770
3783.71 707
3784.29 610
3784.87 747
3785.45 776
3786.03 828
3786.61 727
3787.19 718
3787.77 802
3788.35 788
3788.93 684
3789.51 739
3790.09 764
3790.67 761
3791.26 718
3791.84 889
3792.42 846
3793.00 858
3793.58 923
3794.16 832
3794.74 762
3795.32 782
3795.90 855
3796.48 796
3797.07 738
3797.65 791
3798.23 747
3798.81 771
3799.39 852
3799.97 680
3800.55 751
3801.13 778
3801.72 747
3802.30 736
3802.88 787
3803.46 749
3804.04 853
3804.62 865
3805.21 853
3805.79 814
3806.37 742
3806.95 708
3807.53 833
3808.12 902
3808.70 886
3809.28 773
3809.86 780
3810.44 811
3811.03 759
3811.61 932
3812.19 815
3812.77 872
3813.36 913
3813.94 758
3814.52 751
3815.10 825
3815.69 760
3816.27 781
3816.85 749
3817.43 705
3818.02 947
3818.60 824
3819.18 740
3819.76 695
3820.35 705
3820.93 640
3821.51 645
3822.10 636
3822.68 717
3823.26 753
3823.85 623
3824.43 694
3825.01 687
3825.60 669
3826.18 597
3826.76 725
3827.35 756
3827.93 750
3828.51 745
3829.10 766
3829.68 802
3830.26 790
3830.85 763
3831.43 787
3832.02 754
3832.60 814
3833.18 764
3833.77 810
3834.35 769
3834.93 753
3835.52 700
3836.10 740
3836.69 820
3837.27 834
3837.86 809
3838.44 763
3839.02 798
3839.61 800
3840.19 760
3840.78 687
3841.36 713
3841.95 687
3842.53 807
3843.12 665
3843.70 610
3844.29 692
3844.87 713
3845.46 688
3846.04 727
3846.63 696
3847.21 697
3847.80 646
3848.38 640
3848.97 698
3849.55 678
3850.14 674
3850.72 778
3851.31 675
3851.89 681
3852.48 697
3853.06 660
3853.65 701
3854.23 754
3854.82 685
3855.40 744
3855.99 766
3856.58 717
3857.16 762
3857.75 754
3858.33 818
3858.92 897
3859.50 777
3860.09 765
3860.68 793
3861.26 843
3861.85 909
3862.43 801
3863.02 762
3863.61 779
3864.19 892
3864.78 768
3865.37 796
3865.95 733
3866.54 801
3867.13 700
3867.71 816
3868.30 825
3868.89 816
3869.47 794
3870.06 785
3870.65 687
3871.23 793
3871.82 762
3872.41 808
3872.99 744
3873.58 712
3874.17 765
3874.75 779
3875.34 819
3875.93 744
3876.52 719
3877.10 775
3877.69 745
3878.28 654
3878.86 749
3879.45 840
3880.04 800
3880.63 760
3881.21 696
3881.80 792
3882.39 776
3882.98 705
3883.57 689
3884.15 727
3884.74 799
3885.33 816
3885.92 846
3886.50 795
3887.09 891
3887.68 889
3888.27 853
3888.86 901
3889.45 882
3890.03 900
3890.62 818
3891.21 806
3891.80 775
3892.39 788
3892.98 788
3893.56 766
3894.15 820
3894.74 732
3895.33 694
3895.92 881
3896.51 789
3897.10 795
3897.68 710
3898.27 698
3898.86 753
3899.45 743
3900.04 782
3900.63 810
3901.22 833
3901.81 756
3902.40 845
3902.99 841
3903.57 782
3904.16 857
3904.75 849
3905.34 845
3905.93 804
3906.52 828
3907.11 875
3907.70 822
3908.29 897
3908.88 848
3909.47 838
3910.06 822
3910.65 749
3911.24 820
3911.83 756
3912.42 829
3913.01 704
3913.60 690
3914.19 646
3914.78 739
3915.37 665
3915.96 715
3916.55 678
3917.14 760
3917.73 690
3918.32 679
3918.91 727
3919.50 728
3920.09 750
3920.68 709
3921.27 797
3921.86 727
3922.45 741
3923.05 681
3923.64 772
3924.23 769
3924.82 680
3925.41 718
3926.00 812
3926.59 694
3927.18 670
3927.77 698
3928.36 673
3928.95 801
3929.55 731
3930.14 732
3930.73 693
3931.32 717
3931.91 689
3932.50 667
3933.09 700
3933.69 734
3934.28 632
3934.87 598
3935.46 663
3936.05 773
3936.64 656
3937.24 685
3937.83 723
3938.42 809
3939.01 752
3939.60 818
3940.20 716
3940.79 829
3941.38 842
3941.97 901
3942.56 866
3943.16 755
3943.75 677
3944.34 733
3944.93 799
3945.53 713
3946.12 634
3946.71 774
3947.30 712
3947.90 696
3948.49 708
3949.08 720
3949.67 710
3950.27 714
3950.86 746
3951.45 777
3952.05 807
3952.64 759
3953.23 776
3953.82 806
3954.42 711
3955.01 595
3955.60 664
3956.20 717
3956.79 759
3957.38 711
3957.98 698
3958.57 730
3959.16 778
3959.76 826
3960.35 727
3960.94 709
3961.54 715
3962.13 699
3962.73 734
3963.32 634
3963.91 719
3964.51 776
3965.10 717
3965.69 706
3966.29 703
3966.88 820
3967.48 818
3968.07 801
3968.66 836
3969.26 873
3969.85 762
3970.45 715
3971.04 757
3971.64 788
3972.23 929
3972.82 835
3973.42 722
3974.01 723
3974.61 755
3975.20 754
3975.80 877
3976.39 892
3976.99 795
3977.58 807
3978.18 811
3978.77 819
3979.37 898
3979.96 673
3980.56 753
3981.15 995
3981.75 934
3982.34 770
3982.94 807
3983.53 855
3984.13 800
3984.72 860
3985.32 933
3985.91 1001
3986.51 920
3987.11 1013
3987.70 928
3988.30 885
3988.89 784
3989.49 876
3990.08 789
3990.68 846
3991.28 911
3991.87 826
3992.47 838
3993.06 925
3993.66 896
3994.26 911
3994.85 839
3995.45 899
3996.04 914
3996.64 870
3997.24 905
3997.83 815
3998.43 851
3999.03 835
3999.62 731
4000.22 887
4000.81 922
4001.41 787
4002.01 791
4002.60 786
4003.20 823
4003.80 851
4004.40 817
4004.99 851
4005.59 762
4006.19 814
4006.78 798
4007.38 814
4007.98 819
4008.57 681
4009.17 699
4009.77 809
4010.37 763
4010.96 756
4011.56 789
4012.16 706
4012.76 720
4013.35 763
4013.95 693
4014.55 740
4015.15 779
4015.74 789
4016.34 916
4016.94 800
4017.54 723
4018.13 805
4018.73 814
4019.33 909
4019.93 801
4020.53 735
4021.12 747
4021.72 820
4022.32 826
4022.92 777
4023.52 744
4024.12 844
4024.71 893
4025.31 826
4025.91 870
4026.51 926
4027.11 956
4027.71 1031
4028.30 963
4028.90 929
4029.50 908
4030.10 935
4030.70 917
4031.30 958
4031.90 993
4032.50 809
4033.10 872
4033.69 777
4034.29 765
4034.89 867
4035.49 820
4036.09 924
4036.69 835
4037.29 795
4037.89 893
4038.49 795
4039.09 681
4039.69 707
4040.29 662
4040.89 767
4041.49 796
4042.08 868
4042.68 719
4043.28 652
4043.88 757
4044.48 693
4045.08 693
4045.68 703
4046.28 664
4046.88 718
4047.48 833
4048.08 791
4048.68 763
4049.28 702
4049.88 761
4050.48 810
4051.08 698
4051.69 655
4052.29 730
4052.89 679
4053.49 668
4054.09 755
4054.69 761
4055.29 751
4055.89 762
4056.49 779
4057.09 745
4057.69 743
4058.29 597
4058.89 655
4059.49 592
4060.09 682
4060.70 690
4061.30 715
4061.90 799
4062.50 655
4063.10 746
4063.70 747
4064.30 685
4064.90 654
4065.51 654
4066.11 687
4066.71 813
4067.31 819
4067.91 754
4068.51 749
4069.11 714
4069.72 816
4070.32 704
4070.92 684
4071.52 674
4072.12 624
4072.73 726
4073.33 667
4073.93 612
4074.53 539
4075.13 586
4075.74 663
4076.34 669
4076.94 698
4077.54 702
4078.14 650
4078.75 693
4079.35 741
4079.95 688
4080.55 627
4081.16 725
4081.76 683
4082.36 676
4082.96 692
4083.57 652
4084.17 693
4084.77 695
4085.38 650
4085.98 600
4086.58 699
4087.18 675
4087.79 765
4088.39 701
4088.99 728
4089.60 692
4090.20 695
4090.80 746
4091.41 707
4092.01 571
4092.61 632
4093.22 650
4093.82 749
4094.42 703
4095.03 790
4095.63 769
4096.23 654
4096.84 665
4097.44 750
4098.05 684
4098.65 760
4099.25 861
4099.86 802
4100.46 696
4101.06 671
4101.67 674
4102.27 692
4102.88 651
4103.48 662
4104.09 654
4104.69 772
4105.29 779
4105.90 704
4106.50 729
4107.11 736
4107.71 714
4108.32 673
4108.92 694
4109.53 732
4110.13 647
4110.74 663
4111.34 707
4111.94 741
4112.55 691
4113.15 629
4113.76 738
4114.36 693
4114.97 646
4115.57 665
4116.18 605
4116.78 663
4117.39 615
4118.00 626
4118.60 721
4119.21 749
4119.81 654
4120.42 710
4121.02 665
4121.63 580
4122.23 653
4122.84 649
4123.44 630
4124.05 578
4124.66 619
4125.26 599
4125.87 757
4126.47 712
4127.08 816
4127.68 684
4128.29 667
4128.90 600
4129.50 560
4130.11 645
4130.72 661
4131.32 690
4131.93 661
4132.53 685
4133.14 673
4133.75 718
4134.35 660
4134.96 704
4135.57 621
4136.17 636
4136.78 653
4137.39 699
4137.99 684
4138.60 651
4139.21 750
4139.81 815
4140.42 766
4141.03 701
4141.63 702
4142.24 753
4142.85 874
4143.46 837
4144.06 786
4144.67 792
4145.28 734
4145.88 738
4146.49 809
4147.10 752
4147.71 750
4148.31 760
4148.92 668
4149.53 694
4150.14 723
4150.74 692
4151.35 680
4151.96 685
4152.57 640
4153.18 628
4153.78 604
4154.39 663
4155.00 724
4155.61 641
4156.22 629
4156.82 634
4157.43 664
4158.04 648
4158.65 635
4159.26 682
4159.86 644
4160.47 699
4161.08 656
4161.69 643
4162.30 657
4162.91 677
4163.52 673
4164.12 717
4164.73 669
4165.34 771
4165.95 649
4166.56 666
4167.17 706
4167.78 739
4168.39 704
4168.99 705
4169.60 751
4170.21 751
4170.82 640
4171.43 718
4172.04 753
4172.65 724
4173.26 646
4173.87 717
4174.48 766
4175.09 660
4175.70 724
4176.31 695
4176.92 661
4177.53 725
4178.13 751
4178.74 774
4179.35 694
4179.96 683
4180.57 741
4181.18 735
4181.79 644
4182.40 613
4183.01 700
4183.62 632
4184.23 607
4184.84 660
4185.45 628
4186.06 677
4186.67 649
4187.29 617
4187.90 637
4188.51 636
4189.12 645
4189.73 608
4190.34 694
4190.95 645
4191.56 744
4192.17 740
4192.78 790
4193.39 782
4194.00 817
4194.61 701
4195.22 848
4195.83 700
4196.45 765
4197.06 713
4197.67 758
4198.28 671
4198.89 646
4199.50 737
4200.11 717
4200.72 675
4201.33 661
4201.95 703
4202.56 675
4203.17 714
4203.78 658
4204.39 664
4205.00 800
4205.62 696
4206.23 625
4206.84 713
4207.45 717
4208.06 663
4208.67 753
4209.29 701
4209.90 799
4210.51 811
4211.12 767
4211.73 765
4212.35 616
4212.96 659
4213.57 764
4214.18 759
4214.80 740
4215.41 818
4216.02 821
4216.63 765
4217.25 845
4217.86 690
4218.47 752
4219.08 795
4219.70 706
4220.31 707
4220.92 734
4221.53 792
4222.15 774
4222.76 757
4223.37 750
4223.99 714
4224.60 717
4225.21 727
4225.83 660
4226.44 729
4227.05 767
4227.66 663
4228.28 781
4228.89 782
4229.51 856
4230.12 857
4230.73 730
4231.35 871
4231.96 857
4232.57 1035
4233.19 936
4233.80 961
4234.41 1030
4235.03 1052
4235.64 1018
4236.26 1082
4236.87 938
4237.48 900
4238.10 995
4238.71 762
4239.33 825
4239.94 808
4240.55 698
4241.17 689
4241.78 677
4242.40 691
4243.01 710
4243.63 703
4244.24 742
4244.85 783
4245.47 742
4246.08 762
4246.70 804
4247.31 728
4247.93 729
4248.54 652
4249.16 765
4249.77 732
4250.39 746
4251.00 641
4251.62 694
4252.23 731
4252.85 751
4253.46 694
4254.08 730
4254.69 734
4255.31 696
4255.92 683
4256.54 688
4257.15 720
4257.77 695
4258.39 710
4259.00 649
4259.62 727
4260.23 790
4260.85 667
4261.46 663
4262.08 741
4262.69 689
4263.31 661
4263.93 701
4264.54 786
4265.16 683
4265.77 675
4266.39 742
4267.01 780
4267.62 729
4268.24 734
4268.86 722
4269.47 777
4270.09 807
4270.70 728
4271.32 698
4271.94 725
4272.55 686
4273.17 643
4273.79 726
4274.40 750
4275.02 659
4275.64 689
4276.25 711
4276.87 709
4277.49 681
4278.10 687
4278.72 779
4279.34 716
4279.96 677
4280.57 658
4281.19 631
4281.81 678
4282.42 661
4283.04 727
4283.66 829
4284.28 741
4284.89 713
4285.51 735
4286.13 654
4286.75 623
4287.36 738
4287.98 765
4288.60 747
4289.22 722
4289.83 760
4290.45 720
4291.07 718
4291.69 733
4292.31 688
4292.92 722
4293.54 788
4294.16 699
4294.78 665
4295.40 775
4296.01 670
4296.63 702
4297.25 736
4297.87 681
4298.49 691
4299.11 725
4299.72 718
4300.34 701
4300.96 746
4301.58 757
4302.20 781
4302.82 729
4303.44 821
4304.06 833
4304.67 732
4305.29 681
4305.91 685
4306.53 640
4307.15 774
4307.77 715
4308.39 757
4309.01 781
4309.63 757
4310.25 673
4310.86 663
4311.48 737
4312.10 648
4312.72 746
4313.34 659
4313.96 580
4314.58 652
4315.20 705
4315.82 662
4316.44 675
4317.06 725
4317.68 717
4318.30 715
4318.92 746
4319.54 709
4320.16 692
4320.78 783
4321.40 814
4322.02 761
4322.64 863
4323.26 804
4323.88 785
4324.50 912
4325.12 839
4325.74 744
4326.36 756
4326.98 782
4327.60 708
4328.22 845
4328.84 807
4329.46 887
4330.08 864
4330.71 861
4331.33 850
4331.95 826
4332.57 830
4333.19 885
4333.81 925
4334.43 927
4335.05 924
4335.67 914
4336.29 979
4336.91 953
4337.54 1089
4338.16 1097
4338.78 1077
4339.40 1008
4340.02 1012
4340.64 1044
4341.26 1033
4341.89 1165
4342.51 1173
4343.13 1150
4343.75 1287
4344.37 1284
4344.99 1323
4345.62 1404
4346.24 1625
4346.86 1600
4347.48 1610
4348.10 1562
4348.73 1501
4349.35 1607
4349.97 1470
4350.59 1200
4351.21 1053
4351.84 1063
4352.46 1137
4353.08 1048
4353.70 973
4354.33 899
4354.95 944
4355.57 895
4356.19 866
4356.82 893
4357.44 876
4358.06 806
4358.68 886
4359.31 894
4359.93 1000
4360.55 842
4361.17 802
4361.80 891
4362.42 884
4363.04 875
4363.67 839
4364.29 899
4364.91 900
4365.54 857
4366.16 912
4366.78 894
4367.41 957
4368.03 862
4368.65 823
4369.28 764
4369.90 741
4370.52 703
4371.15 694
4371.77 692
4372.39 818
4373.02 859
4373.64 753
4374.27 829
4374.89 773
4375.51 864
4376.14 774
4376.76 819
4377.39 812
4378.01 787
4378.63 762
4379.26 822
4379.88 906
4380.51 867
4381.13 828
4381.75 862
4382.38 938
4383.00 868
4383.63 739
4384.25 779
4384.88 775
4385.50 794
4386.13 710
4386.75 722
4387.38 802
4388.00 791
4388.63 702
4389.25 695
4389.88 745
4390.50 791
4391.13 747
4391.75 730
4392.38 781
4393.00 717
4393.63 749
4394.25 660
4394.88 802
4395.50 690
4396.13 729
4396.75 805
4397.38 764
4398.00 717
4398.63 683
4399.26 651
4399.88 740
4400.51 786
4401.13 753
4401.76 713
4402.38 634
4403.01 682
4403.64 612
4404.26 728
4404.89 757
4405.51 728
4406.14 705
4406.77 668
4407.39 649
4408.02 697
4408.64 678
4409.27 691
4409.90 826
4410.52 795
4411.15 741
4411.78 801
4412.40 798
4413.03 784
4413.66 808
4414.28 744
4414.91 687
4415.54 672
4416.16 699
4416.79 711
4417.42 756
4418.04 748
4418.67 759
4419.30 734
4419.93 694
4420.55 741
4421.18 683
4421.81 683
4422.43 692
4423.06 681
4423.69 641
4424.32 620
4424.94 639
4425.57 628
4426.20 623
4426.83 648
4427.45 713
4428.08 669
4428.71 601
4429.34 625
4429.96 615
4430.59 632
4431.22 685
4431.85 656
4432.48 725
4433.10 823
4433.73 611
4434.36 651
4434.99 625
4435.62 679
4436.24 663
4436.87 638
4437.50 647
4438.13 695
4438.76 818
4439.39 718
4440.02 600
4440.64 667
4441.27 662
4441.90 651
4442.53 646
4443.16 657
4443.79 696
4444.42 818
4445.04 664
4445.67 653
4446.30 682
4446.93 682
4447.56 730
4448.19 658
4448.82 770
4449.45 736
4450.08 730
4450.71 730
4451.34 765
4451.97 730
4452.59 705
4453.22 651
4453.85 780
4454.48 776
4455.11 790
4455.74 715
4456.37 715
4457.00 777
4457.63 783
4458.26 683
4458.89 550
4459.52 648
4460.15 748
4460.78 735
4461.41 712
4462.04 634
4462.67 678
4463.30 688
4463.93 590
4464.56 608
4465.19 626
4465.82 623
4466.45 597
4467.08 641
4467.71 650
4468.34 743
4468.97 654
4469.61 598
4470.24 735
4470.87 714
4471.50 614
4472.13 623
4472.76 627
4473.39 640
4474.02 608
4474.65 610
4475.28 698
4475.91 745
4476.54 777
4477.18 728
4477.81 701
4478.44 760
4479.07 644
4479.70 660
4480.33 704
4480.96 660
4481.59 704
4482.23 695
4482.86 707
4483.49 731
4484.12 795
4484.75 719
4485.38 677
4486.02 681
4486.65 589
4487.28 619
4487.91 602
4488.54 700
4489.18 638
4489.81 712
4490.44 693
4491.07 763
4491.70 710
4492.34 640
4492.97 600
4493.60 759
4494.23 718
4494.87 793
4495.50 715
4496.13 678
4496.76 675
4497.40 804
4498.03 784
4498.66 785
4499.29 768
4499.93 836
4500.56 773
4501.19 774
4501.82 782
4502.46 895
4503.09 784
4503.72 687
4504.36 842
4504.99 756
4505.62 709
4506.26 709
4506.89 677
4507.52 615
4508.16 746
4508.79 723
4509.42 702
4510.06 727
4510.69 752
4511.32 691
4511.96 740
4512.59 730
4513.22 712
4513.86 763
4514.49 648
4515.13 697
4515.76 656
4516.39 632
4517.03 731
4517.66 736
4518.30 653
4518.93 747
4519.56 751
4520.20 666
4520.83 694
4521.47 716
4522.10 690
4522.73 786
4523.37 760
4524.00 879
4524.64 829
4525.27 737
4525.91 709
4526.54 708
4527.18 715
4527.81 669
4528.45 744
4529.08 785
4529.72 807
4530.35 831
4530.99 790
4531.62 773
4532.26 746
4532.89 730
4533.53 676
4534.16 706
4534.80 834
4535.43 796
4536.07 791
4536.70 755
4537.34 777
4537.97 734
4538.61 746
4539.24 729
4539.88 727
4540.51 751
4541.15 798
4541.79 825
4542.42 723
4543.06 685
4543.69 644
4544.33 645
4544.96 649
4545.60 542
4546.24 660
4546.87 635
4547.51 655
4548.14 649
4548.78 648
4549.42 569
4550.05 646
4550.69 638
4551.33 603
4551.96 687
4552.60 623
4553.24 681
4553.87 793
4554.51 760
4555.15 705
4555.78 622
4556.42 612
4557.06 657
4557.69 658
4558.33 702
4558.97 700
4559.60 650
4560.24 620
4560.88 650
4561.51 625
4562.15 715
4562.79 696
4563.43 648
4564.06 723
4564.70 717
4565.34 746
4565.97 692
4566.61 759
4567.25 636
4567.89 612
4568.52 661
4569.16 648
4569.80 676
4570.44 634
4571.07 681
4571.71 655
4572.35 756
4572.99 736
4573.63 777
4574.26 832
4574.90 712
4575.54 711
4576.18 701
4576.82 637
4577.45 565
4578.09 739
4578.73 754
4579.37 782
4580.01 673
4580.65 639
4581.28 680
4581.92 616
4582.56 580
4583.20 674
4583.84 602
4584.48 684
4585.12 687
4585.76 677
4586.39 785
4587.03 734
4587.67 697
4588.31 795
4588.95 756
4589.59 808
4590.23 869
4590.87 836
4591.51 870
4592.15 836
4592.78 806
4593.42 717
4594.06 816
4594.70 865
4595.34 762
4595.98 655
4596.62 642
4597.26 734
4597.90 738
4598.54 647
4599.18 711
4599.82 695
4600.46 806
4601.10 747
4601.74 698
4602.38 720
4603.02 631
4603.66 710
4604.30 840
4604.94 796
4605.58 813
4606.22 734
4606.86 666
4607.50 656
4608.14 605
4608.78 697
4609.42 706
4610.06 768
4610.70 702
4611.34 612
4611.98 664
4612.62 619
4613.26 635
4613.90 643
4614.55 724
4615.19 719
4615.83 736
4616.47 652
4617.11 594
4617.75 663
4618.39 686
4619.03 610
4619.67 636
4620.31 712
4620.96 610
4621.60 609
4622.24 682
4622.88 661
4623.52 674
4624.16 665
4624.80 683
4625.44 706
4626.09 651
4626.73 700
4627.37 654
4628.01 630
4628.65 670
4629.29 721
4629.94 766
4630.58 754
4631.22 664
4631.86 723
4632.50 671
4633.15 642
4633.79 772
4634.43 767
4635.07 817
4635.72 731
4636.36 701
4637.00 734
4637.64 785
4638.28 835
4638.93 725
4639.57 797
4640.21 809
4640.85 710
4641.50 648
4642.14 635
4642.78 629
4643.43 638
4644.07 713
4644.71 743
4645.35 724
4646.00 767
4646.64 759
4647.28 666
4647.93 705
4648.57 744
4649.21 753
4649.86 705
4650.50 699
4651.14 757
4651.79 712
4652.43 695
4653.07 614
4653.72 631
4654.36 641
4655.00 642
4655.65 653
4656.29 664
4656.93 643
4657.58 675
4658.22 645
4658.87 618
4659.51 665
4660.15 689
4660.80 688
4661.44 663
4662.09 708
4662.73 646
4663.37 721
4664.02 743
4664.66 697
4665.31 639
4665.95 675
4666.59 683
4667.24 621
4667.88 548
4668.53 638
4669.17 592
4669.82 584
4670.46 627
4671.11 671
4671.75 600
4672.40 583
4673.04 620
4673.69 615
4674.33 725
4674.98 712
4675.62 687
4676.27 709
4676.91 768
4677.56 648
4678.20 691
4678.85 845
4679.49 787
4680.14 719
4680.78 730
4681.43 776
4682.07 756
4682.72 737
4683.36 704
4684.01 686
4684.66 652
4685.30 652
4685.95 681
4686.59 688
4687.24 680
4687.88 735
4688.53 741
4689.18 717
4689.82 654
4690.47 688
4691.11 720
4691.76 588
4692.41 623
4693.05 700
4693.70 671
4694.34 625
4694.99 712
4695.64 695
4696.28 713
4696.93 739
4697.58 740
4698.22 754
4698.87 758
4699.52 904
4700.16 884
4700.81 920
4701.46 833
4702.10 747
4702.75 715
4703.40 680
4704.04 592
4704.69 630
4705.34 632
4705.99 727
4706.63 633
4707.28 649
4707.93 699
4708.57 641
4709.22 629
4709.87 678
4710.52 731
4711.16 696
4711.81 653
4712.46 616
4713.11 666
4713.75 654
4714.40 629
4715.05 668
4715.70 701
4716.35 632
4716.99 639
4717.64 745
4718.29 752
4718.94 683
4719.58 643
4720.23 709
4720.88 615
4721.53 732
4722.18 638
4722.83 670
4723.47 646
4724.12 693
4724.77 689
4725.42 621
4726.07 737
4726.72 827
4727.36 741
4728.01 727
4728.66 687
4729.31 712
4729.96 717
4730.61 743
4731.26 706
4731.91 749
4732.55 884
4733.20 824
4733.85 701
4734.50 661
4735.15 830
4735.80 714
4736.45 601
4737.10 648
4737.75 608
4738.40 773
4739.05 674
4739.70 710
4740.35 725
4740.99 687
4741.64 711
4742.29 753
4742.94 711
4743.59 650
4744.24 810
4744.89 803
4745.54 726
4746.19 729
4746.84 758
4747.49 804
4748.14 805
4748.79 876
4749.44 938
4750.09 1026
4750.74 1064
4751.39 1030
4752.04 1002
4752.69 938
4753.34 959
4753.99 998
4754.64 962
4755.29 929
4755.95 851
4756.60 809
4757.25 885
4757.90 967
4758.55 777
4759.20 762
4759.85 725
4760.50 687
4761.15 706
4761.80 676
4762.45 603
4763.10 689
4763.75 861
4764.41 726
4765.06 679
4765.71 614
4766.36 646
4767.01 719
4767.66 772
4768.31 685
4768.97 723
4769.62 784
4770.27 809
4770.92 642
4771.57 703
4772.22 668
4772.87 688
4773.53 643
4774.18 748
4774.83 710
4775.48 649
4776.13 760
4776.79 677
4777.44 706
4778.09 720
4778.74 661
4779.39 774
4780.05 753
4780.70 827
4781.35 868
4782.00 733
4782.65 787
4783.31 771
4783.96 740
4784.61 737
4785.26 753
4785.92 835
4786.57 826
4787.22 862
4787.88 969
4788.53 893
4789.18 899
4789.83 748
4790.49 859
4791.14 954
4791.79 997
4792.45 978
4793.10 894
4793.75 810
4794.40 834
4795.06 761
4795.71 748
4796.36 765
4797.02 712
4797.67 807
4798.32 759
4798.98 639
4799.63 665
4800.29 643
4800.94 712
4801.59 720
4802.25 754
4802.90 715
4803.55 776
4804.21 842
4804.86 770
4805.52 659
4806.17 784
4806.82 772
4807.48 735
4808.13 719
4808.79 718
4809.44 696
4810.09 691
4810.75 846
4811.40 848
4812.06 814
4812.71 746
4813.37 820
4814.02 779
4814.67 806
4815.33 745
4815.98 844
4816.64 759
4817.29 801
4817.95 784
4818.60 808
4819.26 806
4819.91 787
4820.57 804
4821.22 803
4821.88 800
4822.53 754
4823.19 847
4823.84 766
4824.50 702
4825.15 765
4825.81 682
4826.46 852
4827.12 771
4827.77 769
4828.43 851
4829.09 864
4829.74 868
4830.40 896
4831.05 818
4831.71 889
4832.36 868
4833.02 888
4833.68 828
4834.33 850
4834.99 981
4835.64 899
4836.30 946
4836.96 942
4837.61 941
4838.27 944
4838.92 944
4839.58 913
4840.24 939
4840.89 954
4841.55 937
4842.21 900
4842.86 1030
4843.52 1044
4844.17 1123
4844.83 1017
4845.49 1126
4846.14 1092
4846.80 1163
4847.46 1212
4848.11 1172
4848.77 1092
4849.43 1297
4850.09 1423
4850.74 1519
4851.40 1251
4852.06 1302
4852.71 1198
4853.37 1285
4854.03 1322
4854.69 1205
4855.34 1167
4856.00 1211
4856.66 1438
4857.31 1440
4857.97 1374
4858.63 1357
4859.29 1390
4859.94 1332
4860.60 1213
4861.26 1155
4861.92 1216
4862.58 1314
4863.23 1207
4863.89 1320
4864.55 1178
4865.21 1140
4865.87 1270
4866.52 1160
4867.18 1157
4867.84 1245
4868.50 1167
4869.16 1213
4869.81 1234
4870.47 1234
4871.13 1085
4871.79 1214
4872.45 1111
4873.11 1150
4873.77 1103
4874.42 1171
4875.08 1131
4875.74 1058
4876.40 984
4877.06 946
4877.72 1103
4878.38 1312
4879.03 1075
4879.69 1027
4880.35 1140
4881.01 1010
4881.67 945
4882.33 1063
4882.99 1075
4883.65 993
4884.31 991
4884.97 994
4885.63 996
4886.29 977
4886.95 987
4887.60 1092
4888.26 1117
4888.92 960
4889.58 1022
4890.24 1089
4890.90 1025
4891.56 973
4892.22 967
4892.88 1011
4893.54 1014
4894.20 859
4894.86 885
4895.52 946
4896.18 831
4896.84 802
4897.50 865
4898.16 812
4898.82 859
4899.48 879
4900.14 833
4900.80 843
4901.46 850
4902.12 778
4902.79 816
4903.45 828
4904.11 805
4904.77 723
4905.43 765
4906.09 876
4906.75 875
4907.41 770
4908.07 743
4908.73 820
4909.39 781
4910.05 708
4910.71 814
4911.38 880
4912.04 761
4912.70 759
4913.36 762
4914.02 705
4914.68 701
4915.34 730
4916.00 786
4916.67 776
4917.33 793
4917.99 814
4918.65 739
4919.31 660
4919.97 629
4920.64 706
4921.30 741
4921.96 833
4922.62 783
4923.28 701
4923.94 745
4924.61 700
4925.27 709
4925.93 649
4926.59 675
4927.26 732
4927.92 801
4928.58 780
4929.24 806
4929.90 688
4930.57 710
4931.23 749
4931.89 795
4932.55 854
4933.22 828
4933.88 807
4934.54 846
4935.20 823
4935.87 749
4936.53 694
4937.19 741
4937.86 710
4938.52 800
4939.18 837
4939.84 647
4940.51 692
4941.17 683
4941.83 695
4942.50 688
4943.16 643
4943.82 673
4944.49 650
4945.15 681
4945.81 709
4946.48 711
4947.14 715
4947.80 675
4948.47 598
4949.13 711
4949.79 629
4950.46 649
4951.12 728
4951.79 698
4952.45 619
4953.11 610
4953.78 579
4954.44 690
4955.11 674
4955.77 563
4956.43 681
4957.10 776
4957.76 676
4958.43 708
4959.09 640
4959.76 615
4960.42 592
4961.08 658
4961.75 706
4962.41 731
4963.08 754
4963.74 814
4964.41 740
4965.07 719
4965.74 765
4966.40 793
4967.07 716
4967.73 660
4968.40 723
4969.06 729
4969.73 709
4970.39 592
4971.06 671
4971.72 685
4972.39 682
4973.05 801
4973.72 714
4974.38 720
4975.05 691
4975.71 724
4976.38 748
4977.04 681
4977.71 693
4978.37 809
4979.04 719
4979.71 606
4980.37 625
4981.04 687
4981.70 677
4982.37 751
4983.04 623
4983.70 609
4984.37 616
4985.03 633
4985.70 664
4986.37 693
4987.03 648
4987.70 621
4988.36 781
4989.03 752
4989.70 753
4990.36 744
4991.03 656
4991.70 723
4992.36 732
4993.03 850
4993.70 844
4994.36 776
4995.03 686
4995.70 592
4996.36 711
4997.03 724
4997.70 668
4998.36 698
4999.03 720
4999.70 644
5000.36 653
5001.03 575
5001.70 572
5002.37 658
5003.03 607
5003.70 625
5004.37 584
5005.03 592
5005.70 654
5006.37 742
5007.04 603
5007.70 661
5008.37 624
5009.04 617
5009.71 640
5010.38 683
5011.04 574
5011.71 627
5012.38 575
5013.05 666
5013.71 665
5014.38 571
5015.05 604
5015.72 678
5016.39 634
5017.06 667
5017.72 702
5018.39 602
5019.06 582
5019.73 577
5020.40 656
5021.07 724
5021.73 679
5022.40 709
5023.07 715
5023.74 733
5024.41 682
5025.08 648
5025.75 700
5026.41 654
5027.08 682
5027.75 651
5028.42 693
5029.09 672
5029.76 765
5030.43 784
5031.10 681
5031.77 665
5032.44 729
5033.10 764
5033.77 714
5034.44 701
5035.11 663
5035.78 649
5036.45 666
5037.12 602
5037.79 680
5038.46 662
5039.13 631
5039.80 655
5040.47 733
5041.14 635
5041.81 545
5042.48 638
5043.15 604
5043.82 527
5044.49 530
5045.16 625
5045.83 621
5046.50 702
5047.17 684
5047.84 672
5048.51 597
5049.18 588
5049.85 578
5050.52 634
5051.19 605
5051.86 600
5052.53 592
5053.20 676
5053.87 610
5054.54 580
5055.21 645
5055.89 610
5056.56 668
5057.23 694
5057.90 680
5058.57 651
5059.24 676
5059.91 608
5060.58 625
5061.25 619
5061.92 661
5062.60 597
5063.27 593
5063.94 714
5064.61 658
5065.28 678
5065.95 676
5066.62 691
5067.30 558
5067.97 586
5068.64 645
5069.31 601
5069.98 645
5070.65 609
5071.33 554
5072.00 622
5072.67 622
5073.34 518
5074.01 608
5074.68 682
5075.36 710
5076.03 704
5076.70 679
5077.37 682
5078.05 755
5078.72 879
5079.39 704
5080.06 774
5080.73 743
5081.41 702
5082.08 743
5082.75 711
5083.42 684
5084.10 689
5084.77 705
5085.44 647
5086.12 653
5086.79 670
5087.46 758
5088.13 650
5088.81 612
5089.48 683
5090.15 765
5090.83 690
5091.50 709
5092.17 725
5092.85 741
5093.52 774
5094.19 716
5094.87 736
5095.54 686
5096.21 686
5096.89 611
5097.56 629
5098.23 614
5098.91 624
5099.58 544
5100.25 672
5100.93 665
5101.60 607
5102.28 613
5102.95 634
5103.62 625
5104.30 669
5104.97 694
5105.65 678
5106.32 628
5106.99 591
5107.67 573
5108.34 654
5109.02 608
5109.69 552
5110.36 691
5111.04 644
5111.71 664
5112.39 656
5113.06 591
5113.74 567
5114.41 619
5115.09 591
5115.76 530
5116.44 597
5117.11 631
5117.79 631
5118.46 613
5119.14 638
5119.81 608
5120.49 632
5121.16 675
5121.84 744
5122.51 625
5123.19 606
5123.86 688
5124.54 728
5125.21 602
5125.89 649
5126.56 666
5127.24 692
5127.91 635
5128.59 648
5129.27 676
5129.94 682
5130.62 656
5131.29 614
5131.97 642
5132.64 617
5133.32 671
5134.00 610
5134.67 579
5135.35 512
5136.02 582
5136.70 664
5137.38 638
5138.05 619
5138.73 629
5139.40 513
5140.08 573
5140.76 565
5141.43 632
5142.11 649
5142.79 650
5143.46 666
5144.14 600
5144.82 636
5145.49 630
5146.17 513
5146.85 572
5147.52 652
5148.20 544
5148.88 524
5149.55 546
5150.23 529
5150.91 601
5151.59 545
5152.26 523
5152.94 589
5153.62 660
5154.29 604
5154.97 618
5155.65 621
5156.33 615
5157.00 507
5157.68 663
5158.36 627
5159.04 553
5159.71 511
5160.39 560
5161.07 647
5161.75 578
5162.42 594
5163.10 568
5163.78 540
5164.46 613
5165.14 610
5165.81 566
5166.49 599
5167.17 610
5167.85 566
5168.53 593
5169.21 680
5169.88 595
5170.56 583
5171.24 600
5171.92 554
5172.60 559
5173.28 547
5173.95 559
5174.63 581
5175.31 570
5175.99 604
5176.67 639
5177.35 569
5178.03 569
5178.71 638
5179.38 614
5180.06 684
5180.74 583
5181.42 615
5182.10 632
5182.78 558
5183.46 603
5184.14 672
5184.82 651
5185.50 607
5186.18 644
5186.86 660
5187.53 587
5188.21 577
5188.89 591
5189.57 549
5190.25 515
5190.93 647
5191.61 572
5192.29 620
5192.97 626
5193.65 613
5194.33 577
5195.01 506
5195.69 597
5196.37 628
5197.05 585
5197.73 537
5198.41 508
5199.09 540
5199.77 595
5200.45 553
5201.13 525
5201.81 533
5202.49 542
5203.17 574
5203.86 522
5204.54 585
5205.22 561
5205.90 593
5206.58 568
5207.26 523
5207.94 500
5208.62 617
5209.30 561
5209.98 560
5210.66 601
5211.34 540
5212.02 592
5212.71 521
5213.39 601
5214.07 666
5214.75 493
5215.43 596
5216.11 590
5216.79 629
5217.47 622
5218.16 583
5218.84 602
5219.52 591
5220.20 651
5220.88 697
5221.56 739
5222.25 712
5222.93 634
5223.61 643
5224.29 586
5224.97 600
5225.66 521
5226.34 584
5227.02 606
5227.70 596
5228.38 570
5229.07 551
5229.75 659
5230.43 612
5231.11 606
5231.79 702
5232.48 620
5233.16 578
5233.84 640
5234.52 547
5235.21 655
5235.89 551
5236.57 586
5237.26 564
5237.94 578
5238.62 573
5239.30 562
5239.99 603
5240.67 603
5241.35 599
5242.04 543
5242.72 534
5243.40 605
5244.08 581
5244.77 576
5245.45 581
5246.13 519
5246.82 527
5247.50 519
5248.18 529
5248.87 546
5249.55 578
5250.24 566
5250.92 687
5251.60 641
5252.29 585
5252.97 617
5253.65 640
5254.34 597
5255.02 568
5255.71 540
5256.39 635
5257.07 617
5257.76 563
5258.44 597
5259.13 630
5259.81 672
5260.49 643
5261.18 587
5261.86 634
5262.55 627
5263.23 615
5263.92 571
5264.60 579
5265.28 630
5265.97 706
5266.65 671
5267.34 658
5268.02 650
5268.71 584
5269.39 576
5270.08 579
5270.76 549
5271.45 566
5272.13 623
5272.82 617
5273.50 642
5274.19 611
5274.87 536
5275.56 529
5276.24 592
5276.93 565
5277.61 570
5278.30 543
5278.98 612
5279.67 626
5280.36 585
5281.04 613
5281.73 623
5282.41 694
5283.10 674
5283.78 646
5284.47 521
5285.16 564
5285.84 594
5286.53 601
5287.21 584
5287.90 566
5288.59 604
5289.27 607
5289.96 540
5290.64 575
5291.33 562
5292.02 651
5292.70 600
5293.39 555
5294.08 498
5294.76 577
5295.45 542
5296.13 570
5296.82 507
5297.51 534
5298.19 580
5298.88 592
5299.57 630
5300.25 616
5300.94 655
5301.63 622
5302.32 561
5303.00 641
5303.69 599
5304.38 714
5305.06 743
5305.75 604
5306.44 548
5307.13 729
5307.81 614
5308.50 548
5309.19 602
5309.87 584
5310.56 531
5311.25 565
5311.94 633
5312.62 674
5313.31 586
5314.00 643
5314.69 647
5315.38 550
5316.06 533
5316.75 544
5317.44 651
5318.13 664
5318.82 612
5319.50 669
5320.19 707
5320.88 625
5321.57 631
5322.26 701
5322.94 699
5323.63 651
5324.32 670
5325.01 671
5325.70 690
5326.39 644
5327.07 569
5327.76 556
5328.45 576
5329.14 622
5329.83 608
5330.52 543
5331.21 514
5331.90 526
5332.58 602
5333.27 686
5333.96 578
5334.65 606
5335.34 629
5336.03 617
5336.72 592
5337.41 515
5338.10 531
5338.79 570
5339.48 619
5340.17 649
5340.86 582
5341.54 654
5342.23 649
5342.92 693
5343.61 631
5344.30 640
5344.99 578
5345.68 531
5346.37 550
5347.06 582
5347.75 561
5348.44 628
5349.13 623
5349.82 602
5350.51 677
5351.20 634
5351.89 608
5352.58 685
5353.27 619
5353.96 677
5354.65 623
5355.34 516
5356.03 577
5356.72 598
5357.42 567
5358.11 540
5358.80 570
5359.49 579
5360.18 602
5360.87 616
5361.56 611
5362.25 620
5362.94 608
5363.63 567
5364.32 631
5365.01 640
5365.70 530
5366.40 565
5367.09 549
5367.78 530
5368.47 562
5369.16 646
5369.85 643
5370.54 684
5371.23 665
5371.93 606
5372.62 596
5373.31 594
5374.00 611
5374.69 648
5375.38 665
5376.08 633
5376.77 669
5377.46 632
5378.15 525
5378.84 563
5379.53 587
5380.23 538
5380.92 524
5381.61 545
5382.30 590
5383.00 599
5383.69 527
5384.38 555
5385.07 587
5385.76 644
5386.46 589
5387.15 578
5387.84 727
5388.53 700
5389.23 754
5389.92 686
5390.61 637
5391.30 593
5392.00 585
5392.69 671
5393.38 688
5394.08 640
5394.77 656
5395.46 571
5396.15 581
5396.85 620
5397.54 505
5398.23 447
5398.93 559
5399.62 654
5400.31 659
5401.01 643
5401.70 596
5402.39 632
5403.09 565
5403.78 580
5404.47 607
5405.17 581
5405.86 555
5406.56 537
5407.25 573
5407.94 574
5408.64 605
5409.33 550
5410.02 632
5410.72 623
5411.41 565
5412.11 683
5412.80 649
5413.49 681
5414.19 671
5414.88 620
5415.58 645
5416.27 709
5416.97 609
5417.66 612
5418.35 534
5419.05 571
5419.74 651
5420.44 562
5421.13 563
5421.83 530
5422.52 584
5423.22 536
5423.91 662
5424.61 647
5425.30 574
5426.00 599
5426.69 599
5427.39 669
5428.08 622
5428.78 587
5429.47 643
5430.17 606
5430.86 579
5431.56 589
5432.25 621
5432.95 585
5433.64 662
5434.34 693
5435.03 688
5435.73 664
5436.43 730
5437.12 638
5437.82 674
5438.51 710
5439.21 730
5439.90 723
5440.60 641
5441.30 636
5441.99 661
5442.69 737
5443.38 673
5444.08 761
5444.78 783
5445.47 725
5446.17 796
5446.86 776
5447.56 854
5448.26 859
5448.95 806
5449.65 882
5450.35 817
5451.04 814
5451.74 866
5452.44 754
5453.13 825
5453.83 731
5454.53 628
5455.22 747
5455.92 766
5456.62 799
5457.31 800
5458.01 706
5458.71 688
5459.40 848
5460.10 897
5460.80 858
5461.50 832
5462.19 825
5462.89 816
5463.59 737
5464.29 820
5464.98 857
5465.68 832
5466.38 836
5467.08 847
5467.77 728
5468.47 834
5469.17 954
5469.87 801
5470.56 863
5471.26 884
5471.96 827
5472.66 914
5473.36 932
5474.05 1011
5474.75 897
5475.45 895
5476.15 928
5476.85 938
5477.54 904
5478.24 1068
5478.94 1154
5479.64 1268
5480.34 1169
5481.04 1152
5481.73 1174
5482.43 1283
5483.13 1255
5483.83 1194
5484.53 1130
5485.23 1132
5485.93 1210
5486.62 1023
5487.32 1054
5488.02 1071
5488.72 1055
5489.42 1136
5490.12 1052
5490.82 1118
5491.52 1084
5492.22 1097
5492.92 1120
5493.62 1167
5494.31 1142
5495.01 1245
5495.71 1276
5496.41 1429
5497.11 1385
5497.81 1440
5498.51 1384
5499.21 1402
5499.91 1664
5500.61 1827
5501.31 1769
5502.01 1810
5502.71 1852
5503.41 1707
5504.11 1602
5504.81 1427
5505.51 1298
5506.21 1219
5506.91 1255
5507.61 1100
5508.31 1121
5509.01 1057
5509.71 1039
5510.41 1028
5511.11 1008
5511.81 993
5512.51 1009
5513.21 966
5513.91 1020
5514.61 986
5515.31 991
5516.01 976
5516.72 931
5517.42 912
5518.12 996
5518.82 925
5519.52 916
5520.22 871
5520.92 860
5521.62 828
5522.32 718
5523.02 767
5523.73 812
5524.43 889
5525.13 761
5525.83 767
5526.53 781
5527.23 739
5527.93 791
5528.63 782
5529.34 868
5530.04 726
5530.74 721
5531.44 750
5532.14 770
5532.84 793
5533.55 750
5534.25 745
5534.95 811
5535.65 748
5536.35 687
5537.06 709
5537.76 735
5538.46 774
5539.16 768
5539.86 704
5540.57 757
5541.27 732
5541.97 707
5542.67 761
5543.38 793
5544.08 728
5544.78 783
5545.48 722
5546.19 651
5546.89 702
5547.59 687
5548.29 693
5549.00 641
5549.70 638
5550.40 701
5551.11 673
5551.81 636
5552.51 615
5553.21 700
5553.92 638
5554.62 706
5555.32 687
5556.03 703
5556.73 737
5557.43 695
5558.14 656
5558.84 641
5559.54 630
5560.25 750
5560.95 593
5561.65 593
5562.36 674
5563.06 672
5563.77 672
5564.47 656
5565.17 681
5565.88 666
5566.58 584
5567.28 638
5567.99 628
5568.69 575
5569.40 633
5570.10 705
5570.80 746
5571.51 619
5572.21 652
5572.92 682
5573.62 704
5574.33 674
5575.03 662
5575.73 704
5576.44 694
5577.14 616
5577.85 628
5578.55 641
5579.26 600
5579.96 634
5580.67 684
5581.37 732
5582.08 635
5582.78 630
5583.49 646
5584.19 567
5584.90 559
5585.60 633
5586.31 573
5587.01 631
5587.72 557
5588.42 570
5589.13 543
5589.83 667
5590.54 629
5591.24 560
5591.95 593
5592.66 607
5593.36 680
5594.07 612
5594.77 576
5595.48 558
5596.18 586
5596.89 583
5597.60 604
5598.30 606
5599.01 569
5599.71 557
5600.42 565
5601.13 580
5601.83 558
5602.54 539
5603.24 602
5603.95 592
5604.66 633
5605.36 658
5606.07 560
5606.78 606
5607.48 573
5608.19 591
5608.89 653
5609.60 569
5610.31 582
5611.01 658
5611.72 647
5612.43 593
5613.14 648
5613.84 602
5614.55 600
5615.26 575
5615.96 533
5616.67 558
5617.38 617
5618.08 564
5618.79 591
5619.50 543
5620.21 608
5620.91 553
5621.62 527
5622.33 537
5623.04 580
5623.74 609
5624.45 657
5625.16 627
5625.87 603
5626.57 543
5627.28 623
5627.99 642
5628.70 667
5629.40 627
5630.11 597
5630.82 623
5631.53 612
5632.24 503
5632.94 549
5633.65 579
5634.36 613
5635.07 649
5635.78 635
5636.49 648
5637.19 606
5637.90 568
5638.61 535
5639.32 611
5640.03 669
5640.74 607
5641.44 667
5642.15 660
5642.86 641
5643.57 637
5644.28 599
5644.99 630
5645.70 582
5646.41 488
5647.12 548
5647.82 594
5648.53 496
5649.24 584
5649.95 537
5650.66 562
5651.37 611
5652.08 631
5652.79 623
5653.50 594
5654.21 692
5654.92 660
5655.63 693
5656.34 641
5657.05 656
5657.76 722
5658.46 774
5659.17 744
5659.88 686
5660.59 633
5661.30 616
5662.01 655
5662.72 636
5663.43 587
5664.14 551
5664.85 606
5665.56 660
5666.27 645
5666.98 641
5667.69 659
5668.40 491
5669.12 595
5669.83 605
5670.54 678
5671.25 622
5671.96 683
5672.67 638
5673.38 690
5674.09 684
5674.80 649
5675.51 627
5676.22 604
5676.93 642
5677.64 543
5678.35 595
5679.06 603
5679.78 622
5680.49 610
5681.20 640
5681.91 630
5682.62 674
5683.33 697
5684.04 724
5684.75 691
5685.47 684
5686.18 696
5686.89 635
5687.60 636
5688.31 665
5689.02 601
5689.73 635
5690.45 629
5691.16 689
5691.87 659
5692.58 574
5693.29 596
5694.01 559
5694.72 558
5695.43 555
5696.14 523
5696.85 539
5697.57 546
5698.28 568
5698.99 615
5699.70 619
5700.41 571
5701.13 587
5701.84 660
5702.55 537
5703.26 564
5703.98 510
5704.69 540
5705.40 549
5706.11 564
5706.83 487
5707.54 481
5708.25 486
5708.97 505
5709.68 594
5710.39 553
5711.10 558
5711.82 614
5712.53 497
5713.24 484
5713.96 551
5714.67 570
5715.38 520
5716.10 610
5716.81 599
5717.52 523
5718.24 601
5718.95 534
5719.66 507
5720.38 546
5721.09 621
5721.80 563
5722.52 525
5723.23 556
5723.95 568
5724.66 545
5725.37 597
5726.09 556
5726.80 584
5727.52 586
5728.23 575
5728.94 519
5729.66 578
5730.37 603
5731.09 555
5731.80 594
5732.51 534
5733.23 626
5733.94 599
5734.66 538
5735.37 626
5736.09 591
5736.80 550
5737.52 680
5738.23 662
5738.95 644
5739.66 570
5740.38 615
5741.09 645
5741.81 567
5742.52 587
5743.24 591
5743.95 587
5744.67 524
5745.38 568
5746.10 543
5746.81 568
5747.53 603
5748.24 648
5748.96 605
5749.67 564
5750.39 530
5751.10 529
5751.82 530
5752.53 561
5753.25 515
5753.97 591
5754.68 610
5755.40 594
5756.11 564
5756.83 534
5757.54 540
5758.26 538
5758.98 530
5759.69 531
5760.41 589
5761.12 630
5761.84 646
5762.56 657
5763.27 618
5763.99 621
5764.71 515
5765.42 580
5766.14 601
5766.85 533
5767.57 590
5768.29 586
5769.00 585
5769.72 626
5770.44 604
5771.15 569
5771.87 520
5772.59 552
5773.30 563
5774.02 581
5774.74 587
5775.46 596
5776.17 560
5776.89 579
5777.61 548
5778.32 523
5779.04 595
5779.76 687
5780.48 616
5781.19 662
5781.91 567
5782.63 576
5783.35 631
5784.06 542
5784.78 629
5785.50 530
5786.22 538
5786.93 562
5787.65 520
5788.37 563
5789.09 565
5789.80 652
5790.52 614
5791.24 638
5791.96 610
5792.68 676
5793.39 652
5794.11 615
5794.83 634
5795.55 604
5796.27 588
5796.99 677
5797.70 653
5798.42 589
5799.14 633
5799.86 599
5800.58 620
5801.30 597
5802.02 734
5802.73 675
5803.45 779
5804.17 799
5804.89 709
5805.61 691
5806.33 676
5807.05 632
5807.77 596
5808.49 635
5809.20 689
5809.92 622
5810.64 556
5811.36 638
5812.08 688
5812.80 611
5813.52 602
5814.24 625
5814.96 631
5815.68 580
5816.40 559
5817.12 647
5817.84 649
5818.56 682
5819.28 737
5820.00 668
5820.72 626
5821.44 639
5822.16 630
5822.88 578
5823.60 628
5824.32 661
5825.04 591
5825.76 623
5826.48 620
5827.20 679
5827.92 635
5828.64 632
5829.36 572
5830.08 614
5830.80 722
5831.52 703
5832.24 622
5832.96 610
5833.68 598
5834.40 656
5835.12 654
5835.84 618
5836.56 585
5837.28 662
5838.00 528
5838.73 667
5839.45 716
5840.17 614
5840.89 658
5841.61 679
5842.33 587
5843.05 603
5843.77 595
5844.49 629
5845.22 710
5845.94 630
5846.66 637
5847.38 715
5848.10 648
5848.82 628
5849.54 721
5850.27 674
5850.99 634
5851.71 703
5852.43 722
5853.15 717
5853.88 693
5854.60 604
5855.32 630
5856.04 693
5856.76 714
5857.49 727
5858.21 651
5858.93 634
5859.65 687
5860.37 722
5861.10 762
5861.82 743
5862.54 780
5863.26 729
5863.99 807
5864.71 843
5865.43 804
5866.15 840
5866.88 804
5867.60 807
5868.32 787
5869.04 833
5869.77 655
5870.49 683
5871.21 664
5871.94 647
5872.66 640
5873.38 627
5874.11 678
5874.83 738
5875.55 702
5876.27 700
5877.00 655
5877.72 636
5878.44 715
5879.17 672
5879.89 778
5880.62 863
5881.34 862
5882.06 848
5882.79 803
5883.51 854
5884.23 804
5884.96 759
5885.68 796
5886.40 805
5887.13 800
5887.85 829
5888.58 847
5889.30 803
5890.02 764
5890.75 758
5891.47 687
5892.20 695
5892.92 796
5893.65 667
5894.37 788
5895.09 718
5895.82 676
5896.54 716
5897.27 687
5897.99 653
5898.72 798
5899.44 816
5900.17 924
5900.89 812
5901.62 705
5902.34 784
5903.07 738
5903.79 687
5904.52 791
5905.24 809
5905.97 796
5906.69 842
5907.42 771
5908.14 785
5908.87 838
5909.59 891
5910.32 791
5911.04 815
5911.77 757
5912.49 728
5913.22 779
5913.94 818
5914.67 770
5915.40 797
5916.12 840
5916.85 919
5917.57 849
5918.30 865
5919.02 964
5919.75 809
5920.48 846
5921.20 863
5921.93 892
5922.65 935
5923.38 908
5924.11 974
5924.83 888
5925.56 853
5926.29 918
5927.01 907
5927.74 887
5928.47 899
5929.19 938
5929.92 902
5930.64 964
5931.37 943
5932.10 943
5932.82 1000
5933.55 997
5934.28 919
5935.01 977
5935.73 1031
5936.46 1002
5937.19 1009
5937.91 997
5938.64 1031
5939.37 1052
5940.09 1196
5940.82 1166
5941.55 1090
5942.28 1081
5943.00 1100
5943.73 1114
5944.46 1121
5945.19 1124
5945.91 1191
5946.64 1239
5947.37 1211
5948.10 1303
5948.82 1404
5949.55 1435
5950.28 1402
5951.01 1381
5951.73 1415
5952.46 1473
5953.19 1443
5953.92 1484
5954.65 1690
5955.38 1537
5956.10 1477
5956.83 1443
5957.56 1593
5958.29 1501
5959.02 1497
5959.74 1565
5960.47 1461
5961.20 1564
5961.93 1564
5962.66 1553
5963.39 1561
5964.12 1507
5964.84 1559
5965.57 1813
5966.30 1833
5967.03 1955
5967.76 1887
5968.49 2032
5969.22 2077
5969.95 1895
5970.68 1866
5971.40 1688
5972.13 1736
5972.86 1768
5973.59 1766
5974.32 1850
5975.05 1859
5975.78 1728
5976.51 1654
5977.24 1718
5977.97 1717
5978.70 1805
5979.43 1716
5980.16 1809
5980.89 1800
5981.62 1885
5982.35 1826
5983.08 1756
5983.81 1912
5984.54 1940
5985.27 1847
5986.00 1809
5986.73 1860
5987.46 1951
5988.19 1942
5988.92 1886
5989.65 2067
5990.38 1992
5991.11 1899
5991.84 1908
5992.57 1887
5993.30 2115
5994.03 2033
5994.76 2046
5995.49 2225
5996.22 2131
5996.95 2042
5997.68 2123
5998.41 1991
5999.14 2086
5999.87 2139
6000.60 2028
6001.34 1833
6002.07 1751
6002.80 1858
6003.53 1922
6004.26 1947
6004.99 2040
6005.72 1973
6006.45 2092
6007.18 2136
6007.92 2310
6008.65 2442
6009.38 2855
6010.11 2995
6010.84 3111
6011.57 3226
6012.30 3544
6013.04 3639
6013.77 3889
6014.50 3709
6015.23 3438
6015.96 3302
6016.69 3076
6017.43 2930
6018.16 2595
6018.89 2377
6019.62 2360
6020.35 2133
6021.09 1961
6021.82 1963
6022.55 1829
6023.28 1651
6024.02 1656
6024.75 1564
6025.48 1527
6026.21 1478
6026.94 1534
6027.68 1552
6028.41 1547
6029.14 1415
6029.88 1493
6030.61 1499
6031.34 1472
6032.07 1386
6032.81 1488
6033.54 1494
6034.27 1342
6035.01 1340
6035.74 1412
6036.47 1568
6037.20 1525
6037.94 1512
6038.67 1550
6039.40 1514
6040.14 1585
6040.87 1557
6041.60 1485
6042.34 1437
6043.07 1475
6043.80 1521
6044.54 1690
6045.27 1627
6046.00 1652
6046.74 1603
6047.47 1803
6048.21 1780
6048.94 1712
6049.67 1782
6050.41 1830
6051.14 1869
6051.88 1882
6052.61 1930
6053.34 1988
6054.08 2106
6054.81 1976
6055.55 1840
6056.28 1871
6057.01 1705
6057.75 1850
6058.48 1777
6059.22 1640
6059.95 1608
6060.69 1725
6061.42 1658
6062.16 1799
6062.89 1759
6063.63 1652
6064.36 1576
6065.09 1648
6065.83 1683
6066.56 1661
6067.30 1784
6068.03 1749
6068.77 1565
6069.50 1555
6070.24 1563
6070.97 1600
6071.71 1601
6072.45 1589
6073.18 1556
6073.92 1555
6074.65 1571
6075.39 1574
6076.12 1486
6076.86 1469
6077.59 1346
6078.33 1447
6079.06 1492
6079.80 1432
6080.54 1332
6081.27 1321
6082.01 1364
6082.74 1392
6083.48 1321
6084.21 1279
6084.95 1345
6085.69 1325
6086.42 1371
6087.16 1396
6087.90 1356
6088.63 1311
6089.37 1220
6090.10 1453
6090.84 1441
6091.58 1420
6092.31 1369
6093.05 1340
6093.79 1418
6094.52 1484
6095.26 1461
6096.00 1420
6096.73 1381
6097.47 1410
6098.21 1437
6098.94 1299
6099.68 1361
6100.42 1261
6101.15 1332
6101.89 1393
6102.63 1353
6103.37 1303
6104.10 1335
6104.84 1278
6105.58 1231
6106.31 1272
6107.05 1219
6107.79 1166
6108.53 1369
6109.26 1350
6110.00 1357
6110.74 1361
6111.48 1304
6112.21 1238
6112.95 1160
6113.69 1207
6114.43 1261
6115.17 1222
6115.90 1404
6116.64 1361
6117.38 1291
6118.12 1339
6118.85 1355
6119.59 1467
6120.33 1392
6121.07 1353
6121.81 1441
6122.55 1500
6123.28 1387
6124.02 1393
6124.76 1384
6125.50 1302
6126.24 1361
6126.98 1404
6127.71 1437
6128.45 1488
6129.19 1405
6129.93 1522
6130.67 1640
6131.41 1462
6132.15 1408
6132.89 1593
6133.63 1536
6134.36 1494
6135.10 1493
6135.84 1498
6136.58 1490
6137.32 1481
6138.06 1471
6138.80 1527
6139.54 1466
6140.28 1410
6141.02 1393
6141.76 1606
6142.50 1712
6143.24 1515
6143.97 1529
6144.71 1530
6145.45 1483
6146.19 1512
6146.93 1590
6147.67 1618
6148.41 1589
6149.15 1610
6149.89 1504
6150.63 1608
6151.37 1732
6152.11 1621
6152.85 1633
6153.59 1762
6154.33 1763
6155.07 1707
6155.81 1733
6156.55 1787
6157.29 1854
6158.03 1794
6158.78 1860
6159.52 1779
6160.26 1899
6161.00 1956
6161.74 1872
6162.48 1964
6163.22 2155
6163.96 2053
6164.70 2069
6165.44 2231
6166.18 2274
6166.92 2430
6167.66 2436
6168.41 2506
6169.15 2454
6169.89 2644
6170.63 2418
6171.37 2403
6172.11 2451
6172.85 2351
6173.59 2261
6174.34 2372
6175.08 2345
6175.82 2435
6176.56 2252
6177.30 2141
6178.04 2114
6178.78 2241
6179.53 2395
6180.27 2402
6181.01 2281
6181.75 2347
6182.49 2395
6183.24 2348
6183.98 2311
6184.72 2663
6185.46 2595
6186.20 2559
6186.95 2502
6187.69 2473
6188.43 2728
6189.17 2662
6189.91 2720
6190.66 2802
6191.40 2838
6192.14 3051
6192.88 3095
6193.63 3255
6194.37 3268
6195.11 3322
6195.85 3181
6196.60 3081
6197.34 3183
6198.08 3264
6198.83 3163
6199.57 3079
6200.31 2990
6201.05 3130
6201.80 3287
6202.54 3309
6203.28 3658
6204.03 3980
6204.77 4313
6205.51 4832
6206.26 5715
6207.00 7083
6207.74 8034
6208.49 9111
6209.23 10273
6209.97 10874
6210.72 10878
6211.46 10647
6212.21 9946
6212.95 9152
6213.69 7839
6214.44 7087
6215.18 6253
6215.92 5316
6216.67 4688
6217.41 3964
6218.16 3540
6218.90 3318
6219.64 3096
6220.39 2982
6221.13 2911
6221.88 3023
6222.62 3127
6223.37 3052
6224.11 3300
6224.85 3273
6225.60 3267
6226.34 3392
6227.09 2992
6227.83 3092
6228.58 3022
6229.32 2605
6230.07 2426
6230.81 2241
6231.56 2166
6232.30 2180
6233.05 2191
6233.79 2091
6234.54 1957
6235.28 1960
6236.03 1887
6236.77 2074
6237.52 2055
6238.26 1961
6239.01 2007
6239.75 2141
6240.50 2148
6241.24 2093
6241.99 2314
6242.73 2282
6243.48 2181
6244.22 2296
6244.97 2119
6245.72 2222
6246.46 2373
6247.21 2281
6247.95 2249
6248.70 2315
6249.45 2166
6250.19 2192
6250.94 2134
6251.68 2065
6252.43 2209
6253.18 2093
6253.92 2055
6254.67 1936
6255.41 2179
6256.16 2182
6256.91 2047
6257.65 2013
6258.40 2156
6259.15 2157
6259.89 2113
6260.64 2036
6261.39 1931
6262.13 1953
6262.88 2035
6263.63 1867
6264.37 2029
6265.12 2071
6265.87 2025
6266.61 1935
6267.36 1834
6268.11 1835
6268.85 1765
6269.60 1839
6270.35 1835
6271.10 1717
6271.84 1741
6272.59 1823
6273.34 1857
6274.08 1774
6274.83 1692
6275.58 1680
6276.33 1660
6277.07 1743
6277.82 1728
6278.57 1672
6279.32 1695
6280.07 1736
6280.81 1712
6281.56 1712
6282.31 1581
6283.06 1713
6283.80 1749
6284.55 1626
6285.30 1597
6286.05 1645
6286.80 1530
6287.54 1569
6288.29 1559
6289.04 1515
6289.79 1513
6290.54 1410
6291.29 1448
6292.03 1389
6292.78 1364
6293.53 1379
6294.28 1404
6295.03 1364
6295.78 1429
6296.53 1452
6297.28 1437
6298.02 1341
6298.77 1379
6299.52 1344
6300.27 1333
6301.02 1324
6301.77 1403
6302.52 1355
6303.27 1289
6304.02 1276
6304.77 1244
6305.51 1307
6306.26 1269
6307.01 1309
6307.76 1338
6308.51 1301
6309.26 1368
6310.01 1271
6310.76 1273
6311.51 1445
6312.26 1346
6313.01 1275
6313.76 1249
6314.51 1279
6315.26 1335
6316.01 1367
6316.76 1309
6317.51 1212
6318.26 1303
6319.01 1353
6319.76 1266
6320.51 1233
6321.26 1132
6322.01 1192
6322.76 1230
6323.51 1204
6324.26 1133
6325.01 1170
6325.76 1090
6326.51 1116
6327.26 1109
6328.01 1168
6328.76 1145
6329.51 1053
6330.26 1045
6331.02 1137
6331.77 1001
6332.52 1122
6333.27 1002
6334.02 1008
6334.77 1028
6335.52 1056
6336.27 1154
6337.02 1083
6337.77 1072
6338.53 967
6339.28 1024
6340.03 1057
6340.78 1045
6341.53 1027
6342.28 1079
6343.03 1027
6343.78 1052
6344.54 1079
6345.29 1050
6346.04 988
6346.79 999
6347.54 1070
6348.29 1099
6349.05 1099
6349.80 1110
6350.55 1054
6351.30 1061
6352.05 1019
6352.81 1063
6353.56 1124
6354.31 1162
6355.06 1227
6355.82 1186
6356.57 1111
6357.32 1090
6358.07 994
6358.82 1101
6359.58 1094
6360.33 987
6361.08 1037
6361.83 991
6362.59 1054
6363.34 968
6364.09 1044
6364.85 1006
6365.60 909
6366.35 1051
6367.10 1061
6367.86 1014
6368.61 1003
6369.36 1040
6370.12 1050
6370.87 1028
6371.62 972
6372.38 966
6373.13 992
6373.88 881
6374.64 949
6375.39 1012
6376.14 949
6376.90 999
6377.65 1012
6378.40 1068
6379.16 984
6379.91 1116
6380.66 984
6381.42 996
6382.17 1035
6382.92 956
6383.68 903
6384.43 977
6385.19 954
6385.94 932
6386.69 950
6387.45 905
6388.20 918
6388.96 1031
6389.71 1002
6390.47 988
6391.22 1022
6391.97 945
6392.73 932
6393.48 1016
6394.24 994
6394.99 1072
6395.75 958
6396.50 922
6397.26 969
6398.01 981
6398.77 1040
6399.52 1043
6400.28 989
6401.03 1037
6401.79 923
6402.54 941
6403.30 998
6404.05 962
6404.81 1005
6405.56 1015
6406.32 1046
6407.07 1176
6407.83 1283
6408.58 1234
6409.34 1222
6410.09 1318
6410.85 1202
6411.60 1237
6412.36 1135
6413.11 1194
6413.87 1064
6414.63 1087
6415.38 1110
6416.14 1125
6416.89 954
6417.65 946
6418.41 1023
6419.16 1060
6419.92 931
6420.67 1002
6421.43 976
6422.19 901
6422.94 900
6423.70 925
6424.45 956
6425.21 1007
6425.97 994
6426.72 989
6427.48 968
6428.24 1029
6428.99 1054
6429.75 952
6430.51 861
6431.26 1000
6432.02 1052
6432.78 972
6433.53 974
6434.29 1008
6435.05 1033
6435.80 1086
6436.56 1029
6437.32 1032
6438.08 1037
6438.83 1028
6439.59 980
6440.35 889
6441.10 985
6441.86 1099
6442.62 1126
6443.38 1066
6444.13 1078
6444.89 1176
6445.65 1085
6446.41 1088
6447.16 1065
6447.92 1038
6448.68 1091
6449.44 1056
6450.19 1078
6450.95 1086
6451.71 1138
6452.47 1170
6453.23 1097
6453.98 1090
6454.74 1129
6455.50 1211
6456.26 1135
6457.02 1123
6457.78 1135
6458.53 1243
6459.29 1178
6460.05 1225
6460.81 1239
6461.57 1276
6462.33 1260
6463.08 1112
6463.84 1184
6464.60 1314
6465.36 1317
6466.12 1338
6466.88 1389
6467.64 1324
6468.40 1462
6469.15 1415
6469.91 1445
6470.67 1394
6471.43 1329
6472.19 1411
6472.95 1491
6473.71 1301
6474.47 1364
6475.23 1403
6475.99 1369
6476.75 1365
6477.51 1446
6478.26 1491
6479.02 1435
6479.78 1440
6480.54 1447
6481.30 1417
6482.06 1354
6482.82 1558
6483.58 1570
6484.34 1612
6485.10 1598
6485.86 1517
6486.62 1672
6487.38 1726
6488.14 1810
6488.90 1661
6489.66 1708
6490.42 1792
6491.18 1869
6491.94 1800
6492.70 1884
6493.46 1923
6494.22 2041
6494.98 2021
6495.74 2145
6496.51 2057
6497.27 2100
6498.03 2038
6498.79 2203
6499.55 2098
6500.31 2111
6501.07 2087
6501.83 2014
6502.59 2153
6503.35 2106
6504.11 2109
6504.87 2168
6505.64 2209
6506.40 2350
6507.16 2372
6507.92 2469
6508.68 2414
6509.44 2484
6510.20 2439
6510.96 2420
6511.73 2559
6512.49 2636
6513.25 2559
6514.01 2586
6514.77 2544
6515.53 2522
6516.29 2610
6517.06 2589
6517.82 2662
6518.58 2686
6519.34 2774
6520.10 2789
6520.87 2746
6521.63 2832
6522.39 2816
6523.15 3150
6523.91 3274
6524.68 3487
6525.44 3695
6526.20 3710
6526.96 3701
6527.73 3795
6528.49 4211
6529.25 4205
6530.01 3961
6530.78 4009
6531.54 4274
6532.30 4575
6533.06 4842
6533.83 5611
6534.59 6562
6535.35 7348
6536.11 7854
6536.88 8410
6537.64 9372
6538.40 9206
6539.17 8548
6539.93 7708
6540.69 7150
6541.46 6151
6542.22 5310
6542.98 4529
6543.74 3841
6544.51 3459
6545.27 3074
6546.04 2748
6546.80 2680
6547.56 2517
6548.33 2337
6549.09 2171
6549.85 2081
6550.62 2148
6551.38 2183
6552.14 2179
6552.91 2086
6553.67 2065
6554.44 2124
6555.20 2038
6555.96 1958
6556.73 2004
6557.49 2100
6558.26 1984
6559.02 1862
6559.78 1987
6560.55 1998
6561.31 2041
6562.08 1967
6562.84 2140
6563.61 2125
6564.37 2163
6565.14 2225
6565.90 2223
6566.66 2205
6567.43 2373
6568.19 2356
6568.96 2231
6569.72 2259
6570.49 2323
6571.25 2410
6572.02 2407
6572.78 2422
6573.55 2487
6574.31 2538
6575.08 2525
6575.84 2609
6576.61 2708
6577.37 2683
6578.14 2548
6578.90 2530
6579.67 2491
6580.44 2394
6581.20 2394
6581.97 2390
6582.73 2322
6583.50 2270
6584.26 2311
6585.03 2282
6585.79 2287
6586.56 2536
6587.33 2434
6588.09 2391
6588.86 2491
6589.62 2600
6590.39 2637
6591.16 2715
6591.92 2724
6592.69 2762
6593.45 2936
6594.22 3037
6594.99 3046
6595.75 3119
6596.52 3113
6597.29 3148
6598.05 2871
6598.82 2771
6599.59 2570
6600.35 2480
6601.12 2454
6601.89 2432
6602.65 2237
6603.42 2104
6604.19 2174
6604.95 2110
6605.72 2117
6606.49 2150
6607.25 2138
6608.02 2201
6608.79 2318
6609.55 2234
6610.32 2199
6611.09 2288
6611.86 2195
6612.62 2055
6613.39 2113
6614.16 2055
6614.93 2030
6615.69 1947
6616.46 1910
6617.23 1942
6618.00 1828
6618.76 1751
6619.53 1714
6620.30 1799
6621.07 1671
6621.83 1509
6622.60 1635
6623.37 1693
6624.14 1665
6624.91 1661
6625.67 1720
6626.44 1738
6627.21 1654
6627.98 1629
6628.75 1609
6629.52 1615
6630.28 1674
6631.05 1789
6631.82 1861
6632.59 1922
6633.36 1888
6634.13 1891
6634.90 1882
6635.66 2096
6636.43 2091
6637.20 2111
6637.97 1937
6638.74 1816
6639.51 1942
6640.28 1700
6641.05 1718
6641.81 1550
6642.58 1519
6643.35 1619
6644.12 1507
6644.89 1548
6645.66 1529
6646.43 1565
6647.20 1573
6647.97 1494
6648.74 1492
6649.51 1438
6650.28 1427
6651.05 1361
6651.82 1436
6652.59 1622
6653.35 1565
6654.12 1460
6654.89 1465
6655.66 1453
6656.43 1479
6657.20 1352
6657.97 1382
6658.74 1475
6659.51 1375
6660.28 1419
6661.05 1370
6661.82 1412
6662.59 1394
6663.36 1394
6664.13 1399
6664.91 1444
6665.68 1432
6666.45 1498
6667.22 1547
6667.99 1472
6668.76 1466
6669.53 1376
6670.30 1411
6671.07 1517
6671.84 1439
6672.61 1437
6673.38 1412
6674.15 1315
6674.92 1461
6675.69 1402
6676.47 1413
6677.24 1387
6678.01 1415
6678.78 1290
6679.55 1390
6680.32 1398
6681.09 1363
6681.86 1459
6682.64 1475
6683.41 1570
6684.18 1676
6684.95 1511
6685.72 1478
6686.49 1482
6687.26 1515
6688.04 1410
6688.81 1321
6689.58 1343
6690.35 1322
6691.12 1262
6691.90 1225
6692.67 1246
6693.44 1297
6694.21 1274
6694.98 1307
6695.76 1244
6696.53 1205
6697.30 1189
6698.07 1218
6698.84 1252
6699.62 1258
6700.39 1221
6701.16 1168
6701.93 1235
6702.71 1297
6703.48 1242
6704.25 1239
6705.02 1159
6705.80 1220
6706.57 1153
6707.34 1110
6708.12 1160
6708.89 1269
6709.66 1172
6710.43 1191
6711.21 1107
6711.98 1218
6712.75 1167
6713.53 1139
6714.30 1080
6715.07 1076
6715.85 1075
6716.62 1113
6717.39 1121
6718.17 1179
6718.94 1057
6719.71 1069
6720.49 1014
6721.26 995
6722.03 989
6722.81 1061
6723.58 1144
6724.36 1111
6725.13 1022
6725.90 1036
6726.68 1151
6727.45 1141
6728.23 1118
6729.00 1004
6729.77 1066
6730.55 1045
6731.32 1101
6732.10 1144
6732.87 1067
6733.64 1178
6734.42 1153
6735.19 1069
6735.97 1109
6736.74 1051
6737.52 1014
6738.29 1056
6739.07 1204
6739.84 1190
6740.62 1164
6741.39 1167
6742.16 1160
6742.94 1242
6743.71 1158
6744.49 1109
6745.26 1115
6746.04 1161
6746.81 1239
6747.59 1148
6748.36 1130
6749.14 1282
6749.92 1287
6750.69 1310
6751.47 1316
6752.24 1399
6753.02 1390
6753.79 1338
6754.57 1444
6755.34 1386
6756.12 1188
6756.89 1248
6757.67 1266
6758.45 1117
6759.22 1193
6760.00 1180
6760.77 1139
6761.55 1023
6762.33 990
6763.10 1044
6763.88 996
6764.65 1043
6765.43 1053
6766.21 1100
6766.98 1073
6767.76 1116
6768.53 1116
6769.31 1083
6770.09 1096
6770.86 1052
6771.64 1059
6772.42 1041
6773.19 1012
6773.97 1015
6774.75 997
6775.52 1034
6776.30 1027
6777.08 998
6777.85 1001
6778.63 928
6779.41 1036
6780.18 1042
6780.96 1026
6781.74 1065
6782.52 922
6783.29 955
6784.07 1021
6784.85 981
6785.62 1020
6786.40 1059
6787.18 1026
6787.96 985
6788.73 913
6789.51 962
6790.29 958
6791.07 972
6791.84 982
6792.62 1043
6793.40 917
6794.18 1047
6794.96 1005
6795.73 913
6796.51 911
6797.29 899
6798.07 927
6798.85 934
6799.62 854
6800.40 859
6801.18 891
6801.96 923
6802.74 975
6803.51 993
6804.29 917
6805.07 914
6805.85 951
6806.63 902
6807.41 868
6808.19 957
6808.96 976
6809.74 959
6810.52 977
6811.30 992
6812.08 889
6812.86 1017
6813.64 1014
6814.42 1012
6815.20 978
6815.97 955
6816.75 991
6817.53 978
6818.31 1003
6819.09 986
6819.87 1016
6820.65 990
6821.43 1003
6822.21 1082
6822.99 908
6823.77 1044
6824.55 1065
6825.33 982
6826.11 1020
6826.89 1079
6827.67 930
6828.44 953
6829.22 1086
6830.00 1098
6830.78 1071
6831.56 1037
6832.34 980
6833.12 996
6833.90 978
6834.68 996
6835.46 1038
6836.24 1055
6837.03 990
6837.81 1089
6838.59 1070
6839.37 923
6840.15 984
6840.93 1040
6841.71 1042
6842.49 995
6843.27 973
6844.05 1046
6844.83 1033
6845.61 1101
6846.39 1112
6847.17 1022
6847.95 1192
6848.73 1400
6849.52 1525
6850.30 1663
6851.08 1668
6851.86 1789
6852.64 1804
6853.42 1694
6854.20 1635
6854.98 1646
6855.76 1516
6856.55 1341
6857.33 1278
6858.11 1256
6858.89 1188
6859.67 1225
6860.45 1272
6861.23 1231
6862.02 1122
6862.80 1152
6863.58 1193
6864.36 1193
6865.14 1245
6865.93 1299
6866.71 1312
6867.49 1279
6868.27 1369
6869.05 1342
6869.84 1363
6870.62 1261
6871.40 1289
6872.18 1249
6872.96 1286
6873.75 1199
6874.53 1140
6875.31 1240
6876.09 1210
6876.88 1327
6877.66 1223
6878.44 1285
6879.22 1199
6880.01 1337
6880.79 1408
6881.57 1445
6882.36 1392
6883.14 1444
6883.92 1449
6884.70 1519
6885.49 1709
6886.27 1775
6887.05 1812
6887.84 1873
6888.62 2159
6889.40 2192
6890.19 2072
6890.97 1945
6891.75 1942
6892.54 1861
6893.32 1813
6894.10 1694
6894.89 1491
6895.67 1477
6896.45 1503
6897.24 1545
6898.02 1425
6898.81 1440
6899.59 1478
6900.37 1504
6901.16 1472
6901.94 1517
6902.73 1506
6903.51 1569
6904.29 1540
6905.08 1513
6905.86 1562
6906.65 1525
6907.43 1446
6908.21 1556
6909.00 1529
6909.78 1499
6910.57 1427
6911.35 1416
6912.14 1362
6912.92 1436
6913.71 1532
6914.49 1518
6915.27 1478
6916.06 1398
6916.84 1427
6917.63 1485
6918.41 1521
6919.20 1522
6919.98 1406
6920.77 1515
6921.55 1408
6922.34 1450
6923.12 1520
6923.91 1493
6924.69 1523
6925.48 1628
6926.27 1597
6927.05 1645
6927.84 1667
6928.62 1624
6929.41 1629
6930.19 1676
6930.98 1558
6931.76 1597
6932.55 1720
6933.34 1594
6934.12 1572
6934.91 1625
6935.69 1738
6936.48 1743
6937.26 1748
6938.05 1698
6938.84 1845
6939.62 1917
6940.41 1916
6941.20 2062
6941.98 2054
6942.77 2330
6943.55 2417
6944.34 2466
6945.13 2463
6945.91 2366
6946.70 2482
6947.49 2305
6948.27 2415
6949.06 2501
6949.85 2320
6950.63 2405
6951.42 2324
6952.21 2242
6952.99 2146
6953.78 2180
6954.57 2183
6955.35 2157
6956.14 2178
6956.93 2122
6957.72 2314
6958.50 2142
6959.29 2219
6960.08 2135
6960.86 2246
6961.65 2362
6962.44 2261
6963.23 2209
6964.01 2396
6964.80 2271
6965.59 2379
6966.38 2517
6967.16 2647
6967.95 2674
6968.74 2680
6969.53 2916
6970.32 3016
6971.10 3013
6971.89 3236
6972.68 3118
6973.47 3162
6974.26 3090
6975.04 3190
6975.83 3092
6976.62 3170
6977.41 3030
6978.20 3250
6978.98 3311
6979.77 3478
6980.56 3888
6981.35 4170
6982.14 5031
6982.93 5744
6983.72 6789
6984.50 8169
6985.29 9405
6986.08 10130
6986.87 10663
6987.66 10726
6988.45 10331
6989.24 9551
6990.03 8513
6990.81 7491
6991.60 6470
6992.39 5386
6993.18 4462
6993.97 3937
6994.76 3419
6995.55 3121
6996.34 2904
6997.13 2780
6997.92 2632
6998.71 2579
6999.50 2526
7000.29 2658
7001.08 2745
7001.87 2631
7002.65 2491
7003.44 2413
7004.23 2437
7005.02 2143
7005.81 2183
7006.60 2060
7007.39 1996
7008.18 1923
7008.97 1783
7009.76 1829
7010.55 1698
7011.34 1675
7012.13 1705
7012.92 1734
7013.71 1886
7014.50 1949
7015.30 2027
7016.09 1913
7016.88 1889
7017.67 1809
7018.46 1805
7019.25 1791
7020.04 1718
7020.83 1871
7021.62 1863
7022.41 1942
7023.20 2006
7023.99 2014
7024.78 2007
7025.57 1965
7026.37 1905
7027.16 1932
7027.95 1870
7028.74 1778
7029.53 1773
7030.32 1660
7031.11 1576
7031.90 1590
7032.69 1664
7033.49 1510
7034.28 1531
7035.07 1511
7035.86 1571
7036.65 1592
7037.44 1612
7038.24 1703
7039.03 1586
7039.82 1705
7040.61 1764
7041.40 1752
7042.19 1814
7042.99 1713
7043.78 1677
7044.57 1848
7045.36 1853
7046.15 1816
7046.95 1764
7047.74 1854
7048.53 1937
7049.32 2049
7050.12 1957
7050.91 1938
7051.70 1950
7052.49 1910
7053.29 1931
7054.08 1936
7054.87 1743
7055.66 1710
7056.46 1652
7057.25 1624
7058.04 1605
7058.83 1653
7059.63 1643
7060.42 1699
7061.21 1498
7062.01 1542
7062.80 1647
7063.59 1637
7064.39 1481
7065.18 1461
7065.97 1440
7066.77 1441
7067.56 1423
7068.35 1387
7069.15 1380
7069.94 1446
7070.73 1366
7071.53 1213
7072.32 1162
7073.11 1208
7073.91 1284
7074.70 1215
7075.49 1048
7076.29 1093
7077.08 1149
7077.88 1128
7078.67 1136
7079.46 1024
7080.26 1126
7081.05 1170
7081.85 1111
7082.64 1061
7083.43 1108
7084.23 1127
7085.02 1126
7085.82 1090
7086.61 1010
7087.41 1052
7088.20 996
7089.00 1019
7089.79 944
7090.58 1026
7091.38 1071
7092.17 1109
7092.97 1000
7093.76 914
7094.56 1058
7095.35 982
7096.15 981
7096.94 952
7097.74 975
7098.53 979
7099.33 974
7100.12 992
7100.92 953
7101.71 920
7102.51 947
7103.30 886
7104.10 921
7104.89 887
7105.69 829
7106.49 771
7107.28 844
7108.08 850
7108.87 777
7109.67 780
7110.46 889
7111.26 793
7112.06 777
7112.85 784
7113.65 872
7114.44 789
7115.24 853
7116.04 860
7116.83 792
7117.63 946
7118.42 944
7119.22 846
7120.02 873
7120.81 888
7121.61 822
7122.41 737
7123.20 786
7124.00 927
7124.79 793
7125.59 778
7126.39 833
7127.18 780
7127.98 856
7128.78 875
7129.57 783
7130.37 773
7131.17 862
7131.97 946
7132.76 790
7133.56 849
7134.36 774
7135.15 851
7135.95 833
7136.75 754
7137.55 784
7138.34 789
7139.14 778
7139.94 755
7140.73 738
7141.53 774
7142.33 694
7143.13 696
7143.92 685
7144.72 715
7145.52 679
7146.32 733
7147.12 791
7147.91 777
7148.71 744
7149.51 726
7150.31 717
7151.11 690
7151.90 685
7152.70 739
7153.50 795
7154.30 715
7155.10 726
7155.89 736
7156.69 727
7157.49 662
7158.29 722
7159.09 690
7159.89 694
7160.68 714
7161.48 699
7162.28 734
7163.08 785
7163.88 680
7164.68 726
7165.48 672
7166.28 686
7167.07 714
7167.87 650
7168.67 649
7169.47 582
7170.27 629
7171.07 620
7171.87 577
7172.67 579
7173.47 565
7174.27 539
7175.07 619
7175.87 622
7176.67 602
7177.46 638
7178.26 626
7179.06 607
7179.86 550
7180.66 560
7181.46 647
7182.26 623
7183.06 604
7183.86 603
7184.66 581
7185.46 622
7186.26 606
7187.06 623
7187.86 577
7188.66 579
7189.46 623
7190.26 557
7191.06 624
7191.86 544
7192.66 535
7193.46 547
7194.26 586
7195.06 595
7195.86 605
7196.67 564
7197.47 523
7198.27 560
7199.07 602
7199.87 601
7200.67 639
7201.47 572
7202.27 511
7203.07 581
7203.87 648
7204.67 575
7205.47 513
7206.28 543
7207.08 549
7207.88 540
7208.68 492
7209.48 522
7210.28 581
7211.08 574
7211.88 618
7212.69 594
7213.49 516
7214.29 579
7215.09 553
7215.89 508
7216.69 532
7217.50 554
7218.30 588
7219.10 607
7219.90 562
7220.70 608
7221.50 586
7222.31 593
7223.11 558
7223.91 571
7224.71 556
7225.51 527
7226.32 547
7227.12 591
7227.92 512
7228.72 580
7229.53 577
7230.33 534
7231.13 548
7231.93 562
7232.74 545
7233.54 532
7234.34 525
7235.14 522
7235.95 608
7236.75 555
7237.55 575
7238.36 555
7239.16 538
7239.96 502
7240.76 563
7241.57 589
7242.37 615
7243.17 577
7243.98 597
7244.78 603
7245.58 571
7246.39 551
7247.19 572
7247.99 647
7248.80 574
7249.60 561
7250.40 608
7251.21 620
7252.01 614
7252.81 589
7253.62 573
7254.42 633
7255.23 610
7256.03 656
7256.83 644
7257.64 609
7258.44 639
7259.25 599
7260.05 616
7260.85 605
7261.66 594
7262.46 571
7263.27 596
7264.07 650
7264.87 712
7265.68 656
7266.48 582
7267.29 575
7268.09 625
7268.90 697
7269.70 654
7270.51 598
7271.31 649
7272.12 553
7272.92 570
7273.73 562
7274.53 630
7275.34 628
7276.14 628
7276.95 686
7277.75 602
7278.56 679
7279.36 657
7280.17 613
7280.97 667
7281.78 740
7282.58 863
7283.39 898
7284.19 865
7285.00 1052
7285.80 1006
7286.61 968
7287.41 972
7288.22 842
7289.03 886
7289.83 918
7290.64 730
7291.44 758
7292.25 700
7293.06 680
7293.86 663
7294.67 640
7295.47 659
7296.28 695
7297.09 635
7297.89 707
7298.70 701
7299.50 643
7300.31 603
7301.12 636
7301.92 698
7302.73 671
7303.54 704
7304.34 676
7305.15 691
7305.96 700
7306.76 655
7307.57 693
7308.38 689
7309.18 792
7309.99 711
7310.80 667
7311.60 785
7312.41 792
7313.22 700
7314.02 742
7314.83 775
7315.64 832
7316.45 802
7317.25 905
7318.06 1091
7318.87 1037
7319.67 993
7320.48 1086
7321.29 1041
7322.10 1050
7322.90 972
7323.71 874
7324.52 928
7325.33 817
7326.14 888
7326.94 794
7327.75 779
7328.56 780
7329.37 683
7330.17 710
7330.98 725
7331.79 755
7332.60 662
7333.41 713
7334.22 711
7335.02 738
7335.83 723
7336.64 708
7337.45 729
7338.26 706
7339.07 742
7339.87 710
7340.68 675
7341.49 635
7342.30 654
7343.11 652
7343.92 643
7344.73 639
7345.53 665
7346.34 615
7347.15 652
7347.96 651
7348.77 698
7349.58 697
7350.39 630
7351.20 628
7352.01 632
7352.82 619
7353.62 703
7354.43 603
7355.24 618
7356.05 633
7356.86 657
7357.67 618
7358.48 671
7359.29 663
7360.10 656
7360.91 595
7361.72 590
7362.53 646
7363.34 597
7364.15 606
7364.96 593
7365.77 562
7366.58 685
7367.39 609
7368.20 521
7369.01 599
7369.82 640
7370.63 626
7371.44 614
7372.25 607
7373.06 626
7373.87 575
7374.68 570
7375.49 564
7376.30 530
7377.11 576
7377.92 595
7378.73 571
7379.54 550
7380.36 556
7381.17 588
7381.98 559
7382.79 643
7383.60 650
7384.41 542
7385.22 615
7386.03 652
7386.84 638
7387.65 633
7388.46 602
7389.28 562
7390.09 520
7390.90 501
7391.71 514
7392.52 546
7393.33 568
7394.14 538
7394.96 509
7395.77 509
7396.58 606
7397.39 565
7398.20 580
7399.01 521
7399.83 588
7400.64 525
7401.45 528
7402.26 545
7403.07 578
7403.89 581
7404.70 555
7405.51 554
7406.32 590
7407.13 573
7407.95 553
7408.76 521
7409.57 532
7410.38 565
7411.20 547
7412.01 527
7412.82 549
7413.63 514
7414.45 512
7415.26 518
7416.07 526
7416.88 550
7417.70 561
7418.51 555
7419.32 579
7420.14 502
7420.95 524
7421.76 539
7422.57 485
7423.39 511
7424.20 470
7425.01 490
7425.83 533
7426.64 536
7427.45 542
7428.27 547
7429.08 576
7429.89 619
7430.71 545
7431.52 589
7432.33 544
7433.15 523
7433.96 537
7434.78 584
7435.59 539
7436.40 584
7437.22 570
7438.03 561
7438.84 575
7439.66 532
7440.47 547
7441.29 538
7442.10 536
7442.91 499
7443.73 486
7444.54 491
7445.36 483
7446.17 511
7446.99 511
7447.80 505
7448.62 453
7449.43 522
7450.24 530
7451.06 486
7451.87 461
7452.69 521
7453.50 504
7454.32 467
7455.13 527
7455.95 483
7456.76 434
7457.58 466
7458.39 492
7459.21 497
7460.02 444
7460.84 576
7461.65 522
7462.47 508
7463.28 543
7464.10 466
7464.91 444
7465.73 524
7466.54 534
7467.36 553
7468.18 585
7468.99 481
7469.81 512
7470.62 492
7471.44 482
7472.25 487
7473.07 519
7473.89 517
7474.70 509
7475.52 516
7476.33 513
7477.15 556
7477.97 535
7478.78 503
7479.60 479
7480.41 491
7481.23 480
7482.05 480
7482.86 486
7483.68 446
7484.50 534
7485.31 533
7486.13 481
7486.95 493
7487.76 493
7488.58 475
7489.40 570
7490.21 485
7491.03 456
7491.85 499
7492.66 490
7493.48 525
7494.30 445
7495.11 501
7495.93 485
7496.75 494
7497.57 467
7498.38 494
7499.20 505
7500.02 537
7500.83 496
7501.65 482
7502.47 567
7503.29 518
7504.10 477
7504.92 500
7505.74 484
7506.56 479
7507.37 457
7508.19 514
7509.01 509
7509.83 435
7510.65 498
7511.46 462
7512.28 446
7513.10 475
7513.92 462
7514.74 461
7515.55 535
7516.37 559
7517.19 482
7518.01 462
7518.83 487
7519.64 483
7520.46 482
7521.28 413
7522.10 471
7522.92 516
7523.74 465
7524.56 475
7525.37 495
7526.19 484
7527.01 444
7527.83 470
7528.65 482
7529.47 474
7530.29 482
7531.11 473
7531.93 465
7532.74 502
7533.56 415
7534.38 432
7535.20 445
7536.02 521
7536.84 524
7537.66 486
7538.48 498
7539.30 403
7540.12 452
7540.94 524
7541.76 427
7542.58 441
7543.40 434
7544.22 429
7545.04 450
7545.86 471
7546.68 491
7547.50 521
7548.32 472
7549.14 491
7549.96 474
7550.78 481
7551.60 473
7552.42 423
7553.24 428
7554.06 459
7554.88 443
7555.70 385
7556.52 454
7557.34 456
7558.16 539
7558.98 470
7559.80 469
7560.62 449
7561.44 495
7562.26 501
7563.08 468
7563.90 479
7564.72 453
7565.54 416
7566.36 423
7567.19 450
7568.01 489
7568.83 444
7569.65 489
7570.47 452
7571.29 409
7572.11 379
7572.93 454
7573.76 492
7574.58 475
7575.40 492
7576.22 469
7577.04 456
7577.86 474
7578.68 446
7579.51 477
7580.33 456
7581.15 504
7581.97 476
7582.79 501
7583.61 517
7584.44 446
7585.26 387
7586.08 448
7586.90 454
7587.72 486
7588.55 482
7589.37 462
7590.19 525
7591.01 495
7591.83 473
7592.66 477
7593.48 478
7594.30 464
7595.12 468
7595.95 503
7596.77 450
7597.59 498
7598.41 470
7599.24 482
7600.06 512
7600.88 517
7601.71 493
7602.53 505
7603.35 544
7604.17 537
7605.00 517
7605.82 458
7606.64 507
7607.47 534
7608.29 468
7609.11 467
7609.94 567
7610.76 561
7611.58 530
7612.41 436
7613.23 419
7614.05 493
7614.88 555
7615.70 530
7616.52 447
7617.35 550
7618.17 578
7619.00 539
7619.82 622
7620.64 553
7621.47 555
7622.29 570
7623.11 535
7623.94 468
7624.76 524
7625.59 490
7626.41 522
7627.24 528
7628.06 551
7628.88 512
7629.71 495
7630.53 507
7631.36 488
7632.18 521
7633.01 530
7633.83 559
7634.66 535
7635.48 465
7636.30 444
7637.13 425
7637.95 431
7638.78 490
7639.60 461
7640.43 482
7641.25 446
7642.08 497
7642.90 454
7643.73 373
7644.55 488
7645.38 464
7646.20 481
7647.03 483
7647.85 519
7648.68 495
7649.51 470
7650.33 483
7651.16 500
7651.98 490
7652.81 480
7653.63 481
7654.46 464
7655.28 515
7656.11 463
7656.94 513
7657.76 429
7658.59 433
7659.41 463
7660.24 521
7661.07 459
7661.89 455
7662.72 418
7663.54 553
7664.37 533
7665.20 469
7666.02 457
7666.85 477
7667.68 458
7668.50 435
7669.33 404
7670.16 443
7670.98 431
7671.81 394
7672.64 392
7673.46 401
7674.29 401
7675.12 393
7675.94 434
7676.77 365
7677.60 423
7678.42 390
7679.25 410
7680.08 417
7680.90 379
7681.73 455
7682.56 469
7683.39 466
7684.21 408
7685.04 420
7685.87 415
7686.69 405
7687.52 410
7688.35 386
7689.18 405
7690.01 447
7690.83 506
7691.66 492
7692.49 444
7693.32 395
7694.14 431
7694.97 426
7695.80 389
7696.63 415
7697.46 380
7698.28 390
7699.11 385
7699.94 495
7700.77 454
7701.60 418
7702.42 427
7703.25 399
7704.08 422
7704.91 409
7705.74 453
7706.57 443
7707.39 465
7708.22 415
7709.05 405
7709.88 448
7710.71 422
7711.54 414
7712.37 369
7713.20 403
7714.02 405
7714.85 435
7715.68 450
7716.51 415
7717.34 418
7718.17 449
7719.00 450
7719.83 474
7720.66 459
7721.49 464
7722.32 396
7723.15 410
7723.97 456
7724.80 463
7725.63 365
7726.46 360
7727.29 436
7728.12 416
7728.95 369
7729.78 373
7730.61 386
7731.44 382
7732.27 381
7733.10 375
7733.93 445
7734.76 460
7735.59 389
7736.42 411
7737.25 424
7738.08 440
7738.91 429
7739.74 433
7740.57 366
7741.40 378
7742.23 419
7743.06 388
7743.89 380
7744.72 452
7745.56 441
7746.39 477
7747.22 489
7748.05 478
7748.88 387
7749.71 486
7750.54 627
7751.37 527
7752.20 496
7753.03 492
7753.86 423
7754.69 412
7755.53 442
7756.36 464
7757.19 497
7758.02 460
7758.85 423
7759.68 435
7760.51 470
7761.35 403
7762.18 460
7763.01 433
7763.84 481
7764.67 461
7765.50 486
7766.33 505
7767.17 479
7768.00 467
7768.83 494
7769.66 471
7770.49 475
7771.33 445
7772.16 409
7772.99 438
7773.82 477
7774.65 429
7775.49 422
7776.32 428
7777.15 449
7777.98 426
7778.82 495
7779.65 555
7780.48 526
7781.31 480
7782.15 440
7782.98 464
7783.81 479
7784.64 458
7785.48 479
7786.31 483
7787.14 489
7787.97 417
7788.81 436
7789.64 416
7790.47 444
7791.31 481
7792.14 469
7792.97 498
7793.81 475
7794.64 457
7795.47 469
7796.31 443
7797.14 463
7797.97 463
7798.81 474
7799.64 482
7800.47 408
7801.31 445
7802.14 464
7802.97 459
7803.81 500
7804.64 533
7805.47 467
7806.31 441
7807.14 439
7807.98 447
7808.81 469
7809.64 420
7810.48 521
7811.31 466
7812.15 458
7812.98 495
7813.82 515
7814.65 460
7815.48 473
7816.32 559
7817.15 602
7817.99 611
7818.82 565
7819.66 599
7820.49 535
7821.33 562
7822.16 519
7822.99 505
7823.83 504
7824.66 555
7825.50 602
7826.33 551
7827.17 618
7828.00 563
7828.84 588
7829.67 591
7830.51 620
7831.34 546
7832.18 591
7833.02 640
7833.85 506
7834.69 540
7835.52 603
7836.36 590
7837.19 583
7838.03 584
7838.86 530
7839.70 502
7840.53 507
7841.37 532
7842.21 515
7843.04 563
7843.88 587
7844.71 548
7845.55 479
7846.39 508
7847.22 530
7848.06 502
7848.89 513
7849.73 505
7850.57 510
7851.40 463
7852.24 485
7853.08 480
7853.91 497
7854.75 486
7855.58 482
7856.42 484
7857.26 523
7858.09 452
7858.93 491
7859.77 536
7860.60 579
7861.44 569
7862.28 621
7863.11 619
7863.95 542
7864.79 572
7865.63 565
7866.46 491
7867.30 477
7868.14 537
7868.97 517
7869.81 540
7870.65 526
7871.49 553
7872.32 541
7873.16 492
7874.00 516
7874.84 491
7875.67 493
7876.51 507
7877.35 554
7878.19 618
7879.02 646
7879.86 629
7880.70 626
7881.54 594
7882.38 608
7883.21 615
7884.05 598
7884.89 604
7885.73 565
7886.57 588
7887.40 559
7888.24 553
7889.08 549
7889.92 635
7890.76 635
7891.59 597
7892.43 606
7893.27 622
7894.11 518
7894.95 568
7895.79 486
7896.63 465
7897.47 545
7898.30 569
7899.14 513
7899.98 515
7900.82 561
7901.66 579
7902.50 499
7903.34 515
7904.18 515
7905.02 442
7905.85 471
7906.69 505
7907.53 517
7908.37 471
7909.21 468
7910.05 465
7910.89 534
7911.73 522
7912.57 461
7913.41 515
7914.25 592
7915.09 588
7915.93 543
7916.77 582
7917.61 618
7918.45 583
7919.29 587
7920.13 586
7920.97 506
7921.81 557
7922.65 582
7923.49 512
7924.33 505
7925.17 490
7926.01 514
7926.85 489
7927.69 436
7928.53 524
7929.37 499
7930.21 428
7931.05 424
7931.89 425
7932.73 468
7933.57 475
7934.41 474
7935.25 450
7936.09 459
7936.93 425
7937.78 425
7938.62 413
7939.46 488
7940.30 473
7941.14 429
7941.98 434
7942.82 492
7943.66 454
7944.50 411
7945.35 512
7946.19 455
7947.03 417
7947.87 414
7948.71 421
7949.55 488
7950.39 512
7951.24 471
7952.08 465
7952.92 437
7953.76 550
7954.60 506
7955.44 474
7956.29 463
7957.13 477
7957.97 523
7958.81 497
7959.65 458
7960.50 445
7961.34 453
7962.18 442
7963.02 467
7963.86 431
7964.71 492
7965.55 475
7966.39 525
7967.23 546
7968.08 526
7968.92 549
7969.76 496
7970.60 438
7971.45 456
7972.29 465
7973.13 463
7973.97 457
7974.82 418
7975.66 449
7976.50 385
7977.35 451
7978.19 481
7979.03 442
7979.87 437
7980.72 428
7981.56 475
7982.40 457
7983.25 448
7984.09 436
7984.93 427
7985.78 482
7986.62 474
7987.46 435
7988.31 459
7989.15 410
7990.00 426
7990.84 429
7991.68 452
7992.53 483
7993.37 429
7994.21 470
7995.06 438
7995.90 395
7996.75 410
7997.59 410
7998.43 408
7999.28 362
8000.12 400
8000.97 423
8001.81 418
8002.65 374
8003.50 377
8004.34 365
8005.19 375
8006.03 397
8006.88 428
8007.72 353
8008.57 460
8009.41 425
8010.26 364
8011.10 386
8011.95 400
8012.79 422
8013.63 449
8014.48 429
8015.32 379
8016.17 361
8017.01 394
8017.86 419
8018.70 419
8019.55 401
8020.40 382
8021.24 399
8022.09 431
8022.93 435
8023.78 486
8024.62 384
8025.47 429
8026.31 363
8027.16 441
8028.00 387
8028.85 373
8029.70 423
8030.54 416
8031.39 421
8032.23 471
8033.08 411
8033.92 383
8034.77 406
8035.62 447
8036.46 445
8037.31 458
8038.16 394
8039.00 408
8039.85 373
8040.69 400
8041.54 405
8042.39 352
8043.23 444
8044.08 442
8044.93 446
8045.77 399
8046.62 397
8047.47 410
8048.31 452
8049.16 382
8050.01 348
8050.85 398
8051.70 388
8052.55 432
8053.39 362
8054.24 429
8055.09 400
8055.94 411
8056.78 424
8057.63 374
8058.48 415
8059.32 352
8060.17 380
8061.02 386
8061.87 420
8062.71 421
8063.56 426
8064.41 463
8065.26 386
8066.10 387
8066.95 328
8067.80 381
8068.65 357
8069.49 403
8070.34 413
8071.19 424
8072.04 401
8072.89 402
8073.73 355
8074.58 411
8075.43 445
8076.28 375
8077.13 367
8077.98 370
8078.82 414
8079.67 376
8080.52 323
8081.37 371
8082.22 452
8083.07 407
8083.91 425
8084.76 379
8085.61 410
8086.46 408
8087.31 417
8088.16 306
8089.01 355
8089.86 314
8090.70 347
8091.55 415
8092.40 369
8093.25 363
8094.10 366
8094.95 397
8095.80 384
8096.65 390
8097.50 352
8098.35 320
8099.20 345
8100.05 334
8100.90 364
8101.74 354
8102.59 395
8103.44 441
8104.29 410
8105.14 412
8105.99 399
8106.84 391
8107.69 420
8108.54 360
8109.39 305
8110.24 355
8111.09 384
8111.94 384
8112.79 392
8113.64 390
8114.49 414
8115.34 421
8116.19 436
8117.04 463
8117.89 383
8118.74 380
8119.59 376
8120.45 393
8121.30 415
8122.15 448
8123.00 435
8123.85 431
8124.70 388
8125.55 368
8126.40 335
8127.25 349
8128.10 438
8128.95 441
8129.80 391
8130.65 399
8131.51 395
8132.36 380
8133.21 352
8134.06 406
8134.91 408
8135.76 422
8136.61 409
8137.46 394
8138.32 357
8139.17 388
8140.02 399
8140.87 420
8141.72 390
8142.57 401
8143.43 402
8144.28 441
8145.13 370
8145.98 409
8146.83 455
8147.68 416
8148.54 443
8149.39 392
8150.24 401
8151.09 401
8151.94 406
8152.80 466
8153.65 482
8154.50 488
8155.35 475
8156.21 499
8157.06 478
8157.91 510
8158.76 450
8159.62 429
8160.47 441
8161.32 414
8162.17 442
8163.03 392
8163.88 400
8164.73 416
8165.59 422
8166.44 456
8167.29 437
8168.14 416
8169.00 437
8169.85 418
8170.70 424
8171.56 437
8172.41 509
8173.26 414
8174.12 407
8174.97 429
8175.82 415
8176.68 405
8177.53 399
8178.38 385
8179.24 425
8180.09 326
8180.94 374
8181.80 409
8182.65 344
8183.51 436
8184.36 432
8185.21 358
8186.07 337
8186.92 397
8187.78 439
8188.63 379
8189.48 389
8190.34 416
8191.19 397
8192.05 337
8192.90 412
8193.75 383
8194.61 316
8195.46 353
8196.32 339
8197.17 389
8198.03 359
8198.88 379
8199.74 355
8200.59 364
8201.45 366
8202.30 343
8203.16 384
8204.01 420
8204.87 431
8205.72 433
8206.57 424
8207.43 394
8208.29 359
8209.14 362
8210.00 368
8210.85 364
8211.71 373
8212.56 368
8213.42 416
8214.27 400
8215.13 418
8215.98 348
8216.84 382
8217.69 446
8218.55 421
8219.41 396
8220.26 417
8221.12 478
8221.97 433
8222.83 346
8223.68 409
8224.54 419
8225.40 355
8226.25 330
8227.11 374
8227.96 370
8228.82 369
8229.68 338
8230.53 331
8231.39 378
8232.25 370
8233.10 389
8233.96 382
8234.82 355
8235.67 371
8236.53 368
8237.38 412
8238.24 344
8239.10 370
8239.95 367
8240.81 439
8241.67 367
8242.53 328
8243.38 389
8244.24 355
8245.10 385
8245.95 382
8246.81 348
8247.67 410
8248.52 414
8249.38 333
8250.24 331
8251.10 353
8251.95 400
8252.81 330
8253.67 346
8254.53 359
8255.38 384
8256.24 379
8257.10 423
8257.96 460
8258.81 365
8259.67 352
8260.53 369
8261.39 412
8262.25 364
8263.10 388
8263.96 368
8264.82 416
8265.68 415
8266.54 413
8267.39 404
8268.25 405
8269.11 421
8269.97 417
8270.83 409
8271.69 407
8272.54 425
8273.40 376
8274.26 367
8275.12 417
8275.98 375
8276.84 352
8277.70 383
8278.55 340
8279.41 410
8280.27 354
8281.13 346
8281.99 341
8282.85 386
8283.71 393
8284.57 332
8285.43 392
8286.29 360
8287.14 397
8288.00 469
8288.86 362
8289.72 405
8290.58 456
8291.44 501
8292.30 480
8293.16 470
8294.02 472
8294.88 421
8295.74 468
8296.60 462
8297.46 410
8298.32 448
8299.18 453
8300.04 474
8300.90 463
8301.76 454
8302.62 386
8303.48 459
8304.34 395
8305.20 390
8306.06 389
8306.92 384
8307.78 403
8308.64 372
8309.50 356
8310.36 387
8311.22 450
8312.08 393
8312.94 370
8313.80 374
8314.66 381
8315.52 430
8316.38 411
8317.24 385
8318.11 421
8318.97 397
8319.83 376
8320.69 411
8321.55 366
8322.41 400
8323.27 395
8324.13 352
8324.99 359
8325.85 376
8326.72 402
8327.58 363
8328.44 401
8329.30 400
8330.16 374
8331.02 409
8331.88 359
8332.75 370
8333.61 402
8334.47 358
8335.33 362
8336.19 384
8337.05 396
8337.92 380
8338.78 360
8339.64 389
8340.50 399
8341.36 390
8342.23 428
8343.09 415
8343.95 372
8344.81 427
8345.67 465
8346.54 509
8347.40 421
8348.26 421
8349.12 311
8349.99 316
8350.85 306
8351.71 362
8352.57 399
8353.44 364
8354.30 381
8355.16 380
8356.03 434
8356.89 450
8357.75 403
8358.61 393
8359.48 402
8360.34 423
8361.20 360
8362.07 360
8362.93 378
8363.79 430
8364.66 396
8365.52 399
8366.38 346
8367.25 398
8368.11 471
8368.97 374
8369.84 380
8370.70 405
8371.56 419
8372.43 357
8373.29 403
8374.15 407
8375.02 361
8375.88 379
8376.74 398
8377.61 357
8378.47 349
8379.34 376
8380.20 408
8381.06 379
8381.93 373
8382.79 411
8383.66 449
8384.52 418
8385.39 395
8386.25 392
8387.11 464
8387.98 440
8388.84 461
8389.71 385
8390.57 402
8391.44 431
8392.30 421
8393.17 365
8394.03 366
8394.90 418
8395.76 447
8396.63 457
8397.49 422
8398.36 398
8399.22 434
8400.09 474
8400.95 473
8401.82 423
8402.68 434
8403.55 418
8404.41 412
8405.28 488
8406.14 435
8407.01 417
8407.87 437
8408.74 450
8409.60 397
8410.47 380
8411.34 415
8412.20 441
8413.07 442
8413.93 436
8414.80 448
8415.66 438
8416.53 436
8417.40 439
8418.26 407
8419.13 430
8419.99 448
8420.86 460
8421.73 482
8422.59 406
8423.46 472
8424.32 476
8425.19 460
8426.06 489
8426.92 541
8427.79 572
8428.66 508
8429.52 476
8430.39 510
8431.26 468
8432.12 464
8432.99 492
8433.86 454
8434.72 486
8435.59 511
8436.46 497
8437.32 537
8438.19 544
8439.06 491
8439.93 526
8440.79 591
8441.66 571
8442.53 492
8443.39 528
8444.26 613
8445.13 599
8446.00 550
8446.86 532
8447.73 616
8448.60 589
8449.47 593
8450.33 520
8451.20 533
8452.07 655
8452.94 665
8453.81 598
8454.67 614
8455.54 634
8456.41 650
8457.28 605
8458.15 639
8459.01 569
8459.88 637
8460.75 580
8461.62 630
8462.49 627
8463.35 610
8464.22 596
8465.09 663
8465.96 699
8466.83 718
8467.70 871
8468.57 1014
8469.43 1158
8470.30 1150
8471.17 1273
8472.04 1289
8472.91 1360
8473.78 1208
8474.65 1013
8475.52 965
8476.38 821
8477.25 753
8478.12 650
8478.99 617
8479.86 720
8480.73 584
8481.60 553
8482.47 534
8483.34 510
8484.21 571
8485.08 569
8485.95 525
8486.82 499
8487.69 452
8488.55 544
8489.42 452
8490.29 507
8491.16 529
8492.03 504
8492.90 488
8493.77 519
8494.64 452
8495.51 454
8496.38 429
8497.25 490
8498.12 477
8498.99 528
8499.86 508
8500.73 501
8501.60 560
8502.47 497
8503.34 461
8504.22 470
8505.09 543
8505.96 601
8506.83 523
8507.70 504
8508.57 529
8509.44 539
8510.31 507
8511.18 452
8512.05 505
8512.92 543
8513.79 504
8514.66 440
8515.53 442
8516.41 475
8517.28 515
8518.15 521
8519.02 511
8519.89 517
8520.76 490
8521.63 491
8522.50 518
8523.38 477
8524.25 530
8525.12 540
8525.99 541
8526.86 514
8527.73 558
8528.60 571
8529.48 516
8530.35 614
8531.22 566
8532.09 559
8532.96 570
8533.84 584
8534.71 546
8535.58 535
8536.45 558
8537.32 597
8538.20 592
8539.07 558
8539.94 504
8540.81 539
8541.68 502
8542.56 521
8543.43 573
8544.30 567
8545.17 517
8546.05 522
8546.92 548
8547.79 564
8548.67 534
8549.54 622
8550.41 593
8551.28 571
8552.16 576
8553.03 629
8553.90 575
8554.78 562
8555.65 540
8556.52 578
8557.39 550
8558.27 593
8559.14 557
8560.01 552
8560.89 547
8561.76 505
8562.63 520
8563.51 535
8564.38 558
8565.25 485
8566.13 533
8567.00 535
8567.88 541
8568.75 523
8569.62 538
8570.50 593
8571.37 533
8572.24 548
8573.12 562
8573.99 543
8574.87 511
8575.74 440
8576.61 503
8577.49 490
8578.36 487
8579.24 507
8580.11 569
8580.99 601
8581.86 541
8582.73 545
8583.61 546
8584.48 528
8585.36 510
8586.23 476
8587.11 537
8587.98 583
8588.86 567
8589.73 506
8590.61 529
8591.48 502
8592.36 475
8593.23 538
8594.11 537
8594.98 569
8595.86 618
8596.73 540
8597.61 553
8598.48 533
8599.36 476
8600.23 530
8601.11 510
8601.98 543
8602.86 607
8603.73 590
8604.61 547
8605.49 513
8606.36 531
8607.24 546
8608.11 540
8608.99 560
8609.86 545
8610.74 597
8611.62 623
8612.49 556
8613.37 608
8614.24 602
8615.12 610
8616.00 565
8616.87 545
8617.75 548
8618.62 570
8619.50 557
8620.38 559
8621.25 595
8622.13 629
8623.01 602
8623.88 664
8624.76 583
8625.64 535
8626.51 661
8627.39 658
8628.27 667
8629.14 655
8630.02 662
8630.90 661
8631.77 635
8632.65 655
8633.53 703
8634.40 682
8635.28 671
8636.16 713
8637.04 745
8637.91 718
8638.79 726
8639.67 727
8640.55 784
8641.42 760
8642.30 728
8643.18 741
8644.06 739
8644.93 763
8645.81 815
8646.69 751
8647.57 803
8648.44 815
8649.32 829
8650.20 900
8651.08 873
8651.96 776
8652.83 816
8653.71 933
8654.59 874
8655.47 879
8656.35 950
8657.22 903
8658.10 887
8658.98 821
8659.86 869
8660.74 838
8661.62 902
8662.49 940
8663.37 901
8664.25 893
8665.13 927
8666.01 918
8666.89 898
8667.77 977
8668.64 956
8669.52 1014
8670.40 1078
8671.28 1057
8672.16 1198
8673.04 1257
8673.92 1299
8674.80 1316
8675.68 1401
8676.56 1268
8677.44 1318
8678.31 1320
8679.19 1307
8680.07 1229
8680.95 1189
8681.83 1023
8682.71 1039
8683.59 1050
8684.47 1050
8685.35 1053
8686.23 1080
8687.11 1045
8687.99 1221
8688.87 1316
8689.75 1384
8690.63 1640
8691.51 1875
8692.39 2069
8693.27 2163
8694.15 2089
8695.03 2177
8695.91 2178
8696.79 1949
8697.67 1668
8698.55 1471
8699.43 1327
8700.31 1232
8701.19 1065
8702.07 955
8702.95 977
8703.83 892
8704.71 896
8705.59 858
8706.48 791
8707.36 797
8708.24 740
8709.12 755
8710.00 804
8710.88 730
8711.76 774
8712.64 725
8713.52 747
8714.40 680
8715.28 595
8716.17 666
8717.05 685
8717.93 660
8718.81 614
8719.69 674
8720.57 713
8721.45 712
8722.34 675
8723.22 643
8724.10 660
8724.98 730
8725.86 685
8726.74 657
8727.63 696
8728.51 691
8729.39 768
8730.27 757
8731.15 680
8732.04 758
8732.92 674
8733.80 667
8734.68 693
8735.56 675
8736.45 659
8737.33 669
8738.21 668
8739.09 677
8739.98 716
8740.86 685
8741.74 681
8742.62 674
8743.51 669
8744.39 685
8745.27 677
8746.15 632
8747.04 674
8747.92 655
8748.80 611
8749.69 618
8750.57 699
8751.45 636
8752.33 632
8753.22 672
8754.10 710
8754.98 730
8755.87 721
8756.75 692
8757.63 738
8758.52 728
8759.40 668
8760.28 672
8761.17 711
8762.05 665
8762.93 658
8763.82 702
8764.70 670
8765.59 703
8766.47 645
8767.35 691
8768.24 702
8769.12 705
8770.00 671
8770.89 694
8771.77 663
8772.66 681
8773.54 682
8774.42 688
8775.31 680
8776.19 646
8777.08 641
8777.96 581
8778.85 609
8779.73 626
8780.62 625
8781.50 674
8782.38 684
8783.27 605
8784.15 532
8785.04 546
8785.92 593
8786.81 597
8787.69 642
8788.58 634
8789.46 625
8790.35 564
8791.23 602
8792.12 552
8793.00 628
8793.89 569
8794.77 594
8795.66 585
8796.54 550
8797.43 538
8798.31 522
8799.20 489
8800.08 540
8800.97 609
8801.86 480
8802.74 488
8803.63 578
8804.51 529
8805.40 517
8806.28 491
8807.17 544
8808.06 508
8808.94 547
8809.83 566
8810.71 499
8811.60 479
8812.49 501
8813.37 503
8814.26 503
8815.14 495
8816.03 535
8816.92 541
8817.80 529
8818.69 515
8819.58 436
8820.46 458
8821.35 476
8822.24 465
8823.12 481
8824.01 483
8824.90 483
8825.78 455
8826.67 472
8827.56 479
8828.44 473
8829.33 469
8830.22 433
8831.10 440
8831.99 508
8832.88 480
8833.77 460
8834.65 410
8835.54 522
8836.43 452
8837.31 409
8838.20 537
8839.09 457
8839.98 455
8840.86 413
8841.75 433
8842.64 472
8843.53 396
8844.41 445
8845.30 461
8846.19 456
8847.08 496
8847.97 438
8848.85 494
8849.74 426
8850.63 449
8851.52 429
8852.41 428
8853.29 415
8854.18 382
8855.07 417
8855.96 421
8856.85 446
8857.74 453
8858.62 452
8859.51 466
8860.40 437
8861.29 443
8862.18 422
8863.07 389
8863.95 348
8864.84 413
8865.73 416
8866.62 393
8867.51 408
8868.40 413
8869.29 424
8870.18 383
8871.07 379
8871.95 450
8872.84 452
8873.73 427
8874.62 433
8875.51 424
8876.40 409
8877.29 426
8878.18 367
8879.07 342
8879.96 396
8880.85 416
8881.74 397
8882.63 396
8883.52 388
8884.41 384
8885.30 364
8886.19 375
8887.08 367
8887.97 366
8888.86 425
8889.75 384
8890.64 357
8891.53 329
8892.42 402
8893.31 360
8894.20 329
8895.09 331
8895.98 314
8896.87 325
8897.76 351
8898.65 346
8899.54 345
8900.43 326
8901.32 374
8902.21 377
8903.10 376
8903.99 367
8904.88 363
8905.77 389
8906.66 372
8907.55 318
8908.45 358
8909.34 391
8910.23 343
8911.12 331
8912.01 380
8912.90 351
8913.79 346
8914.68 366
8915.57 320
8916.47 314
8917.36 366
8918.25 399
8919.14 341
8920.03 365
8920.92 415
8921.81 379
8922.71 304
8923.60 346
8924.49 332
8925.38 346
8926.27 365
8927.16 333
8928.06 361
8928.95 380
8929.84 390
8930.73 369
8931.62 373
8932.52 396
8933.41 371
8934.30 347
8935.19 336
8936.09 380
8936.98 356
8937.87 367
8938.76 333
8939.65 356
8940.55 370
8941.44 363
8942.33 342
8943.23 346
8944.12 372
8945.01 359
8945.90 379
8946.80 364
8947.69 354
8948.58 349
8949.47 396
8950.37 340
8951.26 360
8952.15 354
8953.05 382
8953.94 383
8954.83 384
8955.73 372
8956.62 347
8957.51 375
8958.41 339
8959.30 365
8960.19 353
8961.09 320
8961.98 371
8962.87 347
8963.77 396
8964.66 396
8965.56 332
8966.45 342
8967.34 350
8968.24 340
8969.13 353
8970.03 327
8970.92 362
8971.81 348
8972.71 338
8973.60 396
8974.50 372
8975.39 354
8976.28 363
8977.18 384
8978.07 350
8978.97 315
8979.86 375
8980.76 380
8981.65 337
8982.55 342
8983.44 359
8984.33 332
8985.23 314
8986.12 343
8987.02 364
8987.91 350
8988.81 356
8989.70 331
8990.60 367
8991.49 377
8992.39 342
8993.28 375
8994.18 364
8995.07 339
8995.97 371
8996.87 325
8997.76 333
8998.66 314
8999.55 355
9000.45 335
9001.34 353
9002.24 354
9003.13 346
9004.03 366
9004.93 341
9005.82 315
9006.72 344
9007.61 349
9008.51 362
9009.40 337
9010.30 320
9011.20 323
9012.09 329
9012.99 315
9013.88 366
9014.78 329
9015.68 345
9016.57 337
9017.47 302
9018.37 345
9019.26 310
9020.16 334
9021.06 324
9021.95 323
9022.85 302
9023.75 279
9024.64 293
9025.54 321
9026.44 312
9027.33 318
9028.23 341
9029.13 382
9030.02 330
9030.92 304
9031.82 340
9032.71 310
9033.61 378
9034.51 369
9035.41 333
9036.30 358
9037.20 323
9038.10 298
9039.00 332
9039.89 357
9040.79 304
9041.69 348
9042.59 371
9043.48 293
9044.38 296
9045.28 340
9046.18 355
9047.07 353
9047.97 358
9048.87 381
9049.77 382
9050.67 310
9051.56 313
9052.46 329
9053.36 352
9054.26 326
9055.16 349
9056.06 348
9056.95 357
9057.85 345
9058.75 381
9059.65 377
9060.55 310
9061.45 343
9062.34 392
9063.24 345
9064.14 289
9065.04 316
9065.94 346
9066.84 310
9067.74 323
9068.64 334
9069.53 356
9070.43 339
9071.33 295
9072.23 317
9073.13 325
9074.03 331
9074.93 351
9075.83 318
9076.73 305
9077.63 332
9078.53 331
9079.43 342
9080.33 355
9081.23 355
9082.12 344
9083.02 320
9083.92 344
9084.82 342
9085.72 351
9086.62 314
9087.52 306
9088.42 342
9089.32 322
9090.22 345
9091.12 348
9092.02 355
9092.92 384
9093.82 309
9094.72 319
9095.62 341
9096.52 372
9097.42 315
9098.32 331
9099.22 332
9100.13 429
9101.03 366
9101.93 331
9102.83 401
9103.73 392
9104.63 335
9105.53 301
9106.43 338
9107.33 307
9108.23 366
9109.13 380
9110.03 345
9110.93 278
9111.84 287
9112.74 343
9113.64 357
9114.54 344
9115.44 324
9116.34 333
9117.24 304
9118.14 290
9119.05 318
9119.95 369
9120.85 290
9121.75 276
9122.65 313
9123.55 324
9124.45 282
9125.36 259
9126.26 273
9127.16 283
9128.06 325
9128.96 299
9129.87 338
9130.77 301
9131.67 287
9132.57 268
9133.47 302
9134.38 346
9135.28 314
9136.18 293
9137.08 299
9137.98 288
9138.89 274
9139.79 287
9140.69 311
9141.59 314
9142.50 285
9143.40 296
9144.30 316
9145.21 321
9146.11 296
9147.01 346
9147.91 360
9148.82 317
9149.72 293
9150.62 308
9151.53 287
9152.43 331
9153.33 333
9154.23 334
9155.14 291
9156.04 301
9156.94 308
9157.85 307
9158.75 325
9159.65 296
9160.56 308
9161.46 292
9162.36 262
9163.27 289
9164.17 321
9165.08 359
9165.98 315
9166.88 287
9167.79 258
9168.69 286
9169.59 316
9170.50 289
9171.40 292
9172.31 296
9173.21 334
9174.11 331
9175.02 274
9175.92 340
9176.83 326
9177.73 258
9178.64 269
9179.54 353
9180.44 329
9181.35 294
9182.25 293
9183.16 311
9184.06 320
9184.97 326
9185.87 379
9186.78 329
9187.68 299
9188.59 290
9189.49 309
9190.40 307
9191.30 355
9192.21 349
9193.11 318
9194.02 333
9194.92 358
9195.83 300
9196.73 327
9197.64 358
9198.54 358
9199.45 340
9200.35 328
9201.26 310
9202.16 303
9203.07 339
9203.98 322
9204.88 314
9205.79 314
9206.69 299
9207.60 344
9208.50 313
9209.41 276
9210.32 278
9211.22 338
9212.13 316
9213.03 330
9213.94 328
9214.85 356
9215.75 377
9216.66 305
9217.57 340
9218.47 290
9219.38 269
9220.28 279
9221.19 298
9222.10 313
9223.00 315
9223.91 264
9224.82 305
9225.72 285
9226.63 313
9227.54 301
9228.44 305
9229.35 358
9230.26 342
9231.16 308
9232.07 320
9232.98 274
9233.89 265
9234.79 312
9235.70 337
9236.61 268
9237.51 230
9238.42 278
9239.33 316
9240.24 299
9241.14 282
9242.05 316
9242.96 292
9243.87 260
9244.77 315
9245.68 326
9246.59 302
9247.50 358
9248.40 329
9249.31 296
9250.22 280
9251.13 270
9252.04 313
9252.94 319
9253.85 296
9254.76 285
9255.67 339
9256.58 323
9257.48 329
9258.39 332
9259.30 300
9260.21 306
9261.12 298
9262.03 327
9262.94 330
9263.84 331
9264.75 272
9265.66 276
9266.57 311
9267.48 331
9268.39 315
9269.30 273
9270.20 304
9271.11 297
9272.02 280
9272.93 344
9273.84 291
9274.75 325
9275.66 287
9276.57 307
9277.48 282
9278.39 295
9279.30 295
9280.21 325
9281.11 309
9282.02 339
9282.93 318
9283.84 295
9284.75 300
9285.66 336
9286.57 261
9287.48 291
9288.39 262
9289.30 262
9290.21 275
9291.12 298
9292.03 327
9292.94 287
9293.85 357
9294.76 327
9295.67 340
9296.58 328
9297.49 316
9298.40 316
9299.31 341
9300.22 327
9301.13 386
9302.04 353
9302.95 277
9303.86 314
9304.77 344
9305.69 321
9306.60 335
9307.51 345
9308.42 372
9309.33 356
9310.24 309
9311.15 339
9312.06 321
9312.97 343
9313.88 350
9314.79 301
9315.70 302
9316.62 350
9317.53 323
9318.44 290
9319.35 319
9320.26 350
9321.17 357
9322.08 359
9322.99 306
9323.91 327
9324.82 321
9325.73 289
9326.64 304
9327.55 306
9328.46 345
9329.38 359
9330.29 328
9331.20 277
9332.11 289
9333.02 334
9333.94 333
9334.85 316
9335.76 369
9336.67 355
9337.58 314
9338.50 304
9339.41 300
9340.32 286
9341.23 323
9342.15 368
9343.06 355
9343.97 333
9344.88 357
9345.80 371
9346.71 326
9347.62 294
9348.53 331
9349.45 317
9350.36 313
9351.27 339
9352.18 289
9353.10 295
9354.01 301
9354.92 337
9355.84 351
9356.75 303
9357.66 257
9358.58 318
9359.49 322
9360.40 350
9361.32 334
9362.23 352
9363.14 291
9364.06 299
9364.97 290
9365.88 349
9366.80 313
9367.71 281
9368.62 317
9369.54 305
9370.45 275
9371.37 293
9372.28 316
9373.19 352
9374.11 314
9375.02 324
9375.94 306
9376.85 303
9377.76 335
9378.68 307
9379.59 286
9380.51 293
9381.42 269
9382.33 299
9383.25 305
9384.16 298
9385.08 304
9385.99 340
9386.91 331
9387.82 339
9388.74 328
9389.65 304
9390.57 319
9391.48 295
9392.40 340
9393.31 312
9394.23 334
9395.14 359
9396.06 344
9396.97 305
9397.89 304
9398.80 309
9399.72 349
9400.63 346
9401.55 367
9402.46 349
9403.38 359
9404.29 339
9405.21 342
9406.12 312
9407.04 318
9407.95 325
9408.87 345
9409.79 332
9410.70 355
9411.62 305
9412.53 353
9413.45 319
9414.36 321
9415.28 342
9416.20 348
9417.11 342
9418.03 361
9418.95 331
9419.86 283
9420.78 312
9421.69 348
9422.61 371
9423.53 345
9424.44 315
9425.36 323
9426.28 358
9427.19 388
9428.11 364
9429.03 374
9429.94 308
9430.86 333
9431.78 346
9432.69 339
9433.61 350
9434.53 376
9435.44 382
9436.36 340
9437.28 341
9438.19 358
9439.11 459
9440.03 393
9440.95 395
9441.86 410
9442.78 416
9443.70 370
9444.62 392
9445.53 382
9446.45 365
9447.37 394
9448.29 358
9449.20 355
9450.12 399
9451.04 333
9451.96 384
9452.87 434
9453.79 440
9454.71 497
9455.63 442
9456.55 412
9457.46 430
9458.38 497
9459.30 418
9460.22 407
9461.14 372
9462.05 386
9462.97 359
9463.89 363
9464.81 365
9465.73 381
9466.65 391
9467.56 376
9468.48 362
9469.40 363
9470.32 373
9471.24 335
9472.16 372
9473.08 373
9473.99 342
9474.91 325
9475.83 386
9476.75 359
9477.67 373
9478.59 411
9479.51 395
9480.43 380
9481.35 344
9482.27 349
9483.19 392
9484.10 375
9485.02 386
9485.94 374
9486.86 410
9487.78 427
9488.70 412
9489.62 389
9490.54 419
9491.46 383
9492.38 378
9493.30 373
9494.22 369
9495.14 403
9496.06 359
9496.98 346
9497.90 374
9498.82 391
9499.74 346
9500.66 364
9501.58 386
9502.50 365
9503.42 386
9504.34 376
9505.26 392
9506.18 351
9507.10 338
9508.02 358
9508.94 393
9509.86 386
9510.78 398
9511.70 441
9512.63 469
9513.55 470
9514.47 439
9515.39 443
9516.31 402
9517.23 496
9518.15 471
9519.07 422
9519.99 379
9520.91 388
9521.83 440
9522.76 453
9523.68 447
9524.60 374
9525.52 420
9526.44 418
9527.36 429
9528.28 422
9529.21 451
9530.13 444
9531.05 510
9531.97 506
9532.89 497
9533.81 444
9534.74 532
9535.66 512
9536.58 526
9537.50 491
9538.42 459
9539.35 423
9540.27 416
9541.19 406
9542.11 411
9543.03 446
9543.96 483
9544.88 443
9545.80 461
9546.72 406
9547.64 393
9548.57 422
9549.49 456
9550.41 469
9551.33 432
9552.26 463
9553.18 396
9554.10 420
9555.03 444
9555.95 442
9556.87 466
9557.79 483
9558.72 449
9559.64 434
9560.56 437
9561.49 474
9562.41 477
9563.33 439
9564.26 441
9565.18 467
9566.10 424
9567.03 480
9567.95 524
9568.87 477
9569.80 494
9570.72 477
9571.64 493
9572.57 491
9573.49 475
9574.41 477
9575.34 449
9576.26 469
9577.18 478
9578.11 518
9579.03 418
9579.96 457
9580.88 455
9581.80 510
9582.73 512
9583.65 453
9584.58 460
9585.50 445
9586.43 466
9587.35 456
9588.27 472
9589.20 470
9590.12 496
9591.05 578
9591.97 506
9592.90 513
9593.82 466
9594.75 496
9595.67 513
9596.60 472
9597.52 528
9598.45 507
9599.37 507
9600.29 536
9601.22 550
9602.14 523
9603.07 558
9604.00 526
9604.92 549
9605.85 537
9606.77 557
9607.70 579
9608.62 605
9609.55 590
9610.47 599
9611.40 584
9612.32 486
9613.25 487
9614.17 538
9615.10 544
9616.03 610
9616.95 593
9617.88 523
9618.80 544
9619.73 556
9620.65 561
9621.58 583
9622.51 609
9623.43 643
9624.36 616
9625.29 566
9626.21 602
9627.14 548
9628.06 588
9628.99 603
9629.92 620
9630.84 567
9631.77 585
9632.70 629
9633.62 591
9634.55 592
9635.48 654
9636.40 678
9637.33 650
9638.26 665
9639.18 630
9640.11 643
9641.04 642
9641.96 666
9642.89 682
9643.82 645
9644.74 667
9645.67 687
9646.60 717
9647.53 711
9648.45 746
9649.38 779
9650.31 701
9651.24 736
9652.16 786
9653.09 797
9654.02 698
9654.95 713
9655.87 736
9656.80 774
9657.73 657
9658.66 735
9659.58 699
9660.51 749
9661.44 711
9662.37 723
9663.30 827
9664.22 800
9665.15 721
9666.08 770
9667.01 833
9667.94 836
9668.86 798
9669.79 793
9670.72 872
9671.65 863
9672.58 859
9673.51 890
9674.43 876
9675.36 882
9676.29 897
9677.22 923
9678.15 927
9679.08 814
9680.01 883
9680.94 895
9681.86 912
9682.79 978
9683.72 896
9684.65 985
9685.58 952
9686.51 874
9687.44 944
9688.37 938
9689.30 914
9690.23 847
9691.16 884
9692.08 904
9693.01 934
9693.94 913
9694.87 1004
9695.80 1082
9696.73 1091
9697.66 1230
9698.59 1183
9699.52 1157
9700.45 1209
9701.38 1252
9702.31 1308
9703.24 1204
9704.17 1116
9705.10 1074
9706.03 1053
9706.96 1061
9707.89 1003
9708.82 1043
9709.75 1035
9710.68 998
9711.61 1021
9712.54 1073
9713.47 1029
9714.40 1073
9715.33 1063
9716.26 1055
9717.19 1021
9718.12 1046
9719.06 1005
9719.99 1059
9720.92 971
9721.85 904
9722.78 878
9723.71 875
9724.64 852
9725.57 792
9726.50 760
9727.43 830
9728.36 803
9729.30 864
9730.23 881
9731.16 910
9732.09 908
9733.02 852
9733.95 892
9734.88 835
9735.81 842
9736.75 756
9737.68 780
9738.61 766
9739.54 756
9740.47 767
9741.40 718
9742.34 734
9743.27 706
9744.20 714
9745.13 740
9746.06 719
9747.00 734
9747.93 663
9748.86 686
9749.79 724
9750.72 673
9751.66 674
9752.59 624
9753.52 690
9754.45 671
9755.39 715
9756.32 723
9757.25 639
9758.18 645
9759.12 622
9760.05 673
9760.98 679
9761.91 674
9762.85 677
9763.78 693
9764.71 715
9765.64 706
9766.58 690
9767.51 693
9768.44 681
9769.38 633
9770.31 646
9771.24 641
9772.18 627
9773.11 645
9774.04 717
9774.98 717
9775.91 739
9776.84 710
9777.78 684
9778.71 734
9779.64 758
9780.58 785
9781.51 685
9782.44 688
9783.38 691
9784.31 723
9785.25 705
9786.18 647
9787.11 647
9788.05 654
9788.98 710
9789.92 644
9790.85 650
9791.78 683
9792.72 618
9793.65 676
9794.59 615
9795.52 617
9796.46 657
9797.39 662
9798.32 684
9799.26 655
9800.19 574
9801.13 602
9802.06 658
9803.00 657
9803.93 610
9804.87 581
9805.80 536
9806.74 580
9807.67 572
9808.61 597
9809.54 598
9810.48 521
9811.41 564
9812.35 594
9813.28 510
9814.22 594
9815.15 540
9816.09 535
9817.02 520
9817.96 487
9818.89 569
9819.83 540
9820.76 522
9821.70 499
9822.64 511
9823.57 567
9824.51 536
9825.44 511
9826.38 513
9827.31 515
9828.25 572
9829.19 581
9830.12 545
9831.06 530
9831.99 608
9832.93 587
9833.87 541
9834.80 558
9835.74 564
9836.68 527
9837.61 520
9838.55 537
9839.48 546
9840.42 558
9841.36 502
9842.29 472
9843.23 533
9844.17 525
9845.10 526
9846.04 555
9846.98 506
9847.91 571
9848.85 543
9849.79 514
9850.72 532
9851.66 526
9852.60 526
9853.54 517
9854.47 514
9855.41 495
9856.35 481
9857.28 475
9858.22 463
9859.16 552
9860.10 510
9861.03 496
9861.97 473
9862.91 493
9863.85 487
9864.78 523
9865.72 492
9866.66 505
9867.60 482
9868.54 447
9869.47 424
9870.41 467
9871.35 484
9872.29 474
9873.22 471
9874.16 466
9875.10 441
9876.04 468
9876.98 452
9877.92 445
9878.85 416
9879.79 404
9880.73 460
9881.67 466
9882.61 425
9883.55 416
9884.48 439
9885.42 496
9886.36 521
9887.30 495
9888.24 483
9889.18 495
9890.12 475
9891.06 456
9891.99 497
9892.93 485
9893.87 498
9894.81 469
9895.75 423
9896.69 414
9897.63 428
9898.57 440
9899.51 462
9900.45 519
9901.39 522
9902.33 459
9903.27 459
9904.20 460
9905.14 405
9906.08 462
9907.02 470
9907.96 494
9908.90 468
9909.84 538
9910.78 506
9911.72 473
9912.66 525
9913.60 562
9914.54 519
9915.48 548
9916.42 566
9917.36 514
9918.30 520
9919.24 494
9920.18 503
9921.12 437
9922.06 511
9923.00 527
9923.94 590
9924.88 619
9925.83 602
9926.77 646
9927.71 661
9928.65 738
9929.59 725
9930.53 679
9931.47 639
9932.41 630
9933.35 648
9934.29 578
9935.23 521
9936.17 546
9937.12 548
9938.06 519
9939.00 520
9939.94 495
9940.88 465
9941.82 481
9942.76 530
9943.70 484
9944.65 496
9945.59 490
9946.53 466
9947.47 490
9948.41 426
9949.35 428
9950.29 477
9951.24 447
9952.18 479
9953.12 453
9954.06 412
9955.00 437
9955.95 405
9956.89 389
9957.83 449
9958.77 474
9959.71 440
9960.66 438
9961.60 475
9962.54 401
9963.48 440
9964.43 455
9965.37 427
9966.31 464
9967.25 475
9968.20 481
9969.14 441
9970.08 453
9971.02 423
9971.97 405
9972.91 416
9973.85 408
9974.79 377
9975.74 433
9976.68 444
9977.62 398
9978.57 439
9979.51 416
9980.45 384
9981.40 413
9982.34 417
9983.28 443
9984.23 394
9985.17 385
9986.11 388
9987.06 451
9988.00 471
9988.94 431
9989.89 362
9990.83 390
9991.77 418
9992.72 379
9993.66 396
9994.60 454
9995.55 425
9996.49 412
9997.44 378
9998.38 436
9999.32 374
10000.27 388
10001.21 431
10002.16 444
10003.10 413
10004.04 435
10004.99 415
10005.93 394
10006.88 401
10007.82 420
10008.77 377
10009.71 405
10010.66 387
10011.60 438
10012.54 361
10013.49 380
10014.43 388
10015.38 372
10016.32 488
10017.27 408
10018.21 384
10019.16 414
10020.10 391
10021.05 377
10021.99 429
10022.94 479
10023.88 425
10024.83 386
10025.77 434
10026.72 412
10027.67 422
10028.61 440
10029.56 412
10030.50 418
10031.45 433
10032.39 411
10033.34 378
10034.28 392
10035.23 441
10036.18 351
10037.12 361
10038.07 379
10039.01 339
10039.96 379
10040.90 399
10041.85 389
10042.80 393
10043.74 367
10044.69 356
10045.64 373
10046.58 376
10047.53 367
10048.47 364
10049.42 333
10050.37 316
10051.31 367
10052.26 372
10053.21 379
10054.15 354
10055.10 414
10056.05 401
10056.99 376
10057.94 412
10058.89 420
10059.83 467
10060.78 408
10061.73 384
10062.67 413
10063.62 390
10064.57 353
10065.52 390
10066.46 380
10067.41 350
10068.36 395
10069.30 347
10070.25 360
10071.20 357
10072.15 320
10073.09 377
10074.04 412
10074.99 366
10075.94 373
10076.88 411
10077.83 366
10078.78 350
10079.73 360
10080.68 298
10081.62 354
10082.57 345
10083.52 336
10084.47 369
10085.42 358
10086.36 399
10087.31 371
10088.26 335
10089.21 319
10090.16 348
10091.11 387
10092.05 330
10093.00 269
10093.95 299
10094.90 342
10095.85 337
10096.80 274
10097.75 325
10098.69 306
10099.64 368
10100.59 332
10101.54 339
10102.49 368
10103.44 355
10104.39 367
10105.34 384
10106.28 386
10107.23 339
10108.18 318
10109.13 312
10110.08 348
10111.03 324
10111.98 298
10112.93 367
10113.88 345
10114.83 356
10115.78 377
10116.73 359
10117.68 346
10118.63 378
10119.58 317
10120.53 346
10121.48 386
10122.43 342
10123.38 344
10124.33 359
10125.28 336
10126.23 340
10127.18 313
10128.13 311
10129.08 337
10130.03 296
10130.98 335
10131.93 327
10132.88 342
10133.83 337
10134.78 337
10135.73 339
10136.68 343
10137.63 297
10138.58 372
10139.53 294
10140.48 385
10141.43 370
10142.38 331
10143.33 346
10144.28 335
10145.23 320
10146.19 327
10147.14 359
10148.09 341
10149.04 343
10149.99 344
10150.94 320
10151.89 317
10152.84 319
10153.79 315
10154.75 369
10155.70 322
10156.65 326
10157.60 372
10158.55 356
10159.50 329
10160.46 402
10161.41 352
10162.36 354
10163.31 336
10164.26 328
10165.21 344
10166.17 374
10167.12 383
10168.07 388
10169.02 366
10169.97 344
10170.93 372
10171.88 376
10172.83 377
10173.78 351
10174.73 376
10175.69 346
10176.64 365
10177.59 358
10178.54 398
10179.50 387
10180.45 397
10181.40 359
10182.35 352
10183.31 333
10184.26 364
10185.21 373
10186.17 361
10187.12 385
10188.07 411
10189.02 432
10189.98 356
10190.93 379
10191.88 396
10192.84 350
10193.79 334
10194.74 343
10195.70 378
10196.65 395
10197.60 421
10198.56 364
10199.51 336
10200.46 355
10201.42 310
10202.37 366
10203.32 350
10204.28 415
10205.23 374
10206.18 407
10207.14 366
10208.09 428
10209.05 443
10210.00 434
10210.95 419
10211.91 362
10212.86 418
10213.82 372
10214.77 381
10215.72 383
10216.68 392
10217.63 387
10218.59 404
10219.54 448
10220.50 359
10221.45 340
10222.41 376
10223.36 393
10224.31 329
10225.27 341
10226.22 370
10227.18 319
10228.13 312
10229.09 394
10230.04 374
10231.00 341
10231.95 417
10232.91 413
10233.86 327
10234.82 332
10235.77 332
10236.73 358
10237.68 356
10238.64 353
10239.59 368
10240.55 373
10241.50 331
10242.46 317
10243.42 305
10244.37 310
10245.33 304
10246.28 315
10247.24 315
10248.19 283
10249.15 329
10250.11 335
10251.06 310
10252.02 315
10252.97 320
10253.93 337
10254.89 300
10255.84 280
10256.80 291
10257.75 316
10258.71 324
10259.67 280
10260.62 272
10261.58 336
10262.54 322
10263.49 313
10264.45 306
10265.40 335
10266.36 329
10267.32 294
10268.27 302
10269.23 305
10270.19 321
10271.14 293
10272.10 282
10273.06 270
10274.02 307
10274.97 254
10275.93 256
10276.89 296
10277.84 295
10278.80 270
10279.76 280
10280.71 355
10281.67 319
10282.63 315
10283.59 292
10284.54 297
10285.50 291
10286.46 318
10287.42 335
10288.37 339
10289.33 310
10290.29 319
10291.25 285
10292.21 285
10293.16 302
10294.12 288
10295.08 314
10296.04 275
10296.99 315
10297.95 288
10298.91 272
10299.87 338
10300.83 290
10301.79 315
10302.74 286
10303.70 294
10304.66 295
10305.62 303
10306.58 269
10307.54 313
10308.49 314
10309.45 319
10310.41 256
10311.37 303
10312.33 332
10313.29 345
10314.25 338
10315.21 292
10316.16 316
10317.12 298
10318.08 296
10319.04 311
10320.00 301
10320.96 303
10321.92 285
10322.88 284
10323.84 291
10324.80 315
10325.76 325
10326.71 284
10327.67 292
10328.63 247
10329.59 275
10330.55 314
10331.51 326
10332.47 315
10333.43 295
10334.39 296
10335.35 287
10336.31 317
10337.27 288
10338.23 271
10339.19 346
10340.15 299
10341.11 298
10342.07 287
10343.03 305
10343.99 286
10344.95 293
10345.91 268
10346.87 269
10347.83 283
10348.79 311
10349.75 328
10350.71 318
10351.67 283
10352.63 296
10353.60 280
10354.56 305
10355.52 304
10356.48 302
10357.44 297
10358.40 304
10359.36 287
10360.32 261
10361.28 296
10362.24 275
10363.20 279
10364.17 249
10365.13 253
10366.09 301
10367.05 300
10368.01 336
10368.97 241
10369.93 233
10370.89 298
10371.86 275
10372.82 263
10373.78 291
10374.74 284
10375.70 313
10376.66 286
10377.63 255
10378.59 254
10379.55 303
10380.51 303
10381.47 272
10382.44 291
10383.40 244
10384.36 251
10385.32 266
10386.28 305
10387.25 273
10388.21 278
10389.17 257
10390.13 307
10391.10 276
10392.06 260
10393.02 282
10393.98 283
10394.94 265
10395.91 316
10396.87 308
10397.83 304
10398.80 306
10399.76 286
10400.72 256
10401.68 259
10402.65 300
10403.61 259
10404.57 242
10405.54 226
10406.50 249
10407.46 267
10408.43 293
10409.39 273
10410.35 286
10411.32 278
10412.28 261
10413.24 253
10414.21 270
10415.17 263
10416.13 264
10417.10 279
10418.06 273
10419.02 285
10419.99 263
10420.95 244
10421.91 293
10422.88 305
10423.84 271
10424.81 276
10425.77 320
10426.73 281
10427.70 262
10428.66 244
10429.63 268
10430.59 276
10431.56 276
10432.52 291
10433.48 318
10434.45 258
10435.41 254
10436.38 267
10437.34 231
10438.31 272
10439.27 276
10440.24 274
10441.20 272
10442.16 287
10443.13 276
10444.09 283
10445.06 274
10446.02 281
10446.99 258
10447.95 245
10448.92 315
10449.88 243
10450.85 286
10451.81 268
10452.78 243
10453.75 250
10454.71 278
10455.68 265
10456.64 226
10457.61 282
10458.57 235
10459.54 233
10460.50 282
10461.47 294
10462.43 230
10463.40 252
10464.37 273
10465.33 313
10466.30 266
10467.26 270
10468.23 259
10469.20 303
10470.16 274
10471.13 278
10472.09 243
10473.06 263
10474.03 277
10474.99 250
10475.96 253
10476.93 289
10477.89 233
10478.86 283
10479.82 291
10480.79 257
10481.76 253
10482.72 256
10483.69 259
10484.66 273
10485.62 247
10486.59 242
10487.56 250
10488.52 298
10489.49 279
10490.46 229
10491.43 240
10492.39 266
10493.36 220
10494.33 233
10495.29 230
10496.26 231
10497.23 238
10498.20 256
10499.16 263
10500.13 282
10501.10 241
10502.07 276
10503.03 274
10504.00 229
10504.97 265
10505.94 225
10506.90 294
10507.87 244
10508.84 269
10509.81 231
10510.78 279
10511.74 279
10512.71 253
10513.68 261
10514.65 289
10515.62 263
10516.58 212
10517.55 256
10518.52 267
10519.49 238
10520.46 218
10521.43 263
10522.39 282
10523.36 279
10524.33 251
10525.30 252
10526.27 265
10527.24 265
10528.21 215
10529.17 225
10530.14 248
10531.11 248
10532.08 250
10533.05 274
10534.02 294
10534.99 289
10535.96 267
10536.93 266
10537.90 257
10538.86 229
10539.83 234
10540.80 243
10541.77 235
10542.74 240
10543.71 234
10544.68 236
10545.65 239
10546.62 244
10547.59 258
10548.56 255
10549.53 224
10550.50 233
10551.47 246
10552.44 275
10553.41 230
10554.38 230
10555.35 256
10556.32 263
10557.29 249
10558.26 259
10559.23 250
10560.20 277
10561.17 227
10562.14 250
10563.11 240
10564.08 280
10565.05 225
10566.02 285
10566.99 258
10567.96 266
10568.93 242
10569.90 245
10570.87 270
10571.84 271
10572.82 283
10573.79 218
10574.76 276
10575.73 305
10576.70 276
10577.67 235
10578.64 236
10579.61 307
10580.58 291
10581.55 252
10582.53 234
10583.50 260
10584.47 251
10585.44 254
10586.41 250
10587.38 238
10588.35 236
10589.33 251
10590.30 241
10591.27 208
10592.24 254
10593.21 265
10594.18 284
10595.16 269
10596.13 231
10597.10 236
10598.07 236
10599.04 241
10600.01 282
10600.99 265
10601.96 272
10602.93 231
10603.90 260
10604.88 261
10605.85 280
10606.82 257
10607.79 272
10608.77 302
10609.74 296
10610.71 260
10611.68 266
10612.66 279
10613.63 261
10614.60 237
10615.57 271
10616.55 309
10617.52 295
10618.49 320
10619.46 322
10620.44 286
10621.41 293
10622.38 277
10623.36 269
10624.33 290
10625.30 287
10626.28 300
10627.25 267
10628.22 242
10629.20 243
10630.17 277
10631.14 306
10632.12 279
10633.09 304
10634.06 296
10635.04 292
10636.01 280
10636.99 343
10637.96 346
10638.93 351
10639.91 333
10640.88 313
10641.85 312
10642.83 354
10643.80 333
10644.78 288
10645.75 331
10646.72 298
10647.70 322
10648.67 274
10649.65 319
10650.62 298
10651.60 280
10652.57 277
10653.55 250
10654.52 288
10655.49 301
10656.47 304
10657.44 258
10658.42 284
10659.39 285
10660.37 305
10661.34 283
10662.32 275
10663.29 269
10664.27 283
10665.24 333
10666.22 270
10667.19 233
10668.17 250
10669.14 248
10670.12 251
10671.09 274
10672.07 288
10673.04 279
10674.02 282
10675.00 287
10675.97 288
10676.95 248
10677.92 247
10678.90 257
10679.87 289
10680.85 289
10681.82 266
10682.80 274
10683.78 273
10684.75 296
10685.73 303
10686.70 303
10687.68 277
10688.66 265
10689.63 232
10690.61 274
10691.58 288
10692.56 297
10693.54 266
10694.51 269
10695.49 253
10696.47 261
10697.44 222
10698.42 238
10699.40 251
10700.37 248
10701.35 252
10702.33 261
10703.30 231
10704.28 241
10705.26 260
10706.23 261
10707.21 289
10708.19 243
10709.16 250
10710.14 298
10711.12 309
10712.10 232
10713.07 266
10714.05 277
10715.03 266
10716.01 266
10716.98 315
10717.96 257
10718.94 268
10719.91 244
10720.89 291
10721.87 272
10722.85 250
10723.83 242
10724.80 321
10725.78 309
10726.76 263
10727.74 298
10728.71 266
10729.69 277
10730.67 296
10731.65 274
10732.63 259
10733.60 277
10734.58 293
10735.56 300
10736.54 243
10737.52 244
10738.50 290
10739.47 300
10740.45 254
10741.43 271
10742.41 258
10743.39 258
10744.37 282
10745.35 278
10746.32 237
10747.30 284
10748.28 271
10749.26 308
10750.24 284
10751.22 258
10752.20 281
10753.18 309
10754.16 269
10755.14 268
10756.11 316
10757.09 289
10758.07 299
10759.05 330
10760.03 308
10761.01 313
10761.99 288
10762.97 291
10763.95 262
10764.93 289
10765.91 339
10766.89 289
10767.87 268
10768.85 310
10769.83 323
10770.81 316
10771.79 324
10772.77 304
10773.75 294
10774.73 257
10775.71 271
10776.69 289
10777.67 301
10778.65 338
10779.63 314
10780.61 310
10781.59 284
10782.57 319
10783.55 321
10784.53 332
10785.51 284
10786.49 321
10787.47 315
10788.45 313
10789.43 288
10790.41 312
10791.39 312
10792.38 383
10793.36 313
10794.34 331
10795.32 326
10796.30 348
10797.28 344
10798.26 358
10799.24 328
10800.22 293
10801.21 287
10802.19 328
10803.17 281
10804.15 317
10805.13 321
10806.11 343
10807.09 320
10808.07 292
10809.06 329
10810.04 326
10811.02 322
10812.00 304
10812.98 337
10813.97 299
10814.95 262
10815.93 283
10816.91 275
10817.89 307
10818.87 284
10819.86 331
10820.84 352
10821.82 322
10822.80 318
10823.79 338
10824.77 349
10825.75 324
10826.73 351
10827.72 344
10828.70 388
10829.68 324
10830.66 327
10831.65 334
10832.63 310
10833.61 359
10834.59 387
10835.58 333
10836.56 385
10837.54 364
10838.52 309
10839.51 330
10840.49 318
10841.47 330
10842.46 344
10843.44 362
10844.42 388
10845.41 362
10846.39 319
10847.37 313
10848.36 336
10849.34 378
10850.32 347
10851.31 352
10852.29 337
10853.27 353
10854.26 369
10855.24 368
10856.23 328
10857.21 373
10858.19 402
10859.18 399
10860.16 398
10861.14 378
10862.13 452
10863.11 452
10864.10 414
10865.08 377
10866.07 406
10867.05 391
10868.03 442
10869.02 403
10870.00 374
10870.99 377
10871.97 421
10872.96 374
10873.94 412
10874.92 376
10875.91 370
10876.89 364
10877.88 439
10878.86 435
10879.85 427
10880.83 382
10881.82 407
10882.80 419
10883.79 455
10884.77 427
10885.76 405
10886.74 444
10887.73 408
10888.71 466
10889.70 442
10890.68 435
10891.67 434
10892.65 434
10893.64 496
10894.63 417
10895.61 464
10896.60 431
10897.58 469
10898.57 436
10899.55 442
10900.54 437
10901.53 466
10902.51 456
10903.50 433
10904.48 434
10905.47 425
10906.46 475
10907.44 503
10908.43 495
10909.41 484
10910.40 528
10911.39 551
10912.37 491
10913.36 466
10914.34 511
10915.33 514
10916.32 541
10917.30 549
10918.29 518
10919.28 551
10920.26 585
10921.25 516
10922.24 499
10923.22 489
10924.21 505
10925.20 521
10926.18 579
10927.17 529
10928.16 520
10929.15 612
10930.13 571
10931.12 565
10932.11 541
10933.09 551
10934.08 517
10935.07 559
10936.06 584
10937.04 565
10938.03 593
10939.02 640
10940.01 634
10940.99 650
10941.98 655
10942.97 664
10943.96 670
10944.94 639
10945.93 591
10946.92 664
10947.91 616
10948.90 658
10949.88 712
10950.87 611
10951.86 665
10952.85 668
10953.84 686
10954.82 760
10955.81 799
10956.80 829
10957.79 798
10958.78 812
10959.77 874
10960.75 874
10961.74 896
10962.73 824
10963.72 801
10964.71 814
10965.70 797
10966.69 777
10967.68 692
10968.66 771
10969.65 723
10970.64 702
10971.63 710
10972.62 684
10973.61 664
10974.60 628
10975.59 666
10976.58 702
10977.57 673
10978.55 719
10979.54 648
10980.53 729
10981.52 733
10982.51 677
10983.50 708
10984.49 768
10985.48 719
10986.47 729
10987.46 705
10988.45 661
10989.44 673
10990.43 658
10991.42 732
10992.41 727
10993.40 764
10994.39 784
10995.38 843
10996.37 907
10997.36 993
10998.35 1059
10999.34 1143
11000.33 1189
11001.32 1111
11002.31 1140
11003.30 1169
11004.29 1155
11005.28 1021
11006.27 954
11007.26 893
11008.25 824
11009.24 780
11010.24 796
11011.23 740
11012.22 688
11013.21 651
11014.20 649
11015.19 701
11016.18 713
11017.17 680
11018.16 616
11019.15 625
11020.14 618
11021.14 624
11022.13 582
11023.12 590
11024.11 619
11025.10 576
11026.09 585
11027.08 580
11028.08 571
11029.07 612
11030.06 589
11031.05 558
11032.04 569
11033.03 552
11034.03 549
11035.02 589
11036.01 612
11037.00 559
11037.99 535
11038.99 563
11039.98 521
11040.97 565
11041.96 575
11042.95 512
11043.95 543
11044.94 503
11045.93 472
11046.92 515
11047.92 519
11048.91 478
11049.90 472
11050.89 535
11051.89 494
11052.88 421
11053.87 464
11054.86 441
11055.86 463
11056.85 456
11057.84 477
11058.83 489
11059.83 467
11060.82 450
11061.81 485
11062.81 425
11063.80 421
11064.79 390
11065.79 455
11066.78 518
11067.77 490
11068.77 484
11069.76 494
11070.75 488
11071.75 445
11072.74 448
11073.73 409
11074.73 414
11075.72 439
11076.71 385
11077.71 448
11078.70 418
11079.70 476
11080.69 428
11081.68 442
11082.68 459
11083.67 503
11084.67 520
11085.66 473
11086.65 445
11087.65 405
11088.64 433
11089.64 425
11090.63 432
11091.63 449
11092.62 449
11093.61 404
11094.61 417
11095.60 425
11096.60 513
11097.59 452
11098.59 421
11099.58 442
11100.58 401
11101.57 405
11102.57 406
11103.56 392
11104.56 366
11105.55 414
11106.55 383
11107.54 367
11108.54 389
11109.53 372
11110.53 338
11111.52 401
11112.52 356
11113.51 337
11114.51 421
11115.50 424
11116.50 385
11117.49 348
11118.49 372
11119.49 370
11120.48 351
11121.48 352
11122.47 374
11123.47 352
11124.46 307
11125.46 351
11126.46 354
11127.45 368
11128.45 362
11129.44 339
11130.44 336
11131.44 339
11132.43 339
11133.43 322
11134.43 345
11135.42 381
11136.42 363
11137.41 382
11138.41 334
11139.41 353
11140.40 312
11141.40 273
11142.40 298
11143.39 296
11144.39 316
11145.39 306
11146.38 293
11147.38 319
11148.38 340
11149.38 312
11150.37 326
11151.37 380
11152.37 324
11153.36 310
11154.36 325
11155.36 297
11156.36 290
11157.35 288
11158.35 299
11159.35 258
11160.34 263
11161.34 279
11162.34 331
11163.34 336
11164.33 317
11165.33 304
11166.33 351
11167.33 356
11168.33 349
11169.32 343
11170.32 325
11171.32 306
11172.32 310
11173.32 312
11174.31 320
11175.31 303
11176.31 339
11177.31 298
11178.31 307
11179.30 313
11180.30 269
11181.30 314
11182.30 313
11183.30 313
11184.30 317
11185.30 312
11186.29 330
11187.29 301
11188.29 360
11189.29 323
11190.29 286
11191.29 274
11192.29 304
11193.29 305
11194.28 324
11195.28 325
11196.28 337
11197.28 350
11198.28 330
11199.28 292
11200.28 285
11201.28 320
11202.28 283
11203.28 308
11204.28 312
11205.28 306
11206.28 299
11207.28 340
11208.28 352
11209.27 303
11210.27 282
11211.27 299
11212.27 337
11213.27 332
11214.27 361
11215.27 294
11216.27 265
11217.27 308
11218.27 313
11219.27 291
11220.27 278
11221.27 293
11222.27 303
11223.27 263
11224.27 261
11225.28 268
11226.28 309
11227.28 308
11228.28 284
11229.28 263
11230.28 275
11231.28 320
11232.28 257
11233.28 258
11234.28 290
11235.28 307
11236.28 287
11237.28 276
11238.28 246
11239.28 287
11240.29 282
11241.29 281
11242.29 281
11243.29 279
11244.29 267
11245.29 301
11246.29 311
11247.29 301
11248.30 291
11249.30 294
11250.30 276
11251.30 278
11252.30 301
11253.30 313
11254.31 268
11255.31 244
11256.31 257
11257.31 273
11258.31 269
11259.31 288
11260.32 277
11261.32 288
11262.32 251
11263.32 294
11264.32 280
11265.33 320
11266.33 330
11267.33 291
11268.33 302
11269.34 248
11270.34 258
11271.34 313
11272.34 335
11273.35 271
11274.35 246
11275.35 273
11276.35 274
11277.36 241
11278.36 284
11279.36 286
11280.36 257
11281.37 257
11282.37 259
11283.37 279
11284.38 231
11285.38 262
11286.38 277
11287.38 306
11288.39 246
11289.39 272
11290.39 277
11291.40 278
11292.40 280
11293.40 284
11294.41 277
11295.41 240
11296.41 285
11297.42 316
11298.42 297
11299.43 232
11300.43 306
11301.43 294
11302.44 301
11303.44 258
11304.44 234
11305.45 294
11306.45 285
11307.46 287
11308.46 238
11309.47 260
11310.47 301
11311.47 296
11312.48 339
11313.48 327
11314.49 307
11315.49 307
11316.50 312
11317.50 344
11318.50 336
11319.51 312
11320.51 306
11321.52 292
11322.52 276
11323.53 259
11324.53 282
11325.54 252
11326.54 264
11327.55 208
11328.55 241
11329.56 234
11330.56 257
11331.57 271
11332.57 282
11333.58 258
11334.58 286
11335.59 247
11336.59 243
11337.60 264
11338.60 240
11339.61 226
11340.61 253
11341.62 259
11342.63 252
11343.63 259
11344.64 272
11345.64 237
11346.65 249
11347.65 261
11348.66 278
11349.67 274
11350.67 246
11351.68 257
11352.68 272
11353.69 273
11354.70 236
11355.70 274
11356.71 264
11357.72 220
11358.72 260
11359.73 219
11360.73 237
11361.74 231
11362.75 273
11363.75 234
11364.76 213
11365.77 269
11366.77 290
11367.78 281
11368.79 268
11369.79 228
11370.80 237
11371.81 263
11372.81 272
11373.82 229
11374.83 241
11375.84 258
11376.84 225
11377.85 253
11378.86 258
11379.86 281
11380.87 281
11381.88 253
11382.89 249
11383.89 250
11384.90 285
11385.91 248
11386.92 259
11387.92 280
11388.93 251
11389.94 234
11390.95 280
11391.95 269
11392.96 230
11393.97 232
11394.98 265
11395.99 259
11396.99 259
11398.00 226
11399.01 257
11400.02 268
11401.03 284
11402.03 222
11403.04 247
11404.05 285
11405.06 255
11406.07 240
11407.08 228
11408.09 259
11409.09 246
11410.10 269
11411.11 258
11412.12 262
11413.13 235
11414.14 263
11415.15 305
11416.15 259
11417.16 262
11418.17 246
11419.18 247
11420.19 212
11421.20 267
11422.21 270
11423.22 248
11424.23 238
11425.24 258
11426.25 222
11427.26 248
11428.26 248
11429.27 289
11430.28 265
11431.29 264
11432.30 270
11433.31 265
11434.32 262
11435.33 322
11436.34 247
11437.35 240
11438.36 244
11439.37 249
11440.38 248
11441.39 221
11442.40 258
11443.41 241
11444.42 270
11445.43 262
11446.44 212
11447.45 246
11448.46 247
11449.47 274
11450.48 224
11451.49 239
11452.50 237
11453.51 238
11454.52 258
11455.53 274
11456.55 273
11457.56 292
11458.57 268
11459.58 258
11460.59 251
11461.60 244
11462.61 267
11463.62 241
11464.63 239
11465.64 243
11466.65 239
11467.67 221
11468.68 251
11469.69 243
11470.70 293
11471.71 269
11472.72 251
11473.73 295
11474.74 275
11475.76 253
11476.77 252
11477.78 224
11478.79 240
11479.80 274
11480.81 276
11481.83 255
11482.84 254
11483.85 229
11484.86 241
11485.87 266
11486.89 271
11487.90 267
11488.91 251
11489.92 287
11490.93 284
11491.95 246
11492.96 242
11493.97 242
11494.98 249
11496.00 228
11497.01 215
11498.02 244
11499.03 241
11500.05 264
11501.06 243
11502.07 273
11503.08 268
11504.10 282
11505.11 279
11506.12 268
11507.13 219
11508.15 209
11509.16 231
11510.17 248
11511.19 235
11512.20 270
11513.21 240
11514.23 218
11515.24 242
11516.25 216
11517.27 247
11518.28 291
11519.29 238
11520.31 241
11521.32 263
11522.33 257
11523.35 231
11524.36 227
11525.37 260
11526.39 242
11527.40 259
11528.42 280
11529.43 267
11530.44 235
11531.46 242
11532.47 212
11533.48 260
11534.50 241
11535.51 251
11536.53 232
11537.54 258
11538.56 265
11539.57 220
11540.58 214
11541.60 250
11542.61 229
11543.63 221
11544.64 233
11545.66 228
11546.67 269
11547.69 260
11548.70 274
11549.72 309
11550.73 293
11551.75 236
11552.76 223
11553.78 247
11554.79 248
11555.81 261
11556.82 295
11557.84 289
11558.85 261
11559.87 253
11560.88 256
11561.90 278
11562.91 282
11563.93 269
11564.94 255
11565.96 240
11566.97 288
11567.99 288
11569.00 237
11570.02 273
11571.04 303
11572.05 291
11573.07 260
11574.08 288
11575.10 270
11576.11 315
11577.13 293
11578.15 274
11579.16 243
11580.18 226
11581.20 248
11582.21 283
11583.23 308
11584.24 290
11585.26 278
11586.28 278
11587.29 319
11588.31 274
11589.33 264
11590.34 320
11591.36 314
11592.38 264
11593.39 284
11594.41 277
11595.43 323
11596.44 355
11597.46 256
11598.48 286
11599.49 309
11600.51 322
11601.53 318
11602.54 343
11603.56 339
11604.58 367
11605.60 418
11606.61 407
11607.63 370
11608.65 364
11609.67 364
11610.68 335
11611.70 356
11612.72 295
11613.74 306
11614.75 327
11615.77 318
11616.79 251
11617.81 276
11618.82 251
11619.84 261
11620.86 261
11621.88 233
11622.90 255
11623.91 239
11624.93 232
11625.95 255
11626.97 280
11627.99 290
11629.00 280
11630.02 288
11631.04 236
11632.06 246
11633.08 254
11634.10 260
11635.11 267
11636.13 231
11637.15 237
11638.17 244
11639.19 255
11640.21 268
11641.23 233
11642.25 239
11643.26 284
11644.28 258
11645.30 247
11646.32 270
11647.34 267
11648.36 217
11649.38 190
11650.40 221
11651.42 238
11652.44 255
11653.46 305
11654.47 244
11655.49 222
11656.51 237
11657.53 249
11658.55 232
11659.57 248
11660.59 276
11661.61 247
11662.63 248
11663.65 274
11664.67 258
11665.69 239
11666.71 217
11667.73 231
11668.75 241
11669.77 217
11670.79 230
11671.81 275
11672.83 285
11673.85 271
11674.87 278
11675.89 285
11676.91 243
11677.93 277
11678.95 283
11679.97 286
11680.99 240
11682.01 280
11683.03 257
11684.06 253
11685.08 232
11686.10 272
11687.12 222
11688.14 269
11689.16 274
11690.18 246
11691.20 253
11692.22 263
11693.24 294
11694.26 281
11695.29 252
11696.31 285
11697.33 258
11698.35 260
11699.37 234
11700.39 280
11701.41 240
11702.43 221
11703.46 287
11704.48 260
11705.50 253
11706.52 243
11707.54 262
11708.56 277
11709.59 238
11710.61 312
11711.63 272
11712.65 250
11713.67 214
11714.70 245
11715.72 235
11716.74 257
11717.76 261
11718.78 213
11719.81 231
11720.83 293
11721.85 297
11722.87 210
11723.90 269
11724.92 270
11725.94 295
11726.96 264
11727.99 257
11729.01 276
11730.03 275
11731.05 270
11732.08 273
11733.10 271
11734.12 291
11735.15 297
11736.17 266
11737.19 265
11738.21 256
11739.24 230
11740.26 274
11741.28 298
11742.31 271
11743.33 259
11744.35 289
11745.38 234
11746.40 269
11747.42 270
11748.45 272
11749.47 261
11750.49 288
11751.52 280
11752.54 265
11753.56 254
11754.59 256
11755.61 267
11756.64 299
11757.66 268
11758.68 315
11759.71 275
11760.73 269
11761.76 262
11762.78 252
11763.80 277
11764.83 266
11765.85 238
11766.88 266
11767.90 254
11768.93 259
11769.95 271
11770.97 294
11772.00 273
11773.02 284
11774.05 248
11775.07 244
11776.10 275
11777.12 243
11778.15 251
11779.17 303
11780.20 294
11781.22 225
11782.25 301
11783.27 291
11784.30 266
11785.32 277
11786.35 293
11787.37 270
11788.40 252
11789.42 247
11790.45 240
11791.47 260
11792.50 256
11793.52 276
11794.55 286
11795.57 283
11796.60 270
11797.63 284
11798.65 289
11799.68 267
11800.70 269
11801.73 287
11802.75 276
11803.78 267
11804.81 295
11805.83 300
11806.86 298
11807.88 317
11808.91 291
11809.94 276
11810.96 270
11811.99 286
11813.02 270
11814.04 286
11815.07 296
11816.09 331
11817.12 293
11818.15 263
11819.17 268
11820.20 302
11821.23 270
11822.25 256
11823.28 273
11824.31 312
11825.33 326
11826.36 270
11827.39 278
11828.42 280
11829.44 258
11830.47 280
11831.50 339
11832.52 359
11833.55 314
11834.58 263
11835.61 371
11836.63 341
11837.66 303
11838.69 308
11839.71 326
11840.74 292
11841.77 289
11842.80 297
11843.83 355
11844.85 351
11845.88 334
11846.91 316
11847.94 311
11848.96 368
11849.99 367
11851.02 348
11852.05 339
11853.08 330
11854.10 371
11855.13 327
11856.16 345
11857.19 323
11858.22 329
11859.24 347
11860.27 309
11861.30 333
11862.33 338
11863.36 361
11864.39 373
11865.42 380
11866.44 348
11867.47 366
11868.50 347
11869.53 362
11870.56 354
11871.59 354
11872.62 347
11873.65 380
11874.67 424
11875.70 351
11876.73 376
11877.76 442
11878.79 391
11879.82 381
11880.85 364
11881.88 408
11882.91 418
11883.94 384
11884.97 410
11886.00 418
11887.03 414
11888.06 466
11889.09 420
11890.11 399
11891.14 400
11892.17 418
11893.20 406
11894.23 429
11895.26 448
11896.29 515
11897.32 466
11898.35 489
11899.38 513
11900.41 486
11901.44 508
11902.47 582
11903.50 569
11904.53 505
11905.56 543
11906.59 469
11907.63 483
11908.66 533
11909.69 463
11910.72 526
11911.75 506
11912.78 495
11913.81 497
11914.84 470
11915.87 436
11916.90 526
11917.93 456
11918.96 435
11919.99 458
11921.02 454
11922.06 449
11923.09 438
11924.12 449
11925.15 527
11926.18 517
11927.21 498
11928.24 590
11929.27 570
11930.31 583
11931.34 616
11932.37 644
11933.40 683
11934.43 676
11935.46 673
11936.49 674
11937.53 606
11938.56 599
11939.59 534
11940.62 523
11941.65 490
11942.69 547
11943.72 490
11944.75 441
11945.78 403
11946.81 427
11947.85 448
11948.88 466
11949.91 468
11950.94 449
11951.97 444
11953.01 410
11954.04 452
11955.07 431
11956.10 394
11957.14 392
11958.17 417
11959.20 414
11960.24 370
11961.27 413
11962.30 339
11963.33 363
11964.37 366
11965.40 485
11966.43 409
11967.47 408
11968.50 411
11969.53 370
11970.56 353
11971.60 364
11972.63 368
11973.66 420
11974.70 441
11975.73 394
11976.76 422
11977.80 401
11978.83 451
11979.86 414
11980.90 457
11981.93 410
11982.97 406
11984.00 366
11985.03 384
11986.07 413
11987.10 434
11988.13 388
11989.17 417
11990.20 362
11991.24 383
11992.27 381
11993.30 383
11994.34 397
11995.37 372
11996.41 390
11997.44 355
11998.48 398
11999.51 356
12000.54 375
12001.58 385
12002.61 357
12003.65 388
12004.68 391
12005.72 415
12006.75 411
12007.79 428
12008.82 417
12009.86 440
12010.89 423
12011.93 422
12012.96 415
12014.00 435
12015.03 395
12016.07 429
12017.10 429
12018.14 394
12019.17 410
12020.21 456
12021.24 469
12022.28 401
12023.31 434
12024.35 460
12025.38 408
12026.42 391
12027.46 422
12028.49 397
12029.53 378
12030.56 445
12031.60 435
12032.63 395
12033.67 387
12034.71 434
12035.74 412
12036.78 443
12037.81 402
12038.85 399
12039.89 419
12040.92 424
12041.96 393
12042.99 377
12044.03 362
12045.07 369
12046.10 432
12047.14 447
12048.18 404
12049.21 395
12050.25 402
12051.29 429
12052.32 416
12053.36 369
12054.40 393
12055.43 422
12056.47 395
12057.51 375
12058.54 384
12059.58 472
12060.62 404
12061.65 399
12062.69 413
12063.73 413
12064.77 386
12065.80 402
12066.84 418
12067.88 394
12068.92 351
12069.95 388
12070.99 384
12072.03 358
12073.07 389
12074.10 412
12075.14 427
12076.18 434
12077.22 450
12078.25 415
12079.29 457
12080.33 425
12081.37 404
12082.41 400
12083.44 417
12084.48 396
12085.52 417
12086.56 433
12087.60 469
12088.63 425
12089.67 427
12090.71 467
12091.75 443
12092.79 460
12093.83 484
12094.86 431
12095.90 414
12096.94 460
12097.98 483
12099.02 457
12100.06 457
12101.10 529
12102.13 591
12103.17 513
12104.21 509
12105.25 525
12106.29 535
12107.33 550
12108.37 539
12109.41 504
12110.45 461
12111.49 463
12112.53 456
12113.56 457
12114.60 412
12115.64 440
12116.68 423
12117.72 450
12118.76 358
12119.80 352
12120.84 373
12121.88 339
12122.92 410
12123.96 366
12125.00 328
12126.04 368
12127.08 363
12128.12 339
12129.16 301
12130.20 370
12131.24 385
12132.28 300
12133.32 309
12134.36 354
12135.40 387
12136.44 393
12137.48 339
12138.52 366
12139.56 347
12140.60 307
12141.64 337
12142.68 348
12143.72 292
12144.76 303
12145.81 280
12146.85 323
12147.89 367
12148.93 380
12149.97 356
12151.01 325
12152.05 305
12153.09 309
12154.13 283
12155.17 329
12156.21 316
12157.26 322
12158.30 312
12159.34 285
12160.38 317
12161.42 312
12162.46 308
12163.50 337
12164.55 341
12165.59 365
12166.63 309
12167.67 310
12168.71 346
12169.75 312
12170.80 306
12171.84 365
12172.88 318
12173.92 314
12174.96 319
12176.00 311
12177.05 324
12178.09 306
12179.13 328
12180.17 325
12181.22 322
12182.26 314
12183.30 341
12184.34 358
12185.38 348
12186.43 297
12187.47 327
12188.51 331
12189.55 288
12190.60 275
12191.64 292
12192.68 336
12193.72 303
12194.77 325
12195.81 335
12196.85 302
12197.90 321
12198.94 358
12199.98 357
12201.03 352
12202.07 319
12203.11 307
12204.15 320
12205.20 333
12206.24 306
12207.28 280
12208.33 293
12209.37 310
12210.41 316
12211.46 294
12212.50 307
12213.55 328
12214.59 309
12215.63 319
12216.68 317
12217.72 301
12218.76 289
12219.81 339
12220.85 313
12221.90 282
12222.94 288
12223.98 301
12225.03 299
12226.07 320
12227.12 365
12228.16 334
12229.20 312
12230.25 267
12231.29 288
12232.34 264
12233.38 273
12234.43 312
12235.47 304
12236.52 291
12237.56 310
12238.61 305
12239.65 277
12240.69 309
12241.74 277
12242.78 301
12243.83 278
12244.87 272
12245.92 300
12246.96 308
12248.01 248
12249.05 271
12250.10 303
12251.14 292
12252.19 293
12253.24 302
12254.28 257
12255.33 297
12256.37 302
12257.42 265
12258.46 283
12259.51 305
12260.55 297
12261.60 265
12262.64 298
12263.69 236
12264.74 262
12265.78 302
12266.83 280
12267.87 270
12268.92 227
12269.97 267
12271.01 267
12272.06 345
12273.10 299
12274.15 257
12275.20 285
12276.24 275
12277.29 303
12278.34 282
12279.38 226
12280.43 242
12281.47 269
12282.52 226
12283.57 268
12284.61 272
12285.66 281
12286.71 278
12287.75 263
12288.80 256
12289.85 243
12290.90 275
12291.94 287
12292.99 258
12294.04 284
12295.08 297
12296.13 245
12297.18 243
12298.22 264
12299.27 277
12300.32 290
12301.37 262
12302.41 240
12303.46 227
12304.51 228
12305.56 236
12306.60 240
12307.65 280
12308.70 240
12309.75 239
12310.79 245
12311.84 266
12312.89 295
12313.94 239
12314.99 268
12316.03 233
12317.08 223
12318.13 263
12319.18 291
12320.23 283
12321.27 260
12322.32 243
12323.37 290
12324.42 260
12325.47 221
12326.52 247
12327.56 299
12328.61 278
12329.66 277
12330.71 227
12331.76 263
12332.81 274
12333.86 248
12334.91 231
12335.95 245
12337.00 250
12338.05 257
12339.10 276
12340.15 244
12341.20 250
12342.25 263
12343.30 262
12344.35 265
12345.40 210
12346.44 216
12347.49 216
12348.54 237
12349.59 260
12350.64 244
12351.69 226
12352.74 211
12353.79 235
12354.84 271
12355.89 284
12356.94 281
12357.99 235
12359.04 265
12360.09 222
12361.14 209
12362.19 245
12363.24 239
12364.29 216
12365.34 259
12366.39 247
12367.44 265
12368.49 270
12369.54 230
12370.59 290
12371.64 279
12372.69 312
12373.74 278
12374.79 257
12375.84 243
12376.89 255
12377.94 274
12378.99 273
12380.05 270
12381.10 311
12382.15 254
12383.20 244
12384.25 219
12385.30 232
12386.35 252
12387.40 275
12388.45 257
12389.50 262
12390.55 233
12391.61 276
12392.66 286
12393.71 299
12394.76 250
12395.81 284
12396.86 300
12397.91 277
12398.97 266
12400.02 286
12401.07 344
12402.12 303
12403.17 285
12404.22 285
12405.28 298
12406.33 298
12407.38 274
12408.43 255
12409.48 299
12410.53 278
12411.59 283
12412.64 238
12413.69 261
12414.74 284
12415.80 269
12416.85 269
12417.90 263
12418.95 265
12420.00 267
12421.06 244
12422.11 284
12423.16 300
12424.21 262
12425.27 251
12426.32 281
12427.37 266
12428.43 280
12429.48 277
12430.53 311
12431.58 327
12432.64 313
12433.69 234
12434.74 310
12435.80 270
12436.85 305
12437.90 288
12438.96 299
12440.01 290
12441.06 285
12442.12 305
12443.17 300
12444.22 258
12445.28 287
12446.33 280
12447.38 256
12448.44 249
12449.49 262
12450.54 322
12451.60 291
12452.65 287
12453.71 278
12454.76 278
12455.81 298
12456.87 302
12457.92 330
12458.98 287
12460.03 291
12461.08 334
12462.14 315
12463.19 324
12464.25 304
12465.30 276
12466.35 354
12467.41 316
12468.46 339
12469.52 298
12470.57 345
12471.63 391
12472.68 359
12473.74 434
12474.79 438
12475.85 419
12476.90 482
12477.96 479
12479.01 452
12480.07 499
12481.12 492
12482.18 414
12483.23 421
12484.29 421
12485.34 383
12486.40 342
12487.45 350
12488.51 357
12489.56 344
12490.62 323
12491.67 389
12492.73 318
12493.78 279
12494.84 334
12495.90 330
12496.95 284
12498.01 266
12499.06 272
12500.12 278
12501.17 276
12502.23 286
12503.29 254
12504.34 275
12505.40 304
12506.45 284
12507.51 286
12508.57 294
12509.62 253
12510.68 331
12511.73 298
12512.79 295
12513.85 266
12514.90 306
12515.96 316
12517.02 287
12518.07 294
12519.13 305
12520.19 299
12521.24 278
12522.30 290
12523.36 288
12524.41 281
12525.47 259
12526.53 283
12527.58 268
12528.64 321
12529.70 276
12530.76 277
12531.81 270
12532.87 273
12533.93 312
12534.98 283
12536.04 293
12537.10 315
12538.16 298
12539.21 305
12540.27 276
12541.33 261
12542.39 280
12543.44 304
12544.50 285
12545.56 277
12546.62 303
12547.68 248
12548.73 248
12549.79 283
12550.85 291
12551.91 289
12552.96 303
12554.02 306
12555.08 280
12556.14 310
12557.20 355
12558.26 308
12559.31 318
12560.37 326
12561.43 373
12562.49 367
12563.55 304
12564.61 323
12565.66 337
12566.72 302
12567.78 328
12568.84 291
12569.90 288
12570.96 293
12572.02 325
12573.08 304
12574.13 292
12575.19 284
12576.25 247
12577.31 247
12578.37 275
12579.43 294
12580.49 252
12581.55 307
12582.61 275
12583.67 255
12584.73 235
12585.79 272
12586.85 271
12587.91 261
12588.96 234
12590.02 264
12591.08 294
12592.14 306
12593.20 257
12594.26 253
12595.32 258
12596.38 253
12597.44 287
12598.50 316
12599.56 275
12600.62 267
12601.68 260
12602.74 300
12603.80 335
12604.86 267
12605.92 283
12606.98 268
12608.04 287
12609.10 251
12610.17 273
12611.23 255
12612.29 281
12613.35 269
12614.41 258
12615.47 247
12616.53 285
12617.59 266
12618.65 260
12619.71 255
12620.77 277
12621.83 301
12622.89 277
12623.95 229
12625.02 270
12626.08 272
12627.14 278
12628.20 249
12629.26 263
12630.32 257
12631.38 225
12632.44 257
12633.51 257
12634.57 240
12635.63 249
12636.69 271
12637.75 260
12638.81 217
12639.88 244
12640.94 234
12642.00 224
12643.06 232
12644.12 272
12645.18 300
12646.25 247
12647.31 214
12648.37 240
12649.43 259
12650.50 267
12651.56 257
12652.62 280
12653.68 238
12654.74 230
12655.81 231
12656.87 224
12657.93 259
12658.99 235
12660.06 208
12661.12 229
12662.18 278
12663.24 218
12664.31 240
12665.37 227
12666.43 235
12667.50 273
12668.56 280
12669.62 239
12670.68 263
12671.75 240
12672.81 233
12673.87 224
12674.94 256
12676.00 238
12677.06 273
12678.13 295
12679.19 243
12680.25 226
12681.32 219
12682.38 230
12683.44 226
12684.51 225
12685.57 251
12686.63 258
12687.70 237
12688.76 215
12689.83 223
12690.89 221
12691.95 216
12693.02 202
12694.08 231
12695.15 246
12696.21 264
12697.27 192
12698.34 188
12699.40 234
12700.47 265
12701.53 289
12702.60 213
12703.66 242
12704.72 211
12705.79 257
12706.85 212
12707.92 207
12708.98 240
12710.05 216
12711.11 240
12712.18 236
12713.24 237
12714.31 217
12715.37 229
12716.44 268
12717.50 242
12718.57 197
12719.63 247
12720.70 199
12721.76 206
12722.83 214
12723.89 256
12724.96 204
12726.02 202
12727.09 234
12728.15 225
12729.22 218
12730.28 224
12731.35 206
12732.41 200
12733.48 197
12734.55 208
12735.61 201
12736.68 230
12737.74 208
12738.81 208
12739.88 184
12740.94 227
12742.01 194
12743.07 250
12744.14 271
12745.21 240
12746.27 218
12747.34 213
12748.40 250
12749.47 257
12750.54 243
12751.60 212
12752.67 193
12753.74 250
12754.80 249
12755.87 209
12756.94 208
12758.00 251
12759.07 225
12760.14 206
12761.20 192
12762.27 200
12763.34 238
12764.40 243
12765.47 215
12766.54 217
12767.60 254
12768.67 215
12769.74 222
12770.81 227
12771.87 164
12772.94 219
12774.01 238
12775.08 280
12776.14 265
12777.21 235
12778.28 219
12779.35 220
12780.41 209
12781.48 186
12782.55 235
12783.62 228
12784.68 197
12785.75 237
12786.82 236
12787.89 227
12788.96 218
12790.02 207
12791.09 192
12792.16 178
12793.23 233
12794.30 247
12795.36 242
12796.43 231
12797.50 237
12798.57 209
12799.64 221
12800.71 202
12801.77 209
12802.84 253
12803.91 252
12804.98 203
12806.05 183
12807.12 221
12808.19 227
12809.25 244
12810.32 221
12811.39 196
12812.46 209
12813.53 178
12814.60 203
12815.67 208
12816.74 194
12817.81 217
12818.88 213
12819.95 197
12821.01 188
12822.08 219
12823.15 258
12824.22 219
12825.29 210
12826.36 222
12827.43 209
12828.50 220
12829.57 221
12830.64 225
12831.71 190
12832.78 207
12833.85 208
12834.92 214
12835.99 242
12837.06 237
12838.13 203
12839.20 207
12840.27 221
12841.34 211
12842.41 193
12843.48 203
12844.55 249
12845.62 239
12846.69 222
12847.76 203
12848.83 208
12849.90 192
12850.97 229
12852.04 168
12853.11 202
12854.19 225
12855.26 188
12856.33 214
12857.40 228
12858.47 194
12859.54 196
12860.61 178
12861.68 217
12862.75 195
12863.82 206
12864.89 217
12865.97 235
12867.04 204
12868.11 200
12869.18 206
12870.25 214
12871.32 212
12872.39 195
12873.47 218
12874.54 177
12875.61 218
12876.68 216
12877.75 223
12878.82 205
12879.90 184
12880.97 220
12882.04 218
12883.11 197
12884.18 215
12885.25 203
12886.33 191
12887.40 202
12888.47 202
12889.54 194
12890.62 223
12891.69 204
12892.76 212
12893.83 205
12894.90 208
12895.98 204
12897.05 208
12898.12 230
12899.19 223
12900.27 231
12901.34 254
12902.41 215
12903.49 160
12904.56 150
12905.63 173
12906.70 226
12907.78 193
12908.85 184
12909.92 186
12911.00 202
12912.07 221
12913.14 215
12914.22 225
12915.29 230
12916.36 230
12917.44 194
12918.51 200
12919.58 176
12920.66 189
12921.73 232
12922.80 211
12923.88 220
12924.95 189
12926.02 243
12927.10 201
12928.17 185
12929.24 191
12930.32 182
12931.39 234
12932.47 193
12933.54 156
12934.61 171
12935.69 207
12936.76 174
12937.84 277
12938.91 242
12939.99 185
12941.06 193
12942.13 224
12943.21 186
12944.28 182
12945.36 239
12946.43 209
12947.51 235
12948.58 199
12949.66 206
12950.73 223
12951.81 185
12952.88 189
12953.95 183
12955.03 190
12956.10 187
12957.18 183
12958.25 215
12959.33 191
12960.40 186
12961.48 218
12962.56 214
12963.63 210
12964.71 203
12965.78 216
12966.86 225
12967.93 225
12969.01 184
12970.08 197
12971.16 236
12972.23 243
12973.31 228
12974.39 206
12975.46 172
12976.54 185
12977.61 183
12978.69 192
12979.76 188
12980.84 206
12981.92 241
12982.99 222
12984.07 221
12985.14 204
12986.22 189
12987.30 228
12988.37 240
12989.45 227
12990.53 220
12991.60 213
12992.68 228
12993.76 234
12994.83 207
12995.91 203
12996.99 222
12998.06 212
12999.14 208
13000.22 221
13001.29 217
13002.37 213
13003.45 215
13004.52 184
13005.60 188
13006.68 215
13007.75 213
13008.83 195
13009.91 198
13010.99 202
13012.06 220
13013.14 239
13014.22 222
13015.30 209
13016.37 203
13017.45 200
13018.53 181
13019.61 200
13020.68 171
13021.76 184
13022.84 198
13023.92 191
13024.99 212
13026.07 226
13027.15 204
13028.23 203
13029.31 215
13030.38 217
13031.46 214
13032.54 205
13033.62 213
13034.70 210
13035.77 231
13036.85 216
13037.93 207
13039.01 220
13040.09 218
13041.17 184
13042.24 192
13043.32 218
13044.40 200
13045.48 204
13046.56 211
13047.64 236
13048.72 210
13049.80 242
13050.87 215
13051.95 210
13053.03 213
13054.11 236
13055.19 250
13056.27 207
13057.35 181
13058.43 213
13059.51 230
13060.59 235
13061.67 228
13062.74 199
13063.82 237
13064.90 208
13065.98 216
13067.06 194
13068.14 198
13069.22 198
13070.30 227
13071.38 236
13072.46 232
13073.54 183
13074.62 221
13075.70 192
13076.78 226
13077.86 227
13078.94 196
13080.02 191
13081.10 179
13082.18 192
13083.26 216
13084.34 232
13085.42 218
13086.50 199
13087.58 188
13088.66 210
13089.74 189
13090.82 236
13091.90 222
13092.99 207
13094.07 189
13095.15 226
13096.23 237
13097.31 242
13098.39 223
13099.47 210
13100.55 220
13101.63 224
13102.71 233
13103.79 223
13104.88 207
13105.96 183
13107.04 210
13108.12 234
13109.20 199
13110.28 208
13111.36 207
13112.44 205
13113.53 199
13114.61 240
13115.69 240
13116.77 233
13117.85 202
13118.93 195
13120.02 231
13121.10 232
13122.18 222
13123.26 225
13124.34 203
13125.42 246
13126.51 215
13127.59 236
13128.67 200
13129.75 225
13130.84 217
13131.92 214
13133.00 233
13134.08 226
13135.16 230
13136.25 223
13137.33 241
13138.41 190
13139.49 228
13140.58 243
13141.66 240
13142.74 215
13143.82 221
13144.91 192
13145.99 188
13147.07 210
13148.16 222
13149.24 179
13150.32 202
13151.41 209
13152.49 242
13153.57 204
13154.65 200
13155.74 190
13156.82 194
13157.90 222
13158.99 254
13160.07 223
13161.15 240
13162.24 229
13163.32 225
13164.40 231
13165.49 231
13166.57 246
13167.66 279
13168.74 288
13169.82 217
13170.91 237
13171.99 258
13173.08 233
13174.16 211
13175.24 231
13176.33 206
13177.41 228
13178.50 225
13179.58 252
13180.66 225
13181.75 206
13182.83 212
13183.92 224
13185.00 213
13186.09 191
13187.17 195
13188.25 243
13189.34 268
13190.42 235
13191.51 232
13192.59 238
13193.68 226
13194.76 213
13195.85 243
13196.93 231
13198.02 249
13199.10 297
13200.19 242
13201.27 237
13202.36 244
13203.44 215
13204.53 256
13205.61 272
13206.70 287
13207.78 273
13208.87 270
13209.96 283
13211.04 298
13212.13 255
13213.21 256
13214.30 266
13215.38 250
13216.47 229
13217.55 238
13218.64 250
13219.73 243
13220.81 241
13221.90 255
13222.98 254
13224.07 233
13225.16 271
13226.24 230
13227.33 245
13228.41 284
13229.50 243
13230.59 257
13231.67 257
13232.76 260
13233.85 256
13234.93 251
13236.02 250
13237.11 261
13238.19 240
13239.28 219
13240.37 277
13241.45 247
13242.54 244
13243.63 288
13244.71 304
13245.80 255
13246.89 287
13247.97 282
13249.06 279
13250.15 242
13251.24 223
13252.32 247
13253.41 294
13254.50 300
13255.58 285
13256.67 270
13257.76 251
13258.85 274
13259.93 244
13261.02 265
13262.11 284
13263.20 276
13264.28 286
13265.37 264
13266.46 259
13267.55 300
13268.64 278
13269.72 269
13270.81 265
13271.90 265
13272.99 277
13274.08 289
13275.16 276
13276.25 302
13277.34 288
13278.43 275
13279.52 275
13280.61 299
13281.69 310
13282.78 272
13283.87 270
13284.96 296
13286.05 299
13287.14 281
13288.23 294
13289.31 274
13290.40 280
13291.49 286
13292.58 318
13293.67 312
13294.76 350
13295.85 291
13296.94 251
13298.03 276
13299.11 273
13300.20 291
13301.29 291
13302.38 300
13303.47 302
13304.56 362
13305.65 354
13306.74 355
13307.83 317
13308.92 340
13310.01 306
13311.10 343
13312.19 307
13313.28 323
13314.37 326
13315.46 320
13316.55 326
13317.64 333
13318.73 339
13319.82 386
13320.91 346
13322.00 337
13323.09 324
13324.18 326
13325.27 357
13326.36 322
13327.45 321
13328.54 323
13329.63 294
13330.72 321
13331.81 332
13332.90 356
13333.99 329
13335.08 296
13336.17 316
13337.26 356
13338.35 331
13339.44 333
13340.53 310
13341.62 361
13342.72 348
13343.81 321
13344.90 328
13345.99 327
13347.08 346
13348.17 301
13349.26 326
13350.35 322
13351.44 336
13352.54 317
13353.63 385
13354.72 359
13355.81 390
13356.90 387
13357.99 359
13359.08 346
13360.18 345
13361.27 402
13362.36 373
13363.45 348
13364.54 365
13365.63 366
13366.73 356
13367.82 396
13368.91 418
13370.00 394
13371.09 418
13372.19 402
13373.28 398
13374.37 371
13375.46 320
13376.56 391
13377.65 359
13378.74 353
13379.83 358
13380.93 333
13382.02 332
13383.11 338
13384.20 362
13385.30 294
13386.39 313
13387.48 365
13388.57 326
13389.67 318
13390.76 368
13391.85 321
13392.95 331
13394.04 358
13395.13 321
13396.22 309
13397.32 382
13398.41 327
13399.50 306
13400.60 315
13401.69 331
13402.78 315
13403.88 316
13404.97 316
13406.06 301
13407.16 299
13408.25 328
13409.35 279
13410.44 287
13411.53 313
13412.63 317
13413.72 296
13414.81 344
13415.91 333
13417.00 305
13418.10 314
13419.19 314
13420.28 301
13421.38 300
13422.47 287
13423.57 362
13424.66 349
13425.76 325
13426.85 277
13427.94 350
13429.04 336
13430.13 346
13431.23 322
13432.32 293
13433.42 280
13434.51 289
13435.61 307
13436.70 293
13437.80 334
13438.89 302
13439.99 346
13441.08 367
13442.18 363
13443.27 338
13444.37 363
13445.46 382
13446.56 353
13447.65 332
13448.75 324
13449.84 340
13450.94 316
13452.03 366
13453.13 342
13454.22 361
13455.32 361
13456.41 344
13457.51 350
13458.61 355
13459.70 345
13460.80 357
13461.89 386
13462.99 383
13464.08 329
13465.18 330
13466.28 417
13467.37 337
13468.47 362
13469.56 349
13470.66 372
13471.76 358
13472.85 399
13473.95 350
13475.05 388
13476.14 375
13477.24 347
13478.33 339
13479.43 348
13480.53 372
13481.62 422
13482.72 399
13483.82 375
13484.91 368
13486.01 333
13487.11 358
13488.20 363
13489.30 378
13490.40 399
13491.50 382
13492.59 386
13493.69 382
13494.79 410
13495.88 430
13496.98 437
13498.08 393
13499.18 413
13500.27 451
13501.37 411
13502.47 430
13503.57 456
13504.66 452
13505.76 465
13506.86 440
13507.96 432
13509.05 421
13510.15 393
13511.25 394
13512.35 412
13513.44 369
13514.54 343
13515.64 364
13516.74 416
13517.84 396
13518.93 363
13520.03 397
13521.13 372
13522.23 337
13523.33 328
13524.43 347
13525.52 319
13526.62 329
13527.72 336
13528.82 313
13529.92 329
13531.02 323
13532.12 334
13533.21 357
13534.31 321
13535.41 333
13536.51 340
13537.61 295
13538.71 308
13539.81 333
13540.91 331
13542.01 286
13543.10 284
13544.20 289
13545.30 322
13546.40 332
13547.50 340
13548.60 317
13549.70 301
13550.80 300
13551.90 322
13553.00 315
13554.10 360
13555.20 331
13556.30 251
13557.40 305
13558.50 335
13559.60 284
13560.70 275
13561.80 296
13562.90 279
13564.00 327
13565.10 322
13566.20 297
13567.30 284
13568.40 286
13569.50 292
13570.60 282
13571.70 316
13572.80 306
13573.90 295
13575.00 262
13576.10 291
13577.20 305
13578.30 303
13579.40 272
13580.50 318
13581.60 343
13582.70 294
13583.80 341
13584.90 287
13586.00 259
13587.10 289
13588.21 338
13589.31 321
13590.41 308
13591.51 256
13592.61 302
13593.71 290
13594.81 301
13595.91 335
13597.01 343
13598.12 307
13599.22 306
13600.32 295
13601.42 290
13602.52 352
13603.62 279
13604.72 300
13605.83 324
13606.93 328
13608.03 309
13609.13 320
13610.23 312
13611.34 310
13612.44 251
13613.54 298
13614.64 278
13615.74 282
13616.85 279
13617.95 303
13619.05 302
13620.15 343
13621.25 330
13622.36 313
13623.46 348
13624.56 385
13625.66 337
13626.77 286
13627.87 306
13628.97 310
13630.07 298
13631.18 274
13632.28 323
13633.38 328
13634.48 300
13635.59 339
13636.69 306
13637.79 293
13638.90 317
13640.00 315
13641.10 317
13642.21 254
13643.31 295
13644.41 349
13645.52 339
13646.62 332
13647.72 275
13648.83 310
13649.93 308
13651.03 313
13652.14 308
13653.24 322
13654.34 303
13655.45 303
13656.55 320
13657.65 317
13658.76 327
13659.86 349
13660.97 331
13662.07 343
13663.17 302
13664.28 302
13665.38 303
13666.49 317
13667.59 286
13668.69 310
13669.80 297
13670.90 327
13672.01 341
13673.11 314
13674.22 348
13675.32 333
13676.42 366
13677.53 385
13678.63 313
13679.74 310
13680.84 323
13681.95 303
13683.05 337
13684.16 327
13685.26 307
13686.37 334
13687.47 351
13688.58 321
13689.68 269
13690.79 302
13691.89 310
13693.00 324
13694.10 368
13695.21 354
13696.31 320
13697.42 300
13698.52 329
13699.63 319
13700.73 298
13701.84 332
13702.95 337
13704.05 336
13705.16 351
13706.26 402
13707.37 372
13708.47 352
13709.58 378
13710.69 352
13711.79 353
13712.90 347
13714.00 345
13715.11 386
13716.22 405
13717.32 383
13718.43 348
13719.53 357
13720.64 370
13721.75 386
13722.85 391
13723.96 438
13725.07 423
13726.17 382
13727.28 361
13728.39 368
13729.49 377
13730.60 386
13731.71 376
13732.81 416
13733.92 449
13735.03 421
13736.13 415
13737.24 402
13738.35 342
13739.46 375
13740.56 434
13741.67 442
13742.78 396
13743.88 403
13744.99 392
13746.10 421
13747.21 357
13748.31 428
13749.42 423
13750.53 421
13751.64 421
13752.74 418
13753.85 468
13754.96 448
13756.07 423
13757.17 420
13758.28 474
13759.39 462
13760.50 423
13761.61 482
13762.71 527
13763.82 538
13764.93 529
13766.04 527
13767.15 546
13768.25 562
13769.36 575
13770.47 615
13771.58 615
13772.69 630
13773.80 661
13774.90 662
13776.01 692
13777.12 666
13778.23 654
13779.34 711
13780.45 660
13781.56 620
13782.67 580
13783.77 531
13784.88 521
13785.99 483
13787.10 491
13788.21 465
13789.32 473
13790.43 453
13791.54 476
13792.65 410
13793.76 460
13794.86 391
13795.97 422
13797.08 404
13798.19 430
13799.30 434
13800.41 401
13801.52 400
13802.63 398
13803.74 364
13804.85 417
13805.96 373
13807.07 401
13808.18 408
13809.29 397
13810.40 427
13811.51 355
13812.62 402
13813.73 411
13814.84 307
13815.95 338
13817.06 356
13818.17 373
13819.28 383
13820.39 385
13821.50 338
13822.61 347
13823.72 351
13824.83 361
13825.94 331
13827.05 347
13828.16 321
13829.27 341
13830.39 313
13831.50 306
13832.61 328
13833.72 333
13834.83 336
13835.94 341
13837.05 339
13838.16 320
13839.27 312
13840.38 317
13841.50 348
13842.61 334
13843.72 347
13844.83 317
13845.94 309
13847.05 354
13848.16 327
13849.27 306
13850.39 348
13851.50 356
13852.61 367
13853.72 339
13854.83 321
13855.94 335
13857.06 375
13858.17 338
13859.28 331
13860.39 336
13861.50 342
13862.62 357
13863.73 335
13864.84 308
13865.95 325
13867.06 371
13868.18 353
13869.29 351
13870.40 337
13871.51 348
13872.63 362
13873.74 346
13874.85 347
13875.96 329
13877.08 353
13878.19 345
13879.30 364
13880.41 375
13881.53 344
13882.64 344
13883.75 367
13884.87 357
13885.98 335
13887.09 364
13888.20 389
13889.32 385
13890.43 399
13891.54 322
13892.66 344
13893.77 402
13894.88 349
13896.00 377
13897.11 353
13898.22 331
13899.34 342
13900.45 400
13901.56 329
13902.68 346
13903.79 337
13904.91 332
13906.02 357
13907.13 354
13908.25 372
13909.36 327
13910.48 277
13911.59 301
13912.70 369
13913.82 348
13914.93 285
13916.05 339
13917.16 353
13918.27 304
13919.39 279
13920.50 335
13921.62 302
13922.73 308
13923.85 314
13924.96 277
13926.08 275
13927.19 304
13928.30 273
13929.42 282
13930.53 304
13931.65 355
13932.76 396
13933.88 344
13934.99 299
13936.11 286
13937.22 346
13938.34 316
13939.45 321
13940.57 327
13941.68 301
13942.80 312
13943.91 303
13945.03 277
13946.15 313
13947.26 301
13948.38 302
13949.49 316
13950.61 322
13951.72 255
13952.84 288
13953.95 300
13955.07 304
13956.19 298
13957.30 286
13958.42 289
13959.53 302
13960.65 277
13961.77 279
13962.88 296
13964.00 257
13965.11 266
13966.23 280
13967.35 316
13968.46 266
13969.58 293
13970.69 266
13971.81 254
13972.93 230
13974.04 279
13975.16 287
13976.28 234
13977.39 281
13978.51 264
13979.63 283
13980.74 323
13981.86 307
13982.98 276
13984.09 235
13985.21 262
13986.33 266
13987.45 270
13988.56 268
13989.68 256
13990.80 233
13991.91 275
13993.03 309
13994.15 269
13995.27 262
13996.38 291
13997.50 263
13998.62 263
13999.74 256
14000.85 281
14001.97 275
14003.09 309
14004.21 254
14005.32 313
14006.44 294
14007.56 313
14008.68 284
14009.80 275
14010.91 288
14012.03 355
14013.15 292
14014.27 273
14015.39 284
14016.50 247
14017.62 279
14018.74 314
14019.86 290
14020.98 296
14022.10 342
14023.21 280
14024.33 268
14025.45 284
14026.57 266
14027.69 261
14028.81 275
14029.93 265
14031.04 289
14032.16 248
14033.28 282
14034.40 276
14035.52 274
14036.64 252
14037.76 272
14038.88 269
14040.00 265
14041.12 308
14042.23 264
14043.35 271
14044.47 292
14045.59 287
14046.71 312
14047.83 281
14048.95 261
14050.07 310
14051.19 301
14052.31 302
14053.43 301
14054.55 289
14055.67 280
14056.79 306
14057.91 267
14059.03 292
14060.15 271
14061.27 269
14062.39 303
14063.51 324
14064.63 276
14065.75 307
14066.87 347
14067.99 293
14069.11 278
14070.23 291
14071.35 259
14072.47 281
14073.59 311
14074.71 340
14075.83 320
14076.95 360
14078.07 363
14079.19 357
14080.31 322
14081.44 322
14082.56 340
14083.68 365
14084.80 299
14085.92 348
14087.04 339
14088.16 304
14089.28 326
14090.40 337
14091.52 316
14092.65 365
14093.77 405
14094.89 395
14096.01 350
14097.13 387
14098.25 402
14099.37 441
14100.50 388
14101.62 388
14102.74 387
14103.86 378
14104.98 360
14106.10 371
14107.23 318
14108.35 341
14109.47 346
14110.59 324
14111.71 298
14112.84 322
14113.96 366
14115.08 333
14116.20 318
14117.32 313
14118.45 318
14119.57 317
14120.69 315
14121.81 265
14122.94 331
14124.06 309
14125.18 290
14126.30 313
14127.43 256
14128.55 316
14129.67 272
14130.79 280
14131.92 282
14133.04 268
14134.16 289
14135.29 304
14136.41 289
14137.53 270
14138.66 276
14139.78 252
14140.90 293
14142.02 312
14143.15 288
14144.27 267
14145.39 293
14146.52 273
14147.64 265
14148.76 272
14149.89 274
14151.01 272
14152.14 222
14153.26 285
14154.38 279
14155.51 261
14156.63 262
14157.75 249
14158.88 275
14160.00 249
14161.13 247
14162.25 225
14163.37 265
14164.50 256
14165.62 255
14166.75 262
14167.87 231
14168.99 257
14170.12 264
14171.24 248
14172.37 264
14173.49 266
14174.62 233
14175.74 227
14176.87 243
14177.99 213
14179.12 267
14180.24 272
14181.36 260
14182.49 246
14183.61 251
14184.74 256
14185.86 272
14186.99 263
14188.11 255
14189.24 199
14190.36 234
14191.49 264
14192.62 264
14193.74 265
14194.87 242
14195.99 246
14197.12 278
14198.24 256
14199.37 251
14200.49 240
14201.62 247
14202.74 242
14203.87 276
14205.00 246
14206.12 254
14207.25 280
14208.37 277
14209.50 254
14210.62 256
14211.75 244
14212.88 244
14214.00 252
14215.13 263
14216.26 248
14217.38 220
14218.51 226
14219.63 228
14220.76 284
14221.89 240
14223.01 249
14224.14 266
14225.27 238
14226.39 241
14227.52 229
14228.65 249
14229.77 204
14230.90 221
14232.03 246
14233.15 266
14234.28 244
14235.41 246
14236.53 256
14237.66 230
14238.79 195
14239.91 221
14241.04 221
14242.17 216
14243.30 213
14244.42 192
14245.55 223
14246.68 206
14247.81 214
14248.93 235
14250.06 247
14251.19 250
14252.32 205
14253.44 214
14254.57 198
14255.70 203
14256.83 225
14257.95 233
14259.08 241
14260.21 256
14261.34 225
14262.47 189
14263.59 223
14264.72 210
14265.85 205
14266.98 220
14268.11 226
14269.23 220
14270.36 231
14271.49 214
14272.62 197
14273.75 237
14274.88 230
14276.01 238
14277.13 210
14278.26 231
14279.39 238
14280.52 189
14281.65 217
14282.78 218
14283.91 212
14285.04 190
14286.16 266
14287.29 222
14288.42 215
14289.55 184
14290.68 190
14291.81 210
14292.94 197
14294.07 179
14295.20 197
14296.33 204
14297.46 194
14298.59 221
14299.71 205
14300.84 223
14301.97 186
14303.10 201
14304.23 209
14305.36 230
14306.49 211
14307.62 196
14308.75 203
14309.88 199
14311.01 179
14312.14 228
14313.27 203
14314.40 182
14315.53 182
14316.66 196
14317.79 237
14318.92 210
14320.05 198
14321.18 191
14322.31 189
14323.44 202
14324.57 213
14325.70 209
14326.84 216
14327.97 190
14329.10 189
14330.23 193
14331.36 194
14332.49 213
14333.62 196
14334.75 198
14335.88 187
14337.01 217
14338.14 210
14339.27 207
14340.41 196
14341.54 169
14342.67 181
14343.80 193
14344.93 188
14346.06 199
14347.19 184
14348.32 194
14349.46 198
14350.59 201
14351.72 158
14352.85 180
14353.98 204
14355.11 188
14356.25 179
14357.38 192
14358.51 194
14359.64 201
14360.77 219
14361.90 187
14363.04 154
14364.17 224
14365.30 243
14366.43 239
14367.56 202
14368.70 202
14369.83 212
14370.96 200
14372.09 175
14373.23 191
14374.36 218
14375.49 168
14376.62 193
14377.76 202
14378.89 191
14380.02 182
14381.15 207
14382.29 190
14383.42 154
14384.55 223
14385.69 202
14386.82 189
14387.95 198
14389.08 176
14390.22 177
14391.35 194
14392.48 203
14393.62 194
14394.75 191
14395.88 242
14397.02 235
14398.15 155
14399.28 181
14400.42 184
14401.55 183
14402.68 189
14403.82 199
14404.95 197
14406.08 168
14407.22 184
14408.35 193
14409.49 204
14410.62 203
14411.75 211
14412.89 232
14414.02 184
14415.16 174
14416.29 186
14417.42 226
14418.56 201
14419.69 168
14420.83 216
14421.96 242
14423.10 217
14424.23 178
14425.36 208
14426.50 205
14427.63 167
14428.77 173
14429.90 217
14431.04 173
14432.17 178
14433.31 152
14434.44 200
14435.58 190
14436.71 192
14437.85 190
14438.98 188
14440.12 223
14441.25 174
14442.39 211
14443.52 180
14444.66 199
14445.79 183
14446.93 241
14448.06 184
14449.20 169
14450.33 212
14451.47 201
14452.60 200
14453.74 185
14454.87 190
14456.01 202
14457.15 189
14458.28 203
14459.42 181
14460.55 189
14461.69 171
14462.83 216
14463.96 185
14465.10 201
14466.23 188
14467.37 176
14468.51 203
14469.64 202
14470.78 199
14471.91 185
14473.05 189
14474.19 196
14475.32 194
14476.46 189
14477.60 194
14478.73 179
14479.87 185
14481.01 165
14482.14 193
14483.28 207
14484.42 217
14485.55 197
14486.69 204
14487.83 193
14488.96 209
14490.10 206
14491.24 212
14492.37 205
14493.51 190
14494.65 171
14495.79 166
14496.92 190
14498.06 183
14499.20 185
14500.34 182
14501.47 177
14502.61 215
14503.75 187
14504.89 204
14506.02 210
14507.16 194
14508.30 227
14509.44 240
14510.57 248
14511.71 195
14512.85 212
14513.99 218
14515.13 223
14516.26 192
14517.40 210
14518.54 187
14519.68 196
14520.82 209
14521.95 216
14523.09 241
14524.23 245
14525.37 231
14526.51 216
14527.65 217
14528.78 245
14529.92 238
14531.06 205
14532.20 190
14533.34 201
14534.48 182
14535.62 200
14536.76 201
14537.89 188
14539.03 190
14540.17 209
14541.31 236
14542.45 194
14543.59 184
14544.73 204
14545.87 235
14547.01 236
14548.15 198
14549.29 197
14550.42 214
14551.56 190
14552.70 191
14553.84 225
14554.98 226
14556.12 221
14557.26 209
14558.40 231
14559.54 209
14560.68 246
14561.82 227
14562.96 227
14564.10 203
14565.24 215
14566.38 246
14567.52 247
14568.66 213
14569.80 237
14570.94 220
14572.08 244
14573.22 221
14574.36 248
14575.50 190
14576.64 211
14577.78 188
14578.92 219
14580.06 188
14581.20 212
14582.35 234
14583.49 213
14584.63 228
14585.77 247
14586.91 241
14588.05 231
14589.19 242
14590.33 237
14591.47 239
14592.61 219
14593.75 279
14594.89 274
14596.04 265
14597.18 250
14598.32 247
14599.46 236
14600.60 286
14601.74 264
14602.88 207
14604.03 213
14605.17 223
14606.31 276
14607.45 273
14608.59 242
14609.73 250
14610.87 252
14612.02 276
14613.16 253
14614.30 272
14615.44 304
14616.58 299
14617.73 268
14618.87 242
14620.01 222
14621.15 219
14622.29 239
14623.44 286
14624.58 299
14625.72 341
14626.86 309
14628.01 286
14629.15 295
14630.29 272
14631.43 326
14632.58 299
14633.72 291
14634.86 263
14636.00 316
14637.15 316
14638.29 364
14639.43 380
14640.58 344
14641.72 279
14642.86 329
14644.00 341
14645.15 323
14646.29 345
14647.43 269
14648.58 254
14649.72 278
14650.86 282
14652.01 219
14653.15 224
14654.29 222
14655.44 264
14656.58 245
14657.72 268
14658.87 230
14660.01 275
14661.16 236
14662.30 239
14663.44 244
14664.59 243
14665.73 255
14666.87 226
14668.02 217
14669.16 248
14670.31 213
14671.45 244
14672.59 204
14673.74 242
14674.88 238
14676.03 212
14677.17 200
14678.32 237
14679.46 230
14680.60 195
14681.75 215
14682.89 220
14684.04 217
14685.18 199
14686.33 200
14687.47 190
14688.62 206
14689.76 213
14690.91 200
14692.05 231
14693.20 209
14694.34 225
14695.49 201
14696.63 195
14697.78 252
14698.92 233
14700.07 190
14701.21 205
14702.36 206
14703.50 211
14704.65 209
14705.79 197
14706.94 165
14708.09 180
14709.23 201
14710.38 208
14711.52 209
14712.67 171
14713.81 227
14714.96 235
14716.11 242
14717.25 164
14718.40 237
14719.54 194
14720.69 209
14721.84 183
14722.98 159
14724.13 170
14725.27 208
14726.42 235
14727.57 204
14728.71 207
14729.86 208
14731.01 180
14732.15 177
14733.30 191
14734.45 204
14735.59 178
14736.74 193
14737.88 186
14739.03 191
14740.18 184
14741.33 200
14742.47 180
14743.62 183
14744.77 190
14745.91 168
14747.06 184
14748.21 161
14749.35 154
14750.50 184
14751.65 172
14752.80 182
14753.94 184
14755.09 178
14756.24 187
14757.39 176
14758.53 185
14759.68 178
14760.83 196
14761.98 167
14763.12 201
14764.27 156
14765.42 154
14766.57 161
14767.71 147
14768.86 156
14770.01 186
14771.16 167
14772.31 185
14773.45 180
14774.60 170
14775.75 184
14776.90 183
14778.05 172
14779.20 168
14780.34 173
14781.49 149
14782.64 159
14783.79 187
14784.94 172
14786.09 150
14787.24 177
14788.38 162
14789.53 159
14790.68 178
14791.83 169
14792.98 156
14794.13 158
14795.28 178
14796.43 165
14797.57 197
14798.72 169
14799.87 170
14801.02 142
14802.17 159
14803.32 160
14804.47 145
14805.62 146
14806.77 138
14807.92 181
14809.07 140
14810.22 171
14811.37 185
14812.52 162
14813.67 184
14814.82 154
14815.97 161
14817.12 146
14818.26 211
14819.41 190
14820.56 150
14821.71 173
14822.86 180
14824.01 154
14825.16 162
14826.31 178
14827.47 124
14828.62 136
14829.77 177
14830.92 185
14832.07 177
14833.22 173
14834.37 162
14835.52 177
14836.67 164
14837.82 159
14838.97 169
14840.12 131
14841.27 169
14842.42 157
14843.57 169
14844.72 200
14845.87 183
14847.03 154
14848.18 146
14849.33 161
14850.48 186
14851.63 159
14852.78 174
14853.93 164
14855.08 168
14856.23 161
14857.39 157
14858.54 158
14859.69 146
14860.84 139
14861.99 146
14863.14 152
14864.29 149
14865.45 154
14866.60 152
14867.75 158
14868.90 137
14870.05 134
14871.21 153
14872.36 150
14873.51 183
14874.66 119
14875.81 134
14876.97 174
14878.12 135
14879.27 128
14880.42 116
14881.57 118
14882.73 134
14883.88 159
14885.03 150
14886.18 169
14887.34 194
14888.49 186
14889.64 182
14890.79 157
14891.95 155
14893.10 148
14894.25 188
14895.41 155
14896.56 145
14897.71 144
14898.86 152
14900.02 166
14901.17 146
14902.32 203
14903.48 167
14904.63 144
14905.78 142
14906.94 162
14908.09 168
14909.24 167
14910.40 159
14911.55 158
14912.70 193
14913.86 173
14915.01 176
14916.16 148
14917.32 150
14918.47 142
14919.63 146
14920.78 118
14921.93 137
14923.09 154
14924.24 180
14925.39 158
14926.55 176
14927.70 162
14928.86 175
14930.01 155
14931.17 159
14932.32 170
14933.47 165
14934.63 163
14935.78 144
14936.94 154
14938.09 152
14939.25 153
14940.40 184
14941.56 142
14942.71 121
14943.86 189
14945.02 186
14946.17 118
14947.33 147
14948.48 167
14949.64 190
14950.79 144
14951.95 161
14953.10 158
14954.26 172
14955.41 157
14956.57 132
14957.72 138
14958.88 169
14960.04 190
14961.19 182
14962.35 169
14963.50 140
14964.66 174
14965.81 152
14966.97 180
14968.12 146
14969.28 171
14970.44 185
14971.59 170
14972.75 121
14973.90 173
14975.06 157
14976.21 151
14977.37 143
14978.53 182
14979.68 157
14980.84 157
14981.99 155
14983.15 173
14984.31 172
14985.46 151
14986.62 161
14987.78 167
14988.93 167
14990.09 143
14991.25 139
14992.40 155
14993.56 156
14994.72 157
14995.87 148
14997.03 144
14998.19 140
14999.34 141
15000.50 128
15001.66 138
15002.81 142
15003.97 148
15005.13 143
15006.29 121
15007.44 131
15008.60 156
15009.76 162
15010.91 162
15012.07 148
15013.23 157
15014.39 138
15015.54 169
15016.70 176
15017.86 146
15019.02 140
15020.17 117
15021.33 156
15022.49 124
15023.65 131
15024.81 125
15025.96 153
15027.12 170
15028.28 155
15029.44 129
15030.59 157
15031.75 150
15032.91 151
15034.07 167
15035.23 144
15036.39 139
15037.54 142
15038.70 154
15039.86 158
15041.02 141
15042.18 186
15043.34 166
15044.50 196
15045.65 147
15046.81 135
15047.97 139
15049.13 145
15050.29 131
15051.45 146
15052.61 132
15053.77 121
15054.92 126
15056.08 141
15057.24 125
15058.40 163
15059.56 161
15060.72 120
15061.88 137
15063.04 144
15064.20 130
15065.36 144
15066.52 160
15067.68 137
15068.84 146
15070.00 135
15071.16 134
15072.32 149
15073.47 145
15074.63 113
15075.79 127
15076.95 126
15078.11 139
15079.27 134
15080.43 133
15081.59 126
15082.75 137
15083.91 113
15085.07 146
15086.23 140
15087.39 112
15088.56 140
15089.72 160
15090.88 154
15092.04 106
15093.20 106
15094.36 122
15095.52 147
15096.68 124
15097.84 146
15099.00 137
15100.16 133
15101.32 129
15102.48 119
15103.64 117
15104.80 167
15105.97 152
15107.13 137
15108.29 140
15109.45 142
15110.61 128
15111.77 162
15112.93 150
15114.09 149
15115.25 147
15116.42 142
15117.58 159
15118.74 171
15119.90 164
15121.06 151
15122.22 144
15123.39 157
15124.55 138
15125.71 137
15126.87 134
15128.03 180
15129.19 126
15130.36 128
15131.52 149
15132.68 143
15133.84 163
15135.00 129
15136.17 139
15137.33 119
15138.49 143
15139.65 161
15140.82 162
15141.98 168
15143.14 146
15144.30 166
15145.46 169
15146.63 140
15147.79 125
15148.95 126
15150.12 122
15151.28 133
15152.44 150
15153.60 129
15154.77 155
15155.93 141
15157.09 152
15158.26 148
15159.42 170
15160.58 170
15161.74 179
15162.91 133
15164.07 132
15165.23 135
15166.40 177
15167.56 136
15168.72 139
15169.89 130
15171.05 149
15172.21 145
15173.38 154
15174.54 157
15175.71 142
15176.87 131
15178.03 128
15179.20 139
15180.36 174
15181.52 156
15182.69 170
15183.85 127
15185.02 141
15186.18 143
15187.34 119
15188.51 160
15189.67 151
15190.84 159
15192.00 159
15193.17 162
15194.33 156
15195.49 189
15196.66 159
15197.82 145
15198.99 170
15200.15 195
15201.32 143
15202.48 147
15203.65 118
15204.81 151
15205.98 149
15207.14 153
15208.31 178
15209.47 152
15210.64 142
15211.80 137
15212.97 147
15214.13 152
15215.30 148
15216.46 132
15217.63 148
15218.79 169
15219.96 151
15221.12 150
15222.29 176
15223.45 149
15224.62 191
15225.78 157
15226.95 170
15228.12 134
15229.28 136
15230.45 193
15231.61 139
15232.78 155
15233.95 118
15235.11 166
15236.28 168
15237.44 154
15238.61 151
15239.78 145
15240.94 144
15242.11 133
15243.27 184
15244.44 164
15245.61 171
15246.77 160
15247.94 162
15249.11 168
15250.27 164
15251.44 143
15252.61 137
15253.77 166
15254.94 158
15256.11 161
15257.27 163
15258.44 137
15259.61 135
15260.77 110
15261.94 138
15263.11 157
15264.27 152
15265.44 146
15266.61 136
15267.78 150
15268.94 142
15270.11 151
15271.28 147
15272.44 135
15273.61 135
15274.78 130
15275.95 125
15277.11 160
15278.28 134
15279.45 123
15280.62 136
15281.79 121
15282.95 136
15284.12 129
15285.29 132
15286.46 145
15287.62 135
15288.79 151
15289.96 125
15291.13 133
15292.30 151
15293.47 128
15294.63 104
15295.80 131
15296.97 151
15298.14 134
15299.31 137
15300.48 149
15301.64 156
15302.81 157
15303.98 138
15305.15 127
15306.32 141
15307.49 139
15308.66 120
15309.82 123
15310.99 151
15312.16 136
15313.33 137
15314.50 143
15315.67 141
15316.84 177
15318.01 126
15319.18 135
15320.35 154
15321.51 168
15322.68 138
15323.85 123
15325.02 136
15326.19 140
15327.36 143
15328.53 154
15329.70 109
15330.87 125
15332.04 158
15333.21 185
15334.38 162
15335.55 130
15336.72 113
15337.89 124
15339.06 140
15340.23 111
15341.40 136
15342.57 152
15343.74 160
15344.91 135
15346.08 158
15347.25 156
15348.42 145
15349.59 144
15350.76 87
15351.93 120
15353.10 119
15354.27 124
15355.44 130
15356.61 145
15357.78 145
15358.95 116
15360.13 173
15361.30 161
15362.47 155
15363.64 157
15364.81 147
15365.98 167
15367.15 146
15368.32 137
15369.49 136
15370.66 114
15371.84 145
15373.01 178
15374.18 159
15375.35 132
15376.52 145
15377.69 146
15378.86 114
15380.03 124
15381.21 149
15382.38 127
15383.55 115
15384.72 112
15385.89 116
15387.06 129
15388.24 106
15389.41 158
15390.58 129
15391.75 115
15392.92 131
15394.10 124
15395.27 128
15396.44 137
15397.61 136
15398.78 151
15399.96 147
15401.13 140
15402.30 129
15403.47 114
15404.65 144
15405.82 162
15406.99 179
15408.16 138
15409.34 139
15410.51 141
15411.68 140
15412.85 127
15414.03 126
15415.20 167
15416.37 158
15417.55 170
15418.72 149
15419.89 118
15421.06 129
15422.24 129
15423.41 131
15424.58 119
15425.76 129
15426.93 123
15428.10 138
15429.28 108
15430.45 135
15431.62 157
15432.80 138
15433.97 135
15435.15 135
15436.32 118
15437.49 115
15438.67 131
15439.84 146
15441.01 139
15442.19 134
15443.36 142
15444.54 113
15445.71 136
15446.88 133
15448.06 141
15449.23 121
15450.41 167
15451.58 177
15452.75 136
15453.93 121
15455.10 163
15456.28 144
15457.45 141
15458.63 165
15459.80 167
15460.98 147
15462.15 132
15463.32 143
15464.50 154
15465.67 172
15466.85 154
15468.02 149
15469.20 145
15470.37 130
15471.55 127
15472.72 119
15473.90 160
15475.07 178
15476.25 123
15477.42 144
15478.60 136
15479.77 126
15480.95 125
15482.13 123
15483.30 131
15484.48 131
15485.65 128
15486.83 157
15488.00 125
15489.18 124
15490.35 114
15491.53 137
15492.71 152
15493.88 139
15495.06 120
15496.23 131
15497.41 160
15498.59 123
15499.76 129
15500.94 122
15502.11 136
15503.29 101
15504.47 140
15505.64 141
15506.82 167
15508.00 168
15509.17 152
15510.35 155
15511.52 139
15512.70 151
15513.88 143
15515.05 142
15516.23 141
15517.41 151
15518.58 130
15519.76 130
15520.94 161
15522.12 163
15523.29 142
15524.47 154
15525.65 140
15526.82 113
15528.00 123
15529.18 145
15530.35 133
15531.53 118
15532.71 138
15533.89 150
15535.06 141
15536.24 182
15537.42 154
15538.60 138
15539.77 138
15540.95 130
15542.13 150
15543.31 159
15544.48 138
15545.66 140
15546.84 147
15548.02 150
15549.20 141
15550.37 158
15551.55 182
15552.73 144
15553.91 147
15555.09 147
15556.26 151
15557.44 192
15558.62 151
15559.80 150
15560.98 154
15562.16 161
15563.34 148
15564.51 174
15565.69 157
15566.87 131
15568.05 115
15569.23 142
15570.41 124
15571.59 140
15572.76 166
15573.94 150
15575.12 171
15576.30 154
15577.48 178
15578.66 139
15579.84 141
15581.02 173
15582.20 149
15583.38 154
15584.56 167
15585.73 163
15586.91 202
15588.09 153
15589.27 181
15590.45 135
15591.63 172
15592.81 198
15593.99 184
15595.17 157
15596.35 135
15597.53 125
15598.71 143
15599.89 158
15601.07 162
15602.25 153
15603.43 186
15604.61 197
15605.79 175
15606.97 146
15608.15 166
15609.33 186
15610.51 174
15611.69 154
15612.87 145
15614.05 155
15615.23 141
15616.41 158
15617.59 168
15618.77 159
15619.95 167
15621.14 151
15622.32 159
15623.50 189
15624.68 203
15625.86 163
15627.04 158
15628.22 165
15629.40 170
15630.58 165
15631.76 150
15632.94 179
15634.13 191
15635.31 184
15636.49 148
15637.67 157
15638.85 157
15640.03 184
15641.21 212
15642.39 192
15643.58 171
15644.76 188
15645.94 189
15647.12 186
15648.30 205
15649.48 200
15650.67 194
15651.85 197
15653.03 174
15654.21 193
15655.39 187
15656.58 202
15657.76 169
15658.94 189
15660.12 193
15661.30 202
15662.49 191
15663.67 210
15664.85 201
15666.03 224
15667.22 183
15668.40 201
15669.58 203
15670.76 211
15671.95 177
15673.13 172
15674.31 204
15675.49 180
15676.68 161
15677.86 211
15679.04 194
15680.23 192
15681.41 190
15682.59 190
15683.77 200
15684.96 224
15686.14 207
15687.32 219
15688.51 199
15689.69 163
15690.87 184
15692.06 168
15693.24 168
15694.42 190
15695.61 195
15696.79 190
15697.97 222
15699.16 213
15700.34 204
15701.53 195
15702.71 190
15703.89 169
15705.08 188
15706.26 217
15707.44 206
15708.63 196
15709.81 189
15711.00 191
15712.18 184
15713.36 206
15714.55 202
15715.73 195
15716.92 193
15718.10 162
15719.29 212
15720.47 204
15721.66 207
15722.84 200
15724.02 203
15725.21 208
15726.39 171
15727.58 200
15728.76 162
15729.95 201
15731.13 211
15732.32 185
15733.50 211
15734.69 176
15735.87 196
15737.06 188
15738.24 183
15739.43 192
15740.61 208
15741.80 186
15742.98 192
15744.17 206
15745.35 201
15746.54 183
15747.72 159
15748.91 215
15750.10 206
15751.28 206
15752.47 226
15753.65 226
15754.84 222
15756.02 212
15757.21 214
15758.40 187
15759.58 198
15760.77 193
15761.95 176
15763.14 195
15764.33 184
15765.51 213
15766.70 178
15767.88 168
15769.07 191
15770.26 180
15771.44 188
15772.63 185
15773.82 192
15775.00 190
15776.19 167
15777.38 160
15778.56 173
15779.75 179
15780.94 199
15782.12 179
15783.31 186
15784.50 198
15785.68 173
15786.87 195
15788.06 183
15789.24 190
15790.43 189
15791.62 226
15792.81 178
15793.99 162
15795.18 163
15796.37 188
15797.55 169
15798.74 165
15799.93 194
15801.12 205
15802.30 176
15803.49 183
15804.68 213
15805.87 153
15807.05 156
15808.24 198
15809.43 172
15810.62 142
15811.81 152
15812.99 160
15814.18 173
15815.37 149
15816.56 156
15817.75 182
15818.93 166
15820.12 160
15821.31 156
15822.50 177
15823.69 172
15824.88 189
15826.06 144
15827.25 140
15828.44 168
15829.63 170
15830.82 183
15832.01 154
15833.20 171
15834.38 177
15835.57 150
15836.76 172
15837.95 204
15839.14 183
15840.33 195
15841.52 182
15842.71 163
15843.90 160
15845.08 188
15846.27 157
15847.46 178
15848.65 162
15849.84 190
15851.03 171
15852.22 174
15853.41 150
15854.60 148
15855.79 154
15856.98 167
15858.17 111
15859.36 162
15860.55 145
15861.74 151
15862.93 151
15864.12 152
15865.31 167
15866.50 165
15867.69 149
15868.88 172
15870.07 185
15871.26 184
15872.45 174
15873.64 143
15874.83 147
15876.02 178
15877.21 149
15878.40 172
15879.59 174
15880.78 144
15881.97 135
15883.16 140
15884.35 141
15885.54 173
15886.73 130
15887.92 175
15889.11 140
15890.30 145
15891.50 184
15892.69 170
15893.88 172
15895.07 200
15896.26 164
15897.45 168
15898.64 156
15899.83 162
15901.02 167
15902.22 160
15903.41 176
15904.60 196
15905.79 200
15906.98 167
15908.17 159
15909.36 175
15910.56 162
15911.75 139
15912.94 161
15914.13 186
15915.32 177
15916.51 156
15917.71 156
15918.90 174
15920.09 159
15921.28 157
15922.47 176
15923.67 185
15924.86 180
15926.05 181
15927.24 175
15928.43 158
15929.63 185
15930.82 160
15932.01 164
15933.20 153
15934.40 134
15935.59 150
15936.78 157
15937.97 174
15939.17 139
15940.36 136
15941.55 191
15942.75 189
15943.94 150
15945.13 141
15946.32 152
15947.52 152
15948.71 145
15949.90 159
15951.10 178
15952.29 188
15953.48 142
15954.68 137
15955.87 127
15957.06 159
15958.26 180
15959.45 172
15960.64 112
15961.84 142
15963.03 118
15964.22 164
15965.42 155
15966.61 142
15967.80 155
15969.00 165
15970.19 168
15971.39 122
15972.58 113
15973.77 126
15974.97 148
15976.16 131
15977.36 173
15978.55 138
15979.74 177
15980.94 157
15982.13 158
15983.33 154
15984.52 164
15985.72 149
15986.91 151
15988.10 148
15989.30 132
15990.49 144
15991.69 129
15992.88 115
15994.08 140
15995.27 158
15996.47 135
15997.66 143
15998.86 125
16000.05 113
16001.25 128
16002.44 138
16003.64 176
16004.83 161
16006.03 115
16007.22 125
16008.42 122
16009.61 136
16010.81 140
16012.00 123
16013.20 124
16014.40 119
16015.59 134
16016.79 125
16017.98 105
16019.18 124
16020.37 124
16021.57 123
16022.76 118
16023.96 120
16025.16 117
16026.35 119
16027.55 110
16028.74 139
16029.94 135
16031.14 136
16032.33 135
16033.53 111
16034.73 131
16035.92 135
16037.12 166
16038.31 121
16039.51 120
16040.71 132
16041.90 134
16043.10 122
16044.30 135
16045.49 149
16046.69 125
16047.89 106
16049.08 133
16050.28 152
16051.48 137
16052.67 130
16053.87 145
16055.07 111
16056.27 129
16057.46 141
16058.66 158
16059.86 159
16061.05 107
16062.25 108
16063.45 121
16064.65 141
16065.84 123
16067.04 119
16068.24 120
16069.44 139
16070.63 115
16071.83 111
16073.03 112
16074.23 105
16075.42 118
16076.62 110
16077.82 126
16079.02 172
16080.22 168
16081.41 165
16082.61 126
16083.81 135
16085.01 112
16086.21 131
16087.40 128
16088.60 123
16089.80 131
16091.00 164
16092.20 163
16093.40 107
16094.59 122
16095.79 123
16096.99 127
16098.19 120
16099.39 128
16100.59 152
16101.79 121
16102.99 121
16104.18 117
16105.38 130
16106.58 137
16107.78 119
16108.98 169
16110.18 141
16111.38 136
16112.58 139
16113.78 143
16114.98 139
16116.17 145
16117.37 124
16118.57 139
16119.77 127
16120.97 98
16122.17 99
16123.37 116
16124.57 132
16125.77 128
16126.97 140
16128.17 109
16129.37 111
16130.57 124
16131.77 91
16132.97 109
16134.17 146
16135.37 138
16136.57 139
16137.77 133
16138.97 104
16140.17 120
16141.37 139
16142.57 117
16143.77 95
16144.97 118
16146.17 129
16147.37 136
16148.57 101
16149.77 110
16150.97 112
16152.17 132
16153.37 131
16154.58 119
16155.78 105
16156.98 114
16158.18 118
16159.38 123
16160.58 109
16161.78 120
16162.98 107
16164.18 160
16165.38 134
16166.59 100
16167.79 105
16168.99 109
16170.19 127
16171.39 148
16172.59 151
16173.79 124
16174.99 113
16176.20 127
16177.40 145
16178.60 140
16179.80 116
16181.00 132
16182.20 123
16183.41 126
16184.61 105
16185.81 118
16187.01 125
16188.21 121
16189.42 141
16190.62 132
16191.82 118
16193.02 133
16194.22 98
16195.43 120
16196.63 110
16197.83 125
16199.03 116
16200.24 135
16201.44 138
16202.64 146
16203.84 135
16205.05 131
16206.25 109
16207.45 99
16208.65 135
16209.86 117
16211.06 138
16212.26 151
16213.47 127
16214.67 131
16215.87 140
16217.07 108
16218.28 119
16219.48 146
16220.68 130
16221.89 127
16223.09 162
16224.29 160
16225.50 136
16226.70 134
16227.90 142
16229.11 139
16230.31 133
16231.51 138
16232.72 141
16233.92 136
16235.13 138
16236.33 130
16237.53 112
16238.74 109
16239.94 118
16241.15 109
16242.35 120
16243.55 128
16244.76 128
16245.96 142
16247.17 103
16248.37 110
16249.57 135
16250.78 126
16251.98 117
16253.19 157
16254.39 156
16255.60 147
16256.80 136
16258.01 162
16259.21 148
16260.41 125
16261.62 137
16262.82 147
16264.03 134
16265.23 167
16266.44 133
16267.64 178
16268.85 113
16270.05 137
16271.26 147
16272.46 144
16273.67 134
16274.87 133
16276.08 114
16277.28 142
16278.49 152
16279.70 122
16280.90 116
16282.11 128
16283.31 170
16284.52 136
16285.72 156
16286.93 161
16288.13 166
16289.34 125
16290.55 138
16291.75 151
16292.96 151
16294.16 147
16295.37 154
16296.58 126
16297.78 152
16298.99 186
16300.19 165
16301.40 158
16302.61 158
16303.81 143
16305.02 145
16306.22 176
16307.43 148
16308.64 142
16309.84 152
16311.05 159
16312.26 163
16313.46 140
16314.67 161
16315.88 174
16317.08 161
16318.29 152
16319.50 142
16320.70 115
16321.91 147
16323.12 141
16324.33 166
16325.53 163
16326.74 135
16327.95 130
16329.15 128
16330.36 120
16331.57 118
16332.78 139
16333.98 144
16335.19 134
16336.40 115
16337.61 117
16338.81 102
16340.02 114
16341.23 134
16342.44 127
16343.64 133
16344.85 148
16346.06 123
16347.27 127
16348.48 119
16349.68 121
16350.89 128
16352.10 130
16353.31 134
16354.52 117
16355.72 133
16356.93 111
16358.14 110
16359.35 142
16360.56 132
16361.77 116
16362.97 146
16364.18 133
16365.39 120
16366.60 114
16367.81 101
16369.02 127
16370.23 127
16371.43 105
16372.64 105
16373.85 151
16375.06 145
16376.27 113
16377.48 120
16378.69 133
16379.90 153
16381.11 129
16382.32 121
16383.52 123
16384.73 137
16385.94 141
16387.15 131
16388.36 128
16389.57 168
16390.78 100
16391.99 122
16393.20 126
16394.41 141
16395.62 131
16396.83 119
16398.04 147
16399.25 114
16400.46 128
16401.67 122
16402.88 129
16404.09 117
16405.30 113
16406.51 118
16407.72 135
16408.93 136
16410.14 129
16411.35 137
16412.56 135
16413.77 136
16414.98 164
16416.19 119
16417.40 110
16418.61 128
16419.82 96
16421.03 97
16422.24 94
16423.45 103
16424.67 139
16425.88 128
16427.09 114
16428.30 102
16429.51 134
16430.72 111
16431.93 131
16433.14 120
16434.35 103
16435.56 116
16436.78 120
16437.99 132
16439.20 139
16440.41 150
16441.62 147
16442.83 115
16444.04 120
16445.25 113
16446.47 96
16447.68 102
16448.89 97
16450.10 129
16451.31 119
16452.52 98
16453.74 113
16454.95 121
16456.16 121
16457.37 100
16458.58 134
16459.80 104
16461.01 113
16462.22 127
16463.43 130
16464.65 135
16465.86 121
16467.07 139
16468.28 123
16469.49 122
16470.71 123
16471.92 126
16473.13 126
16474.34 137
16475.56 140
16476.77 157
16477.98 121
16479.20 128
16480.41 125
16481.62 129
16482.83 123
16484.05 135
16485.26 119
16486.47 103
16487.69 140
16488.90 143
16490.11 112
16491.33 96
16492.54 134
16493.75 129
16494.97 119
16496.18 135
16497.39 104
16498.61 116
16499.82 126
16501.03 127
16502.25 128
16503.46 117
16504.67 127
16505.89 143
16507.10 111
16508.32 126
16509.53 97
16510.74 119
16511.96 107
16513.17 118
16514.39 138
16515.60 148
16516.81 105
16518.03 101
16519.24 110
16520.46 118
16521.67 115
16522.88 111
16524.10 118
16525.31 128
16526.53 106
16527.74 115
16528.96 105
16530.17 112
16531.39 117
16532.60 87
16533.82 127
16535.03 99
16536.25 88
16537.46 115
16538.68 119
16539.89 117
16541.11 107
16542.32 149
16543.54 120
16544.75 98
16545.97 107
16547.18 132
16548.40 112
16549.61 103
16550.83 145
16552.04 125
16553.26 111
16554.47 101
16555.69 107
16556.91 115
16558.12 129
16559.34 101
16560.55 112
16561.77 123
16562.98 140
16564.20 131
16565.42 137
16566.63 109
16567.85 114
16569.06 122
16570.28 114
16571.50 106
16572.71 115
16573.93 107
16575.15 132
16576.36 146
16577.58 139
16578.79 130
16580.01 151
16581.23 128
16582.44 120
16583.66 125
16584.88 101
16586.09 121
16587.31 132
16588.53 119
16589.74 125
16590.96 139
16592.18 130
16593.40 119
16594.61 119
16595.83 126
16597.05 132
16598.26 136
16599.48 136
16600.70 123
16601.92 111
16603.13 125
16604.35 133
16605.57 98
16606.78 110
16608.00 116
16609.22 118
16610.44 131
16611.66 129
16612.87 140
16614.09 134
16615.31 125
16616.53 118
16617.74 114
16618.96 110
16620.18 116
16621.40 118
16622.62 134
16623.83 141
16625.05 115
16626.27 117
16627.49 138
16628.71 115
16629.93 137
16631.14 101
16632.36 129
16633.58 149
16634.80 127
16636.02 115
16637.24 117
16638.45 107
16639.67 115
16640.89 111
16642.11 110
16643.33 93
16644.55 115
16645.77 121
16646.99 105
16648.21 109
16649.42 94
16650.64 127
16651.86 118
16653.08 106
16654.30 116
16655.52 118
16656.74 129
16657.96 101
16659.18 126
16660.40 116
16661.62 126
16662.84 122
16664.06 115
16665.28 112
16666.50 116
16667.72 92
16668.93 118
16670.15 139
16671.37 124
16672.59 95
16673.81 89
16675.03 107
16676.25 82
16677.47 108
16678.69 86
16679.91 96
16681.13 135
16682.36 129
16683.58 115
16684.80 129
16686.02 119
16687.24 104
16688.46 117
16689.68 99
16690.90 116
16692.12 128
16693.34 112
16694.56 113
16695.78 116
16697.00 119
16698.22 115
16699.44 117
16700.66 124
16701.89 127
16703.11 114
16704.33 111
16705.55 109
16706.77 146
16707.99 103
16709.21 107
16710.43 113
16711.65 95
16712.88 115
16714.10 114
16715.32 91
16716.54 107
16717.76 104
16718.98 97
16720.20 117
16721.43 134
16722.65 99
16723.87 99
16725.09 114
16726.31 123
16727.54 93
16728.76 130
16729.98 111
16731.20 116
16732.42 112
16733.65 109
16734.87 132
16736.09 126
16737.31 111
16738.53 121
16739.76 120
16740.98 97
16742.20 81
16743.42 106
16744.65 132
16745.87 115
16747.09 107
16748.31 94
16749.54 114
16750.76 115
16751.98 108
16753.21 93
16754.43 104
16755.65 105
16756.87 113
16758.10 114
16759.32 103
16760.54 130
16761.77 118
16762.99 108
16764.21 103
16765.44 104
16766.66 99
16767.88 110
16769.11 119
16770.33 91
16771.55 87
16772.78 106
16774.00 83
16775.22 112
16776.45 115
16777.67 110
16778.90 90
16780.12 106
16781.34 93
16782.57 110
16783.79 112
16785.02 102
16786.24 110
16787.46 125
16788.69 100
16789.91 112
16791.14 115
16792.36 125
16793.58 127
16794.81 120
16796.03 105
16797.26 100
16798.48 130
16799.71 128
16800.93 115
16802.16 106
16803.38 109
16804.61 118
16805.83 102
16807.06 97
16808.28 93
16809.50 114
16810.73 115
16811.95 116
16813.18 97
16814.40 105
16815.63 108
16816.86 109
16818.08 113
16819.31 130
16820.53 140
16821.76 95
16822.98 94
16824.21 135
16825.43 117
16826.66 123
16827.88 94
16829.11 104
16830.33 111
16831.56 116
16832.79 126
16834.01 108
16835.24 90
16836.46 104
16837.69 138
16838.92 129
16840.14 139
16841.37 140
16842.59 134
16843.82 132
16845.05 145
16846.27 128
16847.50 97
16848.73 126
16849.95 104
16851.18 120
16852.40 112
16853.63 120
16854.86 129
16856.08 142
16857.31 115
16858.54 103
16859.76 93
16860.99 102
16862.22 126
16863.44 107
16864.67 111
16865.90 114
16867.13 117
16868.35 108
16869.58 110
16870.81 109
16872.03 102
16873.26 108
16874.49 130
16875.72 90
16876.94 106
16878.17 104
16879.40 149
16880.63 142
16881.85 117
16883.08 144
16884.31 148
16885.54 143
16886.76 150
16887.99 118
16889.22 113
16890.45 111
16891.68 124
16892.90 117
16894.13 112
16895.36 110
16896.59 107
16897.82 148
16899.04 126
16900.27 118
16901.50 95
16902.73 109
16903.96 144
16905.18 139
16906.41 132
16907.64 131
16908.87 117
16910.10 141
16911.33 129
16912.56 81
16913.78 107
16915.01 119
16916.24 110
16917.47 111
16918.70 108
16919.93 124
16921.16 118
16922.39 106
16923.62 126
16924.85 120
16926.07 107
16927.30 108
16928.53 101
16929.76 108
16930.99 99
16932.22 111
16933.45 141
16934.68 112
16935.91 101
16937.14 109
16938.37 102
16939.60 119
16940.83 100
16942.06 114
16943.29 100
16944.52 116
16945.75 103
16946.98 115
16948.21 109
16949.44 109
16950.67 137
16951.90 102
16953.13 104
16954.36 88
16955.59 107
16956.82 106
16958.05 111
16959.28 112
16960.51 123
16961.74 114
16962.97 110
16964.20 117
16965.43 125
16966.66 110
16967.89 110
16969.12 102
16970.35 117
16971.58 111
16972.82 141
16974.05 119
16975.28 98
16976.51 130
16977.74 113
16978.97 95
16980.20 94
16981.43 101
16982.66 115
16983.90 108
16985.13 103
16986.36 116
16987.59 110
16988.82 94
16990.05 89
16991.28 121
16992.52 132
16993.75 119
16994.98 118
16996.21 97
16997.44 103
16998.67 84
16999.91 104
17001.14 92
17002.37 94
17003.60 102
17004.83 94
17006.07 89
17007.30 125
17008.53 101
17009.76 107
17010.99 140
17012.23 118
17013.46 103
17014.69 123
17015.92 146
17017.16 143
17018.39 114
17019.62 113
17020.85 102
17022.09 105
17023.32 117
17024.55 122
17025.78 116
17027.02 116
17028.25 97
17029.48 114
17030.72 107
17031.95 144
17033.18 128
17034.42 107
17035.65 112
17036.88 97
17038.11 115
17039.35 132
17040.58 112
17041.81 104
17043.05 97
17044.28 98
17045.52 102
17046.75 109
17047.98 122
17049.22 115
17050.45 123
17051.68 93
17052.92 103
17054.15 121
17055.38 130
17056.62 111
17057.85 102
17059.09 102
17060.32 101
17061.55 110
17062.79 94
17064.02 82
17065.26 85
17066.49 128
17067.73 115
17068.96 91
17070.19 98
17071.43 103
17072.66 89
17073.90 106
17075.13 98
17076.37 88
17077.60 105
17078.84 131
17080.07 125
17081.31 103
17082.54 116
17083.78 106
17085.01 93
17086.25 96
17087.48 94
17088.72 82
17089.95 101
17091.19 93
17092.42 89
17093.66 114
17094.89 86
17096.13 122
17097.36 132
17098.60 106
17099.83 91
17101.07 102
17102.30 115
17103.54 106
17104.78 116
17106.01 96
17107.25 93
17108.48 113
17109.72 83
17110.95 89
17112.19 111
17113.43 101
17114.66 94
17115.90 77
17117.13 80
17118.37 73
17119.61 97
17120.84 103
17122.08 105
17123.32 89
17124.55 88
17125.79 87
17127.02 106
17128.26 103
17129.50 89
17130.73 99
17131.97 90
17133.21 112
17134.44 115
17135.68 95
17136.92 107
17138.15 129
17139.39 103
17140.63 90
17141.87 88
17143.10 98
17144.34 136
17145.58 103
17146.81 115
17148.05 93
17149.29 100
17150.53 118
17151.76 97
17153.00 99
17154.24 79
17155.48 98
17156.71 88
17157.95 77
17159.19 99
17160.43 122
17161.66 111
17162.90 112
17164.14 102
17165.38 94
17166.62 91
17167.85 91
17169.09 80
17170.33 94
17171.57 89
17172.81 106
17174.04 91
17175.28 102
17176.52 101
17177.76 109
17179.00 109
17180.23 92
17181.47 90
17182.71 96
17183.95 82
17185.19 120
17186.43 94
17187.67 98
17188.90 119
17190.14 100
17191.38 113
17192.62 79
17193.86 88
17195.10 98
17196.34 98
17197.58 98
17198.82 88
17200.05 88
17201.29 84
17202.53 90
17203.77 97
17205.01 98
17206.25 121
17207.49 111
17208.73 92
17209.97 106
17211.21 119
17212.45 104
17213.69 101
17214.93 83
17216.17 79
17217.41 75
17218.65 101
17219.89 88
17221.13 92
17222.37 81
17223.61 133
17224.85 110
17226.09 100
17227.33 89
17228.57 94
17229.81 101
17231.05 90
17232.29 83
17233.53 100
17234.77 107
17236.01 93
17237.25 133
17238.49 105
17239.73 109
17240.97 87
17242.21 98
17243.45 97
17244.69 68
17245.93 86
17247.17 95
17248.41 83
17249.66 95
17250.90 97
17252.14 111
17253.38 93
17254.62 97
17255.86 102
17257.10 87
17258.34 92
17259.58 107
17260.83 109
17262.07 80
17263.31 95
17264.55 104
17265.79 110
17267.03 123
17268.27 104
17269.52 110
17270.76 87
17272.00 108
17273.24 121
17274.48 96
17275.72 86
17276.97 115
17278.21 100
17279.45 103
17280.69 104
17281.93 109
17283.18 129
17284.42 107
17285.66 101
17286.90 92
17288.15 82
17289.39 135
17290.63 112
17291.87 90
17293.11 91
17294.36 91
17295.60 119
17296.84 85
17298.08 90
17299.33 82
17300.57 91
17301.81 99
17303.06 97
17304.30 85
17305.54 90
17306.78 108
17308.03 104
17309.27 84
17310.51 85
17311.76 88
17313.00 111
17314.24 99
17315.49 112
17316.73 110
17317.97 103
17319.22 109
17320.46 107
17321.70 102
17322.95 73
17324.19 80
17325.43 92
17326.68 106
17327.92 119
17329.17 110
17330.41 96
17331.65 75
17332.90 106
17334.14 95
17335.38 103
17336.63 94
17337.87 87
17339.12 97
17340.36 78
17341.61 84
17342.85 118
17344.09 111
17345.34 126
17346.58 110
17347.83 113
17349.07 107
17350.32 99
17351.56 111
17352.80 92
17354.05 80
17355.29 84
17356.54 99
17357.78 58
17359.03 95
17360.27 129
17361.52 101
17362.76 125
17364.01 95
17365.25 109
17366.50 109
17367.74 104
17368.99 97
17370.23 87
17371.48 77
17372.72 102
17373.97 115
17375.22 77
17376.46 84
17377.71 110
17378.95 112
17380.20 141
17381.44 103
17382.69 87
17383.93 93
17385.18 111
17386.43 89
17387.67 94
17388.92 103
17390.16 88
17391.41 97
17392.66 84
17393.90 96
17395.15 101
17396.39 110
17397.64 98
17398.89 107
17400.13 95
17401.38 108
17402.63 98
17403.87 93
17405.12 88
17406.37 91
17407.61 106
17408.86 98
17410.11 112
17411.35 80
17412.60 94
17413.85 136
17415.09 128
17416.34 79
17417.59 108
17418.83 115
17420.08 103
17421.33 116
17422.57 88
17423.82 109
17425.07 117
17426.32 85
17427.56 85
17428.81 85
17430.06 86
17431.31 109
17432.55 109
17433.80 116
17435.05 88
17436.30 105
17437.54 130
17438.79 119
17440.04 93
17441.29 89
17442.53 84
17443.78 110
17445.03 116
17446.28 103
17447.53 105
17448.77 92
17450.02 93
17451.27 82
17452.52 88
17453.77 88
17455.01 122
17456.26 87
17457.51 88
17458.76 108
17460.01 112
17461.26 99
17462.51 99
17463.75 102
17465.00 87
17466.25 96
17467.50 83
17468.75 89
17470.00 116
17471.25 123
17472.50 118
17473.74 109
17474.99 101
17476.24 127
17477.49 113
17478.74 120
17479.99 102
17481.24 107
17482.49 116
17483.74 119
17484.99 126
17486.24 116
17487.49 119
17488.74 95
17489.98 96
17491.23 89
17492.48 109
17493.73 99
17494.98 92
17496.23 98
17497.48 113
17498.73 94
17499.98 114
17501.23 121
17502.48 101
17503.73 99
17504.98 107
17506.23 98
17507.48 105
17508.73 97
17509.98 129
17511.23 100
17512.48 102
17513.73 93
17514.98 107
17516.24 114
17517.49 93
17518.74 90
17519.99 94
17521.24 109
17522.49 101
17523.74 121
17524.99 108
17526.24 132
17527.49 121
17528.74 116
17529.99 112
17531.24 140
17532.50 121
17533.75 131
17535.00 115
17536.25 121
17537.50 91
17538.75 116
17540.00 120
17541.25 102
17542.51 85
17543.76 112
17545.01 118
17546.26 104
17547.51 131
17548.76 113
17550.01 120
17551.27 118
17552.52 111
17553.77 129
17555.02 106
17556.27 114
17557.53 116
17558.78 96
17560.03 110
17561.28 123
17562.53 103
17563.79 134
17565.04 139
17566.29 103
17567.54 119
17568.80 102
17570.05 109
17571.30 102
17572.55 103
17573.81 121
17575.06 115
17576.31 112
17577.56 95
17578.82 98
17580.07 127
17581.32 134
17582.57 105
17583.83 102
17585.08 117
17586.33 107
17587.59 98
17588.84 91
17590.09 126
17591.35 116
17592.60 119
17593.85 115
17595.11 93
17596.36 105
17597.61 112
17598.87 112
17600.12 126
17601.37 110
17602.63 115
17603.88 107
17605.13 124
17606.39 114
17607.64 113
17608.89 111
17610.15 131
17611.40 118
17612.66 109
17613.91 117
17615.16 115
17616.42 125
17617.67 113
17618.93 116
17620.18 105
17621.43 98
17622.69 133
17623.94 122
17625.20 110
17626.45 111
17627.71 86
17628.96 118
17630.22 116
17631.47 78
17632.72 107
17633.98 96
17635.23 82
17636.49 88
17637.74 99
17639.00 102
17640.25 106
17641.51 110
17642.76 110
17644.02 82
17645.27 93
17646.53 97
17647.78 78
17649.04 105
17650.29 85
17651.55 104
17652.80 98
17654.06 82
17655.32 95
17656.57 100
17657.83 97
17659.08 84
17660.34 111
17661.59 92
17662.85 122
17664.11 137
17665.36 101
17666.62 100
17667.87 106
17669.13 109
17670.38 109
17671.64 122
17672.90 92
17674.15 95
17675.41 99
17676.67 127
17677.92 110
17679.18 88
17680.43 108
17681.69 86
17682.95 95
17684.20 103
17685.46 83
17686.72 100
17687.97 74
17689.23 97
17690.49 113
17691.74 69
17693.00 67
17694.26 101
17695.51 108
17696.77 86
17698.03 91
17699.28 88
17700.54 87
17701.80 92
17703.06 102
17704.31 112
17705.57 105
17706.83 120
17708.08 95
17709.34 88
17710.60 91
17711.86 82
17713.11 90
17714.37 89
17715.63 108
17716.89 101
17718.14 116
17719.40 105
17720.66 113
17721.92 87
17723.18 75
17724.43 99
17725.69 106
17726.95 107
17728.21 93
17729.47 83
17730.72 86
17731.98 104
17733.24 111
17734.50 90
17735.76 107
17737.02 83
17738.27 90
17739.53 101
17740.79 85
17742.05 95
17743.31 81
17744.57 81
17745.83 98
17747.08 86
17748.34 110
17749.60 90
17750.86 119
17752.12 96
17753.38 103
17754.64 93
17755.90 105
17757.16 78
17758.41 116
17759.67 92
17760.93 94
17762.19 111
17763.45 106
17764.71 96
17765.97 83
17767.23 72
17768.49 86
17769.75 95
17771.01 72
17772.27 87
17773.53 78
17774.79 95
17776.05 122
17777.31 89
17778.57 85
17779.83 98
17781.09 96
17782.35 108
17783.61 102
17784.87 106
17786.13 111
17787.39 86
17788.65 115
17789.91 93
17791.17 91
17792.43 103
17793.69 103
17794.95 95
17796.21 78
17797.47 106
17798.73 127
17799.99 105
17801.25 95
17802.51 98
17803.77 78
17805.03 88
17806.29 96
17807.55 114
17808.82 112
17810.08 102
17811.34 115
17812.60 88
17813.86 80
17815.12 78
17816.38 94
17817.64 80
17818.90 87
17820.17 101
17821.43 93
17822.69 75
17823.95 86
17825.21 90
17826.47 93
17827.73 85
17829.00 92
17830.26 84
17831.52 78
17832.78 98
17834.04 109
17835.31 117
17836.57 78
17837.83 84
17839.09 86
17840.35 78
17841.61 82
17842.88 103
17844.14 94
17845.40 95
17846.66 89
17847.93 94
17849.19 99
17850.45 81
17851.71 100
17852.98 100
17854.24 101
17855.50 102
17856.76 88
17858.03 65
17859.29 85
17860.55 130
17861.81 86
17863.08 72
17864.34 62
17865.60 72
17866.87 104
17868.13 73
17869.39 81
17870.65 69
17871.92 106
17873.18 93
17874.44 96
17875.71 84
17876.97 65
17878.23 86
17879.50 85
17880.76 87
17882.02 74
17883.29 73
17884.55 76
17885.82 99
17887.08 101
17888.34 69
17889.61 81
17890.87 109
17892.13 100
17893.40 75
17894.66 86
17895.93 107
17897.19 102
17898.45 87
17899.72 72
17900.98 96
17902.25 101
17903.51 82
17904.78 81
17906.04 111
17907.30 80
17908.57 87
17909.83 80
17911.10 72
17912.36 94
17913.63 72
17914.89 95
17916.16 97
17917.42 66
17918.69 85
17919.95 102
17921.22 94
17922.48 107
17923.75 81
17925.01 91
17926.28 91
17927.54 84
17928.81 101
17930.07 83
17931.34 99
17932.60 86
17933.87 95
17935.13 79
17936.40 85
17937.66 93
17938.93 98
17940.19 85
17941.46 79
17942.73 108
17943.99 121
17945.26 96
17946.52 90
17947.79 87
17949.05 75
17950.32 74
17951.59 65
17952.85 97
17954.12 85
17955.38 94
17956.65 91
17957.92 104
17959.18 107
17960.45 109
17961.72 102
17962.98 101
17964.25 78
17965.52 74
17966.78 86
17968.05 90
17969.31 105
17970.58 97
17971.85 98
17973.11 106
17974.38 104
17975.65 110
17976.92 103
17978.18 103
17979.45 87
17980.72 81
17981.98 72
17983.25 98
17984.52 91
17985.78 116
17987.05 102
17988.32 111
17989.59 87
17990.85 82
17992.12 69
17993.39 66
17994.66 100
17995.92 97
17997.19 82
17998.46 116
17999.73 117
18000.99 86
18002.26 83
18003.53 84
18004.80 108
18006.07 87
18007.33 104
18008.60 93
18009.87 96
18011.14 112
18012.41 112
18013.67 108
18014.94 78
18016.21 90
18017.48 103
18018.75 84
18020.02 98
18021.28 125
18022.55 98
18023.82 105
18025.09 113
18026.36 87
18027.63 73
18028.90 92
18030.16 89
18031.43 84
18032.70 76
18033.97 86
18035.24 79
18036.51 91
18037.78 117
18039.05 90
18040.32 90
18041.58 83
18042.85 79
18044.12 83
18045.39 97
18046.66 81
18047.93 97
18049.20 97
18050.47 101
18051.74 122
18053.01 86
18054.28 84
18055.55 113
18056.82 104
18058.09 94
18059.36 117
18060.63 95
18061.90 92
18063.17 71
18064.44 71
18065.71 71
18066.98 83
18068.25 90
18069.52 82
18070.79 74
18072.06 84
18073.33 70
18074.60 97
18075.87 94
18077.14 93
18078.41 108
18079.68 91
18080.95 114
18082.22 62
18083.49 103
18084.76 92
18086.03 89
18087.30 65
18088.57 87
18089.85 105
18091.12 94
18092.39 96
18093.66 93
18094.93 94
18096.20 101
18097.47 91
18098.74 86
18100.01 93
18101.29 78
18102.56 97
18103.83 110
18105.10 101
18106.37 80
18107.64 98
18108.91 88
18110.19 86
18111.46 98
18112.73 105
18114.00 83
18115.27 101
18116.54 92
18117.82 81
18119.09 87
18120.36 93
18121.63 92
18122.90 82
18124.18 87
18125.45 95
18126.72 91
18127.99 94
18129.26 101
18130.54 74
18131.81 106
18133.08 87
18134.35 87
18135.63 102
18136.90 103
18138.17 91
18139.44 78
18140.72 101
18141.99 80
18143.26 97
18144.53 89
18145.81 92
18147.08 88
18148.35 100
18149.63 97
18150.90 88
18152.17 79
18153.45 76
18154.72 110
18155.99 112
18157.26 106
18158.54 85
18159.81 99
18161.08 85
18162.36 82
18163.63 100
18164.91 102
18166.18 89
18167.45 74
18168.73 88
18170.00 100
18171.27 122
18172.55 99
18173.82 76
18175.09 60
18176.37 92
18177.64 93
18178.92 107
18180.19 83
18181.46 59
18182.74 107
18184.01 89
18185.29 91
18186.56 75
18187.84 77
18189.11 83
18190.38 105
18191.66 87
18192.93 93
18194.21 100
18195.48 90
18196.76 85
18198.03 91
18199.31 99
18200.58 94
18201.86 108
18203.13 99
18204.41 101
18205.68 87
18206.96 70
18208.23 67
18209.51 89
18210.78 98
18212.06 97
18213.33 100
18214.61 92
18215.88 97
18217.16 95
18218.43 80
18219.71 85
18220.98 104
18222.26 93
18223.53 122
18224.81 94
18226.09 88
18227.36 92
18228.64 93
18229.91 76
18231.19 117
18232.46 121
18233.74 84
18235.02 101
18236.29 100
18237.57 133
18238.84 110
18240.12 84
18241.40 93
18242.67 89
18243.95 78
18245.23 92
18246.50 91
18247.78 90
18249.05 86
18250.33 75
18251.61 84
18252.88 84
18254.16 107
18255.44 79
18256.71 76
18257.99 94
18259.27 78
18260.54 87
18261.82 94
18263.10 110
18264.38 88
18265.65 94
18266.93 82
18268.21 84
18269.48 71
18270.76 68
18272.04 85
18273.32 78
18274.59 97
18275.87 78
18277.15 77
18278.43 82
18279.70 70
18280.98 88
18282.26 84
18283.54 89
18284.81 85
18286.09 65
18287.37 76
18288.65 89
18289.92 86
18291.20 97
18292.48 114
18293.76 85
18295.04 82
18296.31 69
18297.59 81
18298.87 90
18300.15 111
18301.43 89
18302.71 72
18303.98 90
18305.26 87
18306.54 73
18307.82 75
18309.10 89
18310.38 90
18311.66 97
18312.93 91
18314.21 69
18315.49 83
18316.77 88
18318.05 85
18319.33 84
18320.61 87
18321.89 83
18323.17 82
18324.44 80
18325.72 102
18327.00 104
18328.28 93
18329.56 100
18330.84 107
18332.12 82
18333.40 84
18334.68 88
18335.96 82
18337.24 120
18338.52 87
18339.80 64
18341.08 76
18342.36 92
18343.64 93
18344.92 73
18346.20 84
18347.48 83
18348.76 97
18350.04 101
18351.32 114
18352.60 85
18353.88 87
18355.16 106
18356.44 94
18357.72 113
18359.00 66
18360.28 86
18361.56 104
18362.84 85
18364.12 101
18365.40 103
18366.68 76
18367.96 90
18369.24 116
18370.52 88
18371.80 76
18373.08 83
18374.36 99
18375.64 92
18376.93 89
18378.21 69
18379.49 94
18380.77 83
18382.05 76
18383.33 69
18384.61 79
18385.89 87
18387.17 98
18388.46 86
18389.74 76
18391.02 81
18392.30 93
18393.58 90
18394.86 93
18396.15 94
18397.43 75
18398.71 90
18399.99 94
18401.27 98
18402.55 121
18403.84 92
18405.12 73
18406.40 73
18407.68 58
18408.96 79
18410.25 80
18411.53 87
18412.81 109
18414.09 79
18415.37 71
18416.66 95
18417.94 100
18419.22 91
18420.50 95
18421.79 93
18423.07 82
18424.35 76
18425.63 99
18426.92 107
18428.20 78
18429.48 84
18430.77 73
18432.05 90
18433.33 84
18434.61 83
18435.90 96
18437.18 78
18438.46 90
18439.75 65
18441.03 69
18442.31 77
18443.60 72
18444.88 65
18446.16 75
18447.45 81
18448.73 86
18450.01 87
18451.30 90
18452.58 85
18453.86 70
18455.15 85
18456.43 86
18457.71 70
18459.00 71
18460.28 78
18461.57 72
18462.85 78
18464.13 86
18465.42 98
18466.70 74
18467.99 90
18469.27 100
18470.55 93
18471.84 86
18473.12 93
18474.41 92
18475.69 74
18476.98 74
18478.26 73
18479.55 97
18480.83 82
18482.11 82
18483.40 91
18484.68 86
18485.97 74
18487.25 92
18488.54 97
18489.82 74
18491.11 71
18492.39 83
18493.68 90
18494.96 92
18496.25 73
18497.53 73
18498.82 86
18500.10 96
18501.39 76
18502.67 71
18503.96 105
18505.24 93
18506.53 91
18507.82 93
18509.10 89
18510.39 86
18511.67 85
18512.96 91
18514.24 75
18515.53 70
18516.82 78
18518.10 96
18519.39 65
18520.67 67
18521.96 84
18523.25 77
18524.53 90
18525.82 98
18527.10 84
18528.39 89
18529.68 108
18530.96 95
18532.25 82
18533.54 118
18534.82 98
18536.11 84
18537.39 81
18538.68 68
18539.97 96
18541.25 74
18542.54 77
18543.83 81
18545.11 89
18546.40 88
18547.69 104
18548.98 78
18550.26 71
18551.55 94
18552.84 110
18554.12 95
18555.41 92
18556.70 80
18557.99 72
18559.27 72
18560.56 67
18561.85 87
18563.13 74
18564.42 80
18565.71 83
18567.00 76
18568.28 85
18569.57 85
18570.86 105
18572.15 106
18573.44 84
18574.72 65
18576.01 89
18577.30 106
18578.59 102
18579.88 78
18581.16 73
18582.45 89
18583.74 94
18585.03 86
18586.32 82
18587.60 82
18588.89 81
18590.18 82
18591.47 76
18592.76 70
18594.05 94
18595.33 72
18596.62 97
18597.91 53
18599.20 89
18600.49 91
18601.78 94
18603.07 93
18604.36 91
18605.64 86
18606.93 91
18608.22 89
18609.51 86
18610.80 128
18612.09 102
18613.38 94
18614.67 104
18615.96 85
18617.25 88
18618.54 88
18619.83 83
18621.12 79
18622.40 97
18623.69 94
18624.98 104
18626.27 81
18627.56 90
18628.85 73
18630.14 87
18631.43 89
18632.72 82
18634.01 104
18635.30 80
18636.59 70
18637.88 92
18639.17 98
18640.46 91
18641.75 111
18643.04 117
18644.33 96
18645.62 89
18646.91 83
18648.20 85
18649.49 92
18650.78 79
18652.08 72
18653.37 78
18654.66 69
18655.95 91
18657.24 106
18658.53 111
18659.82 97
18661.11 92
18662.40 87
18663.69 78
18664.98 95
18666.27 98
18667.56 62
18668.86 64
18670.15 83
18671.44 79
18672.73 90
18674.02 77
18675.31 77
18676.60 86
18677.90 67
18679.19 74
18680.48 77
18681.77 84
18683.06 107
18684.35 89
18685.64 62
18686.94 75
18688.23 74
18689.52 100
18690.81 83
18692.10 77
18693.40 71
18694.69 86
18695.98 74
18697.27 70
18698.56 82
18699.86 92
18701.15 84
18702.44 86
18703.73 73
18705.03 62
18706.32 79
18707.61 76
18708.90 77
18710.19 74
18711.49 79
18712.78 69
18714.07 79
18715.37 96
18716.66 70
18717.95 79
18719.24 125
18720.54 83
18721.83 82
18723.12 79
18724.42 89
18725.71 83
18727.00 83
18728.30 83
18729.59 81
18730.88 80
18732.17 78
18733.47 90
18734.76 86
18736.05 89
18737.35 65
18738.64 81
18739.94 71
18741.23 71
18742.52 77
18743.82 71
18745.11 70
18746.40 95
18747.70 99
18748.99 92
18750.29 82
18751.58 70
18752.87 64
18754.17 59
18755.46 79
18756.76 89
18758.05 73
18759.34 82
18760.64 81
18761.93 75
18763.23 91
18764.52 74
18765.82 92
18767.11 75
18768.41 73
18769.70 90
18770.99 81
18772.29 71
18773.58 72
18774.88 75
18776.17 69
18777.47 77
18778.76 82
18780.06 83
18781.35 98
18782.65 81
18783.94 94
18785.24 78
18786.53 74
18787.83 86
18789.12 85
18790.42 86
18791.71 98
18793.01 88
18794.31 89
18795.60 78
18796.90 80
18798.19 75
18799.49 91
18800.78 79
18802.08 68
18803.37 75
18804.67 92
18805.97 66
18807.26 100
18808.56 87
18809.85 101
18811.15 94
18812.45 84
18813.74 104
18815.04 85
18816.34 85
18817.63 68
18818.93 72
18820.22 74
18821.52 75
18822.82 84
18824.11 69
18825.41 90
18826.71 84
18828.00 89
18829.30 84
18830.60 98
18831.89 80
18833.19 74
18834.49 102
18835.78 80
18837.08 96
18838.38 96
18839.67 89
18840.97 78
18842.27 71
18843.57 71
18844.86 99
18846.16 90
18847.46 61
18848.75 69
18850.05 65
18851.35 106
18852.65 116
18853.94 80
18855.24 52
18856.54 85
18857.84 92
18859.13 84
18860.43 92
18861.73 62
18863.03 73
18864.33 96
18865.62 93
18866.92 89
18868.22 70
18869.52 84
18870.82 89
18872.11 79
18873.41 78
18874.71 89
18876.01 66
18877.31 72
18878.61 62
18879.90 87
18881.20 84
18882.50 99
18883.80 81
18885.10 71
18886.40 67
18887.70 81
18888.99 78
18890.29 78
18891.59 83
18892.89 98
18894.19 120
18895.49 87
18896.79 93
18898.09 86
18899.39 101
18900.68 96
18901.98 112
18903.28 78
18904.58 84
18905.88 83
18907.18 81
18908.48 58
18909.78 75
18911.08 91
18912.38 87
18913.68 107
18914.98 71
18916.28 80
18917.58 88
18918.88 100
18920.18 70
18921.48 106
18922.78 101
18924.08 95
18925.38 72
18926.68 94
18927.98 75
18929.28 87
18930.58 92
18931.88 119
18933.18 85
18934.48 75
18935.78 90
18937.08 69
18938.38 76
18939.68 79
18940.98 74
18942.28 77
18943.58 84
18944.88 82
18946.18 88
18947.48 85
18948.78 88
18950.08 77
18951.39 82
18952.69 86
18953.99 73
18955.29 75
18956.59 79
18957.89 69
18959.19 72
18960.49 73
18961.79 89
18963.09 100
18964.40 78
18965.70 79
18967.00 63
18968.30 86
18969.60 128
18970.90 101
18972.21 83
18973.51 70
18974.81 76
18976.11 64
18977.41 81
18978.71 85
18980.02 108
18981.32 122
18982.62 60
18983.92 87
18985.22 82
18986.53 80
18987.83 71
18989.13 69
18990.43 82
18991.73 79
18993.04 82
18994.34 82
18995.64 76
18996.94 85
18998.25 98
18999.55 99
19000.85 60
19002.15 86
19003.46 83
19004.76 74
19006.06 86
19007.36 69
19008.67 86
19009.97 74
19011.27 94
19012.58 85
19013.88 85
19015.18 64
19016.49 71
19017.79 64
19019.09 77
19020.40 77
19021.70 79
19023.00 82
19024.31 80
19025.61 67
19026.91 97
19028.22 105
19029.52 77
19030.82 73
19032.13 76
19033.43 69
19034.73 60
19036.04 73
19037.34 95
19038.65 74
19039.95 62
19041.25 67
19042.56 59
19043.86 76
19045.17 66
19046.47 61
19047.77 63
19049.08 70
19050.38 79
19051.69 97
19052.99 86
19054.30 70
19055.60 63
19056.90 65
19058.21 75
19059.51 78
19060.82 79
19062.12 78
19063.43 93
19064.73 75
19066.04 87
19067.34 62
19068.65 87
19069.95 92
19071.26 126
19072.56 68
19073.87 72
19075.17 79
19076.48 80
19077.78 75
19079.09 55
19080.39 87
19081.70 81
19083.00 54
19084.31 75
19085.61 71
19086.92 66
19088.23 80
19089.53 80
19090.84 84
19092.14 94
19093.45 72
19094.75 53
19096.06 78
19097.37 87
19098.67 76
19099.98 67
19101.28 86
19102.59 76
19103.90 67
19105.20 80
19106.51 77
19107.81 81
19109.12 57
19110.43 69
19111.73 91
19113.04 70
19114.35 62
19115.65 73
19116.96 79
19118.27 78
19119.57 82
19120.88 82
19122.19 69
19123.49 95
19124.80 104
19126.11 106
19127.41 111
19128.72 93
19130.03 63
19131.33 78
19132.64 79
19133.95 74
19135.26 67
19136.56 83
19137.87 83
19139.18 78
19140.49 79
19141.79 85
19143.10 59
19144.41 93
19145.71 84
19147.02 94
19148.33 76
19149.64 73
19150.95 81
19152.25 87
19153.56 67
19154.87 53
19156.18 49
19157.48 88
19158.79 75
19160.10 68
19161.41 59
19162.72 66
19164.03 78
19165.33 82
19166.64 76
19167.95 79
19169.26 79
19170.57 91
19171.88 79
19173.18 56
19174.49 75
19175.80 76
19177.11 81
19178.42 70
19179.73 60
19181.04 85
19182.34 89
19183.65 87
19184.96 84
19186.27 55
19187.58 81
19188.89 89
19190.20 69
19191.51 74
19192.82 51
19194.13 66
19195.43 91
19196.74 73
19198.05 94
19199.36 72
19200.67 82
19201.98 86
19203.29 90
19204.60 89
19205.91 79
19207.22 92
19208.53 72
19209.84 80
19211.15 59
19212.46 61
19213.77 67
19215.08 68
19216.39 66
19217.70 74
19219.01 100
19220.32 101
19221.63 65
19222.94 93
19224.25 83
19225.56 82
19226.87 61
19228.18 75
19229.49 56
19230.80 66
19232.11 88
19233.42 83
19234.73 78
19236.04 73
19237.35 88
19238.67 74
19239.98 79
19241.29 85
19242.60 69
19243.91 80
19245.22 89
19246.53 66
19247.84 83
19249.15 78
19250.46 75
19251.77 83
19253.09 139
19254.40 94
19255.71 69
19257.02 63
19258.33 73
19259.64 79
19260.95 78
19262.27 79
19263.58 79
19264.89 87
19266.20 67
19267.51 68
19268.82 81
19270.14 78
19271.45 85
19272.76 90
19274.07 83
19275.38 78
19276.70 88
19278.01 78
19279.32 76
19280.63 75
19281.94 89
19283.26 99
19284.57 84
19285.88 90
19287.19 88
19288.51 70
19289.82 62
19291.13 59
19292.44 73
19293.76 75
19295.07 69
19296.38 69
19297.69 66
19299.01 52
19300.32 73
19301.63 82
19302.95 101
19304.26 87
19305.57 78
19306.88 89
19308.20 81
19309.51 69
19310.82 79
19312.14 83
19313.45 71
19314.76 58
19316.08 74
19317.39 68
19318.70 75
19320.02 88
19321.33 87
19322.64 80
19323.96 60
19325.27 80
19326.59 65
19327.90 41
19329.21 74
19330.53 107
19331.84 79
19333.15 106
19334.47 72
19335.78 65
19337.10 92
19338.41 72
19339.73 78
19341.04 61
19342.35 74
19343.67 96
19344.98 88
19346.30 86
19347.61 68
19348.93 78
19350.24 86
19351.55 81
19352.87 77
19354.18 73
19355.50 87
19356.81 103
19358.13 88
19359.44 74
19360.76 73
19362.07 89
19363.39 74
19364.70 83
19366.02 73
19367.33 73
19368.65 76
19369.96 69
19371.28 70
19372.59 82
19373.91 70
19375.22 77
19376.54 81
19377.86 77
19379.17 72
19380.49 74
19381.80 70
19383.12 59
19384.43 78
19385.75 70
19387.07 78
19388.38 77
19389.70 94
19391.01 92
19392.33 62
19393.65 76
19394.96 67
19396.28 64
19397.59 62
19398.91 53
19400.23 78
19401.54 83
19402.86 84
19404.17 75
19405.49 70
19406.81 78
19408.12 84
19409.44 91
19410.76 89
19412.07 79
19413.39 63
19414.71 81
19416.02 88
19417.34 74
19418.66 74
19419.97 80
19421.29 81
19422.61 75
19423.93 60
19425.24 69
19426.56 90
19427.88 96
19429.19 109
19430.51 91
19431.83 78
19433.15 76
19434.46 70
19435.78 68
19437.10 81
19438.42 72
19439.73 89
19441.05 68
19442.37 75
19443.69 133
19445.00 88
19446.32 73
19447.64 86
19448.96 68
19450.28 70
19451.59 84
19452.91 104
19454.23 97
19455.55 77
19456.87 80
19458.18 82
19459.50 84
19460.82 73
19462.14 78
19463.46 68
19464.78 74
19466.09 62
19467.41 72
19468.73 73
19470.05 70
19471.37 85
19472.69 83
19474.01 71
19475.33 48
19476.64 79
19477.96 71
19479.28 85
19480.60 67
19481.92 94
19483.24 83
19484.56 82
19485.88 101
19487.20 81
19488.52 67
19489.83 73
19491.15 85
19492.47 80
19493.79 106
19495.11 76
19496.43 74
19497.75 81
19499.07 84
19500.39 49
19501.71 58
19503.03 76
19504.35 89
19505.67 87
19506.99 78
19508.31 97
19509.63 103
19510.95 93
19512.27 62
19513.59 75
19514.91 95
19516.23 108
19517.55 89
19518.87 100
19520.19 86
19521.51 65
19522.83 60
19524.15 70
19525.47 68
19526.79 68
19528.11 91
19529.43 82
19530.75 76
19532.08 80
19533.40 89
19534.72 84
19536.04 64
19537.36 65
19538.68 103
19540.00 104
19541.32 89
19542.64 89
19543.96 82
19545.29 94
19546.61 104
19547.93 109
19549.25 78
19550.57 86
19551.89 97
19553.21 89
19554.53 73
19555.86 91
19557.18 78
19558.50 89
19559.82 87
19561.14 104
19562.46 75
19563.79 84
19565.11 71
19566.43 83
19567.75 74
19569.07 94
19570.40 108
19571.72 79
19573.04 71
19574.36 83
19575.68 84
19577.01 86
19578.33 91
19579.65 77
19580.97 68
19582.30 74
19583.62 85
19584.94 68
19586.26 72
19587.59 72
19588.91 77
19590.23 77
19591.55 78
19592.88 69
19594.20 70
19595.52 78
19596.85 83
19598.17 103
19599.49 82
19600.81 92
19602.14 73
19603.46 83
19604.78 100
19606.11 70
19607.43 79
19608.75 64
19610.08 67
19611.40 85
19612.72 66
19614.05 78
19615.37 77
19616.69 70
19618.02 67
19619.34 68
19620.67 89
19621.99 94
19623.31 89
19624.64 83
19625.96 63
19627.29 91
19628.61 84
19629.93 74
19631.26 84
19632.58 79
19633.91 90
19635.23 72
19636.55 78
19637.88 67
19639.20 73
19640.53 72
19641.85 69
19643.18 79
19644.50 73
19645.82 79
19647.15 71
19648.47 71
19649.80 71
19651.12 78
19652.45 65
19653.77 84
19655.10 101
19656.42 80
19657.75 64
19659.07 83
19660.40 83
19661.72 86
19663.05 77
19664.37 78
19665.70 77
19667.02 71
19668.35 74
19669.67 89
19671.00 55
19672.33 71
19673.65 78
19674.98 66
19676.30 88
19677.63 76
19678.95 71
19680.28 94
19681.61 59
19682.93 68
19684.26 57
19685.58 62
19686.91 64
19688.23 74
19689.56 61
19690.89 74
19692.21 94
19693.54 61
19694.87 66
19696.19 78
19697.52 82
19698.84 64
19700.17 71
19701.50 69
19702.82 78
19704.15 104
19705.48 88
19706.80 75
19708.13 85
19709.46 104
19710.78 90
19712.11 78
19713.44 69
19714.76 79
19716.09 85
19717.42 78
19718.75 99
19720.07 74
19721.40 66
19722.73 77
19724.05 89
19725.38 82
19726.71 72
19728.04 86
19729.36 64
19730.69 73
19732.02 63
19733.35 69
19734.67 97
19736.00 85
19737.33 72
19738.66 56
19739.98 74
19741.31 51
19742.64 92
19743.97 80
19745.30 66
19746.62 69
19747.95 62
19749.28 72
19750.61 63
19751.94 62
19753.26 90
19754.59 81
19755.92 65
19757.25 89
19758.58 81
19759.91 87
19761.23 73
19762.56 71
19763.89 66
19765.22 75
19766.55 69
19767.88 68
19769.21 86
19770.53 89
19771.86 88
19773.19 76
19774.52 98
19775.85 76
19777.18 79
19778.51 79
19779.84 88
19781.17 74
19782.50 70
19783.83 83
19785.15 77
19786.48 95
19787.81 84
19789.14 87
19790.47 94
19791.80 70
19793.13 67
19794.46 73
19795.79 78
19797.12 73
19798.45 81
19799.78 64
19801.11 79
19802.44 87
19803.77 69
19805.10 99
19806.43 94
19807.76 81
19809.09 82
19810.42 76
19811.75 72
19813.08 84
19814.41 74
19815.74 76
19817.07 80
19818.40 81
19819.73 81
19821.06 67
19822.39 96
19823.72 101
19825.05 81
19826.38 77
19827.71 78
19829.05 77
19830.38 73
19831.71 88
19833.04 62
19834.37 86
19835.70 76
19837.03 92
19838.36 76
19839.69 71
19841.02 84
19842.36 60
19843.69 75
19845.02 81
19846.35 80
19847.68 65
19849.01 96
19850.34 109
19851.68 91
19853.01 80
19854.34 69
19855.67 75
19857.00 84
19858.33 66
19859.67 91
19861.00 73
19862.33 79
19863.66 91
19864.99 71
19866.32 68
19867.66 75
19868.99 67
19870.32 67
19871.65 71
19872.99 62
19874.32 79
19875.65 73
19876.98 65
19878.32 87
19879.65 77
19880.98 103
19882.31 71
19883.65 78
19884.98 87
19886.31 77
19887.64 79
19888.98 99
19890.31 73
19891.64 74
19892.97 82
19894.31 105
19895.64 73
19896.97 65
19898.31 64
19899.64 63
19900.97 72
19902.31 73
19903.64 64
19904.97 75
19906.31 59
19907.64 78
19908.97 85
19910.31 64
19911.64 71
19912.97 84
19914.31 85
19915.64 79
19916.97 76
19918.31 68
19919.64 70
19920.98 70
19922.31 60
19923.64 79
19924.98 63
19926.31 66
19927.65 81
19928.98 75
19930.31 62
19931.65 83
19932.98 91
19934.32 61
19935.65 95
19936.99 79
19938.32 82
19939.65 67
19940.99 74
19942.32 74
19943.66 92
19944.99 61
19946.33 50
19947.66 60
19949.00 61
19950.33 77
19951.67 69
19953.00 73
19954.34 87
19955.67 77
19957.01 62
19958.34 54
19959.68 85
19961.01 80
19962.35 104
19963.68 73
19965.02 59
19966.35 60
19967.69 77
19969.02 79
19970.36 56
19971.70 86
19973.03 75
19974.37 80
19975.70 70
19977.04 63
19978.37 80
19979.71 79
19981.05 89
19982.38 100
19983.72 62
19985.05 82
19986.39 93
19987.73 99
19989.06 76
19990.40 73
19991.73 78
19993.07 66
19994.41 96
19995.74 69
19997.08 82
19998.42 76
19999.75 89
20001.09 71
20002.43 67
20003.76 76
20005.10 85
20006.44 103
20007.77 77
20009.11 76
20010.45 79
20011.78 59
20013.12 58
20014.46 66
20015.79 79
20017.13 77
20018.47 69
20019.81 73
20021.14 102
20022.48 100
20023.82 91
20025.15 83
20026.49 74
20027.83 61
20029.17 78
20030.50 86
20031.84 63
20033.18 81
20034.52 79
20035.85 81
20037.19 62
20038.53 76
20039.87 74
20041.21 70
20042.54 74
20043.88 77
20045.22 80
20046.56 75
20047.90 79
20049.23 90
20050.57 75
20051.91 78
20053.25 87
20054.59 85
20055.93 83
20057.26 82
20058.60 70
20059.94 71
20061.28 57
20062.62 60
20063.96 61
20065.30 90
20066.63 77
20067.97 76
20069.31 65
20070.65 49
20071.99 78
20073.33 82
20074.67 93
20076.01 71
20077.35 76
20078.68 61
20080.02 72
20081.36 75
20082.70 82
20084.04 76
20085.38 69
20086.72 82
20088.06 76
20089.40 81
20090.74 77
20092.08 103
20093.42 79
20094.76 89
20096.10 58
20097.44 55
20098.78 69
20100.12 64
20101.46 61
20102.80 99
20104.14 100
20105.48 57
20106.82 68
20108.16 69
20109.50 84
20110.84 73
20112.18 82
20113.52 105
20114.86 87
20116.20 73
20117.54 80
20118.88 60
20120.22 68
20121.56 64
20122.90 66
20124.24 71
20125.58 68
20126.92 77
20128.26 65
20129.61 75
20130.95 65
20132.29 73
20133.63 66
20134.97 77
20136.31 64
20137.65 89
20138.99 58
20140.33 81
20141.67 67
20143.02 79
