# Supplementary material for: MALDI-TOF MS typing enables the classification of brewing yeasts of the genus Saccharomyces to major beer styles
Source: PLoS One. 2017 Aug 9;12(8):e0181694. doi: 10.1371/journal.pone.0181694 (PMC5549903; doi:10.1371/journal.pone.0181694)
Supplement: S1 File — The directory includes 90 raw files and was zipped to “.zip”; the folder has three strains with 30 spectra per strain; S1 Text explains the raw files with an example and Table 1 represents the yeast strains used within the experiment. (ZIP) [file pone.0181694.s004.zip › 1-3/30252-148-OG-Alt-Alt-YPG-18h-E-E_2015-08-10__0_G5_1.dat]

2000.98 3437
2001.40 3313
2001.82 3059
2002.25 3199
2002.67 3199
2003.09 3550
2003.51 3398
2003.93 3247
2004.35 3221
2004.78 3240
2005.20 3294
2005.62 3235
2006.04 3103
2006.47 3033
2006.89 2957
2007.31 3150
2007.73 3150
2008.16 3061
2008.58 2862
2009.00 2962
2009.42 3036
2009.85 2975
2010.27 3143
2010.69 3166
2011.11 3046
2011.54 2898
2011.96 3013
2012.38 3119
2012.80 2827
2013.23 2887
2013.65 2825
2014.07 2747
2014.50 2838
2014.92 2844
2015.34 2920
2015.77 2994
2016.19 2879
2016.61 3066
2017.04 2897
2017.46 2812
2017.88 2862
2018.31 2944
2018.73 3040
2019.15 2946
2019.58 2824
2020.00 2837
2020.42 2928
2020.85 2874
2021.27 2985
2021.70 3059
2022.12 3175
2022.54 3078
2022.97 2812
2023.39 2766
2023.82 2915
2024.24 2867
2024.66 2937
2025.09 2980
2025.51 2928
2025.94 2719
2026.36 2777
2026.79 2909
2027.21 2965
2027.63 2867
2028.06 2946
2028.48 2667
2028.91 2855
2029.33 2742
2029.76 2829
2030.18 2963
2030.61 2766
2031.03 2798
2031.46 2900
2031.88 2798
2032.31 2798
2032.73 2725
2033.16 2649
2033.58 2676
2034.01 3003
2034.43 2740
2034.86 2657
2035.28 2692
2035.71 2919
2036.13 3001
2036.56 2997
2036.98 2805
2037.41 2875
2037.84 3029
2038.26 2942
2038.69 2764
2039.11 2981
2039.54 2979
2039.96 2753
2040.39 3011
2040.82 2910
2041.24 2854
2041.67 2911
2042.09 2990
2042.52 2969
2042.95 2789
2043.37 2928
2043.80 3044
2044.22 3036
2044.65 2712
2045.08 2737
2045.50 2837
2045.93 2873
2046.36 2736
2046.78 2820
2047.21 2772
2047.64 2769
2048.06 2821
2048.49 2902
2048.92 2731
2049.34 2781
2049.77 2762
2050.20 2906
2050.62 2955
2051.05 3109
2051.48 2816
2051.90 2724
2052.33 2719
2052.76 2732
2053.18 2620
2053.61 2696
2054.04 2746
2054.47 2773
2054.89 2893
2055.32 2650
2055.75 2870
2056.18 2939
2056.60 2805
2057.03 2821
2057.46 2915
2057.89 2712
2058.31 2814
2058.74 2843
2059.17 2827
2059.60 2919
2060.03 2879
2060.45 2788
2060.88 2883
2061.31 3011
2061.74 2735
2062.17 2637
2062.59 2796
2063.02 2962
2063.45 2838
2063.88 2890
2064.31 2837
2064.73 2857
2065.16 2683
2065.59 2503
2066.02 2900
2066.45 3134
2066.88 2987
2067.31 2936
2067.73 2960
2068.16 3252
2068.59 3378
2069.02 3100
2069.45 2972
2069.88 2968
2070.31 2997
2070.74 3022
2071.17 2951
2071.59 2981
2072.02 2863
2072.45 2975
2072.88 3164
2073.31 3110
2073.74 3153
2074.17 3128
2074.60 3079
2075.03 3109
2075.46 3087
2075.89 3085
2076.32 2889
2076.75 2962
2077.18 3096
2077.61 3066
2078.04 3225
2078.47 3124
2078.89 3278
2079.32 3456
2079.75 3272
2080.18 3326
2080.61 3467
2081.04 3623
2081.47 3581
2081.90 3911
2082.34 3870
2082.77 3916
2083.20 3972
2083.63 3704
2084.06 3666
2084.49 3612
2084.92 3393
2085.35 3318
2085.78 3553
2086.21 3403
2086.64 3315
2087.07 3219
2087.50 2879
2087.93 2758
2088.36 2682
2088.79 2858
2089.22 3092
2089.65 3035
2090.09 2985
2090.52 2913
2090.95 2756
2091.38 3037
2091.81 3014
2092.24 2998
2092.67 2825
2093.10 2812
2093.54 2995
2093.97 2754
2094.40 2972
2094.83 2844
2095.26 2613
2095.69 2980
2096.12 2933
2096.56 2944
2096.99 3058
2097.42 2911
2097.85 2905
2098.28 2739
2098.71 2822
2099.15 3045
2099.58 3025
2100.01 2935
2100.44 2949
2100.87 2863
2101.31 2749
2101.74 2672
2102.17 2830
2102.60 2742
2103.04 2886
2103.47 2816
2103.90 2923
2104.33 2925
2104.77 2661
2105.20 2660
2105.63 2755
2106.06 2899
2106.50 2807
2106.93 2709
2107.36 2656
2107.79 2800
2108.23 2853
2108.66 2713
2109.09 2955
2109.53 3104
2109.96 2965
2110.39 2963
2110.82 3192
2111.26 3231
2111.69 3035
2112.12 2993
2112.56 3099
2112.99 3097
2113.42 2917
2113.86 2827
2114.29 2878
2114.72 2944
2115.16 2894
2115.59 2853
2116.03 2830
2116.46 2732
2116.89 2803
2117.33 2648
2117.76 2717
2118.19 2879
2118.63 2793
2119.06 2737
2119.50 2823
2119.93 3033
2120.36 2974
2120.80 2704
2121.23 3009
2121.67 2952
2122.10 2916
2122.54 3038
2122.97 2960
2123.40 3085
2123.84 2993
2124.27 3038
2124.71 2862
2125.14 2847
2125.58 2739
2126.01 2781
2126.45 2774
2126.88 2677
2127.32 2664
2127.75 2784
2128.19 2934
2128.62 2815
2129.06 2699
2129.49 2621
2129.93 2570
2130.36 2786
2130.80 3008
2131.23 2929
2131.67 2750
2132.10 2629
2132.54 2755
2132.97 3035
2133.41 2953
2133.84 3038
2134.28 3021
2134.71 2849
2135.15 2772
2135.59 2968
2136.02 2889
2136.46 2937
2136.89 3276
2137.33 3137
2137.76 3006
2138.20 2753
2138.64 3004
2139.07 3130
2139.51 2998
2139.94 3035
2140.38 3072
2140.82 2952
2141.25 2773
2141.69 2789
2142.13 2876
2142.56 2854
2143.00 2904
2143.43 2660
2143.87 2568
2144.31 2624
2144.74 2714
2145.18 2667
2145.62 2539
2146.05 2745
2146.49 2710
2146.93 2669
2147.36 2788
2147.80 2811
2148.24 2765
2148.68 2684
2149.11 2781
2149.55 2750
2149.99 2940
2150.42 3046
2150.86 3438
2151.30 3235
2151.74 2920
2152.17 3236
2152.61 3363
2153.05 3245
2153.49 3250
2153.92 3326
2154.36 3407
2154.80 3502
2155.24 3186
2155.67 3093
2156.11 3133
2156.55 3016
2156.99 2870
2157.42 3214
2157.86 3162
2158.30 3137
2158.74 2873
2159.18 3042
2159.61 3031
2160.05 2997
2160.49 2801
2160.93 3164
2161.37 3080
2161.81 2893
2162.24 2899
2162.68 3084
2163.12 2950
2163.56 2817
2164.00 2890
2164.44 2962
2164.87 3063
2165.31 3352
2165.75 2904
2166.19 2994
2166.63 3045
2167.07 2809
2167.51 3022
2167.95 3011
2168.39 3083
2168.82 3151
2169.26 2978
2169.70 3178
2170.14 3275
2170.58 3208
2171.02 3256
2171.46 3038
2171.90 3064
2172.34 2945
2172.78 3092
2173.22 2965
2173.66 3000
2174.10 2915
2174.54 2988
2174.98 3113
2175.42 3115
2175.85 3297
2176.29 3108
2176.73 3146
2177.17 3236
2177.61 3057
2178.05 3242
2178.49 3091
2178.93 3184
2179.37 3304
2179.81 3159
2180.25 3143
2180.69 3153
2181.14 2965
2181.58 3114
2182.02 3147
2182.46 3108
2182.90 2676
2183.34 3039
2183.78 2989
2184.22 2850
2184.66 2877
2185.10 2817
2185.54 2853
2185.98 2621
2186.42 2790
2186.86 2756
2187.30 2898
2187.74 2932
2188.19 2899
2188.63 2750
2189.07 2809
2189.51 2819
2189.95 3039
2190.39 3006
2190.83 3006
2191.27 3028
2191.72 3097
2192.16 3014
2192.60 3005
2193.04 2976
2193.48 2807
2193.92 2887
2194.36 2983
2194.81 2992
2195.25 2705
2195.69 2814
2196.13 3171
2196.57 2958
2197.01 3063
2197.46 3150
2197.90 3352
2198.34 3195
2198.78 3274
2199.22 3035
2199.67 3000
2200.11 3055
2200.55 3089
2200.99 3132
2201.44 3221
2201.88 3130
2202.32 2973
2202.76 2912
2203.21 2834
2203.65 2768
2204.09 2744
2204.53 2867
2204.98 2736
2205.42 2796
2205.86 2817
2206.30 2990
2206.75 3140
2207.19 2897
2207.63 2864
2208.08 2949
2208.52 2940
2208.96 3003
2209.41 2946
2209.85 2965
2210.29 2831
2210.73 2909
2211.18 2888
2211.62 2863
2212.06 3120
2212.51 3207
2212.95 3085
2213.40 3055
2213.84 3048
2214.28 2901
2214.73 3072
2215.17 3157
2215.61 3022
2216.06 3134
2216.50 2903
2216.95 2821
2217.39 3038
2217.83 2959
2218.28 3020
2218.72 2879
2219.17 2840
2219.61 2793
2220.05 3028
2220.50 3070
2220.94 3016
2221.39 2822
2221.83 2858
2222.28 2904
2222.72 2903
2223.16 2703
2223.61 2867
2224.05 2929
2224.50 2916
2224.94 2877
2225.39 3015
2225.83 3042
2226.28 3347
2226.72 3434
2227.17 2954
2227.61 3136
2228.06 3240
2228.50 3131
2228.95 3090
2229.39 3257
2229.84 3282
2230.28 3029
2230.73 3067
2231.17 3292
2231.62 3145
2232.06 3103
2232.51 3358
2232.95 3358
2233.40 3302
2233.85 3128
2234.29 3147
2234.74 3217
2235.18 3052
2235.63 3233
2236.07 3026
2236.52 3241
2236.97 3023
2237.41 3094
2237.86 3287
2238.30 3245
2238.75 3054
2239.20 3167
2239.64 3120
2240.09 3218
2240.53 3005
2240.98 3215
2241.43 3306
2241.87 3229
2242.32 3046
2242.77 3129
2243.21 2898
2243.66 2930
2244.11 3025
2244.55 3035
2245.00 3051
2245.45 2858
2245.89 2888
2246.34 2771
2246.79 2763
2247.23 3013
2247.68 2776
2248.13 2860
2248.57 2890
2249.02 2889
2249.47 2716
2249.92 2916
2250.36 3106
2250.81 2984
2251.26 3066
2251.70 3000
2252.15 2892
2252.60 2882
2253.05 2967
2253.49 2858
2253.94 2867
2254.39 2991
2254.84 3168
2255.28 3016
2255.73 3061
2256.18 3001
2256.63 2774
2257.08 2967
2257.52 3019
2257.97 2867
2258.42 2932
2258.87 2718
2259.32 2833
2259.76 2902
2260.21 2856
2260.66 2934
2261.11 2941
2261.56 2789
2262.01 3020
2262.45 3002
2262.90 3101
2263.35 3333
2263.80 3254
2264.25 3212
2264.70 3398
2265.15 3489
2265.59 3674
2266.04 3553
2266.49 3551
2266.94 3815
2267.39 3655
2267.84 3673
2268.29 3690
2268.74 3718
2269.19 3641
2269.63 3645
2270.08 3330
2270.53 3651
2270.98 3647
2271.43 3549
2271.88 3545
2272.33 3476
2272.78 3463
2273.23 3294
2273.68 3473
2274.13 3175
2274.58 3048
2275.03 3099
2275.48 3220
2275.93 3001
2276.38 3125
2276.83 3043
2277.28 3113
2277.73 3206
2278.18 3184
2278.63 3143
2279.08 2687
2279.53 2867
2279.98 3200
2280.43 3072
2280.88 3354
2281.33 3401
2281.78 3204
2282.23 3377
2282.68 3577
2283.13 3444
2283.58 3538
2284.03 3414
2284.48 3381
2284.93 3465
2285.38 3458
2285.83 3170
2286.28 3219
2286.73 3213
2287.19 3417
2287.64 3126
2288.09 3151
2288.54 3199
2288.99 3244
2289.44 3249
2289.89 3275
2290.34 3459
2290.79 3592
2291.25 3767
2291.70 3703
2292.15 3986
2292.60 4082
2293.05 4186
2293.50 4399
2293.95 4397
2294.41 4256
2294.86 4308
2295.31 4274
2295.76 4412
2296.21 4249
2296.66 3839
2297.12 3877
2297.57 3784
2298.02 3450
2298.47 3418
2298.92 3211
2299.38 3198
2299.83 3051
2300.28 3083
2300.73 3073
2301.18 3093
2301.64 2961
2302.09 2899
2302.54 3002
2302.99 3117
2303.45 2896
2303.90 2891
2304.35 3127
2304.80 3118
2305.26 3186
2305.71 3115
2306.16 2982
2306.61 3111
2307.07 3080
2307.52 3328
2307.97 3118
2308.43 3235
2308.88 3220
2309.33 3289
2309.79 3157
2310.24 3303
2310.69 3379
2311.15 3313
2311.60 3246
2312.05 3382
2312.51 3382
2312.96 3418
2313.41 3379
2313.87 3283
2314.32 3214
2314.77 3107
2315.23 3258
2315.68 3250
2316.13 3157
2316.59 3046
2317.04 2999
2317.49 3082
2317.95 3070
2318.40 3085
2318.86 3129
2319.31 3024
2319.76 3030
2320.22 3081
2320.67 3107
2321.13 3099
2321.58 3380
2322.04 3503
2322.49 3237
2322.94 3026
2323.40 3048
2323.85 3265
2324.31 3354
2324.76 3361
2325.22 3281
2325.67 3119
2326.13 3167
2326.58 3255
2327.04 3311
2327.49 3142
2327.95 3313
2328.40 3394
2328.86 3426
2329.31 3288
2329.77 3178
2330.22 3431
2330.68 3578
2331.13 3301
2331.59 3297
2332.04 3371
2332.50 3274
2332.95 3517
2333.41 3275
2333.86 3263
2334.32 3357
2334.77 3251
2335.23 3491
2335.69 3213
2336.14 3049
2336.60 3284
2337.05 3146
2337.51 3029
2337.96 3338
2338.42 3153
2338.88 3242
2339.33 3338
2339.79 3330
2340.24 3491
2340.70 3681
2341.16 3837
2341.61 3773
2342.07 3799
2342.52 4316
2342.98 4211
2343.44 4072
2343.89 4155
2344.35 4261
2344.81 4017
2345.26 3950
2345.72 4033
2346.18 4049
2346.63 4121
2347.09 3997
2347.55 3893
2348.00 4020
2348.46 3780
2348.92 3980
2349.37 4135
2349.83 3813
2350.29 3752
2350.75 3710
2351.20 3448
2351.66 3578
2352.12 3539
2352.57 3381
2353.03 3461
2353.49 3493
2353.95 3228
2354.40 3351
2354.86 3226
2355.32 3195
2355.78 3175
2356.23 3027
2356.69 3211
2357.15 3080
2357.61 3171
2358.07 3081
2358.52 3085
2358.98 3182
2359.44 2918
2359.90 2964
2360.36 3195
2360.81 2962
2361.27 2962
2361.73 3146
2362.19 3136
2362.65 3121
2363.10 3207
2363.56 3163
2364.02 3032
2364.48 3233
2364.94 3166
2365.40 3141
2365.86 3086
2366.31 3268
2366.77 3258
2367.23 3265
2367.69 3530
2368.15 3397
2368.61 3708
2369.07 3782
2369.53 3718
2369.98 3677
2370.44 3518
2370.90 3832
2371.36 3760
2371.82 3635
2372.28 3896
2372.74 3776
2373.20 3582
2373.66 3390
2374.12 3534
2374.58 3468
2375.04 3385
2375.50 3375
2375.95 3187
2376.41 3188
2376.87 3235
2377.33 3076
2377.79 3342
2378.25 3265
2378.71 3246
2379.17 3185
2379.63 3265
2380.09 3183
2380.55 3443
2381.01 3265
2381.47 3387
2381.93 3408
2382.39 3062
2382.85 3180
2383.31 3207
2383.77 3160
2384.23 3284
2384.69 3319
2385.15 3304
2385.62 3095
2386.08 3443
2386.54 3115
2387.00 3100
2387.46 3111
2387.92 3108
2388.38 3263
2388.84 3168
2389.30 2926
2389.76 3071
2390.22 3023
2390.68 3097
2391.14 3060
2391.61 2984
2392.07 3289
2392.53 3146
2392.99 2879
2393.45 2870
2393.91 3059
2394.37 2891
2394.83 2868
2395.30 2919
2395.76 2864
2396.22 3048
2396.68 3077
2397.14 3194
2397.60 2960
2398.07 2972
2398.53 3017
2398.99 3143
2399.45 3081
2399.91 3423
2400.37 3250
2400.84 3077
2401.30 3041
2401.76 2950
2402.22 3022
2402.68 3007
2403.15 3102
2403.61 2962
2404.07 2733
2404.53 2936
2405.00 2991
2405.46 2958
2405.92 3018
2406.38 3164
2406.85 3210
2407.31 3021
2407.77 3160
2408.23 2961
2408.70 3054
2409.16 3195
2409.62 3203
2410.08 3012
2410.55 3114
2411.01 3281
2411.47 3079
2411.94 3091
2412.40 2978
2412.86 3025
2413.33 2977
2413.79 3102
2414.25 3095
2414.72 3129
2415.18 2952
2415.64 3009
2416.11 3035
2416.57 3081
2417.03 3241
2417.50 3066
2417.96 3225
2418.42 3279
2418.89 3482
2419.35 3506
2419.81 3592
2420.28 3455
2420.74 3357
2421.21 3737
2421.67 3755
2422.13 3505
2422.60 3696
2423.06 3601
2423.53 3689
2423.99 3776
2424.45 3653
2424.92 3347
2425.38 3468
2425.85 3590
2426.31 3538
2426.78 3432
2427.24 3344
2427.71 3433
2428.17 3419
2428.63 3462
2429.10 3166
2429.56 3119
2430.03 3321
2430.49 3237
2430.96 3190
2431.42 3140
2431.89 3099
2432.35 2990
2432.82 2848
2433.28 2941
2433.75 3109
2434.21 2937
2434.68 2870
2435.14 2996
2435.61 3125
2436.07 2992
2436.54 3169
2437.01 3207
2437.47 3022
2437.94 2878
2438.40 3066
2438.87 3241
2439.33 3179
2439.80 3260
2440.26 3307
2440.73 3416
2441.20 3358
2441.66 3384
2442.13 3452
2442.59 3653
2443.06 3791
2443.53 3495
2443.99 3544
2444.46 3736
2444.92 3649
2445.39 3312
2445.86 3186
2446.32 3478
2446.79 3220
2447.26 3182
2447.72 3084
2448.19 2989
2448.66 2938
2449.12 2791
2449.59 2881
2450.05 2772
2450.52 2983
2450.99 3126
2451.46 2853
2451.92 3003
2452.39 2842
2452.86 2816
2453.32 2856
2453.79 3139
2454.26 2941
2454.72 2795
2455.19 2903
2455.66 2942
2456.13 2888
2456.59 2886
2457.06 2942
2457.53 2880
2458.00 2819
2458.46 2963
2458.93 2976
2459.40 2916
2459.87 2722
2460.33 3046
2460.80 3052
2461.27 3006
2461.74 2877
2462.20 2830
2462.67 2773
2463.14 2913
2463.61 2923
2464.08 2954
2464.54 3136
2465.01 3098
2465.48 2999
2465.95 2938
2466.42 3021
2466.88 3145
2467.35 2975
2467.82 2918
2468.29 2986
2468.76 3119
2469.23 3106
2469.70 3086
2470.16 2996
2470.63 2911
2471.10 2894
2471.57 2955
2472.04 2934
2472.51 3213
2472.98 3161
2473.44 2940
2473.91 2975
2474.38 2999
2474.85 3050
2475.32 3091
2475.79 3018
2476.26 2819
2476.73 2939
2477.20 2942
2477.67 2707
2478.14 2777
2478.61 3015
2479.08 3040
2479.54 3000
2480.01 3139
2480.48 3263
2480.95 3138
2481.42 3314
2481.89 3403
2482.36 3651
2482.83 3572
2483.30 3554
2483.77 3853
2484.24 3854
2484.71 3759
2485.18 3442
2485.65 3238
2486.12 3117
2486.59 3074
2487.06 3044
2487.53 3158
2488.00 3126
2488.47 3068
2488.94 3102
2489.41 2945
2489.88 2809
2490.35 2799
2490.83 3073
2491.30 3045
2491.77 2763
2492.24 2997
2492.71 3328
2493.18 3238
2493.65 2913
2494.12 2925
2494.59 2695
2495.06 3081
2495.53 3185
2496.00 3072
2496.48 3053
2496.95 3083
2497.42 3060
2497.89 3254
2498.36 3056
2498.83 2998
2499.30 2970
2499.77 3036
2500.25 3003
2500.72 2833
2501.19 2972
2501.66 3181
2502.13 3034
2502.60 2922
2503.07 2842
2503.55 2808
2504.02 2835
2504.49 2962
2504.96 2882
2505.43 2870
2505.91 2783
2506.38 2673
2506.85 2928
2507.32 3068
2507.79 3120
2508.27 3156
2508.74 3157
2509.21 3103
2509.68 3026
2510.16 3184
2510.63 3226
2511.10 3511
2511.57 3497
2512.05 3793
2512.52 3578
2512.99 3439
2513.46 3495
2513.94 3482
2514.41 3375
2514.88 3203
2515.35 3313
2515.83 3378
2516.30 3371
2516.77 3449
2517.25 3225
2517.72 3069
2518.19 3129
2518.67 3177
2519.14 3159
2519.61 3100
2520.09 3274
2520.56 3119
2521.03 2925
2521.51 3150
2521.98 3169
2522.45 3110
2522.93 3403
2523.40 3168
2523.87 2744
2524.35 2937
2524.82 2843
2525.29 3017
2525.77 3083
2526.24 3090
2526.72 3031
2527.19 2984
2527.66 3078
2528.14 3267
2528.61 3032
2529.09 2943
2529.56 2948
2530.03 2945
2530.51 3000
2530.98 3014
2531.46 2829
2531.93 2803
2532.41 3224
2532.88 2950
2533.36 2840
2533.83 2897
2534.31 3202
2534.78 2947
2535.25 3071
2535.73 3055
2536.20 3041
2536.68 2900
2537.15 2812
2537.63 2946
2538.10 3102
2538.58 3297
2539.05 3117
2539.53 3321
2540.00 3124
2540.48 3086
2540.95 3168
2541.43 3058
2541.91 3066
2542.38 2982
2542.86 3006
2543.33 3097
2543.81 3038
2544.28 3070
2544.76 3018
2545.23 3151
2545.71 3001
2546.19 3154
2546.66 3050
2547.14 3200
2547.61 3213
2548.09 3163
2548.56 3319
2549.04 3213
2549.52 3387
2549.99 3702
2550.47 3487
2550.95 3474
2551.42 3465
2551.90 3684
2552.37 3684
2552.85 3467
2553.33 3588
2553.80 3746
2554.28 3791
2554.76 3709
2555.23 3742
2555.71 3787
2556.19 3847
2556.66 3913
2557.14 4034
2557.62 4367
2558.09 4302
2558.57 4191
2559.05 4396
2559.52 4064
2560.00 4162
2560.48 4237
2560.96 3818
2561.43 3686
2561.91 3529
2562.39 3400
2562.86 3321
2563.34 3376
2563.82 3220
2564.30 3055
2564.77 3155
2565.25 3196
2565.73 3180
2566.21 3183
2566.68 3194
2567.16 2866
2567.64 2943
2568.12 3002
2568.60 2951
2569.07 3071
2569.55 3110
2570.03 2824
2570.51 2806
2570.99 2773
2571.46 2884
2571.94 2966
2572.42 2779
2572.90 2885
2573.38 2861
2573.85 2863
2574.33 2765
2574.81 3053
2575.29 3075
2575.77 2803
2576.25 3231
2576.73 3144
2577.20 3182
2577.68 3137
2578.16 3100
2578.64 2856
2579.12 2859
2579.60 2837
2580.08 2999
2580.56 2935
2581.04 3174
2581.51 3068
2581.99 3131
2582.47 2870
2582.95 2751
2583.43 3029
2583.91 3191
2584.39 3352
2584.87 3248
2585.35 2982
2585.83 2966
2586.31 3001
2586.79 2851
2587.27 3112
2587.75 2971
2588.23 2994
2588.71 2827
2589.18 2882
2589.66 3051
2590.14 3029
2590.62 2858
2591.10 3188
2591.58 2969
2592.06 3167
2592.54 3166
2593.02 2952
2593.50 2930
2593.98 3079
2594.47 3216
2594.95 3251
2595.43 3470
2595.91 3547
2596.39 3473
2596.87 3455
2597.35 3535
2597.83 3412
2598.31 3503
2598.79 3348
2599.27 3459
2599.75 3449
2600.23 3410
2600.71 3432
2601.19 3179
2601.67 3274
2602.16 3133
2602.64 3120
2603.12 3006
2603.60 2800
2604.08 3010
2604.56 2977
2605.04 2915
2605.52 2917
2606.00 2861
2606.49 2704
2606.97 2815
2607.45 2914
2607.93 2951
2608.41 2873
2608.89 2950
2609.37 2893
2609.86 2922
2610.34 2927
2610.82 3022
2611.30 3198
2611.78 3133
2612.27 3029
2612.75 3185
2613.23 3371
2613.71 3353
2614.19 3160
2614.68 3302
2615.16 3324
2615.64 3443
2616.12 3228
2616.60 3153
2617.09 3211
2617.57 3236
2618.05 3198
2618.53 2984
2619.02 2902
2619.50 2937
2619.98 3051
2620.46 3005
2620.95 3086
2621.43 3008
2621.91 3011
2622.40 3038
2622.88 3139
2623.36 2973
2623.84 3103
2624.33 3030
2624.81 2779
2625.29 2892
2625.78 2946
2626.26 2934
2626.74 2968
2627.23 2754
2627.71 2846
2628.19 3019
2628.68 2849
2629.16 2972
2629.64 3042
2630.13 2965
2630.61 3038
2631.09 2935
2631.58 3033
2632.06 2895
2632.54 2909
2633.03 2971
2633.51 2911
2634.00 3109
2634.48 3023
2634.96 2900
2635.45 2989
2635.93 3108
2636.42 2965
2636.90 2869
2637.38 2872
2637.87 3061
2638.35 2980
2638.84 2970
2639.32 3088
2639.81 3052
2640.29 3113
2640.78 2904
2641.26 2934
2641.74 3008
2642.23 2860
2642.71 2927
2643.20 3010
2643.68 3013
2644.17 3009
2644.65 3224
2645.14 3177
2645.62 3118
2646.11 2863
2646.59 3085
2647.08 2887
2647.56 2973
2648.05 3016
2648.53 2909
2649.02 2811
2649.50 2923
2649.99 2929
2650.48 2964
2650.96 2999
2651.45 2827
2651.93 2925
2652.42 2964
2652.90 2799
2653.39 2720
2653.87 2820
2654.36 3073
2654.85 2897
2655.33 2968
2655.82 3046
2656.30 2972
2656.79 2751
2657.28 2771
2657.76 2887
2658.25 2739
2658.73 2784
2659.22 2745
2659.71 2954
2660.19 3129
2660.68 3044
2661.17 3007
2661.65 2968
2662.14 2552
2662.62 2829
2663.11 2983
2663.60 2917
2664.08 2964
2664.57 3031
2665.06 3097
2665.55 3127
2666.03 3050
2666.52 3348
2667.01 3167
2667.49 3139
2667.98 3081
2668.47 3140
2668.95 3305
2669.44 3169
2669.93 3164
2670.42 3431
2670.90 3327
2671.39 3119
2671.88 3199
2672.36 3217
2672.85 3230
2673.34 3113
2673.83 3141
2674.31 3460
2674.80 3366
2675.29 3476
2675.78 3379
2676.27 3253
2676.75 3534
2677.24 3498
2677.73 3720
2678.22 3495
2678.71 3603
2679.19 3613
2679.68 3581
2680.17 3557
2680.66 3585
2681.15 3482
2681.63 3375
2682.12 3413
2682.61 3418
2683.10 3360
2683.59 3708
2684.08 3540
2684.56 3617
2685.05 3676
2685.54 3655
2686.03 3577
2686.52 3472
2687.01 3418
2687.50 3641
2687.99 3721
2688.47 3537
2688.96 3604
2689.45 3420
2689.94 3319
2690.43 3297
2690.92 3182
2691.41 3187
2691.90 3289
2692.39 3066
2692.88 2912
2693.37 3046
2693.85 2932
2694.34 3048
2694.83 3011
2695.32 3014
2695.81 3223
2696.30 3288
2696.79 3107
2697.28 2965
2697.77 3090
2698.26 3289
2698.75 3255
2699.24 3095
2699.73 3335
2700.22 3483
2700.71 3470
2701.20 3551
2701.69 3361
2702.18 3171
2702.67 3179
2703.16 3449
2703.65 3480
2704.14 3422
2704.63 3432
2705.12 3276
2705.61 3231
2706.10 3284
2706.59 3344
2707.08 3251
2707.58 3359
2708.07 3231
2708.56 3221
2709.05 3362
2709.54 3128
2710.03 3000
2710.52 3016
2711.01 2949
2711.50 2990
2711.99 3023
2712.48 3036
2712.98 3082
2713.47 3007
2713.96 3094
2714.45 3053
2714.94 3024
2715.43 3069
2715.92 3002
2716.41 3059
2716.91 2903
2717.40 2839
2717.89 2998
2718.38 3286
2718.87 2840
2719.36 3005
2719.86 3146
2720.35 3297
2720.84 3119
2721.33 3103
2721.82 3164
2722.31 3074
2722.81 3219
2723.30 3282
2723.79 3209
2724.28 3160
2724.77 3291
2725.27 3213
2725.76 3270
2726.25 3345
2726.74 3227
2727.24 3145
2727.73 3017
2728.22 2790
2728.71 3113
2729.21 3121
2729.70 2940
2730.19 2929
2730.68 2751
2731.18 2770
2731.67 2726
2732.16 3007
2732.66 2863
2733.15 2988
2733.64 3031
2734.13 2916
2734.63 2878
2735.12 2945
2735.61 2826
2736.11 2860
2736.60 2946
2737.09 3089
2737.59 3016
2738.08 3057
2738.57 2985
2739.07 3050
2739.56 3225
2740.05 3249
2740.55 3267
2741.04 3100
2741.54 3186
2742.03 3012
2742.52 2944
2743.02 3144
2743.51 3189
2744.00 3219
2744.50 3209
2744.99 2955
2745.49 2937
2745.98 2880
2746.47 2877
2746.97 2808
2747.46 2605
2747.96 2823
2748.45 2749
2748.95 2933
2749.44 3023
2749.93 2864
2750.43 2890
2750.92 2880
2751.42 2943
2751.91 2909
2752.41 2884
2752.90 2706
2753.40 2849
2753.89 3052
2754.39 2874
2754.88 2912
2755.38 3087
2755.87 2838
2756.37 2796
2756.86 3030
2757.36 3081
2757.85 3208
2758.35 3151
2758.84 3098
2759.34 2913
2759.83 2879
2760.33 2903
2760.82 3261
2761.32 3034
2761.81 3006
2762.31 3054
2762.81 3001
2763.30 2913
2763.80 2915
2764.29 3021
2764.79 2909
2765.28 2975
2765.78 2999
2766.28 2874
2766.77 2674
2767.27 2788
2767.76 2792
2768.26 2916
2768.76 3028
2769.25 3122
2769.75 2796
2770.25 2722
2770.74 2844
2771.24 2902
2771.73 2888
2772.23 2897
2772.73 2921
2773.22 3122
2773.72 3039
2774.22 2814
2774.71 2802
2775.21 2891
2775.71 2915
2776.20 3121
2776.70 2958
2777.20 3025
2777.69 3064
2778.19 3087
2778.69 3216
2779.19 3135
2779.68 3096
2780.18 3115
2780.68 3245
2781.17 3259
2781.67 3094
2782.17 3109
2782.67 3060
2783.16 3127
2783.66 3118
2784.16 3207
2784.66 3235
2785.15 3118
2785.65 2984
2786.15 3270
2786.65 3090
2787.15 3231
2787.64 3195
2788.14 3064
2788.64 3053
2789.14 2956
2789.63 2912
2790.13 3029
2790.63 2974
2791.13 3103
2791.63 3039
2792.13 2997
2792.62 3024
2793.12 3238
2793.62 3121
2794.12 3159
2794.62 3055
2795.12 3290
2795.61 3322
2796.11 3485
2796.61 3742
2797.11 3927
2797.61 4366
2798.11 4514
2798.61 4864
2799.11 4912
2799.60 5124
2800.10 5506
2800.60 5690
2801.10 5341
2801.60 5277
2802.10 5070
2802.60 4877
2803.10 4660
2803.60 4435
2804.10 4372
2804.60 4326
2805.10 3800
2805.59 3699
2806.09 3515
2806.59 3716
2807.09 3809
2807.59 3426
2808.09 3523
2808.59 3666
2809.09 3778
2809.59 3769
2810.09 3921
2810.59 4204
2811.09 4456
2811.59 4287
2812.09 4279
2812.59 4246
2813.09 4312
2813.59 4084
2814.09 3943
2814.59 3911
2815.09 3661
2815.59 3581
2816.09 3527
2816.59 3451
2817.09 3375
2817.59 3561
2818.09 3401
2818.60 3306
2819.10 3184
2819.60 3035
2820.10 2976
2820.60 3237
2821.10 3319
2821.60 3257
2822.10 3169
2822.60 3376
2823.10 3525
2823.60 3449
2824.10 3182
2824.61 3225
2825.11 3151
2825.61 3363
2826.11 3389
2826.61 3497
2827.11 3479
2827.61 3518
2828.12 3356
2828.62 3444
2829.12 3603
2829.62 3569
2830.12 3359
2830.62 3338
2831.12 3424
2831.63 3286
2832.13 3129
2832.63 3005
2833.13 3207
2833.63 3044
2834.14 3016
2834.64 2920
2835.14 3091
2835.64 3253
2836.14 3203
2836.65 3309
2837.15 3250
2837.65 3167
2838.15 3316
2838.66 3465
2839.16 3417
2839.66 3611
2840.16 3439
2840.67 3258
2841.17 3380
2841.67 3346
2842.17 3166
2842.68 3100
2843.18 3040
2843.68 3093
2844.18 3191
2844.69 3369
2845.19 3182
2845.69 3034
2846.20 3037
2846.70 2904
2847.20 3146
2847.71 3283
2848.21 3212
2848.71 3231
2849.22 3197
2849.72 3213
2850.22 3205
2850.73 3405
2851.23 3531
2851.73 3269
2852.24 3095
2852.74 3131
2853.24 3131
2853.75 3194
2854.25 2788
2854.75 2864
2855.26 2841
2855.76 2870
2856.27 3008
2856.77 2779
2857.27 2873
2857.78 3175
2858.28 3094
2858.79 2982
2859.29 2949
2859.80 2963
2860.30 2946
2860.80 2892
2861.31 2792
2861.81 3021
2862.32 2874
2862.82 3155
2863.33 3088
2863.83 2955
2864.34 3119
2864.84 3106
2865.34 2890
2865.85 2836
2866.35 2928
2866.86 2956
2867.36 2732
2867.87 2798
2868.37 2842
2868.88 2941
2869.38 2873
2869.89 2894
2870.39 2767
2870.90 2897
2871.41 2886
2871.91 2999
2872.42 2979
2872.92 2851
2873.43 2959
2873.93 3122
2874.44 3156
2874.94 3224
2875.45 2987
2875.95 3072
2876.46 3299
2876.97 3257
2877.47 3431
2877.98 3131
2878.48 3247
2878.99 3391
2879.50 3074
2880.00 3149
2880.51 2947
2881.01 3153
2881.52 3341
2882.03 3270
2882.53 3524
2883.04 3505
2883.54 3756
2884.05 3736
2884.56 3628
2885.06 3858
2885.57 3939
2886.08 4020
2886.58 3844
2887.09 4014
2887.60 4001
2888.10 4229
2888.61 4241
2889.12 4269
2889.62 4245
2890.13 4245
2890.64 4241
2891.15 4162
2891.65 3946
2892.16 4124
2892.67 4106
2893.17 3761
2893.68 3612
2894.19 3678
2894.70 3728
2895.20 3191
2895.71 3230
2896.22 3305
2896.73 3342
2897.23 3431
2897.74 3419
2898.25 3532
2898.76 3637
2899.26 3530
2899.77 3438
2900.28 3378
2900.79 3387
2901.29 3527
2901.80 3455
2902.31 3558
2902.82 3473
2903.33 3738
2903.83 3564
2904.34 3330
2904.85 3634
2905.36 3603
2905.87 3678
2906.38 3798
2906.88 3499
2907.39 3526
2907.90 3833
2908.41 3637
2908.92 3639
2909.43 3648
2909.94 3668
2910.44 3472
2910.95 3436
2911.46 3442
2911.97 3515
2912.48 3156
2912.99 3209
2913.50 3252
2914.01 3339
2914.52 3485
2915.02 3196
2915.53 3195
2916.04 3259
2916.55 3263
2917.06 3330
2917.57 3299
2918.08 3214
2918.59 3234
2919.10 3103
2919.61 3285
2920.12 3351
2920.63 3476
2921.14 3527
2921.65 3485
2922.16 3546
2922.67 3373
2923.18 3566
2923.69 3873
2924.20 3979
2924.71 4278
2925.22 4657
2925.73 4863
2926.24 5209
2926.75 5403
2927.26 5429
2927.77 5906
2928.28 6058
2928.79 6144
2929.30 6393
2929.81 6153
2930.32 5793
2930.83 5614
2931.34 5016
2931.85 4716
2932.36 4567
2932.87 4142
2933.38 3974
2933.89 3664
2934.40 3406
2934.91 3160
2935.42 3228
2935.94 3126
2936.45 3191
2936.96 3077
2937.47 3002
2937.98 3122
2938.49 3084
2939.00 3051
2939.51 3202
2940.02 3191
2940.54 3262
2941.05 3198
2941.56 3021
2942.07 3423
2942.58 3333
2943.09 3173
2943.61 3072
2944.12 3088
2944.63 3128
2945.14 3079
2945.65 3103
2946.16 3272
2946.68 3308
2947.19 3405
2947.70 3475
2948.21 3681
2948.72 3735
2949.24 3658
2949.75 3577
2950.26 3431
2950.77 3655
2951.28 3770
2951.80 3673
2952.31 3527
2952.82 3649
2953.33 3716
2953.85 3432
2954.36 3497
2954.87 3234
2955.38 3363
2955.90 3441
2956.41 3378
2956.92 3582
2957.43 3529
2957.95 3526
2958.46 3382
2958.97 3251
2959.49 3222
2960.00 3122
2960.51 3245
2961.03 3171
2961.54 3424
2962.05 3221
2962.57 3493
2963.08 3604
2963.59 3393
2964.11 3435
2964.62 3556
2965.13 3737
2965.65 3977
2966.16 3740
2966.67 3704
2967.19 3623
2967.70 3543
2968.21 3348
2968.73 3449
2969.24 3330
2969.76 3026
2970.27 3129
2970.78 3189
2971.30 3165
2971.81 3305
2972.33 3075
2972.84 3177
2973.35 3035
2973.87 2961
2974.38 3074
2974.90 3117
2975.41 3113
2975.92 2917
2976.44 2742
2976.95 2837
2977.47 3063
2977.98 2820
2978.50 2827
2979.01 3208
2979.53 3172
2980.04 3120
2980.56 3039
2981.07 2857
2981.59 3005
2982.10 3066
2982.62 3089
2983.13 3044
2983.65 3058
2984.16 3098
2984.68 3078
2985.19 3017
2985.71 3152
2986.22 3035
2986.74 3238
2987.25 3244
2987.77 3156
2988.28 3233
2988.80 3261
2989.31 3296
2989.83 3258
2990.35 3189
2990.86 3360
2991.38 3132
2991.89 3095
2992.41 3111
2992.92 3032
2993.44 2961
2993.96 3191
2994.47 3283
2994.99 3314
2995.50 3407
2996.02 3320
2996.54 3291
2997.05 3400
2997.57 3462
2998.09 3324
2998.60 3308
2999.12 3599
2999.64 3665
3000.15 3700
3000.67 3795
3001.18 3800
3001.70 3653
3002.22 3958
3002.73 4030
3003.25 3981
3003.77 3909
3004.29 3951
3004.80 3579
3005.32 3713
3005.84 3624
3006.35 3883
3006.87 4102
3007.39 3806
3007.90 3745
3008.42 3508
3008.94 3487
3009.46 3365
3009.97 3230
3010.49 3346
3011.01 3205
3011.53 3138
3012.04 3164
3012.56 3001
3013.08 3192
3013.60 3197
3014.11 2813
3014.63 2994
3015.15 3018
3015.67 3245
3016.18 3106
3016.70 3164
3017.22 3119
3017.74 3218
3018.26 3122
3018.77 3299
3019.29 3377
3019.81 3248
3020.33 3331
3020.85 3275
3021.37 3456
3021.88 3440
3022.40 3275
3022.92 3310
3023.44 3607
3023.96 3279
3024.48 3259
3025.00 3599
3025.51 3456
3026.03 3317
3026.55 3345
3027.07 3551
3027.59 3621
3028.11 3471
3028.63 3538
3029.15 3556
3029.67 3644
3030.18 3343
3030.70 3077
3031.22 3342
3031.74 3159
3032.26 2942
3032.78 3169
3033.30 2932
3033.82 3111
3034.34 3288
3034.86 2880
3035.38 3041
3035.90 3144
3036.42 2971
3036.94 2897
3037.46 2940
3037.98 2913
3038.50 3148
3039.02 3346
3039.54 3552
3040.06 3387
3040.58 3176
3041.10 3306
3041.62 3259
3042.14 3407
3042.66 3629
3043.18 3505
3043.70 3222
3044.22 3216
3044.74 3155
3045.26 3131
3045.78 3145
3046.30 2918
3046.82 2960
3047.34 3067
3047.86 2981
3048.38 2828
3048.90 2845
3049.42 2886
3049.94 2941
3050.46 2967
3050.98 2823
3051.50 2738
3052.03 2815
3052.55 2802
3053.07 2759
3053.59 2634
3054.11 2856
3054.63 2866
3055.15 2883
3055.67 2747
3056.19 2835
3056.72 2994
3057.24 2771
3057.76 2952
3058.28 2916
3058.80 2991
3059.32 2969
3059.84 2982
3060.37 2694
3060.89 2885
3061.41 2838
3061.93 2903
3062.45 2853
3062.98 2976
3063.50 3292
3064.02 2987
3064.54 2958
3065.06 3185
3065.59 3030
3066.11 2960
3066.63 3223
3067.15 3086
3067.67 2950
3068.20 3081
3068.72 3276
3069.24 2931
3069.76 3005
3070.29 3238
3070.81 3189
3071.33 3087
3071.85 3042
3072.38 3067
3072.90 3108
3073.42 3212
3073.95 3333
3074.47 3145
3074.99 3076
3075.51 3279
3076.04 3139
3076.56 3333
3077.08 3268
3077.61 3105
3078.13 3103
3078.65 3220
3079.18 3342
3079.70 3206
3080.22 3301
3080.75 3301
3081.27 3429
3081.79 3639
3082.32 3532
3082.84 3355
3083.36 3521
3083.89 3571
3084.41 3539
3084.93 3612
3085.46 3710
3085.98 3311
3086.51 3569
3087.03 3473
3087.55 3274
3088.08 3045
3088.60 3177
3089.13 3405
3089.65 3491
3090.17 3258
3090.70 3213
3091.22 3267
3091.75 3080
3092.27 3312
3092.80 3270
3093.32 3484
3093.85 3482
3094.37 3404
3094.89 3468
3095.42 3334
3095.94 3289
3096.47 3522
3096.99 3599
3097.52 3544
3098.04 3677
3098.57 3642
3099.09 3956
3099.62 3932
3100.14 3826
3100.67 3884
3101.19 4144
3101.72 4243
3102.24 4454
3102.77 4624
3103.29 4831
3103.82 5546
3104.34 5565
3104.87 5686
3105.40 5963
3105.92 6134
3106.45 6469
3106.97 6496
3107.50 6717
3108.02 6632
3108.55 5845
3109.08 5656
3109.60 5083
3110.13 4718
3110.65 4705
3111.18 4604
3111.70 4694
3112.23 4367
3112.76 4649
3113.28 4945
3113.81 5091
3114.34 4981
3114.86 5028
3115.39 5121
3115.91 4901
3116.44 4494
3116.97 4147
3117.49 4089
3118.02 3967
3118.55 3817
3119.07 3826
3119.60 3737
3120.13 3727
3120.65 3748
3121.18 3386
3121.71 3376
3122.23 3546
3122.76 3531
3123.29 3477
3123.82 3491
3124.34 3852
3124.87 3666
3125.40 3602
3125.92 3363
3126.45 3500
3126.98 3621
3127.51 3544
3128.03 3680
3128.56 3415
3129.09 3411
3129.62 3323
3130.14 3590
3130.67 3396
3131.20 3452
3131.73 3587
3132.25 3523
3132.78 3488
3133.31 3370
3133.84 3396
3134.37 3095
3134.89 3348
3135.42 3332
3135.95 3040
3136.48 3259
3137.01 3544
3137.53 3433
3138.06 3256
3138.59 3446
3139.12 3616
3139.65 3351
3140.18 3360
3140.70 3184
3141.23 3107
3141.76 3111
3142.29 3329
3142.82 3328
3143.35 3336
3143.88 3425
3144.40 3439
3144.93 3280
3145.46 3336
3145.99 3337
3146.52 3218
3147.05 3337
3147.58 3285
3148.11 3113
3148.64 3070
3149.17 3449
3149.70 3546
3150.22 3822
3150.75 3596
3151.28 3817
3151.81 3769
3152.34 3672
3152.87 3486
3153.40 3491
3153.93 3288
3154.46 3337
3154.99 3448
3155.52 3459
3156.05 3283
3156.58 3420
3157.11 3478
3157.64 3270
3158.17 3132
3158.70 3273
3159.23 3216
3159.76 3316
3160.29 3247
3160.82 3027
3161.35 3237
3161.88 2831
3162.41 3169
3162.94 2990
3163.47 2910
3164.00 3089
3164.53 3165
3165.06 3260
3165.59 3070
3166.12 3062
3166.65 3100
3167.18 3184
3167.72 2975
3168.25 2949
3168.78 2981
3169.31 3089
3169.84 3032
3170.37 2696
3170.90 3092
3171.43 3138
3171.96 2983
3172.49 3003
3173.03 2903
3173.56 2856
3174.09 2917
3174.62 2972
3175.15 3284
3175.68 3199
3176.21 3184
3176.74 3355
3177.28 3118
3177.81 3061
3178.34 3261
3178.87 3131
3179.40 3017
3179.93 3259
3180.47 3231
3181.00 3321
3181.53 3345
3182.06 3151
3182.59 3286
3183.13 3333
3183.66 3202
3184.19 3126
3184.72 3188
3185.25 3277
3185.79 3049
3186.32 3068
3186.85 3073
3187.38 3006
3187.92 3088
3188.45 3035
3188.98 3010
3189.51 2847
3190.05 2900
3190.58 3120
3191.11 3016
3191.64 2951
3192.18 3118
3192.71 3230
3193.24 3184
3193.78 3172
3194.31 3127
3194.84 3257
3195.38 3152
3195.91 3104
3196.44 3058
3196.97 3193
3197.51 3182
3198.04 3266
3198.57 3364
3199.11 3446
3199.64 3250
3200.17 3348
3200.71 3301
3201.24 3216
3201.78 3508
3202.31 3405
3202.84 3568
3203.38 3659
3203.91 3716
3204.44 3559
3204.98 3507
3205.51 3328
3206.05 3555
3206.58 3356
3207.11 3568
3207.65 3602
3208.18 3381
3208.72 3224
3209.25 3283
3209.78 3464
3210.32 3438
3210.85 3854
3211.39 3828
3211.92 3637
3212.46 3895
3212.99 4135
3213.53 3861
3214.06 3752
3214.59 3663
3215.13 3712
3215.66 3567
3216.20 3709
3216.73 3761
3217.27 3757
3217.80 3587
3218.34 3453
3218.87 3469
3219.41 3346
3219.94 3363
3220.48 3274
3221.01 3212
3221.55 3446
3222.08 3352
3222.62 3048
3223.16 3127
3223.69 3335
3224.23 3325
3224.76 3492
3225.30 3460
3225.83 3454
3226.37 3453
3226.90 3349
3227.44 3460
3227.98 3567
3228.51 3360
3229.05 3532
3229.58 3303
3230.12 3173
3230.66 3308
3231.19 3219
3231.73 3266
3232.26 3429
3232.80 3508
3233.34 3360
3233.87 3383
3234.41 3338
3234.95 3439
3235.48 3237
3236.02 3248
3236.55 3378
3237.09 3353
3237.63 3386
3238.16 3589
3238.70 3366
3239.24 3456
3239.77 3652
3240.31 3536
3240.85 3625
3241.38 3712
3241.92 3565
3242.46 3665
3243.00 3550
3243.53 3833
3244.07 3676
3244.61 3713
3245.14 3687
3245.68 3721
3246.22 3447
3246.76 3459
3247.29 3471
3247.83 3566
3248.37 3635
3248.91 3699
3249.44 3743
3249.98 3770
3250.52 3737
3251.06 3921
3251.59 3729
3252.13 3625
3252.67 3719
3253.21 3840
3253.75 3872
3254.28 3682
3254.82 3891
3255.36 3938
3255.90 3839
3256.44 3671
3256.97 3738
3257.51 3747
3258.05 3985
3258.59 3868
3259.13 4126
3259.67 3933
3260.20 4215
3260.74 4325
3261.28 4423
3261.82 4315
3262.36 4618
3262.90 4548
3263.44 4361
3263.97 4447
3264.51 4837
3265.05 4789
3265.59 4803
3266.13 5184
3266.67 5260
3267.21 5298
3267.75 5850
3268.29 6178
3268.83 6287
3269.36 6682
3269.90 7084
3270.44 7268
3270.98 7240
3271.52 6662
3272.06 6814
3272.60 6368
3273.14 5650
3273.68 5655
3274.22 5174
3274.76 4938
3275.30 4915
3275.84 4431
3276.38 4220
3276.92 4075
3277.46 4329
3278.00 4559
3278.54 4503
3279.08 4483
3279.62 4522
3280.16 4370
3280.70 4500
3281.24 4634
3281.78 4443
3282.32 4474
3282.86 4763
3283.40 4583
3283.94 4633
3284.48 4470
3285.02 4550
3285.56 4581
3286.10 4629
3286.64 4864
3287.18 4875
3287.72 4758
3288.26 4868
3288.81 4961
3289.35 5135
3289.89 4973
3290.43 5325
3290.97 5130
3291.51 4999
3292.05 5117
3292.59 5200
3293.13 4947
3293.67 5180
3294.22 5377
3294.76 5548
3295.30 5619
3295.84 5881
3296.38 6025
3296.92 6372
3297.46 6352
3298.01 6506
3298.55 6529
3299.09 6357
3299.63 6300
3300.17 6437
3300.71 6213
3301.26 5845
3301.80 5480
3302.34 5697
3302.88 5433
3303.42 5469
3303.97 5308
3304.51 4977
3305.05 4915
3305.59 5020
3306.13 5108
3306.68 5134
3307.22 4883
3307.76 4703
3308.30 4555
3308.85 4706
3309.39 4689
3309.93 4828
3310.47 4675
3311.02 4877
3311.56 4909
3312.10 4690
3312.64 4643
3313.19 4619
3313.73 4478
3314.27 4575
3314.82 4527
3315.36 4862
3315.90 4890
3316.45 4963
3316.99 4903
3317.53 5045
3318.07 5163
3318.62 5329
3319.16 5437
3319.70 5400
3320.25 5600
3320.79 5959
3321.34 6270
3321.88 6202
3322.42 6265
3322.97 6170
3323.51 6510
3324.05 6686
3324.60 6564
3325.14 6738
3325.68 6538
3326.23 6570
3326.77 6543
3327.32 6351
3327.86 6336
3328.40 6507
3328.95 6171
3329.49 5639
3330.04 5845
3330.58 5824
3331.13 5720
3331.67 5798
3332.21 6002
3332.76 6127
3333.30 6456
3333.85 7318
3334.39 8251
3334.94 9734
3335.48 11718
3336.03 13520
3336.57 15609
3337.12 17112
3337.66 19391
3338.21 21177
3338.75 22820
3339.30 24573
3339.84 25282
3340.39 24523
3340.93 23447
3341.48 21665
3342.02 19611
3342.57 17513
3343.11 14930
3343.66 13047
3344.20 11345
3344.75 9913
3345.29 8464
3345.84 7513
3346.38 6745
3346.93 6273
3347.47 5944
3348.02 5376
3348.57 5601
3349.11 5617
3349.66 5661
3350.20 5694
3350.75 5920
3351.30 6252
3351.84 6240
3352.39 6483
3352.93 7030
3353.48 7208
3354.03 7812
3354.57 7731
3355.12 7938
3355.66 8100
3356.21 7795
3356.76 7567
3357.30 7365
3357.85 7038
3358.40 6775
3358.94 6549
3359.49 6081
3360.04 5984
3360.58 5830
3361.13 5567
3361.68 5485
3362.22 5269
3362.77 4928
3363.32 4928
3363.86 4801
3364.41 4812
3364.96 5188
3365.50 5025
3366.05 5028
3366.60 5105
3367.15 5497
3367.69 5302
3368.24 5154
3368.79 5311
3369.34 5445
3369.88 5361
3370.43 5391
3370.98 5334
3371.53 5337
3372.07 5568
3372.62 5505
3373.17 5466
3373.72 5678
3374.26 5609
3374.81 5867
3375.36 6071
3375.91 6299
3376.46 6174
3377.00 6448
3377.55 6269
3378.10 6260
3378.65 6037
3379.20 6095
3379.74 6042
3380.29 5762
3380.84 5582
3381.39 5113
3381.94 5327
3382.49 5009
3383.04 5203
3383.58 5112
3384.13 5152
3384.68 5251
3385.23 5241
3385.78 5348
3386.33 5511
3386.88 5406
3387.43 5313
3387.97 5248
3388.52 5346
3389.07 4999
3389.62 4749
3390.17 4730
3390.72 4853
3391.27 4650
3391.82 4416
3392.37 4407
3392.92 4478
3393.47 4459
3394.01 4264
3394.56 4089
3395.11 4087
3395.66 3836
3396.21 3916
3396.76 3988
3397.31 3934
3397.86 3819
3398.41 3760
3398.96 3793
3399.51 3738
3400.06 3629
3400.61 3696
3401.16 3682
3401.71 3498
3402.26 3414
3402.81 3598
3403.36 3555
3403.91 3580
3404.46 3742
3405.01 3618
3405.56 3622
3406.11 3740
3406.66 3522
3407.21 3475
3407.76 3459
3408.32 3602
3408.87 3579
3409.42 3522
3409.97 3565
3410.52 3691
3411.07 3636
3411.62 3492
3412.17 3676
3412.72 3603
3413.27 3595
3413.82 3751
3414.37 3820
3414.93 3694
3415.48 3886
3416.03 3801
3416.58 3673
3417.13 3892
3417.68 3868
3418.23 3870
3418.78 3887
3419.34 3918
3419.89 3687
3420.44 3684
3420.99 3564
3421.54 3492
3422.09 3552
3422.65 3400
3423.20 3517
3423.75 3557
3424.30 3231
3424.85 3272
3425.40 3579
3425.96 3322
3426.51 3310
3427.06 3464
3427.61 3464
3428.17 3255
3428.72 3485
3429.27 3456
3429.82 3277
3430.37 3325
3430.93 3272
3431.48 3134
3432.03 3276
3432.58 3482
3433.14 3328
3433.69 3480
3434.24 3315
3434.79 3310
3435.35 3337
3435.90 3298
3436.45 3418
3437.01 3574
3437.56 3512
3438.11 3320
3438.66 3173
3439.22 3324
3439.77 3213
3440.32 3323
3440.88 3102
3441.43 3188
3441.98 3348
3442.54 3230
3443.09 3321
3443.64 3509
3444.20 3290
3444.75 3219
3445.30 3209
3445.86 3053
3446.41 3084
3446.97 2993
3447.52 2948
3448.07 3094
3448.63 3085
3449.18 2963
3449.73 2981
3450.29 3180
3450.84 3046
3451.40 3095
3451.95 3151
3452.50 3074
3453.06 3258
3453.61 3068
3454.17 2989
3454.72 3326
3455.28 3199
3455.83 3053
3456.38 3060
3456.94 3036
3457.49 3000
3458.05 2856
3458.60 2919
3459.16 2889
3459.71 2935
3460.27 2968
3460.82 2821
3461.38 2856
3461.93 3059
3462.49 3045
3463.04 3249
3463.60 3205
3464.15 3008
3464.71 3153
3465.26 3086
3465.82 2958
3466.37 2782
3466.93 3066
3467.48 3219
3468.04 3177
3468.59 3368
3469.15 3298
3469.70 3106
3470.26 3121
3470.82 3005
3471.37 3066
3471.93 3092
3472.48 3288
3473.04 3326
3473.59 3174
3474.15 3349
3474.71 3303
3475.26 3275
3475.82 3323
3476.37 3491
3476.93 3274
3477.49 3441
3478.04 3436
3478.60 3597
3479.16 3442
3479.71 3476
3480.27 3463
3480.82 3556
3481.38 3599
3481.94 3506
3482.49 3615
3483.05 3556
3483.61 3556
3484.16 3501
3484.72 3511
3485.28 3823
3485.83 3583
3486.39 3556
3486.95 3703
3487.50 3608
3488.06 3630
3488.62 3663
3489.18 3604
3489.73 3703
3490.29 3935
3490.85 4104
3491.40 4451
3491.96 4397
3492.52 4283
3493.08 4361
3493.63 4770
3494.19 4687
3494.75 5058
3495.31 5460
3495.86 5536
3496.42 5457
3496.98 5535
3497.54 5462
3498.09 5612
3498.65 5482
3499.21 5481
3499.77 5469
3500.33 5770
3500.88 5843
3501.44 5801
3502.00 6133
3502.56 6502
3503.12 6403
3503.67 6427
3504.23 6337
3504.79 6217
3505.35 6328
3505.91 6419
3506.47 6377
3507.03 6202
3507.58 6350
3508.14 6115
3508.70 6442
3509.26 6443
3509.82 6421
3510.38 6167
3510.94 5764
3511.49 5423
3512.05 5441
3512.61 5253
3513.17 4855
3513.73 4646
3514.29 4716
3514.85 4469
3515.41 4139
3515.97 4087
3516.53 3929
3517.09 3737
3517.64 3799
3518.20 3884
3518.76 3859
3519.32 3823
3519.88 3834
3520.44 4031
3521.00 4106
3521.56 4247
3522.12 4096
3522.68 3975
3523.24 4048
3523.80 4104
3524.36 3980
3524.92 4043
3525.48 4075
3526.04 4281
3526.60 4388
3527.16 4383
3527.72 4462
3528.28 4456
3528.84 4546
3529.40 4166
3529.96 4303
3530.52 4029
3531.08 3804
3531.64 3596
3532.20 3501
3532.76 3428
3533.32 3413
3533.89 3402
3534.45 3169
3535.01 3301
3535.57 3498
3536.13 3242
3536.69 3297
3537.25 3315
3537.81 3418
3538.37 3350
3538.93 3278
3539.49 3509
3540.06 3333
3540.62 3450
3541.18 3531
3541.74 3620
3542.30 3652
3542.86 3704
3543.42 3566
3543.98 3608
3544.55 3590
3545.11 3686
3545.67 3762
3546.23 3651
3546.79 3602
3547.35 3621
3547.92 3638
3548.48 3731
3549.04 3745
3549.60 3368
3550.16 3312
3550.72 3284
3551.29 3309
3551.85 3129
3552.41 3117
3552.97 3086
3553.54 3193
3554.10 3223
3554.66 3010
3555.22 3075
3555.78 3273
3556.35 3121
3556.91 3062
3557.47 2947
3558.03 2968
3558.60 3173
3559.16 3260
3559.72 3060
3560.29 3232
3560.85 3112
3561.41 3156
3561.97 3068
3562.54 3106
3563.10 3114
3563.66 3176
3564.23 3177
3564.79 3161
3565.35 3146
3565.91 3247
3566.48 3046
3567.04 3116
3567.60 3096
3568.17 3147
3568.73 3169
3569.29 2980
3569.86 2870
3570.42 3050
3570.99 2656
3571.55 2866
3572.11 2929
3572.68 2994
3573.24 2855
3573.80 2961
3574.37 2824
3574.93 2752
3575.50 2951
3576.06 3089
3576.62 3037
3577.19 3031
3577.75 3040
3578.32 3136
3578.88 3243
3579.44 3347
3580.01 3348
3580.57 3308
3581.14 3138
3581.70 2999
3582.27 3082
3582.83 3135
3583.40 3215
3583.96 3142
3584.52 3101
3585.09 3119
3585.65 2937
3586.22 3103
3586.78 2888
3587.35 2890
3587.91 2938
3588.48 2879
3589.04 2912
3589.61 2935
3590.17 3051
3590.74 2922
3591.30 2906
3591.87 2920
3592.43 2856
3593.00 2932
3593.56 2974
3594.13 2842
3594.70 2827
3595.26 3000
3595.83 3006
3596.39 2940
3596.96 3051
3597.52 3050
3598.09 2921
3598.65 2727
3599.22 2963
3599.79 3252
3600.35 3220
3600.92 3198
3601.48 3272
3602.05 3306
3602.62 3446
3603.18 3253
3603.75 3383
3604.32 3464
3604.88 3267
3605.45 3422
3606.01 3321
3606.58 3249
3607.15 3109
3607.71 3117
3608.28 3192
3608.85 3082
3609.41 3008
3609.98 2916
3610.55 2754
3611.11 3139
3611.68 3086
3612.25 3074
3612.81 2980
3613.38 2887
3613.95 3064
3614.51 3002
3615.08 2987
3615.65 3350
3616.22 3642
3616.78 3711
3617.35 4108
3617.92 4948
3618.48 5298
3619.05 5746
3619.62 6608
3620.19 6983
3620.75 7558
3621.32 8207
3621.89 8495
3622.46 8534
3623.02 8417
3623.59 7730
3624.16 7622
3624.73 6502
3625.30 5959
3625.86 5485
3626.43 4903
3627.00 4578
3627.57 4272
3628.14 3573
3628.70 3435
3629.27 3118
3629.84 3168
3630.41 3056
3630.98 3091
3631.55 3105
3632.11 3072
3632.68 2861
3633.25 3130
3633.82 3170
3634.39 3201
3634.96 2899
3635.52 2933
3636.09 2941
3636.66 2709
3637.23 2770
3637.80 2952
3638.37 3068
3638.94 3037
3639.51 3033
3640.08 3129
3640.64 3083
3641.21 2971
3641.78 3197
3642.35 3230
3642.92 3265
3643.49 3459
3644.06 3489
3644.63 3672
3645.20 3518
3645.77 3558
3646.34 3716
3646.91 3809
3647.48 3734
3648.05 3869
3648.62 3707
3649.19 3928
3649.76 3897
3650.33 3859
3650.90 3911
3651.47 3871
3652.03 3983
3652.60 3903
3653.17 3619
3653.75 3837
3654.32 3810
3654.89 3880
3655.46 3940
3656.03 4066
3656.60 4042
3657.17 3993
3657.74 4034
3658.31 3983
3658.88 3949
3659.45 3947
3660.02 4230
3660.59 4087
3661.16 4066
3661.73 3912
3662.30 3874
3662.87 4177
3663.44 3962
3664.01 3703
3664.59 3708
3665.16 3360
3665.73 3230
3666.30 3524
3666.87 3352
3667.44 3469
3668.01 3363
3668.58 3581
3669.15 3557
3669.73 3283
3670.30 3214
3670.87 3193
3671.44 3258
3672.01 3355
3672.58 3116
3673.15 3239
3673.73 3379
3674.30 3182
3674.87 3094
3675.44 3054
3676.01 3282
3676.58 3288
3677.16 3188
3677.73 3220
3678.30 3235
3678.87 3323
3679.44 3434
3680.02 3349
3680.59 3236
3681.16 3248
3681.73 3178
3682.31 3238
3682.88 3158
3683.45 3247
3684.02 3141
3684.60 3084
3685.17 3045
3685.74 3038
3686.31 3110
3686.89 3176
3687.46 3387
3688.03 3280
3688.60 3161
3689.18 3355
3689.75 3437
3690.32 3418
3690.90 3586
3691.47 3893
3692.04 3834
3692.61 3804
3693.19 3725
3693.76 3613
3694.33 3656
3694.91 3834
3695.48 3727
3696.05 3709
3696.63 3376
3697.20 3436
3697.77 3488
3698.35 3350
3698.92 3233
3699.50 3280
3700.07 3296
3700.64 3060
3701.22 2968
3701.79 3181
3702.36 3015
3702.94 3126
3703.51 3179
3704.09 3204
3704.66 3181
3705.23 3173
3705.81 3008
3706.38 3175
3706.96 3291
3707.53 3284
3708.11 3143
3708.68 3219
3709.25 3155
3709.83 3407
3710.40 3383
3710.98 3376
3711.55 3573
3712.13 3464
3712.70 3605
3713.28 3212
3713.85 3315
3714.43 3332
3715.00 3207
3715.58 3180
3716.15 3282
3716.73 3208
3717.30 3114
3717.88 3069
3718.45 3090
3719.03 3186
3719.60 3002
3720.18 3144
3720.75 3257
3721.33 3308
3721.90 3196
3722.48 3102
3723.05 3294
3723.63 3048
3724.20 2829
3724.78 2792
3725.36 3023
3725.93 2904
3726.51 2833
3727.08 2955
3727.66 2919
3728.23 3039
3728.81 3155
3729.39 3058
3729.96 2972
3730.54 3051
3731.11 3291
3731.69 3336
3732.27 3341
3732.84 3699
3733.42 3684
3734.00 3696
3734.57 3814
3735.15 4080
3735.72 4281
3736.30 4422
3736.88 4394
3737.45 4502
3738.03 4491
3738.61 4262
3739.18 4186
3739.76 4145
3740.34 4233
3740.92 3741
3741.49 3382
3742.07 3392
3742.65 3172
3743.22 3151
3743.80 2906
3744.38 2940
3744.95 2949
3745.53 2986
3746.11 3130
3746.69 3232
3747.26 3203
3747.84 3163
3748.42 3127
3749.00 3210
3749.57 3285
3750.15 3267
3750.73 3329
3751.31 3368
3751.88 3423
3752.46 3428
3753.04 3452
3753.62 3388
3754.19 3092
3754.77 3178
3755.35 2925
3755.93 2833
3756.51 2829
3757.08 2827
3757.66 2730
3758.24 2700
3758.82 2701
3759.40 2723
3759.98 2909
3760.55 2959
3761.13 2754
3761.71 2741
3762.29 2915
3762.87 2820
3763.45 2785
3764.03 3091
3764.60 3209
3765.18 3290
3765.76 3287
3766.34 3238
3766.92 3264
3767.50 3173
3768.08 3211
3768.66 3267
3769.24 3093
3769.81 2856
3770.39 3007
3770.97 3069
3771.55 3018
3772.13 3066
3772.71 2892
3773.29 2929
3773.87 2910
3774.45 3017
3775.03 3044
3775.61 2997
3776.19 2874
3776.77 2957
3777.35 2924
3777.93 2978
3778.51 2910
3779.09 2741
3779.67 2705
3780.25 2765
3780.83 2983
3781.41 2767
3781.99 2737
3782.57 2791
3783.15 2743
3783.73 2737
3784.31 2804
3784.89 2731
3785.47 2464
3786.05 2573
3786.63 2664
3787.21 2583
3787.79 2586
3788.37 2800
3788.95 2774
3789.53 2730
3790.11 2665
3790.69 2729
3791.27 2704
3791.85 2755
3792.43 2654
3793.01 2869
3793.59 2812
3794.18 2798
3794.76 2861
3795.34 2744
3795.92 2647
3796.50 2808
3797.08 2709
3797.66 2760
3798.24 2691
3798.83 2666
3799.41 2625
3799.99 2667
3800.57 2673
3801.15 2505
3801.73 2476
3802.31 2551
3802.90 2607
3803.48 2770
3804.06 2536
3804.64 2567
3805.22 2685
3805.80 2796
3806.39 2716
3806.97 2652
3807.55 2793
3808.13 2729
3808.71 2878
3809.30 2925
3809.88 2824
3810.46 2911
3811.04 3066
3811.63 3128
3812.21 2816
3812.79 2971
3813.37 3015
3813.95 3072
3814.54 2985
3815.12 2905
3815.70 2964
3816.29 2980
3816.87 2921
3817.45 3066
3818.03 3044
3818.62 3107
3819.20 2872
3819.78 3025
3820.36 2704
3820.95 2793
3821.53 2634
3822.11 2821
3822.70 2861
3823.28 2652
3823.86 2637
3824.45 2608
3825.03 2690
3825.61 2704
3826.20 2738
3826.78 2789
3827.36 2603
3827.95 2734
3828.53 2687
3829.11 2636
3829.70 2623
3830.28 2771
3830.87 2859
3831.45 2805
3832.03 2964
3832.62 2887
3833.20 3027
3833.79 3123
3834.37 2885
3834.95 3117
3835.54 2879
3836.12 2979
3836.71 2962
3837.29 2815
3837.87 2777
3838.46 2904
3839.04 2801
3839.63 2719
3840.21 2678
3840.80 2892
3841.38 2849
3841.97 2908
3842.55 2753
3843.13 2739
3843.72 2589
3844.30 2723
3844.89 2982
3845.47 2821
3846.06 2935
3846.64 2871
3847.23 2911
3847.81 2965
3848.40 2714
3848.98 2797
3849.57 2863
3850.15 2958
3850.74 2859
3851.33 2940
3851.91 3120
3852.50 3074
3853.08 2943
3853.67 2979
3854.25 2902
3854.84 2904
3855.42 2862
3856.01 2864
3856.60 2900
3857.18 3042
3857.77 2808
3858.35 2902
3858.94 3068
3859.52 3283
3860.11 3438
3860.70 3731
3861.28 4285
3861.87 4650
3862.45 4953
3863.04 5255
3863.63 6045
3864.21 6183
3864.80 6467
3865.39 6757
3865.97 7152
3866.56 7234
3867.15 6754
3867.73 6162
3868.32 6116
3868.91 6139
3869.49 5512
3870.08 4928
3870.67 4671
3871.25 4166
3871.84 3839
3872.43 3608
3873.01 3502
3873.60 3387
3874.19 3530
3874.77 3585
3875.36 3795
3875.95 3354
3876.54 3365
3877.12 3354
3877.71 3377
3878.30 3354
3878.89 3114
3879.47 3285
3880.06 3317
3880.65 3264
3881.24 3283
3881.82 3060
3882.41 3064
3883.00 3255
3883.59 3018
3884.17 2954
3884.76 2948
3885.35 3067
3885.94 2994
3886.53 2882
3887.11 2952
3887.70 3132
3888.29 3133
3888.88 2731
3889.47 3089
3890.05 3333
3890.64 3259
3891.23 3267
3891.82 3366
3892.41 3479
3893.00 3594
3893.59 3508
3894.17 3609
3894.76 3809
3895.35 3710
3895.94 3506
3896.53 3415
3897.12 3411
3897.71 3364
3898.30 3321
3898.88 3514
3899.47 3562
3900.06 3591
3900.65 3345
3901.24 3502
3901.83 3499
3902.42 3557
3903.01 3398
3903.60 3517
3904.19 3482
3904.78 3560
3905.37 3496
3905.95 3283
3906.54 3192
3907.13 3319
3907.72 3235
3908.31 3108
3908.90 3100
3909.49 2886
3910.08 2908
3910.67 2973
3911.26 2987
3911.85 2845
3912.44 2840
3913.03 2982
3913.62 3120
3914.21 2771
3914.80 2576
3915.39 2573
3915.98 2783
3916.57 2747
3917.16 2730
3917.75 2814
3918.34 2832
3918.93 2869
3919.52 2822
3920.12 2658
3920.71 2875
3921.30 2987
3921.89 2927
3922.48 2753
3923.07 2688
3923.66 2777
3924.25 2837
3924.84 2882
3925.43 2913
3926.02 2869
3926.61 2739
3927.20 2814
3927.80 2887
3928.39 2843
3928.98 2622
3929.57 2760
3930.16 2828
3930.75 2776
3931.34 2717
3931.94 2831
3932.53 2796
3933.12 2883
3933.71 2940
3934.30 3072
3934.89 2845
3935.48 2679
3936.08 2700
3936.67 2795
3937.26 2512
3937.85 2770
3938.44 2722
3939.04 2734
3939.63 2642
3940.22 2528
3940.81 2710
3941.40 2598
3942.00 2571
3942.59 2668
3943.18 2849
3943.77 2716
3944.37 2614
3944.96 2714
3945.55 2747
3946.14 2695
3946.74 2537
3947.33 2793
3947.92 2711
3948.51 2536
3949.11 2495
3949.70 2482
3950.29 2598
3950.88 2722
3951.48 2792
3952.07 2755
3952.66 2463
3953.26 2417
3953.85 2396
3954.44 2440
3955.04 2578
3955.63 2478
3956.22 2479
3956.82 2598
3957.41 2487
3958.00 2501
3958.60 2507
3959.19 2412
3959.78 2556
3960.38 2605
3960.97 2495
3961.56 2558
3962.16 2379
3962.75 2454
3963.34 2480
3963.94 2464
3964.53 2311
3965.13 2481
3965.72 2402
3966.31 2478
3966.91 2518
3967.50 2438
3968.10 2397
3968.69 2322
3969.28 2506
3969.88 2547
3970.47 2611
3971.07 2577
3971.66 2483
3972.26 2503
3972.85 2459
3973.45 2438
3974.04 2315
3974.63 2424
3975.23 2580
3975.82 2570
3976.42 2548
3977.01 2387
3977.61 2392
3978.20 2371
3978.80 2546
3979.39 2602
3979.99 2576
3980.58 2618
3981.18 2577
3981.77 2448
3982.37 2461
3982.96 2516
3983.56 2488
3984.15 2426
3984.75 2476
3985.35 2453
3985.94 2518
3986.54 2501
3987.13 2451
3987.73 2348
3988.32 2299
3988.92 2528
3989.51 2729
3990.11 2648
3990.71 2549
3991.30 2550
3991.90 2547
3992.49 2626
3993.09 2521
3993.69 2457
3994.28 2691
3994.88 2435
3995.47 2409
3996.07 2673
3996.67 2588
3997.26 2745
3997.86 2631
3998.46 2641
3999.05 2783
3999.65 2730
4000.25 2580
4000.84 2491
4001.44 2666
4002.04 2607
4002.63 2390
4003.23 2517
4003.83 2563
4004.42 2627
4005.02 2571
4005.62 2701
4006.21 2541
4006.81 2580
4007.41 2550
4008.01 2581
4008.60 2677
4009.20 2623
4009.80 2550
4010.39 2528
4010.99 2528
4011.59 2778
4012.19 2793
4012.78 2811
4013.38 2713
4013.98 2677
4014.58 2793
4015.17 2849
4015.77 2747
4016.37 2793
4016.97 2900
4017.57 3212
4018.16 3194
4018.76 3301
4019.36 3408
4019.96 3389
4020.56 3520
4021.15 3497
4021.75 3508
4022.35 3526
4022.95 3262
4023.55 3294
4024.14 3176
4024.74 2963
4025.34 2936
4025.94 2877
4026.54 2980
4027.14 2662
4027.74 2922
4028.33 2931
4028.93 2894
4029.53 2909
4030.13 2949
4030.73 2951
4031.33 2881
4031.93 2955
4032.53 2846
4033.12 2748
4033.72 2704
4034.32 2979
4034.92 3163
4035.52 3045
4036.12 2818
4036.72 2923
4037.32 2695
4037.92 2790
4038.52 2834
4039.12 2795
4039.72 2595
4040.32 2641
4040.92 2595
4041.52 2639
4042.12 2636
4042.71 2733
4043.31 2723
4043.91 2577
4044.51 2513
4045.11 2484
4045.71 2585
4046.31 2475
4046.91 2560
4047.51 2591
4048.11 2548
4048.71 2535
4049.31 2646
4049.91 2698
4050.52 2725
4051.12 2672
4051.72 2698
4052.32 2751
4052.92 2665
4053.52 2704
4054.12 2619
4054.72 2569
4055.32 2636
4055.92 2664
4056.52 2622
4057.12 2703
4057.72 2548
4058.32 2538
4058.92 2578
4059.52 2651
4060.13 2537
4060.73 2458
4061.33 2723
4061.93 2495
4062.53 2251
4063.13 2323
4063.73 2466
4064.33 2399
4064.94 2284
4065.54 2460
4066.14 2409
4066.74 2290
4067.34 2418
4067.94 2446
4068.54 2370
4069.15 2291
4069.75 2427
4070.35 2417
4070.95 2193
4071.55 2495
4072.16 2461
4072.76 2302
4073.36 2206
4073.96 2327
4074.56 2528
4075.17 2544
4075.77 2419
4076.37 2302
4076.97 2272
4077.57 2313
4078.18 2506
4078.78 2433
4079.38 2298
4079.98 2276
4080.59 2314
4081.19 2216
4081.79 2211
4082.39 2251
4083.00 2330
4083.60 2266
4084.20 2252
4084.81 2314
4085.41 2343
4086.01 2251
4086.61 2261
4087.22 2140
4087.82 2286
4088.42 2211
4089.03 2153
4089.63 2186
4090.23 2464
4090.84 2401
4091.44 2274
4092.04 2262
4092.65 2248
4093.25 2336
4093.85 2283
4094.46 2362
4095.06 2278
4095.66 2327
4096.27 2335
4096.87 2473
4097.48 2495
4098.08 2480
4098.68 2329
4099.29 2314
4099.89 2328
4100.49 2283
4101.10 2436
4101.70 2394
4102.31 2232
4102.91 2160
4103.52 2260
4104.12 2127
4104.72 2107
4105.33 2109
4105.93 2200
4106.54 2199
4107.14 2165
4107.75 2206
4108.35 2354
4108.96 2215
4109.56 2131
4110.16 2153
4110.77 2042
4111.37 2131
4111.98 2077
4112.58 2312
4113.19 2078
4113.79 2102
4114.40 2140
4115.00 2136
4115.61 2063
4116.21 2176
4116.82 2095
4117.42 2044
4118.03 2159
4118.64 2183
4119.24 2097
4119.85 2093
4120.45 2254
4121.06 2385
4121.66 2428
4122.27 2390
4122.87 2289
4123.48 2231
4124.09 2360
4124.69 2346
4125.30 2308
4125.90 2179
4126.51 2358
4127.11 2333
4127.72 2293
4128.33 2486
4128.93 2340
4129.54 2317
4130.14 2329
4130.75 2244
4131.36 2259
4131.96 2495
4132.57 2392
4133.18 2353
4133.78 2289
4134.39 2414
4135.00 2420
4135.60 2364
4136.21 2222
4136.82 2226
4137.42 2368
4138.03 2368
4138.64 2391
4139.24 2327
4139.85 2569
4140.46 2639
4141.06 2581
4141.67 2587
4142.28 2554
4142.88 2773
4143.49 2670
4144.10 2763
4144.71 2731
4145.31 2485
4145.92 2617
4146.53 2592
4147.14 2491
4147.74 2483
4148.35 2612
4148.96 2367
4149.57 2405
4150.17 2389
4150.78 2386
4151.39 2299
4152.00 2152
4152.60 2120
4153.21 2095
4153.82 2323
4154.43 2128
4155.04 2128
4155.64 2134
4156.25 2197
4156.86 2208
4157.47 2285
4158.08 2199
4158.69 2123
4159.29 2049
4159.90 2209
4160.51 2249
4161.12 2349
4161.73 2205
4162.34 2184
4162.94 2244
4163.55 2304
4164.16 2619
4164.77 2315
4165.38 2291
4165.99 2368
4166.60 2224
4167.21 2456
4167.81 2454
4168.42 2529
4169.03 2531
4169.64 2381
4170.25 2247
4170.86 2280
4171.47 2143
4172.08 2439
4172.69 2425
4173.30 2324
4173.91 2272
4174.52 2287
4175.13 2297
4175.74 2408
4176.34 2444
4176.95 2297
4177.56 2293
4178.17 2447
4178.78 2382
4179.39 2570
4180.00 2738
4180.61 2586
4181.22 2496
4181.83 2546
4182.44 2500
4183.05 2412
4183.66 2475
4184.27 2548
4184.88 2509
4185.49 2433
4186.10 2385
4186.71 2446
4187.32 2400
4187.93 2453
4188.55 2463
4189.16 2293
4189.77 2388
4190.38 2471
4190.99 2357
4191.60 2286
4192.21 2176
4192.82 2356
4193.43 2484
4194.04 2452
4194.65 2650
4195.26 2466
4195.87 2557
4196.49 2540
4197.10 2582
4197.71 2611
4198.32 2622
4198.93 2780
4199.54 2777
4200.15 2714
4200.76 2525
4201.38 2454
4201.99 2511
4202.60 2457
4203.21 2508
4203.82 2426
4204.43 2480
4205.04 2429
4205.66 2365
4206.27 2452
4206.88 2423
4207.49 2384
4208.10 2437
4208.72 2575
4209.33 2546
4209.94 2474
4210.55 2443
4211.16 2367
4211.78 2441
4212.39 2474
4213.00 2545
4213.61 2569
4214.22 2459
4214.84 2350
4215.45 2495
4216.06 2547
4216.67 2783
4217.29 2771
4217.90 2809
4218.51 2716
4219.13 2818
4219.74 2967
4220.35 3081
4220.96 3106
4221.58 2985
4222.19 3070
4222.80 3251
4223.42 3347
4224.03 3676
4224.64 3820
4225.25 4190
4225.87 4108
4226.48 4281
4227.09 4465
4227.71 4419
4228.32 4518
4228.93 4242
4229.55 4335
4230.16 4201
4230.77 3871
4231.39 3729
4232.00 3544
4232.62 3568
4233.23 3409
4233.84 3443
4234.46 3418
4235.07 3699
4235.68 3507
4236.30 3531
4236.91 3549
4237.53 3613
4238.14 3848
4238.75 3756
4239.37 3763
4239.98 3561
4240.60 3722
4241.21 3603
4241.83 3540
4242.44 3348
4243.05 3206
4243.67 3014
4244.28 2922
4244.90 2894
4245.51 2797
4246.13 2778
4246.74 2812
4247.36 2774
4247.97 3087
4248.59 2988
4249.20 2941
4249.82 2801
4250.43 2754
4251.05 2727
4251.66 2756
4252.28 2869
4252.89 2903
4253.51 2784
4254.12 2817
4254.74 2860
4255.35 2884
4255.97 2808
4256.58 2856
4257.20 2841
4257.81 2807
4258.43 2851
4259.05 2730
4259.66 2836
4260.28 2741
4260.89 2771
4261.51 2922
4262.12 2789
4262.74 2721
4263.36 2722
4263.97 2577
4264.59 2711
4265.20 2727
4265.82 2688
4266.44 2638
4267.05 2826
4267.67 2852
4268.28 2847
4268.90 2741
4269.52 2719
4270.13 2643
4270.75 2601
4271.37 2645
4271.98 2579
4272.60 2508
4273.22 2661
4273.83 2572
4274.45 2589
4275.07 2606
4275.68 2795
4276.30 2780
4276.92 2908
4277.53 2993
4278.15 3034
4278.77 3066
4279.38 3060
4280.00 3199
4280.62 3095
4281.24 2903
4281.85 2988
4282.47 2977
4283.09 2780
4283.70 2757
4284.32 2519
4284.94 2444
4285.56 2514
4286.17 2473
4286.79 2561
4287.41 2462
4288.03 2400
4288.65 2212
4289.26 2277
4289.88 2511
4290.50 2421
4291.12 2280
4291.73 2217
4292.35 2328
4292.97 2364
4293.59 2474
4294.21 2397
4294.83 2394
4295.44 2453
4296.06 2376
4296.68 2400
4297.30 2290
4297.92 2359
4298.54 2288
4299.15 2174
4299.77 2169
4300.39 2322
4301.01 2235
4301.63 2228
4302.25 2242
4302.87 2244
4303.48 2307
4304.10 2282
4304.72 2377
4305.34 2338
4305.96 2247
4306.58 2501
4307.20 2508
4307.82 2369
4308.44 2333
4309.06 2374
4309.67 2443
4310.29 2464
4310.91 2203
4311.53 2314
4312.15 2387
4312.77 2449
4313.39 2641
4314.01 2599
4314.63 2361
4315.25 2509
4315.87 2489
4316.49 2442
4317.11 2442
4317.73 2556
4318.35 2571
4318.97 2463
4319.59 2518
4320.21 2368
4320.83 2491
4321.45 2479
4322.07 2519
4322.69 2416
4323.31 2488
4323.93 2566
4324.55 2525
4325.17 2529
4325.79 2742
4326.41 2974
4327.03 2897
4327.65 2816
4328.27 2831
4328.89 2904
4329.51 3074
4330.13 2854
4330.76 2926
4331.38 2779
4332.00 2757
4332.62 2820
4333.24 2621
4333.86 2425
4334.48 2399
4335.10 2466
4335.72 2515
4336.34 2577
4336.97 2427
4337.59 2590
4338.21 2662
4338.83 2831
4339.45 2631
4340.07 2908
4340.69 2997
4341.31 3155
4341.94 3031
4342.56 2975
4343.18 3009
4343.80 3013
4344.42 2868
4345.04 2837
4345.67 2853
4346.29 3212
4346.91 3365
4347.53 3471
4348.15 3942
4348.78 4069
4349.40 4250
4350.02 4418
4350.64 4347
4351.26 4641
4351.89 4671
4352.51 4404
4353.13 3988
4353.75 3688
4354.38 3567
4355.00 3389
4355.62 3022
4356.24 2855
4356.87 2942
4357.49 2939
4358.11 2924
4358.74 2664
4359.36 2580
4359.98 2742
4360.60 2878
4361.23 2786
4361.85 2710
4362.47 2737
4363.10 2731
4363.72 2709
4364.34 2756
4364.97 2623
4365.59 2587
4366.21 2541
4366.83 2717
4367.46 2774
4368.08 2755
4368.71 2776
4369.33 2598
4369.95 2781
4370.58 2783
4371.20 2475
4371.82 2597
4372.45 2476
4373.07 2275
4373.69 2401
4374.32 2362
4374.94 2371
4375.57 2507
4376.19 2419
4376.81 2446
4377.44 2464
4378.06 2452
4378.69 2334
4379.31 2557
4379.94 2455
4380.56 2396
4381.18 2195
4381.81 2355
4382.43 2467
4383.06 2319
4383.68 2292
4384.31 2349
4384.93 2243
4385.56 2223
4386.18 2230
4386.81 2328
4387.43 2298
4388.05 2255
4388.68 2280
4389.30 2307
4389.93 2320
4390.55 2387
4391.18 2399
4391.81 2337
4392.43 2266
4393.06 2363
4393.68 2328
4394.31 2152
4394.93 2294
4395.56 2296
4396.18 2247
4396.81 2356
4397.43 2405
4398.06 2291
4398.68 2291
4399.31 2212
4399.94 2208
4400.56 2340
4401.19 2181
4401.81 2250
4402.44 2363
4403.06 2428
4403.69 2209
4404.32 2260
4404.94 2299
4405.57 2301
4406.20 2355
4406.82 2277
4407.45 2204
4408.07 2454
4408.70 2539
4409.33 2301
4409.95 2540
4410.58 2505
4411.21 2410
4411.83 2334
4412.46 2381
4413.09 2538
4413.71 2494
4414.34 2329
4414.97 2348
4415.59 2460
4416.22 2426
4416.85 2360
4417.47 2385
4418.10 2296
4418.73 2116
4419.35 2218
4419.98 2452
4420.61 2436
4421.24 2212
4421.86 2350
4422.49 2389
4423.12 2285
4423.75 2349
4424.37 2290
4425.00 2218
4425.63 2430
4426.26 2369
4426.88 2504
4427.51 2348
4428.14 2121
4428.77 2249
4429.39 2177
4430.02 2183
4430.65 2216
4431.28 2179
4431.91 2158
4432.53 2167
4433.16 2148
4433.79 2162
4434.42 2069
4435.05 2090
4435.67 2128
4436.30 2176
4436.93 2220
4437.56 2338
4438.19 2150
4438.82 1976
4439.44 2086
4440.07 2075
4440.70 2038
4441.33 2056
4441.96 2097
4442.59 2011
4443.22 1992
4443.85 2104
4444.47 2009
4445.10 2047
4445.73 2145
4446.36 2159
4446.99 2207
4447.62 2254
4448.25 2252
4448.88 2157
4449.51 2228
4450.14 2196
4450.77 2155
4451.39 2072
4452.02 2249
4452.65 2210
4453.28 2222
4453.91 2255
4454.54 2170
4455.17 2058
4455.80 2066
4456.43 2179
4457.06 2197
4457.69 2129
4458.32 2136
4458.95 2203
4459.58 2143
4460.21 2176
4460.84 2236
4461.47 2287
4462.10 2181
4462.73 2001
4463.36 2104
4463.99 2089
4464.62 2125
4465.25 2131
4465.88 2056
4466.51 1988
4467.14 1999
4467.77 2087
4468.40 2134
4469.03 1940
4469.67 1907
4470.30 2077
4470.93 2132
4471.56 1977
4472.19 2101
4472.82 1981
4473.45 1954
4474.08 2054
4474.71 2167
4475.34 2040
4475.97 2073
4476.61 1959
4477.24 2067
4477.87 2221
4478.50 2204
4479.13 2273
4479.76 2131
4480.39 2155
4481.02 2202
4481.66 2068
4482.29 2196
4482.92 2217
4483.55 1986
4484.18 2088
4484.81 2132
4485.45 2209
4486.08 2174
4486.71 2158
4487.34 2074
4487.97 2125
4488.61 2107
4489.24 2277
4489.87 2321
4490.50 2255
4491.13 2197
4491.77 2214
4492.40 2297
4493.03 2273
4493.66 2137
4494.30 2161
4494.93 2129
4495.56 2147
4496.19 2235
4496.83 2208
4497.46 2310
4498.09 2210
4498.72 2172
4499.36 2026
4499.99 2221
4500.62 2312
4501.25 2192
4501.89 2326
4502.52 2499
4503.15 2344
4503.79 2279
4504.42 2483
4505.05 2445
4505.69 2444
4506.32 2450
4506.95 2354
4507.59 2492
4508.22 2460
4508.85 2381
4509.49 2331
4510.12 2408
4510.75 2331
4511.39 2225
4512.02 2318
4512.65 2437
4513.29 2424
4513.92 2392
4514.56 2498
4515.19 2413
4515.82 2263
4516.46 2447
4517.09 2424
4517.73 2373
4518.36 2390
4518.99 2476
4519.63 2474
4520.26 2409
4520.90 2402
4521.53 2426
4522.16 2361
4522.80 2391
4523.43 2412
4524.07 2529
4524.70 2618
4525.34 2510
4525.97 2554
4526.61 2585
4527.24 2730
4527.88 2731
4528.51 2635
4529.15 2803
4529.78 3016
4530.42 3436
4531.05 3746
4531.69 4102
4532.32 4598
4532.96 5165
4533.59 5940
4534.23 6371
4534.86 6644
4535.50 7333
4536.13 7605
4536.77 7411
4537.40 7017
4538.04 6647
4538.67 6280
4539.31 5817
4539.94 4896
4540.58 4529
4541.22 4106
4541.85 3620
4542.49 3120
4543.12 2908
4543.76 2761
4544.40 2411
4545.03 2276
4545.67 2484
4546.30 2494
4546.94 2404
4547.58 2393
4548.21 2263
4548.85 2280
4549.48 2484
4550.12 2622
4550.76 2534
4551.39 2463
4552.03 2612
4552.67 2551
4553.30 2521
4553.94 2703
4554.58 2713
4555.21 2758
4555.85 2603
4556.49 2615
4557.12 2678
4557.76 2439
4558.40 2479
4559.03 2523
4559.67 2475
4560.31 2555
4560.94 2592
4561.58 2623
4562.22 2626
4562.86 2719
4563.49 2830
4564.13 2830
4564.77 2661
4565.41 2590
4566.04 2948
4566.68 2677
4567.32 2694
4567.96 2860
4568.59 2932
4569.23 2944
4569.87 2991
4570.51 3030
4571.14 3232
4571.78 3082
4572.42 3106
4573.06 3196
4573.70 3262
4574.33 3150
4574.97 3229
4575.61 3217
4576.25 3194
4576.89 2960
4577.52 2887
4578.16 2768
4578.80 2760
4579.44 2623
4580.08 2682
4580.72 2616
4581.35 2312
4581.99 2458
4582.63 2564
4583.27 2531
4583.91 2486
4584.55 2365
4585.19 2325
4585.83 2472
4586.46 2642
4587.10 2624
4587.74 2502
4588.38 2458
4589.02 2496
4589.66 2474
4590.30 2324
4590.94 2438
4591.58 2220
4592.22 2347
4592.85 2488
4593.49 2469
4594.13 2462
4594.77 2420
4595.41 2460
4596.05 2463
4596.69 2416
4597.33 2466
4597.97 2389
4598.61 2322
4599.25 2308
4599.89 2363
4600.53 2254
4601.17 2346
4601.81 2195
4602.45 2228
4603.09 2267
4603.73 2301
4604.37 2259
4605.01 2277
4605.65 2425
4606.29 2407
4606.93 2493
4607.57 2455
4608.21 2610
4608.85 2639
4609.49 2619
4610.13 2402
4610.77 2549
4611.41 2498
4612.05 2507
4612.70 2697
4613.34 2524
4613.98 2587
4614.62 2586
4615.26 2347
4615.90 2322
4616.54 2349
4617.18 2541
4617.82 2439
4618.46 2246
4619.10 2200
4619.75 2186
4620.39 2194
4621.03 2186
4621.67 2123
4622.31 2110
4622.95 2188
4623.59 2296
4624.24 2180
4624.88 2241
4625.52 2154
4626.16 2046
4626.80 2149
4627.44 2296
4628.09 2179
4628.73 2141
4629.37 2220
4630.01 2135
4630.65 2173
4631.29 2128
4631.94 2275
4632.58 2220
4633.22 2118
4633.86 2199
4634.51 2225
4635.15 2299
4635.79 2301
4636.43 2361
4637.07 2388
4637.72 2122
4638.36 2191
4639.00 2307
4639.64 2419
4640.29 2347
4640.93 2417
4641.57 2439
4642.21 2575
4642.86 2430
4643.50 2527
4644.14 2667
4644.79 2627
4645.43 2464
4646.07 2370
4646.72 2417
4647.36 2335
4648.00 2414
4648.64 2486
4649.29 2227
4649.93 2263
4650.57 2247
4651.22 2395
4651.86 2343
4652.50 2352
4653.15 2324
4653.79 2418
4654.44 2579
4655.08 2680
4655.72 2963
4656.37 3053
4657.01 3112
4657.65 3155
4658.30 2761
4658.94 2801
4659.59 2722
4660.23 2617
4660.87 2520
4661.52 2496
4662.16 2392
4662.81 2355
4663.45 2181
4664.09 2257
4664.74 2158
4665.38 2136
4666.03 2173
4666.67 2024
4667.32 2050
4667.96 2205
4668.61 2267
4669.25 2225
4669.89 2204
4670.54 2138
4671.18 2222
4671.83 2306
4672.47 2269
4673.12 2230
4673.76 2233
4674.41 2165
4675.05 2121
4675.70 2143
4676.34 2197
4676.99 2167
4677.63 2138
4678.28 2155
4678.92 2196
4679.57 2286
4680.22 2138
4680.86 2233
4681.51 2155
4682.15 2095
4682.80 2117
4683.44 2133
4684.09 2242
4684.73 2361
4685.38 2284
4686.03 2156
4686.67 2271
4687.32 2303
4687.96 2336
4688.61 2209
4689.25 2142
4689.90 2223
4690.55 2210
4691.19 2169
4691.84 2196
4692.49 2223
4693.13 2222
4693.78 2047
4694.42 2287
4695.07 2065
4695.72 2126
4696.36 2246
4697.01 2375
4697.66 2236
4698.30 2291
4698.95 2196
4699.60 2144
4700.24 2269
4700.89 2490
4701.54 2297
4702.18 2198
4702.83 2228
4703.48 2379
4704.12 2346
4704.77 2325
4705.42 2170
4706.07 2151
4706.71 2071
4707.36 2169
4708.01 2256
4708.66 2295
4709.30 2227
4709.95 2134
4710.60 2112
4711.24 2088
4711.89 2068
4712.54 2084
4713.19 2251
4713.84 2196
4714.48 2251
4715.13 2213
4715.78 2245
4716.43 2138
4717.07 2099
4717.72 2152
4718.37 2260
4719.02 2162
4719.67 2160
4720.31 2027
4720.96 2192
4721.61 2205
4722.26 2199
4722.91 2257
4723.56 2184
4724.20 2170
4724.85 2421
4725.50 2397
4726.15 2577
4726.80 2512
4727.45 2568
4728.10 2463
4728.74 2414
4729.39 2403
4730.04 2362
4730.69 2436
4731.34 2484
4731.99 2320
4732.64 2179
4733.29 2106
4733.94 2182
4734.58 2318
4735.23 2141
4735.88 2164
4736.53 2104
4737.18 2015
4737.83 2037
4738.48 1938
4739.13 2046
4739.78 2021
4740.43 2123
4741.08 2245
4741.73 2270
4742.38 2152
4743.03 2319
4743.68 2121
4744.33 2041
4744.98 2156
4745.63 2145
4746.28 2170
4746.93 2229
4747.58 2108
4748.23 2182
4748.88 2249
4749.53 2354
4750.18 2269
4750.83 2213
4751.48 2172
4752.13 2339
4752.78 2416
4753.43 2391
4754.08 2465
4754.73 2401
4755.38 2447
4756.03 2378
4756.68 2421
4757.33 2395
4757.98 2379
4758.63 2464
4759.28 2473
4759.93 2205
4760.59 2196
4761.24 2096
4761.89 2107
4762.54 2210
4763.19 2196
4763.84 2185
4764.49 2149
4765.14 2292
4765.79 2202
4766.45 2316
4767.10 2393
4767.75 2487
4768.40 2409
4769.05 2509
4769.70 2291
4770.35 2382
4771.01 2562
4771.66 2461
4772.31 2522
4772.96 2283
4773.61 2169
4774.26 2147
4774.92 2104
4775.57 2167
4776.22 2087
4776.87 2117
4777.52 2145
4778.18 2215
4778.83 2196
4779.48 2218
4780.13 2167
4780.79 1912
4781.44 2132
4782.09 2080
4782.74 2202
4783.40 2315
4784.05 2251
4784.70 2291
4785.35 2366
4786.01 2218
4786.66 2342
4787.31 2211
4787.96 1984
4788.62 2058
4789.27 1951
4789.92 2037
4790.58 2103
4791.23 2107
4791.88 2079
4792.53 2187
4793.19 2099
4793.84 2096
4794.49 2084
4795.15 2352
4795.80 2213
4796.45 2087
4797.11 2247
4797.76 2096
4798.41 2100
4799.07 1999
4799.72 1918
4800.37 2091
4801.03 2238
4801.68 2067
4802.34 2065
4802.99 2173
4803.64 1979
4804.30 1918
4804.95 2044
4805.61 2000
4806.26 2119
4806.91 2221
4807.57 2129
4808.22 2120
4808.88 1929
4809.53 2236
4810.18 2095
4810.84 2119
4811.49 2148
4812.15 2111
4812.80 2077
4813.46 2065
4814.11 1938
4814.77 2091
4815.42 2144
4816.07 2199
4816.73 2026
4817.38 2033
4818.04 2057
4818.69 2057
4819.35 2007
4820.00 2123
4820.66 2144
4821.31 2102
4821.97 2123
4822.62 2147
4823.28 2078
4823.93 2302
4824.59 2397
4825.24 2282
4825.90 2330
4826.56 2488
4827.21 2495
4827.87 2480
4828.52 2365
4829.18 2345
4829.83 2332
4830.49 2364
4831.14 2323
4831.80 2424
4832.46 2491
4833.11 2501
4833.77 2238
4834.42 2245
4835.08 2452
4835.74 2509
4836.39 2565
4837.05 2497
4837.70 2657
4838.36 2834
4839.02 2803
4839.67 3098
4840.33 3053
4840.99 3108
4841.64 3383
4842.30 3418
4842.96 3370
4843.61 3211
4844.27 3202
4844.92 2883
4845.58 3005
4846.24 2724
4846.90 2664
4847.55 2639
4848.21 2532
4848.87 2410
4849.52 2465
4850.18 2425
4850.84 2508
4851.49 2476
4852.15 2296
4852.81 2378
4853.47 2484
4854.12 2466
4854.78 2617
4855.44 2631
4856.09 2564
4856.75 2444
4857.41 2463
4858.07 2612
4858.72 2438
4859.38 2481
4860.04 2360
4860.70 2391
4861.36 2535
4862.01 2495
4862.67 2498
4863.33 2610
4863.99 2491
4864.64 2641
4865.30 2516
4865.96 2641
4866.62 2622
4867.28 2617
4867.94 2667
4868.59 2642
4869.25 2513
4869.91 2604
4870.57 2523
4871.23 2563
4871.89 2471
4872.54 2497
4873.20 2353
4873.86 2447
4874.52 2407
4875.18 2492
4875.84 2415
4876.50 2383
4877.16 2346
4877.81 2340
4878.47 2442
4879.13 2477
4879.79 2452
4880.45 2443
4881.11 2416
4881.77 2495
4882.43 2499
4883.09 2445
4883.75 2466
4884.41 2280
4885.06 2233
4885.72 2322
4886.38 2322
4887.04 2328
4887.70 2224
4888.36 2095
4889.02 2129
4889.68 2088
4890.34 2164
4891.00 2120
4891.66 2301
4892.32 2235
4892.98 2145
4893.64 2259
4894.30 2430
4894.96 2216
4895.62 2229
4896.28 2254
4896.94 2129
4897.60 2191
4898.26 2160
4898.92 2176
4899.58 2200
4900.24 2230
4900.90 2110
4901.56 2102
4902.22 2154
4902.88 2105
4903.54 2204
4904.21 2320
4904.87 2096
4905.53 2060
4906.19 2087
4906.85 2243
4907.51 2109
4908.17 2055
4908.83 2106
4909.49 2129
4910.15 1814
4910.81 1958
4911.48 1880
4912.14 1886
4912.80 1997
4913.46 1866
4914.12 1874
4914.78 1824
4915.44 2018
4916.11 2022
4916.77 1881
4917.43 1792
4918.09 1840
4918.75 1841
4919.41 1908
4920.07 1926
4920.74 1962
4921.40 1916
4922.06 1890
4922.72 2017
4923.38 1858
4924.05 1922
4924.71 1957
4925.37 1845
4926.03 1939
4926.69 1920
4927.36 1931
4928.02 1962
4928.68 1860
4929.34 1895
4930.01 1922
4930.67 1910
4931.33 1938
4931.99 1889
4932.66 1871
4933.32 2028
4933.98 1994
4934.64 1983
4935.31 2022
4935.97 1994
4936.63 1913
4937.30 1923
4937.96 1924
4938.62 1904
4939.28 1854
4939.95 2089
4940.61 2033
4941.27 1951
4941.94 1856
4942.60 1985
4943.26 1890
4943.93 1816
4944.59 1853
4945.25 1877
4945.92 1922
4946.58 2019
4947.24 2089
4947.91 1990
4948.57 2006
4949.23 1892
4949.90 1996
4950.56 1794
4951.23 1848
4951.89 1877
4952.55 1894
4953.22 1856
4953.88 1870
4954.55 1862
4955.21 1838
4955.87 1914
4956.54 1948
4957.20 1826
4957.87 1873
4958.53 1915
4959.20 1855
4959.86 1853
4960.52 2003
4961.19 1997
4961.85 1894
4962.52 1783
4963.18 1859
4963.85 1920
4964.51 1992
4965.18 2060
4965.84 2024
4966.51 1915
4967.17 1880
4967.84 2024
4968.50 2233
4969.17 2066
4969.83 2081
4970.50 1954
4971.16 1906
4971.83 2036
4972.49 1939
4973.16 2072
4973.82 2016
4974.49 2030
4975.15 2055
4975.82 1915
4976.48 1938
4977.15 1940
4977.82 1883
4978.48 2004
4979.15 1964
4979.81 2028
4980.48 2164
4981.14 1956
4981.81 2053
4982.48 1945
4983.14 2037
4983.81 2098
4984.47 2106
4985.14 2120
4985.81 2108
4986.47 2152
4987.14 2138
4987.81 2343
4988.47 2283
4989.14 2326
4989.80 2324
4990.47 2404
4991.14 2341
4991.80 2164
4992.47 2263
4993.14 2234
4993.80 2136
4994.47 2138
4995.14 2207
4995.80 2272
4996.47 2099
4997.14 2088
4997.80 1984
4998.47 2007
4999.14 2095
4999.81 2143
5000.47 2030
5001.14 2052
5001.81 1999
5002.47 1900
5003.14 1834
5003.81 1808
5004.48 2021
5005.14 2005
5005.81 1931
5006.48 1976
5007.15 1968
5007.81 1987
5008.48 1969
5009.15 2053
5009.82 2127
5010.49 2250
5011.15 2161
5011.82 2159
5012.49 2110
5013.16 2199
5013.83 2235
5014.49 2226
5015.16 2178
5015.83 2131
5016.50 2096
5017.17 2208
5017.83 2087
5018.50 2219
5019.17 2156
5019.84 2166
5020.51 2282
5021.18 2375
5021.84 2438
5022.51 2513
5023.18 2675
5023.85 2819
5024.52 2994
5025.19 3161
5025.86 3437
5026.53 3483
5027.19 3482
5027.86 3736
5028.53 3737
5029.20 3637
5029.87 3509
5030.54 3288
5031.21 2927
5031.88 2821
5032.55 2647
5033.22 2511
5033.89 2231
5034.56 2186
5035.23 2186
5035.89 2116
5036.56 2038
5037.23 1989
5037.90 1934
5038.57 1931
5039.24 2068
5039.91 2093
5040.58 1947
5041.25 2081
5041.92 2030
5042.59 2084
5043.26 2088
5043.93 2064
5044.60 2203
5045.27 2175
5045.94 2178
5046.61 2134
5047.28 2014
5047.95 1876
5048.62 2040
5049.29 1977
5049.96 2095
5050.63 2057
5051.31 1991
5051.98 2028
5052.65 2077
5053.32 1880
5053.99 1985
5054.66 1949
5055.33 2049
5056.00 2061
5056.67 2179
5057.34 2093
5058.01 2025
5058.68 1989
5059.35 1957
5060.03 1954
5060.70 2009
5061.37 2126
5062.04 2089
5062.71 2119
5063.38 2051
5064.05 2125
5064.72 2193
5065.40 2257
5066.07 2208
5066.74 2147
5067.41 2221
5068.08 2107
5068.75 2176
5069.43 2205
5070.10 2090
5070.77 2080
5071.44 2130
5072.11 2184
5072.79 1952
5073.46 1911
5074.13 1888
5074.80 1952
5075.47 1974
5076.15 1961
5076.82 1948
5077.49 1896
5078.16 1954
5078.83 2014
5079.51 1994
5080.18 1920
5080.85 1986
5081.52 1963
5082.20 1992
5082.87 1993
5083.54 1975
5084.22 1984
5084.89 1990
5085.56 1860
5086.23 1991
5086.91 1945
5087.58 1978
5088.25 2042
5088.93 1866
5089.60 1971
5090.27 1864
5090.94 1909
5091.62 1986
5092.29 2096
5092.96 2216
5093.64 2282
5094.31 2191
5094.98 2194
5095.66 2211
5096.33 2182
5097.00 2110
5097.68 2034
5098.35 2045
5099.03 2175
5099.70 2145
5100.37 1969
5101.05 1938
5101.72 2032
5102.39 2043
5103.07 1847
5103.74 2057
5104.42 2072
5105.09 2090
5105.77 2054
5106.44 2063
5107.11 1971
5107.79 1961
5108.46 2177
5109.14 2007
5109.81 2045
5110.49 2010
5111.16 1988
5111.83 1958
5112.51 1880
5113.18 1842
5113.86 1945
5114.53 1948
5115.21 1967
5115.88 1976
5116.56 1964
5117.23 1806
5117.91 1847
5118.58 1902
5119.26 1936
5119.93 2073
5120.61 2082
5121.28 1843
5121.96 1887
5122.63 1855
5123.31 1822
5123.98 1991
5124.66 1861
5125.33 1888
5126.01 1978
5126.69 2055
5127.36 2081
5128.04 2018
5128.71 2064
5129.39 1963
5130.06 2021
5130.74 1959
5131.42 1903
5132.09 1914
5132.77 2007
5133.44 1870
5134.12 1921
5134.79 1929
5135.47 1827
5136.15 2086
5136.82 1877
5137.50 1893
5138.18 1924
5138.85 1927
5139.53 1872
5140.20 1832
5140.88 1925
5141.56 1960
5142.23 1938
5142.91 2073
5143.59 1996
5144.26 1845
5144.94 1810
5145.62 1769
5146.29 1897
5146.97 1860
5147.65 1991
5148.33 1816
5149.00 1730
5149.68 1812
5150.36 1776
5151.03 1738
5151.71 1802
5152.39 1968
5153.06 1862
5153.74 1827
5154.42 1933
5155.10 1861
5155.77 1713
5156.45 1804
5157.13 1854
5157.81 1781
5158.48 1956
5159.16 1909
5159.84 1738
5160.52 1745
5161.20 1847
5161.87 1784
5162.55 1811
5163.23 1823
5163.91 1854
5164.58 1836
5165.26 1884
5165.94 1824
5166.62 1708
5167.30 1709
5167.98 1725
5168.65 1754
5169.33 1835
5170.01 1834
5170.69 1941
5171.37 1847
5172.05 1697
5172.72 1895
5173.40 1838
5174.08 1685
5174.76 1878
5175.44 1907
5176.12 1854
5176.80 1814
5177.48 1852
5178.15 1932
5178.83 1881
5179.51 1884
5180.19 1733
5180.87 1766
5181.55 1788
5182.23 1733
5182.91 1772
5183.59 1751
5184.27 1789
5184.95 1803
5185.63 1714
5186.30 1734
5186.98 1649
5187.66 1744
5188.34 1808
5189.02 1823
5189.70 1830
5190.38 1778
5191.06 1702
5191.74 1800
5192.42 1757
5193.10 1715
5193.78 1819
5194.46 1804
5195.14 1783
5195.82 1756
5196.50 1775
5197.18 1762
5197.86 1741
5198.54 1749
5199.22 1685
5199.90 1698
5200.58 1711
5201.26 1735
5201.94 1728
5202.62 1678
5203.31 1677
5203.99 1677
5204.67 1677
5205.35 1719
5206.03 1859
5206.71 1829
5207.39 1881
5208.07 1757
5208.75 1744
5209.43 1800
5210.11 1785
5210.79 1974
5211.48 1997
5212.16 1914
5212.84 1759
5213.52 1786
5214.20 1801
5214.88 1889
5215.56 1854
5216.24 1840
5216.93 1869
5217.61 1972
5218.29 1875
5218.97 1924
5219.65 1890
5220.33 1874
5221.02 1805
5221.70 1776
5222.38 1784
5223.06 1912
5223.74 1882
5224.42 1778
5225.11 1842
5225.79 1779
5226.47 1720
5227.15 1663
5227.83 1734
5228.52 1855
5229.20 1717
5229.88 1805
5230.56 1822
5231.25 1870
5231.93 1768
5232.61 1736
5233.29 1813
5233.98 1715
5234.66 1747
5235.34 1631
5236.02 1593
5236.71 1794
5237.39 1786
5238.07 1768
5238.76 1684
5239.44 1676
5240.12 1844
5240.80 1891
5241.49 1706
5242.17 1742
5242.85 1719
5243.54 1826
5244.22 1920
5244.90 1811
5245.59 1821
5246.27 1934
5246.95 1871
5247.64 1779
5248.32 1754
5249.00 1726
5249.69 1783
5250.37 1777
5251.05 1888
5251.74 1864
5252.42 1828
5253.11 1915
5253.79 1851
5254.47 1882
5255.16 1944
5255.84 1852
5256.53 1797
5257.21 1795
5257.89 1814
5258.58 1737
5259.26 1744
5259.95 1774
5260.63 1704
5261.32 1708
5262.00 1644
5262.68 1788
5263.37 1855
5264.05 1885
5264.74 1881
5265.42 1942
5266.11 1802
5266.79 1772
5267.48 1708
5268.16 1790
5268.85 1858
5269.53 1839
5270.22 1997
5270.90 1825
5271.59 1881
5272.27 1888
5272.96 1894
5273.64 1784
5274.33 1764
5275.01 1882
5275.70 1803
5276.38 1848
5277.07 1748
5277.75 1818
5278.44 1863
5279.12 1732
5279.81 1841
5280.49 1772
5281.18 1892
5281.87 1917
5282.55 2085
5283.24 2004
5283.92 2085
5284.61 2042
5285.30 2056
5285.98 2072
5286.67 2075
5287.35 2181
5288.04 2099
5288.73 2046
5289.41 2016
5290.10 1770
5290.78 1846
5291.47 2024
5292.16 2043
5292.84 1851
5293.53 1851
5294.22 1832
5294.90 1874
5295.59 1874
5296.28 1883
5296.96 1847
5297.65 1898
5298.34 1914
5299.02 1810
5299.71 1869
5300.40 1973
5301.08 1925
5301.77 1905
5302.46 1956
5303.14 1924
5303.83 1950
5304.52 2078
5305.21 2072
5305.89 1980
5306.58 1954
5307.27 1960
5307.96 2020
5308.64 1992
5309.33 2032
5310.02 2071
5310.71 2056
5311.39 1982
5312.08 1956
5312.77 1956
5313.46 1959
5314.14 1858
5314.83 1930
5315.52 1935
5316.21 2001
5316.89 2034
5317.58 1966
5318.27 1916
5318.96 1782
5319.65 2010
5320.34 1926
5321.02 2055
5321.71 2211
5322.40 2201
5323.09 2137
5323.78 2312
5324.47 2114
5325.15 2196
5325.84 2256
5326.53 2096
5327.22 2040
5327.91 2085
5328.60 2155
5329.29 2060
5329.97 2103
5330.66 2014
5331.35 2013
5332.04 2061
5332.73 2140
5333.42 2270
5334.11 2204
5334.80 2254
5335.49 2383
5336.18 2252
5336.87 2279
5337.55 2283
5338.24 2250
5338.93 2230
5339.62 2344
5340.31 2223
5341.00 2204
5341.69 2358
5342.38 2401
5343.07 2369
5343.76 2331
5344.45 2319
5345.14 2371
5345.83 2313
5346.52 2566
5347.21 2694
5347.90 2910
5348.59 2905
5349.28 2745
5349.97 2717
5350.66 3111
5351.35 3175
5352.04 3299
5352.73 3236
5353.42 3388
5354.11 3802
5354.80 3965
5355.49 4246
5356.18 4076
5356.87 4125
5357.56 4194
5358.25 3934
5358.94 3473
5359.64 3370
5360.33 3147
5361.02 2850
5361.71 2506
5362.40 2426
5363.09 2480
5363.78 2270
5364.47 2056
5365.16 2101
5365.85 2189
5366.55 2191
5367.24 2189
5367.93 2160
5368.62 2125
5369.31 2055
5370.00 2184
5370.69 2132
5371.38 2146
5372.08 2220
5372.77 2140
5373.46 2090
5374.15 2184
5374.84 2209
5375.53 2147
5376.23 2075
5376.92 2024
5377.61 2080
5378.30 1946
5378.99 2034
5379.69 2073
5380.38 1994
5381.07 1932
5381.76 2157
5382.45 2118
5383.15 1978
5383.84 2055
5384.53 2071
5385.22 2027
5385.92 1995
5386.61 2004
5387.30 1982
5387.99 2002
5388.69 2138
5389.38 2177
5390.07 1953
5390.76 2114
5391.46 2303
5392.15 2230
5392.84 2135
5393.54 2231
5394.23 2184
5394.92 2098
5395.61 2079
5396.31 2226
5397.00 2129
5397.69 2202
5398.39 2087
5399.08 1998
5399.77 1945
5400.47 1926
5401.16 2017
5401.85 2066
5402.55 2057
5403.24 2007
5403.93 2027
5404.63 2027
5405.32 2027
5406.02 2007
5406.71 1821
5407.40 2043
5408.10 2044
5408.79 2056
5409.48 2101
5410.18 1931
5410.87 1940
5411.57 2045
5412.26 2081
5412.95 2043
5413.65 1930
5414.34 1973
5415.04 1816
5415.73 1710
5416.43 1959
5417.12 1909
5417.82 1776
5418.51 1872
5419.20 1893
5419.90 1851
5420.59 1966
5421.29 1869
5421.98 1868
5422.68 1845
5423.37 1800
5424.07 1928
5424.76 1905
5425.46 2039
5426.15 2032
5426.85 2018
5427.54 2025
5428.24 2068
5428.93 1915
5429.63 2122
5430.32 1914
5431.02 1959
5431.71 1838
5432.41 1896
5433.10 1874
5433.80 1965
5434.50 1948
5435.19 1949
5435.89 2025
5436.58 2041
5437.28 1976
5437.97 1963
5438.67 2025
5439.37 1882
5440.06 1933
5440.76 2060
5441.45 2145
5442.15 2048
5442.85 2076
5443.54 2023
5444.24 2023
5444.93 1954
5445.63 1994
5446.33 1913
5447.02 2041
5447.72 2098
5448.42 2226
5449.11 2264
5449.81 2266
5450.51 2222
5451.20 2339
5451.90 2511
5452.60 2491
5453.29 2358
5453.99 2344
5454.69 2357
5455.38 2460
5456.08 2216
5456.78 2263
5457.47 2201
5458.17 2130
5458.87 2088
5459.57 1938
5460.26 2029
5460.96 1940
5461.66 2001
5462.35 2057
5463.05 2010
5463.75 2100
5464.45 2130
5465.14 2018
5465.84 2151
5466.54 2224
5467.24 2288
5467.93 2211
5468.63 2047
5469.33 2188
5470.03 2336
5470.73 2115
5471.42 2101
5472.12 2169
5472.82 2157
5473.52 2062
5474.22 2039
5474.91 2115
5475.61 2369
5476.31 2137
5477.01 2152
5477.71 2260
5478.40 2069
5479.10 2164
5479.80 2408
5480.50 2296
5481.20 2334
5481.90 2270
5482.60 2627
5483.29 2711
5483.99 2504
5484.69 2566
5485.39 2491
5486.09 2401
5486.79 2546
5487.49 2322
5488.19 2388
5488.89 2294
5489.58 2261
5490.28 2307
5490.98 2280
5491.68 2315
5492.38 2325
5493.08 2287
5493.78 2554
5494.48 2325
5495.18 2282
5495.88 2458
5496.58 2322
5497.28 2318
5497.98 2541
5498.68 2535
5499.38 2391
5500.08 2279
5500.78 2450
5501.48 2441
5502.18 2618
5502.88 2836
5503.58 2977
5504.28 2981
5504.98 3135
5505.68 3109
5506.38 3258
5507.08 3237
5507.78 3012
5508.48 2877
5509.18 2755
5509.88 2474
5510.58 2500
5511.28 2432
5511.98 2410
5512.68 2420
5513.38 2468
5514.08 2472
5514.78 2509
5515.48 2436
5516.18 2351
5516.88 2313
5517.58 2444
5518.28 2536
5518.99 2379
5519.69 2315
5520.39 2241
5521.09 2344
5521.79 2324
5522.49 2148
5523.19 2219
5523.89 2103
5524.59 2114
5525.30 2247
5526.00 2235
5526.70 2167
5527.40 2187
5528.10 2244
5528.80 2041
5529.50 1974
5530.21 1970
5530.91 2141
5531.61 2039
5532.31 1953
5533.01 1954
5533.72 1931
5534.42 1909
5535.12 1873
5535.82 2039
5536.52 1892
5537.23 1691
5537.93 1768
5538.63 1775
5539.33 1838
5540.03 1946
5540.74 1950
5541.44 2074
5542.14 2025
5542.84 1897
5543.55 1922
5544.25 1976
5544.95 2002
5545.65 1866
5546.36 1893
5547.06 1895
5547.76 1902
5548.47 1816
5549.17 1850
5549.87 1889
5550.57 1961
5551.28 1820
5551.98 1811
5552.68 1841
5553.39 1948
5554.09 1826
5554.79 1841
5555.50 1857
5556.20 1880
5556.90 1906
5557.61 1938
5558.31 1773
5559.01 1802
5559.72 1852
5560.42 1803
5561.12 1853
5561.83 1737
5562.53 1749
5563.23 1786
5563.94 1835
5564.64 1864
5565.35 1737
5566.05 1773
5566.75 1752
5567.46 1823
5568.16 1859
5568.87 1790
5569.57 1741
5570.27 1792
5570.98 1841
5571.68 1727
5572.39 1748
5573.09 1783
5573.80 1821
5574.50 1763
5575.21 1732
5575.91 1773
5576.61 1908
5577.32 1887
5578.02 1740
5578.73 1810
5579.43 1952
5580.14 1764
5580.84 1647
5581.55 1710
5582.25 1817
5582.96 1786
5583.66 1796
5584.37 1858
5585.07 1898
5585.78 1798
5586.48 1724
5587.19 1747
5587.89 1587
5588.60 1593
5589.30 1728
5590.01 1693
5590.72 1627
5591.42 1703
5592.13 1718
5592.83 1807
5593.54 1827
5594.24 1688
5594.95 1752
5595.66 1780
5596.36 1665
5597.07 1684
5597.77 1723
5598.48 1728
5599.18 1720
5599.89 1669
5600.60 1798
5601.30 1699
5602.01 1704
5602.72 1594
5603.42 1728
5604.13 1789
5604.83 1752
5605.54 1685
5606.25 1752
5606.95 1841
5607.66 1738
5608.37 1619
5609.07 1810
5609.78 1721
5610.49 1665
5611.19 1633
5611.90 1673
5612.61 1638
5613.31 1618
5614.02 1829
5614.73 1698
5615.44 1612
5616.14 1761
5616.85 1664
5617.56 1637
5618.26 1658
5618.97 1577
5619.68 1759
5620.39 1730
5621.09 1723
5621.80 1709
5622.51 1786
5623.22 1814
5623.92 1644
5624.63 1596
5625.34 1777
5626.05 1550
5626.75 1655
5627.46 1687
5628.17 1661
5628.88 1687
5629.59 1706
5630.29 1737
5631.00 1581
5631.71 1592
5632.42 1650
5633.13 1602
5633.83 1689
5634.54 1620
5635.25 1679
5635.96 1737
5636.67 1692
5637.38 1736
5638.08 1662
5638.79 1633
5639.50 1526
5640.21 1652
5640.92 1726
5641.63 1680
5642.34 1740
5643.05 1737
5643.75 1630
5644.46 1790
5645.17 1672
5645.88 1642
5646.59 1609
5647.30 1734
5648.01 1710
5648.72 1745
5649.43 1833
5650.14 1708
5650.85 1597
5651.55 1638
5652.26 1628
5652.97 1697
5653.68 1824
5654.39 1717
5655.10 1625
5655.81 1621
5656.52 1653
5657.23 1740
5657.94 1702
5658.65 1807
5659.36 1835
5660.07 1841
5660.78 1790
5661.49 1827
5662.20 1903
5662.91 1859
5663.62 1797
5664.33 1763
5665.04 1685
5665.75 1740
5666.46 1777
5667.17 1752
5667.88 1757
5668.59 1755
5669.30 1765
5670.01 1529
5670.72 1659
5671.43 1791
5672.14 1786
5672.85 1801
5673.57 1887
5674.28 1754
5674.99 1846
5675.70 1705
5676.41 1838
5677.12 1803
5677.83 1841
5678.54 1749
5679.25 1726
5679.96 1713
5680.68 1667
5681.39 1658
5682.10 1675
5682.81 1721
5683.52 1773
5684.23 1791
5684.94 1635
5685.65 1727
5686.37 1757
5687.08 1855
5687.79 1672
5688.50 1811
5689.21 1714
5689.92 1657
5690.64 1856
5691.35 1812
5692.06 1675
5692.77 1757
5693.48 1799
5694.20 1755
5694.91 1895
5695.62 1833
5696.33 1892
5697.04 1777
5697.76 1724
5698.47 1768
5699.18 1632
5699.89 1630
5700.61 1642
5701.32 1860
5702.03 1750
5702.74 1594
5703.46 1632
5704.17 1708
5704.88 1776
5705.59 1598
5706.31 1617
5707.02 1672
5707.73 1646
5708.45 1649
5709.16 1802
5709.87 1787
5710.58 1673
5711.30 1713
5712.01 1700
5712.72 1618
5713.44 1694
5714.15 1667
5714.86 1597
5715.58 1738
5716.29 1677
5717.00 1713
5717.72 1690
5718.43 1727
5719.14 1739
5719.86 1610
5720.57 1614
5721.28 1677
5722.00 1649
5722.71 1650
5723.43 1663
5724.14 1655
5724.85 1683
5725.57 1670
5726.28 1769
5727.00 1778
5727.71 1705
5728.42 1792
5729.14 1729
5729.85 1800
5730.57 1739
5731.28 1820
5732.00 1784
5732.71 1794
5733.42 1843
5734.14 1796
5734.85 1766
5735.57 1704
5736.28 1683
5737.00 1853
5737.71 1828
5738.43 1857
5739.14 1830
5739.86 1784
5740.57 1894
5741.29 1841
5742.00 1849
5742.72 1856
5743.43 1933
5744.15 1953
5744.86 1920
5745.58 1827
5746.29 1843
5747.01 1916
5747.72 1814
5748.44 1971
5749.15 1823
5749.87 1869
5750.58 1807
5751.30 1829
5752.02 1841
5752.73 1715
5753.45 1874
5754.16 2059
5754.88 2079
5755.59 1858
5756.31 1992
5757.03 2100
5757.74 2161
5758.46 2145
5759.17 2167
5759.89 2298
5760.61 2382
5761.32 2254
5762.04 2251
5762.76 2139
5763.47 2224
5764.19 2279
5764.90 2041
5765.62 2021
5766.34 1995
5767.05 1955
5767.77 1982
5768.49 2022
5769.20 2100
5769.92 2034
5770.64 1877
5771.35 1777
5772.07 1885
5772.79 1951
5773.51 1926
5774.22 1984
5774.94 2093
5775.66 1981
5776.37 1996
5777.09 2160
5777.81 2095
5778.53 2241
5779.24 2117
5779.96 2090
5780.68 2100
5781.39 2193
5782.11 2145
5782.83 2208
5783.55 2234
5784.26 2275
5784.98 2396
5785.70 2297
5786.42 2276
5787.14 2232
5787.85 2212
5788.57 2240
5789.29 2397
5790.01 2329
5790.73 2317
5791.44 2367
5792.16 2388
5792.88 2344
5793.60 2458
5794.32 2590
5795.03 2728
5795.75 2734
5796.47 2825
5797.19 2898
5797.91 2855
5798.63 2719
5799.35 3026
5800.06 3172
5800.78 3465
5801.50 3757
5802.22 4275
5802.94 4948
5803.66 5312
5804.38 5868
5805.10 6007
5805.81 6422
5806.53 6146
5807.25 5976
5807.97 5505
5808.69 4869
5809.41 4457
5810.13 3788
5810.85 3506
5811.57 3589
5812.29 3567
5813.01 3601
5813.73 3670
5814.45 3377
5815.17 3296
5815.88 3329
5816.60 3174
5817.32 3346
5818.04 3315
5818.76 3288
5819.48 3379
5820.20 3136
5820.92 3232
5821.64 3131
5822.36 3009
5823.08 3112
5823.80 3060
5824.52 3051
5825.24 3247
5825.96 3243
5826.68 2951
5827.40 2836
5828.12 2639
5828.84 2643
5829.57 2688
5830.29 2644
5831.01 2524
5831.73 2550
5832.45 2533
5833.17 2610
5833.89 2495
5834.61 2483
5835.33 2430
5836.05 2506
5836.77 2478
5837.49 2459
5838.21 2422
5838.94 2387
5839.66 2425
5840.38 2334
5841.10 2350
5841.82 2475
5842.54 2334
5843.26 2365
5843.98 2211
5844.70 2257
5845.43 2253
5846.15 2291
5846.87 2371
5847.59 2242
5848.31 2214
5849.03 2156
5849.76 2252
5850.48 2304
5851.20 2157
5851.92 2213
5852.64 2141
5853.36 2170
5854.09 2060
5854.81 2095
5855.53 2085
5856.25 2093
5856.97 2037
5857.70 2161
5858.42 2113
5859.14 2158
5859.86 1840
5860.59 2004
5861.31 2159
5862.03 2162
5862.75 2059
5863.48 2067
5864.20 1975
5864.92 2127
5865.64 2147
5866.37 1953
5867.09 1988
5867.81 2138
5868.54 2065
5869.26 2009
5869.98 2111
5870.70 1965
5871.43 2065
5872.15 2091
5872.87 1977
5873.60 1873
5874.32 2002
5875.04 2022
5875.77 2041
5876.49 1989
5877.21 2040
5877.94 2150
5878.66 2155
5879.38 2077
5880.11 2089
5880.83 1978
5881.55 2040
5882.28 2046
5883.00 2042
5883.73 2001
5884.45 1984
5885.17 1955
5885.90 1967
5886.62 1982
5887.34 1959
5888.07 1958
5888.79 1901
5889.52 1897
5890.24 2093
5890.97 1995
5891.69 1914
5892.41 1986
5893.14 1968
5893.86 1969
5894.59 1903
5895.31 1897
5896.04 1895
5896.76 1997
5897.49 1978
5898.21 1927
5898.93 1889
5899.66 1904
5900.38 1854
5901.11 1866
5901.83 1949
5902.56 2000
5903.28 2061
5904.01 1965
5904.73 1853
5905.46 1978
5906.18 1987
5906.91 1841
5907.64 2058
5908.36 2077
5909.09 2028
5909.81 1976
5910.54 1948
5911.26 2121
5911.99 2063
5912.71 2059
5913.44 1955
5914.16 1987
5914.89 1885
5915.62 1980
5916.34 1909
5917.07 1951
5917.79 1980
5918.52 2004
5919.25 1968
5919.97 1936
5920.70 1851
5921.42 1912
5922.15 1995
5922.88 1989
5923.60 1896
5924.33 2034
5925.05 2087
5925.78 2050
5926.51 1959
5927.23 1927
5927.96 1911
5928.69 2092
5929.41 2116
5930.14 1975
5930.87 1887
5931.59 2048
5932.32 2057
5933.05 1950
5933.77 2068
5934.50 2218
5935.23 2169
5935.95 2015
5936.68 2097
5937.41 1991
5938.14 2066
5938.86 2044
5939.59 2175
5940.32 2305
5941.04 2115
5941.77 2204
5942.50 2135
5943.23 2186
5943.95 2218
5944.68 2185
5945.41 2149
5946.14 2165
5946.87 2314
5947.59 2344
5948.32 2279
5949.05 2340
5949.78 2351
5950.50 2380
5951.23 2311
5951.96 2344
5952.69 2431
5953.42 2351
5954.14 2348
5954.87 2376
5955.60 2527
5956.33 2581
5957.06 2476
5957.79 2518
5958.51 2743
5959.24 2538
5959.97 2609
5960.70 2542
5961.43 2558
5962.16 2556
5962.88 2617
5963.61 2634
5964.34 2515
5965.07 2532
5965.80 2502
5966.53 2566
5967.26 2581
5967.99 2638
5968.72 2811
5969.44 2889
5970.17 3027
5970.90 2948
5971.63 3167
5972.36 3195
5973.09 3224
5973.82 3127
5974.55 3095
5975.28 2904
5976.01 2847
5976.74 2735
5977.47 2771
5978.20 2918
5978.93 2952
5979.66 2773
5980.39 2799
5981.12 2846
5981.85 2956
5982.58 2864
5983.31 2926
5984.04 2966
5984.77 3051
5985.50 2900
5986.23 2894
5986.96 2983
5987.69 3083
5988.42 3170
5989.15 3015
5989.88 2930
5990.61 3018
5991.34 2881
5992.07 2877
5992.80 2998
5993.53 3048
5994.26 2927
5994.99 2997
5995.72 3014
5996.45 3145
5997.18 3091
5997.91 2990
5998.64 2996
5999.37 2857
6000.11 2839
6000.84 2935
6001.57 2996
6002.30 2987
6003.03 2981
6003.76 3036
6004.49 3055
6005.22 3088
6005.95 2910
6006.69 2857
6007.42 3085
6008.15 2905
6008.88 2881
6009.61 2930
6010.34 3015
6011.07 3043
6011.81 3199
6012.54 3418
6013.27 3628
6014.00 3626
6014.73 4045
6015.46 3982
6016.20 4092
6016.93 4181
6017.66 4493
6018.39 4441
6019.12 4372
6019.86 4300
6020.59 4037
6021.32 3956
6022.05 3631
6022.79 3480
6023.52 3452
6024.25 3101
6024.98 2787
6025.72 2762
6026.45 2857
6027.18 2832
6027.91 2684
6028.65 2746
6029.38 2719
6030.11 2628
6030.84 2574
6031.58 2634
6032.31 2634
6033.04 2536
6033.78 2497
6034.51 2622
6035.24 2687
6035.98 2649
6036.71 2537
6037.44 2607
6038.17 2753
6038.91 2501
6039.64 2531
6040.37 2581
6041.11 2524
6041.84 2563
6042.58 2609
6043.31 2673
6044.04 2659
6044.78 2573
6045.51 2723
6046.24 2799
6046.98 2740
6047.71 2759
6048.44 2840
6049.18 2782
6049.91 2754
6050.65 2913
6051.38 3037
6052.11 2874
6052.85 2950
6053.58 2897
6054.32 2898
6055.05 2946
6055.79 2949
6056.52 2912
6057.25 2876
6057.99 2962
6058.72 2975
6059.46 2888
6060.19 2750
6060.93 2843
6061.66 2865
6062.40 2781
6063.13 2909
6063.87 2802
6064.60 2759
6065.34 2788
6066.07 2911
6066.81 2782
6067.54 2759
6068.28 2789
6069.01 2760
6069.75 2726
6070.48 2832
6071.22 2588
6071.95 2728
6072.69 2763
6073.42 2714
6074.16 2773
6074.89 2796
6075.63 2842
6076.36 2800
6077.10 2580
6077.84 2525
6078.57 2625
6079.31 2441
6080.04 2519
6080.78 2563
6081.51 2534
6082.25 2562
6082.99 2456
6083.72 2603
6084.46 2566
6085.20 2572
6085.93 2567
6086.67 2537
6087.40 2518
6088.14 2588
6088.88 2500
6089.61 2548
6090.35 2808
6091.09 2572
6091.82 2457
6092.56 2521
6093.30 2491
6094.03 2561
6094.77 2603
6095.51 2489
6096.24 2565
6096.98 2609
6097.72 2402
6098.45 2538
6099.19 2559
6099.93 2597
6100.66 2680
6101.40 2484
6102.14 2569
6102.87 2510
6103.61 2586
6104.35 2471
6105.09 2406
6105.82 2387
6106.56 2418
6107.30 2476
6108.04 2527
6108.77 2477
6109.51 2531
6110.25 2622
6110.99 2567
6111.72 2619
6112.46 2618
6113.20 2614
6113.94 2629
6114.68 2557
6115.41 2628
6116.15 2605
6116.89 2648
6117.63 2679
6118.37 2560
6119.10 2628
6119.84 2498
6120.58 2493
6121.32 2699
6122.06 2671
6122.80 2851
6123.53 2752
6124.27 2755
6125.01 2488
6125.75 2683
6126.49 2727
6127.23 2825
6127.97 2730
6128.70 2731
6129.44 2789
6130.18 2857
6130.92 2962
6131.66 3047
6132.40 2710
6133.14 2723
6133.88 2870
6134.62 2836
6135.35 2702
6136.09 2841
6136.83 3020
6137.57 2804
6138.31 2853
6139.05 2761
6139.79 2790
6140.53 2968
6141.27 3074
6142.01 2878
6142.75 2962
6143.49 3060
6144.23 2821
6144.97 2911
6145.71 2967
6146.45 2987
6147.19 3009
6147.93 2871
6148.67 2941
6149.41 3065
6150.15 2928
6150.89 2993
6151.63 3122
6152.37 3053
6153.11 3062
6153.85 3193
6154.59 3118
6155.33 3292
6156.07 3288
6156.81 3333
6157.55 3451
6158.29 3386
6159.03 3306
6159.77 3389
6160.51 3333
6161.25 3244
6161.99 3272
6162.73 3528
6163.47 3466
6164.22 3421
6164.96 3333
6165.70 3474
6166.44 3544
6167.18 3634
6167.92 3643
6168.66 4003
6169.40 4274
6170.14 4372
6170.89 4342
6171.63 4176
6172.37 3999
6173.11 4508
6173.85 4449
6174.59 4602
6175.33 4489
6176.08 4344
6176.82 4407
6177.56 4215
6178.30 4101
6179.04 4038
6179.78 4239
6180.53 4068
6181.27 3860
6182.01 4057
6182.75 3997
6183.49 4002
6184.24 4316
6184.98 4245
6185.72 4432
6186.46 4422
6187.20 4412
6187.95 4716
6188.69 4545
6189.43 4437
6190.17 4433
6190.92 4542
6191.66 4416
6192.40 4667
6193.14 4579
6193.89 4736
6194.63 4599
6195.37 4685
6196.12 4737
6196.86 5046
6197.60 5085
6198.34 5047
6199.09 5113
6199.83 5346
6200.57 5225
6201.32 5297
6202.06 5412
6202.80 5254
6203.55 5159
6204.29 5111
6205.03 5313
6205.78 5203
6206.52 5413
6207.26 5599
6208.01 5761
6208.75 6258
6209.49 6938
6210.24 7794
6210.98 8855
6211.72 9890
6212.47 11508
6213.21 12674
6213.96 13529
6214.70 14287
6215.44 14781
6216.19 14215
6216.93 13641
6217.68 12406
6218.42 11214
6219.16 9657
6219.91 8634
6220.65 7529
6221.40 6326
6222.14 5837
6222.89 5408
6223.63 5182
6224.37 5028
6225.12 4989
6225.86 5109
6226.61 5235
6227.35 5352
6228.10 5501
6228.84 5766
6229.59 6007
6230.33 5964
6231.08 6028
6231.82 5936
6232.57 5801
6233.31 5350
6234.06 5176
6234.80 4878
6235.55 4655
6236.29 4251
6237.04 3853
6237.78 4150
6238.53 3848
6239.27 3881
6240.02 3879
6240.76 3894
6241.51 3937
6242.26 3975
6243.00 4103
6243.75 4181
6244.49 4075
6245.24 4187
6245.98 4217
6246.73 4251
6247.48 4256
6248.22 4257
6248.97 4283
6249.71 4333
6250.46 4532
6251.21 4653
6251.95 4731
6252.70 4604
6253.44 4843
6254.19 4601
6254.94 4789
6255.68 4647
6256.43 4651
6257.18 4436
6257.92 4306
6258.67 4125
6259.42 4119
6260.16 4072
6260.91 4210
6261.66 4017
6262.40 3954
6263.15 4137
6263.90 4167
6264.64 4053
6265.39 4049
6266.14 4116
6266.88 4044
6267.63 3968
6268.38 3832
6269.13 3793
6269.87 3872
6270.62 3734
6271.37 3870
6272.11 3931
6272.86 3862
6273.61 3751
6274.36 4022
6275.10 3910
6275.85 3867
6276.60 3838
6277.35 3756
6278.10 3614
6278.84 3696
6279.59 3802
6280.34 3798
6281.09 3877
6281.83 3733
6282.58 3851
6283.33 3869
6284.08 3769
6284.83 3683
6285.57 3696
6286.32 3628
6287.07 3553
6287.82 3517
6288.57 3255
6289.32 3372
6290.06 3316
6290.81 3237
6291.56 3205
6292.31 3359
6293.06 3288
6293.81 3327
6294.56 3069
6295.30 3159
6296.05 3184
6296.80 3115
6297.55 3065
6298.30 3172
6299.05 3040
6299.80 2874
6300.55 2807
6301.30 3060
6302.05 3069
6302.79 3027
6303.54 2960
6304.29 2946
6305.04 2864
6305.79 2999
6306.54 3002
6307.29 2863
6308.04 2885
6308.79 2936
6309.54 2974
6310.29 2832
6311.04 2920
6311.79 3000
6312.54 2948
6313.29 2918
6314.04 2942
6314.79 2831
6315.54 2758
6316.29 2647
6317.04 2757
6317.79 2805
6318.54 2922
6319.29 2971
6320.04 2825
6320.79 2960
6321.54 2808
6322.29 2796
6323.04 2911
6323.79 2798
6324.54 2667
6325.29 2776
6326.04 2712
6326.79 2647
6327.54 2558
6328.29 2568
6329.04 2475
6329.79 2563
6330.55 2561
6331.30 2450
6332.05 2554
6332.80 2585
6333.55 2659
6334.30 2653
6335.05 2628
6335.80 2633
6336.55 2504
6337.30 2463
6338.06 2461
6338.81 2477
6339.56 2320
6340.31 2415
6341.06 2443
6341.81 2562
6342.56 2324
6343.32 2425
6344.07 2386
6344.82 2459
6345.57 2424
6346.32 2517
6347.07 2421
6347.83 2349
6348.58 2442
6349.33 2222
6350.08 2336
6350.83 2310
6351.59 2428
6352.34 2369
6353.09 2286
6353.84 2286
6354.60 2411
6355.35 2554
6356.10 2494
6356.85 2443
6357.61 2520
6358.36 2363
6359.11 2413
6359.86 2538
6360.62 2513
6361.37 2512
6362.12 2481
6362.87 2332
6363.63 2320
6364.38 2287
6365.13 2257
6365.88 2298
6366.64 2310
6367.39 2524
6368.14 2243
6368.90 2403
6369.65 2336
6370.40 2405
6371.16 2258
6371.91 2262
6372.66 2464
6373.42 2453
6374.17 2449
6374.92 2259
6375.68 2178
6376.43 2247
6377.18 2403
6377.94 2295
6378.69 2494
6379.45 2357
6380.20 2284
6380.95 2412
6381.71 2390
6382.46 2391
6383.21 2282
6383.97 2363
6384.72 2247
6385.48 2300
6386.23 2314
6386.98 2326
6387.74 2224
6388.49 2227
6389.25 2225
6390.00 2297
6390.76 2287
6391.51 2225
6392.27 2203
6393.02 2177
6393.77 2450
6394.53 2479
6395.28 2221
6396.04 2261
6396.79 2384
6397.55 2262
6398.30 2312
6399.06 2245
6399.81 2275
6400.57 2335
6401.32 2170
6402.08 2216
6402.83 2226
6403.59 2196
6404.34 2347
6405.10 2181
6405.85 2205
6406.61 2159
6407.36 2147
6408.12 2306
6408.88 2174
6409.63 2201
6410.39 2198
6411.14 2133
6411.90 2215
6412.65 2118
6413.41 2182
6414.16 2311
6414.92 2180
6415.68 2302
6416.43 2311
6417.19 2084
6417.94 2279
6418.70 2251
6419.46 2161
6420.21 2158
6420.97 2160
6421.73 2192
6422.48 2164
6423.24 2206
6423.99 2255
6424.75 2222
6425.51 2209
6426.26 2238
6427.02 2287
6427.78 2143
6428.53 2361
6429.29 2350
6430.05 2356
6430.80 2303
6431.56 2181
6432.32 2344
6433.07 2207
6433.83 2158
6434.59 2290
6435.34 2391
6436.10 2389
6436.86 2349
6437.62 2351
6438.37 2368
6439.13 2469
6439.89 2399
6440.65 2362
6441.40 2242
6442.16 2333
6442.92 2408
6443.68 2328
6444.43 2362
6445.19 2348
6445.95 2333
6446.71 2389
6447.46 2424
6448.22 2288
6448.98 2323
6449.74 2451
6450.49 2435
6451.25 2351
6452.01 2337
6452.77 2382
6453.53 2433
6454.29 2497
6455.04 2367
6455.80 2458
6456.56 2412
6457.32 2379
6458.08 2470
6458.84 2343
6459.59 2536
6460.35 2516
6461.11 2583
6461.87 2434
6462.63 2414
6463.39 2405
6464.15 2565
6464.90 2646
6465.66 2615
6466.42 2620
6467.18 2644
6467.94 2722
6468.70 2648
6469.46 2644
6470.22 2687
6470.98 2742
6471.73 2790
6472.49 2869
6473.25 2881
6474.01 2878
6474.77 2859
6475.53 2953
6476.29 2806
6477.05 2822
6477.81 2895
6478.57 2993
6479.33 2967
6480.09 2921
6480.85 2947
6481.61 3029
6482.37 3126
6483.13 3030
6483.89 3106
6484.65 2931
6485.41 2974
6486.17 2896
6486.93 3058
6487.69 3139
6488.45 3071
6489.21 3160
6489.97 3198
6490.73 3203
6491.49 3406
6492.25 3329
6493.01 3170
6493.77 3246
6494.53 3467
6495.29 3508
6496.05 3500
6496.81 3589
6497.57 3467
6498.33 3789
6499.10 3995
6499.86 3886
6500.62 3949
6501.38 3942
6502.14 3915
6502.90 4179
6503.66 4135
6504.42 4059
6505.18 4092
6505.94 4168
6506.71 4219
6507.47 4149
6508.23 4174
6508.99 4252
6509.75 4144
6510.51 4154
6511.27 4301
6512.04 4543
6512.80 4542
6513.56 4484
6514.32 4657
6515.08 4634
6515.84 4619
6516.61 4732
6517.37 4654
6518.13 4699
6518.89 4716
6519.65 4637
6520.42 4713
6521.18 4730
6521.94 4691
6522.70 4856
6523.46 4813
6524.23 4927
6524.99 5229
6525.75 5263
6526.51 5534
6527.28 5657
6528.04 5621
6528.80 5568
6529.56 5807
6530.33 5799
6531.09 5817
6531.85 5781
6532.61 5947
6533.38 6051
6534.14 6001
6534.90 6078
6535.67 6159
6536.43 6399
6537.19 7138
6537.95 7813
6538.72 8559
6539.48 10024
6540.24 11958
6541.01 13436
6541.77 14586
6542.53 15358
6543.30 15188
6544.06 14473
6544.82 13421
6545.59 11874
6546.35 10123
6547.11 8799
6547.88 7455
6548.64 6418
6549.41 5946
6550.17 5239
6550.93 4702
6551.70 4603
6552.46 4409
6553.22 4369
6553.99 4273
6554.75 4176
6555.52 4158
6556.28 4067
6557.05 4088
6557.81 4256
6558.57 4201
6559.34 4062
6560.10 4132
6560.87 4000
6561.63 3888
6562.40 3891
6563.16 3984
6563.92 3982
6564.69 3919
6565.45 3898
6566.22 3971
6566.98 4113
6567.75 4202
6568.51 4139
6569.28 4332
6570.04 4470
6570.81 4469
6571.57 4339
6572.34 4458
6573.10 4410
6573.87 4291
6574.63 4228
6575.40 4212
6576.16 4599
6576.93 4733
6577.69 4729
6578.46 4858
6579.23 5160
6579.99 5395
6580.76 5432
6581.52 5378
6582.29 5325
6583.05 5341
6583.82 5295
6584.59 5145
6585.35 5081
6586.12 5068
6586.88 4932
6587.65 4870
6588.41 4838
6589.18 4729
6589.95 4747
6590.71 4621
6591.48 4377
6592.25 4377
6593.01 4460
6593.78 4532
6594.54 4513
6595.31 4659
6596.08 4739
6596.84 4800
6597.61 4801
6598.38 5046
6599.14 5294
6599.91 5314
6600.68 5420
6601.44 5171
6602.21 4981
6602.98 4973
6603.74 4835
6604.51 4730
6605.28 4543
6606.05 4391
6606.81 4209
6607.58 4051
6608.35 3797
6609.11 3838
6609.88 3846
6610.65 3792
6611.42 3875
6612.18 3814
6612.95 3871
6613.72 3890
6614.49 3898
6615.25 3782
6616.02 3723
6616.79 3647
6617.56 3687
6618.32 3862
6619.09 3714
6619.86 3473
6620.63 3495
6621.40 3444
6622.16 3465
6622.93 3457
6623.70 3531
6624.47 3412
6625.24 3587
6626.00 3328
6626.77 3369
6627.54 3458
6628.31 3464
6629.08 3347
6629.85 3290
6630.61 3377
6631.38 3336
6632.15 3289
6632.92 3308
6633.69 3394
6634.46 3216
6635.23 3291
6635.99 3340
6636.76 3443
6637.53 3532
6638.30 3741
6639.07 3787
6639.84 3853
6640.61 3878
6641.38 3896
6642.15 3846
6642.92 3792
6643.68 3608
6644.45 3464
6645.22 3274
6645.99 3106
6646.76 3295
6647.53 3259
6648.30 3031
6649.07 2938
6649.84 2884
6650.61 2836
6651.38 2835
6652.15 3024
6652.92 3028
6653.69 3032
6654.46 2983
6655.23 3029
6656.00 3016
6656.77 2967
6657.54 3021
6658.31 2884
6659.08 2896
6659.85 2881
6660.62 2818
6661.39 2860
6662.16 2847
6662.93 2809
6663.70 2845
6664.47 2653
6665.24 2662
6666.01 2559
6666.78 2560
6667.55 2735
6668.32 2703
6669.09 2709
6669.86 2767
6670.64 2685
6671.41 2761
6672.18 2801
6672.95 2731
6673.72 2728
6674.49 2814
6675.26 2803
6676.03 2754
6676.80 2754
6677.57 2698
6678.35 2725
6679.12 2853
6679.89 2590
6680.66 2689
6681.43 2715
6682.20 2661
6682.97 2756
6683.75 2713
6684.52 2675
6685.29 2768
6686.06 2718
6686.83 2753
6687.60 2757
6688.38 2737
6689.15 2783
6689.92 2802
6690.69 2758
6691.46 2863
6692.24 2733
6693.01 2754
6693.78 2584
6694.55 2681
6695.32 2699
6696.10 2617
6696.87 2673
6697.64 2688
6698.41 2610
6699.19 2448
6699.96 2523
6700.73 2380
6701.50 2354
6702.28 2457
6703.05 2495
6703.82 2409
6704.59 2455
6705.37 2288
6706.14 2368
6706.91 2417
6707.69 2324
6708.46 2414
6709.23 2355
6710.00 2400
6710.78 2428
6711.55 2428
6712.32 2354
6713.10 2324
6713.87 2357
6714.64 2361
6715.42 2425
6716.19 2353
6716.96 2430
6717.74 2323
6718.51 2201
6719.28 2324
6720.06 2319
6720.83 2323
6721.61 2202
6722.38 2245
6723.15 2248
6723.93 2146
6724.70 2271
6725.47 2144
6726.25 2218
6727.02 2216
6727.80 2244
6728.57 2200
6729.35 2140
6730.12 2163
6730.89 2091
6731.67 2113
6732.44 2177
6733.22 2248
6733.99 2343
6734.77 2279
6735.54 2202
6736.31 2066
6737.09 2171
6737.86 2254
6738.64 2173
6739.41 2133
6740.19 2131
6740.96 2162
6741.74 2198
6742.51 2179
6743.29 2216
6744.06 2219
6744.84 2236
6745.61 2275
6746.39 2256
6747.16 2132
6747.94 2191
6748.71 2224
6749.49 2124
6750.26 2103
6751.04 2222
6751.82 2289
6752.59 2265
6753.37 2234
6754.14 2325
6754.92 2170
6755.69 2285
6756.47 2416
6757.25 2288
6758.02 2304
6758.80 2346
6759.57 2332
6760.35 2337
6761.12 2185
6761.90 2038
6762.68 2142
6763.45 2174
6764.23 2058
6765.01 2010
6765.78 2029
6766.56 2083
6767.33 2056
6768.11 2087
6768.89 2093
6769.66 1980
6770.44 2091
6771.22 2047
6771.99 2023
6772.77 2068
6773.55 2139
6774.32 2121
6775.10 2176
6775.88 2150
6776.65 2146
6777.43 1967
6778.21 2005
6778.99 2043
6779.76 1983
6780.54 2071
6781.32 2004
6782.09 1979
6782.87 2051
6783.65 2018
6784.43 2024
6785.20 2246
6785.98 2174
6786.76 2156
6787.54 2094
6788.31 2184
6789.09 2181
6789.87 2132
6790.65 2122
6791.42 2009
6792.20 2012
6792.98 2072
6793.76 2031
6794.54 1934
6795.31 1965
6796.09 2089
6796.87 2134
6797.65 2051
6798.43 2042
6799.20 1901
6799.98 1964
6800.76 2026
6801.54 2001
6802.32 1934
6803.10 2058
6803.87 1932
6804.65 2173
6805.43 2043
6806.21 2090
6806.99 2029
6807.77 2039
6808.55 2072
6809.32 2042
6810.10 2022
6810.88 2144
6811.66 2083
6812.44 2020
6813.22 2057
6814.00 2091
6814.78 2062
6815.56 2003
6816.34 2032
6817.11 2019
6817.89 2037
6818.67 2147
6819.45 2093
6820.23 2060
6821.01 2066
6821.79 2026
6822.57 2061
6823.35 2086
6824.13 2086
6824.91 2238
6825.69 2143
6826.47 2154
6827.25 2178
6828.03 2070
6828.81 1944
6829.59 1907
6830.37 2056
6831.15 2162
6831.93 2012
6832.71 2032
6833.49 2106
6834.27 2098
6835.05 2061
6835.83 2013
6836.61 2104
6837.39 2138
6838.17 2079
6838.95 1978
6839.73 2179
6840.51 2124
6841.29 2049
6842.07 2106
6842.85 2099
6843.63 1999
6844.42 2154
6845.20 2096
6845.98 2070
6846.76 2100
6847.54 2196
6848.32 2189
6849.10 2250
6849.88 2171
6850.66 2320
6851.44 2247
6852.23 2369
6853.01 2423
6853.79 2474
6854.57 2687
6855.35 2979
6856.13 2973
6856.91 3022
6857.70 3285
6858.48 3119
6859.26 3083
6860.04 2966
6860.82 3013
6861.60 2696
6862.39 2441
6863.17 2448
6863.95 2309
6864.73 2182
6865.51 2428
6866.30 2392
6867.08 2281
6867.86 2183
6868.64 2441
6869.42 2597
6870.21 2684
6870.99 2642
6871.77 2766
6872.55 2837
6873.34 2736
6874.12 2746
6874.90 2661
6875.68 2778
6876.47 2510
6877.25 2434
6878.03 2459
6878.81 2388
6879.60 2399
6880.38 2356
6881.16 2362
6881.95 2221
6882.73 2441
6883.51 2431
6884.29 2452
6885.08 2441
6885.86 2433
6886.64 2591
6887.43 2577
6888.21 2631
6888.99 2592
6889.78 2755
6890.56 3009
6891.34 2886
6892.13 3030
6892.91 3012
6893.69 3213
6894.48 3093
6895.26 3110
6896.05 3077
6896.83 2942
6897.61 2913
6898.40 2828
6899.18 2728
6899.97 2800
6900.75 2706
6901.53 2814
6902.32 2877
6903.10 2970
6903.89 2876
6904.67 2692
6905.45 2923
6906.24 2792
6907.02 2812
6907.81 2773
6908.59 2757
6909.38 2787
6910.16 2742
6910.95 2777
6911.73 2826
6912.51 2854
6913.30 2808
6914.08 2694
6914.87 2826
6915.65 2661
6916.44 2696
6917.22 2670
6918.01 2685
6918.79 2745
6919.58 2704
6920.36 2806
6921.15 2626
6921.93 2697
6922.72 2800
6923.50 2739
6924.29 2644
6925.08 2714
6925.86 2677
6926.65 2632
6927.43 2826
6928.22 2886
6929.00 2881
6929.79 2969
6930.57 2877
6931.36 2834
6932.15 2956
6932.93 2948
6933.72 2931
6934.50 2945
6935.29 2947
6936.08 2948
6936.86 3003
6937.65 3107
6938.43 3080
6939.22 2930
6940.01 2835
6940.79 3104
6941.58 3090
6942.37 3111
6943.15 3215
6943.94 3112
6944.72 3253
6945.51 3271
6946.30 3206
6947.08 3395
6947.87 3390
6948.66 3438
6949.44 3530
6950.23 3466
6951.02 3649
6951.80 3756
6952.59 3624
6953.38 3568
6954.17 3654
6954.95 3552
6955.74 3719
6956.53 3559
6957.31 3639
6958.10 3519
6958.89 3591
6959.68 3746
6960.46 3639
6961.25 3861
6962.04 3964
6962.83 3784
6963.61 3877
6964.40 3774
6965.19 3930
6965.98 3965
6966.76 3915
6967.55 3941
6968.34 4023
6969.13 4073
6969.92 3940
6970.70 3957
6971.49 3974
6972.28 4015
6973.07 4192
6973.86 4232
6974.64 4276
6975.43 4395
6976.22 4497
6977.01 4482
6977.80 4421
6978.59 4413
6979.37 4274
6980.16 4311
6980.95 4517
6981.74 4492
6982.53 4532
6983.32 4522
6984.11 4564
6984.90 4901
6985.68 5107
6986.47 5352
6987.26 5949
6988.05 6330
6988.84 7281
6989.63 8324
6990.42 9013
6991.21 9359
6992.00 9792
6992.79 9893
6993.57 9519
6994.36 9144
6995.15 8466
6995.94 7710
6996.73 6778
6997.52 6331
6998.31 5840
6999.10 5366
6999.89 5558
7000.68 5618
7001.47 6065
7002.26 6533
7003.05 7202
7003.84 8091
7004.63 8824
7005.42 9419
7006.21 9704
7007.00 9707
7007.79 9660
7008.58 8769
7009.37 7965
7010.16 7169
7010.95 6263
7011.74 5687
7012.53 5162
7013.32 4720
7014.11 4532
7014.90 4005
7015.69 3930
7016.48 4047
7017.27 4103
7018.06 4241
7018.85 4355
7019.65 4350
7020.44 4443
7021.23 4433
7022.02 4376
7022.81 4245
7023.60 4104
7024.39 4219
7025.18 3935
7025.97 3737
7026.76 3758
7027.56 3724
7028.35 3655
7029.14 3648
7029.93 3759
7030.72 3998
7031.51 3953
7032.30 3798
7033.09 3658
7033.89 3703
7034.68 3646
7035.47 3606
7036.26 3508
7037.05 3430
7037.84 3547
7038.64 3325
7039.43 3416
7040.22 3454
7041.01 3460
7041.80 3547
7042.60 3550
7043.39 3395
7044.18 3473
7044.97 3648
7045.76 3697
7046.56 3600
7047.35 3583
7048.14 3665
7048.93 3593
7049.73 3466
7050.52 3347
7051.31 3227
7052.10 3230
7052.90 3430
7053.69 3455
7054.48 3433
7055.27 3320
7056.07 3454
7056.86 3533
7057.65 3523
7058.45 3394
7059.24 3335
7060.03 3456
7060.83 3341
7061.62 3388
7062.41 3120
7063.20 3181
7064.00 3247
7064.79 3087
7065.58 3074
7066.38 3031
7067.17 3198
7067.96 3100
7068.76 3032
7069.55 3016
7070.35 2919
7071.14 3020
7071.93 3163
7072.73 3097
7073.52 3080
7074.31 3005
7075.11 3152
7075.90 3015
7076.70 2995
7077.49 3002
7078.28 3158
7079.08 3258
7079.87 2876
7080.67 2944
7081.46 2810
7082.25 2846
7083.05 2835
7083.84 2933
7084.64 2757
7085.43 2673
7086.23 2878
7087.02 2884
7087.82 2966
7088.61 2910
7089.41 3055
7090.20 3200
7090.99 3321
7091.79 3586
7092.58 3699
7093.38 3796
7094.17 3968
7094.97 3990
7095.76 3981
7096.56 3723
7097.35 3444
7098.15 3183
7098.94 2946
7099.74 2723
7100.54 2582
7101.33 2645
7102.13 2581
7102.92 2433
7103.72 2373
7104.51 2279
7105.31 2491
7106.10 2413
7106.90 2464
7107.70 2363
7108.49 2283
7109.29 2469
7110.08 2391
7110.88 2252
7111.67 2259
7112.47 2295
7113.27 2198
7114.06 2137
7114.86 2243
7115.65 2188
7116.45 2080
7117.25 2089
7118.04 2200
7118.84 2197
7119.64 2166
7120.43 2047
7121.23 2115
7122.03 2240
7122.82 2188
7123.62 2227
7124.41 2200
7125.21 2192
7126.01 2085
7126.81 1964
7127.60 2137
7128.40 2127
7129.20 2093
7129.99 2119
7130.79 2090
7131.59 2309
7132.38 2168
7133.18 2224
7133.98 2183
7134.78 2060
7135.57 2158
7136.37 2213
7137.17 2149
7137.96 2064
7138.76 2111
7139.56 2030
7140.36 1992
7141.15 2130
7141.95 1987
7142.75 2026
7143.55 1941
7144.35 1996
7145.14 2066
7145.94 2089
7146.74 2088
7147.54 2297
7148.33 2097
7149.13 2082
7149.93 2160
7150.73 2081
7151.53 2256
7152.33 2193
7153.12 2149
7153.92 2131
7154.72 2075
7155.52 1951
7156.32 2006
7157.12 1928
7157.91 1957
7158.71 1914
7159.51 2058
7160.31 2090
7161.11 1905
7161.91 1975
7162.71 2049
7163.50 1996
7164.30 2027
7165.10 1996
7165.90 1958
7166.70 1927
7167.50 1906
7168.30 1917
7169.10 1919
7169.90 1962
7170.70 1901
7171.50 1809
7172.29 1888
7173.09 1962
7173.89 1961
7174.69 1829
7175.49 1907
7176.29 2010
7177.09 1923
7177.89 1926
7178.69 1846
7179.49 1791
7180.29 1760
7181.09 1712
7181.89 1754
7182.69 1673
7183.49 1876
7184.29 1870
7185.09 1856
7185.89 1865
7186.69 1851
7187.49 1926
7188.29 1978
7189.09 1985
7189.89 1923
7190.69 1925
7191.49 1772
7192.29 1767
7193.09 1810
7193.89 1729
7194.69 1810
7195.49 1860
7196.29 1721
7197.10 1731
7197.90 1671
7198.70 1737
7199.50 1768
7200.30 1753
7201.10 1638
7201.90 1744
7202.70 1708
7203.50 1709
7204.30 1700
7205.11 1641
7205.91 1705
7206.71 1813
7207.51 1713
7208.31 1678
7209.11 1744
7209.91 1782
7210.71 1640
7211.52 1607
7212.32 1586
7213.12 1755
7213.92 1667
7214.72 1635
7215.52 1592
7216.33 1483
7217.13 1473
7217.93 1542
7218.73 1567
7219.53 1609
7220.34 1745
7221.14 1712
7221.94 1637
7222.74 1681
7223.54 1796
7224.35 1795
7225.15 1714
7225.95 1609
7226.75 1690
7227.56 1651
7228.36 1715
7229.16 1652
7229.96 1621
7230.77 1652
7231.57 1717
7232.37 1717
7233.17 1639
7233.98 1657
7234.78 1751
7235.58 1748
7236.38 1704
7237.19 1772
7237.99 1697
7238.79 1802
7239.60 1729
7240.40 1622
7241.20 1655
7242.01 1723
7242.81 1728
7243.61 1730
7244.42 1792
7245.22 1756
7246.02 1891
7246.83 1853
7247.63 1758
7248.43 1663
7249.24 1650
7250.04 1764
7250.84 1746
7251.65 1669
7252.45 1748
7253.26 1733
7254.06 1794
7254.86 2005
7255.67 1811
7256.47 1816
7257.28 1845
7258.08 1868
7258.88 1853
7259.69 1857
7260.49 1805
7261.30 1892
7262.10 1867
7262.90 1838
7263.71 1832
7264.51 1808
7265.32 1840
7266.12 1771
7266.93 1789
7267.73 1842
7268.54 1936
7269.34 1889
7270.15 1889
7270.95 1967
7271.76 1986
7272.56 2049
7273.37 1902
7274.17 1852
7274.98 2019
7275.78 1972
7276.59 2002
7277.39 2020
7278.20 2045
7279.00 2170
7279.81 2116
7280.61 2115
7281.42 1996
7282.22 1948
7283.03 2094
7283.83 2158
7284.64 2265
7285.45 2385
7286.25 2430
7287.06 2707
7287.86 2845
7288.67 3102
7289.47 3323
7290.28 3538
7291.09 3432
7291.89 3408
7292.70 3338
7293.50 3159
7294.31 3102
7295.12 2779
7295.92 2634
7296.73 2421
7297.53 2322
7298.34 2253
7299.15 2218
7299.95 2178
7300.76 2141
7301.57 2243
7302.37 2252
7303.18 2061
7303.99 2133
7304.79 2090
7305.60 2089
7306.41 2211
7307.21 2147
7308.02 2231
7308.83 2310
7309.63 2129
7310.44 2280
7311.25 2239
7312.06 2389
7312.86 2578
7313.67 2487
7314.48 2568
7315.28 2832
7316.09 2724
7316.90 2897
7317.71 2976
7318.51 2844
7319.32 2826
7320.13 2691
7320.94 2742
7321.74 2737
7322.55 2601
7323.36 2616
7324.17 2831
7324.97 3035
7325.78 3066
7326.59 3141
7327.40 3315
7328.21 3199
7329.01 3276
7329.82 3094
7330.63 2852
7331.44 2688
7332.25 2696
7333.06 2450
7333.86 2379
7334.67 2255
7335.48 2345
7336.29 2216
7337.10 2150
7337.91 2170
7338.71 2223
7339.52 2152
7340.33 2168
7341.14 2147
7341.95 2414
7342.76 2434
7343.57 2386
7344.38 2285
7345.18 2380
7345.99 2543
7346.80 2442
7347.61 2337
7348.42 2482
7349.23 2347
7350.04 2274
7350.85 2259
7351.66 2207
7352.47 2290
7353.28 2336
7354.09 2290
7354.89 2298
7355.70 2265
7356.51 2196
7357.32 2142
7358.13 2241
7358.94 2148
7359.75 2178
7360.56 2144
7361.37 2105
7362.18 2127
7362.99 2101
7363.80 2197
7364.61 2145
7365.42 2188
7366.23 2164
7367.04 2191
7367.85 2167
7368.66 2208
7369.47 2178
7370.28 2251
7371.09 2371
7371.90 2221
7372.71 2275
7373.52 2176
7374.33 2337
7375.15 2154
7375.96 2123
7376.77 2218
7377.58 2294
7378.39 2228
7379.20 2306
7380.01 2254
7380.82 2331
7381.63 2371
7382.44 2349
7383.25 2529
7384.06 2540
7384.88 2638
7385.69 2737
7386.50 2757
7387.31 2922
7388.12 2938
7388.93 2878
7389.74 2761
7390.55 2737
7391.37 2506
7392.18 2308
7392.99 2199
7393.80 2195
7394.61 2199
7395.42 2195
7396.24 2228
7397.05 2162
7397.86 2168
7398.67 2109
7399.48 2172
7400.30 2143
7401.11 2258
7401.92 2303
7402.73 2247
7403.54 2402
7404.36 2505
7405.17 2536
7405.98 2485
7406.79 2541
7407.60 2550
7408.42 2522
7409.23 2555
7410.04 2542
7410.85 2491
7411.67 2420
7412.48 2398
7413.29 2325
7414.11 2192
7414.92 2173
7415.73 2150
7416.54 2294
7417.36 2159
7418.17 2029
7418.98 2036
7419.80 2022
7420.61 1965
7421.42 2132
7422.23 1974
7423.05 1957
7423.86 1927
7424.67 1883
7425.49 1857
7426.30 1887
7427.11 1816
7427.93 1854
7428.74 1848
7429.56 1753
7430.37 1738
7431.18 1831
7432.00 1802
7432.81 1766
7433.62 1815
7434.44 1732
7435.25 1673
7436.07 1829
7436.88 1849
7437.69 1709
7438.51 1685
7439.32 1684
7440.14 1713
7440.95 1711
7441.76 1713
7442.58 1729
7443.39 1716
7444.21 1729
7445.02 1793
7445.84 1786
7446.65 1724
7447.46 1761
7448.28 1662
7449.09 1643
7449.91 1746
7450.72 1749
7451.54 1696
7452.35 1767
7453.17 1697
7453.98 1638
7454.80 1576
7455.61 1628
7456.43 1554
7457.24 1622
7458.06 1612
7458.87 1558
7459.69 1549
7460.50 1579
7461.32 1598
7462.13 1604
7462.95 1607
7463.77 1661
7464.58 1700
7465.40 1783
7466.21 1629
7467.03 1586
7467.84 1586
7468.66 1590
7469.47 1510
7470.29 1491
7471.11 1537
7471.92 1586
7472.74 1527
7473.55 1540
7474.37 1660
7475.19 1600
7476.00 1555
7476.82 1630
7477.63 1607
7478.45 1579
7479.27 1514
7480.08 1559
7480.90 1572
7481.72 1564
7482.53 1602
7483.35 1555
7484.17 1503
7484.98 1589
7485.80 1544
7486.62 1511
7487.43 1539
7488.25 1409
7489.07 1469
7489.88 1526
7490.70 1470
7491.52 1435
7492.33 1428
7493.15 1400
7493.97 1377
7494.78 1419
7495.60 1405
7496.42 1444
7497.24 1475
7498.05 1497
7498.87 1528
7499.69 1439
7500.51 1397
7501.32 1441
7502.14 1408
7502.96 1425
7503.78 1493
7504.59 1452
7505.41 1362
7506.23 1450
7507.05 1409
7507.86 1378
7508.68 1377
7509.50 1428
7510.32 1405
7511.14 1465
7511.95 1433
7512.77 1439
7513.59 1420
7514.41 1382
7515.23 1324
7516.05 1346
7516.86 1428
7517.68 1338
7518.50 1372
7519.32 1434
7520.14 1403
7520.96 1356
7521.78 1351
7522.59 1287
7523.41 1274
7524.23 1280
7525.05 1304
7525.87 1300
7526.69 1267
7527.51 1346
7528.33 1374
7529.14 1297
7529.96 1321
7530.78 1340
7531.60 1317
7532.42 1308
7533.24 1265
7534.06 1322
7534.88 1294
7535.70 1307
7536.52 1302
7537.34 1347
7538.16 1428
7538.98 1414
7539.80 1355
7540.62 1389
7541.44 1390
7542.25 1331
7543.07 1309
7543.89 1386
7544.71 1358
7545.53 1366
7546.35 1264
7547.17 1427
7547.99 1499
7548.81 1362
7549.63 1275
7550.45 1335
7551.27 1373
7552.09 1380
7552.92 1449
7553.74 1349
7554.56 1448
7555.38 1239
7556.20 1341
7557.02 1350
7557.84 1271
7558.66 1374
7559.48 1305
7560.30 1339
7561.12 1352
7561.94 1310
7562.76 1342
7563.58 1356
7564.40 1351
7565.23 1297
7566.05 1363
7566.87 1391
7567.69 1341
7568.51 1330
7569.33 1295
7570.15 1309
7570.97 1362
7571.79 1355
7572.62 1331
7573.44 1314
7574.26 1270
7575.08 1253
7575.90 1322
7576.72 1314
7577.55 1342
7578.37 1348
7579.19 1392
7580.01 1364
7580.83 1396
7581.65 1308
7582.48 1309
7583.30 1284
7584.12 1258
7584.94 1237
7585.76 1233
7586.59 1308
7587.41 1367
7588.23 1330
7589.05 1381
7589.88 1282
7590.70 1354
7591.52 1363
7592.34 1353
7593.16 1384
7593.99 1316
7594.81 1259
7595.63 1338
7596.46 1360
7597.28 1337
7598.10 1411
7598.92 1333
7599.75 1284
7600.57 1336
7601.39 1324
7602.22 1307
7603.04 1279
7603.86 1353
7604.68 1394
7605.51 1363
7606.33 1419
7607.15 1427
7607.98 1420
7608.80 1354
7609.62 1407
7610.45 1442
7611.27 1361
7612.09 1373
7612.92 1338
7613.74 1375
7614.57 1424
7615.39 1367
7616.21 1358
7617.04 1355
7617.86 1357
7618.68 1458
7619.51 1304
7620.33 1311
7621.16 1359
7621.98 1422
7622.80 1438
7623.63 1419
7624.45 1452
7625.28 1357
7626.10 1460
7626.93 1407
7627.75 1378
7628.57 1336
7629.40 1339
7630.22 1409
7631.05 1439
7631.87 1378
7632.70 1433
7633.52 1455
7634.35 1393
7635.17 1368
7636.00 1446
7636.82 1514
7637.65 1488
7638.47 1499
7639.30 1554
7640.12 1448
7640.95 1421
7641.77 1426
7642.60 1408
7643.42 1323
7644.25 1158
7645.07 1220
7645.90 1241
7646.72 1226
7647.55 1225
7648.37 1168
7649.20 1183
7650.02 1229
7650.85 1259
7651.68 1214
7652.50 1221
7653.33 1266
7654.15 1295
7654.98 1346
7655.81 1333
7656.63 1268
7657.46 1269
7658.28 1274
7659.11 1301
7659.94 1261
7660.76 1321
7661.59 1278
7662.41 1317
7663.24 1415
7664.07 1331
7664.89 1227
7665.72 1197
7666.55 1260
7667.37 1169
7668.20 1149
7669.03 1178
7669.85 1167
7670.68 1243
7671.51 1280
7672.33 1249
7673.16 1245
7673.99 1201
7674.81 1248
7675.64 1201
7676.47 1219
7677.29 1283
7678.12 1260
7678.95 1288
7679.78 1258
7680.60 1229
7681.43 1216
7682.26 1149
7683.08 1287
7683.91 1173
7684.74 1194
7685.57 1190
7686.39 1201
7687.22 1215
7688.05 1344
7688.88 1196
7689.70 1182
7690.53 1257
7691.36 1281
7692.19 1235
7693.02 1361
7693.84 1259
7694.67 1186
7695.50 1262
7696.33 1196
7697.16 1233
7697.98 1220
7698.81 1258
7699.64 1300
7700.47 1250
7701.30 1160
7702.13 1194
7702.95 1253
7703.78 1259
7704.61 1255
7705.44 1328
7706.27 1229
7707.10 1263
7707.93 1228
7708.75 1367
7709.58 1356
7710.41 1323
7711.24 1355
7712.07 1277
7712.90 1295
7713.73 1242
7714.56 1195
7715.39 1185
7716.22 1200
7717.04 1273
7717.87 1268
7718.70 1279
7719.53 1260
7720.36 1203
7721.19 1236
7722.02 1267
7722.85 1230
7723.68 1285
7724.51 1255
7725.34 1300
7726.17 1384
7727.00 1366
7727.83 1285
7728.66 1305
7729.49 1289
7730.32 1320
7731.15 1250
7731.98 1295
7732.81 1311
7733.64 1265
7734.47 1326
7735.30 1256
7736.13 1216
7736.96 1237
7737.79 1237
7738.62 1246
7739.45 1272
7740.28 1206
7741.11 1303
7741.94 1251
7742.77 1274
7743.60 1243
7744.43 1270
7745.26 1333
7746.09 1217
7746.93 1283
7747.76 1303
7748.59 1310
7749.42 1272
7750.25 1284
7751.08 1415
7751.91 1540
7752.74 1518
7753.57 1620
7754.40 1695
7755.24 1575
7756.07 1570
7756.90 1495
7757.73 1433
7758.56 1464
7759.39 1404
7760.22 1414
7761.06 1438
7761.89 1386
7762.72 1399
7763.55 1469
7764.38 1338
7765.21 1390
7766.05 1360
7766.88 1377
7767.71 1422
7768.54 1501
7769.37 1536
7770.21 1484
7771.04 1441
7771.87 1343
7772.70 1304
7773.53 1251
7774.37 1217
7775.20 1209
7776.03 1228
7776.86 1245
7777.70 1246
7778.53 1188
7779.36 1179
7780.19 1272
7781.03 1257
7781.86 1225
7782.69 1241
7783.52 1267
7784.36 1250
7785.19 1221
7786.02 1202
7786.86 1330
7787.69 1382
7788.52 1322
7789.36 1321
7790.19 1309
7791.02 1359
7791.85 1243
7792.69 1320
7793.52 1285
7794.35 1289
7795.19 1341
7796.02 1256
7796.86 1272
7797.69 1360
7798.52 1358
7799.36 1339
7800.19 1257
7801.02 1291
7801.86 1297
7802.69 1308
7803.52 1302
7804.36 1279
7805.19 1297
7806.03 1303
7806.86 1343
7807.69 1401
7808.53 1365
7809.36 1384
7810.20 1315
7811.03 1290
7811.87 1397
7812.70 1350
7813.53 1262
7814.37 1295
7815.20 1315
7816.04 1408
7816.87 1399
7817.71 1337
7818.54 1350
7819.38 1434
7820.21 1426
7821.05 1379
7821.88 1471
7822.72 1522
7823.55 1543
7824.39 1487
7825.22 1391
7826.06 1319
7826.89 1360
7827.73 1341
7828.56 1338
7829.40 1354
7830.23 1333
7831.07 1418
7831.90 1380
7832.74 1285
7833.57 1343
7834.41 1316
7835.24 1379
7836.08 1382
7836.91 1390
7837.75 1349
7838.59 1357
7839.42 1424
7840.26 1402
7841.09 1411
7841.93 1407
7842.77 1414
7843.60 1418
7844.44 1447
7845.27 1425
7846.11 1434
7846.95 1458
7847.78 1429
7848.62 1438
7849.45 1325
7850.29 1397
7851.13 1393
7851.96 1402
7852.80 1388
7853.64 1351
7854.47 1367
7855.31 1352
7856.15 1357
7856.98 1298
7857.82 1299
7858.66 1198
7859.49 1257
7860.33 1355
7861.17 1303
7862.00 1348
7862.84 1295
7863.68 1329
7864.52 1400
7865.35 1400
7866.19 1389
7867.03 1369
7867.86 1276
7868.70 1313
7869.54 1294
7870.38 1238
7871.21 1224
7872.05 1273
7872.89 1279
7873.73 1305
7874.56 1336
7875.40 1295
7876.24 1231
7877.08 1317
7877.92 1285
7878.75 1315
7879.59 1351
7880.43 1195
7881.27 1243
7882.10 1309
7882.94 1355
7883.78 1310
7884.62 1426
7885.46 1289
7886.30 1245
7887.13 1275
7887.97 1357
7888.81 1369
7889.65 1290
7890.49 1262
7891.33 1316
7892.16 1362
7893.00 1309
7893.84 1282
7894.68 1345
7895.52 1315
7896.36 1320
7897.20 1318
7898.04 1158
7898.88 1374
7899.71 1388
7900.55 1316
7901.39 1272
7902.23 1252
7903.07 1299
7903.91 1234
7904.75 1334
7905.59 1336
7906.43 1313
7907.27 1300
7908.11 1354
7908.95 1278
7909.79 1354
7910.62 1284
7911.46 1285
7912.30 1245
7913.14 1295
7913.98 1277
7914.82 1275
7915.66 1323
7916.50 1321
7917.34 1213
7918.18 1285
7919.02 1320
7919.86 1257
7920.70 1263
7921.54 1308
7922.38 1273
7923.22 1352
7924.06 1390
7924.90 1483
7925.74 1416
7926.58 1385
7927.43 1387
7928.27 1243
7929.11 1207
7929.95 1266
7930.79 1254
7931.63 1230
7932.47 1165
7933.31 1230
7934.15 1259
7934.99 1177
7935.83 1260
7936.67 1334
7937.51 1318
7938.36 1316
7939.20 1271
7940.04 1162
7940.88 1182
7941.72 1122
7942.56 1150
7943.40 1151
7944.24 1143
7945.09 1209
7945.93 1194
7946.77 1189
7947.61 1196
7948.45 1254
7949.29 1268
7950.13 1311
7950.98 1203
7951.82 1208
7952.66 1241
7953.50 1117
7954.34 1166
7955.19 1201
7956.03 1246
7956.87 1113
7957.71 1150
7958.55 1103
7959.40 1168
7960.24 1209
7961.08 1189
7961.92 1169
7962.76 1156
7963.61 1249
7964.45 1193
7965.29 1161
7966.13 1201
7966.98 1208
7967.82 1202
7968.66 1230
7969.50 1130
7970.35 1087
7971.19 1225
7972.03 1145
7972.88 1179
7973.72 1132
7974.56 1098
7975.40 1112
7976.25 1096
7977.09 1088
7977.93 1067
7978.78 1172
7979.62 1175
7980.46 1143
7981.31 1144
7982.15 1135
7982.99 1149
7983.84 1108
7984.68 1149
7985.52 1269
7986.37 1158
7987.21 1228
7988.06 1172
7988.90 1123
7989.74 1041
7990.59 1127
7991.43 1175
7992.27 1163
7993.12 1177
7993.96 1120
7994.81 1103
7995.65 1146
7996.49 1076
7997.34 1072
7998.18 1095
7999.03 1102
7999.87 1203
8000.72 1138
8001.56 1075
8002.40 1035
8003.25 1095
8004.09 1129
8004.94 1170
8005.78 1188
8006.63 1262
8007.47 1138
8008.32 1111
8009.16 1114
8010.01 1123
8010.85 1139
8011.70 1122
8012.54 1075
8013.39 1030
8014.23 1168
8015.08 1047
8015.92 1054
8016.77 1116
8017.61 1083
8018.46 1085
8019.30 1106
8020.15 1114
8020.99 1074
8021.84 1074
8022.68 1150
8023.53 1026
8024.38 1090
8025.22 1095
8026.07 1036
8026.91 1077
8027.76 1125
8028.60 1053
8029.45 1016
8030.30 1031
8031.14 997
8031.99 1128
8032.83 1156
8033.68 1087
8034.53 1093
8035.37 1055
8036.22 1078
8037.06 1092
8037.91 1093
8038.76 1105
8039.60 1026
8040.45 1110
8041.30 1098
8042.14 1075
8042.99 1063
8043.84 1104
8044.68 1048
8045.53 1095
8046.38 1047
8047.22 1098
8048.07 1070
8048.92 1112
8049.76 1043
8050.61 981
8051.46 1093
8052.30 1105
8053.15 1097
8054.00 1103
8054.85 996
8055.69 1118
8056.54 1050
8057.39 1057
8058.24 1021
8059.08 1075
8059.93 1072
8060.78 1095
8061.63 1065
8062.47 1052
8063.32 1030
8064.17 1066
8065.02 1024
8065.86 1031
8066.71 991
8067.56 948
8068.41 1033
8069.26 1012
8070.10 1053
8070.95 1002
8071.80 1008
8072.65 1026
8073.50 1012
8074.34 1020
8075.19 1080
8076.04 978
8076.89 1027
8077.74 1051
8078.59 1039
8079.43 1059
8080.28 991
8081.13 1042
8081.98 1025
8082.83 982
8083.68 1036
8084.53 1056
8085.37 972
8086.22 1003
8087.07 1076
8087.92 953
8088.77 955
8089.62 986
8090.47 1039
8091.32 989
8092.17 956
8093.02 999
8093.87 1000
8094.71 993
8095.56 1024
8096.41 1036
8097.26 1084
8098.11 1034
8098.96 1034
8099.81 1006
8100.66 1033
8101.51 997
8102.36 924
8103.21 1035
8104.06 1072
8104.91 1029
8105.76 988
8106.61 1064
8107.46 1036
8108.31 1009
8109.16 993
8110.01 998
8110.86 1030
8111.71 1000
8112.56 995
8113.41 1002
8114.26 942
8115.11 1032
8115.96 1023
8116.81 971
8117.66 1116
8118.51 1016
8119.36 1102
8120.21 1032
8121.06 1032
8121.92 1047
8122.77 1033
8123.62 1113
8124.47 1058
8125.32 1021
8126.17 1033
8127.02 1076
8127.87 1067
8128.72 1118
8129.57 1016
8130.43 1090
8131.28 954
8132.13 985
8132.98 1094
8133.83 1012
8134.68 976
8135.53 934
8136.38 1058
8137.24 1085
8138.09 1027
8138.94 1005
8139.79 1070
8140.64 934
8141.49 1036
8142.35 1045
8143.20 1016
8144.05 1068
8144.90 1055
8145.75 1109
8146.61 1055
8147.46 1070
8148.31 1021
8149.16 1027
8150.01 1003
8150.87 1027
8151.72 1073
8152.57 1123
8153.42 1058
8154.28 1074
8155.13 1106
8155.98 1100
8156.83 1025
8157.69 1051
8158.54 1084
8159.39 1095
8160.24 1164
8161.10 1193
8161.95 1169
8162.80 1111
8163.66 1176
8164.51 1162
8165.36 1120
8166.21 1042
8167.07 1081
8167.92 1109
8168.77 1070
8169.63 994
8170.48 1145
8171.33 1133
8172.19 1098
8173.04 1026
8173.89 1010
8174.75 1092
8175.60 1102
8176.46 1133
8177.31 1153
8178.16 1043
8179.02 1035
8179.87 1102
8180.72 1052
8181.58 1026
8182.43 1013
8183.29 986
8184.14 987
8184.99 1106
8185.85 1102
8186.70 1140
8187.56 1010
8188.41 1013
8189.26 1048
8190.12 1012
8190.97 1013
8191.83 987
8192.68 948
8193.54 1024
8194.39 1026
8195.25 980
8196.10 1000
8196.95 950
8197.81 974
8198.66 1001
8199.52 1015
8200.37 990
8201.23 943
8202.08 1033
8202.94 1021
8203.79 987
8204.65 1043
8205.50 1012
8206.36 1076
8207.21 1035
8208.07 1026
8208.92 1037
8209.78 1039
8210.64 1072
8211.49 1039
8212.35 1017
8213.20 1028
8214.06 1011
8214.91 1032
8215.77 1092
8216.62 1036
8217.48 1036
8218.34 1133
8219.19 1112
8220.05 1033
8220.90 1038
8221.76 1145
8222.61 1082
8223.47 1106
8224.33 1016
8225.18 1117
8226.04 1123
8226.90 1168
8227.75 1198
8228.61 1210
8229.46 1219
8230.32 1222
8231.18 1267
8232.03 1152
8232.89 1177
8233.75 1173
8234.60 1213
8235.46 1152
8236.32 1080
8237.17 1103
8238.03 1072
8238.89 1122
8239.74 1081
8240.60 1076
8241.46 1090
8242.32 1056
8243.17 1041
8244.03 990
8244.89 1011
8245.74 998
8246.60 1003
8247.46 1057
8248.32 1064
8249.17 1034
8250.03 908
8250.89 1032
8251.75 1149
8252.60 1016
8253.46 1093
8254.32 1040
8255.18 1004
8256.03 1082
8256.89 997
8257.75 967
8258.61 998
8259.47 1055
8260.32 1082
8261.18 1021
8262.04 1067
8262.90 1026
8263.76 973
8264.61 989
8265.47 1043
8266.33 929
8267.19 970
8268.05 1047
8268.91 1106
8269.76 1149
8270.62 1039
8271.48 988
8272.34 1074
8273.20 1053
8274.06 1012
8274.92 952
8275.77 945
8276.63 1032
8277.49 942
8278.35 1042
8279.21 1059
8280.07 957
8280.93 995
8281.79 980
8282.65 1000
8283.51 1013
8284.36 1037
8285.22 1013
8286.08 1023
8286.94 991
8287.80 959
8288.66 959
8289.52 986
8290.38 1091
8291.24 1125
8292.10 1046
8292.96 1045
8293.82 1034
8294.68 1015
8295.54 1003
8296.40 1057
8297.26 1078
8298.12 999
8298.98 986
8299.84 917
8300.70 992
8301.56 1103
8302.42 1079
8303.28 1012
8304.14 1026
8305.00 1126
8305.86 1015
8306.72 931
8307.58 1076
8308.44 1094
8309.30 1005
8310.16 1009
8311.02 1035
8311.88 1001
8312.74 1005
8313.60 996
8314.46 1076
8315.33 1083
8316.19 1073
8317.05 1055
8317.91 1016
8318.77 1075
8319.63 1028
8320.49 1031
8321.35 1140
8322.21 1070
8323.08 1047
8323.94 1085
8324.80 1132
8325.66 1022
8326.52 1106
8327.38 1069
8328.24 1014
8329.10 1043
8329.97 1031
8330.83 1070
8331.69 1117
8332.55 1000
8333.41 1017
8334.28 1050
8335.14 1089
8336.00 1099
8336.86 1026
8337.72 1122
8338.58 1131
8339.45 1140
8340.31 1074
8341.17 1068
8342.03 1134
8342.90 1159
8343.76 1012
8344.62 1049
8345.48 1059
8346.35 1098
8347.21 1113
8348.07 1034
8348.93 1061
8349.80 1089
8350.66 1095
8351.52 1058
8352.38 1111
8353.25 1051
8354.11 1109
8354.97 1085
8355.83 1114
8356.70 1099
8357.56 1054
8358.42 1058
8359.29 1162
8360.15 1152
8361.01 1130
8361.88 1170
8362.74 1074
8363.60 1124
8364.47 1188
8365.33 1157
8366.19 1246
8367.06 1143
8367.92 1077
8368.78 1164
8369.65 1107
8370.51 1066
8371.38 1132
8372.24 1269
8373.10 1226
8373.97 1105
8374.83 1202
8375.69 1220
8376.56 1118
8377.42 1071
8378.29 1116
8379.15 1114
8380.01 1170
8380.88 1218
8381.74 1294
8382.61 1209
8383.47 1122
8384.34 1228
8385.20 1282
8386.07 1222
8386.93 1200
8387.79 1261
8388.66 1308
8389.52 1203
8390.39 1141
8391.25 1168
8392.12 1162
8392.98 1140
8393.85 1215
8394.71 1226
8395.58 1202
8396.44 1261
8397.31 1368
8398.17 1233
8399.04 1288
8399.90 1261
8400.77 1249
8401.63 1252
8402.50 1289
8403.36 1269
8404.23 1323
8405.10 1264
8405.96 1308
8406.83 1348
8407.69 1253
8408.56 1334
8409.42 1356
8410.29 1391
8411.15 1357
8412.02 1332
8412.89 1405
8413.75 1392
8414.62 1421
8415.48 1353
8416.35 1357
8417.22 1338
8418.08 1403
8418.95 1421
8419.82 1523
8420.68 1333
8421.55 1338
8422.41 1396
8423.28 1439
8424.15 1400
8425.01 1422
8425.88 1426
8426.75 1541
8427.61 1487
8428.48 1550
8429.35 1617
8430.21 1605
8431.08 1571
8431.95 1621
8432.81 1638
8433.68 1603
8434.55 1586
8435.41 1567
8436.28 1666
8437.15 1639
8438.02 1620
8438.88 1632
8439.75 1696
8440.62 1732
8441.49 1689
8442.35 1771
8443.22 1722
8444.09 1671
8444.96 1766
8445.82 1748
8446.69 1805
8447.56 1871
8448.43 1883
8449.29 1896
8450.16 1973
8451.03 1910
8451.90 1997
8452.77 2045
8453.63 2005
8454.50 1970
8455.37 1935
8456.24 1946
8457.11 1964
8457.97 2139
8458.84 2233
8459.71 2207
8460.58 2454
8461.45 2683
8462.32 2837
8463.18 3107
8464.05 3114
8464.92 2893
8465.79 3005
8466.66 2787
8467.53 2655
8468.40 2473
8469.26 2331
8470.13 2405
8471.00 2328
8471.87 2390
8472.74 2507
8473.61 2797
8474.48 3289
8475.35 3696
8476.22 4153
8477.09 4615
8477.95 4703
8478.82 4562
8479.69 4258
8480.56 3861
8481.43 3402
8482.30 2945
8483.17 2623
8484.04 2304
8484.91 2216
8485.78 2053
8486.65 1944
8487.52 2037
8488.39 1826
8489.26 1730
8490.13 1767
8491.00 1804
8491.87 1868
8492.74 1789
8493.61 1775
8494.48 1720
8495.35 1787
8496.22 1816
8497.09 1762
8497.96 1735
8498.83 1818
8499.70 1699
8500.57 1826
8501.44 1807
8502.31 1781
8503.18 1817
8504.05 1858
8504.92 1882
8505.79 1875
8506.66 1773
8507.53 1756
8508.41 1778
8509.28 1688
8510.15 1698
8511.02 1744
8511.89 1809
8512.76 1878
8513.63 1983
8514.50 2026
8515.37 2054
8516.24 2163
8517.12 2108
8517.99 2011
8518.86 1949
8519.73 2079
8520.60 2003
8521.47 1955
8522.34 1847
8523.22 1884
8524.09 1742
8524.96 1783
8525.83 1731
8526.70 1665
8527.57 1660
8528.45 1776
8529.32 1822
8530.19 1820
8531.06 1825
8531.93 1767
8532.81 1777
8533.68 1749
8534.55 1771
8535.42 1881
8536.29 1802
8537.17 1776
8538.04 1799
8538.91 1921
8539.78 1836
8540.66 1911
8541.53 1894
8542.40 1918
8543.27 2000
8544.15 1964
8545.02 1871
8545.89 1923
8546.76 1966
8547.64 1855
8548.51 1857
8549.38 1833
8550.26 1830
8551.13 1775
8552.00 1836
8552.87 1851
8553.75 1819
8554.62 1793
8555.49 1754
8556.37 1843
8557.24 1917
8558.11 2058
8558.99 2032
8559.86 2046
8560.73 2208
8561.61 2154
8562.48 1980
8563.36 2081
8564.23 2061
8565.10 1931
8565.98 1937
8566.85 1820
8567.72 1837
8568.60 1716
8569.47 1682
8570.35 1558
8571.22 1528
8572.09 1537
8572.97 1579
8573.84 1642
8574.72 1699
8575.59 1608
8576.46 1587
8577.34 1636
8578.21 1581
8579.09 1542
8579.96 1498
8580.84 1531
8581.71 1583
8582.59 1605
8583.46 1587
8584.34 1552
8585.21 1574
8586.08 1547
8586.96 1524
8587.83 1498
8588.71 1605
8589.58 1632
8590.46 1600
8591.33 1580
8592.21 1617
8593.08 1605
8593.96 1568
8594.83 1530
8595.71 1567
8596.59 1556
8597.46 1521
8598.34 1474
8599.21 1521
8600.09 1501
8600.96 1502
8601.84 1512
8602.71 1513
8603.59 1519
8604.46 1445
8605.34 1602
8606.22 1513
8607.09 1526
8607.97 1540
8608.84 1515
8609.72 1575
8610.60 1587
8611.47 1549
8612.35 1558
8613.22 1580
8614.10 1496
8614.98 1535
8615.85 1597
8616.73 1604
8617.61 1524
8618.48 1546
8619.36 1571
8620.24 1499
8621.11 1543
8621.99 1586
8622.87 1535
8623.74 1541
8624.62 1574
8625.50 1613
8626.37 1594
8627.25 1501
8628.13 1613
8629.00 1621
8629.88 1624
8630.76 1674
8631.63 1696
8632.51 1760
8633.39 1688
8634.27 1762
8635.14 1728
8636.02 1626
8636.90 1635
8637.77 1639
8638.65 1763
8639.53 1752
8640.41 1696
8641.28 1797
8642.16 1760
8643.04 1859
8643.92 1866
8644.80 1843
8645.67 1758
8646.55 1743
8647.43 1831
8648.31 1743
8649.19 1805
8650.06 1806
8650.94 1849
8651.82 1758
8652.70 1774
8653.58 1790
8654.45 1818
8655.33 1864
8656.21 1995
8657.09 1953
8657.97 1978
8658.85 1973
8659.72 1981
8660.60 2084
8661.48 2064
8662.36 2081
8663.24 2018
8664.12 1916
8665.00 1899
8665.88 1994
8666.75 1889
8667.63 1982
8668.51 1948
8669.39 1977
8670.27 2059
8671.15 2015
8672.03 1990
8672.91 2047
8673.79 2009
8674.67 2068
8675.55 2197
8676.42 2248
8677.30 2359
8678.18 2566
8679.06 2603
8679.94 2640
8680.82 2764
8681.70 2762
8682.58 2661
8683.46 2692
8684.34 2603
8685.22 2575
8686.10 2495
8686.98 2393
8687.86 2351
8688.74 2279
8689.62 2207
8690.50 2152
8691.38 2237
8692.26 2206
8693.14 2289
8694.02 2516
8694.90 2601
8695.78 2792
8696.66 3103
8697.54 3677
8698.42 4007
8699.30 4390
8700.18 4530
8701.07 4563
8701.95 4344
8702.83 3913
8703.71 3378
8704.59 3015
8705.47 2836
8706.35 2554
8707.23 2192
8708.11 2082
8708.99 2003
8709.87 1830
8710.75 1821
8711.64 1804
8712.52 1688
8713.40 1746
8714.28 1729
8715.16 1742
8716.04 1758
8716.92 1745
8717.81 1612
8718.69 1684
8719.57 1716
8720.45 1746
8721.33 1640
8722.21 1567
8723.10 1612
8723.98 1577
8724.86 1571
8725.74 1617
8726.62 1672
8727.50 1578
8728.39 1595
8729.27 1582
8730.15 1573
8731.03 1615
8731.91 1646
8732.80 1628
8733.68 1692
8734.56 1714
8735.44 1661
8736.33 1819
8737.21 1866
8738.09 1811
8738.97 1816
8739.86 1694
8740.74 1722
8741.62 1635
8742.50 1586
8743.39 1604
8744.27 1587
8745.15 1573
8746.04 1550
8746.92 1634
8747.80 1516
8748.68 1499
8749.57 1438
8750.45 1491
8751.33 1457
8752.22 1496
8753.10 1465
8753.98 1469
8754.87 1490
8755.75 1484
8756.63 1461
8757.52 1463
8758.40 1476
8759.28 1480
8760.17 1566
8761.05 1425
8761.94 1482
8762.82 1569
8763.70 1572
8764.59 1535
8765.47 1534
8766.36 1622
8767.24 1591
8768.12 1521
8769.01 1522
8769.89 1525
8770.78 1536
8771.66 1556
8772.54 1573
8773.43 1520
8774.31 1554
8775.20 1593
8776.08 1563
8776.97 1506
8777.85 1581
8778.73 1565
8779.62 1599
8780.50 1577
8781.39 1480
8782.27 1389
8783.16 1478
8784.04 1428
8784.93 1421
8785.81 1339
8786.70 1359
8787.58 1407
8788.47 1384
8789.35 1363
8790.24 1381
8791.12 1386
8792.01 1382
8792.89 1389
8793.78 1467
8794.66 1345
8795.55 1396
8796.44 1415
8797.32 1372
8798.21 1350
8799.09 1263
8799.98 1272
8800.86 1305
8801.75 1295
8802.63 1311
8803.52 1315
8804.41 1271
8805.29 1318
8806.18 1328
8807.06 1324
8807.95 1290
8808.84 1254
8809.72 1185
8810.61 1223
8811.49 1165
8812.38 1179
8813.27 1243
8814.15 1240
8815.04 1266
8815.93 1283
8816.81 1264
8817.70 1223
8818.59 1265
8819.47 1211
8820.36 1212
8821.25 1285
8822.13 1223
8823.02 1220
8823.91 1197
8824.79 1147
8825.68 1147
8826.57 1173
8827.45 1145
8828.34 1200
8829.23 1199
8830.12 1224
8831.00 1210
8831.89 1207
8832.78 1122
8833.66 1124
8834.55 1177
8835.44 1139
8836.33 1152
8837.21 1216
8838.10 1066
8838.99 1093
8839.88 1248
8840.76 1175
8841.65 1113
8842.54 1115
8843.43 1097
8844.32 1139
8845.20 1170
8846.09 1089
8846.98 1096
8847.87 1129
8848.76 1094
8849.64 1088
8850.53 1074
8851.42 1110
8852.31 1157
8853.20 1110
8854.09 1053
8854.97 998
8855.86 1102
8856.75 1150
8857.64 1065
8858.53 1079
8859.42 1086
8860.30 1025
8861.19 1111
8862.08 1091
8862.97 1021
8863.86 1019
8864.75 998
8865.64 1080
8866.53 1023
8867.42 964
8868.30 1046
8869.19 1026
8870.08 1022
8870.97 1067
8871.86 1110
8872.75 1015
8873.64 1085
8874.53 1068
8875.42 1115
8876.31 1044
8877.20 1014
8878.09 987
8878.98 973
8879.87 1042
8880.76 969
8881.65 1062
8882.54 974
8883.43 1005
8884.32 1098
8885.21 1003
8886.10 1044
8886.99 963
8887.88 1034
8888.77 1037
8889.66 920
8890.55 901
8891.44 971
8892.33 989
8893.22 961
8894.11 918
8895.00 963
8895.89 1051
8896.78 1000
8897.67 997
8898.56 969
8899.45 882
8900.34 942
8901.23 994
8902.12 1046
8903.01 939
8903.90 1011
8904.79 958
8905.69 933
8906.58 960
8907.47 992
8908.36 967
8909.25 967
8910.14 978
8911.03 937
8911.92 973
8912.82 986
8913.71 936
8914.60 953
8915.49 921
8916.38 971
8917.27 937
8918.16 899
8919.06 1014
8919.95 919
8920.84 915
8921.73 905
8922.62 956
8923.51 995
8924.41 942
8925.30 974
8926.19 936
8927.08 909
8927.97 885
8928.87 932
8929.76 857
8930.65 869
8931.54 917
8932.43 946
8933.33 954
8934.22 917
8935.11 927
8936.00 882
8936.90 891
8937.79 958
8938.68 986
8939.57 943
8940.47 899
8941.36 940
8942.25 907
8943.15 921
8944.04 882
8944.93 935
8945.82 899
8946.72 935
8947.61 917
8948.50 915
8949.40 958
8950.29 852
8951.18 878
8952.08 891
8952.97 841
8953.86 903
8954.76 896
8955.65 835
8956.54 851
8957.44 831
8958.33 835
8959.22 854
8960.12 757
8961.01 829
8961.91 843
8962.80 814
8963.69 916
8964.59 869
8965.48 897
8966.37 923
8967.27 830
8968.16 856
8969.06 899
8969.95 805
8970.85 917
8971.74 911
8972.63 891
8973.53 898
8974.42 901
8975.32 866
8976.21 890
8977.11 855
8978.00 873
8978.90 898
8979.79 880
8980.68 873
8981.58 843
8982.47 856
8983.37 786
8984.26 916
8985.16 824
8986.05 898
8986.95 837
8987.84 909
8988.74 954
8989.63 872
8990.53 828
8991.42 843
8992.32 879
8993.22 898
8994.11 875
8995.01 868
8995.90 795
8996.80 826
8997.69 812
8998.59 912
8999.48 824
9000.38 877
9001.28 924
9002.17 867
9003.07 806
9003.96 857
9004.86 881
9005.75 830
9006.65 884
9007.55 860
9008.44 858
9009.34 789
9010.23 836
9011.13 804
9012.03 777
9012.92 806
9013.82 836
9014.72 867
9015.61 843
9016.51 852
9017.41 792
9018.30 878
9019.20 870
9020.10 847
9020.99 824
9021.89 911
9022.79 918
9023.68 883
9024.58 842
9025.48 781
9026.37 818
9027.27 837
9028.17 820
9029.06 825
9029.96 823
9030.86 825
9031.76 755
9032.65 793
9033.55 833
9034.45 819
9035.35 826
9036.24 811
9037.14 776
9038.04 798
9038.94 768
9039.83 865
9040.73 881
9041.63 855
9042.53 812
9043.42 874
9044.32 825
9045.22 840
9046.12 837
9047.02 778
9047.91 800
9048.81 835
9049.71 839
9050.61 818
9051.51 816
9052.41 799
9053.30 849
9054.20 785
9055.10 824
9056.00 821
9056.90 848
9057.80 799
9058.69 780
9059.59 742
9060.49 766
9061.39 824
9062.29 851
9063.19 856
9064.09 870
9064.99 789
9065.88 797
9066.78 795
9067.68 830
9068.58 819
9069.48 851
9070.38 886
9071.28 867
9072.18 845
9073.08 826
9073.98 858
9074.88 774
9075.78 751
9076.68 872
9077.58 944
9078.47 931
9079.37 872
9080.27 868
9081.17 837
9082.07 796
9082.97 779
9083.87 809
9084.77 801
9085.67 749
9086.57 865
9087.47 840
9088.37 833
9089.27 837
9090.17 834
9091.07 769
9091.97 825
9092.87 827
9093.77 780
9094.67 823
9095.58 859
9096.48 806
9097.38 834
9098.28 898
9099.18 899
9100.08 854
9100.98 778
9101.88 837
9102.78 884
9103.68 833
9104.58 830
9105.48 893
9106.38 844
9107.28 837
9108.19 839
9109.09 802
9109.99 822
9110.89 766
9111.79 858
9112.69 836
9113.59 808
9114.49 830
9115.40 778
9116.30 855
9117.20 837
9118.10 836
9119.00 773
9119.90 786
9120.81 828
9121.71 770
9122.61 798
9123.51 853
9124.41 797
9125.31 783
9126.22 816
9127.12 793
9128.02 891
9128.92 824
9129.82 764
9130.73 809
9131.63 828
9132.53 826
9133.43 820
9134.34 849
9135.24 821
9136.14 840
9137.04 766
9137.95 866
9138.85 831
9139.75 834
9140.65 789
9141.56 850
9142.46 874
9143.36 844
9144.26 756
9145.17 766
9146.07 847
9146.97 842
9147.88 790
9148.78 827
9149.68 856
9150.59 871
9151.49 811
9152.39 849
9153.29 825
9154.20 813
9155.10 806
9156.01 766
9156.91 801
9157.81 795
9158.72 879
9159.62 832
9160.52 823
9161.43 919
9162.33 873
9163.23 866
9164.14 843
9165.04 814
9165.95 762
9166.85 827
9167.75 851
9168.66 884
9169.56 837
9170.47 812
9171.37 879
9172.27 782
9173.18 809
9174.08 829
9174.99 861
9175.89 795
9176.80 798
9177.70 886
9178.60 812
9179.51 809
9180.41 870
9181.32 772
9182.22 764
9183.13 737
9184.03 796
9184.94 738
9185.84 808
9186.75 815
9187.65 820
9188.56 784
9189.46 787
9190.37 803
9191.27 861
9192.18 766
9193.08 831
9193.99 873
9194.89 854
9195.80 798
9196.71 784
9197.61 797
9198.52 810
9199.42 848
9200.33 842
9201.23 754
9202.14 782
9203.04 815
9203.95 874
9204.86 816
9205.76 842
9206.67 893
9207.57 912
9208.48 957
9209.39 960
9210.29 930
9211.20 920
9212.10 911
9213.01 905
9213.92 848
9214.82 843
9215.73 843
9216.64 801
9217.54 775
9218.45 800
9219.36 844
9220.26 814
9221.17 776
9222.08 805
9222.98 817
9223.89 859
9224.80 812
9225.70 957
9226.61 919
9227.52 877
9228.42 826
9229.33 735
9230.24 751
9231.14 778
9232.05 803
9232.96 775
9233.87 726
9234.77 754
9235.68 771
9236.59 799
9237.50 801
9238.40 735
9239.31 721
9240.22 830
9241.13 786
9242.03 836
9242.94 762
9243.85 824
9244.76 762
9245.66 764
9246.57 815
9247.48 755
9248.39 773
9249.30 745
9250.20 801
9251.11 805
9252.02 773
9252.93 759
9253.84 803
9254.75 731
9255.65 743
9256.56 777
9257.47 733
9258.38 730
9259.29 758
9260.20 842
9261.10 765
9262.01 769
9262.92 784
9263.83 804
9264.74 751
9265.65 766
9266.56 851
9267.47 846
9268.37 836
9269.28 854
9270.19 785
9271.10 795
9272.01 806
9272.92 863
9273.83 862
9274.74 793
9275.65 872
9276.56 768
9277.47 800
9278.38 830
9279.29 725
9280.20 758
9281.11 814
9282.01 834
9282.92 803
9283.83 823
9284.74 825
9285.65 779
9286.56 857
9287.47 817
9288.38 785
9289.29 783
9290.20 825
9291.11 803
9292.02 796
9292.93 805
9293.84 834
9294.75 853
9295.66 834
9296.57 817
9297.49 798
9298.40 878
9299.31 868
9300.22 859
9301.13 863
9302.04 817
9302.95 799
9303.86 735
9304.77 797
9305.68 823
9306.59 809
9307.50 878
9308.41 866
9309.32 861
9310.24 842
9311.15 798
9312.06 778
9312.97 787
9313.88 776
9314.79 836
9315.70 813
9316.61 867
9317.53 820
9318.44 832
9319.35 882
9320.26 863
9321.17 777
9322.08 842
9322.99 826
9323.91 807
9324.82 843
9325.73 796
9326.64 826
9327.55 848
9328.46 777
9329.38 753
9330.29 822
9331.20 773
9332.11 724
9333.03 816
9333.94 863
9334.85 775
9335.76 810
9336.67 806
9337.59 806
9338.50 792
9339.41 833
9340.32 802
9341.24 817
9342.15 856
9343.06 851
9343.97 862
9344.89 805
9345.80 854
9346.71 819
9347.63 814
9348.54 856
9349.45 816
9350.36 820
9351.28 759
9352.19 819
9353.10 755
9354.02 767
9354.93 749
9355.84 798
9356.76 803
9357.67 848
9358.58 769
9359.50 873
9360.41 921
9361.32 832
9362.24 817
9363.15 762
9364.06 819
9364.98 943
9365.89 855
9366.81 891
9367.72 868
9368.63 869
9369.55 844
9370.46 826
9371.38 844
9372.29 864
9373.20 852
9374.12 886
9375.03 803
9375.95 825
9376.86 862
9377.77 767
9378.69 873
9379.60 781
9380.52 859
9381.43 857
9382.35 857
9383.26 873
9384.18 808
9385.09 882
9386.01 883
9386.92 880
9387.83 883
9388.75 872
9389.66 786
9390.58 799
9391.49 847
9392.41 831
9393.32 872
9394.24 888
9395.16 862
9396.07 918
9396.99 869
9397.90 869
9398.82 890
9399.73 966
9400.65 929
9401.56 941
9402.48 902
9403.39 905
9404.31 887
9405.22 974
9406.14 911
9407.06 895
9407.97 909
9408.89 863
9409.80 930
9410.72 928
9411.64 967
9412.55 868
9413.47 896
9414.38 876
9415.30 864
9416.22 894
9417.13 880
9418.05 876
9418.97 932
9419.88 866
9420.80 883
9421.71 834
9422.63 810
9423.55 822
9424.46 840
9425.38 854
9426.30 902
9427.21 911
9428.13 915
9429.05 884
9429.96 845
9430.88 892
9431.80 899
9432.72 919
9433.63 890
9434.55 792
9435.47 836
9436.38 908
9437.30 863
9438.22 802
9439.14 911
9440.05 997
9440.97 929
9441.89 971
9442.81 920
9443.72 944
9444.64 950
9445.56 1002
9446.48 961
9447.39 939
9448.31 912
9449.23 1000
9450.15 982
9451.07 903
9451.98 965
9452.90 961
9453.82 902
9454.74 971
9455.66 957
9456.57 1005
9457.49 1037
9458.41 1008
9459.33 1134
9460.25 1218
9461.16 1108
9462.08 1201
9463.00 1125
9463.92 1039
9464.84 1129
9465.76 1023
9466.68 1073
9467.59 982
9468.51 928
9469.43 1047
9470.35 1012
9471.27 1035
9472.19 1102
9473.11 946
9474.03 937
9474.95 963
9475.87 1005
9476.78 922
9477.70 907
9478.62 961
9479.54 981
9480.46 921
9481.38 982
9482.30 966
9483.22 993
9484.14 973
9485.06 931
9485.98 877
9486.90 999
9487.82 1025
9488.74 954
9489.66 1001
9490.58 1028
9491.50 1024
9492.42 1029
9493.34 1004
9494.26 1018
9495.18 978
9496.10 1007
9497.02 1082
9497.94 993
9498.86 963
9499.78 980
9500.70 950
9501.62 999
9502.54 993
9503.46 1009
9504.38 1074
9505.30 952
9506.22 876
9507.14 903
9508.06 946
9508.98 1037
9509.90 963
9510.82 944
9511.75 916
9512.67 943
9513.59 1021
9514.51 984
9515.43 1053
9516.35 1043
9517.27 1066
9518.19 1015
9519.11 1023
9520.03 999
9520.96 996
9521.88 964
9522.80 981
9523.72 999
9524.64 1069
9525.56 1026
9526.48 1063
9527.41 1074
9528.33 1101
9529.25 1053
9530.17 1051
9531.09 1055
9532.02 998
9532.94 1040
9533.86 1044
9534.78 1064
9535.70 1120
9536.63 1062
9537.55 1163
9538.47 1278
9539.39 1297
9540.31 1253
9541.24 1298
9542.16 1312
9543.08 1310
9544.00 1296
9544.93 1152
9545.85 1133
9546.77 1123
9547.69 1081
9548.62 1138
9549.54 1004
9550.46 1009
9551.38 1112
9552.31 1067
9553.23 1111
9554.15 1060
9555.08 936
9556.00 953
9556.92 1068
9557.84 974
9558.77 999
9559.69 1046
9560.61 952
9561.54 983
9562.46 1058
9563.38 987
9564.31 983
9565.23 1084
9566.15 1047
9567.08 1103
9568.00 1027
9568.93 1098
9569.85 1118
9570.77 1149
9571.70 1036
9572.62 1057
9573.54 1008
9574.47 1053
9575.39 1043
9576.32 1090
9577.24 995
9578.16 1020
9579.09 1111
9580.01 994
9580.94 1019
9581.86 1053
9582.78 955
9583.71 1011
9584.63 1075
9585.56 1087
9586.48 1080
9587.41 1021
9588.33 1024
9589.26 1036
9590.18 1021
9591.11 966
9592.03 974
9592.96 986
9593.88 1027
9594.80 1032
9595.73 1070
9596.65 1031
9597.58 1036
9598.50 1101
9599.43 1081
9600.35 1123
9601.28 1069
9602.21 1036
9603.13 1021
9604.06 1054
9604.98 1000
9605.91 1021
9606.83 1006
9607.76 1059
9608.68 1100
9609.61 1086
9610.53 1062
9611.46 1096
9612.39 1016
9613.31 1014
9614.24 1061
9615.16 1102
9616.09 979
9617.02 1065
9617.94 1064
9618.87 1094
9619.79 1125
9620.72 1201
9621.65 1151
9622.57 1095
9623.50 1073
9624.42 1173
9625.35 1081
9626.28 1127
9627.20 1158
9628.13 1097
9629.06 1157
9629.98 1074
9630.91 1082
9631.84 1164
9632.76 1090
9633.69 1119
9634.62 1154
9635.54 1169
9636.47 1201
9637.40 1221
9638.32 1217
9639.25 1218
9640.18 1123
9641.11 1179
9642.03 1200
9642.96 1162
9643.89 1257
9644.81 1226
9645.74 1243
9646.67 1321
9647.60 1265
9648.52 1199
9649.45 1201
9650.38 1237
9651.31 1248
9652.23 1165
9653.16 1295
9654.09 1233
9655.02 1276
9655.95 1370
9656.87 1465
9657.80 1451
9658.73 1369
9659.66 1360
9660.58 1418
9661.51 1374
9662.44 1285
9663.37 1280
9664.30 1268
9665.23 1279
9666.15 1219
9667.08 1197
9668.01 1146
9668.94 1177
9669.87 1216
9670.80 1250
9671.73 1312
9672.65 1256
9673.58 1286
9674.51 1274
9675.44 1246
9676.37 1299
9677.30 1292
9678.23 1328
9679.16 1251
9680.08 1210
9681.01 1237
9681.94 1318
9682.87 1289
9683.80 1368
9684.73 1318
9685.66 1285
9686.59 1240
9687.52 1328
9688.45 1348
9689.38 1300
9690.31 1276
9691.24 1317
9692.17 1386
9693.09 1404
9694.02 1343
9694.95 1318
9695.88 1276
9696.81 1307
9697.74 1388
9698.67 1319
9699.60 1381
9700.53 1227
9701.46 1340
9702.39 1285
9703.32 1329
9704.25 1387
9705.18 1367
9706.11 1383
9707.04 1441
9707.97 1547
9708.91 1412
9709.84 1336
9710.77 1388
9711.70 1398
9712.63 1381
9713.56 1415
9714.49 1293
9715.42 1329
9716.35 1392
9717.28 1311
9718.21 1272
9719.14 1253
9720.07 1307
9721.00 1235
9721.93 1205
9722.87 1303
9723.80 1279
9724.73 1262
9725.66 1292
9726.59 1291
9727.52 1341
9728.45 1181
9729.38 1245
9730.32 1320
9731.25 1230
9732.18 1229
9733.11 1226
9734.04 1194
9734.97 1200
9735.91 1165
9736.84 1161
9737.77 1225
9738.70 1212
9739.63 1180
9740.56 1256
9741.50 1192
9742.43 1221
9743.36 1243
9744.29 1227
9745.22 1169
9746.16 1167
9747.09 1136
9748.02 1209
9748.95 1152
9749.89 1164
9750.82 1103
9751.75 1041
9752.68 1115
9753.62 1107
9754.55 1098
9755.48 1153
9756.41 1110
9757.35 1176
9758.28 1196
9759.21 1093
9760.14 1081
9761.08 1055
9762.01 1162
9762.94 1183
9763.88 1151
9764.81 1079
9765.74 1165
9766.68 1093
9767.61 1089
9768.54 1091
9769.48 1098
9770.41 1138
9771.34 1055
9772.28 1101
9773.21 1082
9774.14 1116
9775.08 1081
9776.01 1084
9776.94 993
9777.88 1076
9778.81 1055
9779.74 1075
9780.68 1070
9781.61 1073
9782.55 1126
9783.48 1124
9784.41 1131
9785.35 1163
9786.28 1116
9787.22 1083
9788.15 1076
9789.08 996
9790.02 1068
9790.95 1177
9791.89 1169
9792.82 1153
9793.76 1129
9794.69 1015
9795.63 1039
9796.56 1093
9797.49 1043
9798.43 1070
9799.36 1054
9800.30 1038
9801.23 1024
9802.17 1047
9803.10 1022
9804.04 1070
9804.97 1121
9805.91 1100
9806.84 1086
9807.78 1107
9808.71 1039
9809.65 982
9810.58 985
9811.52 992
9812.45 1026
9813.39 1012
9814.33 937
9815.26 946
9816.20 972
9817.13 992
9818.07 1007
9819.00 936
9819.94 927
9820.87 1004
9821.81 987
9822.75 1028
9823.68 1052
9824.62 940
9825.55 924
9826.49 931
9827.43 984
9828.36 968
9829.30 1047
9830.23 971
9831.17 947
9832.11 994
9833.04 972
9833.98 916
9834.92 939
9835.85 937
9836.79 933
9837.73 1015
9838.66 975
9839.60 941
9840.54 970
9841.47 948
9842.41 940
9843.35 942
9844.28 1003
9845.22 936
9846.16 952
9847.09 950
9848.03 893
9848.97 873
9849.90 923
9850.84 950
9851.78 915
9852.72 955
9853.65 985
9854.59 951
9855.53 876
9856.47 898
9857.40 939
9858.34 911
9859.28 929
9860.22 953
9861.15 950
9862.09 943
9863.03 920
9863.97 924
9864.90 902
9865.84 1026
9866.78 933
9867.72 985
9868.66 947
9869.59 902
9870.53 907
9871.47 876
9872.41 988
9873.35 985
9874.29 974
9875.22 964
9876.16 876
9877.10 873
9878.04 925
9878.98 908
9879.92 927
9880.85 916
9881.79 977
9882.73 900
9883.67 923
9884.61 905
9885.55 929
9886.49 926
9887.43 936
9888.37 897
9889.30 888
9890.24 957
9891.18 893
9892.12 846
9893.06 842
9894.00 909
9894.94 965
9895.88 973
9896.82 990
9897.76 955
9898.70 906
9899.64 900
9900.58 947
9901.52 885
9902.45 871
9903.39 896
9904.33 929
9905.27 896
9906.21 836
9907.15 892
9908.09 890
9909.03 912
9909.97 968
9910.91 940
9911.85 871
9912.79 917
9913.73 919
9914.67 906
9915.61 919
9916.55 856
9917.49 927
9918.44 932
9919.38 935
9920.32 1003
9921.26 899
9922.20 910
9923.14 957
9924.08 899
9925.02 948
9925.96 962
9926.90 886
9927.84 952
9928.78 935
9929.72 969
9930.66 1034
9931.61 1027
9932.55 1041
9933.49 1060
9934.43 1058
9935.37 1176
9936.31 1216
9937.25 1166
9938.19 1215
9939.14 1223
9940.08 1105
9941.02 1043
9941.96 1058
9942.90 1029
9943.84 964
9944.78 931
9945.73 878
9946.67 881
9947.61 868
9948.55 894
9949.49 858
9950.44 936
9951.38 900
9952.32 902
9953.26 938
9954.20 915
9955.15 921
9956.09 941
9957.03 932
9957.97 820
9958.91 943
9959.86 984
9960.80 912
9961.74 924
9962.68 860
9963.63 846
9964.57 929
9965.51 947
9966.45 897
9967.40 818
9968.34 864
9969.28 882
9970.23 870
9971.17 859
9972.11 860
9973.05 849
9974.00 918
9974.94 884
9975.88 881
9976.83 863
9977.77 881
9978.71 850
9979.66 804
9980.60 807
9981.54 815
9982.49 788
9983.43 812
9984.37 835
9985.32 864
9986.26 834
9987.20 810
9988.15 753
9989.09 776
9990.04 796
9990.98 786
9991.92 779
9992.87 775
9993.81 799
9994.76 869
9995.70 810
9996.64 793
9997.59 844
9998.53 772
9999.48 779
10000.42 761
10001.36 758
10002.31 811
10003.25 803
10004.20 878
10005.14 809
10006.09 815
10007.03 800
10007.98 806
10008.92 847
10009.87 765
10010.81 788
10011.76 852
10012.70 901
10013.64 829
10014.59 809
10015.53 801
10016.48 763
10017.43 778
10018.37 816
10019.32 760
10020.26 744
10021.21 796
10022.15 721
10023.10 791
10024.04 753
10024.99 772
10025.93 775
10026.88 781
10027.82 738
10028.77 783
10029.72 830
10030.66 816
10031.61 781
10032.55 826
10033.50 765
10034.44 808
10035.39 819
10036.34 786
10037.28 782
10038.23 743
10039.17 757
10040.12 762
10041.07 823
10042.01 763
10042.96 862
10043.91 797
10044.85 800
10045.80 756
10046.74 762
10047.69 806
10048.64 745
10049.58 774
10050.53 838
10051.48 845
10052.42 809
10053.37 788
10054.32 766
10055.27 692
10056.21 733
10057.16 735
10058.11 711
10059.05 726
10060.00 784
10060.95 820
10061.89 781
10062.84 786
10063.79 705
10064.74 771
10065.68 788
10066.63 654
10067.58 715
10068.53 798
10069.47 787
10070.42 791
10071.37 757
10072.32 767
10073.26 781
10074.21 741
10075.16 739
10076.11 677
10077.06 745
10078.00 800
10078.95 818
10079.90 703
10080.85 753
10081.80 772
10082.74 762
10083.69 726
10084.64 701
10085.59 710
10086.54 723
10087.49 732
10088.43 724
10089.38 729
10090.33 715
10091.28 773
10092.23 826
10093.18 697
10094.13 696
10095.07 757
10096.02 768
10096.97 746
10097.92 707
10098.87 671
10099.82 720
10100.77 719
10101.72 735
10102.67 714
10103.61 772
10104.56 747
10105.51 760
10106.46 745
10107.41 816
10108.36 751
10109.31 780
10110.26 775
10111.21 800
10112.16 769
10113.11 712
10114.06 725
10115.01 746
10115.96 788
10116.91 751
10117.86 737
10118.81 727
10119.76 755
10120.71 729
10121.66 705
10122.61 718
10123.56 813
10124.51 745
10125.46 747
10126.41 771
10127.36 756
10128.31 774
10129.26 743
10130.21 752
10131.16 708
10132.11 786
10133.06 704
10134.01 771
10134.96 751
10135.91 779
10136.86 693
10137.81 790
10138.76 816
10139.72 755
10140.67 754
10141.62 732
10142.57 723
10143.52 727
10144.47 784
10145.42 709
10146.37 683
10147.32 767
10148.28 742
10149.23 733
10150.18 781
10151.13 836
10152.08 775
10153.03 791
10153.98 708
10154.94 668
10155.89 709
10156.84 716
10157.79 726
10158.74 763
10159.69 747
10160.65 693
10161.60 747
10162.55 758
10163.50 758
10164.45 703
10165.41 698
10166.36 830
10167.31 736
10168.26 691
10169.21 744
10170.17 761
10171.12 757
10172.07 790
10173.02 832
10173.98 729
10174.93 722
10175.88 682
10176.83 683
10177.79 687
10178.74 676
10179.69 742
10180.64 722
10181.60 727
10182.55 717
10183.50 736
10184.46 748
10185.41 714
10186.36 750
10187.32 741
10188.27 720
10189.22 760
10190.18 753
10191.13 740
10192.08 709
10193.03 756
10193.99 747
10194.94 735
10195.90 655
10196.85 754
10197.80 751
10198.76 748
10199.71 822
10200.66 766
10201.62 739
10202.57 751
10203.52 740
10204.48 713
10205.43 789
10206.39 770
10207.34 771
10208.29 732
10209.25 782
10210.20 786
10211.16 767
10212.11 771
10213.07 821
10214.02 820
10214.97 811
10215.93 787
10216.88 771
10217.84 824
10218.79 811
10219.75 780
10220.70 741
10221.66 749
10222.61 739
10223.57 719
10224.52 771
10225.48 804
10226.43 802
10227.39 807
10228.34 755
10229.30 822
10230.25 796
10231.21 712
10232.16 736
10233.12 778
10234.07 765
10235.03 803
10235.98 714
10236.94 706
10237.89 743
10238.85 721
10239.80 781
10240.76 859
10241.72 858
10242.67 854
10243.63 857
10244.58 881
10245.54 851
10246.49 862
10247.45 851
10248.41 885
10249.36 832
10250.32 748
10251.27 786
10252.23 799
10253.19 734
10254.14 773
10255.10 748
10256.06 749
10257.01 778
10257.97 797
10258.92 733
10259.88 775
10260.84 850
10261.79 842
10262.75 739
10263.71 805
10264.66 821
10265.62 792
10266.58 813
10267.53 794
10268.49 778
10269.45 743
10270.41 704
10271.36 731
10272.32 786
10273.28 802
10274.23 747
10275.19 778
10276.15 800
10277.11 759
10278.06 720
10279.02 754
10279.98 730
10280.94 718
10281.89 748
10282.85 847
10283.81 771
10284.77 693
10285.72 689
10286.68 768
10287.64 758
10288.60 742
10289.55 722
10290.51 786
10291.47 783
10292.43 744
10293.39 726
10294.34 699
10295.30 716
10296.26 754
10297.22 754
10298.18 698
10299.14 716
10300.09 701
10301.05 722
10302.01 654
10302.97 744
10303.93 754
10304.89 726
10305.85 728
10306.80 727
10307.76 723
10308.72 717
10309.68 666
10310.64 659
10311.60 667
10312.56 671
10313.52 676
10314.47 675
10315.43 702
10316.39 664
10317.35 794
10318.31 716
10319.27 730
10320.23 732
10321.19 717
10322.15 711
10323.11 732
10324.07 729
10325.03 697
10325.99 669
10326.95 710
10327.91 679
10328.87 644
10329.83 710
10330.79 713
10331.75 741
10332.71 768
10333.67 701
10334.63 698
10335.59 712
10336.55 721
10337.51 710
10338.47 685
10339.43 712
10340.39 768
10341.35 777
10342.31 766
10343.27 660
10344.23 686
10345.19 658
10346.15 701
10347.11 672
10348.07 750
10349.03 704
10349.99 696
10350.95 723
10351.91 675
10352.87 742
10353.83 757
10354.79 725
10355.76 664
10356.72 668
10357.68 661
10358.64 720
10359.60 730
10360.56 701
10361.52 683
10362.48 705
10363.45 674
10364.41 683
10365.37 677
10366.33 704
10367.29 669
10368.25 672
10369.21 693
10370.18 661
10371.14 693
10372.10 696
10373.06 665
10374.02 686
10374.98 709
10375.95 725
10376.91 699
10377.87 607
10378.83 659
10379.79 711
10380.76 730
10381.72 670
10382.68 646
10383.64 658
10384.61 664
10385.57 675
10386.53 650
10387.49 671
10388.46 666
10389.42 741
10390.38 706
10391.34 654
10392.31 735
10393.27 716
10394.23 677
10395.19 686
10396.16 666
10397.12 644
10398.08 619
10399.05 693
10400.01 677
10400.97 644
10401.93 616
10402.90 648
10403.86 679
10404.82 720
10405.79 678
10406.75 685
10407.71 632
10408.68 688
10409.64 727
10410.60 663
10411.57 716
10412.53 659
10413.50 680
10414.46 696
10415.42 709
10416.39 697
10417.35 686
10418.31 724
10419.28 649
10420.24 694
10421.21 778
10422.17 718
10423.13 693
10424.10 718
10425.06 752
10426.03 743
10426.99 799
10427.96 843
10428.92 780
10429.88 756
10430.85 781
10431.81 755
10432.78 764
10433.74 722
10434.71 713
10435.67 720
10436.64 725
10437.60 652
10438.57 723
10439.53 691
10440.50 681
10441.46 676
10442.43 679
10443.39 640
10444.36 654
10445.32 631
10446.29 654
10447.25 666
10448.22 651
10449.18 631
10450.15 662
10451.11 648
10452.08 664
10453.04 667
10454.01 727
10454.97 650
10455.94 664
10456.91 734
10457.87 671
10458.84 684
10459.80 655
10460.77 684
10461.73 619
10462.70 655
10463.67 667
10464.63 645
10465.60 639
10466.56 638
10467.53 691
10468.50 643
10469.46 675
10470.43 651
10471.40 700
10472.36 708
10473.33 600
10474.30 654
10475.26 667
10476.23 659
10477.19 652
10478.16 688
10479.13 627
10480.09 661
10481.06 672
10482.03 689
10483.00 642
10483.96 664
10484.93 594
10485.90 578
10486.86 663
10487.83 694
10488.80 697
10489.76 642
10490.73 708
10491.70 683
10492.67 695
10493.63 664
10494.60 672
10495.57 681
10496.54 707
10497.50 641
10498.47 691
10499.44 693
10500.41 634
10501.37 676
10502.34 682
10503.31 664
10504.28 675
10505.25 698
10506.21 667
10507.18 721
10508.15 708
10509.12 728
10510.09 717
10511.05 744
10512.02 625
10512.99 620
10513.96 683
10514.93 699
10515.90 685
10516.86 630
10517.83 632
10518.80 586
10519.77 681
10520.74 665
10521.71 616
10522.68 639
10523.64 670
10524.61 677
10525.58 719
10526.55 656
10527.52 656
10528.49 680
10529.46 691
10530.43 725
10531.40 704
10532.36 722
10533.33 714
10534.30 653
10535.27 713
10536.24 661
10537.21 670
10538.18 699
10539.15 697
10540.12 664
10541.09 619
10542.06 685
10543.03 702
10544.00 710
10544.97 627
10545.94 677
10546.91 710
10547.88 664
10548.85 678
10549.82 649
10550.79 641
10551.76 663
10552.73 727
10553.70 665
10554.67 698
10555.64 721
10556.61 736
10557.58 639
10558.55 604
10559.52 641
10560.49 667
10561.46 665
10562.43 699
10563.40 688
10564.37 707
10565.34 733
10566.31 700
10567.28 687
10568.25 671
10569.23 686
10570.20 734
10571.17 795
10572.14 757
10573.11 739
10574.08 692
10575.05 680
10576.02 644
10576.99 721
10577.96 703
10578.94 731
10579.91 727
10580.88 600
10581.85 653
10582.82 700
10583.79 689
10584.76 700
10585.74 723
10586.71 700
10587.68 731
10588.65 693
10589.62 703
10590.60 701
10591.57 646
10592.54 769
10593.51 732
10594.48 670
10595.45 645
10596.43 704
10597.40 679
10598.37 717
10599.34 707
10600.32 689
10601.29 749
10602.26 691
10603.23 668
10604.21 679
10605.18 703
10606.15 696
10607.12 732
10608.10 730
10609.07 679
10610.04 668
10611.01 655
10611.99 690
10612.96 697
10613.93 647
10614.91 669
10615.88 699
10616.85 744
10617.82 724
10618.80 778
10619.77 775
10620.74 746
10621.72 657
10622.69 685
10623.66 666
10624.64 680
10625.61 695
10626.58 691
10627.56 714
10628.53 695
10629.51 738
10630.48 786
10631.45 740
10632.43 738
10633.40 790
10634.37 689
10635.35 676
10636.32 694
10637.30 713
10638.27 681
10639.24 733
10640.22 702
10641.19 692
10642.17 747
10643.14 789
10644.11 694
10645.09 759
10646.06 777
10647.04 809
10648.01 885
10648.99 900
10649.96 791
10650.94 744
10651.91 756
10652.89 739
10653.86 733
10654.83 721
10655.81 699
10656.78 688
10657.76 698
10658.73 701
10659.71 636
10660.68 668
10661.66 730
10662.63 711
10663.61 733
10664.59 750
10665.56 761
10666.54 722
10667.51 712
10668.49 709
10669.46 681
10670.44 676
10671.41 705
10672.39 653
10673.36 705
10674.34 656
10675.32 724
10676.29 722
10677.27 763
10678.24 715
10679.22 698
10680.19 669
10681.17 701
10682.15 720
10683.12 674
10684.10 715
10685.08 715
10686.05 702
10687.03 711
10688.00 819
10688.98 722
10689.96 763
10690.93 732
10691.91 688
10692.89 679
10693.86 681
10694.84 671
10695.82 732
10696.79 658
10697.77 692
10698.75 688
10699.72 726
10700.70 722
10701.68 672
10702.65 639
10703.63 661
10704.61 762
10705.59 669
10706.56 666
10707.54 702
10708.52 730
10709.49 675
10710.47 684
10711.45 690
10712.43 690
10713.40 651
10714.38 630
10715.36 687
10716.34 683
10717.31 627
10718.29 674
10719.27 652
10720.25 622
10721.22 669
10722.20 648
10723.18 694
10724.16 731
10725.14 685
10726.11 737
10727.09 708
10728.07 653
10729.05 710
10730.03 718
10731.01 687
10731.98 696
10732.96 714
10733.94 728
10734.92 638
10735.90 647
10736.88 698
10737.85 606
10738.83 651
10739.81 661
10740.79 612
10741.77 654
10742.75 616
10743.73 634
10744.71 690
10745.69 727
10746.66 672
10747.64 670
10748.62 639
10749.60 650
10750.58 701
10751.56 639
10752.54 687
10753.52 713
10754.50 673
10755.48 683
10756.46 669
10757.44 646
10758.42 648
10759.39 649
10760.37 627
10761.35 657
10762.33 648
10763.31 689
10764.29 724
10765.27 627
10766.25 615
10767.23 698
10768.21 606
10769.19 685
10770.17 681
10771.15 653
10772.13 686
10773.11 646
10774.09 655
10775.07 678
10776.05 683
10777.03 690
10778.02 719
10779.00 690
10779.98 681
10780.96 649
10781.94 708
10782.92 637
10783.90 666
10784.88 646
10785.86 675
10786.84 646
10787.82 679
10788.80 662
10789.78 691
10790.76 662
10791.75 676
10792.73 630
10793.71 703
10794.69 656
10795.67 704
10796.65 726
10797.63 676
10798.61 655
10799.60 690
10800.58 704
10801.56 689
10802.54 707
10803.52 647
10804.50 624
10805.49 737
10806.47 677
10807.45 726
10808.43 697
10809.41 681
10810.39 611
10811.38 703
10812.36 659
10813.34 657
10814.32 681
10815.30 682
10816.29 708
10817.27 654
10818.25 715
10819.23 687
10820.22 668
10821.20 715
10822.18 725
10823.16 658
10824.15 698
10825.13 694
10826.11 677
10827.09 680
10828.08 703
10829.06 683
10830.04 768
10831.02 735
10832.01 730
10832.99 729
10833.97 654
10834.96 690
10835.94 719
10836.92 643
10837.91 657
10838.89 681
10839.87 689
10840.85 719
10841.84 743
10842.82 759
10843.81 714
10844.79 703
10845.77 732
10846.76 667
10847.74 689
10848.72 688
10849.71 714
10850.69 683
10851.67 747
10852.66 763
10853.64 781
10854.63 800
10855.61 777
10856.59 699
10857.58 745
10858.56 710
10859.55 760
10860.53 731
10861.51 745
10862.50 769
10863.48 799
10864.47 685
10865.45 745
10866.44 790
10867.42 781
10868.41 810
10869.39 792
10870.37 757
10871.36 791
10872.34 797
10873.33 788
10874.31 782
10875.30 781
10876.28 814
10877.27 797
10878.25 750
10879.24 766
10880.22 809
10881.21 772
10882.19 804
10883.18 830
10884.16 824
10885.15 771
10886.13 818
10887.12 814
10888.11 850
10889.09 848
10890.08 775
10891.06 793
10892.05 812
10893.03 822
10894.02 879
10895.00 859
10895.99 821
10896.98 780
10897.96 876
10898.95 870
10899.93 840
10900.92 885
10901.91 853
10902.89 843
10903.88 852
10904.86 863
10905.85 903
10906.84 884
10907.82 862
10908.81 886
10909.80 883
10910.78 857
10911.77 857
10912.76 899
10913.74 847
10914.73 934
10915.72 905
10916.70 864
10917.69 861
10918.68 959
10919.66 951
10920.65 878
10921.64 951
10922.62 951
10923.61 927
10924.60 938
10925.58 917
10926.57 911
10927.56 979
10928.55 919
10929.53 932
10930.52 975
10931.51 932
10932.50 926
10933.48 976
10934.47 970
10935.46 969
10936.45 945
10937.43 1054
10938.42 962
10939.41 930
10940.40 1008
10941.38 945
10942.37 1031
10943.36 990
10944.35 952
10945.34 999
10946.32 1064
10947.31 1058
10948.30 1041
10949.29 1040
10950.28 1106
10951.27 1080
10952.25 1086
10953.24 1093
10954.23 1083
10955.22 1115
10956.21 1136
10957.20 1058
10958.18 1039
10959.17 1081
10960.16 1147
10961.15 1183
10962.14 1142
10963.13 1140
10964.12 1171
10965.11 1142
10966.10 1178
10967.08 1213
10968.07 1206
10969.06 1252
10970.05 1293
10971.04 1242
10972.03 1163
10973.02 1074
10974.01 1053
10975.00 1057
10975.99 1135
10976.98 1144
10977.97 1023
10978.96 1107
10979.95 1125
10980.94 1052
10981.92 1095
10982.91 1132
10983.90 1124
10984.89 1097
10985.88 1016
10986.87 1061
10987.86 1068
10988.85 1088
10989.84 1139
10990.83 1112
10991.82 1121
10992.81 1169
10993.80 1164
10994.79 1161
10995.78 1094
10996.78 1083
10997.77 1146
10998.76 1067
10999.75 1057
11000.74 1160
11001.73 1168
11002.72 1187
11003.71 1264
11004.70 1267
11005.69 1490
11006.68 1549
11007.67 1525
11008.66 1600
11009.65 1612
11010.64 1563
11011.64 1519
11012.63 1439
11013.62 1364
11014.61 1293
11015.60 1125
11016.59 1195
11017.58 1095
11018.57 1079
11019.57 1026
11020.56 1079
11021.55 1068
11022.54 1039
11023.53 976
11024.52 1063
11025.51 1134
11026.51 1066
11027.50 1046
11028.49 986
11029.48 1052
11030.47 1031
11031.47 1026
11032.46 1066
11033.45 1056
11034.44 1045
11035.43 943
11036.43 995
11037.42 1026
11038.41 975
11039.40 991
11040.39 1004
11041.39 951
11042.38 932
11043.37 967
11044.36 956
11045.36 937
11046.35 943
11047.34 960
11048.34 944
11049.33 899
11050.32 959
11051.31 965
11052.31 975
11053.30 905
11054.29 861
11055.29 869
11056.28 937
11057.27 876
11058.26 867
11059.26 896
11060.25 958
11061.24 895
11062.24 866
11063.23 859
11064.22 925
11065.22 887
11066.21 850
11067.20 899
11068.20 849
11069.19 847
11070.19 841
11071.18 850
11072.17 841
11073.17 890
11074.16 928
11075.15 857
11076.15 868
11077.14 875
11078.14 951
11079.13 852
11080.12 849
11081.12 953
11082.11 984
11083.11 885
11084.10 862
11085.10 856
11086.09 921
11087.08 887
11088.08 860
11089.07 877
11090.07 878
11091.06 866
11092.06 838
11093.05 838
11094.05 917
11095.04 865
11096.04 876
11097.03 897
11098.03 853
11099.02 874
11100.02 903
11101.01 857
11102.01 837
11103.00 868
11104.00 835
11104.99 855
11105.99 865
11106.98 863
11107.98 825
11108.97 816
11109.97 831
11110.96 832
11111.96 874
11112.95 858
11113.95 825
11114.95 891
11115.94 819
11116.94 776
11117.93 772
11118.93 875
11119.93 825
11120.92 749
11121.92 774
11122.91 783
11123.91 840
11124.91 842
11125.90 798
11126.90 748
11127.89 792
11128.89 847
11129.89 854
11130.88 764
11131.88 799
11132.88 836
11133.87 827
11134.87 855
11135.87 796
11136.86 826
11137.86 854
11138.86 776
11139.85 805
11140.85 836
11141.85 878
11142.84 773
11143.84 766
11144.84 773
11145.83 716
11146.83 744
11147.83 803
11148.83 819
11149.82 756
11150.82 828
11151.82 811
11152.82 783
11153.81 706
11154.81 724
11155.81 783
11156.80 814
11157.80 875
11158.80 788
11159.80 781
11160.80 799
11161.79 750
11162.79 784
11163.79 770
11164.79 765
11165.78 710
11166.78 713
11167.78 722
11168.78 764
11169.78 719
11170.78 785
11171.77 796
11172.77 739
11173.77 773
11174.77 729
11175.77 687
11176.77 671
11177.76 696
11178.76 757
11179.76 736
11180.76 783
11181.76 755
11182.76 732
11183.76 698
11184.75 727
11185.75 745
11186.75 719
11187.75 691
11188.75 723
11189.75 742
11190.75 698
11191.75 733
11192.75 769
11193.75 725
11194.75 776
11195.74 722
11196.74 706
11197.74 733
11198.74 697
11199.74 703
11200.74 709
11201.74 745
11202.74 667
11203.74 657
11204.74 717
11205.74 701
11206.74 714
11207.74 722
11208.74 715
11209.74 708
11210.74 734
11211.74 703
11212.74 706
11213.74 725
11214.74 714
11215.74 717
11216.74 741
11217.74 748
11218.74 782
11219.74 735
11220.74 772
11221.74 706
11222.74 670
11223.74 692
11224.74 656
11225.74 689
11226.74 684
11227.75 672
11228.75 712
11229.75 766
11230.75 696
11231.75 696
11232.75 696
11233.75 693
11234.75 746
11235.75 730
11236.75 720
11237.76 763
11238.76 721
11239.76 712
11240.76 729
11241.76 762
11242.76 732
11243.76 734
11244.76 790
11245.77 705
11246.77 811
11247.77 736
11248.77 745
11249.77 767
11250.77 780
11251.78 759
11252.78 719
11253.78 661
11254.78 715
11255.78 721
11256.79 637
11257.79 728
11258.79 721
11259.79 777
11260.79 799
11261.80 701
11262.80 707
11263.80 731
11264.80 707
11265.81 721
11266.81 766
11267.81 714
11268.81 713
11269.82 755
11270.82 772
11271.82 755
11272.82 729
11273.83 757
11274.83 767
11275.83 821
11276.84 788
11277.84 755
11278.84 800
11279.85 746
11280.85 752
11281.85 713
11282.85 750
11283.86 803
11284.86 809
11285.86 743
11286.87 761
11287.87 792
11288.87 789
11289.88 806
11290.88 725
11291.89 781
11292.89 805
11293.89 737
11294.90 723
11295.90 764
11296.90 803
11297.91 809
11298.91 767
11299.92 786
11300.92 778
11301.92 729
11302.93 761
11303.93 721
11304.94 807
11305.94 783
11306.94 847
11307.95 755
11308.95 750
11309.96 759
11310.96 755
11311.97 767
11312.97 744
11313.98 731
11314.98 755
11315.98 836
11316.99 792
11317.99 805
11319.00 844
11320.00 924
11321.01 812
11322.01 832
11323.02 843
11324.02 866
11325.03 884
11326.03 815
11327.04 778
11328.04 853
11329.05 835
11330.05 788
11331.06 735
11332.07 694
11333.07 737
11334.08 776
11335.08 790
11336.09 730
11337.09 755
11338.10 759
11339.10 769
11340.11 738
11341.12 768
11342.12 726
11343.13 750
11344.13 866
11345.14 761
11346.15 744
11347.15 757
11348.16 789
11349.16 793
11350.17 864
11351.18 873
11352.18 856
11353.19 822
11354.20 794
11355.20 814
11356.21 859
11357.21 886
11358.22 758
11359.23 785
11360.23 743
11361.24 792
11362.25 735
11363.25 749
11364.26 791
11365.27 818
11366.28 813
11367.28 788
11368.29 835
11369.30 760
11370.30 743
11371.31 781
11372.32 790
11373.32 750
11374.33 708
11375.34 728
11376.35 706
11377.35 716
11378.36 722
11379.37 761
11380.38 784
11381.38 792
11382.39 794
11383.40 745
11384.41 779
11385.41 783
11386.42 739
11387.43 689
11388.44 815
11389.45 846
11390.45 747
11391.46 755
11392.47 806
11393.48 796
11394.49 786
11395.49 770
11396.50 839
11397.51 780
11398.52 850
11399.53 850
11400.54 831
11401.55 834
11402.55 796
11403.56 777
11404.57 818
11405.58 810
11406.59 861
11407.60 776
11408.61 807
11409.61 789
11410.62 746
11411.63 766
11412.64 800
11413.65 866
11414.66 825
11415.67 828
11416.68 830
11417.69 782
11418.70 794
11419.71 865
11420.71 811
11421.72 783
11422.73 827
11423.74 854
11424.75 826
11425.76 841
11426.77 874
11427.78 848
11428.79 825
11429.80 802
11430.81 833
11431.82 831
11432.83 853
11433.84 798
11434.85 852
11435.86 830
11436.87 820
11437.88 825
11438.89 800
11439.90 820
11440.91 850
11441.92 853
11442.93 859
11443.94 890
11444.95 925
11445.96 866
11446.97 853
11447.98 812
11448.99 872
11450.00 865
11451.01 889
11452.03 867
11453.04 852
11454.05 835
11455.06 919
11456.07 972
11457.08 916
11458.09 926
11459.10 939
11460.11 881
11461.12 887
11462.14 922
11463.15 958
11464.16 969
11465.17 936
11466.18 940
11467.19 952
11468.20 998
11469.21 911
11470.23 897
11471.24 908
11472.25 930
11473.26 840
11474.27 892
11475.28 900
11476.30 935
11477.31 980
11478.32 960
11479.33 946
11480.34 1035
11481.36 1033
11482.37 1028
11483.38 925
11484.39 951
11485.40 926
11486.42 885
11487.43 869
11488.44 934
11489.45 1011
11490.47 993
11491.48 959
11492.49 939
11493.50 984
11494.52 984
11495.53 932
11496.54 913
11497.55 1020
11498.57 981
11499.58 991
11500.59 985
11501.61 919
11502.62 996
11503.63 992
11504.64 1039
11505.66 1014
11506.67 1060
11507.68 1016
11508.70 1014
11509.71 1072
11510.72 1108
11511.74 1052
11512.75 1021
11513.76 1111
11514.78 1065
11515.79 1035
11516.80 1022
11517.82 985
11518.83 1043
11519.84 1062
11520.86 1111
11521.87 1050
11522.89 1124
11523.90 1132
11524.91 1126
11525.93 1087
11526.94 1044
11527.96 1094
11528.97 1141
11529.98 1078
11531.00 1158
11532.01 1115
11533.03 1165
11534.04 1165
11535.06 1174
11536.07 1187
11537.08 1166
11538.10 1162
11539.11 1125
11540.13 1237
11541.14 1246
11542.16 1247
11543.17 1211
11544.19 1164
11545.20 1207
11546.22 1232
11547.23 1239
11548.25 1266
11549.26 1254
11550.28 1262
11551.29 1327
11552.31 1229
11553.32 1222
11554.34 1238
11555.35 1219
11556.37 1312
11557.38 1279
11558.40 1394
11559.41 1351
11560.43 1333
11561.45 1362
11562.46 1345
11563.48 1362
11564.49 1437
11565.51 1426
11566.52 1387
11567.54 1467
11568.56 1462
11569.57 1443
11570.59 1465
11571.60 1556
11572.62 1538
11573.64 1476
11574.65 1578
11575.67 1599
11576.68 1687
11577.70 1628
11578.72 1608
11579.73 1581
11580.75 1608
11581.77 1635
11582.78 1697
11583.80 1754
11584.82 1731
11585.83 1855
11586.85 1902
11587.87 2005
11588.88 2067
11589.90 2111
11590.92 2181
11591.93 2063
11592.95 2117
11593.97 2253
11594.98 2233
11596.00 2188
11597.02 2267
11598.03 2323
11599.05 2233
11600.07 2393
11601.09 2523
11602.10 2765
11603.12 2991
11604.14 3285
11605.16 3667
11606.17 4072
11607.19 4585
11608.21 4839
11609.23 4827
11610.24 4649
11611.26 4517
11612.28 4018
11613.30 3630
11614.32 3199
11615.33 2936
11616.35 2610
11617.37 2400
11618.39 2375
11619.41 2214
11620.42 2034
11621.44 1907
11622.46 1972
11623.48 1922
11624.50 1894
11625.51 1875
11626.53 1934
11627.55 1827
11628.57 1789
11629.59 1686
11630.61 1709
11631.63 1820
11632.64 1709
11633.66 1682
11634.68 1669
11635.70 1607
11636.72 1685
11637.74 1590
11638.76 1654
11639.78 1653
11640.80 1705
11641.81 1663
11642.83 1653
11643.85 1671
11644.87 1651
11645.89 1683
11646.91 1693
11647.93 1613
11648.95 1633
11649.97 1513
11650.99 1635
11652.01 1565
11653.03 1614
11654.05 1563
11655.07 1521
11656.09 1444
11657.11 1356
11658.13 1366
11659.15 1378
11660.17 1377
11661.19 1344
11662.21 1383
11663.23 1314
11664.25 1432
11665.27 1500
11666.29 1457
11667.31 1395
11668.33 1383
11669.35 1393
11670.37 1444
11671.39 1474
11672.41 1463
11673.43 1457
11674.45 1425
11675.47 1350
11676.49 1351
11677.51 1357
11678.53 1517
11679.55 1405
11680.57 1481
11681.59 1503
11682.61 1402
11683.64 1453
11684.66 1551
11685.68 1477
11686.70 1542
11687.72 1551
11688.74 1578
11689.76 1581
11690.78 1557
11691.80 1512
11692.83 1521
11693.85 1463
11694.87 1460
11695.89 1561
11696.91 1505
11697.93 1503
11698.95 1429
11699.98 1466
11701.00 1448
11702.02 1468
11703.04 1441
11704.06 1447
11705.08 1403
11706.11 1353
11707.13 1349
11708.15 1402
11709.17 1340
11710.19 1354
11711.22 1327
11712.24 1315
11713.26 1326
11714.28 1226
11715.31 1294
11716.33 1274
11717.35 1224
11718.37 1235
11719.40 1268
11720.42 1274
11721.44 1271
11722.46 1350
11723.49 1345
11724.51 1230
11725.53 1217
11726.55 1248
11727.58 1261
11728.60 1281
11729.62 1159
11730.65 1221
11731.67 1173
11732.69 1117
11733.71 1173
11734.74 1110
11735.76 1084
11736.78 1127
11737.81 1114
11738.83 1112
11739.85 1087
11740.88 1116
11741.90 1057
11742.92 1071
11743.95 1068
11744.97 1068
11746.00 1076
11747.02 1043
11748.04 1029
11749.07 1027
11750.09 1069
11751.11 1169
11752.14 1084
11753.16 1120
11754.19 1081
11755.21 1055
11756.23 1077
11757.26 1048
11758.28 1044
11759.31 983
11760.33 969
11761.36 1012
11762.38 951
11763.40 996
11764.43 989
11765.45 1026
11766.48 925
11767.50 951
11768.53 947
11769.55 888
11770.58 928
11771.60 940
11772.63 955
11773.65 914
11774.68 935
11775.70 940
11776.73 967
11777.75 908
11778.78 917
11779.80 887
11780.83 890
11781.85 894
11782.88 952
11783.90 940
11784.93 876
11785.95 842
11786.98 878
11788.00 894
11789.03 876
11790.05 931
11791.08 851
11792.11 844
11793.13 892
11794.16 890
11795.18 851
11796.21 918
11797.23 899
11798.26 844
11799.29 856
11800.31 846
11801.34 909
11802.36 892
11803.39 866
11804.42 829
11805.44 812
11806.47 855
11807.50 880
11808.52 815
11809.55 813
11810.57 768
11811.60 874
11812.63 776
11813.65 836
11814.68 785
11815.71 726
11816.73 807
11817.76 808
11818.79 844
11819.81 830
11820.84 797
11821.87 807
11822.90 860
11823.92 836
11824.95 852
11825.98 757
11827.00 838
11828.03 772
11829.06 786
11830.09 799
11831.11 784
11832.14 795
11833.17 847
11834.20 836
11835.22 819
11836.25 850
11837.28 808
11838.31 743
11839.33 754
11840.36 785
11841.39 862
11842.42 838
11843.45 847
11844.47 787
11845.50 722
11846.53 817
11847.56 822
11848.59 790
11849.61 799
11850.64 797
11851.67 824
11852.70 809
11853.73 812
11854.75 762
11855.78 780
11856.81 820
11857.84 844
11858.87 766
11859.90 745
11860.93 859
11861.95 859
11862.98 818
11864.01 817
11865.04 740
11866.07 774
11867.10 816
11868.13 848
11869.16 863
11870.19 770
11871.21 836
11872.24 801
11873.27 764
11874.30 734
11875.33 856
11876.36 840
11877.39 816
11878.42 808
11879.45 759
11880.48 741
11881.51 804
11882.54 799
11883.57 813
11884.60 779
11885.63 794
11886.66 841
11887.69 783
11888.72 801
11889.75 833
11890.78 862
11891.81 801
11892.84 833
11893.87 782
11894.90 789
11895.93 813
11896.96 850
11897.99 817
11899.02 833
11900.05 865
11901.08 832
11902.11 823
11903.14 817
11904.17 849
11905.20 856
11906.23 876
11907.26 862
11908.29 812
11909.32 852
11910.35 901
11911.38 874
11912.42 861
11913.45 844
11914.48 839
11915.51 835
11916.54 761
11917.57 820
11918.60 842
11919.63 840
11920.66 864
11921.70 841
11922.73 853
11923.76 862
11924.79 909
11925.82 881
11926.85 826
11927.88 764
11928.92 800
11929.95 824
11930.98 760
11932.01 778
11933.04 833
11934.07 906
11935.11 824
11936.14 839
11937.17 925
11938.20 1011
11939.23 1036
11940.27 1033
11941.30 970
11942.33 1026
11943.36 976
11944.40 1005
11945.43 954
11946.46 939
11947.49 873
11948.53 946
11949.56 884
11950.59 847
11951.62 833
11952.66 838
11953.69 869
11954.72 767
11955.75 772
11956.79 759
11957.82 782
11958.85 841
11959.88 820
11960.92 845
11961.95 836
11962.98 839
11964.02 792
11965.05 783
11966.08 800
11967.12 782
11968.15 770
11969.18 771
11970.22 731
11971.25 776
11972.28 751
11973.32 761
11974.35 750
11975.38 791
11976.42 759
11977.45 728
11978.49 756
11979.52 792
11980.55 761
11981.59 760
11982.62 764
11983.66 799
11984.69 779
11985.72 742
11986.76 764
11987.79 726
11988.83 742
11989.86 737
11990.89 787
11991.93 742
11992.96 776
11994.00 784
11995.03 782
11996.07 790
11997.10 747
11998.14 777
11999.17 772
12000.20 740
12001.24 769
12002.27 751
12003.31 755
12004.34 786
12005.38 791
12006.41 771
12007.45 733
12008.48 800
12009.52 763
12010.55 737
12011.59 805
12012.62 757
12013.66 807
12014.70 828
12015.73 808
12016.77 787
12017.80 789
12018.84 774
12019.87 764
12020.91 816
12021.94 838
12022.98 875
12024.02 794
12025.05 795
12026.09 782
12027.12 817
12028.16 859
12029.19 833
12030.23 772
12031.27 805
12032.30 760
12033.34 773
12034.37 738
12035.41 864
12036.45 894
12037.48 815
12038.52 798
12039.56 727
12040.59 790
12041.63 760
12042.67 774
12043.70 799
12044.74 816
12045.78 794
12046.81 773
12047.85 804
12048.89 742
12049.92 736
12050.96 758
12052.00 818
12053.03 770
12054.07 750
12055.11 808
12056.14 797
12057.18 754
12058.22 784
12059.26 810
12060.29 776
12061.33 770
12062.37 800
12063.41 826
12064.44 794
12065.48 830
12066.52 736
12067.56 799
12068.59 799
12069.63 756
12070.67 768
12071.71 810
12072.74 803
12073.78 822
12074.82 746
12075.86 736
12076.90 759
12077.93 800
12078.97 810
12080.01 790
12081.05 777
12082.09 777
12083.13 818
12084.16 767
12085.20 806
12086.24 742
12087.28 774
12088.32 760
12089.36 772
12090.39 777
12091.43 784
12092.47 755
12093.51 770
12094.55 783
12095.59 777
12096.63 766
12097.67 744
12098.70 744
12099.74 746
12100.78 834
12101.82 789
12102.86 812
12103.90 744
12104.94 778
12105.98 718
12107.02 781
12108.06 798
12109.10 792
12110.14 764
12111.18 788
12112.22 800
12113.25 797
12114.29 721
12115.33 766
12116.37 773
12117.41 835
12118.45 788
12119.49 735
12120.53 753
12121.57 727
12122.61 743
12123.65 735
12124.69 723
12125.73 716
12126.77 735
12127.81 733
12128.85 722
12129.89 762
12130.93 707
12131.97 731
12133.02 697
12134.06 687
12135.10 703
12136.14 720
12137.18 705
12138.22 714
12139.26 699
12140.30 698
12141.34 725
12142.38 671
12143.42 765
12144.46 660
12145.50 673
12146.54 685
12147.59 705
12148.63 744
12149.67 671
12150.71 706
12151.75 744
12152.79 784
12153.83 767
12154.87 739
12155.92 692
12156.96 660
12158.00 669
12159.04 688
12160.08 643
12161.12 695
12162.17 720
12163.21 672
12164.25 715
12165.29 698
12166.33 750
12167.37 773
12168.42 683
12169.46 634
12170.50 663
12171.54 690
12172.58 735
12173.63 687
12174.67 708
12175.71 692
12176.75 699
12177.80 692
12178.84 667
12179.88 668
12180.92 633
12181.97 693
12183.01 671
12184.05 678
12185.09 672
12186.14 679
12187.18 685
12188.22 643
12189.26 673
12190.31 651
12191.35 669
12192.39 663
12193.44 588
12194.48 637
12195.52 693
12196.57 720
12197.61 683
12198.65 682
12199.70 679
12200.74 685
12201.78 659
12202.83 674
12203.87 684
12204.91 675
12205.96 633
12207.00 637
12208.04 640
12209.09 626
12210.13 706
12211.17 668
12212.22 624
12213.26 702
12214.31 691
12215.35 659
12216.39 637
12217.44 661
12218.48 680
12219.53 649
12220.57 694
12221.61 648
12222.66 688
12223.70 687
12224.75 717
12225.79 734
12226.84 663
12227.88 674
12228.93 652
12229.97 634
12231.01 663
12232.06 644
12233.10 691
12234.15 698
12235.19 630
12236.24 666
12237.28 654
12238.33 636
12239.37 700
12240.42 716
12241.46 654
12242.51 672
12243.55 669
12244.60 659
12245.64 684
12246.69 618
12247.74 633
12248.78 638
12249.83 659
12250.87 659
12251.92 617
12252.96 707
12254.01 659
12255.05 600
12256.10 615
12257.15 680
12258.19 678
12259.24 643
12260.28 647
12261.33 646
12262.37 575
12263.42 609
12264.47 695
12265.51 656
12266.56 582
12267.61 579
12268.65 615
12269.70 635
12270.74 636
12271.79 630
12272.84 649
12273.88 653
12274.93 625
12275.98 579
12277.02 659
12278.07 674
12279.12 624
12280.16 661
12281.21 665
12282.26 626
12283.30 671
12284.35 611
12285.40 589
12286.44 607
12287.49 632
12288.54 607
12289.59 575
12290.63 601
12291.68 609
12292.73 658
12293.77 671
12294.82 643
12295.87 653
12296.92 606
12297.96 599
12299.01 587
12300.06 569
12301.11 582
12302.15 629
12303.20 631
12304.25 581
12305.30 592
12306.35 588
12307.39 620
12308.44 647
12309.49 649
12310.54 621
12311.59 581
12312.63 630
12313.68 600
12314.73 613
12315.78 650
12316.83 638
12317.88 630
12318.92 641
12319.97 616
12321.02 582
12322.07 589
12323.12 631
12324.17 614
12325.21 574
12326.26 607
12327.31 674
12328.36 588
12329.41 555
12330.46 599
12331.51 612
12332.56 594
12333.61 578
12334.65 639
12335.70 592
12336.75 630
12337.80 559
12338.85 522
12339.90 601
12340.95 580
12342.00 598
12343.05 585
12344.10 604
12345.15 583
12346.20 630
12347.25 616
12348.30 565
12349.35 570
12350.40 637
12351.45 603
12352.50 561
12353.55 597
12354.60 611
12355.65 592
12356.70 556
12357.75 585
12358.80 582
12359.85 541
12360.90 572
12361.95 538
12363.00 511
12364.05 577
12365.10 616
12366.15 606
12367.20 538
12368.25 560
12369.30 555
12370.35 634
12371.40 669
12372.45 597
12373.50 648
12374.55 593
12375.60 595
12376.65 615
12377.70 568
12378.76 589
12379.81 587
12380.86 639
12381.91 690
12382.96 625
12384.01 643
12385.06 627
12386.11 559
12387.17 567
12388.22 614
12389.27 661
12390.32 633
12391.37 595
12392.42 542
12393.47 572
12394.53 562
12395.58 604
12396.63 664
12397.68 642
12398.73 632
12399.78 630
12400.84 654
12401.89 593
12402.94 594
12403.99 573
12405.04 608
12406.10 659
12407.15 604
12408.20 587
12409.25 676
12410.31 610
12411.36 556
12412.41 586
12413.46 590
12414.51 556
12415.57 567
12416.62 560
12417.67 573
12418.72 612
12419.78 606
12420.83 630
12421.88 566
12422.94 552
12423.99 597
12425.04 621
12426.09 561
12427.15 572
12428.20 571
12429.25 577
12430.31 594
12431.36 557
12432.41 590
12433.47 624
12434.52 605
12435.57 628
12436.63 571
12437.68 597
12438.73 564
12439.79 624
12440.84 547
12441.89 596
12442.95 605
12444.00 604
12445.06 597
12446.11 561
12447.16 592
12448.22 595
12449.27 590
12450.33 573
12451.38 512
12452.43 585
12453.49 581
12454.54 566
12455.60 602
12456.65 613
12457.70 647
12458.76 564
12459.81 602
12460.87 582
12461.92 589
12462.98 629
12464.03 664
12465.09 650
12466.14 674
12467.19 628
12468.25 583
12469.30 579
12470.36 629
12471.41 625
12472.47 605
12473.52 578
12474.58 568
12475.63 564
12476.69 648
12477.74 664
12478.80 695
12479.85 615
12480.91 650
12481.97 622
12483.02 640
12484.08 630
12485.13 651
12486.19 640
12487.24 649
12488.30 670
12489.35 632
12490.41 680
12491.47 655
12492.52 622
12493.58 667
12494.63 662
12495.69 716
12496.74 736
12497.80 733
12498.86 752
12499.91 757
12500.97 841
12502.03 824
12503.08 854
12504.14 950
12505.19 911
12506.25 913
12507.31 860
12508.36 868
12509.42 901
12510.48 764
12511.53 765
12512.59 720
12513.65 692
12514.70 704
12515.76 685
12516.82 644
12517.87 629
12518.93 603
12519.99 625
12521.04 621
12522.10 621
12523.16 636
12524.22 624
12525.27 639
12526.33 660
12527.39 633
12528.44 673
12529.50 647
12530.56 665
12531.62 611
12532.67 588
12533.73 566
12534.79 615
12535.85 605
12536.90 594
12537.96 631
12539.02 637
12540.08 635
12541.14 588
12542.19 650
12543.25 642
12544.31 663
12545.37 601
12546.43 601
12547.48 645
12548.54 626
12549.60 607
12550.66 604
12551.72 585
12552.77 615
12553.83 650
12554.89 601
12555.95 645
12557.01 624
12558.07 625
12559.13 605
12560.18 620
12561.24 593
12562.30 646
12563.36 628
12564.42 613
12565.48 607
12566.54 598
12567.60 621
12568.65 631
12569.71 669
12570.77 683
12571.83 638
12572.89 632
12573.95 671
12575.01 666
12576.07 644
12577.13 699
12578.19 706
12579.25 731
12580.31 721
12581.37 673
12582.43 716
12583.49 718
12584.55 714
12585.60 686
12586.66 682
12587.72 761
12588.78 702
12589.84 736
12590.90 707
12591.96 714
12593.02 701
12594.08 654
12595.14 640
12596.20 670
12597.26 679
12598.32 671
12599.39 664
12600.45 728
12601.51 696
12602.57 702
12603.63 641
12604.69 618
12605.75 629
12606.81 656
12607.87 626
12608.93 650
12609.99 641
12611.05 600
12612.11 592
12613.17 611
12614.23 584
12615.30 639
12616.36 592
12617.42 574
12618.48 633
12619.54 598
12620.60 619
12621.66 617
12622.72 570
12623.78 571
12624.85 609
12625.91 620
12626.97 636
12628.03 691
12629.09 649
12630.15 585
12631.22 609
12632.28 650
12633.34 602
12634.40 567
12635.46 587
12636.52 615
12637.59 601
12638.65 619
12639.71 620
12640.77 573
12641.83 545
12642.90 613
12643.96 593
12645.02 537
12646.08 587
12647.14 588
12648.21 591
12649.27 576
12650.33 598
12651.39 604
12652.46 596
12653.52 618
12654.58 649
12655.65 642
12656.71 591
12657.77 551
12658.83 603
12659.90 610
12660.96 620
12662.02 644
12663.09 656
12664.15 666
12665.21 620
12666.27 567
12667.34 616
12668.40 627
12669.46 582
12670.53 547
12671.59 571
12672.65 616
12673.72 588
12674.78 587
12675.84 594
12676.91 616
12677.97 570
12679.04 604
12680.10 558
12681.16 606
12682.23 610
12683.29 576
12684.35 562
12685.42 558
12686.48 564
12687.55 566
12688.61 597
12689.67 548
12690.74 543
12691.80 575
12692.87 584
12693.93 631
12695.00 611
12696.06 604
12697.12 603
12698.19 615
12699.25 610
12700.32 623
12701.38 595
12702.45 540
12703.51 573
12704.58 556
12705.64 602
12706.71 590
12707.77 598
12708.84 580
12709.90 596
12710.97 628
12712.03 586
12713.10 582
12714.16 619
12715.23 575
12716.29 580
12717.36 560
12718.42 616
12719.49 605
12720.55 554
12721.62 571
12722.68 567
12723.75 620
12724.81 596
12725.88 572
12726.95 573
12728.01 575
12729.08 551
12730.14 549
12731.21 549
12732.28 604
12733.34 614
12734.41 594
12735.47 600
12736.54 594
12737.61 568
12738.67 586
12739.74 558
12740.80 603
12741.87 596
12742.94 556
12744.00 577
12745.07 551
12746.14 550
12747.20 592
12748.27 548
12749.34 543
12750.40 548
12751.47 546
12752.54 564
12753.60 585
12754.67 561
12755.74 565
12756.80 530
12757.87 574
12758.94 518
12760.00 522
12761.07 573
12762.14 586
12763.21 576
12764.27 564
12765.34 586
12766.41 553
12767.47 568
12768.54 519
12769.61 496
12770.68 531
12771.74 536
12772.81 577
12773.88 553
12774.95 521
12776.02 544
12777.08 485
12778.15 490
12779.22 528
12780.29 535
12781.35 543
12782.42 528
12783.49 536
12784.56 530
12785.63 573
12786.70 589
12787.76 562
12788.83 531
12789.90 504
12790.97 536
12792.04 579
12793.11 547
12794.17 515
12795.24 518
12796.31 532
12797.38 550
12798.45 508
12799.52 472
12800.59 562
12801.65 501
12802.72 513
12803.79 532
12804.86 559
12805.93 527
12807.00 556
12808.07 540
12809.14 575
12810.21 547
12811.28 521
12812.34 511
12813.41 506
12814.48 546
12815.55 523
12816.62 548
12817.69 525
12818.76 468
12819.83 546
12820.90 538
12821.97 492
12823.04 509
12824.11 500
12825.18 484
12826.25 529
12827.32 536
12828.39 494
12829.46 501
12830.53 500
12831.60 460
12832.67 522
12833.74 538
12834.81 539
12835.88 472
12836.95 465
12838.02 544
12839.09 479
12840.16 526
12841.23 551
12842.30 521
12843.37 512
12844.44 458
12845.51 536
12846.58 495
12847.66 502
12848.73 520
12849.80 473
12850.87 512
12851.94 502
12853.01 497
12854.08 497
12855.15 487
12856.22 506
12857.29 505
12858.36 472
12859.44 488
12860.51 452
12861.58 444
12862.65 476
12863.72 469
12864.79 444
12865.86 464
12866.94 547
12868.01 563
12869.08 519
12870.15 491
12871.22 535
12872.29 516
12873.37 490
12874.44 464
12875.51 479
12876.58 492
12877.65 472
12878.73 473
12879.80 475
12880.87 446
12881.94 484
12883.01 470
12884.09 466
12885.16 547
12886.23 511
12887.30 532
12888.38 483
12889.45 438
12890.52 492
12891.59 495
12892.67 486
12893.74 506
12894.81 489
12895.88 454
12896.96 444
12898.03 455
12899.10 451
12900.18 453
12901.25 501
12902.32 512
12903.39 447
12904.47 468
12905.54 460
12906.61 463
12907.69 456
12908.76 454
12909.83 445
12910.91 487
12911.98 513
12913.05 480
12914.13 474
12915.20 447
12916.28 456
12917.35 498
12918.42 432
12919.50 471
12920.57 445
12921.64 472
12922.72 478
12923.79 507
12924.87 426
12925.94 477
12927.01 458
12928.09 501
12929.16 460
12930.24 465
12931.31 471
12932.38 505
12933.46 493
12934.53 481
12935.61 469
12936.68 461
12937.76 458
12938.83 440
12939.91 398
12940.98 503
12942.05 469
12943.13 500
12944.20 469
12945.28 460
12946.35 478
12947.43 509
12948.50 454
12949.58 455
12950.65 436
12951.73 404
12952.80 460
12953.88 440
12954.95 408
12956.03 442
12957.10 482
12958.18 512
12959.26 499
12960.33 411
12961.41 432
12962.48 449
12963.56 445
12964.63 470
12965.71 452
12966.78 455
12967.86 434
12968.94 453
12970.01 474
12971.09 472
12972.16 427
12973.24 500
12974.32 473
12975.39 476
12976.47 447
12977.54 463
12978.62 452
12979.70 441
12980.77 487
12981.85 445
12982.93 498
12984.00 494
12985.08 474
12986.15 459
12987.23 452
12988.31 445
12989.38 447
12990.46 490
12991.54 502
12992.61 497
12993.69 422
12994.77 479
12995.85 563
12996.92 503
12998.00 469
12999.08 477
13000.15 489
13001.23 468
13002.31 510
13003.38 477
13004.46 459
13005.54 493
13006.62 508
13007.69 554
13008.77 505
13009.85 487
13010.93 492
13012.00 462
13013.08 478
13014.16 447
13015.24 473
13016.32 504
13017.39 501
13018.47 474
13019.55 477
13020.63 511
13021.70 497
13022.78 459
13023.86 487
13024.94 531
13026.02 528
13027.10 489
13028.17 495
13029.25 460
13030.33 516
13031.41 500
13032.49 464
13033.57 468
13034.64 481
13035.72 507
13036.80 587
13037.88 473
13038.96 471
13040.04 457
13041.12 481
13042.19 490
13043.27 497
13044.35 483
13045.43 493
13046.51 469
13047.59 499
13048.67 570
13049.75 542
13050.83 516
13051.91 505
13052.99 553
13054.06 535
13055.14 504
13056.22 545
13057.30 559
13058.38 512
13059.46 519
13060.54 528
13061.62 571
13062.70 535
13063.78 565
13064.86 513
13065.94 533
13067.02 525
13068.10 457
13069.18 481
13070.26 503
13071.34 490
13072.42 489
13073.50 521
13074.58 482
13075.66 444
13076.74 480
13077.82 522
13078.90 475
13079.98 523
13081.06 519
13082.14 505
13083.22 495
13084.30 536
13085.38 514
13086.47 497
13087.55 448
13088.63 453
13089.71 471
13090.79 484
13091.87 489
13092.95 473
13094.03 460
13095.11 485
13096.19 487
13097.27 473
13098.36 495
13099.44 481
13100.52 478
13101.60 436
13102.68 486
13103.76 484
13104.84 463
13105.93 506
13107.01 475
13108.09 445
13109.17 420
13110.25 425
13111.33 475
13112.42 498
13113.50 482
13114.58 481
13115.66 471
13116.74 502
13117.82 462
13118.91 536
13119.99 425
13121.07 474
13122.15 452
13123.23 437
13124.32 491
13125.40 498
13126.48 503
13127.56 450
13128.65 394
13129.73 485
13130.81 432
13131.89 435
13132.98 400
13134.06 450
13135.14 472
13136.22 430
13137.31 432
13138.39 440
13139.47 456
13140.56 462
13141.64 464
13142.72 447
13143.81 487
13144.89 499
13145.97 491
13147.05 439
13148.14 439
13149.22 466
13150.30 440
13151.39 463
13152.47 448
13153.55 447
13154.64 421
13155.72 485
13156.81 533
13157.89 458
13158.97 423
13160.06 433
13161.14 427
13162.22 468
13163.31 433
13164.39 447
13165.48 474
13166.56 453
13167.64 474
13168.73 483
13169.81 474
13170.90 485
13171.98 482
13173.06 433
13174.15 466
13175.23 475
13176.32 421
13177.40 473
13178.49 507
13179.57 456
13180.66 448
13181.74 469
13182.82 446
13183.91 449
13184.99 444
13186.08 482
13187.16 470
13188.25 467
13189.33 420
13190.42 439
13191.50 492
13192.59 468
13193.67 482
13194.76 465
13195.84 470
13196.93 491
13198.01 451
13199.10 474
13200.19 472
13201.27 453
13202.36 465
13203.44 483
13204.53 411
13205.61 431
13206.70 455
13207.78 434
13208.87 439
13209.96 413
13211.04 438
13212.13 449
13213.21 451
13214.30 489
13215.38 470
13216.47 429
13217.56 448
13218.64 435
13219.73 401
13220.82 450
13221.90 415
13222.99 409
13224.07 414
13225.16 418
13226.25 486
13227.33 498
13228.42 472
13229.51 428
13230.59 444
13231.68 445
13232.77 451
13233.85 469
13234.94 493
13236.03 464
13237.11 471
13238.20 427
13239.29 453
13240.38 492
13241.46 435
13242.55 435
13243.64 426
13244.72 434
13245.81 429
13246.90 443
13247.99 438
13249.07 436
13250.16 440
13251.25 429
13252.34 482
13253.42 454
13254.51 450
13255.60 430
13256.69 433
13257.77 484
13258.86 467
13259.95 493
13261.04 474
13262.13 439
13263.21 467
13264.30 468
13265.39 493
13266.48 457
13267.57 468
13268.65 476
13269.74 410
13270.83 437
13271.92 428
13273.01 464
13274.10 444
13275.18 485
13276.27 445
13277.36 448
13278.45 419
13279.54 456
13280.63 436
13281.72 423
13282.80 418
13283.89 481
13284.98 447
13286.07 524
13287.16 501
13288.25 469
13289.34 475
13290.43 564
13291.52 523
13292.61 507
13293.69 461
13294.78 517
13295.87 514
13296.96 435
13298.05 447
13299.14 478
13300.23 527
13301.32 488
13302.41 482
13303.50 473
13304.59 495
13305.68 485
13306.77 458
13307.86 454
13308.95 461
13310.04 511
13311.13 476
13312.22 515
13313.31 489
13314.40 512
13315.49 522
13316.58 544
13317.67 451
13318.76 485
13319.85 484
13320.94 427
13322.03 482
13323.12 447
13324.21 506
13325.30 497
13326.39 530
13327.48 474
13328.57 461
13329.66 451
13330.75 531
13331.85 498
13332.94 454
13334.03 435
13335.12 474
13336.21 491
13337.30 506
13338.39 479
13339.48 439
13340.57 475
13341.66 484
13342.76 498
13343.85 466
13344.94 497
13346.03 465
13347.12 485
13348.21 510
13349.30 475
13350.40 470
13351.49 505
13352.58 515
13353.67 499
13354.76 515
13355.85 491
13356.95 528
13358.04 538
13359.13 504
13360.22 428
13361.31 466
13362.41 536
13363.50 510
13364.59 466
13365.68 508
13366.77 469
13367.87 544
13368.96 547
13370.05 536
13371.14 498
13372.24 564
13373.33 538
13374.42 526
13375.51 586
13376.61 527
13377.70 541
13378.79 543
13379.88 520
13380.98 558
13382.07 561
13383.16 544
13384.26 500
13385.35 530
13386.44 468
13387.54 489
13388.63 513
13389.72 542
13390.81 501
13391.91 514
13393.00 504
13394.09 507
13395.19 527
13396.28 475
13397.37 458
13398.47 474
13399.56 452
13400.66 481
13401.75 450
13402.84 489
13403.94 496
13405.03 462
13406.12 534
13407.22 460
13408.31 443
13409.41 483
13410.50 510
13411.59 501
13412.69 430
13413.78 464
13414.88 504
13415.97 466
13417.07 471
13418.16 488
13419.25 500
13420.35 524
13421.44 491
13422.54 458
13423.63 458
13424.73 450
13425.82 462
13426.92 472
13428.01 456
13429.11 527
13430.20 497
13431.29 450
13432.39 511
13433.48 517
13434.58 528
13435.67 521
13436.77 496
13437.86 493
13438.96 503
13440.06 492
13441.15 470
13442.25 487
13443.34 493
13444.44 452
13445.53 455
13446.63 464
13447.72 491
13448.82 436
13449.91 469
13451.01 458
13452.11 474
13453.20 514
13454.30 503
13455.39 478
13456.49 507
13457.59 467
13458.68 471
13459.78 478
13460.87 479
13461.97 438
13463.07 469
13464.16 456
13465.26 497
13466.35 488
13467.45 494
13468.55 475
13469.64 473
13470.74 530
13471.84 501
13472.93 497
13474.03 534
13475.13 530
13476.22 461
13477.32 488
13478.42 497
13479.51 472
13480.61 474
13481.71 472
13482.80 452
13483.90 509
13485.00 452
13486.10 540
13487.19 582
13488.29 473
13489.39 511
13490.48 511
13491.58 461
13492.68 499
13493.78 561
13494.87 520
13495.97 511
13497.07 515
13498.17 544
13499.26 533
13500.36 546
13501.46 483
13502.56 548
13503.65 604
13504.75 544
13505.85 505
13506.95 504
13508.05 565
13509.14 554
13510.24 520
13511.34 578
13512.44 531
13513.54 504
13514.64 503
13515.73 523
13516.83 541
13517.93 537
13519.03 528
13520.13 504
13521.23 458
13522.32 453
13523.42 503
13524.52 490
13525.62 483
13526.72 490
13527.82 520
13528.92 524
13530.02 499
13531.12 466
13532.21 515
13533.31 481
13534.41 450
13535.51 473
13536.61 499
13537.71 476
13538.81 468
13539.91 477
13541.01 487
13542.11 459
13543.21 464
13544.31 487
13545.41 491
13546.50 484
13547.60 504
13548.70 500
13549.80 512
13550.90 496
13552.00 472
13553.10 492
13554.20 493
13555.30 480
13556.40 464
13557.50 445
13558.60 477
13559.70 507
13560.80 474
13561.90 451
13563.00 465
13564.10 441
13565.20 408
13566.30 439
13567.41 462
13568.51 465
13569.61 493
13570.71 446
13571.81 459
13572.91 432
13574.01 484
13575.11 520
13576.21 497
13577.31 442
13578.41 476
13579.51 494
13580.61 441
13581.71 479
13582.82 478
13583.92 475
13585.02 456
13586.12 474
13587.22 431
13588.32 468
13589.42 495
13590.52 456
13591.63 463
13592.73 498
13593.83 475
13594.93 494
13596.03 490
13597.13 492
13598.24 462
13599.34 415
13600.44 469
13601.54 448
13602.64 466
13603.74 486
13604.85 490
13605.95 500
13607.05 411
13608.15 436
13609.25 506
13610.36 504
13611.46 466
13612.56 428
13613.66 452
13614.77 496
13615.87 473
13616.97 476
13618.07 484
13619.18 500
13620.28 487
13621.38 445
13622.48 473
13623.59 485
13624.69 441
13625.79 492
13626.89 463
13628.00 473
13629.10 442
13630.20 417
13631.31 467
13632.41 510
13633.51 451
13634.62 489
13635.72 524
13636.82 444
13637.93 463
13639.03 432
13640.13 483
13641.24 498
13642.34 496
13643.44 475
13644.55 458
13645.65 476
13646.75 464
13647.86 479
13648.96 518
13650.06 509
13651.17 486
13652.27 520
13653.38 424
13654.48 448
13655.58 498
13656.69 508
13657.79 495
13658.90 536
13660.00 463
13661.10 463
13662.21 466
13663.31 445
13664.42 441
13665.52 502
13666.63 489
13667.73 480
13668.84 505
13669.94 458
13671.04 475
13672.15 484
13673.25 481
13674.36 468
13675.46 502
13676.57 479
13677.67 477
13678.78 480
13679.88 426
13680.99 454
13682.09 463
13683.20 486
13684.30 498
13685.41 482
13686.51 456
13687.62 467
13688.72 463
13689.83 483
13690.94 430
13692.04 504
13693.15 472
13694.25 444
13695.36 447
13696.46 469
13697.57 449
13698.67 495
13699.78 506
13700.89 484
13701.99 484
13703.10 431
13704.20 467
13705.31 489
13706.42 506
13707.52 449
13708.63 487
13709.73 498
13710.84 484
13711.95 516
13713.05 488
13714.16 469
13715.27 482
13716.37 511
13717.48 541
13718.59 510
13719.69 451
13720.80 464
13721.91 478
13723.01 489
13724.12 509
13725.23 510
13726.33 504
13727.44 509
13728.55 476
13729.65 488
13730.76 489
13731.87 540
13732.98 559
13734.08 512
13735.19 529
13736.30 542
13737.40 571
13738.51 598
13739.62 554
13740.73 560
13741.83 593
13742.94 549
13744.05 545
13745.16 505
13746.26 542
13747.37 546
13748.48 558
13749.59 525
13750.70 543
13751.80 502
13752.91 519
13754.02 552
13755.13 537
13756.24 537
13757.34 565
13758.45 548
13759.56 538
13760.67 511
13761.78 538
13762.88 576
13763.99 573
13765.10 610
13766.21 543
13767.32 538
13768.43 554
13769.54 597
13770.64 586
13771.75 587
13772.86 579
13773.97 621
13775.08 638
13776.19 594
13777.30 605
13778.41 624
13779.52 684
13780.62 678
13781.73 676
13782.84 690
13783.95 715
13785.06 713
13786.17 703
13787.28 710
13788.39 720
13789.50 657
13790.61 619
13791.72 622
13792.83 573
13793.94 520
13795.05 575
13796.16 563
13797.27 537
13798.38 572
13799.49 525
13800.60 521
13801.71 555
13802.82 550
13803.93 514
13805.04 521
13806.15 551
13807.26 511
13808.37 535
13809.48 553
13810.59 565
13811.70 545
13812.81 535
13813.92 562
13815.03 586
13816.14 540
13817.25 545
13818.36 526
13819.47 568
13820.58 592
13821.69 539
13822.80 525
13823.91 503
13825.02 567
13826.13 530
13827.25 531
13828.36 488
13829.47 498
13830.58 486
13831.69 497
13832.80 511
13833.91 494
13835.02 495
13836.13 520
13837.25 519
13838.36 540
13839.47 513
13840.58 490
13841.69 530
13842.80 573
13843.91 564
13845.03 518
13846.14 506
13847.25 514
13848.36 536
13849.47 525
13850.59 532
13851.70 500
13852.81 560
13853.92 558
13855.03 510
13856.15 516
13857.26 512
13858.37 538
13859.48 504
13860.59 481
13861.71 488
13862.82 555
13863.93 521
13865.04 567
13866.16 606
13867.27 537
13868.38 535
13869.49 514
13870.61 500
13871.72 527
13872.83 523
13873.95 515
13875.06 563
13876.17 492
13877.28 560
13878.40 505
13879.51 507
13880.62 524
13881.74 539
13882.85 530
13883.96 582
13885.08 550
13886.19 468
13887.30 508
13888.42 505
13889.53 489
13890.64 526
13891.76 533
13892.87 506
13893.98 570
13895.10 501
13896.21 496
13897.33 518
13898.44 545
13899.55 568
13900.67 532
13901.78 508
13902.89 566
13904.01 521
13905.12 501
13906.24 515
13907.35 510
13908.47 505
13909.58 515
13910.69 497
13911.81 538
13912.92 521
13914.04 523
13915.15 529
13916.27 514
13917.38 535
13918.50 524
13919.61 511
13920.72 548
13921.84 474
13922.95 499
13924.07 522
13925.18 499
13926.30 523
13927.41 518
13928.53 473
13929.64 472
13930.76 477
13931.87 529
13932.99 484
13934.10 455
13935.22 475
13936.34 512
13937.45 555
13938.57 510
13939.68 480
13940.80 497
13941.91 514
13943.03 486
13944.14 484
13945.26 546
13946.38 535
13947.49 489
13948.61 493
13949.72 448
13950.84 496
13951.95 512
13953.07 498
13954.19 507
13955.30 488
13956.42 502
13957.53 479
13958.65 493
13959.77 535
13960.88 511
13962.00 486
13963.12 470
13964.23 471
13965.35 501
13966.47 498
13967.58 475
13968.70 465
13969.82 470
13970.93 463
13972.05 507
13973.17 492
13974.28 506
13975.40 492
13976.52 432
13977.63 472
13978.75 514
13979.87 524
13980.99 516
13982.10 507
13983.22 472
13984.34 497
13985.45 510
13986.57 498
13987.69 464
13988.81 493
13989.92 492
13991.04 494
13992.16 541
13993.28 503
13994.39 527
13995.51 528
13996.63 488
13997.75 523
13998.87 497
13999.98 474
14001.10 476
14002.22 463
14003.34 512
14004.46 494
14005.57 466
14006.69 510
14007.81 510
14008.93 499
14010.05 448
14011.16 486
14012.28 470
14013.40 460
14014.52 522
14015.64 471
14016.76 496
14017.88 487
14018.99 457
14020.11 486
14021.23 504
14022.35 462
14023.47 435
14024.59 471
14025.71 501
14026.83 501
14027.94 536
14029.06 530
14030.18 517
14031.30 530
14032.42 506
14033.54 527
14034.66 550
14035.78 479
14036.90 466
14038.02 494
14039.14 525
14040.26 480
14041.38 480
14042.50 514
14043.62 461
14044.74 573
14045.86 521
14046.97 481
14048.09 447
14049.21 486
14050.33 486
14051.45 516
14052.57 456
14053.69 454
14054.81 468
14055.93 472
14057.05 479
14058.17 498
14059.30 470
14060.42 442
14061.54 449
14062.66 498
14063.78 449
14064.90 492
14066.02 448
14067.14 462
14068.26 472
14069.38 448
14070.50 480
14071.62 495
14072.74 512
14073.86 449
14074.98 430
14076.10 531
14077.23 498
14078.35 487
14079.47 491
14080.59 496
14081.71 503
14082.83 461
14083.95 518
14085.07 517
14086.19 500
14087.32 512
14088.44 495
14089.56 526
14090.68 498
14091.80 482
14092.92 551
14094.05 526
14095.17 500
14096.29 524
14097.41 511
14098.53 485
14099.65 470
14100.78 483
14101.90 563
14103.02 578
14104.14 505
14105.26 525
14106.39 570
14107.51 589
14108.63 600
14109.75 581
14110.88 512
14112.00 495
14113.12 514
14114.24 445
14115.37 512
14116.49 503
14117.61 481
14118.73 490
14119.86 498
14120.98 519
14122.10 486
14123.22 417
14124.35 450
14125.47 454
14126.59 507
14127.72 443
14128.84 449
14129.96 480
14131.09 457
14132.21 495
14133.33 499
14134.45 465
14135.58 477
14136.70 488
14137.82 509
14138.95 470
14140.07 419
14141.20 428
14142.32 427
14143.44 473
14144.57 424
14145.69 465
14146.81 475
14147.94 439
14149.06 447
14150.19 469
14151.31 447
14152.43 436
14153.56 466
14154.68 463
14155.81 497
14156.93 476
14158.05 412
14159.18 439
14160.30 458
14161.43 443
14162.55 458
14163.68 427
14164.80 416
14165.92 475
14167.05 451
14168.17 496
14169.30 484
14170.42 464
14171.55 466
14172.67 488
14173.80 456
14174.92 447
14176.05 426
14177.17 460
14178.30 428
14179.42 449
14180.55 472
14181.67 450
14182.80 394
14183.92 403
14185.05 427
14186.17 410
14187.30 416
14188.42 447
14189.55 419
14190.67 420
14191.80 405
14192.93 462
14194.05 419
14195.18 425
14196.30 438
14197.43 428
14198.55 427
14199.68 431
14200.81 431
14201.93 394
14203.06 454
14204.18 459
14205.31 421
14206.44 386
14207.56 421
14208.69 403
14209.82 391
14210.94 402
14212.07 377
14213.19 418
14214.32 412
14215.45 434
14216.57 400
14217.70 394
14218.83 421
14219.95 422
14221.08 343
14222.21 395
14223.33 424
14224.46 411
14225.59 399
14226.71 425
14227.84 428
14228.97 466
14230.10 437
14231.22 420
14232.35 412
14233.48 414
14234.60 448
14235.73 432
14236.86 433
14237.99 390
14239.11 430
14240.24 427
14241.37 399
14242.50 403
14243.62 406
14244.75 434
14245.88 432
14247.01 406
14248.13 410
14249.26 435
14250.39 413
14251.52 399
14252.65 416
14253.77 411
14254.90 421
14256.03 431
14257.16 425
14258.29 392
14259.42 399
14260.54 442
14261.67 407
14262.80 383
14263.93 389
14265.06 395
14266.19 375
14267.31 372
14268.44 385
14269.57 422
14270.70 433
14271.83 411
14272.96 407
14274.09 413
14275.22 400
14276.34 382
14277.47 371
14278.60 406
14279.73 409
14280.86 433
14281.99 367
14283.12 370
14284.25 391
14285.38 386
14286.51 397
14287.64 381
14288.76 362
14289.89 404
14291.02 365
14292.15 337
14293.28 352
14294.41 385
14295.54 440
14296.67 393
14297.80 389
14298.93 370
14300.06 369
14301.19 420
14302.32 426
14303.45 386
14304.58 368
14305.71 382
14306.84 389
14307.97 393
14309.10 383
14310.23 376
14311.36 417
14312.49 359
14313.62 390
14314.75 344
14315.88 396
14317.01 447
14318.15 392
14319.28 364
14320.41 422
14321.54 381
14322.67 357
14323.80 370
14324.93 382
14326.06 376
14327.19 331
14328.32 356
14329.45 380
14330.58 374
14331.72 399
14332.85 369
14333.98 356
14335.11 380
14336.24 383
14337.37 380
14338.50 407
14339.63 420
14340.77 394
14341.90 373
14343.03 391
14344.16 392
14345.29 413
14346.42 386
14347.56 425
14348.69 388
14349.82 348
14350.95 365
14352.08 377
14353.21 405
14354.35 390
14355.48 376
14356.61 362
14357.74 375
14358.88 384
14360.01 446
14361.14 387
14362.27 340
14363.40 370
14364.54 355
14365.67 345
14366.80 327
14367.93 384
14369.07 355
14370.20 367
14371.33 352
14372.46 394
14373.60 352
14374.73 380
14375.86 377
14377.00 377
14378.13 383
14379.26 349
14380.39 369
14381.53 356
14382.66 355
14383.79 346
14384.93 420
14386.06 362
14387.19 336
14388.33 368
14389.46 392
14390.59 365
14391.73 394
14392.86 387
14393.99 370
14395.13 346
14396.26 342
14397.40 364
14398.53 355
14399.66 368
14400.80 347
14401.93 362
14403.06 381
14404.20 367
14405.33 354
14406.47 347
14407.60 366
14408.74 381
14409.87 373
14411.00 343
14412.14 346
14413.27 362
14414.41 337
14415.54 324
14416.68 372
14417.81 341
14418.94 394
14420.08 416
14421.21 322
14422.35 315
14423.48 350
14424.62 343
14425.75 376
14426.89 391
14428.02 376
14429.16 384
14430.29 427
14431.43 420
14432.56 408
14433.70 368
14434.83 352
14435.97 344
14437.10 369
14438.24 363
14439.37 375
14440.51 438
14441.64 425
14442.78 364
14443.92 387
14445.05 418
14446.19 374
14447.32 353
14448.46 392
14449.59 436
14450.73 403
14451.87 406
14453.00 386
14454.14 388
14455.27 378
14456.41 372
14457.55 395
14458.68 376
14459.82 400
14460.95 375
14462.09 381
14463.23 359
14464.36 411
14465.50 386
14466.64 386
14467.77 389
14468.91 360
14470.05 370
14471.18 374
14472.32 373
14473.46 366
14474.59 404
14475.73 388
14476.87 429
14478.00 398
14479.14 418
14480.28 425
14481.41 391
14482.55 421
14483.69 447
14484.83 400
14485.96 419
14487.10 426
14488.24 394
14489.37 408
14490.51 433
14491.65 412
14492.79 420
14493.92 472
14495.06 433
14496.20 408
14497.34 341
14498.47 368
14499.61 432
14500.75 423
14501.89 429
14503.03 385
14504.16 403
14505.30 367
14506.44 391
14507.58 374
14508.72 361
14509.85 398
14510.99 402
14512.13 378
14513.27 361
14514.41 374
14515.55 390
14516.68 387
14517.82 391
14518.96 388
14520.10 395
14521.24 403
14522.38 399
14523.51 380
14524.65 341
14525.79 358
14526.93 365
14528.07 388
14529.21 376
14530.35 316
14531.49 340
14532.63 354
14533.76 374
14534.90 400
14536.04 385
14537.18 385
14538.32 355
14539.46 331
14540.60 327
14541.74 384
14542.88 457
14544.02 382
14545.16 352
14546.30 404
14547.44 414
14548.58 383
14549.72 339
14550.86 382
14552.00 357
14553.14 388
14554.28 374
14555.42 355
14556.56 347
14557.70 355
14558.84 387
14559.98 386
14561.12 376
14562.26 377
14563.40 367
14564.54 399
14565.68 427
14566.82 389
14567.96 381
14569.10 346
14570.24 409
14571.38 360
14572.52 373
14573.66 375
14574.80 372
14575.94 365
14577.08 374
14578.22 369
14579.36 421
14580.51 379
14581.65 402
14582.79 380
14583.93 362
14585.07 387
14586.21 373
14587.35 431
14588.49 405
14589.63 389
14590.78 387
14591.92 379
14593.06 372
14594.20 382
14595.34 357
14596.48 386
14597.62 351
14598.77 361
14599.91 387
14601.05 367
14602.19 385
14603.33 413
14604.48 369
14605.62 378
14606.76 418
14607.90 382
14609.04 401
14610.19 390
14611.33 379
14612.47 347
14613.61 404
14614.75 394
14615.90 382
14617.04 386
14618.18 421
14619.32 386
14620.47 387
14621.61 389
14622.75 422
14623.89 409
14625.04 391
14626.18 361
14627.32 381
14628.46 394
14629.61 367
14630.75 373
14631.89 415
14633.04 395
14634.18 370
14635.32 362
14636.47 356
14637.61 383
14638.75 386
14639.89 389
14641.04 431
14642.18 414
14643.32 414
14644.47 386
14645.61 380
14646.76 437
14647.90 445
14649.04 410
14650.19 394
14651.33 392
14652.47 395
14653.62 427
14654.76 391
14655.90 410
14657.05 370
14658.19 395
14659.34 400
14660.48 386
14661.62 391
14662.77 387
14663.91 377
14665.06 425
14666.20 400
14667.35 373
14668.49 384
14669.63 376
14670.78 382
14671.92 371
14673.07 394
14674.21 356
14675.36 357
14676.50 338
14677.65 380
14678.79 366
14679.94 404
14681.08 411
14682.23 396
14683.37 388
14684.52 378
14685.66 347
14686.81 398
14687.95 356
14689.10 376
14690.24 357
14691.39 399
14692.53 404
14693.68 380
14694.82 398
14695.97 314
14697.11 345
14698.26 375
14699.41 389
14700.55 387
14701.70 397
14702.84 378
14703.99 392
14705.13 346
14706.28 391
14707.43 410
14708.57 377
14709.72 387
14710.86 367
14712.01 370
14713.16 346
14714.30 348
14715.45 353
14716.59 394
14717.74 367
14718.89 340
14720.03 358
14721.18 356
14722.33 353
14723.47 351
14724.62 338
14725.77 387
14726.91 389
14728.06 355
14729.21 385
14730.35 328
14731.50 357
14732.65 321
14733.79 359
14734.94 378
14736.09 351
14737.23 363
14738.38 334
14739.53 378
14740.68 405
14741.82 387
14742.97 387
14744.12 339
14745.26 350
14746.41 366
14747.56 366
14748.71 352
14749.85 321
14751.00 333
14752.15 369
14753.30 398
14754.45 352
14755.59 386
14756.74 411
14757.89 397
14759.04 362
14760.18 351
14761.33 352
14762.48 341
14763.63 373
14764.78 364
14765.92 344
14767.07 376
14768.22 404
14769.37 342
14770.52 384
14771.67 386
14772.81 424
14773.96 361
14775.11 380
14776.26 393
14777.41 372
14778.56 418
14779.71 406
14780.86 397
14782.00 353
14783.15 386
14784.30 370
14785.45 400
14786.60 409
14787.75 415
14788.90 394
14790.05 375
14791.20 385
14792.35 381
14793.49 388
14794.64 388
14795.79 403
14796.94 414
14798.09 444
14799.24 404
14800.39 420
14801.54 398
14802.69 415
14803.84 422
14804.99 419
14806.14 407
14807.29 388
14808.44 389
14809.59 405
14810.74 446
14811.89 408
14813.04 335
14814.19 424
14815.34 459
14816.49 409
14817.64 416
14818.79 424
14819.94 406
14821.09 392
14822.24 389
14823.39 388
14824.54 414
14825.69 394
14826.84 381
14827.99 384
14829.14 371
14830.29 350
14831.44 364
14832.60 374
14833.75 409
14834.90 375
14836.05 380
14837.20 381
14838.35 373
14839.50 376
14840.65 406
14841.80 391
14842.95 345
14844.11 340
14845.26 325
14846.41 371
14847.56 352
14848.71 389
14849.86 380
14851.01 333
14852.17 384
14853.32 379
14854.47 355
14855.62 347
14856.77 328
14857.92 336
14859.08 359
14860.23 351
14861.38 365
14862.53 353
14863.68 329
14864.84 342
14865.99 321
14867.14 341
14868.29 326
14869.44 319
14870.60 347
14871.75 323
14872.90 384
14874.05 325
14875.21 332
14876.36 306
14877.51 347
14878.66 361
14879.82 324
14880.97 295
14882.12 313
14883.27 343
14884.43 335
14885.58 298
14886.73 326
14887.89 317
14889.04 319
14890.19 383
14891.34 382
14892.50 327
14893.65 367
14894.80 352
14895.96 366
14897.11 323
14898.26 342
14899.42 368
14900.57 335
14901.72 327
14902.88 316
14904.03 309
14905.18 361
14906.34 340
14907.49 316
14908.65 338
14909.80 306
14910.95 317
14912.11 320
14913.26 324
14914.41 329
14915.57 322
14916.72 328
14917.88 318
14919.03 363
14920.18 322
14921.34 342
14922.49 301
14923.65 333
14924.80 366
14925.96 326
14927.11 335
14928.27 313
14929.42 308
14930.57 335
14931.73 319
14932.88 305
14934.04 294
14935.19 314
14936.35 310
14937.50 345
14938.66 366
14939.81 307
14940.97 326
14942.12 344
14943.28 310
14944.43 338
14945.59 344
14946.74 293
14947.90 302
14949.05 331
14950.21 331
14951.36 319
14952.52 286
14953.68 346
14954.83 322
14955.99 324
14957.14 312
14958.30 304
14959.45 341
14960.61 317
14961.77 325
14962.92 347
14964.08 321
14965.23 297
14966.39 315
14967.54 310
14968.70 302
14969.86 341
14971.01 366
14972.17 320
14973.33 293
14974.48 321
14975.64 339
14976.79 307
14977.95 282
14979.11 290
14980.26 300
14981.42 287
14982.58 331
14983.73 323
14984.89 311
14986.05 290
14987.20 297
14988.36 298
14989.52 288
14990.67 303
14991.83 308
14992.99 282
14994.15 314
14995.30 360
14996.46 310
14997.62 328
14998.77 312
14999.93 290
15001.09 294
15002.25 321
15003.40 322
15004.56 308
15005.72 302
15006.88 326
15008.03 265
15009.19 326
15010.35 288
15011.51 326
15012.66 295
15013.82 308
15014.98 287
15016.14 264
15017.30 293
15018.45 299
15019.61 313
15020.77 321
15021.93 316
15023.09 291
15024.24 298
15025.40 331
15026.56 336
15027.72 310
15028.88 321
15030.04 337
15031.19 318
15032.35 285
15033.51 292
15034.67 274
15035.83 276
15036.99 316
15038.15 285
15039.30 295
15040.46 329
15041.62 288
15042.78 296
15043.94 285
15045.10 298
15046.26 291
15047.42 272
15048.58 291
15049.74 307
15050.90 322
15052.05 367
15053.21 308
15054.37 288
15055.53 306
15056.69 296
15057.85 265
15059.01 263
15060.17 297
15061.33 296
15062.49 279
15063.65 332
15064.81 325
15065.97 290
15067.13 266
15068.29 324
15069.45 349
15070.61 287
15071.77 302
15072.93 289
15074.09 296
15075.25 239
15076.41 282
15077.57 284
15078.73 268
15079.89 305
15081.05 308
15082.21 294
15083.37 247
15084.53 269
15085.69 274
15086.85 306
15088.01 283
15089.18 304
15090.34 311
15091.50 286
15092.66 312
15093.82 272
15094.98 258
15096.14 341
15097.30 325
15098.46 298
15099.62 255
15100.78 293
15101.95 263
15103.11 281
15104.27 291
15105.43 281
15106.59 243
15107.75 304
15108.91 296
15110.08 297
15111.24 301
15112.40 292
15113.56 303
15114.72 301
15115.88 301
15117.05 350
15118.21 277
15119.37 285
15120.53 283
15121.69 313
15122.86 305
15124.02 277
15125.18 304
15126.34 301
15127.50 274
15128.67 270
15129.83 247
15130.99 300
15132.15 283
15133.32 287
15134.48 240
15135.64 263
15136.80 253
15137.97 303
15139.13 289
15140.29 275
15141.45 267
15142.62 297
15143.78 290
15144.94 261
15146.11 308
15147.27 263
15148.43 256
15149.59 263
15150.76 291
15151.92 247
15153.08 297
15154.25 311
15155.41 308
15156.57 269
15157.74 301
15158.90 336
15160.06 295
15161.23 298
15162.39 296
15163.55 301
15164.72 305
15165.88 277
15167.05 280
15168.21 287
15169.37 289
15170.54 287
15171.70 282
15172.86 288
15174.03 290
15175.19 314
15176.36 254
15177.52 284
15178.69 279
15179.85 260
15181.01 269
15182.18 257
15183.34 289
15184.51 275
15185.67 304
15186.84 313
15188.00 280
15189.16 261
15190.33 316
15191.49 324
15192.66 294
15193.82 279
15194.99 296
15196.15 296
15197.32 302
15198.48 282
15199.65 311
15200.81 269
15201.98 296
15203.14 289
15204.31 282
15205.47 273
15206.64 259
15207.80 265
15208.97 272
15210.13 289
15211.30 295
15212.47 271
15213.63 290
15214.80 238
15215.96 228
15217.13 332
15218.29 318
15219.46 331
15220.62 317
15221.79 299
15222.96 278
15224.12 262
15225.29 275
15226.45 272
15227.62 337
15228.79 312
15229.95 287
15231.12 286
15232.29 269
15233.45 269
15234.62 280
15235.78 283
15236.95 268
15238.12 308
15239.28 309
15240.45 289
15241.62 273
15242.78 262
15243.95 268
15245.12 296
15246.28 309
15247.45 318
15248.62 287
15249.78 283
15250.95 292
15252.12 297
15253.28 290
15254.45 314
15255.62 271
15256.79 313
15257.95 309
15259.12 290
15260.29 282
15261.46 260
15262.62 269
15263.79 278
15264.96 292
15266.13 275
15267.29 259
15268.46 277
15269.63 293
15270.80 277
15271.96 290
15273.13 275
15274.30 294
15275.47 257
15276.64 263
15277.80 274
15278.97 264
15280.14 296
15281.31 279
15282.48 315
15283.64 296
15284.81 230
15285.98 276
15287.15 289
15288.32 301
15289.49 293
15290.65 281
15291.82 274
15292.99 271
15294.16 273
15295.33 296
15296.50 280
15297.67 288
15298.83 297
15300.00 304
15301.17 288
15302.34 300
15303.51 295
15304.68 304
15305.85 277
15307.02 268
15308.19 278
15309.36 247
15310.52 249
15311.69 255
15312.86 285
15314.03 270
15315.20 292
15316.37 251
15317.54 277
15318.71 310
15319.88 264
15321.05 266
15322.22 319
15323.39 285
15324.56 276
15325.73 277
15326.90 296
15328.07 317
15329.24 318
15330.41 301
15331.58 253
15332.75 295
15333.92 281
15335.09 305
15336.26 302
15337.43 273
15338.60 266
15339.77 289
15340.94 257
15342.11 296
15343.28 301
15344.45 270
15345.62 295
15346.79 253
15347.96 300
15349.13 292
15350.31 298
15351.48 276
15352.65 224
15353.82 274
15354.99 281
15356.16 272
15357.33 272
15358.50 262
15359.67 248
15360.84 295
15362.02 307
15363.19 297
15364.36 309
15365.53 280
15366.70 277
15367.87 273
15369.04 249
15370.21 299
15371.39 309
15372.56 293
15373.73 297
15374.90 300
15376.07 292
15377.24 292
15378.42 309
15379.59 251
15380.76 248
15381.93 254
15383.10 296
15384.28 263
15385.45 265
15386.62 269
15387.79 285
15388.97 275
15390.14 229
15391.31 263
15392.48 260
15393.65 231
15394.83 240
15396.00 291
15397.17 274
15398.34 278
15399.52 339
15400.69 278
15401.86 264
15403.04 257
15404.21 297
15405.38 277
15406.55 261
15407.73 272
15408.90 280
15410.07 263
15411.25 281
15412.42 260
15413.59 274
15414.77 292
15415.94 280
15417.11 282
15418.29 272
15419.46 255
15420.63 284
15421.81 262
15422.98 317
15424.15 287
15425.33 294
15426.50 253
15427.67 277
15428.85 240
15430.02 252
15431.20 286
15432.37 286
15433.54 257
15434.72 273
15435.89 270
15437.07 279
15438.24 269
15439.41 285
15440.59 259
15441.76 229
15442.94 239
15444.11 247
15445.29 266
15446.46 258
15447.63 260
15448.81 252
15449.98 225
15451.16 226
15452.33 244
15453.51 228
15454.68 275
15455.86 278
15457.03 274
15458.21 258
15459.38 303
15460.56 281
15461.73 266
15462.91 283
15464.08 274
15465.26 285
15466.43 261
15467.61 261
15468.78 249
15469.96 267
15471.13 293
15472.31 283
15473.48 270
15474.66 276
15475.83 303
15477.01 318
15478.19 286
15479.36 285
15480.54 251
15481.71 292
15482.89 283
15484.06 250
15485.24 273
15486.42 266
15487.59 254
15488.77 296
15489.94 311
15491.12 284
15492.30 278
15493.47 284
15494.65 263
15495.83 272
15497.00 262
15498.18 289
15499.36 282
15500.53 249
15501.71 272
15502.88 274
15504.06 318
15505.24 279
15506.41 263
15507.59 278
15508.77 293
15509.95 313
15511.12 248
15512.30 248
15513.48 260
15514.65 278
15515.83 271
15517.01 264
15518.18 254
15519.36 310
15520.54 345
15521.72 279
15522.89 272
15524.07 287
15525.25 294
15526.43 280
15527.60 253
15528.78 287
15529.96 304
15531.14 298
15532.31 281
15533.49 267
15534.67 230
15535.85 261
15537.03 308
15538.20 287
15539.38 251
15540.56 286
15541.74 294
15542.92 253
15544.09 273
15545.27 278
15546.45 297
15547.63 293
15548.81 271
15549.98 258
15551.16 284
15552.34 286
15553.52 264
15554.70 282
15555.88 288
15557.06 257
15558.23 276
15559.41 262
15560.59 261
15561.77 292
15562.95 271
15564.13 287
15565.31 269
15566.49 272
15567.67 280
15568.84 296
15570.02 298
15571.20 278
15572.38 299
15573.56 298
15574.74 218
15575.92 241
15577.10 297
15578.28 289
15579.46 273
15580.64 281
15581.82 296
15583.00 296
15584.18 277
15585.36 293
15586.54 275
15587.72 339
15588.90 313
15590.08 296
15591.26 289
15592.44 292
15593.62 298
15594.80 314
15595.98 353
15597.16 314
15598.34 261
15599.52 276
15600.70 276
15601.88 285
15603.06 303
15604.24 277
15605.42 267
15606.60 310
15607.78 303
15608.96 266
15610.14 298
15611.32 304
15612.50 291
15613.68 288
15614.86 283
15616.05 307
15617.23 301
15618.41 276
15619.59 265
15620.77 283
15621.95 346
15623.13 297
15624.31 290
15625.49 309
15626.68 294
15627.86 292
15629.04 301
15630.22 292
15631.40 292
15632.58 295
15633.76 309
15634.95 330
15636.13 346
15637.31 268
15638.49 296
15639.67 318
15640.85 291
15642.04 265
15643.22 310
15644.40 334
15645.58 321
15646.76 284
15647.95 289
15649.13 306
15650.31 254
15651.49 296
15652.67 325
15653.86 309
15655.04 315
15656.22 293
15657.40 277
15658.59 339
15659.77 296
15660.95 312
15662.13 336
15663.32 322
15664.50 321
15665.68 318
15666.87 322
15668.05 316
15669.23 312
15670.41 348
15671.60 327
15672.78 322
15673.96 306
15675.15 339
15676.33 292
15677.51 328
15678.70 340
15679.88 306
15681.06 295
15682.25 297
15683.43 302
15684.61 286
15685.80 283
15686.98 320
15688.16 312
15689.35 292
15690.53 303
15691.72 302
15692.90 300
15694.08 290
15695.27 286
15696.45 309
15697.63 318
15698.82 308
15700.00 305
15701.19 323
15702.37 306
15703.56 334
15704.74 306
15705.92 330
15707.11 303
15708.29 338
15709.48 367
15710.66 309
15711.85 345
15713.03 374
15714.21 346
15715.40 291
15716.58 322
15717.77 332
15718.95 300
15720.14 310
15721.32 386
15722.51 358
15723.69 364
15724.88 346
15726.06 351
15727.25 340
15728.43 353
15729.62 408
15730.80 348
15731.99 317
15733.17 298
15734.36 312
15735.55 323
15736.73 321
15737.92 303
15739.10 312
15740.29 317
15741.47 334
15742.66 324
15743.84 343
15745.03 311
15746.22 339
15747.40 307
15748.59 358
15749.77 341
15750.96 322
15752.15 345
15753.33 325
15754.52 317
15755.70 317
15756.89 334
15758.08 335
15759.26 333
15760.45 304
15761.64 307
15762.82 326
15764.01 315
15765.20 299
15766.38 326
15767.57 293
15768.76 348
15769.94 352
15771.13 337
15772.32 327
15773.50 327
15774.69 317
15775.88 325
15777.06 313
15778.25 341
15779.44 308
15780.62 321
15781.81 327
15783.00 313
15784.19 367
15785.37 340
15786.56 340
15787.75 309
15788.94 321
15790.12 326
15791.31 297
15792.50 322
15793.69 332
15794.87 337
15796.06 317
15797.25 312
15798.44 340
15799.62 284
15800.81 315
15802.00 353
15803.19 317
15804.38 327
15805.56 326
15806.75 306
15807.94 295
15809.13 298
15810.32 270
15811.50 315
15812.69 327
15813.88 320
15815.07 309
15816.26 329
15817.45 343
15818.64 322
15819.82 300
15821.01 274
15822.20 268
15823.39 309
15824.58 308
15825.77 293
15826.96 327
15828.15 307
15829.33 297
15830.52 350
15831.71 349
15832.90 326
15834.09 315
15835.28 291
15836.47 278
15837.66 282
15838.85 314
15840.04 313
15841.23 288
15842.42 320
15843.61 299
15844.79 281
15845.98 274
15847.17 310
15848.36 298
15849.55 310
15850.74 295
15851.93 334
15853.12 295
15854.31 276
15855.50 277
15856.69 276
15857.88 293
15859.07 284
15860.26 276
15861.45 308
15862.64 293
15863.83 315
15865.02 283
15866.21 293
15867.40 310
15868.60 304
15869.79 287
15870.98 260
15872.17 256
15873.36 296
15874.55 287
15875.74 268
15876.93 334
15878.12 302
15879.31 275
15880.50 258
15881.69 249
15882.88 304
15884.07 291
15885.27 248
15886.46 237
15887.65 290
15888.84 300
15890.03 292
15891.22 293
15892.41 266
15893.60 305
15894.80 273
15895.99 295
15897.18 277
15898.37 304
15899.56 293
15900.75 298
15901.95 274
15903.14 244
15904.33 268
15905.52 328
15906.71 308
15907.90 304
15909.10 331
15910.29 305
15911.48 302
15912.67 284
15913.86 302
15915.06 291
15916.25 277
15917.44 258
15918.63 259
15919.83 273
15921.02 303
15922.21 307
15923.40 321
15924.60 301
15925.79 323
15926.98 321
15928.17 283
15929.37 271
15930.56 296
15931.75 314
15932.94 301
15934.14 300
15935.33 288
15936.52 293
15937.72 302
15938.91 326
15940.10 285
15941.30 260
15942.49 275
15943.68 289
15944.88 314
15946.07 274
15947.26 281
15948.46 300
15949.65 295
15950.84 269
15952.04 285
15953.23 256
15954.42 266
15955.62 265
15956.81 281
15958.01 264
15959.20 299
15960.39 292
15961.59 295
15962.78 284
15963.97 268
15965.17 245
15966.36 262
15967.56 268
15968.75 270
15969.95 255
15971.14 256
15972.33 268
15973.53 236
15974.72 288
15975.92 247
15977.11 278
15978.31 287
15979.50 256
15980.70 302
15981.89 313
15983.09 266
15984.28 279
15985.47 257
15986.67 273
15987.86 294
15989.06 241
15990.25 256
15991.45 241
15992.64 282
15993.84 274
15995.03 244
15996.23 248
15997.43 293
15998.62 267
15999.82 277
16001.01 293
16002.21 279
16003.40 279
16004.60 260
16005.79 299
16006.99 267
16008.18 253
16009.38 255
16010.58 267
16011.77 277
16012.97 293
16014.16 258
16015.36 285
16016.56 270
16017.75 253
16018.95 237
16020.14 253
16021.34 268
16022.54 274
16023.73 257
16024.93 268
16026.13 270
16027.32 265
16028.52 296
16029.71 294
16030.91 292
16032.11 257
16033.30 275
16034.50 284
16035.70 279
16036.89 287
16038.09 279
16039.29 253
16040.49 247
16041.68 305
16042.88 272
16044.08 241
16045.27 243
16046.47 263
16047.67 221
16048.86 253
16050.06 269
16051.26 251
16052.46 286
16053.65 284
16054.85 245
16056.05 238
16057.25 265
16058.44 218
16059.64 288
16060.84 276
16062.04 284
16063.23 248
16064.43 261
16065.63 246
16066.83 241
16068.03 225
16069.22 240
16070.42 249
16071.62 276
16072.82 258
16074.02 268
16075.21 248
16076.41 283
16077.61 251
16078.81 265
16080.01 275
16081.21 287
16082.40 262
16083.60 259
16084.80 243
16086.00 276
16087.20 255
16088.40 284
16089.60 286
16090.79 251
16091.99 214
16093.19 224
16094.39 273
16095.59 212
16096.79 237
16097.99 228
16099.19 232
16100.39 249
16101.59 236
16102.78 212
16103.98 251
16105.18 271
16106.38 244
16107.58 241
16108.78 238
16109.98 271
16111.18 253
16112.38 240
16113.58 269
16114.78 216
16115.98 232
16117.18 225
16118.38 222
16119.58 239
16120.78 275
16121.98 273
16123.18 257
16124.38 239
16125.58 233
16126.78 263
16127.98 253
16129.18 207
16130.38 263
16131.58 279
16132.78 246
16133.98 261
16135.18 248
16136.38 266
16137.58 265
16138.78 268
16139.98 247
16141.18 286
16142.38 289
16143.58 251
16144.79 246
16145.99 222
16147.19 243
16148.39 258
16149.59 283
16150.79 242
16151.99 262
16153.19 275
16154.39 249
16155.59 253
16156.80 250
16158.00 248
16159.20 249
16160.40 264
16161.60 280
16162.80 264
16164.00 240
16165.21 267
16166.41 260
16167.61 258
16168.81 255
16170.01 243
16171.21 240
16172.42 249
16173.62 278
16174.82 282
16176.02 293
16177.22 269
16178.43 251
16179.63 229
16180.83 236
16182.03 257
16183.23 251
16184.44 226
16185.64 249
16186.84 232
16188.04 259
16189.25 253
16190.45 229
16191.65 243
16192.85 240
16194.06 257
16195.26 244
16196.46 251
16197.66 267
16198.87 265
16200.07 259
16201.27 281
16202.48 278
16203.68 247
16204.88 253
16206.09 232
16207.29 246
16208.49 261
16209.69 242
16210.90 278
16212.10 267
16213.30 254
16214.51 258
16215.71 267
16216.91 257
16218.12 260
16219.32 275
16220.53 292
16221.73 297
16222.93 240
16224.14 225
16225.34 263
16226.54 283
16227.75 264
16228.95 221
16230.16 246
16231.36 232
16232.56 230
16233.77 282
16234.97 244
16236.18 268
16237.38 263
16238.59 221
16239.79 266
16240.99 258
16242.20 278
16243.40 284
16244.61 247
16245.81 257
16247.02 240
16248.22 255
16249.43 239
16250.63 261
16251.84 256
16253.04 269
16254.24 246
16255.45 256
16256.65 293
16257.86 304
16259.06 282
16260.27 264
16261.48 278
16262.68 273
16263.89 255
16265.09 231
16266.30 236
16267.50 269
16268.71 279
16269.91 257
16271.12 246
16272.32 246
16273.53 298
16274.73 322
16275.94 284
16277.15 276
16278.35 276
16279.56 255
16280.76 251
16281.97 247
16283.18 258
16284.38 273
16285.59 281
16286.79 224
16288.00 229
16289.21 215
16290.41 269
16291.62 290
16292.82 273
16294.03 302
16295.24 286
16296.44 300
16297.65 274
16298.86 255
16300.06 280
16301.27 269
16302.48 264
16303.68 290
16304.89 267
16306.10 271
16307.30 311
16308.51 260
16309.72 299
16310.92 285
16312.13 312
16313.34 294
16314.55 247
16315.75 241
16316.96 281
16318.17 284
16319.37 283
16320.58 302
16321.79 300
16323.00 305
16324.20 297
16325.41 258
16326.62 289
16327.83 280
16329.03 256
16330.24 265
16331.45 227
16332.66 261
16333.87 233
16335.07 221
16336.28 239
16337.49 251
16338.70 293
16339.90 265
16341.11 243
16342.32 282
16343.53 247
16344.74 259
16345.95 259
16347.15 229
16348.36 274
16349.57 287
16350.78 292
16351.99 268
16353.20 253
16354.40 236
16355.61 275
16356.82 279
16358.03 258
16359.24 255
16360.45 253
16361.66 259
16362.87 266
16364.08 266
16365.28 251
16366.49 285
16367.70 247
16368.91 274
16370.12 258
16371.33 228
16372.54 276
16373.75 276
16374.96 248
16376.17 277
16377.38 274
16378.59 277
16379.80 244
16381.01 197
16382.21 211
16383.42 226
16384.63 280
16385.84 229
16387.05 237
16388.26 272
16389.47 269
16390.68 267
16391.89 246
16393.10 254
16394.31 250
16395.52 261
16396.73 229
16397.94 257
16399.15 240
16400.36 234
16401.57 208
16402.79 257
16404.00 238
16405.21 249
16406.42 216
16407.63 247
16408.84 245
16410.05 255
16411.26 243
16412.47 241
16413.68 221
16414.89 244
16416.10 253
16417.31 257
16418.52 238
16419.74 244
16420.95 241
16422.16 260
16423.37 236
16424.58 198
16425.79 228
16427.00 264
16428.21 239
16429.42 256
16430.64 248
16431.85 212
16433.06 240
16434.27 247
16435.48 248
16436.69 219
16437.91 266
16439.12 273
16440.33 234
16441.54 260
16442.75 215
16443.96 224
16445.18 225
16446.39 252
16447.60 249
16448.81 260
16450.02 211
16451.24 255
16452.45 258
16453.66 255
16454.87 247
16456.09 210
16457.30 246
16458.51 242
16459.72 242
16460.94 231
16462.15 262
16463.36 247
16464.57 246
16465.79 244
16467.00 225
16468.21 226
16469.43 209
16470.64 266
16471.85 236
16473.06 257
16474.28 240
16475.49 223
16476.70 231
16477.92 231
16479.13 213
16480.34 231
16481.56 256
16482.77 216
16483.98 214
16485.20 212
16486.41 227
16487.62 248
16488.84 235
16490.05 251
16491.26 276
16492.48 273
16493.69 229
16494.91 185
16496.12 209
16497.33 244
16498.55 252
16499.76 255
16500.97 229
16502.19 229
16503.40 225
16504.62 230
16505.83 262
16507.05 225
16508.26 231
16509.47 266
16510.69 220
16511.90 249
16513.12 237
16514.33 240
16515.55 250
16516.76 228
16517.98 204
16519.19 249
16520.41 251
16521.62 246
16522.83 226
16524.05 216
16525.26 203
16526.48 192
16527.69 236
16528.91 214
16530.12 231
16531.34 217
16532.55 232
16533.77 240
16534.99 254
16536.20 222
16537.42 251
16538.63 249
16539.85 226
16541.06 231
16542.28 224
16543.49 216
16544.71 247
16545.92 215
16547.14 208
16548.36 236
16549.57 197
16550.79 217
16552.00 233
16553.22 221
16554.44 222
16555.65 222
16556.87 231
16558.08 195
16559.30 205
16560.52 218
16561.73 224
16562.95 221
16564.17 238
16565.38 247
16566.60 238
16567.81 200
16569.03 220
16570.25 241
16571.46 296
16572.68 209
16573.90 219
16575.11 233
16576.33 230
16577.55 249
16578.76 226
16579.98 186
16581.20 227
16582.42 247
16583.63 215
16584.85 248
16586.07 205
16587.28 248
16588.50 229
16589.72 218
16590.94 235
16592.15 233
16593.37 232
16594.59 245
16595.81 247
16597.02 236
16598.24 224
16599.46 225
16600.68 228
16601.89 255
16603.11 265
16604.33 194
16605.55 248
16606.77 186
16607.98 215
16609.20 233
16610.42 252
16611.64 224
16612.86 231
16614.07 234
16615.29 191
16616.51 221
16617.73 269
16618.95 231
16620.17 236
16621.38 230
16622.60 191
16623.82 224
16625.04 194
16626.26 185
16627.48 203
16628.70 239
16629.91 231
16631.13 208
16632.35 224
16633.57 236
16634.79 227
16636.01 233
16637.23 224
16638.45 211
16639.67 231
16640.89 222
16642.10 212
16643.32 212
16644.54 174
16645.76 198
16646.98 238
16648.20 234
16649.42 196
16650.64 241
16651.86 255
16653.08 239
16654.30 246
16655.52 222
16656.74 208
16657.96 209
16659.18 207
16660.40 200
16661.62 214
16662.84 249
16664.06 234
16665.28 266
16666.50 246
16667.72 192
16668.94 207
16670.16 216
16671.38 272
16672.60 252
16673.82 214
16675.04 213
16676.26 230
16677.48 216
16678.70 258
16679.92 203
16681.14 197
16682.36 209
16683.58 237
16684.80 254
16686.03 234
16687.25 216
16688.47 213
16689.69 217
16690.91 225
16692.13 246
16693.35 199
16694.57 229
16695.79 207
16697.02 238
16698.24 242
16699.46 239
16700.68 208
16701.90 216
16703.12 209
16704.34 244
16705.57 241
16706.79 228
16708.01 235
16709.23 180
16710.45 207
16711.67 199
16712.90 217
16714.12 226
16715.34 254
16716.56 225
16717.78 238
16719.01 208
16720.23 223
16721.45 197
16722.67 214
16723.89 198
16725.12 238
16726.34 217
16727.56 190
16728.78 195
16730.01 209
16731.23 224
16732.45 240
16733.67 223
16734.90 261
16736.12 208
16737.34 229
16738.56 253
16739.79 246
16741.01 256
16742.23 271
16743.46 236
16744.68 247
16745.90 238
16747.12 214
16748.35 213
16749.57 197
16750.79 262
16752.02 259
16753.24 234
16754.46 200
16755.69 232
16756.91 238
16758.13 191
16759.36 210
16760.58 212
16761.80 183
16763.03 209
16764.25 213
16765.48 235
16766.70 202
16767.92 176
16769.15 201
16770.37 219
16771.60 220
16772.82 232
16774.04 208
16775.27 233
16776.49 222
16777.72 210
16778.94 224
16780.16 207
16781.39 216
16782.61 242
16783.84 205
16785.06 191
16786.29 227
16787.51 203
16788.74 188
16789.96 184
16791.18 232
16792.41 222
16793.63 238
16794.86 229
16796.08 219
16797.31 201
16798.53 241
16799.76 221
16800.98 205
16802.21 219
16803.43 220
16804.66 255
16805.88 220
16807.11 216
16808.33 234
16809.56 224
16810.79 209
16812.01 228
16813.24 214
16814.46 271
16815.69 223
16816.91 197
16818.14 218
16819.36 209
16820.59 205
16821.82 219
16823.04 244
16824.27 203
16825.49 203
16826.72 206
16827.95 201
16829.17 227
16830.40 247
16831.62 208
16832.85 235
16834.08 232
16835.30 229
16836.53 239
16837.76 233
16838.98 198
16840.21 196
16841.44 248
16842.66 219
16843.89 238
16845.11 208
16846.34 215
16847.57 210
16848.80 245
16850.02 243
16851.25 224
16852.48 227
16853.70 237
16854.93 207
16856.16 223
16857.38 244
16858.61 241
16859.84 228
16861.07 244
16862.29 256
16863.52 220
16864.75 224
16865.97 220
16867.20 258
16868.43 231
16869.66 231
16870.89 231
16872.11 257
16873.34 214
16874.57 233
16875.80 239
16877.02 222
16878.25 233
16879.48 228
16880.71 231
16881.94 201
16883.16 227
16884.39 250
16885.62 253
16886.85 199
16888.08 201
16889.30 249
16890.53 261
16891.76 223
16892.99 202
16894.22 216
16895.45 239
16896.67 203
16897.90 212
16899.13 217
16900.36 252
16901.59 251
16902.82 241
16904.05 251
16905.28 207
16906.50 220
16907.73 222
16908.96 234
16910.19 201
16911.42 237
16912.65 209
16913.88 204
16915.11 211
16916.34 218
16917.57 213
16918.80 212
16920.03 223
16921.26 187
16922.48 244
16923.71 200
16924.94 200
16926.17 214
16927.40 221
16928.63 204
16929.86 250
16931.09 210
16932.32 213
16933.55 235
16934.78 225
16936.01 227
16937.24 203
16938.47 188
16939.70 221
16940.93 210
16942.16 210
16943.39 230
16944.62 235
16945.85 220
16947.08 226
16948.31 197
16949.54 244
16950.78 283
16952.01 227
16953.24 209
16954.47 226
16955.70 220
16956.93 249
16958.16 232
16959.39 220
16960.62 225
16961.85 227
16963.08 201
16964.31 235
16965.54 209
16966.78 213
16968.01 186
16969.24 216
16970.47 200
16971.70 218
16972.93 209
16974.16 226
16975.39 217
16976.63 213
16977.86 208
16979.09 217
16980.32 227
16981.55 235
16982.78 229
16984.02 207
16985.25 224
16986.48 206
16987.71 211
16988.94 206
16990.18 229
16991.41 218
16992.64 203
16993.87 165
16995.10 225
16996.34 217
16997.57 213
16998.80 223
17000.03 231
17001.26 256
17002.50 190
17003.73 207
17004.96 209
17006.19 231
17007.43 199
17008.66 204
17009.89 225
17011.12 201
17012.36 235
17013.59 207
17014.82 214
17016.06 210
17017.29 233
17018.52 248
17019.76 206
17020.99 216
17022.22 208
17023.45 185
17024.69 252
17025.92 230
17027.15 206
17028.39 232
17029.62 215
17030.85 243
17032.09 231
17033.32 236
17034.55 236
17035.79 216
17037.02 209
17038.26 196
17039.49 212
17040.72 232
17041.96 248
17043.19 195
17044.43 201
17045.66 203
17046.89 201
17048.13 214
17049.36 221
17050.60 213
17051.83 210
17053.06 218
17054.30 215
17055.53 235
17056.77 257
17058.00 201
17059.24 202
17060.47 233
17061.70 230
17062.94 244
17064.17 217
17065.41 215
17066.64 224
17067.88 224
17069.11 218
17070.35 205
17071.58 207
17072.82 215
17074.05 198
17075.29 228
17076.52 209
17077.76 195
17078.99 214
17080.23 228
17081.46 228
17082.70 279
17083.93 194
17085.17 213
17086.41 201
17087.64 165
17088.88 193
17090.11 194
17091.35 219
17092.58 196
17093.82 209
17095.05 180
17096.29 193
17097.53 218
17098.76 211
17100.00 196
17101.23 200
17102.47 204
17103.71 232
17104.94 216
17106.18 202
17107.41 225
17108.65 231
17109.89 233
17111.12 193
17112.36 224
17113.60 229
17114.83 220
17116.07 223
17117.31 199
17118.54 185
17119.78 189
17121.02 182
17122.25 210
17123.49 202
17124.73 197
17125.96 206
17127.20 206
17128.44 204
17129.67 209
17130.91 254
17132.15 204
17133.39 188
17134.62 236
17135.86 245
17137.10 237
17138.33 236
17139.57 234
17140.81 186
17142.05 173
17143.28 208
17144.52 226
17145.76 204
17147.00 211
17148.23 235
17149.47 226
17150.71 233
17151.95 252
17153.19 247
17154.42 234
17155.66 222
17156.90 258
17158.14 197
17159.38 222
17160.61 192
17161.85 191
17163.09 203
17164.33 177
17165.57 182
17166.81 194
17168.04 241
17169.28 197
17170.52 203
17171.76 202
17173.00 207
17174.24 211
17175.47 225
17176.71 179
17177.95 199
17179.19 209
17180.43 193
17181.67 230
17182.91 249
17184.15 242
17185.39 212
17186.62 243
17187.86 187
17189.10 193
17190.34 227
17191.58 229
17192.82 209
17194.06 219
17195.30 222
17196.54 231
17197.78 211
17199.02 199
17200.26 207
17201.50 227
17202.74 244
17203.98 191
17205.22 173
17206.46 202
17207.70 224
17208.94 197
17210.18 181
17211.42 196
17212.66 215
17213.90 221
17215.14 192
17216.38 184
17217.62 175
17218.86 194
17220.10 190
17221.34 169
17222.58 190
17223.82 244
17225.06 263
17226.30 241
17227.54 214
17228.78 210
17230.02 215
17231.26 216
17232.50 200
17233.74 208
17234.98 192
17236.22 213
17237.47 206
17238.71 180
17239.95 218
17241.19 204
17242.43 208
17243.67 186
17244.91 180
17246.15 213
17247.39 229
17248.64 206
17249.88 195
17251.12 189
17252.36 169
17253.60 200
17254.84 185
17256.08 193
17257.33 175
17258.57 189
17259.81 226
17261.05 191
17262.29 193
17263.54 224
17264.78 207
17266.02 213
17267.26 195
17268.50 201
17269.75 214
17270.99 219
17272.23 190
17273.47 190
17274.71 191
17275.96 198
17277.20 232
17278.44 248
17279.68 179
17280.93 225
17282.17 242
17283.41 209
17284.65 206
17285.90 213
17287.14 203
17288.38 234
17289.62 213
17290.87 229
17292.11 190
17293.35 170
17294.60 199
17295.84 169
17297.08 200
17298.33 210
17299.57 158
17300.81 182
17302.05 189
17303.30 204
17304.54 212
17305.78 229
17307.03 222
17308.27 191
17309.52 181
17310.76 181
17312.00 174
17313.25 226
17314.49 191
17315.73 214
17316.98 203
17318.22 184
17319.47 172
17320.71 233
17321.95 193
17323.20 177
17324.44 202
17325.69 220
17326.93 183
17328.17 195
17329.42 194
17330.66 176
17331.91 174
17333.15 170
17334.40 176
17335.64 182
17336.88 171
17338.13 203
17339.37 188
17340.62 202
17341.86 205
17343.11 228
17344.35 205
17345.60 215
17346.84 209
17348.09 237
17349.33 188
17350.58 205
17351.82 210
17353.07 211
17354.31 199
17355.56 192
17356.80 192
17358.05 214
17359.29 224
17360.54 223
17361.78 187
17363.03 201
17364.27 188
17365.52 206
17366.77 208
17368.01 183
17369.26 189
17370.50 193
17371.75 206
17372.99 178
17374.24 195
17375.49 197
17376.73 182
17377.98 197
17379.22 199
17380.47 208
17381.72 217
17382.96 244
17384.21 191
17385.45 193
17386.70 179
17387.95 184
17389.19 210
17390.44 182
17391.69 165
17392.93 200
17394.18 183
17395.43 193
17396.67 157
17397.92 191
17399.17 224
17400.41 199
17401.66 189
17402.91 169
17404.15 180
17405.40 172
17406.65 193
17407.89 189
17409.14 193
17410.39 168
17411.64 198
17412.88 172
17414.13 177
17415.38 198
17416.63 197
17417.87 197
17419.12 197
17420.37 179
17421.62 140
17422.86 185
17424.11 195
17425.36 199
17426.61 186
17427.85 215
17429.10 183
17430.35 208
17431.60 205
17432.85 182
17434.09 203
17435.34 195
17436.59 198
17437.84 171
17439.09 198
17440.33 237
17441.58 194
17442.83 173
17444.08 195
17445.33 191
17446.58 181
17447.82 235
17449.07 199
17450.32 190
17451.57 187
17452.82 174
17454.07 182
17455.32 225
17456.57 212
17457.81 204
17459.06 174
17460.31 220
17461.56 178
17462.81 195
17464.06 214
17465.31 204
17466.56 174
17467.81 185
17469.06 192
17470.30 190
17471.55 180
17472.80 194
17474.05 176
17475.30 176
17476.55 191
17477.80 184
17479.05 203
17480.30 200
17481.55 221
17482.80 210
17484.05 196
17485.30 193
17486.55 188
17487.80 203
17489.05 194
17490.30 197
17491.55 184
17492.80 215
17494.05 223
17495.30 195
17496.55 164
17497.80 204
17499.05 201
17500.30 201
17501.55 189
17502.80 186
17504.05 180
17505.30 182
17506.55 187
17507.80 217
17509.06 211
17510.31 189
17511.56 192
17512.81 194
17514.06 219
17515.31 197
17516.56 227
17517.81 198
17519.06 189
17520.31 176
17521.56 197
17522.82 189
17524.07 222
17525.32 191
17526.57 212
17527.82 194
17529.07 214
17530.32 216
17531.58 197
17532.83 207
17534.08 201
17535.33 225
17536.58 216
17537.83 209
17539.09 204
17540.34 211
17541.59 210
17542.84 188
17544.09 211
17545.35 223
17546.60 227
17547.85 208
17549.10 232
17550.35 194
17551.61 239
17552.86 231
17554.11 202
17555.36 200
17556.62 173
17557.87 199
17559.12 210
17560.37 189
17561.63 187
17562.88 190
17564.13 208
17565.38 196
17566.64 213
17567.89 215
17569.14 199
17570.39 167
17571.65 177
17572.90 169
17574.15 188
17575.41 206
17576.66 170
17577.91 201
17579.17 179
17580.42 214
17581.67 199
17582.93 174
17584.18 203
17585.43 184
17586.69 187
17587.94 206
17589.19 222
17590.45 185
17591.70 190
17592.95 203
17594.21 219
17595.46 192
17596.72 155
17597.97 157
17599.22 196
17600.48 240
17601.73 193
17602.99 201
17604.24 157
17605.49 190
17606.75 198
17608.00 226
17609.26 219
17610.51 201
17611.76 187
17613.02 209
17614.27 189
17615.53 220
17616.78 214
17618.04 224
17619.29 246
17620.55 173
17621.80 157
17623.06 177
17624.31 184
17625.57 211
17626.82 219
17628.08 189
17629.33 193
17630.59 188
17631.84 176
17633.10 170
17634.35 179
17635.61 192
17636.86 244
17638.12 191
17639.37 201
17640.63 206
17641.88 198
17643.14 195
17644.39 217
17645.65 216
17646.91 188
17648.16 194
17649.42 152
17650.67 186
17651.93 200
17653.18 202
17654.44 187
17655.70 174
17656.95 202
17658.21 205
17659.46 219
17660.72 207
17661.98 187
17663.23 216
17664.49 218
17665.75 197
17667.00 177
17668.26 185
17669.51 182
17670.77 222
17672.03 196
17673.28 209
17674.54 212
17675.80 197
17677.05 206
17678.31 204
17679.57 183
17680.82 224
17682.08 204
17683.34 186
17684.60 168
17685.85 170
17687.11 193
17688.37 200
17689.62 190
17690.88 215
17692.14 174
17693.40 211
17694.65 225
17695.91 208
17697.17 208
17698.42 167
17699.68 157
17700.94 174
17702.20 230
17703.46 210
17704.71 206
17705.97 195
17707.23 172
17708.49 161
17709.74 206
17711.00 207
17712.26 189
17713.52 183
17714.78 182
17716.03 186
17717.29 193
17718.55 208
17719.81 196
17721.07 203
17722.33 192
17723.58 217
17724.84 211
17726.10 221
17727.36 188
17728.62 199
17729.88 174
17731.13 188
17732.39 206
17733.65 235
17734.91 219
17736.17 200
17737.43 189
17738.69 198
17739.95 184
17741.21 177
17742.46 224
17743.72 186
17744.98 199
17746.24 207
17747.50 193
17748.76 174
17750.02 182
17751.28 203
17752.54 261
17753.80 207
17755.06 179
17756.32 178
17757.58 210
17758.84 190
17760.10 188
17761.36 196
17762.61 255
17763.87 213
17765.13 190
17766.39 210
17767.65 194
17768.91 193
17770.17 196
17771.43 194
17772.69 207
17773.95 212
17775.21 224
17776.48 228
17777.74 211
17779.00 229
17780.26 200
17781.52 183
17782.78 219
17784.04 188
17785.30 225
17786.56 183
17787.82 203
17789.08 198
17790.34 218
17791.60 216
17792.86 229
17794.12 260
17795.38 246
17796.65 276
17797.91 234
17799.17 204
17800.43 208
17801.69 200
17802.95 222
17804.21 179
17805.47 204
17806.73 242
17808.00 200
17809.26 191
17810.52 206
17811.78 229
17813.04 190
17814.30 207
17815.56 185
17816.83 212
17818.09 184
17819.35 200
17820.61 220
17821.87 225
17823.14 169
17824.40 192
17825.66 212
17826.92 223
17828.18 191
17829.45 179
17830.71 193
17831.97 235
17833.23 210
17834.49 185
17835.76 202
17837.02 202
17838.28 208
17839.54 195
17840.81 197
17842.07 187
17843.33 197
17844.59 193
17845.86 179
17847.12 211
17848.38 205
17849.65 205
17850.91 230
17852.17 187
17853.43 203
17854.70 189
17855.96 180
17857.22 196
17858.49 227
17859.75 215
17861.01 166
17862.28 168
17863.54 186
17864.80 178
17866.07 222
17867.33 213
17868.59 209
17869.86 224
17871.12 200
17872.38 226
17873.65 214
17874.91 210
17876.18 184
17877.44 176
17878.70 206
17879.97 210
17881.23 187
17882.50 210
17883.76 205
17885.02 191
17886.29 193
17887.55 197
17888.82 201
17890.08 197
17891.35 215
17892.61 188
17893.87 201
17895.14 215
17896.40 237
17897.67 219
17898.93 172
17900.20 182
17901.46 195
17902.73 196
17903.99 187
17905.26 172
17906.52 208
17907.79 198
17909.05 207
17910.32 211
17911.58 187
17912.85 227
17914.11 196
17915.38 217
17916.64 193
17917.91 220
17919.17 190
17920.44 201
17921.70 190
17922.97 215
17924.23 209
17925.50 206
17926.76 177
17928.03 194
17929.30 174
17930.56 184
17931.83 198
17933.09 208
17934.36 235
17935.62 215
17936.89 188
17938.16 190
17939.42 184
17940.69 194
17941.96 191
17943.22 181
17944.49 216
17945.75 202
17947.02 181
17948.29 172
17949.55 195
17950.82 174
17952.09 184
17953.35 194
17954.62 189
17955.89 188
17957.15 197
17958.42 185
17959.69 205
17960.95 211
17962.22 188
17963.49 204
17964.75 200
17966.02 195
17967.29 185
17968.55 188
17969.82 198
17971.09 197
17972.36 191
17973.62 186
17974.89 210
17976.16 204
17977.42 204
17978.69 178
17979.96 188
17981.23 189
17982.49 189
17983.76 180
17985.03 180
17986.30 182
17987.57 165
17988.83 191
17990.10 253
17991.37 190
17992.64 161
17993.90 179
17995.17 187
17996.44 190
17997.71 190
17998.98 174
18000.25 206
18001.51 193
18002.78 174
18004.05 190
18005.32 174
18006.59 207
18007.86 188
18009.12 214
18010.39 232
18011.66 178
18012.93 210
18014.20 188
18015.47 178
18016.74 204
18018.00 171
18019.27 217
18020.54 216
18021.81 202
18023.08 174
18024.35 184
18025.62 205
18026.89 216
18028.16 221
18029.43 185
18030.69 193
18031.96 204
18033.23 192
18034.50 193
18035.77 161
18037.04 186
18038.31 209
18039.58 219
18040.85 194
18042.12 201
18043.39 208
18044.66 191
18045.93 194
18047.20 167
18048.47 189
18049.74 214
18051.01 232
18052.28 167
18053.55 157
18054.82 199
18056.09 185
18057.36 220
18058.63 183
18059.90 178
18061.17 184
18062.44 203
18063.71 189
18064.98 192
18066.25 200
18067.52 202
18068.79 200
18070.06 237
18071.33 190
18072.61 207
18073.88 188
18075.15 206
18076.42 163
18077.69 179
18078.96 190
18080.23 201
18081.50 178
18082.77 172
18084.04 181
18085.32 175
18086.59 210
18087.86 203
18089.13 196
18090.40 189
18091.67 183
18092.94 188
18094.22 192
18095.49 170
18096.76 189
18098.03 175
18099.30 182
18100.57 180
18101.85 164
18103.12 192
18104.39 188
18105.66 195
18106.93 219
18108.20 201
18109.48 205
18110.75 242
18112.02 182
18113.29 181
18114.57 181
18115.84 171
18117.11 197
18118.38 216
18119.65 207
18120.93 223
18122.20 233
18123.47 187
18124.74 204
18126.02 209
18127.29 229
18128.56 231
18129.84 168
18131.11 172
18132.38 195
18133.65 182
18134.93 229
18136.20 211
18137.47 208
18138.75 178
18140.02 173
18141.29 184
18142.57 181
18143.84 203
18145.11 200
18146.39 217
18147.66 204
18148.93 182
18150.21 203
18151.48 176
18152.75 189
18154.03 170
18155.30 201
18156.57 239
18157.85 208
18159.12 162
18160.40 188
18161.67 200
18162.94 187
18164.22 210
18165.49 218
18166.77 209
18168.04 197
18169.31 184
18170.59 197
18171.86 161
18173.14 189
18174.41 218
18175.68 206
18176.96 223
18178.23 190
18179.51 180
18180.78 194
18182.06 208
18183.33 172
18184.61 183
18185.88 180
18187.16 202
18188.43 176
18189.71 209
18190.98 186
18192.26 184
18193.53 191
18194.81 184
18196.08 202
18197.36 203
18198.63 209
18199.91 166
18201.18 181
18202.46 153
18203.73 187
18205.01 182
18206.28 175
18207.56 185
18208.83 199
18210.11 210
18211.39 222
18212.66 176
18213.94 194
18215.21 217
18216.49 219
18217.76 204
18219.04 184
18220.32 204
18221.59 205
18222.87 196
18224.14 160
18225.42 204
18226.70 202
18227.97 225
18229.25 245
18230.53 188
18231.80 194
18233.08 206
18234.35 188
18235.63 202
18236.91 187
18238.18 161
18239.46 188
18240.74 185
18242.01 202
18243.29 205
18244.57 175
18245.84 178
18247.12 199
18248.40 213
18249.68 195
18250.95 200
18252.23 197
18253.51 196
18254.78 214
18256.06 222
18257.34 192
18258.62 202
18259.89 203
18261.17 206
18262.45 191
18263.72 184
18265.00 197
18266.28 195
18267.56 218
18268.84 196
18270.11 195
18271.39 202
18272.67 179
18273.95 214
18275.22 174
18276.50 182
18277.78 201
18279.06 186
18280.34 213
18281.61 202
18282.89 213
18284.17 209
18285.45 177
18286.73 237
18288.01 216
18289.28 182
18290.56 179
18291.84 191
18293.12 190
18294.40 193
18295.68 172
18296.95 192
18298.23 201
18299.51 186
18300.79 176
18302.07 202
18303.35 208
18304.63 206
18305.91 224
18307.19 196
18308.46 174
18309.74 210
18311.02 217
18312.30 194
18313.58 186
18314.86 201
18316.14 155
18317.42 202
18318.70 253
18319.98 201
18321.26 201
18322.54 217
18323.82 213
18325.10 178
18326.38 202
18327.66 201
18328.94 195
18330.22 196
18331.50 202
18332.77 181
18334.05 201
18335.33 199
18336.61 174
18337.90 172
18339.18 201
18340.46 190
18341.74 210
18343.02 192
18344.30 187
18345.58 205
18346.86 217
18348.14 224
18349.42 184
18350.70 189
18351.98 182
18353.26 173
18354.54 203
18355.82 187
18357.10 174
18358.38 190
18359.66 196
18360.94 217
18362.22 189
18363.51 214
18364.79 202
18366.07 196
18367.35 185
18368.63 148
18369.91 195
18371.19 213
18372.47 207
18373.76 202
18375.04 186
18376.32 196
18377.60 231
18378.88 204
18380.16 199
18381.44 200
18382.73 204
18384.01 199
18385.29 206
18386.57 202
18387.85 181
18389.13 202
18390.42 197
18391.70 179
18392.98 186
18394.26 189
18395.54 201
18396.83 189
18398.11 219
18399.39 192
18400.67 188
18401.96 180
18403.24 183
18404.52 201
18405.80 185
18407.09 196
18408.37 192
18409.65 190
18410.93 229
18412.22 219
18413.50 175
18414.78 149
18416.06 171
18417.35 208
18418.63 215
18419.91 178
18421.20 181
18422.48 197
18423.76 182
18425.05 195
18426.33 195
18427.61 211
18428.89 156
18430.18 213
18431.46 200
18432.74 203
18434.03 227
18435.31 205
18436.60 175
18437.88 176
18439.16 161
18440.45 182
18441.73 189
18443.01 218
18444.30 217
18445.58 200
18446.87 193
18448.15 206
18449.43 196
18450.72 192
18452.00 224
18453.29 212
18454.57 192
18455.85 233
18457.14 192
18458.42 164
18459.71 199
18460.99 173
18462.28 219
18463.56 180
18464.84 188
18466.13 183
18467.41 202
18468.70 205
18469.98 155
18471.27 210
18472.55 213
18473.84 185
18475.12 196
18476.41 176
18477.69 214
18478.98 179
18480.26 194
18481.55 181
18482.83 172
18484.12 161
18485.40 174
18486.69 176
18487.97 188
18489.26 175
18490.54 170
18491.83 214
18493.11 214
18494.40 176
18495.69 153
18496.97 183
18498.26 184
18499.54 183
18500.83 181
18502.11 211
18503.40 211
18504.69 205
18505.97 176
18507.26 213
18508.54 187
18509.83 155
18511.12 166
18512.40 201
18513.69 183
18514.98 200
18516.26 203
18517.55 183
18518.83 175
18520.12 187
18521.41 208
18522.69 188
18523.98 186
18525.27 204
18526.55 211
18527.84 159
18529.13 151
18530.41 200
18531.70 203
18532.99 198
18534.27 208
18535.56 181
18536.85 209
18538.14 218
18539.42 230
18540.71 210
18542.00 199
18543.28 222
18544.57 189
18545.86 214
18547.15 204
18548.43 190
18549.72 184
18551.01 220
18552.30 212
18553.58 170
18554.87 195
18556.16 214
18557.45 188
18558.73 193
18560.02 172
18561.31 199
18562.60 187
18563.89 183
18565.17 173
18566.46 200
18567.75 163
18569.04 196
18570.33 214
18571.62 192
18572.90 158
18574.19 214
18575.48 197
18576.77 166
18578.06 161
18579.35 176
18580.63 194
18581.92 188
18583.21 205
18584.50 207
18585.79 215
18587.08 181
18588.37 197
18589.66 169
18590.94 191
18592.23 179
18593.52 192
18594.81 188
18596.10 168
18597.39 198
18598.68 183
18599.97 187
18601.26 210
18602.55 193
18603.84 222
18605.13 189
18606.41 192
18607.70 211
18608.99 187
18610.28 181
18611.57 188
18612.86 195
18614.15 183
18615.44 171
18616.73 179
18618.02 193
18619.31 195
18620.60 192
18621.89 171
18623.18 185
18624.47 182
18625.76 188
18627.05 216
18628.34 168
18629.63 211
18630.92 190
18632.21 198
18633.50 219
18634.79 206
18636.08 220
18637.37 226
18638.67 221
18639.96 188
18641.25 191
18642.54 199
18643.83 185
18645.12 197
18646.41 213
18647.70 225
18648.99 215
18650.28 205
18651.57 198
18652.86 200
18654.16 179
18655.45 189
18656.74 189
18658.03 207
18659.32 199
18660.61 213
18661.90 194
18663.19 205
18664.49 207
18665.78 162
18667.07 192
18668.36 182
18669.65 197
18670.94 185
18672.24 185
18673.53 174
18674.82 162
18676.11 161
18677.40 164
18678.70 200
18679.99 200
18681.28 183
18682.57 187
18683.86 187
18685.16 177
18686.45 178
18687.74 196
18689.03 194
18690.33 211
18691.62 178
18692.91 172
18694.20 197
18695.50 163
18696.79 184
18698.08 190
18699.37 209
18700.67 209
18701.96 170
18703.25 165
18704.54 185
18705.84 195
18707.13 204
18708.42 203
18709.72 184
18711.01 210
18712.30 188
18713.60 215
18714.89 175
18716.18 208
18717.48 184
18718.77 176
18720.06 208
18721.36 209
18722.65 183
18723.94 181
18725.24 213
18726.53 176
18727.82 200
18729.12 188
18730.41 171
18731.70 162
18733.00 184
18734.29 169
18735.59 166
18736.88 189
18738.17 182
18739.47 187
18740.76 190
18742.06 171
18743.35 214
18744.64 199
18745.94 158
18747.23 178
18748.53 210
18749.82 225
18751.12 164
18752.41 160
18753.71 150
18755.00 160
18756.30 188
18757.59 179
18758.88 179
18760.18 181
18761.47 177
18762.77 179
18764.06 209
18765.36 183
18766.65 185
18767.95 179
18769.24 204
18770.54 172
18771.83 193
18773.13 230
18774.43 211
18775.72 211
18777.02 211
18778.31 173
18779.61 195
18780.90 206
18782.20 180
18783.49 176
18784.79 200
18786.08 228
18787.38 218
18788.68 176
18789.97 210
18791.27 214
18792.56 200
18793.86 227
18795.16 210
18796.45 178
18797.75 179
18799.04 186
18800.34 154
18801.64 165
18802.93 137
18804.23 176
18805.53 169
18806.82 173
18808.12 188
18809.41 195
18810.71 193
18812.01 208
18813.30 186
18814.60 189
18815.90 178
18817.19 206
18818.49 187
18819.79 181
18821.09 205
18822.38 166
18823.68 184
18824.98 188
18826.27 207
18827.57 184
18828.87 192
18830.16 174
18831.46 158
18832.76 176
18834.06 210
18835.35 226
18836.65 172
18837.95 175
18839.25 161
18840.54 166
18841.84 184
18843.14 186
18844.44 168
18845.73 177
18847.03 209
18848.33 207
18849.63 193
18850.93 152
18852.22 182
18853.52 182
18854.82 172
18856.12 170
18857.42 165
18858.71 182
18860.01 164
18861.31 172
18862.61 204
18863.91 189
18865.21 192
18866.50 180
18867.80 174
18869.10 186
18870.40 185
18871.70 175
18873.00 184
18874.30 156
18875.60 150
18876.89 195
18878.19 185
18879.49 175
18880.79 174
18882.09 214
18883.39 168
18884.69 170
18885.99 173
18887.29 170
18888.59 185
18889.88 197
18891.18 185
18892.48 163
18893.78 164
18895.08 221
18896.38 195
18897.68 186
18898.98 187
18900.28 192
18901.58 186
18902.88 166
18904.18 187
18905.48 180
18906.78 199
18908.08 177
18909.38 156
18910.68 163
18911.98 173
18913.28 187
18914.58 182
18915.88 175
18917.18 169
18918.48 194
18919.78 150
18921.08 161
18922.38 211
18923.68 194
18924.98 169
18926.28 169
18927.58 184
18928.88 182
18930.18 168
18931.49 176
18932.79 142
18934.09 157
18935.39 158
18936.69 174
18937.99 185
18939.29 171
18940.59 174
18941.89 200
18943.19 190
18944.49 174
18945.80 195
18947.10 185
18948.40 195
18949.70 162
18951.00 188
18952.30 179
18953.60 174
18954.91 166
18956.21 169
18957.51 152
18958.81 204
18960.11 192
18961.41 179
18962.72 182
18964.02 192
18965.32 182
18966.62 163
18967.92 202
18969.23 158
18970.53 156
18971.83 166
18973.13 197
18974.43 167
18975.74 213
18977.04 162
18978.34 150
18979.64 156
18980.95 172
18982.25 175
18983.55 181
18984.85 157
18986.16 172
18987.46 191
18988.76 177
18990.06 179
18991.37 172
18992.67 184
18993.97 178
18995.28 172
18996.58 182
18997.88 156
18999.18 187
19000.49 187
19001.79 153
19003.09 158
19004.40 189
19005.70 189
19007.00 200
19008.31 170
19009.61 173
19010.91 171
19012.22 165
19013.52 182
19014.82 148
19016.13 179
19017.43 181
19018.74 226
19020.04 197
19021.34 178
19022.65 182
19023.95 169
19025.25 181
19026.56 149
19027.86 182
19029.17 164
19030.47 160
19031.77 177
19033.08 154
19034.38 187
19035.69 190
19036.99 190
19038.30 173
19039.60 157
19040.91 180
19042.21 166
19043.51 190
19044.82 203
19046.12 183
19047.43 201
19048.73 197
19050.04 175
19051.34 175
19052.65 177
19053.95 198
19055.26 201
19056.56 195
19057.87 169
19059.17 199
19060.48 221
19061.78 164
19063.09 158
19064.39 177
19065.70 189
19067.00 155
19068.31 196
19069.62 178
19070.92 173
19072.23 167
19073.53 198
19074.84 179
19076.14 149
19077.45 164
19078.75 187
19080.06 168
19081.37 149
19082.67 174
19083.98 182
19085.28 163
19086.59 170
19087.90 192
19089.20 185
19090.51 161
19091.82 169
19093.12 176
19094.43 175
19095.73 174
19097.04 191
19098.35 178
19099.65 174
19100.96 178
19102.27 196
19103.57 161
19104.88 168
19106.19 172
19107.49 199
19108.80 186
19110.11 177
19111.41 194
19112.72 188
19114.03 183
19115.33 199
19116.64 197
19117.95 174
19119.26 178
19120.56 163
19121.87 167
19123.18 176
19124.49 192
19125.79 192
19127.10 189
19128.41 177
19129.72 195
19131.02 171
19132.33 154
19133.64 172
19134.95 152
19136.25 147
19137.56 159
19138.87 165
19140.18 165
19141.49 199
19142.79 156
19144.10 154
19145.41 155
19146.72 169
19148.03 160
19149.33 165
19150.64 170
19151.95 177
19153.26 163
19154.57 143
19155.88 159
19157.18 178
19158.49 169
19159.80 125
19161.11 173
19162.42 166
19163.73 169
19165.04 182
19166.34 187
19167.65 183
19168.96 181
19170.27 172
19171.58 193
19172.89 200
19174.20 175
19175.51 164
19176.82 169
19178.13 170
19179.43 207
19180.74 212
19182.05 165
19183.36 166
19184.67 157
19185.98 192
19187.29 180
19188.60 182
19189.91 158
19191.22 160
19192.53 167
19193.84 168
19195.15 197
19196.46 177
19197.77 169
19199.08 159
19200.39 175
19201.70 176
19203.01 160
19204.32 163
19205.63 179
19206.94 144
19208.25 172
19209.56 167
19210.87 169
19212.18 179
19213.49 152
19214.80 156
19216.11 159
19217.42 157
19218.73 158
19220.04 159
19221.35 202
19222.66 186
19223.98 182
19225.29 179
19226.60 177
19227.91 184
19229.22 172
19230.53 179
19231.84 176
19233.15 192
19234.46 169
19235.77 173
19237.09 178
19238.40 170
19239.71 181
19241.02 150
19242.33 178
19243.64 159
19244.95 189
19246.27 142
19247.58 167
19248.89 186
19250.20 206
19251.51 194
19252.82 177
19254.14 180
19255.45 164
19256.76 181
19258.07 165
19259.38 195
19260.70 178
19262.01 167
19263.32 186
19264.63 174
19265.94 164
19267.26 166
19268.57 192
19269.88 200
19271.19 190
19272.51 195
19273.82 175
19275.13 194
19276.44 173
19277.76 168
19279.07 177
19280.38 190
19281.69 182
19283.01 169
19284.32 175
19285.63 186
19286.94 163
19288.26 174
19289.57 173
19290.88 171
19292.20 177
19293.51 163
19294.82 175
19296.14 171
19297.45 167
19298.76 159
19300.08 199
19301.39 173
19302.70 163
19304.02 169
19305.33 187
19306.64 154
19307.96 144
19309.27 170
19310.59 172
19311.90 192
19313.21 191
19314.53 199
19315.84 166
19317.15 168
19318.47 184
19319.78 155
19321.10 145
19322.41 155
19323.72 171
19325.04 176
19326.35 177
19327.67 191
19328.98 150
19330.30 136
19331.61 154
19332.93 152
19334.24 154
19335.55 184
19336.87 132
19338.18 155
19339.50 158
19340.81 182
19342.13 168
19343.44 156
19344.76 144
19346.07 182
19347.39 153
19348.70 173
19350.02 167
19351.33 165
19352.65 162
19353.96 164
19355.28 173
19356.59 158
19357.91 156
19359.22 166
19360.54 164
19361.86 167
19363.17 189
19364.49 183
19365.80 186
19367.12 195
19368.43 174
19369.75 152
19371.06 152
19372.38 174
19373.70 161
19375.01 173
19376.33 185
19377.64 198
19378.96 180
19380.28 146
19381.59 156
19382.91 189
19384.23 190
19385.54 159
19386.86 165
19388.17 162
19389.49 181
19390.81 173
19392.12 200
19393.44 189
19394.76 177
19396.07 157
19397.39 161
19398.71 192
19400.02 163
19401.34 150
19402.66 182
19403.97 183
19405.29 173
19406.61 133
19407.93 166
19409.24 176
19410.56 155
19411.88 171
19413.19 165
19414.51 209
19415.83 167
19417.15 171
19418.46 178
19419.78 178
19421.10 169
19422.42 153
19423.73 163
19425.05 156
19426.37 148
19427.69 150
19429.00 164
19430.32 146
19431.64 154
19432.96 163
19434.28 160
19435.59 161
19436.91 183
19438.23 188
19439.55 163
19440.87 155
19442.18 157
19443.50 201
19444.82 181
19446.14 185
19447.46 133
19448.78 154
19450.09 184
19451.41 158
19452.73 158
19454.05 161
19455.37 164
19456.69 165
19458.01 159
19459.33 141
19460.64 171
19461.96 175
19463.28 151
19464.60 171
19465.92 140
19467.24 139
19468.56 155
19469.88 201
19471.20 179
19472.52 161
19473.83 167
19475.15 174
19476.47 161
19477.79 168
19479.11 153
19480.43 146
19481.75 176
19483.07 170
19484.39 171
19485.71 163
19487.03 174
19488.35 161
19489.67 166
19490.99 163
19492.31 196
19493.63 174
19494.95 164
19496.27 194
19497.59 146
19498.91 154
19500.23 153
19501.55 191
19502.87 148
19504.19 174
19505.51 195
19506.83 185
19508.15 198
19509.47 158
19510.79 181
19512.11 194
19513.43 155
19514.75 167
19516.08 155
19517.40 160
19518.72 141
19520.04 159
19521.36 176
19522.68 166
19524.00 169
19525.32 154
19526.64 177
19527.96 182
19529.29 205
19530.61 161
19531.93 205
19533.25 166
19534.57 174
19535.89 170
19537.21 197
19538.53 153
19539.86 163
19541.18 182
19542.50 200
19543.82 173
19545.14 189
19546.46 173
19547.79 171
19549.11 148
19550.43 159
19551.75 144
19553.07 155
19554.40 183
19555.72 181
19557.04 188
19558.36 171
19559.68 154
19561.01 183
19562.33 181
19563.65 197
19564.97 177
19566.30 186
19567.62 178
19568.94 163
19570.26 158
19571.59 170
19572.91 184
19574.23 188
19575.55 166
19576.88 168
19578.20 143
19579.52 178
19580.85 178
19582.17 144
19583.49 151
19584.82 149
19586.14 151
19587.46 141
19588.78 149
19590.11 177
19591.43 175
19592.75 155
19594.08 180
19595.40 140
19596.72 135
19598.05 174
19599.37 156
19600.70 192
19602.02 146
19603.34 160
19604.67 153
19605.99 174
19607.31 172
19608.64 160
19609.96 161
19611.29 167
19612.61 178
19613.93 145
19615.26 124
19616.58 151
19617.91 164
19619.23 161
19620.55 158
19621.88 146
19623.20 180
19624.53 150
19625.85 169
19627.18 133
19628.50 147
19629.83 172
19631.15 170
19632.48 139
19633.80 157
19635.12 128
19636.45 154
19637.77 157
19639.10 136
19640.42 163
19641.75 153
19643.07 176
19644.40 164
19645.72 160
19647.05 124
19648.37 165
19649.70 171
19651.03 183
19652.35 199
19653.68 171
19655.00 165
19656.33 188
19657.65 158
19658.98 147
19660.30 153
19661.63 148
19662.96 158
19664.28 148
19665.61 175
19666.93 191
19668.26 174
19669.58 152
19670.91 175
19672.24 162
19673.56 149
19674.89 162
19676.21 165
19677.54 170
19678.87 183
19680.19 187
19681.52 140
19682.85 169
19684.17 169
19685.50 180
19686.83 156
19688.15 142
19689.48 157
19690.81 146
19692.13 168
19693.46 191
19694.79 183
19696.11 162
19697.44 145
19698.77 148
19700.09 178
19701.42 162
19702.75 148
19704.07 170
19705.40 148
19706.73 157
19708.06 164
19709.38 162
19710.71 164
19712.04 158
19713.37 178
19714.69 143
19716.02 154
19717.35 146
19718.68 153
19720.00 142
19721.33 160
19722.66 163
19723.99 151
19725.31 181
19726.64 182
19727.97 176
19729.30 158
19730.63 145
19731.95 135
19733.28 162
19734.61 155
19735.94 164
19737.27 150
19738.59 146
19739.92 155
19741.25 160
19742.58 158
19743.91 146
19745.24 152
19746.57 157
19747.89 170
19749.22 150
19750.55 159
19751.88 166
19753.21 172
19754.54 137
19755.87 155
19757.20 166
19758.52 165
19759.85 155
19761.18 159
19762.51 155
19763.84 145
19765.17 159
19766.50 150
19767.83 148
19769.16 188
19770.49 178
19771.82 175
19773.15 164
19774.47 149
19775.80 158
19777.13 143
19778.46 162
19779.79 166
19781.12 177
19782.45 173
19783.78 173
19785.11 159
19786.44 156
19787.77 177
19789.10 196
19790.43 155
19791.76 161
19793.09 163
19794.42 167
19795.75 177
19797.08 154
19798.41 156
19799.74 154
19801.07 151
19802.40 157
19803.73 152
19805.07 159
19806.40 161
19807.73 164
19809.06 161
19810.39 158
19811.72 151
19813.05 146
19814.38 168
19815.71 159
19817.04 143
19818.37 154
19819.70 170
19821.03 164
19822.37 171
19823.70 131
19825.03 125
19826.36 179
19827.69 166
19829.02 147
19830.35 169
19831.68 182
19833.02 165
19834.35 166
19835.68 187
19837.01 143
19838.34 175
19839.67 183
19841.01 188
19842.34 169
19843.67 157
19845.00 167
19846.33 176
19847.67 189
19849.00 154
19850.33 148
19851.66 162
19852.99 157
19854.33 182
19855.66 168
19856.99 157
19858.32 124
19859.65 150
19860.99 155
19862.32 147
19863.65 180
19864.98 180
19866.32 183
19867.65 161
19868.98 162
19870.32 171
19871.65 157
19872.98 166
19874.31 198
19875.65 182
19876.98 168
19878.31 146
19879.65 140
19880.98 148
19882.31 177
19883.64 158
19884.98 153
19886.31 166
19887.64 157
19888.98 134
19890.31 169
19891.64 140
19892.98 166
19894.31 159
19895.65 135
19896.98 177
19898.31 197
19899.65 142
19900.98 186
19902.31 188
19903.65 159
19904.98 168
19906.32 180
19907.65 176
19908.98 163
19910.32 174
19911.65 174
19912.99 163
19914.32 135
19915.65 133
19916.99 128
19918.32 176
19919.66 155
19920.99 171
19922.33 140
19923.66 154
19924.99 169
19926.33 176
19927.66 177
19929.00 159
19930.33 171
19931.67 150
19933.00 167
19934.34 173
19935.67 171
19937.01 155
19938.34 142
19939.68 136
19941.01 165
19942.35 190
19943.68 174
19945.02 170
19946.35 180
19947.69 170
19949.02 145
19950.36 168
19951.70 161
19953.03 193
19954.37 159
19955.70 164
19957.04 181
19958.37 189
19959.71 169
19961.04 163
19962.38 159
19963.72 142
19965.05 157
19966.39 162
19967.72 179
19969.06 169
19970.40 169
19971.73 152
19973.07 139
19974.40 162
19975.74 169
19977.08 165
19978.41 174
19979.75 162
19981.09 139
19982.42 146
19983.76 144
19985.10 177
19986.43 176
19987.77 170
19989.11 158
19990.44 172
19991.78 166
19993.12 157
19994.45 140
19995.79 166
19997.13 188
19998.46 180
19999.80 171
20001.14 159
20002.48 164
20003.81 150
20005.15 154
20006.49 156
20007.82 161
20009.16 184
20010.50 162
20011.84 153
20013.17 151
20014.51 148
20015.85 171
20017.19 160
20018.52 182
20019.86 186
20021.20 156
20022.54 150
20023.88 172
20025.21 175
20026.55 185
20027.89 163
20029.23 167
20030.57 154
20031.90 146
20033.24 167
20034.58 155
20035.92 163
20037.26 164
20038.60 172
20039.93 136
20041.27 163
20042.61 169
20043.95 155
20045.29 164
20046.63 164
20047.97 156
20049.30 151
20050.64 189
20051.98 173
20053.32 189
20054.66 178
20056.00 151
20057.34 161
20058.68 168
20060.02 176
20061.35 186
20062.69 161
20064.03 172
20065.37 162
20066.71 155
20068.05 152
20069.39 159
20070.73 169
20072.07 162
20073.41 179
20074.75 143
20076.09 146
20077.43 160
20078.77 181
20080.11 177
20081.45 167
20082.79 162
20084.13 183
20085.47 170
20086.81 155
20088.15 164
20089.49 148
20090.83 160
20092.17 185
20093.51 160
20094.85 197
20096.19 209
20097.53 169
20098.87 148
20100.21 160
20101.55 157
20102.89 169
20104.23 160
20105.57 145
20106.91 171
20108.25 165
20109.59 143
20110.93 154
20112.27 191
20113.62 180
20114.96 172
20116.30 181
20117.64 193
20118.98 157
20120.32 158
20121.66 156
20123.00 184
20124.34 185
20125.69 180
20127.03 189
20128.37 149
20129.71 149
20131.05 152
20132.39 160
20133.73 177
20135.08 184
20136.42 164
20137.76 176
20139.10 167
20140.44 177
