# Supplementary material for: MALDI-TOF MS typing enables the classification of brewing yeasts of the genus Saccharomyces to major beer styles
Source: PLoS One. 2017 Aug 9;12(8):e0181694. doi: 10.1371/journal.pone.0181694 (PMC5549903; doi:10.1371/journal.pone.0181694)
Supplement: S1 File — The directory includes 90 raw files and was zipped to “.zip”; the folder has three strains with 30 spectra per strain; S1 Text explains the raw files with an example and Table 1 represents the yeast strains used within the experiment. (ZIP) [file pone.0181694.s004.zip › 1-3/30250-68-OG-WB-WB-YPG-18h-E-E_2015-07-13_3_0_A3_1.dat]

2000.66 1968
2001.08 1891
2001.50 1833
2001.92 1863
2002.34 1866
2002.77 1871
2003.19 1931
2003.61 1794
2004.03 1832
2004.45 1689
2004.88 1787
2005.30 1839
2005.72 1805
2006.14 1727
2006.56 1946
2006.99 1917
2007.41 1839
2007.83 1950
2008.25 1681
2008.67 1814
2009.10 1775
2009.52 1721
2009.94 1767
2010.36 1828
2010.79 1865
2011.21 2077
2011.63 1795
2012.06 1807
2012.48 1854
2012.90 1803
2013.32 1787
2013.75 1715
2014.17 1675
2014.59 1687
2015.02 1558
2015.44 1629
2015.86 1748
2016.28 1672
2016.71 1780
2017.13 1732
2017.55 1770
2017.98 1767
2018.40 1855
2018.82 2056
2019.25 1918
2019.67 1872
2020.09 1681
2020.52 1895
2020.94 1772
2021.37 1898
2021.79 1862
2022.21 1741
2022.64 1757
2023.06 1793
2023.48 1795
2023.91 1755
2024.33 1661
2024.76 1634
2025.18 1594
2025.60 1594
2026.03 1647
2026.45 1752
2026.88 1766
2027.30 1637
2027.73 1563
2028.15 1555
2028.57 1784
2029.00 1518
2029.42 1677
2029.85 1671
2030.27 1697
2030.70 1751
2031.12 1632
2031.55 1680
2031.97 1681
2032.40 1508
2032.82 1752
2033.25 1845
2033.67 1894
2034.10 1692
2034.52 1641
2034.95 1810
2035.37 1951
2035.80 1844
2036.22 1646
2036.65 1809
2037.07 1853
2037.50 1835
2037.92 1936
2038.35 1897
2038.77 1858
2039.20 1795
2039.63 1714
2040.05 1823
2040.48 1704
2040.90 1563
2041.33 1578
2041.75 1787
2042.18 1731
2042.61 1675
2043.03 1693
2043.46 1794
2043.88 1908
2044.31 1889
2044.74 1792
2045.16 1832
2045.59 1734
2046.01 1656
2046.44 1600
2046.87 1673
2047.29 1772
2047.72 1711
2048.15 1864
2048.57 1828
2049.00 1824
2049.43 1715
2049.85 1641
2050.28 1585
2050.71 1713
2051.13 1684
2051.56 1747
2051.99 1772
2052.41 1710
2052.84 1738
2053.27 1690
2053.69 1691
2054.12 1679
2054.55 1583
2054.98 1664
2055.40 1823
2055.83 1804
2056.26 1781
2056.68 1771
2057.11 1717
2057.54 1847
2057.97 1854
2058.39 1808
2058.82 1825
2059.25 1938
2059.68 1902
2060.11 1815
2060.53 1682
2060.96 1682
2061.39 1621
2061.82 1790
2062.24 1829
2062.67 1592
2063.10 1722
2063.53 1946
2063.96 2002
2064.39 1915
2064.81 2031
2065.24 2071
2065.67 2387
2066.10 2261
2066.53 2337
2066.95 2105
2067.38 1940
2067.81 2006
2068.24 1960
2068.67 1862
2069.10 1757
2069.53 1844
2069.96 1869
2070.38 1709
2070.81 1676
2071.24 1763
2071.67 1900
2072.10 1623
2072.53 1489
2072.96 1514
2073.39 1733
2073.82 1686
2074.24 1746
2074.67 1624
2075.10 1701
2075.53 1836
2075.96 1734
2076.39 1757
2076.82 1692
2077.25 1665
2077.68 1727
2078.11 1906
2078.54 1787
2078.97 1846
2079.40 1853
2079.83 2008
2080.26 1954
2080.69 1792
2081.12 1687
2081.55 1850
2081.98 1753
2082.41 1775
2082.84 1840
2083.27 1811
2083.70 1788
2084.13 1779
2084.56 1756
2084.99 1784
2085.42 1986
2085.85 2012
2086.28 1693
2086.71 1856
2087.14 1963
2087.57 1823
2088.00 1813
2088.43 1902
2088.86 1619
2089.29 1611
2089.73 1564
2090.16 1590
2090.59 1727
2091.02 1638
2091.45 1676
2091.88 1543
2092.31 1801
2092.74 1752
2093.17 1572
2093.60 1715
2094.04 1654
2094.47 1874
2094.90 1730
2095.33 1635
2095.76 1593
2096.19 1661
2096.62 1734
2097.06 1757
2097.49 1905
2097.92 1644
2098.35 1650
2098.78 1706
2099.21 1659
2099.65 1673
2100.08 1737
2100.51 1648
2100.94 1739
2101.37 1732
2101.81 1696
2102.24 1653
2102.67 1539
2103.10 1500
2103.53 1634
2103.97 1695
2104.40 1927
2104.83 1721
2105.26 1837
2105.70 1905
2106.13 1730
2106.56 1660
2106.99 1773
2107.43 1601
2107.86 1890
2108.29 1917
2108.72 1848
2109.16 1754
2109.59 1809
2110.02 1732
2110.46 1705
2110.89 1674
2111.32 1766
2111.75 1596
2112.19 1547
2112.62 1710
2113.05 1732
2113.49 1765
2113.92 1949
2114.35 1629
2114.79 1703
2115.22 1715
2115.65 1626
2116.09 1510
2116.52 1609
2116.95 1588
2117.39 1592
2117.82 1702
2118.26 1562
2118.69 1546
2119.12 1627
2119.56 1668
2119.99 1677
2120.42 1692
2120.86 1637
2121.29 1703
2121.73 1796
2122.16 1602
2122.59 1675
2123.03 1796
2123.46 1637
2123.90 1745
2124.33 1826
2124.77 1682
2125.20 1688
2125.64 1771
2126.07 1790
2126.50 1755
2126.94 1849
2127.37 2006
2127.81 1806
2128.24 1773
2128.68 1798
2129.11 1809
2129.55 1725
2129.98 1762
2130.42 1818
2130.85 1683
2131.29 1703
2131.72 1652
2132.16 1756
2132.59 1813
2133.03 1665
2133.46 1692
2133.90 1786
2134.33 1729
2134.77 1755
2135.20 1841
2135.64 1786
2136.08 1689
2136.51 1679
2136.95 1688
2137.38 1783
2137.82 1802
2138.25 1700
2138.69 1581
2139.13 1625
2139.56 1594
2140.00 1719
2140.43 1683
2140.87 1624
2141.31 1873
2141.74 1771
2142.18 1678
2142.61 1839
2143.05 1700
2143.49 1785
2143.92 1795
2144.36 1759
2144.80 1744
2145.23 1686
2145.67 1614
2146.11 1684
2146.54 1816
2146.98 1721
2147.42 1655
2147.85 1759
2148.29 1693
2148.73 1802
2149.16 1780
2149.60 1922
2150.04 1960
2150.47 1852
2150.91 1775
2151.35 1812
2151.79 1895
2152.22 1970
2152.66 1943
2153.10 2019
2153.53 2049
2153.97 1858
2154.41 1905
2154.85 1899
2155.28 1792
2155.72 1719
2156.16 1690
2156.60 1912
2157.03 1773
2157.47 1747
2157.91 1714
2158.35 1845
2158.79 1798
2159.22 1864
2159.66 1730
2160.10 1786
2160.54 1773
2160.98 1792
2161.41 1901
2161.85 2007
2162.29 1801
2162.73 1760
2163.17 1585
2163.60 1580
2164.04 1765
2164.48 1681
2164.92 1784
2165.36 1779
2165.80 1715
2166.24 1776
2166.67 1874
2167.11 1869
2167.55 1770
2167.99 1784
2168.43 1621
2168.87 1691
2169.31 1852
2169.75 1955
2170.19 1899
2170.62 1989
2171.06 2004
2171.50 1877
2171.94 1976
2172.38 1897
2172.82 2080
2173.26 2187
2173.70 2148
2174.14 2185
2174.58 2268
2175.02 2186
2175.46 2157
2175.90 2322
2176.34 2290
2176.78 2060
2177.22 2150
2177.66 2157
2178.10 2000
2178.54 2059
2178.97 2011
2179.41 1880
2179.85 1984
2180.29 1927
2180.74 1757
2181.18 1785
2181.62 1718
2182.06 1703
2182.50 1736
2182.94 1937
2183.38 1774
2183.82 1778
2184.26 1733
2184.70 1739
2185.14 1716
2185.58 1679
2186.02 1627
2186.46 1813
2186.90 1678
2187.34 1735
2187.78 1882
2188.22 1960
2188.66 1924
2189.11 1930
2189.55 1883
2189.99 2086
2190.43 2116
2190.87 1918
2191.31 1876
2191.75 1772
2192.19 1748
2192.63 1935
2193.08 1939
2193.52 1867
2193.96 1931
2194.40 2079
2194.84 2020
2195.28 2123
2195.72 1951
2196.17 2054
2196.61 2102
2197.05 2163
2197.49 2272
2197.93 1882
2198.37 1981
2198.82 1960
2199.26 1903
2199.70 1791
2200.14 1698
2200.58 1735
2201.03 1588
2201.47 1745
2201.91 1784
2202.35 1770
2202.80 1694
2203.24 1810
2203.68 1853
2204.12 1911
2204.57 1890
2205.01 1949
2205.45 2043
2205.89 2032
2206.34 2119
2206.78 2053
2207.22 2007
2207.66 1887
2208.11 1973
2208.55 2099
2208.99 2065
2209.44 2009
2209.88 2179
2210.32 1981
2210.76 1930
2211.21 1818
2211.65 1897
2212.09 1939
2212.54 1797
2212.98 1803
2213.42 1906
2213.87 2088
2214.31 1979
2214.75 1935
2215.20 1981
2215.64 1998
2216.09 2016
2216.53 1990
2216.97 1944
2217.42 2009
2217.86 1919
2218.30 1939
2218.75 1942
2219.19 1886
2219.64 1784
2220.08 1722
2220.52 1861
2220.97 1756
2221.41 1748
2221.86 1833
2222.30 1934
2222.75 1914
2223.19 1810
2223.63 1761
2224.08 1927
2224.52 1946
2224.97 2039
2225.41 2071
2225.86 1975
2226.30 2050
2226.75 1935
2227.19 1914
2227.64 2004
2228.08 1814
2228.53 1996
2228.97 1896
2229.42 1940
2229.86 1877
2230.31 2009
2230.75 2121
2231.20 2103
2231.64 2182
2232.09 2091
2232.53 2047
2232.98 2212
2233.42 2166
2233.87 2111
2234.31 2121
2234.76 2033
2235.20 1893
2235.65 2027
2236.10 1905
2236.54 1771
2236.99 1818
2237.43 1903
2237.88 1950
2238.32 1817
2238.77 1796
2239.22 1747
2239.66 1780
2240.11 1646
2240.55 1487
2241.00 1627
2241.45 1564
2241.89 1564
2242.34 1592
2242.79 1725
2243.23 1637
2243.68 1682
2244.12 1710
2244.57 1800
2245.02 1778
2245.46 1745
2245.91 1695
2246.36 1797
2246.80 1831
2247.25 1701
2247.70 1716
2248.14 1866
2248.59 1896
2249.04 1730
2249.49 1683
2249.93 1658
2250.38 1727
2250.83 1835
2251.27 1898
2251.72 1915
2252.17 1760
2252.62 1933
2253.06 1897
2253.51 1840
2253.96 1904
2254.40 1701
2254.85 1725
2255.30 1754
2255.75 1620
2256.20 1677
2256.64 1771
2257.09 1745
2257.54 1784
2257.99 1586
2258.43 1623
2258.88 1653
2259.33 1731
2259.78 1731
2260.23 1727
2260.67 1741
2261.12 1762
2261.57 1863
2262.02 1933
2262.47 2011
2262.92 1878
2263.36 1881
2263.81 1807
2264.26 1855
2264.71 1857
2265.16 1622
2265.61 1780
2266.05 1679
2266.50 1827
2266.95 1772
2267.40 1695
2267.85 1811
2268.30 1876
2268.75 2036
2269.20 1982
2269.65 2005
2270.09 2257
2270.54 2284
2270.99 2164
2271.44 2176
2271.89 1931
2272.34 1908
2272.79 2073
2273.24 2123
2273.69 1995
2274.14 1989
2274.59 1851
2275.04 1834
2275.49 1867
2275.94 1742
2276.38 1577
2276.83 1566
2277.28 1726
2277.73 1578
2278.18 1600
2278.63 1778
2279.08 1692
2279.53 1571
2279.98 1756
2280.43 1649
2280.88 1698
2281.33 1679
2281.78 1720
2282.23 1692
2282.68 1759
2283.13 1697
2283.59 1749
2284.04 1673
2284.49 1736
2284.94 1663
2285.39 1643
2285.84 1820
2286.29 1956
2286.74 1964
2287.19 2102
2287.64 1997
2288.09 2198
2288.54 2425
2288.99 2511
2289.44 2672
2289.89 2821
2290.35 2888
2290.80 3070
2291.25 3229
2291.70 3096
2292.15 3194
2292.60 3054
2293.05 2979
2293.50 2801
2293.96 2694
2294.41 2367
2294.86 2284
2295.31 2181
2295.76 1921
2296.21 1969
2296.66 1891
2297.12 1749
2297.57 1793
2298.02 1806
2298.47 1804
2298.92 1815
2299.38 1705
2299.83 1733
2300.28 1790
2300.73 1741
2301.18 1686
2301.64 1707
2302.09 1764
2302.54 1697
2302.99 1742
2303.44 1685
2303.90 1741
2304.35 1693
2304.80 1700
2305.25 1656
2305.71 1725
2306.16 1867
2306.61 1710
2307.07 1698
2307.52 1877
2307.97 2209
2308.42 1862
2308.88 1898
2309.33 2180
2309.78 2088
2310.23 2276
2310.69 2163
2311.14 2168
2311.59 2305
2312.05 2041
2312.50 2135
2312.95 2214
2313.41 2198
2313.86 1976
2314.31 1853
2314.77 1918
2315.22 1871
2315.67 1932
2316.13 1766
2316.58 1855
2317.04 1907
2317.49 1883
2317.94 1904
2318.40 1935
2318.85 1994
2319.30 2089
2319.76 2024
2320.21 1844
2320.67 1917
2321.12 1966
2321.57 1937
2322.03 1988
2322.48 2098
2322.94 1908
2323.39 1977
2323.85 2013
2324.30 2049
2324.75 2246
2325.21 2246
2325.66 2230
2326.12 2110
2326.57 2041
2327.03 2092
2327.48 2175
2327.94 1942
2328.39 1998
2328.85 2005
2329.30 2024
2329.76 2052
2330.21 1997
2330.67 1918
2331.12 1970
2331.58 1760
2332.03 2136
2332.49 2107
2332.94 1941
2333.40 1960
2333.85 2025
2334.31 1990
2334.76 1837
2335.22 1864
2335.67 1887
2336.13 1885
2336.58 1966
2337.04 1928
2337.50 1939
2337.95 1751
2338.41 1792
2338.86 1869
2339.32 1867
2339.77 1782
2340.23 1843
2340.69 1879
2341.14 1802
2341.60 1806
2342.05 1875
2342.51 1892
2342.97 1927
2343.42 1919
2343.88 1966
2344.34 1840
2344.79 1930
2345.25 1686
2345.70 1743
2346.16 1843
2346.62 1836
2347.07 1805
2347.53 1886
2347.99 1787
2348.44 2041
2348.90 1841
2349.36 2024
2349.81 2048
2350.27 1881
2350.73 1826
2351.19 1795
2351.64 1621
2352.10 1725
2352.56 1801
2353.01 1732
2353.47 1630
2353.93 1576
2354.39 1659
2354.84 1767
2355.30 1756
2355.76 1718
2356.22 1783
2356.67 1670
2357.13 1690
2357.59 1778
2358.05 1831
2358.50 1729
2358.96 1764
2359.42 1753
2359.88 1742
2360.33 1861
2360.79 1628
2361.25 1800
2361.71 1947
2362.17 1811
2362.62 1877
2363.08 1750
2363.54 1548
2364.00 1715
2364.46 1771
2364.92 1880
2365.37 1861
2365.83 1824
2366.29 1801
2366.75 1884
2367.21 1715
2367.67 1784
2368.12 1851
2368.58 1800
2369.04 1756
2369.50 1688
2369.96 1678
2370.42 1813
2370.88 1883
2371.34 1858
2371.80 1714
2372.25 1893
2372.71 2010
2373.17 2023
2373.63 1931
2374.09 2019
2374.55 2166
2375.01 2123
2375.47 1931
2375.93 1944
2376.39 1917
2376.85 1896
2377.31 1833
2377.77 1754
2378.23 1758
2378.69 1819
2379.15 1773
2379.61 1602
2380.06 1657
2380.52 1744
2380.98 1669
2381.44 1783
2381.90 1811
2382.36 1758
2382.82 1662
2383.28 1626
2383.74 1708
2384.20 1518
2384.67 1662
2385.13 1670
2385.59 1739
2386.05 1752
2386.51 1838
2386.97 1719
2387.43 1751
2387.89 1805
2388.35 1997
2388.81 1884
2389.27 1804
2389.73 1722
2390.19 1707
2390.65 1875
2391.11 1893
2391.57 1848
2392.03 1982
2392.50 2025
2392.96 1894
2393.42 1927
2393.88 1822
2394.34 1736
2394.80 1720
2395.26 1712
2395.72 1717
2396.19 1918
2396.65 1724
2397.11 1760
2397.57 1820
2398.03 1703
2398.49 1760
2398.95 1849
2399.42 1870
2399.88 1841
2400.34 1735
2400.80 1676
2401.26 1840
2401.73 1889
2402.19 1747
2402.65 1740
2403.11 1851
2403.57 1666
2404.04 1688
2404.50 1731
2404.96 1760
2405.42 1672
2405.88 1641
2406.35 1770
2406.81 1728
2407.27 1780
2407.73 1704
2408.20 1669
2408.66 1632
2409.12 1691
2409.58 1676
2410.05 1680
2410.51 1619
2410.97 1695
2411.43 1686
2411.90 1677
2412.36 1716
2412.82 1747
2413.29 1680
2413.75 1728
2414.21 1703
2414.68 1660
2415.14 1760
2415.60 1774
2416.07 1813
2416.53 1740
2416.99 1733
2417.46 1868
2417.92 1860
2418.38 1918
2418.85 1872
2419.31 2019
2419.77 1780
2420.24 1620
2420.70 1808
2421.16 1887
2421.63 1816
2422.09 1776
2422.56 1872
2423.02 1928
2423.48 1925
2423.95 1855
2424.41 1768
2424.88 1706
2425.34 1733
2425.80 1960
2426.27 1990
2426.73 1742
2427.20 1866
2427.66 2028
2428.13 1885
2428.59 1715
2429.05 1751
2429.52 1888
2429.98 1857
2430.45 1738
2430.91 1840
2431.38 1853
2431.84 1819
2432.31 1738
2432.77 1736
2433.24 1745
2433.70 1761
2434.17 1831
2434.63 1844
2435.10 1743
2435.56 1708
2436.03 1747
2436.49 1838
2436.96 1820
2437.42 1776
2437.89 1789
2438.35 1851
2438.82 1954
2439.28 2143
2439.75 1995
2440.22 2042
2440.68 1961
2441.15 2131
2441.61 2012
2442.08 2070
2442.54 2108
2443.01 1896
2443.48 1923
2443.94 2006
2444.41 2049
2444.87 1890
2445.34 1779
2445.81 1834
2446.27 1655
2446.74 1771
2447.20 1861
2447.67 1870
2448.14 1815
2448.60 1797
2449.07 1757
2449.54 1738
2450.00 1640
2450.47 1928
2450.94 1839
2451.40 1651
2451.87 1808
2452.34 1695
2452.80 1840
2453.27 1846
2453.74 1707
2454.20 1793
2454.67 1566
2455.14 1684
2455.60 1703
2456.07 1810
2456.54 1597
2457.01 1624
2457.47 1696
2457.94 1698
2458.41 1600
2458.88 1602
2459.34 1625
2459.81 1627
2460.28 1537
2460.74 1635
2461.21 1648
2461.68 1764
2462.15 1615
2462.62 1632
2463.08 1768
2463.55 1965
2464.02 1821
2464.49 1695
2464.95 1764
2465.42 1611
2465.89 1764
2466.36 1683
2466.83 1805
2467.30 1845
2467.76 1807
2468.23 1740
2468.70 1769
2469.17 1669
2469.64 1656
2470.10 1606
2470.57 1655
2471.04 1781
2471.51 1595
2471.98 1763
2472.45 1821
2472.92 1622
2473.39 1579
2473.85 1708
2474.32 1800
2474.79 1754
2475.26 1816
2475.73 1810
2476.20 1636
2476.67 1663
2477.14 1692
2477.61 1784
2478.07 1810
2478.54 1728
2479.01 1661
2479.48 1619
2479.95 1613
2480.42 1582
2480.89 1566
2481.36 1535
2481.83 1659
2482.30 1597
2482.77 1653
2483.24 1613
2483.71 1709
2484.18 1746
2484.65 1592
2485.12 1593
2485.59 1834
2486.06 1828
2486.53 1542
2487.00 1767
2487.47 1648
2487.94 1728
2488.41 1905
2488.88 1877
2489.35 1950
2489.82 1808
2490.29 1598
2490.76 1655
2491.23 1601
2491.70 1690
2492.17 1863
2492.64 1833
2493.11 1763
2493.58 2026
2494.05 1963
2494.52 1843
2494.99 1756
2495.47 1603
2495.94 1691
2496.41 1845
2496.88 1687
2497.35 1804
2497.82 1791
2498.29 1738
2498.76 1472
2499.23 1486
2499.70 1645
2500.18 1626
2500.65 1636
2501.12 1578
2501.59 1656
2502.06 1821
2502.53 1790
2503.00 1830
2503.48 1603
2503.95 1545
2504.42 1785
2504.89 1726
2505.36 1720
2505.83 1581
2506.31 1658
2506.78 1713
2507.25 1720
2507.72 1765
2508.19 1945
2508.67 1952
2509.14 1954
2509.61 1916
2510.08 1992
2510.56 1982
2511.03 1906
2511.50 1909
2511.97 2015
2512.44 2226
2512.92 2082
2513.39 2031
2513.86 2152
2514.33 2039
2514.81 1967
2515.28 1904
2515.75 1864
2516.23 1885
2516.70 1870
2517.17 1891
2517.64 1867
2518.12 1906
2518.59 1868
2519.06 1813
2519.54 1791
2520.01 1666
2520.48 1820
2520.96 1727
2521.43 1706
2521.90 1663
2522.38 1702
2522.85 1599
2523.32 1548
2523.80 1694
2524.27 1795
2524.74 1660
2525.22 1788
2525.69 1643
2526.16 1639
2526.64 1732
2527.11 1724
2527.59 1833
2528.06 1774
2528.53 1754
2529.01 1822
2529.48 1818
2529.96 1658
2530.43 1851
2530.90 1855
2531.38 1715
2531.85 1786
2532.33 1787
2532.80 1824
2533.28 1785
2533.75 1854
2534.22 1830
2534.70 1642
2535.17 1851
2535.65 1619
2536.12 1557
2536.60 1688
2537.07 1794
2537.55 1724
2538.02 1702
2538.50 1654
2538.97 1849
2539.45 1993
2539.92 1812
2540.40 1914
2540.87 1997
2541.35 2036
2541.82 1978
2542.30 1967
2542.77 1828
2543.25 1790
2543.72 1901
2544.20 1806
2544.67 1796
2545.15 1818
2545.62 2061
2546.10 2145
2546.58 2151
2547.05 2221
2547.53 2230
2548.00 2174
2548.48 2124
2548.95 2286
2549.43 2244
2549.91 2161
2550.38 2256
2550.86 2278
2551.33 2288
2551.81 1945
2552.29 2000
2552.76 2068
2553.24 2077
2553.72 1958
2554.19 2030
2554.67 1987
2555.14 2164
2555.62 2096
2556.10 1964
2556.57 1787
2557.05 1974
2557.53 1889
2558.00 1893
2558.48 1779
2558.96 1718
2559.43 1871
2559.91 1907
2560.39 1783
2560.87 1783
2561.34 1619
2561.82 1599
2562.30 1884
2562.77 1856
2563.25 1717
2563.73 1680
2564.21 1652
2564.68 1638
2565.16 1708
2565.64 1692
2566.11 1669
2566.59 1594
2567.07 1582
2567.55 1543
2568.03 1585
2568.50 1541
2568.98 1601
2569.46 1773
2569.94 1724
2570.41 1745
2570.89 1774
2571.37 1857
2571.85 1732
2572.33 1645
2572.80 1766
2573.28 1710
2573.76 1773
2574.24 1717
2574.72 1675
2575.19 1563
2575.67 1634
2576.15 1643
2576.63 1759
2577.11 1715
2577.59 1730
2578.07 1667
2578.54 1638
2579.02 1761
2579.50 1777
2579.98 1558
2580.46 1628
2580.94 1778
2581.42 1789
2581.90 1662
2582.37 1680
2582.85 1814
2583.33 1754
2583.81 1687
2584.29 1724
2584.77 1663
2585.25 1673
2585.73 1641
2586.21 1930
2586.69 1915
2587.17 1939
2587.65 1773
2588.13 1805
2588.61 1821
2589.08 1597
2589.56 1826
2590.04 1846
2590.52 1872
2591.00 1888
2591.48 1772
2591.96 1565
2592.44 1675
2592.92 1638
2593.40 1640
2593.88 1717
2594.36 1703
2594.84 1587
2595.32 1536
2595.80 1702
2596.28 1907
2596.76 1751
2597.24 1632
2597.72 1568
2598.21 1517
2598.69 1487
2599.17 1540
2599.65 1814
2600.13 1726
2600.61 1721
2601.09 1671
2601.57 1698
2602.05 1692
2602.53 1676
2603.01 1697
2603.49 1614
2603.97 1721
2604.45 1680
2604.94 1777
2605.42 1689
2605.90 1539
2606.38 1778
2606.86 1703
2607.34 1821
2607.82 1856
2608.30 1801
2608.79 1671
2609.27 1711
2609.75 1809
2610.23 1715
2610.71 1777
2611.19 1724
2611.68 1742
2612.16 1760
2612.64 1745
2613.12 1605
2613.60 1487
2614.08 1629
2614.57 1702
2615.05 1653
2615.53 1599
2616.01 1731
2616.49 1821
2616.98 1844
2617.46 1867
2617.94 1798
2618.42 1676
2618.91 1642
2619.39 1637
2619.87 1780
2620.35 1774
2620.84 1836
2621.32 1740
2621.80 1674
2622.28 1658
2622.77 1630
2623.25 1770
2623.73 1714
2624.21 1798
2624.70 1710
2625.18 1781
2625.66 1915
2626.15 1900
2626.63 1832
2627.11 1824
2627.60 1987
2628.08 1816
2628.56 1887
2629.05 1848
2629.53 1848
2630.01 1862
2630.50 1937
2630.98 1939
2631.46 1973
2631.95 1967
2632.43 1964
2632.91 1908
2633.40 2007
2633.88 1953
2634.36 1941
2634.85 1828
2635.33 1693
2635.82 1764
2636.30 1822
2636.78 1735
2637.27 1732
2637.75 1610
2638.24 1713
2638.72 1674
2639.20 1793
2639.69 1576
2640.17 1610
2640.66 1634
2641.14 1733
2641.63 1771
2642.11 1676
2642.60 1760
2643.08 1737
2643.56 1654
2644.05 1565
2644.53 1464
2645.02 1675
2645.50 1736
2645.99 1622
2646.47 1649
2646.96 1562
2647.44 1666
2647.93 1650
2648.41 1552
2648.90 1508
2649.38 1685
2649.87 1861
2650.35 1802
2650.84 1872
2651.32 1767
2651.81 1782
2652.30 1791
2652.78 1691
2653.27 1718
2653.75 1572
2654.24 1687
2654.72 1781
2655.21 1713
2655.69 1803
2656.18 1728
2656.67 1764
2657.15 1869
2657.64 1795
2658.12 1662
2658.61 1535
2659.10 1680
2659.58 1632
2660.07 1735
2660.55 1728
2661.04 1574
2661.53 1597
2662.01 1689
2662.50 1748
2662.99 1804
2663.47 1702
2663.96 1670
2664.44 1708
2664.93 1766
2665.42 1836
2665.90 1773
2666.39 1941
2666.88 1936
2667.36 1845
2667.85 1811
2668.34 1788
2668.83 1807
2669.31 1780
2669.80 1707
2670.29 1715
2670.77 1758
2671.26 1795
2671.75 1882
2672.24 1961
2672.72 1951
2673.21 2146
2673.70 2276
2674.18 2427
2674.67 2479
2675.16 2460
2675.65 2269
2676.13 2143
2676.62 2265
2677.11 2216
2677.60 2064
2678.09 2120
2678.57 1999
2679.06 2028
2679.55 1924
2680.04 1842
2680.53 1693
2681.01 1839
2681.50 1845
2681.99 1874
2682.48 1830
2682.97 1888
2683.45 1983
2683.94 1988
2684.43 1923
2684.92 2108
2685.41 1861
2685.90 1739
2686.38 1876
2686.87 1842
2687.36 1770
2687.85 1785
2688.34 1723
2688.83 1703
2689.32 1625
2689.81 1774
2690.29 1803
2690.78 1713
2691.27 1621
2691.76 1853
2692.25 1920
2692.74 1717
2693.23 1721
2693.72 1721
2694.21 1793
2694.70 1752
2695.19 1675
2695.68 1642
2696.16 1589
2696.65 1811
2697.14 1785
2697.63 1683
2698.12 1583
2698.61 1699
2699.10 1835
2699.59 1757
2700.08 1810
2700.57 1820
2701.06 1831
2701.55 1859
2702.04 1733
2702.53 1898
2703.02 1849
2703.51 1901
2704.00 1959
2704.49 1911
2704.98 1838
2705.47 1803
2705.96 1716
2706.45 1747
2706.94 1783
2707.43 1890
2707.92 1762
2708.41 1756
2708.91 1744
2709.40 1485
2709.89 1610
2710.38 1606
2710.87 1719
2711.36 1769
2711.85 1694
2712.34 1645
2712.83 1720
2713.32 1948
2713.81 1769
2714.30 1668
2714.80 1753
2715.29 1847
2715.78 1751
2716.27 1826
2716.76 1676
2717.25 1624
2717.74 1546
2718.23 1649
2718.73 1705
2719.22 1695
2719.71 1803
2720.20 1677
2720.69 1730
2721.18 1869
2721.68 1900
2722.17 2000
2722.66 1869
2723.15 1920
2723.64 1919
2724.14 1918
2724.63 2061
2725.12 1845
2725.61 1798
2726.10 1625
2726.60 1795
2727.09 1809
2727.58 1752
2728.07 1699
2728.56 1734
2729.06 1782
2729.55 1724
2730.04 1747
2730.53 1776
2731.03 1782
2731.52 1818
2732.01 1845
2732.51 1768
2733.00 1936
2733.49 1920
2733.98 2025
2734.48 2029
2734.97 2003
2735.46 1851
2735.96 1896
2736.45 1833
2736.94 1712
2737.43 1896
2737.93 1928
2738.42 1809
2738.91 1805
2739.41 1771
2739.90 1918
2740.39 1959
2740.89 1724
2741.38 1614
2741.88 1665
2742.37 1544
2742.86 1693
2743.36 1660
2743.85 1701
2744.34 1694
2744.84 1720
2745.33 1664
2745.83 1672
2746.32 1665
2746.81 1687
2747.31 1737
2747.80 1703
2748.30 1804
2748.79 1729
2749.28 1764
2749.78 1856
2750.27 1735
2750.77 1688
2751.26 1622
2751.76 1606
2752.25 1739
2752.74 1933
2753.24 1675
2753.73 1784
2754.23 1818
2754.72 1717
2755.22 1756
2755.71 1706
2756.21 1806
2756.70 1710
2757.20 1683
2757.69 1846
2758.19 1867
2758.68 1847
2759.18 1851
2759.67 1792
2760.17 1748
2760.66 1822
2761.16 1789
2761.65 1813
2762.15 1649
2762.64 1757
2763.14 1608
2763.64 1719
2764.13 1674
2764.63 1631
2765.12 1713
2765.62 1630
2766.11 1623
2766.61 1634
2767.11 1790
2767.60 1746
2768.10 1608
2768.59 1700
2769.09 1810
2769.59 1911
2770.08 1682
2770.58 1704
2771.07 1619
2771.57 1762
2772.07 1982
2772.56 1972
2773.06 2007
2773.56 1885
2774.05 2055
2774.55 2118
2775.04 2364
2775.54 2187
2776.04 2251
2776.53 2252
2777.03 2429
2777.53 2374
2778.03 2152
2778.52 2117
2779.02 2066
2779.52 2117
2780.01 1972
2780.51 1996
2781.01 1958
2781.50 1815
2782.00 1638
2782.50 1778
2783.00 1810
2783.49 1821
2783.99 1706
2784.49 1719
2784.99 1640
2785.48 1832
2785.98 1823
2786.48 1819
2786.98 1608
2787.47 1644
2787.97 1715
2788.47 1760
2788.97 1752
2789.46 1665
2789.96 1713
2790.46 1761
2790.96 1652
2791.46 1760
2791.95 1855
2792.45 1728
2792.95 1746
2793.45 1687
2793.95 1675
2794.44 1726
2794.94 1658
2795.44 1816
2795.94 1899
2796.44 1867
2796.94 1949
2797.44 1933
2797.93 1980
2798.43 1922
2798.93 1758
2799.43 1853
2799.93 1963
2800.43 1951
2800.93 2019
2801.43 1959
2801.92 1853
2802.42 1831
2802.92 1932
2803.42 1867
2803.92 1989
2804.42 2007
2804.92 1887
2805.42 1991
2805.92 2010
2806.42 2116
2806.92 2272
2807.42 2155
2807.91 2138
2808.41 2147
2808.91 2202
2809.41 2129
2809.91 1972
2810.41 2079
2810.91 1908
2811.41 1837
2811.91 1832
2812.41 1777
2812.91 1816
2813.41 1877
2813.91 1633
2814.41 1729
2814.91 1955
2815.41 1850
2815.91 1710
2816.41 1637
2816.91 1681
2817.41 1755
2817.91 1862
2818.41 1705
2818.91 1739
2819.42 1905
2819.92 1975
2820.42 1860
2820.92 1730
2821.42 1774
2821.92 1916
2822.42 1734
2822.92 1865
2823.42 1890
2823.92 1825
2824.42 1536
2824.92 1761
2825.42 1895
2825.93 1825
2826.43 1830
2826.93 1714
2827.43 1820
2827.93 1745
2828.43 1758
2828.93 1678
2829.43 1828
2829.94 1857
2830.44 1699
2830.94 1621
2831.44 1648
2831.94 1745
2832.44 1760
2832.95 1641
2833.45 1668
2833.95 1842
2834.45 1785
2834.95 1850
2835.45 1628
2835.96 1728
2836.46 1793
2836.96 1698
2837.46 1723
2837.97 1578
2838.47 1677
2838.97 1767
2839.47 1690
2839.97 1586
2840.48 1619
2840.98 1700
2841.48 1648
2841.98 1582
2842.49 1579
2842.99 1705
2843.49 1737
2843.99 1896
2844.50 1825
2845.00 1863
2845.50 1738
2846.01 1926
2846.51 1923
2847.01 2057
2847.51 2117
2848.02 2118
2848.52 1972
2849.02 1985
2849.53 2064
2850.03 1947
2850.53 1916
2851.04 1825
2851.54 1619
2852.04 1680
2852.55 1916
2853.05 1764
2853.55 1787
2854.06 1883
2854.56 1812
2855.06 1769
2855.57 1724
2856.07 1736
2856.58 1800
2857.08 1762
2857.58 1844
2858.09 1834
2858.59 1690
2859.10 1776
2859.60 1697
2860.10 1787
2860.61 1592
2861.11 1663
2861.62 1661
2862.12 1735
2862.62 1733
2863.13 1660
2863.63 1647
2864.14 1701
2864.64 1633
2865.15 1713
2865.65 1595
2866.16 1721
2866.66 1652
2867.17 1691
2867.67 1628
2868.18 1682
2868.68 1688
2869.19 1828
2869.69 1776
2870.20 1745
2870.70 1818
2871.21 1876
2871.71 1844
2872.22 1988
2872.72 1925
2873.23 1882
2873.73 2055
2874.24 1947
2874.74 1950
2875.25 1916
2875.75 2051
2876.26 1980
2876.76 1869
2877.27 1868
2877.78 1917
2878.28 1959
2878.79 1948
2879.29 1870
2879.80 1860
2880.30 1992
2880.81 1944
2881.32 1810
2881.82 1969
2882.33 2067
2882.83 1962
2883.34 1932
2883.85 1968
2884.35 2041
2884.86 1907
2885.37 1917
2885.87 2018
2886.38 1995
2886.88 1897
2887.39 1962
2887.90 2057
2888.40 2016
2888.91 1937
2889.42 2111
2889.92 2189
2890.43 1954
2890.94 1896
2891.45 2121
2891.95 2164
2892.46 1923
2892.97 2186
2893.47 2270
2893.98 2352
2894.49 2296
2894.99 2278
2895.50 2356
2896.01 2243
2896.52 2169
2897.02 2211
2897.53 2218
2898.04 2035
2898.55 2186
2899.05 2113
2899.56 2008
2900.07 2155
2900.58 2158
2901.08 1942
2901.59 2083
2902.10 2154
2902.61 2146
2903.12 2090
2903.62 2124
2904.13 2081
2904.64 2089
2905.15 2083
2905.66 2298
2906.16 2325
2906.67 2026
2907.18 1974
2907.69 2103
2908.20 1990
2908.71 2048
2909.21 1995
2909.72 2012
2910.23 2045
2910.74 2122
2911.25 1829
2911.76 1842
2912.26 1925
2912.77 1946
2913.28 1921
2913.79 2015
2914.30 1904
2914.81 1860
2915.32 1935
2915.83 2000
2916.34 1889
2916.85 1876
2917.35 1875
2917.86 1871
2918.37 1799
2918.88 1865
2919.39 2090
2919.90 1884
2920.41 1819
2920.92 1823
2921.43 1747
2921.94 1868
2922.45 2061
2922.96 1988
2923.47 2035
2923.98 1987
2924.49 1856
2925.00 2036
2925.51 2019
2926.02 2125
2926.53 1919
2927.04 1964
2927.55 1809
2928.06 1787
2928.57 1779
2929.08 1771
2929.59 1764
2930.10 1747
2930.61 1713
2931.12 1863
2931.63 1868
2932.14 1780
2932.65 1976
2933.16 1926
2933.67 1823
2934.18 1809
2934.69 1841
2935.20 1766
2935.71 1764
2936.22 1830
2936.73 1814
2937.25 1871
2937.76 1941
2938.27 1877
2938.78 1755
2939.29 1687
2939.80 1770
2940.31 1885
2940.82 1956
2941.33 1894
2941.85 1784
2942.36 1729
2942.87 1811
2943.38 1851
2943.89 1849
2944.40 1830
2944.91 1942
2945.43 1849
2945.94 2051
2946.45 1911
2946.96 1719
2947.47 1665
2947.98 1741
2948.50 1905
2949.01 1735
2949.52 1829
2950.03 1961
2950.54 1741
2951.06 1731
2951.57 1856
2952.08 2008
2952.59 1870
2953.10 1826
2953.62 1875
2954.13 1787
2954.64 1766
2955.15 1858
2955.67 1762
2956.18 1685
2956.69 1862
2957.20 1803
2957.72 1960
2958.23 1918
2958.74 1845
2959.25 1846
2959.77 1914
2960.28 1890
2960.79 1837
2961.31 1824
2961.82 1964
2962.33 1991
2962.85 1879
2963.36 1816
2963.87 1912
2964.39 1902
2964.90 1779
2965.41 1837
2965.93 1808
2966.44 1818
2966.95 1743
2967.47 1703
2967.98 1977
2968.49 1862
2969.01 1918
2969.52 1968
2970.03 1969
2970.55 1820
2971.06 1783
2971.58 1756
2972.09 1855
2972.60 1858
2973.12 1941
2973.63 1910
2974.15 1794
2974.66 1950
2975.17 1864
2975.69 1790
2976.20 1922
2976.72 2063
2977.23 1973
2977.74 1947
2978.26 2001
2978.77 1890
2979.29 1901
2979.80 1886
2980.32 1848
2980.83 2041
2981.35 2017
2981.86 1975
2982.38 2016
2982.89 1907
2983.41 2042
2983.92 2049
2984.44 1969
2984.95 2198
2985.47 2209
2985.98 2080
2986.50 2220
2987.01 2285
2987.53 2509
2988.04 2367
2988.56 2217
2989.07 2387
2989.59 2373
2990.10 2282
2990.62 2518
2991.13 2619
2991.65 2378
2992.17 2244
2992.68 2256
2993.20 2315
2993.71 2428
2994.23 2475
2994.74 2463
2995.26 2690
2995.78 2406
2996.29 2474
2996.81 2491
2997.32 2671
2997.84 2619
2998.36 2535
2998.87 2489
2999.39 2690
2999.91 2779
3000.42 2982
3000.94 3001
3001.45 3161
3001.97 3476
3002.49 3704
3003.00 3761
3003.52 4485
3004.04 4763
3004.55 5227
3005.07 5082
3005.59 5089
3006.10 4738
3006.62 4419
3007.14 4252
3007.66 3978
3008.17 3890
3008.69 3532
3009.21 3126
3009.72 2762
3010.24 2768
3010.76 2697
3011.28 2613
3011.79 2586
3012.31 2376
3012.83 2412
3013.35 2473
3013.86 2497
3014.38 2364
3014.90 2311
3015.42 2246
3015.93 2342
3016.45 2272
3016.97 2013
3017.49 2197
3018.00 2235
3018.52 2322
3019.04 2335
3019.56 2086
3020.08 2243
3020.59 2357
3021.11 2308
3021.63 2361
3022.15 2465
3022.67 2309
3023.19 2324
3023.70 2381
3024.22 2494
3024.74 2472
3025.26 2218
3025.78 2379
3026.30 2358
3026.81 2265
3027.33 2202
3027.85 2227
3028.37 2228
3028.89 2078
3029.41 2088
3029.93 1914
3030.45 2144
3030.97 2055
3031.48 2070
3032.00 2049
3032.52 2270
3033.04 2260
3033.56 2176
3034.08 2123
3034.60 2104
3035.12 2217
3035.64 2181
3036.16 2143
3036.68 2193
3037.20 2111
3037.72 2142
3038.24 1987
3038.76 2101
3039.27 2169
3039.79 2198
3040.31 2031
3040.83 2043
3041.35 1915
3041.87 1885
3042.39 2120
3042.91 1944
3043.43 2019
3043.95 2080
3044.47 2072
3044.99 1960
3045.51 2151
3046.03 2098
3046.56 2024
3047.08 2057
3047.60 2003
3048.12 1899
3048.64 1933
3049.16 1961
3049.68 1970
3050.20 1880
3050.72 2134
3051.24 2158
3051.76 1912
3052.28 1732
3052.80 1860
3053.32 1805
3053.84 1725
3054.37 1821
3054.89 2086
3055.41 1908
3055.93 1902
3056.45 2095
3056.97 2071
3057.49 1993
3058.01 1973
3058.53 2062
3059.06 2043
3059.58 2026
3060.10 2019
3060.62 1993
3061.14 2071
3061.66 1942
3062.19 2023
3062.71 2074
3063.23 1991
3063.75 2039
3064.27 2210
3064.79 2234
3065.32 2386
3065.84 2340
3066.36 2267
3066.88 2068
3067.40 1968
3067.93 2129
3068.45 1947
3068.97 1975
3069.49 1973
3070.02 2107
3070.54 2106
3071.06 2077
3071.58 1957
3072.10 1916
3072.63 2216
3073.15 2242
3073.67 2103
3074.20 2085
3074.72 2168
3075.24 2204
3075.76 2349
3076.29 2544
3076.81 2445
3077.33 2505
3077.86 2404
3078.38 2824
3078.90 2860
3079.42 2827
3079.95 2787
3080.47 3078
3080.99 3146
3081.52 3220
3082.04 3118
3082.56 2865
3083.09 2809
3083.61 2862
3084.13 2660
3084.66 2733
3085.18 2841
3085.71 2573
3086.23 2472
3086.75 2428
3087.28 2682
3087.80 2622
3088.32 2513
3088.85 2475
3089.37 2307
3089.90 2480
3090.42 2588
3090.94 2464
3091.47 2538
3091.99 2732
3092.52 2696
3093.04 2535
3093.57 2693
3094.09 2563
3094.61 2661
3095.14 3038
3095.66 2939
3096.19 3063
3096.71 3021
3097.24 2976
3097.76 3022
3098.29 3036
3098.81 3435
3099.34 3972
3099.86 4556
3100.39 5000
3100.91 5916
3101.44 6415
3101.96 7540
3102.49 8108
3103.01 8487
3103.54 8758
3104.06 8543
3104.59 7890
3105.11 7496
3105.64 6849
3106.16 5961
3106.69 5293
3107.21 4890
3107.74 4427
3108.26 3997
3108.79 3678
3109.32 3661
3109.84 3528
3110.37 3700
3110.89 3434
3111.42 3570
3111.94 3406
3112.47 3239
3113.00 3362
3113.52 3047
3114.05 2956
3114.57 2945
3115.10 2766
3115.63 2590
3116.15 2507
3116.68 2612
3117.21 2323
3117.73 2407
3118.26 2649
3118.78 2387
3119.31 2551
3119.84 2702
3120.36 2483
3120.89 2475
3121.42 2674
3121.94 2757
3122.47 2979
3123.00 2726
3123.52 2693
3124.05 2525
3124.58 2599
3125.11 2437
3125.63 2323
3126.16 2660
3126.69 2399
3127.21 2214
3127.74 2354
3128.27 2219
3128.80 2258
3129.32 2363
3129.85 2171
3130.38 2350
3130.91 2393
3131.43 2243
3131.96 2214
3132.49 2212
3133.02 2340
3133.54 2088
3134.07 2079
3134.60 2152
3135.13 2427
3135.65 2211
3136.18 2202
3136.71 1993
3137.24 2061
3137.77 2060
3138.29 2018
3138.82 2007
3139.35 2124
3139.88 2219
3140.41 2127
3140.94 2023
3141.46 1994
3141.99 2070
3142.52 2022
3143.05 2103
3143.58 2277
3144.11 2130
3144.64 2141
3145.16 2082
3145.69 2308
3146.22 2233
3146.75 2370
3147.28 2259
3147.81 2307
3148.34 2361
3148.87 2472
3149.40 2271
3149.92 2330
3150.45 2430
3150.98 2162
3151.51 2271
3152.04 2327
3152.57 2276
3153.10 2226
3153.63 2244
3154.16 2068
3154.69 2298
3155.22 2280
3155.75 2496
3156.28 2443
3156.81 2314
3157.34 2232
3157.87 2181
3158.40 2431
3158.93 2333
3159.46 2266
3159.99 2309
3160.52 2316
3161.05 2342
3161.58 2176
3162.11 2191
3162.64 2085
3163.17 2031
3163.70 1933
3164.23 1959
3164.76 2139
3165.29 2110
3165.82 2112
3166.35 2140
3166.88 2111
3167.41 1960
3167.94 2001
3168.47 1956
3169.00 2007
3169.53 2084
3170.06 2032
3170.59 2080
3171.12 2013
3171.65 1968
3172.19 2075
3172.72 2127
3173.25 2306
3173.78 2490
3174.31 2022
3174.84 2083
3175.37 2128
3175.90 2111
3176.44 2106
3176.97 2272
3177.50 2181
3178.03 2087
3178.56 2041
3179.09 1976
3179.62 2105
3180.16 2027
3180.69 1839
3181.22 2035
3181.75 2045
3182.28 2010
3182.81 2115
3183.35 1972
3183.88 1992
3184.41 1939
3184.94 2006
3185.47 2060
3186.01 1943
3186.54 1821
3187.07 1936
3187.60 1960
3188.14 1913
3188.67 1886
3189.20 1805
3189.73 2091
3190.26 2078
3190.80 2039
3191.33 2075
3191.86 2009
3192.39 1987
3192.93 1990
3193.46 1810
3193.99 2012
3194.53 1859
3195.06 1948
3195.59 1939
3196.12 1976
3196.66 2132
3197.19 2057
3197.72 2035
3198.26 2037
3198.79 2319
3199.32 2184
3199.86 2111
3200.39 2229
3200.92 2352
3201.46 2223
3201.99 2120
3202.52 2076
3203.06 2196
3203.59 2303
3204.12 2254
3204.66 2341
3205.19 2044
3205.73 2118
3206.26 2207
3206.79 2284
3207.33 2333
3207.86 2382
3208.39 2409
3208.93 2541
3209.46 2391
3210.00 2447
3210.53 2431
3211.07 2598
3211.60 2353
3212.13 2420
3212.67 2489
3213.20 2667
3213.74 2539
3214.27 2367
3214.81 2163
3215.34 2121
3215.88 2252
3216.41 2277
3216.94 2196
3217.48 2232
3218.01 2375
3218.55 2239
3219.08 2169
3219.62 2113
3220.15 2059
3220.69 2049
3221.22 2191
3221.76 2479
3222.29 2572
3222.83 2539
3223.36 2553
3223.90 2729
3224.43 2642
3224.97 2680
3225.51 2749
3226.04 2901
3226.58 2793
3227.11 2705
3227.65 2441
3228.18 2382
3228.72 2499
3229.25 2527
3229.79 2411
3230.33 2416
3230.86 2516
3231.40 2589
3231.93 2361
3232.47 2446
3233.01 2556
3233.54 2393
3234.08 2235
3234.61 2379
3235.15 2545
3235.69 2464
3236.22 2752
3236.76 2763
3237.30 2671
3237.83 2561
3238.37 2526
3238.91 2648
3239.44 2676
3239.98 2510
3240.51 2577
3241.05 2713
3241.59 2826
3242.13 2677
3242.66 2669
3243.20 2570
3243.74 2612
3244.27 2625
3244.81 2939
3245.35 2900
3245.88 2888
3246.42 3065
3246.96 2982
3247.50 2979
3248.03 3141
3248.57 2989
3249.11 2910
3249.64 2943
3250.18 3068
3250.72 3048
3251.26 3048
3251.79 2731
3252.33 3077
3252.87 2973
3253.41 3029
3253.95 3033
3254.48 3076
3255.02 2976
3255.56 3008
3256.10 3128
3256.64 3103
3257.17 3138
3257.71 3407
3258.25 3540
3258.79 3829
3259.33 4137
3259.86 4429
3260.40 4956
3260.94 4828
3261.48 5158
3262.02 5717
3262.56 5940
3263.09 6143
3263.63 6653
3264.17 7223
3264.71 7225
3265.25 7702
3265.79 7902
3266.33 7902
3266.87 8212
3267.40 8004
3267.94 7516
3268.48 6828
3269.02 6652
3269.56 6017
3270.10 5473
3270.64 4937
3271.18 4569
3271.72 4018
3272.26 4000
3272.80 3817
3273.33 3622
3273.87 3682
3274.41 3461
3274.95 3140
3275.49 3338
3276.03 3312
3276.57 3457
3277.11 3449
3277.65 3484
3278.19 3446
3278.73 3418
3279.27 3319
3279.81 3374
3280.35 3536
3280.89 3515
3281.43 3433
3281.97 3452
3282.51 3450
3283.05 3290
3283.59 3443
3284.13 3440
3284.67 3740
3285.21 3689
3285.75 3603
3286.29 3786
3286.83 3703
3287.37 3360
3287.91 3368
3288.45 3513
3289.00 3529
3289.54 3375
3290.08 3287
3290.62 3271
3291.16 3162
3291.70 3438
3292.24 3645
3292.78 3798
3293.32 3682
3293.86 3778
3294.40 4022
3294.95 4068
3295.49 4185
3296.03 4167
3296.57 4066
3297.11 4139
3297.65 4119
3298.19 3927
3298.74 3779
3299.28 3675
3299.82 3727
3300.36 3895
3300.90 3685
3301.44 3686
3301.98 3691
3302.53 4052
3303.07 4208
3303.61 3918
3304.15 3720
3304.69 3593
3305.24 3635
3305.78 3716
3306.32 3580
3306.86 3693
3307.40 3525
3307.95 3138
3308.49 3254
3309.03 3321
3309.57 3170
3310.12 3144
3310.66 3053
3311.20 3011
3311.74 3104
3312.29 3240
3312.83 3154
3313.37 3408
3313.91 3371
3314.46 3305
3315.00 3638
3315.54 3775
3316.09 3708
3316.63 3934
3317.17 3946
3317.71 3861
3318.26 3713
3318.80 3817
3319.34 3683
3319.89 3725
3320.43 3630
3320.97 3859
3321.52 3938
3322.06 3656
3322.60 3558
3323.15 3723
3323.69 3790
3324.23 3518
3324.78 3205
3325.32 3564
3325.86 3381
3326.41 3317
3326.95 3233
3327.50 3028
3328.04 3012
3328.58 3190
3329.13 3405
3329.67 3546
3330.22 3554
3330.76 3981
3331.30 4704
3331.85 5667
3332.39 6813
3332.94 7607
3333.48 8495
3334.03 9645
3334.57 10689
3335.11 11696
3335.66 12462
3336.20 12687
3336.75 12560
3337.29 12268
3337.84 11318
3338.38 9876
3338.93 8754
3339.47 7827
3340.02 6808
3340.56 6175
3341.11 5168
3341.65 4749
3342.20 4144
3342.74 3796
3343.29 3465
3343.83 3244
3344.38 3020
3344.92 2981
3345.47 2959
3346.01 2956
3346.56 2946
3347.10 3103
3347.65 3033
3348.19 3069
3348.74 3296
3349.29 3353
3349.83 3371
3350.38 3521
3350.92 3428
3351.47 3289
3352.01 3449
3352.56 3596
3353.11 3384
3353.65 3073
3354.20 3024
3354.74 3205
3355.29 3066
3355.84 2883
3356.38 2745
3356.93 2809
3357.47 2825
3358.02 2848
3358.57 2662
3359.11 2730
3359.66 2663
3360.21 2750
3360.75 2764
3361.30 2579
3361.85 2683
3362.39 2685
3362.94 2631
3363.49 2719
3364.03 2909
3364.58 2766
3365.13 2696
3365.67 2781
3366.22 2788
3366.77 2708
3367.31 2791
3367.86 2763
3368.41 2654
3368.96 2626
3369.50 2791
3370.05 2965
3370.60 2992
3371.15 2902
3371.69 3043
3372.24 3332
3372.79 3302
3373.34 3342
3373.88 3374
3374.43 3552
3374.98 3197
3375.53 3067
3376.07 2998
3376.62 2907
3377.17 2755
3377.72 2733
3378.27 2590
3378.81 2356
3379.36 2242
3379.91 2351
3380.46 2404
3381.01 2537
3381.55 2336
3382.10 2266
3382.65 2288
3383.20 2248
3383.75 2320
3384.30 2233
3384.84 2144
3385.39 2184
3385.94 2334
3386.49 2242
3387.04 2243
3387.59 2163
3388.14 2241
3388.69 2100
3389.23 2246
3389.78 2269
3390.33 2342
3390.88 2261
3391.43 2139
3391.98 2032
3392.53 2070
3393.08 2116
3393.63 2040
3394.18 2096
3394.72 2232
3395.27 2198
3395.82 2126
3396.37 2050
3396.92 2111
3397.47 2151
3398.02 2169
3398.57 2015
3399.12 2011
3399.67 2107
3400.22 2126
3400.77 2082
3401.32 2032
3401.87 1976
3402.42 1791
3402.97 1961
3403.52 2048
3404.07 2096
3404.62 2034
3405.17 2029
3405.72 1997
3406.27 2050
3406.82 2058
3407.37 1923
3407.92 2093
3408.47 2282
3409.02 2193
3409.57 2121
3410.12 2321
3410.67 2340
3411.22 2471
3411.78 2373
3412.33 2258
3412.88 2249
3413.43 2277
3413.98 2232
3414.53 2168
3415.08 2320
3415.63 2210
3416.18 2091
3416.73 1995
3417.28 2069
3417.84 1968
3418.39 1917
3418.94 2000
3419.49 2061
3420.04 1970
3420.59 1932
3421.14 2076
3421.69 2248
3422.25 2269
3422.80 2168
3423.35 2155
3423.90 2255
3424.45 2339
3425.00 2251
3425.56 2030
3426.11 2340
3426.66 2070
3427.21 2004
3427.76 2047
3428.32 1935
3428.87 2155
3429.42 2031
3429.97 1954
3430.52 2147
3431.08 2001
3431.63 1918
3432.18 2054
3432.73 2012
3433.29 2047
3433.84 2158
3434.39 2050
3434.94 1951
3435.50 2077
3436.05 2115
3436.60 2119
3437.15 2148
3437.71 1984
3438.26 2203
3438.81 2029
3439.37 2018
3439.92 2139
3440.47 2071
3441.02 2187
3441.58 2205
3442.13 1913
3442.68 2136
3443.24 2164
3443.79 2126
3444.34 2211
3444.90 2190
3445.45 2133
3446.00 1960
3446.56 1890
3447.11 1887
3447.66 2090
3448.22 1997
3448.77 2019
3449.33 1920
3449.88 1788
3450.43 1858
3450.99 1864
3451.54 1990
3452.09 2023
3452.65 2027
3453.20 1900
3453.76 1929
3454.31 1884
3454.86 1751
3455.42 1769
3455.97 1910
3456.53 1882
3457.08 1895
3457.64 2136
3458.19 2104
3458.75 2122
3459.30 2028
3459.85 2022
3460.41 2054
3460.96 2102
3461.52 2142
3462.07 2405
3462.63 2170
3463.18 2119
3463.74 2153
3464.29 2246
3464.85 2317
3465.40 2210
3465.96 2131
3466.51 2227
3467.07 2399
3467.62 2233
3468.18 2409
3468.73 2344
3469.29 2304
3469.84 2563
3470.40 2591
3470.95 2638
3471.51 2678
3472.07 2821
3472.62 2590
3473.18 2541
3473.73 2541
3474.29 2545
3474.84 2536
3475.40 2399
3475.96 2520
3476.51 2550
3477.07 2389
3477.62 2627
3478.18 2952
3478.74 2856
3479.29 2905
3479.85 2849
3480.40 2788
3480.96 3021
3481.52 2811
3482.07 2574
3482.63 2757
3483.19 2647
3483.74 2853
3484.30 2967
3484.86 3030
3485.41 3060
3485.97 3129
3486.53 3058
3487.08 3238
3487.64 3779
3488.20 4505
3488.75 4714
3489.31 5376
3489.87 6074
3490.42 6939
3490.98 7257
3491.54 7500
3492.09 8311
3492.65 7740
3493.21 7789
3493.77 7920
3494.32 6990
3494.88 6249
3495.44 5814
3496.00 5351
3496.55 4779
3497.11 4267
3497.67 3946
3498.23 4107
3498.78 3992
3499.34 3924
3499.90 4236
3500.46 4088
3501.01 4300
3501.57 4568
3502.13 4551
3502.69 4751
3503.25 4679
3503.80 4885
3504.36 5122
3504.92 5130
3505.48 4871
3506.04 4891
3506.60 4670
3507.15 4536
3507.71 4286
3508.27 4142
3508.83 4001
3509.39 3649
3509.95 3652
3510.50 3445
3511.06 3221
3511.62 3106
3512.18 2993
3512.74 2834
3513.30 2453
3513.86 2497
3514.42 2522
3514.98 2489
3515.53 2407
3516.09 2548
3516.65 2421
3517.21 2287
3517.77 2442
3518.33 2498
3518.89 2502
3519.45 2449
3520.01 2595
3520.57 2431
3521.13 2465
3521.69 2520
3522.25 2387
3522.81 2620
3523.36 2564
3523.92 2412
3524.48 2662
3525.04 2764
3525.60 2577
3526.16 2456
3526.72 2514
3527.28 2497
3527.84 2510
3528.40 2335
3528.96 2286
3529.52 2264
3530.08 2370
3530.64 2482
3531.20 2408
3531.76 2458
3532.32 2509
3532.89 2529
3533.45 2490
3534.01 2517
3534.57 2367
3535.13 2415
3535.69 2554
3536.25 2576
3536.81 2626
3537.37 2526
3537.93 2503
3538.49 2760
3539.05 2624
3539.61 2532
3540.17 2324
3540.74 2288
3541.30 2349
3541.86 2238
3542.42 2362
3542.98 2345
3543.54 2231
3544.10 2325
3544.66 2187
3545.22 2359
3545.79 2402
3546.35 2205
3546.91 2177
3547.47 2194
3548.03 2114
3548.59 1987
3549.16 2085
3549.72 2010
3550.28 1923
3550.84 1981
3551.40 2124
3551.96 1924
3552.53 1851
3553.09 1880
3553.65 1887
3554.21 2044
3554.77 1869
3555.34 1928
3555.90 1855
3556.46 1949
3557.02 2179
3557.59 1989
3558.15 1884
3558.71 2108
3559.27 2023
3559.84 1958
3560.40 2019
3560.96 2110
3561.52 1928
3562.09 1944
3562.65 2078
3563.21 1957
3563.77 2003
3564.34 2003
3564.90 2056
3565.46 2125
3566.03 2037
3566.59 1939
3567.15 1855
3567.72 2040
3568.28 1910
3568.84 1965
3569.41 1951
3569.97 1720
3570.53 1709
3571.10 1973
3571.66 1861
3572.22 1951
3572.79 1948
3573.35 1989
3573.91 2001
3574.48 2092
3575.04 2094
3575.60 2155
3576.17 2138
3576.73 2154
3577.30 2226
3577.86 2279
3578.42 2307
3578.99 2304
3579.55 2307
3580.12 2151
3580.68 2040
3581.24 2096
3581.81 2123
3582.37 1921
3582.94 1956
3583.50 1890
3584.07 1947
3584.63 1882
3585.20 1793
3585.76 1785
3586.32 1824
3586.89 1900
3587.45 1706
3588.02 1765
3588.58 1861
3589.15 1991
3589.71 1937
3590.28 1928
3590.84 1898
3591.41 1850
3591.97 1961
3592.54 1805
3593.10 1832
3593.67 1887
3594.23 1927
3594.80 1802
3595.36 1928
3595.93 2023
3596.50 1791
3597.06 1833
3597.63 1678
3598.19 1742
3598.76 1852
3599.32 1880
3599.89 1785
3600.45 1751
3601.02 1643
3601.59 1791
3602.15 1724
3602.72 1663
3603.28 1766
3603.85 1860
3604.42 1842
3604.98 1615
3605.55 1704
3606.11 1782
3606.68 1566
3607.25 1708
3607.81 1723
3608.38 1804
3608.95 1763
3609.51 1559
3610.08 1533
3610.65 1655
3611.21 1787
3611.78 1715
3612.35 1796
3612.91 1614
3613.48 1813
3614.05 1781
3614.61 1928
3615.18 2047
3615.75 2118
3616.31 2354
3616.88 2469
3617.45 2524
3618.01 2349
3618.58 2475
3619.15 2422
3619.72 2528
3620.28 2385
3620.85 2253
3621.42 2111
3621.99 2188
3622.55 2114
3623.12 2001
3623.69 2009
3624.26 1785
3624.82 1698
3625.39 1619
3625.96 1740
3626.53 1693
3627.09 1730
3627.66 1669
3628.23 1635
3628.80 1534
3629.37 1605
3629.93 1697
3630.50 1649
3631.07 1706
3631.64 1639
3632.21 1696
3632.77 1878
3633.34 1878
3633.91 1679
3634.48 1787
3635.05 1845
3635.62 1925
3636.19 1820
3636.75 1760
3637.32 1851
3637.89 1870
3638.46 1976
3639.03 1900
3639.60 2057
3640.17 2081
3640.73 2206
3641.30 2269
3641.87 2298
3642.44 2174
3643.01 2146
3643.58 2166
3644.15 2121
3644.72 2068
3645.29 2156
3645.86 2137
3646.43 2020
3647.00 1981
3647.57 1826
3648.13 1895
3648.70 2051
3649.27 2086
3649.84 2183
3650.41 2230
3650.98 2243
3651.55 2201
3652.12 2308
3652.69 2208
3653.26 2274
3653.83 2240
3654.40 2207
3654.97 2110
3655.54 2124
3656.11 1950
3656.68 1885
3657.25 2007
3657.82 2044
3658.39 2151
3658.96 2154
3659.53 1998
3660.10 1927
3660.67 2028
3661.24 2099
3661.82 2007
3662.39 2119
3662.96 2181
3663.53 2152
3664.10 2125
3664.67 2032
3665.24 2218
3665.81 2366
3666.38 2286
3666.95 2180
3667.52 2092
3668.09 2174
3668.67 2122
3669.24 1864
3669.81 1917
3670.38 1947
3670.95 1915
3671.52 1784
3672.09 1840
3672.66 1958
3673.24 1929
3673.81 1961
3674.38 2076
3674.95 1984
3675.52 1868
3676.09 1997
3676.66 2011
3677.24 2091
3677.81 2005
3678.38 2009
3678.95 1780
3679.52 1863
3680.10 1933
3680.67 1764
3681.24 1810
3681.81 1802
3682.38 1770
3682.96 1688
3683.53 1753
3684.10 1853
3684.67 1791
3685.25 1714
3685.82 1824
3686.39 1887
3686.96 1802
3687.54 1925
3688.11 1837
3688.68 1901
3689.25 1858
3689.83 1791
3690.40 1787
3690.97 1934
3691.54 2039
3692.12 1973
3692.69 1790
3693.26 1771
3693.84 1833
3694.41 1891
3694.98 1829
3695.56 1916
3696.13 1760
3696.70 1737
3697.28 1719
3697.85 1783
3698.42 1653
3699.00 1732
3699.57 1755
3700.14 1938
3700.72 1885
3701.29 1709
3701.86 1710
3702.44 1759
3703.01 1802
3703.58 1837
3704.16 1891
3704.73 1838
3705.31 1754
3705.88 1742
3706.45 1691
3707.03 1741
3707.60 1692
3708.18 1714
3708.75 1782
3709.33 1934
3709.90 1917
3710.47 1598
3711.05 1756
3711.62 1907
3712.20 1756
3712.77 1637
3713.35 1887
3713.92 1936
3714.50 1822
3715.07 1860
3715.64 1835
3716.22 1849
3716.79 1771
3717.37 1827
3717.94 1795
3718.52 1766
3719.09 1736
3719.67 1811
3720.24 1767
3720.82 1762
3721.39 1672
3721.97 1701
3722.54 1682
3723.12 1726
3723.70 1797
3724.27 1776
3724.85 1638
3725.42 1649
3726.00 1515
3726.57 1542
3727.15 1627
3727.72 1768
3728.30 1768
3728.88 1818
3729.45 1643
3730.03 1801
3730.60 2088
3731.18 1869
3731.75 1820
3732.33 1899
3732.91 2008
3733.48 2025
3734.06 2021
3734.64 1992
3735.21 1978
3735.79 2055
3736.36 1929
3736.94 1933
3737.52 1861
3738.09 1871
3738.67 1849
3739.25 1776
3739.82 1798
3740.40 1779
3740.98 1760
3741.55 1694
3742.13 1663
3742.71 1718
3743.28 1593
3743.86 1562
3744.44 1700
3745.01 1601
3745.59 1620
3746.17 1720
3746.75 1762
3747.32 1858
3747.90 1744
3748.48 1693
3749.05 1683
3749.63 1808
3750.21 1707
3750.79 1657
3751.36 1783
3751.94 1703
3752.52 1681
3753.10 1514
3753.67 1518
3754.25 1678
3754.83 1603
3755.41 1595
3755.99 1601
3756.56 1531
3757.14 1524
3757.72 1707
3758.30 1676
3758.88 1742
3759.45 1755
3760.03 1694
3760.61 1701
3761.19 1789
3761.77 1666
3762.35 1569
3762.92 1738
3763.50 2063
3764.08 1900
3764.66 1813
3765.24 1757
3765.82 1770
3766.39 1654
3766.97 1662
3767.55 1726
3768.13 1716
3768.71 1600
3769.29 1862
3769.87 1719
3770.45 1760
3771.03 1727
3771.60 1715
3772.18 1768
3772.76 1827
3773.34 1924
3773.92 1799
3774.50 1669
3775.08 1664
3775.66 1632
3776.24 1593
3776.82 1581
3777.40 1558
3777.98 1414
3778.56 1554
3779.14 1666
3779.72 1732
3780.30 1576
3780.88 1660
3781.46 1668
3782.04 1599
3782.61 1506
3783.19 1542
3783.77 1722
3784.35 1779
3784.93 1716
3785.52 1687
3786.10 1769
3786.68 1868
3787.26 1583
3787.84 1526
3788.42 1589
3789.00 1772
3789.58 1706
3790.16 1655
3790.74 1737
3791.32 1705
3791.90 1807
3792.48 1841
3793.06 1912
3793.64 1868
3794.22 1773
3794.80 1888
3795.38 1963
3795.96 1812
3796.55 1849
3797.13 1872
3797.71 1832
3798.29 1688
3798.87 1852
3799.45 2006
3800.03 2009
3800.61 2114
3801.19 1905
3801.78 1851
3802.36 1909
3802.94 2012
3803.52 2037
3804.10 1901
3804.68 2007
3805.27 2145
3805.85 2179
3806.43 2164
3807.01 2234
3807.59 2375
3808.17 2382
3808.76 2309
3809.34 2338
3809.92 2424
3810.50 2341
3811.08 2361
3811.67 2432
3812.25 2282
3812.83 2328
3813.41 2240
3814.00 2287
3814.58 2524
3815.16 2325
3815.74 2322
3816.32 2264
3816.91 2413
3817.49 1971
3818.07 1830
3818.66 1920
3819.24 2017
3819.82 1815
3820.40 1733
3820.99 1927
3821.57 1986
3822.15 1760
3822.73 1818
3823.32 1642
3823.90 1821
3824.48 1834
3825.07 1735
3825.65 1759
3826.23 1722
3826.82 1760
3827.40 1811
3827.98 1797
3828.57 1755
3829.15 1734
3829.73 1765
3830.32 1653
3830.90 1734
3831.48 1671
3832.07 1721
3832.65 1757
3833.24 1772
3833.82 1854
3834.40 1733
3834.99 1724
3835.57 1686
3836.16 1760
3836.74 1774
3837.32 1731
3837.91 1770
3838.49 1725
3839.08 1671
3839.66 1701
3840.24 1682
3840.83 1653
3841.41 1692
3842.00 1567
3842.58 1541
3843.17 1662
3843.75 1753
3844.34 1870
3844.92 1849
3845.51 1685
3846.09 1699
3846.67 1602
3847.26 1624
3847.84 1630
3848.43 1577
3849.01 1619
3849.60 1603
3850.18 1730
3850.77 1745
3851.35 1807
3851.94 1737
3852.53 1734
3853.11 1685
3853.70 1621
3854.28 1682
3854.87 1624
3855.45 1531
3856.04 1578
3856.62 1799
3857.21 1844
3857.79 1705
3858.38 1762
3858.97 2049
3859.55 2157
3860.14 2199
3860.72 2320
3861.31 2224
3861.90 2179
3862.48 2107
3863.07 1973
3863.65 2169
3864.24 2301
3864.83 2267
3865.41 2231
3866.00 2038
3866.58 1859
3867.17 1979
3867.76 2096
3868.34 1899
3868.93 1860
3869.52 1767
3870.10 1811
3870.69 1830
3871.28 1752
3871.86 1844
3872.45 1802
3873.04 1860
3873.62 1763
3874.21 1740
3874.80 1936
3875.38 1940
3875.97 1842
3876.56 1678
3877.15 1952
3877.73 1896
3878.32 1818
3878.91 1780
3879.49 1727
3880.08 1781
3880.67 1750
3881.26 1709
3881.84 1731
3882.43 1796
3883.02 1680
3883.61 1620
3884.19 1684
3884.78 1649
3885.37 1709
3885.96 1817
3886.55 1720
3887.13 1657
3887.72 1701
3888.31 1856
3888.90 1790
3889.49 1903
3890.07 1968
3890.66 1955
3891.25 1956
3891.84 1892
3892.43 1910
3893.01 1851
3893.60 1758
3894.19 1618
3894.78 1626
3895.37 1628
3895.96 1699
3896.55 1732
3897.13 1729
3897.72 1697
3898.31 1739
3898.90 1788
3899.49 1769
3900.08 1794
3900.67 1809
3901.26 1656
3901.84 1711
3902.43 1757
3903.02 1649
3903.61 1773
3904.20 1753
3904.79 1634
3905.38 1620
3905.97 1827
3906.56 1576
3907.15 1594
3907.74 1805
3908.33 1694
3908.92 1564
3909.50 1654
3910.09 1655
3910.68 1602
3911.27 1589
3911.86 1679
3912.45 1519
3913.04 1543
3913.63 1596
3914.22 1523
3914.81 1607
3915.40 1744
3915.99 1610
3916.58 1642
3917.17 1654
3917.76 1674
3918.35 1673
3918.94 1670
3919.53 1620
3920.12 1620
3920.72 1743
3921.31 1651
3921.90 1679
3922.49 1606
3923.08 1643
3923.67 1659
3924.26 1569
3924.85 1503
3925.44 1510
3926.03 1578
3926.62 1572
3927.21 1534
3927.80 1670
3928.39 1520
3928.99 1596
3929.58 1468
3930.17 1503
3930.76 1487
3931.35 1596
3931.94 1603
3932.53 1681
3933.12 1582
3933.72 1592
3934.31 1671
3934.90 1724
3935.49 1669
3936.08 1573
3936.67 1585
3937.26 1737
3937.86 1808
3938.45 1753
3939.04 1712
3939.63 1699
3940.22 1769
3940.82 1824
3941.41 1947
3942.00 1867
3942.59 1900
3943.18 1864
3943.78 1750
3944.37 1747
3944.96 1689
3945.55 1577
3946.14 1688
3946.74 1676
3947.33 1603
3947.92 1559
3948.51 1619
3949.11 1663
3949.70 1457
3950.29 1776
3950.88 1613
3951.48 1619
3952.07 1541
3952.66 1565
3953.26 1619
3953.85 1583
3954.44 1751
3955.03 1652
3955.63 1752
3956.22 1708
3956.81 1759
3957.41 1835
3958.00 1858
3958.59 1780
3959.19 1817
3959.78 1743
3960.37 1572
3960.97 1642
3961.56 1726
3962.15 1777
3962.75 1767
3963.34 1825
3963.93 1897
3964.53 1922
3965.12 1947
3965.72 1911
3966.31 1784
3966.90 1952
3967.50 2087
3968.09 1979
3968.69 1825
3969.28 1906
3969.87 1775
3970.47 1711
3971.06 1851
3971.66 1823
3972.25 1849
3972.85 1751
3973.44 1847
3974.03 2079
3974.63 2101
3975.22 2002
3975.82 1955
3976.41 1895
3977.01 2041
3977.60 2085
3978.20 1895
3978.79 1994
3979.39 1843
3979.98 1816
3980.58 1968
3981.17 1863
3981.77 1756
3982.36 1769
3982.96 1860
3983.55 1916
3984.15 1898
3984.74 2025
3985.34 2101
3985.93 2046
3986.53 1768
3987.12 1728
3987.72 1922
3988.31 1790
3988.91 1719
3989.50 1810
3990.10 1908
3990.70 1938
3991.29 1919
3991.89 1922
3992.48 1859
3993.08 1901
3993.67 2030
3994.27 2011
3994.87 2103
3995.46 2056
3996.06 2015
3996.65 2043
3997.25 1936
3997.85 2100
3998.44 1968
3999.04 1955
3999.64 2018
4000.23 1843
4000.83 1768
4001.43 1684
4002.02 1810
4002.62 1880
4003.21 1828
4003.81 1849
4004.41 1943
4005.00 1943
4005.60 1929
4006.20 1917
4006.80 1971
4007.39 1956
4007.99 1839
4008.59 1802
4009.18 1722
4009.78 1697
4010.38 1757
4010.97 1853
4011.57 1922
4012.17 1953
4012.77 1721
4013.36 1789
4013.96 1936
4014.56 1904
4015.16 1806
4015.75 1958
4016.35 1931
4016.95 1981
4017.55 1917
4018.14 1854
4018.74 1918
4019.34 1960
4019.94 1814
4020.54 1972
4021.13 2033
4021.73 1942
4022.33 1886
4022.93 1964
4023.53 1900
4024.12 1969
4024.72 1945
4025.32 2105
4025.92 2126
4026.52 2258
4027.12 2269
4027.71 2272
4028.31 2414
4028.91 2338
4029.51 2300
4030.11 2309
4030.71 2458
4031.31 2535
4031.90 2287
4032.50 2255
4033.10 2323
4033.70 2306
4034.30 2201
4034.90 2092
4035.50 2021
4036.10 2042
4036.70 1921
4037.29 1837
4037.89 1869
4038.49 1727
4039.09 1598
4039.69 1689
4040.29 1729
4040.89 1756
4041.49 1648
4042.09 1593
4042.69 1670
4043.29 1614
4043.89 1683
4044.49 1689
4045.09 1728
4045.69 1706
4046.29 1713
4046.89 1718
4047.49 1646
4048.09 1757
4048.69 1648
4049.29 1691
4049.89 1675
4050.49 1649
4051.09 1662
4051.69 1648
4052.29 1700
4052.89 1685
4053.49 1832
4054.09 1818
4054.69 1678
4055.29 1727
4055.89 1657
4056.49 1705
4057.09 1671
4057.69 1695
4058.29 1821
4058.89 1740
4059.49 1708
4060.09 1655
4060.70 1690
4061.30 1749
4061.90 1692
4062.50 1624
4063.10 1577
4063.70 1539
4064.30 1594
4064.90 1684
4065.50 1553
4066.11 1572
4066.71 1564
4067.31 1629
4067.91 1659
4068.51 1659
4069.11 1617
4069.71 1631
4070.32 1625
4070.92 1636
4071.52 1554
4072.12 1545
4072.72 1577
4073.32 1439
4073.93 1532
4074.53 1636
4075.13 1657
4075.73 1539
4076.33 1645
4076.94 1659
4077.54 1595
4078.14 1644
4078.74 1506
4079.34 1452
4079.95 1602
4080.55 1719
4081.15 1564
4081.75 1546
4082.36 1536
4082.96 1448
4083.56 1651
4084.16 1608
4084.77 1636
4085.37 1548
4085.97 1422
4086.58 1557
4087.18 1673
4087.78 1554
4088.38 1591
4088.99 1620
4089.59 1625
4090.19 1630
4090.80 1645
4091.40 1753
4092.00 1661
4092.61 1588
4093.21 1615
4093.81 1748
4094.42 1767
4095.02 1628
4095.62 1677
4096.23 1701
4096.83 1713
4097.43 1597
4098.04 1606
4098.64 1597
4099.24 1547
4099.85 1550
4100.45 1453
4101.06 1385
4101.66 1588
4102.26 1687
4102.87 1618
4103.47 1596
4104.08 1503
4104.68 1653
4105.28 1620
4105.89 1556
4106.49 1642
4107.10 1573
4107.70 1642
4108.31 1558
4108.91 1467
4109.51 1501
4110.12 1440
4110.72 1486
4111.33 1542
4111.93 1618
4112.54 1552
4113.14 1579
4113.75 1544
4114.35 1427
4114.96 1507
4115.56 1525
4116.17 1612
4116.77 1587
4117.38 1588
4117.98 1432
4118.59 1440
4119.19 1397
4119.80 1442
4120.40 1495
4121.01 1416
4121.61 1506
4122.22 1397
4122.82 1509
4123.43 1526
4124.04 1578
4124.64 1553
4125.25 1507
4125.85 1529
4126.46 1541
4127.06 1493
4127.67 1563
4128.28 1554
4128.88 1619
4129.49 1520
4130.09 1659
4130.70 1505
4131.31 1520
4131.91 1687
4132.52 1660
4133.12 1459
4133.73 1697
4134.34 1812
4134.94 1725
4135.55 1760
4136.16 1761
4136.76 1715
4137.37 1858
4137.98 1799
4138.58 1660
4139.19 1822
4139.80 1737
4140.40 1682
4141.01 1861
4141.62 1915
4142.22 1753
4142.83 1766
4143.44 1860
4144.04 1767
4144.65 1850
4145.26 1729
4145.86 1699
4146.47 1640
4147.08 1623
4147.69 1741
4148.29 1637
4148.90 1591
4149.51 1612
4150.12 1753
4150.72 1556
4151.33 1640
4151.94 1492
4152.55 1426
4153.15 1432
4153.76 1634
4154.37 1790
4154.98 1607
4155.59 1587
4156.19 1685
4156.80 1684
4157.41 1736
4158.02 1740
4158.63 1881
4159.23 1848
4159.84 1806
4160.45 1888
4161.06 1783
4161.67 1696
4162.28 1667
4162.88 1641
4163.49 1745
4164.10 1827
4164.71 1685
4165.32 1832
4165.93 1849
4166.53 1735
4167.14 1699
4167.75 1672
4168.36 1668
4168.97 1687
4169.58 1797
4170.19 1740
4170.80 1659
4171.41 1718
4172.01 1761
4172.62 1688
4173.23 1701
4173.84 1653
4174.45 1763
4175.06 1657
4175.67 1601
4176.28 1682
4176.89 1758
4177.50 1821
4178.11 1774
4178.72 1777
4179.33 1854
4179.94 1945
4180.55 1668
4181.16 1606
4181.77 1630
4182.38 1752
4182.99 1784
4183.60 1778
4184.21 1654
4184.82 1636
4185.43 1631
4186.04 1641
4186.65 1685
4187.26 1513
4187.87 1647
4188.48 1603
4189.09 1576
4189.70 1588
4190.31 1588
4190.92 1628
4191.53 1528
4192.14 1700
4192.75 1749
4193.36 1689
4193.97 1671
4194.58 1624
4195.19 1612
4195.80 1728
4196.41 1809
4197.03 1682
4197.64 1795
4198.25 1723
4198.86 1578
4199.47 1640
4200.08 1713
4200.69 1634
4201.30 1541
4201.91 1573
4202.53 1512
4203.14 1582
4203.75 1630
4204.36 1616
4204.97 1537
4205.58 1603
4206.19 1576
4206.81 1702
4207.42 1568
4208.03 1636
4208.64 1685
4209.25 1576
4209.86 1642
4210.48 1786
4211.09 1636
4211.70 1700
4212.31 1755
4212.92 1847
4213.54 1744
4214.15 1721
4214.76 1745
4215.37 1784
4215.99 1660
4216.60 1617
4217.21 1704
4217.82 1800
4218.43 1984
4219.05 2033
4219.66 1986
4220.27 2120
4220.89 2027
4221.50 2079
4222.11 2045
4222.72 2060
4223.34 1904
4223.95 2007
4224.56 2078
4225.17 2004
4225.79 2017
4226.40 2026
4227.01 1969
4227.63 2091
4228.24 2141
4228.85 2206
4229.47 2267
4230.08 2180
4230.69 2335
4231.31 2520
4231.92 2458
4232.53 2656
4233.15 2904
4233.76 2919
4234.37 2951
4234.99 2880
4235.60 3162
4236.22 3029
4236.83 2880
4237.44 2416
4238.06 2370
4238.67 2105
4239.28 2108
4239.90 2245
4240.51 2097
4241.13 2009
4241.74 1925
4242.36 1882
4242.97 1929
4243.58 1858
4244.20 1837
4244.81 1933
4245.43 1883
4246.04 1906
4246.66 1878
4247.27 1858
4247.89 1922
4248.50 1884
4249.11 1872
4249.73 1770
4250.34 1747
4250.96 1616
4251.57 1717
4252.19 1812
4252.80 1796
4253.42 1781
4254.03 1873
4254.65 1955
4255.26 1900
4255.88 1763
4256.49 1928
4257.11 1954
4257.72 1823
4258.34 1851
4258.96 1717
4259.57 1732
4260.19 1836
4260.80 1793
4261.42 1840
4262.03 1858
4262.65 1966
4263.26 1997
4263.88 1995
4264.50 1901
4265.11 1813
4265.73 1881
4266.34 1919
4266.96 1934
4267.58 1925
4268.19 1993
4268.81 1958
4269.42 1867
4270.04 2098
4270.66 1926
4271.27 2067
4271.89 1985
4272.51 1855
4273.12 2051
4273.74 1897
4274.36 1912
4274.97 1926
4275.59 1953
4276.20 1811
4276.82 2024
4277.44 1919
4278.06 1885
4278.67 1919
4279.29 1837
4279.91 1761
4280.52 1656
4281.14 1827
4281.76 1666
4282.37 1649
4282.99 1618
4283.61 1598
4284.23 1742
4284.84 1763
4285.46 1815
4286.08 1766
4286.69 1870
4287.31 1839
4287.93 1805
4288.55 1892
4289.16 1849
4289.78 1874
4290.40 1934
4291.02 1831
4291.64 1800
4292.25 1941
4292.87 1824
4293.49 1707
4294.11 1711
4294.73 1644
4295.34 1711
4295.96 1820
4296.58 1903
4297.20 1906
4297.82 1702
4298.43 1763
4299.05 1764
4299.67 1774
4300.29 1673
4300.91 1879
4301.53 1806
4302.14 1846
4302.76 1857
4303.38 1844
4304.00 1952
4304.62 1846
4305.24 1705
4305.86 1698
4306.48 1808
4307.09 1880
4307.71 1923
4308.33 1716
4308.95 1887
4309.57 1979
4310.19 1800
4310.81 1953
4311.43 1954
4312.05 1853
4312.67 1964
4313.29 1881
4313.90 2015
4314.52 1937
4315.14 1787
4315.76 1817
4316.38 1887
4317.00 1941
4317.62 1880
4318.24 1851
4318.86 2057
4319.48 2174
4320.10 2094
4320.72 2058
4321.34 2140
4321.96 2173
4322.58 2042
4323.20 2018
4323.82 2076
4324.44 2313
4325.06 2139
4325.68 2233
4326.30 2148
4326.92 2211
4327.54 2312
4328.16 2197
4328.78 2238
4329.40 2215
4330.02 2307
4330.64 2271
4331.27 2317
4331.89 2195
4332.51 2336
4333.13 2448
4333.75 2859
4334.37 2945
4334.99 3049
4335.61 3079
4336.23 3260
4336.85 3477
4337.47 3458
4338.09 3684
4338.72 3512
4339.34 3436
4339.96 3326
4340.58 3335
4341.20 3249
4341.82 3356
4342.44 3526
4343.07 4122
4343.69 4702
4344.31 4896
4344.93 5476
4345.55 5716
4346.17 6149
4346.79 6543
4347.42 6072
4348.04 5942
4348.66 5499
4349.28 4775
4349.90 4320
4350.53 3821
4351.15 3655
4351.77 3233
4352.39 2944
4353.01 2774
4353.64 2652
4354.26 2549
4354.88 2418
4355.50 2415
4356.13 2535
4356.75 2428
4357.37 2651
4357.99 2724
4358.62 2586
4359.24 2697
4359.86 2559
4360.48 2587
4361.11 2438
4361.73 2392
4362.35 2388
4362.98 2314
4363.60 2407
4364.22 2343
4364.84 2331
4365.47 2223
4366.09 2140
4366.71 2099
4367.34 2158
4367.96 2333
4368.58 1995
4369.21 2091
4369.83 2271
4370.45 2117
4371.08 1915
4371.70 1902
4372.32 1767
4372.95 1795
4373.57 1809
4374.20 1907
4374.82 1903
4375.44 2021
4376.07 2028
4376.69 2013
4377.31 1893
4377.94 2041
4378.56 2060
4379.19 2222
4379.81 2009
4380.43 1976
4381.06 2073
4381.68 2018
4382.31 2028
4382.93 1905
4383.56 1952
4384.18 2024
4384.80 1937
4385.43 1865
4386.05 1836
4386.68 1776
4387.30 1880
4387.93 1808
4388.55 1701
4389.18 1637
4389.80 1692
4390.43 1788
4391.05 1742
4391.68 1621
4392.30 1619
4392.93 1765
4393.55 1699
4394.18 1670
4394.80 1687
4395.43 1850
4396.05 1713
4396.68 1614
4397.30 1779
4397.93 1780
4398.55 1752
4399.18 1932
4399.80 1923
4400.43 1824
4401.06 1744
4401.68 1838
4402.31 1771
4402.93 1784
4403.56 1817
4404.18 1840
4404.81 1903
4405.44 1668
4406.06 1797
4406.69 1752
4407.31 1703
4407.94 1753
4408.57 1731
4409.19 1737
4409.82 1656
4410.45 1752
4411.07 1721
4411.70 1646
4412.32 1550
4412.95 1666
4413.58 1666
4414.20 1723
4414.83 1719
4415.46 1689
4416.08 1756
4416.71 1711
4417.34 1571
4417.96 1571
4418.59 1588
4419.22 1603
4419.84 1638
4420.47 1680
4421.10 1536
4421.73 1628
4422.35 1640
4422.98 1542
4423.61 1495
4424.23 1469
4424.86 1663
4425.49 1554
4426.12 1594
4426.74 1594
4427.37 1629
4428.00 1508
4428.63 1498
4429.25 1616
4429.88 1574
4430.51 1478
4431.14 1536
4431.77 1555
4432.39 1541
4433.02 1629
4433.65 1713
4434.28 1794
4434.90 1754
4435.53 1634
4436.16 1611
4436.79 1759
4437.42 1658
4438.05 1584
4438.67 1706
4439.30 1831
4439.93 1689
4440.56 1755
4441.19 1777
4441.82 1675
4442.44 1653
4443.07 1612
4443.70 1679
4444.33 1760
4444.96 1587
4445.59 1658
4446.22 1618
4446.85 1770
4447.47 1669
4448.10 1769
4448.73 1755
4449.36 1753
4449.99 1770
4450.62 1649
4451.25 1750
4451.88 1633
4452.51 1762
4453.14 1729
4453.77 1634
4454.40 1644
4455.02 1826
4455.65 1709
4456.28 1748
4456.91 1781
4457.54 1649
4458.17 1531
4458.80 1683
4459.43 1647
4460.06 1628
4460.69 1540
4461.32 1569
4461.95 1572
4462.58 1508
4463.21 1537
4463.84 1540
4464.47 1477
4465.10 1452
4465.73 1532
4466.36 1654
4466.99 1502
4467.62 1451
4468.25 1524
4468.88 1435
4469.51 1340
4470.14 1588
4470.78 1625
4471.41 1481
4472.04 1470
4472.67 1517
4473.30 1570
4473.93 1525
4474.56 1463
4475.19 1534
4475.82 1512
4476.45 1533
4477.08 1510
4477.71 1487
4478.35 1497
4478.98 1378
4479.61 1549
4480.24 1686
4480.87 1583
4481.50 1623
4482.13 1593
4482.76 1624
4483.40 1568
4484.03 1641
4484.66 1692
4485.29 1607
4485.92 1610
4486.55 1564
4487.19 1617
4487.82 1744
4488.45 1770
4489.08 1725
4489.71 1610
4490.34 1662
4490.98 1553
4491.61 1667
4492.24 1667
4492.87 1656
4493.50 1625
4494.14 1570
4494.77 1583
4495.40 1654
4496.03 1595
4496.67 1696
4497.30 1775
4497.93 1885
4498.56 1946
4499.20 2087
4499.83 2264
4500.46 2075
4501.09 2267
4501.73 2240
4502.36 2132
4502.99 2333
4503.63 2168
4504.26 2146
4504.89 2108
4505.52 2025
4506.16 1864
4506.79 1864
4507.42 1824
4508.06 1804
4508.69 1720
4509.32 1801
4509.96 1770
4510.59 1681
4511.22 1783
4511.86 1896
4512.49 1729
4513.12 1646
4513.76 1723
4514.39 1780
4515.02 1720
4515.66 1627
4516.29 1541
4516.93 1605
4517.56 1659
4518.19 1576
4518.83 1591
4519.46 1669
4520.10 1663
4520.73 1627
4521.36 1491
4522.00 1648
4522.63 1612
4523.27 1516
4523.90 1583
4524.54 1594
4525.17 1623
4525.80 1617
4526.44 1720
4527.07 1843
4527.71 1938
4528.34 1851
4528.98 1872
4529.61 2105
4530.25 2026
4530.88 2135
4531.52 2177
4532.15 2212
4532.79 2153
4533.42 2122
4534.06 1974
4534.69 1953
4535.33 1807
4535.96 1725
4536.60 1730
4537.23 1613
4537.87 1429
4538.50 1495
4539.14 1498
4539.77 1614
4540.41 1603
4541.04 1556
4541.68 1611
4542.31 1484
4542.95 1487
4543.59 1467
4544.22 1467
4544.86 1462
4545.49 1437
4546.13 1532
4546.77 1503
4547.40 1488
4548.04 1497
4548.67 1527
4549.31 1460
4549.95 1590
4550.58 1554
4551.22 1713
4551.85 1567
4552.49 1538
4553.13 1613
4553.76 1536
4554.40 1492
4555.04 1384
4555.67 1553
4556.31 1447
4556.95 1408
4557.58 1422
4558.22 1490
4558.86 1510
4559.49 1552
4560.13 1443
4560.77 1431
4561.40 1499
4562.04 1614
4562.68 1657
4563.31 1635
4563.95 1628
4564.59 1618
4565.23 1503
4565.86 1570
4566.50 1514
4567.14 1540
4567.77 1563
4568.41 1584
4569.05 1537
4569.69 1458
4570.32 1593
4570.96 1616
4571.60 1628
4572.24 1740
4572.88 1693
4573.51 1575
4574.15 1459
4574.79 1542
4575.43 1619
4576.06 1456
4576.70 1562
4577.34 1569
4577.98 1588
4578.62 1538
4579.26 1566
4579.89 1592
4580.53 1621
4581.17 1518
4581.81 1619
4582.45 1600
4583.09 1548
4583.72 1543
4584.36 1669
4585.00 1769
4585.64 1680
4586.28 1638
4586.92 1580
4587.56 1783
4588.19 1799
4588.83 1946
4589.47 2075
4590.11 2202
4590.75 2303
4591.39 2248
4592.03 2152
4592.67 2153
4593.31 1970
4593.95 2004
4594.58 1761
4595.22 1652
4595.86 1682
4596.50 1625
4597.14 1722
4597.78 1526
4598.42 1551
4599.06 1602
4599.70 1833
4600.34 1562
4600.98 1609
4601.62 1588
4602.26 1821
4602.90 1632
4603.54 1540
4604.18 1710
4604.82 1611
4605.46 1549
4606.10 1664
4606.74 1638
4607.38 1535
4608.02 1551
4608.66 1671
4609.30 1565
4609.94 1563
4610.58 1574
4611.22 1625
4611.86 1568
4612.50 1480
4613.14 1591
4613.78 1633
4614.42 1649
4615.06 1713
4615.70 1736
4616.35 1715
4616.99 1548
4617.63 1557
4618.27 1497
4618.91 1513
4619.55 1472
4620.19 1523
4620.83 1475
4621.47 1501
4622.11 1456
4622.76 1468
4623.40 1531
4624.04 1522
4624.68 1565
4625.32 1518
4625.96 1474
4626.60 1521
4627.25 1483
4627.89 1554
4628.53 1712
4629.17 1711
4629.81 1602
4630.45 1654
4631.10 1657
4631.74 1608
4632.38 1741
4633.02 1713
4633.66 1713
4634.30 1660
4634.95 1807
4635.59 1730
4636.23 1672
4636.87 1548
4637.52 1603
4638.16 1735
4638.80 1794
4639.44 1730
4640.08 1791
4640.73 1802
4641.37 1771
4642.01 1720
4642.66 1867
4643.30 1764
4643.94 1666
4644.58 1566
4645.23 1532
4645.87 1480
4646.51 1400
4647.15 1446
4647.80 1612
4648.44 1697
4649.08 1629
4649.73 1709
4650.37 1608
4651.01 1531
4651.66 1722
4652.30 1623
4652.94 1525
4653.59 1555
4654.23 1512
4654.87 1486
4655.52 1441
4656.16 1537
4656.80 1628
4657.45 1471
4658.09 1530
4658.73 1481
4659.38 1375
4660.02 1450
4660.67 1479
4661.31 1440
4661.95 1463
4662.60 1399
4663.24 1356
4663.89 1385
4664.53 1442
4665.17 1467
4665.82 1359
4666.46 1361
4667.11 1424
4667.75 1409
4668.40 1332
4669.04 1410
4669.68 1385
4670.33 1523
4670.97 1499
4671.62 1430
4672.26 1507
4672.91 1423
4673.55 1492
4674.20 1435
4674.84 1431
4675.49 1441
4676.13 1361
4676.78 1595
4677.42 1598
4678.07 1388
4678.71 1428
4679.36 1523
4680.00 1480
4680.65 1466
4681.29 1466
4681.94 1509
4682.58 1470
4683.23 1489
4683.87 1541
4684.52 1549
4685.16 1555
4685.81 1560
4686.46 1706
4687.10 1513
4687.75 1475
4688.39 1537
4689.04 1577
4689.68 1518
4690.33 1490
4690.98 1584
4691.62 1697
4692.27 1671
4692.91 1780
4693.56 1722
4694.21 1697
4694.85 1782
4695.50 1692
4696.15 1740
4696.79 1857
4697.44 1961
4698.08 2015
4698.73 2140
4699.38 2244
4700.02 2151
4700.67 2047
4701.32 2012
4701.96 2119
4702.61 1987
4703.26 1804
4703.90 1772
4704.55 1770
4705.20 1725
4705.84 1760
4706.49 1675
4707.14 1708
4707.79 1646
4708.43 1720
4709.08 1699
4709.73 1739
4710.37 1795
4711.02 1673
4711.67 1574
4712.32 1684
4712.96 1671
4713.61 1676
4714.26 1778
4714.91 1660
4715.55 1581
4716.20 1683
4716.85 1611
4717.50 1750
4718.15 1787
4718.79 1683
4719.44 1554
4720.09 1729
4720.74 1714
4721.39 1625
4722.03 1632
4722.68 1762
4723.33 1761
4723.98 1713
4724.63 1786
4725.27 1778
4725.92 1643
4726.57 1742
4727.22 1749
4727.87 1791
4728.52 1636
4729.16 1629
4729.81 1641
4730.46 1646
4731.11 1601
4731.76 1656
4732.41 1514
4733.06 1659
4733.71 1684
4734.36 1509
4735.00 1546
4735.65 1553
4736.30 1584
4736.95 1526
4737.60 1517
4738.25 1676
4738.90 1686
4739.55 1547
4740.20 1587
4740.85 1589
4741.50 1543
4742.15 1547
4742.80 1599
4743.44 1752
4744.09 1698
4744.74 1723
4745.39 1705
4746.04 1632
4746.69 1676
4747.34 1699
4747.99 1718
4748.64 1754
4749.29 1924
4749.94 1876
4750.59 1898
4751.24 1981
4751.89 1991
4752.54 1985
4753.19 1961
4753.84 2097
4754.49 1996
4755.14 1859
4755.79 1728
4756.44 1766
4757.10 1677
4757.75 1723
4758.40 1674
4759.05 1636
4759.70 1594
4760.35 1494
4761.00 1600
4761.65 1585
4762.30 1513
4762.95 1493
4763.60 1652
4764.25 1784
4764.90 1826
4765.56 1719
4766.21 1731
4766.86 1719
4767.51 1626
4768.16 1738
4768.81 1854
4769.46 1845
4770.11 1688
4770.77 1625
4771.42 1614
4772.07 1558
4772.72 1584
4773.37 1593
4774.02 1605
4774.67 1577
4775.33 1530
4775.98 1579
4776.63 1584
4777.28 1651
4777.93 1791
4778.59 1677
4779.24 1755
4779.89 1724
4780.54 1780
4781.19 1742
4781.85 1658
4782.50 1594
4783.15 1697
4783.80 1632
4784.46 1605
4785.11 1586
4785.76 1602
4786.41 1622
4787.07 1696
4787.72 1643
4788.37 1622
4789.02 1658
4789.68 1754
4790.33 1586
4790.98 1589
4791.63 1688
4792.29 1549
4792.94 1636
4793.59 1601
4794.25 1761
4794.90 1640
4795.55 1683
4796.21 1637
4796.86 1686
4797.51 1698
4798.17 1660
4798.82 1549
4799.47 1554
4800.13 1535
4800.78 1569
4801.43 1642
4802.09 1690
4802.74 1618
4803.39 1623
4804.05 1589
4804.70 1566
4805.35 1586
4806.01 1631
4806.66 1661
4807.32 1768
4807.97 1699
4808.62 1596
4809.28 1761
4809.93 1730
4810.59 1758
4811.24 1652
4811.89 1759
4812.55 1773
4813.20 1739
4813.86 1779
4814.51 1761
4815.17 1809
4815.82 1911
4816.48 1955
4817.13 1802
4817.78 1801
4818.44 1878
4819.09 1819
4819.75 1920
4820.40 1956
4821.06 1881
4821.71 2035
4822.37 1975
4823.02 1915
4823.68 1867
4824.33 1827
4824.99 1885
4825.64 2006
4826.30 2153
4826.95 2048
4827.61 1917
4828.26 1910
4828.92 2023
4829.58 2162
4830.23 2168
4830.89 2186
4831.54 2306
4832.20 2266
4832.85 2517
4833.51 2402
4834.16 2321
4834.82 2298
4835.48 2267
4836.13 2472
4836.79 2546
4837.44 2528
4838.10 2537
4838.76 2457
4839.41 2565
4840.07 2533
4840.72 2484
4841.38 2597
4842.04 2604
4842.69 2730
4843.35 2622
4844.01 2708
4844.66 2774
4845.32 2874
4845.98 3039
4846.63 3120
4847.29 3535
4847.95 3589
4848.60 3656
4849.26 3729
4849.92 4004
4850.57 3799
4851.23 3787
4851.89 3664
4852.54 3509
4853.20 3368
4853.86 3337
4854.51 3299
4855.17 3308
4855.83 3499
4856.49 3418
4857.14 3503
4857.80 3634
4858.46 3537
4859.12 3468
4859.77 3471
4860.43 3507
4861.09 3481
4861.75 3408
4862.40 3124
4863.06 3115
4863.72 3152
4864.38 3172
4865.03 3435
4865.69 3330
4866.35 3189
4867.01 3290
4867.67 2971
4868.32 2943
4868.98 2992
4869.64 2975
4870.30 2867
4870.96 2981
4871.62 2841
4872.27 2924
4872.93 2711
4873.59 2734
4874.25 2777
4874.91 2644
4875.57 2622
4876.22 2670
4876.88 2762
4877.54 2799
4878.20 2756
4878.86 2936
4879.52 2852
4880.18 2761
4880.84 2785
4881.49 2586
4882.15 2615
4882.81 2358
4883.47 2178
4884.13 2221
4884.79 2390
4885.45 2344
4886.11 2426
4886.77 2296
4887.43 2346
4888.09 2508
4888.75 2613
4889.41 2602
4890.07 2596
4890.72 2453
4891.38 2455
4892.04 2542
4892.70 2675
4893.36 2395
4894.02 2171
4894.68 2201
4895.34 2107
4896.00 2182
4896.66 2257
4897.32 2087
4897.98 2014
4898.64 2184
4899.30 2397
4899.96 2210
4900.62 2155
4901.28 2283
4901.94 2191
4902.60 2173
4903.27 2105
4903.93 1929
4904.59 2011
4905.25 2120
4905.91 1959
4906.57 1784
4907.23 1904
4907.89 1945
4908.55 1927
4909.21 1990
4909.87 1877
4910.53 1939
4911.19 1894
4911.85 1679
4912.52 1785
4913.18 1780
4913.84 1809
4914.50 1865
4915.16 1631
4915.82 1776
4916.48 1764
4917.14 1781
4917.81 1724
4918.47 1764
4919.13 1757
4919.79 1735
4920.45 1847
4921.11 1760
4921.77 1799
4922.44 1691
4923.10 1706
4923.76 1649
4924.42 1614
4925.08 1658
4925.75 1599
4926.41 1676
4927.07 1717
4927.73 1894
4928.39 1715
4929.06 1680
4929.72 1820
4930.38 1774
4931.04 1875
4931.71 1744
4932.37 1573
4933.03 1690
4933.69 1613
4934.36 1780
4935.02 1787
4935.68 1803
4936.34 1658
4937.01 1759
4937.67 1730
4938.33 1511
4938.99 1459
4939.66 1537
4940.32 1505
4940.98 1553
4941.65 1490
4942.31 1590
4942.97 1589
4943.63 1426
4944.30 1575
4944.96 1664
4945.62 1499
4946.29 1486
4946.95 1631
4947.61 1508
4948.28 1495
4948.94 1574
4949.61 1484
4950.27 1407
4950.93 1442
4951.60 1487
4952.26 1509
4952.92 1426
4953.59 1406
4954.25 1384
4954.92 1438
4955.58 1486
4956.24 1662
4956.91 1741
4957.57 1513
4958.24 1509
4958.90 1478
4959.56 1551
4960.23 1694
4960.89 1802
4961.56 1802
4962.22 1781
4962.89 1860
4963.55 1808
4964.21 1677
4964.88 1821
4965.54 1670
4966.21 1712
4966.87 1589
4967.54 1626
4968.20 1542
4968.87 1493
4969.53 1546
4970.20 1659
4970.86 1568
4971.53 1512
4972.19 1548
4972.86 1664
4973.52 1538
4974.19 1484
4974.85 1567
4975.52 1586
4976.18 1550
4976.85 1613
4977.51 1569
4978.18 1785
4978.85 1590
4979.51 1542
4980.18 1534
4980.84 1592
4981.51 1631
4982.17 1482
4982.84 1470
4983.50 1595
4984.17 1689
4984.84 1766
4985.50 1778
4986.17 1912
4986.83 1918
4987.50 1879
4988.17 1994
4988.83 2025
4989.50 2130
4990.17 2045
4990.83 2043
4991.50 1969
4992.16 1934
4992.83 1857
4993.50 1744
4994.16 1572
4994.83 1560
4995.50 1481
4996.16 1322
4996.83 1503
4997.50 1383
4998.16 1278
4998.83 1523
4999.50 1492
5000.16 1424
5000.83 1470
5001.50 1503
5002.17 1465
5002.83 1438
5003.50 1306
5004.17 1398
5004.83 1454
5005.50 1477
5006.17 1426
5006.84 1424
5007.50 1348
5008.17 1371
5008.84 1471
5009.51 1429
5010.17 1446
5010.84 1360
5011.51 1324
5012.18 1378
5012.84 1385
5013.51 1403
5014.18 1589
5014.85 1608
5015.52 1474
5016.18 1506
5016.85 1339
5017.52 1421
5018.19 1458
5018.86 1538
5019.52 1607
5020.19 1494
5020.86 1493
5021.53 1492
5022.20 1504
5022.87 1546
5023.54 1487
5024.20 1419
5024.87 1511
5025.54 1582
5026.21 1445
5026.88 1487
5027.55 1480
5028.22 1485
5028.88 1508
5029.55 1459
5030.22 1579
5030.89 1487
5031.56 1492
5032.23 1468
5032.90 1469
5033.57 1440
5034.24 1438
5034.91 1338
5035.58 1372
5036.25 1399
5036.91 1298
5037.58 1417
5038.25 1425
5038.92 1362
5039.59 1379
5040.26 1329
5040.93 1403
5041.60 1444
5042.27 1237
5042.94 1290
5043.61 1293
5044.28 1308
5044.95 1313
5045.62 1365
5046.29 1330
5046.96 1365
5047.63 1359
5048.30 1328
5048.97 1260
5049.64 1332
5050.31 1269
5050.98 1337
5051.65 1375
5052.32 1365
5052.99 1367
5053.66 1307
5054.33 1401
5055.00 1298
5055.68 1372
5056.35 1426
5057.02 1315
5057.69 1359
5058.36 1150
5059.03 1288
5059.70 1370
5060.37 1408
5061.04 1292
5061.71 1387
5062.38 1418
5063.06 1373
5063.73 1382
5064.40 1412
5065.07 1479
5065.74 1354
5066.41 1290
5067.08 1429
5067.75 1319
5068.43 1271
5069.10 1227
5069.77 1297
5070.44 1335
5071.11 1401
5071.78 1354
5072.46 1354
5073.13 1414
5073.80 1323
5074.47 1425
5075.14 1429
5075.81 1560
5076.49 1487
5077.16 1451
5077.83 1567
5078.50 1394
5079.18 1480
5079.85 1573
5080.52 1539
5081.19 1587
5081.86 1595
5082.54 1569
5083.21 1414
5083.88 1529
5084.55 1494
5085.23 1612
5085.90 1579
5086.57 1500
5087.25 1648
5087.92 1666
5088.59 1557
5089.26 1610
5089.94 1689
5090.61 1757
5091.28 1737
5091.96 1741
5092.63 1851
5093.30 1826
5093.97 1628
5094.65 1651
5095.32 1489
5095.99 1382
5096.67 1484
5097.34 1577
5098.01 1527
5098.69 1526
5099.36 1534
5100.04 1529
5100.71 1579
5101.38 1452
5102.06 1462
5102.73 1569
5103.40 1534
5104.08 1592
5104.75 1555
5105.43 1507
5106.10 1436
5106.77 1550
5107.45 1644
5108.12 1448
5108.80 1430
5109.47 1390
5110.14 1580
5110.82 1506
5111.49 1525
5112.17 1339
5112.84 1423
5113.52 1516
5114.19 1548
5114.87 1458
5115.54 1524
5116.21 1534
5116.89 1675
5117.56 1581
5118.24 1437
5118.91 1572
5119.59 1577
5120.26 1604
5120.94 1434
5121.61 1526
5122.29 1621
5122.96 1600
5123.64 1509
5124.31 1455
5124.99 1359
5125.66 1432
5126.34 1377
5127.01 1469
5127.69 1503
5128.37 1597
5129.04 1509
5129.72 1575
5130.39 1549
5131.07 1510
5131.74 1448
5132.42 1394
5133.09 1446
5133.77 1453
5134.45 1373
5135.12 1466
5135.80 1593
5136.47 1513
5137.15 1535
5137.83 1446
5138.50 1366
5139.18 1447
5139.85 1342
5140.53 1395
5141.21 1342
5141.88 1472
5142.56 1405
5143.24 1322
5143.91 1268
5144.59 1391
5145.27 1476
5145.94 1333
5146.62 1392
5147.30 1247
5147.97 1238
5148.65 1436
5149.33 1289
5150.00 1287
5150.68 1280
5151.36 1331
5152.03 1398
5152.71 1274
5153.39 1222
5154.07 1337
5154.74 1266
5155.42 1158
5156.10 1225
5156.77 1332
5157.45 1370
5158.13 1365
5158.81 1313
5159.48 1251
5160.16 1279
5160.84 1305
5161.52 1337
5162.19 1269
5162.87 1252
5163.55 1358
5164.23 1357
5164.91 1394
5165.58 1431
5166.26 1448
5166.94 1386
5167.62 1318
5168.30 1488
5168.97 1433
5169.65 1314
5170.33 1354
5171.01 1245
5171.69 1249
5172.37 1256
5173.04 1199
5173.72 1430
5174.40 1375
5175.08 1320
5175.76 1350
5176.44 1358
5177.11 1388
5177.79 1418
5178.47 1471
5179.15 1390
5179.83 1409
5180.51 1355
5181.19 1257
5181.87 1302
5182.55 1293
5183.22 1316
5183.90 1357
5184.58 1389
5185.26 1344
5185.94 1403
5186.62 1365
5187.30 1328
5187.98 1391
5188.66 1392
5189.34 1241
5190.02 1267
5190.70 1292
5191.38 1287
5192.06 1329
5192.74 1232
5193.42 1265
5194.10 1192
5194.78 1257
5195.46 1296
5196.14 1281
5196.82 1248
5197.50 1201
5198.18 1296
5198.86 1366
5199.54 1260
5200.22 1239
5200.90 1320
5201.58 1294
5202.26 1296
5202.94 1246
5203.62 1327
5204.30 1248
5204.98 1206
5205.66 1361
5206.34 1485
5207.02 1520
5207.70 1346
5208.38 1396
5209.06 1377
5209.74 1408
5210.42 1427
5211.10 1363
5211.79 1505
5212.47 1374
5213.15 1412
5213.83 1278
5214.51 1352
5215.19 1386
5215.87 1453
5216.55 1502
5217.23 1450
5217.92 1406
5218.60 1565
5219.28 1478
5219.96 1351
5220.64 1462
5221.32 1630
5222.00 1542
5222.69 1443
5223.37 1467
5224.05 1428
5224.73 1431
5225.41 1419
5226.10 1328
5226.78 1363
5227.46 1372
5228.14 1292
5228.82 1341
5229.51 1319
5230.19 1340
5230.87 1432
5231.55 1465
5232.23 1403
5232.92 1342
5233.60 1354
5234.28 1398
5234.96 1419
5235.65 1328
5236.33 1525
5237.01 1453
5237.69 1448
5238.38 1453
5239.06 1391
5239.74 1487
5240.42 1498
5241.11 1425
5241.79 1403
5242.47 1381
5243.16 1362
5243.84 1392
5244.52 1384
5245.21 1454
5245.89 1412
5246.57 1320
5247.26 1369
5247.94 1459
5248.62 1450
5249.31 1478
5249.99 1483
5250.67 1571
5251.36 1497
5252.04 1405
5252.72 1538
5253.41 1484
5254.09 1411
5254.77 1411
5255.46 1383
5256.14 1303
5256.83 1344
5257.51 1455
5258.19 1425
5258.88 1327
5259.56 1459
5260.25 1522
5260.93 1619
5261.61 1446
5262.30 1375
5262.98 1515
5263.67 1482
5264.35 1550
5265.04 1631
5265.72 1554
5266.40 1484
5267.09 1456
5267.77 1475
5268.46 1400
5269.14 1387
5269.83 1396
5270.51 1349
5271.20 1473
5271.88 1323
5272.57 1240
5273.25 1249
5273.94 1259
5274.62 1299
5275.31 1409
5275.99 1449
5276.68 1416
5277.36 1501
5278.05 1422
5278.73 1393
5279.42 1416
5280.10 1487
5280.79 1445
5281.47 1469
5282.16 1535
5282.85 1555
5283.53 1480
5284.22 1373
5284.90 1412
5285.59 1424
5286.27 1335
5286.96 1389
5287.65 1332
5288.33 1382
5289.02 1300
5289.70 1336
5290.39 1310
5291.08 1374
5291.76 1337
5292.45 1376
5293.13 1459
5293.82 1466
5294.51 1508
5295.19 1442
5295.88 1372
5296.57 1477
5297.25 1478
5297.94 1554
5298.63 1508
5299.31 1708
5300.00 1836
5300.69 1785
5301.37 1679
5302.06 1753
5302.75 1849
5303.43 1600
5304.12 1579
5304.81 1565
5305.49 1507
5306.18 1535
5306.87 1584
5307.56 1507
5308.24 1558
5308.93 1622
5309.62 1705
5310.30 1615
5310.99 1504
5311.68 1458
5312.37 1414
5313.05 1529
5313.74 1569
5314.43 1545
5315.12 1449
5315.81 1401
5316.49 1496
5317.18 1597
5317.87 1543
5318.56 1621
5319.24 1717
5319.93 1722
5320.62 1813
5321.31 1618
5322.00 1621
5322.68 1598
5323.37 1524
5324.06 1444
5324.75 1468
5325.44 1424
5326.13 1411
5326.81 1430
5327.50 1419
5328.19 1538
5328.88 1438
5329.57 1439
5330.26 1479
5330.95 1540
5331.63 1439
5332.32 1481
5333.01 1489
5333.70 1529
5334.39 1446
5335.08 1525
5335.77 1557
5336.46 1438
5337.15 1493
5337.84 1599
5338.52 1573
5339.21 1395
5339.90 1377
5340.59 1499
5341.28 1425
5341.97 1454
5342.66 1392
5343.35 1406
5344.04 1489
5344.73 1424
5345.42 1537
5346.11 1793
5346.80 1699
5347.49 1697
5348.18 1679
5348.87 1684
5349.56 1887
5350.25 1812
5350.94 1857
5351.63 2003
5352.32 1899
5353.01 1908
5353.70 1760
5354.39 1604
5355.08 1594
5355.77 1504
5356.46 1404
5357.15 1520
5357.84 1473
5358.53 1397
5359.22 1440
5359.91 1369
5360.60 1377
5361.29 1459
5361.98 1515
5362.67 1531
5363.36 1389
5364.06 1331
5364.75 1370
5365.44 1309
5366.13 1341
5366.82 1324
5367.51 1417
5368.20 1364
5368.89 1388
5369.58 1342
5370.27 1199
5370.97 1275
5371.66 1277
5372.35 1294
5373.04 1326
5373.73 1275
5374.42 1301
5375.11 1346
5375.81 1330
5376.50 1295
5377.19 1336
5377.88 1270
5378.57 1303
5379.26 1290
5379.96 1326
5380.65 1347
5381.34 1268
5382.03 1303
5382.72 1337
5383.42 1373
5384.11 1282
5384.80 1318
5385.49 1202
5386.19 1274
5386.88 1452
5387.57 1472
5388.26 1447
5388.96 1454
5389.65 1492
5390.34 1485
5391.03 1464
5391.73 1429
5392.42 1485
5393.11 1372
5393.80 1341
5394.50 1399
5395.19 1389
5395.88 1407
5396.57 1299
5397.27 1351
5397.96 1400
5398.65 1394
5399.35 1296
5400.04 1258
5400.73 1406
5401.43 1484
5402.12 1447
5402.81 1317
5403.51 1348
5404.20 1331
5404.89 1314
5405.59 1325
5406.28 1312
5406.97 1393
5407.67 1508
5408.36 1461
5409.06 1533
5409.75 1410
5410.44 1358
5411.14 1375
5411.83 1355
5412.52 1362
5413.22 1407
5413.91 1438
5414.61 1434
5415.30 1355
5415.99 1361
5416.69 1408
5417.38 1392
5418.08 1408
5418.77 1382
5419.47 1407
5420.16 1399
5420.86 1408
5421.55 1423
5422.24 1405
5422.94 1348
5423.63 1372
5424.33 1462
5425.02 1517
5425.72 1455
5426.41 1489
5427.11 1447
5427.80 1299
5428.50 1328
5429.19 1368
5429.89 1491
5430.58 1512
5431.28 1565
5431.97 1405
5432.67 1507
5433.36 1607
5434.06 1648
5434.75 1668
5435.45 1625
5436.15 1560
5436.84 1606
5437.54 1616
5438.23 1611
5438.93 1630
5439.62 1532
5440.32 1470
5441.01 1627
5441.71 1435
5442.41 1496
5443.10 1641
5443.80 1720
5444.49 1737
5445.19 1719
5445.89 1807
5446.58 1778
5447.28 1850
5447.98 1748
5448.67 1872
5449.37 1788
5450.06 1808
5450.76 1814
5451.46 1861
5452.15 1722
5452.85 1659
5453.55 1660
5454.24 1780
5454.94 1742
5455.64 1661
5456.33 1627
5457.03 1611
5457.73 1639
5458.42 1693
5459.12 1891
5459.82 1783
5460.51 1697
5461.21 1807
5461.91 1863
5462.61 1855
5463.30 1874
5464.00 1966
5464.70 1871
5465.40 1800
5466.09 1904
5466.79 1935
5467.49 1887
5468.18 1884
5468.88 1897
5469.58 1941
5470.28 1979
5470.98 2044
5471.67 1965
5472.37 2000
5473.07 1978
5473.77 2127
5474.46 2140
5475.16 2246
5475.86 2289
5476.56 2467
5477.26 2614
5477.95 2639
5478.65 2664
5479.35 3000
5480.05 3016
5480.75 3210
5481.45 3084
5482.14 2924
5482.84 2777
5483.54 2587
5484.24 2601
5484.94 2583
5485.64 2526
5486.34 2533
5487.03 2460
5487.73 2543
5488.43 2450
5489.13 2455
5489.83 2625
5490.53 2402
5491.23 2451
5491.93 2549
5492.63 2586
5493.33 2710
5494.02 2644
5494.72 2815
5495.42 2916
5496.12 2954
5496.82 3024
5497.52 3338
5498.22 3525
5498.92 4065
5499.62 4184
5500.32 4500
5501.02 4398
5501.72 4365
5502.42 4202
5503.12 3673
5503.82 3246
5504.52 2981
5505.22 2793
5505.92 2653
5506.62 2497
5507.32 2463
5508.02 2560
5508.72 2570
5509.42 2454
5510.12 2262
5510.82 2245
5511.52 2284
5512.22 2192
5512.92 2273
5513.62 2333
5514.32 2291
5515.02 2072
5515.72 2067
5516.42 2214
5517.12 2241
5517.82 2104
5518.52 2070
5519.22 2139
5519.93 2068
5520.63 2067
5521.33 1860
5522.03 1852
5522.73 1944
5523.43 1805
5524.13 1834
5524.83 1857
5525.53 1827
5526.23 1744
5526.94 1847
5527.64 1851
5528.34 1694
5529.04 1798
5529.74 1934
5530.44 1826
5531.14 1739
5531.85 1760
5532.55 1762
5533.25 1675
5533.95 1798
5534.65 1826
5535.35 1718
5536.06 1721
5536.76 1810
5537.46 1698
5538.16 1735
5538.86 1682
5539.57 1605
5540.27 1460
5540.97 1502
5541.67 1688
5542.37 1650
5543.08 1670
5543.78 1687
5544.48 1542
5545.18 1575
5545.89 1706
5546.59 1665
5547.29 1712
5547.99 1650
5548.70 1480
5549.40 1620
5550.10 1614
5550.81 1531
5551.51 1571
5552.21 1538
5552.91 1589
5553.62 1577
5554.32 1574
5555.02 1611
5555.73 1534
5556.43 1523
5557.13 1486
5557.84 1512
5558.54 1482
5559.24 1600
5559.95 1599
5560.65 1530
5561.35 1428
5562.06 1553
5562.76 1525
5563.46 1636
5564.17 1740
5564.87 1644
5565.57 1596
5566.28 1554
5566.98 1524
5567.69 1581
5568.39 1556
5569.09 1499
5569.80 1520
5570.50 1458
5571.21 1452
5571.91 1484
5572.61 1484
5573.32 1597
5574.02 1622
5574.73 1607
5575.43 1453
5576.14 1513
5576.84 1469
5577.54 1514
5578.25 1584
5578.95 1509
5579.66 1436
5580.36 1403
5581.07 1397
5581.77 1497
5582.48 1521
5583.18 1551
5583.89 1487
5584.59 1357
5585.30 1394
5586.00 1417
5586.71 1480
5587.41 1472
5588.12 1362
5588.82 1331
5589.53 1475
5590.23 1420
5590.94 1356
5591.64 1281
5592.35 1334
5593.05 1408
5593.76 1303
5594.47 1387
5595.17 1401
5595.88 1334
5596.58 1398
5597.29 1334
5597.99 1310
5598.70 1313
5599.41 1423
5600.11 1382
5600.82 1397
5601.52 1416
5602.23 1536
5602.94 1338
5603.64 1325
5604.35 1419
5605.05 1359
5605.76 1363
5606.47 1430
5607.17 1384
5607.88 1428
5608.59 1447
5609.29 1395
5610.00 1276
5610.70 1347
5611.41 1361
5612.12 1318
5612.82 1418
5613.53 1343
5614.24 1341
5614.95 1288
5615.65 1312
5616.36 1394
5617.07 1375
5617.77 1293
5618.48 1248
5619.19 1240
5619.89 1360
5620.60 1309
5621.31 1474
5622.02 1320
5622.72 1328
5623.43 1396
5624.14 1366
5624.85 1338
5625.55 1480
5626.26 1342
5626.97 1443
5627.68 1712
5628.38 1628
5629.09 1405
5629.80 1440
5630.51 1444
5631.21 1464
5631.92 1491
5632.63 1473
5633.34 1521
5634.05 1505
5634.75 1378
5635.46 1616
5636.17 1457
5636.88 1530
5637.59 1435
5638.30 1613
5639.00 1614
5639.71 1466
5640.42 1540
5641.13 1513
5641.84 1649
5642.55 1593
5643.26 1534
5643.96 1516
5644.67 1568
5645.38 1518
5646.09 1464
5646.80 1456
5647.51 1483
5648.22 1341
5648.93 1347
5649.64 1496
5650.34 1572
5651.05 1620
5651.76 1584
5652.47 1601
5653.18 1565
5653.89 1515
5654.60 1702
5655.31 1835
5656.02 1872
5656.73 1748
5657.44 1829
5658.15 1738
5658.86 1686
5659.57 1666
5660.28 1667
5660.99 1636
5661.70 1630
5662.41 1615
5663.12 1529
5663.83 1505
5664.54 1518
5665.25 1404
5665.96 1437
5666.67 1409
5667.38 1456
5668.09 1535
5668.80 1517
5669.51 1522
5670.22 1436
5670.93 1362
5671.64 1412
5672.35 1518
5673.06 1540
5673.77 1503
5674.48 1363
5675.19 1467
5675.90 1388
5676.61 1415
5677.32 1455
5678.03 1471
5678.74 1482
5679.45 1433
5680.17 1516
5680.88 1573
5681.59 1446
5682.30 1405
5683.01 1415
5683.72 1424
5684.43 1371
5685.14 1285
5685.85 1349
5686.57 1393
5687.28 1280
5687.99 1324
5688.70 1354
5689.41 1329
5690.12 1382
5690.84 1308
5691.55 1334
5692.26 1430
5692.97 1425
5693.68 1466
5694.39 1312
5695.11 1271
5695.82 1286
5696.53 1309
5697.24 1348
5697.95 1279
5698.67 1328
5699.38 1356
5700.09 1416
5700.80 1307
5701.51 1382
5702.23 1364
5702.94 1358
5703.65 1349
5704.36 1348
5705.08 1309
5705.79 1285
5706.50 1321
5707.21 1267
5707.93 1383
5708.64 1414
5709.35 1354
5710.07 1318
5710.78 1253
5711.49 1281
5712.20 1340
5712.92 1327
5713.63 1345
5714.34 1273
5715.06 1308
5715.77 1391
5716.48 1293
5717.20 1362
5717.91 1344
5718.62 1296
5719.34 1361
5720.05 1287
5720.76 1406
5721.48 1336
5722.19 1276
5722.90 1354
5723.62 1268
5724.33 1384
5725.05 1502
5725.76 1514
5726.47 1571
5727.19 1558
5727.90 1573
5728.61 1578
5729.33 1436
5730.04 1504
5730.76 1485
5731.47 1431
5732.19 1455
5732.90 1415
5733.61 1439
5734.33 1353
5735.04 1379
5735.76 1327
5736.47 1345
5737.19 1348
5737.90 1354
5738.61 1241
5739.33 1331
5740.04 1397
5740.76 1282
5741.47 1321
5742.19 1323
5742.90 1268
5743.62 1337
5744.33 1418
5745.05 1275
5745.76 1258
5746.48 1351
5747.19 1388
5747.91 1386
5748.62 1342
5749.34 1422
5750.05 1325
5750.77 1503
5751.49 1463
5752.20 1359
5752.92 1317
5753.63 1143
5754.35 1260
5755.06 1242
5755.78 1333
5756.49 1278
5757.21 1388
5757.93 1321
5758.64 1333
5759.36 1388
5760.07 1371
5760.79 1400
5761.51 1396
5762.22 1374
5762.94 1280
5763.65 1362
5764.37 1326
5765.09 1334
5765.80 1440
5766.52 1347
5767.24 1392
5767.95 1403
5768.67 1439
5769.39 1434
5770.10 1385
5770.82 1398
5771.53 1492
5772.25 1499
5772.97 1465
5773.69 1420
5774.40 1474
5775.12 1434
5775.84 1406
5776.55 1451
5777.27 1465
5777.99 1422
5778.70 1351
5779.42 1455
5780.14 1527
5780.86 1436
5781.57 1504
5782.29 1513
5783.01 1452
5783.72 1546
5784.44 1494
5785.16 1455
5785.88 1533
5786.59 1513
5787.31 1570
5788.03 1615
5788.75 1487
5789.47 1433
5790.18 1498
5790.90 1662
5791.62 1656
5792.34 1636
5793.06 1589
5793.77 1499
5794.49 1613
5795.21 1668
5795.93 1572
5796.65 1808
5797.36 1950
5798.08 2025
5798.80 2253
5799.52 2462
5800.24 2692
5800.96 2931
5801.67 3063
5802.39 3166
5803.11 3240
5803.83 2912
5804.55 2741
5805.27 2562
5805.99 2239
5806.71 2177
5807.42 1922
5808.14 1957
5808.86 1808
5809.58 1861
5810.30 1873
5811.02 1856
5811.74 1817
5812.46 1740
5813.18 1720
5813.90 1781
5814.62 1853
5815.34 1774
5816.05 1768
5816.77 1770
5817.49 1761
5818.21 1845
5818.93 1754
5819.65 1665
5820.37 1723
5821.09 1701
5821.81 1602
5822.53 1695
5823.25 1613
5823.97 1630
5824.69 1618
5825.41 1581
5826.13 1729
5826.85 1637
5827.57 1693
5828.29 1631
5829.01 1565
5829.73 1582
5830.45 1588
5831.17 1590
5831.89 1636
5832.61 1642
5833.33 1627
5834.05 1682
5834.78 1590
5835.50 1537
5836.22 1567
5836.94 1594
5837.66 1560
5838.38 1438
5839.10 1442
5839.82 1515
5840.54 1550
5841.26 1607
5841.98 1499
5842.70 1575
5843.43 1517
5844.15 1491
5844.87 1460
5845.59 1510
5846.31 1539
5847.03 1577
5847.75 1558
5848.47 1497
5849.20 1510
5849.92 1571
5850.64 1547
5851.36 1564
5852.08 1459
5852.80 1407
5853.53 1439
5854.25 1496
5854.97 1704
5855.69 1426
5856.41 1537
5857.14 1401
5857.86 1461
5858.58 1613
5859.30 1585
5860.02 1500
5860.75 1515
5861.47 1489
5862.19 1502
5862.91 1470
5863.64 1404
5864.36 1413
5865.08 1459
5865.80 1371
5866.52 1504
5867.25 1424
5867.97 1589
5868.69 1604
5869.42 1564
5870.14 1602
5870.86 1591
5871.58 1635
5872.31 1681
5873.03 1620
5873.75 1531
5874.48 1621
5875.20 1590
5875.92 1537
5876.65 1566
5877.37 1636
5878.09 1548
5878.81 1482
5879.54 1571
5880.26 1508
5880.99 1550
5881.71 1558
5882.43 1687
5883.16 1712
5883.88 1622
5884.60 1569
5885.33 1615
5886.05 1558
5886.77 1690
5887.50 1537
5888.22 1530
5888.95 1654
5889.67 1599
5890.39 1526
5891.12 1488
5891.84 1575
5892.57 1498
5893.29 1531
5894.01 1568
5894.74 1544
5895.46 1558
5896.19 1461
5896.91 1478
5897.64 1508
5898.36 1504
5899.09 1577
5899.81 1508
5900.53 1470
5901.26 1559
5901.98 1520
5902.71 1567
5903.43 1611
5904.16 1501
5904.88 1596
5905.61 1592
5906.33 1630
5907.06 1667
5907.78 1635
5908.51 1912
5909.23 1766
5909.96 1639
5910.68 1683
5911.41 1690
5912.14 1723
5912.86 1794
5913.59 1678
5914.31 1746
5915.04 1882
5915.76 1860
5916.49 1769
5917.21 1822
5917.94 1889
5918.67 1790
5919.39 1848
5920.12 1866
5920.84 1909
5921.57 1911
5922.29 2003
5923.02 1914
5923.75 1834
5924.47 1998
5925.20 1917
5925.93 1792
5926.65 1809
5927.38 1990
5928.10 2034
5928.83 2088
5929.56 2121
5930.28 2094
5931.01 1961
5931.74 2051
5932.46 2221
5933.19 2362
5933.92 2418
5934.64 2258
5935.37 2275
5936.10 2253
5936.82 2375
5937.55 2376
5938.28 2343
5939.00 2537
5939.73 2417
5940.46 2413
5941.19 2516
5941.91 2504
5942.64 2471
5943.37 2661
5944.09 2612
5944.82 2539
5945.55 2735
5946.28 2725
5947.00 2735
5947.73 2872
5948.46 2925
5949.19 3113
5949.92 3157
5950.64 3294
5951.37 3338
5952.10 3396
5952.83 3406
5953.55 3380
5954.28 3270
5955.01 3299
5955.74 3294
5956.47 3240
5957.19 3278
5957.92 3159
5958.65 3338
5959.38 3384
5960.11 3352
5960.84 3499
5961.56 3492
5962.29 3535
5963.02 3737
5963.75 3834
5964.48 4275
5965.21 4401
5965.94 4820
5966.66 4889
5967.39 4785
5968.12 4936
5968.85 4878
5969.58 4445
5970.31 4233
5971.04 4254
5971.77 3947
5972.50 3937
5973.22 3857
5973.95 3981
5974.68 3890
5975.41 3936
5976.14 4152
5976.87 4259
5977.60 4186
5978.33 4235
5979.06 4223
5979.79 4282
5980.52 4376
5981.25 4465
5981.98 4727
5982.71 4674
5983.44 4601
5984.17 4441
5984.90 4438
5985.63 4334
5986.36 4483
5987.09 4464
5987.82 4502
5988.55 4671
5989.28 4667
5990.01 4526
5990.74 4532
5991.47 4553
5992.20 4684
5992.93 4803
5993.66 4692
5994.39 4796
5995.12 4950
5995.85 4888
5996.58 5118
5997.31 4902
5998.04 4608
5998.77 4639
5999.50 4854
6000.23 4842
6000.96 4746
6001.69 4758
6002.42 4579
6003.16 4646
6003.89 4551
6004.62 4509
6005.35 4645
6006.08 4842
6006.81 4970
6007.54 5542
6008.27 5880
6009.00 6666
6009.74 7572
6010.47 8528
6011.20 9240
6011.93 10044
6012.66 11234
6013.39 11501
6014.13 11414
6014.86 10889
6015.59 10289
6016.32 9796
6017.05 8901
6017.78 7805
6018.52 6686
6019.25 5968
6019.98 5339
6020.71 4829
6021.44 4489
6022.18 4133
6022.91 3771
6023.64 3765
6024.37 3857
6025.10 3745
6025.84 3688
6026.57 3601
6027.30 3551
6028.03 3564
6028.77 3541
6029.50 3466
6030.23 3383
6030.96 3357
6031.70 3300
6032.43 3253
6033.16 3329
6033.90 3317
6034.63 3301
6035.36 3402
6036.09 3488
6036.83 3302
6037.56 3533
6038.29 3508
6039.03 3604
6039.76 3487
6040.49 3547
6041.23 3454
6041.96 3694
6042.69 3794
6043.43 3853
6044.16 3799
6044.89 3690
6045.63 3791
6046.36 3889
6047.09 3910
6047.83 4076
6048.56 4233
6049.29 4317
6050.03 4666
6050.76 4908
6051.50 5288
6052.23 5316
6052.96 5255
6053.70 5208
6054.43 4907
6055.17 4798
6055.90 4576
6056.63 4441
6057.37 4216
6058.10 4136
6058.84 4028
6059.57 3939
6060.31 3955
6061.04 3872
6061.77 3692
6062.51 3641
6063.24 3724
6063.98 3635
6064.71 3681
6065.45 3614
6066.18 3458
6066.92 3613
6067.65 3620
6068.39 3639
6069.12 3391
6069.86 3394
6070.59 3395
6071.33 3413
6072.06 3304
6072.80 3289
6073.53 3157
6074.27 3191
6075.00 3166
6075.74 3181
6076.47 3069
6077.21 3085
6077.95 3122
6078.68 3079
6079.42 3217
6080.15 3025
6080.89 3053
6081.62 2971
6082.36 2906
6083.09 2928
6083.83 2866
6084.57 2625
6085.30 2778
6086.04 2801
6086.77 2883
6087.51 2918
6088.25 3088
6088.98 2933
6089.72 3044
6090.46 3156
6091.19 3205
6091.93 3110
6092.66 3134
6093.40 2928
6094.14 3130
6094.87 2999
6095.61 2870
6096.35 2720
6097.08 2662
6097.82 2679
6098.56 2687
6099.29 2605
6100.03 2563
6100.77 2673
6101.50 2578
6102.24 2555
6102.98 2448
6103.72 2619
6104.45 2577
6105.19 2447
6105.93 2395
6106.66 2488
6107.40 2509
6108.14 2542
6108.88 2644
6109.61 2486
6110.35 2490
6111.09 2500
6111.83 2547
6112.56 2616
6113.30 2498
6114.04 2665
6114.78 2659
6115.51 2737
6116.25 2544
6116.99 2494
6117.73 2562
6118.47 2441
6119.20 2603
6119.94 2593
6120.68 2619
6121.42 2633
6122.16 2682
6122.89 2628
6123.63 2746
6124.37 2678
6125.11 2807
6125.85 2808
6126.59 2828
6127.32 2781
6128.06 2833
6128.80 2663
6129.54 2915
6130.28 2870
6131.02 2765
6131.76 2907
6132.49 2838
6133.23 2979
6133.97 2849
6134.71 2943
6135.45 2933
6136.19 2907
6136.93 2930
6137.67 3046
6138.41 2907
6139.15 2857
6139.88 2874
6140.62 2836
6141.36 2890
6142.10 2949
6142.84 2991
6143.58 2948
6144.32 3144
6145.06 2975
6145.80 3059
6146.54 3007
6147.28 3011
6148.02 3161
6148.76 3155
6149.50 3215
6150.24 3168
6150.98 3112
6151.72 3168
6152.46 3252
6153.20 3246
6153.94 3322
6154.68 3257
6155.42 3358
6156.16 3290
6156.90 3527
6157.64 3650
6158.38 3596
6159.12 3654
6159.86 3702
6160.60 3622
6161.34 3703
6162.08 3824
6162.82 3947
6163.56 4107
6164.30 4255
6165.05 4468
6165.79 4517
6166.53 4713
6167.27 4833
6168.01 5070
6168.75 5067
6169.49 4984
6170.23 4754
6170.97 4631
6171.71 4623
6172.46 4541
6173.20 4469
6173.94 4238
6174.68 4202
6175.42 4442
6176.16 4314
6176.90 4433
6177.64 4511
6178.39 4419
6179.13 4356
6179.87 4506
6180.61 4521
6181.35 4639
6182.09 4576
6182.84 4722
6183.58 4553
6184.32 4671
6185.06 4829
6185.80 4654
6186.55 4834
6187.29 4844
6188.03 4737
6188.77 5101
6189.52 5153
6190.26 5177
6191.00 5420
6191.74 5565
6192.48 6119
6193.23 6037
6193.97 6115
6194.71 5952
6195.45 5702
6196.20 6087
6196.94 6079
6197.68 5764
6198.43 5694
6199.17 6079
6199.91 6016
6200.65 6030
6201.40 6037
6202.14 6409
6202.88 6957
6203.63 7681
6204.37 8936
6205.11 10919
6205.86 13183
6206.60 15597
6207.34 17911
6208.09 19792
6208.83 21187
6209.57 21357
6210.32 20889
6211.06 19682
6211.80 17970
6212.55 15832
6213.29 13882
6214.03 11646
6214.78 9724
6215.52 8879
6216.26 7622
6217.01 6461
6217.75 5926
6218.50 5587
6219.24 5437
6219.98 5233
6220.73 5058
6221.47 5151
6222.22 5146
6222.96 5189
6223.71 5570
6224.45 5469
6225.19 5339
6225.94 5246
6226.68 4928
6227.43 4715
6228.17 4298
6228.92 4217
6229.66 4175
6230.41 4000
6231.15 4075
6231.90 3834
6232.64 3888
6233.39 3897
6234.13 3772
6234.87 3868
6235.62 3952
6236.36 4208
6237.11 4465
6237.86 4834
6238.60 5042
6239.35 5160
6240.09 5133
6240.84 5110
6241.58 5057
6242.33 4748
6243.07 4590
6243.82 4558
6244.56 4423
6245.31 4454
6246.05 4735
6246.80 4488
6247.55 4605
6248.29 4519
6249.04 4419
6249.78 4283
6250.53 4334
6251.27 4227
6252.02 4211
6252.77 4187
6253.51 4098
6254.26 4120
6255.01 4041
6255.75 4119
6256.50 3914
6257.24 3991
6257.99 3979
6258.74 4038
6259.48 3901
6260.23 3945
6260.98 3814
6261.72 3658
6262.47 3767
6263.22 3763
6263.96 3744
6264.71 3585
6265.46 3528
6266.20 3529
6266.95 3501
6267.70 3424
6268.44 3510
6269.19 3507
6269.94 3506
6270.68 3471
6271.43 3440
6272.18 3417
6272.93 3350
6273.67 3274
6274.42 3349
6275.17 3419
6275.92 3513
6276.66 3755
6277.41 3739
6278.16 3509
6278.91 3605
6279.65 3770
6280.40 3562
6281.15 3425
6281.90 3373
6282.64 3248
6283.39 3088
6284.14 3081
6284.89 3141
6285.64 2967
6286.38 2912
6287.13 2925
6287.88 2821
6288.63 3056
6289.38 2924
6290.12 2864
6290.87 2771
6291.62 2714
6292.37 2673
6293.12 2837
6293.87 2728
6294.61 2723
6295.36 2728
6296.11 2676
6296.86 2515
6297.61 2620
6298.36 2637
6299.11 2648
6299.86 2553
6300.60 2610
6301.35 2571
6302.10 2604
6302.85 2448
6303.60 2459
6304.35 2570
6305.10 2460
6305.85 2526
6306.60 2531
6307.35 2504
6308.10 2519
6308.85 2524
6309.59 2616
6310.34 2598
6311.09 2605
6311.84 2678
6312.59 2649
6313.34 2642
6314.09 2704
6314.84 2854
6315.59 2710
6316.34 2739
6317.09 2638
6317.84 2557
6318.59 2589
6319.34 2573
6320.09 2566
6320.84 2488
6321.59 2250
6322.34 2348
6323.09 2404
6323.84 2210
6324.59 2117
6325.34 2309
6326.09 2269
6326.84 2185
6327.59 2201
6328.34 2287
6329.09 2206
6329.85 2197
6330.60 2295
6331.35 2136
6332.10 2100
6332.85 2079
6333.60 2133
6334.35 2149
6335.10 2290
6335.85 2132
6336.60 2039
6337.35 2076
6338.10 2146
6338.86 2310
6339.61 2113
6340.36 2073
6341.11 2104
6341.86 2123
6342.61 2110
6343.36 2063
6344.12 2223
6344.87 2317
6345.62 2255
6346.37 2329
6347.12 2338
6347.87 2357
6348.62 2406
6349.38 2351
6350.13 2351
6350.88 2379
6351.63 2469
6352.38 2653
6353.14 2670
6353.89 2591
6354.64 2410
6355.39 2496
6356.14 2451
6356.90 2351
6357.65 2390
6358.40 2283
6359.15 2328
6359.91 2156
6360.66 2165
6361.41 2112
6362.16 2051
6362.92 2043
6363.67 2006
6364.42 1942
6365.17 1964
6365.93 2138
6366.68 2033
6367.43 1951
6368.19 1936
6368.94 2034
6369.69 1992
6370.44 1992
6371.20 2173
6371.95 2072
6372.70 2039
6373.46 2013
6374.21 2082
6374.96 2013
6375.72 2102
6376.47 1975
6377.22 2041
6377.98 2056
6378.73 2129
6379.48 2041
6380.24 1980
6380.99 1993
6381.75 2012
6382.50 1954
6383.25 2066
6384.01 2020
6384.76 1898
6385.51 1943
6386.27 1875
6387.02 1961
6387.78 1997
6388.53 1899
6389.28 1909
6390.04 2029
6390.79 1833
6391.55 1886
6392.30 1858
6393.06 2022
6393.81 2035
6394.56 1912
6395.32 2038
6396.07 2036
6396.83 2004
6397.58 1949
6398.34 1987
6399.09 1916
6399.85 1872
6400.60 1874
6401.36 1947
6402.11 1848
6402.87 1932
6403.62 1920
6404.38 1863
6405.13 1990
6405.89 1847
6406.64 1871
6407.40 2058
6408.15 1996
6408.91 2008
6409.66 2020
6410.42 2155
6411.17 1971
6411.93 2025
6412.68 2003
6413.44 2018
6414.20 2000
6414.95 2161
6415.71 2038
6416.46 1982
6417.22 2032
6417.97 1988
6418.73 2011
6419.49 2081
6420.24 2080
6421.00 2038
6421.75 1938
6422.51 1997
6423.27 1954
6424.02 1953
6424.78 1921
6425.54 1989
6426.29 2027
6427.05 2045
6427.80 2085
6428.56 2082
6429.32 2033
6430.07 2128
6430.83 2130
6431.59 2083
6432.34 2105
6433.10 2056
6433.86 2154
6434.61 2115
6435.37 2047
6436.13 2117
6436.88 2013
6437.64 2120
6438.40 2102
6439.16 2126
6439.91 2105
6440.67 2086
6441.43 2050
6442.18 2178
6442.94 2150
6443.70 2214
6444.46 2120
6445.21 2065
6445.97 2167
6446.73 2186
6447.49 2194
6448.24 2187
6449.00 2175
6449.76 2173
6450.52 2239
6451.28 2327
6452.03 2316
6452.79 2449
6453.55 2341
6454.31 2246
6455.06 2347
6455.82 2383
6456.58 2474
6457.34 2514
6458.10 2609
6458.86 2538
6459.61 2624
6460.37 2757
6461.13 2695
6461.89 2603
6462.65 2751
6463.41 2682
6464.16 2607
6464.92 2609
6465.68 2670
6466.44 2772
6467.20 2630
6467.96 2712
6468.72 2822
6469.48 2804
6470.23 2821
6470.99 2724
6471.75 2732
6472.51 2966
6473.27 2935
6474.03 3010
6474.79 2903
6475.55 3006
6476.31 3061
6477.07 3212
6477.83 3139
6478.59 3070
6479.35 3120
6480.10 3267
6480.86 3295
6481.62 3310
6482.38 3203
6483.14 3206
6483.90 3229
6484.66 3308
6485.42 3544
6486.18 3494
6486.94 3558
6487.70 3608
6488.46 3561
6489.22 3739
6489.98 3788
6490.74 3936
6491.50 4067
6492.26 3999
6493.02 4245
6493.78 4284
6494.54 4291
6495.30 4402
6496.06 4525
6496.82 4547
6497.59 4371
6498.35 4540
6499.11 4512
6499.87 4554
6500.63 4336
6501.39 4232
6502.15 4302
6502.91 4346
6503.67 4492
6504.43 4675
6505.19 4711
6505.95 4719
6506.71 4773
6507.48 4970
6508.24 5111
6509.00 5230
6509.76 5028
6510.52 5138
6511.28 5281
6512.04 5316
6512.80 5216
6513.57 5348
6514.33 5351
6515.09 5465
6515.85 5551
6516.61 5419
6517.37 5387
6518.14 5433
6518.90 5487
6519.66 5730
6520.42 6158
6521.18 6047
6521.95 6419
6522.71 6743
6523.47 7112
6524.23 7464
6524.99 8186
6525.76 8649
6526.52 9257
6527.28 9744
6528.04 9956
6528.80 9679
6529.57 9779
6530.33 9638
6531.09 9564
6531.85 10135
6532.62 10970
6533.38 12118
6534.14 13910
6534.91 15682
6535.67 17100
6536.43 17918
6537.19 17934
6537.96 17225
6538.72 15791
6539.48 13942
6540.25 11962
6541.01 10263
6541.77 8702
6542.53 7695
6543.30 6634
6544.06 6025
6544.82 5484
6545.59 5092
6546.35 4509
6547.11 4514
6547.88 4491
6548.64 4492
6549.41 4273
6550.17 4321
6550.93 4263
6551.70 4085
6552.46 4115
6553.22 4001
6553.99 4079
6554.75 4120
6555.52 4034
6556.28 4052
6557.04 3931
6557.81 3822
6558.57 3995
6559.34 3997
6560.10 4062
6560.86 4063
6561.63 4266
6562.39 4361
6563.16 4480
6563.92 4643
6564.69 4602
6565.45 4557
6566.21 4572
6566.98 4551
6567.74 4601
6568.51 4555
6569.27 4709
6570.04 4836
6570.80 4941
6571.57 4934
6572.33 5152
6573.10 5207
6573.86 5320
6574.63 5237
6575.39 5404
6576.16 5441
6576.92 5560
6577.69 5241
6578.45 5073
6579.22 4987
6579.98 4962
6580.75 4946
6581.51 4839
6582.28 4847
6583.05 4746
6583.81 4874
6584.58 4837
6585.34 4853
6586.11 4796
6586.87 4723
6587.64 4878
6588.41 4972
6589.17 5120
6589.94 5079
6590.70 5286
6591.47 5627
6592.24 5852
6593.00 5817
6593.77 5911
6594.53 6056
6595.30 6179
6596.07 5798
6596.83 5760
6597.60 5578
6598.37 5379
6599.13 5377
6599.90 5003
6600.66 4830
6601.43 4876
6602.20 4815
6602.96 4952
6603.73 4654
6604.50 4880
6605.26 4868
6606.03 5274
6606.80 5435
6607.57 5478
6608.33 5788
6609.10 5654
6609.87 5727
6610.63 5564
6611.40 5225
6612.17 4978
6612.94 4924
6613.70 4721
6614.47 4572
6615.24 4445
6616.00 4261
6616.77 3958
6617.54 3839
6618.31 3960
6619.08 3846
6619.84 3904
6620.61 3829
6621.38 3761
6622.15 3792
6622.91 3546
6623.68 3652
6624.45 3567
6625.22 3479
6625.99 3552
6626.75 3577
6627.52 3513
6628.29 3427
6629.06 3789
6629.83 3805
6630.59 4024
6631.36 4159
6632.13 4487
6632.90 4815
6633.67 4959
6634.44 5082
6635.21 5191
6635.97 5127
6636.74 4984
6637.51 4667
6638.28 4524
6639.05 4172
6639.82 3843
6640.59 3747
6641.36 3611
6642.12 3326
6642.89 3461
6643.66 3525
6644.43 3349
6645.20 3243
6645.97 3253
6646.74 3362
6647.51 3373
6648.28 3361
6649.05 3420
6649.82 3379
6650.59 3418
6651.36 3321
6652.12 3267
6652.89 3285
6653.66 3419
6654.43 3574
6655.20 3296
6655.97 3276
6656.74 3251
6657.51 3220
6658.28 3145
6659.05 3185
6659.82 3093
6660.59 3032
6661.36 3117
6662.13 3187
6662.90 3124
6663.67 3111
6664.44 3137
6665.21 3087
6665.98 3027
6666.75 3175
6667.52 3158
6668.30 3083
6669.07 3201
6669.84 3249
6670.61 3306
6671.38 3291
6672.15 3276
6672.92 3273
6673.69 3247
6674.46 3289
6675.23 3206
6676.00 3205
6676.77 3149
6677.54 3031
6678.32 3124
6679.09 3185
6679.86 3484
6680.63 3392
6681.40 3374
6682.17 3571
6682.94 3527
6683.71 3443
6684.49 3573
6685.26 3660
6686.03 3568
6686.80 3526
6687.57 3366
6688.34 3259
6689.11 3042
6689.89 2940
6690.66 3105
6691.43 3051
6692.20 3055
6692.97 2923
6693.75 2807
6694.52 2931
6695.29 2927
6696.06 2768
6696.83 2771
6697.61 2860
6698.38 2669
6699.15 2828
6699.92 2755
6700.70 2613
6701.47 2822
6702.24 2640
6703.01 2665
6703.79 2643
6704.56 2685
6705.33 2643
6706.10 2662
6706.88 2684
6707.65 2788
6708.42 2763
6709.19 2531
6709.97 2629
6710.74 2659
6711.51 2609
6712.29 2610
6713.06 2548
6713.83 2524
6714.61 2460
6715.38 2474
6716.15 2458
6716.92 2316
6717.70 2357
6718.47 2380
6719.24 2445
6720.02 2495
6720.79 2413
6721.57 2351
6722.34 2494
6723.11 2543
6723.89 2591
6724.66 2664
6725.43 2625
6726.21 2525
6726.98 2521
6727.76 2566
6728.53 2670
6729.30 2595
6730.08 2619
6730.85 2725
6731.63 2658
6732.40 2591
6733.17 2723
6733.95 2607
6734.72 2716
6735.50 2620
6736.27 2640
6737.05 2772
6737.82 2804
6738.59 2860
6739.37 2795
6740.14 2727
6740.92 2739
6741.69 2723
6742.47 2689
6743.24 2820
6744.02 2807
6744.79 2894
6745.57 2955
6746.34 2949
6747.12 2892
6747.89 3047
6748.67 3023
6749.44 3117
6750.22 3445
6750.99 3554
6751.77 3697
6752.54 3648
6753.32 3565
6754.09 3566
6754.87 3391
6755.65 3238
6756.42 3106
6757.20 2886
6757.97 2784
6758.75 2712
6759.52 2648
6760.30 2701
6761.08 2735
6761.85 2714
6762.63 2632
6763.40 2534
6764.18 2556
6764.96 2511
6765.73 2552
6766.51 2484
6767.28 2527
6768.06 2576
6768.84 2526
6769.61 2579
6770.39 2430
6771.17 2490
6771.94 2492
6772.72 2403
6773.50 2356
6774.27 2338
6775.05 2415
6775.82 2391
6776.60 2441
6777.38 2325
6778.16 2359
6778.93 2405
6779.71 2343
6780.49 2492
6781.26 2459
6782.04 2420
6782.82 2371
6783.59 2382
6784.37 2408
6785.15 2241
6785.93 2151
6786.70 2099
6787.48 2101
6788.26 2119
6789.04 2231
6789.81 2223
6790.59 2067
6791.37 2213
6792.15 2126
6792.92 2072
6793.70 1997
6794.48 2067
6795.26 2022
6796.03 2089
6796.81 1996
6797.59 2022
6798.37 2172
6799.15 2124
6799.92 2140
6800.70 2227
6801.48 2143
6802.26 2282
6803.04 2294
6803.81 2241
6804.59 2286
6805.37 2376
6806.15 2377
6806.93 2402
6807.71 2370
6808.49 2200
6809.26 2333
6810.04 2180
6810.82 2228
6811.60 2205
6812.38 2218
6813.16 2218
6813.94 2156
6814.72 2124
6815.49 2195
6816.27 2206
6817.05 2196
6817.83 2200
6818.61 2286
6819.39 2326
6820.17 2288
6820.95 2231
6821.73 2365
6822.51 2375
6823.29 2239
6824.07 2253
6824.85 2313
6825.62 2226
6826.40 2157
6827.18 2081
6827.96 2176
6828.74 2166
6829.52 2178
6830.30 2024
6831.08 2135
6831.86 2204
6832.64 2187
6833.42 2131
6834.20 2154
6834.98 2092
6835.76 2144
6836.54 2023
6837.32 2099
6838.10 2050
6838.88 2119
6839.66 2195
6840.44 2216
6841.22 2051
6842.01 2109
6842.79 2085
6843.57 1980
6844.35 2129
6845.13 2272
6845.91 2397
6846.69 2420
6847.47 2509
6848.25 3003
6849.03 3107
6849.81 3237
6850.59 3361
6851.37 3477
6852.16 3424
6852.94 3245
6853.72 3139
6854.50 2817
6855.28 2644
6856.06 2474
6856.84 2608
6857.62 2481
6858.41 2335
6859.19 2375
6859.97 2310
6860.75 2394
6861.53 2373
6862.31 2382
6863.09 2395
6863.88 2307
6864.66 2524
6865.44 2597
6866.22 2678
6867.00 2615
6867.79 2541
6868.57 2501
6869.35 2551
6870.13 2412
6870.91 2381
6871.70 2285
6872.48 2357
6873.26 2460
6874.04 2485
6874.83 2503
6875.61 2391
6876.39 2553
6877.17 2649
6877.96 2647
6878.74 2701
6879.52 2735
6880.30 2710
6881.09 2847
6881.87 3004
6882.65 2903
6883.43 3107
6884.22 3334
6885.00 3648
6885.78 3917
6886.57 4379
6887.35 4643
6888.13 4613
6888.92 4809
6889.70 4564
6890.48 4192
6891.26 3756
6892.05 3480
6892.83 3414
6893.62 3233
6894.40 3262
6895.18 3016
6895.97 2996
6896.75 3001
6897.53 2967
6898.32 2959
6899.10 3024
6899.88 3083
6900.67 3090
6901.45 3130
6902.24 3099
6903.02 3108
6903.80 2965
6904.59 2995
6905.37 2877
6906.16 3010
6906.94 3075
6907.72 2822
6908.51 2757
6909.29 2842
6910.08 2843
6910.86 2901
6911.65 2909
6912.43 2814
6913.21 2841
6914.00 2826
6914.78 2778
6915.57 2765
6916.35 2798
6917.14 2887
6917.92 2785
6918.71 2737
6919.49 2876
6920.28 2756
6921.06 2833
6921.85 2778
6922.63 2847
6923.42 2938
6924.20 2761
6924.99 2810
6925.77 3031
6926.56 3180
6927.34 3071
6928.13 2996
6928.91 3065
6929.70 3132
6930.49 3108
6931.27 3027
6932.06 2905
6932.84 3205
6933.63 3216
6934.41 3161
6935.20 3220
6935.99 3136
6936.77 3336
6937.56 3357
6938.34 3355
6939.13 3479
6939.92 3633
6940.70 3702
6941.49 3985
6942.27 4163
6943.06 4316
6943.85 4496
6944.63 4579
6945.42 4712
6946.21 4457
6946.99 4659
6947.78 4463
6948.57 4521
6949.35 4486
6950.14 4551
6950.92 4529
6951.71 4182
6952.50 4081
6953.29 4007
6954.07 3875
6954.86 3935
6955.65 4002
6956.43 3817
6957.22 3815
6958.01 3906
6958.79 4072
6959.58 4066
6960.37 4194
6961.16 4144
6961.94 4160
6962.73 4153
6963.52 4253
6964.31 4488
6965.09 4454
6965.88 4468
6966.67 4778
6967.46 5009
6968.24 5242
6969.03 5488
6969.82 5659
6970.61 5328
6971.39 5397
6972.18 5291
6972.97 5215
6973.76 5237
6974.55 5325
6975.33 5415
6976.12 5387
6976.91 5376
6977.70 5425
6978.49 5624
6979.27 6033
6980.06 6742
6980.85 7677
6981.64 9014
6982.43 10915
6983.22 12978
6984.01 15141
6984.79 16850
6985.58 17673
6986.37 17499
6987.16 17151
6987.95 15744
6988.74 13893
6989.53 11929
6990.32 10422
6991.10 8841
6991.89 7699
6992.68 6347
6993.47 5810
6994.26 5195
6995.05 4723
6995.84 4366
6996.63 4374
6997.42 4241
6998.21 4284
6999.00 4189
6999.79 4086
7000.58 4048
7001.36 3896
7002.15 3943
7002.94 3843
7003.73 3790
7004.52 3711
7005.31 3396
7006.10 3221
7006.89 2990
7007.68 3029
7008.47 3037
7009.26 3102
7010.05 3123
7010.84 3176
7011.63 3290
7012.42 3254
7013.21 3225
7014.00 3442
7014.79 3414
7015.58 3350
7016.37 3283
7017.16 3295
7017.96 3214
7018.75 3345
7019.54 3329
7020.33 3414
7021.12 3425
7021.91 3638
7022.70 3602
7023.49 3696
7024.28 3709
7025.07 3624
7025.86 3678
7026.65 3544
7027.44 3466
7028.24 3447
7029.03 3348
7029.82 3227
7030.61 3207
7031.40 2976
7032.19 3166
7032.98 2944
7033.77 3116
7034.57 3078
7035.36 3123
7036.15 3215
7036.94 3253
7037.73 3186
7038.52 3257
7039.32 3325
7040.11 3447
7040.90 3498
7041.69 3622
7042.48 3507
7043.27 3655
7044.07 3683
7044.86 3695
7045.65 3888
7046.44 3912
7047.23 4096
7048.03 4438
7048.82 4635
7049.61 4800
7050.40 4921
7051.20 4781
7051.99 4577
7052.78 4426
7053.57 4134
7054.37 3777
7055.16 3543
7055.95 3520
7056.74 3481
7057.54 3335
7058.33 3349
7059.12 3340
7059.91 3137
7060.71 3154
7061.50 3105
7062.29 3100
7063.09 3326
7063.88 3257
7064.67 3157
7065.47 2925
7066.26 2983
7067.05 3049
7067.85 3024
7068.64 2941
7069.43 2857
7070.23 2736
7071.02 2849
7071.81 2733
7072.61 2665
7073.40 2829
7074.19 2655
7074.99 2632
7075.78 2545
7076.57 2581
7077.37 2426
7078.16 2490
7078.96 2541
7079.75 2471
7080.54 2341
7081.34 2310
7082.13 2446
7082.93 2451
7083.72 2308
7084.51 2285
7085.31 2289
7086.10 2314
7086.90 2385
7087.69 2301
7088.49 2263
7089.28 2239
7090.08 2284
7090.87 2303
7091.66 2239
7092.46 2351
7093.25 2221
7094.05 2278
7094.84 2211
7095.64 2186
7096.43 2127
7097.23 2105
7098.02 2071
7098.82 2047
7099.61 2060
7100.41 2101
7101.20 2123
7102.00 2074
7102.79 2145
7103.59 1967
7104.38 2065
7105.18 2001
7105.98 1929
7106.77 2004
7107.57 1912
7108.36 1957
7109.16 2037
7109.95 1929
7110.75 1876
7111.54 1905
7112.34 1929
7113.14 1913
7113.93 1885
7114.73 1901
7115.52 1874
7116.32 1814
7117.12 1964
7117.91 1941
7118.71 1933
7119.50 1988
7120.30 1890
7121.10 1872
7121.89 1912
7122.69 1969
7123.49 1905
7124.28 1753
7125.08 1821
7125.88 1814
7126.67 1820
7127.47 1668
7128.27 1828
7129.06 1850
7129.86 1804
7130.66 1965
7131.45 1934
7132.25 1842
7133.05 1850
7133.84 1900
7134.64 1832
7135.44 1878
7136.23 1798
7137.03 1779
7137.83 1818
7138.63 1786
7139.42 1669
7140.22 1651
7141.02 1753
7141.82 1779
7142.61 1672
7143.41 1606
7144.21 1579
7145.01 1569
7145.80 1598
7146.60 1510
7147.40 1545
7148.20 1466
7148.99 1527
7149.79 1468
7150.59 1504
7151.39 1482
7152.19 1490
7152.98 1573
7153.78 1681
7154.58 1561
7155.38 1560
7156.18 1571
7156.98 1643
7157.77 1664
7158.57 1575
7159.37 1564
7160.17 1533
7160.97 1582
7161.77 1545
7162.56 1529
7163.36 1452
7164.16 1496
7164.96 1452
7165.76 1426
7166.56 1387
7167.36 1451
7168.16 1507
7168.95 1479
7169.75 1421
7170.55 1433
7171.35 1467
7172.15 1445
7172.95 1500
7173.75 1526
7174.55 1419
7175.35 1490
7176.15 1543
7176.95 1405
7177.75 1377
7178.55 1339
7179.35 1434
7180.14 1507
7180.94 1403
7181.74 1402
7182.54 1489
7183.34 1488
7184.14 1390
7184.94 1361
7185.74 1391
7186.54 1392
7187.34 1303
7188.14 1396
7188.94 1340
7189.74 1278
7190.54 1342
7191.34 1400
7192.14 1374
7192.94 1321
7193.74 1362
7194.54 1408
7195.35 1255
7196.15 1252
7196.95 1209
7197.75 1279
7198.55 1351
7199.35 1265
7200.15 1302
7200.95 1296
7201.75 1367
7202.55 1295
7203.35 1273
7204.15 1276
7204.95 1313
7205.75 1332
7206.56 1345
7207.36 1365
7208.16 1382
7208.96 1360
7209.76 1309
7210.56 1264
7211.36 1292
7212.16 1351
7212.97 1297
7213.77 1314
7214.57 1300
7215.37 1287
7216.17 1338
7216.97 1362
7217.78 1394
7218.58 1380
7219.38 1368
7220.18 1330
7220.98 1406
7221.78 1292
7222.59 1247
7223.39 1342
7224.19 1376
7224.99 1407
7225.79 1296
7226.60 1299
7227.40 1403
7228.20 1380
7229.00 1314
7229.81 1420
7230.61 1452
7231.41 1246
7232.21 1201
7233.02 1247
7233.82 1301
7234.62 1293
7235.42 1273
7236.23 1286
7237.03 1325
7237.83 1362
7238.63 1326
7239.44 1353
7240.24 1303
7241.04 1321
7241.85 1373
7242.65 1439
7243.45 1418
7244.26 1362
7245.06 1392
7245.86 1425
7246.67 1351
7247.47 1369
7248.27 1364
7249.08 1471
7249.88 1425
7250.68 1462
7251.49 1383
7252.29 1331
7253.09 1297
7253.90 1329
7254.70 1395
7255.50 1443
7256.31 1421
7257.11 1447
7257.92 1602
7258.72 1660
7259.52 1537
7260.33 1562
7261.13 1586
7261.94 1557
7262.74 1576
7263.54 1600
7264.35 1566
7265.15 1641
7265.96 1623
7266.76 1626
7267.57 1480
7268.37 1466
7269.18 1531
7269.98 1524
7270.78 1575
7271.59 1546
7272.39 1493
7273.20 1493
7274.00 1553
7274.81 1573
7275.61 1643
7276.42 1742
7277.22 1672
7278.03 1619
7278.83 1671
7279.64 1815
7280.44 2133
7281.25 2204
7282.05 2361
7282.86 2583
7283.66 2601
7284.47 2925
7285.28 2946
7286.08 2693
7286.89 2507
7287.69 2444
7288.50 2242
7289.30 2039
7290.11 1909
7290.91 1762
7291.72 1790
7292.53 1593
7293.33 1660
7294.14 1610
7294.94 1637
7295.75 1776
7296.56 1631
7297.36 1571
7298.17 1571
7298.97 1599
7299.78 1644
7300.59 1694
7301.39 1597
7302.20 1498
7303.01 1478
7303.81 1476
7304.62 1572
7305.43 1556
7306.23 1613
7307.04 1636
7307.85 1673
7308.65 1692
7309.46 1696
7310.27 1836
7311.07 1745
7311.88 1754
7312.69 1776
7313.49 1853
7314.30 1909
7315.11 2021
7315.91 2171
7316.72 2295
7317.53 2443
7318.34 2613
7319.14 2630
7319.95 2490
7320.76 2250
7321.57 2266
7322.37 2138
7323.18 2144
7323.99 1948
7324.80 1970
7325.60 1896
7326.41 1865
7327.22 1818
7328.03 1714
7328.83 1631
7329.64 1714
7330.45 1667
7331.26 1585
7332.07 1687
7332.87 1712
7333.68 1777
7334.49 1843
7335.30 1693
7336.11 1613
7336.92 1680
7337.72 1590
7338.53 1758
7339.34 1628
7340.15 1669
7340.96 1669
7341.77 1560
7342.57 1530
7343.38 1604
7344.19 1603
7345.00 1544
7345.81 1489
7346.62 1490
7347.43 1371
7348.24 1454
7349.05 1474
7349.85 1426
7350.66 1492
7351.47 1491
7352.28 1430
7353.09 1416
7353.90 1430
7354.71 1452
7355.52 1396
7356.33 1437
7357.14 1479
7357.95 1469
7358.76 1359
7359.57 1416
7360.38 1368
7361.18 1389
7361.99 1459
7362.80 1418
7363.61 1344
7364.42 1367
7365.23 1449
7366.04 1411
7366.85 1432
7367.66 1426
7368.47 1487
7369.28 1461
7370.09 1347
7370.90 1276
7371.71 1274
7372.52 1329
7373.33 1409
7374.14 1377
7374.96 1293
7375.77 1286
7376.58 1324
7377.39 1428
7378.20 1463
7379.01 1477
7379.82 1431
7380.63 1568
7381.44 1579
7382.25 1455
7383.06 1471
7383.87 1374
7384.68 1403
7385.49 1359
7386.31 1279
7387.12 1318
7387.93 1368
7388.74 1311
7389.55 1320
7390.36 1321
7391.17 1338
7391.98 1313
7392.79 1206
7393.61 1198
7394.42 1227
7395.23 1219
7396.04 1288
7396.85 1302
7397.66 1227
7398.48 1327
7399.29 1330
7400.10 1311
7400.91 1405
7401.72 1327
7402.53 1338
7403.35 1358
7404.16 1247
7404.97 1232
7405.78 1252
7406.59 1298
7407.41 1256
7408.22 1287
7409.03 1228
7409.84 1217
7410.66 1241
7411.47 1286
7412.28 1212
7413.09 1235
7413.91 1245
7414.72 1199
7415.53 1237
7416.34 1195
7417.16 1215
7417.97 1284
7418.78 1271
7419.60 1230
7420.41 1240
7421.22 1249
7422.03 1177
7422.85 1166
7423.66 1303
7424.47 1240
7425.29 1150
7426.10 1216
7426.91 1236
7427.73 1214
7428.54 1229
7429.35 1366
7430.17 1356
7430.98 1344
7431.79 1357
7432.61 1459
7433.42 1391
7434.23 1388
7435.05 1349
7435.86 1434
7436.67 1388
7437.49 1377
7438.30 1389
7439.12 1358
7439.93 1356
7440.74 1239
7441.56 1224
7442.37 1210
7443.19 1174
7444.00 1245
7444.82 1201
7445.63 1309
7446.44 1312
7447.26 1216
7448.07 1253
7448.89 1276
7449.70 1288
7450.52 1214
7451.33 1164
7452.15 1184
7452.96 1199
7453.77 1112
7454.59 1167
7455.40 1175
7456.22 1141
7457.03 1134
7457.85 1155
7458.66 1222
7459.48 1310
7460.29 1343
7461.11 1253
7461.92 1286
7462.74 1147
7463.55 1176
7464.37 1233
7465.19 1177
7466.00 1106
7466.82 1092
7467.63 1093
7468.45 1216
7469.26 1143
7470.08 1159
7470.89 1199
7471.71 1208
7472.53 1165
7473.34 1203
7474.16 1281
7474.97 1304
7475.79 1258
7476.60 1135
7477.42 1195
7478.24 1203
7479.05 1198
7479.87 1179
7480.69 1191
7481.50 1215
7482.32 1228
7483.13 1134
7483.95 1172
7484.77 1076
7485.58 1185
7486.40 1224
7487.22 1147
7488.03 1119
7488.85 1145
7489.67 1152
7490.48 1120
7491.30 1253
7492.12 1122
7492.93 1159
7493.75 1166
7494.57 1190
7495.38 1207
7496.20 1202
7497.02 1267
7497.84 1177
7498.65 1139
7499.47 1078
7500.29 1100
7501.10 1122
7501.92 1170
7502.74 1211
7503.56 1221
7504.37 1135
7505.19 1198
7506.01 1208
7506.83 1139
7507.64 1124
7508.46 1129
7509.28 1128
7510.10 1097
7510.92 1061
7511.73 1090
7512.55 1181
7513.37 1178
7514.19 1127
7515.01 1036
7515.82 1109
7516.64 1194
7517.46 1242
7518.28 1232
7519.10 1133
7519.91 1169
7520.73 1037
7521.55 1081
7522.37 1060
7523.19 1094
7524.01 1061
7524.83 1004
7525.64 1121
7526.46 1129
7527.28 1142
7528.10 1114
7528.92 1190
7529.74 1125
7530.56 1113
7531.38 1123
7532.20 1075
7533.01 1112
7533.83 1199
7534.65 1173
7535.47 1148
7536.29 1140
7537.11 1130
7537.93 1063
7538.75 1198
7539.57 1268
7540.39 1187
7541.21 1164
7542.03 1106
7542.85 1156
7543.67 1208
7544.49 1240
7545.31 1191
7546.12 1160
7546.94 1159
7547.76 1149
7548.58 1127
7549.40 1186
7550.22 1127
7551.04 1103
7551.86 1136
7552.68 1271
7553.50 1123
7554.33 1150
7555.15 1155
7555.97 1154
7556.79 1221
7557.61 1252
7558.43 1219
7559.25 1262
7560.07 1308
7560.89 1321
7561.71 1244
7562.53 1327
7563.35 1254
7564.17 1149
7564.99 1227
7565.81 1228
7566.63 1193
7567.45 1219
7568.28 1204
7569.10 1254
7569.92 1233
7570.74 1186
7571.56 1288
7572.38 1271
7573.20 1230
7574.02 1235
7574.84 1252
7575.67 1212
7576.49 1275
7577.31 1329
7578.13 1289
7578.95 1186
7579.77 1212
7580.60 1200
7581.42 1295
7582.24 1298
7583.06 1268
7583.88 1276
7584.70 1306
7585.53 1333
7586.35 1384
7587.17 1428
7587.99 1410
7588.81 1382
7589.64 1372
7590.46 1444
7591.28 1385
7592.10 1339
7592.93 1347
7593.75 1378
7594.57 1395
7595.39 1446
7596.21 1450
7597.04 1396
7597.86 1493
7598.68 1506
7599.51 1488
7600.33 1504
7601.15 1571
7601.97 1693
7602.80 1692
7603.62 1674
7604.44 1717
7605.27 1723
7606.09 1712
7606.91 1793
7607.73 1624
7608.56 1582
7609.38 1579
7610.20 1506
7611.03 1458
7611.85 1437
7612.67 1417
7613.50 1509
7614.32 1533
7615.14 1573
7615.97 1732
7616.79 1747
7617.62 1756
7618.44 1767
7619.26 1913
7620.09 1754
7620.91 1712
7621.73 1726
7622.56 1570
7623.38 1653
7624.21 1594
7625.03 1632
7625.85 1593
7626.68 1578
7627.50 1633
7628.33 1809
7629.15 1930
7629.98 1814
7630.80 1885
7631.62 2131
7632.45 2053
7633.27 1942
7634.10 2014
7634.92 1822
7635.75 1578
7636.57 1561
7637.40 1701
7638.22 1513
7639.05 1457
7639.87 1312
7640.70 1323
7641.52 1351
7642.35 1369
7643.17 1359
7644.00 1350
7644.82 1344
7645.65 1343
7646.47 1365
7647.30 1380
7648.12 1313
7648.95 1349
7649.77 1250
7650.60 1222
7651.42 1193
7652.25 1168
7653.07 1188
7653.90 1141
7654.73 1154
7655.55 1199
7656.38 1211
7657.20 1257
7658.03 1238
7658.85 1209
7659.68 1165
7660.51 1107
7661.33 1286
7662.16 1170
7662.98 1235
7663.81 1243
7664.64 1180
7665.46 1242
7666.29 1098
7667.12 1199
7667.94 1200
7668.77 1199
7669.59 1179
7670.42 1178
7671.25 1170
7672.07 1146
7672.90 1224
7673.73 1219
7674.55 1128
7675.38 1181
7676.21 1158
7677.03 1238
7677.86 1147
7678.69 1204
7679.52 1238
7680.34 1229
7681.17 1227
7682.00 1124
7682.82 1107
7683.65 1090
7684.48 1064
7685.31 1127
7686.13 1145
7686.96 1154
7687.79 1179
7688.62 1146
7689.44 1256
7690.27 1220
7691.10 1166
7691.93 1159
7692.75 1132
7693.58 1123
7694.41 1074
7695.24 1125
7696.07 1138
7696.89 1163
7697.72 1170
7698.55 1151
7699.38 1196
7700.21 1190
7701.03 1159
7701.86 1176
7702.69 1157
7703.52 1101
7704.35 1149
7705.17 1292
7706.00 1271
7706.83 1162
7707.66 1119
7708.49 1088
7709.32 1102
7710.15 1063
7710.97 1170
7711.80 1158
7712.63 1101
7713.46 1093
7714.29 1061
7715.12 1101
7715.95 1109
7716.78 1077
7717.61 1085
7718.44 1120
7719.26 1079
7720.09 1071
7720.92 1099
7721.75 1036
7722.58 1011
7723.41 1059
7724.24 1037
7725.07 1059
7725.90 1068
7726.73 1146
7727.56 1026
7728.39 1017
7729.22 1090
7730.05 1062
7730.88 1078
7731.71 1101
7732.54 1023
7733.37 1025
7734.20 1132
7735.03 1078
7735.86 1163
7736.69 961
7737.52 932
7738.35 962
7739.18 960
7740.01 1039
7740.84 1149
7741.67 1188
7742.50 1004
7743.33 1089
7744.16 1147
7744.99 1149
7745.82 1272
7746.65 1331
7747.48 1207
7748.31 1259
7749.14 1275
7749.97 1286
7750.80 1183
7751.64 1151
7752.47 1110
7753.30 1095
7754.13 1051
7754.96 1070
7755.79 1043
7756.62 1073
7757.45 1079
7758.28 1051
7759.12 1069
7759.95 1046
7760.78 1145
7761.61 1174
7762.44 1101
7763.27 1130
7764.10 1133
7764.94 1093
7765.77 1139
7766.60 1149
7767.43 1094
7768.26 1060
7769.09 1126
7769.93 1169
7770.76 1129
7771.59 1085
7772.42 1052
7773.25 1099
7774.09 1119
7774.92 978
7775.75 958
7776.58 1086
7777.41 1135
7778.25 1139
7779.08 1124
7779.91 1024
7780.74 984
7781.58 1012
7782.41 1133
7783.24 1062
7784.07 1040
7784.91 1121
7785.74 1045
7786.57 1086
7787.41 1117
7788.24 1090
7789.07 1080
7789.90 1050
7790.74 1143
7791.57 1065
7792.40 1061
7793.24 995
7794.07 1065
7794.90 1062
7795.74 1065
7796.57 1080
7797.40 1116
7798.24 1013
7799.07 1175
7799.90 1121
7800.74 1158
7801.57 1170
7802.40 1205
7803.24 1198
7804.07 1164
7804.90 1199
7805.74 1235
7806.57 1327
7807.41 1283
7808.24 1274
7809.07 1234
7809.91 1222
7810.74 1292
7811.58 1478
7812.41 1410
7813.24 1358
7814.08 1427
7814.91 1375
7815.75 1387
7816.58 1406
7817.42 1414
7818.25 1376
7819.09 1365
7819.92 1353
7820.75 1416
7821.59 1368
7822.42 1391
7823.26 1544
7824.09 1485
7824.93 1437
7825.76 1465
7826.60 1540
7827.43 1653
7828.27 1618
7829.10 1408
7829.94 1520
7830.77 1508
7831.61 1502
7832.44 1483
7833.28 1476
7834.11 1521
7834.95 1543
7835.78 1502
7836.62 1368
7837.46 1447
7838.29 1457
7839.13 1520
7839.96 1485
7840.80 1472
7841.63 1399
7842.47 1445
7843.31 1393
7844.14 1363
7844.98 1373
7845.81 1342
7846.65 1329
7847.48 1265
7848.32 1344
7849.16 1416
7849.99 1332
7850.83 1309
7851.67 1398
7852.50 1390
7853.34 1471
7854.17 1481
7855.01 1446
7855.85 1445
7856.68 1418
7857.52 1472
7858.36 1493
7859.19 1496
7860.03 1488
7860.87 1417
7861.70 1464
7862.54 1483
7863.38 1462
7864.21 1406
7865.05 1435
7865.89 1601
7866.73 1415
7867.56 1325
7868.40 1380
7869.24 1427
7870.07 1509
7870.91 1519
7871.75 1552
7872.59 1502
7873.42 1565
7874.26 1723
7875.10 1726
7875.94 1679
7876.77 1914
7877.61 2085
7878.45 2073
7879.29 2024
7880.12 1928
7880.96 2052
7881.80 1988
7882.64 1873
7883.48 1843
7884.31 1787
7885.15 1765
7885.99 1801
7886.83 1624
7887.67 1612
7888.50 1661
7889.34 1665
7890.18 1711
7891.02 1693
7891.86 1614
7892.70 1590
7893.53 1497
7894.37 1439
7895.21 1451
7896.05 1537
7896.89 1536
7897.73 1378
7898.57 1411
7899.41 1491
7900.24 1407
7901.08 1408
7901.92 1293
7902.76 1312
7903.60 1310
7904.44 1323
7905.28 1251
7906.12 1311
7906.96 1326
7907.80 1223
7908.63 1282
7909.47 1264
7910.31 1241
7911.15 1311
7911.99 1246
7912.83 1340
7913.67 1402
7914.51 1412
7915.35 1440
7916.19 1467
7917.03 1460
7917.87 1516
7918.71 1485
7919.55 1496
7920.39 1407
7921.23 1431
7922.07 1317
7922.91 1344
7923.75 1280
7924.59 1298
7925.43 1274
7926.27 1209
7927.11 1163
7927.95 1265
7928.79 1212
7929.63 1242
7930.47 1208
7931.31 1216
7932.15 1180
7932.99 1170
7933.83 1185
7934.67 1241
7935.52 1214
7936.36 1131
7937.20 1207
7938.04 1194
7938.88 1281
7939.72 1194
7940.56 1215
7941.40 1155
7942.24 1246
7943.08 1219
7943.92 1183
7944.77 1197
7945.61 1247
7946.45 1152
7947.29 1142
7948.13 1280
7948.97 1357
7949.81 1299
7950.66 1235
7951.50 1269
7952.34 1371
7953.18 1366
7954.02 1325
7954.86 1409
7955.71 1379
7956.55 1265
7957.39 1284
7958.23 1296
7959.07 1287
7959.92 1241
7960.76 1271
7961.60 1297
7962.44 1242
7963.28 1246
7964.13 1354
7964.97 1447
7965.81 1464
7966.65 1460
7967.50 1475
7968.34 1483
7969.18 1374
7970.02 1293
7970.87 1311
7971.71 1214
7972.55 1201
7973.39 1161
7974.24 1171
7975.08 1220
7975.92 1119
7976.76 1170
7977.61 1180
7978.45 1160
7979.29 1047
7980.14 1119
7980.98 1195
7981.82 1172
7982.67 1035
7983.51 1046
7984.35 1138
7985.20 1163
7986.04 1133
7986.88 1080
7987.73 1089
7988.57 1064
7989.41 1020
7990.26 1008
7991.10 1111
7991.94 1114
7992.79 1134
7993.63 1116
7994.48 1070
7995.32 1052
7996.16 1094
7997.01 1095
7997.85 1001
7998.70 991
7999.54 973
8000.38 927
8001.23 956
8002.07 1010
8002.92 966
8003.76 990
8004.61 1036
8005.45 998
8006.29 995
8007.14 1026
8007.98 1048
8008.83 972
8009.67 969
8010.52 977
8011.36 986
8012.21 932
8013.05 997
8013.90 993
8014.74 1013
8015.59 993
8016.43 1091
8017.28 1004
8018.12 964
8018.97 990
8019.81 963
8020.66 906
8021.50 1034
8022.35 966
8023.19 915
8024.04 931
8024.88 862
8025.73 907
8026.57 935
8027.42 933
8028.27 1005
8029.11 917
8029.96 987
8030.80 958
8031.65 981
8032.49 931
8033.34 977
8034.19 1037
8035.03 966
8035.88 998
8036.72 979
8037.57 996
8038.42 903
8039.26 996
8040.11 963
8040.96 964
8041.80 917
8042.65 962
8043.49 902
8044.34 905
8045.19 914
8046.03 959
8046.88 925
8047.73 906
8048.57 964
8049.42 948
8050.27 967
8051.11 1037
8051.96 938
8052.81 861
8053.66 862
8054.50 939
8055.35 893
8056.20 900
8057.04 918
8057.89 921
8058.74 1015
8059.59 886
8060.43 837
8061.28 851
8062.13 936
8062.97 887
8063.82 842
8064.67 872
8065.52 918
8066.37 932
8067.21 966
8068.06 897
8068.91 959
8069.76 876
8070.60 933
8071.45 981
8072.30 897
8073.15 844
8074.00 869
8074.84 922
8075.69 908
8076.54 813
8077.39 845
8078.24 915
8079.08 918
8079.93 956
8080.78 993
8081.63 870
8082.48 876
8083.33 937
8084.18 844
8085.02 887
8085.87 883
8086.72 965
8087.57 874
8088.42 876
8089.27 926
8090.12 880
8090.97 917
8091.81 861
8092.66 913
8093.51 875
8094.36 805
8095.21 904
8096.06 933
8096.91 899
8097.76 893
8098.61 932
8099.46 887
8100.31 872
8101.16 829
8102.01 901
8102.86 937
8103.71 943
8104.55 878
8105.40 902
8106.25 975
8107.10 935
8107.95 848
8108.80 891
8109.65 849
8110.50 869
8111.35 810
8112.20 892
8113.05 891
8113.90 900
8114.75 973
8115.60 905
8116.45 847
8117.30 911
8118.16 966
8119.01 956
8119.86 937
8120.71 874
8121.56 881
8122.41 937
8123.26 948
8124.11 929
8124.96 940
8125.81 886
8126.66 909
8127.51 900
8128.36 920
8129.21 914
8130.06 960
8130.92 898
8131.77 909
8132.62 886
8133.47 954
8134.32 1047
8135.17 1013
8136.02 975
8136.87 932
8137.73 980
8138.58 953
8139.43 988
8140.28 1030
8141.13 996
8141.98 985
8142.83 945
8143.69 919
8144.54 1029
8145.39 1041
8146.24 1044
8147.09 1050
8147.95 1026
8148.80 1060
8149.65 1073
8150.50 1076
8151.35 1013
8152.21 1072
8153.06 1178
8153.91 1251
8154.76 1176
8155.61 1219
8156.47 1142
8157.32 1137
8158.17 1118
8159.02 1101
8159.88 1013
8160.73 1051
8161.58 1125
8162.44 1077
8163.29 1036
8164.14 1037
8164.99 1027
8165.85 1002
8166.70 961
8167.55 1041
8168.41 975
8169.26 988
8170.11 1002
8170.96 1002
8171.82 987
8172.67 884
8173.52 887
8174.38 970
8175.23 975
8176.08 952
8176.94 982
8177.79 966
8178.64 930
8179.50 883
8180.35 917
8181.21 890
8182.06 983
8182.91 924
8183.77 939
8184.62 951
8185.47 890
8186.33 874
8187.18 895
8188.04 933
8188.89 922
8189.74 909
8190.60 844
8191.45 833
8192.31 920
8193.16 930
8194.02 928
8194.87 910
8195.72 1009
8196.58 938
8197.43 939
8198.29 921
8199.14 868
8200.00 859
8200.85 836
8201.71 806
8202.56 862
8203.42 881
8204.27 905
8205.13 854
8205.98 798
8206.84 911
8207.69 831
8208.55 880
8209.40 904
8210.26 935
8211.11 885
8211.97 856
8212.82 890
8213.68 862
8214.53 890
8215.39 855
8216.24 839
8217.10 958
8217.96 946
8218.81 959
8219.67 956
8220.52 924
8221.38 881
8222.23 923
8223.09 903
8223.95 910
8224.80 912
8225.66 905
8226.51 904
8227.37 840
8228.23 895
8229.08 918
8229.94 869
8230.79 902
8231.65 867
8232.51 909
8233.36 901
8234.22 880
8235.08 859
8235.93 905
8236.79 845
8237.65 858
8238.50 841
8239.36 854
8240.22 889
8241.07 817
8241.93 911
8242.79 935
8243.64 898
8244.50 877
8245.36 899
8246.21 841
8247.07 911
8247.93 886
8248.79 830
8249.64 854
8250.50 851
8251.36 876
8252.22 861
8253.07 856
8253.93 913
8254.79 864
8255.65 854
8256.50 852
8257.36 888
8258.22 939
8259.08 903
8259.93 917
8260.79 886
8261.65 893
8262.51 857
8263.37 908
8264.22 900
8265.08 983
8265.94 967
8266.80 897
8267.66 984
8268.51 973
8269.37 961
8270.23 946
8271.09 917
8271.95 888
8272.81 1007
8273.66 997
8274.52 974
8275.38 968
8276.24 927
8277.10 916
8277.96 906
8278.82 950
8279.67 923
8280.53 927
8281.39 987
8282.25 952
8283.11 1007
8283.97 1021
8284.83 967
8285.69 949
8286.55 937
8287.41 934
8288.27 983
8289.12 1022
8289.98 994
8290.84 1065
8291.70 1104
8292.56 1083
8293.42 1048
8294.28 1103
8295.14 1114
8296.00 1057
8296.86 1051
8297.72 1031
8298.58 1072
8299.44 942
8300.30 1008
8301.16 997
8302.02 993
8302.88 1028
8303.74 1077
8304.60 1042
8305.46 1075
8306.32 1076
8307.18 1043
8308.04 1044
8308.90 976
8309.76 1009
8310.62 1070
8311.48 1002
8312.34 1000
8313.20 1086
8314.06 1035
8314.92 1094
8315.78 1093
8316.65 1160
8317.51 1103
8318.37 1067
8319.23 1077
8320.09 1000
8320.95 1061
8321.81 973
8322.67 982
8323.53 1016
8324.39 930
8325.26 865
8326.12 877
8326.98 945
8327.84 915
8328.70 894
8329.56 862
8330.42 889
8331.28 929
8332.15 921
8333.01 960
8333.87 938
8334.73 941
8335.59 951
8336.45 970
8337.32 950
8338.18 986
8339.04 995
8339.90 965
8340.76 993
8341.63 1021
8342.49 935
8343.35 928
8344.21 1008
8345.07 1030
8345.94 1037
8346.80 987
8347.66 950
8348.52 950
8349.39 978
8350.25 916
8351.11 1014
8351.97 1039
8352.84 973
8353.70 908
8354.56 990
8355.42 921
8356.29 941
8357.15 1080
8358.01 1050
8358.88 942
8359.74 921
8360.60 972
8361.46 926
8362.33 1023
8363.19 1037
8364.05 992
8364.92 1021
8365.78 930
8366.64 955
8367.51 910
8368.37 987
8369.23 945
8370.10 951
8370.96 916
8371.82 1000
8372.69 933
8373.55 1048
8374.42 960
8375.28 952
8376.14 1014
8377.01 1047
8377.87 995
8378.73 1034
8379.60 1023
8380.46 1005
8381.33 989
8382.19 1035
8383.06 1069
8383.92 1058
8384.78 1026
8385.65 1000
8386.51 1096
8387.38 1084
8388.24 1110
8389.11 1035
8389.97 990
8390.83 973
8391.70 1023
8392.56 1077
8393.43 1076
8394.29 1122
8395.16 1049
8396.02 1066
8396.89 1076
8397.75 1040
8398.62 991
8399.48 1021
8400.35 969
8401.21 977
8402.08 1025
8402.94 1029
8403.81 1063
8404.67 1117
8405.54 1091
8406.40 1094
8407.27 1205
8408.14 1199
8409.00 1100
8409.87 1097
8410.73 1032
8411.60 1100
8412.46 1127
8413.33 1122
8414.19 1138
8415.06 1164
8415.93 1239
8416.79 1144
8417.66 1202
8418.52 1219
8419.39 1201
8420.26 1199
8421.12 1151
8421.99 1216
8422.85 1262
8423.72 1294
8424.59 1263
8425.45 1331
8426.32 1357
8427.19 1410
8428.05 1374
8428.92 1354
8429.79 1340
8430.65 1358
8431.52 1394
8432.39 1279
8433.25 1361
8434.12 1372
8434.99 1484
8435.85 1449
8436.72 1413
8437.59 1390
8438.45 1507
8439.32 1548
8440.19 1668
8441.06 1763
8441.92 1718
8442.79 1745
8443.66 1711
8444.52 1715
8445.39 1754
8446.26 1683
8447.13 1709
8447.99 1704
8448.86 1834
8449.73 1797
8450.60 1836
8451.47 1802
8452.33 1747
8453.20 1804
8454.07 1835
8454.94 1906
8455.80 2116
8456.67 2071
8457.54 1943
8458.41 2034
8459.28 2006
8460.14 1999
8461.01 2035
8461.88 2010
8462.75 2003
8463.62 1988
8464.49 2133
8465.35 2204
8466.22 2414
8467.09 2772
8467.96 3290
8468.83 3696
8469.70 4139
8470.57 4279
8471.43 3984
8472.30 3687
8473.17 3320
8474.04 2997
8474.91 2573
8475.78 2285
8476.65 2174
8477.52 1869
8478.39 1738
8479.25 1719
8480.12 1581
8480.99 1532
8481.86 1563
8482.73 1444
8483.60 1482
8484.47 1446
8485.34 1400
8486.21 1339
8487.08 1321
8487.95 1389
8488.82 1355
8489.69 1363
8490.56 1329
8491.43 1258
8492.30 1302
8493.17 1276
8494.04 1286
8494.91 1323
8495.78 1369
8496.65 1324
8497.52 1336
8498.39 1406
8499.26 1425
8500.13 1294
8501.00 1296
8501.87 1401
8502.74 1307
8503.61 1377
8504.48 1329
8505.35 1348
8506.22 1418
8507.09 1536
8507.96 1458
8508.83 1534
8509.70 1565
8510.57 1488
8511.44 1574
8512.31 1521
8513.19 1518
8514.06 1403
8514.93 1377
8515.80 1333
8516.67 1383
8517.54 1353
8518.41 1439
8519.28 1408
8520.15 1330
8521.03 1378
8521.90 1430
8522.77 1357
8523.64 1451
8524.51 1529
8525.38 1419
8526.25 1405
8527.13 1395
8528.00 1558
8528.87 1629
8529.74 1581
8530.61 1521
8531.48 1468
8532.36 1438
8533.23 1509
8534.10 1505
8534.97 1511
8535.84 1497
8536.72 1527
8537.59 1595
8538.46 1615
8539.33 1651
8540.20 1524
8541.08 1536
8541.95 1582
8542.82 1562
8543.69 1596
8544.57 1552
8545.44 1564
8546.31 1663
8547.18 1721
8548.06 1640
8548.93 1729
8549.80 1802
8550.67 1830
8551.55 1762
8552.42 1960
8553.29 1825
8554.17 1894
8555.04 1885
8555.91 1837
8556.79 1720
8557.66 1651
8558.53 1558
8559.41 1529
8560.28 1545
8561.15 1525
8562.03 1479
8562.90 1411
8563.77 1307
8564.65 1395
8565.52 1402
8566.39 1386
8567.27 1336
8568.14 1320
8569.01 1389
8569.89 1403
8570.76 1334
8571.64 1389
8572.51 1380
8573.38 1322
8574.26 1399
8575.13 1313
8576.01 1271
8576.88 1281
8577.75 1381
8578.63 1384
8579.50 1329
8580.38 1296
8581.25 1384
8582.12 1392
8583.00 1344
8583.87 1428
8584.75 1353
8585.62 1285
8586.50 1312
8587.37 1338
8588.25 1333
8589.12 1386
8590.00 1343
8590.87 1441
8591.75 1474
8592.62 1419
8593.50 1410
8594.37 1419
8595.25 1457
8596.12 1444
8597.00 1447
8597.87 1441
8598.75 1436
8599.62 1488
8600.50 1481
8601.37 1384
8602.25 1454
8603.12 1504
8604.00 1528
8604.87 1459
8605.75 1461
8606.63 1444
8607.50 1429
8608.38 1476
8609.25 1552
8610.13 1555
8611.01 1559
8611.88 1508
8612.76 1504
8613.63 1521
8614.51 1517
8615.39 1481
8616.26 1588
8617.14 1588
8618.01 1638
8618.89 1596
8619.77 1649
8620.64 1684
8621.52 1660
8622.40 1710
8623.27 1702
8624.15 1681
8625.03 1713
8625.90 1761
8626.78 1787
8627.66 1767
8628.53 1845
8629.41 1892
8630.29 1978
8631.16 1932
8632.04 1955
8632.92 2032
8633.79 1969
8634.67 2017
8635.55 2002
8636.42 1985
8637.30 2067
8638.18 2017
8639.06 2095
8639.93 2041
8640.81 2235
8641.69 2259
8642.57 2200
8643.44 2252
8644.32 2320
8645.20 2312
8646.08 2328
8646.95 2284
8647.83 2359
8648.71 2370
8649.59 2424
8650.47 2396
8651.34 2464
8652.22 2491
8653.10 2414
8653.98 2364
8654.86 2401
8655.73 2419
8656.61 2672
8657.49 2635
8658.37 2503
8659.25 2578
8660.13 2663
8661.00 2505
8661.88 2529
8662.76 2555
8663.64 2628
8664.52 2667
8665.40 2642
8666.27 2619
8667.15 2788
8668.03 2795
8668.91 3076
8669.79 3260
8670.67 3452
8671.55 3648
8672.43 4015
8673.31 4239
8674.19 4473
8675.06 4649
8675.94 4539
8676.82 4516
8677.70 4262
8678.58 4066
8679.46 3784
8680.34 3394
8681.22 3390
8682.10 3111
8682.98 3157
8683.86 3099
8684.74 3032
8685.62 3101
8686.50 3246
8687.38 3722
8688.26 4276
8689.14 4968
8690.02 5695
8690.90 6494
8691.78 7126
8692.66 7476
8693.54 7299
8694.42 6716
8695.30 6227
8696.18 5515
8697.06 4870
8697.94 4218
8698.82 3838
8699.70 3146
8700.58 2888
8701.46 2824
8702.34 2657
8703.22 2507
8704.10 2276
8704.98 2156
8705.86 2057
8706.74 2119
8707.62 2050
8708.50 2025
8709.39 2135
8710.27 2021
8711.15 1982
8712.03 1959
8712.91 1867
8713.79 1899
8714.67 1880
8715.55 1823
8716.43 1864
8717.32 1870
8718.20 1849
8719.08 1828
8719.96 1897
8720.84 1850
8721.72 1823
8722.60 1700
8723.49 1737
8724.37 1797
8725.25 1794
8726.13 1786
8727.01 1770
8727.89 1854
8728.78 1955
8729.66 1901
8730.54 1965
8731.42 2073
8732.30 1911
8733.19 1791
8734.07 1853
8734.95 1797
8735.83 1674
8736.71 1757
8737.60 1749
8738.48 1775
8739.36 1752
8740.24 1744
8741.13 1619
8742.01 1566
8742.89 1673
8743.77 1695
8744.66 1731
8745.54 1753
8746.42 1695
8747.31 1692
8748.19 1710
8749.07 1736
8749.95 1693
8750.84 1794
8751.72 1732
8752.60 1794
8753.49 1806
8754.37 1726
8755.25 1811
8756.14 1907
8757.02 1820
8757.90 1791
8758.79 1832
8759.67 1731
8760.55 1791
8761.44 1832
8762.32 1712
8763.20 1843
8764.09 1829
8764.97 1877
8765.85 1892
8766.74 1821
8767.62 1857
8768.51 1887
8769.39 1725
8770.27 1852
8771.16 1827
8772.04 1709
8772.93 1687
8773.81 1652
8774.69 1680
8775.58 1603
8776.46 1590
8777.35 1577
8778.23 1531
8779.12 1515
8780.00 1531
8780.88 1470
8781.77 1568
8782.65 1538
8783.54 1616
8784.42 1547
8785.31 1543
8786.19 1493
8787.08 1464
8787.96 1506
8788.85 1428
8789.73 1454
8790.62 1361
8791.50 1361
8792.39 1343
8793.27 1423
8794.16 1442
8795.04 1362
8795.93 1295
8796.81 1408
8797.70 1357
8798.58 1371
8799.47 1430
8800.35 1374
8801.24 1397
8802.13 1412
8803.01 1396
8803.90 1410
8804.78 1319
8805.67 1262
8806.55 1411
8807.44 1306
8808.33 1270
8809.21 1229
8810.10 1280
8810.98 1270
8811.87 1178
8812.76 1158
8813.64 1239
8814.53 1197
8815.41 1142
8816.30 1213
8817.19 1186
8818.07 1238
8818.96 1241
8819.85 1255
8820.73 1203
8821.62 1207
8822.51 1194
8823.39 1224
8824.28 1187
8825.17 1161
8826.05 1228
8826.94 1220
8827.83 1115
8828.71 1066
8829.60 1036
8830.49 1136
8831.37 1073
8832.26 1108
8833.15 1162
8834.04 1108
8834.92 1117
8835.81 1079
8836.70 1054
8837.58 1062
8838.47 1066
8839.36 1081
8840.25 1049
8841.13 1096
8842.02 1089
8842.91 1059
8843.80 1067
8844.69 1060
8845.57 1016
8846.46 1055
8847.35 1033
8848.24 992
8849.12 967
8850.01 938
8850.90 1033
8851.79 1036
8852.68 974
8853.56 980
8854.45 996
8855.34 966
8856.23 994
8857.12 895
8858.01 994
8858.89 980
8859.78 1069
8860.67 962
8861.56 940
8862.45 963
8863.34 995
8864.23 990
8865.12 988
8866.00 958
8866.89 963
8867.78 913
8868.67 873
8869.56 902
8870.45 886
8871.34 916
8872.23 844
8873.12 900
8874.00 862
8874.89 950
8875.78 950
8876.67 836
8877.56 853
8878.45 903
8879.34 890
8880.23 808
8881.12 903
8882.01 910
8882.90 929
8883.79 950
8884.68 942
8885.57 865
8886.46 873
8887.35 971
8888.24 831
8889.13 854
8890.02 916
8890.91 873
8891.80 911
8892.69 872
8893.58 844
8894.47 853
8895.36 819
8896.25 917
8897.14 865
8898.03 852
8898.92 891
8899.81 900
8900.70 863
8901.59 862
8902.48 801
8903.37 838
8904.26 875
8905.15 843
8906.05 781
8906.94 820
8907.83 838
8908.72 832
8909.61 761
8910.50 807
8911.39 826
8912.28 782
8913.17 805
8914.06 802
8914.96 773
8915.85 762
8916.74 845
8917.63 864
8918.52 783
8919.41 775
8920.30 848
8921.20 807
8922.09 795
8922.98 772
8923.87 878
8924.76 828
8925.65 781
8926.55 726
8927.44 745
8928.33 777
8929.22 762
8930.11 797
8931.01 785
8931.90 823
8932.79 806
8933.68 780
8934.57 764
8935.47 820
8936.36 786
8937.25 704
8938.14 777
8939.04 817
8939.93 784
8940.82 704
8941.71 727
8942.61 771
8943.50 771
8944.39 821
8945.28 819
8946.18 751
8947.07 757
8947.96 723
8948.86 791
8949.75 726
8950.64 720
8951.54 717
8952.43 724
8953.32 789
8954.21 761
8955.11 708
8956.00 727
8956.89 783
8957.79 779
8958.68 724
8959.57 782
8960.47 833
8961.36 775
8962.26 749
8963.15 776
8964.04 827
8964.94 854
8965.83 737
8966.72 770
8967.62 757
8968.51 800
8969.41 783
8970.30 812
8971.19 830
8972.09 784
8972.98 787
8973.88 828
8974.77 761
8975.67 733
8976.56 679
8977.45 703
8978.35 740
8979.24 779
8980.14 750
8981.03 750
8981.93 774
8982.82 737
8983.72 782
8984.61 769
8985.51 695
8986.40 727
8987.29 702
8988.19 769
8989.08 702
8989.98 748
8990.87 692
8991.77 729
8992.66 763
8993.56 670
8994.46 660
8995.35 697
8996.25 711
8997.14 718
8998.04 688
8998.93 731
8999.83 679
9000.72 792
9001.62 766
9002.51 815
9003.41 728
9004.31 706
9005.20 685
9006.10 732
9006.99 763
9007.89 746
9008.78 690
9009.68 654
9010.58 715
9011.47 707
9012.37 733
9013.27 682
9014.16 698
9015.06 725
9015.95 721
9016.85 714
9017.75 730
9018.64 764
9019.54 702
9020.44 723
9021.33 676
9022.23 725
9023.13 689
9024.02 659
9024.92 781
9025.82 762
9026.71 738
9027.61 689
9028.51 697
9029.40 699
9030.30 724
9031.20 644
9032.09 691
9032.99 717
9033.89 690
9034.79 641
9035.68 717
9036.58 746
9037.48 687
9038.38 646
9039.27 702
9040.17 740
9041.07 743
9041.97 709
9042.86 673
9043.76 687
9044.66 698
9045.56 674
9046.45 681
9047.35 712
9048.25 748
9049.15 755
9050.05 689
9050.94 697
9051.84 720
9052.74 720
9053.64 720
9054.54 705
9055.44 706
9056.33 727
9057.23 724
9058.13 726
9059.03 690
9059.93 737
9060.83 690
9061.72 678
9062.62 732
9063.52 720
9064.42 710
9065.32 767
9066.22 755
9067.12 731
9068.02 760
9068.91 782
9069.81 799
9070.71 787
9071.61 813
9072.51 772
9073.41 762
9074.31 779
9075.21 767
9076.11 716
9077.01 728
9077.91 740
9078.81 722
9079.71 700
9080.60 757
9081.50 768
9082.40 795
9083.30 737
9084.20 738
9085.10 797
9086.00 786
9086.90 781
9087.80 719
9088.70 790
9089.60 823
9090.50 775
9091.40 782
9092.30 789
9093.20 707
9094.10 803
9095.00 828
9095.90 769
9096.80 717
9097.70 739
9098.60 713
9099.50 781
9100.41 715
9101.31 781
9102.21 714
9103.11 732
9104.01 753
9104.91 685
9105.81 731
9106.71 825
9107.61 789
9108.51 744
9109.41 719
9110.31 723
9111.21 754
9112.12 731
9113.02 755
9113.92 692
9114.82 710
9115.72 749
9116.62 756
9117.52 706
9118.42 668
9119.33 668
9120.23 735
9121.13 721
9122.03 726
9122.93 680
9123.83 691
9124.74 722
9125.64 650
9126.54 621
9127.44 707
9128.34 757
9129.24 720
9130.15 701
9131.05 713
9131.95 735
9132.85 720
9133.75 723
9134.66 747
9135.56 707
9136.46 685
9137.36 636
9138.27 705
9139.17 722
9140.07 741
9140.97 748
9141.88 728
9142.78 674
9143.68 694
9144.58 793
9145.49 721
9146.39 674
9147.29 663
9148.20 701
9149.10 710
9150.00 703
9150.90 687
9151.81 697
9152.71 723
9153.61 695
9154.52 671
9155.42 693
9156.32 630
9157.23 676
9158.13 666
9159.03 667
9159.94 639
9160.84 689
9161.74 701
9162.65 696
9163.55 668
9164.45 729
9165.36 737
9166.26 670
9167.17 687
9168.07 655
9168.97 687
9169.88 732
9170.78 708
9171.69 729
9172.59 743
9173.49 734
9174.40 637
9175.30 685
9176.21 651
9177.11 674
9178.01 674
9178.92 712
9179.82 762
9180.73 683
9181.63 723
9182.54 683
9183.44 705
9184.35 680
9185.25 602
9186.16 675
9187.06 684
9187.97 665
9188.87 682
9189.78 651
9190.68 724
9191.59 739
9192.49 698
9193.40 715
9194.30 660
9195.21 740
9196.11 750
9197.02 701
9197.92 735
9198.83 768
9199.73 793
9200.64 799
9201.54 721
9202.45 766
9203.35 769
9204.26 808
9205.17 764
9206.07 717
9206.98 711
9207.88 702
9208.79 711
9209.69 704
9210.60 616
9211.51 724
9212.41 709
9213.32 715
9214.22 721
9215.13 724
9216.04 703
9216.94 643
9217.85 716
9218.76 738
9219.66 719
9220.57 689
9221.48 704
9222.38 747
9223.29 752
9224.20 696
9225.10 685
9226.01 652
9226.92 668
9227.82 659
9228.73 718
9229.64 698
9230.54 681
9231.45 714
9232.36 672
9233.26 727
9234.17 686
9235.08 703
9235.99 658
9236.89 651
9237.80 669
9238.71 698
9239.61 716
9240.52 662
9241.43 681
9242.34 704
9243.24 699
9244.15 699
9245.06 705
9245.97 674
9246.88 653
9247.78 636
9248.69 697
9249.60 713
9250.51 681
9251.41 733
9252.32 669
9253.23 702
9254.14 713
9255.05 672
9255.96 597
9256.86 600
9257.77 713
9258.68 752
9259.59 654
9260.50 681
9261.41 703
9262.31 713
9263.22 744
9264.13 681
9265.04 717
9265.95 696
9266.86 701
9267.77 663
9268.67 625
9269.58 646
9270.49 686
9271.40 666
9272.31 674
9273.22 701
9274.13 667
9275.04 693
9275.95 674
9276.86 662
9277.76 694
9278.67 729
9279.58 701
9280.49 728
9281.40 717
9282.31 734
9283.22 721
9284.13 694
9285.04 704
9285.95 708
9286.86 721
9287.77 658
9288.68 731
9289.59 694
9290.50 683
9291.41 713
9292.32 702
9293.23 734
9294.14 703
9295.05 786
9295.96 720
9296.87 732
9297.78 681
9298.69 776
9299.60 741
9300.51 706
9301.42 723
9302.33 797
9303.24 802
9304.15 767
9305.06 757
9305.97 787
9306.88 821
9307.80 806
9308.71 875
9309.62 797
9310.53 839
9311.44 790
9312.35 783
9313.26 776
9314.17 772
9315.08 777
9315.99 759
9316.91 817
9317.82 741
9318.73 730
9319.64 735
9320.55 791
9321.46 779
9322.37 687
9323.28 697
9324.20 730
9325.11 702
9326.02 628
9326.93 674
9327.84 692
9328.75 750
9329.67 804
9330.58 716
9331.49 714
9332.40 635
9333.31 733
9334.23 782
9335.14 730
9336.05 719
9336.96 745
9337.87 674
9338.79 725
9339.70 695
9340.61 660
9341.52 678
9342.44 710
9343.35 689
9344.26 718
9345.17 783
9346.09 695
9347.00 699
9347.91 715
9348.82 725
9349.74 737
9350.65 696
9351.56 730
9352.48 751
9353.39 731
9354.30 721
9355.21 738
9356.13 658
9357.04 690
9357.95 686
9358.87 727
9359.78 750
9360.69 785
9361.61 701
9362.52 733
9363.43 755
9364.35 719
9365.26 742
9366.18 724
9367.09 676
9368.00 735
9368.92 742
9369.83 816
9370.74 804
9371.66 737
9372.57 758
9373.49 713
9374.40 740
9375.31 718
9376.23 703
9377.14 772
9378.06 737
9378.97 742
9379.88 772
9380.80 814
9381.71 772
9382.63 691
9383.54 720
9384.46 789
9385.37 728
9386.29 708
9387.20 718
9388.11 754
9389.03 764
9389.94 830
9390.86 869
9391.77 806
9392.69 797
9393.60 788
9394.52 799
9395.43 760
9396.35 749
9397.26 776
9398.18 826
9399.09 763
9400.01 842
9400.92 867
9401.84 844
9402.76 793
9403.67 759
9404.59 794
9405.50 751
9406.42 746
9407.33 774
9408.25 772
9409.16 711
9410.08 793
9411.00 799
9411.91 808
9412.83 742
9413.74 810
9414.66 779
9415.58 759
9416.49 790
9417.41 787
9418.32 726
9419.24 771
9420.16 729
9421.07 781
9421.99 781
9422.91 780
9423.82 811
9424.74 763
9425.65 792
9426.57 787
9427.49 828
9428.40 829
9429.32 748
9430.24 790
9431.15 760
9432.07 776
9432.99 784
9433.90 789
9434.82 859
9435.74 832
9436.66 779
9437.57 833
9438.49 898
9439.41 834
9440.32 802
9441.24 819
9442.16 819
9443.08 750
9443.99 774
9444.91 813
9445.83 797
9446.75 764
9447.66 794
9448.58 832
9449.50 896
9450.42 947
9451.33 945
9452.25 936
9453.17 1024
9454.09 949
9455.01 986
9455.92 916
9456.84 876
9457.76 905
9458.68 885
9459.60 905
9460.51 891
9461.43 813
9462.35 759
9463.27 787
9464.19 816
9465.11 878
9466.02 864
9466.94 823
9467.86 839
9468.78 878
9469.70 871
9470.62 906
9471.54 823
9472.46 859
9473.37 880
9474.29 918
9475.21 832
9476.13 910
9477.05 880
9477.97 897
9478.89 942
9479.81 879
9480.73 923
9481.65 909
9482.56 922
9483.48 851
9484.40 835
9485.32 900
9486.24 901
9487.16 843
9488.08 913
9489.00 808
9489.92 864
9490.84 804
9491.76 804
9492.68 818
9493.60 859
9494.52 938
9495.44 937
9496.36 878
9497.28 892
9498.20 869
9499.12 909
9500.04 870
9500.96 796
9501.88 855
9502.80 932
9503.72 944
9504.64 919
9505.56 866
9506.48 865
9507.40 906
9508.32 975
9509.24 953
9510.16 944
9511.08 957
9512.00 942
9512.93 973
9513.85 926
9514.77 962
9515.69 905
9516.61 960
9517.53 930
9518.45 990
9519.37 1029
9520.29 952
9521.21 928
9522.14 944
9523.06 975
9523.98 945
9524.90 966
9525.82 1034
9526.74 964
9527.66 1006
9528.59 1102
9529.51 1101
9530.43 1161
9531.35 1236
9532.27 1260
9533.19 1364
9534.11 1361
9535.04 1250
9535.96 1162
9536.88 1176
9537.80 1120
9538.72 1030
9539.65 1017
9540.57 1033
9541.49 976
9542.41 1035
9543.34 961
9544.26 1016
9545.18 1054
9546.10 1034
9547.02 1011
9547.95 1050
9548.87 1005
9549.79 1017
9550.71 1033
9551.64 959
9552.56 1014
9553.48 999
9554.41 964
9555.33 989
9556.25 1038
9557.17 994
9558.10 1050
9559.02 1104
9559.94 1180
9560.87 1108
9561.79 1123
9562.71 1150
9563.64 1069
9564.56 1044
9565.48 1056
9566.41 1113
9567.33 1043
9568.25 1036
9569.18 1032
9570.10 1022
9571.02 1072
9571.95 1091
9572.87 1006
9573.79 1084
9574.72 1013
9575.64 1012
9576.56 1063
9577.49 1077
9578.41 1129
9579.34 1054
9580.26 1121
9581.18 1049
9582.11 985
9583.03 983
9583.96 1049
9584.88 1074
9585.81 1072
9586.73 1063
9587.65 1051
9588.58 1055
9589.50 1063
9590.43 1036
9591.35 1070
9592.28 1120
9593.20 1127
9594.13 1059
9595.05 1215
9595.98 1164
9596.90 1132
9597.83 1195
9598.75 1198
9599.68 1118
9600.60 1207
9601.53 1246
9602.45 1232
9603.38 1108
9604.30 1169
9605.23 1238
9606.15 1197
9607.08 1248
9608.00 1256
9608.93 1326
9609.85 1328
9610.78 1299
9611.70 1300
9612.63 1316
9613.55 1343
9614.48 1297
9615.41 1378
9616.33 1270
9617.26 1388
9618.18 1402
9619.11 1371
9620.04 1431
9620.96 1435
9621.89 1380
9622.81 1383
9623.74 1415
9624.67 1403
9625.59 1427
9626.52 1436
9627.44 1435
9628.37 1451
9629.30 1466
9630.22 1530
9631.15 1432
9632.08 1425
9633.00 1500
9633.93 1602
9634.86 1483
9635.78 1643
9636.71 1591
9637.64 1599
9638.56 1607
9639.49 1649
9640.42 1522
9641.34 1556
9642.27 1593
9643.20 1646
9644.13 1674
9645.05 1668
9645.98 1727
9646.91 1749
9647.83 1879
9648.76 1952
9649.69 1946
9650.62 1962
9651.54 1872
9652.47 1845
9653.40 1866
9654.33 1843
9655.25 1906
9656.18 1854
9657.11 1844
9658.04 1938
9658.96 1896
9659.89 1763
9660.82 1970
9661.75 1849
9662.68 1750
9663.60 1894
9664.53 1997
9665.46 1918
9666.39 1895
9667.32 1986
9668.25 1925
9669.17 1957
9670.10 1962
9671.03 1926
9671.96 1966
9672.89 1913
9673.82 1924
9674.74 2004
9675.67 2020
9676.60 1956
9677.53 2036
9678.46 2055
9679.39 2155
9680.32 2120
9681.25 2135
9682.17 2253
9683.10 2243
9684.03 2282
9684.96 2219
9685.89 2242
9686.82 2339
9687.75 2216
9688.68 2235
9689.61 2343
9690.54 2334
9691.47 2294
9692.40 2317
9693.33 2368
9694.25 2356
9695.18 2660
9696.11 2879
9697.04 3203
9697.97 3289
9698.90 3310
9699.83 3367
9700.76 3236
9701.69 3237
9702.62 3022
9703.55 2730
9704.48 2514
9705.41 2513
9706.34 2490
9707.27 2425
9708.20 2292
9709.13 2269
9710.06 2274
9710.99 2364
9711.92 2371
9712.85 2354
9713.78 2467
9714.71 2635
9715.65 2450
9716.58 2464
9717.51 2401
9718.44 2290
9719.37 2339
9720.30 2170
9721.23 2060
9722.16 1975
9723.09 1995
9724.02 1985
9724.95 1954
9725.88 1973
9726.82 1930
9727.75 1861
9728.68 1979
9729.61 1941
9730.54 2035
9731.47 1992
9732.40 2068
9733.33 2012
9734.27 2078
9735.20 1994
9736.13 1942
9737.06 1964
9737.99 1824
9738.92 1790
9739.86 1774
9740.79 1730
9741.72 1776
9742.65 1674
9743.58 1729
9744.51 1659
9745.45 1680
9746.38 1715
9747.31 1670
9748.24 1716
9749.17 1729
9750.11 1696
9751.04 1665
9751.97 1589
9752.90 1620
9753.84 1636
9754.77 1605
9755.70 1594
9756.63 1555
9757.57 1597
9758.50 1596
9759.43 1612
9760.36 1642
9761.30 1574
9762.23 1611
9763.16 1606
9764.09 1633
9765.03 1577
9765.96 1607
9766.89 1628
9767.83 1585
9768.76 1576
9769.69 1622
9770.63 1606
9771.56 1688
9772.49 1605
9773.43 1568
9774.36 1619
9775.29 1645
9776.23 1774
9777.16 1756
9778.09 1749
9779.03 1678
9779.96 1806
9780.89 1798
9781.83 1724
9782.76 1757
9783.70 1804
9784.63 1855
9785.56 1730
9786.50 1622
9787.43 1673
9788.37 1570
9789.30 1554
9790.23 1473
9791.17 1406
9792.10 1490
9793.04 1524
9793.97 1475
9794.90 1556
9795.84 1482
9796.77 1558
9797.71 1627
9798.64 1459
9799.58 1532
9800.51 1470
9801.45 1450
9802.38 1399
9803.32 1394
9804.25 1379
9805.19 1343
9806.12 1346
9807.05 1332
9807.99 1316
9808.92 1266
9809.86 1306
9810.80 1346
9811.73 1284
9812.67 1256
9813.60 1258
9814.54 1229
9815.47 1254
9816.41 1284
9817.34 1212
9818.28 1277
9819.21 1266
9820.15 1231
9821.08 1198
9822.02 1187
9822.96 1224
9823.89 1285
9824.83 1249
9825.76 1222
9826.70 1214
9827.63 1168
9828.57 1186
9829.51 1171
9830.44 1193
9831.38 1186
9832.31 1206
9833.25 1176
9834.19 1198
9835.12 1139
9836.06 1242
9837.00 1187
9837.93 1149
9838.87 1213
9839.81 1183
9840.74 1119
9841.68 1083
9842.61 1121
9843.55 1165
9844.49 1182
9845.43 1203
9846.36 1167
9847.30 1135
9848.24 1101
9849.17 1249
9850.11 1244
9851.05 1114
9851.98 1149
9852.92 1099
9853.86 1170
9854.79 1136
9855.73 1233
9856.67 1164
9857.61 1237
9858.54 1206
9859.48 1158
9860.42 1147
9861.36 1225
9862.29 1067
9863.23 1080
9864.17 1135
9865.11 1076
9866.04 1029
9866.98 1148
9867.92 1126
9868.86 1146
9869.80 1154
9870.73 1111
9871.67 1131
9872.61 1123
9873.55 1156
9874.49 1151
9875.42 1049
9876.36 1123
9877.30 1138
9878.24 1108
9879.18 1064
9880.12 1041
9881.05 1091
9881.99 1057
9882.93 1034
9883.87 1000
9884.81 1010
9885.75 1055
9886.69 1079
9887.63 1094
9888.56 1049
9889.50 1006
9890.44 1031
9891.38 1057
9892.32 1044
9893.26 1064
9894.20 960
9895.14 972
9896.08 964
9897.02 975
9897.95 1026
9898.89 1029
9899.83 983
9900.77 994
9901.71 975
9902.65 952
9903.59 975
9904.53 1021
9905.47 952
9906.41 1004
9907.35 1038
9908.29 1051
9909.23 1041
9910.17 959
9911.11 1008
9912.05 1009
9912.99 1044
9913.93 1112
9914.87 1007
9915.81 998
9916.75 1018
9917.69 997
9918.63 996
9919.57 980
9920.51 959
9921.45 1060
9922.39 1165
9923.33 1339
9924.27 1424
9925.21 1523
9926.15 1563
9927.09 1520
9928.03 1528
9928.97 1581
9929.92 1488
9930.86 1422
9931.80 1430
9932.74 1305
9933.68 1241
9934.62 1208
9935.56 1119
9936.50 1074
9937.44 995
9938.38 1069
9939.33 1020
9940.27 965
9941.21 974
9942.15 1014
9943.09 990
9944.03 988
9944.97 1010
9945.92 1081
9946.86 1096
9947.80 1053
9948.74 1004
9949.68 1036
9950.62 1027
9951.57 1025
9952.51 997
9953.45 966
9954.39 987
9955.33 976
9956.28 981
9957.22 955
9958.16 899
9959.10 973
9960.04 1004
9960.99 964
9961.93 930
9962.87 932
9963.81 888
9964.76 961
9965.70 927
9966.64 982
9967.58 969
9968.53 946
9969.47 902
9970.41 871
9971.35 901
9972.30 957
9973.24 868
9974.18 861
9975.13 855
9976.07 907
9977.01 1027
9977.95 947
9978.90 877
9979.84 905
9980.78 891
9981.73 853
9982.67 876
9983.61 888
9984.56 863
9985.50 865
9986.44 861
9987.39 920
9988.33 927
9989.27 890
9990.22 839
9991.16 895
9992.11 887
9993.05 898
9993.99 854
9994.94 871
9995.88 856
9996.82 905
9997.77 906
9998.71 884
9999.66 871
10000.60 916
10001.55 892
10002.49 861
10003.43 843
10004.38 842
10005.32 874
10006.27 853
10007.21 885
10008.16 871
10009.10 866
10010.04 886
10010.99 836
10011.93 873
10012.88 907
10013.82 880
10014.77 866
10015.71 792
10016.66 790
10017.60 823
10018.55 870
10019.49 876
10020.44 846
10021.38 776
10022.33 796
10023.27 818
10024.22 797
10025.16 895
10026.11 865
10027.05 834
10028.00 780
10028.95 787
10029.89 823
10030.84 853
10031.78 943
10032.73 877
10033.67 828
10034.62 815
10035.57 794
10036.51 825
10037.46 829
10038.40 795
10039.35 804
10040.30 824
10041.24 794
10042.19 828
10043.13 814
10044.08 750
10045.03 805
10045.97 821
10046.92 827
10047.86 799
10048.81 793
10049.76 787
10050.70 854
10051.65 819
10052.60 750
10053.54 821
10054.49 850
10055.44 845
10056.38 829
10057.33 877
10058.28 850
10059.22 838
10060.17 818
10061.12 826
10062.07 824
10063.01 810
10063.96 801
10064.91 799
10065.85 764
10066.80 741
10067.75 723
10068.70 759
10069.64 736
10070.59 724
10071.54 754
10072.49 710
10073.43 760
10074.38 707
10075.33 724
10076.28 782
10077.22 721
10078.17 764
10079.12 748
10080.07 762
10081.02 734
10081.96 703
10082.91 703
10083.86 780
10084.81 715
10085.76 732
10086.70 726
10087.65 794
10088.60 783
10089.55 760
10090.50 732
10091.45 762
10092.39 779
10093.34 760
10094.29 748
10095.24 767
10096.19 748
10097.14 752
10098.09 766
10099.03 754
10099.98 671
10100.93 721
10101.88 795
10102.83 749
10103.78 675
10104.73 731
10105.68 733
10106.63 763
10107.58 736
10108.53 762
10109.47 729
10110.42 748
10111.37 720
10112.32 724
10113.27 776
10114.22 691
10115.17 732
10116.12 695
10117.07 707
10118.02 745
10118.97 862
10119.92 763
10120.87 770
10121.82 819
10122.77 769
10123.72 776
10124.67 716
10125.62 800
10126.57 757
10127.52 747
10128.47 745
10129.42 733
10130.37 695
10131.32 800
10132.27 808
10133.22 781
10134.17 795
10135.12 741
10136.07 727
10137.02 814
10137.97 800
10138.92 771
10139.87 742
10140.83 767
10141.78 725
10142.73 816
10143.68 801
10144.63 713
10145.58 816
10146.53 773
10147.48 797
10148.43 849
10149.38 806
10150.34 806
10151.29 802
10152.24 828
10153.19 852
10154.14 793
10155.09 761
10156.04 780
10156.99 760
10157.95 793
10158.90 798
10159.85 809
10160.80 822
10161.75 802
10162.70 785
10163.66 858
10164.61 826
10165.56 787
10166.51 799
10167.46 821
10168.42 854
10169.37 803
10170.32 800
10171.27 887
10172.23 830
10173.18 773
10174.13 797
10175.08 900
10176.03 818
10176.99 737
10177.94 756
10178.89 828
10179.84 839
10180.80 814
10181.75 879
10182.70 910
10183.66 963
10184.61 965
10185.56 937
10186.51 889
10187.47 906
10188.42 950
10189.37 968
10190.33 1004
10191.28 932
10192.23 958
10193.19 918
10194.14 879
10195.09 854
10196.05 925
10197.00 894
10197.95 980
10198.91 989
10199.86 941
10200.81 998
10201.77 1044
10202.72 1137
10203.67 1201
10204.63 1242
10205.58 1202
10206.53 1125
10207.49 1214
10208.44 1242
10209.40 1168
10210.35 1130
10211.30 1095
10212.26 1039
10213.21 1018
10214.17 956
10215.12 964
10216.08 1002
10217.03 958
10217.98 1006
10218.94 973
10219.89 962
10220.85 975
10221.80 983
10222.76 877
10223.71 897
10224.67 917
10225.62 894
10226.58 874
10227.53 898
10228.49 830
10229.44 819
10230.40 814
10231.35 893
10232.31 931
10233.26 959
10234.22 971
10235.17 932
10236.13 964
10237.08 1002
10238.04 1019
10238.99 967
10239.95 906
10240.90 865
10241.86 877
10242.81 837
10243.77 844
10244.72 773
10245.68 801
10246.64 818
10247.59 761
10248.55 767
10249.50 815
10250.46 721
10251.42 709
10252.37 748
10253.33 707
10254.28 753
10255.24 765
10256.20 706
10257.15 715
10258.11 719
10259.06 754
10260.02 752
10260.98 740
10261.93 711
10262.89 730
10263.85 719
10264.80 693
10265.76 653
10266.72 690
10267.67 730
10268.63 721
10269.59 754
10270.54 767
10271.50 740
10272.46 712
10273.41 739
10274.37 711
10275.33 686
10276.29 725
10277.24 715
10278.20 755
10279.16 710
10280.11 679
10281.07 706
10282.03 692
10282.99 660
10283.94 642
10284.90 699
10285.86 774
10286.82 727
10287.77 701
10288.73 746
10289.69 760
10290.65 726
10291.61 715
10292.56 615
10293.52 675
10294.48 671
10295.44 709
10296.39 729
10297.35 720
10298.31 741
10299.27 797
10300.23 728
10301.19 670
10302.14 697
10303.10 698
10304.06 695
10305.02 675
10305.98 671
10306.94 708
10307.89 670
10308.85 718
10309.81 683
10310.77 733
10311.73 788
10312.69 769
10313.65 691
10314.61 613
10315.57 691
10316.52 709
10317.48 655
10318.44 602
10319.40 670
10320.36 700
10321.32 694
10322.28 675
10323.24 661
10324.20 676
10325.16 694
10326.12 672
10327.08 670
10328.04 714
10328.99 653
10329.95 632
10330.91 675
10331.87 664
10332.83 666
10333.79 695
10334.75 677
10335.71 660
10336.67 676
10337.63 653
10338.59 683
10339.55 635
10340.51 624
10341.47 651
10342.43 650
10343.39 654
10344.35 673
10345.31 711
10346.27 648
10347.23 613
10348.20 587
10349.16 652
10350.12 587
10351.08 588
10352.04 625
10353.00 666
10353.96 649
10354.92 685
10355.88 667
10356.84 661
10357.80 685
10358.76 675
10359.72 662
10360.69 702
10361.65 693
10362.61 632
10363.57 639
10364.53 686
10365.49 640
10366.45 630
10367.41 583
10368.38 591
10369.34 601
10370.30 585
10371.26 586
10372.22 624
10373.18 639
10374.14 635
10375.11 625
10376.07 663
10377.03 623
10377.99 651
10378.95 611
10379.92 625
10380.88 600
10381.84 574
10382.80 615
10383.76 586
10384.73 569
10385.69 590
10386.65 604
10387.61 583
10388.57 583
10389.54 578
10390.50 578
10391.46 615
10392.42 604
10393.39 635
10394.35 611
10395.31 560
10396.27 608
10397.24 614
10398.20 581
10399.16 608
10400.13 628
10401.09 642
10402.05 609
10403.02 636
10403.98 650
10404.94 531
10405.90 553
10406.87 636
10407.83 541
10408.79 559
10409.76 623
10410.72 598
10411.68 643
10412.65 557
10413.61 537
10414.57 624
10415.54 609
10416.50 613
10417.47 594
10418.43 587
10419.39 606
10420.36 655
10421.32 630
10422.28 670
10423.25 624
10424.21 602
10425.18 577
10426.14 556
10427.10 609
10428.07 578
10429.03 589
10430.00 578
10430.96 608
10431.93 572
10432.89 555
10433.85 550
10434.82 600
10435.78 556
10436.75 615
10437.71 595
10438.68 602
10439.64 621
10440.61 566
10441.57 514
10442.54 549
10443.50 566
10444.47 569
10445.43 580
10446.40 584
10447.36 573
10448.33 493
10449.29 558
10450.26 534
10451.22 538
10452.19 553
10453.15 560
10454.12 556
10455.08 518
10456.05 545
10457.01 490
10457.98 551
10458.95 614
10459.91 605
10460.88 497
10461.84 534
10462.81 576
10463.77 488
10464.74 528
10465.71 539
10466.67 562
10467.64 530
10468.60 528
10469.57 543
10470.54 536
10471.50 536
10472.47 550
10473.44 605
10474.40 521
10475.37 547
10476.33 560
10477.30 602
10478.27 528
10479.23 557
10480.20 543
10481.17 559
10482.13 530
10483.10 545
10484.07 476
10485.03 524
10486.00 569
10486.97 568
10487.93 510
10488.90 545
10489.87 597
10490.84 566
10491.80 538
10492.77 525
10493.74 563
10494.70 558
10495.67 535
10496.64 547
10497.61 517
10498.57 557
10499.54 530
10500.51 508
10501.48 527
10502.44 546
10503.41 552
10504.38 497
10505.35 553
10506.31 506
10507.28 601
10508.25 573
10509.22 512
10510.19 543
10511.15 579
10512.12 584
10513.09 574
10514.06 615
10515.03 640
10516.00 583
10516.96 568
10517.93 562
10518.90 552
10519.87 549
10520.84 532
10521.81 571
10522.77 503
10523.74 517
10524.71 558
10525.68 578
10526.65 547
10527.62 574
10528.59 592
10529.56 575
10530.52 566
10531.49 571
10532.46 556
10533.43 545
10534.40 560
10535.37 599
10536.34 598
10537.31 609
10538.28 556
10539.25 543
10540.22 533
10541.18 568
10542.15 534
10543.12 521
10544.09 552
10545.06 618
10546.03 624
10547.00 548
10547.97 621
10548.94 591
10549.91 543
10550.88 549
10551.85 588
10552.82 561
10553.79 548
10554.76 523
10555.73 569
10556.70 547
10557.67 627
10558.64 628
10559.61 640
10560.58 597
10561.55 594
10562.52 622
10563.49 594
10564.46 665
10565.43 575
10566.40 534
10567.38 598
10568.35 624
10569.32 614
10570.29 613
10571.26 552
10572.23 573
10573.20 586
10574.17 608
10575.14 561
10576.11 591
10577.08 604
10578.06 609
10579.03 570
10580.00 580
10580.97 631
10581.94 612
10582.91 553
10583.88 591
10584.85 585
10585.83 636
10586.80 646
10587.77 628
10588.74 600
10589.71 530
10590.68 535
10591.66 574
10592.63 560
10593.60 598
10594.57 568
10595.54 566
10596.51 594
10597.49 648
10598.46 582
10599.43 557
10600.40 594
10601.37 615
10602.35 637
10603.32 601
10604.29 613
10605.26 601
10606.24 578
10607.21 583
10608.18 572
10609.15 565
10610.13 586
10611.10 565
10612.07 610
10613.04 621
10614.02 616
10614.99 578
10615.96 589
10616.94 617
10617.91 584
10618.88 622
10619.85 624
10620.83 594
10621.80 646
10622.77 644
10623.75 641
10624.72 633
10625.69 612
10626.67 666
10627.64 647
10628.61 595
10629.59 548
10630.56 574
10631.53 617
10632.51 621
10633.48 617
10634.46 740
10635.43 735
10636.40 759
10637.38 779
10638.35 725
10639.32 716
10640.30 731
10641.27 727
10642.25 713
10643.22 718
10644.19 680
10645.17 644
10646.14 691
10647.12 686
10648.09 601
10649.07 590
10650.04 627
10651.01 693
10651.99 619
10652.96 574
10653.94 571
10654.91 568
10655.89 608
10656.86 587
10657.84 570
10658.81 568
10659.79 597
10660.76 565
10661.74 579
10662.71 624
10663.69 587
10664.66 564
10665.64 596
10666.61 541
10667.59 580
10668.56 650
10669.54 604
10670.51 569
10671.49 575
10672.46 618
10673.44 618
10674.42 534
10675.39 588
10676.37 594
10677.34 620
10678.32 593
10679.29 635
10680.27 604
10681.25 599
10682.22 673
10683.20 613
10684.17 596
10685.15 639
10686.12 579
10687.10 597
10688.08 581
10689.05 573
10690.03 529
10691.01 599
10691.98 586
10692.96 619
10693.94 539
10694.91 533
10695.89 615
10696.86 629
10697.84 587
10698.82 555
10699.79 666
10700.77 593
10701.75 544
10702.72 564
10703.70 593
10704.68 563
10705.66 539
10706.63 598
10707.61 587
10708.59 569
10709.56 638
10710.54 595
10711.52 571
10712.50 546
10713.47 550
10714.45 607
10715.43 581
10716.41 548
10717.38 614
10718.36 633
10719.34 625
10720.32 576
10721.29 571
10722.27 556
10723.25 569
10724.23 532
10725.20 580
10726.18 580
10727.16 551
10728.14 606
10729.12 556
10730.09 584
10731.07 575
10732.05 620
10733.03 563
10734.01 596
10734.99 609
10735.96 624
10736.94 590
10737.92 584
10738.90 590
10739.88 575
10740.86 584
10741.83 576
10742.81 588
10743.79 576
10744.77 567
10745.75 520
10746.73 556
10747.71 524
10748.69 593
10749.67 578
10750.64 603
10751.62 588
10752.60 615
10753.58 596
10754.56 550
10755.54 560
10756.52 579
10757.50 604
10758.48 672
10759.46 605
10760.44 589
10761.42 542
10762.40 531
10763.38 544
10764.35 606
10765.33 565
10766.31 586
10767.29 563
10768.27 603
10769.25 585
10770.23 606
10771.21 598
10772.19 601
10773.17 585
10774.15 596
10775.13 616
10776.11 637
10777.09 603
10778.07 559
10779.05 559
10780.04 581
10781.02 585
10782.00 639
10782.98 605
10783.96 591
10784.94 600
10785.92 655
10786.90 631
10787.88 625
10788.86 633
10789.84 581
10790.82 651
10791.80 643
10792.78 619
10793.77 676
10794.75 600
10795.73 546
10796.71 602
10797.69 597
10798.67 605
10799.65 603
10800.63 604
10801.61 646
10802.60 648
10803.58 610
10804.56 620
10805.54 583
10806.52 611
10807.50 622
10808.49 590
10809.47 634
10810.45 629
10811.43 676
10812.41 601
10813.39 639
10814.38 636
10815.36 680
10816.34 722
10817.32 618
10818.30 624
10819.29 664
10820.27 640
10821.25 657
10822.23 619
10823.22 646
10824.20 654
10825.18 631
10826.16 609
10827.15 626
10828.13 687
10829.11 618
10830.09 632
10831.08 642
10832.06 703
10833.04 636
10834.02 669
10835.01 699
10835.99 657
10836.97 680
10837.96 625
10838.94 650
10839.92 667
10840.90 639
10841.89 626
10842.87 612
10843.85 684
10844.84 637
10845.82 654
10846.80 657
10847.79 686
10848.77 715
10849.76 699
10850.74 702
10851.72 642
10852.71 688
10853.69 699
10854.67 718
10855.66 757
10856.64 674
10857.62 697
10858.61 659
10859.59 662
10860.58 687
10861.56 711
10862.55 705
10863.53 700
10864.51 683
10865.50 746
10866.48 744
10867.47 791
10868.45 750
10869.44 761
10870.42 888
10871.40 781
10872.39 714
10873.37 807
10874.36 853
10875.34 861
10876.33 768
10877.31 741
10878.30 812
10879.28 806
10880.27 776
10881.25 803
10882.24 853
10883.22 802
10884.21 801
10885.19 913
10886.18 863
10887.16 826
10888.15 852
10889.13 893
10890.12 867
10891.10 833
10892.09 881
10893.07 883
10894.06 858
10895.05 892
10896.03 897
10897.02 884
10898.00 845
10898.99 880
10899.97 829
10900.96 882
10901.95 957
10902.93 912
10903.92 905
10904.90 900
10905.89 836
10906.88 921
10907.86 959
10908.85 924
10909.84 963
10910.82 898
10911.81 974
10912.79 1025
10913.78 1045
10914.77 1023
10915.75 1001
10916.74 996
10917.73 1010
10918.71 1046
10919.70 1053
10920.69 985
10921.67 1054
10922.66 992
10923.65 936
10924.63 974
10925.62 996
10926.61 1090
10927.60 1061
10928.58 1060
10929.57 1037
10930.56 1027
10931.54 1118
10932.53 1150
10933.52 1063
10934.51 1097
10935.49 1136
10936.48 1110
10937.47 1160
10938.46 1219
10939.44 1177
10940.43 1108
10941.42 1157
10942.41 1149
10943.39 1110
10944.38 1126
10945.37 1180
10946.36 1161
10947.35 1169
10948.33 1211
10949.32 1235
10950.31 1302
10951.30 1362
10952.29 1418
10953.28 1464
10954.26 1554
10955.25 1571
10956.24 1595
10957.23 1679
10958.22 1751
10959.21 1788
10960.19 1641
10961.18 1656
10962.17 1588
10963.16 1566
10964.15 1475
10965.14 1484
10966.13 1474
10967.11 1393
10968.10 1321
10969.09 1367
10970.08 1296
10971.07 1320
10972.06 1359
10973.05 1334
10974.04 1362
10975.03 1376
10976.02 1355
10977.01 1355
10978.00 1284
10978.98 1300
10979.97 1365
10980.96 1355
10981.95 1325
10982.94 1294
10983.93 1275
10984.92 1402
10985.91 1346
10986.90 1340
10987.89 1339
10988.88 1389
10989.87 1405
10990.86 1436
10991.85 1427
10992.84 1488
10993.83 1563
10994.82 1615
10995.81 1770
10996.80 1951
10997.79 2107
10998.78 2140
10999.77 2284
11000.76 2344
11001.75 2357
11002.74 2054
11003.73 1985
11004.72 1820
11005.72 1656
11006.71 1511
11007.70 1524
11008.69 1407
11009.68 1361
11010.67 1275
11011.66 1203
11012.65 1262
11013.64 1164
11014.63 1235
11015.62 1183
11016.61 1198
11017.61 1209
11018.60 1205
11019.59 1101
11020.58 1128
11021.57 1068
11022.56 1095
11023.55 1061
11024.55 1067
11025.54 997
11026.53 1017
11027.52 1089
11028.51 1046
11029.50 1011
11030.49 993
11031.49 1031
11032.48 1005
11033.47 988
11034.46 1046
11035.45 1089
11036.45 1038
11037.44 1053
11038.43 1075
11039.42 1041
11040.41 1004
11041.41 987
11042.40 993
11043.39 907
11044.38 958
11045.38 1014
11046.37 943
11047.36 908
11048.35 940
11049.35 1004
11050.34 924
11051.33 936
11052.32 900
11053.32 939
11054.31 941
11055.30 932
11056.30 915
11057.29 917
11058.28 907
11059.27 876
11060.27 899
11061.26 907
11062.25 901
11063.25 950
11064.24 911
11065.23 908
11066.23 944
11067.22 936
11068.21 952
11069.21 1028
11070.20 954
11071.19 919
11072.19 911
11073.18 928
11074.17 914
11075.17 933
11076.16 936
11077.16 896
11078.15 933
11079.14 927
11080.14 888
11081.13 965
11082.13 954
11083.12 924
11084.11 915
11085.11 903
11086.10 891
11087.10 888
11088.09 878
11089.09 889
11090.08 904
11091.07 876
11092.07 939
11093.06 954
11094.06 939
11095.05 908
11096.05 859
11097.04 851
11098.04 838
11099.03 957
11100.03 894
11101.02 877
11102.02 883
11103.01 857
11104.01 845
11105.00 863
11106.00 867
11106.99 875
11107.99 801
11108.98 811
11109.98 839
11110.97 883
11111.97 802
11112.96 861
11113.96 827
11114.95 823
11115.95 838
11116.95 835
11117.94 811
11118.94 828
11119.93 822
11120.93 851
11121.92 854
11122.92 902
11123.92 900
11124.91 896
11125.91 893
11126.90 906
11127.90 877
11128.90 825
11129.89 877
11130.89 897
11131.89 874
11132.88 881
11133.88 860
11134.87 782
11135.87 775
11136.87 767
11137.86 751
11138.86 840
11139.86 754
11140.85 759
11141.85 741
11142.85 747
11143.84 757
11144.84 752
11145.84 750
11146.84 712
11147.83 752
11148.83 741
11149.83 756
11150.82 825
11151.82 797
11152.82 792
11153.82 767
11154.81 804
11155.81 739
11156.81 764
11157.80 745
11158.80 748
11159.80 782
11160.80 736
11161.79 736
11162.79 720
11163.79 737
11164.79 745
11165.79 758
11166.78 765
11167.78 736
11168.78 708
11169.78 757
11170.78 727
11171.77 734
11172.77 700
11173.77 757
11174.77 774
11175.77 774
11176.76 680
11177.76 728
11178.76 692
11179.76 703
11180.76 732
11181.76 678
11182.76 720
11183.75 731
11184.75 735
11185.75 718
11186.75 625
11187.75 747
11188.75 792
11189.75 756
11190.75 777
11191.74 724
11192.74 736
11193.74 743
11194.74 748
11195.74 746
11196.74 765
11197.74 692
11198.74 714
11199.74 727
11200.74 696
11201.74 751
11202.74 785
11203.74 755
11204.74 706
11205.73 734
11206.73 757
11207.73 719
11208.73 753
11209.73 720
11210.73 718
11211.73 687
11212.73 680
11213.73 682
11214.73 695
11215.73 712
11216.73 698
11217.73 691
11218.73 662
11219.73 668
11220.73 686
11221.73 722
11222.73 618
11223.74 608
11224.74 673
11225.74 695
11226.74 659
11227.74 727
11228.74 703
11229.74 760
11230.74 733
11231.74 628
11232.74 659
11233.74 671
11234.74 684
11235.74 644
11236.74 667
11237.75 662
11238.75 665
11239.75 726
11240.75 670
11241.75 649
11242.75 634
11243.75 752
11244.75 725
11245.76 658
11246.76 640
11247.76 702
11248.76 719
11249.76 724
11250.76 685
11251.76 720
11252.77 740
11253.77 648
11254.77 642
11255.77 659
11256.77 637
11257.78 666
11258.78 653
11259.78 708
11260.78 656
11261.78 661
11262.79 682
11263.79 701
11264.79 706
11265.79 690
11266.79 726
11267.80 738
11268.80 729
11269.80 721
11270.80 726
11271.81 742
11272.81 756
11273.81 763
11274.81 786
11275.82 716
11276.82 775
11277.82 730
11278.83 762
11279.83 722
11280.83 731
11281.83 734
11282.84 801
11283.84 720
11284.84 688
11285.85 716
11286.85 714
11287.85 661
11288.86 711
11289.86 712
11290.86 681
11291.87 694
11292.87 707
11293.87 693
11294.88 680
11295.88 709
11296.89 674
11297.89 690
11298.89 635
11299.90 642
11300.90 663
11301.90 694
11302.91 714
11303.91 679
11304.92 690
11305.92 739
11306.92 671
11307.93 736
11308.93 797
11309.94 808
11310.94 818
11311.95 903
11312.95 918
11313.95 858
11314.96 861
11315.96 815
11316.97 928
11317.97 843
11318.98 771
11319.98 763
11320.99 722
11321.99 720
11323.00 647
11324.00 693
11325.01 698
11326.01 656
11327.02 693
11328.02 625
11329.03 663
11330.03 697
11331.04 614
11332.04 605
11333.05 618
11334.05 678
11335.06 665
11336.06 689
11337.07 649
11338.07 630
11339.08 611
11340.09 684
11341.09 634
11342.10 664
11343.10 639
11344.11 629
11345.11 633
11346.12 646
11347.13 626
11348.13 650
11349.14 645
11350.14 655
11351.15 564
11352.16 626
11353.16 599
11354.17 632
11355.17 625
11356.18 628
11357.19 637
11358.19 616
11359.20 603
11360.21 607
11361.21 625
11362.22 613
11363.23 675
11364.23 622
11365.24 662
11366.25 656
11367.25 597
11368.26 608
11369.27 617
11370.27 624
11371.28 679
11372.29 581
11373.29 618
11374.30 622
11375.31 554
11376.32 583
11377.32 654
11378.33 581
11379.34 583
11380.35 647
11381.35 635
11382.36 609
11383.37 606
11384.38 615
11385.38 620
11386.39 652
11387.40 646
11388.41 616
11389.41 588
11390.42 629
11391.43 587
11392.44 624
11393.45 607
11394.45 602
11395.46 607
11396.47 705
11397.48 695
11398.49 697
11399.49 636
11400.50 582
11401.51 581
11402.52 628
11403.53 611
11404.54 582
11405.54 589
11406.55 574
11407.56 628
11408.57 603
11409.58 608
11410.59 563
11411.60 614
11412.61 658
11413.61 643
11414.62 644
11415.63 690
11416.64 599
11417.65 591
11418.66 629
11419.67 664
11420.68 623
11421.69 624
11422.70 649
11423.71 620
11424.71 571
11425.72 584
11426.73 669
11427.74 614
11428.75 649
11429.76 613
11430.77 621
11431.78 621
11432.79 653
11433.80 643
11434.81 604
11435.82 610
11436.83 600
11437.84 633
11438.85 631
11439.86 614
11440.87 583
11441.88 594
11442.89 595
11443.90 574
11444.91 572
11445.92 635
11446.93 598
11447.94 605
11448.95 592
11449.96 608
11450.97 582
11451.98 652
11452.99 604
11454.01 568
11455.02 628
11456.03 613
11457.04 656
11458.05 582
11459.06 651
11460.07 601
11461.08 668
11462.09 664
11463.10 596
11464.11 642
11465.13 603
11466.14 593
11467.15 595
11468.16 579
11469.17 612
11470.18 724
11471.19 670
11472.20 653
11473.22 655
11474.23 661
11475.24 628
11476.25 672
11477.26 652
11478.27 628
11479.29 621
11480.30 596
11481.31 646
11482.32 589
11483.33 643
11484.35 627
11485.36 622
11486.37 643
11487.38 600
11488.39 612
11489.41 581
11490.42 634
11491.43 642
11492.44 648
11493.46 649
11494.47 615
11495.48 621
11496.49 597
11497.51 591
11498.52 605
11499.53 568
11500.54 620
11501.56 653
11502.57 602
11503.58 611
11504.59 620
11505.61 626
11506.62 668
11507.63 639
11508.65 620
11509.66 596
11510.67 641
11511.69 605
11512.70 574
11513.71 658
11514.73 611
11515.74 616
11516.75 577
11517.77 556
11518.78 623
11519.79 678
11520.81 678
11521.82 623
11522.83 663
11523.85 635
11524.86 599
11525.88 638
11526.89 638
11527.90 623
11528.92 639
11529.93 702
11530.95 668
11531.96 668
11532.97 640
11533.99 611
11535.00 646
11536.02 648
11537.03 677
11538.05 664
11539.06 668
11540.07 671
11541.09 672
11542.10 690
11543.12 650
11544.13 649
11545.15 625
11546.16 661
11547.18 670
11548.19 613
11549.21 635
11550.22 671
11551.24 734
11552.25 698
11553.27 678
11554.28 752
11555.30 746
11556.31 798
11557.33 750
11558.34 668
11559.36 699
11560.37 726
11561.39 742
11562.40 760
11563.42 752
11564.43 746
11565.45 711
11566.47 740
11567.48 744
11568.50 767
11569.51 789
11570.53 788
11571.54 769
11572.56 802
11573.58 876
11574.59 817
11575.61 756
11576.62 795
11577.64 769
11578.66 806
11579.67 854
11580.69 873
11581.70 815
11582.72 884
11583.74 940
11584.75 905
11585.77 910
11586.79 923
11587.80 916
11588.82 955
11589.84 955
11590.85 985
11591.87 1012
11592.89 1016
11593.90 995
11594.92 1004
11595.94 1057
11596.95 1192
11597.97 1361
11598.99 1496
11600.01 1545
11601.02 1621
11602.04 1753
11603.06 1835
11604.07 1732
11605.09 1807
11606.11 1730
11607.13 1656
11608.14 1417
11609.16 1298
11610.18 1207
11611.20 1100
11612.21 1062
11613.23 1016
11614.25 988
11615.27 959
11616.29 952
11617.30 931
11618.32 925
11619.34 917
11620.36 880
11621.38 848
11622.39 843
11623.41 805
11624.43 830
11625.45 789
11626.47 766
11627.48 794
11628.50 808
11629.52 805
11630.54 796
11631.56 721
11632.58 753
11633.59 757
11634.61 745
11635.63 737
11636.65 744
11637.67 708
11638.69 781
11639.71 782
11640.73 818
11641.75 712
11642.76 749
11643.78 747
11644.80 740
11645.82 734
11646.84 739
11647.86 738
11648.88 726
11649.90 704
11650.92 693
11651.94 694
11652.96 620
11653.98 612
11655.00 643
11656.01 635
11657.03 632
11658.05 654
11659.07 690
11660.09 665
11661.11 651
11662.13 666
11663.15 672
11664.17 661
11665.19 638
11666.21 633
11667.23 673
11668.25 668
11669.27 688
11670.29 695
11671.31 708
11672.33 685
11673.35 676
11674.37 701
11675.39 702
11676.42 709
11677.44 697
11678.46 719
11679.48 767
11680.50 767
11681.52 645
11682.54 691
11683.56 748
11684.58 681
11685.60 703
11686.62 712
11687.64 723
11688.66 731
11689.69 714
11690.71 778
11691.73 748
11692.75 732
11693.77 772
11694.79 716
11695.81 748
11696.83 750
11697.85 741
11698.88 720
11699.90 704
11700.92 725
11701.94 706
11702.96 695
11703.98 725
11705.01 719
11706.03 677
11707.05 716
11708.07 707
11709.09 716
11710.12 687
11711.14 725
11712.16 686
11713.18 676
11714.20 687
11715.23 720
11716.25 730
11717.27 700
11718.29 703
11719.31 665
11720.34 667
11721.36 669
11722.38 652
11723.40 621
11724.43 694
11725.45 710
11726.47 661
11727.49 675
11728.52 654
11729.54 643
11730.56 686
11731.59 668
11732.61 705
11733.63 711
11734.65 677
11735.68 648
11736.70 684
11737.72 706
11738.75 671
11739.77 700
11740.79 697
11741.82 714
11742.84 702
11743.86 678
11744.89 610
11745.91 618
11746.93 654
11747.96 670
11748.98 647
11750.01 622
11751.03 623
11752.05 654
11753.08 648
11754.10 669
11755.12 633
11756.15 606
11757.17 625
11758.20 615
11759.22 644
11760.24 582
11761.27 628
11762.29 620
11763.32 619
11764.34 652
11765.37 651
11766.39 587
11767.41 656
11768.44 646
11769.46 613
11770.49 675
11771.51 606
11772.54 610
11773.56 680
11774.59 656
11775.61 679
11776.64 653
11777.66 672
11778.69 667
11779.71 588
11780.74 607
11781.76 633
11782.79 613
11783.81 616
11784.84 620
11785.86 630
11786.89 664
11787.91 605
11788.94 643
11789.96 629
11790.99 616
11792.01 599
11793.04 606
11794.07 639
11795.09 620
11796.12 634
11797.14 574
11798.17 574
11799.19 640
11800.22 691
11801.25 703
11802.27 671
11803.30 704
11804.32 637
11805.35 635
11806.38 622
11807.40 596
11808.43 608
11809.45 624
11810.48 658
11811.51 646
11812.53 706
11813.56 634
11814.59 682
11815.61 667
11816.64 668
11817.67 706
11818.69 658
11819.72 657
11820.75 666
11821.77 645
11822.80 659
11823.83 673
11824.85 646
11825.88 711
11826.91 729
11827.94 668
11828.96 648
11829.99 710
11831.02 681
11832.04 632
11833.07 696
11834.10 721
11835.13 668
11836.15 675
11837.18 744
11838.21 713
11839.24 679
11840.26 690
11841.29 697
11842.32 715
11843.35 706
11844.37 641
11845.40 684
11846.43 725
11847.46 769
11848.49 747
11849.51 721
11850.54 768
11851.57 750
11852.60 766
11853.63 773
11854.65 697
11855.68 735
11856.71 743
11857.74 775
11858.77 720
11859.80 721
11860.83 756
11861.85 720
11862.88 722
11863.91 729
11864.94 703
11865.97 669
11867.00 768
11868.03 782
11869.05 779
11870.08 753
11871.11 775
11872.14 759
11873.17 765
11874.20 826
11875.23 779
11876.26 802
11877.29 786
11878.32 786
11879.35 805
11880.38 861
11881.40 920
11882.43 915
11883.46 915
11884.49 944
11885.52 949
11886.55 857
11887.58 838
11888.61 938
11889.64 956
11890.67 892
11891.70 932
11892.73 922
11893.76 960
11894.79 880
11895.82 927
11896.85 1001
11897.88 1005
11898.91 1010
11899.94 1032
11900.97 1040
11902.00 1130
11903.03 1069
11904.06 1080
11905.09 1008
11906.12 1004
11907.15 1013
11908.18 998
11909.22 1004
11910.25 973
11911.28 995
11912.31 974
11913.34 919
11914.37 925
11915.40 973
11916.43 907
11917.46 916
11918.49 929
11919.52 937
11920.55 900
11921.59 954
11922.62 1002
11923.65 979
11924.68 1018
11925.71 1057
11926.74 1189
11927.77 1225
11928.81 1335
11929.84 1394
11930.87 1378
11931.90 1412
11932.93 1405
11933.96 1356
11935.00 1243
11936.03 1223
11937.06 1244
11938.09 1159
11939.12 1112
11940.15 1101
11941.19 990
11942.22 988
11943.25 944
11944.28 930
11945.31 855
11946.35 949
11947.38 933
11948.41 957
11949.44 942
11950.48 937
11951.51 889
11952.54 873
11953.57 805
11954.61 814
11955.64 904
11956.67 936
11957.70 900
11958.74 839
11959.77 853
11960.80 896
11961.84 819
11962.87 904
11963.90 846
11964.93 833
11965.97 919
11967.00 908
11968.03 859
11969.07 853
11970.10 799
11971.13 912
11972.17 891
11973.20 876
11974.23 842
11975.27 763
11976.30 806
11977.33 821
11978.37 783
11979.40 790
11980.44 816
11981.47 826
11982.50 841
11983.54 848
11984.57 838
11985.60 857
11986.64 897
11987.67 917
11988.71 883
11989.74 829
11990.77 833
11991.81 901
11992.84 865
11993.88 811
11994.91 840
11995.95 851
11996.98 846
11998.02 823
11999.05 849
12000.08 875
12001.12 841
12002.15 887
12003.19 839
12004.22 792
12005.26 851
12006.29 860
12007.33 870
12008.36 941
12009.40 962
12010.43 908
12011.47 941
12012.50 960
12013.54 893
12014.57 965
12015.61 1012
12016.64 1017
12017.68 1014
12018.71 999
12019.75 947
12020.78 926
12021.82 1015
12022.86 973
12023.89 968
12024.93 997
12025.96 974
12027.00 965
12028.03 859
12029.07 859
12030.11 916
12031.14 951
12032.18 1054
12033.21 993
12034.25 953
12035.29 984
12036.32 1000
12037.36 918
12038.39 901
12039.43 946
12040.47 908
12041.50 946
12042.54 972
12043.58 967
12044.61 947
12045.65 936
12046.69 961
12047.72 936
12048.76 902
12049.80 896
12050.83 965
12051.87 966
12052.91 992
12053.94 1077
12054.98 1020
12056.02 969
12057.05 953
12058.09 963
12059.13 925
12060.16 989
12061.20 917
12062.24 936
12063.28 981
12064.31 1026
12065.35 1042
12066.39 1020
12067.43 1028
12068.46 1021
12069.50 955
12070.54 1018
12071.58 1013
12072.61 999
12073.65 1043
12074.69 1041
12075.73 954
12076.76 1036
12077.80 1042
12078.84 1006
12079.88 1021
12080.92 1013
12081.95 1007
12082.99 1030
12084.03 1031
12085.07 1084
12086.11 1048
12087.15 1050
12088.18 1120
12089.22 1056
12090.26 1119
12091.30 1110
12092.34 1056
12093.38 1103
12094.42 1125
12095.45 1166
12096.49 1184
12097.53 1205
12098.57 1219
12099.61 1266
12100.65 1329
12101.69 1360
12102.73 1417
12103.76 1352
12104.80 1361
12105.84 1340
12106.88 1319
12107.92 1225
12108.96 1173
12110.00 1169
12111.04 1131
12112.08 1104
12113.12 1042
12114.16 1013
12115.20 965
12116.24 916
12117.28 887
12118.32 902
12119.36 884
12120.40 830
12121.44 799
12122.47 825
12123.51 841
12124.55 817
12125.59 872
12126.63 814
12127.67 810
12128.71 771
12129.76 764
12130.80 824
12131.84 770
12132.88 787
12133.92 787
12134.96 790
12136.00 782
12137.04 811
12138.08 764
12139.12 780
12140.16 788
12141.20 817
12142.24 770
12143.28 771
12144.32 790
12145.36 745
12146.40 746
12147.44 751
12148.49 723
12149.53 722
12150.57 720
12151.61 777
12152.65 728
12153.69 754
12154.73 711
12155.77 746
12156.81 735
12157.86 712
12158.90 727
12159.94 755
12160.98 775
12162.02 727
12163.06 717
12164.10 724
12165.15 706
12166.19 698
12167.23 670
12168.27 680
12169.31 706
12170.36 765
12171.40 708
12172.44 701
12173.48 734
12174.52 710
12175.57 722
12176.61 682
12177.65 715
12178.69 731
12179.73 713
12180.78 727
12181.82 724
12182.86 730
12183.90 737
12184.95 705
12185.99 720
12187.03 715
12188.07 741
12189.12 726
12190.16 724
12191.20 708
12192.25 721
12193.29 716
12194.33 697
12195.37 772
12196.42 734
12197.46 711
12198.50 764
12199.55 798
12200.59 796
12201.63 729
12202.68 776
12203.72 781
12204.76 749
12205.81 688
12206.85 694
12207.89 744
12208.94 727
12209.98 745
12211.02 764
12212.07 718
12213.11 706
12214.16 673
12215.20 645
12216.24 668
12217.29 699
12218.33 675
12219.37 712
12220.42 698
12221.46 782
12222.51 759
12223.55 747
12224.60 711
12225.64 696
12226.68 695
12227.73 692
12228.77 671
12229.82 673
12230.86 726
12231.91 710
12232.95 719
12234.00 725
12235.04 710
12236.08 728
12237.13 674
12238.17 625
12239.22 667
12240.26 644
12241.31 635
12242.35 661
12243.40 656
12244.44 696
12245.49 696
12246.53 697
12247.58 675
12248.62 644
12249.67 759
12250.72 675
12251.76 680
12252.81 719
12253.85 657
12254.90 647
12255.94 620
12256.99 645
12258.03 610
12259.08 606
12260.13 680
12261.17 629
12262.22 614
12263.26 561
12264.31 608
12265.35 663
12266.40 647
12267.45 664
12268.49 633
12269.54 633
12270.59 681
12271.63 642
12272.68 614
12273.72 620
12274.77 637
12275.82 628
12276.86 606
12277.91 627
12278.96 628
12280.00 614
12281.05 577
12282.10 666
12283.14 644
12284.19 704
12285.24 652
12286.28 632
12287.33 703
12288.38 593
12289.42 568
12290.47 618
12291.52 588
12292.57 656
12293.61 650
12294.66 614
12295.71 632
12296.75 606
12297.80 580
12298.85 590
12299.90 572
12300.94 598
12301.99 610
12303.04 609
12304.09 579
12305.13 640
12306.18 623
12307.23 609
12308.28 609
12309.33 557
12310.37 609
12311.42 647
12312.47 594
12313.52 584
12314.57 594
12315.61 594
12316.66 626
12317.71 651
12318.76 647
12319.81 620
12320.85 676
12321.90 595
12322.95 598
12324.00 613
12325.05 618
12326.10 563
12327.15 561
12328.19 579
12329.24 640
12330.29 632
12331.34 640
12332.39 617
12333.44 608
12334.49 592
12335.54 603
12336.59 587
12337.63 621
12338.68 600
12339.73 607
12340.78 616
12341.83 604
12342.88 620
12343.93 647
12344.98 607
12346.03 657
12347.08 596
12348.13 620
12349.18 588
12350.23 646
12351.28 678
12352.33 612
12353.38 613
12354.43 611
12355.48 603
12356.52 614
12357.57 640
12358.62 603
12359.67 660
12360.72 657
12361.77 653
12362.82 669
12363.88 640
12364.93 631
12365.98 605
12367.03 620
12368.08 632
12369.13 629
12370.18 619
12371.23 616
12372.28 582
12373.33 624
12374.38 654
12375.43 652
12376.48 661
12377.53 666
12378.58 670
12379.63 652
12380.68 675
12381.73 647
12382.79 669
12383.84 666
12384.89 666
12385.94 696
12386.99 699
12388.04 664
12389.09 626
12390.14 608
12391.20 638
12392.25 651
12393.30 711
12394.35 657
12395.40 664
12396.45 674
12397.50 695
12398.56 671
12399.61 630
12400.66 621
12401.71 626
12402.76 682
12403.81 629
12404.87 632
12405.92 578
12406.97 668
12408.02 699
12409.07 676
12410.13 726
12411.18 703
12412.23 672
12413.28 703
12414.34 652
12415.39 696
12416.44 691
12417.49 711
12418.55 705
12419.60 738
12420.65 694
12421.70 718
12422.76 768
12423.81 745
12424.86 750
12425.91 801
12426.97 805
12428.02 723
12429.07 712
12430.13 797
12431.18 773
12432.23 759
12433.29 775
12434.34 768
12435.39 774
12436.44 766
12437.50 741
12438.55 738
12439.61 784
12440.66 775
12441.71 753
12442.77 810
12443.82 826
12444.87 811
12445.93 815
12446.98 776
12448.03 807
12449.09 784
12450.14 829
12451.20 819
12452.25 827
12453.30 847
12454.36 923
12455.41 842
12456.47 821
12457.52 877
12458.57 887
12459.63 934
12460.68 979
12461.74 1007
12462.79 1011
12463.85 968
12464.90 935
12465.95 1003
12467.01 998
12468.06 1084
12469.12 1194
12470.17 1213
12471.23 1307
12472.28 1407
12473.34 1603
12474.39 1757
12475.45 1849
12476.50 1850
12477.56 1950
12478.61 1921
12479.67 1881
12480.72 1746
12481.78 1646
12482.83 1508
12483.89 1500
12484.94 1420
12486.00 1265
12487.05 1191
12488.11 1109
12489.17 1071
12490.22 1035
12491.28 989
12492.33 994
12493.39 939
12494.44 895
12495.50 876
12496.55 856
12497.61 892
12498.67 905
12499.72 880
12500.78 824
12501.83 870
12502.89 872
12503.95 876
12505.00 816
12506.06 839
12507.12 834
12508.17 821
12509.23 807
12510.28 784
12511.34 780
12512.40 849
12513.45 813
12514.51 820
12515.57 827
12516.62 790
12517.68 814
12518.74 815
12519.79 758
12520.85 730
12521.91 779
12522.96 789
12524.02 746
12525.08 770
12526.14 777
12527.19 819
12528.25 810
12529.31 771
12530.36 780
12531.42 770
12532.48 846
12533.54 772
12534.59 734
12535.65 813
12536.71 832
12537.77 822
12538.82 831
12539.88 860
12540.94 870
12542.00 870
12543.05 827
12544.11 840
12545.17 880
12546.23 926
12547.29 888
12548.34 856
12549.40 892
12550.46 931
12551.52 1050
12552.58 1007
12553.64 1090
12554.69 1101
12555.75 1150
12556.81 1165
12557.87 1072
12558.93 1186
12559.99 1184
12561.04 1165
12562.10 1146
12563.16 1040
12564.22 1050
12565.28 1080
12566.34 980
12567.40 930
12568.45 940
12569.51 972
12570.57 916
12571.63 900
12572.69 865
12573.75 834
12574.81 892
12575.87 894
12576.93 874
12577.99 887
12579.05 923
12580.11 901
12581.16 847
12582.22 815
12583.28 856
12584.34 804
12585.40 830
12586.46 828
12587.52 803
12588.58 744
12589.64 799
12590.70 812
12591.76 809
12592.82 795
12593.88 779
12594.94 696
12596.00 779
12597.06 815
12598.12 754
12599.18 736
12600.24 742
12601.30 777
12602.36 739
12603.42 735
12604.48 692
12605.54 748
12606.60 767
12607.66 755
12608.72 721
12609.79 738
12610.85 772
12611.91 722
12612.97 687
12614.03 716
12615.09 758
12616.15 763
12617.21 772
12618.27 768
12619.33 748
12620.39 739
12621.45 799
12622.52 788
12623.58 777
12624.64 804
12625.70 755
12626.76 748
12627.82 741
12628.88 728
12629.95 716
12631.01 704
12632.07 695
12633.13 707
12634.19 694
12635.25 715
12636.31 687
12637.38 686
12638.44 667
12639.50 707
12640.56 708
12641.62 704
12642.69 650
12643.75 705
12644.81 682
12645.87 647
12646.93 707
12648.00 718
12649.06 665
12650.12 726
12651.18 704
12652.25 722
12653.31 671
12654.37 645
12655.43 641
12656.50 617
12657.56 657
12658.62 664
12659.68 618
12660.75 654
12661.81 693
12662.87 689
12663.94 658
12665.00 663
12666.06 662
12667.12 739
12668.19 645
12669.25 641
12670.31 662
12671.38 631
12672.44 649
12673.50 612
12674.57 613
12675.63 655
12676.69 656
12677.76 665
12678.82 639
12679.88 607
12680.95 636
12682.01 580
12683.07 586
12684.14 605
12685.20 596
12686.27 563
12687.33 624
12688.39 660
12689.46 660
12690.52 630
12691.59 612
12692.65 655
12693.71 637
12694.78 607
12695.84 570
12696.91 681
12697.97 693
12699.04 655
12700.10 657
12701.16 620
12702.23 620
12703.29 636
12704.36 652
12705.42 610
12706.49 646
12707.55 627
12708.62 583
12709.68 624
12710.75 632
12711.81 651
12712.88 649
12713.94 640
12715.01 616
12716.07 649
12717.14 645
12718.20 664
12719.27 624
12720.33 632
12721.40 646
12722.46 644
12723.53 646
12724.59 646
12725.66 649
12726.72 685
12727.79 617
12728.86 610
12729.92 623
12730.99 624
12732.05 651
12733.12 595
12734.18 621
12735.25 697
12736.32 606
12737.38 640
12738.45 664
12739.51 627
12740.58 617
12741.65 630
12742.71 576
12743.78 607
12744.85 640
12745.91 632
12746.98 644
12748.04 633
12749.11 591
12750.18 572
12751.24 595
12752.31 588
12753.38 585
12754.44 566
12755.51 534
12756.58 539
12757.64 550
12758.71 513
12759.78 528
12760.85 556
12761.91 536
12762.98 540
12764.05 519
12765.11 514
12766.18 521
12767.25 554
12768.32 545
12769.38 533
12770.45 535
12771.52 531
12772.58 524
12773.65 532
12774.72 525
12775.79 533
12776.86 550
12777.92 532
12778.99 521
12780.06 537
12781.13 520
12782.19 543
12783.26 598
12784.33 569
12785.40 492
12786.47 569
12787.53 540
12788.60 520
12789.67 539
12790.74 578
12791.81 534
12792.87 562
12793.94 553
12795.01 551
12796.08 487
12797.15 504
12798.22 503
12799.29 491
12800.35 500
12801.42 528
12802.49 506
12803.56 526
12804.63 536
12805.70 553
12806.77 492
12807.84 512
12808.90 534
12809.97 516
12811.04 557
12812.11 509
12813.18 538
12814.25 544
12815.32 550
12816.39 495
12817.46 535
12818.53 559
12819.60 541
12820.67 538
12821.74 522
12822.81 529
12823.88 544
12824.94 503
12826.01 516
12827.08 467
12828.15 530
12829.22 510
12830.29 500
12831.36 515
12832.43 490
12833.50 508
12834.57 513
12835.64 497
12836.71 506
12837.78 528
12838.85 529
12839.92 524
12840.99 486
12842.07 467
12843.14 488
12844.21 506
12845.28 456
12846.35 543
12847.42 508
12848.49 528
12849.56 540
12850.63 473
12851.70 541
12852.77 558
12853.84 514
12854.91 511
12855.98 512
12857.06 499
12858.13 530
12859.20 490
12860.27 519
12861.34 497
12862.41 550
12863.48 543
12864.55 502
12865.62 506
12866.70 518
12867.77 502
12868.84 509
12869.91 435
12870.98 477
12872.05 483
12873.13 503
12874.20 476
12875.27 446
12876.34 419
12877.41 431
12878.48 497
12879.56 508
12880.63 494
12881.70 429
12882.77 453
12883.84 457
12884.92 437
12885.99 485
12887.06 487
12888.13 438
12889.21 446
12890.28 524
12891.35 408
12892.42 429
12893.50 462
12894.57 507
12895.64 488
12896.71 457
12897.79 441
12898.86 426
12899.93 452
12901.00 463
12902.08 445
12903.15 456
12904.22 483
12905.30 496
12906.37 485
12907.44 484
12908.52 486
12909.59 477
12910.66 480
12911.73 503
12912.81 480
12913.88 435
12914.96 431
12916.03 453
12917.10 449
12918.18 439
12919.25 473
12920.32 460
12921.40 468
12922.47 414
12923.54 441
12924.62 458
12925.69 459
12926.77 467
12927.84 495
12928.91 480
12929.99 488
12931.06 455
12932.14 463
12933.21 427
12934.28 454
12935.36 502
12936.43 478
12937.51 503
12938.58 495
12939.66 496
12940.73 508
12941.80 502
12942.88 528
12943.95 526
12945.03 516
12946.10 513
12947.18 468
12948.25 490
12949.33 515
12950.40 483
12951.48 462
12952.55 462
12953.63 474
12954.70 464
12955.78 453
12956.85 473
12957.93 450
12959.00 467
12960.08 525
12961.15 472
12962.23 490
12963.30 453
12964.38 450
12965.46 491
12966.53 481
12967.61 484
12968.68 469
12969.76 487
12970.83 504
12971.91 431
12972.99 460
12974.06 477
12975.14 507
12976.21 526
12977.29 461
12978.37 525
12979.44 499
12980.52 473
12981.59 480
12982.67 473
12983.75 479
12984.82 485
12985.90 469
12986.98 468
12988.05 470
12989.13 474
12990.20 461
12991.28 481
12992.36 483
12993.43 466
12994.51 447
12995.59 485
12996.67 467
12997.74 494
12998.82 476
12999.90 439
13000.97 446
13002.05 469
13003.13 465
13004.20 495
13005.28 494
13006.36 450
13007.44 504
13008.51 467
13009.59 482
13010.67 515
13011.75 498
13012.82 494
13013.90 475
13014.98 494
13016.06 486
13017.13 488
13018.21 467
13019.29 459
13020.37 520
13021.44 497
13022.52 503
13023.60 487
13024.68 451
13025.76 483
13026.83 493
13027.91 515
13028.99 498
13030.07 496
13031.15 474
13032.23 496
13033.30 488
13034.38 474
13035.46 539
13036.54 510
13037.62 527
13038.70 510
13039.77 517
13040.85 494
13041.93 472
13043.01 508
13044.09 492
13045.17 461
13046.25 464
13047.33 480
13048.40 479
13049.48 476
13050.56 501
13051.64 457
13052.72 458
13053.80 494
13054.88 545
13055.96 568
13057.04 479
13058.12 512
13059.20 486
13060.28 471
13061.36 493
13062.44 467
13063.51 465
13064.59 479
13065.67 557
13066.75 565
13067.83 479
13068.91 472
13069.99 494
13071.07 547
13072.15 530
13073.23 537
13074.31 504
13075.39 501
13076.47 464
13077.55 433
13078.63 515
13079.71 504
13080.79 511
13081.87 515
13082.96 419
13084.04 458
13085.12 478
13086.20 481
13087.28 494
13088.36 455
13089.44 501
13090.52 516
13091.60 502
13092.68 480
13093.76 443
13094.84 520
13095.92 505
13097.00 526
13098.09 476
13099.17 487
13100.25 489
13101.33 453
13102.41 473
13103.49 445
13104.57 483
13105.65 481
13106.74 514
13107.82 490
13108.90 486
13109.98 483
13111.06 494
13112.14 501
13113.22 491
13114.31 453
13115.39 464
13116.47 497
13117.55 494
13118.63 488
13119.72 505
13120.80 508
13121.88 472
13122.96 467
13124.04 496
13125.13 493
13126.21 474
13127.29 503
13128.37 543
13129.45 526
13130.54 489
13131.62 523
13132.70 501
13133.78 477
13134.87 500
13135.95 496
13137.03 513
13138.11 510
13139.20 469
13140.28 448
13141.36 487
13142.45 464
13143.53 469
13144.61 475
13145.69 474
13146.78 506
13147.86 522
13148.94 480
13150.03 517
13151.11 494
13152.19 488
13153.28 533
13154.36 539
13155.44 498
13156.53 500
13157.61 468
13158.69 438
13159.78 468
13160.86 531
13161.94 541
13163.03 523
13164.11 508
13165.20 489
13166.28 520
13167.36 478
13168.45 528
13169.53 515
13170.62 504
13171.70 540
13172.78 489
13173.87 526
13174.95 485
13176.04 506
13177.12 520
13178.21 513
13179.29 495
13180.37 523
13181.46 508
13182.54 519
13183.63 499
13184.71 490
13185.80 495
13186.88 521
13187.97 527
13189.05 571
13190.14 540
13191.22 507
13192.31 534
13193.39 531
13194.48 520
13195.56 520
13196.65 517
13197.73 479
13198.82 491
13199.90 514
13200.99 529
13202.07 453
13203.16 493
13204.24 529
13205.33 537
13206.41 515
13207.50 545
13208.58 567
13209.67 545
13210.76 515
13211.84 520
13212.93 562
13214.01 553
13215.10 539
13216.19 526
13217.27 486
13218.36 513
13219.44 531
13220.53 538
13221.62 552
13222.70 525
13223.79 530
13224.87 531
13225.96 503
13227.05 553
13228.13 560
13229.22 588
13230.31 574
13231.39 568
13232.48 566
13233.57 560
13234.65 595
13235.74 560
13236.83 501
13237.91 544
13239.00 561
13240.09 582
13241.17 604
13242.26 592
13243.35 542
13244.43 592
13245.52 623
13246.61 560
13247.70 524
13248.78 567
13249.87 591
13250.96 577
13252.05 547
13253.13 516
13254.22 572
13255.31 570
13256.39 563
13257.48 574
13258.57 636
13259.66 578
13260.75 598
13261.83 607
13262.92 606
13264.01 640
13265.10 584
13266.19 581
13267.27 600
13268.36 595
13269.45 631
13270.54 613
13271.63 606
13272.71 550
13273.80 621
13274.89 626
13275.98 663
13277.07 572
13278.16 656
13279.24 659
13280.33 671
13281.42 642
13282.51 643
13283.60 675
13284.69 692
13285.78 720
13286.86 677
13287.95 685
13289.04 696
13290.13 694
13291.22 681
13292.31 711
13293.40 676
13294.49 645
13295.58 688
13296.67 641
13297.76 668
13298.84 677
13299.93 726
13301.02 679
13302.11 660
13303.20 675
13304.29 712
13305.38 700
13306.47 761
13307.56 729
13308.65 696
13309.74 682
13310.83 732
13311.92 708
13313.01 743
13314.10 709
13315.19 689
13316.28 719
13317.37 726
13318.46 727
13319.55 700
13320.64 733
13321.73 720
13322.82 697
13323.91 695
13325.00 776
13326.09 776
13327.18 747
13328.27 772
13329.36 661
13330.45 726
13331.54 701
13332.64 769
13333.73 687
13334.82 757
13335.91 750
13337.00 697
13338.09 659
13339.18 719
13340.27 760
13341.36 775
13342.45 711
13343.54 771
13344.64 759
13345.73 800
13346.82 747
13347.91 700
13349.00 702
13350.09 790
13351.18 753
13352.28 730
13353.37 768
13354.46 786
13355.55 780
13356.64 755
13357.73 750
13358.83 812
13359.92 750
13361.01 744
13362.10 764
13363.19 787
13364.29 807
13365.38 875
13366.47 889
13367.56 876
13368.65 893
13369.75 881
13370.84 865
13371.93 868
13373.02 837
13374.12 887
13375.21 878
13376.30 744
13377.39 741
13378.49 769
13379.58 724
13380.67 705
13381.76 749
13382.86 740
13383.95 657
13385.04 700
13386.13 738
13387.23 740
13388.32 688
13389.41 695
13390.51 696
13391.60 745
13392.69 691
13393.79 654
13394.88 636
13395.97 713
13397.07 711
13398.16 705
13399.25 651
13400.35 693
13401.44 714
13402.53 729
13403.63 707
13404.72 651
13405.81 634
13406.91 667
13408.00 674
13409.10 662
13410.19 663
13411.28 768
13412.38 707
13413.47 720
13414.57 719
13415.66 658
13416.75 666
13417.85 674
13418.94 658
13420.04 676
13421.13 687
13422.22 734
13423.32 725
13424.41 714
13425.51 726
13426.60 703
13427.70 673
13428.79 668
13429.89 705
13430.98 698
13432.08 691
13433.17 722
13434.27 695
13435.36 713
13436.46 734
13437.55 779
13438.65 774
13439.74 721
13440.84 683
13441.93 760
13443.03 745
13444.12 770
13445.22 846
13446.31 749
13447.41 743
13448.50 761
13449.60 709
13450.69 787
13451.79 767
13452.89 785
13453.98 783
13455.08 817
13456.17 800
13457.27 772
13458.36 764
13459.46 826
13460.56 812
13461.65 796
13462.75 844
13463.84 824
13464.94 795
13466.04 832
13467.13 809
13468.23 714
13469.32 822
13470.42 856
13471.52 891
13472.61 823
13473.71 776
13474.81 864
13475.90 822
13477.00 867
13478.10 817
13479.19 865
13480.29 874
13481.39 823
13482.48 873
13483.58 854
13484.68 839
13485.77 894
13486.87 901
13487.97 836
13489.07 871
13490.16 901
13491.26 933
13492.36 920
13493.45 959
13494.55 918
13495.65 981
13496.75 976
13497.84 982
13498.94 950
13500.04 949
13501.14 982
13502.23 1009
13503.33 1002
13504.43 1011
13505.53 1033
13506.63 1005
13507.72 990
13508.82 950
13509.92 962
13511.02 966
13512.12 943
13513.21 875
13514.31 806
13515.41 816
13516.51 842
13517.61 774
13518.70 837
13519.80 751
13520.90 748
13522.00 700
13523.10 740
13524.20 742
13525.30 716
13526.39 701
13527.49 746
13528.59 770
13529.69 749
13530.79 749
13531.89 710
13532.99 697
13534.09 671
13535.18 693
13536.28 715
13537.38 736
13538.48 713
13539.58 703
13540.68 761
13541.78 710
13542.88 734
13543.98 741
13545.08 687
13546.18 673
13547.28 707
13548.38 650
13549.48 686
13550.57 678
13551.67 633
13552.77 659
13553.87 688
13554.97 658
13556.07 692
13557.17 705
13558.27 709
13559.37 726
13560.47 683
13561.57 652
13562.67 616
13563.77 674
13564.87 650
13565.97 657
13567.07 701
13568.17 743
13569.28 712
13570.38 647
13571.48 690
13572.58 655
13573.68 694
13574.78 683
13575.88 639
13576.98 677
13578.08 663
13579.18 696
13580.28 663
13581.38 645
13582.48 710
13583.58 716
13584.69 698
13585.79 644
13586.89 654
13587.99 696
13589.09 698
13590.19 680
13591.29 674
13592.39 687
13593.49 716
13594.60 691
13595.70 730
13596.80 696
13597.90 702
13599.00 691
13600.10 746
13601.21 686
13602.31 746
13603.41 727
13604.51 718
13605.61 651
13606.71 692
13607.82 690
13608.92 717
13610.02 717
13611.12 679
13612.22 628
13613.33 703
13614.43 705
13615.53 713
13616.63 675
13617.74 702
13618.84 704
13619.94 656
13621.04 670
13622.15 646
13623.25 655
13624.35 686
13625.45 671
13626.56 662
13627.66 707
13628.76 668
13629.86 692
13630.97 661
13632.07 681
13633.17 701
13634.28 705
13635.38 700
13636.48 685
13637.59 726
13638.69 664
13639.79 679
13640.90 698
13642.00 694
13643.10 631
13644.21 724
13645.31 678
13646.41 699
13647.52 664
13648.62 626
13649.72 650
13650.83 710
13651.93 629
13653.03 658
13654.14 667
13655.24 668
13656.35 654
13657.45 601
13658.55 647
13659.66 685
13660.76 623
13661.87 650
13662.97 676
13664.07 697
13665.18 660
13666.28 637
13667.39 674
13668.49 666
13669.60 679
13670.70 656
13671.81 652
13672.91 667
13674.01 678
13675.12 674
13676.22 731
13677.33 683
13678.43 654
13679.54 613
13680.64 634
13681.75 610
13682.85 627
13683.96 635
13685.06 658
13686.17 644
13687.27 651
13688.38 657
13689.48 684
13690.59 682
13691.69 727
13692.80 743
13693.91 699
13695.01 672
13696.12 674
13697.22 738
13698.33 694
13699.43 678
13700.54 709
13701.64 705
13702.75 717
13703.86 745
13704.96 687
13706.07 749
13707.17 784
13708.28 739
13709.39 719
13710.49 771
13711.60 789
13712.70 742
13713.81 764
13714.92 728
13716.02 728
13717.13 810
13718.24 795
13719.34 801
13720.45 766
13721.56 769
13722.66 793
13723.77 735
13724.88 780
13725.98 829
13727.09 826
13728.20 858
13729.30 797
13730.41 809
13731.52 847
13732.62 837
13733.73 874
13734.84 844
13735.94 782
13737.05 844
13738.16 850
13739.27 794
13740.37 867
13741.48 873
13742.59 817
13743.70 937
13744.80 916
13745.91 853
13747.02 873
13748.13 891
13749.23 832
13750.34 854
13751.45 937
13752.56 930
13753.67 924
13754.77 1026
13755.88 989
13756.99 981
13758.10 995
13759.21 1008
13760.31 1024
13761.42 960
13762.53 1030
13763.64 1086
13764.75 1113
13765.85 1126
13766.96 1182
13768.07 1255
13769.18 1282
13770.29 1354
13771.40 1311
13772.51 1356
13773.61 1381
13774.72 1355
13775.83 1347
13776.94 1342
13778.05 1256
13779.16 1216
13780.27 1163
13781.38 1114
13782.48 1167
13783.59 1099
13784.70 1067
13785.81 1004
13786.92 955
13788.03 975
13789.14 957
13790.25 899
13791.36 912
13792.47 902
13793.58 885
13794.69 814
13795.80 876
13796.91 899
13798.02 803
13799.13 825
13800.24 906
13801.35 848
13802.45 825
13803.56 854
13804.67 806
13805.78 796
13806.89 830
13808.00 871
13809.11 866
13810.22 776
13811.34 794
13812.45 800
13813.56 747
13814.67 829
13815.78 785
13816.89 788
13818.00 817
13819.11 759
13820.22 753
13821.33 799
13822.44 792
13823.55 813
13824.66 796
13825.77 790
13826.88 784
13827.99 765
13829.10 750
13830.22 764
13831.33 759
13832.44 723
13833.55 744
13834.66 716
13835.77 799
13836.88 771
13837.99 767
13839.10 765
13840.22 753
13841.33 757
13842.44 765
13843.55 781
13844.66 805
13845.77 771
13846.88 753
13848.00 795
13849.11 835
13850.22 727
13851.33 720
13852.44 763
13853.56 776
13854.67 795
13855.78 790
13856.89 766
13858.00 812
13859.12 829
13860.23 834
13861.34 811
13862.45 876
13863.56 829
13864.68 850
13865.79 848
13866.90 798
13868.01 840
13869.13 862
13870.24 862
13871.35 806
13872.46 749
13873.58 744
13874.69 768
13875.80 815
13876.91 849
13878.03 863
13879.14 798
13880.25 842
13881.37 931
13882.48 848
13883.59 806
13884.71 884
13885.82 907
13886.93 910
13888.05 853
13889.16 891
13890.27 939
13891.39 897
13892.50 952
13893.61 979
13894.73 920
13895.84 923
13896.95 977
13898.07 984
13899.18 966
13900.29 921
13901.41 884
13902.52 850
13903.64 934
13904.75 929
13905.86 879
13906.98 830
13908.09 869
13909.21 883
13910.32 805
13911.43 764
13912.55 815
13913.66 797
13914.78 769
13915.89 767
13917.01 780
13918.12 777
13919.24 792
13920.35 749
13921.46 791
13922.58 770
13923.69 779
13924.81 764
13925.92 788
13927.04 794
13928.15 751
13929.27 752
13930.38 814
13931.50 836
13932.61 786
13933.73 715
13934.84 802
13935.96 805
13937.07 714
13938.19 751
13939.30 739
13940.42 778
13941.54 713
13942.65 748
13943.77 765
13944.88 736
13946.00 728
13947.11 721
13948.23 719
13949.34 722
13950.46 748
13951.58 742
13952.69 755
13953.81 767
13954.92 774
13956.04 740
13957.16 723
13958.27 711
13959.39 720
13960.50 708
13961.62 738
13962.74 789
13963.85 726
13964.97 752
13966.09 769
13967.20 769
13968.32 740
13969.44 710
13970.55 764
13971.67 676
13972.79 666
13973.90 705
13975.02 719
13976.14 726
13977.25 722
13978.37 721
13979.49 716
13980.60 731
13981.72 738
13982.84 650
13983.95 712
13985.07 684
13986.19 722
13987.31 707
13988.42 677
13989.54 791
13990.66 703
13991.78 676
13992.89 694
13994.01 685
13995.13 745
13996.25 737
13997.36 698
13998.48 690
13999.60 691
14000.72 731
14001.83 721
14002.95 660
14004.07 694
14005.19 710
14006.31 717
14007.42 656
14008.54 655
14009.66 674
14010.78 692
14011.90 695
14013.02 655
14014.13 684
14015.25 677
14016.37 718
14017.49 697
14018.61 656
14019.73 689
14020.84 657
14021.96 702
14023.08 710
14024.20 733
14025.32 690
14026.44 707
14027.56 676
14028.68 692
14029.80 746
14030.91 761
14032.03 722
14033.15 759
14034.27 720
14035.39 757
14036.51 731
14037.63 723
14038.75 724
14039.87 739
14040.99 783
14042.11 745
14043.23 678
14044.35 716
14045.47 735
14046.58 772
14047.70 782
14048.82 802
14049.94 765
14051.06 804
14052.18 745
14053.30 770
14054.42 796
14055.54 774
14056.66 831
14057.78 778
14058.90 784
14060.02 802
14061.14 757
14062.26 750
14063.38 834
14064.51 823
14065.63 870
14066.75 884
14067.87 818
14068.99 837
14070.11 868
14071.23 864
14072.35 883
14073.47 828
14074.59 856
14075.71 946
14076.83 855
14077.95 865
14079.07 880
14080.19 889
14081.32 859
14082.44 903
14083.56 885
14084.68 915
14085.80 930
14086.92 976
14088.04 1013
14089.16 1014
14090.29 1020
14091.41 1075
14092.53 1089
14093.65 1058
14094.77 1108
14095.89 1118
14097.01 1132
14098.14 1090
14099.26 1136
14100.38 1118
14101.50 1061
14102.62 1081
14103.75 1101
14104.87 1062
14105.99 1037
14107.11 979
14108.23 926
14109.36 907
14110.48 950
14111.60 964
14112.72 899
14113.84 870
14114.97 837
14116.09 854
14117.21 830
14118.33 851
14119.46 854
14120.58 824
14121.70 794
14122.82 775
14123.95 813
14125.07 730
14126.19 747
14127.32 800
14128.44 762
14129.56 729
14130.68 743
14131.81 792
14132.93 732
14134.05 691
14135.18 767
14136.30 754
14137.42 811
14138.55 799
14139.67 809
14140.79 817
14141.92 810
14143.04 795
14144.16 729
14145.29 810
14146.41 763
14147.54 766
14148.66 760
14149.78 775
14150.91 682
14152.03 732
14153.15 760
14154.28 747
14155.40 717
14156.53 684
14157.65 704
14158.77 763
14159.90 761
14161.02 752
14162.15 696
14163.27 758
14164.40 773
14165.52 709
14166.64 715
14167.77 729
14168.89 676
14170.02 761
14171.14 674
14172.27 685
14173.39 726
14174.52 694
14175.64 677
14176.77 763
14177.89 748
14179.02 706
14180.14 689
14181.27 667
14182.39 717
14183.52 701
14184.64 648
14185.77 690
14186.89 707
14188.02 714
14189.14 659
14190.27 684
14191.39 688
14192.52 699
14193.64 687
14194.77 684
14195.90 635
14197.02 643
14198.15 629
14199.27 665
14200.40 676
14201.52 676
14202.65 649
14203.78 659
14204.90 676
14206.03 689
14207.15 647
14208.28 663
14209.41 653
14210.53 639
14211.66 620
14212.78 625
14213.91 674
14215.04 620
14216.16 645
14217.29 602
14218.42 601
14219.54 643
14220.67 631
14221.80 586
14222.92 606
14224.05 601
14225.18 632
14226.30 643
14227.43 636
14228.56 669
14229.68 612
14230.81 637
14231.94 654
14233.06 582
14234.19 613
14235.32 645
14236.45 623
14237.57 617
14238.70 626
14239.83 612
14240.96 591
14242.08 557
14243.21 603
14244.34 646
14245.47 587
14246.59 582
14247.72 595
14248.85 613
14249.98 616
14251.10 603
14252.23 586
14253.36 595
14254.49 538
14255.62 555
14256.74 553
14257.87 550
14259.00 552
14260.13 587
14261.26 578
14262.38 564
14263.51 562
14264.64 559
14265.77 571
14266.90 540
14268.03 567
14269.15 489
14270.28 566
14271.41 551
14272.54 566
14273.67 615
14274.80 604
14275.93 576
14277.06 549
14278.18 488
14279.31 514
14280.44 533
14281.57 481
14282.70 544
14283.83 524
14284.96 543
14286.09 547
14287.22 535
14288.35 507
14289.48 513
14290.60 510
14291.73 516
14292.86 514
14293.99 484
14295.12 474
14296.25 483
14297.38 486
14298.51 508
14299.64 473
14300.77 517
14301.90 487
14303.03 471
14304.16 510
14305.29 471
14306.42 518
14307.55 478
14308.68 487
14309.81 477
14310.94 489
14312.07 497
14313.20 513
14314.33 490
14315.46 489
14316.59 498
14317.72 461
14318.85 470
14319.98 444
14321.11 485
14322.24 496
14323.38 450
14324.51 397
14325.64 463
14326.77 506
14327.90 430
14329.03 429
14330.16 427
14331.29 447
14332.42 426
14333.55 436
14334.68 475
14335.82 469
14336.95 518
14338.08 491
14339.21 473
14340.34 474
14341.47 436
14342.60 484
14343.73 482
14344.87 422
14346.00 532
14347.13 492
14348.26 442
14349.39 479
14350.52 488
14351.66 510
14352.79 453
14353.92 479
14355.05 506
14356.18 485
14357.32 479
14358.45 464
14359.58 519
14360.71 483
14361.84 440
14362.98 436
14364.11 483
14365.24 490
14366.37 459
14367.51 439
14368.64 429
14369.77 410
14370.90 422
14372.04 446
14373.17 426
14374.30 435
14375.43 455
14376.57 453
14377.70 424
14378.83 397
14379.97 395
14381.10 431
14382.23 432
14383.36 449
14384.50 428
14385.63 400
14386.76 447
14387.90 480
14389.03 465
14390.16 428
14391.30 443
14392.43 428
14393.56 406
14394.70 449
14395.83 489
14396.96 439
14398.10 455
14399.23 482
14400.37 411
14401.50 426
14402.63 445
14403.77 447
14404.90 415
14406.03 463
14407.17 486
14408.30 447
14409.44 476
14410.57 445
14411.70 437
14412.84 466
14413.97 414
14415.11 440
14416.24 455
14417.38 496
14418.51 449
14419.64 460
14420.78 466
14421.91 433
14423.05 422
14424.18 414
14425.32 458
14426.45 479
14427.59 466
14428.72 463
14429.86 426
14430.99 442
14432.13 400
14433.26 431
14434.40 446
14435.53 422
14436.67 427
14437.80 461
14438.94 490
14440.07 420
14441.21 393
14442.34 423
14443.48 447
14444.61 457
14445.75 423
14446.89 390
14448.02 410
14449.16 483
14450.29 442
14451.43 414
14452.56 424
14453.70 464
14454.84 460
14455.97 468
14457.11 473
14458.24 420
14459.38 448
14460.52 468
14461.65 464
14462.79 501
14463.92 453
14465.06 438
14466.20 442
14467.33 422
14468.47 409
14469.61 432
14470.74 424
14471.88 424
14473.02 408
14474.15 442
14475.29 459
14476.43 502
14477.56 449
14478.70 409
14479.84 445
14480.97 430
14482.11 494
14483.25 492
14484.38 401
14485.52 422
14486.66 420
14487.79 443
14488.93 517
14490.07 481
14491.21 489
14492.34 451
14493.48 429
14494.62 446
14495.76 465
14496.89 490
14498.03 459
14499.17 447
14500.31 465
14501.44 435
14502.58 467
14503.72 468
14504.86 424
14506.00 461
14507.13 458
14508.27 477
14509.41 500
14510.55 495
14511.69 454
14512.82 451
14513.96 491
14515.10 473
14516.24 491
14517.38 476
14518.51 535
14519.65 558
14520.79 497
14521.93 479
14523.07 505
14524.21 466
14525.35 491
14526.48 478
14527.62 498
14528.76 520
14529.90 494
14531.04 503
14532.18 447
14533.32 480
14534.46 493
14535.60 478
14536.73 464
14537.87 460
14539.01 476
14540.15 463
14541.29 468
14542.43 492
14543.57 485
14544.71 466
14545.85 448
14546.99 457
14548.13 470
14549.27 463
14550.41 494
14551.55 483
14552.69 481
14553.83 424
14554.97 472
14556.11 483
14557.25 476
14558.39 512
14559.53 529
14560.67 479
14561.81 532
14562.95 472
14564.09 490
14565.23 502
14566.37 468
14567.51 495
14568.65 504
14569.79 458
14570.93 462
14572.07 462
14573.21 492
14574.35 479
14575.49 461
14576.63 479
14577.77 449
14578.91 483
14580.05 503
14581.19 460
14582.33 531
14583.48 532
14584.62 536
14585.76 484
14586.90 504
14588.04 511
14589.18 533
14590.32 526
14591.46 542
14592.60 490
14593.75 533
14594.89 514
14596.03 536
14597.17 533
14598.31 518
14599.45 579
14600.59 555
14601.74 514
14602.88 558
14604.02 537
14605.16 534
14606.30 528
14607.44 543
14608.59 533
14609.73 558
14610.87 571
14612.01 551
14613.15 512
14614.30 619
14615.44 588
14616.58 549
14617.72 510
14618.87 536
14620.01 549
14621.15 579
14622.29 593
14623.44 585
14624.58 583
14625.72 579
14626.86 587
14628.01 641
14629.15 661
14630.29 647
14631.43 661
14632.58 636
14633.72 691
14634.86 687
14636.01 651
14637.15 716
14638.29 686
14639.44 656
14640.58 638
14641.72 690
14642.86 656
14644.01 630
14645.15 617
14646.29 583
14647.44 566
14648.58 547
14649.73 550
14650.87 553
14652.01 548
14653.16 532
14654.30 565
14655.44 494
14656.59 525
14657.73 491
14658.87 505
14660.02 505
14661.16 469
14662.31 496
14663.45 454
14664.59 511
14665.74 504
14666.88 541
14668.03 497
14669.17 506
14670.32 463
14671.46 482
14672.60 482
14673.75 490
14674.89 466
14676.04 428
14677.18 454
14678.33 473
14679.47 426
14680.62 429
14681.76 453
14682.91 436
14684.05 445
14685.20 466
14686.34 442
14687.49 462
14688.63 421
14689.78 406
14690.92 405
14692.07 419
14693.21 441
14694.36 439
14695.50 443
14696.65 454
14697.79 435
14698.94 405
14700.08 411
14701.23 404
14702.38 424
14703.52 415
14704.67 441
14705.81 447
14706.96 397
14708.10 403
14709.25 401
14710.40 397
14711.54 420
14712.69 434
14713.83 387
14714.98 372
14716.13 394
14717.27 411
14718.42 400
14719.56 377
14720.71 402
14721.86 428
14723.00 408
14724.15 392
14725.30 398
14726.44 392
14727.59 419
14728.74 425
14729.88 366
14731.03 381
14732.18 397
14733.32 419
14734.47 392
14735.62 371
14736.76 329
14737.91 404
14739.06 452
14740.20 400
14741.35 353
14742.50 353
14743.65 403
14744.79 380
14745.94 398
14747.09 375
14748.23 407
14749.38 371
14750.53 392
14751.68 411
14752.82 386
14753.97 378
14755.12 403
14756.27 378
14757.42 413
14758.56 404
14759.71 400
14760.86 358
14762.01 400
14763.15 365
14764.30 331
14765.45 352
14766.60 382
14767.75 341
14768.90 356
14770.04 363
14771.19 369
14772.34 355
14773.49 364
14774.64 350
14775.79 355
14776.93 390
14778.08 366
14779.23 356
14780.38 358
14781.53 372
14782.68 351
14783.83 317
14784.97 333
14786.12 340
14787.27 335
14788.42 358
14789.57 358
14790.72 317
14791.87 319
14793.02 343
14794.17 354
14795.32 365
14796.46 361
14797.61 378
14798.76 346
14799.91 339
14801.06 369
14802.21 350
14803.36 351
14804.51 378
14805.66 355
14806.81 380
14807.96 339
14809.11 301
14810.26 302
14811.41 358
14812.56 344
14813.71 323
14814.86 333
14816.01 338
14817.16 327
14818.31 319
14819.46 350
14820.61 350
14821.76 324
14822.91 302
14824.06 316
14825.21 315
14826.36 314
14827.51 321
14828.66 332
14829.81 359
14830.96 323
14832.11 331
14833.26 357
14834.42 339
14835.57 315
14836.72 305
14837.87 335
14839.02 318
14840.17 322
14841.32 303
14842.47 272
14843.62 334
14844.77 342
14845.92 328
14847.08 341
14848.23 363
14849.38 338
14850.53 311
14851.68 323
14852.83 321
14853.98 324
14855.14 328
14856.29 315
14857.44 306
14858.59 302
14859.74 289
14860.89 304
14862.05 298
14863.20 304
14864.35 301
14865.50 344
14866.65 337
14867.81 320
14868.96 314
14870.11 316
14871.26 324
14872.41 334
14873.57 317
14874.72 307
14875.87 327
14877.02 325
14878.18 287
14879.33 295
14880.48 279
14881.63 293
14882.79 315
14883.94 279
14885.09 346
14886.24 311
14887.40 307
14888.55 304
14889.70 292
14890.86 295
14892.01 307
14893.16 302
14894.31 335
14895.47 330
14896.62 326
14897.77 349
14898.93 324
14900.08 333
14901.23 330
14902.39 312
14903.54 302
14904.69 307
14905.85 317
14907.00 350
14908.16 285
14909.31 343
14910.46 329
14911.62 338
14912.77 329
14913.92 333
14915.08 321
14916.23 328
14917.39 339
14918.54 325
14919.69 303
14920.85 349
14922.00 316
14923.16 321
14924.31 319
14925.46 323
14926.62 330
14927.77 347
14928.93 304
14930.08 330
14931.24 316
14932.39 310
14933.55 291
14934.70 288
14935.85 305
14937.01 320
14938.16 330
14939.32 332
14940.47 334
14941.63 356
14942.78 354
14943.94 357
14945.09 331
14946.25 330
14947.40 336
14948.56 313
14949.71 305
14950.87 334
14952.03 362
14953.18 329
14954.34 332
14955.49 331
14956.65 343
14957.80 341
14958.96 364
14960.11 338
14961.27 341
14962.42 351
14963.58 341
14964.74 323
14965.89 342
14967.05 371
14968.20 346
14969.36 334
14970.52 327
14971.67 369
14972.83 329
14973.98 346
14975.14 320
14976.30 330
14977.45 333
14978.61 351
14979.77 299
14980.92 297
14982.08 312
14983.24 304
14984.39 299
14985.55 300
14986.70 304
14987.86 321
14989.02 312
14990.18 297
14991.33 319
14992.49 297
14993.65 271
14994.80 295
14995.96 339
14997.12 333
14998.27 295
14999.43 299
15000.59 289
15001.75 293
15002.90 275
15004.06 335
15005.22 312
15006.37 327
15007.53 321
15008.69 306
15009.85 292
15011.00 297
15012.16 312
15013.32 313
15014.48 289
15015.64 307
15016.79 308
15017.95 329
15019.11 302
15020.27 311
15021.43 319
15022.58 277
15023.74 251
15024.90 267
15026.06 297
15027.22 331
15028.37 322
15029.53 344
15030.69 282
15031.85 278
15033.01 276
15034.17 297
15035.32 287
15036.48 259
15037.64 286
15038.80 292
15039.96 272
15041.12 286
15042.28 286
15043.44 297
15044.59 294
15045.75 302
15046.91 332
15048.07 307
15049.23 278
15050.39 282
15051.55 287
15052.71 284
15053.87 300
15055.03 280
15056.19 293
15057.35 306
15058.50 308
15059.66 316
15060.82 289
15061.98 262
15063.14 291
15064.30 263
15065.46 275
15066.62 302
15067.78 295
15068.94 261
15070.10 249
15071.26 277
15072.42 309
15073.58 312
15074.74 270
15075.90 291
15077.06 305
15078.22 253
15079.38 262
15080.54 253
15081.70 253
15082.86 245
15084.02 247
15085.18 249
15086.34 300
15087.50 289
15088.67 263
15089.83 274
15090.99 278
15092.15 279
15093.31 297
15094.47 270
15095.63 298
15096.79 305
15097.95 287
15099.11 288
15100.27 279
15101.43 277
15102.60 298
15103.76 294
15104.92 276
15106.08 278
15107.24 296
15108.40 296
15109.56 303
15110.72 257
15111.89 315
15113.05 310
15114.21 295
15115.37 297
15116.53 266
15117.69 272
15118.86 289
15120.02 300
15121.18 276
15122.34 249
15123.50 284
15124.67 303
15125.83 293
15126.99 262
15128.15 293
15129.31 306
15130.48 308
15131.64 302
15132.80 288
15133.96 306
15135.13 272
15136.29 279
15137.45 309
15138.61 278
15139.78 263
15140.94 263
15142.10 293
15143.26 293
15144.43 288
15145.59 277
15146.75 280
15147.91 291
15149.08 310
15150.24 318
15151.40 293
15152.57 287
15153.73 292
15154.89 333
15156.06 334
15157.22 278
15158.38 267
15159.55 240
15160.71 281
15161.87 312
15163.04 301
15164.20 292
15165.36 324
15166.53 307
15167.69 278
15168.85 304
15170.02 314
15171.18 304
15172.35 300
15173.51 287
15174.67 321
15175.84 288
15177.00 303
15178.17 279
15179.33 288
15180.49 276
15181.66 294
15182.82 311
15183.99 309
15185.15 303
15186.31 342
15187.48 327
15188.64 316
15189.81 327
15190.97 309
15192.14 355
15193.30 303
15194.47 320
15195.63 314
15196.80 330
15197.96 331
15199.13 311
15200.29 328
15201.46 314
15202.62 317
15203.79 327
15204.95 342
15206.12 319
15207.28 344
15208.45 327
15209.61 317
15210.78 338
15211.94 349
15213.11 334
15214.27 333
15215.44 358
15216.60 318
15217.77 311
15218.93 316
15220.10 335
15221.27 303
15222.43 332
15223.60 377
15224.76 386
15225.93 353
15227.10 379
15228.26 380
15229.43 376
15230.59 313
15231.76 340
15232.93 387
15234.09 392
15235.26 353
15236.42 366
15237.59 329
15238.76 355
15239.92 369
15241.09 363
15242.26 397
15243.42 361
15244.59 316
15245.76 335
15246.92 360
15248.09 325
15249.26 319
15250.42 308
15251.59 336
15252.76 307
15253.92 348
15255.09 325
15256.26 317
15257.43 337
15258.59 345
15259.76 339
15260.93 300
15262.09 326
15263.26 299
15264.43 285
15265.60 293
15266.76 298
15267.93 279
15269.10 314
15270.27 355
15271.43 307
15272.60 292
15273.77 319
15274.94 272
15276.10 307
15277.27 273
15278.44 284
15279.61 300
15280.78 332
15281.94 329
15283.11 324
15284.28 299
15285.45 325
15286.62 302
15287.79 306
15288.95 298
15290.12 285
15291.29 325
15292.46 326
15293.63 310
15294.80 286
15295.96 316
15297.13 296
15298.30 275
15299.47 287
15300.64 278
15301.81 290
15302.98 278
15304.15 313
15305.31 317
15306.48 306
15307.65 275
15308.82 307
15309.99 290
15311.16 299
15312.33 270
15313.50 306
15314.67 341
15315.84 304
15317.01 303
15318.18 341
15319.34 331
15320.51 305
15321.68 321
15322.85 316
15324.02 312
15325.19 299
15326.36 283
15327.53 306
15328.70 271
15329.87 285
15331.04 321
15332.21 310
15333.38 317
15334.55 274
15335.72 295
15336.89 289
15338.06 309
15339.23 336
15340.40 289
15341.57 294
15342.74 324
15343.91 313
15345.08 309
15346.26 277
15347.43 286
15348.60 285
15349.77 310
15350.94 267
15352.11 299
15353.28 292
15354.45 302
15355.62 306
15356.79 311
15357.96 302
15359.13 288
15360.30 289
15361.48 309
15362.65 302
15363.82 336
15364.99 283
15366.16 327
15367.33 312
15368.50 289
15369.67 286
15370.85 294
15372.02 305
15373.19 283
15374.36 299
15375.53 264
15376.70 266
15377.88 312
15379.05 317
15380.22 297
15381.39 309
15382.56 297
15383.73 285
15384.91 284
15386.08 283
15387.25 271
15388.42 283
15389.59 296
15390.77 267
15391.94 303
15393.11 288
15394.28 298
15395.46 307
15396.63 318
15397.80 297
15398.97 268
15400.15 287
15401.32 307
15402.49 289
15403.66 319
15404.84 315
15406.01 301
15407.18 271
15408.36 302
15409.53 303
15410.70 297
15411.87 273
15413.05 262
15414.22 286
15415.39 295
15416.57 335
15417.74 282
15418.91 292
15420.09 260
15421.26 265
15422.43 270
15423.61 247
15424.78 288
15425.95 272
15427.13 276
15428.30 249
15429.47 261
15430.65 277
15431.82 268
15433.00 289
15434.17 272
15435.34 281
15436.52 279
15437.69 270
15438.87 310
15440.04 279
15441.21 262
15442.39 291
15443.56 276
15444.74 273
15445.91 263
15447.09 286
15448.26 262
15449.43 299
15450.61 311
15451.78 297
15452.96 236
15454.13 262
15455.31 267
15456.48 292
15457.66 261
15458.83 289
15460.01 293
15461.18 258
15462.36 307
15463.53 315
15464.71 339
15465.88 320
15467.06 251
15468.23 300
15469.41 316
15470.58 315
15471.76 281
15472.93 296
15474.11 287
15475.28 294
15476.46 274
15477.63 273
15478.81 283
15479.99 303
15481.16 290
15482.34 338
15483.51 338
15484.69 284
15485.86 265
15487.04 298
15488.22 331
15489.39 293
15490.57 288
15491.74 289
15492.92 281
15494.10 278
15495.27 274
15496.45 288
15497.62 321
15498.80 287
15499.98 287
15501.15 289
15502.33 260
15503.51 291
15504.68 306
15505.86 330
15507.04 307
15508.21 265
15509.39 303
15510.57 304
15511.74 296
15512.92 368
15514.10 317
15515.27 304
15516.45 322
15517.63 323
15518.81 286
15519.98 279
15521.16 322
15522.34 273
15523.51 268
15524.69 266
15525.87 322
15527.05 302
15528.22 294
15529.40 278
15530.58 273
15531.76 253
15532.93 288
15534.11 324
15535.29 332
15536.47 310
15537.64 341
15538.82 383
15540.00 332
15541.18 317
15542.36 318
15543.53 341
15544.71 302
15545.89 330
15547.07 306
15548.25 322
15549.43 314
15550.60 344
15551.78 328
15552.96 322
15554.14 282
15555.32 292
15556.50 315
15557.67 296
15558.85 335
15560.03 333
15561.21 323
15562.39 323
15563.57 279
15564.75 322
15565.93 328
15567.10 351
15568.28 346
15569.46 336
15570.64 303
15571.82 297
15573.00 347
15574.18 376
15575.36 362
15576.54 323
15577.72 356
15578.90 339
15580.08 372
15581.26 317
15582.43 313
15583.61 343
15584.79 344
15585.97 353
15587.15 374
15588.33 411
15589.51 384
15590.69 379
15591.87 389
15593.05 407
15594.23 374
15595.41 376
15596.59 314
15597.77 362
15598.95 373
15600.13 394
15601.31 344
15602.49 364
15603.67 372
15604.85 365
15606.03 376
15607.21 355
15608.40 357
15609.58 381
15610.76 376
15611.94 401
15613.12 440
15614.30 426
15615.48 416
15616.66 399
15617.84 414
15619.02 420
15620.20 367
15621.38 375
15622.56 422
15623.75 436
15624.93 394
15626.11 428
15627.29 404
15628.47 444
15629.65 433
15630.83 416
15632.01 428
15633.20 455
15634.38 399
15635.56 391
15636.74 384
15637.92 418
15639.10 412
15640.29 441
15641.47 409
15642.65 423
15643.83 462
15645.01 476
15646.19 413
15647.38 428
15648.56 473
15649.74 460
15650.92 444
15652.10 455
15653.29 437
15654.47 455
15655.65 475
15656.83 435
15658.02 464
15659.20 489
15660.38 540
15661.56 490
15662.75 441
15663.93 452
15665.11 453
15666.29 464
15667.48 423
15668.66 469
15669.84 466
15671.03 507
15672.21 482
15673.39 474
15674.57 438
15675.76 504
15676.94 485
15678.12 470
15679.31 438
15680.49 450
15681.67 472
15682.86 467
15684.04 429
15685.22 398
15686.41 430
15687.59 474
15688.77 425
15689.96 473
15691.14 421
15692.32 473
15693.51 483
15694.69 453
15695.88 441
15697.06 415
15698.24 482
15699.43 484
15700.61 464
15701.80 468
15702.98 454
15704.16 466
15705.35 469
15706.53 499
15707.72 465
15708.90 459
15710.09 481
15711.27 506
15712.45 481
15713.64 473
15714.82 490
15716.01 477
15717.19 516
15718.38 542
15719.56 545
15720.75 489
15721.93 474
15723.12 503
15724.30 490
15725.49 495
15726.67 536
15727.86 485
15729.04 496
15730.23 495
15731.41 474
15732.60 509
15733.78 521
15734.97 522
15736.15 522
15737.34 528
15738.52 511
15739.71 503
15740.89 529
15742.08 508
15743.27 524
15744.45 484
15745.64 526
15746.82 562
15748.01 525
15749.19 525
15750.38 531
15751.57 594
15752.75 593
15753.94 547
15755.12 554
15756.31 569
15757.50 572
15758.68 558
15759.87 583
15761.05 576
15762.24 615
15763.43 548
15764.61 511
15765.80 525
15766.99 590
15768.17 551
15769.36 493
15770.55 486
15771.73 510
15772.92 492
15774.11 525
15775.29 542
15776.48 538
15777.67 479
15778.85 463
15780.04 479
15781.23 495
15782.42 527
15783.60 506
15784.79 483
15785.98 497
15787.16 539
15788.35 486
15789.54 483
15790.73 475
15791.91 489
15793.10 466
15794.29 486
15795.48 472
15796.66 462
15797.85 447
15799.04 468
15800.23 461
15801.41 429
15802.60 426
15803.79 426
15804.98 461
15806.17 418
15807.35 426
15808.54 439
15809.73 447
15810.92 408
15812.11 427
15813.30 396
15814.48 437
15815.67 432
15816.86 372
15818.05 442
15819.24 434
15820.43 402
15821.61 415
15822.80 407
15823.99 401
15825.18 391
15826.37 423
15827.56 429
15828.75 448
15829.94 413
15831.12 405
15832.31 363
15833.50 435
15834.69 384
15835.88 420
15837.07 397
15838.26 406
15839.45 392
15840.64 406
15841.83 397
15843.02 411
15844.21 405
15845.39 399
15846.58 428
15847.77 398
15848.96 395
15850.15 403
15851.34 350
15852.53 390
15853.72 380
15854.91 368
15856.10 362
15857.29 371
15858.48 357
15859.67 362
15860.86 360
15862.05 376
15863.24 383
15864.43 384
15865.62 374
15866.81 384
15868.00 404
15869.19 431
15870.38 411
15871.57 423
15872.76 385
15873.96 376
15875.15 406
15876.34 415
15877.53 387
15878.72 388
15879.91 422
15881.10 408
15882.29 429
15883.48 380
15884.67 414
15885.86 411
15887.05 398
15888.25 399
15889.44 407
15890.63 434
15891.82 427
15893.01 433
15894.20 403
15895.39 446
15896.58 423
15897.78 458
15898.97 410
15900.16 380
15901.35 386
15902.54 417
15903.73 446
15904.92 432
15906.12 406
15907.31 416
15908.50 408
15909.69 363
15910.88 409
15912.08 380
15913.27 412
15914.46 415
15915.65 418
15916.84 438
15918.04 368
15919.23 420
15920.42 419
15921.61 402
15922.81 405
15924.00 371
15925.19 385
15926.38 402
15927.58 395
15928.77 391
15929.96 423
15931.15 433
15932.35 442
15933.54 438
15934.73 431
15935.92 407
15937.12 398
15938.31 402
15939.50 382
15940.70 416
15941.89 396
15943.08 393
15944.28 391
15945.47 367
15946.66 363
15947.86 318
15949.05 374
15950.24 332
15951.44 345
15952.63 361
15953.82 321
15955.02 318
15956.21 343
15957.40 342
15958.60 343
15959.79 327
15960.99 346
15962.18 331
15963.37 336
15964.57 342
15965.76 327
15966.96 328
15968.15 348
15969.34 339
15970.54 338
15971.73 357
15972.93 317
15974.12 298
15975.31 326
15976.51 343
15977.70 310
15978.90 272
15980.09 316
15981.29 280
15982.48 287
15983.68 320
15984.87 308
15986.07 311
15987.26 299
15988.46 331
15989.65 304
15990.85 292
15992.04 345
15993.24 336
15994.43 300
15995.63 314
15996.82 312
15998.02 302
15999.21 291
16000.41 300
16001.60 323
16002.80 289
16003.99 312
16005.19 307
16006.38 252
16007.58 275
16008.77 319
16009.97 316
16011.17 290
16012.36 262
16013.56 286
16014.75 289
16015.95 268
16017.14 301
16018.34 249
16019.54 252
16020.73 262
16021.93 282
16023.13 281
16024.32 305
16025.52 271
16026.71 315
16027.91 273
16029.11 276
16030.30 268
16031.50 302
16032.70 281
16033.89 267
16035.09 281
16036.29 281
16037.48 285
16038.68 294
16039.88 258
16041.07 290
16042.27 272
16043.47 294
16044.66 305
16045.86 296
16047.06 305
16048.25 320
16049.45 328
16050.65 248
16051.85 290
16053.04 286
16054.24 268
16055.44 264
16056.64 271
16057.83 255
16059.03 266
16060.23 291
16061.43 286
16062.62 290
16063.82 294
16065.02 259
16066.22 265
16067.41 267
16068.61 250
16069.81 276
16071.01 301
16072.21 294
16073.40 243
16074.60 248
16075.80 238
16077.00 274
16078.20 255
16079.39 258
16080.59 266
16081.79 274
16082.99 274
16084.19 286
16085.39 278
16086.58 263
16087.78 278
16088.98 261
16090.18 266
16091.38 259
16092.58 246
16093.78 252
16094.98 246
16096.17 278
16097.37 285
16098.57 285
16099.77 261
16100.97 275
16102.17 267
16103.37 296
16104.57 268
16105.77 286
16106.97 275
16108.17 259
16109.36 273
16110.56 277
16111.76 245
16112.96 243
16114.16 258
16115.36 248
16116.56 263
16117.76 239
16118.96 250
16120.16 254
16121.36 272
16122.56 235
16123.76 257
16124.96 265
16126.16 264
16127.36 256
16128.56 253
16129.76 218
16130.96 255
16132.16 276
16133.36 253
16134.56 260
16135.76 269
16136.96 292
16138.16 244
16139.36 256
16140.56 290
16141.76 239
16142.97 257
16144.17 263
16145.37 297
16146.57 278
16147.77 233
16148.97 256
16150.17 281
16151.37 270
16152.57 227
16153.77 256
16154.97 261
16156.18 250
16157.38 279
16158.58 281
16159.78 250
16160.98 230
16162.18 233
16163.38 258
16164.58 254
16165.79 240
16166.99 226
16168.19 260
16169.39 285
16170.59 270
16171.79 233
16173.00 264
16174.20 278
16175.40 251
16176.60 235
16177.80 235
16179.01 264
16180.21 258
16181.41 267
16182.61 263
16183.81 250
16185.02 275
16186.22 253
16187.42 274
16188.62 237
16189.82 213
16191.03 220
16192.23 251
16193.43 268
16194.63 222
16195.84 247
16197.04 280
16198.24 243
16199.45 250
16200.65 242
16201.85 244
16203.05 259
16204.26 272
16205.46 318
16206.66 275
16207.87 235
16209.07 247
16210.27 225
16211.48 278
16212.68 249
16213.88 262
16215.08 288
16216.29 307
16217.49 251
16218.70 249
16219.90 267
16221.10 306
16222.31 284
16223.51 290
16224.71 283
16225.92 262
16227.12 254
16228.32 268
16229.53 251
16230.73 285
16231.94 274
16233.14 295
16234.34 272
16235.55 245
16236.75 268
16237.96 312
16239.16 282
16240.36 278
16241.57 231
16242.77 256
16243.98 236
16245.18 285
16246.39 284
16247.59 265
16248.80 319
16250.00 276
16251.21 276
16252.41 308
16253.61 318
16254.82 319
16256.02 307
16257.23 281
16258.43 271
16259.64 254
16260.84 274
16262.05 290
16263.25 276
16264.46 276
16265.66 260
16266.87 301
16268.08 291
16269.28 323
16270.49 308
16271.69 289
16272.90 303
16274.10 296
16275.31 293
16276.51 262
16277.72 314
16278.92 317
16280.13 276
16281.34 316
16282.54 281
16283.75 308
16284.95 311
16286.16 307
16287.37 336
16288.57 335
16289.78 290
16290.98 286
16292.19 285
16293.40 319
16294.60 328
16295.81 324
16297.02 293
16298.22 303
16299.43 271
16300.63 313
16301.84 326
16303.05 328
16304.25 341
16305.46 337
16306.67 329
16307.87 333
16309.08 302
16310.29 314
16311.50 353
16312.70 344
16313.91 327
16315.12 345
16316.32 333
16317.53 317
16318.74 325
16319.94 307
16321.15 305
16322.36 294
16323.57 329
16324.77 328
16325.98 318
16327.19 313
16328.40 303
16329.60 300
16330.81 296
16332.02 304
16333.23 271
16334.43 286
16335.64 296
16336.85 295
16338.06 253
16339.27 288
16340.47 264
16341.68 291
16342.89 280
16344.10 266
16345.31 274
16346.51 273
16347.72 267
16348.93 293
16350.14 269
16351.35 257
16352.56 257
16353.77 255
16354.97 259
16356.18 261
16357.39 229
16358.60 263
16359.81 248
16361.02 251
16362.23 251
16363.43 250
16364.64 236
16365.85 229
16367.06 280
16368.27 237
16369.48 248
16370.69 259
16371.90 278
16373.11 282
16374.32 237
16375.53 270
16376.73 249
16377.94 292
16379.15 293
16380.36 247
16381.57 268
16382.78 262
16383.99 221
16385.20 241
16386.41 233
16387.62 227
16388.83 256
16390.04 254
16391.25 226
16392.46 253
16393.67 237
16394.88 266
16396.09 249
16397.30 255
16398.51 266
16399.72 283
16400.93 259
16402.14 254
16403.35 247
16404.56 239
16405.77 228
16406.98 254
16408.19 237
16409.40 250
16410.61 243
16411.82 272
16413.04 264
16414.25 237
16415.46 262
16416.67 255
16417.88 241
16419.09 238
16420.30 257
16421.51 247
16422.72 238
16423.93 251
16425.14 232
16426.36 240
16427.57 228
16428.78 245
16429.99 215
16431.20 264
16432.41 243
16433.62 226
16434.83 236
16436.05 235
16437.26 234
16438.47 264
16439.68 246
16440.89 252
16442.10 229
16443.32 247
16444.53 237
16445.74 241
16446.95 236
16448.16 216
16449.38 258
16450.59 240
16451.80 231
16453.01 218
16454.22 229
16455.44 251
16456.65 247
16457.86 270
16459.07 246
16460.29 277
16461.50 262
16462.71 247
16463.92 249
16465.14 212
16466.35 247
16467.56 227
16468.77 245
16469.99 243
16471.20 240
16472.41 232
16473.63 230
16474.84 265
16476.05 246
16477.26 230
16478.48 217
16479.69 211
16480.90 199
16482.12 234
16483.33 248
16484.54 265
16485.76 224
16486.97 222
16488.18 246
16489.40 250
16490.61 239
16491.82 264
16493.04 247
16494.25 237
16495.47 238
16496.68 222
16497.89 221
16499.11 253
16500.32 272
16501.53 238
16502.75 239
16503.96 273
16505.18 260
16506.39 220
16507.61 248
16508.82 225
16510.03 264
16511.25 248
16512.46 256
16513.68 241
16514.89 247
16516.11 238
16517.32 226
16518.53 228
16519.75 220
16520.96 237
16522.18 246
16523.39 243
16524.61 262
16525.82 267
16527.04 257
16528.25 216
16529.47 194
16530.68 233
16531.90 277
16533.11 267
16534.33 236
16535.54 225
16536.76 239
16537.97 260
16539.19 228
16540.40 246
16541.62 246
16542.84 243
16544.05 211
16545.27 226
16546.48 229
16547.70 228
16548.91 260
16550.13 264
16551.35 233
16552.56 255
16553.78 252
16554.99 267
16556.21 272
16557.42 261
16558.64 234
16559.86 254
16561.07 238
16562.29 258
16563.51 262
16564.72 246
16565.94 220
16567.15 225
16568.37 230
16569.59 243
16570.80 221
16572.02 234
16573.24 228
16574.45 266
16575.67 256
16576.89 266
16578.10 276
16579.32 276
16580.54 268
16581.75 272
16582.97 268
16584.19 257
16585.41 278
16586.62 279
16587.84 275
16589.06 229
16590.27 261
16591.49 284
16592.71 255
16593.93 248
16595.14 235
16596.36 236
16597.58 292
16598.80 248
16600.01 262
16601.23 249
16602.45 239
16603.67 259
16604.88 248
16606.10 234
16607.32 255
16608.54 228
16609.76 239
16610.97 249
16612.19 244
16613.41 228
16614.63 237
16615.85 220
16617.06 241
16618.28 246
16619.50 233
16620.72 251
16621.94 227
16623.16 188
16624.37 246
16625.59 241
16626.81 239
16628.03 241
16629.25 208
16630.47 239
16631.69 201
16632.90 233
16634.12 252
16635.34 215
16636.56 247
16637.78 240
16639.00 237
16640.22 203
16641.44 245
16642.66 241
16643.88 230
16645.09 244
16646.31 232
16647.53 237
16648.75 216
16649.97 247
16651.19 211
16652.41 207
16653.63 243
16654.85 253
16656.07 220
16657.29 260
16658.51 229
16659.73 217
16660.95 227
16662.17 189
16663.39 222
16664.61 252
16665.83 234
16667.05 215
16668.27 207
16669.49 213
16670.71 226
16671.93 246
16673.15 236
16674.37 227
16675.59 212
16676.81 220
16678.03 227
16679.25 222
16680.47 235
16681.69 238
16682.91 241
16684.13 235
16685.35 234
16686.58 245
16687.80 215
16689.02 215
16690.24 213
16691.46 198
16692.68 246
16693.90 247
16695.12 209
16696.34 216
16697.56 221
16698.79 194
16700.01 219
16701.23 221
16702.45 187
16703.67 186
16704.89 239
16706.11 210
16707.34 210
16708.56 235
16709.78 216
16711.00 209
16712.22 207
16713.44 201
16714.67 221
16715.89 216
16717.11 222
16718.33 226
16719.55 239
16720.78 221
16722.00 186
16723.22 182
16724.44 212
16725.66 213
16726.89 246
16728.11 207
16729.33 216
16730.55 212
16731.78 222
16733.00 212
16734.22 200
16735.44 170
16736.67 192
16737.89 180
16739.11 183
16740.33 215
16741.56 252
16742.78 212
16744.00 220
16745.22 223
16746.45 194
16747.67 210
16748.89 230
16750.12 224
16751.34 194
16752.56 204
16753.79 191
16755.01 231
16756.23 214
16757.46 229
16758.68 237
16759.90 235
16761.13 202
16762.35 250
16763.57 202
16764.80 174
16766.02 218
16767.24 236
16768.47 220
16769.69 224
16770.92 209
16772.14 211
16773.36 193
16774.59 196
16775.81 205
16777.04 245
16778.26 221
16779.48 257
16780.71 240
16781.93 206
16783.16 223
16784.38 250
16785.61 224
16786.83 204
16788.05 199
16789.28 203
16790.50 229
16791.73 243
16792.95 185
16794.18 209
16795.40 201
16796.63 209
16797.85 210
16799.08 204
16800.30 211
16801.53 221
16802.75 254
16803.98 195
16805.20 207
16806.43 230
16807.65 227
16808.88 204
16810.10 177
16811.33 208
16812.55 239
16813.78 213
16815.00 216
16816.23 214
16817.46 235
16818.68 223
16819.91 201
16821.13 212
16822.36 251
16823.58 190
16824.81 210
16826.04 217
16827.26 223
16828.49 237
16829.71 257
16830.94 229
16832.17 206
16833.39 205
16834.62 231
16835.84 222
16837.07 251
16838.30 214
16839.52 234
16840.75 205
16841.98 232
16843.20 249
16844.43 244
16845.66 258
16846.88 234
16848.11 269
16849.34 256
16850.56 259
16851.79 268
16853.02 266
16854.24 268
16855.47 260
16856.70 264
16857.92 254
16859.15 280
16860.38 253
16861.61 301
16862.83 276
16864.06 280
16865.29 262
16866.52 268
16867.74 246
16868.97 283
16870.20 249
16871.42 276
16872.65 288
16873.88 322
16875.11 314
16876.34 310
16877.56 333
16878.79 304
16880.02 308
16881.25 283
16882.47 349
16883.70 323
16884.93 320
16886.16 310
16887.39 295
16888.62 301
16889.84 314
16891.07 307
16892.30 303
16893.53 280
16894.76 274
16895.98 288
16897.21 281
16898.44 257
16899.67 263
16900.90 306
16902.13 301
16903.36 259
16904.59 243
16905.81 268
16907.04 249
16908.27 245
16909.50 250
16910.73 270
16911.96 281
16913.19 282
16914.42 247
16915.65 260
16916.88 268
16918.10 271
16919.33 270
16920.56 223
16921.79 265
16923.02 239
16924.25 245
16925.48 231
16926.71 239
16927.94 249
16929.17 262
16930.40 248
16931.63 272
16932.86 245
16934.09 261
16935.32 236
16936.55 219
16937.78 244
16939.01 227
16940.24 245
16941.47 225
16942.70 254
16943.93 238
16945.16 215
16946.39 252
16947.62 252
16948.85 245
16950.08 240
16951.31 214
16952.54 247
16953.77 253
16955.00 233
16956.23 245
16957.46 262
16958.69 242
16959.93 236
16961.16 221
16962.39 233
16963.62 243
16964.85 226
16966.08 237
16967.31 222
16968.54 243
16969.77 242
16971.00 224
16972.24 195
16973.47 192
16974.70 254
16975.93 225
16977.16 217
16978.39 222
16979.62 231
16980.85 227
16982.09 233
16983.32 220
16984.55 243
16985.78 215
16987.01 208
16988.24 230
16989.48 217
16990.71 230
16991.94 213
16993.17 225
16994.40 203
16995.64 236
16996.87 227
16998.10 218
16999.33 246
17000.57 248
17001.80 220
17003.03 220
17004.26 238
17005.49 242
17006.73 237
17007.96 257
17009.19 234
17010.42 236
17011.66 207
17012.89 185
17014.12 211
17015.36 222
17016.59 247
17017.82 243
17019.05 222
17020.29 239
17021.52 240
17022.75 260
17023.99 223
17025.22 209
17026.45 233
17027.69 223
17028.92 230
17030.15 217
17031.39 218
17032.62 210
17033.85 233
17035.09 182
17036.32 198
17037.55 216
17038.79 207
17040.02 204
17041.25 226
17042.49 206
17043.72 216
17044.96 222
17046.19 215
17047.42 186
17048.66 200
17049.89 210
17051.13 238
17052.36 230
17053.59 203
17054.83 185
17056.06 196
17057.30 210
17058.53 191
17059.77 183
17061.00 230
17062.23 194
17063.47 196
17064.70 192
17065.94 211
17067.17 224
17068.41 213
17069.64 198
17070.88 194
17072.11 171
17073.35 196
17074.58 214
17075.82 227
17077.05 186
17078.29 217
17079.52 187
17080.76 168
17081.99 221
17083.23 200
17084.46 188
17085.70 207
17086.93 205
17088.17 200
17089.40 206
17090.64 184
17091.88 192
17093.11 195
17094.35 172
17095.58 200
17096.82 236
17098.05 197
17099.29 179
17100.53 186
17101.76 207
17103.00 212
17104.23 197
17105.47 204
17106.71 232
17107.94 197
17109.18 196
17110.41 177
17111.65 172
17112.89 185
17114.12 194
17115.36 200
17116.60 190
17117.83 205
17119.07 200
17120.31 194
17121.54 216
17122.78 195
17124.02 191
17125.25 178
17126.49 196
17127.73 194
17128.96 174
17130.20 208
17131.44 168
17132.67 198
17133.91 182
17135.15 182
17136.39 213
17137.62 199
17138.86 173
17140.10 182
17141.33 195
17142.57 177
17143.81 204
17145.05 200
17146.28 214
17147.52 188
17148.76 167
17150.00 176
17151.24 187
17152.47 221
17153.71 210
17154.95 186
17156.19 208
17157.42 192
17158.66 197
17159.90 184
17161.14 212
17162.38 215
17163.61 174
17164.85 194
17166.09 199
17167.33 168
17168.57 180
17169.81 200
17171.04 201
17172.28 174
17173.52 164
17174.76 197
17176.00 176
17177.24 178
17178.48 167
17179.72 168
17180.95 179
17182.19 188
17183.43 198
17184.67 194
17185.91 197
17187.15 174
17188.39 183
17189.63 206
17190.87 201
17192.10 219
17193.34 194
17194.58 195
17195.82 172
17197.06 180
17198.30 211
17199.54 187
17200.78 163
17202.02 193
17203.26 167
17204.50 184
17205.74 203
17206.98 213
17208.22 188
17209.46 162
17210.70 169
17211.94 186
17213.18 200
17214.42 199
17215.66 180
17216.90 186
17218.14 158
17219.38 179
17220.62 172
17221.86 158
17223.10 165
17224.34 178
17225.58 164
17226.82 178
17228.06 157
17229.30 166
17230.54 179
17231.78 163
17233.02 134
17234.26 179
17235.50 171
17236.75 165
17237.99 202
17239.23 165
17240.47 179
17241.71 147
17242.95 182
17244.19 179
17245.43 166
17246.67 181
17247.92 182
17249.16 190
17250.40 184
17251.64 194
17252.88 162
17254.12 168
17255.36 170
17256.60 172
17257.85 166
17259.09 162
17260.33 175
17261.57 191
17262.81 166
17264.05 170
17265.30 187
17266.54 181
17267.78 181
17269.02 185
17270.26 189
17271.51 184
17272.75 166
17273.99 194
17275.23 174
17276.48 170
17277.72 167
17278.96 173
17280.20 165
17281.44 167
17282.69 178
17283.93 178
17285.17 152
17286.41 146
17287.66 184
17288.90 178
17290.14 182
17291.39 181
17292.63 165
17293.87 174
17295.11 202
17296.36 163
17297.60 183
17298.84 190
17300.09 173
17301.33 141
17302.57 175
17303.82 163
17305.06 189
17306.30 164
17307.55 146
17308.79 150
17310.03 174
17311.28 206
17312.52 194
17313.76 167
17315.01 169
17316.25 185
17317.49 186
17318.74 149
17319.98 182
17321.23 209
17322.47 188
17323.71 164
17324.96 177
17326.20 195
17327.45 171
17328.69 179
17329.93 192
17331.18 166
17332.42 181
17333.67 215
17334.91 186
17336.16 182
17337.40 186
17338.64 182
17339.89 195
17341.13 186
17342.38 185
17343.62 174
17344.87 208
17346.11 199
17347.36 151
17348.60 172
17349.85 186
17351.09 214
17352.34 182
17353.58 193
17354.83 163
17356.07 178
17357.32 209
17358.56 185
17359.81 172
17361.05 161
17362.30 158
17363.54 171
17364.79 162
17366.03 184
17367.28 161
17368.53 174
17369.77 156
17371.02 173
17372.26 147
17373.51 170
17374.75 166
17376.00 165
17377.25 153
17378.49 163
17379.74 150
17380.98 164
17382.23 177
17383.48 206
17384.72 164
17385.97 178
17387.21 200
17388.46 165
17389.71 176
17390.95 166
17392.20 142
17393.45 169
17394.69 200
17395.94 202
17397.19 201
17398.43 186
17399.68 170
17400.93 170
17402.17 168
17403.42 186
17404.67 211
17405.91 189
17407.16 249
17408.41 178
17409.65 170
17410.90 182
17412.15 191
17413.40 166
17414.64 163
17415.89 186
17417.14 188
17418.39 169
17419.63 164
17420.88 182
17422.13 173
17423.38 215
17424.62 176
17425.87 191
17427.12 155
17428.37 197
17429.61 192
17430.86 189
17432.11 195
17433.36 191
17434.60 192
17435.85 189
17437.10 173
17438.35 172
17439.60 171
17440.85 176
17442.09 182
17443.34 170
17444.59 165
17445.84 174
17447.09 183
17448.34 172
17449.58 171
17450.83 187
17452.08 223
17453.33 190
17454.58 193
17455.83 175
17457.08 164
17458.32 169
17459.57 191
17460.82 152
17462.07 182
17463.32 174
17464.57 193
17465.82 187
17467.07 172
17468.32 169
17469.57 201
17470.81 210
17472.06 194
17473.31 180
17474.56 174
17475.81 194
17477.06 194
17478.31 216
17479.56 186
17480.81 162
17482.06 193
17483.31 174
17484.56 198
17485.81 215
17487.06 188
17488.31 198
17489.56 175
17490.81 213
17492.06 178
17493.31 195
17494.56 210
17495.81 204
17497.06 195
17498.31 177
17499.56 227
17500.81 194
17502.06 192
17503.31 210
17504.56 216
17505.81 190
17507.06 183
17508.31 159
17509.56 202
17510.81 208
17512.06 187
17513.32 180
17514.57 189
17515.82 189
17517.07 193
17518.32 192
17519.57 206
17520.82 182
17522.07 185
17523.32 208
17524.57 185
17525.83 179
17527.08 188
17528.33 215
17529.58 204
17530.83 199
17532.08 186
17533.33 208
17534.59 214
17535.84 198
17537.09 171
17538.34 194
17539.59 201
17540.84 198
17542.10 186
17543.35 200
17544.60 201
17545.85 194
17547.10 196
17548.36 206
17549.61 202
17550.86 203
17552.11 209
17553.36 209
17554.62 195
17555.87 201
17557.12 207
17558.37 197
17559.63 195
17560.88 186
17562.13 150
17563.38 200
17564.64 209
17565.89 214
17567.14 201
17568.39 201
17569.65 169
17570.90 170
17572.15 214
17573.41 198
17574.66 239
17575.91 224
17577.16 190
17578.42 192
17579.67 214
17580.92 197
17582.18 175
17583.43 178
17584.68 197
17585.94 196
17587.19 185
17588.44 191
17589.70 209
17590.95 191
17592.20 194
17593.46 183
17594.71 199
17595.97 202
17597.22 194
17598.47 205
17599.73 197
17600.98 177
17602.23 188
17603.49 204
17604.74 182
17606.00 189
17607.25 200
17608.51 215
17609.76 204
17611.01 209
17612.27 200
17613.52 192
17614.78 182
17616.03 178
17617.29 192
17618.54 203
17619.79 203
17621.05 195
17622.30 180
17623.56 181
17624.81 184
17626.07 191
17627.32 180
17628.58 189
17629.83 187
17631.09 187
17632.34 213
17633.60 203
17634.85 167
17636.11 176
17637.36 195
17638.62 202
17639.87 151
17641.13 185
17642.39 192
17643.64 178
17644.90 177
17646.15 185
17647.41 188
17648.66 180
17649.92 192
17651.17 173
17652.43 165
17653.69 165
17654.94 184
17656.20 181
17657.45 150
17658.71 180
17659.97 165
17661.22 180
17662.48 168
17663.73 181
17664.99 197
17666.25 186
17667.50 196
17668.76 180
17670.02 181
17671.27 171
17672.53 163
17673.78 178
17675.04 168
17676.30 156
17677.55 172
17678.81 180
17680.07 160
17681.32 175
17682.58 164
17683.84 173
17685.10 164
17686.35 164
17687.61 176
17688.87 152
17690.12 204
17691.38 180
17692.64 164
17693.89 205
17695.15 183
17696.41 183
17697.67 137
17698.92 144
17700.18 163
17701.44 194
17702.70 160
17703.95 178
17705.21 162
17706.47 133
17707.73 180
17708.98 196
17710.24 172
17711.50 170
17712.76 198
17714.02 178
17715.27 151
17716.53 158
17717.79 154
17719.05 159
17720.31 161
17721.57 162
17722.82 161
17724.08 144
17725.34 181
17726.60 182
17727.86 162
17729.12 193
17730.37 182
17731.63 193
17732.89 215
17734.15 173
17735.41 176
17736.67 180
17737.93 174
17739.18 159
17740.44 164
17741.70 164
17742.96 141
17744.22 145
17745.48 213
17746.74 192
17748.00 159
17749.26 179
17750.52 143
17751.78 183
17753.04 154
17754.29 171
17755.55 150
17756.81 155
17758.07 183
17759.33 133
17760.59 167
17761.85 185
17763.11 182
17764.37 174
17765.63 214
17766.89 183
17768.15 181
17769.41 186
17770.67 170
17771.93 172
17773.19 168
17774.45 170
17775.71 201
17776.97 199
17778.23 184
17779.49 151
17780.75 162
17782.01 181
17783.27 202
17784.53 192
17785.79 149
17787.05 192
17788.31 190
17789.58 162
17790.84 158
17792.10 149
17793.36 178
17794.62 166
17795.88 186
17797.14 169
17798.40 187
17799.66 193
17800.92 180
17802.18 169
17803.45 158
17804.71 186
17805.97 163
17807.23 178
17808.49 168
17809.75 177
17811.01 159
17812.27 158
17813.54 172
17814.80 179
17816.06 161
17817.32 174
17818.58 176
17819.84 169
17821.11 173
17822.37 147
17823.63 153
17824.89 157
17826.15 174
17827.42 167
17828.68 147
17829.94 154
17831.20 168
17832.46 151
17833.73 185
17834.99 146
17836.25 151
17837.51 152
17838.78 186
17840.04 162
17841.30 156
17842.56 158
17843.83 182
17845.09 170
17846.35 143
17847.61 173
17848.88 143
17850.14 161
17851.40 163
17852.66 157
17853.93 151
17855.19 128
17856.45 142
17857.72 156
17858.98 166
17860.24 162
17861.51 171
17862.77 174
17864.03 148
17865.30 151
17866.56 169
17867.82 160
17869.09 167
17870.35 151
17871.61 165
17872.88 165
17874.14 144
17875.40 153
17876.67 143
17877.93 146
17879.20 159
17880.46 147
17881.72 169
17882.99 146
17884.25 138
17885.52 137
17886.78 157
17888.04 172
17889.31 181
17890.57 169
17891.84 165
17893.10 162
17894.36 121
17895.63 151
17896.89 187
17898.16 148
17899.42 126
17900.69 155
17901.95 135
17903.22 134
17904.48 176
17905.75 130
17907.01 133
17908.28 132
17909.54 138
17910.81 142
17912.07 139
17913.34 147
17914.60 165
17915.87 152
17917.13 160
17918.40 155
17919.66 156
17920.93 147
17922.19 171
17923.46 146
17924.72 153
17925.99 165
17927.25 129
17928.52 144
17929.79 153
17931.05 149
17932.32 154
17933.58 149
17934.85 166
17936.11 163
17937.38 142
17938.65 146
17939.91 169
17941.18 184
17942.44 181
17943.71 159
17944.98 178
17946.24 167
17947.51 180
17948.77 147
17950.04 152
17951.31 157
17952.57 167
17953.84 132
17955.11 167
17956.37 133
17957.64 154
17958.91 181
17960.17 142
17961.44 158
17962.71 142
17963.97 129
17965.24 114
17966.51 157
17967.77 160
17969.04 158
17970.31 130
17971.58 128
17972.84 158
17974.11 158
17975.38 131
17976.64 154
17977.91 138
17979.18 142
17980.45 137
17981.71 148
17982.98 144
17984.25 172
17985.52 140
17986.78 149
17988.05 139
17989.32 134
17990.59 174
17991.86 133
17993.12 149
17994.39 149
17995.66 147
17996.93 189
17998.20 172
17999.46 146
18000.73 163
18002.00 139
18003.27 140
18004.54 164
18005.80 174
18007.07 142
18008.34 147
18009.61 138
18010.88 165
18012.15 134
18013.42 142
18014.68 159
18015.95 168
18017.22 169
18018.49 167
18019.76 155
18021.03 155
18022.30 174
18023.57 168
18024.83 115
18026.10 131
18027.37 120
18028.64 156
18029.91 164
18031.18 147
18032.45 148
18033.72 145
18034.99 164
18036.26 163
18037.53 164
18038.80 202
18040.07 149
18041.34 155
18042.60 148
18043.87 186
18045.14 173
18046.41 142
18047.68 140
18048.95 165
18050.22 153
18051.49 164
18052.76 163
18054.03 134
18055.30 136
18056.57 125
18057.84 162
18059.11 173
18060.38 173
18061.65 163
18062.92 152
18064.20 157
18065.47 148
18066.74 145
18068.01 131
18069.28 174
18070.55 175
18071.82 131
18073.09 158
18074.36 156
18075.63 150
18076.90 160
18078.17 138
18079.44 160
18080.71 155
18081.99 157
18083.26 177
18084.53 163
18085.80 158
18087.07 205
18088.34 149
18089.61 155
18090.88 154
18092.15 156
18093.43 166
18094.70 132
18095.97 135
18097.24 141
18098.51 155
18099.78 150
18101.06 153
18102.33 188
18103.60 143
18104.87 183
18106.14 149
18107.41 145
18108.69 133
18109.96 159
18111.23 145
18112.50 136
18113.77 150
18115.05 155
18116.32 155
18117.59 164
18118.86 138
18120.14 140
18121.41 153
18122.68 153
18123.95 137
18125.23 147
18126.50 156
18127.77 165
18129.04 184
18130.32 158
18131.59 139
18132.86 152
18134.13 179
18135.41 210
18136.68 169
18137.95 152
18139.23 137
18140.50 164
18141.77 158
18143.05 170
18144.32 164
18145.59 179
18146.87 156
18148.14 146
18149.41 142
18150.69 143
18151.96 144
18153.23 142
18154.51 145
18155.78 163
18157.05 151
18158.33 142
18159.60 146
18160.88 171
18162.15 164
18163.42 167
18164.70 160
18165.97 128
18167.24 154
18168.52 138
18169.79 154
18171.07 147
18172.34 133
18173.62 139
18174.89 166
18176.16 148
18177.44 157
18178.71 156
18179.99 141
18181.26 124
18182.54 155
18183.81 139
18185.09 142
18186.36 168
18187.63 170
18188.91 154
18190.18 159
18191.46 193
18192.73 162
18194.01 152
18195.28 149
18196.56 144
18197.83 158
18199.11 160
18200.38 148
18201.66 144
18202.94 138
18204.21 150
18205.49 137
18206.76 129
18208.04 156
18209.31 142
18210.59 195
18211.86 178
18213.14 162
18214.41 161
18215.69 168
18216.97 164
18218.24 128
18219.52 136
18220.79 144
18222.07 156
18223.35 158
18224.62 155
18225.90 141
18227.17 146
18228.45 143
18229.73 151
18231.00 121
18232.28 124
18233.56 126
18234.83 149
18236.11 141
18237.38 118
18238.66 126
18239.94 149
18241.21 171
18242.49 147
18243.77 157
18245.04 158
18246.32 168
18247.60 184
18248.87 157
18250.15 152
18251.43 155
18252.71 149
18253.98 160
18255.26 150
18256.54 158
18257.81 121
18259.09 164
18260.37 153
18261.65 156
18262.92 149
18264.20 126
18265.48 158
18266.76 128
18268.03 162
18269.31 163
18270.59 157
18271.87 156
18273.14 138
18274.42 149
18275.70 154
18276.98 146
18278.26 144
18279.53 163
18280.81 172
18282.09 181
18283.37 164
18284.65 158
18285.92 138
18287.20 148
18288.48 167
18289.76 156
18291.04 128
18292.32 144
18293.59 142
18294.87 170
18296.15 153
18297.43 147
18298.71 144
18299.99 139
18301.27 143
18302.54 138
18303.82 153
18305.10 149
18306.38 175
18307.66 140
18308.94 167
18310.22 145
18311.50 161
18312.78 160
18314.06 165
18315.33 176
18316.61 155
18317.89 146
18319.17 157
18320.45 150
18321.73 155
18323.01 156
18324.29 140
18325.57 146
18326.85 157
18328.13 132
18329.41 119
18330.69 140
18331.97 148
18333.25 139
18334.53 157
18335.81 151
18337.09 148
18338.37 170
18339.65 174
18340.93 176
18342.21 175
18343.49 168
18344.77 160
18346.05 167
18347.33 165
18348.61 162
18349.89 152
18351.17 153
18352.45 164
18353.73 143
18355.01 122
18356.29 140
18357.57 147
18358.85 181
18360.14 159
18361.42 164
18362.70 150
18363.98 194
18365.26 165
18366.54 204
18367.82 153
18369.10 150
18370.38 140
18371.66 189
18372.95 157
18374.23 134
18375.51 146
18376.79 136
18378.07 147
18379.35 169
18380.63 163
18381.92 168
18383.20 176
18384.48 172
18385.76 138
18387.04 159
18388.32 154
18389.61 170
18390.89 180
18392.17 157
18393.45 155
18394.73 132
18396.02 162
18397.30 182
18398.58 161
18399.86 155
18401.14 148
18402.43 160
18403.71 162
18404.99 173
18406.27 164
18407.56 163
18408.84 185
18410.12 172
18411.40 171
18412.69 158
18413.97 173
18415.25 157
18416.53 178
18417.82 181
18419.10 181
18420.38 174
18421.67 141
18422.95 171
18424.23 165
18425.51 159
18426.80 147
18428.08 167
18429.36 148
18430.65 141
18431.93 137
18433.21 160
18434.50 139
18435.78 159
18437.06 167
18438.35 145
18439.63 129
18440.92 162
18442.20 147
18443.48 149
18444.77 141
18446.05 133
18447.33 164
18448.62 150
18449.90 165
18451.19 174
18452.47 150
18453.75 160
18455.04 142
18456.32 132
18457.61 153
18458.89 150
18460.17 141
18461.46 156
18462.74 121
18464.03 161
18465.31 146
18466.60 136
18467.88 139
18469.17 155
18470.45 169
18471.74 172
18473.02 168
18474.30 150
18475.59 151
18476.87 160
18478.16 150
18479.44 159
18480.73 166
18482.01 151
18483.30 148
18484.58 120
18485.87 158
18487.16 154
18488.44 149
18489.73 155
18491.01 162
18492.30 138
18493.58 155
18494.87 185
18496.15 143
18497.44 159
18498.72 153
18500.01 183
18501.30 196
18502.58 169
18503.87 172
18505.15 157
18506.44 174
18507.73 167
18509.01 153
18510.30 141
18511.58 134
18512.87 139
18514.16 135
18515.44 145
18516.73 146
18518.01 154
18519.30 156
18520.59 150
18521.87 171
18523.16 142
18524.45 125
18525.73 126
18527.02 132
18528.31 184
18529.59 153
18530.88 160
18532.17 142
18533.45 140
18534.74 154
18536.03 148
18537.31 175
18538.60 136
18539.89 163
18541.18 176
18542.46 171
18543.75 162
18545.04 154
18546.32 164
18547.61 157
18548.90 174
18550.19 168
18551.47 145
18552.76 165
18554.05 148
18555.34 139
18556.62 125
18557.91 135
18559.20 180
18560.49 147
18561.78 171
18563.06 148
18564.35 148
18565.64 160
18566.93 154
18568.22 147
18569.50 149
18570.79 169
18572.08 185
18573.37 160
18574.66 141
18575.94 142
18577.23 162
18578.52 157
18579.81 161
18581.10 142
18582.39 125
18583.68 147
18584.96 141
18586.25 148
18587.54 163
18588.83 176
18590.12 184
18591.41 158
18592.70 157
18593.99 174
18595.27 168
18596.56 189
18597.85 185
18599.14 158
18600.43 188
18601.72 180
18603.01 169
18604.30 172
18605.59 166
18606.88 166
18608.17 178
18609.46 186
18610.75 171
18612.04 166
18613.33 149
18614.62 187
18615.90 171
18617.19 147
18618.48 163
18619.77 183
18621.06 156
18622.35 150
18623.64 184
18624.93 188
18626.22 156
18627.51 184
18628.80 176
18630.09 166
18631.39 156
18632.68 189
18633.97 186
18635.26 169
18636.55 176
18637.84 163
18639.13 178
18640.42 181
18641.71 177
18643.00 160
18644.29 161
18645.58 180
18646.87 164
18648.16 141
18649.45 137
18650.74 177
18652.04 162
18653.33 164
18654.62 155
18655.91 157
18657.20 159
18658.49 151
18659.78 153
18661.07 145
18662.36 157
18663.66 150
18664.95 145
18666.24 126
18667.53 134
18668.82 142
18670.11 153
18671.41 162
18672.70 153
18673.99 150
18675.28 146
18676.57 157
18677.86 148
18679.16 172
18680.45 142
18681.74 174
18683.03 160
18684.32 137
18685.62 168
18686.91 165
18688.20 171
18689.49 165
18690.79 144
18692.08 141
18693.37 171
18694.66 192
18695.96 164
18697.25 162
18698.54 124
18699.83 175
18701.13 188
18702.42 161
18703.71 178
18705.00 176
18706.30 144
18707.59 151
18708.88 175
18710.18 182
18711.47 156
18712.76 143
18714.05 164
18715.35 142
18716.64 112
18717.93 150
18719.23 140
18720.52 145
18721.81 137
18723.11 152
18724.40 132
18725.69 124
18726.99 161
18728.28 152
18729.58 164
18730.87 158
18732.16 148
18733.46 138
18734.75 125
18736.04 164
18737.34 140
18738.63 135
18739.93 154
18741.22 155
18742.51 155
18743.81 139
18745.10 121
18746.40 139
18747.69 140
18748.99 134
18750.28 130
18751.58 165
18752.87 180
18754.16 134
18755.46 156
18756.75 138
18758.05 140
18759.34 129
18760.64 150
18761.93 159
18763.23 171
18764.52 152
18765.82 166
18767.11 164
18768.41 152
18769.70 144
18771.00 125
18772.29 148
18773.59 162
18774.88 143
18776.18 132
18777.47 127
18778.77 144
18780.06 127
18781.36 144
18782.65 148
18783.95 159
18785.25 140
18786.54 138
18787.84 155
18789.13 116
18790.43 145
18791.72 146
18793.02 179
18794.32 139
18795.61 123
18796.91 143
18798.20 156
18799.50 142
18800.80 156
18802.09 129
18803.39 167
18804.69 135
18805.98 124
18807.28 148
18808.57 156
18809.87 128
18811.17 134
18812.46 125
18813.76 134
18815.06 132
18816.35 146
18817.65 146
18818.95 170
18820.24 169
18821.54 150
18822.84 159
18824.13 137
18825.43 120
18826.73 126
18828.03 145
18829.32 138
18830.62 137
18831.92 159
18833.21 164
18834.51 142
18835.81 154
18837.11 146
18838.40 136
18839.70 152
18841.00 146
18842.30 151
18843.59 149
18844.89 171
18846.19 143
18847.49 122
18848.79 114
18850.08 122
18851.38 152
18852.68 144
18853.98 150
18855.27 153
18856.57 135
18857.87 136
18859.17 135
18860.47 126
18861.77 136
18863.06 156
18864.36 146
18865.66 157
18866.96 127
18868.26 157
18869.56 156
18870.85 146
18872.15 152
18873.45 160
18874.75 149
18876.05 167
18877.35 143
18878.65 136
18879.95 154
18881.24 165
18882.54 125
18883.84 124
18885.14 138
18886.44 141
18887.74 153
18889.04 124
18890.34 168
18891.64 153
18892.94 140
18894.24 151
18895.54 153
18896.84 145
18898.13 149
18899.43 141
18900.73 133
18902.03 134
18903.33 168
18904.63 146
18905.93 133
18907.23 126
18908.53 146
18909.83 131
18911.13 179
18912.43 147
18913.73 133
18915.03 121
18916.33 133
18917.63 116
18918.93 133
18920.23 158
18921.53 148
18922.83 136
18924.13 145
18925.43 136
18926.74 107
18928.04 138
18929.34 138
18930.64 139
18931.94 153
18933.24 130
18934.54 104
18935.84 120
18937.14 110
18938.44 133
18939.74 144
18941.04 155
18942.34 143
18943.65 129
18944.95 130
18946.25 156
18947.55 128
18948.85 135
18950.15 145
18951.45 145
18952.75 143
18954.06 117
18955.36 135
18956.66 146
18957.96 133
18959.26 122
18960.56 136
18961.87 145
18963.17 125
18964.47 126
18965.77 137
18967.07 133
18968.37 134
18969.68 148
18970.98 158
18972.28 149
18973.58 112
18974.88 144
18976.19 147
18977.49 184
18978.79 152
18980.09 138
18981.40 125
18982.70 126
18984.00 144
18985.30 154
18986.61 144
18987.91 144
18989.21 138
18990.51 155
18991.82 149
18993.12 148
18994.42 142
18995.73 167
18997.03 127
18998.33 127
18999.63 127
19000.94 166
19002.24 153
19003.54 121
19004.85 134
19006.15 116
19007.45 137
19008.76 159
19010.06 113
19011.36 136
19012.67 139
19013.97 153
19015.27 140
19016.58 136
19017.88 140
19019.18 134
19020.49 136
19021.79 118
19023.10 119
19024.40 119
19025.70 134
19027.01 163
19028.31 160
19029.62 104
19030.92 140
19032.22 137
19033.53 139
19034.83 135
19036.14 156
19037.44 154
19038.75 134
19040.05 124
19041.35 121
19042.66 119
19043.96 147
19045.27 146
19046.57 147
19047.88 141
19049.18 121
19050.49 129
19051.79 149
19053.10 133
19054.40 112
19055.71 142
19057.01 134
19058.32 140
19059.62 120
19060.93 122
19062.23 167
19063.54 134
19064.84 144
19066.15 146
19067.45 117
19068.76 151
19070.06 168
19071.37 124
19072.67 127
19073.98 148
19075.29 172
19076.59 163
19077.90 116
19079.20 162
19080.51 185
19081.81 175
19083.12 128
19084.43 129
19085.73 148
19087.04 115
19088.34 133
19089.65 134
19090.96 124
19092.26 143
19093.57 155
19094.87 161
19096.18 133
19097.49 140
19098.79 151
19100.10 163
19101.41 148
19102.71 136
19104.02 143
19105.33 155
19106.63 128
19107.94 152
19109.25 124
19110.55 125
19111.86 136
19113.17 131
19114.47 124
19115.78 144
19117.09 120
19118.40 131
19119.70 128
19121.01 128
19122.32 132
19123.62 122
19124.93 127
19126.24 142
19127.55 124
19128.85 106
19130.16 97
19131.47 132
19132.78 147
19134.08 159
19135.39 120
19136.70 120
19138.01 133
19139.32 161
19140.62 135
19141.93 142
19143.24 152
19144.55 134
19145.85 122
19147.16 140
19148.47 139
19149.78 129
19151.09 132
19152.40 129
19153.70 133
19155.01 112
19156.32 132
19157.63 137
19158.94 138
19160.25 135
19161.55 161
19162.86 157
19164.17 127
19165.48 133
19166.79 138
19168.10 133
19169.41 169
19170.72 144
19172.02 143
19173.33 132
19174.64 121
19175.95 145
19177.26 116
19178.57 120
19179.88 123
19181.19 116
19182.50 118
19183.81 152
19185.12 126
19186.43 132
19187.74 116
19189.05 125
19190.35 131
19191.66 133
19192.97 136
19194.28 127
19195.59 140
19196.90 157
19198.21 116
19199.52 126
19200.83 139
19202.14 122
19203.45 154
19204.76 126
19206.07 125
19207.38 123
19208.69 128
19210.00 117
19211.31 102
19212.62 127
19213.93 134
19215.24 142
19216.56 128
19217.87 134
19219.18 146
19220.49 115
19221.80 127
19223.11 144
19224.42 132
19225.73 137
19227.04 150
19228.35 140
19229.66 142
19230.97 113
19232.28 136
19233.60 125
19234.91 127
19236.22 131
19237.53 162
19238.84 153
19240.15 116
19241.46 126
19242.77 154
19244.09 116
19245.40 135
19246.71 126
19248.02 144
19249.33 155
19250.64 145
19251.95 133
19253.27 112
19254.58 122
19255.89 126
19257.20 105
19258.51 130
19259.83 134
19261.14 103
19262.45 112
19263.76 106
19265.07 136
19266.39 168
19267.70 133
19269.01 122
19270.32 108
19271.63 133
19272.95 133
19274.26 113
19275.57 128
19276.88 157
19278.20 129
19279.51 116
19280.82 128
19282.14 130
19283.45 130
19284.76 116
19286.07 127
19287.39 127
19288.70 135
19290.01 135
19291.33 125
19292.64 124
19293.95 121
19295.26 138
19296.58 118
19297.89 129
19299.20 146
19300.52 143
19301.83 149
19303.14 151
19304.46 132
19305.77 133
19307.09 175
19308.40 149
19309.71 125
19311.03 125
19312.34 140
19313.65 121
19314.97 144
19316.28 129
19317.60 132
19318.91 147
19320.22 146
19321.54 132
19322.85 124
19324.17 110
19325.48 128
19326.79 133
19328.11 158
19329.42 122
19330.74 137
19332.05 141
19333.37 124
19334.68 111
19335.99 123
19337.31 132
19338.62 137
19339.94 138
19341.25 130
19342.57 132
19343.88 135
19345.20 143
19346.51 145
19347.83 120
19349.14 132
19350.46 162
19351.77 126
19353.09 120
19354.40 120
19355.72 144
19357.03 143
19358.35 120
19359.66 113
19360.98 151
19362.29 146
19363.61 126
19364.93 142
19366.24 141
19367.56 146
19368.87 139
19370.19 139
19371.50 119
19372.82 137
19374.14 123
19375.45 144
19376.77 118
19378.08 118
19379.40 137
19380.72 130
19382.03 127
19383.35 138
19384.66 148
19385.98 154
19387.30 127
19388.61 136
19389.93 114
19391.25 127
19392.56 144
19393.88 136
19395.20 151
19396.51 161
19397.83 140
19399.15 142
19400.46 123
19401.78 118
19403.10 119
19404.41 128
19405.73 138
19407.05 140
19408.36 118
19409.68 147
19411.00 145
19412.31 121
19413.63 131
19414.95 154
19416.27 119
19417.58 131
19418.90 128
19420.22 125
19421.54 117
19422.85 131
19424.17 126
19425.49 141
19426.81 157
19428.12 142
19429.44 134
19430.76 129
19432.08 97
19433.40 137
19434.71 153
19436.03 151
19437.35 148
19438.67 152
19439.99 160
19441.30 142
19442.62 130
19443.94 136
19445.26 131
19446.58 123
19447.89 122
19449.21 132
19450.53 133
19451.85 108
19453.17 116
19454.49 132
19455.81 116
19457.12 134
19458.44 159
19459.76 153
19461.08 137
19462.40 138
19463.72 150
19465.04 140
19466.36 131
19467.68 136
19468.99 133
19470.31 148
19471.63 134
19472.95 155
19474.27 134
19475.59 113
19476.91 167
19478.23 131
19479.55 129
19480.87 119
19482.19 155
19483.51 156
19484.83 136
19486.15 114
19487.47 139
19488.79 141
19490.11 117
19491.43 136
19492.75 142
19494.07 165
19495.39 115
19496.71 113
19498.03 126
19499.35 114
19500.67 121
19501.99 142
19503.31 118
19504.63 113
19505.95 109
19507.27 119
19508.59 111
19509.91 117
19511.23 105
19512.55 146
19513.87 137
19515.19 125
19516.51 119
19517.83 114
19519.15 136
19520.47 150
19521.79 140
19523.12 139
19524.44 140
19525.76 153
19527.08 132
19528.40 145
19529.72 136
19531.04 122
19532.36 137
19533.68 141
19535.01 134
19536.33 141
19537.65 145
19538.97 118
19540.29 124
19541.61 177
19542.93 120
19544.26 140
19545.58 140
19546.90 136
19548.22 126
19549.54 121
19550.87 110
19552.19 123
19553.51 127
19554.83 115
19556.15 125
19557.47 140
19558.80 153
19560.12 133
19561.44 128
19562.76 136
19564.09 135
19565.41 148
19566.73 131
19568.05 116
19569.38 117
19570.70 122
19572.02 151
19573.34 126
19574.67 123
19575.99 127
19577.31 130
19578.63 121
19579.96 140
19581.28 137
19582.60 138
19583.93 141
19585.25 104
19586.57 108
19587.90 135
19589.22 138
19590.54 143
19591.86 122
19593.19 138
19594.51 137
19595.83 162
19597.16 138
19598.48 130
19599.81 129
19601.13 122
19602.45 127
19603.78 125
19605.10 130
19606.42 123
19607.75 109
19609.07 120
19610.40 155
19611.72 142
19613.04 136
19614.37 150
19615.69 131
19617.02 132
19618.34 118
19619.66 119
19620.99 132
19622.31 104
19623.64 120
19624.96 119
19626.29 151
19627.61 149
19628.93 152
19630.26 150
19631.58 137
19632.91 160
19634.23 149
19635.56 135
19636.88 138
19638.21 129
19639.53 133
19640.86 123
19642.18 140
19643.51 140
19644.83 125
19646.16 119
19647.48 130
19648.81 140
19650.13 131
19651.46 134
19652.78 129
19654.11 119
19655.43 123
19656.76 119
19658.08 137
19659.41 117
19660.74 138
19662.06 147
19663.39 141
19664.71 139
19666.04 164
19667.36 153
19668.69 152
19670.02 116
19671.34 110
19672.67 108
19673.99 113
19675.32 135
19676.65 148
19677.97 144
19679.30 134
19680.63 165
19681.95 137
19683.28 149
19684.60 129
19685.93 123
19687.26 170
19688.58 143
19689.91 120
19691.24 120
19692.56 134
19693.89 104
19695.22 131
19696.54 137
19697.87 143
19699.20 132
19700.52 155
19701.85 141
19703.18 132
19704.51 153
19705.83 133
19707.16 145
19708.49 111
19709.81 138
19711.14 150
19712.47 130
19713.80 126
19715.12 119
19716.45 123
19717.78 122
19719.11 112
19720.43 121
19721.76 124
19723.09 137
19724.42 119
19725.74 118
19727.07 128
19728.40 124
19729.73 132
19731.06 155
19732.38 141
19733.71 119
19735.04 141
19736.37 135
19737.70 126
19739.02 129
19740.35 133
19741.68 129
19743.01 153
19744.34 155
19745.67 145
19747.00 152
19748.32 158
19749.65 127
19750.98 141
19752.31 116
19753.64 146
19754.97 142
19756.30 112
19757.62 120
19758.95 89
19760.28 123
19761.61 149
19762.94 125
19764.27 117
19765.60 128
19766.93 111
19768.26 140
19769.59 153
19770.92 136
19772.25 132
19773.57 130
19774.90 131
19776.23 149
19777.56 130
19778.89 132
19780.22 117
19781.55 135
19782.88 135
19784.21 161
19785.54 145
19786.87 133
19788.20 151
19789.53 145
19790.86 112
19792.19 131
19793.52 140
19794.85 141
19796.18 144
19797.51 138
19798.84 147
19800.17 157
19801.50 149
19802.83 159
19804.16 140
19805.49 110
19806.82 128
19808.16 121
19809.49 132
19810.82 135
19812.15 138
19813.48 133
19814.81 154
19816.14 154
19817.47 111
19818.80 140
19820.13 132
19821.46 136
19822.79 134
19824.13 127
19825.46 135
19826.79 132
19828.12 110
19829.45 118
19830.78 126
19832.11 132
19833.44 134
19834.78 125
19836.11 130
19837.44 116
19838.77 129
19840.10 127
19841.43 126
19842.77 135
19844.10 168
19845.43 137
19846.76 123
19848.09 124
19849.42 111
19850.76 132
19852.09 156
19853.42 156
19854.75 126
19856.09 128
19857.42 121
19858.75 133
19860.08 160
19861.41 163
19862.75 144
19864.08 120
19865.41 127
19866.74 156
19868.08 144
19869.41 126
19870.74 131
19872.08 131
19873.41 154
19874.74 155
19876.07 137
19877.41 165
19878.74 142
19880.07 118
19881.41 116
19882.74 132
19884.07 145
19885.40 150
19886.74 149
19888.07 131
19889.40 136
19890.74 131
19892.07 113
19893.40 108
19894.74 130
19896.07 149
19897.41 146
19898.74 151
19900.07 144
19901.41 121
19902.74 129
19904.07 120
19905.41 137
19906.74 124
19908.08 122
19909.41 139
19910.74 129
19912.08 120
19913.41 146
19914.75 125
19916.08 151
19917.41 138
19918.75 111
19920.08 129
19921.42 141
19922.75 131
19924.09 119
19925.42 138
19926.76 146
19928.09 137
19929.42 122
19930.76 127
19932.09 123
19933.43 121
19934.76 128
19936.10 140
19937.43 123
19938.77 127
19940.10 114
19941.44 129
19942.77 128
19944.11 124
19945.44 138
19946.78 138
19948.11 135
19949.45 144
19950.79 124
19952.12 154
19953.46 132
19954.79 131
19956.13 126
19957.46 124
19958.80 133
19960.13 149
19961.47 135
19962.81 165
19964.14 146
19965.48 153
19966.81 123
19968.15 147
19969.49 131
19970.82 154
19972.16 135
19973.49 133
19974.83 150
19976.17 158
19977.50 133
19978.84 131
19980.18 151
19981.51 147
19982.85 146
19984.18 150
19985.52 140
19986.86 150
19988.19 146
19989.53 146
19990.87 147
19992.20 141
19993.54 162
19994.88 136
19996.21 126
19997.55 156
19998.89 166
20000.23 140
20001.56 123
20002.90 122
20004.24 124
20005.57 143
20006.91 122
20008.25 117
20009.59 142
20010.92 148
20012.26 136
20013.60 120
20014.94 139
20016.27 135
20017.61 124
20018.95 139
20020.29 146
20021.62 140
20022.96 139
20024.30 143
20025.64 156
20026.98 120
20028.31 125
20029.65 143
20030.99 146
20032.33 139
20033.67 137
20035.00 137
20036.34 141
20037.68 146
20039.02 127
20040.36 142
20041.70 130
20043.03 143
20044.37 146
20045.71 142
20047.05 153
20048.39 138
20049.73 132
20051.07 124
20052.41 123
20053.74 132
20055.08 155
20056.42 143
20057.76 137
20059.10 145
20060.44 157
20061.78 141
20063.12 152
20064.46 158
20065.80 145
20067.13 172
20068.47 142
20069.81 127
20071.15 142
20072.49 136
20073.83 148
20075.17 143
20076.51 128
20077.85 130
20079.19 118
20080.53 135
20081.87 130
20083.21 161
20084.55 126
20085.89 119
20087.23 132
20088.57 144
20089.91 127
20091.25 147
20092.59 145
20093.93 160
20095.27 125
20096.61 137
20097.95 127
20099.29 134
20100.63 133
20101.97 148
20103.31 132
20104.65 145
20105.99 171
20107.33 151
20108.67 134
20110.02 149
20111.36 136
20112.70 161
20114.04 164
20115.38 125
20116.72 145
20118.06 120
20119.40 131
20120.74 152
20122.08 177
20123.43 132
20124.77 141
20126.11 149
20127.45 141
20128.79 146
20130.13 149
20131.47 143
20132.81 156
20134.16 150
20135.50 140
20136.84 118
20138.18 135
20139.52 157
20140.86 132
20142.21 120
20143.55 124
20144.89 141
