# Supplementary material for: MALDI-TOF MS typing enables the classification of brewing yeasts of the genus Saccharomyces to major beer styles
Source: PLoS One. 2017 Aug 9;12(8):e0181694. doi: 10.1371/journal.pone.0181694 (PMC5549903; doi:10.1371/journal.pone.0181694)
Supplement: S1 File — The directory includes 90 raw files and was zipped to “.zip”; the folder has three strains with 30 spectra per strain; S1 Text explains the raw files with an example and Table 1 represents the yeast strains used within the experiment. (ZIP) [file pone.0181694.s004.zip › 1-3/30251-127-OG-WB-WB-YPG-18h-E-E_2015-07-25__0_B3_1.dat]

2000.14 2118
2000.56 1948
2000.98 1978
2001.40 1800
2001.83 1773
2002.25 1563
2002.67 1671
2003.09 1683
2003.51 1833
2003.93 1854
2004.36 1818
2004.78 1987
2005.20 1769
2005.62 1799
2006.05 1734
2006.47 1794
2006.89 1700
2007.31 1699
2007.73 1838
2008.16 1881
2008.58 1803
2009.00 1894
2009.42 1992
2009.85 1777
2010.27 1798
2010.69 1804
2011.12 1898
2011.54 1919
2011.96 1799
2012.38 1815
2012.81 1826
2013.23 1800
2013.65 1743
2014.08 2063
2014.50 2015
2014.92 1788
2015.35 1716
2015.77 1731
2016.19 1736
2016.62 1858
2017.04 1689
2017.46 1736
2017.89 1884
2018.31 1707
2018.73 1745
2019.16 1678
2019.58 1754
2020.00 1721
2020.43 2001
2020.85 1849
2021.27 1843
2021.70 1884
2022.12 1902
2022.55 1833
2022.97 1716
2023.39 1613
2023.82 1630
2024.24 1680
2024.67 1653
2025.09 1761
2025.52 1996
2025.94 2067
2026.36 1848
2026.79 1767
2027.21 1856
2027.64 1818
2028.06 1755
2028.49 1748
2028.91 1733
2029.34 1590
2029.76 1870
2030.19 1862
2030.61 1789
2031.03 2052
2031.46 1729
2031.88 1860
2032.31 1771
2032.73 1872
2033.16 1954
2033.58 1939
2034.01 1804
2034.44 1918
2034.86 1961
2035.29 1823
2035.71 1812
2036.14 1780
2036.56 1624
2036.99 1864
2037.41 1877
2037.84 1678
2038.26 1577
2038.69 1684
2039.12 1628
2039.54 1682
2039.97 1729
2040.39 1601
2040.82 1593
2041.24 1661
2041.67 1786
2042.10 1775
2042.52 1715
2042.95 1731
2043.37 1803
2043.80 1722
2044.23 2086
2044.65 1896
2045.08 1615
2045.51 1780
2045.93 1798
2046.36 1734
2046.79 1772
2047.21 1847
2047.64 1852
2048.07 1921
2048.49 1864
2048.92 1828
2049.35 1902
2049.77 1865
2050.20 1972
2050.63 1851
2051.05 1854
2051.48 1868
2051.91 1749
2052.33 2044
2052.76 2023
2053.19 2015
2053.62 1945
2054.04 2112
2054.47 2014
2054.90 2034
2055.32 1935
2055.75 1802
2056.18 1824
2056.61 1757
2057.03 1729
2057.46 1740
2057.89 1794
2058.32 1836
2058.75 1563
2059.17 1542
2059.60 1946
2060.03 1724
2060.46 1877
2060.88 1696
2061.31 1894
2061.74 1860
2062.17 1763
2062.60 1744
2063.02 2115
2063.45 2041
2063.88 2006
2064.31 2349
2064.74 2491
2065.17 2366
2065.59 2491
2066.02 2604
2066.45 2702
2066.88 2948
2067.31 2596
2067.74 2483
2068.17 2363
2068.60 2534
2069.02 2410
2069.45 2325
2069.88 2305
2070.31 2484
2070.74 2396
2071.17 2035
2071.60 2205
2072.03 2392
2072.46 2400
2072.89 2421
2073.31 2154
2073.74 2121
2074.17 2133
2074.60 2284
2075.03 2063
2075.46 2011
2075.89 2044
2076.32 2120
2076.75 2019
2077.18 2186
2077.61 2054
2078.04 1938
2078.47 1938
2078.90 2213
2079.33 2054
2079.76 2041
2080.19 1980
2080.62 2251
2081.05 1951
2081.48 2111
2081.91 2153
2082.34 1887
2082.77 2074
2083.20 2165
2083.63 2056
2084.06 1836
2084.49 1933
2084.92 1914
2085.35 1901
2085.78 1816
2086.21 1984
2086.64 2063
2087.07 1766
2087.50 1792
2087.94 1910
2088.37 1809
2088.80 1736
2089.23 1859
2089.66 1821
2090.09 1807
2090.52 1770
2090.95 1737
2091.38 1801
2091.81 1664
2092.25 1726
2092.68 1941
2093.11 1842
2093.54 1681
2093.97 1937
2094.40 1735
2094.83 1865
2095.27 1670
2095.70 1609
2096.13 1761
2096.56 1945
2096.99 1880
2097.42 1626
2097.86 1714
2098.29 1712
2098.72 1631
2099.15 1635
2099.58 1688
2100.01 1663
2100.45 1664
2100.88 1920
2101.31 1748
2101.74 1924
2102.18 1718
2102.61 1681
2103.04 1769
2103.47 1725
2103.90 1908
2104.34 1785
2104.77 1815
2105.20 1986
2105.63 2025
2106.07 1954
2106.50 1960
2106.93 1850
2107.37 1898
2107.80 1698
2108.23 1977
2108.66 1773
2109.10 1765
2109.53 1925
2109.96 1914
2110.40 1781
2110.83 1669
2111.26 1761
2111.70 1670
2112.13 1696
2112.56 1800
2113.00 1891
2113.43 1668
2113.86 1758
2114.30 1758
2114.73 1744
2115.16 1840
2115.60 1745
2116.03 1707
2116.46 1854
2116.90 1751
2117.33 1733
2117.77 1893
2118.20 1709
2118.63 1714
2119.07 1898
2119.50 1690
2119.94 1713
2120.37 1902
2120.80 1969
2121.24 1842
2121.67 1854
2122.11 1630
2122.54 1667
2122.97 1444
2123.41 1574
2123.84 1761
2124.28 1752
2124.71 1522
2125.15 1709
2125.58 1788
2126.02 1548
2126.45 1777
2126.89 1623
2127.32 1824
2127.76 1487
2128.19 1664
2128.63 1592
2129.06 1581
2129.50 1717
2129.93 1741
2130.37 1655
2130.80 1673
2131.24 1713
2131.67 1754
2132.11 1793
2132.54 1692
2132.98 1786
2133.41 1759
2133.85 1733
2134.28 1672
2134.72 1779
2135.16 1734
2135.59 1874
2136.03 1661
2136.46 1662
2136.90 1733
2137.33 1795
2137.77 1765
2138.21 1723
2138.64 1793
2139.08 1595
2139.51 1567
2139.95 1682
2140.39 1580
2140.82 1725
2141.26 1888
2141.69 1951
2142.13 1773
2142.57 1766
2143.00 1843
2143.44 1620
2143.88 1912
2144.31 1934
2144.75 1869
2145.19 1905
2145.62 2013
2146.06 1794
2146.50 1759
2146.93 1698
2147.37 1715
2147.81 1699
2148.24 1711
2148.68 1894
2149.12 1768
2149.56 1851
2149.99 1795
2150.43 1697
2150.87 1616
2151.30 1650
2151.74 1857
2152.18 1907
2152.62 1709
2153.05 1704
2153.49 1802
2153.93 1825
2154.37 1663
2154.80 1872
2155.24 1683
2155.68 1880
2156.12 1964
2156.55 1928
2156.99 1987
2157.43 2043
2157.87 2190
2158.31 2123
2158.74 2007
2159.18 2048
2159.62 2045
2160.06 2043
2160.50 1797
2160.93 1977
2161.37 1877
2161.81 1792
2162.25 1661
2162.69 1744
2163.13 1521
2163.57 1645
2164.00 1653
2164.44 1560
2164.88 1835
2165.32 1691
2165.76 1727
2166.20 1797
2166.64 1669
2167.07 1791
2167.51 1670
2167.95 2037
2168.39 1919
2168.83 1875
2169.27 1913
2169.71 2181
2170.15 2067
2170.59 1910
2171.03 2288
2171.47 2396
2171.91 2194
2172.34 2355
2172.78 2337
2173.22 2334
2173.66 2234
2174.10 2701
2174.54 2577
2174.98 2453
2175.42 2742
2175.86 2838
2176.30 2853
2176.74 2757
2177.18 2350
2177.62 2284
2178.06 2174
2178.50 1947
2178.94 1954
2179.38 1975
2179.82 1934
2180.26 1938
2180.70 1975
2181.14 1977
2181.58 1854
2182.02 1787
2182.46 1844
2182.90 1987
2183.34 1887
2183.78 2069
2184.22 2095
2184.67 2055
2185.11 1989
2185.55 1917
2185.99 1959
2186.43 2010
2186.87 1836
2187.31 1930
2187.75 1805
2188.19 1722
2188.63 1824
2189.07 1880
2189.52 1875
2189.96 1942
2190.40 1839
2190.84 1873
2191.28 1769
2191.72 1955
2192.16 1781
2192.60 2042
2193.05 2053
2193.49 1794
2193.93 2058
2194.37 1995
2194.81 2033
2195.25 2071
2195.70 2010
2196.14 1748
2196.58 1818
2197.02 2012
2197.46 1975
2197.91 1885
2198.35 1791
2198.79 1885
2199.23 1957
2199.67 2095
2200.12 1968
2200.56 2098
2201.00 1866
2201.44 1864
2201.89 1616
2202.33 1685
2202.77 1734
2203.21 1612
2203.66 1914
2204.10 1872
2204.54 1936
2204.98 1755
2205.43 1708
2205.87 1608
2206.31 1665
2206.75 1833
2207.20 1857
2207.64 1680
2208.08 1685
2208.53 1510
2208.97 1884
2209.41 1779
2209.86 1712
2210.30 1744
2210.74 1610
2211.19 1642
2211.63 1780
2212.07 1882
2212.52 1825
2212.96 1842
2213.40 1819
2213.85 1812
2214.29 1673
2214.73 1849
2215.18 1828
2215.62 1525
2216.06 1616
2216.51 1752
2216.95 1762
2217.40 1822
2217.84 1770
2218.28 1839
2218.73 1801
2219.17 1698
2219.62 1819
2220.06 1892
2220.51 1651
2220.95 1819
2221.39 2146
2221.84 2062
2222.28 2005
2222.73 1769
2223.17 1958
2223.62 1973
2224.06 1915
2224.51 1894
2224.95 1915
2225.39 1827
2225.84 1709
2226.28 1653
2226.73 1689
2227.17 1639
2227.62 1860
2228.06 1995
2228.51 1860
2228.95 1818
2229.40 1706
2229.84 1803
2230.29 1671
2230.73 1636
2231.18 1694
2231.63 1886
2232.07 1954
2232.52 1739
2232.96 1728
2233.41 1755
2233.85 1697
2234.30 1860
2234.74 1683
2235.19 1741
2235.64 1595
2236.08 1472
2236.53 1586
2236.97 1557
2237.42 1734
2237.87 1702
2238.31 1563
2238.76 1595
2239.20 1658
2239.65 1755
2240.10 1668
2240.54 1519
2240.99 1681
2241.43 1604
2241.88 1720
2242.33 1820
2242.77 1748
2243.22 1641
2243.67 1591
2244.11 1591
2244.56 1592
2245.01 1710
2245.45 1631
2245.90 1620
2246.35 1693
2246.79 1455
2247.24 1768
2247.69 1758
2248.13 1601
2248.58 1646
2249.03 1547
2249.48 1715
2249.92 1597
2250.37 1522
2250.82 1608
2251.27 1698
2251.71 1722
2252.16 1664
2252.61 1776
2253.05 1662
2253.50 1453
2253.95 1521
2254.40 1606
2254.85 1572
2255.29 1674
2255.74 1650
2256.19 1645
2256.64 1509
2257.08 1698
2257.53 1676
2257.98 1586
2258.43 1636
2258.88 1776
2259.32 1687
2259.77 1673
2260.22 1748
2260.67 1746
2261.12 1698
2261.57 1593
2262.01 1634
2262.46 1718
2262.91 1969
2263.36 1775
2263.81 1814
2264.26 1894
2264.71 1945
2265.15 1778
2265.60 1526
2266.05 1595
2266.50 1651
2266.95 1457
2267.40 1643
2267.85 1669
2268.30 1543
2268.75 1624
2269.19 1782
2269.64 1553
2270.09 1524
2270.54 1685
2270.99 1656
2271.44 1497
2271.89 1652
2272.34 1677
2272.79 1671
2273.24 1694
2273.69 1695
2274.14 1544
2274.59 1730
2275.04 1527
2275.49 1543
2275.94 1668
2276.39 1729
2276.84 1775
2277.29 1711
2277.74 1653
2278.19 1809
2278.64 1631
2279.09 1805
2279.54 1703
2279.99 1577
2280.44 1731
2280.89 1610
2281.34 1500
2281.79 1741
2282.24 1674
2282.69 1624
2283.14 1674
2283.59 1609
2284.04 1502
2284.49 1545
2284.94 1552
2285.39 1687
2285.84 1812
2286.29 1712
2286.74 1479
2287.19 1736
2287.65 1901
2288.10 1777
2288.55 1598
2289.00 1700
2289.45 1763
2289.90 1767
2290.35 1842
2290.80 1884
2291.25 1895
2291.71 1894
2292.16 1850
2292.61 1713
2293.06 1702
2293.51 1780
2293.96 1516
2294.41 1588
2294.87 1741
2295.32 1538
2295.77 1521
2296.22 1625
2296.67 1719
2297.12 1663
2297.58 1670
2298.03 1775
2298.48 1696
2298.93 1486
2299.38 1632
2299.84 1560
2300.29 1577
2300.74 1484
2301.19 1493
2301.65 1551
2302.10 1526
2302.55 1592
2303.00 1576
2303.46 1472
2303.91 1654
2304.36 1743
2304.81 1630
2305.27 1613
2305.72 1585
2306.17 1596
2306.62 1746
2307.08 1791
2307.53 1575
2307.98 1617
2308.44 1822
2308.89 1637
2309.34 1539
2309.79 1547
2310.25 1688
2310.70 1629
2311.15 1728
2311.61 1795
2312.06 1623
2312.51 1565
2312.97 1671
2313.42 1707
2313.87 1597
2314.33 1656
2314.78 1899
2315.24 1684
2315.69 1686
2316.14 1620
2316.60 1750
2317.05 1710
2317.50 1579
2317.96 1532
2318.41 1525
2318.87 1606
2319.32 1485
2319.77 1595
2320.23 1536
2320.68 1676
2321.14 1644
2321.59 1620
2322.05 1629
2322.50 1771
2322.95 1897
2323.41 1964
2323.86 2177
2324.32 2284
2324.77 2418
2325.23 2434
2325.68 2545
2326.14 2971
2326.59 2803
2327.05 2669
2327.50 2598
2327.96 2481
2328.41 2301
2328.86 2059
2329.32 1927
2329.78 1753
2330.23 1701
2330.69 1899
2331.14 1974
2331.60 1874
2332.05 1868
2332.51 1903
2332.96 2093
2333.42 1958
2333.87 1920
2334.33 1823
2334.78 1751
2335.24 1853
2335.69 1779
2336.15 1848
2336.61 1833
2337.06 1766
2337.52 1687
2337.97 1848
2338.43 1732
2338.89 1555
2339.34 1435
2339.80 1672
2340.25 1769
2340.71 1620
2341.17 1690
2341.62 1672
2342.08 1728
2342.53 1555
2342.99 1565
2343.45 1532
2343.90 1481
2344.36 1528
2344.82 1560
2345.27 1706
2345.73 1600
2346.19 1664
2346.64 1520
2347.10 1595
2347.56 1532
2348.01 1556
2348.47 1626
2348.93 1673
2349.38 1437
2349.84 1313
2350.30 1516
2350.76 1751
2351.21 1507
2351.67 1598
2352.13 1709
2352.58 1734
2353.04 1575
2353.50 1609
2353.96 1579
2354.41 1542
2354.87 1344
2355.33 1566
2355.79 1437
2356.24 1446
2356.70 1380
2357.16 1421
2357.62 1537
2358.08 1521
2358.53 1554
2358.99 1482
2359.45 1628
2359.91 1522
2360.37 1541
2360.82 1408
2361.28 1594
2361.74 1479
2362.20 1512
2362.66 1604
2363.11 1513
2363.57 1404
2364.03 1566
2364.49 1605
2364.95 1525
2365.41 1623
2365.86 1641
2366.32 1769
2366.78 1607
2367.24 1580
2367.70 1598
2368.16 1539
2368.62 1646
2369.08 1497
2369.54 1643
2369.99 1521
2370.45 1583
2370.91 1798
2371.37 1963
2371.83 1767
2372.29 1656
2372.75 1723
2373.21 1729
2373.67 1832
2374.13 1781
2374.59 1675
2375.05 1763
2375.51 1827
2375.96 1767
2376.42 1618
2376.88 1846
2377.34 1744
2377.80 1815
2378.26 1874
2378.72 1688
2379.18 1895
2379.64 1837
2380.10 1657
2380.56 1642
2381.02 1717
2381.48 1703
2381.94 1564
2382.40 1728
2382.86 1606
2383.32 1430
2383.78 1531
2384.24 1537
2384.70 1649
2385.17 1591
2385.63 1473
2386.09 1595
2386.55 1706
2387.01 1637
2387.47 1755
2387.93 1636
2388.39 1597
2388.85 1437
2389.31 1576
2389.77 1474
2390.23 1560
2390.69 1753
2391.15 1793
2391.62 1640
2392.08 1910
2392.54 1812
2393.00 1712
2393.46 1653
2393.92 1715
2394.38 1624
2394.84 1666
2395.31 1576
2395.77 1611
2396.23 1609
2396.69 1673
2397.15 1653
2397.61 1466
2398.08 1616
2398.54 1510
2399.00 1364
2399.46 1446
2399.92 1479
2400.38 1673
2400.85 1469
2401.31 1575
2401.77 1486
2402.23 1566
2402.69 1447
2403.16 1436
2403.62 1552
2404.08 1425
2404.54 1377
2405.01 1579
2405.47 1625
2405.93 1507
2406.39 1529
2406.86 1402
2407.32 1489
2407.78 1583
2408.24 1613
2408.71 1426
2409.17 1500
2409.63 1565
2410.09 1652
2410.56 1594
2411.02 1720
2411.48 1509
2411.95 1591
2412.41 1489
2412.87 1486
2413.34 1474
2413.80 1577
2414.26 1498
2414.73 1535
2415.19 1468
2415.65 1513
2416.12 1591
2416.58 1666
2417.04 1604
2417.51 1579
2417.97 1652
2418.43 1730
2418.90 1584
2419.36 1627
2419.82 1531
2420.29 1539
2420.75 1522
2421.22 1478
2421.68 1545
2422.14 1589
2422.61 1480
2423.07 1610
2423.54 1693
2424.00 1555
2424.47 1640
2424.93 1673
2425.39 1579
2425.86 1477
2426.32 1626
2426.79 1458
2427.25 1365
2427.72 1430
2428.18 1510
2428.65 1535
2429.11 1399
2429.57 1361
2430.04 1509
2430.50 1609
2430.97 1597
2431.43 1392
2431.90 1575
2432.36 1568
2432.83 1540
2433.29 1341
2433.76 1496
2434.22 1356
2434.69 1382
2435.15 1537
2435.62 1345
2436.09 1405
2436.55 1392
2437.02 1507
2437.48 1385
2437.95 1585
2438.41 1650
2438.88 1548
2439.34 1481
2439.81 1661
2440.28 1519
2440.74 1490
2441.21 1454
2441.67 1736
2442.14 1638
2442.60 1640
2443.07 1501
2443.54 1463
2444.00 1479
2444.47 1449
2444.94 1457
2445.40 1452
2445.87 1333
2446.33 1496
2446.80 1595
2447.27 1582
2447.73 1362
2448.20 1302
2448.67 1496
2449.13 1545
2449.60 1415
2450.07 1351
2450.53 1199
2451.00 1397
2451.47 1463
2451.93 1391
2452.40 1435
2452.87 1428
2453.33 1314
2453.80 1462
2454.27 1584
2454.74 1587
2455.20 1256
2455.67 1389
2456.14 1393
2456.60 1441
2457.07 1428
2457.54 1388
2458.01 1499
2458.47 1565
2458.94 1477
2459.41 1330
2459.88 1500
2460.34 1404
2460.81 1390
2461.28 1378
2461.75 1446
2462.21 1556
2462.68 1457
2463.15 1474
2463.62 1377
2464.09 1487
2464.55 1440
2465.02 1604
2465.49 1645
2465.96 1646
2466.43 1647
2466.90 1613
2467.36 1517
2467.83 1327
2468.30 1501
2468.77 1562
2469.24 1475
2469.71 1375
2470.17 1306
2470.64 1283
2471.11 1425
2471.58 1519
2472.05 1384
2472.52 1390
2472.99 1365
2473.46 1418
2473.93 1426
2474.39 1253
2474.86 1379
2475.33 1464
2475.80 1406
2476.27 1473
2476.74 1395
2477.21 1325
2477.68 1347
2478.15 1348
2478.62 1492
2479.09 1503
2479.56 1345
2480.03 1332
2480.49 1399
2480.96 1378
2481.43 1376
2481.90 1234
2482.37 1264
2482.84 1368
2483.31 1398
2483.78 1363
2484.25 1389
2484.72 1476
2485.19 1554
2485.66 1426
2486.13 1377
2486.60 1546
2487.07 1535
2487.54 1433
2488.01 1459
2488.48 1418
2488.95 1480
2489.43 1423
2489.90 1577
2490.37 1700
2490.84 1514
2491.31 1531
2491.78 1472
2492.25 1558
2492.72 1480
2493.19 1385
2493.66 1408
2494.13 1457
2494.60 1325
2495.07 1335
2495.54 1447
2496.02 1470
2496.49 1401
2496.96 1445
2497.43 1475
2497.90 1371
2498.37 1347
2498.84 1247
2499.31 1429
2499.79 1542
2500.26 1348
2500.73 1458
2501.20 1428
2501.67 1386
2502.14 1486
2502.61 1542
2503.09 1432
2503.56 1432
2504.03 1592
2504.50 1517
2504.97 1560
2505.45 1617
2505.92 1606
2506.39 1354
2506.86 1412
2507.33 1480
2507.81 1443
2508.28 1383
2508.75 1441
2509.22 1509
2509.69 1453
2510.17 1468
2510.64 1572
2511.11 1508
2511.58 1561
2512.06 1431
2512.53 1351
2513.00 1429
2513.47 1482
2513.95 1567
2514.42 1436
2514.89 1371
2515.37 1340
2515.84 1454
2516.31 1395
2516.78 1441
2517.26 1523
2517.73 1534
2518.20 1488
2518.68 1566
2519.15 1391
2519.62 1329
2520.10 1365
2520.57 1469
2521.04 1517
2521.52 1481
2521.99 1552
2522.46 1611
2522.94 1471
2523.41 1294
2523.89 1508
2524.36 1534
2524.83 1499
2525.31 1246
2525.78 1379
2526.25 1486
2526.73 1498
2527.20 1580
2527.68 1511
2528.15 1564
2528.62 1678
2529.10 1604
2529.57 1663
2530.05 1643
2530.52 1512
2531.00 1605
2531.47 1658
2531.94 1541
2532.42 1812
2532.89 1673
2533.37 1633
2533.84 1648
2534.32 1629
2534.79 1525
2535.27 1607
2535.74 1457
2536.22 1523
2536.69 1609
2537.17 1590
2537.64 1760
2538.12 1714
2538.59 1825
2539.07 1615
2539.54 1622
2540.02 1908
2540.49 2017
2540.97 1722
2541.44 1767
2541.92 1910
2542.39 1633
2542.87 1754
2543.34 1655
2543.82 1549
2544.29 1799
2544.77 1750
2545.25 1880
2545.72 1694
2546.20 1547
2546.67 1572
2547.15 1832
2547.62 1636
2548.10 1613
2548.58 1559
2549.05 1659
2549.53 1581
2550.00 1457
2550.48 1504
2550.96 1476
2551.43 1429
2551.91 1438
2552.39 1423
2552.86 1676
2553.34 1562
2553.82 1513
2554.29 1581
2554.77 1503
2555.24 1558
2555.72 1688
2556.20 1506
2556.67 1512
2557.15 1695
2557.63 1516
2558.11 1342
2558.58 1400
2559.06 1344
2559.54 1428
2560.01 1444
2560.49 1448
2560.97 1367
2561.44 1406
2561.92 1203
2562.40 1338
2562.88 1344
2563.35 1495
2563.83 1419
2564.31 1306
2564.79 1338
2565.26 1317
2565.74 1569
2566.22 1530
2566.70 1480
2567.17 1435
2567.65 1427
2568.13 1284
2568.61 1518
2569.09 1574
2569.56 1549
2570.04 1511
2570.52 1215
2571.00 1363
2571.48 1417
2571.95 1499
2572.43 1391
2572.91 1412
2573.39 1279
2573.87 1316
2574.35 1386
2574.82 1370
2575.30 1223
2575.78 1291
2576.26 1293
2576.74 1446
2577.22 1590
2577.70 1341
2578.17 1253
2578.65 1364
2579.13 1460
2579.61 1361
2580.09 1346
2580.57 1432
2581.05 1309
2581.53 1329
2582.01 1199
2582.48 1130
2582.96 1369
2583.44 1319
2583.92 1365
2584.40 1367
2584.88 1299
2585.36 1216
2585.84 1321
2586.32 1577
2586.80 1500
2587.28 1370
2587.76 1640
2588.24 1448
2588.72 1318
2589.20 1419
2589.68 1421
2590.16 1282
2590.64 1252
2591.12 1439
2591.60 1454
2592.08 1351
2592.56 1272
2593.04 1231
2593.52 1221
2594.00 1306
2594.48 1371
2594.96 1414
2595.44 1333
2595.92 1431
2596.40 1316
2596.88 1267
2597.36 1379
2597.84 1455
2598.32 1332
2598.80 1300
2599.28 1330
2599.76 1263
2600.24 1184
2600.72 1414
2601.21 1467
2601.69 1335
2602.17 1503
2602.65 1567
2603.13 1361
2603.61 1354
2604.09 1383
2604.57 1585
2605.05 1288
2605.54 1274
2606.02 1318
2606.50 1323
2606.98 1368
2607.46 1340
2607.94 1343
2608.42 1382
2608.91 1531
2609.39 1393
2609.87 1259
2610.35 1313
2610.83 1423
2611.31 1495
2611.80 1377
2612.28 1355
2612.76 1360
2613.24 1347
2613.72 1212
2614.21 1226
2614.69 1315
2615.17 1440
2615.65 1470
2616.13 1404
2616.62 1235
2617.10 1432
2617.58 1604
2618.06 1407
2618.55 1440
2619.03 1359
2619.51 1386
2619.99 1333
2620.48 1249
2620.96 1433
2621.44 1573
2621.92 1634
2622.41 1510
2622.89 1475
2623.37 1482
2623.86 1370
2624.34 1338
2624.82 1325
2625.31 1270
2625.79 1268
2626.27 1187
2626.75 1352
2627.24 1300
2627.72 1371
2628.20 1305
2628.69 1369
2629.17 1431
2629.66 1372
2630.14 1400
2630.62 1466
2631.11 1512
2631.59 1578
2632.07 1640
2632.56 1483
2633.04 1715
2633.52 1605
2634.01 1595
2634.49 1665
2634.98 1632
2635.46 1484
2635.94 1454
2636.43 1484
2636.91 1738
2637.40 1506
2637.88 1339
2638.37 1395
2638.85 1357
2639.33 1344
2639.82 1315
2640.30 1394
2640.79 1321
2641.27 1210
2641.76 1344
2642.24 1233
2642.73 1262
2643.21 1372
2643.70 1239
2644.18 1255
2644.67 1377
2645.15 1247
2645.64 1306
2646.12 1332
2646.61 1346
2647.09 1391
2647.58 1374
2648.06 1308
2648.55 1212
2649.03 1222
2649.52 1489
2650.00 1501
2650.49 1319
2650.97 1243
2651.46 1334
2651.94 1363
2652.43 1171
2652.92 1469
2653.40 1320
2653.89 1274
2654.37 1279
2654.86 1183
2655.34 1230
2655.83 1236
2656.32 1359
2656.80 1350
2657.29 1207
2657.77 1170
2658.26 1328
2658.75 1209
2659.23 1291
2659.72 1208
2660.21 1095
2660.69 1255
2661.18 1417
2661.66 1383
2662.15 1227
2662.64 1328
2663.12 1426
2663.61 1368
2664.10 1239
2664.58 1186
2665.07 1178
2665.56 1335
2666.04 1378
2666.53 1408
2667.02 1391
2667.50 1285
2667.99 1213
2668.48 1266
2668.97 1244
2669.45 1320
2669.94 1355
2670.43 1353
2670.91 1427
2671.40 1264
2671.89 1253
2672.38 1469
2672.86 1283
2673.35 1349
2673.84 1307
2674.33 1298
2674.81 1256
2675.30 1346
2675.79 1376
2676.28 1361
2676.77 1394
2677.25 1260
2677.74 1374
2678.23 1432
2678.72 1352
2679.21 1412
2679.69 1299
2680.18 1307
2680.67 1405
2681.16 1415
2681.65 1258
2682.13 1159
2682.62 1293
2683.11 1304
2683.60 1227
2684.09 1239
2684.58 1407
2685.07 1295
2685.55 1356
2686.04 1357
2686.53 1364
2687.02 1236
2687.51 1316
2688.00 1298
2688.49 1312
2688.98 1362
2689.46 1430
2689.95 1374
2690.44 1310
2690.93 1261
2691.42 1169
2691.91 1406
2692.40 1481
2692.89 1321
2693.38 1443
2693.87 1317
2694.36 1164
2694.85 1261
2695.34 1268
2695.83 1103
2696.31 1187
2696.80 1280
2697.29 1351
2697.78 1419
2698.27 1289
2698.76 1270
2699.25 1142
2699.74 1241
2700.23 1292
2700.72 1204
2701.21 1379
2701.70 1234
2702.19 1234
2702.68 1250
2703.17 1313
2703.66 1339
2704.15 1298
2704.64 1227
2705.13 1345
2705.63 1283
2706.12 1292
2706.61 1418
2707.10 1201
2707.59 1123
2708.08 1208
2708.57 1438
2709.06 1374
2709.55 1288
2710.04 1283
2710.53 1296
2711.02 1194
2711.51 1368
2712.01 1291
2712.50 1189
2712.99 1301
2713.48 1282
2713.97 1354
2714.46 1310
2714.95 1247
2715.44 1132
2715.93 1153
2716.43 1108
2716.92 1197
2717.41 1249
2717.90 1337
2718.39 1226
2718.88 1159
2719.38 1362
2719.87 1381
2720.36 1462
2720.85 1444
2721.34 1311
2721.83 1221
2722.33 1220
2722.82 1369
2723.31 1335
2723.80 1437
2724.30 1425
2724.79 1281
2725.28 1319
2725.77 1394
2726.26 1167
2726.76 1293
2727.25 1314
2727.74 1288
2728.23 1205
2728.73 1238
2729.22 1254
2729.71 1217
2730.20 1368
2730.70 1270
2731.19 1326
2731.68 1221
2732.18 1249
2732.67 1325
2733.16 1371
2733.65 1316
2734.15 1185
2734.64 1266
2735.13 1404
2735.63 1359
2736.12 1234
2736.61 1272
2737.11 1442
2737.60 1442
2738.09 1336
2738.59 1427
2739.08 1319
2739.57 1386
2740.07 1444
2740.56 1569
2741.05 1373
2741.55 1333
2742.04 1484
2742.54 1336
2743.03 1327
2743.52 1520
2744.02 1570
2744.51 1313
2745.00 1411
2745.50 1314
2745.99 1335
2746.49 1414
2746.98 1441
2747.48 1399
2747.97 1471
2748.46 1460
2748.96 1337
2749.45 1389
2749.95 1738
2750.44 1569
2750.94 1403
2751.43 1419
2751.93 1485
2752.42 1601
2752.91 1509
2753.41 1529
2753.90 1625
2754.40 1463
2754.89 1600
2755.39 1557
2755.88 1383
2756.38 1268
2756.87 1401
2757.37 1485
2757.86 1492
2758.36 1395
2758.85 1345
2759.35 1431
2759.85 1317
2760.34 1275
2760.84 1216
2761.33 1270
2761.83 1283
2762.32 1249
2762.82 1225
2763.31 1270
2763.81 1236
2764.31 1255
2764.80 1282
2765.30 1296
2765.79 1428
2766.29 1405
2766.78 1397
2767.28 1433
2767.78 1336
2768.27 1489
2768.77 1401
2769.27 1450
2769.76 1295
2770.26 1345
2770.75 1333
2771.25 1191
2771.75 1199
2772.24 1281
2772.74 1287
2773.24 1235
2773.73 1338
2774.23 1474
2774.73 1408
2775.22 1182
2775.72 1204
2776.22 1425
2776.71 1358
2777.21 1293
2777.71 1291
2778.20 1440
2778.70 1462
2779.20 1330
2779.70 1460
2780.19 1439
2780.69 1323
2781.19 1494
2781.68 1346
2782.18 1299
2782.68 1258
2783.18 1217
2783.67 1311
2784.17 1195
2784.67 1241
2785.17 1368
2785.66 1265
2786.16 1370
2786.66 1549
2787.16 1306
2787.66 1195
2788.15 1161
2788.65 1242
2789.15 1225
2789.65 1264
2790.14 1241
2790.64 1247
2791.14 1257
2791.64 1352
2792.14 1433
2792.64 1322
2793.13 1312
2793.63 1370
2794.13 1477
2794.63 1179
2795.13 1244
2795.63 1320
2796.12 1591
2796.62 1417
2797.12 1307
2797.62 1384
2798.12 1348
2798.62 1367
2799.12 1523
2799.62 1447
2800.12 1434
2800.61 1284
2801.11 1336
2801.61 1329
2802.11 1410
2802.61 1275
2803.11 1201
2803.61 1203
2804.11 1268
2804.61 1297
2805.11 1103
2805.61 1380
2806.11 1341
2806.61 1420
2807.11 1293
2807.60 1253
2808.10 1241
2808.60 1161
2809.10 1153
2809.60 1222
2810.10 1270
2810.60 1294
2811.10 1298
2811.60 1280
2812.10 1258
2812.60 1243
2813.10 1339
2813.60 1258
2814.10 1218
2814.60 1336
2815.10 1249
2815.60 1248
2816.10 1475
2816.61 1460
2817.11 1444
2817.61 1495
2818.11 1369
2818.61 1639
2819.11 1365
2819.61 1540
2820.11 1796
2820.61 1700
2821.11 1428
2821.61 1526
2822.11 1594
2822.61 1650
2823.11 1549
2823.62 1507
2824.12 1369
2824.62 1295
2825.12 1277
2825.62 1395
2826.12 1482
2826.62 1427
2827.12 1312
2827.63 1363
2828.13 1176
2828.63 1313
2829.13 1253
2829.63 1147
2830.13 1115
2830.63 1384
2831.14 1388
2831.64 1400
2832.14 1340
2832.64 1356
2833.14 1336
2833.65 1476
2834.15 1365
2834.65 1174
2835.15 1218
2835.65 1478
2836.16 1320
2836.66 1455
2837.16 1347
2837.66 1306
2838.16 1288
2838.67 1389
2839.17 1324
2839.67 1293
2840.17 1244
2840.68 1312
2841.18 1344
2841.68 1258
2842.19 1334
2842.69 1240
2843.19 1164
2843.69 1297
2844.20 1254
2844.70 1302
2845.20 1374
2845.71 1285
2846.21 1223
2846.71 1263
2847.21 1291
2847.72 1426
2848.22 1333
2848.72 1211
2849.23 1370
2849.73 1594
2850.23 1351
2850.74 1304
2851.24 1358
2851.74 1374
2852.25 1456
2852.75 1327
2853.26 1172
2853.76 1264
2854.26 1305
2854.77 1439
2855.27 1193
2855.77 1364
2856.28 1291
2856.78 1362
2857.29 1355
2857.79 1366
2858.29 1274
2858.80 1189
2859.30 1347
2859.81 1172
2860.31 1286
2860.82 1207
2861.32 1394
2861.82 1332
2862.33 1322
2862.83 1411
2863.34 1215
2863.84 1337
2864.35 1358
2864.85 1269
2865.36 1225
2865.86 1138
2866.37 1115
2866.87 1195
2867.38 1182
2867.88 1203
2868.39 1295
2868.89 1352
2869.40 1264
2869.90 1241
2870.41 1283
2870.91 1297
2871.42 1241
2871.92 1267
2872.43 1421
2872.93 1271
2873.44 1223
2873.94 1286
2874.45 1307
2874.95 1304
2875.46 1382
2875.97 1220
2876.47 1242
2876.98 1209
2877.48 1151
2877.99 1304
2878.49 1168
2879.00 1175
2879.51 1193
2880.01 1390
2880.52 1346
2881.03 1411
2881.53 1265
2882.04 1283
2882.54 1232
2883.05 1259
2883.56 1113
2884.06 1191
2884.57 1300
2885.08 1308
2885.58 1354
2886.09 1437
2886.60 1247
2887.10 1180
2887.61 1153
2888.12 1197
2888.62 1307
2889.13 1232
2889.64 1286
2890.14 1459
2890.65 1397
2891.16 1447
2891.66 1340
2892.17 1647
2892.68 1747
2893.18 1687
2893.69 1835
2894.20 2025
2894.71 1799
2895.21 2096
2895.72 2194
2896.23 2380
2896.74 2247
2897.24 2288
2897.75 2273
2898.26 2271
2898.77 1966
2899.27 2166
2899.78 1823
2900.29 1598
2900.80 1491
2901.31 1445
2901.81 1411
2902.32 1465
2902.83 1318
2903.34 1561
2903.85 1435
2904.35 1373
2904.86 1262
2905.37 1438
2905.88 1543
2906.39 1446
2906.90 1599
2907.40 1637
2907.91 1561
2908.42 1434
2908.93 1542
2909.44 1452
2909.95 1445
2910.46 1397
2910.96 1293
2911.47 1284
2911.98 1302
2912.49 1361
2913.00 1419
2913.51 1334
2914.02 1391
2914.53 1412
2915.04 1365
2915.54 1348
2916.05 1386
2916.56 1563
2917.07 1383
2917.58 1327
2918.09 1287
2918.60 1314
2919.11 1490
2919.62 1519
2920.13 1389
2920.64 1293
2921.15 1386
2921.66 1415
2922.17 1302
2922.68 1425
2923.19 1383
2923.70 1336
2924.21 1400
2924.72 1341
2925.23 1445
2925.74 1372
2926.25 1239
2926.76 1176
2927.27 1242
2927.78 1334
2928.29 1430
2928.80 1496
2929.31 1446
2929.82 1463
2930.33 1486
2930.84 1419
2931.35 1460
2931.86 1301
2932.37 1294
2932.88 1332
2933.39 1387
2933.90 1314
2934.41 1377
2934.92 1211
2935.44 1167
2935.95 1297
2936.46 1425
2936.97 1262
2937.48 1294
2937.99 1251
2938.50 1363
2939.01 1336
2939.52 1485
2940.04 1461
2940.55 1402
2941.06 1427
2941.57 1223
2942.08 1288
2942.59 1238
2943.10 1364
2943.62 1323
2944.13 1254
2944.64 1510
2945.15 1520
2945.66 1522
2946.17 1186
2946.69 1235
2947.20 1181
2947.71 1333
2948.22 1286
2948.73 1278
2949.25 1429
2949.76 1354
2950.27 1287
2950.78 1242
2951.29 1130
2951.81 1220
2952.32 1118
2952.83 1228
2953.34 1340
2953.86 1358
2954.37 1214
2954.88 1240
2955.39 1217
2955.91 1262
2956.42 1244
2956.93 1278
2957.45 1277
2957.96 1261
2958.47 1392
2958.98 1383
2959.50 1332
2960.01 1220
2960.52 1280
2961.04 1468
2961.55 1437
2962.06 1352
2962.58 1416
2963.09 1336
2963.60 1265
2964.12 1354
2964.63 1424
2965.14 1236
2965.66 1342
2966.17 1280
2966.68 1363
2967.20 1302
2967.71 1241
2968.22 1233
2968.74 1187
2969.25 1198
2969.77 1277
2970.28 1439
2970.79 1246
2971.31 1169
2971.82 1210
2972.34 1304
2972.85 1445
2973.36 1540
2973.88 1401
2974.39 1377
2974.91 1279
2975.42 1189
2975.94 1322
2976.45 1303
2976.96 1286
2977.48 1425
2977.99 1393
2978.51 1400
2979.02 1415
2979.54 1452
2980.05 1346
2980.57 1449
2981.08 1548
2981.60 1507
2982.11 1434
2982.63 1514
2983.14 1558
2983.66 1557
2984.17 1405
2984.69 1586
2985.20 1516
2985.72 1420
2986.23 1417
2986.75 1352
2987.26 1296
2987.78 1213
2988.29 1457
2988.81 1496
2989.32 1312
2989.84 1289
2990.36 1370
2990.87 1348
2991.39 1411
2991.90 1410
2992.42 1403
2992.94 1314
2993.45 1436
2993.97 1382
2994.48 1537
2995.00 1436
2995.51 1329
2996.03 1302
2996.55 1432
2997.06 1489
2997.58 1473
2998.10 1377
2998.61 1538
2999.13 1642
2999.65 1608
3000.16 1432
3000.68 1760
3001.19 1774
3001.71 1849
3002.23 1805
3002.74 1989
3003.26 2054
3003.78 1994
3004.30 2177
3004.81 2248
3005.33 2236
3005.85 2061
3006.36 2138
3006.88 2011
3007.40 1769
3007.91 1953
3008.43 1843
3008.95 1691
3009.47 1522
3009.98 1429
3010.50 1461
3011.02 1467
3011.54 1445
3012.05 1377
3012.57 1305
3013.09 1381
3013.61 1473
3014.12 1327
3014.64 1392
3015.16 1368
3015.68 1389
3016.19 1438
3016.71 1393
3017.23 1433
3017.75 1522
3018.27 1592
3018.78 1452
3019.30 1638
3019.82 1572
3020.34 1616
3020.86 1614
3021.38 1388
3021.89 1477
3022.41 1536
3022.93 1501
3023.45 1579
3023.97 1505
3024.49 1488
3025.01 1511
3025.52 1509
3026.04 1545
3026.56 1408
3027.08 1442
3027.60 1397
3028.12 1331
3028.64 1385
3029.16 1397
3029.67 1357
3030.19 1475
3030.71 1420
3031.23 1287
3031.75 1239
3032.27 1409
3032.79 1425
3033.31 1377
3033.83 1516
3034.35 1460
3034.87 1373
3035.39 1474
3035.91 1343
3036.43 1297
3036.95 1384
3037.47 1475
3037.99 1354
3038.50 1351
3039.02 1290
3039.54 1310
3040.06 1396
3040.58 1325
3041.10 1378
3041.62 1337
3042.14 1452
3042.66 1374
3043.18 1369
3043.70 1415
3044.23 1429
3044.75 1210
3045.27 1317
3045.79 1436
3046.31 1315
3046.83 1260
3047.35 1306
3047.87 1452
3048.39 1428
3048.91 1573
3049.43 1414
3049.95 1187
3050.47 1348
3050.99 1474
3051.51 1464
3052.03 1275
3052.56 1399
3053.08 1397
3053.60 1400
3054.12 1392
3054.64 1385
3055.16 1315
3055.68 1270
3056.20 1327
3056.72 1393
3057.25 1166
3057.77 1226
3058.29 1237
3058.81 1452
3059.33 1365
3059.85 1211
3060.38 1325
3060.90 1401
3061.42 1561
3061.94 1525
3062.46 1454
3062.98 1548
3063.51 1492
3064.03 1338
3064.55 1399
3065.07 1624
3065.59 1452
3066.12 1373
3066.64 1404
3067.16 1238
3067.68 1334
3068.21 1332
3068.73 1306
3069.25 1347
3069.77 1448
3070.30 1438
3070.82 1514
3071.34 1589
3071.86 1445
3072.39 1369
3072.91 1233
3073.43 1435
3073.95 1522
3074.48 1498
3075.00 1455
3075.52 1496
3076.05 1457
3076.57 1435
3077.09 1513
3077.61 1483
3078.14 1465
3078.66 1501
3079.18 1463
3079.71 1362
3080.23 1400
3080.75 1707
3081.28 1814
3081.80 1589
3082.32 1789
3082.85 1727
3083.37 1708
3083.90 1715
3084.42 1588
3084.94 1665
3085.47 1654
3085.99 1744
3086.51 1505
3087.04 1474
3087.56 1512
3088.09 1591
3088.61 1434
3089.13 1575
3089.66 1495
3090.18 1440
3090.71 1397
3091.23 1459
3091.76 1537
3092.28 1607
3092.80 1543
3093.33 1639
3093.85 1651
3094.38 1644
3094.90 1700
3095.43 1641
3095.95 1728
3096.48 1863
3097.00 1842
3097.53 1909
3098.05 1839
3098.58 2029
3099.10 2003
3099.63 2034
3100.15 2514
3100.68 2737
3101.20 3040
3101.73 3987
3102.25 4479
3102.78 4654
3103.30 5489
3103.83 5880
3104.35 6405
3104.88 6368
3105.40 5789
3105.93 4960
3106.45 4539
3106.98 4122
3107.51 3676
3108.03 3057
3108.56 2730
3109.08 2668
3109.61 2812
3110.13 2744
3110.66 2924
3111.19 3190
3111.71 3116
3112.24 3481
3112.76 3536
3113.29 3313
3113.82 3228
3114.34 3225
3114.87 2858
3115.40 2613
3115.92 2448
3116.45 2239
3116.98 2105
3117.50 2090
3118.03 2250
3118.55 1921
3119.08 2042
3119.61 2112
3120.13 2340
3120.66 2333
3121.19 2343
3121.72 2449
3122.24 2188
3122.77 2507
3123.30 2245
3123.82 2078
3124.35 2266
3124.88 2117
3125.40 2182
3125.93 2210
3126.46 2235
3126.99 2327
3127.51 2221
3128.04 2204
3128.57 1990
3129.10 2119
3129.62 2038
3130.15 2137
3130.68 2052
3131.21 1901
3131.73 1810
3132.26 1759
3132.79 1933
3133.32 1982
3133.85 1716
3134.37 1810
3134.90 1774
3135.43 1856
3135.96 1881
3136.49 1681
3137.01 1724
3137.54 1724
3138.07 1758
3138.60 1798
3139.13 1791
3139.65 1667
3140.18 1567
3140.71 1544
3141.24 1516
3141.77 1625
3142.30 1520
3142.83 1608
3143.35 1727
3143.88 1614
3144.41 1617
3144.94 1591
3145.47 1452
3146.00 1376
3146.53 1471
3147.06 1550
3147.59 1697
3148.11 1466
3148.64 1621
3149.17 1756
3149.70 1524
3150.23 1644
3150.76 1659
3151.29 1792
3151.82 1743
3152.35 1604
3152.88 1887
3153.41 1847
3153.94 1809
3154.47 1922
3155.00 1889
3155.53 1850
3156.06 1749
3156.59 1625
3157.12 1630
3157.65 1678
3158.18 1703
3158.71 1779
3159.24 1759
3159.77 1747
3160.30 1612
3160.83 1740
3161.36 1592
3161.89 1499
3162.42 1586
3162.95 1428
3163.48 1653
3164.01 1591
3164.54 1577
3165.07 1469
3165.60 1618
3166.13 1605
3166.66 1345
3167.19 1348
3167.72 1521
3168.25 1376
3168.78 1361
3169.31 1495
3169.85 1525
3170.38 1419
3170.91 1432
3171.44 1455
3171.97 1554
3172.50 1454
3173.03 1437
3173.56 1620
3174.09 1651
3174.63 1552
3175.16 1621
3175.69 1887
3176.22 1844
3176.75 1688
3177.28 1564
3177.81 1469
3178.35 1725
3178.88 1719
3179.41 1806
3179.94 1477
3180.47 1522
3181.00 1474
3181.54 1456
3182.07 1568
3182.60 1469
3183.13 1536
3183.66 1412
3184.20 1410
3184.73 1537
3185.26 1637
3185.79 1638
3186.33 1552
3186.86 1344
3187.39 1415
3187.92 1538
3188.46 1403
3188.99 1358
3189.52 1477
3190.05 1508
3190.59 1419
3191.12 1578
3191.65 1389
3192.18 1344
3192.72 1512
3193.25 1410
3193.78 1431
3194.32 1460
3194.85 1464
3195.38 1485
3195.91 1406
3196.45 1442
3196.98 1387
3197.51 1668
3198.05 1400
3198.58 1506
3199.11 1611
3199.65 1619
3200.18 1552
3200.71 1571
3201.25 1635
3201.78 1608
3202.32 1777
3202.85 1628
3203.38 1702
3203.92 1585
3204.45 1725
3204.98 1526
3205.52 1574
3206.05 1600
3206.59 1709
3207.12 1630
3207.65 1587
3208.19 1659
3208.72 1579
3209.26 1611
3209.79 1600
3210.32 1365
3210.86 1452
3211.39 1540
3211.93 1613
3212.46 1677
3213.00 1531
3213.53 1363
3214.07 1314
3214.60 1511
3215.14 1627
3215.67 1585
3216.20 1438
3216.74 1387
3217.27 1460
3217.81 1415
3218.34 1305
3218.88 1400
3219.41 1583
3219.95 1684
3220.48 1472
3221.02 1644
3221.56 1487
3222.09 1521
3222.63 1556
3223.16 1578
3223.70 1747
3224.23 1693
3224.77 1700
3225.30 1576
3225.84 1546
3226.37 1745
3226.91 1698
3227.45 1553
3227.98 1537
3228.52 1546
3229.05 1777
3229.59 1700
3230.12 1634
3230.66 1964
3231.20 1805
3231.73 1804
3232.27 2010
3232.81 1996
3233.34 1762
3233.88 1901
3234.41 1842
3234.95 1786
3235.49 1779
3236.02 1776
3236.56 1804
3237.10 1737
3237.63 1893
3238.17 1875
3238.71 1839
3239.24 1692
3239.78 1817
3240.32 1696
3240.85 1807
3241.39 1765
3241.93 1952
3242.46 1791
3243.00 1999
3243.54 1905
3244.07 2034
3244.61 2266
3245.15 2126
3245.69 2055
3246.22 2024
3246.76 1850
3247.30 1929
3247.84 1845
3248.37 2000
3248.91 1997
3249.45 1959
3249.99 2100
3250.52 1892
3251.06 1814
3251.60 2026
3252.14 1956
3252.67 1993
3253.21 1943
3253.75 1969
3254.29 1891
3254.83 1943
3255.36 2052
3255.90 2057
3256.44 2048
3256.98 2217
3257.52 2282
3258.05 2380
3258.59 2385
3259.13 2555
3259.67 2635
3260.21 2931
3260.75 3232
3261.29 3304
3261.82 3379
3262.36 3370
3262.90 3808
3263.44 4177
3263.98 4453
3264.52 4608
3265.06 5069
3265.60 5461
3266.13 5764
3266.67 6087
3267.21 6386
3267.75 6589
3268.29 6708
3268.83 6433
3269.37 5917
3269.91 5345
3270.45 4853
3270.99 4330
3271.53 3790
3272.07 3213
3272.60 2953
3273.14 2724
3273.68 2488
3274.22 2647
3274.76 2374
3275.30 2533
3275.84 2320
3276.38 2428
3276.92 2490
3277.46 2314
3278.00 2327
3278.54 2494
3279.08 2467
3279.62 2597
3280.16 2438
3280.70 2692
3281.24 2676
3281.78 2692
3282.32 2582
3282.86 2484
3283.40 2546
3283.94 2464
3284.48 2757
3285.02 2342
3285.56 2231
3286.11 2218
3286.65 2477
3287.19 2462
3287.73 2262
3288.27 2368
3288.81 2415
3289.35 2370
3289.89 2469
3290.43 2513
3290.97 2528
3291.51 2397
3292.05 2448
3292.60 2512
3293.14 2773
3293.68 2785
3294.22 2656
3294.76 2697
3295.30 2682
3295.84 2787
3296.38 2903
3296.93 2737
3297.47 2653
3298.01 2573
3298.55 2746
3299.09 2797
3299.63 2505
3300.18 2379
3300.72 2421
3301.26 2478
3301.80 2612
3302.34 2498
3302.89 2317
3303.43 2168
3303.97 2239
3304.51 2511
3305.05 2494
3305.60 2669
3306.14 2490
3306.68 2259
3307.22 2355
3307.76 2270
3308.31 2291
3308.85 2234
3309.39 2088
3309.93 2059
3310.48 2153
3311.02 2157
3311.56 2156
3312.11 2170
3312.65 2036
3313.19 2013
3313.73 2117
3314.28 2354
3314.82 2193
3315.36 2196
3315.91 2074
3316.45 2244
3316.99 2557
3317.53 2503
3318.08 2512
3318.62 2549
3319.16 2494
3319.71 2543
3320.25 2447
3320.79 2179
3321.34 2240
3321.88 2239
3322.43 2272
3322.97 2231
3323.51 2266
3324.06 2292
3324.60 2130
3325.14 2122
3325.69 2098
3326.23 2154
3326.78 2044
3327.32 2143
3327.86 2073
3328.41 1952
3328.95 2062
3329.50 2168
3330.04 2089
3330.58 2384
3331.13 2379
3331.67 2464
3332.22 2839
3332.76 3016
3333.31 3269
3333.85 3524
3334.39 4175
3334.94 4787
3335.48 5202
3336.03 5327
3336.57 5526
3337.12 5563
3337.66 5465
3338.21 5245
3338.75 4695
3339.30 4739
3339.84 4172
3340.39 3721
3340.93 3326
3341.48 2785
3342.02 2513
3342.57 2315
3343.11 2274
3343.66 2324
3344.20 2068
3344.75 1978
3345.29 1995
3345.84 2065
3346.39 2168
3346.93 2180
3347.48 2152
3348.02 2073
3348.57 2342
3349.11 2602
3349.66 2789
3350.21 2876
3350.75 2993
3351.30 3131
3351.84 2808
3352.39 3148
3352.94 3194
3353.48 3048
3354.03 3005
3354.57 3040
3355.12 2901
3355.67 2627
3356.21 2623
3356.76 2427
3357.31 2174
3357.85 2113
3358.40 2194
3358.94 2093
3359.49 1960
3360.04 1807
3360.58 1934
3361.13 1912
3361.68 2085
3362.22 2103
3362.77 2134
3363.32 1923
3363.87 2124
3364.41 2242
3364.96 2105
3365.51 2177
3366.05 1962
3366.60 2098
3367.15 2138
3367.70 2198
3368.24 2011
3368.79 1877
3369.34 1955
3369.88 2098
3370.43 1874
3370.98 2131
3371.53 2240
3372.07 2316
3372.62 2320
3373.17 2085
3373.72 2000
3374.27 2042
3374.81 2232
3375.36 2144
3375.91 2053
3376.46 2028
3377.01 2205
3377.55 2122
3378.10 2000
3378.65 2066
3379.20 2133
3379.75 2085
3380.29 1811
3380.84 1927
3381.39 1938
3381.94 1990
3382.49 2072
3383.04 2191
3383.58 2060
3384.13 1870
3384.68 1933
3385.23 2049
3385.78 2043
3386.33 2082
3386.88 1883
3387.43 2021
3387.97 1817
3388.52 1767
3389.07 1647
3389.62 1820
3390.17 1742
3390.72 1661
3391.27 1652
3391.82 1591
3392.37 1803
3392.92 1925
3393.47 1637
3394.02 1623
3394.56 1561
3395.11 1730
3395.66 1695
3396.21 1581
3396.76 1535
3397.31 1586
3397.86 1649
3398.41 1548
3398.96 1586
3399.51 1581
3400.06 1560
3400.61 1441
3401.16 1590
3401.71 1487
3402.26 1636
3402.81 1498
3403.36 1490
3403.91 1507
3404.46 1566
3405.01 1533
3405.56 1545
3406.11 1632
3406.66 1590
3407.21 1514
3407.76 1505
3408.32 1449
3408.87 1677
3409.42 1506
3409.97 1444
3410.52 1724
3411.07 1796
3411.62 1547
3412.17 1556
3412.72 1636
3413.27 1648
3413.82 1795
3414.37 1754
3414.93 1778
3415.48 1541
3416.03 1554
3416.58 1795
3417.13 1701
3417.68 1643
3418.23 1546
3418.78 1535
3419.34 1707
3419.89 1651
3420.44 1717
3420.99 1845
3421.54 1591
3422.09 1634
3422.65 1760
3423.20 1776
3423.75 1757
3424.30 1761
3424.85 1903
3425.40 1871
3425.96 1738
3426.51 1705
3427.06 1840
3427.61 2065
3428.16 1789
3428.72 1697
3429.27 1652
3429.82 1631
3430.37 1636
3430.93 1915
3431.48 1667
3432.03 1792
3432.58 1819
3433.14 1770
3433.69 1581
3434.24 1651
3434.79 1717
3435.35 1739
3435.90 1697
3436.45 1682
3437.00 1519
3437.56 1584
3438.11 1579
3438.66 1569
3439.22 1602
3439.77 1672
3440.32 1664
3440.88 1522
3441.43 1798
3441.98 1944
3442.54 2004
3443.09 1818
3443.64 1725
3444.20 2053
3444.75 1936
3445.30 1809
3445.86 1801
3446.41 1875
3446.96 1714
3447.52 1608
3448.07 1555
3448.63 1548
3449.18 1736
3449.73 1897
3450.29 1889
3450.84 1591
3451.39 1650
3451.95 1669
3452.50 1606
3453.06 1669
3453.61 1444
3454.17 1622
3454.72 1450
3455.27 1617
3455.83 1538
3456.38 1552
3456.94 1433
3457.49 1472
3458.05 1546
3458.60 1450
3459.16 1639
3459.71 1541
3460.27 1469
3460.82 1545
3461.37 1558
3461.93 1592
3462.48 1757
3463.04 1562
3463.59 1429
3464.15 1524
3464.70 1383
3465.26 1402
3465.82 1719
3466.37 1705
3466.93 1566
3467.48 1539
3468.04 1614
3468.59 1532
3469.15 1541
3469.70 1698
3470.26 1798
3470.81 1838
3471.37 1889
3471.92 1849
3472.48 1772
3473.04 1837
3473.59 2004
3474.15 1941
3474.70 1795
3475.26 1809
3475.82 1860
3476.37 1866
3476.93 1817
3477.48 1793
3478.04 1753
3478.60 1810
3479.15 1903
3479.71 1888
3480.27 2016
3480.82 2071
3481.38 1907
3481.93 1831
3482.49 1971
3483.05 2044
3483.60 2111
3484.16 2009
3484.72 2089
3485.27 2002
3485.83 1987
3486.39 2154
3486.94 2102
3487.50 2112
3488.06 2456
3488.62 2576
3489.17 2951
3489.73 3462
3490.29 4123
3490.84 4687
3491.40 5422
3491.96 6319
3492.52 6850
3493.07 7099
3493.63 6997
3494.19 6993
3494.75 6378
3495.30 5960
3495.86 5473
3496.42 4603
3496.98 4051
3497.53 3518
3498.09 3218
3498.65 3323
3499.21 3408
3499.76 3279
3500.32 3574
3500.88 3626
3501.44 3463
3502.00 3428
3502.56 3713
3503.11 3381
3503.67 3325
3504.23 3597
3504.79 3273
3505.35 3135
3505.90 3092
3506.46 3181
3507.02 3254
3507.58 2726
3508.14 2898
3508.70 3096
3509.26 3025
3509.81 2647
3510.37 2427
3510.93 2117
3511.49 2301
3512.05 2337
3512.61 2285
3513.17 2244
3513.73 2352
3514.29 2162
3514.84 1872
3515.40 1790
3515.96 1788
3516.52 1862
3517.08 1946
3517.64 1923
3518.20 1785
3518.76 1784
3519.32 1938
3519.88 2191
3520.44 2152
3521.00 1961
3521.56 1982
3522.12 2210
3522.68 2312
3523.24 2326
3523.80 2194
3524.36 1952
3524.92 2161
3525.48 2228
3526.04 2045
3526.60 2046
3527.16 1874
3527.72 1845
3528.28 1990
3528.84 1888
3529.40 1656
3529.96 1776
3530.52 1690
3531.08 1759
3531.64 1900
3532.20 1874
3532.76 2053
3533.32 1779
3533.88 1761
3534.44 1639
3535.00 1667
3535.56 1734
3536.12 1610
3536.68 1647
3537.25 1616
3537.81 1691
3538.37 1674
3538.93 1648
3539.49 1773
3540.05 1650
3540.61 1555
3541.17 1602
3541.73 1619
3542.30 1695
3542.86 1732
3543.42 1703
3543.98 1601
3544.54 1643
3545.10 1695
3545.66 1607
3546.23 1624
3546.79 1678
3547.35 1617
3547.91 1731
3548.47 1811
3549.03 1819
3549.60 1635
3550.16 1634
3550.72 1614
3551.28 1551
3551.84 1576
3552.41 1535
3552.97 1626
3553.53 1539
3554.09 1310
3554.65 1306
3555.22 1338
3555.78 1350
3556.34 1351
3556.90 1428
3557.47 1565
3558.03 1451
3558.59 1525
3559.15 1558
3559.72 1620
3560.28 1569
3560.84 1457
3561.41 1430
3561.97 1487
3562.53 1664
3563.09 1535
3563.66 1415
3564.22 1437
3564.78 1609
3565.35 1547
3565.91 1477
3566.47 1527
3567.04 1410
3567.60 1380
3568.16 1496
3568.73 1429
3569.29 1274
3569.85 1438
3570.42 1313
3570.98 1294
3571.54 1519
3572.11 1396
3572.67 1324
3573.23 1327
3573.80 1356
3574.36 1455
3574.93 1555
3575.49 1414
3576.05 1534
3576.62 1626
3577.18 1557
3577.75 1490
3578.31 1468
3578.87 1518
3579.44 1473
3580.00 1546
3580.57 1597
3581.13 1491
3581.70 1507
3582.26 1333
3582.82 1274
3583.39 1391
3583.95 1245
3584.52 1278
3585.08 1373
3585.65 1450
3586.21 1374
3586.78 1413
3587.34 1488
3587.91 1433
3588.47 1403
3589.04 1415
3589.60 1422
3590.17 1452
3590.73 1364
3591.30 1323
3591.86 1471
3592.43 1361
3592.99 1342
3593.56 1232
3594.12 1193
3594.69 1272
3595.25 1355
3595.82 1356
3596.39 1255
3596.95 1274
3597.52 1364
3598.08 1455
3598.65 1341
3599.21 1287
3599.78 1367
3600.35 1340
3600.91 1310
3601.48 1261
3602.04 1326
3602.61 1354
3603.18 1245
3603.74 1288
3604.31 1283
3604.87 1353
3605.44 1353
3606.01 1203
3606.57 1139
3607.14 1111
3607.71 1122
3608.27 1175
3608.84 1207
3609.41 1486
3609.97 1310
3610.54 1409
3611.11 1242
3611.67 1112
3612.24 1224
3612.81 1205
3613.37 1329
3613.94 1240
3614.51 1207
3615.07 1364
3615.64 1156
3616.21 1224
3616.77 1194
3617.34 1191
3617.91 1301
3618.48 1336
3619.04 1335
3619.61 1252
3620.18 1381
3620.75 1275
3621.31 1136
3621.88 1229
3622.45 1306
3623.02 1312
3623.58 1174
3624.15 1245
3624.72 1288
3625.29 1289
3625.86 1332
3626.42 1294
3626.99 1269
3627.56 1307
3628.13 1301
3628.70 1256
3629.26 1318
3629.83 1286
3630.40 1200
3630.97 1188
3631.54 1353
3632.10 1363
3632.67 1262
3633.24 1269
3633.81 1352
3634.38 1340
3634.95 1389
3635.52 1344
3636.08 1193
3636.65 1228
3637.22 1200
3637.79 1343
3638.36 1321
3638.93 1300
3639.50 1487
3640.07 1407
3640.64 1571
3641.20 1775
3641.77 1667
3642.34 1796
3642.91 1744
3643.48 1592
3644.05 1694
3644.62 1883
3645.19 1684
3645.76 1610
3646.33 1569
3646.90 1653
3647.47 1430
3648.04 1413
3648.61 1560
3649.18 1472
3649.75 1386
3650.32 1524
3650.89 1766
3651.46 1600
3652.03 1676
3652.60 1736
3653.17 1786
3653.74 1841
3654.31 1811
3654.88 1676
3655.45 1756
3656.02 1716
3656.59 1547
3657.16 1705
3657.73 1794
3658.30 1751
3658.87 1606
3659.44 1793
3660.01 1861
3660.58 1755
3661.15 1482
3661.72 1719
3662.29 1730
3662.86 1771
3663.43 1708
3664.00 1818
3664.58 2128
3665.15 2324
3665.72 2759
3666.29 2504
3666.86 2433
3667.43 2442
3668.00 2275
3668.57 2289
3669.14 2350
3669.72 2362
3670.29 2279
3670.86 2113
3671.43 2086
3672.00 1955
3672.57 1772
3673.14 1907
3673.72 2025
3674.29 2004
3674.86 1932
3675.43 1826
3676.00 1753
3676.57 1641
3677.15 1806
3677.72 1700
3678.29 1663
3678.86 1364
3679.43 1556
3680.01 1542
3680.58 1491
3681.15 1589
3681.72 1652
3682.29 1659
3682.87 1594
3683.44 1489
3684.01 1343
3684.58 1352
3685.16 1285
3685.73 1393
3686.30 1426
3686.87 1464
3687.45 1580
3688.02 1472
3688.59 1465
3689.17 1395
3689.74 1333
3690.31 1357
3690.88 1417
3691.46 1343
3692.03 1306
3692.60 1331
3693.18 1328
3693.75 1322
3694.32 1385
3694.90 1325
3695.47 1373
3696.04 1457
3696.62 1302
3697.19 1224
3697.76 1387
3698.34 1314
3698.91 1346
3699.48 1211
3700.06 1260
3700.63 1303
3701.21 1344
3701.78 1413
3702.35 1349
3702.93 1259
3703.50 1269
3704.07 1326
3704.65 1337
3705.22 1260
3705.80 1375
3706.37 1227
3706.95 1203
3707.52 1158
3708.09 1446
3708.67 1426
3709.24 1392
3709.82 1269
3710.39 1500
3710.97 1375
3711.54 1284
3712.11 1283
3712.69 1316
3713.26 1358
3713.84 1309
3714.41 1327
3714.99 1417
3715.56 1486
3716.14 1303
3716.71 1339
3717.29 1230
3717.86 1172
3718.44 1276
3719.01 1389
3719.59 1251
3720.16 1270
3720.74 1400
3721.31 1391
3721.89 1188
3722.47 1175
3723.04 1259
3723.62 1306
3724.19 1373
3724.77 1410
3725.34 1279
3725.92 1223
3726.49 1306
3727.07 1449
3727.65 1464
3728.22 1315
3728.80 1190
3729.37 1251
3729.95 1158
3730.53 1206
3731.10 1306
3731.68 1283
3732.25 1313
3732.83 1244
3733.41 1222
3733.98 1158
3734.56 1054
3735.14 1252
3735.71 1288
3736.29 1210
3736.86 1149
3737.44 1207
3738.02 1217
3738.59 1157
3739.17 1099
3739.75 1212
3740.32 1226
3740.90 1197
3741.48 1226
3742.06 1200
3742.63 1079
3743.21 1095
3743.79 1142
3744.36 1131
3744.94 1259
3745.52 1225
3746.09 1227
3746.67 1261
3747.25 1301
3747.83 1241
3748.40 1143
3748.98 1181
3749.56 1101
3750.14 1056
3750.71 1149
3751.29 1183
3751.87 1167
3752.45 1236
3753.03 1279
3753.60 1336
3754.18 1286
3754.76 1301
3755.34 1280
3755.91 1294
3756.49 1343
3757.07 1280
3757.65 1246
3758.23 1291
3758.81 1421
3759.38 1306
3759.96 1512
3760.54 1364
3761.12 1395
3761.70 1410
3762.28 1380
3762.85 1435
3763.43 1257
3764.01 1262
3764.59 1235
3765.17 1266
3765.75 1291
3766.33 1280
3766.90 1217
3767.48 1180
3768.06 1380
3768.64 1274
3769.22 1218
3769.80 1338
3770.38 1417
3770.96 1195
3771.54 1217
3772.12 1329
3772.70 1232
3773.27 1208
3773.85 1372
3774.43 1536
3775.01 1363
3775.59 1340
3776.17 1145
3776.75 1266
3777.33 1216
3777.91 1409
3778.49 1344
3779.07 1314
3779.65 1401
3780.23 1379
3780.81 1431
3781.39 1308
3781.97 1382
3782.55 1264
3783.13 1299
3783.71 1236
3784.29 1245
3784.87 1315
3785.45 1229
3786.03 1340
3786.61 1228
3787.19 1113
3787.77 1239
3788.35 1333
3788.93 1240
3789.51 1223
3790.09 1349
3790.67 1382
3791.26 1305
3791.84 1381
3792.42 1329
3793.00 1253
3793.58 1516
3794.16 1658
3794.74 1666
3795.32 1445
3795.90 1432
3796.48 1506
3797.07 1431
3797.65 1513
3798.23 1576
3798.81 1474
3799.39 1546
3799.97 1678
3800.55 1912
3801.13 2189
3801.72 2177
3802.30 2137
3802.88 2098
3803.46 2108
3804.04 2173
3804.62 2132
3805.21 2223
3805.79 2132
3806.37 1804
3806.95 1737
3807.53 1754
3808.12 1918
3808.70 2038
3809.28 1867
3809.86 2012
3810.44 2096
3811.03 2145
3811.61 2112
3812.19 2084
3812.77 2116
3813.36 2340
3813.94 2300
3814.52 2056
3815.10 2254
3815.69 2485
3816.27 2433
3816.85 2590
3817.43 2311
3818.02 2503
3818.60 2379
3819.18 2109
3819.76 2038
3820.35 1925
3820.93 1889
3821.51 1818
3822.10 1768
3822.68 1891
3823.26 1930
3823.85 1772
3824.43 1809
3825.01 2045
3825.60 1741
3826.18 1553
3826.76 1658
3827.35 1539
3827.93 1642
3828.51 1755
3829.10 1685
3829.68 1598
3830.26 1605
3830.85 1649
3831.43 1648
3832.02 1519
3832.60 1468
3833.18 1433
3833.77 1420
3834.35 1434
3834.93 1440
3835.52 1454
3836.10 1503
3836.69 1366
3837.27 1356
3837.86 1387
3838.44 1422
3839.02 1267
3839.61 1438
3840.19 1306
3840.78 1352
3841.36 1305
3841.95 1312
3842.53 1322
3843.12 1378
3843.70 1243
3844.29 1248
3844.87 1351
3845.46 1211
3846.04 1332
3846.63 1186
3847.21 1282
3847.80 1216
3848.38 1233
3848.97 1281
3849.55 1138
3850.14 1147
3850.72 1198
3851.31 1211
3851.89 1350
3852.48 1277
3853.06 1254
3853.65 1313
3854.23 1296
3854.82 1277
3855.40 1217
3855.99 1213
3856.58 1420
3857.16 1251
3857.75 1217
3858.33 1223
3858.92 1282
3859.50 1289
3860.09 1219
3860.68 1225
3861.26 1184
3861.85 1139
3862.43 1243
3863.02 1052
3863.61 1139
3864.19 1282
3864.78 1194
3865.37 1210
3865.95 1257
3866.54 1295
3867.13 1293
3867.71 1333
3868.30 1302
3868.89 1319
3869.47 1311
3870.06 1288
3870.65 1567
3871.23 1530
3871.82 1375
3872.41 1335
3872.99 1253
3873.58 1193
3874.17 1311
3874.75 1303
3875.34 1209
3875.93 1278
3876.52 1192
3877.10 1254
3877.69 1292
3878.28 1119
3878.86 1130
3879.45 1202
3880.04 1181
3880.63 1144
3881.21 1154
3881.80 1286
3882.39 1245
3882.98 996
3883.57 1104
3884.15 1227
3884.74 1306
3885.33 1285
3885.92 1171
3886.50 1263
3887.09 1158
3887.68 1264
3888.27 1229
3888.86 1241
3889.45 1213
3890.03 1187
3890.62 1218
3891.21 1286
3891.80 1204
3892.39 1108
3892.98 1046
3893.56 1156
3894.15 1348
3894.74 1226
3895.33 1213
3895.92 1214
3896.51 1080
3897.10 1109
3897.68 1050
3898.27 973
3898.86 1093
3899.45 1088
3900.04 1266
3900.63 1254
3901.22 1343
3901.81 1101
3902.40 1088
3902.99 1231
3903.57 1285
3904.16 1287
3904.75 1182
3905.34 1191
3905.93 1181
3906.52 1159
3907.11 1222
3907.70 1268
3908.29 1310
3908.88 1205
3909.47 1170
3910.06 1169
3910.65 1275
3911.24 1286
3911.83 1208
3912.42 1230
3913.01 1212
3913.60 1200
3914.19 1114
3914.78 1134
3915.37 1209
3915.96 1125
3916.55 1230
3917.14 1338
3917.73 1290
3918.32 1151
3918.91 1217
3919.50 1222
3920.09 1163
3920.68 1153
3921.27 1174
3921.86 1205
3922.45 1268
3923.05 1135
3923.64 1231
3924.23 1192
3924.82 1146
3925.41 1191
3926.00 1255
3926.59 1058
3927.18 1159
3927.77 1337
3928.36 1280
3928.95 1173
3929.55 1286
3930.14 1237
3930.73 1261
3931.32 1210
3931.91 1199
3932.50 1281
3933.09 1036
3933.69 1143
3934.28 1273
3934.87 1135
3935.46 1148
3936.05 1240
3936.64 1225
3937.24 1205
3937.83 1301
3938.42 1505
3939.01 1412
3939.60 1305
3940.20 1130
3940.79 1164
3941.38 1228
3941.97 1244
3942.56 1258
3943.16 1227
3943.75 1432
3944.34 1368
3944.93 1236
3945.53 1262
3946.12 1155
3946.71 1140
3947.30 1226
3947.90 1159
3948.49 1127
3949.08 1223
3949.67 1225
3950.27 1170
3950.86 1092
3951.45 1182
3952.05 1161
3952.64 1110
3953.23 1170
3953.82 1201
3954.42 1313
3955.01 1108
3955.60 1142
3956.20 1231
3956.79 1223
3957.38 1182
3957.98 1084
3958.57 1139
3959.16 1399
3959.76 1386
3960.35 1108
3960.94 1126
3961.54 1254
3962.13 1193
3962.73 1153
3963.32 1260
3963.91 1294
3964.51 1275
3965.10 1305
3965.69 1372
3966.29 1288
3966.88 1332
3967.48 1398
3968.07 1332
3968.66 1508
3969.26 1407
3969.85 1455
3970.45 1303
3971.04 1364
3971.64 1362
3972.23 1351
3972.82 1383
3973.42 1547
3974.01 1291
3974.61 1449
3975.20 1655
3975.80 1805
3976.39 1631
3976.99 1657
3977.58 1707
3978.18 1809
3978.77 1931
3979.37 1827
3979.96 1758
3980.56 1688
3981.15 1803
3981.75 1612
3982.34 1721
3982.94 1699
3983.53 1637
3984.13 1630
3984.72 1567
3985.32 1494
3985.91 1505
3986.51 1556
3987.11 1599
3987.70 1656
3988.30 1577
3988.89 1531
3989.49 1486
3990.08 1510
3990.68 1514
3991.28 1546
3991.87 1439
3992.47 1389
3993.06 1410
3993.66 1461
3994.26 1551
3994.85 1488
3995.45 1579
3996.04 1389
3996.64 1215
3997.24 1400
3997.83 1406
3998.43 1466
3999.03 1420
3999.62 1237
4000.22 1202
4000.81 1235
4001.41 1271
4002.01 1344
4002.60 1180
4003.20 1229
4003.80 1305
4004.40 1252
4004.99 1249
4005.59 1437
4006.19 1274
4006.78 1351
4007.38 1287
4007.98 1296
4008.57 1310
4009.17 1365
4009.77 1201
4010.37 1448
4010.96 1277
4011.56 1214
4012.16 1235
4012.76 1319
4013.35 1179
4013.95 1246
4014.55 1281
4015.15 1276
4015.74 1331
4016.34 1331
4016.94 1192
4017.54 1237
4018.13 1339
4018.73 1326
4019.33 1267
4019.93 1356
4020.53 1256
4021.12 1377
4021.72 1234
4022.32 1188
4022.92 1112
4023.52 1171
4024.12 1220
4024.71 1403
4025.31 1370
4025.91 1130
4026.51 1053
4027.11 1294
4027.71 1290
4028.30 1253
4028.90 1346
4029.50 1365
4030.10 1192
4030.70 1174
4031.30 1276
4031.90 1303
4032.50 1235
4033.10 1229
4033.69 1327
4034.29 1362
4034.89 1063
4035.49 1249
4036.09 1270
4036.69 1311
4037.29 1229
4037.89 1265
4038.49 1219
4039.09 1165
4039.69 1349
4040.29 1274
4040.89 1170
4041.49 1120
4042.08 1136
4042.68 1285
4043.28 1113
4043.88 1122
4044.48 1072
4045.08 1043
4045.68 1150
4046.28 1087
4046.88 1146
4047.48 1083
4048.08 1212
4048.68 1373
4049.28 1233
4049.88 1070
4050.48 1100
4051.08 1146
4051.69 1150
4052.29 1120
4052.89 1057
4053.49 1009
4054.09 1036
4054.69 1003
4055.29 972
4055.89 1127
4056.49 1044
4057.09 995
4057.69 1135
4058.29 1003
4058.89 1118
4059.49 1117
4060.09 1107
4060.70 1128
4061.30 1117
4061.90 1100
4062.50 1035
4063.10 1068
4063.70 945
4064.30 898
4064.90 1162
4065.51 1057
4066.11 1028
4066.71 1148
4067.31 1137
4067.91 1031
4068.51 989
4069.11 1188
4069.72 1137
4070.32 921
4070.92 1035
4071.52 1047
4072.12 1034
4072.73 992
4073.33 1055
4073.93 1038
4074.53 1083
4075.13 1087
4075.74 1128
4076.34 1099
4076.94 1115
4077.54 1294
4078.14 1197
4078.75 1004
4079.35 1120
4079.95 1246
4080.55 1079
4081.16 1239
4081.76 1162
4082.36 1074
4082.96 1078
4083.57 1100
4084.17 1192
4084.77 1163
4085.38 1237
4085.98 1318
4086.58 1304
4087.18 1163
4087.79 1231
4088.39 1055
4088.99 933
4089.60 1125
4090.20 1088
4090.80 1017
4091.41 1059
4092.01 1097
4092.61 1191
4093.22 1066
4093.82 967
4094.42 1042
4095.03 1058
4095.63 1115
4096.23 1030
4096.84 1094
4097.44 1122
4098.05 1198
4098.65 1194
4099.25 1190
4099.86 1008
4100.46 1033
4101.06 979
4101.67 1037
4102.27 1031
4102.88 1171
4103.48 1069
4104.09 983
4104.69 1053
4105.29 1094
4105.90 1007
4106.50 1058
4107.11 944
4107.71 1059
4108.32 1102
4108.92 1020
4109.53 1114
4110.13 1095
4110.74 934
4111.34 1067
4111.94 1093
4112.55 1091
4113.15 1086
4113.76 951
4114.36 1003
4114.97 962
4115.57 950
4116.18 1103
4116.78 1033
4117.39 1055
4118.00 1038
4118.60 987
4119.21 903
4119.81 926
4120.42 999
4121.02 1037
4121.63 1037
4122.23 963
4122.84 961
4123.44 903
4124.05 896
4124.66 904
4125.26 945
4125.87 1107
4126.47 1092
4127.08 1065
4127.68 991
4128.29 1040
4128.90 1021
4129.50 953
4130.11 1046
4130.72 1051
4131.32 1042
4131.93 1013
4132.53 1033
4133.14 975
4133.75 953
4134.35 968
4134.96 1015
4135.57 975
4136.17 1083
4136.78 1210
4137.39 1076
4137.99 1129
4138.60 1110
4139.21 1154
4139.81 1092
4140.42 1035
4141.03 978
4141.63 968
4142.24 1072
4142.85 1210
4143.46 1255
4144.06 1182
4144.67 1240
4145.28 1085
4145.88 1049
4146.49 1099
4147.10 1077
4147.71 1123
4148.31 1260
4148.92 1102
4149.53 1024
4150.14 1128
4150.74 1058
4151.35 1003
4151.96 947
4152.57 974
4153.18 1085
4153.78 1066
4154.39 988
4155.00 1013
4155.61 1117
4156.22 1213
4156.82 1209
4157.43 1143
4158.04 1306
4158.65 1261
4159.26 1240
4159.86 1524
4160.47 1461
4161.08 1258
4161.69 1312
4162.30 1187
4162.91 1249
4163.52 1112
4164.12 1205
4164.73 1170
4165.34 1081
4165.95 1162
4166.56 1254
4167.17 1245
4167.78 1144
4168.39 1070
4168.99 1158
4169.60 1107
4170.21 1118
4170.82 1349
4171.43 1174
4172.04 1045
4172.65 1104
4173.26 1147
4173.87 1077
4174.48 1123
4175.09 1046
4175.70 929
4176.31 1025
4176.92 982
4177.53 1055
4178.13 1047
4178.74 1032
4179.35 1058
4179.96 1096
4180.57 1238
4181.18 1101
4181.79 1049
4182.40 1102
4183.01 1009
4183.62 1146
4184.23 1087
4184.84 1120
4185.45 1156
4186.06 1153
4186.67 975
4187.29 1103
4187.90 1158
4188.51 1037
4189.12 1176
4189.73 1038
4190.34 1076
4190.95 1149
4191.56 1175
4192.17 1168
4192.78 1000
4193.39 969
4194.00 1180
4194.61 1182
4195.22 1147
4195.83 1125
4196.45 1171
4197.06 1141
4197.67 990
4198.28 1096
4198.89 1106
4199.50 1218
4200.11 1055
4200.72 950
4201.33 973
4201.95 1012
4202.56 968
4203.17 1131
4203.78 1059
4204.39 1181
4205.00 1174
4205.62 1176
4206.23 1088
4206.84 1000
4207.45 1137
4208.06 1196
4208.67 1285
4209.29 1075
4209.90 1107
4210.51 1156
4211.12 1180
4211.73 1183
4212.35 1168
4212.96 1178
4213.57 1120
4214.18 1211
4214.80 1257
4215.41 1254
4216.02 1215
4216.63 1187
4217.25 1088
4217.86 1221
4218.47 1216
4219.08 1153
4219.70 1189
4220.31 1083
4220.92 1150
4221.53 1195
4222.15 1197
4222.76 1165
4223.37 1148
4223.99 1163
4224.60 1254
4225.21 1210
4225.83 1326
4226.44 1313
4227.05 1272
4227.66 1389
4228.28 1321
4228.89 1226
4229.51 1327
4230.12 1468
4230.73 1321
4231.35 1387
4231.96 1570
4232.57 1568
4233.19 1830
4233.80 1907
4234.41 1952
4235.03 2136
4235.64 2334
4236.26 2354
4236.87 2381
4237.48 2297
4238.10 2247
4238.71 2145
4239.33 1890
4239.94 1727
4240.55 1668
4241.17 1429
4241.78 1437
4242.40 1345
4243.01 1328
4243.63 1436
4244.24 1429
4244.85 1309
4245.47 1373
4246.08 1423
4246.70 1400
4247.31 1486
4247.93 1390
4248.54 1261
4249.16 1370
4249.77 1452
4250.39 1436
4251.00 1399
4251.62 1243
4252.23 1282
4252.85 1385
4253.46 1301
4254.08 1240
4254.69 1275
4255.31 1272
4255.92 1204
4256.54 1167
4257.15 1212
4257.77 1258
4258.39 1264
4259.00 1253
4259.62 1220
4260.23 1211
4260.85 1175
4261.46 1149
4262.08 1165
4262.69 1143
4263.31 1196
4263.93 1260
4264.54 1199
4265.16 1109
4265.77 1234
4266.39 1233
4267.01 1152
4267.62 1242
4268.24 1283
4268.86 1268
4269.47 1250
4270.09 1392
4270.70 1354
4271.32 1380
4271.94 1451
4272.55 1560
4273.17 1607
4273.79 1551
4274.40 1515
4275.02 1559
4275.64 1491
4276.25 1576
4276.87 1698
4277.49 1708
4278.10 1605
4278.72 1585
4279.34 1801
4279.96 1662
4280.57 1704
4281.19 1484
4281.81 1396
4282.42 1422
4283.04 1577
4283.66 1594
4284.28 1281
4284.89 1283
4285.51 1488
4286.13 1419
4286.75 1424
4287.36 1462
4287.98 1427
4288.60 1457
4289.22 1389
4289.83 1312
4290.45 1418
4291.07 1423
4291.69 1477
4292.31 1497
4292.92 1209
4293.54 1289
4294.16 1455
4294.78 1331
4295.40 1305
4296.01 1202
4296.63 1152
4297.25 1244
4297.87 1132
4298.49 1102
4299.11 1124
4299.72 1114
4300.34 1279
4300.96 1268
4301.58 1261
4302.20 1202
4302.82 1094
4303.44 1287
4304.06 1147
4304.67 1158
4305.29 1266
4305.91 1212
4306.53 1198
4307.15 1146
4307.77 1132
4308.39 1197
4309.01 1209
4309.63 1197
4310.25 1115
4310.86 1115
4311.48 1117
4312.10 1261
4312.72 1304
4313.34 1246
4313.96 1292
4314.58 1122
4315.20 1206
4315.82 1176
4316.44 1139
4317.06 1137
4317.68 1160
4318.30 1250
4318.92 1104
4319.54 1123
4320.16 1304
4320.78 1212
4321.40 1174
4322.02 1318
4322.64 1338
4323.26 1244
4323.88 1176
4324.50 1261
4325.12 1307
4325.74 1324
4326.36 1240
4326.98 1352
4327.60 1326
4328.22 1267
4328.84 1336
4329.46 1389
4330.08 1394
4330.71 1309
4331.33 1287
4331.95 1362
4332.57 1348
4333.19 1334
4333.81 1396
4334.43 1336
4335.05 1508
4335.67 1355
4336.29 1356
4336.91 1498
4337.54 1740
4338.16 1647
4338.78 1724
4339.40 1544
4340.02 1487
4340.64 1516
4341.26 1582
4341.89 1655
4342.51 1759
4343.13 1976
4343.75 2375
4344.37 2876
4344.99 2780
4345.62 3736
4346.24 4137
4346.86 4668
4347.48 4855
4348.10 5411
4348.73 5182
4349.35 4690
4349.97 4264
4350.59 3844
4351.21 3474
4351.84 3087
4352.46 2822
4353.08 2148
4353.70 1975
4354.33 1815
4354.95 1747
4355.57 1775
4356.19 1888
4356.82 1846
4357.44 1718
4358.06 1689
4358.68 1745
4359.31 1806
4359.93 1943
4360.55 1918
4361.17 1937
4361.80 1953
4362.42 1724
4363.04 1720
4363.67 1795
4364.29 1874
4364.91 1714
4365.54 1570
4366.16 1484
4366.78 1615
4367.41 1379
4368.03 1438
4368.65 1522
4369.28 1473
4369.90 1453
4370.52 1398
4371.15 1246
4371.77 1319
4372.39 1414
4373.02 1282
4373.64 1225
4374.27 1407
4374.89 1271
4375.51 1368
4376.14 1352
4376.76 1544
4377.39 1518
4378.01 1411
4378.63 1396
4379.26 1431
4379.88 1711
4380.51 1708
4381.13 1799
4381.75 1641
4382.38 1666
4383.00 1620
4383.63 1579
4384.25 1565
4384.88 1595
4385.50 1604
4386.13 1508
4386.75 1443
4387.38 1453
4388.00 1362
4388.63 1389
4389.25 1295
4389.88 1164
4390.50 1185
4391.13 1345
4391.75 1323
4392.38 1261
4393.00 1228
4393.63 1383
4394.25 1290
4394.88 1372
4395.50 1338
4396.13 1256
4396.75 1291
4397.38 1307
4398.00 1301
4398.63 1219
4399.26 1089
4399.88 1059
4400.51 1048
4401.13 1402
4401.76 1306
4402.38 1234
4403.01 1342
4403.64 1233
4404.26 1165
4404.89 1270
4405.51 1233
4406.14 1212
4406.77 1220
4407.39 1325
4408.02 1123
4408.64 1209
4409.27 1248
4409.90 1211
4410.52 1241
4411.15 1164
4411.78 1155
4412.40 1359
4413.03 1369
4413.66 1364
4414.28 1400
4414.91 1144
4415.54 1222
4416.16 1145
4416.79 1259
4417.42 1189
4418.04 1220
4418.67 1097
4419.30 1266
4419.93 1256
4420.55 1160
4421.18 1284
4421.81 1262
4422.43 1277
4423.06 1192
4423.69 1223
4424.32 1037
4424.94 1016
4425.57 1224
4426.20 1189
4426.83 1206
4427.45 1171
4428.08 1080
4428.71 1087
4429.34 1141
4429.96 1108
4430.59 1103
4431.22 1265
4431.85 1224
4432.48 1178
4433.10 1128
4433.73 1202
4434.36 1196
4434.99 1186
4435.62 1398
4436.24 1322
4436.87 1258
4437.50 1148
4438.13 1249
4438.76 1278
4439.39 1147
4440.02 1208
4440.64 1205
4441.27 1192
4441.90 1136
4442.53 1071
4443.16 1103
4443.79 1035
4444.42 1122
4445.04 1181
4445.67 1123
4446.30 1177
4446.93 1191
4447.56 1226
4448.19 1224
4448.82 1248
4449.45 1306
4450.08 1224
4450.71 1124
4451.34 1309
4451.97 1240
4452.59 1149
4453.22 1296
4453.85 1142
4454.48 1284
4455.11 1318
4455.74 1347
4456.37 1232
4457.00 1129
4457.63 1176
4458.26 1233
4458.89 1227
4459.52 1289
4460.15 1214
4460.78 1185
4461.41 1348
4462.04 1169
4462.67 1114
4463.30 1248
4463.93 1256
4464.56 1148
4465.19 1093
4465.82 1081
4466.45 1048
4467.08 970
4467.71 1122
4468.34 1187
4468.97 1171
4469.61 1142
4470.24 1228
4470.87 1154
4471.50 995
4472.13 1118
4472.76 1202
4473.39 1227
4474.02 1231
4474.65 1042
4475.28 1167
4475.91 1140
4476.54 1063
4477.18 1066
4477.81 1028
4478.44 1209
4479.07 1197
4479.70 1230
4480.33 1209
4480.96 1163
4481.59 1112
4482.23 1017
4482.86 1101
4483.49 1169
4484.12 1219
4484.75 1206
4485.38 1168
4486.02 1099
4486.65 1005
4487.28 1041
4487.91 1003
4488.54 1174
4489.18 1206
4489.81 1317
4490.44 1214
4491.07 1151
4491.70 1163
4492.34 1131
4492.97 1125
4493.60 1120
4494.23 1275
4494.87 1226
4495.50 1136
4496.13 1179
4496.76 1298
4497.40 1276
4498.03 1104
4498.66 1192
4499.29 1446
4499.93 1576
4500.56 1348
4501.19 1328
4501.82 1451
4502.46 1490
4503.09 1596
4503.72 1603
4504.36 1460
4504.99 1253
4505.62 1442
4506.26 1273
4506.89 1170
4507.52 1266
4508.16 1253
4508.79 1201
4509.42 1179
4510.06 1242
4510.69 1229
4511.32 1156
4511.96 1415
4512.59 1201
4513.22 1049
4513.86 1062
4514.49 1163
4515.13 1120
4515.76 943
4516.39 1085
4517.03 1192
4517.66 1146
4518.30 1149
4518.93 1022
4519.56 1179
4520.20 1216
4520.83 1132
4521.47 1086
4522.10 1067
4522.73 1087
4523.37 1168
4524.00 1098
4524.64 1016
4525.27 1079
4525.91 1196
4526.54 1119
4527.18 1041
4527.81 1113
4528.45 1134
4529.08 1135
4529.72 1018
4530.35 1006
4530.99 1195
4531.62 1161
4532.26 1122
4532.89 1056
4533.53 1158
4534.16 1191
4534.80 1128
4535.43 1027
4536.07 1054
4536.70 1051
4537.34 1050
4537.97 1062
4538.61 1072
4539.24 1125
4539.88 1096
4540.51 1093
4541.15 1124
4541.79 1230
4542.42 1223
4543.06 1087
4543.69 1234
4544.33 1166
4544.96 949
4545.60 958
4546.24 1062
4546.87 1021
4547.51 1187
4548.14 1238
4548.78 1162
4549.42 1238
4550.05 980
4550.69 1035
4551.33 1106
4551.96 1244
4552.60 1087
4553.24 942
4553.87 1058
4554.51 1077
4555.15 980
4555.78 981
4556.42 1091
4557.06 1072
4557.69 1087
4558.33 1059
4558.97 1035
4559.60 1150
4560.24 1116
4560.88 1102
4561.51 1093
4562.15 1062
4562.79 1096
4563.43 1016
4564.06 981
4564.70 1049
4565.34 1026
4565.97 989
4566.61 968
4567.25 933
4567.89 1024
4568.52 1118
4569.16 1261
4569.80 1211
4570.44 1245
4571.07 1178
4571.71 1094
4572.35 1058
4572.99 1075
4573.63 1040
4574.26 1040
4574.90 1078
4575.54 1155
4576.18 1079
4576.82 1108
4577.45 1122
4578.09 1078
4578.73 1113
4579.37 1182
4580.01 1226
4580.65 1238
4581.28 1333
4581.92 1141
4582.56 1087
4583.20 1311
4583.84 1108
4584.48 1214
4585.12 1220
4585.76 1175
4586.39 1174
4587.03 1208
4587.67 1220
4588.31 1226
4588.95 1318
4589.59 1517
4590.23 1666
4590.87 1831
4591.51 1857
4592.15 2082
4592.78 1727
4593.42 1902
4594.06 2278
4594.70 2224
4595.34 2008
4595.98 1860
4596.62 1749
4597.26 1621
4597.90 1550
4598.54 1518
4599.18 1554
4599.82 1384
4600.46 1415
4601.10 1503
4601.74 1550
4602.38 1426
4603.02 1409
4603.66 1373
4604.30 1465
4604.94 1275
4605.58 1368
4606.22 1322
4606.86 1331
4607.50 1267
4608.14 1252
4608.78 1251
4609.42 1364
4610.06 1348
4610.70 1268
4611.34 1234
4611.98 1175
4612.62 1215
4613.26 1471
4613.90 1174
4614.55 1252
4615.19 1244
4615.83 1339
4616.47 1344
4617.11 1254
4617.75 1140
4618.39 1070
4619.03 1128
4619.67 1222
4620.31 1232
4620.96 1157
4621.60 1161
4622.24 1166
4622.88 1258
4623.52 1259
4624.16 1259
4624.80 1248
4625.44 1394
4626.09 1169
4626.73 1061
4627.37 1092
4628.01 1109
4628.65 1126
4629.29 1236
4629.94 1240
4630.58 1304
4631.22 1198
4631.86 1256
4632.50 1295
4633.15 1237
4633.79 1500
4634.43 1494
4635.07 1315
4635.72 1274
4636.36 1219
4637.00 1229
4637.64 1272
4638.28 1213
4638.93 1185
4639.57 1309
4640.21 1262
4640.85 1224
4641.50 1274
4642.14 1245
4642.78 1251
4643.43 1277
4644.07 1306
4644.71 1259
4645.35 1157
4646.00 1171
4646.64 1143
4647.28 1189
4647.93 1211
4648.57 1139
4649.21 1129
4649.86 948
4650.50 1008
4651.14 1192
4651.79 1256
4652.43 1218
4653.07 1244
4653.72 1136
4654.36 1064
4655.00 1014
4655.65 1079
4656.29 1127
4656.93 1097
4657.58 1199
4658.22 1184
4658.87 1094
4659.51 1052
4660.15 1174
4660.80 1040
4661.44 1147
4662.09 1098
4662.73 993
4663.37 1037
4664.02 1055
4664.66 1117
4665.31 1105
4665.95 1118
4666.59 989
4667.24 972
4667.88 1020
4668.53 1044
4669.17 1068
4669.82 1091
4670.46 1200
4671.11 1260
4671.75 1223
4672.40 1166
4673.04 1147
4673.69 1127
4674.33 1093
4674.98 1046
4675.62 878
4676.27 997
4676.91 1071
4677.56 1136
4678.20 1109
4678.85 1177
4679.49 1056
4680.14 1062
4680.78 1119
4681.43 1039
4682.07 1213
4682.72 1180
4683.36 1236
4684.01 1335
4684.66 1225
4685.30 1298
4685.95 1339
4686.59 1296
4687.24 1236
4687.88 1284
4688.53 1133
4689.18 1147
4689.82 1136
4690.47 1169
4691.11 1253
4691.76 1311
4692.41 1395
4693.05 1450
4693.70 1244
4694.34 1183
4694.99 1408
4695.64 1370
4696.28 1343
4696.93 1466
4697.58 1654
4698.22 1877
4698.87 1861
4699.52 1990
4700.16 2493
4700.81 2666
4701.46 2781
4702.10 2770
4702.75 2757
4703.40 2397
4704.04 2160
4704.69 2117
4705.34 1929
4705.99 1896
4706.63 1708
4707.28 1747
4707.93 1786
4708.57 1777
4709.22 1619
4709.87 1707
4710.52 1482
4711.16 1563
4711.81 1748
4712.46 1725
4713.11 1663
4713.75 1621
4714.40 1537
4715.05 1447
4715.70 1442
4716.35 1511
4716.99 1482
4717.64 1487
4718.29 1643
4718.94 1501
4719.58 1363
4720.23 1269
4720.88 1386
4721.53 1383
4722.18 1341
4722.83 1333
4723.47 1299
4724.12 1423
4724.77 1368
4725.42 1410
4726.07 1430
4726.72 1440
4727.36 1315
4728.01 1381
4728.66 1565
4729.31 1383
4729.96 1457
4730.61 1487
4731.26 1322
4731.91 1299
4732.55 1305
4733.20 1457
4733.85 1395
4734.50 1296
4735.15 1251
4735.80 1201
4736.45 1270
4737.10 1250
4737.75 1261
4738.40 1255
4739.05 1232
4739.70 1070
4740.35 1154
4740.99 1247
4741.64 1287
4742.29 1166
4742.94 1178
4743.59 1309
4744.24 1253
4744.89 1193
4745.54 1226
4746.19 1162
4746.84 1205
4747.49 1209
4748.14 1257
4748.79 1394
4749.44 1419
4750.09 1443
4750.74 1283
4751.39 1452
4752.04 1446
4752.69 1533
4753.34 1389
4753.99 1252
4754.64 1294
4755.29 1209
4755.95 1284
4756.60 1349
4757.25 1292
4757.90 1297
4758.55 1251
4759.20 1235
4759.85 1138
4760.50 1192
4761.15 1173
4761.80 1160
4762.45 1029
4763.10 1109
4763.75 1080
4764.41 1104
4765.06 1234
4765.71 1265
4766.36 1198
4767.01 1242
4767.66 1225
4768.31 1378
4768.97 1332
4769.62 1363
4770.27 1404
4770.92 1214
4771.57 1144
4772.22 1167
4772.87 1133
4773.53 1127
4774.18 1075
4774.83 1087
4775.48 1034
4776.13 1077
4776.79 1216
4777.44 1160
4778.09 1106
4778.74 1031
4779.39 1172
4780.05 1048
4780.70 1023
4781.35 1092
4782.00 1125
4782.65 1196
4783.31 1145
4783.96 1189
4784.61 1178
4785.26 1253
4785.92 1272
4786.57 1157
4787.22 1069
4787.88 1041
4788.53 1191
4789.18 1259
4789.83 1209
4790.49 1120
4791.14 1137
4791.79 1220
4792.45 1187
4793.10 1129
4793.75 1120
4794.40 1263
4795.06 1139
4795.71 1183
4796.36 1199
4797.02 1169
4797.67 1144
4798.32 1136
4798.98 1215
4799.63 1175
4800.29 1162
4800.94 1235
4801.59 1106
4802.25 1125
4802.90 1122
4803.55 1176
4804.21 1089
4804.86 1081
4805.52 1092
4806.17 1065
4806.82 1134
4807.48 1065
4808.13 1193
4808.79 1097
4809.44 1225
4810.09 1160
4810.75 1146
4811.40 1150
4812.06 1083
4812.71 1123
4813.37 1125
4814.02 1178
4814.67 1156
4815.33 1287
4815.98 1214
4816.64 1242
4817.29 1248
4817.95 1130
4818.60 1275
4819.26 1275
4819.91 1174
4820.57 1100
4821.22 1201
4821.88 1157
4822.53 1253
4823.19 1261
4823.84 1321
4824.50 1384
4825.15 1228
4825.81 1219
4826.46 1220
4827.12 1260
4827.77 1302
4828.43 1373
4829.09 1289
4829.74 1314
4830.40 1256
4831.05 1275
4831.71 1276
4832.36 1362
4833.02 1355
4833.68 1278
4834.33 1330
4834.99 1296
4835.64 1315
4836.30 1488
4836.96 1374
4837.61 1396
4838.27 1354
4838.92 1388
4839.58 1340
4840.24 1387
4840.89 1570
4841.55 1510
4842.21 1590
4842.86 1601
4843.52 1660
4844.17 1598
4844.83 1503
4845.49 1422
4846.14 1552
4846.80 1782
4847.46 1630
4848.11 1722
4848.77 1833
4849.43 2078
4850.09 2130
4850.74 2204
4851.40 2569
4852.06 2355
4852.71 2438
4853.37 2329
4854.03 2002
4854.69 1922
4855.34 1827
4856.00 1974
4856.66 1978
4857.31 2098
4857.97 1943
4858.63 2021
4859.29 1991
4859.94 1945
4860.60 2127
4861.26 1962
4861.92 1641
4862.58 1656
4863.23 1663
4863.89 1746
4864.55 1952
4865.21 1681
4865.87 1947
4866.52 2049
4867.18 1989
4867.84 1897
4868.50 2019
4869.16 1788
4869.81 1740
4870.47 1640
4871.13 1826
4871.79 1765
4872.45 1727
4873.11 1919
4873.77 1754
4874.42 1756
4875.08 1770
4875.74 1569
4876.40 1726
4877.06 1570
4877.72 1576
4878.38 1749
4879.03 1700
4879.69 1816
4880.35 1808
4881.01 1915
4881.67 1839
4882.33 1858
4882.99 1733
4883.65 1629
4884.31 1604
4884.97 1684
4885.63 1851
4886.29 1784
4886.95 1901
4887.60 1836
4888.26 1907
4888.92 1941
4889.58 2106
4890.24 1911
4890.90 1991
4891.56 2067
4892.22 2141
4892.88 2292
4893.54 2083
4894.20 2054
4894.86 2036
4895.52 2174
4896.18 2099
4896.84 1981
4897.50 1836
4898.16 1933
4898.82 1909
4899.48 1968
4900.14 2058
4900.80 2040
4901.46 1987
4902.12 1945
4902.79 1779
4903.45 1818
4904.11 1806
4904.77 1623
4905.43 1682
4906.09 1773
4906.75 1522
4907.41 1574
4908.07 1571
4908.73 1539
4909.39 1677
4910.05 1730
4910.71 1652
4911.38 1782
4912.04 1646
4912.70 1532
4913.36 1523
4914.02 1516
4914.68 1640
4915.34 1584
4916.00 1497
4916.67 1515
4917.33 1524
4917.99 1564
4918.65 1415
4919.31 1496
4919.97 1475
4920.64 1573
4921.30 1730
4921.96 1483
4922.62 1470
4923.28 1552
4923.94 1413
4924.61 1509
4925.27 1509
4925.93 1442
4926.59 1459
4927.26 1425
4927.92 1456
4928.58 1401
4929.24 1301
4929.90 1330
4930.57 1349
4931.23 1416
4931.89 1356
4932.55 1262
4933.22 1250
4933.88 1136
4934.54 1239
4935.20 1253
4935.87 1173
4936.53 1260
4937.19 1340
4937.86 1336
4938.52 1163
4939.18 1277
4939.84 1326
4940.51 1344
4941.17 1328
4941.83 1247
4942.50 1157
4943.16 1220
4943.82 1231
4944.49 1305
4945.15 1126
4945.81 1146
4946.48 1307
4947.14 1187
4947.80 1104
4948.47 1186
4949.13 1123
4949.79 1089
4950.46 1176
4951.12 1161
4951.79 1277
4952.45 1254
4953.11 1160
4953.78 1188
4954.44 1188
4955.11 1217
4955.77 1235
4956.43 1181
4957.10 1124
4957.76 1130
4958.43 1313
4959.09 1291
4959.76 1154
4960.42 1288
4961.08 1346
4961.75 1333
4962.41 1452
4963.08 1398
4963.74 1461
4964.41 1596
4965.07 1662
4965.74 1754
4966.40 1643
4967.07 1689
4967.73 1345
4968.40 1329
4969.06 1259
4969.73 1322
4970.39 1364
4971.06 1507
4971.72 1483
4972.39 1367
4973.05 1335
4973.72 1395
4974.38 1439
4975.05 1332
4975.71 1398
4976.38 1424
4977.04 1453
4977.71 1350
4978.37 1457
4979.04 1379
4979.71 1467
4980.37 1569
4981.04 1446
4981.70 1236
4982.37 1126
4983.04 1211
4983.70 1246
4984.37 1432
4985.03 1522
4985.70 1366
4986.37 1350
4987.03 1346
4987.70 1260
4988.36 1334
4989.03 1420
4989.70 1428
4990.36 1357
4991.03 1394
4991.70 1334
4992.36 1294
4993.03 1294
4993.70 1313
4994.36 1230
4995.03 1159
4995.70 1157
4996.36 1205
4997.03 1174
4997.70 1207
4998.36 1308
4999.03 1163
4999.70 1109
5000.36 1116
5001.03 1218
5001.70 1234
5002.37 1202
5003.03 1098
5003.70 1052
5004.37 1206
5005.03 1176
5005.70 1164
5006.37 1175
5007.04 1115
5007.70 1152
5008.37 1181
5009.04 1082
5009.71 1091
5010.38 1236
5011.04 1198
5011.71 1172
5012.38 1075
5013.05 1036
5013.71 1117
5014.38 1128
5015.05 1154
5015.72 1122
5016.39 1000
5017.06 1099
5017.72 1059
5018.39 1062
5019.06 1114
5019.73 1037
5020.40 1074
5021.07 1128
5021.73 1048
5022.40 1072
5023.07 1114
5023.74 1056
5024.41 1121
5025.08 1186
5025.75 1183
5026.41 1252
5027.08 1295
5027.75 1208
5028.42 1166
5029.09 1191
5029.76 1164
5030.43 1249
5031.10 1199
5031.77 1215
5032.44 1250
5033.10 1093
5033.77 1072
5034.44 1123
5035.11 1137
5035.78 1116
5036.45 1137
5037.12 1011
5037.79 1073
5038.46 1048
5039.13 1048
5039.80 1073
5040.47 1022
5041.14 1202
5041.81 1215
5042.48 1161
5043.15 1128
5043.82 1131
5044.49 1039
5045.16 1075
5045.83 1072
5046.50 1092
5047.17 1046
5047.84 1098
5048.51 1032
5049.18 1078
5049.85 1046
5050.52 1100
5051.19 1121
5051.86 1094
5052.53 1054
5053.20 1078
5053.87 1106
5054.54 1071
5055.21 1064
5055.89 1022
5056.56 982
5057.23 977
5057.90 1083
5058.57 1090
5059.24 1069
5059.91 1015
5060.58 1046
5061.25 960
5061.92 1018
5062.60 1021
5063.27 1038
5063.94 1051
5064.61 1055
5065.28 1101
5065.95 1002
5066.62 1052
5067.30 1052
5067.97 1150
5068.64 1086
5069.31 1063
5069.98 976
5070.65 905
5071.33 898
5072.00 978
5072.67 951
5073.34 1004
5074.01 936
5074.68 888
5075.36 867
5076.03 1027
5076.70 1234
5077.37 1132
5078.05 1220
5078.72 1114
5079.39 1171
5080.06 1282
5080.73 1338
5081.41 1298
5082.08 1354
5082.75 1302
5083.42 1393
5084.10 1312
5084.77 1209
5085.44 1187
5086.12 1266
5086.79 1257
5087.46 1118
5088.13 1056
5088.81 1166
5089.48 1011
5090.15 1096
5090.83 1199
5091.50 1161
5092.17 1165
5092.85 1208
5093.52 1122
5094.19 1120
5094.87 1041
5095.54 1015
5096.21 1244
5096.89 1192
5097.56 1154
5098.23 1129
5098.91 1202
5099.58 1031
5100.25 978
5100.93 1063
5101.60 1087
5102.28 1118
5102.95 1109
5103.62 1102
5104.30 1194
5104.97 1301
5105.65 1313
5106.32 1374
5106.99 1273
5107.67 1049
5108.34 1151
5109.02 1184
5109.69 1167
5110.36 1085
5111.04 1056
5111.71 1097
5112.39 1101
5113.06 1192
5113.74 1137
5114.41 1161
5115.09 1063
5115.76 1062
5116.44 1019
5117.11 1108
5117.79 1179
5118.46 1245
5119.14 1094
5119.81 1211
5120.49 1130
5121.16 1188
5121.84 1199
5122.51 1137
5123.19 1195
5123.86 1085
5124.54 1156
5125.21 1137
5125.89 1286
5126.56 1163
5127.24 1150
5127.91 1171
5128.59 1169
5129.27 1073
5129.94 1121
5130.62 1168
5131.29 1153
5131.97 1051
5132.64 1100
5133.32 1107
5134.00 1098
5134.67 1038
5135.35 1112
5136.02 1100
5136.70 1063
5137.38 1114
5138.05 1055
5138.73 1126
5139.40 1173
5140.08 1092
5140.76 1156
5141.43 934
5142.11 990
5142.79 1124
5143.46 990
5144.14 1003
5144.82 937
5145.49 940
5146.17 983
5146.85 922
5147.52 1020
5148.20 910
5148.88 934
5149.55 969
5150.23 987
5150.91 938
5151.59 990
5152.26 935
5152.94 900
5153.62 957
5154.29 942
5154.97 1023
5155.65 1004
5156.33 892
5157.00 973
5157.68 939
5158.36 1011
5159.04 981
5159.71 901
5160.39 877
5161.07 908
5161.75 905
5162.42 919
5163.10 833
5163.78 867
5164.46 946
5165.14 952
5165.81 986
5166.49 1063
5167.17 920
5167.85 875
5168.53 956
5169.21 956
5169.88 929
5170.56 975
5171.24 950
5171.92 946
5172.60 955
5173.28 905
5173.95 911
5174.63 977
5175.31 962
5175.99 1013
5176.67 983
5177.35 810
5178.03 867
5178.71 947
5179.38 1073
5180.06 991
5180.74 1016
5181.42 963
5182.10 926
5182.78 955
5183.46 962
5184.14 997
5184.82 1065
5185.50 997
5186.18 979
5186.86 982
5187.53 905
5188.21 983
5188.89 979
5189.57 828
5190.25 827
5190.93 924
5191.61 857
5192.29 925
5192.97 868
5193.65 850
5194.33 811
5195.01 1031
5195.69 1040
5196.37 932
5197.05 887
5197.73 1029
5198.41 910
5199.09 800
5199.77 905
5200.45 1023
5201.13 998
5201.81 1009
5202.49 991
5203.17 928
5203.86 903
5204.54 938
5205.22 1007
5205.90 890
5206.58 887
5207.26 997
5207.94 964
5208.62 1056
5209.30 1054
5209.98 1085
5210.66 1055
5211.34 983
5212.02 1161
5212.71 1077
5213.39 1087
5214.07 1194
5214.75 1120
5215.43 1152
5216.11 1139
5216.79 1019
5217.47 1147
5218.16 1135
5218.84 1163
5219.52 1028
5220.20 1092
5220.88 1173
5221.56 1266
5222.25 1109
5222.93 1130
5223.61 1216
5224.29 1167
5224.97 1145
5225.66 1180
5226.34 1232
5227.02 1183
5227.70 1156
5228.38 1122
5229.07 1048
5229.75 1063
5230.43 997
5231.11 1078
5231.79 1085
5232.48 1007
5233.16 942
5233.84 954
5234.52 1024
5235.21 1103
5235.89 1061
5236.57 1120
5237.26 1152
5237.94 1246
5238.62 1246
5239.30 1303
5239.99 1264
5240.67 1304
5241.35 1293
5242.04 1177
5242.72 1174
5243.40 1097
5244.08 1105
5244.77 1024
5245.45 1023
5246.13 1112
5246.82 1174
5247.50 1236
5248.18 1206
5248.87 1213
5249.55 1239
5250.24 1112
5250.92 1278
5251.60 1399
5252.29 1558
5252.97 1547
5253.65 1543
5254.34 1520
5255.02 1332
5255.71 1280
5256.39 1335
5257.07 1416
5257.76 1216
5258.44 1340
5259.13 1256
5259.81 1180
5260.49 1258
5261.18 1343
5261.86 1316
5262.55 1166
5263.23 1207
5263.92 1231
5264.60 1302
5265.28 1133
5265.97 1118
5266.65 1141
5267.34 1067
5268.02 1227
5268.71 1159
5269.39 1084
5270.08 1026
5270.76 1057
5271.45 1024
5272.13 1033
5272.82 994
5273.50 1058
5274.19 1126
5274.87 994
5275.56 956
5276.24 1053
5276.93 1053
5277.61 1060
5278.30 958
5278.98 863
5279.67 1177
5280.36 1156
5281.04 1001
5281.73 1011
5282.41 1060
5283.10 1083
5283.78 1080
5284.47 1090
5285.16 1193
5285.84 1196
5286.53 1037
5287.21 1077
5287.90 969
5288.59 1021
5289.27 1012
5289.96 933
5290.64 893
5291.33 974
5292.02 925
5292.70 1071
5293.39 1053
5294.08 852
5294.76 819
5295.45 876
5296.13 1022
5296.82 995
5297.51 1003
5298.19 1007
5298.88 991
5299.57 1088
5300.25 1028
5300.94 1007
5301.63 1065
5302.32 1093
5303.00 1142
5303.69 1168
5304.38 1136
5305.06 1110
5305.75 1101
5306.44 1230
5307.13 1206
5307.81 1147
5308.50 1155
5309.19 1261
5309.87 1130
5310.56 1256
5311.25 1167
5311.94 1182
5312.62 1186
5313.31 1343
5314.00 1301
5314.69 1289
5315.38 1352
5316.06 1251
5316.75 1109
5317.44 1228
5318.13 1149
5318.82 1113
5319.50 1197
5320.19 1178
5320.88 1183
5321.57 1190
5322.26 1317
5322.94 1078
5323.63 1086
5324.32 1170
5325.01 1100
5325.70 1179
5326.39 1157
5327.07 1036
5327.76 1113
5328.45 1075
5329.14 1102
5329.83 1054
5330.52 1094
5331.21 1002
5331.90 898
5332.58 873
5333.27 960
5333.96 921
5334.65 1010
5335.34 976
5336.03 834
5336.72 898
5337.41 961
5338.10 941
5338.79 947
5339.48 1039
5340.17 987
5340.86 924
5341.54 1000
5342.23 931
5342.92 916
5343.61 1036
5344.30 1061
5344.99 1016
5345.68 888
5346.37 939
5347.06 886
5347.75 844
5348.44 986
5349.13 1056
5349.82 1027
5350.51 887
5351.20 910
5351.89 883
5352.58 958
5353.27 951
5353.96 870
5354.65 968
5355.34 929
5356.03 945
5356.72 927
5357.42 820
5358.11 868
5358.80 931
5359.49 866
5360.18 814
5360.87 866
5361.56 849
5362.25 963
5362.94 973
5363.63 931
5364.32 986
5365.01 1026
5365.70 990
5366.40 1087
5367.09 1005
5367.78 917
5368.47 951
5369.16 914
5369.85 943
5370.54 852
5371.23 991
5371.93 948
5372.62 824
5373.31 845
5374.00 1026
5374.69 972
5375.38 889
5376.08 844
5376.77 909
5377.46 927
5378.15 916
5378.84 908
5379.53 838
5380.23 809
5380.92 828
5381.61 726
5382.30 697
5383.00 874
5383.69 920
5384.38 867
5385.07 784
5385.76 705
5386.46 752
5387.15 821
5387.84 898
5388.53 888
5389.23 918
5389.92 966
5390.61 947
5391.30 992
5392.00 986
5392.69 855
5393.38 870
5394.08 1047
5394.77 1025
5395.46 902
5396.15 925
5396.85 910
5397.54 851
5398.23 872
5398.93 860
5399.62 878
5400.31 888
5401.01 826
5401.70 814
5402.39 778
5403.09 796
5403.78 806
5404.47 856
5405.17 869
5405.86 805
5406.56 843
5407.25 874
5407.94 868
5408.64 979
5409.33 896
5410.02 937
5410.72 926
5411.41 858
5412.11 830
5412.80 889
5413.49 817
5414.19 846
5414.88 871
5415.58 909
5416.27 881
5416.97 881
5417.66 897
5418.35 814
5419.05 854
5419.74 830
5420.44 818
5421.13 884
5421.83 812
5422.52 853
5423.22 917
5423.91 878
5424.61 877
5425.30 794
5426.00 808
5426.69 769
5427.39 814
5428.08 882
5428.78 911
5429.47 931
5430.17 851
5430.86 976
5431.56 1002
5432.25 1055
5432.95 1003
5433.64 1012
5434.34 968
5435.03 918
5435.73 854
5436.43 980
5437.12 1097
5437.82 1043
5438.51 1030
5439.21 1027
5439.90 1156
5440.60 1208
5441.30 1081
5441.99 1119
5442.69 1071
5443.38 1135
5444.08 1035
5444.78 1103
5445.47 1028
5446.17 988
5446.86 1053
5447.56 1154
5448.26 1115
5448.95 1100
5449.65 1174
5450.35 1230
5451.04 1138
5451.74 1101
5452.44 1083
5453.13 1156
5453.83 1103
5454.53 926
5455.22 1076
5455.92 1143
5456.62 1142
5457.31 1047
5458.01 1055
5458.71 1121
5459.40 965
5460.10 957
5460.80 943
5461.50 1170
5462.19 1124
5462.89 1109
5463.59 1188
5464.29 1104
5464.98 1135
5465.68 1092
5466.38 1048
5467.08 1104
5467.77 1176
5468.47 1159
5469.17 1224
5469.87 1177
5470.56 1110
5471.26 1123
5471.96 996
5472.66 1146
5473.36 1157
5474.05 970
5474.75 1121
5475.45 1154
5476.15 1254
5476.85 1286
5477.54 1324
5478.24 1497
5478.94 1730
5479.64 1725
5480.34 1807
5481.04 1990
5481.73 2024
5482.43 1986
5483.13 2181
5483.83 2143
5484.53 2058
5485.23 1888
5485.93 1866
5486.62 1837
5487.32 1776
5488.02 1737
5488.72 1706
5489.42 1827
5490.12 1823
5490.82 1876
5491.52 1712
5492.22 1644
5492.92 1883
5493.62 1873
5494.31 1888
5495.01 1917
5495.71 1803
5496.41 1863
5497.11 1954
5497.81 2156
5498.51 2109
5499.21 2367
5499.91 2602
5500.61 2911
5501.31 3163
5502.01 3310
5502.71 3716
5503.41 3709
5504.11 3381
5504.81 3192
5505.51 2784
5506.21 2572
5506.91 2310
5507.61 2248
5508.31 2159
5509.01 2253
5509.71 2245
5510.41 2119
5511.11 2031
5511.81 2284
5512.51 2165
5513.21 2095
5513.91 2005
5514.61 1916
5515.31 1861
5516.01 1882
5516.72 1789
5517.42 1661
5518.12 1573
5518.82 1638
5519.52 1674
5520.22 1707
5520.92 1648
5521.62 1591
5522.32 1547
5523.02 1354
5523.73 1511
5524.43 1553
5525.13 1318
5525.83 1363
5526.53 1348
5527.23 1259
5527.93 1279
5528.63 1298
5529.34 1339
5530.04 1164
5530.74 1220
5531.44 1296
5532.14 1350
5532.84 1241
5533.55 1261
5534.25 1214
5534.95 1190
5535.65 1177
5536.35 1264
5537.06 1291
5537.76 1284
5538.46 1136
5539.16 1145
5539.86 1118
5540.57 1164
5541.27 1198
5541.97 1288
5542.67 1308
5543.38 1270
5544.08 1113
5544.78 1050
5545.48 1103
5546.19 1197
5546.89 1184
5547.59 1079
5548.29 1064
5549.00 1204
5549.70 1154
5550.40 1118
5551.11 1053
5551.81 1025
5552.51 1106
5553.21 1125
5553.92 1123
5554.62 1139
5555.32 1101
5556.03 1098
5556.73 1065
5557.43 1097
5558.14 1044
5558.84 951
5559.54 1014
5560.25 1035
5560.95 932
5561.65 1046
5562.36 1076
5563.06 1085
5563.77 1172
5564.47 1094
5565.17 1148
5565.88 1184
5566.58 1103
5567.28 1188
5567.99 1210
5568.69 1100
5569.40 1177
5570.10 1106
5570.80 1123
5571.51 1123
5572.21 1063
5572.92 1083
5573.62 1075
5574.33 979
5575.03 1096
5575.73 1097
5576.44 1130
5577.14 982
5577.85 1102
5578.55 1094
5579.26 1033
5579.96 998
5580.67 940
5581.37 1004
5582.08 1014
5582.78 1016
5583.49 1051
5584.19 1129
5584.90 1094
5585.60 995
5586.31 1099
5587.01 955
5587.72 1039
5588.42 969
5589.13 919
5589.83 1074
5590.54 1140
5591.24 1065
5591.95 940
5592.66 1023
5593.36 1075
5594.07 924
5594.77 831
5595.48 859
5596.18 957
5596.89 965
5597.60 932
5598.30 1022
5599.01 953
5599.71 895
5600.42 860
5601.13 871
5601.83 876
5602.54 932
5603.24 997
5603.95 957
5604.66 889
5605.36 884
5606.07 954
5606.78 969
5607.48 986
5608.19 997
5608.89 984
5609.60 869
5610.31 933
5611.01 1017
5611.72 995
5612.43 971
5613.14 1031
5613.84 1097
5614.55 941
5615.26 952
5615.96 976
5616.67 912
5617.38 875
5618.08 1013
5618.79 969
5619.50 984
5620.21 976
5620.91 833
5621.62 985
5622.33 1050
5623.04 976
5623.74 894
5624.45 804
5625.16 879
5625.87 960
5626.57 843
5627.28 1077
5627.99 1022
5628.70 1070
5629.40 1040
5630.11 1101
5630.82 947
5631.53 1065
5632.24 999
5632.94 1127
5633.65 1141
5634.36 1141
5635.07 1171
5635.78 1063
5636.49 1040
5637.19 1049
5637.90 994
5638.61 1102
5639.32 1125
5640.03 1144
5640.74 1225
5641.44 1190
5642.15 1302
5642.86 1192
5643.57 997
5644.28 1033
5644.99 1022
5645.70 1163
5646.41 1169
5647.12 1117
5647.82 1182
5648.53 1061
5649.24 1005
5649.95 1046
5650.66 958
5651.37 1008
5652.08 928
5652.79 948
5653.50 1014
5654.21 943
5654.92 1026
5655.63 1103
5656.34 1051
5657.05 1014
5657.76 1165
5658.46 1181
5659.17 1152
5659.88 1182
5660.59 1222
5661.30 1145
5662.01 1134
5662.72 1030
5663.43 939
5664.14 962
5664.85 976
5665.56 912
5666.27 862
5666.98 985
5667.69 1027
5668.40 969
5669.12 955
5669.83 943
5670.54 767
5671.25 837
5671.96 895
5672.67 875
5673.38 853
5674.09 777
5674.80 929
5675.51 920
5676.22 873
5676.93 857
5677.64 906
5678.35 839
5679.06 802
5679.78 802
5680.49 963
5681.20 860
5681.91 877
5682.62 936
5683.33 913
5684.04 962
5684.75 965
5685.47 923
5686.18 937
5686.89 854
5687.60 979
5688.31 954
5689.02 838
5689.73 820
5690.45 879
5691.16 814
5691.87 770
5692.58 809
5693.29 761
5694.01 752
5694.72 829
5695.43 844
5696.14 785
5696.85 902
5697.57 799
5698.28 805
5698.99 776
5699.70 788
5700.41 816
5701.13 825
5701.84 868
5702.55 846
5703.26 856
5703.98 821
5704.69 879
5705.40 804
5706.11 799
5706.83 857
5707.54 799
5708.25 788
5708.97 843
5709.68 812
5710.39 909
5711.10 789
5711.82 762
5712.53 785
5713.24 795
5713.96 748
5714.67 847
5715.38 890
5716.10 791
5716.81 713
5717.52 754
5718.24 757
5718.95 877
5719.66 796
5720.38 758
5721.09 813
5721.80 820
5722.52 748
5723.23 748
5723.95 759
5724.66 786
5725.37 815
5726.09 750
5726.80 632
5727.52 739
5728.23 834
5728.94 837
5729.66 785
5730.37 877
5731.09 898
5731.80 827
5732.51 773
5733.23 766
5733.94 853
5734.66 899
5735.37 754
5736.09 736
5736.80 817
5737.52 782
5738.23 753
5738.95 747
5739.66 776
5740.38 727
5741.09 635
5741.81 625
5742.52 689
5743.24 744
5743.95 685
5744.67 758
5745.38 759
5746.10 653
5746.81 713
5747.53 708
5748.24 766
5748.96 843
5749.67 705
5750.39 708
5751.10 730
5751.82 703
5752.53 686
5753.25 736
5753.97 721
5754.68 697
5755.40 673
5756.11 679
5756.83 801
5757.54 796
5758.26 712
5758.98 762
5759.69 663
5760.41 711
5761.12 766
5761.84 754
5762.56 732
5763.27 678
5763.99 723
5764.71 750
5765.42 680
5766.14 731
5766.85 794
5767.57 889
5768.29 766
5769.00 691
5769.72 646
5770.44 688
5771.15 782
5771.87 750
5772.59 792
5773.30 746
5774.02 600
5774.74 684
5775.46 657
5776.17 704
5776.89 683
5777.61 564
5778.32 575
5779.04 733
5779.76 778
5780.48 782
5781.19 828
5781.91 788
5782.63 680
5783.35 706
5784.06 709
5784.78 726
5785.50 705
5786.22 750
5786.93 670
5787.65 738
5788.37 807
5789.09 736
5789.80 744
5790.52 754
5791.24 780
5791.96 872
5792.68 783
5793.39 693
5794.11 823
5794.83 869
5795.55 773
5796.27 786
5796.99 736
5797.70 759
5798.42 798
5799.14 818
5799.86 850
5800.58 966
5801.30 964
5802.02 1089
5802.73 1122
5803.45 1282
5804.17 1298
5804.89 1356
5805.61 1296
5806.33 1115
5807.05 1097
5807.77 989
5808.49 1114
5809.20 1008
5809.92 988
5810.64 947
5811.36 864
5812.08 901
5812.80 907
5813.52 904
5814.24 956
5814.96 1017
5815.68 915
5816.40 905
5817.12 889
5817.84 876
5818.56 870
5819.28 770
5820.00 833
5820.72 883
5821.44 791
5822.16 883
5822.88 787
5823.60 893
5824.32 929
5825.04 883
5825.76 851
5826.48 797
5827.20 828
5827.92 757
5828.64 768
5829.36 835
5830.08 880
5830.80 839
5831.52 788
5832.24 745
5832.96 868
5833.68 836
5834.40 864
5835.12 784
5835.84 714
5836.56 739
5837.28 714
5838.00 784
5838.73 767
5839.45 737
5840.17 755
5840.89 795
5841.61 833
5842.33 799
5843.05 724
5843.77 793
5844.49 791
5845.22 856
5845.94 825
5846.66 706
5847.38 886
5848.10 827
5848.82 809
5849.54 827
5850.27 832
5850.99 896
5851.71 934
5852.43 854
5853.15 864
5853.88 894
5854.60 871
5855.32 878
5856.04 815
5856.76 805
5857.49 804
5858.21 778
5858.93 765
5859.65 860
5860.37 768
5861.10 715
5861.82 840
5862.54 823
5863.26 869
5863.99 947
5864.71 1036
5865.43 964
5866.15 843
5866.88 913
5867.60 936
5868.32 969
5869.04 961
5869.77 829
5870.49 830
5871.21 895
5871.94 901
5872.66 874
5873.38 797
5874.11 853
5874.83 726
5875.55 763
5876.27 824
5877.00 784
5877.72 759
5878.44 895
5879.17 1063
5879.89 893
5880.62 841
5881.34 838
5882.06 849
5882.79 841
5883.51 983
5884.23 1011
5884.96 927
5885.68 999
5886.40 861
5887.13 855
5887.85 904
5888.58 924
5889.30 912
5890.02 900
5890.75 900
5891.47 917
5892.20 908
5892.92 848
5893.65 796
5894.37 729
5895.09 769
5895.82 751
5896.54 769
5897.27 802
5897.99 807
5898.72 791
5899.44 871
5900.17 851
5900.89 937
5901.62 915
5902.34 839
5903.07 844
5903.79 754
5904.52 802
5905.24 768
5905.97 825
5906.69 857
5907.42 828
5908.14 838
5908.87 841
5909.59 852
5910.32 839
5911.04 797
5911.77 689
5912.49 747
5913.22 910
5913.94 905
5914.67 785
5915.40 847
5916.12 857
5916.85 873
5917.57 856
5918.30 875
5919.02 811
5919.75 842
5920.48 716
5921.20 756
5921.93 888
5922.65 820
5923.38 795
5924.11 856
5924.83 841
5925.56 878
5926.29 780
5927.01 849
5927.74 922
5928.47 853
5929.19 843
5929.92 884
5930.64 868
5931.37 793
5932.10 894
5932.82 844
5933.55 928
5934.28 876
5935.01 837
5935.73 894
5936.46 881
5937.19 864
5937.91 908
5938.64 931
5939.37 981
5940.09 912
5940.82 976
5941.55 965
5942.28 941
5943.00 1018
5943.73 1022
5944.46 903
5945.19 924
5945.91 1038
5946.64 1189
5947.37 1175
5948.10 1132
5948.82 1180
5949.55 1181
5950.28 1198
5951.01 1298
5951.73 1348
5952.46 1423
5953.19 1527
5953.92 1552
5954.65 1556
5955.38 1396
5956.10 1511
5956.83 1445
5957.56 1376
5958.29 1453
5959.02 1321
5959.74 1296
5960.47 1514
5961.20 1449
5961.93 1391
5962.66 1373
5963.39 1523
5964.12 1616
5964.84 1546
5965.57 1686
5966.30 1753
5967.03 1940
5967.76 1962
5968.49 1897
5969.22 1871
5969.95 2355
5970.68 2157
5971.40 1930
5972.13 1855
5972.86 1711
5973.59 1561
5974.32 1686
5975.05 1496
5975.78 1521
5976.51 1713
5977.24 1592
5977.97 1731
5978.70 1663
5979.43 1580
5980.16 1518
5980.89 1643
5981.62 1580
5982.35 1697
5983.08 1720
5983.81 1777
5984.54 1562
5985.27 1686
5986.00 1698
5986.73 1610
5987.46 1423
5988.19 1358
5988.92 1497
5989.65 1567
5990.38 1545
5991.11 1544
5991.84 1636
5992.57 1488
5993.30 1542
5994.03 1517
5994.76 1428
5995.49 1484
5996.22 1468
5996.95 1518
5997.68 1323
5998.41 1393
5999.14 1419
5999.87 1328
6000.60 1351
6001.34 1517
6002.07 1450
6002.80 1357
6003.53 1374
6004.26 1421
6004.99 1364
6005.72 1367
6006.45 1335
6007.18 1527
6007.92 1476
6008.65 1541
6009.38 1642
6010.11 1776
6010.84 2159
6011.57 2106
6012.30 2220
6013.04 2168
6013.77 2368
6014.50 2352
6015.23 2300
6015.96 2053
6016.69 1988
6017.43 1794
6018.16 1797
6018.89 1697
6019.62 1490
6020.35 1518
6021.09 1548
6021.82 1386
6022.55 1328
6023.28 1290
6024.02 1341
6024.75 1352
6025.48 1400
6026.21 1328
6026.94 1182
6027.68 1157
6028.41 1194
6029.14 1123
6029.88 1323
6030.61 1309
6031.34 1212
6032.07 1112
6032.81 1170
6033.54 1235
6034.27 1222
6035.01 1158
6035.74 1169
6036.47 1140
6037.20 1280
6037.94 1172
6038.67 1166
6039.40 1168
6040.14 1160
6040.87 1235
6041.60 1227
6042.34 1350
6043.07 1235
6043.80 1194
6044.54 1124
6045.27 1139
6046.00 1233
6046.74 1234
6047.47 1236
6048.21 1205
6048.94 1352
6049.67 1381
6050.41 1338
6051.14 1269
6051.88 1328
6052.61 1473
6053.34 1414
6054.08 1339
6054.81 1416
6055.55 1407
6056.28 1315
6057.01 1215
6057.75 1191
6058.48 1072
6059.22 1132
6059.95 1150
6060.69 1130
6061.42 1048
6062.16 1103
6062.89 1163
6063.63 1116
6064.36 1173
6065.09 1112
6065.83 1094
6066.56 1090
6067.30 1064
6068.03 1099
6068.77 1175
6069.50 1221
6070.24 1047
6070.97 1098
6071.71 1145
6072.45 1069
6073.18 949
6073.92 1055
6074.65 1042
6075.39 1074
6076.12 967
6076.86 975
6077.59 917
6078.33 1012
6079.06 937
6079.80 1057
6080.54 995
6081.27 854
6082.01 840
6082.74 903
6083.48 934
6084.21 926
6084.95 876
6085.69 966
6086.42 944
6087.16 1007
6087.90 914
6088.63 949
6089.37 885
6090.10 847
6090.84 934
6091.58 922
6092.31 896
6093.05 983
6093.79 1033
6094.52 1030
6095.26 988
6096.00 1009
6096.73 1073
6097.47 1042
6098.21 1009
6098.94 1043
6099.68 1077
6100.42 977
6101.15 990
6101.89 896
6102.63 935
6103.37 861
6104.10 952
6104.84 1075
6105.58 1008
6106.31 873
6107.05 926
6107.79 873
6108.53 872
6109.26 884
6110.00 888
6110.74 906
6111.48 984
6112.21 949
6112.95 959
6113.69 984
6114.43 939
6115.17 999
6115.90 1100
6116.64 1034
6117.38 1038
6118.12 891
6118.85 1027
6119.59 866
6120.33 936
6121.07 901
6121.81 839
6122.55 946
6123.28 926
6124.02 1052
6124.76 1090
6125.50 968
6126.24 908
6126.98 853
6127.71 841
6128.45 919
6129.19 897
6129.93 979
6130.67 932
6131.41 986
6132.15 1067
6132.89 975
6133.63 1005
6134.36 992
6135.10 916
6135.84 870
6136.58 931
6137.32 985
6138.06 958
6138.80 942
6139.54 1083
6140.28 1093
6141.02 935
6141.76 972
6142.50 1014
6143.24 1060
6143.97 1045
6144.71 1098
6145.45 1075
6146.19 1073
6146.93 989
6147.67 1076
6148.41 1008
6149.15 973
6149.89 907
6150.63 1058
6151.37 1085
6152.11 956
6152.85 1078
6153.59 946
6154.33 1043
6155.07 1141
6155.81 1088
6156.55 1006
6157.29 1067
6158.03 1060
6158.78 1144
6159.52 1106
6160.26 1091
6161.00 977
6161.74 1072
6162.48 974
6163.22 1037
6163.96 1145
6164.70 1119
6165.44 1074
6166.18 1159
6166.92 1160
6167.66 1285
6168.41 1300
6169.15 1376
6169.89 1159
6170.63 1168
6171.37 1259
6172.11 1401
6172.85 1294
6173.59 1155
6174.34 1141
6175.08 1281
6175.82 1305
6176.56 1178
6177.30 1116
6178.04 1244
6178.78 1270
6179.53 1175
6180.27 1167
6181.01 1159
6181.75 1327
6182.49 1389
6183.24 1327
6183.98 1233
6184.72 1303
6185.46 1303
6186.20 1304
6186.95 1454
6187.69 1320
6188.43 1380
6189.17 1410
6189.91 1292
6190.66 1401
6191.40 1344
6192.14 1471
6192.88 1492
6193.63 1461
6194.37 1538
6195.11 1384
6195.85 1470
6196.60 1597
6197.34 1754
6198.08 1749
6198.83 1588
6199.57 1587
6200.31 1658
6201.05 1640
6201.80 1647
6202.54 1675
6203.28 1748
6204.03 1769
6204.77 1773
6205.51 1997
6206.26 2522
6207.00 2849
6207.74 3296
6208.49 3886
6209.23 4795
6209.97 5378
6210.72 5856
6211.46 6128
6212.21 6472
6212.95 6104
6213.69 5488
6214.44 5009
6215.18 4397
6215.92 3820
6216.67 3483
6217.41 3085
6218.16 2717
6218.90 2376
6219.64 2115
6220.39 2171
6221.13 2111
6221.88 2181
6222.62 2226
6223.37 2134
6224.11 2280
6224.85 2562
6225.60 2791
6226.34 2814
6227.09 3037
6227.83 2931
6228.58 2749
6229.32 2621
6230.07 2414
6230.81 2330
6231.56 2048
6232.30 1962
6233.05 1954
6233.79 1670
6234.54 1667
6235.28 1644
6236.03 1447
6236.77 1565
6237.52 1622
6238.26 1710
6239.01 1793
6239.75 2027
6240.50 2094
6241.24 2233
6241.99 2294
6242.73 2468
6243.48 2398
6244.22 2276
6244.97 2137
6245.72 2147
6246.46 2028
6247.21 1992
6247.95 1817
6248.70 1723
6249.45 1981
6250.19 1809
6250.94 1681
6251.68 1710
6252.43 1759
6253.18 1703
6253.92 1748
6254.67 1704
6255.41 1774
6256.16 1857
6256.91 1764
6257.65 1751
6258.40 1842
6259.15 1823
6259.89 1776
6260.64 1716
6261.39 1816
6262.13 1614
6262.88 1651
6263.63 1542
6264.37 1546
6265.12 1377
6265.87 1318
6266.61 1459
6267.36 1459
6268.11 1395
6268.85 1375
6269.60 1457
6270.35 1354
6271.10 1361
6271.84 1341
6272.59 1404
6273.34 1409
6274.08 1362
6274.83 1376
6275.58 1426
6276.33 1394
6277.07 1367
6277.82 1497
6278.57 1567
6279.32 1449
6280.07 1472
6280.81 1495
6281.56 1526
6282.31 1435
6283.06 1511
6283.80 1454
6284.55 1423
6285.30 1328
6286.05 1302
6286.80 1237
6287.54 1229
6288.29 1327
6289.04 1263
6289.79 1121
6290.54 1255
6291.29 1154
6292.03 1191
6292.78 1283
6293.53 1216
6294.28 1267
6295.03 1198
6295.78 1205
6296.53 1109
6297.28 1068
6298.02 1144
6298.77 1091
6299.52 1231
6300.27 1133
6301.02 1158
6301.77 1029
6302.52 1077
6303.27 1094
6304.02 1095
6304.77 1139
6305.51 1211
6306.26 1262
6307.01 1143
6307.76 1123
6308.51 1150
6309.26 1184
6310.01 1267
6310.76 1322
6311.51 1257
6312.26 1203
6313.01 1342
6313.76 1461
6314.51 1332
6315.26 1273
6316.01 1313
6316.76 1292
6317.51 1273
6318.26 1234
6319.01 1222
6319.76 1262
6320.51 1276
6321.26 1379
6322.01 1134
6322.76 1146
6323.51 1073
6324.26 1089
6325.01 994
6325.76 997
6326.51 1016
6327.26 1059
6328.01 971
6328.76 855
6329.51 935
6330.26 915
6331.02 973
6331.77 1046
6332.52 909
6333.27 906
6334.02 877
6334.77 884
6335.52 930
6336.27 986
6337.02 962
6337.77 941
6338.53 1003
6339.28 1037
6340.03 878
6340.78 971
6341.53 960
6342.28 935
6343.03 1074
6343.78 939
6344.54 880
6345.29 927
6346.04 866
6346.79 898
6347.54 922
6348.29 907
6349.05 991
6349.80 1002
6350.55 983
6351.30 987
6352.05 939
6352.81 1075
6353.56 1044
6354.31 1074
6355.06 1016
6355.82 1070
6356.57 1133
6357.32 1031
6358.07 999
6358.82 956
6359.58 1009
6360.33 959
6361.08 1011
6361.83 868
6362.59 856
6363.34 941
6364.09 914
6364.85 992
6365.60 878
6366.35 902
6367.10 976
6367.86 1091
6368.61 1057
6369.36 1099
6370.12 1053
6370.87 1066
6371.62 1110
6372.38 1095
6373.13 957
6373.88 923
6374.64 1004
6375.39 961
6376.14 929
6376.90 906
6377.65 934
6378.40 1000
6379.16 956
6379.91 957
6380.66 860
6381.42 991
6382.17 980
6382.92 895
6383.68 1078
6384.43 1050
6385.19 1000
6385.94 1020
6386.69 995
6387.45 1042
6388.20 963
6388.96 972
6389.71 930
6390.47 950
6391.22 1000
6391.97 1028
6392.73 1000
6393.48 1007
6394.24 996
6394.99 954
6395.75 974
6396.50 1022
6397.26 1004
6398.01 932
6398.77 916
6399.52 973
6400.28 942
6401.03 966
6401.79 911
6402.54 905
6403.30 870
6404.05 930
6404.81 906
6405.56 934
6406.32 1029
6407.07 953
6407.83 1053
6408.58 1120
6409.34 1242
6410.09 1320
6410.85 1285
6411.60 1204
6412.36 1200
6413.11 1278
6413.87 1191
6414.63 1076
6415.38 1039
6416.14 1054
6416.89 1021
6417.65 1037
6418.41 979
6419.16 951
6419.92 992
6420.67 1046
6421.43 1058
6422.19 962
6422.94 922
6423.70 1033
6424.45 993
6425.21 958
6425.97 960
6426.72 921
6427.48 898
6428.24 931
6428.99 867
6429.75 851
6430.51 866
6431.26 896
6432.02 988
6432.78 985
6433.53 881
6434.29 831
6435.05 824
6435.80 926
6436.56 911
6437.32 866
6438.08 971
6438.83 964
6439.59 844
6440.35 924
6441.10 938
6441.86 975
6442.62 914
6443.38 928
6444.13 865
6444.89 880
6445.65 938
6446.41 939
6447.16 901
6447.92 851
6448.68 954
6449.44 825
6450.19 830
6450.95 851
6451.71 782
6452.47 928
6453.23 921
6453.98 834
6454.74 833
6455.50 780
6456.26 802
6457.02 830
6457.78 931
6458.53 961
6459.29 978
6460.05 988
6460.81 936
6461.57 868
6462.33 946
6463.08 938
6463.84 931
6464.60 867
6465.36 941
6466.12 938
6466.88 943
6467.64 970
6468.40 861
6469.15 907
6469.91 922
6470.67 888
6471.43 892
6472.19 945
6472.95 879
6473.71 894
6474.47 885
6475.23 976
6475.99 1010
6476.75 881
6477.51 945
6478.26 987
6479.02 902
6479.78 952
6480.54 977
6481.30 1013
6482.06 1000
6482.82 962
6483.58 1005
6484.34 1129
6485.10 971
6485.86 980
6486.62 1017
6487.38 1053
6488.14 1013
6488.90 1032
6489.66 945
6490.42 1082
6491.18 1060
6491.94 1017
6492.70 1232
6493.46 1273
6494.22 1252
6494.98 1200
6495.74 1239
6496.51 1293
6497.27 1281
6498.03 1204
6498.79 1261
6499.55 1178
6500.31 1208
6501.07 1228
6501.83 1185
6502.59 1218
6503.35 1104
6504.11 1142
6504.87 1178
6505.64 1171
6506.40 1212
6507.16 1191
6507.92 1207
6508.68 1276
6509.44 1245
6510.20 1296
6510.96 1397
6511.73 1455
6512.49 1443
6513.25 1286
6514.01 1304
6514.77 1493
6515.53 1388
6516.29 1404
6517.06 1348
6517.82 1422
6518.58 1491
6519.34 1460
6520.10 1472
6520.87 1591
6521.63 1628
6522.39 1742
6523.15 1789
6523.91 1834
6524.68 1834
6525.44 2013
6526.20 2093
6526.96 2323
6527.73 2395
6528.49 2369
6529.25 2486
6530.01 2414
6530.78 2372
6531.54 2258
6532.30 2312
6533.06 2488
6533.83 2756
6534.59 3120
6535.35 3834
6536.11 4564
6536.88 5292
6537.64 5930
6538.40 6375
6539.17 6423
6539.93 5895
6540.69 5553
6541.46 5006
6542.22 4467
6542.98 3783
6543.74 3026
6544.51 2614
6545.27 2234
6546.04 1983
6546.80 1722
6547.56 1633
6548.33 1623
6549.09 1580
6549.85 1546
6550.62 1579
6551.38 1490
6552.14 1491
6552.91 1410
6553.67 1451
6554.44 1348
6555.20 1345
6555.96 1295
6556.73 1334
6557.49 1404
6558.26 1365
6559.02 1289
6559.78 1336
6560.55 1419
6561.31 1428
6562.08 1455
6562.84 1416
6563.61 1451
6564.37 1584
6565.14 1847
6565.90 1892
6566.66 1936
6567.43 1875
6568.19 1818
6568.96 1856
6569.72 1719
6570.49 1613
6571.25 1532
6572.02 1512
6572.78 1582
6573.55 1611
6574.31 1674
6575.08 1796
6575.84 1735
6576.61 1749
6577.37 1846
6578.14 1826
6578.90 1755
6579.67 1765
6580.44 1755
6581.20 1619
6581.97 1546
6582.73 1565
6583.50 1558
6584.26 1529
6585.03 1496
6585.79 1458
6586.56 1423
6587.33 1496
6588.09 1492
6588.86 1525
6589.62 1510
6590.39 1515
6591.16 1645
6591.92 1615
6592.69 1682
6593.45 1815
6594.22 1999
6594.99 2042
6595.75 1987
6596.52 2056
6597.29 2028
6598.05 1966
6598.82 1858
6599.59 1724
6600.35 1790
6601.12 1602
6601.89 1566
6602.65 1474
6603.42 1465
6604.19 1522
6604.95 1593
6605.72 1603
6606.49 1497
6607.25 1474
6608.02 1548
6608.79 1626
6609.55 1603
6610.32 1625
6611.09 1749
6611.86 1679
6612.62 1572
6613.39 1550
6614.16 1703
6614.93 1695
6615.69 1518
6616.46 1485
6617.23 1472
6618.00 1298
6618.76 1374
6619.53 1451
6620.30 1417
6621.07 1354
6621.83 1248
6622.60 1332
6623.37 1401
6624.14 1417
6624.91 1415
6625.67 1246
6626.44 1223
6627.21 1302
6627.98 1330
6628.75 1305
6629.52 1323
6630.28 1251
6631.05 1288
6631.82 1312
6632.59 1267
6633.36 1376
6634.13 1481
6634.90 1378
6635.66 1481
6636.43 1452
6637.20 1520
6637.97 1489
6638.74 1467
6639.51 1424
6640.28 1412
6641.05 1498
6641.81 1367
6642.58 1317
6643.35 1378
6644.12 1391
6644.89 1220
6645.66 1226
6646.43 1343
6647.20 1133
6647.97 1231
6648.74 1202
6649.51 1295
6650.28 1223
6651.05 1218
6651.82 1301
6652.59 1307
6653.35 1294
6654.12 1284
6654.89 1309
6655.66 1311
6656.43 1398
6657.20 1272
6657.97 1322
6658.74 1284
6659.51 1279
6660.28 1211
6661.05 1192
6661.82 1132
6662.59 1222
6663.36 1165
6664.13 1160
6664.91 1051
6665.68 1133
6666.45 1296
6667.22 1395
6667.99 1323
6668.76 1286
6669.53 1298
6670.30 1248
6671.07 1266
6671.84 1196
6672.61 1294
6673.38 1295
6674.15 1262
6674.92 1376
6675.69 1314
6676.47 1235
6677.24 1161
6678.01 1203
6678.78 1258
6679.55 1317
6680.32 1334
6681.09 1317
6681.86 1379
6682.64 1344
6683.41 1346
6684.18 1359
6684.95 1360
6685.72 1393
6686.49 1580
6687.26 1590
6688.04 1569
6688.81 1574
6689.58 1430
6690.35 1355
6691.12 1323
6691.90 1301
6692.67 1263
6693.44 1262
6694.21 1255
6694.98 1213
6695.76 1177
6696.53 1246
6697.30 1268
6698.07 1150
6698.84 1162
6699.62 1256
6700.39 1204
6701.16 1191
6701.93 1267
6702.71 1206
6703.48 1147
6704.25 1167
6705.02 1208
6705.80 1165
6706.57 1026
6707.34 1180
6708.12 1162
6708.89 1263
6709.66 1147
6710.43 1179
6711.21 1153
6711.98 1110
6712.75 1194
6713.53 1159
6714.30 1006
6715.07 1009
6715.85 1078
6716.62 1109
6717.39 1165
6718.17 969
6718.94 999
6719.71 1080
6720.49 1149
6721.26 1251
6722.03 1218
6722.81 1091
6723.58 1191
6724.36 1158
6725.13 1193
6725.90 1171
6726.68 1252
6727.45 1201
6728.23 1280
6729.00 1175
6729.77 1077
6730.55 1131
6731.32 1117
6732.10 1103
6732.87 1163
6733.64 1163
6734.42 1214
6735.19 1287
6735.97 1267
6736.74 1101
6737.52 1110
6738.29 1175
6739.07 1124
6739.84 1189
6740.62 1306
6741.39 1162
6742.16 1198
6742.94 1205
6743.71 1186
6744.49 1194
6745.26 1222
6746.04 1156
6746.81 1216
6747.59 1310
6748.36 1319
6749.14 1235
6749.92 1193
6750.69 1498
6751.47 1445
6752.24 1511
6753.02 1500
6753.79 1573
6754.57 1456
6755.34 1591
6756.12 1539
6756.89 1473
6757.67 1534
6758.45 1384
6759.22 1333
6760.00 1238
6760.77 1151
6761.55 1246
6762.33 1174
6763.10 1202
6763.88 1336
6764.65 1247
6765.43 1190
6766.21 1175
6766.98 1219
6767.76 1184
6768.53 1187
6769.31 1286
6770.09 1084
6770.86 1043
6771.64 1035
6772.42 1197
6773.19 1121
6773.97 1159
6774.75 1178
6775.52 1200
6776.30 1071
6777.08 1004
6777.85 1092
6778.63 1247
6779.41 1228
6780.18 1199
6780.96 1132
6781.74 1200
6782.52 1155
6783.29 1161
6784.07 1200
6784.85 1124
6785.62 1156
6786.40 1051
6787.18 1104
6787.96 1050
6788.73 945
6789.51 1095
6790.29 990
6791.07 1046
6791.84 1061
6792.62 1047
6793.40 1045
6794.18 1000
6794.96 1075
6795.73 1075
6796.51 1039
6797.29 1036
6798.07 1048
6798.85 1047
6799.62 1013
6800.40 1026
6801.18 1133
6801.96 1072
6802.74 1260
6803.51 1105
6804.29 1103
6805.07 1197
6805.85 1222
6806.63 1222
6807.41 1357
6808.19 1446
6808.96 1426
6809.74 1354
6810.52 1272
6811.30 1333
6812.08 1284
6812.86 1264
6813.64 1075
6814.42 1125
6815.20 1254
6815.97 1213
6816.75 1317
6817.53 1302
6818.31 1175
6819.09 1246
6819.87 1365
6820.65 1260
6821.43 1184
6822.21 1141
6822.99 1124
6823.77 1084
6824.55 1141
6825.33 1089
6826.11 1147
6826.89 1088
6827.67 1197
6828.44 1396
6829.22 1204
6830.00 1046
6830.78 1041
6831.56 1147
6832.34 1158
6833.12 1208
6833.90 1060
6834.68 1220
6835.46 1268
6836.24 1194
6837.03 1086
6837.81 1080
6838.59 1183
6839.37 1180
6840.15 1222
6840.93 1156
6841.71 1123
6842.49 1056
6843.27 1043
6844.05 1009
6844.83 1000
6845.61 1035
6846.39 1065
6847.17 1084
6847.95 1074
6848.73 1088
6849.52 1245
6850.30 1177
6851.08 1321
6851.86 1411
6852.64 1317
6853.42 1282
6854.20 1445
6854.98 1373
6855.76 1349
6856.55 1289
6857.33 1308
6858.11 1207
6858.89 1211
6859.67 1150
6860.45 1167
6861.23 1222
6862.02 1215
6862.80 1150
6863.58 1101
6864.36 1154
6865.14 1210
6865.93 1252
6866.71 1243
6867.49 1276
6868.27 1293
6869.05 1361
6869.84 1315
6870.62 1294
6871.40 1384
6872.18 1344
6872.96 1331
6873.75 1361
6874.53 1326
6875.31 1202
6876.09 1206
6876.88 1264
6877.66 1265
6878.44 1284
6879.22 1360
6880.01 1332
6880.79 1355
6881.57 1526
6882.36 1421
6883.14 1506
6883.92 1585
6884.70 1578
6885.49 1646
6886.27 1578
6887.05 1800
6887.84 2181
6888.62 2422
6889.40 2728
6890.19 2864
6890.97 2827
6891.75 2889
6892.54 2614
6893.32 2420
6894.10 2218
6894.89 1854
6895.67 1821
6896.45 1622
6897.24 1530
6898.02 1603
6898.81 1418
6899.59 1529
6900.37 1352
6901.16 1489
6901.94 1434
6902.73 1457
6903.51 1446
6904.29 1556
6905.08 1608
6905.86 1486
6906.65 1513
6907.43 1446
6908.21 1442
6909.00 1520
6909.78 1540
6910.57 1497
6911.35 1493
6912.14 1323
6912.92 1437
6913.71 1361
6914.49 1351
6915.27 1300
6916.06 1181
6916.84 1188
6917.63 1167
6918.41 1267
6919.20 1304
6919.98 1205
6920.77 1149
6921.55 1186
6922.34 1064
6923.12 1130
6923.91 1132
6924.69 1188
6925.48 1197
6926.27 1123
6927.05 1150
6927.84 1192
6928.62 1204
6929.41 1224
6930.19 1140
6930.98 1203
6931.76 1241
6932.55 1192
6933.34 1240
6934.12 1132
6934.91 1195
6935.69 1381
6936.48 1314
6937.26 1230
6938.05 1270
6938.84 1219
6939.62 1259
6940.41 1335
6941.20 1443
6941.98 1419
6942.77 1436
6943.55 1533
6944.34 1535
6945.13 1478
6945.91 1500
6946.70 1625
6947.49 1834
6948.27 1661
6949.06 1802
6949.85 1800
6950.63 1742
6951.42 1800
6952.21 1909
6952.99 1897
6953.78 1601
6954.57 1755
6955.35 1615
6956.14 1467
6956.93 1469
6957.72 1404
6958.50 1418
6959.29 1509
6960.08 1413
6960.86 1441
6961.65 1473
6962.44 1521
6963.23 1509
6964.01 1507
6964.80 1534
6965.59 1503
6966.38 1601
6967.16 1404
6967.95 1624
6968.74 1589
6969.53 1669
6970.32 1706
6971.10 1704
6971.89 1705
6972.68 1844
6973.47 1875
6974.26 1951
6975.04 1889
6975.83 1714
6976.62 1748
6977.41 1800
6978.20 1730
6978.98 1773
6979.77 1787
6980.56 1744
6981.35 1833
6982.14 1978
6982.93 2134
6983.72 2723
6984.50 3419
6985.29 4088
6986.08 4667
6986.87 5674
6987.66 6074
6988.45 6443
6989.24 6280
6990.03 5814
6990.81 5224
6991.60 4640
6992.39 4208
6993.18 3602
6993.97 2995
6994.76 2558
6995.55 2325
6996.34 2107
6997.13 2028
6997.92 1918
6998.71 1981
6999.50 2027
7000.29 2023
7001.08 2064
7001.87 2143
7002.65 2352
7003.44 2484
7004.23 2530
7005.02 2422
7005.81 2274
7006.60 1931
7007.39 1967
7008.18 1909
7008.97 1711
7009.76 1541
7010.55 1581
7011.34 1726
7012.13 1542
7012.92 1560
7013.71 1656
7014.50 1647
7015.30 1611
7016.09 1487
7016.88 1529
7017.67 1649
7018.46 1544
7019.25 1436
7020.04 1461
7020.83 1442
7021.62 1417
7022.41 1565
7023.20 1542
7023.99 1521
7024.78 1650
7025.57 1659
7026.37 1638
7027.16 1564
7027.95 1461
7028.74 1534
7029.53 1568
7030.32 1467
7031.11 1585
7031.90 1476
7032.69 1457
7033.49 1500
7034.28 1414
7035.07 1585
7035.86 1524
7036.65 1459
7037.44 1530
7038.24 1479
7039.03 1451
7039.82 1554
7040.61 1657
7041.40 1708
7042.19 1738
7042.99 1853
7043.78 1775
7044.57 1916
7045.36 1879
7046.15 1924
7046.95 2141
7047.74 2128
7048.53 2203
7049.32 2376
7050.12 2885
7050.91 2976
7051.70 3246
7052.49 3414
7053.29 3371
7054.08 3258
7054.87 3063
7055.66 2774
7056.46 2359
7057.25 2160
7058.04 1976
7058.83 1902
7059.63 1921
7060.42 1870
7061.21 1721
7062.01 1868
7062.80 1786
7063.59 1773
7064.39 1803
7065.18 1846
7065.97 1957
7066.77 1706
7067.56 1792
7068.35 1949
7069.15 1854
7069.94 1718
7070.73 1659
7071.53 1639
7072.32 1640
7073.11 1604
7073.91 1658
7074.70 1548
7075.49 1404
7076.29 1460
7077.08 1462
7077.88 1532
7078.67 1390
7079.46 1388
7080.26 1564
7081.05 1431
7081.85 1481
7082.64 1545
7083.43 1436
7084.23 1484
7085.02 1470
7085.82 1383
7086.61 1331
7087.41 1318
7088.20 1355
7089.00 1270
7089.79 1285
7090.58 1323
7091.38 1305
7092.17 1208
7092.97 1231
7093.76 1195
7094.56 1150
7095.35 1218
7096.15 1154
7096.94 1096
7097.74 1168
7098.53 1193
7099.33 1241
7100.12 1157
7100.92 1247
7101.71 1203
7102.51 1162
7103.30 1263
7104.10 1104
7104.89 1168
7105.69 1172
7106.49 1183
7107.28 1171
7108.08 1026
7108.87 1131
7109.67 1163
7110.46 1085
7111.26 1055
7112.06 1022
7112.85 1010
7113.65 1107
7114.44 1114
7115.24 1180
7116.04 1121
7116.83 1065
7117.63 1055
7118.42 1110
7119.22 1144
7120.02 1093
7120.81 1085
7121.61 1077
7122.41 1094
7123.20 1080
7124.00 1193
7124.79 1125
7125.59 1118
7126.39 1090
7127.18 950
7127.98 1009
7128.78 1062
7129.57 1063
7130.37 1004
7131.17 1016
7131.97 1061
7132.76 1098
7133.56 1013
7134.36 1042
7135.15 1028
7135.95 1035
7136.75 1027
7137.55 984
7138.34 955
7139.14 1083
7139.94 1059
7140.73 1046
7141.53 900
7142.33 924
7143.13 950
7143.92 953
7144.72 888
7145.52 893
7146.32 935
7147.12 957
7147.91 830
7148.71 917
7149.51 973
7150.31 944
7151.11 889
7151.90 879
7152.70 929
7153.50 989
7154.30 874
7155.10 808
7155.89 912
7156.69 942
7157.49 963
7158.29 924
7159.09 931
7159.89 994
7160.68 1004
7161.48 972
7162.28 988
7163.08 779
7163.88 852
7164.68 891
7165.48 757
7166.28 738
7167.07 843
7167.87 817
7168.67 761
7169.47 797
7170.27 879
7171.07 809
7171.87 801
7172.67 780
7173.47 773
7174.27 821
7175.07 891
7175.87 848
7176.67 819
7177.46 805
7178.26 778
7179.06 891
7179.86 796
7180.66 802
7181.46 758
7182.26 743
7183.06 723
7183.86 772
7184.66 786
7185.46 849
7186.26 816
7187.06 714
7187.86 721
7188.66 742
7189.46 726
7190.26 732
7191.06 720
7191.86 761
7192.66 833
7193.46 804
7194.26 722
7195.06 892
7195.86 806
7196.67 843
7197.47 753
7198.27 703
7199.07 780
7199.87 769
7200.67 793
7201.47 685
7202.27 808
7203.07 804
7203.87 678
7204.67 693
7205.47 771
7206.28 775
7207.08 754
7207.88 746
7208.68 703
7209.48 680
7210.28 710
7211.08 641
7211.88 683
7212.69 756
7213.49 703
7214.29 746
7215.09 770
7215.89 769
7216.69 777
7217.50 748
7218.30 814
7219.10 838
7219.90 755
7220.70 805
7221.50 767
7222.31 698
7223.11 747
7223.91 709
7224.71 824
7225.51 847
7226.32 767
7227.12 831
7227.92 805
7228.72 749
7229.53 717
7230.33 841
7231.13 755
7231.93 700
7232.74 787
7233.54 841
7234.34 788
7235.14 695
7235.95 690
7236.75 754
7237.55 743
7238.36 815
7239.16 772
7239.96 770
7240.76 761
7241.57 772
7242.37 694
7243.17 800
7243.98 737
7244.78 673
7245.58 762
7246.39 711
7247.19 739
7247.99 765
7248.80 778
7249.60 777
7250.40 685
7251.21 806
7252.01 738
7252.81 735
7253.62 751
7254.42 735
7255.23 778
7256.03 758
7256.83 724
7257.64 776
7258.44 818
7259.25 760
7260.05 770
7260.85 897
7261.66 798
7262.46 796
7263.27 770
7264.07 798
7264.87 852
7265.68 823
7266.48 825
7267.29 757
7268.09 782
7268.90 835
7269.70 794
7270.51 684
7271.31 724
7272.12 653
7272.92 666
7273.73 749
7274.53 811
7275.34 707
7276.14 737
7276.95 711
7277.75 719
7278.56 704
7279.36 690
7280.17 762
7280.97 730
7281.78 694
7282.58 790
7283.39 910
7284.19 968
7285.00 966
7285.80 1011
7286.61 1099
7287.41 1105
7288.22 1012
7289.03 942
7289.83 917
7290.64 899
7291.44 941
7292.25 725
7293.06 803
7293.86 833
7294.67 662
7295.47 691
7296.28 737
7297.09 660
7297.89 709
7298.70 746
7299.50 766
7300.31 675
7301.12 714
7301.92 711
7302.73 695
7303.54 655
7304.34 736
7305.15 701
7305.96 672
7306.76 678
7307.57 641
7308.38 695
7309.18 702
7309.99 727
7310.80 635
7311.60 670
7312.41 724
7313.22 760
7314.02 791
7314.83 738
7315.64 704
7316.45 790
7317.25 774
7318.06 758
7318.87 872
7319.67 920
7320.48 993
7321.29 1005
7322.10 1110
7322.90 1087
7323.71 1089
7324.52 1041
7325.33 885
7326.14 856
7326.94 849
7327.75 840
7328.56 830
7329.37 878
7330.17 936
7330.98 834
7331.79 733
7332.60 767
7333.41 745
7334.22 796
7335.02 787
7335.83 763
7336.64 755
7337.45 782
7338.26 849
7339.07 791
7339.87 767
7340.68 812
7341.49 736
7342.30 780
7343.11 776
7343.92 745
7344.73 723
7345.53 666
7346.34 725
7347.15 740
7347.96 728
7348.77 685
7349.58 720
7350.39 716
7351.20 696
7352.01 662
7352.82 744
7353.62 612
7354.43 619
7355.24 703
7356.05 650
7356.86 626
7357.67 592
7358.48 568
7359.29 613
7360.10 667
7360.91 632
7361.72 637
7362.53 653
7363.34 607
7364.15 604
7364.96 666
7365.77 613
7366.58 641
7367.39 621
7368.20 715
7369.01 665
7369.82 717
7370.63 665
7371.44 645
7372.25 630
7373.06 643
7373.87 661
7374.68 644
7375.49 651
7376.30 634
7377.11 625
7377.92 720
7378.73 594
7379.54 581
7380.36 704
7381.17 730
7381.98 708
7382.79 740
7383.60 733
7384.41 640
7385.22 680
7386.03 807
7386.84 758
7387.65 719
7388.46 673
7389.28 622
7390.09 619
7390.90 595
7391.71 610
7392.52 608
7393.33 700
7394.14 702
7394.96 632
7395.77 665
7396.58 665
7397.39 682
7398.20 690
7399.01 666
7399.83 730
7400.64 611
7401.45 641
7402.26 639
7403.07 637
7403.89 623
7404.70 613
7405.51 635
7406.32 589
7407.13 638
7407.95 585
7408.76 587
7409.57 530
7410.38 588
7411.20 612
7412.01 559
7412.82 588
7413.63 545
7414.45 511
7415.26 524
7416.07 585
7416.88 646
7417.70 545
7418.51 599
7419.32 537
7420.14 567
7420.95 589
7421.76 553
7422.57 582
7423.39 583
7424.20 599
7425.01 623
7425.83 568
7426.64 597
7427.45 602
7428.27 611
7429.08 597
7429.89 545
7430.71 603
7431.52 582
7432.33 587
7433.15 579
7433.96 587
7434.78 651
7435.59 705
7436.40 661
7437.22 699
7438.03 629
7438.84 540
7439.66 686
7440.47 591
7441.29 546
7442.10 621
7442.91 578
7443.73 638
7444.54 645
7445.36 662
7446.17 537
7446.99 520
7447.80 589
7448.62 599
7449.43 659
7450.24 637
7451.06 645
7451.87 573
7452.69 588
7453.50 630
7454.32 598
7455.13 584
7455.95 594
7456.76 605
7457.58 599
7458.39 631
7459.21 605
7460.02 642
7460.84 626
7461.65 623
7462.47 625
7463.28 619
7464.10 621
7464.91 697
7465.73 681
7466.54 681
7467.36 628
7468.18 605
7468.99 668
7469.81 631
7470.62 695
7471.44 600
7472.25 572
7473.07 593
7473.89 685
7474.70 688
7475.52 700
7476.33 658
7477.15 697
7477.97 765
7478.78 640
7479.60 647
7480.41 728
7481.23 675
7482.05 662
7482.86 696
7483.68 705
7484.50 789
7485.31 812
7486.13 667
7486.95 714
7487.76 680
7488.58 700
7489.40 627
7490.21 702
7491.03 595
7491.85 674
7492.66 645
7493.48 699
7494.30 662
7495.11 707
7495.93 708
7496.75 655
7497.57 573
7498.38 604
7499.20 565
7500.02 654
7500.83 576
7501.65 578
7502.47 655
7503.29 609
7504.10 638
7504.92 596
7505.74 517
7506.56 562
7507.37 610
7508.19 645
7509.01 597
7509.83 579
7510.65 548
7511.46 609
7512.28 592
7513.10 614
7513.92 597
7514.74 551
7515.55 524
7516.37 582
7517.19 546
7518.01 583
7518.83 510
7519.64 525
7520.46 519
7521.28 635
7522.10 562
7522.92 547
7523.74 540
7524.56 688
7525.37 566
7526.19 514
7527.01 564
7527.83 520
7528.65 524
7529.47 584
7530.29 595
7531.11 586
7531.93 576
7532.74 557
7533.56 609
7534.38 575
7535.20 624
7536.02 620
7536.84 581
7537.66 552
7538.48 623
7539.30 590
7540.12 522
7540.94 659
7541.76 570
7542.58 500
7543.40 570
7544.22 624
7545.04 601
7545.86 614
7546.68 609
7547.50 599
7548.32 693
7549.14 692
7549.96 658
7550.78 602
7551.60 633
7552.42 635
7553.24 606
7554.06 666
7554.88 621
7555.70 605
7556.52 602
7557.34 663
7558.16 649
7558.98 672
7559.80 716
7560.62 662
7561.44 581
7562.26 663
7563.08 739
7563.90 656
7564.72 612
7565.54 614
7566.36 617
7567.19 634
7568.01 706
7568.83 683
7569.65 684
7570.47 649
7571.29 638
7572.11 627
7572.93 712
7573.76 599
7574.58 641
7575.40 678
7576.22 656
7577.04 664
7577.86 624
7578.68 686
7579.51 682
7580.33 726
7581.15 699
7581.97 596
7582.79 685
7583.61 687
7584.44 731
7585.26 649
7586.08 687
7586.90 712
7587.72 753
7588.55 798
7589.37 756
7590.19 728
7591.01 880
7591.83 818
7592.66 672
7593.48 749
7594.30 764
7595.12 852
7595.95 839
7596.77 769
7597.59 806
7598.41 851
7599.24 797
7600.06 838
7600.88 914
7601.71 947
7602.53 932
7603.35 956
7604.17 1080
7605.00 1057
7605.82 1245
7606.64 1405
7607.47 1376
7608.29 1343
7609.11 1336
7609.94 1187
7610.76 1181
7611.58 1147
7612.41 1044
7613.23 1002
7614.05 931
7614.88 940
7615.70 978
7616.52 968
7617.35 957
7618.17 1213
7619.00 1201
7619.82 1193
7620.64 1288
7621.47 1212
7622.29 1278
7623.11 1326
7623.94 1288
7624.76 1181
7625.59 1146
7626.41 1060
7627.24 1073
7628.06 1052
7628.88 1056
7629.71 1100
7630.53 1237
7631.36 1219
7632.18 1440
7633.01 1530
7633.83 1604
7634.66 1587
7635.48 1522
7636.30 1456
7637.13 1427
7637.95 1336
7638.78 1231
7639.60 1167
7640.43 1012
7641.25 914
7642.08 937
7642.90 908
7643.73 873
7644.55 850
7645.38 855
7646.20 839
7647.03 890
7647.85 981
7648.68 938
7649.51 1046
7650.33 976
7651.16 990
7651.98 904
7652.81 892
7653.63 926
7654.46 814
7655.28 821
7656.11 840
7656.94 833
7657.76 726
7658.59 657
7659.41 788
7660.24 864
7661.07 759
7661.89 755
7662.72 674
7663.54 681
7664.37 742
7665.20 671
7666.02 768
7666.85 711
7667.68 685
7668.50 774
7669.33 717
7670.16 721
7670.98 779
7671.81 732
7672.64 617
7673.46 690
7674.29 696
7675.12 644
7675.94 601
7676.77 693
7677.60 744
7678.42 727
7679.25 623
7680.08 658
7680.90 654
7681.73 595
7682.56 636
7683.39 655
7684.21 679
7685.04 686
7685.87 717
7686.69 701
7687.52 654
7688.35 730
7689.18 706
7690.01 652
7690.83 557
7691.66 555
7692.49 632
7693.32 631
7694.14 658
7694.97 613
7695.80 625
7696.63 671
7697.46 679
7698.28 671
7699.11 722
7699.94 691
7700.77 777
7701.60 766
7702.42 725
7703.25 693
7704.08 675
7704.91 649
7705.74 673
7706.57 643
7707.39 537
7708.22 551
7709.05 687
7709.88 637
7710.71 561
7711.54 597
7712.37 627
7713.20 611
7714.02 581
7714.85 587
7715.68 554
7716.51 629
7717.34 499
7718.17 572
7719.00 617
7719.83 551
7720.66 565
7721.49 574
7722.32 639
7723.15 544
7723.97 601
7724.80 542
7725.63 529
7726.46 602
7727.29 568
7728.12 561
7728.95 548
7729.78 601
7730.61 529
7731.44 487
7732.27 556
7733.10 541
7733.93 463
7734.76 575
7735.59 572
7736.42 552
7737.25 455
7738.08 545
7738.91 592
7739.74 609
7740.57 492
7741.40 579
7742.23 607
7743.06 629
7743.89 515
7744.72 518
7745.56 544
7746.39 592
7747.22 602
7748.05 573
7748.88 566
7749.71 570
7750.54 625
7751.37 614
7752.20 586
7753.03 609
7753.86 527
7754.69 535
7755.53 486
7756.36 483
7757.19 521
7758.02 539
7758.85 536
7759.68 518
7760.51 481
7761.35 520
7762.18 492
7763.01 536
7763.84 520
7764.67 517
7765.50 480
7766.33 577
7767.17 578
7768.00 539
7768.83 570
7769.66 537
7770.49 531
7771.33 570
7772.16 535
7772.99 584
7773.82 526
7774.65 567
7775.49 485
7776.32 454
7777.15 528
7777.98 489
7778.82 497
7779.65 499
7780.48 518
7781.31 559
7782.15 561
7782.98 478
7783.81 515
7784.64 475
7785.48 487
7786.31 461
7787.14 473
7787.97 509
7788.81 516
7789.64 578
7790.47 487
7791.31 541
7792.14 544
7792.97 557
7793.81 575
7794.64 610
7795.47 518
7796.31 493
7797.14 553
7797.97 545
7798.81 595
7799.64 528
7800.47 556
7801.31 511
7802.14 498
7802.97 549
7803.81 559
7804.64 572
7805.47 548
7806.31 526
7807.14 570
7807.98 566
7808.81 626
7809.64 676
7810.48 596
7811.31 679
7812.15 656
7812.98 660
7813.82 699
7814.65 618
7815.48 646
7816.32 664
7817.15 723
7817.99 699
7818.82 815
7819.66 791
7820.49 767
7821.33 739
7822.16 697
7822.99 692
7823.83 717
7824.66 664
7825.50 665
7826.33 761
7827.17 824
7828.00 801
7828.84 807
7829.67 815
7830.51 788
7831.34 785
7832.18 734
7833.02 794
7833.85 748
7834.69 832
7835.52 841
7836.36 800
7837.19 776
7838.03 855
7838.86 779
7839.70 843
7840.53 883
7841.37 805
7842.21 852
7843.04 755
7843.88 870
7844.71 787
7845.55 673
7846.39 670
7847.22 755
7848.06 741
7848.89 719
7849.73 734
7850.57 658
7851.40 709
7852.24 691
7853.08 709
7853.91 746
7854.75 720
7855.58 765
7856.42 826
7857.26 972
7858.09 937
7858.93 939
7859.77 988
7860.60 1181
7861.44 1114
7862.28 1067
7863.11 1090
7863.95 1048
7864.79 1057
7865.63 940
7866.46 875
7867.30 845
7868.14 933
7868.97 989
7869.81 1010
7870.65 1014
7871.49 933
7872.32 949
7873.16 1022
7874.00 1041
7874.84 1073
7875.67 1055
7876.51 1028
7877.35 1151
7878.19 1343
7879.02 1415
7879.86 1424
7880.70 1288
7881.54 1385
7882.38 1171
7883.21 1216
7884.05 1117
7884.89 1090
7885.73 1059
7886.57 1009
7887.40 1024
7888.24 1026
7889.08 1098
7889.92 957
7890.76 1016
7891.59 1052
7892.43 1023
7893.27 989
7894.11 1042
7894.95 1080
7895.79 1055
7896.63 902
7897.47 872
7898.30 938
7899.14 929
7899.98 856
7900.82 861
7901.66 891
7902.50 857
7903.34 712
7904.18 732
7905.02 807
7905.85 745
7906.69 743
7907.53 840
7908.37 811
7909.21 813
7910.05 691
7910.89 671
7911.73 700
7912.57 636
7913.41 727
7914.25 670
7915.09 595
7915.93 673
7916.77 639
7917.61 606
7918.45 741
7919.29 766
7920.13 748
7920.97 724
7921.81 669
7922.65 733
7923.49 713
7924.33 651
7925.17 626
7926.01 681
7926.85 684
7927.69 717
7928.53 715
7929.37 684
7930.21 709
7931.05 688
7931.89 673
7932.73 613
7933.57 644
7934.41 627
7935.25 641
7936.09 586
7936.93 604
7937.78 681
7938.62 643
7939.46 743
7940.30 707
7941.14 649
7941.98 655
7942.82 646
7943.66 658
7944.50 715
7945.35 658
7946.19 622
7947.03 725
7947.87 722
7948.71 677
7949.55 705
7950.39 646
7951.24 693
7952.08 708
7952.92 788
7953.76 736
7954.60 714
7955.44 756
7956.29 762
7957.13 780
7957.97 835
7958.81 788
7959.65 703
7960.50 795
7961.34 793
7962.18 733
7963.02 787
7963.86 846
7964.71 879
7965.55 909
7966.39 874
7967.23 874
7968.08 875
7968.92 893
7969.76 989
7970.60 932
7971.45 880
7972.29 936
7973.13 915
7973.97 830
7974.82 830
7975.66 848
7976.50 814
7977.35 744
7978.19 750
7979.03 755
7979.87 770
7980.72 702
7981.56 777
7982.40 734
7983.25 693
7984.09 745
7984.93 748
7985.78 746
7986.62 782
7987.46 701
7988.31 705
7989.15 659
7990.00 621
7990.84 587
7991.68 718
7992.53 692
7993.37 581
7994.21 552
7995.06 610
7995.90 636
7996.75 574
7997.59 532
7998.43 558
7999.28 539
8000.12 498
8000.97 485
8001.81 548
8002.65 518
8003.50 606
8004.34 499
8005.19 563
8006.03 481
8006.88 524
8007.72 517
8008.57 522
8009.41 538
8010.26 561
8011.10 564
8011.95 522
8012.79 440
8013.63 517
8014.48 528
8015.32 551
8016.17 521
8017.01 453
8017.86 529
8018.70 503
8019.55 489
8020.40 543
8021.24 520
8022.09 550
8022.93 546
8023.78 512
8024.62 478
8025.47 469
8026.31 510
8027.16 510
8028.00 506
8028.85 497
8029.70 483
8030.54 445
8031.39 519
8032.23 478
8033.08 495
8033.92 509
8034.77 517
8035.62 466
8036.46 418
8037.31 437
8038.16 447
8039.00 487
8039.85 482
8040.69 516
8041.54 521
8042.39 460
8043.23 547
8044.08 474
8044.93 501
8045.77 464
8046.62 423
8047.47 421
8048.31 477
8049.16 436
8050.01 448
8050.85 448
8051.70 460
8052.55 468
8053.39 486
8054.24 526
8055.09 507
8055.94 454
8056.78 464
8057.63 509
8058.48 479
8059.32 422
8060.17 502
8061.02 415
8061.87 391
8062.71 386
8063.56 412
8064.41 426
8065.26 422
8066.10 419
8066.95 444
8067.80 452
8068.65 439
8069.49 404
8070.34 359
8071.19 377
8072.04 382
8072.89 410
8073.73 493
8074.58 406
8075.43 381
8076.28 350
8077.13 388
8077.98 384
8078.82 387
8079.67 456
8080.52 430
8081.37 389
8082.22 430
8083.07 440
8083.91 436
8084.76 447
8085.61 442
8086.46 475
8087.31 417
8088.16 422
8089.01 396
8089.86 415
8090.70 383
8091.55 411
8092.40 447
8093.25 416
8094.10 426
8094.95 433
8095.80 454
8096.65 425
8097.50 389
8098.35 360
8099.20 346
8100.05 399
8100.90 428
8101.74 415
8102.59 430
8103.44 422
8104.29 413
8105.14 354
8105.99 306
8106.84 391
8107.69 405
8108.54 388
8109.39 396
8110.24 384
8111.09 357
8111.94 383
8112.79 423
8113.64 395
8114.49 391
8115.34 393
8116.19 403
8117.04 398
8117.89 381
8118.74 413
8119.59 404
8120.45 440
8121.30 430
8122.15 446
8123.00 417
8123.85 419
8124.70 395
8125.55 382
8126.40 439
8127.25 433
8128.10 420
8128.95 434
8129.80 387
8130.65 371
8131.51 379
8132.36 380
8133.21 449
8134.06 443
8134.91 372
8135.76 445
8136.61 455
8137.46 408
8138.32 426
8139.17 394
8140.02 435
8140.87 391
8141.72 400
8142.57 474
8143.43 433
8144.28 476
8145.13 482
8145.98 425
8146.83 472
8147.68 435
8148.54 454
8149.39 505
8150.24 470
8151.09 498
8151.94 516
8152.80 545
8153.65 514
8154.50 466
8155.35 484
8156.21 587
8157.06 567
8157.91 642
8158.76 625
8159.62 605
8160.47 558
8161.32 539
8162.17 638
8163.03 550
8163.88 511
8164.73 527
8165.59 487
8166.44 465
8167.29 491
8168.14 480
8169.00 513
8169.85 475
8170.70 438
8171.56 460
8172.41 519
8173.26 481
8174.12 482
8174.97 497
8175.82 503
8176.68 451
8177.53 398
8178.38 446
8179.24 446
8180.09 495
8180.94 448
8181.80 484
8182.65 453
8183.51 423
8184.36 459
8185.21 436
8186.07 455
8186.92 493
8187.78 423
8188.63 396
8189.48 441
8190.34 390
8191.19 420
8192.05 438
8192.90 358
8193.75 377
8194.61 415
8195.46 428
8196.32 361
8197.17 360
8198.03 376
8198.88 355
8199.74 343
8200.59 400
8201.45 324
8202.30 387
8203.16 336
8204.01 420
8204.87 356
8205.72 375
8206.57 344
8207.43 377
8208.29 370
8209.14 363
8210.00 347
8210.85 406
8211.71 333
8212.56 395
8213.42 377
8214.27 347
8215.13 394
8215.98 333
8216.84 360
8217.69 440
8218.55 390
8219.41 391
8220.26 398
8221.12 371
8221.97 407
8222.83 378
8223.68 342
8224.54 448
8225.40 420
8226.25 396
8227.11 454
8227.96 438
8228.82 427
8229.68 342
8230.53 367
8231.39 401
8232.25 376
8233.10 364
8233.96 383
8234.82 340
8235.67 376
8236.53 363
8237.38 360
8238.24 373
8239.10 360
8239.95 385
8240.81 384
8241.67 398
8242.53 393
8243.38 395
8244.24 410
8245.10 404
8245.95 388
8246.81 415
8247.67 370
8248.52 404
8249.38 406
8250.24 449
8251.10 391
8251.95 376
8252.81 397
8253.67 390
8254.53 418
8255.38 368
8256.24 351
8257.10 357
8257.96 402
8258.81 381
8259.67 390
8260.53 357
8261.39 384
8262.25 351
8263.10 339
8263.96 366
8264.82 351
8265.68 349
8266.54 325
8267.39 382
8268.25 337
8269.11 364
8269.97 376
8270.83 413
8271.69 401
8272.54 421
8273.40 415
8274.26 407
8275.12 367
8275.98 388
8276.84 433
8277.70 424
8278.55 446
8279.41 378
8280.27 338
8281.13 341
8281.99 352
8282.85 357
8283.71 348
8284.57 419
8285.43 391
8286.29 349
8287.14 294
8288.00 355
8288.86 364
8289.72 407
8290.58 399
8291.44 385
8292.30 401
8293.16 437
8294.02 470
8294.88 450
8295.74 414
8296.60 435
8297.46 475
8298.32 436
8299.18 400
8300.04 413
8300.90 430
8301.76 397
8302.62 367
8303.48 418
8304.34 359
8305.20 454
8306.06 381
8306.92 379
8307.78 337
8308.64 363
8309.50 444
8310.36 400
8311.22 430
8312.08 465
8312.94 396
8313.80 397
8314.66 413
8315.52 448
8316.38 388
8317.24 402
8318.11 473
8318.97 420
8319.83 448
8320.69 408
8321.55 432
8322.41 498
8323.27 396
8324.13 368
8324.99 391
8325.85 342
8326.72 356
8327.58 405
8328.44 436
8329.30 352
8330.16 425
8331.02 423
8331.88 374
8332.75 379
8333.61 372
8334.47 414
8335.33 346
8336.19 364
8337.05 400
8337.92 353
8338.78 323
8339.64 382
8340.50 348
8341.36 395
8342.23 391
8343.09 336
8343.95 315
8344.81 314
8345.67 366
8346.54 374
8347.40 357
8348.26 420
8349.12 436
8349.99 384
8350.85 353
8351.71 356
8352.57 350
8353.44 397
8354.30 363
8355.16 328
8356.03 401
8356.89 396
8357.75 341
8358.61 343
8359.48 360
8360.34 358
8361.20 365
8362.07 429
8362.93 393
8363.79 338
8364.66 307
8365.52 318
8366.38 327
8367.25 368
8368.11 364
8368.97 351
8369.84 262
8370.70 365
8371.56 309
8372.43 404
8373.29 418
8374.15 411
8375.02 407
8375.88 361
8376.74 368
8377.61 428
8378.47 396
8379.34 415
8380.20 384
8381.06 368
8381.93 370
8382.79 326
8383.66 405
8384.52 375
8385.39 443
8386.25 439
8387.11 348
8387.98 351
8388.84 359
8389.71 393
8390.57 360
8391.44 367
8392.30 350
8393.17 417
8394.03 409
8394.90 328
8395.76 413
8396.63 395
8397.49 389
8398.36 362
8399.22 358
8400.09 365
8400.95 466
8401.82 423
8402.68 327
8403.55 365
8404.41 429
8405.28 446
8406.14 433
8407.01 364
8407.87 396
8408.74 391
8409.60 452
8410.47 392
8411.34 367
8412.20 402
8413.07 434
8413.93 449
8414.80 433
8415.66 385
8416.53 463
8417.40 426
8418.26 384
8419.13 440
8419.99 441
8420.86 417
8421.73 465
8422.59 422
8423.46 474
8424.32 512
8425.19 485
8426.06 547
8426.92 499
8427.79 451
8428.66 506
8429.52 533
8430.39 512
8431.26 425
8432.12 495
8432.99 579
8433.86 504
8434.72 469
8435.59 507
8436.46 520
8437.32 472
8438.19 480
8439.06 484
8439.93 543
8440.79 554
8441.66 548
8442.53 573
8443.39 614
8444.26 703
8445.13 738
8446.00 738
8446.86 736
8447.73 599
8448.60 682
8449.47 652
8450.33 700
8451.20 712
8452.07 666
8452.94 664
8453.81 671
8454.67 721
8455.54 716
8456.41 792
8457.28 741
8458.15 704
8459.01 727
8459.88 682
8460.75 667
8461.62 634
8462.49 633
8463.35 730
8464.22 720
8465.09 704
8465.96 710
8466.83 666
8467.70 725
8468.57 838
8469.43 1083
8470.30 1167
8471.17 1439
8472.04 1548
8472.91 1535
8473.78 1508
8474.65 1448
8475.52 1300
8476.38 1278
8477.25 1074
8478.12 909
8478.99 813
8479.86 795
8480.73 686
8481.60 589
8482.47 638
8483.34 593
8484.21 543
8485.08 571
8485.95 574
8486.82 557
8487.69 473
8488.55 487
8489.42 475
8490.29 509
8491.16 522
8492.03 523
8492.90 495
8493.77 477
8494.64 397
8495.51 506
8496.38 559
8497.25 471
8498.12 461
8498.99 488
8499.86 454
8500.73 555
8501.60 565
8502.47 499
8503.34 472
8504.22 489
8505.09 444
8505.96 415
8506.83 443
8507.70 531
8508.57 525
8509.44 514
8510.31 557
8511.18 571
8512.05 575
8512.92 607
8513.79 600
8514.66 585
8515.53 532
8516.41 547
8517.28 494
8518.15 469
8519.02 447
8519.89 526
8520.76 495
8521.63 612
8522.50 482
8523.38 445
8524.25 443
8525.12 422
8525.99 470
8526.86 522
8527.73 529
8528.60 487
8529.48 507
8530.35 474
8531.22 510
8532.09 557
8532.96 560
8533.84 593
8534.71 541
8535.58 534
8536.45 531
8537.32 579
8538.20 606
8539.07 581
8539.94 522
8540.81 579
8541.68 521
8542.56 499
8543.43 565
8544.30 582
8545.17 575
8546.05 534
8546.92 544
8547.79 524
8548.67 555
8549.54 564
8550.41 587
8551.28 576
8552.16 625
8553.03 658
8553.90 790
8554.78 865
8555.65 847
8556.52 854
8557.39 848
8558.27 884
8559.14 794
8560.01 732
8560.89 703
8561.76 670
8562.63 663
8563.51 589
8564.38 509
8565.25 583
8566.13 511
8567.00 477
8567.88 412
8568.75 453
8569.62 453
8570.50 487
8571.37 494
8572.24 477
8573.12 455
8573.99 461
8574.87 514
8575.74 529
8576.61 500
8577.49 493
8578.36 518
8579.24 456
8580.11 427
8580.99 443
8581.86 406
8582.73 431
8583.61 397
8584.48 434
8585.36 403
8586.23 422
8587.11 455
8587.98 484
8588.86 469
8589.73 422
8590.61 474
8591.48 445
8592.36 414
8593.23 493
8594.11 452
8594.98 406
8595.86 457
8596.73 431
8597.61 400
8598.48 403
8599.36 397
8600.23 463
8601.11 404
8601.98 410
8602.86 422
8603.73 402
8604.61 407
8605.49 417
8606.36 436
8607.24 467
8608.11 441
8608.99 436
8609.86 419
8610.74 461
8611.62 502
8612.49 468
8613.37 464
8614.24 479
8615.12 412
8616.00 469
8616.87 440
8617.75 525
8618.62 519
8619.50 466
8620.38 479
8621.25 484
8622.13 488
8623.01 443
8623.88 455
8624.76 466
8625.64 486
8626.51 498
8627.39 495
8628.27 453
8629.14 471
8630.02 421
8630.90 488
8631.77 491
8632.65 450
8633.53 511
8634.40 421
8635.28 478
8636.16 496
8637.04 490
8637.91 481
8638.79 490
8639.67 482
8640.55 566
8641.42 527
8642.30 534
8643.18 438
8644.06 434
8644.93 482
8645.81 595
8646.69 617
8647.57 520
8648.44 540
8649.32 551
8650.20 616
8651.08 634
8651.96 617
8652.83 607
8653.71 640
8654.59 660
8655.47 639
8656.35 639
8657.22 604
8658.10 615
8658.98 638
8659.86 590
8660.74 623
8661.62 627
8662.49 629
8663.37 593
8664.25 625
8665.13 538
8666.01 583
8666.89 600
8667.77 599
8668.64 630
8669.52 635
8670.40 659
8671.28 694
8672.16 685
8673.04 682
8673.92 683
8674.80 721
8675.68 733
8676.56 709
8677.44 878
8678.31 839
8679.19 839
8680.07 853
8680.95 872
8681.83 876
8682.71 795
8683.59 776
8684.47 761
8685.35 827
8686.23 817
8687.11 805
8687.99 792
8688.87 818
8689.75 924
8690.63 1168
8691.51 1452
8692.39 1808
8693.27 2190
8694.15 2613
8695.03 2994
8695.91 3034
8696.79 2744
8697.67 2633
8698.55 2326
8699.43 1897
8700.31 1720
8701.19 1449
8702.07 1234
8702.95 1094
8703.83 971
8704.71 877
8705.59 852
8706.48 724
8707.36 710
8708.24 652
8709.12 769
8710.00 689
8710.88 640
8711.76 595
8712.64 637
8713.52 641
8714.40 604
8715.28 609
8716.17 586
8717.05 551
8717.93 587
8718.81 566
8719.69 578
8720.57 601
8721.45 570
8722.34 657
8723.22 625
8724.10 661
8724.98 648
8725.86 577
8726.74 591
8727.63 553
8728.51 624
8729.39 586
8730.27 648
8731.15 694
8732.04 651
8732.92 663
8733.80 624
8734.68 670
8735.56 615
8736.45 626
8737.33 607
8738.21 586
8739.09 559
8739.98 536
8740.86 461
8741.74 485
8742.62 527
8743.51 550
8744.39 585
8745.27 513
8746.15 484
8747.04 456
8747.92 455
8748.80 517
8749.69 562
8750.57 528
8751.45 536
8752.33 509
8753.22 531
8754.10 597
8754.98 625
8755.87 574
8756.75 603
8757.63 623
8758.52 692
8759.40 765
8760.28 768
8761.17 852
8762.05 902
8762.93 808
8763.82 826
8764.70 746
8765.59 729
8766.47 743
8767.35 710
8768.24 680
8769.12 662
8770.00 660
8770.89 639
8771.77 655
8772.66 704
8773.54 753
8774.42 699
8775.31 682
8776.19 600
8777.08 694
8777.96 646
8778.85 587
8779.73 616
8780.62 561
8781.50 518
8782.38 538
8783.27 508
8784.15 554
8785.04 589
8785.92 541
8786.81 511
8787.69 531
8788.58 502
8789.46 533
8790.35 606
8791.23 500
8792.12 461
8793.00 521
8793.89 532
8794.77 517
8795.66 480
8796.54 504
8797.43 535
8798.31 617
8799.20 511
8800.08 496
8800.97 520
8801.86 534
8802.74 533
8803.63 548
8804.51 532
8805.40 522
8806.28 497
8807.17 529
8808.06 492
8808.94 487
8809.83 486
8810.71 510
8811.60 505
8812.49 497
8813.37 495
8814.26 415
8815.14 496
8816.03 544
8816.92 538
8817.80 444
8818.69 430
8819.58 495
8820.46 478
8821.35 453
8822.24 467
8823.12 454
8824.01 432
8824.90 455
8825.78 517
8826.67 466
8827.56 493
8828.44 476
8829.33 505
8830.22 488
8831.10 494
8831.99 459
8832.88 508
8833.77 467
8834.65 509
8835.54 441
8836.43 424
8837.31 482
8838.20 457
8839.09 447
8839.98 411
8840.86 435
8841.75 379
8842.64 476
8843.53 496
8844.41 433
8845.30 461
8846.19 471
8847.08 453
8847.97 447
8848.85 456
8849.74 452
8850.63 417
8851.52 477
8852.41 400
8853.29 406
8854.18 460
8855.07 480
8855.96 420
8856.85 349
8857.74 420
8858.62 433
8859.51 407
8860.40 396
8861.29 396
8862.18 438
8863.07 458
8863.95 410
8864.84 451
8865.73 452
8866.62 453
8867.51 391
8868.40 387
8869.29 446
8870.18 462
8871.07 466
8871.95 400
8872.84 356
8873.73 395
8874.62 404
8875.51 371
8876.40 379
8877.29 441
8878.18 450
8879.07 400
8879.96 408
8880.85 423
8881.74 359
8882.63 440
8883.52 428
8884.41 422
8885.30 397
8886.19 358
8887.08 383
8887.97 370
8888.86 350
8889.75 319
8890.64 433
8891.53 379
8892.42 384
8893.31 379
8894.20 434
8895.09 368
8895.98 420
8896.87 358
8897.76 395
8898.65 363
8899.54 412
8900.43 360
8901.32 362
8902.21 414
8903.10 365
8903.99 368
8904.88 402
8905.77 401
8906.66 385
8907.55 385
8908.45 404
8909.34 399
8910.23 331
8911.12 328
8912.01 328
8912.90 351
8913.79 320
8914.68 329
8915.57 301
8916.47 288
8917.36 372
8918.25 365
8919.14 326
8920.03 331
8920.92 347
8921.81 348
8922.71 420
8923.60 337
8924.49 303
8925.38 296
8926.27 342
8927.16 322
8928.06 321
8928.95 290
8929.84 296
8930.73 354
8931.62 357
8932.52 300
8933.41 325
8934.30 343
8935.19 325
8936.09 273
8936.98 310
8937.87 295
8938.76 332
8939.65 317
8940.55 361
8941.44 275
8942.33 305
8943.23 316
8944.12 350
8945.01 312
8945.90 297
8946.80 347
8947.69 313
8948.58 328
8949.47 271
8950.37 267
8951.26 286
8952.15 331
8953.05 318
8953.94 332
8954.83 344
8955.73 369
8956.62 331
8957.51 387
8958.41 384
8959.30 297
8960.19 299
8961.09 305
8961.98 254
8962.87 306
8963.77 367
8964.66 291
8965.56 269
8966.45 227
8967.34 285
8968.24 323
8969.13 320
8970.03 302
8970.92 258
8971.81 293
8972.71 281
8973.60 314
8974.50 357
8975.39 333
8976.28 304
8977.18 309
8978.07 334
8978.97 278
8979.86 265
8980.76 341
8981.65 301
8982.55 292
8983.44 325
8984.33 270
8985.23 279
8986.12 290
8987.02 301
8987.91 266
8988.81 307
8989.70 277
8990.60 312
8991.49 309
8992.39 272
8993.28 276
8994.18 381
8995.07 423
8995.97 326
8996.87 318
8997.76 329
8998.66 318
8999.55 345
9000.45 287
9001.34 285
9002.24 313
9003.13 333
9004.03 337
9004.93 344
9005.82 341
9006.72 289
9007.61 338
9008.51 264
9009.40 251
9010.30 238
9011.20 235
9012.09 311
9012.99 303
9013.88 323
9014.78 288
9015.68 294
9016.57 325
9017.47 274
9018.37 286
9019.26 269
9020.16 278
9021.06 301
9021.95 298
9022.85 278
9023.75 278
9024.64 305
9025.54 326
9026.44 273
9027.33 260
9028.23 312
9029.13 280
9030.02 262
9030.92 308
9031.82 300
9032.71 284
9033.61 238
9034.51 278
9035.41 309
9036.30 266
9037.20 325
9038.10 305
9039.00 286
9039.89 319
9040.79 290
9041.69 277
9042.59 258
9043.48 275
9044.38 284
9045.28 306
9046.18 307
9047.07 316
9047.97 258
9048.87 212
9049.77 237
9050.67 266
9051.56 291
9052.46 296
9053.36 282
9054.26 311
9055.16 321
9056.06 291
9056.95 293
9057.85 301
9058.75 292
9059.65 253
9060.55 240
9061.45 284
9062.34 309
9063.24 354
9064.14 322
9065.04 338
9065.94 300
9066.84 345
9067.74 289
9068.64 276
9069.53 261
9070.43 251
9071.33 292
9072.23 359
9073.13 345
9074.03 304
9074.93 326
9075.83 331
9076.73 315
9077.63 331
9078.53 326
9079.43 313
9080.33 344
9081.23 312
9082.12 340
9083.02 304
9083.92 349
9084.82 365
9085.72 291
9086.62 279
9087.52 249
9088.42 270
9089.32 326
9090.22 339
9091.12 363
9092.02 340
9092.92 387
9093.82 343
9094.72 357
9095.62 370
9096.52 302
9097.42 371
9098.32 339
9099.22 316
9100.13 314
9101.03 294
9101.93 237
9102.83 272
9103.73 337
9104.63 360
9105.53 316
9106.43 310
9107.33 316
9108.23 286
9109.13 317
9110.03 308
9110.93 268
9111.84 245
9112.74 268
9113.64 296
9114.54 324
9115.44 338
9116.34 333
9117.24 316
9118.14 274
9119.05 301
9119.95 284
9120.85 305
9121.75 273
9122.65 298
9123.55 323
9124.45 317
9125.36 300
9126.26 275
9127.16 255
9128.06 252
9128.96 302
9129.87 257
9130.77 238
9131.67 270
9132.57 254
9133.47 257
9134.38 256
9135.28 264
9136.18 265
9137.08 278
9137.98 295
9138.89 257
9139.79 254
9140.69 276
9141.59 251
9142.50 236
9143.40 258
9144.30 273
9145.21 311
9146.11 273
9147.01 272
9147.91 315
9148.82 253
9149.72 298
9150.62 281
9151.53 264
9152.43 232
9153.33 264
9154.23 274
9155.14 312
9156.04 307
9156.94 261
9157.85 249
9158.75 248
9159.65 245
9160.56 282
9161.46 265
9162.36 264
9163.27 280
9164.17 298
9165.08 257
9165.98 247
9166.88 239
9167.79 259
9168.69 294
9169.59 288
9170.50 285
9171.40 249
9172.31 269
9173.21 301
9174.11 272
9175.02 250
9175.92 257
9176.83 247
9177.73 254
9178.64 312
9179.54 295
9180.44 218
9181.35 303
9182.25 258
9183.16 257
9184.06 243
9184.97 277
9185.87 299
9186.78 288
9187.68 268
9188.59 314
9189.49 325
9190.40 264
9191.30 270
9192.21 257
9193.11 282
9194.02 255
9194.92 252
9195.83 233
9196.73 257
9197.64 276
9198.54 271
9199.45 318
9200.35 280
9201.26 275
9202.16 296
9203.07 324
9203.98 298
9204.88 244
9205.79 238
9206.69 304
9207.60 294
9208.50 268
9209.41 256
9210.32 250
9211.22 259
9212.13 228
9213.03 264
9213.94 232
9214.85 231
9215.75 286
9216.66 259
9217.57 270
9218.47 262
9219.38 237
9220.28 242
9221.19 219
9222.10 219
9223.00 236
9223.91 270
9224.82 265
9225.72 267
9226.63 215
9227.54 295
9228.44 280
9229.35 305
9230.26 268
9231.16 273
9232.07 295
9232.98 305
9233.89 286
9234.79 285
9235.70 354
9236.61 266
9237.51 249
9238.42 270
9239.33 295
9240.24 246
9241.14 255
9242.05 256
9242.96 229
9243.87 233
9244.77 217
9245.68 233
9246.59 271
9247.50 281
9248.40 200
9249.31 235
9250.22 261
9251.13 252
9252.04 282
9252.94 260
9253.85 284
9254.76 255
9255.67 260
9256.58 242
9257.48 200
9258.39 218
9259.30 239
9260.21 242
9261.12 301
9262.03 231
9262.94 316
9263.84 293
9264.75 299
9265.66 252
9266.57 290
9267.48 307
9268.39 295
9269.30 256
9270.20 242
9271.11 253
9272.02 231
9272.93 287
9273.84 299
9274.75 322
9275.66 271
9276.57 267
9277.48 253
9278.39 228
9279.30 254
9280.21 275
9281.11 257
9282.02 266
9282.93 298
9283.84 293
9284.75 287
9285.66 263
9286.57 271
9287.48 231
9288.39 235
9289.30 244
9290.21 250
9291.12 227
9292.03 283
9292.94 255
9293.85 261
9294.76 322
9295.67 281
9296.58 261
9297.49 284
9298.40 288
9299.31 255
9300.22 250
9301.13 217
9302.04 258
9302.95 265
9303.86 331
9304.77 314
9305.69 287
9306.60 290
9307.51 265
9308.42 316
9309.33 373
9310.24 302
9311.15 354
9312.06 330
9312.97 351
9313.88 305
9314.79 294
9315.70 370
9316.62 364
9317.53 381
9318.44 352
9319.35 344
9320.26 325
9321.17 307
9322.08 291
9322.99 300
9323.91 316
9324.82 303
9325.73 347
9326.64 333
9327.55 327
9328.46 304
9329.38 310
9330.29 321
9331.20 324
9332.11 310
9333.02 357
9333.94 329
9334.85 277
9335.76 274
9336.67 277
9337.58 316
9338.50 325
9339.41 287
9340.32 305
9341.23 279
9342.15 297
9343.06 311
9343.97 299
9344.88 329
9345.80 333
9346.71 358
9347.62 275
9348.53 228
9349.45 280
9350.36 270
9351.27 341
9352.18 349
9353.10 262
9354.01 256
9354.92 307
9355.84 278
9356.75 297
9357.66 259
9358.58 291
9359.49 271
9360.40 324
9361.32 316
9362.23 228
9363.14 229
9364.06 273
9364.97 307
9365.88 276
9366.80 274
9367.71 271
9368.62 290
9369.54 243
9370.45 212
9371.37 243
9372.28 259
9373.19 268
9374.11 266
9375.02 236
9375.94 262
9376.85 252
9377.76 310
9378.68 306
9379.59 280
9380.51 306
9381.42 256
9382.33 251
9383.25 278
9384.16 284
9385.08 319
9385.99 305
9386.91 276
9387.82 307
9388.74 282
9389.65 266
9390.57 297
9391.48 270
9392.40 284
9393.31 252
9394.23 279
9395.14 337
9396.06 302
9396.97 349
9397.89 308
9398.80 291
9399.72 266
9400.63 282
9401.55 305
9402.46 250
9403.38 284
9404.29 277
9405.21 232
9406.12 263
9407.04 270
9407.95 274
9408.87 236
9409.79 239
9410.70 278
9411.62 267
9412.53 273
9413.45 243
9414.36 243
9415.28 244
9416.20 269
9417.11 254
9418.03 232
9418.95 263
9419.86 301
9420.78 274
9421.69 250
9422.61 260
9423.53 288
9424.44 246
9425.36 296
9426.28 272
9427.19 244
9428.11 245
9429.03 253
9429.94 258
9430.86 222
9431.78 276
9432.69 287
9433.61 272
9434.53 284
9435.44 361
9436.36 292
9437.28 293
9438.19 309
9439.11 269
9440.03 240
9440.95 262
9441.86 252
9442.78 264
9443.70 256
9444.62 263
9445.53 238
9446.45 232
9447.37 259
9448.29 220
9449.20 258
9450.12 292
9451.04 341
9451.96 316
9452.87 265
9453.79 319
9454.71 310
9455.63 315
9456.55 363
9457.46 344
9458.38 280
9459.30 313
9460.22 306
9461.14 228
9462.05 240
9462.97 270
9463.89 273
9464.81 262
9465.73 250
9466.65 216
9467.56 229
9468.48 235
9469.40 232
9470.32 236
9471.24 268
9472.16 237
9473.08 238
9473.99 258
9474.91 266
9475.83 252
9476.75 285
9477.67 292
9478.59 262
9479.51 252
9480.43 274
9481.35 241
9482.27 242
9483.19 252
9484.10 225
9485.02 240
9485.94 241
9486.86 265
9487.78 276
9488.70 277
9489.62 269
9490.54 263
9491.46 238
9492.38 236
9493.30 227
9494.22 292
9495.14 288
9496.06 285
9496.98 265
9497.90 227
9498.82 293
9499.74 243
9500.66 257
9501.58 266
9502.50 232
9503.42 234
9504.34 278
9505.26 291
9506.18 247
9507.10 264
9508.02 266
9508.94 238
9509.86 271
9510.78 263
9511.70 251
9512.63 291
9513.55 261
9514.47 274
9515.39 248
9516.31 237
9517.23 233
9518.15 241
9519.07 253
9519.99 267
9520.91 312
9521.83 316
9522.76 291
9523.68 241
9524.60 277
9525.52 277
9526.44 283
9527.36 240
9528.28 219
9529.21 288
9530.13 305
9531.05 267
9531.97 336
9532.89 389
9533.81 321
9534.74 349
9535.66 402
9536.58 386
9537.50 354
9538.42 345
9539.35 343
9540.27 312
9541.19 304
9542.11 317
9543.03 310
9543.96 274
9544.88 288
9545.80 283
9546.72 232
9547.64 264
9548.57 279
9549.49 297
9550.41 242
9551.33 279
9552.26 266
9553.18 260
9554.10 289
9555.03 267
9555.95 215
9556.87 283
9557.79 272
9558.72 241
9559.64 237
9560.56 278
9561.49 271
9562.41 299
9563.33 300
9564.26 275
9565.18 294
9566.10 257
9567.03 262
9567.95 278
9568.87 261
9569.80 357
9570.72 290
9571.64 258
9572.57 253
9573.49 298
9574.41 320
9575.34 325
9576.26 253
9577.18 272
9578.11 248
9579.03 305
9579.96 295
9580.88 254
9581.80 237
9582.73 273
9583.65 288
9584.58 275
9585.50 269
9586.43 271
9587.35 230
9588.27 214
9589.20 265
9590.12 289
9591.05 333
9591.97 321
9592.90 309
9593.82 268
9594.75 302
9595.67 272
9596.60 287
9597.52 259
9598.45 275
9599.37 248
9600.29 267
9601.22 293
9602.14 296
9603.07 277
9604.00 303
9604.92 300
9605.85 333
9606.77 343
9607.70 338
9608.62 254
9609.55 268
9610.47 331
9611.40 345
9612.32 318
9613.25 304
9614.17 293
9615.10 278
9616.03 302
9616.95 293
9617.88 319
9618.80 341
9619.73 333
9620.65 313
9621.58 317
9622.51 333
9623.43 309
9624.36 287
9625.29 274
9626.21 338
9627.14 301
9628.06 288
9628.99 297
9629.92 306
9630.84 323
9631.77 343
9632.70 373
9633.62 298
9634.55 279
9635.48 308
9636.40 325
9637.33 286
9638.26 308
9639.18 363
9640.11 400
9641.04 334
9641.96 344
9642.89 313
9643.82 354
9644.74 327
9645.67 356
9646.60 384
9647.53 367
9648.45 321
9649.38 405
9650.31 382
9651.24 383
9652.16 360
9653.09 391
9654.02 379
9654.95 374
9655.87 345
9656.80 353
9657.73 433
9658.66 415
9659.58 375
9660.51 369
9661.44 344
9662.37 375
9663.30 365
9664.22 411
9665.15 406
9666.08 424
9667.01 441
9667.94 394
9668.86 411
9669.79 448
9670.72 438
9671.65 481
9672.58 508
9673.51 452
9674.43 474
9675.36 468
9676.29 459
9677.22 424
9678.15 446
9679.08 488
9680.01 391
9680.94 402
9681.86 451
9682.79 497
9683.72 467
9684.65 460
9685.58 571
9686.51 550
9687.44 497
9688.37 487
9689.30 531
9690.23 580
9691.16 521
9692.08 484
9693.01 536
9693.94 519
9694.87 545
9695.80 530
9696.73 582
9697.66 602
9698.59 705
9699.52 737
9700.45 782
9701.38 860
9702.31 754
9703.24 851
9704.17 839
9705.10 728
9706.03 648
9706.96 697
9707.89 647
9708.82 566
9709.75 586
9710.68 547
9711.61 566
9712.54 591
9713.47 613
9714.40 549
9715.33 559
9716.26 620
9717.19 624
9718.12 554
9719.06 558
9719.99 521
9720.92 564
9721.85 536
9722.78 502
9723.71 564
9724.64 522
9725.57 538
9726.50 471
9727.43 483
9728.36 505
9729.30 582
9730.23 616
9731.16 508
9732.09 527
9733.02 540
9733.95 520
9734.88 635
9735.81 589
9736.75 551
9737.68 576
9738.61 570
9739.54 573
9740.47 604
9741.40 558
9742.34 501
9743.27 492
9744.20 542
9745.13 466
9746.06 487
9747.00 519
9747.93 511
9748.86 437
9749.79 457
9750.72 528
9751.66 517
9752.59 486
9753.52 476
9754.45 513
9755.39 531
9756.32 498
9757.25 485
9758.18 506
9759.12 412
9760.05 454
9760.98 480
9761.91 489
9762.85 510
9763.78 551
9764.71 465
9765.64 488
9766.58 442
9767.51 510
9768.44 525
9769.38 517
9770.31 456
9771.24 526
9772.18 524
9773.11 556
9774.04 493
9774.98 498
9775.91 504
9776.84 523
9777.78 545
9778.71 600
9779.64 634
9780.58 600
9781.51 633
9782.44 616
9783.38 612
9784.31 675
9785.25 708
9786.18 652
9787.11 714
9788.05 703
9788.98 649
9789.92 657
9790.85 620
9791.78 610
9792.72 579
9793.65 573
9794.59 547
9795.52 543
9796.46 525
9797.39 558
9798.32 634
9799.26 648
9800.19 663
9801.13 747
9802.06 737
9803.00 668
9803.93 620
9804.87 704
9805.80 626
9806.74 569
9807.67 544
9808.61 508
9809.54 492
9810.48 495
9811.41 466
9812.35 471
9813.28 509
9814.22 487
9815.15 485
9816.09 488
9817.02 518
9817.96 523
9818.89 474
9819.83 484
9820.76 463
9821.70 452
9822.64 471
9823.57 436
9824.51 423
9825.44 464
9826.38 487
9827.31 528
9828.25 462
9829.19 427
9830.12 441
9831.06 432
9831.99 411
9832.93 404
9833.87 408
9834.80 459
9835.74 460
9836.68 369
9837.61 377
9838.55 413
9839.48 401
9840.42 437
9841.36 433
9842.29 398
9843.23 444
9844.17 430
9845.10 420
9846.04 440
9846.98 428
9847.91 430
9848.85 432
9849.79 394
9850.72 345
9851.66 372
9852.60 399
9853.54 395
9854.47 411
9855.41 403
9856.35 469
9857.28 483
9858.22 452
9859.16 489
9860.10 451
9861.03 415
9861.97 439
9862.91 410
9863.85 389
9864.78 365
9865.72 361
9866.66 334
9867.60 410
9868.54 398
9869.47 353
9870.41 420
9871.35 349
9872.29 360
9873.22 393
9874.16 384
9875.10 413
9876.04 382
9876.98 397
9877.92 417
9878.85 383
9879.79 418
9880.73 394
9881.67 376
9882.61 340
9883.55 365
9884.48 313
9885.42 353
9886.36 403
9887.30 371
9888.24 372
9889.18 416
9890.12 416
9891.06 414
9891.99 397
9892.93 385
9893.87 424
9894.81 411
9895.75 326
9896.69 350
9897.63 376
9898.57 435
9899.51 412
9900.45 366
9901.39 388
9902.33 387
9903.27 437
9904.20 419
9905.14 369
9906.08 330
9907.02 366
9907.96 386
9908.90 385
9909.84 411
9910.78 375
9911.72 394
9912.66 439
9913.60 432
9914.54 419
9915.48 390
9916.42 403
9917.36 409
9918.30 427
9919.24 393
9920.18 394
9921.12 402
9922.06 407
9923.00 392
9923.94 456
9924.88 496
9925.83 585
9926.77 650
9927.71 586
9928.65 695
9929.59 722
9930.53 691
9931.47 659
9932.41 651
9933.35 582
9934.29 593
9935.23 525
9936.17 567
9937.12 421
9938.06 364
9939.00 394
9939.94 426
9940.88 446
9941.82 453
9942.76 485
9943.70 543
9944.65 518
9945.59 502
9946.53 490
9947.47 493
9948.41 493
9949.35 528
9950.29 410
9951.24 453
9952.18 478
9953.12 444
9954.06 447
9955.00 485
9955.95 470
9956.89 437
9957.83 473
9958.77 427
9959.71 420
9960.66 395
9961.60 398
9962.54 452
9963.48 452
9964.43 429
9965.37 377
9966.31 402
9967.25 477
9968.20 430
9969.14 416
9970.08 403
9971.02 443
9971.97 444
9972.91 481
9973.85 459
9974.79 464
9975.74 474
9976.68 536
9977.62 493
9978.57 469
9979.51 484
9980.45 448
9981.40 448
9982.34 494
9983.28 449
9984.23 459
9985.17 433
9986.11 483
9987.06 476
9988.00 425
9988.94 448
9989.89 417
9990.83 421
9991.77 435
9992.72 433
9993.66 362
9994.60 379
9995.55 360
9996.49 422
9997.44 426
9998.38 372
9999.32 391
10000.27 364
10001.21 382
10002.16 397
10003.10 404
10004.04 382
10004.99 447
10005.93 411
10006.88 427
10007.82 346
10008.77 414
10009.71 417
10010.66 381
10011.60 396
10012.54 338
10013.49 345
10014.43 336
10015.38 332
10016.32 345
10017.27 353
10018.21 330
10019.16 341
10020.10 335
10021.05 356
10021.99 369
10022.94 291
10023.88 307
10024.83 342
10025.77 343
10026.72 328
10027.67 348
10028.61 326
10029.56 349
10030.50 379
10031.45 345
10032.39 332
10033.34 326
10034.28 353
10035.23 335
10036.18 357
10037.12 386
10038.07 314
10039.01 316
10039.96 316
10040.90 349
10041.85 348
10042.80 375
10043.74 368
10044.69 385
10045.64 343
10046.58 292
10047.53 344
10048.47 297
10049.42 277
10050.37 264
10051.31 302
10052.26 328
10053.21 330
10054.15 312
10055.10 342
10056.05 323
10056.99 308
10057.94 307
10058.89 382
10059.83 361
10060.78 361
10061.73 346
10062.67 335
10063.62 357
10064.57 329
10065.52 312
10066.46 323
10067.41 273
10068.36 317
10069.30 360
10070.25 299
10071.20 267
10072.15 297
10073.09 307
10074.04 327
10074.99 312
10075.94 322
10076.88 324
10077.83 283
10078.78 281
10079.73 333
10080.68 308
10081.62 301
10082.57 296
10083.52 293
10084.47 319
10085.42 321
10086.36 281
10087.31 319
10088.26 289
10089.21 253
10090.16 284
10091.11 254
10092.05 279
10093.00 280
10093.95 293
10094.90 305
10095.85 306
10096.80 341
10097.75 308
10098.69 314
10099.64 318
10100.59 318
10101.54 365
10102.49 293
10103.44 332
10104.39 324
10105.34 307
10106.28 318
10107.23 327
10108.18 305
10109.13 271
10110.08 271
10111.03 250
10111.98 272
10112.93 278
10113.88 262
10114.83 253
10115.78 306
10116.73 291
10117.68 304
10118.63 249
10119.58 285
10120.53 264
10121.48 283
10122.43 246
10123.38 242
10124.33 294
10125.28 308
10126.23 255
10127.18 278
10128.13 303
10129.08 259
10130.03 306
10130.98 221
10131.93 260
10132.88 207
10133.83 291
10134.78 249
10135.73 244
10136.68 278
10137.63 292
10138.58 269
10139.53 251
10140.48 280
10141.43 284
10142.38 271
10143.33 299
10144.28 270
10145.23 212
10146.19 199
10147.14 234
10148.09 293
10149.04 280
10149.99 218
10150.94 281
10151.89 299
10152.84 254
10153.79 285
10154.75 326
10155.70 266
10156.65 315
10157.60 270
10158.55 243
10159.50 280
10160.46 303
10161.41 331
10162.36 295
10163.31 229
10164.26 281
10165.21 325
10166.17 304
10167.12 265
10168.07 287
10169.02 307
10169.97 279
10170.93 229
10171.88 257
10172.83 241
10173.78 275
10174.73 312
10175.69 299
10176.64 312
10177.59 243
10178.54 306
10179.50 308
10180.45 278
10181.40 311
10182.35 374
10183.31 376
10184.26 348
10185.21 334
10186.17 274
10187.12 296
10188.07 345
10189.02 325
10189.98 345
10190.93 374
10191.88 341
10192.84 351
10193.79 333
10194.74 340
10195.70 326
10196.65 375
10197.60 404
10198.56 319
10199.51 367
10200.46 366
10201.42 395
10202.37 373
10203.32 360
10204.28 378
10205.23 389
10206.18 398
10207.14 463
10208.09 446
10209.05 483
10210.00 499
10210.95 539
10211.91 542
10212.86 493
10213.82 434
10214.77 425
10215.72 375
10216.68 351
10217.63 419
10218.59 416
10219.54 348
10220.50 339
10221.45 375
10222.41 351
10223.36 337
10224.31 375
10225.27 364
10226.22 389
10227.18 350
10228.13 390
10229.09 352
10230.04 407
10231.00 359
10231.95 358
10232.91 343
10233.86 316
10234.82 316
10235.77 362
10236.73 352
10237.68 345
10238.64 344
10239.59 311
10240.55 349
10241.50 361
10242.46 325
10243.42 328
10244.37 370
10245.33 342
10246.28 319
10247.24 343
10248.19 330
10249.15 271
10250.11 306
10251.06 262
10252.02 279
10252.97 280
10253.93 315
10254.89 316
10255.84 269
10256.80 302
10257.75 308
10258.71 289
10259.67 297
10260.62 305
10261.58 292
10262.54 336
10263.49 309
10264.45 291
10265.40 258
10266.36 276
10267.32 271
10268.27 284
10269.23 288
10270.19 272
10271.14 317
10272.10 359
10273.06 286
10274.02 284
10274.97 324
10275.93 241
10276.89 275
10277.84 261
10278.80 293
10279.76 257
10280.71 267
10281.67 214
10282.63 241
10283.59 242
10284.54 258
10285.50 263
10286.46 265
10287.42 232
10288.37 243
10289.33 294
10290.29 238
10291.25 266
10292.21 240
10293.16 266
10294.12 248
10295.08 270
10296.04 245
10296.99 256
10297.95 268
10298.91 248
10299.87 242
10300.83 229
10301.79 228
10302.74 226
10303.70 242
10304.66 247
10305.62 253
10306.58 259
10307.54 304
10308.49 255
10309.45 246
10310.41 238
10311.37 247
10312.33 251
10313.29 285
10314.25 246
10315.21 253
10316.16 220
10317.12 209
10318.08 209
10319.04 214
10320.00 212
10320.96 280
10321.92 222
10322.88 244
10323.84 261
10324.80 236
10325.76 219
10326.71 204
10327.67 219
10328.63 221
10329.59 203
10330.55 212
10331.51 206
10332.47 242
10333.43 230
10334.39 242
10335.35 212
10336.31 210
10337.27 213
10338.23 250
10339.19 256
10340.15 232
10341.11 250
10342.07 227
10343.03 263
10343.99 255
10344.95 238
10345.91 201
10346.87 192
10347.83 213
10348.79 247
10349.75 248
10350.71 213
10351.67 196
10352.63 201
10353.60 234
10354.56 213
10355.52 203
10356.48 205
10357.44 226
10358.40 215
10359.36 224
10360.32 168
10361.28 220
10362.24 181
10363.20 217
10364.17 235
10365.13 239
10366.09 228
10367.05 207
10368.01 178
10368.97 162
10369.93 189
10370.89 236
10371.86 230
10372.82 240
10373.78 226
10374.74 188
10375.70 248
10376.66 288
10377.63 202
10378.59 186
10379.55 201
10380.51 195
10381.47 208
10382.44 215
10383.40 228
10384.36 230
10385.32 208
10386.28 233
10387.25 257
10388.21 241
10389.17 191
10390.13 178
10391.10 191
10392.06 215
10393.02 225
10393.98 231
10394.94 210
10395.91 226
10396.87 195
10397.83 193
10398.80 210
10399.76 204
10400.72 181
10401.68 208
10402.65 184
10403.61 163
10404.57 194
10405.54 209
10406.50 210
10407.46 233
10408.43 229
10409.39 248
10410.35 220
10411.32 181
10412.28 165
10413.24 185
10414.21 192
10415.17 198
10416.13 210
10417.10 190
10418.06 189
10419.02 198
10419.99 225
10420.95 240
10421.91 268
10422.88 267
10423.84 186
10424.81 212
10425.77 213
10426.73 211
10427.70 205
10428.66 229
10429.63 212
10430.59 193
10431.56 187
10432.52 222
10433.48 244
10434.45 226
10435.41 225
10436.38 217
10437.34 185
10438.31 178
10439.27 205
10440.24 211
10441.20 201
10442.16 186
10443.13 197
10444.09 185
10445.06 211
10446.02 220
10446.99 186
10447.95 222
10448.92 173
10449.88 174
10450.85 208
10451.81 182
10452.78 174
10453.75 183
10454.71 206
10455.68 223
10456.64 213
10457.61 199
10458.57 152
10459.54 203
10460.50 206
10461.47 207
10462.43 203
10463.40 185
10464.37 191
10465.33 185
10466.30 184
10467.26 191
10468.23 204
10469.20 171
10470.16 187
10471.13 199
10472.09 204
10473.06 208
10474.03 183
10474.99 156
10475.96 149
10476.93 200
10477.89 182
10478.86 155
10479.82 179
10480.79 229
10481.76 176
10482.72 201
10483.69 172
10484.66 185
10485.62 192
10486.59 212
10487.56 145
10488.52 158
10489.49 169
10490.46 177
10491.43 167
10492.39 175
10493.36 213
10494.33 243
10495.29 192
10496.26 132
10497.23 134
10498.20 159
10499.16 175
10500.13 152
10501.10 167
10502.07 190
10503.03 178
10504.00 171
10504.97 158
10505.94 142
10506.90 179
10507.87 177
10508.84 162
10509.81 133
10510.78 180
10511.74 185
10512.71 181
10513.68 199
10514.65 191
10515.62 188
10516.58 182
10517.55 187
10518.52 181
10519.49 186
10520.46 211
10521.43 155
10522.39 165
10523.36 182
10524.33 209
10525.30 170
10526.27 151
10527.24 145
10528.21 160
10529.17 195
10530.14 173
10531.11 152
10532.08 188
10533.05 208
10534.02 166
10534.99 188
10535.96 183
10536.93 149
10537.90 195
10538.86 188
10539.83 172
10540.80 194
10541.77 198
10542.74 202
10543.71 191
10544.68 176
10545.65 154
10546.62 172
10547.59 133
10548.56 148
10549.53 170
10550.50 160
10551.47 177
10552.44 170
10553.41 183
10554.38 210
10555.35 235
10556.32 219
10557.29 205
10558.26 184
10559.23 171
10560.20 161
10561.17 150
10562.14 173
10563.11 210
10564.08 193
10565.05 164
10566.02 200
10566.99 172
10567.96 185
10568.93 203
10569.90 192
10570.87 172
10571.84 144
10572.82 155
10573.79 218
10574.76 189
10575.73 157
10576.70 147
10577.67 166
10578.64 172
10579.61 181
10580.58 150
10581.55 196
10582.53 206
10583.50 194
10584.47 207
10585.44 198
10586.41 183
10587.38 182
10588.35 186
10589.33 184
10590.30 216
10591.27 232
10592.24 165
10593.21 174
10594.18 148
10595.16 183
10596.13 211
10597.10 160
10598.07 172
10599.04 170
10600.01 164
10600.99 169
10601.96 178
10602.93 164
10603.90 192
10604.88 171
10605.85 186
10606.82 179
10607.79 135
10608.77 153
10609.74 135
10610.71 130
10611.68 142
10612.66 167
10613.63 151
10614.60 171
10615.57 146
10616.55 157
10617.52 188
10618.49 225
10619.46 192
10620.44 196
10621.41 191
10622.38 181
10623.36 183
10624.33 208
10625.30 169
10626.28 187
10627.25 186
10628.22 191
10629.20 168
10630.17 151
10631.14 142
10632.12 143
10633.09 141
10634.06 177
10635.04 169
10636.01 139
10636.99 210
10637.96 211
10638.93 186
10639.91 193
10640.88 218
10641.85 226
10642.83 211
10643.80 198
10644.78 207
10645.75 194
10646.72 229
10647.70 230
10648.67 207
10649.65 215
10650.62 199
10651.60 196
10652.57 192
10653.55 164
10654.52 136
10655.49 203
10656.47 169
10657.44 151
10658.42 164
10659.39 157
10660.37 149
10661.34 160
10662.32 176
10663.29 148
10664.27 161
10665.24 168
10666.22 168
10667.19 174
10668.17 146
10669.14 144
10670.12 162
10671.09 173
10672.07 181
10673.04 189
10674.02 185
10675.00 186
10675.97 172
10676.95 183
10677.92 194
10678.90 186
10679.87 207
10680.85 159
10681.82 180
10682.80 163
10683.78 193
10684.75 234
10685.73 175
10686.70 187
10687.68 187
10688.66 188
10689.63 160
10690.61 169
10691.58 158
10692.56 153
10693.54 159
10694.51 152
10695.49 167
10696.47 188
10697.44 214
10698.42 173
10699.40 165
10700.37 179
10701.35 162
10702.33 164
10703.30 165
10704.28 153
10705.26 187
10706.23 192
10707.21 171
10708.19 166
10709.16 170
10710.14 145
10711.12 157
10712.10 146
10713.07 150
10714.05 140
10715.03 146
10716.01 152
10716.98 184
10717.96 182
10718.94 182
10719.91 139
10720.89 177
10721.87 198
10722.85 157
10723.83 177
10724.80 152
10725.78 196
10726.76 193
10727.74 178
10728.71 154
10729.69 155
10730.67 150
10731.65 185
10732.63 181
10733.60 134
10734.58 183
10735.56 165
10736.54 152
10737.52 127
10738.50 155
10739.47 154
10740.45 175
10741.43 173
10742.41 164
10743.39 154
10744.37 121
10745.35 141
10746.32 163
10747.30 186
10748.28 166
10749.26 151
10750.24 219
10751.22 161
10752.20 132
10753.18 171
10754.16 158
10755.14 169
10756.11 182
10757.09 177
10758.07 189
10759.05 164
10760.03 178
10761.01 178
10761.99 190
10762.97 136
10763.95 179
10764.93 160
10765.91 157
10766.89 175
10767.87 187
10768.85 174
10769.83 173
10770.81 208
10771.79 178
10772.77 200
10773.75 179
10774.73 170
10775.71 178
10776.69 194
10777.67 210
10778.65 213
10779.63 195
10780.61 218
10781.59 182
10782.57 223
10783.55 198
10784.53 195
10785.51 197
10786.49 190
10787.47 220
10788.45 174
10789.43 172
10790.41 197
10791.39 173
10792.38 191
10793.36 173
10794.34 163
10795.32 186
10796.30 177
10797.28 177
10798.26 166
10799.24 166
10800.22 168
10801.21 149
10802.19 186
10803.17 178
10804.15 186
10805.13 177
10806.11 169
10807.09 197
10808.07 187
10809.06 176
10810.04 215
10811.02 168
10812.00 189
10812.98 139
10813.97 161
10814.95 135
10815.93 110
10816.91 144
10817.89 161
10818.87 177
10819.86 186
10820.84 173
10821.82 167
10822.80 201
10823.79 167
10824.77 140
10825.75 168
10826.73 174
10827.72 158
10828.70 179
10829.68 171
10830.66 150
10831.65 160
10832.63 205
10833.61 142
10834.59 138
10835.58 172
10836.56 172
10837.54 174
10838.52 199
10839.51 166
10840.49 165
10841.47 172
10842.46 156
10843.44 182
10844.42 160
10845.41 189
10846.39 202
10847.37 167
10848.36 165
10849.34 167
10850.32 163
10851.31 182
10852.29 233
10853.27 165
10854.26 177
10855.24 182
10856.23 196
10857.21 159
10858.19 153
10859.18 185
10860.16 191
10861.14 179
10862.13 193
10863.11 180
10864.10 175
10865.08 181
10866.07 190
10867.05 206
10868.03 191
10869.02 214
10870.00 181
10870.99 174
10871.97 190
10872.96 215
10873.94 233
10874.92 164
10875.91 189
10876.89 185
10877.88 209
10878.86 172
10879.85 179
10880.83 176
10881.82 162
10882.80 205
10883.79 193
10884.77 164
10885.76 171
10886.74 175
10887.73 171
10888.71 216
10889.70 202
10890.68 184
10891.67 192
10892.65 243
10893.64 167
10894.63 195
10895.61 215
10896.60 206
10897.58 170
10898.57 181
10899.55 180
10900.54 185
10901.53 259
10902.51 218
10903.50 235
10904.48 190
10905.47 155
10906.46 211
10907.44 236
10908.43 223
10909.41 221
10910.40 238
10911.39 228
10912.37 212
10913.36 184
10914.34 232
10915.33 212
10916.32 229
10917.30 249
10918.29 241
10919.28 241
10920.26 252
10921.25 274
10922.24 213
10923.22 230
10924.21 236
10925.20 256
10926.18 275
10927.17 248
10928.16 280
10929.15 310
10930.13 259
10931.12 248
10932.11 265
10933.09 284
10934.08 231
10935.07 212
10936.06 260
10937.04 274
10938.03 299
10939.02 253
10940.01 241
10940.99 250
10941.98 244
10942.97 313
10943.96 355
10944.94 303
10945.93 294
10946.92 322
10947.91 292
10948.90 290
10949.88 306
10950.87 344
10951.86 313
10952.85 382
10953.84 358
10954.82 320
10955.81 354
10956.80 425
10957.79 470
10958.78 460
10959.77 525
10960.75 528
10961.74 505
10962.73 526
10963.72 526
10964.71 519
10965.70 532
10966.69 475
10967.68 478
10968.66 443
10969.65 358
10970.64 410
10971.63 406
10972.62 399
10973.61 393
10974.60 362
10975.59 400
10976.58 467
10977.57 482
10978.55 398
10979.54 414
10980.53 411
10981.52 473
10982.51 452
10983.50 445
10984.49 467
10985.48 466
10986.47 409
10987.46 449
10988.45 399
10989.44 480
10990.43 411
10991.42 401
10992.41 437
10993.40 465
10994.39 422
10995.38 494
10996.37 551
10997.36 557
10998.35 640
10999.34 630
11000.33 782
11001.32 799
11002.31 841
11003.30 921
11004.29 835
11005.28 778
11006.27 716
11007.26 753
11008.25 678
11009.24 576
11010.24 597
11011.23 549
11012.22 542
11013.21 493
11014.20 456
11015.19 469
11016.18 498
11017.17 477
11018.16 485
11019.15 500
11020.14 506
11021.14 485
11022.13 483
11023.12 470
11024.11 408
11025.10 450
11026.09 423
11027.08 378
11028.08 344
11029.07 356
11030.06 386
11031.05 387
11032.04 424
11033.03 391
11034.03 340
11035.02 380
11036.01 380
11037.00 405
11037.99 363
11038.99 397
11039.98 380
11040.97 352
11041.96 336
11042.95 335
11043.95 309
11044.94 333
11045.93 323
11046.92 321
11047.92 354
11048.91 333
11049.90 306
11050.89 263
11051.89 304
11052.88 286
11053.87 277
11054.86 324
11055.86 281
11056.85 324
11057.84 319
11058.83 315
11059.83 339
11060.82 260
11061.81 279
11062.81 261
11063.80 305
11064.79 284
11065.79 288
11066.78 287
11067.77 292
11068.77 293
11069.76 307
11070.75 295
11071.75 308
11072.74 290
11073.73 323
11074.73 295
11075.72 331
11076.71 309
11077.71 269
11078.70 318
11079.70 289
11080.69 300
11081.68 283
11082.68 303
11083.67 298
11084.67 287
11085.66 290
11086.65 278
11087.65 303
11088.64 264
11089.64 274
11090.63 237
11091.63 288
11092.62 305
11093.61 240
11094.61 226
11095.60 271
11096.60 235
11097.59 254
11098.59 261
11099.58 282
11100.58 303
11101.57 288
11102.57 247
11103.56 290
11104.56 228
11105.55 261
11106.55 288
11107.54 240
11108.54 243
11109.53 254
11110.53 316
11111.52 264
11112.52 256
11113.51 263
11114.51 298
11115.50 290
11116.50 275
11117.49 212
11118.49 254
11119.49 240
11120.48 294
11121.48 275
11122.47 295
11123.47 301
11124.46 305
11125.46 328
11126.46 345
11127.45 332
11128.45 325
11129.44 348
11130.44 335
11131.44 305
11132.43 314
11133.43 297
11134.43 286
11135.42 318
11136.42 305
11137.41 268
11138.41 293
11139.41 261
11140.40 315
11141.40 282
11142.40 290
11143.39 276
11144.39 268
11145.39 260
11146.38 300
11147.38 275
11148.38 293
11149.38 256
11150.37 281
11151.37 264
11152.37 219
11153.36 263
11154.36 265
11155.36 220
11156.36 265
11157.35 243
11158.35 207
11159.35 210
11160.34 255
11161.34 270
11162.34 213
11163.34 254
11164.33 248
11165.33 252
11166.33 283
11167.33 257
11168.33 256
11169.32 292
11170.32 303
11171.32 283
11172.32 280
11173.32 263
11174.31 227
11175.31 234
11176.31 239
11177.31 231
11178.31 227
11179.30 233
11180.30 252
11181.30 215
11182.30 213
11183.30 249
11184.30 212
11185.30 198
11186.29 214
11187.29 229
11188.29 209
11189.29 227
11190.29 259
11191.29 256
11192.29 256
11193.29 247
11194.28 240
11195.28 265
11196.28 244
11197.28 269
11198.28 271
11199.28 268
11200.28 232
11201.28 221
11202.28 235
11203.28 218
11204.28 233
11205.28 224
11206.28 236
11207.28 279
11208.28 283
11209.27 207
11210.27 221
11211.27 218
11212.27 165
11213.27 215
11214.27 216
11215.27 242
11216.27 210
11217.27 221
11218.27 221
11219.27 217
11220.27 246
11221.27 246
11222.27 198
11223.27 197
11224.27 190
11225.28 220
11226.28 235
11227.28 216
11228.28 194
11229.28 188
11230.28 209
11231.28 195
11232.28 228
11233.28 199
11234.28 191
11235.28 206
11236.28 206
11237.28 168
11238.28 172
11239.28 200
11240.29 225
11241.29 169
11242.29 199
11243.29 194
11244.29 222
11245.29 197
11246.29 175
11247.29 205
11248.30 174
11249.30 172
11250.30 189
11251.30 168
11252.30 211
11253.30 184
11254.31 185
11255.31 191
11256.31 154
11257.31 193
11258.31 189
11259.31 219
11260.32 192
11261.32 192
11262.32 178
11263.32 211
11264.32 207
11265.33 183
11266.33 208
11267.33 192
11268.33 192
11269.34 228
11270.34 191
11271.34 176
11272.34 160
11273.35 210
11274.35 198
11275.35 194
11276.35 199
11277.36 199
11278.36 241
11279.36 211
11280.36 234
11281.37 243
11282.37 247
11283.37 246
11284.38 250
11285.38 193
11286.38 241
11287.38 231
11288.39 219
11289.39 224
11290.39 196
11291.40 224
11292.40 208
11293.40 206
11294.41 228
11295.41 198
11296.41 177
11297.42 184
11298.42 224
11299.43 200
11300.43 166
11301.43 180
11302.44 216
11303.44 213
11304.44 211
11305.45 204
11306.45 200
11307.46 197
11308.46 232
11309.47 212
11310.47 206
11311.47 193
11312.48 199
11313.48 193
11314.49 199
11315.49 242
11316.50 191
11317.50 197
11318.50 218
11319.51 211
11320.51 220
11321.52 233
11322.52 203
11323.53 188
11324.53 195
11325.54 183
11326.54 191
11327.55 207
11328.55 153
11329.56 177
11330.56 186
11331.57 157
11332.57 205
11333.58 184
11334.58 205
11335.59 214
11336.59 149
11337.60 175
11338.60 167
11339.61 199
11340.61 180
11341.62 171
11342.63 161
11343.63 183
11344.64 173
11345.64 186
11346.65 144
11347.65 183
11348.66 195
11349.67 178
11350.67 187
11351.68 172
11352.68 166
11353.69 183
11354.70 167
11355.70 179
11356.71 140
11357.72 150
11358.72 178
11359.73 148
11360.73 120
11361.74 131
11362.75 151
11363.75 151
11364.76 140
11365.77 160
11366.77 167
11367.78 177
11368.79 158
11369.79 170
11370.80 194
11371.81 195
11372.81 188
11373.82 152
11374.83 177
11375.84 153
11376.84 161
11377.85 184
11378.86 158
11379.86 158
11380.87 169
11381.88 156
11382.89 175
11383.89 188
11384.90 166
11385.91 173
11386.92 137
11387.92 135
11388.93 156
11389.94 144
11390.95 143
11391.95 126
11392.96 135
11393.97 139
11394.98 165
11395.99 125
11396.99 119
11398.00 143
11399.01 178
11400.02 164
11401.03 170
11402.03 136
11403.04 170
11404.05 157
11405.06 129
11406.07 133
11407.08 121
11408.09 152
11409.09 128
11410.10 133
11411.11 149
11412.12 150
11413.13 163
11414.14 138
11415.15 168
11416.15 161
11417.16 148
11418.17 138
11419.18 166
11420.19 149
11421.20 142
11422.21 180
11423.22 152
11424.23 150
11425.24 155
11426.25 169
11427.26 145
11428.26 148
11429.27 149
11430.28 144
11431.29 139
11432.30 167
11433.31 140
11434.32 152
11435.33 147
11436.34 159
11437.35 127
11438.36 119
11439.37 129
11440.38 138
11441.39 164
11442.40 172
11443.41 166
11444.42 153
11445.43 128
11446.44 155
11447.45 154
11448.46 145
11449.47 133
11450.48 143
11451.49 152
11452.50 176
11453.51 126
11454.52 163
11455.53 174
11456.55 140
11457.56 141
11458.57 167
11459.58 137
11460.59 142
11461.60 140
11462.61 157
11463.62 168
11464.63 140
11465.64 144
11466.65 136
11467.67 169
11468.68 180
11469.69 144
11470.70 128
11471.71 147
11472.72 175
11473.73 144
11474.74 166
11475.76 181
11476.77 137
11477.78 113
11478.79 126
11479.80 151
11480.81 153
11481.83 143
11482.84 155
11483.85 132
11484.86 139
11485.87 180
11486.89 182
11487.90 139
11488.91 162
11489.92 145
11490.93 148
11491.95 153
11492.96 182
11493.97 139
11494.98 152
11496.00 187
11497.01 136
11498.02 156
11499.03 161
11500.05 160
11501.06 150
11502.07 144
11503.08 140
11504.10 161
11505.11 149
11506.12 146
11507.13 135
11508.15 138
11509.16 167
11510.17 139
11511.19 98
11512.20 113
11513.21 123
11514.23 133
11515.24 124
11516.25 124
11517.27 120
11518.28 118
11519.29 133
11520.31 119
11521.32 116
11522.33 131
11523.35 149
11524.36 126
11525.37 135
11526.39 139
11527.40 146
11528.42 131
11529.43 157
11530.44 148
11531.46 168
11532.47 143
11533.48 155
11534.50 126
11535.51 135
11536.53 161
11537.54 132
11538.56 149
11539.57 124
11540.58 131
11541.60 136
11542.61 150
11543.63 140
11544.64 124
11545.66 135
11546.67 147
11547.69 174
11548.70 160
11549.72 150
11550.73 163
11551.75 129
11552.76 150
11553.78 150
11554.79 160
11555.81 172
11556.82 156
11557.84 129
11558.85 125
11559.87 136
11560.88 150
11561.90 161
11562.91 168
11563.93 140
11564.94 169
11565.96 157
11566.97 130
11567.99 151
11569.00 125
11570.02 134
11571.04 123
11572.05 126
11573.07 129
11574.08 144
11575.10 133
11576.11 174
11577.13 138
11578.15 142
11579.16 140
11580.18 168
11581.20 149
11582.21 178
11583.23 168
11584.24 174
11585.26 180
11586.28 190
11587.29 173
11588.31 171
11589.33 172
11590.34 166
11591.36 185
11592.38 173
11593.39 201
11594.41 196
11595.43 159
11596.44 154
11597.46 176
11598.48 193
11599.49 188
11600.51 199
11601.53 216
11602.54 244
11603.56 275
11604.58 246
11605.60 242
11606.61 259
11607.63 298
11608.65 265
11609.67 268
11610.68 238
11611.70 188
11612.72 190
11613.74 186
11614.75 186
11615.77 225
11616.79 162
11617.81 134
11618.82 191
11619.84 192
11620.86 189
11621.88 163
11622.90 164
11623.91 195
11624.93 207
11625.95 198
11626.97 171
11627.99 166
11629.00 182
11630.02 183
11631.04 144
11632.06 178
11633.08 138
11634.10 151
11635.11 151
11636.13 132
11637.15 135
11638.17 143
11639.19 127
11640.21 143
11641.23 153
11642.25 149
11643.26 128
11644.28 124
11645.30 166
11646.32 161
11647.34 150
11648.36 142
11649.38 142
11650.40 116
11651.42 137
11652.44 142
11653.46 135
11654.47 116
11655.49 116
11656.51 129
11657.53 128
11658.55 123
11659.57 134
11660.59 135
11661.61 130
11662.63 136
11663.65 125
11664.67 146
11665.69 144
11666.71 121
11667.73 121
11668.75 123
11669.77 135
11670.79 140
11671.81 114
11672.83 128
11673.85 141
11674.87 140
11675.89 106
11676.91 131
11677.93 132
11678.95 135
11679.97 136
11680.99 156
11682.01 156
11683.03 141
11684.06 141
11685.08 131
11686.10 149
11687.12 140
11688.14 127
11689.16 145
11690.18 131
11691.20 140
11692.22 131
11693.24 140
11694.26 128
11695.29 132
11696.31 141
11697.33 144
11698.35 140
11699.37 124
11700.39 150
11701.41 134
11702.43 123
11703.46 108
11704.48 129
11705.50 121
11706.52 125
11707.54 121
11708.56 131
11709.59 134
11710.61 140
11711.63 134
11712.65 129
11713.67 130
11714.70 140
11715.72 120
11716.74 124
11717.76 119
11718.78 107
11719.81 124
11720.83 137
11721.85 106
11722.87 107
11723.90 146
11724.92 135
11725.94 123
11726.96 132
11727.99 125
11729.01 120
11730.03 150
11731.05 144
11732.08 112
11733.10 121
11734.12 113
11735.15 125
11736.17 131
11737.19 125
11738.21 175
11739.24 137
11740.26 141
11741.28 127
11742.31 124
11743.33 119
11744.35 136
11745.38 126
11746.40 143
11747.42 138
11748.45 135
11749.47 109
11750.49 131
11751.52 142
11752.54 158
11753.56 158
11754.59 119
11755.61 132
11756.64 129
11757.66 140
11758.68 129
11759.71 134
11760.73 102
11761.76 102
11762.78 129
11763.80 133
11764.83 132
11765.85 131
11766.88 145
11767.90 133
11768.93 149
11769.95 157
11770.97 136
11772.00 124
11773.02 134
11774.05 132
11775.07 154
11776.10 123
11777.12 117
11778.15 135
11779.17 131
11780.20 115
11781.22 118
11782.25 130
11783.27 133
11784.30 140
11785.32 151
11786.35 155
11787.37 140
11788.40 138
11789.42 153
11790.45 145
11791.47 136
11792.50 129
11793.52 146
11794.55 151
11795.57 134
11796.60 134
11797.63 104
11798.65 140
11799.68 167
11800.70 163
11801.73 138
11802.75 166
11803.78 154
11804.81 152
11805.83 168
11806.86 153
11807.88 166
11808.91 171
11809.94 161
11810.96 187
11811.99 183
11813.02 145
11814.04 159
11815.07 159
11816.09 128
11817.12 124
11818.15 153
11819.17 151
11820.20 151
11821.23 169
11822.25 161
11823.28 179
11824.31 163
11825.33 123
11826.36 139
11827.39 179
11828.42 149
11829.44 139
11830.47 149
11831.50 139
11832.52 163
11833.55 156
11834.58 128
11835.61 153
11836.63 121
11837.66 144
11838.69 153
11839.71 140
11840.74 145
11841.77 154
11842.80 156
11843.83 156
11844.85 186
11845.88 158
11846.91 134
11847.94 116
11848.96 136
11849.99 136
11851.02 148
11852.05 141
11853.08 183
11854.10 141
11855.13 120
11856.16 143
11857.19 160
11858.22 174
11859.24 173
11860.27 165
11861.30 172
11862.33 163
11863.36 161
11864.39 148
11865.42 175
11866.44 155
11867.47 153
11868.50 156
11869.53 149
11870.56 159
11871.59 157
11872.62 151
11873.65 155
11874.67 182
11875.70 172
11876.73 146
11877.76 175
11878.79 178
11879.82 180
11880.85 214
11881.88 202
11882.91 187
11883.94 178
11884.97 193
11886.00 154
11887.03 190
11888.06 215
11889.09 162
11890.11 191
11891.14 186
11892.17 198
11893.20 186
11894.23 224
11895.26 191
11896.29 217
11897.32 201
11898.35 208
11899.38 253
11900.41 222
11901.44 234
11902.47 283
11903.50 262
11904.53 328
11905.56 258
11906.59 266
11907.63 239
11908.66 246
11909.69 289
11910.72 255
11911.75 259
11912.78 274
11913.81 260
11914.84 216
11915.87 238
11916.90 263
11917.93 206
11918.96 245
11919.99 242
11921.02 237
11922.06 251
11923.09 260
11924.12 223
11925.15 271
11926.18 228
11927.21 233
11928.24 278
11929.27 318
11930.31 348
11931.34 355
11932.37 379
11933.40 417
11934.43 383
11935.46 357
11936.49 372
11937.53 384
11938.56 353
11939.59 374
11940.62 281
11941.65 295
11942.69 345
11943.72 300
11944.75 278
11945.78 260
11946.81 252
11947.85 258
11948.88 272
11949.91 299
11950.94 262
11951.97 289
11953.01 240
11954.04 291
11955.07 229
11956.10 272
11957.14 246
11958.17 279
11959.20 225
11960.24 241
11961.27 192
11962.30 247
11963.33 233
11964.37 264
11965.40 243
11966.43 209
11967.47 192
11968.50 219
11969.53 227
11970.56 227
11971.60 236
11972.63 192
11973.66 213
11974.70 256
11975.73 241
11976.76 209
11977.80 209
11978.83 189
11979.86 213
11980.90 201
11981.93 220
11982.97 235
11984.00 187
11985.03 195
11986.07 222
11987.10 233
11988.13 212
11989.17 237
11990.20 249
11991.24 207
11992.27 206
11993.30 205
11994.34 171
11995.37 198
11996.41 220
11997.44 234
11998.48 233
11999.51 194
12000.54 181
12001.58 159
12002.61 178
12003.65 205
12004.68 218
12005.72 211
12006.75 179
12007.79 200
12008.82 240
12009.86 189
12010.89 204
12011.93 239
12012.96 255
12014.00 230
12015.03 247
12016.07 218
12017.10 252
12018.14 252
12019.17 286
12020.21 251
12021.24 243
12022.28 249
12023.31 238
12024.35 293
12025.38 278
12026.42 275
12027.46 274
12028.49 228
12029.53 254
12030.56 264
12031.60 287
12032.63 271
12033.67 232
12034.71 232
12035.74 232
12036.78 221
12037.81 248
12038.85 255
12039.89 262
12040.92 220
12041.96 246
12042.99 235
12044.03 205
12045.07 202
12046.10 184
12047.14 212
12048.18 223
12049.21 202
12050.25 260
12051.29 245
12052.32 197
12053.36 190
12054.40 211
12055.43 219
12056.47 204
12057.51 227
12058.54 200
12059.58 189
12060.62 185
12061.65 195
12062.69 177
12063.73 197
12064.77 211
12065.80 183
12066.84 187
12067.88 157
12068.92 174
12069.95 187
12070.99 213
12072.03 184
12073.07 176
12074.10 200
12075.14 224
12076.18 215
12077.22 185
12078.25 189
12079.29 192
12080.33 215
12081.37 172
12082.41 163
12083.44 150
12084.48 192
12085.52 154
12086.56 191
12087.60 198
12088.63 229
12089.67 163
12090.71 183
12091.75 190
12092.79 194
12093.83 217
12094.86 205
12095.90 197
12096.94 191
12097.98 172
12099.02 217
12100.06 169
12101.10 170
12102.13 191
12103.17 189
12104.21 205
12105.25 188
12106.29 221
12107.33 192
12108.37 208
12109.41 167
12110.45 225
12111.49 175
12112.53 185
12113.56 210
12114.60 185
12115.64 157
12116.68 201
12117.72 170
12118.76 151
12119.80 182
12120.84 180
12121.88 152
12122.92 194
12123.96 147
12125.00 153
12126.04 162
12127.08 171
12128.12 184
12129.16 161
12130.20 171
12131.24 176
12132.28 156
12133.32 175
12134.36 131
12135.40 163
12136.44 174
12137.48 151
12138.52 173
12139.56 154
12140.60 174
12141.64 175
12142.68 162
12143.72 166
12144.76 152
12145.81 163
12146.85 119
12147.89 120
12148.93 142
12149.97 137
12151.01 144
12152.05 141
12153.09 122
12154.13 138
12155.17 153
12156.21 125
12157.26 134
12158.30 142
12159.34 188
12160.38 134
12161.42 144
12162.46 127
12163.50 180
12164.55 155
12165.59 137
12166.63 149
12167.67 142
12168.71 151
12169.75 127
12170.80 131
12171.84 144
12172.88 158
12173.92 127
12174.96 147
12176.00 151
12177.05 124
12178.09 106
12179.13 149
12180.17 145
12181.22 127
12182.26 121
12183.30 156
12184.34 160
12185.38 140
12186.43 148
12187.47 124
12188.51 123
12189.55 109
12190.60 126
12191.64 143
12192.68 149
12193.72 138
12194.77 157
12195.81 131
12196.85 146
12197.90 141
12198.94 103
12199.98 138
12201.03 124
12202.07 107
12203.11 120
12204.15 159
12205.20 133
12206.24 152
12207.28 134
12208.33 137
12209.37 135
12210.41 127
12211.46 138
12212.50 157
12213.55 144
12214.59 141
12215.63 128
12216.68 132
12217.72 152
12218.76 130
12219.81 159
12220.85 162
12221.90 153
12222.94 147
12223.98 126
12225.03 114
12226.07 126
12227.12 146
12228.16 130
12229.20 123
12230.25 137
12231.29 160
12232.34 166
12233.38 139
12234.43 105
12235.47 111
12236.52 116
12237.56 129
12238.61 123
12239.65 140
12240.69 148
12241.74 167
12242.78 169
12243.83 145
12244.87 147
12245.92 151
12246.96 143
12248.01 137
12249.05 178
12250.10 152
12251.14 155
12252.19 141
12253.24 152
12254.28 159
12255.33 117
12256.37 108
12257.42 134
12258.46 119
12259.51 138
12260.55 136
12261.60 149
12262.64 140
12263.69 130
12264.74 131
12265.78 146
12266.83 154
12267.87 123
12268.92 113
12269.97 147
12271.01 134
12272.06 135
12273.10 161
12274.15 175
12275.20 104
12276.24 130
12277.29 144
12278.34 130
12279.38 113
12280.43 110
12281.47 119
12282.52 132
12283.57 118
12284.61 104
12285.66 129
12286.71 126
12287.75 150
12288.80 145
12289.85 130
12290.90 114
12291.94 106
12292.99 102
12294.04 102
12295.08 122
12296.13 152
12297.18 118
12298.22 80
12299.27 95
12300.32 107
12301.37 115
12302.41 122
12303.46 130
12304.51 129
12305.56 118
12306.60 127
12307.65 129
12308.70 136
12309.75 135
12310.79 117
12311.84 120
12312.89 110
12313.94 137
12314.99 162
12316.03 161
12317.08 135
12318.13 112
12319.18 133
12320.23 140
12321.27 140
12322.32 142
12323.37 131
12324.42 126
12325.47 113
12326.52 97
12327.56 110
12328.61 109
12329.66 89
12330.71 110
12331.76 103
12332.81 108
12333.86 115
12334.91 160
12335.95 160
12337.00 116
12338.05 103
12339.10 128
12340.15 123
12341.20 138
12342.25 98
12343.30 112
12344.35 101
12345.40 110
12346.44 123
12347.49 130
12348.54 101
12349.59 109
12350.64 92
12351.69 112
12352.74 121
12353.79 126
12354.84 131
12355.89 127
12356.94 112
12357.99 115
12359.04 141
12360.09 133
12361.14 108
12362.19 117
12363.24 98
12364.29 106
12365.34 99
12366.39 114
12367.44 107
12368.49 127
12369.54 113
12370.59 107
12371.64 140
12372.69 146
12373.74 105
12374.79 122
12375.84 123
12376.89 110
12377.94 118
12378.99 107
12380.05 107
12381.10 104
12382.15 115
12383.20 121
12384.25 111
12385.30 124
12386.35 141
12387.40 124
12388.45 117
12389.50 116
12390.55 139
12391.61 110
12392.66 122
12393.71 124
12394.76 119
12395.81 113
12396.86 106
12397.91 120
12398.97 155
12400.02 124
12401.07 104
12402.12 121
12403.17 90
12404.22 123
12405.28 120
12406.33 134
12407.38 133
12408.43 137
12409.48 135
12410.53 118
12411.59 127
12412.64 109
12413.69 125
12414.74 137
12415.80 122
12416.85 143
12417.90 125
12418.95 126
12420.00 124
12421.06 129
12422.11 141
12423.16 143
12424.21 135
12425.27 122
12426.32 116
12427.37 154
12428.43 116
12429.48 125
12430.53 111
12431.58 101
12432.64 100
12433.69 142
12434.74 141
12435.80 147
12436.85 133
12437.90 173
12438.96 143
12440.01 146
12441.06 122
12442.12 127
12443.17 133
12444.22 129
12445.28 143
12446.33 160
12447.38 137
12448.44 132
12449.49 115
12450.54 129
12451.60 137
12452.65 123
12453.71 143
12454.76 120
12455.81 133
12456.87 131
12457.92 155
12458.98 200
12460.03 194
12461.08 143
12462.14 157
12463.19 159
12464.25 143
12465.30 153
12466.35 135
12467.41 165
12468.46 184
12469.52 155
12470.57 134
12471.63 165
12472.68 191
12473.74 220
12474.79 234
12475.85 242
12476.90 305
12477.96 299
12479.01 305
12480.07 371
12481.12 351
12482.18 354
12483.23 325
12484.29 322
12485.34 290
12486.40 266
12487.45 225
12488.51 191
12489.56 186
12490.62 182
12491.67 153
12492.73 185
12493.78 164
12494.84 171
12495.90 150
12496.95 184
12498.01 176
12499.06 183
12500.12 161
12501.17 184
12502.23 151
12503.29 159
12504.34 174
12505.40 164
12506.45 166
12507.51 157
12508.57 181
12509.62 186
12510.68 146
12511.73 132
12512.79 120
12513.85 164
12514.90 172
12515.96 197
12517.02 162
12518.07 163
12519.13 151
12520.19 184
12521.24 152
12522.30 165
12523.36 158
12524.41 159
12525.47 171
12526.53 158
12527.58 149
12528.64 144
12529.70 114
12530.76 123
12531.81 159
12532.87 152
12533.93 140
12534.98 141
12536.04 134
12537.10 97
12538.16 140
12539.21 135
12540.27 106
12541.33 139
12542.39 134
12543.44 152
12544.50 151
12545.56 119
12546.62 129
12547.68 143
12548.73 164
12549.79 167
12550.85 131
12551.91 153
12552.96 170
12554.02 175
12555.08 138
12556.14 135
12557.20 149
12558.26 201
12559.31 234
12560.37 183
12561.43 197
12562.49 200
12563.55 170
12564.61 130
12565.66 155
12566.72 168
12567.78 136
12568.84 155
12569.90 145
12570.96 122
12572.02 132
12573.08 141
12574.13 133
12575.19 160
12576.25 136
12577.31 126
12578.37 151
12579.43 125
12580.49 122
12581.55 155
12582.61 145
12583.67 143
12584.73 123
12585.79 133
12586.85 147
12587.91 151
12588.96 171
12590.02 143
12591.08 142
12592.14 129
12593.20 136
12594.26 135
12595.32 103
12596.38 155
12597.44 138
12598.50 127
12599.56 120
12600.62 127
12601.68 129
12602.74 124
12603.80 144
12604.86 149
12605.92 123
12606.98 137
12608.04 141
12609.10 125
12610.17 119
12611.23 152
12612.29 141
12613.35 137
12614.41 138
12615.47 177
12616.53 149
12617.59 187
12618.65 183
12619.71 164
12620.77 201
12621.83 214
12622.89 177
12623.95 160
12625.02 159
12626.08 176
12627.14 168
12628.20 155
12629.26 137
12630.32 126
12631.38 138
12632.44 128
12633.51 146
12634.57 106
12635.63 146
12636.69 131
12637.75 105
12638.81 128
12639.88 121
12640.94 107
12642.00 123
12643.06 142
12644.12 144
12645.18 137
12646.25 119
12647.31 140
12648.37 132
12649.43 121
12650.50 147
12651.56 128
12652.62 137
12653.68 130
12654.74 118
12655.81 102
12656.87 106
12657.93 130
12658.99 146
12660.06 118
12661.12 151
12662.18 128
12663.24 139
12664.31 105
12665.37 139
12666.43 118
12667.50 92
12668.56 101
12669.62 119
12670.68 84
12671.75 124
12672.81 135
12673.87 101
12674.94 91
12676.00 105
12677.06 99
12678.13 101
12679.19 115
12680.25 107
12681.32 100
12682.38 106
12683.44 114
12684.51 114
12685.57 123
12686.63 124
12687.70 120
12688.76 98
12689.83 136
12690.89 114
12691.95 110
12693.02 125
12694.08 125
12695.15 134
12696.21 115
12697.27 131
12698.34 125
12699.40 109
12700.47 142
12701.53 108
12702.60 109
12703.66 113
12704.72 98
12705.79 122
12706.85 115
12707.92 120
12708.98 132
12710.05 116
12711.11 145
12712.18 128
12713.24 108
12714.31 110
12715.37 123
12716.44 115
12717.50 120
12718.57 100
12719.63 139
12720.70 129
12721.76 127
12722.83 119
12723.89 137
12724.96 125
12726.02 119
12727.09 117
12728.15 120
12729.22 122
12730.28 113
12731.35 121
12732.41 123
12733.48 148
12734.55 156
12735.61 132
12736.68 128
12737.74 131
12738.81 101
12739.88 135
12740.94 171
12742.01 130
12743.07 134
12744.14 128
12745.21 136
12746.27 146
12747.34 107
12748.40 109
12749.47 117
12750.54 129
12751.60 130
12752.67 124
12753.74 112
12754.80 100
12755.87 115
12756.94 119
12758.00 106
12759.07 107
12760.14 120
12761.20 107
12762.27 115
12763.34 106
12764.40 111
12765.47 124
12766.54 119
12767.60 127
12768.67 127
12769.74 121
12770.81 133
12771.87 100
12772.94 99
12774.01 83
12775.08 96
12776.14 108
12777.21 100
12778.28 122
12779.35 135
12780.41 119
12781.48 112
12782.55 117
12783.62 106
12784.68 132
12785.75 140
12786.82 116
12787.89 110
12788.96 116
12790.02 102
12791.09 128
12792.16 74
12793.23 110
12794.30 109
12795.36 110
12796.43 111
12797.50 102
12798.57 144
12799.64 146
12800.71 117
12801.77 99
12802.84 109
12803.91 122
12804.98 125
12806.05 111
12807.12 129
12808.19 130
12809.25 144
12810.32 108
12811.39 112
12812.46 103
12813.53 121
12814.60 111
12815.67 120
12816.74 117
12817.81 111
12818.88 112
12819.95 142
12821.01 142
12822.08 102
12823.15 124
12824.22 155
12825.29 141
12826.36 111
12827.43 145
12828.50 146
12829.57 93
12830.64 126
12831.71 138
12832.78 105
12833.85 114
12834.92 145
12835.99 130
12837.06 108
12838.13 117
12839.20 130
12840.27 109
12841.34 108
12842.41 130
12843.48 117
12844.55 105
12845.62 84
12846.69 107
12847.76 119
12848.83 105
12849.90 102
12850.97 122
12852.04 121
12853.11 112
12854.19 109
12855.26 122
12856.33 124
12857.40 145
12858.47 136
12859.54 107
12860.61 125
12861.68 125
12862.75 105
12863.82 115
12864.89 103
12865.97 105
12867.04 73
12868.11 102
12869.18 110
12870.25 81
12871.32 124
12872.39 118
12873.47 90
12874.54 96
12875.61 64
12876.68 103
12877.75 110
12878.82 105
12879.90 103
12880.97 115
12882.04 150
12883.11 112
12884.18 99
12885.25 106
12886.33 107
12887.40 107
12888.47 133
12889.54 120
12890.62 118
12891.69 89
12892.76 120
12893.83 125
12894.90 106
12895.98 117
12897.05 96
12898.12 112
12899.19 71
12900.27 63
12901.34 91
12902.41 106
12903.49 121
12904.56 93
12905.63 101
12906.70 100
12907.78 120
12908.85 97
12909.92 105
12911.00 116
12912.07 87
12913.14 73
12914.22 123
12915.29 126
12916.36 101
12917.44 126
12918.51 100
12919.58 105
12920.66 97
12921.73 98
12922.80 144
12923.88 94
12924.95 88
12926.02 98
12927.10 138
12928.17 88
12929.24 88
12930.32 87
12931.39 86
12932.47 89
12933.54 102
12934.61 101
12935.69 107
12936.76 78
12937.84 99
12938.91 98
12939.99 107
12941.06 95
12942.13 96
12943.21 108
12944.28 101
12945.36 98
12946.43 120
12947.51 93
12948.58 88
12949.66 89
12950.73 73
12951.81 115
12952.88 128
12953.95 85
12955.03 88
12956.10 89
12957.18 88
12958.25 101
12959.33 89
12960.40 98
12961.48 93
12962.56 76
12963.63 111
12964.71 106
12965.78 105
12966.86 109
12967.93 75
12969.01 94
12970.08 80
12971.16 90
12972.23 80
12973.31 103
12974.39 91
12975.46 79
12976.54 106
12977.61 67
12978.69 90
12979.76 99
12980.84 84
12981.92 92
12982.99 106
12984.07 90
12985.14 111
12986.22 98
12987.30 78
12988.37 82
12989.45 134
12990.53 115
12991.60 83
12992.68 91
12993.76 80
12994.83 88
12995.91 86
12996.99 73
12998.06 83
12999.14 89
13000.22 108
13001.29 109
13002.37 106
13003.45 74
13004.52 76
13005.60 118
13006.68 122
13007.75 90
13008.83 71
13009.91 82
13010.99 97
13012.06 97
13013.14 83
13014.22 111
13015.30 92
13016.37 96
13017.45 102
13018.53 95
13019.61 79
13020.68 90
13021.76 89
13022.84 94
13023.92 73
13024.99 80
13026.07 92
13027.15 97
13028.23 100
13029.31 107
13030.38 88
13031.46 84
13032.54 78
13033.62 99
13034.70 101
13035.77 98
13036.85 96
13037.93 79
13039.01 99
13040.09 101
13041.17 110
13042.24 88
13043.32 89
13044.40 107
13045.48 119
13046.56 90
13047.64 93
13048.72 73
13049.80 90
13050.87 119
13051.95 112
13053.03 101
13054.11 105
13055.19 94
13056.27 92
13057.35 85
13058.43 104
13059.51 91
13060.59 89
13061.67 95
13062.74 89
13063.82 96
13064.90 95
13065.98 101
13067.06 101
13068.14 75
13069.22 74
13070.30 84
13071.38 102
13072.46 72
13073.54 88
13074.62 94
13075.70 103
13076.78 73
13077.86 112
13078.94 66
13080.02 85
13081.10 89
13082.18 99
13083.26 74
13084.34 79
13085.42 96
13086.50 100
13087.58 72
13088.66 79
13089.74 83
13090.82 98
13091.90 72
13092.99 68
13094.07 87
13095.15 68
13096.23 72
13097.31 93
13098.39 92
13099.47 84
13100.55 78
13101.63 81
13102.71 78
13103.79 83
13104.88 107
13105.96 78
13107.04 89
13108.12 75
13109.20 96
13110.28 58
13111.36 72
13112.44 78
13113.53 92
13114.61 99
13115.69 92
13116.77 95
13117.85 100
13118.93 96
13120.02 105
13121.10 88
13122.18 90
13123.26 75
13124.34 76
13125.42 82
13126.51 89
13127.59 87
13128.67 88
13129.75 99
13130.84 98
13131.92 101
13133.00 92
13134.08 94
13135.16 75
13136.25 98
13137.33 93
13138.41 85
13139.49 106
13140.58 90
13141.66 68
13142.74 106
13143.82 82
13144.91 92
13145.99 90
13147.07 99
13148.16 96
13149.24 88
13150.32 89
13151.41 91
13152.49 80
13153.57 96
13154.65 109
13155.74 108
13156.82 103
13157.90 64
13158.99 86
13160.07 80
13161.15 96
13162.24 119
13163.32 95
13164.40 102
13165.49 104
13166.57 80
13167.66 95
13168.74 82
13169.82 91
13170.91 97
13171.99 96
13173.08 86
13174.16 67
13175.24 102
13176.33 84
13177.41 80
13178.50 67
13179.58 90
13180.66 71
13181.75 84
13182.83 97
13183.92 104
13185.00 102
13186.09 90
13187.17 86
13188.25 125
13189.34 100
13190.42 67
13191.51 67
13192.59 84
13193.68 72
13194.76 97
13195.85 87
13196.93 107
13198.02 96
13199.10 87
13200.19 94
13201.27 109
13202.36 105
13203.44 108
13204.53 86
13205.61 85
13206.70 84
13207.78 92
13208.87 84
13209.96 101
13211.04 88
13212.13 64
13213.21 88
13214.30 82
13215.38 83
13216.47 83
13217.55 95
13218.64 114
13219.73 119
13220.81 94
13221.90 96
13222.98 69
13224.07 93
13225.16 110
13226.24 116
13227.33 116
13228.41 102
13229.50 117
13230.59 119
13231.67 105
13232.76 122
13233.85 72
13234.93 108
13236.02 114
13237.11 86
13238.19 103
13239.28 105
13240.37 110
13241.45 103
13242.54 89
13243.63 72
13244.71 106
13245.80 115
13246.89 125
13247.97 99
13249.06 119
13250.15 105
13251.24 102
13252.32 102
13253.41 95
13254.50 106
13255.58 130
13256.67 130
13257.76 122
13258.85 94
13259.93 116
13261.02 117
13262.11 125
13263.20 90
13264.28 77
13265.37 110
13266.46 104
13267.55 103
13268.64 124
13269.72 136
13270.81 106
13271.90 105
13272.99 113
13274.08 137
13275.16 128
13276.25 108
13277.34 95
13278.43 106
13279.52 120
13280.61 128
13281.69 116
13282.78 120
13283.87 109
13284.96 100
13286.05 113
13287.14 121
13288.23 106
13289.31 105
13290.40 73
13291.49 101
13292.58 97
13293.67 92
13294.76 106
13295.85 105
13296.94 107
13298.03 126
13299.11 96
13300.20 133
13301.29 148
13302.38 118
13303.47 115
13304.56 139
13305.65 101
13306.74 148
13307.83 102
13308.92 131
13310.01 105
13311.10 115
13312.19 148
13313.28 138
13314.37 131
13315.46 112
13316.55 155
13317.64 144
13318.73 142
13319.82 95
13320.91 125
13322.00 130
13323.09 111
13324.18 127
13325.27 134
13326.36 105
13327.45 82
13328.54 127
13329.63 107
13330.72 122
13331.81 108
13332.90 121
13333.99 119
13335.08 107
13336.17 97
13337.26 104
13338.35 122
13339.44 117
13340.53 95
13341.62 131
13342.72 140
13343.81 134
13344.90 130
13345.99 122
13347.08 120
13348.17 140
13349.26 151
13350.35 146
13351.44 130
13352.54 119
13353.63 130
13354.72 149
13355.81 124
13356.90 134
13357.99 130
13359.08 144
13360.18 158
13361.27 157
13362.36 154
13363.45 139
13364.54 124
13365.63 154
13366.73 174
13367.82 135
13368.91 146
13370.00 132
13371.09 138
13372.19 164
13373.28 173
13374.37 150
13375.46 125
13376.56 144
13377.65 138
13378.74 126
13379.83 151
13380.93 142
13382.02 138
13383.11 135
13384.20 113
13385.30 124
13386.39 119
13387.48 118
13388.57 125
13389.67 131
13390.76 120
13391.85 105
13392.95 122
13394.04 120
13395.13 151
13396.22 125
13397.32 139
13398.41 145
13399.50 116
13400.60 117
13401.69 116
13402.78 102
13403.88 140
13404.97 134
13406.06 149
13407.16 129
13408.25 117
13409.35 131
13410.44 102
13411.53 105
13412.63 115
13413.72 128
13414.81 128
13415.91 116
13417.00 101
13418.10 102
13419.19 125
13420.28 100
13421.38 138
13422.47 121
13423.57 117
13424.66 111
13425.76 102
13426.85 113
13427.94 139
13429.04 163
13430.13 111
13431.23 122
13432.32 105
13433.42 113
13434.51 150
13435.61 143
13436.70 120
13437.80 134
13438.89 115
13439.99 131
13441.08 136
13442.18 152
13443.27 140
13444.37 118
13445.46 140
13446.56 116
13447.65 118
13448.75 134
13449.84 145
13450.94 115
13452.03 108
13453.13 122
13454.22 123
13455.32 135
13456.41 144
13457.51 157
13458.61 140
13459.70 150
13460.80 128
13461.89 129
13462.99 137
13464.08 150
13465.18 178
13466.28 169
13467.37 165
13468.47 171
13469.56 198
13470.66 152
13471.76 139
13472.85 140
13473.95 125
13475.05 132
13476.14 159
13477.24 179
13478.33 130
13479.43 144
13480.53 157
13481.62 140
13482.72 148
13483.82 146
13484.91 182
13486.01 197
13487.11 173
13488.20 173
13489.30 190
13490.40 185
13491.50 148
13492.59 141
13493.69 141
13494.79 146
13495.88 171
13496.98 165
13498.08 186
13499.18 201
13500.27 184
13501.37 182
13502.47 194
13503.57 203
13504.66 188
13505.76 184
13506.86 216
13507.96 188
13509.05 178
13510.15 159
13511.25 149
13512.35 158
13513.44 161
13514.54 189
13515.64 189
13516.74 150
13517.84 145
13518.93 163
13520.03 161
13521.13 139
13522.23 141
13523.33 148
13524.43 163
13525.52 140
13526.62 137
13527.72 151
13528.82 163
13529.92 166
13531.02 188
13532.12 148
13533.21 167
13534.31 141
13535.41 127
13536.51 137
13537.61 123
13538.71 167
13539.81 118
13540.91 123
13542.01 135
13543.10 149
13544.20 122
13545.30 114
13546.40 121
13547.50 115
13548.60 129
13549.70 125
13550.80 103
13551.90 122
13553.00 139
13554.10 139
13555.20 93
13556.30 158
13557.40 128
13558.50 144
13559.60 116
13560.70 118
13561.80 121
13562.90 128
13564.00 140
13565.10 120
13566.20 141
13567.30 116
13568.40 134
13569.50 113
13570.60 132
13571.70 94
13572.80 117
13573.90 134
13575.00 142
13576.10 139
13577.20 134
13578.30 120
13579.40 141
13580.50 131
13581.60 127
13582.70 122
13583.80 133
13584.90 109
13586.00 131
13587.10 103
13588.21 110
13589.31 142
13590.41 108
13591.51 122
13592.61 139
13593.71 141
13594.81 160
13595.91 142
13597.01 107
13598.12 143
13599.22 146
13600.32 110
13601.42 120
13602.52 144
13603.62 162
13604.72 130
13605.83 129
13606.93 156
13608.03 167
13609.13 153
13610.23 167
13611.34 137
13612.44 125
13613.54 115
13614.64 131
13615.74 139
13616.85 157
13617.95 119
13619.05 143
13620.15 149
13621.25 166
13622.36 177
13623.46 154
13624.56 163
13625.66 142
13626.77 160
13627.87 135
13628.97 140
13630.07 150
13631.18 128
13632.28 127
13633.38 160
13634.48 146
13635.59 146
13636.69 154
13637.79 131
13638.90 150
13640.00 171
13641.10 184
13642.21 162
13643.31 142
13644.41 118
13645.52 151
13646.62 133
13647.72 145
13648.83 155
13649.93 158
13651.03 138
13652.14 134
13653.24 158
13654.34 147
13655.45 139
13656.55 150
13657.65 139
13658.76 135
13659.86 139
13660.97 170
13662.07 162
13663.17 151
13664.28 109
13665.38 128
13666.49 156
13667.59 134
13668.69 126
13669.80 113
13670.90 125
13672.01 133
13673.11 124
13674.22 120
13675.32 125
13676.42 158
13677.53 134
13678.63 128
13679.74 149
13680.84 132
13681.95 157
13683.05 127
13684.16 125
13685.26 136
13686.37 121
13687.47 122
13688.58 122
13689.68 128
13690.79 141
13691.89 158
13693.00 110
13694.10 126
13695.21 130
13696.31 115
13697.42 118
13698.52 140
13699.63 141
13700.73 114
13701.84 126
13702.95 127
13704.05 129
13705.16 109
13706.26 125
13707.37 151
13708.47 139
13709.58 132
13710.69 125
13711.79 146
13712.90 158
13714.00 128
13715.11 126
13716.22 127
13717.32 121
13718.43 141
13719.53 123
13720.64 137
13721.75 196
13722.85 157
13723.96 166
13725.07 134
13726.17 127
13727.28 151
13728.39 143
13729.49 148
13730.60 148
13731.71 152
13732.81 144
13733.92 118
13735.03 168
13736.13 140
13737.24 141
13738.35 128
13739.46 164
13740.56 155
13741.67 167
13742.78 207
13743.88 180
13744.99 187
13746.10 136
13747.21 169
13748.31 209
13749.42 200
13750.53 157
13751.64 167
13752.74 187
13753.85 176
13754.96 162
13756.07 169
13757.17 140
13758.28 159
13759.39 187
13760.50 197
13761.61 188
13762.71 204
13763.82 229
13764.93 265
13766.04 256
13767.15 270
13768.25 257
13769.36 280
13770.47 302
13771.58 374
13772.69 373
13773.80 348
13774.90 375
13776.01 353
13777.12 369
13778.23 391
13779.34 376
13780.45 312
13781.56 363
13782.67 303
13783.77 283
13784.88 311
13785.99 319
13787.10 261
13788.21 204
13789.32 209
13790.43 221
13791.54 235
13792.65 198
13793.76 200
13794.86 197
13795.97 214
13797.08 208
13798.19 233
13799.30 219
13800.41 193
13801.52 180
13802.63 205
13803.74 186
13804.85 174
13805.96 176
13807.07 182
13808.18 196
13809.29 180
13810.40 176
13811.51 201
13812.62 179
13813.73 201
13814.84 186
13815.95 157
13817.06 181
13818.17 170
13819.28 167
13820.39 150
13821.50 151
13822.61 157
13823.72 165
13824.83 129
13825.94 156
13827.05 153
13828.16 157
13829.27 155
13830.39 144
13831.50 154
13832.61 171
13833.72 172
13834.83 125
13835.94 135
13837.05 162
13838.16 163
13839.27 127
13840.38 134
13841.50 138
13842.61 136
13843.72 148
13844.83 129
13845.94 121
13847.05 135
13848.16 155
13849.27 149
13850.39 166
13851.50 164
13852.61 173
13853.72 138
13854.83 154
13855.94 119
13857.06 158
13858.17 181
13859.28 138
13860.39 147
13861.50 142
13862.62 152
13863.73 168
13864.84 162
13865.95 169
13867.06 163
13868.18 152
13869.29 147
13870.40 153
13871.51 125
13872.63 157
13873.74 194
13874.85 158
13875.96 181
13877.08 187
13878.19 146
13879.30 177
13880.41 202
13881.53 161
13882.64 152
13883.75 133
13884.87 157
13885.98 208
13887.09 175
13888.20 176
13889.32 150
13890.43 165
13891.54 174
13892.66 169
13893.77 143
13894.88 198
13896.00 207
13897.11 194
13898.22 211
13899.34 207
13900.45 188
13901.56 184
13902.68 186
13903.79 174
13904.91 166
13906.02 158
13907.13 144
13908.25 161
13909.36 177
13910.48 172
13911.59 171
13912.70 160
13913.82 179
13914.93 192
13916.05 159
13917.16 159
13918.27 159
13919.39 173
13920.50 161
13921.62 170
13922.73 154
13923.85 147
13924.96 167
13926.08 151
13927.19 183
13928.30 153
13929.42 136
13930.53 160
13931.65 138
13932.76 165
13933.88 152
13934.99 162
13936.11 149
13937.22 163
13938.34 142
13939.45 148
13940.57 133
13941.68 182
13942.80 198
13943.91 192
13945.03 205
13946.15 149
13947.26 158
13948.38 180
13949.49 131
13950.61 154
13951.72 131
13952.84 170
13953.95 176
13955.07 160
13956.19 142
13957.30 148
13958.42 124
13959.53 137
13960.65 130
13961.77 143
13962.88 151
13964.00 139
13965.11 163
13966.23 167
13967.35 127
13968.46 147
13969.58 154
13970.69 188
13971.81 140
13972.93 119
13974.04 141
13975.16 172
13976.28 157
13977.39 128
13978.51 139
13979.63 118
13980.74 139
13981.86 167
13982.98 128
13984.09 148
13985.21 135
13986.33 160
13987.45 174
13988.56 152
13989.68 148
13990.80 156
13991.91 174
13993.03 175
13994.15 168
13995.27 165
13996.38 128
13997.50 150
13998.62 176
13999.74 117
14000.85 148
14001.97 153
14003.09 183
14004.21 192
14005.32 176
14006.44 169
14007.56 139
14008.68 174
14009.80 144
14010.91 127
14012.03 139
14013.15 146
14014.27 165
14015.39 148
14016.50 173
14017.62 161
14018.74 162
14019.86 161
14020.98 132
14022.10 139
14023.21 133
14024.33 169
14025.45 140
14026.57 146
14027.69 147
14028.81 133
14029.93 149
14031.04 138
14032.16 128
14033.28 138
14034.40 129
14035.52 177
14036.64 160
14037.76 164
14038.88 156
14040.00 141
14041.12 170
14042.23 170
14043.35 170
14044.47 162
14045.59 168
14046.71 182
14047.83 196
14048.95 163
14050.07 142
14051.19 153
14052.31 201
14053.43 203
14054.55 187
14055.67 167
14056.79 181
14057.91 175
14059.03 160
14060.15 220
14061.27 199
14062.39 185
14063.51 206
14064.63 188
14065.75 220
14066.87 208
14067.99 213
14069.11 213
14070.23 200
14071.35 184
14072.47 242
14073.59 215
14074.71 218
14075.83 252
14076.95 216
14078.07 217
14079.19 242
14080.31 245
14081.44 273
14082.56 255
14083.68 284
14084.80 265
14085.92 261
14087.04 246
14088.16 268
14089.28 272
14090.40 309
14091.52 288
14092.65 308
14093.77 344
14094.89 360
14096.01 388
14097.13 394
14098.25 388
14099.37 355
14100.50 444
14101.62 443
14102.74 424
14103.86 377
14104.98 437
14106.10 404
14107.23 394
14108.35 375
14109.47 310
14110.59 296
14111.71 335
14112.84 324
14113.96 305
14115.08 271
14116.20 307
14117.32 293
14118.45 232
14119.57 208
14120.69 212
14121.81 241
14122.94 263
14124.06 264
14125.18 245
14126.30 241
14127.43 219
14128.55 223
14129.67 205
14130.79 224
14131.92 227
14133.04 208
14134.16 204
14135.29 200
14136.41 192
14137.53 225
14138.66 192
14139.78 191
14140.90 191
14142.02 256
14143.15 217
14144.27 217
14145.39 183
14146.52 172
14147.64 172
14148.76 183
14149.89 194
14151.01 179
14152.14 194
14153.26 206
14154.38 184
14155.51 152
14156.63 166
14157.75 183
14158.88 160
14160.00 168
14161.13 175
14162.25 161
14163.37 170
14164.50 185
14165.62 180
14166.75 180
14167.87 159
14168.99 150
14170.12 185
14171.24 150
14172.37 141
14173.49 161
14174.62 173
14175.74 182
14176.87 166
14177.99 142
14179.12 164
14180.24 162
14181.36 160
14182.49 160
14183.61 164
14184.74 160
14185.86 161
14186.99 165
14188.11 187
14189.24 170
14190.36 178
14191.49 157
14192.62 163
14193.74 173
14194.87 158
14195.99 167
14197.12 175
14198.24 161
14199.37 165
14200.49 132
14201.62 160
14202.74 155
14203.87 143
14205.00 154
14206.12 165
14207.25 171
14208.37 152
14209.50 132
14210.62 193
14211.75 155
14212.88 148
14214.00 129
14215.13 174
14216.26 165
14217.38 152
14218.51 149
14219.63 150
14220.76 153
14221.89 132
14223.01 142
14224.14 153
14225.27 186
14226.39 167
14227.52 156
14228.65 161
14229.77 165
14230.90 159
14232.03 175
14233.15 141
14234.28 141
14235.41 142
14236.53 139
14237.66 162
14238.79 161
14239.91 117
14241.04 132
14242.17 169
14243.30 176
14244.42 168
14245.55 158
14246.68 154
14247.81 176
14248.93 130
14250.06 123
14251.19 144
14252.32 159
14253.44 169
14254.57 145
14255.70 127
14256.83 167
14257.95 142
14259.08 137
14260.21 128
14261.34 122
14262.47 142
14263.59 147
14264.72 124
14265.85 143
14266.98 146
14268.11 152
14269.23 137
14270.36 133
14271.49 134
14272.62 152
14273.75 134
14274.88 167
14276.01 171
14277.13 135
14278.26 145
14279.39 129
14280.52 108
14281.65 99
14282.78 102
14283.91 118
14285.04 133
14286.16 121
14287.29 111
14288.42 121
14289.55 101
14290.68 116
14291.81 107
14292.94 111
14294.07 104
14295.20 141
14296.33 114
14297.46 113
14298.59 133
14299.71 128
14300.84 110
14301.97 142
14303.10 168
14304.23 103
14305.36 104
14306.49 96
14307.62 96
14308.75 114
14309.88 94
14311.01 129
14312.14 120
14313.27 107
14314.40 126
14315.53 131
14316.66 102
14317.79 91
14318.92 114
14320.05 110
14321.18 114
14322.31 101
14323.44 101
14324.57 106
14325.70 93
14326.84 113
14327.97 113
14329.10 91
14330.23 96
14331.36 137
14332.49 120
14333.62 103
14334.75 85
14335.88 111
14337.01 98
14338.14 97
14339.27 98
14340.41 100
14341.54 99
14342.67 129
14343.80 114
14344.93 117
14346.06 110
14347.19 87
14348.32 96
14349.46 83
14350.59 120
14351.72 111
14352.85 91
14353.98 113
14355.11 110
14356.25 101
14357.38 108
14358.51 96
14359.64 102
14360.77 105
14361.90 126
14363.04 120
14364.17 93
14365.30 112
14366.43 101
14367.56 97
14368.70 92
14369.83 88
14370.96 117
14372.09 110
14373.23 88
14374.36 101
14375.49 83
14376.62 106
14377.76 93
14378.89 97
14380.02 100
14381.15 97
14382.29 89
14383.42 91
14384.55 134
14385.69 106
14386.82 106
14387.95 106
14389.08 92
14390.22 90
14391.35 106
14392.48 91
14393.62 115
14394.75 100
14395.88 91
14397.02 107
14398.15 103
14399.28 95
14400.42 120
14401.55 107
14402.68 134
14403.82 105
14404.95 82
14406.08 104
14407.22 126
14408.35 102
14409.49 88
14410.62 115
14411.75 103
14412.89 120
14414.02 100
14415.16 106
14416.29 110
14417.42 126
14418.56 97
14419.69 88
14420.83 98
14421.96 115
14423.10 95
14424.23 83
14425.36 112
14426.50 94
14427.63 106
14428.77 114
14429.90 84
14431.04 97
14432.17 124
14433.31 101
14434.44 122
14435.58 102
14436.71 73
14437.85 95
14438.98 111
14440.12 107
14441.25 87
14442.39 99
14443.52 100
14444.66 116
14445.79 120
14446.93 97
14448.06 108
14449.20 139
14450.33 133
14451.47 89
14452.60 99
14453.74 102
14454.87 110
14456.01 123
14457.15 114
14458.28 100
14459.42 94
14460.55 106
14461.69 121
14462.83 136
14463.96 124
14465.10 125
14466.23 105
14467.37 89
14468.51 100
14469.64 97
14470.78 99
14471.91 105
14473.05 107
14474.19 119
14475.32 87
14476.46 110
14477.60 143
14478.73 121
14479.87 91
14481.01 96
14482.14 106
14483.28 92
14484.42 109
14485.55 85
14486.69 88
14487.83 87
14488.96 103
14490.10 97
14491.24 83
14492.37 101
14493.51 114
14494.65 138
14495.79 109
14496.92 106
14498.06 102
14499.20 91
14500.34 82
14501.47 103
14502.61 119
14503.75 88
14504.89 94
14506.02 106
14507.16 111
14508.30 132
14509.44 147
14510.57 88
14511.71 107
14512.85 130
14513.99 99
14515.13 83
14516.26 109
14517.40 114
14518.54 124
14519.68 122
14520.82 122
14521.95 128
14523.09 135
14524.23 116
14525.37 101
14526.51 106
14527.65 108
14528.78 91
14529.92 86
14531.06 101
14532.20 127
14533.34 90
14534.48 94
14535.62 115
14536.76 107
14537.89 105
14539.03 92
14540.17 77
14541.31 118
14542.45 97
14543.59 99
14544.73 108
14545.87 71
14547.01 84
14548.15 102
14549.29 107
14550.42 132
14551.56 103
14552.70 99
14553.84 101
14554.98 91
14556.12 97
14557.26 125
14558.40 97
14559.54 90
14560.68 101
14561.82 90
14562.96 98
14564.10 103
14565.24 92
14566.38 100
14567.52 99
14568.66 96
14569.80 96
14570.94 88
14572.08 83
14573.22 91
14574.36 77
14575.50 84
14576.64 80
14577.78 85
14578.92 95
14580.06 102
14581.20 99
14582.35 79
14583.49 88
14584.63 94
14585.77 119
14586.91 90
14588.05 116
14589.19 119
14590.33 114
14591.47 103
14592.61 131
14593.75 105
14594.89 92
14596.04 107
14597.18 106
14598.32 92
14599.46 102
14600.60 126
14601.74 113
14602.88 84
14604.03 86
14605.17 113
14606.31 99
14607.45 97
14608.59 104
14609.73 91
14610.87 76
14612.02 114
14613.16 122
14614.30 90
14615.44 110
14616.58 129
14617.73 127
14618.87 122
14620.01 85
14621.15 84
14622.29 97
14623.44 135
14624.58 110
14625.72 92
14626.86 100
14628.01 137
14629.15 131
14630.29 132
14631.43 114
14632.58 116
14633.72 110
14634.86 133
14636.00 130
14637.15 134
14638.29 128
14639.43 112
14640.58 114
14641.72 121
14642.86 107
14644.00 140
14645.15 117
14646.29 121
14647.43 97
14648.58 115
14649.72 103
14650.86 95
14652.01 106
14653.15 123
14654.29 93
14655.44 71
14656.58 84
14657.72 111
14658.87 116
14660.01 108
14661.16 114
14662.30 97
14663.44 122
14664.59 102
14665.73 93
14666.87 94
14668.02 111
14669.16 104
14670.31 115
14671.45 112
14672.59 92
14673.74 106
14674.88 91
14676.03 84
14677.17 82
14678.32 96
14679.46 109
14680.60 94
14681.75 101
14682.89 85
14684.04 94
14685.18 108
14686.33 87
14687.47 74
14688.62 81
14689.76 78
14690.91 78
14692.05 80
14693.20 86
14694.34 69
14695.49 80
14696.63 68
14697.78 80
14698.92 65
14700.07 83
14701.21 73
14702.36 93
14703.50 74
14704.65 75
14705.79 71
14706.94 65
14708.09 81
14709.23 89
14710.38 87
14711.52 79
14712.67 76
14713.81 73
14714.96 69
14716.11 82
14717.25 58
14718.40 71
14719.54 77
14720.69 75
14721.84 70
14722.98 89
14724.13 66
14725.27 57
14726.42 84
14727.57 93
14728.71 75
14729.86 95
14731.01 65
14732.15 70
14733.30 103
14734.45 84
14735.59 88
14736.74 104
14737.88 82
14739.03 71
14740.18 75
14741.33 93
14742.47 99
14743.62 80
14744.77 98
14745.91 80
14747.06 80
14748.21 86
14749.35 87
14750.50 88
14751.65 87
14752.80 81
14753.94 80
14755.09 83
14756.24 76
14757.39 79
14758.53 60
14759.68 62
14760.83 69
14761.98 87
14763.12 77
14764.27 81
14765.42 60
14766.57 58
14767.71 65
14768.86 77
14770.01 86
14771.16 101
14772.31 89
14773.45 60
14774.60 79
14775.75 78
14776.90 79
14778.05 71
14779.20 77
14780.34 84
14781.49 84
14782.64 66
14783.79 69
14784.94 99
14786.09 55
14787.24 88
14788.38 81
14789.53 71
14790.68 84
14791.83 67
14792.98 87
14794.13 83
14795.28 75
14796.43 64
14797.57 74
14798.72 83
14799.87 59
14801.02 72
14802.17 76
14803.32 64
14804.47 76
14805.62 99
14806.77 70
14807.92 54
14809.07 80
14810.22 77
14811.37 69
14812.52 54
14813.67 64
14814.82 76
14815.97 93
14817.12 63
14818.26 68
14819.41 67
14820.56 70
14821.71 83
14822.86 61
14824.01 77
14825.16 66
14826.31 90
14827.47 77
14828.62 84
14829.77 60
14830.92 65
14832.07 70
14833.22 52
14834.37 65
14835.52 84
14836.67 74
14837.82 82
14838.97 73
14840.12 96
14841.27 48
14842.42 45
14843.57 79
14844.72 73
14845.87 84
14847.03 69
14848.18 58
14849.33 81
14850.48 71
14851.63 77
14852.78 59
14853.93 79
14855.08 73
14856.23 68
14857.39 70
14858.54 52
14859.69 78
14860.84 54
14861.99 68
14863.14 71
14864.29 73
14865.45 86
14866.60 81
14867.75 80
14868.90 85
14870.05 62
14871.21 73
14872.36 88
14873.51 58
14874.66 55
14875.81 69
14876.97 58
14878.12 63
14879.27 43
14880.42 43
14881.57 79
14882.73 72
14883.88 79
14885.03 59
14886.18 69
14887.34 90
14888.49 64
14889.64 68
14890.79 63
14891.95 80
14893.10 65
14894.25 68
14895.41 66
14896.56 56
14897.71 87
14898.86 78
14900.02 86
14901.17 64
14902.32 72
14903.48 76
14904.63 71
14905.78 82
14906.94 49
14908.09 74
14909.24 70
14910.40 65
14911.55 74
14912.70 68
14913.86 82
14915.01 89
14916.16 67
14917.32 77
14918.47 95
14919.63 79
14920.78 61
14921.93 61
14923.09 74
14924.24 99
14925.39 123
14926.55 56
14927.70 65
14928.86 82
14930.01 84
14931.17 88
14932.32 75
14933.47 75
14934.63 96
14935.78 129
14936.94 93
14938.09 101
14939.25 72
14940.40 85
14941.56 82
14942.71 86
14943.86 85
14945.02 73
14946.17 111
14947.33 60
14948.48 80
14949.64 116
14950.79 100
14951.95 113
14953.10 91
14954.26 102
14955.41 88
14956.57 111
14957.72 101
14958.88 121
14960.04 122
14961.19 111
14962.35 109
14963.50 109
14964.66 99
14965.81 108
14966.97 132
14968.12 100
14969.28 99
14970.44 110
14971.59 87
14972.75 94
14973.90 88
14975.06 130
14976.21 125
14977.37 97
14978.53 119
14979.68 89
14980.84 105
14981.99 98
14983.15 111
14984.31 72
14985.46 91
14986.62 100
14987.78 87
14988.93 113
14990.09 87
14991.25 107
14992.40 93
14993.56 85
14994.72 83
14995.87 92
14997.03 87
14998.19 123
14999.34 76
15000.50 91
15001.66 86
15002.81 88
15003.97 97
15005.13 72
15006.29 75
15007.44 73
15008.60 77
15009.76 66
15010.91 47
15012.07 67
15013.23 78
15014.39 71
15015.54 94
15016.70 63
15017.86 74
15019.02 85
15020.17 73
15021.33 87
15022.49 87
15023.65 77
15024.81 79
15025.96 70
15027.12 57
15028.28 62
15029.44 69
15030.59 73
15031.75 79
15032.91 79
15034.07 84
15035.23 101
15036.39 73
15037.54 72
15038.70 84
15039.86 80
15041.02 72
15042.18 71
15043.34 62
15044.50 72
15045.65 83
15046.81 90
15047.97 81
15049.13 74
15050.29 76
15051.45 62
15052.61 73
15053.77 60
15054.92 82
15056.08 94
15057.24 75
15058.40 64
15059.56 62
15060.72 64
15061.88 50
15063.04 71
15064.20 77
15065.36 65
15066.52 77
15067.68 71
15068.84 70
15070.00 62
15071.16 57
15072.32 71
15073.47 46
15074.63 55
15075.79 73
15076.95 67
15078.11 59
15079.27 63
15080.43 58
15081.59 59
15082.75 81
15083.91 70
15085.07 101
15086.23 71
15087.39 65
15088.56 63
15089.72 54
15090.88 73
15092.04 66
15093.20 66
15094.36 78
15095.52 64
15096.68 57
15097.84 64
15099.00 67
15100.16 66
15101.32 68
15102.48 77
15103.64 76
15104.80 67
15105.97 58
15107.13 56
15108.29 65
15109.45 75
15110.61 72
15111.77 78
15112.93 92
15114.09 65
15115.25 70
15116.42 69
15117.58 62
15118.74 79
15119.90 62
15121.06 59
15122.22 70
15123.39 46
15124.55 48
15125.71 59
15126.87 75
15128.03 66
15129.19 77
15130.36 64
15131.52 84
15132.68 62
15133.84 60
15135.00 79
15136.17 82
15137.33 88
15138.49 72
15139.65 47
15140.82 64
15141.98 82
15143.14 73
15144.30 90
15145.46 65
15146.63 68
15147.79 66
15148.95 68
15150.12 89
15151.28 71
15152.44 76
15153.60 68
15154.77 74
15155.93 82
15157.09 59
15158.26 70
15159.42 55
15160.58 80
15161.74 64
15162.91 69
15164.07 80
15165.23 77
15166.40 68
15167.56 77
15168.72 59
15169.89 86
15171.05 77
15172.21 59
15173.38 80
15174.54 56
15175.71 56
15176.87 54
15178.03 57
15179.20 95
15180.36 66
15181.52 85
15182.69 81
15183.85 64
15185.02 68
15186.18 60
15187.34 60
15188.51 64
15189.67 61
15190.84 58
15192.00 72
15193.17 69
15194.33 66
15195.49 83
15196.66 65
15197.82 59
15198.99 70
15200.15 65
15201.32 57
15202.48 67
15203.65 83
15204.81 56
15205.98 48
15207.14 67
15208.31 59
15209.47 66
15210.64 58
15211.80 69
15212.97 64
15214.13 89
15215.30 78
15216.46 96
15217.63 67
15218.79 95
15219.96 70
15221.12 72
15222.29 72
15223.45 85
15224.62 85
15225.78 64
15226.95 72
15228.12 94
15229.28 105
15230.45 92
15231.61 87
15232.78 112
15233.95 98
15235.11 104
15236.28 113
15237.44 84
15238.61 98
15239.78 92
15240.94 108
15242.11 74
15243.27 97
15244.44 88
15245.61 85
15246.77 93
15247.94 62
15249.11 88
15250.27 95
15251.44 67
15252.61 66
15253.77 66
15254.94 79
15256.11 74
15257.27 95
15258.44 79
15259.61 71
15260.77 81
15261.94 67
15263.11 65
15264.27 80
15265.44 70
15266.61 80
15267.78 88
15268.94 69
15270.11 72
15271.28 57
15272.44 47
15273.61 62
15274.78 44
15275.95 59
15277.11 71
15278.28 59
15279.45 75
15280.62 78
15281.79 77
15282.95 78
15284.12 69
15285.29 70
15286.46 81
15287.62 82
15288.79 64
15289.96 61
15291.13 70
15292.30 76
15293.47 56
15294.63 63
15295.80 54
15296.97 66
15298.14 83
15299.31 81
15300.48 83
15301.64 80
15302.81 109
15303.98 57
15305.15 78
15306.32 49
15307.49 53
15308.66 60
15309.82 76
15310.99 72
15312.16 75
15313.33 68
15314.50 52
15315.67 56
15316.84 54
15318.01 71
15319.18 70
15320.35 58
15321.51 80
15322.68 70
15323.85 59
15325.02 63
15326.19 80
15327.36 75
15328.53 58
15329.70 78
15330.87 59
15332.04 72
15333.21 50
15334.38 45
15335.55 68
15336.72 67
15337.89 62
15339.06 57
15340.23 64
15341.40 65
15342.57 74
15343.74 95
15344.91 69
15346.08 82
15347.25 62
15348.42 86
15349.59 74
15350.76 81
15351.93 69
15353.10 59
15354.27 57
15355.44 59
15356.61 48
15357.78 52
15358.95 54
15360.13 68
15361.30 73
15362.47 73
15363.64 67
15364.81 52
15365.98 57
15367.15 62
15368.32 59
15369.49 64
15370.66 49
15371.84 43
15373.01 65
15374.18 69
15375.35 79
15376.52 52
15377.69 60
15378.86 74
15380.03 68
15381.21 69
15382.38 65
15383.55 70
15384.72 54
15385.89 71
15387.06 50
15388.24 54
15389.41 72
15390.58 68
15391.75 89
15392.92 71
15394.10 61
15395.27 67
15396.44 81
15397.61 73
15398.78 58
15399.96 55
15401.13 68
15402.30 67
15403.47 76
15404.65 72
15405.82 56
15406.99 63
15408.16 52
15409.34 62
15410.51 57
15411.68 50
15412.85 72
15414.03 66
15415.20 59
15416.37 54
15417.55 57
15418.72 67
15419.89 69
15421.06 72
15422.24 46
15423.41 53
15424.58 80
15425.76 97
15426.93 59
15428.10 57
15429.28 84
15430.45 63
15431.62 61
15432.80 58
15433.97 48
15435.15 65
15436.32 63
15437.49 63
15438.67 61
15439.84 57
15441.01 62
15442.19 54
15443.36 75
15444.54 70
15445.71 103
15446.88 70
15448.06 65
15449.23 88
15450.41 54
15451.58 44
15452.75 62
15453.93 47
15455.10 49
15456.28 55
15457.45 56
15458.63 52
15459.80 56
15460.98 69
15462.15 50
15463.32 57
15464.50 45
15465.67 54
15466.85 47
15468.02 60
15469.20 62
15470.37 48
15471.55 60
15472.72 63
15473.90 71
15475.07 55
15476.25 49
15477.42 57
15478.60 74
15479.77 53
15480.95 61
15482.13 67
15483.30 52
15484.48 55
15485.65 64
15486.83 63
15488.00 56
15489.18 73
15490.35 75
15491.53 72
15492.71 58
15493.88 57
15495.06 58
15496.23 50
15497.41 57
15498.59 51
15499.76 50
15500.94 45
15502.11 52
15503.29 68
15504.47 57
15505.64 43
15506.82 42
15508.00 66
15509.17 57
15510.35 64
15511.52 54
15512.70 46
15513.88 48
15515.05 53
15516.23 73
15517.41 64
15518.58 56
15519.76 83
15520.94 62
15522.12 70
15523.29 54
15524.47 71
15525.65 67
15526.82 54
15528.00 55
15529.18 55
15530.35 49
15531.53 66
15532.71 59
15533.89 61
15535.06 75
15536.24 73
15537.42 61
15538.60 67
15539.77 70
15540.95 60
15542.13 54
15543.31 61
15544.48 55
15545.66 51
15546.84 69
15548.02 75
15549.20 71
15550.37 74
15551.55 82
15552.73 81
15553.91 67
15555.09 63
15556.26 60
15557.44 76
15558.62 92
15559.80 67
15560.98 69
15562.16 66
15563.34 78
15564.51 67
15565.69 75
15566.87 84
15568.05 67
15569.23 72
15570.41 57
15571.59 66
15572.76 68
15573.94 63
15575.12 77
15576.30 96
15577.48 79
15578.66 74
15579.84 71
15581.02 65
15582.20 48
15583.38 69
15584.56 63
15585.73 63
15586.91 62
15588.09 65
15589.27 85
15590.45 69
15591.63 78
15592.81 86
15593.99 80
15595.17 90
15596.35 79
15597.53 70
15598.71 61
15599.89 70
15601.07 76
15602.25 91
15603.43 80
15604.61 86
15605.79 79
15606.97 89
15608.15 113
15609.33 79
15610.51 79
15611.69 72
15612.87 82
15614.05 87
15615.23 112
15616.41 88
15617.59 96
15618.77 97
15619.95 90
15621.14 90
15622.32 91
15623.50 114
15624.68 95
15625.86 73
15627.04 79
15628.22 90
15629.40 108
15630.58 102
15631.76 96
15632.94 85
15634.13 92
15635.31 94
15636.49 108
15637.67 93
15638.85 96
15640.03 103
15641.21 118
15642.39 98
15643.58 107
15644.76 92
15645.94 103
15647.12 91
15648.30 94
15649.48 100
15650.67 98
15651.85 73
15653.03 97
15654.21 123
15655.39 121
15656.58 75
15657.76 102
15658.94 84
15660.12 97
15661.30 104
15662.49 97
15663.67 118
15664.85 105
15666.03 109
15667.22 110
15668.40 120
15669.58 97
15670.76 84
15671.95 117
15673.13 128
15674.31 127
15675.49 123
15676.68 119
15677.86 108
15679.04 100
15680.23 116
15681.41 118
15682.59 96
15683.77 105
15684.96 125
15686.14 131
15687.32 94
15688.51 128
15689.69 126
15690.87 132
15692.06 104
15693.24 110
15694.42 134
15695.61 113
15696.79 110
15697.97 114
15699.16 132
15700.34 139
15701.53 120
15702.71 143
15703.89 125
15705.08 145
15706.26 149
15707.44 134
15708.63 152
15709.81 171
15711.00 186
15712.18 156
15713.36 167
15714.55 172
15715.73 154
15716.92 186
15718.10 153
15719.29 156
15720.47 150
15721.66 142
15722.84 160
15724.02 164
15725.21 146
15726.39 168
15727.58 162
15728.76 164
15729.95 161
15731.13 190
15732.32 167
15733.50 182
15734.69 181
15735.87 173
15737.06 151
15738.24 168
15739.43 155
15740.61 155
15741.80 108
15742.98 142
15744.17 167
15745.35 154
15746.54 165
15747.72 179
15748.91 179
15750.10 179
15751.28 163
15752.47 183
15753.65 176
15754.84 152
15756.02 180
15757.21 160
15758.40 185
15759.58 191
15760.77 220
15761.95 195
15763.14 144
15764.33 184
15765.51 173
15766.70 183
15767.88 176
15769.07 124
15770.26 150
15771.44 156
15772.63 161
15773.82 121
15775.00 163
15776.19 139
15777.38 148
15778.56 117
15779.75 141
15780.94 132
15782.12 159
15783.31 134
15784.50 152
15785.68 126
15786.87 177
15788.06 136
15789.24 135
15790.43 153
15791.62 137
15792.81 128
15793.99 128
15795.18 137
15796.37 136
15797.55 124
15798.74 118
15799.93 148
15801.12 106
15802.30 123
15803.49 113
15804.68 109
15805.87 123
15807.05 137
15808.24 115
15809.43 105
15810.62 98
15811.81 78
15812.99 116
15814.18 112
15815.37 128
15816.56 118
15817.75 103
15818.93 118
15820.12 93
15821.31 115
15822.50 114
15823.69 94
15824.88 97
15826.06 119
15827.25 81
15828.44 91
15829.63 93
15830.82 103
15832.01 108
15833.20 121
15834.38 99
15835.57 100
15836.76 108
15837.95 129
15839.14 102
15840.33 103
15841.52 88
15842.71 89
15843.90 114
15845.08 98
15846.27 92
15847.46 100
15848.65 82
15849.84 81
15851.03 120
15852.22 122
15853.41 82
15854.60 70
15855.79 84
15856.98 89
15858.17 90
15859.36 97
15860.55 96
15861.74 96
15862.93 106
15864.12 85
15865.31 83
15866.50 89
15867.69 81
15868.88 94
15870.07 99
15871.26 95
15872.45 99
15873.64 117
15874.83 87
15876.02 81
15877.21 83
15878.40 120
15879.59 111
15880.78 83
15881.97 89
15883.16 98
15884.35 107
15885.54 112
15886.73 105
15887.92 103
15889.11 116
15890.30 88
15891.50 94
15892.69 101
15893.88 108
15895.07 112
15896.26 101
15897.45 114
15898.64 106
15899.83 105
15901.02 99
15902.22 108
15903.41 101
15904.60 100
15905.79 101
15906.98 108
15908.17 122
15909.36 86
15910.56 107
15911.75 120
15912.94 121
15914.13 115
15915.32 119
15916.51 123
15917.71 118
15918.90 86
15920.09 114
15921.28 140
15922.47 169
15923.67 130
15924.86 130
15926.05 142
15927.24 114
15928.43 101
15929.63 120
15930.82 113
15932.01 126
15933.20 112
15934.40 134
15935.59 131
15936.78 148
15937.97 121
15939.17 99
15940.36 119
15941.55 98
15942.75 100
15943.94 91
15945.13 113
15946.32 128
15947.52 127
15948.71 123
15949.90 94
15951.10 92
15952.29 112
15953.48 103
15954.68 113
15955.87 102
15957.06 76
15958.26 72
15959.45 89
15960.64 95
15961.84 86
15963.03 89
15964.22 103
15965.42 97
15966.61 79
15967.80 106
15969.00 85
15970.19 84
15971.39 96
15972.58 77
15973.77 102
15974.97 94
15976.16 73
15977.36 80
15978.55 73
15979.74 74
15980.94 71
15982.13 72
15983.33 98
15984.52 99
15985.72 76
15986.91 67
15988.10 66
15989.30 64
15990.49 77
15991.69 81
15992.88 84
15994.08 58
15995.27 68
15996.47 82
15997.66 70
15998.86 74
16000.05 78
16001.25 89
16002.44 82
16003.64 97
16004.83 87
16006.03 67
16007.22 89
16008.42 64
16009.61 74
16010.81 79
16012.00 73
16013.20 77
16014.40 73
16015.59 78
16016.79 98
16017.98 80
16019.18 70
16020.37 63
16021.57 79
16022.76 73
16023.96 78
16025.16 70
16026.35 67
16027.55 58
16028.74 61
16029.94 70
16031.14 53
16032.33 95
16033.53 64
16034.73 71
16035.92 85
16037.12 58
16038.31 62
16039.51 67
16040.71 86
16041.90 58
16043.10 44
16044.30 62
16045.49 75
16046.69 71
16047.89 61
16049.08 54
16050.28 62
16051.48 66
16052.67 76
16053.87 65
16055.07 75
16056.27 65
16057.46 62
16058.66 54
16059.86 50
16061.05 63
16062.25 68
16063.45 48
16064.65 53
16065.84 82
16067.04 82
16068.24 75
16069.44 60
16070.63 65
16071.83 68
16073.03 67
16074.23 51
16075.42 78
16076.62 82
16077.82 84
16079.02 75
16080.22 61
16081.41 63
16082.61 56
16083.81 58
16085.01 77
16086.21 78
16087.40 78
16088.60 85
16089.80 60
16091.00 59
16092.20 37
16093.40 51
16094.59 57
16095.79 56
16096.99 64
16098.19 64
16099.39 53
16100.59 71
16101.79 74
16102.99 50
16104.18 74
16105.38 57
16106.58 69
16107.78 72
16108.98 60
16110.18 63
16111.38 61
16112.58 64
16113.78 47
16114.98 62
16116.17 81
16117.37 64
16118.57 70
16119.77 61
16120.97 57
16122.17 62
16123.37 60
16124.57 61
16125.77 85
16126.97 86
16128.17 67
16129.37 50
16130.57 46
16131.77 49
16132.97 52
16134.17 52
16135.37 49
16136.57 46
16137.77 52
16138.97 50
16140.17 68
16141.37 54
16142.57 50
16143.77 61
16144.97 46
16146.17 67
16147.37 78
16148.57 49
16149.77 55
16150.97 49
16152.17 56
16153.37 49
16154.58 58
16155.78 43
16156.98 59
16158.18 63
16159.38 58
16160.58 49
16161.78 42
16162.98 40
16164.18 52
16165.38 61
16166.59 44
16167.79 41
16168.99 59
16170.19 51
16171.39 47
16172.59 54
16173.79 49
16174.99 53
16176.20 65
16177.40 47
16178.60 58
16179.80 44
16181.00 63
16182.20 56
16183.41 61
16184.61 38
16185.81 60
16187.01 60
16188.21 53
16189.42 49
16190.62 52
16191.82 66
16193.02 50
16194.22 68
16195.43 51
16196.63 75
16197.83 78
16199.03 68
16200.24 54
16201.44 46
16202.64 58
16203.84 50
16205.05 56
16206.25 59
16207.45 56
16208.65 48
16209.86 57
16211.06 62
16212.26 64
16213.47 44
16214.67 51
16215.87 59
16217.07 63
16218.28 62
16219.48 47
16220.68 45
16221.89 66
16223.09 52
16224.29 52
16225.50 72
16226.70 55
16227.90 53
16229.11 54
16230.31 59
16231.51 52
16232.72 55
16233.92 58
16235.13 60
16236.33 57
16237.53 59
16238.74 61
16239.94 69
16241.15 79
16242.35 78
16243.55 83
16244.76 66
16245.96 62
16247.17 77
16248.37 84
16249.57 68
16250.78 64
16251.98 63
16253.19 71
16254.39 72
16255.60 57
16256.80 59
16258.01 84
16259.21 68
16260.41 73
16261.62 54
16262.82 80
16264.03 78
16265.23 62
16266.44 52
16267.64 56
16268.85 73
16270.05 71
16271.26 55
16272.46 67
16273.67 56
16274.87 56
16276.08 63
16277.28 72
16278.49 45
16279.70 56
16280.90 78
16282.11 63
16283.31 90
16284.52 79
16285.72 54
16286.93 47
16288.13 43
16289.34 61
16290.55 55
16291.75 55
16292.96 63
16294.16 50
16295.37 70
16296.58 67
16297.78 84
16298.99 70
16300.19 97
16301.40 107
16302.61 69
16303.81 71
16305.02 63
16306.22 69
16307.43 59
16308.64 68
16309.84 67
16311.05 64
16312.26 70
16313.46 75
16314.67 78
16315.88 69
16317.08 80
16318.29 83
16319.50 83
16320.70 83
16321.91 77
16323.12 46
16324.33 73
16325.53 73
16326.74 66
16327.95 80
16329.15 78
16330.36 57
16331.57 87
16332.78 65
16333.98 69
16335.19 81
16336.40 74
16337.61 70
16338.81 50
16340.02 66
16341.23 70
16342.44 78
16343.64 62
16344.85 64
16346.06 66
16347.27 66
16348.48 69
16349.68 65
16350.89 57
16352.10 66
16353.31 88
16354.52 65
16355.72 60
16356.93 65
16358.14 46
16359.35 60
16360.56 74
16361.77 51
16362.97 56
16364.18 59
16365.39 52
16366.60 55
16367.81 76
16369.02 60
16370.23 76
16371.43 55
16372.64 43
16373.85 59
16375.06 69
16376.27 56
16377.48 39
16378.69 62
16379.90 46
16381.11 73
16382.32 64
16383.52 72
16384.73 47
16385.94 47
16387.15 51
16388.36 54
16389.57 68
16390.78 43
16391.99 55
16393.20 84
16394.41 68
16395.62 35
16396.83 45
16398.04 49
16399.25 47
16400.46 53
16401.67 62
16402.88 51
16404.09 60
16405.30 50
16406.51 56
16407.72 60
16408.93 67
16410.14 57
16411.35 63
16412.56 55
16413.77 70
16414.98 75
16416.19 41
16417.40 59
16418.61 49
16419.82 55
16421.03 59
16422.24 55
16423.45 56
16424.67 45
16425.88 35
16427.09 55
16428.30 40
16429.51 61
16430.72 50
16431.93 55
16433.14 71
16434.35 56
16435.56 64
16436.78 66
16437.99 59
16439.20 57
16440.41 36
16441.62 43
16442.83 56
16444.04 59
16445.25 48
16446.47 49
16447.68 57
16448.89 51
16450.10 68
16451.31 67
16452.52 61
16453.74 52
16454.95 53
16456.16 50
16457.37 66
16458.58 56
16459.80 42
16461.01 52
16462.22 57
16463.43 54
16464.65 48
16465.86 51
16467.07 51
16468.28 55
16469.49 42
16470.71 31
16471.92 42
16473.13 51
16474.34 50
16475.56 49
16476.77 50
16477.98 48
16479.20 43
16480.41 62
16481.62 49
16482.83 40
16484.05 57
16485.26 52
16486.47 69
16487.69 60
16488.90 41
16490.11 49
16491.33 56
16492.54 63
16493.75 54
16494.97 33
16496.18 46
16497.39 56
16498.61 54
16499.82 61
16501.03 39
16502.25 34
16503.46 57
16504.67 42
16505.89 28
16507.10 51
16508.32 59
16509.53 49
16510.74 46
16511.96 45
16513.17 47
16514.39 42
16515.60 57
16516.81 46
16518.03 37
16519.24 39
16520.46 47
16521.67 44
16522.88 51
16524.10 43
16525.31 53
16526.53 42
16527.74 59
16528.96 44
16530.17 54
16531.39 50
16532.60 52
16533.82 52
16535.03 44
16536.25 68
16537.46 55
16538.68 51
16539.89 42
16541.11 52
16542.32 45
16543.54 34
16544.75 56
16545.97 52
16547.18 68
16548.40 44
16549.61 54
16550.83 35
16552.04 40
16553.26 42
16554.47 57
16555.69 65
16556.91 68
16558.12 68
16559.34 49
16560.55 34
16561.77 49
16562.98 53
16564.20 39
16565.42 58
16566.63 55
16567.85 64
16569.06 54
16570.28 42
16571.50 49
16572.71 52
16573.93 43
16575.15 56
16576.36 52
16577.58 56
16578.79 56
16580.01 61
16581.23 36
16582.44 42
16583.66 37
16584.88 39
16586.09 59
16587.31 46
16588.53 55
16589.74 49
16590.96 47
16592.18 49
16593.40 49
16594.61 46
16595.83 58
16597.05 42
16598.26 62
16599.48 51
16600.70 55
16601.92 49
16603.13 55
16604.35 51
16605.57 48
16606.78 41
16608.00 41
16609.22 41
16610.44 29
16611.66 46
16612.87 54
16614.09 39
16615.31 44
16616.53 60
16617.74 53
16618.96 44
16620.18 44
16621.40 37
16622.62 50
16623.83 50
16625.05 46
16626.27 44
16627.49 33
16628.71 44
16629.93 51
16631.14 60
16632.36 49
16633.58 53
16634.80 74
16636.02 49
16637.24 50
16638.45 40
16639.67 44
16640.89 38
16642.11 36
16643.33 44
16644.55 39
16645.77 51
16646.99 42
16648.21 58
16649.42 49
16650.64 62
16651.86 50
16653.08 43
16654.30 42
16655.52 66
16656.74 57
16657.96 53
16659.18 45
16660.40 42
16661.62 31
16662.84 48
16664.06 39
16665.28 34
16666.50 35
16667.72 46
16668.93 39
16670.15 43
16671.37 50
16672.59 46
16673.81 41
16675.03 44
16676.25 50
16677.47 47
16678.69 45
16679.91 40
16681.13 54
16682.36 37
16683.58 54
16684.80 52
16686.02 39
16687.24 51
16688.46 39
16689.68 55
16690.90 55
16692.12 57
16693.34 47
16694.56 40
16695.78 36
16697.00 51
16698.22 39
16699.44 49
16700.66 39
16701.89 44
16703.11 41
16704.33 51
16705.55 57
16706.77 49
16707.99 56
16709.21 42
16710.43 40
16711.65 58
16712.88 51
16714.10 55
16715.32 37
16716.54 38
16717.76 33
16718.98 31
16720.20 47
16721.43 49
16722.65 65
16723.87 48
16725.09 45
16726.31 40
16727.54 47
16728.76 33
16729.98 56
16731.20 37
16732.42 49
16733.65 47
16734.87 66
16736.09 60
16737.31 39
16738.53 45
16739.76 53
16740.98 54
16742.20 30
16743.42 50
16744.65 60
16745.87 50
16747.09 44
16748.31 35
16749.54 34
16750.76 75
16751.98 61
16753.21 54
16754.43 43
16755.65 41
16756.87 41
16758.10 40
16759.32 53
16760.54 46
16761.77 36
16762.99 45
16764.21 38
16765.44 43
16766.66 38
16767.88 52
16769.11 29
16770.33 47
16771.55 46
16772.78 59
16774.00 50
16775.22 45
16776.45 46
16777.67 36
16778.90 45
16780.12 50
16781.34 44
16782.57 33
16783.79 51
16785.02 50
16786.24 47
16787.46 49
16788.69 56
16789.91 55
16791.14 54
16792.36 37
16793.58 35
16794.81 42
16796.03 47
16797.26 45
16798.48 55
16799.71 47
16800.93 37
16802.16 51
16803.38 43
16804.61 49
16805.83 48
16807.06 38
16808.28 38
16809.50 69
16810.73 59
16811.95 46
16813.18 55
16814.40 39
16815.63 33
16816.86 38
16818.08 48
16819.31 36
16820.53 44
16821.76 29
16822.98 40
16824.21 45
16825.43 51
16826.66 35
16827.88 43
16829.11 31
16830.33 51
16831.56 64
16832.79 41
16834.01 49
16835.24 44
16836.46 66
16837.69 53
16838.92 43
16840.14 47
16841.37 40
16842.59 43
16843.82 52
16845.05 63
16846.27 47
16847.50 54
16848.73 66
16849.95 54
16851.18 68
16852.40 56
16853.63 60
16854.86 50
16856.08 49
16857.31 40
16858.54 69
16859.76 50
16860.99 50
16862.22 59
16863.44 51
16864.67 56
16865.90 54
16867.13 60
16868.35 63
16869.58 63
16870.81 70
16872.03 53
16873.26 52
16874.49 64
16875.72 66
16876.94 82
16878.17 72
16879.40 55
16880.63 68
16881.85 67
16883.08 78
16884.31 97
16885.54 95
16886.76 75
16887.99 75
16889.22 38
16890.45 69
16891.68 69
16892.90 77
16894.13 91
16895.36 98
16896.59 84
16897.82 56
16899.04 101
16900.27 77
16901.50 69
16902.73 63
16903.96 60
16905.18 83
16906.41 77
16907.64 59
16908.87 75
16910.10 54
16911.33 75
16912.56 75
16913.78 67
16915.01 65
16916.24 65
16917.47 62
16918.70 60
16919.93 53
16921.16 59
16922.39 53
16923.62 60
16924.85 64
16926.07 66
16927.30 45
16928.53 67
16929.76 56
16930.99 63
16932.22 64
16933.45 67
16934.68 71
16935.91 55
16937.14 54
16938.37 54
16939.60 71
16940.83 70
16942.06 41
16943.29 51
16944.52 35
16945.75 54
16946.98 67
16948.21 43
16949.44 51
16950.67 42
16951.90 64
16953.13 45
16954.36 80
16955.59 54
16956.82 61
16958.05 56
16959.28 57
16960.51 60
16961.74 57
16962.97 62
16964.20 59
16965.43 47
16966.66 55
16967.89 81
16969.12 50
16970.35 37
16971.58 53
16972.82 39
16974.05 36
16975.28 45
16976.51 37
16977.74 35
16978.97 51
16980.20 36
16981.43 50
16982.66 49
16983.90 48
16985.13 46
16986.36 40
16987.59 41
16988.82 54
16990.05 51
16991.28 47
16992.52 47
16993.75 39
16994.98 59
16996.21 51
16997.44 40
16998.67 46
16999.91 45
17001.14 46
17002.37 52
17003.60 33
17004.83 49
17006.07 28
17007.30 46
17008.53 40
17009.76 55
17010.99 57
17012.23 44
17013.46 40
17014.69 48
17015.92 58
17017.16 45
17018.39 51
17019.62 32
17020.85 47
17022.09 64
17023.32 59
17024.55 28
17025.78 50
17027.02 47
17028.25 40
17029.48 65
17030.72 43
17031.95 37
17033.18 47
17034.42 45
17035.65 47
17036.88 40
17038.11 40
17039.35 63
17040.58 47
17041.81 42
17043.05 41
17044.28 48
17045.52 45
17046.75 33
17047.98 44
17049.22 44
17050.45 44
17051.68 51
17052.92 35
17054.15 35
17055.38 42
17056.62 52
17057.85 49
17059.09 44
17060.32 42
17061.55 56
17062.79 53
17064.02 40
17065.26 51
17066.49 56
17067.73 36
17068.96 43
17070.19 41
17071.43 44
17072.66 47
17073.90 38
17075.13 43
17076.37 46
17077.60 56
17078.84 39
17080.07 30
17081.31 36
17082.54 33
17083.78 42
17085.01 41
17086.25 34
17087.48 46
17088.72 44
17089.95 41
17091.19 42
17092.42 28
17093.66 28
17094.89 36
17096.13 38
17097.36 27
17098.60 33
17099.83 49
17101.07 45
17102.30 32
17103.54 20
17104.78 32
17106.01 41
17107.25 50
17108.48 43
17109.72 31
17110.95 24
17112.19 50
17113.43 43
17114.66 45
17115.90 45
17117.13 40
17118.37 39
17119.61 51
17120.84 49
17122.08 32
17123.32 48
17124.55 51
17125.79 53
17127.02 26
17128.26 36
17129.50 39
17130.73 46
17131.97 46
17133.21 38
17134.44 40
17135.68 45
17136.92 38
17138.15 33
17139.39 25
17140.63 34
17141.87 40
17143.10 39
17144.34 32
17145.58 44
17146.81 41
17148.05 42
17149.29 34
17150.53 37
17151.76 39
17153.00 47
17154.24 30
17155.48 35
17156.71 35
17157.95 36
17159.19 32
17160.43 41
17161.66 32
17162.90 35
17164.14 33
17165.38 38
17166.62 38
17167.85 26
17169.09 30
17170.33 36
17171.57 47
17172.81 39
17174.04 45
17175.28 58
17176.52 42
17177.76 32
17179.00 50
17180.23 40
17181.47 42
17182.71 38
17183.95 47
17185.19 35
17186.43 38
17187.67 30
17188.90 28
17190.14 39
17191.38 44
17192.62 31
17193.86 36
17195.10 34
17196.34 32
17197.58 49
17198.82 33
17200.05 34
17201.29 50
17202.53 47
17203.77 24
17205.01 29
17206.25 37
17207.49 45
17208.73 48
17209.97 35
17211.21 44
17212.45 35
17213.69 30
17214.93 58
17216.17 43
17217.41 42
17218.65 43
17219.89 45
17221.13 40
17222.37 41
17223.61 45
17224.85 38
17226.09 50
17227.33 50
17228.57 41
17229.81 32
17231.05 39
17232.29 38
17233.53 37
17234.77 38
17236.01 29
17237.25 49
17238.49 24
17239.73 38
17240.97 50
17242.21 40
17243.45 44
17244.69 31
17245.93 33
17247.17 36
17248.41 25
17249.66 38
17250.90 41
17252.14 37
17253.38 28
17254.62 36
17255.86 40
17257.10 29
17258.34 34
17259.58 43
17260.83 45
17262.07 38
17263.31 43
17264.55 32
17265.79 29
17267.03 40
17268.27 53
17269.52 55
17270.76 35
17272.00 36
17273.24 43
17274.48 43
17275.72 44
17276.97 39
17278.21 38
17279.45 39
17280.69 36
17281.93 31
17283.18 32
17284.42 39
17285.66 40
17286.90 40
17288.15 32
17289.39 34
17290.63 37
17291.87 38
17293.11 47
17294.36 29
17295.60 38
17296.84 36
17298.08 42
17299.33 33
17300.57 32
17301.81 47
17303.06 48
17304.30 39
17305.54 43
17306.78 43
17308.03 44
17309.27 33
17310.51 34
17311.76 47
17313.00 45
17314.24 40
17315.49 30
17316.73 37
17317.97 41
17319.22 32
17320.46 44
17321.70 35
17322.95 31
17324.19 47
17325.43 54
17326.68 32
17327.92 44
17329.17 41
17330.41 40
17331.65 26
17332.90 32
17334.14 27
17335.38 28
17336.63 54
17337.87 45
17339.12 42
17340.36 39
17341.61 26
17342.85 36
17344.09 43
17345.34 45
17346.58 30
17347.83 57
17349.07 49
17350.32 30
17351.56 50
17352.80 37
17354.05 28
17355.29 33
17356.54 29
17357.78 36
17359.03 38
17360.27 28
17361.52 29
17362.76 27
17364.01 39
17365.25 42
17366.50 41
17367.74 42
17368.99 42
17370.23 54
17371.48 36
17372.72 39
17373.97 34
17375.22 35
17376.46 33
17377.71 41
17378.95 36
17380.20 35
17381.44 36
17382.69 26
17383.93 27
17385.18 34
17386.43 48
17387.67 30
17388.92 36
17390.16 41
17391.41 45
17392.66 44
17393.90 40
17395.15 34
17396.39 33
17397.64 35
17398.89 33
17400.13 52
17401.38 37
17402.63 34
17403.87 33
17405.12 34
17406.37 36
17407.61 43
17408.86 26
17410.11 46
17411.35 28
17412.60 26
17413.85 29
17415.09 42
17416.34 29
17417.59 30
17418.83 40
17420.08 46
17421.33 41
17422.57 24
17423.82 40
17425.07 32
17426.32 41
17427.56 42
17428.81 47
17430.06 47
17431.31 33
17432.55 39
17433.80 34
17435.05 38
17436.30 35
17437.54 43
17438.79 46
17440.04 20
17441.29 57
17442.53 44
17443.78 35
17445.03 43
17446.28 24
17447.53 29
17448.77 35
17450.02 43
17451.27 35
17452.52 46
17453.77 43
17455.01 45
17456.26 37
17457.51 52
17458.76 33
17460.01 37
17461.26 43
17462.51 40
17463.75 38
17465.00 41
17466.25 43
17467.50 55
17468.75 26
17470.00 24
17471.25 37
17472.50 41
17473.74 45
17474.99 27
17476.24 40
17477.49 46
17478.74 37
17479.99 43
17481.24 30
17482.49 38
17483.74 38
17484.99 28
17486.24 55
17487.49 33
17488.74 42
17489.98 36
17491.23 42
17492.48 39
17493.73 31
17494.98 25
17496.23 32
17497.48 17
17498.73 44
17499.98 38
17501.23 33
17502.48 53
17503.73 37
17504.98 40
17506.23 35
17507.48 41
17508.73 45
17509.98 43
17511.23 34
17512.48 28
17513.73 36
17514.98 32
17516.24 32
17517.49 39
17518.74 34
17519.99 45
17521.24 39
17522.49 32
17523.74 40
17524.99 39
17526.24 40
17527.49 32
17528.74 44
17529.99 38
17531.24 35
17532.50 39
17533.75 40
17535.00 32
17536.25 42
17537.50 32
17538.75 43
17540.00 57
17541.25 30
17542.51 36
17543.76 46
17545.01 39
17546.26 44
17547.51 44
17548.76 32
17550.01 63
17551.27 45
17552.52 46
17553.77 40
17555.02 39
17556.27 41
17557.53 42
17558.78 46
17560.03 55
17561.28 40
17562.53 41
17563.79 42
17565.04 39
17566.29 42
17567.54 57
17568.80 38
17570.05 56
17571.30 45
17572.55 46
17573.81 67
17575.06 58
17576.31 40
17577.56 41
17578.82 44
17580.07 61
17581.32 64
17582.57 47
17583.83 25
17585.08 40
17586.33 45
17587.59 47
17588.84 41
17590.09 54
17591.35 45
17592.60 46
17593.85 38
17595.11 38
17596.36 48
17597.61 53
17598.87 38
17600.12 50
17601.37 45
17602.63 48
17603.88 56
17605.13 53
17606.39 47
17607.64 51
17608.89 44
17610.15 41
17611.40 49
17612.66 47
17613.91 55
17615.16 31
17616.42 34
17617.67 53
17618.93 61
17620.18 47
17621.43 49
17622.69 43
17623.94 40
17625.20 51
17626.45 47
17627.71 48
17628.96 41
17630.22 42
17631.47 41
17632.72 42
17633.98 44
17635.23 34
17636.49 43
17637.74 50
17639.00 44
17640.25 50
17641.51 50
17642.76 43
17644.02 32
17645.27 34
17646.53 46
17647.78 32
17649.04 45
17650.29 37
17651.55 39
17652.80 43
17654.06 41
17655.32 41
17656.57 39
17657.83 56
17659.08 36
17660.34 25
17661.59 43
17662.85 43
17664.11 31
17665.36 29
17666.62 55
17667.87 28
17669.13 23
17670.38 32
17671.64 39
17672.90 33
17674.15 29
17675.41 47
17676.67 35
17677.92 35
17679.18 39
17680.43 29
17681.69 43
17682.95 47
17684.20 43
17685.46 39
17686.72 32
17687.97 40
17689.23 28
17690.49 40
17691.74 39
17693.00 37
17694.26 40
17695.51 36
17696.77 38
17698.03 54
17699.28 54
17700.54 63
17701.80 38
17703.06 44
17704.31 40
17705.57 34
17706.83 36
17708.08 47
17709.34 51
17710.60 37
17711.86 36
17713.11 46
17714.37 32
17715.63 41
17716.89 51
17718.14 37
17719.40 30
17720.66 40
17721.92 38
17723.18 40
17724.43 27
17725.69 44
17726.95 42
17728.21 40
17729.47 39
17730.72 32
17731.98 41
17733.24 37
17734.50 29
17735.76 32
17737.02 27
17738.27 38
17739.53 43
17740.79 31
17742.05 35
17743.31 38
17744.57 50
17745.83 32
17747.08 35
17748.34 34
17749.60 39
17750.86 42
17752.12 47
17753.38 36
17754.64 39
17755.90 27
17757.16 38
17758.41 41
17759.67 37
17760.93 57
17762.19 38
17763.45 36
17764.71 26
17765.97 24
17767.23 29
17768.49 48
17769.75 61
17771.01 29
17772.27 50
17773.53 42
17774.79 41
17776.05 46
17777.31 35
17778.57 51
17779.83 38
17781.09 46
17782.35 32
17783.61 46
17784.87 44
17786.13 42
17787.39 51
17788.65 39
17789.91 50
17791.17 50
17792.43 45
17793.69 31
17794.95 31
17796.21 37
17797.47 50
17798.73 53
17799.99 51
17801.25 47
17802.51 43
17803.77 38
17805.03 36
17806.29 47
17807.55 36
17808.82 31
17810.08 41
17811.34 46
17812.60 29
17813.86 28
17815.12 45
17816.38 36
17817.64 50
17818.90 53
17820.17 35
17821.43 42
17822.69 35
17823.95 48
17825.21 44
17826.47 32
17827.73 43
17829.00 34
17830.26 27
17831.52 41
17832.78 36
17834.04 41
17835.31 43
17836.57 30
17837.83 41
17839.09 26
17840.35 32
17841.61 34
17842.88 33
17844.14 34
17845.40 24
17846.66 32
17847.93 41
17849.19 36
17850.45 31
17851.71 27
17852.98 27
17854.24 31
17855.50 31
17856.76 36
17858.03 26
17859.29 24
17860.55 27
17861.81 48
17863.08 31
17864.34 36
17865.60 47
17866.87 33
17868.13 46
17869.39 37
17870.65 33
17871.92 25
17873.18 39
17874.44 31
17875.71 41
17876.97 36
17878.23 32
17879.50 41
17880.76 31
17882.02 27
17883.29 34
17884.55 32
17885.82 30
17887.08 41
17888.34 30
17889.61 28
17890.87 37
17892.13 53
17893.40 48
17894.66 31
17895.93 39
17897.19 26
17898.45 35
17899.72 36
17900.98 33
17902.25 35
17903.51 35
17904.78 23
17906.04 46
17907.30 29
17908.57 42
17909.83 44
17911.10 47
17912.36 29
17913.63 27
17914.89 36
17916.16 29
17917.42 28
17918.69 36
17919.95 52
17921.22 34
17922.48 30
17923.75 24
17925.01 26
17926.28 39
17927.54 34
17928.81 34
17930.07 26
17931.34 35
17932.60 36
17933.87 48
17935.13 44
17936.40 37
17937.66 34
17938.93 38
17940.19 41
17941.46 33
17942.73 31
17943.99 30
17945.26 29
17946.52 37
17947.79 22
17949.05 26
17950.32 43
17951.59 53
17952.85 30
17954.12 50
17955.38 36
17956.65 37
17957.92 48
17959.18 42
17960.45 42
17961.72 49
17962.98 32
17964.25 28
17965.52 37
17966.78 38
17968.05 22
17969.31 30
17970.58 43
17971.85 30
17973.11 30
17974.38 23
17975.65 37
17976.92 36
17978.18 30
17979.45 38
17980.72 32
17981.98 29
17983.25 26
17984.52 19
17985.78 30
17987.05 25
17988.32 29
17989.59 34
17990.85 31
17992.12 27
17993.39 27
17994.66 45
17995.92 24
17997.19 40
17998.46 36
17999.73 32
18000.99 30
18002.26 26
18003.53 39
18004.80 40
18006.07 23
18007.33 39
18008.60 42
18009.87 26
18011.14 32
18012.41 35
18013.67 30
18014.94 26
18016.21 37
18017.48 21
18018.75 23
18020.02 31
18021.28 30
18022.55 28
18023.82 21
18025.09 41
18026.36 46
18027.63 32
18028.90 22
18030.16 26
18031.43 27
18032.70 33
18033.97 34
18035.24 33
18036.51 31
18037.78 38
18039.05 31
18040.32 30
18041.58 28
18042.85 47
18044.12 45
18045.39 53
18046.66 48
18047.93 39
18049.20 39
18050.47 23
18051.74 21
18053.01 27
18054.28 44
18055.55 41
18056.82 30
18058.09 33
18059.36 27
18060.63 35
18061.90 32
18063.17 36
18064.44 24
18065.71 21
18066.98 31
18068.25 43
18069.52 42
18070.79 40
18072.06 32
18073.33 42
18074.60 38
18075.87 28
18077.14 26
18078.41 51
18079.68 79
18080.95 37
18082.22 27
18083.49 35
18084.76 47
18086.03 38
18087.30 43
18088.57 29
18089.85 22
18091.12 36
18092.39 37
18093.66 39
18094.93 35
18096.20 41
18097.47 26
18098.74 49
18100.01 40
18101.29 32
18102.56 47
18103.83 24
18105.10 43
18106.37 31
18107.64 29
18108.91 32
18110.19 43
18111.46 35
18112.73 38
18114.00 42
18115.27 49
18116.54 47
18117.82 34
18119.09 45
18120.36 42
18121.63 33
18122.90 29
18124.18 24
18125.45 29
18126.72 43
18127.99 41
18129.26 41
18130.54 34
18131.81 30
18133.08 40
18134.35 21
18135.63 41
18136.90 30
18138.17 34
18139.44 39
18140.72 30
18141.99 25
18143.26 29
18144.53 36
18145.81 46
18147.08 20
18148.35 23
18149.63 29
18150.90 31
18152.17 28
18153.45 35
18154.72 35
18155.99 35
18157.26 31
18158.54 35
18159.81 32
18161.08 37
18162.36 31
18163.63 25
18164.91 29
18166.18 34
18167.45 26
18168.73 22
18170.00 23
18171.27 32
18172.55 26
18173.82 24
18175.09 30
18176.37 36
18177.64 31
18178.92 31
18180.19 23
18181.46 29
18182.74 31
18184.01 33
18185.29 36
18186.56 30
18187.84 23
18189.11 27
18190.38 25
18191.66 26
18192.93 31
18194.21 28
18195.48 32
18196.76 27
18198.03 36
18199.31 26
18200.58 33
18201.86 31
18203.13 38
18204.41 29
18205.68 35
18206.96 25
18208.23 28
18209.51 38
18210.78 28
18212.06 18
18213.33 34
18214.61 38
18215.88 30
18217.16 42
18218.43 26
18219.71 32
18220.98 37
18222.26 33
18223.53 28
18224.81 22
18226.09 35
18227.36 35
18228.64 40
18229.91 34
18231.19 29
18232.46 24
18233.74 34
18235.02 38
18236.29 44
18237.57 24
18238.84 26
18240.12 30
18241.40 25
18242.67 27
18243.95 32
18245.23 12
18246.50 24
18247.78 41
18249.05 27
18250.33 22
18251.61 33
18252.88 39
18254.16 39
18255.44 37
18256.71 40
18257.99 43
18259.27 30
18260.54 29
18261.82 41
18263.10 48
18264.38 36
18265.65 39
18266.93 22
18268.21 31
18269.48 21
18270.76 31
18272.04 18
18273.32 12
18274.59 23
18275.87 28
18277.15 49
18278.43 32
18279.70 28
18280.98 35
18282.26 40
18283.54 30
18284.81 23
18286.09 33
18287.37 28
18288.65 38
18289.92 32
18291.20 37
18292.48 40
18293.76 33
18295.04 37
18296.31 33
18297.59 32
18298.87 29
18300.15 33
18301.43 25
18302.71 15
18303.98 28
18305.26 45
18306.54 37
18307.82 31
18309.10 30
18310.38 24
18311.66 25
18312.93 30
18314.21 23
18315.49 24
18316.77 20
18318.05 38
18319.33 47
18320.61 38
18321.89 30
18323.17 35
18324.44 31
18325.72 34
18327.00 32
18328.28 24
18329.56 31
18330.84 23
18332.12 20
18333.40 44
18334.68 39
18335.96 37
18337.24 49
18338.52 27
18339.80 26
18341.08 25
18342.36 28
18343.64 28
18344.92 34
18346.20 32
18347.48 25
18348.76 26
18350.04 35
18351.32 31
18352.60 43
18353.88 34
18355.16 53
18356.44 30
18357.72 24
18359.00 40
18360.28 42
18361.56 51
18362.84 33
18364.12 34
18365.40 59
18366.68 48
18367.96 28
18369.24 32
18370.52 36
18371.80 52
18373.08 31
18374.36 25
18375.64 37
18376.93 30
18378.21 31
18379.49 20
18380.77 34
18382.05 35
18383.33 20
18384.61 15
18385.89 39
18387.17 33
18388.46 35
18389.74 37
18391.02 38
18392.30 29
18393.58 31
18394.86 19
18396.15 44
18397.43 41
18398.71 33
18399.99 27
18401.27 31
18402.55 35
18403.84 40
18405.12 40
18406.40 53
18407.68 40
18408.96 35
18410.25 39
18411.53 31
18412.81 37
18414.09 27
18415.37 23
18416.66 39
18417.94 16
18419.22 33
18420.50 39
18421.79 47
18423.07 47
18424.35 58
18425.63 23
18426.92 30
18428.20 31
18429.48 35
18430.77 30
18432.05 42
18433.33 39
18434.61 36
18435.90 42
18437.18 29
18438.46 22
18439.75 23
18441.03 33
18442.31 32
18443.60 23
18444.88 39
18446.16 46
18447.45 39
18448.73 37
18450.01 39
18451.30 28
18452.58 24
18453.86 37
18455.15 51
18456.43 34
18457.71 33
18459.00 41
18460.28 33
18461.57 33
18462.85 25
18464.13 36
18465.42 27
18466.70 43
18467.99 41
18469.27 33
18470.55 34
18471.84 35
18473.12 34
18474.41 35
18475.69 32
18476.98 28
18478.26 26
18479.55 39
18480.83 38
18482.11 25
18483.40 23
18484.68 24
18485.97 33
18487.25 23
18488.54 33
18489.82 25
18491.11 20
18492.39 24
18493.68 22
18494.96 39
18496.25 26
18497.53 30
18498.82 31
18500.10 25
18501.39 33
18502.67 37
18503.96 38
18505.24 29
18506.53 32
18507.82 32
18509.10 36
18510.39 29
18511.67 26
18512.96 34
18514.24 34
18515.53 21
18516.82 37
18518.10 33
18519.39 17
18520.67 30
18521.96 32
18523.25 39
18524.53 49
18525.82 43
18527.10 26
18528.39 27
18529.68 31
18530.96 32
18532.25 30
18533.54 29
18534.82 25
18536.11 35
18537.39 32
18538.68 19
18539.97 37
18541.25 33
18542.54 21
18543.83 26
18545.11 38
18546.40 22
18547.69 33
18548.98 24
18550.26 30
18551.55 39
18552.84 38
18554.12 26
18555.41 40
18556.70 30
18557.99 13
18559.27 29
18560.56 22
18561.85 37
18563.13 28
18564.42 30
18565.71 23
18567.00 22
18568.28 33
18569.57 26
18570.86 30
18572.15 36
18573.44 19
18574.72 37
18576.01 29
18577.30 41
18578.59 22
18579.88 34
18581.16 30
18582.45 32
18583.74 37
18585.03 27
18586.32 46
18587.60 57
18588.89 34
18590.18 35
18591.47 34
18592.76 30
18594.05 40
18595.33 33
18596.62 28
18597.91 38
18599.20 35
18600.49 35
18601.78 40
18603.07 35
18604.36 33
18605.64 34
18606.93 37
18608.22 26
18609.51 30
18610.80 46
18612.09 31
18613.38 42
18614.67 36
18615.96 25
18617.25 37
18618.54 36
18619.83 30
18621.12 39
18622.40 45
18623.69 50
18624.98 50
18626.27 30
18627.56 46
18628.85 46
18630.14 37
18631.43 38
18632.72 37
18634.01 31
18635.30 40
18636.59 39
18637.88 24
18639.17 40
18640.46 34
18641.75 58
18643.04 36
18644.33 33
18645.62 35
18646.91 36
18648.20 43
18649.49 16
18650.78 31
18652.08 28
18653.37 32
18654.66 31
18655.95 44
18657.24 36
18658.53 32
18659.82 28
18661.11 32
18662.40 35
18663.69 33
18664.98 33
18666.27 39
18667.56 50
18668.86 42
18670.15 32
18671.44 28
18672.73 39
18674.02 32
18675.31 22
18676.60 22
18677.90 25
18679.19 30
18680.48 41
18681.77 35
18683.06 39
18684.35 41
18685.64 33
18686.94 36
18688.23 24
18689.52 38
18690.81 29
18692.10 29
18693.40 30
18694.69 24
18695.98 40
18697.27 26
18698.56 36
18699.86 28
18701.15 29
18702.44 26
18703.73 28
18705.03 18
18706.32 25
18707.61 22
18708.90 32
18710.19 23
18711.49 30
18712.78 42
18714.07 38
18715.37 32
18716.66 23
18717.95 41
18719.24 32
18720.54 45
18721.83 39
18723.12 34
18724.42 32
18725.71 33
18727.00 18
18728.30 23
18729.59 20
18730.88 44
18732.17 36
18733.47 31
18734.76 35
18736.05 25
18737.35 29
18738.64 29
18739.94 38
18741.23 24
18742.52 28
18743.82 35
18745.11 35
18746.40 32
18747.70 26
18748.99 26
18750.29 14
18751.58 30
18752.87 30
18754.17 23
18755.46 28
18756.76 37
18758.05 40
18759.34 27
18760.64 33
18761.93 34
18763.23 27
18764.52 42
18765.82 26
18767.11 25
18768.41 34
18769.70 32
18770.99 16
18772.29 30
18773.58 29
18774.88 28
18776.17 29
18777.47 39
18778.76 25
18780.06 31
18781.35 19
18782.65 31
18783.94 31
18785.24 40
18786.53 35
18787.83 17
18789.12 42
18790.42 31
18791.71 29
18793.01 31
18794.31 31
18795.60 33
18796.90 39
18798.19 22
18799.49 30
18800.78 31
18802.08 32
18803.37 35
18804.67 19
18805.97 34
18807.26 18
18808.56 26
18809.85 27
18811.15 30
18812.45 40
18813.74 21
18815.04 37
18816.34 22
18817.63 30
18818.93 30
18820.22 26
18821.52 32
18822.82 30
18824.11 28
18825.41 33
18826.71 20
18828.00 19
18829.30 19
18830.60 17
18831.89 28
18833.19 36
18834.49 22
18835.78 23
18837.08 32
18838.38 36
18839.67 31
18840.97 19
18842.27 27
18843.57 40
18844.86 25
18846.16 28
18847.46 38
18848.75 25
18850.05 29
18851.35 26
18852.65 26
18853.94 22
18855.24 25
18856.54 24
18857.84 27
18859.13 22
18860.43 23
18861.73 39
18863.03 33
18864.33 29
18865.62 21
18866.92 23
18868.22 47
18869.52 23
18870.82 22
18872.11 33
18873.41 28
18874.71 34
18876.01 25
18877.31 23
18878.61 28
18879.90 23
18881.20 17
18882.50 20
18883.80 27
18885.10 28
18886.40 25
18887.70 25
18888.99 32
18890.29 13
18891.59 24
18892.89 24
18894.19 28
18895.49 30
18896.79 24
18898.09 18
18899.39 38
18900.68 26
18901.98 25
18903.28 20
18904.58 31
18905.88 20
18907.18 19
18908.48 20
18909.78 25
18911.08 25
18912.38 23
18913.68 26
18914.98 28
18916.28 22
18917.58 29
18918.88 25
18920.18 25
18921.48 26
18922.78 32
18924.08 31
18925.38 47
18926.68 28
18927.98 22
18929.28 28
18930.58 39
18931.88 23
18933.18 27
18934.48 34
18935.78 34
18937.08 17
18938.38 24
18939.68 29
18940.98 37
18942.28 34
18943.58 34
18944.88 21
18946.18 25
18947.48 37
18948.78 22
18950.08 21
18951.39 34
18952.69 30
18953.99 33
18955.29 21
18956.59 31
18957.89 36
18959.19 40
18960.49 35
18961.79 22
18963.09 34
18964.40 29
18965.70 39
18967.00 17
18968.30 21
18969.60 26
18970.90 31
18972.21 19
18973.51 25
18974.81 33
18976.11 27
18977.41 44
18978.71 21
18980.02 27
18981.32 32
18982.62 33
18983.92 33
18985.22 27
18986.53 25
18987.83 40
18989.13 26
18990.43 39
18991.73 23
18993.04 40
18994.34 31
18995.64 17
18996.94 25
18998.25 27
18999.55 23
19000.85 23
19002.15 33
19003.46 30
19004.76 37
19006.06 35
19007.36 24
19008.67 30
19009.97 29
19011.27 27
19012.58 30
19013.88 19
19015.18 17
19016.49 27
19017.79 20
19019.09 34
19020.40 22
19021.70 24
19023.00 27
19024.31 21
19025.61 41
19026.91 22
19028.22 37
19029.52 33
19030.82 38
19032.13 37
19033.43 23
19034.73 21
19036.04 26
19037.34 20
19038.65 26
19039.95 14
19041.25 26
19042.56 29
19043.86 17
19045.17 22
19046.47 15
19047.77 30
19049.08 24
19050.38 34
19051.69 29
19052.99 31
19054.30 31
19055.60 29
19056.90 25
19058.21 27
19059.51 28
19060.82 28
19062.12 30
19063.43 35
19064.73 23
19066.04 38
19067.34 37
19068.65 25
19069.95 27
19071.26 33
19072.56 30
19073.87 27
19075.17 31
19076.48 28
19077.78 31
19079.09 27
19080.39 31
19081.70 37
19083.00 27
19084.31 31
19085.61 16
19086.92 30
19088.23 36
19089.53 31
19090.84 27
19092.14 31
19093.45 22
19094.75 27
19096.06 27
19097.37 20
19098.67 15
19099.98 18
19101.28 22
19102.59 24
19103.90 26
19105.20 22
19106.51 21
19107.81 21
19109.12 25
19110.43 26
19111.73 22
19113.04 16
19114.35 26
19115.65 25
19116.96 29
19118.27 24
19119.57 34
19120.88 23
19122.19 25
19123.49 20
19124.80 22
19126.11 23
19127.41 23
19128.72 21
19130.03 25
19131.33 32
19132.64 31
19133.95 33
19135.26 28
19136.56 29
19137.87 29
19139.18 22
19140.49 27
19141.79 21
19143.10 22
19144.41 27
19145.71 40
19147.02 33
19148.33 36
19149.64 26
19150.95 25
19152.25 37
19153.56 32
19154.87 18
19156.18 30
19157.48 21
19158.79 17
19160.10 37
19161.41 24
19162.72 30
19164.03 31
19165.33 20
19166.64 32
19167.95 29
19169.26 21
19170.57 33
19171.88 36
19173.18 28
19174.49 19
19175.80 25
19177.11 25
19178.42 32
19179.73 31
19181.04 37
19182.34 30
19183.65 22
19184.96 17
19186.27 30
19187.58 23
19188.89 27
19190.20 26
19191.51 29
19192.82 33
19194.13 24
19195.43 24
19196.74 24
19198.05 27
19199.36 16
19200.67 24
19201.98 11
19203.29 26
19204.60 27
19205.91 20
19207.22 32
19208.53 25
19209.84 29
19211.15 23
19212.46 27
19213.77 29
19215.08 23
19216.39 28
19217.70 34
19219.01 28
19220.32 29
19221.63 21
19222.94 30
19224.25 34
19225.56 23
19226.87 27
19228.18 33
19229.49 27
19230.80 35
19232.11 23
19233.42 19
19234.73 28
19236.04 35
19237.35 31
19238.67 27
19239.98 29
19241.29 21
19242.60 41
19243.91 25
19245.22 24
19246.53 19
19247.84 25
19249.15 25
19250.46 36
19251.77 33
19253.09 29
19254.40 28
19255.71 31
19257.02 31
19258.33 25
19259.64 29
19260.95 23
19262.27 19
19263.58 24
19264.89 33
19266.20 21
19267.51 29
19268.82 32
19270.14 24
19271.45 22
19272.76 20
19274.07 23
19275.38 23
19276.70 25
19278.01 19
19279.32 31
19280.63 24
19281.94 38
19283.26 25
19284.57 17
19285.88 33
19287.19 41
19288.51 24
19289.82 35
19291.13 36
19292.44 38
19293.76 22
19295.07 19
19296.38 19
19297.69 17
19299.01 22
19300.32 29
19301.63 19
19302.95 19
19304.26 28
19305.57 23
19306.88 41
19308.20 16
19309.51 15
19310.82 22
19312.14 26
19313.45 30
19314.76 26
19316.08 21
19317.39 22
19318.70 22
19320.02 26
19321.33 18
19322.64 14
19323.96 28
19325.27 28
19326.59 21
19327.90 20
19329.21 33
19330.53 27
19331.84 23
19333.15 30
19334.47 31
19335.78 25
19337.10 38
19338.41 33
19339.73 27
19341.04 16
19342.35 23
19343.67 31
19344.98 25
19346.30 33
19347.61 40
19348.93 33
19350.24 23
19351.55 37
19352.87 27
19354.18 26
19355.50 13
19356.81 28
19358.13 22
19359.44 40
19360.76 28
19362.07 19
19363.39 23
19364.70 25
19366.02 37
19367.33 29
19368.65 21
19369.96 20
19371.28 27
19372.59 38
19373.91 23
19375.22 20
19376.54 24
19377.86 27
19379.17 21
19380.49 16
19381.80 23
19383.12 27
19384.43 25
19385.75 22
19387.07 21
19388.38 15
19389.70 27
19391.01 41
19392.33 29
19393.65 11
19394.96 20
19396.28 16
19397.59 39
19398.91 23
19400.23 30
19401.54 17
19402.86 27
19404.17 22
19405.49 27
19406.81 27
19408.12 18
19409.44 29
19410.76 25
19412.07 19
19413.39 18
19414.71 27
19416.02 27
19417.34 22
19418.66 30
19419.97 29
19421.29 29
19422.61 22
19423.93 17
19425.24 25
19426.56 27
19427.88 34
19429.19 27
19430.51 23
19431.83 32
19433.15 25
19434.46 39
19435.78 40
19437.10 31
19438.42 24
19439.73 30
19441.05 32
19442.37 21
19443.69 24
19445.00 19
19446.32 37
19447.64 32
19448.96 36
19450.28 27
19451.59 20
19452.91 21
19454.23 21
19455.55 20
19456.87 35
19458.18 19
19459.50 31
19460.82 32
19462.14 32
19463.46 6
19464.78 22
19466.09 21
19467.41 20
19468.73 26
19470.05 30
19471.37 16
19472.69 23
19474.01 30
19475.33 25
19476.64 20
19477.96 39
19479.28 20
19480.60 23
19481.92 20
19483.24 32
19484.56 33
19485.88 32
19487.20 18
19488.52 23
19489.83 34
19491.15 39
19492.47 23
19493.79 23
19495.11 21
19496.43 30
19497.75 32
19499.07 19
19500.39 16
19501.71 24
19503.03 36
19504.35 25
19505.67 22
19506.99 29
19508.31 31
19509.63 44
19510.95 32
19512.27 27
19513.59 35
19514.91 28
19516.23 36
19517.55 27
19518.87 16
19520.19 24
19521.51 38
19522.83 35
19524.15 28
19525.47 15
19526.79 22
19528.11 36
19529.43 28
19530.75 27
19532.08 18
19533.40 26
19534.72 36
19536.04 28
19537.36 45
19538.68 48
19540.00 30
19541.32 31
19542.64 31
19543.96 35
19545.29 36
19546.61 36
19547.93 31
19549.25 22
19550.57 18
19551.89 22
19553.21 27
19554.53 39
19555.86 19
19557.18 23
19558.50 18
19559.82 28
19561.14 21
19562.46 22
19563.79 23
19565.11 30
19566.43 25
19567.75 26
19569.07 24
19570.40 23
19571.72 25
19573.04 24
19574.36 23
19575.68 17
19577.01 31
19578.33 22
19579.65 23
19580.97 28
19582.30 29
19583.62 22
19584.94 17
19586.26 23
19587.59 22
19588.91 28
19590.23 32
19591.55 36
19592.88 19
19594.20 21
19595.52 28
19596.85 21
19598.17 16
19599.49 20
19600.81 32
19602.14 34
19603.46 27
19604.78 23
19606.11 26
19607.43 28
19608.75 17
19610.08 35
19611.40 29
19612.72 23
19614.05 27
19615.37 26
19616.69 30
19618.02 23
19619.34 21
19620.67 19
19621.99 20
19623.31 19
19624.64 16
19625.96 29
19627.29 26
19628.61 41
19629.93 36
19631.26 28
19632.58 21
19633.91 32
19635.23 34
19636.55 29
19637.88 26
19639.20 30
19640.53 21
19641.85 27
19643.18 25
19644.50 25
19645.82 22
19647.15 22
19648.47 27
19649.80 25
19651.12 46
19652.45 24
19653.77 29
19655.10 20
19656.42 12
19657.75 21
19659.07 13
19660.40 27
19661.72 21
19663.05 27
19664.37 23
19665.70 39
19667.02 38
19668.35 27
19669.67 22
19671.00 29
19672.33 23
19673.65 33
19674.98 25
19676.30 19
19677.63 24
19678.95 27
19680.28 29
19681.61 17
19682.93 18
19684.26 30
19685.58 27
19686.91 28
19688.23 29
19689.56 27
19690.89 32
19692.21 33
19693.54 23
19694.87 36
19696.19 36
19697.52 28
19698.84 20
19700.17 32
19701.50 42
19702.82 35
19704.15 32
19705.48 20
19706.80 28
19708.13 27
19709.46 21
19710.78 18
19712.11 21
19713.44 26
19714.76 27
19716.09 38
19717.42 22
19718.75 28
19720.07 21
19721.40 27
19722.73 19
19724.05 19
19725.38 31
19726.71 22
19728.04 26
19729.36 17
19730.69 27
19732.02 27
19733.35 22
19734.67 29
19736.00 20
19737.33 30
19738.66 29
19739.98 15
19741.31 16
19742.64 27
19743.97 26
19745.30 25
19746.62 22
19747.95 11
19749.28 21
19750.61 29
19751.94 28
19753.26 27
19754.59 33
19755.92 27
19757.25 22
19758.58 24
19759.91 21
19761.23 18
19762.56 21
19763.89 19
19765.22 23
19766.55 23
19767.88 23
19769.21 36
19770.53 25
19771.86 27
19773.19 29
19774.52 35
19775.85 28
19777.18 21
19778.51 22
19779.84 23
19781.17 19
19782.50 28
19783.83 28
19785.15 19
19786.48 21
19787.81 23
19789.14 25
19790.47 38
19791.80 27
19793.13 30
19794.46 20
19795.79 24
19797.12 41
19798.45 32
19799.78 25
19801.11 12
19802.44 24
19803.77 25
19805.10 22
19806.43 29
19807.76 24
19809.09 31
19810.42 23
19811.75 20
19813.08 21
19814.41 21
19815.74 17
19817.07 23
19818.40 22
19819.73 28
19821.06 30
19822.39 41
19823.72 22
19825.05 23
19826.38 36
19827.71 26
19829.05 20
19830.38 41
19831.71 27
19833.04 23
19834.37 26
19835.70 29
19837.03 23
19838.36 18
19839.69 26
19841.02 26
19842.36 15
19843.69 25
19845.02 31
19846.35 24
19847.68 25
19849.01 19
19850.34 25
19851.68 26
19853.01 25
19854.34 37
19855.67 21
19857.00 29
19858.33 30
19859.67 28
19861.00 29
19862.33 26
19863.66 24
19864.99 37
19866.32 39
19867.66 34
19868.99 32
19870.32 29
19871.65 22
19872.99 37
19874.32 31
19875.65 25
19876.98 25
19878.32 24
19879.65 22
19880.98 29
19882.31 33
19883.65 19
19884.98 25
19886.31 22
19887.64 35
19888.98 40
19890.31 31
19891.64 38
19892.97 20
19894.31 31
19895.64 31
19896.97 21
19898.31 27
19899.64 37
19900.97 19
19902.31 27
19903.64 17
19904.97 24
19906.31 20
19907.64 20
19908.97 27
19910.31 26
19911.64 23
19912.97 37
19914.31 33
19915.64 29
19916.97 27
19918.31 28
19919.64 27
19920.98 17
19922.31 28
19923.64 34
19924.98 25
19926.31 17
19927.65 33
19928.98 25
19930.31 19
19931.65 19
19932.98 24
19934.32 28
19935.65 27
19936.99 28
19938.32 27
19939.65 33
19940.99 39
19942.32 27
19943.66 22
19944.99 22
19946.33 25
19947.66 22
19949.00 26
19950.33 28
19951.67 21
19953.00 12
19954.34 22
19955.67 15
19957.01 19
19958.34 19
19959.68 31
19961.01 27
19962.35 21
19963.68 20
19965.02 17
19966.35 22
19967.69 37
19969.02 26
19970.36 23
19971.70 13
19973.03 23
19974.37 28
19975.70 28
19977.04 20
19978.37 16
19979.71 18
19981.05 17
19982.38 35
19983.72 21
19985.05 22
19986.39 21
19987.73 40
19989.06 27
19990.40 35
19991.73 19
19993.07 17
19994.41 29
19995.74 21
19997.08 17
19998.42 9
19999.75 30
20001.09 24
20002.43 12
20003.76 23
20005.10 29
20006.44 27
20007.77 17
20009.11 22
20010.45 16
20011.78 17
20013.12 21
20014.46 31
20015.79 31
20017.13 24
20018.47 22
20019.81 26
20021.14 31
20022.48 32
20023.82 18
20025.15 40
20026.49 19
20027.83 33
20029.17 21
20030.50 29
20031.84 16
20033.18 30
20034.52 19
20035.85 15
20037.19 20
20038.53 30
20039.87 28
20041.21 17
20042.54 15
20043.88 28
20045.22 23
20046.56 32
20047.90 35
20049.23 38
20050.57 31
20051.91 29
20053.25 29
20054.59 28
20055.93 30
20057.26 31
20058.60 30
20059.94 34
20061.28 26
20062.62 34
20063.96 29
20065.30 25
20066.63 29
20067.97 25
20069.31 31
20070.65 28
20071.99 33
20073.33 26
20074.67 32
20076.01 31
20077.35 30
20078.68 21
20080.02 25
20081.36 34
20082.70 22
20084.04 31
20085.38 27
20086.72 28
20088.06 30
20089.40 25
20090.74 26
20092.08 26
20093.42 22
20094.76 25
20096.10 35
20097.44 23
20098.78 30
20100.12 28
20101.46 34
20102.80 30
20104.14 22
20105.48 33
20106.82 28
20108.16 21
20109.50 25
20110.84 16
20112.18 29
20113.52 29
20114.86 31
20116.20 25
20117.54 16
20118.88 31
20120.22 19
20121.56 19
20122.90 20
20124.24 20
20125.58 25
20126.92 28
20128.26 17
20129.61 27
20130.95 16
20132.29 23
20133.63 20
20134.97 31
20136.31 35
20137.65 25
20138.99 37
20140.33 24
20141.67 19
20143.02 36
