# Supplementary material for: MALDI-TOF MS typing enables the classification of brewing yeasts of the genus Saccharomyces to major beer styles
Source: PLoS One. 2017 Aug 9;12(8):e0181694. doi: 10.1371/journal.pone.0181694 (PMC5549903; doi:10.1371/journal.pone.0181694)
Supplement: S1 File — The directory includes 90 raw files and was zipped to “.zip”; the folder has three strains with 30 spectra per strain; S1 Text explains the raw files with an example and Table 1 represents the yeast strains used within the experiment. (ZIP) [file pone.0181694.s004.zip › 1-3/30250-68-OG-WB-WB-YPG-18h-E-E_2015-07-10_2_0_A2_1.dat]

2000.66 2899
2001.08 2876
2001.50 2672
2001.92 2631
2002.34 2597
2002.77 2600
2003.19 2314
2003.61 2106
2004.03 2170
2004.45 2326
2004.88 2174
2005.30 2338
2005.72 2455
2006.14 2454
2006.56 2314
2006.99 2198
2007.41 2598
2007.83 2616
2008.25 2807
2008.67 2727
2009.10 2514
2009.52 2355
2009.94 2399
2010.36 2251
2010.79 2478
2011.21 2605
2011.63 2498
2012.06 2360
2012.48 2418
2012.90 2334
2013.32 2301
2013.75 2382
2014.17 2476
2014.59 2442
2015.02 2311
2015.44 2266
2015.86 2216
2016.28 2078
2016.71 2227
2017.13 2276
2017.55 2513
2017.98 2353
2018.40 2380
2018.82 2595
2019.25 2556
2019.67 2594
2020.09 2601
2020.52 2505
2020.94 2651
2021.37 2629
2021.79 2510
2022.21 2416
2022.64 2423
2023.06 2568
2023.48 2426
2023.91 2387
2024.33 2323
2024.76 2496
2025.18 2241
2025.60 2010
2026.03 2126
2026.45 2271
2026.88 2321
2027.30 2164
2027.73 2112
2028.15 2168
2028.57 2181
2029.00 2336
2029.42 2229
2029.85 2180
2030.27 2191
2030.70 2176
2031.12 2143
2031.55 2249
2031.97 2450
2032.40 2397
2032.82 2301
2033.25 2327
2033.67 2639
2034.10 2540
2034.52 2340
2034.95 2285
2035.37 2397
2035.80 2254
2036.22 2341
2036.65 2605
2037.07 2554
2037.50 2337
2037.92 2405
2038.35 2327
2038.77 2341
2039.20 2318
2039.63 2114
2040.05 2176
2040.48 2246
2040.90 2319
2041.33 2222
2041.75 2167
2042.18 2103
2042.61 2217
2043.03 2280
2043.46 2398
2043.88 2408
2044.31 2506
2044.74 2370
2045.16 2481
2045.59 2465
2046.01 2286
2046.44 2607
2046.87 2554
2047.29 2537
2047.72 2458
2048.15 2383
2048.57 2513
2049.00 2519
2049.43 2474
2049.85 2239
2050.28 2496
2050.71 2385
2051.13 2405
2051.56 2327
2051.99 2215
2052.41 2424
2052.84 2425
2053.27 2267
2053.69 2255
2054.12 2284
2054.55 2420
2054.98 2253
2055.40 2359
2055.83 2383
2056.26 2276
2056.68 2351
2057.11 2280
2057.54 2325
2057.97 2292
2058.39 2450
2058.82 2523
2059.25 2469
2059.68 2569
2060.11 2614
2060.53 2323
2060.96 2259
2061.39 2460
2061.82 2666
2062.24 2619
2062.67 2691
2063.10 2740
2063.53 2782
2063.96 2731
2064.39 2828
2064.81 2999
2065.24 2939
2065.67 3040
2066.10 3149
2066.53 2972
2066.95 2952
2067.38 2804
2067.81 2784
2068.24 2766
2068.67 2694
2069.10 2424
2069.53 2520
2069.96 2427
2070.38 2288
2070.81 2365
2071.24 2629
2071.67 2556
2072.10 2399
2072.53 2376
2072.96 2385
2073.39 2415
2073.82 2453
2074.24 2571
2074.67 2542
2075.10 2507
2075.53 2288
2075.96 2421
2076.39 2503
2076.82 2431
2077.25 2517
2077.68 2441
2078.11 2576
2078.54 2667
2078.97 2487
2079.40 2346
2079.83 2219
2080.26 2394
2080.69 2360
2081.12 2410
2081.55 2454
2081.98 2270
2082.41 2290
2082.84 2389
2083.27 2359
2083.70 2347
2084.13 2488
2084.56 2454
2084.99 2653
2085.42 2443
2085.85 2428
2086.28 2480
2086.71 2348
2087.14 2335
2087.57 2306
2088.00 2384
2088.43 2333
2088.86 2469
2089.29 2402
2089.73 2358
2090.16 2293
2090.59 2476
2091.02 2162
2091.45 2365
2091.88 2401
2092.31 2206
2092.74 2138
2093.17 2136
2093.60 2027
2094.04 2120
2094.47 2141
2094.90 2226
2095.33 2262
2095.76 2280
2096.19 2171
2096.62 2204
2097.06 2218
2097.49 2238
2097.92 2051
2098.35 2226
2098.78 2291
2099.21 2137
2099.65 2240
2100.08 2287
2100.51 2214
2100.94 2051
2101.37 2142
2101.81 2152
2102.24 2236
2102.67 2208
2103.10 2212
2103.53 2075
2103.97 2272
2104.40 2495
2104.83 2223
2105.26 2249
2105.70 2338
2106.13 2400
2106.56 2242
2106.99 2360
2107.43 2414
2107.86 2450
2108.29 2379
2108.72 2279
2109.16 2332
2109.59 2353
2110.02 2215
2110.46 2270
2110.89 2365
2111.32 2328
2111.75 2230
2112.19 2248
2112.62 2296
2113.05 2256
2113.49 2332
2113.92 2404
2114.35 2328
2114.79 2280
2115.22 2097
2115.65 2239
2116.09 2053
2116.52 2225
2116.95 2303
2117.39 2077
2117.82 2215
2118.26 2223
2118.69 2114
2119.12 1998
2119.56 2029
2119.99 2185
2120.42 2103
2120.86 2150
2121.29 2254
2121.73 2248
2122.16 2167
2122.59 2268
2123.03 2268
2123.46 2248
2123.90 2372
2124.33 2484
2124.77 2315
2125.20 2437
2125.64 2285
2126.07 2235
2126.50 2202
2126.94 2190
2127.37 2087
2127.81 2267
2128.24 2474
2128.68 2321
2129.11 2477
2129.55 2532
2129.98 2475
2130.42 2562
2130.85 2472
2131.29 2312
2131.72 2353
2132.16 2372
2132.59 2267
2133.03 2288
2133.46 2251
2133.90 2117
2134.33 2411
2134.77 2211
2135.20 2200
2135.64 2420
2136.08 2392
2136.51 2491
2136.95 2286
2137.38 2179
2137.82 2244
2138.25 2195
2138.69 2169
2139.13 2329
2139.56 2254
2140.00 2243
2140.43 2235
2140.87 2202
2141.31 2158
2141.74 2213
2142.18 2274
2142.61 2314
2143.05 2256
2143.49 2382
2143.92 2170
2144.36 1975
2144.80 2077
2145.23 2145
2145.67 2218
2146.11 2188
2146.54 2222
2146.98 2411
2147.42 2433
2147.85 2692
2148.29 2670
2148.73 2616
2149.16 2697
2149.60 2662
2150.04 2432
2150.47 2574
2150.91 2675
2151.35 2796
2151.79 2806
2152.22 2701
2152.66 2591
2153.10 2501
2153.53 2451
2153.97 2324
2154.41 2442
2154.85 2514
2155.28 2671
2155.72 2518
2156.16 2647
2156.60 2633
2157.03 2745
2157.47 2464
2157.91 2315
2158.35 2443
2158.79 2452
2159.22 2385
2159.66 2299
2160.10 2319
2160.54 2374
2160.98 2461
2161.41 2339
2161.85 2310
2162.29 2473
2162.73 2370
2163.17 2169
2163.60 2397
2164.04 2258
2164.48 2177
2164.92 2295
2165.36 2352
2165.80 2233
2166.24 2253
2166.67 2195
2167.11 2189
2167.55 2379
2167.99 2420
2168.43 2352
2168.87 2363
2169.31 2571
2169.75 2520
2170.19 2632
2170.62 2666
2171.06 2591
2171.50 2652
2171.94 2867
2172.38 2685
2172.82 2751
2173.26 2830
2173.70 2811
2174.14 2973
2174.58 3208
2175.02 3144
2175.46 3256
2175.90 3047
2176.34 3057
2176.78 3217
2177.22 2877
2177.66 2872
2178.10 2809
2178.54 2728
2178.97 2586
2179.41 2335
2179.85 2348
2180.29 2404
2180.74 2400
2181.18 2276
2181.62 2378
2182.06 2236
2182.50 2307
2182.94 2247
2183.38 2207
2183.82 2122
2184.26 2234
2184.70 2100
2185.14 2280
2185.58 2128
2186.02 2174
2186.46 2317
2186.90 2308
2187.34 2242
2187.78 2381
2188.22 2444
2188.66 2419
2189.11 2461
2189.55 2575
2189.99 2415
2190.43 2349
2190.87 2403
2191.31 2512
2191.75 2621
2192.19 2592
2192.63 2602
2193.08 2625
2193.52 2644
2193.96 2811
2194.40 2711
2194.84 2762
2195.28 2796
2195.72 2900
2196.17 2750
2196.61 2698
2197.05 2765
2197.49 2740
2197.93 2793
2198.37 2537
2198.82 2519
2199.26 2560
2199.70 2739
2200.14 2565
2200.58 2416
2201.03 2390
2201.47 2299
2201.91 2464
2202.35 2419
2202.80 2592
2203.24 2497
2203.68 2502
2204.12 2499
2204.57 2556
2205.01 2520
2205.45 2679
2205.89 2410
2206.34 2492
2206.78 2777
2207.22 2700
2207.66 2716
2208.11 2594
2208.55 2733
2208.99 2731
2209.44 2511
2209.88 2470
2210.32 2543
2210.76 2618
2211.21 2621
2211.65 2667
2212.09 2776
2212.54 2774
2212.98 2771
2213.42 2617
2213.87 2497
2214.31 2667
2214.75 2585
2215.20 2499
2215.64 2383
2216.09 2320
2216.53 2594
2216.97 2521
2217.42 2430
2217.86 2391
2218.30 2311
2218.75 2213
2219.19 2259
2219.64 2233
2220.08 2316
2220.52 2316
2220.97 2459
2221.41 2457
2221.86 2567
2222.30 2690
2222.75 2622
2223.19 2490
2223.63 2652
2224.08 2758
2224.52 2623
2224.97 2782
2225.41 2779
2225.86 2735
2226.30 2548
2226.75 2552
2227.19 2701
2227.64 2747
2228.08 2634
2228.53 2568
2228.97 2623
2229.42 2746
2229.86 2662
2230.31 2619
2230.75 2580
2231.20 2692
2231.64 2737
2232.09 2675
2232.53 2732
2232.98 2921
2233.42 2896
2233.87 2733
2234.31 2806
2234.76 2680
2235.20 2448
2235.65 2346
2236.10 2586
2236.54 2552
2236.99 2649
2237.43 2504
2237.88 2370
2238.32 2407
2238.77 2333
2239.22 2352
2239.66 2306
2240.11 2315
2240.55 2262
2241.00 2328
2241.45 2160
2241.89 2150
2242.34 2069
2242.79 2171
2243.23 2157
2243.68 2264
2244.12 2077
2244.57 2153
2245.02 2179
2245.46 2003
2245.91 1946
2246.36 2034
2246.80 1959
2247.25 2157
2247.70 2312
2248.14 2263
2248.59 2398
2249.04 2358
2249.49 2366
2249.93 2384
2250.38 2266
2250.83 2199
2251.27 2131
2251.72 2256
2252.17 2214
2252.62 2309
2253.06 2237
2253.51 2205
2253.96 2258
2254.40 2435
2254.85 2191
2255.30 2059
2255.75 2068
2256.20 2068
2256.64 2166
2257.09 2197
2257.54 2152
2257.99 2090
2258.43 2112
2258.88 2164
2259.33 2220
2259.78 2280
2260.23 2222
2260.67 2385
2261.12 2498
2261.57 2528
2262.02 2436
2262.47 2370
2262.92 2493
2263.36 2536
2263.81 2522
2264.26 2191
2264.71 2405
2265.16 2609
2265.61 2270
2266.05 2376
2266.50 2409
2266.95 2361
2267.40 2243
2267.85 2478
2268.30 2548
2268.75 2480
2269.20 2608
2269.65 2614
2270.09 2485
2270.54 2506
2270.99 2719
2271.44 2921
2271.89 2910
2272.34 2816
2272.79 2589
2273.24 2541
2273.69 2478
2274.14 2381
2274.59 2382
2275.04 2418
2275.49 2452
2275.94 2315
2276.38 2248
2276.83 2205
2277.28 2338
2277.73 2294
2278.18 2174
2278.63 2152
2279.08 2176
2279.53 2018
2279.98 2119
2280.43 2144
2280.88 2221
2281.33 2159
2281.78 2201
2282.23 2197
2282.68 2134
2283.13 2162
2283.59 2217
2284.04 2154
2284.49 2139
2284.94 2120
2285.39 2062
2285.84 2089
2286.29 2230
2286.74 2326
2287.19 2448
2287.64 2886
2288.09 2904
2288.54 2980
2288.99 3482
2289.44 3759
2289.89 3952
2290.35 4188
2290.80 4096
2291.25 3953
2291.70 4187
2292.15 3952
2292.60 3547
2293.05 3484
2293.50 3188
2293.96 3089
2294.41 2944
2294.86 2759
2295.31 2616
2295.76 2529
2296.21 2404
2296.66 2427
2297.12 2458
2297.57 2493
2298.02 2275
2298.47 2143
2298.92 2203
2299.38 1996
2299.83 2058
2300.28 2071
2300.73 2325
2301.18 2307
2301.64 2104
2302.09 1973
2302.54 1993
2302.99 2123
2303.44 2068
2303.90 2074
2304.35 2044
2304.80 2064
2305.25 2055
2305.71 2098
2306.16 2271
2306.61 2311
2307.07 2367
2307.52 2387
2307.97 2469
2308.42 2457
2308.88 2521
2309.33 2569
2309.78 2679
2310.23 2629
2310.69 2769
2311.14 2733
2311.59 2570
2312.05 2433
2312.50 2426
2312.95 2569
2313.41 2498
2313.86 2312
2314.31 2326
2314.77 2408
2315.22 2406
2315.67 2311
2316.13 2370
2316.58 2443
2317.04 2459
2317.49 2447
2317.94 2404
2318.40 2350
2318.85 2408
2319.30 2330
2319.76 2519
2320.21 2660
2320.67 2507
2321.12 2652
2321.57 2682
2322.03 2414
2322.48 2441
2322.94 2876
2323.39 2728
2323.85 2606
2324.30 2848
2324.75 3354
2325.21 3390
2325.66 3361
2326.12 3025
2326.57 3178
2327.03 3117
2327.48 2939
2327.94 2821
2328.39 2702
2328.85 2503
2329.30 2528
2329.76 2516
2330.21 2522
2330.67 2588
2331.12 2449
2331.58 2080
2332.03 2173
2332.49 2302
2332.94 2462
2333.40 2353
2333.85 2245
2334.31 2225
2334.76 2306
2335.22 2374
2335.67 2363
2336.13 2127
2336.58 2144
2337.04 2161
2337.50 2270
2337.95 2336
2338.41 2329
2338.86 2159
2339.32 2115
2339.77 2140
2340.23 2305
2340.69 2246
2341.14 2233
2341.60 2255
2342.05 2245
2342.51 2213
2342.97 2334
2343.42 2206
2343.88 2173
2344.34 2188
2344.79 2210
2345.25 2263
2345.70 2363
2346.16 2162
2346.62 2333
2347.07 2391
2347.53 2315
2347.99 2427
2348.44 2426
2348.90 2257
2349.36 2329
2349.81 2281
2350.27 2235
2350.73 2415
2351.19 2244
2351.64 2086
2352.10 2345
2352.56 2131
2353.01 2199
2353.47 2141
2353.93 2126
2354.39 2165
2354.84 1925
2355.30 2171
2355.76 2089
2356.22 2092
2356.67 2190
2357.13 2144
2357.59 2278
2358.05 2290
2358.50 2126
2358.96 2257
2359.42 2118
2359.88 2208
2360.33 2217
2360.79 2347
2361.25 2353
2361.71 2388
2362.17 2340
2362.62 2228
2363.08 2183
2363.54 2241
2364.00 2073
2364.46 2224
2364.92 2304
2365.37 2240
2365.83 2313
2366.29 2382
2366.75 2247
2367.21 2237
2367.67 2172
2368.12 2263
2368.58 2351
2369.04 2465
2369.50 2430
2369.96 2180
2370.42 2269
2370.88 2405
2371.34 2321
2371.80 2286
2372.25 2363
2372.71 2429
2373.17 2326
2373.63 2342
2374.09 2474
2374.55 2503
2375.01 2404
2375.47 2366
2375.93 2412
2376.39 2260
2376.85 2084
2377.31 2059
2377.77 2265
2378.23 2209
2378.69 2020
2379.15 1981
2379.61 2085
2380.06 2352
2380.52 2327
2380.98 2203
2381.44 2223
2381.90 2158
2382.36 2155
2382.82 2011
2383.28 2191
2383.74 2142
2384.20 2142
2384.67 2047
2385.13 2007
2385.59 2004
2386.05 2328
2386.51 2205
2386.97 2169
2387.43 2213
2387.89 2224
2388.35 2176
2388.81 2344
2389.27 2386
2389.73 2147
2390.19 2161
2390.65 2234
2391.11 2348
2391.57 2359
2392.03 2238
2392.50 2256
2392.96 2242
2393.42 2201
2393.88 2125
2394.34 2368
2394.80 2416
2395.26 2223
2395.72 2223
2396.19 2269
2396.65 2208
2397.11 2086
2397.57 2284
2398.03 2262
2398.49 2244
2398.95 2110
2399.42 2272
2399.88 2298
2400.34 2173
2400.80 2052
2401.26 2135
2401.73 2097
2402.19 2351
2402.65 2201
2403.11 2386
2403.57 2156
2404.04 2280
2404.50 2361
2404.96 2384
2405.42 2350
2405.88 2338
2406.35 2322
2406.81 2158
2407.27 2142
2407.73 2021
2408.20 2036
2408.66 2321
2409.12 2118
2409.58 1950
2410.05 1947
2410.51 1964
2410.97 2059
2411.43 1981
2411.90 2105
2412.36 2070
2412.82 2085
2413.29 2002
2413.75 2195
2414.21 2224
2414.68 2193
2415.14 2142
2415.60 2190
2416.07 2211
2416.53 2308
2416.99 2403
2417.46 2543
2417.92 2383
2418.38 2233
2418.85 2377
2419.31 2262
2419.77 2220
2420.24 2181
2420.70 2187
2421.16 2094
2421.63 2360
2422.09 2381
2422.56 2221
2423.02 2189
2423.48 2056
2423.95 2120
2424.41 2196
2424.88 2284
2425.34 2132
2425.80 2089
2426.27 2246
2426.73 2393
2427.20 2322
2427.66 2238
2428.13 2214
2428.59 2070
2429.05 2153
2429.52 2163
2429.98 2180
2430.45 2193
2430.91 2215
2431.38 2207
2431.84 2304
2432.31 2092
2432.77 2092
2433.24 2250
2433.70 2225
2434.17 2368
2434.63 2251
2435.10 2009
2435.56 2139
2436.03 2117
2436.49 2192
2436.96 2415
2437.42 2241
2437.89 2221
2438.35 2248
2438.82 2341
2439.28 2397
2439.75 2300
2440.22 2437
2440.68 2533
2441.15 2361
2441.61 2508
2442.08 2663
2442.54 2502
2443.01 2446
2443.48 2260
2443.94 2371
2444.41 2465
2444.87 2398
2445.34 2378
2445.81 2357
2446.27 2361
2446.74 2313
2447.20 2233
2447.67 2144
2448.14 2034
2448.60 2113
2449.07 2263
2449.54 2142
2450.00 2159
2450.47 2101
2450.94 2144
2451.40 2119
2451.87 2070
2452.34 1987
2452.80 2168
2453.27 2124
2453.74 2037
2454.20 2100
2454.67 2112
2455.14 2108
2455.60 1994
2456.07 2021
2456.54 1923
2457.01 1992
2457.47 1966
2457.94 1991
2458.41 2005
2458.88 1863
2459.34 1894
2459.81 1962
2460.28 1946
2460.74 2087
2461.21 2053
2461.68 2100
2462.15 2040
2462.62 1917
2463.08 2124
2463.55 2045
2464.02 1726
2464.49 1991
2464.95 2056
2465.42 2128
2465.89 2300
2466.36 2289
2466.83 2198
2467.30 2115
2467.76 1960
2468.23 1967
2468.70 1979
2469.17 2095
2469.64 1942
2470.10 1951
2470.57 1984
2471.04 1955
2471.51 1955
2471.98 2018
2472.45 1946
2472.92 1921
2473.39 1927
2473.85 2084
2474.32 2029
2474.79 2033
2475.26 1949
2475.73 1929
2476.20 2124
2476.67 2081
2477.14 1991
2477.61 2090
2478.07 1978
2478.54 2013
2479.01 1963
2479.48 1933
2479.95 2035
2480.42 1873
2480.89 1878
2481.36 1926
2481.83 1899
2482.30 1829
2482.77 1878
2483.24 1929
2483.71 2042
2484.18 2048
2484.65 2159
2485.12 2192
2485.59 2383
2486.06 2440
2486.53 2366
2487.00 2581
2487.47 2403
2487.94 2322
2488.41 2308
2488.88 2380
2489.35 2517
2489.82 2394
2490.29 2264
2490.76 2254
2491.23 2165
2491.70 1958
2492.17 2051
2492.64 1969
2493.11 2029
2493.58 1962
2494.05 2109
2494.52 2100
2494.99 2011
2495.47 2022
2495.94 2006
2496.41 2308
2496.88 2283
2497.35 2261
2497.82 2102
2498.29 2205
2498.76 2080
2499.23 2040
2499.70 2147
2500.18 2228
2500.65 2030
2501.12 2078
2501.59 2044
2502.06 1954
2502.53 1987
2503.00 1979
2503.48 2006
2503.95 2051
2504.42 1934
2504.89 2039
2505.36 2093
2505.83 2008
2506.31 2101
2506.78 2081
2507.25 2115
2507.72 2300
2508.19 2079
2508.67 2197
2509.14 2462
2509.61 2513
2510.08 2642
2510.56 2595
2511.03 2633
2511.50 2729
2511.97 2735
2512.44 2593
2512.92 2776
2513.39 2665
2513.86 2544
2514.33 2486
2514.81 2497
2515.28 2561
2515.75 2492
2516.23 2255
2516.70 2266
2517.17 2373
2517.64 2334
2518.12 2301
2518.59 2139
2519.06 2225
2519.54 2232
2520.01 2318
2520.48 2215
2520.96 2174
2521.43 2166
2521.90 2077
2522.38 1944
2522.85 2178
2523.32 2179
2523.80 2169
2524.27 2031
2524.74 1963
2525.22 2101
2525.69 2082
2526.16 2143
2526.64 2216
2527.11 2250
2527.59 2277
2528.06 2351
2528.53 2185
2529.01 2099
2529.48 2245
2529.96 2287
2530.43 2375
2530.90 2394
2531.38 2414
2531.85 2207
2532.33 2176
2532.80 2080
2533.28 2260
2533.75 2316
2534.22 2368
2534.70 2115
2535.17 2029
2535.65 2109
2536.12 2248
2536.60 2105
2537.07 2172
2537.55 2199
2538.02 2126
2538.50 2247
2538.97 2307
2539.45 2257
2539.92 2201
2540.40 2308
2540.87 2420
2541.35 2239
2541.82 2192
2542.30 2183
2542.77 2138
2543.25 2224
2543.72 2371
2544.20 2307
2544.67 2353
2545.15 2494
2545.62 2360
2546.10 2400
2546.58 2459
2547.05 2476
2547.53 2374
2548.00 2619
2548.48 2630
2548.95 2814
2549.43 2535
2549.91 2613
2550.38 2528
2550.86 2439
2551.33 2413
2551.81 2614
2552.29 2649
2552.76 2437
2553.24 2331
2553.72 2491
2554.19 2405
2554.67 2317
2555.14 2423
2555.62 2367
2556.10 2289
2556.57 2374
2557.05 2350
2557.53 2217
2558.00 2217
2558.48 2193
2558.96 2331
2559.43 2273
2559.91 2133
2560.39 2347
2560.87 2122
2561.34 2303
2561.82 2136
2562.30 2225
2562.77 2341
2563.25 2066
2563.73 2091
2564.21 2184
2564.68 1896
2565.16 2076
2565.64 2025
2566.11 2027
2566.59 2023
2567.07 1899
2567.55 1977
2568.03 2008
2568.50 2136
2568.98 2193
2569.46 2086
2569.94 1930
2570.41 2066
2570.89 2055
2571.37 2041
2571.85 2067
2572.33 2179
2572.80 2080
2573.28 1867
2573.76 1858
2574.24 2168
2574.72 2145
2575.19 2063
2575.67 2108
2576.15 2086
2576.63 1918
2577.11 1981
2577.59 1887
2578.07 2116
2578.54 2346
2579.02 2161
2579.50 1885
2579.98 1997
2580.46 1986
2580.94 1997
2581.42 2056
2581.90 1976
2582.37 1974
2582.85 2027
2583.33 2009
2583.81 2034
2584.29 2074
2584.77 2083
2585.25 2121
2585.73 2211
2586.21 2090
2586.69 1944
2587.17 1973
2587.65 2226
2588.13 2358
2588.61 2296
2589.08 2136
2589.56 2208
2590.04 2262
2590.52 2226
2591.00 2061
2591.48 2090
2591.96 2211
2592.44 2201
2592.92 2081
2593.40 2031
2593.88 2106
2594.36 1925
2594.84 2126
2595.32 2071
2595.80 2216
2596.28 2212
2596.76 2163
2597.24 2155
2597.72 2221
2598.21 2071
2598.69 1969
2599.17 2024
2599.65 1956
2600.13 1984
2600.61 2012
2601.09 2148
2601.57 2037
2602.05 1928
2602.53 1997
2603.01 2051
2603.49 2127
2603.97 2089
2604.45 2416
2604.94 2138
2605.42 2053
2605.90 2158
2606.38 2292
2606.86 2190
2607.34 2070
2607.82 2125
2608.30 2041
2608.79 2133
2609.27 2032
2609.75 1943
2610.23 1951
2610.71 2100
2611.19 2275
2611.68 2011
2612.16 1976
2612.64 2073
2613.12 2092
2613.60 2079
2614.08 2125
2614.57 2360
2615.05 2142
2615.53 1991
2616.01 2189
2616.49 2082
2616.98 2156
2617.46 1961
2617.94 2083
2618.42 2149
2618.91 2066
2619.39 2117
2619.87 2169
2620.35 2160
2620.84 2059
2621.32 1950
2621.80 1993
2622.28 2252
2622.77 2097
2623.25 2086
2623.73 2119
2624.21 2212
2624.70 2235
2625.18 2232
2625.66 2085
2626.15 2226
2626.63 2166
2627.11 2039
2627.60 2181
2628.08 2082
2628.56 2168
2629.05 2207
2629.53 2339
2630.01 2495
2630.50 2628
2630.98 2475
2631.46 2412
2631.95 2512
2632.43 2367
2632.91 2305
2633.40 2312
2633.88 2431
2634.36 2364
2634.85 2164
2635.33 2195
2635.82 1990
2636.30 1914
2636.78 2174
2637.27 2086
2637.75 2078
2638.24 2112
2638.72 2049
2639.20 1974
2639.69 2146
2640.17 2214
2640.66 2149
2641.14 2108
2641.63 2011
2642.11 2039
2642.60 1976
2643.08 1940
2643.56 1888
2644.05 1930
2644.53 1970
2645.02 1939
2645.50 1966
2645.99 2007
2646.47 1957
2646.96 2128
2647.44 2029
2647.93 2062
2648.41 2162
2648.90 1973
2649.38 2190
2649.87 2093
2650.35 2078
2650.84 2178
2651.32 2125
2651.81 2061
2652.30 1894
2652.78 1976
2653.27 2048
2653.75 2050
2654.24 1949
2654.72 1896
2655.21 2104
2655.69 2070
2656.18 1969
2656.67 2055
2657.15 2203
2657.64 1960
2658.12 1963
2658.61 2079
2659.10 1854
2659.58 1980
2660.07 2046
2660.55 1952
2661.04 1946
2661.53 1984
2662.01 1959
2662.50 2081
2662.99 2085
2663.47 2054
2663.96 1986
2664.44 2181
2664.93 1993
2665.42 1889
2665.90 2048
2666.39 2190
2666.88 2192
2667.36 2042
2667.85 1919
2668.34 1975
2668.83 2063
2669.31 2148
2669.80 2170
2670.29 2083
2670.77 2239
2671.26 2378
2671.75 2359
2672.24 2531
2672.72 2576
2673.21 2643
2673.70 2626
2674.18 2590
2674.67 2681
2675.16 2636
2675.65 2572
2676.13 2517
2676.62 2668
2677.11 2680
2677.60 2290
2678.09 2281
2678.57 2258
2679.06 2225
2679.55 2004
2680.04 2088
2680.53 2170
2681.01 2105
2681.50 2147
2681.99 2047
2682.48 2106
2682.97 2044
2683.45 1968
2683.94 2035
2684.43 2045
2684.92 2007
2685.41 1999
2685.90 2041
2686.38 2079
2686.87 1972
2687.36 2166
2687.85 2048
2688.34 2135
2688.83 2137
2689.32 1962
2689.81 1870
2690.29 1812
2690.78 1891
2691.27 2125
2691.76 2049
2692.25 2146
2692.74 2033
2693.23 2100
2693.72 2002
2694.21 2048
2694.70 2133
2695.19 2157
2695.68 2004
2696.16 2103
2696.65 2005
2697.14 2071
2697.63 2005
2698.12 2008
2698.61 1914
2699.10 2147
2699.59 1901
2700.08 1957
2700.57 1959
2701.06 2004
2701.55 2115
2702.04 2198
2702.53 2141
2703.02 2188
2703.51 2076
2704.00 2218
2704.49 2289
2704.98 2130
2705.47 2062
2705.96 2005
2706.45 2054
2706.94 2062
2707.43 2024
2707.92 1827
2708.41 1971
2708.91 1987
2709.40 2040
2709.89 2069
2710.38 1906
2710.87 2000
2711.36 2036
2711.85 2035
2712.34 2011
2712.83 2076
2713.32 1987
2713.81 2048
2714.30 2101
2714.80 2021
2715.29 2070
2715.78 2110
2716.27 2066
2716.76 2027
2717.25 2126
2717.74 1942
2718.23 1880
2718.73 2150
2719.22 2141
2719.71 2097
2720.20 2173
2720.69 2089
2721.18 2119
2721.68 2128
2722.17 2296
2722.66 2213
2723.15 2079
2723.64 2042
2724.14 1978
2724.63 2115
2725.12 2123
2725.61 1970
2726.10 2024
2726.60 1868
2727.09 2059
2727.58 2126
2728.07 2092
2728.56 2054
2729.06 2041
2729.55 2037
2730.04 2003
2730.53 2165
2731.03 2200
2731.52 2001
2732.01 1963
2732.51 2128
2733.00 2085
2733.49 2168
2733.98 2265
2734.48 2103
2734.97 2207
2735.46 2165
2735.96 2317
2736.45 2559
2736.94 2184
2737.43 2062
2737.93 2253
2738.42 2544
2738.91 2369
2739.41 2101
2739.90 2299
2740.39 2344
2740.89 2130
2741.38 2133
2741.88 2151
2742.37 2067
2742.86 1965
2743.36 2005
2743.85 1911
2744.34 1866
2744.84 1972
2745.33 2012
2745.83 2021
2746.32 2125
2746.81 2080
2747.31 2200
2747.80 2109
2748.30 2099
2748.79 2096
2749.28 2069
2749.78 2122
2750.27 2112
2750.77 2139
2751.26 2043
2751.76 2191
2752.25 2072
2752.74 2115
2753.24 2251
2753.73 2165
2754.23 2010
2754.72 2030
2755.22 1998
2755.71 2036
2756.21 2029
2756.70 2108
2757.20 2105
2757.69 2064
2758.19 1971
2758.68 2030
2759.18 2063
2759.67 2083
2760.17 2116
2760.66 2127
2761.16 2078
2761.65 2148
2762.15 2032
2762.64 2110
2763.14 2044
2763.64 2077
2764.13 1898
2764.63 2125
2765.12 2021
2765.62 2022
2766.11 2086
2766.61 1992
2767.11 2040
2767.60 2124
2768.10 2040
2768.59 2136
2769.09 1947
2769.59 1950
2770.08 1981
2770.58 1917
2771.07 2119
2771.57 2176
2772.07 2054
2772.56 2070
2773.06 2214
2773.56 2360
2774.05 2396
2774.55 2489
2775.04 2559
2775.54 2607
2776.04 2453
2776.53 2635
2777.03 2803
2777.53 2632
2778.03 2481
2778.52 2495
2779.02 2562
2779.52 2463
2780.01 2356
2780.51 2265
2781.01 2326
2781.50 2057
2782.00 2129
2782.50 1923
2783.00 1750
2783.49 1954
2783.99 1933
2784.49 1880
2784.99 1987
2785.48 2077
2785.98 1995
2786.48 2118
2786.98 1993
2787.47 1917
2787.97 1770
2788.47 1768
2788.97 1957
2789.46 1878
2789.96 2021
2790.46 1845
2790.96 1693
2791.46 1771
2791.95 1829
2792.45 1937
2792.95 1995
2793.45 2009
2793.95 1987
2794.44 2057
2794.94 2032
2795.44 2011
2795.94 2195
2796.44 2471
2796.94 2259
2797.44 2162
2797.93 2084
2798.43 2219
2798.93 2191
2799.43 2215
2799.93 2211
2800.43 2140
2800.93 2236
2801.43 2190
2801.92 2052
2802.42 2027
2802.92 2022
2803.42 2131
2803.92 1951
2804.42 1819
2804.92 1937
2805.42 2162
2805.92 2129
2806.42 2043
2806.92 2005
2807.42 2017
2807.91 2010
2808.41 2103
2808.91 1983
2809.41 2058
2809.91 2319
2810.41 2177
2810.91 2079
2811.41 2106
2811.91 2154
2812.41 1980
2812.91 2198
2813.41 2201
2813.91 2035
2814.41 2110
2814.91 2005
2815.41 1984
2815.91 2091
2816.41 2162
2816.91 1919
2817.41 1971
2817.91 2145
2818.41 2037
2818.91 1918
2819.42 1867
2819.92 2027
2820.42 2042
2820.92 2175
2821.42 2077
2821.92 2148
2822.42 2093
2822.92 2068
2823.42 1933
2823.92 2023
2824.42 2067
2824.92 1956
2825.42 1961
2825.93 1920
2826.43 2000
2826.93 2004
2827.43 1874
2827.93 1844
2828.43 1911
2828.93 2033
2829.43 1920
2829.94 1800
2830.44 1791
2830.94 1993
2831.44 1925
2831.94 1997
2832.44 1940
2832.95 1961
2833.45 1974
2833.95 2057
2834.45 2099
2834.95 2058
2835.45 2092
2835.96 2133
2836.46 2217
2836.96 2001
2837.46 2049
2837.97 2177
2838.47 2076
2838.97 2122
2839.47 1903
2839.97 1894
2840.48 2032
2840.98 1897
2841.48 1911
2841.98 1865
2842.49 1904
2842.99 1934
2843.49 1976
2843.99 1951
2844.50 2011
2845.00 2040
2845.50 2138
2846.01 2168
2846.51 2375
2847.01 2321
2847.51 2246
2848.02 2112
2848.52 2096
2849.02 2273
2849.53 2234
2850.03 2008
2850.53 1990
2851.04 2024
2851.54 2072
2852.04 2056
2852.55 2106
2853.05 2021
2853.55 2024
2854.06 2164
2854.56 2290
2855.06 2236
2855.57 2124
2856.07 2184
2856.58 2120
2857.08 2058
2857.58 2111
2858.09 2074
2858.59 2257
2859.10 2046
2859.60 1951
2860.10 1948
2860.61 1924
2861.11 1918
2861.62 1884
2862.12 2014
2862.62 2127
2863.13 1794
2863.63 1689
2864.14 1730
2864.64 1933
2865.15 1934
2865.65 1903
2866.16 2078
2866.66 2014
2867.17 2089
2867.67 2039
2868.18 2096
2868.68 2248
2869.19 2142
2869.69 2225
2870.20 2304
2870.70 2362
2871.21 2339
2871.71 2226
2872.22 2264
2872.72 2215
2873.23 2452
2873.73 2316
2874.24 2229
2874.74 2341
2875.25 2429
2875.75 2299
2876.26 2143
2876.76 2129
2877.27 2051
2877.78 2174
2878.28 2200
2878.79 2233
2879.29 1977
2879.80 1924
2880.30 2181
2880.81 2172
2881.32 2094
2881.82 2132
2882.33 2258
2882.83 2157
2883.34 1951
2883.85 2169
2884.35 2244
2884.86 2245
2885.37 2285
2885.87 2252
2886.38 2248
2886.88 2049
2887.39 2207
2887.90 2493
2888.40 2383
2888.91 2325
2889.42 2321
2889.92 2218
2890.43 2104
2890.94 2305
2891.45 2340
2891.95 2349
2892.46 2489
2892.97 2544
2893.47 2573
2893.98 2736
2894.49 2871
2894.99 2594
2895.50 2605
2896.01 2565
2896.52 2601
2897.02 2660
2897.53 2622
2898.04 2517
2898.55 2398
2899.05 2361
2899.56 2309
2900.07 2409
2900.58 2372
2901.08 2402
2901.59 2346
2902.10 2321
2902.61 2479
2903.12 2418
2903.62 2386
2904.13 2292
2904.64 2537
2905.15 2823
2905.66 2714
2906.16 2707
2906.67 2407
2907.18 2545
2907.69 2485
2908.20 2236
2908.71 2249
2909.21 2429
2909.72 2316
2910.23 2273
2910.74 2095
2911.25 1972
2911.76 2155
2912.26 2228
2912.77 2335
2913.28 2343
2913.79 2426
2914.30 2396
2914.81 2186
2915.32 2130
2915.83 2173
2916.34 1971
2916.85 2009
2917.35 2109
2917.86 1960
2918.37 1961
2918.88 2063
2919.39 2100
2919.90 2056
2920.41 2087
2920.92 2150
2921.43 2189
2921.94 2181
2922.45 2137
2922.96 2175
2923.47 2041
2923.98 2115
2924.49 2282
2925.00 2190
2925.51 2299
2926.02 2388
2926.53 2215
2927.04 2209
2927.55 1966
2928.06 1996
2928.57 1936
2929.08 1955
2929.59 1970
2930.10 1902
2930.61 1808
2931.12 1846
2931.63 1988
2932.14 2141
2932.65 2122
2933.16 2120
2933.67 2124
2934.18 2185
2934.69 2262
2935.20 2007
2935.71 2135
2936.22 2239
2936.73 2215
2937.25 2369
2937.76 2234
2938.27 2269
2938.78 2360
2939.29 2339
2939.80 2333
2940.31 2173
2940.82 2351
2941.33 2175
2941.85 2078
2942.36 2253
2942.87 2192
2943.38 2055
2943.89 2287
2944.40 2369
2944.91 2059
2945.43 2016
2945.94 2052
2946.45 2060
2946.96 2141
2947.47 1917
2947.98 1920
2948.50 1953
2949.01 2001
2949.52 2021
2950.03 1942
2950.54 2104
2951.06 1912
2951.57 1814
2952.08 1908
2952.59 2015
2953.10 2003
2953.62 1906
2954.13 2090
2954.64 2119
2955.15 2029
2955.67 2005
2956.18 2033
2956.69 2108
2957.20 2258
2957.72 2155
2958.23 2042
2958.74 2086
2959.25 2158
2959.77 2100
2960.28 2277
2960.79 2231
2961.31 2400
2961.82 2358
2962.33 2273
2962.85 2200
2963.36 2120
2963.87 2248
2964.39 2306
2964.90 2297
2965.41 2334
2965.93 2266
2966.44 2203
2966.95 2053
2967.47 1986
2967.98 2044
2968.49 2201
2969.01 2257
2969.52 2075
2970.03 2086
2970.55 2025
2971.06 1982
2971.58 2246
2972.09 2211
2972.60 2200
2973.12 2045
2973.63 2212
2974.15 2233
2974.66 2172
2975.17 2249
2975.69 2195
2976.20 2186
2976.72 2297
2977.23 2139
2977.74 2312
2978.26 2266
2978.77 2093
2979.29 2283
2979.80 2270
2980.32 2426
2980.83 2493
2981.35 2301
2981.86 2304
2982.38 2580
2982.89 2664
2983.41 2717
2983.92 2572
2984.44 2563
2984.95 2592
2985.47 2554
2985.98 2701
2986.50 2881
2987.01 2849
2987.53 2827
2988.04 2777
2988.56 3078
2989.07 2955
2989.59 2940
2990.10 3059
2990.62 2939
2991.13 2754
2991.65 2686
2992.17 2768
2992.68 2716
2993.20 2670
2993.71 3011
2994.23 3120
2994.74 3120
2995.26 3315
2995.78 3303
2996.29 3184
2996.81 3275
2997.32 3146
2997.84 3363
2998.36 3616
2998.87 3508
2999.39 3697
2999.91 3856
3000.42 3835
3000.94 4406
3001.45 4838
3001.97 5281
3002.49 5657
3003.00 6441
3003.52 6926
3004.04 7728
3004.55 8007
3005.07 8133
3005.59 8255
3006.10 7654
3006.62 7258
3007.14 6674
3007.66 6064
3008.17 5178
3008.69 4497
3009.21 4001
3009.72 3390
3010.24 3250
3010.76 3074
3011.28 3109
3011.79 3188
3012.31 2940
3012.83 2771
3013.35 2719
3013.86 2926
3014.38 3014
3014.90 2757
3015.42 2989
3015.93 2791
3016.45 2764
3016.97 2683
3017.49 2767
3018.00 2792
3018.52 2611
3019.04 2525
3019.56 2575
3020.08 2635
3020.59 2834
3021.11 2691
3021.63 2508
3022.15 2451
3022.67 2837
3023.19 2801
3023.70 2744
3024.22 2902
3024.74 2867
3025.26 2664
3025.78 2636
3026.30 2654
3026.81 2712
3027.33 2557
3027.85 2554
3028.37 2497
3028.89 2440
3029.41 2618
3029.93 2488
3030.45 2387
3030.97 2254
3031.48 2481
3032.00 2648
3032.52 2477
3033.04 2584
3033.56 2466
3034.08 2434
3034.60 2334
3035.12 2321
3035.64 2421
3036.16 2360
3036.68 2453
3037.20 2355
3037.72 2388
3038.24 2481
3038.76 2312
3039.27 2287
3039.79 2173
3040.31 2347
3040.83 2248
3041.35 2298
3041.87 2373
3042.39 2344
3042.91 2207
3043.43 2350
3043.95 2204
3044.47 2306
3044.99 2451
3045.51 2365
3046.03 2172
3046.56 2222
3047.08 2048
3047.60 2134
3048.12 2134
3048.64 2070
3049.16 2352
3049.68 2378
3050.20 2308
3050.72 2240
3051.24 2106
3051.76 2160
3052.28 2232
3052.80 2199
3053.32 2182
3053.84 2107
3054.37 2105
3054.89 2131
3055.41 2355
3055.93 2229
3056.45 2173
3056.97 2255
3057.49 2403
3058.01 2414
3058.53 2406
3059.06 2167
3059.58 2097
3060.10 2245
3060.62 2363
3061.14 2452
3061.66 2514
3062.19 2537
3062.71 2504
3063.23 2296
3063.75 2454
3064.27 2291
3064.79 2443
3065.32 2479
3065.84 2569
3066.36 2473
3066.88 2437
3067.40 2270
3067.93 2271
3068.45 2285
3068.97 2329
3069.49 2225
3070.02 2303
3070.54 2304
3071.06 2327
3071.58 2400
3072.10 2412
3072.63 2490
3073.15 2467
3073.67 2639
3074.20 2504
3074.72 2716
3075.24 2573
3075.76 2627
3076.29 2833
3076.81 3127
3077.33 3259
3077.86 3170
3078.38 3230
3078.90 3306
3079.42 3178
3079.95 3180
3080.47 3383
3080.99 3548
3081.52 3715
3082.04 3618
3082.56 3396
3083.09 3431
3083.61 3584
3084.13 3546
3084.66 3210
3085.18 3051
3085.71 2881
3086.23 2923
3086.75 2999
3087.28 2917
3087.80 3045
3088.32 3008
3088.85 3026
3089.37 2887
3089.90 3024
3090.42 2762
3090.94 2890
3091.47 3110
3091.99 3255
3092.52 3008
3093.04 3148
3093.57 3395
3094.09 3406
3094.61 3393
3095.14 3581
3095.66 3615
3096.19 3817
3096.71 4027
3097.24 3663
3097.76 3793
3098.29 4345
3098.81 4778
3099.34 5483
3099.86 6521
3100.39 7727
3100.91 8696
3101.44 10332
3101.96 11531
3102.49 12537
3103.01 12848
3103.54 12413
3104.06 12002
3104.59 11111
3105.11 10213
3105.64 8927
3106.16 7525
3106.69 6628
3107.21 5852
3107.74 5227
3108.26 4569
3108.79 4523
3109.32 4433
3109.84 4279
3110.37 4401
3110.89 4684
3111.42 4607
3111.94 4368
3112.47 4287
3113.00 4218
3113.52 4161
3114.05 3943
3114.57 3613
3115.10 3318
3115.63 3192
3116.15 3352
3116.68 3140
3117.21 3056
3117.73 3180
3118.26 3181
3118.78 2966
3119.31 3012
3119.84 3114
3120.36 3385
3120.89 3469
3121.42 3331
3121.94 3326
3122.47 3408
3123.00 3573
3123.52 3228
3124.05 3106
3124.58 3036
3125.11 2922
3125.63 2746
3126.16 2783
3126.69 2706
3127.21 2921
3127.74 2822
3128.27 2634
3128.80 2685
3129.32 2590
3129.85 2547
3130.38 2552
3130.91 2496
3131.43 2607
3131.96 2513
3132.49 2546
3133.02 2523
3133.54 2581
3134.07 2419
3134.60 2410
3135.13 2301
3135.65 2285
3136.18 2245
3136.71 2249
3137.24 2398
3137.77 2393
3138.29 2321
3138.82 2429
3139.35 2486
3139.88 2514
3140.41 2684
3140.94 2588
3141.46 2332
3141.99 2529
3142.52 2587
3143.05 2299
3143.58 2191
3144.11 2329
3144.64 2560
3145.16 2462
3145.69 2669
3146.22 2725
3146.75 2963
3147.28 2946
3147.81 2861
3148.34 2847
3148.87 2909
3149.40 2789
3149.92 2601
3150.45 2825
3150.98 2830
3151.51 2783
3152.04 2871
3152.57 2841
3153.10 2766
3153.63 2583
3154.16 2656
3154.69 2934
3155.22 2962
3155.75 3057
3156.28 3177
3156.81 3196
3157.34 3090
3157.87 3063
3158.40 2853
3158.93 2972
3159.46 2999
3159.99 2740
3160.52 2961
3161.05 2821
3161.58 2681
3162.11 2306
3162.64 2518
3163.17 2552
3163.70 2368
3164.23 2398
3164.76 2130
3165.29 2306
3165.82 2375
3166.35 2307
3166.88 2211
3167.41 2294
3167.94 2357
3168.47 2440
3169.00 2406
3169.53 2460
3170.06 2421
3170.59 2402
3171.12 2278
3171.65 2506
3172.19 2682
3172.72 2803
3173.25 2804
3173.78 2677
3174.31 2711
3174.84 2823
3175.37 2763
3175.90 2542
3176.44 2596
3176.97 2572
3177.50 2506
3178.03 2381
3178.56 2412
3179.09 2365
3179.62 2267
3180.16 2331
3180.69 2274
3181.22 2313
3181.75 2290
3182.28 2346
3182.81 2327
3183.35 2283
3183.88 2424
3184.41 2458
3184.94 2510
3185.47 2360
3186.01 2408
3186.54 2342
3187.07 2255
3187.60 2290
3188.14 2404
3188.67 2376
3189.20 2384
3189.73 2363
3190.26 2296
3190.80 2334
3191.33 2346
3191.86 2494
3192.39 2430
3192.93 2436
3193.46 2214
3193.99 2127
3194.53 2261
3195.06 2402
3195.59 2501
3196.12 2383
3196.66 2453
3197.19 2509
3197.72 2366
3198.26 2443
3198.79 2535
3199.32 2469
3199.86 2573
3200.39 2478
3200.92 2483
3201.46 2516
3201.99 2304
3202.52 2436
3203.06 2489
3203.59 2566
3204.12 2440
3204.66 2310
3205.19 2484
3205.73 2703
3206.26 2710
3206.79 2956
3207.33 3028
3207.86 2904
3208.39 2896
3208.93 3041
3209.46 2933
3210.00 3016
3210.53 3137
3211.07 3307
3211.60 3319
3212.13 2880
3212.67 2820
3213.20 2927
3213.74 2825
3214.27 2831
3214.81 2524
3215.34 2543
3215.88 2635
3216.41 2484
3216.94 2551
3217.48 2670
3218.01 2533
3218.55 2552
3219.08 2548
3219.62 2619
3220.15 2680
3220.69 2588
3221.22 2643
3221.76 2645
3222.29 2832
3222.83 2995
3223.36 3264
3223.90 3356
3224.43 3264
3224.97 3174
3225.51 3264
3226.04 3134
3226.58 3239
3227.11 2936
3227.65 2872
3228.18 2789
3228.72 2751
3229.25 2690
3229.79 3033
3230.33 3079
3230.86 3062
3231.40 3007
3231.93 2852
3232.47 3024
3233.01 2991
3233.54 2974
3234.08 3138
3234.61 2945
3235.15 2906
3235.69 2882
3236.22 3124
3236.76 2939
3237.30 3052
3237.83 3306
3238.37 3155
3238.91 3038
3239.44 2957
3239.98 2934
3240.51 2935
3241.05 3061
3241.59 3008
3242.13 3004
3242.66 3067
3243.20 3110
3243.74 3242
3244.27 3343
3244.81 3410
3245.35 3233
3245.88 3178
3246.42 3075
3246.96 3311
3247.50 3182
3248.03 3203
3248.57 3337
3249.11 3228
3249.64 3343
3250.18 3573
3250.72 3331
3251.26 3569
3251.79 3531
3252.33 3371
3252.87 3546
3253.41 3648
3253.95 3546
3254.48 3347
3255.02 3690
3255.56 3772
3256.10 3799
3256.64 3716
3257.17 3778
3257.71 3963
3258.25 4252
3258.79 4378
3259.33 4604
3259.86 5077
3260.40 5627
3260.94 6141
3261.48 5970
3262.02 6621
3262.56 7321
3263.09 8113
3263.63 8842
3264.17 9064
3264.71 9882
3265.25 11211
3265.79 11121
3266.33 11202
3266.87 10978
3267.40 10951
3267.94 10582
3268.48 9493
3269.02 8721
3269.56 7557
3270.10 6722
3270.64 6109
3271.18 5413
3271.72 4947
3272.26 4610
3272.80 4133
3273.33 3997
3273.87 3969
3274.41 3907
3274.95 3781
3275.49 4168
3276.03 3998
3276.57 4015
3277.11 3797
3277.65 4013
3278.19 4117
3278.73 4133
3279.27 4108
3279.81 3937
3280.35 3711
3280.89 3787
3281.43 3788
3281.97 3927
3282.51 3600
3283.05 3857
3283.59 3750
3284.13 3743
3284.67 3763
3285.21 3957
3285.75 4132
3286.29 4283
3286.83 4150
3287.37 4091
3287.91 4087
3288.45 3981
3289.00 4070
3289.54 3674
3290.08 3844
3290.62 4245
3291.16 4329
3291.70 4293
3292.24 4335
3292.78 5016
3293.32 5385
3293.86 5003
3294.40 5317
3294.95 5459
3295.49 5724
3296.03 5766
3296.57 5740
3297.11 5600
3297.65 5565
3298.19 5355
3298.74 4940
3299.28 4859
3299.82 4921
3300.36 4578
3300.90 4942
3301.44 4634
3301.98 4897
3302.53 4825
3303.07 5034
3303.61 5245
3304.15 5047
3304.69 4646
3305.24 4482
3305.78 4436
3306.32 4290
3306.86 4284
3307.40 3982
3307.95 3975
3308.49 3777
3309.03 3835
3309.57 3898
3310.12 3761
3310.66 3766
3311.20 3742
3311.74 3749
3312.29 3741
3312.83 3985
3313.37 4053
3313.91 4326
3314.46 4556
3315.00 4510
3315.54 4847
3316.09 5098
3316.63 4823
3317.17 4796
3317.71 4582
3318.26 4730
3318.80 4967
3319.34 4867
3319.89 4897
3320.43 5284
3320.97 5051
3321.52 5208
3322.06 5079
3322.60 5085
3323.15 4932
3323.69 4591
3324.23 4694
3324.78 4786
3325.32 4736
3325.86 4486
3326.41 4600
3326.95 4581
3327.50 4380
3328.04 4293
3328.58 4461
3329.13 4651
3329.67 5366
3330.22 6381
3330.76 7611
3331.30 9494
3331.85 11166
3332.39 13489
3332.94 16755
3333.48 19194
3334.03 21134
3334.57 22133
3335.11 23032
3335.66 23612
3336.20 23636
3336.75 23045
3337.29 22508
3337.84 21343
3338.38 19617
3338.93 17818
3339.47 15305
3340.02 12777
3340.56 10741
3341.11 8709
3341.65 7429
3342.20 6709
3342.74 5798
3343.29 5212
3343.83 4864
3344.38 4590
3344.92 4267
3345.47 4458
3346.01 4293
3346.56 4212
3347.10 4491
3347.65 4281
3348.19 4491
3348.74 4556
3349.29 4636
3349.83 4729
3350.38 4538
3350.92 4622
3351.47 4814
3352.01 4784
3352.56 4559
3353.11 4583
3353.65 4254
3354.20 4265
3354.74 4202
3355.29 4145
3355.84 3856
3356.38 3561
3356.93 3621
3357.47 3556
3358.02 3593
3358.57 3570
3359.11 3556
3359.66 3485
3360.21 3400
3360.75 3393
3361.30 3461
3361.85 3588
3362.39 3509
3362.94 3578
3363.49 3606
3364.03 3703
3364.58 3712
3365.13 3532
3365.67 3455
3366.22 3383
3366.77 3442
3367.31 3290
3367.86 3238
3368.41 3416
3368.96 3496
3369.50 3573
3370.05 3697
3370.60 3795
3371.15 3865
3371.69 4026
3372.24 4183
3372.79 4621
3373.34 4385
3373.88 4529
3374.43 4448
3374.98 4294
3375.53 4279
3376.07 4044
3376.62 3904
3377.17 3878
3377.72 3464
3378.27 3447
3378.81 3298
3379.36 3225
3379.91 3051
3380.46 2899
3381.01 3179
3381.55 3109
3382.10 3094
3382.65 3105
3383.20 3124
3383.75 3193
3384.30 3214
3384.84 2864
3385.39 2938
3385.94 2739
3386.49 2767
3387.04 2724
3387.59 2670
3388.14 2821
3388.69 2770
3389.23 2671
3389.78 2522
3390.33 2652
3390.88 2526
3391.43 2686
3391.98 2468
3392.53 2529
3393.08 2642
3393.63 2635
3394.18 2537
3394.72 2617
3395.27 2497
3395.82 2386
3396.37 2513
3396.92 2474
3397.47 2547
3398.02 2704
3398.57 2526
3399.12 2440
3399.67 2480
3400.22 2492
3400.77 2475
3401.32 2448
3401.87 2501
3402.42 2471
3402.97 2367
3403.52 2282
3404.07 2272
3404.62 2349
3405.17 2422
3405.72 2188
3406.27 2372
3406.82 2326
3407.37 2439
3407.92 2450
3408.47 2582
3409.02 2736
3409.57 2745
3410.12 2706
3410.67 2754
3411.22 2842
3411.78 2895
3412.33 2982
3412.88 2735
3413.43 2681
3413.98 2585
3414.53 2657
3415.08 2703
3415.63 2777
3416.18 2712
3416.73 2640
3417.28 2414
3417.84 2375
3418.39 2433
3418.94 2424
3419.49 2466
3420.04 2524
3420.59 2678
3421.14 2595
3421.69 2820
3422.25 2652
3422.80 2925
3423.35 3115
3423.90 2794
3424.45 2949
3425.00 2845
3425.56 2752
3426.11 2669
3426.66 2654
3427.21 2668
3427.76 2339
3428.32 2445
3428.87 2635
3429.42 2629
3429.97 2566
3430.52 2494
3431.08 2320
3431.63 2358
3432.18 2310
3432.73 2392
3433.29 2405
3433.84 2305
3434.39 2341
3434.94 2527
3435.50 2351
3436.05 2378
3436.60 2370
3437.15 2379
3437.71 2597
3438.26 2569
3438.81 2635
3439.37 2701
3439.92 2755
3440.47 2636
3441.02 2522
3441.58 2662
3442.13 2504
3442.68 2539
3443.24 2654
3443.79 2664
3444.34 2518
3444.90 2586
3445.45 2480
3446.00 2458
3446.56 2502
3447.11 2312
3447.66 2326
3448.22 2474
3448.77 2467
3449.33 2355
3449.88 2399
3450.43 2610
3450.99 2407
3451.54 2568
3452.09 2409
3452.65 2482
3453.20 2453
3453.76 2444
3454.31 2519
3454.86 2429
3455.42 2495
3455.97 2471
3456.53 2409
3457.08 2425
3457.64 2387
3458.19 2560
3458.75 2496
3459.30 2485
3459.85 2407
3460.41 2478
3460.96 2465
3461.52 2538
3462.07 2740
3462.63 2855
3463.18 2651
3463.74 2565
3464.29 2693
3464.85 2730
3465.40 2729
3465.96 2657
3466.51 2858
3467.07 3016
3467.62 2719
3468.18 2739
3468.73 3043
3469.29 3241
3469.84 3183
3470.40 3178
3470.95 3198
3471.51 3250
3472.07 3558
3472.62 3212
3473.18 3211
3473.73 3157
3474.29 3084
3474.84 3042
3475.40 3066
3475.96 3360
3476.51 3337
3477.07 3100
3477.62 3159
3478.18 3467
3478.74 3362
3479.29 3371
3479.85 3378
3480.40 3453
3480.96 3501
3481.52 3635
3482.07 3678
3482.63 3857
3483.19 3809
3483.74 3656
3484.30 3639
3484.86 3934
3485.41 4050
3485.97 4149
3486.53 4129
3487.08 4708
3487.64 5471
3488.20 6786
3488.75 7771
3489.31 8814
3489.87 11139
3490.42 11964
3490.98 12855
3491.54 13723
3492.09 13591
3492.65 12691
3493.21 13061
3493.77 12404
3494.32 10500
3494.88 9138
3495.44 8081
3496.00 6963
3496.55 6267
3497.11 5746
3497.67 5429
3498.23 5339
3498.78 5460
3499.34 5461
3499.90 5458
3500.46 5564
3501.01 5867
3501.57 6110
3502.13 6376
3502.69 6402
3503.25 6644
3503.80 7045
3504.36 7123
3504.92 7228
3505.48 7227
3506.04 6743
3506.60 6427
3507.15 6260
3507.71 5925
3508.27 5350
3508.83 4867
3509.39 4695
3509.95 4527
3510.50 4391
3511.06 3988
3511.62 3702
3512.18 3649
3512.74 3525
3513.30 3314
3513.86 3077
3514.42 2919
3514.98 2920
3515.53 2960
3516.09 2775
3516.65 2728
3517.21 2678
3517.77 3048
3518.33 2841
3518.89 2783
3519.45 2901
3520.01 3006
3520.57 3094
3521.13 3124
3521.69 3060
3522.25 3046
3522.81 3103
3523.36 3203
3523.92 2820
3524.48 2929
3525.04 2918
3525.60 2766
3526.16 2707
3526.72 2815
3527.28 2759
3527.84 2939
3528.40 2891
3528.96 2735
3529.52 2765
3530.08 2837
3530.64 2788
3531.20 2717
3531.76 2625
3532.32 2717
3532.89 2727
3533.45 2815
3534.01 2940
3534.57 2902
3535.13 2903
3535.69 2875
3536.25 2823
3536.81 2799
3537.37 2789
3537.93 2738
3538.49 2863
3539.05 2753
3539.61 2591
3540.17 2760
3540.74 2790
3541.30 2674
3541.86 2665
3542.42 2656
3542.98 2556
3543.54 2648
3544.10 2754
3544.66 2747
3545.22 2579
3545.79 2831
3546.35 2595
3546.91 2334
3547.47 2407
3548.03 2410
3548.59 2507
3549.16 2266
3549.72 2417
3550.28 2447
3550.84 2348
3551.40 2312
3551.96 2293
3552.53 2251
3553.09 2230
3553.65 2151
3554.21 2141
3554.77 2181
3555.34 2193
3555.90 2210
3556.46 2312
3557.02 2277
3557.59 2262
3558.15 2392
3558.71 2474
3559.27 2284
3559.84 2338
3560.40 2396
3560.96 2376
3561.52 2262
3562.09 2458
3562.65 2502
3563.21 2443
3563.77 2558
3564.34 2397
3564.90 2323
3565.46 2288
3566.03 2316
3566.59 2337
3567.15 2187
3567.72 2236
3568.28 2338
3568.84 2128
3569.41 2248
3569.97 2180
3570.53 2218
3571.10 2350
3571.66 2568
3572.22 2546
3572.79 2388
3573.35 2409
3573.91 2584
3574.48 2847
3575.04 2683
3575.60 2875
3576.17 2807
3576.73 2844
3577.30 2741
3577.86 2872
3578.42 3087
3578.99 2816
3579.55 2557
3580.12 2728
3580.68 2707
3581.24 2641
3581.81 2589
3582.37 2494
3582.94 2465
3583.50 2467
3584.07 2247
3584.63 2336
3585.20 2345
3585.76 2266
3586.32 2377
3586.89 2298
3587.45 2231
3588.02 2283
3588.58 2220
3589.15 2217
3589.71 2340
3590.28 2131
3590.84 2243
3591.41 2260
3591.97 2107
3592.54 2136
3593.10 2113
3593.67 2219
3594.23 2271
3594.80 2173
3595.36 2011
3595.93 2133
3596.50 2105
3597.06 2185
3597.63 2175
3598.19 2165
3598.76 2026
3599.32 2249
3599.89 2088
3600.45 2061
3601.02 2244
3601.59 2107
3602.15 2074
3602.72 2006
3603.28 2251
3603.85 2181
3604.42 2006
3604.98 2035
3605.55 1990
3606.11 1961
3606.68 2057
3607.25 2057
3607.81 1863
3608.38 1876
3608.95 1904
3609.51 1885
3610.08 1958
3610.65 2068
3611.21 2039
3611.78 2087
3612.35 1859
3612.91 1949
3613.48 2044
3614.05 2101
3614.61 2083
3615.18 2351
3615.75 2454
3616.31 2302
3616.88 2476
3617.45 2440
3618.01 2527
3618.58 2414
3619.15 2459
3619.72 2377
3620.28 2430
3620.85 2413
3621.42 2324
3621.99 2338
3622.55 2339
3623.12 2189
3623.69 2246
3624.26 1958
3624.82 2034
3625.39 2108
3625.96 2023
3626.53 2030
3627.09 1891
3627.66 1882
3628.23 1974
3628.80 2170
3629.37 2123
3629.93 2114
3630.50 2066
3631.07 2269
3631.64 2174
3632.21 2135
3632.77 2061
3633.34 2185
3633.91 2218
3634.48 2308
3635.05 2166
3635.62 2211
3636.19 2132
3636.75 2014
3637.32 2184
3637.89 2300
3638.46 2439
3639.03 2246
3639.60 2283
3640.17 2307
3640.73 2413
3641.30 2419
3641.87 2277
3642.44 2277
3643.01 2285
3643.58 2455
3644.15 2230
3644.72 2218
3645.29 2131
3645.86 2191
3646.43 1929
3647.00 1924
3647.57 2171
3648.13 2231
3648.70 2408
3649.27 2326
3649.84 2360
3650.41 2780
3650.98 2524
3651.55 2511
3652.12 2592
3652.69 2740
3653.26 2710
3653.83 2509
3654.40 2545
3654.97 2428
3655.54 2288
3656.11 2186
3656.68 2299
3657.25 2257
3657.82 2298
3658.39 2323
3658.96 2302
3659.53 2265
3660.10 2290
3660.67 2329
3661.24 2265
3661.82 2074
3662.39 2194
3662.96 2424
3663.53 2352
3664.10 2406
3664.67 2807
3665.24 2741
3665.81 2550
3666.38 2473
3666.95 2554
3667.52 2606
3668.09 2487
3668.67 2320
3669.24 2381
3669.81 2361
3670.38 2277
3670.95 2230
3671.52 2306
3672.09 2189
3672.66 2188
3673.24 2216
3673.81 2360
3674.38 2277
3674.95 2132
3675.52 2235
3676.09 2253
3676.66 2253
3677.24 2129
3677.81 2242
3678.38 2129
3678.95 2041
3679.52 1996
3680.10 1993
3680.67 2115
3681.24 2121
3681.81 2031
3682.38 2090
3682.96 2038
3683.53 2021
3684.10 2245
3684.67 2062
3685.25 2107
3685.82 2121
3686.39 2007
3686.96 1975
3687.54 2157
3688.11 2148
3688.68 2142
3689.25 2214
3689.83 2111
3690.40 1978
3690.97 2187
3691.54 2284
3692.12 2173
3692.69 2113
3693.26 2087
3693.84 2051
3694.41 2184
3694.98 1967
3695.56 1974
3696.13 1986
3696.70 2081
3697.28 2231
3697.85 2027
3698.42 1971
3699.00 2042
3699.57 1869
3700.14 1977
3700.72 2078
3701.29 2169
3701.86 1940
3702.44 2094
3703.01 2143
3703.58 2005
3704.16 2070
3704.73 2172
3705.31 2131
3705.88 2306
3706.45 2287
3707.03 2125
3707.60 2208
3708.18 2173
3708.75 2094
3709.33 2128
3709.90 2051
3710.47 2155
3711.05 2069
3711.62 2015
3712.20 2074
3712.77 2010
3713.35 2143
3713.92 2113
3714.50 2212
3715.07 2269
3715.64 2128
3716.22 2110
3716.79 2058
3717.37 2016
3717.94 2025
3718.52 1956
3719.09 2110
3719.67 1987
3720.24 2037
3720.82 1961
3721.39 1837
3721.97 1859
3722.54 1892
3723.12 1848
3723.70 1775
3724.27 1877
3724.85 1919
3725.42 1847
3726.00 1911
3726.57 1874
3727.15 1923
3727.72 2075
3728.30 2006
3728.88 1978
3729.45 2121
3730.03 2157
3730.60 1981
3731.18 2076
3731.75 2043
3732.33 2120
3732.91 2360
3733.48 2169
3734.06 2097
3734.64 2188
3735.21 2307
3735.79 2183
3736.36 2058
3736.94 2030
3737.52 2009
3738.09 2045
3738.67 1988
3739.25 1767
3739.82 1832
3740.40 1963
3740.98 1832
3741.55 1949
3742.13 1879
3742.71 1967
3743.28 2011
3743.86 1952
3744.44 2087
3745.01 1914
3745.59 1969
3746.17 2201
3746.75 2048
3747.32 1979
3747.90 2139
3748.48 1954
3749.05 1995
3749.63 2111
3750.21 2028
3750.79 1950
3751.36 1876
3751.94 1987
3752.52 2015
3753.10 1858
3753.67 1821
3754.25 1799
3754.83 1885
3755.41 2038
3755.99 2003
3756.56 1901
3757.14 1886
3757.72 1830
3758.30 1873
3758.88 1814
3759.45 1845
3760.03 1830
3760.61 1933
3761.19 2134
3761.77 1898
3762.35 1838
3762.92 1827
3763.50 1973
3764.08 2062
3764.66 1934
3765.24 1732
3765.82 1849
3766.39 1878
3766.97 1809
3767.55 1933
3768.13 1916
3768.71 1828
3769.29 1948
3769.87 1811
3770.45 1910
3771.03 1946
3771.60 1951
3772.18 1964
3772.76 1926
3773.34 1854
3773.92 2082
3774.50 1995
3775.08 1966
3775.66 1867
3776.24 1828
3776.82 1776
3777.40 1875
3777.98 1911
3778.56 1827
3779.14 1731
3779.72 1810
3780.30 1968
3780.88 1889
3781.46 1869
3782.04 1855
3782.61 1791
3783.19 1939
3783.77 1952
3784.35 1927
3784.93 2011
3785.52 2076
3786.10 1988
3786.68 2045
3787.26 1879
3787.84 1809
3788.42 1768
3789.00 1864
3789.58 1818
3790.16 1763
3790.74 1840
3791.32 1809
3791.90 1883
3792.48 1965
3793.06 2047
3793.64 1901
3794.22 1983
3794.80 1971
3795.38 1975
3795.96 2012
3796.55 2115
3797.13 2178
3797.71 2142
3798.29 2051
3798.87 2147
3799.45 2252
3800.03 2349
3800.61 2549
3801.19 2470
3801.78 2433
3802.36 2420
3802.94 2478
3803.52 2316
3804.10 2425
3804.68 2215
3805.27 2113
3805.85 2366
3806.43 2379
3807.01 2515
3807.59 2477
3808.17 2543
3808.76 2678
3809.34 2711
3809.92 2473
3810.50 2444
3811.08 2590
3811.67 2543
3812.25 2672
3812.83 2542
3813.41 2529
3814.00 2774
3814.58 2489
3815.16 2476
3815.74 2503
3816.32 2476
3816.91 2424
3817.49 2304
3818.07 2183
3818.66 2151
3819.24 1967
3819.82 2086
3820.40 2083
3820.99 1990
3821.57 2038
3822.15 2268
3822.73 2148
3823.32 2001
3823.90 1860
3824.48 1881
3825.07 2153
3825.65 2002
3826.23 1982
3826.82 1897
3827.40 1896
3827.98 1944
3828.57 1998
3829.15 1959
3829.73 1894
3830.32 1952
3830.90 1972
3831.48 1900
3832.07 1961
3832.65 2028
3833.24 1929
3833.82 1887
3834.40 1796
3834.99 1893
3835.57 1841
3836.16 1658
3836.74 1733
3837.32 1782
3837.91 1716
3838.49 1781
3839.08 1834
3839.66 1810
3840.24 1773
3840.83 1758
3841.41 1769
3842.00 1703
3842.58 1800
3843.17 1845
3843.75 1914
3844.34 1943
3844.92 1766
3845.51 1618
3846.09 1694
3846.67 1784
3847.26 1854
3847.84 1876
3848.43 1815
3849.01 1821
3849.60 1850
3850.18 1556
3850.77 1736
3851.35 1800
3851.94 1804
3852.53 1874
3853.11 1898
3853.70 1914
3854.28 1820
3854.87 1771
3855.45 1768
3856.04 1896
3856.62 1951
3857.21 1925
3857.79 2034
3858.38 2015
3858.97 1903
3859.55 2051
3860.14 2022
3860.72 2083
3861.31 2049
3861.90 2084
3862.48 2041
3863.07 2231
3863.65 2206
3864.24 2170
3864.83 2158
3865.41 2162
3866.00 2111
3866.58 1957
3867.17 2048
3867.76 2068
3868.34 2022
3868.93 1882
3869.52 1837
3870.10 2051
3870.69 1990
3871.28 1976
3871.86 1898
3872.45 1731
3873.04 1822
3873.62 1957
3874.21 1917
3874.80 1937
3875.38 1830
3875.97 1933
3876.56 1972
3877.15 1898
3877.73 1974
3878.32 2043
3878.91 1967
3879.49 1951
3880.08 1852
3880.67 1839
3881.26 2026
3881.84 1909
3882.43 1768
3883.02 1949
3883.61 1939
3884.19 1887
3884.78 1843
3885.37 1852
3885.96 1897
3886.55 1957
3887.13 2047
3887.72 2015
3888.31 1956
3888.90 1957
3889.49 2009
3890.07 2101
3890.66 2261
3891.25 2215
3891.84 2141
3892.43 1946
3893.01 1941
3893.60 2109
3894.19 1998
3894.78 1802
3895.37 1932
3895.96 2031
3896.55 2035
3897.13 1951
3897.72 1797
3898.31 1913
3898.90 2025
3899.49 1873
3900.08 1778
3900.67 1901
3901.26 2000
3901.84 1977
3902.43 1715
3903.02 1901
3903.61 1918
3904.20 1982
3904.79 1990
3905.38 1879
3905.97 1922
3906.56 1871
3907.15 2082
3907.74 2100
3908.33 1947
3908.92 1930
3909.50 1948
3910.09 1873
3910.68 1709
3911.27 1714
3911.86 1889
3912.45 1930
3913.04 1911
3913.63 1930
3914.22 1880
3914.81 1908
3915.40 1794
3915.99 1939
3916.58 1799
3917.17 1730
3917.76 1879
3918.35 1965
3918.94 1848
3919.53 1824
3920.12 1904
3920.72 1725
3921.31 1748
3921.90 1797
3922.49 1658
3923.08 1690
3923.67 1781
3924.26 1848
3924.85 1795
3925.44 1663
3926.03 1722
3926.62 1688
3927.21 1653
3927.80 1620
3928.39 1783
3928.99 1629
3929.58 1585
3930.17 1496
3930.76 1690
3931.35 1651
3931.94 1661
3932.53 1664
3933.12 1516
3933.72 1600
3934.31 1763
3934.90 1762
3935.49 1854
3936.08 1862
3936.67 1904
3937.26 1729
3937.86 1797
3938.45 1873
3939.04 1790
3939.63 1870
3940.22 2022
3940.82 1969
3941.41 1948
3942.00 1960
3942.59 1918
3943.18 2106
3943.78 1926
3944.37 1909
3944.96 1859
3945.55 1843
3946.14 1901
3946.74 1784
3947.33 1699
3947.92 1808
3948.51 1734
3949.11 1685
3949.70 1794
3950.29 1681
3950.88 1610
3951.48 1709
3952.07 1768
3952.66 1782
3953.26 1798
3953.85 1760
3954.44 1745
3955.03 1808
3955.63 1821
3956.22 1937
3956.81 2050
3957.41 2044
3958.00 1895
3958.59 1902
3959.19 1832
3959.78 1834
3960.37 2047
3960.97 1920
3961.56 1821
3962.15 2045
3962.75 1904
3963.34 2078
3963.93 1937
3964.53 2095
3965.12 2075
3965.72 2045
3966.31 2085
3966.90 2069
3967.50 2070
3968.09 2046
3968.69 2025
3969.28 1993
3969.87 1985
3970.47 1889
3971.06 1921
3971.66 1916
3972.25 1990
3972.85 1859
3973.44 2040
3974.03 2186
3974.63 2261
3975.22 2362
3975.82 2172
3976.41 2333
3977.01 2226
3977.60 2079
3978.20 1999
3978.79 2080
3979.39 2120
3979.98 2060
3980.58 2061
3981.17 1994
3981.77 2023
3982.36 2065
3982.96 2027
3983.55 1963
3984.15 1956
3984.74 2117
3985.34 2145
3985.93 1995
3986.53 1937
3987.12 1953
3987.72 2070
3988.31 2260
3988.91 2252
3989.50 2191
3990.10 2236
3990.70 2114
3991.29 2162
3991.89 2294
3992.48 2278
3993.08 2365
3993.67 2273
3994.27 2327
3994.87 2320
3995.46 2389
3996.06 2483
3996.65 2438
3997.25 2221
3997.85 2158
3998.44 2166
3999.04 2156
3999.64 2003
4000.23 2034
4000.83 2024
4001.43 2069
4002.02 1930
4002.62 2121
4003.21 2193
4003.81 2110
4004.41 2174
4005.00 1922
4005.60 1839
4006.20 1899
4006.80 2049
4007.39 2040
4007.99 1924
4008.59 1963
4009.18 1897
4009.78 1869
4010.38 1808
4010.97 1946
4011.57 1849
4012.17 1768
4012.77 1801
4013.36 1858
4013.96 1927
4014.56 2031
4015.16 1996
4015.75 1786
4016.35 1940
4016.95 2002
4017.55 1831
4018.14 1830
4018.74 1846
4019.34 1814
4019.94 1840
4020.54 1913
4021.13 1922
4021.73 2025
4022.33 1950
4022.93 1905
4023.53 1861
4024.12 1888
4024.72 1933
4025.32 1981
4025.92 2096
4026.52 1980
4027.12 1946
4027.71 1891
4028.31 2060
4028.91 2109
4029.51 2121
4030.11 2108
4030.71 2031
4031.31 1997
4031.90 2000
4032.50 2128
4033.10 2099
4033.70 2185
4034.30 2066
4034.90 2065
4035.50 2093
4036.10 1909
4036.70 1968
4037.29 1960
4037.89 1782
4038.49 1845
4039.09 1811
4039.69 1686
4040.29 1551
4040.89 1855
4041.49 1797
4042.09 1706
4042.69 1821
4043.29 1628
4043.89 1654
4044.49 1711
4045.09 1786
4045.69 1807
4046.29 1853
4046.89 1833
4047.49 1752
4048.09 1695
4048.69 1785
4049.29 1809
4049.89 1840
4050.49 1861
4051.09 1694
4051.69 1722
4052.29 1897
4052.89 1911
4053.49 1785
4054.09 1759
4054.69 1652
4055.29 1684
4055.89 1736
4056.49 1609
4057.09 1641
4057.69 1668
4058.29 1648
4058.89 1660
4059.49 1670
4060.09 1576
4060.70 1530
4061.30 1643
4061.90 1650
4062.50 1616
4063.10 1526
4063.70 1705
4064.30 1805
4064.90 1819
4065.50 1707
4066.11 1697
4066.71 1752
4067.31 1744
4067.91 1625
4068.51 1646
4069.11 1622
4069.71 1671
4070.32 1592
4070.92 1666
4071.52 1671
4072.12 1597
4072.72 1634
4073.32 1697
4073.93 1561
4074.53 1643
4075.13 1593
4075.73 1688
4076.33 1594
4076.94 1515
4077.54 1597
4078.14 1635
4078.74 1674
4079.34 1642
4079.95 1603
4080.55 1603
4081.15 1461
4081.75 1585
4082.36 1621
4082.96 1575
4083.56 1493
4084.16 1539
4084.77 1609
4085.37 1692
4085.97 1694
4086.58 1637
4087.18 1644
4087.78 1674
4088.38 1648
4088.99 1755
4089.59 1603
4090.19 1591
4090.80 1462
4091.40 1636
4092.00 1637
4092.61 1574
4093.21 1684
4093.81 1754
4094.42 1639
4095.02 1679
4095.62 1671
4096.23 1630
4096.83 1710
4097.43 1747
4098.04 1677
4098.64 1534
4099.24 1517
4099.85 1674
4100.45 1571
4101.06 1721
4101.66 1577
4102.26 1599
4102.87 1580
4103.47 1554
4104.08 1706
4104.68 1707
4105.28 1578
4105.89 1703
4106.49 1650
4107.10 1556
4107.70 1610
4108.31 1688
4108.91 1756
4109.51 1598
4110.12 1557
4110.72 1629
4111.33 1574
4111.93 1740
4112.54 1751
4113.14 1814
4113.75 1686
4114.35 1658
4114.96 1737
4115.56 1585
4116.17 1609
4116.77 1556
4117.38 1638
4117.98 1690
4118.59 1495
4119.19 1641
4119.80 1688
4120.40 1655
4121.01 1618
4121.61 1678
4122.22 1730
4122.82 1671
4123.43 1650
4124.04 1588
4124.64 1590
4125.25 1698
4125.85 1578
4126.46 1646
4127.06 1586
4127.67 1633
4128.28 1492
4128.88 1446
4129.49 1658
4130.09 1766
4130.70 1737
4131.31 1715
4131.91 1671
4132.52 1674
4133.12 1732
4133.73 1692
4134.34 1718
4134.94 1658
4135.55 1639
4136.16 1669
4136.76 1775
4137.37 1760
4137.98 1775
4138.58 1850
4139.19 1913
4139.80 1825
4140.40 1772
4141.01 1937
4141.62 1891
4142.22 1932
4142.83 1787
4143.44 1818
4144.04 1872
4144.65 1929
4145.26 1924
4145.86 1734
4146.47 1782
4147.08 1846
4147.69 1763
4148.29 1629
4148.90 1696
4149.51 1608
4150.12 1633
4150.72 1593
4151.33 1712
4151.94 1727
4152.55 1700
4153.15 1794
4153.76 1748
4154.37 1687
4154.98 1760
4155.59 1714
4156.19 1802
4156.80 1935
4157.41 1832
4158.02 1697
4158.63 1627
4159.23 1643
4159.84 1707
4160.45 1697
4161.06 1690
4161.67 1717
4162.28 1692
4162.88 1787
4163.49 1852
4164.10 1765
4164.71 1725
4165.32 1890
4165.93 1863
4166.53 1796
4167.14 1913
4167.75 1768
4168.36 1703
4168.97 1788
4169.58 1699
4170.19 1753
4170.80 1674
4171.41 1652
4172.01 1800
4172.62 1769
4173.23 1733
4173.84 1664
4174.45 1768
4175.06 1858
4175.67 1867
4176.28 1618
4176.89 1655
4177.50 1757
4178.11 1832
4178.72 1916
4179.33 1842
4179.94 1680
4180.55 1765
4181.16 1716
4181.77 1695
4182.38 1616
4182.99 1682
4183.60 1700
4184.21 1756
4184.82 1850
4185.43 1716
4186.04 1768
4186.65 1802
4187.26 1961
4187.87 1872
4188.48 1735
4189.09 1838
4189.70 1793
4190.31 1724
4190.92 1828
4191.53 1752
4192.14 1784
4192.75 1700
4193.36 1761
4193.97 1696
4194.58 1632
4195.19 1802
4195.80 1795
4196.41 1795
4197.03 1777
4197.64 1793
4198.25 1664
4198.86 1850
4199.47 1703
4200.08 1614
4200.69 1633
4201.30 1643
4201.91 1678
4202.53 1750
4203.14 1668
4203.75 1585
4204.36 1672
4204.97 1768
4205.58 1613
4206.19 1785
4206.81 1813
4207.42 1659
4208.03 1727
4208.64 1612
4209.25 1612
4209.86 1720
4210.48 1705
4211.09 1699
4211.70 1671
4212.31 1743
4212.92 1763
4213.54 1762
4214.15 1890
4214.76 1756
4215.37 1905
4215.99 1901
4216.60 1910
4217.21 1864
4217.82 1918
4218.43 2052
4219.05 2011
4219.66 1955
4220.27 1961
4220.89 1948
4221.50 2090
4222.11 2210
4222.72 1981
4223.34 1821
4223.95 1858
4224.56 1862
4225.17 1862
4225.79 1760
4226.40 1983
4227.01 1966
4227.63 2044
4228.24 2104
4228.85 2122
4229.47 2128
4230.08 2221
4230.69 2390
4231.31 2392
4231.92 2724
4232.53 2812
4233.15 3067
4233.76 3201
4234.37 2912
4234.99 2847
4235.60 2926
4236.22 2749
4236.83 2418
4237.44 2423
4238.06 2334
4238.67 2139
4239.28 2011
4239.90 2010
4240.51 1876
4241.13 1923
4241.74 1989
4242.36 1869
4242.97 1748
4243.58 1811
4244.20 1876
4244.81 1920
4245.43 1980
4246.04 2016
4246.66 1876
4247.27 1871
4247.89 1779
4248.50 1768
4249.11 1758
4249.73 1962
4250.34 1923
4250.96 1845
4251.57 1744
4252.19 1875
4252.80 1797
4253.42 1894
4254.03 1749
4254.65 1795
4255.26 1810
4255.88 1818
4256.49 1714
4257.11 1662
4257.72 1844
4258.34 1822
4258.96 1871
4259.57 1745
4260.19 1791
4260.80 1885
4261.42 1792
4262.03 1876
4262.65 1782
4263.26 1717
4263.88 1775
4264.50 1918
4265.11 1840
4265.73 1868
4266.34 1724
4266.96 1827
4267.58 1853
4268.19 1831
4268.81 1909
4269.42 1821
4270.04 1908
4270.66 1915
4271.27 1795
4271.89 1778
4272.51 1786
4273.12 1821
4273.74 1824
4274.36 1923
4274.97 1905
4275.59 1961
4276.20 1964
4276.82 1934
4277.44 1784
4278.06 1887
4278.67 1864
4279.29 1780
4279.91 1848
4280.52 1823
4281.14 1688
4281.76 1655
4282.37 1705
4282.99 1675
4283.61 1852
4284.23 1783
4284.84 1747
4285.46 1694
4286.08 1712
4286.69 1735
4287.31 1774
4287.93 1716
4288.55 1848
4289.16 1930
4289.78 1924
4290.40 1893
4291.02 1868
4291.64 1693
4292.25 1844
4292.87 1928
4293.49 1835
4294.11 1800
4294.73 1781
4295.34 1717
4295.96 1657
4296.58 1752
4297.20 1836
4297.82 1691
4298.43 1550
4299.05 1764
4299.67 1792
4300.29 1625
4300.91 1646
4301.53 1736
4302.14 1616
4302.76 1706
4303.38 1718
4304.00 1717
4304.62 1747
4305.24 1698
4305.86 1772
4306.48 1802
4307.09 1839
4307.71 1833
4308.33 1812
4308.95 1752
4309.57 1804
4310.19 1681
4310.81 1737
4311.43 1899
4312.05 1848
4312.67 1887
4313.29 1849
4313.90 1705
4314.52 1847
4315.14 1871
4315.76 1911
4316.38 1754
4317.00 1785
4317.62 1803
4318.24 1930
4318.86 1921
4319.48 1932
4320.10 1915
4320.72 1894
4321.34 1877
4321.96 1997
4322.58 2052
4323.20 2022
4323.82 2156
4324.44 2197
4325.06 2107
4325.68 2104
4326.30 2140
4326.92 2095
4327.54 1989
4328.16 2038
4328.78 2233
4329.40 2020
4330.02 2086
4330.64 2152
4331.27 2227
4331.89 2409
4332.51 2292
4333.13 2438
4333.75 2543
4334.37 2728
4334.99 2942
4335.61 3061
4336.23 3088
4336.85 3309
4337.47 3279
4338.09 3317
4338.72 3267
4339.34 3272
4339.96 3110
4340.58 3007
4341.20 3145
4341.82 3326
4342.44 3521
4343.07 3991
4343.69 4200
4344.31 4945
4344.93 5203
4345.55 5563
4346.17 5741
4346.79 5574
4347.42 5332
4348.04 5340
4348.66 4669
4349.28 4319
4349.90 3577
4350.53 3185
4351.15 2927
4351.77 2929
4352.39 2663
4353.01 2364
4353.64 2388
4354.26 2215
4354.88 2186
4355.50 2355
4356.13 2428
4356.75 2349
4357.37 2317
4357.99 2346
4358.62 2346
4359.24 2347
4359.86 2283
4360.48 2236
4361.11 2025
4361.73 2149
4362.35 2116
4362.98 2249
4363.60 2125
4364.22 2145
4364.84 2148
4365.47 2289
4366.09 2245
4366.71 2238
4367.34 2146
4367.96 1949
4368.58 1981
4369.21 1912
4369.83 2012
4370.45 1913
4371.08 1916
4371.70 1808
4372.32 1860
4372.95 2097
4373.57 1914
4374.20 1933
4374.82 1785
4375.44 1765
4376.07 1830
4376.69 1860
4377.31 1796
4377.94 1923
4378.56 1892
4379.19 1844
4379.81 1932
4380.43 1951
4381.06 1932
4381.68 2023
4382.31 1723
4382.93 1867
4383.56 1936
4384.18 1856
4384.80 1877
4385.43 1938
4386.05 1948
4386.68 1821
4387.30 1857
4387.93 1650
4388.55 1750
4389.18 1636
4389.80 1752
4390.43 1719
4391.05 1717
4391.68 1780
4392.30 1710
4392.93 1643
4393.55 1681
4394.18 1710
4394.80 1720
4395.43 1750
4396.05 1682
4396.68 1785
4397.30 1752
4397.93 1611
4398.55 1748
4399.18 1873
4399.80 1825
4400.43 1890
4401.06 1819
4401.68 1703
4402.31 1759
4402.93 1752
4403.56 1778
4404.18 1875
4404.81 1751
4405.44 1639
4406.06 1702
4406.69 1860
4407.31 1898
4407.94 1720
4408.57 1735
4409.19 1736
4409.82 1779
4410.45 1676
4411.07 1724
4411.70 1713
4412.32 1608
4412.95 1674
4413.58 1666
4414.20 1687
4414.83 1637
4415.46 1677
4416.08 1802
4416.71 1815
4417.34 1880
4417.96 1848
4418.59 1864
4419.22 1749
4419.84 1842
4420.47 1641
4421.10 1577
4421.73 1597
4422.35 1692
4422.98 1612
4423.61 1527
4424.23 1611
4424.86 1617
4425.49 1545
4426.12 1576
4426.74 1638
4427.37 1656
4428.00 1659
4428.63 1505
4429.25 1634
4429.88 1723
4430.51 1696
4431.14 1686
4431.77 1800
4432.39 1777
4433.02 1716
4433.65 1731
4434.28 1759
4434.90 1848
4435.53 1840
4436.16 1779
4436.79 1754
4437.42 1769
4438.05 1855
4438.67 1743
4439.30 1828
4439.93 2013
4440.56 1606
4441.19 1636
4441.82 1650
4442.44 1742
4443.07 1705
4443.70 1606
4444.33 1809
4444.96 1869
4445.59 1782
4446.22 1796
4446.85 1722
4447.47 1832
4448.10 1793
4448.73 1911
4449.36 1933
4449.99 1943
4450.62 1972
4451.25 1742
4451.88 1876
4452.51 1929
4453.14 1988
4453.77 1882
4454.40 1968
4455.02 2120
4455.65 1981
4456.28 1925
4456.91 2006
4457.54 1910
4458.17 1903
4458.80 1854
4459.43 1634
4460.06 1748
4460.69 1772
4461.32 1671
4461.95 1623
4462.58 1663
4463.21 1602
4463.84 1568
4464.47 1587
4465.10 1459
4465.73 1525
4466.36 1685
4466.99 1598
4467.62 1632
4468.25 1571
4468.88 1625
4469.51 1625
4470.14 1633
4470.78 1721
4471.41 1644
4472.04 1570
4472.67 1618
4473.30 1792
4473.93 1782
4474.56 1694
4475.19 1693
4475.82 1656
4476.45 1661
4477.08 1446
4477.71 1396
4478.35 1525
4478.98 1645
4479.61 1671
4480.24 1714
4480.87 1777
4481.50 1781
4482.13 1748
4482.76 1650
4483.40 1756
4484.03 1673
4484.66 1726
4485.29 1765
4485.92 1895
4486.55 1876
4487.19 1868
4487.82 1697
4488.45 1750
4489.08 1979
4489.71 1690
4490.34 1661
4490.98 1834
4491.61 1913
4492.24 1923
4492.87 1749
4493.50 1673
4494.14 1807
4494.77 1788
4495.40 1685
4496.03 1836
4496.67 1806
4497.30 1803
4497.93 2146
4498.56 2310
4499.20 2328
4499.83 2377
4500.46 2317
4501.09 2446
4501.73 2356
4502.36 2354
4502.99 2290
4503.63 2266
4504.26 2372
4504.89 2137
4505.52 1916
4506.16 1989
4506.79 1913
4507.42 1863
4508.06 1847
4508.69 1750
4509.32 1801
4509.96 1860
4510.59 1866
4511.22 1849
4511.86 1705
4512.49 1818
4513.12 1775
4513.76 1708
4514.39 1675
4515.02 1649
4515.66 1828
4516.29 1703
4516.93 1509
4517.56 1555
4518.19 1529
4518.83 1605
4519.46 1593
4520.10 1503
4520.73 1636
4521.36 1640
4522.00 1691
4522.63 1618
4523.27 1658
4523.90 1621
4524.54 1626
4525.17 1626
4525.80 1651
4526.44 1759
4527.07 1883
4527.71 1893
4528.34 1990
4528.98 1967
4529.61 1988
4530.25 2111
4530.88 2121
4531.52 2169
4532.15 1969
4532.79 2037
4533.42 2117
4534.06 1929
4534.69 1915
4535.33 1783
4535.96 1647
4536.60 1776
4537.23 1756
4537.87 1656
4538.50 1465
4539.14 1384
4539.77 1529
4540.41 1432
4541.04 1504
4541.68 1612
4542.31 1472
4542.95 1533
4543.59 1550
4544.22 1534
4544.86 1575
4545.49 1645
4546.13 1584
4546.77 1598
4547.40 1563
4548.04 1545
4548.67 1633
4549.31 1629
4549.95 1718
4550.58 1646
4551.22 1604
4551.85 1758
4552.49 1674
4553.13 1677
4553.76 1626
4554.40 1650
4555.04 1731
4555.67 1545
4556.31 1559
4556.95 1551
4557.58 1635
4558.22 1529
4558.86 1611
4559.49 1534
4560.13 1516
4560.77 1582
4561.40 1618
4562.04 1711
4562.68 1666
4563.31 1597
4563.95 1586
4564.59 1682
4565.23 1582
4565.86 1484
4566.50 1701
4567.14 1758
4567.77 1669
4568.41 1700
4569.05 1698
4569.69 1622
4570.32 1687
4570.96 1805
4571.60 1696
4572.24 1547
4572.88 1582
4573.51 1670
4574.15 1730
4574.79 1587
4575.43 1667
4576.06 1727
4576.70 1622
4577.34 1787
4577.98 1797
4578.62 1708
4579.26 1744
4579.89 1653
4580.53 1696
4581.17 1594
4581.81 1573
4582.45 1672
4583.09 1595
4583.72 1680
4584.36 1688
4585.00 1663
4585.64 1717
4586.28 1731
4586.92 1879
4587.56 2113
4588.19 2164
4588.83 2217
4589.47 2430
4590.11 2465
4590.75 2496
4591.39 2547
4592.03 2558
4592.67 2384
4593.31 2251
4593.95 2146
4594.58 2131
4595.22 1987
4595.86 1950
4596.50 1912
4597.14 1680
4597.78 1830
4598.42 1796
4599.06 1798
4599.70 1723
4600.34 1791
4600.98 1908
4601.62 1774
4602.26 1835
4602.90 1750
4603.54 1743
4604.18 1750
4604.82 1876
4605.46 1673
4606.10 1653
4606.74 1653
4607.38 1559
4608.02 1509
4608.66 1641
4609.30 1598
4609.94 1612
4610.58 1656
4611.22 1567
4611.86 1488
4612.50 1509
4613.14 1498
4613.78 1495
4614.42 1594
4615.06 1577
4615.70 1536
4616.35 1612
4616.99 1475
4617.63 1543
4618.27 1438
4618.91 1478
4619.55 1534
4620.19 1519
4620.83 1499
4621.47 1493
4622.11 1533
4622.76 1588
4623.40 1530
4624.04 1656
4624.68 1560
4625.32 1518
4625.96 1479
4626.60 1559
4627.25 1575
4627.89 1701
4628.53 1645
4629.17 1653
4629.81 1527
4630.45 1674
4631.10 1722
4631.74 1743
4632.38 1697
4633.02 1766
4633.66 1691
4634.30 1650
4634.95 1710
4635.59 1699
4636.23 1675
4636.87 1759
4637.52 1784
4638.16 1647
4638.80 1702
4639.44 1642
4640.08 1618
4640.73 1548
4641.37 1697
4642.01 1632
4642.66 1773
4643.30 1678
4643.94 1626
4644.58 1622
4645.23 1643
4645.87 1685
4646.51 1510
4647.15 1570
4647.80 1559
4648.44 1644
4649.08 1591
4649.73 1516
4650.37 1541
4651.01 1523
4651.66 1549
4652.30 1637
4652.94 1647
4653.59 1584
4654.23 1502
4654.87 1539
4655.52 1528
4656.16 1583
4656.80 1546
4657.45 1597
4658.09 1543
4658.73 1392
4659.38 1342
4660.02 1378
4660.67 1423
4661.31 1450
4661.95 1428
4662.60 1384
4663.24 1481
4663.89 1408
4664.53 1436
4665.17 1412
4665.82 1392
4666.46 1431
4667.11 1466
4667.75 1416
4668.40 1470
4669.04 1479
4669.68 1436
4670.33 1425
4670.97 1477
4671.62 1545
4672.26 1599
4672.91 1403
4673.55 1412
4674.20 1396
4674.84 1401
4675.49 1502
4676.13 1573
4676.78 1634
4677.42 1484
4678.07 1617
4678.71 1607
4679.36 1630
4680.00 1582
4680.65 1657
4681.29 1683
4681.94 1580
4682.58 1449
4683.23 1644
4683.87 1794
4684.52 1614
4685.16 1610
4685.81 1527
4686.46 1605
4687.10 1618
4687.75 1681
4688.39 1605
4689.04 1699
4689.68 1531
4690.33 1621
4690.98 1530
4691.62 1652
4692.27 1687
4692.91 1695
4693.56 1645
4694.21 1777
4694.85 1692
4695.50 1813
4696.15 2000
4696.79 2060
4697.44 2322
4698.08 2265
4698.73 2280
4699.38 2254
4700.02 2111
4700.67 2109
4701.32 2226
4701.96 1982
4702.61 1878
4703.26 1901
4703.90 1747
4704.55 1770
4705.20 1701
4705.84 1686
4706.49 1704
4707.14 1669
4707.79 1654
4708.43 1667
4709.08 1630
4709.73 1759
4710.37 1875
4711.02 1846
4711.67 1688
4712.32 1759
4712.96 1808
4713.61 1782
4714.26 1623
4714.91 1547
4715.55 1658
4716.20 1753
4716.85 1722
4717.50 1634
4718.15 1611
4718.79 1645
4719.44 1732
4720.09 1750
4720.74 1785
4721.39 1680
4722.03 1841
4722.68 1694
4723.33 1822
4723.98 1852
4724.63 1839
4725.27 1830
4725.92 1887
4726.57 2015
4727.22 1942
4727.87 1817
4728.52 1710
4729.16 1632
4729.81 1734
4730.46 1758
4731.11 1699
4731.76 1593
4732.41 1535
4733.06 1619
4733.71 1819
4734.36 1644
4735.00 1548
4735.65 1504
4736.30 1595
4736.95 1669
4737.60 1552
4738.25 1520
4738.90 1565
4739.55 1635
4740.20 1660
4740.85 1634
4741.50 1695
4742.15 1834
4742.80 1830
4743.44 1843
4744.09 1795
4744.74 1860
4745.39 1861
4746.04 1767
4746.69 1792
4747.34 1776
4747.99 1747
4748.64 1861
4749.29 2036
4749.94 2038
4750.59 2194
4751.24 2332
4751.89 2089
4752.54 2010
4753.19 2130
4753.84 1984
4754.49 1777
4755.14 1779
4755.79 1810
4756.44 1801
4757.10 1707
4757.75 1659
4758.40 1640
4759.05 1580
4759.70 1611
4760.35 1664
4761.00 1690
4761.65 1696
4762.30 1773
4762.95 1690
4763.60 1622
4764.25 1648
4764.90 1827
4765.56 1801
4766.21 1874
4766.86 1791
4767.51 1839
4768.16 1693
4768.81 1813
4769.46 1749
4770.11 1794
4770.77 1699
4771.42 1718
4772.07 1643
4772.72 1543
4773.37 1523
4774.02 1601
4774.67 1662
4775.33 1692
4775.98 1814
4776.63 1740
4777.28 1727
4777.93 1667
4778.59 1757
4779.24 1831
4779.89 1889
4780.54 1883
4781.19 1846
4781.85 1937
4782.50 1699
4783.15 1916
4783.80 1881
4784.46 1849
4785.11 1741
4785.76 1783
4786.41 1837
4787.07 1805
4787.72 1731
4788.37 1803
4789.02 1793
4789.68 1838
4790.33 1860
4790.98 1680
4791.63 1667
4792.29 1592
4792.94 1608
4793.59 1632
4794.25 1789
4794.90 1805
4795.55 1840
4796.21 1849
4796.86 1813
4797.51 1735
4798.17 1745
4798.82 2016
4799.47 1845
4800.13 1763
4800.78 1878
4801.43 1698
4802.09 1719
4802.74 1746
4803.39 1751
4804.05 1735
4804.70 1677
4805.35 1576
4806.01 1626
4806.66 1731
4807.32 1695
4807.97 1761
4808.62 1720
4809.28 1751
4809.93 1774
4810.59 1750
4811.24 1738
4811.89 1768
4812.55 1720
4813.20 1687
4813.86 1764
4814.51 1763
4815.17 1821
4815.82 1767
4816.48 1756
4817.13 1912
4817.78 1829
4818.44 1948
4819.09 2207
4819.75 2070
4820.40 2003
4821.06 2013
4821.71 2006
4822.37 1985
4823.02 1968
4823.68 2043
4824.33 2081
4824.99 2160
4825.64 2062
4826.30 2178
4826.95 2240
4827.61 2485
4828.26 2373
4828.92 2333
4829.58 2447
4830.23 2435
4830.89 2256
4831.54 2370
4832.20 2475
4832.85 2638
4833.51 2530
4834.16 2497
4834.82 2425
4835.48 2601
4836.13 2668
4836.79 2604
4837.44 2533
4838.10 2754
4838.76 2798
4839.41 2892
4840.07 2885
4840.72 2958
4841.38 2862
4842.04 2876
4842.69 3050
4843.35 2978
4844.01 3212
4844.66 3266
4845.32 3441
4845.98 3624
4846.63 3935
4847.29 4151
4847.95 4330
4848.60 4760
4849.26 4679
4849.92 4629
4850.57 4896
4851.23 4695
4851.89 4503
4852.54 4266
4853.20 4152
4853.86 3835
4854.51 3721
4855.17 3889
4855.83 3827
4856.49 4091
4857.14 4120
4857.80 4230
4858.46 4211
4859.12 4294
4859.77 4146
4860.43 4040
4861.09 3885
4861.75 3888
4862.40 3800
4863.06 3754
4863.72 3515
4864.38 3514
4865.03 3563
4865.69 3510
4866.35 3652
4867.01 3512
4867.67 3317
4868.32 3356
4868.98 3448
4869.64 3347
4870.30 3150
4870.96 3005
4871.62 3046
4872.27 2930
4872.93 2855
4873.59 2755
4874.25 2997
4874.91 2924
4875.57 2989
4876.22 2888
4876.88 2845
4877.54 2956
4878.20 2830
4878.86 2777
4879.52 2896
4880.18 2638
4880.84 2571
4881.49 2545
4882.15 2556
4882.81 2454
4883.47 2445
4884.13 2494
4884.79 2388
4885.45 2366
4886.11 2448
4886.77 2527
4887.43 2508
4888.09 2500
4888.75 2536
4889.41 2849
4890.07 2895
4890.72 2938
4891.38 2659
4892.04 2666
4892.70 2474
4893.36 2347
4894.02 2395
4894.68 2495
4895.34 2263
4896.00 2295
4896.66 2475
4897.32 2297
4897.98 2285
4898.64 2486
4899.30 2285
4899.96 2279
4900.62 2274
4901.28 2217
4901.94 2247
4902.60 2320
4903.27 2296
4903.93 2109
4904.59 1989
4905.25 2257
4905.91 2192
4906.57 2207
4907.23 2001
4907.89 1925
4908.55 1965
4909.21 2106
4909.87 2029
4910.53 1909
4911.19 2043
4911.85 2031
4912.52 2004
4913.18 1964
4913.84 1878
4914.50 1706
4915.16 1765
4915.82 1724
4916.48 1781
4917.14 2016
4917.81 1885
4918.47 1774
4919.13 1743
4919.79 1842
4920.45 1664
4921.11 1829
4921.77 1771
4922.44 1701
4923.10 1760
4923.76 1764
4924.42 1848
4925.08 1828
4925.75 1756
4926.41 1824
4927.07 1934
4927.73 1867
4928.39 1899
4929.06 1774
4929.72 1734
4930.38 1711
4931.04 1828
4931.71 1701
4932.37 1704
4933.03 1616
4933.69 1718
4934.36 1745
4935.02 1724
4935.68 1810
4936.34 1833
4937.01 1666
4937.67 1709
4938.33 1720
4938.99 1723
4939.66 1691
4940.32 1589
4940.98 1587
4941.65 1668
4942.31 1651
4942.97 1553
4943.63 1651
4944.30 1671
4944.96 1686
4945.62 1803
4946.29 1560
4946.95 1536
4947.61 1614
4948.28 1636
4948.94 1633
4949.61 1736
4950.27 1565
4950.93 1583
4951.60 1548
4952.26 1544
4952.92 1398
4953.59 1436
4954.25 1588
4954.92 1603
4955.58 1669
4956.24 1641
4956.91 1576
4957.57 1523
4958.24 1655
4958.90 1522
4959.56 1572
4960.23 1682
4960.89 1755
4961.56 1768
4962.22 1825
4962.89 1775
4963.55 1912
4964.21 1896
4964.88 1868
4965.54 1802
4966.21 1795
4966.87 1736
4967.54 1628
4968.20 1601
4968.87 1678
4969.53 1615
4970.20 1598
4970.86 1690
4971.53 1604
4972.19 1633
4972.86 1706
4973.52 1802
4974.19 1710
4974.85 1600
4975.52 1551
4976.18 1650
4976.85 1601
4977.51 1553
4978.18 1565
4978.85 1724
4979.51 1728
4980.18 1645
4980.84 1575
4981.51 1460
4982.17 1572
4982.84 1576
4983.50 1609
4984.17 1506
4984.84 1549
4985.50 1643
4986.17 1634
4986.83 1717
4987.50 1686
4988.17 1816
4988.83 1776
4989.50 1877
4990.17 1797
4990.83 1796
4991.50 1651
4992.16 1742
4992.83 1749
4993.50 1630
4994.16 1554
4994.83 1542
4995.50 1445
4996.16 1456
4996.83 1476
4997.50 1404
4998.16 1324
4998.83 1420
4999.50 1481
5000.16 1496
5000.83 1500
5001.50 1388
5002.17 1391
5002.83 1558
5003.50 1449
5004.17 1420
5004.83 1530
5005.50 1486
5006.17 1550
5006.84 1529
5007.50 1463
5008.17 1427
5008.84 1443
5009.51 1405
5010.17 1564
5010.84 1499
5011.51 1432
5012.18 1508
5012.84 1599
5013.51 1398
5014.18 1426
5014.85 1508
5015.52 1611
5016.18 1612
5016.85 1460
5017.52 1490
5018.19 1510
5018.86 1475
5019.52 1499
5020.19 1544
5020.86 1491
5021.53 1494
5022.20 1528
5022.87 1438
5023.54 1476
5024.20 1530
5024.87 1608
5025.54 1660
5026.21 1608
5026.88 1546
5027.55 1504
5028.22 1458
5028.88 1650
5029.55 1538
5030.22 1554
5030.89 1637
5031.56 1483
5032.23 1565
5032.90 1488
5033.57 1437
5034.24 1410
5034.91 1370
5035.58 1497
5036.25 1482
5036.91 1305
5037.58 1342
5038.25 1410
5038.92 1385
5039.59 1410
5040.26 1406
5040.93 1373
5041.60 1331
5042.27 1325
5042.94 1341
5043.61 1427
5044.28 1423
5044.95 1362
5045.62 1332
5046.29 1468
5046.96 1512
5047.63 1540
5048.30 1485
5048.97 1399
5049.64 1353
5050.31 1351
5050.98 1382
5051.65 1325
5052.32 1403
5052.99 1511
5053.66 1471
5054.33 1445
5055.00 1477
5055.68 1408
5056.35 1381
5057.02 1446
5057.69 1351
5058.36 1393
5059.03 1397
5059.70 1277
5060.37 1286
5061.04 1360
5061.71 1344
5062.38 1434
5063.06 1379
5063.73 1377
5064.40 1311
5065.07 1437
5065.74 1373
5066.41 1293
5067.08 1414
5067.75 1441
5068.43 1367
5069.10 1338
5069.77 1437
5070.44 1439
5071.11 1410
5071.78 1387
5072.46 1458
5073.13 1520
5073.80 1406
5074.47 1417
5075.14 1456
5075.81 1603
5076.49 1510
5077.16 1499
5077.83 1510
5078.50 1638
5079.18 1691
5079.85 1620
5080.52 1395
5081.19 1420
5081.86 1374
5082.54 1466
5083.21 1455
5083.88 1351
5084.55 1385
5085.23 1462
5085.90 1489
5086.57 1495
5087.25 1525
5087.92 1602
5088.59 1548
5089.26 1504
5089.94 1678
5090.61 1718
5091.28 1584
5091.96 1544
5092.63 1618
5093.30 1690
5093.97 1770
5094.65 1584
5095.32 1525
5095.99 1507
5096.67 1508
5097.34 1394
5098.01 1354
5098.69 1480
5099.36 1485
5100.04 1474
5100.71 1477
5101.38 1678
5102.06 1660
5102.73 1581
5103.40 1649
5104.08 1611
5104.75 1485
5105.43 1647
5106.10 1653
5106.77 1514
5107.45 1580
5108.12 1546
5108.80 1479
5109.47 1473
5110.14 1552
5110.82 1566
5111.49 1548
5112.17 1439
5112.84 1370
5113.52 1508
5114.19 1582
5114.87 1454
5115.54 1327
5116.21 1453
5116.89 1689
5117.56 1542
5118.24 1514
5118.91 1602
5119.59 1536
5120.26 1467
5120.94 1403
5121.61 1491
5122.29 1514
5122.96 1527
5123.64 1475
5124.31 1508
5124.99 1622
5125.66 1491
5126.34 1469
5127.01 1572
5127.69 1432
5128.37 1453
5129.04 1531
5129.72 1558
5130.39 1531
5131.07 1543
5131.74 1462
5132.42 1490
5133.09 1517
5133.77 1372
5134.45 1370
5135.12 1494
5135.80 1457
5136.47 1467
5137.15 1371
5137.83 1329
5138.50 1379
5139.18 1405
5139.85 1505
5140.53 1474
5141.21 1451
5141.88 1399
5142.56 1353
5143.24 1264
5143.91 1287
5144.59 1252
5145.27 1317
5145.94 1336
5146.62 1242
5147.30 1272
5147.97 1356
5148.65 1332
5149.33 1346
5150.00 1304
5150.68 1276
5151.36 1394
5152.03 1365
5152.71 1336
5153.39 1318
5154.07 1306
5154.74 1389
5155.42 1418
5156.10 1394
5156.77 1402
5157.45 1257
5158.13 1189
5158.81 1267
5159.48 1312
5160.16 1234
5160.84 1330
5161.52 1310
5162.19 1374
5162.87 1316
5163.55 1232
5164.23 1349
5164.91 1363
5165.58 1482
5166.26 1327
5166.94 1349
5167.62 1345
5168.30 1423
5168.97 1326
5169.65 1365
5170.33 1251
5171.01 1155
5171.69 1289
5172.37 1238
5173.04 1239
5173.72 1326
5174.40 1326
5175.08 1302
5175.76 1333
5176.44 1422
5177.11 1379
5177.79 1394
5178.47 1284
5179.15 1393
5179.83 1392
5180.51 1294
5181.19 1346
5181.87 1336
5182.55 1319
5183.22 1293
5183.90 1284
5184.58 1321
5185.26 1300
5185.94 1297
5186.62 1273
5187.30 1323
5187.98 1165
5188.66 1259
5189.34 1447
5190.02 1387
5190.70 1341
5191.38 1178
5192.06 1265
5192.74 1243
5193.42 1337
5194.10 1315
5194.78 1336
5195.46 1335
5196.14 1328
5196.82 1293
5197.50 1256
5198.18 1293
5198.86 1279
5199.54 1339
5200.22 1265
5200.90 1279
5201.58 1326
5202.26 1168
5202.94 1301
5203.62 1422
5204.30 1362
5204.98 1418
5205.66 1382
5206.34 1389
5207.02 1276
5207.70 1302
5208.38 1381
5209.06 1331
5209.74 1485
5210.42 1415
5211.10 1406
5211.79 1345
5212.47 1357
5213.15 1441
5213.83 1468
5214.51 1593
5215.19 1449
5215.87 1594
5216.55 1581
5217.23 1477
5217.92 1523
5218.60 1443
5219.28 1484
5219.96 1580
5220.64 1540
5221.32 1518
5222.00 1429
5222.69 1446
5223.37 1541
5224.05 1586
5224.73 1494
5225.41 1456
5226.10 1379
5226.78 1460
5227.46 1503
5228.14 1490
5228.82 1361
5229.51 1386
5230.19 1386
5230.87 1389
5231.55 1376
5232.23 1438
5232.92 1421
5233.60 1469
5234.28 1402
5234.96 1562
5235.65 1418
5236.33 1562
5237.01 1616
5237.69 1520
5238.38 1586
5239.06 1523
5239.74 1551
5240.42 1370
5241.11 1433
5241.79 1459
5242.47 1460
5243.16 1441
5243.84 1453
5244.52 1420
5245.21 1503
5245.89 1429
5246.57 1393
5247.26 1432
5247.94 1502
5248.62 1565
5249.31 1613
5249.99 1771
5250.67 1648
5251.36 1561
5252.04 1667
5252.72 1613
5253.41 1595
5254.09 1451
5254.77 1463
5255.46 1303
5256.14 1335
5256.83 1336
5257.51 1472
5258.19 1487
5258.88 1477
5259.56 1531
5260.25 1536
5260.93 1670
5261.61 1565
5262.30 1479
5262.98 1513
5263.67 1573
5264.35 1531
5265.04 1577
5265.72 1667
5266.40 1669
5267.09 1509
5267.77 1405
5268.46 1416
5269.14 1430
5269.83 1405
5270.51 1342
5271.20 1239
5271.88 1329
5272.57 1344
5273.25 1363
5273.94 1218
5274.62 1385
5275.31 1393
5275.99 1373
5276.68 1421
5277.36 1512
5278.05 1335
5278.73 1413
5279.42 1404
5280.10 1434
5280.79 1384
5281.47 1402
5282.16 1466
5282.85 1456
5283.53 1297
5284.22 1321
5284.90 1351
5285.59 1496
5286.27 1385
5286.96 1237
5287.65 1300
5288.33 1286
5289.02 1302
5289.70 1280
5290.39 1367
5291.08 1393
5291.76 1368
5292.45 1336
5293.13 1432
5293.82 1459
5294.51 1465
5295.19 1455
5295.88 1463
5296.57 1393
5297.25 1389
5297.94 1463
5298.63 1526
5299.31 1476
5300.00 1534
5300.69 1517
5301.37 1580
5302.06 1509
5302.75 1598
5303.43 1505
5304.12 1518
5304.81 1468
5305.49 1530
5306.18 1370
5306.87 1394
5307.56 1488
5308.24 1477
5308.93 1507
5309.62 1579
5310.30 1475
5310.99 1572
5311.68 1452
5312.37 1339
5313.05 1430
5313.74 1621
5314.43 1386
5315.12 1326
5315.81 1415
5316.49 1506
5317.18 1541
5317.87 1642
5318.56 1745
5319.24 1582
5319.93 1595
5320.62 1717
5321.31 1628
5322.00 1629
5322.68 1463
5323.37 1508
5324.06 1454
5324.75 1562
5325.44 1482
5326.13 1392
5326.81 1428
5327.50 1387
5328.19 1312
5328.88 1318
5329.57 1322
5330.26 1270
5330.95 1384
5331.63 1317
5332.32 1347
5333.01 1340
5333.70 1345
5334.39 1327
5335.08 1269
5335.77 1253
5336.46 1374
5337.15 1353
5337.84 1439
5338.52 1483
5339.21 1425
5339.90 1415
5340.59 1307
5341.28 1421
5341.97 1563
5342.66 1506
5343.35 1498
5344.04 1549
5344.73 1557
5345.42 1549
5346.11 1558
5346.80 1528
5347.49 1516
5348.18 1587
5348.87 1613
5349.56 1592
5350.25 1612
5350.94 1612
5351.63 1432
5352.32 1471
5353.01 1597
5353.70 1581
5354.39 1382
5355.08 1395
5355.77 1368
5356.46 1400
5357.15 1413
5357.84 1374
5358.53 1390
5359.22 1328
5359.91 1316
5360.60 1413
5361.29 1451
5361.98 1264
5362.67 1282
5363.36 1386
5364.06 1387
5364.75 1423
5365.44 1341
5366.13 1375
5366.82 1351
5367.51 1361
5368.20 1267
5368.89 1330
5369.58 1341
5370.27 1358
5370.97 1260
5371.66 1368
5372.35 1375
5373.04 1315
5373.73 1200
5374.42 1343
5375.11 1279
5375.81 1217
5376.50 1253
5377.19 1331
5377.88 1229
5378.57 1280
5379.26 1238
5379.96 1360
5380.65 1355
5381.34 1296
5382.03 1232
5382.72 1331
5383.42 1313
5384.11 1332
5384.80 1379
5385.49 1322
5386.19 1268
5386.88 1328
5387.57 1378
5388.26 1300
5388.96 1402
5389.65 1452
5390.34 1314
5391.03 1353
5391.73 1320
5392.42 1349
5393.11 1456
5393.80 1450
5394.50 1376
5395.19 1308
5395.88 1231
5396.57 1188
5397.27 1265
5397.96 1349
5398.65 1295
5399.35 1326
5400.04 1271
5400.73 1303
5401.43 1395
5402.12 1328
5402.81 1343
5403.51 1362
5404.20 1327
5404.89 1298
5405.59 1346
5406.28 1381
5406.97 1251
5407.67 1334
5408.36 1343
5409.06 1422
5409.75 1482
5410.44 1395
5411.14 1290
5411.83 1311
5412.52 1341
5413.22 1375
5413.91 1432
5414.61 1417
5415.30 1364
5415.99 1448
5416.69 1653
5417.38 1441
5418.08 1378
5418.77 1405
5419.47 1416
5420.16 1443
5420.86 1537
5421.55 1408
5422.24 1404
5422.94 1588
5423.63 1447
5424.33 1500
5425.02 1399
5425.72 1363
5426.41 1426
5427.11 1347
5427.80 1300
5428.50 1407
5429.19 1393
5429.89 1568
5430.58 1461
5431.28 1461
5431.97 1578
5432.67 1520
5433.36 1452
5434.06 1534
5434.75 1583
5435.45 1701
5436.15 1787
5436.84 1729
5437.54 1586
5438.23 1855
5438.93 1738
5439.62 1703
5440.32 1602
5441.01 1587
5441.71 1626
5442.41 1804
5443.10 1728
5443.80 1803
5444.49 1815
5445.19 2045
5445.89 1838
5446.58 1923
5447.28 1991
5447.98 1857
5448.67 1964
5449.37 2029
5450.06 1971
5450.76 1835
5451.46 1849
5452.15 1745
5452.85 1755
5453.55 1743
5454.24 1672
5454.94 1697
5455.64 1632
5456.33 1544
5457.03 1610
5457.73 1693
5458.42 1851
5459.12 1779
5459.82 1756
5460.51 1760
5461.21 1876
5461.91 1937
5462.61 1710
5463.30 1855
5464.00 1936
5464.70 1959
5465.40 1870
5466.09 1804
5466.79 1747
5467.49 1944
5468.18 1911
5468.88 1920
5469.58 1911
5470.28 1923
5470.98 1972
5471.67 1911
5472.37 2165
5473.07 2216
5473.77 2237
5474.46 2221
5475.16 2330
5475.86 2452
5476.56 2671
5477.26 2887
5477.95 3221
5478.65 3408
5479.35 3738
5480.05 3596
5480.75 3539
5481.45 3401
5482.14 3253
5482.84 3248
5483.54 2984
5484.24 2658
5484.94 2673
5485.64 2679
5486.34 2649
5487.03 2707
5487.73 2715
5488.43 2500
5489.13 2449
5489.83 2697
5490.53 2580
5491.23 2571
5491.93 2647
5492.63 2679
5493.33 2736
5494.02 2861
5494.72 2931
5495.42 2847
5496.12 3011
5496.82 3273
5497.52 3683
5498.22 4295
5498.92 4794
5499.62 5149
5500.32 5189
5501.02 5164
5501.72 4671
5502.42 4251
5503.12 3875
5503.82 3563
5504.52 3385
5505.22 2990
5505.92 2607
5506.62 2692
5507.32 2715
5508.02 2769
5508.72 2478
5509.42 2359
5510.12 2354
5510.82 2280
5511.52 2233
5512.22 2378
5512.92 2289
5513.62 2114
5514.32 2073
5515.02 1988
5515.72 2091
5516.42 1991
5517.12 2035
5517.82 2027
5518.52 1842
5519.22 2048
5519.93 2070
5520.63 1945
5521.33 1869
5522.03 1872
5522.73 1852
5523.43 1731
5524.13 1781
5524.83 1659
5525.53 1595
5526.23 1779
5526.94 1757
5527.64 1685
5528.34 1697
5529.04 1723
5529.74 1684
5530.44 1553
5531.14 1590
5531.85 1563
5532.55 1663
5533.25 1641
5533.95 1605
5534.65 1549
5535.35 1560
5536.06 1592
5536.76 1626
5537.46 1610
5538.16 1563
5538.86 1583
5539.57 1526
5540.27 1548
5540.97 1514
5541.67 1577
5542.37 1533
5543.08 1537
5543.78 1575
5544.48 1489
5545.18 1488
5545.89 1417
5546.59 1521
5547.29 1534
5547.99 1534
5548.70 1729
5549.40 1574
5550.10 1515
5550.81 1652
5551.51 1529
5552.21 1560
5552.91 1458
5553.62 1460
5554.32 1521
5555.02 1474
5555.73 1480
5556.43 1604
5557.13 1608
5557.84 1567
5558.54 1553
5559.24 1623
5559.95 1603
5560.65 1644
5561.35 1645
5562.06 1551
5562.76 1698
5563.46 1628
5564.17 1599
5564.87 1560
5565.57 1571
5566.28 1554
5566.98 1419
5567.69 1441
5568.39 1597
5569.09 1490
5569.80 1495
5570.50 1545
5571.21 1541
5571.91 1481
5572.61 1463
5573.32 1529
5574.02 1576
5574.73 1432
5575.43 1463
5576.14 1552
5576.84 1567
5577.54 1625
5578.25 1503
5578.95 1480
5579.66 1633
5580.36 1646
5581.07 1497
5581.77 1374
5582.48 1321
5583.18 1439
5583.89 1330
5584.59 1504
5585.30 1534
5586.00 1411
5586.71 1383
5587.41 1374
5588.12 1367
5588.82 1285
5589.53 1261
5590.23 1395
5590.94 1413
5591.64 1365
5592.35 1422
5593.05 1508
5593.76 1454
5594.47 1422
5595.17 1429
5595.88 1377
5596.58 1387
5597.29 1521
5597.99 1474
5598.70 1341
5599.41 1330
5600.11 1292
5600.82 1444
5601.52 1374
5602.23 1282
5602.94 1237
5603.64 1450
5604.35 1356
5605.05 1335
5605.76 1365
5606.47 1391
5607.17 1408
5607.88 1287
5608.59 1329
5609.29 1404
5610.00 1464
5610.70 1369
5611.41 1385
5612.12 1271
5612.82 1413
5613.53 1493
5614.24 1385
5614.95 1277
5615.65 1295
5616.36 1328
5617.07 1378
5617.77 1332
5618.48 1322
5619.19 1307
5619.89 1394
5620.60 1413
5621.31 1327
5622.02 1312
5622.72 1328
5623.43 1361
5624.14 1392
5624.85 1374
5625.55 1422
5626.26 1375
5626.97 1457
5627.68 1508
5628.38 1512
5629.09 1508
5629.80 1553
5630.51 1545
5631.21 1417
5631.92 1494
5632.63 1535
5633.34 1490
5634.05 1378
5634.75 1454
5635.46 1458
5636.17 1351
5636.88 1428
5637.59 1379
5638.30 1458
5639.00 1500
5639.71 1551
5640.42 1474
5641.13 1525
5641.84 1342
5642.55 1411
5643.26 1402
5643.96 1571
5644.67 1448
5645.38 1390
5646.09 1406
5646.80 1517
5647.51 1621
5648.22 1504
5648.93 1496
5649.64 1459
5650.34 1445
5651.05 1480
5651.76 1506
5652.47 1507
5653.18 1488
5653.89 1675
5654.60 1672
5655.31 1696
5656.02 1848
5656.73 1975
5657.44 1760
5658.15 1794
5658.86 1717
5659.57 1694
5660.28 1631
5660.99 1518
5661.70 1604
5662.41 1694
5663.12 1630
5663.83 1546
5664.54 1522
5665.25 1469
5665.96 1507
5666.67 1453
5667.38 1425
5668.09 1420
5668.80 1412
5669.51 1526
5670.22 1506
5670.93 1503
5671.64 1470
5672.35 1480
5673.06 1383
5673.77 1517
5674.48 1493
5675.19 1353
5675.90 1422
5676.61 1459
5677.32 1379
5678.03 1249
5678.74 1270
5679.45 1265
5680.17 1367
5680.88 1317
5681.59 1391
5682.30 1466
5683.01 1346
5683.72 1371
5684.43 1396
5685.14 1517
5685.85 1455
5686.57 1341
5687.28 1378
5687.99 1400
5688.70 1323
5689.41 1257
5690.12 1321
5690.84 1344
5691.55 1433
5692.26 1288
5692.97 1275
5693.68 1321
5694.39 1370
5695.11 1313
5695.82 1309
5696.53 1263
5697.24 1241
5697.95 1264
5698.67 1310
5699.38 1330
5700.09 1311
5700.80 1276
5701.51 1295
5702.23 1339
5702.94 1389
5703.65 1293
5704.36 1269
5705.08 1311
5705.79 1306
5706.50 1227
5707.21 1280
5707.93 1249
5708.64 1332
5709.35 1305
5710.07 1242
5710.78 1292
5711.49 1200
5712.20 1167
5712.92 1219
5713.63 1184
5714.34 1209
5715.06 1337
5715.77 1281
5716.48 1303
5717.20 1222
5717.91 1315
5718.62 1270
5719.34 1282
5720.05 1324
5720.76 1308
5721.48 1358
5722.19 1225
5722.90 1244
5723.62 1251
5724.33 1386
5725.05 1342
5725.76 1417
5726.47 1447
5727.19 1510
5727.90 1461
5728.61 1431
5729.33 1491
5730.04 1495
5730.76 1388
5731.47 1448
5732.19 1396
5732.90 1236
5733.61 1276
5734.33 1262
5735.04 1213
5735.76 1277
5736.47 1282
5737.19 1372
5737.90 1345
5738.61 1196
5739.33 1176
5740.04 1201
5740.76 1354
5741.47 1310
5742.19 1291
5742.90 1360
5743.62 1368
5744.33 1354
5745.05 1198
5745.76 1230
5746.48 1283
5747.19 1275
5747.91 1258
5748.62 1311
5749.34 1217
5750.05 1166
5750.77 1247
5751.49 1250
5752.20 1146
5752.92 1232
5753.63 1228
5754.35 1271
5755.06 1308
5755.78 1299
5756.49 1224
5757.21 1277
5757.93 1247
5758.64 1300
5759.36 1261
5760.07 1270
5760.79 1235
5761.51 1186
5762.22 1173
5762.94 1207
5763.65 1283
5764.37 1208
5765.09 1342
5765.80 1330
5766.52 1311
5767.24 1263
5767.95 1189
5768.67 1253
5769.39 1202
5770.10 1425
5770.82 1329
5771.53 1300
5772.25 1293
5772.97 1221
5773.69 1239
5774.40 1325
5775.12 1405
5775.84 1405
5776.55 1408
5777.27 1282
5777.99 1239
5778.70 1322
5779.42 1351
5780.14 1323
5780.86 1391
5781.57 1340
5782.29 1328
5783.01 1474
5783.72 1427
5784.44 1345
5785.16 1438
5785.88 1339
5786.59 1428
5787.31 1350
5788.03 1296
5788.75 1382
5789.47 1421
5790.18 1411
5790.90 1401
5791.62 1451
5792.34 1471
5793.06 1464
5793.77 1344
5794.49 1353
5795.21 1354
5795.93 1489
5796.65 1503
5797.36 1577
5798.08 1632
5798.80 1770
5799.52 1778
5800.24 1889
5800.96 2103
5801.67 2188
5802.39 2256
5803.11 2194
5803.83 2049
5804.55 1920
5805.27 1734
5805.99 1558
5806.71 1543
5807.42 1627
5808.14 1516
5808.86 1474
5809.58 1534
5810.30 1483
5811.02 1555
5811.74 1510
5812.46 1463
5813.18 1546
5813.90 1508
5814.62 1353
5815.34 1405
5816.05 1513
5816.77 1558
5817.49 1493
5818.21 1541
5818.93 1578
5819.65 1608
5820.37 1565
5821.09 1673
5821.81 1484
5822.53 1474
5823.25 1472
5823.97 1427
5824.69 1457
5825.41 1455
5826.13 1544
5826.85 1484
5827.57 1448
5828.29 1324
5829.01 1418
5829.73 1435
5830.45 1491
5831.17 1502
5831.89 1346
5832.61 1350
5833.33 1452
5834.05 1525
5834.78 1443
5835.50 1294
5836.22 1434
5836.94 1478
5837.66 1468
5838.38 1335
5839.10 1398
5839.82 1330
5840.54 1463
5841.26 1459
5841.98 1383
5842.70 1479
5843.43 1429
5844.15 1321
5844.87 1405
5845.59 1403
5846.31 1445
5847.03 1371
5847.75 1377
5848.47 1328
5849.20 1484
5849.92 1496
5850.64 1416
5851.36 1355
5852.08 1239
5852.80 1339
5853.53 1385
5854.25 1467
5854.97 1426
5855.69 1375
5856.41 1333
5857.14 1386
5857.86 1473
5858.58 1384
5859.30 1378
5860.02 1493
5860.75 1523
5861.47 1492
5862.19 1447
5862.91 1416
5863.64 1371
5864.36 1551
5865.08 1506
5865.80 1498
5866.52 1472
5867.25 1574
5867.97 1605
5868.69 1480
5869.42 1450
5870.14 1465
5870.86 1418
5871.58 1491
5872.31 1553
5873.03 1430
5873.75 1385
5874.48 1552
5875.20 1557
5875.92 1505
5876.65 1540
5877.37 1621
5878.09 1509
5878.81 1521
5879.54 1539
5880.26 1520
5880.99 1575
5881.71 1645
5882.43 1647
5883.16 1597
5883.88 1627
5884.60 1679
5885.33 1607
5886.05 1620
5886.77 1553
5887.50 1553
5888.22 1630
5888.95 1628
5889.67 1739
5890.39 1669
5891.12 1631
5891.84 1557
5892.57 1540
5893.29 1589
5894.01 1613
5894.74 1609
5895.46 1649
5896.19 1617
5896.91 1536
5897.64 1620
5898.36 1633
5899.09 1591
5899.81 1686
5900.53 1726
5901.26 1674
5901.98 1706
5902.71 1796
5903.43 1790
5904.16 1760
5904.88 1890
5905.61 1948
5906.33 1894
5907.06 1790
5907.78 1894
5908.51 1790
5909.23 1910
5909.96 1802
5910.68 1961
5911.41 1944
5912.14 1991
5912.86 1883
5913.59 1795
5914.31 1855
5915.04 1930
5915.76 2007
5916.49 1952
5917.21 2132
5917.94 1991
5918.67 1948
5919.39 1955
5920.12 2020
5920.84 1906
5921.57 1938
5922.29 1937
5923.02 2154
5923.75 2146
5924.47 2111
5925.20 2031
5925.93 2144
5926.65 2087
5927.38 2359
5928.10 2318
5928.83 2256
5929.56 2264
5930.28 2240
5931.01 2377
5931.74 2273
5932.46 2245
5933.19 2410
5933.92 2376
5934.64 2365
5935.37 2594
5936.10 2542
5936.82 2573
5937.55 2553
5938.28 2790
5939.00 2748
5939.73 2749
5940.46 2822
5941.19 2860
5941.91 2872
5942.64 2932
5943.37 2973
5944.09 2920
5944.82 3065
5945.55 3106
5946.28 3298
5947.00 3406
5947.73 3406
5948.46 3640
5949.19 3862
5949.92 3992
5950.64 4113
5951.37 4135
5952.10 4182
5952.83 4223
5953.55 4109
5954.28 4058
5955.01 4152
5955.74 4016
5956.47 4162
5957.19 4049
5957.92 3990
5958.65 4142
5959.38 4345
5960.11 4366
5960.84 4174
5961.56 4259
5962.29 4334
5963.02 4775
5963.75 5053
5964.48 5283
5965.21 5555
5965.94 5826
5966.66 5835
5967.39 5968
5968.12 5805
5968.85 5547
5969.58 5363
5970.31 5341
5971.04 5142
5971.77 5096
5972.50 5061
5973.22 4978
5973.95 5242
5974.68 5223
5975.41 4971
5976.14 5068
5976.87 5208
5977.60 5514
5978.33 5417
5979.06 5431
5979.79 5711
5980.52 5651
5981.25 5646
5981.98 5884
5982.71 5881
5983.44 5790
5984.17 5951
5984.90 5909
5985.63 6084
5986.36 6242
5987.09 6114
5987.82 6092
5988.55 5872
5989.28 6041
5990.01 6051
5990.74 6061
5991.47 6186
5992.20 6279
5992.93 6340
5993.66 6463
5994.39 6540
5995.12 6678
5995.85 6737
5996.58 6801
5997.31 6687
5998.04 6788
5998.77 6588
5999.50 6776
6000.23 6567
6000.96 6460
6001.69 6482
6002.42 6229
6003.16 6201
6003.89 6044
6004.62 6315
6005.35 6407
6006.08 6622
6006.81 7069
6007.54 7888
6008.27 9053
6009.00 10201
6009.74 11740
6010.47 13773
6011.20 15640
6011.93 16754
6012.66 17720
6013.39 18237
6014.13 18108
6014.86 16911
6015.59 15535
6016.32 13960
6017.05 12178
6017.78 10418
6018.52 8977
6019.25 7771
6019.98 6769
6020.71 5895
6021.44 5315
6022.18 5099
6022.91 4760
6023.64 4463
6024.37 4445
6025.10 4402
6025.84 4285
6026.57 4216
6027.30 4180
6028.03 4139
6028.77 4231
6029.50 4049
6030.23 3943
6030.96 3889
6031.70 3766
6032.43 3712
6033.16 3515
6033.90 3528
6034.63 3690
6035.36 3622
6036.09 3813
6036.83 3801
6037.56 3867
6038.29 4123
6039.03 3980
6039.76 4040
6040.49 4190
6041.23 4205
6041.96 4149
6042.69 4282
6043.43 4451
6044.16 4476
6044.89 4537
6045.63 4522
6046.36 4511
6047.09 4639
6047.83 4649
6048.56 4966
6049.29 5168
6050.03 5319
6050.76 5517
6051.50 5808
6052.23 5948
6052.96 6019
6053.70 5701
6054.43 5286
6055.17 5249
6055.90 4881
6056.63 4755
6057.37 4773
6058.10 4520
6058.84 4458
6059.57 4311
6060.31 4448
6061.04 4355
6061.77 4324
6062.51 4440
6063.24 4085
6063.98 4008
6064.71 3928
6065.45 3938
6066.18 3837
6066.92 3746
6067.65 3829
6068.39 3865
6069.12 3810
6069.86 3611
6070.59 3635
6071.33 3643
6072.06 3561
6072.80 3637
6073.53 3429
6074.27 3399
6075.00 3485
6075.74 3479
6076.47 3560
6077.21 3373
6077.95 3364
6078.68 3314
6079.42 3264
6080.15 3244
6080.89 3191
6081.62 3183
6082.36 3185
6083.09 3189
6083.83 3193
6084.57 3193
6085.30 3078
6086.04 3145
6086.77 3159
6087.51 3097
6088.25 3249
6088.98 3177
6089.72 3150
6090.46 3384
6091.19 3403
6091.93 3066
6092.66 3152
6093.40 3098
6094.14 3069
6094.87 2981
6095.61 2927
6096.35 2964
6097.08 2809
6097.82 2915
6098.56 2820
6099.29 2854
6100.03 2849
6100.77 2936
6101.50 2743
6102.24 2735
6102.98 2887
6103.72 2839
6104.45 2646
6105.19 2741
6105.93 2748
6106.66 2763
6107.40 2804
6108.14 2811
6108.88 2928
6109.61 2820
6110.35 2807
6111.09 2856
6111.83 2849
6112.56 2839
6113.30 2968
6114.04 2875
6114.78 2856
6115.51 2844
6116.25 2805
6116.99 2994
6117.73 3036
6118.47 2961
6119.20 3041
6119.94 2990
6120.68 3058
6121.42 3050
6122.16 3197
6122.89 3211
6123.63 3403
6124.37 3308
6125.11 3168
6125.85 3184
6126.59 3230
6127.32 3213
6128.06 3296
6128.80 3306
6129.54 3221
6130.28 3272
6131.02 3320
6131.76 3287
6132.49 3360
6133.23 3388
6133.97 3277
6134.71 3362
6135.45 3528
6136.19 3356
6136.93 3436
6137.67 3365
6138.41 3168
6139.15 3445
6139.88 3547
6140.62 3372
6141.36 3516
6142.10 3515
6142.84 3534
6143.58 3575
6144.32 3733
6145.06 3602
6145.80 3540
6146.54 3644
6147.28 3641
6148.02 3785
6148.76 3900
6149.50 3845
6150.24 3961
6150.98 3978
6151.72 3970
6152.46 3853
6153.20 4134
6153.94 4025
6154.68 3910
6155.42 4222
6156.16 4130
6156.90 4221
6157.64 4363
6158.38 4518
6159.12 4575
6159.86 4790
6160.60 4872
6161.34 5176
6162.08 5152
6162.82 5331
6163.56 5669
6164.30 6044
6165.05 6104
6165.79 6620
6166.53 6645
6167.27 6710
6168.01 6481
6168.75 6186
6169.49 6171
6170.23 6141
6170.97 6344
6171.71 6016
6172.46 5931
6173.20 5890
6173.94 5665
6174.68 5399
6175.42 5416
6176.16 5430
6176.90 5599
6177.64 5675
6178.39 5582
6179.13 5891
6179.87 5828
6180.61 5924
6181.35 6056
6182.09 6101
6182.84 6046
6183.58 6205
6184.32 6296
6185.06 6156
6185.80 6411
6186.55 6321
6187.29 6660
6188.03 6693
6188.77 6783
6189.52 7091
6190.26 7310
6191.00 7331
6191.74 7636
6192.48 7679
6193.23 8050
6193.97 7933
6194.71 7743
6195.45 7962
6196.20 7825
6196.94 7575
6197.68 7559
6198.43 7546
6199.17 7764
6199.91 7885
6200.65 8169
6201.40 8566
6202.14 8956
6202.88 10252
6203.63 12127
6204.37 14579
6205.11 17372
6205.86 20191
6206.60 21904
6207.34 23392
6208.09 24634
6208.83 25287
6209.57 25348
6210.32 24770
6211.06 23166
6211.80 21465
6212.55 19564
6213.29 17237
6214.03 14232
6214.78 11912
6215.52 9914
6216.26 8444
6217.01 7717
6217.75 6909
6218.50 6596
6219.24 6290
6219.98 6320
6220.73 6549
6221.47 6518
6222.22 6861
6222.96 6960
6223.71 7093
6224.45 7198
6225.19 7091
6225.94 6905
6226.68 6392
6227.43 5976
6228.17 5388
6228.92 5041
6229.66 4868
6230.41 4597
6231.15 4384
6231.90 4327
6232.64 4230
6233.39 4303
6234.13 4297
6234.87 4337
6235.62 4411
6236.36 4620
6237.11 4788
6237.86 4935
6238.60 5267
6239.35 5431
6240.09 5131
6240.84 5153
6241.58 5288
6242.33 5100
6243.07 5118
6243.82 5184
6244.56 5203
6245.31 5259
6246.05 5530
6246.80 5491
6247.55 5491
6248.29 5441
6249.04 5118
6249.78 5094
6250.53 5170
6251.27 4985
6252.02 4839
6252.77 4683
6253.51 4754
6254.26 4668
6255.01 4635
6255.75 4591
6256.50 4547
6257.24 4524
6257.99 4552
6258.74 4586
6259.48 4532
6260.23 4562
6260.98 4514
6261.72 4239
6262.47 4089
6263.22 4206
6263.96 4156
6264.71 4076
6265.46 4044
6266.20 4021
6266.95 3801
6267.70 3809
6268.44 3775
6269.19 3945
6269.94 3861
6270.68 3651
6271.43 3763
6272.18 3719
6272.93 3772
6273.67 3725
6274.42 3696
6275.17 3672
6275.92 3638
6276.66 3783
6277.41 3737
6278.16 3844
6278.91 3664
6279.65 3681
6280.40 3633
6281.15 3556
6281.90 3465
6282.64 3315
6283.39 3345
6284.14 3376
6284.89 3250
6285.64 3387
6286.38 3197
6287.13 3098
6287.88 3057
6288.63 3088
6289.38 3270
6290.12 3201
6290.87 3137
6291.62 2992
6292.37 2917
6293.12 2942
6293.87 2996
6294.61 2996
6295.36 2875
6296.11 2845
6296.86 2800
6297.61 2829
6298.36 2836
6299.11 2837
6299.86 2917
6300.60 2668
6301.35 2727
6302.10 2634
6302.85 2731
6303.60 2707
6304.35 2710
6305.10 2703
6305.85 2722
6306.60 2625
6307.35 2771
6308.10 2975
6308.85 2919
6309.59 2853
6310.34 2766
6311.09 2850
6311.84 3079
6312.59 2969
6313.34 2905
6314.09 3115
6314.84 3054
6315.59 3026
6316.34 3071
6317.09 3108
6317.84 3152
6318.59 3003
6319.34 2883
6320.09 2827
6320.84 2783
6321.59 2703
6322.34 2675
6323.09 2638
6323.84 2507
6324.59 2533
6325.34 2517
6326.09 2561
6326.84 2269
6327.59 2243
6328.34 2354
6329.09 2316
6329.85 2293
6330.60 2244
6331.35 2259
6332.10 2352
6332.85 2534
6333.60 2350
6334.35 2299
6335.10 2382
6335.85 2329
6336.60 2317
6337.35 2342
6338.10 2336
6338.86 2343
6339.61 2279
6340.36 2306
6341.11 2228
6341.86 2270
6342.61 2297
6343.36 2320
6344.12 2235
6344.87 2216
6345.62 2304
6346.37 2328
6347.12 2409
6347.87 2451
6348.62 2515
6349.38 2650
6350.13 2644
6350.88 2551
6351.63 2739
6352.38 2804
6353.14 2896
6353.89 2804
6354.64 2898
6355.39 2737
6356.14 2640
6356.90 2590
6357.65 2519
6358.40 2448
6359.15 2396
6359.91 2431
6360.66 2531
6361.41 2450
6362.16 2501
6362.92 2712
6363.67 2623
6364.42 2513
6365.17 2435
6365.93 2492
6366.68 2502
6367.43 2525
6368.19 2468
6368.94 2327
6369.69 2301
6370.44 2295
6371.20 2397
6371.95 2369
6372.70 2190
6373.46 2313
6374.21 2244
6374.96 2141
6375.72 2283
6376.47 2277
6377.22 2167
6377.98 2339
6378.73 2335
6379.48 2334
6380.24 2302
6380.99 2288
6381.75 2149
6382.50 2294
6383.25 2155
6384.01 2150
6384.76 2215
6385.51 2247
6386.27 2262
6387.02 2205
6387.78 2083
6388.53 2062
6389.28 2123
6390.04 2066
6390.79 2088
6391.55 2028
6392.30 2030
6393.06 2082
6393.81 2156
6394.56 2159
6395.32 2013
6396.07 2103
6396.83 2145
6397.58 2060
6398.34 2080
6399.09 2060
6399.85 2238
6400.60 2184
6401.36 2130
6402.11 2135
6402.87 2117
6403.62 2061
6404.38 2099
6405.13 1991
6405.89 2263
6406.64 2226
6407.40 2220
6408.15 2233
6408.91 2238
6409.66 2252
6410.42 2344
6411.17 2291
6411.93 2207
6412.68 2213
6413.44 2154
6414.20 2145
6414.95 2044
6415.71 2196
6416.46 2146
6417.22 2179
6417.97 2189
6418.73 2135
6419.49 2171
6420.24 2138
6421.00 2040
6421.75 2171
6422.51 2221
6423.27 2150
6424.02 2101
6424.78 2144
6425.54 2134
6426.29 2226
6427.05 2193
6427.80 2285
6428.56 2066
6429.32 2119
6430.07 2098
6430.83 2069
6431.59 2241
6432.34 2186
6433.10 2277
6433.86 2372
6434.61 2265
6435.37 2206
6436.13 2334
6436.88 2189
6437.64 2277
6438.40 2171
6439.16 2324
6439.91 2434
6440.67 2268
6441.43 2265
6442.18 2265
6442.94 2180
6443.70 2164
6444.46 2246
6445.21 2297
6445.97 2304
6446.73 2346
6447.49 2263
6448.24 2300
6449.00 2445
6449.76 2580
6450.52 2496
6451.28 2491
6452.03 2620
6452.79 2614
6453.55 2473
6454.31 2466
6455.06 2576
6455.82 2684
6456.58 2635
6457.34 2599
6458.10 2504
6458.86 2588
6459.61 2734
6460.37 2775
6461.13 2665
6461.89 2711
6462.65 2843
6463.41 2788
6464.16 2820
6464.92 2886
6465.68 3012
6466.44 3130
6467.20 3027
6467.96 3111
6468.72 2951
6469.48 2966
6470.23 3141
6470.99 3281
6471.75 3275
6472.51 3169
6473.27 3080
6474.03 3245
6474.79 3238
6475.55 3382
6476.31 3440
6477.07 3501
6477.83 3484
6478.59 3535
6479.35 3432
6480.10 3562
6480.86 3686
6481.62 3749
6482.38 3880
6483.14 3813
6483.90 3892
6484.66 3951
6485.42 3874
6486.18 3823
6486.94 3884
6487.70 4015
6488.46 4231
6489.22 4189
6489.98 4501
6490.74 4586
6491.50 4634
6492.26 4844
6493.02 4960
6493.78 5056
6494.54 4892
6495.30 5103
6496.06 5089
6496.82 5086
6497.59 5274
6498.35 5166
6499.11 5070
6499.87 5045
6500.63 4897
6501.39 5126
6502.15 5274
6502.91 5278
6503.67 5223
6504.43 5195
6505.19 5333
6505.95 5552
6506.71 5995
6507.48 5876
6508.24 6127
6509.00 5963
6509.76 5997
6510.52 6104
6511.28 6107
6512.04 5978
6512.80 6275
6513.57 6148
6514.33 6560
6515.09 6431
6515.85 6256
6516.61 6288
6517.37 6495
6518.14 6884
6518.90 7046
6519.66 7071
6520.42 7256
6521.18 7443
6521.95 7766
6522.71 8166
6523.47 8595
6524.23 9171
6524.99 9923
6525.76 10614
6526.52 10699
6527.28 10732
6528.04 10989
6528.80 11257
6529.57 11250
6530.33 11441
6531.09 12275
6531.85 13518
6532.62 15655
6533.38 18112
6534.14 20534
6534.91 21908
6535.67 22719
6536.43 23158
6537.19 22405
6537.96 21214
6538.72 19540
6539.48 17288
6540.25 14802
6541.01 12024
6541.77 9900
6542.53 8379
6543.30 7151
6544.06 6556
6544.82 5931
6545.59 5466
6546.35 5290
6547.11 5126
6547.88 4928
6548.64 4974
6549.41 4843
6550.17 4881
6550.93 4689
6551.70 4674
6552.46 4664
6553.22 4545
6553.99 4604
6554.75 4383
6555.52 4360
6556.28 4322
6557.04 4333
6557.81 4427
6558.57 4449
6559.34 4475
6560.10 4649
6560.86 4542
6561.63 4683
6562.39 5056
6563.16 4979
6563.92 5219
6564.69 5209
6565.45 5225
6566.21 5325
6566.98 5265
6567.74 5236
6568.51 5141
6569.27 5508
6570.04 5516
6570.80 5631
6571.57 5709
6572.33 5917
6573.10 6087
6573.86 6269
6574.63 6674
6575.39 6552
6576.16 6336
6576.92 6415
6577.69 6200
6578.45 5964
6579.22 5902
6579.98 5721
6580.75 5578
6581.51 5483
6582.28 5440
6583.05 5603
6583.81 5529
6584.58 5506
6585.34 5629
6586.11 5622
6586.87 5765
6587.64 5644
6588.41 5596
6589.17 5701
6589.94 6047
6590.70 6488
6591.47 6617
6592.24 6881
6593.00 7204
6593.77 7359
6594.53 7461
6595.30 7321
6596.07 7213
6596.83 6723
6597.60 6413
6598.37 6037
6599.13 5532
6599.90 5379
6600.66 5360
6601.43 5333
6602.20 5091
6602.96 5262
6603.73 5284
6604.50 5474
6605.26 5723
6606.03 6123
6606.80 6415
6607.57 6546
6608.33 6664
6609.10 6629
6609.87 6432
6610.63 6338
6611.40 5981
6612.17 5537
6612.94 5183
6613.70 4850
6614.47 4555
6615.24 4448
6616.00 4383
6616.77 4215
6617.54 4226
6618.31 4044
6619.08 3847
6619.84 3868
6620.61 3839
6621.38 3791
6622.15 3980
6622.91 3821
6623.68 3778
6624.45 3753
6625.22 3638
6625.99 3631
6626.75 3578
6627.52 3628
6628.29 3676
6629.06 3749
6629.83 3792
6630.59 3909
6631.36 4021
6632.13 4328
6632.90 4668
6633.67 4826
6634.44 4883
6635.21 4755
6635.97 4589
6636.74 4325
6637.51 4153
6638.28 4081
6639.05 3894
6639.82 3804
6640.59 3769
6641.36 3710
6642.12 3577
6642.89 3516
6643.66 3327
6644.43 3473
6645.20 3507
6645.97 3435
6646.74 3449
6647.51 3443
6648.28 3540
6649.05 3672
6649.82 3601
6650.59 3511
6651.36 3574
6652.12 3401
6652.89 3501
6653.66 3528
6654.43 3396
6655.20 3612
6655.97 3618
6656.74 3573
6657.51 3459
6658.28 3351
6659.05 3293
6659.82 3188
6660.59 3376
6661.36 3237
6662.13 3202
6662.90 3333
6663.67 3325
6664.44 3314
6665.21 3234
6665.98 3357
6666.75 3321
6667.52 3316
6668.30 3168
6669.07 3259
6669.84 3199
6670.61 3089
6671.38 3265
6672.15 3184
6672.92 3270
6673.69 3283
6674.46 3322
6675.23 3287
6676.00 3270
6676.77 3307
6677.54 3440
6678.32 3384
6679.09 3639
6679.86 3542
6680.63 3615
6681.40 3828
6682.17 3844
6682.94 3896
6683.71 4019
6684.49 4162
6685.26 4060
6686.03 3997
6686.80 3748
6687.57 3560
6688.34 3424
6689.11 3356
6689.89 3233
6690.66 3310
6691.43 3080
6692.20 3217
6692.97 3169
6693.75 3003
6694.52 2904
6695.29 2848
6696.06 2901
6696.83 2752
6697.61 2739
6698.38 2975
6699.15 2935
6699.92 2801
6700.70 2778
6701.47 2840
6702.24 2709
6703.01 2822
6703.79 2737
6704.56 2722
6705.33 2841
6706.10 2791
6706.88 2843
6707.65 2850
6708.42 2683
6709.19 2592
6709.97 2654
6710.74 2544
6711.51 2689
6712.29 2595
6713.06 2567
6713.83 2638
6714.61 2509
6715.38 2577
6716.15 2554
6716.92 2403
6717.70 2521
6718.47 2489
6719.24 2584
6720.02 2526
6720.79 2488
6721.57 2489
6722.34 2578
6723.11 2649
6723.89 2732
6724.66 2613
6725.43 2570
6726.21 2538
6726.98 2586
6727.76 2509
6728.53 2494
6729.30 2485
6730.08 2541
6730.85 2526
6731.63 2558
6732.40 2679
6733.17 2635
6733.95 2678
6734.72 2700
6735.50 2788
6736.27 2708
6737.05 2678
6737.82 2610
6738.59 2623
6739.37 2652
6740.14 2527
6740.92 2546
6741.69 2572
6742.47 2714
6743.24 2768
6744.02 2875
6744.79 2952
6745.57 2840
6746.34 2795
6747.12 2964
6747.89 3241
6748.67 3234
6749.44 3394
6750.22 3743
6750.99 3847
6751.77 3884
6752.54 3836
6753.32 3679
6754.09 3739
6754.87 3488
6755.65 3044
6756.42 2976
6757.20 2904
6757.97 2794
6758.75 2830
6759.52 2825
6760.30 2646
6761.08 2588
6761.85 2608
6762.63 2560
6763.40 2685
6764.18 2565
6764.96 2489
6765.73 2487
6766.51 2497
6767.28 2600
6768.06 2392
6768.84 2512
6769.61 2502
6770.39 2500
6771.17 2415
6771.94 2439
6772.72 2528
6773.50 2447
6774.27 2320
6775.05 2428
6775.82 2414
6776.60 2373
6777.38 2398
6778.16 2411
6778.93 2449
6779.71 2355
6780.49 2436
6781.26 2294
6782.04 2357
6782.82 2345
6783.59 2182
6784.37 2220
6785.15 2288
6785.93 2259
6786.70 2184
6787.48 2216
6788.26 2231
6789.04 2247
6789.81 2217
6790.59 2203
6791.37 2140
6792.15 2164
6792.92 2196
6793.70 2082
6794.48 2042
6795.26 1981
6796.03 2136
6796.81 2209
6797.59 2259
6798.37 2176
6799.15 2149
6799.92 2300
6800.70 2263
6801.48 2230
6802.26 2173
6803.04 2358
6803.81 2368
6804.59 2426
6805.37 2378
6806.15 2187
6806.93 2316
6807.71 2228
6808.49 2164
6809.26 2155
6810.04 2113
6810.82 2147
6811.60 2249
6812.38 2138
6813.16 2260
6813.94 2400
6814.72 2344
6815.49 2333
6816.27 2385
6817.05 2212
6817.83 2218
6818.61 2124
6819.39 2262
6820.17 2163
6820.95 2211
6821.73 2238
6822.51 2385
6823.29 2276
6824.07 2384
6824.85 2329
6825.62 2365
6826.40 2190
6827.18 2277
6827.96 2363
6828.74 2188
6829.52 2249
6830.30 2390
6831.08 2302
6831.86 2294
6832.64 2313
6833.42 2398
6834.20 2289
6834.98 2264
6835.76 2420
6836.54 2300
6837.32 2215
6838.10 2177
6838.88 2235
6839.66 2169
6840.44 2140
6841.22 2259
6842.01 2330
6842.79 2245
6843.57 2325
6844.35 2390
6845.13 2509
6845.91 2777
6846.69 3162
6847.47 3317
6848.25 3662
6849.03 3958
6849.81 4142
6850.59 4242
6851.37 4273
6852.16 4114
6852.94 3853
6853.72 3588
6854.50 3197
6855.28 2903
6856.06 2783
6856.84 2740
6857.62 2733
6858.41 2573
6859.19 2442
6859.97 2516
6860.75 2539
6861.53 2607
6862.31 2675
6863.09 2689
6863.88 2845
6864.66 2961
6865.44 2931
6866.22 2899
6867.00 2958
6867.79 2847
6868.57 3009
6869.35 2993
6870.13 2755
6870.91 2679
6871.70 2782
6872.48 2818
6873.26 2792
6874.04 2676
6874.83 2680
6875.61 2707
6876.39 2946
6877.17 2948
6877.96 3042
6878.74 2950
6879.52 2957
6880.30 3095
6881.09 3152
6881.87 3306
6882.65 3613
6883.43 3759
6884.22 4198
6885.00 4545
6885.78 5185
6886.57 5688
6887.35 5669
6888.13 5821
6888.92 5539
6889.70 5043
6890.48 4607
6891.26 4169
6892.05 3908
6892.83 3527
6893.62 3523
6894.40 3377
6895.18 3261
6895.97 3385
6896.75 3338
6897.53 3338
6898.32 3380
6899.10 3321
6899.88 3491
6900.67 3386
6901.45 3412
6902.24 3478
6903.02 3424
6903.80 3440
6904.59 3442
6905.37 3304
6906.16 3259
6906.94 3108
6907.72 3336
6908.51 3355
6909.29 3365
6910.08 3201
6910.86 3111
6911.65 3199
6912.43 3119
6913.21 3164
6914.00 3072
6914.78 3144
6915.57 3239
6916.35 3197
6917.14 3069
6917.92 3036
6918.71 3149
6919.49 3213
6920.28 3253
6921.06 3405
6921.85 3324
6922.63 3364
6923.42 3334
6924.20 3421
6924.99 3406
6925.77 3339
6926.56 3495
6927.34 3512
6928.13 3486
6928.91 3590
6929.70 3630
6930.49 3536
6931.27 3709
6932.06 3728
6932.84 3674
6933.63 3594
6934.41 3739
6935.20 3804
6935.99 3822
6936.77 4194
6937.56 4335
6938.34 4447
6939.13 4507
6939.92 5097
6940.70 5216
6941.49 5406
6942.27 5583
6943.06 5600
6943.85 5682
6944.63 5727
6945.42 5696
6946.21 5577
6946.99 5603
6947.78 5603
6948.57 5533
6949.35 5436
6950.14 5208
6950.92 4994
6951.71 5002
6952.50 4735
6953.29 4688
6954.07 4801
6954.86 4919
6955.65 4786
6956.43 4922
6957.22 4949
6958.01 4973
6958.79 5097
6959.58 5153
6960.37 5201
6961.16 5074
6961.94 5209
6962.73 5493
6963.52 5648
6964.31 5857
6965.09 6165
6965.88 6321
6966.67 6558
6967.46 6851
6968.24 7002
6969.03 7123
6969.82 7134
6970.61 7388
6971.39 7345
6972.18 7226
6972.97 7202
6973.76 7060
6974.55 7201
6975.33 7196
6976.12 7253
6976.91 7488
6977.70 7925
6978.49 8460
6979.27 9344
6980.06 10630
6980.85 12812
6981.64 15555
6982.43 18714
6983.22 21476
6984.01 23300
6984.79 24294
6985.58 24642
6986.37 24512
6987.16 23469
6987.95 21821
6988.74 19464
6989.53 16590
6990.32 13888
6991.10 11497
6991.89 9281
6992.68 7712
6993.47 6787
6994.26 6095
6995.05 5747
6995.84 5441
6996.63 5160
6997.42 5314
6998.21 5165
6999.00 5279
6999.79 5309
7000.58 5183
7001.36 5253
7002.15 5140
7002.94 4945
7003.73 4536
7004.52 4248
7005.31 4157
7006.10 3844
7006.89 3533
7007.68 3437
7008.47 3423
7009.26 3495
7010.05 3543
7010.84 3758
7011.63 3736
7012.42 3788
7013.21 3996
7014.00 3893
7014.79 3899
7015.58 3828
7016.37 3779
7017.16 3745
7017.96 3751
7018.75 3826
7019.54 3947
7020.33 4140
7021.12 4479
7021.91 4563
7022.70 4350
7023.49 4561
7024.28 4389
7025.07 4400
7025.86 4392
7026.65 4141
7027.44 3875
7028.24 3836
7029.03 3799
7029.82 3754
7030.61 3576
7031.40 3402
7032.19 3441
7032.98 3341
7033.77 3415
7034.57 3520
7035.36 3495
7036.15 3500
7036.94 3536
7037.73 3441
7038.52 3608
7039.32 3755
7040.11 3840
7040.90 3850
7041.69 3816
7042.48 3849
7043.27 3837
7044.07 3827
7044.86 4131
7045.65 4058
7046.44 4158
7047.23 4612
7048.03 4880
7048.82 4907
7049.61 5045
7050.40 4850
7051.20 4737
7051.99 4548
7052.78 4199
7053.57 3997
7054.37 3725
7055.16 3730
7055.95 3485
7056.74 3439
7057.54 3390
7058.33 3504
7059.12 3454
7059.91 3380
7060.71 3365
7061.50 3468
7062.29 3216
7063.09 3201
7063.88 3201
7064.67 3058
7065.47 3077
7066.26 3031
7067.05 2851
7067.85 2926
7068.64 2851
7069.43 2627
7070.23 2639
7071.02 2610
7071.81 2622
7072.61 2558
7073.40 2456
7074.19 2418
7074.99 2520
7075.78 2541
7076.57 2371
7077.37 2259
7078.16 2467
7078.96 2331
7079.75 2308
7080.54 2400
7081.34 2403
7082.13 2324
7082.93 2304
7083.72 2260
7084.51 2339
7085.31 2223
7086.10 2178
7086.90 2238
7087.69 2180
7088.49 2012
7089.28 2153
7090.08 2283
7090.87 2192
7091.66 2099
7092.46 2002
7093.25 2063
7094.05 2160
7094.84 2142
7095.64 2050
7096.43 1974
7097.23 2013
7098.02 1948
7098.82 2019
7099.61 1978
7100.41 1988
7101.20 1987
7102.00 1908
7102.79 1820
7103.59 1899
7104.38 1970
7105.18 1802
7105.98 1828
7106.77 1855
7107.57 1848
7108.36 1898
7109.16 1799
7109.95 1850
7110.75 1752
7111.54 1929
7112.34 2010
7113.14 1936
7113.93 1924
7114.73 1926
7115.52 1887
7116.32 1953
7117.12 1861
7117.91 1819
7118.71 1839
7119.50 1787
7120.30 1805
7121.10 1929
7121.89 1887
7122.69 1866
7123.49 1722
7124.28 1882
7125.08 1930
7125.88 1808
7126.67 1818
7127.47 1889
7128.27 1931
7129.06 1984
7129.86 2005
7130.66 1973
7131.45 2066
7132.25 2001
7133.05 1993
7133.84 1868
7134.64 1864
7135.44 1758
7136.23 1763
7137.03 1721
7137.83 1702
7138.63 1801
7139.42 1770
7140.22 1771
7141.02 1708
7141.82 1743
7142.61 1742
7143.41 1792
7144.21 1698
7145.01 1617
7145.80 1545
7146.60 1590
7147.40 1607
7148.20 1615
7148.99 1577
7149.79 1484
7150.59 1531
7151.39 1488
7152.19 1523
7152.98 1603
7153.78 1640
7154.58 1750
7155.38 1683
7156.18 1587
7156.98 1711
7157.77 1703
7158.57 1698
7159.37 1680
7160.17 1506
7160.97 1576
7161.77 1487
7162.56 1515
7163.36 1441
7164.16 1414
7164.96 1454
7165.76 1466
7166.56 1417
7167.36 1536
7168.16 1415
7168.95 1506
7169.75 1446
7170.55 1465
7171.35 1402
7172.15 1444
7172.95 1434
7173.75 1435
7174.55 1422
7175.35 1406
7176.15 1416
7176.95 1366
7177.75 1439
7178.55 1369
7179.35 1350
7180.14 1391
7180.94 1438
7181.74 1468
7182.54 1366
7183.34 1399
7184.14 1409
7184.94 1390
7185.74 1484
7186.54 1442
7187.34 1318
7188.14 1278
7188.94 1371
7189.74 1454
7190.54 1346
7191.34 1287
7192.14 1364
7192.94 1360
7193.74 1231
7194.54 1281
7195.35 1353
7196.15 1384
7196.95 1270
7197.75 1323
7198.55 1270
7199.35 1336
7200.15 1346
7200.95 1341
7201.75 1309
7202.55 1245
7203.35 1414
7204.15 1311
7204.95 1328
7205.75 1295
7206.56 1351
7207.36 1378
7208.16 1365
7208.96 1398
7209.76 1448
7210.56 1372
7211.36 1273
7212.16 1281
7212.97 1393
7213.77 1339
7214.57 1350
7215.37 1371
7216.17 1277
7216.97 1347
7217.78 1462
7218.58 1430
7219.38 1301
7220.18 1298
7220.98 1375
7221.78 1344
7222.59 1375
7223.39 1370
7224.19 1406
7224.99 1292
7225.79 1197
7226.60 1270
7227.40 1368
7228.20 1299
7229.00 1251
7229.81 1295
7230.61 1229
7231.41 1307
7232.21 1320
7233.02 1258
7233.82 1224
7234.62 1216
7235.42 1279
7236.23 1407
7237.03 1384
7237.83 1395
7238.63 1364
7239.44 1278
7240.24 1421
7241.04 1307
7241.85 1230
7242.65 1321
7243.45 1255
7244.26 1299
7245.06 1404
7245.86 1394
7246.67 1388
7247.47 1397
7248.27 1436
7249.08 1391
7249.88 1392
7250.68 1336
7251.49 1403
7252.29 1387
7253.09 1413
7253.90 1339
7254.70 1342
7255.50 1377
7256.31 1400
7257.11 1483
7257.92 1540
7258.72 1560
7259.52 1511
7260.33 1488
7261.13 1604
7261.94 1488
7262.74 1602
7263.54 1626
7264.35 1584
7265.15 1538
7265.96 1557
7266.76 1651
7267.57 1608
7268.37 1598
7269.18 1558
7269.98 1460
7270.78 1580
7271.59 1542
7272.39 1504
7273.20 1526
7274.00 1484
7274.81 1491
7275.61 1551
7276.42 1486
7277.22 1686
7278.03 1752
7278.83 1856
7279.64 2048
7280.44 2246
7281.25 2466
7282.05 2730
7282.86 2938
7283.66 3063
7284.47 3104
7285.28 2849
7286.08 2819
7286.89 2722
7287.69 2417
7288.50 2248
7289.30 1925
7290.11 1851
7290.91 1786
7291.72 1690
7292.53 1621
7293.33 1600
7294.14 1587
7294.94 1625
7295.75 1596
7296.56 1543
7297.36 1600
7298.17 1527
7298.97 1491
7299.78 1482
7300.59 1597
7301.39 1465
7302.20 1510
7303.01 1501
7303.81 1482
7304.62 1594
7305.43 1653
7306.23 1641
7307.04 1535
7307.85 1654
7308.65 1698
7309.46 1606
7310.27 1666
7311.07 1729
7311.88 1731
7312.69 1723
7313.49 1862
7314.30 1895
7315.11 2109
7315.91 2259
7316.72 2297
7317.53 2242
7318.34 2357
7319.14 2359
7319.95 2212
7320.76 2226
7321.57 2057
7322.37 1975
7323.18 1901
7323.99 1765
7324.80 1785
7325.60 1724
7326.41 1671
7327.22 1580
7328.03 1519
7328.83 1507
7329.64 1514
7330.45 1603
7331.26 1588
7332.07 1635
7332.87 1595
7333.68 1670
7334.49 1679
7335.30 1593
7336.11 1478
7336.92 1564
7337.72 1599
7338.53 1467
7339.34 1509
7340.15 1488
7340.96 1509
7341.77 1408
7342.57 1411
7343.38 1480
7344.19 1443
7345.00 1440
7345.81 1423
7346.62 1486
7347.43 1437
7348.24 1397
7349.05 1419
7349.85 1430
7350.66 1404
7351.47 1456
7352.28 1432
7353.09 1348
7353.90 1354
7354.71 1296
7355.52 1350
7356.33 1432
7357.14 1324
7357.95 1344
7358.76 1341
7359.57 1286
7360.38 1289
7361.18 1352
7361.99 1373
7362.80 1431
7363.61 1320
7364.42 1296
7365.23 1291
7366.04 1352
7366.85 1383
7367.66 1243
7368.47 1262
7369.28 1273
7370.09 1273
7370.90 1233
7371.71 1306
7372.52 1258
7373.33 1285
7374.14 1327
7374.96 1316
7375.77 1313
7376.58 1306
7377.39 1398
7378.20 1442
7379.01 1410
7379.82 1425
7380.63 1393
7381.44 1432
7382.25 1513
7383.06 1448
7383.87 1299
7384.68 1348
7385.49 1270
7386.31 1294
7387.12 1335
7387.93 1218
7388.74 1270
7389.55 1367
7390.36 1299
7391.17 1332
7391.98 1306
7392.79 1226
7393.61 1310
7394.42 1266
7395.23 1171
7396.04 1251
7396.85 1197
7397.66 1246
7398.48 1297
7399.29 1280
7400.10 1244
7400.91 1242
7401.72 1177
7402.53 1285
7403.35 1271
7404.16 1211
7404.97 1206
7405.78 1258
7406.59 1190
7407.41 1170
7408.22 1299
7409.03 1204
7409.84 1195
7410.66 1227
7411.47 1089
7412.28 1189
7413.09 1103
7413.91 1098
7414.72 1142
7415.53 1154
7416.34 1133
7417.16 1108
7417.97 1071
7418.78 1132
7419.60 1104
7420.41 1143
7421.22 1122
7422.03 1193
7422.85 1232
7423.66 1295
7424.47 1269
7425.29 1115
7426.10 1248
7426.91 1314
7427.73 1299
7428.54 1297
7429.35 1254
7430.17 1331
7430.98 1312
7431.79 1288
7432.61 1281
7433.42 1269
7434.23 1268
7435.05 1283
7435.86 1362
7436.67 1347
7437.49 1413
7438.30 1339
7439.12 1375
7439.93 1305
7440.74 1187
7441.56 1208
7442.37 1272
7443.19 1287
7444.00 1099
7444.82 1140
7445.63 1138
7446.44 1207
7447.26 1152
7448.07 1185
7448.89 1149
7449.70 1110
7450.52 1115
7451.33 1144
7452.15 1180
7452.96 1138
7453.77 1125
7454.59 1197
7455.40 1143
7456.22 1200
7457.03 1284
7457.85 1181
7458.66 1179
7459.48 1215
7460.29 1201
7461.11 1174
7461.92 1169
7462.74 1159
7463.55 1292
7464.37 1256
7465.19 1183
7466.00 1168
7466.82 1095
7467.63 1076
7468.45 1171
7469.26 1297
7470.08 1252
7470.89 1213
7471.71 1119
7472.53 1173
7473.34 1166
7474.16 1121
7474.97 1136
7475.79 1128
7476.60 1112
7477.42 1226
7478.24 1157
7479.05 1167
7479.87 1140
7480.69 1123
7481.50 1101
7482.32 1179
7483.13 1149
7483.95 1156
7484.77 1133
7485.58 1166
7486.40 1172
7487.22 1114
7488.03 1121
7488.85 1059
7489.67 1015
7490.48 1081
7491.30 1196
7492.12 1107
7492.93 1099
7493.75 1115
7494.57 1142
7495.38 1123
7496.20 1058
7497.02 1178
7497.84 1124
7498.65 1117
7499.47 1133
7500.29 1076
7501.10 1164
7501.92 1152
7502.74 1079
7503.56 1112
7504.37 1176
7505.19 1141
7506.01 1155
7506.83 1087
7507.64 1088
7508.46 1084
7509.28 1137
7510.10 1071
7510.92 1121
7511.73 1103
7512.55 1082
7513.37 1175
7514.19 1191
7515.01 1050
7515.82 1090
7516.64 1055
7517.46 1044
7518.28 1136
7519.10 1064
7519.91 1058
7520.73 1094
7521.55 1100
7522.37 1179
7523.19 1128
7524.01 1040
7524.83 1068
7525.64 1073
7526.46 1091
7527.28 1072
7528.10 1045
7528.92 1147
7529.74 1175
7530.56 1172
7531.38 1080
7532.20 1094
7533.01 1124
7533.83 1140
7534.65 1107
7535.47 1085
7536.29 1152
7537.11 1141
7537.93 1102
7538.75 1176
7539.57 1103
7540.39 1085
7541.21 1046
7542.03 1180
7542.85 1237
7543.67 1219
7544.49 1111
7545.31 1131
7546.12 1138
7546.94 1118
7547.76 1170
7548.58 1193
7549.40 1204
7550.22 1083
7551.04 1125
7551.86 1123
7552.68 1153
7553.50 1134
7554.33 1249
7555.15 1100
7555.97 1098
7556.79 1232
7557.61 1345
7558.43 1257
7559.25 1229
7560.07 1190
7560.89 1185
7561.71 1282
7562.53 1225
7563.35 1205
7564.17 1221
7564.99 1235
7565.81 1197
7566.63 1160
7567.45 1178
7568.28 1249
7569.10 1219
7569.92 1184
7570.74 1172
7571.56 1171
7572.38 1147
7573.20 1135
7574.02 1198
7574.84 1185
7575.67 1147
7576.49 1154
7577.31 1157
7578.13 1183
7578.95 1150
7579.77 1210
7580.60 1236
7581.42 1269
7582.24 1305
7583.06 1219
7583.88 1365
7584.70 1307
7585.53 1321
7586.35 1366
7587.17 1286
7587.99 1286
7588.81 1387
7589.64 1410
7590.46 1410
7591.28 1444
7592.10 1322
7592.93 1353
7593.75 1423
7594.57 1392
7595.39 1388
7596.21 1409
7597.04 1436
7597.86 1382
7598.68 1409
7599.51 1607
7600.33 1675
7601.15 1699
7601.97 1728
7602.80 1876
7603.62 1927
7604.44 1981
7605.27 1912
7606.09 1851
7606.91 1775
7607.73 1694
7608.56 1593
7609.38 1516
7610.20 1636
7611.03 1522
7611.85 1455
7612.67 1544
7613.50 1551
7614.32 1567
7615.14 1649
7615.97 1735
7616.79 1657
7617.62 1617
7618.44 1635
7619.26 1555
7620.09 1710
7620.91 1611
7621.73 1592
7622.56 1626
7623.38 1579
7624.21 1633
7625.03 1640
7625.85 1607
7626.68 1755
7627.50 1762
7628.33 1844
7629.15 1912
7629.98 1870
7630.80 1936
7631.62 1894
7632.45 1861
7633.27 1771
7634.10 1697
7634.92 1655
7635.75 1609
7636.57 1379
7637.40 1309
7638.22 1306
7639.05 1291
7639.87 1266
7640.70 1150
7641.52 1277
7642.35 1227
7643.17 1266
7644.00 1249
7644.82 1274
7645.65 1279
7646.47 1306
7647.30 1237
7648.12 1287
7648.95 1242
7649.77 1140
7650.60 1172
7651.42 1160
7652.25 1101
7653.07 1141
7653.90 1127
7654.73 1095
7655.55 1168
7656.38 1095
7657.20 1054
7658.03 1109
7658.85 1094
7659.68 1132
7660.51 1151
7661.33 1116
7662.16 1048
7662.98 1056
7663.81 1070
7664.64 1127
7665.46 1084
7666.29 1105
7667.12 1111
7667.94 1249
7668.77 1140
7669.59 1091
7670.42 1179
7671.25 1125
7672.07 1068
7672.90 1089
7673.73 1047
7674.55 1123
7675.38 1123
7676.21 1112
7677.03 1041
7677.86 1106
7678.69 1025
7679.52 1065
7680.34 1013
7681.17 1055
7682.00 1069
7682.82 1034
7683.65 1091
7684.48 1151
7685.31 1080
7686.13 1068
7686.96 1046
7687.79 1030
7688.62 1095
7689.44 1002
7690.27 1082
7691.10 1029
7691.93 930
7692.75 1013
7693.58 1020
7694.41 1152
7695.24 1079
7696.07 1087
7696.89 1035
7697.72 1062
7698.55 1027
7699.38 990
7700.21 1102
7701.03 1073
7701.86 995
7702.69 987
7703.52 960
7704.35 994
7705.17 977
7706.00 972
7706.83 1006
7707.66 957
7708.49 1044
7709.32 1074
7710.15 971
7710.97 977
7711.80 969
7712.63 965
7713.46 1039
7714.29 986
7715.12 1049
7715.95 961
7716.78 1018
7717.61 1048
7718.44 927
7719.26 1010
7720.09 970
7720.92 960
7721.75 931
7722.58 900
7723.41 1045
7724.24 1024
7725.07 984
7725.90 1008
7726.73 941
7727.56 923
7728.39 997
7729.22 982
7730.05 994
7730.88 942
7731.71 892
7732.54 910
7733.37 914
7734.20 960
7735.03 1023
7735.86 981
7736.69 1056
7737.52 980
7738.35 919
7739.18 921
7740.01 1014
7740.84 951
7741.67 1000
7742.50 981
7743.33 980
7744.16 986
7744.99 984
7745.82 1093
7746.65 1101
7747.48 1098
7748.31 1151
7749.14 1143
7749.97 1054
7750.80 971
7751.64 967
7752.47 974
7753.30 972
7754.13 928
7754.96 965
7755.79 1011
7756.62 970
7757.45 963
7758.28 932
7759.12 1042
7759.95 1024
7760.78 1035
7761.61 1018
7762.44 968
7763.27 1007
7764.10 1042
7764.94 1049
7765.77 970
7766.60 998
7767.43 1035
7768.26 952
7769.09 971
7769.93 1000
7770.76 1046
7771.59 1064
7772.42 1029
7773.25 1056
7774.09 1071
7774.92 958
7775.75 953
7776.58 1001
7777.41 1062
7778.25 1078
7779.08 1041
7779.91 1052
7780.74 1036
7781.58 976
7782.41 1030
7783.24 1007
7784.07 986
7784.91 1022
7785.74 951
7786.57 1029
7787.41 1023
7788.24 1066
7789.07 1031
7789.90 1060
7790.74 1023
7791.57 1028
7792.40 1031
7793.24 1039
7794.07 1052
7794.90 1061
7795.74 1098
7796.57 1058
7797.40 1112
7798.24 1123
7799.07 1137
7799.90 1129
7800.74 1054
7801.57 1174
7802.40 1073
7803.24 1109
7804.07 1140
7804.90 1194
7805.74 1164
7806.57 1075
7807.41 1248
7808.24 1290
7809.07 1227
7809.91 1311
7810.74 1294
7811.58 1308
7812.41 1440
7813.24 1360
7814.08 1343
7814.91 1445
7815.75 1450
7816.58 1543
7817.42 1515
7818.25 1551
7819.09 1383
7819.92 1453
7820.75 1302
7821.59 1299
7822.42 1415
7823.26 1362
7824.09 1428
7824.93 1526
7825.76 1549
7826.60 1440
7827.43 1404
7828.27 1453
7829.10 1440
7829.94 1384
7830.77 1423
7831.61 1471
7832.44 1477
7833.28 1436
7834.11 1455
7834.95 1473
7835.78 1410
7836.62 1453
7837.46 1362
7838.29 1278
7839.13 1252
7839.96 1180
7840.80 1341
7841.63 1291
7842.47 1249
7843.31 1183
7844.14 1219
7844.98 1263
7845.81 1223
7846.65 1299
7847.48 1203
7848.32 1180
7849.16 1217
7849.99 1216
7850.83 1145
7851.67 1321
7852.50 1323
7853.34 1249
7854.17 1190
7855.01 1257
7855.85 1324
7856.68 1289
7857.52 1351
7858.36 1384
7859.19 1306
7860.03 1270
7860.87 1222
7861.70 1259
7862.54 1268
7863.38 1219
7864.21 1324
7865.05 1267
7865.89 1280
7866.73 1398
7867.56 1318
7868.40 1252
7869.24 1273
7870.07 1407
7870.91 1372
7871.75 1429
7872.59 1420
7873.42 1568
7874.26 1649
7875.10 1663
7875.94 1759
7876.77 1819
7877.61 1878
7878.45 1823
7879.29 1822
7880.12 1723
7880.96 1627
7881.80 1591
7882.64 1543
7883.48 1478
7884.31 1453
7885.15 1528
7885.99 1502
7886.83 1517
7887.67 1534
7888.50 1602
7889.34 1520
7890.18 1329
7891.02 1393
7891.86 1393
7892.70 1379
7893.53 1361
7894.37 1357
7895.21 1286
7896.05 1286
7896.89 1231
7897.73 1283
7898.57 1370
7899.41 1231
7900.24 1238
7901.08 1207
7901.92 1220
7902.76 1113
7903.60 1126
7904.44 1194
7905.28 1171
7906.12 1136
7906.96 1246
7907.80 1205
7908.63 1142
7909.47 1094
7910.31 1082
7911.15 1170
7911.99 1210
7912.83 1258
7913.67 1286
7914.51 1210
7915.35 1226
7916.19 1288
7917.03 1352
7917.87 1328
7918.71 1298
7919.55 1378
7920.39 1327
7921.23 1257
7922.07 1138
7922.91 1116
7923.75 1173
7924.59 1101
7925.43 1082
7926.27 1130
7927.11 1086
7927.95 1066
7928.79 1075
7929.63 1018
7930.47 970
7931.31 1007
7932.15 1123
7932.99 1073
7933.83 1101
7934.67 1041
7935.52 1047
7936.36 1101
7937.20 1013
7938.04 1012
7938.88 1055
7939.72 1136
7940.56 1011
7941.40 956
7942.24 980
7943.08 1020
7943.92 1075
7944.77 1097
7945.61 1168
7946.45 1165
7947.29 1135
7948.13 1078
7948.97 1053
7949.81 1138
7950.66 1112
7951.50 1144
7952.34 1158
7953.18 1084
7954.02 1192
7954.86 1278
7955.71 1304
7956.55 1210
7957.39 1203
7958.23 1147
7959.07 1131
7959.92 1231
7960.76 1145
7961.60 1021
7962.44 1148
7963.28 1170
7964.13 1196
7964.97 1186
7965.81 1280
7966.65 1332
7967.50 1246
7968.34 1225
7969.18 1170
7970.02 1183
7970.87 1139
7971.71 1031
7972.55 1022
7973.39 1104
7974.24 1060
7975.08 1096
7975.92 1074
7976.76 961
7977.61 1083
7978.45 1049
7979.29 1021
7980.14 993
7980.98 940
7981.82 1095
7982.67 1035
7983.51 1004
7984.35 1036
7985.20 1009
7986.04 929
7986.88 948
7987.73 988
7988.57 964
7989.41 993
7990.26 1047
7991.10 982
7991.94 975
7992.79 938
7993.63 926
7994.48 954
7995.32 902
7996.16 980
7997.01 938
7997.85 910
7998.70 942
7999.54 913
8000.38 841
8001.23 767
8002.07 887
8002.92 878
8003.76 911
8004.61 865
8005.45 910
8006.29 1006
8007.14 895
8007.98 883
8008.83 875
8009.67 933
8010.52 933
8011.36 865
8012.21 915
8013.05 919
8013.90 828
8014.74 806
8015.59 917
8016.43 926
8017.28 882
8018.12 902
8018.97 847
8019.81 860
8020.66 871
8021.50 861
8022.35 857
8023.19 848
8024.04 884
8024.88 821
8025.73 798
8026.57 955
8027.42 862
8028.27 813
8029.11 833
8029.96 882
8030.80 953
8031.65 918
8032.49 897
8033.34 950
8034.19 932
8035.03 863
8035.88 876
8036.72 844
8037.57 833
8038.42 802
8039.26 867
8040.11 761
8040.96 849
8041.80 908
8042.65 844
8043.49 899
8044.34 935
8045.19 980
8046.03 899
8046.88 893
8047.73 918
8048.57 895
8049.42 911
8050.27 936
8051.11 907
8051.96 858
8052.81 845
8053.66 866
8054.50 860
8055.35 837
8056.20 885
8057.04 843
8057.89 744
8058.74 782
8059.59 880
8060.43 805
8061.28 831
8062.13 843
8062.97 868
8063.82 882
8064.67 899
8065.52 813
8066.37 845
8067.21 868
8068.06 793
8068.91 816
8069.76 921
8070.60 853
8071.45 821
8072.30 834
8073.15 839
8074.00 855
8074.84 861
8075.69 906
8076.54 840
8077.39 866
8078.24 832
8079.08 880
8079.93 888
8080.78 828
8081.63 851
8082.48 836
8083.33 807
8084.18 848
8085.02 904
8085.87 854
8086.72 887
8087.57 805
8088.42 799
8089.27 815
8090.12 875
8090.97 841
8091.81 813
8092.66 914
8093.51 830
8094.36 885
8095.21 827
8096.06 864
8096.91 839
8097.76 807
8098.61 859
8099.46 843
8100.31 846
8101.16 831
8102.01 830
8102.86 821
8103.71 828
8104.55 811
8105.40 757
8106.25 868
8107.10 923
8107.95 878
8108.80 891
8109.65 876
8110.50 831
8111.35 846
8112.20 876
8113.05 797
8113.90 891
8114.75 840
8115.60 923
8116.45 940
8117.30 922
8118.16 959
8119.01 881
8119.86 843
8120.71 877
8121.56 885
8122.41 974
8123.26 893
8124.11 978
8124.96 946
8125.81 935
8126.66 909
8127.51 941
8128.36 865
8129.21 870
8130.06 951
8130.92 964
8131.77 974
8132.62 960
8133.47 928
8134.32 923
8135.17 911
8136.02 864
8136.87 900
8137.73 949
8138.58 884
8139.43 909
8140.28 945
8141.13 972
8141.98 999
8142.83 1008
8143.69 939
8144.54 964
8145.39 1023
8146.24 1010
8147.09 969
8147.95 1009
8148.80 1015
8149.65 1149
8150.50 1122
8151.35 1133
8152.21 1105
8153.06 1126
8153.91 1366
8154.76 1309
8155.61 1252
8156.47 1173
8157.32 1211
8158.17 1142
8159.02 1020
8159.88 967
8160.73 997
8161.58 925
8162.44 922
8163.29 920
8164.14 882
8164.99 1045
8165.85 940
8166.70 889
8167.55 914
8168.41 972
8169.26 930
8170.11 903
8170.96 952
8171.82 938
8172.67 863
8173.52 921
8174.38 880
8175.23 806
8176.08 815
8176.94 935
8177.79 852
8178.64 856
8179.50 851
8180.35 903
8181.21 896
8182.06 904
8182.91 882
8183.77 871
8184.62 775
8185.47 820
8186.33 844
8187.18 857
8188.04 856
8188.89 790
8189.74 838
8190.60 801
8191.45 779
8192.31 861
8193.16 818
8194.02 798
8194.87 929
8195.72 832
8196.58 741
8197.43 795
8198.29 811
8199.14 781
8200.00 816
8200.85 820
8201.71 872
8202.56 863
8203.42 869
8204.27 848
8205.13 848
8205.98 898
8206.84 846
8207.69 786
8208.55 793
8209.40 828
8210.26 846
8211.11 832
8211.97 830
8212.82 881
8213.68 948
8214.53 859
8215.39 845
8216.24 816
8217.10 810
8217.96 836
8218.81 850
8219.67 885
8220.52 908
8221.38 893
8222.23 925
8223.09 963
8223.95 968
8224.80 866
8225.66 914
8226.51 958
8227.37 873
8228.23 805
8229.08 913
8229.94 937
8230.79 900
8231.65 814
8232.51 802
8233.36 873
8234.22 792
8235.08 750
8235.93 743
8236.79 838
8237.65 816
8238.50 798
8239.36 890
8240.22 822
8241.07 833
8241.93 829
8242.79 757
8243.64 800
8244.50 807
8245.36 751
8246.21 709
8247.07 710
8247.93 759
8248.79 829
8249.64 864
8250.50 830
8251.36 748
8252.22 876
8253.07 778
8253.93 841
8254.79 823
8255.65 838
8256.50 804
8257.36 754
8258.22 817
8259.08 821
8259.93 795
8260.79 791
8261.65 775
8262.51 798
8263.37 794
8264.22 777
8265.08 868
8265.94 938
8266.80 841
8267.66 877
8268.51 921
8269.37 889
8270.23 913
8271.09 824
8271.95 809
8272.81 778
8273.66 863
8274.52 837
8275.38 829
8276.24 807
8277.10 848
8277.96 925
8278.82 836
8279.67 786
8280.53 816
8281.39 873
8282.25 835
8283.11 868
8283.97 867
8284.83 895
8285.69 866
8286.55 886
8287.41 838
8288.27 906
8289.12 975
8289.98 882
8290.84 903
8291.70 900
8292.56 871
8293.42 874
8294.28 898
8295.14 928
8296.00 852
8296.86 850
8297.72 919
8298.58 850
8299.44 841
8300.30 946
8301.16 904
8302.02 905
8302.88 871
8303.74 892
8304.60 942
8305.46 882
8306.32 837
8307.18 894
8308.04 884
8308.90 930
8309.76 890
8310.62 883
8311.48 901
8312.34 977
8313.20 970
8314.06 1080
8314.92 1034
8315.78 975
8316.65 1008
8317.51 1074
8318.37 1013
8319.23 874
8320.09 987
8320.95 964
8321.81 945
8322.67 916
8323.53 879
8324.39 822
8325.26 835
8326.12 877
8326.98 843
8327.84 816
8328.70 901
8329.56 885
8330.42 821
8331.28 774
8332.15 865
8333.01 872
8333.87 849
8334.73 785
8335.59 834
8336.45 835
8337.32 833
8338.18 915
8339.04 911
8339.90 893
8340.76 901
8341.63 867
8342.49 970
8343.35 878
8344.21 939
8345.07 945
8345.94 910
8346.80 920
8347.66 955
8348.52 945
8349.39 935
8350.25 934
8351.11 893
8351.97 939
8352.84 920
8353.70 897
8354.56 883
8355.42 903
8356.29 867
8357.15 885
8358.01 848
8358.88 854
8359.74 877
8360.60 907
8361.46 871
8362.33 833
8363.19 904
8364.05 985
8364.92 859
8365.78 863
8366.64 886
8367.51 900
8368.37 861
8369.23 840
8370.10 857
8370.96 853
8371.82 926
8372.69 948
8373.55 900
8374.42 878
8375.28 874
8376.14 853
8377.01 920
8377.87 904
8378.73 910
8379.60 927
8380.46 867
8381.33 898
8382.19 918
8383.06 871
8383.92 863
8384.78 953
8385.65 890
8386.51 925
8387.38 858
8388.24 915
8389.11 973
8389.97 1002
8390.83 985
8391.70 899
8392.56 891
8393.43 909
8394.29 887
8395.16 865
8396.02 859
8396.89 1015
8397.75 954
8398.62 917
8399.48 943
8400.35 895
8401.21 935
8402.08 908
8402.94 904
8403.81 875
8404.67 919
8405.54 898
8406.40 905
8407.27 846
8408.14 860
8409.00 885
8409.87 962
8410.73 956
8411.60 940
8412.46 941
8413.33 950
8414.19 973
8415.06 1013
8415.93 944
8416.79 987
8417.66 1096
8418.52 1071
8419.39 1027
8420.26 1055
8421.12 1068
8421.99 1146
8422.85 1083
8423.72 1107
8424.59 1165
8425.45 1153
8426.32 1174
8427.19 1193
8428.05 1139
8428.92 1169
8429.79 1221
8430.65 1197
8431.52 1233
8432.39 1117
8433.25 1144
8434.12 1254
8434.99 1198
8435.85 1190
8436.72 1236
8437.59 1352
8438.45 1379
8439.32 1297
8440.19 1429
8441.06 1510
8441.92 1475
8442.79 1424
8443.66 1520
8444.52 1447
8445.39 1365
8446.26 1337
8447.13 1419
8447.99 1406
8448.86 1442
8449.73 1468
8450.60 1504
8451.47 1656
8452.33 1595
8453.20 1504
8454.07 1606
8454.94 1706
8455.80 1551
8456.67 1693
8457.54 1723
8458.41 1740
8459.28 1678
8460.14 1611
8461.01 1601
8461.88 1550
8462.75 1555
8463.62 1679
8464.49 1761
8465.35 1966
8466.22 2249
8467.09 2629
8467.96 3027
8468.83 3277
8469.70 3389
8470.57 3495
8471.43 3290
8472.30 2878
8473.17 2555
8474.04 2192
8474.91 1896
8475.78 1663
8476.65 1567
8477.52 1490
8478.39 1344
8479.25 1323
8480.12 1290
8480.99 1272
8481.86 1172
8482.73 1200
8483.60 1222
8484.47 1167
8485.34 1206
8486.21 1132
8487.08 1149
8487.95 1080
8488.82 1114
8489.69 1144
8490.56 1067
8491.43 1034
8492.30 1024
8493.17 1060
8494.04 1049
8494.91 992
8495.78 1090
8496.65 1122
8497.52 1103
8498.39 1191
8499.26 1196
8500.13 1151
8501.00 1117
8501.87 1084
8502.74 1132
8503.61 1101
8504.48 1269
8505.35 1250
8506.22 1307
8507.09 1332
8507.96 1299
8508.83 1292
8509.70 1283
8510.57 1253
8511.44 1237
8512.31 1231
8513.19 1194
8514.06 1186
8514.93 1155
8515.80 1136
8516.67 1190
8517.54 1155
8518.41 1173
8519.28 1048
8520.15 1067
8521.03 1166
8521.90 1162
8522.77 1183
8523.64 1214
8524.51 1157
8525.38 1138
8526.25 1153
8527.13 1163
8528.00 1201
8528.87 1308
8529.74 1307
8530.61 1290
8531.48 1229
8532.36 1317
8533.23 1261
8534.10 1293
8534.97 1242
8535.84 1257
8536.72 1211
8537.59 1279
8538.46 1314
8539.33 1314
8540.20 1261
8541.08 1122
8541.95 1158
8542.82 1229
8543.69 1270
8544.57 1266
8545.44 1363
8546.31 1332
8547.18 1315
8548.06 1400
8548.93 1483
8549.80 1445
8550.67 1474
8551.55 1516
8552.42 1593
8553.29 1563
8554.17 1493
8555.04 1448
8555.91 1364
8556.79 1305
8557.66 1296
8558.53 1270
8559.41 1165
8560.28 1179
8561.15 1172
8562.03 1074
8562.90 1136
8563.77 1119
8564.65 1137
8565.52 1095
8566.39 1077
8567.27 1047
8568.14 1141
8569.01 1179
8569.89 1071
8570.76 1110
8571.64 1108
8572.51 1129
8573.38 1075
8574.26 1108
8575.13 1042
8576.01 1066
8576.88 1079
8577.75 1085
8578.63 1120
8579.50 1168
8580.38 1103
8581.25 1043
8582.12 1080
8583.00 1129
8583.87 1117
8584.75 1127
8585.62 1113
8586.50 1088
8587.37 1174
8588.25 1123
8589.12 1101
8590.00 1158
8590.87 1114
8591.75 1227
8592.62 1175
8593.50 1162
8594.37 1171
8595.25 1238
8596.12 1190
8597.00 1194
8597.87 1109
8598.75 1132
8599.62 1198
8600.50 1129
8601.37 1182
8602.25 1159
8603.12 1104
8604.00 1062
8604.87 1071
8605.75 1168
8606.63 1302
8607.50 1281
8608.38 1172
8609.25 1221
8610.13 1178
8611.01 1243
8611.88 1304
8612.76 1266
8613.63 1233
8614.51 1252
8615.39 1215
8616.26 1272
8617.14 1278
8618.01 1249
8618.89 1277
8619.77 1367
8620.64 1346
8621.52 1329
8622.40 1352
8623.27 1400
8624.15 1399
8625.03 1469
8625.90 1406
8626.78 1441
8627.66 1449
8628.53 1548
8629.41 1524
8630.29 1456
8631.16 1503
8632.04 1532
8632.92 1542
8633.79 1526
8634.67 1577
8635.55 1621
8636.42 1602
8637.30 1672
8638.18 1667
8639.06 1649
8639.93 1605
8640.81 1717
8641.69 1710
8642.57 1742
8643.44 1637
8644.32 1691
8645.20 1776
8646.08 1888
8646.95 1855
8647.83 1914
8648.71 1966
8649.59 1862
8650.47 1904
8651.34 1995
8652.22 2040
8653.10 1989
8653.98 1980
8654.86 1952
8655.73 2029
8656.61 1977
8657.49 1945
8658.37 1968
8659.25 2025
8660.13 1976
8661.00 1968
8661.88 2111
8662.76 2100
8663.64 1954
8664.52 1989
8665.40 2030
8666.27 2086
8667.15 2148
8668.03 2223
8668.91 2450
8669.79 2785
8670.67 3085
8671.55 3119
8672.43 3473
8673.31 3660
8674.19 3665
8675.06 3621
8675.94 3559
8676.82 3334
8677.70 3040
8678.58 2895
8679.46 2815
8680.34 2470
8681.22 2419
8682.10 2418
8682.98 2483
8683.86 2447
8684.74 2352
8685.62 2551
8686.50 2910
8687.38 3407
8688.26 3856
8689.14 4626
8690.02 5043
8690.90 5788
8691.78 6237
8692.66 6064
8693.54 5606
8694.42 5067
8695.30 4498
8696.18 3920
8697.06 3337
8697.94 2876
8698.82 2515
8699.70 2135
8700.58 2028
8701.46 1821
8702.34 1734
8703.22 1750
8704.10 1614
8704.98 1605
8705.86 1472
8706.74 1492
8707.62 1590
8708.50 1545
8709.39 1532
8710.27 1455
8711.15 1432
8712.03 1476
8712.91 1454
8713.79 1347
8714.67 1361
8715.55 1398
8716.43 1352
8717.32 1379
8718.20 1384
8719.08 1378
8719.96 1408
8720.84 1369
8721.72 1446
8722.60 1442
8723.49 1404
8724.37 1304
8725.25 1417
8726.13 1392
8727.01 1472
8727.89 1475
8728.78 1475
8729.66 1643
8730.54 1543
8731.42 1561
8732.30 1443
8733.19 1443
8734.07 1384
8734.95 1351
8735.83 1365
8736.71 1308
8737.60 1389
8738.48 1346
8739.36 1312
8740.24 1313
8741.13 1363
8742.01 1377
8742.89 1339
8743.77 1373
8744.66 1339
8745.54 1290
8746.42 1314
8747.31 1324
8748.19 1347
8749.07 1318
8749.95 1282
8750.84 1315
8751.72 1336
8752.60 1296
8753.49 1398
8754.37 1455
8755.25 1391
8756.14 1439
8757.02 1443
8757.90 1403
8758.79 1403
8759.67 1398
8760.55 1393
8761.44 1299
8762.32 1253
8763.20 1413
8764.09 1288
8764.97 1365
8765.85 1408
8766.74 1422
8767.62 1430
8768.51 1447
8769.39 1408
8770.27 1270
8771.16 1315
8772.04 1214
8772.93 1226
8773.81 1194
8774.69 1146
8775.58 1223
8776.46 1146
8777.35 1220
8778.23 1274
8779.12 1154
8780.00 1108
8780.88 1140
8781.77 1099
8782.65 1137
8783.54 1075
8784.42 1033
8785.31 1118
8786.19 1042
8787.08 1045
8787.96 1103
8788.85 988
8789.73 1074
8790.62 1114
8791.50 1033
8792.39 1051
8793.27 1073
8794.16 1035
8795.04 1040
8795.93 1082
8796.81 1062
8797.70 1094
8798.58 990
8799.47 1043
8800.35 1069
8801.24 1071
8802.13 1087
8803.01 1053
8803.90 1004
8804.78 1072
8805.67 1027
8806.55 1075
8807.44 1038
8808.33 1048
8809.21 968
8810.10 868
8810.98 1028
8811.87 995
8812.76 959
8813.64 991
8814.53 959
8815.41 940
8816.30 1024
8817.19 963
8818.07 947
8818.96 993
8819.85 979
8820.73 1021
8821.62 938
8822.51 983
8823.39 980
8824.28 946
8825.17 1011
8826.05 1053
8826.94 994
8827.83 989
8828.71 1008
8829.60 971
8830.49 958
8831.37 949
8832.26 885
8833.15 913
8834.04 923
8834.92 924
8835.81 856
8836.70 912
8837.58 933
8838.47 936
8839.36 862
8840.25 931
8841.13 902
8842.02 895
8842.91 916
8843.80 912
8844.69 898
8845.57 988
8846.46 974
8847.35 933
8848.24 929
8849.12 874
8850.01 881
8850.90 905
8851.79 908
8852.68 863
8853.56 882
8854.45 813
8855.34 821
8856.23 836
8857.12 817
8858.01 825
8858.89 810
8859.78 862
8860.67 849
8861.56 871
8862.45 820
8863.34 899
8864.23 835
8865.12 784
8866.00 864
8866.89 869
8867.78 836
8868.67 835
8869.56 818
8870.45 775
8871.34 761
8872.23 790
8873.12 769
8874.00 746
8874.89 758
8875.78 770
8876.67 703
8877.56 698
8878.45 719
8879.34 784
8880.23 792
8881.12 842
8882.01 806
8882.90 821
8883.79 798
8884.68 743
8885.57 719
8886.46 755
8887.35 831
8888.24 773
8889.13 801
8890.02 709
8890.91 799
8891.80 815
8892.69 757
8893.58 744
8894.47 756
8895.36 763
8896.25 721
8897.14 714
8898.03 769
8898.92 721
8899.81 731
8900.70 792
8901.59 797
8902.48 764
8903.37 767
8904.26 692
8905.15 724
8906.05 717
8906.94 757
8907.83 672
8908.72 749
8909.61 821
8910.50 861
8911.39 759
8912.28 725
8913.17 718
8914.06 787
8914.96 789
8915.85 839
8916.74 719
8917.63 679
8918.52 692
8919.41 766
8920.30 698
8921.20 739
8922.09 678
8922.98 698
8923.87 747
8924.76 758
8925.65 715
8926.55 758
8927.44 787
8928.33 789
8929.22 749
8930.11 693
8931.01 678
8931.90 700
8932.79 662
8933.68 673
8934.57 694
8935.47 705
8936.36 762
8937.25 745
8938.14 675
8939.04 669
8939.93 752
8940.82 698
8941.71 662
8942.61 734
8943.50 806
8944.39 681
8945.28 724
8946.18 742
8947.07 697
8947.96 744
8948.86 697
8949.75 732
8950.64 727
8951.54 699
8952.43 742
8953.32 676
8954.21 682
8955.11 655
8956.00 745
8956.89 653
8957.79 719
8958.68 767
8959.57 719
8960.47 678
8961.36 703
8962.26 734
8963.15 741
8964.04 701
8964.94 708
8965.83 812
8966.72 796
8967.62 784
8968.51 746
8969.41 726
8970.30 715
8971.19 762
8972.09 741
8972.98 764
8973.88 732
8974.77 694
8975.67 707
8976.56 685
8977.45 711
8978.35 753
8979.24 719
8980.14 747
8981.03 769
8981.93 755
8982.82 713
8983.72 738
8984.61 760
8985.51 756
8986.40 700
8987.29 726
8988.19 631
8989.08 665
8989.98 754
8990.87 722
8991.77 680
8992.66 706
8993.56 697
8994.46 748
8995.35 693
8996.25 769
8997.14 645
8998.04 693
8998.93 656
8999.83 658
9000.72 640
9001.62 693
9002.51 671
9003.41 618
9004.31 675
9005.20 675
9006.10 688
9006.99 681
9007.89 655
9008.78 649
9009.68 643
9010.58 667
9011.47 680
9012.37 672
9013.27 644
9014.16 638
9015.06 721
9015.95 701
9016.85 710
9017.75 603
9018.64 643
9019.54 699
9020.44 734
9021.33 708
9022.23 653
9023.13 654
9024.02 624
9024.92 661
9025.82 658
9026.71 679
9027.61 645
9028.51 651
9029.40 712
9030.30 706
9031.20 681
9032.09 640
9032.99 702
9033.89 674
9034.79 646
9035.68 650
9036.58 731
9037.48 732
9038.38 707
9039.27 711
9040.17 683
9041.07 678
9041.97 722
9042.86 659
9043.76 692
9044.66 687
9045.56 681
9046.45 727
9047.35 705
9048.25 667
9049.15 691
9050.05 704
9050.94 716
9051.84 740
9052.74 642
9053.64 674
9054.54 718
9055.44 716
9056.33 669
9057.23 740
9058.13 751
9059.03 697
9059.93 799
9060.83 716
9061.72 681
9062.62 655
9063.52 694
9064.42 684
9065.32 695
9066.22 699
9067.12 732
9068.02 703
9068.91 639
9069.81 615
9070.71 666
9071.61 707
9072.51 663
9073.41 727
9074.31 713
9075.21 681
9076.11 711
9077.01 721
9077.91 684
9078.81 640
9079.71 709
9080.60 724
9081.50 704
9082.40 663
9083.30 643
9084.20 711
9085.10 706
9086.00 690
9086.90 686
9087.80 713
9088.70 697
9089.60 704
9090.50 639
9091.40 620
9092.30 701
9093.20 711
9094.10 594
9095.00 666
9095.90 665
9096.80 623
9097.70 680
9098.60 627
9099.50 636
9100.41 654
9101.31 619
9102.21 693
9103.11 662
9104.01 672
9104.91 712
9105.81 624
9106.71 658
9107.61 633
9108.51 618
9109.41 652
9110.31 658
9111.21 720
9112.12 699
9113.02 655
9113.92 659
9114.82 720
9115.72 637
9116.62 643
9117.52 617
9118.42 673
9119.33 673
9120.23 666
9121.13 658
9122.03 679
9122.93 681
9123.83 685
9124.74 654
9125.64 635
9126.54 688
9127.44 660
9128.34 622
9129.24 643
9130.15 684
9131.05 642
9131.95 699
9132.85 686
9133.75 631
9134.66 619
9135.56 626
9136.46 639
9137.36 665
9138.27 682
9139.17 627
9140.07 650
9140.97 622
9141.88 648
9142.78 645
9143.68 700
9144.58 662
9145.49 657
9146.39 621
9147.29 641
9148.20 747
9149.10 642
9150.00 643
9150.90 630
9151.81 663
9152.71 629
9153.61 601
9154.52 633
9155.42 676
9156.32 673
9157.23 614
9158.13 608
9159.03 580
9159.94 622
9160.84 684
9161.74 640
9162.65 609
9163.55 611
9164.45 614
9165.36 602
9166.26 684
9167.17 662
9168.07 645
9168.97 626
9169.88 619
9170.78 616
9171.69 622
9172.59 678
9173.49 639
9174.40 604
9175.30 623
9176.21 596
9177.11 648
9178.01 598
9178.92 626
9179.82 628
9180.73 647
9181.63 676
9182.54 637
9183.44 609
9184.35 624
9185.25 615
9186.16 648
9187.06 684
9187.97 639
9188.87 623
9189.78 618
9190.68 657
9191.59 610
9192.49 592
9193.40 610
9194.30 688
9195.21 667
9196.11 656
9197.02 630
9197.92 717
9198.83 758
9199.73 694
9200.64 664
9201.54 708
9202.45 752
9203.35 657
9204.26 682
9205.17 690
9206.07 609
9206.98 640
9207.88 644
9208.79 613
9209.69 575
9210.60 607
9211.51 620
9212.41 612
9213.32 620
9214.22 637
9215.13 715
9216.04 731
9216.94 637
9217.85 647
9218.76 641
9219.66 649
9220.57 612
9221.48 595
9222.38 658
9223.29 660
9224.20 603
9225.10 666
9226.01 643
9226.92 595
9227.82 563
9228.73 609
9229.64 634
9230.54 636
9231.45 596
9232.36 635
9233.26 600
9234.17 600
9235.08 618
9235.99 639
9236.89 597
9237.80 563
9238.71 666
9239.61 627
9240.52 626
9241.43 622
9242.34 621
9243.24 600
9244.15 599
9245.06 604
9245.97 607
9246.88 623
9247.78 620
9248.69 604
9249.60 608
9250.51 679
9251.41 615
9252.32 644
9253.23 608
9254.14 572
9255.05 606
9255.96 641
9256.86 651
9257.77 613
9258.68 630
9259.59 610
9260.50 613
9261.41 600
9262.31 577
9263.22 568
9264.13 627
9265.04 637
9265.95 609
9266.86 632
9267.77 607
9268.67 635
9269.58 596
9270.49 632
9271.40 638
9272.31 618
9273.22 594
9274.13 589
9275.04 545
9275.95 591
9276.86 551
9277.76 584
9278.67 668
9279.58 647
9280.49 617
9281.40 600
9282.31 649
9283.22 619
9284.13 586
9285.04 605
9285.95 632
9286.86 564
9287.77 587
9288.68 608
9289.59 699
9290.50 658
9291.41 651
9292.32 636
9293.23 642
9294.14 636
9295.05 641
9295.96 626
9296.87 668
9297.78 660
9298.69 595
9299.60 662
9300.51 653
9301.42 633
9302.33 625
9303.24 611
9304.15 703
9305.06 703
9305.97 703
9306.88 744
9307.80 696
9308.71 733
9309.62 707
9310.53 727
9311.44 669
9312.35 746
9313.26 683
9314.17 696
9315.08 700
9315.99 703
9316.91 672
9317.82 696
9318.73 803
9319.64 755
9320.55 660
9321.46 707
9322.37 658
9323.28 678
9324.20 669
9325.11 650
9326.02 660
9326.93 638
9327.84 643
9328.75 678
9329.67 633
9330.58 613
9331.49 688
9332.40 650
9333.31 683
9334.23 654
9335.14 673
9336.05 691
9336.96 672
9337.87 672
9338.79 632
9339.70 591
9340.61 632
9341.52 708
9342.44 693
9343.35 710
9344.26 618
9345.17 608
9346.09 677
9347.00 642
9347.91 691
9348.82 699
9349.74 678
9350.65 657
9351.56 682
9352.48 700
9353.39 658
9354.30 634
9355.21 693
9356.13 704
9357.04 701
9357.95 697
9358.87 686
9359.78 622
9360.69 664
9361.61 701
9362.52 738
9363.43 740
9364.35 700
9365.26 704
9366.18 721
9367.09 686
9368.00 654
9368.92 694
9369.83 634
9370.74 650
9371.66 657
9372.57 672
9373.49 753
9374.40 668
9375.31 620
9376.23 692
9377.14 724
9378.06 652
9378.97 695
9379.88 704
9380.80 716
9381.71 682
9382.63 661
9383.54 645
9384.46 689
9385.37 756
9386.29 714
9387.20 660
9388.11 680
9389.03 740
9389.94 751
9390.86 772
9391.77 830
9392.69 765
9393.60 727
9394.52 795
9395.43 792
9396.35 764
9397.26 678
9398.18 756
9399.09 759
9400.01 684
9400.92 741
9401.84 685
9402.76 772
9403.67 733
9404.59 680
9405.50 724
9406.42 781
9407.33 746
9408.25 685
9409.16 672
9410.08 697
9411.00 715
9411.91 715
9412.83 777
9413.74 729
9414.66 743
9415.58 743
9416.49 684
9417.41 710
9418.32 715
9419.24 679
9420.16 713
9421.07 753
9421.99 755
9422.91 791
9423.82 826
9424.74 747
9425.65 776
9426.57 773
9427.49 771
9428.40 806
9429.32 792
9430.24 792
9431.15 739
9432.07 793
9432.99 828
9433.90 814
9434.82 822
9435.74 853
9436.66 865
9437.57 814
9438.49 862
9439.41 816
9440.32 796
9441.24 852
9442.16 840
9443.08 778
9443.99 755
9444.91 742
9445.83 856
9446.75 825
9447.66 884
9448.58 897
9449.50 970
9450.42 1015
9451.33 1025
9452.25 1143
9453.17 1049
9454.09 1080
9455.01 1077
9455.92 971
9456.84 886
9457.76 883
9458.68 874
9459.60 855
9460.51 894
9461.43 887
9462.35 863
9463.27 831
9464.19 823
9465.11 757
9466.02 836
9466.94 885
9467.86 870
9468.78 866
9469.70 859
9470.62 849
9471.54 838
9472.46 846
9473.37 885
9474.29 892
9475.21 858
9476.13 852
9477.05 889
9477.97 896
9478.89 951
9479.81 932
9480.73 946
9481.65 948
9482.56 903
9483.48 880
9484.40 871
9485.32 824
9486.24 831
9487.16 842
9488.08 783
9489.00 824
9489.92 846
9490.84 848
9491.76 794
9492.68 896
9493.60 852
9494.52 846
9495.44 872
9496.36 886
9497.28 870
9498.20 831
9499.12 839
9500.04 847
9500.96 837
9501.88 872
9502.80 958
9503.72 929
9504.64 821
9505.56 844
9506.48 899
9507.40 908
9508.32 982
9509.24 920
9510.16 898
9511.08 929
9512.00 1023
9512.93 1016
9513.85 916
9514.77 939
9515.69 1026
9516.61 924
9517.53 914
9518.45 977
9519.37 989
9520.29 939
9521.21 1004
9522.14 1058
9523.06 1046
9523.98 1005
9524.90 994
9525.82 1008
9526.74 1069
9527.66 1051
9528.59 1111
9529.51 1172
9530.43 1229
9531.35 1228
9532.27 1213
9533.19 1249
9534.11 1229
9535.04 1237
9535.96 1216
9536.88 1210
9537.80 1163
9538.72 1094
9539.65 1057
9540.57 1004
9541.49 1009
9542.41 1008
9543.34 1012
9544.26 991
9545.18 1020
9546.10 990
9547.02 1078
9547.95 1031
9548.87 998
9549.79 1031
9550.71 1036
9551.64 1043
9552.56 1014
9553.48 1071
9554.41 1023
9555.33 984
9556.25 1146
9557.17 1138
9558.10 1082
9559.02 1094
9559.94 1174
9560.87 1087
9561.79 1099
9562.71 1090
9563.64 1088
9564.56 1036
9565.48 1047
9566.41 1095
9567.33 1080
9568.25 1067
9569.18 1007
9570.10 1077
9571.02 1027
9571.95 1031
9572.87 1044
9573.79 1017
9574.72 1026
9575.64 1075
9576.56 1049
9577.49 1015
9578.41 1123
9579.34 1080
9580.26 1102
9581.18 1097
9582.11 1115
9583.03 1091
9583.96 1090
9584.88 1096
9585.81 1112
9586.73 1161
9587.65 1132
9588.58 1103
9589.50 1115
9590.43 1162
9591.35 1218
9592.28 1169
9593.20 1137
9594.13 1082
9595.05 1179
9595.98 1183
9596.90 1264
9597.83 1313
9598.75 1211
9599.68 1283
9600.60 1347
9601.53 1284
9602.45 1216
9603.38 1290
9604.30 1260
9605.23 1273
9606.15 1319
9607.08 1360
9608.00 1227
9608.93 1338
9609.85 1332
9610.78 1300
9611.70 1347
9612.63 1257
9613.55 1338
9614.48 1320
9615.41 1369
9616.33 1355
9617.26 1375
9618.18 1360
9619.11 1328
9620.04 1405
9620.96 1360
9621.89 1406
9622.81 1386
9623.74 1433
9624.67 1487
9625.59 1540
9626.52 1476
9627.44 1459
9628.37 1544
9629.30 1559
9630.22 1636
9631.15 1601
9632.08 1583
9633.00 1599
9633.93 1669
9634.86 1600
9635.78 1605
9636.71 1694
9637.64 1662
9638.56 1594
9639.49 1705
9640.42 1759
9641.34 1726
9642.27 1711
9643.20 1783
9644.13 1754
9645.05 1837
9645.98 1873
9646.91 1908
9647.83 2008
9648.76 1981
9649.69 1980
9650.62 2026
9651.54 2032
9652.47 2102
9653.40 2017
9654.33 2024
9655.25 2111
9656.18 2045
9657.11 2113
9658.04 2050
9658.96 2041
9659.89 2077
9660.82 1998
9661.75 1983
9662.68 2028
9663.60 2030
9664.53 2150
9665.46 2143
9666.39 2142
9667.32 2086
9668.25 2139
9669.17 2249
9670.10 2237
9671.03 2188
9671.96 2324
9672.89 2304
9673.82 2276
9674.74 2225
9675.67 2244
9676.60 2256
9677.53 2302
9678.46 2314
9679.39 2408
9680.32 2383
9681.25 2463
9682.17 2384
9683.10 2511
9684.03 2583
9684.96 2535
9685.89 2537
9686.82 2502
9687.75 2564
9688.68 2561
9689.61 2590
9690.54 2588
9691.47 2528
9692.40 2697
9693.33 2991
9694.25 3110
9695.18 3361
9696.11 3784
9697.04 3870
9697.97 3984
9698.90 4077
9699.83 4209
9700.76 3847
9701.69 3574
9702.62 3362
9703.55 3097
9704.48 2963
9705.41 2780
9706.34 2631
9707.27 2567
9708.20 2565
9709.13 2530
9710.06 2571
9710.99 2571
9711.92 2620
9712.85 2629
9713.78 2735
9714.71 2873
9715.65 2693
9716.58 2648
9717.51 2517
9718.44 2381
9719.37 2339
9720.30 2316
9721.23 2155
9722.16 2007
9723.09 1924
9724.02 1930
9724.95 2043
9725.88 2026
9726.82 2083
9727.75 2205
9728.68 2158
9729.61 2084
9730.54 2205
9731.47 2216
9732.40 2186
9733.33 2109
9734.27 2147
9735.20 2157
9736.13 2084
9737.06 1959
9737.99 1939
9738.92 1919
9739.86 1794
9740.79 1841
9741.72 1806
9742.65 1742
9743.58 1678
9744.51 1642
9745.45 1686
9746.38 1708
9747.31 1788
9748.24 1697
9749.17 1648
9750.11 1674
9751.04 1579
9751.97 1625
9752.90 1685
9753.84 1672
9754.77 1631
9755.70 1640
9756.63 1690
9757.57 1710
9758.50 1688
9759.43 1770
9760.36 1775
9761.30 1676
9762.23 1647
9763.16 1657
9764.09 1745
9765.03 1695
9765.96 1691
9766.89 1714
9767.83 1742
9768.76 1674
9769.69 1623
9770.63 1721
9771.56 1737
9772.49 1765
9773.43 1813
9774.36 1847
9775.29 1891
9776.23 1919
9777.16 1904
9778.09 1992
9779.03 1877
9779.96 1958
9780.89 1851
9781.83 1868
9782.76 1849
9783.70 1771
9784.63 1758
9785.56 1743
9786.50 1718
9787.43 1691
9788.37 1620
9789.30 1553
9790.23 1512
9791.17 1538
9792.10 1534
9793.04 1537
9793.97 1564
9794.90 1590
9795.84 1526
9796.77 1547
9797.71 1581
9798.64 1577
9799.58 1536
9800.51 1565
9801.45 1474
9802.38 1445
9803.32 1397
9804.25 1304
9805.19 1364
9806.12 1367
9807.05 1467
9807.99 1363
9808.92 1326
9809.86 1270
9810.80 1305
9811.73 1371
9812.67 1341
9813.60 1274
9814.54 1270
9815.47 1248
9816.41 1207
9817.34 1228
9818.28 1251
9819.21 1216
9820.15 1233
9821.08 1214
9822.02 1259
9822.96 1170
9823.89 1249
9824.83 1169
9825.76 1157
9826.70 1143
9827.63 1206
9828.57 1157
9829.51 1177
9830.44 1241
9831.38 1222
9832.31 1145
9833.25 1133
9834.19 1126
9835.12 1095
9836.06 1175
9837.00 1182
9837.93 1165
9838.87 1118
9839.81 1135
9840.74 1229
9841.68 1155
9842.61 1178
9843.55 1222
9844.49 1272
9845.43 1249
9846.36 1190
9847.30 1151
9848.24 1174
9849.17 1169
9850.11 1269
9851.05 1230
9851.98 1317
9852.92 1232
9853.86 1251
9854.79 1259
9855.73 1145
9856.67 1169
9857.61 1142
9858.54 1182
9859.48 1177
9860.42 1169
9861.36 1214
9862.29 1162
9863.23 1111
9864.17 1111
9865.11 1105
9866.04 1089
9866.98 1079
9867.92 1102
9868.86 1131
9869.80 1127
9870.73 1053
9871.67 1100
9872.61 1078
9873.55 1030
9874.49 1082
9875.42 1067
9876.36 1097
9877.30 1012
9878.24 1030
9879.18 1090
9880.12 1101
9881.05 1043
9881.99 1030
9882.93 1020
9883.87 1021
9884.81 1056
9885.75 1061
9886.69 1100
9887.63 1060
9888.56 1056
9889.50 1062
9890.44 1013
9891.38 973
9892.32 1010
9893.26 1051
9894.20 1073
9895.14 991
9896.08 1016
9897.02 965
9897.95 963
9898.89 1011
9899.83 1047
9900.77 961
9901.71 1047
9902.65 982
9903.59 945
9904.53 966
9905.47 967
9906.41 998
9907.35 1030
9908.29 1055
9909.23 1021
9910.17 1073
9911.11 1096
9912.05 1031
9912.99 1043
9913.93 1102
9914.87 988
9915.81 999
9916.75 1015
9917.69 970
9918.63 935
9919.57 1031
9920.51 1102
9921.45 1122
9922.39 1234
9923.33 1349
9924.27 1493
9925.21 1540
9926.15 1525
9927.09 1626
9928.03 1659
9928.97 1447
9929.92 1419
9930.86 1332
9931.80 1288
9932.74 1188
9933.68 1092
9934.62 1121
9935.56 1049
9936.50 962
9937.44 923
9938.38 963
9939.33 1014
9940.27 1030
9941.21 1032
9942.15 974
9943.09 919
9944.03 937
9944.97 961
9945.92 958
9946.86 960
9947.80 958
9948.74 948
9949.68 905
9950.62 921
9951.57 911
9952.51 975
9953.45 991
9954.39 892
9955.33 961
9956.28 874
9957.22 914
9958.16 897
9959.10 891
9960.04 845
9960.99 867
9961.93 909
9962.87 933
9963.81 918
9964.76 941
9965.70 849
9966.64 967
9967.58 1020
9968.53 901
9969.47 895
9970.41 888
9971.35 941
9972.30 904
9973.24 903
9974.18 917
9975.13 863
9976.07 794
9977.01 862
9977.95 917
9978.90 870
9979.84 881
9980.78 872
9981.73 871
9982.67 842
9983.61 796
9984.56 809
9985.50 868
9986.44 825
9987.39 771
9988.33 784
9989.27 867
9990.22 869
9991.16 816
9992.11 862
9993.05 849
9993.99 847
9994.94 880
9995.88 887
9996.82 837
9997.77 893
9998.71 854
9999.66 839
10000.60 880
10001.55 830
10002.49 799
10003.43 775
10004.38 844
10005.32 839
10006.27 774
10007.21 815
10008.16 852
10009.10 885
10010.04 898
10010.99 883
10011.93 817
10012.88 781
10013.82 777
10014.77 827
10015.71 779
10016.66 809
10017.60 840
10018.55 804
10019.49 847
10020.44 842
10021.38 775
10022.33 751
10023.27 794
10024.22 854
10025.16 881
10026.11 869
10027.05 849
10028.00 845
10028.95 749
10029.89 786
10030.84 764
10031.78 829
10032.73 798
10033.67 788
10034.62 782
10035.57 807
10036.51 819
10037.46 800
10038.40 813
10039.35 811
10040.30 747
10041.24 776
10042.19 822
10043.13 739
10044.08 776
10045.03 744
10045.97 780
10046.92 738
10047.86 702
10048.81 753
10049.76 756
10050.70 796
10051.65 784
10052.60 791
10053.54 786
10054.49 787
10055.44 792
10056.38 804
10057.33 819
10058.28 824
10059.22 784
10060.17 806
10061.12 756
10062.07 767
10063.01 775
10063.96 767
10064.91 738
10065.85 738
10066.80 704
10067.75 694
10068.70 720
10069.64 691
10070.59 732
10071.54 739
10072.49 761
10073.43 776
10074.38 782
10075.33 771
10076.28 737
10077.22 722
10078.17 747
10079.12 746
10080.07 720
10081.02 679
10081.96 684
10082.91 730
10083.86 689
10084.81 676
10085.76 698
10086.70 716
10087.65 712
10088.60 747
10089.55 707
10090.50 718
10091.45 726
10092.39 698
10093.34 729
10094.29 738
10095.24 742
10096.19 732
10097.14 742
10098.09 724
10099.03 724
10099.98 747
10100.93 685
10101.88 733
10102.83 714
10103.78 723
10104.73 734
10105.68 729
10106.63 730
10107.58 769
10108.53 691
10109.47 726
10110.42 705
10111.37 732
10112.32 694
10113.27 700
10114.22 675
10115.17 722
10116.12 739
10117.07 744
10118.02 685
10118.97 654
10119.92 693
10120.87 655
10121.82 654
10122.77 683
10123.72 663
10124.67 710
10125.62 694
10126.57 702
10127.52 706
10128.47 697
10129.42 736
10130.37 714
10131.32 652
10132.27 697
10133.22 738
10134.17 770
10135.12 782
10136.07 759
10137.02 710
10137.97 690
10138.92 746
10139.87 704
10140.83 689
10141.78 713
10142.73 712
10143.68 691
10144.63 705
10145.58 712
10146.53 737
10147.48 680
10148.43 673
10149.38 749
10150.34 731
10151.29 719
10152.24 725
10153.19 701
10154.14 721
10155.09 680
10156.04 728
10156.99 726
10157.95 725
10158.90 755
10159.85 750
10160.80 722
10161.75 729
10162.70 704
10163.66 766
10164.61 754
10165.56 744
10166.51 803
10167.46 782
10168.42 829
10169.37 801
10170.32 760
10171.27 744
10172.23 728
10173.18 754
10174.13 741
10175.08 752
10176.03 770
10176.99 781
10177.94 790
10178.89 780
10179.84 774
10180.80 821
10181.75 856
10182.70 802
10183.66 789
10184.61 880
10185.56 867
10186.51 854
10187.47 848
10188.42 838
10189.37 854
10190.33 885
10191.28 855
10192.23 825
10193.19 813
10194.14 822
10195.09 855
10196.05 881
10197.00 860
10197.95 908
10198.91 941
10199.86 930
10200.81 957
10201.77 1015
10202.72 1022
10203.67 968
10204.63 982
10205.58 953
10206.53 966
10207.49 988
10208.44 964
10209.40 988
10210.35 966
10211.30 899
10212.26 917
10213.21 899
10214.17 826
10215.12 830
10216.08 823
10217.03 806
10217.98 772
10218.94 747
10219.89 761
10220.85 853
10221.80 830
10222.76 815
10223.71 765
10224.67 798
10225.62 842
10226.58 773
10227.53 770
10228.49 775
10229.44 816
10230.40 841
10231.35 810
10232.31 829
10233.26 876
10234.22 884
10235.17 849
10236.13 818
10237.08 856
10238.04 787
10238.99 775
10239.95 774
10240.90 765
10241.86 786
10242.81 745
10243.77 778
10244.72 703
10245.68 694
10246.64 682
10247.59 686
10248.55 761
10249.50 715
10250.46 683
10251.42 723
10252.37 685
10253.33 694
10254.28 703
10255.24 680
10256.20 647
10257.15 676
10258.11 652
10259.06 654
10260.02 686
10260.98 650
10261.93 633
10262.89 635
10263.85 587
10264.80 605
10265.76 618
10266.72 641
10267.67 656
10268.63 628
10269.59 617
10270.54 687
10271.50 687
10272.46 646
10273.41 668
10274.37 649
10275.33 668
10276.29 669
10277.24 607
10278.20 627
10279.16 654
10280.11 615
10281.07 621
10282.03 613
10282.99 593
10283.94 640
10284.90 656
10285.86 653
10286.82 660
10287.77 647
10288.73 632
10289.69 631
10290.65 648
10291.61 663
10292.56 688
10293.52 627
10294.48 624
10295.44 655
10296.39 651
10297.35 677
10298.31 636
10299.27 628
10300.23 620
10301.19 618
10302.14 618
10303.10 622
10304.06 656
10305.02 648
10305.98 614
10306.94 621
10307.89 574
10308.85 604
10309.81 646
10310.77 636
10311.73 587
10312.69 556
10313.65 603
10314.61 598
10315.57 598
10316.52 620
10317.48 624
10318.44 640
10319.40 648
10320.36 723
10321.32 667
10322.28 623
10323.24 673
10324.20 636
10325.16 630
10326.12 652
10327.08 645
10328.04 596
10328.99 630
10329.95 664
10330.91 654
10331.87 623
10332.83 711
10333.79 633
10334.75 636
10335.71 656
10336.67 609
10337.63 553
10338.59 582
10339.55 613
10340.51 596
10341.47 580
10342.43 584
10343.39 584
10344.35 601
10345.31 580
10346.27 540
10347.23 642
10348.20 587
10349.16 592
10350.12 582
10351.08 678
10352.04 610
10353.00 561
10353.96 578
10354.92 547
10355.88 569
10356.84 613
10357.80 580
10358.76 593
10359.72 570
10360.69 633
10361.65 605
10362.61 610
10363.57 603
10364.53 571
10365.49 535
10366.45 542
10367.41 546
10368.38 496
10369.34 556
10370.30 591
10371.26 495
10372.22 552
10373.18 626
10374.14 570
10375.11 534
10376.07 553
10377.03 567
10377.99 548
10378.95 538
10379.92 555
10380.88 584
10381.84 564
10382.80 549
10383.76 599
10384.73 564
10385.69 529
10386.65 574
10387.61 555
10388.57 538
10389.54 515
10390.50 524
10391.46 588
10392.42 552
10393.39 536
10394.35 548
10395.31 497
10396.27 567
10397.24 551
10398.20 543
10399.16 603
10400.13 547
10401.09 556
10402.05 581
10403.02 570
10403.98 547
10404.94 566
10405.90 580
10406.87 539
10407.83 545
10408.79 538
10409.76 535
10410.72 601
10411.68 525
10412.65 505
10413.61 533
10414.57 531
10415.54 566
10416.50 568
10417.47 582
10418.43 510
10419.39 548
10420.36 582
10421.32 584
10422.28 508
10423.25 515
10424.21 492
10425.18 547
10426.14 540
10427.10 602
10428.07 564
10429.03 509
10430.00 534
10430.96 516
10431.93 501
10432.89 562
10433.85 544
10434.82 528
10435.78 491
10436.75 463
10437.71 483
10438.68 465
10439.64 559
10440.61 564
10441.57 523
10442.54 516
10443.50 495
10444.47 500
10445.43 508
10446.40 493
10447.36 514
10448.33 539
10449.29 505
10450.26 498
10451.22 563
10452.19 494
10453.15 516
10454.12 586
10455.08 524
10456.05 481
10457.01 497
10457.98 507
10458.95 522
10459.91 470
10460.88 501
10461.84 494
10462.81 513
10463.77 520
10464.74 514
10465.71 548
10466.67 558
10467.64 556
10468.60 556
10469.57 545
10470.54 493
10471.50 523
10472.47 526
10473.44 489
10474.40 501
10475.37 480
10476.33 491
10477.30 477
10478.27 479
10479.23 488
10480.20 480
10481.17 460
10482.13 515
10483.10 491
10484.07 485
10485.03 497
10486.00 501
10486.97 523
10487.93 516
10488.90 480
10489.87 494
10490.84 534
10491.80 452
10492.77 491
10493.74 500
10494.70 478
10495.67 437
10496.64 477
10497.61 530
10498.57 472
10499.54 480
10500.51 520
10501.48 538
10502.44 554
10503.41 502
10504.38 537
10505.35 530
10506.31 491
10507.28 512
10508.25 445
10509.22 441
10510.19 491
10511.15 469
10512.12 497
10513.09 511
10514.06 537
10515.03 527
10516.00 483
10516.96 510
10517.93 491
10518.90 519
10519.87 494
10520.84 515
10521.81 505
10522.77 527
10523.74 482
10524.71 499
10525.68 491
10526.65 449
10527.62 471
10528.59 458
10529.56 493
10530.52 537
10531.49 541
10532.46 520
10533.43 556
10534.40 540
10535.37 452
10536.34 510
10537.31 533
10538.28 555
10539.25 548
10540.22 505
10541.18 483
10542.15 498
10543.12 497
10544.09 523
10545.06 468
10546.03 449
10547.00 500
10547.97 532
10548.94 490
10549.91 456
10550.88 486
10551.85 527
10552.82 526
10553.79 501
10554.76 509
10555.73 497
10556.70 552
10557.67 590
10558.64 568
10559.61 508
10560.58 499
10561.55 502
10562.52 549
10563.49 526
10564.46 558
10565.43 550
10566.40 502
10567.38 553
10568.35 533
10569.32 544
10570.29 541
10571.26 528
10572.23 507
10573.20 462
10574.17 514
10575.14 524
10576.11 527
10577.08 538
10578.06 471
10579.03 487
10580.00 511
10580.97 497
10581.94 553
10582.91 490
10583.88 504
10584.85 533
10585.83 542
10586.80 509
10587.77 471
10588.74 524
10589.71 545
10590.68 520
10591.66 533
10592.63 469
10593.60 501
10594.57 566
10595.54 544
10596.51 542
10597.49 513
10598.46 529
10599.43 600
10600.40 551
10601.37 515
10602.35 519
10603.32 519
10604.29 517
10605.26 532
10606.24 498
10607.21 520
10608.18 551
10609.15 507
10610.13 489
10611.10 522
10612.07 548
10613.04 569
10614.02 595
10614.99 506
10615.96 509
10616.94 521
10617.91 579
10618.88 560
10619.85 523
10620.83 551
10621.80 543
10622.77 544
10623.75 573
10624.72 526
10625.69 567
10626.67 558
10627.64 552
10628.61 546
10629.59 489
10630.56 549
10631.53 593
10632.51 613
10633.48 601
10634.46 625
10635.43 695
10636.40 697
10637.38 737
10638.35 666
10639.32 751
10640.30 712
10641.27 671
10642.25 672
10643.22 635
10644.19 629
10645.17 611
10646.14 609
10647.12 585
10648.09 649
10649.07 543
10650.04 528
10651.01 481
10651.99 526
10652.96 543
10653.94 581
10654.91 552
10655.89 564
10656.86 515
10657.84 495
10658.81 511
10659.79 535
10660.76 517
10661.74 496
10662.71 514
10663.69 457
10664.66 506
10665.64 505
10666.61 470
10667.59 547
10668.56 525
10669.54 485
10670.51 499
10671.49 492
10672.46 477
10673.44 514
10674.42 521
10675.39 496
10676.37 489
10677.34 538
10678.32 511
10679.29 492
10680.27 498
10681.25 578
10682.22 513
10683.20 485
10684.17 471
10685.15 508
10686.12 529
10687.10 519
10688.08 500
10689.05 523
10690.03 561
10691.01 554
10691.98 478
10692.96 496
10693.94 480
10694.91 530
10695.89 560
10696.86 520
10697.84 493
10698.82 528
10699.79 539
10700.77 558
10701.75 571
10702.72 534
10703.70 464
10704.68 509
10705.66 513
10706.63 540
10707.61 534
10708.59 485
10709.56 564
10710.54 560
10711.52 512
10712.50 501
10713.47 500
10714.45 548
10715.43 536
10716.41 493
10717.38 479
10718.36 487
10719.34 501
10720.32 505
10721.29 578
10722.27 557
10723.25 512
10724.23 504
10725.20 556
10726.18 515
10727.16 456
10728.14 449
10729.12 499
10730.09 529
10731.07 500
10732.05 532
10733.03 517
10734.01 527
10734.99 488
10735.96 485
10736.94 529
10737.92 517
10738.90 516
10739.88 500
10740.86 482
10741.83 537
10742.81 513
10743.79 493
10744.77 530
10745.75 523
10746.73 501
10747.71 501
10748.69 553
10749.67 509
10750.64 527
10751.62 533
10752.60 533
10753.58 513
10754.56 486
10755.54 513
10756.52 541
10757.50 558
10758.48 551
10759.46 505
10760.44 575
10761.42 551
10762.40 552
10763.38 505
10764.35 532
10765.33 491
10766.31 494
10767.29 494
10768.27 488
10769.25 528
10770.23 539
10771.21 550
10772.19 516
10773.17 540
10774.15 509
10775.13 556
10776.11 535
10777.09 485
10778.07 576
10779.05 543
10780.04 513
10781.02 512
10782.00 581
10782.98 550
10783.96 509
10784.94 515
10785.92 552
10786.90 564
10787.88 543
10788.86 546
10789.84 543
10790.82 567
10791.80 573
10792.78 540
10793.77 540
10794.75 530
10795.73 526
10796.71 575
10797.69 560
10798.67 526
10799.65 493
10800.63 590
10801.61 604
10802.60 579
10803.58 581
10804.56 558
10805.54 562
10806.52 553
10807.50 520
10808.49 604
10809.47 608
10810.45 578
10811.43 568
10812.41 595
10813.39 617
10814.38 608
10815.36 638
10816.34 663
10817.32 565
10818.30 624
10819.29 648
10820.27 613
10821.25 611
10822.23 577
10823.22 606
10824.20 611
10825.18 615
10826.16 634
10827.15 537
10828.13 547
10829.11 636
10830.09 608
10831.08 614
10832.06 624
10833.04 607
10834.02 617
10835.01 592
10835.99 625
10836.97 627
10837.96 638
10838.94 633
10839.92 639
10840.90 667
10841.89 632
10842.87 642
10843.85 686
10844.84 690
10845.82 643
10846.80 657
10847.79 674
10848.77 691
10849.76 654
10850.74 656
10851.72 713
10852.71 686
10853.69 749
10854.67 648
10855.66 630
10856.64 651
10857.62 673
10858.61 667
10859.59 668
10860.58 697
10861.56 745
10862.55 747
10863.53 740
10864.51 727
10865.50 666
10866.48 719
10867.47 751
10868.45 796
10869.44 721
10870.42 736
10871.40 783
10872.39 809
10873.37 779
10874.36 746
10875.34 765
10876.33 835
10877.31 699
10878.30 707
10879.28 771
10880.27 719
10881.25 738
10882.24 837
10883.22 823
10884.21 827
10885.19 866
10886.18 828
10887.16 848
10888.15 823
10889.13 808
10890.12 805
10891.10 848
10892.09 834
10893.07 802
10894.06 864
10895.05 920
10896.03 869
10897.02 915
10898.00 895
10898.99 836
10899.97 824
10900.96 893
10901.95 814
10902.93 903
10903.92 957
10904.90 949
10905.89 971
10906.88 914
10907.86 892
10908.85 905
10909.84 966
10910.82 996
10911.81 983
10912.79 992
10913.78 987
10914.77 966
10915.75 1045
10916.74 1115
10917.73 1004
10918.71 1003
10919.70 1020
10920.69 1086
10921.67 990
10922.66 980
10923.65 1001
10924.63 1062
10925.62 1027
10926.61 1002
10927.60 1032
10928.58 1038
10929.57 1104
10930.56 1119
10931.54 1065
10932.53 1057
10933.52 1114
10934.51 1128
10935.49 1118
10936.48 1020
10937.47 1070
10938.46 1190
10939.44 1197
10940.43 1194
10941.42 1204
10942.41 1288
10943.39 1226
10944.38 1237
10945.37 1246
10946.36 1228
10947.35 1244
10948.33 1326
10949.32 1295
10950.31 1329
10951.30 1425
10952.29 1481
10953.28 1553
10954.26 1660
10955.25 1754
10956.24 1772
10957.23 1770
10958.22 1878
10959.21 1905
10960.19 1884
10961.18 1767
10962.17 1631
10963.16 1669
10964.15 1464
10965.14 1482
10966.13 1413
10967.11 1320
10968.10 1359
10969.09 1406
10970.08 1418
10971.07 1374
10972.06 1303
10973.05 1302
10974.04 1280
10975.03 1269
10976.02 1234
10977.01 1335
10978.00 1373
10978.98 1393
10979.97 1394
10980.96 1430
10981.95 1390
10982.94 1346
10983.93 1305
10984.92 1340
10985.91 1327
10986.90 1391
10987.89 1358
10988.88 1403
10989.87 1402
10990.86 1390
10991.85 1496
10992.84 1613
10993.83 1799
10994.82 2039
10995.81 2144
10996.80 2196
10997.79 2301
10998.78 2359
10999.77 2404
11000.76 2309
11001.75 2243
11002.74 2045
11003.73 1791
11004.72 1613
11005.72 1465
11006.71 1446
11007.70 1427
11008.69 1298
11009.68 1206
11010.67 1241
11011.66 1191
11012.65 1142
11013.64 1199
11014.63 1218
11015.62 1166
11016.61 1162
11017.61 1164
11018.60 1139
11019.59 1105
11020.58 1153
11021.57 1060
11022.56 997
11023.55 1003
11024.55 1031
11025.54 1013
11026.53 933
11027.52 1001
11028.51 968
11029.50 1004
11030.49 970
11031.49 937
11032.48 926
11033.47 998
11034.46 1001
11035.45 995
11036.45 991
11037.44 982
11038.43 945
11039.42 987
11040.41 1026
11041.41 961
11042.40 904
11043.39 924
11044.38 875
11045.38 899
11046.37 902
11047.36 922
11048.35 869
11049.35 861
11050.34 869
11051.33 842
11052.32 851
11053.32 805
11054.31 811
11055.30 816
11056.30 831
11057.29 874
11058.28 900
11059.27 899
11060.27 905
11061.26 822
11062.25 804
11063.25 847
11064.24 860
11065.23 839
11066.23 835
11067.22 854
11068.21 838
11069.21 856
11070.20 892
11071.19 864
11072.19 803
11073.18 811
11074.17 856
11075.17 888
11076.16 842
11077.16 812
11078.15 822
11079.14 829
11080.14 822
11081.13 824
11082.13 849
11083.12 803
11084.11 803
11085.11 799
11086.10 923
11087.10 901
11088.09 821
11089.09 771
11090.08 736
11091.07 804
11092.07 812
11093.06 800
11094.06 776
11095.05 795
11096.05 804
11097.04 742
11098.04 753
11099.03 717
11100.03 758
11101.02 796
11102.02 722
11103.01 747
11104.01 758
11105.00 771
11106.00 749
11106.99 743
11107.99 714
11108.98 761
11109.98 735
11110.97 742
11111.97 705
11112.96 647
11113.96 693
11114.95 781
11115.95 724
11116.95 679
11117.94 680
11118.94 783
11119.93 719
11120.93 685
11121.92 743
11122.92 713
11123.92 777
11124.91 763
11125.91 759
11126.90 745
11127.90 753
11128.90 744
11129.89 766
11130.89 756
11131.89 755
11132.88 728
11133.88 666
11134.87 662
11135.87 674
11136.87 655
11137.86 670
11138.86 672
11139.86 722
11140.85 711
11141.85 663
11142.85 717
11143.84 669
11144.84 669
11145.84 684
11146.84 635
11147.83 685
11148.83 662
11149.83 682
11150.82 617
11151.82 647
11152.82 642
11153.82 634
11154.81 620
11155.81 666
11156.81 629
11157.80 627
11158.80 629
11159.80 643
11160.80 640
11161.79 621
11162.79 613
11163.79 598
11164.79 616
11165.79 591
11166.78 613
11167.78 657
11168.78 607
11169.78 630
11170.78 602
11171.77 612
11172.77 577
11173.77 553
11174.77 612
11175.77 608
11176.76 589
11177.76 588
11178.76 615
11179.76 583
11180.76 564
11181.76 585
11182.76 582
11183.75 555
11184.75 584
11185.75 583
11186.75 613
11187.75 623
11188.75 546
11189.75 586
11190.75 610
11191.74 625
11192.74 677
11193.74 597
11194.74 593
11195.74 619
11196.74 605
11197.74 638
11198.74 603
11199.74 641
11200.74 637
11201.74 586
11202.74 603
11203.74 607
11204.74 617
11205.73 639
11206.73 624
11207.73 632
11208.73 616
11209.73 609
11210.73 579
11211.73 625
11212.73 564
11213.73 563
11214.73 557
11215.73 531
11216.73 615
11217.73 612
11218.73 596
11219.73 618
11220.73 589
11221.73 618
11222.73 604
11223.74 572
11224.74 549
11225.74 578
11226.74 597
11227.74 576
11228.74 576
11229.74 536
11230.74 529
11231.74 612
11232.74 571
11233.74 520
11234.74 515
11235.74 535
11236.74 629
11237.75 587
11238.75 511
11239.75 534
11240.75 568
11241.75 558
11242.75 572
11243.75 582
11244.75 563
11245.76 586
11246.76 600
11247.76 564
11248.76 583
11249.76 585
11250.76 585
11251.76 555
11252.77 561
11253.77 566
11254.77 578
11255.77 573
11256.77 550
11257.78 535
11258.78 603
11259.78 557
11260.78 572
11261.78 533
11262.79 560
11263.79 571
11264.79 554
11265.79 561
11266.79 607
11267.80 577
11268.80 573
11269.80 582
11270.80 571
11271.81 573
11272.81 579
11273.81 603
11274.81 626
11275.82 593
11276.82 595
11277.82 624
11278.83 560
11279.83 550
11280.83 571
11281.83 635
11282.84 646
11283.84 592
11284.84 537
11285.85 587
11286.85 614
11287.85 595
11288.86 553
11289.86 578
11290.86 589
11291.87 653
11292.87 602
11293.87 589
11294.88 625
11295.88 589
11296.89 537
11297.89 597
11298.89 604
11299.90 576
11300.90 578
11301.90 531
11302.91 618
11303.91 624
11304.92 600
11305.92 617
11306.92 575
11307.93 611
11308.93 689
11309.94 715
11310.94 692
11311.95 767
11312.95 754
11313.95 718
11314.96 745
11315.96 678
11316.97 621
11317.97 645
11318.98 665
11319.98 630
11320.99 634
11321.99 586
11323.00 556
11324.00 562
11325.01 576
11326.01 529
11327.02 533
11328.02 558
11329.03 559
11330.03 525
11331.04 550
11332.04 525
11333.05 520
11334.05 526
11335.06 520
11336.06 542
11337.07 532
11338.07 576
11339.08 535
11340.09 549
11341.09 549
11342.10 505
11343.10 479
11344.11 501
11345.11 496
11346.12 497
11347.13 508
11348.13 514
11349.14 545
11350.14 567
11351.15 491
11352.16 554
11353.16 552
11354.17 544
11355.17 540
11356.18 545
11357.19 532
11358.19 535
11359.20 516
11360.21 492
11361.21 505
11362.22 522
11363.23 470
11364.23 480
11365.24 496
11366.25 540
11367.25 519
11368.26 491
11369.27 443
11370.27 483
11371.28 523
11372.29 475
11373.29 485
11374.30 508
11375.31 497
11376.32 504
11377.32 491
11378.33 499
11379.34 503
11380.35 536
11381.35 514
11382.36 486
11383.37 485
11384.38 522
11385.38 536
11386.39 539
11387.40 546
11388.41 500
11389.41 535
11390.42 503
11391.43 529
11392.44 512
11393.45 513
11394.45 509
11395.46 494
11396.47 501
11397.48 512
11398.49 503
11399.49 549
11400.50 588
11401.51 520
11402.52 510
11403.53 489
11404.54 543
11405.54 517
11406.55 529
11407.56 488
11408.57 548
11409.58 515
11410.59 466
11411.60 460
11412.61 462
11413.61 482
11414.62 474
11415.63 452
11416.64 443
11417.65 477
11418.66 477
11419.67 500
11420.68 536
11421.69 485
11422.70 491
11423.71 522
11424.71 513
11425.72 494
11426.73 518
11427.74 479
11428.75 524
11429.76 532
11430.77 503
11431.78 520
11432.79 548
11433.80 530
11434.81 480
11435.82 564
11436.83 473
11437.84 465
11438.85 523
11439.86 535
11440.87 475
11441.88 500
11442.89 493
11443.90 427
11444.91 464
11445.92 464
11446.93 480
11447.94 499
11448.95 534
11449.96 465
11450.97 502
11451.98 459
11452.99 478
11454.01 510
11455.02 445
11456.03 490
11457.04 474
11458.05 490
11459.06 475
11460.07 498
11461.08 530
11462.09 482
11463.10 482
11464.11 482
11465.13 538
11466.14 491
11467.15 482
11468.16 487
11469.17 479
11470.18 502
11471.19 485
11472.20 501
11473.22 492
11474.23 487
11475.24 485
11476.25 511
11477.26 447
11478.27 455
11479.29 486
11480.30 472
11481.31 467
11482.32 452
11483.33 449
11484.35 419
11485.36 474
11486.37 485
11487.38 433
11488.39 467
11489.41 499
11490.42 504
11491.43 497
11492.44 435
11493.46 474
11494.47 489
11495.48 453
11496.49 449
11497.51 513
11498.52 474
11499.53 468
11500.54 450
11501.56 425
11502.57 467
11503.58 483
11504.59 484
11505.61 470
11506.62 487
11507.63 552
11508.65 545
11509.66 473
11510.67 442
11511.69 448
11512.70 459
11513.71 501
11514.73 496
11515.74 470
11516.75 488
11517.77 500
11518.78 452
11519.79 479
11520.81 517
11521.82 479
11522.83 500
11523.85 492
11524.86 560
11525.88 460
11526.89 480
11527.90 480
11528.92 491
11529.93 462
11530.95 458
11531.96 503
11532.97 521
11533.99 522
11535.00 518
11536.02 493
11537.03 515
11538.05 483
11539.06 488
11540.07 458
11541.09 480
11542.10 489
11543.12 486
11544.13 457
11545.15 479
11546.16 452
11547.18 501
11548.19 469
11549.21 476
11550.22 463
11551.24 522
11552.25 513
11553.27 509
11554.28 507
11555.30 501
11556.31 522
11557.33 515
11558.34 493
11559.36 513
11560.37 563
11561.39 517
11562.40 521
11563.42 511
11564.43 539
11565.45 532
11566.47 561
11567.48 537
11568.50 510
11569.51 487
11570.53 491
11571.54 510
11572.56 515
11573.58 500
11574.59 546
11575.61 572
11576.62 568
11577.64 602
11578.66 561
11579.67 527
11580.69 519
11581.70 565
11582.72 564
11583.74 657
11584.75 603
11585.77 597
11586.79 609
11587.80 597
11588.82 628
11589.84 620
11590.85 615
11591.87 649
11592.89 630
11593.90 621
11594.92 635
11595.94 639
11596.95 757
11597.97 803
11598.99 859
11600.01 908
11601.02 937
11602.04 974
11603.06 903
11604.07 924
11605.09 977
11606.11 861
11607.13 798
11608.14 757
11609.16 721
11610.18 684
11611.20 634
11612.21 567
11613.23 591
11614.25 590
11615.27 553
11616.29 529
11617.30 534
11618.32 546
11619.34 518
11620.36 508
11621.38 526
11622.39 533
11623.41 544
11624.43 532
11625.45 502
11626.47 488
11627.48 494
11628.50 496
11629.52 500
11630.54 537
11631.56 517
11632.58 558
11633.59 567
11634.61 503
11635.63 489
11636.65 472
11637.67 496
11638.69 495
11639.71 515
11640.73 527
11641.75 519
11642.76 520
11643.78 526
11644.80 522
11645.82 526
11646.84 487
11647.86 467
11648.88 445
11649.90 430
11650.92 517
11651.94 513
11652.96 498
11653.98 501
11655.00 449
11656.01 463
11657.03 481
11658.05 448
11659.07 499
11660.09 477
11661.11 448
11662.13 579
11663.15 559
11664.17 569
11665.19 532
11666.21 547
11667.23 546
11668.25 489
11669.27 503
11670.29 486
11671.31 506
11672.33 449
11673.35 532
11674.37 542
11675.39 573
11676.42 492
11677.44 457
11678.46 500
11679.48 525
11680.50 514
11681.52 507
11682.54 495
11683.56 494
11684.58 471
11685.60 525
11686.62 522
11687.64 505
11688.66 492
11689.69 522
11690.71 510
11691.73 474
11692.75 528
11693.77 536
11694.79 527
11695.81 571
11696.83 514
11697.85 514
11698.88 560
11699.90 547
11700.92 540
11701.94 518
11702.96 492
11703.98 509
11705.01 485
11706.03 522
11707.05 520
11708.07 493
11709.09 486
11710.12 506
11711.14 489
11712.16 521
11713.18 540
11714.20 478
11715.23 523
11716.25 531
11717.27 488
11718.29 530
11719.31 462
11720.34 475
11721.36 437
11722.38 436
11723.40 482
11724.43 464
11725.45 486
11726.47 417
11727.49 456
11728.52 487
11729.54 460
11730.56 512
11731.59 468
11732.61 472
11733.63 448
11734.65 502
11735.68 500
11736.70 478
11737.72 510
11738.75 505
11739.77 464
11740.79 456
11741.82 485
11742.84 471
11743.86 448
11744.89 465
11745.91 497
11746.93 460
11747.96 439
11748.98 500
11750.01 520
11751.03 502
11752.05 512
11753.08 486
11754.10 475
11755.12 470
11756.15 452
11757.17 477
11758.20 449
11759.22 504
11760.24 520
11761.27 478
11762.29 493
11763.32 464
11764.34 477
11765.37 526
11766.39 495
11767.41 448
11768.44 462
11769.46 546
11770.49 526
11771.51 482
11772.54 511
11773.56 478
11774.59 479
11775.61 524
11776.64 513
11777.66 488
11778.69 510
11779.71 493
11780.74 560
11781.76 488
11782.79 501
11783.81 509
11784.84 540
11785.86 518
11786.89 480
11787.91 525
11788.94 505
11789.96 499
11790.99 547
11792.01 512
11793.04 499
11794.07 484
11795.09 516
11796.12 556
11797.14 517
11798.17 491
11799.19 559
11800.22 539
11801.25 486
11802.27 515
11803.30 538
11804.32 559
11805.35 506
11806.38 479
11807.40 511
11808.43 524
11809.45 541
11810.48 550
11811.51 517
11812.53 531
11813.56 523
11814.59 549
11815.61 514
11816.64 530
11817.67 542
11818.69 560
11819.72 543
11820.75 535
11821.77 538
11822.80 557
11823.83 602
11824.85 588
11825.88 581
11826.91 601
11827.94 594
11828.96 565
11829.99 557
11831.02 569
11832.04 612
11833.07 560
11834.10 578
11835.13 531
11836.15 559
11837.18 572
11838.21 617
11839.24 637
11840.26 568
11841.29 577
11842.32 634
11843.35 594
11844.37 593
11845.40 607
11846.43 560
11847.46 606
11848.49 624
11849.51 556
11850.54 564
11851.57 632
11852.60 652
11853.63 675
11854.65 684
11855.68 657
11856.71 672
11857.74 660
11858.77 697
11859.80 653
11860.83 674
11861.85 748
11862.88 702
11863.91 667
11864.94 626
11865.97 638
11867.00 630
11868.03 683
11869.05 715
11870.08 664
11871.11 680
11872.14 671
11873.17 669
11874.20 714
11875.23 664
11876.26 716
11877.29 744
11878.32 722
11879.35 815
11880.38 735
11881.40 726
11882.43 754
11883.46 733
11884.49 733
11885.52 764
11886.55 758
11887.58 789
11888.61 810
11889.64 809
11890.67 841
11891.70 786
11892.73 805
11893.76 828
11894.79 784
11895.82 934
11896.85 833
11897.88 865
11898.91 900
11899.94 976
11900.97 1059
11902.00 983
11903.03 947
11904.06 885
11905.09 886
11906.12 959
11907.15 903
11908.18 899
11909.22 828
11910.25 803
11911.28 839
11912.31 867
11913.34 832
11914.37 816
11915.40 839
11916.43 874
11917.46 878
11918.49 873
11919.52 821
11920.55 834
11921.59 868
11922.62 896
11923.65 899
11924.68 937
11925.71 989
11926.74 1150
11927.77 1100
11928.81 1200
11929.84 1232
11930.87 1299
11931.90 1342
11932.93 1319
11933.96 1176
11935.00 1123
11936.03 1059
11937.06 977
11938.09 888
11939.12 886
11940.15 851
11941.19 831
11942.22 771
11943.25 778
11944.28 786
11945.31 781
11946.35 789
11947.38 740
11948.41 734
11949.44 723
11950.48 762
11951.51 731
11952.54 713
11953.57 722
11954.61 697
11955.64 722
11956.67 723
11957.70 678
11958.74 674
11959.77 744
11960.80 755
11961.84 716
11962.87 693
11963.90 715
11964.93 773
11965.97 749
11967.00 692
11968.03 726
11969.07 760
11970.10 687
11971.13 771
11972.17 690
11973.20 686
11974.23 696
11975.27 697
11976.30 696
11977.33 685
11978.37 673
11979.40 703
11980.44 676
11981.47 704
11982.50 719
11983.54 689
11984.57 694
11985.60 692
11986.64 663
11987.67 675
11988.71 653
11989.74 684
11990.77 666
11991.81 673
11992.84 708
11993.88 730
11994.91 728
11995.95 692
11996.98 686
11998.02 698
11999.05 728
12000.08 703
12001.12 714
12002.15 731
12003.19 751
12004.22 684
12005.26 707
12006.29 773
12007.33 804
12008.36 756
12009.40 741
12010.43 781
12011.47 747
12012.50 760
12013.54 766
12014.57 794
12015.61 806
12016.64 851
12017.68 777
12018.71 819
12019.75 837
12020.78 840
12021.82 762
12022.86 750
12023.89 749
12024.93 781
12025.96 828
12027.00 830
12028.03 763
12029.07 777
12030.11 790
12031.14 765
12032.18 742
12033.21 714
12034.25 721
12035.29 723
12036.32 708
12037.36 721
12038.39 713
12039.43 709
12040.47 753
12041.50 696
12042.54 761
12043.58 780
12044.61 751
12045.65 712
12046.69 709
12047.72 720
12048.76 787
12049.80 801
12050.83 815
12051.87 737
12052.91 734
12053.94 819
12054.98 783
12056.02 811
12057.05 736
12058.09 738
12059.13 761
12060.16 774
12061.20 728
12062.24 792
12063.28 760
12064.31 707
12065.35 723
12066.39 790
12067.43 774
12068.46 772
12069.50 754
12070.54 800
12071.58 778
12072.61 743
12073.65 785
12074.69 781
12075.73 709
12076.76 751
12077.80 755
12078.84 767
12079.88 749
12080.92 776
12081.95 738
12082.99 733
12084.03 773
12085.07 801
12086.11 748
12087.15 712
12088.18 814
12089.22 795
12090.26 765
12091.30 821
12092.34 792
12093.38 790
12094.42 839
12095.45 821
12096.49 919
12097.53 1013
12098.57 903
12099.61 966
12100.65 1053
12101.69 1041
12102.73 1081
12103.76 1095
12104.80 1034
12105.84 940
12106.88 896
12107.92 874
12108.96 819
12110.00 824
12111.04 777
12112.08 727
12113.12 672
12114.16 701
12115.20 685
12116.24 662
12117.28 696
12118.32 718
12119.36 704
12120.40 664
12121.44 644
12122.47 626
12123.51 685
12124.55 667
12125.59 651
12126.63 647
12127.67 594
12128.71 631
12129.76 674
12130.80 633
12131.84 589
12132.88 660
12133.92 617
12134.96 623
12136.00 584
12137.04 548
12138.08 547
12139.12 577
12140.16 626
12141.20 530
12142.24 622
12143.28 588
12144.32 600
12145.36 601
12146.40 589
12147.44 576
12148.49 587
12149.53 588
12150.57 571
12151.61 646
12152.65 630
12153.69 610
12154.73 579
12155.77 612
12156.81 552
12157.86 584
12158.90 596
12159.94 612
12160.98 585
12162.02 536
12163.06 585
12164.10 600
12165.15 588
12166.19 587
12167.23 572
12168.27 610
12169.31 600
12170.36 543
12171.40 526
12172.44 562
12173.48 556
12174.52 597
12175.57 580
12176.61 594
12177.65 580
12178.69 554
12179.73 624
12180.78 646
12181.82 640
12182.86 561
12183.90 523
12184.95 585
12185.99 547
12187.03 557
12188.07 622
12189.12 592
12190.16 629
12191.20 577
12192.25 554
12193.29 572
12194.33 564
12195.37 541
12196.42 568
12197.46 600
12198.50 581
12199.55 548
12200.59 554
12201.63 568
12202.68 582
12203.72 599
12204.76 546
12205.81 562
12206.85 592
12207.89 596
12208.94 581
12209.98 559
12211.02 555
12212.07 561
12213.11 562
12214.16 598
12215.20 577
12216.24 604
12217.29 590
12218.33 591
12219.37 514
12220.42 576
12221.46 614
12222.51 584
12223.55 588
12224.60 626
12225.64 664
12226.68 619
12227.73 579
12228.77 517
12229.82 574
12230.86 578
12231.91 605
12232.95 585
12234.00 498
12235.04 512
12236.08 567
12237.13 542
12238.17 599
12239.22 596
12240.26 535
12241.31 560
12242.35 520
12243.40 536
12244.44 481
12245.49 484
12246.53 587
12247.58 544
12248.62 565
12249.67 572
12250.72 554
12251.76 548
12252.81 533
12253.85 537
12254.90 579
12255.94 523
12256.99 540
12258.03 532
12259.08 505
12260.13 531
12261.17 557
12262.22 533
12263.26 545
12264.31 541
12265.35 507
12266.40 545
12267.45 610
12268.49 561
12269.54 515
12270.59 463
12271.63 505
12272.68 508
12273.72 486
12274.77 503
12275.82 557
12276.86 557
12277.91 543
12278.96 502
12280.00 547
12281.05 536
12282.10 510
12283.14 494
12284.19 511
12285.24 537
12286.28 498
12287.33 480
12288.38 502
12289.42 511
12290.47 490
12291.52 501
12292.57 482
12293.61 498
12294.66 431
12295.71 545
12296.75 488
12297.80 478
12298.85 451
12299.90 456
12300.94 512
12301.99 530
12303.04 496
12304.09 501
12305.13 557
12306.18 505
12307.23 485
12308.28 459
12309.33 477
12310.37 508
12311.42 489
12312.47 504
12313.52 511
12314.57 500
12315.61 536
12316.66 531
12317.71 509
12318.76 484
12319.81 502
12320.85 535
12321.90 518
12322.95 512
12324.00 525
12325.05 479
12326.10 460
12327.15 499
12328.19 507
12329.24 465
12330.29 494
12331.34 550
12332.39 516
12333.44 498
12334.49 518
12335.54 553
12336.59 470
12337.63 504
12338.68 495
12339.73 465
12340.78 470
12341.83 498
12342.88 477
12343.93 510
12344.98 478
12346.03 470
12347.08 532
12348.13 549
12349.18 506
12350.23 516
12351.28 465
12352.33 477
12353.38 503
12354.43 477
12355.48 508
12356.52 445
12357.57 489
12358.62 520
12359.67 503
12360.72 512
12361.77 502
12362.82 561
12363.88 551
12364.93 525
12365.98 550
12367.03 524
12368.08 539
12369.13 530
12370.18 506
12371.23 479
12372.28 487
12373.33 560
12374.38 518
12375.43 531
12376.48 522
12377.53 550
12378.58 525
12379.63 457
12380.68 510
12381.73 543
12382.79 546
12383.84 504
12384.89 551
12385.94 516
12386.99 564
12388.04 540
12389.09 519
12390.14 504
12391.20 521
12392.25 529
12393.30 502
12394.35 569
12395.40 549
12396.45 548
12397.50 513
12398.56 514
12399.61 514
12400.66 566
12401.71 611
12402.76 576
12403.81 541
12404.87 573
12405.92 577
12406.97 601
12408.02 579
12409.07 556
12410.13 554
12411.18 601
12412.23 566
12413.28 561
12414.34 555
12415.39 582
12416.44 587
12417.49 568
12418.55 552
12419.60 564
12420.65 587
12421.70 591
12422.76 591
12423.81 604
12424.86 607
12425.91 561
12426.97 523
12428.02 573
12429.07 580
12430.13 581
12431.18 639
12432.23 593
12433.29 571
12434.34 587
12435.39 559
12436.44 575
12437.50 619
12438.55 597
12439.61 613
12440.66 596
12441.71 556
12442.77 617
12443.82 575
12444.87 551
12445.93 548
12446.98 573
12448.03 602
12449.09 590
12450.14 572
12451.20 571
12452.25 601
12453.30 628
12454.36 614
12455.41 658
12456.47 670
12457.52 618
12458.57 695
12459.63 677
12460.68 720
12461.74 641
12462.79 628
12463.85 729
12464.90 684
12465.95 712
12467.01 769
12468.06 812
12469.12 836
12470.17 867
12471.23 933
12472.28 994
12473.34 1131
12474.39 1231
12475.45 1219
12476.50 1248
12477.56 1216
12478.61 1127
12479.67 1070
12480.72 1027
12481.78 933
12482.83 900
12483.89 875
12484.94 779
12486.00 724
12487.05 661
12488.11 655
12489.17 670
12490.22 701
12491.28 624
12492.33 594
12493.39 627
12494.44 603
12495.50 633
12496.55 610
12497.61 575
12498.67 599
12499.72 555
12500.78 566
12501.83 586
12502.89 641
12503.95 560
12505.00 607
12506.06 610
12507.12 629
12508.17 593
12509.23 571
12510.28 598
12511.34 585
12512.40 595
12513.45 611
12514.51 612
12515.57 609
12516.62 623
12517.68 614
12518.74 562
12519.79 572
12520.85 588
12521.91 583
12522.96 629
12524.02 574
12525.08 581
12526.14 562
12527.19 580
12528.25 624
12529.31 585
12530.36 591
12531.42 639
12532.48 611
12533.54 605
12534.59 575
12535.65 642
12536.71 579
12537.77 647
12538.82 624
12539.88 585
12540.94 647
12542.00 641
12543.05 613
12544.11 646
12545.17 641
12546.23 677
12547.29 653
12548.34 709
12549.40 757
12550.46 753
12551.52 751
12552.58 842
12553.64 790
12554.69 786
12555.75 765
12556.81 801
12557.87 825
12558.93 808
12559.99 809
12561.04 800
12562.10 748
12563.16 735
12564.22 720
12565.28 734
12566.34 706
12567.40 670
12568.45 695
12569.51 634
12570.57 636
12571.63 611
12572.69 680
12573.75 635
12574.81 624
12575.87 590
12576.93 626
12577.99 596
12579.05 640
12580.11 616
12581.16 598
12582.22 624
12583.28 630
12584.34 623
12585.40 592
12586.46 615
12587.52 596
12588.58 592
12589.64 596
12590.70 552
12591.76 572
12592.82 585
12593.88 611
12594.94 586
12596.00 589
12597.06 569
12598.12 586
12599.18 543
12600.24 546
12601.30 593
12602.36 541
12603.42 549
12604.48 488
12605.54 521
12606.60 545
12607.66 558
12608.72 526
12609.79 547
12610.85 578
12611.91 647
12612.97 561
12614.03 524
12615.09 527
12616.15 567
12617.21 599
12618.27 552
12619.33 568
12620.39 615
12621.45 590
12622.52 577
12623.58 589
12624.64 542
12625.70 592
12626.76 541
12627.82 530
12628.88 552
12629.95 554
12631.01 587
12632.07 515
12633.13 523
12634.19 543
12635.25 556
12636.31 563
12637.38 545
12638.44 510
12639.50 497
12640.56 553
12641.62 575
12642.69 542
12643.75 556
12644.81 549
12645.87 502
12646.93 492
12648.00 520
12649.06 536
12650.12 558
12651.18 548
12652.25 512
12653.31 554
12654.37 508
12655.43 492
12656.50 504
12657.56 501
12658.62 502
12659.68 475
12660.75 498
12661.81 507
12662.87 543
12663.94 526
12665.00 512
12666.06 534
12667.12 477
12668.19 476
12669.25 507
12670.31 465
12671.38 483
12672.44 537
12673.50 525
12674.57 508
12675.63 473
12676.69 501
12677.76 488
12678.82 544
12679.88 529
12680.95 517
12682.01 563
12683.07 508
12684.14 484
12685.20 489
12686.27 514
12687.33 511
12688.39 530
12689.46 537
12690.52 548
12691.59 516
12692.65 524
12693.71 575
12694.78 605
12695.84 559
12696.91 529
12697.97 534
12699.04 576
12700.10 558
12701.16 530
12702.23 525
12703.29 583
12704.36 562
12705.42 589
12706.49 564
12707.55 522
12708.62 576
12709.68 581
12710.75 542
12711.81 545
12712.88 561
12713.94 546
12715.01 567
12716.07 542
12717.14 540
12718.20 512
12719.27 571
12720.33 593
12721.40 529
12722.46 483
12723.53 575
12724.59 524
12725.66 540
12726.72 520
12727.79 549
12728.86 498
12729.92 561
12730.99 532
12732.05 524
12733.12 503
12734.18 533
12735.25 558
12736.32 560
12737.38 514
12738.45 495
12739.51 560
12740.58 558
12741.65 485
12742.71 530
12743.78 519
12744.85 545
12745.91 512
12746.98 528
12748.04 488
12749.11 479
12750.18 471
12751.24 533
12752.31 473
12753.38 451
12754.44 457
12755.51 490
12756.58 449
12757.64 445
12758.71 451
12759.78 442
12760.85 484
12761.91 476
12762.98 461
12764.05 460
12765.11 485
12766.18 501
12767.25 513
12768.32 459
12769.38 459
12770.45 491
12771.52 524
12772.58 509
12773.65 466
12774.72 497
12775.79 457
12776.86 489
12777.92 499
12778.99 479
12780.06 469
12781.13 438
12782.19 494
12783.26 451
12784.33 457
12785.40 429
12786.47 441
12787.53 447
12788.60 430
12789.67 411
12790.74 456
12791.81 458
12792.87 475
12793.94 467
12795.01 484
12796.08 449
12797.15 465
12798.22 464
12799.29 490
12800.35 475
12801.42 464
12802.49 474
12803.56 462
12804.63 446
12805.70 439
12806.77 454
12807.84 469
12808.90 477
12809.97 494
12811.04 488
12812.11 447
12813.18 530
12814.25 555
12815.32 467
12816.39 455
12817.46 465
12818.53 474
12819.60 521
12820.67 448
12821.74 468
12822.81 460
12823.88 486
12824.94 451
12826.01 449
12827.08 448
12828.15 469
12829.22 462
12830.29 491
12831.36 468
12832.43 463
12833.50 419
12834.57 467
12835.64 460
12836.71 489
12837.78 443
12838.85 433
12839.92 433
12840.99 421
12842.07 453
12843.14 408
12844.21 449
12845.28 435
12846.35 432
12847.42 436
12848.49 448
12849.56 468
12850.63 473
12851.70 470
12852.77 485
12853.84 407
12854.91 418
12855.98 426
12857.06 392
12858.13 465
12859.20 466
12860.27 429
12861.34 430
12862.41 431
12863.48 383
12864.55 427
12865.62 440
12866.70 444
12867.77 471
12868.84 428
12869.91 407
12870.98 453
12872.05 422
12873.13 374
12874.20 380
12875.27 454
12876.34 404
12877.41 416
12878.48 441
12879.56 417
12880.63 428
12881.70 433
12882.77 422
12883.84 449
12884.92 401
12885.99 375
12887.06 389
12888.13 386
12889.21 436
12890.28 409
12891.35 434
12892.42 407
12893.50 442
12894.57 455
12895.64 400
12896.71 434
12897.79 425
12898.86 416
12899.93 393
12901.00 393
12902.08 416
12903.15 403
12904.22 401
12905.30 392
12906.37 374
12907.44 387
12908.52 414
12909.59 451
12910.66 444
12911.73 403
12912.81 391
12913.88 407
12914.96 416
12916.03 409
12917.10 419
12918.18 450
12919.25 402
12920.32 415
12921.40 423
12922.47 406
12923.54 418
12924.62 394
12925.69 403
12926.77 390
12927.84 382
12928.91 391
12929.99 395
12931.06 426
12932.14 414
12933.21 425
12934.28 353
12935.36 373
12936.43 388
12937.51 412
12938.58 413
12939.66 433
12940.73 409
12941.80 421
12942.88 444
12943.95 419
12945.03 378
12946.10 363
12947.18 431
12948.25 412
12949.33 401
12950.40 423
12951.48 377
12952.55 391
12953.63 427
12954.70 416
12955.78 355
12956.85 426
12957.93 415
12959.00 391
12960.08 397
12961.15 409
12962.23 434
12963.30 433
12964.38 426
12965.46 445
12966.53 428
12967.61 453
12968.68 440
12969.76 403
12970.83 418
12971.91 390
12972.99 394
12974.06 416
12975.14 407
12976.21 391
12977.29 411
12978.37 441
12979.44 439
12980.52 403
12981.59 418
12982.67 422
12983.75 424
12984.82 432
12985.90 364
12986.98 414
12988.05 453
12989.13 418
12990.20 381
12991.28 432
12992.36 485
12993.43 472
12994.51 456
12995.59 412
12996.67 422
12997.74 441
12998.82 435
12999.90 400
13000.97 403
13002.05 395
13003.13 432
13004.20 404
13005.28 419
13006.36 415
13007.44 432
13008.51 439
13009.59 407
13010.67 411
13011.75 421
13012.82 397
13013.90 446
13014.98 389
13016.06 406
13017.13 399
13018.21 396
13019.29 406
13020.37 389
13021.44 406
13022.52 425
13023.60 427
13024.68 415
13025.76 442
13026.83 462
13027.91 431
13028.99 412
13030.07 474
13031.15 441
13032.23 394
13033.30 382
13034.38 401
13035.46 445
13036.54 416
13037.62 417
13038.70 398
13039.77 403
13040.85 399
13041.93 408
13043.01 469
13044.09 436
13045.17 402
13046.25 459
13047.33 437
13048.40 474
13049.48 481
13050.56 443
13051.64 448
13052.72 439
13053.80 442
13054.88 439
13055.96 487
13057.04 464
13058.12 442
13059.20 451
13060.28 430
13061.36 442
13062.44 429
13063.51 492
13064.59 461
13065.67 435
13066.75 489
13067.83 481
13068.91 441
13069.99 407
13071.07 427
13072.15 439
13073.23 423
13074.31 464
13075.39 464
13076.47 423
13077.55 458
13078.63 432
13079.71 427
13080.79 431
13081.87 415
13082.96 489
13084.04 455
13085.12 432
13086.20 393
13087.28 425
13088.36 498
13089.44 473
13090.52 495
13091.60 451
13092.68 413
13093.76 464
13094.84 461
13095.92 464
13097.00 452
13098.09 417
13099.17 474
13100.25 442
13101.33 423
13102.41 456
13103.49 505
13104.57 503
13105.65 455
13106.74 400
13107.82 404
13108.90 419
13109.98 439
13111.06 465
13112.14 452
13113.22 425
13114.31 473
13115.39 440
13116.47 457
13117.55 442
13118.63 437
13119.72 438
13120.80 436
13121.88 420
13122.96 474
13124.04 464
13125.13 465
13126.21 435
13127.29 414
13128.37 433
13129.45 472
13130.54 452
13131.62 427
13132.70 459
13133.78 420
13134.87 431
13135.95 473
13137.03 482
13138.11 451
13139.20 447
13140.28 465
13141.36 485
13142.45 465
13143.53 438
13144.61 426
13145.69 417
13146.78 413
13147.86 411
13148.94 451
13150.03 472
13151.11 481
13152.19 444
13153.28 462
13154.36 478
13155.44 429
13156.53 455
13157.61 474
13158.69 505
13159.78 511
13160.86 439
13161.94 443
13163.03 441
13164.11 443
13165.20 461
13166.28 480
13167.36 453
13168.45 454
13169.53 463
13170.62 427
13171.70 461
13172.78 441
13173.87 492
13174.95 473
13176.04 467
13177.12 451
13178.21 468
13179.29 507
13180.37 452
13181.46 493
13182.54 505
13183.63 477
13184.71 466
13185.80 486
13186.88 469
13187.97 481
13189.05 516
13190.14 497
13191.22 473
13192.31 494
13193.39 490
13194.48 530
13195.56 534
13196.65 517
13197.73 501
13198.82 490
13199.90 461
13200.99 455
13202.07 454
13203.16 485
13204.24 525
13205.33 535
13206.41 469
13207.50 480
13208.58 484
13209.67 508
13210.76 504
13211.84 529
13212.93 482
13214.01 494
13215.10 536
13216.19 509
13217.27 478
13218.36 499
13219.44 476
13220.53 458
13221.62 452
13222.70 470
13223.79 504
13224.87 576
13225.96 500
13227.05 514
13228.13 504
13229.22 537
13230.31 520
13231.39 554
13232.48 503
13233.57 479
13234.65 504
13235.74 506
13236.83 499
13237.91 508
13239.00 524
13240.09 516
13241.17 505
13242.26 517
13243.35 512
13244.43 533
13245.52 492
13246.61 510
13247.70 538
13248.78 508
13249.87 527
13250.96 557
13252.05 545
13253.13 533
13254.22 515
13255.31 573
13256.39 542
13257.48 565
13258.57 596
13259.66 591
13260.75 550
13261.83 592
13262.92 588
13264.01 594
13265.10 595
13266.19 580
13267.27 643
13268.36 672
13269.45 604
13270.54 631
13271.63 618
13272.71 643
13273.80 606
13274.89 577
13275.98 617
13277.07 619
13278.16 586
13279.24 608
13280.33 624
13281.42 613
13282.51 626
13283.60 583
13284.69 627
13285.78 613
13286.86 616
13287.95 626
13289.04 675
13290.13 637
13291.22 636
13292.31 685
13293.40 637
13294.49 598
13295.58 630
13296.67 650
13297.76 616
13298.84 674
13299.93 673
13301.02 699
13302.11 746
13303.20 649
13304.29 657
13305.38 705
13306.47 725
13307.56 690
13308.65 701
13309.74 730
13310.83 752
13311.92 698
13313.01 682
13314.10 698
13315.19 760
13316.28 746
13317.37 686
13318.46 711
13319.55 669
13320.64 697
13321.73 669
13322.82 650
13323.91 683
13325.00 722
13326.09 719
13327.18 710
13328.27 709
13329.36 660
13330.45 675
13331.54 676
13332.64 701
13333.73 696
13334.82 696
13335.91 695
13337.00 661
13338.09 669
13339.18 666
13340.27 696
13341.36 694
13342.45 671
13343.54 723
13344.64 718
13345.73 748
13346.82 728
13347.91 760
13349.00 735
13350.09 769
13351.18 770
13352.28 698
13353.37 711
13354.46 792
13355.55 769
13356.64 772
13357.73 785
13358.83 805
13359.92 826
13361.01 780
13362.10 836
13363.19 887
13364.29 856
13365.38 853
13366.47 845
13367.56 871
13368.65 800
13369.75 814
13370.84 820
13371.93 831
13373.02 831
13374.12 783
13375.21 788
13376.30 750
13377.39 720
13378.49 727
13379.58 694
13380.67 697
13381.76 673
13382.86 645
13383.95 682
13385.04 701
13386.13 699
13387.23 669
13388.32 665
13389.41 681
13390.51 653
13391.60 674
13392.69 649
13393.79 663
13394.88 652
13395.97 641
13397.07 683
13398.16 691
13399.25 648
13400.35 654
13401.44 652
13402.53 676
13403.63 652
13404.72 652
13405.81 649
13406.91 624
13408.00 601
13409.10 651
13410.19 642
13411.28 635
13412.38 643
13413.47 670
13414.57 666
13415.66 678
13416.75 681
13417.85 646
13418.94 662
13420.04 663
13421.13 634
13422.22 639
13423.32 649
13424.41 670
13425.51 690
13426.60 675
13427.70 682
13428.79 664
13429.89 694
13430.98 675
13432.08 707
13433.17 684
13434.27 638
13435.36 642
13436.46 732
13437.55 691
13438.65 671
13439.74 713
13440.84 708
13441.93 680
13443.03 666
13444.12 716
13445.22 710
13446.31 716
13447.41 685
13448.50 654
13449.60 701
13450.69 756
13451.79 758
13452.89 739
13453.98 712
13455.08 729
13456.17 745
13457.27 712
13458.36 767
13459.46 736
13460.56 727
13461.65 695
13462.75 743
13463.84 778
13464.94 828
13466.04 794
13467.13 748
13468.23 757
13469.32 754
13470.42 804
13471.52 819
13472.61 771
13473.71 750
13474.81 752
13475.90 775
13477.00 743
13478.10 755
13479.19 800
13480.29 804
13481.39 739
13482.48 730
13483.58 745
13484.68 796
13485.77 810
13486.87 810
13487.97 821
13489.07 814
13490.16 892
13491.26 884
13492.36 854
13493.45 809
13494.55 833
13495.65 861
13496.75 910
13497.84 960
13498.94 963
13500.04 941
13501.14 905
13502.23 944
13503.33 1021
13504.43 966
13505.53 926
13506.63 949
13507.72 836
13508.82 796
13509.92 859
13511.02 860
13512.12 788
13513.21 797
13514.31 739
13515.41 736
13516.51 719
13517.61 713
13518.70 673
13519.80 689
13520.90 717
13522.00 681
13523.10 716
13524.20 699
13525.30 701
13526.39 649
13527.49 669
13528.59 694
13529.69 686
13530.79 642
13531.89 645
13532.99 652
13534.09 652
13535.18 617
13536.28 605
13537.38 674
13538.48 641
13539.58 653
13540.68 604
13541.78 595
13542.88 643
13543.98 619
13545.08 622
13546.18 660
13547.28 653
13548.38 618
13549.48 634
13550.57 584
13551.67 616
13552.77 613
13553.87 558
13554.97 563
13556.07 623
13557.17 635
13558.27 607
13559.37 640
13560.47 654
13561.57 584
13562.67 593
13563.77 648
13564.87 607
13565.97 610
13567.07 538
13568.17 571
13569.28 600
13570.38 579
13571.48 621
13572.58 588
13573.68 566
13574.78 572
13575.88 569
13576.98 585
13578.08 590
13579.18 588
13580.28 583
13581.38 627
13582.48 616
13583.58 624
13584.69 614
13585.79 597
13586.89 585
13587.99 595
13589.09 619
13590.19 565
13591.29 647
13592.39 614
13593.49 627
13594.60 663
13595.70 590
13596.80 613
13597.90 638
13599.00 605
13600.10 641
13601.21 604
13602.31 619
13603.41 623
13604.51 633
13605.61 647
13606.71 622
13607.82 592
13608.92 595
13610.02 601
13611.12 632
13612.22 627
13613.33 648
13614.43 611
13615.53 585
13616.63 644
13617.74 594
13618.84 591
13619.94 553
13621.04 597
13622.15 595
13623.25 642
13624.35 591
13625.45 620
13626.56 605
13627.66 593
13628.76 646
13629.86 587
13630.97 578
13632.07 605
13633.17 568
13634.28 646
13635.38 586
13636.48 606
13637.59 609
13638.69 616
13639.79 600
13640.90 619
13642.00 626
13643.10 649
13644.21 601
13645.31 589
13646.41 610
13647.52 620
13648.62 596
13649.72 569
13650.83 580
13651.93 618
13653.03 624
13654.14 647
13655.24 587
13656.35 606
13657.45 587
13658.55 603
13659.66 572
13660.76 563
13661.87 597
13662.97 646
13664.07 613
13665.18 608
13666.28 591
13667.39 629
13668.49 607
13669.60 570
13670.70 580
13671.81 576
13672.91 624
13674.01 673
13675.12 653
13676.22 575
13677.33 591
13678.43 637
13679.54 623
13680.64 583
13681.75 577
13682.85 596
13683.96 616
13685.06 636
13686.17 609
13687.27 627
13688.38 654
13689.48 645
13690.59 662
13691.69 640
13692.80 641
13693.91 658
13695.01 630
13696.12 656
13697.22 627
13698.33 628
13699.43 621
13700.54 651
13701.64 647
13702.75 625
13703.86 636
13704.96 697
13706.07 667
13707.17 647
13708.28 689
13709.39 687
13710.49 684
13711.60 647
13712.70 669
13713.81 724
13714.92 688
13716.02 713
13717.13 696
13718.24 722
13719.34 695
13720.45 686
13721.56 746
13722.66 775
13723.77 711
13724.88 758
13725.98 802
13727.09 825
13728.20 751
13729.30 771
13730.41 800
13731.52 770
13732.62 794
13733.73 791
13734.84 761
13735.94 832
13737.05 773
13738.16 819
13739.27 774
13740.37 810
13741.48 834
13742.59 781
13743.70 852
13744.80 853
13745.91 812
13747.02 852
13748.13 884
13749.23 891
13750.34 953
13751.45 927
13752.56 878
13753.67 915
13754.77 925
13755.88 941
13756.99 943
13758.10 954
13759.21 1008
13760.31 988
13761.42 998
13762.53 1062
13763.64 1123
13764.75 1151
13765.85 1201
13766.96 1193
13768.07 1224
13769.18 1332
13770.29 1376
13771.40 1364
13772.51 1345
13773.61 1391
13774.72 1392
13775.83 1321
13776.94 1303
13778.05 1251
13779.16 1090
13780.27 1068
13781.38 1026
13782.48 1027
13783.59 971
13784.70 912
13785.81 887
13786.92 898
13788.03 845
13789.14 845
13790.25 777
13791.36 770
13792.47 823
13793.58 792
13794.69 777
13795.80 784
13796.91 821
13798.02 710
13799.13 762
13800.24 792
13801.35 730
13802.45 731
13803.56 698
13804.67 731
13805.78 701
13806.89 699
13808.00 708
13809.11 726
13810.22 704
13811.34 727
13812.45 721
13813.56 670
13814.67 717
13815.78 678
13816.89 643
13818.00 631
13819.11 683
13820.22 685
13821.33 666
13822.44 640
13823.55 647
13824.66 659
13825.77 710
13826.88 714
13827.99 708
13829.10 646
13830.22 635
13831.33 671
13832.44 663
13833.55 676
13834.66 661
13835.77 666
13836.88 653
13837.99 651
13839.10 724
13840.22 669
13841.33 684
13842.44 692
13843.55 675
13844.66 673
13845.77 659
13846.88 666
13848.00 681
13849.11 667
13850.22 651
13851.33 681
13852.44 714
13853.56 654
13854.67 707
13855.78 681
13856.89 691
13858.00 716
13859.12 721
13860.23 709
13861.34 697
13862.45 670
13863.56 733
13864.68 678
13865.79 660
13866.90 684
13868.01 700
13869.13 666
13870.24 670
13871.35 670
13872.46 658
13873.58 742
13874.69 731
13875.80 688
13876.91 698
13878.03 677
13879.14 682
13880.25 674
13881.37 719
13882.48 675
13883.59 684
13884.71 752
13885.82 770
13886.93 677
13888.05 707
13889.16 713
13890.27 739
13891.39 685
13892.50 719
13893.61 750
13894.73 710
13895.84 784
13896.95 805
13898.07 753
13899.18 701
13900.29 699
13901.41 709
13902.52 681
13903.64 709
13904.75 663
13905.86 692
13906.98 687
13908.09 725
13909.21 624
13910.32 629
13911.43 649
13912.55 650
13913.66 655
13914.78 643
13915.89 643
13917.01 654
13918.12 609
13919.24 623
13920.35 622
13921.46 667
13922.58 624
13923.69 706
13924.81 645
13925.92 651
13927.04 638
13928.15 615
13929.27 636
13930.38 598
13931.50 597
13932.61 642
13933.73 621
13934.84 635
13935.96 623
13937.07 617
13938.19 600
13939.30 604
13940.42 623
13941.54 598
13942.65 588
13943.77 579
13944.88 598
13946.00 653
13947.11 615
13948.23 575
13949.34 613
13950.46 573
13951.58 555
13952.69 554
13953.81 559
13954.92 547
13956.04 577
13957.16 563
13958.27 580
13959.39 602
13960.50 580
13961.62 608
13962.74 603
13963.85 626
13964.97 590
13966.09 606
13967.20 580
13968.32 615
13969.44 582
13970.55 607
13971.67 585
13972.79 576
13973.90 593
13975.02 560
13976.14 558
13977.25 630
13978.37 581
13979.49 601
13980.60 553
13981.72 531
13982.84 543
13983.95 518
13985.07 567
13986.19 569
13987.31 558
13988.42 531
13989.54 581
13990.66 580
13991.78 546
13992.89 514
13994.01 506
13995.13 533
13996.25 527
13997.36 595
13998.48 577
13999.60 566
14000.72 559
14001.83 552
14002.95 582
14004.07 570
14005.19 564
14006.31 568
14007.42 585
14008.54 595
14009.66 574
14010.78 554
14011.90 552
14013.02 569
14014.13 575
14015.25 565
14016.37 569
14017.49 559
14018.61 527
14019.73 582
14020.84 561
14021.96 530
14023.08 564
14024.20 526
14025.32 559
14026.44 552
14027.56 583
14028.68 586
14029.80 571
14030.91 596
14032.03 547
14033.15 554
14034.27 564
14035.39 580
14036.51 597
14037.63 581
14038.75 554
14039.87 583
14040.99 567
14042.11 528
14043.23 514
14044.35 582
14045.47 606
14046.58 592
14047.70 600
14048.82 620
14049.94 620
14051.06 630
14052.18 604
14053.30 594
14054.42 595
14055.54 628
14056.66 652
14057.78 627
14058.90 597
14060.02 659
14061.14 690
14062.26 654
14063.38 625
14064.51 636
14065.63 634
14066.75 620
14067.87 645
14068.99 670
14070.11 697
14071.23 704
14072.35 708
14073.47 647
14074.59 668
14075.71 722
14076.83 749
14077.95 715
14079.07 723
14080.19 741
14081.32 701
14082.44 734
14083.56 763
14084.68 793
14085.80 772
14086.92 790
14088.04 790
14089.16 866
14090.29 845
14091.41 815
14092.53 833
14093.65 873
14094.77 901
14095.89 917
14097.01 898
14098.14 912
14099.26 843
14100.38 846
14101.50 839
14102.62 802
14103.75 806
14104.87 786
14105.99 758
14107.11 698
14108.23 651
14109.36 643
14110.48 658
14111.60 634
14112.72 667
14113.84 593
14114.97 605
14116.09 600
14117.21 561
14118.33 564
14119.46 580
14120.58 576
14121.70 633
14122.82 569
14123.95 559
14125.07 569
14126.19 543
14127.32 565
14128.44 594
14129.56 568
14130.68 567
14131.81 581
14132.93 570
14134.05 572
14135.18 541
14136.30 528
14137.42 522
14138.55 532
14139.67 518
14140.79 530
14141.92 506
14143.04 513
14144.16 546
14145.29 519
14146.41 533
14147.54 478
14148.66 486
14149.78 507
14150.91 511
14152.03 517
14153.15 523
14154.28 512
14155.40 478
14156.53 469
14157.65 497
14158.77 524
14159.90 523
14161.02 480
14162.15 467
14163.27 475
14164.40 481
14165.52 520
14166.64 486
14167.77 532
14168.89 496
14170.02 501
14171.14 517
14172.27 544
14173.39 535
14174.52 498
14175.64 481
14176.77 513
14177.89 500
14179.02 495
14180.14 500
14181.27 511
14182.39 490
14183.52 470
14184.64 496
14185.77 506
14186.89 498
14188.02 496
14189.14 530
14190.27 536
14191.39 502
14192.52 512
14193.64 458
14194.77 473
14195.90 466
14197.02 475
14198.15 491
14199.27 482
14200.40 490
14201.52 502
14202.65 508
14203.78 477
14204.90 524
14206.03 460
14207.15 481
14208.28 443
14209.41 474
14210.53 432
14211.66 441
14212.78 471
14213.91 432
14215.04 460
14216.16 487
14217.29 477
14218.42 434
14219.54 484
14220.67 466
14221.80 475
14222.92 442
14224.05 464
14225.18 479
14226.30 460
14227.43 466
14228.56 457
14229.68 485
14230.81 471
14231.94 447
14233.06 470
14234.19 436
14235.32 457
14236.45 460
14237.57 451
14238.70 428
14239.83 438
14240.96 439
14242.08 419
14243.21 411
14244.34 410
14245.47 418
14246.59 459
14247.72 449
14248.85 452
14249.98 451
14251.10 407
14252.23 442
14253.36 451
14254.49 412
14255.62 429
14256.74 467
14257.87 422
14259.00 423
14260.13 429
14261.26 443
14262.38 454
14263.51 451
14264.64 419
14265.77 446
14266.90 452
14268.03 398
14269.15 382
14270.28 384
14271.41 386
14272.54 415
14273.67 414
14274.80 380
14275.93 363
14277.06 385
14278.18 408
14279.31 415
14280.44 396
14281.57 388
14282.70 401
14283.83 400
14284.96 374
14286.09 374
14287.22 386
14288.35 426
14289.48 399
14290.60 409
14291.73 367
14292.86 380
14293.99 399
14295.12 391
14296.25 358
14297.38 374
14298.51 371
14299.64 356
14300.77 349
14301.90 365
14303.03 380
14304.16 427
14305.29 408
14306.42 394
14307.55 390
14308.68 400
14309.81 388
14310.94 388
14312.07 355
14313.20 381
14314.33 392
14315.46 367
14316.59 401
14317.72 379
14318.85 374
14319.98 377
14321.11 386
14322.24 374
14323.38 343
14324.51 325
14325.64 371
14326.77 354
14327.90 353
14329.03 329
14330.16 347
14331.29 344
14332.42 350
14333.55 348
14334.68 382
14335.82 408
14336.95 344
14338.08 343
14339.21 356
14340.34 325
14341.47 323
14342.60 357
14343.73 332
14344.87 367
14346.00 364
14347.13 361
14348.26 349
14349.39 354
14350.52 375
14351.66 348
14352.79 324
14353.92 372
14355.05 378
14356.18 352
14357.32 336
14358.45 340
14359.58 322
14360.71 332
14361.84 379
14362.98 334
14364.11 305
14365.24 322
14366.37 355
14367.51 363
14368.64 351
14369.77 382
14370.90 349
14372.04 378
14373.17 358
14374.30 383
14375.43 339
14376.57 338
14377.70 358
14378.83 373
14379.97 367
14381.10 368
14382.23 372
14383.36 364
14384.50 375
14385.63 352
14386.76 375
14387.90 352
14389.03 339
14390.16 315
14391.30 321
14392.43 359
14393.56 375
14394.70 353
14395.83 341
14396.96 353
14398.10 371
14399.23 369
14400.37 343
14401.50 357
14402.63 372
14403.77 340
14404.90 362
14406.03 336
14407.17 345
14408.30 350
14409.44 363
14410.57 397
14411.70 353
14412.84 357
14413.97 364
14415.11 346
14416.24 378
14417.38 369
14418.51 371
14419.64 361
14420.78 349
14421.91 369
14423.05 374
14424.18 350
14425.32 338
14426.45 333
14427.59 325
14428.72 389
14429.86 362
14430.99 357
14432.13 375
14433.26 354
14434.40 377
14435.53 369
14436.67 366
14437.80 307
14438.94 338
14440.07 326
14441.21 351
14442.34 373
14443.48 351
14444.61 332
14445.75 330
14446.89 356
14448.02 339
14449.16 340
14450.29 374
14451.43 358
14452.56 355
14453.70 357
14454.84 360
14455.97 356
14457.11 339
14458.24 373
14459.38 354
14460.52 373
14461.65 357
14462.79 348
14463.92 321
14465.06 342
14466.20 338
14467.33 333
14468.47 332
14469.61 371
14470.74 374
14471.88 350
14473.02 366
14474.15 368
14475.29 355
14476.43 355
14477.56 353
14478.70 364
14479.84 332
14480.97 332
14482.11 313
14483.25 362
14484.38 352
14485.52 366
14486.66 363
14487.79 332
14488.93 367
14490.07 371
14491.21 370
14492.34 329
14493.48 357
14494.62 363
14495.76 362
14496.89 365
14498.03 397
14499.17 375
14500.31 414
14501.44 380
14502.58 379
14503.72 394
14504.86 370
14506.00 407
14507.13 370
14508.27 412
14509.41 422
14510.55 404
14511.69 353
14512.82 363
14513.96 393
14515.10 400
14516.24 414
14517.38 387
14518.51 400
14519.65 341
14520.79 389
14521.93 420
14523.07 394
14524.21 428
14525.35 432
14526.48 421
14527.62 423
14528.76 379
14529.90 398
14531.04 383
14532.18 402
14533.32 358
14534.46 373
14535.60 356
14536.73 419
14537.87 397
14539.01 365
14540.15 414
14541.29 417
14542.43 384
14543.57 378
14544.71 368
14545.85 350
14546.99 371
14548.13 369
14549.27 338
14550.41 379
14551.55 377
14552.69 400
14553.83 389
14554.97 361
14556.11 417
14557.25 397
14558.39 380
14559.53 420
14560.67 382
14561.81 399
14562.95 404
14564.09 435
14565.23 405
14566.37 368
14567.51 367
14568.65 426
14569.79 425
14570.93 396
14572.07 374
14573.21 417
14574.35 402
14575.49 405
14576.63 374
14577.77 377
14578.91 394
14580.05 411
14581.19 431
14582.33 390
14583.48 401
14584.62 420
14585.76 441
14586.90 448
14588.04 378
14589.18 375
14590.32 416
14591.46 411
14592.60 435
14593.75 405
14594.89 399
14596.03 417
14597.17 460
14598.31 427
14599.45 377
14600.59 442
14601.74 453
14602.88 470
14604.02 402
14605.16 471
14606.30 469
14607.44 481
14608.59 416
14609.73 384
14610.87 415
14612.01 430
14613.15 435
14614.30 458
14615.44 421
14616.58 446
14617.72 469
14618.87 433
14620.01 425
14621.15 406
14622.29 433
14623.44 455
14624.58 447
14625.72 480
14626.86 556
14628.01 534
14629.15 523
14630.29 538
14631.43 551
14632.58 580
14633.72 553
14634.86 503
14636.01 491
14637.15 538
14638.29 510
14639.44 490
14640.58 459
14641.72 437
14642.86 396
14644.01 442
14645.15 449
14646.29 403
14647.44 397
14648.58 416
14649.73 418
14650.87 378
14652.01 393
14653.16 391
14654.30 377
14655.44 359
14656.59 379
14657.73 407
14658.87 389
14660.02 413
14661.16 414
14662.31 348
14663.45 366
14664.59 365
14665.74 357
14666.88 356
14668.03 349
14669.17 343
14670.32 351
14671.46 357
14672.60 357
14673.75 343
14674.89 383
14676.04 359
14677.18 355
14678.33 366
14679.47 404
14680.62 322
14681.76 339
14682.91 311
14684.05 357
14685.20 305
14686.34 293
14687.49 342
14688.63 353
14689.78 340
14690.92 349
14692.07 320
14693.21 315
14694.36 340
14695.50 345
14696.65 333
14697.79 349
14698.94 324
14700.08 303
14701.23 296
14702.38 332
14703.52 391
14704.67 357
14705.81 365
14706.96 325
14708.10 367
14709.25 333
14710.40 336
14711.54 364
14712.69 304
14713.83 325
14714.98 338
14716.13 325
14717.27 303
14718.42 328
14719.56 337
14720.71 333
14721.86 340
14723.00 326
14724.15 295
14725.30 304
14726.44 332
14727.59 327
14728.74 341
14729.88 322
14731.03 317
14732.18 338
14733.32 326
14734.47 373
14735.62 320
14736.76 311
14737.91 298
14739.06 327
14740.20 329
14741.35 336
14742.50 316
14743.65 292
14744.79 296
14745.94 304
14747.09 335
14748.23 324
14749.38 362
14750.53 324
14751.68 310
14752.82 308
14753.97 338
14755.12 288
14756.27 288
14757.42 320
14758.56 314
14759.71 293
14760.86 338
14762.01 314
14763.15 331
14764.30 307
14765.45 293
14766.60 298
14767.75 336
14768.90 310
14770.04 293
14771.19 280
14772.34 266
14773.49 310
14774.64 294
14775.79 290
14776.93 284
14778.08 294
14779.23 285
14780.38 299
14781.53 273
14782.68 283
14783.83 286
14784.97 290
14786.12 310
14787.27 287
14788.42 258
14789.57 282
14790.72 285
14791.87 305
14793.02 301
14794.17 293
14795.32 278
14796.46 289
14797.61 276
14798.76 282
14799.91 286
14801.06 277
14802.21 306
14803.36 296
14804.51 270
14805.66 275
14806.81 285
14807.96 276
14809.11 249
14810.26 264
14811.41 287
14812.56 284
14813.71 262
14814.86 280
14816.01 303
14817.16 328
14818.31 260
14819.46 281
14820.61 297
14821.76 291
14822.91 263
14824.06 248
14825.21 226
14826.36 246
14827.51 268
14828.66 258
14829.81 244
14830.96 256
14832.11 258
14833.26 277
14834.42 278
14835.57 257
14836.72 274
14837.87 292
14839.02 282
14840.17 277
14841.32 282
14842.47 278
14843.62 262
14844.77 285
14845.92 280
14847.08 271
14848.23 244
14849.38 265
14850.53 245
14851.68 241
14852.83 270
14853.98 258
14855.14 265
14856.29 325
14857.44 275
14858.59 260
14859.74 247
14860.89 271
14862.05 247
14863.20 289
14864.35 293
14865.50 256
14866.65 276
14867.81 265
14868.96 274
14870.11 278
14871.26 274
14872.41 245
14873.57 268
14874.72 259
14875.87 261
14877.02 231
14878.18 275
14879.33 312
14880.48 255
14881.63 232
14882.79 268
14883.94 313
14885.09 249
14886.24 268
14887.40 242
14888.55 284
14889.70 276
14890.86 261
14892.01 247
14893.16 261
14894.31 262
14895.47 280
14896.62 262
14897.77 271
14898.93 285
14900.08 274
14901.23 259
14902.39 302
14903.54 279
14904.69 281
14905.85 258
14907.00 259
14908.16 247
14909.31 256
14910.46 235
14911.62 271
14912.77 264
14913.92 248
14915.08 256
14916.23 280
14917.39 274
14918.54 274
14919.69 296
14920.85 258
14922.00 284
14923.16 267
14924.31 290
14925.46 260
14926.62 258
14927.77 299
14928.93 258
14930.08 271
14931.24 252
14932.39 294
14933.55 256
14934.70 271
14935.85 262
14937.01 268
14938.16 282
14939.32 269
14940.47 253
14941.63 281
14942.78 270
14943.94 273
14945.09 308
14946.25 301
14947.40 269
14948.56 284
14949.71 285
14950.87 286
14952.03 278
14953.18 237
14954.34 247
14955.49 277
14956.65 265
14957.80 271
14958.96 269
14960.11 256
14961.27 265
14962.42 270
14963.58 255
14964.74 269
14965.89 265
14967.05 286
14968.20 299
14969.36 290
14970.52 266
14971.67 223
14972.83 290
14973.98 272
14975.14 269
14976.30 243
14977.45 274
14978.61 293
14979.77 268
14980.92 266
14982.08 276
14983.24 252
14984.39 257
14985.55 233
14986.70 257
14987.86 279
14989.02 302
14990.18 264
14991.33 215
14992.49 233
14993.65 254
14994.80 274
14995.96 268
14997.12 263
14998.27 259
14999.43 275
15000.59 269
15001.75 275
15002.90 275
15004.06 240
15005.22 259
15006.37 251
15007.53 229
15008.69 257
15009.85 281
15011.00 275
15012.16 310
15013.32 273
15014.48 243
15015.64 274
15016.79 291
15017.95 239
15019.11 248
15020.27 278
15021.43 217
15022.58 251
15023.74 239
15024.90 234
15026.06 236
15027.22 259
15028.37 260
15029.53 235
15030.69 249
15031.85 266
15033.01 273
15034.17 230
15035.32 241
15036.48 233
15037.64 236
15038.80 234
15039.96 229
15041.12 237
15042.28 256
15043.44 240
15044.59 217
15045.75 202
15046.91 225
15048.07 252
15049.23 269
15050.39 227
15051.55 226
15052.71 236
15053.87 256
15055.03 254
15056.19 233
15057.35 236
15058.50 249
15059.66 266
15060.82 245
15061.98 220
15063.14 245
15064.30 241
15065.46 274
15066.62 247
15067.78 256
15068.94 253
15070.10 237
15071.26 228
15072.42 249
15073.58 247
15074.74 234
15075.90 266
15077.06 267
15078.22 232
15079.38 198
15080.54 235
15081.70 259
15082.86 251
15084.02 241
15085.18 235
15086.34 241
15087.50 246
15088.67 250
15089.83 222
15090.99 246
15092.15 261
15093.31 276
15094.47 252
15095.63 241
15096.79 278
15097.95 246
15099.11 281
15100.27 249
15101.43 245
15102.60 287
15103.76 257
15104.92 271
15106.08 233
15107.24 275
15108.40 236
15109.56 244
15110.72 235
15111.89 232
15113.05 244
15114.21 251
15115.37 228
15116.53 236
15117.69 211
15118.86 244
15120.02 213
15121.18 239
15122.34 206
15123.50 227
15124.67 229
15125.83 250
15126.99 238
15128.15 251
15129.31 259
15130.48 253
15131.64 244
15132.80 251
15133.96 257
15135.13 247
15136.29 263
15137.45 241
15138.61 215
15139.78 241
15140.94 239
15142.10 236
15143.26 243
15144.43 253
15145.59 285
15146.75 252
15147.91 231
15149.08 234
15150.24 226
15151.40 259
15152.57 253
15153.73 245
15154.89 230
15156.06 259
15157.22 236
15158.38 228
15159.55 241
15160.71 230
15161.87 244
15163.04 251
15164.20 259
15165.36 241
15166.53 257
15167.69 221
15168.85 248
15170.02 238
15171.18 257
15172.35 235
15173.51 212
15174.67 230
15175.84 243
15177.00 282
15178.17 266
15179.33 237
15180.49 252
15181.66 236
15182.82 257
15183.99 275
15185.15 252
15186.31 230
15187.48 258
15188.64 262
15189.81 255
15190.97 254
15192.14 252
15193.30 256
15194.47 308
15195.63 295
15196.80 273
15197.96 261
15199.13 290
15200.29 244
15201.46 258
15202.62 283
15203.79 267
15204.95 255
15206.12 257
15207.28 269
15208.45 281
15209.61 269
15210.78 248
15211.94 231
15213.11 244
15214.27 249
15215.44 271
15216.60 264
15217.77 277
15218.93 280
15220.10 285
15221.27 290
15222.43 267
15223.60 312
15224.76 280
15225.93 290
15227.10 304
15228.26 270
15229.43 256
15230.59 306
15231.76 309
15232.93 329
15234.09 301
15235.26 258
15236.42 298
15237.59 300
15238.76 319
15239.92 259
15241.09 305
15242.26 251
15243.42 265
15244.59 247
15245.76 237
15246.92 232
15248.09 264
15249.26 315
15250.42 258
15251.59 233
15252.76 247
15253.92 244
15255.09 274
15256.26 268
15257.43 262
15258.59 299
15259.76 264
15260.93 250
15262.09 248
15263.26 238
15264.43 222
15265.60 248
15266.76 248
15267.93 233
15269.10 224
15270.27 249
15271.43 250
15272.60 272
15273.77 255
15274.94 238
15276.10 259
15277.27 258
15278.44 279
15279.61 261
15280.78 244
15281.94 248
15283.11 237
15284.28 223
15285.45 232
15286.62 216
15287.79 216
15288.95 221
15290.12 246
15291.29 274
15292.46 253
15293.63 216
15294.80 205
15295.96 246
15297.13 235
15298.30 243
15299.47 248
15300.64 249
15301.81 249
15302.98 246
15304.15 263
15305.31 276
15306.48 266
15307.65 235
15308.82 236
15309.99 242
15311.16 237
15312.33 228
15313.50 219
15314.67 248
15315.84 280
15317.01 285
15318.18 235
15319.34 280
15320.51 253
15321.68 229
15322.85 219
15324.02 212
15325.19 211
15326.36 243
15327.53 243
15328.70 267
15329.87 250
15331.04 239
15332.21 248
15333.38 256
15334.55 223
15335.72 244
15336.89 219
15338.06 255
15339.23 231
15340.40 239
15341.57 274
15342.74 243
15343.91 250
15345.08 244
15346.26 237
15347.43 256
15348.60 244
15349.77 245
15350.94 246
15352.11 245
15353.28 226
15354.45 230
15355.62 244
15356.79 235
15357.96 230
15359.13 219
15360.30 271
15361.48 236
15362.65 238
15363.82 240
15364.99 233
15366.16 269
15367.33 223
15368.50 221
15369.67 246
15370.85 275
15372.02 273
15373.19 258
15374.36 233
15375.53 210
15376.70 252
15377.88 210
15379.05 222
15380.22 199
15381.39 213
15382.56 201
15383.73 207
15384.91 225
15386.08 238
15387.25 225
15388.42 234
15389.59 189
15390.77 237
15391.94 253
15393.11 265
15394.28 240
15395.46 211
15396.63 239
15397.80 274
15398.97 231
15400.15 247
15401.32 228
15402.49 212
15403.66 245
15404.84 241
15406.01 222
15407.18 232
15408.36 225
15409.53 224
15410.70 249
15411.87 227
15413.05 214
15414.22 245
15415.39 231
15416.57 270
15417.74 251
15418.91 239
15420.09 241
15421.26 216
15422.43 200
15423.61 214
15424.78 189
15425.95 239
15427.13 230
15428.30 209
15429.47 215
15430.65 248
15431.82 231
15433.00 236
15434.17 249
15435.34 263
15436.52 248
15437.69 242
15438.87 223
15440.04 232
15441.21 282
15442.39 251
15443.56 262
15444.74 264
15445.91 262
15447.09 253
15448.26 264
15449.43 244
15450.61 225
15451.78 225
15452.96 240
15454.13 268
15455.31 266
15456.48 252
15457.66 223
15458.83 231
15460.01 237
15461.18 242
15462.36 250
15463.53 272
15464.71 245
15465.88 258
15467.06 251
15468.23 239
15469.41 260
15470.58 270
15471.76 285
15472.93 246
15474.11 277
15475.28 285
15476.46 259
15477.63 272
15478.81 227
15479.99 266
15481.16 230
15482.34 270
15483.51 274
15484.69 254
15485.86 233
15487.04 266
15488.22 254
15489.39 236
15490.57 238
15491.74 252
15492.92 247
15494.10 251
15495.27 232
15496.45 269
15497.62 259
15498.80 256
15499.98 226
15501.15 249
15502.33 246
15503.51 229
15504.68 261
15505.86 270
15507.04 264
15508.21 240
15509.39 246
15510.57 253
15511.74 238
15512.92 262
15514.10 226
15515.27 235
15516.45 291
15517.63 246
15518.81 231
15519.98 274
15521.16 256
15522.34 238
15523.51 211
15524.69 221
15525.87 251
15527.05 278
15528.22 284
15529.40 274
15530.58 308
15531.76 271
15532.93 265
15534.11 276
15535.29 284
15536.47 267
15537.64 241
15538.82 253
15540.00 268
15541.18 276
15542.36 260
15543.53 257
15544.71 266
15545.89 264
15547.07 271
15548.25 285
15549.43 319
15550.60 278
15551.78 260
15552.96 291
15554.14 282
15555.32 293
15556.50 307
15557.67 300
15558.85 290
15560.03 320
15561.21 276
15562.39 284
15563.57 303
15564.75 291
15565.93 249
15567.10 296
15568.28 264
15569.46 261
15570.64 302
15571.82 322
15573.00 310
15574.18 302
15575.36 297
15576.54 293
15577.72 328
15578.90 330
15580.08 334
15581.26 288
15582.43 290
15583.61 278
15584.79 279
15585.97 277
15587.15 306
15588.33 287
15589.51 348
15590.69 316
15591.87 297
15593.05 274
15594.23 320
15595.41 325
15596.59 327
15597.77 301
15598.95 290
15600.13 304
15601.31 292
15602.49 287
15603.67 348
15604.85 313
15606.03 329
15607.21 338
15608.40 295
15609.58 334
15610.76 367
15611.94 337
15613.12 321
15614.30 337
15615.48 366
15616.66 361
15617.84 372
15619.02 373
15620.20 386
15621.38 362
15622.56 364
15623.75 395
15624.93 368
15626.11 381
15627.29 357
15628.47 362
15629.65 419
15630.83 387
15632.01 387
15633.20 369
15634.38 368
15635.56 363
15636.74 351
15637.92 399
15639.10 371
15640.29 376
15641.47 391
15642.65 426
15643.83 416
15645.01 399
15646.19 425
15647.38 414
15648.56 387
15649.74 440
15650.92 399
15652.10 417
15653.29 398
15654.47 389
15655.65 421
15656.83 415
15658.02 422
15659.20 437
15660.38 452
15661.56 411
15662.75 383
15663.93 388
15665.11 410
15666.29 441
15667.48 422
15668.66 424
15669.84 425
15671.03 402
15672.21 373
15673.39 390
15674.57 411
15675.76 393
15676.94 438
15678.12 365
15679.31 350
15680.49 405
15681.67 397
15682.86 384
15684.04 372
15685.22 417
15686.41 418
15687.59 379
15688.77 367
15689.96 358
15691.14 398
15692.32 376
15693.51 385
15694.69 389
15695.88 341
15697.06 394
15698.24 419
15699.43 385
15700.61 411
15701.80 410
15702.98 376
15704.16 430
15705.35 416
15706.53 371
15707.72 399
15708.90 425
15710.09 443
15711.27 434
15712.45 390
15713.64 420
15714.82 457
15716.01 439
15717.19 432
15718.38 453
15719.56 425
15720.75 441
15721.93 478
15723.12 423
15724.30 464
15725.49 522
15726.67 475
15727.86 442
15729.04 453
15730.23 468
15731.41 426
15732.60 459
15733.78 420
15734.97 421
15736.15 458
15737.34 413
15738.52 480
15739.71 454
15740.89 473
15742.08 473
15743.27 483
15744.45 473
15745.64 486
15746.82 477
15748.01 462
15749.19 457
15750.38 475
15751.57 497
15752.75 526
15753.94 522
15755.12 481
15756.31 507
15757.50 502
15758.68 480
15759.87 514
15761.05 469
15762.24 430
15763.43 447
15764.61 463
15765.80 431
15766.99 430
15768.17 465
15769.36 413
15770.55 423
15771.73 399
15772.92 446
15774.11 418
15775.29 413
15776.48 413
15777.67 433
15778.85 403
15780.04 414
15781.23 408
15782.42 450
15783.60 415
15784.79 416
15785.98 441
15787.16 393
15788.35 396
15789.54 428
15790.73 419
15791.91 400
15793.10 344
15794.29 359
15795.48 397
15796.66 380
15797.85 368
15799.04 366
15800.23 377
15801.41 364
15802.60 359
15803.79 343
15804.98 386
15806.17 367
15807.35 362
15808.54 356
15809.73 379
15810.92 372
15812.11 376
15813.30 388
15814.48 396
15815.67 388
15816.86 364
15818.05 366
15819.24 350
15820.43 326
15821.61 322
15822.80 305
15823.99 325
15825.18 328
15826.37 347
15827.56 342
15828.75 330
15829.94 331
15831.12 371
15832.31 353
15833.50 328
15834.69 324
15835.88 361
15837.07 350
15838.26 343
15839.45 318
15840.64 314
15841.83 355
15843.02 332
15844.21 328
15845.39 362
15846.58 322
15847.77 326
15848.96 326
15850.15 307
15851.34 311
15852.53 318
15853.72 363
15854.91 352
15856.10 380
15857.29 357
15858.48 353
15859.67 358
15860.86 344
15862.05 365
15863.24 368
15864.43 365
15865.62 343
15866.81 381
15868.00 362
15869.19 357
15870.38 336
15871.57 330
15872.76 379
15873.96 342
15875.15 321
15876.34 352
15877.53 360
15878.72 360
15879.91 358
15881.10 344
15882.29 362
15883.48 343
15884.67 327
15885.86 327
15887.05 330
15888.25 328
15889.44 329
15890.63 319
15891.82 325
15893.01 355
15894.20 379
15895.39 341
15896.58 383
15897.78 376
15898.97 376
15900.16 342
15901.35 325
15902.54 338
15903.73 342
15904.92 350
15906.12 359
15907.31 360
15908.50 385
15909.69 342
15910.88 348
15912.08 333
15913.27 362
15914.46 402
15915.65 331
15916.84 354
15918.04 341
15919.23 322
15920.42 382
15921.61 360
15922.81 353
15924.00 349
15925.19 354
15926.38 364
15927.58 385
15928.77 311
15929.96 306
15931.15 322
15932.35 330
15933.54 344
15934.73 364
15935.92 352
15937.12 304
15938.31 308
15939.50 289
15940.70 293
15941.89 294
15943.08 310
15944.28 303
15945.47 267
15946.66 295
15947.86 289
15949.05 275
15950.24 268
15951.44 296
15952.63 291
15953.82 275
15955.02 274
15956.21 293
15957.40 247
15958.60 291
15959.79 295
15960.99 285
15962.18 281
15963.37 249
15964.57 263
15965.76 288
15966.96 278
15968.15 245
15969.34 247
15970.54 249
15971.73 272
15972.93 235
15974.12 241
15975.31 280
15976.51 286
15977.70 272
15978.90 254
15980.09 271
15981.29 264
15982.48 246
15983.68 254
15984.87 256
15986.07 276
15987.26 255
15988.46 299
15989.65 288
15990.85 260
15992.04 267
15993.24 298
15994.43 260
15995.63 254
15996.82 270
15998.02 247
15999.21 236
16000.41 240
16001.60 259
16002.80 277
16003.99 260
16005.19 263
16006.38 241
16007.58 268
16008.77 267
16009.97 243
16011.17 267
16012.36 250
16013.56 242
16014.75 277
16015.95 270
16017.14 262
16018.34 260
16019.54 237
16020.73 257
16021.93 270
16023.13 258
16024.32 254
16025.52 257
16026.71 216
16027.91 261
16029.11 237
16030.30 224
16031.50 248
16032.70 209
16033.89 273
16035.09 243
16036.29 243
16037.48 252
16038.68 272
16039.88 261
16041.07 258
16042.27 255
16043.47 233
16044.66 225
16045.86 257
16047.06 239
16048.25 238
16049.45 227
16050.65 257
16051.85 260
16053.04 233
16054.24 229
16055.44 250
16056.64 248
16057.83 253
16059.03 261
16060.23 254
16061.43 261
16062.62 261
16063.82 244
16065.02 253
16066.22 263
16067.41 271
16068.61 224
16069.81 241
16071.01 239
16072.21 239
16073.40 227
16074.60 242
16075.80 261
16077.00 261
16078.20 210
16079.39 231
16080.59 241
16081.79 234
16082.99 256
16084.19 236
16085.39 211
16086.58 218
16087.78 208
16088.98 218
16090.18 241
16091.38 234
16092.58 236
16093.78 210
16094.98 204
16096.17 243
16097.37 241
16098.57 229
16099.77 235
16100.97 219
16102.17 211
16103.37 227
16104.57 225
16105.77 231
16106.97 235
16108.17 247
16109.36 255
16110.56 235
16111.76 243
16112.96 229
16114.16 269
16115.36 276
16116.56 251
16117.76 251
16118.96 204
16120.16 224
16121.36 244
16122.56 237
16123.76 228
16124.96 207
16126.16 233
16127.36 191
16128.56 227
16129.76 229
16130.96 228
16132.16 193
16133.36 222
16134.56 251
16135.76 228
16136.96 222
16138.16 238
16139.36 228
16140.56 226
16141.76 229
16142.97 224
16144.17 226
16145.37 217
16146.57 244
16147.77 234
16148.97 240
16150.17 235
16151.37 203
16152.57 215
16153.77 230
16154.97 224
16156.18 222
16157.38 224
16158.58 211
16159.78 241
16160.98 225
16162.18 240
16163.38 234
16164.58 232
16165.79 242
16166.99 224
16168.19 237
16169.39 250
16170.59 268
16171.79 261
16173.00 257
16174.20 247
16175.40 243
16176.60 237
16177.80 238
16179.01 194
16180.21 218
16181.41 243
16182.61 260
16183.81 254
16185.02 239
16186.22 234
16187.42 259
16188.62 221
16189.82 195
16191.03 235
16192.23 240
16193.43 254
16194.63 236
16195.84 246
16197.04 266
16198.24 225
16199.45 250
16200.65 239
16201.85 251
16203.05 206
16204.26 211
16205.46 212
16206.66 230
16207.87 262
16209.07 281
16210.27 250
16211.48 276
16212.68 263
16213.88 253
16215.08 240
16216.29 264
16217.49 251
16218.70 261
16219.90 251
16221.10 251
16222.31 225
16223.51 263
16224.71 250
16225.92 272
16227.12 238
16228.32 220
16229.53 288
16230.73 275
16231.94 281
16233.14 234
16234.34 290
16235.55 305
16236.75 294
16237.96 279
16239.16 273
16240.36 261
16241.57 233
16242.77 244
16243.98 265
16245.18 267
16246.39 263
16247.59 294
16248.80 299
16250.00 302
16251.21 308
16252.41 269
16253.61 277
16254.82 262
16256.02 262
16257.23 285
16258.43 275
16259.64 278
16260.84 286
16262.05 278
16263.25 315
16264.46 301
16265.66 287
16266.87 284
16268.08 320
16269.28 259
16270.49 261
16271.69 238
16272.90 292
16274.10 282
16275.31 246
16276.51 267
16277.72 308
16278.92 291
16280.13 318
16281.34 317
16282.54 278
16283.75 240
16284.95 289
16286.16 307
16287.37 311
16288.57 311
16289.78 293
16290.98 303
16292.19 274
16293.40 301
16294.60 306
16295.81 306
16297.02 307
16298.22 317
16299.43 319
16300.63 348
16301.84 385
16303.05 329
16304.25 336
16305.46 295
16306.67 283
16307.87 308
16309.08 302
16310.29 299
16311.50 308
16312.70 292
16313.91 292
16315.12 279
16316.32 328
16317.53 289
16318.74 300
16319.94 323
16321.15 296
16322.36 286
16323.57 295
16324.77 291
16325.98 259
16327.19 232
16328.40 244
16329.60 264
16330.81 265
16332.02 218
16333.23 243
16334.43 262
16335.64 234
16336.85 280
16338.06 247
16339.27 246
16340.47 231
16341.68 243
16342.89 250
16344.10 236
16345.31 266
16346.51 260
16347.72 261
16348.93 235
16350.14 236
16351.35 244
16352.56 255
16353.77 231
16354.97 227
16356.18 213
16357.39 216
16358.60 234
16359.81 218
16361.02 247
16362.23 246
16363.43 264
16364.64 266
16365.85 205
16367.06 209
16368.27 230
16369.48 219
16370.69 222
16371.90 219
16373.11 199
16374.32 220
16375.53 234
16376.73 228
16377.94 227
16379.15 250
16380.36 233
16381.57 226
16382.78 217
16383.99 213
16385.20 219
16386.41 241
16387.62 263
16388.83 265
16390.04 271
16391.25 231
16392.46 253
16393.67 218
16394.88 221
16396.09 234
16397.30 246
16398.51 225
16399.72 213
16400.93 230
16402.14 240
16403.35 237
16404.56 229
16405.77 237
16406.98 213
16408.19 218
16409.40 234
16410.61 238
16411.82 201
16413.04 243
16414.25 237
16415.46 209
16416.67 216
16417.88 217
16419.09 218
16420.30 215
16421.51 212
16422.72 228
16423.93 219
16425.14 209
16426.36 209
16427.57 237
16428.78 236
16429.99 216
16431.20 209
16432.41 219
16433.62 189
16434.83 186
16436.05 210
16437.26 192
16438.47 237
16439.68 238
16440.89 185
16442.10 207
16443.32 243
16444.53 219
16445.74 222
16446.95 203
16448.16 210
16449.38 220
16450.59 236
16451.80 222
16453.01 190
16454.22 210
16455.44 214
16456.65 208
16457.86 218
16459.07 223
16460.29 268
16461.50 204
16462.71 208
16463.92 222
16465.14 207
16466.35 219
16467.56 185
16468.77 196
16469.99 209
16471.20 216
16472.41 195
16473.63 225
16474.84 193
16476.05 205
16477.26 201
16478.48 197
16479.69 216
16480.90 211
16482.12 237
16483.33 202
16484.54 191
16485.76 169
16486.97 212
16488.18 195
16489.40 197
16490.61 205
16491.82 225
16493.04 226
16494.25 216
16495.47 210
16496.68 212
16497.89 206
16499.11 229
16500.32 215
16501.53 211
16502.75 192
16503.96 183
16505.18 193
16506.39 190
16507.61 196
16508.82 201
16510.03 189
16511.25 206
16512.46 213
16513.68 202
16514.89 217
16516.11 191
16517.32 183
16518.53 196
16519.75 189
16520.96 201
16522.18 191
16523.39 200
16524.61 193
16525.82 190
16527.04 174
16528.25 192
16529.47 234
16530.68 291
16531.90 181
16533.11 206
16534.33 200
16535.54 182
16536.76 225
16537.97 209
16539.19 205
16540.40 199
16541.62 228
16542.84 194
16544.05 204
16545.27 195
16546.48 213
16547.70 211
16548.91 162
16550.13 189
16551.35 209
16552.56 216
16553.78 200
16554.99 221
16556.21 189
16557.42 194
16558.64 205
16559.86 203
16561.07 208
16562.29 167
16563.51 213
16564.72 207
16565.94 194
16567.15 213
16568.37 186
16569.59 208
16570.80 210
16572.02 196
16573.24 173
16574.45 214
16575.67 209
16576.89 225
16578.10 190
16579.32 211
16580.54 192
16581.75 209
16582.97 199
16584.19 208
16585.41 190
16586.62 215
16587.84 202
16589.06 183
16590.27 203
16591.49 180
16592.71 197
16593.93 191
16595.14 179
16596.36 207
16597.58 199
16598.80 175
16600.01 185
16601.23 166
16602.45 216
16603.67 204
16604.88 175
16606.10 200
16607.32 183
16608.54 221
16609.76 209
16610.97 213
16612.19 204
16613.41 197
16614.63 201
16615.85 194
16617.06 187
16618.28 174
16619.50 209
16620.72 227
16621.94 192
16623.16 189
16624.37 176
16625.59 178
16626.81 192
16628.03 176
16629.25 206
16630.47 206
16631.69 221
16632.90 212
16634.12 217
16635.34 236
16636.56 216
16637.78 217
16639.00 216
16640.22 204
16641.44 206
16642.66 212
16643.88 180
16645.09 189
16646.31 162
16647.53 156
16648.75 196
16649.97 175
16651.19 188
16652.41 184
16653.63 184
16654.85 168
16656.07 176
16657.29 194
16658.51 184
16659.73 170
16660.95 155
16662.17 163
16663.39 188
16664.61 178
16665.83 177
16667.05 208
16668.27 162
16669.49 177
16670.71 179
16671.93 166
16673.15 187
16674.37 194
16675.59 171
16676.81 175
16678.03 202
16679.25 189
16680.47 177
16681.69 175
16682.91 191
16684.13 208
16685.35 231
16686.58 205
16687.80 206
16689.02 181
16690.24 202
16691.46 217
16692.68 220
16693.90 212
16695.12 209
16696.34 201
16697.56 187
16698.79 187
16700.01 203
16701.23 190
16702.45 191
16703.67 223
16704.89 195
16706.11 180
16707.34 191
16708.56 191
16709.78 176
16711.00 188
16712.22 179
16713.44 195
16714.67 212
16715.89 183
16717.11 179
16718.33 185
16719.55 172
16720.78 166
16722.00 157
16723.22 188
16724.44 190
16725.66 175
16726.89 180
16728.11 169
16729.33 200
16730.55 219
16731.78 196
16733.00 177
16734.22 195
16735.44 192
16736.67 201
16737.89 174
16739.11 169
16740.33 198
16741.56 196
16742.78 199
16744.00 197
16745.22 188
16746.45 161
16747.67 177
16748.89 169
16750.12 208
16751.34 191
16752.56 189
16753.79 213
16755.01 200
16756.23 160
16757.46 171
16758.68 173
16759.90 177
16761.13 182
16762.35 173
16763.57 172
16764.80 171
16766.02 206
16767.24 177
16768.47 176
16769.69 164
16770.92 184
16772.14 180
16773.36 193
16774.59 195
16775.81 180
16777.04 203
16778.26 170
16779.48 192
16780.71 191
16781.93 208
16783.16 209
16784.38 179
16785.61 169
16786.83 206
16788.05 197
16789.28 223
16790.50 204
16791.73 193
16792.95 204
16794.18 185
16795.40 236
16796.63 168
16797.85 173
16799.08 183
16800.30 197
16801.53 205
16802.75 173
16803.98 175
16805.20 168
16806.43 172
16807.65 167
16808.88 207
16810.10 187
16811.33 195
16812.55 201
16813.78 208
16815.00 218
16816.23 209
16817.46 244
16818.68 235
16819.91 205
16821.13 202
16822.36 205
16823.58 225
16824.81 195
16826.04 184
16827.26 183
16828.49 174
16829.71 195
16830.94 217
16832.17 225
16833.39 194
16834.62 197
16835.84 193
16837.07 193
16838.30 197
16839.52 211
16840.75 212
16841.98 215
16843.20 216
16844.43 199
16845.66 231
16846.88 212
16848.11 229
16849.34 208
16850.56 234
16851.79 202
16853.02 189
16854.24 209
16855.47 201
16856.70 246
16857.92 229
16859.15 229
16860.38 208
16861.61 214
16862.83 209
16864.06 209
16865.29 215
16866.52 260
16867.74 267
16868.97 263
16870.20 270
16871.42 266
16872.65 248
16873.88 269
16875.11 304
16876.34 260
16877.56 285
16878.79 269
16880.02 264
16881.25 243
16882.47 257
16883.70 252
16884.93 241
16886.16 269
16887.39 233
16888.62 260
16889.84 255
16891.07 262
16892.30 277
16893.53 252
16894.76 245
16895.98 274
16897.21 256
16898.44 244
16899.67 236
16900.90 222
16902.13 232
16903.36 224
16904.59 209
16905.81 231
16907.04 228
16908.27 205
16909.50 226
16910.73 222
16911.96 206
16913.19 195
16914.42 195
16915.65 189
16916.88 216
16918.10 196
16919.33 213
16920.56 198
16921.79 195
16923.02 195
16924.25 193
16925.48 210
16926.71 218
16927.94 204
16929.17 199
16930.40 196
16931.63 201
16932.86 204
16934.09 194
16935.32 199
16936.55 202
16937.78 224
16939.01 191
16940.24 194
16941.47 208
16942.70 196
16943.93 190
16945.16 239
16946.39 248
16947.62 199
16948.85 175
16950.08 177
16951.31 234
16952.54 199
16953.77 178
16955.00 224
16956.23 225
16957.46 214
16958.69 190
16959.93 186
16961.16 220
16962.39 220
16963.62 240
16964.85 210
16966.08 203
16967.31 195
16968.54 200
16969.77 210
16971.00 204
16972.24 204
16973.47 203
16974.70 219
16975.93 213
16977.16 188
16978.39 184
16979.62 242
16980.85 214
16982.09 206
16983.32 204
16984.55 200
16985.78 201
16987.01 183
16988.24 192
16989.48 167
16990.71 201
16991.94 211
16993.17 199
16994.40 177
16995.64 216
16996.87 226
16998.10 200
16999.33 176
17000.57 211
17001.80 215
17003.03 195
17004.26 194
17005.49 184
17006.73 179
17007.96 166
17009.19 173
17010.42 197
17011.66 208
17012.89 207
17014.12 194
17015.36 208
17016.59 216
17017.82 217
17019.05 185
17020.29 161
17021.52 193
17022.75 179
17023.99 180
17025.22 175
17026.45 176
17027.69 188
17028.92 176
17030.15 168
17031.39 186
17032.62 183
17033.85 200
17035.09 181
17036.32 184
17037.55 184
17038.79 185
17040.02 194
17041.25 198
17042.49 207
17043.72 187
17044.96 160
17046.19 189
17047.42 176
17048.66 177
17049.89 153
17051.13 171
17052.36 187
17053.59 186
17054.83 172
17056.06 141
17057.30 195
17058.53 182
17059.77 198
17061.00 160
17062.23 177
17063.47 198
17064.70 150
17065.94 161
17067.17 178
17068.41 186
17069.64 193
17070.88 176
17072.11 163
17073.35 164
17074.58 192
17075.82 188
17077.05 188
17078.29 172
17079.52 176
17080.76 186
17081.99 192
17083.23 178
17084.46 165
17085.70 184
17086.93 179
17088.17 170
17089.40 189
17090.64 194
17091.88 158
17093.11 180
17094.35 182
17095.58 152
17096.82 139
17098.05 151
17099.29 126
17100.53 159
17101.76 156
17103.00 197
17104.23 174
17105.47 135
17106.71 178
17107.94 181
17109.18 168
17110.41 174
17111.65 163
17112.89 162
17114.12 184
17115.36 189
17116.60 163
17117.83 201
17119.07 176
17120.31 184
17121.54 152
17122.78 165
17124.02 160
17125.25 147
17126.49 164
17127.73 194
17128.96 169
17130.20 177
17131.44 164
17132.67 173
17133.91 151
17135.15 162
17136.39 137
17137.62 142
17138.86 168
17140.10 158
17141.33 153
17142.57 145
17143.81 170
17145.05 167
17146.28 152
17147.52 158
17148.76 157
17150.00 151
17151.24 154
17152.47 149
17153.71 166
17154.95 159
17156.19 176
17157.42 185
17158.66 185
17159.90 177
17161.14 162
17162.38 181
17163.61 182
17164.85 157
17166.09 168
17167.33 183
17168.57 156
17169.81 181
17171.04 159
17172.28 144
17173.52 172
17174.76 173
17176.00 188
17177.24 191
17178.48 177
17179.72 161
17180.95 157
17182.19 156
17183.43 172
17184.67 179
17185.91 158
17187.15 158
17188.39 185
17189.63 167
17190.87 173
17192.10 198
17193.34 179
17194.58 170
17195.82 153
17197.06 163
17198.30 171
17199.54 198
17200.78 157
17202.02 164
17203.26 158
17204.50 172
17205.74 164
17206.98 149
17208.22 143
17209.46 178
17210.70 164
17211.94 154
17213.18 144
17214.42 129
17215.66 149
17216.90 168
17218.14 141
17219.38 139
17220.62 168
17221.86 176
17223.10 135
17224.34 143
17225.58 142
17226.82 149
17228.06 144
17229.30 145
17230.54 156
17231.78 163
17233.02 185
17234.26 174
17235.50 183
17236.75 139
17237.99 153
17239.23 176
17240.47 143
17241.71 166
17242.95 169
17244.19 157
17245.43 174
17246.67 161
17247.92 160
17249.16 160
17250.40 143
17251.64 188
17252.88 139
17254.12 170
17255.36 169
17256.60 168
17257.85 188
17259.09 155
17260.33 154
17261.57 145
17262.81 143
17264.05 135
17265.30 152
17266.54 171
17267.78 163
17269.02 161
17270.26 192
17271.51 189
17272.75 164
17273.99 176
17275.23 165
17276.48 144
17277.72 152
17278.96 161
17280.20 143
17281.44 153
17282.69 133
17283.93 130
17285.17 145
17286.41 157
17287.66 154
17288.90 147
17290.14 156
17291.39 158
17292.63 178
17293.87 165
17295.11 161
17296.36 134
17297.60 163
17298.84 168
17300.09 163
17301.33 137
17302.57 138
17303.82 157
17305.06 153
17306.30 162
17307.55 161
17308.79 143
17310.03 144
17311.28 154
17312.52 165
17313.76 152
17315.01 160
17316.25 175
17317.49 164
17318.74 151
17319.98 146
17321.23 144
17322.47 136
17323.71 153
17324.96 148
17326.20 180
17327.45 161
17328.69 153
17329.93 160
17331.18 162
17332.42 163
17333.67 177
17334.91 169
17336.16 147
17337.40 136
17338.64 134
17339.89 152
17341.13 148
17342.38 144
17343.62 148
17344.87 129
17346.11 153
17347.36 144
17348.60 146
17349.85 127
17351.09 119
17352.34 139
17353.58 138
17354.83 136
17356.07 158
17357.32 140
17358.56 151
17359.81 153
17361.05 138
17362.30 141
17363.54 161
17364.79 158
17366.03 153
17367.28 145
17368.53 150
17369.77 158
17371.02 162
17372.26 169
17373.51 164
17374.75 127
17376.00 150
17377.25 145
17378.49 120
17379.74 142
17380.98 156
17382.23 154
17383.48 162
17384.72 143
17385.97 146
17387.21 144
17388.46 156
17389.71 158
17390.95 140
17392.20 172
17393.45 147
17394.69 147
17395.94 130
17397.19 157
17398.43 157
17399.68 156
17400.93 146
17402.17 138
17403.42 131
17404.67 159
17405.91 169
17407.16 138
17408.41 128
17409.65 133
17410.90 162
17412.15 171
17413.40 156
17414.64 143
17415.89 162
17417.14 179
17418.39 141
17419.63 131
17420.88 134
17422.13 142
17423.38 169
17424.62 149
17425.87 153
17427.12 158
17428.37 153
17429.61 149
17430.86 153
17432.11 149
17433.36 152
17434.60 141
17435.85 143
17437.10 143
17438.35 151
17439.60 146
17440.85 153
17442.09 129
17443.34 159
17444.59 160
17445.84 141
17447.09 162
17448.34 145
17449.58 137
17450.83 143
17452.08 141
17453.33 145
17454.58 153
17455.83 146
17457.08 145
17458.32 165
17459.57 207
17460.82 146
17462.07 169
17463.32 165
17464.57 158
17465.82 170
17467.07 177
17468.32 164
17469.57 170
17470.81 154
17472.06 170
17473.31 141
17474.56 159
17475.81 171
17477.06 168
17478.31 163
17479.56 166
17480.81 153
17482.06 172
17483.31 148
17484.56 140
17485.81 187
17487.06 186
17488.31 191
17489.56 165
17490.81 169
17492.06 189
17493.31 147
17494.56 141
17495.81 147
17497.06 131
17498.31 130
17499.56 162
17500.81 166
17502.06 176
17503.31 160
17504.56 160
17505.81 179
17507.06 163
17508.31 161
17509.56 158
17510.81 165
17512.06 173
17513.32 173
17514.57 154
17515.82 160
17517.07 133
17518.32 159
17519.57 145
17520.82 158
17522.07 157
17523.32 154
17524.57 137
17525.83 142
17527.08 161
17528.33 149
17529.58 148
17530.83 158
17532.08 188
17533.33 175
17534.59 163
17535.84 180
17537.09 146
17538.34 166
17539.59 168
17540.84 184
17542.10 161
17543.35 152
17544.60 145
17545.85 178
17547.10 181
17548.36 178
17549.61 165
17550.86 164
17552.11 192
17553.36 177
17554.62 168
17555.87 163
17557.12 159
17558.37 163
17559.63 175
17560.88 141
17562.13 128
17563.38 191
17564.64 210
17565.89 173
17567.14 167
17568.39 154
17569.65 158
17570.90 160
17572.15 168
17573.41 139
17574.66 160
17575.91 152
17577.16 145
17578.42 147
17579.67 145
17580.92 162
17582.18 175
17583.43 147
17584.68 146
17585.94 136
17587.19 152
17588.44 155
17589.70 149
17590.95 153
17592.20 149
17593.46 178
17594.71 162
17595.97 163
17597.22 198
17598.47 144
17599.73 159
17600.98 168
17602.23 162
17603.49 169
17604.74 159
17606.00 146
17607.25 145
17608.51 140
17609.76 169
17611.01 151
17612.27 145
17613.52 164
17614.78 174
17616.03 146
17617.29 139
17618.54 155
17619.79 156
17621.05 147
17622.30 124
17623.56 127
17624.81 152
17626.07 167
17627.32 138
17628.58 148
17629.83 132
17631.09 135
17632.34 144
17633.60 143
17634.85 151
17636.11 165
17637.36 160
17638.62 155
17639.87 160
17641.13 155
17642.39 140
17643.64 147
17644.90 145
17646.15 161
17647.41 169
17648.66 160
17649.92 150
17651.17 159
17652.43 167
17653.69 163
17654.94 134
17656.20 141
17657.45 147
17658.71 150
17659.97 142
17661.22 149
17662.48 137
17663.73 132
17664.99 148
17666.25 146
17667.50 126
17668.76 125
17670.02 149
17671.27 157
17672.53 157
17673.78 157
17675.04 147
17676.30 150
17677.55 131
17678.81 133
17680.07 147
17681.32 152
17682.58 139
17683.84 163
17685.10 147
17686.35 148
17687.61 155
17688.87 168
17690.12 150
17691.38 143
17692.64 132
17693.89 150
17695.15 146
17696.41 134
17697.67 137
17698.92 136
17700.18 151
17701.44 158
17702.70 133
17703.95 126
17705.21 130
17706.47 135
17707.73 138
17708.98 149
17710.24 131
17711.50 142
17712.76 140
17714.02 147
17715.27 140
17716.53 137
17717.79 140
17719.05 146
17720.31 127
17721.57 143
17722.82 156
17724.08 152
17725.34 138
17726.60 125
17727.86 124
17729.12 148
17730.37 156
17731.63 144
17732.89 160
17734.15 169
17735.41 174
17736.67 151
17737.93 110
17739.18 120
17740.44 136
17741.70 131
17742.96 147
17744.22 156
17745.48 154
17746.74 128
17748.00 160
17749.26 127
17750.52 129
17751.78 127
17753.04 153
17754.29 153
17755.55 145
17756.81 115
17758.07 145
17759.33 148
17760.59 120
17761.85 120
17763.11 133
17764.37 143
17765.63 143
17766.89 154
17768.15 146
17769.41 136
17770.67 148
17771.93 173
17773.19 137
17774.45 136
17775.71 149
17776.97 163
17778.23 165
17779.49 149
17780.75 149
17782.01 168
17783.27 160
17784.53 150
17785.79 128
17787.05 147
17788.31 135
17789.58 133
17790.84 156
17792.10 114
17793.36 124
17794.62 151
17795.88 134
17797.14 121
17798.40 143
17799.66 128
17800.92 138
17802.18 141
17803.45 130
17804.71 139
17805.97 144
17807.23 145
17808.49 159
17809.75 153
17811.01 136
17812.27 134
17813.54 145
17814.80 139
17816.06 124
17817.32 111
17818.58 123
17819.84 136
17821.11 125
17822.37 167
17823.63 151
17824.89 132
17826.15 144
17827.42 151
17828.68 134
17829.94 162
17831.20 135
17832.46 122
17833.73 112
17834.99 129
17836.25 114
17837.51 122
17838.78 125
17840.04 123
17841.30 144
17842.56 127
17843.83 133
17845.09 151
17846.35 125
17847.61 122
17848.88 135
17850.14 150
17851.40 150
17852.66 166
17853.93 163
17855.19 122
17856.45 117
17857.72 130
17858.98 128
17860.24 126
17861.51 132
17862.77 147
17864.03 144
17865.30 155
17866.56 133
17867.82 122
17869.09 148
17870.35 155
17871.61 158
17872.88 136
17874.14 142
17875.40 144
17876.67 128
17877.93 119
17879.20 139
17880.46 147
17881.72 141
17882.99 163
17884.25 155
17885.52 131
17886.78 150
17888.04 144
17889.31 124
17890.57 145
17891.84 121
17893.10 140
17894.36 123
17895.63 147
17896.89 156
17898.16 145
17899.42 145
17900.69 137
17901.95 131
17903.22 113
17904.48 146
17905.75 141
17907.01 139
17908.28 136
17909.54 148
17910.81 161
17912.07 128
17913.34 156
17914.60 144
17915.87 133
17917.13 122
17918.40 153
17919.66 148
17920.93 141
17922.19 133
17923.46 130
17924.72 148
17925.99 129
17927.25 148
17928.52 128
17929.79 139
17931.05 130
17932.32 143
17933.58 136
17934.85 135
17936.11 151
17937.38 158
17938.65 145
17939.91 155
17941.18 144
17942.44 145
17943.71 120
17944.98 147
17946.24 128
17947.51 146
17948.77 138
17950.04 149
17951.31 116
17952.57 131
17953.84 137
17955.11 140
17956.37 137
17957.64 142
17958.91 123
17960.17 145
17961.44 144
17962.71 136
17963.97 147
17965.24 121
17966.51 130
17967.77 108
17969.04 126
17970.31 150
17971.58 152
17972.84 144
17974.11 123
17975.38 151
17976.64 144
17977.91 153
17979.18 169
17980.45 148
17981.71 161
17982.98 154
17984.25 135
17985.52 120
17986.78 135
17988.05 144
17989.32 133
17990.59 132
17991.86 146
17993.12 152
17994.39 112
17995.66 117
17996.93 128
17998.20 143
17999.46 144
18000.73 135
18002.00 124
18003.27 142
18004.54 137
18005.80 116
18007.07 130
18008.34 137
18009.61 136
18010.88 143
18012.15 151
18013.42 166
18014.68 149
18015.95 110
18017.22 144
18018.49 152
18019.76 142
18021.03 151
18022.30 124
18023.57 144
18024.83 152
18026.10 133
18027.37 124
18028.64 131
18029.91 111
18031.18 133
18032.45 125
18033.72 129
18034.99 169
18036.26 136
18037.53 142
18038.80 154
18040.07 144
18041.34 141
18042.60 174
18043.87 165
18045.14 159
18046.41 128
18047.68 123
18048.95 123
18050.22 132
18051.49 127
18052.76 134
18054.03 140
18055.30 128
18056.57 134
18057.84 141
18059.11 127
18060.38 142
18061.65 154
18062.92 136
18064.20 120
18065.47 121
18066.74 143
18068.01 139
18069.28 141
18070.55 141
18071.82 146
18073.09 129
18074.36 117
18075.63 142
18076.90 130
18078.17 101
18079.44 138
18080.71 138
18081.99 118
18083.26 145
18084.53 178
18085.80 148
18087.07 153
18088.34 130
18089.61 137
18090.88 117
18092.15 129
18093.43 147
18094.70 120
18095.97 133
18097.24 147
18098.51 157
18099.78 135
18101.06 121
18102.33 137
18103.60 140
18104.87 160
18106.14 139
18107.41 131
18108.69 140
18109.96 142
18111.23 121
18112.50 160
18113.77 154
18115.05 132
18116.32 158
18117.59 141
18118.86 149
18120.14 131
18121.41 152
18122.68 130
18123.95 132
18125.23 159
18126.50 142
18127.77 132
18129.04 127
18130.32 143
18131.59 145
18132.86 155
18134.13 163
18135.41 139
18136.68 148
18137.95 133
18139.23 121
18140.50 153
18141.77 178
18143.05 146
18144.32 141
18145.59 156
18146.87 143
18148.14 140
18149.41 148
18150.69 136
18151.96 127
18153.23 112
18154.51 135
18155.78 136
18157.05 134
18158.33 138
18159.60 148
18160.88 142
18162.15 123
18163.42 117
18164.70 146
18165.97 129
18167.24 126
18168.52 130
18169.79 137
18171.07 130
18172.34 149
18173.62 143
18174.89 156
18176.16 131
18177.44 117
18178.71 123
18179.99 147
18181.26 143
18182.54 154
18183.81 146
18185.09 158
18186.36 131
18187.63 154
18188.91 146
18190.18 131
18191.46 123
18192.73 138
18194.01 130
18195.28 132
18196.56 111
18197.83 133
18199.11 133
18200.38 161
18201.66 138
18202.94 145
18204.21 110
18205.49 136
18206.76 131
18208.04 132
18209.31 140
18210.59 121
18211.86 151
18213.14 170
18214.41 141
18215.69 122
18216.97 127
18218.24 149
18219.52 129
18220.79 124
18222.07 142
18223.35 118
18224.62 159
18225.90 132
18227.17 137
18228.45 148
18229.73 113
18231.00 133
18232.28 124
18233.56 169
18234.83 130
18236.11 126
18237.38 147
18238.66 159
18239.94 143
18241.21 123
18242.49 113
18243.77 133
18245.04 146
18246.32 132
18247.60 113
18248.87 130
18250.15 151
18251.43 120
18252.71 147
18253.98 136
18255.26 122
18256.54 126
18257.81 134
18259.09 151
18260.37 144
18261.65 151
18262.92 155
18264.20 160
18265.48 182
18266.76 160
18268.03 147
18269.31 144
18270.59 128
18271.87 132
18273.14 141
18274.42 127
18275.70 136
18276.98 114
18278.26 124
18279.53 149
18280.81 135
18282.09 133
18283.37 142
18284.65 128
18285.92 133
18287.20 139
18288.48 113
18289.76 142
18291.04 139
18292.32 113
18293.59 134
18294.87 150
18296.15 158
18297.43 171
18298.71 127
18299.99 115
18301.27 137
18302.54 138
18303.82 125
18305.10 124
18306.38 118
18307.66 130
18308.94 135
18310.22 138
18311.50 134
18312.78 124
18314.06 123
18315.33 146
18316.61 135
18317.89 151
18319.17 124
18320.45 133
18321.73 106
18323.01 124
18324.29 149
18325.57 136
18326.85 130
18328.13 135
18329.41 129
18330.69 141
18331.97 146
18333.25 123
18334.53 162
18335.81 154
18337.09 155
18338.37 144
18339.65 142
18340.93 140
18342.21 132
18343.49 143
18344.77 141
18346.05 109
18347.33 131
18348.61 168
18349.89 149
18351.17 139
18352.45 109
18353.73 124
18355.01 115
18356.29 118
18357.57 143
18358.85 149
18360.14 149
18361.42 117
18362.70 148
18363.98 141
18365.26 134
18366.54 124
18367.82 145
18369.10 120
18370.38 116
18371.66 123
18372.95 155
18374.23 147
18375.51 163
18376.79 114
18378.07 113
18379.35 114
18380.63 133
18381.92 129
18383.20 160
18384.48 144
18385.76 139
18387.04 144
18388.32 108
18389.61 134
18390.89 139
18392.17 126
18393.45 127
18394.73 124
18396.02 149
18397.30 115
18398.58 149
18399.86 157
18401.14 163
18402.43 116
18403.71 144
18404.99 118
18406.27 116
18407.56 131
18408.84 122
18410.12 135
18411.40 128
18412.69 128
18413.97 113
18415.25 136
18416.53 195
18417.82 152
18419.10 142
18420.38 137
18421.67 121
18422.95 134
18424.23 142
18425.51 127
18426.80 140
18428.08 143
18429.36 137
18430.65 128
18431.93 166
18433.21 169
18434.50 167
18435.78 134
18437.06 179
18438.35 186
18439.63 161
18440.92 175
18442.20 151
18443.48 153
18444.77 132
18446.05 134
18447.33 153
18448.62 135
18449.90 142
18451.19 135
18452.47 151
18453.75 135
18455.04 137
18456.32 131
18457.61 122
18458.89 129
18460.17 149
18461.46 131
18462.74 135
18464.03 149
18465.31 134
18466.60 127
18467.88 121
18469.17 106
18470.45 138
18471.74 138
18473.02 161
18474.30 134
18475.59 152
18476.87 146
18478.16 128
18479.44 125
18480.73 124
18482.01 136
18483.30 128
18484.58 142
18485.87 151
18487.16 143
18488.44 122
18489.73 146
18491.01 132
18492.30 172
18493.58 146
18494.87 132
18496.15 129
18497.44 122
18498.72 164
18500.01 158
18501.30 122
18502.58 157
18503.87 138
18505.15 130
18506.44 125
18507.73 118
18509.01 136
18510.30 131
18511.58 130
18512.87 104
18514.16 109
18515.44 123
18516.73 109
18518.01 101
18519.30 105
18520.59 123
18521.87 140
18523.16 138
18524.45 132
18525.73 151
18527.02 153
18528.31 135
18529.59 136
18530.88 149
18532.17 110
18533.45 124
18534.74 129
18536.03 142
18537.31 119
18538.60 128
18539.89 144
18541.18 143
18542.46 108
18543.75 128
18545.04 128
18546.32 151
18547.61 112
18548.90 137
18550.19 127
18551.47 129
18552.76 125
18554.05 115
18555.34 132
18556.62 151
18557.91 142
18559.20 183
18560.49 123
18561.78 94
18563.06 115
18564.35 142
18565.64 139
18566.93 123
18568.22 111
18569.50 135
18570.79 139
18572.08 154
18573.37 112
18574.66 142
18575.94 137
18577.23 157
18578.52 156
18579.81 126
18581.10 124
18582.39 142
18583.68 165
18584.96 154
18586.25 138
18587.54 159
18588.83 148
18590.12 116
18591.41 145
18592.70 134
18593.99 120
18595.27 145
18596.56 115
18597.85 146
18599.14 136
18600.43 96
18601.72 128
18603.01 144
18604.30 161
18605.59 139
18606.88 156
18608.17 156
18609.46 133
18610.75 160
18612.04 136
18613.33 152
18614.62 128
18615.90 144
18617.19 133
18618.48 142
18619.77 164
18621.06 140
18622.35 137
18623.64 150
18624.93 131
18626.22 142
18627.51 150
18628.80 130
18630.09 144
18631.39 163
18632.68 124
18633.97 127
18635.26 140
18636.55 129
18637.84 136
18639.13 135
18640.42 143
18641.71 141
18643.00 151
18644.29 127
18645.58 110
18646.87 120
18648.16 142
18649.45 146
18650.74 146
18652.04 135
18653.33 122
18654.62 145
18655.91 161
18657.20 168
18658.49 139
18659.78 125
18661.07 118
18662.36 121
18663.66 124
18664.95 117
18666.24 135
18667.53 138
18668.82 151
18670.11 118
18671.41 119
18672.70 132
18673.99 138
18675.28 115
18676.57 131
18677.86 128
18679.16 129
18680.45 138
18681.74 123
18683.03 123
18684.32 99
18685.62 108
18686.91 127
18688.20 136
18689.49 112
18690.79 114
18692.08 132
18693.37 142
18694.66 143
18695.96 140
18697.25 110
18698.54 133
18699.83 129
18701.13 144
18702.42 133
18703.71 114
18705.00 134
18706.30 126
18707.59 111
18708.88 101
18710.18 111
18711.47 116
18712.76 120
18714.05 153
18715.35 118
18716.64 136
18717.93 111
18719.23 109
18720.52 135
18721.81 152
18723.11 140
18724.40 147
18725.69 149
18726.99 101
18728.28 114
18729.58 114
18730.87 124
18732.16 115
18733.46 115
18734.75 148
18736.04 126
18737.34 144
18738.63 129
18739.93 120
18741.22 123
18742.51 107
18743.81 127
18745.10 123
18746.40 127
18747.69 125
18748.99 115
18750.28 135
18751.58 128
18752.87 141
18754.16 133
18755.46 135
18756.75 136
18758.05 124
18759.34 128
18760.64 101
18761.93 111
18763.23 123
18764.52 114
18765.82 104
18767.11 107
18768.41 123
18769.70 133
18771.00 120
18772.29 122
18773.59 102
18774.88 100
18776.18 100
18777.47 134
18778.77 132
18780.06 132
18781.36 130
18782.65 113
18783.95 117
18785.25 161
18786.54 126
18787.84 108
18789.13 102
18790.43 111
18791.72 109
18793.02 120
18794.32 131
18795.61 112
18796.91 139
18798.20 145
18799.50 164
18800.80 128
18802.09 124
18803.39 118
18804.69 129
18805.98 106
18807.28 129
18808.57 106
18809.87 106
18811.17 133
18812.46 140
18813.76 117
18815.06 127
18816.35 127
18817.65 142
18818.95 131
18820.24 130
18821.54 107
18822.84 116
18824.13 115
18825.43 142
18826.73 138
18828.03 138
18829.32 132
18830.62 121
18831.92 120
18833.21 118
18834.51 121
18835.81 131
18837.11 128
18838.40 125
18839.70 149
18841.00 129
18842.30 115
18843.59 140
18844.89 121
18846.19 124
18847.49 160
18848.79 132
18850.08 133
18851.38 118
18852.68 122
18853.98 150
18855.27 162
18856.57 130
18857.87 128
18859.17 91
18860.47 114
18861.77 117
18863.06 105
18864.36 114
18865.66 131
18866.96 162
18868.26 122
18869.56 114
18870.85 136
18872.15 134
18873.45 122
18874.75 145
18876.05 102
18877.35 97
18878.65 120
18879.95 122
18881.24 116
18882.54 135
18883.84 118
18885.14 123
18886.44 117
18887.74 97
18889.04 105
18890.34 102
18891.64 141
18892.94 130
18894.24 127
18895.54 101
18896.84 102
18898.13 97
18899.43 105
18900.73 115
18902.03 136
18903.33 116
18904.63 107
18905.93 119
18907.23 114
18908.53 139
18909.83 129
18911.13 131
18912.43 123
18913.73 112
18915.03 132
18916.33 101
18917.63 125
18918.93 127
18920.23 112
18921.53 127
18922.83 114
18924.13 103
18925.43 132
18926.74 120
18928.04 121
18929.34 108
18930.64 128
18931.94 120
18933.24 127
18934.54 120
18935.84 125
18937.14 104
18938.44 139
18939.74 128
18941.04 114
18942.34 110
18943.65 137
18944.95 141
18946.25 122
18947.55 112
18948.85 97
18950.15 119
18951.45 144
18952.75 125
18954.06 112
18955.36 133
18956.66 117
18957.96 119
18959.26 110
18960.56 89
18961.87 103
18963.17 120
18964.47 119
18965.77 131
18967.07 100
18968.37 125
18969.68 122
18970.98 127
18972.28 123
18973.58 117
18974.88 136
18976.19 129
18977.49 114
18978.79 128
18980.09 153
18981.40 128
18982.70 119
18984.00 141
18985.30 133
18986.61 134
18987.91 120
18989.21 120
18990.51 107
18991.82 86
18993.12 100
18994.42 103
18995.73 113
18997.03 94
18998.33 99
18999.63 104
19000.94 103
19002.24 109
19003.54 99
19004.85 104
19006.15 108
19007.45 108
19008.76 100
19010.06 104
19011.36 122
19012.67 121
19013.97 113
19015.27 118
19016.58 124
19017.88 130
19019.18 136
19020.49 151
19021.79 143
19023.10 138
19024.40 124
19025.70 130
19027.01 111
19028.31 112
19029.62 119
19030.92 125
19032.22 130
19033.53 115
19034.83 129
19036.14 118
19037.44 145
19038.75 126
19040.05 135
19041.35 129
19042.66 123
19043.96 121
19045.27 128
19046.57 136
19047.88 128
19049.18 129
19050.49 132
19051.79 129
19053.10 131
19054.40 110
19055.71 122
19057.01 103
19058.32 71
19059.62 97
19060.93 123
19062.23 137
19063.54 120
19064.84 126
19066.15 163
19067.45 123
19068.76 124
19070.06 112
19071.37 107
19072.67 108
19073.98 119
19075.29 142
19076.59 142
19077.90 108
19079.20 131
19080.51 130
19081.81 99
19083.12 104
19084.43 112
19085.73 136
19087.04 113
19088.34 118
19089.65 123
19090.96 127
19092.26 127
19093.57 116
19094.87 117
19096.18 115
19097.49 125
19098.79 122
19100.10 112
19101.41 107
19102.71 119
19104.02 109
19105.33 118
19106.63 108
19107.94 120
19109.25 119
19110.55 152
19111.86 139
19113.17 103
19114.47 111
19115.78 137
19117.09 114
19118.40 112
19119.70 106
19121.01 121
19122.32 126
19123.62 115
19124.93 148
19126.24 118
19127.55 98
19128.85 124
19130.16 127
19131.47 127
19132.78 102
19134.08 124
19135.39 153
19136.70 125
19138.01 127
19139.32 130
19140.62 124
19141.93 128
19143.24 138
19144.55 110
19145.85 112
19147.16 135
19148.47 145
19149.78 127
19151.09 139
19152.40 132
19153.70 125
19155.01 98
19156.32 107
19157.63 91
19158.94 117
19160.25 129
19161.55 124
19162.86 121
19164.17 107
19165.48 111
19166.79 100
19168.10 124
19169.41 141
19170.72 133
19172.02 113
19173.33 114
19174.64 129
19175.95 138
19177.26 119
19178.57 140
19179.88 100
19181.19 129
19182.50 105
19183.81 120
19185.12 127
19186.43 109
19187.74 118
19189.05 118
19190.35 138
19191.66 124
19192.97 123
19194.28 139
19195.59 109
19196.90 122
19198.21 111
19199.52 151
19200.83 123
19202.14 118
19203.45 98
19204.76 104
19206.07 111
19207.38 138
19208.69 130
19210.00 129
19211.31 133
19212.62 150
19213.93 139
19215.24 127
19216.56 113
19217.87 108
19219.18 122
19220.49 124
19221.80 95
19223.11 109
19224.42 115
19225.73 129
19227.04 131
19228.35 106
19229.66 118
19230.97 147
19232.28 125
19233.60 124
19234.91 105
19236.22 122
19237.53 115
19238.84 140
19240.15 112
19241.46 108
19242.77 124
19244.09 109
19245.40 110
19246.71 130
19248.02 99
19249.33 117
19250.64 113
19251.95 105
19253.27 96
19254.58 129
19255.89 135
19257.20 122
19258.51 117
19259.83 123
19261.14 113
19262.45 122
19263.76 123
19265.07 138
19266.39 131
19267.70 114
19269.01 126
19270.32 114
19271.63 106
19272.95 98
19274.26 168
19275.57 157
19276.88 122
19278.20 123
19279.51 108
19280.82 141
19282.14 130
19283.45 112
19284.76 146
19286.07 120
19287.39 131
19288.70 143
19290.01 129
19291.33 130
19292.64 123
19293.95 125
19295.26 117
19296.58 115
19297.89 119
19299.20 118
19300.52 117
19301.83 123
19303.14 116
19304.46 152
19305.77 115
19307.09 124
19308.40 128
19309.71 114
19311.03 109
19312.34 115
19313.65 116
19314.97 122
19316.28 141
19317.60 128
19318.91 117
19320.22 110
19321.54 132
19322.85 133
19324.17 121
19325.48 93
19326.79 118
19328.11 119
19329.42 103
19330.74 101
19332.05 116
19333.37 131
19334.68 143
19335.99 135
19337.31 134
19338.62 122
19339.94 118
19341.25 127
19342.57 98
19343.88 127
19345.20 109
19346.51 105
19347.83 121
19349.14 129
19350.46 117
19351.77 112
19353.09 122
19354.40 131
19355.72 136
19357.03 107
19358.35 84
19359.66 114
19360.98 160
19362.29 146
19363.61 122
19364.93 118
19366.24 105
19367.56 147
19368.87 117
19370.19 143
19371.50 135
19372.82 128
19374.14 107
19375.45 144
19376.77 122
19378.08 133
19379.40 129
19380.72 119
19382.03 137
19383.35 89
19384.66 122
19385.98 121
19387.30 127
19388.61 126
19389.93 128
19391.25 138
19392.56 114
19393.88 130
19395.20 144
19396.51 122
19397.83 127
19399.15 110
19400.46 114
19401.78 120
19403.10 122
19404.41 109
19405.73 139
19407.05 130
19408.36 120
19409.68 126
19411.00 137
19412.31 128
19413.63 115
19414.95 108
19416.27 109
19417.58 110
19418.90 121
19420.22 140
19421.54 124
19422.85 134
19424.17 119
19425.49 135
19426.81 110
19428.12 119
19429.44 152
19430.76 135
19432.08 115
19433.40 96
19434.71 109
19436.03 110
19437.35 117
19438.67 101
19439.99 105
19441.30 109
19442.62 120
19443.94 112
19445.26 134
19446.58 116
19447.89 118
19449.21 111
19450.53 114
19451.85 83
19453.17 113
19454.49 102
19455.81 132
19457.12 143
19458.44 127
19459.76 128
19461.08 112
19462.40 113
19463.72 115
19465.04 115
19466.36 115
19467.68 128
19468.99 138
19470.31 123
19471.63 129
19472.95 111
19474.27 131
19475.59 123
19476.91 112
19478.23 129
19479.55 136
19480.87 107
19482.19 122
19483.51 125
19484.83 121
19486.15 127
19487.47 137
19488.79 115
19490.11 99
19491.43 98
19492.75 111
19494.07 99
19495.39 113
19496.71 127
19498.03 106
19499.35 137
19500.67 129
19501.99 126
19503.31 118
19504.63 123
19505.95 124
19507.27 131
19508.59 101
19509.91 100
19511.23 127
19512.55 129
19513.87 115
19515.19 110
19516.51 112
19517.83 114
19519.15 130
19520.47 132
19521.79 114
19523.12 112
19524.44 126
19525.76 124
19527.08 137
19528.40 138
19529.72 122
19531.04 132
19532.36 102
19533.68 114
19535.01 108
19536.33 91
19537.65 110
19538.97 116
19540.29 111
19541.61 96
19542.93 89
19544.26 117
19545.58 114
19546.90 108
19548.22 96
19549.54 122
19550.87 128
19552.19 112
19553.51 112
19554.83 122
19556.15 118
19557.47 123
19558.80 111
19560.12 119
19561.44 151
19562.76 126
19564.09 106
19565.41 94
19566.73 127
19568.05 100
19569.38 105
19570.70 128
19572.02 108
19573.34 131
19574.67 114
19575.99 142
19577.31 139
19578.63 102
19579.96 117
19581.28 124
19582.60 118
19583.93 122
19585.25 114
19586.57 119
19587.90 108
19589.22 106
19590.54 113
19591.86 103
19593.19 129
19594.51 147
19595.83 117
19597.16 105
19598.48 100
19599.81 136
19601.13 123
19602.45 105
19603.78 108
19605.10 101
19606.42 121
19607.75 123
19609.07 117
19610.40 125
19611.72 157
19613.04 131
19614.37 128
19615.69 127
19617.02 115
19618.34 115
19619.66 125
19620.99 125
19622.31 129
19623.64 127
19624.96 162
19626.29 129
19627.61 110
19628.93 113
19630.26 135
19631.58 143
19632.91 133
19634.23 129
19635.56 138
19636.88 125
19638.21 122
19639.53 119
19640.86 101
19642.18 112
19643.51 139
19644.83 133
19646.16 132
19647.48 122
19648.81 123
19650.13 124
19651.46 116
19652.78 115
19654.11 112
19655.43 131
19656.76 135
19658.08 118
19659.41 113
19660.74 122
19662.06 131
19663.39 114
19664.71 97
19666.04 98
19667.36 116
19668.69 114
19670.02 103
19671.34 109
19672.67 111
19673.99 124
19675.32 110
19676.65 127
19677.97 133
19679.30 111
19680.63 136
19681.95 153
19683.28 146
19684.60 111
19685.93 104
19687.26 113
19688.58 138
19689.91 97
19691.24 105
19692.56 107
19693.89 108
19695.22 114
19696.54 101
19697.87 97
19699.20 113
19700.52 112
19701.85 100
19703.18 121
19704.51 87
19705.83 115
19707.16 118
19708.49 117
19709.81 137
19711.14 129
19712.47 139
19713.80 107
19715.12 119
19716.45 137
19717.78 119
19719.11 113
19720.43 94
19721.76 108
19723.09 113
19724.42 113
19725.74 129
19727.07 107
19728.40 105
19729.73 108
19731.06 111
19732.38 101
19733.71 107
19735.04 117
19736.37 107
19737.70 127
19739.02 119
19740.35 105
19741.68 106
19743.01 110
19744.34 117
19745.67 102
19747.00 105
19748.32 89
19749.65 116
19750.98 129
19752.31 101
19753.64 101
19754.97 103
19756.30 106
19757.62 125
19758.95 119
19760.28 106
19761.61 108
19762.94 113
19764.27 114
19765.60 98
19766.93 97
19768.26 119
19769.59 124
19770.92 125
19772.25 106
19773.57 121
19774.90 125
19776.23 118
19777.56 125
19778.89 152
19780.22 114
19781.55 132
19782.88 98
19784.21 108
19785.54 98
19786.87 104
19788.20 99
19789.53 108
19790.86 110
19792.19 103
19793.52 128
19794.85 102
19796.18 109
19797.51 131
19798.84 134
19800.17 128
19801.50 136
19802.83 134
19804.16 112
19805.49 116
19806.82 102
19808.16 79
19809.49 114
19810.82 110
19812.15 117
19813.48 110
19814.81 125
19816.14 86
19817.47 125
19818.80 127
19820.13 103
19821.46 106
19822.79 104
19824.13 120
19825.46 90
19826.79 117
19828.12 103
19829.45 113
19830.78 120
19832.11 124
19833.44 87
19834.78 107
19836.11 110
19837.44 113
19838.77 110
19840.10 112
19841.43 122
19842.77 103
19844.10 88
19845.43 129
19846.76 110
19848.09 113
19849.42 100
19850.76 99
19852.09 118
19853.42 106
19854.75 114
19856.09 106
19857.42 109
19858.75 93
19860.08 120
19861.41 123
19862.75 138
19864.08 118
19865.41 110
19866.74 125
19868.08 118
19869.41 122
19870.74 111
19872.08 100
19873.41 119
19874.74 104
19876.07 115
19877.41 114
19878.74 129
19880.07 130
19881.41 105
19882.74 119
19884.07 119
19885.40 111
19886.74 114
19888.07 118
19889.40 119
19890.74 96
19892.07 102
19893.40 120
19894.74 136
19896.07 149
19897.41 110
19898.74 106
19900.07 108
19901.41 111
19902.74 124
19904.07 118
19905.41 112
19906.74 106
19908.08 109
19909.41 126
19910.74 119
19912.08 119
19913.41 139
19914.75 155
19916.08 122
19917.41 129
19918.75 133
19920.08 123
19921.42 94
19922.75 96
19924.09 98
19925.42 120
19926.76 120
19928.09 125
19929.42 95
19930.76 112
19932.09 90
19933.43 120
19934.76 130
19936.10 120
19937.43 136
19938.77 115
19940.10 103
19941.44 123
19942.77 133
19944.11 143
19945.44 106
19946.78 98
19948.11 136
19949.45 108
19950.79 112
19952.12 98
19953.46 111
19954.79 149
19956.13 131
19957.46 122
19958.80 125
19960.13 107
19961.47 103
19962.81 103
19964.14 140
19965.48 134
19966.81 125
19968.15 131
19969.49 129
19970.82 149
19972.16 128
19973.49 118
19974.83 105
19976.17 110
19977.50 119
19978.84 107
19980.18 121
19981.51 109
19982.85 103
19984.18 95
19985.52 116
19986.86 136
19988.19 150
19989.53 126
19990.87 134
19992.20 143
19993.54 131
19994.88 125
19996.21 113
19997.55 115
19998.89 108
20000.23 118
20001.56 112
20002.90 114
20004.24 130
20005.57 113
20006.91 136
20008.25 121
20009.59 111
20010.92 108
20012.26 111
20013.60 157
20014.94 106
20016.27 114
20017.61 132
20018.95 117
20020.29 127
20021.62 130
20022.96 113
20024.30 121
20025.64 108
20026.98 129
20028.31 129
20029.65 122
20030.99 121
20032.33 132
20033.67 159
20035.00 127
20036.34 104
20037.68 102
20039.02 126
20040.36 148
20041.70 131
20043.03 121
20044.37 136
20045.71 128
20047.05 120
20048.39 129
20049.73 112
20051.07 133
20052.41 137
20053.74 97
20055.08 112
20056.42 135
20057.76 130
20059.10 122
20060.44 129
20061.78 153
20063.12 130
20064.46 149
20065.80 128
20067.13 104
20068.47 123
20069.81 128
20071.15 131
20072.49 103
20073.83 112
20075.17 119
20076.51 136
20077.85 122
20079.19 133
20080.53 101
20081.87 123
20083.21 132
20084.55 124
20085.89 124
20087.23 115
20088.57 144
20089.91 109
20091.25 120
20092.59 121
20093.93 129
20095.27 113
20096.61 123
20097.95 134
20099.29 135
20100.63 128
20101.97 140
20103.31 143
20104.65 126
20105.99 108
20107.33 102
20108.67 121
20110.02 132
20111.36 123
20112.70 131
20114.04 145
20115.38 120
20116.72 126
20118.06 101
20119.40 135
20120.74 156
20122.08 147
20123.43 127
20124.77 95
20126.11 141
20127.45 136
20128.79 140
20130.13 119
20131.47 125
20132.81 126
20134.16 123
20135.50 102
20136.84 115
20138.18 105
20139.52 137
20140.86 130
20142.21 122
20143.55 129
20144.89 124
