# Supplementary material for: MALDI-TOF MS typing enables the classification of brewing yeasts of the genus Saccharomyces to major beer styles
Source: PLoS One. 2017 Aug 9;12(8):e0181694. doi: 10.1371/journal.pone.0181694 (PMC5549903; doi:10.1371/journal.pone.0181694)
Supplement: S1 File — The directory includes 90 raw files and was zipped to “.zip”; the folder has three strains with 30 spectra per strain; S1 Text explains the raw files with an example and Table 1 represents the yeast strains used within the experiment. (ZIP) [file pone.0181694.s004.zip › 1-3/30251-127-OG-WB-WB-YPG-18h-E-E_2015-07-22_1_0_F1_1.dat]

2000.14 808
2000.56 1013
2000.98 943
2001.40 791
2001.83 832
2002.25 745
2002.67 680
2003.09 747
2003.51 812
2003.93 822
2004.36 768
2004.78 917
2005.20 960
2005.62 937
2006.05 901
2006.47 921
2006.89 938
2007.31 888
2007.73 897
2008.16 956
2008.58 878
2009.00 863
2009.42 1025
2009.85 848
2010.27 882
2010.69 926
2011.12 1032
2011.54 944
2011.96 766
2012.38 771
2012.81 798
2013.23 724
2013.65 897
2014.08 733
2014.50 802
2014.92 791
2015.35 766
2015.77 727
2016.19 770
2016.62 848
2017.04 835
2017.46 907
2017.89 912
2018.31 928
2018.73 782
2019.16 947
2019.58 994
2020.00 845
2020.43 764
2020.85 870
2021.27 855
2021.70 918
2022.12 885
2022.55 833
2022.97 846
2023.39 926
2023.82 909
2024.24 902
2024.67 922
2025.09 813
2025.52 793
2025.94 896
2026.36 764
2026.79 716
2027.21 763
2027.64 740
2028.06 798
2028.49 730
2028.91 748
2029.34 760
2029.76 690
2030.19 794
2030.61 858
2031.03 888
2031.46 788
2031.88 717
2032.31 812
2032.73 962
2033.16 881
2033.58 863
2034.01 932
2034.44 884
2034.86 979
2035.29 928
2035.71 848
2036.14 908
2036.56 900
2036.99 771
2037.41 796
2037.84 956
2038.26 862
2038.69 933
2039.12 853
2039.54 887
2039.97 1006
2040.39 948
2040.82 950
2041.24 823
2041.67 889
2042.10 772
2042.52 774
2042.95 939
2043.37 744
2043.80 805
2044.23 793
2044.65 753
2045.08 802
2045.51 825
2045.93 918
2046.36 863
2046.79 687
2047.21 654
2047.64 793
2048.07 833
2048.49 809
2048.92 826
2049.35 888
2049.77 914
2050.20 874
2050.63 889
2051.05 907
2051.48 846
2051.91 953
2052.33 1022
2052.76 982
2053.19 1130
2053.62 1161
2054.04 1031
2054.47 1075
2054.90 928
2055.32 966
2055.75 928
2056.18 900
2056.61 877
2057.03 997
2057.46 845
2057.89 860
2058.32 902
2058.75 873
2059.17 1031
2059.60 878
2060.03 770
2060.46 871
2060.88 921
2061.31 925
2061.74 789
2062.17 906
2062.60 949
2063.02 1037
2063.45 1089
2063.88 898
2064.31 877
2064.74 972
2065.17 983
2065.59 945
2066.02 1130
2066.45 1098
2066.88 1057
2067.31 924
2067.74 920
2068.17 1008
2068.60 932
2069.02 853
2069.45 894
2069.88 751
2070.31 778
2070.74 723
2071.17 816
2071.60 834
2072.03 894
2072.46 919
2072.89 936
2073.31 1028
2073.74 1130
2074.17 992
2074.60 864
2075.03 905
2075.46 1017
2075.89 1026
2076.32 850
2076.75 957
2077.18 956
2077.61 994
2078.04 1014
2078.47 941
2078.90 906
2079.33 855
2079.76 837
2080.19 889
2080.62 835
2081.05 913
2081.48 916
2081.91 817
2082.34 711
2082.77 887
2083.20 983
2083.63 849
2084.06 795
2084.49 923
2084.92 887
2085.35 828
2085.78 962
2086.21 942
2086.64 941
2087.07 808
2087.50 862
2087.94 933
2088.37 806
2088.80 883
2089.23 887
2089.66 888
2090.09 843
2090.52 823
2090.95 829
2091.38 846
2091.81 745
2092.25 836
2092.68 825
2093.11 952
2093.54 933
2093.97 760
2094.40 825
2094.83 809
2095.27 725
2095.70 725
2096.13 852
2096.56 862
2096.99 870
2097.42 848
2097.86 763
2098.29 725
2098.72 745
2099.15 817
2099.58 859
2100.01 856
2100.45 837
2100.88 871
2101.31 804
2101.74 680
2102.18 799
2102.61 821
2103.04 775
2103.47 833
2103.90 780
2104.34 955
2104.77 1010
2105.20 907
2105.63 875
2106.07 873
2106.50 812
2106.93 899
2107.37 854
2107.80 846
2108.23 934
2108.66 932
2109.10 933
2109.53 931
2109.96 776
2110.40 753
2110.83 752
2111.26 756
2111.70 845
2112.13 734
2112.56 753
2113.00 791
2113.43 791
2113.86 845
2114.30 774
2114.73 828
2115.16 783
2115.60 826
2116.03 749
2116.46 797
2116.90 838
2117.33 850
2117.77 785
2118.20 853
2118.63 864
2119.07 810
2119.50 707
2119.94 635
2120.37 785
2120.80 771
2121.24 782
2121.67 702
2122.11 768
2122.54 903
2122.97 877
2123.41 728
2123.84 756
2124.28 765
2124.71 561
2125.15 765
2125.58 827
2126.02 751
2126.45 773
2126.89 851
2127.32 712
2127.76 866
2128.19 867
2128.63 712
2129.06 799
2129.50 895
2129.93 744
2130.37 838
2130.80 829
2131.24 868
2131.67 920
2132.11 899
2132.54 794
2132.98 890
2133.41 934
2133.85 880
2134.28 822
2134.72 869
2135.16 884
2135.59 937
2136.03 877
2136.46 764
2136.90 829
2137.33 994
2137.77 903
2138.21 790
2138.64 791
2139.08 797
2139.51 780
2139.95 799
2140.39 920
2140.82 859
2141.26 811
2141.69 819
2142.13 752
2142.57 794
2143.00 758
2143.44 773
2143.88 705
2144.31 875
2144.75 753
2145.19 775
2145.62 752
2146.06 895
2146.50 1017
2146.93 886
2147.37 949
2147.81 816
2148.24 776
2148.68 880
2149.12 920
2149.56 800
2149.99 841
2150.43 983
2150.87 925
2151.30 877
2151.74 946
2152.18 848
2152.62 1030
2153.05 856
2153.49 819
2153.93 897
2154.37 975
2154.80 888
2155.24 864
2155.68 956
2156.12 1066
2156.55 1230
2156.99 1162
2157.43 1145
2157.87 1175
2158.31 1155
2158.74 983
2159.18 973
2159.62 977
2160.06 959
2160.50 944
2160.93 820
2161.37 836
2161.81 916
2162.25 886
2162.69 869
2163.13 783
2163.57 957
2164.00 925
2164.44 795
2164.88 820
2165.32 765
2165.76 803
2166.20 751
2166.64 759
2167.07 708
2167.51 698
2167.95 943
2168.39 843
2168.83 838
2169.27 781
2169.71 804
2170.15 906
2170.59 885
2171.03 860
2171.47 720
2171.91 910
2172.34 956
2172.78 1018
2173.22 994
2173.66 913
2174.10 887
2174.54 962
2174.98 976
2175.42 907
2175.86 1010
2176.30 904
2176.74 771
2177.18 801
2177.62 873
2178.06 1021
2178.50 890
2178.94 728
2179.38 704
2179.82 703
2180.26 796
2180.70 796
2181.14 635
2181.58 697
2182.02 679
2182.46 780
2182.90 733
2183.34 916
2183.78 839
2184.22 844
2184.67 653
2185.11 745
2185.55 789
2185.99 870
2186.43 888
2186.87 883
2187.31 814
2187.75 764
2188.19 704
2188.63 820
2189.07 938
2189.52 914
2189.96 943
2190.40 973
2190.84 966
2191.28 873
2191.72 894
2192.16 930
2192.60 963
2193.05 823
2193.49 877
2193.93 867
2194.37 845
2194.81 1062
2195.25 977
2195.70 834
2196.14 844
2196.58 776
2197.02 913
2197.46 800
2197.91 852
2198.35 950
2198.79 793
2199.23 797
2199.67 877
2200.12 772
2200.56 797
2201.00 925
2201.44 902
2201.89 940
2202.33 923
2202.77 880
2203.21 807
2203.66 795
2204.10 838
2204.54 799
2204.98 816
2205.43 745
2205.87 772
2206.31 757
2206.75 814
2207.20 817
2207.64 760
2208.08 830
2208.53 809
2208.97 798
2209.41 769
2209.86 725
2210.30 801
2210.74 757
2211.19 837
2211.63 918
2212.07 958
2212.52 744
2212.96 891
2213.40 991
2213.85 923
2214.29 926
2214.73 833
2215.18 756
2215.62 794
2216.06 832
2216.51 884
2216.95 870
2217.40 864
2217.84 921
2218.28 749
2218.73 753
2219.17 848
2219.62 976
2220.06 966
2220.51 858
2220.95 923
2221.39 903
2221.84 928
2222.28 1128
2222.73 893
2223.17 939
2223.62 810
2224.06 836
2224.51 887
2224.95 895
2225.39 979
2225.84 949
2226.28 999
2226.73 874
2227.17 979
2227.62 1088
2228.06 978
2228.51 966
2228.95 904
2229.40 980
2229.84 951
2230.29 881
2230.73 808
2231.18 882
2231.63 877
2232.07 907
2232.52 874
2232.96 965
2233.41 1020
2233.85 900
2234.30 968
2234.74 899
2235.19 938
2235.64 890
2236.08 778
2236.53 674
2236.97 810
2237.42 697
2237.87 760
2238.31 769
2238.76 729
2239.20 771
2239.65 814
2240.10 806
2240.54 862
2240.99 846
2241.43 832
2241.88 704
2242.33 689
2242.77 651
2243.22 778
2243.67 778
2244.11 792
2244.56 843
2245.01 707
2245.45 750
2245.90 888
2246.35 788
2246.79 732
2247.24 677
2247.69 768
2248.13 801
2248.58 827
2249.03 873
2249.48 935
2249.92 824
2250.37 793
2250.82 824
2251.27 743
2251.71 841
2252.16 842
2252.61 761
2253.05 750
2253.50 913
2253.95 859
2254.40 881
2254.85 728
2255.29 714
2255.74 792
2256.19 705
2256.64 655
2257.08 748
2257.53 798
2257.98 877
2258.43 764
2258.88 721
2259.32 780
2259.77 826
2260.22 968
2260.67 1065
2261.12 1044
2261.57 996
2262.01 989
2262.46 842
2262.91 955
2263.36 1017
2263.81 989
2264.26 1006
2264.71 947
2265.15 954
2265.60 998
2266.05 1014
2266.50 868
2266.95 895
2267.40 756
2267.85 748
2268.30 731
2268.75 632
2269.19 833
2269.64 928
2270.09 860
2270.54 994
2270.99 843
2271.44 847
2271.89 906
2272.34 744
2272.79 732
2273.24 745
2273.69 849
2274.14 756
2274.59 770
2275.04 813
2275.49 828
2275.94 885
2276.39 896
2276.84 906
2277.29 928
2277.74 859
2278.19 828
2278.64 718
2279.09 837
2279.54 854
2279.99 845
2280.44 882
2280.89 740
2281.34 878
2281.79 890
2282.24 926
2282.69 803
2283.14 775
2283.59 743
2284.04 735
2284.49 803
2284.94 819
2285.39 811
2285.84 821
2286.29 934
2286.74 1088
2287.19 998
2287.65 905
2288.10 1023
2288.55 1031
2289.00 1019
2289.45 1104
2289.90 1008
2290.35 1161
2290.80 1189
2291.25 1141
2291.71 1237
2292.16 1024
2292.61 1181
2293.06 1186
2293.51 1049
2293.96 1033
2294.41 859
2294.87 935
2295.32 951
2295.77 897
2296.22 876
2296.67 815
2297.12 769
2297.58 783
2298.03 800
2298.48 701
2298.93 649
2299.38 688
2299.84 719
2300.29 757
2300.74 752
2301.19 657
2301.65 767
2302.10 750
2302.55 766
2303.00 825
2303.46 756
2303.91 789
2304.36 793
2304.81 748
2305.27 866
2305.72 807
2306.17 882
2306.62 703
2307.08 628
2307.53 723
2307.98 823
2308.44 908
2308.89 907
2309.34 849
2309.79 936
2310.25 880
2310.70 891
2311.15 922
2311.61 941
2312.06 851
2312.51 813
2312.97 894
2313.42 991
2313.87 870
2314.33 837
2314.78 919
2315.24 746
2315.69 771
2316.14 768
2316.60 759
2317.05 879
2317.50 839
2317.96 873
2318.41 871
2318.87 805
2319.32 957
2319.77 898
2320.23 847
2320.68 961
2321.14 848
2321.59 863
2322.05 877
2322.50 800
2322.95 871
2323.41 1002
2323.86 911
2324.32 771
2324.77 772
2325.23 985
2325.68 894
2326.14 808
2326.59 940
2327.05 931
2327.50 880
2327.96 722
2328.41 776
2328.86 820
2329.32 871
2329.78 851
2330.23 913
2330.69 930
2331.14 984
2331.60 870
2332.05 918
2332.51 965
2332.96 837
2333.42 880
2333.87 852
2334.33 885
2334.78 896
2335.24 872
2335.69 860
2336.15 896
2336.61 783
2337.06 806
2337.52 807
2337.97 727
2338.43 783
2338.89 749
2339.34 810
2339.80 834
2340.25 852
2340.71 801
2341.17 949
2341.62 811
2342.08 809
2342.53 712
2342.99 860
2343.45 884
2343.90 829
2344.36 702
2344.82 751
2345.27 738
2345.73 757
2346.19 754
2346.64 889
2347.10 794
2347.56 727
2348.01 799
2348.47 853
2348.93 838
2349.38 740
2349.84 634
2350.30 699
2350.76 664
2351.21 703
2351.67 636
2352.13 848
2352.58 785
2353.04 783
2353.50 768
2353.96 652
2354.41 744
2354.87 835
2355.33 840
2355.79 854
2356.24 717
2356.70 753
2357.16 770
2357.62 801
2358.08 831
2358.53 890
2358.99 736
2359.45 772
2359.91 744
2360.37 803
2360.82 780
2361.28 746
2361.74 837
2362.20 832
2362.66 893
2363.11 742
2363.57 867
2364.03 843
2364.49 832
2364.95 949
2365.41 879
2365.86 852
2366.32 718
2366.78 754
2367.24 797
2367.70 869
2368.16 920
2368.62 833
2369.08 743
2369.54 798
2369.99 810
2370.45 750
2370.91 816
2371.37 780
2371.83 787
2372.29 895
2372.75 922
2373.21 781
2373.67 912
2374.13 994
2374.59 956
2375.05 1031
2375.51 1008
2375.96 999
2376.42 1000
2376.88 1071
2377.34 1076
2377.80 989
2378.26 919
2378.72 978
2379.18 893
2379.64 1006
2380.10 851
2380.56 771
2381.02 726
2381.48 759
2381.94 693
2382.40 751
2382.86 789
2383.32 744
2383.78 702
2384.24 746
2384.70 731
2385.17 684
2385.63 658
2386.09 627
2386.55 742
2387.01 818
2387.47 743
2387.93 907
2388.39 854
2388.85 820
2389.31 795
2389.77 803
2390.23 814
2390.69 697
2391.15 711
2391.62 803
2392.08 823
2392.54 843
2393.00 855
2393.46 744
2393.92 788
2394.38 733
2394.84 674
2395.31 711
2395.77 760
2396.23 735
2396.69 721
2397.15 845
2397.61 869
2398.08 685
2398.54 778
2399.00 752
2399.46 696
2399.92 788
2400.38 755
2400.85 725
2401.31 719
2401.77 729
2402.23 697
2402.69 842
2403.16 908
2403.62 850
2404.08 775
2404.54 803
2405.01 667
2405.47 771
2405.93 842
2406.39 801
2406.86 767
2407.32 749
2407.78 771
2408.24 840
2408.71 739
2409.17 738
2409.63 742
2410.09 874
2410.56 818
2411.02 695
2411.48 728
2411.95 809
2412.41 830
2412.87 794
2413.34 680
2413.80 774
2414.26 762
2414.73 792
2415.19 894
2415.65 872
2416.12 817
2416.58 864
2417.04 810
2417.51 830
2417.97 684
2418.43 802
2418.90 885
2419.36 828
2419.82 832
2420.29 824
2420.75 936
2421.22 792
2421.68 798
2422.14 836
2422.61 742
2423.07 678
2423.54 807
2424.00 746
2424.47 694
2424.93 727
2425.39 702
2425.86 680
2426.32 690
2426.79 753
2427.25 649
2427.72 756
2428.18 657
2428.65 634
2429.11 692
2429.57 778
2430.04 696
2430.50 788
2430.97 741
2431.43 703
2431.90 748
2432.36 766
2432.83 793
2433.29 679
2433.76 771
2434.22 790
2434.69 729
2435.15 734
2435.62 740
2436.09 762
2436.55 701
2437.02 715
2437.48 714
2437.95 696
2438.41 799
2438.88 790
2439.34 929
2439.81 877
2440.28 843
2440.74 768
2441.21 796
2441.67 750
2442.14 792
2442.60 842
2443.07 791
2443.54 723
2444.00 668
2444.47 660
2444.94 683
2445.40 739
2445.87 788
2446.33 826
2446.80 677
2447.27 834
2447.73 722
2448.20 740
2448.67 846
2449.13 801
2449.60 664
2450.07 635
2450.53 601
2451.00 608
2451.47 696
2451.93 724
2452.40 601
2452.87 706
2453.33 760
2453.80 691
2454.27 713
2454.74 740
2455.20 823
2455.67 654
2456.14 624
2456.60 642
2457.07 676
2457.54 585
2458.01 711
2458.47 647
2458.94 615
2459.41 680
2459.88 641
2460.34 640
2460.81 722
2461.28 826
2461.75 734
2462.21 801
2462.68 787
2463.15 696
2463.62 721
2464.09 726
2464.55 697
2465.02 661
2465.49 732
2465.96 699
2466.43 755
2466.90 784
2467.36 811
2467.83 735
2468.30 768
2468.77 691
2469.24 704
2469.71 688
2470.17 718
2470.64 741
2471.11 677
2471.58 624
2472.05 678
2472.52 746
2472.99 618
2473.46 694
2473.93 629
2474.39 585
2474.86 674
2475.33 716
2475.80 634
2476.27 546
2476.74 637
2477.21 666
2477.68 680
2478.15 621
2478.62 636
2479.09 643
2479.56 609
2480.03 587
2480.49 675
2480.96 711
2481.43 703
2481.90 658
2482.37 727
2482.84 681
2483.31 638
2483.78 547
2484.25 723
2484.72 668
2485.19 603
2485.66 798
2486.13 703
2486.60 812
2487.07 739
2487.54 745
2488.01 757
2488.48 882
2488.95 803
2489.43 814
2489.90 848
2490.37 640
2490.84 838
2491.31 690
2491.78 726
2492.25 743
2492.72 803
2493.19 782
2493.66 704
2494.13 604
2494.60 667
2495.07 717
2495.54 504
2496.02 689
2496.49 695
2496.96 673
2497.43 690
2497.90 677
2498.37 564
2498.84 650
2499.31 718
2499.79 714
2500.26 674
2500.73 689
2501.20 746
2501.67 757
2502.14 681
2502.61 725
2503.09 694
2503.56 832
2504.03 829
2504.50 809
2504.97 917
2505.45 698
2505.92 733
2506.39 786
2506.86 682
2507.33 745
2507.81 810
2508.28 806
2508.75 756
2509.22 661
2509.69 784
2510.17 787
2510.64 774
2511.11 860
2511.58 924
2512.06 907
2512.53 888
2513.00 705
2513.47 760
2513.95 664
2514.42 673
2514.89 667
2515.37 721
2515.84 834
2516.31 781
2516.78 628
2517.26 692
2517.73 681
2518.20 671
2518.68 733
2519.15 761
2519.62 744
2520.10 645
2520.57 621
2521.04 723
2521.52 743
2521.99 793
2522.46 768
2522.94 709
2523.41 738
2523.89 707
2524.36 681
2524.83 697
2525.31 702
2525.78 699
2526.25 749
2526.73 806
2527.20 836
2527.68 879
2528.15 767
2528.62 772
2529.10 694
2529.57 722
2530.05 667
2530.52 859
2531.00 836
2531.47 755
2531.94 678
2532.42 717
2532.89 758
2533.37 766
2533.84 707
2534.32 732
2534.79 685
2535.27 677
2535.74 696
2536.22 649
2536.69 710
2537.17 669
2537.64 736
2538.12 849
2538.59 825
2539.07 855
2539.54 761
2540.02 667
2540.49 680
2540.97 713
2541.44 672
2541.92 684
2542.39 674
2542.87 781
2543.34 638
2543.82 704
2544.29 670
2544.77 718
2545.25 589
2545.72 695
2546.20 820
2546.67 755
2547.15 684
2547.62 718
2548.10 856
2548.58 970
2549.05 866
2549.53 808
2550.00 901
2550.48 877
2550.96 808
2551.43 795
2551.91 751
2552.39 774
2552.86 751
2553.34 790
2553.82 742
2554.29 724
2554.77 816
2555.24 738
2555.72 667
2556.20 693
2556.67 706
2557.15 715
2557.63 752
2558.11 664
2558.58 685
2559.06 704
2559.54 640
2560.01 554
2560.49 583
2560.97 661
2561.44 660
2561.92 577
2562.40 623
2562.88 682
2563.35 648
2563.83 733
2564.31 774
2564.79 733
2565.26 683
2565.74 636
2566.22 752
2566.70 714
2567.17 622
2567.65 553
2568.13 693
2568.61 807
2569.09 637
2569.56 600
2570.04 624
2570.52 665
2571.00 613
2571.48 609
2571.95 611
2572.43 586
2572.91 671
2573.39 589
2573.87 667
2574.35 694
2574.82 748
2575.30 725
2575.78 771
2576.26 780
2576.74 813
2577.22 716
2577.70 763
2578.17 624
2578.65 647
2579.13 634
2579.61 686
2580.09 797
2580.57 672
2581.05 695
2581.53 679
2582.01 724
2582.48 755
2582.96 665
2583.44 647
2583.92 619
2584.40 584
2584.88 573
2585.36 598
2585.84 668
2586.32 739
2586.80 665
2587.28 605
2587.76 623
2588.24 719
2588.72 783
2589.20 673
2589.68 700
2590.16 791
2590.64 784
2591.12 815
2591.60 716
2592.08 797
2592.56 763
2593.04 737
2593.52 721
2594.00 674
2594.48 783
2594.96 670
2595.44 657
2595.92 632
2596.40 611
2596.88 633
2597.36 669
2597.84 766
2598.32 769
2598.80 692
2599.28 688
2599.76 759
2600.24 758
2600.72 701
2601.21 694
2601.69 744
2602.17 669
2602.65 787
2603.13 743
2603.61 726
2604.09 680
2604.57 660
2605.05 715
2605.54 782
2606.02 804
2606.50 733
2606.98 692
2607.46 667
2607.94 651
2608.42 571
2608.91 661
2609.39 566
2609.87 733
2610.35 702
2610.83 751
2611.31 672
2611.80 716
2612.28 796
2612.76 681
2613.24 676
2613.72 690
2614.21 668
2614.69 752
2615.17 720
2615.65 672
2616.13 617
2616.62 750
2617.10 831
2617.58 679
2618.06 735
2618.55 876
2619.03 797
2619.51 682
2619.99 686
2620.48 652
2620.96 832
2621.44 802
2621.92 708
2622.41 781
2622.89 745
2623.37 679
2623.86 733
2624.34 793
2624.82 769
2625.31 692
2625.79 763
2626.27 702
2626.75 627
2627.24 681
2627.72 709
2628.20 699
2628.69 804
2629.17 968
2629.66 911
2630.14 884
2630.62 993
2631.11 891
2631.59 940
2632.07 907
2632.56 1020
2633.04 963
2633.52 865
2634.01 804
2634.49 1091
2634.98 933
2635.46 739
2635.94 799
2636.43 858
2636.91 897
2637.40 759
2637.88 684
2638.37 695
2638.85 764
2639.33 698
2639.82 688
2640.30 719
2640.79 649
2641.27 591
2641.76 638
2642.24 694
2642.73 675
2643.21 684
2643.70 647
2644.18 758
2644.67 719
2645.15 648
2645.64 686
2646.12 743
2646.61 623
2647.09 605
2647.58 661
2648.06 662
2648.55 651
2649.03 700
2649.52 643
2650.00 651
2650.49 632
2650.97 596
2651.46 658
2651.94 668
2652.43 771
2652.92 621
2653.40 688
2653.89 631
2654.37 678
2654.86 672
2655.34 639
2655.83 668
2656.32 576
2656.80 626
2657.29 654
2657.77 622
2658.26 624
2658.75 650
2659.23 636
2659.72 609
2660.21 619
2660.69 638
2661.18 660
2661.66 688
2662.15 657
2662.64 720
2663.12 667
2663.61 679
2664.10 605
2664.58 628
2665.07 693
2665.56 700
2666.04 616
2666.53 587
2667.02 612
2667.50 621
2667.99 672
2668.48 678
2668.97 513
2669.45 570
2669.94 704
2670.43 580
2670.91 676
2671.40 735
2671.89 689
2672.38 698
2672.86 679
2673.35 745
2673.84 713
2674.33 706
2674.81 732
2675.30 777
2675.79 740
2676.28 686
2676.77 710
2677.25 685
2677.74 690
2678.23 724
2678.72 675
2679.21 665
2679.69 620
2680.18 616
2680.67 679
2681.16 690
2681.65 706
2682.13 781
2682.62 631
2683.11 601
2683.60 644
2684.09 630
2684.58 636
2685.07 621
2685.55 651
2686.04 721
2686.53 653
2687.02 673
2687.51 649
2688.00 620
2688.49 642
2688.98 592
2689.46 687
2689.95 732
2690.44 669
2690.93 615
2691.42 673
2691.91 705
2692.40 738
2692.89 625
2693.38 530
2693.87 645
2694.36 781
2694.85 679
2695.34 653
2695.83 641
2696.31 674
2696.80 666
2697.29 693
2697.78 751
2698.27 684
2698.76 683
2699.25 696
2699.74 569
2700.23 649
2700.72 604
2701.21 696
2701.70 667
2702.19 677
2702.68 563
2703.17 586
2703.66 731
2704.15 740
2704.64 724
2705.13 643
2705.63 664
2706.12 659
2706.61 656
2707.10 683
2707.59 614
2708.08 757
2708.57 646
2709.06 682
2709.55 678
2710.04 756
2710.53 751
2711.02 584
2711.51 594
2712.01 748
2712.50 681
2712.99 693
2713.48 620
2713.97 624
2714.46 640
2714.95 656
2715.44 611
2715.93 645
2716.43 576
2716.92 580
2717.41 581
2717.90 628
2718.39 756
2718.88 676
2719.38 607
2719.87 623
2720.36 672
2720.85 743
2721.34 675
2721.83 690
2722.33 687
2722.82 713
2723.31 866
2723.80 820
2724.30 749
2724.79 590
2725.28 712
2725.77 722
2726.26 643
2726.76 671
2727.25 625
2727.74 671
2728.23 659
2728.73 725
2729.22 843
2729.71 701
2730.20 639
2730.70 740
2731.19 701
2731.68 637
2732.18 666
2732.67 699
2733.16 707
2733.65 627
2734.15 644
2734.64 795
2735.13 832
2735.63 826
2736.12 730
2736.61 642
2737.11 689
2737.60 726
2738.09 774
2738.59 747
2739.08 736
2739.57 772
2740.07 888
2740.56 834
2741.05 872
2741.55 799
2742.04 726
2742.54 677
2743.03 786
2743.52 716
2744.02 692
2744.51 671
2745.00 764
2745.50 718
2745.99 644
2746.49 775
2746.98 699
2747.48 581
2747.97 640
2748.46 685
2748.96 656
2749.45 622
2749.95 578
2750.44 705
2750.94 699
2751.43 602
2751.93 658
2752.42 586
2752.91 659
2753.41 707
2753.90 696
2754.40 721
2754.89 680
2755.39 614
2755.88 627
2756.38 622
2756.87 710
2757.37 597
2757.86 623
2758.36 645
2758.85 598
2759.35 631
2759.85 569
2760.34 606
2760.84 645
2761.33 599
2761.83 730
2762.32 738
2762.82 765
2763.31 800
2763.81 793
2764.31 723
2764.80 679
2765.30 629
2765.79 580
2766.29 704
2766.78 713
2767.28 660
2767.78 673
2768.27 697
2768.77 747
2769.27 668
2769.76 576
2770.26 648
2770.75 756
2771.25 717
2771.75 769
2772.24 652
2772.74 616
2773.24 630
2773.73 728
2774.23 743
2774.73 800
2775.22 861
2775.72 746
2776.22 783
2776.71 953
2777.21 770
2777.71 635
2778.20 760
2778.70 758
2779.20 684
2779.70 752
2780.19 770
2780.69 710
2781.19 681
2781.68 739
2782.18 684
2782.68 747
2783.18 694
2783.67 613
2784.17 622
2784.67 598
2785.17 612
2785.66 674
2786.16 646
2786.66 580
2787.16 636
2787.66 716
2788.15 690
2788.65 653
2789.15 606
2789.65 592
2790.14 643
2790.64 752
2791.14 834
2791.64 763
2792.14 700
2792.64 763
2793.13 742
2793.63 842
2794.13 706
2794.63 634
2795.13 640
2795.63 700
2796.12 736
2796.62 663
2797.12 689
2797.62 617
2798.12 645
2798.62 679
2799.12 714
2799.62 771
2800.12 785
2800.61 737
2801.11 749
2801.61 800
2802.11 675
2802.61 617
2803.11 658
2803.61 749
2804.11 699
2804.61 759
2805.11 671
2805.61 651
2806.11 765
2806.61 603
2807.11 549
2807.60 529
2808.10 668
2808.60 638
2809.10 644
2809.60 568
2810.10 620
2810.60 682
2811.10 575
2811.60 607
2812.10 625
2812.60 631
2813.10 719
2813.60 633
2814.10 595
2814.60 596
2815.10 553
2815.60 646
2816.10 721
2816.61 665
2817.11 579
2817.61 553
2818.11 617
2818.61 626
2819.11 699
2819.61 683
2820.11 603
2820.61 571
2821.11 644
2821.61 624
2822.11 577
2822.61 637
2823.11 745
2823.62 596
2824.12 646
2824.62 574
2825.12 612
2825.62 567
2826.12 580
2826.62 678
2827.12 650
2827.63 668
2828.13 780
2828.63 676
2829.13 568
2829.63 451
2830.13 540
2830.63 636
2831.14 627
2831.64 655
2832.14 636
2832.64 638
2833.14 607
2833.65 539
2834.15 610
2834.65 545
2835.15 596
2835.65 618
2836.16 600
2836.66 591
2837.16 579
2837.66 612
2838.16 524
2838.67 561
2839.17 683
2839.67 685
2840.17 598
2840.68 672
2841.18 648
2841.68 642
2842.19 680
2842.69 669
2843.19 581
2843.69 530
2844.20 632
2844.70 589
2845.20 569
2845.71 576
2846.21 627
2846.71 589
2847.21 700
2847.72 645
2848.22 675
2848.72 637
2849.23 638
2849.73 614
2850.23 667
2850.74 701
2851.24 610
2851.74 638
2852.25 616
2852.75 610
2853.26 657
2853.76 573
2854.26 595
2854.77 620
2855.27 616
2855.77 701
2856.28 702
2856.78 663
2857.29 603
2857.79 672
2858.29 641
2858.80 610
2859.30 627
2859.81 653
2860.31 603
2860.82 627
2861.32 595
2861.82 562
2862.33 545
2862.83 551
2863.34 518
2863.84 492
2864.35 575
2864.85 592
2865.36 589
2865.86 645
2866.37 556
2866.87 564
2867.38 628
2867.88 600
2868.39 693
2868.89 545
2869.40 644
2869.90 720
2870.41 705
2870.91 674
2871.42 712
2871.92 662
2872.43 708
2872.93 668
2873.44 609
2873.94 680
2874.45 673
2874.95 844
2875.46 617
2875.97 655
2876.47 676
2876.98 652
2877.48 645
2877.99 541
2878.49 613
2879.00 625
2879.51 630
2880.01 622
2880.52 676
2881.03 671
2881.53 625
2882.04 661
2882.54 686
2883.05 648
2883.56 689
2884.06 648
2884.57 610
2885.08 623
2885.58 681
2886.09 671
2886.60 692
2887.10 737
2887.61 740
2888.12 652
2888.62 717
2889.13 638
2889.64 690
2890.14 696
2890.65 606
2891.16 664
2891.66 686
2892.17 734
2892.68 639
2893.18 654
2893.69 596
2894.20 663
2894.71 690
2895.21 643
2895.72 730
2896.23 708
2896.74 586
2897.24 665
2897.75 733
2898.26 660
2898.77 733
2899.27 670
2899.78 627
2900.29 644
2900.80 713
2901.31 656
2901.81 599
2902.32 634
2902.83 720
2903.34 676
2903.85 731
2904.35 617
2904.86 670
2905.37 641
2905.88 614
2906.39 683
2906.90 626
2907.40 737
2907.91 633
2908.42 652
2908.93 680
2909.44 593
2909.95 642
2910.46 637
2910.96 679
2911.47 755
2911.98 619
2912.49 765
2913.00 746
2913.51 728
2914.02 629
2914.53 635
2915.04 674
2915.54 578
2916.05 650
2916.56 554
2917.07 668
2917.58 826
2918.09 701
2918.60 573
2919.11 587
2919.62 732
2920.13 666
2920.64 624
2921.15 686
2921.66 622
2922.17 622
2922.68 698
2923.19 733
2923.70 626
2924.21 569
2924.72 623
2925.23 626
2925.74 656
2926.25 638
2926.76 623
2927.27 585
2927.78 660
2928.29 610
2928.80 697
2929.31 652
2929.82 649
2930.33 583
2930.84 651
2931.35 669
2931.86 629
2932.37 586
2932.88 682
2933.39 522
2933.90 697
2934.41 777
2934.92 755
2935.44 685
2935.95 675
2936.46 806
2936.97 708
2937.48 725
2937.99 801
2938.50 856
2939.01 922
2939.52 833
2940.04 870
2940.55 828
2941.06 718
2941.57 799
2942.08 773
2942.59 751
2943.10 727
2943.62 769
2944.13 772
2944.64 621
2945.15 624
2945.66 682
2946.17 589
2946.69 695
2947.20 649
2947.71 617
2948.22 688
2948.73 720
2949.25 711
2949.76 579
2950.27 539
2950.78 552
2951.29 527
2951.81 594
2952.32 633
2952.83 644
2953.34 599
2953.86 614
2954.37 634
2954.88 724
2955.39 700
2955.91 709
2956.42 776
2956.93 639
2957.45 678
2957.96 678
2958.47 633
2958.98 652
2959.50 649
2960.01 650
2960.52 626
2961.04 686
2961.55 609
2962.06 660
2962.58 646
2963.09 637
2963.60 726
2964.12 659
2964.63 585
2965.14 610
2965.66 696
2966.17 700
2966.68 681
2967.20 565
2967.71 621
2968.22 708
2968.74 647
2969.25 629
2969.77 597
2970.28 660
2970.79 658
2971.31 636
2971.82 715
2972.34 750
2972.85 616
2973.36 674
2973.88 599
2974.39 635
2974.91 613
2975.42 611
2975.94 621
2976.45 651
2976.96 679
2977.48 697
2977.99 781
2978.51 713
2979.02 717
2979.54 711
2980.05 691
2980.57 756
2981.08 662
2981.60 605
2982.11 674
2982.63 710
2983.14 716
2983.66 607
2984.17 729
2984.69 794
2985.20 704
2985.72 726
2986.23 799
2986.75 756
2987.26 758
2987.78 704
2988.29 733
2988.81 688
2989.32 663
2989.84 743
2990.36 687
2990.87 658
2991.39 742
2991.90 620
2992.42 827
2992.94 853
2993.45 705
2993.97 774
2994.48 735
2995.00 632
2995.51 822
2996.03 757
2996.55 794
2997.06 753
2997.58 853
2998.10 864
2998.61 809
2999.13 969
2999.65 997
3000.16 976
3000.68 920
3001.19 906
3001.71 1048
3002.23 1149
3002.74 1206
3003.26 1238
3003.78 1239
3004.30 1296
3004.81 1180
3005.33 1333
3005.85 1318
3006.36 1196
3006.88 1065
3007.40 1048
3007.91 1017
3008.43 927
3008.95 952
3009.47 789
3009.98 810
3010.50 871
3011.02 830
3011.54 885
3012.05 913
3012.57 834
3013.09 726
3013.61 792
3014.12 848
3014.64 638
3015.16 752
3015.68 834
3016.19 795
3016.71 858
3017.23 802
3017.75 733
3018.27 799
3018.78 754
3019.30 898
3019.82 804
3020.34 802
3020.86 934
3021.38 917
3021.89 881
3022.41 870
3022.93 824
3023.45 830
3023.97 854
3024.49 718
3025.01 632
3025.52 559
3026.04 678
3026.56 710
3027.08 811
3027.60 614
3028.12 533
3028.64 582
3029.16 728
3029.67 758
3030.19 742
3030.71 789
3031.23 848
3031.75 716
3032.27 738
3032.79 746
3033.31 745
3033.83 812
3034.35 829
3034.87 763
3035.39 654
3035.91 709
3036.43 799
3036.95 761
3037.47 698
3037.99 695
3038.50 749
3039.02 725
3039.54 702
3040.06 631
3040.58 723
3041.10 747
3041.62 661
3042.14 637
3042.66 669
3043.18 639
3043.70 794
3044.23 804
3044.75 785
3045.27 749
3045.79 766
3046.31 723
3046.83 735
3047.35 675
3047.87 652
3048.39 745
3048.91 638
3049.43 658
3049.95 662
3050.47 669
3050.99 724
3051.51 816
3052.03 654
3052.56 666
3053.08 687
3053.60 634
3054.12 604
3054.64 616
3055.16 721
3055.68 735
3056.20 748
3056.72 692
3057.25 654
3057.77 697
3058.29 697
3058.81 641
3059.33 617
3059.85 715
3060.38 663
3060.90 665
3061.42 713
3061.94 745
3062.46 802
3062.98 832
3063.51 881
3064.03 747
3064.55 737
3065.07 698
3065.59 790
3066.12 738
3066.64 677
3067.16 738
3067.68 564
3068.21 562
3068.73 633
3069.25 729
3069.77 740
3070.30 636
3070.82 650
3071.34 734
3071.86 676
3072.39 661
3072.91 693
3073.43 704
3073.95 728
3074.48 717
3075.00 836
3075.52 783
3076.05 773
3076.57 746
3077.09 829
3077.61 836
3078.14 921
3078.66 788
3079.18 906
3079.71 911
3080.23 855
3080.75 901
3081.28 815
3081.80 867
3082.32 901
3082.85 850
3083.37 789
3083.90 731
3084.42 828
3084.94 926
3085.47 895
3085.99 967
3086.51 902
3087.04 874
3087.56 936
3088.09 842
3088.61 796
3089.13 755
3089.66 764
3090.18 655
3090.71 732
3091.23 763
3091.76 797
3092.28 989
3092.80 863
3093.33 834
3093.85 929
3094.38 934
3094.90 917
3095.43 958
3095.95 934
3096.48 1113
3097.00 1039
3097.53 1004
3098.05 1044
3098.58 1173
3099.10 1352
3099.63 1519
3100.15 1628
3100.68 1894
3101.20 2112
3101.73 2450
3102.25 2497
3102.78 2513
3103.30 2826
3103.83 2914
3104.35 2698
3104.88 2623
3105.40 2533
3105.93 2371
3106.45 2022
3106.98 1694
3107.51 1474
3108.03 1465
3108.56 1304
3109.08 1311
3109.61 1196
3110.13 1283
3110.66 1362
3111.19 1398
3111.71 1122
3112.24 1196
3112.76 1327
3113.29 1129
3113.82 1083
3114.34 1041
3114.87 1144
3115.40 1151
3115.92 924
3116.45 926
3116.98 930
3117.50 961
3118.03 1091
3118.55 1006
3119.08 1044
3119.61 1140
3120.13 1164
3120.66 1206
3121.19 1193
3121.72 1185
3122.24 1143
3122.77 1150
3123.30 1097
3123.82 1044
3124.35 1039
3124.88 1045
3125.40 994
3125.93 908
3126.46 849
3126.99 916
3127.51 756
3128.04 759
3128.57 924
3129.10 880
3129.62 849
3130.15 780
3130.68 758
3131.21 842
3131.73 769
3132.26 846
3132.79 807
3133.32 869
3133.85 860
3134.37 860
3134.90 744
3135.43 875
3135.96 730
3136.49 636
3137.01 697
3137.54 777
3138.07 825
3138.60 772
3139.13 745
3139.65 704
3140.18 781
3140.71 718
3141.24 678
3141.77 816
3142.30 802
3142.83 901
3143.35 708
3143.88 690
3144.41 737
3144.94 825
3145.47 717
3146.00 746
3146.53 811
3147.06 761
3147.59 688
3148.11 826
3148.64 817
3149.17 827
3149.70 874
3150.23 754
3150.76 811
3151.29 873
3151.82 733
3152.35 783
3152.88 780
3153.41 763
3153.94 805
3154.47 807
3155.00 739
3155.53 786
3156.06 819
3156.59 875
3157.12 860
3157.65 833
3158.18 792
3158.71 785
3159.24 747
3159.77 743
3160.30 673
3160.83 725
3161.36 796
3161.89 764
3162.42 734
3162.95 722
3163.48 679
3164.01 748
3164.54 706
3165.07 841
3165.60 775
3166.13 754
3166.66 779
3167.19 756
3167.72 735
3168.25 692
3168.78 724
3169.31 692
3169.85 651
3170.38 651
3170.91 746
3171.44 685
3171.97 746
3172.50 781
3173.03 796
3173.56 840
3174.09 885
3174.63 770
3175.16 738
3175.69 810
3176.22 798
3176.75 672
3177.28 672
3177.81 836
3178.35 772
3178.88 724
3179.41 728
3179.94 762
3180.47 686
3181.00 624
3181.54 804
3182.07 788
3182.60 713
3183.13 712
3183.66 712
3184.20 628
3184.73 722
3185.26 870
3185.79 738
3186.33 903
3186.86 721
3187.39 666
3187.92 720
3188.46 644
3188.99 654
3189.52 675
3190.05 703
3190.59 759
3191.12 695
3191.65 688
3192.18 732
3192.72 754
3193.25 695
3193.78 660
3194.32 641
3194.85 625
3195.38 685
3195.91 677
3196.45 632
3196.98 567
3197.51 772
3198.05 785
3198.58 739
3199.11 830
3199.65 840
3200.18 797
3200.71 787
3201.25 761
3201.78 770
3202.32 812
3202.85 820
3203.38 881
3203.92 810
3204.45 676
3204.98 838
3205.52 838
3206.05 764
3206.59 866
3207.12 763
3207.65 807
3208.19 776
3208.72 819
3209.26 918
3209.79 888
3210.32 891
3210.86 886
3211.39 956
3211.93 839
3212.46 888
3213.00 880
3213.53 910
3214.07 768
3214.60 891
3215.14 726
3215.67 787
3216.20 792
3216.74 692
3217.27 796
3217.81 745
3218.34 751
3218.88 787
3219.41 645
3219.95 669
3220.48 781
3221.02 764
3221.56 814
3222.09 794
3222.63 734
3223.16 725
3223.70 838
3224.23 1006
3224.77 854
3225.30 880
3225.84 812
3226.37 941
3226.91 897
3227.45 915
3227.98 833
3228.52 850
3229.05 858
3229.59 835
3230.12 824
3230.66 788
3231.20 820
3231.73 915
3232.27 833
3232.81 790
3233.34 959
3233.88 861
3234.41 735
3234.95 853
3235.49 915
3236.02 891
3236.56 758
3237.10 867
3237.63 839
3238.17 854
3238.71 870
3239.24 904
3239.78 868
3240.32 804
3240.85 898
3241.39 936
3241.93 916
3242.46 993
3243.00 923
3243.54 945
3244.07 1017
3244.61 897
3245.15 879
3245.69 879
3246.22 863
3246.76 1033
3247.30 1012
3247.84 876
3248.37 957
3248.91 940
3249.45 918
3249.99 1003
3250.52 1018
3251.06 852
3251.60 856
3252.14 940
3252.67 1082
3253.21 981
3253.75 942
3254.29 976
3254.83 950
3255.36 1038
3255.90 1114
3256.44 1064
3256.98 988
3257.52 1048
3258.05 1037
3258.59 1047
3259.13 1202
3259.67 1245
3260.21 1471
3260.75 1458
3261.29 1570
3261.82 1587
3262.36 1601
3262.90 1677
3263.44 1965
3263.98 2233
3264.52 2304
3265.06 2306
3265.60 2681
3266.13 2569
3266.67 2729
3267.21 2773
3267.75 2598
3268.29 2711
3268.83 2393
3269.37 2181
3269.91 1843
3270.45 1938
3270.99 1722
3271.53 1475
3272.07 1255
3272.60 1078
3273.14 1185
3273.68 1129
3274.22 1082
3274.76 974
3275.30 1069
3275.84 1133
3276.38 1141
3276.92 1025
3277.46 1142
3278.00 1158
3278.54 1054
3279.08 1130
3279.62 1112
3280.16 989
3280.70 990
3281.24 913
3281.78 1092
3282.32 1100
3282.86 1215
3283.40 1171
3283.94 1079
3284.48 912
3285.02 937
3285.56 1041
3286.11 1109
3286.65 1169
3287.19 1048
3287.73 1051
3288.27 1083
3288.81 1163
3289.35 1152
3289.89 1107
3290.43 1056
3290.97 1142
3291.51 1130
3292.05 1204
3292.60 1146
3293.14 1294
3293.68 1417
3294.22 1398
3294.76 1355
3295.30 1360
3295.84 1267
3296.38 1471
3296.93 1340
3297.47 1355
3298.01 1332
3298.55 1126
3299.09 1211
3299.63 1156
3300.18 1164
3300.72 1050
3301.26 1182
3301.80 1150
3302.34 1064
3302.89 1139
3303.43 1102
3303.97 1148
3304.51 1083
3305.05 1102
3305.60 1139
3306.14 970
3306.68 1016
3307.22 1085
3307.76 955
3308.31 1000
3308.85 934
3309.39 1003
3309.93 953
3310.48 949
3311.02 869
3311.56 882
3312.11 995
3312.65 1013
3313.19 1096
3313.73 935
3314.28 1109
3314.82 1172
3315.36 1051
3315.91 1135
3316.45 1136
3316.99 1081
3317.53 1148
3318.08 1127
3318.62 1242
3319.16 1114
3319.71 1193
3320.25 1206
3320.79 1097
3321.34 1200
3321.88 1180
3322.43 1175
3322.97 1120
3323.51 1178
3324.06 1268
3324.60 1100
3325.14 1024
3325.69 1128
3326.23 977
3326.78 1078
3327.32 1054
3327.86 1054
3328.41 1042
3328.95 1189
3329.50 1066
3330.04 1216
3330.58 1275
3331.13 1519
3331.67 1915
3332.22 2246
3332.76 2492
3333.31 2843
3333.85 3273
3334.39 3472
3334.94 3779
3335.48 4180
3336.03 4258
3336.57 4433
3337.12 4116
3337.66 4011
3338.21 3667
3338.75 3216
3339.30 2856
3339.84 2434
3340.39 2243
3340.93 1883
3341.48 1632
3342.02 1558
3342.57 1427
3343.11 1352
3343.66 1263
3344.20 1068
3344.75 1172
3345.29 1090
3345.84 1051
3346.39 982
3346.93 1187
3347.48 1095
3348.02 1021
3348.57 1113
3349.11 1099
3349.66 1176
3350.21 1109
3350.75 1320
3351.30 1402
3351.84 1239
3352.39 1177
3352.94 1222
3353.48 1277
3354.03 1144
3354.57 979
3355.12 985
3355.67 1012
3356.21 1072
3356.76 1055
3357.31 960
3357.85 863
3358.40 888
3358.94 919
3359.49 1069
3360.04 994
3360.58 951
3361.13 985
3361.68 1044
3362.22 995
3362.77 981
3363.32 1057
3363.87 1086
3364.41 1045
3364.96 967
3365.51 1030
3366.05 1194
3366.60 1032
3367.15 1029
3367.70 991
3368.24 1066
3368.79 1042
3369.34 990
3369.88 941
3370.43 1005
3370.98 1199
3371.53 1063
3372.07 1064
3372.62 973
3373.17 1114
3373.72 1017
3374.27 1072
3374.81 978
3375.36 905
3375.91 903
3376.46 1126
3377.01 1059
3377.55 1057
3378.10 966
3378.65 979
3379.20 923
3379.75 850
3380.29 905
3380.84 900
3381.39 903
3381.94 863
3382.49 789
3383.04 829
3383.58 841
3384.13 991
3384.68 877
3385.23 769
3385.78 842
3386.33 866
3386.88 789
3387.43 845
3387.97 793
3388.52 689
3389.07 767
3389.62 755
3390.17 811
3390.72 884
3391.27 799
3391.82 670
3392.37 783
3392.92 739
3393.47 760
3394.02 925
3394.56 758
3395.11 770
3395.66 844
3396.21 801
3396.76 908
3397.31 868
3397.86 831
3398.41 751
3398.96 731
3399.51 801
3400.06 745
3400.61 630
3401.16 683
3401.71 664
3402.26 667
3402.81 681
3403.36 717
3403.91 718
3404.46 803
3405.01 701
3405.56 685
3406.11 749
3406.66 660
3407.21 728
3407.76 762
3408.32 792
3408.87 693
3409.42 653
3409.97 704
3410.52 634
3411.07 762
3411.62 936
3412.17 846
3412.72 800
3413.27 846
3413.82 875
3414.37 811
3414.93 796
3415.48 829
3416.03 928
3416.58 934
3417.13 856
3417.68 893
3418.23 936
3418.78 715
3419.34 745
3419.89 833
3420.44 779
3420.99 690
3421.54 765
3422.09 722
3422.65 674
3423.20 880
3423.75 817
3424.30 808
3424.85 839
3425.40 772
3425.96 796
3426.51 840
3427.06 891
3427.61 741
3428.16 730
3428.72 744
3429.27 801
3429.82 890
3430.37 796
3430.93 767
3431.48 796
3432.03 698
3432.58 687
3433.14 804
3433.69 821
3434.24 750
3434.79 676
3435.35 613
3435.90 756
3436.45 767
3437.00 663
3437.56 706
3438.11 764
3438.66 790
3439.22 763
3439.77 860
3440.32 721
3440.88 612
3441.43 712
3441.98 771
3442.54 659
3443.09 709
3443.64 677
3444.20 759
3444.75 724
3445.30 695
3445.86 664
3446.41 773
3446.96 789
3447.52 749
3448.07 660
3448.63 623
3449.18 768
3449.73 707
3450.29 792
3450.84 734
3451.39 699
3451.95 632
3452.50 714
3453.06 707
3453.61 761
3454.17 618
3454.72 715
3455.27 705
3455.83 687
3456.38 808
3456.94 725
3457.49 826
3458.05 841
3458.60 709
3459.16 668
3459.71 702
3460.27 746
3460.82 866
3461.37 828
3461.93 734
3462.48 801
3463.04 756
3463.59 705
3464.15 733
3464.70 737
3465.26 829
3465.82 923
3466.37 778
3466.93 807
3467.48 651
3468.04 846
3468.59 894
3469.15 892
3469.70 784
3470.26 832
3470.81 817
3471.37 914
3471.92 1022
3472.48 1047
3473.04 1052
3473.59 1083
3474.15 1069
3474.70 981
3475.26 934
3475.82 878
3476.37 1041
3476.93 950
3477.48 983
3478.04 1018
3478.60 971
3479.15 975
3479.71 979
3480.27 1058
3480.82 1005
3481.38 1002
3481.93 1087
3482.49 1131
3483.05 1112
3483.60 1022
3484.16 1123
3484.72 1139
3485.27 1030
3485.83 1176
3486.39 1257
3486.94 1204
3487.50 1367
3488.06 1395
3488.62 1599
3489.17 1977
3489.73 2158
3490.29 2746
3490.84 3014
3491.40 3142
3491.96 3234
3492.52 3377
3493.07 3776
3493.63 3264
3494.19 2817
3494.75 2866
3495.30 2549
3495.86 2194
3496.42 2068
3496.98 1862
3497.53 1737
3498.09 1694
3498.65 1538
3499.21 1487
3499.76 1683
3500.32 1791
3500.88 1676
3501.44 1627
3502.00 1469
3502.56 1523
3503.11 1574
3503.67 1699
3504.23 1638
3504.79 1547
3505.35 1480
3505.90 1343
3506.46 1307
3507.02 1312
3507.58 1301
3508.14 1219
3508.70 1262
3509.26 1101
3509.81 1197
3510.37 1107
3510.93 1053
3511.49 1143
3512.05 1080
3512.61 1121
3513.17 1094
3513.73 962
3514.29 998
3514.84 938
3515.40 820
3515.96 925
3516.52 809
3517.08 944
3517.64 986
3518.20 913
3518.76 821
3519.32 857
3519.88 826
3520.44 866
3521.00 810
3521.56 783
3522.12 870
3522.68 851
3523.24 942
3523.80 922
3524.36 940
3524.92 862
3525.48 877
3526.04 878
3526.60 854
3527.16 799
3527.72 852
3528.28 811
3528.84 678
3529.40 678
3529.96 802
3530.52 762
3531.08 800
3531.64 808
3532.20 818
3532.76 835
3533.32 925
3533.88 885
3534.44 916
3535.00 826
3535.56 814
3536.12 810
3536.68 804
3537.25 880
3537.81 827
3538.37 838
3538.93 756
3539.49 864
3540.05 786
3540.61 762
3541.17 739
3541.73 703
3542.30 758
3542.86 714
3543.42 723
3543.98 809
3544.54 837
3545.10 808
3545.66 776
3546.23 803
3546.79 790
3547.35 686
3547.91 724
3548.47 757
3549.03 768
3549.60 681
3550.16 658
3550.72 657
3551.28 776
3551.84 705
3552.41 567
3552.97 540
3553.53 637
3554.09 650
3554.65 765
3555.22 592
3555.78 571
3556.34 634
3556.90 544
3557.47 531
3558.03 543
3558.59 620
3559.15 631
3559.72 645
3560.28 650
3560.84 566
3561.41 661
3561.97 650
3562.53 740
3563.09 726
3563.66 620
3564.22 672
3564.78 611
3565.35 637
3565.91 622
3566.47 607
3567.04 586
3567.60 609
3568.16 667
3568.73 622
3569.29 661
3569.85 626
3570.42 661
3570.98 638
3571.54 650
3572.11 647
3572.67 619
3573.23 638
3573.80 654
3574.36 628
3574.93 671
3575.49 660
3576.05 768
3576.62 713
3577.18 643
3577.75 615
3578.31 624
3578.87 720
3579.44 739
3580.00 680
3580.57 593
3581.13 629
3581.70 707
3582.26 628
3582.82 593
3583.39 573
3583.95 613
3584.52 618
3585.08 631
3585.65 636
3586.21 645
3586.78 607
3587.34 598
3587.91 491
3588.47 569
3589.04 614
3589.60 596
3590.17 550
3590.73 601
3591.30 705
3591.86 637
3592.43 556
3592.99 620
3593.56 635
3594.12 654
3594.69 565
3595.25 654
3595.82 689
3596.39 683
3596.95 623
3597.52 525
3598.08 583
3598.65 663
3599.21 701
3599.78 592
3600.35 567
3600.91 638
3601.48 641
3602.04 670
3602.61 667
3603.18 681
3603.74 694
3604.31 690
3604.87 639
3605.44 642
3606.01 603
3606.57 553
3607.14 570
3607.71 480
3608.27 533
3608.84 501
3609.41 451
3609.97 606
3610.54 605
3611.11 586
3611.67 513
3612.24 581
3612.81 546
3613.37 542
3613.94 577
3614.51 502
3615.07 611
3615.64 587
3616.21 578
3616.77 646
3617.34 656
3617.91 666
3618.48 591
3619.04 656
3619.61 786
3620.18 692
3620.75 734
3621.31 706
3621.88 643
3622.45 543
3623.02 661
3623.58 594
3624.15 553
3624.72 572
3625.29 533
3625.86 530
3626.42 496
3626.99 462
3627.56 516
3628.13 570
3628.70 548
3629.26 514
3629.83 570
3630.40 646
3630.97 539
3631.54 471
3632.10 529
3632.67 585
3633.24 632
3633.81 594
3634.38 532
3634.95 702
3635.52 630
3636.08 597
3636.65 638
3637.22 583
3637.79 607
3638.36 687
3638.93 659
3639.50 672
3640.07 552
3640.64 659
3641.20 664
3641.77 629
3642.34 653
3642.91 689
3643.48 709
3644.05 634
3644.62 555
3645.19 644
3645.76 651
3646.33 673
3646.90 574
3647.47 655
3648.04 682
3648.61 623
3649.18 621
3649.75 746
3650.32 662
3650.89 734
3651.46 647
3652.03 562
3652.60 563
3653.17 550
3653.74 566
3654.31 608
3654.88 646
3655.45 667
3656.02 573
3656.59 595
3657.16 601
3657.73 650
3658.30 573
3658.87 622
3659.44 600
3660.01 626
3660.58 692
3661.15 705
3661.72 717
3662.29 647
3662.86 724
3663.43 700
3664.00 565
3664.58 737
3665.15 888
3665.72 677
3666.29 709
3666.86 721
3667.43 707
3668.00 735
3668.57 645
3669.14 577
3669.72 751
3670.29 784
3670.86 717
3671.43 724
3672.00 672
3672.57 759
3673.14 818
3673.72 663
3674.29 709
3674.86 780
3675.43 660
3676.00 575
3676.57 578
3677.15 688
3677.72 718
3678.29 647
3678.86 620
3679.43 644
3680.01 739
3680.58 665
3681.15 574
3681.72 629
3682.29 561
3682.87 613
3683.44 622
3684.01 652
3684.58 547
3685.16 626
3685.73 711
3686.30 660
3686.87 621
3687.45 626
3688.02 663
3688.59 596
3689.17 600
3689.74 728
3690.31 684
3690.88 657
3691.46 712
3692.03 690
3692.60 616
3693.18 707
3693.75 516
3694.32 587
3694.90 601
3695.47 666
3696.04 689
3696.62 566
3697.19 526
3697.76 550
3698.34 594
3698.91 584
3699.48 619
3700.06 629
3700.63 591
3701.21 588
3701.78 558
3702.35 611
3702.93 654
3703.50 589
3704.07 632
3704.65 660
3705.22 647
3705.80 564
3706.37 651
3706.95 652
3707.52 630
3708.09 606
3708.67 669
3709.24 624
3709.82 564
3710.39 594
3710.97 737
3711.54 672
3712.11 623
3712.69 647
3713.26 679
3713.84 645
3714.41 575
3714.99 647
3715.56 641
3716.14 713
3716.71 618
3717.29 575
3717.86 611
3718.44 636
3719.01 651
3719.59 635
3720.16 609
3720.74 613
3721.31 606
3721.89 535
3722.47 529
3723.04 519
3723.62 566
3724.19 609
3724.77 555
3725.34 563
3725.92 670
3726.49 632
3727.07 720
3727.65 637
3728.22 688
3728.80 650
3729.37 616
3729.95 626
3730.53 631
3731.10 704
3731.68 629
3732.25 687
3732.83 652
3733.41 644
3733.98 692
3734.56 726
3735.14 760
3735.71 791
3736.29 695
3736.86 670
3737.44 602
3738.02 627
3738.59 639
3739.17 559
3739.75 513
3740.32 597
3740.90 600
3741.48 533
3742.06 533
3742.63 560
3743.21 567
3743.79 534
3744.36 564
3744.94 508
3745.52 524
3746.09 540
3746.67 586
3747.25 652
3747.83 586
3748.40 582
3748.98 572
3749.56 517
3750.14 604
3750.71 566
3751.29 539
3751.87 640
3752.45 555
3753.03 595
3753.60 643
3754.18 522
3754.76 610
3755.34 620
3755.91 670
3756.49 645
3757.07 581
3757.65 505
3758.23 626
3758.81 698
3759.38 671
3759.96 535
3760.54 654
3761.12 638
3761.70 627
3762.28 691
3762.85 657
3763.43 615
3764.01 641
3764.59 556
3765.17 523
3765.75 602
3766.33 564
3766.90 598
3767.48 528
3768.06 525
3768.64 529
3769.22 535
3769.80 590
3770.38 597
3770.96 625
3771.54 565
3772.12 603
3772.70 718
3773.27 669
3773.85 583
3774.43 616
3775.01 628
3775.59 596
3776.17 645
3776.75 599
3777.33 532
3777.91 651
3778.49 548
3779.07 497
3779.65 539
3780.23 465
3780.81 464
3781.39 522
3781.97 599
3782.55 519
3783.13 515
3783.71 533
3784.29 528
3784.87 588
3785.45 560
3786.03 541
3786.61 641
3787.19 554
3787.77 539
3788.35 526
3788.93 577
3789.51 603
3790.09 512
3790.67 500
3791.26 541
3791.84 599
3792.42 684
3793.00 614
3793.58 525
3794.16 417
3794.74 586
3795.32 531
3795.90 526
3796.48 614
3797.07 514
3797.65 586
3798.23 601
3798.81 588
3799.39 584
3799.97 495
3800.55 589
3801.13 536
3801.72 537
3802.30 585
3802.88 569
3803.46 651
3804.04 650
3804.62 591
3805.21 618
3805.79 665
3806.37 587
3806.95 543
3807.53 578
3808.12 575
3808.70 612
3809.28 660
3809.86 611
3810.44 549
3811.03 560
3811.61 647
3812.19 641
3812.77 624
3813.36 540
3813.94 527
3814.52 632
3815.10 618
3815.69 688
3816.27 586
3816.85 486
3817.43 567
3818.02 598
3818.60 509
3819.18 534
3819.76 474
3820.35 585
3820.93 501
3821.51 470
3822.10 564
3822.68 523
3823.26 477
3823.85 579
3824.43 496
3825.01 539
3825.60 516
3826.18 452
3826.76 525
3827.35 464
3827.93 627
3828.51 516
3829.10 625
3829.68 584
3830.26 559
3830.85 592
3831.43 605
3832.02 669
3832.60 552
3833.18 513
3833.77 530
3834.35 553
3834.93 479
3835.52 526
3836.10 510
3836.69 511
3837.27 442
3837.86 491
3838.44 455
3839.02 438
3839.61 529
3840.19 596
3840.78 528
3841.36 567
3841.95 575
3842.53 496
3843.12 572
3843.70 588
3844.29 529
3844.87 601
3845.46 528
3846.04 507
3846.63 584
3847.21 642
3847.80 543
3848.38 478
3848.97 492
3849.55 451
3850.14 453
3850.72 558
3851.31 537
3851.89 456
3852.48 461
3853.06 524
3853.65 536
3854.23 579
3854.82 562
3855.40 515
3855.99 504
3856.58 520
3857.16 554
3857.75 498
3858.33 588
3858.92 644
3859.50 571
3860.09 634
3860.68 580
3861.26 590
3861.85 638
3862.43 594
3863.02 602
3863.61 578
3864.19 541
3864.78 561
3865.37 507
3865.95 486
3866.54 579
3867.13 542
3867.71 555
3868.30 567
3868.89 552
3869.47 547
3870.06 555
3870.65 565
3871.23 542
3871.82 494
3872.41 594
3872.99 542
3873.58 587
3874.17 576
3874.75 542
3875.34 514
3875.93 541
3876.52 573
3877.10 630
3877.69 527
3878.28 538
3878.86 561
3879.45 511
3880.04 573
3880.63 651
3881.21 533
3881.80 565
3882.39 555
3882.98 560
3883.57 559
3884.15 548
3884.74 553
3885.33 624
3885.92 612
3886.50 523
3887.09 618
3887.68 625
3888.27 605
3888.86 587
3889.45 635
3890.03 591
3890.62 496
3891.21 601
3891.80 594
3892.39 623
3892.98 582
3893.56 594
3894.15 462
3894.74 527
3895.33 529
3895.92 572
3896.51 538
3897.10 515
3897.68 595
3898.27 544
3898.86 580
3899.45 550
3900.04 578
3900.63 554
3901.22 535
3901.81 601
3902.40 526
3902.99 615
3903.57 703
3904.16 712
3904.75 694
3905.34 577
3905.93 706
3906.52 617
3907.11 585
3907.70 648
3908.29 635
3908.88 567
3909.47 460
3910.06 568
3910.65 603
3911.24 522
3911.83 549
3912.42 572
3913.01 566
3913.60 545
3914.19 503
3914.78 456
3915.37 614
3915.96 546
3916.55 529
3917.14 591
3917.73 560
3918.32 468
3918.91 489
3919.50 513
3920.09 546
3920.68 541
3921.27 558
3921.86 589
3922.45 652
3923.05 491
3923.64 527
3924.23 492
3924.82 421
3925.41 493
3926.00 493
3926.59 532
3927.18 531
3927.77 544
3928.36 467
3928.95 439
3929.55 435
3930.14 473
3930.73 566
3931.32 506
3931.91 525
3932.50 577
3933.09 510
3933.69 549
3934.28 544
3934.87 587
3935.46 456
3936.05 490
3936.64 545
3937.24 504
3937.83 594
3938.42 598
3939.01 593
3939.60 555
3940.20 589
3940.79 604
3941.38 614
3941.97 567
3942.56 523
3943.16 615
3943.75 614
3944.34 619
3944.93 562
3945.53 564
3946.12 577
3946.71 503
3947.30 551
3947.90 515
3948.49 486
3949.08 487
3949.67 543
3950.27 543
3950.86 586
3951.45 512
3952.05 498
3952.64 518
3953.23 509
3953.82 605
3954.42 544
3955.01 549
3955.60 489
3956.20 570
3956.79 487
3957.38 606
3957.98 690
3958.57 707
3959.16 565
3959.76 582
3960.35 564
3960.94 505
3961.54 573
3962.13 581
3962.73 536
3963.32 531
3963.91 596
3964.51 648
3965.10 653
3965.69 658
3966.29 607
3966.88 629
3967.48 633
3968.07 621
3968.66 653
3969.26 713
3969.85 623
3970.45 544
3971.04 486
3971.64 571
3972.23 565
3972.82 643
3973.42 586
3974.01 605
3974.61 573
3975.20 628
3975.80 706
3976.39 710
3976.99 625
3977.58 649
3978.18 621
3978.77 615
3979.37 651
3979.96 752
3980.56 693
3981.15 659
3981.75 606
3982.34 644
3982.94 623
3983.53 628
3984.13 669
3984.72 694
3985.32 710
3985.91 681
3986.51 587
3987.11 684
3987.70 750
3988.30 624
3988.89 623
3989.49 611
3990.08 614
3990.68 729
3991.28 673
3991.87 625
3992.47 562
3993.06 647
3993.66 656
3994.26 727
3994.85 660
3995.45 634
3996.04 624
3996.64 646
3997.24 681
3997.83 671
3998.43 597
3999.03 630
3999.62 652
4000.22 599
4000.81 647
4001.41 633
4002.01 638
4002.60 585
4003.20 516
4003.80 501
4004.40 544
4004.99 652
4005.59 657
4006.19 655
4006.78 678
4007.38 591
4007.98 611
4008.57 588
4009.17 561
4009.77 541
4010.37 564
4010.96 548
4011.56 598
4012.16 563
4012.76 558
4013.35 590
4013.95 619
4014.55 484
4015.15 503
4015.74 523
4016.34 522
4016.94 578
4017.54 554
4018.13 523
4018.73 534
4019.33 514
4019.93 523
4020.53 589
4021.12 795
4021.72 729
4022.32 617
4022.92 635
4023.52 645
4024.12 578
4024.71 516
4025.31 633
4025.91 641
4026.51 798
4027.11 641
4027.71 662
4028.30 660
4028.90 683
4029.50 630
4030.10 658
4030.70 583
4031.30 668
4031.90 758
4032.50 790
4033.10 697
4033.69 731
4034.29 696
4034.89 601
4035.49 594
4036.09 633
4036.69 727
4037.29 613
4037.89 612
4038.49 583
4039.09 605
4039.69 527
4040.29 552
4040.89 529
4041.49 488
4042.08 557
4042.68 574
4043.28 616
4043.88 513
4044.48 455
4045.08 514
4045.68 603
4046.28 436
4046.88 427
4047.48 560
4048.08 529
4048.68 511
4049.28 498
4049.88 550
4050.48 557
4051.08 568
4051.69 513
4052.29 568
4052.89 573
4053.49 548
4054.09 531
4054.69 528
4055.29 515
4055.89 491
4056.49 500
4057.09 610
4057.69 507
4058.29 464
4058.89 448
4059.49 489
4060.09 489
4060.70 546
4061.30 509
4061.90 498
4062.50 480
4063.10 575
4063.70 636
4064.30 561
4064.90 442
4065.51 526
4066.11 547
4066.71 590
4067.31 563
4067.91 476
4068.51 573
4069.11 639
4069.72 601
4070.32 520
4070.92 518
4071.52 526
4072.12 482
4072.73 539
4073.33 565
4073.93 519
4074.53 438
4075.13 551
4075.74 602
4076.34 455
4076.94 469
4077.54 563
4078.14 488
4078.75 456
4079.35 542
4079.95 576
4080.55 560
4081.16 528
4081.76 628
4082.36 517
4082.96 519
4083.57 471
4084.17 403
4084.77 479
4085.38 473
4085.98 481
4086.58 518
4087.18 502
4087.79 534
4088.39 533
4088.99 545
4089.60 520
4090.20 433
4090.80 454
4091.41 517
4092.01 540
4092.61 625
4093.22 504
4093.82 493
4094.42 480
4095.03 442
4095.63 500
4096.23 452
4096.84 523
4097.44 535
4098.05 537
4098.65 555
4099.25 539
4099.86 525
4100.46 577
4101.06 620
4101.67 545
4102.27 544
4102.88 480
4103.48 444
4104.09 494
4104.69 527
4105.29 570
4105.90 568
4106.50 477
4107.11 436
4107.71 469
4108.32 467
4108.92 474
4109.53 514
4110.13 436
4110.74 427
4111.34 505
4111.94 537
4112.55 502
4113.15 492
4113.76 519
4114.36 468
4114.97 490
4115.57 519
4116.18 532
4116.78 455
4117.39 499
4118.00 544
4118.60 475
4119.21 392
4119.81 470
4120.42 468
4121.02 515
4121.63 511
4122.23 453
4122.84 480
4123.44 558
4124.05 532
4124.66 488
4125.26 474
4125.87 442
4126.47 450
4127.08 506
4127.68 437
4128.29 498
4128.90 568
4129.50 552
4130.11 546
4130.72 523
4131.32 560
4131.93 551
4132.53 612
4133.14 448
4133.75 496
4134.35 489
4134.96 574
4135.57 600
4136.17 568
4136.78 593
4137.39 575
4137.99 568
4138.60 599
4139.21 518
4139.81 568
4140.42 588
4141.03 547
4141.63 610
4142.24 541
4142.85 523
4143.46 631
4144.06 581
4144.67 680
4145.28 655
4145.88 618
4146.49 532
4147.10 573
4147.71 586
4148.31 561
4148.92 518
4149.53 582
4150.14 590
4150.74 539
4151.35 511
4151.96 438
4152.57 521
4153.18 504
4153.78 404
4154.39 424
4155.00 494
4155.61 476
4156.22 504
4156.82 471
4157.43 480
4158.04 563
4158.65 544
4159.26 535
4159.86 548
4160.47 548
4161.08 596
4161.69 592
4162.30 539
4162.91 474
4163.52 466
4164.12 469
4164.73 487
4165.34 447
4165.95 448
4166.56 428
4167.17 527
4167.78 563
4168.39 495
4168.99 518
4169.60 558
4170.21 533
4170.82 434
4171.43 515
4172.04 544
4172.65 521
4173.26 552
4173.87 528
4174.48 460
4175.09 473
4175.70 542
4176.31 531
4176.92 530
4177.53 535
4178.13 463
4178.74 502
4179.35 524
4179.96 560
4180.57 469
4181.18 503
4181.79 513
4182.40 500
4183.01 484
4183.62 553
4184.23 554
4184.84 516
4185.45 563
4186.06 538
4186.67 515
4187.29 460
4187.90 504
4188.51 461
4189.12 494
4189.73 561
4190.34 625
4190.95 569
4191.56 458
4192.17 560
4192.78 499
4193.39 438
4194.00 558
4194.61 535
4195.22 584
4195.83 602
4196.45 586
4197.06 551
4197.67 621
4198.28 552
4198.89 517
4199.50 478
4200.11 421
4200.72 434
4201.33 495
4201.95 498
4202.56 424
4203.17 467
4203.78 478
4204.39 460
4205.00 510
4205.62 482
4206.23 558
4206.84 523
4207.45 537
4208.06 458
4208.67 557
4209.29 511
4209.90 481
4210.51 503
4211.12 494
4211.73 426
4212.35 474
4212.96 560
4213.57 472
4214.18 639
4214.80 498
4215.41 489
4216.02 498
4216.63 543
4217.25 617
4217.86 573
4218.47 539
4219.08 582
4219.70 532
4220.31 555
4220.92 534
4221.53 554
4222.15 558
4222.76 582
4223.37 571
4223.99 562
4224.60 648
4225.21 560
4225.83 538
4226.44 529
4227.05 509
4227.66 465
4228.28 569
4228.89 557
4229.51 705
4230.12 727
4230.73 631
4231.35 757
4231.96 594
4232.57 590
4233.19 756
4233.80 823
4234.41 785
4235.03 782
4235.64 791
4236.26 808
4236.87 795
4237.48 766
4238.10 790
4238.71 793
4239.33 663
4239.94 653
4240.55 511
4241.17 503
4241.78 601
4242.40 557
4243.01 518
4243.63 660
4244.24 631
4244.85 616
4245.47 553
4246.08 534
4246.70 570
4247.31 635
4247.93 629
4248.54 487
4249.16 502
4249.77 520
4250.39 526
4251.00 555
4251.62 511
4252.23 462
4252.85 526
4253.46 560
4254.08 500
4254.69 501
4255.31 545
4255.92 540
4256.54 480
4257.15 506
4257.77 549
4258.39 532
4259.00 534
4259.62 517
4260.23 436
4260.85 549
4261.46 592
4262.08 507
4262.69 504
4263.31 541
4263.93 557
4264.54 599
4265.16 485
4265.77 435
4266.39 447
4267.01 517
4267.62 500
4268.24 473
4268.86 547
4269.47 541
4270.09 556
4270.70 624
4271.32 562
4271.94 493
4272.55 633
4273.17 617
4273.79 515
4274.40 547
4275.02 567
4275.64 498
4276.25 573
4276.87 717
4277.49 619
4278.10 609
4278.72 528
4279.34 594
4279.96 541
4280.57 528
4281.19 533
4281.81 530
4282.42 507
4283.04 587
4283.66 537
4284.28 515
4284.89 451
4285.51 494
4286.13 522
4286.75 550
4287.36 526
4287.98 489
4288.60 537
4289.22 585
4289.83 554
4290.45 529
4291.07 593
4291.69 617
4292.31 623
4292.92 557
4293.54 430
4294.16 505
4294.78 481
4295.40 491
4296.01 571
4296.63 529
4297.25 530
4297.87 523
4298.49 560
4299.11 534
4299.72 497
4300.34 517
4300.96 522
4301.58 566
4302.20 466
4302.82 482
4303.44 482
4304.06 461
4304.67 570
4305.29 521
4305.91 553
4306.53 563
4307.15 513
4307.77 472
4308.39 532
4309.01 510
4309.63 487
4310.25 509
4310.86 460
4311.48 533
4312.10 476
4312.72 423
4313.34 533
4313.96 580
4314.58 572
4315.20 515
4315.82 494
4316.44 553
4317.06 489
4317.68 458
4318.30 481
4318.92 529
4319.54 495
4320.16 452
4320.78 511
4321.40 514
4322.02 586
4322.64 649
4323.26 544
4323.88 526
4324.50 517
4325.12 624
4325.74 721
4326.36 647
4326.98 560
4327.60 632
4328.22 691
4328.84 704
4329.46 665
4330.08 657
4330.71 640
4331.33 712
4331.95 603
4332.57 628
4333.19 604
4333.81 661
4334.43 695
4335.05 736
4335.67 755
4336.29 788
4336.91 770
4337.54 833
4338.16 1001
4338.78 851
4339.40 795
4340.02 816
4340.64 867
4341.26 1011
4341.89 951
4342.51 862
4343.13 1015
4343.75 1011
4344.37 952
4344.99 1143
4345.62 1365
4346.24 1368
4346.86 1314
4347.48 1369
4348.10 1404
4348.73 1203
4349.35 1126
4349.97 996
4350.59 963
4351.21 849
4351.84 863
4352.46 737
4353.08 682
4353.70 731
4354.33 714
4354.95 721
4355.57 676
4356.19 734
4356.82 736
4357.44 734
4358.06 728
4358.68 713
4359.31 603
4359.93 615
4360.55 764
4361.17 699
4361.80 687
4362.42 635
4363.04 640
4363.67 716
4364.29 670
4364.91 623
4365.54 673
4366.16 688
4366.78 615
4367.41 590
4368.03 578
4368.65 638
4369.28 552
4369.90 553
4370.52 508
4371.15 580
4371.77 486
4372.39 498
4373.02 563
4373.64 566
4374.27 587
4374.89 604
4375.51 607
4376.14 617
4376.76 677
4377.39 622
4378.01 620
4378.63 699
4379.26 568
4379.88 684
4380.51 679
4381.13 712
4381.75 739
4382.38 616
4383.00 572
4383.63 636
4384.25 638
4384.88 604
4385.50 585
4386.13 595
4386.75 560
4387.38 521
4388.00 549
4388.63 547
4389.25 569
4389.88 524
4390.50 583
4391.13 522
4391.75 518
4392.38 476
4393.00 394
4393.63 437
4394.25 501
4394.88 508
4395.50 462
4396.13 530
4396.75 567
4397.38 521
4398.00 435
4398.63 514
4399.26 564
4399.88 553
4400.51 499
4401.13 466
4401.76 531
4402.38 554
4403.01 495
4403.64 501
4404.26 503
4404.89 523
4405.51 463
4406.14 509
4406.77 607
4407.39 651
4408.02 675
4408.64 649
4409.27 562
4409.90 625
4410.52 645
4411.15 654
4411.78 598
4412.40 556
4413.03 454
4413.66 497
4414.28 509
4414.91 497
4415.54 511
4416.16 542
4416.79 503
4417.42 546
4418.04 533
4418.67 477
4419.30 455
4419.93 447
4420.55 526
4421.18 490
4421.81 525
4422.43 586
4423.06 570
4423.69 577
4424.32 497
4424.94 405
4425.57 417
4426.20 456
4426.83 440
4427.45 457
4428.08 511
4428.71 492
4429.34 406
4429.96 402
4430.59 506
4431.22 441
4431.85 506
4432.48 514
4433.10 465
4433.73 539
4434.36 543
4434.99 578
4435.62 569
4436.24 504
4436.87 552
4437.50 520
4438.13 553
4438.76 509
4439.39 423
4440.02 423
4440.64 508
4441.27 444
4441.90 433
4442.53 493
4443.16 493
4443.79 413
4444.42 528
4445.04 606
4445.67 550
4446.30 559
4446.93 489
4447.56 449
4448.19 454
4448.82 555
4449.45 546
4450.08 450
4450.71 551
4451.34 581
4451.97 626
4452.59 556
4453.22 606
4453.85 531
4454.48 638
4455.11 588
4455.74 544
4456.37 589
4457.00 542
4457.63 608
4458.26 534
4458.89 498
4459.52 490
4460.15 527
4460.78 562
4461.41 492
4462.04 562
4462.67 457
4463.30 465
4463.93 507
4464.56 518
4465.19 519
4465.82 445
4466.45 430
4467.08 500
4467.71 489
4468.34 569
4468.97 420
4469.61 490
4470.24 466
4470.87 375
4471.50 448
4472.13 512
4472.76 487
4473.39 495
4474.02 493
4474.65 508
4475.28 495
4475.91 467
4476.54 558
4477.18 563
4477.81 519
4478.44 579
4479.07 496
4479.70 549
4480.33 541
4480.96 527
4481.59 470
4482.23 511
4482.86 487
4483.49 461
4484.12 471
4484.75 517
4485.38 556
4486.02 566
4486.65 566
4487.28 577
4487.91 510
4488.54 550
4489.18 583
4489.81 524
4490.44 517
4491.07 516
4491.70 518
4492.34 610
4492.97 545
4493.60 454
4494.23 503
4494.87 517
4495.50 576
4496.13 578
4496.76 497
4497.40 609
4498.03 601
4498.66 606
4499.29 605
4499.93 591
4500.56 641
4501.19 587
4501.82 628
4502.46 693
4503.09 610
4503.72 668
4504.36 560
4504.99 544
4505.62 566
4506.26 533
4506.89 499
4507.52 536
4508.16 563
4508.79 652
4509.42 502
4510.06 502
4510.69 524
4511.32 520
4511.96 508
4512.59 563
4513.22 548
4513.86 491
4514.49 555
4515.13 519
4515.76 465
4516.39 503
4517.03 508
4517.66 490
4518.30 569
4518.93 517
4519.56 475
4520.20 550
4520.83 547
4521.47 504
4522.10 498
4522.73 607
4523.37 597
4524.00 506
4524.64 448
4525.27 490
4525.91 545
4526.54 534
4527.18 579
4527.81 541
4528.45 497
4529.08 545
4529.72 600
4530.35 529
4530.99 609
4531.62 540
4532.26 599
4532.89 634
4533.53 576
4534.16 593
4534.80 645
4535.43 511
4536.07 640
4536.70 679
4537.34 585
4537.97 547
4538.61 502
4539.24 534
4539.88 594
4540.51 599
4541.15 602
4541.79 617
4542.42 561
4543.06 569
4543.69 578
4544.33 506
4544.96 520
4545.60 511
4546.24 429
4546.87 436
4547.51 449
4548.14 532
4548.78 517
4549.42 591
4550.05 467
4550.69 473
4551.33 534
4551.96 480
4552.60 454
4553.24 499
4553.87 484
4554.51 511
4555.15 440
4555.78 406
4556.42 421
4557.06 461
4557.69 541
4558.33 566
4558.97 536
4559.60 404
4560.24 475
4560.88 464
4561.51 415
4562.15 491
4562.79 460
4563.43 473
4564.06 449
4564.70 491
4565.34 495
4565.97 489
4566.61 538
4567.25 458
4567.89 450
4568.52 503
4569.16 545
4569.80 550
4570.44 528
4571.07 519
4571.71 438
4572.35 460
4572.99 514
4573.63 494
4574.26 538
4574.90 529
4575.54 508
4576.18 526
4576.82 510
4577.45 580
4578.09 525
4578.73 457
4579.37 428
4580.01 566
4580.65 539
4581.28 608
4581.92 487
4582.56 466
4583.20 527
4583.84 599
4584.48 509
4585.12 493
4585.76 539
4586.39 582
4587.03 583
4587.67 622
4588.31 589
4588.95 570
4589.59 499
4590.23 676
4590.87 712
4591.51 654
4592.15 702
4592.78 636
4593.42 595
4594.06 599
4594.70 730
4595.34 672
4595.98 536
4596.62 560
4597.26 601
4597.90 561
4598.54 560
4599.18 542
4599.82 459
4600.46 500
4601.10 542
4601.74 496
4602.38 528
4603.02 547
4603.66 547
4604.30 565
4604.94 509
4605.58 521
4606.22 476
4606.86 508
4607.50 574
4608.14 544
4608.78 598
4609.42 556
4610.06 669
4610.70 592
4611.34 456
4611.98 573
4612.62 563
4613.26 551
4613.90 468
4614.55 516
4615.19 490
4615.83 491
4616.47 512
4617.11 481
4617.75 472
4618.39 536
4619.03 591
4619.67 513
4620.31 492
4620.96 550
4621.60 436
4622.24 482
4622.88 492
4623.52 507
4624.16 437
4624.80 451
4625.44 534
4626.09 545
4626.73 562
4627.37 509
4628.01 508
4628.65 552
4629.29 543
4629.94 530
4630.58 446
4631.22 454
4631.86 501
4632.50 533
4633.15 653
4633.79 594
4634.43 560
4635.07 611
4635.72 550
4636.36 594
4637.00 654
4637.64 581
4638.28 500
4638.93 625
4639.57 578
4640.21 564
4640.85 563
4641.50 561
4642.14 500
4642.78 520
4643.43 557
4644.07 451
4644.71 468
4645.35 521
4646.00 538
4646.64 526
4647.28 519
4647.93 553
4648.57 474
4649.21 544
4649.86 567
4650.50 504
4651.14 526
4651.79 596
4652.43 567
4653.07 508
4653.72 475
4654.36 534
4655.00 535
4655.65 514
4656.29 486
4656.93 460
4657.58 520
4658.22 542
4658.87 477
4659.51 490
4660.15 453
4660.80 476
4661.44 454
4662.09 471
4662.73 499
4663.37 461
4664.02 468
4664.66 507
4665.31 477
4665.95 499
4666.59 551
4667.24 456
4667.88 460
4668.53 543
4669.17 507
4669.82 539
4670.46 528
4671.11 475
4671.75 530
4672.40 445
4673.04 403
4673.69 492
4674.33 499
4674.98 441
4675.62 493
4676.27 483
4676.91 537
4677.56 536
4678.20 532
4678.85 547
4679.49 505
4680.14 509
4680.78 569
4681.43 569
4682.07 522
4682.72 574
4683.36 575
4684.01 553
4684.66 572
4685.30 580
4685.95 562
4686.59 498
4687.24 515
4687.88 427
4688.53 467
4689.18 498
4689.82 504
4690.47 458
4691.11 509
4691.76 516
4692.41 541
4693.05 590
4693.70 471
4694.34 511
4694.99 504
4695.64 503
4696.28 558
4696.93 595
4697.58 658
4698.22 578
4698.87 560
4699.52 690
4700.16 678
4700.81 594
4701.46 566
4702.10 534
4702.75 535
4703.40 571
4704.04 550
4704.69 575
4705.34 506
4705.99 512
4706.63 588
4707.28 587
4707.93 614
4708.57 638
4709.22 646
4709.87 631
4710.52 605
4711.16 513
4711.81 461
4712.46 449
4713.11 470
4713.75 518
4714.40 448
4715.05 568
4715.70 542
4716.35 532
4716.99 554
4717.64 637
4718.29 564
4718.94 480
4719.58 512
4720.23 489
4720.88 530
4721.53 459
4722.18 448
4722.83 485
4723.47 576
4724.12 545
4724.77 492
4725.42 560
4726.07 553
4726.72 495
4727.36 479
4728.01 474
4728.66 512
4729.31 551
4729.96 517
4730.61 530
4731.26 582
4731.91 467
4732.55 531
4733.20 497
4733.85 426
4734.50 532
4735.15 525
4735.80 560
4736.45 509
4737.10 514
4737.75 507
4738.40 504
4739.05 575
4739.70 586
4740.35 534
4740.99 615
4741.64 519
4742.29 560
4742.94 550
4743.59 518
4744.24 499
4744.89 561
4745.54 613
4746.19 514
4746.84 516
4747.49 517
4748.14 601
4748.79 684
4749.44 710
4750.09 772
4750.74 768
4751.39 816
4752.04 856
4752.69 890
4753.34 898
4753.99 850
4754.64 810
4755.29 690
4755.95 707
4756.60 644
4757.25 582
4757.90 495
4758.55 499
4759.20 535
4759.85 526
4760.50 465
4761.15 473
4761.80 575
4762.45 540
4763.10 569
4763.75 582
4764.41 476
4765.06 516
4765.71 514
4766.36 474
4767.01 571
4767.66 609
4768.31 578
4768.97 566
4769.62 567
4770.27 574
4770.92 494
4771.57 456
4772.22 492
4772.87 576
4773.53 644
4774.18 500
4774.83 494
4775.48 548
4776.13 532
4776.79 481
4777.44 565
4778.09 486
4778.74 464
4779.39 513
4780.05 527
4780.70 487
4781.35 506
4782.00 713
4782.65 552
4783.31 523
4783.96 513
4784.61 540
4785.26 590
4785.92 530
4786.57 560
4787.22 599
4787.88 644
4788.53 675
4789.18 654
4789.83 620
4790.49 650
4791.14 737
4791.79 644
4792.45 593
4793.10 627
4793.75 607
4794.40 716
4795.06 674
4795.71 655
4796.36 643
4797.02 570
4797.67 664
4798.32 592
4798.98 609
4799.63 549
4800.29 498
4800.94 510
4801.59 622
4802.25 500
4802.90 526
4803.55 541
4804.21 557
4804.86 560
4805.52 570
4806.17 600
4806.82 565
4807.48 529
4808.13 527
4808.79 524
4809.44 461
4810.09 524
4810.75 483
4811.40 585
4812.06 642
4812.71 592
4813.37 558
4814.02 583
4814.67 565
4815.33 608
4815.98 479
4816.64 492
4817.29 647
4817.95 580
4818.60 550
4819.26 606
4819.91 662
4820.57 556
4821.22 596
4821.88 563
4822.53 601
4823.19 749
4823.84 632
4824.50 630
4825.15 597
4825.81 649
4826.46 678
4827.12 709
4827.77 683
4828.43 685
4829.09 631
4829.74 613
4830.40 621
4831.05 634
4831.71 636
4832.36 667
4833.02 660
4833.68 675
4834.33 712
4834.99 697
4835.64 727
4836.30 751
4836.96 718
4837.61 660
4838.27 710
4838.92 722
4839.58 699
4840.24 771
4840.89 778
4841.55 687
4842.21 738
4842.86 715
4843.52 915
4844.17 771
4844.83 633
4845.49 815
4846.14 831
4846.80 807
4847.46 938
4848.11 945
4848.77 983
4849.43 1025
4850.09 880
4850.74 1141
4851.40 1113
4852.06 1043
4852.71 1092
4853.37 1014
4854.03 1105
4854.69 997
4855.34 951
4856.00 1097
4856.66 1035
4857.31 1068
4857.97 1190
4858.63 1266
4859.29 1185
4859.94 1175
4860.60 1076
4861.26 1101
4861.92 1091
4862.58 1122
4863.23 889
4863.89 1032
4864.55 1054
4865.21 1025
4865.87 1117
4866.52 1097
4867.18 1103
4867.84 1063
4868.50 986
4869.16 924
4869.81 968
4870.47 892
4871.13 823
4871.79 843
4872.45 907
4873.11 915
4873.77 886
4874.42 837
4875.08 875
4875.74 883
4876.40 751
4877.06 816
4877.72 877
4878.38 973
4879.03 894
4879.69 848
4880.35 875
4881.01 865
4881.67 829
4882.33 795
4882.99 765
4883.65 819
4884.31 815
4884.97 864
4885.63 770
4886.29 900
4886.95 819
4887.60 765
4888.26 859
4888.92 831
4889.58 860
4890.24 844
4890.90 814
4891.56 779
4892.22 716
4892.88 721
4893.54 842
4894.20 847
4894.86 751
4895.52 635
4896.18 708
4896.84 701
4897.50 706
4898.16 780
4898.82 704
4899.48 653
4900.14 688
4900.80 726
4901.46 648
4902.12 636
4902.79 628
4903.45 735
4904.11 695
4904.77 701
4905.43 641
4906.09 555
4906.75 574
4907.41 646
4908.07 702
4908.73 585
4909.39 573
4910.05 714
4910.71 626
4911.38 607
4912.04 594
4912.70 579
4913.36 622
4914.02 538
4914.68 529
4915.34 603
4916.00 631
4916.67 559
4917.33 518
4917.99 548
4918.65 555
4919.31 602
4919.97 583
4920.64 600
4921.30 581
4921.96 519
4922.62 529
4923.28 536
4923.94 648
4924.61 563
4925.27 677
4925.93 640
4926.59 672
4927.26 561
4927.92 658
4928.58 700
4929.24 558
4929.90 522
4930.57 500
4931.23 581
4931.89 530
4932.55 576
4933.22 487
4933.88 539
4934.54 571
4935.20 672
4935.87 516
4936.53 497
4937.19 512
4937.86 540
4938.52 492
4939.18 476
4939.84 538
4940.51 560
4941.17 550
4941.83 542
4942.50 576
4943.16 522
4943.82 548
4944.49 611
4945.15 501
4945.81 449
4946.48 471
4947.14 500
4947.80 482
4948.47 466
4949.13 502
4949.79 573
4950.46 522
4951.12 468
4951.79 515
4952.45 468
4953.11 508
4953.78 466
4954.44 473
4955.11 497
4955.77 440
4956.43 393
4957.10 484
4957.76 557
4958.43 521
4959.09 483
4959.76 515
4960.42 575
4961.08 508
4961.75 561
4962.41 552
4963.08 573
4963.74 564
4964.41 611
4965.07 538
4965.74 499
4966.40 593
4967.07 628
4967.73 619
4968.40 558
4969.06 516
4969.73 492
4970.39 503
4971.06 443
4971.72 437
4972.39 515
4973.05 518
4973.72 524
4974.38 543
4975.05 549
4975.71 476
4976.38 473
4977.04 595
4977.71 482
4978.37 436
4979.04 493
4979.71 505
4980.37 485
4981.04 495
4981.70 521
4982.37 443
4983.04 469
4983.70 475
4984.37 579
4985.03 607
4985.70 628
4986.37 543
4987.03 480
4987.70 500
4988.36 561
4989.03 615
4989.70 642
4990.36 654
4991.03 646
4991.70 696
4992.36 639
4993.03 568
4993.70 579
4994.36 552
4995.03 491
4995.70 487
4996.36 477
4997.03 501
4997.70 490
4998.36 455
4999.03 441
4999.70 471
5000.36 472
5001.03 453
5001.70 495
5002.37 437
5003.03 478
5003.70 503
5004.37 449
5005.03 415
5005.70 456
5006.37 456
5007.04 535
5007.70 495
5008.37 481
5009.04 504
5009.71 388
5010.38 412
5011.04 456
5011.71 473
5012.38 521
5013.05 495
5013.71 440
5014.38 532
5015.05 482
5015.72 424
5016.39 501
5017.06 448
5017.72 480
5018.39 458
5019.06 496
5019.73 493
5020.40 513
5021.07 467
5021.73 485
5022.40 525
5023.07 500
5023.74 559
5024.41 523
5025.08 493
5025.75 520
5026.41 522
5027.08 578
5027.75 571
5028.42 473
5029.09 616
5029.76 545
5030.43 500
5031.10 452
5031.77 472
5032.44 466
5033.10 501
5033.77 542
5034.44 513
5035.11 470
5035.78 470
5036.45 456
5037.12 526
5037.79 383
5038.46 467
5039.13 459
5039.80 543
5040.47 465
5041.14 435
5041.81 543
5042.48 510
5043.15 487
5043.82 481
5044.49 497
5045.16 456
5045.83 459
5046.50 438
5047.17 496
5047.84 564
5048.51 527
5049.18 486
5049.85 439
5050.52 465
5051.19 431
5051.86 438
5052.53 485
5053.20 477
5053.87 478
5054.54 446
5055.21 461
5055.89 479
5056.56 557
5057.23 477
5057.90 437
5058.57 471
5059.24 524
5059.91 478
5060.58 447
5061.25 498
5061.92 473
5062.60 475
5063.27 456
5063.94 476
5064.61 493
5065.28 480
5065.95 459
5066.62 401
5067.30 403
5067.97 482
5068.64 460
5069.31 455
5069.98 479
5070.65 479
5071.33 503
5072.00 436
5072.67 508
5073.34 486
5074.01 452
5074.68 533
5075.36 523
5076.03 485
5076.70 505
5077.37 494
5078.05 486
5078.72 443
5079.39 486
5080.06 543
5080.73 500
5081.41 502
5082.08 505
5082.75 444
5083.42 525
5084.10 574
5084.77 479
5085.44 440
5086.12 423
5086.79 468
5087.46 539
5088.13 568
5088.81 549
5089.48 576
5090.15 621
5090.83 549
5091.50 452
5092.17 499
5092.85 606
5093.52 500
5094.19 558
5094.87 592
5095.54 520
5096.21 490
5096.89 512
5097.56 457
5098.23 449
5098.91 506
5099.58 526
5100.25 520
5100.93 505
5101.60 486
5102.28 464
5102.95 480
5103.62 407
5104.30 419
5104.97 479
5105.65 520
5106.32 477
5106.99 477
5107.67 460
5108.34 442
5109.02 396
5109.69 425
5110.36 491
5111.04 524
5111.71 499
5112.39 471
5113.06 454
5113.74 454
5114.41 411
5115.09 458
5115.76 457
5116.44 472
5117.11 408
5117.79 437
5118.46 475
5119.14 585
5119.81 451
5120.49 461
5121.16 417
5121.84 444
5122.51 473
5123.19 485
5123.86 406
5124.54 485
5125.21 391
5125.89 360
5126.56 451
5127.24 548
5127.91 551
5128.59 515
5129.27 494
5129.94 448
5130.62 437
5131.29 452
5131.97 441
5132.64 447
5133.32 389
5134.00 462
5134.67 433
5135.35 472
5136.02 497
5136.70 478
5137.38 408
5138.05 463
5138.73 475
5139.40 453
5140.08 446
5140.76 397
5141.43 393
5142.11 457
5142.79 434
5143.46 431
5144.14 391
5144.82 476
5145.49 478
5146.17 415
5146.85 416
5147.52 455
5148.20 430
5148.88 440
5149.55 436
5150.23 392
5150.91 461
5151.59 561
5152.26 521
5152.94 452
5153.62 397
5154.29 414
5154.97 431
5155.65 454
5156.33 440
5157.00 445
5157.68 407
5158.36 409
5159.04 413
5159.71 431
5160.39 440
5161.07 465
5161.75 452
5162.42 498
5163.10 520
5163.78 472
5164.46 450
5165.14 444
5165.81 451
5166.49 538
5167.17 529
5167.85 538
5168.53 471
5169.21 458
5169.88 435
5170.56 400
5171.24 390
5171.92 371
5172.60 369
5173.28 412
5173.95 472
5174.63 459
5175.31 453
5175.99 522
5176.67 505
5177.35 447
5178.03 490
5178.71 503
5179.38 484
5180.06 461
5180.74 413
5181.42 485
5182.10 497
5182.78 493
5183.46 438
5184.14 399
5184.82 385
5185.50 420
5186.18 388
5186.86 478
5187.53 437
5188.21 396
5188.89 540
5189.57 447
5190.25 395
5190.93 422
5191.61 403
5192.29 450
5192.97 474
5193.65 400
5194.33 404
5195.01 470
5195.69 440
5196.37 398
5197.05 426
5197.73 452
5198.41 535
5199.09 400
5199.77 393
5200.45 459
5201.13 473
5201.81 469
5202.49 388
5203.17 451
5203.86 507
5204.54 447
5205.22 420
5205.90 399
5206.58 469
5207.26 515
5207.94 451
5208.62 393
5209.30 453
5209.98 431
5210.66 419
5211.34 436
5212.02 437
5212.71 483
5213.39 437
5214.07 480
5214.75 476
5215.43 476
5216.11 436
5216.79 461
5217.47 439
5218.16 386
5218.84 461
5219.52 534
5220.20 485
5220.88 367
5221.56 402
5222.25 371
5222.93 406
5223.61 471
5224.29 431
5224.97 436
5225.66 371
5226.34 439
5227.02 471
5227.70 455
5228.38 412
5229.07 321
5229.75 348
5230.43 387
5231.11 402
5231.79 414
5232.48 529
5233.16 433
5233.84 434
5234.52 438
5235.21 406
5235.89 439
5236.57 516
5237.26 542
5237.94 508
5238.62 419
5239.30 435
5239.99 520
5240.67 427
5241.35 424
5242.04 353
5242.72 420
5243.40 458
5244.08 444
5244.77 457
5245.45 452
5246.13 415
5246.82 502
5247.50 398
5248.18 368
5248.87 470
5249.55 457
5250.24 388
5250.92 383
5251.60 455
5252.29 481
5252.97 452
5253.65 380
5254.34 401
5255.02 402
5255.71 364
5256.39 407
5257.07 419
5257.76 454
5258.44 379
5259.13 402
5259.81 469
5260.49 417
5261.18 435
5261.86 465
5262.55 495
5263.23 529
5263.92 493
5264.60 518
5265.28 407
5265.97 450
5266.65 415
5267.34 412
5268.02 441
5268.71 430
5269.39 390
5270.08 432
5270.76 500
5271.45 393
5272.13 395
5272.82 420
5273.50 406
5274.19 392
5274.87 407
5275.56 351
5276.24 416
5276.93 422
5277.61 425
5278.30 413
5278.98 425
5279.67 432
5280.36 476
5281.04 425
5281.73 417
5282.41 413
5283.10 467
5283.78 508
5284.47 496
5285.16 414
5285.84 393
5286.53 425
5287.21 456
5287.90 424
5288.59 410
5289.27 392
5289.96 396
5290.64 392
5291.33 365
5292.02 466
5292.70 449
5293.39 429
5294.08 415
5294.76 440
5295.45 367
5296.13 427
5296.82 414
5297.51 380
5298.19 455
5298.88 465
5299.57 439
5300.25 434
5300.94 381
5301.63 479
5302.32 500
5303.00 490
5303.69 525
5304.38 554
5305.06 449
5305.75 370
5306.44 412
5307.13 450
5307.81 460
5308.50 496
5309.19 423
5309.87 422
5310.56 471
5311.25 472
5311.94 415
5312.62 486
5313.31 495
5314.00 429
5314.69 456
5315.38 428
5316.06 454
5316.75 477
5317.44 502
5318.13 452
5318.82 466
5319.50 532
5320.19 560
5320.88 586
5321.57 484
5322.26 431
5322.94 404
5323.63 522
5324.32 485
5325.01 448
5325.70 494
5326.39 461
5327.07 531
5327.76 543
5328.45 473
5329.14 436
5329.83 436
5330.52 514
5331.21 431
5331.90 480
5332.58 459
5333.27 403
5333.96 430
5334.65 417
5335.34 455
5336.03 430
5336.72 408
5337.41 400
5338.10 443
5338.79 455
5339.48 451
5340.17 430
5340.86 449
5341.54 404
5342.23 374
5342.92 381
5343.61 402
5344.30 406
5344.99 409
5345.68 458
5346.37 464
5347.06 466
5347.75 565
5348.44 502
5349.13 543
5349.82 578
5350.51 508
5351.20 489
5351.89 500
5352.58 409
5353.27 460
5353.96 555
5354.65 450
5355.34 469
5356.03 512
5356.72 427
5357.42 446
5358.11 438
5358.80 411
5359.49 400
5360.18 427
5360.87 445
5361.56 466
5362.25 450
5362.94 433
5363.63 403
5364.32 498
5365.01 456
5365.70 438
5366.40 433
5367.09 401
5367.78 407
5368.47 414
5369.16 329
5369.85 364
5370.54 401
5371.23 406
5371.93 471
5372.62 525
5373.31 468
5374.00 432
5374.69 453
5375.38 425
5376.08 445
5376.77 395
5377.46 393
5378.15 413
5378.84 445
5379.53 454
5380.23 372
5380.92 408
5381.61 362
5382.30 337
5383.00 444
5383.69 420
5384.38 383
5385.07 395
5385.76 408
5386.46 419
5387.15 522
5387.84 537
5388.53 418
5389.23 385
5389.92 370
5390.61 469
5391.30 538
5392.00 512
5392.69 482
5393.38 502
5394.08 419
5394.77 429
5395.46 393
5396.15 352
5396.85 439
5397.54 419
5398.23 367
5398.93 425
5399.62 427
5400.31 419
5401.01 431
5401.70 385
5402.39 462
5403.09 390
5403.78 367
5404.47 458
5405.17 387
5405.86 442
5406.56 480
5407.25 466
5407.94 466
5408.64 403
5409.33 423
5410.02 476
5410.72 468
5411.41 406
5412.11 472
5412.80 508
5413.49 461
5414.19 447
5414.88 442
5415.58 354
5416.27 445
5416.97 452
5417.66 476
5418.35 431
5419.05 422
5419.74 513
5420.44 492
5421.13 520
5421.83 468
5422.52 518
5423.22 488
5423.91 391
5424.61 427
5425.30 436
5426.00 442
5426.69 443
5427.39 447
5428.08 509
5428.78 541
5429.47 503
5430.17 464
5430.86 494
5431.56 478
5432.25 457
5432.95 514
5433.64 506
5434.34 451
5435.03 484
5435.73 516
5436.43 403
5437.12 446
5437.82 504
5438.51 454
5439.21 420
5439.90 472
5440.60 458
5441.30 461
5441.99 455
5442.69 609
5443.38 599
5444.08 538
5444.78 524
5445.47 571
5446.17 675
5446.86 670
5447.56 616
5448.26 658
5448.95 567
5449.65 617
5450.35 541
5451.04 527
5451.74 619
5452.44 621
5453.13 528
5453.83 484
5454.53 537
5455.22 576
5455.92 559
5456.62 530
5457.31 501
5458.01 578
5458.71 518
5459.40 470
5460.10 664
5460.80 563
5461.50 575
5462.19 586
5462.89 608
5463.59 659
5464.29 642
5464.98 575
5465.68 549
5466.38 577
5467.08 639
5467.77 579
5468.47 669
5469.17 611
5469.87 653
5470.56 757
5471.26 735
5471.96 748
5472.66 749
5473.36 680
5474.05 754
5474.75 706
5475.45 774
5476.15 798
5476.85 849
5477.54 942
5478.24 994
5478.94 1075
5479.64 1058
5480.34 1086
5481.04 990
5481.73 1105
5482.43 1193
5483.13 1071
5483.83 1015
5484.53 943
5485.23 945
5485.93 881
5486.62 901
5487.32 782
5488.02 782
5488.72 867
5489.42 1036
5490.12 860
5490.82 904
5491.52 957
5492.22 910
5492.92 1014
5493.62 972
5494.31 961
5495.01 1021
5495.71 1043
5496.41 1021
5497.11 1073
5497.81 1145
5498.51 1459
5499.21 1531
5499.91 1542
5500.61 1613
5501.31 1662
5502.01 1715
5502.71 1619
5503.41 1316
5504.11 1362
5504.81 1424
5505.51 1190
5506.21 1025
5506.91 966
5507.61 1034
5508.31 986
5509.01 857
5509.71 964
5510.41 998
5511.11 902
5511.81 832
5512.51 817
5513.21 790
5513.91 820
5514.61 811
5515.31 797
5516.01 824
5516.72 789
5517.42 771
5518.12 647
5518.82 623
5519.52 646
5520.22 727
5520.92 688
5521.62 641
5522.32 616
5523.02 762
5523.73 661
5524.43 615
5525.13 649
5525.83 586
5526.53 590
5527.23 613
5527.93 600
5528.63 680
5529.34 626
5530.04 642
5530.74 557
5531.44 579
5532.14 602
5532.84 587
5533.55 584
5534.25 592
5534.95 606
5535.65 542
5536.35 558
5537.06 583
5537.76 533
5538.46 584
5539.16 505
5539.86 627
5540.57 672
5541.27 557
5541.97 522
5542.67 456
5543.38 523
5544.08 623
5544.78 591
5545.48 530
5546.19 506
5546.89 510
5547.59 506
5548.29 582
5549.00 617
5549.70 548
5550.40 559
5551.11 517
5551.81 458
5552.51 485
5553.21 456
5553.92 471
5554.62 534
5555.32 538
5556.03 499
5556.73 485
5557.43 494
5558.14 430
5558.84 543
5559.54 560
5560.25 562
5560.95 504
5561.65 540
5562.36 544
5563.06 557
5563.77 507
5564.47 534
5565.17 498
5565.88 561
5566.58 509
5567.28 529
5567.99 557
5568.69 455
5569.40 445
5570.10 502
5570.80 511
5571.51 502
5572.21 501
5572.92 465
5573.62 471
5574.33 464
5575.03 510
5575.73 573
5576.44 532
5577.14 477
5577.85 427
5578.55 410
5579.26 451
5579.96 484
5580.67 459
5581.37 483
5582.08 448
5582.78 517
5583.49 549
5584.19 481
5584.90 597
5585.60 526
5586.31 577
5587.01 559
5587.72 484
5588.42 434
5589.13 420
5589.83 502
5590.54 416
5591.24 397
5591.95 411
5592.66 378
5593.36 411
5594.07 502
5594.77 432
5595.48 387
5596.18 419
5596.89 452
5597.60 409
5598.30 403
5599.01 463
5599.71 458
5600.42 487
5601.13 455
5601.83 415
5602.54 383
5603.24 442
5603.95 464
5604.66 400
5605.36 427
5606.07 447
5606.78 471
5607.48 467
5608.19 499
5608.89 497
5609.60 490
5610.31 428
5611.01 442
5611.72 470
5612.43 452
5613.14 437
5613.84 459
5614.55 412
5615.26 419
5615.96 376
5616.67 417
5617.38 382
5618.08 393
5618.79 434
5619.50 400
5620.21 476
5620.91 370
5621.62 437
5622.33 455
5623.04 394
5623.74 442
5624.45 418
5625.16 427
5625.87 396
5626.57 416
5627.28 479
5627.99 424
5628.70 445
5629.40 464
5630.11 430
5630.82 373
5631.53 455
5632.24 509
5632.94 451
5633.65 454
5634.36 460
5635.07 401
5635.78 414
5636.49 448
5637.19 433
5637.90 439
5638.61 429
5639.32 440
5640.03 409
5640.74 389
5641.44 406
5642.15 446
5642.86 447
5643.57 407
5644.28 401
5644.99 437
5645.70 475
5646.41 521
5647.12 426
5647.82 456
5648.53 434
5649.24 433
5649.95 385
5650.66 394
5651.37 445
5652.08 495
5652.79 425
5653.50 394
5654.21 434
5654.92 451
5655.63 516
5656.34 517
5657.05 639
5657.76 633
5658.46 559
5659.17 584
5659.88 512
5660.59 506
5661.30 616
5662.01 555
5662.72 485
5663.43 440
5664.14 459
5664.85 483
5665.56 462
5666.27 490
5666.98 433
5667.69 414
5668.40 440
5669.12 455
5669.83 409
5670.54 453
5671.25 515
5671.96 499
5672.67 445
5673.38 496
5674.09 505
5674.80 425
5675.51 382
5676.22 447
5676.93 452
5677.64 483
5678.35 438
5679.06 427
5679.78 441
5680.49 438
5681.20 452
5681.91 518
5682.62 495
5683.33 480
5684.04 515
5684.75 528
5685.47 500
5686.18 449
5686.89 427
5687.60 395
5688.31 436
5689.02 417
5689.73 375
5690.45 359
5691.16 366
5691.87 446
5692.58 379
5693.29 330
5694.01 368
5694.72 438
5695.43 401
5696.14 406
5696.85 436
5697.57 433
5698.28 422
5698.99 391
5699.70 390
5700.41 411
5701.13 380
5701.84 393
5702.55 375
5703.26 429
5703.98 457
5704.69 446
5705.40 367
5706.11 374
5706.83 398
5707.54 436
5708.25 452
5708.97 440
5709.68 381
5710.39 356
5711.10 360
5711.82 383
5712.53 443
5713.24 432
5713.96 467
5714.67 403
5715.38 414
5716.10 391
5716.81 407
5717.52 387
5718.24 421
5718.95 403
5719.66 370
5720.38 359
5721.09 417
5721.80 423
5722.52 432
5723.23 386
5723.95 508
5724.66 434
5725.37 395
5726.09 442
5726.80 421
5727.52 493
5728.23 407
5728.94 384
5729.66 385
5730.37 388
5731.09 462
5731.80 369
5732.51 323
5733.23 323
5733.94 392
5734.66 459
5735.37 401
5736.09 421
5736.80 382
5737.52 403
5738.23 449
5738.95 504
5739.66 426
5740.38 366
5741.09 352
5741.81 376
5742.52 414
5743.24 324
5743.95 334
5744.67 386
5745.38 424
5746.10 460
5746.81 383
5747.53 431
5748.24 407
5748.96 447
5749.67 437
5750.39 362
5751.10 396
5751.82 423
5752.53 430
5753.25 423
5753.97 388
5754.68 430
5755.40 443
5756.11 373
5756.83 446
5757.54 378
5758.26 408
5758.98 451
5759.69 406
5760.41 358
5761.12 371
5761.84 456
5762.56 403
5763.27 443
5763.99 413
5764.71 457
5765.42 445
5766.14 436
5766.85 400
5767.57 439
5768.29 391
5769.00 386
5769.72 421
5770.44 401
5771.15 427
5771.87 437
5772.59 427
5773.30 369
5774.02 423
5774.74 362
5775.46 420
5776.17 365
5776.89 365
5777.61 368
5778.32 419
5779.04 414
5779.76 359
5780.48 382
5781.19 413
5781.91 409
5782.63 429
5783.35 457
5784.06 471
5784.78 394
5785.50 468
5786.22 429
5786.93 424
5787.65 415
5788.37 486
5789.09 435
5789.80 455
5790.52 435
5791.24 380
5791.96 369
5792.68 432
5793.39 404
5794.11 447
5794.83 478
5795.55 423
5796.27 447
5796.99 491
5797.70 432
5798.42 425
5799.14 446
5799.86 498
5800.58 528
5801.30 566
5802.02 585
5802.73 610
5803.45 589
5804.17 579
5804.89 555
5805.61 578
5806.33 451
5807.05 486
5807.77 503
5808.49 486
5809.20 464
5809.92 497
5810.64 526
5811.36 463
5812.08 457
5812.80 453
5813.52 454
5814.24 525
5814.96 451
5815.68 493
5816.40 555
5817.12 450
5817.84 473
5818.56 547
5819.28 576
5820.00 436
5820.72 452
5821.44 503
5822.16 460
5822.88 450
5823.60 418
5824.32 422
5825.04 392
5825.76 458
5826.48 477
5827.20 521
5827.92 479
5828.64 449
5829.36 442
5830.08 534
5830.80 505
5831.52 482
5832.24 501
5832.96 469
5833.68 447
5834.40 459
5835.12 451
5835.84 422
5836.56 479
5837.28 457
5838.00 499
5838.73 460
5839.45 453
5840.17 504
5840.89 495
5841.61 503
5842.33 524
5843.05 414
5843.77 456
5844.49 533
5845.22 404
5845.94 458
5846.66 451
5847.38 501
5848.10 414
5848.82 457
5849.54 450
5850.27 539
5850.99 583
5851.71 503
5852.43 484
5853.15 444
5853.88 485
5854.60 510
5855.32 499
5856.04 492
5856.76 535
5857.49 590
5858.21 571
5858.93 527
5859.65 501
5860.37 558
5861.10 576
5861.82 634
5862.54 570
5863.26 593
5863.99 604
5864.71 559
5865.43 606
5866.15 594
5866.88 535
5867.60 539
5868.32 546
5869.04 611
5869.77 547
5870.49 488
5871.21 512
5871.94 512
5872.66 516
5873.38 521
5874.11 525
5874.83 445
5875.55 454
5876.27 523
5877.00 488
5877.72 515
5878.44 540
5879.17 523
5879.89 543
5880.62 559
5881.34 630
5882.06 574
5882.79 613
5883.51 605
5884.23 629
5884.96 652
5885.68 585
5886.40 592
5887.13 639
5887.85 555
5888.58 521
5889.30 498
5890.02 503
5890.75 536
5891.47 537
5892.20 533
5892.92 537
5893.65 506
5894.37 474
5895.09 438
5895.82 478
5896.54 483
5897.27 554
5897.99 500
5898.72 500
5899.44 519
5900.17 493
5900.89 502
5901.62 501
5902.34 471
5903.07 457
5903.79 492
5904.52 584
5905.24 507
5905.97 548
5906.69 512
5907.42 513
5908.14 616
5908.87 609
5909.59 518
5910.32 579
5911.04 533
5911.77 460
5912.49 563
5913.22 570
5913.94 540
5914.67 571
5915.40 600
5916.12 514
5916.85 506
5917.57 591
5918.30 513
5919.02 593
5919.75 676
5920.48 598
5921.20 543
5921.93 587
5922.65 683
5923.38 626
5924.11 552
5924.83 612
5925.56 616
5926.29 597
5927.01 582
5927.74 616
5928.47 593
5929.19 588
5929.92 598
5930.64 584
5931.37 558
5932.10 638
5932.82 657
5933.55 631
5934.28 646
5935.01 667
5935.73 764
5936.46 754
5937.19 771
5937.91 814
5938.64 750
5939.37 757
5940.09 720
5940.82 708
5941.55 816
5942.28 857
5943.00 917
5943.73 896
5944.46 863
5945.19 866
5945.91 850
5946.64 852
5947.37 936
5948.10 895
5948.82 962
5949.55 918
5950.28 1057
5951.01 1069
5951.73 1060
5952.46 1169
5953.19 1102
5953.92 1082
5954.65 1063
5955.38 1150
5956.10 1062
5956.83 1106
5957.56 1281
5958.29 1129
5959.02 1021
5959.74 980
5960.47 1182
5961.20 1070
5961.93 1073
5962.66 1140
5963.39 1159
5964.12 1151
5964.84 1351
5965.57 1350
5966.30 1367
5967.03 1507
5967.76 1379
5968.49 1407
5969.22 1393
5969.95 1347
5970.68 1348
5971.40 1276
5972.13 1226
5972.86 1340
5973.59 1167
5974.32 1243
5975.05 1236
5975.78 1257
5976.51 1255
5977.24 1173
5977.97 1164
5978.70 1213
5979.43 1257
5980.16 1232
5980.89 1215
5981.62 1227
5982.35 1351
5983.08 1282
5983.81 1271
5984.54 1398
5985.27 1312
5986.00 1404
5986.73 1387
5987.46 1284
5988.19 1316
5988.92 1405
5989.65 1300
5990.38 1253
5991.11 1361
5991.84 1318
5992.57 1355
5993.30 1442
5994.03 1367
5994.76 1435
5995.49 1475
5996.22 1426
5996.95 1506
5997.68 1407
5998.41 1400
5999.14 1437
5999.87 1230
6000.60 1217
6001.34 1323
6002.07 1342
6002.80 1363
6003.53 1387
6004.26 1310
6004.99 1372
6005.72 1474
6006.45 1595
6007.18 1642
6007.92 1882
6008.65 2043
6009.38 2191
6010.11 2401
6010.84 2699
6011.57 2775
6012.30 2749
6013.04 2756
6013.77 2794
6014.50 2760
6015.23 2656
6015.96 2493
6016.69 2294
6017.43 1901
6018.16 1671
6018.89 1627
6019.62 1485
6020.35 1423
6021.09 1349
6021.82 1214
6022.55 1073
6023.28 1115
6024.02 1107
6024.75 1070
6025.48 1116
6026.21 1072
6026.94 1151
6027.68 1097
6028.41 1052
6029.14 1034
6029.88 990
6030.61 972
6031.34 937
6032.07 982
6032.81 878
6033.54 834
6034.27 894
6035.01 985
6035.74 1013
6036.47 1078
6037.20 976
6037.94 998
6038.67 953
6039.40 1039
6040.14 1073
6040.87 990
6041.60 1132
6042.34 1098
6043.07 1157
6043.80 1199
6044.54 1048
6045.27 1091
6046.00 1108
6046.74 1170
6047.47 1224
6048.21 1261
6048.94 1329
6049.67 1393
6050.41 1332
6051.14 1456
6051.88 1396
6052.61 1438
6053.34 1563
6054.08 1547
6054.81 1380
6055.55 1270
6056.28 1274
6057.01 1263
6057.75 1145
6058.48 1185
6059.22 1229
6059.95 1231
6060.69 1150
6061.42 1194
6062.16 1139
6062.89 1190
6063.63 1115
6064.36 1036
6065.09 1169
6065.83 1195
6066.56 1182
6067.30 1185
6068.03 1261
6068.77 1115
6069.50 1167
6070.24 1154
6070.97 990
6071.71 1040
6072.45 1119
6073.18 1004
6073.92 948
6074.65 932
6075.39 1046
6076.12 943
6076.86 1000
6077.59 1009
6078.33 932
6079.06 937
6079.80 1024
6080.54 922
6081.27 899
6082.01 863
6082.74 842
6083.48 885
6084.21 874
6084.95 840
6085.69 843
6086.42 879
6087.16 865
6087.90 1015
6088.63 897
6089.37 958
6090.10 997
6090.84 908
6091.58 922
6092.31 912
6093.05 945
6093.79 977
6094.52 968
6095.26 1059
6096.00 1011
6096.73 1034
6097.47 959
6098.21 908
6098.94 868
6099.68 915
6100.42 887
6101.15 878
6101.89 892
6102.63 924
6103.37 889
6104.10 852
6104.84 954
6105.58 891
6106.31 817
6107.05 810
6107.79 859
6108.53 867
6109.26 927
6110.00 885
6110.74 898
6111.48 947
6112.21 897
6112.95 845
6113.69 919
6114.43 948
6115.17 911
6115.90 859
6116.64 953
6117.38 930
6118.12 878
6118.85 964
6119.59 939
6120.33 951
6121.07 901
6121.81 925
6122.55 887
6123.28 875
6124.02 897
6124.76 970
6125.50 928
6126.24 908
6126.98 1040
6127.71 957
6128.45 931
6129.19 1009
6129.93 1038
6130.67 982
6131.41 883
6132.15 975
6132.89 1005
6133.63 965
6134.36 1038
6135.10 1026
6135.84 999
6136.58 1030
6137.32 1013
6138.06 1180
6138.80 1078
6139.54 1092
6140.28 1052
6141.02 965
6141.76 981
6142.50 1006
6143.24 976
6143.97 1049
6144.71 1021
6145.45 1065
6146.19 958
6146.93 1022
6147.67 1107
6148.41 1088
6149.15 1142
6149.89 1141
6150.63 1123
6151.37 1034
6152.11 1129
6152.85 1226
6153.59 1135
6154.33 1200
6155.07 1135
6155.81 1150
6156.55 1250
6157.29 1256
6158.03 1178
6158.78 1357
6159.52 1233
6160.26 1193
6161.00 1257
6161.74 1360
6162.48 1219
6163.22 1334
6163.96 1393
6164.70 1464
6165.44 1518
6166.18 1539
6166.92 1627
6167.66 1636
6168.41 1641
6169.15 1670
6169.89 1831
6170.63 1659
6171.37 1817
6172.11 1640
6172.85 1489
6173.59 1566
6174.34 1599
6175.08 1550
6175.82 1388
6176.56 1429
6177.30 1440
6178.04 1496
6178.78 1631
6179.53 1605
6180.27 1625
6181.01 1649
6181.75 1516
6182.49 1668
6183.24 1728
6183.98 1718
6184.72 1777
6185.46 1699
6186.20 1811
6186.95 1849
6187.69 1784
6188.43 1776
6189.17 1879
6189.91 1938
6190.66 2014
6191.40 1963
6192.14 1948
6192.88 2028
6193.63 2100
6194.37 2044
6195.11 1981
6195.85 2067
6196.60 2316
6197.34 2006
6198.08 2008
6198.83 2121
6199.57 2108
6200.31 2174
6201.05 2069
6201.80 2178
6202.54 2396
6203.28 2643
6204.03 2860
6204.77 3255
6205.51 3797
6206.26 4742
6207.00 5495
6207.74 6380
6208.49 7531
6209.23 8194
6209.97 8580
6210.72 8393
6211.46 8084
6212.21 7397
6212.95 6495
6213.69 5898
6214.44 5033
6215.18 4419
6215.92 3596
6216.67 3155
6217.41 2917
6218.16 2545
6218.90 2263
6219.64 2249
6220.39 2260
6221.13 2301
6221.88 2375
6222.62 2327
6223.37 2412
6224.11 2658
6224.85 2781
6225.60 2661
6226.34 2776
6227.09 2528
6227.83 2323
6228.58 2151
6229.32 2083
6230.07 1852
6230.81 1606
6231.56 1628
6232.30 1561
6233.05 1430
6233.79 1373
6234.54 1417
6235.28 1555
6236.03 1473
6236.77 1461
6237.52 1667
6238.26 1553
6239.01 1595
6239.75 1667
6240.50 1609
6241.24 1566
6241.99 1654
6242.73 1648
6243.48 1604
6244.22 1665
6244.97 1468
6245.72 1579
6246.46 1602
6247.21 1645
6247.95 1664
6248.70 1550
6249.45 1580
6250.19 1577
6250.94 1429
6251.68 1483
6252.43 1531
6253.18 1437
6253.92 1364
6254.67 1334
6255.41 1286
6256.16 1387
6256.91 1461
6257.65 1379
6258.40 1440
6259.15 1535
6259.89 1531
6260.64 1397
6261.39 1459
6262.13 1422
6262.88 1401
6263.63 1459
6264.37 1340
6265.12 1285
6265.87 1305
6266.61 1253
6267.36 1376
6268.11 1277
6268.85 1358
6269.60 1263
6270.35 1210
6271.10 1272
6271.84 1231
6272.59 1224
6273.34 1258
6274.08 1343
6274.83 1256
6275.58 1183
6276.33 1218
6277.07 1234
6277.82 1281
6278.57 1205
6279.32 1351
6280.07 1299
6280.81 1322
6281.56 1180
6282.31 1144
6283.06 1229
6283.80 1238
6284.55 1140
6285.30 1162
6286.05 1068
6286.80 1054
6287.54 1079
6288.29 1115
6289.04 1067
6289.79 1018
6290.54 1008
6291.29 1007
6292.03 967
6292.78 999
6293.53 1013
6294.28 1077
6295.03 981
6295.78 967
6296.53 968
6297.28 959
6298.02 902
6298.77 905
6299.52 972
6300.27 1020
6301.02 1072
6301.77 868
6302.52 820
6303.27 902
6304.02 889
6304.77 884
6305.51 935
6306.26 875
6307.01 953
6307.76 846
6308.51 881
6309.26 843
6310.01 916
6310.76 937
6311.51 914
6312.26 939
6313.01 1022
6313.76 1117
6314.51 1091
6315.26 1032
6316.01 1051
6316.76 998
6317.51 993
6318.26 945
6319.01 920
6319.76 904
6320.51 945
6321.26 871
6322.01 841
6322.76 869
6323.51 804
6324.26 808
6325.01 737
6325.76 849
6326.51 808
6327.26 760
6328.01 763
6328.76 730
6329.51 796
6330.26 733
6331.02 759
6331.77 810
6332.52 731
6333.27 689
6334.02 703
6334.77 721
6335.52 737
6336.27 770
6337.02 676
6337.77 720
6338.53 735
6339.28 690
6340.03 705
6340.78 716
6341.53 702
6342.28 747
6343.03 720
6343.78 706
6344.54 710
6345.29 729
6346.04 729
6346.79 749
6347.54 763
6348.29 771
6349.05 761
6349.80 709
6350.55 728
6351.30 803
6352.05 734
6352.81 773
6353.56 866
6354.31 884
6355.06 767
6355.82 775
6356.57 864
6357.32 853
6358.07 760
6358.82 717
6359.58 781
6360.33 775
6361.08 770
6361.83 650
6362.59 678
6363.34 704
6364.09 761
6364.85 799
6365.60 748
6366.35 738
6367.10 712
6367.86 697
6368.61 672
6369.36 623
6370.12 750
6370.87 689
6371.62 715
6372.38 762
6373.13 702
6373.88 697
6374.64 670
6375.39 638
6376.14 654
6376.90 616
6377.65 771
6378.40 664
6379.16 642
6379.91 649
6380.66 717
6381.42 683
6382.17 701
6382.92 744
6383.68 705
6384.43 654
6385.19 630
6385.94 654
6386.69 646
6387.45 672
6388.20 688
6388.96 633
6389.71 568
6390.47 670
6391.22 759
6391.97 706
6392.73 695
6393.48 714
6394.24 707
6394.99 718
6395.75 719
6396.50 659
6397.26 640
6398.01 717
6398.77 667
6399.52 716
6400.28 680
6401.03 738
6401.79 684
6402.54 684
6403.30 712
6404.05 731
6404.81 778
6405.56 812
6406.32 761
6407.07 762
6407.83 848
6408.58 928
6409.34 1013
6410.09 976
6410.85 855
6411.60 823
6412.36 859
6413.11 893
6413.87 767
6414.63 822
6415.38 670
6416.14 671
6416.89 655
6417.65 687
6418.41 676
6419.16 746
6419.92 655
6420.67 618
6421.43 678
6422.19 699
6422.94 722
6423.70 688
6424.45 678
6425.21 677
6425.97 674
6426.72 667
6427.48 677
6428.24 579
6428.99 623
6429.75 755
6430.51 684
6431.26 647
6432.02 647
6432.78 700
6433.53 661
6434.29 684
6435.05 712
6435.80 717
6436.56 785
6437.32 721
6438.08 635
6438.83 632
6439.59 656
6440.35 700
6441.10 696
6441.86 711
6442.62 674
6443.38 720
6444.13 781
6444.89 804
6445.65 765
6446.41 756
6447.16 724
6447.92 852
6448.68 846
6449.44 769
6450.19 766
6450.95 748
6451.71 853
6452.47 749
6453.23 734
6453.98 798
6454.74 767
6455.50 795
6456.26 862
6457.02 854
6457.78 889
6458.53 825
6459.29 802
6460.05 915
6460.81 909
6461.57 929
6462.33 947
6463.08 897
6463.84 879
6464.60 857
6465.36 878
6466.12 879
6466.88 867
6467.64 846
6468.40 862
6469.15 903
6469.91 956
6470.67 1008
6471.43 984
6472.19 1028
6472.95 951
6473.71 1029
6474.47 983
6475.23 962
6475.99 892
6476.75 994
6477.51 948
6478.26 959
6479.02 1014
6479.78 983
6480.54 1015
6481.30 1012
6482.06 1010
6482.82 1049
6483.58 1008
6484.34 989
6485.10 972
6485.86 1110
6486.62 1171
6487.38 1089
6488.14 1086
6488.90 1166
6489.66 1189
6490.42 1209
6491.18 1259
6491.94 1323
6492.70 1307
6493.46 1288
6494.22 1507
6494.98 1467
6495.74 1514
6496.51 1458
6497.27 1495
6498.03 1491
6498.79 1488
6499.55 1445
6500.31 1441
6501.07 1550
6501.83 1604
6502.59 1510
6503.35 1490
6504.11 1548
6504.87 1524
6505.64 1642
6506.40 1602
6507.16 1520
6507.92 1528
6508.68 1628
6509.44 1761
6510.20 1745
6510.96 1799
6511.73 1766
6512.49 1750
6513.25 1689
6514.01 1737
6514.77 1789
6515.53 1804
6516.29 1948
6517.06 1928
6517.82 1823
6518.58 1957
6519.34 2151
6520.10 2002
6520.87 2145
6521.63 2170
6522.39 2376
6523.15 2388
6523.91 2475
6524.68 2615
6525.44 2740
6526.20 2890
6526.96 2931
6527.73 3041
6528.49 3217
6529.25 3165
6530.01 3241
6530.78 3152
6531.54 3318
6532.30 3749
6533.06 4405
6533.83 4930
6534.59 5925
6535.35 6750
6536.11 7411
6536.88 7842
6537.64 7990
6538.40 7906
6539.17 7312
6539.93 6468
6540.69 5552
6541.46 4738
6542.22 4022
6542.98 3306
6543.74 2956
6544.51 2536
6545.27 2166
6546.04 2083
6546.80 1969
6547.56 1915
6548.33 1806
6549.09 1727
6549.85 1727
6550.62 1623
6551.38 1520
6552.14 1519
6552.91 1460
6553.67 1463
6554.44 1430
6555.20 1405
6555.96 1310
6556.73 1320
6557.49 1252
6558.26 1343
6559.02 1388
6559.78 1439
6560.55 1425
6561.31 1510
6562.08 1532
6562.84 1560
6563.61 1564
6564.37 1569
6565.14 1631
6565.90 1643
6566.66 1572
6567.43 1616
6568.19 1713
6568.96 1584
6569.72 1499
6570.49 1480
6571.25 1482
6572.02 1560
6572.78 1599
6573.55 1626
6574.31 1737
6575.08 1864
6575.84 1835
6576.61 1862
6577.37 1877
6578.14 1877
6578.90 1739
6579.67 1645
6580.44 1719
6581.20 1639
6581.97 1602
6582.73 1642
6583.50 1671
6584.26 1616
6585.03 1642
6585.79 1629
6586.56 1731
6587.33 1745
6588.09 1785
6588.86 1927
6589.62 1914
6590.39 1988
6591.16 2070
6591.92 2126
6592.69 2280
6593.45 2305
6594.22 2355
6594.99 2279
6595.75 2325
6596.52 2262
6597.29 2196
6598.05 2101
6598.82 2095
6599.59 1901
6600.35 1768
6601.12 1659
6601.89 1674
6602.65 1619
6603.42 1718
6604.19 1673
6604.95 1587
6605.72 1563
6606.49 1610
6607.25 1716
6608.02 1572
6608.79 1736
6609.55 1586
6610.32 1616
6611.09 1653
6611.86 1614
6612.62 1634
6613.39 1516
6614.16 1462
6614.93 1392
6615.69 1339
6616.46 1413
6617.23 1317
6618.00 1421
6618.76 1285
6619.53 1361
6620.30 1330
6621.07 1277
6621.83 1173
6622.60 1244
6623.37 1214
6624.14 1227
6624.91 1218
6625.67 1182
6626.44 1099
6627.21 1146
6627.98 1169
6628.75 1268
6629.52 1255
6630.28 1307
6631.05 1283
6631.82 1265
6632.59 1347
6633.36 1376
6634.13 1451
6634.90 1418
6635.66 1513
6636.43 1524
6637.20 1323
6637.97 1265
6638.74 1241
6639.51 1293
6640.28 1192
6641.05 1063
6641.81 1126
6642.58 1169
6643.35 1058
6644.12 1123
6644.89 1105
6645.66 1024
6646.43 1065
6647.20 1053
6647.97 1153
6648.74 1207
6649.51 1187
6650.28 1116
6651.05 1133
6651.82 1017
6652.59 1069
6653.35 1156
6654.12 1127
6654.89 1076
6655.66 1151
6656.43 1144
6657.20 1095
6657.97 1077
6658.74 1087
6659.51 1009
6660.28 1029
6661.05 986
6661.82 1032
6662.59 1074
6663.36 1084
6664.13 1003
6664.91 1068
6665.68 1056
6666.45 1040
6667.22 1053
6667.99 1077
6668.76 1069
6669.53 1085
6670.30 1117
6671.07 1094
6671.84 1066
6672.61 998
6673.38 999
6674.15 1005
6674.92 1064
6675.69 1042
6676.47 1102
6677.24 962
6678.01 1022
6678.78 1042
6679.55 1082
6680.32 1077
6681.09 1197
6681.86 1202
6682.64 1105
6683.41 1279
6684.18 1290
6684.95 1249
6685.72 1186
6686.49 1056
6687.26 1031
6688.04 1177
6688.81 1111
6689.58 1046
6690.35 1012
6691.12 1057
6691.90 958
6692.67 1059
6693.44 1004
6694.21 1001
6694.98 890
6695.76 898
6696.53 856
6697.30 934
6698.07 934
6698.84 845
6699.62 950
6700.39 973
6701.16 892
6701.93 926
6702.71 994
6703.48 976
6704.25 968
6705.02 955
6705.80 924
6706.57 909
6707.34 863
6708.12 966
6708.89 1027
6709.66 915
6710.43 933
6711.21 826
6711.98 847
6712.75 835
6713.53 861
6714.30 964
6715.07 926
6715.85 882
6716.62 885
6717.39 827
6718.17 881
6718.94 912
6719.71 913
6720.49 876
6721.26 857
6722.03 836
6722.81 786
6723.58 809
6724.36 798
6725.13 846
6725.90 808
6726.68 774
6727.45 794
6728.23 778
6729.00 755
6729.77 864
6730.55 884
6731.32 739
6732.10 751
6732.87 796
6733.64 840
6734.42 768
6735.19 783
6735.97 883
6736.74 884
6737.52 846
6738.29 951
6739.07 795
6739.84 839
6740.62 830
6741.39 853
6742.16 822
6742.94 859
6743.71 897
6744.49 883
6745.26 903
6746.04 902
6746.81 812
6747.59 804
6748.36 843
6749.14 966
6749.92 993
6750.69 1076
6751.47 1011
6752.24 1146
6753.02 1120
6753.79 978
6754.57 1108
6755.34 1192
6756.12 1014
6756.89 917
6757.67 926
6758.45 861
6759.22 855
6760.00 879
6760.77 892
6761.55 933
6762.33 906
6763.10 825
6763.88 917
6764.65 898
6765.43 828
6766.21 876
6766.98 926
6767.76 777
6768.53 801
6769.31 812
6770.09 811
6770.86 827
6771.64 827
6772.42 788
6773.19 696
6773.97 738
6774.75 679
6775.52 813
6776.30 826
6777.08 789
6777.85 710
6778.63 718
6779.41 791
6780.18 785
6780.96 669
6781.74 686
6782.52 698
6783.29 748
6784.07 778
6784.85 734
6785.62 697
6786.40 773
6787.18 764
6787.96 757
6788.73 678
6789.51 780
6790.29 816
6791.07 788
6791.84 660
6792.62 693
6793.40 643
6794.18 666
6794.96 741
6795.73 667
6796.51 692
6797.29 781
6798.07 745
6798.85 729
6799.62 680
6800.40 699
6801.18 743
6801.96 730
6802.74 774
6803.51 746
6804.29 718
6805.07 756
6805.85 780
6806.63 764
6807.41 697
6808.19 772
6808.96 780
6809.74 746
6810.52 761
6811.30 745
6812.08 719
6812.86 739
6813.64 740
6814.42 715
6815.20 788
6815.97 730
6816.75 710
6817.53 766
6818.31 716
6819.09 751
6819.87 717
6820.65 688
6821.43 738
6822.21 673
6822.99 752
6823.77 794
6824.55 791
6825.33 805
6826.11 742
6826.89 735
6827.67 783
6828.44 685
6829.22 686
6830.00 682
6830.78 702
6831.56 756
6832.34 832
6833.12 737
6833.90 741
6834.68 678
6835.46 735
6836.24 716
6837.03 765
6837.81 816
6838.59 806
6839.37 707
6840.15 725
6840.93 740
6841.71 762
6842.49 820
6843.27 715
6844.05 729
6844.83 799
6845.61 822
6846.39 815
6847.17 964
6847.95 1053
6848.73 1075
6849.52 1071
6850.30 1126
6851.08 1216
6851.86 1347
6852.64 1331
6853.42 1378
6854.20 1300
6854.98 1079
6855.76 1024
6856.55 1047
6857.33 1018
6858.11 953
6858.89 844
6859.67 824
6860.45 845
6861.23 992
6862.02 894
6862.80 956
6863.58 932
6864.36 891
6865.14 957
6865.93 944
6866.71 1029
6867.49 1016
6868.27 1053
6869.05 1023
6869.84 989
6870.62 1025
6871.40 900
6872.18 902
6872.96 950
6873.75 945
6874.53 946
6875.31 919
6876.09 922
6876.88 947
6877.66 1013
6878.44 1000
6879.22 967
6880.01 1042
6880.79 1061
6881.57 1152
6882.36 1119
6883.14 1004
6883.92 1171
6884.70 1390
6885.49 1458
6886.27 1542
6887.05 1647
6887.84 1803
6888.62 1834
6889.40 1810
6890.19 1777
6890.97 1643
6891.75 1567
6892.54 1427
6893.32 1325
6894.10 1244
6894.89 1265
6895.67 1099
6896.45 1241
6897.24 1285
6898.02 1210
6898.81 1147
6899.59 1114
6900.37 1093
6901.16 1129
6901.94 1196
6902.73 1177
6903.51 1122
6904.29 1187
6905.08 1145
6905.86 1125
6906.65 1171
6907.43 1113
6908.21 1079
6909.00 1072
6909.78 1080
6910.57 1028
6911.35 1115
6912.14 1033
6912.92 1007
6913.71 1015
6914.49 1022
6915.27 1025
6916.06 1045
6916.84 1126
6917.63 1141
6918.41 1109
6919.20 1033
6919.98 1068
6920.77 1062
6921.55 944
6922.34 1024
6923.12 1017
6923.91 1054
6924.69 1065
6925.48 1033
6926.27 1098
6927.05 1144
6927.84 1148
6928.62 1105
6929.41 1128
6930.19 1135
6930.98 1143
6931.76 1100
6932.55 1121
6933.34 1068
6934.12 1215
6934.91 1167
6935.69 1213
6936.48 1171
6937.26 1182
6938.05 1279
6938.84 1265
6939.62 1351
6940.41 1498
6941.20 1360
6941.98 1464
6942.77 1729
6943.55 1657
6944.34 1709
6945.13 1737
6945.91 1712
6946.70 1655
6947.49 1687
6948.27 1727
6949.06 1672
6949.85 1614
6950.63 1488
6951.42 1467
6952.21 1488
6952.99 1411
6953.78 1465
6954.57 1478
6955.35 1537
6956.14 1545
6956.93 1581
6957.72 1551
6958.50 1586
6959.29 1549
6960.08 1596
6960.86 1756
6961.65 1704
6962.44 1704
6963.23 1561
6964.01 1687
6964.80 1727
6965.59 1790
6966.38 1800
6967.16 1897
6967.95 1912
6968.74 1962
6969.53 2081
6970.32 2214
6971.10 2136
6971.89 2295
6972.68 2171
6973.47 2306
6974.26 2335
6975.04 2453
6975.83 2400
6976.62 2243
6977.41 2285
6978.20 2358
6978.98 2574
6979.77 2797
6980.56 3053
6981.35 3521
6982.14 4293
6982.93 5120
6983.72 6293
6984.50 7306
6985.29 8158
6986.08 9078
6986.87 9163
6987.66 8743
6988.45 8186
6989.24 7307
6990.03 6494
6990.81 5637
6991.60 4762
6992.39 3975
6993.18 3416
6993.97 2900
6994.76 2596
6995.55 2402
6996.34 2181
6997.13 2084
6997.92 2080
6998.71 2076
6999.50 2120
7000.29 2082
7001.08 2131
7001.87 2203
7002.65 2016
7003.44 2023
7004.23 1879
7005.02 1859
7005.81 1700
7006.60 1568
7007.39 1451
7008.18 1357
7008.97 1388
7009.76 1319
7010.55 1310
7011.34 1350
7012.13 1322
7012.92 1425
7013.71 1512
7014.50 1331
7015.30 1376
7016.09 1325
7016.88 1288
7017.67 1265
7018.46 1223
7019.25 1204
7020.04 1196
7020.83 1131
7021.62 1269
7022.41 1367
7023.20 1485
7023.99 1474
7024.78 1438
7025.57 1478
7026.37 1409
7027.16 1359
7027.95 1355
7028.74 1369
7029.53 1220
7030.32 1153
7031.11 1140
7031.90 1163
7032.69 1218
7033.49 1141
7034.28 1141
7035.07 1232
7035.86 1204
7036.65 1085
7037.44 1172
7038.24 1185
7039.03 1185
7039.82 1223
7040.61 1270
7041.40 1273
7042.19 1202
7042.99 1259
7043.78 1343
7044.57 1352
7045.36 1357
7046.15 1466
7046.95 1446
7047.74 1506
7048.53 1580
7049.32 1670
7050.12 1690
7050.91 1696
7051.70 1653
7052.49 1606
7053.29 1452
7054.08 1400
7054.87 1355
7055.66 1283
7056.46 1325
7057.25 1311
7058.04 1320
7058.83 1203
7059.63 1159
7060.42 1171
7061.21 1148
7062.01 1115
7062.80 1130
7063.59 1208
7064.39 1113
7065.18 1150
7065.97 1065
7066.77 1070
7067.56 1082
7068.35 1063
7069.15 932
7069.94 1033
7070.73 1052
7071.53 1027
7072.32 1070
7073.11 983
7073.91 1038
7074.70 967
7075.49 884
7076.29 892
7077.08 975
7077.88 1062
7078.67 938
7079.46 910
7080.26 887
7081.05 865
7081.85 937
7082.64 878
7083.43 800
7084.23 816
7085.02 827
7085.82 795
7086.61 782
7087.41 761
7088.20 748
7089.00 795
7089.79 776
7090.58 737
7091.38 713
7092.17 709
7092.97 799
7093.76 785
7094.56 767
7095.35 636
7096.15 728
7096.94 706
7097.74 639
7098.53 663
7099.33 703
7100.12 714
7100.92 666
7101.71 748
7102.51 688
7103.30 664
7104.10 712
7104.89 737
7105.69 626
7106.49 672
7107.28 602
7108.08 622
7108.87 685
7109.67 669
7110.46 729
7111.26 690
7112.06 726
7112.85 690
7113.65 687
7114.44 671
7115.24 695
7116.04 710
7116.83 714
7117.63 699
7118.42 669
7119.22 699
7120.02 658
7120.81 631
7121.61 631
7122.41 605
7123.20 621
7124.00 675
7124.79 598
7125.59 603
7126.39 651
7127.18 675
7127.98 625
7128.78 634
7129.57 608
7130.37 631
7131.17 683
7131.97 663
7132.76 620
7133.56 606
7134.36 615
7135.15 614
7135.95 594
7136.75 671
7137.55 639
7138.34 626
7139.14 541
7139.94 603
7140.73 604
7141.53 622
7142.33 638
7143.13 582
7143.92 623
7144.72 553
7145.52 565
7146.32 522
7147.12 537
7147.91 561
7148.71 552
7149.51 477
7150.31 521
7151.11 557
7151.90 512
7152.70 480
7153.50 509
7154.30 586
7155.10 605
7155.89 529
7156.69 478
7157.49 514
7158.29 545
7159.09 550
7159.89 510
7160.68 540
7161.48 528
7162.28 452
7163.08 415
7163.88 444
7164.68 509
7165.48 492
7166.28 485
7167.07 495
7167.87 516
7168.67 516
7169.47 510
7170.27 516
7171.07 462
7171.87 517
7172.67 548
7173.47 454
7174.27 507
7175.07 484
7175.87 467
7176.67 448
7177.46 533
7178.26 549
7179.06 491
7179.86 501
7180.66 478
7181.46 491
7182.26 464
7183.06 511
7183.86 529
7184.66 567
7185.46 473
7186.26 420
7187.06 447
7187.86 456
7188.66 416
7189.46 468
7190.26 420
7191.06 432
7191.86 499
7192.66 492
7193.46 475
7194.26 488
7195.06 445
7195.86 435
7196.67 488
7197.47 413
7198.27 415
7199.07 382
7199.87 385
7200.67 484
7201.47 438
7202.27 442
7203.07 407
7203.87 478
7204.67 468
7205.47 423
7206.28 447
7207.08 438
7207.88 422
7208.68 488
7209.48 464
7210.28 435
7211.08 450
7211.88 492
7212.69 421
7213.49 493
7214.29 488
7215.09 466
7215.89 451
7216.69 453
7217.50 514
7218.30 478
7219.10 455
7219.90 467
7220.70 488
7221.50 469
7222.31 435
7223.11 423
7223.91 401
7224.71 435
7225.51 497
7226.32 422
7227.12 440
7227.92 381
7228.72 418
7229.53 426
7230.33 378
7231.13 436
7231.93 467
7232.74 438
7233.54 430
7234.34 435
7235.14 404
7235.95 427
7236.75 485
7237.55 461
7238.36 454
7239.16 457
7239.96 430
7240.76 437
7241.57 429
7242.37 435
7243.17 467
7243.98 421
7244.78 482
7245.58 502
7246.39 489
7247.19 489
7247.99 420
7248.80 464
7249.60 482
7250.40 477
7251.21 484
7252.01 402
7252.81 436
7253.62 473
7254.42 436
7255.23 462
7256.03 449
7256.83 532
7257.64 485
7258.44 447
7259.25 512
7260.05 526
7260.85 464
7261.66 547
7262.46 505
7263.27 442
7264.07 444
7264.87 491
7265.68 525
7266.48 411
7267.29 442
7268.09 467
7268.90 457
7269.70 534
7270.51 505
7271.31 498
7272.12 466
7272.92 486
7273.73 473
7274.53 492
7275.34 499
7276.14 385
7276.95 451
7277.75 559
7278.56 585
7279.36 535
7280.17 484
7280.97 544
7281.78 645
7282.58 725
7283.39 750
7284.19 753
7285.00 759
7285.80 810
7286.61 749
7287.41 830
7288.22 704
7289.03 681
7289.83 618
7290.64 537
7291.44 530
7292.25 610
7293.06 558
7293.86 595
7294.67 591
7295.47 514
7296.28 526
7297.09 602
7297.89 584
7298.70 536
7299.50 568
7300.31 588
7301.12 555
7301.92 542
7302.73 549
7303.54 558
7304.34 529
7305.15 605
7305.96 628
7306.76 539
7307.57 500
7308.38 554
7309.18 546
7309.99 611
7310.80 673
7311.60 587
7312.41 544
7313.22 633
7314.02 605
7314.83 709
7315.64 717
7316.45 813
7317.25 887
7318.06 923
7318.87 824
7319.67 902
7320.48 890
7321.29 854
7322.10 785
7322.90 794
7323.71 752
7324.52 765
7325.33 660
7326.14 743
7326.94 658
7327.75 671
7328.56 689
7329.37 672
7330.17 528
7330.98 668
7331.79 560
7332.60 574
7333.41 561
7334.22 646
7335.02 654
7335.83 607
7336.64 629
7337.45 653
7338.26 594
7339.07 611
7339.87 584
7340.68 536
7341.49 620
7342.30 606
7343.11 613
7343.92 484
7344.73 532
7345.53 514
7346.34 511
7347.15 469
7347.96 490
7348.77 539
7349.58 526
7350.39 538
7351.20 490
7352.01 456
7352.82 454
7353.62 537
7354.43 498
7355.24 483
7356.05 509
7356.86 522
7357.67 511
7358.48 450
7359.29 475
7360.10 501
7360.91 499
7361.72 465
7362.53 470
7363.34 413
7364.15 510
7364.96 468
7365.77 435
7366.58 409
7367.39 536
7368.20 514
7369.01 495
7369.82 434
7370.63 399
7371.44 463
7372.25 489
7373.06 452
7373.87 479
7374.68 438
7375.49 463
7376.30 479
7377.11 410
7377.92 432
7378.73 425
7379.54 456
7380.36 424
7381.17 465
7381.98 512
7382.79 539
7383.60 398
7384.41 444
7385.22 407
7386.03 380
7386.84 429
7387.65 453
7388.46 462
7389.28 422
7390.09 419
7390.90 418
7391.71 433
7392.52 408
7393.33 423
7394.14 499
7394.96 388
7395.77 399
7396.58 415
7397.39 425
7398.20 407
7399.01 359
7399.83 484
7400.64 452
7401.45 456
7402.26 377
7403.07 465
7403.89 491
7404.70 391
7405.51 443
7406.32 439
7407.13 428
7407.95 425
7408.76 402
7409.57 413
7410.38 403
7411.20 399
7412.01 405
7412.82 400
7413.63 397
7414.45 385
7415.26 395
7416.07 448
7416.88 364
7417.70 411
7418.51 427
7419.32 438
7420.14 472
7420.95 424
7421.76 432
7422.57 456
7423.39 428
7424.20 434
7425.01 391
7425.83 400
7426.64 439
7427.45 417
7428.27 408
7429.08 422
7429.89 463
7430.71 438
7431.52 427
7432.33 410
7433.15 417
7433.96 352
7434.78 424
7435.59 442
7436.40 445
7437.22 427
7438.03 432
7438.84 447
7439.66 389
7440.47 420
7441.29 420
7442.10 364
7442.91 397
7443.73 430
7444.54 383
7445.36 436
7446.17 390
7446.99 360
7447.80 415
7448.62 366
7449.43 377
7450.24 366
7451.06 483
7451.87 385
7452.69 377
7453.50 434
7454.32 378
7455.13 419
7455.95 450
7456.76 356
7457.58 401
7458.39 397
7459.21 410
7460.02 377
7460.84 363
7461.65 380
7462.47 391
7463.28 339
7464.10 478
7464.91 453
7465.73 414
7466.54 379
7467.36 365
7468.18 367
7468.99 402
7469.81 372
7470.62 328
7471.44 370
7472.25 374
7473.07 400
7473.89 433
7474.70 439
7475.52 442
7476.33 377
7477.15 324
7477.97 312
7478.78 333
7479.60 427
7480.41 413
7481.23 355
7482.05 399
7482.86 407
7483.68 417
7484.50 390
7485.31 442
7486.13 368
7486.95 396
7487.76 391
7488.58 433
7489.40 420
7490.21 404
7491.03 360
7491.85 359
7492.66 359
7493.48 358
7494.30 382
7495.11 368
7495.93 357
7496.75 347
7497.57 352
7498.38 382
7499.20 397
7500.02 406
7500.83 407
7501.65 353
7502.47 362
7503.29 371
7504.10 371
7504.92 374
7505.74 370
7506.56 441
7507.37 420
7508.19 390
7509.01 358
7509.83 364
7510.65 378
7511.46 378
7512.28 330
7513.10 349
7513.92 328
7514.74 384
7515.55 366
7516.37 339
7517.19 351
7518.01 373
7518.83 357
7519.64 352
7520.46 338
7521.28 385
7522.10 385
7522.92 356
7523.74 322
7524.56 377
7525.37 318
7526.19 355
7527.01 405
7527.83 367
7528.65 357
7529.47 371
7530.29 398
7531.11 505
7531.93 431
7532.74 388
7533.56 406
7534.38 383
7535.20 337
7536.02 328
7536.84 325
7537.66 371
7538.48 363
7539.30 366
7540.12 361
7540.94 354
7541.76 360
7542.58 385
7543.40 349
7544.22 367
7545.04 348
7545.86 385
7546.68 421
7547.50 368
7548.32 383
7549.14 313
7549.96 367
7550.78 296
7551.60 361
7552.42 337
7553.24 284
7554.06 312
7554.88 343
7555.70 378
7556.52 436
7557.34 397
7558.16 321
7558.98 364
7559.80 371
7560.62 377
7561.44 358
7562.26 402
7563.08 384
7563.90 342
7564.72 376
7565.54 314
7566.36 349
7567.19 353
7568.01 296
7568.83 315
7569.65 304
7570.47 375
7571.29 358
7572.11 368
7572.93 346
7573.76 348
7574.58 399
7575.40 391
7576.22 327
7577.04 303
7577.86 354
7578.68 417
7579.51 403
7580.33 330
7581.15 336
7581.97 373
7582.79 396
7583.61 372
7584.44 380
7585.26 364
7586.08 384
7586.90 339
7587.72 345
7588.55 374
7589.37 348
7590.19 316
7591.01 378
7591.83 427
7592.66 421
7593.48 377
7594.30 360
7595.12 398
7595.95 433
7596.77 402
7597.59 376
7598.41 415
7599.24 399
7600.06 387
7600.88 464
7601.71 449
7602.53 387
7603.35 365
7604.17 404
7605.00 393
7605.82 405
7606.64 418
7607.47 409
7608.29 395
7609.11 375
7609.94 383
7610.76 356
7611.58 358
7612.41 404
7613.23 443
7614.05 451
7614.88 481
7615.70 495
7616.52 435
7617.35 467
7618.17 509
7619.00 440
7619.82 448
7620.64 457
7621.47 339
7622.29 360
7623.11 420
7623.94 445
7624.76 453
7625.59 430
7626.41 393
7627.24 383
7628.06 410
7628.88 381
7629.71 430
7630.53 417
7631.36 420
7632.18 433
7633.01 481
7633.83 369
7634.66 371
7635.48 412
7636.30 454
7637.13 385
7637.95 340
7638.78 398
7639.60 397
7640.43 398
7641.25 396
7642.08 342
7642.90 353
7643.73 356
7644.55 372
7645.38 402
7646.20 317
7647.03 385
7647.85 400
7648.68 337
7649.51 381
7650.33 357
7651.16 330
7651.98 345
7652.81 374
7653.63 323
7654.46 341
7655.28 356
7656.11 345
7656.94 412
7657.76 377
7658.59 357
7659.41 367
7660.24 329
7661.07 368
7661.89 362
7662.72 374
7663.54 412
7664.37 319
7665.20 371
7666.02 358
7666.85 363
7667.68 375
7668.50 342
7669.33 378
7670.16 341
7670.98 368
7671.81 361
7672.64 331
7673.46 330
7674.29 367
7675.12 351
7675.94 359
7676.77 379
7677.60 328
7678.42 298
7679.25 318
7680.08 354
7680.90 342
7681.73 295
7682.56 365
7683.39 295
7684.21 327
7685.04 311
7685.87 322
7686.69 308
7687.52 325
7688.35 346
7689.18 296
7690.01 295
7690.83 343
7691.66 344
7692.49 357
7693.32 360
7694.14 371
7694.97 357
7695.80 382
7696.63 402
7697.46 365
7698.28 346
7699.11 428
7699.94 376
7700.77 365
7701.60 351
7702.42 335
7703.25 336
7704.08 332
7704.91 357
7705.74 325
7706.57 344
7707.39 359
7708.22 333
7709.05 289
7709.88 296
7710.71 338
7711.54 331
7712.37 325
7713.20 357
7714.02 313
7714.85 307
7715.68 345
7716.51 362
7717.34 320
7718.17 332
7719.00 381
7719.83 365
7720.66 336
7721.49 344
7722.32 344
7723.15 340
7723.97 280
7724.80 276
7725.63 311
7726.46 321
7727.29 293
7728.12 287
7728.95 307
7729.78 313
7730.61 317
7731.44 338
7732.27 359
7733.10 325
7733.93 302
7734.76 263
7735.59 319
7736.42 307
7737.25 319
7738.08 321
7738.91 288
7739.74 285
7740.57 352
7741.40 349
7742.23 386
7743.06 342
7743.89 334
7744.72 310
7745.56 394
7746.39 381
7747.22 343
7748.05 297
7748.88 331
7749.71 351
7750.54 421
7751.37 356
7752.20 309
7753.03 330
7753.86 330
7754.69 347
7755.53 376
7756.36 348
7757.19 325
7758.02 347
7758.85 318
7759.68 292
7760.51 342
7761.35 346
7762.18 318
7763.01 350
7763.84 335
7764.67 363
7765.50 329
7766.33 338
7767.17 300
7768.00 336
7768.83 361
7769.66 366
7770.49 345
7771.33 332
7772.16 339
7772.99 381
7773.82 352
7774.65 361
7775.49 321
7776.32 374
7777.15 363
7777.98 373
7778.82 359
7779.65 325
7780.48 357
7781.31 368
7782.15 338
7782.98 394
7783.81 354
7784.64 380
7785.48 397
7786.31 341
7787.14 328
7787.97 348
7788.81 444
7789.64 376
7790.47 327
7791.31 368
7792.14 411
7792.97 355
7793.81 366
7794.64 364
7795.47 336
7796.31 388
7797.14 419
7797.97 414
7798.81 364
7799.64 369
7800.47 372
7801.31 373
7802.14 387
7802.97 368
7803.81 350
7804.64 402
7805.47 381
7806.31 366
7807.14 408
7807.98 363
7808.81 350
7809.64 379
7810.48 462
7811.31 471
7812.15 417
7812.98 400
7813.82 383
7814.65 395
7815.48 457
7816.32 436
7817.15 446
7817.99 417
7818.82 484
7819.66 488
7820.49 487
7821.33 430
7822.16 492
7822.99 503
7823.83 442
7824.66 433
7825.50 423
7826.33 436
7827.17 434
7828.00 467
7828.84 476
7829.67 468
7830.51 446
7831.34 401
7832.18 488
7833.02 453
7833.85 416
7834.69 482
7835.52 474
7836.36 472
7837.19 482
7838.03 431
7838.86 392
7839.70 467
7840.53 419
7841.37 418
7842.21 434
7843.04 432
7843.88 429
7844.71 378
7845.55 430
7846.39 409
7847.22 420
7848.06 474
7848.89 398
7849.73 396
7850.57 432
7851.40 456
7852.24 428
7853.08 456
7853.91 482
7854.75 433
7855.58 381
7856.42 411
7857.26 475
7858.09 462
7858.93 473
7859.77 454
7860.60 439
7861.44 439
7862.28 444
7863.11 400
7863.95 437
7864.79 448
7865.63 476
7866.46 461
7867.30 401
7868.14 406
7868.97 433
7869.81 510
7870.65 432
7871.49 473
7872.32 479
7873.16 479
7874.00 480
7874.84 502
7875.67 474
7876.51 518
7877.35 476
7878.19 526
7879.02 512
7879.86 532
7880.70 535
7881.54 563
7882.38 496
7883.21 454
7884.05 454
7884.89 451
7885.73 479
7886.57 410
7887.40 384
7888.24 438
7889.08 449
7889.92 439
7890.76 503
7891.59 442
7892.43 448
7893.27 491
7894.11 557
7894.95 441
7895.79 378
7896.63 415
7897.47 462
7898.30 416
7899.14 397
7899.98 421
7900.82 352
7901.66 387
7902.50 316
7903.34 398
7904.18 404
7905.02 463
7905.85 428
7906.69 443
7907.53 406
7908.37 418
7909.21 391
7910.05 385
7910.89 454
7911.73 372
7912.57 410
7913.41 376
7914.25 383
7915.09 376
7915.93 426
7916.77 410
7917.61 454
7918.45 439
7919.29 414
7920.13 443
7920.97 420
7921.81 401
7922.65 357
7923.49 440
7924.33 404
7925.17 404
7926.01 379
7926.85 418
7927.69 354
7928.53 322
7929.37 355
7930.21 364
7931.05 371
7931.89 370
7932.73 374
7933.57 347
7934.41 393
7935.25 411
7936.09 426
7936.93 380
7937.78 370
7938.62 357
7939.46 427
7940.30 409
7941.14 371
7941.98 321
7942.82 353
7943.66 377
7944.50 336
7945.35 330
7946.19 355
7947.03 336
7947.87 332
7948.71 312
7949.55 363
7950.39 342
7951.24 421
7952.08 382
7952.92 389
7953.76 413
7954.60 403
7955.44 389
7956.29 432
7957.13 384
7957.97 355
7958.81 404
7959.65 389
7960.50 355
7961.34 411
7962.18 471
7963.02 449
7963.86 387
7964.71 391
7965.55 414
7966.39 403
7967.23 429
7968.08 391
7968.92 431
7969.76 378
7970.60 399
7971.45 357
7972.29 359
7973.13 445
7973.97 414
7974.82 352
7975.66 321
7976.50 325
7977.35 323
7978.19 319
7979.03 390
7979.87 358
7980.72 363
7981.56 347
7982.40 386
7983.25 331
7984.09 354
7984.93 331
7985.78 369
7986.62 368
7987.46 335
7988.31 348
7989.15 352
7990.00 325
7990.84 380
7991.68 380
7992.53 318
7993.37 347
7994.21 358
7995.06 317
7995.90 356
7996.75 325
7997.59 323
7998.43 341
7999.28 334
8000.12 378
8000.97 361
8001.81 344
8002.65 341
8003.50 315
8004.34 365
8005.19 317
8006.03 319
8006.88 326
8007.72 320
8008.57 304
8009.41 294
8010.26 332
8011.10 334
8011.95 330
8012.79 287
8013.63 279
8014.48 307
8015.32 276
8016.17 331
8017.01 271
8017.86 324
8018.70 308
8019.55 244
8020.40 292
8021.24 321
8022.09 267
8022.93 340
8023.78 358
8024.62 296
8025.47 266
8026.31 331
8027.16 333
8028.00 251
8028.85 255
8029.70 308
8030.54 365
8031.39 331
8032.23 363
8033.08 353
8033.92 362
8034.77 283
8035.62 302
8036.46 301
8037.31 323
8038.16 378
8039.00 308
8039.85 275
8040.69 311
8041.54 293
8042.39 241
8043.23 272
8044.08 281
8044.93 311
8045.77 283
8046.62 311
8047.47 359
8048.31 288
8049.16 313
8050.01 323
8050.85 342
8051.70 316
8052.55 338
8053.39 305
8054.24 260
8055.09 280
8055.94 324
8056.78 290
8057.63 282
8058.48 303
8059.32 306
8060.17 266
8061.02 276
8061.87 240
8062.71 284
8063.56 315
8064.41 277
8065.26 311
8066.10 303
8066.95 255
8067.80 313
8068.65 320
8069.49 302
8070.34 310
8071.19 281
8072.04 264
8072.89 311
8073.73 254
8074.58 299
8075.43 302
8076.28 335
8077.13 285
8077.98 310
8078.82 271
8079.67 259
8080.52 235
8081.37 285
8082.22 287
8083.07 257
8083.91 305
8084.76 261
8085.61 310
8086.46 302
8087.31 276
8088.16 281
8089.01 265
8089.86 263
8090.70 255
8091.55 271
8092.40 301
8093.25 286
8094.10 245
8094.95 268
8095.80 332
8096.65 346
8097.50 354
8098.35 295
8099.20 249
8100.05 275
8100.90 314
8101.74 312
8102.59 295
8103.44 314
8104.29 290
8105.14 241
8105.99 287
8106.84 275
8107.69 269
8108.54 302
8109.39 288
8110.24 281
8111.09 312
8111.94 286
8112.79 263
8113.64 305
8114.49 283
8115.34 267
8116.19 310
8117.04 292
8117.89 284
8118.74 307
8119.59 285
8120.45 276
8121.30 306
8122.15 308
8123.00 293
8123.85 307
8124.70 341
8125.55 363
8126.40 343
8127.25 317
8128.10 309
8128.95 301
8129.80 318
8130.65 347
8131.51 288
8132.36 238
8133.21 298
8134.06 336
8134.91 346
8135.76 352
8136.61 376
8137.46 300
8138.32 271
8139.17 305
8140.02 316
8140.87 281
8141.72 328
8142.57 323
8143.43 375
8144.28 351
8145.13 367
8145.98 346
8146.83 336
8147.68 299
8148.54 342
8149.39 326
8150.24 336
8151.09 351
8151.94 382
8152.80 383
8153.65 380
8154.50 462
8155.35 447
8156.21 405
8157.06 438
8157.91 432
8158.76 316
8159.62 278
8160.47 348
8161.32 368
8162.17 324
8163.03 327
8163.88 326
8164.73 357
8165.59 290
8166.44 303
8167.29 340
8168.14 337
8169.00 398
8169.85 325
8170.70 386
8171.56 347
8172.41 349
8173.26 317
8174.12 381
8174.97 364
8175.82 358
8176.68 286
8177.53 265
8178.38 277
8179.24 287
8180.09 318
8180.94 314
8181.80 348
8182.65 357
8183.51 356
8184.36 301
8185.21 316
8186.07 314
8186.92 319
8187.78 310
8188.63 287
8189.48 278
8190.34 310
8191.19 356
8192.05 319
8192.90 320
8193.75 366
8194.61 325
8195.46 322
8196.32 318
8197.17 347
8198.03 304
8198.88 281
8199.74 319
8200.59 308
8201.45 347
8202.30 368
8203.16 365
8204.01 354
8204.87 293
8205.72 313
8206.57 284
8207.43 267
8208.29 313
8209.14 281
8210.00 270
8210.85 274
8211.71 285
8212.56 288
8213.42 326
8214.27 339
8215.13 345
8215.98 277
8216.84 312
8217.69 322
8218.55 297
8219.41 293
8220.26 337
8221.12 362
8221.97 321
8222.83 331
8223.68 317
8224.54 334
8225.40 313
8226.25 357
8227.11 314
8227.96 298
8228.82 343
8229.68 318
8230.53 287
8231.39 237
8232.25 287
8233.10 339
8233.96 244
8234.82 233
8235.67 267
8236.53 299
8237.38 347
8238.24 319
8239.10 297
8239.95 254
8240.81 292
8241.67 299
8242.53 354
8243.38 354
8244.24 293
8245.10 248
8245.95 282
8246.81 267
8247.67 260
8248.52 281
8249.38 293
8250.24 350
8251.10 319
8251.95 304
8252.81 281
8253.67 293
8254.53 321
8255.38 263
8256.24 289
8257.10 353
8257.96 316
8258.81 329
8259.67 279
8260.53 286
8261.39 265
8262.25 255
8263.10 274
8263.96 251
8264.82 216
8265.68 231
8266.54 263
8267.39 328
8268.25 297
8269.11 292
8269.97 262
8270.83 254
8271.69 266
8272.54 310
8273.40 315
8274.26 269
8275.12 256
8275.98 310
8276.84 329
8277.70 360
8278.55 314
8279.41 298
8280.27 323
8281.13 286
8281.99 323
8282.85 260
8283.71 250
8284.57 307
8285.43 300
8286.29 370
8287.14 298
8288.00 298
8288.86 330
8289.72 354
8290.58 337
8291.44 364
8292.30 353
8293.16 360
8294.02 365
8294.88 348
8295.74 371
8296.60 383
8297.46 352
8298.32 339
8299.18 343
8300.04 323
8300.90 340
8301.76 315
8302.62 314
8303.48 332
8304.34 299
8305.20 344
8306.06 322
8306.92 288
8307.78 301
8308.64 311
8309.50 335
8310.36 298
8311.22 295
8312.08 277
8312.94 350
8313.80 364
8314.66 334
8315.52 304
8316.38 311
8317.24 306
8318.11 353
8318.97 268
8319.83 274
8320.69 219
8321.55 307
8322.41 377
8323.27 283
8324.13 322
8324.99 345
8325.85 330
8326.72 296
8327.58 281
8328.44 308
8329.30 332
8330.16 327
8331.02 352
8331.88 290
8332.75 314
8333.61 324
8334.47 301
8335.33 319
8336.19 265
8337.05 309
8337.92 294
8338.78 322
8339.64 280
8340.50 339
8341.36 374
8342.23 336
8343.09 323
8343.95 326
8344.81 315
8345.67 287
8346.54 347
8347.40 386
8348.26 314
8349.12 312
8349.99 287
8350.85 316
8351.71 358
8352.57 355
8353.44 303
8354.30 316
8355.16 321
8356.03 352
8356.89 319
8357.75 289
8358.61 343
8359.48 322
8360.34 283
8361.20 294
8362.07 317
8362.93 280
8363.79 322
8364.66 285
8365.52 300
8366.38 356
8367.25 275
8368.11 307
8368.97 344
8369.84 313
8370.70 316
8371.56 333
8372.43 321
8373.29 310
8374.15 293
8375.02 310
8375.88 319
8376.74 316
8377.61 354
8378.47 323
8379.34 292
8380.20 318
8381.06 288
8381.93 277
8382.79 337
8383.66 327
8384.52 312
8385.39 281
8386.25 272
8387.11 266
8387.98 290
8388.84 326
8389.71 306
8390.57 319
8391.44 372
8392.30 341
8393.17 323
8394.03 321
8394.90 346
8395.76 350
8396.63 348
8397.49 372
8398.36 316
8399.22 340
8400.09 303
8400.95 359
8401.82 402
8402.68 345
8403.55 336
8404.41 381
8405.28 350
8406.14 349
8407.01 354
8407.87 348
8408.74 345
8409.60 320
8410.47 336
8411.34 321
8412.20 351
8413.07 330
8413.93 362
8414.80 368
8415.66 354
8416.53 381
8417.40 354
8418.26 332
8419.13 297
8419.99 340
8420.86 299
8421.73 358
8422.59 385
8423.46 342
8424.32 378
8425.19 358
8426.06 366
8426.92 360
8427.79 367
8428.66 384
8429.52 361
8430.39 408
8431.26 409
8432.12 340
8432.99 366
8433.86 452
8434.72 499
8435.59 379
8436.46 382
8437.32 397
8438.19 371
8439.06 409
8439.93 422
8440.79 439
8441.66 414
8442.53 416
8443.39 478
8444.26 508
8445.13 458
8446.00 422
8446.86 442
8447.73 451
8448.60 445
8449.47 441
8450.33 476
8451.20 475
8452.07 528
8452.94 464
8453.81 456
8454.67 452
8455.54 471
8456.41 548
8457.28 519
8458.15 482
8459.01 483
8459.88 534
8460.75 506
8461.62 522
8462.49 460
8463.35 526
8464.22 473
8465.09 504
8465.96 539
8466.83 669
8467.70 750
8468.57 875
8469.43 1015
8470.30 1070
8471.17 1068
8472.04 1098
8472.91 1009
8473.78 859
8474.65 798
8475.52 762
8476.38 682
8477.25 581
8478.12 558
8478.99 463
8479.86 483
8480.73 401
8481.60 478
8482.47 465
8483.34 412
8484.21 353
8485.08 382
8485.95 360
8486.82 396
8487.69 396
8488.55 378
8489.42 384
8490.29 358
8491.16 418
8492.03 414
8492.90 382
8493.77 342
8494.64 331
8495.51 376
8496.38 373
8497.25 400
8498.12 376
8498.99 370
8499.86 377
8500.73 386
8501.60 382
8502.47 370
8503.34 362
8504.22 355
8505.09 375
8505.96 350
8506.83 383
8507.70 380
8508.57 479
8509.44 463
8510.31 371
8511.18 439
8512.05 452
8512.92 402
8513.79 378
8514.66 419
8515.53 387
8516.41 377
8517.28 339
8518.15 341
8519.02 373
8519.89 347
8520.76 394
8521.63 386
8522.50 369
8523.38 453
8524.25 448
8525.12 379
8525.99 364
8526.86 411
8527.73 409
8528.60 403
8529.48 404
8530.35 440
8531.22 411
8532.09 389
8532.96 432
8533.84 417
8534.71 453
8535.58 392
8536.45 432
8537.32 399
8538.20 404
8539.07 449
8539.94 417
8540.81 395
8541.68 434
8542.56 459
8543.43 468
8544.30 460
8545.17 461
8546.05 452
8546.92 408
8547.79 418
8548.67 409
8549.54 444
8550.41 495
8551.28 444
8552.16 513
8553.03 487
8553.90 496
8554.78 487
8555.65 407
8556.52 386
8557.39 450
8558.27 400
8559.14 356
8560.01 405
8560.89 369
8561.76 373
8562.63 419
8563.51 383
8564.38 366
8565.25 400
8566.13 433
8567.00 430
8567.88 401
8568.75 402
8569.62 368
8570.50 406
8571.37 384
8572.24 396
8573.12 393
8573.99 451
8574.87 394
8575.74 435
8576.61 368
8577.49 339
8578.36 375
8579.24 389
8580.11 424
8580.99 464
8581.86 419
8582.73 400
8583.61 356
8584.48 357
8585.36 414
8586.23 415
8587.11 409
8587.98 402
8588.86 364
8589.73 440
8590.61 382
8591.48 384
8592.36 401
8593.23 409
8594.11 410
8594.98 377
8595.86 425
8596.73 387
8597.61 426
8598.48 408
8599.36 413
8600.23 412
8601.11 432
8601.98 403
8602.86 457
8603.73 426
8604.61 416
8605.49 435
8606.36 436
8607.24 404
8608.11 418
8608.99 417
8609.86 409
8610.74 376
8611.62 385
8612.49 395
8613.37 391
8614.24 401
8615.12 430
8616.00 461
8616.87 479
8617.75 456
8618.62 449
8619.50 456
8620.38 413
8621.25 448
8622.13 493
8623.01 470
8623.88 413
8624.76 417
8625.64 480
8626.51 476
8627.39 520
8628.27 485
8629.14 541
8630.02 466
8630.90 447
8631.77 497
8632.65 461
8633.53 441
8634.40 463
8635.28 495
8636.16 490
8637.04 553
8637.91 545
8638.79 515
8639.67 530
8640.55 550
8641.42 534
8642.30 636
8643.18 622
8644.06 543
8644.93 624
8645.81 604
8646.69 591
8647.57 591
8648.44 593
8649.32 616
8650.20 589
8651.08 681
8651.96 695
8652.83 562
8653.71 594
8654.59 675
8655.47 699
8656.35 698
8657.22 683
8658.10 612
8658.98 650
8659.86 632
8660.74 692
8661.62 718
8662.49 689
8663.37 749
8664.25 693
8665.13 682
8666.01 685
8666.89 796
8667.77 749
8668.64 742
8669.52 803
8670.40 903
8671.28 997
8672.16 1084
8673.04 1182
8673.92 1152
8674.80 1194
8675.68 1084
8676.56 1150
8677.44 1145
8678.31 1001
8679.19 961
8680.07 960
8680.95 869
8681.83 812
8682.71 862
8683.59 777
8684.47 718
8685.35 825
8686.23 791
8687.11 850
8687.99 1006
8688.87 1147
8689.75 1249
8690.63 1466
8691.51 1817
8692.39 1773
8693.27 1856
8694.15 2053
8695.03 1823
8695.91 1597
8696.79 1416
8697.67 1317
8698.55 1149
8699.43 899
8700.31 895
8701.19 851
8702.07 824
8702.95 724
8703.83 756
8704.71 689
8705.59 698
8706.48 737
8707.36 735
8708.24 678
8709.12 636
8710.00 583
8710.88 542
8711.76 540
8712.64 586
8713.52 571
8714.40 537
8715.28 546
8716.17 517
8717.05 510
8717.93 567
8718.81 536
8719.69 535
8720.57 499
8721.45 487
8722.34 519
8723.22 495
8724.10 474
8724.98 550
8725.86 544
8726.74 516
8727.63 482
8728.51 536
8729.39 542
8730.27 483
8731.15 516
8732.04 530
8732.92 497
8733.80 506
8734.68 485
8735.56 492
8736.45 510
8737.33 551
8738.21 456
8739.09 461
8739.98 514
8740.86 544
8741.74 493
8742.62 506
8743.51 484
8744.39 450
8745.27 477
8746.15 538
8747.04 496
8747.92 518
8748.80 460
8749.69 490
8750.57 542
8751.45 532
8752.33 565
8753.22 521
8754.10 513
8754.98 512
8755.87 516
8756.75 558
8757.63 502
8758.52 502
8759.40 554
8760.28 555
8761.17 530
8762.05 528
8762.93 559
8763.82 493
8764.70 537
8765.59 590
8766.47 505
8767.35 502
8768.24 521
8769.12 558
8770.00 525
8770.89 558
8771.77 548
8772.66 542
8773.54 544
8774.42 521
8775.31 459
8776.19 452
8777.08 482
8777.96 475
8778.85 467
8779.73 479
8780.62 486
8781.50 483
8782.38 434
8783.27 463
8784.15 415
8785.04 455
8785.92 490
8786.81 503
8787.69 456
8788.58 451
8789.46 418
8790.35 464
8791.23 460
8792.12 426
8793.00 510
8793.89 488
8794.77 400
8795.66 449
8796.54 491
8797.43 410
8798.31 385
8799.20 407
8800.08 421
8800.97 402
8801.86 420
8802.74 422
8803.63 425
8804.51 460
8805.40 513
8806.28 435
8807.17 412
8808.06 430
8808.94 424
8809.83 426
8810.71 418
8811.60 394
8812.49 383
8813.37 445
8814.26 461
8815.14 490
8816.03 410
8816.92 362
8817.80 367
8818.69 419
8819.58 428
8820.46 351
8821.35 408
8822.24 407
8823.12 444
8824.01 375
8824.90 319
8825.78 397
8826.67 398
8827.56 375
8828.44 394
8829.33 427
8830.22 335
8831.10 401
8831.99 414
8832.88 391
8833.77 377
8834.65 392
8835.54 396
8836.43 364
8837.31 353
8838.20 384
8839.09 363
8839.98 373
8840.86 381
8841.75 375
8842.64 321
8843.53 303
8844.41 357
8845.30 404
8846.19 421
8847.08 317
8847.97 380
8848.85 372
8849.74 364
8850.63 330
8851.52 310
8852.41 334
8853.29 338
8854.18 329
8855.07 304
8855.96 322
8856.85 293
8857.74 305
8858.62 315
8859.51 304
8860.40 367
8861.29 392
8862.18 357
8863.07 339
8863.95 313
8864.84 312
8865.73 336
8866.62 298
8867.51 316
8868.40 313
8869.29 311
8870.18 273
8871.07 332
8871.95 279
8872.84 279
8873.73 366
8874.62 292
8875.51 316
8876.40 286
8877.29 283
8878.18 295
8879.07 331
8879.96 319
8880.85 290
8881.74 331
8882.63 335
8883.52 309
8884.41 261
8885.30 302
8886.19 334
8887.08 327
8887.97 302
8888.86 344
8889.75 308
8890.64 317
8891.53 305
8892.42 322
8893.31 298
8894.20 289
8895.09 314
8895.98 345
8896.87 320
8897.76 329
8898.65 268
8899.54 280
8900.43 309
8901.32 305
8902.21 273
8903.10 283
8903.99 293
8904.88 292
8905.77 294
8906.66 285
8907.55 269
8908.45 291
8909.34 293
8910.23 303
8911.12 306
8912.01 281
8912.90 313
8913.79 315
8914.68 296
8915.57 304
8916.47 260
8917.36 305
8918.25 293
8919.14 320
8920.03 288
8920.92 321
8921.81 330
8922.71 266
8923.60 281
8924.49 258
8925.38 289
8926.27 308
8927.16 267
8928.06 275
8928.95 254
8929.84 267
8930.73 271
8931.62 277
8932.52 236
8933.41 309
8934.30 289
8935.19 305
8936.09 297
8936.98 294
8937.87 300
8938.76 291
8939.65 300
8940.55 272
8941.44 257
8942.33 274
8943.23 256
8944.12 333
8945.01 269
8945.90 259
8946.80 242
8947.69 275
8948.58 250
8949.47 261
8950.37 259
8951.26 236
8952.15 287
8953.05 283
8953.94 267
8954.83 247
8955.73 209
8956.62 236
8957.51 250
8958.41 239
8959.30 247
8960.19 280
8961.09 280
8961.98 308
8962.87 306
8963.77 308
8964.66 329
8965.56 272
8966.45 250
8967.34 282
8968.24 244
8969.13 252
8970.03 319
8970.92 280
8971.81 278
8972.71 291
8973.60 306
8974.50 239
8975.39 290
8976.28 268
8977.18 275
8978.07 272
8978.97 263
8979.86 263
8980.76 275
8981.65 254
8982.55 270
8983.44 289
8984.33 258
8985.23 241
8986.12 251
8987.02 263
8987.91 231
8988.81 259
8989.70 248
8990.60 241
8991.49 258
8992.39 238
8993.28 259
8994.18 269
8995.07 279
8995.97 268
8996.87 310
8997.76 250
8998.66 227
8999.55 235
9000.45 265
9001.34 304
9002.24 211
9003.13 256
9004.03 250
9004.93 209
9005.82 265
9006.72 256
9007.61 215
9008.51 239
9009.40 226
9010.30 272
9011.20 264
9012.09 234
9012.99 215
9013.88 306
9014.78 292
9015.68 232
9016.57 243
9017.47 233
9018.37 237
9019.26 252
9020.16 222
9021.06 247
9021.95 276
9022.85 229
9023.75 185
9024.64 214
9025.54 269
9026.44 281
9027.33 232
9028.23 218
9029.13 237
9030.02 271
9030.92 239
9031.82 236
9032.71 239
9033.61 268
9034.51 215
9035.41 217
9036.30 284
9037.20 233
9038.10 262
9039.00 271
9039.89 259
9040.79 255
9041.69 301
9042.59 291
9043.48 250
9044.38 208
9045.28 304
9046.18 301
9047.07 246
9047.97 245
9048.87 280
9049.77 338
9050.67 250
9051.56 269
9052.46 263
9053.36 224
9054.26 263
9055.16 271
9056.06 222
9056.95 274
9057.85 279
9058.75 249
9059.65 218
9060.55 194
9061.45 224
9062.34 284
9063.24 281
9064.14 236
9065.04 283
9065.94 231
9066.84 223
9067.74 281
9068.64 253
9069.53 290
9070.43 309
9071.33 260
9072.23 287
9073.13 260
9074.03 247
9074.93 220
9075.83 255
9076.73 289
9077.63 243
9078.53 260
9079.43 286
9080.33 320
9081.23 277
9082.12 265
9083.02 295
9083.92 273
9084.82 257
9085.72 251
9086.62 221
9087.52 290
9088.42 341
9089.32 260
9090.22 283
9091.12 268
9092.02 264
9092.92 287
9093.82 263
9094.72 261
9095.62 247
9096.52 259
9097.42 219
9098.32 265
9099.22 250
9100.13 240
9101.03 255
9101.93 275
9102.83 247
9103.73 261
9104.63 236
9105.53 278
9106.43 242
9107.33 238
9108.23 285
9109.13 266
9110.03 223
9110.93 231
9111.84 201
9112.74 208
9113.64 217
9114.54 251
9115.44 259
9116.34 278
9117.24 239
9118.14 235
9119.05 228
9119.95 233
9120.85 226
9121.75 273
9122.65 285
9123.55 264
9124.45 264
9125.36 276
9126.26 238
9127.16 243
9128.06 252
9128.96 249
9129.87 229
9130.77 243
9131.67 287
9132.57 243
9133.47 202
9134.38 255
9135.28 274
9136.18 280
9137.08 215
9137.98 231
9138.89 260
9139.79 238
9140.69 213
9141.59 267
9142.50 232
9143.40 287
9144.30 246
9145.21 212
9146.11 232
9147.01 255
9147.91 231
9148.82 244
9149.72 268
9150.62 261
9151.53 232
9152.43 297
9153.33 292
9154.23 251
9155.14 201
9156.04 249
9156.94 256
9157.85 207
9158.75 238
9159.65 207
9160.56 251
9161.46 282
9162.36 251
9163.27 204
9164.17 240
9165.08 235
9165.98 227
9166.88 206
9167.79 197
9168.69 225
9169.59 241
9170.50 243
9171.40 242
9172.31 237
9173.21 269
9174.11 232
9175.02 258
9175.92 239
9176.83 244
9177.73 283
9178.64 251
9179.54 223
9180.44 277
9181.35 255
9182.25 268
9183.16 272
9184.06 260
9184.97 244
9185.87 236
9186.78 240
9187.68 222
9188.59 209
9189.49 229
9190.40 248
9191.30 244
9192.21 232
9193.11 230
9194.02 223
9194.92 263
9195.83 249
9196.73 284
9197.64 317
9198.54 267
9199.45 264
9200.35 259
9201.26 282
9202.16 268
9203.07 285
9203.98 266
9204.88 233
9205.79 255
9206.69 246
9207.60 256
9208.50 255
9209.41 212
9210.32 241
9211.22 255
9212.13 246
9213.03 239
9213.94 247
9214.85 240
9215.75 198
9216.66 216
9217.57 276
9218.47 229
9219.38 295
9220.28 233
9221.19 252
9222.10 256
9223.00 236
9223.91 202
9224.82 255
9225.72 206
9226.63 267
9227.54 225
9228.44 216
9229.35 215
9230.26 223
9231.16 264
9232.07 233
9232.98 228
9233.89 219
9234.79 250
9235.70 250
9236.61 215
9237.51 227
9238.42 253
9239.33 233
9240.24 261
9241.14 295
9242.05 250
9242.96 233
9243.87 198
9244.77 240
9245.68 272
9246.59 267
9247.50 269
9248.40 264
9249.31 254
9250.22 206
9251.13 218
9252.04 226
9252.94 200
9253.85 226
9254.76 270
9255.67 271
9256.58 260
9257.48 238
9258.39 220
9259.30 224
9260.21 295
9261.12 275
9262.03 220
9262.94 230
9263.84 251
9264.75 222
9265.66 225
9266.57 219
9267.48 216
9268.39 241
9269.30 253
9270.20 216
9271.11 231
9272.02 252
9272.93 298
9273.84 247
9274.75 243
9275.66 230
9276.57 240
9277.48 232
9278.39 221
9279.30 233
9280.21 209
9281.11 248
9282.02 215
9282.93 253
9283.84 234
9284.75 250
9285.66 214
9286.57 202
9287.48 240
9288.39 231
9289.30 220
9290.21 203
9291.12 257
9292.03 205
9292.94 222
9293.85 232
9294.76 239
9295.67 246
9296.58 253
9297.49 278
9298.40 243
9299.31 223
9300.22 256
9301.13 267
9302.04 238
9302.95 264
9303.86 231
9304.77 263
9305.69 240
9306.60 239
9307.51 229
9308.42 263
9309.33 322
9310.24 255
9311.15 282
9312.06 298
9312.97 308
9313.88 290
9314.79 246
9315.70 257
9316.62 274
9317.53 300
9318.44 302
9319.35 235
9320.26 242
9321.17 224
9322.08 237
9322.99 232
9323.91 238
9324.82 264
9325.73 227
9326.64 267
9327.55 254
9328.46 242
9329.38 247
9330.29 263
9331.20 252
9332.11 266
9333.02 249
9333.94 255
9334.85 234
9335.76 232
9336.67 224
9337.58 260
9338.50 220
9339.41 250
9340.32 265
9341.23 245
9342.15 222
9343.06 227
9343.97 254
9344.88 250
9345.80 241
9346.71 271
9347.62 267
9348.53 259
9349.45 232
9350.36 250
9351.27 224
9352.18 263
9353.10 233
9354.01 185
9354.92 204
9355.84 216
9356.75 214
9357.66 231
9358.58 192
9359.49 223
9360.40 203
9361.32 222
9362.23 247
9363.14 251
9364.06 257
9364.97 252
9365.88 200
9366.80 241
9367.71 284
9368.62 272
9369.54 256
9370.45 239
9371.37 259
9372.28 261
9373.19 265
9374.11 255
9375.02 252
9375.94 227
9376.85 229
9377.76 239
9378.68 207
9379.59 200
9380.51 265
9381.42 293
9382.33 269
9383.25 218
9384.16 223
9385.08 217
9385.99 221
9386.91 230
9387.82 246
9388.74 198
9389.65 238
9390.57 247
9391.48 266
9392.40 265
9393.31 249
9394.23 283
9395.14 256
9396.06 263
9396.97 250
9397.89 288
9398.80 280
9399.72 251
9400.63 255
9401.55 282
9402.46 274
9403.38 213
9404.29 214
9405.21 222
9406.12 227
9407.04 281
9407.95 248
9408.87 233
9409.79 275
9410.70 253
9411.62 248
9412.53 236
9413.45 216
9414.36 271
9415.28 289
9416.20 267
9417.11 256
9418.03 271
9418.95 247
9419.86 248
9420.78 272
9421.69 242
9422.61 266
9423.53 273
9424.44 269
9425.36 314
9426.28 298
9427.19 279
9428.11 233
9429.03 233
9429.94 225
9430.86 247
9431.78 253
9432.69 268
9433.61 284
9434.53 265
9435.44 274
9436.36 253
9437.28 253
9438.19 268
9439.11 304
9440.03 318
9440.95 311
9441.86 282
9442.78 309
9443.70 321
9444.62 241
9445.53 277
9446.45 283
9447.37 265
9448.29 260
9449.20 305
9450.12 350
9451.04 322
9451.96 341
9452.87 321
9453.79 354
9454.71 332
9455.63 335
9456.55 320
9457.46 332
9458.38 306
9459.30 334
9460.22 289
9461.14 278
9462.05 264
9462.97 251
9463.89 309
9464.81 296
9465.73 255
9466.65 270
9467.56 263
9468.48 270
9469.40 275
9470.32 272
9471.24 307
9472.16 350
9473.08 290
9473.99 317
9474.91 288
9475.83 290
9476.75 323
9477.67 293
9478.59 330
9479.51 294
9480.43 296
9481.35 275
9482.27 270
9483.19 301
9484.10 293
9485.02 301
9485.94 323
9486.86 284
9487.78 302
9488.70 261
9489.62 322
9490.54 331
9491.46 296
9492.38 302
9493.30 276
9494.22 280
9495.14 292
9496.06 272
9496.98 261
9497.90 313
9498.82 284
9499.74 232
9500.66 253
9501.58 302
9502.50 300
9503.42 246
9504.34 274
9505.26 285
9506.18 302
9507.10 317
9508.02 274
9508.94 305
9509.86 287
9510.78 276
9511.70 308
9512.63 272
9513.55 324
9514.47 342
9515.39 297
9516.31 284
9517.23 304
9518.15 307
9519.07 318
9519.99 312
9520.91 344
9521.83 382
9522.76 371
9523.68 347
9524.60 340
9525.52 370
9526.44 323
9527.36 348
9528.28 353
9529.21 402
9530.13 384
9531.05 387
9531.97 390
9532.89 410
9533.81 373
9534.74 433
9535.66 441
9536.58 465
9537.50 385
9538.42 399
9539.35 340
9540.27 390
9541.19 350
9542.11 299
9543.03 325
9543.96 358
9544.88 349
9545.80 328
9546.72 304
9547.64 279
9548.57 334
9549.49 279
9550.41 333
9551.33 343
9552.26 275
9553.18 318
9554.10 350
9555.03 302
9555.95 297
9556.87 332
9557.79 335
9558.72 316
9559.64 306
9560.56 305
9561.49 339
9562.41 276
9563.33 305
9564.26 374
9565.18 370
9566.10 334
9567.03 343
9567.95 335
9568.87 286
9569.80 304
9570.72 305
9571.64 305
9572.57 331
9573.49 314
9574.41 351
9575.34 351
9576.26 335
9577.18 336
9578.11 344
9579.03 318
9579.96 307
9580.88 317
9581.80 360
9582.73 376
9583.65 361
9584.58 388
9585.50 349
9586.43 318
9587.35 349
9588.27 329
9589.20 317
9590.12 344
9591.05 323
9591.97 333
9592.90 354
9593.82 363
9594.75 366
9595.67 327
9596.60 356
9597.52 368
9598.45 402
9599.37 354
9600.29 368
9601.22 391
9602.14 352
9603.07 363
9604.00 390
9604.92 385
9605.85 340
9606.77 373
9607.70 405
9608.62 372
9609.55 375
9610.47 339
9611.40 388
9612.32 373
9613.25 396
9614.17 354
9615.10 377
9616.03 429
9616.95 395
9617.88 416
9618.80 479
9619.73 448
9620.65 395
9621.58 407
9622.51 396
9623.43 426
9624.36 409
9625.29 378
9626.21 422
9627.14 467
9628.06 418
9628.99 447
9629.92 415
9630.84 484
9631.77 431
9632.70 470
9633.62 488
9634.55 516
9635.48 463
9636.40 500
9637.33 456
9638.26 464
9639.18 466
9640.11 525
9641.04 425
9641.96 440
9642.89 476
9643.82 480
9644.74 489
9645.67 496
9646.60 498
9647.53 557
9648.45 508
9649.38 473
9650.31 534
9651.24 486
9652.16 540
9653.09 513
9654.02 565
9654.95 536
9655.87 544
9656.80 507
9657.73 533
9658.66 537
9659.58 581
9660.51 587
9661.44 585
9662.37 549
9663.30 604
9664.22 527
9665.15 538
9666.08 588
9667.01 546
9667.94 581
9668.86 619
9669.79 676
9670.72 564
9671.65 566
9672.58 638
9673.51 625
9674.43 590
9675.36 583
9676.29 627
9677.22 662
9678.15 628
9679.08 677
9680.01 618
9680.94 642
9681.86 691
9682.79 700
9683.72 737
9684.65 661
9685.58 739
9686.51 751
9687.44 777
9688.37 777
9689.30 738
9690.23 781
9691.16 718
9692.08 644
9693.01 682
9693.94 731
9694.87 802
9695.80 810
9696.73 796
9697.66 945
9698.59 990
9699.52 1102
9700.45 1129
9701.38 1095
9702.31 1040
9703.24 981
9704.17 919
9705.10 842
9706.03 766
9706.96 762
9707.89 764
9708.82 731
9709.75 764
9710.68 792
9711.61 810
9712.54 856
9713.47 840
9714.40 807
9715.33 877
9716.26 881
9717.19 832
9718.12 775
9719.06 722
9719.99 744
9720.92 712
9721.85 771
9722.78 655
9723.71 633
9724.64 615
9725.57 598
9726.50 657
9727.43 653
9728.36 689
9729.30 602
9730.23 637
9731.16 672
9732.09 701
9733.02 713
9733.95 632
9734.88 635
9735.81 599
9736.75 622
9737.68 662
9738.61 579
9739.54 596
9740.47 614
9741.40 576
9742.34 502
9743.27 570
9744.20 566
9745.13 529
9746.06 520
9747.00 521
9747.93 530
9748.86 516
9749.79 579
9750.72 514
9751.66 545
9752.59 561
9753.52 550
9754.45 531
9755.39 478
9756.32 550
9757.25 525
9758.18 537
9759.12 537
9760.05 528
9760.98 568
9761.91 553
9762.85 527
9763.78 559
9764.71 528
9765.64 472
9766.58 512
9767.51 470
9768.44 522
9769.38 548
9770.31 566
9771.24 537
9772.18 521
9773.11 496
9774.04 542
9774.98 525
9775.91 573
9776.84 501
9777.78 588
9778.71 586
9779.64 581
9780.58 591
9781.51 575
9782.44 603
9783.38 560
9784.31 583
9785.25 548
9786.18 574
9787.11 551
9788.05 532
9788.98 517
9789.92 513
9790.85 535
9791.78 499
9792.72 492
9793.65 478
9794.59 503
9795.52 477
9796.46 504
9797.39 511
9798.32 554
9799.26 492
9800.19 501
9801.13 480
9802.06 455
9803.00 386
9803.93 474
9804.87 458
9805.80 440
9806.74 470
9807.67 434
9808.61 474
9809.54 461
9810.48 427
9811.41 483
9812.35 494
9813.28 425
9814.22 425
9815.15 472
9816.09 446
9817.02 402
9817.96 410
9818.89 349
9819.83 386
9820.76 445
9821.70 444
9822.64 375
9823.57 367
9824.51 377
9825.44 374
9826.38 408
9827.31 410
9828.25 433
9829.19 426
9830.12 416
9831.06 398
9831.99 377
9832.93 411
9833.87 429
9834.80 400
9835.74 391
9836.68 429
9837.61 395
9838.55 406
9839.48 361
9840.42 431
9841.36 382
9842.29 422
9843.23 402
9844.17 400
9845.10 346
9846.04 382
9846.98 405
9847.91 414
9848.85 412
9849.79 392
9850.72 356
9851.66 366
9852.60 398
9853.54 399
9854.47 391
9855.41 416
9856.35 404
9857.28 357
9858.22 397
9859.16 375
9860.10 415
9861.03 400
9861.97 393
9862.91 362
9863.85 383
9864.78 382
9865.72 422
9866.66 429
9867.60 385
9868.54 362
9869.47 383
9870.41 364
9871.35 366
9872.29 402
9873.22 453
9874.16 426
9875.10 430
9876.04 468
9876.98 453
9877.92 379
9878.85 465
9879.79 419
9880.73 418
9881.67 417
9882.61 392
9883.55 368
9884.48 366
9885.42 355
9886.36 383
9887.30 375
9888.24 325
9889.18 365
9890.12 353
9891.06 391
9891.99 402
9892.93 327
9893.87 371
9894.81 400
9895.75 379
9896.69 378
9897.63 390
9898.57 370
9899.51 353
9900.45 368
9901.39 344
9902.33 336
9903.27 354
9904.20 349
9905.14 332
9906.08 347
9907.02 374
9907.96 354
9908.90 395
9909.84 386
9910.78 373
9911.72 380
9912.66 350
9913.60 321
9914.54 389
9915.48 403
9916.42 393
9917.36 340
9918.30 312
9919.24 315
9920.18 370
9921.12 378
9922.06 377
9923.00 418
9923.94 524
9924.88 543
9925.83 584
9926.77 563
9927.71 592
9928.65 597
9929.59 607
9930.53 520
9931.47 534
9932.41 535
9933.35 477
9934.29 444
9935.23 464
9936.17 373
9937.12 334
9938.06 340
9939.00 346
9939.94 337
9940.88 345
9941.82 376
9942.76 348
9943.70 306
9944.65 309
9945.59 304
9946.53 353
9947.47 308
9948.41 339
9949.35 331
9950.29 329
9951.24 386
9952.18 406
9953.12 375
9954.06 340
9955.00 347
9955.95 330
9956.89 344
9957.83 345
9958.77 340
9959.71 307
9960.66 347
9961.60 364
9962.54 328
9963.48 349
9964.43 338
9965.37 279
9966.31 294
9967.25 351
9968.20 367
9969.14 429
9970.08 409
9971.02 404
9971.97 359
9972.91 327
9973.85 335
9974.79 322
9975.74 324
9976.68 322
9977.62 368
9978.57 330
9979.51 313
9980.45 346
9981.40 389
9982.34 328
9983.28 308
9984.23 317
9985.17 302
9986.11 314
9987.06 357
9988.00 326
9988.94 288
9989.89 331
9990.83 335
9991.77 332
9992.72 343
9993.66 353
9994.60 360
9995.55 330
9996.49 330
9997.44 352
9998.38 377
9999.32 339
10000.27 358
10001.21 333
10002.16 334
10003.10 351
10004.04 321
10004.99 292
10005.93 271
10006.88 313
10007.82 310
10008.77 302
10009.71 292
10010.66 342
10011.60 332
10012.54 356
10013.49 360
10014.43 351
10015.38 327
10016.32 310
10017.27 341
10018.21 336
10019.16 313
10020.10 343
10021.05 301
10021.99 316
10022.94 306
10023.88 330
10024.83 322
10025.77 331
10026.72 340
10027.67 313
10028.61 290
10029.56 269
10030.50 301
10031.45 287
10032.39 314
10033.34 358
10034.28 341
10035.23 292
10036.18 243
10037.12 276
10038.07 283
10039.01 280
10039.96 275
10040.90 289
10041.85 313
10042.80 331
10043.74 267
10044.69 272
10045.64 295
10046.58 316
10047.53 305
10048.47 301
10049.42 279
10050.37 285
10051.31 268
10052.26 275
10053.21 268
10054.15 305
10055.10 272
10056.05 260
10056.99 332
10057.94 308
10058.89 317
10059.83 309
10060.78 305
10061.73 281
10062.67 331
10063.62 271
10064.57 299
10065.52 329
10066.46 297
10067.41 280
10068.36 307
10069.30 317
10070.25 265
10071.20 281
10072.15 291
10073.09 301
10074.04 280
10074.99 243
10075.94 263
10076.88 316
10077.83 281
10078.78 280
10079.73 285
10080.68 299
10081.62 293
10082.57 291
10083.52 325
10084.47 268
10085.42 231
10086.36 230
10087.31 243
10088.26 237
10089.21 282
10090.16 261
10091.11 270
10092.05 233
10093.00 229
10093.95 255
10094.90 302
10095.85 299
10096.80 295
10097.75 254
10098.69 254
10099.64 292
10100.59 292
10101.54 256
10102.49 237
10103.44 230
10104.39 273
10105.34 286
10106.28 255
10107.23 259
10108.18 240
10109.13 231
10110.08 267
10111.03 276
10111.98 288
10112.93 248
10113.88 238
10114.83 258
10115.78 267
10116.73 284
10117.68 265
10118.63 294
10119.58 287
10120.53 260
10121.48 254
10122.43 229
10123.38 230
10124.33 267
10125.28 273
10126.23 275
10127.18 280
10128.13 294
10129.08 276
10130.03 260
10130.98 268
10131.93 294
10132.88 264
10133.83 305
10134.78 298
10135.73 255
10136.68 277
10137.63 271
10138.58 290
10139.53 256
10140.48 253
10141.43 223
10142.38 240
10143.33 260
10144.28 244
10145.23 220
10146.19 228
10147.14 243
10148.09 259
10149.04 290
10149.99 324
10150.94 305
10151.89 249
10152.84 264
10153.79 263
10154.75 268
10155.70 262
10156.65 261
10157.60 285
10158.55 255
10159.50 222
10160.46 254
10161.41 259
10162.36 271
10163.31 260
10164.26 239
10165.21 271
10166.17 286
10167.12 270
10168.07 267
10169.02 240
10169.97 265
10170.93 322
10171.88 295
10172.83 267
10173.78 244
10174.73 271
10175.69 314
10176.64 304
10177.59 314
10178.54 304
10179.50 283
10180.45 272
10181.40 282
10182.35 324
10183.31 302
10184.26 316
10185.21 282
10186.17 273
10187.12 230
10188.07 273
10189.02 312
10189.98 298
10190.93 284
10191.88 279
10192.84 269
10193.79 359
10194.74 263
10195.70 267
10196.65 301
10197.60 347
10198.56 319
10199.51 298
10200.46 259
10201.42 282
10202.37 317
10203.32 368
10204.28 349
10205.23 303
10206.18 284
10207.14 339
10208.09 352
10209.05 280
10210.00 297
10210.95 336
10211.91 301
10212.86 267
10213.82 279
10214.77 298
10215.72 306
10216.68 328
10217.63 303
10218.59 280
10219.54 307
10220.50 330
10221.45 282
10222.41 322
10223.36 302
10224.31 318
10225.27 350
10226.22 274
10227.18 297
10228.13 293
10229.09 333
10230.04 292
10231.00 307
10231.95 307
10232.91 267
10233.86 311
10234.82 305
10235.77 298
10236.73 301
10237.68 303
10238.64 286
10239.59 305
10240.55 316
10241.50 256
10242.46 261
10243.42 309
10244.37 268
10245.33 253
10246.28 277
10247.24 262
10248.19 269
10249.15 230
10250.11 284
10251.06 303
10252.02 282
10252.97 291
10253.93 266
10254.89 254
10255.84 309
10256.80 290
10257.75 230
10258.71 246
10259.67 255
10260.62 257
10261.58 249
10262.54 265
10263.49 227
10264.45 208
10265.40 223
10266.36 250
10267.32 256
10268.27 216
10269.23 238
10270.19 240
10271.14 262
10272.10 242
10273.06 230
10274.02 207
10274.97 256
10275.93 243
10276.89 219
10277.84 188
10278.80 278
10279.76 208
10280.71 258
10281.67 253
10282.63 261
10283.59 272
10284.54 248
10285.50 220
10286.46 251
10287.42 237
10288.37 247
10289.33 235
10290.29 277
10291.25 212
10292.21 233
10293.16 262
10294.12 247
10295.08 272
10296.04 212
10296.99 237
10297.95 207
10298.91 225
10299.87 207
10300.83 222
10301.79 234
10302.74 264
10303.70 209
10304.66 222
10305.62 239
10306.58 246
10307.54 202
10308.49 223
10309.45 213
10310.41 225
10311.37 223
10312.33 250
10313.29 249
10314.25 258
10315.21 241
10316.16 265
10317.12 232
10318.08 233
10319.04 285
10320.00 232
10320.96 217
10321.92 207
10322.88 244
10323.84 238
10324.80 217
10325.76 265
10326.71 258
10327.67 245
10328.63 219
10329.59 262
10330.55 235
10331.51 250
10332.47 254
10333.43 263
10334.39 259
10335.35 226
10336.31 252
10337.27 240
10338.23 252
10339.19 256
10340.15 276
10341.11 239
10342.07 202
10343.03 255
10343.99 248
10344.95 245
10345.91 221
10346.87 213
10347.83 219
10348.79 218
10349.75 251
10350.71 223
10351.67 213
10352.63 210
10353.60 227
10354.56 234
10355.52 245
10356.48 188
10357.44 253
10358.40 220
10359.36 203
10360.32 242
10361.28 193
10362.24 222
10363.20 206
10364.17 256
10365.13 231
10366.09 233
10367.05 221
10368.01 219
10368.97 266
10369.93 228
10370.89 204
10371.86 235
10372.82 225
10373.78 192
10374.74 227
10375.70 215
10376.66 238
10377.63 225
10378.59 232
10379.55 217
10380.51 192
10381.47 248
10382.44 249
10383.40 216
10384.36 217
10385.32 194
10386.28 245
10387.25 221
10388.21 236
10389.17 248
10390.13 209
10391.10 234
10392.06 210
10393.02 233
10393.98 206
10394.94 224
10395.91 239
10396.87 271
10397.83 227
10398.80 222
10399.76 247
10400.72 202
10401.68 266
10402.65 267
10403.61 199
10404.57 211
10405.54 216
10406.50 189
10407.46 164
10408.43 195
10409.39 215
10410.35 215
10411.32 220
10412.28 193
10413.24 195
10414.21 226
10415.17 221
10416.13 213
10417.10 227
10418.06 200
10419.02 225
10419.99 206
10420.95 229
10421.91 238
10422.88 242
10423.84 193
10424.81 209
10425.77 229
10426.73 221
10427.70 255
10428.66 227
10429.63 209
10430.59 205
10431.56 280
10432.52 232
10433.48 192
10434.45 174
10435.41 206
10436.38 204
10437.34 187
10438.31 183
10439.27 198
10440.24 253
10441.20 226
10442.16 231
10443.13 234
10444.09 224
10445.06 229
10446.02 195
10446.99 177
10447.95 216
10448.92 232
10449.88 190
10450.85 202
10451.81 221
10452.78 242
10453.75 200
10454.71 206
10455.68 208
10456.64 214
10457.61 200
10458.57 206
10459.54 186
10460.50 188
10461.47 222
10462.43 212
10463.40 214
10464.37 222
10465.33 180
10466.30 204
10467.26 184
10468.23 198
10469.20 194
10470.16 187
10471.13 218
10472.09 206
10473.06 203
10474.03 210
10474.99 210
10475.96 223
10476.93 187
10477.89 193
10478.86 200
10479.82 217
10480.79 191
10481.76 178
10482.72 227
10483.69 218
10484.66 214
10485.62 223
10486.59 208
10487.56 216
10488.52 254
10489.49 226
10490.46 210
10491.43 217
10492.39 212
10493.36 215
10494.33 204
10495.29 210
10496.26 219
10497.23 209
10498.20 192
10499.16 202
10500.13 191
10501.10 218
10502.07 200
10503.03 208
10504.00 199
10504.97 156
10505.94 191
10506.90 193
10507.87 247
10508.84 196
10509.81 216
10510.78 194
10511.74 190
10512.71 194
10513.68 214
10514.65 176
10515.62 208
10516.58 199
10517.55 209
10518.52 213
10519.49 196
10520.46 195
10521.43 212
10522.39 203
10523.36 212
10524.33 238
10525.30 222
10526.27 180
10527.24 201
10528.21 201
10529.17 199
10530.14 235
10531.11 195
10532.08 229
10533.05 237
10534.02 217
10534.99 191
10535.96 202
10536.93 200
10537.90 180
10538.86 199
10539.83 198
10540.80 184
10541.77 162
10542.74 207
10543.71 226
10544.68 203
10545.65 201
10546.62 235
10547.59 208
10548.56 227
10549.53 200
10550.50 202
10551.47 202
10552.44 190
10553.41 198
10554.38 213
10555.35 152
10556.32 171
10557.29 248
10558.26 200
10559.23 222
10560.20 192
10561.17 224
10562.14 220
10563.11 256
10564.08 185
10565.05 210
10566.02 222
10566.99 210
10567.96 209
10568.93 225
10569.90 212
10570.87 216
10571.84 223
10572.82 185
10573.79 213
10574.76 191
10575.73 234
10576.70 258
10577.67 221
10578.64 203
10579.61 182
10580.58 202
10581.55 235
10582.53 219
10583.50 211
10584.47 194
10585.44 192
10586.41 224
10587.38 193
10588.35 236
10589.33 208
10590.30 188
10591.27 158
10592.24 187
10593.21 220
10594.18 244
10595.16 219
10596.13 192
10597.10 207
10598.07 204
10599.04 201
10600.01 215
10600.99 246
10601.96 184
10602.93 188
10603.90 187
10604.88 193
10605.85 214
10606.82 189
10607.79 186
10608.77 168
10609.74 192
10610.71 193
10611.68 232
10612.66 187
10613.63 204
10614.60 215
10615.57 205
10616.55 190
10617.52 230
10618.49 210
10619.46 244
10620.44 223
10621.41 217
10622.38 199
10623.36 205
10624.33 270
10625.30 212
10626.28 197
10627.25 191
10628.22 207
10629.20 222
10630.17 213
10631.14 185
10632.12 208
10633.09 209
10634.06 221
10635.04 197
10636.01 200
10636.99 217
10637.96 259
10638.93 272
10639.91 287
10640.88 282
10641.85 277
10642.83 281
10643.80 209
10644.78 223
10645.75 227
10646.72 285
10647.70 242
10648.67 210
10649.65 237
10650.62 204
10651.60 209
10652.57 210
10653.55 214
10654.52 234
10655.49 164
10656.47 175
10657.44 201
10658.42 220
10659.39 236
10660.37 227
10661.34 209
10662.32 181
10663.29 198
10664.27 173
10665.24 206
10666.22 196
10667.19 209
10668.17 210
10669.14 209
10670.12 220
10671.09 222
10672.07 192
10673.04 193
10674.02 197
10675.00 141
10675.97 172
10676.95 192
10677.92 191
10678.90 190
10679.87 201
10680.85 238
10681.82 213
10682.80 189
10683.78 186
10684.75 224
10685.73 203
10686.70 186
10687.68 223
10688.66 258
10689.63 218
10690.61 214
10691.58 237
10692.56 192
10693.54 178
10694.51 201
10695.49 171
10696.47 218
10697.44 199
10698.42 162
10699.40 171
10700.37 154
10701.35 199
10702.33 197
10703.30 170
10704.28 177
10705.26 196
10706.23 166
10707.21 222
10708.19 206
10709.16 228
10710.14 222
10711.12 212
10712.10 200
10713.07 191
10714.05 237
10715.03 234
10716.01 208
10716.98 247
10717.96 203
10718.94 244
10719.91 219
10720.89 244
10721.87 210
10722.85 162
10723.83 194
10724.80 207
10725.78 204
10726.76 198
10727.74 232
10728.71 209
10729.69 211
10730.67 230
10731.65 218
10732.63 230
10733.60 207
10734.58 232
10735.56 215
10736.54 225
10737.52 244
10738.50 213
10739.47 215
10740.45 230
10741.43 180
10742.41 211
10743.39 210
10744.37 217
10745.35 228
10746.32 236
10747.30 198
10748.28 194
10749.26 227
10750.24 224
10751.22 209
10752.20 197
10753.18 263
10754.16 210
10755.14 205
10756.11 200
10757.09 213
10758.07 224
10759.05 241
10760.03 201
10761.01 224
10761.99 209
10762.97 208
10763.95 197
10764.93 208
10765.91 180
10766.89 191
10767.87 217
10768.85 194
10769.83 192
10770.81 194
10771.79 243
10772.77 231
10773.75 192
10774.73 225
10775.71 244
10776.69 182
10777.67 225
10778.65 264
10779.63 228
10780.61 192
10781.59 208
10782.57 215
10783.55 198
10784.53 206
10785.51 232
10786.49 210
10787.47 230
10788.45 259
10789.43 283
10790.41 251
10791.39 230
10792.38 235
10793.36 225
10794.34 197
10795.32 219
10796.30 263
10797.28 262
10798.26 245
10799.24 217
10800.22 203
10801.21 229
10802.19 221
10803.17 260
10804.15 223
10805.13 213
10806.11 191
10807.09 202
10808.07 254
10809.06 258
10810.04 254
10811.02 258
10812.00 235
10812.98 231
10813.97 226
10814.95 244
10815.93 206
10816.91 210
10817.89 272
10818.87 210
10819.86 210
10820.84 227
10821.82 242
10822.80 208
10823.79 266
10824.77 265
10825.75 251
10826.73 258
10827.72 275
10828.70 271
10829.68 226
10830.66 237
10831.65 268
10832.63 273
10833.61 293
10834.59 258
10835.58 260
10836.56 293
10837.54 270
10838.52 249
10839.51 240
10840.49 243
10841.47 240
10842.46 262
10843.44 225
10844.42 255
10845.41 257
10846.39 268
10847.37 258
10848.36 251
10849.34 227
10850.32 245
10851.31 254
10852.29 226
10853.27 327
10854.26 329
10855.24 282
10856.23 233
10857.21 246
10858.19 274
10859.18 278
10860.16 282
10861.14 311
10862.13 299
10863.11 290
10864.10 282
10865.08 280
10866.07 278
10867.05 285
10868.03 279
10869.02 240
10870.00 258
10870.99 240
10871.97 299
10872.96 272
10873.94 313
10874.92 265
10875.91 307
10876.89 291
10877.88 275
10878.86 307
10879.85 311
10880.83 316
10881.82 293
10882.80 279
10883.79 297
10884.77 372
10885.76 338
10886.74 359
10887.73 345
10888.71 329
10889.70 326
10890.68 356
10891.67 321
10892.65 345
10893.64 320
10894.63 369
10895.61 381
10896.60 348
10897.58 355
10898.57 334
10899.55 380
10900.54 343
10901.53 340
10902.51 338
10903.50 378
10904.48 360
10905.47 337
10906.46 384
10907.44 410
10908.43 400
10909.41 387
10910.40 353
10911.39 355
10912.37 412
10913.36 396
10914.34 411
10915.33 410
10916.32 386
10917.30 437
10918.29 427
10919.28 410
10920.26 402
10921.25 398
10922.24 428
10923.22 413
10924.21 402
10925.20 430
10926.18 380
10927.17 416
10928.16 464
10929.15 444
10930.13 410
10931.12 417
10932.11 397
10933.09 436
10934.08 429
10935.07 401
10936.06 445
10937.04 436
10938.03 442
10939.02 465
10940.01 435
10940.99 476
10941.98 511
10942.97 463
10943.96 470
10944.94 495
10945.93 490
10946.92 531
10947.91 491
10948.90 502
10949.88 524
10950.87 495
10951.86 513
10952.85 530
10953.84 552
10954.82 663
10955.81 700
10956.80 695
10957.79 682
10958.78 687
10959.77 711
10960.75 737
10961.74 708
10962.73 693
10963.72 660
10964.71 615
10965.70 643
10966.69 578
10967.68 654
10968.66 602
10969.65 566
10970.64 609
10971.63 517
10972.62 542
10973.61 610
10974.60 583
10975.59 585
10976.58 503
10977.57 591
10978.55 562
10979.54 574
10980.53 597
10981.52 594
10982.51 594
10983.50 583
10984.49 564
10985.48 523
10986.47 594
10987.46 605
10988.45 609
10989.44 543
10990.43 591
10991.42 616
10992.41 602
10993.40 617
10994.39 666
10995.38 728
10996.37 838
10997.36 900
10998.35 954
10999.34 1012
11000.33 1088
11001.32 1120
11002.31 1069
11003.30 945
11004.29 874
11005.28 800
11006.27 705
11007.26 669
11008.25 629
11009.24 548
11010.24 604
11011.23 587
11012.22 555
11013.21 529
11014.20 526
11015.19 523
11016.18 530
11017.17 525
11018.16 506
11019.15 483
11020.14 510
11021.14 488
11022.13 461
11023.12 455
11024.11 485
11025.10 474
11026.09 395
11027.08 401
11028.08 395
11029.07 380
11030.06 470
11031.05 443
11032.04 421
11033.03 410
11034.03 410
11035.02 424
11036.01 387
11037.00 386
11037.99 401
11038.99 389
11039.98 395
11040.97 403
11041.96 405
11042.95 390
11043.95 393
11044.94 384
11045.93 402
11046.92 402
11047.92 438
11048.91 375
11049.90 340
11050.89 335
11051.89 377
11052.88 379
11053.87 370
11054.86 375
11055.86 351
11056.85 335
11057.84 417
11058.83 364
11059.83 325
11060.82 374
11061.81 333
11062.81 356
11063.80 364
11064.79 345
11065.79 382
11066.78 309
11067.77 326
11068.77 354
11069.76 371
11070.75 343
11071.75 348
11072.74 378
11073.73 349
11074.73 367
11075.72 334
11076.71 365
11077.71 404
11078.70 364
11079.70 380
11080.69 338
11081.68 341
11082.68 352
11083.67 360
11084.67 336
11085.66 360
11086.65 372
11087.65 342
11088.64 337
11089.64 337
11090.63 314
11091.63 333
11092.62 329
11093.61 323
11094.61 330
11095.60 319
11096.60 338
11097.59 389
11098.59 368
11099.58 328
11100.58 311
11101.57 303
11102.57 308
11103.56 314
11104.56 295
11105.55 323
11106.55 322
11107.54 330
11108.54 327
11109.53 321
11110.53 340
11111.52 305
11112.52 325
11113.51 312
11114.51 340
11115.50 290
11116.50 273
11117.49 296
11118.49 336
11119.49 254
11120.48 277
11121.48 296
11122.47 272
11123.47 297
11124.46 298
11125.46 282
11126.46 251
11127.45 235
11128.45 227
11129.44 274
11130.44 275
11131.44 289
11132.43 232
11133.43 233
11134.43 266
11135.42 226
11136.42 288
11137.41 231
11138.41 269
11139.41 249
11140.40 264
11141.40 281
11142.40 265
11143.39 297
11144.39 258
11145.39 321
11146.38 325
11147.38 258
11148.38 245
11149.38 240
11150.37 251
11151.37 239
11152.37 234
11153.36 246
11154.36 228
11155.36 256
11156.36 227
11157.35 241
11158.35 248
11159.35 263
11160.34 235
11161.34 211
11162.34 249
11163.34 229
11164.33 206
11165.33 269
11166.33 242
11167.33 281
11168.33 285
11169.32 258
11170.32 275
11171.32 239
11172.32 255
11173.32 277
11174.31 254
11175.31 202
11176.31 253
11177.31 255
11178.31 216
11179.30 240
11180.30 248
11181.30 273
11182.30 265
11183.30 246
11184.30 268
11185.30 231
11186.29 213
11187.29 257
11188.29 230
11189.29 234
11190.29 250
11191.29 237
11192.29 247
11193.29 233
11194.28 220
11195.28 238
11196.28 252
11197.28 245
11198.28 261
11199.28 236
11200.28 230
11201.28 220
11202.28 251
11203.28 254
11204.28 249
11205.28 254
11206.28 233
11207.28 228
11208.28 245
11209.27 249
11210.27 227
11211.27 251
11212.27 275
11213.27 255
11214.27 259
11215.27 231
11216.27 217
11217.27 225
11218.27 238
11219.27 266
11220.27 267
11221.27 242
11222.27 278
11223.27 197
11224.27 237
11225.28 239
11226.28 231
11227.28 244
11228.28 240
11229.28 219
11230.28 204
11231.28 201
11232.28 217
11233.28 213
11234.28 208
11235.28 203
11236.28 189
11237.28 200
11238.28 241
11239.28 243
11240.29 205
11241.29 228
11242.29 209
11243.29 257
11244.29 242
11245.29 197
11246.29 203
11247.29 222
11248.30 221
11249.30 232
11250.30 195
11251.30 214
11252.30 232
11253.30 181
11254.31 204
11255.31 228
11256.31 248
11257.31 250
11258.31 246
11259.31 232
11260.32 213
11261.32 169
11262.32 224
11263.32 179
11264.32 190
11265.33 185
11266.33 202
11267.33 224
11268.33 267
11269.34 188
11270.34 154
11271.34 200
11272.34 221
11273.35 195
11274.35 221
11275.35 235
11276.35 227
11277.36 221
11278.36 202
11279.36 212
11280.36 229
11281.37 227
11282.37 204
11283.37 206
11284.38 237
11285.38 196
11286.38 204
11287.38 232
11288.39 187
11289.39 201
11290.39 263
11291.40 239
11292.40 220
11293.40 154
11294.41 213
11295.41 197
11296.41 184
11297.42 217
11298.42 219
11299.43 224
11300.43 260
11301.43 209
11302.44 211
11303.44 227
11304.44 228
11305.45 225
11306.45 225
11307.46 208
11308.46 240
11309.47 246
11310.47 244
11311.47 243
11312.48 244
11313.48 258
11314.49 309
11315.49 279
11316.50 276
11317.50 253
11318.50 226
11319.51 261
11320.51 220
11321.52 179
11322.52 215
11323.53 235
11324.53 240
11325.54 258
11326.54 263
11327.55 215
11328.55 200
11329.56 204
11330.56 192
11331.57 216
11332.57 206
11333.58 194
11334.58 181
11335.59 176
11336.59 199
11337.60 225
11338.60 212
11339.61 204
11340.61 251
11341.62 204
11342.63 232
11343.63 211
11344.64 227
11345.64 211
11346.65 187
11347.65 188
11348.66 187
11349.67 197
11350.67 220
11351.68 213
11352.68 171
11353.69 177
11354.70 177
11355.70 178
11356.71 199
11357.72 214
11358.72 178
11359.73 215
11360.73 206
11361.74 172
11362.75 198
11363.75 169
11364.76 226
11365.77 221
11366.77 191
11367.78 162
11368.79 190
11369.79 192
11370.80 209
11371.81 201
11372.81 176
11373.82 173
11374.83 185
11375.84 183
11376.84 200
11377.85 204
11378.86 153
11379.86 184
11380.87 197
11381.88 213
11382.89 216
11383.89 189
11384.90 236
11385.91 227
11386.92 172
11387.92 206
11388.93 162
11389.94 189
11390.95 221
11391.95 199
11392.96 215
11393.97 180
11394.98 203
11395.99 155
11396.99 183
11398.00 186
11399.01 193
11400.02 212
11401.03 207
11402.03 200
11403.04 209
11404.05 190
11405.06 222
11406.07 213
11407.08 250
11408.09 192
11409.09 205
11410.10 181
11411.11 207
11412.12 224
11413.13 199
11414.14 193
11415.15 198
11416.15 212
11417.16 192
11418.17 203
11419.18 200
11420.19 177
11421.20 194
11422.21 200
11423.22 188
11424.23 196
11425.24 181
11426.25 213
11427.26 166
11428.26 155
11429.27 198
11430.28 187
11431.29 181
11432.30 206
11433.31 185
11434.32 179
11435.33 226
11436.34 189
11437.35 197
11438.36 181
11439.37 206
11440.38 189
11441.39 190
11442.40 197
11443.41 190
11444.42 210
11445.43 222
11446.44 159
11447.45 187
11448.46 185
11449.47 180
11450.48 213
11451.49 189
11452.50 203
11453.51 181
11454.52 207
11455.53 229
11456.55 179
11457.56 214
11458.57 189
11459.58 190
11460.59 201
11461.60 209
11462.61 202
11463.62 199
11464.63 205
11465.64 201
11466.65 210
11467.67 209
11468.68 157
11469.69 215
11470.70 202
11471.71 180
11472.72 184
11473.73 185
11474.74 196
11475.76 170
11476.77 200
11477.78 182
11478.79 176
11479.80 185
11480.81 208
11481.83 209
11482.84 183
11483.85 178
11484.86 214
11485.87 203
11486.89 223
11487.90 210
11488.91 177
11489.92 187
11490.93 174
11491.95 184
11492.96 170
11493.97 222
11494.98 201
11496.00 200
11497.01 186
11498.02 188
11499.03 191
11500.05 188
11501.06 188
11502.07 200
11503.08 223
11504.10 199
11505.11 155
11506.12 190
11507.13 192
11508.15 195
11509.16 223
11510.17 200
11511.19 194
11512.20 226
11513.21 222
11514.23 195
11515.24 202
11516.25 180
11517.27 192
11518.28 208
11519.29 220
11520.31 210
11521.32 180
11522.33 197
11523.35 223
11524.36 202
11525.37 167
11526.39 199
11527.40 215
11528.42 162
11529.43 202
11530.44 147
11531.46 160
11532.47 188
11533.48 176
11534.50 184
11535.51 202
11536.53 193
11537.54 177
11538.56 185
11539.57 186
11540.58 207
11541.60 167
11542.61 196
11543.63 199
11544.64 208
11545.66 206
11546.67 224
11547.69 202
11548.70 187
11549.72 199
11550.73 217
11551.75 194
11552.76 196
11553.78 215
11554.79 211
11555.81 234
11556.82 210
11557.84 219
11558.85 223
11559.87 194
11560.88 217
11561.90 199
11562.91 216
11563.93 176
11564.94 184
11565.96 187
11566.97 225
11567.99 195
11569.00 213
11570.02 167
11571.04 220
11572.05 182
11573.07 190
11574.08 192
11575.10 209
11576.11 211
11577.13 182
11578.15 194
11579.16 193
11580.18 204
11581.20 179
11582.21 235
11583.23 236
11584.24 207
11585.26 213
11586.28 224
11587.29 237
11588.31 239
11589.33 232
11590.34 217
11591.36 208
11592.38 202
11593.39 215
11594.41 260
11595.43 231
11596.44 195
11597.46 239
11598.48 266
11599.49 295
11600.51 310
11601.53 271
11602.54 293
11603.56 279
11604.58 328
11605.60 265
11606.61 264
11607.63 273
11608.65 273
11609.67 253
11610.68 270
11611.70 245
11612.72 247
11613.74 242
11614.75 237
11615.77 221
11616.79 220
11617.81 209
11618.82 221
11619.84 223
11620.86 183
11621.88 175
11622.90 212
11623.91 258
11624.93 188
11625.95 199
11626.97 229
11627.99 222
11629.00 205
11630.02 195
11631.04 173
11632.06 223
11633.08 247
11634.10 233
11635.11 251
11636.13 213
11637.15 174
11638.17 198
11639.19 213
11640.21 178
11641.23 180
11642.25 221
11643.26 207
11644.28 195
11645.30 197
11646.32 202
11647.34 216
11648.36 168
11649.38 176
11650.40 179
11651.42 177
11652.44 208
11653.46 202
11654.47 189
11655.49 157
11656.51 195
11657.53 210
11658.55 190
11659.57 203
11660.59 168
11661.61 181
11662.63 219
11663.65 200
11664.67 187
11665.69 203
11666.71 185
11667.73 170
11668.75 195
11669.77 174
11670.79 196
11671.81 181
11672.83 193
11673.85 213
11674.87 188
11675.89 194
11676.91 202
11677.93 205
11678.95 188
11679.97 206
11680.99 196
11682.01 220
11683.03 208
11684.06 196
11685.08 202
11686.10 207
11687.12 174
11688.14 210
11689.16 238
11690.18 239
11691.20 217
11692.22 226
11693.24 217
11694.26 211
11695.29 210
11696.31 192
11697.33 178
11698.35 149
11699.37 210
11700.39 194
11701.41 184
11702.43 167
11703.46 187
11704.48 189
11705.50 198
11706.52 181
11707.54 161
11708.56 185
11709.59 209
11710.61 200
11711.63 197
11712.65 171
11713.67 180
11714.70 222
11715.72 196
11716.74 178
11717.76 192
11718.78 186
11719.81 172
11720.83 159
11721.85 179
11722.87 202
11723.90 194
11724.92 176
11725.94 219
11726.96 193
11727.99 164
11729.01 240
11730.03 201
11731.05 181
11732.08 155
11733.10 168
11734.12 194
11735.15 176
11736.17 172
11737.19 224
11738.21 168
11739.24 207
11740.26 170
11741.28 182
11742.31 204
11743.33 217
11744.35 230
11745.38 190
11746.40 180
11747.42 217
11748.45 242
11749.47 230
11750.49 181
11751.52 173
11752.54 222
11753.56 188
11754.59 196
11755.61 170
11756.64 154
11757.66 185
11758.68 204
11759.71 210
11760.73 171
11761.76 219
11762.78 227
11763.80 208
11764.83 190
11765.85 180
11766.88 229
11767.90 225
11768.93 200
11769.95 230
11770.97 223
11772.00 198
11773.02 209
11774.05 206
11775.07 212
11776.10 173
11777.12 230
11778.15 213
11779.17 205
11780.20 207
11781.22 189
11782.25 180
11783.27 185
11784.30 185
11785.32 205
11786.35 260
11787.37 240
11788.40 202
11789.42 230
11790.45 211
11791.47 225
11792.50 245
11793.52 219
11794.55 189
11795.57 224
11796.60 257
11797.63 232
11798.65 239
11799.68 214
11800.70 250
11801.73 240
11802.75 241
11803.78 204
11804.81 201
11805.83 222
11806.86 252
11807.88 226
11808.91 261
11809.94 200
11810.96 185
11811.99 229
11813.02 245
11814.04 233
11815.07 236
11816.09 217
11817.12 233
11818.15 228
11819.17 214
11820.20 179
11821.23 198
11822.25 178
11823.28 203
11824.31 224
11825.33 229
11826.36 248
11827.39 227
11828.42 232
11829.44 251
11830.47 245
11831.50 236
11832.52 231
11833.55 217
11834.58 252
11835.61 262
11836.63 229
11837.66 231
11838.69 235
11839.71 215
11840.74 196
11841.77 216
11842.80 244
11843.83 206
11844.85 215
11845.88 269
11846.91 345
11847.94 259
11848.96 263
11849.99 236
11851.02 255
11852.05 275
11853.08 266
11854.10 252
11855.13 211
11856.16 263
11857.19 261
11858.22 268
11859.24 270
11860.27 286
11861.30 261
11862.33 317
11863.36 277
11864.39 289
11865.42 273
11866.44 244
11867.47 279
11868.50 276
11869.53 301
11870.56 314
11871.59 310
11872.62 259
11873.65 281
11874.67 267
11875.70 318
11876.73 329
11877.76 297
11878.79 289
11879.82 349
11880.85 273
11881.88 315
11882.91 349
11883.94 330
11884.97 367
11886.00 343
11887.03 311
11888.06 279
11889.09 316
11890.11 329
11891.14 344
11892.17 341
11893.20 361
11894.23 342
11895.26 410
11896.29 398
11897.32 412
11898.35 385
11899.38 433
11900.41 421
11901.44 420
11902.47 392
11903.50 417
11904.53 456
11905.56 396
11906.59 407
11907.63 402
11908.66 424
11909.69 389
11910.72 371
11911.75 364
11912.78 369
11913.81 368
11914.84 389
11915.87 370
11916.90 348
11917.93 345
11918.96 396
11919.99 408
11921.02 348
11922.06 344
11923.09 362
11924.12 383
11925.15 428
11926.18 455
11927.21 512
11928.24 503
11929.27 576
11930.31 565
11931.34 595
11932.37 582
11933.40 533
11934.43 548
11935.46 528
11936.49 515
11937.53 469
11938.56 414
11939.59 436
11940.62 399
11941.65 411
11942.69 435
11943.72 413
11944.75 363
11945.78 363
11946.81 380
11947.85 427
11948.88 349
11949.91 354
11950.94 380
11951.97 370
11953.01 340
11954.04 316
11955.07 328
11956.10 312
11957.14 336
11958.17 327
11959.20 296
11960.24 319
11961.27 317
11962.30 345
11963.33 300
11964.37 290
11965.40 305
11966.43 282
11967.47 332
11968.50 347
11969.53 308
11970.56 328
11971.60 267
11972.63 264
11973.66 274
11974.70 303
11975.73 288
11976.76 302
11977.80 296
11978.83 335
11979.86 311
11980.90 285
11981.93 241
11982.97 275
11984.00 317
11985.03 301
11986.07 262
11987.10 240
11988.13 262
11989.17 297
11990.20 290
11991.24 310
11992.27 313
11993.30 302
11994.34 290
11995.37 292
11996.41 307
11997.44 294
11998.48 306
11999.51 283
12000.54 315
12001.58 308
12002.61 294
12003.65 284
12004.68 296
12005.72 291
12006.75 296
12007.79 297
12008.82 320
12009.86 281
12010.89 306
12011.93 306
12012.96 301
12014.00 280
12015.03 314
12016.07 320
12017.10 319
12018.14 318
12019.17 307
12020.21 334
12021.24 298
12022.28 292
12023.31 299
12024.35 292
12025.38 300
12026.42 311
12027.46 334
12028.49 311
12029.53 286
12030.56 359
12031.60 365
12032.63 353
12033.67 340
12034.71 317
12035.74 288
12036.78 302
12037.81 322
12038.85 319
12039.89 306
12040.92 280
12041.96 300
12042.99 276
12044.03 285
12045.07 320
12046.10 307
12047.14 299
12048.18 317
12049.21 317
12050.25 303
12051.29 289
12052.32 345
12053.36 314
12054.40 299
12055.43 300
12056.47 336
12057.51 334
12058.54 341
12059.58 294
12060.62 336
12061.65 342
12062.69 328
12063.73 342
12064.77 269
12065.80 327
12066.84 312
12067.88 308
12068.92 300
12069.95 303
12070.99 388
12072.03 385
12073.07 331
12074.10 296
12075.14 355
12076.18 301
12077.22 321
12078.25 387
12079.29 353
12080.33 334
12081.37 330
12082.41 330
12083.44 358
12084.48 371
12085.52 329
12086.56 335
12087.60 359
12088.63 341
12089.67 337
12090.71 341
12091.75 320
12092.79 335
12093.83 352
12094.86 367
12095.90 358
12096.94 412
12097.98 405
12099.02 415
12100.06 395
12101.10 454
12102.13 445
12103.17 484
12104.21 465
12105.25 459
12106.29 423
12107.33 449
12108.37 381
12109.41 330
12110.45 331
12111.49 332
12112.53 296
12113.56 312
12114.60 300
12115.64 333
12116.68 326
12117.72 311
12118.76 286
12119.80 287
12120.84 304
12121.88 292
12122.92 300
12123.96 263
12125.00 269
12126.04 313
12127.08 261
12128.12 267
12129.16 272
12130.20 242
12131.24 262
12132.28 260
12133.32 256
12134.36 257
12135.40 297
12136.44 294
12137.48 270
12138.52 279
12139.56 311
12140.60 253
12141.64 266
12142.68 246
12143.72 256
12144.76 260
12145.81 247
12146.85 260
12147.89 237
12148.93 240
12149.97 232
12151.01 235
12152.05 238
12153.09 250
12154.13 230
12155.17 274
12156.21 222
12157.26 228
12158.30 239
12159.34 260
12160.38 226
12161.42 236
12162.46 264
12163.50 270
12164.55 259
12165.59 239
12166.63 236
12167.67 206
12168.71 237
12169.75 262
12170.80 238
12171.84 238
12172.88 230
12173.92 262
12174.96 232
12176.00 235
12177.05 260
12178.09 241
12179.13 253
12180.17 190
12181.22 226
12182.26 247
12183.30 226
12184.34 245
12185.38 206
12186.43 237
12187.47 256
12188.51 242
12189.55 296
12190.60 277
12191.64 239
12192.68 236
12193.72 255
12194.77 227
12195.81 217
12196.85 226
12197.90 256
12198.94 231
12199.98 221
12201.03 250
12202.07 262
12203.11 232
12204.15 210
12205.20 236
12206.24 276
12207.28 250
12208.33 227
12209.37 227
12210.41 264
12211.46 262
12212.50 259
12213.55 264
12214.59 255
12215.63 233
12216.68 217
12217.72 203
12218.76 267
12219.81 262
12220.85 264
12221.90 229
12222.94 250
12223.98 243
12225.03 216
12226.07 252
12227.12 246
12228.16 196
12229.20 236
12230.25 246
12231.29 284
12232.34 245
12233.38 232
12234.43 255
12235.47 201
12236.52 237
12237.56 219
12238.61 217
12239.65 239
12240.69 227
12241.74 252
12242.78 255
12243.83 211
12244.87 224
12245.92 227
12246.96 229
12248.01 212
12249.05 185
12250.10 206
12251.14 238
12252.19 246
12253.24 229
12254.28 207
12255.33 187
12256.37 232
12257.42 210
12258.46 237
12259.51 197
12260.55 159
12261.60 225
12262.64 228
12263.69 226
12264.74 194
12265.78 204
12266.83 221
12267.87 243
12268.92 209
12269.97 235
12271.01 206
12272.06 220
12273.10 212
12274.15 180
12275.20 217
12276.24 218
12277.29 248
12278.34 198
12279.38 199
12280.43 183
12281.47 209
12282.52 250
12283.57 224
12284.61 207
12285.66 199
12286.71 221
12287.75 220
12288.80 215
12289.85 224
12290.90 228
12291.94 237
12292.99 197
12294.04 185
12295.08 198
12296.13 213
12297.18 228
12298.22 207
12299.27 181
12300.32 203
12301.37 223
12302.41 218
12303.46 228
12304.51 199
12305.56 203
12306.60 226
12307.65 224
12308.70 218
12309.75 167
12310.79 229
12311.84 240
12312.89 236
12313.94 230
12314.99 198
12316.03 211
12317.08 210
12318.13 199
12319.18 236
12320.23 176
12321.27 206
12322.32 206
12323.37 214
12324.42 190
12325.47 197
12326.52 190
12327.56 176
12328.61 202
12329.66 213
12330.71 198
12331.76 192
12332.81 189
12333.86 194
12334.91 240
12335.95 236
12337.00 175
12338.05 194
12339.10 189
12340.15 215
12341.20 165
12342.25 182
12343.30 204
12344.35 181
12345.40 198
12346.44 209
12347.49 203
12348.54 211
12349.59 198
12350.64 187
12351.69 205
12352.74 220
12353.79 224
12354.84 194
12355.89 236
12356.94 213
12357.99 227
12359.04 206
12360.09 211
12361.14 187
12362.19 253
12363.24 234
12364.29 232
12365.34 207
12366.39 191
12367.44 199
12368.49 225
12369.54 211
12370.59 195
12371.64 185
12372.69 209
12373.74 223
12374.79 209
12375.84 205
12376.89 257
12377.94 226
12378.99 218
12380.05 200
12381.10 174
12382.15 180
12383.20 208
12384.25 200
12385.30 174
12386.35 196
12387.40 204
12388.45 178
12389.50 200
12390.55 168
12391.61 191
12392.66 186
12393.71 187
12394.76 213
12395.81 212
12396.86 219
12397.91 202
12398.97 221
12400.02 226
12401.07 211
12402.12 216
12403.17 165
12404.22 222
12405.28 203
12406.33 253
12407.38 254
12408.43 251
12409.48 243
12410.53 226
12411.59 235
12412.64 276
12413.69 242
12414.74 244
12415.80 221
12416.85 237
12417.90 239
12418.95 207
12420.00 226
12421.06 223
12422.11 245
12423.16 227
12424.21 221
12425.27 208
12426.32 196
12427.37 193
12428.43 194
12429.48 220
12430.53 235
12431.58 213
12432.64 235
12433.69 222
12434.74 200
12435.80 223
12436.85 194
12437.90 237
12438.96 230
12440.01 206
12441.06 224
12442.12 225
12443.17 188
12444.22 264
12445.28 235
12446.33 197
12447.38 214
12448.44 206
12449.49 235
12450.54 235
12451.60 223
12452.65 227
12453.71 252
12454.76 260
12455.81 238
12456.87 234
12457.92 219
12458.98 203
12460.03 231
12461.08 228
12462.14 227
12463.19 253
12464.25 250
12465.30 231
12466.35 263
12467.41 268
12468.46 248
12469.52 277
12470.57 277
12471.63 291
12472.68 309
12473.74 404
12474.79 414
12475.85 357
12476.90 401
12477.96 383
12479.01 388
12480.07 385
12481.12 385
12482.18 375
12483.23 334
12484.29 295
12485.34 311
12486.40 275
12487.45 259
12488.51 252
12489.56 222
12490.62 272
12491.67 243
12492.73 278
12493.78 257
12494.84 214
12495.90 258
12496.95 245
12498.01 215
12499.06 234
12500.12 237
12501.17 240
12502.23 246
12503.29 237
12504.34 236
12505.40 271
12506.45 227
12507.51 219
12508.57 212
12509.62 183
12510.68 224
12511.73 188
12512.79 164
12513.85 200
12514.90 236
12515.96 261
12517.02 207
12518.07 195
12519.13 201
12520.19 189
12521.24 231
12522.30 179
12523.36 219
12524.41 222
12525.47 186
12526.53 196
12527.58 164
12528.64 218
12529.70 233
12530.76 200
12531.81 202
12532.87 198
12533.93 224
12534.98 209
12536.04 226
12537.10 234
12538.16 196
12539.21 210
12540.27 240
12541.33 210
12542.39 187
12543.44 179
12544.50 254
12545.56 237
12546.62 233
12547.68 242
12548.73 242
12549.79 256
12550.85 220
12551.91 232
12552.96 257
12554.02 259
12555.08 307
12556.14 322
12557.20 264
12558.26 267
12559.31 299
12560.37 278
12561.43 276
12562.49 274
12563.55 295
12564.61 263
12565.66 266
12566.72 251
12567.78 233
12568.84 227
12569.90 224
12570.96 212
12572.02 248
12573.08 232
12574.13 247
12575.19 225
12576.25 251
12577.31 203
12578.37 206
12579.43 246
12580.49 222
12581.55 225
12582.61 186
12583.67 244
12584.73 202
12585.79 210
12586.85 214
12587.91 197
12588.96 196
12590.02 207
12591.08 244
12592.14 224
12593.20 244
12594.26 203
12595.32 221
12596.38 230
12597.44 211
12598.50 199
12599.56 199
12600.62 200
12601.68 213
12602.74 220
12603.80 219
12604.86 224
12605.92 228
12606.98 199
12608.04 214
12609.10 188
12610.17 219
12611.23 226
12612.29 192
12613.35 185
12614.41 215
12615.47 224
12616.53 218
12617.59 194
12618.65 203
12619.71 162
12620.77 200
12621.83 227
12622.89 194
12623.95 176
12625.02 171
12626.08 198
12627.14 204
12628.20 184
12629.26 198
12630.32 207
12631.38 178
12632.44 227
12633.51 198
12634.57 180
12635.63 160
12636.69 180
12637.75 176
12638.81 197
12639.88 150
12640.94 191
12642.00 226
12643.06 160
12644.12 189
12645.18 203
12646.25 199
12647.31 216
12648.37 196
12649.43 194
12650.50 182
12651.56 171
12652.62 191
12653.68 190
12654.74 166
12655.81 189
12656.87 175
12657.93 196
12658.99 182
12660.06 175
12661.12 191
12662.18 176
12663.24 203
12664.31 192
12665.37 187
12666.43 162
12667.50 179
12668.56 217
12669.62 201
12670.68 188
12671.75 173
12672.81 182
12673.87 173
12674.94 202
12676.00 181
12677.06 178
12678.13 204
12679.19 190
12680.25 184
12681.32 162
12682.38 157
12683.44 158
12684.51 168
12685.57 163
12686.63 179
12687.70 184
12688.76 190
12689.83 156
12690.89 154
12691.95 167
12693.02 179
12694.08 156
12695.15 173
12696.21 152
12697.27 171
12698.34 181
12699.40 207
12700.47 174
12701.53 175
12702.60 190
12703.66 173
12704.72 157
12705.79 188
12706.85 207
12707.92 146
12708.98 179
12710.05 196
12711.11 198
12712.18 177
12713.24 179
12714.31 164
12715.37 169
12716.44 166
12717.50 174
12718.57 196
12719.63 179
12720.70 161
12721.76 193
12722.83 185
12723.89 201
12724.96 180
12726.02 209
12727.09 174
12728.15 152
12729.22 185
12730.28 177
12731.35 186
12732.41 211
12733.48 188
12734.55 213
12735.61 175
12736.68 140
12737.74 187
12738.81 163
12739.88 172
12740.94 183
12742.01 164
12743.07 178
12744.14 176
12745.21 173
12746.27 177
12747.34 169
12748.40 189
12749.47 188
12750.54 178
12751.60 189
12752.67 157
12753.74 171
12754.80 175
12755.87 172
12756.94 172
12758.00 150
12759.07 174
12760.14 186
12761.20 181
12762.27 168
12763.34 162
12764.40 158
12765.47 169
12766.54 148
12767.60 165
12768.67 170
12769.74 170
12770.81 147
12771.87 159
12772.94 140
12774.01 171
12775.08 170
12776.14 133
12777.21 148
12778.28 166
12779.35 128
12780.41 156
12781.48 165
12782.55 145
12783.62 147
12784.68 169
12785.75 179
12786.82 150
12787.89 150
12788.96 174
12790.02 161
12791.09 137
12792.16 140
12793.23 151
12794.30 155
12795.36 158
12796.43 132
12797.50 147
12798.57 162
12799.64 191
12800.71 154
12801.77 137
12802.84 148
12803.91 140
12804.98 178
12806.05 166
12807.12 167
12808.19 152
12809.25 187
12810.32 144
12811.39 168
12812.46 179
12813.53 172
12814.60 185
12815.67 165
12816.74 155
12817.81 183
12818.88 177
12819.95 174
12821.01 152
12822.08 188
12823.15 186
12824.22 183
12825.29 159
12826.36 161
12827.43 146
12828.50 160
12829.57 207
12830.64 177
12831.71 149
12832.78 176
12833.85 180
12834.92 170
12835.99 151
12837.06 160
12838.13 184
12839.20 207
12840.27 139
12841.34 179
12842.41 167
12843.48 155
12844.55 148
12845.62 165
12846.69 175
12847.76 162
12848.83 165
12849.90 179
12850.97 157
12852.04 143
12853.11 156
12854.19 175
12855.26 170
12856.33 174
12857.40 169
12858.47 166
12859.54 172
12860.61 154
12861.68 148
12862.75 144
12863.82 150
12864.89 172
12865.97 167
12867.04 168
12868.11 151
12869.18 159
12870.25 157
12871.32 165
12872.39 175
12873.47 195
12874.54 163
12875.61 140
12876.68 141
12877.75 139
12878.82 145
12879.90 159
12880.97 167
12882.04 173
12883.11 151
12884.18 178
12885.25 169
12886.33 182
12887.40 154
12888.47 141
12889.54 137
12890.62 148
12891.69 168
12892.76 166
12893.83 155
12894.90 177
12895.98 179
12897.05 159
12898.12 156
12899.19 160
12900.27 165
12901.34 146
12902.41 150
12903.49 145
12904.56 185
12905.63 153
12906.70 161
12907.78 148
12908.85 145
12909.92 151
12911.00 175
12912.07 180
12913.14 161
12914.22 137
12915.29 140
12916.36 161
12917.44 164
12918.51 135
12919.58 158
12920.66 155
12921.73 163
12922.80 160
12923.88 194
12924.95 148
12926.02 163
12927.10 171
12928.17 212
12929.24 193
12930.32 183
12931.39 197
12932.47 163
12933.54 180
12934.61 153
12935.69 145
12936.76 165
12937.84 154
12938.91 163
12939.99 162
12941.06 146
12942.13 169
12943.21 155
12944.28 135
12945.36 160
12946.43 167
12947.51 152
12948.58 175
12949.66 153
12950.73 161
12951.81 190
12952.88 140
12953.95 151
12955.03 188
12956.10 169
12957.18 199
12958.25 170
12959.33 183
12960.40 158
12961.48 176
12962.56 183
12963.63 190
12964.71 161
12965.78 179
12966.86 175
12967.93 162
12969.01 157
12970.08 143
12971.16 165
12972.23 164
12973.31 149
12974.39 179
12975.46 154
12976.54 160
12977.61 172
12978.69 175
12979.76 164
12980.84 142
12981.92 148
12982.99 143
12984.07 157
12985.14 146
12986.22 150
12987.30 178
12988.37 184
12989.45 158
12990.53 161
12991.60 181
12992.68 188
12993.76 179
12994.83 168
12995.91 134
12996.99 119
12998.06 134
12999.14 140
13000.22 154
13001.29 173
13002.37 162
13003.45 178
13004.52 169
13005.60 174
13006.68 168
13007.75 178
13008.83 156
13009.91 167
13010.99 169
13012.06 174
13013.14 165
13014.22 197
13015.30 182
13016.37 124
13017.45 119
13018.53 138
13019.61 168
13020.68 159
13021.76 153
13022.84 167
13023.92 162
13024.99 167
13026.07 185
13027.15 209
13028.23 197
13029.31 163
13030.38 194
13031.46 173
13032.54 159
13033.62 201
13034.70 186
13035.77 173
13036.85 198
13037.93 202
13039.01 194
13040.09 165
13041.17 164
13042.24 154
13043.32 143
13044.40 153
13045.48 198
13046.56 158
13047.64 153
13048.72 142
13049.80 136
13050.87 161
13051.95 158
13053.03 149
13054.11 176
13055.19 164
13056.27 154
13057.35 152
13058.43 163
13059.51 191
13060.59 170
13061.67 173
13062.74 179
13063.82 165
13064.90 173
13065.98 156
13067.06 158
13068.14 179
13069.22 199
13070.30 168
13071.38 155
13072.46 164
13073.54 158
13074.62 185
13075.70 152
13076.78 156
13077.86 130
13078.94 180
13080.02 168
13081.10 170
13082.18 184
13083.26 187
13084.34 166
13085.42 135
13086.50 134
13087.58 141
13088.66 161
13089.74 180
13090.82 166
13091.90 140
13092.99 174
13094.07 181
13095.15 169
13096.23 167
13097.31 150
13098.39 161
13099.47 149
13100.55 157
13101.63 152
13102.71 136
13103.79 167
13104.88 168
13105.96 189
13107.04 188
13108.12 178
13109.20 165
13110.28 168
13111.36 156
13112.44 184
13113.53 143
13114.61 159
13115.69 164
13116.77 138
13117.85 173
13118.93 152
13120.02 133
13121.10 184
13122.18 178
13123.26 153
13124.34 182
13125.42 167
13126.51 161
13127.59 166
13128.67 158
13129.75 169
13130.84 170
13131.92 159
13133.00 165
13134.08 162
13135.16 138
13136.25 180
13137.33 186
13138.41 165
13139.49 136
13140.58 141
13141.66 149
13142.74 134
13143.82 156
13144.91 169
13145.99 170
13147.07 166
13148.16 150
13149.24 155
13150.32 161
13151.41 187
13152.49 197
13153.57 181
13154.65 210
13155.74 163
13156.82 161
13157.90 185
13158.99 196
13160.07 210
13161.15 163
13162.24 202
13163.32 191
13164.40 192
13165.49 185
13166.57 178
13167.66 195
13168.74 178
13169.82 182
13170.91 159
13171.99 147
13173.08 160
13174.16 170
13175.24 152
13176.33 162
13177.41 183
13178.50 190
13179.58 160
13180.66 165
13181.75 194
13182.83 206
13183.92 209
13185.00 207
13186.09 180
13187.17 189
13188.25 216
13189.34 178
13190.42 192
13191.51 179
13192.59 183
13193.68 194
13194.76 179
13195.85 186
13196.93 184
13198.02 165
13199.10 216
13200.19 182
13201.27 213
13202.36 212
13203.44 188
13204.53 187
13205.61 198
13206.70 192
13207.78 205
13208.87 192
13209.96 204
13211.04 184
13212.13 165
13213.21 209
13214.30 188
13215.38 160
13216.47 191
13217.55 206
13218.64 184
13219.73 181
13220.81 191
13221.90 198
13222.98 187
13224.07 200
13225.16 200
13226.24 182
13227.33 196
13228.41 216
13229.50 176
13230.59 200
13231.67 226
13232.76 200
13233.85 199
13234.93 211
13236.02 224
13237.11 211
13238.19 202
13239.28 179
13240.37 183
13241.45 193
13242.54 195
13243.63 218
13244.71 180
13245.80 215
13246.89 202
13247.97 186
13249.06 190
13250.15 182
13251.24 216
13252.32 221
13253.41 179
13254.50 196
13255.58 199
13256.67 221
13257.76 238
13258.85 211
13259.93 203
13261.02 191
13262.11 202
13263.20 207
13264.28 202
13265.37 199
13266.46 195
13267.55 193
13268.64 206
13269.72 236
13270.81 210
13271.90 209
13272.99 204
13274.08 206
13275.16 219
13276.25 214
13277.34 192
13278.43 219
13279.52 201
13280.61 222
13281.69 232
13282.78 236
13283.87 204
13284.96 191
13286.05 209
13287.14 232
13288.23 220
13289.31 236
13290.40 255
13291.49 224
13292.58 231
13293.67 223
13294.76 218
13295.85 224
13296.94 233
13298.03 249
13299.11 226
13300.20 219
13301.29 255
13302.38 222
13303.47 246
13304.56 280
13305.65 236
13306.74 247
13307.83 273
13308.92 255
13310.01 241
13311.10 227
13312.19 277
13313.28 301
13314.37 251
13315.46 276
13316.55 266
13317.64 278
13318.73 226
13319.82 248
13320.91 265
13322.00 272
13323.09 235
13324.18 209
13325.27 228
13326.36 236
13327.45 264
13328.54 262
13329.63 242
13330.72 270
13331.81 251
13332.90 284
13333.99 251
13335.08 241
13336.17 217
13337.26 239
13338.35 261
13339.44 269
13340.53 248
13341.62 219
13342.72 267
13343.81 278
13344.90 265
13345.99 267
13347.08 267
13348.17 261
13349.26 247
13350.35 237
13351.44 286
13352.54 276
13353.63 294
13354.72 312
13355.81 265
13356.90 267
13357.99 247
13359.08 274
13360.18 303
13361.27 296
13362.36 282
13363.45 350
13364.54 317
13365.63 298
13366.73 288
13367.82 318
13368.91 295
13370.00 335
13371.09 309
13372.19 304
13373.28 348
13374.37 305
13375.46 279
13376.56 237
13377.65 296
13378.74 282
13379.83 304
13380.93 271
13382.02 230
13383.11 287
13384.20 275
13385.30 273
13386.39 263
13387.48 251
13388.57 272
13389.67 260
13390.76 284
13391.85 254
13392.95 243
13394.04 217
13395.13 263
13396.22 274
13397.32 228
13398.41 251
13399.50 251
13400.60 245
13401.69 250
13402.78 238
13403.88 258
13404.97 232
13406.06 222
13407.16 245
13408.25 244
13409.35 207
13410.44 243
13411.53 215
13412.63 262
13413.72 238
13414.81 246
13415.91 238
13417.00 208
13418.10 264
13419.19 264
13420.28 204
13421.38 226
13422.47 271
13423.57 264
13424.66 233
13425.76 239
13426.85 230
13427.94 213
13429.04 240
13430.13 263
13431.23 226
13432.32 250
13433.42 252
13434.51 215
13435.61 260
13436.70 255
13437.80 285
13438.89 204
13439.99 255
13441.08 272
13442.18 268
13443.27 261
13444.37 270
13445.46 228
13446.56 263
13447.65 236
13448.75 271
13449.84 247
13450.94 271
13452.03 279
13453.13 246
13454.22 246
13455.32 236
13456.41 254
13457.51 324
13458.61 370
13459.70 264
13460.80 264
13461.89 329
13462.99 305
13464.08 304
13465.18 274
13466.28 237
13467.37 248
13468.47 280
13469.56 283
13470.66 288
13471.76 298
13472.85 275
13473.95 293
13475.05 251
13476.14 273
13477.24 292
13478.33 308
13479.43 266
13480.53 281
13481.62 315
13482.72 261
13483.82 272
13484.91 310
13486.01 257
13487.11 286
13488.20 315
13489.30 308
13490.40 342
13491.50 346
13492.59 292
13493.69 320
13494.79 339
13495.88 330
13496.98 277
13498.08 295
13499.18 327
13500.27 325
13501.37 329
13502.47 331
13503.57 367
13504.66 353
13505.76 362
13506.86 354
13507.96 339
13509.05 294
13510.15 311
13511.25 309
13512.35 283
13513.44 284
13514.54 303
13515.64 275
13516.74 301
13517.84 315
13518.93 272
13520.03 242
13521.13 238
13522.23 248
13523.33 292
13524.43 281
13525.52 243
13526.62 256
13527.72 265
13528.82 247
13529.92 268
13531.02 272
13532.12 271
13533.21 260
13534.31 267
13535.41 250
13536.51 286
13537.61 243
13538.71 246
13539.81 231
13540.91 197
13542.01 203
13543.10 247
13544.20 231
13545.30 235
13546.40 248
13547.50 242
13548.60 248
13549.70 243
13550.80 226
13551.90 226
13553.00 246
13554.10 219
13555.20 248
13556.30 247
13557.40 232
13558.50 297
13559.60 233
13560.70 241
13561.80 254
13562.90 230
13564.00 230
13565.10 249
13566.20 275
13567.30 247
13568.40 236
13569.50 223
13570.60 255
13571.70 247
13572.80 239
13573.90 241
13575.00 212
13576.10 222
13577.20 251
13578.30 226
13579.40 230
13580.50 219
13581.60 250
13582.70 214
13583.80 229
13584.90 238
13586.00 216
13587.10 242
13588.21 234
13589.31 202
13590.41 227
13591.51 220
13592.61 252
13593.71 225
13594.81 234
13595.91 236
13597.01 282
13598.12 265
13599.22 253
13600.32 227
13601.42 227
13602.52 234
13603.62 223
13604.72 251
13605.83 258
13606.93 268
13608.03 285
13609.13 258
13610.23 198
13611.34 273
13612.44 231
13613.54 258
13614.64 237
13615.74 250
13616.85 244
13617.95 270
13619.05 259
13620.15 272
13621.25 219
13622.36 229
13623.46 229
13624.56 212
13625.66 244
13626.77 219
13627.87 249
13628.97 264
13630.07 235
13631.18 244
13632.28 254
13633.38 274
13634.48 270
13635.59 221
13636.69 246
13637.79 229
13638.90 230
13640.00 260
13641.10 266
13642.21 229
13643.31 273
13644.41 267
13645.52 246
13646.62 253
13647.72 251
13648.83 239
13649.93 234
13651.03 225
13652.14 249
13653.24 248
13654.34 237
13655.45 232
13656.55 265
13657.65 222
13658.76 261
13659.86 250
13660.97 258
13662.07 220
13663.17 232
13664.28 237
13665.38 245
13666.49 257
13667.59 272
13668.69 261
13669.80 233
13670.90 257
13672.01 254
13673.11 218
13674.22 217
13675.32 228
13676.42 277
13677.53 264
13678.63 237
13679.74 258
13680.84 249
13681.95 244
13683.05 223
13684.16 224
13685.26 221
13686.37 225
13687.47 244
13688.58 261
13689.68 289
13690.79 244
13691.89 263
13693.00 245
13694.10 294
13695.21 262
13696.31 249
13697.42 245
13698.52 221
13699.63 246
13700.73 254
13701.84 219
13702.95 233
13704.05 250
13705.16 267
13706.26 292
13707.37 249
13708.47 253
13709.58 265
13710.69 299
13711.79 250
13712.90 278
13714.00 272
13715.11 311
13716.22 284
13717.32 262
13718.43 329
13719.53 267
13720.64 290
13721.75 315
13722.85 319
13723.96 294
13725.07 319
13726.17 275
13727.28 326
13728.39 299
13729.49 328
13730.60 320
13731.71 295
13732.81 318
13733.92 325
13735.03 331
13736.13 337
13737.24 311
13738.35 309
13739.46 305
13740.56 308
13741.67 301
13742.78 304
13743.88 342
13744.99 332
13746.10 340
13747.21 282
13748.31 312
13749.42 323
13750.53 312
13751.64 328
13752.74 275
13753.85 309
13754.96 342
13756.07 356
13757.17 341
13758.28 338
13759.39 353
13760.50 366
13761.61 421
13762.71 396
13763.82 366
13764.93 403
13766.04 453
13767.15 487
13768.25 501
13769.36 517
13770.47 534
13771.58 547
13772.69 567
13773.80 544
13774.90 515
13776.01 540
13777.12 562
13778.23 547
13779.34 535
13780.45 542
13781.56 474
13782.67 452
13783.77 486
13784.88 444
13785.99 429
13787.10 398
13788.21 391
13789.32 381
13790.43 378
13791.54 342
13792.65 383
13793.76 350
13794.86 334
13795.97 327
13797.08 346
13798.19 333
13799.30 350
13800.41 377
13801.52 329
13802.63 316
13803.74 304
13804.85 311
13805.96 313
13807.07 351
13808.18 318
13809.29 288
13810.40 302
13811.51 290
13812.62 262
13813.73 272
13814.84 306
13815.95 296
13817.06 300
13818.17 287
13819.28 258
13820.39 256
13821.50 290
13822.61 311
13823.72 278
13824.83 260
13825.94 283
13827.05 283
13828.16 250
13829.27 258
13830.39 229
13831.50 238
13832.61 251
13833.72 243
13834.83 267
13835.94 246
13837.05 241
13838.16 248
13839.27 247
13840.38 268
13841.50 263
13842.61 247
13843.72 245
13844.83 229
13845.94 222
13847.05 243
13848.16 253
13849.27 226
13850.39 267
13851.50 262
13852.61 257
13853.72 258
13854.83 251
13855.94 314
13857.06 246
13858.17 292
13859.28 272
13860.39 270
13861.50 264
13862.62 289
13863.73 251
13864.84 260
13865.95 277
13867.06 297
13868.18 282
13869.29 281
13870.40 254
13871.51 283
13872.63 319
13873.74 281
13874.85 309
13875.96 278
13877.08 267
13878.19 296
13879.30 255
13880.41 219
13881.53 279
13882.64 300
13883.75 294
13884.87 272
13885.98 264
13887.09 254
13888.20 230
13889.32 270
13890.43 282
13891.54 324
13892.66 275
13893.77 278
13894.88 257
13896.00 280
13897.11 303
13898.22 266
13899.34 256
13900.45 307
13901.56 299
13902.68 271
13903.79 276
13904.91 258
13906.02 263
13907.13 296
13908.25 254
13909.36 233
13910.48 244
13911.59 263
13912.70 293
13913.82 255
13914.93 243
13916.05 250
13917.16 292
13918.27 251
13919.39 233
13920.50 250
13921.62 238
13922.73 250
13923.85 253
13924.96 253
13926.08 228
13927.19 254
13928.30 278
13929.42 229
13930.53 245
13931.65 235
13932.76 245
13933.88 219
13934.99 245
13936.11 234
13937.22 227
13938.34 230
13939.45 232
13940.57 239
13941.68 221
13942.80 211
13943.91 236
13945.03 203
13946.15 213
13947.26 223
13948.38 187
13949.49 255
13950.61 241
13951.72 184
13952.84 209
13953.95 208
13955.07 239
13956.19 220
13957.30 251
13958.42 220
13959.53 248
13960.65 254
13961.77 221
13962.88 258
13964.00 212
13965.11 219
13966.23 237
13967.35 220
13968.46 221
13969.58 202
13970.69 202
13971.81 222
13972.93 229
13974.04 264
13975.16 208
13976.28 187
13977.39 217
13978.51 214
13979.63 221
13980.74 209
13981.86 210
13982.98 182
13984.09 188
13985.21 204
13986.33 210
13987.45 246
13988.56 235
13989.68 205
13990.80 204
13991.91 176
13993.03 202
13994.15 206
13995.27 224
13996.38 232
13997.50 201
13998.62 265
13999.74 206
14000.85 226
14001.97 208
14003.09 189
14004.21 184
14005.32 227
14006.44 212
14007.56 225
14008.68 238
14009.80 223
14010.91 204
14012.03 188
14013.15 200
14014.27 215
14015.39 194
14016.50 186
14017.62 211
14018.74 199
14019.86 241
14020.98 245
14022.10 224
14023.21 211
14024.33 215
14025.45 228
14026.57 193
14027.69 219
14028.81 222
14029.93 210
14031.04 193
14032.16 198
14033.28 195
14034.40 199
14035.52 208
14036.64 182
14037.76 215
14038.88 213
14040.00 214
14041.12 216
14042.23 207
14043.35 224
14044.47 214
14045.59 243
14046.71 211
14047.83 197
14048.95 231
14050.07 227
14051.19 206
14052.31 215
14053.43 217
14054.55 241
14055.67 232
14056.79 197
14057.91 230
14059.03 214
14060.15 249
14061.27 232
14062.39 232
14063.51 299
14064.63 258
14065.75 233
14066.87 222
14067.99 228
14069.11 253
14070.23 241
14071.35 275
14072.47 248
14073.59 233
14074.71 241
14075.83 294
14076.95 238
14078.07 262
14079.19 293
14080.31 259
14081.44 249
14082.56 248
14083.68 254
14084.80 286
14085.92 276
14087.04 257
14088.16 294
14089.28 306
14090.40 332
14091.52 319
14092.65 286
14093.77 331
14094.89 306
14096.01 345
14097.13 327
14098.25 326
14099.37 343
14100.50 292
14101.62 322
14102.74 344
14103.86 310
14104.98 340
14106.10 311
14107.23 301
14108.35 279
14109.47 289
14110.59 239
14111.71 273
14112.84 257
14113.96 256
14115.08 250
14116.20 234
14117.32 257
14118.45 208
14119.57 207
14120.69 268
14121.81 236
14122.94 244
14124.06 261
14125.18 246
14126.30 233
14127.43 220
14128.55 227
14129.67 255
14130.79 208
14131.92 223
14133.04 238
14134.16 247
14135.29 201
14136.41 232
14137.53 230
14138.66 231
14139.78 228
14140.90 250
14142.02 227
14143.15 213
14144.27 200
14145.39 229
14146.52 187
14147.64 232
14148.76 217
14149.89 202
14151.01 197
14152.14 210
14153.26 195
14154.38 214
14155.51 161
14156.63 193
14157.75 205
14158.88 164
14160.00 214
14161.13 207
14162.25 195
14163.37 232
14164.50 188
14165.62 209
14166.75 170
14167.87 178
14168.99 187
14170.12 211
14171.24 195
14172.37 199
14173.49 199
14174.62 165
14175.74 182
14176.87 185
14177.99 195
14179.12 189
14180.24 236
14181.36 194
14182.49 179
14183.61 189
14184.74 188
14185.86 191
14186.99 212
14188.11 214
14189.24 224
14190.36 215
14191.49 208
14192.62 210
14193.74 212
14194.87 212
14195.99 231
14197.12 223
14198.24 238
14199.37 211
14200.49 201
14201.62 220
14202.74 198
14203.87 166
14205.00 170
14206.12 206
14207.25 202
14208.37 184
14209.50 183
14210.62 222
14211.75 211
14212.88 226
14214.00 223
14215.13 237
14216.26 185
14217.38 193
14218.51 172
14219.63 207
14220.76 191
14221.89 244
14223.01 199
14224.14 197
14225.27 172
14226.39 193
14227.52 208
14228.65 200
14229.77 196
14230.90 175
14232.03 167
14233.15 217
14234.28 214
14235.41 177
14236.53 164
14237.66 182
14238.79 191
14239.91 183
14241.04 203
14242.17 195
14243.30 160
14244.42 177
14245.55 150
14246.68 175
14247.81 187
14248.93 185
14250.06 186
14251.19 192
14252.32 161
14253.44 176
14254.57 196
14255.70 225
14256.83 203
14257.95 166
14259.08 183
14260.21 204
14261.34 181
14262.47 185
14263.59 175
14264.72 177
14265.85 187
14266.98 171
14268.11 150
14269.23 195
14270.36 216
14271.49 163
14272.62 186
14273.75 186
14274.88 169
14276.01 217
14277.13 188
14278.26 186
14279.39 189
14280.52 182
14281.65 162
14282.78 198
14283.91 166
14285.04 174
14286.16 152
14287.29 148
14288.42 162
14289.55 159
14290.68 165
14291.81 168
14292.94 190
14294.07 157
14295.20 181
14296.33 175
14297.46 181
14298.59 167
14299.71 169
14300.84 155
14301.97 181
14303.10 143
14304.23 173
14305.36 162
14306.49 155
14307.62 175
14308.75 168
14309.88 182
14311.01 160
14312.14 151
14313.27 140
14314.40 152
14315.53 152
14316.66 137
14317.79 155
14318.92 176
14320.05 144
14321.18 133
14322.31 141
14323.44 146
14324.57 150
14325.70 160
14326.84 169
14327.97 179
14329.10 178
14330.23 157
14331.36 156
14332.49 154
14333.62 149
14334.75 170
14335.88 148
14337.01 162
14338.14 160
14339.27 160
14340.41 163
14341.54 159
14342.67 172
14343.80 154
14344.93 153
14346.06 183
14347.19 152
14348.32 173
14349.46 169
14350.59 146
14351.72 137
14352.85 146
14353.98 141
14355.11 181
14356.25 168
14357.38 168
14358.51 145
14359.64 166
14360.77 144
14361.90 157
14363.04 140
14364.17 166
14365.30 150
14366.43 176
14367.56 159
14368.70 159
14369.83 152
14370.96 146
14372.09 160
14373.23 143
14374.36 165
14375.49 131
14376.62 137
14377.76 162
14378.89 140
14380.02 163
14381.15 160
14382.29 152
14383.42 156
14384.55 131
14385.69 142
14386.82 138
14387.95 153
14389.08 108
14390.22 123
14391.35 126
14392.48 152
14393.62 150
14394.75 148
14395.88 150
14397.02 132
14398.15 131
14399.28 149
14400.42 149
14401.55 128
14402.68 130
14403.82 168
14404.95 144
14406.08 162
14407.22 134
14408.35 142
14409.49 133
14410.62 153
14411.75 132
14412.89 142
14414.02 133
14415.16 131
14416.29 163
14417.42 173
14418.56 159
14419.69 166
14420.83 171
14421.96 154
14423.10 166
14424.23 162
14425.36 142
14426.50 155
14427.63 145
14428.77 150
14429.90 138
14431.04 142
14432.17 128
14433.31 155
14434.44 133
14435.58 177
14436.71 147
14437.85 138
14438.98 188
14440.12 156
14441.25 135
14442.39 134
14443.52 189
14444.66 151
14445.79 134
14446.93 166
14448.06 171
14449.20 161
14450.33 155
14451.47 160
14452.60 173
14453.74 160
14454.87 174
14456.01 146
14457.15 155
14458.28 159
14459.42 159
14460.55 153
14461.69 139
14462.83 125
14463.96 127
14465.10 147
14466.23 151
14467.37 155
14468.51 117
14469.64 128
14470.78 144
14471.91 148
14473.05 158
14474.19 140
14475.32 145
14476.46 161
14477.60 180
14478.73 121
14479.87 162
14481.01 146
14482.14 185
14483.28 172
14484.42 169
14485.55 143
14486.69 144
14487.83 115
14488.96 143
14490.10 151
14491.24 147
14492.37 114
14493.51 168
14494.65 187
14495.79 186
14496.92 141
14498.06 150
14499.20 164
14500.34 176
14501.47 163
14502.61 145
14503.75 152
14504.89 167
14506.02 142
14507.16 155
14508.30 172
14509.44 171
14510.57 165
14511.71 161
14512.85 147
14513.99 157
14515.13 138
14516.26 149
14517.40 180
14518.54 165
14519.68 164
14520.82 171
14521.95 164
14523.09 164
14524.23 166
14525.37 132
14526.51 158
14527.65 173
14528.78 205
14529.92 176
14531.06 131
14532.20 155
14533.34 142
14534.48 165
14535.62 144
14536.76 161
14537.89 178
14539.03 172
14540.17 169
14541.31 166
14542.45 140
14543.59 176
14544.73 161
14545.87 158
14547.01 185
14548.15 161
14549.29 194
14550.42 156
14551.56 174
14552.70 149
14553.84 171
14554.98 160
14556.12 162
14557.26 179
14558.40 159
14559.54 157
14560.68 166
14561.82 168
14562.96 144
14564.10 216
14565.24 199
14566.38 183
14567.52 166
14568.66 174
14569.80 174
14570.94 182
14572.08 159
14573.22 174
14574.36 180
14575.50 175
14576.64 188
14577.78 231
14578.92 237
14580.06 191
14581.20 186
14582.35 168
14583.49 198
14584.63 227
14585.77 231
14586.91 228
14588.05 210
14589.19 218
14590.33 203
14591.47 198
14592.61 210
14593.75 177
14594.89 186
14596.04 213
14597.18 190
14598.32 183
14599.46 223
14600.60 242
14601.74 234
14602.88 279
14604.03 232
14605.17 214
14606.31 226
14607.45 228
14608.59 205
14609.73 204
14610.87 215
14612.02 209
14613.16 199
14614.30 221
14615.44 200
14616.58 208
14617.73 226
14618.87 253
14620.01 253
14621.15 242
14622.29 254
14623.44 247
14624.58 258
14625.72 254
14626.86 252
14628.01 293
14629.15 306
14630.29 279
14631.43 267
14632.58 277
14633.72 298
14634.86 294
14636.00 300
14637.15 289
14638.29 306
14639.43 277
14640.58 279
14641.72 268
14642.86 288
14644.00 234
14645.15 259
14646.29 248
14647.43 239
14648.58 230
14649.72 226
14650.86 265
14652.01 225
14653.15 230
14654.29 229
14655.44 210
14656.58 194
14657.72 205
14658.87 223
14660.01 199
14661.16 231
14662.30 211
14663.44 212
14664.59 216
14665.73 193
14666.87 182
14668.02 207
14669.16 202
14670.31 194
14671.45 211
14672.59 231
14673.74 196
14674.88 173
14676.03 163
14677.17 180
14678.32 176
14679.46 204
14680.60 197
14681.75 168
14682.89 161
14684.04 152
14685.18 167
14686.33 152
14687.47 163
14688.62 162
14689.76 169
14690.91 177
14692.05 147
14693.20 164
14694.34 142
14695.49 136
14696.63 153
14697.78 145
14698.92 159
14700.07 157
14701.21 152
14702.36 179
14703.50 182
14704.65 144
14705.79 168
14706.94 167
14708.09 151
14709.23 155
14710.38 168
14711.52 173
14712.67 196
14713.81 171
14714.96 145
14716.11 152
14717.25 190
14718.40 187
14719.54 147
14720.69 153
14721.84 180
14722.98 185
14724.13 167
14725.27 157
14726.42 172
14727.57 188
14728.71 203
14729.86 183
14731.01 131
14732.15 157
14733.30 167
14734.45 174
14735.59 159
14736.74 174
14737.88 166
14739.03 180
14740.18 169
14741.33 165
14742.47 140
14743.62 169
14744.77 198
14745.91 174
14747.06 160
14748.21 153
14749.35 174
14750.50 154
14751.65 148
14752.80 154
14753.94 151
14755.09 151
14756.24 142
14757.39 183
14758.53 170
14759.68 156
14760.83 162
14761.98 146
14763.12 129
14764.27 178
14765.42 144
14766.57 136
14767.71 137
14768.86 149
14770.01 134
14771.16 151
14772.31 152
14773.45 132
14774.60 136
14775.75 149
14776.90 141
14778.05 138
14779.20 132
14780.34 147
14781.49 173
14782.64 162
14783.79 143
14784.94 130
14786.09 145
14787.24 127
14788.38 121
14789.53 134
14790.68 134
14791.83 146
14792.98 177
14794.13 123
14795.28 144
14796.43 159
14797.57 152
14798.72 159
14799.87 146
14801.02 126
14802.17 147
14803.32 153
14804.47 134
14805.62 125
14806.77 141
14807.92 143
14809.07 127
14810.22 130
14811.37 128
14812.52 144
14813.67 114
14814.82 153
14815.97 126
14817.12 145
14818.26 126
14819.41 122
14820.56 104
14821.71 99
14822.86 127
14824.01 122
14825.16 140
14826.31 134
14827.47 110
14828.62 124
14829.77 137
14830.92 144
14832.07 147
14833.22 133
14834.37 118
14835.52 96
14836.67 114
14837.82 134
14838.97 147
14840.12 147
14841.27 127
14842.42 139
14843.57 116
14844.72 133
14845.87 136
14847.03 149
14848.18 113
14849.33 135
14850.48 132
14851.63 134
14852.78 118
14853.93 136
14855.08 142
14856.23 129
14857.39 108
14858.54 118
14859.69 123
14860.84 139
14861.99 132
14863.14 119
14864.29 103
14865.45 104
14866.60 125
14867.75 146
14868.90 137
14870.05 105
14871.21 123
14872.36 135
14873.51 131
14874.66 107
14875.81 141
14876.97 124
14878.12 134
14879.27 117
14880.42 141
14881.57 124
14882.73 109
14883.88 157
14885.03 146
14886.18 151
14887.34 128
14888.49 107
14889.64 134
14890.79 119
14891.95 116
14893.10 126
14894.25 126
14895.41 137
14896.56 129
14897.71 114
14898.86 123
14900.02 113
14901.17 143
14902.32 139
14903.48 117
14904.63 144
14905.78 121
14906.94 191
14908.09 145
14909.24 116
14910.40 114
14911.55 125
14912.70 142
14913.86 111
14915.01 112
14916.16 134
14917.32 139
14918.47 146
14919.63 126
14920.78 129
14921.93 140
14923.09 141
14924.24 126
14925.39 141
14926.55 145
14927.70 129
14928.86 139
14930.01 149
14931.17 128
14932.32 129
14933.47 136
14934.63 122
14935.78 151
14936.94 126
14938.09 142
14939.25 137
14940.40 120
14941.56 122
14942.71 142
14943.86 157
14945.02 143
14946.17 164
14947.33 135
14948.48 146
14949.64 145
14950.79 162
14951.95 140
14953.10 127
14954.26 171
14955.41 140
14956.57 142
14957.72 171
14958.88 161
14960.04 141
14961.19 123
14962.35 148
14963.50 123
14964.66 137
14965.81 125
14966.97 129
14968.12 135
14969.28 155
14970.44 146
14971.59 143
14972.75 150
14973.90 150
14975.06 145
14976.21 137
14977.37 124
14978.53 128
14979.68 144
14980.84 136
14981.99 123
14983.15 128
14984.31 130
14985.46 152
14986.62 125
14987.78 114
14988.93 119
14990.09 137
14991.25 126
14992.40 118
14993.56 105
14994.72 115
14995.87 125
14997.03 135
14998.19 138
14999.34 105
15000.50 105
15001.66 117
15002.81 98
15003.97 114
15005.13 114
15006.29 120
15007.44 136
15008.60 112
15009.76 121
15010.91 104
15012.07 122
15013.23 140
15014.39 152
15015.54 135
15016.70 132
15017.86 111
15019.02 99
15020.17 110
15021.33 113
15022.49 104
15023.65 111
15024.81 121
15025.96 99
15027.12 97
15028.28 118
15029.44 134
15030.59 119
15031.75 121
15032.91 98
15034.07 119
15035.23 122
15036.39 116
15037.54 116
15038.70 100
15039.86 119
15041.02 124
15042.18 110
15043.34 114
15044.50 150
15045.65 112
15046.81 130
15047.97 134
15049.13 95
15050.29 105
15051.45 122
15052.61 108
15053.77 124
15054.92 123
15056.08 134
15057.24 127
15058.40 106
15059.56 103
15060.72 98
15061.88 97
15063.04 104
15064.20 128
15065.36 99
15066.52 102
15067.68 112
15068.84 110
15070.00 127
15071.16 120
15072.32 101
15073.47 111
15074.63 147
15075.79 106
15076.95 127
15078.11 118
15079.27 112
15080.43 124
15081.59 119
15082.75 157
15083.91 107
15085.07 114
15086.23 121
15087.39 115
15088.56 97
15089.72 99
15090.88 95
15092.04 123
15093.20 110
15094.36 127
15095.52 98
15096.68 113
15097.84 117
15099.00 109
15100.16 108
15101.32 107
15102.48 109
15103.64 104
15104.80 109
15105.97 116
15107.13 139
15108.29 125
15109.45 133
15110.61 118
15111.77 121
15112.93 120
15114.09 122
15115.25 116
15116.42 114
15117.58 95
15118.74 114
15119.90 134
15121.06 138
15122.22 112
15123.39 107
15124.55 126
15125.71 124
15126.87 137
15128.03 94
15129.19 136
15130.36 106
15131.52 98
15132.68 129
15133.84 139
15135.00 132
15136.17 94
15137.33 116
15138.49 93
15139.65 103
15140.82 99
15141.98 104
15143.14 118
15144.30 126
15145.46 149
15146.63 149
15147.79 123
15148.95 120
15150.12 126
15151.28 102
15152.44 99
15153.60 113
15154.77 124
15155.93 93
15157.09 109
15158.26 106
15159.42 111
15160.58 101
15161.74 114
15162.91 118
15164.07 110
15165.23 110
15166.40 105
15167.56 125
15168.72 127
15169.89 129
15171.05 118
15172.21 104
15173.38 119
15174.54 125
15175.71 117
15176.87 98
15178.03 130
15179.20 115
15180.36 113
15181.52 123
15182.69 131
15183.85 110
15185.02 126
15186.18 128
15187.34 119
15188.51 100
15189.67 102
15190.84 119
15192.00 114
15193.17 113
15194.33 131
15195.49 129
15196.66 103
15197.82 118
15198.99 125
15200.15 117
15201.32 124
15202.48 134
15203.65 122
15204.81 124
15205.98 140
15207.14 142
15208.31 130
15209.47 102
15210.64 112
15211.80 117
15212.97 105
15214.13 109
15215.30 108
15216.46 117
15217.63 134
15218.79 121
15219.96 106
15221.12 157
15222.29 144
15223.45 126
15224.62 119
15225.78 143
15226.95 124
15228.12 123
15229.28 111
15230.45 126
15231.61 140
15232.78 135
15233.95 134
15235.11 139
15236.28 117
15237.44 102
15238.61 132
15239.78 135
15240.94 124
15242.11 131
15243.27 114
15244.44 125
15245.61 123
15246.77 121
15247.94 93
15249.11 128
15250.27 126
15251.44 109
15252.61 112
15253.77 103
15254.94 114
15256.11 103
15257.27 108
15258.44 133
15259.61 128
15260.77 134
15261.94 137
15263.11 129
15264.27 99
15265.44 129
15266.61 167
15267.78 138
15268.94 123
15270.11 134
15271.28 157
15272.44 134
15273.61 98
15274.78 100
15275.95 116
15277.11 94
15278.28 108
15279.45 107
15280.62 107
15281.79 115
15282.95 120
15284.12 96
15285.29 100
15286.46 126
15287.62 131
15288.79 109
15289.96 125
15291.13 139
15292.30 109
15293.47 106
15294.63 89
15295.80 103
15296.97 107
15298.14 93
15299.31 124
15300.48 101
15301.64 123
15302.81 108
15303.98 122
15305.15 127
15306.32 114
15307.49 124
15308.66 125
15309.82 121
15310.99 112
15312.16 115
15313.33 113
15314.50 99
15315.67 113
15316.84 107
15318.01 105
15319.18 90
15320.35 90
15321.51 135
15322.68 124
15323.85 105
15325.02 92
15326.19 88
15327.36 102
15328.53 108
15329.70 97
15330.87 91
15332.04 97
15333.21 96
15334.38 94
15335.55 96
15336.72 122
15337.89 110
15339.06 133
15340.23 120
15341.40 131
15342.57 130
15343.74 115
15344.91 111
15346.08 125
15347.25 101
15348.42 146
15349.59 103
15350.76 114
15351.93 126
15353.10 109
15354.27 123
15355.44 121
15356.61 103
15357.78 97
15358.95 102
15360.13 122
15361.30 157
15362.47 125
15363.64 119
15364.81 115
15365.98 99
15367.15 116
15368.32 105
15369.49 108
15370.66 99
15371.84 100
15373.01 101
15374.18 105
15375.35 104
15376.52 112
15377.69 122
15378.86 124
15380.03 128
15381.21 104
15382.38 110
15383.55 83
15384.72 91
15385.89 91
15387.06 101
15388.24 81
15389.41 102
15390.58 93
15391.75 98
15392.92 107
15394.10 106
15395.27 88
15396.44 104
15397.61 128
15398.78 139
15399.96 116
15401.13 128
15402.30 123
15403.47 114
15404.65 96
15405.82 90
15406.99 113
15408.16 117
15409.34 118
15410.51 107
15411.68 125
15412.85 102
15414.03 131
15415.20 132
15416.37 86
15417.55 100
15418.72 94
15419.89 91
15421.06 104
15422.24 107
15423.41 93
15424.58 111
15425.76 132
15426.93 117
15428.10 131
15429.28 93
15430.45 103
15431.62 104
15432.80 113
15433.97 119
15435.15 106
15436.32 98
15437.49 116
15438.67 162
15439.84 113
15441.01 96
15442.19 120
15443.36 118
15444.54 123
15445.71 110
15446.88 117
15448.06 113
15449.23 154
15450.41 120
15451.58 124
15452.75 86
15453.93 116
15455.10 132
15456.28 110
15457.45 91
15458.63 107
15459.80 123
15460.98 104
15462.15 108
15463.32 128
15464.50 113
15465.67 123
15466.85 112
15468.02 103
15469.20 114
15470.37 101
15471.55 125
15472.72 123
15473.90 91
15475.07 109
15476.25 103
15477.42 117
15478.60 98
15479.77 92
15480.95 104
15482.13 106
15483.30 102
15484.48 123
15485.65 116
15486.83 112
15488.00 127
15489.18 110
15490.35 83
15491.53 120
15492.71 105
15493.88 109
15495.06 91
15496.23 93
15497.41 98
15498.59 126
15499.76 123
15500.94 109
15502.11 112
15503.29 124
15504.47 139
15505.64 108
15506.82 106
15508.00 105
15509.17 96
15510.35 91
15511.52 110
15512.70 97
15513.88 109
15515.05 112
15516.23 100
15517.41 116
15518.58 104
15519.76 117
15520.94 107
15522.12 102
15523.29 94
15524.47 122
15525.65 123
15526.82 83
15528.00 109
15529.18 113
15530.35 112
15531.53 146
15532.71 120
15533.89 92
15535.06 104
15536.24 110
15537.42 93
15538.60 90
15539.77 127
15540.95 126
15542.13 97
15543.31 111
15544.48 105
15545.66 112
15546.84 115
15548.02 111
15549.20 103
15550.37 120
15551.55 154
15552.73 116
15553.91 111
15555.09 113
15556.26 148
15557.44 123
15558.62 112
15559.80 131
15560.98 130
15562.16 107
15563.34 96
15564.51 92
15565.69 116
15566.87 127
15568.05 149
15569.23 134
15570.41 116
15571.59 116
15572.76 117
15573.94 122
15575.12 121
15576.30 121
15577.48 104
15578.66 130
15579.84 133
15581.02 131
15582.20 141
15583.38 124
15584.56 122
15585.73 121
15586.91 136
15588.09 106
15589.27 110
15590.45 131
15591.63 111
15592.81 136
15593.99 125
15595.17 112
15596.35 140
15597.53 115
15598.71 125
15599.89 116
15601.07 135
15602.25 147
15603.43 146
15604.61 127
15605.79 136
15606.97 132
15608.15 152
15609.33 144
15610.51 163
15611.69 128
15612.87 139
15614.05 129
15615.23 133
15616.41 130
15617.59 126
15618.77 149
15619.95 151
15621.14 135
15622.32 122
15623.50 150
15624.68 161
15625.86 127
15627.04 145
15628.22 158
15629.40 170
15630.58 150
15631.76 161
15632.94 142
15634.13 141
15635.31 160
15636.49 160
15637.67 151
15638.85 147
15640.03 160
15641.21 152
15642.39 136
15643.58 161
15644.76 169
15645.94 177
15647.12 163
15648.30 142
15649.48 163
15650.67 167
15651.85 151
15653.03 140
15654.21 156
15655.39 130
15656.58 145
15657.76 156
15658.94 181
15660.12 197
15661.30 185
15662.49 169
15663.67 154
15664.85 146
15666.03 171
15667.22 156
15668.40 153
15669.58 148
15670.76 145
15671.95 145
15673.13 188
15674.31 188
15675.49 159
15676.68 131
15677.86 154
15679.04 167
15680.23 168
15681.41 150
15682.59 169
15683.77 170
15684.96 150
15686.14 177
15687.32 176
15688.51 152
15689.69 140
15690.87 161
15692.06 132
15693.24 145
15694.42 148
15695.61 153
15696.79 153
15697.97 178
15699.16 146
15700.34 161
15701.53 170
15702.71 182
15703.89 183
15705.08 150
15706.26 166
15707.44 153
15708.63 173
15709.81 152
15711.00 181
15712.18 175
15713.36 163
15714.55 181
15715.73 174
15716.92 160
15718.10 176
15719.29 172
15720.47 161
15721.66 176
15722.84 185
15724.02 167
15725.21 134
15726.39 137
15727.58 170
15728.76 175
15729.95 177
15731.13 147
15732.32 171
15733.50 182
15734.69 200
15735.87 153
15737.06 177
15738.24 169
15739.43 174
15740.61 198
15741.80 217
15742.98 148
15744.17 144
15745.35 169
15746.54 206
15747.72 179
15748.91 174
15750.10 173
15751.28 159
15752.47 146
15753.65 177
15754.84 147
15756.02 163
15757.21 161
15758.40 178
15759.58 148
15760.77 175
15761.95 183
15763.14 150
15764.33 187
15765.51 189
15766.70 160
15767.88 145
15769.07 156
15770.26 168
15771.44 164
15772.63 174
15773.82 167
15775.00 161
15776.19 168
15777.38 161
15778.56 153
15779.75 156
15780.94 176
15782.12 183
15783.31 154
15784.50 175
15785.68 168
15786.87 139
15788.06 128
15789.24 146
15790.43 137
15791.62 158
15792.81 199
15793.99 165
15795.18 161
15796.37 181
15797.55 146
15798.74 147
15799.93 129
15801.12 139
15802.30 132
15803.49 145
15804.68 172
15805.87 162
15807.05 137
15808.24 118
15809.43 139
15810.62 137
15811.81 145
15812.99 138
15814.18 141
15815.37 146
15816.56 173
15817.75 137
15818.93 123
15820.12 147
15821.31 122
15822.50 193
15823.69 151
15824.88 141
15826.06 144
15827.25 156
15828.44 165
15829.63 126
15830.82 110
15832.01 122
15833.20 142
15834.38 145
15835.57 146
15836.76 120
15837.95 149
15839.14 140
15840.33 155
15841.52 166
15842.71 126
15843.90 112
15845.08 127
15846.27 152
15847.46 141
15848.65 138
15849.84 161
15851.03 137
15852.22 145
15853.41 146
15854.60 128
15855.79 157
15856.98 134
15858.17 135
15859.36 145
15860.55 145
15861.74 160
15862.93 141
15864.12 120
15865.31 127
15866.50 139
15867.69 149
15868.88 146
15870.07 159
15871.26 158
15872.45 157
15873.64 116
15874.83 122
15876.02 157
15877.21 157
15878.40 136
15879.59 157
15880.78 125
15881.97 125
15883.16 137
15884.35 119
15885.54 130
15886.73 136
15887.92 121
15889.11 135
15890.30 124
15891.50 107
15892.69 138
15893.88 131
15895.07 150
15896.26 123
15897.45 136
15898.64 120
15899.83 119
15901.02 112
15902.22 146
15903.41 158
15904.60 124
15905.79 143
15906.98 138
15908.17 163
15909.36 151
15910.56 134
15911.75 143
15912.94 138
15914.13 134
15915.32 147
15916.51 128
15917.71 141
15918.90 147
15920.09 148
15921.28 153
15922.47 137
15923.67 147
15924.86 134
15926.05 127
15927.24 134
15928.43 140
15929.63 162
15930.82 139
15932.01 115
15933.20 141
15934.40 142
15935.59 162
15936.78 142
15937.97 140
15939.17 124
15940.36 133
15941.55 134
15942.75 143
15943.94 136
15945.13 127
15946.32 149
15947.52 134
15948.71 121
15949.90 123
15951.10 135
15952.29 128
15953.48 158
15954.68 146
15955.87 112
15957.06 122
15958.26 122
15959.45 126
15960.64 94
15961.84 119
15963.03 134
15964.22 113
15965.42 136
15966.61 109
15967.80 132
15969.00 122
15970.19 147
15971.39 107
15972.58 106
15973.77 86
15974.97 120
15976.16 113
15977.36 113
15978.55 125
15979.74 117
15980.94 117
15982.13 109
15983.33 105
15984.52 108
15985.72 125
15986.91 109
15988.10 110
15989.30 127
15990.49 118
15991.69 120
15992.88 103
15994.08 110
15995.27 113
15996.47 124
15997.66 109
15998.86 128
16000.05 128
16001.25 96
16002.44 119
16003.64 104
16004.83 83
16006.03 79
16007.22 95
16008.42 101
16009.61 113
16010.81 96
16012.00 115
16013.20 100
16014.40 94
16015.59 120
16016.79 96
16017.98 89
16019.18 95
16020.37 122
16021.57 105
16022.76 109
16023.96 109
16025.16 116
16026.35 115
16027.55 108
16028.74 114
16029.94 111
16031.14 99
16032.33 134
16033.53 98
16034.73 118
16035.92 114
16037.12 119
16038.31 114
16039.51 113
16040.71 110
16041.90 117
16043.10 111
16044.30 125
16045.49 137
16046.69 98
16047.89 114
16049.08 129
16050.28 152
16051.48 128
16052.67 102
16053.87 117
16055.07 97
16056.27 97
16057.46 126
16058.66 129
16059.86 113
16061.05 109
16062.25 108
16063.45 104
16064.65 105
16065.84 118
16067.04 111
16068.24 103
16069.44 101
16070.63 107
16071.83 113
16073.03 109
16074.23 119
16075.42 118
16076.62 116
16077.82 113
16079.02 131
16080.22 111
16081.41 110
16082.61 126
16083.81 147
16085.01 94
16086.21 104
16087.40 138
16088.60 112
16089.80 90
16091.00 92
16092.20 104
16093.40 82
16094.59 81
16095.79 110
16096.99 118
16098.19 107
16099.39 99
16100.59 107
16101.79 107
16102.99 117
16104.18 122
16105.38 125
16106.58 103
16107.78 102
16108.98 106
16110.18 106
16111.38 94
16112.58 114
16113.78 111
16114.98 98
16116.17 89
16117.37 85
16118.57 93
16119.77 115
16120.97 104
16122.17 116
16123.37 104
16124.57 91
16125.77 78
16126.97 86
16128.17 104
16129.37 110
16130.57 99
16131.77 101
16132.97 90
16134.17 124
16135.37 98
16136.57 88
16137.77 81
16138.97 124
16140.17 125
16141.37 87
16142.57 129
16143.77 104
16144.97 107
16146.17 90
16147.37 110
16148.57 103
16149.77 103
16150.97 120
16152.17 114
16153.37 121
16154.58 130
16155.78 115
16156.98 105
16158.18 110
16159.38 108
16160.58 91
16161.78 99
16162.98 82
16164.18 106
16165.38 103
16166.59 84
16167.79 62
16168.99 87
16170.19 127
16171.39 123
16172.59 106
16173.79 92
16174.99 112
16176.20 108
16177.40 93
16178.60 91
16179.80 99
16181.00 85
16182.20 104
16183.41 137
16184.61 90
16185.81 89
16187.01 101
16188.21 90
16189.42 92
16190.62 106
16191.82 89
16193.02 114
16194.22 94
16195.43 102
16196.63 115
16197.83 112
16199.03 104
16200.24 119
16201.44 123
16202.64 85
16203.84 110
16205.05 112
16206.25 117
16207.45 120
16208.65 101
16209.86 97
16211.06 88
16212.26 104
16213.47 87
16214.67 111
16215.87 116
16217.07 115
16218.28 91
16219.48 97
16220.68 90
16221.89 92
16223.09 128
16224.29 96
16225.50 111
16226.70 89
16227.90 83
16229.11 118
16230.31 132
16231.51 103
16232.72 102
16233.92 158
16235.13 126
16236.33 108
16237.53 110
16238.74 111
16239.94 104
16241.15 136
16242.35 113
16243.55 120
16244.76 114
16245.96 110
16247.17 108
16248.37 114
16249.57 127
16250.78 109
16251.98 142
16253.19 119
16254.39 107
16255.60 95
16256.80 137
16258.01 129
16259.21 109
16260.41 83
16261.62 107
16262.82 117
16264.03 107
16265.23 116
16266.44 109
16267.64 109
16268.85 96
16270.05 125
16271.26 118
16272.46 103
16273.67 105
16274.87 113
16276.08 87
16277.28 101
16278.49 107
16279.70 108
16280.90 109
16282.11 128
16283.31 109
16284.52 139
16285.72 119
16286.93 102
16288.13 103
16289.34 97
16290.55 106
16291.75 125
16292.96 126
16294.16 119
16295.37 153
16296.58 140
16297.78 146
16298.99 135
16300.19 103
16301.40 126
16302.61 107
16303.81 119
16305.02 137
16306.22 119
16307.43 144
16308.64 145
16309.84 126
16311.05 120
16312.26 117
16313.46 132
16314.67 119
16315.88 118
16317.08 129
16318.29 136
16319.50 121
16320.70 125
16321.91 135
16323.12 146
16324.33 90
16325.53 92
16326.74 124
16327.95 114
16329.15 98
16330.36 105
16331.57 103
16332.78 97
16333.98 74
16335.19 99
16336.40 100
16337.61 119
16338.81 124
16340.02 118
16341.23 103
16342.44 100
16343.64 102
16344.85 125
16346.06 98
16347.27 105
16348.48 126
16349.68 107
16350.89 98
16352.10 111
16353.31 100
16354.52 130
16355.72 101
16356.93 82
16358.14 114
16359.35 97
16360.56 96
16361.77 146
16362.97 136
16364.18 97
16365.39 96
16366.60 107
16367.81 105
16369.02 86
16370.23 85
16371.43 96
16372.64 84
16373.85 102
16375.06 94
16376.27 101
16377.48 112
16378.69 106
16379.90 104
16381.11 115
16382.32 102
16383.52 95
16384.73 110
16385.94 96
16387.15 93
16388.36 96
16389.57 91
16390.78 75
16391.99 103
16393.20 93
16394.41 106
16395.62 109
16396.83 107
16398.04 110
16399.25 111
16400.46 94
16401.67 100
16402.88 111
16404.09 116
16405.30 97
16406.51 100
16407.72 119
16408.93 106
16410.14 91
16411.35 107
16412.56 102
16413.77 104
16414.98 103
16416.19 88
16417.40 98
16418.61 78
16419.82 76
16421.03 94
16422.24 120
16423.45 112
16424.67 99
16425.88 112
16427.09 120
16428.30 105
16429.51 91
16430.72 83
16431.93 82
16433.14 79
16434.35 95
16435.56 102
16436.78 81
16437.99 106
16439.20 93
16440.41 96
16441.62 99
16442.83 90
16444.04 85
16445.25 95
16446.47 111
16447.68 100
16448.89 103
16450.10 97
16451.31 122
16452.52 104
16453.74 115
16454.95 90
16456.16 84
16457.37 111
16458.58 111
16459.80 115
16461.01 103
16462.22 101
16463.43 110
16464.65 88
16465.86 70
16467.07 84
16468.28 108
16469.49 90
16470.71 102
16471.92 79
16473.13 124
16474.34 96
16475.56 124
16476.77 97
16477.98 92
16479.20 94
16480.41 119
16481.62 104
16482.83 82
16484.05 102
16485.26 89
16486.47 82
16487.69 99
16488.90 94
16490.11 108
16491.33 107
16492.54 110
16493.75 101
16494.97 99
16496.18 91
16497.39 101
16498.61 92
16499.82 92
16501.03 90
16502.25 87
16503.46 72
16504.67 85
16505.89 94
16507.10 72
16508.32 112
16509.53 136
16510.74 98
16511.96 83
16513.17 83
16514.39 85
16515.60 99
16516.81 104
16518.03 80
16519.24 92
16520.46 98
16521.67 107
16522.88 122
16524.10 118
16525.31 108
16526.53 97
16527.74 117
16528.96 92
16530.17 84
16531.39 78
16532.60 80
16533.82 104
16535.03 76
16536.25 103
16537.46 114
16538.68 84
16539.89 81
16541.11 68
16542.32 81
16543.54 94
16544.75 96
16545.97 98
16547.18 113
16548.40 103
16549.61 88
16550.83 102
16552.04 78
16553.26 90
16554.47 100
16555.69 90
16556.91 90
16558.12 80
16559.34 110
16560.55 115
16561.77 112
16562.98 103
16564.20 120
16565.42 98
16566.63 155
16567.85 128
16569.06 105
16570.28 97
16571.50 104
16572.71 71
16573.93 83
16575.15 73
16576.36 109
16577.58 129
16578.79 100
16580.01 114
16581.23 105
16582.44 120
16583.66 118
16584.88 117
16586.09 100
16587.31 96
16588.53 98
16589.74 115
16590.96 91
16592.18 91
16593.40 100
16594.61 88
16595.83 79
16597.05 87
16598.26 100
16599.48 86
16600.70 87
16601.92 93
16603.13 109
16604.35 112
16605.57 87
16606.78 104
16608.00 98
16609.22 94
16610.44 119
16611.66 123
16612.87 128
16614.09 123
16615.31 108
16616.53 112
16617.74 92
16618.96 109
16620.18 118
16621.40 104
16622.62 91
16623.83 95
16625.05 86
16626.27 62
16627.49 83
16628.71 92
16629.93 97
16631.14 98
16632.36 97
16633.58 103
16634.80 88
16636.02 92
16637.24 99
16638.45 92
16639.67 86
16640.89 100
16642.11 107
16643.33 80
16644.55 105
16645.77 107
16646.99 105
16648.21 97
16649.42 107
16650.64 117
16651.86 121
16653.08 88
16654.30 82
16655.52 100
16656.74 92
16657.96 96
16659.18 86
16660.40 115
16661.62 88
16662.84 82
16664.06 103
16665.28 94
16666.50 88
16667.72 85
16668.93 94
16670.15 101
16671.37 76
16672.59 101
16673.81 81
16675.03 79
16676.25 95
16677.47 94
16678.69 94
16679.91 138
16681.13 132
16682.36 96
16683.58 103
16684.80 88
16686.02 95
16687.24 76
16688.46 67
16689.68 104
16690.90 126
16692.12 89
16693.34 100
16694.56 102
16695.78 81
16697.00 87
16698.22 104
16699.44 87
16700.66 97
16701.89 110
16703.11 82
16704.33 87
16705.55 80
16706.77 92
16707.99 99
16709.21 94
16710.43 100
16711.65 90
16712.88 111
16714.10 101
16715.32 90
16716.54 97
16717.76 112
16718.98 114
16720.20 110
16721.43 99
16722.65 82
16723.87 87
16725.09 89
16726.31 86
16727.54 80
16728.76 88
16729.98 89
16731.20 123
16732.42 111
16733.65 109
16734.87 80
16736.09 99
16737.31 101
16738.53 83
16739.76 81
16740.98 91
16742.20 80
16743.42 86
16744.65 108
16745.87 99
16747.09 102
16748.31 88
16749.54 86
16750.76 97
16751.98 81
16753.21 82
16754.43 118
16755.65 104
16756.87 79
16758.10 111
16759.32 119
16760.54 91
16761.77 104
16762.99 104
16764.21 90
16765.44 71
16766.66 118
16767.88 81
16769.11 93
16770.33 80
16771.55 96
16772.78 81
16774.00 89
16775.22 93
16776.45 95
16777.67 92
16778.90 80
16780.12 79
16781.34 103
16782.57 80
16783.79 109
16785.02 102
16786.24 67
16787.46 79
16788.69 89
16789.91 86
16791.14 121
16792.36 111
16793.58 111
16794.81 106
16796.03 85
16797.26 86
16798.48 96
16799.71 104
16800.93 92
16802.16 86
16803.38 106
16804.61 88
16805.83 72
16807.06 75
16808.28 93
16809.50 79
16810.73 96
16811.95 84
16813.18 103
16814.40 76
16815.63 108
16816.86 97
16818.08 101
16819.31 89
16820.53 119
16821.76 114
16822.98 77
16824.21 67
16825.43 79
16826.66 101
16827.88 78
16829.11 82
16830.33 84
16831.56 90
16832.79 82
16834.01 107
16835.24 76
16836.46 81
16837.69 92
16838.92 83
16840.14 76
16841.37 79
16842.59 99
16843.82 95
16845.05 117
16846.27 108
16847.50 92
16848.73 89
16849.95 86
16851.18 87
16852.40 96
16853.63 96
16854.86 91
16856.08 91
16857.31 83
16858.54 98
16859.76 92
16860.99 105
16862.22 98
16863.44 112
16864.67 93
16865.90 95
16867.13 97
16868.35 99
16869.58 89
16870.81 100
16872.03 81
16873.26 98
16874.49 99
16875.72 95
16876.94 106
16878.17 109
16879.40 103
16880.63 107
16881.85 76
16883.08 105
16884.31 98
16885.54 96
16886.76 99
16887.99 105
16889.22 112
16890.45 109
16891.68 112
16892.90 96
16894.13 86
16895.36 99
16896.59 105
16897.82 131
16899.04 117
16900.27 101
16901.50 67
16902.73 117
16903.96 112
16905.18 109
16906.41 97
16907.64 137
16908.87 90
16910.10 116
16911.33 128
16912.56 104
16913.78 109
16915.01 97
16916.24 83
16917.47 86
16918.70 109
16919.93 92
16921.16 97
16922.39 79
16923.62 88
16924.85 88
16926.07 88
16927.30 91
16928.53 97
16929.76 103
16930.99 92
16932.22 93
16933.45 102
16934.68 82
16935.91 52
16937.14 67
16938.37 94
16939.60 110
16940.83 98
16942.06 113
16943.29 117
16944.52 102
16945.75 83
16946.98 92
16948.21 113
16949.44 96
16950.67 98
16951.90 78
16953.13 120
16954.36 128
16955.59 102
16956.82 81
16958.05 103
16959.28 98
16960.51 71
16961.74 66
16962.97 77
16964.20 84
16965.43 91
16966.66 96
16967.89 100
16969.12 109
16970.35 92
16971.58 102
16972.82 82
16974.05 76
16975.28 84
16976.51 94
16977.74 88
16978.97 101
16980.20 88
16981.43 71
16982.66 89
16983.90 99
16985.13 85
16986.36 84
16987.59 83
16988.82 96
16990.05 105
16991.28 85
16992.52 73
16993.75 68
16994.98 101
16996.21 111
16997.44 92
16998.67 71
16999.91 84
17001.14 72
17002.37 88
17003.60 86
17004.83 86
17006.07 104
17007.30 86
17008.53 97
17009.76 79
17010.99 93
17012.23 87
17013.46 89
17014.69 69
17015.92 93
17017.16 90
17018.39 105
17019.62 112
17020.85 115
17022.09 98
17023.32 89
17024.55 102
17025.78 75
17027.02 75
17028.25 87
17029.48 113
17030.72 93
17031.95 92
17033.18 108
17034.42 83
17035.65 72
17036.88 77
17038.11 88
17039.35 66
17040.58 81
17041.81 70
17043.05 81
17044.28 71
17045.52 84
17046.75 84
17047.98 95
17049.22 87
17050.45 68
17051.68 80
17052.92 86
17054.15 79
17055.38 90
17056.62 92
17057.85 94
17059.09 82
17060.32 95
17061.55 102
17062.79 93
17064.02 83
17065.26 73
17066.49 67
17067.73 85
17068.96 77
17070.19 90
17071.43 79
17072.66 91
17073.90 90
17075.13 76
17076.37 70
17077.60 102
17078.84 106
17080.07 75
17081.31 83
17082.54 78
17083.78 101
17085.01 115
17086.25 82
17087.48 67
17088.72 93
17089.95 81
17091.19 83
17092.42 88
17093.66 98
17094.89 99
17096.13 109
17097.36 98
17098.60 90
17099.83 76
17101.07 89
17102.30 87
17103.54 80
17104.78 82
17106.01 78
17107.25 98
17108.48 95
17109.72 91
17110.95 84
17112.19 68
17113.43 94
17114.66 91
17115.90 93
17117.13 79
17118.37 94
17119.61 101
17120.84 76
17122.08 81
17123.32 91
17124.55 104
17125.79 85
17127.02 86
17128.26 94
17129.50 82
17130.73 77
17131.97 67
17133.21 82
17134.44 76
17135.68 76
17136.92 88
17138.15 95
17139.39 67
17140.63 73
17141.87 61
17143.10 76
17144.34 82
17145.58 98
17146.81 104
17148.05 86
17149.29 74
17150.53 80
17151.76 78
17153.00 93
17154.24 88
17155.48 98
17156.71 94
17157.95 91
17159.19 95
17160.43 65
17161.66 81
17162.90 87
17164.14 91
17165.38 79
17166.62 89
17167.85 81
17169.09 82
17170.33 81
17171.57 84
17172.81 94
17174.04 95
17175.28 94
17176.52 79
17177.76 96
17179.00 85
17180.23 105
17181.47 90
17182.71 67
17183.95 69
17185.19 74
17186.43 65
17187.67 71
17188.90 63
17190.14 53
17191.38 68
17192.62 84
17193.86 100
17195.10 69
17196.34 85
17197.58 66
17198.82 80
17200.05 88
17201.29 73
17202.53 85
17203.77 66
17205.01 66
17206.25 71
17207.49 71
17208.73 82
17209.97 91
17211.21 67
17212.45 86
17213.69 98
17214.93 89
17216.17 78
17217.41 90
17218.65 79
17219.89 72
17221.13 80
17222.37 95
17223.61 94
17224.85 74
17226.09 66
17227.33 78
17228.57 99
17229.81 94
17231.05 96
17232.29 69
17233.53 73
17234.77 69
17236.01 75
17237.25 85
17238.49 60
17239.73 91
17240.97 90
17242.21 69
17243.45 86
17244.69 93
17245.93 88
17247.17 84
17248.41 83
17249.66 82
17250.90 89
17252.14 73
17253.38 71
17254.62 86
17255.86 70
17257.10 67
17258.34 85
17259.58 73
17260.83 60
17262.07 55
17263.31 83
17264.55 84
17265.79 86
17267.03 73
17268.27 91
17269.52 78
17270.76 81
17272.00 76
17273.24 65
17274.48 92
17275.72 88
17276.97 92
17278.21 98
17279.45 89
17280.69 87
17281.93 66
17283.18 77
17284.42 84
17285.66 67
17286.90 79
17288.15 76
17289.39 75
17290.63 62
17291.87 70
17293.11 68
17294.36 87
17295.60 86
17296.84 97
17298.08 64
17299.33 71
17300.57 96
17301.81 78
17303.06 69
17304.30 74
17305.54 82
17306.78 75
17308.03 64
17309.27 86
17310.51 69
17311.76 83
17313.00 97
17314.24 80
17315.49 77
17316.73 64
17317.97 83
17319.22 72
17320.46 66
17321.70 78
17322.95 66
17324.19 76
17325.43 73
17326.68 71
17327.92 101
17329.17 98
17330.41 91
17331.65 95
17332.90 77
17334.14 67
17335.38 70
17336.63 92
17337.87 97
17339.12 69
17340.36 61
17341.61 60
17342.85 84
17344.09 72
17345.34 74
17346.58 88
17347.83 56
17349.07 67
17350.32 74
17351.56 75
17352.80 90
17354.05 76
17355.29 75
17356.54 90
17357.78 83
17359.03 75
17360.27 78
17361.52 77
17362.76 92
17364.01 71
17365.25 91
17366.50 99
17367.74 75
17368.99 67
17370.23 70
17371.48 67
17372.72 84
17373.97 70
17375.22 87
17376.46 84
17377.71 101
17378.95 82
17380.20 78
17381.44 62
17382.69 80
17383.93 82
17385.18 66
17386.43 92
17387.67 87
17388.92 64
17390.16 89
17391.41 86
17392.66 64
17393.90 75
17395.15 63
17396.39 68
17397.64 85
17398.89 66
17400.13 59
17401.38 86
17402.63 85
17403.87 90
17405.12 63
17406.37 82
17407.61 86
17408.86 88
17410.11 96
17411.35 76
17412.60 108
17413.85 98
17415.09 96
17416.34 79
17417.59 68
17418.83 85
17420.08 105
17421.33 61
17422.57 72
17423.82 82
17425.07 79
17426.32 79
17427.56 95
17428.81 70
17430.06 81
17431.31 76
17432.55 91
17433.80 81
17435.05 89
17436.30 76
17437.54 82
17438.79 72
17440.04 68
17441.29 82
17442.53 68
17443.78 110
17445.03 89
17446.28 65
17447.53 81
17448.77 86
17450.02 74
17451.27 83
17452.52 78
17453.77 68
17455.01 65
17456.26 61
17457.51 90
17458.76 73
17460.01 72
17461.26 80
17462.51 73
17463.75 67
17465.00 82
17466.25 64
17467.50 75
17468.75 100
17470.00 102
17471.25 92
17472.50 96
17473.74 85
17474.99 95
17476.24 99
17477.49 86
17478.74 84
17479.99 80
17481.24 111
17482.49 100
17483.74 89
17484.99 72
17486.24 99
17487.49 85
17488.74 81
17489.98 74
17491.23 51
17492.48 90
17493.73 92
17494.98 84
17496.23 81
17497.48 86
17498.73 76
17499.98 86
17501.23 102
17502.48 103
17503.73 81
17504.98 99
17506.23 75
17507.48 68
17508.73 104
17509.98 88
17511.23 92
17512.48 105
17513.73 79
17514.98 90
17516.24 80
17517.49 81
17518.74 84
17519.99 77
17521.24 95
17522.49 91
17523.74 83
17524.99 105
17526.24 98
17527.49 82
17528.74 104
17529.99 96
17531.24 75
17532.50 95
17533.75 89
17535.00 96
17536.25 102
17537.50 105
17538.75 97
17540.00 114
17541.25 78
17542.51 95
17543.76 91
17545.01 85
17546.26 97
17547.51 88
17548.76 98
17550.01 97
17551.27 116
17552.52 105
17553.77 100
17555.02 99
17556.27 89
17557.53 106
17558.78 117
17560.03 117
17561.28 82
17562.53 93
17563.79 89
17565.04 97
17566.29 91
17567.54 100
17568.80 91
17570.05 100
17571.30 111
17572.55 97
17573.81 106
17575.06 89
17576.31 101
17577.56 79
17578.82 100
17580.07 102
17581.32 97
17582.57 99
17583.83 95
17585.08 100
17586.33 90
17587.59 85
17588.84 92
17590.09 91
17591.35 101
17592.60 103
17593.85 94
17595.11 95
17596.36 91
17597.61 104
17598.87 86
17600.12 105
17601.37 108
17602.63 121
17603.88 90
17605.13 99
17606.39 91
17607.64 100
17608.89 103
17610.15 98
17611.40 97
17612.66 104
17613.91 100
17615.16 77
17616.42 100
17617.67 112
17618.93 90
17620.18 98
17621.43 91
17622.69 78
17623.94 85
17625.20 79
17626.45 86
17627.71 91
17628.96 67
17630.22 93
17631.47 88
17632.72 86
17633.98 79
17635.23 89
17636.49 94
17637.74 100
17639.00 103
17640.25 93
17641.51 70
17642.76 91
17644.02 77
17645.27 91
17646.53 96
17647.78 78
17649.04 94
17650.29 97
17651.55 71
17652.80 78
17654.06 87
17655.32 63
17656.57 100
17657.83 110
17659.08 89
17660.34 87
17661.59 70
17662.85 93
17664.11 77
17665.36 73
17666.62 69
17667.87 89
17669.13 89
17670.38 103
17671.64 97
17672.90 83
17674.15 82
17675.41 109
17676.67 80
17677.92 82
17679.18 69
17680.43 107
17681.69 92
17682.95 68
17684.20 86
17685.46 71
17686.72 75
17687.97 75
17689.23 79
17690.49 75
17691.74 73
17693.00 79
17694.26 74
17695.51 99
17696.77 76
17698.03 65
17699.28 83
17700.54 89
17701.80 93
17703.06 94
17704.31 94
17705.57 86
17706.83 74
17708.08 76
17709.34 85
17710.60 96
17711.86 96
17713.11 84
17714.37 81
17715.63 84
17716.89 78
17718.14 76
17719.40 91
17720.66 65
17721.92 71
17723.18 89
17724.43 66
17725.69 75
17726.95 84
17728.21 95
17729.47 92
17730.72 84
17731.98 77
17733.24 100
17734.50 74
17735.76 78
17737.02 79
17738.27 74
17739.53 66
17740.79 82
17742.05 85
17743.31 76
17744.57 71
17745.83 83
17747.08 68
17748.34 66
17749.60 79
17750.86 77
17752.12 78
17753.38 88
17754.64 108
17755.90 92
17757.16 81
17758.41 90
17759.67 94
17760.93 73
17762.19 80
17763.45 84
17764.71 86
17765.97 79
17767.23 80
17768.49 60
17769.75 74
17771.01 92
17772.27 91
17773.53 79
17774.79 97
17776.05 100
17777.31 88
17778.57 66
17779.83 83
17781.09 80
17782.35 68
17783.61 81
17784.87 91
17786.13 75
17787.39 60
17788.65 69
17789.91 84
17791.17 85
17792.43 72
17793.69 72
17794.95 71
17796.21 75
17797.47 74
17798.73 77
17799.99 59
17801.25 56
17802.51 72
17803.77 73
17805.03 68
17806.29 58
17807.55 73
17808.82 66
17810.08 81
17811.34 72
17812.60 80
17813.86 65
17815.12 73
17816.38 60
17817.64 92
17818.90 91
17820.17 58
17821.43 81
17822.69 74
17823.95 88
17825.21 71
17826.47 90
17827.73 63
17829.00 66
17830.26 65
17831.52 64
17832.78 55
17834.04 70
17835.31 79
17836.57 67
17837.83 77
17839.09 59
17840.35 73
17841.61 83
17842.88 80
17844.14 78
17845.40 76
17846.66 85
17847.93 86
17849.19 93
17850.45 68
17851.71 94
17852.98 77
17854.24 71
17855.50 80
17856.76 77
17858.03 91
17859.29 88
17860.55 72
17861.81 67
17863.08 70
17864.34 78
17865.60 92
17866.87 71
17868.13 68
17869.39 66
17870.65 88
17871.92 73
17873.18 76
17874.44 61
17875.71 74
17876.97 80
17878.23 75
17879.50 73
17880.76 46
17882.02 83
17883.29 61
17884.55 78
17885.82 91
17887.08 57
17888.34 53
17889.61 64
17890.87 79
17892.13 89
17893.40 86
17894.66 81
17895.93 55
17897.19 89
17898.45 70
17899.72 89
17900.98 73
17902.25 106
17903.51 78
17904.78 72
17906.04 76
17907.30 85
17908.57 77
17909.83 84
17911.10 74
17912.36 75
17913.63 74
17914.89 94
17916.16 96
17917.42 66
17918.69 67
17919.95 82
17921.22 72
17922.48 89
17923.75 71
17925.01 78
17926.28 85
17927.54 83
17928.81 79
17930.07 65
17931.34 79
17932.60 62
17933.87 74
17935.13 69
17936.40 89
17937.66 100
17938.93 73
17940.19 64
17941.46 86
17942.73 86
17943.99 59
17945.26 82
17946.52 83
17947.79 83
17949.05 69
17950.32 83
17951.59 94
17952.85 86
17954.12 75
17955.38 79
17956.65 72
17957.92 85
17959.18 76
17960.45 77
17961.72 86
17962.98 66
17964.25 68
17965.52 68
17966.78 69
17968.05 72
17969.31 96
17970.58 74
17971.85 64
17973.11 64
17974.38 79
17975.65 76
17976.92 64
17978.18 82
17979.45 84
17980.72 74
17981.98 80
17983.25 80
17984.52 66
17985.78 84
17987.05 84
17988.32 61
17989.59 66
17990.85 65
17992.12 71
17993.39 53
17994.66 98
17995.92 79
17997.19 69
17998.46 71
17999.73 57
18000.99 81
18002.26 64
18003.53 80
18004.80 68
18006.07 64
18007.33 74
18008.60 68
18009.87 62
18011.14 83
18012.41 52
18013.67 70
18014.94 79
18016.21 93
18017.48 60
18018.75 56
18020.02 74
18021.28 87
18022.55 63
18023.82 68
18025.09 65
18026.36 78
18027.63 84
18028.90 60
18030.16 86
18031.43 69
18032.70 71
18033.97 71
18035.24 83
18036.51 66
18037.78 68
18039.05 70
18040.32 68
18041.58 59
18042.85 57
18044.12 73
18045.39 71
18046.66 81
18047.93 67
18049.20 75
18050.47 93
18051.74 85
18053.01 90
18054.28 81
18055.55 87
18056.82 78
18058.09 71
18059.36 93
18060.63 89
18061.90 75
18063.17 63
18064.44 85
18065.71 90
18066.98 50
18068.25 74
18069.52 72
18070.79 79
18072.06 86
18073.33 75
18074.60 85
18075.87 77
18077.14 69
18078.41 62
18079.68 73
18080.95 58
18082.22 62
18083.49 77
18084.76 76
18086.03 68
18087.30 78
18088.57 98
18089.85 82
18091.12 75
18092.39 64
18093.66 79
18094.93 78
18096.20 70
18097.47 56
18098.74 65
18100.01 74
18101.29 65
18102.56 65
18103.83 78
18105.10 80
18106.37 86
18107.64 123
18108.91 95
18110.19 75
18111.46 74
18112.73 68
18114.00 84
18115.27 101
18116.54 52
18117.82 71
18119.09 98
18120.36 74
18121.63 75
18122.90 73
18124.18 80
18125.45 87
18126.72 60
18127.99 62
18129.26 93
18130.54 81
18131.81 71
18133.08 80
18134.35 61
18135.63 55
18136.90 70
18138.17 63
18139.44 82
18140.72 73
18141.99 72
18143.26 71
18144.53 63
18145.81 74
18147.08 83
18148.35 84
18149.63 76
18150.90 70
18152.17 53
18153.45 78
18154.72 74
18155.99 84
18157.26 77
18158.54 70
18159.81 78
18161.08 94
18162.36 76
18163.63 73
18164.91 61
18166.18 66
18167.45 54
18168.73 63
18170.00 84
18171.27 78
18172.55 78
18173.82 72
18175.09 71
18176.37 79
18177.64 76
18178.92 97
18180.19 75
18181.46 58
18182.74 55
18184.01 80
18185.29 81
18186.56 58
18187.84 56
18189.11 76
18190.38 81
18191.66 68
18192.93 65
18194.21 64
18195.48 70
18196.76 62
18198.03 61
18199.31 66
18200.58 82
18201.86 89
18203.13 72
18204.41 68
18205.68 76
18206.96 85
18208.23 71
18209.51 81
18210.78 64
18212.06 56
18213.33 71
18214.61 68
18215.88 48
18217.16 63
18218.43 67
18219.71 71
18220.98 53
18222.26 67
18223.53 80
18224.81 92
18226.09 72
18227.36 74
18228.64 60
18229.91 63
18231.19 75
18232.46 62
18233.74 63
18235.02 77
18236.29 66
18237.57 80
18238.84 88
18240.12 60
18241.40 69
18242.67 85
18243.95 72
18245.23 81
18246.50 78
18247.78 71
18249.05 72
18250.33 84
18251.61 87
18252.88 77
18254.16 95
18255.44 79
18256.71 69
18257.99 57
18259.27 76
18260.54 87
18261.82 53
18263.10 65
18264.38 74
18265.65 83
18266.93 64
18268.21 63
18269.48 58
18270.76 88
18272.04 91
18273.32 81
18274.59 75
18275.87 82
18277.15 62
18278.43 70
18279.70 69
18280.98 84
18282.26 85
18283.54 92
18284.81 67
18286.09 69
18287.37 73
18288.65 54
18289.92 52
18291.20 78
18292.48 58
18293.76 69
18295.04 67
18296.31 66
18297.59 69
18298.87 76
18300.15 60
18301.43 71
18302.71 80
18303.98 81
18305.26 84
18306.54 84
18307.82 67
18309.10 67
18310.38 76
18311.66 63
18312.93 68
18314.21 80
18315.49 66
18316.77 63
18318.05 74
18319.33 67
18320.61 63
18321.89 81
18323.17 83
18324.44 88
18325.72 67
18327.00 94
18328.28 103
18329.56 72
18330.84 77
18332.12 65
18333.40 84
18334.68 75
18335.96 81
18337.24 67
18338.52 70
18339.80 82
18341.08 71
18342.36 78
18343.64 56
18344.92 62
18346.20 51
18347.48 62
18348.76 68
18350.04 76
18351.32 77
18352.60 76
18353.88 79
18355.16 68
18356.44 60
18357.72 85
18359.00 76
18360.28 78
18361.56 65
18362.84 68
18364.12 75
18365.40 75
18366.68 78
18367.96 54
18369.24 58
18370.52 62
18371.80 72
18373.08 89
18374.36 88
18375.64 67
18376.93 53
18378.21 83
18379.49 89
18380.77 65
18382.05 83
18383.33 94
18384.61 102
18385.89 58
18387.17 82
18388.46 61
18389.74 76
18391.02 88
18392.30 61
18393.58 93
18394.86 70
18396.15 74
18397.43 59
18398.71 41
18399.99 65
18401.27 72
18402.55 61
18403.84 76
18405.12 59
18406.40 73
18407.68 64
18408.96 61
18410.25 62
18411.53 75
18412.81 73
18414.09 73
18415.37 88
18416.66 74
18417.94 73
18419.22 61
18420.50 67
18421.79 68
18423.07 69
18424.35 82
18425.63 62
18426.92 71
18428.20 76
18429.48 59
18430.77 74
18432.05 70
18433.33 71
18434.61 77
18435.90 78
18437.18 90
18438.46 75
18439.75 67
18441.03 70
18442.31 82
18443.60 91
18444.88 78
18446.16 88
18447.45 63
18448.73 87
18450.01 81
18451.30 78
18452.58 80
18453.86 90
18455.15 67
18456.43 81
18457.71 85
18459.00 78
18460.28 67
18461.57 60
18462.85 36
18464.13 63
18465.42 70
18466.70 75
18467.99 79
18469.27 72
18470.55 70
18471.84 69
18473.12 82
18474.41 63
18475.69 71
18476.98 90
18478.26 71
18479.55 79
18480.83 66
18482.11 55
18483.40 83
18484.68 72
18485.97 62
18487.25 86
18488.54 87
18489.82 71
18491.11 68
18492.39 75
18493.68 81
18494.96 84
18496.25 65
18497.53 51
18498.82 78
18500.10 66
18501.39 79
18502.67 83
18503.96 74
18505.24 59
18506.53 75
18507.82 68
18509.10 63
18510.39 70
18511.67 59
18512.96 71
18514.24 59
18515.53 87
18516.82 78
18518.10 51
18519.39 53
18520.67 52
18521.96 83
18523.25 73
18524.53 91
18525.82 65
18527.10 70
18528.39 63
18529.68 52
18530.96 62
18532.25 70
18533.54 49
18534.82 78
18536.11 73
18537.39 73
18538.68 71
18539.97 71
18541.25 98
18542.54 63
18543.83 77
18545.11 70
18546.40 53
18547.69 59
18548.98 63
18550.26 95
18551.55 80
18552.84 65
18554.12 49
18555.41 72
18556.70 57
18557.99 50
18559.27 62
18560.56 84
18561.85 114
18563.13 88
18564.42 74
18565.71 56
18567.00 74
18568.28 86
18569.57 58
18570.86 65
18572.15 59
18573.44 55
18574.72 75
18576.01 71
18577.30 49
18578.59 80
18579.88 74
18581.16 78
18582.45 85
18583.74 72
18585.03 62
18586.32 49
18587.60 59
18588.89 73
18590.18 77
18591.47 79
18592.76 95
18594.05 87
18595.33 66
18596.62 65
18597.91 55
18599.20 64
18600.49 63
18601.78 71
18603.07 76
18604.36 76
18605.64 83
18606.93 81
18608.22 61
18609.51 61
18610.80 67
18612.09 71
18613.38 78
18614.67 72
18615.96 70
18617.25 82
18618.54 99
18619.83 59
18621.12 71
18622.40 89
18623.69 83
18624.98 88
18626.27 89
18627.56 77
18628.85 92
18630.14 76
18631.43 86
18632.72 64
18634.01 48
18635.30 81
18636.59 71
18637.88 77
18639.17 66
18640.46 68
18641.75 94
18643.04 80
18644.33 103
18645.62 82
18646.91 67
18648.20 68
18649.49 83
18650.78 66
18652.08 88
18653.37 83
18654.66 74
18655.95 64
18657.24 58
18658.53 77
18659.82 84
18661.11 65
18662.40 56
18663.69 71
18664.98 57
18666.27 64
18667.56 66
18668.86 57
18670.15 65
18671.44 75
18672.73 77
18674.02 80
18675.31 64
18676.60 49
18677.90 63
18679.19 45
18680.48 64
18681.77 68
18683.06 81
18684.35 80
18685.64 63
18686.94 69
18688.23 67
18689.52 59
18690.81 56
18692.10 61
18693.40 66
18694.69 69
18695.98 53
18697.27 61
18698.56 69
18699.86 72
18701.15 51
18702.44 73
18703.73 80
18705.03 70
18706.32 63
18707.61 56
18708.90 55
18710.19 52
18711.49 57
18712.78 59
18714.07 62
18715.37 57
18716.66 66
18717.95 60
18719.24 65
18720.54 70
18721.83 84
18723.12 85
18724.42 64
18725.71 75
18727.00 69
18728.30 63
18729.59 75
18730.88 65
18732.17 84
18733.47 76
18734.76 76
18736.05 89
18737.35 94
18738.64 63
18739.94 56
18741.23 77
18742.52 59
18743.82 56
18745.11 65
18746.40 57
18747.70 82
18748.99 53
18750.29 70
18751.58 75
18752.87 65
18754.17 63
18755.46 94
18756.76 90
18758.05 61
18759.34 81
18760.64 84
18761.93 66
18763.23 68
18764.52 64
18765.82 81
18767.11 69
18768.41 72
18769.70 70
18770.99 74
18772.29 69
18773.58 98
18774.88 77
18776.17 73
18777.47 74
18778.76 60
18780.06 60
18781.35 60
18782.65 65
18783.94 55
18785.24 69
18786.53 72
18787.83 79
18789.12 51
18790.42 76
18791.71 59
18793.01 54
18794.31 70
18795.60 84
18796.90 67
18798.19 73
18799.49 85
18800.78 86
18802.08 68
18803.37 63
18804.67 61
18805.97 63
18807.26 76
18808.56 62
18809.85 72
18811.15 101
18812.45 79
18813.74 62
18815.04 81
18816.34 71
18817.63 61
18818.93 67
18820.22 67
18821.52 63
18822.82 70
18824.11 68
18825.41 66
18826.71 80
18828.00 72
18829.30 72
18830.60 52
18831.89 55
18833.19 71
18834.49 58
18835.78 71
18837.08 59
18838.38 87
18839.67 62
18840.97 59
18842.27 69
18843.57 72
18844.86 68
18846.16 73
18847.46 72
18848.75 73
18850.05 88
18851.35 78
18852.65 68
18853.94 62
18855.24 73
18856.54 67
18857.84 67
18859.13 64
18860.43 58
18861.73 55
18863.03 77
18864.33 72
18865.62 59
18866.92 73
18868.22 66
18869.52 60
18870.82 63
18872.11 85
18873.41 63
18874.71 89
18876.01 65
18877.31 65
18878.61 68
18879.90 68
18881.20 86
18882.50 74
18883.80 68
18885.10 55
18886.40 57
18887.70 86
18888.99 71
18890.29 60
18891.59 80
18892.89 62
18894.19 59
18895.49 45
18896.79 81
18898.09 64
18899.39 70
18900.68 71
18901.98 76
18903.28 73
18904.58 65
18905.88 68
18907.18 59
18908.48 71
18909.78 61
18911.08 59
18912.38 52
18913.68 65
18914.98 64
18916.28 61
18917.58 75
18918.88 77
18920.18 58
18921.48 75
18922.78 62
18924.08 63
18925.38 69
18926.68 72
18927.98 85
18929.28 65
18930.58 55
18931.88 64
18933.18 75
18934.48 76
18935.78 57
18937.08 52
18938.38 59
18939.68 54
18940.98 48
18942.28 63
18943.58 63
18944.88 57
18946.18 66
18947.48 69
18948.78 62
18950.08 79
18951.39 68
18952.69 68
18953.99 82
18955.29 50
18956.59 75
18957.89 75
18959.19 77
18960.49 84
18961.79 59
18963.09 76
18964.40 55
18965.70 50
18967.00 53
18968.30 65
18969.60 67
18970.90 62
18972.21 72
18973.51 72
18974.81 48
18976.11 67
18977.41 87
18978.71 67
18980.02 64
18981.32 62
18982.62 73
18983.92 67
18985.22 62
18986.53 46
18987.83 66
18989.13 66
18990.43 81
18991.73 62
18993.04 48
18994.34 47
18995.64 46
18996.94 56
18998.25 60
18999.55 57
19000.85 57
19002.15 72
19003.46 57
19004.76 42
19006.06 49
19007.36 50
19008.67 63
19009.97 70
19011.27 73
19012.58 76
19013.88 86
19015.18 64
19016.49 53
19017.79 63
19019.09 65
19020.40 55
19021.70 65
19023.00 62
19024.31 61
19025.61 73
19026.91 80
19028.22 87
19029.52 78
19030.82 63
19032.13 86
19033.43 64
19034.73 56
19036.04 50
19037.34 72
19038.65 57
19039.95 91
19041.25 83
19042.56 71
19043.86 71
19045.17 77
19046.47 61
19047.77 78
19049.08 47
19050.38 49
19051.69 77
19052.99 99
19054.30 64
19055.60 78
19056.90 45
19058.21 74
19059.51 75
19060.82 68
19062.12 47
19063.43 66
19064.73 61
19066.04 64
19067.34 72
19068.65 80
19069.95 77
19071.26 75
19072.56 79
19073.87 51
19075.17 44
19076.48 70
19077.78 65
19079.09 69
19080.39 69
19081.70 68
19083.00 78
19084.31 59
19085.61 82
19086.92 52
19088.23 76
19089.53 78
19090.84 74
19092.14 63
19093.45 62
19094.75 75
19096.06 67
19097.37 62
19098.67 52
19099.98 48
19101.28 55
19102.59 63
19103.90 50
19105.20 56
19106.51 61
19107.81 60
19109.12 56
19110.43 66
19111.73 53
19113.04 59
19114.35 53
19115.65 57
19116.96 66
19118.27 69
19119.57 75
19120.88 69
19122.19 68
19123.49 48
19124.80 82
19126.11 52
19127.41 74
19128.72 70
19130.03 63
19131.33 66
19132.64 66
19133.95 78
19135.26 49
19136.56 89
19137.87 74
19139.18 70
19140.49 59
19141.79 53
19143.10 69
19144.41 70
19145.71 65
19147.02 61
19148.33 61
19149.64 57
19150.95 64
19152.25 80
19153.56 63
19154.87 76
19156.18 79
19157.48 75
19158.79 94
19160.10 73
19161.41 58
19162.72 59
19164.03 84
19165.33 70
19166.64 56
19167.95 68
19169.26 70
19170.57 96
19171.88 60
19173.18 53
19174.49 57
19175.80 79
19177.11 83
19178.42 59
19179.73 58
19181.04 56
19182.34 86
19183.65 62
19184.96 58
19186.27 60
19187.58 59
19188.89 81
19190.20 66
19191.51 45
19192.82 66
19194.13 59
19195.43 66
19196.74 56
19198.05 58
19199.36 57
19200.67 53
19201.98 81
19203.29 79
19204.60 64
19205.91 80
19207.22 62
19208.53 62
19209.84 60
19211.15 58
19212.46 54
19213.77 62
19215.08 58
19216.39 83
19217.70 70
19219.01 73
19220.32 71
19221.63 69
19222.94 64
19224.25 72
19225.56 72
19226.87 74
19228.18 66
19229.49 72
19230.80 71
19232.11 74
19233.42 53
19234.73 65
19236.04 86
19237.35 74
19238.67 60
19239.98 60
19241.29 63
19242.60 66
19243.91 54
19245.22 83
19246.53 58
19247.84 64
19249.15 68
19250.46 72
19251.77 74
19253.09 75
19254.40 75
19255.71 71
19257.02 83
19258.33 60
19259.64 80
19260.95 89
19262.27 66
19263.58 46
19264.89 65
19266.20 59
19267.51 66
19268.82 67
19270.14 61
19271.45 59
19272.76 79
19274.07 53
19275.38 74
19276.70 79
19278.01 55
19279.32 60
19280.63 54
19281.94 64
19283.26 63
19284.57 64
19285.88 64
19287.19 73
19288.51 84
19289.82 58
19291.13 67
19292.44 70
19293.76 86
19295.07 69
19296.38 73
19297.69 104
19299.01 78
19300.32 51
19301.63 68
19302.95 83
19304.26 73
19305.57 63
19306.88 82
19308.20 79
19309.51 68
19310.82 67
19312.14 77
19313.45 81
19314.76 52
19316.08 74
19317.39 88
19318.70 73
19320.02 68
19321.33 66
19322.64 66
19323.96 65
19325.27 71
19326.59 70
19327.90 86
19329.21 57
19330.53 66
19331.84 61
19333.15 68
19334.47 80
19335.78 58
19337.10 64
19338.41 75
19339.73 67
19341.04 65
19342.35 67
19343.67 70
19344.98 68
19346.30 55
19347.61 71
19348.93 67
19350.24 58
19351.55 72
19352.87 63
19354.18 49
19355.50 72
19356.81 63
19358.13 54
19359.44 64
19360.76 54
19362.07 71
19363.39 65
19364.70 86
19366.02 64
19367.33 70
19368.65 48
19369.96 67
19371.28 57
19372.59 61
19373.91 69
19375.22 65
19376.54 58
19377.86 73
19379.17 59
19380.49 58
19381.80 48
19383.12 66
19384.43 71
19385.75 63
19387.07 68
19388.38 71
19389.70 60
19391.01 84
19392.33 50
19393.65 78
19394.96 69
19396.28 60
19397.59 61
19398.91 54
19400.23 72
19401.54 62
19402.86 67
19404.17 56
19405.49 55
19406.81 58
19408.12 66
19409.44 66
19410.76 62
19412.07 49
19413.39 63
19414.71 71
19416.02 68
19417.34 58
19418.66 49
19419.97 59
19421.29 71
19422.61 76
19423.93 57
19425.24 51
19426.56 50
19427.88 56
19429.19 59
19430.51 48
19431.83 49
19433.15 85
19434.46 76
19435.78 59
19437.10 65
19438.42 50
19439.73 61
19441.05 67
19442.37 62
19443.69 65
19445.00 52
19446.32 64
19447.64 69
19448.96 61
19450.28 54
19451.59 61
19452.91 71
19454.23 79
19455.55 63
19456.87 72
19458.18 48
19459.50 62
19460.82 68
19462.14 72
19463.46 88
19464.78 69
19466.09 75
19467.41 62
19468.73 75
19470.05 83
19471.37 71
19472.69 72
19474.01 76
19475.33 70
19476.64 66
19477.96 59
19479.28 71
19480.60 67
19481.92 53
19483.24 81
19484.56 78
19485.88 51
19487.20 63
19488.52 57
19489.83 72
19491.15 64
19492.47 71
19493.79 69
19495.11 65
19496.43 56
19497.75 65
19499.07 63
19500.39 59
19501.71 67
19503.03 83
19504.35 49
19505.67 62
19506.99 54
19508.31 69
19509.63 79
19510.95 69
19512.27 57
19513.59 66
19514.91 67
19516.23 69
19517.55 81
19518.87 73
19520.19 61
19521.51 79
19522.83 73
19524.15 75
19525.47 60
19526.79 59
19528.11 57
19529.43 56
19530.75 43
19532.08 51
19533.40 72
19534.72 58
19536.04 54
19537.36 74
19538.68 91
19540.00 59
19541.32 53
19542.64 66
19543.96 77
19545.29 59
19546.61 79
19547.93 69
19549.25 65
19550.57 60
19551.89 66
19553.21 72
19554.53 50
19555.86 43
19557.18 53
19558.50 56
19559.82 44
19561.14 61
19562.46 61
19563.79 66
19565.11 60
19566.43 52
19567.75 71
19569.07 78
19570.40 72
19571.72 46
19573.04 55
19574.36 71
19575.68 72
19577.01 63
19578.33 59
19579.65 57
19580.97 71
19582.30 72
19583.62 63
19584.94 47
19586.26 78
19587.59 71
19588.91 68
19590.23 74
19591.55 64
19592.88 56
19594.20 51
19595.52 56
19596.85 53
19598.17 76
19599.49 61
19600.81 69
19602.14 66
19603.46 62
19604.78 77
19606.11 61
19607.43 75
19608.75 58
19610.08 56
19611.40 66
19612.72 75
19614.05 67
19615.37 58
19616.69 54
19618.02 66
19619.34 78
19620.67 65
19621.99 59
19623.31 53
19624.64 56
19625.96 59
19627.29 65
19628.61 73
19629.93 68
19631.26 60
19632.58 53
19633.91 64
19635.23 86
19636.55 71
19637.88 68
19639.20 71
19640.53 53
19641.85 68
19643.18 45
19644.50 69
19645.82 74
19647.15 64
19648.47 54
19649.80 60
19651.12 64
19652.45 63
19653.77 57
19655.10 85
19656.42 83
19657.75 68
19659.07 58
19660.40 90
19661.72 60
19663.05 62
19664.37 63
19665.70 60
19667.02 80
19668.35 66
19669.67 83
19671.00 75
19672.33 61
19673.65 56
19674.98 59
19676.30 59
19677.63 57
19678.95 74
19680.28 63
19681.61 53
19682.93 49
19684.26 44
19685.58 77
19686.91 79
19688.23 70
19689.56 67
19690.89 72
19692.21 72
19693.54 51
19694.87 56
19696.19 53
19697.52 54
19698.84 58
19700.17 72
19701.50 60
19702.82 55
19704.15 61
19705.48 65
19706.80 82
19708.13 80
19709.46 77
19710.78 62
19712.11 62
19713.44 64
19714.76 68
19716.09 71
19717.42 67
19718.75 55
19720.07 54
19721.40 73
19722.73 58
19724.05 69
19725.38 59
19726.71 75
19728.04 64
19729.36 71
19730.69 50
19732.02 61
19733.35 66
19734.67 60
19736.00 66
19737.33 67
19738.66 71
19739.98 53
19741.31 50
19742.64 67
19743.97 43
19745.30 57
19746.62 80
19747.95 79
19749.28 64
19750.61 61
19751.94 51
19753.26 55
19754.59 59
19755.92 44
19757.25 47
19758.58 74
19759.91 59
19761.23 58
19762.56 58
19763.89 53
19765.22 65
19766.55 79
19767.88 76
19769.21 63
19770.53 60
19771.86 74
19773.19 75
19774.52 62
19775.85 55
19777.18 43
19778.51 74
19779.84 77
19781.17 52
19782.50 57
19783.83 68
19785.15 73
19786.48 47
19787.81 74
19789.14 65
19790.47 65
19791.80 65
19793.13 58
19794.46 49
19795.79 60
19797.12 54
19798.45 58
19799.78 60
19801.11 68
19802.44 85
19803.77 48
19805.10 57
19806.43 61
19807.76 49
19809.09 49
19810.42 79
19811.75 75
19813.08 65
19814.41 71
19815.74 52
19817.07 56
19818.40 56
19819.73 59
19821.06 65
19822.39 58
19823.72 59
19825.05 55
19826.38 65
19827.71 54
19829.05 50
19830.38 68
19831.71 65
19833.04 84
19834.37 83
19835.70 83
19837.03 66
19838.36 76
19839.69 74
19841.02 68
19842.36 72
19843.69 76
19845.02 78
19846.35 59
19847.68 68
19849.01 58
19850.34 56
19851.68 63
19853.01 55
19854.34 53
19855.67 60
19857.00 52
19858.33 59
19859.67 53
19861.00 60
19862.33 70
19863.66 72
19864.99 77
19866.32 59
19867.66 51
19868.99 60
19870.32 79
19871.65 75
19872.99 69
19874.32 69
19875.65 82
19876.98 55
19878.32 72
19879.65 78
19880.98 70
19882.31 49
19883.65 65
19884.98 58
19886.31 72
19887.64 80
19888.98 62
19890.31 61
19891.64 53
19892.97 67
19894.31 62
19895.64 63
19896.97 78
19898.31 76
19899.64 60
19900.97 67
19902.31 55
19903.64 61
19904.97 68
19906.31 63
19907.64 61
19908.97 71
19910.31 46
19911.64 50
19912.97 59
19914.31 66
19915.64 54
19916.97 58
19918.31 67
19919.64 59
19920.98 46
19922.31 65
19923.64 56
19924.98 53
19926.31 60
19927.65 69
19928.98 55
19930.31 45
19931.65 64
19932.98 50
19934.32 73
19935.65 46
19936.99 64
19938.32 52
19939.65 64
19940.99 50
19942.32 51
19943.66 60
19944.99 67
19946.33 81
19947.66 62
19949.00 64
19950.33 51
19951.67 58
19953.00 66
19954.34 76
19955.67 87
19957.01 77
19958.34 67
19959.68 52
19961.01 74
19962.35 61
19963.68 54
19965.02 61
19966.35 65
19967.69 62
19969.02 68
19970.36 68
19971.70 65
19973.03 77
19974.37 77
19975.70 75
19977.04 71
19978.37 76
19979.71 63
19981.05 76
19982.38 78
19983.72 44
19985.05 57
19986.39 49
19987.73 59
19989.06 59
19990.40 52
19991.73 73
19993.07 76
19994.41 66
19995.74 55
19997.08 69
19998.42 68
19999.75 74
20001.09 76
20002.43 52
20003.76 59
20005.10 76
20006.44 65
20007.77 51
20009.11 59
20010.45 68
20011.78 63
20013.12 52
20014.46 58
20015.79 73
20017.13 68
20018.47 80
20019.81 59
20021.14 56
20022.48 70
20023.82 69
20025.15 69
20026.49 60
20027.83 71
20029.17 92
20030.50 77
20031.84 62
20033.18 69
20034.52 59
20035.85 59
20037.19 66
20038.53 67
20039.87 75
20041.21 50
20042.54 55
20043.88 47
20045.22 62
20046.56 75
20047.90 70
20049.23 80
20050.57 69
20051.91 52
20053.25 48
20054.59 63
20055.93 71
20057.26 57
20058.60 66
20059.94 70
20061.28 72
20062.62 80
20063.96 69
20065.30 51
20066.63 69
20067.97 70
20069.31 67
20070.65 71
20071.99 73
20073.33 73
20074.67 68
20076.01 62
20077.35 57
20078.68 58
20080.02 88
20081.36 61
20082.70 60
20084.04 56
20085.38 62
20086.72 74
20088.06 65
20089.40 53
20090.74 66
20092.08 63
20093.42 50
20094.76 68
20096.10 61
20097.44 72
20098.78 85
20100.12 69
20101.46 82
20102.80 87
20104.14 55
20105.48 66
20106.82 74
20108.16 72
20109.50 60
20110.84 57
20112.18 67
20113.52 64
20114.86 42
20116.20 69
20117.54 66
20118.88 62
20120.22 68
20121.56 62
20122.90 71
20124.24 54
20125.58 62
20126.92 55
20128.26 61
20129.61 60
20130.95 64
20132.29 60
20133.63 57
20134.97 61
20136.31 80
20137.65 63
20138.99 54
20140.33 70
20141.67 70
20143.02 51
