# Supplementary material for: MALDI-TOF MS typing enables the classification of brewing yeasts of the genus Saccharomyces to major beer styles
Source: PLoS One. 2017 Aug 9;12(8):e0181694. doi: 10.1371/journal.pone.0181694 (PMC5549903; doi:10.1371/journal.pone.0181694)
Supplement: S1 File — The directory includes 90 raw files and was zipped to “.zip”; the folder has three strains with 30 spectra per strain; S1 Text explains the raw files with an example and Table 1 represents the yeast strains used within the experiment. (ZIP) [file pone.0181694.s004.zip › 1-3/30251-127-OG-WB-WB-YPG-18h-E-E_2015-07-13_2_0_A5_1.dat]

2000.66 774
2001.08 805
2001.50 890
2001.92 811
2002.34 865
2002.77 843
2003.19 944
2003.61 802
2004.03 747
2004.45 754
2004.88 757
2005.30 803
2005.72 778
2006.14 753
2006.56 735
2006.99 833
2007.41 776
2007.83 803
2008.25 870
2008.67 776
2009.10 808
2009.52 755
2009.94 747
2010.36 836
2010.79 772
2011.21 771
2011.63 782
2012.06 762
2012.48 714
2012.90 714
2013.32 754
2013.75 720
2014.17 674
2014.59 644
2015.02 680
2015.44 670
2015.86 766
2016.28 655
2016.71 656
2017.13 793
2017.55 723
2017.98 661
2018.40 741
2018.82 769
2019.25 718
2019.67 685
2020.09 729
2020.52 677
2020.94 675
2021.37 787
2021.79 692
2022.21 764
2022.64 726
2023.06 661
2023.48 695
2023.91 701
2024.33 711
2024.76 662
2025.18 694
2025.60 711
2026.03 656
2026.45 646
2026.88 629
2027.30 670
2027.73 667
2028.15 675
2028.57 687
2029.00 591
2029.42 660
2029.85 733
2030.27 660
2030.70 691
2031.12 642
2031.55 674
2031.97 755
2032.40 702
2032.82 702
2033.25 689
2033.67 806
2034.10 804
2034.52 771
2034.95 756
2035.37 727
2035.80 836
2036.22 696
2036.65 672
2037.07 753
2037.50 655
2037.92 543
2038.35 704
2038.77 722
2039.20 677
2039.63 741
2040.05 792
2040.48 669
2040.90 639
2041.33 777
2041.75 728
2042.18 706
2042.61 721
2043.03 835
2043.46 746
2043.88 729
2044.31 705
2044.74 738
2045.16 732
2045.59 606
2046.01 630
2046.44 677
2046.87 756
2047.29 801
2047.72 704
2048.15 762
2048.57 796
2049.00 800
2049.43 770
2049.85 703
2050.28 771
2050.71 779
2051.13 783
2051.56 771
2051.99 748
2052.41 857
2052.84 823
2053.27 924
2053.69 982
2054.12 930
2054.55 818
2054.98 692
2055.40 726
2055.83 806
2056.26 754
2056.68 776
2057.11 689
2057.54 677
2057.97 783
2058.39 655
2058.82 756
2059.25 808
2059.68 709
2060.11 697
2060.53 749
2060.96 758
2061.39 833
2061.82 653
2062.24 736
2062.67 773
2063.10 756
2063.53 811
2063.96 840
2064.39 801
2064.81 815
2065.24 769
2065.67 795
2066.10 823
2066.53 965
2066.95 953
2067.38 823
2067.81 673
2068.24 701
2068.67 766
2069.10 775
2069.53 667
2069.96 776
2070.38 689
2070.81 613
2071.24 634
2071.67 646
2072.10 791
2072.53 827
2072.96 712
2073.39 730
2073.82 758
2074.24 673
2074.67 690
2075.10 789
2075.53 865
2075.96 822
2076.39 846
2076.82 775
2077.25 735
2077.68 696
2078.11 800
2078.54 649
2078.97 625
2079.40 724
2079.83 716
2080.26 745
2080.69 748
2081.12 714
2081.55 689
2081.98 667
2082.41 734
2082.84 744
2083.27 667
2083.70 659
2084.13 719
2084.56 705
2084.99 752
2085.42 838
2085.85 709
2086.28 739
2086.71 679
2087.14 752
2087.57 856
2088.00 831
2088.43 852
2088.86 771
2089.29 650
2089.73 835
2090.16 784
2090.59 793
2091.02 749
2091.45 738
2091.88 802
2092.31 694
2092.74 720
2093.17 718
2093.60 672
2094.04 670
2094.47 676
2094.90 692
2095.33 725
2095.76 698
2096.19 661
2096.62 703
2097.06 675
2097.49 613
2097.92 676
2098.35 623
2098.78 548
2099.21 613
2099.65 624
2100.08 615
2100.51 618
2100.94 679
2101.37 683
2101.81 700
2102.24 665
2102.67 582
2103.10 675
2103.53 632
2103.97 631
2104.40 599
2104.83 686
2105.26 711
2105.70 817
2106.13 668
2106.56 625
2106.99 682
2107.43 668
2107.86 685
2108.29 771
2108.72 660
2109.16 591
2109.59 661
2110.02 639
2110.46 765
2110.89 772
2111.32 808
2111.75 710
2112.19 663
2112.62 718
2113.05 612
2113.49 740
2113.92 698
2114.35 731
2114.79 717
2115.22 639
2115.65 584
2116.09 695
2116.52 728
2116.95 775
2117.39 791
2117.82 737
2118.26 623
2118.69 680
2119.12 742
2119.56 697
2119.99 683
2120.42 712
2120.86 691
2121.29 696
2121.73 643
2122.16 573
2122.59 667
2123.03 705
2123.46 653
2123.90 720
2124.33 634
2124.77 715
2125.20 759
2125.64 661
2126.07 654
2126.50 656
2126.94 733
2127.37 723
2127.81 648
2128.24 707
2128.68 644
2129.11 726
2129.55 711
2129.98 665
2130.42 690
2130.85 616
2131.29 652
2131.72 589
2132.16 660
2132.59 714
2133.03 731
2133.46 713
2133.90 649
2134.33 633
2134.77 677
2135.20 720
2135.64 628
2136.08 599
2136.51 672
2136.95 717
2137.38 651
2137.82 590
2138.25 562
2138.69 624
2139.13 750
2139.56 797
2140.00 732
2140.43 679
2140.87 680
2141.31 704
2141.74 660
2142.18 710
2142.61 649
2143.05 599
2143.49 656
2143.92 744
2144.36 745
2144.80 682
2145.23 734
2145.67 705
2146.11 664
2146.54 787
2146.98 731
2147.42 721
2147.85 711
2148.29 718
2148.73 808
2149.16 739
2149.60 834
2150.04 792
2150.47 761
2150.91 724
2151.35 693
2151.79 812
2152.22 801
2152.66 761
2153.10 730
2153.53 700
2153.97 794
2154.41 812
2154.85 724
2155.28 615
2155.72 677
2156.16 745
2156.60 723
2157.03 803
2157.47 827
2157.91 781
2158.35 721
2158.79 790
2159.22 930
2159.66 782
2160.10 854
2160.54 751
2160.98 707
2161.41 767
2161.85 767
2162.29 777
2162.73 845
2163.17 832
2163.60 792
2164.04 726
2164.48 766
2164.92 720
2165.36 680
2165.80 736
2166.24 711
2166.67 727
2167.11 657
2167.55 768
2167.99 657
2168.43 756
2168.87 691
2169.31 679
2169.75 624
2170.19 680
2170.62 640
2171.06 674
2171.50 751
2171.94 798
2172.38 758
2172.82 728
2173.26 699
2173.70 754
2174.14 871
2174.58 626
2175.02 671
2175.46 756
2175.90 616
2176.34 661
2176.78 738
2177.22 761
2177.66 782
2178.10 796
2178.54 745
2178.97 716
2179.41 837
2179.85 791
2180.29 778
2180.74 732
2181.18 843
2181.62 783
2182.06 669
2182.50 699
2182.94 692
2183.38 713
2183.82 616
2184.26 641
2184.70 609
2185.14 660
2185.58 789
2186.02 804
2186.46 640
2186.90 651
2187.34 701
2187.78 758
2188.22 733
2188.66 717
2189.11 704
2189.55 712
2189.99 759
2190.43 722
2190.87 724
2191.31 775
2191.75 807
2192.19 733
2192.63 797
2193.08 721
2193.52 703
2193.96 739
2194.40 840
2194.84 840
2195.28 765
2195.72 889
2196.17 756
2196.61 725
2197.05 762
2197.49 735
2197.93 686
2198.37 724
2198.82 754
2199.26 888
2199.70 785
2200.14 762
2200.58 785
2201.03 746
2201.47 866
2201.91 807
2202.35 766
2202.80 636
2203.24 756
2203.68 753
2204.12 691
2204.57 719
2205.01 708
2205.45 694
2205.89 701
2206.34 646
2206.78 698
2207.22 715
2207.66 635
2208.11 721
2208.55 855
2208.99 744
2209.44 752
2209.88 751
2210.32 765
2210.76 869
2211.21 887
2211.65 752
2212.09 594
2212.54 707
2212.98 738
2213.42 794
2213.87 715
2214.31 705
2214.75 672
2215.20 652
2215.64 685
2216.09 716
2216.53 705
2216.97 720
2217.42 848
2217.86 819
2218.30 789
2218.75 737
2219.19 743
2219.64 842
2220.08 782
2220.52 708
2220.97 727
2221.41 878
2221.86 777
2222.30 924
2222.75 816
2223.19 802
2223.63 844
2224.08 728
2224.52 775
2224.97 736
2225.41 742
2225.86 773
2226.30 855
2226.75 850
2227.19 835
2227.64 833
2228.08 767
2228.53 743
2228.97 777
2229.42 709
2229.86 768
2230.31 778
2230.75 819
2231.20 747
2231.64 787
2232.09 791
2232.53 779
2232.98 694
2233.42 767
2233.87 803
2234.31 800
2234.76 673
2235.20 782
2235.65 815
2236.10 707
2236.54 687
2236.99 651
2237.43 711
2237.88 711
2238.32 656
2238.77 825
2239.22 726
2239.66 615
2240.11 661
2240.55 766
2241.00 686
2241.45 739
2241.89 625
2242.34 660
2242.79 648
2243.23 652
2243.68 660
2244.12 572
2244.57 707
2245.02 660
2245.46 693
2245.91 685
2246.36 688
2246.80 568
2247.25 661
2247.70 703
2248.14 678
2248.59 699
2249.04 761
2249.49 514
2249.93 713
2250.38 666
2250.83 715
2251.27 800
2251.72 675
2252.17 700
2252.62 697
2253.06 768
2253.51 696
2253.96 695
2254.40 610
2254.85 599
2255.30 640
2255.75 690
2256.20 638
2256.64 623
2257.09 727
2257.54 630
2257.99 558
2258.43 704
2258.88 598
2259.33 675
2259.78 733
2260.23 681
2260.67 754
2261.12 704
2261.57 702
2262.02 705
2262.47 819
2262.92 755
2263.36 845
2263.81 896
2264.26 898
2264.71 766
2265.16 815
2265.61 813
2266.05 792
2266.50 725
2266.95 867
2267.40 808
2267.85 764
2268.30 746
2268.75 744
2269.20 716
2269.65 705
2270.09 656
2270.54 731
2270.99 734
2271.44 761
2271.89 776
2272.34 757
2272.79 766
2273.24 766
2273.69 847
2274.14 788
2274.59 671
2275.04 704
2275.49 839
2275.94 863
2276.38 761
2276.83 690
2277.28 710
2277.73 797
2278.18 685
2278.63 711
2279.08 705
2279.53 660
2279.98 845
2280.43 745
2280.88 709
2281.33 714
2281.78 788
2282.23 806
2282.68 682
2283.13 623
2283.59 776
2284.04 708
2284.49 827
2284.94 728
2285.39 763
2285.84 790
2286.29 652
2286.74 752
2287.19 766
2287.64 811
2288.09 930
2288.54 887
2288.99 948
2289.44 937
2289.89 884
2290.35 1018
2290.80 1121
2291.25 1073
2291.70 1032
2292.15 959
2292.60 900
2293.05 1082
2293.50 829
2293.96 750
2294.41 880
2294.86 841
2295.31 875
2295.76 810
2296.21 779
2296.66 724
2297.12 654
2297.57 622
2298.02 623
2298.47 660
2298.92 795
2299.38 693
2299.83 692
2300.28 672
2300.73 655
2301.18 690
2301.64 683
2302.09 711
2302.54 734
2302.99 748
2303.44 674
2303.90 575
2304.35 650
2304.80 727
2305.25 691
2305.71 710
2306.16 773
2306.61 712
2307.07 669
2307.52 751
2307.97 716
2308.42 739
2308.88 757
2309.33 803
2309.78 828
2310.23 835
2310.69 801
2311.14 832
2311.59 801
2312.05 809
2312.50 752
2312.95 732
2313.41 718
2313.86 736
2314.31 779
2314.77 735
2315.22 644
2315.67 626
2316.13 870
2316.58 811
2317.04 708
2317.49 614
2317.94 740
2318.40 872
2318.85 910
2319.30 862
2319.76 870
2320.21 762
2320.67 788
2321.12 712
2321.57 751
2322.03 793
2322.48 772
2322.94 729
2323.39 697
2323.85 673
2324.30 764
2324.75 645
2325.21 715
2325.66 754
2326.12 703
2326.57 758
2327.03 876
2327.48 779
2327.94 793
2328.39 749
2328.85 747
2329.30 742
2329.76 681
2330.21 800
2330.67 806
2331.12 755
2331.58 730
2332.03 754
2332.49 795
2332.94 723
2333.40 844
2333.85 828
2334.31 674
2334.76 717
2335.22 763
2335.67 866
2336.13 865
2336.58 773
2337.04 744
2337.50 767
2337.95 849
2338.41 870
2338.86 828
2339.32 812
2339.77 750
2340.23 727
2340.69 891
2341.14 784
2341.60 741
2342.05 710
2342.51 759
2342.97 698
2343.42 681
2343.88 721
2344.34 826
2344.79 737
2345.25 722
2345.70 651
2346.16 734
2346.62 823
2347.07 778
2347.53 755
2347.99 737
2348.44 754
2348.90 798
2349.36 814
2349.81 772
2350.27 683
2350.73 634
2351.19 715
2351.64 743
2352.10 660
2352.56 670
2353.01 673
2353.47 754
2353.93 704
2354.39 729
2354.84 737
2355.30 593
2355.76 648
2356.22 657
2356.67 651
2357.13 589
2357.59 645
2358.05 659
2358.50 661
2358.96 692
2359.42 673
2359.88 670
2360.33 694
2360.79 715
2361.25 631
2361.71 701
2362.17 588
2362.62 646
2363.08 690
2363.54 750
2364.00 614
2364.46 572
2364.92 717
2365.37 836
2365.83 854
2366.29 819
2366.75 767
2367.21 779
2367.67 727
2368.12 711
2368.58 712
2369.04 854
2369.50 776
2369.96 747
2370.42 859
2370.88 712
2371.34 760
2371.80 700
2372.25 871
2372.71 763
2373.17 803
2373.63 811
2374.09 777
2374.55 867
2375.01 878
2375.47 851
2375.93 782
2376.39 963
2376.85 881
2377.31 903
2377.77 831
2378.23 835
2378.69 868
2379.15 809
2379.61 756
2380.06 685
2380.52 708
2380.98 670
2381.44 632
2381.90 672
2382.36 733
2382.82 648
2383.28 620
2383.74 705
2384.20 665
2384.67 726
2385.13 655
2385.59 598
2386.05 581
2386.51 664
2386.97 624
2387.43 631
2387.89 693
2388.35 734
2388.81 864
2389.27 735
2389.73 634
2390.19 661
2390.65 614
2391.11 693
2391.57 727
2392.03 692
2392.50 709
2392.96 716
2393.42 672
2393.88 802
2394.34 821
2394.80 840
2395.26 694
2395.72 730
2396.19 713
2396.65 615
2397.11 686
2397.57 806
2398.03 865
2398.49 663
2398.95 624
2399.42 794
2399.88 730
2400.34 712
2400.80 708
2401.26 722
2401.73 577
2402.19 695
2402.65 709
2403.11 673
2403.57 644
2404.04 621
2404.50 629
2404.96 642
2405.42 689
2405.88 657
2406.35 678
2406.81 640
2407.27 681
2407.73 715
2408.20 701
2408.66 691
2409.12 611
2409.58 624
2410.05 618
2410.51 701
2410.97 662
2411.43 677
2411.90 643
2412.36 679
2412.82 730
2413.29 627
2413.75 654
2414.21 688
2414.68 730
2415.14 663
2415.60 735
2416.07 770
2416.53 795
2416.99 881
2417.46 838
2417.92 819
2418.38 771
2418.85 719
2419.31 689
2419.77 719
2420.24 759
2420.70 860
2421.16 768
2421.63 609
2422.09 756
2422.56 757
2423.02 785
2423.48 752
2423.95 737
2424.41 696
2424.88 738
2425.34 763
2425.80 663
2426.27 720
2426.73 718
2427.20 711
2427.66 776
2428.13 756
2428.59 722
2429.05 739
2429.52 738
2429.98 680
2430.45 595
2430.91 656
2431.38 555
2431.84 638
2432.31 712
2432.77 607
2433.24 668
2433.70 760
2434.17 751
2434.63 699
2435.10 697
2435.56 737
2436.03 651
2436.49 677
2436.96 667
2437.42 613
2437.89 623
2438.35 625
2438.82 699
2439.28 632
2439.75 629
2440.22 733
2440.68 816
2441.15 774
2441.61 799
2442.08 879
2442.54 840
2443.01 789
2443.48 641
2443.94 754
2444.41 827
2444.87 787
2445.34 684
2445.81 760
2446.27 735
2446.74 668
2447.20 723
2447.67 604
2448.14 662
2448.60 659
2449.07 622
2449.54 668
2450.00 588
2450.47 642
2450.94 648
2451.40 659
2451.87 678
2452.34 640
2452.80 716
2453.27 668
2453.74 682
2454.20 639
2454.67 698
2455.14 699
2455.60 688
2456.07 595
2456.54 669
2457.01 759
2457.47 720
2457.94 576
2458.41 555
2458.88 616
2459.34 622
2459.81 634
2460.28 652
2460.74 641
2461.21 495
2461.68 567
2462.15 740
2462.62 536
2463.08 590
2463.55 644
2464.02 643
2464.49 622
2464.95 583
2465.42 681
2465.89 706
2466.36 655
2466.83 737
2467.30 685
2467.76 726
2468.23 716
2468.70 665
2469.17 707
2469.64 735
2470.10 699
2470.57 696
2471.04 630
2471.51 674
2471.98 634
2472.45 627
2472.92 718
2473.39 594
2473.85 652
2474.32 718
2474.79 675
2475.26 592
2475.73 648
2476.20 637
2476.67 639
2477.14 679
2477.61 611
2478.07 676
2478.54 637
2479.01 654
2479.48 698
2479.95 587
2480.42 620
2480.89 768
2481.36 754
2481.83 676
2482.30 721
2482.77 713
2483.24 651
2483.71 672
2484.18 659
2484.65 673
2485.12 682
2485.59 635
2486.06 676
2486.53 678
2487.00 604
2487.47 626
2487.94 708
2488.41 774
2488.88 769
2489.35 713
2489.82 742
2490.29 818
2490.76 712
2491.23 683
2491.70 783
2492.17 790
2492.64 839
2493.11 656
2493.58 669
2494.05 787
2494.52 749
2494.99 707
2495.47 694
2495.94 645
2496.41 621
2496.88 735
2497.35 578
2497.82 609
2498.29 561
2498.76 587
2499.23 641
2499.70 618
2500.18 633
2500.65 577
2501.12 594
2501.59 654
2502.06 711
2502.53 729
2503.00 757
2503.48 818
2503.95 690
2504.42 746
2504.89 722
2505.36 729
2505.83 720
2506.31 622
2506.78 677
2507.25 715
2507.72 597
2508.19 631
2508.67 692
2509.14 745
2509.61 665
2510.08 682
2510.56 734
2511.03 686
2511.50 744
2511.97 821
2512.44 785
2512.92 769
2513.39 782
2513.86 785
2514.33 832
2514.81 766
2515.28 739
2515.75 718
2516.23 714
2516.70 628
2517.17 740
2517.64 688
2518.12 669
2518.59 548
2519.06 582
2519.54 678
2520.01 764
2520.48 686
2520.96 601
2521.43 574
2521.90 627
2522.38 767
2522.85 835
2523.32 692
2523.80 586
2524.27 664
2524.74 660
2525.22 659
2525.69 715
2526.16 821
2526.64 795
2527.11 697
2527.59 774
2528.06 793
2528.53 747
2529.01 740
2529.48 757
2529.96 823
2530.43 675
2530.90 779
2531.38 709
2531.85 654
2532.33 652
2532.80 649
2533.28 704
2533.75 621
2534.22 653
2534.70 700
2535.17 710
2535.65 590
2536.12 742
2536.60 671
2537.07 681
2537.55 704
2538.02 720
2538.50 644
2538.97 678
2539.45 775
2539.92 738
2540.40 771
2540.87 758
2541.35 654
2541.82 645
2542.30 649
2542.77 737
2543.25 673
2543.72 715
2544.20 625
2544.67 625
2545.15 672
2545.62 735
2546.10 799
2546.58 748
2547.05 756
2547.53 719
2548.00 764
2548.48 803
2548.95 846
2549.43 776
2549.91 778
2550.38 765
2550.86 815
2551.33 835
2551.81 826
2552.29 801
2552.76 734
2553.24 732
2553.72 723
2554.19 665
2554.67 730
2555.14 743
2555.62 680
2556.10 643
2556.57 625
2557.05 629
2557.53 718
2558.00 838
2558.48 708
2558.96 731
2559.43 704
2559.91 641
2560.39 701
2560.87 688
2561.34 716
2561.82 692
2562.30 595
2562.77 615
2563.25 605
2563.73 629
2564.21 734
2564.68 722
2565.16 636
2565.64 552
2566.11 606
2566.59 704
2567.07 694
2567.55 633
2568.03 606
2568.50 602
2568.98 616
2569.46 630
2569.94 667
2570.41 762
2570.89 752
2571.37 689
2571.85 664
2572.33 623
2572.80 637
2573.28 641
2573.76 577
2574.24 637
2574.72 661
2575.19 614
2575.67 666
2576.15 684
2576.63 696
2577.11 711
2577.59 684
2578.07 696
2578.54 686
2579.02 644
2579.50 613
2579.98 730
2580.46 682
2580.94 677
2581.42 659
2581.90 671
2582.37 679
2582.85 804
2583.33 663
2583.81 641
2584.29 616
2584.77 563
2585.25 660
2585.73 674
2586.21 794
2586.69 724
2587.17 693
2587.65 647
2588.13 743
2588.61 715
2589.08 743
2589.56 588
2590.04 736
2590.52 735
2591.00 718
2591.48 646
2591.96 600
2592.44 698
2592.92 698
2593.40 644
2593.88 756
2594.36 682
2594.84 631
2595.32 637
2595.80 661
2596.28 662
2596.76 579
2597.24 706
2597.72 682
2598.21 768
2598.69 668
2599.17 658
2599.65 760
2600.13 692
2600.61 728
2601.09 799
2601.57 806
2602.05 713
2602.53 645
2603.01 631
2603.49 707
2603.97 749
2604.45 738
2604.94 659
2605.42 747
2605.90 677
2606.38 735
2606.86 670
2607.34 682
2607.82 753
2608.30 651
2608.79 641
2609.27 608
2609.75 603
2610.23 700
2610.71 615
2611.19 636
2611.68 703
2612.16 733
2612.64 663
2613.12 589
2613.60 552
2614.08 640
2614.57 661
2615.05 673
2615.53 752
2616.01 649
2616.49 622
2616.98 606
2617.46 606
2617.94 712
2618.42 683
2618.91 713
2619.39 688
2619.87 712
2620.35 715
2620.84 703
2621.32 664
2621.80 702
2622.28 651
2622.77 661
2623.25 658
2623.73 654
2624.21 727
2624.70 709
2625.18 713
2625.66 616
2626.15 655
2626.63 636
2627.11 677
2627.60 657
2628.08 643
2628.56 616
2629.05 706
2629.53 859
2630.01 740
2630.50 780
2630.98 642
2631.46 742
2631.95 782
2632.43 893
2632.91 797
2633.40 792
2633.88 830
2634.36 773
2634.85 709
2635.33 663
2635.82 660
2636.30 691
2636.78 764
2637.27 724
2637.75 691
2638.24 770
2638.72 590
2639.20 579
2639.69 646
2640.17 678
2640.66 662
2641.14 662
2641.63 729
2642.11 670
2642.60 638
2643.08 621
2643.56 647
2644.05 685
2644.53 674
2645.02 589
2645.50 582
2645.99 642
2646.47 613
2646.96 632
2647.44 678
2647.93 642
2648.41 633
2648.90 645
2649.38 527
2649.87 597
2650.35 720
2650.84 678
2651.32 679
2651.81 639
2652.30 640
2652.78 685
2653.27 657
2653.75 694
2654.24 576
2654.72 622
2655.21 621
2655.69 582
2656.18 615
2656.67 660
2657.15 684
2657.64 619
2658.12 689
2658.61 647
2659.10 692
2659.58 659
2660.07 684
2660.55 656
2661.04 682
2661.53 751
2662.01 699
2662.50 616
2662.99 643
2663.47 723
2663.96 719
2664.44 629
2664.93 617
2665.42 613
2665.90 542
2666.39 613
2666.88 565
2667.36 612
2667.85 619
2668.34 580
2668.83 635
2669.31 715
2669.80 685
2670.29 623
2670.77 722
2671.26 789
2671.75 805
2672.24 753
2672.72 826
2673.21 780
2673.70 819
2674.18 793
2674.67 903
2675.16 875
2675.65 880
2676.13 857
2676.62 907
2677.11 843
2677.60 864
2678.09 786
2678.57 786
2679.06 761
2679.55 777
2680.04 747
2680.53 640
2681.01 674
2681.50 638
2681.99 645
2682.48 744
2682.97 747
2683.45 754
2683.94 707
2684.43 758
2684.92 656
2685.41 676
2685.90 692
2686.38 682
2686.87 777
2687.36 619
2687.85 695
2688.34 673
2688.83 592
2689.32 637
2689.81 583
2690.29 593
2690.78 641
2691.27 680
2691.76 645
2692.25 744
2692.74 692
2693.23 746
2693.72 745
2694.21 700
2694.70 659
2695.19 625
2695.68 637
2696.16 580
2696.65 585
2697.14 653
2697.63 642
2698.12 618
2698.61 656
2699.10 764
2699.59 707
2700.08 678
2700.57 630
2701.06 695
2701.55 727
2702.04 688
2702.53 792
2703.02 715
2703.51 712
2704.00 682
2704.49 715
2704.98 664
2705.47 641
2705.96 753
2706.45 724
2706.94 674
2707.43 676
2707.92 612
2708.41 668
2708.91 666
2709.40 626
2709.89 626
2710.38 633
2710.87 657
2711.36 729
2711.85 618
2712.34 656
2712.83 707
2713.32 804
2713.81 695
2714.30 672
2714.80 658
2715.29 688
2715.78 646
2716.27 610
2716.76 648
2717.25 706
2717.74 668
2718.23 734
2718.73 747
2719.22 693
2719.71 678
2720.20 659
2720.69 686
2721.18 683
2721.68 712
2722.17 799
2722.66 777
2723.15 652
2723.64 623
2724.14 631
2724.63 685
2725.12 716
2725.61 682
2726.10 718
2726.60 610
2727.09 647
2727.58 705
2728.07 683
2728.56 638
2729.06 682
2729.55 637
2730.04 617
2730.53 626
2731.03 757
2731.52 791
2732.01 685
2732.51 675
2733.00 666
2733.49 721
2733.98 756
2734.48 728
2734.97 693
2735.46 695
2735.96 765
2736.45 710
2736.94 665
2737.43 741
2737.93 755
2738.42 941
2738.91 795
2739.41 684
2739.90 798
2740.39 704
2740.89 785
2741.38 819
2741.88 834
2742.37 752
2742.86 723
2743.36 791
2743.85 862
2744.34 775
2744.84 689
2745.33 822
2745.83 677
2746.32 661
2746.81 671
2747.31 690
2747.80 690
2748.30 708
2748.79 758
2749.28 664
2749.78 664
2750.27 681
2750.77 649
2751.26 658
2751.76 670
2752.25 715
2752.74 664
2753.24 693
2753.73 668
2754.23 663
2754.72 662
2755.22 664
2755.71 573
2756.21 807
2756.70 694
2757.20 653
2757.69 594
2758.19 575
2758.68 637
2759.18 626
2759.67 636
2760.17 699
2760.66 645
2761.16 637
2761.65 642
2762.15 778
2762.64 700
2763.14 801
2763.64 639
2764.13 643
2764.63 624
2765.12 593
2765.62 620
2766.11 744
2766.61 750
2767.11 641
2767.60 674
2768.10 711
2768.59 644
2769.09 664
2769.59 595
2770.08 650
2770.58 677
2771.07 789
2771.57 747
2772.07 758
2772.56 894
2773.06 844
2773.56 885
2774.05 808
2774.55 731
2775.04 819
2775.54 889
2776.04 895
2776.53 826
2777.03 826
2777.53 858
2778.03 764
2778.52 741
2779.02 829
2779.52 939
2780.01 819
2780.51 656
2781.01 721
2781.50 756
2782.00 703
2782.50 702
2783.00 643
2783.49 609
2783.99 601
2784.49 692
2784.99 650
2785.48 550
2785.98 583
2786.48 642
2786.98 638
2787.47 645
2787.97 629
2788.47 644
2788.97 707
2789.46 731
2789.96 683
2790.46 776
2790.96 748
2791.46 765
2791.95 695
2792.45 733
2792.95 629
2793.45 674
2793.95 685
2794.44 724
2794.94 785
2795.44 868
2795.94 810
2796.44 770
2796.94 773
2797.44 764
2797.93 781
2798.43 817
2798.93 724
2799.43 878
2799.93 885
2800.43 825
2800.93 720
2801.43 760
2801.92 666
2802.42 754
2802.92 800
2803.42 809
2803.92 706
2804.42 648
2804.92 649
2805.42 669
2805.92 594
2806.42 746
2806.92 692
2807.42 733
2807.91 716
2808.41 665
2808.91 665
2809.41 780
2809.91 666
2810.41 644
2810.91 651
2811.41 728
2811.91 725
2812.41 682
2812.91 603
2813.41 647
2813.91 644
2814.41 604
2814.91 642
2815.41 681
2815.91 627
2816.41 651
2816.91 632
2817.41 619
2817.91 685
2818.41 727
2818.91 578
2819.42 566
2819.92 638
2820.42 687
2820.92 688
2821.42 617
2821.92 643
2822.42 655
2822.92 669
2823.42 621
2823.92 631
2824.42 580
2824.92 573
2825.42 660
2825.93 627
2826.43 607
2826.93 648
2827.43 734
2827.93 712
2828.43 660
2828.93 696
2829.43 707
2829.94 689
2830.44 583
2830.94 631
2831.44 686
2831.94 621
2832.44 600
2832.95 678
2833.45 691
2833.95 635
2834.45 756
2834.95 779
2835.45 720
2835.96 700
2836.46 695
2836.96 786
2837.46 718
2837.97 754
2838.47 764
2838.97 657
2839.47 616
2839.97 714
2840.48 610
2840.98 581
2841.48 612
2841.98 734
2842.49 747
2842.99 534
2843.49 514
2843.99 616
2844.50 630
2845.00 649
2845.50 645
2846.01 680
2846.51 705
2847.01 608
2847.51 719
2848.02 666
2848.52 767
2849.02 741
2849.53 563
2850.03 655
2850.53 649
2851.04 649
2851.54 622
2852.04 608
2852.55 705
2853.05 576
2853.55 746
2854.06 751
2854.56 608
2855.06 698
2855.57 655
2856.07 755
2856.58 602
2857.08 700
2857.58 775
2858.09 671
2858.59 647
2859.10 581
2859.60 597
2860.10 706
2860.61 617
2861.11 483
2861.62 494
2862.12 595
2862.62 551
2863.13 480
2863.63 526
2864.14 542
2864.64 566
2865.15 645
2865.65 639
2866.16 579
2866.66 534
2867.17 561
2867.67 608
2868.18 584
2868.68 674
2869.19 637
2869.69 722
2870.20 638
2870.70 583
2871.21 623
2871.71 642
2872.22 727
2872.72 693
2873.23 626
2873.73 671
2874.24 664
2874.74 645
2875.25 553
2875.75 699
2876.26 818
2876.76 723
2877.27 766
2877.78 776
2878.28 698
2878.79 671
2879.29 710
2879.80 625
2880.30 700
2880.81 650
2881.32 692
2881.82 720
2882.33 602
2882.83 614
2883.34 683
2883.85 706
2884.35 692
2884.86 713
2885.37 691
2885.87 694
2886.38 654
2886.88 747
2887.39 744
2887.90 735
2888.40 745
2888.91 731
2889.42 698
2889.92 671
2890.43 765
2890.94 812
2891.45 683
2891.95 639
2892.46 791
2892.97 737
2893.47 751
2893.98 713
2894.49 763
2894.99 800
2895.50 846
2896.01 787
2896.52 710
2897.02 651
2897.53 678
2898.04 638
2898.55 688
2899.05 614
2899.56 637
2900.07 682
2900.58 667
2901.08 723
2901.59 643
2902.10 625
2902.61 635
2903.12 698
2903.62 664
2904.13 616
2904.64 626
2905.15 723
2905.66 659
2906.16 559
2906.67 530
2907.18 673
2907.69 698
2908.20 694
2908.71 748
2909.21 735
2909.72 650
2910.23 583
2910.74 643
2911.25 743
2911.76 648
2912.26 649
2912.77 719
2913.28 681
2913.79 648
2914.30 647
2914.81 692
2915.32 766
2915.83 721
2916.34 594
2916.85 685
2917.35 781
2917.86 686
2918.37 704
2918.88 709
2919.39 628
2919.90 742
2920.41 792
2920.92 615
2921.43 683
2921.94 623
2922.45 654
2922.96 741
2923.47 758
2923.98 717
2924.49 679
2925.00 752
2925.51 718
2926.02 793
2926.53 728
2927.04 798
2927.55 731
2928.06 653
2928.57 688
2929.08 679
2929.59 656
2930.10 714
2930.61 698
2931.12 731
2931.63 687
2932.14 654
2932.65 735
2933.16 673
2933.67 681
2934.18 617
2934.69 637
2935.20 675
2935.71 717
2936.22 716
2936.73 708
2937.25 746
2937.76 823
2938.27 834
2938.78 850
2939.29 914
2939.80 836
2940.31 809
2940.82 800
2941.33 800
2941.85 718
2942.36 735
2942.87 812
2943.38 837
2943.89 763
2944.40 771
2944.91 771
2945.43 731
2945.94 595
2946.45 694
2946.96 711
2947.47 753
2947.98 805
2948.50 667
2949.01 594
2949.52 646
2950.03 661
2950.54 699
2951.06 669
2951.57 656
2952.08 704
2952.59 679
2953.10 654
2953.62 609
2954.13 643
2954.64 641
2955.15 752
2955.67 731
2956.18 638
2956.69 579
2957.20 642
2957.72 723
2958.23 689
2958.74 709
2959.25 637
2959.77 619
2960.28 689
2960.79 697
2961.31 735
2961.82 648
2962.33 608
2962.85 672
2963.36 697
2963.87 734
2964.39 712
2964.90 679
2965.41 688
2965.93 737
2966.44 715
2966.95 675
2967.47 696
2967.98 675
2968.49 715
2969.01 693
2969.52 610
2970.03 644
2970.55 621
2971.06 632
2971.58 551
2972.09 568
2972.60 625
2973.12 658
2973.63 662
2974.15 708
2974.66 823
2975.17 793
2975.69 643
2976.20 689
2976.72 654
2977.23 714
2977.74 725
2978.26 721
2978.77 637
2979.29 707
2979.80 750
2980.32 808
2980.83 696
2981.35 726
2981.86 770
2982.38 672
2982.89 632
2983.41 671
2983.92 743
2984.44 764
2984.95 715
2985.47 711
2985.98 871
2986.50 916
2987.01 767
2987.53 727
2988.04 723
2988.56 723
2989.07 730
2989.59 749
2990.10 810
2990.62 766
2991.13 763
2991.65 740
2992.17 781
2992.68 712
2993.20 805
2993.71 845
2994.23 844
2994.74 935
2995.26 810
2995.78 891
2996.29 893
2996.81 898
2997.32 926
2997.84 877
2998.36 781
2998.87 943
2999.39 923
2999.91 805
3000.42 816
3000.94 1007
3001.45 1174
3001.97 1207
3002.49 1203
3003.00 1342
3003.52 1379
3004.04 1564
3004.55 1684
3005.07 1797
3005.59 1742
3006.10 1670
3006.62 1815
3007.14 1614
3007.66 1540
3008.17 1336
3008.69 1202
3009.21 1278
3009.72 1181
3010.24 905
3010.76 900
3011.28 843
3011.79 854
3012.31 947
3012.83 937
3013.35 847
3013.86 770
3014.38 874
3014.90 868
3015.42 742
3015.93 748
3016.45 784
3016.97 882
3017.49 950
3018.00 845
3018.52 799
3019.04 865
3019.56 859
3020.08 823
3020.59 940
3021.11 835
3021.63 819
3022.15 790
3022.67 901
3023.19 933
3023.70 963
3024.22 895
3024.74 754
3025.26 805
3025.78 869
3026.30 884
3026.81 790
3027.33 793
3027.85 837
3028.37 698
3028.89 787
3029.41 742
3029.93 733
3030.45 762
3030.97 730
3031.48 755
3032.00 764
3032.52 709
3033.04 705
3033.56 785
3034.08 703
3034.60 730
3035.12 782
3035.64 821
3036.16 734
3036.68 760
3037.20 703
3037.72 707
3038.24 691
3038.76 724
3039.27 688
3039.79 665
3040.31 681
3040.83 703
3041.35 700
3041.87 613
3042.39 712
3042.91 729
3043.43 752
3043.95 686
3044.47 650
3044.99 706
3045.51 709
3046.03 690
3046.56 788
3047.08 768
3047.60 738
3048.12 676
3048.64 756
3049.16 719
3049.68 627
3050.20 698
3050.72 830
3051.24 741
3051.76 720
3052.28 645
3052.80 686
3053.32 649
3053.84 833
3054.37 776
3054.89 618
3055.41 683
3055.93 646
3056.45 692
3056.97 827
3057.49 760
3058.01 749
3058.53 850
3059.06 737
3059.58 752
3060.10 710
3060.62 750
3061.14 778
3061.66 724
3062.19 791
3062.71 828
3063.23 767
3063.75 741
3064.27 816
3064.79 704
3065.32 736
3065.84 621
3066.36 740
3066.88 771
3067.40 723
3067.93 738
3068.45 745
3068.97 744
3069.49 797
3070.02 849
3070.54 808
3071.06 750
3071.58 678
3072.10 623
3072.63 692
3073.15 732
3073.67 715
3074.20 712
3074.72 744
3075.24 779
3075.76 748
3076.29 834
3076.81 891
3077.33 814
3077.86 848
3078.38 774
3078.90 777
3079.42 803
3079.95 919
3080.47 981
3080.99 944
3081.52 901
3082.04 1017
3082.56 991
3083.09 1193
3083.61 951
3084.13 936
3084.66 1005
3085.18 980
3085.71 971
3086.23 1001
3086.75 964
3087.28 935
3087.80 841
3088.32 815
3088.85 848
3089.37 906
3089.90 912
3090.42 790
3090.94 812
3091.47 926
3091.99 870
3092.52 883
3093.04 927
3093.57 838
3094.09 931
3094.61 967
3095.14 949
3095.66 1047
3096.19 993
3096.71 1109
3097.24 1089
3097.76 1062
3098.29 1106
3098.81 1196
3099.34 1328
3099.86 1654
3100.39 1824
3100.91 1965
3101.44 2000
3101.96 2321
3102.49 2508
3103.01 2809
3103.54 2784
3104.06 2763
3104.59 2776
3105.11 2830
3105.64 2429
3106.16 2137
3106.69 1801
3107.21 1566
3107.74 1561
3108.26 1490
3108.79 1374
3109.32 1312
3109.84 1183
3110.37 1256
3110.89 1160
3111.42 1133
3111.94 1057
3112.47 1039
3113.00 988
3113.52 1041
3114.05 1049
3114.57 1073
3115.10 967
3115.63 869
3116.15 931
3116.68 977
3117.21 947
3117.73 986
3118.26 918
3118.78 910
3119.31 827
3119.84 927
3120.36 957
3120.89 1011
3121.42 905
3121.94 865
3122.47 792
3123.00 835
3123.52 920
3124.05 819
3124.58 821
3125.11 914
3125.63 995
3126.16 974
3126.69 751
3127.21 778
3127.74 778
3128.27 758
3128.80 848
3129.32 839
3129.85 749
3130.38 783
3130.91 826
3131.43 764
3131.96 653
3132.49 746
3133.02 821
3133.54 816
3134.07 711
3134.60 723
3135.13 769
3135.65 724
3136.18 757
3136.71 722
3137.24 721
3137.77 699
3138.29 682
3138.82 697
3139.35 666
3139.88 620
3140.41 705
3140.94 740
3141.46 711
3141.99 641
3142.52 698
3143.05 820
3143.58 711
3144.11 751
3144.64 666
3145.16 645
3145.69 729
3146.22 697
3146.75 725
3147.28 812
3147.81 716
3148.34 702
3148.87 805
3149.40 858
3149.92 834
3150.45 880
3150.98 818
3151.51 911
3152.04 795
3152.57 743
3153.10 731
3153.63 627
3154.16 733
3154.69 823
3155.22 761
3155.75 706
3156.28 729
3156.81 752
3157.34 679
3157.87 713
3158.40 742
3158.93 771
3159.46 798
3159.99 736
3160.52 718
3161.05 709
3161.58 752
3162.11 738
3162.64 698
3163.17 689
3163.70 677
3164.23 639
3164.76 566
3165.29 595
3165.82 666
3166.35 720
3166.88 721
3167.41 834
3167.94 799
3168.47 741
3169.00 848
3169.53 767
3170.06 741
3170.59 657
3171.12 794
3171.65 751
3172.19 688
3172.72 641
3173.25 650
3173.78 775
3174.31 805
3174.84 767
3175.37 840
3175.90 763
3176.44 691
3176.97 721
3177.50 733
3178.03 703
3178.56 797
3179.09 667
3179.62 767
3180.16 807
3180.69 723
3181.22 722
3181.75 712
3182.28 716
3182.81 685
3183.35 709
3183.88 691
3184.41 674
3184.94 645
3185.47 576
3186.01 621
3186.54 700
3187.07 755
3187.60 721
3188.14 698
3188.67 745
3189.20 777
3189.73 712
3190.26 696
3190.80 769
3191.33 691
3191.86 676
3192.39 674
3192.93 721
3193.46 729
3193.99 694
3194.53 734
3195.06 679
3195.59 697
3196.12 713
3196.66 714
3197.19 791
3197.72 741
3198.26 679
3198.79 615
3199.32 637
3199.86 818
3200.39 749
3200.92 735
3201.46 836
3201.99 965
3202.52 913
3203.06 830
3203.59 694
3204.12 695
3204.66 871
3205.19 741
3205.73 667
3206.26 645
3206.79 744
3207.33 697
3207.86 763
3208.39 805
3208.93 797
3209.46 842
3210.00 886
3210.53 702
3211.07 756
3211.60 872
3212.13 827
3212.67 836
3213.20 720
3213.74 791
3214.27 776
3214.81 739
3215.34 691
3215.88 756
3216.41 873
3216.94 744
3217.48 737
3218.01 716
3218.55 748
3219.08 744
3219.62 634
3220.15 744
3220.69 858
3221.22 877
3221.76 883
3222.29 791
3222.83 775
3223.36 769
3223.90 824
3224.43 906
3224.97 936
3225.51 829
3226.04 757
3226.58 798
3227.11 758
3227.65 794
3228.18 827
3228.72 768
3229.25 826
3229.79 899
3230.33 822
3230.86 843
3231.40 856
3231.93 807
3232.47 824
3233.01 898
3233.54 697
3234.08 763
3234.61 918
3235.15 916
3235.69 883
3236.22 835
3236.76 850
3237.30 980
3237.83 953
3238.37 932
3238.91 891
3239.44 897
3239.98 871
3240.51 915
3241.05 972
3241.59 1030
3242.13 962
3242.66 1014
3243.20 940
3243.74 1065
3244.27 1016
3244.81 941
3245.35 943
3245.88 853
3246.42 917
3246.96 948
3247.50 948
3248.03 979
3248.57 920
3249.11 923
3249.64 925
3250.18 1059
3250.72 1032
3251.26 871
3251.79 876
3252.33 862
3252.87 912
3253.41 940
3253.95 1034
3254.48 1030
3255.02 983
3255.56 981
3256.10 992
3256.64 1100
3257.17 959
3257.71 1098
3258.25 1170
3258.79 1251
3259.33 1366
3259.86 1415
3260.40 1357
3260.94 1445
3261.48 1592
3262.02 1890
3262.56 2001
3263.09 2067
3263.63 2219
3264.17 1896
3264.71 2023
3265.25 1994
3265.79 2386
3266.33 2408
3266.87 2480
3267.40 2317
3267.94 2300
3268.48 2369
3269.02 2147
3269.56 1711
3270.10 1651
3270.64 1691
3271.18 1539
3271.72 1307
3272.26 1275
3272.80 1227
3273.33 1142
3273.87 1076
3274.41 1030
3274.95 1064
3275.49 1034
3276.03 1093
3276.57 1135
3277.11 1010
3277.65 979
3278.19 1144
3278.73 990
3279.27 994
3279.81 1074
3280.35 1039
3280.89 1024
3281.43 1175
3281.97 1139
3282.51 1039
3283.05 1072
3283.59 1064
3284.13 1033
3284.67 1013
3285.21 1014
3285.75 1126
3286.29 1070
3286.83 1003
3287.37 1001
3287.91 1052
3288.45 1091
3289.00 1113
3289.54 1182
3290.08 1209
3290.62 1081
3291.16 957
3291.70 1104
3292.24 1201
3292.78 1133
3293.32 1103
3293.86 1288
3294.40 1386
3294.95 1299
3295.49 1472
3296.03 1415
3296.57 1334
3297.11 1282
3297.65 1324
3298.19 1419
3298.74 1360
3299.28 1229
3299.82 1237
3300.36 1159
3300.90 1163
3301.44 1173
3301.98 1134
3302.53 996
3303.07 1028
3303.61 1007
3304.15 1054
3304.69 1072
3305.24 1190
3305.78 1076
3306.32 999
3306.86 1048
3307.40 872
3307.95 915
3308.49 945
3309.03 929
3309.57 829
3310.12 856
3310.66 787
3311.20 854
3311.74 939
3312.29 943
3312.83 868
3313.37 894
3313.91 1029
3314.46 962
3315.00 978
3315.54 1111
3316.09 1008
3316.63 1066
3317.17 1204
3317.71 1045
3318.26 1088
3318.80 1110
3319.34 1022
3319.89 1102
3320.43 946
3320.97 923
3321.52 823
3322.06 961
3322.60 813
3323.15 933
3323.69 935
3324.23 725
3324.78 894
3325.32 809
3325.86 890
3326.41 901
3326.95 777
3327.50 783
3328.04 801
3328.58 822
3329.13 831
3329.67 720
3330.22 770
3330.76 902
3331.30 897
3331.85 939
3332.39 1021
3332.94 998
3333.48 1038
3334.03 1179
3334.57 1160
3335.11 1199
3335.66 1315
3336.20 1241
3336.75 1187
3337.29 1142
3337.84 1163
3338.38 1074
3338.93 1040
3339.47 1055
3340.02 980
3340.56 911
3341.11 961
3341.65 932
3342.20 943
3342.74 903
3343.29 870
3343.83 816
3344.38 770
3344.92 711
3345.47 824
3346.01 905
3346.56 761
3347.10 753
3347.65 810
3348.19 861
3348.74 770
3349.29 874
3349.83 865
3350.38 950
3350.92 970
3351.47 1013
3352.01 812
3352.56 867
3353.11 850
3353.65 932
3354.20 784
3354.74 811
3355.29 785
3355.84 740
3356.38 912
3356.93 790
3357.47 733
3358.02 760
3358.57 727
3359.11 806
3359.66 764
3360.21 738
3360.75 748
3361.30 753
3361.85 815
3362.39 802
3362.94 860
3363.49 824
3364.03 697
3364.58 761
3365.13 781
3365.67 835
3366.22 758
3366.77 736
3367.31 777
3367.86 748
3368.41 720
3368.96 623
3369.50 607
3370.05 668
3370.60 685
3371.15 639
3371.69 719
3372.24 715
3372.79 656
3373.34 657
3373.88 797
3374.43 700
3374.98 700
3375.53 744
3376.07 711
3376.62 721
3377.17 759
3377.72 778
3378.27 712
3378.81 660
3379.36 604
3379.91 675
3380.46 739
3381.01 707
3381.55 604
3382.10 664
3382.65 667
3383.20 651
3383.75 741
3384.30 745
3384.84 687
3385.39 676
3385.94 699
3386.49 695
3387.04 802
3387.59 722
3388.14 672
3388.69 681
3389.23 697
3389.78 748
3390.33 742
3390.88 687
3391.43 737
3391.98 794
3392.53 775
3393.08 756
3393.63 776
3394.18 680
3394.72 573
3395.27 640
3395.82 601
3396.37 645
3396.92 723
3397.47 797
3398.02 847
3398.57 688
3399.12 683
3399.67 835
3400.22 686
3400.77 728
3401.32 657
3401.87 706
3402.42 670
3402.97 616
3403.52 606
3404.07 657
3404.62 678
3405.17 740
3405.72 674
3406.27 653
3406.82 707
3407.37 659
3407.92 589
3408.47 701
3409.02 676
3409.57 627
3410.12 640
3410.67 681
3411.22 747
3411.78 656
3412.33 673
3412.88 721
3413.43 746
3413.98 705
3414.53 730
3415.08 723
3415.63 833
3416.18 838
3416.73 755
3417.28 768
3417.84 716
3418.39 693
3418.94 689
3419.49 587
3420.04 722
3420.59 723
3421.14 796
3421.69 781
3422.25 786
3422.80 764
3423.35 728
3423.90 788
3424.45 812
3425.00 755
3425.56 748
3426.11 779
3426.66 750
3427.21 708
3427.76 646
3428.32 760
3428.87 748
3429.42 719
3429.97 715
3430.52 840
3431.08 808
3431.63 745
3432.18 702
3432.73 717
3433.29 744
3433.84 686
3434.39 717
3434.94 735
3435.50 665
3436.05 578
3436.60 660
3437.15 729
3437.71 710
3438.26 843
3438.81 811
3439.37 836
3439.92 760
3440.47 780
3441.02 679
3441.58 699
3442.13 715
3442.68 763
3443.24 760
3443.79 809
3444.34 794
3444.90 715
3445.45 648
3446.00 667
3446.56 699
3447.11 730
3447.66 714
3448.22 629
3448.77 812
3449.33 783
3449.88 725
3450.43 818
3450.99 801
3451.54 708
3452.09 769
3452.65 698
3453.20 708
3453.76 710
3454.31 724
3454.86 788
3455.42 703
3455.97 694
3456.53 744
3457.08 737
3457.64 733
3458.19 786
3458.75 772
3459.30 731
3459.85 818
3460.41 785
3460.96 779
3461.52 707
3462.07 694
3462.63 735
3463.18 742
3463.74 747
3464.29 747
3464.85 913
3465.40 811
3465.96 807
3466.51 748
3467.07 891
3467.62 801
3468.18 835
3468.73 926
3469.29 891
3469.84 791
3470.40 991
3470.95 897
3471.51 982
3472.07 981
3472.62 920
3473.18 966
3473.73 1030
3474.29 965
3474.84 902
3475.40 906
3475.96 958
3476.51 738
3477.07 875
3477.62 1023
3478.18 939
3478.74 1012
3479.29 984
3479.85 935
3480.40 937
3480.96 936
3481.52 785
3482.07 945
3482.63 1015
3483.19 965
3483.74 933
3484.30 1041
3484.86 1114
3485.41 1126
3485.97 1121
3486.53 1203
3487.08 1243
3487.64 1446
3488.20 1782
3488.75 1936
3489.31 2114
3489.87 2584
3490.42 2454
3490.98 2673
3491.54 3144
3492.09 3311
3492.65 3065
3493.21 3083
3493.77 3168
3494.32 2803
3494.88 2541
3495.44 2267
3496.00 1990
3496.55 1786
3497.11 1564
3497.67 1449
3498.23 1401
3498.78 1478
3499.34 1547
3499.90 1461
3500.46 1437
3501.01 1398
3501.57 1368
3502.13 1412
3502.69 1345
3503.25 1450
3503.80 1494
3504.36 1492
3504.92 1423
3505.48 1518
3506.04 1437
3506.60 1469
3507.15 1373
3507.71 1223
3508.27 1365
3508.83 1230
3509.39 1214
3509.95 1182
3510.50 972
3511.06 881
3511.62 942
3512.18 959
3512.74 961
3513.30 930
3513.86 1018
3514.42 962
3514.98 973
3515.53 972
3516.09 852
3516.65 801
3517.21 809
3517.77 815
3518.33 879
3518.89 851
3519.45 894
3520.01 953
3520.57 945
3521.13 873
3521.69 824
3522.25 949
3522.81 974
3523.36 888
3523.92 927
3524.48 830
3525.04 930
3525.60 911
3526.16 861
3526.72 836
3527.28 827
3527.84 705
3528.40 713
3528.96 760
3529.52 852
3530.08 848
3530.64 833
3531.20 852
3531.76 876
3532.32 781
3532.89 796
3533.45 826
3534.01 755
3534.57 897
3535.13 758
3535.69 786
3536.25 798
3536.81 803
3537.37 865
3537.93 742
3538.49 831
3539.05 929
3539.61 797
3540.17 801
3540.74 896
3541.30 798
3541.86 779
3542.42 773
3542.98 759
3543.54 779
3544.10 888
3544.66 853
3545.22 836
3545.79 767
3546.35 680
3546.91 754
3547.47 770
3548.03 741
3548.59 800
3549.16 782
3549.72 795
3550.28 916
3550.84 953
3551.40 887
3551.96 763
3552.53 624
3553.09 613
3553.65 695
3554.21 679
3554.77 768
3555.34 632
3555.90 570
3556.46 632
3557.02 721
3557.59 725
3558.15 637
3558.71 707
3559.27 717
3559.84 735
3560.40 705
3560.96 682
3561.52 670
3562.09 679
3562.65 726
3563.21 764
3563.77 783
3564.34 772
3564.90 755
3565.46 762
3566.03 645
3566.59 647
3567.15 678
3567.72 769
3568.28 702
3568.84 688
3569.41 651
3569.97 656
3570.53 774
3571.10 614
3571.66 538
3572.22 623
3572.79 712
3573.35 763
3573.91 723
3574.48 703
3575.04 742
3575.60 786
3576.17 738
3576.73 796
3577.30 791
3577.86 766
3578.42 790
3578.99 843
3579.55 864
3580.12 801
3580.68 716
3581.24 793
3581.81 764
3582.37 735
3582.94 744
3583.50 726
3584.07 678
3584.63 637
3585.20 705
3585.76 751
3586.32 692
3586.89 633
3587.45 698
3588.02 677
3588.58 750
3589.15 720
3589.71 666
3590.28 657
3590.84 713
3591.41 760
3591.97 677
3592.54 741
3593.10 808
3593.67 766
3594.23 668
3594.80 745
3595.36 732
3595.93 780
3596.50 788
3597.06 721
3597.63 702
3598.19 634
3598.76 723
3599.32 666
3599.89 614
3600.45 690
3601.02 705
3601.59 615
3602.15 639
3602.72 697
3603.28 739
3603.85 644
3604.42 652
3604.98 630
3605.55 628
3606.11 613
3606.68 645
3607.25 747
3607.81 686
3608.38 682
3608.95 660
3609.51 652
3610.08 713
3610.65 627
3611.21 608
3611.78 703
3612.35 779
3612.91 788
3613.48 717
3614.05 809
3614.61 735
3615.18 726
3615.75 786
3616.31 911
3616.88 932
3617.45 884
3618.01 916
3618.58 999
3619.15 998
3619.72 1080
3620.28 1108
3620.85 934
3621.42 925
3621.99 843
3622.55 853
3623.12 703
3623.69 680
3624.26 777
3624.82 661
3625.39 755
3625.96 780
3626.53 754
3627.09 739
3627.66 639
3628.23 587
3628.80 590
3629.37 695
3629.93 688
3630.50 667
3631.07 680
3631.64 620
3632.21 616
3632.77 697
3633.34 627
3633.91 690
3634.48 697
3635.05 679
3635.62 661
3636.19 699
3636.75 680
3637.32 742
3637.89 701
3638.46 654
3639.03 687
3639.60 714
3640.17 755
3640.73 807
3641.30 844
3641.87 816
3642.44 770
3643.01 761
3643.58 776
3644.15 787
3644.72 795
3645.29 812
3645.86 838
3646.43 750
3647.00 672
3647.57 862
3648.13 743
3648.70 797
3649.27 820
3649.84 796
3650.41 910
3650.98 807
3651.55 751
3652.12 704
3652.69 857
3653.26 893
3653.83 758
3654.40 752
3654.97 726
3655.54 766
3656.11 775
3656.68 728
3657.25 751
3657.82 710
3658.39 734
3658.96 703
3659.53 743
3660.10 691
3660.67 697
3661.24 761
3661.82 760
3662.39 724
3662.96 685
3663.53 696
3664.10 778
3664.67 720
3665.24 828
3665.81 816
3666.38 840
3666.95 788
3667.52 750
3668.09 788
3668.67 759
3669.24 746
3669.81 802
3670.38 732
3670.95 642
3671.52 750
3672.09 813
3672.66 739
3673.24 838
3673.81 802
3674.38 763
3674.95 725
3675.52 670
3676.09 720
3676.66 763
3677.24 786
3677.81 635
3678.38 657
3678.95 689
3679.52 746
3680.10 688
3680.67 639
3681.24 734
3681.81 809
3682.38 751
3682.96 695
3683.53 692
3684.10 752
3684.67 700
3685.25 725
3685.82 623
3686.39 624
3686.96 706
3687.54 737
3688.11 754
3688.68 683
3689.25 668
3689.83 738
3690.40 694
3690.97 785
3691.54 725
3692.12 650
3692.69 627
3693.26 588
3693.84 673
3694.41 614
3694.98 618
3695.56 659
3696.13 706
3696.70 695
3697.28 717
3697.85 588
3698.42 608
3699.00 660
3699.57 690
3700.14 810
3700.72 702
3701.29 704
3701.86 716
3702.44 633
3703.01 690
3703.58 719
3704.16 727
3704.73 658
3705.31 704
3705.88 728
3706.45 772
3707.03 743
3707.60 669
3708.18 582
3708.75 674
3709.33 743
3709.90 768
3710.47 732
3711.05 717
3711.62 722
3712.20 735
3712.77 710
3713.35 633
3713.92 643
3714.50 800
3715.07 735
3715.64 668
3716.22 643
3716.79 666
3717.37 686
3717.94 678
3718.52 730
3719.09 686
3719.67 708
3720.24 670
3720.82 643
3721.39 585
3721.97 657
3722.54 697
3723.12 652
3723.70 650
3724.27 640
3724.85 656
3725.42 718
3726.00 763
3726.57 744
3727.15 683
3727.72 639
3728.30 645
3728.88 619
3729.45 722
3730.03 756
3730.60 745
3731.18 791
3731.75 801
3732.33 859
3732.91 927
3733.48 867
3734.06 757
3734.64 764
3735.21 893
3735.79 905
3736.36 819
3736.94 808
3737.52 710
3738.09 694
3738.67 722
3739.25 649
3739.82 656
3740.40 714
3740.98 712
3741.55 665
3742.13 592
3742.71 657
3743.28 638
3743.86 651
3744.44 650
3745.01 678
3745.59 705
3746.17 822
3746.75 754
3747.32 687
3747.90 658
3748.48 577
3749.05 683
3749.63 707
3750.21 696
3750.79 596
3751.36 656
3751.94 717
3752.52 682
3753.10 735
3753.67 704
3754.25 697
3754.83 810
3755.41 806
3755.99 661
3756.56 766
3757.14 720
3757.72 718
3758.30 730
3758.88 774
3759.45 732
3760.03 647
3760.61 628
3761.19 706
3761.77 742
3762.35 717
3762.92 749
3763.50 665
3764.08 659
3764.66 668
3765.24 688
3765.82 666
3766.39 679
3766.97 674
3767.55 624
3768.13 631
3768.71 665
3769.29 702
3769.87 730
3770.45 729
3771.03 603
3771.60 645
3772.18 629
3772.76 618
3773.34 663
3773.92 611
3774.50 593
3775.08 629
3775.66 633
3776.24 650
3776.82 651
3777.40 591
3777.98 644
3778.56 624
3779.14 614
3779.72 670
3780.30 701
3780.88 629
3781.46 533
3782.04 601
3782.61 565
3783.19 625
3783.77 641
3784.35 667
3784.93 679
3785.52 651
3786.10 582
3786.68 525
3787.26 648
3787.84 664
3788.42 643
3789.00 727
3789.58 671
3790.16 725
3790.74 713
3791.32 748
3791.90 592
3792.48 634
3793.06 771
3793.64 738
3794.22 625
3794.80 610
3795.38 663
3795.96 700
3796.55 620
3797.13 635
3797.71 699
3798.29 696
3798.87 625
3799.45 686
3800.03 602
3800.61 623
3801.19 545
3801.78 666
3802.36 691
3802.94 607
3803.52 689
3804.10 654
3804.68 647
3805.27 630
3805.85 773
3806.43 672
3807.01 656
3807.59 694
3808.17 807
3808.76 766
3809.34 827
3809.92 876
3810.50 816
3811.08 759
3811.67 713
3812.25 793
3812.83 809
3813.41 792
3814.00 742
3814.58 691
3815.16 731
3815.74 664
3816.32 645
3816.91 640
3817.49 651
3818.07 646
3818.66 672
3819.24 608
3819.82 609
3820.40 631
3820.99 574
3821.57 551
3822.15 546
3822.73 602
3823.32 562
3823.90 661
3824.48 646
3825.07 601
3825.65 615
3826.23 568
3826.82 667
3827.40 592
3827.98 661
3828.57 630
3829.15 590
3829.73 623
3830.32 638
3830.90 678
3831.48 684
3832.07 614
3832.65 654
3833.24 660
3833.82 675
3834.40 657
3834.99 563
3835.57 558
3836.16 619
3836.74 635
3837.32 619
3837.91 676
3838.49 628
3839.08 635
3839.66 613
3840.24 625
3840.83 666
3841.41 703
3842.00 538
3842.58 580
3843.17 642
3843.75 640
3844.34 677
3844.92 630
3845.51 671
3846.09 542
3846.67 612
3847.26 553
3847.84 647
3848.43 625
3849.01 561
3849.60 681
3850.18 625
3850.77 568
3851.35 692
3851.94 651
3852.53 673
3853.11 700
3853.70 660
3854.28 605
3854.87 600
3855.45 643
3856.04 683
3856.62 593
3857.21 679
3857.79 755
3858.38 723
3858.97 790
3859.55 863
3860.14 957
3860.72 995
3861.31 960
3861.90 1073
3862.48 1057
3863.07 993
3863.65 1033
3864.24 1040
3864.83 941
3865.41 918
3866.00 930
3866.58 816
3867.17 837
3867.76 821
3868.34 798
3868.93 723
3869.52 762
3870.10 671
3870.69 769
3871.28 752
3871.86 684
3872.45 851
3873.04 770
3873.62 740
3874.21 715
3874.80 784
3875.38 767
3875.97 723
3876.56 689
3877.15 710
3877.73 665
3878.32 723
3878.91 707
3879.49 618
3880.08 686
3880.67 691
3881.26 683
3881.84 740
3882.43 687
3883.02 717
3883.61 664
3884.19 623
3884.78 695
3885.37 731
3885.96 658
3886.55 723
3887.13 772
3887.72 731
3888.31 654
3888.90 746
3889.49 873
3890.07 770
3890.66 767
3891.25 744
3891.84 770
3892.43 711
3893.01 696
3893.60 684
3894.19 700
3894.78 670
3895.37 674
3895.96 584
3896.55 685
3897.13 670
3897.72 670
3898.31 662
3898.90 686
3899.49 667
3900.08 733
3900.67 672
3901.26 667
3901.84 769
3902.43 801
3903.02 683
3903.61 773
3904.20 745
3904.79 783
3905.38 764
3905.97 728
3906.56 686
3907.15 708
3907.74 743
3908.33 692
3908.92 699
3909.50 671
3910.09 648
3910.68 781
3911.27 738
3911.86 718
3912.45 665
3913.04 685
3913.63 628
3914.22 649
3914.81 711
3915.40 793
3915.99 750
3916.58 602
3917.17 589
3917.76 675
3918.35 685
3918.94 687
3919.53 638
3920.12 613
3920.72 592
3921.31 610
3921.90 758
3922.49 677
3923.08 632
3923.67 661
3924.26 659
3924.85 656
3925.44 616
3926.03 618
3926.62 634
3927.21 680
3927.80 618
3928.39 627
3928.99 518
3929.58 599
3930.17 548
3930.76 587
3931.35 637
3931.94 579
3932.53 682
3933.12 631
3933.72 585
3934.31 590
3934.90 572
3935.49 663
3936.08 641
3936.67 619
3937.26 576
3937.86 606
3938.45 607
3939.04 733
3939.63 733
3940.22 637
3940.82 645
3941.41 603
3942.00 691
3942.59 594
3943.18 587
3943.78 684
3944.37 768
3944.96 711
3945.55 625
3946.14 580
3946.74 665
3947.33 664
3947.92 591
3948.51 532
3949.11 630
3949.70 649
3950.29 596
3950.88 635
3951.48 665
3952.07 668
3952.66 737
3953.26 639
3953.85 530
3954.44 629
3955.03 619
3955.63 689
3956.22 737
3956.81 683
3957.41 587
3958.00 595
3958.59 698
3959.19 647
3959.78 635
3960.37 681
3960.97 690
3961.56 587
3962.15 678
3962.75 679
3963.34 691
3963.93 690
3964.53 773
3965.12 690
3965.72 728
3966.31 735
3966.90 754
3967.50 799
3968.09 733
3968.69 673
3969.28 738
3969.87 698
3970.47 684
3971.06 734
3971.66 676
3972.25 759
3972.85 690
3973.44 570
3974.03 641
3974.63 668
3975.22 715
3975.82 742
3976.41 722
3977.01 740
3977.60 744
3978.20 644
3978.79 674
3979.39 713
3979.98 706
3980.58 731
3981.17 677
3981.77 723
3982.36 780
3982.96 762
3983.55 836
3984.15 775
3984.74 664
3985.34 720
3985.93 773
3986.53 866
3987.12 799
3987.72 800
3988.31 730
3988.91 694
3989.50 828
3990.10 733
3990.70 796
3991.29 842
3991.89 718
3992.48 741
3993.08 792
3993.67 846
3994.27 794
3994.87 759
3995.46 782
3996.06 797
3996.65 885
3997.25 746
3997.85 759
3998.44 814
3999.04 690
3999.64 670
4000.23 695
4000.83 631
4001.43 744
4002.02 650
4002.62 644
4003.21 672
4003.81 720
4004.41 671
4005.00 666
4005.60 617
4006.20 612
4006.80 641
4007.39 673
4007.99 684
4008.59 643
4009.18 650
4009.78 700
4010.38 659
4010.97 662
4011.57 794
4012.17 801
4012.77 766
4013.36 669
4013.96 665
4014.56 699
4015.16 754
4015.75 745
4016.35 656
4016.95 743
4017.55 804
4018.14 768
4018.74 841
4019.34 787
4019.94 672
4020.54 704
4021.13 709
4021.73 642
4022.33 765
4022.93 779
4023.53 732
4024.12 733
4024.72 784
4025.32 740
4025.92 699
4026.52 692
4027.12 703
4027.71 803
4028.31 833
4028.91 768
4029.51 693
4030.11 865
4030.71 897
4031.31 801
4031.90 750
4032.50 761
4033.10 852
4033.70 842
4034.30 841
4034.90 783
4035.50 797
4036.10 786
4036.70 852
4037.29 762
4037.89 718
4038.49 728
4039.09 791
4039.69 766
4040.29 764
4040.89 726
4041.49 684
4042.09 619
4042.69 653
4043.29 670
4043.89 697
4044.49 572
4045.09 560
4045.69 661
4046.29 727
4046.89 649
4047.49 719
4048.09 662
4048.69 630
4049.29 660
4049.89 685
4050.49 678
4051.09 604
4051.69 635
4052.29 611
4052.89 610
4053.49 681
4054.09 635
4054.69 599
4055.29 583
4055.89 554
4056.49 630
4057.09 659
4057.69 692
4058.29 626
4058.89 653
4059.49 641
4060.09 680
4060.70 688
4061.30 639
4061.90 654
4062.50 574
4063.10 530
4063.70 582
4064.30 561
4064.90 580
4065.50 589
4066.11 667
4066.71 644
4067.31 590
4067.91 613
4068.51 688
4069.11 653
4069.71 710
4070.32 640
4070.92 562
4071.52 598
4072.12 620
4072.72 578
4073.32 664
4073.93 602
4074.53 552
4075.13 555
4075.73 575
4076.33 527
4076.94 556
4077.54 536
4078.14 586
4078.74 651
4079.34 697
4079.95 663
4080.55 625
4081.15 638
4081.75 573
4082.36 552
4082.96 583
4083.56 662
4084.16 643
4084.77 600
4085.37 658
4085.97 647
4086.58 691
4087.18 640
4087.78 617
4088.38 652
4088.99 627
4089.59 680
4090.19 700
4090.80 772
4091.40 758
4092.00 644
4092.61 705
4093.21 669
4093.81 663
4094.42 679
4095.02 632
4095.62 591
4096.23 589
4096.83 654
4097.43 634
4098.04 634
4098.64 608
4099.24 579
4099.85 576
4100.45 601
4101.06 618
4101.66 647
4102.26 638
4102.87 587
4103.47 600
4104.08 678
4104.68 749
4105.28 775
4105.89 698
4106.49 661
4107.10 678
4107.70 614
4108.31 615
4108.91 665
4109.51 594
4110.12 709
4110.72 759
4111.33 683
4111.93 675
4112.54 649
4113.14 587
4113.75 671
4114.35 587
4114.96 654
4115.56 590
4116.17 628
4116.77 588
4117.38 587
4117.98 570
4118.59 598
4119.19 672
4119.80 650
4120.40 585
4121.01 583
4121.61 629
4122.22 595
4122.82 608
4123.43 557
4124.04 544
4124.64 602
4125.25 635
4125.85 654
4126.46 628
4127.06 635
4127.67 613
4128.28 551
4128.88 584
4129.49 679
4130.09 622
4130.70 520
4131.31 565
4131.91 623
4132.52 668
4133.12 696
4133.73 713
4134.34 616
4134.94 631
4135.55 669
4136.16 665
4136.76 618
4137.37 740
4137.98 645
4138.58 675
4139.19 699
4139.80 655
4140.40 742
4141.01 786
4141.62 698
4142.22 604
4142.83 670
4143.44 660
4144.04 694
4144.65 782
4145.26 762
4145.86 695
4146.47 623
4147.08 713
4147.69 676
4148.29 647
4148.90 593
4149.51 740
4150.12 739
4150.72 668
4151.33 562
4151.94 577
4152.55 678
4153.15 633
4153.76 570
4154.37 552
4154.98 563
4155.59 676
4156.19 661
4156.80 582
4157.41 643
4158.02 606
4158.63 682
4159.23 649
4159.84 590
4160.45 621
4161.06 705
4161.67 619
4162.28 569
4162.88 595
4163.49 584
4164.10 598
4164.71 622
4165.32 554
4165.93 599
4166.53 577
4167.14 586
4167.75 589
4168.36 684
4168.97 669
4169.58 616
4170.19 616
4170.80 704
4171.41 571
4172.01 599
4172.62 698
4173.23 701
4173.84 578
4174.45 568
4175.06 631
4175.67 661
4176.28 632
4176.89 660
4177.50 715
4178.11 659
4178.72 624
4179.33 636
4179.94 694
4180.55 660
4181.16 605
4181.77 738
4182.38 776
4182.99 621
4183.60 623
4184.21 644
4184.82 649
4185.43 586
4186.04 652
4186.65 665
4187.26 761
4187.87 669
4188.48 653
4189.09 567
4189.70 677
4190.31 646
4190.92 602
4191.53 566
4192.14 642
4192.75 702
4193.36 776
4193.97 713
4194.58 640
4195.19 795
4195.80 751
4196.41 680
4197.03 678
4197.64 626
4198.25 663
4198.86 659
4199.47 662
4200.08 590
4200.69 619
4201.30 552
4201.91 556
4202.53 624
4203.14 643
4203.75 562
4204.36 561
4204.97 594
4205.58 570
4206.19 620
4206.81 639
4207.42 648
4208.03 614
4208.64 634
4209.25 698
4209.86 668
4210.48 727
4211.09 660
4211.70 691
4212.31 660
4212.92 682
4213.54 692
4214.15 786
4214.76 710
4215.37 723
4215.99 673
4216.60 691
4217.21 727
4217.82 755
4218.43 770
4219.05 710
4219.66 764
4220.27 795
4220.89 818
4221.50 816
4222.11 779
4222.72 801
4223.34 794
4223.95 748
4224.56 756
4225.17 706
4225.79 722
4226.40 754
4227.01 766
4227.63 703
4228.24 767
4228.85 763
4229.47 772
4230.08 790
4230.69 867
4231.31 741
4231.92 823
4232.53 918
4233.15 861
4233.76 927
4234.37 905
4234.99 867
4235.60 890
4236.22 998
4236.83 952
4237.44 895
4238.06 810
4238.67 747
4239.28 751
4239.90 773
4240.51 675
4241.13 743
4241.74 704
4242.36 588
4242.97 638
4243.58 703
4244.20 700
4244.81 647
4245.43 609
4246.04 705
4246.66 671
4247.27 644
4247.89 710
4248.50 665
4249.11 700
4249.73 750
4250.34 714
4250.96 710
4251.57 696
4252.19 648
4252.80 732
4253.42 648
4254.03 643
4254.65 728
4255.26 680
4255.88 621
4256.49 606
4257.11 566
4257.72 572
4258.34 628
4258.96 654
4259.57 619
4260.19 597
4260.80 614
4261.42 695
4262.03 676
4262.65 584
4263.26 677
4263.88 643
4264.50 754
4265.11 799
4265.73 715
4266.34 595
4266.96 630
4267.58 653
4268.19 543
4268.81 590
4269.42 654
4270.04 668
4270.66 682
4271.27 669
4271.89 740
4272.51 685
4273.12 708
4273.74 722
4274.36 615
4274.97 717
4275.59 681
4276.20 692
4276.82 700
4277.44 619
4278.06 611
4278.67 700
4279.29 580
4279.91 577
4280.52 568
4281.14 606
4281.76 587
4282.37 638
4282.99 685
4283.61 548
4284.23 585
4284.84 630
4285.46 692
4286.08 679
4286.69 655
4287.31 702
4287.93 778
4288.55 724
4289.16 620
4289.78 595
4290.40 651
4291.02 593
4291.64 623
4292.25 731
4292.87 653
4293.49 740
4294.11 617
4294.73 611
4295.34 617
4295.96 619
4296.58 669
4297.20 614
4297.82 688
4298.43 660
4299.05 557
4299.67 622
4300.29 559
4300.91 636
4301.53 701
4302.14 682
4302.76 718
4303.38 707
4304.00 573
4304.62 644
4305.24 557
4305.86 574
4306.48 611
4307.09 660
4307.71 687
4308.33 687
4308.95 719
4309.57 778
4310.19 820
4310.81 745
4311.43 608
4312.05 702
4312.67 651
4313.29 671
4313.90 630
4314.52 638
4315.14 615
4315.76 577
4316.38 649
4317.00 624
4317.62 639
4318.24 611
4318.86 662
4319.48 635
4320.10 680
4320.72 667
4321.34 753
4321.96 653
4322.58 538
4323.20 611
4323.82 687
4324.44 718
4325.06 695
4325.68 710
4326.30 801
4326.92 806
4327.54 806
4328.16 770
4328.78 797
4329.40 821
4330.02 787
4330.64 853
4331.27 790
4331.89 775
4332.51 837
4333.13 786
4333.75 938
4334.37 971
4334.99 940
4335.61 963
4336.23 903
4336.85 1026
4337.47 1146
4338.09 989
4338.72 1000
4339.34 933
4339.96 1038
4340.58 940
4341.20 1005
4341.82 971
4342.44 1108
4343.07 1210
4343.69 1254
4344.31 1460
4344.93 1671
4345.55 1477
4346.17 1511
4346.79 1542
4347.42 1639
4348.04 1665
4348.66 1358
4349.28 1252
4349.90 1162
4350.53 1032
4351.15 952
4351.77 930
4352.39 816
4353.01 763
4353.64 805
4354.26 910
4354.88 823
4355.50 719
4356.13 833
4356.75 875
4357.37 790
4357.99 829
4358.62 822
4359.24 788
4359.86 711
4360.48 710
4361.11 702
4361.73 782
4362.35 761
4362.98 711
4363.60 704
4364.22 748
4364.84 841
4365.47 742
4366.09 814
4366.71 800
4367.34 839
4367.96 764
4368.58 735
4369.21 722
4369.83 632
4370.45 724
4371.08 676
4371.70 806
4372.32 783
4372.95 798
4373.57 834
4374.20 747
4374.82 695
4375.44 649
4376.07 728
4376.69 752
4377.31 767
4377.94 830
4378.56 669
4379.19 712
4379.81 810
4380.43 801
4381.06 868
4381.68 864
4382.31 853
4382.93 738
4383.56 753
4384.18 774
4384.80 689
4385.43 704
4386.05 772
4386.68 693
4387.30 668
4387.93 660
4388.55 674
4389.18 665
4389.80 758
4390.43 741
4391.05 696
4391.68 771
4392.30 728
4392.93 698
4393.55 672
4394.18 710
4394.80 672
4395.43 529
4396.05 616
4396.68 629
4397.30 659
4397.93 751
4398.55 704
4399.18 654
4399.80 632
4400.43 599
4401.06 595
4401.68 634
4402.31 661
4402.93 639
4403.56 688
4404.18 730
4404.81 730
4405.44 754
4406.06 743
4406.69 700
4407.31 698
4407.94 733
4408.57 707
4409.19 730
4409.82 739
4410.45 603
4411.07 644
4411.70 702
4412.32 623
4412.95 655
4413.58 702
4414.20 778
4414.83 731
4415.46 679
4416.08 725
4416.71 610
4417.34 652
4417.96 668
4418.59 603
4419.22 594
4419.84 524
4420.47 586
4421.10 674
4421.73 642
4422.35 568
4422.98 663
4423.61 697
4424.23 595
4424.86 603
4425.49 622
4426.12 602
4426.74 513
4427.37 524
4428.00 536
4428.63 623
4429.25 604
4429.88 626
4430.51 686
4431.14 617
4431.77 583
4432.39 685
4433.02 673
4433.65 613
4434.28 711
4434.90 735
4435.53 665
4436.16 640
4436.79 652
4437.42 666
4438.05 660
4438.67 610
4439.30 588
4439.93 626
4440.56 591
4441.19 573
4441.82 591
4442.44 654
4443.07 654
4443.70 739
4444.33 633
4444.96 625
4445.59 645
4446.22 657
4446.85 711
4447.47 720
4448.10 739
4448.73 607
4449.36 703
4449.99 686
4450.62 614
4451.25 652
4451.88 731
4452.51 638
4453.14 748
4453.77 803
4454.40 737
4455.02 771
4455.65 726
4456.28 724
4456.91 640
4457.54 674
4458.17 621
4458.80 616
4459.43 628
4460.06 609
4460.69 608
4461.32 619
4461.95 625
4462.58 588
4463.21 502
4463.84 629
4464.47 625
4465.10 524
4465.73 583
4466.36 558
4466.99 583
4467.62 557
4468.25 595
4468.88 644
4469.51 608
4470.14 620
4470.78 544
4471.41 617
4472.04 608
4472.67 682
4473.30 676
4473.93 621
4474.56 664
4475.19 605
4475.82 697
4476.45 712
4477.08 668
4477.71 659
4478.35 647
4478.98 614
4479.61 617
4480.24 648
4480.87 683
4481.50 635
4482.13 581
4482.76 574
4483.40 675
4484.03 620
4484.66 665
4485.29 770
4485.92 664
4486.55 670
4487.19 675
4487.82 586
4488.45 608
4489.08 739
4489.71 657
4490.34 600
4490.98 699
4491.61 633
4492.24 629
4492.87 603
4493.50 558
4494.14 607
4494.77 631
4495.40 646
4496.03 628
4496.67 636
4497.30 692
4497.93 774
4498.56 863
4499.20 718
4499.83 768
4500.46 809
4501.09 782
4501.73 855
4502.36 746
4502.99 723
4503.63 752
4504.26 757
4504.89 807
4505.52 792
4506.16 726
4506.79 630
4507.42 693
4508.06 698
4508.69 590
4509.32 582
4509.96 692
4510.59 775
4511.22 751
4511.86 682
4512.49 709
4513.12 724
4513.76 682
4514.39 672
4515.02 657
4515.66 663
4516.29 685
4516.93 665
4517.56 593
4518.19 647
4518.83 723
4519.46 795
4520.10 682
4520.73 665
4521.36 736
4522.00 594
4522.63 670
4523.27 773
4523.90 668
4524.54 696
4525.17 724
4525.80 907
4526.44 827
4527.07 957
4527.71 920
4528.34 990
4528.98 1095
4529.61 1037
4530.25 1082
4530.88 1211
4531.52 1264
4532.15 1337
4532.79 1150
4533.42 1086
4534.06 1014
4534.69 1118
4535.33 1066
4535.96 909
4536.60 937
4537.23 856
4537.87 872
4538.50 792
4539.14 768
4539.77 768
4540.41 739
4541.04 700
4541.68 618
4542.31 639
4542.95 630
4543.59 690
4544.22 588
4544.86 563
4545.49 640
4546.13 600
4546.77 663
4547.40 616
4548.04 660
4548.67 570
4549.31 562
4549.95 625
4550.58 601
4551.22 650
4551.85 670
4552.49 670
4553.13 613
4553.76 575
4554.40 557
4555.04 651
4555.67 664
4556.31 611
4556.95 670
4557.58 751
4558.22 650
4558.86 562
4559.49 707
4560.13 667
4560.77 608
4561.40 650
4562.04 683
4562.68 761
4563.31 652
4563.95 704
4564.59 681
4565.23 800
4565.86 751
4566.50 647
4567.14 709
4567.77 746
4568.41 723
4569.05 632
4569.69 601
4570.32 697
4570.96 678
4571.60 609
4572.24 665
4572.88 703
4573.51 751
4574.15 623
4574.79 614
4575.43 631
4576.06 683
4576.70 744
4577.34 713
4577.98 674
4578.62 669
4579.26 627
4579.89 608
4580.53 574
4581.17 611
4581.81 598
4582.45 589
4583.09 643
4583.72 664
4584.36 613
4585.00 633
4585.64 606
4586.28 640
4586.92 691
4587.56 682
4588.19 727
4588.83 640
4589.47 734
4590.11 970
4590.75 865
4591.39 866
4592.03 817
4592.67 818
4593.31 720
4593.95 859
4594.58 791
4595.22 723
4595.86 650
4596.50 785
4597.14 700
4597.78 682
4598.42 741
4599.06 773
4599.70 679
4600.34 639
4600.98 662
4601.62 691
4602.26 718
4602.90 764
4603.54 694
4604.18 671
4604.82 733
4605.46 771
4606.10 709
4606.74 636
4607.38 757
4608.02 645
4608.66 627
4609.30 694
4609.94 720
4610.58 680
4611.22 708
4611.86 685
4612.50 574
4613.14 573
4613.78 688
4614.42 665
4615.06 636
4615.70 615
4616.35 595
4616.99 640
4617.63 621
4618.27 632
4618.91 552
4619.55 565
4620.19 550
4620.83 565
4621.47 671
4622.11 614
4622.76 642
4623.40 704
4624.04 723
4624.68 653
4625.32 616
4625.96 656
4626.60 566
4627.25 551
4627.89 606
4628.53 658
4629.17 699
4629.81 606
4630.45 582
4631.10 704
4631.74 737
4632.38 751
4633.02 677
4633.66 738
4634.30 696
4634.95 728
4635.59 786
4636.23 740
4636.87 695
4637.52 659
4638.16 756
4638.80 728
4639.44 703
4640.08 669
4640.73 690
4641.37 702
4642.01 658
4642.66 677
4643.30 631
4643.94 646
4644.58 735
4645.23 609
4645.87 536
4646.51 592
4647.15 704
4647.80 707
4648.44 673
4649.08 618
4649.73 689
4650.37 745
4651.01 715
4651.66 690
4652.30 633
4652.94 622
4653.59 703
4654.23 660
4654.87 699
4655.52 708
4656.16 694
4656.80 668
4657.45 613
4658.09 593
4658.73 646
4659.38 610
4660.02 632
4660.67 664
4661.31 663
4661.95 640
4662.60 608
4663.24 587
4663.89 591
4664.53 559
4665.17 578
4665.82 621
4666.46 612
4667.11 570
4667.75 574
4668.40 699
4669.04 575
4669.68 549
4670.33 574
4670.97 607
4671.62 588
4672.26 574
4672.91 622
4673.55 582
4674.20 582
4674.84 602
4675.49 595
4676.13 606
4676.78 630
4677.42 738
4678.07 760
4678.71 663
4679.36 654
4680.00 687
4680.65 647
4681.29 568
4681.94 676
4682.58 748
4683.23 668
4683.87 659
4684.52 714
4685.16 657
4685.81 681
4686.46 595
4687.10 649
4687.75 668
4688.39 606
4689.04 624
4689.68 634
4690.33 689
4690.98 660
4691.62 654
4692.27 633
4692.91 642
4693.56 589
4694.21 699
4694.85 644
4695.50 588
4696.15 657
4696.79 772
4697.44 782
4698.08 747
4698.73 744
4699.38 699
4700.02 742
4700.67 855
4701.32 825
4701.96 710
4702.61 681
4703.26 678
4703.90 660
4704.55 698
4705.20 702
4705.84 636
4706.49 657
4707.14 629
4707.79 607
4708.43 588
4709.08 656
4709.73 661
4710.37 664
4711.02 638
4711.67 650
4712.32 697
4712.96 725
4713.61 644
4714.26 688
4714.91 601
4715.55 677
4716.20 560
4716.85 679
4717.50 615
4718.15 651
4718.79 598
4719.44 609
4720.09 625
4720.74 734
4721.39 694
4722.03 703
4722.68 672
4723.33 539
4723.98 689
4724.63 685
4725.27 625
4725.92 678
4726.57 671
4727.22 598
4727.87 722
4728.52 669
4729.16 623
4729.81 598
4730.46 604
4731.11 596
4731.76 595
4732.41 553
4733.06 660
4733.71 670
4734.36 584
4735.00 570
4735.65 624
4736.30 642
4736.95 660
4737.60 624
4738.25 623
4738.90 648
4739.55 618
4740.20 671
4740.85 671
4741.50 661
4742.15 640
4742.80 669
4743.44 762
4744.09 706
4744.74 768
4745.39 735
4746.04 744
4746.69 759
4747.34 873
4747.99 860
4748.64 938
4749.29 888
4749.94 864
4750.59 923
4751.24 1019
4751.89 1014
4752.54 1037
4753.19 1059
4753.84 1040
4754.49 923
4755.14 815
4755.79 768
4756.44 795
4757.10 757
4757.75 766
4758.40 736
4759.05 664
4759.70 693
4760.35 617
4761.00 683
4761.65 722
4762.30 682
4762.95 655
4763.60 687
4764.25 701
4764.90 696
4765.56 682
4766.21 658
4766.86 681
4767.51 634
4768.16 667
4768.81 684
4769.46 692
4770.11 643
4770.77 682
4771.42 651
4772.07 641
4772.72 606
4773.37 623
4774.02 678
4774.67 635
4775.33 618
4775.98 622
4776.63 709
4777.28 795
4777.93 780
4778.59 707
4779.24 670
4779.89 610
4780.54 571
4781.19 608
4781.85 692
4782.50 643
4783.15 702
4783.80 713
4784.46 641
4785.11 646
4785.76 733
4786.41 799
4787.07 727
4787.72 692
4788.37 785
4789.02 846
4789.68 903
4790.33 872
4790.98 803
4791.63 798
4792.29 836
4792.94 754
4793.59 784
4794.25 866
4794.90 874
4795.55 796
4796.21 773
4796.86 749
4797.51 697
4798.17 685
4798.82 694
4799.47 736
4800.13 640
4800.78 667
4801.43 774
4802.09 699
4802.74 700
4803.39 626
4804.05 727
4804.70 689
4805.35 759
4806.01 754
4806.66 686
4807.32 666
4807.97 717
4808.62 674
4809.28 708
4809.93 629
4810.59 600
4811.24 659
4811.89 682
4812.55 746
4813.20 574
4813.86 729
4814.51 722
4815.17 679
4815.82 656
4816.48 631
4817.13 693
4817.78 741
4818.44 758
4819.09 817
4819.75 712
4820.40 689
4821.06 713
4821.71 846
4822.37 784
4823.02 819
4823.68 757
4824.33 729
4824.99 795
4825.64 794
4826.30 826
4826.95 827
4827.61 806
4828.26 827
4828.92 855
4829.58 806
4830.23 861
4830.89 865
4831.54 868
4832.20 905
4832.85 914
4833.51 967
4834.16 955
4834.82 946
4835.48 929
4836.13 1002
4836.79 953
4837.44 927
4838.10 972
4838.76 916
4839.41 968
4840.07 1050
4840.72 1109
4841.38 949
4842.04 992
4842.69 979
4843.35 1013
4844.01 1017
4844.66 952
4845.32 1046
4845.98 1246
4846.63 1249
4847.29 1136
4847.95 1309
4848.60 1438
4849.26 1384
4849.92 1265
4850.57 1276
4851.23 1377
4851.89 1494
4852.54 1416
4853.20 1365
4853.86 1259
4854.51 1215
4855.17 1336
4855.83 1311
4856.49 1406
4857.14 1211
4857.80 1456
4858.46 1313
4859.12 1270
4859.77 1294
4860.43 1208
4861.09 1162
4861.75 1247
4862.40 1190
4863.06 1155
4863.72 1214
4864.38 1280
4865.03 1194
4865.69 1113
4866.35 1100
4867.01 914
4867.67 1137
4868.32 1170
4868.98 1225
4869.64 1144
4870.30 1028
4870.96 1193
4871.62 1027
4872.27 1063
4872.93 1030
4873.59 986
4874.25 1026
4874.91 1018
4875.57 1027
4876.22 983
4876.88 950
4877.54 971
4878.20 1011
4878.86 1036
4879.52 1058
4880.18 1023
4880.84 998
4881.49 831
4882.15 903
4882.81 882
4883.47 836
4884.13 860
4884.79 907
4885.45 988
4886.11 887
4886.77 894
4887.43 960
4888.09 936
4888.75 829
4889.41 936
4890.07 1057
4890.72 935
4891.38 945
4892.04 939
4892.70 953
4893.36 890
4894.02 888
4894.68 890
4895.34 830
4896.00 797
4896.66 795
4897.32 849
4897.98 784
4898.64 707
4899.30 710
4899.96 720
4900.62 768
4901.28 649
4901.94 763
4902.60 779
4903.27 852
4903.93 741
4904.59 721
4905.25 787
4905.91 768
4906.57 636
4907.23 663
4907.89 660
4908.55 680
4909.21 749
4909.87 624
4910.53 688
4911.19 732
4911.85 629
4912.52 692
4913.18 649
4913.84 603
4914.50 660
4915.16 652
4915.82 672
4916.48 750
4917.14 631
4917.81 631
4918.47 687
4919.13 659
4919.79 612
4920.45 675
4921.11 625
4921.77 678
4922.44 724
4923.10 623
4923.76 634
4924.42 668
4925.08 622
4925.75 702
4926.41 631
4927.07 615
4927.73 622
4928.39 677
4929.06 670
4929.72 703
4930.38 656
4931.04 641
4931.71 693
4932.37 639
4933.03 734
4933.69 646
4934.36 662
4935.02 610
4935.68 613
4936.34 732
4937.01 757
4937.67 664
4938.33 622
4938.99 709
4939.66 694
4940.32 686
4940.98 747
4941.65 660
4942.31 582
4942.97 661
4943.63 685
4944.30 610
4944.96 575
4945.62 627
4946.29 573
4946.95 593
4947.61 736
4948.28 673
4948.94 613
4949.61 613
4950.27 610
4950.93 588
4951.60 533
4952.26 583
4952.92 583
4953.59 651
4954.25 638
4954.92 577
4955.58 619
4956.24 612
4956.91 609
4957.57 626
4958.24 656
4958.90 657
4959.56 631
4960.23 639
4960.89 621
4961.56 608
4962.22 663
4962.89 633
4963.55 677
4964.21 616
4964.88 705
4965.54 734
4966.21 674
4966.87 722
4967.54 637
4968.20 609
4968.87 646
4969.53 572
4970.20 617
4970.86 622
4971.53 598
4972.19 675
4972.86 653
4973.52 645
4974.19 700
4974.85 591
4975.52 660
4976.18 685
4976.85 637
4977.51 635
4978.18 771
4978.85 712
4979.51 695
4980.18 658
4980.84 650
4981.51 698
4982.17 724
4982.84 685
4983.50 679
4984.17 708
4984.84 850
4985.50 988
4986.17 1018
4986.83 1072
4987.50 1048
4988.17 1022
4988.83 1164
4989.50 1166
4990.17 1272
4990.83 1124
4991.50 1084
4992.16 1014
4992.83 977
4993.50 968
4994.16 829
4994.83 756
4995.50 808
4996.16 703
4996.83 686
4997.50 682
4998.16 543
4998.83 620
4999.50 618
5000.16 652
5000.83 678
5001.50 576
5002.17 578
5002.83 595
5003.50 636
5004.17 632
5004.83 620
5005.50 582
5006.17 563
5006.84 610
5007.50 632
5008.17 591
5008.84 616
5009.51 645
5010.17 640
5010.84 664
5011.51 665
5012.18 597
5012.84 596
5013.51 620
5014.18 645
5014.85 575
5015.52 629
5016.18 674
5016.85 646
5017.52 686
5018.19 678
5018.86 633
5019.52 640
5020.19 671
5020.86 638
5021.53 720
5022.20 667
5022.87 632
5023.54 712
5024.20 677
5024.87 764
5025.54 695
5026.21 621
5026.88 700
5027.55 679
5028.22 776
5028.88 773
5029.55 729
5030.22 815
5030.89 788
5031.56 711
5032.23 785
5032.90 681
5033.57 629
5034.24 655
5034.91 604
5035.58 699
5036.25 588
5036.91 629
5037.58 683
5038.25 607
5038.92 627
5039.59 680
5040.26 707
5040.93 617
5041.60 565
5042.27 664
5042.94 617
5043.61 602
5044.28 619
5044.95 675
5045.62 644
5046.29 539
5046.96 635
5047.63 625
5048.30 581
5048.97 670
5049.64 607
5050.31 603
5050.98 572
5051.65 721
5052.32 608
5052.99 538
5053.66 622
5054.33 679
5055.00 548
5055.68 627
5056.35 615
5057.02 593
5057.69 576
5058.36 505
5059.03 558
5059.70 610
5060.37 568
5061.04 570
5061.71 564
5062.38 575
5063.06 657
5063.73 605
5064.40 594
5065.07 613
5065.74 619
5066.41 648
5067.08 608
5067.75 558
5068.43 488
5069.10 540
5069.77 580
5070.44 574
5071.11 548
5071.78 617
5072.46 566
5073.13 613
5073.80 627
5074.47 646
5075.14 682
5075.81 619
5076.49 601
5077.16 605
5077.83 650
5078.50 660
5079.18 682
5079.85 672
5080.52 665
5081.19 544
5081.86 588
5082.54 615
5083.21 628
5083.88 631
5084.55 583
5085.23 558
5085.90 633
5086.57 677
5087.25 652
5087.92 659
5088.59 726
5089.26 626
5089.94 600
5090.61 714
5091.28 739
5091.96 801
5092.63 779
5093.30 626
5093.97 643
5094.65 713
5095.32 727
5095.99 638
5096.67 624
5097.34 611
5098.01 666
5098.69 674
5099.36 631
5100.04 672
5100.71 639
5101.38 728
5102.06 696
5102.73 610
5103.40 677
5104.08 688
5104.75 755
5105.43 742
5106.10 727
5106.77 666
5107.45 534
5108.12 678
5108.80 663
5109.47 657
5110.14 633
5110.82 552
5111.49 660
5112.17 620
5112.84 610
5113.52 557
5114.19 650
5114.87 599
5115.54 562
5116.21 603
5116.89 608
5117.56 647
5118.24 669
5118.91 635
5119.59 610
5120.26 610
5120.94 610
5121.61 582
5122.29 567
5122.96 604
5123.64 559
5124.31 541
5124.99 644
5125.66 591
5126.34 512
5127.01 605
5127.69 565
5128.37 570
5129.04 595
5129.72 606
5130.39 645
5131.07 628
5131.74 618
5132.42 609
5133.09 574
5133.77 666
5134.45 680
5135.12 574
5135.80 624
5136.47 599
5137.15 510
5137.83 534
5138.50 551
5139.18 581
5139.85 578
5140.53 543
5141.21 539
5141.88 509
5142.56 555
5143.24 575
5143.91 584
5144.59 463
5145.27 561
5145.94 535
5146.62 506
5147.30 524
5147.97 550
5148.65 571
5149.33 552
5150.00 615
5150.68 551
5151.36 511
5152.03 538
5152.71 568
5153.39 503
5154.07 552
5154.74 612
5155.42 530
5156.10 533
5156.77 530
5157.45 467
5158.13 569
5158.81 514
5159.48 527
5160.16 577
5160.84 569
5161.52 569
5162.19 532
5162.87 560
5163.55 558
5164.23 463
5164.91 557
5165.58 656
5166.26 659
5166.94 648
5167.62 547
5168.30 511
5168.97 564
5169.65 552
5170.33 568
5171.01 563
5171.69 606
5172.37 536
5173.04 541
5173.72 597
5174.40 593
5175.08 581
5175.76 586
5176.44 608
5177.11 657
5177.79 673
5178.47 714
5179.15 734
5179.83 761
5180.51 732
5181.19 599
5181.87 647
5182.55 642
5183.22 592
5183.90 527
5184.58 642
5185.26 634
5185.94 554
5186.62 523
5187.30 607
5187.98 554
5188.66 561
5189.34 606
5190.02 477
5190.70 439
5191.38 511
5192.06 482
5192.74 538
5193.42 511
5194.10 538
5194.78 565
5195.46 431
5196.14 468
5196.82 526
5197.50 571
5198.18 542
5198.86 524
5199.54 484
5200.22 483
5200.90 485
5201.58 425
5202.26 489
5202.94 548
5203.62 524
5204.30 460
5204.98 498
5205.66 517
5206.34 550
5207.02 630
5207.70 622
5208.38 526
5209.06 538
5209.74 576
5210.42 619
5211.10 512
5211.79 505
5212.47 517
5213.15 571
5213.83 575
5214.51 645
5215.19 571
5215.87 688
5216.55 643
5217.23 575
5217.92 567
5218.60 598
5219.28 585
5219.96 601
5220.64 600
5221.32 542
5222.00 604
5222.69 576
5223.37 605
5224.05 657
5224.73 573
5225.41 517
5226.10 491
5226.78 506
5227.46 538
5228.14 561
5228.82 534
5229.51 510
5230.19 541
5230.87 568
5231.55 504
5232.23 619
5232.92 532
5233.60 613
5234.28 537
5234.96 505
5235.65 539
5236.33 564
5237.01 554
5237.69 500
5238.38 525
5239.06 572
5239.74 542
5240.42 527
5241.11 546
5241.79 548
5242.47 605
5243.16 562
5243.84 526
5244.52 600
5245.21 520
5245.89 496
5246.57 522
5247.26 544
5247.94 547
5248.62 477
5249.31 505
5249.99 562
5250.67 496
5251.36 574
5252.04 475
5252.72 486
5253.41 533
5254.09 583
5254.77 519
5255.46 558
5256.14 549
5256.83 554
5257.51 553
5258.19 548
5258.88 590
5259.56 562
5260.25 503
5260.93 566
5261.61 544
5262.30 633
5262.98 570
5263.67 576
5264.35 570
5265.04 604
5265.72 533
5266.40 592
5267.09 544
5267.77 555
5268.46 628
5269.14 572
5269.83 644
5270.51 658
5271.20 603
5271.88 553
5272.57 580
5273.25 570
5273.94 611
5274.62 567
5275.31 550
5275.99 507
5276.68 550
5277.36 595
5278.05 525
5278.73 518
5279.42 543
5280.10 558
5280.79 545
5281.47 589
5282.16 653
5282.85 643
5283.53 590
5284.22 549
5284.90 607
5285.59 595
5286.27 547
5286.96 562
5287.65 619
5288.33 543
5289.02 574
5289.70 583
5290.39 536
5291.08 596
5291.76 561
5292.45 564
5293.13 544
5293.82 539
5294.51 610
5295.19 600
5295.88 563
5296.57 616
5297.25 621
5297.94 638
5298.63 663
5299.31 693
5300.00 700
5300.69 698
5301.37 771
5302.06 833
5302.75 784
5303.43 732
5304.12 745
5304.81 676
5305.49 619
5306.18 665
5306.87 651
5307.56 632
5308.24 646
5308.93 603
5309.62 687
5310.30 624
5310.99 583
5311.68 565
5312.37 565
5313.05 599
5313.74 561
5314.43 559
5315.12 630
5315.81 599
5316.49 557
5317.18 595
5317.87 616
5318.56 643
5319.24 652
5319.93 747
5320.62 741
5321.31 678
5322.00 648
5322.68 572
5323.37 621
5324.06 611
5324.75 561
5325.44 589
5326.13 586
5326.81 579
5327.50 568
5328.19 603
5328.88 713
5329.57 682
5330.26 607
5330.95 601
5331.63 670
5332.32 639
5333.01 685
5333.70 636
5334.39 659
5335.08 685
5335.77 618
5336.46 560
5337.15 544
5337.84 582
5338.52 634
5339.21 547
5339.90 550
5340.59 624
5341.28 680
5341.97 579
5342.66 607
5343.35 680
5344.04 598
5344.73 553
5345.42 526
5346.11 686
5346.80 709
5347.49 823
5348.18 892
5348.87 905
5349.56 914
5350.25 922
5350.94 902
5351.63 910
5352.32 829
5353.01 961
5353.70 883
5354.39 778
5355.08 744
5355.77 749
5356.46 795
5357.15 690
5357.84 675
5358.53 584
5359.22 554
5359.91 584
5360.60 535
5361.29 579
5361.98 609
5362.67 663
5363.36 632
5364.06 607
5364.75 603
5365.44 598
5366.13 584
5366.82 588
5367.51 585
5368.20 554
5368.89 506
5369.58 572
5370.27 678
5370.97 599
5371.66 609
5372.35 614
5373.04 617
5373.73 514
5374.42 604
5375.11 499
5375.81 541
5376.50 566
5377.19 541
5377.88 523
5378.57 603
5379.26 496
5379.96 529
5380.65 606
5381.34 553
5382.03 572
5382.72 549
5383.42 536
5384.11 559
5384.80 625
5385.49 636
5386.19 583
5386.88 673
5387.57 629
5388.26 641
5388.96 688
5389.65 733
5390.34 661
5391.03 605
5391.73 711
5392.42 650
5393.11 622
5393.80 582
5394.50 563
5395.19 539
5395.88 592
5396.57 590
5397.27 518
5397.96 565
5398.65 557
5399.35 599
5400.04 542
5400.73 533
5401.43 546
5402.12 508
5402.81 545
5403.51 654
5404.20 668
5404.89 617
5405.59 540
5406.28 555
5406.97 657
5407.67 622
5408.36 650
5409.06 580
5409.75 692
5410.44 592
5411.14 571
5411.83 656
5412.52 655
5413.22 669
5413.91 612
5414.61 618
5415.30 544
5415.99 591
5416.69 576
5417.38 604
5418.08 596
5418.77 593
5419.47 563
5420.16 586
5420.86 567
5421.55 574
5422.24 548
5422.94 514
5423.63 587
5424.33 672
5425.02 643
5425.72 639
5426.41 551
5427.11 595
5427.80 565
5428.50 548
5429.19 595
5429.89 608
5430.58 614
5431.28 558
5431.97 528
5432.67 569
5433.36 561
5434.06 623
5434.75 618
5435.45 580
5436.15 683
5436.84 611
5437.54 708
5438.23 672
5438.93 667
5439.62 658
5440.32 654
5441.01 641
5441.71 674
5442.41 689
5443.10 661
5443.80 721
5444.49 612
5445.19 708
5445.89 734
5446.58 735
5447.28 755
5447.98 751
5448.67 738
5449.37 789
5450.06 859
5450.76 716
5451.46 720
5452.15 665
5452.85 614
5453.55 648
5454.24 652
5454.94 641
5455.64 619
5456.33 724
5457.03 699
5457.73 653
5458.42 725
5459.12 774
5459.82 689
5460.51 682
5461.21 710
5461.91 641
5462.61 707
5463.30 729
5464.00 657
5464.70 713
5465.40 632
5466.09 716
5466.79 739
5467.49 732
5468.18 723
5468.88 801
5469.58 738
5470.28 741
5470.98 816
5471.67 866
5472.37 849
5473.07 859
5473.77 918
5474.46 964
5475.16 892
5475.86 861
5476.56 906
5477.26 1147
5477.95 1122
5478.65 1259
5479.35 1256
5480.05 1178
5480.75 1237
5481.45 1296
5482.14 1254
5482.84 1183
5483.54 1106
5484.24 962
5484.94 933
5485.64 911
5486.34 849
5487.03 894
5487.73 910
5488.43 958
5489.13 884
5489.83 874
5490.53 972
5491.23 1002
5491.93 920
5492.63 946
5493.33 910
5494.02 1032
5494.72 1168
5495.42 1032
5496.12 1121
5496.82 1191
5497.52 1348
5498.22 1479
5498.92 1497
5499.62 1681
5500.32 1694
5501.02 1565
5501.72 1707
5502.42 1524
5503.12 1285
5503.82 1304
5504.52 1202
5505.22 1036
5505.92 951
5506.62 943
5507.32 928
5508.02 957
5508.72 819
5509.42 874
5510.12 938
5510.82 931
5511.52 874
5512.22 848
5512.92 903
5513.62 948
5514.32 910
5515.02 928
5515.72 895
5516.42 768
5517.12 797
5517.82 817
5518.52 794
5519.22 862
5519.93 792
5520.63 767
5521.33 719
5522.03 652
5522.73 680
5523.43 742
5524.13 676
5524.83 669
5525.53 665
5526.23 657
5526.94 651
5527.64 631
5528.34 586
5529.04 710
5529.74 645
5530.44 637
5531.14 685
5531.85 633
5532.55 558
5533.25 754
5533.95 774
5534.65 738
5535.35 691
5536.06 683
5536.76 645
5537.46 712
5538.16 724
5538.86 674
5539.57 731
5540.27 622
5540.97 589
5541.67 668
5542.37 641
5543.08 630
5543.78 636
5544.48 643
5545.18 665
5545.89 692
5546.59 654
5547.29 662
5547.99 658
5548.70 588
5549.40 661
5550.10 618
5550.81 644
5551.51 581
5552.21 663
5552.91 621
5553.62 621
5554.32 591
5555.02 632
5555.73 595
5556.43 630
5557.13 602
5557.84 568
5558.54 557
5559.24 574
5559.95 574
5560.65 549
5561.35 575
5562.06 615
5562.76 635
5563.46 665
5564.17 639
5564.87 628
5565.57 626
5566.28 632
5566.98 682
5567.69 640
5568.39 592
5569.09 560
5569.80 539
5570.50 594
5571.21 571
5571.91 602
5572.61 670
5573.32 627
5574.02 564
5574.73 574
5575.43 639
5576.14 583
5576.84 672
5577.54 678
5578.25 594
5578.95 563
5579.66 543
5580.36 562
5581.07 558
5581.77 578
5582.48 546
5583.18 523
5583.89 568
5584.59 614
5585.30 541
5586.00 588
5586.71 554
5587.41 550
5588.12 584
5588.82 512
5589.53 554
5590.23 607
5590.94 583
5591.64 518
5592.35 544
5593.05 523
5593.76 577
5594.47 647
5595.17 527
5595.88 560
5596.58 546
5597.29 480
5597.99 508
5598.70 521
5599.41 568
5600.11 563
5600.82 566
5601.52 539
5602.23 538
5602.94 592
5603.64 616
5604.35 555
5605.05 532
5605.76 532
5606.47 561
5607.17 479
5607.88 481
5608.59 477
5609.29 434
5610.00 512
5610.70 527
5611.41 520
5612.12 462
5612.82 488
5613.53 502
5614.24 483
5614.95 548
5615.65 568
5616.36 575
5617.07 593
5617.77 524
5618.48 590
5619.19 588
5619.89 517
5620.60 517
5621.31 529
5622.02 590
5622.72 527
5623.43 473
5624.14 518
5624.85 536
5625.55 598
5626.26 599
5626.97 567
5627.68 607
5628.38 568
5629.09 573
5629.80 523
5630.51 502
5631.21 504
5631.92 549
5632.63 512
5633.34 538
5634.05 527
5634.75 581
5635.46 613
5636.17 543
5636.88 578
5637.59 502
5638.30 565
5639.00 630
5639.71 524
5640.42 514
5641.13 564
5641.84 594
5642.55 549
5643.26 560
5643.96 524
5644.67 549
5645.38 562
5646.09 654
5646.80 528
5647.51 524
5648.22 533
5648.93 518
5649.64 622
5650.34 612
5651.05 561
5651.76 563
5652.47 577
5653.18 535
5653.89 613
5654.60 690
5655.31 787
5656.02 730
5656.73 737
5657.44 725
5658.15 670
5658.86 637
5659.57 591
5660.28 653
5660.99 586
5661.70 575
5662.41 578
5663.12 522
5663.83 554
5664.54 668
5665.25 633
5665.96 595
5666.67 634
5667.38 614
5668.09 563
5668.80 604
5669.51 551
5670.22 605
5670.93 561
5671.64 610
5672.35 568
5673.06 585
5673.77 547
5674.48 522
5675.19 578
5675.90 553
5676.61 598
5677.32 644
5678.03 631
5678.74 720
5679.45 578
5680.17 595
5680.88 677
5681.59 624
5682.30 643
5683.01 665
5683.72 626
5684.43 655
5685.14 585
5685.85 591
5686.57 635
5687.28 694
5687.99 632
5688.70 532
5689.41 547
5690.12 541
5690.84 555
5691.55 604
5692.26 588
5692.97 548
5693.68 543
5694.39 539
5695.11 500
5695.82 556
5696.53 581
5697.24 527
5697.95 584
5698.67 563
5699.38 532
5700.09 563
5700.80 570
5701.51 589
5702.23 555
5702.94 575
5703.65 557
5704.36 526
5705.08 587
5705.79 560
5706.50 537
5707.21 598
5707.93 490
5708.64 489
5709.35 492
5710.07 521
5710.78 485
5711.49 527
5712.20 552
5712.92 533
5713.63 528
5714.34 596
5715.06 552
5715.77 535
5716.48 582
5717.20 544
5717.91 539
5718.62 561
5719.34 548
5720.05 550
5720.76 571
5721.48 603
5722.19 540
5722.90 574
5723.62 556
5724.33 535
5725.05 598
5725.76 643
5726.47 610
5727.19 593
5727.90 590
5728.61 625
5729.33 598
5730.04 572
5730.76 567
5731.47 544
5732.19 618
5732.90 556
5733.61 569
5734.33 528
5735.04 542
5735.76 551
5736.47 512
5737.19 545
5737.90 538
5738.61 599
5739.33 563
5740.04 477
5740.76 495
5741.47 542
5742.19 599
5742.90 557
5743.62 508
5744.33 512
5745.05 544
5745.76 485
5746.48 577
5747.19 562
5747.91 505
5748.62 564
5749.34 518
5750.05 509
5750.77 563
5751.49 591
5752.20 574
5752.92 502
5753.63 521
5754.35 545
5755.06 580
5755.78 559
5756.49 522
5757.21 505
5757.93 572
5758.64 636
5759.36 610
5760.07 587
5760.79 557
5761.51 619
5762.22 615
5762.94 568
5763.65 555
5764.37 611
5765.09 608
5765.80 528
5766.52 537
5767.24 559
5767.95 585
5768.67 558
5769.39 556
5770.10 619
5770.82 590
5771.53 616
5772.25 711
5772.97 664
5773.69 639
5774.40 644
5775.12 690
5775.84 661
5776.55 596
5777.27 624
5777.99 661
5778.70 709
5779.42 658
5780.14 610
5780.86 682
5781.57 709
5782.29 635
5783.01 584
5783.72 652
5784.44 552
5785.16 588
5785.88 615
5786.59 721
5787.31 681
5788.03 655
5788.75 647
5789.47 591
5790.18 662
5790.90 735
5791.62 709
5792.34 787
5793.06 750
5793.77 767
5794.49 812
5795.21 735
5795.93 814
5796.65 947
5797.36 984
5798.08 1099
5798.80 1261
5799.52 1489
5800.24 1515
5800.96 1583
5801.67 1670
5802.39 1820
5803.11 1658
5803.83 1544
5804.55 1496
5805.27 1378
5805.99 1209
5806.71 1113
5807.42 1049
5808.14 1023
5808.86 975
5809.58 796
5810.30 814
5811.02 844
5811.74 897
5812.46 908
5813.18 796
5813.90 813
5814.62 774
5815.34 823
5816.05 758
5816.77 869
5817.49 932
5818.21 833
5818.93 879
5819.65 928
5820.37 899
5821.09 770
5821.81 840
5822.53 885
5823.25 741
5823.97 744
5824.69 738
5825.41 770
5826.13 750
5826.85 676
5827.57 728
5828.29 708
5829.01 661
5829.73 666
5830.45 715
5831.17 775
5831.89 731
5832.61 660
5833.33 692
5834.05 770
5834.78 715
5835.50 647
5836.22 724
5836.94 693
5837.66 725
5838.38 679
5839.10 705
5839.82 690
5840.54 757
5841.26 734
5841.98 675
5842.70 673
5843.43 782
5844.15 720
5844.87 732
5845.59 650
5846.31 706
5847.03 664
5847.75 730
5848.47 721
5849.20 709
5849.92 781
5850.64 736
5851.36 706
5852.08 742
5852.80 763
5853.53 693
5854.25 643
5854.97 670
5855.69 752
5856.41 722
5857.14 741
5857.86 724
5858.58 752
5859.30 740
5860.02 724
5860.75 747
5861.47 799
5862.19 758
5862.91 758
5863.64 904
5864.36 803
5865.08 829
5865.80 753
5866.52 706
5867.25 776
5867.97 770
5868.69 693
5869.42 719
5870.14 720
5870.86 703
5871.58 686
5872.31 737
5873.03 675
5873.75 670
5874.48 738
5875.20 722
5875.92 649
5876.65 715
5877.37 726
5878.09 560
5878.81 573
5879.54 672
5880.26 774
5880.99 781
5881.71 827
5882.43 809
5883.16 847
5883.88 792
5884.60 828
5885.33 832
5886.05 836
5886.77 828
5887.50 711
5888.22 718
5888.95 715
5889.67 658
5890.39 664
5891.12 707
5891.84 812
5892.57 693
5893.29 725
5894.01 738
5894.74 672
5895.46 684
5896.19 704
5896.91 742
5897.64 743
5898.36 703
5899.09 668
5899.81 780
5900.53 779
5901.26 776
5901.98 727
5902.71 695
5903.43 673
5904.16 736
5904.88 740
5905.61 648
5906.33 682
5907.06 669
5907.78 760
5908.51 829
5909.23 844
5909.96 779
5910.68 703
5911.41 766
5912.14 867
5912.86 788
5913.59 818
5914.31 770
5915.04 834
5915.76 861
5916.49 852
5917.21 833
5917.94 889
5918.67 841
5919.39 852
5920.12 822
5920.84 800
5921.57 784
5922.29 825
5923.02 876
5923.75 815
5924.47 850
5925.20 802
5925.93 862
5926.65 914
5927.38 957
5928.10 910
5928.83 832
5929.56 843
5930.28 875
5931.01 969
5931.74 1000
5932.46 982
5933.19 1025
5933.92 995
5934.64 1060
5935.37 1137
5936.10 1123
5936.82 1146
5937.55 1129
5938.28 1112
5939.00 1105
5939.73 1134
5940.46 1184
5941.19 1146
5941.91 1089
5942.64 1125
5943.37 1119
5944.09 1191
5944.82 1173
5945.55 1239
5946.28 1280
5947.00 1265
5947.73 1273
5948.46 1289
5949.19 1410
5949.92 1408
5950.64 1394
5951.37 1529
5952.10 1556
5952.83 1739
5953.55 1654
5954.28 1530
5955.01 1494
5955.74 1676
5956.47 1611
5957.19 1557
5957.92 1507
5958.65 1622
5959.38 1572
5960.11 1540
5960.84 1471
5961.56 1564
5962.29 1734
5963.02 1909
5963.75 1861
5964.48 1823
5965.21 2062
5965.94 2009
5966.66 2170
5967.39 2196
5968.12 2161
5968.85 2131
5969.58 2076
5970.31 1886
5971.04 1870
5971.77 1747
5972.50 1794
5973.22 1857
5973.95 1788
5974.68 1741
5975.41 1718
5976.14 1709
5976.87 1760
5977.60 1820
5978.33 1849
5979.06 1917
5979.79 1886
5980.52 1930
5981.25 1956
5981.98 2025
5982.71 2044
5983.44 2139
5984.17 2115
5984.90 2137
5985.63 1999
5986.36 2061
5987.09 2092
5987.82 1996
5988.55 2109
5989.28 2026
5990.01 2120
5990.74 2240
5991.47 2185
5992.20 2209
5992.93 2175
5993.66 2219
5994.39 2305
5995.12 2215
5995.85 2320
5996.58 2283
5997.31 2275
5998.04 2371
5998.77 2310
5999.50 2323
6000.23 2428
6000.96 2227
6001.69 2253
6002.42 2137
6003.16 2190
6003.89 2188
6004.62 2088
6005.35 2252
6006.08 2330
6006.81 2533
6007.54 2700
6008.27 2939
6009.00 3367
6009.74 3949
6010.47 4522
6011.20 5164
6011.93 5633
6012.66 5622
6013.39 6022
6014.13 5925
6014.86 5809
6015.59 5428
6016.32 5102
6017.05 4486
6017.78 3989
6018.52 3429
6019.25 2980
6019.98 2700
6020.71 2440
6021.44 2145
6022.18 1987
6022.91 1934
6023.64 1843
6024.37 1784
6025.10 1763
6025.84 1685
6026.57 1649
6027.30 1659
6028.03 1638
6028.77 1586
6029.50 1550
6030.23 1593
6030.96 1547
6031.70 1461
6032.43 1501
6033.16 1577
6033.90 1364
6034.63 1513
6035.36 1457
6036.09 1468
6036.83 1475
6037.56 1572
6038.29 1501
6039.03 1588
6039.76 1658
6040.49 1701
6041.23 1614
6041.96 1527
6042.69 1695
6043.43 1663
6044.16 1656
6044.89 1788
6045.63 1826
6046.36 1771
6047.09 1721
6047.83 1787
6048.56 2002
6049.29 1999
6050.03 2123
6050.76 2112
6051.50 2317
6052.23 2411
6052.96 2280
6053.70 2215
6054.43 2198
6055.17 2100
6055.90 2073
6056.63 1896
6057.37 1830
6058.10 1763
6058.84 1758
6059.57 1746
6060.31 1679
6061.04 1612
6061.77 1668
6062.51 1627
6063.24 1721
6063.98 1724
6064.71 1647
6065.45 1778
6066.18 1677
6066.92 1648
6067.65 1581
6068.39 1537
6069.12 1551
6069.86 1575
6070.59 1540
6071.33 1409
6072.06 1440
6072.80 1408
6073.53 1409
6074.27 1386
6075.00 1267
6075.74 1378
6076.47 1383
6077.21 1369
6077.95 1344
6078.68 1258
6079.42 1314
6080.15 1312
6080.89 1305
6081.62 1210
6082.36 1319
6083.09 1280
6083.83 1258
6084.57 1162
6085.30 1213
6086.04 1343
6086.77 1298
6087.51 1302
6088.25 1204
6088.98 1138
6089.72 1223
6090.46 1330
6091.19 1264
6091.93 1266
6092.66 1330
6093.40 1256
6094.14 1329
6094.87 1274
6095.61 1176
6096.35 1086
6097.08 1023
6097.82 1055
6098.56 1107
6099.29 1137
6100.03 1180
6100.77 1186
6101.50 1035
6102.24 994
6102.98 1037
6103.72 1127
6104.45 1066
6105.19 1116
6105.93 1087
6106.66 1057
6107.40 1075
6108.14 1108
6108.88 1070
6109.61 1066
6110.35 1154
6111.09 1061
6111.83 1112
6112.56 1090
6113.30 1066
6114.04 1085
6114.78 1123
6115.51 1132
6116.25 1094
6116.99 1110
6117.73 1191
6118.47 1145
6119.20 1117
6119.94 1036
6120.68 1029
6121.42 1111
6122.16 1221
6122.89 1190
6123.63 1094
6124.37 1175
6125.11 1248
6125.85 1159
6126.59 1161
6127.32 1171
6128.06 1177
6128.80 1203
6129.54 1229
6130.28 1353
6131.02 1310
6131.76 1285
6132.49 1228
6133.23 1280
6133.97 1261
6134.71 1202
6135.45 1259
6136.19 1249
6136.93 1150
6137.67 1200
6138.41 1328
6139.15 1315
6139.88 1338
6140.62 1336
6141.36 1316
6142.10 1341
6142.84 1186
6143.58 1353
6144.32 1215
6145.06 1287
6145.80 1317
6146.54 1341
6147.28 1339
6148.02 1334
6148.76 1388
6149.50 1343
6150.24 1515
6150.98 1434
6151.72 1351
6152.46 1416
6153.20 1306
6153.94 1391
6154.68 1396
6155.42 1406
6156.16 1429
6156.90 1369
6157.64 1433
6158.38 1523
6159.12 1568
6159.86 1675
6160.60 1689
6161.34 1697
6162.08 1723
6162.82 1810
6163.56 1879
6164.30 1954
6165.05 2055
6165.79 2080
6166.53 2136
6167.27 2172
6168.01 2247
6168.75 2280
6169.49 2149
6170.23 2139
6170.97 2182
6171.71 1978
6172.46 1916
6173.20 1918
6173.94 1936
6174.68 1952
6175.42 1916
6176.16 1893
6176.90 1853
6177.64 1975
6178.39 1916
6179.13 1851
6179.87 1870
6180.61 1980
6181.35 2055
6182.09 2077
6182.84 1995
6183.58 2013
6184.32 2123
6185.06 2203
6185.80 2195
6186.55 2197
6187.29 2056
6188.03 2193
6188.77 2266
6189.52 2228
6190.26 2434
6191.00 2545
6191.74 2488
6192.48 2543
6193.23 2679
6193.97 2672
6194.71 2576
6195.45 2576
6196.20 2458
6196.94 2514
6197.68 2662
6198.43 2646
6199.17 2582
6199.91 2728
6200.65 2727
6201.40 2669
6202.14 2936
6202.88 3307
6203.63 3639
6204.37 4430
6205.11 5234
6205.86 6275
6206.60 7462
6207.34 8519
6208.09 9452
6208.83 10383
6209.57 10522
6210.32 10322
6211.06 9573
6211.80 8957
6212.55 7826
6213.29 6748
6214.03 5625
6214.78 4777
6215.52 3845
6216.26 3172
6217.01 2823
6217.75 2558
6218.50 2522
6219.24 2296
6219.98 2253
6220.73 2352
6221.47 2169
6222.22 2209
6222.96 2296
6223.71 2327
6224.45 2291
6225.19 2218
6225.94 2263
6226.68 1976
6227.43 1774
6228.17 1797
6228.92 1740
6229.66 1634
6230.41 1644
6231.15 1581
6231.90 1444
6232.64 1430
6233.39 1427
6234.13 1432
6234.87 1457
6235.62 1526
6236.36 1573
6237.11 1692
6237.86 1584
6238.60 1565
6239.35 1707
6240.09 1727
6240.84 1755
6241.58 1613
6242.33 1664
6243.07 1676
6243.82 1648
6244.56 1698
6245.31 1691
6246.05 1722
6246.80 1839
6247.55 1799
6248.29 1814
6249.04 1823
6249.78 1694
6250.53 1632
6251.27 1520
6252.02 1561
6252.77 1638
6253.51 1597
6254.26 1613
6255.01 1536
6255.75 1568
6256.50 1647
6257.24 1578
6257.99 1660
6258.74 1572
6259.48 1491
6260.23 1542
6260.98 1488
6261.72 1424
6262.47 1425
6263.22 1450
6263.96 1435
6264.71 1441
6265.46 1412
6266.20 1363
6266.95 1348
6267.70 1385
6268.44 1290
6269.19 1365
6269.94 1382
6270.68 1419
6271.43 1393
6272.18 1335
6272.93 1347
6273.67 1329
6274.42 1351
6275.17 1331
6275.92 1312
6276.66 1303
6277.41 1312
6278.16 1324
6278.91 1323
6279.65 1282
6280.40 1276
6281.15 1174
6281.90 1248
6282.64 1202
6283.39 1203
6284.14 1193
6284.89 1167
6285.64 1180
6286.38 1151
6287.13 1171
6287.88 1150
6288.63 1117
6289.38 1141
6290.12 1145
6290.87 1069
6291.62 1037
6292.37 958
6293.12 980
6293.87 1061
6294.61 979
6295.36 978
6296.11 964
6296.86 1042
6297.61 1098
6298.36 1068
6299.11 1070
6299.86 1050
6300.60 1009
6301.35 989
6302.10 986
6302.85 998
6303.60 998
6304.35 877
6305.10 1028
6305.85 963
6306.60 929
6307.35 866
6308.10 898
6308.85 918
6309.59 881
6310.34 1006
6311.09 999
6311.84 959
6312.59 996
6313.34 984
6314.09 989
6314.84 972
6315.59 1008
6316.34 1019
6317.09 958
6317.84 927
6318.59 898
6319.34 877
6320.09 871
6320.84 868
6321.59 880
6322.34 887
6323.09 854
6323.84 943
6324.59 909
6325.34 756
6326.09 841
6326.84 801
6327.59 885
6328.34 812
6329.09 891
6329.85 858
6330.60 886
6331.35 850
6332.10 890
6332.85 780
6333.60 850
6334.35 798
6335.10 834
6335.85 779
6336.60 836
6337.35 838
6338.10 834
6338.86 776
6339.61 891
6340.36 829
6341.11 799
6341.86 826
6342.61 772
6343.36 790
6344.12 829
6344.87 795
6345.62 851
6346.37 807
6347.12 850
6347.87 897
6348.62 952
6349.38 802
6350.13 855
6350.88 963
6351.63 901
6352.38 957
6353.14 1057
6353.89 1035
6354.64 950
6355.39 825
6356.14 952
6356.90 954
6357.65 801
6358.40 800
6359.15 925
6359.91 818
6360.66 848
6361.41 813
6362.16 863
6362.92 859
6363.67 833
6364.42 843
6365.17 846
6365.93 827
6366.68 803
6367.43 713
6368.19 767
6368.94 840
6369.69 814
6370.44 770
6371.20 743
6371.95 818
6372.70 758
6373.46 755
6374.21 774
6374.96 822
6375.72 849
6376.47 853
6377.22 772
6377.98 810
6378.73 810
6379.48 811
6380.24 821
6380.99 814
6381.75 862
6382.50 863
6383.25 795
6384.01 845
6384.76 729
6385.51 729
6386.27 805
6387.02 809
6387.78 767
6388.53 795
6389.28 746
6390.04 774
6390.79 738
6391.55 740
6392.30 834
6393.06 832
6393.81 895
6394.56 827
6395.32 813
6396.07 819
6396.83 804
6397.58 812
6398.34 830
6399.09 886
6399.85 813
6400.60 883
6401.36 799
6402.11 762
6402.87 810
6403.62 816
6404.38 740
6405.13 816
6405.89 902
6406.64 907
6407.40 935
6408.15 933
6408.91 994
6409.66 1063
6410.42 1007
6411.17 991
6411.93 987
6412.68 802
6413.44 724
6414.20 805
6414.95 798
6415.71 848
6416.46 798
6417.22 864
6417.97 915
6418.73 800
6419.49 778
6420.24 793
6421.00 782
6421.75 794
6422.51 812
6423.27 765
6424.02 835
6424.78 812
6425.54 840
6426.29 775
6427.05 822
6427.80 858
6428.56 879
6429.32 878
6430.07 835
6430.83 822
6431.59 776
6432.34 884
6433.10 911
6433.86 806
6434.61 836
6435.37 877
6436.13 822
6436.88 836
6437.64 872
6438.40 837
6439.16 842
6439.91 818
6440.67 837
6441.43 910
6442.18 807
6442.94 855
6443.70 867
6444.46 884
6445.21 901
6445.97 912
6446.73 891
6447.49 856
6448.24 900
6449.00 906
6449.76 863
6450.52 896
6451.28 910
6452.03 906
6452.79 929
6453.55 1055
6454.31 1012
6455.06 985
6455.82 1082
6456.58 1013
6457.34 1055
6458.10 1070
6458.86 1053
6459.61 1042
6460.37 957
6461.13 1023
6461.89 1078
6462.65 1047
6463.41 1044
6464.16 1118
6464.92 1101
6465.68 1145
6466.44 1176
6467.20 1117
6467.96 1094
6468.72 1074
6469.48 1114
6470.23 1112
6470.99 1144
6471.75 1182
6472.51 1148
6473.27 1184
6474.03 1243
6474.79 1233
6475.55 1193
6476.31 1191
6477.07 1260
6477.83 1212
6478.59 1216
6479.35 1212
6480.10 1239
6480.86 1283
6481.62 1230
6482.38 1306
6483.14 1304
6483.90 1434
6484.66 1429
6485.42 1444
6486.18 1351
6486.94 1412
6487.70 1463
6488.46 1514
6489.22 1543
6489.98 1564
6490.74 1637
6491.50 1747
6492.26 1728
6493.02 1705
6493.78 1826
6494.54 1874
6495.30 1820
6496.06 1917
6496.82 1897
6497.59 1930
6498.35 1862
6499.11 1876
6499.87 2023
6500.63 1874
6501.39 1833
6502.15 1889
6502.91 1798
6503.67 1927
6504.43 2013
6505.19 1952
6505.95 2023
6506.71 2027
6507.48 2052
6508.24 2146
6509.00 2223
6509.76 2224
6510.52 2139
6511.28 2037
6512.04 2185
6512.80 2095
6513.57 2141
6514.33 2144
6515.09 2159
6515.85 2242
6516.61 2226
6517.37 2292
6518.14 2320
6518.90 2410
6519.66 2565
6520.42 2557
6521.18 2752
6521.95 2671
6522.71 2896
6523.47 3154
6524.23 3401
6524.99 3529
6525.76 3876
6526.52 4028
6527.28 4054
6528.04 4115
6528.80 4059
6529.57 3924
6530.33 4171
6531.09 4124
6531.85 4508
6532.62 5311
6533.38 5888
6534.14 6773
6534.91 7350
6535.67 7981
6536.43 8289
6537.19 8363
6537.96 7715
6538.72 6905
6539.48 6106
6540.25 5485
6541.01 4719
6541.77 3852
6542.53 3165
6543.30 2805
6544.06 2467
6544.82 2276
6545.59 2069
6546.35 2000
6547.11 1961
6547.88 1924
6548.64 1921
6549.41 1936
6550.17 1833
6550.93 1772
6551.70 1654
6552.46 1733
6553.22 1793
6553.99 1728
6554.75 1742
6555.52 1724
6556.28 1631
6557.04 1571
6557.81 1557
6558.57 1610
6559.34 1665
6560.10 1764
6560.86 1837
6561.63 1826
6562.39 1728
6563.16 1933
6563.92 2059
6564.69 1967
6565.45 1943
6566.21 1943
6566.98 1963
6567.74 1991
6568.51 1957
6569.27 1944
6570.04 1980
6570.80 2036
6571.57 1993
6572.33 2006
6573.10 2084
6573.86 2170
6574.63 2191
6575.39 2230
6576.16 2279
6576.92 2255
6577.69 2288
6578.45 2331
6579.22 2182
6579.98 2113
6580.75 2162
6581.51 2161
6582.28 2128
6583.05 2128
6583.81 2159
6584.58 2073
6585.34 2178
6586.11 2049
6586.87 2200
6587.64 2190
6588.41 2296
6589.17 2459
6589.94 2413
6590.70 2514
6591.47 2740
6592.24 2822
6593.00 3027
6593.77 3060
6594.53 3215
6595.30 3098
6596.07 3035
6596.83 2973
6597.60 2803
6598.37 2516
6599.13 2395
6599.90 2297
6600.66 2142
6601.43 2000
6602.20 1974
6602.96 2105
6603.73 2075
6604.50 1950
6605.26 2042
6606.03 2113
6606.80 2161
6607.57 2122
6608.33 2305
6609.10 2152
6609.87 2067
6610.63 2011
6611.40 2046
6612.17 2071
6612.94 1905
6613.70 1875
6614.47 1888
6615.24 1799
6616.00 1742
6616.77 1744
6617.54 1672
6618.31 1619
6619.08 1657
6619.84 1592
6620.61 1541
6621.38 1562
6622.15 1559
6622.91 1602
6623.68 1522
6624.45 1488
6625.22 1441
6625.99 1466
6626.75 1417
6627.52 1517
6628.29 1533
6629.06 1625
6629.83 1778
6630.59 1930
6631.36 2123
6632.13 2159
6632.90 2400
6633.67 2478
6634.44 2650
6635.21 2561
6635.97 2480
6636.74 2487
6637.51 2317
6638.28 2065
6639.05 1944
6639.82 1762
6640.59 1693
6641.36 1551
6642.12 1527
6642.89 1553
6643.66 1389
6644.43 1387
6645.20 1402
6645.97 1415
6646.74 1461
6647.51 1393
6648.28 1391
6649.05 1388
6649.82 1383
6650.59 1352
6651.36 1351
6652.12 1441
6652.89 1372
6653.66 1370
6654.43 1339
6655.20 1430
6655.97 1423
6656.74 1418
6657.51 1305
6658.28 1350
6659.05 1248
6659.82 1394
6660.59 1303
6661.36 1247
6662.13 1334
6662.90 1280
6663.67 1318
6664.44 1259
6665.21 1262
6665.98 1226
6666.75 1269
6667.52 1193
6668.30 1341
6669.07 1314
6669.84 1356
6670.61 1256
6671.38 1211
6672.15 1280
6672.92 1426
6673.69 1300
6674.46 1261
6675.23 1270
6676.00 1242
6676.77 1332
6677.54 1341
6678.32 1280
6679.09 1299
6679.86 1308
6680.63 1358
6681.40 1385
6682.17 1479
6682.94 1545
6683.71 1633
6684.49 1621
6685.26 1588
6686.03 1473
6686.80 1474
6687.57 1478
6688.34 1309
6689.11 1314
6689.89 1229
6690.66 1284
6691.43 1210
6692.20 1162
6692.97 1177
6693.75 1102
6694.52 1082
6695.29 1120
6696.06 1151
6696.83 1150
6697.61 1225
6698.38 1251
6699.15 1218
6699.92 1188
6700.70 1195
6701.47 1135
6702.24 1084
6703.01 1215
6703.79 1096
6704.56 1122
6705.33 1197
6706.10 1066
6706.88 1054
6707.65 1078
6708.42 1123
6709.19 1125
6709.97 1049
6710.74 1040
6711.51 1076
6712.29 1080
6713.06 1046
6713.83 1014
6714.61 1017
6715.38 1076
6716.15 1101
6716.92 1045
6717.70 962
6718.47 974
6719.24 974
6720.02 973
6720.79 958
6721.57 978
6722.34 968
6723.11 952
6723.89 997
6724.66 998
6725.43 1010
6726.21 1014
6726.98 1042
6727.76 1004
6728.53 999
6729.30 957
6730.08 1047
6730.85 1136
6731.63 1061
6732.40 1048
6733.17 951
6733.95 1011
6734.72 1078
6735.50 1118
6736.27 1190
6737.05 1037
6737.82 1056
6738.59 1029
6739.37 1015
6740.14 1053
6740.92 1047
6741.69 1095
6742.47 1029
6743.24 1093
6744.02 1138
6744.79 1012
6745.57 1189
6746.34 1238
6747.12 1160
6747.89 1274
6748.67 1327
6749.44 1461
6750.22 1429
6750.99 1371
6751.77 1411
6752.54 1481
6753.32 1415
6754.09 1365
6754.87 1335
6755.65 1251
6756.42 1139
6757.20 1052
6757.97 1119
6758.75 1023
6759.52 1042
6760.30 1067
6761.08 1002
6761.85 1042
6762.63 1014
6763.40 1000
6764.18 994
6764.96 1011
6765.73 1030
6766.51 1009
6767.28 903
6768.06 977
6768.84 1005
6769.61 1038
6770.39 923
6771.17 961
6771.94 969
6772.72 942
6773.50 839
6774.27 869
6775.05 927
6775.82 944
6776.60 917
6777.38 928
6778.16 885
6778.93 875
6779.71 977
6780.49 942
6781.26 874
6782.04 966
6782.82 849
6783.59 782
6784.37 854
6785.15 867
6785.93 805
6786.70 827
6787.48 802
6788.26 772
6789.04 764
6789.81 824
6790.59 839
6791.37 911
6792.15 842
6792.92 842
6793.70 870
6794.48 857
6795.26 816
6796.03 796
6796.81 767
6797.59 827
6798.37 799
6799.15 772
6799.92 762
6800.70 834
6801.48 864
6802.26 808
6803.04 743
6803.81 762
6804.59 888
6805.37 892
6806.15 786
6806.93 776
6807.71 855
6808.49 855
6809.26 820
6810.04 802
6810.82 864
6811.60 870
6812.38 829
6813.16 833
6813.94 843
6814.72 789
6815.49 810
6816.27 820
6817.05 837
6817.83 851
6818.61 892
6819.39 895
6820.17 899
6820.95 824
6821.73 864
6822.51 842
6823.29 759
6824.07 886
6824.85 938
6825.62 941
6826.40 914
6827.18 816
6827.96 845
6828.74 883
6829.52 863
6830.30 807
6831.08 853
6831.86 862
6832.64 877
6833.42 857
6834.20 905
6834.98 825
6835.76 793
6836.54 734
6837.32 828
6838.10 805
6838.88 796
6839.66 835
6840.44 907
6841.22 849
6842.01 858
6842.79 831
6843.57 916
6844.35 865
6845.13 911
6845.91 995
6846.69 1083
6847.47 1070
6848.25 1234
6849.03 1361
6849.81 1416
6850.59 1575
6851.37 1454
6852.16 1428
6852.94 1328
6853.72 1278
6854.50 1209
6855.28 1200
6856.06 1148
6856.84 1124
6857.62 1044
6858.41 939
6859.19 989
6859.97 909
6860.75 938
6861.53 894
6862.31 975
6863.09 976
6863.88 964
6864.66 968
6865.44 1083
6866.22 1203
6867.00 1065
6867.79 1038
6868.57 1079
6869.35 987
6870.13 937
6870.91 1056
6871.70 1047
6872.48 1030
6873.26 949
6874.04 931
6874.83 1006
6875.61 1063
6876.39 1068
6877.17 1113
6877.96 1207
6878.74 1184
6879.52 1125
6880.30 1241
6881.09 1345
6881.87 1245
6882.65 1233
6883.43 1336
6884.22 1561
6885.00 1696
6885.78 1732
6886.57 1880
6887.35 1935
6888.13 1942
6888.92 1964
6889.70 1834
6890.48 1791
6891.26 1696
6892.05 1524
6892.83 1453
6893.62 1417
6894.40 1368
6895.18 1227
6895.97 1232
6896.75 1228
6897.53 1217
6898.32 1199
6899.10 1242
6899.88 1239
6900.67 1270
6901.45 1219
6902.24 1294
6903.02 1314
6903.80 1282
6904.59 1244
6905.37 1237
6906.16 1272
6906.94 1181
6907.72 1078
6908.51 1169
6909.29 1229
6910.08 1201
6910.86 1228
6911.65 1180
6912.43 1206
6913.21 1095
6914.00 1218
6914.78 1182
6915.57 1159
6916.35 1204
6917.14 1165
6917.92 1109
6918.71 1076
6919.49 1137
6920.28 1162
6921.06 1240
6921.85 1257
6922.63 1180
6923.42 1181
6924.20 1189
6924.99 1192
6925.77 1311
6926.56 1275
6927.34 1313
6928.13 1301
6928.91 1244
6929.70 1284
6930.49 1299
6931.27 1424
6932.06 1432
6932.84 1436
6933.63 1292
6934.41 1323
6935.20 1232
6935.99 1279
6936.77 1523
6937.56 1562
6938.34 1497
6939.13 1604
6939.92 1683
6940.70 1687
6941.49 1663
6942.27 1816
6943.06 2021
6943.85 1897
6944.63 1979
6945.42 2030
6946.21 1895
6946.99 1957
6947.78 1895
6948.57 1873
6949.35 1871
6950.14 1763
6950.92 1776
6951.71 1710
6952.50 1835
6953.29 1732
6954.07 1601
6954.86 1552
6955.65 1714
6956.43 1766
6957.22 1715
6958.01 1808
6958.79 1714
6959.58 1799
6960.37 1779
6961.16 1819
6961.94 1954
6962.73 1993
6963.52 1875
6964.31 1942
6965.09 2057
6965.88 2070
6966.67 2138
6967.46 2330
6968.24 2365
6969.03 2508
6969.82 2388
6970.61 2550
6971.39 2534
6972.18 2654
6972.97 2658
6973.76 2410
6974.55 2448
6975.33 2534
6976.12 2585
6976.91 2697
6977.70 2784
6978.49 2877
6979.27 3035
6980.06 3479
6980.85 4321
6981.64 5256
6982.43 6549
6983.22 7816
6984.01 8863
6984.79 9824
6985.58 10199
6986.37 10187
6987.16 9733
6987.95 8888
6988.74 7936
6989.53 6731
6990.32 5644
6991.10 4625
6991.89 3807
6992.68 3249
6993.47 2804
6994.26 2502
6995.05 2376
6995.84 2192
6996.63 2099
6997.42 2046
6998.21 1954
6999.00 1984
6999.79 1973
7000.58 1938
7001.36 1867
7002.15 1865
7002.94 1857
7003.73 1680
7004.52 1472
7005.31 1584
7006.10 1555
7006.89 1494
7007.68 1292
7008.47 1358
7009.26 1377
7010.05 1379
7010.84 1426
7011.63 1448
7012.42 1415
7013.21 1369
7014.00 1376
7014.79 1405
7015.58 1342
7016.37 1330
7017.16 1373
7017.96 1416
7018.75 1416
7019.54 1451
7020.33 1391
7021.12 1453
7021.91 1538
7022.70 1581
7023.49 1581
7024.28 1708
7025.07 1619
7025.86 1529
7026.65 1542
7027.44 1517
7028.24 1486
7029.03 1450
7029.82 1384
7030.61 1395
7031.40 1408
7032.19 1256
7032.98 1285
7033.77 1304
7034.57 1326
7035.36 1231
7036.15 1244
7036.94 1211
7037.73 1257
7038.52 1335
7039.32 1277
7040.11 1382
7040.90 1420
7041.69 1355
7042.48 1372
7043.27 1480
7044.07 1514
7044.86 1484
7045.65 1449
7046.44 1503
7047.23 1625
7048.03 1672
7048.82 1684
7049.61 1735
7050.40 1701
7051.20 1744
7051.99 1701
7052.78 1598
7053.57 1511
7054.37 1461
7055.16 1366
7055.95 1385
7056.74 1334
7057.54 1337
7058.33 1301
7059.12 1308
7059.91 1227
7060.71 1238
7061.50 1215
7062.29 1269
7063.09 1255
7063.88 1196
7064.67 1167
7065.47 1141
7066.26 1119
7067.05 1169
7067.85 1210
7068.64 1086
7069.43 1059
7070.23 1001
7071.02 992
7071.81 1022
7072.61 1016
7073.40 977
7074.19 917
7074.99 880
7075.78 897
7076.57 960
7077.37 967
7078.16 940
7078.96 1012
7079.75 961
7080.54 928
7081.34 972
7082.13 965
7082.93 888
7083.72 933
7084.51 927
7085.31 841
7086.10 854
7086.90 877
7087.69 796
7088.49 814
7089.28 925
7090.08 878
7090.87 837
7091.66 910
7092.46 932
7093.25 842
7094.05 771
7094.84 744
7095.64 767
7096.43 848
7097.23 772
7098.02 774
7098.82 759
7099.61 745
7100.41 801
7101.20 860
7102.00 784
7102.79 796
7103.59 756
7104.38 677
7105.18 705
7105.98 749
7106.77 713
7107.57 714
7108.36 755
7109.16 698
7109.95 677
7110.75 708
7111.54 700
7112.34 640
7113.14 661
7113.93 682
7114.73 694
7115.52 725
7116.32 723
7117.12 668
7117.91 632
7118.71 689
7119.50 780
7120.30 736
7121.10 663
7121.89 665
7122.69 728
7123.49 649
7124.28 640
7125.08 638
7125.88 659
7126.67 681
7127.47 622
7128.27 643
7129.06 654
7129.86 693
7130.66 689
7131.45 757
7132.25 724
7133.05 794
7133.84 674
7134.64 650
7135.44 660
7136.23 681
7137.03 634
7137.83 570
7138.63 602
7139.42 598
7140.22 583
7141.02 549
7141.82 596
7142.61 602
7143.41 594
7144.21 613
7145.01 594
7145.80 577
7146.60 622
7147.40 599
7148.20 616
7148.99 634
7149.79 624
7150.59 594
7151.39 553
7152.19 626
7152.98 588
7153.78 623
7154.58 598
7155.38 608
7156.18 619
7156.98 581
7157.77 617
7158.57 545
7159.37 557
7160.17 665
7160.97 525
7161.77 538
7162.56 519
7163.36 585
7164.16 565
7164.96 496
7165.76 508
7166.56 521
7167.36 554
7168.16 565
7168.95 538
7169.75 564
7170.55 574
7171.35 545
7172.15 544
7172.95 543
7173.75 579
7174.55 505
7175.35 530
7176.15 605
7176.95 577
7177.75 548
7178.55 503
7179.35 524
7180.14 531
7180.94 522
7181.74 508
7182.54 501
7183.34 504
7184.14 451
7184.94 446
7185.74 492
7186.54 536
7187.34 510
7188.14 498
7188.94 530
7189.74 494
7190.54 474
7191.34 482
7192.14 557
7192.94 520
7193.74 445
7194.54 527
7195.35 531
7196.15 494
7196.95 522
7197.75 487
7198.55 439
7199.35 523
7200.15 517
7200.95 572
7201.75 527
7202.55 507
7203.35 500
7204.15 491
7204.95 485
7205.75 476
7206.56 470
7207.36 474
7208.16 496
7208.96 541
7209.76 506
7210.56 529
7211.36 536
7212.16 528
7212.97 481
7213.77 466
7214.57 518
7215.37 561
7216.17 498
7216.97 484
7217.78 490
7218.58 472
7219.38 513
7220.18 494
7220.98 466
7221.78 483
7222.59 529
7223.39 524
7224.19 466
7224.99 503
7225.79 532
7226.60 551
7227.40 559
7228.20 455
7229.00 469
7229.81 513
7230.61 512
7231.41 469
7232.21 456
7233.02 466
7233.82 519
7234.62 542
7235.42 555
7236.23 543
7237.03 478
7237.83 521
7238.63 507
7239.44 511
7240.24 498
7241.04 468
7241.85 515
7242.65 483
7243.45 529
7244.26 582
7245.06 622
7245.86 570
7246.67 539
7247.47 549
7248.27 531
7249.08 518
7249.88 499
7250.68 520
7251.49 476
7252.29 501
7253.09 484
7253.90 481
7254.70 479
7255.50 567
7256.31 509
7257.11 521
7257.92 563
7258.72 574
7259.52 535
7260.33 528
7261.13 612
7261.94 629
7262.74 594
7263.54 551
7264.35 572
7265.15 651
7265.96 550
7266.76 526
7267.57 522
7268.37 523
7269.18 490
7269.98 511
7270.78 588
7271.59 603
7272.39 612
7273.20 552
7274.00 577
7274.81 542
7275.61 536
7276.42 616
7277.22 582
7278.03 585
7278.83 649
7279.64 694
7280.44 717
7281.25 791
7282.05 831
7282.86 855
7283.66 973
7284.47 962
7285.28 977
7286.08 911
7286.89 841
7287.69 894
7288.50 794
7289.30 642
7290.11 630
7290.91 638
7291.72 652
7292.53 644
7293.33 623
7294.14 605
7294.94 561
7295.75 594
7296.56 601
7297.36 632
7298.17 577
7298.97 558
7299.78 597
7300.59 616
7301.39 592
7302.20 564
7303.01 600
7303.81 616
7304.62 559
7305.43 581
7306.23 619
7307.04 650
7307.85 705
7308.65 662
7309.46 692
7310.27 754
7311.07 700
7311.88 752
7312.69 681
7313.49 795
7314.30 749
7315.11 860
7315.91 925
7316.72 885
7317.53 970
7318.34 1039
7319.14 1019
7319.95 1007
7320.76 962
7321.57 923
7322.37 859
7323.18 783
7323.99 750
7324.80 716
7325.60 835
7326.41 757
7327.22 738
7328.03 698
7328.83 645
7329.64 699
7330.45 784
7331.26 667
7332.07 645
7332.87 630
7333.68 555
7334.49 621
7335.30 608
7336.11 600
7336.92 675
7337.72 702
7338.53 648
7339.34 630
7340.15 615
7340.96 595
7341.77 599
7342.57 634
7343.38 591
7344.19 531
7345.00 546
7345.81 596
7346.62 556
7347.43 591
7348.24 557
7349.05 566
7349.85 531
7350.66 540
7351.47 545
7352.28 541
7353.09 561
7353.90 522
7354.71 494
7355.52 498
7356.33 532
7357.14 525
7357.95 571
7358.76 556
7359.57 542
7360.38 543
7361.18 541
7361.99 588
7362.80 551
7363.61 570
7364.42 538
7365.23 540
7366.04 538
7366.85 538
7367.66 552
7368.47 545
7369.28 487
7370.09 508
7370.90 522
7371.71 558
7372.52 518
7373.33 515
7374.14 542
7374.96 487
7375.77 539
7376.58 507
7377.39 522
7378.20 588
7379.01 583
7379.82 536
7380.63 549
7381.44 581
7382.25 605
7383.06 512
7383.87 594
7384.68 563
7385.49 506
7386.31 524
7387.12 487
7387.93 526
7388.74 483
7389.55 490
7390.36 492
7391.17 505
7391.98 505
7392.79 495
7393.61 509
7394.42 473
7395.23 522
7396.04 444
7396.85 490
7397.66 467
7398.48 483
7399.29 460
7400.10 441
7400.91 522
7401.72 531
7402.53 505
7403.35 514
7404.16 498
7404.97 483
7405.78 444
7406.59 543
7407.41 534
7408.22 488
7409.03 505
7409.84 456
7410.66 486
7411.47 425
7412.28 467
7413.09 462
7413.91 479
7414.72 518
7415.53 471
7416.34 450
7417.16 427
7417.97 434
7418.78 494
7419.60 509
7420.41 455
7421.22 440
7422.03 473
7422.85 425
7423.66 450
7424.47 501
7425.29 476
7426.10 488
7426.91 510
7427.73 503
7428.54 559
7429.35 494
7430.17 510
7430.98 521
7431.79 541
7432.61 549
7433.42 534
7434.23 509
7435.05 459
7435.86 480
7436.67 520
7437.49 470
7438.30 564
7439.12 512
7439.93 575
7440.74 535
7441.56 484
7442.37 464
7443.19 457
7444.00 431
7444.82 407
7445.63 492
7446.44 430
7447.26 454
7448.07 440
7448.89 364
7449.70 423
7450.52 437
7451.33 466
7452.15 473
7452.96 513
7453.77 491
7454.59 440
7455.40 432
7456.22 435
7457.03 450
7457.85 552
7458.66 435
7459.48 409
7460.29 463
7461.11 445
7461.92 458
7462.74 431
7463.55 416
7464.37 431
7465.19 438
7466.00 478
7466.82 444
7467.63 478
7468.45 445
7469.26 426
7470.08 453
7470.89 481
7471.71 466
7472.53 474
7473.34 470
7474.16 417
7474.97 453
7475.79 407
7476.60 465
7477.42 532
7478.24 433
7479.05 436
7479.87 455
7480.69 421
7481.50 470
7482.32 496
7483.13 450
7483.95 420
7484.77 403
7485.58 412
7486.40 412
7487.22 428
7488.03 419
7488.85 408
7489.67 461
7490.48 416
7491.30 414
7492.12 395
7492.93 378
7493.75 475
7494.57 462
7495.38 461
7496.20 429
7497.02 367
7497.84 400
7498.65 418
7499.47 471
7500.29 406
7501.10 388
7501.92 392
7502.74 498
7503.56 437
7504.37 409
7505.19 422
7506.01 451
7506.83 462
7507.64 426
7508.46 412
7509.28 413
7510.10 468
7510.92 464
7511.73 439
7512.55 401
7513.37 371
7514.19 380
7515.01 367
7515.82 356
7516.64 370
7517.46 411
7518.28 396
7519.10 418
7519.91 439
7520.73 446
7521.55 396
7522.37 394
7523.19 439
7524.01 423
7524.83 390
7525.64 442
7526.46 526
7527.28 472
7528.10 388
7528.92 465
7529.74 442
7530.56 401
7531.38 371
7532.20 426
7533.01 398
7533.83 424
7534.65 376
7535.47 424
7536.29 420
7537.11 424
7537.93 400
7538.75 425
7539.57 456
7540.39 463
7541.21 409
7542.03 434
7542.85 426
7543.67 420
7544.49 504
7545.31 437
7546.12 399
7546.94 397
7547.76 394
7548.58 390
7549.40 400
7550.22 432
7551.04 393
7551.86 383
7552.68 364
7553.50 342
7554.33 334
7555.15 400
7555.97 479
7556.79 468
7557.61 426
7558.43 432
7559.25 451
7560.07 428
7560.89 463
7561.71 415
7562.53 394
7563.35 427
7564.17 429
7564.99 387
7565.81 395
7566.63 408
7567.45 489
7568.28 391
7569.10 375
7569.92 389
7570.74 413
7571.56 421
7572.38 416
7573.20 372
7574.02 407
7574.84 385
7575.67 382
7576.49 362
7577.31 419
7578.13 450
7578.95 440
7579.77 427
7580.60 455
7581.42 404
7582.24 344
7583.06 395
7583.88 390
7584.70 390
7585.53 421
7586.35 413
7587.17 346
7587.99 410
7588.81 461
7589.64 464
7590.46 417
7591.28 352
7592.10 389
7592.93 454
7593.75 466
7594.57 468
7595.39 474
7596.21 446
7597.04 477
7597.86 440
7598.68 414
7599.51 511
7600.33 471
7601.15 459
7601.97 520
7602.80 501
7603.62 466
7604.44 461
7605.27 472
7606.09 492
7606.91 487
7607.73 472
7608.56 441
7609.38 454
7610.20 450
7611.03 512
7611.85 493
7612.67 474
7613.50 517
7614.32 552
7615.14 494
7615.97 516
7616.79 552
7617.62 518
7618.44 502
7619.26 483
7620.09 492
7620.91 483
7621.73 498
7622.56 492
7623.38 492
7624.21 515
7625.03 467
7625.85 472
7626.68 481
7627.50 480
7628.33 501
7629.15 485
7629.98 455
7630.80 438
7631.62 463
7632.45 536
7633.27 422
7634.10 440
7634.92 506
7635.75 416
7636.57 405
7637.40 409
7638.22 462
7639.05 462
7639.87 427
7640.70 410
7641.52 425
7642.35 390
7643.17 409
7644.00 407
7644.82 425
7645.65 451
7646.47 440
7647.30 377
7648.12 381
7648.95 420
7649.77 405
7650.60 359
7651.42 333
7652.25 392
7653.07 444
7653.90 411
7654.73 373
7655.55 375
7656.38 429
7657.20 420
7658.03 384
7658.85 419
7659.68 390
7660.51 374
7661.33 388
7662.16 383
7662.98 359
7663.81 353
7664.64 404
7665.46 388
7666.29 380
7667.12 324
7667.94 358
7668.77 414
7669.59 403
7670.42 435
7671.25 393
7672.07 404
7672.90 400
7673.73 427
7674.55 382
7675.38 429
7676.21 463
7677.03 423
7677.86 435
7678.69 427
7679.52 381
7680.34 314
7681.17 373
7682.00 409
7682.82 405
7683.65 394
7684.48 408
7685.31 390
7686.13 378
7686.96 407
7687.79 435
7688.62 408
7689.44 367
7690.27 383
7691.10 405
7691.93 412
7692.75 458
7693.58 398
7694.41 376
7695.24 401
7696.07 378
7696.89 388
7697.72 387
7698.55 394
7699.38 427
7700.21 411
7701.03 419
7701.86 362
7702.69 368
7703.52 422
7704.35 458
7705.17 392
7706.00 374
7706.83 345
7707.66 375
7708.49 368
7709.32 402
7710.15 420
7710.97 391
7711.80 397
7712.63 377
7713.46 363
7714.29 380
7715.12 373
7715.95 373
7716.78 345
7717.61 374
7718.44 380
7719.26 343
7720.09 368
7720.92 337
7721.75 359
7722.58 386
7723.41 394
7724.24 399
7725.07 365
7725.90 337
7726.73 346
7727.56 350
7728.39 391
7729.22 415
7730.05 420
7730.88 378
7731.71 387
7732.54 400
7733.37 360
7734.20 390
7735.03 464
7735.86 437
7736.69 398
7737.52 357
7738.35 388
7739.18 386
7740.01 395
7740.84 413
7741.67 413
7742.50 423
7743.33 407
7744.16 475
7744.99 482
7745.82 433
7746.65 539
7747.48 514
7748.31 500
7749.14 475
7749.97 485
7750.80 447
7751.64 428
7752.47 461
7753.30 391
7754.13 386
7754.96 349
7755.79 352
7756.62 326
7757.45 397
7758.28 360
7759.12 334
7759.95 418
7760.78 415
7761.61 473
7762.44 437
7763.27 407
7764.10 402
7764.94 446
7765.77 449
7766.60 426
7767.43 391
7768.26 354
7769.09 452
7769.93 412
7770.76 378
7771.59 332
7772.42 385
7773.25 393
7774.09 427
7774.92 392
7775.75 393
7776.58 422
7777.41 346
7778.25 341
7779.08 350
7779.91 422
7780.74 381
7781.58 347
7782.41 378
7783.24 364
7784.07 395
7784.91 424
7785.74 366
7786.57 369
7787.41 412
7788.24 409
7789.07 365
7789.90 382
7790.74 355
7791.57 401
7792.40 401
7793.24 403
7794.07 389
7794.90 373
7795.74 414
7796.57 408
7797.40 440
7798.24 428
7799.07 405
7799.90 407
7800.74 397
7801.57 404
7802.40 423
7803.24 416
7804.07 373
7804.90 396
7805.74 404
7806.57 471
7807.41 457
7808.24 424
7809.07 400
7809.91 416
7810.74 455
7811.58 454
7812.41 423
7813.24 500
7814.08 535
7814.91 527
7815.75 557
7816.58 538
7817.42 513
7818.25 524
7819.09 566
7819.92 474
7820.75 505
7821.59 491
7822.42 500
7823.26 541
7824.09 486
7824.93 568
7825.76 562
7826.60 537
7827.43 539
7828.27 551
7829.10 516
7829.94 515
7830.77 574
7831.61 510
7832.44 579
7833.28 557
7834.11 490
7834.95 485
7835.78 488
7836.62 420
7837.46 440
7838.29 584
7839.13 571
7839.96 525
7840.80 555
7841.63 500
7842.47 405
7843.31 383
7844.14 469
7844.98 451
7845.81 443
7846.65 375
7847.48 466
7848.32 441
7849.16 434
7849.99 441
7850.83 429
7851.67 432
7852.50 425
7853.34 442
7854.17 554
7855.01 562
7855.85 467
7856.68 519
7857.52 431
7858.36 456
7859.19 571
7860.03 486
7860.87 492
7861.70 507
7862.54 529
7863.38 450
7864.21 480
7865.05 500
7865.89 446
7866.73 425
7867.56 451
7868.40 448
7869.24 465
7870.07 529
7870.91 532
7871.75 467
7872.59 411
7873.42 440
7874.26 558
7875.10 546
7875.94 595
7876.77 562
7877.61 585
7878.45 556
7879.29 561
7880.12 537
7880.96 557
7881.80 518
7882.64 481
7883.48 581
7884.31 576
7885.15 516
7885.99 523
7886.83 485
7887.67 496
7888.50 470
7889.34 523
7890.18 487
7891.02 524
7891.86 501
7892.70 507
7893.53 407
7894.37 502
7895.21 497
7896.05 403
7896.89 498
7897.73 457
7898.57 469
7899.41 414
7900.24 453
7901.08 458
7901.92 455
7902.76 433
7903.60 430
7904.44 452
7905.28 469
7906.12 415
7906.96 388
7907.80 343
7908.63 395
7909.47 502
7910.31 477
7911.15 443
7911.99 436
7912.83 460
7913.67 534
7914.51 552
7915.35 556
7916.19 534
7917.03 505
7917.87 637
7918.71 631
7919.55 538
7920.39 564
7921.23 534
7922.07 506
7922.91 437
7923.75 415
7924.59 395
7925.43 432
7926.27 450
7927.11 453
7927.95 408
7928.79 417
7929.63 404
7930.47 473
7931.31 414
7932.15 418
7932.99 437
7933.83 461
7934.67 394
7935.52 344
7936.36 386
7937.20 464
7938.04 410
7938.88 397
7939.72 372
7940.56 415
7941.40 457
7942.24 419
7943.08 461
7943.92 407
7944.77 353
7945.61 391
7946.45 401
7947.29 398
7948.13 448
7948.97 426
7949.81 417
7950.66 415
7951.50 461
7952.34 449
7953.18 426
7954.02 467
7954.86 450
7955.71 452
7956.55 397
7957.39 385
7958.23 432
7959.07 439
7959.92 453
7960.76 464
7961.60 435
7962.44 459
7963.28 461
7964.13 444
7964.97 435
7965.81 447
7966.65 493
7967.50 449
7968.34 454
7969.18 493
7970.02 499
7970.87 473
7971.71 470
7972.55 483
7973.39 463
7974.24 420
7975.08 458
7975.92 432
7976.76 415
7977.61 355
7978.45 428
7979.29 429
7980.14 397
7980.98 388
7981.82 395
7982.67 413
7983.51 387
7984.35 417
7985.20 401
7986.04 397
7986.88 404
7987.73 407
7988.57 432
7989.41 396
7990.26 373
7991.10 333
7991.94 377
7992.79 404
7993.63 385
7994.48 358
7995.32 296
7996.16 333
7997.01 337
7997.85 363
7998.70 358
7999.54 315
8000.38 391
8001.23 390
8002.07 386
8002.92 404
8003.76 411
8004.61 342
8005.45 378
8006.29 431
8007.14 425
8007.98 342
8008.83 338
8009.67 346
8010.52 352
8011.36 355
8012.21 364
8013.05 336
8013.90 370
8014.74 387
8015.59 332
8016.43 325
8017.28 340
8018.12 309
8018.97 351
8019.81 337
8020.66 333
8021.50 322
8022.35 365
8023.19 357
8024.04 358
8024.88 347
8025.73 361
8026.57 309
8027.42 375
8028.27 329
8029.11 331
8029.96 334
8030.80 340
8031.65 295
8032.49 334
8033.34 344
8034.19 370
8035.03 354
8035.88 323
8036.72 326
8037.57 340
8038.42 343
8039.26 319
8040.11 332
8040.96 374
8041.80 344
8042.65 352
8043.49 363
8044.34 385
8045.19 348
8046.03 347
8046.88 356
8047.73 380
8048.57 352
8049.42 374
8050.27 358
8051.11 327
8051.96 337
8052.81 337
8053.66 350
8054.50 347
8055.35 338
8056.20 322
8057.04 279
8057.89 316
8058.74 351
8059.59 364
8060.43 351
8061.28 306
8062.13 356
8062.97 296
8063.82 328
8064.67 372
8065.52 301
8066.37 303
8067.21 323
8068.06 335
8068.91 330
8069.76 325
8070.60 315
8071.45 316
8072.30 326
8073.15 351
8074.00 345
8074.84 291
8075.69 335
8076.54 317
8077.39 305
8078.24 302
8079.08 296
8079.93 355
8080.78 339
8081.63 308
8082.48 354
8083.33 376
8084.18 338
8085.02 349
8085.87 350
8086.72 324
8087.57 337
8088.42 379
8089.27 389
8090.12 396
8090.97 350
8091.81 329
8092.66 369
8093.51 331
8094.36 299
8095.21 317
8096.06 298
8096.91 305
8097.76 292
8098.61 320
8099.46 313
8100.31 305
8101.16 334
8102.01 392
8102.86 324
8103.71 345
8104.55 289
8105.40 365
8106.25 346
8107.10 350
8107.95 357
8108.80 325
8109.65 335
8110.50 325
8111.35 335
8112.20 345
8113.05 369
8113.90 363
8114.75 369
8115.60 393
8116.45 368
8117.30 418
8118.16 341
8119.01 368
8119.86 349
8120.71 383
8121.56 410
8122.41 386
8123.26 382
8124.11 385
8124.96 368
8125.81 362
8126.66 377
8127.51 341
8128.36 346
8129.21 397
8130.06 395
8130.92 394
8131.77 343
8132.62 380
8133.47 363
8134.32 381
8135.17 357
8136.02 371
8136.87 349
8137.73 305
8138.58 335
8139.43 366
8140.28 341
8141.13 367
8141.98 377
8142.83 392
8143.69 358
8144.54 344
8145.39 404
8146.24 380
8147.09 345
8147.95 322
8148.80 329
8149.65 475
8150.50 456
8151.35 430
8152.21 432
8153.06 435
8153.91 486
8154.76 480
8155.61 490
8156.47 452
8157.32 416
8158.17 452
8159.02 394
8159.88 414
8160.73 434
8161.58 368
8162.44 344
8163.29 357
8164.14 323
8164.99 349
8165.85 346
8166.70 360
8167.55 370
8168.41 367
8169.26 369
8170.11 337
8170.96 361
8171.82 373
8172.67 377
8173.52 362
8174.38 361
8175.23 332
8176.08 320
8176.94 350
8177.79 356
8178.64 352
8179.50 348
8180.35 347
8181.21 360
8182.06 337
8182.91 347
8183.77 352
8184.62 309
8185.47 355
8186.33 347
8187.18 335
8188.04 327
8188.89 298
8189.74 309
8190.60 326
8191.45 289
8192.31 314
8193.16 340
8194.02 331
8194.87 369
8195.72 386
8196.58 327
8197.43 345
8198.29 346
8199.14 322
8200.00 338
8200.85 339
8201.71 343
8202.56 356
8203.42 338
8204.27 299
8205.13 317
8205.98 330
8206.84 318
8207.69 379
8208.55 327
8209.40 336
8210.26 298
8211.11 381
8211.97 375
8212.82 363
8213.68 352
8214.53 356
8215.39 389
8216.24 317
8217.10 280
8217.96 336
8218.81 284
8219.67 325
8220.52 324
8221.38 328
8222.23 332
8223.09 334
8223.95 332
8224.80 315
8225.66 347
8226.51 394
8227.37 342
8228.23 302
8229.08 329
8229.94 336
8230.79 280
8231.65 324
8232.51 372
8233.36 307
8234.22 300
8235.08 288
8235.93 316
8236.79 333
8237.65 335
8238.50 299
8239.36 301
8240.22 340
8241.07 313
8241.93 325
8242.79 307
8243.64 317
8244.50 349
8245.36 341
8246.21 288
8247.07 339
8247.93 354
8248.79 313
8249.64 309
8250.50 356
8251.36 329
8252.22 368
8253.07 342
8253.93 370
8254.79 307
8255.65 305
8256.50 345
8257.36 304
8258.22 310
8259.08 332
8259.93 378
8260.79 378
8261.65 344
8262.51 368
8263.37 385
8264.22 345
8265.08 356
8265.94 376
8266.80 343
8267.66 357
8268.51 313
8269.37 339
8270.23 333
8271.09 363
8271.95 325
8272.81 351
8273.66 367
8274.52 338
8275.38 301
8276.24 295
8277.10 365
8277.96 348
8278.82 359
8279.67 369
8280.53 355
8281.39 319
8282.25 300
8283.11 323
8283.97 323
8284.83 329
8285.69 348
8286.55 360
8287.41 381
8288.27 359
8289.12 400
8289.98 335
8290.84 367
8291.70 364
8292.56 406
8293.42 363
8294.28 455
8295.14 440
8296.00 381
8296.86 361
8297.72 346
8298.58 336
8299.44 351
8300.30 385
8301.16 345
8302.02 399
8302.88 415
8303.74 382
8304.60 378
8305.46 377
8306.32 386
8307.18 360
8308.04 363
8308.90 390
8309.76 396
8310.62 375
8311.48 345
8312.34 351
8313.20 323
8314.06 304
8314.92 350
8315.78 348
8316.65 377
8317.51 347
8318.37 354
8319.23 383
8320.09 367
8320.95 327
8321.81 337
8322.67 344
8323.53 350
8324.39 361
8325.26 331
8326.12 293
8326.98 302
8327.84 349
8328.70 350
8329.56 353
8330.42 389
8331.28 364
8332.15 382
8333.01 288
8333.87 316
8334.73 336
8335.59 344
8336.45 343
8337.32 319
8338.18 347
8339.04 362
8339.90 378
8340.76 341
8341.63 331
8342.49 350
8343.35 317
8344.21 398
8345.07 352
8345.94 346
8346.80 340
8347.66 331
8348.52 322
8349.39 363
8350.25 328
8351.11 313
8351.97 342
8352.84 451
8353.70 402
8354.56 303
8355.42 301
8356.29 328
8357.15 327
8358.01 328
8358.88 299
8359.74 335
8360.60 345
8361.46 338
8362.33 379
8363.19 378
8364.05 357
8364.92 345
8365.78 339
8366.64 348
8367.51 298
8368.37 343
8369.23 353
8370.10 348
8370.96 315
8371.82 307
8372.69 335
8373.55 349
8374.42 328
8375.28 338
8376.14 303
8377.01 305
8377.87 332
8378.73 312
8379.60 354
8380.46 326
8381.33 349
8382.19 350
8383.06 321
8383.92 356
8384.78 359
8385.65 382
8386.51 376
8387.38 351
8388.24 375
8389.11 373
8389.97 464
8390.83 387
8391.70 336
8392.56 349
8393.43 361
8394.29 366
8395.16 354
8396.02 335
8396.89 314
8397.75 327
8398.62 343
8399.48 311
8400.35 388
8401.21 399
8402.08 394
8402.94 330
8403.81 377
8404.67 461
8405.54 401
8406.40 358
8407.27 405
8408.14 389
8409.00 378
8409.87 322
8410.73 378
8411.60 415
8412.46 376
8413.33 353
8414.19 427
8415.06 369
8415.93 363
8416.79 405
8417.66 364
8418.52 365
8419.39 381
8420.26 391
8421.12 360
8421.99 400
8422.85 431
8423.72 430
8424.59 435
8425.45 425
8426.32 458
8427.19 504
8428.05 452
8428.92 433
8429.79 461
8430.65 444
8431.52 414
8432.39 385
8433.25 432
8434.12 466
8434.99 442
8435.85 478
8436.72 461
8437.59 499
8438.45 437
8439.32 503
8440.19 502
8441.06 516
8441.92 515
8442.79 551
8443.66 531
8444.52 511
8445.39 511
8446.26 479
8447.13 511
8447.99 526
8448.86 508
8449.73 487
8450.60 550
8451.47 512
8452.33 538
8453.20 500
8454.07 555
8454.94 544
8455.80 533
8456.67 537
8457.54 556
8458.41 610
8459.28 597
8460.14 495
8461.01 546
8461.88 563
8462.75 549
8463.62 552
8464.49 641
8465.35 742
8466.22 825
8467.09 932
8467.96 1116
8468.83 1221
8469.70 1298
8470.57 1233
8471.43 1236
8472.30 1102
8473.17 1008
8474.04 814
8474.91 743
8475.78 672
8476.65 612
8477.52 594
8478.39 571
8479.25 528
8480.12 515
8480.99 516
8481.86 452
8482.73 474
8483.60 462
8484.47 454
8485.34 423
8486.21 409
8487.08 453
8487.95 433
8488.82 432
8489.69 415
8490.56 421
8491.43 405
8492.30 410
8493.17 394
8494.04 398
8494.91 421
8495.78 456
8496.65 439
8497.52 471
8498.39 442
8499.26 446
8500.13 443
8501.00 430
8501.87 463
8502.74 488
8503.61 483
8504.48 399
8505.35 441
8506.22 485
8507.09 484
8507.96 464
8508.83 488
8509.70 509
8510.57 497
8511.44 470
8512.31 427
8513.19 427
8514.06 480
8514.93 437
8515.80 465
8516.67 426
8517.54 463
8518.41 472
8519.28 450
8520.15 406
8521.03 428
8521.90 415
8522.77 464
8523.64 458
8524.51 440
8525.38 477
8526.25 469
8527.13 484
8528.00 472
8528.87 512
8529.74 459
8530.61 404
8531.48 450
8532.36 496
8533.23 476
8534.10 397
8534.97 498
8535.84 534
8536.72 478
8537.59 496
8538.46 460
8539.33 459
8540.20 465
8541.08 471
8541.95 484
8542.82 512
8543.69 475
8544.57 474
8545.44 501
8546.31 450
8547.18 500
8548.06 488
8548.93 465
8549.80 485
8550.67 536
8551.55 488
8552.42 528
8553.29 459
8554.17 516
8555.04 475
8555.91 523
8556.79 461
8557.66 448
8558.53 414
8559.41 458
8560.28 481
8561.15 443
8562.03 353
8562.90 434
8563.77 427
8564.65 437
8565.52 381
8566.39 451
8567.27 379
8568.14 456
8569.01 437
8569.89 398
8570.76 465
8571.64 412
8572.51 446
8573.38 410
8574.26 421
8575.13 407
8576.01 444
8576.88 455
8577.75 380
8578.63 449
8579.50 404
8580.38 425
8581.25 415
8582.12 415
8583.00 477
8583.87 419
8584.75 418
8585.62 405
8586.50 447
8587.37 442
8588.25 462
8589.12 438
8590.00 478
8590.87 445
8591.75 465
8592.62 497
8593.50 421
8594.37 449
8595.25 478
8596.12 447
8597.00 435
8597.87 481
8598.75 493
8599.62 516
8600.50 500
8601.37 527
8602.25 478
8603.12 432
8604.00 489
8604.87 470
8605.75 505
8606.63 512
8607.50 474
8608.38 487
8609.25 434
8610.13 484
8611.01 476
8611.88 539
8612.76 540
8613.63 525
8614.51 483
8615.39 542
8616.26 522
8617.14 479
8618.01 544
8618.89 493
8619.77 463
8620.64 513
8621.52 511
8622.40 573
8623.27 577
8624.15 527
8625.03 587
8625.90 605
8626.78 539
8627.66 525
8628.53 603
8629.41 565
8630.29 571
8631.16 567
8632.04 598
8632.92 567
8633.79 633
8634.67 628
8635.55 599
8636.42 613
8637.30 630
8638.18 633
8639.06 645
8639.93 667
8640.81 651
8641.69 664
8642.57 675
8643.44 682
8644.32 697
8645.20 736
8646.08 748
8646.95 748
8647.83 768
8648.71 798
8649.59 793
8650.47 816
8651.34 795
8652.22 806
8653.10 845
8653.98 802
8654.86 677
8655.73 803
8656.61 784
8657.49 763
8658.37 899
8659.25 883
8660.13 809
8661.00 789
8661.88 834
8662.76 821
8663.64 788
8664.52 836
8665.40 845
8666.27 870
8667.15 913
8668.03 968
8668.91 919
8669.79 997
8670.67 1081
8671.55 1195
8672.43 1258
8673.31 1292
8674.19 1381
8675.06 1406
8675.94 1495
8676.82 1272
8677.70 1265
8678.58 1256
8679.46 1082
8680.34 1093
8681.22 1004
8682.10 998
8682.98 1029
8683.86 1025
8684.74 970
8685.62 1064
8686.50 1135
8687.38 1281
8688.26 1455
8689.14 1666
8690.02 2124
8690.90 2262
8691.78 2503
8692.66 2562
8693.54 2396
8694.42 2318
8695.30 2088
8696.18 1797
8697.06 1589
8697.94 1358
8698.82 1175
8699.70 966
8700.58 956
8701.46 891
8702.34 808
8703.22 772
8704.10 767
8704.98 735
8705.86 744
8706.74 702
8707.62 679
8708.50 672
8709.39 699
8710.27 700
8711.15 611
8712.03 642
8712.91 627
8713.79 639
8714.67 619
8715.55 607
8716.43 574
8717.32 634
8718.20 664
8719.08 610
8719.96 614
8720.84 555
8721.72 583
8722.60 595
8723.49 539
8724.37 550
8725.25 595
8726.13 569
8727.01 644
8727.89 633
8728.78 601
8729.66 580
8730.54 590
8731.42 650
8732.30 614
8733.19 628
8734.07 643
8734.95 625
8735.83 578
8736.71 588
8737.60 572
8738.48 515
8739.36 597
8740.24 549
8741.13 549
8742.01 553
8742.89 542
8743.77 552
8744.66 560
8745.54 566
8746.42 554
8747.31 568
8748.19 648
8749.07 589
8749.95 621
8750.84 690
8751.72 606
8752.60 584
8753.49 575
8754.37 644
8755.25 708
8756.14 585
8757.02 641
8757.90 643
8758.79 674
8759.67 697
8760.55 606
8761.44 645
8762.32 629
8763.20 620
8764.09 641
8764.97 646
8765.85 685
8766.74 620
8767.62 648
8768.51 594
8769.39 659
8770.27 693
8771.16 672
8772.04 637
8772.93 615
8773.81 586
8774.69 604
8775.58 640
8776.46 671
8777.35 656
8778.23 556
8779.12 625
8780.00 739
8780.88 672
8781.77 644
8782.65 574
8783.54 626
8784.42 596
8785.31 588
8786.19 626
8787.08 579
8787.96 591
8788.85 552
8789.73 522
8790.62 504
8791.50 494
8792.39 467
8793.27 566
8794.16 539
8795.04 527
8795.93 562
8796.81 550
8797.70 539
8798.58 511
8799.47 483
8800.35 511
8801.24 508
8802.13 512
8803.01 497
8803.90 567
8804.78 540
8805.67 497
8806.55 510
8807.44 486
8808.33 483
8809.21 463
8810.10 459
8810.98 479
8811.87 524
8812.76 527
8813.64 472
8814.53 493
8815.41 488
8816.30 502
8817.19 478
8818.07 460
8818.96 470
8819.85 429
8820.73 425
8821.62 448
8822.51 388
8823.39 366
8824.28 391
8825.17 395
8826.05 380
8826.94 393
8827.83 365
8828.71 377
8829.60 451
8830.49 416
8831.37 373
8832.26 373
8833.15 426
8834.04 418
8834.92 454
8835.81 461
8836.70 395
8837.58 467
8838.47 470
8839.36 384
8840.25 392
8841.13 405
8842.02 354
8842.91 340
8843.80 374
8844.69 369
8845.57 382
8846.46 405
8847.35 379
8848.24 351
8849.12 401
8850.01 400
8850.90 417
8851.79 362
8852.68 353
8853.56 361
8854.45 414
8855.34 429
8856.23 392
8857.12 359
8858.01 424
8858.89 403
8859.78 343
8860.67 361
8861.56 393
8862.45 341
8863.34 345
8864.23 359
8865.12 410
8866.00 371
8866.89 360
8867.78 386
8868.67 362
8869.56 318
8870.45 339
8871.34 336
8872.23 336
8873.12 329
8874.00 342
8874.89 364
8875.78 329
8876.67 347
8877.56 309
8878.45 319
8879.34 344
8880.23 345
8881.12 323
8882.01 319
8882.90 304
8883.79 314
8884.68 372
8885.57 353
8886.46 406
8887.35 342
8888.24 346
8889.13 372
8890.02 319
8890.91 364
8891.80 295
8892.69 320
8893.58 344
8894.47 316
8895.36 340
8896.25 337
8897.14 353
8898.03 374
8898.92 342
8899.81 336
8900.70 349
8901.59 366
8902.48 368
8903.37 351
8904.26 356
8905.15 351
8906.05 327
8906.94 317
8907.83 355
8908.72 359
8909.61 326
8910.50 320
8911.39 311
8912.28 353
8913.17 315
8914.06 336
8914.96 322
8915.85 279
8916.74 299
8917.63 283
8918.52 314
8919.41 318
8920.30 309
8921.20 284
8922.09 307
8922.98 280
8923.87 306
8924.76 325
8925.65 326
8926.55 292
8927.44 319
8928.33 285
8929.22 314
8930.11 312
8931.01 273
8931.90 323
8932.79 276
8933.68 348
8934.57 358
8935.47 325
8936.36 312
8937.25 310
8938.14 333
8939.04 328
8939.93 321
8940.82 330
8941.71 338
8942.61 291
8943.50 300
8944.39 323
8945.28 304
8946.18 288
8947.07 277
8947.96 307
8948.86 293
8949.75 267
8950.64 299
8951.54 310
8952.43 277
8953.32 244
8954.21 273
8955.11 251
8956.00 297
8956.89 258
8957.79 340
8958.68 368
8959.57 311
8960.47 301
8961.36 361
8962.26 294
8963.15 335
8964.04 351
8964.94 308
8965.83 372
8966.72 289
8967.62 322
8968.51 300
8969.41 279
8970.30 315
8971.19 307
8972.09 292
8972.98 303
8973.88 298
8974.77 317
8975.67 314
8976.56 307
8977.45 296
8978.35 335
8979.24 298
8980.14 329
8981.03 325
8981.93 308
8982.82 291
8983.72 301
8984.61 294
8985.51 282
8986.40 301
8987.29 269
8988.19 331
8989.08 333
8989.98 298
8990.87 292
8991.77 282
8992.66 268
8993.56 311
8994.46 305
8995.35 282
8996.25 256
8997.14 268
8998.04 246
8998.93 293
8999.83 311
9000.72 342
9001.62 319
9002.51 324
9003.41 313
9004.31 310
9005.20 274
9006.10 278
9006.99 265
9007.89 307
9008.78 316
9009.68 278
9010.58 258
9011.47 296
9012.37 306
9013.27 270
9014.16 286
9015.06 289
9015.95 267
9016.85 276
9017.75 280
9018.64 305
9019.54 271
9020.44 276
9021.33 309
9022.23 297
9023.13 328
9024.02 301
9024.92 326
9025.82 294
9026.71 301
9027.61 297
9028.51 308
9029.40 281
9030.30 244
9031.20 285
9032.09 336
9032.99 319
9033.89 314
9034.79 294
9035.68 313
9036.58 311
9037.48 310
9038.38 268
9039.27 303
9040.17 313
9041.07 284
9041.97 273
9042.86 257
9043.76 286
9044.66 290
9045.56 315
9046.45 288
9047.35 294
9048.25 253
9049.15 306
9050.05 316
9050.94 296
9051.84 310
9052.74 293
9053.64 314
9054.54 289
9055.44 308
9056.33 261
9057.23 300
9058.13 295
9059.03 302
9059.93 304
9060.83 229
9061.72 258
9062.62 318
9063.52 307
9064.42 302
9065.32 323
9066.22 343
9067.12 312
9068.02 299
9068.91 326
9069.81 306
9070.71 324
9071.61 299
9072.51 281
9073.41 279
9074.31 307
9075.21 305
9076.11 295
9077.01 295
9077.91 292
9078.81 302
9079.71 294
9080.60 306
9081.50 289
9082.40 293
9083.30 306
9084.20 329
9085.10 334
9086.00 299
9086.90 354
9087.80 336
9088.70 326
9089.60 338
9090.50 344
9091.40 285
9092.30 272
9093.20 294
9094.10 276
9095.00 275
9095.90 278
9096.80 276
9097.70 238
9098.60 299
9099.50 299
9100.41 293
9101.31 299
9102.21 265
9103.11 305
9104.01 315
9104.91 282
9105.81 266
9106.71 300
9107.61 287
9108.51 278
9109.41 302
9110.31 273
9111.21 300
9112.12 309
9113.02 295
9113.92 259
9114.82 272
9115.72 333
9116.62 308
9117.52 312
9118.42 294
9119.33 302
9120.23 259
9121.13 280
9122.03 280
9122.93 293
9123.83 294
9124.74 282
9125.64 288
9126.54 279
9127.44 305
9128.34 323
9129.24 284
9130.15 303
9131.05 291
9131.95 325
9132.85 326
9133.75 297
9134.66 275
9135.56 292
9136.46 304
9137.36 270
9138.27 261
9139.17 250
9140.07 276
9140.97 291
9141.88 338
9142.78 331
9143.68 320
9144.58 338
9145.49 290
9146.39 267
9147.29 287
9148.20 286
9149.10 284
9150.00 300
9150.90 280
9151.81 276
9152.71 281
9153.61 279
9154.52 285
9155.42 279
9156.32 271
9157.23 260
9158.13 266
9159.03 234
9159.94 221
9160.84 266
9161.74 265
9162.65 283
9163.55 271
9164.45 232
9165.36 256
9166.26 295
9167.17 276
9168.07 283
9168.97 261
9169.88 314
9170.78 320
9171.69 267
9172.59 271
9173.49 247
9174.40 278
9175.30 305
9176.21 280
9177.11 255
9178.01 298
9178.92 244
9179.82 251
9180.73 278
9181.63 262
9182.54 274
9183.44 262
9184.35 277
9185.25 275
9186.16 259
9187.06 307
9187.97 314
9188.87 250
9189.78 253
9190.68 240
9191.59 262
9192.49 258
9193.40 250
9194.30 308
9195.21 280
9196.11 298
9197.02 349
9197.92 322
9198.83 292
9199.73 313
9200.64 310
9201.54 304
9202.45 291
9203.35 272
9204.26 325
9205.17 278
9206.07 289
9206.98 262
9207.88 239
9208.79 336
9209.69 296
9210.60 277
9211.51 294
9212.41 248
9213.32 299
9214.22 301
9215.13 302
9216.04 281
9216.94 274
9217.85 276
9218.76 295
9219.66 275
9220.57 266
9221.48 335
9222.38 291
9223.29 248
9224.20 257
9225.10 253
9226.01 285
9226.92 269
9227.82 255
9228.73 254
9229.64 318
9230.54 272
9231.45 266
9232.36 286
9233.26 333
9234.17 306
9235.08 242
9235.99 273
9236.89 263
9237.80 261
9238.71 285
9239.61 303
9240.52 266
9241.43 265
9242.34 250
9243.24 251
9244.15 308
9245.06 289
9245.97 253
9246.88 227
9247.78 286
9248.69 288
9249.60 267
9250.51 276
9251.41 310
9252.32 267
9253.23 258
9254.14 211
9255.05 258
9255.96 276
9256.86 305
9257.77 274
9258.68 246
9259.59 282
9260.50 286
9261.41 313
9262.31 347
9263.22 285
9264.13 291
9265.04 230
9265.95 261
9266.86 286
9267.77 265
9268.67 248
9269.58 279
9270.49 276
9271.40 285
9272.31 270
9273.22 276
9274.13 293
9275.04 303
9275.95 267
9276.86 261
9277.76 260
9278.67 263
9279.58 329
9280.49 282
9281.40 252
9282.31 260
9283.22 290
9284.13 238
9285.04 284
9285.95 276
9286.86 310
9287.77 263
9288.68 258
9289.59 251
9290.50 256
9291.41 287
9292.32 285
9293.23 314
9294.14 286
9295.05 285
9295.96 283
9296.87 322
9297.78 258
9298.69 278
9299.60 293
9300.51 261
9301.42 282
9302.33 287
9303.24 282
9304.15 277
9305.06 292
9305.97 278
9306.88 265
9307.80 271
9308.71 310
9309.62 325
9310.53 335
9311.44 327
9312.35 302
9313.26 307
9314.17 306
9315.08 326
9315.99 296
9316.91 288
9317.82 259
9318.73 294
9319.64 297
9320.55 285
9321.46 261
9322.37 301
9323.28 280
9324.20 223
9325.11 277
9326.02 299
9326.93 269
9327.84 267
9328.75 289
9329.67 289
9330.58 312
9331.49 269
9332.40 305
9333.31 318
9334.23 289
9335.14 266
9336.05 280
9336.96 262
9337.87 319
9338.79 278
9339.70 253
9340.61 273
9341.52 255
9342.44 303
9343.35 289
9344.26 297
9345.17 315
9346.09 279
9347.00 248
9347.91 307
9348.82 298
9349.74 302
9350.65 304
9351.56 280
9352.48 299
9353.39 282
9354.30 299
9355.21 297
9356.13 264
9357.04 282
9357.95 252
9358.87 231
9359.78 270
9360.69 284
9361.61 249
9362.52 266
9363.43 294
9364.35 284
9365.26 287
9366.18 325
9367.09 286
9368.00 303
9368.92 286
9369.83 275
9370.74 299
9371.66 272
9372.57 272
9373.49 257
9374.40 300
9375.31 309
9376.23 332
9377.14 334
9378.06 334
9378.97 327
9379.88 294
9380.80 251
9381.71 275
9382.63 256
9383.54 316
9384.46 284
9385.37 281
9386.29 309
9387.20 273
9388.11 287
9389.03 306
9389.94 317
9390.86 287
9391.77 339
9392.69 397
9393.60 393
9394.52 326
9395.43 279
9396.35 295
9397.26 307
9398.18 312
9399.09 307
9400.01 317
9400.92 314
9401.84 300
9402.76 295
9403.67 303
9404.59 328
9405.50 320
9406.42 332
9407.33 268
9408.25 301
9409.16 305
9410.08 291
9411.00 285
9411.91 284
9412.83 342
9413.74 314
9414.66 325
9415.58 298
9416.49 285
9417.41 327
9418.32 380
9419.24 333
9420.16 292
9421.07 299
9421.99 312
9422.91 299
9423.82 331
9424.74 320
9425.65 325
9426.57 306
9427.49 329
9428.40 321
9429.32 399
9430.24 367
9431.15 296
9432.07 283
9432.99 332
9433.90 300
9434.82 326
9435.74 320
9436.66 286
9437.57 302
9438.49 303
9439.41 287
9440.32 337
9441.24 309
9442.16 339
9443.08 321
9443.99 287
9444.91 357
9445.83 312
9446.75 334
9447.66 315
9448.58 320
9449.50 306
9450.42 375
9451.33 454
9452.25 432
9453.17 419
9454.09 413
9455.01 447
9455.92 414
9456.84 394
9457.76 330
9458.68 354
9459.60 357
9460.51 346
9461.43 331
9462.35 342
9463.27 371
9464.19 367
9465.11 341
9466.02 331
9466.94 366
9467.86 379
9468.78 358
9469.70 313
9470.62 310
9471.54 297
9472.46 340
9473.37 349
9474.29 330
9475.21 328
9476.13 367
9477.05 414
9477.97 380
9478.89 344
9479.81 380
9480.73 357
9481.65 386
9482.56 346
9483.48 322
9484.40 382
9485.32 335
9486.24 358
9487.16 335
9488.08 333
9489.00 333
9489.92 306
9490.84 301
9491.76 323
9492.68 366
9493.60 354
9494.52 357
9495.44 347
9496.36 326
9497.28 325
9498.20 315
9499.12 383
9500.04 340
9500.96 298
9501.88 322
9502.80 373
9503.72 383
9504.64 338
9505.56 323
9506.48 357
9507.40 368
9508.32 397
9509.24 353
9510.16 319
9511.08 314
9512.00 390
9512.93 376
9513.85 364
9514.77 404
9515.69 436
9516.61 407
9517.53 402
9518.45 377
9519.37 407
9520.29 404
9521.21 400
9522.14 431
9523.06 375
9523.98 361
9524.90 431
9525.82 375
9526.74 387
9527.66 366
9528.59 389
9529.51 455
9530.43 487
9531.35 459
9532.27 534
9533.19 566
9534.11 501
9535.04 481
9535.96 509
9536.88 481
9537.80 431
9538.72 445
9539.65 433
9540.57 378
9541.49 435
9542.41 401
9543.34 424
9544.26 413
9545.18 404
9546.10 387
9547.02 418
9547.95 408
9548.87 467
9549.79 426
9550.71 424
9551.64 442
9552.56 416
9553.48 455
9554.41 391
9555.33 454
9556.25 468
9557.17 437
9558.10 451
9559.02 410
9559.94 386
9560.87 467
9561.79 442
9562.71 430
9563.64 386
9564.56 429
9565.48 401
9566.41 397
9567.33 426
9568.25 472
9569.18 438
9570.10 421
9571.02 440
9571.95 434
9572.87 418
9573.79 405
9574.72 429
9575.64 443
9576.56 403
9577.49 425
9578.41 422
9579.34 388
9580.26 413
9581.18 437
9582.11 466
9583.03 431
9583.96 420
9584.88 497
9585.81 466
9586.73 514
9587.65 453
9588.58 449
9589.50 455
9590.43 479
9591.35 451
9592.28 464
9593.20 445
9594.13 443
9595.05 474
9595.98 466
9596.90 494
9597.83 477
9598.75 474
9599.68 497
9600.60 471
9601.53 479
9602.45 499
9603.38 500
9604.30 496
9605.23 510
9606.15 517
9607.08 473
9608.00 524
9608.93 512
9609.85 486
9610.78 517
9611.70 481
9612.63 549
9613.55 544
9614.48 573
9615.41 595
9616.33 553
9617.26 590
9618.18 599
9619.11 569
9620.04 494
9620.96 568
9621.89 527
9622.81 587
9623.74 602
9624.67 564
9625.59 580
9626.52 635
9627.44 538
9628.37 587
9629.30 643
9630.22 626
9631.15 640
9632.08 601
9633.00 603
9633.93 570
9634.86 560
9635.78 596
9636.71 613
9637.64 606
9638.56 636
9639.49 670
9640.42 662
9641.34 663
9642.27 580
9643.20 649
9644.13 677
9645.05 650
9645.98 674
9646.91 789
9647.83 789
9648.76 798
9649.69 769
9650.62 756
9651.54 756
9652.47 801
9653.40 778
9654.33 805
9655.25 765
9656.18 812
9657.11 770
9658.04 788
9658.96 678
9659.89 735
9660.82 734
9661.75 814
9662.68 784
9663.60 770
9664.53 783
9665.46 836
9666.39 858
9667.32 857
9668.25 868
9669.17 792
9670.10 878
9671.03 830
9671.96 844
9672.89 834
9673.82 830
9674.74 860
9675.67 829
9676.60 883
9677.53 872
9678.46 896
9679.39 828
9680.32 921
9681.25 985
9682.17 965
9683.10 974
9684.03 964
9684.96 972
9685.89 932
9686.82 872
9687.75 992
9688.68 953
9689.61 952
9690.54 985
9691.47 1060
9692.40 1021
9693.33 1036
9694.25 1050
9695.18 1191
9696.11 1295
9697.04 1399
9697.97 1473
9698.90 1548
9699.83 1473
9700.76 1469
9701.69 1427
9702.62 1370
9703.55 1238
9704.48 1076
9705.41 1064
9706.34 1065
9707.27 1003
9708.20 1028
9709.13 989
9710.06 1021
9710.99 1021
9711.92 1026
9712.85 1093
9713.78 1187
9714.71 1146
9715.65 1098
9716.58 1080
9717.51 1101
9718.44 1020
9719.37 953
9720.30 846
9721.23 825
9722.16 777
9723.09 784
9724.02 838
9724.95 796
9725.88 867
9726.82 839
9727.75 823
9728.68 882
9729.61 827
9730.54 783
9731.47 899
9732.40 983
9733.33 924
9734.27 895
9735.20 830
9736.13 801
9737.06 740
9737.99 804
9738.92 758
9739.86 639
9740.79 707
9741.72 742
9742.65 633
9743.58 589
9744.51 650
9745.45 684
9746.38 649
9747.31 700
9748.24 679
9749.17 614
9750.11 631
9751.04 637
9751.97 681
9752.90 629
9753.84 631
9754.77 662
9755.70 551
9756.63 639
9757.57 678
9758.50 690
9759.43 658
9760.36 644
9761.30 611
9762.23 604
9763.16 618
9764.09 655
9765.03 671
9765.96 634
9766.89 627
9767.83 629
9768.76 607
9769.69 608
9770.63 595
9771.56 595
9772.49 641
9773.43 614
9774.36 600
9775.29 640
9776.23 611
9777.16 658
9778.09 620
9779.03 686
9779.96 724
9780.89 717
9781.83 727
9782.76 670
9783.70 645
9784.63 649
9785.56 682
9786.50 686
9787.43 616
9788.37 601
9789.30 602
9790.23 637
9791.17 587
9792.10 605
9793.04 608
9793.97 610
9794.90 600
9795.84 645
9796.77 626
9797.71 586
9798.64 566
9799.58 557
9800.51 579
9801.45 588
9802.38 605
9803.32 563
9804.25 513
9805.19 528
9806.12 532
9807.05 530
9807.99 518
9808.92 574
9809.86 495
9810.80 515
9811.73 496
9812.67 512
9813.60 475
9814.54 467
9815.47 490
9816.41 549
9817.34 484
9818.28 497
9819.21 532
9820.15 486
9821.08 540
9822.02 533
9822.96 518
9823.89 494
9824.83 511
9825.76 460
9826.70 459
9827.63 465
9828.57 463
9829.51 467
9830.44 474
9831.38 509
9832.31 489
9833.25 471
9834.19 428
9835.12 472
9836.06 549
9837.00 456
9837.93 457
9838.87 417
9839.81 483
9840.74 500
9841.68 482
9842.61 468
9843.55 437
9844.49 447
9845.43 441
9846.36 449
9847.30 393
9848.24 437
9849.17 469
9850.11 460
9851.05 435
9851.98 398
9852.92 463
9853.86 424
9854.79 435
9855.73 446
9856.67 431
9857.61 420
9858.54 462
9859.48 468
9860.42 460
9861.36 455
9862.29 462
9863.23 477
9864.17 505
9865.11 461
9866.04 419
9866.98 444
9867.92 442
9868.86 444
9869.80 415
9870.73 430
9871.67 402
9872.61 377
9873.55 440
9874.49 444
9875.42 379
9876.36 373
9877.30 431
9878.24 412
9879.18 373
9880.12 354
9881.05 392
9881.99 381
9882.93 376
9883.87 406
9884.81 413
9885.75 351
9886.69 394
9887.63 378
9888.56 393
9889.50 353
9890.44 391
9891.38 432
9892.32 366
9893.26 357
9894.20 356
9895.14 379
9896.08 417
9897.02 390
9897.95 368
9898.89 397
9899.83 413
9900.77 411
9901.71 376
9902.65 384
9903.59 402
9904.53 392
9905.47 347
9906.41 389
9907.35 413
9908.29 414
9909.23 400
9910.17 385
9911.11 395
9912.05 426
9912.99 432
9913.93 378
9914.87 357
9915.81 404
9916.75 382
9917.69 397
9918.63 357
9919.57 398
9920.51 411
9921.45 425
9922.39 452
9923.33 539
9924.27 563
9925.21 661
9926.15 670
9927.09 614
9928.03 567
9928.97 532
9929.92 547
9930.86 535
9931.80 491
9932.74 469
9933.68 466
9934.62 469
9935.56 404
9936.50 353
9937.44 393
9938.38 416
9939.33 376
9940.27 374
9941.21 377
9942.15 373
9943.09 396
9944.03 400
9944.97 354
9945.92 381
9946.86 345
9947.80 358
9948.74 332
9949.68 377
9950.62 401
9951.57 453
9952.51 384
9953.45 381
9954.39 321
9955.33 349
9956.28 377
9957.22 379
9958.16 339
9959.10 368
9960.04 404
9960.99 361
9961.93 347
9962.87 334
9963.81 344
9964.76 295
9965.70 355
9966.64 377
9967.58 351
9968.53 400
9969.47 366
9970.41 338
9971.35 383
9972.30 361
9973.24 333
9974.18 342
9975.13 350
9976.07 350
9977.01 315
9977.95 306
9978.90 330
9979.84 380
9980.78 338
9981.73 328
9982.67 327
9983.61 358
9984.56 314
9985.50 329
9986.44 293
9987.39 374
9988.33 383
9989.27 309
9990.22 378
9991.16 361
9992.11 321
9993.05 309
9993.99 363
9994.94 303
9995.88 349
9996.82 285
9997.77 324
9998.71 369
9999.66 390
10000.60 347
10001.55 371
10002.49 338
10003.43 348
10004.38 333
10005.32 348
10006.27 326
10007.21 364
10008.16 325
10009.10 311
10010.04 363
10010.99 337
10011.93 319
10012.88 313
10013.82 347
10014.77 338
10015.71 342
10016.66 287
10017.60 361
10018.55 325
10019.49 295
10020.44 284
10021.38 335
10022.33 327
10023.27 309
10024.22 329
10025.16 330
10026.11 338
10027.05 325
10028.00 319
10028.95 332
10029.89 350
10030.84 329
10031.78 324
10032.73 353
10033.67 339
10034.62 333
10035.57 319
10036.51 347
10037.46 332
10038.40 313
10039.35 321
10040.30 360
10041.24 319
10042.19 375
10043.13 308
10044.08 313
10045.03 321
10045.97 260
10046.92 291
10047.86 294
10048.81 323
10049.76 300
10050.70 330
10051.65 302
10052.60 330
10053.54 316
10054.49 314
10055.44 325
10056.38 358
10057.33 311
10058.28 355
10059.22 339
10060.17 340
10061.12 318
10062.07 291
10063.01 301
10063.96 310
10064.91 278
10065.85 279
10066.80 300
10067.75 331
10068.70 293
10069.64 309
10070.59 309
10071.54 274
10072.49 293
10073.43 329
10074.38 314
10075.33 282
10076.28 316
10077.22 303
10078.17 259
10079.12 295
10080.07 304
10081.02 328
10081.96 330
10082.91 285
10083.86 277
10084.81 311
10085.76 288
10086.70 281
10087.65 306
10088.60 315
10089.55 330
10090.50 327
10091.45 260
10092.39 338
10093.34 299
10094.29 322
10095.24 287
10096.19 283
10097.14 297
10098.09 312
10099.03 253
10099.98 304
10100.93 292
10101.88 320
10102.83 294
10103.78 245
10104.73 282
10105.68 251
10106.63 271
10107.58 299
10108.53 307
10109.47 265
10110.42 270
10111.37 300
10112.32 336
10113.27 302
10114.22 296
10115.17 292
10116.12 280
10117.07 277
10118.02 281
10118.97 267
10119.92 276
10120.87 300
10121.82 295
10122.77 292
10123.72 310
10124.67 307
10125.62 309
10126.57 300
10127.52 308
10128.47 273
10129.42 275
10130.37 269
10131.32 281
10132.27 281
10133.22 267
10134.17 256
10135.12 259
10136.07 306
10137.02 256
10137.97 314
10138.92 313
10139.87 315
10140.83 322
10141.78 269
10142.73 305
10143.68 315
10144.63 312
10145.58 286
10146.53 320
10147.48 368
10148.43 333
10149.38 294
10150.34 325
10151.29 338
10152.24 324
10153.19 342
10154.14 306
10155.09 305
10156.04 341
10156.99 306
10157.95 316
10158.90 257
10159.85 322
10160.80 301
10161.75 292
10162.70 310
10163.66 303
10164.61 308
10165.56 302
10166.51 294
10167.46 324
10168.42 336
10169.37 317
10170.32 326
10171.27 279
10172.23 305
10173.18 285
10174.13 281
10175.08 294
10176.03 331
10176.99 321
10177.94 301
10178.89 306
10179.84 324
10180.80 313
10181.75 330
10182.70 330
10183.66 311
10184.61 329
10185.56 329
10186.51 347
10187.47 314
10188.42 321
10189.37 324
10190.33 318
10191.28 328
10192.23 344
10193.19 383
10194.14 376
10195.09 376
10196.05 316
10197.00 369
10197.95 350
10198.91 373
10199.86 352
10200.81 353
10201.77 337
10202.72 347
10203.67 348
10204.63 420
10205.58 363
10206.53 425
10207.49 436
10208.44 382
10209.40 345
10210.35 349
10211.30 337
10212.26 354
10213.21 315
10214.17 301
10215.12 308
10216.08 312
10217.03 350
10217.98 329
10218.94 347
10219.89 340
10220.85 319
10221.80 300
10222.76 333
10223.71 332
10224.67 329
10225.62 349
10226.58 331
10227.53 308
10228.49 262
10229.44 286
10230.40 368
10231.35 364
10232.31 348
10233.26 351
10234.22 351
10235.17 424
10236.13 377
10237.08 337
10238.04 349
10238.99 356
10239.95 325
10240.90 310
10241.86 319
10242.81 312
10243.77 338
10244.72 298
10245.68 309
10246.64 277
10247.59 302
10248.55 294
10249.50 268
10250.46 251
10251.42 277
10252.37 264
10253.33 276
10254.28 273
10255.24 278
10256.20 319
10257.15 287
10258.11 292
10259.06 253
10260.02 270
10260.98 284
10261.93 275
10262.89 258
10263.85 293
10264.80 286
10265.76 250
10266.72 254
10267.67 271
10268.63 276
10269.59 278
10270.54 310
10271.50 263
10272.46 286
10273.41 321
10274.37 292
10275.33 313
10276.29 289
10277.24 258
10278.20 289
10279.16 286
10280.11 280
10281.07 279
10282.03 270
10282.99 243
10283.94 263
10284.90 288
10285.86 261
10286.82 235
10287.77 232
10288.73 273
10289.69 293
10290.65 308
10291.61 291
10292.56 312
10293.52 287
10294.48 294
10295.44 302
10296.39 225
10297.35 254
10298.31 290
10299.27 283
10300.23 275
10301.19 274
10302.14 250
10303.10 269
10304.06 274
10305.02 274
10305.98 288
10306.94 291
10307.89 304
10308.85 310
10309.81 319
10310.77 294
10311.73 295
10312.69 258
10313.65 259
10314.61 326
10315.57 314
10316.52 300
10317.48 293
10318.44 259
10319.40 272
10320.36 274
10321.32 300
10322.28 240
10323.24 292
10324.20 287
10325.16 288
10326.12 260
10327.08 301
10328.04 292
10328.99 304
10329.95 301
10330.91 282
10331.87 273
10332.83 295
10333.79 278
10334.75 289
10335.71 249
10336.67 251
10337.63 266
10338.59 327
10339.55 296
10340.51 265
10341.47 278
10342.43 242
10343.39 321
10344.35 317
10345.31 245
10346.27 258
10347.23 252
10348.20 250
10349.16 266
10350.12 247
10351.08 249
10352.04 250
10353.00 253
10353.96 284
10354.92 288
10355.88 245
10356.84 288
10357.80 269
10358.76 247
10359.72 277
10360.69 311
10361.65 241
10362.61 247
10363.57 269
10364.53 255
10365.49 221
10366.45 292
10367.41 286
10368.38 306
10369.34 304
10370.30 329
10371.26 285
10372.22 239
10373.18 271
10374.14 282
10375.11 270
10376.07 218
10377.03 232
10377.99 273
10378.95 259
10379.92 265
10380.88 276
10381.84 220
10382.80 245
10383.76 265
10384.73 269
10385.69 245
10386.65 260
10387.61 301
10388.57 250
10389.54 245
10390.50 242
10391.46 222
10392.42 260
10393.39 246
10394.35 225
10395.31 247
10396.27 216
10397.24 296
10398.20 300
10399.16 238
10400.13 250
10401.09 214
10402.05 243
10403.02 269
10403.98 224
10404.94 265
10405.90 225
10406.87 235
10407.83 256
10408.79 242
10409.76 252
10410.72 271
10411.68 261
10412.65 237
10413.61 217
10414.57 281
10415.54 250
10416.50 230
10417.47 231
10418.43 250
10419.39 303
10420.36 246
10421.32 266
10422.28 283
10423.25 240
10424.21 239
10425.18 261
10426.14 260
10427.10 229
10428.07 263
10429.03 257
10430.00 239
10430.96 227
10431.93 235
10432.89 264
10433.85 241
10434.82 230
10435.78 231
10436.75 222
10437.71 247
10438.68 234
10439.64 215
10440.61 210
10441.57 216
10442.54 198
10443.50 218
10444.47 199
10445.43 210
10446.40 220
10447.36 245
10448.33 213
10449.29 223
10450.26 213
10451.22 226
10452.19 224
10453.15 193
10454.12 227
10455.08 217
10456.05 214
10457.01 230
10457.98 226
10458.95 237
10459.91 212
10460.88 214
10461.84 216
10462.81 224
10463.77 238
10464.74 243
10465.71 251
10466.67 241
10467.64 234
10468.60 254
10469.57 246
10470.54 221
10471.50 225
10472.47 246
10473.44 237
10474.40 259
10475.37 213
10476.33 242
10477.30 207
10478.27 215
10479.23 232
10480.20 242
10481.17 241
10482.13 273
10483.10 233
10484.07 210
10485.03 237
10486.00 207
10486.97 227
10487.93 249
10488.90 220
10489.87 245
10490.84 222
10491.80 198
10492.77 221
10493.74 256
10494.70 202
10495.67 211
10496.64 187
10497.61 212
10498.57 251
10499.54 237
10500.51 205
10501.48 246
10502.44 243
10503.41 262
10504.38 251
10505.35 243
10506.31 242
10507.28 237
10508.25 243
10509.22 222
10510.19 214
10511.15 216
10512.12 247
10513.09 213
10514.06 231
10515.03 262
10516.00 212
10516.96 210
10517.93 224
10518.90 205
10519.87 214
10520.84 186
10521.81 215
10522.77 223
10523.74 223
10524.71 248
10525.68 237
10526.65 230
10527.62 228
10528.59 240
10529.56 228
10530.52 230
10531.49 199
10532.46 212
10533.43 239
10534.40 224
10535.37 234
10536.34 198
10537.31 222
10538.28 256
10539.25 221
10540.22 191
10541.18 263
10542.15 294
10543.12 227
10544.09 202
10545.06 245
10546.03 225
10547.00 229
10547.97 280
10548.94 275
10549.91 259
10550.88 264
10551.85 261
10552.82 210
10553.79 201
10554.76 228
10555.73 300
10556.70 273
10557.67 263
10558.64 266
10559.61 271
10560.58 298
10561.55 335
10562.52 269
10563.49 240
10564.46 289
10565.43 276
10566.40 289
10567.38 259
10568.35 262
10569.32 237
10570.29 257
10571.26 244
10572.23 296
10573.20 262
10574.17 240
10575.14 244
10576.11 241
10577.08 246
10578.06 235
10579.03 264
10580.00 238
10580.97 220
10581.94 212
10582.91 232
10583.88 282
10584.85 267
10585.83 267
10586.80 264
10587.77 277
10588.74 235
10589.71 247
10590.68 231
10591.66 249
10592.63 242
10593.60 255
10594.57 224
10595.54 228
10596.51 225
10597.49 208
10598.46 251
10599.43 206
10600.40 249
10601.37 233
10602.35 246
10603.32 229
10604.29 269
10605.26 220
10606.24 214
10607.21 233
10608.18 221
10609.15 249
10610.13 225
10611.10 208
10612.07 215
10613.04 234
10614.02 234
10614.99 260
10615.96 239
10616.94 232
10617.91 262
10618.88 293
10619.85 274
10620.83 252
10621.80 256
10622.77 298
10623.75 244
10624.72 253
10625.69 235
10626.67 240
10627.64 201
10628.61 254
10629.59 241
10630.56 237
10631.53 240
10632.51 248
10633.48 276
10634.46 287
10635.43 230
10636.40 285
10637.38 364
10638.35 351
10639.32 284
10640.30 252
10641.27 279
10642.25 287
10643.22 300
10644.19 270
10645.17 251
10646.14 305
10647.12 287
10648.09 293
10649.07 238
10650.04 233
10651.01 278
10651.99 271
10652.96 248
10653.94 225
10654.91 281
10655.89 283
10656.86 254
10657.84 255
10658.81 226
10659.79 243
10660.76 280
10661.74 241
10662.71 226
10663.69 237
10664.66 284
10665.64 265
10666.61 244
10667.59 215
10668.56 220
10669.54 213
10670.51 241
10671.49 259
10672.46 239
10673.44 281
10674.42 320
10675.39 308
10676.37 259
10677.34 208
10678.32 244
10679.29 271
10680.27 229
10681.25 243
10682.22 240
10683.20 217
10684.17 217
10685.15 223
10686.12 233
10687.10 267
10688.08 248
10689.05 249
10690.03 244
10691.01 258
10691.98 245
10692.96 244
10693.94 243
10694.91 213
10695.89 263
10696.86 242
10697.84 181
10698.82 215
10699.79 205
10700.77 199
10701.75 249
10702.72 247
10703.70 205
10704.68 205
10705.66 237
10706.63 239
10707.61 222
10708.59 213
10709.56 227
10710.54 247
10711.52 237
10712.50 232
10713.47 281
10714.45 255
10715.43 249
10716.41 255
10717.38 243
10718.36 232
10719.34 268
10720.32 283
10721.29 258
10722.27 274
10723.25 269
10724.23 244
10725.20 241
10726.18 262
10727.16 266
10728.14 285
10729.12 272
10730.09 226
10731.07 234
10732.05 250
10733.03 247
10734.01 263
10734.99 227
10735.96 219
10736.94 275
10737.92 249
10738.90 240
10739.88 237
10740.86 233
10741.83 273
10742.81 301
10743.79 238
10744.77 212
10745.75 292
10746.73 271
10747.71 276
10748.69 226
10749.67 221
10750.64 242
10751.62 242
10752.60 268
10753.58 239
10754.56 281
10755.54 236
10756.52 232
10757.50 232
10758.48 249
10759.46 268
10760.44 263
10761.42 282
10762.40 252
10763.38 253
10764.35 265
10765.33 273
10766.31 254
10767.29 271
10768.27 227
10769.25 261
10770.23 258
10771.21 268
10772.19 232
10773.17 267
10774.15 250
10775.13 247
10776.11 254
10777.09 245
10778.07 241
10779.05 255
10780.04 266
10781.02 261
10782.00 281
10782.98 279
10783.96 290
10784.94 280
10785.92 281
10786.90 245
10787.88 217
10788.86 282
10789.84 251
10790.82 257
10791.80 261
10792.78 241
10793.77 278
10794.75 258
10795.73 261
10796.71 274
10797.69 253
10798.67 261
10799.65 291
10800.63 271
10801.61 284
10802.60 312
10803.58 289
10804.56 238
10805.54 266
10806.52 289
10807.50 271
10808.49 256
10809.47 269
10810.45 243
10811.43 250
10812.41 246
10813.39 258
10814.38 279
10815.36 258
10816.34 281
10817.32 266
10818.30 295
10819.29 228
10820.27 236
10821.25 290
10822.23 293
10823.22 255
10824.20 305
10825.18 329
10826.16 307
10827.15 311
10828.13 274
10829.11 273
10830.09 308
10831.08 323
10832.06 293
10833.04 295
10834.02 297
10835.01 277
10835.99 339
10836.97 262
10837.96 278
10838.94 324
10839.92 315
10840.90 275
10841.89 308
10842.87 302
10843.85 303
10844.84 271
10845.82 284
10846.80 316
10847.79 261
10848.77 282
10849.76 328
10850.74 304
10851.72 324
10852.71 313
10853.69 324
10854.67 308
10855.66 317
10856.64 316
10857.62 297
10858.61 328
10859.59 357
10860.58 319
10861.56 327
10862.55 284
10863.53 287
10864.51 325
10865.50 322
10866.48 328
10867.47 352
10868.45 366
10869.44 353
10870.42 370
10871.40 405
10872.39 401
10873.37 372
10874.36 337
10875.34 299
10876.33 355
10877.31 344
10878.30 392
10879.28 408
10880.27 355
10881.25 336
10882.24 351
10883.22 354
10884.21 428
10885.19 363
10886.18 322
10887.16 375
10888.15 359
10889.13 408
10890.12 341
10891.10 362
10892.09 361
10893.07 369
10894.06 426
10895.05 377
10896.03 433
10897.02 397
10898.00 412
10898.99 372
10899.97 387
10900.96 360
10901.95 393
10902.93 404
10903.92 393
10904.90 405
10905.89 391
10906.88 426
10907.86 421
10908.85 441
10909.84 452
10910.82 431
10911.81 461
10912.79 423
10913.78 503
10914.77 491
10915.75 463
10916.74 443
10917.73 509
10918.71 485
10919.70 469
10920.69 409
10921.67 444
10922.66 498
10923.65 461
10924.63 464
10925.62 522
10926.61 501
10927.60 473
10928.58 450
10929.57 500
10930.56 485
10931.54 480
10932.53 512
10933.52 464
10934.51 471
10935.49 515
10936.48 480
10937.47 531
10938.46 464
10939.44 481
10940.43 521
10941.42 539
10942.41 544
10943.39 529
10944.38 520
10945.37 515
10946.36 542
10947.35 553
10948.33 581
10949.32 661
10950.31 608
10951.30 687
10952.29 660
10953.28 736
10954.26 762
10955.25 838
10956.24 842
10957.23 874
10958.22 843
10959.21 852
10960.19 833
10961.18 786
10962.17 778
10963.16 761
10964.15 719
10965.14 604
10966.13 657
10967.11 627
10968.10 612
10969.09 624
10970.08 647
10971.07 570
10972.06 623
10973.05 628
10974.04 623
10975.03 668
10976.02 677
10977.01 578
10978.00 604
10978.98 663
10979.97 677
10980.96 641
10981.95 680
10982.94 645
10983.93 651
10984.92 646
10985.91 556
10986.90 622
10987.89 659
10988.88 606
10989.87 658
10990.86 688
10991.85 705
10992.84 733
10993.83 759
10994.82 873
10995.81 949
10996.80 1022
10997.79 1132
10998.78 1170
10999.77 1191
11000.76 1150
11001.75 1119
11002.74 1048
11003.73 940
11004.72 818
11005.72 753
11006.71 741
11007.70 715
11008.69 636
11009.68 552
11010.67 597
11011.66 576
11012.65 547
11013.64 513
11014.63 492
11015.62 512
11016.61 464
11017.61 489
11018.60 492
11019.59 517
11020.58 491
11021.57 500
11022.56 476
11023.55 470
11024.55 466
11025.54 480
11026.53 443
11027.52 466
11028.51 471
11029.50 487
11030.49 486
11031.49 487
11032.48 496
11033.47 412
11034.46 414
11035.45 457
11036.45 476
11037.44 472
11038.43 461
11039.42 447
11040.41 483
11041.41 429
11042.40 487
11043.39 474
11044.38 433
11045.38 406
11046.37 415
11047.36 407
11048.35 420
11049.35 406
11050.34 425
11051.33 418
11052.32 358
11053.32 420
11054.31 402
11055.30 430
11056.30 441
11057.29 407
11058.28 434
11059.27 425
11060.27 393
11061.26 409
11062.25 428
11063.25 408
11064.24 419
11065.23 410
11066.23 457
11067.22 404
11068.21 374
11069.21 423
11070.20 439
11071.19 443
11072.19 440
11073.18 418
11074.17 397
11075.17 367
11076.16 433
11077.16 393
11078.15 379
11079.14 416
11080.14 417
11081.13 406
11082.13 431
11083.12 380
11084.11 386
11085.11 365
11086.10 399
11087.10 378
11088.09 376
11089.09 343
11090.08 411
11091.07 355
11092.07 328
11093.06 328
11094.06 372
11095.05 361
11096.05 337
11097.04 376
11098.04 371
11099.03 363
11100.03 377
11101.02 359
11102.02 338
11103.01 368
11104.01 393
11105.00 354
11106.00 309
11106.99 312
11107.99 354
11108.98 312
11109.98 304
11110.97 372
11111.97 319
11112.96 302
11113.96 305
11114.95 325
11115.95 296
11116.95 293
11117.94 275
11118.94 284
11119.93 343
11120.93 319
11121.92 301
11122.92 271
11123.92 334
11124.91 349
11125.91 312
11126.90 317
11127.90 315
11128.90 308
11129.89 300
11130.89 303
11131.89 328
11132.88 304
11133.88 301
11134.87 328
11135.87 324
11136.87 315
11137.86 316
11138.86 280
11139.86 286
11140.85 316
11141.85 342
11142.85 331
11143.84 285
11144.84 314
11145.84 319
11146.84 293
11147.83 302
11148.83 278
11149.83 293
11150.82 277
11151.82 319
11152.82 305
11153.82 279
11154.81 337
11155.81 293
11156.81 271
11157.80 231
11158.80 274
11159.80 270
11160.80 247
11161.79 276
11162.79 266
11163.79 289
11164.79 295
11165.79 271
11166.78 318
11167.78 290
11168.78 295
11169.78 275
11170.78 251
11171.77 263
11172.77 284
11173.77 311
11174.77 293
11175.77 274
11176.76 310
11177.76 289
11178.76 270
11179.76 276
11180.76 293
11181.76 259
11182.76 271
11183.75 293
11184.75 312
11185.75 275
11186.75 259
11187.75 265
11188.75 254
11189.75 302
11190.75 324
11191.74 290
11192.74 258
11193.74 295
11194.74 313
11195.74 288
11196.74 252
11197.74 277
11198.74 302
11199.74 294
11200.74 312
11201.74 290
11202.74 299
11203.74 274
11204.74 311
11205.73 270
11206.73 267
11207.73 267
11208.73 244
11209.73 248
11210.73 236
11211.73 272
11212.73 290
11213.73 299
11214.73 282
11215.73 286
11216.73 301
11217.73 242
11218.73 282
11219.73 298
11220.73 293
11221.73 294
11222.73 234
11223.74 222
11224.74 237
11225.74 292
11226.74 255
11227.74 248
11228.74 269
11229.74 257
11230.74 274
11231.74 278
11232.74 245
11233.74 228
11234.74 244
11235.74 257
11236.74 282
11237.75 262
11238.75 258
11239.75 285
11240.75 293
11241.75 277
11242.75 249
11243.75 263
11244.75 242
11245.76 223
11246.76 219
11247.76 260
11248.76 245
11249.76 251
11250.76 260
11251.76 298
11252.77 234
11253.77 254
11254.77 261
11255.77 285
11256.77 271
11257.78 252
11258.78 273
11259.78 243
11260.78 271
11261.78 263
11262.79 257
11263.79 241
11264.79 247
11265.79 251
11266.79 279
11267.80 266
11268.80 253
11269.80 253
11270.80 275
11271.81 278
11272.81 296
11273.81 278
11274.81 248
11275.82 252
11276.82 292
11277.82 289
11278.83 262
11279.83 247
11280.83 289
11281.83 243
11282.84 242
11283.84 249
11284.84 268
11285.85 285
11286.85 278
11287.85 303
11288.86 262
11289.86 313
11290.86 295
11291.87 268
11292.87 273
11293.87 299
11294.88 298
11295.88 271
11296.89 298
11297.89 305
11298.89 317
11299.90 267
11300.90 279
11301.90 291
11302.91 243
11303.91 271
11304.92 302
11305.92 278
11306.92 309
11307.93 319
11308.93 322
11309.94 314
11310.94 335
11311.95 334
11312.95 341
11313.95 329
11314.96 300
11315.96 297
11316.97 303
11317.97 277
11318.98 283
11319.98 286
11320.99 314
11321.99 265
11323.00 218
11324.00 249
11325.01 266
11326.01 275
11327.02 267
11328.02 241
11329.03 255
11330.03 232
11331.04 282
11332.04 265
11333.05 235
11334.05 293
11335.06 236
11336.06 236
11337.07 246
11338.07 247
11339.08 261
11340.09 248
11341.09 257
11342.10 242
11343.10 252
11344.11 238
11345.11 240
11346.12 233
11347.13 218
11348.13 273
11349.14 263
11350.14 241
11351.15 240
11352.16 267
11353.16 259
11354.17 250
11355.17 243
11356.18 235
11357.19 270
11358.19 259
11359.20 265
11360.21 235
11361.21 268
11362.22 261
11363.23 267
11364.23 250
11365.24 231
11366.25 253
11367.25 260
11368.26 275
11369.27 284
11370.27 253
11371.28 238
11372.29 246
11373.29 312
11374.30 252
11375.31 252
11376.32 266
11377.32 273
11378.33 285
11379.34 261
11380.35 223
11381.35 226
11382.36 258
11383.37 261
11384.38 230
11385.38 237
11386.39 246
11387.40 283
11388.41 267
11389.41 271
11390.42 284
11391.43 316
11392.44 283
11393.45 254
11394.45 279
11395.46 282
11396.47 271
11397.48 254
11398.49 229
11399.49 247
11400.50 295
11401.51 288
11402.52 250
11403.53 243
11404.54 246
11405.54 229
11406.55 252
11407.56 257
11408.57 297
11409.58 260
11410.59 226
11411.60 273
11412.61 276
11413.61 290
11414.62 304
11415.63 265
11416.64 242
11417.65 254
11418.66 255
11419.67 295
11420.68 298
11421.69 288
11422.70 299
11423.71 281
11424.71 281
11425.72 273
11426.73 269
11427.74 281
11428.75 293
11429.76 253
11430.77 292
11431.78 288
11432.79 284
11433.80 288
11434.81 281
11435.82 264
11436.83 261
11437.84 290
11438.85 301
11439.86 305
11440.87 318
11441.88 299
11442.89 289
11443.90 273
11444.91 268
11445.92 278
11446.93 307
11447.94 300
11448.95 251
11449.96 317
11450.97 306
11451.98 287
11452.99 268
11454.01 294
11455.02 287
11456.03 314
11457.04 303
11458.05 307
11459.06 321
11460.07 326
11461.08 264
11462.09 297
11463.10 297
11464.11 265
11465.13 272
11466.14 339
11467.15 338
11468.16 335
11469.17 320
11470.18 309
11471.19 311
11472.20 324
11473.22 271
11474.23 328
11475.24 299
11476.25 279
11477.26 323
11478.27 306
11479.29 313
11480.30 325
11481.31 287
11482.32 303
11483.33 307
11484.35 275
11485.36 299
11486.37 280
11487.38 315
11488.39 349
11489.41 316
11490.42 279
11491.43 325
11492.44 339
11493.46 349
11494.47 328
11495.48 332
11496.49 299
11497.51 281
11498.52 263
11499.53 324
11500.54 301
11501.56 331
11502.57 347
11503.58 324
11504.59 346
11505.61 326
11506.62 331
11507.63 313
11508.65 357
11509.66 348
11510.67 349
11511.69 363
11512.70 329
11513.71 352
11514.73 368
11515.74 320
11516.75 335
11517.77 310
11518.78 318
11519.79 319
11520.81 341
11521.82 296
11522.83 333
11523.85 352
11524.86 303
11525.88 320
11526.89 344
11527.90 324
11528.92 345
11529.93 336
11530.95 356
11531.96 307
11532.97 392
11533.99 422
11535.00 392
11536.02 349
11537.03 365
11538.05 373
11539.06 369
11540.07 366
11541.09 334
11542.10 372
11543.12 383
11544.13 411
11545.15 377
11546.16 393
11547.18 400
11548.19 365
11549.21 367
11550.22 373
11551.24 396
11552.25 428
11553.27 418
11554.28 355
11555.30 384
11556.31 395
11557.33 430
11558.34 412
11559.36 401
11560.37 425
11561.39 448
11562.40 430
11563.42 458
11564.43 383
11565.45 374
11566.47 429
11567.48 408
11568.50 456
11569.51 455
11570.53 427
11571.54 436
11572.56 462
11573.58 479
11574.59 502
11575.61 493
11576.62 429
11577.64 511
11578.66 566
11579.67 551
11580.69 524
11581.70 586
11582.72 605
11583.74 604
11584.75 641
11585.77 653
11586.79 669
11587.80 710
11588.82 666
11589.84 683
11590.85 614
11591.87 636
11592.89 720
11593.90 765
11594.92 792
11595.94 850
11596.95 969
11597.97 1084
11598.99 1178
11600.01 1274
11601.02 1473
11602.04 1599
11603.06 1591
11604.07 1589
11605.09 1485
11606.11 1390
11607.13 1285
11608.14 1069
11609.16 953
11610.18 884
11611.20 802
11612.21 727
11613.23 656
11614.25 590
11615.27 587
11616.29 553
11617.30 597
11618.32 532
11619.34 589
11620.36 568
11621.38 558
11622.39 522
11623.41 476
11624.43 465
11625.45 477
11626.47 492
11627.48 510
11628.50 401
11629.52 459
11630.54 477
11631.56 474
11632.58 469
11633.59 457
11634.61 476
11635.63 405
11636.65 429
11637.67 455
11638.69 449
11639.71 438
11640.73 432
11641.75 433
11642.76 412
11643.78 402
11644.80 383
11645.82 382
11646.84 372
11647.86 351
11648.88 346
11649.90 378
11650.92 385
11651.94 353
11652.96 358
11653.98 356
11655.00 371
11656.01 378
11657.03 389
11658.05 358
11659.07 349
11660.09 385
11661.11 367
11662.13 358
11663.15 322
11664.17 333
11665.19 362
11666.21 402
11667.23 375
11668.25 363
11669.27 375
11670.29 431
11671.31 428
11672.33 433
11673.35 419
11674.37 391
11675.39 397
11676.42 364
11677.44 381
11678.46 425
11679.48 443
11680.50 383
11681.52 409
11682.54 436
11683.56 432
11684.58 458
11685.60 456
11686.62 395
11687.64 432
11688.66 470
11689.69 440
11690.71 413
11691.73 411
11692.75 401
11693.77 437
11694.79 409
11695.81 413
11696.83 393
11697.85 432
11698.88 408
11699.90 477
11700.92 436
11701.94 445
11702.96 420
11703.98 387
11705.01 369
11706.03 422
11707.05 406
11708.07 378
11709.09 378
11710.12 381
11711.14 380
11712.16 404
11713.18 365
11714.20 345
11715.23 328
11716.25 373
11717.27 368
11718.29 395
11719.31 353
11720.34 381
11721.36 344
11722.38 337
11723.40 375
11724.43 352
11725.45 370
11726.47 373
11727.49 369
11728.52 392
11729.54 325
11730.56 351
11731.59 382
11732.61 340
11733.63 339
11734.65 319
11735.68 350
11736.70 328
11737.72 327
11738.75 344
11739.77 334
11740.79 332
11741.82 319
11742.84 364
11743.86 365
11744.89 346
11745.91 340
11746.93 320
11747.96 345
11748.98 335
11750.01 331
11751.03 329
11752.05 338
11753.08 343
11754.10 339
11755.12 280
11756.15 311
11757.17 331
11758.20 314
11759.22 270
11760.24 259
11761.27 308
11762.29 286
11763.32 346
11764.34 323
11765.37 290
11766.39 350
11767.41 296
11768.44 264
11769.46 283
11770.49 320
11771.51 291
11772.54 293
11773.56 329
11774.59 355
11775.61 305
11776.64 326
11777.66 306
11778.69 351
11779.71 320
11780.74 290
11781.76 300
11782.79 311
11783.81 322
11784.84 308
11785.86 324
11786.89 315
11787.91 290
11788.94 288
11789.96 335
11790.99 339
11792.01 306
11793.04 332
11794.07 332
11795.09 274
11796.12 305
11797.14 300
11798.17 303
11799.19 301
11800.22 321
11801.25 283
11802.27 295
11803.30 331
11804.32 307
11805.35 308
11806.38 342
11807.40 288
11808.43 293
11809.45 287
11810.48 279
11811.51 288
11812.53 374
11813.56 347
11814.59 309
11815.61 328
11816.64 278
11817.67 290
11818.69 300
11819.72 333
11820.75 322
11821.77 324
11822.80 285
11823.83 301
11824.85 300
11825.88 361
11826.91 329
11827.94 309
11828.96 305
11829.99 288
11831.02 288
11832.04 339
11833.07 330
11834.10 322
11835.13 343
11836.15 305
11837.18 314
11838.21 309
11839.24 296
11840.26 333
11841.29 333
11842.32 315
11843.35 349
11844.37 310
11845.40 314
11846.43 318
11847.46 369
11848.49 342
11849.51 342
11850.54 309
11851.57 388
11852.60 380
11853.63 348
11854.65 347
11855.68 321
11856.71 339
11857.74 377
11858.77 359
11859.80 345
11860.83 348
11861.85 333
11862.88 333
11863.91 310
11864.94 349
11865.97 369
11867.00 392
11868.03 364
11869.05 395
11870.08 338
11871.11 359
11872.14 347
11873.17 365
11874.20 357
11875.23 369
11876.26 369
11877.29 416
11878.32 430
11879.35 386
11880.38 441
11881.40 436
11882.43 403
11883.46 374
11884.49 413
11885.52 394
11886.55 425
11887.58 450
11888.61 438
11889.64 453
11890.67 466
11891.70 466
11892.73 442
11893.76 464
11894.79 433
11895.82 452
11896.85 484
11897.88 518
11898.91 579
11899.94 537
11900.97 568
11902.00 566
11903.03 551
11904.06 514
11905.09 512
11906.12 510
11907.15 504
11908.18 474
11909.22 469
11910.25 472
11911.28 459
11912.31 452
11913.34 450
11914.37 476
11915.40 499
11916.43 507
11917.46 504
11918.49 498
11919.52 471
11920.55 479
11921.59 512
11922.62 507
11923.65 490
11924.68 541
11925.71 527
11926.74 569
11927.77 634
11928.81 677
11929.84 662
11930.87 676
11931.90 712
11932.93 711
11933.96 710
11935.00 670
11936.03 599
11937.06 551
11938.09 525
11939.12 492
11940.15 504
11941.19 493
11942.22 473
11943.25 450
11944.28 438
11945.31 412
11946.35 438
11947.38 444
11948.41 397
11949.44 395
11950.48 401
11951.51 401
11952.54 415
11953.57 401
11954.61 447
11955.64 348
11956.67 336
11957.70 333
11958.74 368
11959.77 368
11960.80 382
11961.84 342
11962.87 376
11963.90 375
11964.93 358
11965.97 385
11967.00 384
11968.03 353
11969.07 367
11970.10 331
11971.13 344
11972.17 404
11973.20 375
11974.23 367
11975.27 352
11976.30 365
11977.33 380
11978.37 371
11979.40 358
11980.44 373
11981.47 375
11982.50 390
11983.54 389
11984.57 379
11985.60 385
11986.64 404
11987.67 388
11988.71 367
11989.74 351
11990.77 416
11991.81 379
11992.84 386
11993.88 402
11994.91 368
11995.95 371
11996.98 403
11998.02 369
11999.05 366
12000.08 423
12001.12 446
12002.15 381
12003.19 390
12004.22 404
12005.26 394
12006.29 435
12007.33 410
12008.36 421
12009.40 404
12010.43 402
12011.47 395
12012.50 437
12013.54 404
12014.57 403
12015.61 449
12016.64 443
12017.68 422
12018.71 465
12019.75 429
12020.78 422
12021.82 413
12022.86 440
12023.89 419
12024.93 440
12025.96 406
12027.00 420
12028.03 427
12029.07 430
12030.11 435
12031.14 404
12032.18 382
12033.21 382
12034.25 427
12035.29 458
12036.32 388
12037.36 442
12038.39 476
12039.43 446
12040.47 438
12041.50 434
12042.54 440
12043.58 498
12044.61 467
12045.65 421
12046.69 414
12047.72 473
12048.76 404
12049.80 427
12050.83 410
12051.87 415
12052.91 406
12053.94 442
12054.98 451
12056.02 439
12057.05 448
12058.09 467
12059.13 440
12060.16 461
12061.20 473
12062.24 442
12063.28 525
12064.31 488
12065.35 417
12066.39 436
12067.43 480
12068.46 491
12069.50 457
12070.54 456
12071.58 463
12072.61 480
12073.65 465
12074.69 448
12075.73 424
12076.76 474
12077.80 530
12078.84 498
12079.88 457
12080.92 433
12081.95 474
12082.99 438
12084.03 458
12085.07 474
12086.11 457
12087.15 513
12088.18 468
12089.22 518
12090.26 532
12091.30 505
12092.34 528
12093.38 500
12094.42 530
12095.45 575
12096.49 598
12097.53 603
12098.57 600
12099.61 628
12100.65 708
12101.69 737
12102.73 695
12103.76 704
12104.80 680
12105.84 629
12106.88 623
12107.92 580
12108.96 588
12110.00 505
12111.04 500
12112.08 447
12113.12 468
12114.16 453
12115.20 416
12116.24 426
12117.28 435
12118.32 417
12119.36 386
12120.40 408
12121.44 375
12122.47 360
12123.51 339
12124.55 371
12125.59 391
12126.63 407
12127.67 389
12128.71 372
12129.76 364
12130.80 346
12131.84 367
12132.88 384
12133.92 357
12134.96 344
12136.00 340
12137.04 301
12138.08 330
12139.12 337
12140.16 358
12141.20 306
12142.24 328
12143.28 344
12144.32 358
12145.36 386
12146.40 348
12147.44 347
12148.49 302
12149.53 307
12150.57 331
12151.61 319
12152.65 315
12153.69 324
12154.73 338
12155.77 342
12156.81 355
12157.86 341
12158.90 329
12159.94 317
12160.98 340
12162.02 327
12163.06 343
12164.10 317
12165.15 323
12166.19 319
12167.23 340
12168.27 341
12169.31 377
12170.36 336
12171.40 305
12172.44 320
12173.48 310
12174.52 326
12175.57 330
12176.61 310
12177.65 301
12178.69 311
12179.73 297
12180.78 341
12181.82 338
12182.86 336
12183.90 383
12184.95 326
12185.99 322
12187.03 314
12188.07 301
12189.12 291
12190.16 307
12191.20 319
12192.25 313
12193.29 305
12194.33 346
12195.37 288
12196.42 283
12197.46 315
12198.50 342
12199.55 332
12200.59 341
12201.63 336
12202.68 368
12203.72 368
12204.76 317
12205.81 324
12206.85 314
12207.89 321
12208.94 263
12209.98 309
12211.02 328
12212.07 316
12213.11 328
12214.16 329
12215.20 302
12216.24 340
12217.29 312
12218.33 300
12219.37 294
12220.42 294
12221.46 285
12222.51 315
12223.55 308
12224.60 295
12225.64 288
12226.68 290
12227.73 290
12228.77 284
12229.82 320
12230.86 299
12231.91 309
12232.95 297
12234.00 290
12235.04 288
12236.08 286
12237.13 277
12238.17 248
12239.22 294
12240.26 291
12241.31 309
12242.35 315
12243.40 301
12244.44 289
12245.49 293
12246.53 288
12247.58 249
12248.62 272
12249.67 260
12250.72 260
12251.76 215
12252.81 253
12253.85 270
12254.90 267
12255.94 259
12256.99 294
12258.03 267
12259.08 271
12260.13 243
12261.17 292
12262.22 321
12263.26 319
12264.31 312
12265.35 270
12266.40 260
12267.45 257
12268.49 259
12269.54 260
12270.59 269
12271.63 270
12272.68 255
12273.72 275
12274.77 278
12275.82 270
12276.86 256
12277.91 243
12278.96 277
12280.00 290
12281.05 259
12282.10 253
12283.14 235
12284.19 306
12285.24 258
12286.28 228
12287.33 281
12288.38 255
12289.42 245
12290.47 253
12291.52 236
12292.57 253
12293.61 271
12294.66 264
12295.71 305
12296.75 261
12297.80 230
12298.85 252
12299.90 243
12300.94 287
12301.99 260
12303.04 238
12304.09 299
12305.13 256
12306.18 238
12307.23 273
12308.28 256
12309.33 272
12310.37 248
12311.42 234
12312.47 261
12313.52 260
12314.57 241
12315.61 271
12316.66 254
12317.71 258
12318.76 266
12319.81 268
12320.85 232
12321.90 219
12322.95 239
12324.00 260
12325.05 269
12326.10 250
12327.15 256
12328.19 296
12329.24 265
12330.29 233
12331.34 250
12332.39 273
12333.44 223
12334.49 229
12335.54 272
12336.59 250
12337.63 256
12338.68 272
12339.73 288
12340.78 249
12341.83 242
12342.88 225
12343.93 220
12344.98 225
12346.03 246
12347.08 261
12348.13 272
12349.18 235
12350.23 240
12351.28 254
12352.33 226
12353.38 217
12354.43 241
12355.48 240
12356.52 251
12357.57 240
12358.62 232
12359.67 254
12360.72 235
12361.77 245
12362.82 263
12363.88 232
12364.93 271
12365.98 253
12367.03 238
12368.08 265
12369.13 246
12370.18 256
12371.23 267
12372.28 237
12373.33 207
12374.38 242
12375.43 246
12376.48 232
12377.53 223
12378.58 296
12379.63 286
12380.68 262
12381.73 246
12382.79 229
12383.84 252
12384.89 220
12385.94 212
12386.99 223
12388.04 246
12389.09 235
12390.14 256
12391.20 248
12392.25 227
12393.30 219
12394.35 211
12395.40 216
12396.45 252
12397.50 215
12398.56 251
12399.61 259
12400.66 226
12401.71 248
12402.76 244
12403.81 253
12404.87 263
12405.92 227
12406.97 250
12408.02 220
12409.07 228
12410.13 219
12411.18 253
12412.23 265
12413.28 260
12414.34 233
12415.39 258
12416.44 286
12417.49 263
12418.55 228
12419.60 252
12420.65 252
12421.70 257
12422.76 264
12423.81 273
12424.86 247
12425.91 253
12426.97 223
12428.02 249
12429.07 247
12430.13 249
12431.18 260
12432.23 266
12433.29 243
12434.34 286
12435.39 254
12436.44 261
12437.50 291
12438.55 281
12439.61 268
12440.66 261
12441.71 250
12442.77 258
12443.82 279
12444.87 270
12445.93 247
12446.98 245
12448.03 242
12449.09 305
12450.14 313
12451.20 268
12452.25 262
12453.30 266
12454.36 279
12455.41 275
12456.47 265
12457.52 296
12458.57 318
12459.63 278
12460.68 258
12461.74 315
12462.79 262
12463.85 276
12464.90 264
12465.95 290
12467.01 326
12468.06 301
12469.12 297
12470.17 373
12471.23 389
12472.28 440
12473.34 483
12474.39 467
12475.45 516
12476.50 517
12477.56 589
12478.61 514
12479.67 444
12480.72 420
12481.78 427
12482.83 383
12483.89 384
12484.94 332
12486.00 314
12487.05 363
12488.11 325
12489.17 303
12490.22 279
12491.28 302
12492.33 313
12493.39 278
12494.44 270
12495.50 268
12496.55 282
12497.61 292
12498.67 285
12499.72 229
12500.78 266
12501.83 290
12502.89 320
12503.95 271
12505.00 292
12506.06 262
12507.12 297
12508.17 273
12509.23 292
12510.28 281
12511.34 321
12512.40 239
12513.45 290
12514.51 325
12515.57 240
12516.62 259
12517.68 261
12518.74 222
12519.79 224
12520.85 303
12521.91 278
12522.96 252
12524.02 236
12525.08 274
12526.14 247
12527.19 285
12528.25 294
12529.31 265
12530.36 228
12531.42 259
12532.48 267
12533.54 281
12534.59 269
12535.65 257
12536.71 269
12537.77 274
12538.82 282
12539.88 264
12540.94 242
12542.00 294
12543.05 295
12544.11 311
12545.17 296
12546.23 310
12547.29 328
12548.34 291
12549.40 275
12550.46 274
12551.52 301
12552.58 324
12553.64 321
12554.69 328
12555.75 287
12556.81 315
12557.87 327
12558.93 342
12559.99 326
12561.04 301
12562.10 319
12563.16 273
12564.22 293
12565.28 292
12566.34 252
12567.40 284
12568.45 291
12569.51 257
12570.57 252
12571.63 269
12572.69 262
12573.75 273
12574.81 254
12575.87 258
12576.93 270
12577.99 266
12579.05 267
12580.11 288
12581.16 305
12582.22 255
12583.28 257
12584.34 242
12585.40 251
12586.46 279
12587.52 285
12588.58 274
12589.64 265
12590.70 253
12591.76 257
12592.82 340
12593.88 282
12594.94 258
12596.00 247
12597.06 260
12598.12 271
12599.18 258
12600.24 234
12601.30 239
12602.36 265
12603.42 242
12604.48 244
12605.54 282
12606.60 310
12607.66 253
12608.72 277
12609.79 230
12610.85 241
12611.91 255
12612.97 262
12614.03 280
12615.09 289
12616.15 278
12617.21 297
12618.27 306
12619.33 275
12620.39 268
12621.45 265
12622.52 264
12623.58 259
12624.64 241
12625.70 238
12626.76 265
12627.82 259
12628.88 249
12629.95 281
12631.01 218
12632.07 277
12633.13 274
12634.19 229
12635.25 284
12636.31 264
12637.38 230
12638.44 259
12639.50 231
12640.56 221
12641.62 235
12642.69 217
12643.75 234
12644.81 283
12645.87 238
12646.93 227
12648.00 250
12649.06 195
12650.12 220
12651.18 225
12652.25 201
12653.31 195
12654.37 223
12655.43 203
12656.50 239
12657.56 235
12658.62 259
12659.68 232
12660.75 232
12661.81 244
12662.87 231
12663.94 261
12665.00 253
12666.06 230
12667.12 177
12668.19 201
12669.25 209
12670.31 234
12671.38 226
12672.44 232
12673.50 259
12674.57 252
12675.63 221
12676.69 234
12677.76 228
12678.82 239
12679.88 254
12680.95 238
12682.01 252
12683.07 252
12684.14 221
12685.20 202
12686.27 226
12687.33 235
12688.39 217
12689.46 233
12690.52 227
12691.59 249
12692.65 248
12693.71 234
12694.78 224
12695.84 252
12696.91 235
12697.97 229
12699.04 278
12700.10 258
12701.16 234
12702.23 224
12703.29 241
12704.36 269
12705.42 236
12706.49 246
12707.55 250
12708.62 239
12709.68 219
12710.75 243
12711.81 248
12712.88 253
12713.94 199
12715.01 244
12716.07 202
12717.14 220
12718.20 261
12719.27 262
12720.33 221
12721.40 231
12722.46 279
12723.53 255
12724.59 233
12725.66 247
12726.72 246
12727.79 269
12728.86 279
12729.92 246
12730.99 216
12732.05 246
12733.12 257
12734.18 260
12735.25 222
12736.32 256
12737.38 266
12738.45 247
12739.51 234
12740.58 245
12741.65 241
12742.71 218
12743.78 226
12744.85 209
12745.91 198
12746.98 230
12748.04 246
12749.11 225
12750.18 213
12751.24 221
12752.31 228
12753.38 243
12754.44 257
12755.51 231
12756.58 213
12757.64 222
12758.71 241
12759.78 230
12760.85 225
12761.91 243
12762.98 190
12764.05 203
12765.11 229
12766.18 227
12767.25 185
12768.32 207
12769.38 217
12770.45 208
12771.52 216
12772.58 242
12773.65 237
12774.72 247
12775.79 207
12776.86 238
12777.92 226
12778.99 206
12780.06 251
12781.13 210
12782.19 207
12783.26 235
12784.33 233
12785.40 205
12786.47 241
12787.53 220
12788.60 165
12789.67 166
12790.74 197
12791.81 214
12792.87 191
12793.94 199
12795.01 230
12796.08 192
12797.15 207
12798.22 214
12799.29 194
12800.35 228
12801.42 227
12802.49 238
12803.56 229
12804.63 210
12805.70 212
12806.77 206
12807.84 196
12808.90 217
12809.97 204
12811.04 175
12812.11 194
12813.18 187
12814.25 203
12815.32 195
12816.39 260
12817.46 205
12818.53 232
12819.60 200
12820.67 214
12821.74 214
12822.81 196
12823.88 197
12824.94 204
12826.01 209
12827.08 232
12828.15 237
12829.22 212
12830.29 197
12831.36 199
12832.43 207
12833.50 221
12834.57 256
12835.64 213
12836.71 209
12837.78 190
12838.85 241
12839.92 210
12840.99 193
12842.07 180
12843.14 160
12844.21 228
12845.28 217
12846.35 204
12847.42 206
12848.49 208
12849.56 205
12850.63 214
12851.70 193
12852.77 198
12853.84 217
12854.91 239
12855.98 200
12857.06 194
12858.13 194
12859.20 183
12860.27 158
12861.34 164
12862.41 221
12863.48 266
12864.55 229
12865.62 210
12866.70 232
12867.77 203
12868.84 202
12869.91 211
12870.98 188
12872.05 174
12873.13 177
12874.20 192
12875.27 186
12876.34 198
12877.41 223
12878.48 201
12879.56 194
12880.63 188
12881.70 201
12882.77 198
12883.84 235
12884.92 199
12885.99 185
12887.06 147
12888.13 190
12889.21 205
12890.28 179
12891.35 185
12892.42 198
12893.50 198
12894.57 183
12895.64 192
12896.71 186
12897.79 193
12898.86 198
12899.93 185
12901.00 224
12902.08 207
12903.15 188
12904.22 199
12905.30 218
12906.37 209
12907.44 188
12908.52 188
12909.59 185
12910.66 205
12911.73 213
12912.81 180
12913.88 174
12914.96 184
12916.03 191
12917.10 179
12918.18 184
12919.25 187
12920.32 214
12921.40 200
12922.47 218
12923.54 200
12924.62 207
12925.69 219
12926.77 209
12927.84 203
12928.91 214
12929.99 216
12931.06 186
12932.14 190
12933.21 209
12934.28 246
12935.36 201
12936.43 206
12937.51 201
12938.58 191
12939.66 170
12940.73 187
12941.80 163
12942.88 207
12943.95 217
12945.03 201
12946.10 206
12947.18 189
12948.25 177
12949.33 191
12950.40 205
12951.48 168
12952.55 149
12953.63 185
12954.70 177
12955.78 228
12956.85 171
12957.93 198
12959.00 204
12960.08 214
12961.15 171
12962.23 155
12963.30 154
12964.38 191
12965.46 188
12966.53 193
12967.61 172
12968.68 180
12969.76 186
12970.83 199
12971.91 207
12972.99 188
12974.06 179
12975.14 198
12976.21 210
12977.29 196
12978.37 194
12979.44 172
12980.52 239
12981.59 179
12982.67 185
12983.75 232
12984.82 187
12985.90 172
12986.98 192
12988.05 199
12989.13 197
12990.20 211
12991.28 189
12992.36 188
12993.43 147
12994.51 221
12995.59 184
12996.67 171
12997.74 207
12998.82 179
12999.90 178
13000.97 219
13002.05 196
13003.13 168
13004.20 166
13005.28 182
13006.36 203
13007.44 207
13008.51 216
13009.59 194
13010.67 203
13011.75 210
13012.82 217
13013.90 203
13014.98 157
13016.06 206
13017.13 201
13018.21 204
13019.29 216
13020.37 207
13021.44 204
13022.52 192
13023.60 174
13024.68 190
13025.76 193
13026.83 188
13027.91 181
13028.99 201
13030.07 193
13031.15 180
13032.23 192
13033.30 197
13034.38 201
13035.46 195
13036.54 217
13037.62 184
13038.70 210
13039.77 195
13040.85 201
13041.93 213
13043.01 232
13044.09 219
13045.17 193
13046.25 194
13047.33 233
13048.40 205
13049.48 227
13050.56 228
13051.64 202
13052.72 232
13053.80 187
13054.88 163
13055.96 204
13057.04 199
13058.12 168
13059.20 187
13060.28 196
13061.36 215
13062.44 204
13063.51 197
13064.59 194
13065.67 202
13066.75 199
13067.83 190
13068.91 194
13069.99 195
13071.07 193
13072.15 208
13073.23 216
13074.31 175
13075.39 190
13076.47 183
13077.55 166
13078.63 173
13079.71 180
13080.79 191
13081.87 218
13082.96 230
13084.04 215
13085.12 184
13086.20 178
13087.28 208
13088.36 185
13089.44 201
13090.52 186
13091.60 236
13092.68 213
13093.76 188
13094.84 232
13095.92 202
13097.00 172
13098.09 223
13099.17 193
13100.25 188
13101.33 231
13102.41 217
13103.49 213
13104.57 210
13105.65 208
13106.74 186
13107.82 171
13108.90 184
13109.98 200
13111.06 196
13112.14 187
13113.22 220
13114.31 220
13115.39 214
13116.47 198
13117.55 211
13118.63 204
13119.72 190
13120.80 195
13121.88 205
13122.96 206
13124.04 203
13125.13 199
13126.21 198
13127.29 219
13128.37 179
13129.45 213
13130.54 218
13131.62 202
13132.70 185
13133.78 196
13134.87 206
13135.95 219
13137.03 201
13138.11 225
13139.20 218
13140.28 194
13141.36 224
13142.45 205
13143.53 191
13144.61 189
13145.69 207
13146.78 211
13147.86 209
13148.94 194
13150.03 172
13151.11 221
13152.19 217
13153.28 214
13154.36 190
13155.44 209
13156.53 252
13157.61 250
13158.69 258
13159.78 199
13160.86 205
13161.94 220
13163.03 226
13164.11 206
13165.20 197
13166.28 211
13167.36 223
13168.45 216
13169.53 222
13170.62 226
13171.70 224
13172.78 241
13173.87 233
13174.95 230
13176.04 215
13177.12 218
13178.21 207
13179.29 200
13180.37 223
13181.46 217
13182.54 219
13183.63 231
13184.71 238
13185.80 212
13186.88 256
13187.97 244
13189.05 255
13190.14 233
13191.22 233
13192.31 236
13193.39 226
13194.48 245
13195.56 243
13196.65 233
13197.73 209
13198.82 229
13199.90 222
13200.99 217
13202.07 225
13203.16 206
13204.24 223
13205.33 242
13206.41 208
13207.50 225
13208.58 212
13209.67 219
13210.76 247
13211.84 195
13212.93 191
13214.01 270
13215.10 255
13216.19 254
13217.27 257
13218.36 217
13219.44 240
13220.53 249
13221.62 272
13222.70 264
13223.79 258
13224.87 244
13225.96 208
13227.05 208
13228.13 232
13229.22 257
13230.31 218
13231.39 162
13232.48 225
13233.57 266
13234.65 242
13235.74 217
13236.83 229
13237.91 244
13239.00 259
13240.09 239
13241.17 219
13242.26 220
13243.35 263
13244.43 259
13245.52 254
13246.61 289
13247.70 251
13248.78 254
13249.87 247
13250.96 243
13252.05 259
13253.13 269
13254.22 267
13255.31 248
13256.39 283
13257.48 248
13258.57 261
13259.66 240
13260.75 254
13261.83 257
13262.92 261
13264.01 272
13265.10 269
13266.19 274
13267.27 253
13268.36 255
13269.45 255
13270.54 275
13271.63 266
13272.71 268
13273.80 278
13274.89 276
13275.98 262
13277.07 306
13278.16 283
13279.24 294
13280.33 266
13281.42 276
13282.51 283
13283.60 287
13284.69 308
13285.78 301
13286.86 270
13287.95 287
13289.04 291
13290.13 263
13291.22 265
13292.31 267
13293.40 298
13294.49 329
13295.58 316
13296.67 256
13297.76 279
13298.84 307
13299.93 345
13301.02 361
13302.11 291
13303.20 291
13304.29 332
13305.38 364
13306.47 348
13307.56 334
13308.65 311
13309.74 357
13310.83 341
13311.92 343
13313.01 360
13314.10 359
13315.19 365
13316.28 330
13317.37 353
13318.46 334
13319.55 332
13320.64 303
13321.73 328
13322.82 330
13323.91 349
13325.00 335
13326.09 324
13327.18 350
13328.27 310
13329.36 377
13330.45 351
13331.54 335
13332.64 301
13333.73 334
13334.82 345
13335.91 317
13337.00 331
13338.09 302
13339.18 331
13340.27 373
13341.36 383
13342.45 337
13343.54 361
13344.64 313
13345.73 361
13346.82 328
13347.91 346
13349.00 367
13350.09 380
13351.18 337
13352.28 344
13353.37 337
13354.46 395
13355.55 349
13356.64 380
13357.73 388
13358.83 383
13359.92 377
13361.01 410
13362.10 428
13363.19 427
13364.29 462
13365.38 431
13366.47 422
13367.56 392
13368.65 472
13369.75 461
13370.84 448
13371.93 456
13373.02 398
13374.12 371
13375.21 363
13376.30 396
13377.39 307
13378.49 340
13379.58 348
13380.67 350
13381.76 378
13382.86 354
13383.95 384
13385.04 388
13386.13 327
13387.23 325
13388.32 333
13389.41 311
13390.51 275
13391.60 291
13392.69 315
13393.79 359
13394.88 298
13395.97 346
13397.07 375
13398.16 356
13399.25 271
13400.35 271
13401.44 325
13402.53 345
13403.63 320
13404.72 293
13405.81 309
13406.91 298
13408.00 309
13409.10 314
13410.19 316
13411.28 333
13412.38 333
13413.47 374
13414.57 339
13415.66 284
13416.75 293
13417.85 280
13418.94 314
13420.04 294
13421.13 296
13422.22 321
13423.32 336
13424.41 314
13425.51 309
13426.60 268
13427.70 310
13428.79 289
13429.89 318
13430.98 307
13432.08 323
13433.17 348
13434.27 360
13435.36 347
13436.46 311
13437.55 333
13438.65 309
13439.74 338
13440.84 339
13441.93 318
13443.03 346
13444.12 368
13445.22 304
13446.31 335
13447.41 319
13448.50 323
13449.60 374
13450.69 355
13451.79 330
13452.89 350
13453.98 325
13455.08 371
13456.17 328
13457.27 369
13458.36 372
13459.46 388
13460.56 373
13461.65 388
13462.75 357
13463.84 380
13464.94 366
13466.04 414
13467.13 359
13468.23 352
13469.32 384
13470.42 414
13471.52 379
13472.61 374
13473.71 379
13474.81 386
13475.90 417
13477.00 442
13478.10 355
13479.19 348
13480.29 377
13481.39 366
13482.48 406
13483.58 449
13484.68 407
13485.77 407
13486.87 423
13487.97 391
13489.07 352
13490.16 422
13491.26 437
13492.36 420
13493.45 394
13494.55 383
13495.65 459
13496.75 477
13497.84 483
13498.94 460
13500.04 437
13501.14 502
13502.23 533
13503.33 508
13504.43 563
13505.53 439
13506.63 461
13507.72 468
13508.82 464
13509.92 407
13511.02 404
13512.12 422
13513.21 386
13514.31 371
13515.41 366
13516.51 351
13517.61 397
13518.70 402
13519.80 383
13520.90 387
13522.00 376
13523.10 370
13524.20 365
13525.30 332
13526.39 371
13527.49 353
13528.59 379
13529.69 377
13530.79 334
13531.89 313
13532.99 328
13534.09 340
13535.18 317
13536.28 328
13537.38 367
13538.48 331
13539.58 311
13540.68 335
13541.78 304
13542.88 316
13543.98 338
13545.08 345
13546.18 315
13547.28 296
13548.38 329
13549.48 301
13550.57 322
13551.67 308
13552.77 339
13553.87 310
13554.97 292
13556.07 287
13557.17 332
13558.27 279
13559.37 306
13560.47 298
13561.57 257
13562.67 277
13563.77 296
13564.87 285
13565.97 292
13567.07 289
13568.17 283
13569.28 270
13570.38 342
13571.48 312
13572.58 330
13573.68 337
13574.78 269
13575.88 279
13576.98 298
13578.08 292
13579.18 282
13580.28 323
13581.38 278
13582.48 258
13583.58 284
13584.69 286
13585.79 254
13586.89 270
13587.99 329
13589.09 302
13590.19 311
13591.29 312
13592.39 308
13593.49 311
13594.60 315
13595.70 313
13596.80 314
13597.90 293
13599.00 282
13600.10 305
13601.21 309
13602.31 301
13603.41 307
13604.51 310
13605.61 323
13606.71 308
13607.82 281
13608.92 257
13610.02 321
13611.12 329
13612.22 330
13613.33 294
13614.43 336
13615.53 282
13616.63 314
13617.74 296
13618.84 253
13619.94 302
13621.04 365
13622.15 350
13623.25 308
13624.35 244
13625.45 298
13626.56 289
13627.66 284
13628.76 300
13629.86 308
13630.97 291
13632.07 323
13633.17 358
13634.28 297
13635.38 264
13636.48 282
13637.59 315
13638.69 316
13639.79 307
13640.90 293
13642.00 322
13643.10 340
13644.21 289
13645.31 281
13646.41 296
13647.52 335
13648.62 309
13649.72 267
13650.83 283
13651.93 282
13653.03 301
13654.14 297
13655.24 253
13656.35 265
13657.45 290
13658.55 332
13659.66 324
13660.76 279
13661.87 291
13662.97 316
13664.07 323
13665.18 296
13666.28 258
13667.39 277
13668.49 311
13669.60 340
13670.70 322
13671.81 291
13672.91 297
13674.01 285
13675.12 300
13676.22 279
13677.33 276
13678.43 322
13679.54 317
13680.64 311
13681.75 292
13682.85 300
13683.96 311
13685.06 290
13686.17 295
13687.27 244
13688.38 288
13689.48 298
13690.59 297
13691.69 297
13692.80 262
13693.91 256
13695.01 304
13696.12 319
13697.22 311
13698.33 280
13699.43 326
13700.54 306
13701.64 322
13702.75 265
13703.86 308
13704.96 344
13706.07 289
13707.17 282
13708.28 281
13709.39 302
13710.49 333
13711.60 361
13712.70 344
13713.81 305
13714.92 297
13716.02 299
13717.13 337
13718.24 285
13719.34 295
13720.45 341
13721.56 348
13722.66 385
13723.77 318
13724.88 342
13725.98 368
13727.09 377
13728.20 373
13729.30 344
13730.41 336
13731.52 356
13732.62 383
13733.73 391
13734.84 373
13735.94 386
13737.05 388
13738.16 389
13739.27 377
13740.37 330
13741.48 334
13742.59 377
13743.70 392
13744.80 378
13745.91 369
13747.02 356
13748.13 366
13749.23 402
13750.34 430
13751.45 423
13752.56 453
13753.67 426
13754.77 440
13755.88 430
13756.99 440
13758.10 458
13759.21 437
13760.31 490
13761.42 484
13762.53 471
13763.64 500
13764.75 540
13765.85 559
13766.96 564
13768.07 579
13769.18 669
13770.29 654
13771.40 703
13772.51 692
13773.61 677
13774.72 685
13775.83 704
13776.94 693
13778.05 660
13779.16 589
13780.27 536
13781.38 539
13782.48 509
13783.59 492
13784.70 458
13785.81 427
13786.92 406
13788.03 359
13789.14 400
13790.25 420
13791.36 397
13792.47 378
13793.58 385
13794.69 398
13795.80 396
13796.91 403
13798.02 385
13799.13 367
13800.24 344
13801.35 360
13802.45 380
13803.56 376
13804.67 374
13805.78 356
13806.89 362
13808.00 336
13809.11 344
13810.22 327
13811.34 324
13812.45 326
13813.56 334
13814.67 353
13815.78 276
13816.89 297
13818.00 312
13819.11 307
13820.22 304
13821.33 305
13822.44 307
13823.55 310
13824.66 310
13825.77 310
13826.88 305
13827.99 299
13829.10 290
13830.22 276
13831.33 316
13832.44 328
13833.55 310
13834.66 348
13835.77 310
13836.88 336
13837.99 285
13839.10 284
13840.22 310
13841.33 306
13842.44 312
13843.55 306
13844.66 281
13845.77 324
13846.88 290
13848.00 340
13849.11 335
13850.22 313
13851.33 299
13852.44 302
13853.56 345
13854.67 344
13855.78 337
13856.89 305
13858.00 330
13859.12 347
13860.23 304
13861.34 310
13862.45 316
13863.56 313
13864.68 334
13865.79 338
13866.90 328
13868.01 330
13869.13 301
13870.24 303
13871.35 303
13872.46 362
13873.58 355
13874.69 350
13875.80 301
13876.91 317
13878.03 331
13879.14 284
13880.25 302
13881.37 340
13882.48 291
13883.59 314
13884.71 285
13885.82 307
13886.93 326
13888.05 324
13889.16 320
13890.27 343
13891.39 357
13892.50 386
13893.61 346
13894.73 342
13895.84 388
13896.95 322
13898.07 275
13899.18 368
13900.29 377
13901.41 343
13902.52 336
13903.64 323
13904.75 315
13905.86 329
13906.98 312
13908.09 287
13909.21 301
13910.32 255
13911.43 282
13912.55 256
13913.66 280
13914.78 317
13915.89 322
13917.01 325
13918.12 263
13919.24 303
13920.35 316
13921.46 266
13922.58 243
13923.69 290
13924.81 289
13925.92 324
13927.04 330
13928.15 305
13929.27 298
13930.38 276
13931.50 265
13932.61 294
13933.73 261
13934.84 255
13935.96 305
13937.07 287
13938.19 252
13939.30 245
13940.42 276
13941.54 286
13942.65 292
13943.77 267
13944.88 295
13946.00 267
13947.11 270
13948.23 270
13949.34 287
13950.46 304
13951.58 266
13952.69 289
13953.81 285
13954.92 281
13956.04 285
13957.16 319
13958.27 298
13959.39 271
13960.50 246
13961.62 238
13962.74 277
13963.85 271
13964.97 241
13966.09 232
13967.20 242
13968.32 235
13969.44 287
13970.55 256
13971.67 276
13972.79 271
13973.90 259
13975.02 296
13976.14 256
13977.25 277
13978.37 276
13979.49 295
13980.60 233
13981.72 276
13982.84 250
13983.95 251
13985.07 218
13986.19 224
13987.31 244
13988.42 255
13989.54 240
13990.66 232
13991.78 281
13992.89 274
13994.01 267
13995.13 276
13996.25 255
13997.36 264
13998.48 287
13999.60 272
14000.72 315
14001.83 253
14002.95 263
14004.07 301
14005.19 306
14006.31 252
14007.42 248
14008.54 248
14009.66 226
14010.78 265
14011.90 228
14013.02 216
14014.13 237
14015.25 249
14016.37 272
14017.49 245
14018.61 252
14019.73 258
14020.84 268
14021.96 258
14023.08 260
14024.20 258
14025.32 230
14026.44 281
14027.56 250
14028.68 269
14029.80 274
14030.91 271
14032.03 243
14033.15 242
14034.27 227
14035.39 263
14036.51 239
14037.63 290
14038.75 245
14039.87 262
14040.99 237
14042.11 269
14043.23 284
14044.35 274
14045.47 248
14046.58 273
14047.70 271
14048.82 310
14049.94 281
14051.06 305
14052.18 287
14053.30 293
14054.42 305
14055.54 269
14056.66 303
14057.78 289
14058.90 294
14060.02 250
14061.14 252
14062.26 264
14063.38 284
14064.51 276
14065.63 313
14066.75 297
14067.87 293
14068.99 343
14070.11 319
14071.23 297
14072.35 309
14073.47 330
14074.59 342
14075.71 308
14076.83 298
14077.95 320
14079.07 306
14080.19 313
14081.32 328
14082.44 326
14083.56 345
14084.68 346
14085.80 363
14086.92 376
14088.04 334
14089.16 353
14090.29 360
14091.41 345
14092.53 367
14093.65 417
14094.77 412
14095.89 407
14097.01 427
14098.14 433
14099.26 427
14100.38 392
14101.50 385
14102.62 390
14103.75 394
14104.87 422
14105.99 354
14107.11 334
14108.23 378
14109.36 362
14110.48 310
14111.60 328
14112.72 296
14113.84 302
14114.97 311
14116.09 306
14117.21 268
14118.33 299
14119.46 342
14120.58 303
14121.70 298
14122.82 274
14123.95 291
14125.07 253
14126.19 274
14127.32 262
14128.44 248
14129.56 259
14130.68 299
14131.81 273
14132.93 285
14134.05 267
14135.18 230
14136.30 268
14137.42 258
14138.55 319
14139.67 258
14140.79 243
14141.92 281
14143.04 263
14144.16 273
14145.29 266
14146.41 243
14147.54 287
14148.66 253
14149.78 266
14150.91 259
14152.03 244
14153.15 253
14154.28 249
14155.40 257
14156.53 283
14157.65 255
14158.77 260
14159.90 213
14161.02 237
14162.15 244
14163.27 222
14164.40 217
14165.52 237
14166.64 255
14167.77 233
14168.89 246
14170.02 224
14171.14 219
14172.27 240
14173.39 264
14174.52 236
14175.64 238
14176.77 239
14177.89 231
14179.02 251
14180.14 229
14181.27 211
14182.39 233
14183.52 221
14184.64 228
14185.77 218
14186.89 254
14188.02 258
14189.14 269
14190.27 256
14191.39 248
14192.52 242
14193.64 209
14194.77 221
14195.90 230
14197.02 254
14198.15 255
14199.27 265
14200.40 260
14201.52 223
14202.65 268
14203.78 239
14204.90 264
14206.03 267
14207.15 217
14208.28 241
14209.41 248
14210.53 221
14211.66 214
14212.78 222
14213.91 233
14215.04 225
14216.16 233
14217.29 246
14218.42 219
14219.54 227
14220.67 208
14221.80 213
14222.92 232
14224.05 235
14225.18 235
14226.30 203
14227.43 218
14228.56 209
14229.68 218
14230.81 231
14231.94 223
14233.06 247
14234.19 207
14235.32 209
14236.45 208
14237.57 208
14238.70 196
14239.83 242
14240.96 232
14242.08 213
14243.21 196
14244.34 217
14245.47 200
14246.59 240
14247.72 219
14248.85 194
14249.98 184
14251.10 191
14252.23 209
14253.36 185
14254.49 225
14255.62 206
14256.74 216
14257.87 213
14259.00 210
14260.13 203
14261.26 215
14262.38 206
14263.51 217
14264.64 222
14265.77 229
14266.90 209
14268.03 217
14269.15 199
14270.28 203
14271.41 200
14272.54 213
14273.67 202
14274.80 230
14275.93 235
14277.06 188
14278.18 208
14279.31 203
14280.44 191
14281.57 197
14282.70 200
14283.83 188
14284.96 194
14286.09 204
14287.22 237
14288.35 226
14289.48 213
14290.60 199
14291.73 180
14292.86 166
14293.99 174
14295.12 183
14296.25 187
14297.38 177
14298.51 208
14299.64 185
14300.77 167
14301.90 185
14303.03 199
14304.16 206
14305.29 185
14306.42 210
14307.55 218
14308.68 182
14309.81 189
14310.94 185
14312.07 170
14313.20 176
14314.33 181
14315.46 199
14316.59 179
14317.72 168
14318.85 171
14319.98 160
14321.11 183
14322.24 194
14323.38 178
14324.51 190
14325.64 214
14326.77 229
14327.90 183
14329.03 168
14330.16 157
14331.29 188
14332.42 180
14333.55 166
14334.68 176
14335.82 191
14336.95 177
14338.08 177
14339.21 156
14340.34 170
14341.47 187
14342.60 166
14343.73 173
14344.87 162
14346.00 144
14347.13 167
14348.26 166
14349.39 169
14350.52 204
14351.66 204
14352.79 187
14353.92 148
14355.05 147
14356.18 184
14357.32 166
14358.45 158
14359.58 167
14360.71 161
14361.84 173
14362.98 165
14364.11 198
14365.24 160
14366.37 156
14367.51 161
14368.64 224
14369.77 159
14370.90 175
14372.04 160
14373.17 177
14374.30 184
14375.43 184
14376.57 149
14377.70 162
14378.83 172
14379.97 170
14381.10 132
14382.23 172
14383.36 184
14384.50 193
14385.63 166
14386.76 184
14387.90 151
14389.03 179
14390.16 162
14391.30 206
14392.43 178
14393.56 139
14394.70 208
14395.83 181
14396.96 176
14398.10 181
14399.23 208
14400.37 179
14401.50 190
14402.63 176
14403.77 218
14404.90 186
14406.03 169
14407.17 180
14408.30 193
14409.44 193
14410.57 145
14411.70 204
14412.84 206
14413.97 198
14415.11 147
14416.24 178
14417.38 163
14418.51 165
14419.64 173
14420.78 164
14421.91 237
14423.05 169
14424.18 150
14425.32 173
14426.45 138
14427.59 184
14428.72 202
14429.86 155
14430.99 164
14432.13 165
14433.26 190
14434.40 180
14435.53 207
14436.67 155
14437.80 146
14438.94 196
14440.07 159
14441.21 165
14442.34 172
14443.48 164
14444.61 159
14445.75 160
14446.89 169
14448.02 184
14449.16 167
14450.29 172
14451.43 181
14452.56 186
14453.70 174
14454.84 185
14455.97 168
14457.11 170
14458.24 169
14459.38 169
14460.52 172
14461.65 139
14462.79 163
14463.92 151
14465.06 140
14466.20 172
14467.33 157
14468.47 146
14469.61 193
14470.74 190
14471.88 173
14473.02 155
14474.15 161
14475.29 180
14476.43 193
14477.56 204
14478.70 167
14479.84 156
14480.97 175
14482.11 193
14483.25 192
14484.38 134
14485.52 177
14486.66 179
14487.79 188
14488.93 182
14490.07 213
14491.21 186
14492.34 167
14493.48 181
14494.62 196
14495.76 201
14496.89 196
14498.03 205
14499.17 204
14500.31 208
14501.44 188
14502.58 215
14503.72 193
14504.86 197
14506.00 199
14507.13 194
14508.27 220
14509.41 192
14510.55 198
14511.69 196
14512.82 193
14513.96 224
14515.10 208
14516.24 204
14517.38 200
14518.51 208
14519.65 189
14520.79 221
14521.93 237
14523.07 218
14524.21 207
14525.35 215
14526.48 210
14527.62 239
14528.76 214
14529.90 219
14531.04 218
14532.18 181
14533.32 207
14534.46 180
14535.60 196
14536.73 209
14537.87 217
14539.01 203
14540.15 186
14541.29 154
14542.43 198
14543.57 215
14544.71 219
14545.85 183
14546.99 199
14548.13 220
14549.27 227
14550.41 206
14551.55 198
14552.69 219
14553.83 193
14554.97 192
14556.11 201
14557.25 204
14558.39 229
14559.53 235
14560.67 236
14561.81 218
14562.95 206
14564.09 196
14565.23 227
14566.37 236
14567.51 227
14568.65 241
14569.79 226
14570.93 224
14572.07 216
14573.21 222
14574.35 205
14575.49 194
14576.63 221
14577.77 229
14578.91 226
14580.05 221
14581.19 203
14582.33 227
14583.48 250
14584.62 212
14585.76 203
14586.90 233
14588.04 233
14589.18 221
14590.32 255
14591.46 221
14592.60 253
14593.75 235
14594.89 234
14596.03 262
14597.17 253
14598.31 260
14599.45 248
14600.59 225
14601.74 263
14602.88 248
14604.02 237
14605.16 252
14606.30 245
14607.44 255
14608.59 259
14609.73 227
14610.87 241
14612.01 232
14613.15 240
14614.30 263
14615.44 246
14616.58 254
14617.72 281
14618.87 299
14620.01 244
14621.15 275
14622.29 357
14623.44 302
14624.58 298
14625.72 305
14626.86 300
14628.01 300
14629.15 339
14630.29 306
14631.43 346
14632.58 350
14633.72 379
14634.86 340
14636.01 329
14637.15 323
14638.29 316
14639.44 301
14640.58 320
14641.72 280
14642.86 279
14644.01 277
14645.15 268
14646.29 291
14647.44 253
14648.58 262
14649.73 236
14650.87 237
14652.01 229
14653.16 256
14654.30 213
14655.44 239
14656.59 238
14657.73 227
14658.87 252
14660.02 244
14661.16 227
14662.31 211
14663.45 201
14664.59 229
14665.74 230
14666.88 236
14668.03 190
14669.17 208
14670.32 250
14671.46 212
14672.60 215
14673.75 234
14674.89 227
14676.04 207
14677.18 188
14678.33 178
14679.47 172
14680.62 195
14681.76 179
14682.91 199
14684.05 204
14685.20 184
14686.34 180
14687.49 190
14688.63 161
14689.78 173
14690.92 169
14692.07 189
14693.21 176
14694.36 182
14695.50 173
14696.65 164
14697.79 162
14698.94 152
14700.08 199
14701.23 163
14702.38 181
14703.52 199
14704.67 177
14705.81 161
14706.96 179
14708.10 196
14709.25 200
14710.40 137
14711.54 173
14712.69 186
14713.83 161
14714.98 155
14716.13 141
14717.27 168
14718.42 184
14719.56 159
14720.71 189
14721.86 171
14723.00 193
14724.15 156
14725.30 170
14726.44 189
14727.59 188
14728.74 178
14729.88 164
14731.03 159
14732.18 194
14733.32 180
14734.47 200
14735.62 238
14736.76 161
14737.91 141
14739.06 196
14740.20 193
14741.35 186
14742.50 157
14743.65 161
14744.79 168
14745.94 186
14747.09 157
14748.23 166
14749.38 187
14750.53 168
14751.68 209
14752.82 171
14753.97 177
14755.12 152
14756.27 162
14757.42 169
14758.56 185
14759.71 133
14760.86 163
14762.01 156
14763.15 159
14764.30 137
14765.45 152
14766.60 164
14767.75 159
14768.90 170
14770.04 176
14771.19 164
14772.34 188
14773.49 186
14774.64 189
14775.79 179
14776.93 165
14778.08 158
14779.23 145
14780.38 160
14781.53 144
14782.68 141
14783.83 163
14784.97 203
14786.12 183
14787.27 151
14788.42 153
14789.57 136
14790.72 154
14791.87 134
14793.02 163
14794.17 183
14795.32 168
14796.46 142
14797.61 169
14798.76 150
14799.91 177
14801.06 154
14802.21 149
14803.36 148
14804.51 119
14805.66 161
14806.81 150
14807.96 174
14809.11 135
14810.26 159
14811.41 164
14812.56 176
14813.71 164
14814.86 162
14816.01 116
14817.16 111
14818.31 156
14819.46 114
14820.61 125
14821.76 145
14822.91 150
14824.06 186
14825.21 151
14826.36 160
14827.51 156
14828.66 140
14829.81 135
14830.96 98
14832.11 136
14833.26 164
14834.42 158
14835.57 126
14836.72 119
14837.87 140
14839.02 155
14840.17 119
14841.32 128
14842.47 143
14843.62 150
14844.77 127
14845.92 132
14847.08 116
14848.23 141
14849.38 152
14850.53 122
14851.68 139
14852.83 151
14853.98 143
14855.14 130
14856.29 132
14857.44 141
14858.59 156
14859.74 131
14860.89 118
14862.05 127
14863.20 174
14864.35 169
14865.50 113
14866.65 96
14867.81 103
14868.96 146
14870.11 138
14871.26 111
14872.41 120
14873.57 144
14874.72 162
14875.87 138
14877.02 135
14878.18 137
14879.33 128
14880.48 116
14881.63 109
14882.79 135
14883.94 133
14885.09 128
14886.24 120
14887.40 144
14888.55 143
14889.70 140
14890.86 141
14892.01 130
14893.16 139
14894.31 124
14895.47 148
14896.62 139
14897.77 128
14898.93 120
14900.08 137
14901.23 141
14902.39 125
14903.54 146
14904.69 137
14905.85 134
14907.00 152
14908.16 151
14909.31 149
14910.46 143
14911.62 160
14912.77 157
14913.92 149
14915.08 161
14916.23 152
14917.39 146
14918.54 124
14919.69 137
14920.85 134
14922.00 126
14923.16 141
14924.31 159
14925.46 139
14926.62 142
14927.77 149
14928.93 149
14930.08 125
14931.24 135
14932.39 106
14933.55 129
14934.70 117
14935.85 149
14937.01 156
14938.16 123
14939.32 137
14940.47 138
14941.63 123
14942.78 141
14943.94 156
14945.09 144
14946.25 139
14947.40 118
14948.56 139
14949.71 122
14950.87 147
14952.03 169
14953.18 160
14954.34 158
14955.49 134
14956.65 136
14957.80 132
14958.96 157
14960.11 136
14961.27 125
14962.42 116
14963.58 130
14964.74 134
14965.89 134
14967.05 152
14968.20 146
14969.36 131
14970.52 146
14971.67 141
14972.83 135
14973.98 121
14975.14 127
14976.30 136
14977.45 125
14978.61 119
14979.77 119
14980.92 148
14982.08 172
14983.24 135
14984.39 139
14985.55 105
14986.70 138
14987.86 147
14989.02 159
14990.18 128
14991.33 129
14992.49 150
14993.65 132
14994.80 150
14995.96 151
14997.12 117
14998.27 127
14999.43 151
15000.59 124
15001.75 137
15002.90 111
15004.06 137
15005.22 101
15006.37 119
15007.53 101
15008.69 113
15009.85 154
15011.00 156
15012.16 137
15013.32 134
15014.48 108
15015.64 127
15016.79 115
15017.95 107
15019.11 118
15020.27 103
15021.43 109
15022.58 122
15023.74 111
15024.90 102
15026.06 124
15027.22 121
15028.37 108
15029.53 121
15030.69 125
15031.85 109
15033.01 117
15034.17 122
15035.32 125
15036.48 118
15037.64 137
15038.80 140
15039.96 138
15041.12 127
15042.28 98
15043.44 143
15044.59 161
15045.75 132
15046.91 119
15048.07 116
15049.23 142
15050.39 123
15051.55 106
15052.71 98
15053.87 130
15055.03 152
15056.19 137
15057.35 117
15058.50 122
15059.66 120
15060.82 131
15061.98 129
15063.14 133
15064.30 118
15065.46 142
15066.62 140
15067.78 134
15068.94 105
15070.10 95
15071.26 127
15072.42 109
15073.58 108
15074.74 122
15075.90 114
15077.06 129
15078.22 152
15079.38 106
15080.54 102
15081.70 129
15082.86 139
15084.02 127
15085.18 114
15086.34 126
15087.50 130
15088.67 134
15089.83 145
15090.99 137
15092.15 137
15093.31 130
15094.47 121
15095.63 117
15096.79 128
15097.95 138
15099.11 130
15100.27 162
15101.43 134
15102.60 125
15103.76 105
15104.92 133
15106.08 140
15107.24 112
15108.40 133
15109.56 117
15110.72 129
15111.89 110
15113.05 108
15114.21 137
15115.37 115
15116.53 133
15117.69 145
15118.86 122
15120.02 95
15121.18 124
15122.34 144
15123.50 135
15124.67 128
15125.83 117
15126.99 145
15128.15 109
15129.31 116
15130.48 120
15131.64 124
15132.80 128
15133.96 106
15135.13 119
15136.29 114
15137.45 119
15138.61 110
15139.78 140
15140.94 142
15142.10 118
15143.26 131
15144.43 149
15145.59 126
15146.75 106
15147.91 129
15149.08 140
15150.24 154
15151.40 143
15152.57 108
15153.73 118
15154.89 159
15156.06 146
15157.22 112
15158.38 123
15159.55 160
15160.71 175
15161.87 124
15163.04 128
15164.20 136
15165.36 156
15166.53 130
15167.69 137
15168.85 134
15170.02 125
15171.18 122
15172.35 158
15173.51 141
15174.67 120
15175.84 137
15177.00 147
15178.17 131
15179.33 124
15180.49 163
15181.66 156
15182.82 135
15183.99 152
15185.15 119
15186.31 149
15187.48 143
15188.64 150
15189.81 141
15190.97 127
15192.14 130
15193.30 139
15194.47 120
15195.63 132
15196.80 182
15197.96 131
15199.13 131
15200.29 126
15201.46 149
15202.62 154
15203.79 126
15204.95 128
15206.12 127
15207.28 127
15208.45 147
15209.61 147
15210.78 117
15211.94 111
15213.11 131
15214.27 157
15215.44 109
15216.60 123
15217.77 144
15218.93 144
15220.10 129
15221.27 148
15222.43 138
15223.60 141
15224.76 107
15225.93 159
15227.10 161
15228.26 124
15229.43 140
15230.59 161
15231.76 151
15232.93 110
15234.09 116
15235.26 166
15236.42 140
15237.59 136
15238.76 134
15239.92 149
15241.09 138
15242.26 120
15243.42 129
15244.59 140
15245.76 147
15246.92 141
15248.09 105
15249.26 108
15250.42 135
15251.59 161
15252.76 136
15253.92 120
15255.09 129
15256.26 132
15257.43 143
15258.59 150
15259.76 134
15260.93 120
15262.09 114
15263.26 136
15264.43 151
15265.60 129
15266.76 118
15267.93 130
15269.10 148
15270.27 126
15271.43 124
15272.60 144
15273.77 117
15274.94 125
15276.10 141
15277.27 148
15278.44 139
15279.61 150
15280.78 142
15281.94 107
15283.11 136
15284.28 134
15285.45 143
15286.62 116
15287.79 136
15288.95 152
15290.12 152
15291.29 129
15292.46 134
15293.63 161
15294.80 127
15295.96 135
15297.13 132
15298.30 120
15299.47 144
15300.64 125
15301.81 125
15302.98 121
15304.15 119
15305.31 123
15306.48 125
15307.65 106
15308.82 118
15309.99 109
15311.16 122
15312.33 129
15313.50 135
15314.67 137
15315.84 133
15317.01 125
15318.18 132
15319.34 129
15320.51 113
15321.68 132
15322.85 120
15324.02 120
15325.19 142
15326.36 124
15327.53 133
15328.70 167
15329.87 123
15331.04 148
15332.21 115
15333.38 115
15334.55 128
15335.72 126
15336.89 149
15338.06 110
15339.23 133
15340.40 127
15341.57 151
15342.74 133
15343.91 109
15345.08 117
15346.26 117
15347.43 115
15348.60 107
15349.77 123
15350.94 159
15352.11 129
15353.28 139
15354.45 146
15355.62 151
15356.79 160
15357.96 115
15359.13 138
15360.30 134
15361.48 122
15362.65 152
15363.82 126
15364.99 117
15366.16 131
15367.33 111
15368.50 125
15369.67 119
15370.85 104
15372.02 116
15373.19 128
15374.36 154
15375.53 129
15376.70 101
15377.88 128
15379.05 139
15380.22 130
15381.39 124
15382.56 125
15383.73 123
15384.91 140
15386.08 149
15387.25 126
15388.42 125
15389.59 118
15390.77 122
15391.94 114
15393.11 119
15394.28 115
15395.46 123
15396.63 115
15397.80 126
15398.97 124
15400.15 119
15401.32 126
15402.49 103
15403.66 126
15404.84 111
15406.01 130
15407.18 129
15408.36 101
15409.53 103
15410.70 123
15411.87 106
15413.05 89
15414.22 113
15415.39 119
15416.57 129
15417.74 107
15418.91 120
15420.09 144
15421.26 139
15422.43 118
15423.61 126
15424.78 119
15425.95 134
15427.13 141
15428.30 123
15429.47 123
15430.65 133
15431.82 103
15433.00 106
15434.17 106
15435.34 130
15436.52 145
15437.69 123
15438.87 104
15440.04 128
15441.21 123
15442.39 117
15443.56 143
15444.74 115
15445.91 126
15447.09 113
15448.26 130
15449.43 113
15450.61 101
15451.78 108
15452.96 117
15454.13 112
15455.31 133
15456.48 110
15457.66 120
15458.83 112
15460.01 110
15461.18 126
15462.36 114
15463.53 102
15464.71 117
15465.88 135
15467.06 123
15468.23 121
15469.41 108
15470.58 116
15471.76 102
15472.93 118
15474.11 111
15475.28 121
15476.46 124
15477.63 143
15478.81 122
15479.99 118
15481.16 136
15482.34 118
15483.51 90
15484.69 150
15485.86 120
15487.04 110
15488.22 132
15489.39 134
15490.57 141
15491.74 109
15492.92 114
15494.10 115
15495.27 122
15496.45 138
15497.62 129
15498.80 123
15499.98 109
15501.15 114
15502.33 131
15503.51 118
15504.68 132
15505.86 121
15507.04 110
15508.21 98
15509.39 120
15510.57 117
15511.74 146
15512.92 105
15514.10 107
15515.27 123
15516.45 120
15517.63 121
15518.81 119
15519.98 121
15521.16 137
15522.34 140
15523.51 112
15524.69 124
15525.87 114
15527.05 100
15528.22 136
15529.40 117
15530.58 105
15531.76 142
15532.93 133
15534.11 111
15535.29 113
15536.47 125
15537.64 109
15538.82 146
15540.00 119
15541.18 104
15542.36 145
15543.53 133
15544.71 115
15545.89 118
15547.07 143
15548.25 126
15549.43 136
15550.60 110
15551.78 100
15552.96 126
15554.14 119
15555.32 101
15556.50 122
15557.67 130
15558.85 170
15560.03 129
15561.21 113
15562.39 105
15563.57 120
15564.75 106
15565.93 122
15567.10 126
15568.28 121
15569.46 148
15570.64 140
15571.82 141
15573.00 145
15574.18 152
15575.36 132
15576.54 125
15577.72 139
15578.90 124
15580.08 140
15581.26 148
15582.43 133
15583.61 118
15584.79 132
15585.97 138
15587.15 147
15588.33 148
15589.51 121
15590.69 119
15591.87 151
15593.05 173
15594.23 143
15595.41 142
15596.59 131
15597.77 141
15598.95 140
15600.13 118
15601.31 137
15602.49 144
15603.67 128
15604.85 127
15606.03 156
15607.21 147
15608.40 124
15609.58 128
15610.76 159
15611.94 166
15613.12 154
15614.30 152
15615.48 165
15616.66 158
15617.84 172
15619.02 173
15620.20 154
15621.38 169
15622.56 163
15623.75 142
15624.93 144
15626.11 135
15627.29 164
15628.47 168
15629.65 152
15630.83 153
15632.01 151
15633.20 160
15634.38 151
15635.56 163
15636.74 155
15637.92 158
15639.10 173
15640.29 185
15641.47 155
15642.65 180
15643.83 191
15645.01 155
15646.19 195
15647.38 184
15648.56 183
15649.74 153
15650.92 148
15652.10 150
15653.29 162
15654.47 161
15655.65 160
15656.83 151
15658.02 188
15659.20 179
15660.38 166
15661.56 159
15662.75 181
15663.93 162
15665.11 191
15666.29 176
15667.48 188
15668.66 155
15669.84 159
15671.03 196
15672.21 195
15673.39 177
15674.57 197
15675.76 170
15676.94 148
15678.12 149
15679.31 150
15680.49 165
15681.67 203
15682.86 171
15684.04 193
15685.22 171
15686.41 201
15687.59 210
15688.77 169
15689.96 168
15691.14 178
15692.32 176
15693.51 178
15694.69 178
15695.88 173
15697.06 195
15698.24 182
15699.43 194
15700.61 172
15701.80 163
15702.98 169
15704.16 166
15705.35 154
15706.53 145
15707.72 175
15708.90 181
15710.09 164
15711.27 163
15712.45 167
15713.64 163
15714.82 193
15716.01 172
15717.19 181
15718.38 199
15719.56 184
15720.75 194
15721.93 179
15723.12 191
15724.30 193
15725.49 165
15726.67 178
15727.86 171
15729.04 177
15730.23 203
15731.41 187
15732.60 190
15733.78 177
15734.97 193
15736.15 210
15737.34 158
15738.52 184
15739.71 200
15740.89 192
15742.08 160
15743.27 199
15744.45 194
15745.64 181
15746.82 194
15748.01 213
15749.19 186
15750.38 194
15751.57 203
15752.75 191
15753.94 191
15755.12 163
15756.31 184
15757.50 198
15758.68 173
15759.87 191
15761.05 185
15762.24 190
15763.43 186
15764.61 188
15765.80 156
15766.99 193
15768.17 187
15769.36 159
15770.55 172
15771.73 179
15772.92 172
15774.11 176
15775.29 167
15776.48 180
15777.67 176
15778.85 175
15780.04 175
15781.23 177
15782.42 157
15783.60 163
15784.79 189
15785.98 151
15787.16 192
15788.35 190
15789.54 155
15790.73 150
15791.91 175
15793.10 159
15794.29 145
15795.48 142
15796.66 149
15797.85 172
15799.04 164
15800.23 169
15801.41 168
15802.60 153
15803.79 158
15804.98 161
15806.17 147
15807.35 152
15808.54 142
15809.73 144
15810.92 152
15812.11 152
15813.30 143
15814.48 135
15815.67 143
15816.86 159
15818.05 158
15819.24 135
15820.43 137
15821.61 159
15822.80 148
15823.99 110
15825.18 158
15826.37 161
15827.56 155
15828.75 138
15829.94 157
15831.12 154
15832.31 123
15833.50 125
15834.69 122
15835.88 141
15837.07 150
15838.26 151
15839.45 146
15840.64 142
15841.83 166
15843.02 141
15844.21 128
15845.39 142
15846.58 129
15847.77 121
15848.96 121
15850.15 121
15851.34 116
15852.53 113
15853.72 144
15854.91 128
15856.10 109
15857.29 141
15858.48 134
15859.67 149
15860.86 151
15862.05 104
15863.24 136
15864.43 162
15865.62 158
15866.81 152
15868.00 126
15869.19 108
15870.38 139
15871.57 119
15872.76 154
15873.96 163
15875.15 145
15876.34 145
15877.53 145
15878.72 152
15879.91 138
15881.10 142
15882.29 157
15883.48 159
15884.67 149
15885.86 164
15887.05 148
15888.25 129
15889.44 134
15890.63 135
15891.82 127
15893.01 142
15894.20 150
15895.39 145
15896.58 142
15897.78 160
15898.97 129
15900.16 144
15901.35 157
15902.54 146
15903.73 141
15904.92 153
15906.12 155
15907.31 120
15908.50 140
15909.69 155
15910.88 194
15912.08 148
15913.27 150
15914.46 140
15915.65 141
15916.84 121
15918.04 164
15919.23 166
15920.42 150
15921.61 137
15922.81 122
15924.00 130
15925.19 178
15926.38 141
15927.58 158
15928.77 163
15929.96 173
15931.15 140
15932.35 149
15933.54 160
15934.73 134
15935.92 141
15937.12 171
15938.31 163
15939.50 115
15940.70 133
15941.89 140
15943.08 129
15944.28 151
15945.47 131
15946.66 121
15947.86 132
15949.05 120
15950.24 134
15951.44 134
15952.63 159
15953.82 115
15955.02 116
15956.21 128
15957.40 133
15958.60 152
15959.79 105
15960.99 134
15962.18 124
15963.37 102
15964.57 144
15965.76 121
15966.96 120
15968.15 123
15969.34 122
15970.54 116
15971.73 116
15972.93 119
15974.12 120
15975.31 113
15976.51 124
15977.70 124
15978.90 180
15980.09 136
15981.29 121
15982.48 152
15983.68 130
15984.87 115
15986.07 128
15987.26 107
15988.46 129
15989.65 140
15990.85 111
15992.04 115
15993.24 136
15994.43 146
15995.63 141
15996.82 110
15998.02 123
15999.21 120
16000.41 108
16001.60 101
16002.80 121
16003.99 116
16005.19 123
16006.38 151
16007.58 131
16008.77 98
16009.97 118
16011.17 136
16012.36 96
16013.56 88
16014.75 111
16015.95 123
16017.14 126
16018.34 131
16019.54 137
16020.73 135
16021.93 124
16023.13 146
16024.32 116
16025.52 136
16026.71 131
16027.91 109
16029.11 116
16030.30 109
16031.50 112
16032.70 107
16033.89 112
16035.09 117
16036.29 103
16037.48 106
16038.68 118
16039.88 133
16041.07 139
16042.27 113
16043.47 131
16044.66 117
16045.86 116
16047.06 110
16048.25 124
16049.45 122
16050.65 111
16051.85 95
16053.04 89
16054.24 102
16055.44 107
16056.64 129
16057.83 122
16059.03 112
16060.23 93
16061.43 112
16062.62 99
16063.82 108
16065.02 113
16066.22 112
16067.41 109
16068.61 141
16069.81 125
16071.01 107
16072.21 107
16073.40 99
16074.60 120
16075.80 100
16077.00 97
16078.20 115
16079.39 113
16080.59 120
16081.79 114
16082.99 133
16084.19 120
16085.39 103
16086.58 113
16087.78 122
16088.98 113
16090.18 109
16091.38 109
16092.58 117
16093.78 111
16094.98 106
16096.17 112
16097.37 143
16098.57 97
16099.77 113
16100.97 110
16102.17 121
16103.37 91
16104.57 110
16105.77 110
16106.97 104
16108.17 117
16109.36 103
16110.56 118
16111.76 128
16112.96 117
16114.16 136
16115.36 88
16116.56 113
16117.76 104
16118.96 107
16120.16 134
16121.36 137
16122.56 114
16123.76 134
16124.96 152
16126.16 124
16127.36 133
16128.56 131
16129.76 135
16130.96 143
16132.16 125
16133.36 150
16134.56 112
16135.76 133
16136.96 147
16138.16 148
16139.36 120
16140.56 113
16141.76 103
16142.97 103
16144.17 120
16145.37 114
16146.57 116
16147.77 91
16148.97 98
16150.17 108
16151.37 136
16152.57 125
16153.77 127
16154.97 127
16156.18 119
16157.38 108
16158.58 101
16159.78 108
16160.98 116
16162.18 107
16163.38 90
16164.58 113
16165.79 112
16166.99 87
16168.19 106
16169.39 94
16170.59 131
16171.79 118
16173.00 114
16174.20 106
16175.40 113
16176.60 111
16177.80 119
16179.01 113
16180.21 116
16181.41 121
16182.61 112
16183.81 115
16185.02 111
16186.22 97
16187.42 138
16188.62 121
16189.82 109
16191.03 122
16192.23 147
16193.43 97
16194.63 105
16195.84 99
16197.04 112
16198.24 120
16199.45 111
16200.65 137
16201.85 108
16203.05 125
16204.26 115
16205.46 140
16206.66 138
16207.87 123
16209.07 127
16210.27 100
16211.48 114
16212.68 147
16213.88 120
16215.08 120
16216.29 115
16217.49 112
16218.70 102
16219.90 112
16221.10 128
16222.31 137
16223.51 133
16224.71 119
16225.92 115
16227.12 105
16228.32 113
16229.53 147
16230.73 114
16231.94 104
16233.14 123
16234.34 154
16235.55 132
16236.75 119
16237.96 129
16239.16 129
16240.36 141
16241.57 112
16242.77 104
16243.98 128
16245.18 94
16246.39 116
16247.59 114
16248.80 117
16250.00 98
16251.21 137
16252.41 133
16253.61 129
16254.82 104
16256.02 135
16257.23 124
16258.43 127
16259.64 125
16260.84 115
16262.05 162
16263.25 137
16264.46 143
16265.66 117
16266.87 123
16268.08 125
16269.28 143
16270.49 111
16271.69 143
16272.90 128
16274.10 124
16275.31 143
16276.51 121
16277.72 134
16278.92 145
16280.13 127
16281.34 129
16282.54 132
16283.75 143
16284.95 133
16286.16 124
16287.37 128
16288.57 126
16289.78 116
16290.98 118
16292.19 125
16293.40 136
16294.60 159
16295.81 138
16297.02 138
16298.22 147
16299.43 143
16300.63 151
16301.84 137
16303.05 145
16304.25 153
16305.46 129
16306.67 157
16307.87 168
16309.08 198
16310.29 150
16311.50 135
16312.70 142
16313.91 178
16315.12 138
16316.32 109
16317.53 134
16318.74 167
16319.94 155
16321.15 136
16322.36 139
16323.57 141
16324.77 126
16325.98 145
16327.19 142
16328.40 155
16329.60 157
16330.81 146
16332.02 156
16333.23 139
16334.43 138
16335.64 141
16336.85 157
16338.06 123
16339.27 130
16340.47 160
16341.68 129
16342.89 156
16344.10 118
16345.31 129
16346.51 152
16347.72 162
16348.93 162
16350.14 110
16351.35 123
16352.56 134
16353.77 125
16354.97 110
16356.18 123
16357.39 104
16358.60 116
16359.81 121
16361.02 117
16362.23 107
16363.43 99
16364.64 92
16365.85 130
16367.06 146
16368.27 133
16369.48 143
16370.69 119
16371.90 114
16373.11 108
16374.32 128
16375.53 116
16376.73 99
16377.94 118
16379.15 112
16380.36 135
16381.57 112
16382.78 130
16383.99 131
16385.20 121
16386.41 111
16387.62 114
16388.83 111
16390.04 94
16391.25 116
16392.46 109
16393.67 99
16394.88 116
16396.09 94
16397.30 113
16398.51 96
16399.72 119
16400.93 105
16402.14 108
16403.35 93
16404.56 89
16405.77 101
16406.98 136
16408.19 133
16409.40 96
16410.61 117
16411.82 133
16413.04 104
16414.25 102
16415.46 103
16416.67 122
16417.88 132
16419.09 112
16420.30 101
16421.51 121
16422.72 111
16423.93 127
16425.14 121
16426.36 138
16427.57 124
16428.78 118
16429.99 88
16431.20 98
16432.41 114
16433.62 125
16434.83 117
16436.05 124
16437.26 89
16438.47 117
16439.68 106
16440.89 122
16442.10 108
16443.32 110
16444.53 104
16445.74 117
16446.95 103
16448.16 94
16449.38 98
16450.59 114
16451.80 130
16453.01 118
16454.22 128
16455.44 117
16456.65 137
16457.86 131
16459.07 96
16460.29 103
16461.50 93
16462.71 122
16463.92 132
16465.14 99
16466.35 102
16467.56 106
16468.77 118
16469.99 108
16471.20 101
16472.41 110
16473.63 119
16474.84 99
16476.05 125
16477.26 113
16478.48 117
16479.69 137
16480.90 127
16482.12 111
16483.33 106
16484.54 106
16485.76 117
16486.97 117
16488.18 98
16489.40 74
16490.61 113
16491.82 98
16493.04 93
16494.25 87
16495.47 121
16496.68 98
16497.89 101
16499.11 107
16500.32 99
16501.53 74
16502.75 98
16503.96 103
16505.18 112
16506.39 107
16507.61 116
16508.82 108
16510.03 110
16511.25 81
16512.46 84
16513.68 84
16514.89 90
16516.11 105
16517.32 101
16518.53 88
16519.75 103
16520.96 99
16522.18 99
16523.39 103
16524.61 96
16525.82 105
16527.04 108
16528.25 116
16529.47 102
16530.68 108
16531.90 114
16533.11 118
16534.33 98
16535.54 87
16536.76 98
16537.97 130
16539.19 128
16540.40 115
16541.62 112
16542.84 93
16544.05 117
16545.27 98
16546.48 110
16547.70 117
16548.91 120
16550.13 116
16551.35 122
16552.56 111
16553.78 113
16554.99 139
16556.21 124
16557.42 113
16558.64 118
16559.86 97
16561.07 99
16562.29 128
16563.51 136
16564.72 111
16565.94 106
16567.15 144
16568.37 107
16569.59 123
16570.80 137
16572.02 119
16573.24 102
16574.45 114
16575.67 119
16576.89 138
16578.10 113
16579.32 102
16580.54 120
16581.75 108
16582.97 137
16584.19 146
16585.41 137
16586.62 115
16587.84 126
16589.06 118
16590.27 118
16591.49 123
16592.71 116
16593.93 85
16595.14 89
16596.36 126
16597.58 128
16598.80 140
16600.01 121
16601.23 105
16602.45 116
16603.67 103
16604.88 113
16606.10 115
16607.32 115
16608.54 109
16609.76 108
16610.97 109
16612.19 123
16613.41 122
16614.63 126
16615.85 111
16617.06 112
16618.28 97
16619.50 107
16620.72 104
16621.94 109
16623.16 113
16624.37 136
16625.59 140
16626.81 138
16628.03 119
16629.25 120
16630.47 125
16631.69 113
16632.90 103
16634.12 113
16635.34 119
16636.56 111
16637.78 83
16639.00 99
16640.22 95
16641.44 115
16642.66 105
16643.88 99
16645.09 108
16646.31 88
16647.53 103
16648.75 120
16649.97 117
16651.19 99
16652.41 100
16653.63 129
16654.85 128
16656.07 113
16657.29 139
16658.51 111
16659.73 129
16660.95 121
16662.17 104
16663.39 118
16664.61 111
16665.83 103
16667.05 90
16668.27 115
16669.49 122
16670.71 112
16671.93 141
16673.15 120
16674.37 127
16675.59 114
16676.81 106
16678.03 125
16679.25 107
16680.47 109
16681.69 106
16682.91 114
16684.13 90
16685.35 131
16686.58 135
16687.80 124
16689.02 100
16690.24 103
16691.46 100
16692.68 96
16693.90 105
16695.12 106
16696.34 77
16697.56 97
16698.79 126
16700.01 102
16701.23 92
16702.45 95
16703.67 92
16704.89 86
16706.11 107
16707.34 110
16708.56 93
16709.78 103
16711.00 105
16712.22 103
16713.44 100
16714.67 103
16715.89 87
16717.11 84
16718.33 106
16719.55 111
16720.78 110
16722.00 103
16723.22 88
16724.44 118
16725.66 113
16726.89 103
16728.11 99
16729.33 87
16730.55 93
16731.78 92
16733.00 94
16734.22 63
16735.44 84
16736.67 124
16737.89 98
16739.11 90
16740.33 91
16741.56 93
16742.78 110
16744.00 93
16745.22 93
16746.45 99
16747.67 106
16748.89 86
16750.12 88
16751.34 101
16752.56 96
16753.79 104
16755.01 124
16756.23 119
16757.46 99
16758.68 100
16759.90 109
16761.13 113
16762.35 110
16763.57 94
16764.80 81
16766.02 112
16767.24 107
16768.47 102
16769.69 100
16770.92 79
16772.14 84
16773.36 117
16774.59 95
16775.81 81
16777.04 102
16778.26 105
16779.48 110
16780.71 96
16781.93 82
16783.16 103
16784.38 118
16785.61 88
16786.83 76
16788.05 93
16789.28 119
16790.50 113
16791.73 122
16792.95 108
16794.18 119
16795.40 109
16796.63 91
16797.85 105
16799.08 104
16800.30 118
16801.53 99
16802.75 105
16803.98 116
16805.20 84
16806.43 103
16807.65 99
16808.88 96
16810.10 115
16811.33 105
16812.55 105
16813.78 98
16815.00 104
16816.23 104
16817.46 92
16818.68 127
16819.91 94
16821.13 97
16822.36 127
16823.58 110
16824.81 128
16826.04 99
16827.26 101
16828.49 101
16829.71 118
16830.94 119
16832.17 101
16833.39 92
16834.62 77
16835.84 129
16837.07 126
16838.30 139
16839.52 85
16840.75 101
16841.98 102
16843.20 91
16844.43 106
16845.66 99
16846.88 88
16848.11 115
16849.34 124
16850.56 99
16851.79 88
16853.02 99
16854.24 124
16855.47 114
16856.70 129
16857.92 122
16859.15 106
16860.38 104
16861.61 116
16862.83 112
16864.06 111
16865.29 123
16866.52 118
16867.74 101
16868.97 106
16870.20 101
16871.42 107
16872.65 103
16873.88 102
16875.11 142
16876.34 112
16877.56 121
16878.79 145
16880.02 147
16881.25 125
16882.47 159
16883.70 165
16884.93 166
16886.16 127
16887.39 118
16888.62 119
16889.84 114
16891.07 110
16892.30 130
16893.53 124
16894.76 111
16895.98 119
16897.21 118
16898.44 128
16899.67 110
16900.90 106
16902.13 109
16903.36 100
16904.59 108
16905.81 104
16907.04 124
16908.27 124
16909.50 104
16910.73 116
16911.96 110
16913.19 122
16914.42 124
16915.65 138
16916.88 102
16918.10 102
16919.33 98
16920.56 99
16921.79 99
16923.02 100
16924.25 109
16925.48 114
16926.71 117
16927.94 115
16929.17 109
16930.40 94
16931.63 94
16932.86 112
16934.09 109
16935.32 99
16936.55 116
16937.78 124
16939.01 119
16940.24 109
16941.47 100
16942.70 87
16943.93 98
16945.16 103
16946.39 89
16947.62 87
16948.85 93
16950.08 90
16951.31 70
16952.54 90
16953.77 89
16955.00 82
16956.23 104
16957.46 99
16958.69 95
16959.93 93
16961.16 99
16962.39 89
16963.62 98
16964.85 71
16966.08 108
16967.31 123
16968.54 94
16969.77 87
16971.00 85
16972.24 105
16973.47 104
16974.70 79
16975.93 87
16977.16 97
16978.39 87
16979.62 102
16980.85 91
16982.09 88
16983.32 97
16984.55 121
16985.78 121
16987.01 90
16988.24 110
16989.48 97
16990.71 99
16991.94 109
16993.17 91
16994.40 90
16995.64 95
16996.87 108
16998.10 111
16999.33 105
17000.57 94
17001.80 121
17003.03 130
17004.26 100
17005.49 91
17006.73 105
17007.96 82
17009.19 81
17010.42 98
17011.66 122
17012.89 90
17014.12 110
17015.36 125
17016.59 103
17017.82 111
17019.05 97
17020.29 98
17021.52 122
17022.75 103
17023.99 93
17025.22 100
17026.45 86
17027.69 90
17028.92 84
17030.15 80
17031.39 117
17032.62 110
17033.85 95
17035.09 76
17036.32 100
17037.55 130
17038.79 123
17040.02 113
17041.25 129
17042.49 108
17043.72 121
17044.96 82
17046.19 79
17047.42 105
17048.66 94
17049.89 96
17051.13 112
17052.36 101
17053.59 96
17054.83 109
17056.06 119
17057.30 132
17058.53 96
17059.77 88
17061.00 91
17062.23 113
17063.47 101
17064.70 95
17065.94 91
17067.17 103
17068.41 106
17069.64 119
17070.88 85
17072.11 85
17073.35 98
17074.58 99
17075.82 111
17077.05 94
17078.29 83
17079.52 91
17080.76 78
17081.99 79
17083.23 86
17084.46 100
17085.70 110
17086.93 105
17088.17 95
17089.40 92
17090.64 82
17091.88 97
17093.11 92
17094.35 90
17095.58 98
17096.82 84
17098.05 64
17099.29 90
17100.53 72
17101.76 77
17103.00 100
17104.23 129
17105.47 114
17106.71 97
17107.94 106
17109.18 120
17110.41 116
17111.65 105
17112.89 98
17114.12 97
17115.36 71
17116.60 91
17117.83 85
17119.07 109
17120.31 106
17121.54 97
17122.78 93
17124.02 81
17125.25 92
17126.49 110
17127.73 80
17128.96 71
17130.20 102
17131.44 106
17132.67 106
17133.91 87
17135.15 93
17136.39 98
17137.62 106
17138.86 96
17140.10 80
17141.33 84
17142.57 98
17143.81 121
17145.05 84
17146.28 74
17147.52 97
17148.76 113
17150.00 96
17151.24 93
17152.47 132
17153.71 111
17154.95 78
17156.19 81
17157.42 80
17158.66 84
17159.90 69
17161.14 67
17162.38 79
17163.61 82
17164.85 72
17166.09 104
17167.33 71
17168.57 83
17169.81 91
17171.04 89
17172.28 112
17173.52 104
17174.76 75
17176.00 68
17177.24 110
17178.48 93
17179.72 68
17180.95 77
17182.19 90
17183.43 104
17184.67 82
17185.91 82
17187.15 99
17188.39 115
17189.63 91
17190.87 102
17192.10 91
17193.34 96
17194.58 103
17195.82 88
17197.06 94
17198.30 93
17199.54 91
17200.78 93
17202.02 85
17203.26 110
17204.50 87
17205.74 94
17206.98 88
17208.22 89
17209.46 99
17210.70 95
17211.94 85
17213.18 94
17214.42 72
17215.66 91
17216.90 92
17218.14 113
17219.38 93
17220.62 111
17221.86 85
17223.10 92
17224.34 95
17225.58 71
17226.82 95
17228.06 96
17229.30 81
17230.54 92
17231.78 90
17233.02 100
17234.26 103
17235.50 105
17236.75 80
17237.99 103
17239.23 100
17240.47 110
17241.71 93
17242.95 100
17244.19 92
17245.43 86
17246.67 80
17247.92 74
17249.16 92
17250.40 92
17251.64 99
17252.88 87
17254.12 119
17255.36 99
17256.60 101
17257.85 95
17259.09 98
17260.33 94
17261.57 71
17262.81 100
17264.05 93
17265.30 87
17266.54 82
17267.78 95
17269.02 83
17270.26 90
17271.51 96
17272.75 71
17273.99 88
17275.23 85
17276.48 78
17277.72 76
17278.96 92
17280.20 76
17281.44 91
17282.69 79
17283.93 97
17285.17 95
17286.41 93
17287.66 107
17288.90 105
17290.14 88
17291.39 66
17292.63 75
17293.87 93
17295.11 90
17296.36 91
17297.60 85
17298.84 95
17300.09 101
17301.33 90
17302.57 106
17303.82 85
17305.06 85
17306.30 86
17307.55 70
17308.79 90
17310.03 82
17311.28 93
17312.52 105
17313.76 102
17315.01 92
17316.25 89
17317.49 91
17318.74 106
17319.98 84
17321.23 102
17322.47 109
17323.71 102
17324.96 71
17326.20 89
17327.45 99
17328.69 60
17329.93 85
17331.18 81
17332.42 84
17333.67 86
17334.91 85
17336.16 88
17337.40 99
17338.64 90
17339.89 100
17341.13 111
17342.38 105
17343.62 86
17344.87 81
17346.11 98
17347.36 100
17348.60 98
17349.85 117
17351.09 94
17352.34 94
17353.58 98
17354.83 97
17356.07 100
17357.32 80
17358.56 68
17359.81 107
17361.05 110
17362.30 102
17363.54 83
17364.79 86
17366.03 122
17367.28 85
17368.53 88
17369.77 108
17371.02 102
17372.26 113
17373.51 109
17374.75 65
17376.00 81
17377.25 86
17378.49 83
17379.74 95
17380.98 83
17382.23 133
17383.48 113
17384.72 106
17385.97 84
17387.21 86
17388.46 85
17389.71 81
17390.95 98
17392.20 83
17393.45 73
17394.69 73
17395.94 85
17397.19 82
17398.43 72
17399.68 91
17400.93 92
17402.17 108
17403.42 98
17404.67 86
17405.91 88
17407.16 103
17408.41 149
17409.65 105
17410.90 89
17412.15 98
17413.40 93
17414.64 77
17415.89 76
17417.14 90
17418.39 110
17419.63 98
17420.88 120
17422.13 105
17423.38 100
17424.62 93
17425.87 96
17427.12 81
17428.37 104
17429.61 100
17430.86 92
17432.11 100
17433.36 90
17434.60 97
17435.85 102
17437.10 113
17438.35 101
17439.60 93
17440.85 110
17442.09 104
17443.34 101
17444.59 112
17445.84 99
17447.09 108
17448.34 114
17449.58 92
17450.83 106
17452.08 115
17453.33 96
17454.58 100
17455.83 90
17457.08 93
17458.32 107
17459.57 102
17460.82 91
17462.07 106
17463.32 111
17464.57 89
17465.82 85
17467.07 85
17468.32 83
17469.57 104
17470.81 80
17472.06 91
17473.31 75
17474.56 81
17475.81 100
17477.06 92
17478.31 99
17479.56 108
17480.81 98
17482.06 130
17483.31 113
17484.56 90
17485.81 101
17487.06 111
17488.31 89
17489.56 94
17490.81 121
17492.06 100
17493.31 101
17494.56 83
17495.81 108
17497.06 106
17498.31 97
17499.56 94
17500.81 95
17502.06 106
17503.31 95
17504.56 100
17505.81 109
17507.06 106
17508.31 112
17509.56 105
17510.81 110
17512.06 105
17513.32 122
17514.57 114
17515.82 93
17517.07 101
17518.32 118
17519.57 139
17520.82 112
17522.07 119
17523.32 115
17524.57 117
17525.83 100
17527.08 106
17528.33 101
17529.58 116
17530.83 117
17532.08 152
17533.33 114
17534.59 102
17535.84 79
17537.09 105
17538.34 118
17539.59 117
17540.84 129
17542.10 99
17543.35 114
17544.60 143
17545.85 123
17547.10 100
17548.36 122
17549.61 127
17550.86 112
17552.11 96
17553.36 104
17554.62 118
17555.87 120
17557.12 118
17558.37 118
17559.63 114
17560.88 124
17562.13 116
17563.38 97
17564.64 128
17565.89 111
17567.14 124
17568.39 104
17569.65 121
17570.90 126
17572.15 100
17573.41 122
17574.66 113
17575.91 101
17577.16 117
17578.42 124
17579.67 128
17580.92 86
17582.18 95
17583.43 84
17584.68 82
17585.94 103
17587.19 118
17588.44 124
17589.70 116
17590.95 116
17592.20 107
17593.46 106
17594.71 116
17595.97 122
17597.22 121
17598.47 100
17599.73 102
17600.98 108
17602.23 129
17603.49 109
17604.74 105
17606.00 117
17607.25 107
17608.51 110
17609.76 119
17611.01 100
17612.27 122
17613.52 96
17614.78 114
17616.03 116
17617.29 99
17618.54 100
17619.79 95
17621.05 112
17622.30 136
17623.56 116
17624.81 114
17626.07 133
17627.32 114
17628.58 90
17629.83 113
17631.09 112
17632.34 97
17633.60 100
17634.85 124
17636.11 137
17637.36 116
17638.62 93
17639.87 88
17641.13 88
17642.39 70
17643.64 101
17644.90 100
17646.15 91
17647.41 93
17648.66 93
17649.92 96
17651.17 82
17652.43 84
17653.69 114
17654.94 116
17656.20 116
17657.45 94
17658.71 85
17659.97 92
17661.22 100
17662.48 77
17663.73 94
17664.99 113
17666.25 112
17667.50 88
17668.76 94
17670.02 95
17671.27 93
17672.53 95
17673.78 94
17675.04 77
17676.30 87
17677.55 92
17678.81 109
17680.07 99
17681.32 76
17682.58 89
17683.84 118
17685.10 75
17686.35 84
17687.61 88
17688.87 94
17690.12 102
17691.38 76
17692.64 102
17693.89 115
17695.15 77
17696.41 86
17697.67 100
17698.92 87
17700.18 90
17701.44 100
17702.70 76
17703.95 89
17705.21 82
17706.47 101
17707.73 109
17708.98 96
17710.24 99
17711.50 81
17712.76 83
17714.02 94
17715.27 82
17716.53 88
17717.79 98
17719.05 98
17720.31 86
17721.57 85
17722.82 80
17724.08 84
17725.34 103
17726.60 108
17727.86 87
17729.12 72
17730.37 86
17731.63 88
17732.89 83
17734.15 108
17735.41 89
17736.67 86
17737.93 101
17739.18 76
17740.44 90
17741.70 88
17742.96 121
17744.22 136
17745.48 93
17746.74 97
17748.00 113
17749.26 93
17750.52 78
17751.78 84
17753.04 89
17754.29 82
17755.55 104
17756.81 80
17758.07 73
17759.33 97
17760.59 101
17761.85 81
17763.11 88
17764.37 105
17765.63 90
17766.89 93
17768.15 91
17769.41 90
17770.67 73
17771.93 93
17773.19 91
17774.45 90
17775.71 92
17776.97 95
17778.23 75
17779.49 81
17780.75 89
17782.01 74
17783.27 83
17784.53 83
17785.79 104
17787.05 89
17788.31 79
17789.58 96
17790.84 88
17792.10 93
17793.36 102
17794.62 71
17795.88 76
17797.14 84
17798.40 106
17799.66 88
17800.92 102
17802.18 88
17803.45 79
17804.71 95
17805.97 92
17807.23 85
17808.49 95
17809.75 90
17811.01 96
17812.27 70
17813.54 77
17814.80 114
17816.06 95
17817.32 99
17818.58 100
17819.84 82
17821.11 93
17822.37 86
17823.63 77
17824.89 83
17826.15 105
17827.42 106
17828.68 84
17829.94 72
17831.20 90
17832.46 83
17833.73 89
17834.99 94
17836.25 100
17837.51 120
17838.78 80
17840.04 69
17841.30 78
17842.56 85
17843.83 85
17845.09 113
17846.35 83
17847.61 89
17848.88 63
17850.14 77
17851.40 100
17852.66 86
17853.93 84
17855.19 62
17856.45 76
17857.72 99
17858.98 81
17860.24 97
17861.51 77
17862.77 83
17864.03 98
17865.30 105
17866.56 87
17867.82 102
17869.09 89
17870.35 67
17871.61 81
17872.88 83
17874.14 84
17875.40 91
17876.67 98
17877.93 83
17879.20 102
17880.46 74
17881.72 82
17882.99 101
17884.25 91
17885.52 66
17886.78 54
17888.04 84
17889.31 68
17890.57 74
17891.84 91
17893.10 84
17894.36 98
17895.63 88
17896.89 95
17898.16 97
17899.42 88
17900.69 93
17901.95 98
17903.22 72
17904.48 72
17905.75 94
17907.01 85
17908.28 74
17909.54 111
17910.81 85
17912.07 88
17913.34 97
17914.60 98
17915.87 78
17917.13 80
17918.40 83
17919.66 94
17920.93 113
17922.19 103
17923.46 116
17924.72 96
17925.99 107
17927.25 112
17928.52 89
17929.79 93
17931.05 84
17932.32 75
17933.58 109
17934.85 90
17936.11 91
17937.38 78
17938.65 105
17939.91 85
17941.18 81
17942.44 83
17943.71 85
17944.98 84
17946.24 63
17947.51 91
17948.77 83
17950.04 110
17951.31 89
17952.57 94
17953.84 106
17955.11 87
17956.37 85
17957.64 100
17958.91 89
17960.17 90
17961.44 104
17962.71 105
17963.97 76
17965.24 86
17966.51 92
17967.77 97
17969.04 74
17970.31 71
17971.58 77
17972.84 92
17974.11 102
17975.38 88
17976.64 78
17977.91 81
17979.18 100
17980.45 117
17981.71 102
17982.98 86
17984.25 92
17985.52 107
17986.78 112
17988.05 93
17989.32 70
17990.59 91
17991.86 90
17993.12 99
17994.39 78
17995.66 98
17996.93 82
17998.20 75
17999.46 83
18000.73 95
18002.00 97
18003.27 83
18004.54 69
18005.80 66
18007.07 82
18008.34 97
18009.61 102
18010.88 109
18012.15 91
18013.42 110
18014.68 86
18015.95 71
18017.22 77
18018.49 76
18019.76 77
18021.03 105
18022.30 107
18023.57 87
18024.83 88
18026.10 76
18027.37 107
18028.64 75
18029.91 73
18031.18 99
18032.45 101
18033.72 99
18034.99 77
18036.26 87
18037.53 90
18038.80 92
18040.07 100
18041.34 91
18042.60 87
18043.87 81
18045.14 79
18046.41 96
18047.68 75
18048.95 65
18050.22 72
18051.49 91
18052.76 101
18054.03 88
18055.30 74
18056.57 100
18057.84 92
18059.11 95
18060.38 71
18061.65 80
18062.92 86
18064.20 83
18065.47 93
18066.74 56
18068.01 76
18069.28 90
18070.55 74
18071.82 66
18073.09 59
18074.36 90
18075.63 106
18076.90 81
18078.17 75
18079.44 101
18080.71 87
18081.99 77
18083.26 88
18084.53 96
18085.80 100
18087.07 85
18088.34 79
18089.61 91
18090.88 74
18092.15 87
18093.43 99
18094.70 90
18095.97 94
18097.24 83
18098.51 88
18099.78 92
18101.06 77
18102.33 100
18103.60 71
18104.87 95
18106.14 101
18107.41 88
18108.69 77
18109.96 71
18111.23 106
18112.50 99
18113.77 85
18115.05 97
18116.32 104
18117.59 91
18118.86 90
18120.14 100
18121.41 93
18122.68 89
18123.95 96
18125.23 92
18126.50 79
18127.77 85
18129.04 117
18130.32 125
18131.59 110
18132.86 83
18134.13 81
18135.41 85
18136.68 98
18137.95 81
18139.23 79
18140.50 109
18141.77 106
18143.05 90
18144.32 102
18145.59 104
18146.87 94
18148.14 82
18149.41 76
18150.69 86
18151.96 117
18153.23 111
18154.51 97
18155.78 73
18157.05 65
18158.33 92
18159.60 118
18160.88 101
18162.15 87
18163.42 85
18164.70 86
18165.97 99
18167.24 94
18168.52 82
18169.79 85
18171.07 63
18172.34 93
18173.62 89
18174.89 80
18176.16 93
18177.44 88
18178.71 104
18179.99 102
18181.26 98
18182.54 96
18183.81 105
18185.09 97
18186.36 106
18187.63 92
18188.91 93
18190.18 70
18191.46 77
18192.73 93
18194.01 88
18195.28 78
18196.56 82
18197.83 76
18199.11 101
18200.38 84
18201.66 83
18202.94 81
18204.21 87
18205.49 104
18206.76 92
18208.04 62
18209.31 68
18210.59 79
18211.86 78
18213.14 84
18214.41 77
18215.69 98
18216.97 86
18218.24 73
18219.52 101
18220.79 85
18222.07 83
18223.35 77
18224.62 96
18225.90 82
18227.17 82
18228.45 86
18229.73 106
18231.00 94
18232.28 79
18233.56 101
18234.83 94
18236.11 80
18237.38 76
18238.66 83
18239.94 92
18241.21 94
18242.49 92
18243.77 85
18245.04 78
18246.32 90
18247.60 73
18248.87 68
18250.15 66
18251.43 80
18252.71 69
18253.98 78
18255.26 78
18256.54 90
18257.81 96
18259.09 88
18260.37 69
18261.65 84
18262.92 90
18264.20 75
18265.48 81
18266.76 83
18268.03 86
18269.31 81
18270.59 73
18271.87 88
18273.14 64
18274.42 67
18275.70 84
18276.98 97
18278.26 96
18279.53 83
18280.81 80
18282.09 85
18283.37 116
18284.65 108
18285.92 77
18287.20 90
18288.48 85
18289.76 89
18291.04 75
18292.32 98
18293.59 87
18294.87 79
18296.15 92
18297.43 95
18298.71 84
18299.99 87
18301.27 93
18302.54 112
18303.82 94
18305.10 86
18306.38 110
18307.66 95
18308.94 68
18310.22 84
18311.50 81
18312.78 85
18314.06 90
18315.33 84
18316.61 79
18317.89 96
18319.17 96
18320.45 83
18321.73 77
18323.01 65
18324.29 98
18325.57 76
18326.85 77
18328.13 97
18329.41 88
18330.69 85
18331.97 104
18333.25 100
18334.53 83
18335.81 96
18337.09 93
18338.37 70
18339.65 101
18340.93 79
18342.21 75
18343.49 88
18344.77 95
18346.05 83
18347.33 98
18348.61 90
18349.89 81
18351.17 87
18352.45 108
18353.73 87
18355.01 103
18356.29 88
18357.57 89
18358.85 89
18360.14 80
18361.42 81
18362.70 96
18363.98 120
18365.26 102
18366.54 94
18367.82 84
18369.10 102
18370.38 96
18371.66 95
18372.95 101
18374.23 112
18375.51 95
18376.79 96
18378.07 101
18379.35 86
18380.63 66
18381.92 76
18383.20 92
18384.48 86
18385.76 107
18387.04 96
18388.32 88
18389.61 94
18390.89 94
18392.17 82
18393.45 85
18394.73 80
18396.02 78
18397.30 105
18398.58 95
18399.86 85
18401.14 92
18402.43 86
18403.71 87
18404.99 86
18406.27 79
18407.56 86
18408.84 73
18410.12 66
18411.40 74
18412.69 113
18413.97 92
18415.25 107
18416.53 95
18417.82 88
18419.10 81
18420.38 64
18421.67 85
18422.95 80
18424.23 104
18425.51 97
18426.80 85
18428.08 91
18429.36 117
18430.65 94
18431.93 87
18433.21 88
18434.50 78
18435.78 79
18437.06 84
18438.35 68
18439.63 84
18440.92 97
18442.20 68
18443.48 64
18444.77 89
18446.05 81
18447.33 78
18448.62 77
18449.90 89
18451.19 94
18452.47 92
18453.75 93
18455.04 73
18456.32 90
18457.61 96
18458.89 97
18460.17 61
18461.46 95
18462.74 73
18464.03 70
18465.31 90
18466.60 91
18467.88 80
18469.17 101
18470.45 101
18471.74 84
18473.02 83
18474.30 87
18475.59 96
18476.87 79
18478.16 67
18479.44 85
18480.73 88
18482.01 90
18483.30 91
18484.58 82
18485.87 83
18487.16 86
18488.44 78
18489.73 99
18491.01 85
18492.30 92
18493.58 99
18494.87 83
18496.15 92
18497.44 88
18498.72 98
18500.01 90
18501.30 82
18502.58 108
18503.87 105
18505.15 103
18506.44 72
18507.73 81
18509.01 109
18510.30 91
18511.58 93
18512.87 80
18514.16 81
18515.44 109
18516.73 91
18518.01 92
18519.30 91
18520.59 96
18521.87 103
18523.16 75
18524.45 77
18525.73 89
18527.02 94
18528.31 76
18529.59 88
18530.88 107
18532.17 118
18533.45 115
18534.74 86
18536.03 117
18537.31 83
18538.60 85
18539.89 75
18541.18 81
18542.46 76
18543.75 76
18545.04 81
18546.32 94
18547.61 71
18548.90 81
18550.19 75
18551.47 83
18552.76 87
18554.05 66
18555.34 76
18556.62 111
18557.91 80
18559.20 76
18560.49 85
18561.78 78
18563.06 81
18564.35 79
18565.64 86
18566.93 92
18568.22 85
18569.50 72
18570.79 83
18572.08 85
18573.37 83
18574.66 104
18575.94 90
18577.23 86
18578.52 91
18579.81 88
18581.10 74
18582.39 97
18583.68 106
18584.96 70
18586.25 104
18587.54 80
18588.83 86
18590.12 77
18591.41 65
18592.70 93
18593.99 106
18595.27 100
18596.56 78
18597.85 84
18599.14 101
18600.43 65
18601.72 55
18603.01 83
18604.30 88
18605.59 85
18606.88 99
18608.17 102
18609.46 96
18610.75 109
18612.04 82
18613.33 94
18614.62 127
18615.90 112
18617.19 85
18618.48 85
18619.77 73
18621.06 61
18622.35 73
18623.64 88
18624.93 89
18626.22 93
18627.51 84
18628.80 97
18630.09 90
18631.39 108
18632.68 74
18633.97 92
18635.26 115
18636.55 93
18637.84 71
18639.13 99
18640.42 95
18641.71 102
18643.00 77
18644.29 88
18645.58 71
18646.87 77
18648.16 81
18649.45 91
18650.74 76
18652.04 91
18653.33 74
18654.62 67
18655.91 81
18657.20 71
18658.49 87
18659.78 68
18661.07 67
18662.36 86
18663.66 82
18664.95 67
18666.24 83
18667.53 72
18668.82 69
18670.11 82
18671.41 81
18672.70 87
18673.99 89
18675.28 88
18676.57 82
18677.86 80
18679.16 82
18680.45 81
18681.74 75
18683.03 86
18684.32 56
18685.62 72
18686.91 74
18688.20 77
18689.49 103
18690.79 90
18692.08 84
18693.37 82
18694.66 117
18695.96 79
18697.25 71
18698.54 86
18699.83 92
18701.13 93
18702.42 81
18703.71 82
18705.00 96
18706.30 92
18707.59 82
18708.88 65
18710.18 72
18711.47 77
18712.76 79
18714.05 99
18715.35 87
18716.64 78
18717.93 86
18719.23 72
18720.52 63
18721.81 85
18723.11 75
18724.40 113
18725.69 83
18726.99 79
18728.28 84
18729.58 79
18730.87 88
18732.16 66
18733.46 76
18734.75 83
18736.04 82
18737.34 75
18738.63 83
18739.93 88
18741.22 90
18742.51 79
18743.81 70
18745.10 92
18746.40 79
18747.69 71
18748.99 81
18750.28 77
18751.58 80
18752.87 72
18754.16 85
18755.46 96
18756.75 83
18758.05 65
18759.34 72
18760.64 81
18761.93 73
18763.23 68
18764.52 86
18765.82 74
18767.11 66
18768.41 70
18769.70 66
18771.00 91
18772.29 94
18773.59 115
18774.88 75
18776.18 83
18777.47 97
18778.77 72
18780.06 72
18781.36 77
18782.65 78
18783.95 89
18785.25 107
18786.54 92
18787.84 94
18789.13 68
18790.43 67
18791.72 64
18793.02 74
18794.32 85
18795.61 85
18796.91 103
18798.20 115
18799.50 74
18800.80 79
18802.09 103
18803.39 97
18804.69 86
18805.98 76
18807.28 79
18808.57 82
18809.87 89
18811.17 97
18812.46 86
18813.76 82
18815.06 69
18816.35 84
18817.65 77
18818.95 77
18820.24 92
18821.54 81
18822.84 88
18824.13 79
18825.43 63
18826.73 71
18828.03 78
18829.32 67
18830.62 77
18831.92 71
18833.21 77
18834.51 75
18835.81 77
18837.11 55
18838.40 88
18839.70 90
18841.00 91
18842.30 85
18843.59 68
18844.89 83
18846.19 76
18847.49 66
18848.79 69
18850.08 80
18851.38 80
18852.68 68
18853.98 67
18855.27 80
18856.57 109
18857.87 106
18859.17 82
18860.47 76
18861.77 65
18863.06 60
18864.36 88
18865.66 96
18866.96 92
18868.26 75
18869.56 86
18870.85 79
18872.15 68
18873.45 87
18874.75 98
18876.05 111
18877.35 96
18878.65 81
18879.95 89
18881.24 78
18882.54 88
18883.84 90
18885.14 78
18886.44 84
18887.74 81
18889.04 90
18890.34 64
18891.64 73
18892.94 61
18894.24 56
18895.54 76
18896.84 84
18898.13 73
18899.43 78
18900.73 94
18902.03 77
18903.33 72
18904.63 84
18905.93 67
18907.23 98
18908.53 74
18909.83 105
18911.13 85
18912.43 92
18913.73 82
18915.03 77
18916.33 69
18917.63 69
18918.93 97
18920.23 97
18921.53 66
18922.83 76
18924.13 62
18925.43 73
18926.74 67
18928.04 64
18929.34 65
18930.64 72
18931.94 76
18933.24 78
18934.54 98
18935.84 66
18937.14 73
18938.44 80
18939.74 70
18941.04 74
18942.34 71
18943.65 78
18944.95 67
18946.25 68
18947.55 69
18948.85 61
18950.15 85
18951.45 86
18952.75 72
18954.06 70
18955.36 65
18956.66 70
18957.96 55
18959.26 69
18960.56 63
18961.87 68
18963.17 70
18964.47 74
18965.77 61
18967.07 85
18968.37 84
18969.68 84
18970.98 67
18972.28 71
18973.58 72
18974.88 77
18976.19 71
18977.49 83
18978.79 85
18980.09 86
18981.40 77
18982.70 88
18984.00 84
18985.30 82
18986.61 80
18987.91 63
18989.21 64
18990.51 87
18991.82 101
18993.12 62
18994.42 84
18995.73 70
18997.03 83
18998.33 92
18999.63 90
19000.94 67
19002.24 95
19003.54 84
19004.85 62
19006.15 84
19007.45 67
19008.76 84
19010.06 73
19011.36 70
19012.67 74
19013.97 78
19015.27 86
19016.58 81
19017.88 78
19019.18 78
19020.49 78
19021.79 55
19023.10 93
19024.40 81
19025.70 79
19027.01 73
19028.31 79
19029.62 64
19030.92 76
19032.22 86
19033.53 81
19034.83 96
19036.14 72
19037.44 82
19038.75 79
19040.05 68
19041.35 66
19042.66 86
19043.96 83
19045.27 108
19046.57 99
19047.88 78
19049.18 77
19050.49 99
19051.79 70
19053.10 67
19054.40 74
19055.71 76
19057.01 90
19058.32 76
19059.62 81
19060.93 75
19062.23 77
19063.54 80
19064.84 70
19066.15 61
19067.45 83
19068.76 85
19070.06 72
19071.37 56
19072.67 79
19073.98 84
19075.29 62
19076.59 68
19077.90 66
19079.20 53
19080.51 69
19081.81 72
19083.12 72
19084.43 69
19085.73 85
19087.04 61
19088.34 88
19089.65 81
19090.96 78
19092.26 93
19093.57 103
19094.87 75
19096.18 111
19097.49 85
19098.79 88
19100.10 100
19101.41 79
19102.71 84
19104.02 107
19105.33 90
19106.63 76
19107.94 81
19109.25 62
19110.55 69
19111.86 69
19113.17 83
19114.47 74
19115.78 72
19117.09 92
19118.40 85
19119.70 89
19121.01 79
19122.32 67
19123.62 71
19124.93 73
19126.24 64
19127.55 79
19128.85 78
19130.16 69
19131.47 68
19132.78 75
19134.08 82
19135.39 70
19136.70 74
19138.01 75
19139.32 96
19140.62 56
19141.93 79
19143.24 70
19144.55 77
19145.85 98
19147.16 93
19148.47 79
19149.78 105
19151.09 98
19152.40 79
19153.70 82
19155.01 100
19156.32 92
19157.63 81
19158.94 69
19160.25 79
19161.55 93
19162.86 69
19164.17 84
19165.48 91
19166.79 98
19168.10 82
19169.41 76
19170.72 83
19172.02 63
19173.33 72
19174.64 85
19175.95 78
19177.26 65
19178.57 86
19179.88 94
19181.19 64
19182.50 65
19183.81 75
19185.12 81
19186.43 88
19187.74 68
19189.05 67
19190.35 87
19191.66 108
19192.97 82
19194.28 73
19195.59 89
19196.90 112
19198.21 67
19199.52 89
19200.83 75
19202.14 80
19203.45 90
19204.76 83
19206.07 85
19207.38 66
19208.69 69
19210.00 60
19211.31 83
19212.62 86
19213.93 82
19215.24 67
19216.56 69
19217.87 60
19219.18 53
19220.49 75
19221.80 84
19223.11 69
19224.42 76
19225.73 88
19227.04 66
19228.35 89
19229.66 68
19230.97 61
19232.28 85
19233.60 75
19234.91 72
19236.22 62
19237.53 82
19238.84 76
19240.15 66
19241.46 81
19242.77 88
19244.09 88
19245.40 70
19246.71 77
19248.02 97
19249.33 72
19250.64 82
19251.95 62
19253.27 70
19254.58 74
19255.89 96
19257.20 78
19258.51 85
19259.83 81
19261.14 72
19262.45 68
19263.76 88
19265.07 84
19266.39 76
19267.70 82
19269.01 99
19270.32 71
19271.63 65
19272.95 74
19274.26 92
19275.57 97
19276.88 87
19278.20 69
19279.51 69
19280.82 66
19282.14 72
19283.45 86
19284.76 86
19286.07 101
19287.39 92
19288.70 97
19290.01 83
19291.33 71
19292.64 69
19293.95 83
19295.26 85
19296.58 87
19297.89 58
19299.20 69
19300.52 72
19301.83 74
19303.14 85
19304.46 56
19305.77 86
19307.09 84
19308.40 89
19309.71 78
19311.03 76
19312.34 72
19313.65 63
19314.97 48
19316.28 77
19317.60 79
19318.91 83
19320.22 81
19321.54 89
19322.85 77
19324.17 111
19325.48 56
19326.79 96
19328.11 111
19329.42 97
19330.74 116
19332.05 81
19333.37 77
19334.68 78
19335.99 81
19337.31 65
19338.62 64
19339.94 65
19341.25 59
19342.57 66
19343.88 78
19345.20 75
19346.51 67
19347.83 75
19349.14 80
19350.46 79
19351.77 82
19353.09 79
19354.40 79
19355.72 76
19357.03 66
19358.35 80
19359.66 64
19360.98 86
19362.29 101
19363.61 82
19364.93 78
19366.24 98
19367.56 93
19368.87 83
19370.19 55
19371.50 98
19372.82 82
19374.14 68
19375.45 90
19376.77 63
19378.08 68
19379.40 75
19380.72 72
19382.03 66
19383.35 59
19384.66 73
19385.98 72
19387.30 55
19388.61 74
19389.93 97
19391.25 72
19392.56 69
19393.88 79
19395.20 73
19396.51 61
19397.83 71
19399.15 70
19400.46 74
19401.78 63
19403.10 54
19404.41 74
19405.73 61
19407.05 67
19408.36 55
19409.68 71
19411.00 70
19412.31 74
19413.63 98
19414.95 71
19416.27 75
19417.58 102
19418.90 88
19420.22 61
19421.54 63
19422.85 66
19424.17 87
19425.49 60
19426.81 63
19428.12 82
19429.44 87
19430.76 71
19432.08 58
19433.40 62
19434.71 61
19436.03 58
19437.35 72
19438.67 83
19439.99 78
19441.30 59
19442.62 58
19443.94 63
19445.26 74
19446.58 82
19447.89 90
19449.21 76
19450.53 81
19451.85 91
19453.17 88
19454.49 74
19455.81 68
19457.12 75
19458.44 83
19459.76 82
19461.08 91
19462.40 64
19463.72 66
19465.04 75
19466.36 65
19467.68 75
19468.99 92
19470.31 82
19471.63 78
19472.95 77
19474.27 94
19475.59 99
19476.91 63
19478.23 71
19479.55 74
19480.87 61
19482.19 73
19483.51 91
19484.83 81
19486.15 100
19487.47 76
19488.79 70
19490.11 89
19491.43 90
19492.75 66
19494.07 82
19495.39 91
19496.71 95
19498.03 60
19499.35 73
19500.67 75
19501.99 79
19503.31 86
19504.63 82
19505.95 89
19507.27 73
19508.59 95
19509.91 72
19511.23 75
19512.55 75
19513.87 83
19515.19 64
19516.51 77
19517.83 78
19519.15 77
19520.47 94
19521.79 94
19523.12 69
19524.44 83
19525.76 74
19527.08 96
19528.40 80
19529.72 76
19531.04 79
19532.36 76
19533.68 86
19535.01 78
19536.33 109
19537.65 88
19538.97 73
19540.29 72
19541.61 76
19542.93 102
19544.26 102
19545.58 92
19546.90 71
19548.22 96
19549.54 82
19550.87 70
19552.19 70
19553.51 74
19554.83 82
19556.15 85
19557.47 64
19558.80 81
19560.12 73
19561.44 92
19562.76 84
19564.09 89
19565.41 70
19566.73 81
19568.05 66
19569.38 71
19570.70 83
19572.02 106
19573.34 83
19574.67 69
19575.99 104
19577.31 91
19578.63 95
19579.96 73
19581.28 78
19582.60 77
19583.93 74
19585.25 96
19586.57 77
19587.90 83
19589.22 79
19590.54 78
19591.86 73
19593.19 84
19594.51 71
19595.83 59
19597.16 86
19598.48 85
19599.81 87
19601.13 82
19602.45 85
19603.78 86
19605.10 69
19606.42 67
19607.75 85
19609.07 92
19610.40 82
19611.72 70
19613.04 84
19614.37 89
19615.69 101
19617.02 85
19618.34 101
19619.66 87
19620.99 82
19622.31 87
19623.64 83
19624.96 85
19626.29 106
19627.61 89
19628.93 101
19630.26 96
19631.58 66
19632.91 76
19634.23 62
19635.56 81
19636.88 89
19638.21 73
19639.53 80
19640.86 78
19642.18 81
19643.51 69
19644.83 84
19646.16 92
19647.48 89
19648.81 88
19650.13 93
19651.46 85
19652.78 83
19654.11 68
19655.43 93
19656.76 80
19658.08 80
19659.41 86
19660.74 78
19662.06 82
19663.39 79
19664.71 69
19666.04 85
19667.36 71
19668.69 75
19670.02 69
19671.34 62
19672.67 70
19673.99 73
19675.32 70
19676.65 68
19677.97 72
19679.30 73
19680.63 89
19681.95 81
19683.28 87
19684.60 63
19685.93 85
19687.26 89
19688.58 76
19689.91 76
19691.24 71
19692.56 77
19693.89 83
19695.22 90
19696.54 75
19697.87 93
19699.20 76
19700.52 65
19701.85 82
19703.18 92
19704.51 91
19705.83 78
19707.16 83
19708.49 80
19709.81 76
19711.14 70
19712.47 67
19713.80 84
19715.12 81
19716.45 88
19717.78 96
19719.11 69
19720.43 78
19721.76 78
19723.09 66
19724.42 70
19725.74 81
19727.07 76
19728.40 84
19729.73 87
19731.06 101
19732.38 78
19733.71 76
19735.04 62
19736.37 59
19737.70 69
19739.02 82
19740.35 77
19741.68 82
19743.01 87
19744.34 71
19745.67 69
19747.00 64
19748.32 75
19749.65 89
19750.98 71
19752.31 81
19753.64 93
19754.97 64
19756.30 79
19757.62 98
19758.95 80
19760.28 71
19761.61 69
19762.94 69
19764.27 77
19765.60 79
19766.93 67
19768.26 57
19769.59 68
19770.92 93
19772.25 73
19773.57 79
19774.90 72
19776.23 86
19777.56 72
19778.89 69
19780.22 67
19781.55 80
19782.88 82
19784.21 70
19785.54 68
19786.87 71
19788.20 100
19789.53 87
19790.86 85
19792.19 71
19793.52 78
19794.85 95
19796.18 62
19797.51 85
19798.84 79
19800.17 74
19801.50 79
19802.83 84
19804.16 88
19805.49 85
19806.82 69
19808.16 54
19809.49 73
19810.82 80
19812.15 71
19813.48 85
19814.81 75
19816.14 77
19817.47 66
19818.80 86
19820.13 91
19821.46 75
19822.79 56
19824.13 76
19825.46 84
19826.79 65
19828.12 64
19829.45 65
19830.78 93
19832.11 73
19833.44 65
19834.78 80
19836.11 67
19837.44 98
19838.77 82
19840.10 90
19841.43 79
19842.77 81
19844.10 72
19845.43 92
19846.76 76
19848.09 77
19849.42 86
19850.76 66
19852.09 74
19853.42 70
19854.75 83
19856.09 80
19857.42 86
19858.75 73
19860.08 82
19861.41 72
19862.75 71
19864.08 80
19865.41 82
19866.74 89
19868.08 93
19869.41 68
19870.74 96
19872.08 65
19873.41 83
19874.74 61
19876.07 52
19877.41 67
19878.74 64
19880.07 76
19881.41 68
19882.74 71
19884.07 86
19885.40 87
19886.74 59
19888.07 68
19889.40 67
19890.74 75
19892.07 66
19893.40 57
19894.74 93
19896.07 93
19897.41 65
19898.74 86
19900.07 66
19901.41 78
19902.74 99
19904.07 88
19905.41 68
19906.74 68
19908.08 79
19909.41 67
19910.74 58
19912.08 73
19913.41 61
19914.75 84
19916.08 73
19917.41 84
19918.75 51
19920.08 95
19921.42 82
19922.75 78
19924.09 54
19925.42 56
19926.76 74
19928.09 68
19929.42 80
19930.76 95
19932.09 77
19933.43 83
19934.76 87
19936.10 57
19937.43 73
19938.77 71
19940.10 95
19941.44 54
19942.77 69
19944.11 50
19945.44 52
19946.78 65
19948.11 63
19949.45 71
19950.79 83
19952.12 73
19953.46 91
19954.79 69
19956.13 98
19957.46 62
19958.80 66
19960.13 70
19961.47 54
19962.81 67
19964.14 79
19965.48 87
19966.81 83
19968.15 95
19969.49 69
19970.82 73
19972.16 70
19973.49 70
19974.83 69
19976.17 69
19977.50 69
19978.84 75
19980.18 73
19981.51 90
19982.85 65
19984.18 68
19985.52 82
19986.86 91
19988.19 59
19989.53 59
19990.87 59
19992.20 69
19993.54 65
19994.88 64
19996.21 90
19997.55 93
19998.89 93
20000.23 69
20001.56 82
20002.90 66
20004.24 65
20005.57 69
20006.91 78
20008.25 80
20009.59 68
20010.92 79
20012.26 71
20013.60 92
20014.94 91
20016.27 92
20017.61 91
20018.95 83
20020.29 75
20021.62 83
20022.96 79
20024.30 71
20025.64 55
20026.98 81
20028.31 72
20029.65 81
20030.99 87
20032.33 78
20033.67 102
20035.00 57
20036.34 63
20037.68 98
20039.02 95
20040.36 91
20041.70 84
20043.03 85
20044.37 73
20045.71 87
20047.05 79
20048.39 102
20049.73 76
20051.07 64
20052.41 67
20053.74 91
20055.08 84
20056.42 108
20057.76 67
20059.10 75
20060.44 66
20061.78 73
20063.12 69
20064.46 55
20065.80 68
20067.13 80
20068.47 73
20069.81 81
20071.15 76
20072.49 80
20073.83 81
20075.17 73
20076.51 60
20077.85 72
20079.19 82
20080.53 100
20081.87 90
20083.21 78
20084.55 95
20085.89 91
20087.23 79
20088.57 92
20089.91 82
20091.25 71
20092.59 89
20093.93 80
20095.27 78
20096.61 79
20097.95 94
20099.29 93
20100.63 72
20101.97 81
20103.31 76
20104.65 81
20105.99 77
20107.33 75
20108.67 69
20110.02 70
20111.36 82
20112.70 96
20114.04 66
20115.38 79
20116.72 90
20118.06 94
20119.40 95
20120.74 70
20122.08 71
20123.43 76
20124.77 68
20126.11 75
20127.45 76
20128.79 71
20130.13 82
20131.47 102
20132.81 76
20134.16 81
20135.50 87
20136.84 74
20138.18 76
20139.52 79
20140.86 79
20142.21 69
20143.55 91
20144.89 77
