# Supplementary material for: MALDI-TOF MS typing enables the classification of brewing yeasts of the genus Saccharomyces to major beer styles
Source: PLoS One. 2017 Aug 9;12(8):e0181694. doi: 10.1371/journal.pone.0181694 (PMC5549903; doi:10.1371/journal.pone.0181694)
Supplement: S1 File — The directory includes 90 raw files and was zipped to “.zip”; the folder has three strains with 30 spectra per strain; S1 Text explains the raw files with an example and Table 1 represents the yeast strains used within the experiment. (ZIP) [file pone.0181694.s004.zip › 1-3/30250-68-OG-WB-WB-YPG-18h-E-E_2015-07-14_2_0_C8_1.dat]

2000.53 479
2000.95 445
2001.37 406
2001.79 318
2002.21 354
2002.64 435
2003.06 492
2003.48 435
2003.90 435
2004.32 371
2004.75 433
2005.17 429
2005.59 453
2006.01 383
2006.43 432
2006.86 520
2007.28 470
2007.70 321
2008.12 416
2008.55 417
2008.97 431
2009.39 371
2009.81 373
2010.24 458
2010.66 591
2011.08 527
2011.50 437
2011.93 447
2012.35 459
2012.77 399
2013.20 387
2013.62 379
2014.04 451
2014.46 391
2014.89 358
2015.31 410
2015.73 440
2016.16 444
2016.58 411
2017.00 458
2017.43 429
2017.85 425
2018.27 456
2018.70 449
2019.12 453
2019.54 419
2019.97 461
2020.39 417
2020.82 406
2021.24 449
2021.66 419
2022.09 350
2022.51 425
2022.94 471
2023.36 451
2023.78 369
2024.21 347
2024.63 413
2025.06 394
2025.48 448
2025.90 458
2026.33 347
2026.75 315
2027.18 312
2027.60 357
2028.03 330
2028.45 442
2028.88 469
2029.30 416
2029.72 424
2030.15 417
2030.57 388
2031.00 352
2031.42 448
2031.85 516
2032.27 444
2032.70 465
2033.12 399
2033.55 388
2033.97 375
2034.40 368
2034.82 380
2035.25 460
2035.67 350
2036.10 269
2036.52 347
2036.95 456
2037.38 345
2037.80 407
2038.23 367
2038.65 355
2039.08 430
2039.50 516
2039.93 483
2040.36 416
2040.78 435
2041.21 504
2041.63 465
2042.06 447
2042.48 451
2042.91 410
2043.34 429
2043.76 383
2044.19 348
2044.62 365
2045.04 418
2045.47 349
2045.89 377
2046.32 367
2046.75 364
2047.17 335
2047.60 379
2048.03 362
2048.45 390
2048.88 362
2049.31 409
2049.73 385
2050.16 359
2050.59 326
2051.01 397
2051.44 438
2051.87 447
2052.29 434
2052.72 400
2053.15 418
2053.58 473
2054.00 377
2054.43 412
2054.86 433
2055.28 302
2055.71 386
2056.14 430
2056.57 409
2056.99 479
2057.42 378
2057.85 478
2058.28 448
2058.71 445
2059.13 462
2059.56 370
2059.99 437
2060.42 442
2060.84 479
2061.27 501
2061.70 399
2062.13 474
2062.56 384
2062.98 453
2063.41 407
2063.84 443
2064.27 464
2064.70 435
2065.13 467
2065.55 512
2065.98 631
2066.41 503
2066.84 510
2067.27 496
2067.70 519
2068.13 577
2068.55 529
2068.98 413
2069.41 424
2069.84 357
2070.27 464
2070.70 373
2071.13 419
2071.56 409
2071.99 390
2072.41 396
2072.84 428
2073.27 358
2073.70 380
2074.13 413
2074.56 384
2074.99 304
2075.42 291
2075.85 351
2076.28 382
2076.71 420
2077.14 398
2077.57 403
2078.00 333
2078.43 378
2078.86 465
2079.29 448
2079.72 400
2080.15 389
2080.58 405
2081.01 424
2081.44 404
2081.87 471
2082.30 439
2082.73 418
2083.16 410
2083.59 388
2084.02 456
2084.45 318
2084.88 266
2085.31 332
2085.74 406
2086.17 499
2086.60 351
2087.03 368
2087.46 502
2087.89 416
2088.32 382
2088.75 447
2089.18 379
2089.62 486
2090.05 416
2090.48 441
2090.91 484
2091.34 405
2091.77 407
2092.20 396
2092.63 383
2093.06 369
2093.49 397
2093.93 383
2094.36 320
2094.79 369
2095.22 441
2095.65 417
2096.08 425
2096.52 399
2096.95 395
2097.38 437
2097.81 374
2098.24 309
2098.67 330
2099.11 389
2099.54 423
2099.97 333
2100.40 331
2100.83 386
2101.27 364
2101.70 400
2102.13 415
2102.56 428
2102.99 475
2103.43 412
2103.86 398
2104.29 390
2104.72 316
2105.16 396
2105.59 487
2106.02 322
2106.45 348
2106.89 372
2107.32 420
2107.75 390
2108.19 452
2108.62 431
2109.05 350
2109.48 371
2109.92 377
2110.35 427
2110.78 348
2111.22 291
2111.65 432
2112.08 415
2112.52 429
2112.95 393
2113.38 387
2113.82 433
2114.25 317
2114.68 379
2115.12 410
2115.55 341
2115.98 320
2116.42 304
2116.85 386
2117.28 390
2117.72 405
2118.15 360
2118.59 278
2119.02 343
2119.45 314
2119.89 386
2120.32 378
2120.76 382
2121.19 330
2121.62 385
2122.06 407
2122.49 444
2122.93 483
2123.36 382
2123.80 344
2124.23 379
2124.66 413
2125.10 479
2125.53 465
2125.97 357
2126.40 435
2126.84 452
2127.27 407
2127.71 520
2128.14 429
2128.58 462
2129.01 514
2129.45 545
2129.88 529
2130.32 464
2130.75 436
2131.19 496
2131.62 502
2132.06 366
2132.49 566
2132.93 407
2133.36 437
2133.80 505
2134.23 430
2134.67 426
2135.11 533
2135.54 501
2135.98 453
2136.41 414
2136.85 369
2137.28 387
2137.72 476
2138.16 360
2138.59 399
2139.03 453
2139.46 461
2139.90 320
2140.34 391
2140.77 332
2141.21 353
2141.64 383
2142.08 341
2142.52 442
2142.95 328
2143.39 304
2143.83 371
2144.26 349
2144.70 444
2145.14 395
2145.57 420
2146.01 311
2146.45 382
2146.88 373
2147.32 453
2147.76 502
2148.19 458
2148.63 435
2149.07 500
2149.50 477
2149.94 440
2150.38 486
2150.81 431
2151.25 491
2151.69 524
2152.13 478
2152.56 497
2153.00 512
2153.44 482
2153.88 460
2154.31 391
2154.75 427
2155.19 380
2155.63 383
2156.06 422
2156.50 449
2156.94 421
2157.38 485
2157.82 375
2158.25 422
2158.69 339
2159.13 392
2159.57 452
2160.01 353
2160.44 364
2160.88 408
2161.32 434
2161.76 477
2162.20 373
2162.63 358
2163.07 414
2163.51 414
2163.95 404
2164.39 471
2164.83 385
2165.27 421
2165.70 415
2166.14 466
2166.58 502
2167.02 401
2167.46 431
2167.90 415
2168.34 431
2168.78 452
2169.22 451
2169.65 534
2170.09 493
2170.53 445
2170.97 510
2171.41 512
2171.85 452
2172.29 495
2172.73 440
2173.17 530
2173.61 590
2174.05 522
2174.49 546
2174.93 495
2175.37 490
2175.81 490
2176.25 586
2176.69 649
2177.13 586
2177.57 513
2178.01 621
2178.45 505
2178.89 534
2179.33 436
2179.77 415
2180.21 529
2180.65 461
2181.09 475
2181.53 498
2181.97 484
2182.41 547
2182.85 450
2183.29 392
2183.73 483
2184.17 491
2184.61 518
2185.05 530
2185.49 484
2185.93 435
2186.37 409
2186.81 455
2187.25 472
2187.69 464
2188.14 414
2188.58 416
2189.02 521
2189.46 489
2189.90 524
2190.34 501
2190.78 546
2191.22 524
2191.66 394
2192.11 353
2192.55 470
2192.99 542
2193.43 439
2193.87 473
2194.31 406
2194.76 554
2195.20 538
2195.64 502
2196.08 502
2196.52 485
2196.96 512
2197.41 524
2197.85 414
2198.29 500
2198.73 530
2199.17 540
2199.62 650
2200.06 632
2200.50 604
2200.94 525
2201.38 369
2201.83 558
2202.27 481
2202.71 555
2203.15 468
2203.60 469
2204.04 561
2204.48 532
2204.92 534
2205.37 513
2205.81 548
2206.25 458
2206.70 471
2207.14 478
2207.58 528
2208.02 494
2208.47 609
2208.91 412
2209.35 469
2209.80 514
2210.24 453
2210.68 411
2211.13 427
2211.57 494
2212.01 514
2212.46 440
2212.90 385
2213.34 452
2213.79 541
2214.23 547
2214.67 532
2215.12 505
2215.56 468
2216.00 517
2216.45 618
2216.89 562
2217.34 542
2217.78 533
2218.22 507
2218.67 478
2219.11 450
2219.56 553
2220.00 532
2220.44 481
2220.89 533
2221.33 574
2221.78 478
2222.22 464
2222.67 494
2223.11 513
2223.55 557
2224.00 533
2224.44 607
2224.89 468
2225.33 534
2225.78 605
2226.22 568
2226.67 594
2227.11 592
2227.56 590
2228.00 431
2228.45 448
2228.89 519
2229.34 541
2229.78 498
2230.23 536
2230.67 617
2231.12 602
2231.56 556
2232.01 546
2232.45 563
2232.90 651
2233.35 549
2233.79 600
2234.24 580
2234.68 551
2235.13 577
2235.57 593
2236.02 489
2236.46 479
2236.91 452
2237.36 502
2237.80 553
2238.25 480
2238.69 447
2239.14 408
2239.59 389
2240.03 452
2240.48 470
2240.92 378
2241.37 381
2241.82 463
2242.26 407
2242.71 479
2243.16 413
2243.60 446
2244.05 524
2244.50 496
2244.94 439
2245.39 416
2245.84 428
2246.28 376
2246.73 363
2247.18 452
2247.62 507
2248.07 474
2248.52 381
2248.96 403
2249.41 508
2249.86 387
2250.31 345
2250.75 438
2251.20 465
2251.65 359
2252.10 441
2252.54 452
2252.99 478
2253.44 376
2253.89 400
2254.33 523
2254.78 423
2255.23 360
2255.68 358
2256.12 433
2256.57 409
2257.02 386
2257.47 423
2257.91 451
2258.36 426
2258.81 402
2259.26 408
2259.71 403
2260.16 464
2260.60 434
2261.05 435
2261.50 477
2261.95 508
2262.40 419
2262.84 387
2263.29 405
2263.74 454
2264.19 535
2264.64 489
2265.09 517
2265.54 506
2265.98 517
2266.43 426
2266.88 435
2267.33 440
2267.78 433
2268.23 419
2268.68 469
2269.13 577
2269.58 618
2270.03 582
2270.47 649
2270.92 578
2271.37 597
2271.82 676
2272.27 602
2272.72 564
2273.17 556
2273.62 528
2274.07 576
2274.52 500
2274.97 505
2275.42 445
2275.87 425
2276.32 478
2276.77 579
2277.22 415
2277.67 444
2278.12 505
2278.57 517
2279.02 544
2279.47 465
2279.92 459
2280.37 418
2280.82 379
2281.27 364
2281.72 371
2282.17 407
2282.62 436
2283.07 453
2283.52 448
2283.97 514
2284.42 549
2284.87 488
2285.32 492
2285.77 466
2286.22 441
2286.67 602
2287.13 586
2287.58 626
2288.03 716
2288.48 684
2288.93 745
2289.38 848
2289.83 925
2290.28 1080
2290.73 1006
2291.18 941
2291.64 992
2292.09 987
2292.54 1120
2292.99 1022
2293.44 882
2293.89 843
2294.34 797
2294.80 681
2295.25 574
2295.70 480
2296.15 559
2296.60 538
2297.05 443
2297.51 471
2297.96 540
2298.41 508
2298.86 402
2299.31 482
2299.77 512
2300.22 539
2300.67 429
2301.12 394
2301.57 529
2302.03 506
2302.48 502
2302.93 561
2303.38 505
2303.84 466
2304.29 470
2304.74 524
2305.19 568
2305.65 568
2306.10 591
2306.55 507
2307.01 490
2307.46 494
2307.91 405
2308.36 492
2308.82 528
2309.27 544
2309.72 563
2310.18 558
2310.63 585
2311.08 676
2311.54 593
2311.99 588
2312.44 710
2312.90 546
2313.35 640
2313.80 500
2314.26 510
2314.71 514
2315.16 530
2315.62 440
2316.07 519
2316.52 547
2316.98 540
2317.43 542
2317.88 617
2318.34 645
2318.79 560
2319.25 575
2319.70 628
2320.15 512
2320.61 449
2321.06 441
2321.52 535
2321.97 616
2322.43 613
2322.88 541
2323.33 562
2323.79 685
2324.24 542
2324.70 604
2325.15 506
2325.61 470
2326.06 650
2326.52 644
2326.97 584
2327.43 564
2327.88 547
2328.34 592
2328.79 517
2329.25 611
2329.70 627
2330.16 620
2330.61 535
2331.07 434
2331.52 551
2331.98 536
2332.43 492
2332.89 468
2333.34 512
2333.80 581
2334.25 559
2334.71 502
2335.16 474
2335.62 426
2336.08 544
2336.53 557
2336.99 471
2337.44 482
2337.90 466
2338.35 497
2338.81 459
2339.27 369
2339.72 409
2340.18 493
2340.63 506
2341.09 517
2341.55 461
2342.00 433
2342.46 472
2342.91 470
2343.37 546
2343.83 535
2344.28 425
2344.74 464
2345.20 538
2345.65 532
2346.11 523
2346.57 498
2347.02 539
2347.48 566
2347.94 454
2348.39 441
2348.85 535
2349.31 476
2349.76 477
2350.22 416
2350.68 459
2351.14 517
2351.59 660
2352.05 495
2352.51 402
2352.96 388
2353.42 418
2353.88 383
2354.34 438
2354.79 496
2355.25 368
2355.71 453
2356.17 507
2356.62 429
2357.08 472
2357.54 490
2358.00 505
2358.46 623
2358.91 498
2359.37 497
2359.83 427
2360.29 500
2360.74 550
2361.20 465
2361.66 456
2362.12 520
2362.58 456
2363.04 526
2363.49 421
2363.95 454
2364.41 513
2364.87 482
2365.33 474
2365.79 449
2366.24 505
2366.70 490
2367.16 440
2367.62 484
2368.08 474
2368.54 427
2369.00 529
2369.46 587
2369.91 448
2370.37 563
2370.83 622
2371.29 508
2371.75 545
2372.21 623
2372.67 533
2373.13 589
2373.59 581
2374.05 546
2374.51 503
2374.97 517
2375.42 458
2375.88 541
2376.34 503
2376.80 524
2377.26 502
2377.72 496
2378.18 562
2378.64 528
2379.10 493
2379.56 395
2380.02 403
2380.48 491
2380.94 469
2381.40 433
2381.86 368
2382.32 405
2382.78 472
2383.24 471
2383.70 452
2384.16 487
2384.62 460
2385.08 423
2385.54 417
2386.00 391
2386.47 485
2386.93 531
2387.39 415
2387.85 417
2388.31 434
2388.77 485
2389.23 447
2389.69 393
2390.15 367
2390.61 440
2391.07 512
2391.53 534
2391.99 545
2392.46 446
2392.92 442
2393.38 509
2393.84 478
2394.30 475
2394.76 363
2395.22 432
2395.68 512
2396.15 499
2396.61 515
2397.07 427
2397.53 413
2397.99 411
2398.45 483
2398.92 435
2399.38 447
2399.84 545
2400.30 529
2400.76 579
2401.23 521
2401.69 464
2402.15 511
2402.61 440
2403.07 498
2403.54 535
2404.00 430
2404.46 461
2404.92 459
2405.38 467
2405.85 435
2406.31 454
2406.77 612
2407.23 499
2407.70 514
2408.16 416
2408.62 497
2409.08 499
2409.55 487
2410.01 433
2410.47 376
2410.94 482
2411.40 489
2411.86 417
2412.32 455
2412.79 528
2413.25 496
2413.71 445
2414.18 429
2414.64 441
2415.10 415
2415.57 537
2416.03 536
2416.49 520
2416.96 550
2417.42 590
2417.88 494
2418.35 424
2418.81 544
2419.28 668
2419.74 556
2420.20 489
2420.67 467
2421.13 462
2421.59 484
2422.06 359
2422.52 426
2422.99 530
2423.45 447
2423.91 431
2424.38 431
2424.84 548
2425.31 427
2425.77 445
2426.24 493
2426.70 513
2427.16 493
2427.63 543
2428.09 503
2428.56 461
2429.02 540
2429.49 449
2429.95 450
2430.42 429
2430.88 435
2431.35 460
2431.81 446
2432.28 510
2432.74 540
2433.21 475
2433.67 520
2434.14 523
2434.60 524
2435.07 499
2435.53 570
2436.00 475
2436.46 380
2436.93 554
2437.39 650
2437.86 537
2438.32 547
2438.79 466
2439.26 537
2439.72 634
2440.19 586
2440.65 501
2441.12 526
2441.58 559
2442.05 547
2442.52 502
2442.98 454
2443.45 528
2443.91 544
2444.38 524
2444.85 534
2445.31 463
2445.78 417
2446.24 541
2446.71 458
2447.18 460
2447.64 549
2448.11 504
2448.58 624
2449.04 619
2449.51 515
2449.98 478
2450.44 445
2450.91 433
2451.38 508
2451.84 573
2452.31 419
2452.78 359
2453.24 446
2453.71 446
2454.18 431
2454.64 383
2455.11 425
2455.58 502
2456.05 582
2456.51 475
2456.98 426
2457.45 462
2457.92 521
2458.38 487
2458.85 443
2459.32 471
2459.79 458
2460.25 527
2460.72 433
2461.19 475
2461.66 360
2462.12 330
2462.59 396
2463.06 514
2463.53 474
2464.00 428
2464.46 424
2464.93 408
2465.40 454
2465.87 565
2466.34 536
2466.80 465
2467.27 471
2467.74 448
2468.21 473
2468.68 482
2469.15 542
2469.61 455
2470.08 455
2470.55 476
2471.02 550
2471.49 505
2471.96 448
2472.43 464
2472.89 443
2473.36 474
2473.83 501
2474.30 397
2474.77 506
2475.24 471
2475.71 501
2476.18 475
2476.65 478
2477.12 470
2477.59 426
2478.05 522
2478.52 453
2478.99 440
2479.46 411
2479.93 403
2480.40 474
2480.87 502
2481.34 541
2481.81 442
2482.28 526
2482.75 409
2483.22 435
2483.69 458
2484.16 444
2484.63 499
2485.10 416
2485.57 402
2486.04 486
2486.51 516
2486.98 546
2487.45 471
2487.92 550
2488.39 468
2488.86 448
2489.33 506
2489.80 486
2490.27 495
2490.74 488
2491.21 461
2491.68 427
2492.15 539
2492.62 525
2493.10 456
2493.57 492
2494.04 498
2494.51 507
2494.98 525
2495.45 487
2495.92 529
2496.39 474
2496.86 528
2497.33 468
2497.80 484
2498.28 538
2498.75 463
2499.22 468
2499.69 514
2500.16 515
2500.63 464
2501.10 454
2501.58 443
2502.05 499
2502.52 441
2502.99 431
2503.46 446
2503.93 469
2504.41 522
2504.88 491
2505.35 472
2505.82 513
2506.29 513
2506.76 466
2507.24 499
2507.71 599
2508.18 591
2508.65 494
2509.13 484
2509.60 584
2510.07 638
2510.54 702
2511.01 586
2511.49 631
2511.96 561
2512.43 502
2512.90 646
2513.38 563
2513.85 531
2514.32 560
2514.80 595
2515.27 554
2515.74 608
2516.21 500
2516.69 602
2517.16 490
2517.63 508
2518.11 501
2518.58 505
2519.05 476
2519.53 428
2520.00 487
2520.47 437
2520.95 419
2521.42 407
2521.89 476
2522.37 418
2522.84 408
2523.31 401
2523.79 405
2524.26 420
2524.73 420
2525.21 469
2525.68 462
2526.16 446
2526.63 460
2527.10 438
2527.58 473
2528.05 498
2528.52 440
2529.00 532
2529.47 440
2529.95 512
2530.42 576
2530.90 422
2531.37 372
2531.84 501
2532.32 461
2532.79 540
2533.27 567
2533.74 519
2534.22 518
2534.69 520
2535.17 436
2535.64 470
2536.12 460
2536.59 458
2537.07 455
2537.54 492
2538.02 485
2538.49 478
2538.97 488
2539.44 519
2539.92 603
2540.39 595
2540.87 522
2541.34 540
2541.82 512
2542.29 599
2542.77 520
2543.24 436
2543.72 560
2544.19 545
2544.67 515
2545.14 546
2545.62 645
2546.10 679
2546.57 653
2547.05 650
2547.52 718
2548.00 577
2548.47 600
2548.95 772
2549.43 698
2549.90 625
2550.38 647
2550.86 665
2551.33 656
2551.81 561
2552.28 636
2552.76 593
2553.24 570
2553.71 572
2554.19 528
2554.67 571
2555.14 578
2555.62 615
2556.10 503
2556.57 457
2557.05 612
2557.53 503
2558.00 512
2558.48 574
2558.96 569
2559.43 484
2559.91 539
2560.39 518
2560.86 587
2561.34 521
2561.82 531
2562.30 547
2562.77 663
2563.25 484
2563.73 438
2564.21 517
2564.68 491
2565.16 479
2565.64 441
2566.12 516
2566.59 460
2567.07 425
2567.55 429
2568.03 494
2568.50 521
2568.98 430
2569.46 448
2569.94 504
2570.42 520
2570.89 456
2571.37 469
2571.85 499
2572.33 492
2572.81 558
2573.28 568
2573.76 613
2574.24 534
2574.72 508
2575.20 484
2575.68 483
2576.15 493
2576.63 451
2577.11 443
2577.59 521
2578.07 494
2578.55 588
2579.03 515
2579.50 491
2579.98 502
2580.46 477
2580.94 439
2581.42 516
2581.90 490
2582.38 515
2582.86 483
2583.34 468
2583.82 436
2584.30 494
2584.77 523
2585.25 545
2585.73 504
2586.21 451
2586.69 599
2587.17 547
2587.65 583
2588.13 551
2588.61 608
2589.09 534
2589.57 484
2590.05 542
2590.53 561
2591.01 546
2591.49 465
2591.97 525
2592.45 500
2592.93 511
2593.41 498
2593.89 519
2594.37 504
2594.85 492
2595.33 575
2595.81 541
2596.29 453
2596.77 495
2597.25 460
2597.73 475
2598.21 498
2598.69 469
2599.17 470
2599.65 535
2600.14 485
2600.62 411
2601.10 509
2601.58 469
2602.06 554
2602.54 581
2603.02 480
2603.50 456
2603.98 441
2604.46 555
2604.95 501
2605.43 518
2605.91 528
2606.39 562
2606.87 456
2607.35 510
2607.83 517
2608.31 534
2608.80 639
2609.28 592
2609.76 559
2610.24 512
2610.72 553
2611.20 512
2611.69 493
2612.17 526
2612.65 608
2613.13 625
2613.61 572
2614.10 493
2614.58 530
2615.06 548
2615.54 450
2616.02 518
2616.51 544
2616.99 524
2617.47 454
2617.95 488
2618.44 563
2618.92 581
2619.40 512
2619.88 476
2620.37 507
2620.85 510
2621.33 506
2621.81 525
2622.30 487
2622.78 494
2623.26 483
2623.75 544
2624.23 571
2624.71 497
2625.19 461
2625.68 558
2626.16 552
2626.64 603
2627.13 608
2627.61 506
2628.09 474
2628.58 551
2629.06 536
2629.54 455
2630.03 552
2630.51 566
2630.99 615
2631.48 511
2631.96 569
2632.45 511
2632.93 583
2633.41 652
2633.90 571
2634.38 498
2634.86 586
2635.35 559
2635.83 560
2636.32 650
2636.80 476
2637.28 483
2637.77 499
2638.25 473
2638.74 559
2639.22 533
2639.71 574
2640.19 537
2640.68 533
2641.16 586
2641.64 571
2642.13 579
2642.61 533
2643.10 564
2643.58 504
2644.07 474
2644.55 466
2645.04 619
2645.52 460
2646.01 514
2646.49 565
2646.98 604
2647.46 599
2647.95 510
2648.43 589
2648.92 559
2649.40 537
2649.89 571
2650.37 541
2650.86 503
2651.34 537
2651.83 498
2652.32 542
2652.80 485
2653.29 425
2653.77 496
2654.26 528
2654.74 548
2655.23 484
2655.72 624
2656.20 595
2656.69 731
2657.17 613
2657.66 559
2658.15 624
2658.63 520
2659.12 506
2659.60 502
2660.09 522
2660.58 539
2661.06 563
2661.55 540
2662.04 555
2662.52 613
2663.01 519
2663.49 498
2663.98 532
2664.47 532
2664.95 460
2665.44 469
2665.93 514
2666.42 537
2666.90 616
2667.39 614
2667.88 547
2668.36 564
2668.85 498
2669.34 498
2669.82 466
2670.31 541
2670.80 526
2671.29 596
2671.77 633
2672.26 643
2672.75 779
2673.24 710
2673.72 679
2674.21 771
2674.70 808
2675.19 829
2675.67 778
2676.16 894
2676.65 827
2677.14 821
2677.62 828
2678.11 784
2678.60 704
2679.09 699
2679.58 691
2680.06 677
2680.55 595
2681.04 567
2681.53 501
2682.02 568
2682.51 565
2682.99 543
2683.48 505
2683.97 605
2684.46 610
2684.95 630
2685.44 606
2685.92 538
2686.41 496
2686.90 508
2687.39 383
2687.88 438
2688.37 544
2688.86 568
2689.35 557
2689.83 493
2690.32 483
2690.81 645
2691.30 564
2691.79 474
2692.28 530
2692.77 604
2693.26 523
2693.75 455
2694.24 530
2694.73 544
2695.22 541
2695.71 688
2696.20 607
2696.68 549
2697.17 625
2697.66 498
2698.15 449
2698.64 525
2699.13 623
2699.62 573
2700.11 656
2700.60 559
2701.09 612
2701.58 483
2702.07 515
2702.56 528
2703.05 482
2703.54 542
2704.03 563
2704.52 584
2705.01 562
2705.50 537
2706.00 578
2706.49 644
2706.98 528
2707.47 507
2707.96 477
2708.45 562
2708.94 516
2709.43 537
2709.92 512
2710.41 540
2710.90 554
2711.39 536
2711.88 489
2712.37 534
2712.87 577
2713.36 581
2713.85 539
2714.34 573
2714.83 541
2715.32 560
2715.81 584
2716.30 492
2716.80 460
2717.29 599
2717.78 505
2718.27 499
2718.76 532
2719.25 568
2719.75 527
2720.24 548
2720.73 649
2721.22 625
2721.71 666
2722.20 553
2722.70 642
2723.19 706
2723.68 685
2724.17 590
2724.66 591
2725.16 611
2725.65 597
2726.14 638
2726.63 589
2727.13 640
2727.62 524
2728.11 489
2728.60 526
2729.10 539
2729.59 549
2730.08 567
2730.57 623
2731.07 584
2731.56 636
2732.05 590
2732.54 601
2733.04 642
2733.53 580
2734.02 600
2734.52 624
2735.01 610
2735.50 611
2736.00 587
2736.49 524
2736.98 462
2737.47 513
2737.97 553
2738.46 617
2738.95 697
2739.45 543
2739.94 569
2740.44 677
2740.93 689
2741.42 557
2741.92 538
2742.41 561
2742.90 470
2743.40 468
2743.89 572
2744.39 508
2744.88 467
2745.37 506
2745.87 462
2746.36 492
2746.86 458
2747.35 532
2747.84 556
2748.34 513
2748.83 532
2749.33 511
2749.82 646
2750.32 548
2750.81 590
2751.30 470
2751.80 501
2752.29 510
2752.79 497
2753.28 580
2753.78 571
2754.27 621
2754.77 574
2755.26 554
2755.76 565
2756.25 516
2756.75 527
2757.24 583
2757.74 595
2758.23 495
2758.73 572
2759.22 592
2759.72 534
2760.21 588
2760.71 551
2761.20 605
2761.70 472
2762.20 571
2762.69 622
2763.19 470
2763.68 587
2764.18 594
2764.67 535
2765.17 520
2765.67 553
2766.16 504
2766.66 547
2767.15 559
2767.65 568
2768.14 607
2768.64 500
2769.14 513
2769.63 550
2770.13 516
2770.63 538
2771.12 558
2771.62 521
2772.11 493
2772.61 555
2773.11 602
2773.60 626
2774.10 708
2774.60 725
2775.09 620
2775.59 644
2776.09 828
2776.58 895
2777.08 818
2777.58 825
2778.07 881
2778.57 709
2779.07 700
2779.57 697
2780.06 636
2780.56 618
2781.06 537
2781.55 582
2782.05 617
2782.55 707
2783.05 566
2783.54 568
2784.04 646
2784.54 640
2785.04 526
2785.53 542
2786.03 647
2786.53 527
2787.03 528
2787.52 594
2788.02 574
2788.52 489
2789.02 580
2789.52 545
2790.01 542
2790.51 522
2791.01 551
2791.51 643
2792.01 556
2792.50 508
2793.00 537
2793.50 597
2794.00 616
2794.50 659
2795.00 562
2795.50 603
2795.99 555
2796.49 553
2796.99 579
2797.49 508
2797.99 557
2798.49 667
2798.99 688
2799.48 629
2799.98 545
2800.48 516
2800.98 592
2801.48 588
2801.98 616
2802.48 611
2802.98 575
2803.48 647
2803.98 669
2804.48 586
2804.97 602
2805.47 703
2805.97 598
2806.47 601
2806.97 686
2807.47 676
2807.97 644
2808.47 539
2808.97 605
2809.47 609
2809.97 617
2810.47 605
2810.97 585
2811.47 674
2811.97 584
2812.47 582
2812.97 592
2813.47 626
2813.97 576
2814.47 554
2814.97 557
2815.47 466
2815.97 558
2816.47 521
2816.97 605
2817.47 590
2817.97 511
2818.47 477
2818.97 507
2819.47 558
2819.98 586
2820.48 552
2820.98 455
2821.48 453
2821.98 469
2822.48 552
2822.98 548
2823.48 519
2823.98 606
2824.48 496
2824.98 625
2825.49 547
2825.99 560
2826.49 526
2826.99 581
2827.49 541
2827.99 553
2828.49 531
2828.99 558
2829.50 618
2830.00 593
2830.50 479
2831.00 477
2831.50 570
2832.00 479
2832.51 477
2833.01 516
2833.51 522
2834.01 649
2834.51 610
2835.02 512
2835.52 484
2836.02 538
2836.52 508
2837.02 522
2837.53 580
2838.03 519
2838.53 651
2839.03 635
2839.54 553
2840.04 449
2840.54 568
2841.04 682
2841.55 549
2842.05 540
2842.55 564
2843.05 616
2843.56 567
2844.06 611
2844.56 695
2845.07 557
2845.57 496
2846.07 634
2846.57 600
2847.08 653
2847.58 743
2848.08 709
2848.59 663
2849.09 712
2849.59 665
2850.10 702
2850.60 610
2851.10 584
2851.61 615
2852.11 656
2852.61 607
2853.12 543
2853.62 654
2854.12 673
2854.63 587
2855.13 618
2855.64 614
2856.14 648
2856.64 661
2857.15 538
2857.65 565
2858.16 606
2858.66 556
2859.16 517
2859.67 524
2860.17 641
2860.68 564
2861.18 512
2861.69 510
2862.19 596
2862.69 634
2863.20 470
2863.70 582
2864.21 463
2864.71 580
2865.22 542
2865.72 540
2866.23 570
2866.73 521
2867.24 512
2867.74 603
2868.25 668
2868.75 580
2869.26 478
2869.76 574
2870.27 557
2870.77 527
2871.28 573
2871.78 651
2872.29 716
2872.79 698
2873.30 665
2873.80 651
2874.31 716
2874.81 711
2875.32 655
2875.83 648
2876.33 632
2876.84 576
2877.34 544
2877.85 615
2878.35 666
2878.86 655
2879.37 774
2879.87 659
2880.38 557
2880.88 553
2881.39 589
2881.90 671
2882.40 565
2882.91 631
2883.41 580
2883.92 589
2884.43 642
2884.93 599
2885.44 692
2885.95 610
2886.45 605
2886.96 751
2887.47 772
2887.97 742
2888.48 702
2888.99 667
2889.49 751
2890.00 732
2890.51 667
2891.01 620
2891.52 636
2892.03 626
2892.54 672
2893.04 703
2893.55 575
2894.06 632
2894.56 692
2895.07 680
2895.58 715
2896.09 668
2896.59 653
2897.10 761
2897.61 781
2898.12 731
2898.62 778
2899.13 670
2899.64 679
2900.15 612
2900.65 652
2901.16 557
2901.67 664
2902.18 635
2902.69 667
2903.19 595
2903.70 615
2904.21 721
2904.72 697
2905.23 779
2905.73 736
2906.24 843
2906.75 808
2907.26 795
2907.77 813
2908.28 670
2908.79 682
2909.29 627
2909.80 558
2910.31 637
2910.82 578
2911.33 587
2911.84 563
2912.35 682
2912.85 626
2913.36 625
2913.87 625
2914.38 634
2914.89 675
2915.40 624
2915.91 676
2916.42 607
2916.93 529
2917.44 610
2917.95 598
2918.45 626
2918.96 533
2919.47 610
2919.98 619
2920.49 529
2921.00 576
2921.51 478
2922.02 641
2922.53 626
2923.04 558
2923.55 559
2924.06 588
2924.57 650
2925.08 663
2925.59 523
2926.10 588
2926.61 611
2927.12 681
2927.63 541
2928.14 484
2928.65 602
2929.16 642
2929.67 587
2930.18 489
2930.69 573
2931.20 570
2931.71 518
2932.22 600
2932.73 574
2933.25 558
2933.76 573
2934.27 534
2934.78 630
2935.29 626
2935.80 642
2936.31 613
2936.82 730
2937.33 617
2937.84 666
2938.35 719
2938.87 661
2939.38 624
2939.89 645
2940.40 669
2940.91 625
2941.42 612
2941.93 649
2942.44 694
2942.96 639
2943.47 636
2943.98 593
2944.49 684
2945.00 582
2945.51 568
2946.03 626
2946.54 622
2947.05 550
2947.56 557
2948.07 557
2948.59 634
2949.10 611
2949.61 623
2950.12 598
2950.63 582
2951.15 531
2951.66 514
2952.17 653
2952.68 546
2953.19 540
2953.71 546
2954.22 566
2954.73 593
2955.24 605
2955.76 541
2956.27 591
2956.78 586
2957.30 616
2957.81 565
2958.32 590
2958.83 553
2959.35 626
2959.86 676
2960.37 631
2960.89 651
2961.40 687
2961.91 546
2962.43 603
2962.94 563
2963.45 592
2963.96 676
2964.48 749
2964.99 768
2965.51 612
2966.02 626
2966.53 627
2967.05 501
2967.56 603
2968.07 591
2968.59 606
2969.10 646
2969.61 628
2970.13 684
2970.64 728
2971.16 644
2971.67 567
2972.18 584
2972.70 566
2973.21 645
2973.73 595
2974.24 683
2974.75 653
2975.27 651
2975.78 740
2976.30 661
2976.81 630
2977.33 717
2977.84 688
2978.36 637
2978.87 664
2979.38 638
2979.90 675
2980.41 630
2980.93 621
2981.44 724
2981.96 730
2982.47 669
2982.99 634
2983.50 790
2984.02 841
2984.53 793
2985.05 845
2985.56 726
2986.08 757
2986.59 744
2987.11 835
2987.63 870
2988.14 858
2988.66 910
2989.17 974
2989.69 747
2990.20 719
2990.72 775
2991.23 899
2991.75 883
2992.27 837
2992.78 848
2993.30 911
2993.81 996
2994.33 886
2994.84 1026
2995.36 822
2995.88 1001
2996.39 998
2996.91 974
2997.43 971
2997.94 891
2998.46 931
2998.97 942
2999.49 931
3000.01 972
3000.52 991
3001.04 1021
3001.56 1120
3002.07 1251
3002.59 1424
3003.11 1526
3003.62 1619
3004.14 1777
3004.66 1887
3005.17 2063
3005.69 2205
3006.21 1974
3006.72 2017
3007.24 2119
3007.76 2017
3008.28 1693
3008.79 1565
3009.31 1255
3009.83 1236
3010.34 1232
3010.86 1075
3011.38 922
3011.90 848
3012.41 852
3012.93 813
3013.45 879
3013.97 910
3014.48 852
3015.00 921
3015.52 892
3016.04 871
3016.56 914
3017.07 801
3017.59 695
3018.11 756
3018.63 817
3019.15 889
3019.66 876
3020.18 813
3020.70 794
3021.22 845
3021.74 778
3022.26 818
3022.77 773
3023.29 761
3023.81 776
3024.33 815
3024.85 973
3025.37 810
3025.88 834
3026.40 917
3026.92 784
3027.44 759
3027.96 678
3028.48 728
3029.00 766
3029.52 743
3030.04 717
3030.55 656
3031.07 698
3031.59 698
3032.11 748
3032.63 899
3033.15 814
3033.67 794
3034.19 710
3034.71 712
3035.23 648
3035.75 784
3036.27 795
3036.79 812
3037.31 783
3037.83 801
3038.35 675
3038.87 642
3039.39 624
3039.91 777
3040.42 745
3040.94 663
3041.46 681
3041.98 677
3042.50 778
3043.03 619
3043.55 561
3044.07 716
3044.59 666
3045.11 743
3045.63 631
3046.15 633
3046.67 658
3047.19 777
3047.71 765
3048.23 724
3048.75 709
3049.27 639
3049.79 656
3050.31 653
3050.83 601
3051.35 691
3051.87 726
3052.39 631
3052.92 669
3053.44 703
3053.96 677
3054.48 637
3055.00 615
3055.52 610
3056.04 656
3056.56 597
3057.09 709
3057.61 754
3058.13 700
3058.65 698
3059.17 743
3059.69 719
3060.21 573
3060.74 709
3061.26 691
3061.78 786
3062.30 715
3062.82 742
3063.34 668
3063.87 659
3064.39 785
3064.91 670
3065.43 704
3065.95 683
3066.48 811
3067.00 722
3067.52 696
3068.04 661
3068.57 708
3069.09 743
3069.61 743
3070.13 661
3070.66 670
3071.18 645
3071.70 629
3072.22 653
3072.75 636
3073.27 809
3073.79 737
3074.31 708
3074.84 674
3075.36 725
3075.88 709
3076.41 753
3076.93 866
3077.45 944
3077.97 898
3078.50 1037
3079.02 1024
3079.54 1115
3080.07 1102
3080.59 1221
3081.11 1269
3081.64 1101
3082.16 1175
3082.68 1095
3083.21 1092
3083.73 1109
3084.26 1105
3084.78 1090
3085.30 998
3085.83 989
3086.35 987
3086.87 814
3087.40 946
3087.92 995
3088.45 1016
3088.97 1021
3089.49 911
3090.02 813
3090.54 915
3091.07 772
3091.59 791
3092.11 896
3092.64 981
3093.16 1079
3093.69 1058
3094.21 925
3094.74 965
3095.26 971
3095.79 888
3096.31 907
3096.84 987
3097.36 1085
3097.89 1098
3098.41 1077
3098.93 1203
3099.46 1355
3099.98 1590
3100.51 1690
3101.03 1953
3101.56 2134
3102.09 2615
3102.61 2960
3103.14 3170
3103.66 3508
3104.19 3300
3104.71 3236
3105.24 3191
3105.76 3041
3106.29 2759
3106.81 2409
3107.34 1948
3107.86 1695
3108.39 1413
3108.92 1345
3109.44 1196
3109.97 1210
3110.49 1118
3111.02 1162
3111.55 1099
3112.07 1148
3112.60 1149
3113.12 1036
3113.65 938
3114.18 830
3114.70 969
3115.23 883
3115.75 891
3116.28 905
3116.81 907
3117.33 873
3117.86 868
3118.39 947
3118.91 866
3119.44 806
3119.97 738
3120.49 845
3121.02 830
3121.55 814
3122.07 873
3122.60 984
3123.13 912
3123.65 837
3124.18 878
3124.71 897
3125.24 840
3125.76 844
3126.29 855
3126.82 822
3127.34 794
3127.87 812
3128.40 874
3128.93 811
3129.45 844
3129.98 725
3130.51 691
3131.04 763
3131.56 715
3132.09 761
3132.62 857
3133.15 780
3133.68 704
3134.20 888
3134.73 778
3135.26 899
3135.79 767
3136.32 761
3136.84 785
3137.37 787
3137.90 666
3138.43 714
3138.96 702
3139.48 767
3140.01 837
3140.54 745
3141.07 702
3141.60 776
3142.13 741
3142.66 710
3143.18 734
3143.71 691
3144.24 742
3144.77 866
3145.30 735
3145.83 691
3146.36 600
3146.89 635
3147.41 602
3147.94 733
3148.47 728
3149.00 878
3149.53 797
3150.06 846
3150.59 889
3151.12 844
3151.65 839
3152.18 833
3152.71 865
3153.24 812
3153.77 750
3154.30 747
3154.82 769
3155.35 782
3155.88 837
3156.41 807
3156.94 893
3157.47 925
3158.00 758
3158.53 803
3159.06 782
3159.59 840
3160.12 852
3160.65 807
3161.18 805
3161.71 831
3162.24 815
3162.77 889
3163.30 772
3163.83 773
3164.37 841
3164.90 718
3165.43 745
3165.96 688
3166.49 639
3167.02 668
3167.55 672
3168.08 706
3168.61 827
3169.14 744
3169.67 683
3170.20 756
3170.73 897
3171.26 692
3171.80 591
3172.33 715
3172.86 819
3173.39 746
3173.92 742
3174.45 779
3174.98 824
3175.51 685
3176.05 849
3176.58 808
3177.11 720
3177.64 768
3178.17 707
3178.70 743
3179.23 839
3179.77 772
3180.30 680
3180.83 653
3181.36 582
3181.89 598
3182.43 697
3182.96 665
3183.49 691
3184.02 657
3184.55 677
3185.09 768
3185.62 833
3186.15 645
3186.68 702
3187.21 825
3187.75 898
3188.28 699
3188.81 657
3189.34 598
3189.88 624
3190.41 688
3190.94 621
3191.47 705
3192.01 706
3192.54 675
3193.07 649
3193.61 765
3194.14 698
3194.67 589
3195.20 655
3195.74 634
3196.27 697
3196.80 624
3197.34 730
3197.87 723
3198.40 714
3198.94 700
3199.47 680
3200.00 770
3200.54 784
3201.07 797
3201.60 800
3202.14 795
3202.67 766
3203.21 801
3203.74 730
3204.27 745
3204.81 829
3205.34 871
3205.87 832
3206.41 847
3206.94 783
3207.48 739
3208.01 755
3208.54 764
3209.08 824
3209.61 792
3210.15 854
3210.68 905
3211.22 891
3211.75 942
3212.28 1091
3212.82 945
3213.35 1022
3213.89 887
3214.42 756
3214.96 866
3215.49 858
3216.03 794
3216.56 797
3217.10 771
3217.63 721
3218.17 718
3218.70 751
3219.24 741
3219.77 830
3220.31 773
3220.84 778
3221.38 935
3221.91 799
3222.45 857
3222.98 1012
3223.52 993
3224.05 1012
3224.59 1086
3225.12 1040
3225.66 1173
3226.19 1147
3226.73 1042
3227.27 1062
3227.80 939
3228.34 894
3228.87 962
3229.41 928
3229.94 841
3230.48 770
3231.02 847
3231.55 814
3232.09 844
3232.62 897
3233.16 830
3233.70 838
3234.23 821
3234.77 672
3235.31 708
3235.84 946
3236.38 927
3236.91 903
3237.45 866
3237.99 936
3238.52 1065
3239.06 1020
3239.60 979
3240.13 959
3240.67 951
3241.21 1030
3241.75 1075
3242.28 930
3242.82 871
3243.36 866
3243.89 938
3244.43 941
3244.97 966
3245.50 965
3246.04 862
3246.58 969
3247.12 1035
3247.65 1089
3248.19 1094
3248.73 1043
3249.27 1030
3249.80 966
3250.34 982
3250.88 930
3251.42 1092
3251.95 1102
3252.49 1136
3253.03 1007
3253.57 1002
3254.11 1008
3254.64 1038
3255.18 995
3255.72 1085
3256.26 1031
3256.80 1111
3257.33 1075
3257.87 1070
3258.41 1125
3258.95 1094
3259.49 1288
3260.02 1450
3260.56 1341
3261.10 1603
3261.64 1809
3262.18 1955
3262.72 1864
3263.26 2106
3263.79 2370
3264.33 2459
3264.87 2378
3265.41 2732
3265.95 2784
3266.49 2577
3267.03 2601
3267.57 2749
3268.11 2767
3268.64 2485
3269.18 2499
3269.72 2311
3270.26 2100
3270.80 1986
3271.34 1798
3271.88 1542
3272.42 1280
3272.96 1308
3273.50 1267
3274.04 1285
3274.58 1200
3275.12 1130
3275.66 1190
3276.20 1073
3276.74 1105
3277.28 1065
3277.82 1094
3278.36 1205
3278.90 1033
3279.44 1140
3279.98 1209
3280.52 1067
3281.06 1057
3281.60 1119
3282.14 1117
3282.68 1030
3283.22 1212
3283.76 1207
3284.30 1166
3284.84 1060
3285.38 1026
3285.92 1302
3286.46 1159
3287.00 1045
3287.54 1050
3288.08 1169
3288.62 1129
3289.16 1145
3289.70 1114
3290.24 1119
3290.79 1020
3291.33 1045
3291.87 1053
3292.41 1067
3292.95 1150
3293.49 1147
3294.03 1300
3294.57 1205
3295.11 1279
3295.66 1259
3296.20 1235
3296.74 1171
3297.28 1338
3297.82 1283
3298.36 1213
3298.90 1176
3299.45 1121
3299.99 1124
3300.53 1045
3301.07 1123
3301.61 1221
3302.16 1263
3302.70 1199
3303.24 1197
3303.78 1236
3304.32 1346
3304.87 1292
3305.41 1269
3305.95 1104
3306.49 987
3307.03 1116
3307.58 1047
3308.12 1068
3308.66 945
3309.20 981
3309.75 967
3310.29 871
3310.83 1015
3311.37 1018
3311.92 907
3312.46 949
3313.00 977
3313.54 1022
3314.09 1113
3314.63 1172
3315.17 1220
3315.72 1127
3316.26 1285
3316.80 1128
3317.35 1180
3317.89 1132
3318.43 1198
3318.97 1107
3319.52 1041
3320.06 1071
3320.60 1085
3321.15 1090
3321.69 1024
3322.23 910
3322.78 914
3323.32 901
3323.87 1015
3324.41 876
3324.95 901
3325.50 962
3326.04 917
3326.58 985
3327.13 891
3327.67 829
3328.22 796
3328.76 884
3329.30 939
3329.85 901
3330.39 809
3330.94 960
3331.48 1093
3332.03 1133
3332.57 1082
3333.11 1237
3333.66 1399
3334.20 1496
3334.75 1675
3335.29 1798
3335.84 1787
3336.38 1907
3336.93 1975
3337.47 1930
3338.02 1917
3338.56 1760
3339.11 1603
3339.65 1599
3340.20 1358
3340.74 1232
3341.29 965
3341.83 934
3342.38 943
3342.92 955
3343.47 984
3344.01 882
3344.56 888
3345.10 829
3345.65 798
3346.19 825
3346.74 813
3347.28 776
3347.83 857
3348.38 856
3348.92 842
3349.47 824
3350.01 883
3350.56 876
3351.10 843
3351.65 896
3352.20 818
3352.74 838
3353.29 851
3353.83 847
3354.38 969
3354.93 832
3355.47 808
3356.02 816
3356.56 768
3357.11 712
3357.66 678
3358.20 748
3358.75 698
3359.30 928
3359.84 880
3360.39 842
3360.94 829
3361.48 763
3362.03 982
3362.58 835
3363.12 685
3363.67 683
3364.22 780
3364.76 859
3365.31 826
3365.86 847
3366.41 887
3366.95 794
3367.50 705
3368.05 742
3368.59 857
3369.14 793
3369.69 689
3370.24 658
3370.78 717
3371.33 716
3371.88 813
3372.43 841
3372.97 798
3373.52 794
3374.07 825
3374.62 806
3375.17 816
3375.71 844
3376.26 712
3376.81 804
3377.36 803
3377.91 619
3378.45 740
3379.00 663
3379.55 631
3380.10 647
3380.65 567
3381.19 594
3381.74 569
3382.29 570
3382.84 517
3383.39 595
3383.94 656
3384.49 679
3385.03 775
3385.58 679
3386.13 649
3386.68 697
3387.23 621
3387.78 650
3388.33 646
3388.88 682
3389.42 660
3389.97 693
3390.52 662
3391.07 699
3391.62 650
3392.17 729
3392.72 679
3393.27 701
3393.82 696
3394.37 631
3394.92 694
3395.47 683
3396.02 714
3396.57 613
3397.11 596
3397.66 705
3398.21 631
3398.76 653
3399.31 664
3399.86 622
3400.41 655
3400.96 622
3401.51 716
3402.06 640
3402.61 621
3403.16 703
3403.71 661
3404.26 641
3404.81 726
3405.36 739
3405.91 617
3406.46 586
3407.02 667
3407.57 645
3408.12 672
3408.67 691
3409.22 654
3409.77 667
3410.32 662
3410.87 691
3411.42 692
3411.97 680
3412.52 652
3413.07 709
3413.62 628
3414.17 728
3414.73 676
3415.28 724
3415.83 745
3416.38 753
3416.93 728
3417.48 634
3418.03 596
3418.58 688
3419.14 708
3419.69 827
3420.24 855
3420.79 739
3421.34 765
3421.89 743
3422.44 721
3423.00 766
3423.55 787
3424.10 716
3424.65 851
3425.20 842
3425.76 823
3426.31 819
3426.86 836
3427.41 746
3427.96 806
3428.52 774
3429.07 771
3429.62 717
3430.17 672
3430.72 676
3431.28 617
3431.83 668
3432.38 729
3432.93 695
3433.49 599
3434.04 672
3434.59 626
3435.14 557
3435.70 678
3436.25 698
3436.80 571
3437.36 677
3437.91 743
3438.46 679
3439.01 721
3439.57 691
3440.12 675
3440.67 709
3441.23 727
3441.78 821
3442.33 745
3442.89 832
3443.44 744
3443.99 721
3444.55 709
3445.10 779
3445.65 762
3446.21 661
3446.76 684
3447.31 683
3447.87 716
3448.42 665
3448.98 650
3449.53 587
3450.08 660
3450.64 711
3451.19 728
3451.75 684
3452.30 629
3452.85 721
3453.41 703
3453.96 726
3454.52 800
3455.07 811
3455.62 677
3456.18 756
3456.73 777
3457.29 673
3457.84 747
3458.40 727
3458.95 703
3459.51 686
3460.06 686
3460.62 764
3461.17 700
3461.72 600
3462.28 611
3462.83 777
3463.39 800
3463.94 741
3464.50 793
3465.05 836
3465.61 850
3466.17 861
3466.72 874
3467.28 880
3467.83 901
3468.39 867
3468.94 906
3469.50 978
3470.05 971
3470.61 953
3471.16 1029
3471.72 1113
3472.27 1020
3472.83 841
3473.39 904
3473.94 960
3474.50 983
3475.05 1007
3475.61 1018
3476.17 1064
3476.72 936
3477.28 934
3477.83 984
3478.39 959
3478.95 941
3479.50 951
3480.06 1029
3480.61 1105
3481.17 1140
3481.73 1090
3482.28 1142
3482.84 1147
3483.40 1045
3483.95 1027
3484.51 1159
3485.07 1173
3485.62 1173
3486.18 1183
3486.74 1151
3487.29 1135
3487.85 1200
3488.41 1277
3488.97 1674
3489.52 1751
3490.08 2255
3490.64 2638
3491.19 2766
3491.75 3187
3492.31 3166
3492.87 3135
3493.42 3126
3493.98 3303
3494.54 3389
3495.09 3076
3495.65 2784
3496.21 2414
3496.77 2032
3497.33 1894
3497.88 1524
3498.44 1578
3499.00 1537
3499.56 1509
3500.11 1496
3500.67 1408
3501.23 1436
3501.79 1410
3502.35 1415
3502.90 1608
3503.46 1550
3504.02 1522
3504.58 1645
3505.14 1640
3505.70 1808
3506.25 1957
3506.81 1797
3507.37 1776
3507.93 1690
3508.49 1634
3509.05 1533
3509.61 1440
3510.16 1278
3510.72 1441
3511.28 1185
3511.84 1192
3512.40 1043
3512.96 1024
3513.52 1050
3514.08 984
3514.63 878
3515.19 902
3515.75 974
3516.31 997
3516.87 886
3517.43 890
3517.99 950
3518.55 883
3519.11 998
3519.67 843
3520.23 971
3520.79 1000
3521.35 886
3521.91 868
3522.47 943
3523.03 990
3523.59 969
3524.15 962
3524.71 919
3525.26 915
3525.82 879
3526.38 826
3526.94 877
3527.50 829
3528.07 851
3528.63 843
3529.19 898
3529.75 828
3530.31 860
3530.87 868
3531.43 807
3531.99 846
3532.55 878
3533.11 870
3533.67 961
3534.23 828
3534.79 948
3535.35 857
3535.91 955
3536.47 1004
3537.03 889
3537.59 961
3538.15 998
3538.72 1017
3539.28 961
3539.84 883
3540.40 906
3540.96 991
3541.52 954
3542.08 983
3542.64 888
3543.20 809
3543.77 761
3544.33 755
3544.89 719
3545.45 688
3546.01 798
3546.57 819
3547.14 792
3547.70 778
3548.26 833
3548.82 763
3549.38 692
3549.94 636
3550.51 627
3551.07 746
3551.63 781
3552.19 793
3552.75 791
3553.32 690
3553.88 610
3554.44 668
3555.00 825
3555.56 712
3556.13 610
3556.69 687
3557.25 722
3557.81 671
3558.38 679
3558.94 669
3559.50 724
3560.06 725
3560.63 748
3561.19 819
3561.75 738
3562.32 710
3562.88 668
3563.44 683
3564.00 704
3564.57 696
3565.13 795
3565.69 736
3566.26 798
3566.82 751
3567.38 676
3567.95 632
3568.51 659
3569.07 636
3569.64 600
3570.20 716
3570.76 775
3571.33 781
3571.89 677
3572.45 640
3573.02 695
3573.58 624
3574.15 751
3574.71 674
3575.27 687
3575.84 809
3576.40 652
3576.96 757
3577.53 768
3578.09 813
3578.66 759
3579.22 718
3579.79 758
3580.35 784
3580.91 666
3581.48 716
3582.04 742
3582.61 771
3583.17 694
3583.74 774
3584.30 702
3584.87 639
3585.43 646
3585.99 698
3586.56 742
3587.12 670
3587.69 660
3588.25 642
3588.82 648
3589.38 650
3589.95 647
3590.51 735
3591.08 715
3591.64 801
3592.21 771
3592.77 731
3593.34 703
3593.91 640
3594.47 684
3595.04 754
3595.60 735
3596.17 724
3596.73 780
3597.30 741
3597.86 744
3598.43 757
3599.00 695
3599.56 692
3600.13 704
3600.69 696
3601.26 670
3601.82 658
3602.39 652
3602.96 738
3603.52 644
3604.09 605
3604.65 640
3605.22 712
3605.79 604
3606.35 641
3606.92 604
3607.49 601
3608.05 657
3608.62 724
3609.19 722
3609.75 680
3610.32 591
3610.89 562
3611.45 599
3612.02 613
3612.59 615
3613.15 684
3613.72 642
3614.29 683
3614.85 664
3615.42 725
3615.99 790
3616.55 799
3617.12 764
3617.69 861
3618.26 936
3618.82 999
3619.39 839
3619.96 942
3620.53 834
3621.09 715
3621.66 829
3622.23 762
3622.80 807
3623.36 771
3623.93 765
3624.50 749
3625.07 676
3625.63 649
3626.20 649
3626.77 559
3627.34 655
3627.91 766
3628.47 673
3629.04 581
3629.61 593
3630.18 734
3630.75 720
3631.31 569
3631.88 684
3632.45 615
3633.02 692
3633.59 673
3634.16 643
3634.73 608
3635.29 594
3635.86 685
3636.43 745
3637.00 696
3637.57 702
3638.14 646
3638.71 663
3639.28 782
3639.84 802
3640.41 755
3640.98 802
3641.55 757
3642.12 758
3642.69 767
3643.26 812
3643.83 781
3644.40 731
3644.97 684
3645.54 795
3646.11 768
3646.67 742
3647.24 691
3647.81 649
3648.38 639
3648.95 633
3649.52 741
3650.09 781
3650.66 884
3651.23 838
3651.80 732
3652.37 735
3652.94 827
3653.51 799
3654.08 637
3654.65 729
3655.22 800
3655.79 850
3656.36 814
3656.93 800
3657.50 711
3658.07 771
3658.64 663
3659.21 765
3659.78 788
3660.35 711
3660.93 738
3661.50 650
3662.07 702
3662.64 638
3663.21 770
3663.78 733
3664.35 662
3664.92 693
3665.49 787
3666.06 710
3666.63 776
3667.20 932
3667.78 885
3668.35 828
3668.92 790
3669.49 809
3670.06 792
3670.63 710
3671.20 681
3671.77 740
3672.35 712
3672.92 601
3673.49 600
3674.06 684
3674.63 689
3675.20 693
3675.78 597
3676.35 632
3676.92 664
3677.49 771
3678.06 666
3678.64 626
3679.21 658
3679.78 697
3680.35 742
3680.92 784
3681.50 604
3682.07 658
3682.64 598
3683.21 591
3683.79 658
3684.36 691
3684.93 764
3685.50 747
3686.07 793
3686.65 842
3687.22 704
3687.79 676
3688.37 667
3688.94 708
3689.51 635
3690.08 741
3690.66 809
3691.23 807
3691.80 635
3692.38 689
3692.95 721
3693.52 732
3694.10 724
3694.67 746
3695.24 689
3695.81 733
3696.39 656
3696.96 694
3697.54 676
3698.11 779
3698.68 642
3699.26 651
3699.83 644
3700.40 681
3700.98 639
3701.55 766
3702.12 806
3702.70 639
3703.27 757
3703.85 629
3704.42 674
3704.99 741
3705.57 688
3706.14 687
3706.72 764
3707.29 685
3707.86 716
3708.44 674
3709.01 652
3709.59 614
3710.16 650
3710.74 746
3711.31 685
3711.89 636
3712.46 578
3713.03 723
3713.61 748
3714.18 724
3714.76 657
3715.33 755
3715.91 708
3716.48 755
3717.06 768
3717.63 717
3718.21 582
3718.78 655
3719.36 660
3719.93 612
3720.51 701
3721.08 652
3721.66 656
3722.23 596
3722.81 540
3723.39 568
3723.96 642
3724.54 607
3725.11 683
3725.69 576
3726.26 592
3726.84 630
3727.41 576
3727.99 653
3728.57 635
3729.14 605
3729.72 628
3730.29 607
3730.87 675
3731.45 704
3732.02 721
3732.60 787
3733.17 662
3733.75 607
3734.33 739
3734.90 712
3735.48 697
3736.06 759
3736.63 709
3737.21 702
3737.79 715
3738.36 634
3738.94 690
3739.52 669
3740.09 709
3740.67 708
3741.25 686
3741.82 611
3742.40 675
3742.98 735
3743.55 624
3744.13 636
3744.71 655
3745.28 652
3745.86 666
3746.44 658
3747.02 698
3747.59 704
3748.17 742
3748.75 616
3749.33 620
3749.90 615
3750.48 673
3751.06 727
3751.64 718
3752.21 684
3752.79 677
3753.37 728
3753.95 668
3754.52 632
3755.10 542
3755.68 644
3756.26 612
3756.84 648
3757.41 644
3757.99 654
3758.57 630
3759.15 584
3759.73 641
3760.31 663
3760.88 676
3761.46 752
3762.04 737
3762.62 682
3763.20 662
3763.78 725
3764.35 658
3764.93 672
3765.51 713
3766.09 634
3766.67 653
3767.25 597
3767.83 693
3768.41 676
3768.99 588
3769.56 628
3770.14 630
3770.72 719
3771.30 696
3771.88 700
3772.46 620
3773.04 636
3773.62 684
3774.20 706
3774.78 722
3775.36 662
3775.94 601
3776.52 571
3777.10 573
3777.67 657
3778.25 592
3778.83 688
3779.41 642
3779.99 585
3780.57 643
3781.15 620
3781.73 533
3782.31 532
3782.89 616
3783.47 630
3784.05 605
3784.63 685
3785.21 671
3785.79 667
3786.37 584
3786.95 553
3787.54 698
3788.12 633
3788.70 675
3789.28 661
3789.86 665
3790.44 644
3791.02 707
3791.60 571
3792.18 613
3792.76 642
3793.34 739
3793.92 677
3794.50 653
3795.08 645
3795.66 608
3796.25 700
3796.83 748
3797.41 697
3797.99 745
3798.57 583
3799.15 669
3799.73 739
3800.31 783
3800.90 568
3801.48 623
3802.06 681
3802.64 662
3803.22 661
3803.80 690
3804.39 779
3804.97 751
3805.55 641
3806.13 703
3806.71 660
3807.29 614
3807.88 672
3808.46 773
3809.04 851
3809.62 806
3810.20 841
3810.79 827
3811.37 876
3811.95 812
3812.53 839
3813.12 835
3813.70 753
3814.28 826
3814.86 727
3815.45 662
3816.03 741
3816.61 672
3817.19 681
3817.78 658
3818.36 660
3818.94 610
3819.52 655
3820.11 722
3820.69 634
3821.27 676
3821.86 587
3822.44 567
3823.02 634
3823.61 635
3824.19 540
3824.77 575
3825.36 578
3825.94 745
3826.52 644
3827.11 580
3827.69 637
3828.27 594
3828.86 709
3829.44 614
3830.02 576
3830.61 655
3831.19 669
3831.77 639
3832.36 667
3832.94 586
3833.53 640
3834.11 604
3834.69 690
3835.28 605
3835.86 629
3836.45 690
3837.03 729
3837.61 694
3838.20 654
3838.78 628
3839.37 603
3839.95 713
3840.54 688
3841.12 576
3841.70 625
3842.29 571
3842.87 557
3843.46 621
3844.04 620
3844.63 661
3845.21 741
3845.80 645
3846.38 642
3846.97 603
3847.55 734
3848.14 759
3848.72 659
3849.31 614
3849.89 551
3850.48 625
3851.06 654
3851.65 628
3852.23 668
3852.82 621
3853.40 664
3853.99 575
3854.58 537
3855.16 577
3855.75 578
3856.33 533
3856.92 599
3857.50 702
3858.09 649
3858.68 753
3859.26 730
3859.85 767
3860.43 643
3861.02 809
3861.60 755
3862.19 756
3862.78 797
3863.36 831
3863.95 795
3864.54 769
3865.12 831
3865.71 821
3866.29 753
3866.88 778
3867.47 760
3868.05 863
3868.64 809
3869.23 759
3869.81 791
3870.40 818
3870.99 729
3871.57 655
3872.16 631
3872.75 687
3873.33 658
3873.92 702
3874.51 753
3875.10 749
3875.68 732
3876.27 705
3876.86 758
3877.44 818
3878.03 671
3878.62 574
3879.21 632
3879.79 682
3880.38 714
3880.97 700
3881.56 627
3882.14 578
3882.73 618
3883.32 580
3883.91 630
3884.49 661
3885.08 721
3885.67 627
3886.26 677
3886.85 664
3887.43 618
3888.02 579
3888.61 688
3889.20 755
3889.79 734
3890.38 686
3890.96 671
3891.55 697
3892.14 722
3892.73 874
3893.32 833
3893.91 776
3894.49 785
3895.08 668
3895.67 550
3896.26 678
3896.85 710
3897.44 744
3898.03 720
3898.61 730
3899.20 774
3899.79 628
3900.38 619
3900.97 652
3901.56 636
3902.15 724
3902.74 756
3903.33 741
3903.92 683
3904.51 683
3905.09 713
3905.68 776
3906.27 662
3906.86 649
3907.45 646
3908.04 581
3908.63 596
3909.22 579
3909.81 565
3910.40 619
3910.99 645
3911.58 651
3912.17 572
3912.76 559
3913.35 648
3913.94 657
3914.53 620
3915.12 595
3915.71 604
3916.30 672
3916.89 710
3917.48 603
3918.07 618
3918.66 605
3919.25 673
3919.84 641
3920.43 597
3921.02 599
3921.61 651
3922.20 596
3922.80 577
3923.39 575
3923.98 577
3924.57 615
3925.16 579
3925.75 594
3926.34 603
3926.93 718
3927.52 729
3928.11 623
3928.70 648
3929.30 621
3929.89 564
3930.48 584
3931.07 690
3931.66 706
3932.25 603
3932.84 562
3933.44 561
3934.03 563
3934.62 600
3935.21 568
3935.80 610
3936.39 609
3936.98 587
3937.58 648
3938.17 662
3938.76 631
3939.35 607
3939.94 736
3940.54 718
3941.13 725
3941.72 713
3942.31 848
3942.90 694
3943.50 611
3944.09 704
3944.68 728
3945.27 718
3945.87 678
3946.46 722
3947.05 696
3947.64 554
3948.24 654
3948.83 720
3949.42 667
3950.01 631
3950.61 640
3951.20 670
3951.79 651
3952.39 643
3952.98 606
3953.57 620
3954.16 676
3954.76 746
3955.35 661
3955.94 674
3956.54 674
3957.13 574
3957.72 647
3958.32 728
3958.91 691
3959.50 768
3960.10 821
3960.69 716
3961.28 653
3961.88 627
3962.47 696
3963.07 624
3963.66 662
3964.25 660
3964.85 664
3965.44 698
3966.03 717
3966.63 863
3967.22 719
3967.82 624
3968.41 720
3969.00 712
3969.60 732
3970.19 695
3970.79 787
3971.38 702
3971.98 715
3972.57 777
3973.17 701
3973.76 659
3974.35 642
3974.95 689
3975.54 715
3976.14 618
3976.73 725
3977.33 648
3977.92 593
3978.52 718
3979.11 627
3979.71 761
3980.30 639
3980.90 692
3981.49 687
3982.09 788
3982.68 752
3983.28 723
3983.87 686
3984.47 718
3985.06 753
3985.66 660
3986.25 705
3986.85 802
3987.45 793
3988.04 796
3988.64 762
3989.23 702
3989.83 682
3990.42 707
3991.02 834
3991.62 794
3992.21 734
3992.81 737
3993.40 801
3994.00 808
3994.60 810
3995.19 849
3995.79 858
3996.38 849
3996.98 912
3997.58 909
3998.17 915
3998.77 905
3999.37 820
3999.96 783
4000.56 795
4001.15 742
4001.75 799
4002.35 761
4002.94 723
4003.54 749
4004.14 748
4004.73 700
4005.33 716
4005.93 721
4006.53 709
4007.12 780
4007.72 803
4008.32 664
4008.91 782
4009.51 788
4010.11 724
4010.71 731
4011.30 712
4011.90 748
4012.50 770
4013.10 762
4013.69 739
4014.29 662
4014.89 770
4015.49 704
4016.08 683
4016.68 641
4017.28 782
4017.88 722
4018.47 774
4019.07 801
4019.67 806
4020.27 720
4020.87 776
4021.46 784
4022.06 741
4022.66 774
4023.26 714
4023.86 719
4024.45 716
4025.05 741
4025.65 843
4026.25 927
4026.85 845
4027.45 982
4028.05 982
4028.64 1168
4029.24 1084
4029.84 1065
4030.44 991
4031.04 1058
4031.64 1138
4032.24 985
4032.84 837
4033.43 894
4034.03 936
4034.63 996
4035.23 894
4035.83 897
4036.43 827
4037.03 827
4037.63 735
4038.23 803
4038.83 705
4039.43 660
4040.03 708
4040.63 788
4041.22 754
4041.82 669
4042.42 681
4043.02 763
4043.62 629
4044.22 622
4044.82 591
4045.42 697
4046.02 589
4046.62 617
4047.22 700
4047.82 636
4048.42 634
4049.02 618
4049.62 650
4050.22 761
4050.82 654
4051.42 639
4052.02 648
4052.62 700
4053.22 794
4053.83 790
4054.43 813
4055.03 612
4055.63 653
4056.23 712
4056.83 749
4057.43 705
4058.03 809
4058.63 657
4059.23 609
4059.83 667
4060.43 691
4061.03 701
4061.64 759
4062.24 695
4062.84 698
4063.44 775
4064.04 699
4064.64 596
4065.24 588
4065.84 658
4066.45 655
4067.05 642
4067.65 618
4068.25 703
4068.85 602
4069.45 621
4070.05 689
4070.66 687
4071.26 673
4071.86 642
4072.46 562
4073.06 577
4073.67 567
4074.27 592
4074.87 592
4075.47 659
4076.07 743
4076.68 658
4077.28 632
4077.88 665
4078.48 659
4079.09 632
4079.69 610
4080.29 597
4080.89 645
4081.50 629
4082.10 605
4082.70 687
4083.30 573
4083.91 607
4084.51 604
4085.11 539
4085.71 591
4086.32 548
4086.92 610
4087.52 623
4088.13 583
4088.73 657
4089.33 573
4089.94 597
4090.54 554
4091.14 614
4091.74 629
4092.35 663
4092.95 684
4093.55 694
4094.16 741
4094.76 675
4095.37 649
4095.97 643
4096.57 759
4097.18 654
4097.78 631
4098.38 649
4098.99 622
4099.59 631
4100.20 627
4100.80 625
4101.40 663
4102.01 629
4102.61 589
4103.22 605
4103.82 577
4104.42 595
4105.03 552
4105.63 549
4106.24 643
4106.84 658
4107.45 527
4108.05 613
4108.65 706
4109.26 640
4109.86 596
4110.47 570
4111.07 647
4111.68 640
4112.28 527
4112.89 609
4113.49 602
4114.10 649
4114.70 675
4115.31 642
4115.91 577
4116.52 546
4117.12 578
4117.73 589
4118.33 550
4118.94 508
4119.54 568
4120.15 617
4120.75 609
4121.36 596
4121.97 532
4122.57 592
4123.18 550
4123.78 571
4124.39 614
4124.99 714
4125.60 679
4126.21 610
4126.81 566
4127.42 572
4128.02 550
4128.63 660
4129.24 590
4129.84 552
4130.45 582
4131.05 643
4131.66 737
4132.27 640
4132.87 665
4133.48 675
4134.08 573
4134.69 665
4135.30 718
4135.90 773
4136.51 823
4137.12 855
4137.72 734
4138.33 697
4138.94 687
4139.54 745
4140.15 761
4140.76 871
4141.37 794
4141.97 717
4142.58 790
4143.19 728
4143.79 665
4144.40 733
4145.01 719
4145.61 712
4146.22 746
4146.83 752
4147.44 665
4148.04 682
4148.65 589
4149.26 616
4149.87 619
4150.47 695
4151.08 686
4151.69 758
4152.30 611
4152.91 605
4153.51 688
4154.12 693
4154.73 744
4155.34 695
4155.94 617
4156.55 629
4157.16 677
4157.77 691
4158.38 674
4158.99 789
4159.59 701
4160.20 701
4160.81 758
4161.42 675
4162.03 581
4162.64 672
4163.24 588
4163.85 662
4164.46 673
4165.07 634
4165.68 657
4166.29 609
4166.90 699
4167.51 671
4168.11 613
4168.72 681
4169.33 675
4169.94 730
4170.55 632
4171.16 660
4171.77 571
4172.38 585
4172.99 651
4173.60 674
4174.21 649
4174.81 692
4175.42 729
4176.03 720
4176.64 637
4177.25 637
4177.86 558
4178.47 641
4179.08 601
4179.69 621
4180.30 630
4180.91 644
4181.52 646
4182.13 767
4182.74 707
4183.35 553
4183.96 687
4184.57 689
4185.18 707
4185.79 633
4186.40 558
4187.01 590
4187.62 627
4188.23 641
4188.84 707
4189.45 615
4190.06 662
4190.67 579
4191.29 616
4191.90 612
4192.51 657
4193.12 640
4193.73 647
4194.34 705
4194.95 767
4195.56 727
4196.17 715
4196.78 792
4197.39 736
4198.00 628
4198.62 678
4199.23 644
4199.84 696
4200.45 678
4201.06 588
4201.67 560
4202.28 626
4202.89 572
4203.51 603
4204.12 680
4204.73 699
4205.34 666
4205.95 690
4206.56 696
4207.18 612
4207.79 631
4208.40 660
4209.01 641
4209.62 671
4210.24 610
4210.85 732
4211.46 716
4212.07 640
4212.68 684
4213.30 593
4213.91 580
4214.52 742
4215.13 648
4215.74 643
4216.36 770
4216.97 725
4217.58 659
4218.19 723
4218.81 763
4219.42 737
4220.03 795
4220.65 801
4221.26 797
4221.87 860
4222.48 938
4223.10 893
4223.71 791
4224.32 751
4224.94 933
4225.55 927
4226.16 774
4226.78 718
4227.39 689
4228.00 702
4228.61 889
4229.23 812
4229.84 766
4230.46 804
4231.07 889
4231.68 882
4232.30 1029
4232.91 1032
4233.52 908
4234.14 980
4234.75 1070
4235.36 1025
4235.98 1114
4236.59 1078
4237.21 1044
4237.82 994
4238.43 1009
4239.05 933
4239.66 815
4240.28 838
4240.89 937
4241.50 800
4242.12 709
4242.73 648
4243.35 691
4243.96 756
4244.58 842
4245.19 830
4245.81 724
4246.42 724
4247.03 749
4247.65 795
4248.26 844
4248.88 737
4249.49 710
4250.11 742
4250.72 804
4251.34 730
4251.95 737
4252.57 774
4253.18 701
4253.80 674
4254.41 726
4255.03 816
4255.64 698
4256.26 695
4256.88 699
4257.49 728
4258.11 733
4258.72 739
4259.34 698
4259.95 747
4260.57 668
4261.18 653
4261.80 693
4262.42 809
4263.03 727
4263.65 615
4264.26 722
4264.88 760
4265.49 890
4266.11 745
4266.73 737
4267.34 703
4267.96 685
4268.58 682
4269.19 825
4269.81 729
4270.42 730
4271.04 776
4271.66 834
4272.27 716
4272.89 699
4273.51 722
4274.12 768
4274.74 801
4275.36 763
4275.97 701
4276.59 700
4277.21 766
4277.82 664
4278.44 688
4279.06 722
4279.67 725
4280.29 714
4280.91 750
4281.53 665
4282.14 609
4282.76 706
4283.38 691
4283.99 746
4284.61 658
4285.23 668
4285.85 658
4286.46 621
4287.08 722
4287.70 721
4288.32 623
4288.93 663
4289.55 713
4290.17 744
4290.79 787
4291.41 700
4292.02 693
4292.64 671
4293.26 719
4293.88 766
4294.50 675
4295.11 628
4295.73 732
4296.35 817
4296.97 686
4297.59 634
4298.21 653
4298.82 645
4299.44 765
4300.06 755
4300.68 674
4301.30 663
4301.92 746
4302.53 698
4303.15 674
4303.77 712
4304.39 607
4305.01 644
4305.63 646
4306.25 667
4306.87 700
4307.49 692
4308.10 728
4308.72 707
4309.34 626
4309.96 712
4310.58 711
4311.20 682
4311.82 706
4312.44 768
4313.06 808
4313.68 731
4314.30 794
4314.92 804
4315.54 719
4316.16 653
4316.78 816
4317.40 823
4318.02 806
4318.64 674
4319.26 716
4319.88 711
4320.50 679
4321.11 736
4321.74 780
4322.36 898
4322.98 871
4323.60 746
4324.22 682
4324.84 758
4325.46 974
4326.08 849
4326.70 765
4327.32 861
4327.94 849
4328.56 801
4329.18 885
4329.80 745
4330.42 828
4331.04 742
4331.66 802
4332.28 858
4332.90 854
4333.52 870
4334.15 944
4334.77 933
4335.39 989
4336.01 1107
4336.63 1314
4337.25 1343
4337.87 1307
4338.49 1261
4339.11 1274
4339.74 1324
4340.36 1286
4340.98 1348
4341.60 1266
4342.22 1131
4342.84 1109
4343.46 1309
4344.09 1506
4344.71 1472
4345.33 1780
4345.95 1889
4346.57 1838
4347.19 1889
4347.82 2004
4348.44 1914
4349.06 2003
4349.68 1618
4350.30 1533
4350.93 1456
4351.55 1362
4352.17 1211
4352.79 1288
4353.42 1134
4354.04 907
4354.66 929
4355.28 937
4355.91 1057
4356.53 1011
4357.15 868
4357.77 993
4358.40 1043
4359.02 846
4359.64 838
4360.26 987
4360.89 912
4361.51 960
4362.13 834
4362.76 807
4363.38 841
4364.00 753
4364.62 777
4365.25 801
4365.87 891
4366.49 976
4367.12 861
4367.74 755
4368.36 807
4368.99 744
4369.61 789
4370.23 778
4370.86 732
4371.48 746
4372.11 845
4372.73 844
4373.35 779
4373.98 653
4374.60 629
4375.22 756
4375.85 783
4376.47 613
4377.10 656
4377.72 652
4378.34 702
4378.97 778
4379.59 827
4380.22 690
4380.84 795
4381.47 810
4382.09 818
4382.71 744
4383.34 734
4383.96 716
4384.59 730
4385.21 766
4385.84 768
4386.46 768
4387.09 718
4387.71 692
4388.34 719
4388.96 762
4389.59 724
4390.21 644
4390.84 718
4391.46 674
4392.09 625
4392.71 670
4393.34 759
4393.96 688
4394.59 658
4395.21 672
4395.84 727
4396.46 642
4397.09 691
4397.71 713
4398.34 565
4398.96 681
4399.59 717
4400.22 684
4400.84 723
4401.47 760
4402.09 682
4402.72 621
4403.34 794
4403.97 744
4404.60 760
4405.22 747
4405.85 720
4406.47 709
4407.10 698
4407.73 689
4408.35 689
4408.98 632
4409.61 710
4410.23 730
4410.86 702
4411.48 676
4412.11 636
4412.74 667
4413.36 636
4413.99 580
4414.62 635
4415.24 684
4415.87 694
4416.50 701
4417.12 699
4417.75 653
4418.38 630
4419.01 663
4419.63 662
4420.26 633
4420.89 696
4421.51 673
4422.14 631
4422.77 712
4423.40 652
4424.02 593
4424.65 706
4425.28 625
4425.91 578
4426.53 682
4427.16 676
4427.79 656
4428.42 663
4429.04 669
4429.67 651
4430.30 629
4430.93 623
4431.55 534
4432.18 568
4432.81 576
4433.44 642
4434.07 612
4434.69 543
4435.32 518
4435.95 629
4436.58 661
4437.21 736
4437.84 732
4438.46 600
4439.09 615
4439.72 634
4440.35 625
4440.98 643
4441.61 598
4442.24 552
4442.86 543
4443.49 572
4444.12 604
4444.75 566
4445.38 638
4446.01 733
4446.64 805
4447.27 696
4447.90 782
4448.52 749
4449.15 713
4449.78 767
4450.41 742
4451.04 763
4451.67 686
4452.30 709
4452.93 706
4453.56 778
4454.19 733
4454.82 728
4455.45 588
4456.08 667
4456.71 680
4457.34 659
4457.97 822
4458.60 743
4459.23 617
4459.86 640
4460.49 614
4461.12 556
4461.75 619
4462.38 623
4463.01 541
4463.64 577
4464.27 569
4464.90 584
4465.53 613
4466.16 642
4466.79 643
4467.42 633
4468.05 639
4468.68 665
4469.31 590
4469.94 668
4470.57 691
4471.20 650
4471.83 576
4472.46 578
4473.09 657
4473.72 654
4474.35 554
4474.99 676
4475.62 616
4476.25 731
4476.88 664
4477.51 669
4478.14 754
4478.77 690
4479.40 571
4480.03 698
4480.67 750
4481.30 637
4481.93 546
4482.56 641
4483.19 683
4483.82 685
4484.46 690
4485.09 672
4485.72 713
4486.35 740
4486.98 701
4487.61 772
4488.25 747
4488.88 654
4489.51 689
4490.14 672
4490.77 647
4491.41 716
4492.04 720
4492.67 722
4493.30 651
4493.94 688
4494.57 709
4495.20 679
4495.83 695
4496.46 694
4497.10 698
4497.73 729
4498.36 786
4498.99 819
4499.63 746
4500.26 807
4500.89 851
4501.53 858
4502.16 755
4502.79 811
4503.42 1040
4504.06 857
4504.69 964
4505.32 882
4505.96 786
4506.59 856
4507.22 848
4507.86 787
4508.49 746
4509.12 834
4509.76 737
4510.39 707
4511.02 696
4511.66 684
4512.29 696
4512.92 652
4513.56 708
4514.19 636
4514.83 651
4515.46 690
4516.09 659
4516.73 729
4517.36 567
4517.99 614
4518.63 552
4519.26 623
4519.90 629
4520.53 558
4521.17 625
4521.80 650
4522.43 591
4523.07 614
4523.70 639
4524.34 746
4524.97 655
4525.61 630
4526.24 647
4526.88 718
4527.51 650
4528.14 704
4528.78 844
4529.41 863
4530.05 820
4530.68 764
4531.32 905
4531.95 864
4532.59 817
4533.22 872
4533.86 929
4534.49 877
4535.13 838
4535.76 707
4536.40 759
4537.04 737
4537.67 622
4538.31 678
4538.94 625
4539.58 616
4540.21 627
4540.85 732
4541.48 715
4542.12 659
4542.76 743
4543.39 722
4544.03 621
4544.66 653
4545.30 661
4545.93 622
4546.57 688
4547.21 646
4547.84 531
4548.48 637
4549.11 633
4549.75 531
4550.39 595
4551.02 562
4551.66 629
4552.30 597
4552.93 645
4553.57 699
4554.21 684
4554.84 617
4555.48 574
4556.12 606
4556.75 565
4557.39 618
4558.03 653
4558.66 702
4559.30 606
4559.94 632
4560.57 670
4561.21 603
4561.85 468
4562.48 595
4563.12 653
4563.76 655
4564.40 699
4565.03 576
4565.67 623
4566.31 620
4566.95 625
4567.58 666
4568.22 634
4568.86 689
4569.50 665
4570.13 586
4570.77 665
4571.41 526
4572.05 612
4572.68 740
4573.32 675
4573.96 632
4574.60 636
4575.24 607
4575.87 638
4576.51 668
4577.15 619
4577.79 672
4578.43 674
4579.06 573
4579.70 603
4580.34 647
4580.98 658
4581.62 609
4582.26 553
4582.90 606
4583.53 688
4584.17 699
4584.81 610
4585.45 666
4586.09 635
4586.73 652
4587.37 647
4588.01 711
4588.64 748
4589.28 657
4589.92 701
4590.56 645
4591.20 774
4591.84 864
4592.48 732
4593.12 791
4593.76 836
4594.40 805
4595.04 757
4595.68 866
4596.31 747
4596.95 654
4597.59 688
4598.23 752
4598.87 683
4599.51 612
4600.15 596
4600.79 557
4601.43 591
4602.07 548
4602.71 647
4603.35 676
4603.99 619
4604.63 681
4605.27 650
4605.91 708
4606.55 623
4607.19 670
4607.83 782
4608.47 703
4609.11 609
4609.75 603
4610.39 727
4611.03 667
4611.68 714
4612.32 644
4612.96 715
4613.60 629
4614.24 658
4614.88 601
4615.52 616
4616.16 635
4616.80 628
4617.44 608
4618.08 639
4618.72 640
4619.36 613
4620.01 649
4620.65 669
4621.29 572
4621.93 604
4622.57 639
4623.21 735
4623.85 655
4624.50 567
4625.14 557
4625.78 623
4626.42 594
4627.06 572
4627.70 591
4628.34 596
4628.99 658
4629.63 628
4630.27 648
4630.91 619
4631.55 705
4632.20 683
4632.84 601
4633.48 668
4634.12 722
4634.76 572
4635.41 613
4636.05 701
4636.69 681
4637.33 634
4637.98 621
4638.62 705
4639.26 534
4639.90 608
4640.55 603
4641.19 614
4641.83 634
4642.47 665
4643.12 615
4643.76 593
4644.40 564
4645.04 623
4645.69 640
4646.33 704
4646.97 626
4647.62 657
4648.26 679
4648.90 603
4649.55 625
4650.19 610
4650.83 671
4651.48 680
4652.12 625
4652.76 563
4653.41 604
4654.05 631
4654.69 601
4655.34 601
4655.98 583
4656.62 610
4657.27 572
4657.91 590
4658.55 711
4659.20 636
4659.84 613
4660.49 599
4661.13 546
4661.77 591
4662.42 646
4663.06 664
4663.71 552
4664.35 588
4664.99 540
4665.64 535
4666.28 579
4666.93 525
4667.57 573
4668.22 552
4668.86 532
4669.51 552
4670.15 567
4670.79 555
4671.44 624
4672.08 582
4672.73 549
4673.37 555
4674.02 575
4674.66 617
4675.31 598
4675.95 632
4676.60 594
4677.24 631
4677.89 600
4678.53 599
4679.18 570
4679.82 605
4680.47 599
4681.12 633
4681.76 557
4682.41 623
4683.05 639
4683.70 715
4684.34 661
4684.99 548
4685.63 594
4686.28 665
4686.93 572
4687.57 517
4688.22 599
4688.86 621
4689.51 590
4690.15 605
4690.80 573
4691.45 608
4692.09 581
4692.74 599
4693.39 626
4694.03 609
4694.68 579
4695.32 681
4695.97 633
4696.62 556
4697.26 634
4697.91 667
4698.56 757
4699.20 765
4699.85 847
4700.50 816
4701.14 743
4701.79 678
4702.44 750
4703.08 699
4703.73 736
4704.38 642
4705.02 606
4705.67 716
4706.32 741
4706.97 690
4707.61 658
4708.26 671
4708.91 733
4709.55 654
4710.20 657
4710.85 699
4711.50 645
4712.14 610
4712.79 661
4713.44 751
4714.09 696
4714.73 644
4715.38 696
4716.03 643
4716.68 584
4717.33 608
4717.97 608
4718.62 577
4719.27 578
4719.92 558
4720.57 549
4721.21 624
4721.86 681
4722.51 655
4723.16 698
4723.81 663
4724.45 598
4725.10 696
4725.75 750
4726.40 722
4727.05 631
4727.70 619
4728.35 699
4728.99 816
4729.64 764
4730.29 722
4730.94 718
4731.59 808
4732.24 717
4732.89 696
4733.54 694
4734.19 723
4734.83 646
4735.48 687
4736.13 715
4736.78 681
4737.43 667
4738.08 677
4738.73 600
4739.38 651
4740.03 655
4740.68 637
4741.33 623
4741.98 656
4742.63 630
4743.28 671
4743.93 705
4744.58 699
4745.23 698
4745.87 719
4746.52 652
4747.17 621
4747.82 704
4748.47 672
4749.12 781
4749.77 726
4750.42 837
4751.08 894
4751.73 886
4752.38 818
4753.03 863
4753.68 874
4754.33 744
4754.98 733
4755.63 698
4756.28 773
4756.93 733
4757.58 723
4758.23 682
4758.88 687
4759.53 672
4760.18 608
4760.83 563
4761.48 612
4762.13 603
4762.79 642
4763.44 605
4764.09 705
4764.74 624
4765.39 710
4766.04 749
4766.69 701
4767.34 687
4767.99 725
4768.65 689
4769.30 672
4769.95 726
4770.60 650
4771.25 649
4771.90 626
4772.56 646
4773.21 717
4773.86 691
4774.51 632
4775.16 612
4775.81 622
4776.47 623
4777.12 693
4777.77 653
4778.42 675
4779.07 692
4779.73 689
4780.38 668
4781.03 648
4781.68 650
4782.34 645
4782.99 645
4783.64 658
4784.29 691
4784.94 737
4785.60 682
4786.25 625
4786.90 675
4787.56 707
4788.21 642
4788.86 660
4789.51 664
4790.17 716
4790.82 694
4791.47 657
4792.13 582
4792.78 659
4793.43 708
4794.08 726
4794.74 732
4795.39 715
4796.04 692
4796.70 676
4797.35 751
4798.00 701
4798.66 671
4799.31 592
4799.96 687
4800.62 744
4801.27 712
4801.93 571
4802.58 642
4803.23 611
4803.89 595
4804.54 627
4805.19 677
4805.85 713
4806.50 712
4807.16 609
4807.81 640
4808.46 668
4809.12 730
4809.77 741
4810.43 675
4811.08 585
4811.73 645
4812.39 599
4813.04 584
4813.70 663
4814.35 650
4815.01 647
4815.66 700
4816.32 705
4816.97 702
4817.63 699
4818.28 661
4818.94 835
4819.59 865
4820.24 766
4820.90 838
4821.55 791
4822.21 796
4822.86 815
4823.52 766
4824.18 824
4824.83 797
4825.49 833
4826.14 752
4826.80 783
4827.45 889
4828.11 897
4828.76 952
4829.42 864
4830.07 763
4830.73 942
4831.38 935
4832.04 869
4832.70 835
4833.35 863
4834.01 946
4834.66 908
4835.32 950
4835.98 964
4836.63 923
4837.29 899
4837.94 1020
4838.60 1060
4839.26 1018
4839.91 925
4840.57 941
4841.22 916
4841.88 974
4842.54 928
4843.19 940
4843.85 968
4844.51 1094
4845.16 1137
4845.82 1123
4846.48 1003
4847.13 1144
4847.79 1225
4848.45 1215
4849.10 1361
4849.76 1509
4850.42 1710
4851.07 1496
4851.73 1463
4852.39 1528
4853.05 1573
4853.70 1576
4854.36 1590
4855.02 1291
4855.68 1411
4856.33 1423
4856.99 1342
4857.65 1435
4858.30 1577
4858.96 1608
4859.62 1493
4860.28 1463
4860.94 1347
4861.59 1432
4862.25 1413
4862.91 1522
4863.57 1296
4864.22 1207
4864.88 1241
4865.54 1202
4866.20 1277
4866.86 1455
4867.51 1376
4868.17 1194
4868.83 1254
4869.49 1215
4870.15 1145
4870.81 1208
4871.46 1153
4872.12 1199
4872.78 1184
4873.44 1083
4874.10 997
4874.76 1125
4875.41 1113
4876.07 1013
4876.73 1087
4877.39 1116
4878.05 1041
4878.71 1047
4879.37 1180
4880.03 1001
4880.69 963
4881.34 936
4882.00 1013
4882.66 1031
4883.32 1001
4883.98 1017
4884.64 1034
4885.30 961
4885.96 930
4886.62 866
4887.28 914
4887.94 832
4888.60 909
4889.26 959
4889.92 1001
4890.58 932
4891.24 897
4891.89 1015
4892.55 906
4893.21 1048
4893.87 902
4894.53 825
4895.19 891
4895.85 827
4896.51 987
4897.17 953
4897.83 848
4898.49 910
4899.16 862
4899.82 806
4900.48 938
4901.14 833
4901.80 829
4902.46 730
4903.12 735
4903.78 826
4904.44 807
4905.10 759
4905.76 827
4906.42 839
4907.08 880
4907.74 865
4908.40 848
4909.06 717
4909.72 780
4910.39 795
4911.05 812
4911.71 845
4912.37 872
4913.03 725
4913.69 626
4914.35 651
4915.01 653
4915.68 647
4916.34 622
4917.00 708
4917.66 627
4918.32 623
4918.98 676
4919.64 681
4920.31 671
4920.97 662
4921.63 668
4922.29 625
4922.95 625
4923.62 617
4924.28 597
4924.94 727
4925.60 646
4926.26 745
4926.93 588
4927.59 618
4928.25 689
4928.91 708
4929.57 711
4930.24 639
4930.90 678
4931.56 724
4932.22 697
4932.89 742
4933.55 681
4934.21 690
4934.87 627
4935.54 605
4936.20 623
4936.86 679
4937.53 597
4938.19 571
4938.85 616
4939.51 638
4940.18 621
4940.84 611
4941.50 607
4942.17 651
4942.83 647
4943.49 638
4944.16 601
4944.82 549
4945.48 634
4946.15 623
4946.81 590
4947.47 585
4948.14 618
4948.80 628
4949.46 646
4950.13 644
4950.79 642
4951.45 622
4952.12 531
4952.78 560
4953.45 593
4954.11 654
4954.77 609
4955.44 532
4956.10 561
4956.77 646
4957.43 666
4958.09 565
4958.76 596
4959.42 684
4960.09 671
4960.75 650
4961.42 620
4962.08 574
4962.75 692
4963.41 768
4964.07 684
4964.74 691
4965.40 745
4966.07 701
4966.73 679
4967.40 729
4968.06 632
4968.73 656
4969.39 617
4970.06 635
4970.72 634
4971.39 598
4972.05 590
4972.72 554
4973.38 607
4974.05 605
4974.71 652
4975.38 628
4976.05 614
4976.71 585
4977.38 662
4978.04 672
4978.71 736
4979.37 632
4980.04 650
4980.70 612
4981.37 695
4982.04 634
4982.70 631
4983.37 666
4984.03 701
4984.70 633
4985.37 625
4986.03 579
4986.70 576
4987.36 631
4988.03 741
4988.70 749
4989.36 790
4990.03 880
4990.70 823
4991.36 942
4992.03 837
4992.69 814
4993.36 766
4994.03 641
4994.69 607
4995.36 619
4996.03 618
4996.69 742
4997.36 630
4998.03 648
4998.70 548
4999.36 556
5000.03 609
5000.70 509
5001.36 567
5002.03 574
5002.70 589
5003.37 563
5004.03 569
5004.70 550
5005.37 594
5006.03 726
5006.70 620
5007.37 463
5008.04 534
5008.70 614
5009.37 643
5010.04 603
5010.71 572
5011.38 528
5012.04 586
5012.71 586
5013.38 584
5014.05 544
5014.72 575
5015.38 583
5016.05 525
5016.72 567
5017.39 655
5018.06 580
5018.72 636
5019.39 642
5020.06 626
5020.73 664
5021.40 531
5022.07 537
5022.73 650
5023.40 692
5024.07 589
5024.74 675
5025.41 663
5026.08 626
5026.75 695
5027.42 645
5028.08 671
5028.75 620
5029.42 681
5030.09 703
5030.76 695
5031.43 632
5032.10 632
5032.77 641
5033.44 603
5034.11 583
5034.78 544
5035.45 639
5036.11 663
5036.78 609
5037.45 491
5038.12 620
5038.79 596
5039.46 554
5040.13 555
5040.80 548
5041.47 521
5042.14 547
5042.81 555
5043.48 544
5044.15 587
5044.82 596
5045.49 637
5046.16 598
5046.83 562
5047.50 588
5048.17 587
5048.84 625
5049.51 546
5050.18 580
5050.85 576
5051.52 553
5052.19 562
5052.86 569
5053.54 546
5054.21 571
5054.88 604
5055.55 563
5056.22 558
5056.89 549
5057.56 547
5058.23 568
5058.90 562
5059.57 559
5060.24 632
5060.91 566
5061.59 580
5062.26 600
5062.93 584
5063.60 516
5064.27 479
5064.94 531
5065.61 593
5066.28 538
5066.96 500
5067.63 593
5068.30 616
5068.97 537
5069.64 568
5070.31 609
5070.99 614
5071.66 587
5072.33 581
5073.00 594
5073.67 522
5074.35 608
5075.02 688
5075.69 680
5076.36 558
5077.03 648
5077.71 606
5078.38 644
5079.05 660
5079.72 574
5080.39 597
5081.07 693
5081.74 674
5082.41 573
5083.08 651
5083.76 703
5084.43 644
5085.10 643
5085.78 611
5086.45 645
5087.12 580
5087.79 627
5088.47 619
5089.14 586
5089.81 674
5090.49 745
5091.16 776
5091.83 733
5092.51 637
5093.18 770
5093.85 702
5094.52 673
5095.20 631
5095.87 693
5096.54 614
5097.22 718
5097.89 774
5098.57 603
5099.24 594
5099.91 614
5100.59 551
5101.26 627
5101.93 627
5102.61 595
5103.28 561
5103.96 575
5104.63 602
5105.30 668
5105.98 671
5106.65 597
5107.33 634
5108.00 596
5108.67 541
5109.35 692
5110.02 618
5110.70 727
5111.37 664
5112.05 592
5112.72 673
5113.40 594
5114.07 598
5114.74 580
5115.42 569
5116.09 614
5116.77 589
5117.44 579
5118.12 645
5118.79 674
5119.47 631
5120.14 680
5120.82 746
5121.49 744
5122.17 650
5122.84 603
5123.52 604
5124.19 616
5124.87 630
5125.54 682
5126.22 561
5126.90 543
5127.57 606
5128.25 559
5128.92 606
5129.60 650
5130.27 664
5130.95 581
5131.62 669
5132.30 613
5132.98 600
5133.65 613
5134.33 623
5135.00 671
5135.68 681
5136.36 678
5137.03 666
5137.71 604
5138.38 544
5139.06 576
5139.74 568
5140.41 579
5141.09 502
5141.77 533
5142.44 531
5143.12 587
5143.80 556
5144.47 578
5145.15 525
5145.83 554
5146.50 611
5147.18 578
5147.86 590
5148.53 565
5149.21 556
5149.89 511
5150.56 580
5151.24 604
5151.92 658
5152.60 567
5153.27 519
5153.95 526
5154.63 613
5155.30 553
5155.98 499
5156.66 559
5157.34 609
5158.01 526
5158.69 553
5159.37 626
5160.05 543
5160.72 528
5161.40 595
5162.08 568
5162.76 512
5163.44 557
5164.11 569
5164.79 615
5165.47 555
5166.15 521
5166.83 609
5167.50 563
5168.18 564
5168.86 614
5169.54 573
5170.22 579
5170.89 619
5171.57 538
5172.25 564
5172.93 535
5173.61 482
5174.29 511
5174.97 524
5175.64 480
5176.32 546
5177.00 559
5177.68 548
5178.36 527
5179.04 538
5179.72 563
5180.40 555
5181.08 587
5181.75 657
5182.43 580
5183.11 593
5183.79 530
5184.47 550
5185.15 571
5185.83 520
5186.51 470
5187.19 539
5187.87 523
5188.55 583
5189.23 529
5189.91 522
5190.59 492
5191.27 429
5191.95 440
5192.63 479
5193.31 470
5193.98 518
5194.66 496
5195.34 507
5196.02 559
5196.70 600
5197.38 520
5198.07 495
5198.75 469
5199.43 449
5200.11 566
5200.79 550
5201.47 532
5202.15 535
5202.83 543
5203.51 610
5204.19 543
5204.87 540
5205.55 553
5206.23 553
5206.91 582
5207.59 625
5208.27 623
5208.95 543
5209.63 527
5210.31 583
5211.00 562
5211.68 586
5212.36 591
5213.04 514
5213.72 522
5214.40 498
5215.08 553
5215.76 625
5216.45 592
5217.13 559
5217.81 546
5218.49 641
5219.17 630
5219.85 712
5220.53 622
5221.22 589
5221.90 644
5222.58 698
5223.26 646
5223.94 667
5224.62 617
5225.31 556
5225.99 542
5226.67 557
5227.35 609
5228.03 523
5228.72 540
5229.40 615
5230.08 666
5230.76 564
5231.45 549
5232.13 565
5232.81 656
5233.49 583
5234.18 529
5234.86 521
5235.54 581
5236.22 553
5236.91 567
5237.59 619
5238.27 577
5238.95 641
5239.64 641
5240.32 627
5241.00 700
5241.69 584
5242.37 500
5243.05 579
5243.73 625
5244.42 624
5245.10 615
5245.78 507
5246.47 519
5247.15 540
5247.83 560
5248.52 515
5249.20 550
5249.88 552
5250.57 574
5251.25 493
5251.94 627
5252.62 656
5253.30 661
5253.99 589
5254.67 522
5255.35 528
5256.04 595
5256.72 550
5257.41 552
5258.09 611
5258.77 604
5259.46 565
5260.14 539
5260.83 590
5261.51 654
5262.20 701
5262.88 602
5263.56 639
5264.25 642
5264.93 628
5265.62 647
5266.30 588
5266.99 639
5267.67 657
5268.36 646
5269.04 568
5269.73 561
5270.41 556
5271.10 631
5271.78 583
5272.47 503
5273.15 551
5273.84 602
5274.52 568
5275.21 499
5275.89 503
5276.58 556
5277.26 552
5277.95 563
5278.63 579
5279.32 601
5280.00 548
5280.69 584
5281.37 593
5282.06 579
5282.75 602
5283.43 604
5284.12 564
5284.80 570
5285.49 579
5286.17 534
5286.86 538
5287.55 549
5288.23 520
5288.92 508
5289.60 530
5290.29 583
5290.98 529
5291.66 596
5292.35 592
5293.04 584
5293.72 566
5294.41 511
5295.10 584
5295.78 599
5296.47 608
5297.15 615
5297.84 663
5298.53 724
5299.21 626
5299.90 599
5300.59 642
5301.28 651
5301.96 796
5302.65 779
5303.34 713
5304.02 774
5304.71 621
5305.40 678
5306.08 671
5306.77 572
5307.46 630
5308.15 589
5308.83 614
5309.52 617
5310.21 564
5310.90 645
5311.58 621
5312.27 667
5312.96 592
5313.65 599
5314.33 619
5315.02 695
5315.71 728
5316.40 682
5317.09 670
5317.77 585
5318.46 540
5319.15 658
5319.84 694
5320.53 687
5321.21 709
5321.90 741
5322.59 771
5323.28 788
5323.97 780
5324.65 673
5325.34 707
5326.03 666
5326.72 700
5327.41 588
5328.10 612
5328.79 597
5329.47 622
5330.16 565
5330.85 620
5331.54 569
5332.23 519
5332.92 600
5333.61 615
5334.30 701
5334.99 662
5335.67 620
5336.36 599
5337.05 597
5337.74 525
5338.43 571
5339.12 599
5339.81 583
5340.50 569
5341.19 587
5341.88 553
5342.57 623
5343.26 637
5343.95 608
5344.64 624
5345.33 623
5346.02 649
5346.71 583
5347.40 731
5348.09 705
5348.78 720
5349.47 784
5350.16 804
5350.85 813
5351.54 876
5352.23 753
5352.92 798
5353.61 738
5354.30 747
5354.99 705
5355.68 715
5356.37 738
5357.06 641
5357.75 637
5358.44 628
5359.13 596
5359.82 616
5360.51 597
5361.20 611
5361.89 543
5362.58 625
5363.27 675
5363.97 601
5364.66 556
5365.35 626
5366.04 624
5366.73 595
5367.42 633
5368.11 627
5368.80 547
5369.49 527
5370.19 531
5370.88 538
5371.57 536
5372.26 565
5372.95 525
5373.64 579
5374.33 554
5375.03 595
5375.72 583
5376.41 512
5377.10 583
5377.79 561
5378.49 552
5379.18 541
5379.87 557
5380.56 599
5381.25 596
5381.95 515
5382.64 578
5383.33 586
5384.02 534
5384.71 554
5385.41 605
5386.10 539
5386.79 640
5387.48 601
5388.18 712
5388.87 613
5389.56 621
5390.25 602
5390.95 598
5391.64 590
5392.33 663
5393.02 619
5393.72 583
5394.41 582
5395.10 608
5395.80 649
5396.49 640
5397.18 550
5397.88 590
5398.57 570
5399.26 544
5399.95 622
5400.65 644
5401.34 635
5402.03 649
5402.73 597
5403.42 626
5404.12 610
5404.81 556
5405.50 571
5406.20 640
5406.89 633
5407.58 600
5408.28 640
5408.97 613
5409.66 670
5410.36 615
5411.05 581
5411.75 591
5412.44 589
5413.13 560
5413.83 611
5414.52 564
5415.22 628
5415.91 588
5416.61 615
5417.30 624
5417.99 542
5418.69 686
5419.38 588
5420.08 535
5420.77 599
5421.47 604
5422.16 679
5422.86 654
5423.55 578
5424.25 581
5424.94 590
5425.64 642
5426.33 585
5427.03 635
5427.72 648
5428.42 675
5429.11 588
5429.81 590
5430.50 550
5431.20 649
5431.89 655
5432.59 616
5433.28 632
5433.98 566
5434.67 681
5435.37 627
5436.06 650
5436.76 616
5437.46 676
5438.15 767
5438.85 725
5439.54 718
5440.24 634
5440.93 645
5441.63 573
5442.33 631
5443.02 646
5443.72 828
5444.41 743
5445.11 766
5445.81 792
5446.50 731
5447.20 721
5447.90 683
5448.59 823
5449.29 855
5449.98 813
5450.68 794
5451.38 808
5452.07 789
5452.77 660
5453.47 673
5454.16 686
5454.86 722
5455.56 684
5456.25 588
5456.95 726
5457.65 663
5458.35 630
5459.04 687
5459.74 749
5460.44 703
5461.13 706
5461.83 732
5462.53 769
5463.23 829
5463.92 735
5464.62 729
5465.32 819
5466.02 792
5466.71 742
5467.41 745
5468.11 820
5468.81 844
5469.50 797
5470.20 737
5470.90 793
5471.60 842
5472.29 782
5472.99 714
5473.69 713
5474.39 774
5475.09 787
5475.78 858
5476.48 933
5477.18 910
5477.88 863
5478.58 991
5479.28 1101
5479.97 1095
5480.67 1095
5481.37 1241
5482.07 1277
5482.77 1242
5483.47 1054
5484.17 1162
5484.86 1162
5485.56 1153
5486.26 1051
5486.96 903
5487.66 989
5488.36 930
5489.06 934
5489.76 912
5490.45 916
5491.15 982
5491.85 1018
5492.55 1063
5493.25 972
5493.95 839
5494.65 984
5495.35 961
5496.05 1014
5496.75 1083
5497.45 1080
5498.15 1053
5498.85 1177
5499.55 1325
5500.25 1510
5500.95 1593
5501.65 1778
5502.35 1698
5503.04 1732
5503.74 1736
5504.44 1543
5505.14 1352
5505.84 1282
5506.54 1164
5507.24 1054
5507.94 986
5508.65 975
5509.35 895
5510.05 847
5510.75 928
5511.45 986
5512.15 887
5512.85 897
5513.55 864
5514.25 942
5514.95 894
5515.65 779
5516.35 1001
5517.05 948
5517.75 866
5518.45 877
5519.15 814
5519.85 748
5520.56 894
5521.26 755
5521.96 772
5522.66 792
5523.36 753
5524.06 813
5524.76 719
5525.46 697
5526.16 754
5526.87 808
5527.57 655
5528.27 726
5528.97 613
5529.67 720
5530.37 705
5531.07 656
5531.78 712
5532.48 688
5533.18 748
5533.88 716
5534.58 750
5535.29 729
5535.99 670
5536.69 691
5537.39 693
5538.09 623
5538.80 733
5539.50 665
5540.20 551
5540.90 579
5541.60 582
5542.31 544
5543.01 562
5543.71 593
5544.41 591
5545.12 582
5545.82 579
5546.52 638
5547.22 689
5547.93 645
5548.63 664
5549.33 683
5550.04 634
5550.74 643
5551.44 615
5552.14 588
5552.85 603
5553.55 685
5554.25 551
5554.96 605
5555.66 554
5556.36 594
5557.07 608
5557.77 652
5558.47 533
5559.18 473
5559.88 623
5560.58 604
5561.29 585
5561.99 634
5562.69 613
5563.40 634
5564.10 647
5564.80 698
5565.51 603
5566.21 611
5566.92 612
5567.62 726
5568.32 608
5569.03 583
5569.73 586
5570.44 547
5571.14 550
5571.84 572
5572.55 590
5573.25 613
5573.96 625
5574.66 654
5575.37 664
5576.07 684
5576.78 575
5577.48 620
5578.18 623
5578.89 581
5579.59 585
5580.30 551
5581.00 545
5581.71 596
5582.41 558
5583.12 647
5583.82 618
5584.53 596
5585.23 579
5585.94 619
5586.64 606
5587.35 563
5588.05 488
5588.76 489
5589.46 510
5590.17 549
5590.88 590
5591.58 596
5592.29 569
5592.99 522
5593.70 593
5594.40 564
5595.11 470
5595.81 541
5596.52 554
5597.23 610
5597.93 592
5598.64 607
5599.34 553
5600.05 518
5600.76 589
5601.46 548
5602.17 636
5602.87 625
5603.58 529
5604.29 531
5604.99 594
5605.70 637
5606.41 582
5607.11 569
5607.82 564
5608.52 553
5609.23 532
5609.94 543
5610.64 485
5611.35 578
5612.06 559
5612.76 546
5613.47 598
5614.18 582
5614.89 494
5615.59 557
5616.30 547
5617.01 614
5617.71 549
5618.42 476
5619.13 602
5619.84 655
5620.54 581
5621.25 599
5621.96 558
5622.66 567
5623.37 624
5624.08 562
5624.79 546
5625.49 526
5626.20 479
5626.91 546
5627.62 574
5628.33 605
5629.03 617
5629.74 617
5630.45 613
5631.16 584
5631.87 546
5632.57 636
5633.28 564
5633.99 587
5634.70 597
5635.41 572
5636.11 536
5636.82 617
5637.53 576
5638.24 562
5638.95 606
5639.66 639
5640.36 635
5641.07 620
5641.78 618
5642.49 558
5643.20 554
5643.91 652
5644.62 623
5645.33 555
5646.03 600
5646.74 646
5647.45 600
5648.16 583
5648.87 560
5649.58 493
5650.29 508
5651.00 596
5651.71 607
5652.42 675
5653.13 616
5653.84 659
5654.54 673
5655.25 660
5655.96 680
5656.67 699
5657.38 669
5658.09 835
5658.80 738
5659.51 758
5660.22 750
5660.93 739
5661.64 682
5662.35 681
5663.06 641
5663.77 636
5664.48 691
5665.19 562
5665.90 684
5666.61 579
5667.32 596
5668.03 615
5668.74 649
5669.45 609
5670.16 605
5670.87 558
5671.58 544
5672.29 576
5673.01 638
5673.72 649
5674.43 633
5675.14 683
5675.85 608
5676.56 566
5677.27 583
5677.98 568
5678.69 557
5679.40 543
5680.11 637
5680.82 628
5681.54 592
5682.25 602
5682.96 577
5683.67 533
5684.38 549
5685.09 567
5685.80 613
5686.51 619
5687.23 598
5687.94 582
5688.65 611
5689.36 589
5690.07 527
5690.78 559
5691.50 636
5692.21 503
5692.92 479
5693.63 605
5694.34 581
5695.06 600
5695.77 574
5696.48 600
5697.19 601
5697.90 578
5698.62 544
5699.33 557
5700.04 563
5700.75 569
5701.46 538
5702.18 517
5702.89 537
5703.60 601
5704.31 549
5705.03 547
5705.74 601
5706.45 543
5707.17 505
5707.88 519
5708.59 565
5709.30 575
5710.02 590
5710.73 563
5711.44 487
5712.16 486
5712.87 515
5713.58 533
5714.30 585
5715.01 491
5715.72 517
5716.43 487
5717.15 507
5717.86 526
5718.58 566
5719.29 541
5720.00 531
5720.72 541
5721.43 512
5722.14 519
5722.86 506
5723.57 564
5724.28 581
5725.00 556
5725.71 661
5726.43 606
5727.14 526
5727.85 530
5728.57 598
5729.28 593
5730.00 648
5730.71 602
5731.42 607
5732.14 631
5732.85 625
5733.57 582
5734.28 553
5735.00 600
5735.71 503
5736.43 529
5737.14 525
5737.85 644
5738.57 559
5739.28 522
5740.00 540
5740.71 574
5741.43 560
5742.14 463
5742.86 545
5743.57 567
5744.29 568
5745.00 472
5745.72 455
5746.43 565
5747.15 622
5747.86 543
5748.58 633
5749.30 654
5750.01 614
5750.73 608
5751.44 596
5752.16 602
5752.87 530
5753.59 483
5754.30 552
5755.02 498
5755.74 522
5756.45 573
5757.17 586
5757.88 491
5758.60 501
5759.31 573
5760.03 562
5760.75 580
5761.46 542
5762.18 497
5762.90 557
5763.61 568
5764.33 572
5765.04 634
5765.76 571
5766.48 520
5767.19 512
5767.91 553
5768.63 569
5769.34 659
5770.06 508
5770.78 556
5771.49 563
5772.21 602
5772.93 645
5773.64 561
5774.36 561
5775.08 610
5775.79 636
5776.51 552
5777.23 553
5777.95 608
5778.66 626
5779.38 603
5780.10 575
5780.81 596
5781.53 659
5782.25 618
5782.97 690
5783.68 619
5784.40 594
5785.12 558
5785.84 629
5786.55 605
5787.27 563
5787.99 597
5788.71 692
5789.43 609
5790.14 685
5790.86 675
5791.58 645
5792.30 623
5793.02 734
5793.73 671
5794.45 696
5795.17 667
5795.89 646
5796.61 686
5797.33 740
5798.04 748
5798.76 704
5799.48 773
5800.20 794
5800.92 818
5801.64 971
5802.36 1090
5803.07 1292
5803.79 1325
5804.51 1169
5805.23 1097
5805.95 1151
5806.67 1096
5807.39 1084
5808.11 1001
5808.82 867
5809.54 805
5810.26 769
5810.98 721
5811.70 730
5812.42 705
5813.14 774
5813.86 751
5814.58 718
5815.30 739
5816.02 723
5816.74 801
5817.46 830
5818.18 800
5818.90 821
5819.62 824
5820.34 818
5821.06 691
5821.78 696
5822.50 770
5823.22 753
5823.94 733
5824.66 694
5825.38 660
5826.10 657
5826.82 656
5827.54 590
5828.26 694
5828.98 710
5829.70 651
5830.42 682
5831.14 685
5831.86 768
5832.58 626
5833.30 653
5834.02 632
5834.74 660
5835.46 697
5836.18 657
5836.90 658
5837.62 622
5838.34 646
5839.07 642
5839.79 658
5840.51 677
5841.23 661
5841.95 608
5842.67 673
5843.39 703
5844.11 642
5844.83 688
5845.56 700
5846.28 685
5847.00 641
5847.72 661
5848.44 624
5849.16 691
5849.88 680
5850.61 718
5851.33 738
5852.05 729
5852.77 735
5853.49 678
5854.22 617
5854.94 667
5855.66 687
5856.38 673
5857.10 621
5857.83 641
5858.55 703
5859.27 690
5859.99 706
5860.71 664
5861.44 686
5862.16 612
5862.88 672
5863.60 647
5864.33 772
5865.05 655
5865.77 716
5866.49 682
5867.22 639
5867.94 673
5868.66 700
5869.38 724
5870.11 703
5870.83 685
5871.55 638
5872.28 637
5873.00 647
5873.72 723
5874.45 684
5875.17 737
5875.89 668
5876.62 760
5877.34 660
5878.06 669
5878.79 578
5879.51 586
5880.23 712
5880.96 696
5881.68 687
5882.40 692
5883.13 684
5883.85 723
5884.57 736
5885.30 735
5886.02 741
5886.75 797
5887.47 729
5888.19 725
5888.92 762
5889.64 728
5890.37 720
5891.09 780
5891.81 769
5892.54 744
5893.26 731
5893.99 770
5894.71 735
5895.44 752
5896.16 707
5896.88 738
5897.61 760
5898.33 664
5899.06 682
5899.78 715
5900.51 807
5901.23 793
5901.96 722
5902.68 740
5903.41 730
5904.13 660
5904.86 667
5905.58 708
5906.31 802
5907.03 723
5907.76 801
5908.48 813
5909.21 740
5909.93 808
5910.66 792
5911.38 736
5912.11 818
5912.83 756
5913.56 755
5914.29 782
5915.01 803
5915.74 827
5916.46 815
5917.19 823
5917.91 859
5918.64 861
5919.37 918
5920.09 875
5920.82 920
5921.54 898
5922.27 990
5923.00 941
5923.72 869
5924.45 889
5925.17 885
5925.90 909
5926.63 927
5927.35 960
5928.08 934
5928.81 925
5929.53 885
5930.26 869
5930.99 900
5931.71 884
5932.44 982
5933.17 1003
5933.89 1004
5934.62 1030
5935.35 1018
5936.07 1179
5936.80 1178
5937.53 1021
5938.25 1008
5938.98 1123
5939.71 1182
5940.44 1085
5941.16 1146
5941.89 1233
5942.62 1264
5943.35 1166
5944.07 1115
5944.80 1191
5945.53 1288
5946.26 1189
5946.98 1233
5947.71 1319
5948.44 1356
5949.17 1315
5949.89 1332
5950.62 1322
5951.35 1562
5952.08 1667
5952.80 1690
5953.53 1632
5954.26 1510
5954.99 1694
5955.72 1641
5956.45 1580
5957.17 1453
5957.90 1521
5958.63 1609
5959.36 1531
5960.09 1510
5960.82 1674
5961.54 1618
5962.27 1710
5963.00 1686
5963.73 1646
5964.46 1785
5965.19 1805
5965.92 1785
5966.64 2079
5967.37 2040
5968.10 2056
5968.83 2371
5969.56 2289
5970.29 2323
5971.02 2162
5971.75 2118
5972.48 2168
5973.21 2115
5973.93 2062
5974.66 2000
5975.39 1992
5976.12 1962
5976.85 2028
5977.58 1929
5978.31 1898
5979.04 2192
5979.77 2150
5980.50 2130
5981.23 2145
5981.96 2114
5982.69 2217
5983.42 2247
5984.15 2332
5984.88 2350
5985.61 2224
5986.34 2168
5987.07 2407
5987.80 2390
5988.53 2397
5989.26 2336
5989.99 2227
5990.72 2256
5991.45 2124
5992.18 2276
5992.91 2281
5993.64 2421
5994.37 2276
5995.10 2349
5995.83 2492
5996.56 2474
5997.29 2555
5998.02 2571
5998.75 2644
5999.49 2482
6000.22 2575
6000.95 2760
6001.68 2590
6002.41 2647
6003.14 2646
6003.87 2503
6004.60 2447
6005.33 2556
6006.06 2396
6006.80 2425
6007.53 2436
6008.26 2553
6008.99 2737
6009.72 3112
6010.45 3346
6011.18 3758
6011.92 4303
6012.65 5148
6013.38 5823
6014.11 6288
6014.84 6733
6015.57 6898
6016.31 6698
6017.04 6569
6017.77 6158
6018.50 5478
6019.23 4609
6019.97 4117
6020.70 3805
6021.43 3209
6022.16 2907
6022.89 2573
6023.63 2330
6024.36 2151
6025.09 2140
6025.82 2031
6026.56 1908
6027.29 1905
6028.02 1884
6028.75 1795
6029.49 1792
6030.22 1695
6030.95 1718
6031.68 1821
6032.42 1748
6033.15 1588
6033.88 1511
6034.62 1452
6035.35 1533
6036.08 1459
6036.81 1481
6037.55 1561
6038.28 1654
6039.01 1620
6039.75 1609
6040.48 1552
6041.21 1712
6041.95 1744
6042.68 1780
6043.41 1686
6044.15 1788
6044.88 1836
6045.61 1759
6046.35 1809
6047.08 1860
6047.82 1789
6048.55 1719
6049.28 1989
6050.02 2034
6050.75 2024
6051.49 2169
6052.22 2276
6052.95 2319
6053.69 2419
6054.42 2498
6055.16 2579
6055.89 2554
6056.62 2300
6057.36 2302
6058.09 2140
6058.83 2102
6059.56 1995
6060.30 2076
6061.03 2096
6061.77 1984
6062.50 1854
6063.23 1907
6063.97 1850
6064.70 1822
6065.44 1753
6066.17 1840
6066.91 1859
6067.64 1746
6068.38 1772
6069.11 1675
6069.85 1801
6070.58 1739
6071.32 1696
6072.05 1707
6072.79 1640
6073.52 1703
6074.26 1656
6075.00 1597
6075.73 1583
6076.47 1565
6077.20 1498
6077.94 1506
6078.67 1539
6079.41 1421
6080.14 1453
6080.88 1478
6081.62 1475
6082.35 1516
6083.09 1414
6083.82 1412
6084.56 1399
6085.30 1339
6086.03 1412
6086.77 1384
6087.50 1257
6088.24 1380
6088.98 1370
6089.71 1469
6090.45 1491
6091.19 1519
6091.92 1464
6092.66 1563
6093.39 1581
6094.13 1493
6094.87 1516
6095.60 1404
6096.34 1454
6097.08 1460
6097.81 1342
6098.55 1332
6099.29 1260
6100.03 1220
6100.76 1155
6101.50 1144
6102.24 1205
6102.97 1121
6103.71 1188
6104.45 1110
6105.18 1065
6105.92 1128
6106.66 1298
6107.40 1101
6108.13 1211
6108.87 1231
6109.61 1163
6110.35 1175
6111.08 1273
6111.82 1212
6112.56 1267
6113.30 1255
6114.03 1186
6114.77 1174
6115.51 1270
6116.25 1196
6116.99 1239
6117.72 1172
6118.46 1178
6119.20 1124
6119.94 1240
6120.68 1231
6121.41 1298
6122.15 1412
6122.89 1320
6123.63 1237
6124.37 1204
6125.11 1361
6125.84 1342
6126.58 1307
6127.32 1348
6128.06 1317
6128.80 1329
6129.54 1300
6130.28 1380
6131.02 1406
6131.75 1406
6132.49 1322
6133.23 1353
6133.97 1282
6134.71 1405
6135.45 1376
6136.19 1285
6136.93 1398
6137.67 1352
6138.41 1465
6139.14 1536
6139.88 1379
6140.62 1362
6141.36 1403
6142.10 1328
6142.84 1415
6143.58 1375
6144.32 1535
6145.06 1443
6145.80 1504
6146.54 1410
6147.28 1444
6148.02 1493
6148.76 1479
6149.50 1604
6150.24 1458
6150.98 1464
6151.72 1481
6152.46 1539
6153.20 1589
6153.94 1590
6154.68 1627
6155.42 1580
6156.16 1616
6156.90 1592
6157.64 1652
6158.38 1676
6159.12 1559
6159.86 1715
6160.60 1722
6161.34 1602
6162.08 1854
6162.82 1825
6163.57 1806
6164.31 1950
6165.05 2132
6165.79 2141
6166.53 2153
6167.27 2216
6168.01 2209
6168.75 2405
6169.49 2467
6170.23 2407
6170.98 2402
6171.72 2283
6172.46 2251
6173.20 2115
6173.94 2108
6174.68 2057
6175.42 2176
6176.16 1962
6176.91 2085
6177.65 2206
6178.39 2041
6179.13 2100
6179.87 2164
6180.61 2174
6181.36 2186
6182.10 2110
6182.84 2259
6183.58 2232
6184.32 2230
6185.07 2298
6185.81 2264
6186.55 2205
6187.29 2323
6188.03 2384
6188.78 2527
6189.52 2395
6190.26 2516
6191.00 2480
6191.75 2678
6192.49 2614
6193.23 2755
6193.97 2688
6194.72 2710
6195.46 2829
6196.20 2790
6196.94 3037
6197.69 2884
6198.43 2907
6199.17 2903
6199.92 2787
6200.66 2917
6201.40 3045
6202.15 2811
6202.89 2861
6203.63 3028
6204.37 3375
6205.12 3835
6205.86 4198
6206.60 5284
6207.35 6242
6208.09 7422
6208.83 8685
6209.58 10009
6210.32 11019
6211.07 11743
6211.81 11730
6212.55 10891
6213.30 10158
6214.04 9095
6214.78 7877
6215.53 6483
6216.27 5650
6217.02 4879
6217.76 4103
6218.50 3504
6219.25 3067
6219.99 2758
6220.74 2624
6221.48 2412
6222.22 2479
6222.97 2407
6223.71 2223
6224.46 2148
6225.20 2217
6225.95 2095
6226.69 2114
6227.44 2104
6228.18 2070
6228.92 1979
6229.67 1821
6230.41 1755
6231.16 1803
6231.90 1665
6232.65 1535
6233.39 1589
6234.14 1555
6234.88 1647
6235.63 1758
6236.37 1581
6237.12 1642
6237.86 1762
6238.61 1830
6239.35 1871
6240.10 2029
6240.85 2069
6241.59 1957
6242.34 2081
6243.08 2058
6243.83 2078
6244.57 2097
6245.32 2068
6246.06 1993
6246.81 2010
6247.56 2019
6248.30 2130
6249.05 2134
6249.79 1982
6250.54 1901
6251.29 1987
6252.03 2080
6252.78 1928
6253.52 1945
6254.27 1821
6255.02 1851
6255.76 1836
6256.51 1886
6257.26 1824
6258.00 1824
6258.75 1834
6259.49 1783
6260.24 1693
6260.99 1687
6261.73 1707
6262.48 1688
6263.23 1634
6263.97 1596
6264.72 1610
6265.47 1488
6266.21 1462
6266.96 1512
6267.71 1518
6268.46 1525
6269.20 1516
6269.95 1604
6270.70 1493
6271.44 1463
6272.19 1542
6272.94 1510
6273.69 1524
6274.43 1576
6275.18 1551
6275.93 1582
6276.68 1503
6277.42 1490
6278.17 1605
6278.92 1521
6279.67 1537
6280.41 1457
6281.16 1420
6281.91 1599
6282.66 1517
6283.41 1420
6284.15 1513
6284.90 1339
6285.65 1391
6286.40 1370
6287.15 1334
6287.89 1431
6288.64 1447
6289.39 1364
6290.14 1351
6290.89 1259
6291.64 1248
6292.38 1223
6293.13 1184
6293.88 1219
6294.63 1263
6295.38 1184
6296.13 1196
6296.88 1162
6297.62 1110
6298.37 1208
6299.12 1125
6299.87 1079
6300.62 1137
6301.37 1047
6302.12 1135
6302.87 1198
6303.62 1101
6304.37 1164
6305.11 1073
6305.86 1064
6306.61 1116
6307.36 1067
6308.11 994
6308.86 1008
6309.61 1071
6310.36 1081
6311.11 1005
6311.86 1163
6312.61 1115
6313.36 1111
6314.11 1138
6314.86 1042
6315.61 1008
6316.36 1100
6317.11 1090
6317.86 1099
6318.61 1041
6319.36 1021
6320.11 1074
6320.86 1066
6321.61 1108
6322.36 1064
6323.11 1007
6323.86 1047
6324.61 981
6325.36 1042
6326.11 943
6326.86 866
6327.61 912
6328.36 973
6329.11 917
6329.86 942
6330.61 985
6331.37 900
6332.12 821
6332.87 920
6333.62 979
6334.37 1020
6335.12 980
6335.87 1025
6336.62 907
6337.37 810
6338.12 894
6338.88 923
6339.63 877
6340.38 923
6341.13 950
6341.88 941
6342.63 912
6343.38 878
6344.14 825
6344.89 975
6345.64 970
6346.39 981
6347.14 1001
6347.89 1046
6348.65 1023
6349.40 1034
6350.15 1080
6350.90 1012
6351.65 1083
6352.41 1157
6353.16 1103
6353.91 1065
6354.66 994
6355.41 1052
6356.17 1069
6356.92 1111
6357.67 1238
6358.42 1069
6359.18 1050
6359.93 932
6360.68 1051
6361.43 943
6362.19 975
6362.94 904
6363.69 942
6364.44 911
6365.20 924
6365.95 950
6366.70 924
6367.46 852
6368.21 958
6368.96 1009
6369.71 1043
6370.47 901
6371.22 804
6371.97 761
6372.73 877
6373.48 914
6374.23 981
6374.99 882
6375.74 865
6376.49 924
6377.25 959
6378.00 907
6378.75 843
6379.51 897
6380.26 878
6381.02 821
6381.77 863
6382.52 917
6383.28 848
6384.03 834
6384.78 909
6385.54 818
6386.29 872
6387.05 923
6387.80 877
6388.56 808
6389.31 808
6390.06 885
6390.82 891
6391.57 811
6392.33 870
6393.08 828
6393.84 860
6394.59 905
6395.34 895
6396.10 807
6396.85 784
6397.61 868
6398.36 963
6399.12 873
6399.87 827
6400.63 831
6401.38 780
6402.14 820
6402.89 825
6403.65 785
6404.40 804
6405.16 827
6405.91 782
6406.67 850
6407.42 876
6408.18 877
6408.93 855
6409.69 970
6410.45 913
6411.20 792
6411.96 955
6412.71 1004
6413.47 847
6414.22 913
6414.98 883
6415.73 862
6416.49 811
6417.25 780
6418.00 761
6418.76 814
6419.51 819
6420.27 810
6421.03 821
6421.78 865
6422.54 925
6423.29 909
6424.05 955
6424.81 961
6425.56 929
6426.32 856
6427.08 857
6427.83 889
6428.59 879
6429.35 850
6430.10 850
6430.86 877
6431.62 919
6432.37 954
6433.13 928
6433.89 945
6434.64 894
6435.40 880
6436.16 954
6436.91 1001
6437.67 938
6438.43 939
6439.19 933
6439.94 920
6440.70 879
6441.46 819
6442.21 937
6442.97 907
6443.73 905
6444.49 902
6445.24 1006
6446.00 974
6446.76 956
6447.52 988
6448.28 919
6449.03 933
6449.79 971
6450.55 1054
6451.31 1049
6452.06 1047
6452.82 1020
6453.58 954
6454.34 1004
6455.10 1017
6455.85 1044
6456.61 1035
6457.37 1029
6458.13 1056
6458.89 1085
6459.65 1090
6460.40 1175
6461.16 1133
6461.92 1161
6462.68 1195
6463.44 1270
6464.20 1230
6464.96 1256
6465.71 1229
6466.47 1146
6467.23 1186
6467.99 1282
6468.75 1330
6469.51 1212
6470.27 1185
6471.03 1188
6471.79 1239
6472.54 1247
6473.30 1204
6474.06 1290
6474.82 1396
6475.58 1348
6476.34 1411
6477.10 1382
6477.86 1492
6478.62 1407
6479.38 1351
6480.14 1414
6480.90 1353
6481.66 1503
6482.42 1479
6483.18 1479
6483.94 1578
6484.70 1464
6485.46 1546
6486.22 1533
6486.98 1582
6487.74 1659
6488.50 1571
6489.26 1671
6490.02 1556
6490.78 1620
6491.54 1748
6492.30 1898
6493.06 1912
6493.82 1959
6494.58 1958
6495.34 2100
6496.10 2086
6496.86 2011
6497.62 2019
6498.38 2100
6499.14 2039
6499.90 1939
6500.66 2031
6501.42 2063
6502.19 1988
6502.95 1985
6503.71 1995
6504.47 2058
6505.23 2092
6505.99 2068
6506.75 2119
6507.51 2164
6508.27 2203
6509.04 2265
6509.80 2173
6510.56 2257
6511.32 2271
6512.08 2366
6512.84 2423
6513.60 2387
6514.37 2422
6515.13 2341
6515.89 2388
6516.65 2290
6517.41 2252
6518.17 2523
6518.94 2569
6519.70 2636
6520.46 2581
6521.22 2641
6521.98 2849
6522.75 2894
6523.51 2926
6524.27 2970
6525.03 3290
6525.79 3537
6526.56 3819
6527.32 3800
6528.08 4116
6528.84 4545
6529.61 4597
6530.37 4677
6531.13 4496
6531.89 4509
6532.66 4597
6533.42 4445
6534.18 4700
6534.94 5272
6535.71 5903
6536.47 6830
6537.23 7642
6538.00 8074
6538.76 7979
6539.52 8058
6540.29 7408
6541.05 6606
6541.81 5490
6542.57 4909
6543.34 4192
6544.10 3602
6544.86 3178
6545.63 2888
6546.39 2588
6547.16 2408
6547.92 2286
6548.68 2283
6549.45 2047
6550.21 2010
6550.97 1899
6551.74 1914
6552.50 1948
6553.26 1869
6554.03 1891
6554.79 1890
6555.56 1898
6556.32 1745
6557.08 1783
6557.85 1773
6558.61 1683
6559.38 1696
6560.14 1798
6560.91 1774
6561.67 1823
6562.43 1926
6563.20 1931
6563.96 1876
6564.73 1966
6565.49 2020
6566.26 2029
6567.02 2101
6567.79 2080
6568.55 2016
6569.32 2045
6570.08 2065
6570.85 2143
6571.61 2182
6572.38 2157
6573.14 2054
6573.91 2248
6574.67 2230
6575.44 2292
6576.20 2252
6576.97 2327
6577.73 2356
6578.50 2380
6579.26 2466
6580.03 2457
6580.79 2268
6581.56 2394
6582.32 2451
6583.09 2321
6583.86 2291
6584.62 2150
6585.39 2246
6586.15 2256
6586.92 2307
6587.68 2324
6588.45 2206
6589.22 2211
6589.98 2352
6590.75 2228
6591.51 2400
6592.28 2458
6593.05 2507
6593.81 2657
6594.58 2670
6595.35 2922
6596.11 2751
6596.88 2774
6597.64 2780
6598.41 2698
6599.18 2505
6599.94 2525
6600.71 2363
6601.48 2340
6602.24 2198
6603.01 2126
6603.78 2136
6604.54 2145
6605.31 2020
6606.08 2235
6606.85 2177
6607.61 2300
6608.38 2463
6609.15 2572
6609.91 2585
6610.68 2523
6611.45 2452
6612.22 2575
6612.98 2542
6613.75 2437
6614.52 2417
6615.28 2312
6616.05 1938
6616.82 1941
6617.59 1970
6618.36 1755
6619.12 1688
6619.89 1794
6620.66 1681
6621.43 1775
6622.19 1630
6622.96 1595
6623.73 1582
6624.50 1598
6625.27 1755
6626.03 1672
6626.80 1612
6627.57 1628
6628.34 1582
6629.11 1586
6629.88 1597
6630.64 1553
6631.41 1677
6632.18 1798
6632.95 1920
6633.72 2136
6634.49 2147
6635.25 2163
6636.02 2319
6636.79 2399
6637.56 2221
6638.33 2265
6639.10 2269
6639.87 2137
6640.64 1954
6641.41 1914
6642.17 1764
6642.94 1580
6643.71 1544
6644.48 1493
6645.25 1609
6646.02 1504
6646.79 1485
6647.56 1409
6648.33 1383
6649.10 1486
6649.87 1443
6650.64 1420
6651.41 1411
6652.18 1438
6652.95 1423
6653.71 1435
6654.48 1343
6655.25 1295
6656.02 1383
6656.79 1412
6657.56 1366
6658.33 1408
6659.10 1447
6659.87 1484
6660.64 1372
6661.41 1282
6662.18 1236
6662.95 1249
6663.72 1320
6664.50 1265
6665.27 1212
6666.04 1260
6666.81 1322
6667.58 1384
6668.35 1386
6669.12 1370
6669.89 1268
6670.66 1412
6671.43 1429
6672.20 1391
6672.97 1379
6673.74 1305
6674.51 1363
6675.28 1380
6676.06 1425
6676.83 1330
6677.60 1284
6678.37 1357
6679.14 1298
6679.91 1293
6680.68 1397
6681.45 1424
6682.22 1476
6683.00 1430
6683.77 1417
6684.54 1575
6685.31 1602
6686.08 1570
6686.85 1575
6687.63 1647
6688.40 1536
6689.17 1502
6689.94 1431
6690.71 1347
6691.48 1366
6692.26 1270
6693.03 1297
6693.80 1344
6694.57 1285
6695.34 1229
6696.12 1278
6696.89 1172
6697.66 1159
6698.43 1157
6699.21 1236
6699.98 1258
6700.75 1157
6701.52 1251
6702.30 1150
6703.07 1080
6703.84 1113
6704.61 1163
6705.39 1130
6706.16 1102
6706.93 1044
6707.70 1159
6708.48 1085
6709.25 1157
6710.02 1131
6710.80 1196
6711.57 1198
6712.34 1199
6713.12 1066
6713.89 1028
6714.66 1005
6715.44 973
6716.21 976
6716.98 1002
6717.76 976
6718.53 952
6719.30 973
6720.08 885
6720.85 961
6721.62 1042
6722.40 1055
6723.17 1001
6723.94 1007
6724.72 1007
6725.49 1061
6726.27 962
6727.04 943
6727.81 942
6728.59 985
6729.36 1019
6730.14 1027
6730.91 1033
6731.68 897
6732.46 939
6733.23 980
6734.01 1027
6734.78 1086
6735.56 1092
6736.33 1100
6737.10 1075
6737.88 1084
6738.65 1064
6739.43 991
6740.20 1039
6740.98 1035
6741.75 949
6742.53 1119
6743.30 1096
6744.08 1075
6744.85 1010
6745.63 996
6746.40 1088
6747.18 1097
6747.95 1159
6748.73 1171
6749.50 1176
6750.28 1245
6751.05 1246
6751.83 1341
6752.60 1421
6753.38 1315
6754.16 1427
6754.93 1471
6755.71 1508
6756.48 1502
6757.26 1360
6758.03 1313
6758.81 1281
6759.59 1140
6760.36 1166
6761.14 1104
6761.91 1099
6762.69 1084
6763.46 1092
6764.24 1028
6765.02 976
6765.79 960
6766.57 978
6767.35 997
6768.12 1014
6768.90 1070
6769.67 1042
6770.45 942
6771.23 1052
6772.00 967
6772.78 916
6773.56 933
6774.33 973
6775.11 946
6775.89 895
6776.66 995
6777.44 892
6778.22 930
6778.99 1013
6779.77 1004
6780.55 1000
6781.33 901
6782.10 941
6782.88 949
6783.66 992
6784.43 929
6785.21 915
6785.99 939
6786.77 923
6787.54 870
6788.32 927
6789.10 896
6789.88 805
6790.65 775
6791.43 898
6792.21 939
6792.99 937
6793.76 949
6794.54 932
6795.32 886
6796.10 891
6796.88 943
6797.65 859
6798.43 911
6799.21 836
6799.99 779
6800.77 873
6801.55 896
6802.32 908
6803.10 871
6803.88 874
6804.66 911
6805.44 1039
6806.22 968
6806.99 993
6807.77 919
6808.55 848
6809.33 881
6810.11 923
6810.89 936
6811.67 869
6812.44 894
6813.22 836
6814.00 827
6814.78 885
6815.56 878
6816.34 954
6817.12 847
6817.90 896
6818.68 931
6819.46 959
6820.24 836
6821.02 827
6821.79 958
6822.57 969
6823.35 928
6824.13 946
6824.91 920
6825.69 901
6826.47 895
6827.25 898
6828.03 899
6828.81 933
6829.59 923
6830.37 925
6831.15 889
6831.93 891
6832.71 815
6833.49 883
6834.27 933
6835.05 863
6835.83 965
6836.61 943
6837.39 923
6838.17 890
6838.95 930
6839.73 928
6840.51 836
6841.29 924
6842.07 957
6842.85 883
6843.64 895
6844.42 911
6845.20 863
6845.98 891
6846.76 924
6847.54 948
6848.32 1027
6849.10 1124
6849.88 1194
6850.66 1313
6851.44 1477
6852.23 1566
6853.01 1594
6853.79 1670
6854.57 1505
6855.35 1486
6856.13 1383
6856.91 1238
6857.69 1207
6858.48 1104
6859.26 1066
6860.04 1041
6860.82 977
6861.60 1059
6862.38 1072
6863.17 964
6863.95 992
6864.73 950
6865.51 918
6866.29 1017
6867.07 1062
6867.86 1144
6868.64 1088
6869.42 1057
6870.20 1039
6870.99 1092
6871.77 1083
6872.55 1063
6873.33 1022
6874.11 1028
6874.90 1025
6875.68 994
6876.46 1042
6877.24 1062
6878.03 1041
6878.81 1066
6879.59 1132
6880.38 1153
6881.16 1137
6881.94 1231
6882.72 1243
6883.51 1259
6884.29 1292
6885.07 1336
6885.86 1319
6886.64 1424
6887.42 1632
6888.20 1772
6888.99 2071
6889.77 1904
6890.55 1959
6891.34 1860
6892.12 1842
6892.90 1673
6893.69 1562
6894.47 1526
6895.26 1418
6896.04 1279
6896.82 1428
6897.61 1364
6898.39 1197
6899.17 1248
6899.96 1209
6900.74 1266
6901.53 1300
6902.31 1260
6903.09 1383
6903.88 1372
6904.66 1364
6905.45 1303
6906.23 1263
6907.01 1299
6907.80 1270
6908.58 1266
6909.37 1231
6910.15 1279
6910.94 1290
6911.72 1310
6912.51 1262
6913.29 1227
6914.07 1262
6914.86 1219
6915.64 1216
6916.43 1244
6917.21 1243
6918.00 1256
6918.78 1339
6919.57 1307
6920.35 1238
6921.14 1270
6921.92 1320
6922.71 1392
6923.49 1343
6924.28 1223
6925.06 1287
6925.85 1282
6926.64 1331
6927.42 1369
6928.21 1385
6928.99 1365
6929.78 1359
6930.56 1443
6931.35 1520
6932.13 1491
6932.92 1411
6933.71 1384
6934.49 1409
6935.28 1469
6936.06 1424
6936.85 1528
6937.63 1427
6938.42 1486
6939.21 1478
6939.99 1598
6940.78 1642
6941.57 1768
6942.35 1861
6943.14 1979
6943.92 2100
6944.71 2009
6945.50 2028
6946.28 2026
6947.07 2138
6947.86 2070
6948.64 2257
6949.43 2225
6950.22 2191
6951.00 2070
6951.79 2092
6952.58 2001
6953.36 1977
6954.15 1912
6954.94 1867
6955.72 1817
6956.51 1835
6957.30 1790
6958.09 1859
6958.87 1850
6959.66 1859
6960.45 1888
6961.24 1943
6962.02 2015
6962.81 1921
6963.60 1898
6964.38 2002
6965.17 1946
6965.96 1986
6966.75 2176
6967.54 2240
6968.32 2256
6969.11 2424
6969.90 2597
6970.69 2516
6971.47 2752
6972.26 2822
6973.05 2751
6973.84 2668
6974.63 2644
6975.41 2677
6976.20 2740
6976.99 2753
6977.78 2590
6978.57 2699
6979.36 2683
6980.14 2808
6980.93 3023
6981.72 3523
6982.51 3958
6983.30 4498
6984.09 5290
6984.88 6356
6985.66 7292
6986.45 8388
6987.24 9481
6988.03 9850
6988.82 9496
6989.61 8902
6990.40 8326
6991.19 7152
6991.98 6004
6992.76 5016
6993.55 4129
6994.34 3525
6995.13 3148
6995.92 2721
6996.71 2532
6997.50 2257
6998.29 2117
6999.08 2189
6999.87 2056
7000.66 1900
7001.45 1861
7002.24 1769
7003.03 1771
7003.82 1736
7004.61 1779
7005.40 1680
7006.19 1586
7006.98 1459
7007.77 1386
7008.56 1388
7009.35 1389
7010.14 1430
7010.93 1371
7011.72 1353
7012.51 1368
7013.30 1375
7014.09 1546
7014.88 1691
7015.67 1625
7016.46 1549
7017.25 1553
7018.04 1631
7018.83 1554
7019.62 1521
7020.41 1433
7021.20 1511
7021.99 1500
7022.78 1493
7023.57 1647
7024.37 1628
7025.16 1553
7025.95 1672
7026.74 1659
7027.53 1607
7028.32 1617
7029.11 1569
7029.90 1501
7030.69 1477
7031.49 1469
7032.28 1573
7033.07 1380
7033.86 1436
7034.65 1290
7035.44 1343
7036.23 1418
7037.03 1319
7037.82 1378
7038.61 1327
7039.40 1362
7040.19 1369
7040.98 1455
7041.78 1515
7042.57 1504
7043.36 1468
7044.15 1577
7044.94 1497
7045.74 1485
7046.53 1526
7047.32 1615
7048.11 1743
7048.91 1816
7049.70 1779
7050.49 1919
7051.28 2085
7052.08 2028
7052.87 1915
7053.66 1677
7054.45 1723
7055.25 1637
7056.04 1575
7056.83 1442
7057.62 1409
7058.42 1498
7059.21 1464
7060.00 1324
7060.80 1359
7061.59 1410
7062.38 1410
7063.17 1515
7063.97 1424
7064.76 1428
7065.55 1457
7066.35 1364
7067.14 1273
7067.93 1246
7068.73 1301
7069.52 1211
7070.31 1201
7071.11 1195
7071.90 1228
7072.69 1288
7073.49 1260
7074.28 1212
7075.08 1098
7075.87 1074
7076.66 1118
7077.46 1080
7078.25 1047
7079.05 1041
7079.84 1071
7080.63 948
7081.43 1041
7082.22 1010
7083.02 988
7083.81 939
7084.60 995
7085.40 1032
7086.19 991
7086.99 1024
7087.78 964
7088.58 920
7089.37 1017
7090.17 922
7090.96 952
7091.76 980
7092.55 928
7093.34 1003
7094.14 1025
7094.93 954
7095.73 923
7096.52 894
7097.32 917
7098.11 934
7098.91 847
7099.70 871
7100.50 880
7101.29 964
7102.09 900
7102.89 829
7103.68 848
7104.48 861
7105.27 787
7106.07 802
7106.86 759
7107.66 771
7108.45 818
7109.25 789
7110.05 740
7110.84 701
7111.64 769
7112.43 801
7113.23 785
7114.02 771
7114.82 721
7115.62 758
7116.41 845
7117.21 781
7118.00 755
7118.80 831
7119.60 806
7120.39 844
7121.19 778
7121.99 748
7122.78 693
7123.58 713
7124.38 786
7125.17 811
7125.97 807
7126.77 773
7127.56 727
7128.36 727
7129.16 635
7129.95 739
7130.75 757
7131.55 738
7132.34 675
7133.14 738
7133.94 772
7134.73 739
7135.53 736
7136.33 761
7137.13 742
7137.92 664
7138.72 676
7139.52 616
7140.32 729
7141.11 644
7141.91 609
7142.71 604
7143.51 694
7144.30 631
7145.10 583
7145.90 625
7146.70 601
7147.49 611
7148.29 626
7149.09 587
7149.89 624
7150.69 653
7151.48 684
7152.28 546
7153.08 523
7153.88 609
7154.68 581
7155.47 597
7156.27 569
7157.07 711
7157.87 689
7158.67 621
7159.47 629
7160.27 611
7161.06 662
7161.86 623
7162.66 601
7163.46 633
7164.26 596
7165.06 554
7165.86 558
7166.66 521
7167.45 541
7168.25 549
7169.05 559
7169.85 539
7170.65 530
7171.45 549
7172.25 536
7173.05 563
7173.85 547
7174.65 546
7175.45 579
7176.25 557
7177.04 533
7177.84 587
7178.64 564
7179.44 576
7180.24 582
7181.04 540
7181.84 514
7182.64 516
7183.44 566
7184.24 538
7185.04 538
7185.84 516
7186.64 538
7187.44 580
7188.24 520
7189.04 532
7189.84 602
7190.64 616
7191.44 445
7192.24 500
7193.04 490
7193.84 511
7194.64 520
7195.44 478
7196.25 483
7197.05 553
7197.85 557
7198.65 572
7199.45 516
7200.25 490
7201.05 513
7201.85 534
7202.65 552
7203.45 617
7204.25 537
7205.05 535
7205.86 576
7206.66 653
7207.46 608
7208.26 589
7209.06 565
7209.86 503
7210.66 515
7211.46 579
7212.27 522
7213.07 513
7213.87 467
7214.67 471
7215.47 534
7216.27 572
7217.07 477
7217.88 550
7218.68 548
7219.48 486
7220.28 521
7221.08 543
7221.89 520
7222.69 545
7223.49 475
7224.29 523
7225.09 506
7225.90 462
7226.70 514
7227.50 523
7228.30 504
7229.11 583
7229.91 490
7230.71 477
7231.51 526
7232.32 535
7233.12 534
7233.92 476
7234.72 500
7235.53 538
7236.33 557
7237.13 511
7237.93 497
7238.74 523
7239.54 536
7240.34 510
7241.15 518
7241.95 502
7242.75 518
7243.56 565
7244.36 521
7245.16 497
7245.97 555
7246.77 563
7247.57 605
7248.38 536
7249.18 518
7249.98 498
7250.79 535
7251.59 519
7252.39 531
7253.20 542
7254.00 536
7254.81 543
7255.61 561
7256.41 596
7257.22 565
7258.02 499
7258.82 551
7259.63 627
7260.43 597
7261.24 537
7262.04 569
7262.85 627
7263.65 622
7264.45 644
7265.26 654
7266.06 614
7266.87 575
7267.67 602
7268.48 637
7269.28 617
7270.09 622
7270.89 617
7271.70 625
7272.50 577
7273.30 556
7274.11 565
7274.91 555
7275.72 669
7276.52 620
7277.33 605
7278.13 674
7278.94 576
7279.74 613
7280.55 591
7281.36 688
7282.16 760
7282.97 815
7283.77 799
7284.58 939
7285.38 1031
7286.19 1090
7286.99 1174
7287.80 1080
7288.60 974
7289.41 899
7290.22 832
7291.02 851
7291.83 867
7292.63 765
7293.44 648
7294.25 579
7295.05 590
7295.86 627
7296.66 652
7297.47 601
7298.28 621
7299.08 629
7299.89 633
7300.70 622
7301.50 575
7302.31 612
7303.11 621
7303.92 535
7304.73 511
7305.53 530
7306.34 611
7307.15 601
7307.95 568
7308.76 615
7309.57 662
7310.37 614
7311.18 621
7311.99 654
7312.80 640
7313.60 678
7314.41 636
7315.22 632
7316.02 691
7316.83 777
7317.64 729
7318.45 820
7319.25 911
7320.06 1018
7320.87 920
7321.68 1023
7322.48 994
7323.29 921
7324.10 867
7324.91 833
7325.71 736
7326.52 812
7327.33 802
7328.14 748
7328.95 751
7329.75 686
7330.56 627
7331.37 661
7332.18 699
7332.99 691
7333.79 693
7334.60 658
7335.41 680
7336.22 715
7337.03 737
7337.84 657
7338.64 590
7339.45 646
7340.26 635
7341.07 726
7341.88 609
7342.69 622
7343.50 593
7344.30 589
7345.11 635
7345.92 607
7346.73 597
7347.54 569
7348.35 570
7349.16 589
7349.97 574
7350.78 619
7351.58 542
7352.39 577
7353.20 635
7354.01 544
7354.82 555
7355.63 577
7356.44 539
7357.25 519
7358.06 536
7358.87 578
7359.68 645
7360.49 570
7361.30 545
7362.11 562
7362.92 599
7363.73 592
7364.54 573
7365.35 574
7366.16 590
7366.97 553
7367.78 563
7368.59 614
7369.40 598
7370.21 536
7371.02 593
7371.83 574
7372.64 526
7373.45 531
7374.26 531
7375.07 509
7375.88 545
7376.69 530
7377.50 465
7378.31 478
7379.12 560
7379.93 593
7380.74 575
7381.55 603
7382.37 629
7383.18 610
7383.99 588
7384.80 551
7385.61 537
7386.42 577
7387.23 581
7388.04 510
7388.85 535
7389.67 599
7390.48 497
7391.29 495
7392.10 558
7392.91 525
7393.72 489
7394.53 476
7395.35 510
7396.16 529
7396.97 478
7397.78 480
7398.59 455
7399.40 468
7400.22 467
7401.03 478
7401.84 491
7402.65 503
7403.46 599
7404.28 578
7405.09 568
7405.90 544
7406.71 552
7407.52 485
7408.34 443
7409.15 500
7409.96 488
7410.77 508
7411.59 528
7412.40 434
7413.21 419
7414.02 482
7414.84 431
7415.65 439
7416.46 423
7417.27 469
7418.09 488
7418.90 463
7419.71 484
7420.53 483
7421.34 453
7422.15 505
7422.97 515
7423.78 495
7424.59 469
7425.40 511
7426.22 553
7427.03 517
7427.84 526
7428.66 540
7429.47 481
7430.28 449
7431.10 506
7431.91 506
7432.73 518
7433.54 504
7434.35 603
7435.17 506
7435.98 511
7436.79 581
7437.61 494
7438.42 526
7439.24 524
7440.05 477
7440.86 519
7441.68 494
7442.49 507
7443.31 474
7444.12 511
7444.94 502
7445.75 459
7446.56 436
7447.38 465
7448.19 479
7449.01 445
7449.82 444
7450.64 432
7451.45 447
7452.27 423
7453.08 470
7453.90 470
7454.71 482
7455.52 473
7456.34 508
7457.15 481
7457.97 426
7458.78 511
7459.60 493
7460.42 491
7461.23 501
7462.05 471
7462.86 491
7463.68 498
7464.49 507
7465.31 528
7466.12 482
7466.94 482
7467.75 494
7468.57 512
7469.38 472
7470.20 449
7471.02 519
7471.83 490
7472.65 437
7473.46 449
7474.28 435
7475.10 461
7475.91 481
7476.73 440
7477.54 401
7478.36 432
7479.18 491
7479.99 420
7480.81 455
7481.62 442
7482.44 411
7483.26 426
7484.07 475
7484.89 452
7485.71 450
7486.52 451
7487.34 446
7488.16 420
7488.97 448
7489.79 422
7490.61 448
7491.42 468
7492.24 372
7493.06 394
7493.87 411
7494.69 389
7495.51 377
7496.33 507
7497.14 440
7497.96 401
7498.78 431
7499.59 392
7500.41 446
7501.23 419
7502.05 435
7502.86 466
7503.68 433
7504.50 453
7505.32 413
7506.13 416
7506.95 402
7507.77 445
7508.59 410
7509.40 401
7510.22 401
7511.04 450
7511.86 423
7512.68 393
7513.49 446
7514.31 472
7515.13 484
7515.95 387
7516.77 385
7517.59 444
7518.40 418
7519.22 412
7520.04 416
7520.86 393
7521.68 365
7522.50 394
7523.31 479
7524.13 427
7524.95 418
7525.77 487
7526.59 461
7527.41 454
7528.23 418
7529.05 393
7529.86 419
7530.68 468
7531.50 442
7532.32 422
7533.14 392
7533.96 423
7534.78 377
7535.60 397
7536.42 374
7537.24 326
7538.06 399
7538.88 397
7539.70 453
7540.51 411
7541.33 394
7542.15 432
7542.97 443
7543.79 451
7544.61 485
7545.43 492
7546.25 492
7547.07 408
7547.89 409
7548.71 416
7549.53 450
7550.35 443
7551.17 437
7551.99 449
7552.81 451
7553.63 403
7554.45 425
7555.27 436
7556.09 440
7556.91 457
7557.73 452
7558.56 431
7559.38 394
7560.20 411
7561.02 386
7561.84 398
7562.66 440
7563.48 462
7564.30 435
7565.12 444
7565.94 455
7566.76 417
7567.58 471
7568.40 510
7569.23 491
7570.05 435
7570.87 432
7571.69 436
7572.51 450
7573.33 453
7574.15 479
7574.97 435
7575.80 367
7576.62 389
7577.44 392
7578.26 352
7579.08 394
7579.90 442
7580.73 414
7581.55 430
7582.37 447
7583.19 446
7584.01 419
7584.83 447
7585.66 446
7586.48 436
7587.30 376
7588.12 444
7588.95 467
7589.77 490
7590.59 436
7591.41 475
7592.23 451
7593.06 458
7593.88 410
7594.70 417
7595.52 425
7596.35 441
7597.17 449
7597.99 466
7598.81 489
7599.64 439
7600.46 432
7601.28 503
7602.11 498
7602.93 465
7603.75 487
7604.57 527
7605.40 567
7606.22 560
7607.04 603
7607.87 571
7608.69 547
7609.51 524
7610.34 546
7611.16 543
7611.98 469
7612.81 459
7613.63 462
7614.45 476
7615.28 543
7616.10 577
7616.92 555
7617.75 550
7618.57 591
7619.40 668
7620.22 629
7621.04 618
7621.87 605
7622.69 571
7623.52 564
7624.34 502
7625.16 536
7625.99 552
7626.81 510
7627.64 495
7628.46 501
7629.28 516
7630.11 496
7630.93 604
7631.76 665
7632.58 623
7633.41 535
7634.23 593
7635.06 583
7635.88 562
7636.71 559
7637.53 474
7638.36 468
7639.18 497
7640.01 452
7640.83 509
7641.66 481
7642.48 471
7643.31 466
7644.13 444
7644.96 441
7645.78 448
7646.61 476
7647.43 388
7648.26 467
7649.08 489
7649.91 431
7650.73 391
7651.56 420
7652.38 470
7653.21 491
7654.04 415
7654.86 397
7655.69 380
7656.51 437
7657.34 351
7658.16 380
7658.99 395
7659.82 406
7660.64 429
7661.47 428
7662.29 418
7663.12 442
7663.95 397
7664.77 403
7665.60 480
7666.43 460
7667.25 368
7668.08 393
7668.91 379
7669.73 420
7670.56 439
7671.38 446
7672.21 449
7673.04 455
7673.87 451
7674.69 439
7675.52 456
7676.35 398
7677.17 424
7678.00 420
7678.83 405
7679.65 395
7680.48 369
7681.31 456
7682.13 456
7682.96 373
7683.79 366
7684.62 416
7685.44 407
7686.27 391
7687.10 461
7687.93 406
7688.75 398
7689.58 314
7690.41 363
7691.24 419
7692.06 401
7692.89 437
7693.72 468
7694.55 388
7695.38 393
7696.20 412
7697.03 417
7697.86 354
7698.69 407
7699.52 392
7700.34 403
7701.17 428
7702.00 394
7702.83 442
7703.66 394
7704.49 423
7705.31 402
7706.14 400
7706.97 384
7707.80 468
7708.63 398
7709.46 374
7710.29 379
7711.11 395
7711.94 421
7712.77 379
7713.60 443
7714.43 451
7715.26 429
7716.09 389
7716.92 399
7717.75 424
7718.58 437
7719.40 388
7720.23 373
7721.06 420
7721.89 400
7722.72 377
7723.55 484
7724.38 389
7725.21 342
7726.04 382
7726.87 393
7727.70 418
7728.53 419
7729.36 440
7730.19 371
7731.02 413
7731.85 401
7732.68 424
7733.51 391
7734.34 379
7735.17 399
7736.00 356
7736.83 357
7737.66 402
7738.49 427
7739.32 439
7740.15 441
7740.98 404
7741.81 408
7742.64 347
7743.47 381
7744.30 395
7745.13 399
7745.96 417
7746.79 451
7747.62 511
7748.45 575
7749.29 603
7750.12 539
7750.95 491
7751.78 560
7752.61 481
7753.44 452
7754.27 431
7755.10 398
7755.93 424
7756.76 420
7757.60 379
7758.43 436
7759.26 395
7760.09 372
7760.92 401
7761.75 395
7762.58 457
7763.42 371
7764.25 423
7765.08 443
7765.91 404
7766.74 427
7767.57 338
7768.41 389
7769.24 432
7770.07 401
7770.90 421
7771.73 440
7772.57 404
7773.40 385
7774.23 442
7775.06 394
7775.90 382
7776.73 406
7777.56 391
7778.39 362
7779.22 422
7780.06 412
7780.89 370
7781.72 422
7782.55 423
7783.39 447
7784.22 412
7785.05 423
7785.89 419
7786.72 449
7787.55 422
7788.38 418
7789.22 416
7790.05 348
7790.88 396
7791.72 464
7792.55 456
7793.38 420
7794.22 467
7795.05 405
7795.88 519
7796.72 464
7797.55 405
7798.38 397
7799.22 386
7800.05 476
7800.88 448
7801.72 441
7802.55 437
7803.38 445
7804.22 476
7805.05 539
7805.89 501
7806.72 446
7807.55 426
7808.39 418
7809.22 432
7810.06 434
7810.89 479
7811.72 496
7812.56 524
7813.39 533
7814.23 492
7815.06 475
7815.89 483
7816.73 454
7817.56 592
7818.40 598
7819.23 552
7820.07 537
7820.90 552
7821.74 544
7822.57 484
7823.41 482
7824.24 576
7825.08 510
7825.91 579
7826.75 496
7827.58 554
7828.42 560
7829.25 548
7830.09 626
7830.92 608
7831.76 584
7832.59 554
7833.43 552
7834.26 565
7835.10 545
7835.93 580
7836.77 586
7837.60 630
7838.44 552
7839.28 507
7840.11 568
7840.95 544
7841.78 533
7842.62 558
7843.45 570
7844.29 504
7845.13 512
7845.96 500
7846.80 480
7847.63 521
7848.47 562
7849.31 506
7850.14 463
7850.98 444
7851.82 554
7852.65 571
7853.49 515
7854.32 519
7855.16 566
7856.00 518
7856.83 541
7857.67 575
7858.51 601
7859.34 594
7860.18 627
7861.02 620
7861.85 611
7862.69 612
7863.53 625
7864.37 537
7865.20 570
7866.04 511
7866.88 537
7867.71 559
7868.55 587
7869.39 543
7870.23 518
7871.06 565
7871.90 600
7872.74 641
7873.57 633
7874.41 615
7875.25 604
7876.09 576
7876.93 604
7877.76 727
7878.60 693
7879.44 648
7880.28 775
7881.11 745
7881.95 825
7882.79 848
7883.63 861
7884.47 900
7885.30 828
7886.14 735
7886.98 722
7887.82 709
7888.66 599
7889.50 597
7890.33 594
7891.17 587
7892.01 588
7892.85 611
7893.69 531
7894.53 614
7895.36 586
7896.20 577
7897.04 599
7897.88 560
7898.72 548
7899.56 539
7900.40 591
7901.24 569
7902.08 526
7902.91 545
7903.75 543
7904.59 558
7905.43 503
7906.27 494
7907.11 552
7907.95 491
7908.79 456
7909.63 487
7910.47 464
7911.31 509
7912.15 523
7912.99 532
7913.83 471
7914.67 496
7915.50 481
7916.34 545
7917.18 591
7918.02 516
7918.86 632
7919.70 577
7920.54 622
7921.38 600
7922.22 528
7923.06 525
7923.90 532
7924.74 595
7925.58 558
7926.42 491
7927.27 475
7928.11 475
7928.95 471
7929.79 461
7930.63 514
7931.47 467
7932.31 462
7933.15 439
7933.99 467
7934.83 462
7935.67 444
7936.51 464
7937.35 485
7938.19 531
7939.03 499
7939.88 475
7940.72 466
7941.56 451
7942.40 489
7943.24 452
7944.08 443
7944.92 447
7945.76 393
7946.60 397
7947.45 406
7948.29 436
7949.13 463
7949.97 484
7950.81 512
7951.65 487
7952.50 449
7953.34 440
7954.18 423
7955.02 457
7955.86 526
7956.70 500
7957.55 482
7958.39 475
7959.23 477
7960.07 410
7960.91 424
7961.76 476
7962.60 423
7963.44 472
7964.28 491
7965.13 459
7965.97 470
7966.81 479
7967.65 514
7968.50 495
7969.34 524
7970.18 585
7971.02 522
7971.87 470
7972.71 470
7973.55 482
7974.39 443
7975.24 432
7976.08 383
7976.92 482
7977.77 375
7978.61 372
7979.45 411
7980.30 357
7981.14 390
7981.98 380
7982.83 372
7983.67 372
7984.51 352
7985.36 394
7986.20 412
7987.04 427
7987.89 429
7988.73 389
7989.57 421
7990.42 438
7991.26 414
7992.10 403
7992.95 391
7993.79 425
7994.64 357
7995.48 366
7996.32 421
7997.17 361
7998.01 389
7998.86 408
7999.70 384
8000.54 415
8001.39 399
8002.23 373
8003.08 400
8003.92 385
8004.77 368
8005.61 342
8006.45 408
8007.30 391
8008.14 374
8008.99 390
8009.83 402
8010.68 326
8011.52 347
8012.37 335
8013.21 381
8014.06 344
8014.90 350
8015.75 378
8016.59 368
8017.44 348
8018.28 359
8019.13 367
8019.97 376
8020.82 335
8021.66 348
8022.51 306
8023.35 375
8024.20 378
8025.05 357
8025.89 379
8026.74 416
8027.58 427
8028.43 368
8029.27 371
8030.12 336
8030.96 301
8031.81 347
8032.66 357
8033.50 383
8034.35 339
8035.19 374
8036.04 344
8036.89 354
8037.73 362
8038.58 365
8039.43 345
8040.27 337
8041.12 330
8041.96 355
8042.81 378
8043.66 366
8044.50 341
8045.35 387
8046.20 362
8047.04 343
8047.89 305
8048.74 364
8049.58 414
8050.43 450
8051.28 377
8052.12 319
8052.97 304
8053.82 392
8054.67 406
8055.51 351
8056.36 351
8057.21 389
8058.05 319
8058.90 313
8059.75 352
8060.60 364
8061.44 353
8062.29 323
8063.14 345
8063.99 329
8064.83 351
8065.68 389
8066.53 352
8067.38 350
8068.22 361
8069.07 305
8069.92 362
8070.77 404
8071.62 376
8072.46 424
8073.31 352
8074.16 358
8075.01 327
8075.86 357
8076.71 375
8077.55 346
8078.40 343
8079.25 355
8080.10 355
8080.95 324
8081.80 328
8082.64 325
8083.49 305
8084.34 299
8085.19 376
8086.04 312
8086.89 337
8087.74 313
8088.58 305
8089.43 299
8090.28 342
8091.13 292
8091.98 295
8092.83 354
8093.68 310
8094.53 332
8095.38 372
8096.23 324
8097.08 312
8097.93 383
8098.77 342
8099.62 283
8100.47 330
8101.32 309
8102.17 315
8103.02 327
8103.87 387
8104.72 376
8105.57 336
8106.42 316
8107.27 299
8108.12 315
8108.97 353
8109.82 360
8110.67 393
8111.52 351
8112.37 302
8113.22 402
8114.07 353
8114.92 334
8115.77 366
8116.62 403
8117.47 418
8118.32 352
8119.17 351
8120.02 359
8120.87 341
8121.72 342
8122.58 374
8123.43 375
8124.28 372
8125.13 365
8125.98 331
8126.83 331
8127.68 388
8128.53 341
8129.38 384
8130.23 366
8131.08 364
8131.94 402
8132.79 327
8133.64 347
8134.49 422
8135.34 473
8136.19 398
8137.04 377
8137.89 412
8138.75 417
8139.60 317
8140.45 357
8141.30 345
8142.15 328
8143.00 325
8143.86 351
8144.71 307
8145.56 365
8146.41 378
8147.26 362
8148.12 383
8148.97 418
8149.82 457
8150.67 459
8151.52 481
8152.38 369
8153.23 349
8154.08 377
8154.93 429
8155.78 423
8156.64 404
8157.49 438
8158.34 494
8159.19 472
8160.05 462
8160.90 412
8161.75 467
8162.61 409
8163.46 419
8164.31 417
8165.16 378
8166.02 387
8166.87 367
8167.72 381
8168.58 394
8169.43 375
8170.28 388
8171.14 400
8171.99 406
8172.84 380
8173.70 352
8174.55 385
8175.40 365
8176.26 365
8177.11 369
8177.96 386
8178.82 394
8179.67 379
8180.52 366
8181.38 374
8182.23 346
8183.08 320
8183.94 352
8184.79 353
8185.65 319
8186.50 300
8187.35 343
8188.21 349
8189.06 326
8189.92 397
8190.77 323
8191.63 361
8192.48 378
8193.33 384
8194.19 363
8195.04 369
8195.90 331
8196.75 333
8197.61 294
8198.46 325
8199.32 365
8200.17 346
8201.02 296
8201.88 335
8202.73 337
8203.59 296
8204.44 286
8205.30 281
8206.15 323
8207.01 335
8207.86 320
8208.72 369
8209.57 297
8210.43 308
8211.29 310
8212.14 334
8213.00 367
8213.85 364
8214.71 334
8215.56 393
8216.42 324
8217.27 323
8218.13 294
8218.98 330
8219.84 342
8220.70 418
8221.55 393
8222.41 329
8223.26 347
8224.12 360
8224.98 339
8225.83 383
8226.69 420
8227.54 355
8228.40 347
8229.26 334
8230.11 335
8230.97 351
8231.83 328
8232.68 320
8233.54 300
8234.39 350
8235.25 360
8236.11 281
8236.96 300
8237.82 319
8238.68 360
8239.53 331
8240.39 335
8241.25 353
8242.11 324
8242.96 321
8243.82 328
8244.68 333
8245.53 345
8246.39 341
8247.25 362
8248.10 380
8248.96 379
8249.82 367
8250.68 321
8251.53 311
8252.39 284
8253.25 356
8254.11 412
8254.96 398
8255.82 346
8256.68 377
8257.54 315
8258.39 327
8259.25 328
8260.11 298
8260.97 343
8261.83 276
8262.68 331
8263.54 369
8264.40 350
8265.26 309
8266.12 341
8266.97 349
8267.83 330
8268.69 321
8269.55 373
8270.41 393
8271.27 359
8272.12 331
8272.98 338
8273.84 364
8274.70 347
8275.56 342
8276.42 367
8277.28 331
8278.13 304
8278.99 321
8279.85 352
8280.71 352
8281.57 358
8282.43 322
8283.29 356
8284.15 356
8285.01 373
8285.87 359
8286.72 355
8287.58 334
8288.44 391
8289.30 416
8290.16 412
8291.02 469
8291.88 450
8292.74 460
8293.60 389
8294.46 367
8295.32 398
8296.18 423
8297.04 457
8297.90 499
8298.76 406
8299.62 373
8300.48 376
8301.34 390
8302.20 387
8303.06 432
8303.92 420
8304.78 394
8305.64 418
8306.50 382
8307.36 379
8308.22 360
8309.08 385
8309.94 454
8310.80 394
8311.66 375
8312.52 369
8313.38 387
8314.24 405
8315.10 421
8315.96 430
8316.83 437
8317.69 415
8318.55 465
8319.41 496
8320.27 478
8321.13 456
8321.99 449
8322.85 430
8323.71 397
8324.57 420
8325.44 355
8326.30 393
8327.16 371
8328.02 348
8328.88 409
8329.74 398
8330.60 358
8331.47 326
8332.33 338
8333.19 356
8334.05 370
8334.91 394
8335.77 370
8336.64 373
8337.50 360
8338.36 408
8339.22 344
8340.08 362
8340.94 345
8341.81 328
8342.67 367
8343.53 364
8344.39 448
8345.26 429
8346.12 479
8346.98 458
8347.84 415
8348.71 444
8349.57 376
8350.43 371
8351.29 372
8352.16 357
8353.02 360
8353.88 357
8354.74 399
8355.61 361
8356.47 382
8357.33 331
8358.19 351
8359.06 343
8359.92 381
8360.78 359
8361.65 383
8362.51 368
8363.37 384
8364.24 365
8365.10 352
8365.96 348
8366.83 331
8367.69 355
8368.55 405
8369.42 403
8370.28 357
8371.14 355
8372.01 394
8372.87 414
8373.73 378
8374.60 390
8375.46 371
8376.33 374
8377.19 403
8378.05 364
8378.92 389
8379.78 400
8380.65 423
8381.51 403
8382.37 364
8383.24 425
8384.10 414
8384.97 422
8385.83 379
8386.70 418
8387.56 372
8388.42 431
8389.29 417
8390.15 402
8391.02 377
8391.88 416
8392.75 406
8393.61 411
8394.48 424
8395.34 415
8396.21 367
8397.07 406
8397.94 424
8398.80 396
8399.67 360
8400.53 439
8401.40 452
8402.26 452
8403.13 426
8403.99 407
8404.86 353
8405.72 418
8406.59 436
8407.45 423
8408.32 447
8409.19 382
8410.05 431
8410.92 413
8411.78 458
8412.65 473
8413.51 448
8414.38 441
8415.25 424
8416.11 482
8416.98 444
8417.84 456
8418.71 479
8419.58 462
8420.44 476
8421.31 491
8422.17 502
8423.04 529
8423.91 518
8424.77 444
8425.64 468
8426.51 462
8427.37 454
8428.24 456
8429.11 516
8429.97 502
8430.84 491
8431.71 551
8432.57 523
8433.44 531
8434.31 537
8435.17 490
8436.04 562
8436.91 553
8437.77 538
8438.64 580
8439.51 583
8440.38 612
8441.24 609
8442.11 569
8442.98 571
8443.84 628
8444.71 742
8445.58 627
8446.45 621
8447.31 705
8448.18 657
8449.05 648
8449.92 620
8450.78 627
8451.65 595
8452.52 668
8453.39 659
8454.26 579
8455.12 699
8455.99 788
8456.86 763
8457.73 806
8458.60 814
8459.46 885
8460.33 892
8461.20 895
8462.07 790
8462.94 718
8463.81 736
8464.67 790
8465.54 762
8466.41 757
8467.28 833
8468.15 833
8469.02 983
8469.89 1231
8470.75 1349
8471.62 1439
8472.49 1535
8473.36 1604
8474.23 1550
8475.10 1478
8475.97 1357
8476.84 1168
8477.71 1001
8478.57 838
8479.44 780
8480.31 733
8481.18 660
8482.05 670
8482.92 581
8483.79 563
8484.66 604
8485.53 593
8486.40 587
8487.27 530
8488.14 567
8489.01 551
8489.88 518
8490.75 489
8491.62 481
8492.49 488
8493.36 518
8494.23 547
8495.10 527
8495.97 525
8496.84 491
8497.71 491
8498.58 521
8499.45 504
8500.32 445
8501.19 537
8502.06 520
8502.93 492
8503.80 514
8504.67 522
8505.54 493
8506.41 523
8507.28 529
8508.15 558
8509.02 598
8509.89 577
8510.76 588
8511.63 662
8512.51 571
8513.38 566
8514.25 559
8515.12 590
8515.99 604
8516.86 596
8517.73 560
8518.60 568
8519.47 523
8520.35 533
8521.22 515
8522.09 465
8522.96 469
8523.83 528
8524.70 547
8525.57 568
8526.45 538
8527.32 583
8528.19 556
8529.06 589
8529.93 535
8530.80 496
8531.68 548
8532.55 525
8533.42 505
8534.29 576
8535.16 576
8536.04 565
8536.91 614
8537.78 620
8538.65 591
8539.52 660
8540.40 588
8541.27 606
8542.14 597
8543.01 560
8543.89 596
8544.76 518
8545.63 561
8546.50 600
8547.38 618
8548.25 658
8549.12 651
8549.99 639
8550.87 580
8551.74 581
8552.61 622
8553.49 637
8554.36 606
8555.23 663
8556.11 606
8556.98 660
8557.85 682
8558.73 656
8559.60 581
8560.47 556
8561.35 557
8562.22 589
8563.09 587
8563.97 548
8564.84 523
8565.71 522
8566.59 522
8567.46 588
8568.33 541
8569.21 531
8570.08 500
8570.96 458
8571.83 459
8572.70 518
8573.58 465
8574.45 467
8575.33 500
8576.20 539
8577.07 498
8577.95 568
8578.82 580
8579.70 527
8580.57 536
8581.45 529
8582.32 556
8583.19 564
8584.07 542
8584.94 458
8585.82 474
8586.69 508
8587.57 521
8588.44 536
8589.32 528
8590.19 514
8591.07 573
8591.94 527
8592.82 486
8593.69 496
8594.57 536
8595.44 530
8596.32 546
8597.19 552
8598.07 567
8598.94 563
8599.82 533
8600.69 563
8601.57 563
8602.44 517
8603.32 555
8604.20 546
8605.07 575
8605.95 592
8606.82 595
8607.70 579
8608.57 602
8609.45 568
8610.33 516
8611.20 568
8612.08 572
8612.95 591
8613.83 671
8614.71 568
8615.58 592
8616.46 681
8617.33 584
8618.21 642
8619.09 656
8619.96 639
8620.84 698
8621.72 609
8622.59 618
8623.47 625
8624.35 690
8625.22 680
8626.10 682
8626.98 657
8627.85 674
8628.73 650
8629.61 700
8630.48 723
8631.36 731
8632.24 671
8633.11 642
8633.99 729
8634.87 811
8635.74 736
8636.62 766
8637.50 820
8638.38 892
8639.25 851
8640.13 812
8641.01 824
8641.89 827
8642.76 833
8643.64 887
8644.52 860
8645.40 854
8646.27 953
8647.15 932
8648.03 839
8648.91 828
8649.79 831
8650.66 942
8651.54 894
8652.42 916
8653.30 871
8654.18 896
8655.05 942
8655.93 892
8656.81 948
8657.69 924
8658.57 1005
8659.45 1015
8660.32 930
8661.20 888
8662.08 896
8662.96 1008
8663.84 1027
8664.72 998
8665.60 1039
8666.47 972
8667.35 953
8668.23 965
8669.11 984
8669.99 1072
8670.87 1180
8671.75 1210
8672.63 1279
8673.51 1363
8674.38 1563
8675.26 1599
8676.14 1721
8677.02 1847
8677.90 1812
8678.78 1785
8679.66 1645
8680.54 1647
8681.42 1501
8682.30 1353
8683.18 1305
8684.06 1255
8684.94 1213
8685.82 1249
8686.70 1226
8687.58 1225
8688.46 1248
8689.34 1333
8690.22 1441
8691.10 1612
8691.98 1927
8692.86 2338
8693.74 2487
8694.62 2679
8695.50 2751
8696.38 2715
8697.26 2443
8698.14 2120
8699.02 1945
8699.90 1713
8700.78 1546
8701.66 1436
8702.54 1259
8703.42 1076
8704.30 1032
8705.18 934
8706.06 847
8706.94 862
8707.82 799
8708.71 781
8709.59 810
8710.47 796
8711.35 831
8712.23 768
8713.11 724
8713.99 722
8714.87 721
8715.75 750
8716.64 765
8717.52 743
8718.40 718
8719.28 703
8720.16 721
8721.04 746
8721.92 733
8722.81 724
8723.69 712
8724.57 722
8725.45 724
8726.33 683
8727.21 668
8728.10 715
8728.98 739
8729.86 809
8730.74 794
8731.62 739
8732.51 704
8733.39 768
8734.27 758
8735.15 737
8736.03 727
8736.92 662
8737.80 676
8738.68 617
8739.56 647
8740.45 686
8741.33 736
8742.21 675
8743.09 642
8743.98 614
8744.86 635
8745.74 656
8746.63 605
8747.51 699
8748.39 688
8749.27 717
8750.16 709
8751.04 715
8751.92 687
8752.81 651
8753.69 721
8754.57 705
8755.46 726
8756.34 665
8757.22 711
8758.11 692
8758.99 696
8759.87 693
8760.76 767
8761.64 745
8762.52 750
8763.41 692
8764.29 649
8765.17 700
8766.06 693
8766.94 703
8767.83 656
8768.71 737
8769.59 729
8770.48 706
8771.36 711
8772.25 649
8773.13 638
8774.01 634
8774.90 609
8775.78 637
8776.67 664
8777.55 696
8778.44 646
8779.32 660
8780.20 630
8781.09 586
8781.97 610
8782.86 582
8783.74 594
8784.63 624
8785.51 660
8786.40 619
8787.28 616
8788.17 575
8789.05 537
8789.94 541
8790.82 565
8791.71 539
8792.59 519
8793.48 563
8794.36 545
8795.25 473
8796.13 534
8797.02 539
8797.90 543
8798.79 522
8799.67 527
8800.56 581
8801.45 566
8802.33 513
8803.22 522
8804.10 521
8804.99 488
8805.87 495
8806.76 468
8807.65 529
8808.53 466
8809.42 523
8810.30 501
8811.19 516
8812.08 484
8812.96 467
8813.85 450
8814.73 436
8815.62 446
8816.51 515
8817.39 465
8818.28 479
8819.17 404
8820.05 439
8820.94 409
8821.83 365
8822.71 368
8823.60 414
8824.49 474
8825.37 461
8826.26 404
8827.15 420
8828.03 483
8828.92 464
8829.81 496
8830.69 367
8831.58 426
8832.47 404
8833.36 375
8834.24 426
8835.13 424
8836.02 372
8836.90 403
8837.79 390
8838.68 412
8839.57 422
8840.45 420
8841.34 413
8842.23 435
8843.12 379
8844.01 391
8844.89 403
8845.78 426
8846.67 467
8847.56 455
8848.44 423
8849.33 402
8850.22 414
8851.11 395
8852.00 356
8852.88 386
8853.77 366
8854.66 376
8855.55 388
8856.44 361
8857.33 390
8858.21 346
8859.10 357
8859.99 312
8860.88 330
8861.77 372
8862.66 390
8863.55 387
8864.43 384
8865.32 402
8866.21 356
8867.10 377
8867.99 382
8868.88 386
8869.77 306
8870.66 425
8871.55 373
8872.44 383
8873.32 382
8874.21 383
8875.10 339
8875.99 310
8876.88 361
8877.77 324
8878.66 308
8879.55 324
8880.44 309
8881.33 340
8882.22 302
8883.11 353
8884.00 396
8884.89 350
8885.78 326
8886.67 341
8887.56 358
8888.45 319
8889.34 310
8890.23 312
8891.12 299
8892.01 353
8892.90 359
8893.79 358
8894.68 328
8895.57 357
8896.46 353
8897.35 330
8898.24 315
8899.13 303
8900.02 330
8900.91 311
8901.80 330
8902.69 345
8903.58 279
8904.47 323
8905.36 307
8906.26 302
8907.15 313
8908.04 308
8908.93 343
8909.82 315
8910.71 339
8911.60 337
8912.49 278
8913.38 348
8914.28 384
8915.17 323
8916.06 277
8916.95 306
8917.84 308
8918.73 283
8919.62 311
8920.52 255
8921.41 305
8922.30 345
8923.19 305
8924.08 284
8924.97 302
8925.87 318
8926.76 330
8927.65 303
8928.54 287
8929.43 291
8930.33 319
8931.22 319
8932.11 300
8933.00 317
8933.89 294
8934.79 309
8935.68 332
8936.57 307
8937.46 324
8938.36 310
8939.25 279
8940.14 256
8941.03 279
8941.93 302
8942.82 288
8943.71 303
8944.60 296
8945.50 286
8946.39 280
8947.28 269
8948.18 263
8949.07 261
8949.96 295
8950.85 305
8951.75 259
8952.64 305
8953.53 299
8954.43 298
8955.32 317
8956.21 341
8957.11 333
8958.00 289
8958.89 246
8959.79 315
8960.68 299
8961.57 300
8962.47 258
8963.36 264
8964.26 268
8965.15 285
8966.04 344
8966.94 309
8967.83 302
8968.73 302
8969.62 306
8970.51 297
8971.41 310
8972.30 278
8973.20 278
8974.09 273
8974.98 277
8975.88 320
8976.77 290
8977.67 293
8978.56 267
8979.46 326
8980.35 296
8981.25 327
8982.14 301
8983.03 273
8983.93 256
8984.82 286
8985.72 284
8986.61 305
8987.51 290
8988.40 270
8989.30 350
8990.19 315
8991.09 332
8991.98 302
8992.88 258
8993.77 265
8994.67 275
8995.56 227
8996.46 279
8997.36 262
8998.25 304
8999.15 310
9000.04 253
9000.94 248
9001.83 271
9002.73 262
9003.62 264
9004.52 298
9005.42 245
9006.31 219
9007.21 277
9008.10 284
9009.00 263
9009.90 290
9010.79 310
9011.69 296
9012.58 233
9013.48 264
9014.38 267
9015.27 259
9016.17 244
9017.07 259
9017.96 229
9018.86 262
9019.76 275
9020.65 257
9021.55 280
9022.44 260
9023.34 275
9024.24 306
9025.14 260
9026.03 279
9026.93 282
9027.83 312
9028.72 320
9029.62 290
9030.52 249
9031.41 265
9032.31 262
9033.21 247
9034.11 321
9035.00 270
9035.90 257
9036.80 276
9037.69 273
9038.59 221
9039.49 263
9040.39 313
9041.28 278
9042.18 241
9043.08 232
9043.98 317
9044.88 272
9045.77 286
9046.67 260
9047.57 267
9048.47 279
9049.36 309
9050.26 276
9051.16 278
9052.06 297
9052.96 289
9053.86 334
9054.75 280
9055.65 309
9056.55 278
9057.45 300
9058.35 320
9059.25 322
9060.14 272
9061.04 293
9061.94 335
9062.84 298
9063.74 286
9064.64 289
9065.54 251
9066.44 347
9067.33 349
9068.23 310
9069.13 254
9070.03 236
9070.93 306
9071.83 258
9072.73 242
9073.63 248
9074.53 263
9075.43 267
9076.33 290
9077.22 265
9078.12 261
9079.02 281
9079.92 283
9080.82 281
9081.72 283
9082.62 294
9083.52 284
9084.42 319
9085.32 338
9086.22 282
9087.12 267
9088.02 288
9088.92 264
9089.82 265
9090.72 288
9091.62 305
9092.52 269
9093.42 272
9094.32 264
9095.22 300
9096.12 265
9097.02 256
9097.92 306
9098.82 278
9099.72 282
9100.62 261
9101.52 268
9102.43 303
9103.33 256
9104.23 225
9105.13 294
9106.03 307
9106.93 263
9107.83 275
9108.73 268
9109.63 249
9110.53 280
9111.43 287
9112.33 297
9113.24 251
9114.14 286
9115.04 289
9115.94 270
9116.84 279
9117.74 274
9118.64 256
9119.55 321
9120.45 301
9121.35 299
9122.25 282
9123.15 271
9124.05 285
9124.96 263
9125.86 267
9126.76 288
9127.66 254
9128.56 293
9129.46 316
9130.37 325
9131.27 297
9132.17 279
9133.07 258
9133.97 215
9134.88 284
9135.78 286
9136.68 267
9137.58 299
9138.49 247
9139.39 271
9140.29 296
9141.19 255
9142.10 273
9143.00 296
9143.90 304
9144.80 312
9145.71 271
9146.61 326
9147.51 315
9148.42 277
9149.32 271
9150.22 279
9151.12 290
9152.03 253
9152.93 247
9153.83 278
9154.74 263
9155.64 270
9156.54 278
9157.45 276
9158.35 262
9159.25 313
9160.16 294
9161.06 247
9161.96 235
9162.87 288
9163.77 264
9164.68 276
9165.58 286
9166.48 266
9167.39 325
9168.29 286
9169.19 263
9170.10 266
9171.00 263
9171.91 292
9172.81 209
9173.72 270
9174.62 251
9175.52 258
9176.43 271
9177.33 282
9178.24 299
9179.14 243
9180.05 272
9180.95 283
9181.85 270
9182.76 266
9183.66 335
9184.57 266
9185.47 284
9186.38 294
9187.28 312
9188.19 267
9189.09 259
9190.00 271
9190.90 289
9191.81 255
9192.71 287
9193.62 260
9194.52 285
9195.43 259
9196.33 234
9197.24 292
9198.14 262
9199.05 312
9199.96 299
9200.86 265
9201.77 273
9202.67 275
9203.58 366
9204.48 304
9205.39 287
9206.29 287
9207.20 250
9208.11 272
9209.01 298
9209.92 301
9210.82 303
9211.73 308
9212.64 240
9213.54 257
9214.45 316
9215.35 253
9216.26 251
9217.17 260
9218.07 284
9218.98 281
9219.89 329
9220.79 302
9221.70 334
9222.61 306
9223.51 289
9224.42 304
9225.33 305
9226.23 249
9227.14 285
9228.05 320
9228.95 248
9229.86 264
9230.77 288
9231.67 288
9232.58 261
9233.49 270
9234.40 256
9235.30 275
9236.21 262
9237.12 271
9238.02 290
9238.93 284
9239.84 293
9240.75 289
9241.65 334
9242.56 310
9243.47 277
9244.38 237
9245.28 290
9246.19 263
9247.10 303
9248.01 281
9248.92 280
9249.82 334
9250.73 322
9251.64 247
9252.55 296
9253.46 287
9254.36 272
9255.27 294
9256.18 321
9257.09 283
9258.00 236
9258.90 248
9259.81 269
9260.72 298
9261.63 290
9262.54 265
9263.45 274
9264.36 264
9265.26 261
9266.17 314
9267.08 298
9267.99 303
9268.90 294
9269.81 282
9270.72 290
9271.63 237
9272.54 238
9273.44 288
9274.35 247
9275.26 250
9276.17 297
9277.08 267
9277.99 256
9278.90 270
9279.81 312
9280.72 252
9281.63 289
9282.54 285
9283.45 274
9284.36 275
9285.27 254
9286.18 289
9287.09 285
9288.00 298
9288.91 319
9289.82 288
9290.73 349
9291.64 388
9292.55 304
9293.46 298
9294.37 275
9295.28 295
9296.19 325
9297.10 299
9298.01 306
9298.92 310
9299.83 307
9300.74 328
9301.65 292
9302.56 305
9303.47 274
9304.38 287
9305.29 267
9306.20 292
9307.11 271
9308.02 275
9308.93 310
9309.84 298
9310.75 310
9311.67 310
9312.58 338
9313.49 353
9314.40 326
9315.31 306
9316.22 298
9317.13 287
9318.04 305
9318.95 278
9319.87 318
9320.78 280
9321.69 286
9322.60 316
9323.51 280
9324.42 275
9325.34 299
9326.25 316
9327.16 253
9328.07 280
9328.98 309
9329.89 350
9330.81 294
9331.72 261
9332.63 265
9333.54 305
9334.45 255
9335.37 259
9336.28 273
9337.19 286
9338.10 319
9339.01 241
9339.93 281
9340.84 314
9341.75 314
9342.66 322
9343.58 295
9344.49 259
9345.40 303
9346.31 292
9347.23 279
9348.14 268
9349.05 284
9349.97 278
9350.88 292
9351.79 285
9352.70 318
9353.62 314
9354.53 276
9355.44 286
9356.36 301
9357.27 272
9358.18 288
9359.10 276
9360.01 299
9360.92 300
9361.84 327
9362.75 301
9363.66 290
9364.58 300
9365.49 305
9366.40 256
9367.32 290
9368.23 282
9369.15 267
9370.06 262
9370.97 314
9371.89 245
9372.80 302
9373.71 276
9374.63 303
9375.54 328
9376.46 311
9377.37 339
9378.29 303
9379.20 362
9380.11 348
9381.03 291
9381.94 314
9382.86 307
9383.77 271
9384.69 304
9385.60 305
9386.51 279
9387.43 265
9388.34 312
9389.26 303
9390.17 333
9391.09 356
9392.00 286
9392.92 330
9393.83 297
9394.75 326
9395.66 385
9396.58 267
9397.49 297
9398.41 292
9399.32 367
9400.24 357
9401.15 336
9402.07 325
9402.99 286
9403.90 287
9404.82 330
9405.73 294
9406.65 300
9407.56 302
9408.48 291
9409.39 312
9410.31 302
9411.23 342
9412.14 314
9413.06 257
9413.97 336
9414.89 345
9415.81 305
9416.72 320
9417.64 266
9418.55 241
9419.47 267
9420.39 313
9421.30 284
9422.22 317
9423.14 294
9424.05 277
9424.97 262
9425.89 278
9426.80 279
9427.72 292
9428.64 324
9429.55 290
9430.47 304
9431.39 313
9432.30 316
9433.22 350
9434.14 338
9435.05 284
9435.97 306
9436.89 305
9437.80 327
9438.72 330
9439.64 318
9440.56 331
9441.47 367
9442.39 335
9443.31 334
9444.23 383
9445.14 409
9446.06 322
9446.98 338
9447.90 324
9448.81 336
9449.73 366
9450.65 331
9451.57 358
9452.48 419
9453.40 393
9454.32 392
9455.24 387
9456.16 434
9457.07 438
9457.99 404
9458.91 442
9459.83 395
9460.75 335
9461.66 400
9462.58 385
9463.50 395
9464.42 324
9465.34 367
9466.26 362
9467.18 346
9468.09 332
9469.01 385
9469.93 346
9470.85 348
9471.77 333
9472.69 366
9473.61 359
9474.53 364
9475.44 366
9476.36 358
9477.28 309
9478.20 361
9479.12 400
9480.04 372
9480.96 398
9481.88 359
9482.80 397
9483.72 404
9484.64 389
9485.56 391
9486.47 376
9487.39 327
9488.31 296
9489.23 332
9490.15 348
9491.07 363
9491.99 386
9492.91 341
9493.83 368
9494.75 369
9495.67 333
9496.59 378
9497.51 371
9498.43 362
9499.35 389
9500.27 380
9501.19 379
9502.11 354
9503.03 392
9503.95 358
9504.87 351
9505.79 356
9506.71 348
9507.64 380
9508.56 445
9509.48 413
9510.40 439
9511.32 418
9512.24 424
9513.16 386
9514.08 389
9515.00 359
9515.92 393
9516.84 423
9517.76 358
9518.68 397
9519.61 400
9520.53 425
9521.45 459
9522.37 448
9523.29 420
9524.21 413
9525.13 385
9526.05 452
9526.98 398
9527.90 387
9528.82 467
9529.74 457
9530.66 444
9531.58 459
9532.51 497
9533.43 566
9534.35 583
9535.27 539
9536.19 558
9537.11 551
9538.04 580
9538.96 562
9539.88 561
9540.80 501
9541.73 434
9542.65 492
9543.57 460
9544.49 402
9545.41 418
9546.34 453
9547.26 456
9548.18 416
9549.10 407
9550.03 441
9550.95 443
9551.87 424
9552.79 385
9553.72 443
9554.64 428
9555.56 395
9556.49 483
9557.41 510
9558.33 496
9559.25 506
9560.18 506
9561.10 472
9562.02 490
9562.95 526
9563.87 494
9564.79 462
9565.72 492
9566.64 455
9567.56 443
9568.49 491
9569.41 456
9570.33 493
9571.26 399
9572.18 451
9573.11 462
9574.03 490
9574.95 468
9575.88 460
9576.80 494
9577.72 477
9578.65 439
9579.57 484
9580.50 414
9581.42 464
9582.34 509
9583.27 465
9584.19 461
9585.12 441
9586.04 459
9586.97 446
9587.89 447
9588.81 437
9589.74 508
9590.66 451
9591.59 437
9592.51 441
9593.44 516
9594.36 529
9595.29 487
9596.21 467
9597.14 488
9598.06 412
9598.99 448
9599.91 506
9600.84 517
9601.76 498
9602.69 505
9603.61 479
9604.54 475
9605.46 568
9606.39 525
9607.31 512
9608.24 512
9609.16 526
9610.09 524
9611.01 563
9611.94 544
9612.87 541
9613.79 548
9614.72 599
9615.64 604
9616.57 593
9617.49 614
9618.42 593
9619.35 650
9620.27 641
9621.20 639
9622.12 592
9623.05 615
9623.98 607
9624.90 679
9625.83 641
9626.76 654
9627.68 615
9628.61 629
9629.53 596
9630.46 614
9631.39 641
9632.31 643
9633.24 713
9634.17 665
9635.09 657
9636.02 615
9636.95 642
9637.87 661
9638.80 665
9639.73 664
9640.65 709
9641.58 716
9642.51 673
9643.44 779
9644.36 769
9645.29 786
9646.22 744
9647.14 774
9648.07 751
9649.00 800
9649.93 867
9650.85 805
9651.78 860
9652.71 893
9653.64 885
9654.56 850
9655.49 830
9656.42 821
9657.35 788
9658.27 873
9659.20 804
9660.13 839
9661.06 885
9661.99 906
9662.91 876
9663.84 780
9664.77 794
9665.70 832
9666.63 819
9667.56 913
9668.48 873
9669.41 823
9670.34 846
9671.27 945
9672.20 887
9673.13 871
9674.05 944
9674.98 960
9675.91 929
9676.84 918
9677.77 850
9678.70 888
9679.63 934
9680.56 932
9681.48 937
9682.41 894
9683.34 983
9684.27 1013
9685.20 1025
9686.13 1068
9687.06 1108
9687.99 1001
9688.92 993
9689.85 1000
9690.78 968
9691.71 1024
9692.63 1066
9693.56 1006
9694.49 1064
9695.42 1038
9696.35 1068
9697.28 1230
9698.21 1290
9699.14 1441
9700.07 1500
9701.00 1481
9701.93 1560
9702.86 1705
9703.79 1599
9704.72 1353
9705.65 1347
9706.58 1352
9707.51 1173
9708.44 1141
9709.37 1033
9710.30 997
9711.23 1005
9712.16 1127
9713.09 1086
9714.02 1080
9714.95 1139
9715.89 1119
9716.82 1242
9717.75 1132
9718.68 1215
9719.61 1200
9720.54 1201
9721.47 1111
9722.40 1039
9723.33 1001
9724.26 843
9725.19 902
9726.12 892
9727.06 851
9727.99 879
9728.92 821
9729.85 845
9730.78 895
9731.71 919
9732.64 865
9733.57 953
9734.51 892
9735.44 855
9736.37 855
9737.30 885
9738.23 825
9739.16 784
9740.10 854
9741.03 870
9741.96 782
9742.89 792
9743.82 781
9744.75 716
9745.69 802
9746.62 744
9747.55 739
9748.48 726
9749.41 674
9750.35 711
9751.28 767
9752.21 736
9753.14 743
9754.08 742
9755.01 739
9755.94 721
9756.87 680
9757.81 752
9758.74 735
9759.67 692
9760.60 727
9761.54 712
9762.47 730
9763.40 734
9764.34 693
9765.27 732
9766.20 740
9767.13 730
9768.07 714
9769.00 700
9769.93 754
9770.87 732
9771.80 723
9772.73 645
9773.67 675
9774.60 719
9775.53 733
9776.47 707
9777.40 683
9778.33 666
9779.27 765
9780.20 778
9781.14 717
9782.07 716
9783.00 731
9783.94 768
9784.87 781
9785.80 759
9786.74 720
9787.67 684
9788.61 677
9789.54 748
9790.47 698
9791.41 661
9792.34 626
9793.28 695
9794.21 618
9795.15 608
9796.08 617
9797.01 631
9797.95 612
9798.88 665
9799.82 615
9800.75 620
9801.69 715
9802.62 652
9803.56 659
9804.49 617
9805.43 587
9806.36 690
9807.30 591
9808.23 541
9809.17 536
9810.10 540
9811.04 578
9811.97 531
9812.91 558
9813.84 515
9814.78 507
9815.71 582
9816.65 546
9817.58 539
9818.52 509
9819.46 543
9820.39 521
9821.33 513
9822.26 504
9823.20 480
9824.13 479
9825.07 484
9826.00 513
9826.94 451
9827.88 472
9828.81 480
9829.75 469
9830.68 430
9831.62 429
9832.56 497
9833.49 524
9834.43 489
9835.37 465
9836.30 486
9837.24 476
9838.17 432
9839.11 495
9840.05 491
9840.98 465
9841.92 487
9842.86 474
9843.79 473
9844.73 507
9845.67 455
9846.60 515
9847.54 511
9848.48 485
9849.42 535
9850.35 509
9851.29 487
9852.23 471
9853.16 479
9854.10 425
9855.04 413
9855.98 483
9856.91 452
9857.85 427
9858.79 405
9859.72 427
9860.66 471
9861.60 531
9862.54 425
9863.47 452
9864.41 417
9865.35 473
9866.29 438
9867.23 446
9868.16 437
9869.10 431
9870.04 403
9870.98 413
9871.92 405
9872.85 424
9873.79 453
9874.73 433
9875.67 441
9876.61 455
9877.54 446
9878.48 401
9879.42 356
9880.36 405
9881.30 434
9882.24 438
9883.18 423
9884.11 446
9885.05 418
9885.99 396
9886.93 420
9887.87 420
9888.81 416
9889.75 417
9890.69 448
9891.62 438
9892.56 420
9893.50 434
9894.44 416
9895.38 447
9896.32 375
9897.26 377
9898.20 404
9899.14 405
9900.08 411
9901.02 382
9901.96 330
9902.90 410
9903.83 376
9904.77 373
9905.71 405
9906.65 358
9907.59 371
9908.53 377
9909.47 401
9910.41 399
9911.35 389
9912.29 381
9913.23 370
9914.17 405
9915.11 387
9916.05 376
9916.99 415
9917.93 368
9918.87 382
9919.81 417
9920.75 381
9921.69 407
9922.64 420
9923.58 459
9924.52 446
9925.46 434
9926.40 472
9927.34 553
9928.28 642
9929.22 640
9930.16 675
9931.10 623
9932.04 668
9932.98 606
9933.92 566
9934.87 497
9935.81 502
9936.75 466
9937.69 429
9938.63 432
9939.57 443
9940.51 442
9941.45 442
9942.39 426
9943.34 367
9944.28 396
9945.22 414
9946.16 361
9947.10 362
9948.04 348
9948.99 347
9949.93 365
9950.87 354
9951.81 374
9952.75 391
9953.69 409
9954.64 399
9955.58 357
9956.52 361
9957.46 405
9958.41 338
9959.35 353
9960.29 387
9961.23 387
9962.17 371
9963.12 326
9964.06 323
9965.00 355
9965.94 410
9966.89 369
9967.83 354
9968.77 365
9969.71 366
9970.66 335
9971.60 343
9972.54 337
9973.49 357
9974.43 351
9975.37 410
9976.31 400
9977.26 345
9978.20 376
9979.14 364
9980.09 345
9981.03 355
9981.97 371
9982.92 382
9983.86 342
9984.80 338
9985.75 349
9986.69 345
9987.63 382
9988.58 367
9989.52 317
9990.46 307
9991.41 413
9992.35 382
9993.30 301
9994.24 290
9995.18 339
9996.13 332
9997.07 341
9998.02 318
9998.96 328
9999.90 336
10000.85 318
10001.79 343
10002.74 360
10003.68 364
10004.62 353
10005.57 335
10006.51 371
10007.46 331
10008.40 335
10009.35 325
10010.29 298
10011.24 294
10012.18 325
10013.13 331
10014.07 357
10015.01 376
10015.96 376
10016.90 389
10017.85 414
10018.79 348
10019.74 365
10020.68 364
10021.63 343
10022.58 355
10023.52 366
10024.47 393
10025.41 336
10026.36 335
10027.30 310
10028.25 337
10029.19 339
10030.14 340
10031.08 330
10032.03 344
10032.98 308
10033.92 346
10034.87 378
10035.81 334
10036.76 315
10037.70 297
10038.65 313
10039.60 293
10040.54 314
10041.49 316
10042.43 320
10043.38 306
10044.33 331
10045.27 360
10046.22 299
10047.17 326
10048.11 329
10049.06 339
10050.00 321
10050.95 344
10051.90 322
10052.84 271
10053.79 293
10054.74 364
10055.68 311
10056.63 317
10057.58 324
10058.52 302
10059.47 320
10060.42 326
10061.37 348
10062.31 273
10063.26 376
10064.21 364
10065.15 339
10066.10 340
10067.05 337
10068.00 303
10068.94 331
10069.89 332
10070.84 317
10071.79 273
10072.73 282
10073.68 289
10074.63 252
10075.58 303
10076.52 325
10077.47 340
10078.42 286
10079.37 308
10080.32 323
10081.26 339
10082.21 308
10083.16 268
10084.11 263
10085.06 293
10086.00 285
10086.95 323
10087.90 273
10088.85 292
10089.80 330
10090.75 313
10091.69 324
10092.64 330
10093.59 275
10094.54 278
10095.49 292
10096.44 275
10097.39 285
10098.33 311
10099.28 301
10100.23 337
10101.18 292
10102.13 278
10103.08 280
10104.03 299
10104.98 291
10105.93 293
10106.87 307
10107.82 251
10108.77 242
10109.72 294
10110.67 299
10111.62 294
10112.57 288
10113.52 285
10114.47 273
10115.42 301
10116.37 270
10117.32 310
10118.27 307
10119.22 336
10120.17 303
10121.12 303
10122.07 310
10123.02 272
10123.97 283
10124.92 307
10125.87 268
10126.82 293
10127.77 279
10128.72 261
10129.67 285
10130.62 288
10131.57 277
10132.52 308
10133.47 303
10134.42 297
10135.37 299
10136.32 349
10137.27 295
10138.22 306
10139.17 284
10140.12 310
10141.07 292
10142.02 285
10142.98 310
10143.93 315
10144.88 319
10145.83 355
10146.78 336
10147.73 294
10148.68 315
10149.63 305
10150.58 286
10151.54 328
10152.49 304
10153.44 296
10154.39 313
10155.34 271
10156.29 314
10157.24 333
10158.20 293
10159.15 297
10160.10 277
10161.05 283
10162.00 292
10162.95 271
10163.91 279
10164.86 293
10165.81 326
10166.76 339
10167.71 304
10168.67 317
10169.62 327
10170.57 336
10171.52 344
10172.47 294
10173.43 308
10174.38 345
10175.33 307
10176.28 324
10177.24 390
10178.19 365
10179.14 328
10180.09 358
10181.05 365
10182.00 346
10182.95 317
10183.90 310
10184.86 298
10185.81 354
10186.76 398
10187.72 406
10188.67 386
10189.62 393
10190.58 412
10191.53 372
10192.48 356
10193.43 370
10194.39 363
10195.34 330
10196.29 365
10197.25 357
10198.20 378
10199.16 387
10200.11 382
10201.06 378
10202.02 410
10202.97 412
10203.92 391
10204.88 381
10205.83 439
10206.78 400
10207.74 436
10208.69 428
10209.65 462
10210.60 449
10211.55 404
10212.51 471
10213.46 425
10214.42 433
10215.37 432
10216.33 405
10217.28 429
10218.23 425
10219.19 392
10220.14 388
10221.10 381
10222.05 415
10223.01 395
10223.96 370
10224.92 366
10225.87 341
10226.83 352
10227.78 323
10228.74 344
10229.69 366
10230.65 349
10231.60 352
10232.56 342
10233.51 367
10234.47 336
10235.42 368
10236.38 416
10237.33 400
10238.29 410
10239.24 442
10240.20 427
10241.15 372
10242.11 339
10243.06 374
10244.02 366
10244.98 331
10245.93 283
10246.89 344
10247.84 301
10248.80 303
10249.75 297
10250.71 305
10251.67 271
10252.62 293
10253.58 265
10254.53 289
10255.49 324
10256.45 290
10257.40 303
10258.36 294
10259.32 306
10260.27 279
10261.23 297
10262.18 285
10263.14 306
10264.10 268
10265.05 306
10266.01 309
10266.97 298
10267.92 281
10268.88 271
10269.84 264
10270.79 273
10271.75 295
10272.71 297
10273.67 289
10274.62 273
10275.58 261
10276.54 288
10277.49 290
10278.45 256
10279.41 315
10280.37 254
10281.32 243
10282.28 281
10283.24 254
10284.19 243
10285.15 248
10286.11 223
10287.07 246
10288.03 251
10288.98 275
10289.94 294
10290.90 283
10291.86 294
10292.81 280
10293.77 265
10294.73 278
10295.69 284
10296.65 317
10297.60 246
10298.56 240
10299.52 232
10300.48 217
10301.44 235
10302.40 237
10303.35 280
10304.31 278
10305.27 271
10306.23 280
10307.19 266
10308.15 278
10309.10 294
10310.06 246
10311.02 251
10311.98 282
10312.94 313
10313.90 284
10314.86 283
10315.82 298
10316.78 320
10317.73 247
10318.69 230
10319.65 250
10320.61 315
10321.57 280
10322.53 287
10323.49 294
10324.45 259
10325.41 309
10326.37 282
10327.33 275
10328.29 267
10329.25 290
10330.21 289
10331.17 280
10332.13 236
10333.09 270
10334.04 336
10335.00 302
10335.96 297
10336.92 283
10337.88 275
10338.84 249
10339.80 273
10340.76 274
10341.72 254
10342.68 285
10343.65 273
10344.61 273
10345.57 272
10346.53 251
10347.49 269
10348.45 272
10349.41 268
10350.37 309
10351.33 283
10352.29 257
10353.25 232
10354.21 214
10355.17 243
10356.13 246
10357.09 241
10358.05 254
10359.02 255
10359.98 275
10360.94 276
10361.90 261
10362.86 267
10363.82 234
10364.78 259
10365.74 254
10366.70 265
10367.67 264
10368.63 282
10369.59 228
10370.55 263
10371.51 236
10372.47 238
10373.43 239
10374.40 253
10375.36 194
10376.32 226
10377.28 253
10378.24 275
10379.21 242
10380.17 263
10381.13 254
10382.09 205
10383.05 223
10384.02 243
10384.98 272
10385.94 284
10386.90 266
10387.86 251
10388.83 235
10389.79 216
10390.75 218
10391.71 263
10392.68 224
10393.64 211
10394.60 216
10395.56 231
10396.53 224
10397.49 221
10398.45 234
10399.42 216
10400.38 250
10401.34 228
10402.30 248
10403.27 228
10404.23 194
10405.19 228
10406.16 276
10407.12 214
10408.08 201
10409.05 209
10410.01 205
10410.97 252
10411.94 231
10412.90 256
10413.86 237
10414.83 262
10415.79 282
10416.75 268
10417.72 265
10418.68 255
10419.65 230
10420.61 247
10421.57 287
10422.54 244
10423.50 249
10424.46 255
10425.43 224
10426.39 256
10427.36 277
10428.32 265
10429.29 259
10430.25 241
10431.21 207
10432.18 227
10433.14 246
10434.11 248
10435.07 209
10436.04 211
10437.00 233
10437.97 275
10438.93 236
10439.90 237
10440.86 240
10441.82 243
10442.79 268
10443.75 218
10444.72 244
10445.68 255
10446.65 222
10447.61 238
10448.58 206
10449.54 235
10450.51 236
10451.48 232
10452.44 187
10453.41 237
10454.37 209
10455.34 217
10456.30 210
10457.27 215
10458.23 231
10459.20 240
10460.16 211
10461.13 214
10462.10 228
10463.06 213
10464.03 203
10464.99 197
10465.96 218
10466.93 218
10467.89 204
10468.86 218
10469.82 213
10470.79 245
10471.76 228
10472.72 230
10473.69 211
10474.65 199
10475.62 223
10476.59 239
10477.55 186
10478.52 203
10479.49 236
10480.45 215
10481.42 231
10482.39 220
10483.35 187
10484.32 242
10485.29 255
10486.25 198
10487.22 226
10488.19 259
10489.15 222
10490.12 221
10491.09 194
10492.06 222
10493.02 213
10493.99 224
10494.96 231
10495.92 213
10496.89 256
10497.86 222
10498.83 225
10499.79 228
10500.76 200
10501.73 174
10502.70 184
10503.66 208
10504.63 199
10505.60 216
10506.57 264
10507.54 256
10508.50 214
10509.47 249
10510.44 275
10511.41 259
10512.38 230
10513.34 251
10514.31 241
10515.28 209
10516.25 218
10517.22 223
10518.19 235
10519.15 212
10520.12 204
10521.09 186
10522.06 269
10523.03 251
10524.00 187
10524.96 218
10525.93 209
10526.90 223
10527.87 190
10528.84 245
10529.81 234
10530.78 200
10531.75 222
10532.72 225
10533.68 200
10534.65 194
10535.62 175
10536.59 218
10537.56 245
10538.53 235
10539.50 221
10540.47 225
10541.44 210
10542.41 255
10543.38 200
10544.35 236
10545.32 254
10546.29 237
10547.26 209
10548.23 220
10549.20 230
10550.17 229
10551.13 221
10552.10 211
10553.07 254
10554.04 236
10555.01 188
10555.98 202
10556.96 259
10557.93 216
10558.90 201
10559.87 235
10560.84 243
10561.81 245
10562.78 236
10563.75 295
10564.72 261
10565.69 255
10566.66 242
10567.63 242
10568.60 236
10569.57 221
10570.54 223
10571.51 213
10572.48 247
10573.45 221
10574.42 241
10575.40 262
10576.37 215
10577.34 222
10578.31 253
10579.28 213
10580.25 212
10581.22 233
10582.19 213
10583.17 224
10584.14 196
10585.11 239
10586.08 235
10587.05 283
10588.02 236
10588.99 216
10589.97 257
10590.94 241
10591.91 244
10592.88 240
10593.85 224
10594.82 233
10595.80 235
10596.77 277
10597.74 264
10598.71 260
10599.68 248
10600.66 253
10601.63 218
10602.60 238
10603.57 223
10604.55 219
10605.52 266
10606.49 256
10607.46 226
10608.44 200
10609.41 234
10610.38 239
10611.35 265
10612.33 294
10613.30 243
10614.27 259
10615.24 234
10616.22 229
10617.19 232
10618.16 240
10619.14 237
10620.11 268
10621.08 259
10622.05 236
10623.03 221
10624.00 257
10624.97 259
10625.95 259
10626.92 288
10627.89 288
10628.87 258
10629.84 278
10630.81 250
10631.79 239
10632.76 278
10633.74 292
10634.71 265
10635.68 282
10636.66 254
10637.63 262
10638.60 243
10639.58 249
10640.55 313
10641.53 347
10642.50 316
10643.47 312
10644.45 278
10645.42 292
10646.40 315
10647.37 274
10648.35 278
10649.32 260
10650.29 261
10651.27 280
10652.24 216
10653.22 199
10654.19 249
10655.17 218
10656.14 273
10657.12 242
10658.09 244
10659.07 250
10660.04 258
10661.02 224
10661.99 224
10662.97 248
10663.94 274
10664.92 282
10665.89 260
10666.87 232
10667.84 232
10668.82 245
10669.79 258
10670.77 236
10671.74 198
10672.72 254
10673.69 238
10674.67 243
10675.65 285
10676.62 258
10677.60 242
10678.57 224
10679.55 239
10680.52 242
10681.50 259
10682.48 281
10683.45 303
10684.43 277
10685.40 235
10686.38 239
10687.36 248
10688.33 253
10689.31 255
10690.28 242
10691.26 285
10692.24 251
10693.21 309
10694.19 232
10695.17 239
10696.14 221
10697.12 239
10698.10 258
10699.07 230
10700.05 251
10701.03 287
10702.00 242
10702.98 207
10703.96 224
10704.93 237
10705.91 268
10706.89 253
10707.86 245
10708.84 239
10709.82 260
10710.80 260
10711.77 274
10712.75 248
10713.73 261
10714.70 265
10715.68 235
10716.66 248
10717.64 236
10718.61 247
10719.59 260
10720.57 225
10721.55 226
10722.53 238
10723.50 252
10724.48 250
10725.46 230
10726.44 224
10727.41 230
10728.39 225
10729.37 227
10730.35 263
10731.33 271
10732.31 227
10733.28 246
10734.26 217
10735.24 255
10736.22 240
10737.20 248
10738.17 251
10739.15 255
10740.13 230
10741.11 244
10742.09 294
10743.07 260
10744.05 241
10745.03 280
10746.00 237
10746.98 220
10747.96 230
10748.94 242
10749.92 258
10750.90 269
10751.88 223
10752.86 243
10753.84 241
10754.82 205
10755.79 214
10756.77 223
10757.75 217
10758.73 207
10759.71 195
10760.69 238
10761.67 231
10762.65 228
10763.63 243
10764.61 216
10765.59 245
10766.57 227
10767.55 210
10768.53 223
10769.51 220
10770.49 270
10771.47 256
10772.45 244
10773.43 210
10774.41 251
10775.39 243
10776.37 237
10777.35 212
10778.33 222
10779.31 289
10780.29 229
10781.27 249
10782.25 264
10783.23 292
10784.21 257
10785.19 237
10786.17 249
10787.15 301
10788.13 282
10789.12 230
10790.10 245
10791.08 246
10792.06 203
10793.04 244
10794.02 276
10795.00 233
10795.98 247
10796.96 286
10797.94 266
10798.93 245
10799.91 251
10800.89 254
10801.87 288
10802.85 313
10803.83 227
10804.81 245
10805.80 273
10806.78 263
10807.76 288
10808.74 263
10809.72 232
10810.70 237
10811.69 231
10812.67 230
10813.65 268
10814.63 288
10815.61 341
10816.59 294
10817.58 248
10818.56 262
10819.54 274
10820.52 307
10821.51 293
10822.49 324
10823.47 260
10824.45 253
10825.43 280
10826.42 298
10827.40 275
10828.38 260
10829.37 254
10830.35 303
10831.33 284
10832.31 271
10833.30 310
10834.28 268
10835.26 286
10836.24 294
10837.23 249
10838.21 226
10839.19 270
10840.18 296
10841.16 272
10842.14 248
10843.13 258
10844.11 253
10845.09 311
10846.08 292
10847.06 294
10848.04 253
10849.03 307
10850.01 303
10850.99 318
10851.98 307
10852.96 323
10853.94 327
10854.93 343
10855.91 312
10856.90 292
10857.88 317
10858.86 281
10859.85 323
10860.83 311
10861.82 309
10862.80 306
10863.78 304
10864.77 293
10865.75 283
10866.74 305
10867.72 311
10868.71 301
10869.69 298
10870.67 356
10871.66 313
10872.64 327
10873.63 345
10874.61 337
10875.60 341
10876.58 335
10877.57 362
10878.55 364
10879.54 368
10880.52 359
10881.51 326
10882.49 310
10883.48 314
10884.46 295
10885.45 341
10886.43 335
10887.42 332
10888.40 374
10889.39 361
10890.37 375
10891.36 373
10892.34 330
10893.33 403
10894.32 445
10895.30 403
10896.29 340
10897.27 361
10898.26 413
10899.24 375
10900.23 390
10901.22 359
10902.20 356
10903.19 381
10904.17 433
10905.16 400
10906.15 366
10907.13 370
10908.12 402
10909.10 396
10910.09 400
10911.08 382
10912.06 367
10913.05 375
10914.04 384
10915.02 417
10916.01 439
10917.00 429
10917.98 424
10918.97 453
10919.96 421
10920.94 453
10921.93 414
10922.92 451
10923.90 474
10924.89 443
10925.88 418
10926.86 501
10927.85 466
10928.84 435
10929.82 410
10930.81 418
10931.80 475
10932.79 476
10933.77 440
10934.76 408
10935.75 433
10936.74 457
10937.72 501
10938.71 462
10939.70 495
10940.69 510
10941.67 495
10942.66 495
10943.65 544
10944.64 556
10945.63 567
10946.61 499
10947.60 521
10948.59 537
10949.58 496
10950.57 488
10951.55 518
10952.54 606
10953.53 604
10954.52 590
10955.51 546
10956.49 619
10957.48 644
10958.47 724
10959.46 705
10960.45 749
10961.44 802
10962.43 757
10963.41 778
10964.40 739
10965.39 720
10966.38 718
10967.37 672
10968.36 704
10969.35 575
10970.34 526
10971.33 562
10972.31 600
10973.30 556
10974.29 552
10975.28 582
10976.27 614
10977.26 548
10978.25 535
10979.24 486
10980.23 514
10981.22 553
10982.21 600
10983.20 586
10984.19 583
10985.18 612
10986.17 623
10987.16 588
10988.15 563
10989.14 586
10990.13 569
10991.12 555
10992.11 549
10993.10 603
10994.09 609
10995.08 604
10996.07 626
10997.06 682
10998.05 695
10999.04 770
11000.03 811
11001.02 898
11002.01 1011
11003.00 951
11003.99 1041
11004.98 992
11005.97 937
11006.96 920
11007.95 862
11008.94 747
11009.93 631
11010.92 626
11011.91 647
11012.91 546
11013.90 583
11014.89 526
11015.88 466
11016.87 500
11017.86 530
11018.85 517
11019.84 478
11020.83 426
11021.83 483
11022.82 451
11023.81 441
11024.80 435
11025.79 421
11026.78 462
11027.77 470
11028.77 471
11029.76 446
11030.75 420
11031.74 434
11032.73 422
11033.72 431
11034.72 381
11035.71 417
11036.70 407
11037.69 410
11038.68 437
11039.68 456
11040.67 435
11041.66 447
11042.65 386
11043.65 368
11044.64 384
11045.63 403
11046.62 400
11047.62 386
11048.61 388
11049.60 390
11050.59 352
11051.59 405
11052.58 398
11053.57 378
11054.56 393
11055.56 439
11056.55 405
11057.54 410
11058.54 404
11059.53 411
11060.52 367
11061.51 365
11062.51 387
11063.50 358
11064.49 347
11065.49 425
11066.48 381
11067.47 358
11068.47 349
11069.46 380
11070.45 374
11071.45 360
11072.44 356
11073.44 382
11074.43 408
11075.42 380
11076.42 355
11077.41 322
11078.40 356
11079.40 377
11080.39 387
11081.39 344
11082.38 390
11083.37 397
11084.37 395
11085.36 356
11086.36 399
11087.35 376
11088.35 392
11089.34 412
11090.33 356
11091.33 346
11092.32 315
11093.32 371
11094.31 355
11095.31 347
11096.30 328
11097.30 352
11098.29 361
11099.29 360
11100.28 336
11101.28 320
11102.27 355
11103.27 393
11104.26 362
11105.26 373
11106.25 359
11107.25 340
11108.24 321
11109.24 320
11110.23 339
11111.23 397
11112.22 350
11113.22 277
11114.21 298
11115.21 337
11116.20 336
11117.20 304
11118.20 310
11119.19 340
11120.19 295
11121.18 286
11122.18 333
11123.17 337
11124.17 331
11125.17 317
11126.16 350
11127.16 321
11128.15 344
11129.15 336
11130.15 345
11131.14 337
11132.14 311
11133.14 300
11134.13 288
11135.13 304
11136.13 314
11137.12 307
11138.12 342
11139.11 337
11140.11 298
11141.11 259
11142.10 303
11143.10 307
11144.10 323
11145.10 326
11146.09 327
11147.09 334
11148.09 331
11149.08 283
11150.08 297
11151.08 335
11152.07 280
11153.07 310
11154.07 284
11155.07 247
11156.06 292
11157.06 340
11158.06 274
11159.06 259
11160.05 269
11161.05 284
11162.05 245
11163.05 238
11164.04 266
11165.04 301
11166.04 305
11167.04 308
11168.04 292
11169.03 281
11170.03 271
11171.03 264
11172.03 289
11173.03 307
11174.02 279
11175.02 254
11176.02 247
11177.02 295
11178.02 279
11179.02 277
11180.01 294
11181.01 294
11182.01 268
11183.01 302
11184.01 275
11185.01 263
11186.00 287
11187.00 258
11188.00 303
11189.00 282
11190.00 302
11191.00 285
11192.00 275
11193.00 271
11194.00 265
11195.00 299
11195.99 320
11196.99 308
11197.99 282
11198.99 321
11199.99 328
11200.99 277
11201.99 307
11202.99 281
11203.99 294
11204.99 258
11205.99 308
11206.99 304
11207.99 308
11208.99 302
11209.99 337
11210.99 279
11211.99 263
11212.99 269
11213.99 240
11214.99 281
11215.99 284
11216.99 274
11217.99 237
11218.99 255
11219.99 254
11220.99 246
11221.99 268
11222.99 268
11223.99 322
11224.99 305
11225.99 284
11226.99 261
11227.99 309
11228.99 316
11229.99 258
11230.99 243
11231.99 250
11232.99 252
11233.99 237
11235.00 259
11236.00 271
11237.00 261
11238.00 295
11239.00 292
11240.00 259
11241.00 253
11242.00 276
11243.00 283
11244.01 271
11245.01 279
11246.01 261
11247.01 249
11248.01 230
11249.01 290
11250.01 237
11251.02 284
11252.02 278
11253.02 283
11254.02 249
11255.02 266
11256.02 242
11257.03 255
11258.03 307
11259.03 276
11260.03 254
11261.03 260
11262.04 277
11263.04 294
11264.04 266
11265.04 241
11266.05 265
11267.05 241
11268.05 258
11269.05 272
11270.05 269
11271.06 245
11272.06 264
11273.06 304
11274.07 276
11275.07 276
11276.07 280
11277.07 284
11278.08 290
11279.08 296
11280.08 317
11281.08 299
11282.09 283
11283.09 291
11284.09 243
11285.10 266
11286.10 315
11287.10 279
11288.11 260
11289.11 255
11290.11 255
11291.12 278
11292.12 245
11293.12 292
11294.13 260
11295.13 280
11296.13 277
11297.14 286
11298.14 294
11299.15 290
11300.15 280
11301.15 225
11302.16 273
11303.16 291
11304.16 300
11305.17 267
11306.17 298
11307.18 244
11308.18 269
11309.19 305
11310.19 302
11311.19 302
11312.20 321
11313.20 301
11314.21 310
11315.21 345
11316.22 419
11317.22 343
11318.23 357
11319.23 354
11320.23 320
11321.24 229
11322.24 285
11323.25 349
11324.25 257
11325.26 287
11326.26 293
11327.27 319
11328.27 275
11329.28 264
11330.28 248
11331.29 307
11332.29 311
11333.30 272
11334.30 235
11335.31 249
11336.32 215
11337.32 261
11338.33 247
11339.33 228
11340.34 239
11341.34 249
11342.35 277
11343.35 262
11344.36 214
11345.37 234
11346.37 236
11347.38 237
11348.38 225
11349.39 224
11350.40 283
11351.40 232
11352.41 244
11353.41 287
11354.42 260
11355.43 263
11356.43 289
11357.44 243
11358.45 244
11359.45 268
11360.46 283
11361.46 235
11362.47 232
11363.48 225
11364.48 283
11365.49 246
11366.50 260
11367.51 316
11368.51 247
11369.52 247
11370.53 230
11371.53 217
11372.54 245
11373.55 251
11374.55 240
11375.56 257
11376.57 221
11377.58 217
11378.58 234
11379.59 237
11380.60 189
11381.60 250
11382.61 237
11383.62 219
11384.63 211
11385.63 231
11386.64 241
11387.65 248
11388.66 259
11389.67 276
11390.67 271
11391.68 267
11392.69 273
11393.70 208
11394.71 219
11395.71 230
11396.72 254
11397.73 244
11398.74 258
11399.75 239
11400.75 249
11401.76 259
11402.77 284
11403.78 269
11404.79 276
11405.80 242
11406.80 239
11407.81 279
11408.82 243
11409.83 264
11410.84 235
11411.85 263
11412.86 253
11413.87 258
11414.87 251
11415.88 244
11416.89 249
11417.90 280
11418.91 249
11419.92 259
11420.93 219
11421.94 236
11422.95 197
11423.96 247
11424.97 254
11425.98 244
11426.98 232
11427.99 230
11429.00 246
11430.01 203
11431.02 211
11432.03 236
11433.04 269
11434.05 260
11435.06 251
11436.07 244
11437.08 239
11438.09 258
11439.10 232
11440.11 261
11441.12 249
11442.13 280
11443.14 263
11444.15 236
11445.16 244
11446.17 204
11447.18 226
11448.19 285
11449.20 270
11450.21 239
11451.22 233
11452.23 249
11453.25 236
11454.26 246
11455.27 256
11456.28 227
11457.29 237
11458.30 251
11459.31 267
11460.32 230
11461.33 206
11462.34 233
11463.35 253
11464.36 251
11465.38 266
11466.39 226
11467.40 239
11468.41 248
11469.42 265
11470.43 271
11471.44 238
11472.46 239
11473.47 273
11474.48 274
11475.49 263
11476.50 233
11477.51 275
11478.52 238
11479.54 251
11480.55 275
11481.56 264
11482.57 236
11483.58 242
11484.60 244
11485.61 202
11486.62 225
11487.63 251
11488.64 265
11489.66 261
11490.67 256
11491.68 280
11492.69 237
11493.71 213
11494.72 269
11495.73 256
11496.74 275
11497.76 295
11498.77 256
11499.78 234
11500.79 245
11501.81 264
11502.82 266
11503.83 265
11504.84 236
11505.86 251
11506.87 220
11507.88 276
11508.90 283
11509.91 275
11510.92 257
11511.94 294
11512.95 280
11513.96 262
11514.98 228
11515.99 246
11517.00 241
11518.02 263
11519.03 290
11520.04 262
11521.06 279
11522.07 309
11523.08 278
11524.10 267
11525.11 302
11526.13 291
11527.14 280
11528.15 267
11529.17 250
11530.18 262
11531.20 265
11532.21 252
11533.22 243
11534.24 268
11535.25 277
11536.27 258
11537.28 233
11538.29 225
11539.31 254
11540.32 300
11541.34 282
11542.35 275
11543.37 301
11544.38 323
11545.40 281
11546.41 295
11547.43 285
11548.44 260
11549.46 250
11550.47 296
11551.49 294
11552.50 292
11553.52 253
11554.53 316
11555.55 292
11556.56 304
11557.58 302
11558.59 304
11559.61 312
11560.62 285
11561.64 293
11562.65 292
11563.67 335
11564.68 288
11565.70 328
11566.71 305
11567.73 367
11568.75 366
11569.76 324
11570.78 346
11571.79 327
11572.81 333
11573.83 318
11574.84 375
11575.86 308
11576.87 341
11577.89 314
11578.91 346
11579.92 336
11580.94 322
11581.95 349
11582.97 351
11583.99 396
11585.00 389
11586.02 382
11587.04 434
11588.05 375
11589.07 386
11590.09 408
11591.10 387
11592.12 409
11593.14 431
11594.15 395
11595.17 390
11596.19 429
11597.20 451
11598.22 466
11599.24 478
11600.25 492
11601.27 528
11602.29 646
11603.31 715
11604.32 805
11605.34 775
11606.36 829
11607.38 866
11608.39 757
11609.41 683
11610.43 599
11611.45 612
11612.46 585
11613.48 523
11614.50 470
11615.52 449
11616.53 443
11617.55 456
11618.57 381
11619.59 379
11620.61 363
11621.62 372
11622.64 372
11623.66 347
11624.68 338
11625.70 339
11626.71 306
11627.73 337
11628.75 344
11629.77 310
11630.79 310
11631.81 300
11632.82 299
11633.84 293
11634.86 311
11635.88 341
11636.90 327
11637.92 318
11638.94 280
11639.96 277
11640.97 267
11641.99 315
11643.01 336
11644.03 327
11645.05 321
11646.07 295
11647.09 249
11648.11 250
11649.13 293
11650.15 299
11651.17 304
11652.18 296
11653.20 302
11654.22 272
11655.24 283
11656.26 238
11657.28 265
11658.30 277
11659.32 293
11660.34 282
11661.36 254
11662.38 234
11663.40 290
11664.42 258
11665.44 248
11666.46 276
11667.48 229
11668.50 258
11669.52 265
11670.54 280
11671.56 262
11672.58 294
11673.60 294
11674.62 317
11675.64 270
11676.66 310
11677.68 352
11678.70 326
11679.72 310
11680.74 347
11681.77 307
11682.79 307
11683.81 286
11684.83 325
11685.85 315
11686.87 316
11687.89 340
11688.91 312
11689.93 301
11690.95 330
11691.97 323
11693.00 328
11694.02 284
11695.04 319
11696.06 335
11697.08 297
11698.10 259
11699.12 307
11700.14 243
11701.17 288
11702.19 299
11703.21 303
11704.23 297
11705.25 291
11706.27 295
11707.30 253
11708.32 242
11709.34 289
11710.36 288
11711.38 258
11712.41 292
11713.43 268
11714.45 301
11715.47 332
11716.49 326
11717.52 312
11718.54 270
11719.56 266
11720.58 333
11721.61 293
11722.63 264
11723.65 287
11724.67 305
11725.70 272
11726.72 244
11727.74 231
11728.76 244
11729.79 247
11730.81 290
11731.83 289
11732.86 236
11733.88 234
11734.90 239
11735.92 260
11736.95 265
11737.97 270
11738.99 246
11740.02 271
11741.04 299
11742.06 252
11743.09 269
11744.11 271
11745.13 271
11746.16 265
11747.18 247
11748.20 272
11749.23 280
11750.25 298
11751.27 265
11752.30 259
11753.32 274
11754.35 277
11755.37 265
11756.39 274
11757.42 256
11758.44 276
11759.47 266
11760.49 297
11761.51 300
11762.54 260
11763.56 251
11764.59 242
11765.61 232
11766.64 249
11767.66 260
11768.68 310
11769.71 271
11770.73 257
11771.76 309
11772.78 301
11773.81 245
11774.83 256
11775.86 282
11776.88 302
11777.91 246
11778.93 275
11779.96 272
11780.98 249
11782.01 269
11783.03 275
11784.06 229
11785.08 265
11786.11 263
11787.13 303
11788.16 267
11789.18 270
11790.21 296
11791.23 306
11792.26 287
11793.28 267
11794.31 293
11795.34 281
11796.36 284
11797.39 286
11798.41 215
11799.44 246
11800.46 235
11801.49 241
11802.52 259
11803.54 310
11804.57 273
11805.59 299
11806.62 289
11807.65 270
11808.67 277
11809.70 273
11810.73 241
11811.75 247
11812.78 254
11813.80 264
11814.83 298
11815.86 245
11816.88 240
11817.91 275
11818.94 258
11819.96 263
11820.99 274
11822.02 279
11823.04 254
11824.07 294
11825.10 275
11826.13 296
11827.15 291
11828.18 270
11829.21 294
11830.23 273
11831.26 282
11832.29 309
11833.32 296
11834.34 280
11835.37 271
11836.40 279
11837.42 269
11838.45 298
11839.48 304
11840.51 310
11841.54 269
11842.56 274
11843.59 289
11844.62 309
11845.65 283
11846.67 281
11847.70 293
11848.73 282
11849.76 294
11850.79 300
11851.81 293
11852.84 273
11853.87 308
11854.90 309
11855.93 331
11856.95 334
11857.98 321
11859.01 322
11860.04 303
11861.07 344
11862.10 310
11863.13 309
11864.15 315
11865.18 342
11866.21 348
11867.24 333
11868.27 309
11869.30 327
11870.33 319
11871.36 332
11872.38 326
11873.41 345
11874.44 337
11875.47 375
11876.50 365
11877.53 309
11878.56 332
11879.59 345
11880.62 329
11881.65 313
11882.68 309
11883.71 347
11884.74 301
11885.77 340
11886.80 322
11887.82 331
11888.85 351
11889.88 370
11890.91 356
11891.94 324
11892.97 281
11894.00 334
11895.03 363
11896.06 377
11897.09 366
11898.12 405
11899.15 395
11900.18 377
11901.21 426
11902.24 410
11903.27 434
11904.31 441
11905.34 462
11906.37 416
11907.40 463
11908.43 438
11909.46 414
11910.49 408
11911.52 422
11912.55 348
11913.58 377
11914.61 374
11915.64 400
11916.67 425
11917.70 402
11918.73 399
11919.77 417
11920.80 446
11921.83 420
11922.86 403
11923.89 394
11924.92 374
11925.95 394
11926.98 446
11928.02 475
11929.05 458
11930.08 484
11931.11 527
11932.14 566
11933.17 595
11934.21 628
11935.24 612
11936.27 661
11937.30 557
11938.33 577
11939.36 524
11940.40 527
11941.43 471
11942.46 471
11943.49 459
11944.52 412
11945.56 385
11946.59 374
11947.62 366
11948.65 393
11949.69 375
11950.72 341
11951.75 378
11952.78 410
11953.82 344
11954.85 390
11955.88 364
11956.91 355
11957.95 337
11958.98 339
11960.01 407
11961.04 388
11962.08 317
11963.11 332
11964.14 387
11965.18 353
11966.21 362
11967.24 327
11968.27 342
11969.31 340
11970.34 358
11971.37 404
11972.41 373
11973.44 322
11974.47 365
11975.51 356
11976.54 368
11977.58 350
11978.61 320
11979.64 345
11980.68 326
11981.71 335
11982.74 373
11983.78 371
11984.81 327
11985.85 342
11986.88 369
11987.91 379
11988.95 357
11989.98 332
11991.02 327
11992.05 315
11993.08 325
11994.12 348
11995.15 377
11996.19 358
11997.22 362
11998.26 348
11999.29 327
12000.32 319
12001.36 359
12002.39 345
12003.43 391
12004.46 387
12005.50 381
12006.53 385
12007.57 401
12008.60 360
12009.64 362
12010.67 381
12011.71 422
12012.74 406
12013.78 410
12014.81 401
12015.85 372
12016.88 430
12017.92 384
12018.95 398
12019.99 425
12021.02 408
12022.06 367
12023.10 404
12024.13 411
12025.17 419
12026.20 415
12027.24 372
12028.27 431
12029.31 438
12030.34 421
12031.38 389
12032.42 386
12033.45 330
12034.49 400
12035.52 424
12036.56 356
12037.60 412
12038.63 368
12039.67 393
12040.71 399
12041.74 397
12042.78 388
12043.81 373
12044.85 383
12045.89 412
12046.92 365
12047.96 364
12049.00 417
12050.03 452
12051.07 448
12052.11 396
12053.14 395
12054.18 404
12055.22 414
12056.25 405
12057.29 447
12058.33 418
12059.37 455
12060.40 461
12061.44 464
12062.48 437
12063.51 461
12064.55 457
12065.59 419
12066.63 458
12067.66 439
12068.70 459
12069.74 476
12070.78 465
12071.81 387
12072.85 411
12073.89 413
12074.93 386
12075.97 396
12077.00 398
12078.04 407
12079.08 399
12080.12 426
12081.15 415
12082.19 422
12083.23 426
12084.27 426
12085.31 362
12086.35 400
12087.38 455
12088.42 459
12089.46 418
12090.50 423
12091.54 481
12092.58 468
12093.61 456
12094.65 457
12095.69 464
12096.73 495
12097.77 458
12098.81 462
12099.85 451
12100.89 478
12101.92 567
12102.96 548
12104.00 597
12105.04 621
12106.08 620
12107.12 633
12108.16 623
12109.20 591
12110.24 611
12111.28 547
12112.32 552
12113.36 484
12114.39 493
12115.43 504
12116.47 442
12117.51 372
12118.55 428
12119.59 431
12120.63 400
12121.67 378
12122.71 411
12123.75 389
12124.79 393
12125.83 373
12126.87 373
12127.91 380
12128.95 362
12129.99 344
12131.03 349
12132.07 347
12133.11 365
12134.15 299
12135.19 322
12136.23 328
12137.27 356
12138.31 329
12139.35 345
12140.40 313
12141.44 367
12142.48 336
12143.52 348
12144.56 327
12145.60 314
12146.64 321
12147.68 300
12148.72 301
12149.76 299
12150.80 294
12151.84 304
12152.89 279
12153.93 274
12154.97 314
12156.01 319
12157.05 353
12158.09 303
12159.13 315
12160.17 319
12161.22 328
12162.26 350
12163.30 348
12164.34 342
12165.38 340
12166.42 342
12167.47 330
12168.51 340
12169.55 345
12170.59 283
12171.63 280
12172.67 316
12173.72 279
12174.76 297
12175.80 305
12176.84 341
12177.89 380
12178.93 301
12179.97 328
12181.01 309
12182.05 285
12183.10 355
12184.14 349
12185.18 295
12186.22 327
12187.27 317
12188.31 325
12189.35 336
12190.39 300
12191.44 294
12192.48 281
12193.52 267
12194.57 313
12195.61 267
12196.65 323
12197.69 354
12198.74 281
12199.78 296
12200.82 334
12201.87 303
12202.91 304
12203.95 345
12205.00 298
12206.04 334
12207.08 326
12208.13 317
12209.17 272
12210.21 297
12211.26 319
12212.30 311
12213.35 267
12214.39 284
12215.43 301
12216.48 307
12217.52 333
12218.56 321
12219.61 293
12220.65 282
12221.70 279
12222.74 266
12223.78 289
12224.83 287
12225.87 280
12226.92 310
12227.96 301
12229.01 308
12230.05 295
12231.10 292
12232.14 331
12233.18 323
12234.23 284
12235.27 256
12236.32 284
12237.36 272
12238.41 278
12239.45 326
12240.50 288
12241.54 315
12242.59 259
12243.63 275
12244.68 253
12245.72 251
12246.77 262
12247.81 253
12248.86 286
12249.90 296
12250.95 289
12251.99 303
12253.04 289
12254.08 274
12255.13 290
12256.18 289
12257.22 277
12258.27 281
12259.31 293
12260.36 256
12261.40 284
12262.45 248
12263.50 278
12264.54 244
12265.59 269
12266.63 292
12267.68 253
12268.73 260
12269.77 276
12270.82 251
12271.86 256
12272.91 230
12273.96 226
12275.00 274
12276.05 229
12277.10 256
12278.14 251
12279.19 260
12280.23 245
12281.28 280
12282.33 285
12283.37 271
12284.42 298
12285.47 273
12286.52 266
12287.56 277
12288.61 240
12289.66 276
12290.70 249
12291.75 261
12292.80 278
12293.84 269
12294.89 280
12295.94 265
12296.99 248
12298.03 209
12299.08 220
12300.13 247
12301.18 256
12302.22 237
12303.27 261
12304.32 242
12305.37 230
12306.41 219
12307.46 204
12308.51 219
12309.56 211
12310.60 262
12311.65 257
12312.70 223
12313.75 259
12314.80 259
12315.84 237
12316.89 243
12317.94 242
12318.99 278
12320.04 242
12321.09 237
12322.13 248
12323.18 258
12324.23 236
12325.28 256
12326.33 251
12327.38 253
12328.42 238
12329.47 224
12330.52 242
12331.57 268
12332.62 243
12333.67 250
12334.72 248
12335.77 252
12336.82 262
12337.86 231
12338.91 246
12339.96 237
12341.01 217
12342.06 236
12343.11 231
12344.16 217
12345.21 258
12346.26 254
12347.31 240
12348.36 252
12349.41 228
12350.46 230
12351.51 241
12352.56 249
12353.60 236
12354.65 223
12355.70 249
12356.75 254
12357.80 232
12358.85 213
12359.90 235
12360.95 260
12362.00 220
12363.05 250
12364.10 246
12365.15 277
12366.20 220
12367.25 262
12368.31 289
12369.36 260
12370.41 227
12371.46 216
12372.51 204
12373.56 226
12374.61 287
12375.66 286
12376.71 249
12377.76 237
12378.81 243
12379.86 257
12380.91 277
12381.96 241
12383.01 249
12384.07 297
12385.12 244
12386.17 253
12387.22 239
12388.27 282
12389.32 219
12390.37 255
12391.42 262
12392.47 239
12393.53 255
12394.58 264
12395.63 281
12396.68 294
12397.73 289
12398.78 285
12399.84 263
12400.89 253
12401.94 245
12402.99 270
12404.04 278
12405.09 264
12406.15 259
12407.20 302
12408.25 259
12409.30 267
12410.35 282
12411.41 231
12412.46 260
12413.51 291
12414.56 317
12415.62 335
12416.67 272
12417.72 276
12418.77 298
12419.83 286
12420.88 290
12421.93 246
12422.98 274
12424.04 299
12425.09 265
12426.14 285
12427.19 266
12428.25 274
12429.30 291
12430.35 292
12431.41 303
12432.46 247
12433.51 284
12434.57 322
12435.62 303
12436.67 283
12437.72 335
12438.78 291
12439.83 336
12440.88 325
12441.94 285
12442.99 304
12444.05 291
12445.10 297
12446.15 346
12447.21 301
12448.26 315
12449.31 330
12450.37 362
12451.42 348
12452.48 298
12453.53 325
12454.58 334
12455.64 389
12456.69 388
12457.75 377
12458.80 324
12459.85 320
12460.91 338
12461.96 379
12463.02 346
12464.07 371
12465.13 394
12466.18 411
12467.23 342
12468.29 346
12469.34 413
12470.40 400
12471.45 358
12472.51 389
12473.56 436
12474.62 529
12475.67 602
12476.73 635
12477.78 645
12478.84 697
12479.89 803
12480.95 773
12482.00 708
12483.06 714
12484.11 694
12485.17 657
12486.22 595
12487.28 546
12488.33 538
12489.39 498
12490.45 447
12491.50 471
12492.56 418
12493.61 401
12494.67 391
12495.72 387
12496.78 387
12497.84 384
12498.89 348
12499.95 354
12501.00 363
12502.06 359
12503.11 340
12504.17 342
12505.23 317
12506.28 339
12507.34 357
12508.40 337
12509.45 326
12510.51 318
12511.56 325
12512.62 298
12513.68 354
12514.73 358
12515.79 326
12516.85 332
12517.90 297
12518.96 272
12520.02 310
12521.07 309
12522.13 290
12523.19 332
12524.24 317
12525.30 292
12526.36 352
12527.42 300
12528.47 257
12529.53 284
12530.59 307
12531.64 302
12532.70 285
12533.76 280
12534.82 274
12535.87 325
12536.93 291
12537.99 271
12539.05 333
12540.10 291
12541.16 325
12542.22 372
12543.28 334
12544.34 317
12545.39 389
12546.45 334
12547.51 293
12548.57 324
12549.62 315
12550.68 355
12551.74 386
12552.80 364
12553.86 343
12554.92 373
12555.97 447
12557.03 411
12558.09 398
12559.15 399
12560.21 396
12561.27 400
12562.32 414
12563.38 487
12564.44 435
12565.50 400
12566.56 435
12567.62 448
12568.68 341
12569.74 360
12570.79 360
12571.85 372
12572.91 340
12573.97 354
12575.03 355
12576.09 367
12577.15 340
12578.21 356
12579.27 352
12580.33 355
12581.39 345
12582.45 305
12583.50 337
12584.56 345
12585.62 319
12586.68 341
12587.74 357
12588.80 328
12589.86 314
12590.92 332
12591.98 319
12593.04 292
12594.10 329
12595.16 322
12596.22 301
12597.28 324
12598.34 307
12599.40 347
12600.46 331
12601.52 345
12602.58 302
12603.64 321
12604.70 304
12605.76 300
12606.82 303
12607.88 309
12608.94 275
12610.01 327
12611.07 324
12612.13 251
12613.19 281
12614.25 313
12615.31 305
12616.37 265
12617.43 301
12618.49 303
12619.55 331
12620.61 341
12621.67 272
12622.74 286
12623.80 287
12624.86 330
12625.92 306
12626.98 269
12628.04 269
12629.10 256
12630.16 332
12631.23 304
12632.29 274
12633.35 298
12634.41 307
12635.47 294
12636.53 253
12637.60 289
12638.66 282
12639.72 237
12640.78 276
12641.84 247
12642.90 281
12643.97 281
12645.03 301
12646.09 275
12647.15 268
12648.22 265
12649.28 279
12650.34 278
12651.40 295
12652.46 282
12653.53 317
12654.59 283
12655.65 252
12656.71 243
12657.78 267
12658.84 291
12659.90 286
12660.96 269
12662.03 286
12663.09 283
12664.15 288
12665.22 241
12666.28 270
12667.34 291
12668.41 294
12669.47 263
12670.53 267
12671.59 284
12672.66 262
12673.72 241
12674.78 251
12675.85 267
12676.91 305
12677.97 288
12679.04 280
12680.10 261
12681.16 257
12682.23 251
12683.29 254
12684.36 291
12685.42 259
12686.48 285
12687.55 288
12688.61 261
12689.67 268
12690.74 261
12691.80 274
12692.87 268
12693.93 273
12695.00 261
12696.06 240
12697.12 261
12698.19 237
12699.25 293
12700.32 233
12701.38 272
12702.45 300
12703.51 271
12704.57 302
12705.64 296
12706.70 336
12707.77 308
12708.83 287
12709.90 282
12710.96 253
12712.03 316
12713.09 323
12714.16 284
12715.22 291
12716.29 250
12717.35 261
12718.42 262
12719.48 283
12720.55 302
12721.61 303
12722.68 298
12723.74 294
12724.81 304
12725.87 288
12726.94 290
12728.01 325
12729.07 283
12730.14 274
12731.20 275
12732.27 266
12733.33 281
12734.40 270
12735.47 311
12736.53 260
12737.60 277
12738.66 258
12739.73 258
12740.80 276
12741.86 317
12742.93 260
12743.99 272
12745.06 251
12746.13 259
12747.19 249
12748.26 239
12749.33 237
12750.39 251
12751.46 258
12752.53 240
12753.59 261
12754.66 266
12755.73 232
12756.79 230
12757.86 238
12758.93 245
12759.99 257
12761.06 200
12762.13 207
12763.19 219
12764.26 231
12765.33 215
12766.39 199
12767.46 201
12768.53 248
12769.60 266
12770.66 276
12771.73 238
12772.80 218
12773.87 215
12774.93 189
12776.00 216
12777.07 218
12778.14 213
12779.20 223
12780.27 247
12781.34 243
12782.41 232
12783.47 242
12784.54 211
12785.61 230
12786.68 207
12787.75 255
12788.81 252
12789.88 242
12790.95 227
12792.02 222
12793.09 235
12794.16 205
12795.22 184
12796.29 211
12797.36 239
12798.43 215
12799.50 232
12800.57 242
12801.64 226
12802.70 232
12803.77 251
12804.84 207
12805.91 210
12806.98 210
12808.05 195
12809.12 199
12810.19 206
12811.25 201
12812.32 225
12813.39 276
12814.46 200
12815.53 222
12816.60 211
12817.67 214
12818.74 216
12819.81 253
12820.88 219
12821.95 222
12823.02 232
12824.09 229
12825.16 234
12826.23 211
12827.30 238
12828.36 251
12829.43 243
12830.50 260
12831.57 210
12832.64 244
12833.71 215
12834.78 219
12835.85 203
12836.92 199
12837.99 192
12839.06 236
12840.13 209
12841.21 230
12842.28 231
12843.35 216
12844.42 223
12845.49 240
12846.56 210
12847.63 201
12848.70 219
12849.77 231
12850.84 226
12851.91 260
12852.98 234
12854.05 195
12855.12 217
12856.19 187
12857.26 193
12858.34 218
12859.41 230
12860.48 226
12861.55 301
12862.62 256
12863.69 184
12864.76 186
12865.83 200
12866.91 239
12867.98 230
12869.05 176
12870.12 200
12871.19 185
12872.26 212
12873.33 173
12874.41 173
12875.48 182
12876.55 200
12877.62 203
12878.69 202
12879.76 182
12880.84 162
12881.91 194
12882.98 218
12884.05 222
12885.12 232
12886.20 226
12887.27 213
12888.34 241
12889.41 213
12890.49 227
12891.56 208
12892.63 196
12893.70 187
12894.78 168
12895.85 173
12896.92 216
12897.99 203
12899.07 175
12900.14 203
12901.21 175
12902.28 158
12903.36 203
12904.43 171
12905.50 193
12906.58 186
12907.65 203
12908.72 185
12909.80 188
12910.87 197
12911.94 193
12913.02 199
12914.09 238
12915.16 199
12916.24 187
12917.31 211
12918.38 202
12919.46 217
12920.53 174
12921.60 176
12922.68 201
12923.75 231
12924.82 223
12925.90 210
12926.97 169
12928.05 214
12929.12 204
12930.19 198
12931.27 177
12932.34 210
12933.42 217
12934.49 172
12935.56 211
12936.64 209
12937.71 167
12938.79 162
12939.86 195
12940.94 214
12942.01 197
12943.08 173
12944.16 186
12945.23 173
12946.31 186
12947.38 174
12948.46 195
12949.53 187
12950.61 182
12951.68 177
12952.76 170
12953.83 214
12954.91 179
12955.98 173
12957.06 167
12958.13 179
12959.21 177
12960.28 191
12961.36 197
12962.43 198
12963.51 185
12964.58 187
12965.66 228
12966.74 217
12967.81 210
12968.89 206
12969.96 220
12971.04 207
12972.11 186
12973.19 229
12974.27 193
12975.34 189
12976.42 231
12977.49 226
12978.57 201
12979.65 192
12980.72 172
12981.80 173
12982.87 205
12983.95 223
12985.03 207
12986.10 199
12987.18 247
12988.26 227
12989.33 188
12990.41 234
12991.48 226
12992.56 245
12993.64 188
12994.71 148
12995.79 181
12996.87 246
12997.94 209
12999.02 177
13000.10 193
13001.18 213
13002.25 226
13003.33 209
13004.41 197
13005.48 208
13006.56 196
13007.64 200
13008.72 211
13009.79 222
13010.87 207
13011.95 191
13013.02 198
13014.10 195
13015.18 194
13016.26 215
13017.33 202
13018.41 221
13019.49 195
13020.57 159
13021.65 181
13022.72 215
13023.80 196
13024.88 207
13025.96 195
13027.04 178
13028.11 187
13029.19 153
13030.27 213
13031.35 225
13032.43 179
13033.50 172
13034.58 193
13035.66 200
13036.74 205
13037.82 241
13038.90 193
13039.98 247
13041.05 216
13042.13 202
13043.21 211
13044.29 175
13045.37 224
13046.45 191
13047.53 190
13048.61 223
13049.68 225
13050.76 201
13051.84 200
13052.92 226
13054.00 241
13055.08 242
13056.16 220
13057.24 241
13058.32 183
13059.40 210
13060.48 229
13061.56 220
13062.64 215
13063.71 190
13064.79 204
13065.87 226
13066.95 249
13068.03 218
13069.11 209
13070.19 223
13071.27 214
13072.35 176
13073.43 176
13074.51 177
13075.59 212
13076.67 244
13077.75 210
13078.83 226
13079.91 201
13080.99 168
13082.07 201
13083.15 212
13084.23 211
13085.31 226
13086.40 229
13087.48 219
13088.56 204
13089.64 187
13090.72 224
13091.80 233
13092.88 210
13093.96 205
13095.04 218
13096.12 219
13097.20 197
13098.28 186
13099.36 229
13100.45 219
13101.53 236
13102.61 215
13103.69 217
13104.77 167
13105.85 173
13106.93 186
13108.01 194
13109.10 241
13110.18 236
13111.26 217
13112.34 201
13113.42 202
13114.50 199
13115.58 215
13116.67 214
13117.75 201
13118.83 185
13119.91 201
13120.99 224
13122.08 206
13123.16 214
13124.24 203
13125.32 224
13126.40 263
13127.49 230
13128.57 223
13129.65 214
13130.73 182
13131.82 210
13132.90 207
13133.98 213
13135.06 233
13136.15 203
13137.23 178
13138.31 181
13139.39 223
13140.48 247
13141.56 184
13142.64 188
13143.72 232
13144.81 259
13145.89 189
13146.97 232
13148.06 246
13149.14 220
13150.22 199
13151.31 217
13152.39 243
13153.47 244
13154.56 206
13155.64 185
13156.72 205
13157.81 198
13158.89 208
13159.97 201
13161.06 215
13162.14 214
13163.22 211
13164.31 223
13165.39 259
13166.47 212
13167.56 174
13168.64 232
13169.73 224
13170.81 238
13171.89 217
13172.98 212
13174.06 224
13175.15 213
13176.23 205
13177.31 239
13178.40 242
13179.48 230
13180.57 208
13181.65 207
13182.74 188
13183.82 193
13184.91 162
13185.99 202
13187.07 229
13188.16 257
13189.24 220
13190.33 237
13191.41 236
13192.50 243
13193.58 196
13194.67 211
13195.75 222
13196.84 230
13197.92 229
13199.01 204
13200.09 230
13201.18 233
13202.26 217
13203.35 211
13204.44 223
13205.52 226
13206.61 211
13207.69 254
13208.78 268
13209.86 247
13210.95 234
13212.03 289
13213.12 233
13214.21 228
13215.29 228
13216.38 208
13217.46 237
13218.55 243
13219.63 262
13220.72 228
13221.81 236
13222.89 230
13223.98 248
13225.07 231
13226.15 239
13227.24 238
13228.32 259
13229.41 222
13230.50 225
13231.58 242
13232.67 234
13233.76 232
13234.84 203
13235.93 249
13237.02 234
13238.10 221
13239.19 210
13240.28 238
13241.36 234
13242.45 234
13243.54 222
13244.62 238
13245.71 239
13246.80 253
13247.89 291
13248.97 243
13250.06 232
13251.15 256
13252.23 250
13253.32 264
13254.41 231
13255.50 209
13256.58 217
13257.67 257
13258.76 278
13259.85 241
13260.94 221
13262.02 251
13263.11 250
13264.20 243
13265.29 236
13266.37 250
13267.46 212
13268.55 264
13269.64 263
13270.73 286
13271.81 306
13272.90 232
13273.99 284
13275.08 260
13276.17 266
13277.26 236
13278.34 259
13279.43 306
13280.52 290
13281.61 275
13282.70 333
13283.79 273
13284.88 259
13285.96 301
13287.05 338
13288.14 292
13289.23 260
13290.32 248
13291.41 297
13292.50 307
13293.59 288
13294.68 260
13295.76 289
13296.85 312
13297.94 307
13299.03 271
13300.12 294
13301.21 302
13302.30 305
13303.39 291
13304.48 284
13305.57 288
13306.66 319
13307.75 308
13308.84 280
13309.93 290
13311.02 332
13312.11 283
13313.20 287
13314.29 285
13315.38 312
13316.47 337
13317.56 333
13318.65 355
13319.74 312
13320.83 321
13321.92 308
13323.01 301
13324.10 264
13325.19 300
13326.28 295
13327.37 334
13328.46 316
13329.55 306
13330.64 299
13331.73 273
13332.82 334
13333.91 343
13335.00 304
13336.09 296
13337.18 346
13338.27 313
13339.37 311
13340.46 324
13341.55 313
13342.64 316
13343.73 308
13344.82 274
13345.91 279
13347.00 292
13348.09 310
13349.19 317
13350.28 302
13351.37 319
13352.46 330
13353.55 332
13354.64 353
13355.73 339
13356.83 308
13357.92 313
13359.01 350
13360.10 325
13361.19 371
13362.28 377
13363.38 363
13364.47 344
13365.56 367
13366.65 358
13367.74 359
13368.84 390
13369.93 407
13371.02 382
13372.11 417
13373.21 441
13374.30 417
13375.39 398
13376.48 348
13377.58 347
13378.67 356
13379.76 360
13380.85 317
13381.95 332
13383.04 323
13384.13 311
13385.22 301
13386.32 278
13387.41 290
13388.50 311
13389.60 351
13390.69 294
13391.78 309
13392.87 321
13393.97 291
13395.06 283
13396.15 296
13397.25 315
13398.34 306
13399.43 329
13400.53 317
13401.62 276
13402.71 287
13403.81 327
13404.90 319
13406.00 301
13407.09 294
13408.18 292
13409.28 294
13410.37 307
13411.46 287
13412.56 277
13413.65 299
13414.75 327
13415.84 317
13416.93 314
13418.03 279
13419.12 321
13420.22 305
13421.31 321
13422.41 278
13423.50 288
13424.59 302
13425.69 254
13426.78 279
13427.88 310
13428.97 276
13430.07 285
13431.16 313
13432.26 282
13433.35 308
13434.45 313
13435.54 302
13436.64 299
13437.73 281
13438.82 331
13439.92 324
13441.02 319
13442.11 290
13443.21 260
13444.30 316
13445.40 347
13446.49 331
13447.59 328
13448.68 329
13449.78 323
13450.87 331
13451.97 354
13453.06 322
13454.16 354
13455.25 333
13456.35 343
13457.45 337
13458.54 319
13459.64 344
13460.73 359
13461.83 409
13462.93 364
13464.02 359
13465.12 374
13466.21 331
13467.31 363
13468.41 317
13469.50 359
13470.60 368
13471.70 363
13472.79 331
13473.89 353
13474.98 375
13476.08 354
13477.18 367
13478.27 352
13479.37 320
13480.47 377
13481.56 389
13482.66 360
13483.76 341
13484.85 313
13485.95 355
13487.05 345
13488.15 365
13489.24 383
13490.34 344
13491.44 350
13492.53 355
13493.63 350
13494.73 443
13495.83 395
13496.92 372
13498.02 435
13499.12 446
13500.22 408
13501.31 433
13502.41 374
13503.51 414
13504.61 428
13505.70 469
13506.80 476
13507.90 461
13509.00 441
13510.09 471
13511.19 481
13512.29 449
13513.39 450
13514.49 365
13515.58 404
13516.68 386
13517.78 355
13518.88 361
13519.98 376
13521.08 358
13522.17 369
13523.27 378
13524.37 330
13525.47 324
13526.57 276
13527.67 307
13528.77 325
13529.86 313
13530.96 304
13532.06 282
13533.16 292
13534.26 304
13535.36 336
13536.46 265
13537.56 283
13538.66 277
13539.75 316
13540.85 294
13541.95 293
13543.05 294
13544.15 286
13545.25 273
13546.35 290
13547.45 293
13548.55 266
13549.65 290
13550.75 305
13551.85 314
13552.95 291
13554.05 289
13555.15 285
13556.25 289
13557.35 264
13558.45 269
13559.55 291
13560.65 277
13561.75 255
13562.85 307
13563.95 340
13565.05 271
13566.15 287
13567.25 274
13568.35 249
13569.45 266
13570.55 274
13571.65 309
13572.75 306
13573.85 283
13574.95 294
13576.05 289
13577.15 291
13578.25 256
13579.35 253
13580.45 242
13581.55 248
13582.65 283
13583.75 299
13584.86 275
13585.96 254
13587.06 286
13588.16 322
13589.26 273
13590.36 279
13591.46 258
13592.56 292
13593.66 277
13594.77 264
13595.87 300
13596.97 290
13598.07 292
13599.17 279
13600.27 231
13601.37 273
13602.48 278
13603.58 328
13604.68 291
13605.78 254
13606.88 282
13607.99 313
13609.09 303
13610.19 271
13611.29 282
13612.39 317
13613.50 333
13614.60 319
13615.70 249
13616.80 294
13617.90 276
13619.01 257
13620.11 319
13621.21 298
13622.31 246
13623.42 248
13624.52 278
13625.62 290
13626.72 316
13627.83 296
13628.93 262
13630.03 254
13631.13 259
13632.24 278
13633.34 264
13634.44 271
13635.55 301
13636.65 305
13637.75 311
13638.86 289
13639.96 278
13641.06 314
13642.17 304
13643.27 265
13644.37 251
13645.48 291
13646.58 277
13647.68 270
13648.79 267
13649.89 327
13650.99 295
13652.10 279
13653.20 284
13654.30 293
13655.41 272
13656.51 289
13657.62 259
13658.72 261
13659.82 253
13660.93 305
13662.03 301
13663.14 292
13664.24 243
13665.34 264
13666.45 295
13667.55 280
13668.66 278
13669.76 282
13670.87 274
13671.97 216
13673.07 260
13674.18 288
13675.28 278
13676.39 246
13677.49 253
13678.60 278
13679.70 298
13680.81 264
13681.91 239
13683.02 276
13684.12 280
13685.23 277
13686.33 270
13687.44 256
13688.54 241
13689.65 257
13690.75 288
13691.86 290
13692.96 270
13694.07 268
13695.17 284
13696.28 273
13697.39 245
13698.49 250
13699.60 275
13700.70 262
13701.81 318
13702.91 293
13704.02 290
13705.13 276
13706.23 279
13707.34 300
13708.44 277
13709.55 292
13710.65 313
13711.76 281
13712.87 281
13713.97 290
13715.08 285
13716.19 295
13717.29 342
13718.40 323
13719.50 337
13720.61 312
13721.72 333
13722.82 305
13723.93 266
13725.04 324
13726.14 316
13727.25 312
13728.36 323
13729.46 376
13730.57 336
13731.68 375
13732.78 367
13733.89 328
13735.00 338
13736.11 390
13737.21 383
13738.32 362
13739.43 329
13740.53 350
13741.64 366
13742.75 378
13743.86 327
13744.96 365
13746.07 326
13747.18 307
13748.29 331
13749.39 370
13750.50 397
13751.61 381
13752.72 396
13753.82 400
13754.93 356
13756.04 342
13757.15 407
13758.26 425
13759.36 378
13760.47 382
13761.58 426
13762.69 438
13763.80 417
13764.91 423
13766.01 415
13767.12 436
13768.23 451
13769.34 482
13770.45 526
13771.56 533
13772.66 553
13773.77 598
13774.88 590
13775.99 606
13777.10 644
13778.21 594
13779.32 595
13780.42 581
13781.53 622
13782.64 591
13783.75 551
13784.86 515
13785.97 532
13787.08 489
13788.19 409
13789.30 429
13790.41 431
13791.52 403
13792.63 390
13793.73 342
13794.84 374
13795.95 398
13797.06 415
13798.17 346
13799.28 320
13800.39 367
13801.50 397
13802.61 353
13803.72 337
13804.83 350
13805.94 385
13807.05 321
13808.16 283
13809.27 300
13810.38 341
13811.49 333
13812.60 384
13813.71 382
13814.82 394
13815.93 328
13817.04 372
13818.15 358
13819.26 341
13820.37 360
13821.48 359
13822.59 312
13823.71 326
13824.82 351
13825.93 322
13827.04 281
13828.15 308
13829.26 287
13830.37 302
13831.48 315
13832.59 337
13833.70 333
13834.81 315
13835.92 319
13837.04 315
13838.15 309
13839.26 268
13840.37 319
13841.48 341
13842.59 324
13843.70 321
13844.81 311
13845.93 358
13847.04 313
13848.15 316
13849.26 372
13850.37 356
13851.48 276
13852.60 340
13853.71 348
13854.82 315
13855.93 315
13857.04 338
13858.16 388
13859.27 369
13860.38 343
13861.49 297
13862.60 311
13863.72 371
13864.83 328
13865.94 339
13867.05 335
13868.17 351
13869.28 404
13870.39 361
13871.50 369
13872.62 377
13873.73 354
13874.84 362
13875.95 347
13877.07 366
13878.18 351
13879.29 359
13880.40 324
13881.52 321
13882.63 327
13883.74 336
13884.86 341
13885.97 324
13887.08 325
13888.20 297
13889.31 347
13890.42 361
13891.54 332
13892.65 380
13893.76 415
13894.88 434
13895.99 400
13897.10 440
13898.22 402
13899.33 385
13900.44 386
13901.56 346
13902.67 401
13903.79 392
13904.90 355
13906.01 411
13907.13 368
13908.24 387
13909.36 354
13910.47 361
13911.58 384
13912.70 312
13913.81 321
13914.93 356
13916.04 327
13917.16 331
13918.27 317
13919.38 297
13920.50 305
13921.61 328
13922.73 346
13923.84 339
13924.96 286
13926.07 328
13927.19 312
13928.30 356
13929.42 338
13930.53 283
13931.65 311
13932.76 318
13933.88 321
13934.99 280
13936.11 252
13937.22 303
13938.34 304
13939.45 282
13940.57 304
13941.68 323
13942.80 321
13943.91 311
13945.03 299
13946.14 287
13947.26 278
13948.38 284
13949.49 279
13950.61 277
13951.72 287
13952.84 271
13953.95 308
13955.07 308
13956.19 304
13957.30 301
13958.42 310
13959.53 258
13960.65 260
13961.77 230
13962.88 276
13964.00 296
13965.11 294
13966.23 293
13967.35 272
13968.46 276
13969.58 317
13970.70 297
13971.81 281
13972.93 288
13974.05 300
13975.16 273
13976.28 260
13977.40 280
13978.51 317
13979.63 291
13980.75 261
13981.86 287
13982.98 242
13984.10 258
13985.22 304
13986.33 297
13987.45 289
13988.57 290
13989.68 297
13990.80 282
13991.92 270
13993.04 280
13994.15 271
13995.27 283
13996.39 284
13997.51 277
13998.62 241
13999.74 233
14000.86 260
14001.98 243
14003.10 304
14004.21 292
14005.33 294
14006.45 252
14007.57 255
14008.68 289
14009.80 303
14010.92 286
14012.04 287
14013.16 265
14014.28 291
14015.39 289
14016.51 255
14017.63 244
14018.75 283
14019.87 276
14020.99 253
14022.10 287
14023.22 288
14024.34 252
14025.46 280
14026.58 257
14027.70 248
14028.82 276
14029.94 206
14031.05 254
14032.17 249
14033.29 286
14034.41 236
14035.53 217
14036.65 262
14037.77 222
14038.89 264
14040.01 259
14041.13 265
14042.25 303
14043.37 277
14044.49 232
14045.60 248
14046.72 285
14047.84 263
14048.96 295
14050.08 266
14051.20 251
14052.32 287
14053.44 275
14054.56 262
14055.68 258
14056.80 303
14057.92 312
14059.04 270
14060.16 278
14061.28 252
14062.40 331
14063.52 283
14064.64 313
14065.76 331
14066.88 339
14068.00 295
14069.12 301
14070.25 307
14071.37 298
14072.49 304
14073.61 318
14074.73 304
14075.85 294
14076.97 308
14078.09 352
14079.21 383
14080.33 319
14081.45 362
14082.57 360
14083.69 405
14084.82 342
14085.94 318
14087.06 319
14088.18 319
14089.30 361
14090.42 350
14091.54 356
14092.66 364
14093.79 328
14094.91 374
14096.03 412
14097.15 429
14098.27 431
14099.39 402
14100.52 442
14101.64 396
14102.76 412
14103.88 441
14105.00 446
14106.12 395
14107.25 416
14108.37 375
14109.49 381
14110.61 342
14111.74 358
14112.86 393
14113.98 356
14115.10 381
14116.22 340
14117.35 327
14118.47 326
14119.59 321
14120.71 304
14121.84 340
14122.96 352
14124.08 271
14125.20 279
14126.33 309
14127.45 268
14128.57 268
14129.70 260
14130.82 321
14131.94 312
14133.06 340
14134.19 283
14135.31 296
14136.43 286
14137.56 212
14138.68 294
14139.80 304
14140.93 277
14142.05 308
14143.17 320
14144.30 305
14145.42 275
14146.54 295
14147.67 310
14148.79 286
14149.91 298
14151.04 269
14152.16 276
14153.29 284
14154.41 258
14155.53 275
14156.66 268
14157.78 276
14158.91 279
14160.03 246
14161.15 280
14162.28 289
14163.40 281
14164.53 282
14165.65 271
14166.78 249
14167.90 243
14169.02 264
14170.15 298
14171.27 262
14172.40 262
14173.52 289
14174.65 303
14175.77 276
14176.90 255
14178.02 195
14179.15 214
14180.27 266
14181.40 292
14182.52 263
14183.65 251
14184.77 252
14185.90 246
14187.02 274
14188.15 278
14189.27 280
14190.40 252
14191.52 284
14192.65 271
14193.77 250
14194.90 247
14196.02 259
14197.15 237
14198.27 298
14199.40 265
14200.53 253
14201.65 276
14202.78 268
14203.90 244
14205.03 245
14206.16 257
14207.28 240
14208.41 255
14209.53 238
14210.66 239
14211.79 239
14212.91 243
14214.04 205
14215.16 243
14216.29 273
14217.42 241
14218.54 246
14219.67 254
14220.80 236
14221.92 225
14223.05 217
14224.18 269
14225.30 247
14226.43 242
14227.56 218
14228.68 240
14229.81 252
14230.94 235
14232.06 249
14233.19 250
14234.32 240
14235.44 223
14236.57 207
14237.70 213
14238.83 193
14239.95 260
14241.08 210
14242.21 195
14243.34 207
14244.46 188
14245.59 214
14246.72 247
14247.85 235
14248.97 207
14250.10 211
14251.23 213
14252.36 231
14253.48 222
14254.61 211
14255.74 212
14256.87 234
14258.00 253
14259.12 229
14260.25 235
14261.38 207
14262.51 228
14263.64 249
14264.76 216
14265.89 203
14267.02 217
14268.15 216
14269.28 227
14270.41 179
14271.53 200
14272.66 236
14273.79 253
14274.92 222
14276.05 222
14277.18 203
14278.31 199
14279.44 202
14280.56 193
14281.69 211
14282.82 191
14283.95 163
14285.08 210
14286.21 192
14287.34 181
14288.47 201
14289.60 190
14290.73 182
14291.86 191
14292.98 180
14294.11 170
14295.24 196
14296.37 204
14297.50 239
14298.63 201
14299.76 197
14300.89 215
14302.02 187
14303.15 166
14304.28 172
14305.41 187
14306.54 174
14307.67 149
14308.80 156
14309.93 162
14311.06 202
14312.19 189
14313.32 153
14314.45 186
14315.58 177
14316.71 179
14317.84 199
14318.97 181
14320.10 199
14321.23 193
14322.36 169
14323.49 211
14324.62 217
14325.76 199
14326.89 156
14328.02 139
14329.15 162
14330.28 182
14331.41 183
14332.54 199
14333.67 180
14334.80 170
14335.93 157
14337.06 153
14338.20 165
14339.33 169
14340.46 152
14341.59 176
14342.72 178
14343.85 184
14344.98 179
14346.12 162
14347.25 141
14348.38 157
14349.51 174
14350.64 156
14351.77 145
14352.90 154
14354.04 175
14355.17 181
14356.30 160
14357.43 172
14358.56 170
14359.70 171
14360.83 164
14361.96 168
14363.09 186
14364.22 165
14365.36 186
14366.49 176
14367.62 147
14368.75 158
14369.89 192
14371.02 164
14372.15 178
14373.28 174
14374.42 164
14375.55 175
14376.68 143
14377.81 170
14378.95 139
14380.08 176
14381.21 202
14382.35 188
14383.48 176
14384.61 156
14385.74 160
14386.88 202
14388.01 179
14389.14 201
14390.28 167
14391.41 177
14392.54 167
14393.68 186
14394.81 176
14395.94 189
14397.08 147
14398.21 153
14399.34 142
14400.48 175
14401.61 168
14402.75 165
14403.88 187
14405.01 200
14406.15 174
14407.28 189
14408.41 174
14409.55 159
14410.68 160
14411.82 166
14412.95 208
14414.08 185
14415.22 164
14416.35 176
14417.49 185
14418.62 174
14419.76 172
14420.89 180
14422.02 147
14423.16 147
14424.29 176
14425.43 147
14426.56 168
14427.70 172
14428.83 160
14429.97 152
14431.10 176
14432.24 186
14433.37 158
14434.51 146
14435.64 158
14436.78 168
14437.91 176
14439.05 172
14440.18 185
14441.32 192
14442.45 187
14443.59 156
14444.72 177
14445.86 180
14446.99 189
14448.13 171
14449.27 166
14450.40 181
14451.54 165
14452.67 161
14453.81 150
14454.94 187
14456.08 169
14457.22 149
14458.35 164
14459.49 144
14460.62 184
14461.76 189
14462.90 173
14464.03 177
14465.17 223
14466.30 166
14467.44 189
14468.58 159
14469.71 134
14470.85 166
14471.99 159
14473.12 158
14474.26 148
14475.40 166
14476.53 171
14477.67 162
14478.81 162
14479.94 182
14481.08 188
14482.22 136
14483.35 161
14484.49 135
14485.63 166
14486.76 175
14487.90 179
14489.04 190
14490.17 183
14491.31 149
14492.45 152
14493.59 181
14494.72 199
14495.86 152
14497.00 165
14498.14 156
14499.27 179
14500.41 224
14501.55 146
14502.69 200
14503.82 152
14504.96 178
14506.10 201
14507.24 173
14508.37 208
14509.51 155
14510.65 170
14511.79 178
14512.93 197
14514.06 193
14515.20 222
14516.34 211
14517.48 192
14518.62 211
14519.76 188
14520.89 196
14522.03 195
14523.17 230
14524.31 227
14525.45 220
14526.59 224
14527.73 196
14528.86 221
14530.00 194
14531.14 180
14532.28 196
14533.42 205
14534.56 195
14535.70 191
14536.84 189
14537.98 189
14539.11 171
14540.25 204
14541.39 204
14542.53 165
14543.67 197
14544.81 199
14545.95 197
14547.09 201
14548.23 202
14549.37 190
14550.51 187
14551.65 159
14552.79 163
14553.93 192
14555.07 203
14556.21 197
14557.35 191
14558.49 196
14559.63 184
14560.77 173
14561.91 199
14563.05 182
14564.19 165
14565.33 166
14566.47 210
14567.61 205
14568.75 180
14569.89 179
14571.03 176
14572.17 212
14573.31 200
14574.45 174
14575.59 208
14576.73 216
14577.87 180
14579.01 171
14580.15 170
14581.29 199
14582.43 206
14583.57 221
14584.71 227
14585.85 187
14587.00 157
14588.14 169
14589.28 183
14590.42 189
14591.56 211
14592.70 209
14593.84 209
14594.98 177
14596.12 208
14597.27 194
14598.41 193
14599.55 219
14600.69 232
14601.83 221
14602.97 198
14604.12 233
14605.26 199
14606.40 202
14607.54 214
14608.68 219
14609.82 241
14610.97 211
14612.11 206
14613.25 214
14614.39 224
14615.53 199
14616.68 232
14617.82 258
14618.96 247
14620.10 228
14621.25 240
14622.39 252
14623.53 220
14624.67 223
14625.81 214
14626.96 245
14628.10 237
14629.24 235
14630.39 251
14631.53 240
14632.67 268
14633.81 262
14634.96 231
14636.10 266
14637.24 282
14638.38 263
14639.53 290
14640.67 247
14641.81 251
14642.96 291
14644.10 261
14645.24 265
14646.39 241
14647.53 214
14648.67 219
14649.82 248
14650.96 221
14652.10 243
14653.25 217
14654.39 193
14655.53 197
14656.68 235
14657.82 198
14658.97 172
14660.11 191
14661.25 168
14662.40 173
14663.54 166
14664.69 198
14665.83 212
14666.97 200
14668.12 200
14669.26 200
14670.41 193
14671.55 173
14672.69 204
14673.84 216
14674.98 193
14676.13 227
14677.27 157
14678.42 162
14679.56 193
14680.71 224
14681.85 181
14683.00 145
14684.14 176
14685.29 183
14686.43 156
14687.57 147
14688.72 169
14689.86 210
14691.01 179
14692.15 156
14693.30 145
14694.45 183
14695.59 157
14696.74 172
14697.88 158
14699.03 165
14700.17 154
14701.32 145
14702.46 190
14703.61 161
14704.75 140
14705.90 181
14707.04 178
14708.19 153
14709.34 152
14710.48 140
14711.63 169
14712.77 152
14713.92 130
14715.07 146
14716.21 176
14717.36 197
14718.50 179
14719.65 161
14720.80 166
14721.94 172
14723.09 213
14724.24 155
14725.38 151
14726.53 140
14727.67 169
14728.82 178
14729.97 196
14731.11 166
14732.26 157
14733.41 188
14734.55 176
14735.70 170
14736.85 149
14737.99 192
14739.14 203
14740.29 153
14741.44 131
14742.58 157
14743.73 146
14744.88 153
14746.02 191
14747.17 156
14748.32 177
14749.47 152
14750.61 126
14751.76 164
14752.91 142
14754.06 140
14755.20 141
14756.35 177
14757.50 153
14758.65 170
14759.79 162
14760.94 175
14762.09 134
14763.24 147
14764.38 137
14765.53 131
14766.68 136
14767.83 146
14768.98 142
14770.13 160
14771.27 152
14772.42 115
14773.57 139
14774.72 157
14775.87 127
14777.01 137
14778.16 139
14779.31 142
14780.46 159
14781.61 150
14782.76 167
14783.91 183
14785.05 185
14786.20 145
14787.35 128
14788.50 155
14789.65 133
14790.80 118
14791.95 139
14793.10 159
14794.25 131
14795.39 138
14796.54 168
14797.69 134
14798.84 119
14799.99 131
14801.14 128
14802.29 131
14803.44 143
14804.59 130
14805.74 134
14806.89 127
14808.04 140
14809.19 129
14810.34 111
14811.49 129
14812.64 129
14813.79 128
14814.94 150
14816.09 140
14817.24 134
14818.39 143
14819.54 121
14820.69 137
14821.84 128
14822.99 108
14824.14 133
14825.29 119
14826.44 127
14827.59 120
14828.74 143
14829.89 121
14831.04 125
14832.19 133
14833.34 115
14834.49 145
14835.64 135
14836.79 110
14837.94 118
14839.09 123
14840.24 115
14841.40 126
14842.55 115
14843.70 152
14844.85 138
14846.00 109
14847.15 123
14848.30 123
14849.45 115
14850.60 107
14851.76 99
14852.91 123
14854.06 135
14855.21 137
14856.36 137
14857.51 141
14858.66 115
14859.82 142
14860.97 127
14862.12 126
14863.27 127
14864.42 129
14865.57 119
14866.73 135
14867.88 118
14869.03 103
14870.18 94
14871.33 125
14872.49 129
14873.64 94
14874.79 101
14875.94 109
14877.10 118
14878.25 121
14879.40 115
14880.55 136
14881.71 137
14882.86 113
14884.01 99
14885.16 110
14886.32 102
14887.47 130
14888.62 139
14889.77 124
14890.93 130
14892.08 141
14893.23 126
14894.39 132
14895.54 118
14896.69 152
14897.84 124
14899.00 121
14900.15 140
14901.30 118
14902.46 135
14903.61 141
14904.76 168
14905.92 127
14907.07 112
14908.22 136
14909.38 119
14910.53 109
14911.69 121
14912.84 116
14913.99 126
14915.15 177
14916.30 140
14917.45 133
14918.61 120
14919.76 142
14920.92 174
14922.07 120
14923.22 127
14924.38 124
14925.53 102
14926.69 91
14927.84 111
14928.99 119
14930.15 135
14931.30 121
14932.46 113
14933.61 149
14934.77 129
14935.92 126
14937.08 140
14938.23 123
14939.39 116
14940.54 97
14941.70 122
14942.85 121
14944.00 131
14945.16 128
14946.31 112
14947.47 120
14948.62 120
14949.78 116
14950.94 122
14952.09 137
14953.25 123
14954.40 123
14955.56 125
14956.71 125
14957.87 136
14959.02 142
14960.18 138
14961.33 131
14962.49 130
14963.64 120
14964.80 133
14965.96 127
14967.11 125
14968.27 115
14969.42 143
14970.58 119
14971.74 130
14972.89 142
14974.05 139
14975.20 122
14976.36 106
14977.52 108
14978.67 126
14979.83 155
14980.98 119
14982.14 131
14983.30 139
14984.45 142
14985.61 124
14986.77 116
14987.92 135
14989.08 111
14990.24 151
14991.39 142
14992.55 146
14993.71 112
14994.86 115
14996.02 130
14997.18 130
14998.33 118
14999.49 109
15000.65 153
15001.81 155
15002.96 101
15004.12 93
15005.28 105
15006.43 136
15007.59 129
15008.75 146
15009.91 133
15011.06 121
15012.22 123
15013.38 111
15014.54 91
15015.69 122
15016.85 98
15018.01 103
15019.17 135
15020.33 125
15021.48 111
15022.64 103
15023.80 107
15024.96 107
15026.12 108
15027.27 129
15028.43 120
15029.59 109
15030.75 119
15031.91 103
15033.07 107
15034.22 127
15035.38 99
15036.54 88
15037.70 104
15038.86 117
15040.02 131
15041.17 118
15042.33 99
15043.49 101
15044.65 106
15045.81 124
15046.97 102
15048.13 108
15049.29 95
15050.45 119
15051.60 118
15052.76 121
15053.92 111
15055.08 116
15056.24 101
15057.40 97
15058.56 109
15059.72 128
15060.88 125
15062.04 104
15063.20 140
15064.36 143
15065.52 147
15066.68 110
15067.84 152
15069.00 144
15070.16 135
15071.32 127
15072.48 112
15073.63 109
15074.79 98
15075.95 137
15077.11 135
15078.27 153
15079.44 141
15080.60 124
15081.76 116
15082.92 119
15084.08 109
15085.24 109
15086.40 117
15087.56 88
15088.72 120
15089.88 124
15091.04 152
15092.20 115
15093.36 126
15094.52 100
15095.68 130
15096.84 129
15098.00 150
15099.16 119
15100.32 138
15101.49 135
15102.65 103
15103.81 104
15104.97 101
15106.13 103
15107.29 94
15108.45 126
15109.61 105
15110.78 136
15111.94 104
15113.10 118
15114.26 114
15115.42 118
15116.58 112
15117.74 138
15118.91 121
15120.07 104
15121.23 117
15122.39 132
15123.55 108
15124.71 120
15125.88 99
15127.04 118
15128.20 112
15129.36 101
15130.52 127
15131.69 129
15132.85 110
15134.01 121
15135.17 111
15136.34 116
15137.50 134
15138.66 110
15139.82 124
15140.99 98
15142.15 128
15143.31 127
15144.47 129
15145.64 123
15146.80 123
15147.96 106
15149.12 105
15150.29 122
15151.45 130
15152.61 95
15153.78 114
15154.94 119
15156.10 135
15157.27 126
15158.43 136
15159.59 143
15160.75 164
15161.92 120
15163.08 109
15164.24 123
15165.41 154
15166.57 135
15167.74 140
15168.90 123
15170.06 132
15171.23 126
15172.39 158
15173.55 127
15174.72 137
15175.88 128
15177.05 111
15178.21 114
15179.37 107
15180.54 115
15181.70 109
15182.87 113
15184.03 97
15185.19 142
15186.36 118
15187.52 116
15188.69 114
15189.85 110
15191.02 112
15192.18 120
15193.34 138
15194.51 107
15195.67 98
15196.84 156
15198.00 130
15199.17 140
15200.33 127
15201.50 121
15202.66 130
15203.83 127
15204.99 133
15206.16 131
15207.32 120
15208.49 122
15209.65 136
15210.82 124
15211.98 125
15213.15 115
15214.31 113
15215.48 112
15216.64 113
15217.81 147
15218.97 136
15220.14 119
15221.31 102
15222.47 132
15223.64 134
15224.80 127
15225.97 136
15227.13 138
15228.30 170
15229.47 135
15230.63 127
15231.80 169
15232.96 168
15234.13 130
15235.30 148
15236.46 121
15237.63 152
15238.79 158
15239.96 142
15241.13 140
15242.29 144
15243.46 140
15244.63 155
15245.79 155
15246.96 108
15248.13 129
15249.29 158
15250.46 133
15251.63 128
15252.79 151
15253.96 155
15255.13 115
15256.29 125
15257.46 130
15258.63 110
15259.80 121
15260.96 144
15262.13 136
15263.30 107
15264.46 114
15265.63 109
15266.80 112
15267.97 119
15269.13 127
15270.30 131
15271.47 112
15272.64 130
15273.80 143
15274.97 125
15276.14 137
15277.31 143
15278.47 112
15279.64 124
15280.81 125
15281.98 134
15283.15 98
15284.31 108
15285.48 132
15286.65 130
15287.82 139
15288.99 121
15290.15 131
15291.32 117
15292.49 126
15293.66 144
15294.83 153
15296.00 125
15297.16 131
15298.33 137
15299.50 150
15300.67 122
15301.84 111
15303.01 123
15304.18 105
15305.35 125
15306.51 100
15307.68 121
15308.85 105
15310.02 116
15311.19 129
15312.36 125
15313.53 97
15314.70 126
15315.87 123
15317.04 139
15318.21 151
15319.37 158
15320.54 144
15321.71 116
15322.88 138
15324.05 123
15325.22 111
15326.39 120
15327.56 122
15328.73 150
15329.90 113
15331.07 105
15332.24 155
15333.41 126
15334.58 104
15335.75 141
15336.92 166
15338.09 129
15339.26 112
15340.43 127
15341.60 139
15342.77 123
15343.94 142
15345.11 119
15346.28 109
15347.45 101
15348.62 95
15349.79 131
15350.96 127
15352.13 121
15353.31 123
15354.48 132
15355.65 127
15356.82 93
15357.99 119
15359.16 116
15360.33 98
15361.50 94
15362.67 98
15363.84 118
15365.01 132
15366.19 138
15367.36 117
15368.53 121
15369.70 133
15370.87 118
15372.04 130
15373.21 109
15374.38 123
15375.56 132
15376.73 123
15377.90 128
15379.07 104
15380.24 121
15381.41 111
15382.59 108
15383.76 118
15384.93 116
15386.10 123
15387.27 120
15388.45 117
15389.62 146
15390.79 158
15391.96 143
15393.13 155
15394.31 126
15395.48 135
15396.65 133
15397.82 132
15399.00 139
15400.17 152
15401.34 107
15402.51 127
15403.69 94
15404.86 152
15406.03 109
15407.20 103
15408.38 113
15409.55 146
15410.72 134
15411.89 113
15413.07 138
15414.24 117
15415.41 130
15416.59 134
15417.76 141
15418.93 116
15420.11 94
15421.28 120
15422.45 124
15423.63 134
15424.80 140
15425.97 121
15427.15 148
15428.32 157
15429.49 122
15430.67 132
15431.84 122
15433.01 121
15434.19 149
15435.36 147
15436.54 128
15437.71 107
15438.88 116
15440.06 109
15441.23 107
15442.41 120
15443.58 130
15444.75 115
15445.93 122
15447.10 124
15448.28 117
15449.45 116
15450.63 112
15451.80 116
15452.97 122
15454.15 130
15455.32 148
15456.50 126
15457.67 100
15458.85 121
15460.02 146
15461.20 122
15462.37 102
15463.55 127
15464.72 122
15465.90 125
15467.07 118
15468.25 119
15469.42 102
15470.60 135
15471.77 116
15472.95 151
15474.12 146
15475.30 110
15476.47 120
15477.65 119
15478.82 108
15480.00 122
15481.17 141
15482.35 150
15483.53 100
15484.70 118
15485.88 105
15487.05 133
15488.23 120
15489.40 122
15490.58 118
15491.76 119
15492.93 140
15494.11 115
15495.28 112
15496.46 94
15497.64 102
15498.81 118
15499.99 126
15501.17 121
15502.34 102
15503.52 129
15504.69 136
15505.87 122
15507.05 114
15508.22 108
15509.40 139
15510.58 114
15511.75 151
15512.93 148
15514.11 112
15515.28 125
15516.46 143
15517.64 121
15518.81 110
15519.99 110
15521.17 137
15522.35 137
15523.52 121
15524.70 112
15525.88 129
15527.05 130
15528.23 131
15529.41 138
15530.59 126
15531.76 139
15532.94 137
15534.12 123
15535.30 126
15536.47 132
15537.65 179
15538.83 140
15540.01 137
15541.19 129
15542.36 142
15543.54 120
15544.72 111
15545.90 109
15547.08 99
15548.25 111
15549.43 126
15550.61 137
15551.79 112
15552.97 122
15554.14 108
15555.32 122
15556.50 153
15557.68 183
15558.86 152
15560.04 121
15561.22 115
15562.39 120
15563.57 168
15564.75 120
15565.93 141
15567.11 156
15568.29 153
15569.47 120
15570.65 125
15571.82 150
15573.00 151
15574.18 134
15575.36 152
15576.54 110
15577.72 134
15578.90 127
15580.08 112
15581.26 138
15582.44 103
15583.62 120
15584.80 141
15585.98 139
15587.16 147
15588.34 139
15589.51 158
15590.69 135
15591.87 126
15593.05 115
15594.23 166
15595.41 164
15596.59 120
15597.77 150
15598.95 190
15600.13 178
15601.31 165
15602.49 145
15603.67 140
15604.85 158
15606.03 132
15607.21 193
15608.40 157
15609.58 156
15610.76 136
15611.94 140
15613.12 143
15614.30 138
15615.48 177
15616.66 183
15617.84 189
15619.02 156
15620.20 143
15621.38 150
15622.56 162
15623.74 142
15624.93 152
15626.11 171
15627.29 160
15628.47 167
15629.65 171
15630.83 183
15632.01 155
15633.19 171
15634.37 190
15635.56 147
15636.74 178
15637.92 172
15639.10 153
15640.28 185
15641.46 187
15642.65 171
15643.83 167
15645.01 194
15646.19 187
15647.37 184
15648.55 179
15649.74 200
15650.92 186
15652.10 187
15653.28 178
15654.46 177
15655.65 184
15656.83 192
15658.01 194
15659.19 214
15660.38 204
15661.56 219
15662.74 218
15663.92 205
15665.11 178
15666.29 185
15667.47 181
15668.65 209
15669.84 184
15671.02 172
15672.20 209
15673.38 187
15674.57 172
15675.75 242
15676.93 181
15678.12 206
15679.30 202
15680.48 208
15681.67 177
15682.85 152
15684.03 152
15685.22 196
15686.40 208
15687.58 177
15688.77 164
15689.95 175
15691.13 188
15692.32 215
15693.50 237
15694.68 190
15695.87 174
15697.05 236
15698.23 181
15699.42 186
15700.60 192
15701.79 198
15702.97 185
15704.15 187
15705.34 193
15706.52 208
15707.71 173
15708.89 197
15710.07 189
15711.26 184
15712.44 221
15713.63 245
15714.81 212
15716.00 217
15717.18 207
15718.37 216
15719.55 226
15720.73 224
15721.92 231
15723.10 223
15724.29 196
15725.47 214
15726.66 208
15727.84 221
15729.03 228
15730.21 223
15731.40 202
15732.58 214
15733.77 212
15734.95 263
15736.14 215
15737.32 186
15738.51 194
15739.69 199
15740.88 237
15742.07 219
15743.25 197
15744.44 209
15745.62 214
15746.81 205
15747.99 230
15749.18 247
15750.36 204
15751.55 208
15752.74 221
15753.92 238
15755.11 232
15756.29 224
15757.48 227
15758.67 190
15759.85 233
15761.04 269
15762.22 213
15763.41 225
15764.60 221
15765.78 204
15766.97 187
15768.16 202
15769.34 220
15770.53 214
15771.72 196
15772.90 194
15774.09 174
15775.28 161
15776.46 165
15777.65 190
15778.84 194
15780.02 218
15781.21 200
15782.40 196
15783.58 201
15784.77 197
15785.96 217
15787.14 192
15788.33 155
15789.52 196
15790.71 178
15791.89 198
15793.08 188
15794.27 184
15795.46 184
15796.64 200
15797.83 207
15799.02 175
15800.21 166
15801.39 203
15802.58 197
15803.77 164
15804.96 148
15806.14 156
15807.33 160
15808.52 153
15809.71 180
15810.90 156
15812.08 154
15813.27 180
15814.46 203
15815.65 157
15816.84 193
15818.03 185
15819.21 195
15820.40 150
15821.59 161
15822.78 186
15823.97 184
15825.16 183
15826.35 153
15827.53 150
15828.72 141
15829.91 170
15831.10 186
15832.29 158
15833.48 146
15834.67 156
15835.86 175
15837.04 156
15838.23 184
15839.42 150
15840.61 172
15841.80 162
15842.99 126
15844.18 132
15845.37 153
15846.56 145
15847.75 154
15848.94 145
15850.13 157
15851.32 148
15852.51 152
15853.70 146
15854.89 145
15856.07 141
15857.26 176
15858.45 160
15859.64 167
15860.83 176
15862.02 179
15863.21 141
15864.40 128
15865.59 149
15866.78 171
15867.97 166
15869.16 166
15870.36 135
15871.55 132
15872.74 125
15873.93 157
15875.12 158
15876.31 125
15877.50 131
15878.69 176
15879.88 170
15881.07 143
15882.26 164
15883.45 162
15884.64 163
15885.83 140
15887.02 167
15888.21 166
15889.41 144
15890.60 144
15891.79 132
15892.98 167
15894.17 162
15895.36 151
15896.55 160
15897.74 166
15898.93 153
15900.13 181
15901.32 155
15902.51 125
15903.70 170
15904.89 138
15906.08 150
15907.28 153
15908.47 142
15909.66 142
15910.85 171
15912.04 163
15913.23 150
15914.43 176
15915.62 155
15916.81 168
15918.00 188
15919.19 163
15920.39 137
15921.58 155
15922.77 158
15923.96 144
15925.16 152
15926.35 158
15927.54 146
15928.73 127
15929.93 137
15931.12 143
15932.31 154
15933.50 169
15934.70 144
15935.89 185
15937.08 160
15938.27 156
15939.47 186
15940.66 131
15941.85 131
15943.05 154
15944.24 162
15945.43 163
15946.63 139
15947.82 143
15949.01 119
15950.21 125
15951.40 124
15952.59 139
15953.79 146
15954.98 131
15956.17 107
15957.37 122
15958.56 133
15959.75 142
15960.95 170
15962.14 153
15963.33 166
15964.53 134
15965.72 128
15966.92 149
15968.11 137
15969.30 144
15970.50 145
15971.69 140
15972.89 116
15974.08 105
15975.27 102
15976.47 117
15977.66 146
15978.86 141
15980.05 146
15981.25 134
15982.44 120
15983.63 103
15984.83 112
15986.02 123
15987.22 121
15988.41 135
15989.61 134
15990.80 126
15992.00 118
15993.19 124
15994.39 109
15995.58 128
15996.78 139
15997.97 148
15999.17 94
16000.36 107
16001.56 105
16002.75 132
16003.95 127
16005.14 134
16006.34 116
16007.53 103
16008.73 105
16009.93 116
16011.12 134
16012.32 115
16013.51 110
16014.71 132
16015.90 116
16017.10 105
16018.30 116
16019.49 113
16020.69 108
16021.88 137
16023.08 113
16024.28 105
16025.47 99
16026.67 119
16027.86 103
16029.06 110
16030.26 110
16031.45 108
16032.65 98
16033.85 140
16035.04 135
16036.24 107
16037.43 103
16038.63 122
16039.83 130
16041.02 126
16042.22 143
16043.42 142
16044.61 139
16045.81 109
16047.01 104
16048.21 101
16049.40 114
16050.60 91
16051.80 101
16052.99 127
16054.19 99
16055.39 105
16056.59 131
16057.78 110
16058.98 128
16060.18 124
16061.37 123
16062.57 104
16063.77 102
16064.97 94
16066.16 102
16067.36 96
16068.56 103
16069.76 107
16070.96 107
16072.15 106
16073.35 113
16074.55 103
16075.75 122
16076.95 128
16078.14 107
16079.34 109
16080.54 100
16081.74 90
16082.94 112
16084.13 100
16085.33 117
16086.53 128
16087.73 123
16088.93 120
16090.13 125
16091.33 120
16092.52 115
16093.72 127
16094.92 111
16096.12 91
16097.32 116
16098.52 97
16099.72 118
16100.92 124
16102.11 110
16103.31 112
16104.51 91
16105.71 109
16106.91 120
16108.11 123
16109.31 104
16110.51 103
16111.71 122
16112.91 149
16114.11 96
16115.31 108
16116.51 135
16117.70 86
16118.90 94
16120.10 133
16121.30 131
16122.50 122
16123.70 99
16124.90 105
16126.10 131
16127.30 129
16128.50 108
16129.70 97
16130.90 93
16132.10 101
16133.30 84
16134.50 96
16135.70 100
16136.90 100
16138.10 111
16139.30 120
16140.50 108
16141.71 120
16142.91 100
16144.11 94
16145.31 127
16146.51 112
16147.71 104
16148.91 130
16150.11 91
16151.31 98
16152.51 96
16153.71 102
16154.91 122
16156.11 87
16157.31 112
16158.52 115
16159.72 91
16160.92 121
16162.12 82
16163.32 119
16164.52 109
16165.72 101
16166.92 114
16168.13 121
16169.33 107
16170.53 116
16171.73 95
16172.93 122
16174.13 137
16175.34 106
16176.54 115
16177.74 99
16178.94 98
16180.14 112
16181.34 126
16182.55 101
16183.75 110
16184.95 108
16186.15 115
16187.35 112
16188.56 103
16189.76 106
16190.96 110
16192.16 100
16193.37 102
16194.57 115
16195.77 118
16196.97 102
16198.18 121
16199.38 98
16200.58 90
16201.78 92
16202.99 115
16204.19 107
16205.39 89
16206.60 126
16207.80 107
16209.00 127
16210.20 124
16211.41 115
16212.61 129
16213.81 104
16215.02 119
16216.22 127
16217.42 109
16218.63 106
16219.83 117
16221.03 102
16222.24 112
16223.44 84
16224.64 117
16225.85 111
16227.05 109
16228.25 109
16229.46 117
16230.66 114
16231.87 120
16233.07 116
16234.27 114
16235.48 91
16236.68 124
16237.89 101
16239.09 98
16240.29 106
16241.50 138
16242.70 141
16243.91 124
16245.11 149
16246.31 149
16247.52 125
16248.72 116
16249.93 108
16251.13 122
16252.34 101
16253.54 110
16254.75 144
16255.95 140
16257.16 114
16258.36 105
16259.57 112
16260.77 144
16261.97 118
16263.18 116
16264.38 140
16265.59 142
16266.80 92
16268.00 107
16269.21 102
16270.41 134
16271.62 115
16272.82 150
16274.03 134
16275.23 119
16276.44 117
16277.64 140
16278.85 146
16280.05 127
16281.26 96
16282.47 117
16283.67 117
16284.88 117
16286.08 114
16287.29 114
16288.49 127
16289.70 119
16290.91 135
16292.11 127
16293.32 109
16294.52 134
16295.73 160
16296.94 147
16298.14 147
16299.35 137
16300.56 115
16301.76 137
16302.97 126
16304.18 108
16305.38 129
16306.59 143
16307.79 119
16309.00 121
16310.21 179
16311.42 153
16312.62 135
16313.83 121
16315.04 117
16316.24 137
16317.45 132
16318.66 155
16319.86 119
16321.07 105
16322.28 128
16323.49 105
16324.69 109
16325.90 108
16327.11 139
16328.31 128
16329.52 119
16330.73 104
16331.94 119
16333.14 108
16334.35 100
16335.56 109
16336.77 111
16337.98 137
16339.18 123
16340.39 99
16341.60 103
16342.81 124
16344.01 139
16345.22 119
16346.43 107
16347.64 149
16348.85 131
16350.05 121
16351.26 95
16352.47 124
16353.68 126
16354.89 123
16356.10 115
16357.30 107
16358.51 85
16359.72 112
16360.93 112
16362.14 120
16363.35 101
16364.56 126
16365.77 117
16366.97 107
16368.18 115
16369.39 100
16370.60 106
16371.81 125
16373.02 117
16374.23 94
16375.44 95
16376.65 100
16377.86 94
16379.06 109
16380.27 78
16381.48 91
16382.69 98
16383.90 81
16385.11 77
16386.32 94
16387.53 92
16388.74 110
16389.95 114
16391.16 100
16392.37 90
16393.58 107
16394.79 95
16396.00 98
16397.21 78
16398.42 79
16399.63 97
16400.84 102
16402.05 89
16403.26 98
16404.47 116
16405.68 123
16406.89 105
16408.10 112
16409.31 100
16410.52 86
16411.73 102
16412.94 99
16414.15 95
16415.36 122
16416.57 82
16417.78 96
16419.00 93
16420.21 99
16421.42 102
16422.63 113
16423.84 89
16425.05 104
16426.26 108
16427.47 102
16428.68 107
16429.89 116
16431.11 112
16432.32 104
16433.53 133
16434.74 87
16435.95 107
16437.16 122
16438.37 104
16439.59 103
16440.80 91
16442.01 121
16443.22 127
16444.43 106
16445.64 119
16446.86 95
16448.07 86
16449.28 86
16450.49 84
16451.70 104
16452.91 90
16454.13 107
16455.34 111
16456.55 110
16457.76 98
16458.98 101
16460.19 105
16461.40 92
16462.61 96
16463.82 89
16465.04 89
16466.25 102
16467.46 86
16468.67 73
16469.89 103
16471.10 103
16472.31 94
16473.53 101
16474.74 89
16475.95 107
16477.16 110
16478.38 124
16479.59 81
16480.80 108
16482.02 109
16483.23 83
16484.44 118
16485.66 97
16486.87 101
16488.08 85
16489.30 86
16490.51 109
16491.72 103
16492.94 129
16494.15 116
16495.36 100
16496.58 95
16497.79 81
16499.00 88
16500.22 95
16501.43 141
16502.65 107
16503.86 108
16505.07 107
16506.29 101
16507.50 93
16508.71 86
16509.93 99
16511.14 122
16512.36 95
16513.57 115
16514.79 99
16516.00 116
16517.21 91
16518.43 98
16519.64 130
16520.86 115
16522.07 99
16523.29 109
16524.50 94
16525.72 80
16526.93 95
16528.15 87
16529.36 100
16530.58 106
16531.79 126
16533.01 91
16534.22 92
16535.44 95
16536.65 111
16537.87 88
16539.08 105
16540.30 101
16541.51 132
16542.73 98
16543.94 117
16545.16 101
16546.37 125
16547.59 122
16548.80 108
16550.02 99
16551.24 97
16552.45 100
16553.67 120
16554.88 100
16556.10 116
16557.31 116
16558.53 98
16559.75 111
16560.96 98
16562.18 88
16563.39 113
16564.61 106
16565.83 101
16567.04 119
16568.26 155
16569.47 122
16570.69 109
16571.91 92
16573.12 102
16574.34 112
16575.56 115
16576.77 127
16577.99 114
16579.21 115
16580.42 134
16581.64 113
16582.86 122
16584.07 138
16585.29 147
16586.51 126
16587.72 101
16588.94 98
16590.16 125
16591.38 133
16592.59 117
16593.81 120
16595.03 139
16596.24 114
16597.46 141
16598.68 135
16599.90 111
16601.11 132
16602.33 119
16603.55 117
16604.77 92
16605.98 120
16607.20 143
16608.42 123
16609.64 118
16610.86 103
16612.07 79
16613.29 126
16614.51 124
16615.73 88
16616.95 100
16618.16 93
16619.38 117
16620.60 89
16621.82 110
16623.04 118
16624.25 107
16625.47 113
16626.69 114
16627.91 95
16629.13 104
16630.35 132
16631.57 120
16632.78 88
16634.00 82
16635.22 121
16636.44 117
16637.66 102
16638.88 97
16640.10 102
16641.32 106
16642.53 103
16643.75 99
16644.97 109
16646.19 95
16647.41 101
16648.63 92
16649.85 104
16651.07 101
16652.29 93
16653.51 93
16654.73 103
16655.95 96
16657.17 103
16658.39 92
16659.61 103
16660.83 116
16662.04 80
16663.26 99
16664.48 118
16665.70 98
16666.92 106
16668.14 126
16669.36 85
16670.58 98
16671.80 99
16673.02 121
16674.24 88
16675.46 111
16676.68 104
16677.91 112
16679.13 110
16680.35 101
16681.57 103
16682.79 105
16684.01 100
16685.23 106
16686.45 93
16687.67 113
16688.89 100
16690.11 109
16691.33 91
16692.55 92
16693.77 73
16694.99 89
16696.21 70
16697.44 79
16698.66 94
16699.88 79
16701.10 74
16702.32 82
16703.54 94
16704.76 86
16705.98 97
16707.21 114
16708.43 122
16709.65 94
16710.87 73
16712.09 72
16713.31 85
16714.53 92
16715.76 106
16716.98 75
16718.20 74
16719.42 92
16720.64 98
16721.87 102
16723.09 89
16724.31 82
16725.53 102
16726.75 92
16727.98 87
16729.20 88
16730.42 105
16731.64 96
16732.86 94
16734.09 96
16735.31 91
16736.53 107
16737.75 101
16738.98 95
16740.20 100
16741.42 77
16742.64 102
16743.87 101
16745.09 94
16746.31 93
16747.54 90
16748.76 99
16749.98 79
16751.20 89
16752.43 77
16753.65 113
16754.87 100
16756.10 85
16757.32 84
16758.54 110
16759.77 112
16760.99 97
16762.21 102
16763.44 88
16764.66 87
16765.88 87
16767.11 103
16768.33 106
16769.55 104
16770.78 96
16772.00 95
16773.23 59
16774.45 94
16775.67 106
16776.90 94
16778.12 93
16779.35 87
16780.57 78
16781.79 110
16783.02 84
16784.24 86
16785.47 112
16786.69 89
16787.91 103
16789.14 90
16790.36 85
16791.59 75
16792.81 86
16794.04 74
16795.26 88
16796.49 110
16797.71 84
16798.94 75
16800.16 87
16801.38 91
16802.61 91
16803.83 80
16805.06 94
16806.28 109
16807.51 81
16808.73 96
16809.96 87
16811.18 90
16812.41 78
16813.64 86
16814.86 69
16816.09 88
16817.31 81
16818.54 85
16819.76 79
16820.99 88
16822.21 99
16823.44 94
16824.66 94
16825.89 79
16827.12 94
16828.34 100
16829.57 92
16830.79 91
16832.02 89
16833.25 92
16834.47 94
16835.70 108
16836.92 109
16838.15 104
16839.38 102
16840.60 99
16841.83 82
16843.06 72
16844.28 97
16845.51 110
16846.73 111
16847.96 117
16849.19 109
16850.41 85
16851.64 66
16852.87 82
16854.09 96
16855.32 97
16856.55 108
16857.77 104
16859.00 103
16860.23 99
16861.46 108
16862.68 94
16863.91 104
16865.14 111
16866.36 116
16867.59 102
16868.82 116
16870.05 122
16871.27 108
16872.50 91
16873.73 102
16874.96 111
16876.18 110
16877.41 103
16878.64 106
16879.87 86
16881.09 94
16882.32 107
16883.55 99
16884.78 120
16886.01 104
16887.23 111
16888.46 121
16889.69 126
16890.92 130
16892.15 134
16893.37 161
16894.60 148
16895.83 147
16897.06 108
16898.29 134
16899.51 134
16900.74 123
16901.97 116
16903.20 95
16904.43 103
16905.66 94
16906.89 113
16908.12 91
16909.34 96
16910.57 134
16911.80 122
16913.03 120
16914.26 78
16915.49 103
16916.72 90
16917.95 106
16919.18 135
16920.40 111
16921.63 118
16922.86 102
16924.09 101
16925.32 125
16926.55 101
16927.78 139
16929.01 123
16930.24 122
16931.47 91
16932.70 78
16933.93 106
16935.16 112
16936.39 93
16937.62 93
16938.85 86
16940.08 90
16941.31 87
16942.54 91
16943.77 88
16945.00 92
16946.23 89
16947.46 97
16948.69 119
16949.92 85
16951.15 105
16952.38 93
16953.61 112
16954.84 103
16956.07 111
16957.30 112
16958.53 106
16959.76 82
16960.99 102
16962.22 87
16963.45 77
16964.68 100
16965.92 83
16967.15 88
16968.38 112
16969.61 76
16970.84 100
16972.07 101
16973.30 82
16974.53 85
16975.76 98
16976.99 100
16978.23 89
16979.46 109
16980.69 100
16981.92 115
16983.15 86
16984.38 97
16985.61 118
16986.85 100
16988.08 119
16989.31 115
16990.54 85
16991.77 99
16993.00 117
16994.24 87
16995.47 88
16996.70 80
16997.93 78
16999.16 111
17000.40 100
17001.63 107
17002.86 97
17004.09 118
17005.32 106
17006.56 128
17007.79 121
17009.02 133
17010.25 116
17011.49 124
17012.72 102
17013.95 94
17015.18 119
17016.42 99
17017.65 99
17018.88 112
17020.12 86
17021.35 94
17022.58 105
17023.81 129
17025.05 119
17026.28 91
17027.51 110
17028.75 108
17029.98 111
17031.21 102
17032.45 92
17033.68 88
17034.91 89
17036.15 100
17037.38 91
17038.61 108
17039.85 97
17041.08 108
17042.31 103
17043.55 75
17044.78 110
17046.01 105
17047.25 91
17048.48 89
17049.72 95
17050.95 96
17052.18 99
17053.42 88
17054.65 101
17055.89 103
17057.12 97
17058.35 105
17059.59 93
17060.82 72
17062.06 110
17063.29 86
17064.53 98
17065.76 90
17066.99 123
17068.23 104
17069.46 89
17070.70 81
17071.93 84
17073.17 106
17074.40 98
17075.64 101
17076.87 83
17078.11 104
17079.34 102
17080.58 95
17081.81 92
17083.05 78
17084.28 100
17085.52 85
17086.75 104
17087.99 76
17089.22 88
17090.46 85
17091.69 90
17092.93 92
17094.16 87
17095.40 87
17096.64 83
17097.87 78
17099.11 73
17100.34 104
17101.58 85
17102.81 112
17104.05 88
17105.29 90
17106.52 106
17107.76 86
17108.99 80
17110.23 97
17111.47 82
17112.70 87
17113.94 84
17115.17 78
17116.41 96
17117.65 81
17118.88 102
17120.12 90
17121.36 84
17122.59 75
17123.83 95
17125.07 73
17126.30 79
17127.54 92
17128.78 86
17130.01 105
17131.25 107
17132.49 75
17133.72 90
17134.96 78
17136.20 85
17137.43 75
17138.67 102
17139.91 82
17141.15 81
17142.38 73
17143.62 93
17144.86 83
17146.10 95
17147.33 102
17148.57 102
17149.81 110
17151.05 93
17152.28 86
17153.52 71
17154.76 71
17156.00 92
17157.23 76
17158.47 83
17159.71 79
17160.95 100
17162.19 78
17163.42 102
17164.66 76
17165.90 83
17167.14 105
17168.38 97
17169.61 77
17170.85 87
17172.09 96
17173.33 105
17174.57 93
17175.81 79
17177.04 85
17178.28 102
17179.52 100
17180.76 82
17182.00 79
17183.24 108
17184.48 90
17185.71 77
17186.95 66
17188.19 76
17189.43 66
17190.67 87
17191.91 75
17193.15 82
17194.39 102
17195.63 88
17196.87 84
17198.11 92
17199.34 118
17200.58 71
17201.82 82
17203.06 70
17204.30 81
17205.54 62
17206.78 64
17208.02 100
17209.26 96
17210.50 76
17211.74 87
17212.98 70
17214.22 85
17215.46 75
17216.70 71
17217.94 63
17219.18 76
17220.42 73
17221.66 73
17222.90 86
17224.14 82
17225.38 84
17226.62 93
17227.86 104
17229.10 86
17230.34 76
17231.58 83
17232.82 80
17234.06 75
17235.30 72
17236.54 71
17237.78 98
17239.03 102
17240.27 82
17241.51 84
17242.75 94
17243.99 82
17245.23 84
17246.47 100
17247.71 112
17248.95 83
17250.19 65
17251.43 65
17252.68 91
17253.92 94
17255.16 91
17256.40 72
17257.64 75
17258.88 64
17260.12 91
17261.37 101
17262.61 81
17263.85 74
17265.09 70
17266.33 82
17267.57 86
17268.82 61
17270.06 88
17271.30 87
17272.54 76
17273.78 70
17275.03 92
17276.27 87
17277.51 71
17278.75 71
17279.99 78
17281.24 74
17282.48 69
17283.72 80
17284.96 66
17286.21 72
17287.45 65
17288.69 83
17289.93 86
17291.18 78
17292.42 81
17293.66 97
17294.90 79
17296.15 83
17297.39 100
17298.63 101
17299.88 68
17301.12 66
17302.36 78
17303.60 71
17304.85 74
17306.09 85
17307.33 86
17308.58 70
17309.82 77
17311.06 71
17312.31 98
17313.55 89
17314.79 77
17316.04 89
17317.28 84
17318.52 86
17319.77 80
17321.01 62
17322.26 77
17323.50 78
17324.74 88
17325.99 80
17327.23 98
17328.48 86
17329.72 86
17330.96 73
17332.21 95
17333.45 87
17334.70 68
17335.94 87
17337.18 96
17338.43 89
17339.67 95
17340.92 73
17342.16 81
17343.41 72
17344.65 84
17345.90 86
17347.14 78
17348.38 51
17349.63 67
17350.87 80
17352.12 95
17353.36 75
17354.61 67
17355.85 68
17357.10 94
17358.34 110
17359.59 68
17360.83 89
17362.08 90
17363.32 86
17364.57 78
17365.81 56
17367.06 81
17368.31 70
17369.55 86
17370.80 81
17372.04 83
17373.29 69
17374.53 67
17375.78 63
17377.02 97
17378.27 72
17379.52 89
17380.76 88
17382.01 66
17383.25 73
17384.50 62
17385.75 103
17386.99 96
17388.24 74
17389.48 49
17390.73 62
17391.98 62
17393.22 60
17394.47 77
17395.71 71
17396.96 98
17398.21 102
17399.45 61
17400.70 65
17401.95 65
17403.19 92
17404.44 66
17405.69 78
17406.93 71
17408.18 91
17409.43 61
17410.67 96
17411.92 72
17413.17 80
17414.42 75
17415.66 89
17416.91 85
17418.16 63
17419.40 76
17420.65 103
17421.90 76
17423.15 81
17424.39 65
17425.64 81
17426.89 79
17428.14 86
17429.38 83
17430.63 80
17431.88 86
17433.13 76
17434.37 89
17435.62 98
17436.87 98
17438.12 100
17439.37 82
17440.61 75
17441.86 65
17443.11 85
17444.36 82
17445.61 79
17446.85 78
17448.10 85
17449.35 80
17450.60 69
17451.85 61
17453.10 62
17454.34 64
17455.59 111
17456.84 74
17458.09 94
17459.34 91
17460.59 118
17461.84 92
17463.09 75
17464.33 82
17465.58 94
17466.83 87
17468.08 73
17469.33 68
17470.58 79
17471.83 90
17473.08 75
17474.33 74
17475.58 96
17476.83 73
17478.07 80
17479.32 105
17480.57 100
17481.82 94
17483.07 86
17484.32 81
17485.57 109
17486.82 94
17488.07 82
17489.32 90
17490.57 75
17491.82 88
17493.07 67
17494.32 60
17495.57 77
17496.82 92
17498.07 80
17499.32 70
17500.57 65
17501.82 85
17503.07 69
17504.32 87
17505.57 105
17506.82 81
17508.07 92
17509.32 91
17510.57 101
17511.82 72
17513.07 63
17514.32 84
17515.58 72
17516.83 55
17518.08 72
17519.33 79
17520.58 89
17521.83 87
17523.08 62
17524.33 71
17525.58 73
17526.83 85
17528.08 82
17529.34 70
17530.59 94
17531.84 84
17533.09 84
17534.34 82
17535.59 94
17536.84 93
17538.09 89
17539.35 89
17540.60 95
17541.85 101
17543.10 72
17544.35 68
17545.60 75
17546.86 91
17548.11 96
17549.36 107
17550.61 98
17551.86 96
17553.12 68
17554.37 92
17555.62 85
17556.87 75
17558.12 89
17559.38 85
17560.63 86
17561.88 100
17563.13 92
17564.39 108
17565.64 98
17566.89 96
17568.14 83
17569.40 76
17570.65 75
17571.90 95
17573.15 113
17574.41 113
17575.66 92
17576.91 93
17578.17 110
17579.42 104
17580.67 93
17581.92 98
17583.18 101
17584.43 89
17585.68 87
17586.94 78
17588.19 76
17589.44 97
17590.70 80
17591.95 65
17593.20 63
17594.46 79
17595.71 84
17596.97 81
17598.22 86
17599.47 87
17600.73 100
17601.98 91
17603.23 91
17604.49 90
17605.74 83
17607.00 105
17608.25 107
17609.50 102
17610.76 92
17612.01 86
17613.27 99
17614.52 85
17615.77 71
17617.03 88
17618.28 82
17619.54 97
17620.79 99
17622.05 77
17623.30 79
17624.56 83
17625.81 83
17627.06 83
17628.32 76
17629.57 88
17630.83 76
17632.08 88
17633.34 91
17634.59 68
17635.85 79
17637.10 89
17638.36 87
17639.61 105
17640.87 90
17642.12 85
17643.38 78
17644.63 60
17645.89 91
17647.15 98
17648.40 84
17649.66 73
17650.91 73
17652.17 88
17653.42 90
17654.68 107
17655.93 108
17657.19 98
17658.45 68
17659.70 65
17660.96 80
17662.21 71
17663.47 84
17664.73 106
17665.98 99
17667.24 82
17668.49 90
17669.75 89
17671.01 83
17672.26 97
17673.52 91
17674.77 94
17676.03 77
17677.29 87
17678.54 80
17679.80 72
17681.06 93
17682.31 96
17683.57 80
17684.83 91
17686.08 104
17687.34 80
17688.60 69
17689.85 89
17691.11 102
17692.37 67
17693.63 65
17694.88 79
17696.14 75
17697.40 86
17698.65 73
17699.91 90
17701.17 98
17702.43 89
17703.68 87
17704.94 57
17706.20 79
17707.46 96
17708.71 85
17709.97 77
17711.23 87
17712.49 73
17713.74 86
17715.00 100
17716.26 97
17717.52 77
17718.78 71
17720.03 66
17721.29 71
17722.55 68
17723.81 72
17725.07 62
17726.32 86
17727.58 82
17728.84 64
17730.10 73
17731.36 85
17732.62 98
17733.87 84
17735.13 70
17736.39 59
17737.65 72
17738.91 87
17740.17 61
17741.43 70
17742.69 87
17743.94 75
17745.20 89
17746.46 62
17747.72 63
17748.98 76
17750.24 79
17751.50 70
17752.76 73
17754.02 81
17755.28 78
17756.53 99
17757.79 98
17759.05 86
17760.31 98
17761.57 136
17762.83 73
17764.09 80
17765.35 70
17766.61 67
17767.87 73
17769.13 84
17770.39 77
17771.65 69
17772.91 75
17774.17 75
17775.43 74
17776.69 80
17777.95 84
17779.21 69
17780.47 51
17781.73 77
17782.99 88
17784.25 76
17785.51 67
17786.77 63
17788.03 76
17789.29 61
17790.55 59
17791.81 77
17793.07 65
17794.33 73
17795.59 67
17796.86 81
17798.12 88
17799.38 79
17800.64 76
17801.90 74
17803.16 87
17804.42 64
17805.68 76
17806.94 90
17808.20 65
17809.47 72
17810.73 71
17811.99 77
17813.25 69
17814.51 81
17815.77 76
17817.03 76
17818.29 95
17819.56 95
17820.82 86
17822.08 76
17823.34 73
17824.60 79
17825.86 78
17827.13 81
17828.39 70
17829.65 77
17830.91 79
17832.17 69
17833.44 75
17834.70 71
17835.96 93
17837.22 86
17838.48 86
17839.75 85
17841.01 85
17842.27 90
17843.53 68
17844.80 75
17846.06 80
17847.32 94
17848.58 86
17849.85 80
17851.11 59
17852.37 82
17853.63 90
17854.90 69
17856.16 71
17857.42 65
17858.69 84
17859.95 96
17861.21 81
17862.47 64
17863.74 57
17865.00 77
17866.26 83
17867.53 82
17868.79 89
17870.05 61
17871.32 81
17872.58 94
17873.84 75
17875.11 59
17876.37 67
17877.63 88
17878.90 73
17880.16 79
17881.43 69
17882.69 62
17883.95 72
17885.22 59
17886.48 82
17887.74 60
17889.01 88
17890.27 57
17891.54 70
17892.80 91
17894.07 70
17895.33 57
17896.59 75
17897.86 69
17899.12 70
17900.39 73
17901.65 65
17902.92 73
17904.18 69
17905.44 63
17906.71 84
17907.97 63
17909.24 70
17910.50 69
17911.77 85
17913.03 68
17914.30 60
17915.56 72
17916.83 64
17918.09 96
17919.36 107
17920.62 100
17921.89 83
17923.15 96
17924.42 102
17925.68 75
17926.95 89
17928.21 85
17929.48 80
17930.75 80
17932.01 74
17933.28 105
17934.54 72
17935.81 81
17937.07 66
17938.34 86
17939.61 73
17940.87 70
17942.14 78
17943.40 74
17944.67 96
17945.93 76
17947.20 64
17948.47 70
17949.73 71
17951.00 68
17952.27 65
17953.53 71
17954.80 72
17956.06 62
17957.33 111
17958.60 81
17959.86 72
17961.13 64
17962.40 75
17963.66 89
17964.93 102
17966.20 90
17967.46 75
17968.73 71
17970.00 57
17971.26 75
17972.53 70
17973.80 66
17975.07 77
17976.33 75
17977.60 74
17978.87 72
17980.13 77
17981.40 72
17982.67 87
17983.94 63
17985.20 49
17986.47 71
17987.74 78
17989.01 82
17990.27 46
17991.54 62
17992.81 95
17994.08 84
17995.34 63
17996.61 69
17997.88 94
17999.15 71
18000.42 47
18001.68 64
18002.95 52
18004.22 64
18005.49 70
18006.76 60
18008.02 69
18009.29 78
18010.56 66
18011.83 73
18013.10 76
18014.37 56
18015.63 61
18016.90 74
18018.17 77
18019.44 53
18020.71 77
18021.98 77
18023.25 66
18024.51 53
18025.78 71
18027.05 65
18028.32 62
18029.59 75
18030.86 72
18032.13 60
18033.40 79
18034.67 58
18035.94 63
18037.20 60
18038.47 58
18039.74 62
18041.01 78
18042.28 64
18043.55 66
18044.82 68
18046.09 78
18047.36 77
18048.63 82
18049.90 82
18051.17 68
18052.44 58
18053.71 51
18054.98 66
18056.25 55
18057.52 58
18058.79 80
18060.06 91
18061.33 90
18062.60 102
18063.87 88
18065.14 54
18066.41 76
18067.68 87
18068.95 108
18070.22 82
18071.49 61
18072.76 70
18074.03 98
18075.30 87
18076.57 69
18077.84 76
18079.11 83
18080.39 83
18081.66 88
18082.93 82
18084.20 84
18085.47 83
18086.74 71
18088.01 78
18089.28 70
18090.55 77
18091.82 74
18093.10 88
18094.37 68
18095.64 67
18096.91 77
18098.18 67
18099.45 71
18100.72 68
18102.00 70
18103.27 65
18104.54 82
18105.81 68
18107.08 70
18108.35 106
18109.63 123
18110.90 73
18112.17 81
18113.44 74
18114.71 92
18115.98 92
18117.26 77
18118.53 75
18119.80 98
18121.07 79
18122.35 67
18123.62 61
18124.89 62
18126.16 87
18127.43 84
18128.71 91
18129.98 65
18131.25 63
18132.52 71
18133.80 62
18135.07 83
18136.34 95
18137.62 80
18138.89 73
18140.16 89
18141.43 83
18142.71 96
18143.98 80
18145.25 60
18146.53 83
18147.80 79
18149.07 63
18150.35 72
18151.62 63
18152.89 65
18154.17 74
18155.44 84
18156.71 91
18157.99 96
18159.26 89
18160.53 72
18161.81 70
18163.08 85
18164.35 80
18165.63 66
18166.90 94
18168.18 98
18169.45 73
18170.72 77
18172.00 61
18173.27 75
18174.55 72
18175.82 55
18177.09 77
18178.37 97
18179.64 80
18180.92 68
18182.19 69
18183.47 60
18184.74 72
18186.01 88
18187.29 65
18188.56 72
18189.84 64
18191.11 82
18192.39 62
18193.66 73
18194.94 97
18196.21 104
18197.49 77
18198.76 90
18200.04 76
18201.31 84
18202.59 68
18203.86 79
18205.14 65
18206.41 75
18207.69 80
18208.96 92
18210.24 70
18211.51 73
18212.79 72
18214.06 90
18215.34 69
18216.62 62
18217.89 61
18219.17 78
18220.44 66
18221.72 80
18222.99 76
18224.27 97
18225.55 93
18226.82 82
18228.10 108
18229.37 92
18230.65 100
18231.93 67
18233.20 101
18234.48 68
18235.75 61
18237.03 77
18238.31 91
18239.58 89
18240.86 82
18242.14 90
18243.41 93
18244.69 82
18245.97 77
18247.24 63
18248.52 109
18249.80 65
18251.07 68
18252.35 67
18253.63 76
18254.90 72
18256.18 80
18257.46 115
18258.73 75
18260.01 80
18261.29 64
18262.57 92
18263.84 82
18265.12 79
18266.40 92
18267.67 72
18268.95 63
18270.23 57
18271.51 63
18272.78 76
18274.06 69
18275.34 90
18276.62 77
18277.89 76
18279.17 84
18280.45 88
18281.73 79
18283.01 97
18284.28 85
18285.56 75
18286.84 80
18288.12 100
18289.40 81
18290.67 72
18291.95 94
18293.23 91
18294.51 79
18295.79 66
18297.07 73
18298.34 86
18299.62 75
18300.90 89
18302.18 74
18303.46 79
18304.74 75
18306.02 97
18307.29 79
18308.57 68
18309.85 78
18311.13 80
18312.41 87
18313.69 79
18314.97 78
18316.25 79
18317.53 83
18318.80 80
18320.08 82
18321.36 86
18322.64 99
18323.92 72
18325.20 71
18326.48 70
18327.76 69
18329.04 106
18330.32 84
18331.60 75
18332.88 73
18334.16 77
18335.44 72
18336.72 84
18338.00 80
18339.28 74
18340.56 70
18341.84 90
18343.12 86
18344.40 90
18345.68 89
18346.96 92
18348.24 79
18349.52 85
18350.80 73
18352.08 75
18353.36 71
18354.64 63
18355.92 88
18357.20 65
18358.48 70
18359.76 97
18361.04 73
18362.32 88
18363.60 60
18364.88 75
18366.16 104
18367.45 84
18368.73 85
18370.01 84
18371.29 67
18372.57 74
18373.85 91
18375.13 87
18376.41 70
18377.69 68
18378.98 84
18380.26 100
18381.54 77
18382.82 105
18384.10 105
18385.38 103
18386.66 87
18387.95 73
18389.23 60
18390.51 79
18391.79 99
18393.07 97
18394.35 61
18395.64 84
18396.92 88
18398.20 84
18399.48 84
18400.76 83
18402.05 75
18403.33 74
18404.61 89
18405.89 77
18407.17 56
18408.46 71
18409.74 66
18411.02 52
18412.30 67
18413.59 87
18414.87 90
18416.15 83
18417.43 72
18418.72 82
18420.00 63
18421.28 74
18422.56 70
18423.85 80
18425.13 54
18426.41 50
18427.70 70
18428.98 91
18430.26 76
18431.54 77
18432.83 76
18434.11 71
18435.39 83
18436.68 40
18437.96 70
18439.24 70
18440.53 73
18441.81 66
18443.09 60
18444.38 73
18445.66 78
18446.95 75
18448.23 78
18449.51 77
18450.80 89
18452.08 71
18453.36 80
18454.65 77
18455.93 83
18457.22 86
18458.50 111
18459.78 107
18461.07 74
18462.35 69
18463.64 57
18464.92 88
18466.21 80
18467.49 80
18468.77 90
18470.06 74
18471.34 64
18472.63 67
18473.91 77
18475.20 109
18476.48 79
18477.77 82
18479.05 66
18480.34 78
18481.62 64
18482.91 55
18484.19 74
18485.47 83
18486.76 82
18488.04 76
18489.33 56
18490.62 81
18491.90 67
18493.19 55
18494.47 62
18495.76 67
18497.04 70
18498.33 73
18499.61 79
18500.90 84
18502.18 63
18503.47 72
18504.75 78
18506.04 65
18507.33 72
18508.61 68
18509.90 62
18511.18 57
18512.47 62
18513.76 97
18515.04 81
18516.33 77
18517.61 79
18518.90 80
18520.19 68
18521.47 67
18522.76 58
18524.04 72
18525.33 64
18526.62 86
18527.90 89
18529.19 80
18530.48 65
18531.76 72
18533.05 56
18534.34 57
18535.62 73
18536.91 63
18538.20 60
18539.48 75
18540.77 88
18542.06 70
18543.34 78
18544.63 75
18545.92 96
18547.21 93
18548.49 67
18549.78 79
18551.07 85
18552.36 88
18553.64 61
18554.93 77
18556.22 76
18557.50 86
18558.79 67
18560.08 93
18561.37 87
18562.66 64
18563.94 72
18565.23 77
18566.52 80
18567.81 69
18569.09 75
18570.38 100
18571.67 80
18572.96 63
18574.25 83
18575.53 61
18576.82 68
18578.11 60
18579.40 69
18580.69 74
18581.98 78
18583.26 82
18584.55 77
18585.84 103
18587.13 95
18588.42 101
18589.71 78
18590.99 59
18592.28 69
18593.57 111
18594.86 77
18596.15 72
18597.44 98
18598.73 100
18600.02 76
18601.31 87
18602.59 96
18603.88 102
18605.17 85
18606.46 89
18607.75 86
18609.04 82
18610.33 88
18611.62 80
18612.91 67
18614.20 84
18615.49 80
18616.78 72
18618.07 82
18619.36 86
18620.65 77
18621.94 65
18623.23 58
18624.52 96
18625.81 123
18627.10 41
18628.39 90
18629.68 75
18630.97 53
18632.26 73
18633.55 72
18634.84 71
18636.13 79
18637.42 74
18638.71 79
18640.00 77
18641.29 86
18642.58 70
18643.87 75
18645.16 96
18646.45 100
18647.74 83
18649.03 84
18650.32 84
18651.61 84
18652.90 73
18654.19 60
18655.48 80
18656.78 86
18658.07 81
18659.36 102
18660.65 78
18661.94 81
18663.23 89
18664.52 69
18665.81 83
18667.10 71
18668.40 70
18669.69 85
18670.98 94
18672.27 70
18673.56 68
18674.85 68
18676.14 96
18677.44 80
18678.73 61
18680.02 81
18681.31 85
18682.60 101
18683.90 76
18685.19 71
18686.48 115
18687.77 95
18689.06 85
18690.36 69
18691.65 79
18692.94 73
18694.23 96
18695.52 75
18696.82 67
18698.11 58
18699.40 77
18700.69 90
18701.99 79
18703.28 75
18704.57 64
18705.86 89
18707.16 97
18708.45 79
18709.74 60
18711.04 72
18712.33 74
18713.62 67
18714.91 60
18716.21 58
18717.50 73
18718.79 76
18720.09 80
18721.38 67
18722.67 73
18723.97 108
18725.26 83
18726.55 80
18727.85 75
18729.14 65
18730.43 79
18731.73 74
18733.02 74
18734.31 113
18735.61 101
18736.90 88
18738.19 73
18739.49 69
18740.78 84
18742.08 79
18743.37 72
18744.66 80
18745.96 72
18747.25 82
18748.55 80
18749.84 66
18751.13 77
18752.43 78
18753.72 69
18755.02 71
18756.31 68
18757.61 64
18758.90 58
18760.20 68
18761.49 64
18762.78 76
18764.08 82
18765.37 87
18766.67 86
18767.96 64
18769.26 82
18770.55 63
18771.85 81
18773.14 91
18774.44 87
18775.73 86
18777.03 78
18778.32 71
18779.62 94
18780.91 93
18782.21 76
18783.50 67
18784.80 75
18786.10 80
18787.39 114
18788.69 71
18789.98 66
18791.28 89
18792.57 69
18793.87 71
18795.16 68
18796.46 70
18797.76 68
18799.05 74
18800.35 77
18801.64 59
18802.94 77
18804.24 75
18805.53 75
18806.83 83
18808.12 83
18809.42 79
18810.72 76
18812.01 79
18813.31 61
18814.61 64
18815.90 84
18817.20 66
18818.50 84
18819.79 80
18821.09 68
18822.39 98
18823.68 94
18824.98 80
18826.28 57
18827.57 54
18828.87 59
18830.17 61
18831.46 61
18832.76 80
18834.06 62
18835.35 96
18836.65 79
18837.95 88
18839.25 76
18840.54 75
18841.84 60
18843.14 55
18844.44 63
18845.73 88
18847.03 103
18848.33 70
18849.63 73
18850.92 72
18852.22 92
18853.52 74
18854.82 58
18856.11 70
18857.41 70
18858.71 69
18860.01 72
18861.31 83
18862.60 77
18863.90 66
18865.20 65
18866.50 69
18867.80 62
18869.10 75
18870.39 76
18871.69 78
18872.99 67
18874.29 81
18875.59 83
18876.89 56
18878.18 60
18879.48 74
18880.78 110
18882.08 90
18883.38 89
18884.68 54
18885.98 33
18887.28 68
18888.57 74
18889.87 59
18891.17 79
18892.47 67
18893.77 72
18895.07 55
18896.37 69
18897.67 59
18898.97 58
18900.27 76
18901.57 77
18902.87 84
18904.17 73
18905.47 75
18906.76 64
18908.06 54
18909.36 63
18910.66 58
18911.96 73
18913.26 59
18914.56 75
18915.86 70
18917.16 69
18918.46 81
18919.76 73
18921.06 80
18922.36 67
18923.66 94
18924.96 72
18926.26 71
18927.56 81
18928.86 96
18930.17 81
18931.47 76
18932.77 74
18934.07 62
18935.37 73
18936.67 73
18937.97 73
18939.27 45
18940.57 75
18941.87 80
18943.17 74
18944.47 69
18945.77 69
18947.07 69
18948.38 64
18949.68 67
18950.98 67
18952.28 64
18953.58 77
18954.88 67
18956.18 54
18957.48 73
18958.79 66
18960.09 86
18961.39 73
18962.69 58
18963.99 63
18965.29 64
18966.59 71
18967.90 67
18969.20 54
18970.50 61
18971.80 64
18973.10 78
18974.41 75
18975.71 73
18977.01 59
18978.31 68
18979.61 69
18980.92 62
18982.22 62
18983.52 58
18984.82 64
18986.12 57
18987.43 80
18988.73 79
18990.03 66
18991.33 63
18992.64 72
18993.94 44
18995.24 49
18996.54 68
18997.85 68
18999.15 73
19000.45 60
19001.76 63
19003.06 51
19004.36 73
19005.66 79
19006.97 64
19008.27 65
19009.57 66
19010.88 55
19012.18 72
19013.48 73
19014.79 68
19016.09 49
19017.39 73
19018.70 80
19020.00 55
19021.30 63
19022.61 51
19023.91 66
19025.22 104
19026.52 76
19027.82 79
19029.13 67
19030.43 75
19031.73 65
19033.04 71
19034.34 68
19035.65 71
19036.95 86
19038.25 74
19039.56 68
19040.86 78
19042.17 57
19043.47 78
19044.78 87
19046.08 70
19047.38 79
19048.69 89
19049.99 72
19051.30 72
19052.60 56
19053.91 59
19055.21 70
19056.52 82
19057.82 73
19059.13 74
19060.43 70
19061.74 73
19063.04 82
19064.35 85
19065.65 59
19066.96 51
19068.26 64
19069.57 59
19070.87 75
19072.18 90
19073.48 84
19074.79 62
19076.09 81
19077.40 78
19078.70 70
19080.01 73
19081.32 70
19082.62 58
19083.93 76
19085.23 55
19086.54 70
19087.84 71
19089.15 54
19090.46 78
19091.76 79
19093.07 80
19094.37 64
19095.68 87
19096.99 87
19098.29 78
19099.60 61
19100.90 76
19102.21 70
19103.52 95
19104.82 80
19106.13 65
19107.44 64
19108.74 66
19110.05 64
19111.36 52
19112.66 55
19113.97 51
19115.28 70
19116.58 85
19117.89 73
19119.20 62
19120.50 70
19121.81 83
19123.12 66
19124.43 90
19125.73 61
19127.04 72
19128.35 60
19129.65 54
19130.96 49
19132.27 77
19133.58 73
19134.88 62
19136.19 75
19137.50 79
19138.81 84
19140.11 60
19141.42 70
19142.73 60
19144.04 63
19145.34 65
19146.65 72
19147.96 53
19149.27 82
19150.58 86
19151.88 70
19153.19 71
19154.50 61
19155.81 53
19157.12 79
19158.42 84
19159.73 73
19161.04 60
19162.35 68
19163.66 70
19164.97 73
19166.28 72
19167.58 69
19168.89 78
19170.20 56
19171.51 54
19172.82 75
19174.13 67
19175.44 57
19176.75 55
19178.05 73
19179.36 74
19180.67 74
19181.98 83
19183.29 81
19184.60 62
19185.91 74
19187.22 52
19188.53 81
19189.84 72
19191.15 60
19192.46 68
19193.76 96
19195.07 82
19196.38 90
19197.69 56
19199.00 78
19200.31 78
19201.62 65
19202.93 62
19204.24 46
19205.55 88
19206.86 119
19208.17 80
19209.48 73
19210.79 77
19212.10 62
19213.41 76
19214.72 72
19216.03 67
19217.34 80
19218.65 71
19219.96 72
19221.27 84
19222.58 61
19223.89 65
19225.20 64
19226.52 60
19227.83 66
19229.14 69
19230.45 74
19231.76 80
19233.07 79
19234.38 71
19235.69 59
19237.00 72
19238.31 63
19239.62 71
19240.93 64
19242.25 66
19243.56 97
19244.87 74
19246.18 46
19247.49 75
19248.80 70
19250.11 77
19251.42 75
19252.74 72
19254.05 80
19255.36 89
19256.67 69
19257.98 71
19259.29 66
19260.61 70
19261.92 55
19263.23 69
19264.54 88
19265.85 63
19267.17 63
19268.48 78
19269.79 56
19271.10 70
19272.41 80
19273.73 71
19275.04 87
19276.35 88
19277.66 113
19278.98 84
19280.29 106
19281.60 70
19282.91 57
19284.23 71
19285.54 83
19286.85 53
19288.16 68
19289.48 64
19290.79 72
19292.10 62
19293.41 60
19294.73 78
19296.04 85
19297.35 56
19298.67 49
19299.98 57
19301.29 86
19302.61 73
19303.92 53
19305.23 67
19306.55 52
19307.86 73
19309.17 71
19310.49 57
19311.80 66
19313.11 70
19314.43 74
19315.74 68
19317.05 76
19318.37 69
19319.68 76
19320.99 76
19322.31 65
19323.62 78
19324.94 80
19326.25 75
19327.56 57
19328.88 54
19330.19 65
19331.51 63
19332.82 84
19334.14 84
19335.45 75
19336.76 82
19338.08 82
19339.39 63
19340.71 72
19342.02 75
19343.34 77
19344.65 94
19345.97 71
19347.28 84
19348.59 74
19349.91 77
19351.22 64
19352.54 66
19353.85 69
19355.17 67
19356.48 60
19357.80 69
19359.11 64
19360.43 98
19361.74 63
19363.06 73
19364.38 79
19365.69 82
19367.01 73
19368.32 63
19369.64 64
19370.95 64
19372.27 49
19373.58 78
19374.90 49
19376.21 76
19377.53 58
19378.85 64
19380.16 63
19381.48 71
19382.79 87
19384.11 62
19385.43 75
19386.74 93
19388.06 74
19389.37 68
19390.69 73
19392.01 62
19393.32 59
19394.64 83
19395.96 71
19397.27 93
19398.59 62
19399.91 62
19401.22 103
19402.54 63
19403.85 73
19405.17 67
19406.49 111
19407.80 80
19409.12 75
19410.44 74
19411.76 61
19413.07 77
19414.39 95
19415.71 61
19417.02 99
19418.34 80
19419.66 84
19420.98 74
19422.29 75
19423.61 80
19424.93 69
19426.24 78
19427.56 97
19428.88 61
19430.20 55
19431.51 78
19432.83 72
19434.15 80
19435.47 78
19436.79 76
19438.10 100
19439.42 76
19440.74 64
19442.06 69
19443.37 58
19444.69 68
19446.01 67
19447.33 73
19448.65 91
19449.97 69
19451.28 66
19452.60 60
19453.92 70
19455.24 65
19456.56 87
19457.88 80
19459.19 58
19460.51 71
19461.83 74
19463.15 73
19464.47 80
19465.79 43
19467.11 69
19468.42 74
19469.74 73
19471.06 66
19472.38 65
19473.70 78
19475.02 79
19476.34 90
19477.66 68
19478.98 67
19480.30 80
19481.62 87
19482.93 73
19484.25 81
19485.57 74
19486.89 78
19488.21 88
19489.53 61
19490.85 77
19492.17 65
19493.49 69
19494.81 68
19496.13 50
19497.45 61
19498.77 92
19500.09 68
19501.41 69
19502.73 57
19504.05 66
19505.37 70
19506.69 70
19508.01 53
19509.33 65
19510.65 71
19511.97 65
19513.29 82
19514.61 87
19515.93 111
19517.25 79
19518.57 85
19519.89 65
19521.21 70
19522.54 77
19523.86 79
19525.18 82
19526.50 65
19527.82 88
19529.14 85
19530.46 76
19531.78 73
19533.10 85
19534.42 85
19535.74 68
19537.07 69
19538.39 60
19539.71 78
19541.03 115
19542.35 79
19543.67 62
19544.99 61
19546.31 74
19547.64 71
19548.96 52
19550.28 74
19551.60 64
19552.92 53
19554.24 58
19555.57 68
19556.89 58
19558.21 87
19559.53 95
19560.85 83
19562.18 67
19563.50 67
19564.82 82
19566.14 75
19567.46 68
19568.79 67
19570.11 88
19571.43 74
19572.75 73
19574.08 41
19575.40 60
19576.72 79
19578.04 84
19579.37 69
19580.69 47
19582.01 66
19583.33 62
19584.66 72
19585.98 84
19587.30 77
19588.63 78
19589.95 58
19591.27 75
19592.59 71
19593.92 73
19595.24 78
19596.56 52
19597.89 58
19599.21 68
19600.53 77
19601.86 72
19603.18 73
19604.50 72
19605.83 58
19607.15 73
19608.47 70
19609.80 62
19611.12 77
19612.45 88
19613.77 81
19615.09 91
19616.42 82
19617.74 60
19619.06 95
19620.39 79
19621.71 81
19623.04 78
19624.36 77
19625.69 107
19627.01 97
19628.33 71
19629.66 61
19630.98 75
19632.31 70
19633.63 82
19634.96 64
19636.28 69
19637.60 78
19638.93 86
19640.25 96
19641.58 56
19642.90 63
19644.23 68
19645.55 70
19646.88 72
19648.20 62
19649.53 59
19650.85 67
19652.18 75
19653.50 102
19654.83 75
19656.15 58
19657.48 85
19658.80 98
19660.13 69
19661.45 43
19662.78 62
19664.11 77
19665.43 61
19666.76 65
19668.08 103
19669.41 75
19670.73 85
19672.06 82
19673.39 73
19674.71 70
19676.04 70
19677.36 82
19678.69 67
19680.01 80
19681.34 93
19682.67 102
19683.99 81
19685.32 88
19686.65 76
19687.97 71
19689.30 95
19690.62 86
19691.95 54
19693.28 68
19694.60 62
19695.93 75
19697.26 77
19698.58 50
19699.91 57
19701.24 77
19702.56 71
19703.89 83
19705.22 64
19706.54 74
19707.87 77
19709.20 73
19710.53 65
19711.85 61
19713.18 68
19714.51 83
19715.83 56
19717.16 62
19718.49 62
19719.82 68
19721.14 74
19722.47 71
19723.80 75
19725.13 81
19726.45 84
19727.78 73
19729.11 84
19730.44 59
19731.76 69
19733.09 71
19734.42 69
19735.75 62
19737.08 69
19738.40 75
19739.73 77
19741.06 84
19742.39 82
19743.72 95
19745.04 83
19746.37 85
19747.70 58
19749.03 64
19750.36 77
19751.69 82
19753.01 66
19754.34 61
19755.67 67
19757.00 80
19758.33 81
19759.66 62
19760.99 71
19762.31 66
19763.64 77
19764.97 80
19766.30 77
19767.63 77
19768.96 102
19770.29 83
19771.62 95
19772.95 84
19774.28 75
19775.60 70
19776.93 74
19778.26 77
19779.59 74
19780.92 89
19782.25 83
19783.58 75
19784.91 70
19786.24 86
19787.57 80
19788.90 65
19790.23 58
19791.56 70
19792.89 85
19794.22 76
19795.55 53
19796.88 63
19798.21 78
19799.54 85
19800.87 66
19802.20 63
19803.53 40
19804.86 66
19806.19 82
19807.52 67
19808.85 67
19810.18 71
19811.51 71
19812.84 67
19814.17 91
19815.50 70
19816.83 79
19818.16 86
19819.49 64
19820.83 81
19822.16 71
19823.49 58
19824.82 75
19826.15 70
19827.48 76
19828.81 68
19830.14 66
19831.47 68
19832.80 64
19834.14 90
19835.47 78
19836.80 84
19838.13 75
19839.46 83
19840.79 76
19842.12 64
19843.46 66
19844.79 64
19846.12 65
19847.45 78
19848.78 86
19850.11 65
19851.45 73
19852.78 62
19854.11 65
19855.44 54
19856.77 57
19858.11 68
19859.44 63
19860.77 65
19862.10 60
19863.43 79
19864.77 73
19866.10 84
19867.43 66
19868.76 71
19870.10 78
19871.43 60
19872.76 49
19874.09 60
19875.43 77
19876.76 78
19878.09 73
19879.42 72
19880.76 83
19882.09 78
19883.42 69
19884.75 45
19886.09 49
19887.42 77
19888.75 73
19890.09 73
19891.42 83
19892.75 62
19894.09 67
19895.42 58
19896.75 62
19898.09 54
19899.42 84
19900.75 103
19902.09 66
19903.42 57
19904.75 66
19906.09 77
19907.42 86
19908.75 59
19910.09 79
19911.42 77
19912.76 78
19914.09 66
19915.42 70
19916.76 80
19918.09 89
19919.43 81
19920.76 73
19922.09 81
19923.43 80
19924.76 71
19926.10 52
19927.43 54
19928.77 73
19930.10 64
19931.43 94
19932.77 50
19934.10 60
19935.44 43
19936.77 87
19938.11 94
19939.44 80
19940.78 98
19942.11 51
19943.45 63
19944.78 65
19946.12 68
19947.45 106
19948.79 98
19950.12 62
19951.46 55
19952.79 60
19954.13 66
19955.46 61
19956.80 40
19958.13 63
19959.47 70
19960.80 70
19962.14 72
19963.48 80
19964.81 74
19966.15 59
19967.48 65
19968.82 102
19970.15 74
19971.49 62
19972.83 67
19974.16 72
19975.50 91
19976.83 70
19978.17 64
19979.51 78
19980.84 94
19982.18 63
19983.51 60
19984.85 55
19986.19 66
19987.52 64
19988.86 63
19990.20 71
19991.53 60
19992.87 74
19994.21 80
19995.54 75
19996.88 73
19998.22 77
19999.55 109
20000.89 78
20002.23 54
20003.56 57
20004.90 71
20006.24 77
20007.57 97
20008.91 80
20010.25 80
20011.59 71
20012.92 79
20014.26 58
20015.60 69
20016.94 59
20018.27 99
20019.61 85
20020.95 72
20022.28 86
20023.62 79
20024.96 66
20026.30 64
20027.64 66
20028.97 72
20030.31 65
20031.65 70
20032.99 50
20034.32 64
20035.66 79
20037.00 83
20038.34 69
20039.68 68
20041.02 67
20042.35 93
20043.69 65
20045.03 91
20046.37 82
20047.71 73
20049.05 65
20050.38 73
20051.72 69
20053.06 70
20054.40 86
20055.74 76
20057.08 83
20058.42 68
20059.75 85
20061.09 70
20062.43 78
20063.77 59
20065.11 65
20066.45 89
20067.79 76
20069.13 98
20070.47 63
20071.81 67
20073.14 88
20074.48 95
20075.82 73
20077.16 61
20078.50 107
20079.84 80
20081.18 90
20082.52 80
20083.86 70
20085.20 74
20086.54 79
20087.88 59
20089.22 65
20090.56 62
20091.90 63
20093.24 97
20094.58 83
20095.92 66
20097.26 76
20098.60 88
20099.94 82
20101.28 70
20102.62 68
20103.96 90
20105.30 101
20106.64 77
20107.98 78
20109.32 68
20110.66 85
20112.00 75
20113.34 99
20114.68 58
20116.02 67
20117.36 76
20118.71 79
20120.05 60
20121.39 74
20122.73 61
20124.07 64
20125.41 73
20126.75 60
20128.09 83
20129.43 59
20130.77 75
20132.12 95
20133.46 81
20134.80 76
20136.14 69
20137.48 81
20138.82 58
20140.16 75
20141.51 77
20142.85 77
20144.19 83
20145.53 73
