# Supplementary material for: MALDI-TOF MS typing enables the classification of brewing yeasts of the genus Saccharomyces to major beer styles
Source: PLoS One. 2017 Aug 9;12(8):e0181694. doi: 10.1371/journal.pone.0181694 (PMC5549903; doi:10.1371/journal.pone.0181694)
Supplement: S1 File — The directory includes 90 raw files and was zipped to “.zip”; the folder has three strains with 30 spectra per strain; S1 Text explains the raw files with an example and Table 1 represents the yeast strains used within the experiment. (ZIP) [file pone.0181694.s004.zip › 1-3/30251-127-OG-WB-WB-YPG-18h-E-E_2015-07-23_1_0_B1_1.dat]

2000.14 2000
2000.56 2051
2000.98 1972
2001.40 2099
2001.83 1967
2002.25 1917
2002.67 1928
2003.09 1975
2003.51 2028
2003.93 2347
2004.36 1967
2004.78 1869
2005.20 1893
2005.62 1982
2006.05 1843
2006.47 1998
2006.89 1877
2007.31 1848
2007.73 1957
2008.16 1938
2008.58 2005
2009.00 2028
2009.42 2026
2009.85 1893
2010.27 1725
2010.69 1639
2011.12 1686
2011.54 1714
2011.96 1748
2012.38 1686
2012.81 1706
2013.23 1577
2013.65 1579
2014.08 1707
2014.50 1661
2014.92 1644
2015.35 1760
2015.77 1843
2016.19 1855
2016.62 1903
2017.04 1806
2017.46 1664
2017.89 2027
2018.31 1943
2018.73 1757
2019.16 1863
2019.58 1756
2020.00 1672
2020.43 1672
2020.85 1795
2021.27 1824
2021.70 1994
2022.12 1842
2022.55 1725
2022.97 1653
2023.39 1750
2023.82 1774
2024.24 1593
2024.67 1708
2025.09 1615
2025.52 1538
2025.94 1524
2026.36 1580
2026.79 1685
2027.21 1702
2027.64 1684
2028.06 1691
2028.49 1745
2028.91 1667
2029.34 1540
2029.76 1593
2030.19 1625
2030.61 1671
2031.03 1780
2031.46 1843
2031.88 1997
2032.31 1730
2032.73 1850
2033.16 1873
2033.58 1931
2034.01 1795
2034.44 1812
2034.86 1794
2035.29 1840
2035.71 1804
2036.14 1891
2036.56 1816
2036.99 1801
2037.41 1742
2037.84 1846
2038.26 1662
2038.69 1849
2039.12 1820
2039.54 1702
2039.97 1822
2040.39 1740
2040.82 1699
2041.24 1713
2041.67 1737
2042.10 1848
2042.52 1782
2042.95 1912
2043.37 1810
2043.80 1765
2044.23 1863
2044.65 1774
2045.08 1740
2045.51 1651
2045.93 1651
2046.36 1790
2046.79 1865
2047.21 1723
2047.64 1793
2048.07 1842
2048.49 1951
2048.92 1889
2049.35 1763
2049.77 1767
2050.20 1821
2050.63 2104
2051.05 2100
2051.48 2011
2051.91 1941
2052.33 2093
2052.76 2337
2053.19 2114
2053.62 2165
2054.04 2309
2054.47 2095
2054.90 2154
2055.32 1981
2055.75 2122
2056.18 1899
2056.61 1664
2057.03 1808
2057.46 1709
2057.89 1638
2058.32 1655
2058.75 1743
2059.17 1963
2059.60 1951
2060.03 2028
2060.46 1800
2060.88 1952
2061.31 2038
2061.74 2240
2062.17 2340
2062.60 2282
2063.02 2367
2063.45 2307
2063.88 2610
2064.31 2458
2064.74 2379
2065.17 2509
2065.59 2616
2066.02 2447
2066.45 2139
2066.88 2278
2067.31 2431
2067.74 2289
2068.17 2248
2068.60 1883
2069.02 1908
2069.45 1884
2069.88 1905
2070.31 1987
2070.74 2003
2071.17 1822
2071.60 2053
2072.03 1799
2072.46 2066
2072.89 2082
2073.31 2243
2073.74 2066
2074.17 2219
2074.60 2318
2075.03 2414
2075.46 2409
2075.89 2238
2076.32 2114
2076.75 2057
2077.18 1969
2077.61 1846
2078.04 1987
2078.47 2044
2078.90 1895
2079.33 1839
2079.76 1842
2080.19 1862
2080.62 1826
2081.05 1740
2081.48 1828
2081.91 1784
2082.34 1750
2082.77 1682
2083.20 1718
2083.63 1783
2084.06 1789
2084.49 1878
2084.92 1837
2085.35 1801
2085.78 1909
2086.21 1707
2086.64 1647
2087.07 1741
2087.50 1904
2087.94 1895
2088.37 1730
2088.80 1954
2089.23 1949
2089.66 1940
2090.09 1765
2090.52 1944
2090.95 2017
2091.38 1771
2091.81 1875
2092.25 1739
2092.68 1759
2093.11 1743
2093.54 1744
2093.97 1685
2094.40 1674
2094.83 1768
2095.27 1749
2095.70 1757
2096.13 1785
2096.56 1741
2096.99 1581
2097.42 1636
2097.86 1659
2098.29 1741
2098.72 1875
2099.15 1712
2099.58 1681
2100.01 1598
2100.45 1562
2100.88 1652
2101.31 1677
2101.74 1471
2102.18 1399
2102.61 1493
2103.04 1573
2103.47 1665
2103.90 1791
2104.34 1658
2104.77 1772
2105.20 1912
2105.63 1818
2106.07 1965
2106.50 1830
2106.93 1895
2107.37 2003
2107.80 1951
2108.23 1798
2108.66 1905
2109.10 1870
2109.53 1713
2109.96 1795
2110.40 1778
2110.83 1554
2111.26 1555
2111.70 1699
2112.13 1620
2112.56 1694
2113.00 1622
2113.43 1643
2113.86 1648
2114.30 1660
2114.73 1585
2115.16 1586
2115.60 1450
2116.03 1574
2116.46 1411
2116.90 1445
2117.33 1552
2117.77 1530
2118.20 1523
2118.63 1522
2119.07 1634
2119.50 1676
2119.94 1672
2120.37 1755
2120.80 1675
2121.24 1538
2121.67 1643
2122.11 1778
2122.54 1769
2122.97 1618
2123.41 1690
2123.84 1709
2124.28 1697
2124.71 1650
2125.15 1660
2125.58 1677
2126.02 1570
2126.45 1648
2126.89 1589
2127.32 1488
2127.76 1598
2128.19 1714
2128.63 1676
2129.06 1861
2129.50 1811
2129.93 1820
2130.37 1796
2130.80 1812
2131.24 1850
2131.67 1767
2132.11 1847
2132.54 1914
2132.98 1854
2133.41 1668
2133.85 1769
2134.28 1691
2134.72 1692
2135.16 1604
2135.59 1511
2136.03 1615
2136.46 1731
2136.90 1742
2137.33 1612
2137.77 1550
2138.21 1617
2138.64 1521
2139.08 1618
2139.51 1676
2139.95 1707
2140.39 1661
2140.82 1631
2141.26 1738
2141.69 1692
2142.13 1628
2142.57 1591
2143.00 1611
2143.44 1596
2143.88 1471
2144.31 1557
2144.75 1538
2145.19 1593
2145.62 1623
2146.06 1617
2146.50 1612
2146.93 1711
2147.37 1759
2147.81 1774
2148.24 1902
2148.68 1865
2149.12 1836
2149.56 1910
2149.99 1952
2150.43 1949
2150.87 1905
2151.30 2004
2151.74 1966
2152.18 2037
2152.62 2032
2153.05 1840
2153.49 1861
2153.93 1924
2154.37 1889
2154.80 1950
2155.24 2118
2155.68 2037
2156.12 2017
2156.55 2070
2156.99 2102
2157.43 2096
2157.87 1939
2158.31 1879
2158.74 1803
2159.18 1868
2159.62 1907
2160.06 1902
2160.50 1901
2160.93 1929
2161.37 2060
2161.81 1974
2162.25 1852
2162.69 2062
2163.13 1780
2163.57 1770
2164.00 1620
2164.44 1455
2164.88 1550
2165.32 1775
2165.76 1563
2166.20 1684
2166.64 1522
2167.07 1552
2167.51 1574
2167.95 1733
2168.39 1645
2168.83 1719
2169.27 1711
2169.71 2048
2170.15 2088
2170.59 1809
2171.03 1873
2171.47 1911
2171.91 2024
2172.34 1974
2172.78 2049
2173.22 2007
2173.66 2030
2174.10 2073
2174.54 2093
2174.98 1935
2175.42 2088
2175.86 2068
2176.30 1803
2176.74 1746
2177.18 1780
2177.62 1955
2178.06 1732
2178.50 1703
2178.94 1507
2179.38 1665
2179.82 1758
2180.26 1612
2180.70 1794
2181.14 1665
2181.58 1676
2182.02 1668
2182.46 1705
2182.90 1701
2183.34 1720
2183.78 1726
2184.22 1862
2184.67 1685
2185.11 1480
2185.55 1699
2185.99 1449
2186.43 1505
2186.87 1722
2187.31 1638
2187.75 1644
2188.19 1817
2188.63 1768
2189.07 1826
2189.52 1722
2189.96 1872
2190.40 1940
2190.84 1951
2191.28 2013
2191.72 1925
2192.16 1824
2192.60 2045
2193.05 1886
2193.49 1880
2193.93 1942
2194.37 1996
2194.81 2156
2195.25 2095
2195.70 2043
2196.14 1972
2196.58 1855
2197.02 1769
2197.46 1794
2197.91 1707
2198.35 1767
2198.79 1751
2199.23 1866
2199.67 1708
2200.12 1625
2200.56 1614
2201.00 1649
2201.44 1667
2201.89 1839
2202.33 1827
2202.77 1746
2203.21 1811
2203.66 1865
2204.10 1639
2204.54 1555
2204.98 1728
2205.43 1764
2205.87 1804
2206.31 1637
2206.75 1715
2207.20 1802
2207.64 1644
2208.08 1619
2208.53 1783
2208.97 1722
2209.41 1603
2209.86 1743
2210.30 1679
2210.74 1612
2211.19 1582
2211.63 1634
2212.07 1748
2212.52 1590
2212.96 1648
2213.40 1732
2213.85 1755
2214.29 1855
2214.73 1741
2215.18 1482
2215.62 1394
2216.06 1718
2216.51 1748
2216.95 1827
2217.40 1874
2217.84 1702
2218.28 1832
2218.73 1927
2219.17 1852
2219.62 1958
2220.06 1871
2220.51 2018
2220.95 1878
2221.39 1981
2221.84 2008
2222.28 2127
2222.73 2076
2223.17 2124
2223.62 2020
2224.06 1951
2224.51 1903
2224.95 2013
2225.39 2003
2225.84 1716
2226.28 1720
2226.73 1749
2227.17 1716
2227.62 1714
2228.06 1665
2228.51 1768
2228.95 1782
2229.40 1856
2229.84 1815
2230.29 1807
2230.73 1802
2231.18 1765
2231.63 1768
2232.07 1794
2232.52 1840
2232.96 1670
2233.41 1731
2233.85 1873
2234.30 1715
2234.74 1644
2235.19 1595
2235.64 1538
2236.08 1790
2236.53 1788
2236.97 1752
2237.42 1800
2237.87 1521
2238.31 1617
2238.76 1539
2239.20 1611
2239.65 1565
2240.10 1450
2240.54 1385
2240.99 1341
2241.43 1433
2241.88 1391
2242.33 1485
2242.77 1437
2243.22 1413
2243.67 1769
2244.11 1640
2244.56 1561
2245.01 1627
2245.45 1509
2245.90 1597
2246.35 1615
2246.79 1560
2247.24 1456
2247.69 1602
2248.13 1670
2248.58 1543
2249.03 1592
2249.48 1711
2249.92 1697
2250.37 1553
2250.82 1576
2251.27 1410
2251.71 1539
2252.16 1449
2252.61 1499
2253.05 1615
2253.50 1572
2253.95 1570
2254.40 1501
2254.85 1639
2255.29 1507
2255.74 1477
2256.19 1344
2256.64 1469
2257.08 1398
2257.53 1542
2257.98 1614
2258.43 1526
2258.88 1494
2259.32 1443
2259.77 1804
2260.22 1967
2260.67 1782
2261.12 1911
2261.57 1936
2262.01 1793
2262.46 1960
2262.91 2076
2263.36 2070
2263.81 2165
2264.26 1931
2264.71 2004
2265.15 1927
2265.60 1751
2266.05 1894
2266.50 1665
2266.95 1675
2267.40 1854
2267.85 1741
2268.30 1871
2268.75 1693
2269.19 1751
2269.64 1661
2270.09 1658
2270.54 1687
2270.99 1577
2271.44 1675
2271.89 1716
2272.34 1765
2272.79 1573
2273.24 1652
2273.69 1740
2274.14 1635
2274.59 1616
2275.04 1486
2275.49 1639
2275.94 1637
2276.39 1573
2276.84 1512
2277.29 1805
2277.74 1779
2278.19 1674
2278.64 1816
2279.09 1724
2279.54 1876
2279.99 1944
2280.44 1782
2280.89 1759
2281.34 1934
2281.79 1928
2282.24 1895
2282.69 1882
2283.14 1867
2283.59 1672
2284.04 1627
2284.49 1777
2284.94 1769
2285.39 1787
2285.84 1924
2286.29 1872
2286.74 1687
2287.19 1850
2287.65 1815
2288.10 1945
2288.55 2012
2289.00 2338
2289.45 2354
2289.90 2273
2290.35 2543
2290.80 2514
2291.25 2648
2291.71 2475
2292.16 2288
2292.61 2314
2293.06 2093
2293.51 1940
2293.96 1965
2294.41 1858
2294.87 1682
2295.32 1577
2295.77 1504
2296.22 1536
2296.67 1594
2297.12 1676
2297.58 1561
2298.03 1486
2298.48 1487
2298.93 1443
2299.38 1434
2299.84 1456
2300.29 1512
2300.74 1461
2301.19 1512
2301.65 1687
2302.10 1569
2302.55 1481
2303.00 1322
2303.46 1470
2303.91 1474
2304.36 1629
2304.81 1413
2305.27 1411
2305.72 1481
2306.17 1555
2306.62 1445
2307.08 1752
2307.53 1732
2307.98 1734
2308.44 1724
2308.89 1731
2309.34 1716
2309.79 1634
2310.25 1776
2310.70 1650
2311.15 1612
2311.61 1673
2312.06 1702
2312.51 1798
2312.97 1779
2313.42 1637
2313.87 1747
2314.33 1645
2314.78 1781
2315.24 1834
2315.69 1906
2316.14 1776
2316.60 1558
2317.05 1596
2317.50 1868
2317.96 1673
2318.41 1629
2318.87 1632
2319.32 1843
2319.77 1738
2320.23 1793
2320.68 1657
2321.14 1741
2321.59 1778
2322.05 1771
2322.50 1785
2322.95 1536
2323.41 1647
2323.86 2013
2324.32 1764
2324.77 1838
2325.23 1784
2325.68 1860
2326.14 2048
2326.59 1756
2327.05 1791
2327.50 1775
2327.96 1657
2328.41 1738
2328.86 1795
2329.32 1729
2329.78 1575
2330.23 1716
2330.69 1663
2331.14 1638
2331.60 1565
2332.05 1696
2332.51 1755
2332.96 1716
2333.42 1672
2333.87 1658
2334.33 1703
2334.78 1804
2335.24 1766
2335.69 1802
2336.15 1659
2336.61 1525
2337.06 1546
2337.52 1599
2337.97 1637
2338.43 1469
2338.89 1423
2339.34 1446
2339.80 1598
2340.25 1574
2340.71 1506
2341.17 1537
2341.62 1497
2342.08 1562
2342.53 1541
2342.99 1454
2343.45 1389
2343.90 1647
2344.36 1409
2344.82 1480
2345.27 1322
2345.73 1370
2346.19 1341
2346.64 1425
2347.10 1429
2347.56 1457
2348.01 1466
2348.47 1522
2348.93 1464
2349.38 1423
2349.84 1367
2350.30 1491
2350.76 1420
2351.21 1418
2351.67 1513
2352.13 1479
2352.58 1419
2353.04 1492
2353.50 1358
2353.96 1236
2354.41 1224
2354.87 1319
2355.33 1286
2355.79 1261
2356.24 1380
2356.70 1365
2357.16 1372
2357.62 1497
2358.08 1526
2358.53 1350
2358.99 1353
2359.45 1407
2359.91 1558
2360.37 1613
2360.82 1542
2361.28 1385
2361.74 1526
2362.20 1529
2362.66 1514
2363.11 1487
2363.57 1618
2364.03 1498
2364.49 1633
2364.95 1725
2365.41 1460
2365.86 1401
2366.32 1466
2366.78 1751
2367.24 1700
2367.70 1751
2368.16 1647
2368.62 1613
2369.08 1494
2369.54 1395
2369.99 1616
2370.45 1677
2370.91 1794
2371.37 2070
2371.83 1932
2372.29 2017
2372.75 1820
2373.21 1951
2373.67 1932
2374.13 2000
2374.59 1938
2375.05 2182
2375.51 2093
2375.96 2073
2376.42 2112
2376.88 1855
2377.34 1896
2377.80 1851
2378.26 1749
2378.72 1792
2379.18 1852
2379.64 1733
2380.10 1594
2380.56 1546
2381.02 1568
2381.48 1542
2381.94 1279
2382.40 1501
2382.86 1445
2383.32 1448
2383.78 1397
2384.24 1513
2384.70 1567
2385.17 1445
2385.63 1435
2386.09 1640
2386.55 1455
2387.01 1316
2387.47 1311
2387.93 1423
2388.39 1566
2388.85 1470
2389.31 1455
2389.77 1608
2390.23 1671
2390.69 1639
2391.15 1581
2391.62 1630
2392.08 1856
2392.54 1913
2393.00 1683
2393.46 1557
2393.92 1530
2394.38 1660
2394.84 1674
2395.31 1598
2395.77 1675
2396.23 1562
2396.69 1465
2397.15 1393
2397.61 1578
2398.08 1665
2398.54 1598
2399.00 1634
2399.46 1614
2399.92 1549
2400.38 1547
2400.85 1479
2401.31 1660
2401.77 1608
2402.23 1561
2402.69 1320
2403.16 1334
2403.62 1378
2404.08 1386
2404.54 1301
2405.01 1402
2405.47 1477
2405.93 1481
2406.39 1549
2406.86 1452
2407.32 1529
2407.78 1480
2408.24 1344
2408.71 1325
2409.17 1364
2409.63 1538
2410.09 1455
2410.56 1333
2411.02 1407
2411.48 1360
2411.95 1481
2412.41 1505
2412.87 1483
2413.34 1440
2413.80 1542
2414.26 1528
2414.73 1765
2415.19 1730
2415.65 1549
2416.12 1561
2416.58 1448
2417.04 1561
2417.51 1581
2417.97 1640
2418.43 1645
2418.90 1492
2419.36 1472
2419.82 1468
2420.29 1444
2420.75 1557
2421.22 1697
2421.68 1390
2422.14 1421
2422.61 1368
2423.07 1314
2423.54 1345
2424.00 1542
2424.47 1366
2424.93 1489
2425.39 1416
2425.86 1503
2426.32 1557
2426.79 1318
2427.25 1325
2427.72 1352
2428.18 1447
2428.65 1444
2429.11 1538
2429.57 1337
2430.04 1332
2430.50 1402
2430.97 1429
2431.43 1358
2431.90 1386
2432.36 1462
2432.83 1378
2433.29 1404
2433.76 1483
2434.22 1431
2434.69 1538
2435.15 1516
2435.62 1393
2436.09 1481
2436.55 1314
2437.02 1324
2437.48 1548
2437.95 1486
2438.41 1348
2438.88 1534
2439.34 1430
2439.81 1429
2440.28 1454
2440.74 1358
2441.21 1486
2441.67 1719
2442.14 1774
2442.60 1661
2443.07 1526
2443.54 1463
2444.00 1473
2444.47 1458
2444.94 1517
2445.40 1693
2445.87 1554
2446.33 1545
2446.80 1478
2447.27 1353
2447.73 1436
2448.20 1483
2448.67 1391
2449.13 1324
2449.60 1435
2450.07 1441
2450.53 1472
2451.00 1404
2451.47 1355
2451.93 1297
2452.40 1409
2452.87 1401
2453.33 1413
2453.80 1366
2454.27 1288
2454.74 1326
2455.20 1375
2455.67 1466
2456.14 1330
2456.60 1334
2457.07 1232
2457.54 1107
2458.01 1146
2458.47 1428
2458.94 1320
2459.41 1430
2459.88 1480
2460.34 1277
2460.81 1269
2461.28 1347
2461.75 1423
2462.21 1405
2462.68 1340
2463.15 1329
2463.62 1467
2464.09 1581
2464.55 1547
2465.02 1491
2465.49 1519
2465.96 1553
2466.43 1502
2466.90 1424
2467.36 1467
2467.83 1433
2468.30 1324
2468.77 1452
2469.24 1296
2469.71 1368
2470.17 1230
2470.64 1203
2471.11 1401
2471.58 1255
2472.05 1136
2472.52 1363
2472.99 1319
2473.46 1396
2473.93 1478
2474.39 1484
2474.86 1433
2475.33 1402
2475.80 1345
2476.27 1164
2476.74 1103
2477.21 1307
2477.68 1340
2478.15 1291
2478.62 1300
2479.09 1262
2479.56 1213
2480.03 1147
2480.49 1272
2480.96 1270
2481.43 1170
2481.90 1092
2482.37 1165
2482.84 1254
2483.31 1361
2483.78 1363
2484.25 1378
2484.72 1231
2485.19 1258
2485.66 1281
2486.13 1398
2486.60 1431
2487.07 1475
2487.54 1356
2488.01 1464
2488.48 1464
2488.95 1414
2489.43 1384
2489.90 1367
2490.37 1376
2490.84 1277
2491.31 1319
2491.78 1348
2492.25 1427
2492.72 1359
2493.19 1502
2493.66 1394
2494.13 1360
2494.60 1182
2495.07 1289
2495.54 1346
2496.02 1158
2496.49 1256
2496.96 1298
2497.43 1249
2497.90 1219
2498.37 1207
2498.84 1251
2499.31 1356
2499.79 1269
2500.26 1327
2500.73 1215
2501.20 1452
2501.67 1452
2502.14 1400
2502.61 1490
2503.09 1421
2503.56 1416
2504.03 1449
2504.50 1561
2504.97 1453
2505.45 1475
2505.92 1413
2506.39 1287
2506.86 1412
2507.33 1379
2507.81 1494
2508.28 1222
2508.75 1383
2509.22 1425
2509.69 1527
2510.17 1441
2510.64 1531
2511.11 1497
2511.58 1607
2512.06 1443
2512.53 1421
2513.00 1442
2513.47 1439
2513.95 1365
2514.42 1359
2514.89 1342
2515.37 1374
2515.84 1296
2516.31 1242
2516.78 1174
2517.26 1205
2517.73 1126
2518.20 1209
2518.68 1254
2519.15 1179
2519.62 1221
2520.10 1444
2520.57 1338
2521.04 1271
2521.52 1251
2521.99 1272
2522.46 1354
2522.94 1287
2523.41 1178
2523.89 1222
2524.36 1393
2524.83 1398
2525.31 1438
2525.78 1340
2526.25 1517
2526.73 1687
2527.20 1477
2527.68 1469
2528.15 1483
2528.62 1548
2529.10 1657
2529.57 1495
2530.05 1423
2530.52 1432
2531.00 1286
2531.47 1422
2531.94 1355
2532.42 1299
2532.89 1175
2533.37 1316
2533.84 1334
2534.32 1325
2534.79 1507
2535.27 1303
2535.74 1245
2536.22 1367
2536.69 1394
2537.17 1457
2537.64 1480
2538.12 1526
2538.59 1643
2539.07 1346
2539.54 1387
2540.02 1541
2540.49 1362
2540.97 1306
2541.44 1272
2541.92 1384
2542.39 1305
2542.87 1419
2543.34 1381
2543.82 1293
2544.29 1238
2544.77 1200
2545.25 1330
2545.72 1524
2546.20 1346
2546.67 1187
2547.15 1219
2547.62 1431
2548.10 1545
2548.58 1408
2549.05 1367
2549.53 1451
2550.00 1492
2550.48 1561
2550.96 1525
2551.43 1410
2551.91 1482
2552.39 1417
2552.86 1437
2553.34 1388
2553.82 1309
2554.29 1340
2554.77 1409
2555.24 1355
2555.72 1325
2556.20 1243
2556.67 1382
2557.15 1269
2557.63 1404
2558.11 1357
2558.58 1421
2559.06 1469
2559.54 1286
2560.01 1357
2560.49 1446
2560.97 1326
2561.44 1146
2561.92 1294
2562.40 1278
2562.88 1296
2563.35 1315
2563.83 1295
2564.31 1241
2564.79 1170
2565.26 1193
2565.74 1273
2566.22 1314
2566.70 1408
2567.17 1215
2567.65 1256
2568.13 1171
2568.61 1260
2569.09 1313
2569.56 1229
2570.04 1219
2570.52 1318
2571.00 1251
2571.48 1216
2571.95 1217
2572.43 1181
2572.91 1095
2573.39 1118
2573.87 1152
2574.35 1208
2574.82 1298
2575.30 1169
2575.78 1178
2576.26 1125
2576.74 1117
2577.22 1245
2577.70 1346
2578.17 1251
2578.65 1152
2579.13 1130
2579.61 1228
2580.09 1439
2580.57 1427
2581.05 1308
2581.53 1316
2582.01 1212
2582.48 1230
2582.96 1319
2583.44 1231
2583.92 1218
2584.40 1259
2584.88 1272
2585.36 1340
2585.84 1279
2586.32 1310
2586.80 1260
2587.28 1239
2587.76 1174
2588.24 1467
2588.72 1433
2589.20 1470
2589.68 1337
2590.16 1344
2590.64 1280
2591.12 1237
2591.60 1161
2592.08 1176
2592.56 1116
2593.04 1266
2593.52 1226
2594.00 1169
2594.48 1133
2594.96 1181
2595.44 1225
2595.92 1255
2596.40 1232
2596.88 1191
2597.36 1190
2597.84 1194
2598.32 1250
2598.80 1276
2599.28 1165
2599.76 1212
2600.24 1233
2600.72 1318
2601.21 1340
2601.69 1233
2602.17 1210
2602.65 1229
2603.13 1373
2603.61 1302
2604.09 1219
2604.57 1218
2605.05 1489
2605.54 1467
2606.02 1391
2606.50 1388
2606.98 1432
2607.46 1393
2607.94 1320
2608.42 1185
2608.91 1257
2609.39 1281
2609.87 1204
2610.35 1212
2610.83 1239
2611.31 1151
2611.80 1304
2612.28 1388
2612.76 1326
2613.24 1168
2613.72 1267
2614.21 1141
2614.69 1243
2615.17 1257
2615.65 1362
2616.13 1220
2616.62 1272
2617.10 1314
2617.58 1273
2618.06 1558
2618.55 1402
2619.03 1335
2619.51 1403
2619.99 1349
2620.48 1359
2620.96 1417
2621.44 1494
2621.92 1435
2622.41 1278
2622.89 1300
2623.37 1359
2623.86 1257
2624.34 1239
2624.82 1198
2625.31 1156
2625.79 1226
2626.27 1303
2626.75 1340
2627.24 1185
2627.72 1103
2628.20 1404
2628.69 1403
2629.17 1324
2629.66 1509
2630.14 1529
2630.62 1610
2631.11 1581
2631.59 1637
2632.07 1670
2632.56 1917
2633.04 1940
2633.52 1890
2634.01 1616
2634.49 1573
2634.98 1424
2635.46 1453
2635.94 1399
2636.43 1429
2636.91 1478
2637.40 1341
2637.88 1377
2638.37 1357
2638.85 1321
2639.33 1153
2639.82 1113
2640.30 1167
2640.79 1166
2641.27 1252
2641.76 1148
2642.24 1159
2642.73 1143
2643.21 1120
2643.70 1128
2644.18 1052
2644.67 1191
2645.15 1304
2645.64 1128
2646.12 1162
2646.61 1227
2647.09 1234
2647.58 1132
2648.06 1205
2648.55 1255
2649.03 1208
2649.52 1264
2650.00 1233
2650.49 1171
2650.97 1098
2651.46 1258
2651.94 1236
2652.43 1204
2652.92 1170
2653.40 1225
2653.89 1208
2654.37 1213
2654.86 1228
2655.34 1183
2655.83 1299
2656.32 1312
2656.80 1149
2657.29 1174
2657.77 1243
2658.26 1299
2658.75 1225
2659.23 1161
2659.72 1185
2660.21 1040
2660.69 1202
2661.18 1151
2661.66 1218
2662.15 1097
2662.64 1214
2663.12 1041
2663.61 1026
2664.10 1155
2664.58 1249
2665.07 1190
2665.56 1219
2666.04 1176
2666.53 1142
2667.02 1134
2667.50 1298
2667.99 1192
2668.48 1067
2668.97 1101
2669.45 1169
2669.94 1184
2670.43 1291
2670.91 1306
2671.40 1295
2671.89 1240
2672.38 1291
2672.86 1285
2673.35 1257
2673.84 1283
2674.33 1300
2674.81 1406
2675.30 1485
2675.79 1326
2676.28 1355
2676.77 1291
2677.25 1337
2677.74 1192
2678.23 1220
2678.72 1113
2679.21 1148
2679.69 1139
2680.18 1187
2680.67 1146
2681.16 1102
2681.65 1092
2682.13 1212
2682.62 1127
2683.11 1095
2683.60 1026
2684.09 975
2684.58 1167
2685.07 1124
2685.55 1113
2686.04 1034
2686.53 1084
2687.02 1194
2687.51 1216
2688.00 1241
2688.49 1277
2688.98 1155
2689.46 1257
2689.95 1208
2690.44 1203
2690.93 1227
2691.42 1284
2691.91 1249
2692.40 1251
2692.89 1278
2693.38 1315
2693.87 1114
2694.36 1173
2694.85 1167
2695.34 1070
2695.83 1094
2696.31 1190
2696.80 1280
2697.29 1233
2697.78 1114
2698.27 1096
2698.76 1182
2699.25 1202
2699.74 1087
2700.23 1150
2700.72 1296
2701.21 1255
2701.70 1272
2702.19 1206
2702.68 1201
2703.17 1321
2703.66 1218
2704.15 1273
2704.64 1240
2705.13 1258
2705.63 1347
2706.12 1195
2706.61 1036
2707.10 1012
2707.59 1078
2708.08 1195
2708.57 1233
2709.06 1095
2709.55 1121
2710.04 1225
2710.53 1153
2711.02 1110
2711.51 1205
2712.01 1291
2712.50 1209
2712.99 1216
2713.48 1323
2713.97 1145
2714.46 1131
2714.95 1180
2715.44 1054
2715.93 1272
2716.43 1243
2716.92 1090
2717.41 1199
2717.90 1157
2718.39 1080
2718.88 1437
2719.38 1300
2719.87 1156
2720.36 1281
2720.85 1186
2721.34 1281
2721.83 1450
2722.33 1474
2722.82 1280
2723.31 1512
2723.80 1433
2724.30 1635
2724.79 1521
2725.28 1368
2725.77 1506
2726.26 1435
2726.76 1506
2727.25 1402
2727.74 1418
2728.23 1426
2728.73 1470
2729.22 1347
2729.71 1219
2730.20 1394
2730.70 1515
2731.19 1480
2731.68 1424
2732.18 1243
2732.67 1049
2733.16 1114
2733.65 1206
2734.15 1367
2734.64 1324
2735.13 1246
2735.63 1296
2736.12 1390
2736.61 1429
2737.11 1299
2737.60 1404
2738.09 1506
2738.59 1445
2739.08 1451
2739.57 1574
2740.07 1615
2740.56 1438
2741.05 1456
2741.55 1539
2742.04 1432
2742.54 1195
2743.03 1276
2743.52 1223
2744.02 1237
2744.51 1161
2745.00 1120
2745.50 1144
2745.99 1090
2746.49 1174
2746.98 986
2747.48 1138
2747.97 1229
2748.46 1286
2748.96 1268
2749.45 1206
2749.95 1161
2750.44 1072
2750.94 1091
2751.43 1188
2751.93 1314
2752.42 1229
2752.91 1069
2753.41 1038
2753.90 1155
2754.40 1156
2754.89 1129
2755.39 1200
2755.88 1140
2756.38 1251
2756.87 1191
2757.37 1252
2757.86 1135
2758.36 1201
2758.85 1266
2759.35 1164
2759.85 1043
2760.34 1109
2760.84 1157
2761.33 1288
2761.83 1306
2762.32 1202
2762.82 1157
2763.31 1189
2763.81 1284
2764.31 1300
2764.80 1211
2765.30 1238
2765.79 1374
2766.29 1297
2766.78 1245
2767.28 1229
2767.78 1245
2768.27 1369
2768.77 1133
2769.27 1252
2769.76 1219
2770.26 1082
2770.75 1264
2771.25 1348
2771.75 1349
2772.24 1337
2772.74 1235
2773.24 1313
2773.73 1366
2774.23 1333
2774.73 1252
2775.22 1403
2775.72 1342
2776.22 1280
2776.71 1211
2777.21 1186
2777.71 1202
2778.20 1272
2778.70 1324
2779.20 1258
2779.70 1282
2780.19 1242
2780.69 1154
2781.19 1285
2781.68 1227
2782.18 1133
2782.68 1175
2783.18 1118
2783.67 1131
2784.17 1131
2784.67 1143
2785.17 1294
2785.66 1102
2786.16 1222
2786.66 1149
2787.16 1071
2787.66 1044
2788.15 1123
2788.65 1172
2789.15 1231
2789.65 1362
2790.14 1367
2790.64 1212
2791.14 1147
2791.64 1203
2792.14 1292
2792.64 1143
2793.13 1316
2793.63 1413
2794.13 1321
2794.63 1300
2795.13 1184
2795.63 1313
2796.12 1240
2796.62 1239
2797.12 1245
2797.62 1280
2798.12 1193
2798.62 1299
2799.12 1193
2799.62 1350
2800.12 1355
2800.61 1361
2801.11 1442
2801.61 1330
2802.11 1267
2802.61 1287
2803.11 1210
2803.61 1210
2804.11 1214
2804.61 1229
2805.11 1182
2805.61 1183
2806.11 1391
2806.61 1318
2807.11 1388
2807.60 1251
2808.10 1142
2808.60 1108
2809.10 1031
2809.60 1139
2810.10 1199
2810.60 1229
2811.10 1255
2811.60 1097
2812.10 1094
2812.60 1092
2813.10 1059
2813.60 998
2814.10 993
2814.60 1116
2815.10 1160
2815.60 1174
2816.10 1165
2816.61 1187
2817.11 1195
2817.61 1122
2818.11 1075
2818.61 1059
2819.11 1277
2819.61 1286
2820.11 1086
2820.61 1293
2821.11 1174
2821.61 1192
2822.11 1225
2822.61 1234
2823.11 1250
2823.62 1177
2824.12 1314
2824.62 1211
2825.12 1135
2825.62 1158
2826.12 1180
2826.62 1157
2827.12 1090
2827.63 1143
2828.13 1103
2828.63 1131
2829.13 1164
2829.63 1060
2830.13 1100
2830.63 1176
2831.14 1180
2831.64 1137
2832.14 1153
2832.64 1127
2833.14 1072
2833.65 1072
2834.15 1111
2834.65 1029
2835.15 1178
2835.65 1105
2836.16 1266
2836.66 1265
2837.16 1185
2837.66 1111
2838.16 1097
2838.67 1101
2839.17 1157
2839.67 1134
2840.17 1127
2840.68 1042
2841.18 1015
2841.68 1107
2842.19 1082
2842.69 1161
2843.19 1163
2843.69 1006
2844.20 1059
2844.70 1132
2845.20 1041
2845.71 1079
2846.21 1046
2846.71 1108
2847.21 1076
2847.72 1137
2848.22 1019
2848.72 1052
2849.23 1103
2849.73 1173
2850.23 1216
2850.74 1073
2851.24 976
2851.74 938
2852.25 964
2852.75 1041
2853.26 1115
2853.76 1215
2854.26 1064
2854.77 1033
2855.27 1090
2855.77 1118
2856.28 1165
2856.78 1297
2857.29 1213
2857.79 1127
2858.29 1081
2858.80 1137
2859.30 1079
2859.81 1007
2860.31 982
2860.82 1028
2861.32 1210
2861.82 1001
2862.33 987
2862.83 1005
2863.34 1130
2863.84 1174
2864.35 1103
2864.85 1211
2865.36 1134
2865.86 1056
2866.37 1025
2866.87 1119
2867.38 1080
2867.88 1055
2868.39 1157
2868.89 1141
2869.40 1111
2869.90 1061
2870.41 992
2870.91 1057
2871.42 1076
2871.92 1152
2872.43 1215
2872.93 1176
2873.44 1133
2873.94 1147
2874.45 1104
2874.95 1161
2875.46 1098
2875.97 1328
2876.47 1164
2876.98 1195
2877.48 1290
2877.99 1149
2878.49 1244
2879.00 1238
2879.51 1266
2880.01 1221
2880.52 1280
2881.03 1239
2881.53 1108
2882.04 1185
2882.54 1072
2883.05 1027
2883.56 1238
2884.06 1159
2884.57 1082
2885.08 1155
2885.58 1070
2886.09 1054
2886.60 1199
2887.10 1218
2887.61 1096
2888.12 1230
2888.62 1187
2889.13 1258
2889.64 1388
2890.14 1447
2890.65 1414
2891.16 1313
2891.66 1411
2892.17 1457
2892.68 1527
2893.18 1441
2893.69 1464
2894.20 1597
2894.71 1672
2895.21 1617
2895.72 1652
2896.23 1600
2896.74 1601
2897.24 1601
2897.75 1564
2898.26 1359
2898.77 1303
2899.27 1193
2899.78 1250
2900.29 1123
2900.80 1179
2901.31 1231
2901.81 1195
2902.32 1269
2902.83 1175
2903.34 1206
2903.85 1252
2904.35 1228
2904.86 1311
2905.37 1258
2905.88 1181
2906.39 1156
2906.90 1189
2907.40 1113
2907.91 1115
2908.42 1225
2908.93 1101
2909.44 1070
2909.95 1206
2910.46 1165
2910.96 1222
2911.47 1142
2911.98 1224
2912.49 1180
2913.00 1007
2913.51 1123
2914.02 1213
2914.53 1135
2915.04 1047
2915.54 1109
2916.05 1116
2916.56 1046
2917.07 997
2917.58 1142
2918.09 1115
2918.60 1068
2919.11 1075
2919.62 1095
2920.13 1104
2920.64 1075
2921.15 1099
2921.66 1172
2922.17 1137
2922.68 1190
2923.19 1073
2923.70 1042
2924.21 1096
2924.72 1150
2925.23 1144
2925.74 1063
2926.25 1206
2926.76 1171
2927.27 1117
2927.78 1057
2928.29 1163
2928.80 1117
2929.31 1075
2929.82 1126
2930.33 1302
2930.84 1242
2931.35 1108
2931.86 1228
2932.37 1246
2932.88 1168
2933.39 1238
2933.90 1181
2934.41 1215
2934.92 1319
2935.44 1439
2935.95 1357
2936.46 1361
2936.97 1318
2937.48 1404
2937.99 1202
2938.50 1322
2939.01 1698
2939.52 1724
2940.04 1519
2940.55 1454
2941.06 1621
2941.57 1442
2942.08 1302
2942.59 1385
2943.10 1299
2943.62 1317
2944.13 1205
2944.64 1203
2945.15 1229
2945.66 1226
2946.17 1218
2946.69 1195
2947.20 1062
2947.71 965
2948.22 1063
2948.73 997
2949.25 1020
2949.76 1090
2950.27 1144
2950.78 1249
2951.29 1116
2951.81 1144
2952.32 1108
2952.83 1177
2953.34 1097
2953.86 1152
2954.37 1121
2954.88 1111
2955.39 1258
2955.91 1139
2956.42 1178
2956.93 1164
2957.45 1315
2957.96 1292
2958.47 1246
2958.98 1185
2959.50 1150
2960.01 1235
2960.52 1387
2961.04 1256
2961.55 1293
2962.06 1267
2962.58 1457
2963.09 1260
2963.60 1246
2964.12 1339
2964.63 1167
2965.14 1078
2965.66 1184
2966.17 1054
2966.68 1104
2967.20 1366
2967.71 1143
2968.22 1100
2968.74 1175
2969.25 1016
2969.77 1049
2970.28 1210
2970.79 1291
2971.31 1184
2971.82 1162
2972.34 1181
2972.85 1126
2973.36 1197
2973.88 1143
2974.39 1174
2974.91 989
2975.42 1257
2975.94 1232
2976.45 1298
2976.96 1277
2977.48 1278
2977.99 1214
2978.51 1357
2979.02 1410
2979.54 1325
2980.05 1200
2980.57 1316
2981.08 1334
2981.60 1277
2982.11 1294
2982.63 1248
2983.14 1310
2983.66 1300
2984.17 1279
2984.69 1510
2985.20 1605
2985.72 1485
2986.23 1463
2986.75 1523
2987.26 1539
2987.78 1679
2988.29 1733
2988.81 1576
2989.32 1466
2989.84 1599
2990.36 1612
2990.87 1482
2991.39 1594
2991.90 1607
2992.42 1495
2992.94 1567
2993.45 1663
2993.97 1620
2994.48 1606
2995.00 1464
2995.51 1707
2996.03 1663
2996.55 1747
2997.06 1931
2997.58 1932
2998.10 1816
2998.61 2145
2999.13 2014
2999.65 2177
3000.16 2472
3000.68 2981
3001.19 3161
3001.71 3390
3002.23 3488
3002.74 4076
3003.26 4744
3003.78 4686
3004.30 5249
3004.81 5473
3005.33 5329
3005.85 4727
3006.36 4335
3006.88 4218
3007.40 3758
3007.91 3322
3008.43 3013
3008.95 2731
3009.47 2294
3009.98 2194
3010.50 2110
3011.02 2097
3011.54 1908
3012.05 1744
3012.57 1600
3013.09 1652
3013.61 1855
3014.12 1631
3014.64 1730
3015.16 1580
3015.68 1755
3016.19 1848
3016.71 1852
3017.23 1590
3017.75 1638
3018.27 1630
3018.78 1571
3019.30 1845
3019.82 1855
3020.34 1531
3020.86 1651
3021.38 1647
3021.89 1629
3022.41 1786
3022.93 1669
3023.45 1604
3023.97 1433
3024.49 1292
3025.01 1449
3025.52 1511
3026.04 1409
3026.56 1386
3027.08 1330
3027.60 1261
3028.12 1286
3028.64 1336
3029.16 1405
3029.67 1441
3030.19 1430
3030.71 1367
3031.23 1349
3031.75 1459
3032.27 1478
3032.79 1432
3033.31 1418
3033.83 1293
3034.35 1359
3034.87 1249
3035.39 1303
3035.91 1224
3036.43 1294
3036.95 1212
3037.47 1208
3037.99 1299
3038.50 1247
3039.02 1359
3039.54 1223
3040.06 1275
3040.58 1238
3041.10 1270
3041.62 1225
3042.14 1326
3042.66 1301
3043.18 1230
3043.70 1298
3044.23 1412
3044.75 1357
3045.27 1463
3045.79 1411
3046.31 1333
3046.83 1371
3047.35 1415
3047.87 1362
3048.39 1326
3048.91 1185
3049.43 1249
3049.95 1177
3050.47 1197
3050.99 1267
3051.51 1258
3052.03 1144
3052.56 1189
3053.08 1297
3053.60 1231
3054.12 1229
3054.64 1340
3055.16 1157
3055.68 1286
3056.20 1282
3056.72 1167
3057.25 1228
3057.77 1204
3058.29 1124
3058.81 1158
3059.33 1311
3059.85 1138
3060.38 1254
3060.90 1366
3061.42 1387
3061.94 1233
3062.46 1254
3062.98 1293
3063.51 1380
3064.03 1488
3064.55 1446
3065.07 1446
3065.59 1360
3066.12 1249
3066.64 1375
3067.16 1353
3067.68 1357
3068.21 1438
3068.73 1501
3069.25 1447
3069.77 1346
3070.30 1303
3070.82 1319
3071.34 1416
3071.86 1246
3072.39 1342
3072.91 1356
3073.43 1358
3073.95 1385
3074.48 1314
3075.00 1413
3075.52 1452
3076.05 1462
3076.57 1504
3077.09 1513
3077.61 1636
3078.14 1736
3078.66 1654
3079.18 1778
3079.71 1709
3080.23 1662
3080.75 1606
3081.28 1607
3081.80 1725
3082.32 1675
3082.85 1705
3083.37 1659
3083.90 1559
3084.42 1603
3084.94 1616
3085.47 1628
3085.99 1588
3086.51 1502
3087.04 1403
3087.56 1457
3088.09 1426
3088.61 1524
3089.13 1492
3089.66 1268
3090.18 1476
3090.71 1459
3091.23 1356
3091.76 1351
3092.28 1419
3092.80 1607
3093.33 1729
3093.85 1793
3094.38 1654
3094.90 1808
3095.43 1951
3095.95 1903
3096.48 2078
3097.00 2072
3097.53 2490
3098.05 2717
3098.58 3189
3099.10 3537
3099.63 3908
3100.15 4825
3100.68 5377
3101.20 6326
3101.73 6695
3102.25 7155
3102.78 8008
3103.30 8184
3103.83 7512
3104.35 7062
3104.88 6639
3105.40 5511
3105.93 4513
3106.45 3752
3106.98 3478
3107.51 3163
3108.03 3056
3108.56 2679
3109.08 2418
3109.61 2333
3110.13 2344
3110.66 2432
3111.19 2200
3111.71 2303
3112.24 2167
3112.76 1993
3113.29 2020
3113.82 1996
3114.34 1904
3114.87 1909
3115.40 1746
3115.92 1910
3116.45 1878
3116.98 1915
3117.50 1859
3118.03 2144
3118.55 1986
3119.08 2048
3119.61 2031
3120.13 1961
3120.66 2140
3121.19 2141
3121.72 2022
3122.24 2094
3122.77 1959
3123.30 1940
3123.82 1848
3124.35 1762
3124.88 1689
3125.40 1804
3125.93 1677
3126.46 1667
3126.99 1565
3127.51 1553
3128.04 1364
3128.57 1282
3129.10 1540
3129.62 1543
3130.15 1441
3130.68 1301
3131.21 1387
3131.73 1356
3132.26 1302
3132.79 1263
3133.32 1347
3133.85 1288
3134.37 1337
3134.90 1498
3135.43 1402
3135.96 1371
3136.49 1351
3137.01 1416
3137.54 1277
3138.07 1288
3138.60 1278
3139.13 1361
3139.65 1357
3140.18 1295
3140.71 1290
3141.24 1259
3141.77 1272
3142.30 1390
3142.83 1323
3143.35 1269
3143.88 1296
3144.41 1384
3144.94 1310
3145.47 1301
3146.00 1423
3146.53 1469
3147.06 1467
3147.59 1411
3148.11 1433
3148.64 1440
3149.17 1349
3149.70 1357
3150.23 1440
3150.76 1581
3151.29 1324
3151.82 1508
3152.35 1403
3152.88 1396
3153.41 1505
3153.94 1414
3154.47 1348
3155.00 1320
3155.53 1215
3156.06 1313
3156.59 1362
3157.12 1303
3157.65 1289
3158.18 1263
3158.71 1358
3159.24 1306
3159.77 1301
3160.30 1403
3160.83 1417
3161.36 1358
3161.89 1249
3162.42 1244
3162.95 1415
3163.48 1375
3164.01 1245
3164.54 1244
3165.07 1242
3165.60 1232
3166.13 1245
3166.66 1307
3167.19 1352
3167.72 1304
3168.25 1233
3168.78 1226
3169.31 1312
3169.85 1288
3170.38 1345
3170.91 1508
3171.44 1342
3171.97 1617
3172.50 1646
3173.03 1728
3173.56 1442
3174.09 1550
3174.63 1535
3175.16 1595
3175.69 1646
3176.22 1432
3176.75 1580
3177.28 1279
3177.81 1283
3178.35 1346
3178.88 1259
3179.41 1154
3179.94 1247
3180.47 1057
3181.00 1203
3181.54 1128
3182.07 1061
3182.60 1133
3183.13 1228
3183.66 1155
3184.20 1193
3184.73 1306
3185.26 1391
3185.79 1381
3186.33 1163
3186.86 1098
3187.39 1092
3187.92 1171
3188.46 1265
3188.99 1232
3189.52 1152
3190.05 1092
3190.59 1151
3191.12 1201
3191.65 1203
3192.18 1206
3192.72 1206
3193.25 1243
3193.78 1225
3194.32 1176
3194.85 1239
3195.38 1233
3195.91 1278
3196.45 1263
3196.98 1313
3197.51 1367
3198.05 1402
3198.58 1387
3199.11 1359
3199.65 1242
3200.18 1343
3200.71 1460
3201.25 1466
3201.78 1476
3202.32 1440
3202.85 1384
3203.38 1292
3203.92 1417
3204.45 1398
3204.98 1488
3205.52 1510
3206.05 1567
3206.59 1422
3207.12 1424
3207.65 1522
3208.19 1588
3208.72 1645
3209.26 1690
3209.79 1578
3210.32 1661
3210.86 1598
3211.39 1572
3211.93 1553
3212.46 1640
3213.00 1589
3213.53 1291
3214.07 1463
3214.60 1423
3215.14 1422
3215.67 1261
3216.20 1416
3216.74 1336
3217.27 1327
3217.81 1330
3218.34 1519
3218.88 1358
3219.41 1396
3219.95 1414
3220.48 1458
3221.02 1493
3221.56 1587
3222.09 1666
3222.63 1531
3223.16 1568
3223.70 1691
3224.23 1697
3224.77 1637
3225.30 1637
3225.84 1713
3226.37 1453
3226.91 1720
3227.45 1752
3227.98 1799
3228.52 1858
3229.05 1699
3229.59 1767
3230.12 1758
3230.66 1810
3231.20 1677
3231.73 1698
3232.27 1687
3232.81 1671
3233.34 1767
3233.88 1899
3234.41 1696
3234.95 1888
3235.49 1954
3236.02 1642
3236.56 1915
3237.10 1919
3237.63 1859
3238.17 1846
3238.71 1712
3239.24 1767
3239.78 1932
3240.32 1871
3240.85 1891
3241.39 1839
3241.93 1793
3242.46 1682
3243.00 1731
3243.54 1749
3244.07 1886
3244.61 1991
3245.15 1806
3245.69 1930
3246.22 1902
3246.76 1910
3247.30 1772
3247.84 1957
3248.37 1868
3248.91 1875
3249.45 1846
3249.99 1802
3250.52 1704
3251.06 1869
3251.60 1851
3252.14 1730
3252.67 1895
3253.21 1807
3253.75 1759
3254.29 1888
3254.83 1900
3255.36 2037
3255.90 2016
3256.44 2061
3256.98 2530
3257.52 2819
3258.05 2744
3258.59 2821
3259.13 3094
3259.67 3467
3260.21 3797
3260.75 4283
3261.29 4560
3261.82 5028
3262.36 5705
3262.90 5641
3263.44 5998
3263.98 6782
3264.52 6521
3265.06 7004
3265.60 6506
3266.13 6687
3266.67 6991
3267.21 6694
3267.75 6852
3268.29 6488
3268.83 5800
3269.37 4800
3269.91 4398
3270.45 3894
3270.99 3186
3271.53 2711
3272.07 2699
3272.60 2567
3273.14 2503
3273.68 2409
3274.22 2239
3274.76 2259
3275.30 2374
3275.84 2197
3276.38 2375
3276.92 2411
3277.46 2217
3278.00 2207
3278.54 2367
3279.08 2099
3279.62 1967
3280.16 2093
3280.70 2129
3281.24 2145
3281.78 2126
3282.32 2024
3282.86 2108
3283.40 2245
3283.94 1928
3284.48 1964
3285.02 2102
3285.56 2140
3286.11 2211
3286.65 2198
3287.19 2018
3287.73 2119
3288.27 2041
3288.81 2084
3289.35 2208
3289.89 2281
3290.43 2330
3290.97 2465
3291.51 2726
3292.05 2569
3292.60 2615
3293.14 2723
3293.68 3032
3294.22 3294
3294.76 3197
3295.30 3202
3295.84 3081
3296.38 3221
3296.93 3064
3297.47 3130
3298.01 2865
3298.55 2899
3299.09 2885
3299.63 2523
3300.18 2369
3300.72 2376
3301.26 2440
3301.80 2355
3302.34 2318
3302.89 2281
3303.43 2354
3303.97 2326
3304.51 2397
3305.05 2203
3305.60 2061
3306.14 2058
3306.68 2048
3307.22 2182
3307.76 2041
3308.31 1806
3308.85 1826
3309.39 2150
3309.93 1923
3310.48 1841
3311.02 1885
3311.56 1998
3312.11 2103
3312.65 2028
3313.19 1976
3313.73 1978
3314.28 2124
3314.82 2182
3315.36 2256
3315.91 2281
3316.45 2238
3316.99 2353
3317.53 2467
3318.08 2532
3318.62 2415
3319.16 2382
3319.71 2308
3320.25 2255
3320.79 2163
3321.34 2256
3321.88 2198
3322.43 2140
3322.97 2171
3323.51 1992
3324.06 2030
3324.60 1900
3325.14 1872
3325.69 1970
3326.23 1901
3326.78 1974
3327.32 1922
3327.86 2001
3328.41 2092
3328.95 2246
3329.50 2726
3330.04 3072
3330.58 3649
3331.13 4067
3331.67 4690
3332.22 5662
3332.76 6823
3333.31 7874
3333.85 9355
3334.39 10174
3334.94 10882
3335.48 11164
3336.03 11290
3336.57 10903
3337.12 10227
3337.66 9688
3338.21 8662
3338.75 7618
3339.30 6401
3339.84 5346
3340.39 4481
3340.93 3875
3341.48 3329
3342.02 2860
3342.57 2542
3343.11 2399
3343.66 2179
3344.20 2016
3344.75 1944
3345.29 1939
3345.84 1899
3346.39 2085
3346.93 2052
3347.48 2080
3348.02 2036
3348.57 2028
3349.11 2185
3349.66 2098
3350.21 2098
3350.75 1983
3351.30 1992
3351.84 2076
3352.39 2058
3352.94 1951
3353.48 2046
3354.03 2080
3354.57 2011
3355.12 1889
3355.67 1939
3356.21 1799
3356.76 1664
3357.31 1622
3357.85 1788
3358.40 1949
3358.94 1910
3359.49 1966
3360.04 1931
3360.58 1820
3361.13 1836
3361.68 1763
3362.22 1789
3362.77 1981
3363.32 2067
3363.87 2171
3364.41 2025
3364.96 1870
3365.51 1828
3366.05 1770
3366.60 1691
3367.15 1816
3367.70 1722
3368.24 1651
3368.79 1935
3369.34 1906
3369.88 1716
3370.43 1795
3370.98 1839
3371.53 2065
3372.07 2009
3372.62 1911
3373.17 1921
3373.72 2022
3374.27 2202
3374.81 2088
3375.36 1800
3375.91 1888
3376.46 1890
3377.01 1804
3377.55 1609
3378.10 1491
3378.65 1581
3379.20 1522
3379.75 1392
3380.29 1503
3380.84 1532
3381.39 1628
3381.94 1574
3382.49 1401
3383.04 1360
3383.58 1420
3384.13 1469
3384.68 1404
3385.23 1533
3385.78 1353
3386.33 1342
3386.88 1351
3387.43 1424
3387.97 1292
3388.52 1346
3389.07 1235
3389.62 1263
3390.17 1364
3390.72 1365
3391.27 1443
3391.82 1398
3392.37 1337
3392.92 1201
3393.47 1293
3394.02 1393
3394.56 1259
3395.11 1304
3395.66 1273
3396.21 1236
3396.76 1155
3397.31 1278
3397.86 1277
3398.41 1337
3398.96 1214
3399.51 1289
3400.06 1374
3400.61 1180
3401.16 1199
3401.71 1193
3402.26 1217
3402.81 1157
3403.36 1144
3403.91 1216
3404.46 1203
3405.01 1180
3405.56 1123
3406.11 1144
3406.66 1111
3407.21 1266
3407.76 1102
3408.32 1194
3408.87 1307
3409.42 1446
3409.97 1478
3410.52 1321
3411.07 1390
3411.62 1427
3412.17 1211
3412.72 1232
3413.27 1304
3413.82 1404
3414.37 1265
3414.93 1235
3415.48 1308
3416.03 1299
3416.58 1428
3417.13 1379
3417.68 1448
3418.23 1451
3418.78 1328
3419.34 1301
3419.89 1389
3420.44 1402
3420.99 1479
3421.54 1564
3422.09 1629
3422.65 1583
3423.20 1455
3423.75 1494
3424.30 1588
3424.85 1537
3425.40 1430
3425.96 1498
3426.51 1557
3427.06 1418
3427.61 1369
3428.16 1348
3428.72 1275
3429.27 1386
3429.82 1322
3430.37 1288
3430.93 1278
3431.48 1319
3432.03 1355
3432.58 1398
3433.14 1173
3433.69 1203
3434.24 1234
3434.79 1349
3435.35 1280
3435.90 1268
3436.45 1203
3437.00 1192
3437.56 1108
3438.11 1196
3438.66 1371
3439.22 1282
3439.77 1118
3440.32 1356
3440.88 1412
3441.43 1346
3441.98 1222
3442.54 958
3443.09 1133
3443.64 1139
3444.20 1275
3444.75 1289
3445.30 1196
3445.86 1169
3446.41 1247
3446.96 1192
3447.52 1157
3448.07 1244
3448.63 1217
3449.18 1345
3449.73 1320
3450.29 1310
3450.84 1280
3451.39 1214
3451.95 1322
3452.50 1437
3453.06 1338
3453.61 1220
3454.17 1176
3454.72 1327
3455.27 1180
3455.83 1108
3456.38 1096
3456.94 1218
3457.49 1223
3458.05 1159
3458.60 1205
3459.16 1097
3459.71 1110
3460.27 1333
3460.82 1228
3461.37 1270
3461.93 1309
3462.48 1317
3463.04 1273
3463.59 1272
3464.15 1390
3464.70 1303
3465.26 1283
3465.82 1263
3466.37 1304
3466.93 1322
3467.48 1451
3468.04 1498
3468.59 1486
3469.15 1601
3469.70 1439
3470.26 1540
3470.81 1559
3471.37 1456
3471.92 1419
3472.48 1549
3473.04 1550
3473.59 1563
3474.15 1628
3474.70 1588
3475.26 1420
3475.82 1499
3476.37 1485
3476.93 1765
3477.48 1721
3478.04 1743
3478.60 1722
3479.15 1819
3479.71 1728
3480.27 1709
3480.82 1642
3481.38 1636
3481.93 1798
3482.49 1788
3483.05 1982
3483.60 1938
3484.16 2025
3484.72 1961
3485.27 2139
3485.83 2349
3486.39 2598
3486.94 3016
3487.50 3535
3488.06 4057
3488.62 4528
3489.17 5273
3489.73 6265
3490.29 6807
3490.84 7168
3491.40 7667
3491.96 7457
3492.52 7671
3493.07 7334
3493.63 6785
3494.19 5888
3494.75 5572
3495.30 4945
3495.86 4128
3496.42 3753
3496.98 3213
3497.53 3109
3498.09 2776
3498.65 2613
3499.21 2813
3499.76 2738
3500.32 2908
3500.88 2976
3501.44 3022
3502.00 3067
3502.56 3072
3503.11 2934
3503.67 2895
3504.23 2871
3504.79 3150
3505.35 3005
3505.90 3019
3506.46 2808
3507.02 2770
3507.58 2658
3508.14 2478
3508.70 2289
3509.26 2099
3509.81 2116
3510.37 1885
3510.93 1809
3511.49 1765
3512.05 1780
3512.61 1763
3513.17 1777
3513.73 1616
3514.29 1642
3514.84 1650
3515.40 1497
3515.96 1645
3516.52 1470
3517.08 1373
3517.64 1386
3518.20 1381
3518.76 1492
3519.32 1554
3519.88 1490
3520.44 1638
3521.00 1697
3521.56 1633
3522.12 1634
3522.68 1435
3523.24 1612
3523.80 1856
3524.36 1651
3524.92 1591
3525.48 1461
3526.04 1501
3526.60 1442
3527.16 1447
3527.72 1322
3528.28 1322
3528.84 1453
3529.40 1484
3529.96 1479
3530.52 1463
3531.08 1460
3531.64 1410
3532.20 1402
3532.76 1400
3533.32 1559
3533.88 1246
3534.44 1341
3535.00 1387
3535.56 1339
3536.12 1304
3536.68 1473
3537.25 1497
3537.81 1392
3538.37 1280
3538.93 1369
3539.49 1363
3540.05 1363
3540.61 1277
3541.17 1486
3541.73 1596
3542.30 1398
3542.86 1348
3543.42 1398
3543.98 1274
3544.54 1217
3545.10 1284
3545.66 1240
3546.23 1398
3546.79 1477
3547.35 1431
3547.91 1387
3548.47 1347
3549.03 1166
3549.60 1274
3550.16 1231
3550.72 1149
3551.28 1115
3551.84 1137
3552.41 1152
3552.97 1172
3553.53 1168
3554.09 1126
3554.65 1236
3555.22 1127
3555.78 1148
3556.34 1197
3556.90 1141
3557.47 1097
3558.03 1107
3558.59 1255
3559.15 1114
3559.72 1022
3560.28 1157
3560.84 1107
3561.41 1180
3561.97 1233
3562.53 1251
3563.09 1089
3563.66 1146
3564.22 1271
3564.78 1395
3565.35 1305
3565.91 1194
3566.47 1051
3567.04 1089
3567.60 1107
3568.16 1150
3568.73 1106
3569.29 1135
3569.85 1195
3570.42 1223
3570.98 1213
3571.54 1218
3572.11 1288
3572.67 1252
3573.23 1120
3573.80 1100
3574.36 1169
3574.93 1177
3575.49 1201
3576.05 1272
3576.62 1179
3577.18 1319
3577.75 1466
3578.31 1312
3578.87 1393
3579.44 1474
3580.00 1394
3580.57 1205
3581.13 1202
3581.70 1114
3582.26 1063
3582.82 1091
3583.39 1080
3583.95 1170
3584.52 1115
3585.08 1092
3585.65 1183
3586.21 1184
3586.78 1122
3587.34 987
3587.91 1088
3588.47 1057
3589.04 1037
3589.60 1186
3590.17 1285
3590.73 1096
3591.30 1109
3591.86 1084
3592.43 1106
3592.99 1103
3593.56 1158
3594.12 1196
3594.69 1122
3595.25 1132
3595.82 1139
3596.39 1266
3596.95 1247
3597.52 1158
3598.08 1188
3598.65 1233
3599.21 1088
3599.78 1042
3600.35 1081
3600.91 1062
3601.48 997
3602.04 1151
3602.61 1175
3603.18 1045
3603.74 1026
3604.31 1010
3604.87 1111
3605.44 1219
3606.01 1091
3606.57 1010
3607.14 1042
3607.71 1162
3608.27 908
3608.84 862
3609.41 987
3609.97 970
3610.54 1117
3611.11 864
3611.67 825
3612.24 870
3612.81 931
3613.37 965
3613.94 867
3614.51 985
3615.07 1065
3615.64 1029
3616.21 1095
3616.77 965
3617.34 1071
3617.91 1104
3618.48 1149
3619.04 1066
3619.61 963
3620.18 1008
3620.75 988
3621.31 1029
3621.88 1032
3622.45 1019
3623.02 1093
3623.58 1059
3624.15 1005
3624.72 1002
3625.29 939
3625.86 1006
3626.42 1046
3626.99 998
3627.56 1008
3628.13 1084
3628.70 1190
3629.26 1106
3629.83 1017
3630.40 987
3630.97 1029
3631.54 949
3632.10 1079
3632.67 1141
3633.24 1058
3633.81 1079
3634.38 1054
3634.95 1099
3635.52 1100
3636.08 1060
3636.65 1015
3637.22 1091
3637.79 1154
3638.36 1192
3638.93 1193
3639.50 1072
3640.07 1265
3640.64 1246
3641.20 1171
3641.77 1285
3642.34 1278
3642.91 1227
3643.48 1020
3644.05 975
3644.62 1122
3645.19 1202
3645.76 1051
3646.33 1165
3646.90 1272
3647.47 1158
3648.04 1328
3648.61 1233
3649.18 1229
3649.75 1215
3650.32 1283
3650.89 1269
3651.46 1469
3652.03 1488
3652.60 1284
3653.17 1356
3653.74 1285
3654.31 1323
3654.88 1240
3655.45 1212
3656.02 1062
3656.59 1155
3657.16 1214
3657.73 1200
3658.30 1253
3658.87 1212
3659.44 1112
3660.01 1275
3660.58 1245
3661.15 1101
3661.72 1214
3662.29 1363
3662.86 1379
3663.43 1451
3664.00 1531
3664.58 1419
3665.15 1657
3665.72 1767
3666.29 1610
3666.86 1624
3667.43 1615
3668.00 1569
3668.57 1385
3669.14 1325
3669.72 1300
3670.29 1323
3670.86 1279
3671.43 1197
3672.00 1211
3672.57 1355
3673.14 1309
3673.72 1246
3674.29 1259
3674.86 1197
3675.43 1170
3676.00 1161
3676.57 1182
3677.15 1218
3677.72 1119
3678.29 1078
3678.86 1032
3679.43 1103
3680.01 1186
3680.58 1210
3681.15 1229
3681.72 1142
3682.29 987
3682.87 1272
3683.44 1199
3684.01 1132
3684.58 1120
3685.16 1165
3685.73 1179
3686.30 1158
3686.87 1209
3687.45 1226
3688.02 1131
3688.59 1190
3689.17 1171
3689.74 1061
3690.31 1173
3690.88 1117
3691.46 1143
3692.03 1039
3692.60 939
3693.18 1051
3693.75 1007
3694.32 1122
3694.90 1053
3695.47 977
3696.04 1050
3696.62 1103
3697.19 1021
3697.76 975
3698.34 884
3698.91 973
3699.48 1103
3700.06 1187
3700.63 1039
3701.21 910
3701.78 1065
3702.35 1087
3702.93 1157
3703.50 1110
3704.07 1044
3704.65 1072
3705.22 1116
3705.80 1089
3706.37 1156
3706.95 1102
3707.52 1109
3708.09 1043
3708.67 1175
3709.24 1110
3709.82 1064
3710.39 1032
3710.97 1168
3711.54 1195
3712.11 1255
3712.69 1082
3713.26 1112
3713.84 1042
3714.41 990
3714.99 916
3715.56 970
3716.14 1122
3716.71 1058
3717.29 1029
3717.86 976
3718.44 1116
3719.01 1101
3719.59 1044
3720.16 1032
3720.74 1075
3721.31 991
3721.89 1034
3722.47 1026
3723.04 1009
3723.62 1004
3724.19 944
3724.77 956
3725.34 940
3725.92 986
3726.49 1017
3727.07 1041
3727.65 1020
3728.22 894
3728.80 998
3729.37 1027
3729.95 1174
3730.53 1132
3731.10 1046
3731.68 1175
3732.25 1192
3732.83 1117
3733.41 1092
3733.98 1082
3734.56 1109
3735.14 1128
3735.71 1016
3736.29 1131
3736.86 1115
3737.44 1086
3738.02 986
3738.59 940
3739.17 910
3739.75 914
3740.32 947
3740.90 876
3741.48 895
3742.06 893
3742.63 910
3743.21 932
3743.79 942
3744.36 779
3744.94 756
3745.52 842
3746.09 819
3746.67 931
3747.25 998
3747.83 964
3748.40 1007
3748.98 1115
3749.56 1103
3750.14 1081
3750.71 980
3751.29 980
3751.87 1003
3752.45 988
3753.03 1049
3753.60 1017
3754.18 984
3754.76 1047
3755.34 1082
3755.91 1092
3756.49 1071
3757.07 1011
3757.65 974
3758.23 1031
3758.81 1167
3759.38 1085
3759.96 1098
3760.54 1071
3761.12 1089
3761.70 1032
3762.28 1061
3762.85 958
3763.43 998
3764.01 989
3764.59 993
3765.17 872
3765.75 879
3766.33 790
3766.90 879
3767.48 947
3768.06 988
3768.64 1037
3769.22 976
3769.80 1002
3770.38 1005
3770.96 872
3771.54 1105
3772.12 1073
3772.70 1092
3773.27 1044
3773.85 924
3774.43 949
3775.01 994
3775.59 966
3776.17 982
3776.75 1095
3777.33 1096
3777.91 1006
3778.49 778
3779.07 759
3779.65 902
3780.23 868
3780.81 914
3781.39 996
3781.97 974
3782.55 937
3783.13 920
3783.71 972
3784.29 904
3784.87 977
3785.45 1031
3786.03 966
3786.61 939
3787.19 966
3787.77 961
3788.35 921
3788.93 1038
3789.51 1054
3790.09 947
3790.67 1006
3791.26 940
3791.84 877
3792.42 912
3793.00 1006
3793.58 973
3794.16 963
3794.74 988
3795.32 1013
3795.90 989
3796.48 1016
3797.07 1055
3797.65 1072
3798.23 968
3798.81 1066
3799.39 1128
3799.97 1083
3800.55 1125
3801.13 1062
3801.72 1057
3802.30 1091
3802.88 1145
3803.46 986
3804.04 988
3804.62 1086
3805.21 1157
3805.79 1048
3806.37 1165
3806.95 1132
3807.53 1134
3808.12 1109
3808.70 1205
3809.28 1191
3809.86 1196
3810.44 1185
3811.03 1237
3811.61 1281
3812.19 1191
3812.77 1267
3813.36 1283
3813.94 1174
3814.52 1147
3815.10 1134
3815.69 1165
3816.27 1203
3816.85 1144
3817.43 990
3818.02 1025
3818.60 1014
3819.18 1079
3819.76 1152
3820.35 1073
3820.93 994
3821.51 963
3822.10 1032
3822.68 1073
3823.26 1064
3823.85 1016
3824.43 1003
3825.01 958
3825.60 1014
3826.18 919
3826.76 999
3827.35 999
3827.93 944
3828.51 947
3829.10 1069
3829.68 971
3830.26 980
3830.85 1067
3831.43 1015
3832.02 978
3832.60 1007
3833.18 1029
3833.77 998
3834.35 875
3834.93 973
3835.52 899
3836.10 1062
3836.69 975
3837.27 911
3837.86 923
3838.44 942
3839.02 1026
3839.61 877
3840.19 883
3840.78 911
3841.36 876
3841.95 847
3842.53 784
3843.12 799
3843.70 878
3844.29 919
3844.87 857
3845.46 911
3846.04 1027
3846.63 888
3847.21 866
3847.80 922
3848.38 891
3848.97 948
3849.55 987
3850.14 894
3850.72 740
3851.31 854
3851.89 966
3852.48 1003
3853.06 944
3853.65 824
3854.23 947
3854.82 937
3855.40 918
3855.99 792
3856.58 826
3857.16 998
3857.75 978
3858.33 1024
3858.92 934
3859.50 922
3860.09 870
3860.68 822
3861.26 898
3861.85 998
3862.43 898
3863.02 983
3863.61 969
3864.19 874
3864.78 948
3865.37 999
3865.95 980
3866.54 915
3867.13 922
3867.71 967
3868.30 927
3868.89 945
3869.47 853
3870.06 938
3870.65 1060
3871.23 999
3871.82 912
3872.41 926
3872.99 868
3873.58 1047
3874.17 880
3874.75 977
3875.34 1027
3875.93 1051
3876.52 931
3877.10 912
3877.69 813
3878.28 881
3878.86 905
3879.45 836
3880.04 1022
3880.63 978
3881.21 760
3881.80 868
3882.39 955
3882.98 901
3883.57 856
3884.15 858
3884.74 1060
3885.33 959
3885.92 914
3886.50 912
3887.09 935
3887.68 968
3888.27 987
3888.86 969
3889.45 995
3890.03 922
3890.62 933
3891.21 961
3891.80 886
3892.39 980
3892.98 1065
3893.56 973
3894.15 949
3894.74 986
3895.33 952
3895.92 936
3896.51 993
3897.10 1035
3897.68 934
3898.27 930
3898.86 1095
3899.45 1162
3900.04 1175
3900.63 969
3901.22 1042
3901.81 1016
3902.40 1145
3902.99 1117
3903.57 1113
3904.16 1073
3904.75 1182
3905.34 1153
3905.93 1115
3906.52 1118
3907.11 1127
3907.70 1037
3908.29 1107
3908.88 1060
3909.47 983
3910.06 882
3910.65 973
3911.24 1077
3911.83 1000
3912.42 1059
3913.01 907
3913.60 982
3914.19 973
3914.78 900
3915.37 1059
3915.96 1058
3916.55 998
3917.14 1015
3917.73 885
3918.32 945
3918.91 975
3919.50 1034
3920.09 929
3920.68 959
3921.27 998
3921.86 951
3922.45 880
3923.05 874
3923.64 967
3924.23 860
3924.82 922
3925.41 865
3926.00 858
3926.59 860
3927.18 918
3927.77 801
3928.36 781
3928.95 897
3929.55 834
3930.14 781
3930.73 814
3931.32 823
3931.91 864
3932.50 839
3933.09 748
3933.69 814
3934.28 891
3934.87 979
3935.46 984
3936.05 959
3936.64 1008
3937.24 1050
3937.83 1078
3938.42 1029
3939.01 1072
3939.60 1163
3940.20 1016
3940.79 1260
3941.38 1240
3941.97 954
3942.56 956
3943.16 1082
3943.75 1165
3944.34 1055
3944.93 963
3945.53 997
3946.12 1058
3946.71 998
3947.30 970
3947.90 914
3948.49 823
3949.08 836
3949.67 899
3950.27 877
3950.86 986
3951.45 1055
3952.05 1007
3952.64 1072
3953.23 1038
3953.82 1017
3954.42 1028
3955.01 894
3955.60 939
3956.20 982
3956.79 1007
3957.38 1006
3957.98 1037
3958.57 1094
3959.16 1125
3959.76 986
3960.35 1077
3960.94 1138
3961.54 1156
3962.13 1070
3962.73 1110
3963.32 1160
3963.91 1084
3964.51 1031
3965.10 1318
3965.69 1212
3966.29 1102
3966.88 1137
3967.48 1166
3968.07 1116
3968.66 1065
3969.26 1073
3969.85 1125
3970.45 1274
3971.04 1291
3971.64 1200
3972.23 1046
3972.82 1224
3973.42 1354
3974.01 1476
3974.61 1534
3975.20 1525
3975.80 1412
3976.39 1484
3976.99 1416
3977.58 1350
3978.18 1351
3978.77 1248
3979.37 1235
3979.96 1316
3980.56 1163
3981.15 1149
3981.75 1104
3982.34 1146
3982.94 1231
3983.53 1212
3984.13 1286
3984.72 1172
3985.32 1257
3985.91 1198
3986.51 1172
3987.11 1241
3987.70 1278
3988.30 1158
3988.89 1195
3989.49 1209
3990.08 1093
3990.68 1116
3991.28 1096
3991.87 1190
3992.47 1280
3993.06 1318
3993.66 1185
3994.26 1278
3994.85 1211
3995.45 1007
3996.04 1164
3996.64 1235
3997.24 1051
3997.83 1065
3998.43 1099
3999.03 969
3999.62 1031
4000.22 1041
4000.81 1028
4001.41 995
4002.01 987
4002.60 983
4003.20 1070
4003.80 1126
4004.40 1256
4004.99 1199
4005.59 1060
4006.19 1092
4006.78 1069
4007.38 1055
4007.98 1084
4008.57 1118
4009.17 1106
4009.77 1028
4010.37 1163
4010.96 1072
4011.56 1150
4012.16 1165
4012.76 1174
4013.35 1157
4013.95 1021
4014.55 986
4015.15 999
4015.74 960
4016.34 1127
4016.94 1038
4017.54 977
4018.13 1022
4018.73 1011
4019.33 1067
4019.93 1015
4020.53 1042
4021.12 992
4021.72 1095
4022.32 1169
4022.92 1249
4023.52 1166
4024.12 1206
4024.71 1370
4025.31 1390
4025.91 1455
4026.51 1522
4027.11 1408
4027.71 1417
4028.30 1552
4028.90 1522
4029.50 1483
4030.10 1529
4030.70 1760
4031.30 1882
4031.90 1720
4032.50 1785
4033.10 1728
4033.69 1513
4034.29 1433
4034.89 1503
4035.49 1422
4036.09 1360
4036.69 1291
4037.29 1125
4037.89 1184
4038.49 1199
4039.09 1149
4039.69 917
4040.29 1162
4040.89 1194
4041.49 1125
4042.08 1059
4042.68 1068
4043.28 1237
4043.88 1130
4044.48 1044
4045.08 1056
4045.68 929
4046.28 959
4046.88 941
4047.48 1010
4048.08 878
4048.68 967
4049.28 961
4049.88 915
4050.48 914
4051.08 886
4051.69 1004
4052.29 969
4052.89 941
4053.49 1054
4054.09 1011
4054.69 870
4055.29 1018
4055.89 943
4056.49 1002
4057.09 1004
4057.69 854
4058.29 950
4058.89 939
4059.49 974
4060.09 946
4060.70 1003
4061.30 956
4061.90 976
4062.50 1042
4063.10 969
4063.70 1003
4064.30 1041
4064.90 882
4065.51 1035
4066.11 988
4066.71 913
4067.31 947
4067.91 892
4068.51 866
4069.11 807
4069.72 970
4070.32 883
4070.92 827
4071.52 942
4072.12 900
4072.73 945
4073.33 1006
4073.93 907
4074.53 919
4075.13 880
4075.74 867
4076.34 897
4076.94 909
4077.54 893
4078.14 727
4078.75 873
4079.35 988
4079.95 963
4080.55 823
4081.16 872
4081.76 856
4082.36 872
4082.96 790
4083.57 940
4084.17 936
4084.77 961
4085.38 915
4085.98 946
4086.58 878
4087.18 772
4087.79 846
4088.39 832
4088.99 844
4089.60 794
4090.20 750
4090.80 772
4091.41 933
4092.01 897
4092.61 791
4093.22 888
4093.82 831
4094.42 918
4095.03 918
4095.63 856
4096.23 830
4096.84 878
4097.44 779
4098.05 779
4098.65 869
4099.25 907
4099.86 978
4100.46 965
4101.06 988
4101.67 957
4102.27 1038
4102.88 926
4103.48 935
4104.09 1008
4104.69 1061
4105.29 1024
4105.90 822
4106.50 1021
4107.11 899
4107.71 902
4108.32 911
4108.92 908
4109.53 871
4110.13 921
4110.74 944
4111.34 909
4111.94 860
4112.55 877
4113.15 861
4113.76 880
4114.36 868
4114.97 800
4115.57 913
4116.18 990
4116.78 886
4117.39 814
4118.00 794
4118.60 785
4119.21 774
4119.81 925
4120.42 873
4121.02 784
4121.63 800
4122.23 885
4122.84 874
4123.44 862
4124.05 800
4124.66 816
4125.26 924
4125.87 920
4126.47 908
4127.08 820
4127.68 749
4128.29 802
4128.90 775
4129.50 888
4130.11 954
4130.72 833
4131.32 1014
4131.93 1011
4132.53 947
4133.14 841
4133.75 924
4134.35 885
4134.96 779
4135.57 790
4136.17 873
4136.78 927
4137.39 960
4137.99 913
4138.60 949
4139.21 844
4139.81 1021
4140.42 1054
4141.03 990
4141.63 1000
4142.24 1055
4142.85 1084
4143.46 1073
4144.06 1085
4144.67 1113
4145.28 1173
4145.88 1119
4146.49 1010
4147.10 991
4147.71 910
4148.31 984
4148.92 1094
4149.53 923
4150.14 963
4150.74 951
4151.35 906
4151.96 899
4152.57 981
4153.18 861
4153.78 851
4154.39 899
4155.00 917
4155.61 1018
4156.22 1102
4156.82 1049
4157.43 844
4158.04 920
4158.65 911
4159.26 877
4159.86 860
4160.47 914
4161.08 776
4161.69 1020
4162.30 953
4162.91 801
4163.52 833
4164.12 824
4164.73 846
4165.34 822
4165.95 802
4166.56 828
4167.17 812
4167.78 979
4168.39 974
4168.99 810
4169.60 1007
4170.21 1035
4170.82 891
4171.43 790
4172.04 836
4172.65 891
4173.26 970
4173.87 1022
4174.48 961
4175.09 913
4175.70 895
4176.31 877
4176.92 743
4177.53 882
4178.13 869
4178.74 1006
4179.35 896
4179.96 903
4180.57 856
4181.18 859
4181.79 798
4182.40 798
4183.01 776
4183.62 878
4184.23 917
4184.84 856
4185.45 878
4186.06 856
4186.67 834
4187.29 808
4187.90 816
4188.51 795
4189.12 929
4189.73 864
4190.34 876
4190.95 893
4191.56 1043
4192.17 993
4192.78 1001
4193.39 952
4194.00 957
4194.61 964
4195.22 983
4195.83 962
4196.45 1104
4197.06 994
4197.67 906
4198.28 875
4198.89 854
4199.50 972
4200.11 890
4200.72 946
4201.33 972
4201.95 807
4202.56 942
4203.17 937
4203.78 873
4204.39 963
4205.00 853
4205.62 957
4206.23 900
4206.84 981
4207.45 943
4208.06 929
4208.67 927
4209.29 928
4209.90 907
4210.51 951
4211.12 841
4211.73 982
4212.35 887
4212.96 947
4213.57 1041
4214.18 952
4214.80 997
4215.41 1147
4216.02 1020
4216.63 946
4217.25 975
4217.86 828
4218.47 819
4219.08 885
4219.70 930
4220.31 907
4220.92 926
4221.53 952
4222.15 809
4222.76 933
4223.37 1015
4223.99 873
4224.60 832
4225.21 943
4225.83 947
4226.44 1043
4227.05 973
4227.66 1093
4228.28 1116
4228.89 1113
4229.51 1259
4230.12 1237
4230.73 1401
4231.35 1535
4231.96 1606
4232.57 1642
4233.19 1655
4233.80 1638
4234.41 1740
4235.03 1829
4235.64 1839
4236.26 1620
4236.87 1579
4237.48 1488
4238.10 1349
4238.71 1329
4239.33 1193
4239.94 1082
4240.55 1105
4241.17 1021
4241.78 956
4242.40 1055
4243.01 1070
4243.63 1023
4244.24 1005
4244.85 1099
4245.47 1092
4246.08 930
4246.70 988
4247.31 1069
4247.93 1075
4248.54 1068
4249.16 1076
4249.77 1148
4250.39 973
4251.00 1031
4251.62 1133
4252.23 1070
4252.85 962
4253.46 957
4254.08 974
4254.69 981
4255.31 1075
4255.92 1028
4256.54 861
4257.15 999
4257.77 1119
4258.39 946
4259.00 925
4259.62 846
4260.23 1013
4260.85 1048
4261.46 941
4262.08 929
4262.69 985
4263.31 1055
4263.93 968
4264.54 919
4265.16 1022
4265.77 1118
4266.39 1078
4267.01 1163
4267.62 1013
4268.24 1109
4268.86 1144
4269.47 1129
4270.09 1063
4270.70 1074
4271.32 1044
4271.94 1063
4272.55 1029
4273.17 977
4273.79 1215
4274.40 1310
4275.02 1233
4275.64 1182
4276.25 1250
4276.87 1322
4277.49 1257
4278.10 1113
4278.72 1283
4279.34 1186
4279.96 1072
4280.57 862
4281.19 992
4281.81 1000
4282.42 891
4283.04 881
4283.66 1004
4284.28 1124
4284.89 962
4285.51 1094
4286.13 1008
4286.75 1091
4287.36 1103
4287.98 1034
4288.60 1164
4289.22 1355
4289.83 1206
4290.45 1080
4291.07 1091
4291.69 1003
4292.31 1020
4292.92 968
4293.54 1074
4294.16 1145
4294.78 1033
4295.40 762
4296.01 879
4296.63 971
4297.25 980
4297.87 1055
4298.49 997
4299.11 1003
4299.72 1018
4300.34 953
4300.96 1086
4301.58 919
4302.20 1073
4302.82 1013
4303.44 982
4304.06 951
4304.67 960
4305.29 860
4305.91 1003
4306.53 967
4307.15 944
4307.77 874
4308.39 960
4309.01 1001
4309.63 973
4310.25 1038
4310.86 1046
4311.48 1038
4312.10 1178
4312.72 957
4313.34 994
4313.96 1035
4314.58 1142
4315.20 990
4315.82 1086
4316.44 1143
4317.06 1204
4317.68 1046
4318.30 947
4318.92 1022
4319.54 1041
4320.16 1195
4320.78 1042
4321.40 1126
4322.02 1111
4322.64 1169
4323.26 1164
4323.88 1260
4324.50 1198
4325.12 1132
4325.74 1193
4326.36 1233
4326.98 1286
4327.60 1313
4328.22 1467
4328.84 1351
4329.46 1327
4330.08 1484
4330.71 1595
4331.33 1548
4331.95 1678
4332.57 1661
4333.19 1879
4333.81 2160
4334.43 2237
4335.05 2298
4335.67 2377
4336.29 2437
4336.91 2505
4337.54 2654
4338.16 2586
4338.78 2564
4339.40 2389
4340.02 2428
4340.64 2636
4341.26 2536
4341.89 2704
4342.51 2949
4343.13 3257
4343.75 3560
4344.37 3921
4344.99 4039
4345.62 4108
4346.24 4554
4346.86 4167
4347.48 3857
4348.10 3695
4348.73 3513
4349.35 3284
4349.97 2642
4350.59 2331
4351.21 2303
4351.84 1810
4352.46 1767
4353.08 1696
4353.70 1763
4354.33 1562
4354.95 1428
4355.57 1550
4356.19 1590
4356.82 1606
4357.44 1509
4358.06 1434
4358.68 1498
4359.31 1548
4359.93 1615
4360.55 1571
4361.17 1541
4361.80 1447
4362.42 1446
4363.04 1479
4363.67 1284
4364.29 1294
4364.91 1257
4365.54 1388
4366.16 1223
4366.78 1196
4367.41 1226
4368.03 1172
4368.65 1100
4369.28 1199
4369.90 1176
4370.52 1100
4371.15 1159
4371.77 1072
4372.39 1093
4373.02 1068
4373.64 1096
4374.27 1234
4374.89 1178
4375.51 1192
4376.14 1284
4376.76 1268
4377.39 1274
4378.01 1296
4378.63 1321
4379.26 1366
4379.88 1228
4380.51 1192
4381.13 1246
4381.75 1279
4382.38 1250
4383.00 1280
4383.63 1173
4384.25 1190
4384.88 1218
4385.50 1234
4386.13 1111
4386.75 1151
4387.38 997
4388.00 930
4388.63 1018
4389.25 1060
4389.88 1218
4390.50 1082
4391.13 1040
4391.75 1146
4392.38 1049
4393.00 993
4393.63 964
4394.25 1090
4394.88 1105
4395.50 1073
4396.13 1064
4396.75 999
4397.38 891
4398.00 916
4398.63 1027
4399.26 1074
4399.88 1058
4400.51 1138
4401.13 1114
4401.76 1058
4402.38 1126
4403.01 1132
4403.64 960
4404.26 947
4404.89 1001
4405.51 1133
4406.14 1159
4406.77 1086
4407.39 1030
4408.02 1029
4408.64 1020
4409.27 1038
4409.90 1066
4410.52 1131
4411.15 1113
4411.78 1021
4412.40 1081
4413.03 996
4413.66 1060
4414.28 1127
4414.91 1117
4415.54 1061
4416.16 1062
4416.79 1061
4417.42 1012
4418.04 1056
4418.67 1019
4419.30 953
4419.93 827
4420.55 962
4421.18 929
4421.81 899
4422.43 839
4423.06 903
4423.69 866
4424.32 928
4424.94 1017
4425.57 884
4426.20 816
4426.83 825
4427.45 968
4428.08 996
4428.71 959
4429.34 927
4429.96 1029
4430.59 928
4431.22 872
4431.85 896
4432.48 1056
4433.10 1002
4433.73 1039
4434.36 991
4434.99 1068
4435.62 1023
4436.24 1198
4436.87 1164
4437.50 1068
4438.13 1080
4438.76 1074
4439.39 998
4440.02 925
4440.64 996
4441.27 997
4441.90 994
4442.53 1030
4443.16 893
4443.79 913
4444.42 1010
4445.04 962
4445.67 950
4446.30 1014
4446.93 1055
4447.56 1015
4448.19 1152
4448.82 965
4449.45 984
4450.08 937
4450.71 1119
4451.34 1242
4451.97 1213
4452.59 1292
4453.22 1347
4453.85 1330
4454.48 1271
4455.11 1373
4455.74 1301
4456.37 1191
4457.00 1141
4457.63 1164
4458.26 1179
4458.89 1044
4459.52 987
4460.15 1042
4460.78 1180
4461.41 944
4462.04 1000
4462.67 1044
4463.30 1013
4463.93 953
4464.56 953
4465.19 919
4465.82 1048
4466.45 994
4467.08 962
4467.71 923
4468.34 918
4468.97 958
4469.61 840
4470.24 925
4470.87 827
4471.50 937
4472.13 931
4472.76 1003
4473.39 1010
4474.02 1046
4474.65 891
4475.28 907
4475.91 998
4476.54 1084
4477.18 1027
4477.81 1038
4478.44 1110
4479.07 1040
4479.70 1038
4480.33 936
4480.96 979
4481.59 1073
4482.23 1062
4482.86 980
4483.49 1031
4484.12 1112
4484.75 971
4485.38 979
4486.02 1028
4486.65 1057
4487.28 910
4487.91 999
4488.54 1183
4489.18 1178
4489.81 1112
4490.44 1021
4491.07 1002
4491.70 989
4492.34 966
4492.97 1021
4493.60 1145
4494.23 950
4494.87 997
4495.50 995
4496.13 1126
4496.76 1131
4497.40 1343
4498.03 1472
4498.66 1551
4499.29 1677
4499.93 1727
4500.56 1781
4501.19 1640
4501.82 1775
4502.46 1469
4503.09 1553
4503.72 1461
4504.36 1296
4504.99 1205
4505.62 1183
4506.26 1279
4506.89 1144
4507.52 1160
4508.16 1021
4508.79 945
4509.42 1056
4510.06 1082
4510.69 1039
4511.32 1045
4511.96 976
4512.59 1020
4513.22 984
4513.86 1018
4514.49 984
4515.13 934
4515.76 920
4516.39 987
4517.03 953
4517.66 883
4518.30 993
4518.93 927
4519.56 983
4520.20 947
4520.83 920
4521.47 1062
4522.10 961
4522.73 849
4523.37 902
4524.00 888
4524.64 969
4525.27 898
4525.91 943
4526.54 932
4527.18 960
4527.81 1006
4528.45 1007
4529.08 1010
4529.72 994
4530.35 1022
4530.99 956
4531.62 904
4532.26 984
4532.89 949
4533.53 992
4534.16 1052
4534.80 1034
4535.43 1162
4536.07 1251
4536.70 1137
4537.34 1119
4537.97 1060
4538.61 1159
4539.24 1148
4539.88 994
4540.51 1107
4541.15 1164
4541.79 1037
4542.42 980
4543.06 967
4543.69 976
4544.33 979
4544.96 961
4545.60 889
4546.24 905
4546.87 870
4547.51 843
4548.14 882
4548.78 1073
4549.42 917
4550.05 879
4550.69 965
4551.33 938
4551.96 891
4552.60 922
4553.24 921
4553.87 859
4554.51 793
4555.15 908
4555.78 937
4556.42 779
4557.06 809
4557.69 843
4558.33 940
4558.97 881
4559.60 871
4560.24 846
4560.88 969
4561.51 943
4562.15 907
4562.79 892
4563.43 872
4564.06 916
4564.70 900
4565.34 893
4565.97 985
4566.61 893
4567.25 793
4567.89 837
4568.52 926
4569.16 891
4569.80 927
4570.44 920
4571.07 945
4571.71 985
4572.35 945
4572.99 966
4573.63 949
4574.26 904
4574.90 947
4575.54 1039
4576.18 906
4576.82 1003
4577.45 948
4578.09 992
4578.73 886
4579.37 922
4580.01 992
4580.65 953
4581.28 976
4581.92 994
4582.56 910
4583.20 870
4583.84 1068
4584.48 1074
4585.12 982
4585.76 1059
4586.39 1202
4587.03 1200
4587.67 1218
4588.31 1049
4588.95 1274
4589.59 1390
4590.23 1643
4590.87 1589
4591.51 1428
4592.15 1429
4592.78 1440
4593.42 1365
4594.06 1188
4594.70 1115
4595.34 1093
4595.98 1111
4596.62 1087
4597.26 1112
4597.90 1086
4598.54 1111
4599.18 1036
4599.82 1045
4600.46 1069
4601.10 1095
4601.74 1098
4602.38 1145
4603.02 1206
4603.66 1141
4604.30 1032
4604.94 973
4605.58 1003
4606.22 1046
4606.86 1023
4607.50 952
4608.14 996
4608.78 878
4609.42 910
4610.06 969
4610.70 997
4611.34 930
4611.98 940
4612.62 953
4613.26 988
4613.90 1072
4614.55 1022
4615.19 951
4615.83 922
4616.47 1042
4617.11 964
4617.75 938
4618.39 851
4619.03 917
4619.67 1000
4620.31 914
4620.96 872
4621.60 855
4622.24 830
4622.88 895
4623.52 872
4624.16 835
4624.80 840
4625.44 749
4626.09 797
4626.73 826
4627.37 931
4628.01 872
4628.65 893
4629.29 1012
4629.94 1011
4630.58 1131
4631.22 1095
4631.86 1131
4632.50 1187
4633.15 995
4633.79 1000
4634.43 1077
4635.07 1090
4635.72 1058
4636.36 1071
4637.00 1179
4637.64 1039
4638.28 1071
4638.93 1058
4639.57 1087
4640.21 997
4640.85 1042
4641.50 968
4642.14 844
4642.78 910
4643.43 1046
4644.07 1077
4644.71 976
4645.35 997
4646.00 949
4646.64 905
4647.28 899
4647.93 867
4648.57 802
4649.21 951
4649.86 968
4650.50 880
4651.14 831
4651.79 829
4652.43 861
4653.07 897
4653.72 866
4654.36 829
4655.00 890
4655.65 951
4656.29 921
4656.93 862
4657.58 910
4658.22 893
4658.87 935
4659.51 907
4660.15 902
4660.80 1004
4661.44 895
4662.09 831
4662.73 930
4663.37 950
4664.02 897
4664.66 856
4665.31 776
4665.95 899
4666.59 896
4667.24 818
4667.88 772
4668.53 830
4669.17 853
4669.82 837
4670.46 871
4671.11 810
4671.75 828
4672.40 909
4673.04 940
4673.69 835
4674.33 896
4674.98 967
4675.62 1038
4676.27 870
4676.91 944
4677.56 965
4678.20 994
4678.85 1123
4679.49 1173
4680.14 1158
4680.78 1257
4681.43 1022
4682.07 1036
4682.72 899
4683.36 969
4684.01 1012
4684.66 1050
4685.30 979
4685.95 1032
4686.59 1023
4687.24 1022
4687.88 933
4688.53 933
4689.18 815
4689.82 898
4690.47 988
4691.11 962
4691.76 944
4692.41 1086
4693.05 1189
4693.70 1081
4694.34 1075
4694.99 1201
4695.64 1189
4696.28 1380
4696.93 1676
4697.58 1729
4698.22 1794
4698.87 1734
4699.52 1552
4700.16 1544
4700.81 1480
4701.46 1440
4702.10 1207
4702.75 1183
4703.40 1176
4704.04 1114
4704.69 1082
4705.34 1141
4705.99 1234
4706.63 1051
4707.28 1117
4707.93 1132
4708.57 1327
4709.22 1254
4709.87 1196
4710.52 1293
4711.16 1040
4711.81 1085
4712.46 1146
4713.11 1139
4713.75 1177
4714.40 1088
4715.05 1045
4715.70 1185
4716.35 1033
4716.99 1028
4717.64 1014
4718.29 958
4718.94 980
4719.58 985
4720.23 988
4720.88 1156
4721.53 1106
4722.18 1164
4722.83 1074
4723.47 1128
4724.12 1138
4724.77 1028
4725.42 1125
4726.07 1159
4726.72 1205
4727.36 1203
4728.01 1168
4728.66 1175
4729.31 1090
4729.96 975
4730.61 961
4731.26 947
4731.91 917
4732.55 968
4733.20 955
4733.85 945
4734.50 996
4735.15 984
4735.80 962
4736.45 852
4737.10 976
4737.75 966
4738.40 983
4739.05 944
4739.70 957
4740.35 952
4740.99 1059
4741.64 968
4742.29 1118
4742.94 1137
4743.59 1150
4744.24 1019
4744.89 1067
4745.54 1202
4746.19 1077
4746.84 1206
4747.49 1315
4748.14 1210
4748.79 1275
4749.44 1454
4750.09 1659
4750.74 1615
4751.39 1567
4752.04 1688
4752.69 1675
4753.34 1568
4753.99 1460
4754.64 1389
4755.29 1311
4755.95 1122
4756.60 1078
4757.25 1056
4757.90 996
4758.55 1045
4759.20 902
4759.85 942
4760.50 929
4761.15 1022
4761.80 1094
4762.45 1011
4763.10 1026
4763.75 1072
4764.41 1066
4765.06 1044
4765.71 1049
4766.36 1089
4767.01 1101
4767.66 1221
4768.31 1041
4768.97 979
4769.62 1046
4770.27 1025
4770.92 935
4771.57 982
4772.22 1027
4772.87 961
4773.53 977
4774.18 972
4774.83 907
4775.48 851
4776.13 880
4776.79 949
4777.44 954
4778.09 996
4778.74 968
4779.39 957
4780.05 961
4780.70 1110
4781.35 1077
4782.00 1020
4782.65 981
4783.31 965
4783.96 1050
4784.61 1075
4785.26 1040
4785.92 1193
4786.57 1180
4787.22 1134
4787.88 1026
4788.53 1134
4789.18 1184
4789.83 1251
4790.49 1342
4791.14 1350
4791.79 1316
4792.45 1249
4793.10 1283
4793.75 1130
4794.40 1077
4795.06 1087
4795.71 1011
4796.36 1090
4797.02 1187
4797.67 1160
4798.32 1079
4798.98 1186
4799.63 1085
4800.29 1083
4800.94 1103
4801.59 1218
4802.25 1018
4802.90 903
4803.55 1037
4804.21 1040
4804.86 931
4805.52 964
4806.17 1202
4806.82 1168
4807.48 977
4808.13 1071
4808.79 1070
4809.44 987
4810.09 1038
4810.75 1015
4811.40 1017
4812.06 1066
4812.71 1025
4813.37 1113
4814.02 1070
4814.67 1020
4815.33 1055
4815.98 1082
4816.64 1016
4817.29 1015
4817.95 1207
4818.60 1175
4819.26 1222
4819.91 1222
4820.57 994
4821.22 1196
4821.88 1279
4822.53 1124
4823.19 1130
4823.84 1132
4824.50 1144
4825.15 1154
4825.81 1242
4826.46 1288
4827.12 1188
4827.77 1248
4828.43 1289
4829.09 1220
4829.74 1237
4830.40 1270
4831.05 1322
4831.71 1249
4832.36 1307
4833.02 1332
4833.68 1341
4834.33 1530
4834.99 1495
4835.64 1378
4836.30 1426
4836.96 1471
4837.61 1526
4838.27 1698
4838.92 1722
4839.58 1539
4840.24 1574
4840.89 1722
4841.55 1753
4842.21 1540
4842.86 1653
4843.52 1688
4844.17 1708
4844.83 1857
4845.49 2311
4846.14 2436
4846.80 2448
4847.46 2751
4848.11 2797
4848.77 2689
4849.43 2883
4850.09 2862
4850.74 2970
4851.40 2769
4852.06 2551
4852.71 2759
4853.37 2857
4854.03 2581
4854.69 2896
4855.34 2889
4856.00 2926
4856.66 3180
4857.31 3226
4857.97 3109
4858.63 3195
4859.29 3113
4859.94 2735
4860.60 2688
4861.26 2687
4861.92 2610
4862.58 2458
4863.23 2436
4863.89 2480
4864.55 2481
4865.21 2602
4865.87 2546
4866.52 2568
4867.18 2368
4867.84 2478
4868.50 2412
4869.16 2349
4869.81 2193
4870.47 2005
4871.13 1994
4871.79 2056
4872.45 2125
4873.11 2079
4873.77 2191
4874.42 2110
4875.08 2136
4875.74 2185
4876.40 2242
4877.06 2245
4877.72 1995
4878.38 2384
4879.03 2264
4879.69 1914
4880.35 1957
4881.01 1781
4881.67 1788
4882.33 1674
4882.99 1653
4883.65 1766
4884.31 1891
4884.97 1700
4885.63 1615
4886.29 1745
4886.95 1940
4887.60 1891
4888.26 1904
4888.92 1808
4889.58 1838
4890.24 1964
4890.90 1847
4891.56 1719
4892.22 1710
4892.88 1712
4893.54 1692
4894.20 1551
4894.86 1609
4895.52 1468
4896.18 1469
4896.84 1345
4897.50 1410
4898.16 1434
4898.82 1544
4899.48 1528
4900.14 1358
4900.80 1395
4901.46 1394
4902.12 1400
4902.79 1304
4903.45 1382
4904.11 1412
4904.77 1293
4905.43 1278
4906.09 1361
4906.75 1370
4907.41 1250
4908.07 1281
4908.73 1379
4909.39 1351
4910.05 1312
4910.71 1218
4911.38 1268
4912.04 1250
4912.70 1143
4913.36 1121
4914.02 1141
4914.68 1163
4915.34 1204
4916.00 1094
4916.67 1157
4917.33 1143
4917.99 1217
4918.65 1144
4919.31 1145
4919.97 1232
4920.64 1126
4921.30 1098
4921.96 1201
4922.62 1122
4923.28 1089
4923.94 1046
4924.61 1080
4925.27 1140
4925.93 1012
4926.59 1037
4927.26 977
4927.92 1084
4928.58 1164
4929.24 1193
4929.90 1084
4930.57 996
4931.23 1126
4931.89 1060
4932.55 1033
4933.22 1033
4933.88 1005
4934.54 972
4935.20 937
4935.87 1014
4936.53 920
4937.19 999
4937.86 998
4938.52 1106
4939.18 1016
4939.84 967
4940.51 1015
4941.17 1025
4941.83 915
4942.50 840
4943.16 940
4943.82 964
4944.49 873
4945.15 894
4945.81 899
4946.48 1067
4947.14 1031
4947.80 917
4948.47 1015
4949.13 970
4949.79 991
4950.46 993
4951.12 965
4951.79 1118
4952.45 1007
4953.11 946
4953.78 1116
4954.44 927
4955.11 1003
4955.77 1042
4956.43 1025
4957.10 957
4957.76 1027
4958.43 1002
4959.09 1046
4959.76 1073
4960.42 1084
4961.08 1223
4961.75 1232
4962.41 1185
4963.08 1245
4963.74 1331
4964.41 1272
4965.07 1233
4965.74 1238
4966.40 1117
4967.07 1082
4967.73 1124
4968.40 1054
4969.06 956
4969.73 1006
4970.39 950
4971.06 1051
4971.72 1048
4972.39 1031
4973.05 1059
4973.72 1081
4974.38 1034
4975.05 1150
4975.71 991
4976.38 1026
4977.04 1016
4977.71 1020
4978.37 1078
4979.04 989
4979.71 1044
4980.37 985
4981.04 898
4981.70 814
4982.37 975
4983.04 908
4983.70 1031
4984.37 1017
4985.03 922
4985.70 1028
4986.37 1009
4987.03 1003
4987.70 1119
4988.36 1059
4989.03 1022
4989.70 1058
4990.36 887
4991.03 995
4991.70 1068
4992.36 1055
4993.03 936
4993.70 1013
4994.36 968
4995.03 1026
4995.70 978
4996.36 915
4997.03 838
4997.70 949
4998.36 925
4999.03 778
4999.70 875
5000.36 858
5001.03 853
5001.70 913
5002.37 920
5003.03 908
5003.70 910
5004.37 948
5005.03 884
5005.70 887
5006.37 892
5007.04 803
5007.70 840
5008.37 856
5009.04 836
5009.71 841
5010.38 803
5011.04 827
5011.71 853
5012.38 894
5013.05 874
5013.71 756
5014.38 702
5015.05 839
5015.72 892
5016.39 913
5017.06 818
5017.72 835
5018.39 863
5019.06 767
5019.73 828
5020.40 967
5021.07 1070
5021.73 975
5022.40 871
5023.07 901
5023.74 940
5024.41 879
5025.08 862
5025.75 1025
5026.41 910
5027.08 945
5027.75 999
5028.42 941
5029.09 918
5029.76 917
5030.43 856
5031.10 948
5031.77 936
5032.44 986
5033.10 963
5033.77 924
5034.44 867
5035.11 729
5035.78 866
5036.45 925
5037.12 996
5037.79 1026
5038.46 888
5039.13 847
5039.80 802
5040.47 771
5041.14 895
5041.81 885
5042.48 926
5043.15 937
5043.82 940
5044.49 948
5045.16 903
5045.83 758
5046.50 881
5047.17 933
5047.84 941
5048.51 949
5049.18 875
5049.85 877
5050.52 866
5051.19 740
5051.86 801
5052.53 864
5053.20 814
5053.87 936
5054.54 954
5055.21 990
5055.89 966
5056.56 876
5057.23 894
5057.90 968
5058.57 859
5059.24 849
5059.91 820
5060.58 897
5061.25 855
5061.92 990
5062.60 923
5063.27 912
5063.94 819
5064.61 756
5065.28 851
5065.95 906
5066.62 896
5067.30 959
5067.97 935
5068.64 831
5069.31 841
5069.98 797
5070.65 904
5071.33 857
5072.00 747
5072.67 900
5073.34 870
5074.01 895
5074.68 820
5075.36 931
5076.03 947
5076.70 933
5077.37 892
5078.05 944
5078.72 958
5079.39 939
5080.06 1012
5080.73 865
5081.41 898
5082.08 958
5082.75 837
5083.42 910
5084.10 943
5084.77 1058
5085.44 1036
5086.12 931
5086.79 994
5087.46 1087
5088.13 915
5088.81 1059
5089.48 1157
5090.15 1206
5090.83 1157
5091.50 1224
5092.17 1069
5092.85 1009
5093.52 1085
5094.19 1006
5094.87 904
5095.54 968
5096.21 909
5096.89 927
5097.56 852
5098.23 900
5098.91 891
5099.58 849
5100.25 860
5100.93 1000
5101.60 845
5102.28 829
5102.95 892
5103.62 896
5104.30 943
5104.97 977
5105.65 906
5106.32 971
5106.99 828
5107.67 847
5108.34 887
5109.02 826
5109.69 772
5110.36 694
5111.04 831
5111.71 821
5112.39 826
5113.06 828
5113.74 700
5114.41 776
5115.09 832
5115.76 827
5116.44 849
5117.11 851
5117.79 936
5118.46 1068
5119.14 1013
5119.81 913
5120.49 949
5121.16 1004
5121.84 1014
5122.51 842
5123.19 854
5123.86 893
5124.54 995
5125.21 857
5125.89 929
5126.56 916
5127.24 824
5127.91 885
5128.59 790
5129.27 783
5129.94 793
5130.62 900
5131.29 921
5131.97 903
5132.64 831
5133.32 845
5134.00 816
5134.67 890
5135.35 820
5136.02 785
5136.70 797
5137.38 931
5138.05 829
5138.73 780
5139.40 735
5140.08 824
5140.76 752
5141.43 727
5142.11 824
5142.79 789
5143.46 826
5144.14 817
5144.82 794
5145.49 826
5146.17 817
5146.85 789
5147.52 682
5148.20 742
5148.88 677
5149.55 679
5150.23 732
5150.91 805
5151.59 808
5152.26 870
5152.94 731
5153.62 737
5154.29 802
5154.97 805
5155.65 815
5156.33 728
5157.00 749
5157.68 718
5158.36 839
5159.04 870
5159.71 760
5160.39 798
5161.07 829
5161.75 810
5162.42 779
5163.10 846
5163.78 837
5164.46 818
5165.14 817
5165.81 751
5166.49 754
5167.17 768
5167.85 851
5168.53 789
5169.21 829
5169.88 858
5170.56 832
5171.24 826
5171.92 822
5172.60 763
5173.28 835
5173.95 771
5174.63 845
5175.31 890
5175.99 877
5176.67 898
5177.35 899
5178.03 878
5178.71 859
5179.38 912
5180.06 896
5180.74 912
5181.42 943
5182.10 937
5182.78 807
5183.46 796
5184.14 789
5184.82 859
5185.50 772
5186.18 772
5186.86 761
5187.53 744
5188.21 732
5188.89 795
5189.57 749
5190.25 817
5190.93 794
5191.61 831
5192.29 776
5192.97 717
5193.65 690
5194.33 754
5195.01 940
5195.69 832
5196.37 782
5197.05 797
5197.73 774
5198.41 765
5199.09 681
5199.77 706
5200.45 743
5201.13 758
5201.81 829
5202.49 774
5203.17 778
5203.86 743
5204.54 775
5205.22 763
5205.90 677
5206.58 707
5207.26 688
5207.94 754
5208.62 750
5209.30 870
5209.98 759
5210.66 742
5211.34 801
5212.02 814
5212.71 804
5213.39 855
5214.07 798
5214.75 964
5215.43 982
5216.11 969
5216.79 875
5217.47 933
5218.16 951
5218.84 944
5219.52 961
5220.20 872
5220.88 936
5221.56 925
5222.25 882
5222.93 924
5223.61 892
5224.29 826
5224.97 795
5225.66 814
5226.34 900
5227.02 859
5227.70 757
5228.38 795
5229.07 733
5229.75 868
5230.43 913
5231.11 939
5231.79 828
5232.48 892
5233.16 857
5233.84 913
5234.52 906
5235.21 883
5235.89 861
5236.57 774
5237.26 768
5237.94 872
5238.62 926
5239.30 847
5239.99 991
5240.67 1020
5241.35 884
5242.04 787
5242.72 858
5243.40 861
5244.08 908
5244.77 851
5245.45 908
5246.13 917
5246.82 852
5247.50 971
5248.18 895
5248.87 937
5249.55 941
5250.24 928
5250.92 901
5251.60 869
5252.29 945
5252.97 904
5253.65 849
5254.34 843
5255.02 752
5255.71 843
5256.39 935
5257.07 870
5257.76 906
5258.44 826
5259.13 954
5259.81 866
5260.49 870
5261.18 855
5261.86 848
5262.55 904
5263.23 915
5263.92 892
5264.60 894
5265.28 925
5265.97 865
5266.65 834
5267.34 888
5268.02 944
5268.71 804
5269.39 782
5270.08 838
5270.76 873
5271.45 959
5272.13 888
5272.82 925
5273.50 792
5274.19 719
5274.87 790
5275.56 789
5276.24 790
5276.93 754
5277.61 849
5278.30 905
5278.98 831
5279.67 899
5280.36 882
5281.04 762
5281.73 767
5282.41 775
5283.10 921
5283.78 958
5284.47 838
5285.16 829
5285.84 824
5286.53 835
5287.21 933
5287.90 866
5288.59 822
5289.27 842
5289.96 833
5290.64 762
5291.33 822
5292.02 834
5292.70 787
5293.39 854
5294.08 931
5294.76 992
5295.45 832
5296.13 762
5296.82 922
5297.51 778
5298.19 918
5298.88 850
5299.57 852
5300.25 872
5300.94 811
5301.63 999
5302.32 868
5303.00 872
5303.69 900
5304.38 854
5305.06 845
5305.75 880
5306.44 881
5307.13 943
5307.81 874
5308.50 1088
5309.19 1119
5309.87 952
5310.56 1027
5311.25 984
5311.94 960
5312.62 923
5313.31 961
5314.00 963
5314.69 920
5315.38 972
5316.06 892
5316.75 1029
5317.44 1061
5318.13 1002
5318.82 1134
5319.50 1040
5320.19 1021
5320.88 1017
5321.57 1099
5322.26 1137
5322.94 1037
5323.63 939
5324.32 807
5325.01 869
5325.70 886
5326.39 757
5327.07 783
5327.76 905
5328.45 878
5329.14 867
5329.83 900
5330.52 762
5331.21 801
5331.90 800
5332.58 875
5333.27 917
5333.96 826
5334.65 813
5335.34 857
5336.03 779
5336.72 817
5337.41 777
5338.10 733
5338.79 876
5339.48 827
5340.17 781
5340.86 793
5341.54 809
5342.23 851
5342.92 849
5343.61 881
5344.30 806
5344.99 888
5345.68 831
5346.37 791
5347.06 741
5347.75 753
5348.44 799
5349.13 826
5349.82 783
5350.51 810
5351.20 915
5351.89 883
5352.58 790
5353.27 758
5353.96 810
5354.65 709
5355.34 802
5356.03 737
5356.72 713
5357.42 860
5358.11 826
5358.80 742
5359.49 832
5360.18 815
5360.87 815
5361.56 759
5362.25 749
5362.94 855
5363.63 913
5364.32 750
5365.01 864
5365.70 856
5366.40 810
5367.09 777
5367.78 807
5368.47 769
5369.16 797
5369.85 695
5370.54 779
5371.23 784
5371.93 749
5372.62 704
5373.31 692
5374.00 767
5374.69 747
5375.38 642
5376.08 743
5376.77 740
5377.46 786
5378.15 744
5378.84 733
5379.53 697
5380.23 658
5380.92 689
5381.61 654
5382.30 662
5383.00 716
5383.69 711
5384.38 686
5385.07 728
5385.76 824
5386.46 772
5387.15 834
5387.84 796
5388.53 880
5389.23 870
5389.92 872
5390.61 849
5391.30 902
5392.00 787
5392.69 886
5393.38 841
5394.08 681
5394.77 779
5395.46 675
5396.15 623
5396.85 753
5397.54 808
5398.23 713
5398.93 655
5399.62 741
5400.31 775
5401.01 732
5401.70 731
5402.39 744
5403.09 684
5403.78 724
5404.47 745
5405.17 767
5405.86 734
5406.56 814
5407.25 893
5407.94 837
5408.64 784
5409.33 782
5410.02 862
5410.72 839
5411.41 689
5412.11 745
5412.80 798
5413.49 736
5414.19 740
5414.88 791
5415.58 699
5416.27 765
5416.97 730
5417.66 743
5418.35 747
5419.05 754
5419.74 779
5420.44 801
5421.13 646
5421.83 793
5422.52 767
5423.22 816
5423.91 863
5424.61 742
5425.30 786
5426.00 813
5426.69 769
5427.39 699
5428.08 777
5428.78 799
5429.47 819
5430.17 830
5430.86 794
5431.56 850
5432.25 798
5432.95 932
5433.64 839
5434.34 912
5435.03 867
5435.73 910
5436.43 1012
5437.12 899
5437.82 837
5438.51 768
5439.21 814
5439.90 914
5440.60 853
5441.30 847
5441.99 807
5442.69 933
5443.38 950
5444.08 976
5444.78 1059
5445.47 1041
5446.17 1105
5446.86 1127
5447.56 1132
5448.26 1155
5448.95 1123
5449.65 967
5450.35 1069
5451.04 991
5451.74 944
5452.44 923
5453.13 902
5453.83 836
5454.53 959
5455.22 1006
5455.92 928
5456.62 970
5457.31 965
5458.01 1031
5458.71 1003
5459.40 1015
5460.10 1094
5460.80 1049
5461.50 1079
5462.19 1170
5462.89 1216
5463.59 1188
5464.29 1052
5464.98 1033
5465.68 1077
5466.38 1126
5467.08 1142
5467.77 1120
5468.47 1188
5469.17 1318
5469.87 1197
5470.56 1139
5471.26 1289
5471.96 1290
5472.66 1283
5473.36 1267
5474.05 1296
5474.75 1563
5475.45 1628
5476.15 1738
5476.85 1818
5477.54 1893
5478.24 1940
5478.94 2302
5479.64 2227
5480.34 2318
5481.04 2234
5481.73 1988
5482.43 1883
5483.13 1698
5483.83 1718
5484.53 1674
5485.23 1599
5485.93 1465
5486.62 1580
5487.32 1523
5488.02 1496
5488.72 1684
5489.42 1849
5490.12 1712
5490.82 1568
5491.52 1732
5492.22 1651
5492.92 1778
5493.62 1949
5494.31 1807
5495.01 2024
5495.71 2289
5496.41 2557
5497.11 2726
5497.81 3278
5498.51 3516
5499.21 3887
5499.91 4110
5500.61 3964
5501.31 3672
5502.01 3477
5502.71 2958
5503.41 2697
5504.11 2438
5504.81 2155
5505.51 1956
5506.21 1962
5506.91 1768
5507.61 1677
5508.31 1585
5509.01 1594
5509.71 1471
5510.41 1530
5511.11 1484
5511.81 1611
5512.51 1571
5513.21 1553
5513.91 1389
5514.61 1417
5515.31 1413
5516.01 1329
5516.72 1400
5517.42 1249
5518.12 1209
5518.82 1130
5519.52 1132
5520.22 1240
5520.92 1216
5521.62 1063
5522.32 1048
5523.02 1074
5523.73 1018
5524.43 977
5525.13 1095
5525.83 1126
5526.53 1067
5527.23 1066
5527.93 1061
5528.63 973
5529.34 1036
5530.04 1035
5530.74 1052
5531.44 1037
5532.14 992
5532.84 1075
5533.55 1009
5534.25 1090
5534.95 1015
5535.65 1040
5536.35 1202
5537.06 1084
5537.76 1090
5538.46 1045
5539.16 885
5539.86 967
5540.57 976
5541.27 979
5541.97 1026
5542.67 1011
5543.38 1011
5544.08 990
5544.78 980
5545.48 897
5546.19 859
5546.89 830
5547.59 934
5548.29 878
5549.00 893
5549.70 826
5550.40 831
5551.11 859
5551.81 950
5552.51 844
5553.21 858
5553.92 916
5554.62 860
5555.32 893
5556.03 889
5556.73 859
5557.43 902
5558.14 894
5558.84 952
5559.54 925
5560.25 919
5560.95 928
5561.65 847
5562.36 865
5563.06 898
5563.77 963
5564.47 874
5565.17 983
5565.88 806
5566.58 772
5567.28 843
5567.99 883
5568.69 937
5569.40 850
5570.10 806
5570.80 877
5571.51 870
5572.21 888
5572.92 913
5573.62 873
5574.33 829
5575.03 772
5575.73 877
5576.44 894
5577.14 788
5577.85 712
5578.55 859
5579.26 760
5579.96 865
5580.67 774
5581.37 823
5582.08 903
5582.78 858
5583.49 823
5584.19 763
5584.90 914
5585.60 949
5586.31 878
5587.01 878
5587.72 900
5588.42 854
5589.13 755
5589.83 724
5590.54 768
5591.24 892
5591.95 868
5592.66 849
5593.36 796
5594.07 745
5594.77 771
5595.48 929
5596.18 795
5596.89 821
5597.60 782
5598.30 884
5599.01 884
5599.71 770
5600.42 711
5601.13 652
5601.83 790
5602.54 796
5603.24 761
5603.95 753
5604.66 693
5605.36 757
5606.07 796
5606.78 898
5607.48 784
5608.19 769
5608.89 805
5609.60 739
5610.31 783
5611.01 748
5611.72 737
5612.43 770
5613.14 793
5613.84 814
5614.55 843
5615.26 731
5615.96 811
5616.67 763
5617.38 770
5618.08 834
5618.79 759
5619.50 666
5620.21 795
5620.91 765
5621.62 679
5622.33 753
5623.04 814
5623.74 758
5624.45 740
5625.16 770
5625.87 806
5626.57 820
5627.28 838
5627.99 818
5628.70 797
5629.40 711
5630.11 796
5630.82 901
5631.53 903
5632.24 824
5632.94 833
5633.65 903
5634.36 800
5635.07 789
5635.78 783
5636.49 759
5637.19 798
5637.90 853
5638.61 794
5639.32 840
5640.03 926
5640.74 886
5641.44 809
5642.15 849
5642.86 855
5643.57 826
5644.28 900
5644.99 836
5645.70 795
5646.41 812
5647.12 787
5647.82 736
5648.53 748
5649.24 828
5649.95 766
5650.66 826
5651.37 796
5652.08 919
5652.79 992
5653.50 959
5654.21 1023
5654.92 990
5655.63 1063
5656.34 1230
5657.05 1339
5657.76 1095
5658.46 1099
5659.17 979
5659.88 1009
5660.59 897
5661.30 1011
5662.01 981
5662.72 855
5663.43 869
5664.14 940
5664.85 948
5665.56 955
5666.27 843
5666.98 885
5667.69 788
5668.40 763
5669.12 805
5669.83 794
5670.54 763
5671.25 779
5671.96 728
5672.67 699
5673.38 809
5674.09 881
5674.80 882
5675.51 800
5676.22 804
5676.93 786
5677.64 855
5678.35 933
5679.06 888
5679.78 828
5680.49 777
5681.20 809
5681.91 856
5682.62 848
5683.33 878
5684.04 863
5684.75 957
5685.47 833
5686.18 960
5686.89 888
5687.60 900
5688.31 898
5689.02 811
5689.73 874
5690.45 736
5691.16 749
5691.87 750
5692.58 770
5693.29 730
5694.01 744
5694.72 712
5695.43 700
5696.14 705
5696.85 699
5697.57 765
5698.28 821
5698.99 752
5699.70 685
5700.41 757
5701.13 788
5701.84 764
5702.55 801
5703.26 783
5703.98 819
5704.69 741
5705.40 755
5706.11 734
5706.83 737
5707.54 676
5708.25 732
5708.97 661
5709.68 670
5710.39 644
5711.10 747
5711.82 639
5712.53 684
5713.24 715
5713.96 779
5714.67 670
5715.38 713
5716.10 658
5716.81 643
5717.52 699
5718.24 729
5718.95 636
5719.66 676
5720.38 731
5721.09 687
5721.80 780
5722.52 777
5723.23 743
5723.95 713
5724.66 712
5725.37 802
5726.09 786
5726.80 728
5727.52 732
5728.23 818
5728.94 778
5729.66 793
5730.37 769
5731.09 747
5731.80 810
5732.51 807
5733.23 816
5733.94 687
5734.66 729
5735.37 758
5736.09 756
5736.80 678
5737.52 738
5738.23 762
5738.95 702
5739.66 687
5740.38 744
5741.09 813
5741.81 733
5742.52 684
5743.24 625
5743.95 703
5744.67 716
5745.38 715
5746.10 692
5746.81 695
5747.53 738
5748.24 702
5748.96 704
5749.67 708
5750.39 731
5751.10 770
5751.82 620
5752.53 589
5753.25 634
5753.97 695
5754.68 738
5755.40 754
5756.11 686
5756.83 677
5757.54 755
5758.26 706
5758.98 696
5759.69 674
5760.41 689
5761.12 664
5761.84 662
5762.56 664
5763.27 561
5763.99 701
5764.71 686
5765.42 687
5766.14 730
5766.85 793
5767.57 657
5768.29 612
5769.00 725
5769.72 728
5770.44 733
5771.15 703
5771.87 747
5772.59 687
5773.30 683
5774.02 650
5774.74 722
5775.46 741
5776.17 677
5776.89 688
5777.61 716
5778.32 725
5779.04 759
5779.76 646
5780.48 629
5781.19 666
5781.91 693
5782.63 598
5783.35 651
5784.06 681
5784.78 690
5785.50 773
5786.22 670
5786.93 625
5787.65 654
5788.37 664
5789.09 723
5789.80 723
5790.52 674
5791.24 669
5791.96 736
5792.68 714
5793.39 707
5794.11 673
5794.83 630
5795.55 674
5796.27 704
5796.99 797
5797.70 698
5798.42 733
5799.14 799
5799.86 830
5800.58 810
5801.30 781
5802.02 869
5802.73 839
5803.45 756
5804.17 854
5804.89 905
5805.61 797
5806.33 768
5807.05 707
5807.77 724
5808.49 718
5809.20 715
5809.92 743
5810.64 831
5811.36 738
5812.08 740
5812.80 675
5813.52 654
5814.24 718
5814.96 743
5815.68 804
5816.40 744
5817.12 744
5817.84 755
5818.56 727
5819.28 741
5820.00 775
5820.72 822
5821.44 771
5822.16 815
5822.88 838
5823.60 731
5824.32 772
5825.04 690
5825.76 726
5826.48 795
5827.20 844
5827.92 778
5828.64 738
5829.36 800
5830.08 784
5830.80 786
5831.52 716
5832.24 791
5832.96 729
5833.68 723
5834.40 810
5835.12 742
5835.84 851
5836.56 892
5837.28 856
5838.00 775
5838.73 815
5839.45 823
5840.17 806
5840.89 802
5841.61 812
5842.33 819
5843.05 816
5843.77 783
5844.49 851
5845.22 862
5845.94 783
5846.66 823
5847.38 948
5848.10 969
5848.82 1011
5849.54 915
5850.27 892
5850.99 984
5851.71 985
5852.43 834
5853.15 861
5853.88 837
5854.60 878
5855.32 784
5856.04 685
5856.76 763
5857.49 795
5858.21 968
5858.93 895
5859.65 822
5860.37 848
5861.10 868
5861.82 925
5862.54 965
5863.26 1062
5863.99 1071
5864.71 1047
5865.43 1070
5866.15 1007
5866.88 974
5867.60 1025
5868.32 1039
5869.04 972
5869.77 894
5870.49 841
5871.21 833
5871.94 939
5872.66 923
5873.38 855
5874.11 805
5874.83 887
5875.55 875
5876.27 887
5877.00 819
5877.72 905
5878.44 996
5879.17 928
5879.89 999
5880.62 1052
5881.34 1032
5882.06 1056
5882.79 1034
5883.51 995
5884.23 1030
5884.96 1141
5885.68 1029
5886.40 1056
5887.13 1032
5887.85 911
5888.58 876
5889.30 969
5890.02 884
5890.75 911
5891.47 899
5892.20 824
5892.92 762
5893.65 797
5894.37 772
5895.09 852
5895.82 884
5896.54 846
5897.27 834
5897.99 867
5898.72 856
5899.44 915
5900.17 928
5900.89 956
5901.62 907
5902.34 864
5903.07 927
5903.79 834
5904.52 873
5905.24 882
5905.97 860
5906.69 959
5907.42 892
5908.14 891
5908.87 819
5909.59 898
5910.32 998
5911.04 1006
5911.77 915
5912.49 884
5913.22 951
5913.94 940
5914.67 980
5915.40 953
5916.12 936
5916.85 1059
5917.57 946
5918.30 1020
5919.02 956
5919.75 980
5920.48 1022
5921.20 1091
5921.93 1055
5922.65 1025
5923.38 1054
5924.11 1078
5924.83 1028
5925.56 1052
5926.29 1151
5927.01 1271
5927.74 1166
5928.47 1157
5929.19 1136
5929.92 1118
5930.64 1125
5931.37 1145
5932.10 1186
5932.82 1227
5933.55 1288
5934.28 1274
5935.01 1233
5935.73 1356
5936.46 1389
5937.19 1471
5937.91 1415
5938.64 1401
5939.37 1415
5940.09 1520
5940.82 1625
5941.55 1518
5942.28 1364
5943.00 1521
5943.73 1699
5944.46 1719
5945.19 1671
5945.91 1710
5946.64 1865
5947.37 2088
5948.10 2055
5948.82 2127
5949.55 2187
5950.28 2373
5951.01 2502
5951.73 2399
5952.46 2364
5953.19 2451
5953.92 2556
5954.65 2556
5955.38 2299
5956.10 2265
5956.83 2197
5957.56 2143
5958.29 2115
5959.02 2217
5959.74 2501
5960.47 2623
5961.20 2701
5961.93 2783
5962.66 3011
5963.39 3368
5964.12 3582
5964.84 3837
5965.57 3777
5966.30 3741
5967.03 3631
5967.76 3609
5968.49 3551
5969.22 3364
5969.95 3188
5970.68 2963
5971.40 2942
5972.13 2898
5972.86 2864
5973.59 2730
5974.32 2743
5975.05 2825
5975.78 2827
5976.51 2834
5977.24 2985
5977.97 2970
5978.70 3183
5979.43 3235
5980.16 3439
5980.89 3241
5981.62 3212
5982.35 3081
5983.08 3256
5983.81 3312
5984.54 3022
5985.27 3187
5986.00 3238
5986.73 3188
5987.46 3328
5988.19 3295
5988.92 3296
5989.65 3308
5990.38 3315
5991.11 3190
5991.84 3213
5992.57 3243
5993.30 3346
5994.03 3392
5994.76 3354
5995.49 3526
5996.22 3337
5996.95 3522
5997.68 3655
5998.41 3697
5999.14 3514
5999.87 3561
6000.60 3470
6001.34 3522
6002.07 3374
6002.80 3486
6003.53 3405
6004.26 3469
6004.99 3625
6005.72 3962
6006.45 4306
6007.18 4932
6007.92 6068
6008.65 6749
6009.38 7796
6010.11 8851
6010.84 9979
6011.57 11062
6012.30 11299
6013.04 11368
6013.77 11454
6014.50 10886
6015.23 9914
6015.96 8993
6016.69 8011
6017.43 6819
6018.16 5979
6018.89 5315
6019.62 4590
6020.35 3892
6021.09 3257
6021.82 3217
6022.55 3102
6023.28 2777
6024.02 2789
6024.75 2723
6025.48 2558
6026.21 2448
6026.94 2285
6027.68 2389
6028.41 2339
6029.14 2348
6029.88 2257
6030.61 2216
6031.34 2126
6032.07 1983
6032.81 2166
6033.54 2144
6034.27 2122
6035.01 2129
6035.74 2166
6036.47 2286
6037.20 2286
6037.94 2226
6038.67 2264
6039.40 2307
6040.14 2488
6040.87 2466
6041.60 2450
6042.34 2484
6043.07 2746
6043.80 2778
6044.54 2560
6045.27 2725
6046.00 2653
6046.74 2983
6047.47 3249
6048.21 3467
6048.94 3717
6049.67 4030
6050.41 4088
6051.14 4316
6051.88 4531
6052.61 4224
6053.34 4125
6054.08 3899
6054.81 3743
6055.55 3452
6056.28 3287
6057.01 3031
6057.75 2760
6058.48 2726
6059.22 2761
6059.95 2730
6060.69 2669
6061.42 2886
6062.16 2679
6062.89 2667
6063.63 2599
6064.36 2587
6065.09 2710
6065.83 2762
6066.56 2575
6067.30 2463
6068.03 2586
6068.77 2435
6069.50 2495
6070.24 2454
6070.97 2285
6071.71 2276
6072.45 2248
6073.18 2163
6073.92 2046
6074.65 2105
6075.39 1990
6076.12 1958
6076.86 1859
6077.59 1878
6078.33 1907
6079.06 1862
6079.80 1814
6080.54 1823
6081.27 1914
6082.01 1851
6082.74 1834
6083.48 1749
6084.21 1865
6084.95 1733
6085.69 1703
6086.42 1764
6087.16 1698
6087.90 1655
6088.63 1888
6089.37 1980
6090.10 1905
6090.84 1791
6091.58 1856
6092.31 1777
6093.05 1688
6093.79 1727
6094.52 1639
6095.26 1624
6096.00 1741
6096.73 1731
6097.47 1583
6098.21 1669
6098.94 1598
6099.68 1679
6100.42 1563
6101.15 1571
6101.89 1433
6102.63 1426
6103.37 1533
6104.10 1540
6104.84 1538
6105.58 1458
6106.31 1497
6107.05 1512
6107.79 1472
6108.53 1506
6109.26 1663
6110.00 1598
6110.74 1586
6111.48 1536
6112.21 1481
6112.95 1615
6113.69 1595
6114.43 1541
6115.17 1542
6115.90 1562
6116.64 1506
6117.38 1576
6118.12 1529
6118.85 1526
6119.59 1454
6120.33 1442
6121.07 1538
6121.81 1593
6122.55 1549
6123.28 1518
6124.02 1521
6124.76 1568
6125.50 1528
6126.24 1590
6126.98 1644
6127.71 1654
6128.45 1445
6129.19 1475
6129.93 1598
6130.67 1647
6131.41 1619
6132.15 1644
6132.89 1658
6133.63 1705
6134.36 1815
6135.10 1831
6135.84 1800
6136.58 1767
6137.32 1909
6138.06 1809
6138.80 1854
6139.54 1763
6140.28 1860
6141.02 1752
6141.76 1698
6142.50 1795
6143.24 1781
6143.97 1691
6144.71 1655
6145.45 1612
6146.19 1639
6146.93 1554
6147.67 1633
6148.41 1614
6149.15 1573
6149.89 1648
6150.63 1705
6151.37 1737
6152.11 1795
6152.85 1832
6153.59 1681
6154.33 1738
6155.07 1734
6155.81 1882
6156.55 1812
6157.29 1689
6158.03 1764
6158.78 1899
6159.52 1848
6160.26 1939
6161.00 2086
6161.74 2031
6162.48 1977
6163.22 2196
6163.96 2410
6164.70 2557
6165.44 2348
6166.18 2612
6166.92 2670
6167.66 2787
6168.41 2693
6169.15 2572
6169.89 2513
6170.63 2602
6171.37 2535
6172.11 2467
6172.85 2455
6173.59 2387
6174.34 2276
6175.08 2235
6175.82 2301
6176.56 2313
6177.30 2407
6178.04 2302
6178.78 2347
6179.53 2407
6180.27 2484
6181.01 2506
6181.75 2481
6182.49 2704
6183.24 2718
6183.98 2628
6184.72 2751
6185.46 2801
6186.20 2744
6186.95 2811
6187.69 2752
6188.43 2833
6189.17 3038
6189.91 3162
6190.66 3173
6191.40 3304
6192.14 3397
6192.88 3493
6193.63 3447
6194.37 3516
6195.11 3459
6195.85 3410
6196.60 3408
6197.34 3356
6198.08 3458
6198.83 3545
6199.57 3486
6200.31 3641
6201.05 3994
6201.80 4516
6202.54 5364
6203.28 6100
6204.03 7584
6204.77 9233
6205.51 11511
6206.26 13540
6207.00 15935
6207.74 17657
6208.49 18195
6209.23 18622
6209.97 17840
6210.72 16182
6211.46 14544
6212.21 12561
6212.95 10524
6213.69 9003
6214.44 7262
6215.18 6263
6215.92 5190
6216.67 4542
6217.41 4156
6218.16 3851
6218.90 3573
6219.64 3496
6220.39 3320
6221.13 3339
6221.88 3412
6222.62 3310
6223.37 3355
6224.11 3227
6224.85 3361
6225.60 3194
6226.34 2827
6227.09 2593
6227.83 2476
6228.58 2223
6229.32 2113
6230.07 2067
6230.81 1924
6231.56 1856
6232.30 1923
6233.05 1958
6233.79 1938
6234.54 1924
6235.28 2147
6236.03 2391
6236.77 2454
6237.52 2514
6238.26 2526
6239.01 2676
6239.75 2536
6240.50 2466
6241.24 2337
6241.99 2270
6242.73 2085
6243.48 2219
6244.22 2379
6244.97 2321
6245.72 2315
6246.46 2362
6247.21 2387
6247.95 2340
6248.70 2464
6249.45 2304
6250.19 2279
6250.94 2283
6251.68 2345
6252.43 2371
6253.18 2326
6253.92 2308
6254.67 2118
6255.41 2079
6256.16 2183
6256.91 2242
6257.65 2193
6258.40 2012
6259.15 2089
6259.89 1990
6260.64 2049
6261.39 1946
6262.13 2039
6262.88 1933
6263.63 1907
6264.37 1902
6265.12 1955
6265.87 1939
6266.61 1909
6267.36 1997
6268.11 2000
6268.85 1950
6269.60 2058
6270.35 1927
6271.10 1935
6271.84 1900
6272.59 1949
6273.34 2033
6274.08 2016
6274.83 1956
6275.58 1985
6276.33 1811
6277.07 1880
6277.82 1967
6278.57 1906
6279.32 1877
6280.07 1745
6280.81 1727
6281.56 1673
6282.31 1658
6283.06 1725
6283.80 1572
6284.55 1543
6285.30 1543
6286.05 1664
6286.80 1545
6287.54 1471
6288.29 1459
6289.04 1498
6289.79 1414
6290.54 1417
6291.29 1427
6292.03 1416
6292.78 1452
6293.53 1417
6294.28 1393
6295.03 1320
6295.78 1333
6296.53 1319
6297.28 1320
6298.02 1218
6298.77 1191
6299.52 1247
6300.27 1273
6301.02 1385
6301.77 1217
6302.52 1211
6303.27 1333
6304.02 1254
6304.77 1262
6305.51 1344
6306.26 1337
6307.01 1450
6307.76 1352
6308.51 1437
6309.26 1284
6310.01 1267
6310.76 1161
6311.51 1191
6312.26 1338
6313.01 1273
6313.76 1302
6314.51 1217
6315.26 1189
6316.01 1237
6316.76 1238
6317.51 1154
6318.26 1148
6319.01 1113
6319.76 1075
6320.51 1099
6321.26 1141
6322.01 1121
6322.76 1138
6323.51 1193
6324.26 1060
6325.01 1163
6325.76 1170
6326.51 1063
6327.26 1021
6328.01 1030
6328.76 1182
6329.51 1237
6330.26 1127
6331.02 1058
6331.77 1134
6332.52 1025
6333.27 1039
6334.02 1116
6334.77 1083
6335.52 1155
6336.27 1083
6337.02 1157
6337.77 1181
6338.53 1108
6339.28 1163
6340.03 1086
6340.78 1205
6341.53 1150
6342.28 1071
6343.03 1105
6343.78 1083
6344.54 1082
6345.29 1086
6346.04 1082
6346.79 1161
6347.54 1113
6348.29 1198
6349.05 1265
6349.80 1249
6350.55 1219
6351.30 1316
6352.05 1331
6352.81 1279
6353.56 1261
6354.31 1336
6355.06 1293
6355.82 1260
6356.57 1212
6357.32 1210
6358.07 1226
6358.82 1123
6359.58 1157
6360.33 1051
6361.08 1037
6361.83 1020
6362.59 1010
6363.34 1124
6364.09 1121
6364.85 1152
6365.60 1233
6366.35 1225
6367.10 1224
6367.86 1196
6368.61 1098
6369.36 1184
6370.12 1047
6370.87 1061
6371.62 1109
6372.38 1067
6373.13 1038
6373.88 1081
6374.64 998
6375.39 1112
6376.14 1190
6376.90 1072
6377.65 1086
6378.40 1138
6379.16 1154
6379.91 1125
6380.66 1178
6381.42 1158
6382.17 1082
6382.92 1131
6383.68 1205
6384.43 1052
6385.19 1054
6385.94 1036
6386.69 1047
6387.45 1105
6388.20 999
6388.96 959
6389.71 1075
6390.47 1106
6391.22 1029
6391.97 958
6392.73 1009
6393.48 1048
6394.24 1055
6394.99 1108
6395.75 1117
6396.50 1045
6397.26 1054
6398.01 1058
6398.77 1054
6399.52 1103
6400.28 1098
6401.03 1081
6401.79 1240
6402.54 1153
6403.30 1206
6404.05 1284
6404.81 1324
6405.56 1476
6406.32 1413
6407.07 1486
6407.83 1628
6408.58 1528
6409.34 1485
6410.09 1399
6410.85 1369
6411.60 1281
6412.36 1268
6413.11 1239
6413.87 1214
6414.63 1191
6415.38 1152
6416.14 1221
6416.89 1170
6417.65 1112
6418.41 1111
6419.16 1199
6419.92 1155
6420.67 1026
6421.43 1051
6422.19 1115
6422.94 1114
6423.70 1031
6424.45 1044
6425.21 957
6425.97 926
6426.72 1021
6427.48 1160
6428.24 1129
6428.99 1105
6429.75 977
6430.51 1060
6431.26 1016
6432.02 1031
6432.78 1080
6433.53 1033
6434.29 1066
6435.05 1101
6435.80 1036
6436.56 1083
6437.32 1061
6438.08 1027
6438.83 1003
6439.59 1044
6440.35 1063
6441.10 1063
6441.86 1027
6442.62 1062
6443.38 1165
6444.13 994
6444.89 1046
6445.65 1006
6446.41 1089
6447.16 1111
6447.92 1068
6448.68 1157
6449.44 1158
6450.19 1066
6450.95 1067
6451.71 1147
6452.47 1201
6453.23 1293
6453.98 1182
6454.74 1249
6455.50 1173
6456.26 1213
6457.02 1326
6457.78 1267
6458.53 1208
6459.29 1207
6460.05 1279
6460.81 1273
6461.57 1311
6462.33 1364
6463.08 1349
6463.84 1262
6464.60 1254
6465.36 1357
6466.12 1421
6466.88 1434
6467.64 1263
6468.40 1388
6469.15 1304
6469.91 1290
6470.67 1389
6471.43 1521
6472.19 1488
6472.95 1433
6473.71 1407
6474.47 1403
6475.23 1525
6475.99 1497
6476.75 1529
6477.51 1508
6478.26 1588
6479.02 1658
6479.78 1522
6480.54 1570
6481.30 1628
6482.06 1557
6482.82 1574
6483.58 1720
6484.34 1747
6485.10 1854
6485.86 1738
6486.62 1846
6487.38 1812
6488.14 1899
6488.90 2156
6489.66 2222
6490.42 2225
6491.18 2199
6491.94 2309
6492.70 2432
6493.46 2361
6494.22 2580
6494.98 2560
6495.74 2431
6496.51 2587
6497.27 2476
6498.03 2592
6498.79 2632
6499.55 2588
6500.31 2381
6501.07 2332
6501.83 2573
6502.59 2611
6503.35 2576
6504.11 2573
6504.87 2719
6505.64 2751
6506.40 2679
6507.16 2832
6507.92 3032
6508.68 2967
6509.44 2946
6510.20 2935
6510.96 2937
6511.73 3014
6512.49 2945
6513.25 2931
6514.01 3029
6514.77 3007
6515.53 3096
6516.29 3122
6517.06 2980
6517.82 3205
6518.58 3514
6519.34 3587
6520.10 3694
6520.87 3936
6521.63 4531
6522.39 4848
6523.15 5316
6523.91 5753
6524.68 6124
6525.44 6574
6526.20 6953
6526.96 7166
6527.73 7187
6528.49 7057
6529.25 7198
6530.01 7208
6530.78 7716
6531.54 8589
6532.30 10112
6533.06 11757
6533.83 13324
6534.59 14298
6535.35 15303
6536.11 16176
6536.88 15649
6537.64 14111
6538.40 12715
6539.17 10309
6539.93 8848
6540.69 7392
6541.46 6100
6542.22 5345
6542.98 4554
6543.74 3783
6544.51 3381
6545.27 3143
6546.04 3123
6546.80 2852
6547.56 2754
6548.33 2671
6549.09 2698
6549.85 2532
6550.62 2503
6551.38 2409
6552.14 2426
6552.91 2419
6553.67 2346
6554.44 2332
6555.20 2076
6555.96 2199
6556.73 2124
6557.49 2264
6558.26 2285
6559.02 2236
6559.78 2375
6560.55 2355
6561.31 2474
6562.08 2597
6562.84 2740
6563.61 2695
6564.37 2529
6565.14 2645
6565.90 2615
6566.66 2513
6567.43 2647
6568.19 2483
6568.96 2545
6569.72 2704
6570.49 2773
6571.25 2836
6572.02 3071
6572.78 3061
6573.55 3045
6574.31 3101
6575.08 2937
6575.84 2953
6576.61 3027
6577.37 2932
6578.14 3058
6578.90 3046
6579.67 2902
6580.44 2983
6581.20 2892
6581.97 2911
6582.73 2789
6583.50 2889
6584.26 2786
6585.03 2752
6585.79 2871
6586.56 3135
6587.33 3185
6588.09 3368
6588.86 3535
6589.62 3514
6590.39 3966
6591.16 4237
6591.92 4479
6592.69 4716
6593.45 4816
6594.22 4623
6594.99 4561
6595.75 4523
6596.52 4351
6597.29 4216
6598.05 3848
6598.82 3646
6599.59 3370
6600.35 3037
6601.12 3019
6601.89 3089
6602.65 2959
6603.42 2877
6604.19 2863
6604.95 2820
6605.72 2986
6606.49 3136
6607.25 3176
6608.02 3091
6608.79 3090
6609.55 3054
6610.32 2863
6611.09 2721
6611.86 2612
6612.62 2581
6613.39 2440
6614.16 2258
6614.93 2132
6615.69 2246
6616.46 2295
6617.23 2089
6618.00 2003
6618.76 2039
6619.53 2011
6620.30 1978
6621.07 1940
6621.83 2005
6622.60 1948
6623.37 1980
6624.14 1981
6624.91 1991
6625.67 1888
6626.44 1860
6627.21 2029
6627.98 2113
6628.75 2027
6629.52 2054
6630.28 2250
6631.05 2317
6631.82 2394
6632.59 2582
6633.36 2655
6634.13 2591
6634.90 2726
6635.66 2469
6636.43 2486
6637.20 2291
6637.97 2261
6638.74 2172
6639.51 1998
6640.28 1917
6641.05 1917
6641.81 1785
6642.58 1804
6643.35 1859
6644.12 1799
6644.89 1847
6645.66 1877
6646.43 1922
6647.20 1875
6647.97 1775
6648.74 1841
6649.51 1857
6650.28 1779
6651.05 2006
6651.82 2154
6652.59 2032
6653.35 2049
6654.12 1987
6654.89 2083
6655.66 2097
6656.43 1913
6657.20 1995
6657.97 1867
6658.74 1783
6659.51 1847
6660.28 1761
6661.05 1853
6661.82 1983
6662.59 1858
6663.36 1766
6664.13 1930
6664.91 1897
6665.68 1879
6666.45 1805
6667.22 1858
6667.99 1965
6668.76 1859
6669.53 1909
6670.30 1861
6671.07 1880
6671.84 1824
6672.61 1918
6673.38 1929
6674.15 1948
6674.92 1875
6675.69 1823
6676.47 1930
6677.24 1927
6678.01 1960
6678.78 2095
6679.55 2098
6680.32 2308
6681.09 2462
6681.86 2533
6682.64 2707
6683.41 2779
6684.18 2805
6684.95 2829
6685.72 2681
6686.49 2478
6687.26 2236
6688.04 2057
6688.81 2129
6689.58 1898
6690.35 1833
6691.12 1862
6691.90 1765
6692.67 1675
6693.44 1854
6694.21 1804
6694.98 1677
6695.76 1620
6696.53 1713
6697.30 1773
6698.07 1846
6698.84 1706
6699.62 1609
6700.39 1624
6701.16 1637
6701.93 1618
6702.71 1593
6703.48 1678
6704.25 1787
6705.02 1725
6705.80 1631
6706.57 1578
6707.34 1705
6708.12 1673
6708.89 1573
6709.66 1647
6710.43 1639
6711.21 1543
6711.98 1431
6712.75 1526
6713.53 1663
6714.30 1465
6715.07 1515
6715.85 1529
6716.62 1445
6717.39 1513
6718.17 1600
6718.94 1614
6719.71 1587
6720.49 1512
6721.26 1475
6722.03 1406
6722.81 1498
6723.58 1669
6724.36 1522
6725.13 1561
6725.90 1568
6726.68 1586
6727.45 1556
6728.23 1489
6729.00 1561
6729.77 1568
6730.55 1643
6731.32 1645
6732.10 1659
6732.87 1568
6733.64 1591
6734.42 1723
6735.19 1804
6735.97 1636
6736.74 1590
6737.52 1735
6738.29 1697
6739.07 1547
6739.84 1508
6740.62 1723
6741.39 1767
6742.16 1765
6742.94 1779
6743.71 1862
6744.49 1796
6745.26 1754
6746.04 1927
6746.81 2035
6747.59 2305
6748.36 2534
6749.14 2622
6749.92 2945
6750.69 3087
6751.47 3281
6752.24 3047
6753.02 3045
6753.79 2703
6754.57 2652
6755.34 2505
6756.12 2248
6756.89 1999
6757.67 1864
6758.45 1945
6759.22 1958
6760.00 1876
6760.77 1720
6761.55 1780
6762.33 1622
6763.10 1770
6763.88 1845
6764.65 1792
6765.43 1684
6766.21 1852
6766.98 1849
6767.76 1788
6768.53 1642
6769.31 1583
6770.09 1624
6770.86 1535
6771.64 1552
6772.42 1473
6773.19 1522
6773.97 1490
6774.75 1359
6775.52 1364
6776.30 1365
6777.08 1326
6777.85 1306
6778.63 1362
6779.41 1398
6780.18 1317
6780.96 1338
6781.74 1287
6782.52 1297
6783.29 1267
6784.07 1228
6784.85 1286
6785.62 1407
6786.40 1261
6787.18 1297
6787.96 1303
6788.73 1253
6789.51 1215
6790.29 1199
6791.07 1336
6791.84 1243
6792.62 1218
6793.40 1177
6794.18 1279
6794.96 1275
6795.73 1279
6796.51 1244
6797.29 1328
6798.07 1298
6798.85 1225
6799.62 1270
6800.40 1367
6801.18 1242
6801.96 1307
6802.74 1341
6803.51 1436
6804.29 1380
6805.07 1410
6805.85 1389
6806.63 1378
6807.41 1388
6808.19 1325
6808.96 1286
6809.74 1335
6810.52 1380
6811.30 1384
6812.08 1275
6812.86 1263
6813.64 1317
6814.42 1328
6815.20 1346
6815.97 1306
6816.75 1282
6817.53 1248
6818.31 1353
6819.09 1366
6819.87 1315
6820.65 1308
6821.43 1408
6822.21 1255
6822.99 1297
6823.77 1231
6824.55 1301
6825.33 1218
6826.11 1319
6826.89 1240
6827.67 1241
6828.44 1190
6829.22 1359
6830.00 1220
6830.78 1143
6831.56 1239
6832.34 1089
6833.12 1212
6833.90 1275
6834.68 1200
6835.46 1277
6836.24 1261
6837.03 1294
6837.81 1247
6838.59 1165
6839.37 1159
6840.15 1136
6840.93 1206
6841.71 1240
6842.49 1213
6843.27 1321
6844.05 1348
6844.83 1555
6845.61 1716
6846.39 1942
6847.17 2041
6847.95 2326
6848.73 2515
6849.52 2406
6850.30 2545
6851.08 2479
6851.86 2517
6852.64 2210
6853.42 1967
6854.20 1825
6854.98 1771
6855.76 1564
6856.55 1593
6857.33 1475
6858.11 1420
6858.89 1497
6859.67 1366
6860.45 1471
6861.23 1428
6862.02 1400
6862.80 1398
6863.58 1405
6864.36 1454
6865.14 1558
6865.93 1570
6866.71 1516
6867.49 1544
6868.27 1464
6869.05 1488
6869.84 1454
6870.62 1490
6871.40 1568
6872.18 1512
6872.96 1441
6873.75 1442
6874.53 1467
6875.31 1594
6876.09 1623
6876.88 1732
6877.66 1654
6878.44 1705
6879.22 1817
6880.01 1792
6880.79 1848
6881.57 1905
6882.36 2015
6883.14 2405
6883.92 2639
6884.70 3014
6885.49 3471
6886.27 3793
6887.05 3846
6887.84 3768
6888.62 3677
6889.40 3374
6890.19 2966
6890.97 2658
6891.75 2488
6892.54 2337
6893.32 2101
6894.10 2004
6894.89 1963
6895.67 1844
6896.45 1871
6897.24 1857
6898.02 1871
6898.81 1903
6899.59 1861
6900.37 1902
6901.16 1855
6901.94 1804
6902.73 1874
6903.51 1893
6904.29 1855
6905.08 1846
6905.86 1616
6906.65 1647
6907.43 1589
6908.21 1570
6909.00 1648
6909.78 1637
6910.57 1553
6911.35 1595
6912.14 1540
6912.92 1590
6913.71 1449
6914.49 1528
6915.27 1582
6916.06 1626
6916.84 1572
6917.63 1468
6918.41 1472
6919.20 1558
6919.98 1378
6920.77 1546
6921.55 1558
6922.34 1494
6923.12 1461
6923.91 1507
6924.69 1561
6925.48 1587
6926.27 1607
6927.05 1552
6927.84 1706
6928.62 1545
6929.41 1504
6930.19 1555
6930.98 1454
6931.76 1526
6932.55 1567
6933.34 1783
6934.12 1788
6934.91 1733
6935.69 1664
6936.48 1917
6937.26 2003
6938.05 1978
6938.84 1995
6939.62 2096
6940.41 2290
6941.20 2441
6941.98 2432
6942.77 2410
6943.55 2440
6944.34 2479
6945.13 2414
6945.91 2546
6946.70 2529
6947.49 2533
6948.27 2459
6949.06 2401
6949.85 2356
6950.63 2333
6951.42 2166
6952.21 2104
6952.99 1995
6953.78 2161
6954.57 2243
6955.35 2241
6956.14 2185
6956.93 2318
6957.72 2244
6958.50 2307
6959.29 2351
6960.08 2243
6960.86 2418
6961.65 2300
6962.44 2279
6963.23 2281
6964.01 2344
6964.80 2705
6965.59 2859
6966.38 2816
6967.16 3038
6967.95 3086
6968.74 3197
6969.53 3201
6970.32 3065
6971.10 3182
6971.89 3155
6972.68 3094
6973.47 3162
6974.26 3267
6975.04 3148
6975.83 3220
6976.62 3433
6977.41 3682
6978.20 3988
6978.98 4648
6979.77 5786
6980.56 7076
6981.35 8739
6982.14 11048
6982.93 12753
6983.72 14385
6984.50 15956
6985.29 15976
6986.08 15404
6986.87 13657
6987.66 12226
6988.45 10517
6989.24 8585
6990.03 7257
6990.81 6305
6991.60 5121
6992.39 4368
6993.18 3724
6993.97 3373
6994.76 3038
6995.55 3040
6996.34 2966
6997.13 2757
6997.92 2737
6998.71 2798
6999.50 2739
7000.29 2604
7001.08 2660
7001.87 2516
7002.65 2377
7003.44 2143
7004.23 2081
7005.02 1838
7005.81 1806
7006.60 1763
7007.39 1830
7008.18 1742
7008.97 1831
7009.76 1899
7010.55 1970
7011.34 2099
7012.13 1909
7012.92 2051
7013.71 2180
7014.50 2038
7015.30 1975
7016.09 1944
7016.88 1921
7017.67 1948
7018.46 1946
7019.25 1984
7020.04 2156
7020.83 2161
7021.62 2074
7022.41 1957
7023.20 2014
7023.99 2160
7024.78 2171
7025.57 1962
7026.37 1923
7027.16 1966
7027.95 1865
7028.74 1862
7029.53 1886
7030.32 1893
7031.11 1893
7031.90 1830
7032.69 1848
7033.49 1918
7034.28 1881
7035.07 1933
7035.86 2042
7036.65 1946
7037.44 2021
7038.24 2126
7039.03 2104
7039.82 2054
7040.61 2291
7041.40 2421
7042.19 2425
7042.99 2299
7043.78 2628
7044.57 2833
7045.36 2706
7046.15 2834
7046.95 3482
7047.74 3919
7048.53 3916
7049.32 3754
7050.12 3679
7050.91 3349
7051.70 3249
7052.49 2793
7053.29 2586
7054.08 2415
7054.87 2386
7055.66 2412
7056.46 2138
7057.25 2142
7058.04 2206
7058.83 2246
7059.63 2224
7060.42 2043
7061.21 2188
7062.01 2122
7062.80 2212
7063.59 2232
7064.39 2047
7065.18 2057
7065.97 1857
7066.77 1752
7067.56 1812
7068.35 1817
7069.15 1774
7069.94 1654
7070.73 1816
7071.53 1786
7072.32 1710
7073.11 1607
7073.91 1584
7074.70 1530
7075.49 1598
7076.29 1554
7077.08 1526
7077.88 1559
7078.67 1560
7079.46 1525
7080.26 1600
7081.05 1477
7081.85 1365
7082.64 1317
7083.43 1321
7084.23 1366
7085.02 1367
7085.82 1406
7086.61 1304
7087.41 1290
7088.20 1320
7089.00 1310
7089.79 1342
7090.58 1242
7091.38 1251
7092.17 1375
7092.97 1436
7093.76 1269
7094.56 1213
7095.35 1214
7096.15 1269
7096.94 1205
7097.74 1236
7098.53 1217
7099.33 1117
7100.12 1244
7100.92 1275
7101.71 1139
7102.51 1179
7103.30 1105
7104.10 1158
7104.89 1190
7105.69 1086
7106.49 1141
7107.28 1094
7108.08 1097
7108.87 1019
7109.67 1123
7110.46 1133
7111.26 1092
7112.06 1138
7112.85 1103
7113.65 1269
7114.44 1207
7115.24 1235
7116.04 1217
7116.83 1179
7117.63 1169
7118.42 1107
7119.22 1111
7120.02 1148
7120.81 1135
7121.61 1161
7122.41 1133
7123.20 1080
7124.00 1086
7124.79 1038
7125.59 1079
7126.39 1126
7127.18 1119
7127.98 1134
7128.78 1202
7129.57 1137
7130.37 1148
7131.17 1115
7131.97 1113
7132.76 1053
7133.56 1143
7134.36 1008
7135.15 1062
7135.95 1000
7136.75 1004
7137.55 1002
7138.34 936
7139.14 969
7139.94 993
7140.73 1068
7141.53 917
7142.33 926
7143.13 905
7143.92 984
7144.72 897
7145.52 895
7146.32 926
7147.12 937
7147.91 861
7148.71 934
7149.51 897
7150.31 905
7151.11 1026
7151.90 1011
7152.70 893
7153.50 998
7154.30 1022
7155.10 990
7155.89 1049
7156.69 1032
7157.49 1083
7158.29 992
7159.09 930
7159.89 943
7160.68 876
7161.48 926
7162.28 930
7163.08 967
7163.88 874
7164.68 866
7165.48 880
7166.28 862
7167.07 780
7167.87 813
7168.67 886
7169.47 839
7170.27 912
7171.07 910
7171.87 898
7172.67 884
7173.47 803
7174.27 812
7175.07 911
7175.87 916
7176.67 835
7177.46 873
7178.26 917
7179.06 953
7179.86 913
7180.66 856
7181.46 889
7182.26 813
7183.06 793
7183.86 828
7184.66 821
7185.46 749
7186.26 822
7187.06 819
7187.86 835
7188.66 798
7189.46 898
7190.26 901
7191.06 849
7191.86 786
7192.66 872
7193.46 811
7194.26 794
7195.06 792
7195.86 804
7196.67 808
7197.47 824
7198.27 720
7199.07 699
7199.87 722
7200.67 666
7201.47 848
7202.27 817
7203.07 777
7203.87 791
7204.67 813
7205.47 787
7206.28 768
7207.08 776
7207.88 827
7208.68 731
7209.48 763
7210.28 749
7211.08 752
7211.88 774
7212.69 807
7213.49 835
7214.29 843
7215.09 758
7215.89 778
7216.69 906
7217.50 877
7218.30 865
7219.10 892
7219.90 827
7220.70 833
7221.50 778
7222.31 836
7223.11 832
7223.91 780
7224.71 736
7225.51 827
7226.32 841
7227.12 721
7227.92 821
7228.72 740
7229.53 742
7230.33 710
7231.13 825
7231.93 853
7232.74 796
7233.54 755
7234.34 701
7235.14 757
7235.95 874
7236.75 792
7237.55 818
7238.36 798
7239.16 726
7239.96 794
7240.76 791
7241.57 800
7242.37 750
7243.17 866
7243.98 857
7244.78 895
7245.58 854
7246.39 845
7247.19 776
7247.99 759
7248.80 772
7249.60 793
7250.40 829
7251.21 778
7252.01 790
7252.81 806
7253.62 858
7254.42 816
7255.23 758
7256.03 827
7256.83 844
7257.64 845
7258.44 864
7259.25 779
7260.05 895
7260.85 842
7261.66 795
7262.46 900
7263.27 933
7264.07 792
7264.87 715
7265.68 795
7266.48 836
7267.29 830
7268.09 925
7268.90 894
7269.70 873
7270.51 805
7271.31 904
7272.12 867
7272.92 849
7273.73 887
7274.53 882
7275.34 810
7276.14 760
7276.95 834
7277.75 913
7278.56 1011
7279.36 1148
7280.17 1107
7280.97 1263
7281.78 1297
7282.58 1338
7283.39 1333
7284.19 1340
7285.00 1400
7285.80 1353
7286.61 1260
7287.41 1178
7288.22 1126
7289.03 1015
7289.83 984
7290.64 959
7291.44 905
7292.25 1021
7293.06 972
7293.86 960
7294.67 1027
7295.47 999
7296.28 1039
7297.09 1078
7297.89 1075
7298.70 1007
7299.50 1022
7300.31 1006
7301.12 945
7301.92 930
7302.73 1010
7303.54 937
7304.34 926
7305.15 977
7305.96 1023
7306.76 1027
7307.57 1040
7308.38 1156
7309.18 1286
7309.99 1282
7310.80 1274
7311.60 1276
7312.41 1328
7313.22 1428
7314.02 1694
7314.83 1852
7315.64 2224
7316.45 2286
7317.25 2248
7318.06 2202
7318.87 2054
7319.67 1872
7320.48 1758
7321.29 1668
7322.10 1569
7322.90 1488
7323.71 1384
7324.52 1332
7325.33 1350
7326.14 1214
7326.94 1267
7327.75 1243
7328.56 1260
7329.37 1142
7330.17 1176
7330.98 1138
7331.79 1228
7332.60 1229
7333.41 1267
7334.22 1266
7335.02 1202
7335.83 1169
7336.64 1122
7337.45 1083
7338.26 1122
7339.07 1042
7339.87 1025
7340.68 966
7341.49 981
7342.30 961
7343.11 1007
7343.92 971
7344.73 897
7345.53 808
7346.34 826
7347.15 846
7347.96 869
7348.77 761
7349.58 817
7350.39 815
7351.20 787
7352.01 758
7352.82 802
7353.62 838
7354.43 874
7355.24 865
7356.05 849
7356.86 899
7357.67 806
7358.48 739
7359.29 776
7360.10 750
7360.91 790
7361.72 813
7362.53 789
7363.34 801
7364.15 739
7364.96 789
7365.77 754
7366.58 757
7367.39 848
7368.20 805
7369.01 770
7369.82 840
7370.63 803
7371.44 796
7372.25 727
7373.06 785
7373.87 823
7374.68 876
7375.49 785
7376.30 803
7377.11 787
7377.92 787
7378.73 720
7379.54 725
7380.36 897
7381.17 799
7381.98 837
7382.79 781
7383.60 678
7384.41 704
7385.22 777
7386.03 792
7386.84 735
7387.65 737
7388.46 830
7389.28 724
7390.09 710
7390.90 719
7391.71 705
7392.52 777
7393.33 693
7394.14 780
7394.96 834
7395.77 796
7396.58 708
7397.39 809
7398.20 817
7399.01 804
7399.83 703
7400.64 698
7401.45 767
7402.26 736
7403.07 758
7403.89 727
7404.70 778
7405.51 718
7406.32 644
7407.13 673
7407.95 705
7408.76 649
7409.57 695
7410.38 761
7411.20 771
7412.01 696
7412.82 704
7413.63 695
7414.45 715
7415.26 750
7416.07 685
7416.88 583
7417.70 669
7418.51 609
7419.32 664
7420.14 751
7420.95 649
7421.76 649
7422.57 682
7423.39 679
7424.20 685
7425.01 596
7425.83 660
7426.64 737
7427.45 757
7428.27 759
7429.08 763
7429.89 748
7430.71 787
7431.52 789
7432.33 727
7433.15 821
7433.96 816
7434.78 763
7435.59 795
7436.40 841
7437.22 712
7438.03 820
7438.84 726
7439.66 661
7440.47 714
7441.29 779
7442.10 681
7442.91 659
7443.73 646
7444.54 635
7445.36 696
7446.17 746
7446.99 783
7447.80 642
7448.62 690
7449.43 721
7450.24 718
7451.06 755
7451.87 692
7452.69 786
7453.50 779
7454.32 675
7455.13 675
7455.95 644
7456.76 731
7457.58 702
7458.39 740
7459.21 840
7460.02 832
7460.84 872
7461.65 904
7462.47 839
7463.28 758
7464.10 827
7464.91 878
7465.73 789
7466.54 766
7467.36 740
7468.18 826
7468.99 779
7469.81 764
7470.62 703
7471.44 739
7472.25 839
7473.07 789
7473.89 891
7474.70 904
7475.52 804
7476.33 825
7477.15 684
7477.97 688
7478.78 744
7479.60 721
7480.41 762
7481.23 765
7482.05 725
7482.86 713
7483.68 724
7484.50 763
7485.31 673
7486.13 666
7486.95 727
7487.76 754
7488.58 760
7489.40 776
7490.21 753
7491.03 788
7491.85 710
7492.66 634
7493.48 643
7494.30 739
7495.11 762
7495.93 780
7496.75 724
7497.57 650
7498.38 712
7499.20 678
7500.02 695
7500.83 714
7501.65 732
7502.47 736
7503.29 672
7504.10 672
7504.92 628
7505.74 649
7506.56 580
7507.37 631
7508.19 651
7509.01 629
7509.83 681
7510.65 719
7511.46 666
7512.28 720
7513.10 695
7513.92 673
7514.74 646
7515.55 709
7516.37 699
7517.19 692
7518.01 824
7518.83 663
7519.64 680
7520.46 685
7521.28 628
7522.10 588
7522.92 573
7523.74 669
7524.56 640
7525.37 721
7526.19 635
7527.01 668
7527.83 681
7528.65 779
7529.47 751
7530.29 712
7531.11 663
7531.93 676
7532.74 664
7533.56 656
7534.38 632
7535.20 640
7536.02 670
7536.84 630
7537.66 645
7538.48 680
7539.30 641
7540.12 657
7540.94 699
7541.76 681
7542.58 670
7543.40 755
7544.22 715
7545.04 634
7545.86 647
7546.68 665
7547.50 644
7548.32 646
7549.14 629
7549.96 609
7550.78 674
7551.60 631
7552.42 619
7553.24 637
7554.06 689
7554.88 752
7555.70 731
7556.52 693
7557.34 636
7558.16 663
7558.98 685
7559.80 660
7560.62 627
7561.44 617
7562.26 633
7563.08 637
7563.90 619
7564.72 601
7565.54 619
7566.36 616
7567.19 573
7568.01 587
7568.83 625
7569.65 728
7570.47 705
7571.29 702
7572.11 666
7572.93 642
7573.76 627
7574.58 677
7575.40 757
7576.22 652
7577.04 616
7577.86 647
7578.68 680
7579.51 752
7580.33 751
7581.15 694
7581.97 673
7582.79 735
7583.61 626
7584.44 649
7585.26 750
7586.08 722
7586.90 775
7587.72 830
7588.55 702
7589.37 721
7590.19 757
7591.01 761
7591.83 772
7592.66 840
7593.48 910
7594.30 918
7595.12 865
7595.95 864
7596.77 838
7597.59 901
7598.41 888
7599.24 921
7600.06 835
7600.88 938
7601.71 993
7602.53 971
7603.35 1030
7604.17 977
7605.00 950
7605.82 902
7606.64 898
7607.47 932
7608.29 998
7609.11 922
7609.94 888
7610.76 870
7611.58 942
7612.41 1045
7613.23 1144
7614.05 1146
7614.88 1011
7615.70 1142
7616.52 1236
7617.35 1206
7618.17 1119
7619.00 1073
7619.82 1037
7620.64 1040
7621.47 991
7622.29 1015
7623.11 967
7623.94 879
7624.76 968
7625.59 918
7626.41 1073
7627.24 1072
7628.06 1065
7628.88 1136
7629.71 1160
7630.53 1159
7631.36 1100
7632.18 1070
7633.01 1055
7633.83 1018
7634.66 991
7635.48 890
7636.30 883
7637.13 843
7637.95 807
7638.78 812
7639.60 718
7640.43 780
7641.25 724
7642.08 796
7642.90 767
7643.73 748
7644.55 715
7645.38 799
7646.20 800
7647.03 735
7647.85 717
7648.68 741
7649.51 719
7650.33 706
7651.16 729
7651.98 762
7652.81 705
7653.63 644
7654.46 678
7655.28 681
7656.11 656
7656.94 625
7657.76 656
7658.59 669
7659.41 736
7660.24 656
7661.07 694
7661.89 665
7662.72 699
7663.54 667
7664.37 670
7665.20 663
7666.02 689
7666.85 668
7667.68 642
7668.50 709
7669.33 614
7670.16 671
7670.98 720
7671.81 613
7672.64 657
7673.46 634
7674.29 564
7675.12 568
7675.94 683
7676.77 736
7677.60 685
7678.42 631
7679.25 644
7680.08 686
7680.90 675
7681.73 684
7682.56 717
7683.39 676
7684.21 629
7685.04 665
7685.87 681
7686.69 671
7687.52 597
7688.35 687
7689.18 740
7690.01 731
7690.83 745
7691.66 683
7692.49 650
7693.32 660
7694.14 742
7694.97 786
7695.80 765
7696.63 698
7697.46 707
7698.28 725
7699.11 748
7699.94 667
7700.77 708
7701.60 649
7702.42 628
7703.25 623
7704.08 635
7704.91 698
7705.74 698
7706.57 651
7707.39 520
7708.22 673
7709.05 623
7709.88 650
7710.71 677
7711.54 579
7712.37 590
7713.20 626
7714.02 688
7714.85 623
7715.68 703
7716.51 685
7717.34 634
7718.17 592
7719.00 633
7719.83 706
7720.66 716
7721.49 610
7722.32 546
7723.15 601
7723.97 612
7724.80 666
7725.63 590
7726.46 565
7727.29 622
7728.12 649
7728.95 635
7729.78 656
7730.61 557
7731.44 632
7732.27 608
7733.10 529
7733.93 600
7734.76 664
7735.59 610
7736.42 557
7737.25 521
7738.08 571
7738.91 579
7739.74 521
7740.57 561
7741.40 544
7742.23 594
7743.06 598
7743.89 574
7744.72 624
7745.56 629
7746.39 589
7747.22 600
7748.05 654
7748.88 666
7749.71 565
7750.54 569
7751.37 557
7752.20 654
7753.03 626
7753.86 612
7754.69 639
7755.53 615
7756.36 593
7757.19 555
7758.02 655
7758.85 710
7759.68 656
7760.51 617
7761.35 596
7762.18 616
7763.01 602
7763.84 635
7764.67 683
7765.50 627
7766.33 647
7767.17 676
7768.00 629
7768.83 628
7769.66 629
7770.49 628
7771.33 656
7772.16 611
7772.99 653
7773.82 651
7774.65 662
7775.49 656
7776.32 608
7777.15 703
7777.98 675
7778.82 664
7779.65 634
7780.48 618
7781.31 642
7782.15 640
7782.98 658
7783.81 621
7784.64 612
7785.48 675
7786.31 667
7787.14 625
7787.97 695
7788.81 654
7789.64 667
7790.47 611
7791.31 616
7792.14 697
7792.97 661
7793.81 658
7794.64 614
7795.47 648
7796.31 664
7797.14 634
7797.97 678
7798.81 704
7799.64 703
7800.47 676
7801.31 694
7802.14 732
7802.97 689
7803.81 728
7804.64 740
7805.47 686
7806.31 662
7807.14 746
7807.98 647
7808.81 734
7809.64 778
7810.48 758
7811.31 855
7812.15 856
7812.98 903
7813.82 925
7814.65 1008
7815.48 898
7816.32 882
7817.15 948
7817.99 939
7818.82 906
7819.66 865
7820.49 889
7821.33 880
7822.16 980
7822.99 1030
7823.83 1079
7824.66 1035
7825.50 993
7826.33 1098
7827.17 1019
7828.00 964
7828.84 907
7829.67 924
7830.51 971
7831.34 993
7832.18 1111
7833.02 1022
7833.85 1044
7834.69 1082
7835.52 955
7836.36 964
7837.19 896
7838.03 939
7838.86 917
7839.70 845
7840.53 902
7841.37 950
7842.21 803
7843.04 797
7843.88 839
7844.71 848
7845.55 772
7846.39 786
7847.22 814
7848.06 832
7848.89 886
7849.73 906
7850.57 863
7851.40 854
7852.24 874
7853.08 809
7853.91 811
7854.75 883
7855.58 922
7856.42 1014
7857.26 1060
7858.09 971
7858.93 872
7859.77 967
7860.60 920
7861.44 896
7862.28 930
7863.11 909
7863.95 891
7864.79 911
7865.63 873
7866.46 850
7867.30 864
7868.14 903
7868.97 938
7869.81 946
7870.65 972
7871.49 1054
7872.32 1014
7873.16 1065
7874.00 1184
7874.84 1224
7875.67 1217
7876.51 1297
7877.35 1186
7878.19 1151
7879.02 1189
7879.86 1226
7880.70 1182
7881.54 1157
7882.38 1153
7883.21 964
7884.05 1018
7884.89 1118
7885.73 1044
7886.57 1108
7887.40 1041
7888.24 1069
7889.08 1043
7889.92 990
7890.76 1025
7891.59 1007
7892.43 970
7893.27 996
7894.11 930
7894.95 896
7895.79 869
7896.63 941
7897.47 909
7898.30 892
7899.14 917
7899.98 862
7900.82 778
7901.66 807
7902.50 794
7903.34 812
7904.18 805
7905.02 725
7905.85 760
7906.69 687
7907.53 693
7908.37 675
7909.21 752
7910.05 823
7910.89 877
7911.73 849
7912.57 870
7913.41 949
7914.25 846
7915.09 901
7915.93 929
7916.77 938
7917.61 935
7918.45 951
7919.29 833
7920.13 800
7920.97 808
7921.81 798
7922.65 717
7923.49 753
7924.33 794
7925.17 787
7926.01 796
7926.85 781
7927.69 828
7928.53 754
7929.37 723
7930.21 689
7931.05 724
7931.89 749
7932.73 744
7933.57 735
7934.41 698
7935.25 658
7936.09 718
7936.93 779
7937.78 746
7938.62 632
7939.46 755
7940.30 692
7941.14 787
7941.98 833
7942.82 748
7943.66 783
7944.50 775
7945.35 742
7946.19 755
7947.03 773
7947.87 783
7948.71 831
7949.55 921
7950.39 807
7951.24 875
7952.08 898
7952.92 954
7953.76 941
7954.60 967
7955.44 890
7956.29 811
7957.13 901
7957.97 986
7958.81 964
7959.65 971
7960.50 917
7961.34 931
7962.18 997
7963.02 1094
7963.86 1120
7964.71 1148
7965.55 1167
7966.39 1202
7967.23 1111
7968.08 1087
7968.92 1079
7969.76 1010
7970.60 932
7971.45 875
7972.29 906
7973.13 820
7973.97 848
7974.82 827
7975.66 775
7976.50 791
7977.35 779
7978.19 713
7979.03 660
7979.87 721
7980.72 787
7981.56 750
7982.40 778
7983.25 744
7984.09 756
7984.93 770
7985.78 751
7986.62 685
7987.46 710
7988.31 730
7989.15 691
7990.00 600
7990.84 669
7991.68 676
7992.53 695
7993.37 631
7994.21 617
7995.06 658
7995.90 698
7996.75 728
7997.59 606
7998.43 583
7999.28 648
8000.12 704
8000.97 662
8001.81 586
8002.65 643
8003.50 658
8004.34 609
8005.19 612
8006.03 636
8006.88 644
8007.72 637
8008.57 565
8009.41 566
8010.26 646
8011.10 631
8011.95 642
8012.79 521
8013.63 602
8014.48 581
8015.32 658
8016.17 660
8017.01 672
8017.86 604
8018.70 582
8019.55 584
8020.40 627
8021.24 584
8022.09 555
8022.93 581
8023.78 604
8024.62 569
8025.47 534
8026.31 536
8027.16 607
8028.00 610
8028.85 577
8029.70 560
8030.54 573
8031.39 544
8032.23 563
8033.08 601
8033.92 588
8034.77 545
8035.62 658
8036.46 604
8037.31 655
8038.16 589
8039.00 586
8039.85 512
8040.69 551
8041.54 584
8042.39 625
8043.23 557
8044.08 598
8044.93 659
8045.77 535
8046.62 602
8047.47 659
8048.31 683
8049.16 674
8050.01 596
8050.85 606
8051.70 616
8052.55 572
8053.39 566
8054.24 517
8055.09 571
8055.94 601
8056.78 509
8057.63 545
8058.48 547
8059.32 565
8060.17 523
8061.02 555
8061.87 537
8062.71 601
8063.56 568
8064.41 550
8065.26 527
8066.10 486
8066.95 516
8067.80 518
8068.65 520
8069.49 550
8070.34 497
8071.19 544
8072.04 541
8072.89 525
8073.73 575
8074.58 546
8075.43 539
8076.28 566
8077.13 515
8077.98 513
8078.82 563
8079.67 564
8080.52 551
8081.37 555
8082.22 483
8083.07 527
8083.91 543
8084.76 470
8085.61 464
8086.46 427
8087.31 510
8088.16 529
8089.01 502
8089.86 462
8090.70 451
8091.55 528
8092.40 500
8093.25 516
8094.10 510
8094.95 541
8095.80 505
8096.65 484
8097.50 524
8098.35 568
8099.20 557
8100.05 555
8100.90 524
8101.74 498
8102.59 479
8103.44 559
8104.29 550
8105.14 516
8105.99 513
8106.84 516
8107.69 488
8108.54 513
8109.39 475
8110.24 493
8111.09 471
8111.94 455
8112.79 509
8113.64 550
8114.49 550
8115.34 563
8116.19 579
8117.04 501
8117.89 484
8118.74 529
8119.59 568
8120.45 530
8121.30 478
8122.15 582
8123.00 670
8123.85 678
8124.70 603
8125.55 553
8126.40 523
8127.25 542
8128.10 467
8128.95 514
8129.80 530
8130.65 561
8131.51 554
8132.36 565
8133.21 502
8134.06 541
8134.91 592
8135.76 625
8136.61 606
8137.46 496
8138.32 578
8139.17 569
8140.02 549
8140.87 590
8141.72 676
8142.57 607
8143.43 583
8144.28 593
8145.13 576
8145.98 603
8146.83 617
8147.68 633
8148.54 620
8149.39 710
8150.24 693
8151.09 750
8151.94 817
8152.80 764
8153.65 681
8154.50 747
8155.35 793
8156.21 825
8157.06 704
8157.91 720
8158.76 660
8159.62 573
8160.47 593
8161.32 701
8162.17 642
8163.03 553
8163.88 618
8164.73 640
8165.59 599
8166.44 553
8167.29 596
8168.14 589
8169.00 606
8169.85 650
8170.70 634
8171.56 602
8172.41 565
8173.26 527
8174.12 578
8174.97 545
8175.82 516
8176.68 556
8177.53 532
8178.38 528
8179.24 530
8180.09 556
8180.94 577
8181.80 529
8182.65 524
8183.51 553
8184.36 536
8185.21 608
8186.07 623
8186.92 559
8187.78 615
8188.63 542
8189.48 484
8190.34 516
8191.19 522
8192.05 425
8192.90 502
8193.75 586
8194.61 561
8195.46 539
8196.32 509
8197.17 471
8198.03 477
8198.88 476
8199.74 461
8200.59 491
8201.45 538
8202.30 579
8203.16 455
8204.01 509
8204.87 510
8205.72 548
8206.57 469
8207.43 514
8208.29 524
8209.14 526
8210.00 488
8210.85 502
8211.71 575
8212.56 525
8213.42 573
8214.27 502
8215.13 456
8215.98 495
8216.84 562
8217.69 557
8218.55 556
8219.41 523
8220.26 528
8221.12 505
8221.97 443
8222.83 516
8223.68 485
8224.54 557
8225.40 517
8226.25 487
8227.11 513
8227.96 539
8228.82 566
8229.68 529
8230.53 463
8231.39 540
8232.25 507
8233.10 508
8233.96 531
8234.82 512
8235.67 491
8236.53 501
8237.38 435
8238.24 516
8239.10 504
8239.95 472
8240.81 528
8241.67 492
8242.53 522
8243.38 549
8244.24 527
8245.10 466
8245.95 510
8246.81 528
8247.67 497
8248.52 512
8249.38 561
8250.24 540
8251.10 510
8251.95 472
8252.81 472
8253.67 514
8254.53 577
8255.38 493
8256.24 505
8257.10 503
8257.96 486
8258.81 497
8259.67 488
8260.53 556
8261.39 550
8262.25 562
8263.10 519
8263.96 547
8264.82 528
8265.68 544
8266.54 547
8267.39 584
8268.25 566
8269.11 500
8269.97 517
8270.83 512
8271.69 483
8272.54 483
8273.40 523
8274.26 491
8275.12 493
8275.98 492
8276.84 490
8277.70 572
8278.55 507
8279.41 577
8280.27 552
8281.13 608
8281.99 555
8282.85 588
8283.71 594
8284.57 617
8285.43 564
8286.29 587
8287.14 587
8288.00 655
8288.86 649
8289.72 660
8290.58 818
8291.44 791
8292.30 790
8293.16 727
8294.02 664
8294.88 671
8295.74 605
8296.60 563
8297.46 654
8298.32 672
8299.18 619
8300.04 644
8300.90 602
8301.76 613
8302.62 565
8303.48 672
8304.34 541
8305.20 601
8306.06 596
8306.92 615
8307.78 616
8308.64 598
8309.50 619
8310.36 573
8311.22 552
8312.08 581
8312.94 635
8313.80 611
8314.66 623
8315.52 558
8316.38 571
8317.24 524
8318.11 543
8318.97 503
8319.83 550
8320.69 550
8321.55 559
8322.41 540
8323.27 470
8324.13 494
8324.99 463
8325.85 515
8326.72 476
8327.58 467
8328.44 523
8329.30 420
8330.16 482
8331.02 493
8331.88 522
8332.75 503
8333.61 532
8334.47 578
8335.33 531
8336.19 584
8337.05 538
8337.92 516
8338.78 521
8339.64 502
8340.50 497
8341.36 563
8342.23 555
8343.09 499
8343.95 495
8344.81 483
8345.67 498
8346.54 496
8347.40 464
8348.26 525
8349.12 603
8349.99 577
8350.85 546
8351.71 537
8352.57 508
8353.44 537
8354.30 542
8355.16 498
8356.03 553
8356.89 532
8357.75 592
8358.61 611
8359.48 566
8360.34 536
8361.20 518
8362.07 502
8362.93 542
8363.79 467
8364.66 516
8365.52 512
8366.38 594
8367.25 528
8368.11 517
8368.97 500
8369.84 585
8370.70 508
8371.56 533
8372.43 572
8373.29 584
8374.15 583
8375.02 580
8375.88 601
8376.74 515
8377.61 525
8378.47 541
8379.34 561
8380.20 544
8381.06 547
8381.93 644
8382.79 585
8383.66 569
8384.52 488
8385.39 529
8386.25 577
8387.11 531
8387.98 497
8388.84 559
8389.71 614
8390.57 580
8391.44 587
8392.30 520
8393.17 543
8394.03 514
8394.90 538
8395.76 572
8396.63 524
8397.49 544
8398.36 601
8399.22 596
8400.09 550
8400.95 555
8401.82 608
8402.68 567
8403.55 568
8404.41 552
8405.28 539
8406.14 575
8407.01 604
8407.87 595
8408.74 522
8409.60 592
8410.47 593
8411.34 592
8412.20 607
8413.07 548
8413.93 522
8414.80 599
8415.66 614
8416.53 556
8417.40 657
8418.26 620
8419.13 606
8419.99 642
8420.86 654
8421.73 638
8422.59 679
8423.46 635
8424.32 657
8425.19 634
8426.06 669
8426.92 676
8427.79 642
8428.66 641
8429.52 645
8430.39 590
8431.26 720
8432.12 712
8432.99 727
8433.86 763
8434.72 680
8435.59 712
8436.46 752
8437.32 801
8438.19 900
8439.06 868
8439.93 874
8440.79 869
8441.66 831
8442.53 925
8443.39 894
8444.26 909
8445.13 845
8446.00 853
8446.86 900
8447.73 862
8448.60 893
8449.47 883
8450.33 851
8451.20 842
8452.07 838
8452.94 963
8453.81 960
8454.67 965
8455.54 992
8456.41 942
8457.28 867
8458.15 901
8459.01 922
8459.88 826
8460.75 821
8461.62 979
8462.49 998
8463.35 1032
8464.22 1164
8465.09 1431
8465.96 1692
8466.83 2050
8467.70 2318
8468.57 2324
8469.43 2207
8470.30 2129
8471.17 1879
8472.04 1625
8472.91 1396
8473.78 1215
8474.65 1076
8475.52 1053
8476.38 926
8477.25 983
8478.12 845
8478.99 880
8479.86 886
8480.73 788
8481.60 816
8482.47 801
8483.34 801
8484.21 863
8485.08 731
8485.95 711
8486.82 762
8487.69 765
8488.55 771
8489.42 710
8490.29 666
8491.16 642
8492.03 692
8492.90 713
8493.77 690
8494.64 743
8495.51 755
8496.38 765
8497.25 720
8498.12 697
8498.99 719
8499.86 705
8500.73 676
8501.60 682
8502.47 680
8503.34 688
8504.22 723
8505.09 832
8505.96 801
8506.83 765
8507.70 760
8508.57 744
8509.44 736
8510.31 752
8511.18 742
8512.05 677
8512.92 767
8513.79 777
8514.66 725
8515.53 682
8516.41 719
8517.28 706
8518.15 712
8519.02 651
8519.89 708
8520.76 818
8521.63 778
8522.50 742
8523.38 699
8524.25 681
8525.12 751
8525.99 771
8526.86 700
8527.73 655
8528.60 692
8529.48 761
8530.35 734
8531.22 794
8532.09 786
8532.96 788
8533.84 852
8534.71 841
8535.58 836
8536.45 842
8537.32 800
8538.20 810
8539.07 822
8539.94 840
8540.81 832
8541.68 785
8542.56 752
8543.43 784
8544.30 914
8545.17 836
8546.05 816
8546.92 893
8547.79 870
8548.67 813
8549.54 917
8550.41 1067
8551.28 1157
8552.16 1138
8553.03 1237
8553.90 1164
8554.78 1101
8555.65 987
8556.52 931
8557.39 886
8558.27 849
8559.14 744
8560.01 797
8560.89 767
8561.76 711
8562.63 713
8563.51 722
8564.38 753
8565.25 705
8566.13 755
8567.00 745
8567.88 714
8568.75 712
8569.62 768
8570.50 666
8571.37 672
8572.24 610
8573.12 684
8573.99 637
8574.87 661
8575.74 622
8576.61 674
8577.49 646
8578.36 715
8579.24 752
8580.11 709
8580.99 750
8581.86 718
8582.73 710
8583.61 638
8584.48 653
8585.36 721
8586.23 672
8587.11 620
8587.98 661
8588.86 657
8589.73 764
8590.61 745
8591.48 703
8592.36 740
8593.23 680
8594.11 721
8594.98 699
8595.86 711
8596.73 712
8597.61 696
8598.48 729
8599.36 663
8600.23 730
8601.11 697
8601.98 707
8602.86 769
8603.73 678
8604.61 693
8605.49 722
8606.36 691
8607.24 774
8608.11 739
8608.99 805
8609.86 750
8610.74 804
8611.62 792
8612.49 767
8613.37 778
8614.24 845
8615.12 823
8616.00 817
8616.87 768
8617.75 767
8618.62 830
8619.50 801
8620.38 849
8621.25 886
8622.13 809
8623.01 805
8623.88 837
8624.76 823
8625.64 873
8626.51 917
8627.39 995
8628.27 988
8629.14 997
8630.02 994
8630.90 1017
8631.77 987
8632.65 964
8633.53 995
8634.40 981
8635.28 1093
8636.16 1014
8637.04 1008
8637.91 1045
8638.79 1022
8639.67 992
8640.55 1038
8641.42 1075
8642.30 1108
8643.18 1058
8644.06 1179
8644.93 1168
8645.81 1183
8646.69 1168
8647.57 1250
8648.44 1295
8649.32 1335
8650.20 1369
8651.08 1339
8651.96 1348
8652.83 1315
8653.71 1265
8654.59 1265
8655.47 1388
8656.35 1406
8657.22 1394
8658.10 1445
8658.98 1450
8659.86 1428
8660.74 1380
8661.62 1482
8662.49 1364
8663.37 1367
8664.25 1391
8665.13 1503
8666.01 1612
8666.89 1655
8667.77 1859
8668.64 2177
8669.52 2415
8670.40 2803
8671.28 3027
8672.16 3175
8673.04 3413
8673.92 3171
8674.80 3077
8675.68 2890
8676.56 2539
8677.44 2328
8678.31 2124
8679.19 2001
8680.07 1922
8680.95 1848
8681.83 1844
8682.71 1778
8683.59 1801
8684.47 1961
8685.35 2059
8686.23 2550
8687.11 2911
8687.99 3587
8688.87 4084
8689.75 4592
8690.63 4899
8691.51 4764
8692.39 4649
8693.27 4278
8694.15 3663
8695.03 3163
8695.91 2767
8696.79 2367
8697.67 2121
8698.55 1843
8699.43 1733
8700.31 1593
8701.19 1469
8702.07 1433
8702.95 1298
8703.83 1302
8704.71 1268
8705.59 1237
8706.48 1266
8707.36 1167
8708.24 1149
8709.12 1037
8710.00 1108
8710.88 1048
8711.76 1014
8712.64 1071
8713.52 1084
8714.40 984
8715.28 1030
8716.17 1023
8717.05 965
8717.93 1031
8718.81 1041
8719.69 964
8720.57 971
8721.45 1110
8722.34 983
8723.22 929
8724.10 999
8724.98 985
8725.86 951
8726.74 1074
8727.63 1011
8728.51 1002
8729.39 1020
8730.27 1086
8731.15 1004
8732.04 917
8732.92 939
8733.80 903
8734.68 904
8735.56 829
8736.45 858
8737.33 915
8738.21 986
8739.09 900
8739.98 942
8740.86 922
8741.74 916
8742.62 1014
8743.51 1014
8744.39 938
8745.27 916
8746.15 1035
8747.04 1081
8747.92 1045
8748.80 975
8749.69 1023
8750.57 1095
8751.45 1139
8752.33 1173
8753.22 1129
8754.10 1125
8754.98 1149
8755.87 1180
8756.75 1095
8757.63 1145
8758.52 1142
8759.40 1130
8760.28 1123
8761.17 1106
8762.05 1035
8762.93 1062
8763.82 1185
8764.70 1109
8765.59 1101
8766.47 1180
8767.35 1272
8768.24 1262
8769.12 1254
8770.00 1216
8770.89 1220
8771.77 1205
8772.66 1129
8773.54 1104
8774.42 1028
8775.31 993
8776.19 1080
8777.08 927
8777.96 908
8778.85 985
8779.73 977
8780.62 931
8781.50 924
8782.38 855
8783.27 869
8784.15 894
8785.04 878
8785.92 911
8786.81 967
8787.69 951
8788.58 924
8789.46 937
8790.35 811
8791.23 855
8792.12 894
8793.00 897
8793.89 918
8794.77 911
8795.66 927
8796.54 931
8797.43 923
8798.31 963
8799.20 906
8800.08 928
8800.97 1014
8801.86 994
8802.74 945
8803.63 948
8804.51 953
8805.40 943
8806.28 843
8807.17 911
8808.06 898
8808.94 927
8809.83 823
8810.71 721
8811.60 737
8812.49 813
8813.37 794
8814.26 839
8815.14 830
8816.03 772
8816.92 825
8817.80 803
8818.69 760
8819.58 705
8820.46 807
8821.35 792
8822.24 793
8823.12 749
8824.01 695
8824.90 782
8825.78 846
8826.67 716
8827.56 758
8828.44 752
8829.33 703
8830.22 696
8831.10 708
8831.99 609
8832.88 578
8833.77 697
8834.65 700
8835.54 685
8836.43 739
8837.31 744
8838.20 635
8839.09 665
8839.98 590
8840.86 653
8841.75 624
8842.64 648
8843.53 735
8844.41 638
8845.30 662
8846.19 686
8847.08 659
8847.97 663
8848.85 684
8849.74 588
8850.63 616
8851.52 637
8852.41 634
8853.29 620
8854.18 584
8855.07 623
8855.96 563
8856.85 523
8857.74 600
8858.62 675
8859.51 599
8860.40 603
8861.29 591
8862.18 614
8863.07 623
8863.95 633
8864.84 585
8865.73 582
8866.62 598
8867.51 559
8868.40 572
8869.29 570
8870.18 575
8871.07 608
8871.95 588
8872.84 557
8873.73 609
8874.62 651
8875.51 541
8876.40 553
8877.29 530
8878.18 521
8879.07 599
8879.96 528
8880.85 512
8881.74 546
8882.63 632
8883.52 551
8884.41 580
8885.30 607
8886.19 567
8887.08 510
8887.97 488
8888.86 529
8889.75 490
8890.64 484
8891.53 518
8892.42 501
8893.31 533
8894.20 517
8895.09 522
8895.98 506
8896.87 539
8897.76 507
8898.65 466
8899.54 526
8900.43 581
8901.32 524
8902.21 524
8903.10 498
8903.99 519
8904.88 481
8905.77 536
8906.66 535
8907.55 529
8908.45 519
8909.34 514
8910.23 507
8911.12 430
8912.01 449
8912.90 461
8913.79 471
8914.68 493
8915.57 462
8916.47 463
8917.36 507
8918.25 514
8919.14 508
8920.03 493
8920.92 478
8921.81 456
8922.71 404
8923.60 446
8924.49 478
8925.38 452
8926.27 527
8927.16 493
8928.06 445
8928.95 483
8929.84 489
8930.73 476
8931.62 451
8932.52 447
8933.41 448
8934.30 444
8935.19 485
8936.09 428
8936.98 391
8937.87 444
8938.76 520
8939.65 501
8940.55 434
8941.44 419
8942.33 500
8943.23 455
8944.12 482
8945.01 446
8945.90 432
8946.80 440
8947.69 449
8948.58 404
8949.47 408
8950.37 406
8951.26 422
8952.15 485
8953.05 441
8953.94 438
8954.83 488
8955.73 433
8956.62 463
8957.51 431
8958.41 450
8959.30 471
8960.19 485
8961.09 498
8961.98 546
8962.87 550
8963.77 507
8964.66 476
8965.56 492
8966.45 541
8967.34 438
8968.24 468
8969.13 427
8970.03 429
8970.92 424
8971.81 474
8972.71 481
8973.60 456
8974.50 477
8975.39 401
8976.28 468
8977.18 425
8978.07 483
8978.97 444
8979.86 401
8980.76 460
8981.65 438
8982.55 423
8983.44 408
8984.33 459
8985.23 495
8986.12 475
8987.02 459
8987.91 463
8988.81 467
8989.70 447
8990.60 447
8991.49 515
8992.39 470
8993.28 407
8994.18 468
8995.07 426
8995.97 504
8996.87 459
8997.76 454
8998.66 485
8999.55 436
9000.45 417
9001.34 413
9002.24 420
9003.13 424
9004.03 451
9004.93 424
9005.82 397
9006.72 465
9007.61 427
9008.51 447
9009.40 459
9010.30 462
9011.20 410
9012.09 413
9012.99 420
9013.88 410
9014.78 393
9015.68 451
9016.57 445
9017.47 416
9018.37 374
9019.26 417
9020.16 492
9021.06 462
9021.95 460
9022.85 421
9023.75 418
9024.64 440
9025.54 407
9026.44 451
9027.33 409
9028.23 419
9029.13 413
9030.02 455
9030.92 437
9031.82 422
9032.71 409
9033.61 365
9034.51 414
9035.41 467
9036.30 420
9037.20 397
9038.10 408
9039.00 413
9039.89 434
9040.79 483
9041.69 481
9042.59 450
9043.48 521
9044.38 486
9045.28 491
9046.18 422
9047.07 441
9047.97 472
9048.87 442
9049.77 424
9050.67 443
9051.56 438
9052.46 484
9053.36 475
9054.26 428
9055.16 437
9056.06 410
9056.95 422
9057.85 451
9058.75 509
9059.65 479
9060.55 431
9061.45 405
9062.34 417
9063.24 432
9064.14 443
9065.04 459
9065.94 478
9066.84 478
9067.74 438
9068.64 454
9069.53 488
9070.43 451
9071.33 492
9072.23 510
9073.13 471
9074.03 421
9074.93 447
9075.83 492
9076.73 473
9077.63 456
9078.53 392
9079.43 438
9080.33 441
9081.23 497
9082.12 514
9083.02 435
9083.92 495
9084.82 544
9085.72 532
9086.62 516
9087.52 513
9088.42 543
9089.32 471
9090.22 465
9091.12 481
9092.02 512
9092.92 518
9093.82 596
9094.72 493
9095.62 484
9096.52 523
9097.42 555
9098.32 485
9099.22 507
9100.13 511
9101.03 472
9101.93 552
9102.83 477
9103.73 455
9104.63 463
9105.53 411
9106.43 444
9107.33 419
9108.23 420
9109.13 416
9110.03 441
9110.93 494
9111.84 491
9112.74 502
9113.64 409
9114.54 439
9115.44 468
9116.34 451
9117.24 467
9118.14 400
9119.05 432
9119.95 418
9120.85 450
9121.75 421
9122.65 389
9123.55 439
9124.45 473
9125.36 421
9126.26 359
9127.16 401
9128.06 429
9128.96 405
9129.87 376
9130.77 406
9131.67 432
9132.57 439
9133.47 428
9134.38 397
9135.28 403
9136.18 439
9137.08 430
9137.98 437
9138.89 467
9139.79 435
9140.69 373
9141.59 400
9142.50 410
9143.40 401
9144.30 430
9145.21 453
9146.11 451
9147.01 470
9147.91 450
9148.82 467
9149.72 442
9150.62 449
9151.53 364
9152.43 430
9153.33 444
9154.23 440
9155.14 461
9156.04 416
9156.94 417
9157.85 427
9158.75 416
9159.65 400
9160.56 381
9161.46 402
9162.36 448
9163.27 376
9164.17 398
9165.08 413
9165.98 427
9166.88 422
9167.79 438
9168.69 428
9169.59 458
9170.50 403
9171.40 382
9172.31 433
9173.21 419
9174.11 416
9175.02 434
9175.92 379
9176.83 372
9177.73 412
9178.64 502
9179.54 488
9180.44 406
9181.35 408
9182.25 391
9183.16 386
9184.06 425
9184.97 436
9185.87 420
9186.78 522
9187.68 474
9188.59 418
9189.49 477
9190.40 484
9191.30 408
9192.21 431
9193.11 407
9194.02 386
9194.92 444
9195.83 454
9196.73 421
9197.64 442
9198.54 454
9199.45 455
9200.35 428
9201.26 457
9202.16 450
9203.07 506
9203.98 427
9204.88 398
9205.79 451
9206.69 456
9207.60 402
9208.50 446
9209.41 411
9210.32 397
9211.22 397
9212.13 426
9213.03 476
9213.94 398
9214.85 416
9215.75 406
9216.66 465
9217.57 405
9218.47 414
9219.38 432
9220.28 375
9221.19 414
9222.10 390
9223.00 407
9223.91 430
9224.82 436
9225.72 410
9226.63 374
9227.54 425
9228.44 460
9229.35 430
9230.26 434
9231.16 427
9232.07 419
9232.98 469
9233.89 414
9234.79 417
9235.70 401
9236.61 399
9237.51 424
9238.42 416
9239.33 382
9240.24 409
9241.14 385
9242.05 334
9242.96 361
9243.87 409
9244.77 459
9245.68 347
9246.59 402
9247.50 371
9248.40 350
9249.31 398
9250.22 401
9251.13 393
9252.04 359
9252.94 426
9253.85 409
9254.76 416
9255.67 430
9256.58 392
9257.48 349
9258.39 377
9259.30 409
9260.21 386
9261.12 425
9262.03 345
9262.94 368
9263.84 376
9264.75 378
9265.66 363
9266.57 321
9267.48 388
9268.39 414
9269.30 451
9270.20 408
9271.11 376
9272.02 382
9272.93 392
9273.84 352
9274.75 336
9275.66 395
9276.57 460
9277.48 408
9278.39 355
9279.30 347
9280.21 390
9281.11 396
9282.02 458
9282.93 356
9283.84 365
9284.75 330
9285.66 379
9286.57 431
9287.48 401
9288.39 401
9289.30 378
9290.21 387
9291.12 342
9292.03 372
9292.94 428
9293.85 362
9294.76 395
9295.67 420
9296.58 406
9297.49 423
9298.40 414
9299.31 372
9300.22 361
9301.13 441
9302.04 440
9302.95 475
9303.86 413
9304.77 449
9305.69 468
9306.60 494
9307.51 465
9308.42 452
9309.33 494
9310.24 472
9311.15 429
9312.06 415
9312.97 436
9313.88 485
9314.79 409
9315.70 437
9316.62 391
9317.53 430
9318.44 409
9319.35 464
9320.26 416
9321.17 435
9322.08 450
9322.99 484
9323.91 406
9324.82 418
9325.73 454
9326.64 432
9327.55 401
9328.46 387
9329.38 373
9330.29 386
9331.20 376
9332.11 391
9333.02 390
9333.94 378
9334.85 383
9335.76 379
9336.67 398
9337.58 337
9338.50 406
9339.41 427
9340.32 402
9341.23 397
9342.15 434
9343.06 445
9343.97 462
9344.88 434
9345.80 392
9346.71 392
9347.62 390
9348.53 375
9349.45 436
9350.36 516
9351.27 462
9352.18 422
9353.10 394
9354.01 390
9354.92 437
9355.84 439
9356.75 397
9357.66 374
9358.58 393
9359.49 431
9360.40 369
9361.32 390
9362.23 371
9363.14 374
9364.06 417
9364.97 449
9365.88 373
9366.80 418
9367.71 417
9368.62 375
9369.54 384
9370.45 392
9371.37 389
9372.28 330
9373.19 356
9374.11 422
9375.02 432
9375.94 366
9376.85 349
9377.76 379
9378.68 370
9379.59 419
9380.51 408
9381.42 366
9382.33 383
9383.25 411
9384.16 390
9385.08 393
9385.99 382
9386.91 383
9387.82 417
9388.74 408
9389.65 410
9390.57 425
9391.48 461
9392.40 401
9393.31 392
9394.23 444
9395.14 400
9396.06 468
9396.97 494
9397.89 401
9398.80 396
9399.72 376
9400.63 397
9401.55 407
9402.46 440
9403.38 428
9404.29 429
9405.21 410
9406.12 364
9407.04 363
9407.95 393
9408.87 400
9409.79 382
9410.70 422
9411.62 435
9412.53 396
9413.45 406
9414.36 375
9415.28 399
9416.20 433
9417.11 390
9418.03 355
9418.95 403
9419.86 425
9420.78 382
9421.69 395
9422.61 390
9423.53 402
9424.44 423
9425.36 416
9426.28 413
9427.19 402
9428.11 440
9429.03 487
9429.94 462
9430.86 440
9431.78 409
9432.69 454
9433.61 485
9434.53 498
9435.44 399
9436.36 421
9437.28 440
9438.19 453
9439.11 458
9440.03 456
9440.95 480
9441.86 479
9442.78 483
9443.70 430
9444.62 420
9445.53 490
9446.45 577
9447.37 631
9448.29 607
9449.20 625
9450.12 685
9451.04 659
9451.96 713
9452.87 641
9453.79 643
9454.71 581
9455.63 539
9456.55 520
9457.46 511
9458.38 466
9459.30 498
9460.22 473
9461.14 469
9462.05 538
9462.97 484
9463.89 492
9464.81 422
9465.73 409
9466.65 440
9467.56 438
9468.48 402
9469.40 436
9470.32 418
9471.24 421
9472.16 462
9473.08 417
9473.99 408
9474.91 424
9475.83 445
9476.75 378
9477.67 424
9478.59 390
9479.51 424
9480.43 436
9481.35 448
9482.27 374
9483.19 422
9484.10 453
9485.02 445
9485.94 492
9486.86 457
9487.78 422
9488.70 416
9489.62 457
9490.54 413
9491.46 409
9492.38 416
9493.30 455
9494.22 421
9495.14 379
9496.06 377
9496.98 414
9497.90 423
9498.82 419
9499.74 459
9500.66 495
9501.58 442
9502.50 441
9503.42 449
9504.34 467
9505.26 457
9506.18 503
9507.10 471
9508.02 471
9508.94 426
9509.86 471
9510.78 439
9511.70 427
9512.63 427
9513.55 431
9514.47 451
9515.39 448
9516.31 459
9517.23 469
9518.15 489
9519.07 491
9519.99 482
9520.91 555
9521.83 496
9522.76 502
9523.68 510
9524.60 539
9525.52 521
9526.44 557
9527.36 602
9528.28 640
9529.21 619
9530.13 622
9531.05 672
9531.97 692
9532.89 627
9533.81 659
9534.74 600
9535.66 530
9536.58 540
9537.50 579
9538.42 512
9539.35 524
9540.27 473
9541.19 514
9542.11 511
9543.03 506
9543.96 521
9544.88 497
9545.80 575
9546.72 506
9547.64 501
9548.57 484
9549.49 525
9550.41 546
9551.33 528
9552.26 483
9553.18 491
9554.10 456
9555.03 470
9555.95 469
9556.87 431
9557.79 485
9558.72 500
9559.64 485
9560.56 435
9561.49 458
9562.41 470
9563.33 482
9564.26 536
9565.18 558
9566.10 560
9567.03 542
9567.95 559
9568.87 576
9569.80 562
9570.72 492
9571.64 504
9572.57 533
9573.49 466
9574.41 569
9575.34 537
9576.26 483
9577.18 544
9578.11 537
9579.03 532
9579.96 539
9580.88 524
9581.80 508
9582.73 494
9583.65 536
9584.58 562
9585.50 540
9586.43 524
9587.35 551
9588.27 541
9589.20 520
9590.12 578
9591.05 495
9591.97 565
9592.90 574
9593.82 613
9594.75 632
9595.67 566
9596.60 554
9597.52 585
9598.45 557
9599.37 606
9600.29 587
9601.22 598
9602.14 644
9603.07 601
9604.00 666
9604.92 598
9605.85 622
9606.77 602
9607.70 625
9608.62 582
9609.55 661
9610.47 634
9611.40 656
9612.32 652
9613.25 601
9614.17 625
9615.10 688
9616.03 697
9616.95 706
9617.88 646
9618.80 659
9619.73 711
9620.65 671
9621.58 711
9622.51 653
9623.43 658
9624.36 756
9625.29 690
9626.21 730
9627.14 735
9628.06 706
9628.99 729
9629.92 755
9630.84 800
9631.77 766
9632.70 717
9633.62 726
9634.55 749
9635.48 736
9636.40 780
9637.33 787
9638.26 838
9639.18 848
9640.11 840
9641.04 884
9641.96 872
9642.89 865
9643.82 949
9644.74 937
9645.67 922
9646.60 996
9647.53 987
9648.45 968
9649.38 943
9650.31 1040
9651.24 1062
9652.16 1013
9653.09 1052
9654.02 1019
9654.95 997
9655.87 1040
9656.80 1128
9657.73 1083
9658.66 1051
9659.58 1016
9660.51 1064
9661.44 1091
9662.37 1141
9663.30 1106
9664.22 1060
9665.15 1083
9666.08 1190
9667.01 1229
9667.94 1161
9668.86 1222
9669.79 1185
9670.72 1305
9671.65 1217
9672.58 1252
9673.51 1256
9674.43 1221
9675.36 1174
9676.29 1271
9677.22 1384
9678.15 1383
9679.08 1421
9680.01 1416
9680.94 1430
9681.86 1356
9682.79 1401
9683.72 1448
9684.65 1511
9685.58 1408
9686.51 1501
9687.44 1441
9688.37 1491
9689.30 1528
9690.23 1542
9691.16 1632
9692.08 1663
9693.01 1922
9693.94 2195
9694.87 2260
9695.80 2387
9696.73 2520
9697.66 2486
9698.59 2491
9699.52 2280
9700.45 2050
9701.38 1935
9702.31 1933
9703.24 1761
9704.17 1599
9705.10 1749
9706.03 1801
9706.96 1880
9707.89 1766
9708.82 1864
9709.75 1874
9710.68 2013
9711.61 2018
9712.54 2071
9713.47 2075
9714.40 1956
9715.33 1927
9716.26 1706
9717.19 1638
9718.12 1553
9719.06 1437
9719.99 1475
9720.92 1432
9721.85 1330
9722.78 1430
9723.71 1408
9724.64 1355
9725.57 1423
9726.50 1367
9727.43 1373
9728.36 1442
9729.30 1408
9730.23 1334
9731.16 1336
9732.09 1402
9733.02 1445
9733.95 1350
9734.88 1396
9735.81 1269
9736.75 1161
9737.68 1119
9738.61 1092
9739.54 1117
9740.47 1123
9741.40 1047
9742.34 1056
9743.27 1053
9744.20 929
9745.13 955
9746.06 1003
9747.00 959
9747.93 919
9748.86 967
9749.79 958
9750.72 897
9751.66 940
9752.59 981
9753.52 945
9754.45 947
9755.39 953
9756.32 998
9757.25 881
9758.18 928
9759.12 900
9760.05 935
9760.98 927
9761.91 866
9762.85 927
9763.78 885
9764.71 936
9765.64 955
9766.58 929
9767.51 946
9768.44 981
9769.38 933
9770.31 1038
9771.24 991
9772.18 915
9773.11 932
9774.04 959
9774.98 975
9775.91 1016
9776.84 1007
9777.78 1058
9778.71 1099
9779.64 1055
9780.58 996
9781.51 1003
9782.44 1072
9783.38 1121
9784.31 1004
9785.25 980
9786.18 942
9787.11 879
9788.05 1005
9788.98 935
9789.92 932
9790.85 898
9791.78 925
9792.72 944
9793.65 961
9794.59 977
9795.52 962
9796.46 937
9797.39 993
9798.32 969
9799.26 866
9800.19 908
9801.13 862
9802.06 885
9803.00 878
9803.93 825
9804.87 835
9805.80 807
9806.74 814
9807.67 785
9808.61 773
9809.54 782
9810.48 786
9811.41 823
9812.35 818
9813.28 823
9814.22 796
9815.15 726
9816.09 720
9817.02 645
9817.96 712
9818.89 789
9819.83 700
9820.76 743
9821.70 696
9822.64 684
9823.57 767
9824.51 696
9825.44 728
9826.38 669
9827.31 630
9828.25 608
9829.19 700
9830.12 750
9831.06 655
9831.99 748
9832.93 702
9833.87 739
9834.80 687
9835.74 642
9836.68 713
9837.61 700
9838.55 671
9839.48 671
9840.42 657
9841.36 640
9842.29 691
9843.23 712
9844.17 649
9845.10 685
9846.04 716
9846.98 715
9847.91 694
9848.85 649
9849.79 616
9850.72 636
9851.66 639
9852.60 624
9853.54 643
9854.47 657
9855.41 704
9856.35 739
9857.28 688
9858.22 684
9859.16 627
9860.10 613
9861.03 665
9861.97 641
9862.91 644
9863.85 712
9864.78 663
9865.72 623
9866.66 648
9867.60 642
9868.54 624
9869.47 648
9870.41 658
9871.35 604
9872.29 601
9873.22 614
9874.16 617
9875.10 617
9876.04 612
9876.98 591
9877.92 613
9878.85 638
9879.79 611
9880.73 540
9881.67 604
9882.61 654
9883.55 652
9884.48 654
9885.42 619
9886.36 571
9887.30 575
9888.24 570
9889.18 622
9890.12 611
9891.06 614
9891.99 568
9892.93 588
9893.87 588
9894.81 617
9895.75 577
9896.69 546
9897.63 600
9898.57 655
9899.51 601
9900.45 605
9901.39 600
9902.33 603
9903.27 608
9904.20 629
9905.14 648
9906.08 683
9907.02 686
9907.96 681
9908.90 620
9909.84 607
9910.78 666
9911.72 665
9912.66 626
9913.60 622
9914.54 618
9915.48 590
9916.42 655
9917.36 710
9918.30 748
9919.24 704
9920.18 818
9921.12 939
9922.06 980
9923.00 1157
9923.94 1145
9924.88 1162
9925.83 1140
9926.77 1069
9927.71 935
9928.65 907
9929.59 786
9930.53 801
9931.47 710
9932.41 630
9933.35 699
9934.29 761
9935.23 695
9936.17 667
9937.12 652
9938.06 667
9939.00 688
9939.94 631
9940.88 649
9941.82 617
9942.76 639
9943.70 604
9944.65 643
9945.59 642
9946.53 579
9947.47 605
9948.41 573
9949.35 607
9950.29 622
9951.24 686
9952.18 634
9953.12 647
9954.06 659
9955.00 646
9955.95 689
9956.89 613
9957.83 616
9958.77 534
9959.71 585
9960.66 565
9961.60 676
9962.54 665
9963.48 592
9964.43 594
9965.37 547
9966.31 601
9967.25 566
9968.20 588
9969.14 653
9970.08 617
9971.02 609
9971.97 627
9972.91 650
9973.85 661
9974.79 615
9975.74 581
9976.68 552
9977.62 655
9978.57 636
9979.51 663
9980.45 607
9981.40 600
9982.34 572
9983.28 580
9984.23 604
9985.17 636
9986.11 607
9987.06 572
9988.00 580
9988.94 552
9989.89 553
9990.83 548
9991.77 545
9992.72 518
9993.66 462
9994.60 487
9995.55 572
9996.49 595
9997.44 558
9998.38 543
9999.32 520
10000.27 537
10001.21 567
10002.16 558
10003.10 535
10004.04 544
10004.99 606
10005.93 576
10006.88 594
10007.82 589
10008.77 542
10009.71 515
10010.66 534
10011.60 514
10012.54 504
10013.49 492
10014.43 486
10015.38 484
10016.32 524
10017.27 466
10018.21 456
10019.16 448
10020.10 473
10021.05 471
10021.99 466
10022.94 495
10023.88 503
10024.83 531
10025.77 528
10026.72 532
10027.67 517
10028.61 453
10029.56 509
10030.50 449
10031.45 485
10032.39 504
10033.34 466
10034.28 435
10035.23 471
10036.18 489
10037.12 458
10038.07 460
10039.01 445
10039.96 455
10040.90 454
10041.85 465
10042.80 434
10043.74 420
10044.69 436
10045.64 470
10046.58 482
10047.53 461
10048.47 442
10049.42 457
10050.37 509
10051.31 530
10052.26 502
10053.21 547
10054.15 515
10055.10 579
10056.05 513
10056.99 550
10057.94 524
10058.89 495
10059.83 496
10060.78 534
10061.73 477
10062.67 473
10063.62 535
10064.57 527
10065.52 489
10066.46 458
10067.41 519
10068.36 449
10069.30 478
10070.25 506
10071.20 452
10072.15 462
10073.09 481
10074.04 472
10074.99 478
10075.94 466
10076.88 411
10077.83 423
10078.78 442
10079.73 449
10080.68 421
10081.62 410
10082.57 421
10083.52 439
10084.47 434
10085.42 474
10086.36 448
10087.31 462
10088.26 416
10089.21 405
10090.16 435
10091.11 422
10092.05 394
10093.00 437
10093.95 436
10094.90 438
10095.85 493
10096.80 456
10097.75 449
10098.69 456
10099.64 452
10100.59 439
10101.54 451
10102.49 458
10103.44 432
10104.39 435
10105.34 395
10106.28 371
10107.23 408
10108.18 395
10109.13 473
10110.08 431
10111.03 396
10111.98 433
10112.93 358
10113.88 401
10114.83 419
10115.78 447
10116.73 423
10117.68 458
10118.63 443
10119.58 439
10120.53 487
10121.48 455
10122.43 439
10123.38 394
10124.33 389
10125.28 409
10126.23 371
10127.18 363
10128.13 411
10129.08 401
10130.03 456
10130.98 468
10131.93 365
10132.88 440
10133.83 486
10134.78 445
10135.73 471
10136.68 393
10137.63 458
10138.58 459
10139.53 427
10140.48 439
10141.43 409
10142.38 440
10143.33 422
10144.28 411
10145.23 416
10146.19 464
10147.14 428
10148.09 398
10149.04 383
10149.99 421
10150.94 460
10151.89 497
10152.84 421
10153.79 442
10154.75 412
10155.70 490
10156.65 468
10157.60 456
10158.55 407
10159.50 511
10160.46 464
10161.41 438
10162.36 436
10163.31 402
10164.26 447
10165.21 469
10166.17 495
10167.12 502
10168.07 468
10169.02 500
10169.97 483
10170.93 447
10171.88 416
10172.83 478
10173.78 512
10174.73 503
10175.69 485
10176.64 485
10177.59 451
10178.54 475
10179.50 477
10180.45 522
10181.40 492
10182.35 519
10183.31 505
10184.26 536
10185.21 490
10186.17 492
10187.12 521
10188.07 527
10189.02 573
10189.98 532
10190.93 552
10191.88 555
10192.84 505
10193.79 548
10194.74 571
10195.70 602
10196.65 571
10197.60 580
10198.56 562
10199.51 554
10200.46 564
10201.42 581
10202.37 634
10203.32 673
10204.28 703
10205.23 718
10206.18 669
10207.14 700
10208.09 639
10209.05 558
10210.00 583
10210.95 595
10211.91 589
10212.86 578
10213.82 489
10214.77 516
10215.72 577
10216.68 529
10217.63 535
10218.59 529
10219.54 518
10220.50 493
10221.45 487
10222.41 463
10223.36 510
10224.31 505
10225.27 528
10226.22 511
10227.18 471
10228.13 536
10229.09 502
10230.04 534
10231.00 532
10231.95 526
10232.91 542
10233.86 580
10234.82 541
10235.77 507
10236.73 530
10237.68 506
10238.64 531
10239.59 446
10240.55 466
10241.50 463
10242.46 453
10243.42 452
10244.37 392
10245.33 453
10246.28 441
10247.24 436
10248.19 390
10249.15 400
10250.11 440
10251.06 417
10252.02 418
10252.97 368
10253.93 425
10254.89 415
10255.84 399
10256.80 426
10257.75 394
10258.71 403
10259.67 384
10260.62 417
10261.58 393
10262.54 457
10263.49 417
10264.45 329
10265.40 381
10266.36 395
10267.32 414
10268.27 389
10269.23 377
10270.19 369
10271.14 330
10272.10 375
10273.06 405
10274.02 395
10274.97 365
10275.93 393
10276.89 408
10277.84 380
10278.80 431
10279.76 400
10280.71 412
10281.67 377
10282.63 402
10283.59 451
10284.54 422
10285.50 393
10286.46 399
10287.42 367
10288.37 419
10289.33 412
10290.29 361
10291.25 403
10292.21 421
10293.16 421
10294.12 411
10295.08 458
10296.04 394
10296.99 379
10297.95 396
10298.91 413
10299.87 408
10300.83 385
10301.79 354
10302.74 327
10303.70 351
10304.66 362
10305.62 369
10306.58 402
10307.54 423
10308.49 441
10309.45 350
10310.41 393
10311.37 391
10312.33 431
10313.29 395
10314.25 351
10315.21 333
10316.16 329
10317.12 407
10318.08 368
10319.04 375
10320.00 404
10320.96 397
10321.92 402
10322.88 415
10323.84 434
10324.80 415
10325.76 403
10326.71 389
10327.67 416
10328.63 425
10329.59 393
10330.55 409
10331.51 406
10332.47 417
10333.43 387
10334.39 349
10335.35 344
10336.31 334
10337.27 377
10338.23 373
10339.19 402
10340.15 396
10341.11 393
10342.07 390
10343.03 370
10343.99 427
10344.95 387
10345.91 401
10346.87 337
10347.83 377
10348.79 391
10349.75 396
10350.71 377
10351.67 400
10352.63 379
10353.60 373
10354.56 392
10355.52 381
10356.48 418
10357.44 433
10358.40 411
10359.36 366
10360.32 437
10361.28 376
10362.24 355
10363.20 357
10364.17 337
10365.13 344
10366.09 363
10367.05 361
10368.01 345
10368.97 362
10369.93 348
10370.89 348
10371.86 343
10372.82 333
10373.78 357
10374.74 352
10375.70 348
10376.66 365
10377.63 356
10378.59 385
10379.55 305
10380.51 355
10381.47 386
10382.44 377
10383.40 335
10384.36 390
10385.32 360
10386.28 344
10387.25 346
10388.21 342
10389.17 345
10390.13 322
10391.10 372
10392.06 386
10393.02 372
10393.98 293
10394.94 361
10395.91 367
10396.87 375
10397.83 345
10398.80 397
10399.76 380
10400.72 364
10401.68 349
10402.65 308
10403.61 372
10404.57 364
10405.54 347
10406.50 343
10407.46 347
10408.43 369
10409.39 362
10410.35 360
10411.32 345
10412.28 354
10413.24 362
10414.21 372
10415.17 388
10416.13 368
10417.10 360
10418.06 366
10419.02 392
10419.99 410
10420.95 418
10421.91 338
10422.88 288
10423.84 312
10424.81 359
10425.77 338
10426.73 298
10427.70 312
10428.66 302
10429.63 327
10430.59 300
10431.56 288
10432.52 358
10433.48 344
10434.45 338
10435.41 324
10436.38 304
10437.34 307
10438.31 310
10439.27 324
10440.24 346
10441.20 302
10442.16 303
10443.13 350
10444.09 321
10445.06 318
10446.02 311
10446.99 320
10447.95 315
10448.92 318
10449.88 360
10450.85 323
10451.81 314
10452.78 304
10453.75 356
10454.71 312
10455.68 315
10456.64 329
10457.61 308
10458.57 308
10459.54 294
10460.50 329
10461.47 320
10462.43 353
10463.40 371
10464.37 299
10465.33 316
10466.30 327
10467.26 315
10468.23 325
10469.20 342
10470.16 313
10471.13 296
10472.09 254
10473.06 305
10474.03 293
10474.99 291
10475.96 247
10476.93 275
10477.89 311
10478.86 296
10479.82 271
10480.79 302
10481.76 323
10482.72 303
10483.69 288
10484.66 294
10485.62 342
10486.59 323
10487.56 302
10488.52 287
10489.49 329
10490.46 289
10491.43 271
10492.39 289
10493.36 329
10494.33 282
10495.29 312
10496.26 279
10497.23 304
10498.20 297
10499.16 258
10500.13 328
10501.10 331
10502.07 297
10503.03 303
10504.00 289
10504.97 275
10505.94 323
10506.90 362
10507.87 312
10508.84 324
10509.81 310
10510.78 312
10511.74 262
10512.71 284
10513.68 322
10514.65 300
10515.62 327
10516.58 305
10517.55 303
10518.52 269
10519.49 327
10520.46 327
10521.43 319
10522.39 320
10523.36 305
10524.33 314
10525.30 310
10526.27 267
10527.24 296
10528.21 332
10529.17 327
10530.14 321
10531.11 338
10532.08 320
10533.05 270
10534.02 325
10534.99 324
10535.96 303
10536.93 315
10537.90 299
10538.86 334
10539.83 334
10540.80 305
10541.77 309
10542.74 301
10543.71 343
10544.68 349
10545.65 299
10546.62 302
10547.59 282
10548.56 270
10549.53 277
10550.50 333
10551.47 319
10552.44 295
10553.41 328
10554.38 300
10555.35 294
10556.32 347
10557.29 317
10558.26 312
10559.23 327
10560.20 298
10561.17 332
10562.14 316
10563.11 396
10564.08 336
10565.05 321
10566.02 291
10566.99 315
10567.96 294
10568.93 339
10569.90 293
10570.87 328
10571.84 364
10572.82 338
10573.79 309
10574.76 305
10575.73 306
10576.70 344
10577.67 322
10578.64 334
10579.61 306
10580.58 342
10581.55 299
10582.53 277
10583.50 337
10584.47 336
10585.44 336
10586.41 331
10587.38 354
10588.35 327
10589.33 355
10590.30 356
10591.27 325
10592.24 316
10593.21 289
10594.18 316
10595.16 357
10596.13 358
10597.10 290
10598.07 256
10599.04 317
10600.01 277
10600.99 317
10601.96 356
10602.93 358
10603.90 350
10604.88 347
10605.85 347
10606.82 331
10607.79 309
10608.77 303
10609.74 341
10610.71 347
10611.68 300
10612.66 358
10613.63 378
10614.60 326
10615.57 300
10616.55 306
10617.52 325
10618.49 352
10619.46 350
10620.44 350
10621.41 322
10622.38 344
10623.36 354
10624.33 410
10625.30 347
10626.28 333
10627.25 292
10628.22 316
10629.20 375
10630.17 337
10631.14 409
10632.12 408
10633.09 387
10634.06 437
10635.04 393
10636.01 415
10636.99 476
10637.96 450
10638.93 466
10639.91 394
10640.88 415
10641.85 428
10642.83 409
10643.80 387
10644.78 366
10645.75 338
10646.72 323
10647.70 330
10648.67 298
10649.65 358
10650.62 348
10651.60 360
10652.57 363
10653.55 317
10654.52 327
10655.49 294
10656.47 275
10657.44 304
10658.42 317
10659.39 316
10660.37 294
10661.34 320
10662.32 279
10663.29 383
10664.27 368
10665.24 349
10666.22 327
10667.19 351
10668.17 320
10669.14 333
10670.12 315
10671.09 327
10672.07 317
10673.04 308
10674.02 319
10675.00 383
10675.97 321
10676.95 340
10677.92 357
10678.90 351
10679.87 329
10680.85 334
10681.82 313
10682.80 338
10683.78 275
10684.75 332
10685.73 315
10686.70 303
10687.68 284
10688.66 304
10689.63 327
10690.61 296
10691.58 316
10692.56 281
10693.54 274
10694.51 302
10695.49 314
10696.47 289
10697.44 272
10698.42 275
10699.40 320
10700.37 287
10701.35 302
10702.33 324
10703.30 339
10704.28 370
10705.26 363
10706.23 299
10707.21 265
10708.19 281
10709.16 279
10710.14 306
10711.12 332
10712.10 299
10713.07 315
10714.05 346
10715.03 341
10716.01 302
10716.98 330
10717.96 349
10718.94 315
10719.91 340
10720.89 324
10721.87 299
10722.85 305
10723.83 332
10724.80 304
10725.78 313
10726.76 302
10727.74 290
10728.71 317
10729.69 312
10730.67 298
10731.65 334
10732.63 345
10733.60 326
10734.58 356
10735.56 282
10736.54 312
10737.52 297
10738.50 284
10739.47 276
10740.45 298
10741.43 317
10742.41 355
10743.39 383
10744.37 322
10745.35 331
10746.32 329
10747.30 334
10748.28 340
10749.26 345
10750.24 311
10751.22 331
10752.20 314
10753.18 349
10754.16 335
10755.14 318
10756.11 304
10757.09 289
10758.07 345
10759.05 358
10760.03 328
10761.01 337
10761.99 329
10762.97 359
10763.95 326
10764.93 332
10765.91 366
10766.89 396
10767.87 355
10768.85 351
10769.83 353
10770.81 351
10771.79 376
10772.77 374
10773.75 353
10774.73 347
10775.71 361
10776.69 378
10777.67 405
10778.65 366
10779.63 356
10780.61 396
10781.59 406
10782.57 361
10783.55 378
10784.53 353
10785.51 350
10786.49 315
10787.47 315
10788.45 355
10789.43 366
10790.41 368
10791.39 359
10792.38 361
10793.36 339
10794.34 357
10795.32 357
10796.30 353
10797.28 389
10798.26 325
10799.24 332
10800.22 319
10801.21 307
10802.19 301
10803.17 353
10804.15 296
10805.13 297
10806.11 328
10807.09 340
10808.07 315
10809.06 336
10810.04 356
10811.02 312
10812.00 375
10812.98 352
10813.97 314
10814.95 317
10815.93 334
10816.91 388
10817.89 385
10818.87 383
10819.86 379
10820.84 346
10821.82 307
10822.80 370
10823.79 336
10824.77 342
10825.75 315
10826.73 344
10827.72 352
10828.70 372
10829.68 366
10830.66 351
10831.65 349
10832.63 337
10833.61 352
10834.59 356
10835.58 344
10836.56 335
10837.54 327
10838.52 301
10839.51 324
10840.49 382
10841.47 382
10842.46 336
10843.44 359
10844.42 333
10845.41 381
10846.39 363
10847.37 371
10848.36 369
10849.34 364
10850.32 342
10851.31 330
10852.29 335
10853.27 299
10854.26 368
10855.24 360
10856.23 363
10857.21 346
10858.19 342
10859.18 381
10860.16 365
10861.14 401
10862.13 425
10863.11 397
10864.10 364
10865.08 435
10866.07 324
10867.05 352
10868.03 435
10869.02 450
10870.00 398
10870.99 441
10871.97 441
10872.96 388
10873.94 400
10874.92 440
10875.91 434
10876.89 411
10877.88 411
10878.86 443
10879.85 409
10880.83 420
10881.82 434
10882.80 472
10883.79 438
10884.77 489
10885.76 464
10886.74 432
10887.73 452
10888.71 449
10889.70 454
10890.68 440
10891.67 472
10892.65 457
10893.64 461
10894.63 507
10895.61 513
10896.60 447
10897.58 453
10898.57 442
10899.55 503
10900.54 478
10901.53 478
10902.51 478
10903.50 475
10904.48 504
10905.47 508
10906.46 505
10907.44 504
10908.43 510
10909.41 503
10910.40 580
10911.39 566
10912.37 603
10913.36 577
10914.34 515
10915.33 519
10916.32 553
10917.30 589
10918.29 546
10919.28 560
10920.26 597
10921.25 563
10922.24 608
10923.22 618
10924.21 595
10925.20 573
10926.18 567
10927.17 558
10928.16 536
10929.15 588
10930.13 585
10931.12 561
10932.11 568
10933.09 649
10934.08 680
10935.07 659
10936.06 656
10937.04 688
10938.03 665
10939.02 683
10940.01 646
10940.99 657
10941.98 735
10942.97 755
10943.96 739
10944.94 709
10945.93 797
10946.92 781
10947.91 803
10948.90 847
10949.88 982
10950.87 1039
10951.86 1100
10952.85 1175
10953.84 1225
10954.82 1214
10955.81 1286
10956.80 1270
10957.79 1315
10958.78 1178
10959.77 1172
10960.75 1088
10961.74 961
10962.73 948
10963.72 941
10964.71 894
10965.70 902
10966.69 873
10967.68 855
10968.66 891
10969.65 927
10970.64 827
10971.63 803
10972.62 819
10973.61 787
10974.60 858
10975.59 842
10976.58 901
10977.57 912
10978.55 905
10979.54 939
10980.53 908
10981.52 971
10982.51 957
10983.50 953
10984.49 928
10985.48 940
10986.47 880
10987.46 1022
10988.45 1043
10989.44 1080
10990.43 1169
10991.42 1262
10992.41 1404
10993.40 1631
10994.39 1852
10995.38 1907
10996.37 1966
10997.36 1965
10998.35 1883
10999.34 1790
11000.33 1694
11001.32 1563
11002.31 1391
11003.30 1282
11004.29 1186
11005.28 1107
11006.27 966
11007.26 941
11008.25 893
11009.24 871
11010.24 813
11011.23 859
11012.22 793
11013.21 749
11014.20 776
11015.19 776
11016.18 762
11017.17 715
11018.16 665
11019.15 696
11020.14 690
11021.14 681
11022.13 718
11023.12 677
11024.11 708
11025.10 635
11026.09 660
11027.08 620
11028.08 590
11029.07 587
11030.06 611
11031.05 690
11032.04 722
11033.03 632
11034.03 632
11035.02 587
11036.01 609
11037.00 549
11037.99 621
11038.99 591
11039.98 531
11040.97 542
11041.96 553
11042.95 556
11043.95 493
11044.94 533
11045.93 559
11046.92 536
11047.92 563
11048.91 531
11049.90 513
11050.89 529
11051.89 487
11052.88 503
11053.87 549
11054.86 490
11055.86 484
11056.85 512
11057.84 469
11058.83 569
11059.83 581
11060.82 547
11061.81 520
11062.81 584
11063.80 511
11064.79 533
11065.79 520
11066.78 520
11067.77 506
11068.77 515
11069.76 524
11070.75 507
11071.75 513
11072.74 535
11073.73 550
11074.73 516
11075.72 544
11076.71 534
11077.71 544
11078.70 570
11079.70 558
11080.69 501
11081.68 499
11082.68 499
11083.67 478
11084.67 491
11085.66 454
11086.65 464
11087.65 464
11088.64 506
11089.64 471
11090.63 467
11091.63 480
11092.62 485
11093.61 496
11094.61 446
11095.60 421
11096.60 475
11097.59 472
11098.59 494
11099.58 459
11100.58 466
11101.57 459
11102.57 490
11103.56 457
11104.56 448
11105.55 428
11106.55 460
11107.54 492
11108.54 432
11109.53 449
11110.53 449
11111.52 452
11112.52 442
11113.51 454
11114.51 426
11115.50 448
11116.50 463
11117.49 459
11118.49 445
11119.49 440
11120.48 443
11121.48 468
11122.47 468
11123.47 446
11124.46 487
11125.46 476
11126.46 425
11127.45 429
11128.45 450
11129.44 420
11130.44 442
11131.44 395
11132.43 425
11133.43 426
11134.43 434
11135.42 370
11136.42 406
11137.41 395
11138.41 372
11139.41 370
11140.40 371
11141.40 388
11142.40 424
11143.39 387
11144.39 445
11145.39 432
11146.38 379
11147.38 399
11148.38 456
11149.38 421
11150.37 382
11151.37 353
11152.37 371
11153.36 359
11154.36 371
11155.36 390
11156.36 364
11157.35 327
11158.35 382
11159.35 396
11160.34 440
11161.34 410
11162.34 386
11163.34 377
11164.33 477
11165.33 410
11166.33 426
11167.33 451
11168.33 433
11169.32 448
11170.32 388
11171.32 440
11172.32 426
11173.32 385
11174.31 436
11175.31 397
11176.31 380
11177.31 401
11178.31 407
11179.30 412
11180.30 417
11181.30 449
11182.30 465
11183.30 461
11184.30 395
11185.30 447
11186.29 451
11187.29 454
11188.29 450
11189.29 460
11190.29 439
11191.29 481
11192.29 498
11193.29 464
11194.28 428
11195.28 447
11196.28 470
11197.28 450
11198.28 380
11199.28 422
11200.28 500
11201.28 481
11202.28 499
11203.28 434
11204.28 384
11205.28 453
11206.28 497
11207.28 460
11208.28 418
11209.27 426
11210.27 382
11211.27 382
11212.27 408
11213.27 409
11214.27 391
11215.27 411
11216.27 432
11217.27 357
11218.27 421
11219.27 379
11220.27 368
11221.27 347
11222.27 380
11223.27 363
11224.27 393
11225.28 390
11226.28 375
11227.28 312
11228.28 350
11229.28 368
11230.28 347
11231.28 324
11232.28 301
11233.28 338
11234.28 359
11235.28 336
11236.28 334
11237.28 339
11238.28 393
11239.28 341
11240.29 362
11241.29 330
11242.29 338
11243.29 368
11244.29 353
11245.29 334
11246.29 376
11247.29 355
11248.30 342
11249.30 338
11250.30 312
11251.30 298
11252.30 322
11253.30 326
11254.31 320
11255.31 344
11256.31 342
11257.31 324
11258.31 327
11259.31 355
11260.32 320
11261.32 358
11262.32 373
11263.32 360
11264.32 354
11265.33 350
11266.33 384
11267.33 358
11268.33 343
11269.34 380
11270.34 357
11271.34 351
11272.34 367
11273.35 370
11274.35 385
11275.35 364
11276.35 351
11277.36 381
11278.36 333
11279.36 396
11280.36 369
11281.37 330
11282.37 354
11283.37 335
11284.38 360
11285.38 360
11286.38 304
11287.38 356
11288.39 347
11289.39 363
11290.39 346
11291.40 332
11292.40 332
11293.40 321
11294.41 340
11295.41 366
11296.41 352
11297.42 408
11298.42 359
11299.43 369
11300.43 331
11301.43 394
11302.44 382
11303.44 353
11304.44 379
11305.45 449
11306.45 464
11307.46 440
11308.46 443
11309.47 519
11310.47 486
11311.47 446
11312.48 456
11313.48 470
11314.49 397
11315.49 412
11316.50 370
11317.50 355
11318.50 322
11319.51 327
11320.51 307
11321.52 358
11322.52 340
11323.53 321
11324.53 345
11325.54 327
11326.54 274
11327.55 322
11328.55 315
11329.56 300
11330.56 319
11331.57 344
11332.57 271
11333.58 302
11334.58 333
11335.59 354
11336.59 344
11337.60 329
11338.60 327
11339.61 304
11340.61 324
11341.62 322
11342.63 316
11343.63 317
11344.64 346
11345.64 308
11346.65 303
11347.65 333
11348.66 333
11349.67 294
11350.67 283
11351.68 291
11352.68 309
11353.69 313
11354.70 302
11355.70 286
11356.71 267
11357.72 311
11358.72 285
11359.73 339
11360.73 323
11361.74 306
11362.75 276
11363.75 293
11364.76 288
11365.77 282
11366.77 247
11367.78 274
11368.79 341
11369.79 315
11370.80 287
11371.81 328
11372.81 361
11373.82 346
11374.83 309
11375.84 315
11376.84 299
11377.85 309
11378.86 296
11379.86 295
11380.87 315
11381.88 318
11382.89 331
11383.89 299
11384.90 295
11385.91 306
11386.92 315
11387.92 277
11388.93 295
11389.94 324
11390.95 321
11391.95 297
11392.96 288
11393.97 288
11394.98 302
11395.99 313
11396.99 342
11398.00 315
11399.01 313
11400.02 327
11401.03 304
11402.03 321
11403.04 300
11404.05 322
11405.06 352
11406.07 337
11407.08 336
11408.09 282
11409.09 288
11410.10 338
11411.11 341
11412.12 320
11413.13 306
11414.14 295
11415.15 320
11416.15 345
11417.16 351
11418.17 326
11419.18 308
11420.19 312
11421.20 330
11422.21 337
11423.22 290
11424.23 294
11425.24 298
11426.25 286
11427.26 273
11428.26 290
11429.27 282
11430.28 302
11431.29 293
11432.30 308
11433.31 356
11434.32 253
11435.33 299
11436.34 331
11437.35 290
11438.36 295
11439.37 302
11440.38 281
11441.39 301
11442.40 315
11443.41 300
11444.42 314
11445.43 288
11446.44 259
11447.45 251
11448.46 281
11449.47 290
11450.48 304
11451.49 297
11452.50 253
11453.51 300
11454.52 304
11455.53 280
11456.55 279
11457.56 252
11458.57 265
11459.58 256
11460.59 288
11461.60 310
11462.61 339
11463.62 289
11464.63 274
11465.64 278
11466.65 276
11467.67 335
11468.68 350
11469.69 291
11470.70 281
11471.71 331
11472.72 309
11473.73 288
11474.74 286
11475.76 301
11476.77 279
11477.78 256
11478.79 275
11479.80 291
11480.81 279
11481.83 297
11482.84 280
11483.85 252
11484.86 275
11485.87 270
11486.89 308
11487.90 261
11488.91 252
11489.92 263
11490.93 286
11491.95 269
11492.96 252
11493.97 258
11494.98 314
11496.00 282
11497.01 302
11498.02 251
11499.03 274
11500.05 271
11501.06 257
11502.07 249
11503.08 231
11504.10 237
11505.11 267
11506.12 332
11507.13 259
11508.15 255
11509.16 267
11510.17 265
11511.19 266
11512.20 257
11513.21 230
11514.23 261
11515.24 229
11516.25 230
11517.27 248
11518.28 260
11519.29 254
11520.31 256
11521.32 282
11522.33 223
11523.35 255
11524.36 237
11525.37 273
11526.39 280
11527.40 274
11528.42 230
11529.43 289
11530.44 288
11531.46 296
11532.47 258
11533.48 245
11534.50 253
11535.51 239
11536.53 274
11537.54 228
11538.56 253
11539.57 278
11540.58 250
11541.60 258
11542.61 248
11543.63 267
11544.64 251
11545.66 247
11546.67 292
11547.69 289
11548.70 277
11549.72 259
11550.73 258
11551.75 254
11552.76 213
11553.78 261
11554.79 228
11555.81 248
11556.82 266
11557.84 270
11558.85 295
11559.87 292
11560.88 267
11561.90 283
11562.91 259
11563.93 231
11564.94 261
11565.96 248
11566.97 250
11567.99 263
11569.00 266
11570.02 302
11571.04 284
11572.05 205
11573.07 259
11574.08 315
11575.10 284
11576.11 289
11577.13 292
11578.15 313
11579.16 267
11580.18 245
11581.20 302
11582.21 260
11583.23 259
11584.24 254
11585.26 270
11586.28 276
11587.29 269
11588.31 284
11589.33 265
11590.34 289
11591.36 287
11592.38 296
11593.39 235
11594.41 266
11595.43 286
11596.44 331
11597.46 335
11598.48 327
11599.49 362
11600.51 381
11601.53 350
11602.54 318
11603.56 314
11604.58 334
11605.60 290
11606.61 290
11607.63 272
11608.65 282
11609.67 276
11610.68 309
11611.70 277
11612.72 311
11613.74 321
11614.75 273
11615.77 270
11616.79 306
11617.81 273
11618.82 306
11619.84 264
11620.86 269
11621.88 265
11622.90 262
11623.91 287
11624.93 307
11625.95 238
11626.97 263
11627.99 241
11629.00 257
11630.02 251
11631.04 257
11632.06 253
11633.08 279
11634.10 279
11635.11 268
11636.13 245
11637.15 228
11638.17 212
11639.19 255
11640.21 252
11641.23 259
11642.25 304
11643.26 276
11644.28 260
11645.30 274
11646.32 242
11647.34 247
11648.36 234
11649.38 256
11650.40 240
11651.42 254
11652.44 284
11653.46 264
11654.47 248
11655.49 283
11656.51 294
11657.53 246
11658.55 221
11659.57 248
11660.59 304
11661.61 241
11662.63 263
11663.65 292
11664.67 268
11665.69 283
11666.71 242
11667.73 247
11668.75 207
11669.77 276
11670.79 263
11671.81 298
11672.83 288
11673.85 259
11674.87 266
11675.89 247
11676.91 241
11677.93 265
11678.95 236
11679.97 233
11680.99 264
11682.01 287
11683.03 299
11684.06 261
11685.08 320
11686.10 317
11687.12 246
11688.14 276
11689.16 264
11690.18 298
11691.20 285
11692.22 254
11693.24 242
11694.26 249
11695.29 216
11696.31 284
11697.33 280
11698.35 267
11699.37 264
11700.39 278
11701.41 242
11702.43 307
11703.46 291
11704.48 244
11705.50 223
11706.52 241
11707.54 253
11708.56 293
11709.59 255
11710.61 261
11711.63 287
11712.65 266
11713.67 250
11714.70 265
11715.72 266
11716.74 269
11717.76 253
11718.78 258
11719.81 281
11720.83 249
11721.85 245
11722.87 255
11723.90 242
11724.92 248
11725.94 295
11726.96 311
11727.99 315
11729.01 293
11730.03 274
11731.05 264
11732.08 292
11733.10 297
11734.12 288
11735.15 237
11736.17 301
11737.19 286
11738.21 300
11739.24 295
11740.26 254
11741.28 250
11742.31 230
11743.33 271
11744.35 270
11745.38 280
11746.40 299
11747.42 257
11748.45 263
11749.47 304
11750.49 284
11751.52 237
11752.54 257
11753.56 291
11754.59 298
11755.61 278
11756.64 257
11757.66 240
11758.68 268
11759.71 277
11760.73 278
11761.76 302
11762.78 249
11763.80 243
11764.83 268
11765.85 291
11766.88 323
11767.90 267
11768.93 264
11769.95 302
11770.97 271
11772.00 299
11773.02 306
11774.05 285
11775.07 296
11776.10 247
11777.12 291
11778.15 298
11779.17 297
11780.20 308
11781.22 312
11782.25 309
11783.27 277
11784.30 310
11785.32 287
11786.35 298
11787.37 294
11788.40 303
11789.42 314
11790.45 323
11791.47 299
11792.50 297
11793.52 314
11794.55 273
11795.57 326
11796.60 358
11797.63 320
11798.65 352
11799.68 356
11800.70 351
11801.73 332
11802.75 341
11803.78 337
11804.81 303
11805.83 321
11806.86 309
11807.88 344
11808.91 335
11809.94 345
11810.96 331
11811.99 299
11813.02 319
11814.04 327
11815.07 299
11816.09 324
11817.12 299
11818.15 327
11819.17 381
11820.20 348
11821.23 318
11822.25 323
11823.28 354
11824.31 359
11825.33 330
11826.36 346
11827.39 400
11828.42 372
11829.44 317
11830.47 320
11831.50 383
11832.52 347
11833.55 340
11834.58 396
11835.61 338
11836.63 352
11837.66 364
11838.69 389
11839.71 355
11840.74 324
11841.77 401
11842.80 341
11843.83 326
11844.85 384
11845.88 390
11846.91 371
11847.94 410
11848.96 392
11849.99 381
11851.02 398
11852.05 419
11853.08 353
11854.10 363
11855.13 377
11856.16 397
11857.19 400
11858.22 368
11859.24 429
11860.27 438
11861.30 430
11862.33 412
11863.36 358
11864.39 422
11865.42 435
11866.44 444
11867.47 442
11868.50 474
11869.53 491
11870.56 468
11871.59 457
11872.62 381
11873.65 440
11874.67 499
11875.70 548
11876.73 486
11877.76 469
11878.79 492
11879.82 551
11880.85 561
11881.88 557
11882.91 524
11883.94 514
11884.97 543
11886.00 635
11887.03 564
11888.06 538
11889.09 616
11890.11 662
11891.14 648
11892.17 615
11893.20 643
11894.23 718
11895.26 704
11896.29 752
11897.32 748
11898.35 781
11899.38 770
11900.41 836
11901.44 696
11902.47 733
11903.50 683
11904.53 725
11905.56 723
11906.59 685
11907.63 670
11908.66 679
11909.69 739
11910.72 716
11911.75 725
11912.78 664
11913.81 722
11914.84 704
11915.87 774
11916.90 713
11917.93 695
11918.96 679
11919.99 802
11921.02 831
11922.06 840
11923.09 840
11924.12 910
11925.15 1055
11926.18 1291
11927.21 1224
11928.24 1232
11929.27 1234
11930.31 1166
11931.34 1081
11932.37 1044
11933.40 923
11934.43 854
11935.46 827
11936.49 789
11937.53 721
11938.56 666
11939.59 636
11940.62 644
11941.65 629
11942.69 608
11943.72 564
11944.75 549
11945.78 570
11946.81 596
11947.85 563
11948.88 571
11949.91 521
11950.94 585
11951.97 565
11953.01 540
11954.04 530
11955.07 539
11956.10 550
11957.14 491
11958.17 477
11959.20 481
11960.24 544
11961.27 556
11962.30 544
11963.33 470
11964.37 506
11965.40 503
11966.43 500
11967.47 433
11968.50 453
11969.53 469
11970.56 528
11971.60 525
11972.63 452
11973.66 503
11974.70 472
11975.73 510
11976.76 493
11977.80 456
11978.83 507
11979.86 505
11980.90 493
11981.93 505
11982.97 492
11984.00 501
11985.03 441
11986.07 452
11987.10 481
11988.13 486
11989.17 483
11990.20 536
11991.24 531
11992.27 492
11993.30 468
11994.34 500
11995.37 548
11996.41 499
11997.44 478
11998.48 461
11999.51 514
12000.54 573
12001.58 536
12002.61 496
12003.65 475
12004.68 520
12005.72 586
12006.75 524
12007.79 516
12008.82 584
12009.86 545
12010.89 584
12011.93 519
12012.96 578
12014.00 533
12015.03 510
12016.07 526
12017.10 560
12018.14 559
12019.17 598
12020.21 562
12021.24 534
12022.28 515
12023.31 569
12024.35 620
12025.38 620
12026.42 554
12027.46 576
12028.49 557
12029.53 549
12030.56 570
12031.60 524
12032.63 537
12033.67 563
12034.71 557
12035.74 582
12036.78 513
12037.81 600
12038.85 647
12039.89 574
12040.92 592
12041.96 544
12042.99 506
12044.03 580
12045.07 581
12046.10 576
12047.14 612
12048.18 571
12049.21 600
12050.25 606
12051.29 567
12052.32 555
12053.36 546
12054.40 560
12055.43 609
12056.47 594
12057.51 665
12058.54 607
12059.58 661
12060.62 602
12061.65 628
12062.69 625
12063.73 638
12064.77 635
12065.80 676
12066.84 682
12067.88 629
12068.92 647
12069.95 653
12070.99 620
12072.03 583
12073.07 647
12074.10 658
12075.14 650
12076.18 637
12077.22 668
12078.25 635
12079.29 730
12080.33 747
12081.37 709
12082.41 685
12083.44 657
12084.48 739
12085.52 726
12086.56 687
12087.60 688
12088.63 786
12089.67 796
12090.71 814
12091.75 807
12092.79 852
12093.83 916
12094.86 952
12095.90 1027
12096.94 1103
12097.98 1123
12099.02 1135
12100.06 1213
12101.10 1207
12102.13 1146
12103.17 1091
12104.21 934
12105.25 877
12106.29 831
12107.33 805
12108.37 782
12109.41 697
12110.45 667
12111.49 665
12112.53 644
12113.56 604
12114.60 630
12115.64 575
12116.68 529
12117.72 561
12118.76 543
12119.80 508
12120.84 505
12121.88 511
12122.92 542
12123.96 485
12125.00 481
12126.04 507
12127.08 514
12128.12 522
12129.16 470
12130.20 476
12131.24 483
12132.28 469
12133.32 506
12134.36 492
12135.40 463
12136.44 440
12137.48 445
12138.52 437
12139.56 468
12140.60 469
12141.64 474
12142.68 446
12143.72 431
12144.76 405
12145.81 466
12146.85 437
12147.89 423
12148.93 356
12149.97 374
12151.01 402
12152.05 407
12153.09 470
12154.13 418
12155.17 398
12156.21 428
12157.26 447
12158.30 404
12159.34 419
12160.38 395
12161.42 369
12162.46 417
12163.50 424
12164.55 365
12165.59 382
12166.63 417
12167.67 341
12168.71 358
12169.75 394
12170.80 403
12171.84 360
12172.88 409
12173.92 372
12174.96 350
12176.00 378
12177.05 401
12178.09 391
12179.13 432
12180.17 405
12181.22 351
12182.26 372
12183.30 406
12184.34 397
12185.38 399
12186.43 412
12187.47 401
12188.51 427
12189.55 426
12190.60 430
12191.64 396
12192.68 428
12193.72 463
12194.77 449
12195.81 467
12196.85 374
12197.90 407
12198.94 419
12199.98 422
12201.03 386
12202.07 359
12203.11 365
12204.15 392
12205.20 369
12206.24 389
12207.28 378
12208.33 346
12209.37 393
12210.41 406
12211.46 357
12212.50 374
12213.55 380
12214.59 414
12215.63 442
12216.68 393
12217.72 360
12218.76 422
12219.81 392
12220.85 350
12221.90 366
12222.94 404
12223.98 449
12225.03 409
12226.07 376
12227.12 366
12228.16 386
12229.20 411
12230.25 364
12231.29 382
12232.34 412
12233.38 390
12234.43 409
12235.47 387
12236.52 370
12237.56 372
12238.61 376
12239.65 360
12240.69 367
12241.74 386
12242.78 386
12243.83 386
12244.87 358
12245.92 338
12246.96 323
12248.01 314
12249.05 330
12250.10 330
12251.14 323
12252.19 331
12253.24 339
12254.28 315
12255.33 302
12256.37 381
12257.42 368
12258.46 383
12259.51 343
12260.55 369
12261.60 391
12262.64 377
12263.69 350
12264.74 321
12265.78 312
12266.83 334
12267.87 346
12268.92 363
12269.97 306
12271.01 345
12272.06 360
12273.10 309
12274.15 293
12275.20 323
12276.24 337
12277.29 321
12278.34 291
12279.38 334
12280.43 328
12281.47 287
12282.52 288
12283.57 295
12284.61 264
12285.66 297
12286.71 310
12287.75 299
12288.80 286
12289.85 266
12290.90 304
12291.94 337
12292.99 286
12294.04 284
12295.08 310
12296.13 317
12297.18 321
12298.22 313
12299.27 293
12300.32 319
12301.37 294
12302.41 330
12303.46 302
12304.51 288
12305.56 309
12306.60 265
12307.65 286
12308.70 276
12309.75 282
12310.79 279
12311.84 263
12312.89 283
12313.94 273
12314.99 278
12316.03 277
12317.08 257
12318.13 286
12319.18 243
12320.23 263
12321.27 283
12322.32 282
12323.37 282
12324.42 265
12325.47 292
12326.52 294
12327.56 294
12328.61 281
12329.66 275
12330.71 268
12331.76 298
12332.81 274
12333.86 273
12334.91 260
12335.95 279
12337.00 335
12338.05 310
12339.10 271
12340.15 272
12341.20 269
12342.25 266
12343.30 273
12344.35 271
12345.40 334
12346.44 301
12347.49 293
12348.54 285
12349.59 273
12350.64 302
12351.69 296
12352.74 269
12353.79 264
12354.84 283
12355.89 340
12356.94 309
12357.99 311
12359.04 319
12360.09 286
12361.14 281
12362.19 285
12363.24 297
12364.29 292
12365.34 286
12366.39 291
12367.44 326
12368.49 298
12369.54 272
12370.59 301
12371.64 280
12372.69 308
12373.74 264
12374.79 295
12375.84 300
12376.89 313
12377.94 285
12378.99 287
12380.05 318
12381.10 306
12382.15 275
12383.20 302
12384.25 285
12385.30 287
12386.35 326
12387.40 339
12388.45 312
12389.50 289
12390.55 281
12391.61 298
12392.66 326
12393.71 302
12394.76 292
12395.81 339
12396.86 294
12397.91 295
12398.97 301
12400.02 330
12401.07 282
12402.12 265
12403.17 290
12404.22 289
12405.28 304
12406.33 276
12407.38 336
12408.43 294
12409.48 319
12410.53 334
12411.59 315
12412.64 269
12413.69 346
12414.74 329
12415.80 347
12416.85 280
12417.90 273
12418.95 309
12420.00 291
12421.06 284
12422.11 348
12423.16 290
12424.21 293
12425.27 316
12426.32 312
12427.37 316
12428.43 327
12429.48 321
12430.53 339
12431.58 293
12432.64 326
12433.69 341
12434.74 324
12435.80 288
12436.85 319
12437.90 332
12438.96 321
12440.01 351
12441.06 329
12442.12 289
12443.17 273
12444.22 311
12445.28 346
12446.33 322
12447.38 358
12448.44 335
12449.49 345
12450.54 375
12451.60 414
12452.65 378
12453.71 363
12454.76 375
12455.81 376
12456.87 329
12457.92 355
12458.98 395
12460.03 340
12461.08 324
12462.14 357
12463.19 361
12464.25 420
12465.30 433
12466.35 477
12467.41 493
12468.46 594
12469.52 609
12470.57 604
12471.63 640
12472.68 699
12473.74 665
12474.79 677
12475.85 601
12476.90 606
12477.96 587
12479.01 595
12480.07 515
12481.12 437
12482.18 474
12483.23 445
12484.29 414
12485.34 418
12486.40 428
12487.45 410
12488.51 386
12489.56 378
12490.62 337
12491.67 398
12492.73 401
12493.78 353
12494.84 376
12495.90 300
12496.95 356
12498.01 367
12499.06 334
12500.12 325
12501.17 357
12502.23 308
12503.29 315
12504.34 331
12505.40 312
12506.45 297
12507.51 288
12508.57 328
12509.62 304
12510.68 302
12511.73 330
12512.79 366
12513.85 337
12514.90 322
12515.96 340
12517.02 331
12518.07 292
12519.13 289
12520.19 317
12521.24 306
12522.30 317
12523.36 310
12524.41 259
12525.47 327
12526.53 310
12527.58 315
12528.64 347
12529.70 291
12530.76 294
12531.81 313
12532.87 310
12533.93 288
12534.98 299
12536.04 321
12537.10 307
12538.16 315
12539.21 348
12540.27 305
12541.33 325
12542.39 343
12543.44 364
12544.50 348
12545.56 337
12546.62 380
12547.68 348
12548.73 366
12549.79 411
12550.85 405
12551.91 381
12552.96 430
12554.02 427
12555.08 402
12556.14 412
12557.20 368
12558.26 352
12559.31 365
12560.37 349
12561.43 337
12562.49 353
12563.55 383
12564.61 345
12565.66 325
12566.72 339
12567.78 323
12568.84 344
12569.90 291
12570.96 283
12572.02 321
12573.08 320
12574.13 314
12575.19 300
12576.25 338
12577.31 319
12578.37 291
12579.43 307
12580.49 313
12581.55 349
12582.61 346
12583.67 311
12584.73 311
12585.79 301
12586.85 296
12587.91 315
12588.96 315
12590.02 304
12591.08 319
12592.14 322
12593.20 305
12594.26 294
12595.32 285
12596.38 333
12597.44 321
12598.50 310
12599.56 291
12600.62 320
12601.68 307
12602.74 294
12603.80 321
12604.86 343
12605.92 279
12606.98 272
12608.04 301
12609.10 327
12610.17 303
12611.23 304
12612.29 318
12613.35 312
12614.41 320
12615.47 347
12616.53 315
12617.59 308
12618.65 299
12619.71 297
12620.77 300
12621.83 277
12622.89 290
12623.95 314
12625.02 284
12626.08 292
12627.14 282
12628.20 263
12629.26 283
12630.32 286
12631.38 272
12632.44 332
12633.51 296
12634.57 300
12635.63 280
12636.69 277
12637.75 311
12638.81 254
12639.88 287
12640.94 280
12642.00 292
12643.06 295
12644.12 271
12645.18 278
12646.25 285
12647.31 254
12648.37 277
12649.43 259
12650.50 286
12651.56 298
12652.62 310
12653.68 292
12654.74 326
12655.81 272
12656.87 280
12657.93 275
12658.99 270
12660.06 276
12661.12 270
12662.18 262
12663.24 285
12664.31 264
12665.37 256
12666.43 262
12667.50 247
12668.56 274
12669.62 251
12670.68 290
12671.75 269
12672.81 256
12673.87 265
12674.94 285
12676.00 262
12677.06 289
12678.13 287
12679.19 310
12680.25 297
12681.32 288
12682.38 307
12683.44 264
12684.51 290
12685.57 296
12686.63 262
12687.70 267
12688.76 295
12689.83 282
12690.89 292
12691.95 295
12693.02 271
12694.08 317
12695.15 298
12696.21 331
12697.27 290
12698.34 280
12699.40 287
12700.47 292
12701.53 263
12702.60 265
12703.66 253
12704.72 274
12705.79 277
12706.85 286
12707.92 278
12708.98 261
12710.05 273
12711.11 261
12712.18 298
12713.24 275
12714.31 274
12715.37 294
12716.44 284
12717.50 292
12718.57 266
12719.63 280
12720.70 289
12721.76 274
12722.83 273
12723.89 264
12724.96 260
12726.02 322
12727.09 294
12728.15 270
12729.22 272
12730.28 299
12731.35 350
12732.41 275
12733.48 253
12734.55 292
12735.61 292
12736.68 293
12737.74 290
12738.81 240
12739.88 269
12740.94 283
12742.01 259
12743.07 262
12744.14 275
12745.21 274
12746.27 279
12747.34 280
12748.40 293
12749.47 257
12750.54 268
12751.60 257
12752.67 245
12753.74 214
12754.80 235
12755.87 237
12756.94 257
12758.00 237
12759.07 231
12760.14 220
12761.20 240
12762.27 199
12763.34 228
12764.40 242
12765.47 288
12766.54 225
12767.60 233
12768.67 212
12769.74 261
12770.81 226
12771.87 291
12772.94 266
12774.01 282
12775.08 303
12776.14 264
12777.21 238
12778.28 259
12779.35 286
12780.41 239
12781.48 286
12782.55 254
12783.62 256
12784.68 237
12785.75 251
12786.82 293
12787.89 269
12788.96 283
12790.02 318
12791.09 299
12792.16 242
12793.23 235
12794.30 251
12795.36 282
12796.43 292
12797.50 294
12798.57 276
12799.64 279
12800.71 303
12801.77 255
12802.84 264
12803.91 250
12804.98 336
12806.05 295
12807.12 277
12808.19 292
12809.25 306
12810.32 315
12811.39 324
12812.46 288
12813.53 296
12814.60 293
12815.67 295
12816.74 294
12817.81 271
12818.88 278
12819.95 273
12821.01 290
12822.08 329
12823.15 295
12824.22 301
12825.29 305
12826.36 276
12827.43 292
12828.50 289
12829.57 277
12830.64 269
12831.71 264
12832.78 286
12833.85 271
12834.92 284
12835.99 252
12837.06 263
12838.13 250
12839.20 231
12840.27 259
12841.34 257
12842.41 261
12843.48 255
12844.55 267
12845.62 230
12846.69 255
12847.76 261
12848.83 245
12849.90 197
12850.97 238
12852.04 233
12853.11 259
12854.19 228
12855.26 229
12856.33 222
12857.40 220
12858.47 227
12859.54 230
12860.61 227
12861.68 232
12862.75 230
12863.82 247
12864.89 260
12865.97 264
12867.04 236
12868.11 253
12869.18 222
12870.25 248
12871.32 235
12872.39 235
12873.47 243
12874.54 227
12875.61 237
12876.68 225
12877.75 187
12878.82 200
12879.90 200
12880.97 218
12882.04 226
12883.11 219
12884.18 187
12885.25 202
12886.33 224
12887.40 217
12888.47 240
12889.54 268
12890.62 236
12891.69 207
12892.76 200
12893.83 215
12894.90 226
12895.98 224
12897.05 226
12898.12 234
12899.19 231
12900.27 220
12901.34 226
12902.41 242
12903.49 256
12904.56 207
12905.63 213
12906.70 260
12907.78 228
12908.85 223
12909.92 238
12911.00 203
12912.07 254
12913.14 248
12914.22 236
12915.29 228
12916.36 225
12917.44 221
12918.51 238
12919.58 243
12920.66 228
12921.73 223
12922.80 224
12923.88 254
12924.95 237
12926.02 233
12927.10 231
12928.17 214
12929.24 230
12930.32 249
12931.39 255
12932.47 263
12933.54 242
12934.61 192
12935.69 260
12936.76 239
12937.84 258
12938.91 249
12939.99 208
12941.06 203
12942.13 208
12943.21 197
12944.28 215
12945.36 199
12946.43 226
12947.51 223
12948.58 220
12949.66 220
12950.73 173
12951.81 213
12952.88 208
12953.95 233
12955.03 210
12956.10 237
12957.18 218
12958.25 201
12959.33 187
12960.40 208
12961.48 202
12962.56 252
12963.63 237
12964.71 227
12965.78 208
12966.86 197
12967.93 226
12969.01 243
12970.08 229
12971.16 200
12972.23 186
12973.31 232
12974.39 211
12975.46 207
12976.54 212
12977.61 226
12978.69 226
12979.76 258
12980.84 247
12981.92 227
12982.99 235
12984.07 202
12985.14 247
12986.22 231
12987.30 210
12988.37 232
12989.45 230
12990.53 222
12991.60 243
12992.68 298
12993.76 243
12994.83 270
12995.91 269
12996.99 274
12998.06 251
12999.14 232
13000.22 213
13001.29 171
13002.37 244
13003.45 213
13004.52 239
13005.60 250
13006.68 241
13007.75 234
13008.83 213
13009.91 221
13010.99 203
13012.06 213
13013.14 206
13014.22 213
13015.30 246
13016.37 206
13017.45 215
13018.53 213
13019.61 215
13020.68 228
13021.76 208
13022.84 184
13023.92 220
13024.99 212
13026.07 244
13027.15 240
13028.23 228
13029.31 223
13030.38 237
13031.46 230
13032.54 275
13033.62 217
13034.70 233
13035.77 265
13036.85 219
13037.93 209
13039.01 232
13040.09 230
13041.17 236
13042.24 227
13043.32 224
13044.40 209
13045.48 211
13046.56 211
13047.64 192
13048.72 222
13049.80 236
13050.87 238
13051.95 208
13053.03 228
13054.11 224
13055.19 244
13056.27 237
13057.35 261
13058.43 221
13059.51 233
13060.59 268
13061.67 203
13062.74 226
13063.82 245
13064.90 194
13065.98 248
13067.06 235
13068.14 221
13069.22 203
13070.30 240
13071.38 256
13072.46 240
13073.54 228
13074.62 223
13075.70 219
13076.78 214
13077.86 209
13078.94 194
13080.02 233
13081.10 217
13082.18 223
13083.26 220
13084.34 223
13085.42 235
13086.50 252
13087.58 218
13088.66 248
13089.74 226
13090.82 216
13091.90 208
13092.99 226
13094.07 221
13095.15 260
13096.23 218
13097.31 212
13098.39 235
13099.47 222
13100.55 233
13101.63 246
13102.71 216
13103.79 224
13104.88 223
13105.96 246
13107.04 210
13108.12 224
13109.20 223
13110.28 232
13111.36 241
13112.44 240
13113.53 251
13114.61 214
13115.69 192
13116.77 249
13117.85 261
13118.93 269
13120.02 244
13121.10 218
13122.18 264
13123.26 232
13124.34 238
13125.42 250
13126.51 211
13127.59 221
13128.67 262
13129.75 282
13130.84 215
13131.92 213
13133.00 222
13134.08 237
13135.16 271
13136.25 253
13137.33 241
13138.41 211
13139.49 254
13140.58 218
13141.66 222
13142.74 192
13143.82 235
13144.91 279
13145.99 268
13147.07 259
13148.16 227
13149.24 241
13150.32 209
13151.41 216
13152.49 219
13153.57 234
13154.65 256
13155.74 254
13156.82 217
13157.90 210
13158.99 252
13160.07 256
13161.15 267
13162.24 235
13163.32 228
13164.40 267
13165.49 304
13166.57 307
13167.66 260
13168.74 274
13169.82 255
13170.91 250
13171.99 254
13173.08 243
13174.16 235
13175.24 211
13176.33 247
13177.41 256
13178.50 243
13179.58 276
13180.66 290
13181.75 306
13182.83 309
13183.92 304
13185.00 282
13186.09 255
13187.17 249
13188.25 229
13189.34 255
13190.42 257
13191.51 234
13192.59 196
13193.68 253
13194.76 245
13195.85 217
13196.93 244
13198.02 271
13199.10 262
13200.19 270
13201.27 274
13202.36 269
13203.44 244
13204.53 246
13205.61 237
13206.70 260
13207.78 293
13208.87 262
13209.96 273
13211.04 243
13212.13 264
13213.21 230
13214.30 256
13215.38 260
13216.47 295
13217.55 262
13218.64 297
13219.73 293
13220.81 291
13221.90 304
13222.98 289
13224.07 282
13225.16 272
13226.24 288
13227.33 288
13228.41 242
13229.50 285
13230.59 265
13231.67 248
13232.76 259
13233.85 289
13234.93 286
13236.02 252
13237.11 304
13238.19 283
13239.28 289
13240.37 283
13241.45 301
13242.54 319
13243.63 303
13244.71 283
13245.80 298
13246.89 292
13247.97 297
13249.06 304
13250.15 296
13251.24 283
13252.32 305
13253.41 304
13254.50 339
13255.58 306
13256.67 353
13257.76 351
13258.85 316
13259.93 314
13261.02 322
13262.11 266
13263.20 283
13264.28 315
13265.37 299
13266.46 304
13267.55 336
13268.64 349
13269.72 371
13270.81 323
13271.90 297
13272.99 360
13274.08 318
13275.16 317
13276.25 348
13277.34 340
13278.43 332
13279.52 331
13280.61 368
13281.69 355
13282.78 327
13283.87 337
13284.96 338
13286.05 354
13287.14 372
13288.23 349
13289.31 355
13290.40 394
13291.49 390
13292.58 390
13293.67 405
13294.76 402
13295.85 390
13296.94 406
13298.03 357
13299.11 385
13300.20 400
13301.29 409
13302.38 432
13303.47 425
13304.56 461
13305.65 422
13306.74 467
13307.83 464
13308.92 429
13310.01 447
13311.10 391
13312.19 416
13313.28 489
13314.37 487
13315.46 431
13316.55 426
13317.64 432
13318.73 457
13319.82 463
13320.91 451
13322.00 405
13323.09 424
13324.18 499
13325.27 482
13326.36 430
13327.45 405
13328.54 465
13329.63 457
13330.72 453
13331.81 437
13332.90 467
13333.99 470
13335.08 445
13336.17 470
13337.26 495
13338.35 513
13339.44 494
13340.53 461
13341.62 498
13342.72 450
13343.81 473
13344.90 494
13345.99 469
13347.08 501
13348.17 526
13349.26 474
13350.35 522
13351.44 550
13352.54 551
13353.63 561
13354.72 568
13355.81 582
13356.90 574
13357.99 623
13359.08 600
13360.18 683
13361.27 644
13362.36 654
13363.45 707
13364.54 665
13365.63 654
13366.73 598
13367.82 629
13368.91 586
13370.00 524
13371.09 471
13372.19 530
13373.28 506
13374.37 491
13375.46 487
13376.56 459
13377.65 469
13378.74 514
13379.83 523
13380.93 435
13382.02 404
13383.11 432
13384.20 451
13385.30 463
13386.39 440
13387.48 434
13388.57 401
13389.67 437
13390.76 440
13391.85 385
13392.95 382
13394.04 448
13395.13 416
13396.22 382
13397.32 403
13398.41 375
13399.50 402
13400.60 456
13401.69 439
13402.78 418
13403.88 432
13404.97 443
13406.06 410
13407.16 390
13408.25 404
13409.35 411
13410.44 411
13411.53 429
13412.63 399
13413.72 413
13414.81 404
13415.91 407
13417.00 426
13418.10 410
13419.19 417
13420.28 375
13421.38 410
13422.47 391
13423.57 415
13424.66 402
13425.76 482
13426.85 441
13427.94 458
13429.04 385
13430.13 423
13431.23 472
13432.32 409
13433.42 461
13434.51 437
13435.61 452
13436.70 462
13437.80 471
13438.89 470
13439.99 487
13441.08 480
13442.18 440
13443.27 477
13444.37 468
13445.46 475
13446.56 454
13447.65 478
13448.75 512
13449.84 510
13450.94 501
13452.03 507
13453.13 518
13454.22 539
13455.32 582
13456.41 512
13457.51 545
13458.61 542
13459.70 563
13460.80 520
13461.89 528
13462.99 521
13464.08 555
13465.18 526
13466.28 554
13467.37 575
13468.47 586
13469.56 574
13470.66 570
13471.76 541
13472.85 566
13473.95 565
13475.05 539
13476.14 564
13477.24 604
13478.33 641
13479.43 653
13480.53 644
13481.62 624
13482.72 646
13483.82 616
13484.91 639
13486.01 667
13487.11 626
13488.20 645
13489.30 715
13490.40 749
13491.50 702
13492.59 691
13493.69 816
13494.79 762
13495.88 819
13496.98 812
13498.08 833
13499.18 852
13500.27 812
13501.37 722
13502.47 778
13503.57 741
13504.66 767
13505.76 710
13506.86 667
13507.96 610
13509.05 632
13510.15 627
13511.25 573
13512.35 555
13513.44 543
13514.54 502
13515.64 517
13516.74 492
13517.84 519
13518.93 528
13520.03 466
13521.13 466
13522.23 497
13523.33 527
13524.43 504
13525.52 469
13526.62 455
13527.72 437
13528.82 490
13529.92 425
13531.02 412
13532.12 453
13533.21 472
13534.31 462
13535.41 423
13536.51 430
13537.61 417
13538.71 418
13539.81 430
13540.91 411
13542.01 371
13543.10 371
13544.20 415
13545.30 382
13546.40 384
13547.50 346
13548.60 404
13549.70 407
13550.80 336
13551.90 323
13553.00 372
13554.10 361
13555.20 355
13556.30 386
13557.40 387
13558.50 377
13559.60 373
13560.70 358
13561.80 377
13562.90 403
13564.00 449
13565.10 421
13566.20 339
13567.30 353
13568.40 367
13569.50 390
13570.60 401
13571.70 378
13572.80 395
13573.90 382
13575.00 383
13576.10 343
13577.20 387
13578.30 360
13579.40 379
13580.50 407
13581.60 358
13582.70 349
13583.80 366
13584.90 378
13586.00 357
13587.10 317
13588.21 364
13589.31 424
13590.41 383
13591.51 361
13592.61 382
13593.71 361
13594.81 408
13595.91 379
13597.01 382
13598.12 368
13599.22 416
13600.32 425
13601.42 392
13602.52 366
13603.62 387
13604.72 344
13605.83 365
13606.93 395
13608.03 401
13609.13 392
13610.23 378
13611.34 366
13612.44 359
13613.54 370
13614.64 384
13615.74 394
13616.85 389
13617.95 420
13619.05 400
13620.15 394
13621.25 356
13622.36 431
13623.46 401
13624.56 423
13625.66 423
13626.77 368
13627.87 405
13628.97 403
13630.07 392
13631.18 380
13632.28 355
13633.38 424
13634.48 384
13635.59 389
13636.69 419
13637.79 447
13638.90 395
13640.00 387
13641.10 417
13642.21 421
13643.31 392
13644.41 374
13645.52 333
13646.62 334
13647.72 372
13648.83 353
13649.93 351
13651.03 361
13652.14 364
13653.24 343
13654.34 353
13655.45 327
13656.55 387
13657.65 354
13658.76 403
13659.86 383
13660.97 377
13662.07 360
13663.17 368
13664.28 340
13665.38 354
13666.49 384
13667.59 384
13668.69 351
13669.80 325
13670.90 330
13672.01 377
13673.11 374
13674.22 336
13675.32 365
13676.42 377
13677.53 384
13678.63 349
13679.74 320
13680.84 339
13681.95 390
13683.05 356
13684.16 329
13685.26 369
13686.37 382
13687.47 367
13688.58 382
13689.68 375
13690.79 348
13691.89 384
13693.00 370
13694.10 372
13695.21 339
13696.31 396
13697.42 368
13698.52 374
13699.63 387
13700.73 389
13701.84 351
13702.95 379
13704.05 396
13705.16 366
13706.26 387
13707.37 377
13708.47 416
13709.58 409
13710.69 386
13711.79 362
13712.90 386
13714.00 418
13715.11 390
13716.22 371
13717.32 404
13718.43 418
13719.53 406
13720.64 421
13721.75 404
13722.85 439
13723.96 411
13725.07 432
13726.17 473
13727.28 455
13728.39 443
13729.49 447
13730.60 446
13731.71 424
13732.81 423
13733.92 483
13735.03 510
13736.13 455
13737.24 446
13738.35 438
13739.46 476
13740.56 528
13741.67 514
13742.78 530
13743.88 523
13744.99 551
13746.10 533
13747.21 509
13748.31 566
13749.42 535
13750.53 572
13751.64 550
13752.74 561
13753.85 594
13754.96 600
13756.07 626
13757.17 643
13758.28 626
13759.39 655
13760.50 711
13761.61 806
13762.71 882
13763.82 924
13764.93 919
13766.04 1007
13767.15 1090
13768.25 1047
13769.36 1069
13770.47 1048
13771.58 1008
13772.69 963
13773.80 970
13774.90 929
13776.01 877
13777.12 820
13778.23 730
13779.34 704
13780.45 696
13781.56 738
13782.67 688
13783.77 572
13784.88 615
13785.99 621
13787.10 573
13788.21 544
13789.32 525
13790.43 536
13791.54 539
13792.65 523
13793.76 496
13794.86 496
13795.97 512
13797.08 507
13798.19 467
13799.30 461
13800.41 464
13801.52 500
13802.63 472
13803.74 423
13804.85 436
13805.96 426
13807.07 431
13808.18 458
13809.29 432
13810.40 373
13811.51 408
13812.62 447
13813.73 396
13814.84 403
13815.95 396
13817.06 390
13818.17 395
13819.28 351
13820.39 346
13821.50 396
13822.61 405
13823.72 395
13824.83 379
13825.94 395
13827.05 352
13828.16 365
13829.27 354
13830.39 374
13831.50 391
13832.61 371
13833.72 357
13834.83 376
13835.94 374
13837.05 330
13838.16 370
13839.27 369
13840.38 353
13841.50 346
13842.61 375
13843.72 380
13844.83 361
13845.94 349
13847.05 348
13848.16 358
13849.27 361
13850.39 379
13851.50 375
13852.61 406
13853.72 390
13854.83 387
13855.94 395
13857.06 367
13858.17 396
13859.28 412
13860.39 422
13861.50 408
13862.62 392
13863.73 382
13864.84 418
13865.95 372
13867.06 355
13868.18 396
13869.29 424
13870.40 449
13871.51 394
13872.63 394
13873.74 412
13874.85 392
13875.96 393
13877.08 365
13878.19 387
13879.30 393
13880.41 380
13881.53 410
13882.64 396
13883.75 408
13884.87 424
13885.98 463
13887.09 405
13888.20 402
13889.32 462
13890.43 429
13891.54 418
13892.66 469
13893.77 450
13894.88 447
13896.00 412
13897.11 366
13898.22 410
13899.34 416
13900.45 428
13901.56 384
13902.68 400
13903.79 360
13904.91 387
13906.02 390
13907.13 366
13908.25 370
13909.36 377
13910.48 360
13911.59 399
13912.70 407
13913.82 348
13914.93 363
13916.05 366
13917.16 370
13918.27 371
13919.39 398
13920.50 381
13921.62 364
13922.73 367
13923.85 341
13924.96 343
13926.08 354
13927.19 336
13928.30 356
13929.42 366
13930.53 325
13931.65 372
13932.76 379
13933.88 357
13934.99 363
13936.11 340
13937.22 352
13938.34 374
13939.45 378
13940.57 377
13941.68 359
13942.80 348
13943.91 358
13945.03 323
13946.15 360
13947.26 378
13948.38 349
13949.49 350
13950.61 313
13951.72 345
13952.84 349
13953.95 358
13955.07 331
13956.19 346
13957.30 386
13958.42 412
13959.53 362
13960.65 350
13961.77 359
13962.88 331
13964.00 337
13965.11 335
13966.23 318
13967.35 322
13968.46 350
13969.58 333
13970.69 304
13971.81 308
13972.93 339
13974.04 300
13975.16 318
13976.28 323
13977.39 313
13978.51 346
13979.63 334
13980.74 319
13981.86 313
13982.98 322
13984.09 332
13985.21 331
13986.33 326
13987.45 348
13988.56 347
13989.68 328
13990.80 311
13991.91 290
13993.03 317
13994.15 321
13995.27 313
13996.38 325
13997.50 323
13998.62 351
13999.74 360
14000.85 358
14001.97 345
14003.09 323
14004.21 354
14005.32 309
14006.44 356
14007.56 336
14008.68 367
14009.80 368
14010.91 318
14012.03 338
14013.15 349
14014.27 333
14015.39 315
14016.50 319
14017.62 354
14018.74 396
14019.86 371
14020.98 342
14022.10 303
14023.21 296
14024.33 344
14025.45 350
14026.57 367
14027.69 295
14028.81 341
14029.93 365
14031.04 387
14032.16 364
14033.28 345
14034.40 385
14035.52 361
14036.64 308
14037.76 351
14038.88 369
14040.00 396
14041.12 379
14042.23 346
14043.35 350
14044.47 350
14045.59 378
14046.71 391
14047.83 412
14048.95 391
14050.07 437
14051.19 427
14052.31 394
14053.43 405
14054.55 385
14055.67 413
14056.79 429
14057.91 443
14059.03 430
14060.15 399
14061.27 439
14062.39 441
14063.51 458
14064.63 475
14065.75 454
14066.87 482
14067.99 517
14069.11 502
14070.23 480
14071.35 459
14072.47 528
14073.59 518
14074.71 562
14075.83 522
14076.95 615
14078.07 560
14079.19 558
14080.31 652
14081.44 645
14082.56 622
14083.68 613
14084.80 629
14085.92 724
14087.04 731
14088.16 690
14089.28 713
14090.40 744
14091.52 754
14092.65 781
14093.77 801
14094.89 806
14096.01 754
14097.13 737
14098.25 705
14099.37 756
14100.50 733
14101.62 682
14102.74 596
14103.86 559
14104.98 545
14106.10 538
14107.23 514
14108.35 519
14109.47 527
14110.59 518
14111.71 521
14112.84 512
14113.96 505
14115.08 504
14116.20 488
14117.32 491
14118.45 513
14119.57 473
14120.69 437
14121.81 401
14122.94 441
14124.06 413
14125.18 437
14126.30 442
14127.43 429
14128.55 434
14129.67 387
14130.79 383
14131.92 393
14133.04 392
14134.16 367
14135.29 415
14136.41 427
14137.53 412
14138.66 363
14139.78 408
14140.90 443
14142.02 401
14143.15 406
14144.27 371
14145.39 376
14146.52 371
14147.64 384
14148.76 379
14149.89 429
14151.01 440
14152.14 396
14153.26 428
14154.38 367
14155.51 375
14156.63 334
14157.75 364
14158.88 381
14160.00 365
14161.13 335
14162.25 374
14163.37 355
14164.50 339
14165.62 339
14166.75 392
14167.87 357
14168.99 376
14170.12 351
14171.24 330
14172.37 363
14173.49 379
14174.62 337
14175.74 356
14176.87 371
14177.99 386
14179.12 374
14180.24 376
14181.36 363
14182.49 368
14183.61 362
14184.74 390
14185.86 389
14186.99 367
14188.11 362
14189.24 355
14190.36 357
14191.49 316
14192.62 351
14193.74 379
14194.87 380
14195.99 360
14197.12 366
14198.24 326
14199.37 328
14200.49 360
14201.62 309
14202.74 356
14203.87 365
14205.00 375
14206.12 359
14207.25 347
14208.37 371
14209.50 380
14210.62 363
14211.75 344
14212.88 290
14214.00 294
14215.13 348
14216.26 342
14217.38 306
14218.51 357
14219.63 320
14220.76 317
14221.89 313
14223.01 322
14224.14 334
14225.27 329
14226.39 348
14227.52 321
14228.65 370
14229.77 372
14230.90 339
14232.03 302
14233.15 331
14234.28 317
14235.41 299
14236.53 323
14237.66 329
14238.79 325
14239.91 300
14241.04 326
14242.17 339
14243.30 354
14244.42 373
14245.55 303
14246.68 334
14247.81 323
14248.93 328
14250.06 282
14251.19 316
14252.32 293
14253.44 273
14254.57 301
14255.70 279
14256.83 278
14257.95 299
14259.08 335
14260.21 348
14261.34 280
14262.47 300
14263.59 299
14264.72 299
14265.85 276
14266.98 291
14268.11 289
14269.23 293
14270.36 277
14271.49 240
14272.62 263
14273.75 300
14274.88 299
14276.01 288
14277.13 320
14278.26 304
14279.39 244
14280.52 267
14281.65 289
14282.78 338
14283.91 285
14285.04 294
14286.16 308
14287.29 302
14288.42 289
14289.55 261
14290.68 313
14291.81 252
14292.94 253
14294.07 264
14295.20 285
14296.33 287
14297.46 283
14298.59 283
14299.71 267
14300.84 269
14301.97 289
14303.10 246
14304.23 215
14305.36 233
14306.49 228
14307.62 277
14308.75 280
14309.88 298
14311.01 296
14312.14 252
14313.27 259
14314.40 278
14315.53 245
14316.66 279
14317.79 246
14318.92 241
14320.05 248
14321.18 264
14322.31 277
14323.44 221
14324.57 269
14325.70 239
14326.84 254
14327.97 228
14329.10 288
14330.23 260
14331.36 228
14332.49 232
14333.62 242
14334.75 246
14335.88 253
14337.01 235
14338.14 242
14339.27 234
14340.41 220
14341.54 262
14342.67 220
14343.80 228
14344.93 202
14346.06 226
14347.19 208
14348.32 230
14349.46 245
14350.59 290
14351.72 189
14352.85 203
14353.98 220
14355.11 200
14356.25 271
14357.38 252
14358.51 281
14359.64 236
14360.77 231
14361.90 231
14363.04 258
14364.17 238
14365.30 241
14366.43 253
14367.56 233
14368.70 242
14369.83 238
14370.96 245
14372.09 213
14373.23 249
14374.36 248
14375.49 237
14376.62 211
14377.76 216
14378.89 217
14380.02 244
14381.15 225
14382.29 235
14383.42 231
14384.55 253
14385.69 229
14386.82 234
14387.95 234
14389.08 248
14390.22 254
14391.35 266
14392.48 269
14393.62 227
14394.75 216
14395.88 229
14397.02 237
14398.15 247
14399.28 224
14400.42 244
14401.55 238
14402.68 251
14403.82 213
14404.95 237
14406.08 227
14407.22 235
14408.35 231
14409.49 241
14410.62 233
14411.75 221
14412.89 230
14414.02 230
14415.16 222
14416.29 247
14417.42 261
14418.56 242
14419.69 225
14420.83 254
14421.96 236
14423.10 280
14424.23 250
14425.36 248
14426.50 235
14427.63 240
14428.77 226
14429.90 235
14431.04 236
14432.17 279
14433.31 239
14434.44 224
14435.58 216
14436.71 237
14437.85 220
14438.98 238
14440.12 209
14441.25 264
14442.39 217
14443.52 246
14444.66 248
14445.79 237
14446.93 214
14448.06 222
14449.20 221
14450.33 246
14451.47 248
14452.60 229
14453.74 230
14454.87 206
14456.01 232
14457.15 201
14458.28 252
14459.42 236
14460.55 239
14461.69 253
14462.83 209
14463.96 238
14465.10 215
14466.23 234
14467.37 240
14468.51 223
14469.64 249
14470.78 249
14471.91 209
14473.05 223
14474.19 196
14475.32 242
14476.46 218
14477.60 216
14478.73 220
14479.87 242
14481.01 230
14482.14 253
14483.28 267
14484.42 223
14485.55 254
14486.69 226
14487.83 258
14488.96 238
14490.10 246
14491.24 233
14492.37 277
14493.51 213
14494.65 215
14495.79 214
14496.92 245
14498.06 227
14499.20 258
14500.34 227
14501.47 238
14502.61 202
14503.75 241
14504.89 256
14506.02 243
14507.16 242
14508.30 240
14509.44 281
14510.57 250
14511.71 252
14512.85 239
14513.99 275
14515.13 244
14516.26 259
14517.40 266
14518.54 273
14519.68 305
14520.82 283
14521.95 276
14523.09 238
14524.23 279
14525.37 271
14526.51 249
14527.65 229
14528.78 260
14529.92 273
14531.06 250
14532.20 251
14533.34 256
14534.48 253
14535.62 272
14536.76 236
14537.89 229
14539.03 253
14540.17 265
14541.31 235
14542.45 264
14543.59 256
14544.73 256
14545.87 280
14547.01 294
14548.15 298
14549.29 266
14550.42 284
14551.56 288
14552.70 271
14553.84 269
14554.98 279
14556.12 265
14557.26 218
14558.40 272
14559.54 307
14560.68 291
14561.82 252
14562.96 276
14564.10 306
14565.24 301
14566.38 247
14567.52 308
14568.66 270
14569.80 317
14570.94 267
14572.08 281
14573.22 298
14574.36 321
14575.50 240
14576.64 274
14577.78 329
14578.92 326
14580.06 324
14581.20 292
14582.35 308
14583.49 300
14584.63 341
14585.77 302
14586.91 298
14588.05 290
14589.19 304
14590.33 346
14591.47 350
14592.61 345
14593.75 351
14594.89 369
14596.04 339
14597.18 356
14598.32 356
14599.46 293
14600.60 342
14601.74 382
14602.88 413
14604.03 430
14605.17 361
14606.31 391
14607.45 406
14608.59 392
14609.73 450
14610.87 403
14612.02 412
14613.16 402
14614.30 390
14615.44 398
14616.58 401
14617.73 403
14618.87 477
14620.01 524
14621.15 546
14622.29 502
14623.44 501
14624.58 516
14625.72 543
14626.86 566
14628.01 581
14629.15 594
14630.29 584
14631.43 566
14632.58 558
14633.72 544
14634.86 539
14636.00 517
14637.15 477
14638.29 462
14639.43 454
14640.58 430
14641.72 391
14642.86 401
14644.00 412
14645.15 391
14646.29 391
14647.43 350
14648.58 406
14649.72 364
14650.86 383
14652.01 370
14653.15 347
14654.29 351
14655.44 331
14656.58 346
14657.72 359
14658.87 366
14660.01 321
14661.16 352
14662.30 347
14663.44 312
14664.59 299
14665.73 295
14666.87 315
14668.02 322
14669.16 318
14670.31 332
14671.45 286
14672.59 273
14673.74 296
14674.88 272
14676.03 293
14677.17 249
14678.32 245
14679.46 252
14680.60 295
14681.75 258
14682.89 266
14684.04 269
14685.18 253
14686.33 242
14687.47 251
14688.62 283
14689.76 260
14690.91 246
14692.05 235
14693.20 227
14694.34 249
14695.49 251
14696.63 263
14697.78 244
14698.92 224
14700.07 239
14701.21 253
14702.36 231
14703.50 243
14704.65 253
14705.79 242
14706.94 253
14708.09 208
14709.23 205
14710.38 258
14711.52 225
14712.67 256
14713.81 239
14714.96 265
14716.11 234
14717.25 233
14718.40 247
14719.54 236
14720.69 272
14721.84 278
14722.98 245
14724.13 240
14725.27 227
14726.42 237
14727.57 254
14728.71 235
14729.86 216
14731.01 253
14732.15 237
14733.30 240
14734.45 214
14735.59 249
14736.74 229
14737.88 228
14739.03 259
14740.18 276
14741.33 281
14742.47 232
14743.62 217
14744.77 220
14745.91 262
14747.06 221
14748.21 219
14749.35 197
14750.50 218
14751.65 220
14752.80 226
14753.94 222
14755.09 213
14756.24 224
14757.39 236
14758.53 249
14759.68 199
14760.83 210
14761.98 201
14763.12 201
14764.27 232
14765.42 204
14766.57 210
14767.71 231
14768.86 227
14770.01 211
14771.16 208
14772.31 218
14773.45 216
14774.60 206
14775.75 183
14776.90 189
14778.05 230
14779.20 226
14780.34 194
14781.49 181
14782.64 189
14783.79 216
14784.94 199
14786.09 176
14787.24 183
14788.38 214
14789.53 205
14790.68 235
14791.83 200
14792.98 192
14794.13 199
14795.28 194
14796.43 191
14797.57 227
14798.72 222
14799.87 198
14801.02 196
14802.17 225
14803.32 205
14804.47 227
14805.62 177
14806.77 179
14807.92 208
14809.07 164
14810.22 189
14811.37 227
14812.52 191
14813.67 184
14814.82 204
14815.97 186
14817.12 201
14818.26 186
14819.41 176
14820.56 174
14821.71 195
14822.86 218
14824.01 226
14825.16 238
14826.31 199
14827.47 184
14828.62 168
14829.77 214
14830.92 198
14832.07 162
14833.22 180
14834.37 198
14835.52 195
14836.67 196
14837.82 186
14838.97 186
14840.12 212
14841.27 187
14842.42 183
14843.57 213
14844.72 201
14845.87 207
14847.03 204
14848.18 176
14849.33 178
14850.48 173
14851.63 202
14852.78 187
14853.93 179
14855.08 186
14856.23 193
14857.39 194
14858.54 186
14859.69 187
14860.84 200
14861.99 199
14863.14 219
14864.29 186
14865.45 172
14866.60 166
14867.75 192
14868.90 182
14870.05 184
14871.21 175
14872.36 194
14873.51 203
14874.66 183
14875.81 203
14876.97 196
14878.12 158
14879.27 189
14880.42 193
14881.57 208
14882.73 212
14883.88 181
14885.03 200
14886.18 190
14887.34 196
14888.49 214
14889.64 228
14890.79 224
14891.95 209
14893.10 185
14894.25 179
14895.41 224
14896.56 184
14897.71 186
14898.86 201
14900.02 195
14901.17 194
14902.32 232
14903.48 231
14904.63 208
14905.78 170
14906.94 159
14908.09 181
14909.24 182
14910.40 200
14911.55 208
14912.70 216
14913.86 173
14915.01 211
14916.16 203
14917.32 205
14918.47 217
14919.63 200
14920.78 210
14921.93 206
14923.09 203
14924.24 206
14925.39 202
14926.55 230
14927.70 219
14928.86 194
14930.01 190
14931.17 201
14932.32 222
14933.47 204
14934.63 232
14935.78 219
14936.94 211
14938.09 226
14939.25 244
14940.40 255
14941.56 235
14942.71 242
14943.86 239
14945.02 263
14946.17 223
14947.33 222
14948.48 257
14949.64 242
14950.79 250
14951.95 279
14953.10 250
14954.26 225
14955.41 246
14956.57 252
14957.72 238
14958.88 235
14960.04 240
14961.19 260
14962.35 241
14963.50 227
14964.66 216
14965.81 219
14966.97 232
14968.12 252
14969.28 263
14970.44 230
14971.59 254
14972.75 231
14973.90 209
14975.06 193
14976.21 229
14977.37 215
14978.53 217
14979.68 175
14980.84 237
14981.99 249
14983.15 212
14984.31 219
14985.46 194
14986.62 202
14987.78 202
14988.93 210
14990.09 196
14991.25 206
14992.40 180
14993.56 187
14994.72 175
14995.87 192
14997.03 205
14998.19 203
14999.34 186
15000.50 180
15001.66 204
15002.81 198
15003.97 158
15005.13 191
15006.29 235
15007.44 197
15008.60 167
15009.76 174
15010.91 183
15012.07 189
15013.23 170
15014.39 176
15015.54 192
15016.70 179
15017.86 166
15019.02 192
15020.17 177
15021.33 180
15022.49 222
15023.65 180
15024.81 205
15025.96 170
15027.12 169
15028.28 177
15029.44 177
15030.59 212
15031.75 158
15032.91 155
15034.07 169
15035.23 170
15036.39 177
15037.54 186
15038.70 203
15039.86 168
15041.02 168
15042.18 142
15043.34 165
15044.50 159
15045.65 175
15046.81 195
15047.97 211
15049.13 187
15050.29 218
15051.45 202
15052.61 166
15053.77 186
15054.92 178
15056.08 168
15057.24 192
15058.40 191
15059.56 162
15060.72 201
15061.88 200
15063.04 173
15064.20 184
15065.36 179
15066.52 187
15067.68 194
15068.84 156
15070.00 155
15071.16 194
15072.32 196
15073.47 170
15074.63 178
15075.79 173
15076.95 148
15078.11 164
15079.27 177
15080.43 201
15081.59 173
15082.75 180
15083.91 156
15085.07 172
15086.23 175
15087.39 173
15088.56 177
15089.72 203
15090.88 216
15092.04 158
15093.20 160
15094.36 183
15095.52 190
15096.68 196
15097.84 230
15099.00 190
15100.16 170
15101.32 154
15102.48 177
15103.64 156
15104.80 167
15105.97 161
15107.13 186
15108.29 175
15109.45 154
15110.61 171
15111.77 196
15112.93 171
15114.09 175
15115.25 186
15116.42 184
15117.58 169
15118.74 177
15119.90 169
15121.06 183
15122.22 193
15123.39 179
15124.55 162
15125.71 149
15126.87 172
15128.03 208
15129.19 180
15130.36 162
15131.52 160
15132.68 196
15133.84 200
15135.00 189
15136.17 193
15137.33 204
15138.49 185
15139.65 207
15140.82 175
15141.98 169
15143.14 184
15144.30 194
15145.46 175
15146.63 164
15147.79 170
15148.95 197
15150.12 169
15151.28 150
15152.44 179
15153.60 169
15154.77 155
15155.93 157
15157.09 171
15158.26 185
15159.42 178
15160.58 191
15161.74 177
15162.91 174
15164.07 155
15165.23 168
15166.40 187
15167.56 186
15168.72 180
15169.89 196
15171.05 168
15172.21 160
15173.38 179
15174.54 165
15175.71 203
15176.87 198
15178.03 205
15179.20 180
15180.36 223
15181.52 190
15182.69 171
15183.85 178
15185.02 188
15186.18 226
15187.34 238
15188.51 176
15189.67 162
15190.84 183
15192.00 182
15193.17 200
15194.33 203
15195.49 220
15196.66 188
15197.82 216
15198.99 189
15200.15 215
15201.32 176
15202.48 210
15203.65 237
15204.81 248
15205.98 228
15207.14 234
15208.31 223
15209.47 235
15210.64 214
15211.80 230
15212.97 249
15214.13 250
15215.30 220
15216.46 207
15217.63 269
15218.79 244
15219.96 249
15221.12 244
15222.29 267
15223.45 256
15224.62 249
15225.78 245
15226.95 227
15228.12 212
15229.28 247
15230.45 254
15231.61 273
15232.78 291
15233.95 222
15235.11 230
15236.28 217
15237.44 226
15238.61 195
15239.78 186
15240.94 174
15242.11 185
15243.27 202
15244.44 201
15245.61 198
15246.77 185
15247.94 214
15249.11 209
15250.27 210
15251.44 229
15252.61 177
15253.77 190
15254.94 188
15256.11 159
15257.27 148
15258.44 202
15259.61 208
15260.77 201
15261.94 158
15263.11 182
15264.27 177
15265.44 171
15266.61 165
15267.78 162
15268.94 194
15270.11 191
15271.28 171
15272.44 198
15273.61 197
15274.78 167
15275.95 169
15277.11 212
15278.28 219
15279.45 202
15280.62 230
15281.79 219
15282.95 177
15284.12 170
15285.29 181
15286.46 190
15287.62 168
15288.79 163
15289.96 172
15291.13 191
15292.30 180
15293.47 211
15294.63 183
15295.80 190
15296.97 163
15298.14 171
15299.31 149
15300.48 173
15301.64 198
15302.81 188
15303.98 186
15305.15 155
15306.32 187
15307.49 190
15308.66 234
15309.82 195
15310.99 184
15312.16 180
15313.33 205
15314.50 168
15315.67 165
15316.84 179
15318.01 197
15319.18 207
15320.35 197
15321.51 189
15322.68 168
15323.85 153
15325.02 167
15326.19 178
15327.36 174
15328.53 157
15329.70 189
15330.87 213
15332.04 165
15333.21 182
15334.38 194
15335.55 192
15336.72 189
15337.89 166
15339.06 209
15340.23 188
15341.40 183
15342.57 182
15343.74 163
15344.91 174
15346.08 153
15347.25 191
15348.42 208
15349.59 218
15350.76 190
15351.93 221
15353.10 181
15354.27 175
15355.44 196
15356.61 195
15357.78 190
15358.95 198
15360.13 227
15361.30 187
15362.47 198
15363.64 182
15364.81 190
15365.98 177
15367.15 156
15368.32 169
15369.49 176
15370.66 174
15371.84 167
15373.01 192
15374.18 219
15375.35 217
15376.52 208
15377.69 171
15378.86 190
15380.03 190
15381.21 181
15382.38 195
15383.55 183
15384.72 184
15385.89 208
15387.06 189
15388.24 186
15389.41 167
15390.58 162
15391.75 194
15392.92 211
15394.10 195
15395.27 190
15396.44 161
15397.61 171
15398.78 168
15399.96 160
15401.13 172
15402.30 172
15403.47 169
15404.65 174
15405.82 168
15406.99 176
15408.16 203
15409.34 172
15410.51 179
15411.68 187
15412.85 168
15414.03 195
15415.20 170
15416.37 142
15417.55 173
15418.72 195
15419.89 176
15421.06 171
15422.24 183
15423.41 167
15424.58 144
15425.76 162
15426.93 146
15428.10 172
15429.28 187
15430.45 174
15431.62 167
15432.80 181
15433.97 174
15435.15 183
15436.32 186
15437.49 165
15438.67 186
15439.84 170
15441.01 193
15442.19 144
15443.36 141
15444.54 159
15445.71 157
15446.88 178
15448.06 177
15449.23 171
15450.41 171
15451.58 200
15452.75 207
15453.93 154
15455.10 159
15456.28 181
15457.45 143
15458.63 140
15459.80 165
15460.98 162
15462.15 181
15463.32 176
15464.50 167
15465.67 168
15466.85 181
15468.02 163
15469.20 138
15470.37 159
15471.55 179
15472.72 162
15473.90 190
15475.07 159
15476.25 167
15477.42 178
15478.60 182
15479.77 160
15480.95 173
15482.13 203
15483.30 161
15484.48 153
15485.65 173
15486.83 176
15488.00 168
15489.18 136
15490.35 146
15491.53 171
15492.71 185
15493.88 163
15495.06 163
15496.23 162
15497.41 172
15498.59 171
15499.76 183
15500.94 174
15502.11 152
15503.29 154
15504.47 166
15505.64 165
15506.82 174
15508.00 158
15509.17 189
15510.35 161
15511.52 162
15512.70 174
15513.88 189
15515.05 189
15516.23 168
15517.41 132
15518.58 157
15519.76 185
15520.94 183
15522.12 164
15523.29 179
15524.47 194
15525.65 206
15526.82 177
15528.00 207
15529.18 196
15530.35 207
15531.53 177
15532.71 168
15533.89 176
15535.06 190
15536.24 166
15537.42 194
15538.60 195
15539.77 171
15540.95 196
15542.13 186
15543.31 199
15544.48 164
15545.66 168
15546.84 163
15548.02 156
15549.20 175
15550.37 160
15551.55 152
15552.73 154
15553.91 155
15555.09 174
15556.26 169
15557.44 207
15558.62 240
15559.80 172
15560.98 192
15562.16 213
15563.34 182
15564.51 162
15565.69 133
15566.87 167
15568.05 184
15569.23 203
15570.41 189
15571.59 171
15572.76 170
15573.94 191
15575.12 196
15576.30 192
15577.48 165
15578.66 181
15579.84 194
15581.02 203
15582.20 182
15583.38 217
15584.56 196
15585.73 194
15586.91 213
15588.09 208
15589.27 183
15590.45 186
15591.63 187
15592.81 185
15593.99 238
15595.17 193
15596.35 187
15597.53 205
15598.71 194
15599.89 228
15601.07 233
15602.25 226
15603.43 221
15604.61 224
15605.79 234
15606.97 216
15608.15 224
15609.33 197
15610.51 228
15611.69 242
15612.87 254
15614.05 229
15615.23 220
15616.41 228
15617.59 241
15618.77 238
15619.95 235
15621.14 222
15622.32 249
15623.50 279
15624.68 255
15625.86 248
15627.04 229
15628.22 257
15629.40 304
15630.58 248
15631.76 243
15632.94 242
15634.13 262
15635.31 266
15636.49 233
15637.67 268
15638.85 273
15640.03 273
15641.21 302
15642.39 287
15643.58 283
15644.76 335
15645.94 342
15647.12 278
15648.30 281
15649.48 284
15650.67 299
15651.85 324
15653.03 308
15654.21 265
15655.39 280
15656.58 261
15657.76 259
15658.94 278
15660.12 282
15661.30 286
15662.49 293
15663.67 251
15664.85 279
15666.03 248
15667.22 276
15668.40 292
15669.58 306
15670.76 253
15671.95 274
15673.13 294
15674.31 282
15675.49 264
15676.68 247
15677.86 269
15679.04 272
15680.23 258
15681.41 273
15682.59 243
15683.77 272
15684.96 259
15686.14 283
15687.32 272
15688.51 280
15689.69 304
15690.87 282
15692.06 264
15693.24 252
15694.42 301
15695.61 302
15696.79 277
15697.97 276
15699.16 262
15700.34 287
15701.53 319
15702.71 326
15703.89 274
15705.08 298
15706.26 338
15707.44 347
15708.63 332
15709.81 263
15711.00 307
15712.18 321
15713.36 277
15714.55 339
15715.73 326
15716.92 342
15718.10 309
15719.29 292
15720.47 323
15721.66 310
15722.84 309
15724.02 346
15725.21 337
15726.39 287
15727.58 297
15728.76 328
15729.95 312
15731.13 306
15732.32 299
15733.50 313
15734.69 323
15735.87 335
15737.06 336
15738.24 290
15739.43 305
15740.61 295
15741.80 307
15742.98 344
15744.17 341
15745.35 363
15746.54 375
15747.72 370
15748.91 355
15750.10 306
15751.28 354
15752.47 354
15753.65 318
15754.84 311
15756.02 319
15757.21 318
15758.40 286
15759.58 320
15760.77 325
15761.95 341
15763.14 324
15764.33 328
15765.51 352
15766.70 305
15767.88 293
15769.07 305
15770.26 293
15771.44 287
15772.63 273
15773.82 277
15775.00 307
15776.19 318
15777.38 274
15778.56 252
15779.75 254
15780.94 270
15782.12 275
15783.31 283
15784.50 261
15785.68 257
15786.87 252
15788.06 283
15789.24 284
15790.43 285
15791.62 266
15792.81 241
15793.99 264
15795.18 237
15796.37 248
15797.55 242
15798.74 238
15799.93 237
15801.12 242
15802.30 242
15803.49 207
15804.68 234
15805.87 255
15807.05 236
15808.24 233
15809.43 257
15810.62 235
15811.81 258
15812.99 235
15814.18 251
15815.37 242
15816.56 205
15817.75 198
15818.93 252
15820.12 214
15821.31 240
15822.50 245
15823.69 251
15824.88 250
15826.06 232
15827.25 203
15828.44 227
15829.63 219
15830.82 247
15832.01 215
15833.20 208
15834.38 238
15835.57 238
15836.76 211
15837.95 229
15839.14 202
15840.33 233
15841.52 216
15842.71 220
15843.90 209
15845.08 232
15846.27 228
15847.46 226
15848.65 243
15849.84 239
15851.03 216
15852.22 199
15853.41 170
15854.60 193
15855.79 235
15856.98 234
15858.17 228
15859.36 218
15860.55 217
15861.74 246
15862.93 217
15864.12 232
15865.31 230
15866.50 224
15867.69 215
15868.88 205
15870.07 223
15871.26 209
15872.45 214
15873.64 230
15874.83 238
15876.02 256
15877.21 242
15878.40 268
15879.59 255
15880.78 233
15881.97 253
15883.16 229
15884.35 246
15885.54 270
15886.73 246
15887.92 272
15889.11 255
15890.30 221
15891.50 255
15892.69 229
15893.88 263
15895.07 252
15896.26 277
15897.45 242
15898.64 228
15899.83 267
15901.02 273
15902.22 247
15903.41 255
15904.60 252
15905.79 262
15906.98 245
15908.17 250
15909.36 268
15910.56 278
15911.75 287
15912.94 266
15914.13 281
15915.32 289
15916.51 286
15917.71 289
15918.90 275
15920.09 273
15921.28 300
15922.47 313
15923.67 273
15924.86 324
15926.05 289
15927.24 299
15928.43 326
15929.63 316
15930.82 279
15932.01 320
15933.20 317
15934.40 295
15935.59 284
15936.78 280
15937.97 255
15939.17 252
15940.36 267
15941.55 220
15942.75 221
15943.94 214
15945.13 232
15946.32 247
15947.52 227
15948.71 164
15949.90 190
15951.10 243
15952.29 238
15953.48 189
15954.68 254
15955.87 220
15957.06 198
15958.26 218
15959.45 214
15960.64 211
15961.84 227
15963.03 212
15964.22 192
15965.42 220
15966.61 159
15967.80 177
15969.00 207
15970.19 233
15971.39 207
15972.58 199
15973.77 190
15974.97 214
15976.16 190
15977.36 189
15978.55 167
15979.74 170
15980.94 190
15982.13 190
15983.33 171
15984.52 154
15985.72 189
15986.91 180
15988.10 161
15989.30 182
15990.49 198
15991.69 189
15992.88 166
15994.08 152
15995.27 151
15996.47 185
15997.66 197
15998.86 184
16000.05 178
16001.25 183
16002.44 160
16003.64 178
16004.83 151
16006.03 148
16007.22 175
16008.42 173
16009.61 180
16010.81 136
16012.00 170
16013.20 158
16014.40 178
16015.59 194
16016.79 180
16017.98 137
16019.18 168
16020.37 163
16021.57 185
16022.76 191
16023.96 176
16025.16 173
16026.35 166
16027.55 175
16028.74 165
16029.94 160
16031.14 189
16032.33 170
16033.53 187
16034.73 187
16035.92 172
16037.12 192
16038.31 177
16039.51 160
16040.71 154
16041.90 162
16043.10 164
16044.30 185
16045.49 169
16046.69 171
16047.89 162
16049.08 144
16050.28 161
16051.48 180
16052.67 178
16053.87 144
16055.07 173
16056.27 177
16057.46 172
16058.66 142
16059.86 131
16061.05 161
16062.25 155
16063.45 150
16064.65 173
16065.84 157
16067.04 152
16068.24 142
16069.44 164
16070.63 169
16071.83 161
16073.03 158
16074.23 164
16075.42 147
16076.62 123
16077.82 141
16079.02 156
16080.22 159
16081.41 129
16082.61 155
16083.81 155
16085.01 164
16086.21 152
16087.40 154
16088.60 168
16089.80 171
16091.00 168
16092.20 144
16093.40 145
16094.59 146
16095.79 141
16096.99 158
16098.19 155
16099.39 144
16100.59 157
16101.79 129
16102.99 161
16104.18 137
16105.38 167
16106.58 168
16107.78 148
16108.98 149
16110.18 155
16111.38 150
16112.58 149
16113.78 131
16114.98 146
16116.17 148
16117.37 149
16118.57 160
16119.77 156
16120.97 135
16122.17 156
16123.37 164
16124.57 151
16125.77 163
16126.97 147
16128.17 165
16129.37 172
16130.57 192
16131.77 140
16132.97 142
16134.17 153
16135.37 141
16136.57 139
16137.77 145
16138.97 152
16140.17 164
16141.37 154
16142.57 133
16143.77 152
16144.97 147
16146.17 161
16147.37 130
16148.57 159
16149.77 155
16150.97 148
16152.17 156
16153.37 153
16154.58 130
16155.78 151
16156.98 154
16158.18 156
16159.38 138
16160.58 117
16161.78 151
16162.98 159
16164.18 133
16165.38 148
16166.59 152
16167.79 159
16168.99 159
16170.19 170
16171.39 137
16172.59 175
16173.79 134
16174.99 176
16176.20 164
16177.40 163
16178.60 127
16179.80 135
16181.00 137
16182.20 147
16183.41 152
16184.61 163
16185.81 142
16187.01 140
16188.21 151
16189.42 136
16190.62 142
16191.82 170
16193.02 136
16194.22 146
16195.43 132
16196.63 149
16197.83 127
16199.03 117
16200.24 123
16201.44 171
16202.64 155
16203.84 172
16205.05 177
16206.25 160
16207.45 143
16208.65 149
16209.86 133
16211.06 126
16212.26 168
16213.47 147
16214.67 126
16215.87 125
16217.07 140
16218.28 155
16219.48 160
16220.68 140
16221.89 179
16223.09 178
16224.29 161
16225.50 160
16226.70 161
16227.90 147
16229.11 156
16230.31 159
16231.51 156
16232.72 145
16233.92 132
16235.13 161
16236.33 164
16237.53 169
16238.74 157
16239.94 177
16241.15 146
16242.35 157
16243.55 146
16244.76 161
16245.96 153
16247.17 155
16248.37 174
16249.57 147
16250.78 143
16251.98 179
16253.19 182
16254.39 173
16255.60 190
16256.80 182
16258.01 167
16259.21 174
16260.41 179
16261.62 172
16262.82 188
16264.03 165
16265.23 187
16266.44 173
16267.64 162
16268.85 162
16270.05 185
16271.26 198
16272.46 140
16273.67 184
16274.87 164
16276.08 169
16277.28 155
16278.49 175
16279.70 181
16280.90 186
16282.11 189
16283.31 153
16284.52 175
16285.72 192
16286.93 175
16288.13 167
16289.34 199
16290.55 181
16291.75 197
16292.96 201
16294.16 165
16295.37 174
16296.58 179
16297.78 193
16298.99 219
16300.19 195
16301.40 190
16302.61 191
16303.81 175
16305.02 179
16306.22 168
16307.43 196
16308.64 209
16309.84 185
16311.05 205
16312.26 212
16313.46 206
16314.67 194
16315.88 178
16317.08 182
16318.29 156
16319.50 157
16320.70 172
16321.91 150
16323.12 172
16324.33 162
16325.53 160
16326.74 163
16327.95 167
16329.15 184
16330.36 148
16331.57 163
16332.78 176
16333.98 146
16335.19 159
16336.40 140
16337.61 158
16338.81 161
16340.02 161
16341.23 167
16342.44 157
16343.64 153
16344.85 138
16346.06 165
16347.27 158
16348.48 156
16349.68 171
16350.89 129
16352.10 134
16353.31 165
16354.52 131
16355.72 137
16356.93 161
16358.14 133
16359.35 132
16360.56 142
16361.77 159
16362.97 150
16364.18 138
16365.39 142
16366.60 170
16367.81 146
16369.02 138
16370.23 127
16371.43 136
16372.64 158
16373.85 156
16375.06 168
16376.27 132
16377.48 133
16378.69 144
16379.90 123
16381.11 128
16382.32 156
16383.52 124
16384.73 136
16385.94 175
16387.15 123
16388.36 156
16389.57 152
16390.78 127
16391.99 193
16393.20 167
16394.41 131
16395.62 155
16396.83 150
16398.04 138
16399.25 142
16400.46 152
16401.67 145
16402.88 158
16404.09 154
16405.30 153
16406.51 151
16407.72 162
16408.93 144
16410.14 131
16411.35 144
16412.56 144
16413.77 136
16414.98 151
16416.19 145
16417.40 127
16418.61 137
16419.82 117
16421.03 137
16422.24 146
16423.45 137
16424.67 137
16425.88 154
16427.09 136
16428.30 130
16429.51 129
16430.72 123
16431.93 139
16433.14 130
16434.35 138
16435.56 141
16436.78 113
16437.99 131
16439.20 148
16440.41 158
16441.62 152
16442.83 146
16444.04 167
16445.25 136
16446.47 120
16447.68 121
16448.89 106
16450.10 136
16451.31 117
16452.52 130
16453.74 129
16454.95 141
16456.16 138
16457.37 151
16458.58 159
16459.80 138
16461.01 162
16462.22 133
16463.43 140
16464.65 130
16465.86 133
16467.07 135
16468.28 147
16469.49 152
16470.71 144
16471.92 165
16473.13 142
16474.34 149
16475.56 134
16476.77 118
16477.98 124
16479.20 130
16480.41 137
16481.62 111
16482.83 107
16484.05 146
16485.26 156
16486.47 138
16487.69 122
16488.90 135
16490.11 141
16491.33 148
16492.54 129
16493.75 114
16494.97 121
16496.18 127
16497.39 135
16498.61 133
16499.82 139
16501.03 134
16502.25 141
16503.46 116
16504.67 147
16505.89 140
16507.10 153
16508.32 170
16509.53 147
16510.74 129
16511.96 155
16513.17 152
16514.39 168
16515.60 156
16516.81 156
16518.03 132
16519.24 139
16520.46 108
16521.67 125
16522.88 133
16524.10 129
16525.31 150
16526.53 121
16527.74 116
16528.96 134
16530.17 160
16531.39 130
16532.60 133
16533.82 123
16535.03 147
16536.25 157
16537.46 147
16538.68 134
16539.89 143
16541.11 166
16542.32 145
16543.54 145
16544.75 152
16545.97 149
16547.18 157
16548.40 161
16549.61 121
16550.83 130
16552.04 155
16553.26 147
16554.47 133
16555.69 168
16556.91 176
16558.12 184
16559.34 170
16560.55 135
16561.77 134
16562.98 125
16564.20 146
16565.42 152
16566.63 153
16567.85 169
16569.06 167
16570.28 180
16571.50 164
16572.71 169
16573.93 195
16575.15 158
16576.36 187
16577.58 203
16578.79 166
16580.01 172
16581.23 158
16582.44 193
16583.66 186
16584.88 178
16586.09 193
16587.31 153
16588.53 137
16589.74 173
16590.96 197
16592.18 177
16593.40 161
16594.61 158
16595.83 154
16597.05 186
16598.26 141
16599.48 139
16600.70 151
16601.92 163
16603.13 146
16604.35 162
16605.57 126
16606.78 153
16608.00 158
16609.22 157
16610.44 158
16611.66 133
16612.87 147
16614.09 162
16615.31 148
16616.53 155
16617.74 132
16618.96 154
16620.18 143
16621.40 130
16622.62 124
16623.83 165
16625.05 156
16626.27 150
16627.49 137
16628.71 132
16629.93 142
16631.14 148
16632.36 101
16633.58 131
16634.80 145
16636.02 126
16637.24 136
16638.45 136
16639.67 127
16640.89 165
16642.11 175
16643.33 159
16644.55 131
16645.77 126
16646.99 142
16648.21 144
16649.42 113
16650.64 149
16651.86 139
16653.08 120
16654.30 115
16655.52 124
16656.74 127
16657.96 139
16659.18 138
16660.40 136
16661.62 119
16662.84 141
16664.06 123
16665.28 163
16666.50 145
16667.72 134
16668.93 113
16670.15 108
16671.37 113
16672.59 109
16673.81 135
16675.03 131
16676.25 136
16677.47 132
16678.69 163
16679.91 156
16681.13 131
16682.36 118
16683.58 127
16684.80 149
16686.02 161
16687.24 143
16688.46 133
16689.68 124
16690.90 122
16692.12 121
16693.34 134
16694.56 142
16695.78 138
16697.00 136
16698.22 124
16699.44 145
16700.66 127
16701.89 132
16703.11 108
16704.33 108
16705.55 146
16706.77 147
16707.99 132
16709.21 119
16710.43 142
16711.65 140
16712.88 141
16714.10 151
16715.32 127
16716.54 117
16717.76 113
16718.98 138
16720.20 126
16721.43 140
16722.65 117
16723.87 118
16725.09 138
16726.31 120
16727.54 140
16728.76 143
16729.98 129
16731.20 128
16732.42 126
16733.65 134
16734.87 146
16736.09 127
16737.31 104
16738.53 121
16739.76 138
16740.98 134
16742.20 127
16743.42 152
16744.65 128
16745.87 140
16747.09 114
16748.31 119
16749.54 118
16750.76 119
16751.98 124
16753.21 129
16754.43 119
16755.65 123
16756.87 127
16758.10 127
16759.32 109
16760.54 124
16761.77 125
16762.99 137
16764.21 124
16765.44 101
16766.66 121
16767.88 113
16769.11 152
16770.33 124
16771.55 120
16772.78 118
16774.00 147
16775.22 128
16776.45 122
16777.67 131
16778.90 173
16780.12 161
16781.34 143
16782.57 113
16783.79 109
16785.02 105
16786.24 135
16787.46 131
16788.69 120
16789.91 124
16791.14 111
16792.36 122
16793.58 127
16794.81 120
16796.03 113
16797.26 131
16798.48 132
16799.71 135
16800.93 113
16802.16 109
16803.38 128
16804.61 139
16805.83 148
16807.06 126
16808.28 127
16809.50 104
16810.73 121
16811.95 127
16813.18 122
16814.40 126
16815.63 141
16816.86 134
16818.08 133
16819.31 147
16820.53 142
16821.76 138
16822.98 126
16824.21 140
16825.43 166
16826.66 152
16827.88 125
16829.11 133
16830.33 142
16831.56 115
16832.79 117
16834.01 141
16835.24 149
16836.46 168
16837.69 140
16838.92 130
16840.14 167
16841.37 155
16842.59 142
16843.82 118
16845.05 136
16846.27 160
16847.50 153
16848.73 124
16849.95 150
16851.18 150
16852.40 129
16853.63 150
16854.86 116
16856.08 132
16857.31 145
16858.54 154
16859.76 149
16860.99 159
16862.22 173
16863.44 161
16864.67 140
16865.90 169
16867.13 175
16868.35 167
16869.58 194
16870.81 194
16872.03 177
16873.26 154
16874.49 184
16875.72 196
16876.94 204
16878.17 192
16879.40 173
16880.63 178
16881.85 163
16883.08 158
16884.31 204
16885.54 193
16886.76 193
16887.99 169
16889.22 193
16890.45 161
16891.68 143
16892.90 173
16894.13 179
16895.36 219
16896.59 156
16897.82 167
16899.04 166
16900.27 141
16901.50 140
16902.73 142
16903.96 154
16905.18 166
16906.41 156
16907.64 135
16908.87 149
16910.10 139
16911.33 149
16912.56 174
16913.78 181
16915.01 151
16916.24 167
16917.47 150
16918.70 158
16919.93 144
16921.16 132
16922.39 131
16923.62 160
16924.85 152
16926.07 129
16927.30 149
16928.53 170
16929.76 125
16930.99 129
16932.22 139
16933.45 135
16934.68 127
16935.91 144
16937.14 141
16938.37 135
16939.60 141
16940.83 118
16942.06 134
16943.29 134
16944.52 128
16945.75 136
16946.98 128
16948.21 139
16949.44 128
16950.67 103
16951.90 148
16953.13 128
16954.36 135
16955.59 128
16956.82 141
16958.05 137
16959.28 144
16960.51 143
16961.74 134
16962.97 143
16964.20 143
16965.43 157
16966.66 148
16967.89 125
16969.12 133
16970.35 165
16971.58 154
16972.82 144
16974.05 144
16975.28 152
16976.51 122
16977.74 128
16978.97 140
16980.20 134
16981.43 132
16982.66 141
16983.90 147
16985.13 138
16986.36 131
16987.59 109
16988.82 140
16990.05 131
16991.28 146
16992.52 154
16993.75 174
16994.98 159
16996.21 159
16997.44 157
16998.67 140
16999.91 143
17001.14 147
17002.37 116
17003.60 153
17004.83 139
17006.07 136
17007.30 116
17008.53 114
17009.76 152
17010.99 148
17012.23 163
17013.46 130
17014.69 110
17015.92 112
17017.16 148
17018.39 143
17019.62 142
17020.85 135
17022.09 125
17023.32 132
17024.55 120
17025.78 134
17027.02 107
17028.25 114
17029.48 115
17030.72 106
17031.95 144
17033.18 127
17034.42 137
17035.65 123
17036.88 111
17038.11 132
17039.35 129
17040.58 125
17041.81 144
17043.05 140
17044.28 152
17045.52 146
17046.75 150
17047.98 121
17049.22 102
17050.45 133
17051.68 111
17052.92 122
17054.15 118
17055.38 158
17056.62 103
17057.85 107
17059.09 149
17060.32 111
17061.55 85
17062.79 94
17064.02 128
17065.26 150
17066.49 120
17067.73 127
17068.96 125
17070.19 99
17071.43 118
17072.66 127
17073.90 116
17075.13 131
17076.37 131
17077.60 121
17078.84 107
17080.07 109
17081.31 116
17082.54 116
17083.78 140
17085.01 136
17086.25 117
17087.48 125
17088.72 140
17089.95 110
17091.19 110
17092.42 136
17093.66 135
17094.89 104
17096.13 109
17097.36 125
17098.60 96
17099.83 112
17101.07 119
17102.30 111
17103.54 106
17104.78 91
17106.01 114
17107.25 126
17108.48 112
17109.72 98
17110.95 95
17112.19 131
17113.43 104
17114.66 116
17115.90 105
17117.13 123
17118.37 136
17119.61 122
17120.84 104
17122.08 113
17123.32 118
17124.55 136
17125.79 114
17127.02 113
17128.26 139
17129.50 127
17130.73 115
17131.97 117
17133.21 104
17134.44 125
17135.68 121
17136.92 127
17138.15 100
17139.39 123
17140.63 118
17141.87 127
17143.10 124
17144.34 115
17145.58 128
17146.81 122
17148.05 108
17149.29 123
17150.53 98
17151.76 100
17153.00 120
17154.24 106
17155.48 116
17156.71 110
17157.95 114
17159.19 104
17160.43 100
17161.66 108
17162.90 102
17164.14 104
17165.38 120
17166.62 124
17167.85 126
17169.09 77
17170.33 99
17171.57 121
17172.81 134
17174.04 121
17175.28 106
17176.52 108
17177.76 95
17179.00 115
17180.23 117
17181.47 130
17182.71 119
17183.95 97
17185.19 116
17186.43 124
17187.67 116
17188.90 120
17190.14 118
17191.38 105
17192.62 128
17193.86 113
17195.10 101
17196.34 107
17197.58 108
17198.82 131
17200.05 129
17201.29 95
17202.53 97
17203.77 107
17205.01 106
17206.25 111
17207.49 134
17208.73 143
17209.97 99
17211.21 96
17212.45 91
17213.69 130
17214.93 111
17216.17 124
17217.41 102
17218.65 101
17219.89 137
17221.13 121
17222.37 94
17223.61 111
17224.85 111
17226.09 103
17227.33 141
17228.57 102
17229.81 112
17231.05 117
17232.29 115
17233.53 94
17234.77 103
17236.01 119
17237.25 116
17238.49 132
17239.73 100
17240.97 99
17242.21 116
17243.45 96
17244.69 104
17245.93 111
17247.17 99
17248.41 104
17249.66 94
17250.90 103
17252.14 95
17253.38 101
17254.62 124
17255.86 103
17257.10 112
17258.34 109
17259.58 84
17260.83 107
17262.07 115
17263.31 105
17264.55 106
17265.79 99
17267.03 104
17268.27 107
17269.52 105
17270.76 104
17272.00 97
17273.24 93
17274.48 109
17275.72 119
17276.97 124
17278.21 103
17279.45 108
17280.69 112
17281.93 116
17283.18 89
17284.42 114
17285.66 114
17286.90 109
17288.15 119
17289.39 94
17290.63 124
17291.87 108
17293.11 92
17294.36 89
17295.60 106
17296.84 112
17298.08 114
17299.33 95
17300.57 111
17301.81 123
17303.06 119
17304.30 113
17305.54 141
17306.78 141
17308.03 133
17309.27 128
17310.51 108
17311.76 98
17313.00 94
17314.24 125
17315.49 122
17316.73 109
17317.97 89
17319.22 129
17320.46 147
17321.70 129
17322.95 120
17324.19 105
17325.43 96
17326.68 108
17327.92 111
17329.17 119
17330.41 101
17331.65 107
17332.90 125
17334.14 108
17335.38 126
17336.63 109
17337.87 130
17339.12 125
17340.36 120
17341.61 129
17342.85 90
17344.09 109
17345.34 124
17346.58 117
17347.83 103
17349.07 122
17350.32 120
17351.56 108
17352.80 96
17354.05 112
17355.29 111
17356.54 116
17357.78 102
17359.03 118
17360.27 91
17361.52 105
17362.76 97
17364.01 98
17365.25 99
17366.50 121
17367.74 109
17368.99 87
17370.23 107
17371.48 146
17372.72 117
17373.97 108
17375.22 117
17376.46 107
17377.71 107
17378.95 97
17380.20 116
17381.44 121
17382.69 110
17383.93 116
17385.18 99
17386.43 117
17387.67 100
17388.92 110
17390.16 130
17391.41 120
17392.66 140
17393.90 111
17395.15 105
17396.39 103
17397.64 141
17398.89 144
17400.13 122
17401.38 107
17402.63 118
17403.87 95
17405.12 83
17406.37 97
17407.61 99
17408.86 133
17410.11 116
17411.35 111
17412.60 105
17413.85 123
17415.09 108
17416.34 96
17417.59 107
17418.83 101
17420.08 129
17421.33 124
17422.57 117
17423.82 91
17425.07 117
17426.32 140
17427.56 107
17428.81 109
17430.06 118
17431.31 138
17432.55 143
17433.80 91
17435.05 101
17436.30 89
17437.54 113
17438.79 121
17440.04 108
17441.29 117
17442.53 123
17443.78 115
17445.03 142
17446.28 120
17447.53 147
17448.77 122
17450.02 114
17451.27 138
17452.52 118
17453.77 133
17455.01 119
17456.26 127
17457.51 151
17458.76 159
17460.01 132
17461.26 136
17462.51 120
17463.75 123
17465.00 114
17466.25 111
17467.50 159
17468.75 112
17470.00 136
17471.25 115
17472.50 109
17473.74 132
17474.99 127
17476.24 134
17477.49 153
17478.74 131
17479.99 128
17481.24 97
17482.49 128
17483.74 152
17484.99 148
17486.24 135
17487.49 121
17488.74 144
17489.98 150
17491.23 117
17492.48 126
17493.73 144
17494.98 150
17496.23 110
17497.48 145
17498.73 144
17499.98 138
17501.23 147
17502.48 114
17503.73 155
17504.98 141
17506.23 153
17507.48 162
17508.73 143
17509.98 151
17511.23 113
17512.48 162
17513.73 138
17514.98 163
17516.24 172
17517.49 153
17518.74 149
17519.99 147
17521.24 148
17522.49 147
17523.74 169
17524.99 144
17526.24 136
17527.49 166
17528.74 179
17529.99 171
17531.24 173
17532.50 193
17533.75 173
17535.00 175
17536.25 170
17537.50 139
17538.75 164
17540.00 158
17541.25 176
17542.51 162
17543.76 167
17545.01 169
17546.26 159
17547.51 153
17548.76 158
17550.01 153
17551.27 169
17552.52 170
17553.77 156
17555.02 167
17556.27 180
17557.53 152
17558.78 166
17560.03 138
17561.28 150
17562.53 152
17563.79 159
17565.04 170
17566.29 168
17567.54 153
17568.80 180
17570.05 149
17571.30 153
17572.55 131
17573.81 144
17575.06 146
17576.31 156
17577.56 155
17578.82 138
17580.07 149
17581.32 157
17582.57 154
17583.83 178
17585.08 163
17586.33 172
17587.59 163
17588.84 167
17590.09 154
17591.35 160
17592.60 186
17593.85 165
17595.11 175
17596.36 179
17597.61 156
17598.87 134
17600.12 129
17601.37 166
17602.63 177
17603.88 159
17605.13 143
17606.39 144
17607.64 133
17608.89 127
17610.15 144
17611.40 178
17612.66 175
17613.91 170
17615.16 143
17616.42 150
17617.67 143
17618.93 144
17620.18 120
17621.43 145
17622.69 172
17623.94 153
17625.20 137
17626.45 132
17627.71 143
17628.96 120
17630.22 138
17631.47 139
17632.72 134
17633.98 136
17635.23 137
17636.49 141
17637.74 146
17639.00 147
17640.25 139
17641.51 138
17642.76 119
17644.02 127
17645.27 129
17646.53 151
17647.78 129
17649.04 121
17650.29 135
17651.55 142
17652.80 144
17654.06 150
17655.32 155
17656.57 125
17657.83 114
17659.08 130
17660.34 115
17661.59 106
17662.85 127
17664.11 121
17665.36 118
17666.62 105
17667.87 126
17669.13 119
17670.38 119
17671.64 96
17672.90 96
17674.15 128
17675.41 129
17676.67 138
17677.92 119
17679.18 106
17680.43 104
17681.69 110
17682.95 115
17684.20 132
17685.46 120
17686.72 90
17687.97 108
17689.23 127
17690.49 121
17691.74 133
17693.00 124
17694.26 119
17695.51 118
17696.77 122
17698.03 103
17699.28 112
17700.54 109
17701.80 111
17703.06 111
17704.31 99
17705.57 131
17706.83 106
17708.08 107
17709.34 112
17710.60 98
17711.86 121
17713.11 117
17714.37 105
17715.63 96
17716.89 121
17718.14 101
17719.40 127
17720.66 107
17721.92 109
17723.18 116
17724.43 108
17725.69 112
17726.95 94
17728.21 103
17729.47 100
17730.72 96
17731.98 119
17733.24 91
17734.50 101
17735.76 103
17737.02 109
17738.27 125
17739.53 112
17740.79 129
17742.05 129
17743.31 113
17744.57 99
17745.83 153
17747.08 110
17748.34 109
17749.60 104
17750.86 95
17752.12 104
17753.38 105
17754.64 113
17755.90 133
17757.16 109
17758.41 121
17759.67 124
17760.93 110
17762.19 103
17763.45 118
17764.71 121
17765.97 101
17767.23 107
17768.49 98
17769.75 112
17771.01 95
17772.27 117
17773.53 114
17774.79 118
17776.05 119
17777.31 122
17778.57 80
17779.83 114
17781.09 128
17782.35 123
17783.61 107
17784.87 103
17786.13 136
17787.39 88
17788.65 109
17789.91 101
17791.17 95
17792.43 115
17793.69 114
17794.95 96
17796.21 124
17797.47 126
17798.73 81
17799.99 131
17801.25 125
17802.51 97
17803.77 104
17805.03 124
17806.29 132
17807.55 133
17808.82 122
17810.08 104
17811.34 118
17812.60 112
17813.86 113
17815.12 106
17816.38 95
17817.64 111
17818.90 106
17820.17 111
17821.43 112
17822.69 99
17823.95 93
17825.21 92
17826.47 99
17827.73 97
17829.00 108
17830.26 113
17831.52 104
17832.78 101
17834.04 110
17835.31 123
17836.57 129
17837.83 121
17839.09 114
17840.35 111
17841.61 112
17842.88 127
17844.14 104
17845.40 88
17846.66 104
17847.93 111
17849.19 80
17850.45 87
17851.71 96
17852.98 94
17854.24 130
17855.50 106
17856.76 103
17858.03 91
17859.29 90
17860.55 93
17861.81 94
17863.08 103
17864.34 87
17865.60 113
17866.87 98
17868.13 100
17869.39 105
17870.65 106
17871.92 104
17873.18 81
17874.44 85
17875.71 86
17876.97 105
17878.23 81
17879.50 100
17880.76 88
17882.02 95
17883.29 112
17884.55 86
17885.82 113
17887.08 120
17888.34 95
17889.61 106
17890.87 97
17892.13 94
17893.40 84
17894.66 81
17895.93 100
17897.19 132
17898.45 104
17899.72 108
17900.98 79
17902.25 108
17903.51 93
17904.78 102
17906.04 101
17907.30 107
17908.57 91
17909.83 85
17911.10 82
17912.36 91
17913.63 122
17914.89 96
17916.16 111
17917.42 97
17918.69 119
17919.95 92
17921.22 116
17922.48 91
17923.75 95
17925.01 92
17926.28 93
17927.54 97
17928.81 122
17930.07 113
17931.34 119
17932.60 115
17933.87 101
17935.13 93
17936.40 118
17937.66 93
17938.93 82
17940.19 121
17941.46 97
17942.73 103
17943.99 89
17945.26 122
17946.52 111
17947.79 106
17949.05 93
17950.32 86
17951.59 83
17952.85 104
17954.12 84
17955.38 83
17956.65 83
17957.92 82
17959.18 98
17960.45 96
17961.72 105
17962.98 87
17964.25 101
17965.52 103
17966.78 95
17968.05 106
17969.31 89
17970.58 89
17971.85 106
17973.11 111
17974.38 103
17975.65 71
17976.92 87
17978.18 102
17979.45 98
17980.72 100
17981.98 127
17983.25 119
17984.52 97
17985.78 88
17987.05 82
17988.32 84
17989.59 78
17990.85 107
17992.12 86
17993.39 101
17994.66 113
17995.92 115
17997.19 102
17998.46 88
17999.73 92
18000.99 91
18002.26 97
18003.53 77
18004.80 94
18006.07 127
18007.33 96
18008.60 125
18009.87 87
18011.14 94
18012.41 97
18013.67 119
18014.94 95
18016.21 98
18017.48 93
18018.75 99
18020.02 117
18021.28 110
18022.55 105
18023.82 98
18025.09 78
18026.36 125
18027.63 113
18028.90 83
18030.16 91
18031.43 106
18032.70 119
18033.97 78
18035.24 100
18036.51 94
18037.78 103
18039.05 96
18040.32 96
18041.58 69
18042.85 94
18044.12 110
18045.39 100
18046.66 92
18047.93 90
18049.20 98
18050.47 113
18051.74 111
18053.01 113
18054.28 97
18055.55 96
18056.82 125
18058.09 115
18059.36 93
18060.63 88
18061.90 91
18063.17 112
18064.44 120
18065.71 79
18066.98 110
18068.25 118
18069.52 121
18070.79 83
18072.06 101
18073.33 97
18074.60 105
18075.87 90
18077.14 99
18078.41 85
18079.68 86
18080.95 135
18082.22 111
18083.49 100
18084.76 98
18086.03 130
18087.30 104
18088.57 110
18089.85 100
18091.12 101
18092.39 101
18093.66 88
18094.93 92
18096.20 97
18097.47 111
18098.74 105
18100.01 92
18101.29 85
18102.56 127
18103.83 113
18105.10 108
18106.37 124
18107.64 89
18108.91 91
18110.19 100
18111.46 80
18112.73 79
18114.00 94
18115.27 88
18116.54 113
18117.82 80
18119.09 95
18120.36 103
18121.63 99
18122.90 74
18124.18 81
18125.45 93
18126.72 124
18127.99 94
18129.26 78
18130.54 95
18131.81 86
18133.08 109
18134.35 94
18135.63 93
18136.90 74
18138.17 100
18139.44 114
18140.72 87
18141.99 75
18143.26 103
18144.53 113
18145.81 114
18147.08 108
18148.35 89
18149.63 104
18150.90 115
18152.17 104
18153.45 123
18154.72 81
18155.99 98
18157.26 115
18158.54 92
18159.81 97
18161.08 113
18162.36 147
18163.63 100
18164.91 109
18166.18 77
18167.45 104
18168.73 118
18170.00 101
18171.27 85
18172.55 70
18173.82 93
18175.09 101
18176.37 101
18177.64 88
18178.92 115
18180.19 107
18181.46 114
18182.74 85
18184.01 100
18185.29 101
18186.56 121
18187.84 95
18189.11 83
18190.38 102
18191.66 84
18192.93 84
18194.21 85
18195.48 86
18196.76 94
18198.03 103
18199.31 107
18200.58 99
18201.86 111
18203.13 97
18204.41 113
18205.68 88
18206.96 88
18208.23 95
18209.51 90
18210.78 77
18212.06 92
18213.33 115
18214.61 89
18215.88 77
18217.16 97
18218.43 101
18219.71 97
18220.98 78
18222.26 87
18223.53 93
18224.81 109
18226.09 115
18227.36 110
18228.64 94
18229.91 103
18231.19 106
18232.46 101
18233.74 110
18235.02 91
18236.29 108
18237.57 96
18238.84 94
18240.12 82
18241.40 115
18242.67 122
18243.95 98
18245.23 85
18246.50 93
18247.78 103
18249.05 112
18250.33 88
18251.61 84
18252.88 81
18254.16 95
18255.44 96
18256.71 101
18257.99 106
18259.27 89
18260.54 117
18261.82 97
18263.10 79
18264.38 84
18265.65 98
18266.93 96
18268.21 97
18269.48 113
18270.76 87
18272.04 95
18273.32 83
18274.59 88
18275.87 88
18277.15 104
18278.43 76
18279.70 110
18280.98 92
18282.26 112
18283.54 103
18284.81 123
18286.09 99
18287.37 105
18288.65 93
18289.92 116
18291.20 103
18292.48 115
18293.76 88
18295.04 92
18296.31 94
18297.59 98
18298.87 105
18300.15 96
18301.43 104
18302.71 84
18303.98 83
18305.26 99
18306.54 100
18307.82 72
18309.10 97
18310.38 125
18311.66 93
18312.93 87
18314.21 93
18315.49 94
18316.77 108
18318.05 106
18319.33 99
18320.61 82
18321.89 70
18323.17 97
18324.44 109
18325.72 117
18327.00 97
18328.28 79
18329.56 90
18330.84 108
18332.12 107
18333.40 91
18334.68 101
18335.96 103
18337.24 81
18338.52 84
18339.80 94
18341.08 116
18342.36 101
18343.64 94
18344.92 98
18346.20 89
18347.48 106
18348.76 87
18350.04 103
18351.32 122
18352.60 116
18353.88 82
18355.16 96
18356.44 96
18357.72 97
18359.00 108
18360.28 86
18361.56 88
18362.84 78
18364.12 91
18365.40 98
18366.68 106
18367.96 70
18369.24 88
18370.52 92
18371.80 99
18373.08 95
18374.36 99
18375.64 104
18376.93 91
18378.21 97
18379.49 118
18380.77 110
18382.05 90
18383.33 99
18384.61 85
18385.89 78
18387.17 94
18388.46 105
18389.74 93
18391.02 86
18392.30 100
18393.58 90
18394.86 100
18396.15 108
18397.43 95
18398.71 109
18399.99 102
18401.27 82
18402.55 75
18403.84 84
18405.12 74
18406.40 70
18407.68 87
18408.96 105
18410.25 86
18411.53 101
18412.81 95
18414.09 83
18415.37 76
18416.66 82
18417.94 98
18419.22 92
18420.50 73
18421.79 94
18423.07 95
18424.35 75
18425.63 106
18426.92 79
18428.20 99
18429.48 109
18430.77 94
18432.05 80
18433.33 97
18434.61 101
18435.90 96
18437.18 92
18438.46 92
18439.75 81
18441.03 91
18442.31 111
18443.60 87
18444.88 66
18446.16 105
18447.45 111
18448.73 96
18450.01 104
18451.30 71
18452.58 75
18453.86 86
18455.15 72
18456.43 63
18457.71 86
18459.00 83
18460.28 86
18461.57 92
18462.85 99
18464.13 86
18465.42 89
18466.70 61
18467.99 82
18469.27 87
18470.55 103
18471.84 112
18473.12 96
18474.41 105
18475.69 87
18476.98 85
18478.26 108
18479.55 99
18480.83 84
18482.11 92
18483.40 95
18484.68 117
18485.97 96
18487.25 99
18488.54 90
18489.82 86
18491.11 96
18492.39 120
18493.68 112
18494.96 98
18496.25 95
18497.53 84
18498.82 96
18500.10 86
18501.39 79
18502.67 83
18503.96 101
18505.24 85
18506.53 95
18507.82 96
18509.10 73
18510.39 113
18511.67 84
18512.96 99
18514.24 122
18515.53 90
18516.82 99
18518.10 98
18519.39 105
18520.67 104
18521.96 83
18523.25 83
18524.53 95
18525.82 86
18527.10 85
18528.39 100
18529.68 116
18530.96 116
18532.25 84
18533.54 68
18534.82 73
18536.11 69
18537.39 92
18538.68 88
18539.97 84
18541.25 93
18542.54 97
18543.83 100
18545.11 97
18546.40 95
18547.69 83
18548.98 107
18550.26 81
18551.55 117
18552.84 102
18554.12 109
18555.41 98
18556.70 91
18557.99 98
18559.27 113
18560.56 93
18561.85 110
18563.13 105
18564.42 93
18565.71 77
18567.00 85
18568.28 108
18569.57 91
18570.86 110
18572.15 108
18573.44 91
18574.72 82
18576.01 87
18577.30 104
18578.59 99
18579.88 82
18581.16 91
18582.45 98
18583.74 92
18585.03 92
18586.32 98
18587.60 94
18588.89 113
18590.18 84
18591.47 94
18592.76 99
18594.05 83
18595.33 109
18596.62 102
18597.91 96
18599.20 89
18600.49 96
18601.78 95
18603.07 121
18604.36 100
18605.64 95
18606.93 118
18608.22 109
18609.51 116
18610.80 81
18612.09 91
18613.38 124
18614.67 105
18615.96 104
18617.25 84
18618.54 104
18619.83 99
18621.12 105
18622.40 118
18623.69 106
18624.98 104
18626.27 88
18627.56 122
18628.85 103
18630.14 100
18631.43 103
18632.72 90
18634.01 88
18635.30 128
18636.59 117
18637.88 104
18639.17 87
18640.46 90
18641.75 109
18643.04 106
18644.33 92
18645.62 100
18646.91 128
18648.20 114
18649.49 101
18650.78 94
18652.08 81
18653.37 85
18654.66 120
18655.95 113
18657.24 81
18658.53 88
18659.82 81
18661.11 87
18662.40 106
18663.69 84
18664.98 98
18666.27 108
18667.56 93
18668.86 90
18670.15 77
18671.44 107
18672.73 90
18674.02 101
18675.31 109
18676.60 91
18677.90 99
18679.19 86
18680.48 98
18681.77 88
18683.06 84
18684.35 77
18685.64 86
18686.94 103
18688.23 94
18689.52 101
18690.81 78
18692.10 101
18693.40 97
18694.69 98
18695.98 65
18697.27 63
18698.56 81
18699.86 87
18701.15 105
18702.44 92
18703.73 84
18705.03 86
18706.32 74
18707.61 79
18708.90 68
18710.19 106
18711.49 83
18712.78 82
18714.07 81
18715.37 76
18716.66 89
18717.95 77
18719.24 77
18720.54 81
18721.83 75
18723.12 108
18724.42 89
18725.71 70
18727.00 95
18728.30 80
18729.59 72
18730.88 90
18732.17 91
18733.47 102
18734.76 93
18736.05 67
18737.35 81
18738.64 74
18739.94 107
18741.23 79
18742.52 86
18743.82 69
18745.11 72
18746.40 70
18747.70 89
18748.99 61
18750.29 74
18751.58 60
18752.87 84
18754.17 76
18755.46 76
18756.76 82
18758.05 89
18759.34 91
18760.64 93
18761.93 76
18763.23 85
18764.52 95
18765.82 80
18767.11 85
18768.41 92
18769.70 83
18770.99 84
18772.29 84
18773.58 66
18774.88 85
18776.17 86
18777.47 79
18778.76 74
18780.06 89
18781.35 76
18782.65 73
18783.94 82
18785.24 84
18786.53 89
18787.83 84
18789.12 85
18790.42 68
18791.71 97
18793.01 91
18794.31 96
18795.60 104
18796.90 109
18798.19 66
18799.49 107
18800.78 86
18802.08 89
18803.37 78
18804.67 70
18805.97 81
18807.26 86
18808.56 72
18809.85 84
18811.15 95
18812.45 87
18813.74 90
18815.04 71
18816.34 75
18817.63 103
18818.93 107
18820.22 75
18821.52 68
18822.82 104
18824.11 88
18825.41 82
18826.71 72
18828.00 86
18829.30 96
18830.60 106
18831.89 90
18833.19 74
18834.49 71
18835.78 81
18837.08 107
18838.38 73
18839.67 87
18840.97 98
18842.27 110
18843.57 84
18844.86 67
18846.16 75
18847.46 82
18848.75 86
18850.05 94
18851.35 87
18852.65 127
18853.94 87
18855.24 94
18856.54 92
18857.84 81
18859.13 117
18860.43 88
18861.73 91
18863.03 79
18864.33 83
18865.62 78
18866.92 90
18868.22 89
18869.52 75
18870.82 93
18872.11 82
18873.41 73
18874.71 111
18876.01 114
18877.31 85
18878.61 72
18879.90 68
18881.20 87
18882.50 102
18883.80 79
18885.10 77
18886.40 96
18887.70 86
18888.99 81
18890.29 89
18891.59 94
18892.89 71
18894.19 94
18895.49 80
18896.79 97
18898.09 89
18899.39 76
18900.68 70
18901.98 73
18903.28 64
18904.58 74
18905.88 93
18907.18 110
18908.48 69
18909.78 68
18911.08 82
18912.38 73
18913.68 77
18914.98 70
18916.28 76
18917.58 75
18918.88 79
18920.18 86
18921.48 74
18922.78 88
18924.08 78
18925.38 82
18926.68 85
18927.98 99
18929.28 91
18930.58 92
18931.88 82
18933.18 83
18934.48 86
18935.78 87
18937.08 100
18938.38 69
18939.68 70
18940.98 83
18942.28 76
18943.58 78
18944.88 70
18946.18 88
18947.48 83
18948.78 72
18950.08 99
18951.39 94
18952.69 70
18953.99 85
18955.29 84
18956.59 80
18957.89 84
18959.19 81
18960.49 91
18961.79 56
18963.09 84
18964.40 97
18965.70 101
18967.00 86
18968.30 88
18969.60 88
18970.90 76
18972.21 70
18973.51 78
18974.81 75
18976.11 101
18977.41 107
18978.71 75
18980.02 74
18981.32 77
18982.62 73
18983.92 96
18985.22 78
18986.53 101
18987.83 85
18989.13 73
18990.43 114
18991.73 98
18993.04 82
18994.34 70
18995.64 82
18996.94 80
18998.25 75
18999.55 82
19000.85 76
19002.15 95
19003.46 79
19004.76 69
19006.06 82
19007.36 89
19008.67 87
19009.97 88
19011.27 108
19012.58 96
19013.88 87
19015.18 88
19016.49 95
19017.79 76
19019.09 60
19020.40 76
19021.70 72
19023.00 79
19024.31 70
19025.61 83
19026.91 81
19028.22 86
19029.52 79
19030.82 75
19032.13 90
19033.43 108
19034.73 90
19036.04 97
19037.34 69
19038.65 75
19039.95 84
19041.25 81
19042.56 93
19043.86 82
19045.17 89
19046.47 76
19047.77 70
19049.08 85
19050.38 93
19051.69 72
19052.99 69
19054.30 87
19055.60 81
19056.90 86
19058.21 79
19059.51 89
19060.82 93
19062.12 91
19063.43 70
19064.73 75
19066.04 76
19067.34 79
19068.65 79
19069.95 93
19071.26 104
19072.56 93
19073.87 108
19075.17 73
19076.48 77
19077.78 72
19079.09 73
19080.39 96
19081.70 98
19083.00 65
19084.31 81
19085.61 84
19086.92 77
19088.23 87
19089.53 84
19090.84 81
19092.14 64
19093.45 82
19094.75 75
19096.06 94
19097.37 81
19098.67 85
19099.98 81
19101.28 79
19102.59 100
19103.90 96
19105.20 83
19106.51 92
19107.81 78
19109.12 86
19110.43 77
19111.73 88
19113.04 84
19114.35 95
19115.65 79
19116.96 104
19118.27 86
19119.57 80
19120.88 99
19122.19 93
19123.49 67
19124.80 85
19126.11 92
19127.41 83
19128.72 80
19130.03 80
19131.33 77
19132.64 77
19133.95 111
19135.26 102
19136.56 91
19137.87 92
19139.18 78
19140.49 91
19141.79 87
19143.10 95
19144.41 118
19145.71 83
19147.02 72
19148.33 76
19149.64 77
19150.95 91
19152.25 102
19153.56 95
19154.87 78
19156.18 95
19157.48 85
19158.79 101
19160.10 102
19161.41 100
19162.72 92
19164.03 86
19165.33 59
19166.64 79
19167.95 80
19169.26 92
19170.57 77
19171.88 75
19173.18 75
19174.49 64
19175.80 91
19177.11 103
19178.42 100
19179.73 92
19181.04 92
19182.34 99
19183.65 95
19184.96 68
19186.27 74
19187.58 75
19188.89 67
19190.20 94
19191.51 92
19192.82 81
19194.13 62
19195.43 62
19196.74 75
19198.05 75
19199.36 83
19200.67 92
19201.98 86
19203.29 78
19204.60 90
19205.91 89
19207.22 96
19208.53 69
19209.84 75
19211.15 83
19212.46 86
19213.77 78
19215.08 70
19216.39 62
19217.70 80
19219.01 79
19220.32 71
19221.63 71
19222.94 78
19224.25 65
19225.56 73
19226.87 78
19228.18 81
19229.49 80
19230.80 81
19232.11 77
19233.42 72
19234.73 100
19236.04 77
19237.35 78
19238.67 64
19239.98 65
19241.29 92
19242.60 95
19243.91 76
19245.22 73
19246.53 82
19247.84 88
19249.15 84
19250.46 83
19251.77 74
19253.09 70
19254.40 85
19255.71 80
19257.02 64
19258.33 87
19259.64 94
19260.95 85
19262.27 89
19263.58 99
19264.89 78
19266.20 82
19267.51 91
19268.82 90
19270.14 95
19271.45 73
19272.76 94
19274.07 62
19275.38 70
19276.70 80
19278.01 89
19279.32 83
19280.63 74
19281.94 74
19283.26 70
19284.57 95
19285.88 102
19287.19 75
19288.51 68
19289.82 78
19291.13 91
19292.44 64
19293.76 70
19295.07 73
19296.38 73
19297.69 97
19299.01 79
19300.32 89
19301.63 88
19302.95 104
19304.26 74
19305.57 58
19306.88 90
19308.20 74
19309.51 69
19310.82 82
19312.14 71
19313.45 72
19314.76 65
19316.08 72
19317.39 67
19318.70 78
19320.02 72
19321.33 81
19322.64 94
19323.96 106
19325.27 98
19326.59 81
19327.90 71
19329.21 82
19330.53 75
19331.84 77
19333.15 74
19334.47 64
19335.78 77
19337.10 80
19338.41 77
19339.73 91
19341.04 93
19342.35 74
19343.67 74
19344.98 79
19346.30 91
19347.61 85
19348.93 79
19350.24 74
19351.55 68
19352.87 82
19354.18 82
19355.50 90
19356.81 77
19358.13 84
19359.44 84
19360.76 90
19362.07 83
19363.39 101
19364.70 82
19366.02 83
19367.33 87
19368.65 82
19369.96 74
19371.28 83
19372.59 80
19373.91 66
19375.22 59
19376.54 75
19377.86 96
19379.17 85
19380.49 83
19381.80 66
19383.12 73
19384.43 102
19385.75 82
19387.07 101
19388.38 65
19389.70 71
19391.01 78
19392.33 86
19393.65 82
19394.96 89
19396.28 84
19397.59 89
19398.91 90
19400.23 83
19401.54 78
19402.86 94
19404.17 101
19405.49 76
19406.81 70
19408.12 89
19409.44 92
19410.76 75
19412.07 76
19413.39 94
19414.71 92
19416.02 87
19417.34 70
19418.66 70
19419.97 81
19421.29 69
19422.61 70
19423.93 85
19425.24 68
19426.56 79
19427.88 66
19429.19 77
19430.51 85
19431.83 73
19433.15 75
19434.46 77
19435.78 66
19437.10 82
19438.42 98
19439.73 88
19441.05 65
19442.37 64
19443.69 80
19445.00 85
19446.32 64
19447.64 72
19448.96 84
19450.28 96
19451.59 82
19452.91 73
19454.23 80
19455.55 96
19456.87 82
19458.18 91
19459.50 95
19460.82 86
19462.14 84
19463.46 98
19464.78 80
19466.09 97
19467.41 101
19468.73 96
19470.05 84
19471.37 75
19472.69 78
19474.01 73
19475.33 90
19476.64 66
19477.96 69
19479.28 65
19480.60 90
19481.92 104
19483.24 63
19484.56 84
19485.88 82
19487.20 93
19488.52 84
19489.83 73
19491.15 83
19492.47 76
19493.79 74
19495.11 85
19496.43 84
19497.75 76
19499.07 78
19500.39 78
19501.71 82
19503.03 70
19504.35 63
19505.67 56
19506.99 78
19508.31 87
19509.63 75
19510.95 64
19512.27 81
19513.59 74
19514.91 93
19516.23 72
19517.55 70
19518.87 83
19520.19 87
19521.51 74
19522.83 71
19524.15 75
19525.47 71
19526.79 71
19528.11 87
19529.43 89
19530.75 90
19532.08 81
19533.40 68
19534.72 70
19536.04 67
19537.36 81
19538.68 81
19540.00 85
19541.32 96
19542.64 73
19543.96 70
19545.29 76
19546.61 78
19547.93 71
19549.25 67
19550.57 88
19551.89 82
19553.21 75
19554.53 77
19555.86 89
19557.18 83
19558.50 82
19559.82 75
19561.14 73
19562.46 94
19563.79 94
19565.11 98
19566.43 80
19567.75 87
19569.07 79
19570.40 84
19571.72 67
19573.04 108
19574.36 113
19575.68 71
19577.01 68
19578.33 87
19579.65 97
19580.97 95
19582.30 74
19583.62 67
19584.94 88
19586.26 79
19587.59 99
19588.91 85
19590.23 93
19591.55 79
19592.88 95
19594.20 54
19595.52 53
19596.85 77
19598.17 77
19599.49 80
19600.81 61
19602.14 58
19603.46 76
19604.78 71
19606.11 81
19607.43 76
19608.75 78
19610.08 74
19611.40 72
19612.72 88
19614.05 78
19615.37 80
19616.69 91
19618.02 81
19619.34 75
19620.67 69
19621.99 83
19623.31 90
19624.64 78
19625.96 66
19627.29 67
19628.61 69
19629.93 83
19631.26 92
19632.58 61
19633.91 78
19635.23 69
19636.55 81
19637.88 92
19639.20 79
19640.53 97
19641.85 94
19643.18 69
19644.50 70
19645.82 72
19647.15 93
19648.47 67
19649.80 70
19651.12 60
19652.45 76
19653.77 82
19655.10 77
19656.42 70
19657.75 70
19659.07 73
19660.40 83
19661.72 113
19663.05 83
19664.37 56
19665.70 58
19667.02 83
19668.35 64
19669.67 78
19671.00 77
19672.33 88
19673.65 87
19674.98 70
19676.30 84
19677.63 70
19678.95 82
19680.28 80
19681.61 84
19682.93 92
19684.26 107
19685.58 92
19686.91 79
19688.23 63
19689.56 77
19690.89 82
19692.21 82
19693.54 84
19694.87 85
19696.19 95
19697.52 89
19698.84 86
19700.17 81
19701.50 53
19702.82 84
19704.15 94
19705.48 88
19706.80 95
19708.13 80
19709.46 89
19710.78 62
19712.11 64
19713.44 73
19714.76 67
19716.09 75
19717.42 59
19718.75 65
19720.07 67
19721.40 79
19722.73 75
19724.05 109
19725.38 95
19726.71 78
19728.04 80
19729.36 85
19730.69 104
19732.02 70
19733.35 86
19734.67 114
19736.00 91
19737.33 90
19738.66 75
19739.98 66
19741.31 70
19742.64 89
19743.97 78
19745.30 67
19746.62 65
19747.95 72
19749.28 76
19750.61 59
19751.94 70
19753.26 70
19754.59 114
19755.92 93
19757.25 93
19758.58 73
19759.91 67
19761.23 80
19762.56 67
19763.89 68
19765.22 104
19766.55 95
19767.88 61
19769.21 78
19770.53 63
19771.86 70
19773.19 78
19774.52 74
19775.85 68
19777.18 85
19778.51 90
19779.84 86
19781.17 71
19782.50 87
19783.83 87
19785.15 70
19786.48 70
19787.81 76
19789.14 94
19790.47 73
19791.80 91
19793.13 88
19794.46 74
19795.79 73
19797.12 70
19798.45 72
19799.78 82
19801.11 55
19802.44 85
19803.77 94
19805.10 87
19806.43 85
19807.76 92
19809.09 100
19810.42 80
19811.75 79
19813.08 89
19814.41 82
19815.74 86
19817.07 88
19818.40 72
19819.73 60
19821.06 90
19822.39 66
19823.72 62
19825.05 84
19826.38 118
19827.71 82
19829.05 87
19830.38 68
19831.71 109
19833.04 95
19834.37 88
19835.70 72
19837.03 70
19838.36 81
19839.69 76
19841.02 67
19842.36 57
19843.69 76
19845.02 91
19846.35 70
19847.68 66
19849.01 69
19850.34 55
19851.68 76
19853.01 64
19854.34 62
19855.67 71
19857.00 86
19858.33 73
19859.67 84
19861.00 69
19862.33 69
19863.66 76
19864.99 75
19866.32 86
19867.66 75
19868.99 88
19870.32 93
19871.65 89
19872.99 83
19874.32 60
19875.65 61
19876.98 84
19878.32 75
19879.65 73
19880.98 78
19882.31 78
19883.65 84
19884.98 83
19886.31 60
19887.64 76
19888.98 100
19890.31 76
19891.64 75
19892.97 60
19894.31 51
19895.64 67
19896.97 81
19898.31 84
19899.64 84
19900.97 80
19902.31 81
19903.64 73
19904.97 56
19906.31 74
19907.64 80
19908.97 91
19910.31 65
19911.64 78
19912.97 70
19914.31 73
19915.64 85
19916.97 84
19918.31 81
19919.64 78
19920.98 81
19922.31 93
19923.64 105
19924.98 74
19926.31 76
19927.65 75
19928.98 83
19930.31 82
19931.65 77
19932.98 72
19934.32 61
19935.65 67
19936.99 75
19938.32 76
19939.65 67
19940.99 67
19942.32 78
19943.66 83
19944.99 79
19946.33 69
19947.66 70
19949.00 84
19950.33 92
19951.67 77
19953.00 83
19954.34 65
19955.67 74
19957.01 70
19958.34 62
19959.68 48
19961.01 82
19962.35 67
19963.68 58
19965.02 87
19966.35 87
19967.69 74
19969.02 99
19970.36 70
19971.70 89
19973.03 81
19974.37 102
19975.70 87
19977.04 70
19978.37 69
19979.71 76
19981.05 71
19982.38 63
19983.72 80
19985.05 68
19986.39 69
19987.73 85
19989.06 99
19990.40 100
19991.73 99
19993.07 86
19994.41 62
19995.74 67
19997.08 76
19998.42 70
19999.75 92
20001.09 77
20002.43 72
20003.76 61
20005.10 91
20006.44 83
20007.77 79
20009.11 90
20010.45 96
20011.78 75
20013.12 73
20014.46 84
20015.79 64
20017.13 62
20018.47 76
20019.81 76
20021.14 97
20022.48 89
20023.82 71
20025.15 71
20026.49 85
20027.83 81
20029.17 51
20030.50 76
20031.84 72
20033.18 72
20034.52 72
20035.85 89
20037.19 76
20038.53 75
20039.87 90
20041.21 91
20042.54 76
20043.88 81
20045.22 77
20046.56 75
20047.90 56
20049.23 67
20050.57 91
20051.91 107
20053.25 82
20054.59 80
20055.93 82
20057.26 65
20058.60 61
20059.94 72
20061.28 90
20062.62 77
20063.96 76
20065.30 85
20066.63 102
20067.97 123
20069.31 106
20070.65 89
20071.99 80
20073.33 89
20074.67 75
20076.01 75
20077.35 115
20078.68 127
20080.02 79
20081.36 75
20082.70 83
20084.04 102
20085.38 95
20086.72 74
20088.06 89
20089.40 69
20090.74 81
20092.08 73
20093.42 74
20094.76 68
20096.10 82
20097.44 90
20098.78 69
20100.12 69
20101.46 67
20102.80 86
20104.14 78
20105.48 79
20106.82 87
20108.16 84
20109.50 84
20110.84 80
20112.18 66
20113.52 74
20114.86 89
20116.20 81
20117.54 76
20118.88 89
20120.22 112
20121.56 92
20122.90 98
20124.24 98
20125.58 84
20126.92 75
20128.26 96
20129.61 90
20130.95 74
20132.29 86
20133.63 83
20134.97 64
20136.31 79
20137.65 77
20138.99 85
20140.33 91
20141.67 90
20143.02 78
