# Supplementary material for: MALDI-TOF MS typing enables the classification of brewing yeasts of the genus Saccharomyces to major beer styles
Source: PLoS One. 2017 Aug 9;12(8):e0181694. doi: 10.1371/journal.pone.0181694 (PMC5549903; doi:10.1371/journal.pone.0181694)
Supplement: S1 File — The directory includes 90 raw files and was zipped to “.zip”; the folder has three strains with 30 spectra per strain; S1 Text explains the raw files with an example and Table 1 represents the yeast strains used within the experiment. (ZIP) [file pone.0181694.s004.zip › 1-3/30250-68-OG-WB-WB-YPG-18h-E-E_2015-07-09_3_0_B3_1.dat]

2000.66 3035
2001.08 3048
2001.50 3106
2001.92 2880
2002.34 2560
2002.77 2572
2003.19 2201
2003.61 2168
2004.03 2288
2004.45 2279
2004.88 2356
2005.30 2179
2005.72 2226
2006.14 2290
2006.56 2280
2006.99 2309
2007.41 2160
2007.83 2243
2008.25 2351
2008.67 2331
2009.10 2353
2009.52 2291
2009.94 2451
2010.36 2400
2010.79 2226
2011.21 2334
2011.63 2187
2012.06 2220
2012.48 2106
2012.90 2063
2013.32 2009
2013.75 2167
2014.17 2184
2014.59 2237
2015.02 2176
2015.44 2108
2015.86 2167
2016.28 2130
2016.71 2030
2017.13 2337
2017.55 2355
2017.98 2561
2018.40 2431
2018.82 2310
2019.25 2473
2019.67 2341
2020.09 2299
2020.52 2309
2020.94 2289
2021.37 2602
2021.79 2487
2022.21 2361
2022.64 2331
2023.06 2223
2023.48 2169
2023.91 2183
2024.33 2231
2024.76 2131
2025.18 2186
2025.60 2194
2026.03 2244
2026.45 2234
2026.88 2095
2027.30 2189
2027.73 2126
2028.15 2086
2028.57 2113
2029.00 1917
2029.42 2143
2029.85 2177
2030.27 2141
2030.70 2124
2031.12 2150
2031.55 2249
2031.97 2186
2032.40 2022
2032.82 2096
2033.25 1926
2033.67 2329
2034.10 2407
2034.52 2362
2034.95 2146
2035.37 2228
2035.80 2156
2036.22 2197
2036.65 2115
2037.07 2239
2037.50 2168
2037.92 1972
2038.35 1993
2038.77 2053
2039.20 2102
2039.63 1975
2040.05 2016
2040.48 2060
2040.90 2100
2041.33 2133
2041.75 2050
2042.18 1935
2042.61 2042
2043.03 2189
2043.46 2031
2043.88 1963
2044.31 2124
2044.74 2098
2045.16 1966
2045.59 2114
2046.01 2190
2046.44 2268
2046.87 2470
2047.29 2516
2047.72 2383
2048.15 2295
2048.57 2441
2049.00 2474
2049.43 2572
2049.85 2313
2050.28 2289
2050.71 2290
2051.13 2275
2051.56 2291
2051.99 2292
2052.41 2255
2052.84 2146
2053.27 2170
2053.69 2125
2054.12 2157
2054.55 2268
2054.98 2311
2055.40 2251
2055.83 2143
2056.26 2244
2056.68 2255
2057.11 2220
2057.54 2314
2057.97 2226
2058.39 2069
2058.82 2367
2059.25 2314
2059.68 2196
2060.11 2499
2060.53 2317
2060.96 2354
2061.39 2239
2061.82 2230
2062.24 2518
2062.67 2252
2063.10 2376
2063.53 2399
2063.96 2589
2064.39 2579
2064.81 2771
2065.24 3373
2065.67 3187
2066.10 3340
2066.53 3504
2066.95 3553
2067.38 3424
2067.81 3234
2068.24 3013
2068.67 2802
2069.10 2659
2069.53 2402
2069.96 2342
2070.38 2333
2070.81 2548
2071.24 2523
2071.67 2419
2072.10 2277
2072.53 2391
2072.96 2570
2073.39 2548
2073.82 2550
2074.24 2440
2074.67 2388
2075.10 2366
2075.53 2524
2075.96 2551
2076.39 2428
2076.82 2574
2077.25 2268
2077.68 2457
2078.11 2336
2078.54 2134
2078.97 2232
2079.40 2148
2079.83 2291
2080.26 2282
2080.69 2247
2081.12 2168
2081.55 2125
2081.98 2070
2082.41 2003
2082.84 1986
2083.27 2157
2083.70 2246
2084.13 2159
2084.56 2239
2084.99 2397
2085.42 2342
2085.85 2101
2086.28 2202
2086.71 2091
2087.14 2275
2087.57 2230
2088.00 2162
2088.43 2073
2088.86 2105
2089.29 2116
2089.73 2004
2090.16 2071
2090.59 2029
2091.02 2096
2091.45 2234
2091.88 2179
2092.31 2052
2092.74 2162
2093.17 2295
2093.60 2223
2094.04 2100
2094.47 2210
2094.90 2343
2095.33 2283
2095.76 2101
2096.19 2227
2096.62 2167
2097.06 2087
2097.49 2128
2097.92 2060
2098.35 2077
2098.78 1944
2099.21 1853
2099.65 1845
2100.08 1901
2100.51 1938
2100.94 2032
2101.37 2047
2101.81 1968
2102.24 2008
2102.67 2042
2103.10 1899
2103.53 1736
2103.97 2045
2104.40 1988
2104.83 2088
2105.26 2293
2105.70 2110
2106.13 2172
2106.56 2208
2106.99 2312
2107.43 2197
2107.86 2307
2108.29 2622
2108.72 2455
2109.16 2176
2109.59 2014
2110.02 1916
2110.46 2277
2110.89 2360
2111.32 2341
2111.75 2015
2112.19 2147
2112.62 2236
2113.05 2296
2113.49 2327
2113.92 2263
2114.35 2221
2114.79 2349
2115.22 2353
2115.65 2093
2116.09 1986
2116.52 2200
2116.95 1950
2117.39 1743
2117.82 1939
2118.26 2054
2118.69 2114
2119.12 1974
2119.56 2110
2119.99 1987
2120.42 2168
2120.86 1894
2121.29 1948
2121.73 2125
2122.16 1967
2122.59 2075
2123.03 2102
2123.46 1942
2123.90 2022
2124.33 2103
2124.77 2119
2125.20 1996
2125.64 1999
2126.07 2094
2126.50 2006
2126.94 2129
2127.37 2165
2127.81 2201
2128.24 2222
2128.68 2066
2129.11 2123
2129.55 2039
2129.98 2119
2130.42 2379
2130.85 2200
2131.29 2268
2131.72 2411
2132.16 2270
2132.59 2107
2133.03 2138
2133.46 2125
2133.90 2074
2134.33 2111
2134.77 2091
2135.20 2199
2135.64 2142
2136.08 2182
2136.51 2200
2136.95 1797
2137.38 1869
2137.82 2146
2138.25 2220
2138.69 2384
2139.13 2389
2139.56 2237
2140.00 2126
2140.43 2077
2140.87 2142
2141.31 2134
2141.74 2176
2142.18 2145
2142.61 2126
2143.05 2236
2143.49 2063
2143.92 1967
2144.36 1970
2144.80 2033
2145.23 2100
2145.67 2055
2146.11 2057
2146.54 2004
2146.98 2092
2147.42 1930
2147.85 2080
2148.29 2184
2148.73 2143
2149.16 2236
2149.60 2308
2150.04 2281
2150.47 2577
2150.91 2666
2151.35 2412
2151.79 2336
2152.22 2360
2152.66 2355
2153.10 2290
2153.53 2078
2153.97 2314
2154.41 2361
2154.85 2278
2155.28 2491
2155.72 2464
2156.16 2232
2156.60 2266
2157.03 2145
2157.47 2141
2157.91 2210
2158.35 2200
2158.79 2239
2159.22 2259
2159.66 2420
2160.10 2354
2160.54 2047
2160.98 2008
2161.41 2194
2161.85 2048
2162.29 2047
2162.73 2151
2163.17 2289
2163.60 2148
2164.04 2268
2164.48 2092
2164.92 2125
2165.36 1967
2165.80 2046
2166.24 2177
2166.67 2098
2167.11 2215
2167.55 2262
2167.99 2187
2168.43 2365
2168.87 2278
2169.31 2266
2169.75 2285
2170.19 2414
2170.62 2403
2171.06 2512
2171.50 2524
2171.94 2628
2172.38 2466
2172.82 2567
2173.26 2848
2173.70 2999
2174.14 3215
2174.58 3178
2175.02 3339
2175.46 3289
2175.90 3416
2176.34 3270
2176.78 2998
2177.22 3005
2177.66 3025
2178.10 2934
2178.54 2646
2178.97 2573
2179.41 2566
2179.85 2348
2180.29 2516
2180.74 2416
2181.18 2175
2181.62 2232
2182.06 2120
2182.50 2001
2182.94 1961
2183.38 2138
2183.82 2027
2184.26 1988
2184.70 2306
2185.14 2264
2185.58 2087
2186.02 1899
2186.46 2217
2186.90 2318
2187.34 2134
2187.78 2060
2188.22 2311
2188.66 2136
2189.11 2237
2189.55 2250
2189.99 2484
2190.43 2430
2190.87 2350
2191.31 2163
2191.75 2164
2192.19 2281
2192.63 2488
2193.08 2492
2193.52 2432
2193.96 2466
2194.40 2573
2194.84 2535
2195.28 2658
2195.72 2697
2196.17 2671
2196.61 2351
2197.05 2405
2197.49 2388
2197.93 2673
2198.37 2661
2198.82 2546
2199.26 2548
2199.70 2524
2200.14 2473
2200.58 2460
2201.03 2505
2201.47 2448
2201.91 2156
2202.35 2157
2202.80 2165
2203.24 2188
2203.68 2171
2204.12 2255
2204.57 2126
2205.01 2107
2205.45 2166
2205.89 2231
2206.34 2108
2206.78 2086
2207.22 2204
2207.66 2158
2208.11 2322
2208.55 2388
2208.99 2400
2209.44 2390
2209.88 2172
2210.32 2291
2210.76 2246
2211.21 2285
2211.65 2280
2212.09 2215
2212.54 2291
2212.98 2366
2213.42 2300
2213.87 2139
2214.31 2222
2214.75 2163
2215.20 2183
2215.64 2226
2216.09 2235
2216.53 2258
2216.97 2375
2217.42 2287
2217.86 2157
2218.30 2199
2218.75 2177
2219.19 2328
2219.64 2348
2220.08 2218
2220.52 2273
2220.97 2187
2221.41 2225
2221.86 2277
2222.30 2340
2222.75 2473
2223.19 2453
2223.63 2465
2224.08 2342
2224.52 2316
2224.97 2329
2225.41 2290
2225.86 2323
2226.30 2349
2226.75 2033
2227.19 2160
2227.64 2166
2228.08 2115
2228.53 2301
2228.97 2507
2229.42 2289
2229.86 2032
2230.31 2129
2230.75 2255
2231.20 2439
2231.64 2441
2232.09 2442
2232.53 2332
2232.98 2521
2233.42 2521
2233.87 2440
2234.31 2350
2234.76 2404
2235.20 2426
2235.65 2369
2236.10 2176
2236.54 2180
2236.99 2198
2237.43 2263
2237.88 2231
2238.32 2083
2238.77 2147
2239.22 2014
2239.66 2076
2240.11 2040
2240.55 1868
2241.00 1840
2241.45 2148
2241.89 1976
2242.34 2001
2242.79 1849
2243.23 1815
2243.68 2015
2244.12 1858
2244.57 1793
2245.02 1917
2245.46 1926
2245.91 1920
2246.36 1918
2246.80 2028
2247.25 1903
2247.70 2029
2248.14 1942
2248.59 2099
2249.04 2093
2249.49 1901
2249.93 1853
2250.38 1858
2250.83 1905
2251.27 1961
2251.72 2038
2252.17 2203
2252.62 2084
2253.06 1784
2253.51 1981
2253.96 2104
2254.40 2081
2254.85 1976
2255.30 1957
2255.75 1986
2256.20 1888
2256.64 1899
2257.09 1826
2257.54 1784
2257.99 2032
2258.43 2112
2258.88 1990
2259.33 1720
2259.78 1958
2260.23 2075
2260.67 2015
2261.12 2106
2261.57 2042
2262.02 2130
2262.47 2247
2262.92 2208
2263.36 2294
2263.81 2260
2264.26 2116
2264.71 2115
2265.16 1932
2265.61 2063
2266.05 2112
2266.50 2139
2266.95 2227
2267.40 1998
2267.85 2230
2268.30 2284
2268.75 2239
2269.20 2335
2269.65 2279
2270.09 2412
2270.54 2451
2270.99 2590
2271.44 2454
2271.89 2570
2272.34 2530
2272.79 2542
2273.24 2243
2273.69 2308
2274.14 2276
2274.59 2298
2275.04 2032
2275.49 2081
2275.94 2111
2276.38 1984
2276.83 2106
2277.28 1908
2277.73 2060
2278.18 2195
2278.63 2143
2279.08 2074
2279.53 2085
2279.98 1943
2280.43 1915
2280.88 1941
2281.33 1922
2281.78 1977
2282.23 1923
2282.68 2079
2283.13 2015
2283.59 1818
2284.04 1836
2284.49 1854
2284.94 1860
2285.39 1947
2285.84 1923
2286.29 1876
2286.74 2024
2287.19 2156
2287.64 2177
2288.09 2172
2288.54 2760
2288.99 2777
2289.44 2850
2289.89 3111
2290.35 3592
2290.80 3518
2291.25 3505
2291.70 3788
2292.15 3717
2292.60 3498
2293.05 3321
2293.50 3094
2293.96 3010
2294.41 2708
2294.86 2595
2295.31 2362
2295.76 2483
2296.21 2321
2296.66 2077
2297.12 2118
2297.57 2077
2298.02 2071
2298.47 1874
2298.92 1916
2299.38 1865
2299.83 2005
2300.28 2020
2300.73 1855
2301.18 1886
2301.64 1830
2302.09 1974
2302.54 1909
2302.99 1921
2303.44 1807
2303.90 1729
2304.35 1742
2304.80 1812
2305.25 1890
2305.71 1903
2306.16 1993
2306.61 1930
2307.07 1972
2307.52 1942
2307.97 2081
2308.42 2206
2308.88 2430
2309.33 2430
2309.78 2495
2310.23 2376
2310.69 2280
2311.14 2316
2311.59 2548
2312.05 2272
2312.50 2151
2312.95 2207
2313.41 2149
2313.86 2139
2314.31 2029
2314.77 2234
2315.22 2110
2315.67 1956
2316.13 2055
2316.58 2074
2317.04 1924
2317.49 1981
2317.94 1883
2318.40 2001
2318.85 2156
2319.30 2056
2319.76 2269
2320.21 2184
2320.67 2050
2321.12 2200
2321.57 2301
2322.03 2174
2322.48 2266
2322.94 2385
2323.39 2319
2323.85 2690
2324.30 2980
2324.75 3038
2325.21 3581
2325.66 3772
2326.12 3693
2326.57 3665
2327.03 3468
2327.48 3674
2327.94 3323
2328.39 2811
2328.85 2843
2329.30 2393
2329.76 2433
2330.21 2432
2330.67 2524
2331.12 2519
2331.58 2360
2332.03 2205
2332.49 2423
2332.94 2357
2333.40 2213
2333.85 2087
2334.31 2155
2334.76 2197
2335.22 2218
2335.67 2139
2336.13 2362
2336.58 2242
2337.04 2121
2337.50 2080
2337.95 2210
2338.41 2112
2338.86 1946
2339.32 2210
2339.77 2094
2340.23 2070
2340.69 2118
2341.14 1967
2341.60 1851
2342.05 1915
2342.51 1879
2342.97 1842
2343.42 2088
2343.88 2025
2344.34 2041
2344.79 2152
2345.25 2050
2345.70 1930
2346.16 1965
2346.62 1818
2347.07 2052
2347.53 1874
2347.99 2043
2348.44 1969
2348.90 1959
2349.36 1884
2349.81 1770
2350.27 1927
2350.73 1915
2351.19 1827
2351.64 1835
2352.10 1877
2352.56 1847
2353.01 1973
2353.47 2040
2353.93 1945
2354.39 1864
2354.84 1833
2355.30 1860
2355.76 1812
2356.22 2029
2356.67 1733
2357.13 1775
2357.59 1974
2358.05 1884
2358.50 1858
2358.96 1961
2359.42 1956
2359.88 2013
2360.33 2011
2360.79 1829
2361.25 2002
2361.71 1916
2362.17 1996
2362.62 2008
2363.08 1919
2363.54 1930
2364.00 2062
2364.46 2115
2364.92 2103
2365.37 2033
2365.83 2024
2366.29 1947
2366.75 2063
2367.21 1968
2367.67 2064
2368.12 2006
2368.58 1922
2369.04 2083
2369.50 1909
2369.96 1853
2370.42 2077
2370.88 2136
2371.34 2032
2371.80 1961
2372.25 2016
2372.71 2059
2373.17 2103
2373.63 2191
2374.09 2243
2374.55 2269
2375.01 2256
2375.47 2359
2375.93 2293
2376.39 2421
2376.85 2214
2377.31 2225
2377.77 2266
2378.23 2087
2378.69 2022
2379.15 1830
2379.61 1893
2380.06 2064
2380.52 1964
2380.98 2002
2381.44 2109
2381.90 2008
2382.36 1992
2382.82 2023
2383.28 1981
2383.74 1795
2384.20 1835
2384.67 1818
2385.13 1744
2385.59 1646
2386.05 1830
2386.51 1826
2386.97 1902
2387.43 1957
2387.89 1943
2388.35 2086
2388.81 1963
2389.27 2032
2389.73 2105
2390.19 2103
2390.65 2008
2391.11 2197
2391.57 2016
2392.03 2183
2392.50 2054
2392.96 2043
2393.42 2148
2393.88 2060
2394.34 1908
2394.80 1870
2395.26 2026
2395.72 2010
2396.19 1950
2396.65 1943
2397.11 2060
2397.57 2069
2398.03 2100
2398.49 1992
2398.95 2036
2399.42 1949
2399.88 2077
2400.34 1847
2400.80 1965
2401.26 2022
2401.73 1806
2402.19 1952
2402.65 1994
2403.11 1849
2403.57 2047
2404.04 2042
2404.50 1863
2404.96 1950
2405.42 2236
2405.88 2049
2406.35 2095
2406.81 1976
2407.27 1772
2407.73 1831
2408.20 2045
2408.66 2086
2409.12 2061
2409.58 1866
2410.05 1994
2410.51 1933
2410.97 1875
2411.43 1911
2411.90 1914
2412.36 1757
2412.82 1823
2413.29 1778
2413.75 1783
2414.21 1882
2414.68 1776
2415.14 1804
2415.60 1936
2416.07 1884
2416.53 1997
2416.99 1954
2417.46 1907
2417.92 1947
2418.38 1970
2418.85 1978
2419.31 1961
2419.77 2068
2420.24 1986
2420.70 1886
2421.16 1903
2421.63 1878
2422.09 2062
2422.56 2095
2423.02 2130
2423.48 2122
2423.95 2049
2424.41 2174
2424.88 2033
2425.34 1863
2425.80 1877
2426.27 2175
2426.73 2129
2427.20 2100
2427.66 2111
2428.13 2004
2428.59 2044
2429.05 1942
2429.52 2122
2429.98 1925
2430.45 1912
2430.91 2002
2431.38 1884
2431.84 2030
2432.31 1931
2432.77 1929
2433.24 1954
2433.70 1834
2434.17 1832
2434.63 1875
2435.10 1863
2435.56 1854
2436.03 1868
2436.49 1879
2436.96 1941
2437.42 1856
2437.89 1923
2438.35 1842
2438.82 2097
2439.28 2053
2439.75 1975
2440.22 1879
2440.68 1879
2441.15 2007
2441.61 2106
2442.08 2142
2442.54 2069
2443.01 1958
2443.48 2040
2443.94 2016
2444.41 2104
2444.87 2254
2445.34 1925
2445.81 2038
2446.27 2112
2446.74 2118
2447.20 2051
2447.67 1854
2448.14 1845
2448.60 1900
2449.07 1813
2449.54 1749
2450.00 1770
2450.47 1870
2450.94 1930
2451.40 1874
2451.87 1826
2452.34 1884
2452.80 1792
2453.27 1844
2453.74 1831
2454.20 1723
2454.67 1785
2455.14 2044
2455.60 1738
2456.07 1803
2456.54 1714
2457.01 1763
2457.47 1874
2457.94 1821
2458.41 1903
2458.88 1793
2459.34 1744
2459.81 1748
2460.28 1681
2460.74 1615
2461.21 1708
2461.68 1855
2462.15 1871
2462.62 1650
2463.08 1706
2463.55 1606
2464.02 1579
2464.49 1841
2464.95 1623
2465.42 1760
2465.89 1842
2466.36 1742
2466.83 1774
2467.30 1726
2467.76 1757
2468.23 1774
2468.70 1907
2469.17 1816
2469.64 1751
2470.10 1734
2470.57 1721
2471.04 1620
2471.51 1697
2471.98 1674
2472.45 1693
2472.92 1705
2473.39 1793
2473.85 1699
2474.32 1553
2474.79 1527
2475.26 1747
2475.73 1801
2476.20 1686
2476.67 1796
2477.14 1875
2477.61 1751
2478.07 1672
2478.54 1633
2479.01 1637
2479.48 1812
2479.95 1770
2480.42 1798
2480.89 1615
2481.36 1731
2481.83 1620
2482.30 1718
2482.77 1692
2483.24 1806
2483.71 1603
2484.18 1615
2484.65 1779
2485.12 1728
2485.59 2017
2486.06 1749
2486.53 1694
2487.00 1847
2487.47 1918
2487.94 2046
2488.41 2030
2488.88 1902
2489.35 1916
2489.82 1978
2490.29 1928
2490.76 1973
2491.23 2113
2491.70 2097
2492.17 2021
2492.64 2052
2493.11 1986
2493.58 1840
2494.05 1854
2494.52 1926
2494.99 2071
2495.47 1855
2495.94 1906
2496.41 1926
2496.88 1862
2497.35 1846
2497.82 1608
2498.29 1714
2498.76 1782
2499.23 1810
2499.70 1826
2500.18 1805
2500.65 1819
2501.12 1811
2501.59 1651
2502.06 1669
2502.53 1718
2503.00 1682
2503.48 1851
2503.95 1764
2504.42 1766
2504.89 1741
2505.36 1825
2505.83 1858
2506.31 1792
2506.78 1721
2507.25 1791
2507.72 1888
2508.19 2039
2508.67 1957
2509.14 1821
2509.61 1954
2510.08 2018
2510.56 2113
2511.03 2114
2511.50 2147
2511.97 2247
2512.44 2349
2512.92 2134
2513.39 2130
2513.86 2371
2514.33 2279
2514.81 2095
2515.28 2129
2515.75 2029
2516.23 2251
2516.70 2053
2517.17 1958
2517.64 1777
2518.12 1907
2518.59 1836
2519.06 1930
2519.54 2082
2520.01 2172
2520.48 1847
2520.96 1754
2521.43 1816
2521.90 1940
2522.38 1852
2522.85 1849
2523.32 1838
2523.80 1972
2524.27 1750
2524.74 1627
2525.22 1725
2525.69 1803
2526.16 1794
2526.64 1925
2527.11 2076
2527.59 1958
2528.06 1868
2528.53 1915
2529.01 2149
2529.48 2229
2529.96 1986
2530.43 1791
2530.90 1976
2531.38 1945
2531.85 1985
2532.33 1792
2532.80 1832
2533.28 1956
2533.75 1966
2534.22 2053
2534.70 2085
2535.17 1811
2535.65 1691
2536.12 1707
2536.60 1916
2537.07 1849
2537.55 1976
2538.02 2140
2538.50 2108
2538.97 1683
2539.45 1920
2539.92 2030
2540.40 1989
2540.87 2040
2541.35 2020
2541.82 2136
2542.30 2035
2542.77 1952
2543.25 2094
2543.72 1827
2544.20 1817
2544.67 1813
2545.15 1945
2545.62 1959
2546.10 1863
2546.58 1933
2547.05 2025
2547.53 2087
2548.00 2283
2548.48 2096
2548.95 2131
2549.43 2388
2549.91 2483
2550.38 2248
2550.86 2322
2551.33 2205
2551.81 2224
2552.29 2159
2552.76 2004
2553.24 1920
2553.72 2042
2554.19 2007
2554.67 2103
2555.14 2023
2555.62 1980
2556.10 1928
2556.57 1910
2557.05 2046
2557.53 2032
2558.00 1926
2558.48 1866
2558.96 1951
2559.43 1847
2559.91 1877
2560.39 1939
2560.87 1852
2561.34 1742
2561.82 1875
2562.30 1903
2562.77 1771
2563.25 1767
2563.73 1769
2564.21 1830
2564.68 1766
2565.16 1768
2565.64 1669
2566.11 1836
2566.59 1757
2567.07 1838
2567.55 1781
2568.03 1754
2568.50 1728
2568.98 1707
2569.46 1568
2569.94 1650
2570.41 1640
2570.89 1532
2571.37 1566
2571.85 1524
2572.33 1441
2572.80 1642
2573.28 1529
2573.76 1688
2574.24 1663
2574.72 1644
2575.19 1620
2575.67 1542
2576.15 1702
2576.63 1616
2577.11 1523
2577.59 1638
2578.07 1653
2578.54 1542
2579.02 1773
2579.50 1680
2579.98 1651
2580.46 1695
2580.94 1683
2581.42 1656
2581.90 1776
2582.37 1623
2582.85 1591
2583.33 1601
2583.81 1628
2584.29 1847
2584.77 1761
2585.25 1650
2585.73 1666
2586.21 1606
2586.69 1783
2587.17 1806
2587.65 1641
2588.13 1704
2588.61 1785
2589.08 1711
2589.56 1772
2590.04 1866
2590.52 1762
2591.00 1677
2591.48 1686
2591.96 1622
2592.44 1623
2592.92 1759
2593.40 1940
2593.88 1758
2594.36 1679
2594.84 1634
2595.32 1666
2595.80 1745
2596.28 1541
2596.76 1820
2597.24 1702
2597.72 1750
2598.21 1685
2598.69 1502
2599.17 1618
2599.65 1589
2600.13 1622
2600.61 1765
2601.09 1820
2601.57 1759
2602.05 1652
2602.53 1686
2603.01 1657
2603.49 1763
2603.97 1728
2604.45 1816
2604.94 1779
2605.42 1720
2605.90 1693
2606.38 1812
2606.86 1684
2607.34 1867
2607.82 1962
2608.30 1767
2608.79 1793
2609.27 1798
2609.75 1767
2610.23 1730
2610.71 1815
2611.19 1770
2611.68 1658
2612.16 1676
2612.64 1646
2613.12 1599
2613.60 1656
2614.08 1449
2614.57 1558
2615.05 1727
2615.53 1839
2616.01 1784
2616.49 1795
2616.98 1874
2617.46 1804
2617.94 1847
2618.42 1774
2618.91 1932
2619.39 1811
2619.87 1869
2620.35 1785
2620.84 1739
2621.32 1707
2621.80 1663
2622.28 1622
2622.77 1707
2623.25 1593
2623.73 1718
2624.21 1769
2624.70 1743
2625.18 1788
2625.66 1627
2626.15 1788
2626.63 1855
2627.11 1727
2627.60 1839
2628.08 1762
2628.56 1706
2629.05 1890
2629.53 1979
2630.01 1951
2630.50 1864
2630.98 2006
2631.46 2104
2631.95 1944
2632.43 1782
2632.91 1946
2633.40 2074
2633.88 1961
2634.36 1816
2634.85 1903
2635.33 1923
2635.82 1808
2636.30 1872
2636.78 1820
2637.27 1806
2637.75 1766
2638.24 1681
2638.72 1729
2639.20 1722
2639.69 1652
2640.17 1795
2640.66 1742
2641.14 1725
2641.63 1713
2642.11 1817
2642.60 1636
2643.08 1715
2643.56 1710
2644.05 1630
2644.53 1720
2645.02 1702
2645.50 1929
2645.99 1678
2646.47 1718
2646.96 1670
2647.44 1537
2647.93 1579
2648.41 1560
2648.90 1649
2649.38 1578
2649.87 1705
2650.35 1836
2650.84 1778
2651.32 1790
2651.81 1620
2652.30 1671
2652.78 1640
2653.27 1607
2653.75 1568
2654.24 1670
2654.72 1693
2655.21 1637
2655.69 1609
2656.18 1656
2656.67 1717
2657.15 1665
2657.64 1515
2658.12 1563
2658.61 1635
2659.10 1704
2659.58 1612
2660.07 1675
2660.55 1594
2661.04 1722
2661.53 1728
2662.01 1549
2662.50 1600
2662.99 1571
2663.47 1584
2663.96 1638
2664.44 1652
2664.93 1652
2665.42 1585
2665.90 1734
2666.39 1668
2666.88 1758
2667.36 1767
2667.85 1766
2668.34 1695
2668.83 1728
2669.31 1748
2669.80 1771
2670.29 1881
2670.77 1872
2671.26 1859
2671.75 1774
2672.24 1998
2672.72 1945
2673.21 1943
2673.70 2138
2674.18 2091
2674.67 2319
2675.16 2379
2675.65 2256
2676.13 2155
2676.62 2028
2677.11 2229
2677.60 1992
2678.09 2095
2678.57 1974
2679.06 1995
2679.55 1831
2680.04 1807
2680.53 1770
2681.01 1716
2681.50 1642
2681.99 1623
2682.48 1582
2682.97 1601
2683.45 1682
2683.94 1628
2684.43 1771
2684.92 1799
2685.41 1826
2685.90 1790
2686.38 1726
2686.87 1809
2687.36 1554
2687.85 1641
2688.34 1661
2688.83 1612
2689.32 1627
2689.81 1654
2690.29 1510
2690.78 1433
2691.27 1452
2691.76 1627
2692.25 1735
2692.74 1678
2693.23 1660
2693.72 1744
2694.21 1577
2694.70 1595
2695.19 1625
2695.68 1644
2696.16 1698
2696.65 1722
2697.14 1508
2697.63 1474
2698.12 1678
2698.61 1553
2699.10 1439
2699.59 1630
2700.08 1609
2700.57 1764
2701.06 1636
2701.55 1670
2702.04 1888
2702.53 1866
2703.02 1630
2703.51 1679
2704.00 1791
2704.49 1853
2704.98 1775
2705.47 1649
2705.96 1795
2706.45 1848
2706.94 1805
2707.43 1793
2707.92 1834
2708.41 1891
2708.91 1696
2709.40 1699
2709.89 1572
2710.38 1620
2710.87 1765
2711.36 1663
2711.85 1617
2712.34 1619
2712.83 1554
2713.32 1732
2713.81 1697
2714.30 1582
2714.80 1663
2715.29 1581
2715.78 1571
2716.27 1651
2716.76 1550
2717.25 1610
2717.74 1658
2718.23 1685
2718.73 1610
2719.22 1694
2719.71 1705
2720.20 1840
2720.69 1826
2721.18 1941
2721.68 1799
2722.17 1854
2722.66 1883
2723.15 1886
2723.64 1878
2724.14 1854
2724.63 1933
2725.12 1942
2725.61 1790
2726.10 1905
2726.60 1780
2727.09 1637
2727.58 1699
2728.07 1661
2728.56 1743
2729.06 1734
2729.55 1751
2730.04 1649
2730.53 1649
2731.03 1756
2731.52 1675
2732.01 1629
2732.51 1696
2733.00 1822
2733.49 1838
2733.98 1765
2734.48 2052
2734.97 1905
2735.46 1875
2735.96 1830
2736.45 1837
2736.94 1871
2737.43 1920
2737.93 1983
2738.42 1958
2738.91 1973
2739.41 1949
2739.90 2004
2740.39 1947
2740.89 1895
2741.38 1850
2741.88 1757
2742.37 1705
2742.86 1583
2743.36 1533
2743.85 1622
2744.34 1645
2744.84 1658
2745.33 1678
2745.83 1654
2746.32 1748
2746.81 1631
2747.31 1653
2747.80 1818
2748.30 1844
2748.79 1775
2749.28 1783
2749.78 1843
2750.27 1808
2750.77 1777
2751.26 1936
2751.76 2066
2752.25 1846
2752.74 1735
2753.24 1743
2753.73 1750
2754.23 1825
2754.72 1819
2755.22 1638
2755.71 1678
2756.21 1651
2756.70 1727
2757.20 1782
2757.69 1844
2758.19 1870
2758.68 1780
2759.18 1681
2759.67 1824
2760.17 1770
2760.66 1717
2761.16 1870
2761.65 1646
2762.15 1654
2762.64 1611
2763.14 1708
2763.64 1671
2764.13 1724
2764.63 1510
2765.12 1711
2765.62 1765
2766.11 1747
2766.61 1808
2767.11 1703
2767.60 1702
2768.10 1779
2768.59 1770
2769.09 1679
2769.59 1677
2770.08 1616
2770.58 1642
2771.07 1730
2771.57 1672
2772.07 1948
2772.56 1840
2773.06 1745
2773.56 1923
2774.05 1942
2774.55 2061
2775.04 1945
2775.54 2204
2776.04 2244
2776.53 2157
2777.03 2319
2777.53 2071
2778.03 2177
2778.52 2119
2779.02 1975
2779.52 2077
2780.01 1929
2780.51 1987
2781.01 2019
2781.50 1922
2782.00 1840
2782.50 1824
2783.00 1852
2783.49 1808
2783.99 1719
2784.49 1510
2784.99 1593
2785.48 1678
2785.98 1850
2786.48 1772
2786.98 1757
2787.47 1822
2787.97 1701
2788.47 1637
2788.97 1570
2789.46 1446
2789.96 1385
2790.46 1477
2790.96 1586
2791.46 1665
2791.95 1538
2792.45 1605
2792.95 1680
2793.45 1758
2793.95 1557
2794.44 1525
2794.94 1493
2795.44 1611
2795.94 1623
2796.44 1736
2796.94 1715
2797.44 1782
2797.93 1881
2798.43 1665
2798.93 1866
2799.43 1700
2799.93 1655
2800.43 1682
2800.93 1679
2801.43 1549
2801.92 1472
2802.42 1633
2802.92 1623
2803.42 1760
2803.92 1723
2804.42 1674
2804.92 1804
2805.42 1847
2805.92 1815
2806.42 1894
2806.92 1777
2807.42 1805
2807.91 1875
2808.41 2017
2808.91 1824
2809.41 1604
2809.91 1675
2810.41 1904
2810.91 1919
2811.41 1716
2811.91 1601
2812.41 1545
2812.91 1632
2813.41 1707
2813.91 1645
2814.41 1665
2814.91 1677
2815.41 1831
2815.91 1771
2816.41 1622
2816.91 1706
2817.41 1800
2817.91 1757
2818.41 1791
2818.91 1739
2819.42 1476
2819.92 1630
2820.42 1888
2820.92 1680
2821.42 1818
2821.92 1915
2822.42 1770
2822.92 1693
2823.42 1837
2823.92 1786
2824.42 1756
2824.92 1746
2825.42 1572
2825.93 1484
2826.43 1690
2826.93 1736
2827.43 1695
2827.93 1832
2828.43 1691
2828.93 1671
2829.43 1563
2829.94 1576
2830.44 1607
2830.94 1530
2831.44 1660
2831.94 1775
2832.44 1569
2832.95 1483
2833.45 1554
2833.95 1463
2834.45 1654
2834.95 1482
2835.45 1592
2835.96 1603
2836.46 1582
2836.96 1645
2837.46 1599
2837.97 1593
2838.47 1713
2838.97 1640
2839.47 1554
2839.97 1540
2840.48 1576
2840.98 1499
2841.48 1572
2841.98 1649
2842.49 1589
2842.99 1660
2843.49 1645
2843.99 1570
2844.50 1556
2845.00 1660
2845.50 1552
2846.01 1610
2846.51 1828
2847.01 1693
2847.51 1721
2848.02 1904
2848.52 1916
2849.02 1947
2849.53 1969
2850.03 2025
2850.53 1788
2851.04 1843
2851.54 1724
2852.04 1797
2852.55 1734
2853.05 1791
2853.55 1634
2854.06 1665
2854.56 1708
2855.06 1618
2855.57 1690
2856.07 1753
2856.58 1909
2857.08 1746
2857.58 1740
2858.09 1775
2858.59 1827
2859.10 1851
2859.60 1859
2860.10 1909
2860.61 1778
2861.11 1679
2861.62 1631
2862.12 1573
2862.62 1743
2863.13 1692
2863.63 1621
2864.14 1584
2864.64 1690
2865.15 1590
2865.65 1509
2866.16 1563
2866.66 1723
2867.17 1818
2867.67 1842
2868.18 1815
2868.68 2012
2869.19 2072
2869.69 2123
2870.20 2125
2870.70 2262
2871.21 2119
2871.71 2002
2872.22 2012
2872.72 2092
2873.23 1933
2873.73 2001
2874.24 2041
2874.74 2216
2875.25 2125
2875.75 1797
2876.26 1812
2876.76 1910
2877.27 1947
2877.78 2055
2878.28 1954
2878.79 1770
2879.29 1696
2879.80 1748
2880.30 1985
2880.81 1897
2881.32 1805
2881.82 1881
2882.33 1734
2882.83 1752
2883.34 1887
2883.85 1892
2884.35 1715
2884.86 1772
2885.37 1963
2885.87 1812
2886.38 1939
2886.88 1844
2887.39 1940
2887.90 2078
2888.40 2010
2888.91 1914
2889.42 2115
2889.92 2262
2890.43 2002
2890.94 2173
2891.45 2155
2891.95 2177
2892.46 2230
2892.97 2019
2893.47 1911
2893.98 2183
2894.49 2295
2894.99 2222
2895.50 2220
2896.01 2526
2896.52 2564
2897.02 2524
2897.53 2473
2898.04 2529
2898.55 2248
2899.05 2114
2899.56 2204
2900.07 2037
2900.58 2265
2901.08 2139
2901.59 2077
2902.10 2065
2902.61 1919
2903.12 1923
2903.62 2221
2904.13 2133
2904.64 2017
2905.15 2229
2905.66 2140
2906.16 2152
2906.67 2070
2907.18 2130
2907.69 2063
2908.20 2152
2908.71 2043
2909.21 2026
2909.72 1898
2910.23 1919
2910.74 1941
2911.25 1870
2911.76 1826
2912.26 1866
2912.77 1684
2913.28 1848
2913.79 1775
2914.30 1762
2914.81 1924
2915.32 1873
2915.83 1855
2916.34 1795
2916.85 1794
2917.35 1689
2917.86 1787
2918.37 1832
2918.88 1796
2919.39 1774
2919.90 1736
2920.41 1616
2920.92 1629
2921.43 1778
2921.94 1808
2922.45 1762
2922.96 1757
2923.47 1752
2923.98 1815
2924.49 1822
2925.00 1815
2925.51 1736
2926.02 1837
2926.53 1707
2927.04 1692
2927.55 1707
2928.06 1788
2928.57 1698
2929.08 1829
2929.59 1718
2930.10 1743
2930.61 1655
2931.12 1653
2931.63 1708
2932.14 1581
2932.65 1638
2933.16 1689
2933.67 1673
2934.18 1654
2934.69 1627
2935.20 1811
2935.71 1863
2936.22 1893
2936.73 1815
2937.25 1779
2937.76 1942
2938.27 1739
2938.78 1763
2939.29 1864
2939.80 1839
2940.31 1976
2940.82 1884
2941.33 1781
2941.85 1844
2942.36 1724
2942.87 1661
2943.38 1768
2943.89 1685
2944.40 1810
2944.91 1832
2945.43 1726
2945.94 1745
2946.45 1815
2946.96 1694
2947.47 1646
2947.98 1757
2948.50 1644
2949.01 1700
2949.52 1710
2950.03 1725
2950.54 1582
2951.06 1631
2951.57 1611
2952.08 1547
2952.59 1667
2953.10 1641
2953.62 1573
2954.13 1472
2954.64 1526
2955.15 1590
2955.67 1574
2956.18 1657
2956.69 1747
2957.20 1728
2957.72 1779
2958.23 1735
2958.74 1775
2959.25 1604
2959.77 1670
2960.28 1753
2960.79 1683
2961.31 1717
2961.82 1781
2962.33 1868
2962.85 1876
2963.36 1777
2963.87 1801
2964.39 1843
2964.90 1766
2965.41 1768
2965.93 1874
2966.44 1897
2966.95 1858
2967.47 1796
2967.98 1599
2968.49 1671
2969.01 1708
2969.52 1794
2970.03 1773
2970.55 1829
2971.06 1556
2971.58 1704
2972.09 1676
2972.60 1698
2973.12 1704
2973.63 1837
2974.15 1938
2974.66 1869
2975.17 1960
2975.69 1779
2976.20 1924
2976.72 1995
2977.23 1839
2977.74 2057
2978.26 2023
2978.77 1838
2979.29 1892
2979.80 1893
2980.32 2075
2980.83 2045
2981.35 2250
2981.86 2257
2982.38 2177
2982.89 2287
2983.41 2138
2983.92 1987
2984.44 2199
2984.95 2248
2985.47 2207
2985.98 2462
2986.50 2419
2987.01 2136
2987.53 2354
2988.04 2474
2988.56 2344
2989.07 2688
2989.59 2771
2990.10 2334
2990.62 2467
2991.13 2449
2991.65 2686
2992.17 2575
2992.68 2592
2993.20 2478
2993.71 2434
2994.23 2458
2994.74 2704
2995.26 2739
2995.78 2565
2996.29 2522
2996.81 2704
2997.32 2745
2997.84 2829
2998.36 2771
2998.87 3140
2999.39 3339
2999.91 3234
3000.42 2918
3000.94 3274
3001.45 3768
3001.97 4211
3002.49 4824
3003.00 5568
3003.52 6673
3004.04 7792
3004.55 8665
3005.07 9514
3005.59 10119
3006.10 10092
3006.62 9557
3007.14 9122
3007.66 7911
3008.17 7248
3008.69 6102
3009.21 5383
3009.72 4823
3010.24 3974
3010.76 3515
3011.28 3216
3011.79 2945
3012.31 2588
3012.83 2670
3013.35 2825
3013.86 2778
3014.38 2511
3014.90 2427
3015.42 2482
3015.93 2411
3016.45 2711
3016.97 2574
3017.49 2465
3018.00 2403
3018.52 2361
3019.04 2400
3019.56 2387
3020.08 2283
3020.59 2475
3021.11 2472
3021.63 2429
3022.15 2435
3022.67 2675
3023.19 2447
3023.70 2423
3024.22 2590
3024.74 2568
3025.26 2558
3025.78 2658
3026.30 2519
3026.81 2353
3027.33 2339
3027.85 2304
3028.37 2034
3028.89 2204
3029.41 2175
3029.93 1991
3030.45 2085
3030.97 2056
3031.48 1977
3032.00 1883
3032.52 1960
3033.04 2074
3033.56 2028
3034.08 2135
3034.60 2027
3035.12 2091
3035.64 2147
3036.16 2092
3036.68 1971
3037.20 1870
3037.72 1868
3038.24 2059
3038.76 2038
3039.27 1922
3039.79 1876
3040.31 2054
3040.83 1933
3041.35 2130
3041.87 1953
3042.39 1925
3042.91 1770
3043.43 1896
3043.95 2000
3044.47 1904
3044.99 1985
3045.51 1911
3046.03 1844
3046.56 1737
3047.08 1840
3047.60 1718
3048.12 2022
3048.64 2041
3049.16 1999
3049.68 1829
3050.20 1702
3050.72 1736
3051.24 1831
3051.76 1936
3052.28 1795
3052.80 1786
3053.32 1828
3053.84 1741
3054.37 2009
3054.89 1911
3055.41 1794
3055.93 1994
3056.45 1789
3056.97 1957
3057.49 1908
3058.01 1832
3058.53 2071
3059.06 1897
3059.58 1753
3060.10 1825
3060.62 1773
3061.14 1990
3061.66 1825
3062.19 2105
3062.71 1988
3063.23 1893
3063.75 2088
3064.27 2124
3064.79 2073
3065.32 1993
3065.84 2104
3066.36 2050
3066.88 2112
3067.40 1985
3067.93 1875
3068.45 2017
3068.97 2010
3069.49 1967
3070.02 1956
3070.54 1830
3071.06 1950
3071.58 1763
3072.10 1687
3072.63 1875
3073.15 1842
3073.67 1847
3074.20 2132
3074.72 2131
3075.24 2187
3075.76 2279
3076.29 2267
3076.81 2166
3077.33 2410
3077.86 2501
3078.38 2586
3078.90 2826
3079.42 2806
3079.95 2963
3080.47 2881
3080.99 2885
3081.52 2942
3082.04 2889
3082.56 2952
3083.09 3045
3083.61 2912
3084.13 2779
3084.66 2979
3085.18 2983
3085.71 2664
3086.23 2718
3086.75 2582
3087.28 2642
3087.80 2446
3088.32 2504
3088.85 2335
3089.37 2346
3089.90 2353
3090.42 2363
3090.94 2412
3091.47 2346
3091.99 2362
3092.52 2485
3093.04 2442
3093.57 2629
3094.09 2762
3094.61 2727
3095.14 2863
3095.66 2948
3096.19 2733
3096.71 2962
3097.24 3024
3097.76 3243
3098.29 3292
3098.81 3481
3099.34 3835
3099.86 4281
3100.39 5150
3100.91 6263
3101.44 7520
3101.96 8484
3102.49 10205
3103.01 12064
3103.54 13320
3104.06 13495
3104.59 13264
3105.11 11843
3105.64 11462
3106.16 10459
3106.69 8419
3107.21 7159
3107.74 6055
3108.26 5218
3108.79 4454
3109.32 4219
3109.84 3903
3110.37 3921
3110.89 3959
3111.42 4248
3111.94 4132
3112.47 3981
3113.00 4060
3113.52 3742
3114.05 3610
3114.57 3214
3115.10 3144
3115.63 2875
3116.15 2840
3116.68 2780
3117.21 2703
3117.73 2626
3118.26 2633
3118.78 2691
3119.31 2763
3119.84 2648
3120.36 2737
3120.89 2860
3121.42 2785
3121.94 2870
3122.47 2777
3123.00 2881
3123.52 3124
3124.05 3107
3124.58 2858
3125.11 2504
3125.63 2502
3126.16 2567
3126.69 2366
3127.21 2322
3127.74 2364
3128.27 2290
3128.80 2198
3129.32 2349
3129.85 2111
3130.38 1944
3130.91 2016
3131.43 2099
3131.96 2011
3132.49 2130
3133.02 2053
3133.54 2098
3134.07 2140
3134.60 2008
3135.13 2099
3135.65 2169
3136.18 2056
3136.71 1887
3137.24 1943
3137.77 2058
3138.29 1997
3138.82 2001
3139.35 2059
3139.88 2213
3140.41 1946
3140.94 2021
3141.46 2188
3141.99 2063
3142.52 1931
3143.05 1999
3143.58 2080
3144.11 1924
3144.64 1883
3145.16 2082
3145.69 1972
3146.22 2022
3146.75 2150
3147.28 2156
3147.81 2147
3148.34 2173
3148.87 2365
3149.40 2495
3149.92 2532
3150.45 2581
3150.98 2471
3151.51 2470
3152.04 2404
3152.57 2396
3153.10 2389
3153.63 2214
3154.16 2286
3154.69 2226
3155.22 2270
3155.75 2313
3156.28 2482
3156.81 2667
3157.34 2543
3157.87 2412
3158.40 2731
3158.93 2587
3159.46 2801
3159.99 2730
3160.52 2535
3161.05 2334
3161.58 2513
3162.11 2470
3162.64 2214
3163.17 2324
3163.70 2183
3164.23 2179
3164.76 1948
3165.29 2049
3165.82 2054
3166.35 1967
3166.88 1911
3167.41 2061
3167.94 1989
3168.47 1897
3169.00 1833
3169.53 1887
3170.06 1795
3170.59 1879
3171.12 1943
3171.65 1869
3172.19 1947
3172.72 2219
3173.25 2358
3173.78 2318
3174.31 2363
3174.84 2639
3175.37 2673
3175.90 2847
3176.44 2533
3176.97 2513
3177.50 2616
3178.03 2434
3178.56 2308
3179.09 2198
3179.62 2098
3180.16 2014
3180.69 1946
3181.22 1864
3181.75 2032
3182.28 2016
3182.81 1911
3183.35 1854
3183.88 1776
3184.41 1936
3184.94 1946
3185.47 1877
3186.01 1979
3186.54 2030
3187.07 1959
3187.60 1889
3188.14 1613
3188.67 1785
3189.20 1928
3189.73 1843
3190.26 1834
3190.80 1840
3191.33 1833
3191.86 1797
3192.39 1931
3192.93 1916
3193.46 1905
3193.99 1863
3194.53 1926
3195.06 2035
3195.59 2054
3196.12 1869
3196.66 1871
3197.19 1831
3197.72 2031
3198.26 1913
3198.79 1954
3199.32 2053
3199.86 1996
3200.39 1970
3200.92 2031
3201.46 1981
3201.99 2167
3202.52 2246
3203.06 2238
3203.59 2116
3204.12 1841
3204.66 2020
3205.19 2211
3205.73 2100
3206.26 1970
3206.79 2126
3207.33 2053
3207.86 2309
3208.39 2330
3208.93 2301
3209.46 2308
3210.00 2267
3210.53 2442
3211.07 2343
3211.60 2399
3212.13 2376
3212.67 2414
3213.20 2422
3213.74 2259
3214.27 2253
3214.81 2350
3215.34 2089
3215.88 1960
3216.41 2126
3216.94 2130
3217.48 2160
3218.01 2074
3218.55 2204
3219.08 2068
3219.62 1959
3220.15 1930
3220.69 2020
3221.22 2333
3221.76 2286
3222.29 2404
3222.83 2593
3223.36 2600
3223.90 2632
3224.43 2692
3224.97 2551
3225.51 2459
3226.04 2664
3226.58 2592
3227.11 2698
3227.65 2762
3228.18 2687
3228.72 2528
3229.25 2362
3229.79 2451
3230.33 2503
3230.86 2740
3231.40 2724
3231.93 2801
3232.47 3076
3233.01 2853
3233.54 3052
3234.08 2971
3234.61 2809
3235.15 2782
3235.69 2705
3236.22 2733
3236.76 2755
3237.30 2752
3237.83 2942
3238.37 2726
3238.91 2823
3239.44 2847
3239.98 2758
3240.51 2931
3241.05 2797
3241.59 2549
3242.13 2461
3242.66 2621
3243.20 2977
3243.74 2775
3244.27 2734
3244.81 2991
3245.35 3102
3245.88 2796
3246.42 2868
3246.96 3013
3247.50 3067
3248.03 2934
3248.57 3059
3249.11 3073
3249.64 3005
3250.18 2857
3250.72 2797
3251.26 2836
3251.79 3120
3252.33 2965
3252.87 2851
3253.41 2846
3253.95 2977
3254.48 2916
3255.02 2857
3255.56 2926
3256.10 3104
3256.64 2986
3257.17 3078
3257.71 3082
3258.25 3467
3258.79 3711
3259.33 3889
3259.86 4072
3260.40 4499
3260.94 5171
3261.48 5750
3262.02 5921
3262.56 6677
3263.09 7149
3263.63 7663
3264.17 8541
3264.71 9527
3265.25 9864
3265.79 10492
3266.33 11962
3266.87 13060
3267.40 13748
3267.94 13893
3268.48 13469
3269.02 12881
3269.56 11913
3270.10 10515
3270.64 8948
3271.18 7227
3271.72 6030
3272.26 5220
3272.80 4663
3273.33 4212
3273.87 3923
3274.41 3591
3274.95 3689
3275.49 3611
3276.03 3407
3276.57 3455
3277.11 3716
3277.65 3552
3278.19 3472
3278.73 3619
3279.27 3392
3279.81 3476
3280.35 3160
3280.89 3338
3281.43 3601
3281.97 3630
3282.51 3447
3283.05 3316
3283.59 3436
3284.13 3643
3284.67 3672
3285.21 3734
3285.75 3522
3286.29 3704
3286.83 3686
3287.37 3678
3287.91 3722
3288.45 3613
3289.00 3699
3289.54 3476
3290.08 3423
3290.62 3339
3291.16 3491
3291.70 3643
3292.24 3752
3292.78 3794
3293.32 4042
3293.86 4212
3294.40 4331
3294.95 4522
3295.49 4782
3296.03 5119
3296.57 4669
3297.11 4837
3297.65 4862
3298.19 4868
3298.74 4466
3299.28 4320
3299.82 4309
3300.36 4234
3300.90 4092
3301.44 3955
3301.98 4044
3302.53 4188
3303.07 4445
3303.61 4471
3304.15 4578
3304.69 4536
3305.24 4471
3305.78 4179
3306.32 4047
3306.86 3752
3307.40 3682
3307.95 3573
3308.49 3312
3309.03 3196
3309.57 3289
3310.12 3344
3310.66 3204
3311.20 3058
3311.74 3128
3312.29 3237
3312.83 3141
3313.37 3246
3313.91 3145
3314.46 3551
3315.00 3671
3315.54 3860
3316.09 3878
3316.63 3684
3317.17 4100
3317.71 4278
3318.26 4434
3318.80 4063
3319.34 4029
3319.89 4183
3320.43 4084
3320.97 4303
3321.52 4326
3322.06 4149
3322.60 4102
3323.15 4186
3323.69 3933
3324.23 3918
3324.78 3945
3325.32 3797
3325.86 3912
3326.41 3662
3326.95 3693
3327.50 3589
3328.04 3440
3328.58 3510
3329.13 3567
3329.67 3745
3330.22 3842
3330.76 4306
3331.30 5074
3331.85 6707
3332.39 8397
3332.94 10793
3333.48 13129
3334.03 16298
3334.57 19419
3335.11 22478
3335.66 25132
3336.20 26678
3336.75 28509
3337.29 27975
3337.84 26732
3338.38 25574
3338.93 23357
3339.47 20683
3340.02 17436
3340.56 13961
3341.11 12021
3341.65 9546
3342.20 7591
3342.74 6374
3343.29 5807
3343.83 5008
3344.38 4479
3344.92 4098
3345.47 3978
3346.01 3883
3346.56 3740
3347.10 3574
3347.65 3617
3348.19 3798
3348.74 3939
3349.29 4131
3349.83 4082
3350.38 4035
3350.92 3829
3351.47 3956
3352.01 4397
3352.56 4370
3353.11 4347
3353.65 4193
3354.20 3942
3354.74 3827
3355.29 3661
3355.84 3652
3356.38 3568
3356.93 3314
3357.47 3216
3358.02 3198
3358.57 3123
3359.11 3070
3359.66 2820
3360.21 2842
3360.75 2902
3361.30 2898
3361.85 2848
3362.39 2884
3362.94 2862
3363.49 3019
3364.03 3108
3364.58 3128
3365.13 3088
3365.67 3167
3366.22 3064
3366.77 2860
3367.31 2738
3367.86 3012
3368.41 2958
3368.96 2878
3369.50 2870
3370.05 2765
3370.60 3161
3371.15 3199
3371.69 3135
3372.24 3573
3372.79 3567
3373.34 3617
3373.88 3718
3374.43 4102
3374.98 4254
3375.53 4153
3376.07 4123
3376.62 3836
3377.17 3516
3377.72 3541
3378.27 3173
3378.81 3163
3379.36 3160
3379.91 2912
3380.46 2812
3381.01 2716
3381.55 2624
3382.10 2750
3382.65 2607
3383.20 2716
3383.75 2655
3384.30 2576
3384.84 2559
3385.39 2570
3385.94 2538
3386.49 2545
3387.04 2401
3387.59 2321
3388.14 2332
3388.69 2375
3389.23 2382
3389.78 2336
3390.33 2123
3390.88 2254
3391.43 2119
3391.98 2113
3392.53 2168
3393.08 2180
3393.63 2187
3394.18 2041
3394.72 1943
3395.27 2045
3395.82 1996
3396.37 1991
3396.92 2140
3397.47 2139
3398.02 2038
3398.57 2085
3399.12 1943
3399.67 1815
3400.22 1975
3400.77 1899
3401.32 1873
3401.87 1882
3402.42 1786
3402.97 2044
3403.52 1923
3404.07 2086
3404.62 2302
3405.17 2044
3405.72 1851
3406.27 1784
3406.82 1793
3407.37 2005
3407.92 1934
3408.47 2043
3409.02 2106
3409.57 2056
3410.12 2221
3410.67 2539
3411.22 2308
3411.78 2417
3412.33 2329
3412.88 2328
3413.43 2294
3413.98 2569
3414.53 2588
3415.08 2368
3415.63 2327
3416.18 2177
3416.73 2190
3417.28 2087
3417.84 2090
3418.39 2098
3418.94 2129
3419.49 2026
3420.04 2034
3420.59 2161
3421.14 2277
3421.69 1983
3422.25 2296
3422.80 2301
3423.35 2489
3423.90 2550
3424.45 2696
3425.00 2760
3425.56 2655
3426.11 2701
3426.66 2566
3427.21 2567
3427.76 2338
3428.32 2402
3428.87 2170
3429.42 2055
3429.97 2033
3430.52 2133
3431.08 2163
3431.63 2210
3432.18 2070
3432.73 1997
3433.29 2022
3433.84 1977
3434.39 2184
3434.94 2155
3435.50 2149
3436.05 2097
3436.60 1920
3437.15 2081
3437.71 1987
3438.26 2011
3438.81 2060
3439.37 1976
3439.92 2044
3440.47 2062
3441.02 2283
3441.58 2388
3442.13 2389
3442.68 2393
3443.24 2275
3443.79 2233
3444.34 2245
3444.90 2193
3445.45 1991
3446.00 2124
3446.56 2165
3447.11 2110
3447.66 2025
3448.22 1835
3448.77 1934
3449.33 1983
3449.88 1877
3450.43 1917
3450.99 1926
3451.54 1999
3452.09 1848
3452.65 1741
3453.20 1949
3453.76 2083
3454.31 2075
3454.86 1996
3455.42 1992
3455.97 1834
3456.53 1981
3457.08 1959
3457.64 1960
3458.19 1897
3458.75 1929
3459.30 2051
3459.85 2065
3460.41 1964
3460.96 1856
3461.52 1960
3462.07 2022
3462.63 2055
3463.18 1911
3463.74 2373
3464.29 2318
3464.85 2219
3465.40 2205
3465.96 2095
3466.51 2177
3467.07 2355
3467.62 2250
3468.18 2324
3468.73 2307
3469.29 2553
3469.84 2620
3470.40 2469
3470.95 2793
3471.51 2649
3472.07 2742
3472.62 3094
3473.18 3248
3473.73 3193
3474.29 3026
3474.84 2930
3475.40 2919
3475.96 2742
3476.51 2726
3477.07 2618
3477.62 2541
3478.18 2745
3478.74 2757
3479.29 2863
3479.85 2825
3480.40 2725
3480.96 3036
3481.52 3085
3482.07 3343
3482.63 3233
3483.19 3214
3483.74 3184
3484.30 3355
3484.86 3478
3485.41 3477
3485.97 3379
3486.53 3716
3487.08 3964
3487.64 4229
3488.20 4735
3488.75 5132
3489.31 6548
3489.87 8226
3490.42 10386
3490.98 12626
3491.54 13920
3492.09 15949
3492.65 17290
3493.21 17797
3493.77 17872
3494.32 16064
3494.88 14421
3495.44 12314
3496.00 10925
3496.55 8854
3497.11 6858
3497.67 6193
3498.23 5506
3498.78 5207
3499.34 5049
3499.90 5021
3500.46 4963
3501.01 4969
3501.57 4922
3502.13 5216
3502.69 5047
3503.25 4975
3503.80 4921
3504.36 5004
3504.92 5155
3505.48 5037
3506.04 5164
3506.60 5258
3507.15 5049
3507.71 4758
3508.27 4512
3508.83 4202
3509.39 4190
3509.95 4295
3510.50 3671
3511.06 3747
3511.62 3589
3512.18 3483
3512.74 3395
3513.30 3064
3513.86 3000
3514.42 2938
3514.98 2932
3515.53 2759
3516.09 2681
3516.65 2386
3517.21 2243
3517.77 2235
3518.33 2361
3518.89 2418
3519.45 2262
3520.01 2270
3520.57 2271
3521.13 2396
3521.69 2547
3522.25 2513
3522.81 2616
3523.36 2625
3523.92 2501
3524.48 2380
3525.04 2373
3525.60 2207
3526.16 2189
3526.72 2322
3527.28 2422
3527.84 2261
3528.40 2130
3528.96 2294
3529.52 2204
3530.08 2173
3530.64 2200
3531.20 2050
3531.76 2306
3532.32 2336
3532.89 2362
3533.45 2228
3534.01 2272
3534.57 2426
3535.13 2332
3535.69 2166
3536.25 2241
3536.81 2358
3537.37 2200
3537.93 2205
3538.49 2270
3539.05 2252
3539.61 2141
3540.17 2267
3540.74 2046
3541.30 2213
3541.86 2092
3542.42 2180
3542.98 2137
3543.54 2212
3544.10 2032
3544.66 1999
3545.22 2044
3545.79 2096
3546.35 2118
3546.91 2151
3547.47 2080
3548.03 2219
3548.59 2032
3549.16 1982
3549.72 2071
3550.28 2011
3550.84 1793
3551.40 1781
3551.96 1836
3552.53 1830
3553.09 1709
3553.65 1832
3554.21 1781
3554.77 1802
3555.34 1906
3555.90 1753
3556.46 1861
3557.02 1731
3557.59 1894
3558.15 1844
3558.71 1888
3559.27 1992
3559.84 1921
3560.40 2000
3560.96 1901
3561.52 1797
3562.09 1818
3562.65 1864
3563.21 1865
3563.77 1863
3564.34 1841
3564.90 2033
3565.46 1866
3566.03 2036
3566.59 2029
3567.15 1885
3567.72 1809
3568.28 1835
3568.84 1816
3569.41 1699
3569.97 1738
3570.53 1752
3571.10 1770
3571.66 1658
3572.22 1743
3572.79 1918
3573.35 1727
3573.91 1702
3574.48 1745
3575.04 1708
3575.60 2127
3576.17 2053
3576.73 2132
3577.30 2282
3577.86 2175
3578.42 2134
3578.99 2138
3579.55 2147
3580.12 2139
3580.68 1989
3581.24 1930
3581.81 1763
3582.37 1936
3582.94 1875
3583.50 1855
3584.07 1953
3584.63 1859
3585.20 1919
3585.76 1960
3586.32 2015
3586.89 1864
3587.45 1727
3588.02 1759
3588.58 1747
3589.15 1626
3589.71 1747
3590.28 1760
3590.84 1835
3591.41 1664
3591.97 1838
3592.54 1818
3593.10 1635
3593.67 1603
3594.23 1520
3594.80 1668
3595.36 1776
3595.93 1842
3596.50 1713
3597.06 1706
3597.63 1663
3598.19 1671
3598.76 1686
3599.32 1778
3599.89 1741
3600.45 1676
3601.02 1595
3601.59 1677
3602.15 1727
3602.72 1690
3603.28 1404
3603.85 1596
3604.42 1557
3604.98 1592
3605.55 1548
3606.11 1554
3606.68 1571
3607.25 1558
3607.81 1451
3608.38 1419
3608.95 1339
3609.51 1304
3610.08 1349
3610.65 1326
3611.21 1479
3611.78 1471
3612.35 1406
3612.91 1519
3613.48 1428
3614.05 1648
3614.61 1559
3615.18 1562
3615.75 1703
3616.31 1749
3616.88 1716
3617.45 1824
3618.01 1918
3618.58 2022
3619.15 1894
3619.72 1791
3620.28 1876
3620.85 1894
3621.42 1701
3621.99 1654
3622.55 1653
3623.12 1615
3623.69 1733
3624.26 1661
3624.82 1574
3625.39 1754
3625.96 1394
3626.53 1450
3627.09 1593
3627.66 1506
3628.23 1700
3628.80 1552
3629.37 1480
3629.93 1503
3630.50 1592
3631.07 1531
3631.64 1601
3632.21 1474
3632.77 1508
3633.34 1478
3633.91 1504
3634.48 1477
3635.05 1465
3635.62 1535
3636.19 1660
3636.75 1624
3637.32 1734
3637.89 1585
3638.46 1632
3639.03 1692
3639.60 1757
3640.17 1893
3640.73 2015
3641.30 2111
3641.87 2117
3642.44 2121
3643.01 2116
3643.58 2092
3644.15 1960
3644.72 2061
3645.29 1902
3645.86 1948
3646.43 1917
3647.00 1803
3647.57 1693
3648.13 1813
3648.70 1694
3649.27 1729
3649.84 1859
3650.41 1945
3650.98 1983
3651.55 2250
3652.12 2166
3652.69 2328
3653.26 2306
3653.83 2412
3654.40 2508
3654.97 2459
3655.54 2237
3656.11 2009
3656.68 2091
3657.25 1994
3657.82 1973
3658.39 1999
3658.96 1972
3659.53 1711
3660.10 1967
3660.67 1978
3661.24 2002
3661.82 1910
3662.39 2046
3662.96 2020
3663.53 2082
3664.10 2175
3664.67 2398
3665.24 2527
3665.81 2595
3666.38 2789
3666.95 2936
3667.52 2671
3668.09 2537
3668.67 2324
3669.24 2451
3669.81 2283
3670.38 2061
3670.95 2083
3671.52 1801
3672.09 1900
3672.66 2001
3673.24 1866
3673.81 1691
3674.38 1688
3674.95 1884
3675.52 1964
3676.09 1907
3676.66 1920
3677.24 1898
3677.81 1925
3678.38 1820
3678.95 1832
3679.52 1878
3680.10 1912
3680.67 1781
3681.24 1742
3681.81 1646
3682.38 1648
3682.96 1621
3683.53 1635
3684.10 1680
3684.67 1484
3685.25 1588
3685.82 1493
3686.39 1592
3686.96 1768
3687.54 1831
3688.11 1677
3688.68 1753
3689.25 1709
3689.83 1741
3690.40 1775
3690.97 1775
3691.54 1788
3692.12 1768
3692.69 1761
3693.26 1694
3693.84 1760
3694.41 1635
3694.98 1674
3695.56 1593
3696.13 1678
3696.70 1658
3697.28 1613
3697.85 1557
3698.42 1741
3699.00 1625
3699.57 1621
3700.14 1589
3700.72 1631
3701.29 1554
3701.86 1521
3702.44 1625
3703.01 1628
3703.58 1672
3704.16 1689
3704.73 1643
3705.31 1641
3705.88 1656
3706.45 1582
3707.03 1628
3707.60 1677
3708.18 1757
3708.75 1598
3709.33 1530
3709.90 1772
3710.47 1766
3711.05 1713
3711.62 1644
3712.20 1672
3712.77 1658
3713.35 1610
3713.92 1608
3714.50 1739
3715.07 1656
3715.64 1626
3716.22 1579
3716.79 1767
3717.37 1816
3717.94 1695
3718.52 1768
3719.09 1633
3719.67 1462
3720.24 1580
3720.82 1552
3721.39 1524
3721.97 1649
3722.54 1441
3723.12 1570
3723.70 1489
3724.27 1326
3724.85 1257
3725.42 1362
3726.00 1428
3726.57 1499
3727.15 1456
3727.72 1388
3728.30 1561
3728.88 1558
3729.45 1506
3730.03 1537
3730.60 1516
3731.18 1667
3731.75 1575
3732.33 1545
3732.91 1562
3733.48 1668
3734.06 1730
3734.64 1612
3735.21 1546
3735.79 1676
3736.36 1805
3736.94 1636
3737.52 1624
3738.09 1541
3738.67 1530
3739.25 1515
3739.82 1627
3740.40 1741
3740.98 1570
3741.55 1511
3742.13 1497
3742.71 1513
3743.28 1511
3743.86 1537
3744.44 1510
3745.01 1461
3745.59 1426
3746.17 1520
3746.75 1472
3747.32 1556
3747.90 1485
3748.48 1574
3749.05 1558
3749.63 1629
3750.21 1557
3750.79 1454
3751.36 1463
3751.94 1409
3752.52 1430
3753.10 1433
3753.67 1447
3754.25 1435
3754.83 1477
3755.41 1395
3755.99 1367
3756.56 1487
3757.14 1514
3757.72 1514
3758.30 1413
3758.88 1426
3759.45 1407
3760.03 1511
3760.61 1578
3761.19 1562
3761.77 1487
3762.35 1543
3762.92 1525
3763.50 1445
3764.08 1485
3764.66 1587
3765.24 1538
3765.82 1557
3766.39 1549
3766.97 1449
3767.55 1414
3768.13 1420
3768.71 1498
3769.29 1470
3769.87 1528
3770.45 1729
3771.03 1788
3771.60 1735
3772.18 1553
3772.76 1608
3773.34 1681
3773.92 1784
3774.50 1603
3775.08 1529
3775.66 1518
3776.24 1513
3776.82 1405
3777.40 1415
3777.98 1430
3778.56 1409
3779.14 1543
3779.72 1610
3780.30 1582
3780.88 1393
3781.46 1206
3782.04 1282
3782.61 1416
3783.19 1347
3783.77 1291
3784.35 1448
3784.93 1445
3785.52 1470
3786.10 1509
3786.68 1529
3787.26 1592
3787.84 1591
3788.42 1560
3789.00 1439
3789.58 1380
3790.16 1502
3790.74 1517
3791.32 1515
3791.90 1491
3792.48 1387
3793.06 1524
3793.64 1589
3794.22 1434
3794.80 1614
3795.38 1669
3795.96 1716
3796.55 1676
3797.13 1560
3797.71 1579
3798.29 1565
3798.87 1738
3799.45 1716
3800.03 1746
3800.61 1696
3801.19 1655
3801.78 1952
3802.36 1959
3802.94 1993
3803.52 1958
3804.10 1874
3804.68 1756
3805.27 1865
3805.85 1832
3806.43 1840
3807.01 1878
3807.59 1978
3808.17 2070
3808.76 1931
3809.34 1850
3809.92 2084
3810.50 2173
3811.08 2145
3811.67 2141
3812.25 2261
3812.83 2254
3813.41 2163
3814.00 2193
3814.58 2182
3815.16 2167
3815.74 2069
3816.32 2030
3816.91 2066
3817.49 2102
3818.07 2177
3818.66 2110
3819.24 2015
3819.82 1803
3820.40 1594
3820.99 1692
3821.57 1602
3822.15 1547
3822.73 1767
3823.32 1622
3823.90 1747
3824.48 1814
3825.07 1601
3825.65 1496
3826.23 1491
3826.82 1598
3827.40 1584
3827.98 1632
3828.57 1572
3829.15 1468
3829.73 1536
3830.32 1560
3830.90 1471
3831.48 1397
3832.07 1542
3832.65 1499
3833.24 1499
3833.82 1569
3834.40 1521
3834.99 1381
3835.57 1402
3836.16 1408
3836.74 1544
3837.32 1600
3837.91 1605
3838.49 1559
3839.08 1415
3839.66 1298
3840.24 1393
3840.83 1430
3841.41 1482
3842.00 1456
3842.58 1324
3843.17 1316
3843.75 1371
3844.34 1368
3844.92 1308
3845.51 1354
3846.09 1290
3846.67 1360
3847.26 1430
3847.84 1504
3848.43 1347
3849.01 1366
3849.60 1385
3850.18 1314
3850.77 1272
3851.35 1366
3851.94 1419
3852.53 1483
3853.11 1352
3853.70 1381
3854.28 1397
3854.87 1298
3855.45 1447
3856.04 1474
3856.62 1329
3857.21 1468
3857.79 1347
3858.38 1366
3858.97 1496
3859.55 1546
3860.14 1562
3860.72 1706
3861.31 1576
3861.90 1692
3862.48 1828
3863.07 1700
3863.65 1744
3864.24 1650
3864.83 1675
3865.41 1753
3866.00 1753
3866.58 1778
3867.17 1694
3867.76 1710
3868.34 1758
3868.93 1770
3869.52 1815
3870.10 1678
3870.69 1655
3871.28 1779
3871.86 1570
3872.45 1605
3873.04 1722
3873.62 1653
3874.21 1678
3874.80 1687
3875.38 1857
3875.97 1793
3876.56 1696
3877.15 1681
3877.73 1601
3878.32 1635
3878.91 1521
3879.49 1486
3880.08 1566
3880.67 1425
3881.26 1442
3881.84 1542
3882.43 1506
3883.02 1509
3883.61 1348
3884.19 1421
3884.78 1323
3885.37 1381
3885.96 1447
3886.55 1397
3887.13 1553
3887.72 1512
3888.31 1622
3888.90 1583
3889.49 1535
3890.07 1517
3890.66 1651
3891.25 1672
3891.84 1741
3892.43 1844
3893.01 1750
3893.60 1655
3894.19 1588
3894.78 1563
3895.37 1517
3895.96 1488
3896.55 1517
3897.13 1557
3897.72 1436
3898.31 1526
3898.90 1620
3899.49 1534
3900.08 1505
3900.67 1663
3901.26 1499
3901.84 1436
3902.43 1582
3903.02 1607
3903.61 1406
3904.20 1538
3904.79 1558
3905.38 1494
3905.97 1592
3906.56 1511
3907.15 1642
3907.74 1787
3908.33 1648
3908.92 1679
3909.50 1710
3910.09 1593
3910.68 1578
3911.27 1550
3911.86 1461
3912.45 1454
3913.04 1502
3913.63 1507
3914.22 1430
3914.81 1388
3915.40 1527
3915.99 1398
3916.58 1431
3917.17 1508
3917.76 1573
3918.35 1353
3918.94 1437
3919.53 1398
3920.12 1586
3920.72 1668
3921.31 1511
3921.90 1581
3922.49 1412
3923.08 1348
3923.67 1389
3924.26 1549
3924.85 1546
3925.44 1470
3926.03 1414
3926.62 1316
3927.21 1315
3927.80 1450
3928.39 1380
3928.99 1339
3929.58 1222
3930.17 1228
3930.76 1276
3931.35 1366
3931.94 1290
3932.53 1373
3933.12 1313
3933.72 1350
3934.31 1399
3934.90 1213
3935.49 1317
3936.08 1257
3936.67 1333
3937.26 1489
3937.86 1484
3938.45 1525
3939.04 1670
3939.63 1677
3940.22 1698
3940.82 1651
3941.41 1561
3942.00 1595
3942.59 1720
3943.18 1754
3943.78 1699
3944.37 1728
3944.96 1466
3945.55 1484
3946.14 1636
3946.74 1672
3947.33 1582
3947.92 1467
3948.51 1448
3949.11 1381
3949.70 1329
3950.29 1419
3950.88 1338
3951.48 1386
3952.07 1408
3952.66 1530
3953.26 1471
3953.85 1283
3954.44 1371
3955.03 1367
3955.63 1528
3956.22 1724
3956.81 1652
3957.41 1637
3958.00 1556
3958.59 1572
3959.19 1647
3959.78 1655
3960.37 1658
3960.97 1496
3961.56 1565
3962.15 1439
3962.75 1468
3963.34 1689
3963.93 1645
3964.53 1631
3965.12 1715
3965.72 1783
3966.31 1860
3966.90 1875
3967.50 1699
3968.09 1818
3968.69 1796
3969.28 1634
3969.87 1644
3970.47 1598
3971.06 1520
3971.66 1462
3972.25 1613
3972.85 1691
3973.44 1657
3974.03 1779
3974.63 1713
3975.22 1812
3975.82 1960
3976.41 2081
3977.01 2204
3977.60 2308
3978.20 2204
3978.79 2047
3979.39 1994
3979.98 1877
3980.58 1629
3981.17 1825
3981.77 1834
3982.36 1820
3982.96 1655
3983.55 1686
3984.15 1669
3984.74 1677
3985.34 1637
3985.93 1619
3986.53 1694
3987.12 1584
3987.72 1696
3988.31 1799
3988.91 1640
3989.50 1512
3990.10 1575
3990.70 1707
3991.29 1632
3991.89 1725
3992.48 1796
3993.08 1730
3993.67 1684
3994.27 1849
3994.87 1994
3995.46 1963
3996.06 1818
3996.65 1786
3997.25 1865
3997.85 1852
3998.44 2025
3999.04 1870
3999.64 1684
4000.23 1768
4000.83 1730
4001.43 1790
4002.02 1785
4002.62 1681
4003.21 1619
4003.81 1566
4004.41 1720
4005.00 1691
4005.60 1635
4006.20 1643
4006.80 1676
4007.39 1578
4007.99 1766
4008.59 1631
4009.18 1547
4009.78 1532
4010.38 1678
4010.97 1766
4011.57 1383
4012.17 1531
4012.77 1453
4013.36 1472
4013.96 1425
4014.56 1494
4015.16 1510
4015.75 1597
4016.35 1604
4016.95 1602
4017.55 1588
4018.14 1471
4018.74 1608
4019.34 1626
4019.94 1428
4020.54 1465
4021.13 1456
4021.73 1474
4022.33 1300
4022.93 1543
4023.53 1635
4024.12 1490
4024.72 1611
4025.32 1656
4025.92 1867
4026.52 1837
4027.12 1710
4027.71 1798
4028.31 1848
4028.91 1983
4029.51 2124
4030.11 2076
4030.71 2106
4031.31 1993
4031.90 1864
4032.50 1848
4033.10 1903
4033.70 1917
4034.30 2033
4034.90 2138
4035.50 2025
4036.10 2048
4036.70 2006
4037.29 1616
4037.89 1738
4038.49 1730
4039.09 1680
4039.69 1652
4040.29 1533
4040.89 1517
4041.49 1593
4042.09 1521
4042.69 1491
4043.29 1389
4043.89 1449
4044.49 1397
4045.09 1354
4045.69 1388
4046.29 1490
4046.89 1454
4047.49 1410
4048.09 1494
4048.69 1456
4049.29 1421
4049.89 1293
4050.49 1233
4051.09 1303
4051.69 1342
4052.29 1276
4052.89 1458
4053.49 1486
4054.09 1440
4054.69 1340
4055.29 1377
4055.89 1283
4056.49 1360
4057.09 1325
4057.69 1276
4058.29 1318
4058.89 1385
4059.49 1495
4060.09 1201
4060.70 1373
4061.30 1353
4061.90 1414
4062.50 1365
4063.10 1468
4063.70 1471
4064.30 1448
4064.90 1461
4065.50 1426
4066.11 1329
4066.71 1284
4067.31 1324
4067.91 1377
4068.51 1291
4069.11 1309
4069.71 1284
4070.32 1354
4070.92 1197
4071.52 1260
4072.12 1193
4072.72 1395
4073.32 1265
4073.93 1203
4074.53 1257
4075.13 1384
4075.73 1544
4076.33 1447
4076.94 1335
4077.54 1316
4078.14 1293
4078.74 1294
4079.34 1368
4079.95 1345
4080.55 1459
4081.15 1390
4081.75 1187
4082.36 1316
4082.96 1467
4083.56 1363
4084.16 1357
4084.77 1239
4085.37 1243
4085.97 1308
4086.58 1251
4087.18 1159
4087.78 1355
4088.38 1296
4088.99 1396
4089.59 1261
4090.19 1273
4090.80 1355
4091.40 1398
4092.00 1470
4092.61 1443
4093.21 1290
4093.81 1390
4094.42 1368
4095.02 1280
4095.62 1279
4096.23 1348
4096.83 1334
4097.43 1309
4098.04 1313
4098.64 1310
4099.24 1323
4099.85 1284
4100.45 1145
4101.06 1217
4101.66 1253
4102.26 1242
4102.87 1226
4103.47 1082
4104.08 1229
4104.68 1460
4105.28 1431
4105.89 1360
4106.49 1456
4107.10 1374
4107.70 1284
4108.31 1360
4108.91 1277
4109.51 1319
4110.12 1398
4110.72 1428
4111.33 1286
4111.93 1304
4112.54 1364
4113.14 1514
4113.75 1190
4114.35 1231
4114.96 1216
4115.56 1190
4116.17 1091
4116.77 1158
4117.38 1283
4117.98 1294
4118.59 1305
4119.19 1330
4119.80 1256
4120.40 1213
4121.01 1167
4121.61 1166
4122.22 1242
4122.82 1171
4123.43 1223
4124.04 1172
4124.64 1258
4125.25 1151
4125.85 1232
4126.46 1268
4127.06 1197
4127.67 1212
4128.28 1237
4128.88 1157
4129.49 1107
4130.09 1162
4130.70 1264
4131.31 1264
4131.91 1264
4132.52 1386
4133.12 1422
4133.73 1383
4134.34 1384
4134.94 1395
4135.55 1238
4136.16 1338
4136.76 1386
4137.37 1372
4137.98 1440
4138.58 1570
4139.19 1526
4139.80 1520
4140.40 1497
4141.01 1538
4141.62 1484
4142.22 1542
4142.83 1516
4143.44 1485
4144.04 1391
4144.65 1370
4145.26 1350
4145.86 1521
4146.47 1475
4147.08 1531
4147.69 1425
4148.29 1333
4148.90 1361
4149.51 1426
4150.12 1411
4150.72 1226
4151.33 1329
4151.94 1348
4152.55 1244
4153.15 1279
4153.76 1448
4154.37 1347
4154.98 1391
4155.59 1401
4156.19 1471
4156.80 1468
4157.41 1482
4158.02 1430
4158.63 1523
4159.23 1600
4159.84 1667
4160.45 1615
4161.06 1600
4161.67 1551
4162.28 1532
4162.88 1480
4163.49 1503
4164.10 1355
4164.71 1397
4165.32 1363
4165.93 1433
4166.53 1531
4167.14 1413
4167.75 1437
4168.36 1502
4168.97 1540
4169.58 1450
4170.19 1376
4170.80 1505
4171.41 1416
4172.01 1365
4172.62 1415
4173.23 1397
4173.84 1171
4174.45 1272
4175.06 1437
4175.67 1420
4176.28 1310
4176.89 1416
4177.50 1514
4178.11 1454
4178.72 1374
4179.33 1413
4179.94 1325
4180.55 1403
4181.16 1387
4181.77 1294
4182.38 1241
4182.99 1386
4183.60 1427
4184.21 1449
4184.82 1390
4185.43 1417
4186.04 1465
4186.65 1329
4187.26 1371
4187.87 1355
4188.48 1316
4189.09 1354
4189.70 1278
4190.31 1379
4190.92 1319
4191.53 1342
4192.14 1304
4192.75 1373
4193.36 1395
4193.97 1390
4194.58 1547
4195.19 1421
4195.80 1278
4196.41 1469
4197.03 1511
4197.64 1408
4198.25 1547
4198.86 1562
4199.47 1484
4200.08 1381
4200.69 1403
4201.30 1376
4201.91 1383
4202.53 1416
4203.14 1253
4203.75 1275
4204.36 1332
4204.97 1209
4205.58 1356
4206.19 1428
4206.81 1400
4207.42 1406
4208.03 1393
4208.64 1457
4209.25 1449
4209.86 1302
4210.48 1316
4211.09 1241
4211.70 1376
4212.31 1406
4212.92 1285
4213.54 1447
4214.15 1405
4214.76 1329
4215.37 1282
4215.99 1472
4216.60 1507
4217.21 1516
4217.82 1651
4218.43 1520
4219.05 1512
4219.66 1489
4220.27 1664
4220.89 1700
4221.50 1760
4222.11 1723
4222.72 1596
4223.34 1549
4223.95 1673
4224.56 1475
4225.17 1419
4225.79 1540
4226.40 1459
4227.01 1585
4227.63 1643
4228.24 1548
4228.85 1582
4229.47 1727
4230.08 1775
4230.69 1905
4231.31 1818
4231.92 2097
4232.53 2311
4233.15 2309
4233.76 2420
4234.37 2789
4234.99 3062
4235.60 3043
4236.22 3252
4236.83 2985
4237.44 2858
4238.06 2680
4238.67 2279
4239.28 2142
4239.90 1962
4240.51 1761
4241.13 1678
4241.74 1545
4242.36 1456
4242.97 1570
4243.58 1544
4244.20 1619
4244.81 1650
4245.43 1635
4246.04 1559
4246.66 1545
4247.27 1579
4247.89 1554
4248.50 1654
4249.11 1641
4249.73 1535
4250.34 1630
4250.96 1543
4251.57 1619
4252.19 1593
4252.80 1497
4253.42 1596
4254.03 1498
4254.65 1485
4255.26 1445
4255.88 1446
4256.49 1579
4257.11 1556
4257.72 1448
4258.34 1348
4258.96 1402
4259.57 1476
4260.19 1574
4260.80 1477
4261.42 1385
4262.03 1392
4262.65 1378
4263.26 1480
4263.88 1537
4264.50 1537
4265.11 1429
4265.73 1206
4266.34 1414
4266.96 1518
4267.58 1490
4268.19 1541
4268.81 1526
4269.42 1434
4270.04 1557
4270.66 1571
4271.27 1455
4271.89 1686
4272.51 1532
4273.12 1597
4273.74 1683
4274.36 1773
4274.97 1831
4275.59 1735
4276.20 1608
4276.82 1697
4277.44 1867
4278.06 1738
4278.67 1784
4279.29 1534
4279.91 1593
4280.52 1568
4281.14 1491
4281.76 1554
4282.37 1451
4282.99 1310
4283.61 1316
4284.23 1469
4284.84 1428
4285.46 1390
4286.08 1353
4286.69 1450
4287.31 1455
4287.93 1463
4288.55 1400
4289.16 1458
4289.78 1630
4290.40 1720
4291.02 1574
4291.64 1463
4292.25 1443
4292.87 1501
4293.49 1518
4294.11 1539
4294.73 1446
4295.34 1513
4295.96 1550
4296.58 1350
4297.20 1439
4297.82 1526
4298.43 1364
4299.05 1420
4299.67 1315
4300.29 1433
4300.91 1545
4301.53 1375
4302.14 1301
4302.76 1374
4303.38 1479
4304.00 1512
4304.62 1494
4305.24 1386
4305.86 1484
4306.48 1488
4307.09 1362
4307.71 1485
4308.33 1432
4308.95 1462
4309.57 1495
4310.19 1422
4310.81 1379
4311.43 1531
4312.05 1453
4312.67 1484
4313.29 1534
4313.90 1328
4314.52 1381
4315.14 1414
4315.76 1322
4316.38 1565
4317.00 1549
4317.62 1597
4318.24 1512
4318.86 1519
4319.48 1489
4320.10 1507
4320.72 1592
4321.34 1549
4321.96 1644
4322.58 1573
4323.20 1732
4323.82 1763
4324.44 1739
4325.06 1675
4325.68 1720
4326.30 1804
4326.92 1953
4327.54 2056
4328.16 1738
4328.78 1817
4329.40 1738
4330.02 1717
4330.64 1875
4331.27 1746
4331.89 1865
4332.51 1898
4333.13 1930
4333.75 2166
4334.37 2259
4334.99 2484
4335.61 2801
4336.23 3074
4336.85 3481
4337.47 3732
4338.09 3683
4338.72 3603
4339.34 3682
4339.96 3707
4340.58 3580
4341.20 3448
4341.82 2967
4342.44 3095
4343.07 3224
4343.69 3467
4344.31 3988
4344.93 4783
4345.55 5608
4346.17 6185
4346.79 7132
4347.42 7341
4348.04 7297
4348.66 6870
4349.28 6003
4349.90 5132
4350.53 4581
4351.15 3957
4351.77 3587
4352.39 2887
4353.01 2436
4353.64 2450
4354.26 2242
4354.88 2124
4355.50 2371
4356.13 2368
4356.75 2162
4357.37 2293
4357.99 2280
4358.62 2294
4359.24 2094
4359.86 2214
4360.48 2264
4361.11 2309
4361.73 2116
4362.35 2106
4362.98 2005
4363.60 1913
4364.22 1874
4364.84 2049
4365.47 1965
4366.09 2014
4366.71 2039
4367.34 1944
4367.96 1776
4368.58 1745
4369.21 1590
4369.83 1563
4370.45 1506
4371.08 1573
4371.70 1504
4372.32 1508
4372.95 1549
4373.57 1602
4374.20 1550
4374.82 1529
4375.44 1618
4376.07 1414
4376.69 1497
4377.31 1644
4377.94 1655
4378.56 1644
4379.19 1483
4379.81 1674
4380.43 1680
4381.06 1578
4381.68 1504
4382.31 1452
4382.93 1511
4383.56 1478
4384.18 1567
4384.80 1644
4385.43 1571
4386.05 1560
4386.68 1650
4387.30 1421
4387.93 1463
4388.55 1515
4389.18 1411
4389.80 1252
4390.43 1284
4391.05 1381
4391.68 1369
4392.30 1461
4392.93 1442
4393.55 1367
4394.18 1522
4394.80 1460
4395.43 1541
4396.05 1427
4396.68 1446
4397.30 1450
4397.93 1516
4398.55 1574
4399.18 1435
4399.80 1436
4400.43 1579
4401.06 1497
4401.68 1653
4402.31 1570
4402.93 1476
4403.56 1504
4404.18 1428
4404.81 1415
4405.44 1418
4406.06 1475
4406.69 1497
4407.31 1459
4407.94 1390
4408.57 1395
4409.19 1439
4409.82 1343
4410.45 1409
4411.07 1417
4411.70 1329
4412.32 1381
4412.95 1385
4413.58 1292
4414.20 1403
4414.83 1323
4415.46 1422
4416.08 1445
4416.71 1411
4417.34 1387
4417.96 1419
4418.59 1482
4419.22 1393
4419.84 1234
4420.47 1276
4421.10 1371
4421.73 1326
4422.35 1334
4422.98 1356
4423.61 1318
4424.23 1239
4424.86 1347
4425.49 1362
4426.12 1347
4426.74 1303
4427.37 1183
4428.00 1270
4428.63 1253
4429.25 1361
4429.88 1406
4430.51 1361
4431.14 1374
4431.77 1443
4432.39 1355
4433.02 1421
4433.65 1469
4434.28 1468
4434.90 1490
4435.53 1410
4436.16 1512
4436.79 1714
4437.42 1557
4438.05 1482
4438.67 1577
4439.30 1543
4439.93 1448
4440.56 1323
4441.19 1382
4441.82 1356
4442.44 1271
4443.07 1309
4443.70 1344
4444.33 1322
4444.96 1432
4445.59 1378
4446.22 1440
4446.85 1447
4447.47 1426
4448.10 1547
4448.73 1464
4449.36 1528
4449.99 1678
4450.62 1564
4451.25 1587
4451.88 1497
4452.51 1518
4453.14 1631
4453.77 1708
4454.40 1580
4455.02 1778
4455.65 1683
4456.28 1796
4456.91 1967
4457.54 1970
4458.17 1941
4458.80 1956
4459.43 1804
4460.06 1578
4460.69 1565
4461.32 1562
4461.95 1480
4462.58 1374
4463.21 1455
4463.84 1446
4464.47 1409
4465.10 1392
4465.73 1361
4466.36 1405
4466.99 1401
4467.62 1346
4468.25 1370
4468.88 1289
4469.51 1325
4470.14 1394
4470.78 1453
4471.41 1404
4472.04 1343
4472.67 1153
4473.30 1411
4473.93 1361
4474.56 1351
4475.19 1505
4475.82 1482
4476.45 1318
4477.08 1227
4477.71 1271
4478.35 1467
4478.98 1459
4479.61 1380
4480.24 1385
4480.87 1396
4481.50 1438
4482.13 1441
4482.76 1395
4483.40 1431
4484.03 1402
4484.66 1428
4485.29 1497
4485.92 1321
4486.55 1241
4487.19 1525
4487.82 1596
4488.45 1552
4489.08 1393
4489.71 1465
4490.34 1740
4490.98 1518
4491.61 1512
4492.24 1501
4492.87 1404
4493.50 1317
4494.14 1453
4494.77 1466
4495.40 1426
4496.03 1455
4496.67 1513
4497.30 1440
4497.93 1556
4498.56 1717
4499.20 1882
4499.83 2085
4500.46 2139
4501.09 2204
4501.73 2174
4502.36 2303
4502.99 2292
4503.63 2348
4504.26 2263
4504.89 2090
4505.52 1878
4506.16 1883
4506.79 1835
4507.42 1826
4508.06 1676
4508.69 1608
4509.32 1514
4509.96 1440
4510.59 1471
4511.22 1446
4511.86 1563
4512.49 1439
4513.12 1579
4513.76 1499
4514.39 1504
4515.02 1402
4515.66 1357
4516.29 1397
4516.93 1393
4517.56 1391
4518.19 1382
4518.83 1271
4519.46 1279
4520.10 1292
4520.73 1293
4521.36 1250
4522.00 1326
4522.63 1304
4523.27 1363
4523.90 1360
4524.54 1286
4525.17 1129
4525.80 1139
4526.44 1242
4527.07 1302
4527.71 1379
4528.34 1490
4528.98 1609
4529.61 1731
4530.25 1635
4530.88 1698
4531.52 1735
4532.15 1736
4532.79 1747
4533.42 1749
4534.06 1683
4534.69 1652
4535.33 1692
4535.96 1592
4536.60 1563
4537.23 1358
4537.87 1358
4538.50 1419
4539.14 1246
4539.77 1316
4540.41 1331
4541.04 1301
4541.68 1272
4542.31 1311
4542.95 1363
4543.59 1347
4544.22 1270
4544.86 1356
4545.49 1284
4546.13 1247
4546.77 1113
4547.40 1095
4548.04 1206
4548.67 1244
4549.31 1234
4549.95 1243
4550.58 1259
4551.22 1303
4551.85 1305
4552.49 1212
4553.13 1202
4553.76 1325
4554.40 1359
4555.04 1136
4555.67 1133
4556.31 1163
4556.95 1251
4557.58 1133
4558.22 1199
4558.86 1374
4559.49 1163
4560.13 1252
4560.77 1226
4561.40 1148
4562.04 1320
4562.68 1268
4563.31 1210
4563.95 1118
4564.59 1213
4565.23 1222
4565.86 1316
4566.50 1299
4567.14 1306
4567.77 1374
4568.41 1356
4569.05 1359
4569.69 1321
4570.32 1314
4570.96 1447
4571.60 1349
4572.24 1343
4572.88 1260
4573.51 1164
4574.15 1372
4574.79 1352
4575.43 1297
4576.06 1315
4576.70 1374
4577.34 1353
4577.98 1220
4578.62 1327
4579.26 1460
4579.89 1342
4580.53 1398
4581.17 1361
4581.81 1492
4582.45 1549
4583.09 1504
4583.72 1458
4584.36 1264
4585.00 1420
4585.64 1374
4586.28 1441
4586.92 1377
4587.56 1452
4588.19 1489
4588.83 1659
4589.47 1941
4590.11 1942
4590.75 2338
4591.39 2540
4592.03 2782
4592.67 2920
4593.31 2642
4593.95 2542
4594.58 2592
4595.22 2181
4595.86 2085
4596.50 1913
4597.14 1661
4597.78 1610
4598.42 1497
4599.06 1598
4599.70 1441
4600.34 1366
4600.98 1528
4601.62 1448
4602.26 1492
4602.90 1577
4603.54 1549
4604.18 1462
4604.82 1586
4605.46 1369
4606.10 1301
4606.74 1449
4607.38 1448
4608.02 1315
4608.66 1420
4609.30 1449
4609.94 1435
4610.58 1222
4611.22 1263
4611.86 1354
4612.50 1351
4613.14 1368
4613.78 1257
4614.42 1335
4615.06 1348
4615.70 1312
4616.35 1389
4616.99 1344
4617.63 1434
4618.27 1433
4618.91 1451
4619.55 1423
4620.19 1326
4620.83 1290
4621.47 1220
4622.11 1367
4622.76 1403
4623.40 1314
4624.04 1400
4624.68 1264
4625.32 1270
4625.96 1210
4626.60 1104
4627.25 1186
4627.89 1348
4628.53 1334
4629.17 1392
4629.81 1418
4630.45 1394
4631.10 1430
4631.74 1411
4632.38 1599
4633.02 1588
4633.66 1636
4634.30 1566
4634.95 1431
4635.59 1377
4636.23 1440
4636.87 1427
4637.52 1363
4638.16 1419
4638.80 1397
4639.44 1504
4640.08 1457
4640.73 1384
4641.37 1550
4642.01 1413
4642.66 1485
4643.30 1571
4643.94 1435
4644.58 1306
4645.23 1278
4645.87 1237
4646.51 1347
4647.15 1313
4647.80 1374
4648.44 1273
4649.08 1323
4649.73 1447
4650.37 1302
4651.01 1280
4651.66 1322
4652.30 1289
4652.94 1261
4653.59 1287
4654.23 1275
4654.87 1322
4655.52 1348
4656.16 1346
4656.80 1332
4657.45 1270
4658.09 1179
4658.73 1080
4659.38 1097
4660.02 1260
4660.67 1237
4661.31 1257
4661.95 1330
4662.60 1196
4663.24 1222
4663.89 1142
4664.53 1081
4665.17 1185
4665.82 1205
4666.46 1185
4667.11 1110
4667.75 1257
4668.40 1142
4669.04 1107
4669.68 1139
4670.33 1181
4670.97 1204
4671.62 1171
4672.26 1231
4672.91 1240
4673.55 1149
4674.20 1185
4674.84 1146
4675.49 1157
4676.13 1079
4676.78 1225
4677.42 1238
4678.07 1272
4678.71 1305
4679.36 1319
4680.00 1266
4680.65 1376
4681.29 1217
4681.94 1316
4682.58 1388
4683.23 1418
4683.87 1363
4684.52 1252
4685.16 1210
4685.81 1214
4686.46 1300
4687.10 1216
4687.75 1127
4688.39 1202
4689.04 1296
4689.68 1379
4690.33 1365
4690.98 1268
4691.62 1239
4692.27 1396
4692.91 1273
4693.56 1294
4694.21 1157
4694.85 1385
4695.50 1397
4696.15 1457
4696.79 1527
4697.44 1797
4698.08 2057
4698.73 2206
4699.38 2368
4700.02 2287
4700.67 2333
4701.32 2128
4701.96 2004
4702.61 1880
4703.26 1795
4703.90 1723
4704.55 1597
4705.20 1538
4705.84 1514
4706.49 1336
4707.14 1381
4707.79 1505
4708.43 1602
4709.08 1583
4709.73 1500
4710.37 1557
4711.02 1479
4711.67 1396
4712.32 1480
4712.96 1587
4713.61 1470
4714.26 1491
4714.91 1484
4715.55 1506
4716.20 1436
4716.85 1470
4717.50 1464
4718.15 1440
4718.79 1404
4719.44 1482
4720.09 1472
4720.74 1308
4721.39 1319
4722.03 1589
4722.68 1479
4723.33 1490
4723.98 1431
4724.63 1422
4725.27 1388
4725.92 1569
4726.57 1544
4727.22 1446
4727.87 1624
4728.52 1570
4729.16 1715
4729.81 1490
4730.46 1462
4731.11 1454
4731.76 1434
4732.41 1359
4733.06 1444
4733.71 1308
4734.36 1317
4735.00 1356
4735.65 1204
4736.30 1201
4736.95 1293
4737.60 1257
4738.25 1281
4738.90 1467
4739.55 1304
4740.20 1401
4740.85 1323
4741.50 1296
4742.15 1334
4742.80 1366
4743.44 1388
4744.09 1543
4744.74 1547
4745.39 1368
4746.04 1358
4746.69 1390
4747.34 1407
4747.99 1634
4748.64 1464
4749.29 1436
4749.94 1664
4750.59 1808
4751.24 1912
4751.89 1820
4752.54 1951
4753.19 1968
4753.84 1853
4754.49 1730
4755.14 1796
4755.79 1661
4756.44 1494
4757.10 1667
4757.75 1652
4758.40 1442
4759.05 1443
4759.70 1336
4760.35 1344
4761.00 1306
4761.65 1330
4762.30 1326
4762.95 1268
4763.60 1293
4764.25 1316
4764.90 1296
4765.56 1470
4766.21 1396
4766.86 1812
4767.51 1743
4768.16 1886
4768.81 1884
4769.46 1768
4770.11 1677
4770.77 1566
4771.42 1383
4772.07 1432
4772.72 1462
4773.37 1427
4774.02 1359
4774.67 1331
4775.33 1288
4775.98 1216
4776.63 1344
4777.28 1532
4777.93 1530
4778.59 1478
4779.24 1548
4779.89 1528
4780.54 1521
4781.19 1505
4781.85 1610
4782.50 1487
4783.15 1424
4783.80 1410
4784.46 1473
4785.11 1410
4785.76 1326
4786.41 1389
4787.07 1287
4787.72 1283
4788.37 1352
4789.02 1437
4789.68 1459
4790.33 1449
4790.98 1396
4791.63 1466
4792.29 1562
4792.94 1650
4793.59 1556
4794.25 1414
4794.90 1358
4795.55 1377
4796.21 1518
4796.86 1372
4797.51 1335
4798.17 1430
4798.82 1381
4799.47 1350
4800.13 1333
4800.78 1346
4801.43 1377
4802.09 1438
4802.74 1539
4803.39 1398
4804.05 1455
4804.70 1411
4805.35 1302
4806.01 1428
4806.66 1334
4807.32 1350
4807.97 1311
4808.62 1335
4809.28 1376
4809.93 1498
4810.59 1373
4811.24 1454
4811.89 1436
4812.55 1517
4813.20 1308
4813.86 1469
4814.51 1496
4815.17 1507
4815.82 1476
4816.48 1357
4817.13 1410
4817.78 1583
4818.44 1477
4819.09 1433
4819.75 1632
4820.40 1691
4821.06 1534
4821.71 1537
4822.37 1576
4823.02 1628
4823.68 1679
4824.33 1662
4824.99 1936
4825.64 1910
4826.30 1878
4826.95 1888
4827.61 1797
4828.26 1973
4828.92 1853
4829.58 1958
4830.23 1958
4830.89 2032
4831.54 1983
4832.20 1904
4832.85 1982
4833.51 2079
4834.16 2183
4834.82 2040
4835.48 2265
4836.13 2140
4836.79 2231
4837.44 2612
4838.10 2517
4838.76 2248
4839.41 2418
4840.07 2534
4840.72 2414
4841.38 2487
4842.04 2640
4842.69 2883
4843.35 2918
4844.01 2790
4844.66 2675
4845.32 2680
4845.98 2951
4846.63 3216
4847.29 3426
4847.95 3552
4848.60 3995
4849.26 4535
4849.92 4779
4850.57 4994
4851.23 5468
4851.89 5468
4852.54 5173
4853.20 4669
4853.86 4348
4854.51 4260
4855.17 3903
4855.83 4085
4856.49 4426
4857.14 4579
4857.80 4608
4858.46 4581
4859.12 4665
4859.77 4782
4860.43 4423
4861.09 4250
4861.75 3967
4862.40 3893
4863.06 4016
4863.72 3709
4864.38 3639
4865.03 3680
4865.69 3584
4866.35 3756
4867.01 3806
4867.67 3872
4868.32 3744
4868.98 3705
4869.64 3587
4870.30 3450
4870.96 3413
4871.62 3338
4872.27 3208
4872.93 3049
4873.59 2953
4874.25 3081
4874.91 2990
4875.57 2970
4876.22 2937
4876.88 2801
4877.54 2806
4878.20 3035
4878.86 3109
4879.52 3247
4880.18 3150
4880.84 2980
4881.49 2936
4882.15 2779
4882.81 2523
4883.47 2496
4884.13 2483
4884.79 2442
4885.45 2337
4886.11 2187
4886.77 2272
4887.43 2274
4888.09 2443
4888.75 2424
4889.41 2461
4890.07 2555
4890.72 2584
4891.38 2567
4892.04 2653
4892.70 2563
4893.36 2657
4894.02 2620
4894.68 2302
4895.34 2154
4896.00 2322
4896.66 2248
4897.32 2067
4897.98 1905
4898.64 1974
4899.30 1954
4899.96 2114
4900.62 2114
4901.28 2138
4901.94 2063
4902.60 1932
4903.27 1943
4903.93 1985
4904.59 1871
4905.25 1913
4905.91 1982
4906.57 1902
4907.23 1908
4907.89 1898
4908.55 1899
4909.21 1790
4909.87 1816
4910.53 1844
4911.19 1757
4911.85 1758
4912.52 1715
4913.18 1699
4913.84 1655
4914.50 1748
4915.16 1635
4915.82 1594
4916.48 1594
4917.14 1590
4917.81 1498
4918.47 1424
4919.13 1497
4919.79 1452
4920.45 1625
4921.11 1584
4921.77 1535
4922.44 1616
4923.10 1445
4923.76 1618
4924.42 1543
4925.08 1555
4925.75 1440
4926.41 1458
4927.07 1591
4927.73 1541
4928.39 1416
4929.06 1608
4929.72 1465
4930.38 1381
4931.04 1616
4931.71 1631
4932.37 1618
4933.03 1553
4933.69 1721
4934.36 1576
4935.02 1481
4935.68 1449
4936.34 1394
4937.01 1427
4937.67 1477
4938.33 1444
4938.99 1403
4939.66 1377
4940.32 1311
4940.98 1356
4941.65 1408
4942.31 1430
4942.97 1429
4943.63 1386
4944.30 1458
4944.96 1420
4945.62 1479
4946.29 1329
4946.95 1365
4947.61 1330
4948.28 1282
4948.94 1265
4949.61 1355
4950.27 1360
4950.93 1391
4951.60 1342
4952.26 1347
4952.92 1340
4953.59 1354
4954.25 1374
4954.92 1354
4955.58 1353
4956.24 1243
4956.91 1425
4957.57 1406
4958.24 1371
4958.90 1400
4959.56 1393
4960.23 1458
4960.89 1489
4961.56 1572
4962.22 1623
4962.89 1617
4963.55 1671
4964.21 1791
4964.88 1903
4965.54 2078
4966.21 1878
4966.87 1796
4967.54 1672
4968.20 1548
4968.87 1470
4969.53 1396
4970.20 1377
4970.86 1499
4971.53 1440
4972.19 1306
4972.86 1328
4973.52 1472
4974.19 1467
4974.85 1377
4975.52 1376
4976.18 1212
4976.85 1445
4977.51 1397
4978.18 1396
4978.85 1321
4979.51 1356
4980.18 1379
4980.84 1121
4981.51 1295
4982.17 1254
4982.84 1325
4983.50 1303
4984.17 1312
4984.84 1264
4985.50 1348
4986.17 1369
4986.83 1293
4987.50 1397
4988.17 1526
4988.83 1575
4989.50 1825
4990.17 1735
4990.83 1585
4991.50 1645
4992.16 1617
4992.83 1420
4993.50 1447
4994.16 1342
4994.83 1420
4995.50 1202
4996.16 1216
4996.83 1180
4997.50 1304
4998.16 1149
4998.83 1056
4999.50 1164
5000.16 1122
5000.83 1162
5001.50 1227
5002.17 1182
5002.83 1097
5003.50 1018
5004.17 1068
5004.83 1122
5005.50 1150
5006.17 1123
5006.84 1146
5007.50 1174
5008.17 1171
5008.84 1185
5009.51 1341
5010.17 1140
5010.84 1214
5011.51 1219
5012.18 1142
5012.84 1166
5013.51 1264
5014.18 1267
5014.85 1147
5015.52 1143
5016.18 1120
5016.85 1115
5017.52 1134
5018.19 1124
5018.86 1157
5019.52 1193
5020.19 1057
5020.86 1151
5021.53 1185
5022.20 1192
5022.87 1142
5023.54 1019
5024.20 1115
5024.87 1258
5025.54 1191
5026.21 1014
5026.88 1295
5027.55 1270
5028.22 1242
5028.88 1215
5029.55 1317
5030.22 1273
5030.89 1208
5031.56 1173
5032.23 1225
5032.90 1216
5033.57 1186
5034.24 1185
5034.91 1160
5035.58 1189
5036.25 1272
5036.91 1080
5037.58 1093
5038.25 1156
5038.92 1255
5039.59 1109
5040.26 1136
5040.93 1114
5041.60 1160
5042.27 1250
5042.94 1243
5043.61 1109
5044.28 1085
5044.95 1204
5045.62 1249
5046.29 1154
5046.96 1167
5047.63 1137
5048.30 1082
5048.97 1084
5049.64 1132
5050.31 1175
5050.98 1037
5051.65 1139
5052.32 1124
5052.99 1022
5053.66 1059
5054.33 1082
5055.00 1201
5055.68 1136
5056.35 1076
5057.02 992
5057.69 1138
5058.36 1148
5059.03 1037
5059.70 1076
5060.37 1122
5061.04 1161
5061.71 1031
5062.38 1155
5063.06 1095
5063.73 1162
5064.40 1162
5065.07 1084
5065.74 1169
5066.41 1109
5067.08 1105
5067.75 1141
5068.43 1024
5069.10 1037
5069.77 1128
5070.44 1148
5071.11 1012
5071.78 1145
5072.46 1134
5073.13 1065
5073.80 1160
5074.47 1163
5075.14 1183
5075.81 1143
5076.49 1187
5077.16 1277
5077.83 1314
5078.50 1433
5079.18 1363
5079.85 1450
5080.52 1289
5081.19 1243
5081.86 1174
5082.54 1253
5083.21 1121
5083.88 1206
5084.55 1215
5085.23 1223
5085.90 1238
5086.57 1237
5087.25 1244
5087.92 1135
5088.59 1200
5089.26 1249
5089.94 1266
5090.61 1442
5091.28 1521
5091.96 1479
5092.63 1399
5093.30 1348
5093.97 1326
5094.65 1324
5095.32 1223
5095.99 1242
5096.67 1185
5097.34 1126
5098.01 1107
5098.69 1279
5099.36 1223
5100.04 1252
5100.71 1257
5101.38 1196
5102.06 1238
5102.73 1213
5103.40 1293
5104.08 1395
5104.75 1399
5105.43 1291
5106.10 1371
5106.77 1197
5107.45 1306
5108.12 1302
5108.80 1221
5109.47 1208
5110.14 1257
5110.82 1208
5111.49 1157
5112.17 1200
5112.84 1102
5113.52 1165
5114.19 1208
5114.87 1184
5115.54 1125
5116.21 1213
5116.89 1235
5117.56 1208
5118.24 1275
5118.91 1317
5119.59 1320
5120.26 1326
5120.94 1144
5121.61 1212
5122.29 1159
5122.96 1281
5123.64 1164
5124.31 1279
5124.99 1190
5125.66 1242
5126.34 1194
5127.01 1144
5127.69 1224
5128.37 1159
5129.04 1080
5129.72 1212
5130.39 1276
5131.07 1195
5131.74 1226
5132.42 1281
5133.09 1256
5133.77 1206
5134.45 1100
5135.12 1129
5135.80 1138
5136.47 1037
5137.15 1078
5137.83 1178
5138.50 1176
5139.18 1130
5139.85 974
5140.53 1160
5141.21 1100
5141.88 1076
5142.56 1144
5143.24 1077
5143.91 988
5144.59 1019
5145.27 1044
5145.94 1051
5146.62 1211
5147.30 1084
5147.97 987
5148.65 1062
5149.33 988
5150.00 1035
5150.68 966
5151.36 1080
5152.03 1201
5152.71 992
5153.39 959
5154.07 1037
5154.74 960
5155.42 1028
5156.10 1156
5156.77 1075
5157.45 1123
5158.13 1073
5158.81 968
5159.48 1069
5160.16 1118
5160.84 1015
5161.52 1118
5162.19 1082
5162.87 1115
5163.55 1124
5164.23 1015
5164.91 1060
5165.58 1107
5166.26 1120
5166.94 1134
5167.62 1148
5168.30 1189
5168.97 1153
5169.65 975
5170.33 1082
5171.01 1085
5171.69 1114
5172.37 1060
5173.04 1035
5173.72 1016
5174.40 1111
5175.08 1065
5175.76 967
5176.44 1143
5177.11 1123
5177.79 1146
5178.47 1209
5179.15 1076
5179.83 1144
5180.51 1113
5181.19 1096
5181.87 1094
5182.55 1136
5183.22 1188
5183.90 1077
5184.58 1202
5185.26 1088
5185.94 989
5186.62 1044
5187.30 1002
5187.98 1008
5188.66 959
5189.34 1036
5190.02 1000
5190.70 1046
5191.38 1022
5192.06 961
5192.74 918
5193.42 943
5194.10 1037
5194.78 1032
5195.46 1020
5196.14 1083
5196.82 1071
5197.50 1020
5198.18 1007
5198.86 1047
5199.54 1149
5200.22 1211
5200.90 1134
5201.58 1143
5202.26 1083
5202.94 1127
5203.62 1239
5204.30 1177
5204.98 1222
5205.66 1197
5206.34 1181
5207.02 1113
5207.70 1111
5208.38 1204
5209.06 1169
5209.74 1194
5210.42 1136
5211.10 1168
5211.79 1268
5212.47 1176
5213.15 1148
5213.83 1212
5214.51 1221
5215.19 1145
5215.87 1269
5216.55 1316
5217.23 1316
5217.92 1394
5218.60 1474
5219.28 1576
5219.96 1378
5220.64 1312
5221.32 1424
5222.00 1384
5222.69 1303
5223.37 1351
5224.05 1501
5224.73 1463
5225.41 1274
5226.10 1252
5226.78 1231
5227.46 1316
5228.14 1280
5228.82 1159
5229.51 1296
5230.19 1362
5230.87 1198
5231.55 1105
5232.23 1232
5232.92 1107
5233.60 1132
5234.28 1234
5234.96 1153
5235.65 1109
5236.33 1282
5237.01 1197
5237.69 1271
5238.38 1269
5239.06 1175
5239.74 1313
5240.42 1373
5241.11 1275
5241.79 1249
5242.47 1294
5243.16 1317
5243.84 1243
5244.52 1288
5245.21 1317
5245.89 1119
5246.57 1257
5247.26 1224
5247.94 1202
5248.62 1343
5249.31 1302
5249.99 1384
5250.67 1580
5251.36 1546
5252.04 1547
5252.72 1541
5253.41 1432
5254.09 1541
5254.77 1475
5255.46 1498
5256.14 1300
5256.83 1365
5257.51 1349
5258.19 1313
5258.88 1279
5259.56 1328
5260.25 1469
5260.93 1400
5261.61 1394
5262.30 1542
5262.98 1444
5263.67 1365
5264.35 1308
5265.04 1336
5265.72 1195
5266.40 1242
5267.09 1342
5267.77 1235
5268.46 1231
5269.14 1298
5269.83 1321
5270.51 1284
5271.20 1133
5271.88 1132
5272.57 1283
5273.25 1201
5273.94 1154
5274.62 1173
5275.31 1281
5275.99 1232
5276.68 1134
5277.36 1241
5278.05 1102
5278.73 1078
5279.42 1208
5280.10 1121
5280.79 1133
5281.47 1124
5282.16 1248
5282.85 1264
5283.53 1214
5284.22 1117
5284.90 1114
5285.59 1133
5286.27 1189
5286.96 1189
5287.65 1160
5288.33 1127
5289.02 1052
5289.70 975
5290.39 1080
5291.08 1105
5291.76 1042
5292.45 1021
5293.13 1069
5293.82 1085
5294.51 1129
5295.19 1093
5295.88 1081
5296.57 1055
5297.25 1133
5297.94 1197
5298.63 1226
5299.31 1257
5300.00 1144
5300.69 1252
5301.37 1227
5302.06 1213
5302.75 1411
5303.43 1317
5304.12 1377
5304.81 1325
5305.49 1362
5306.18 1357
5306.87 1420
5307.56 1460
5308.24 1335
5308.93 1207
5309.62 1141
5310.30 1322
5310.99 1411
5311.68 1276
5312.37 1232
5313.05 1298
5313.74 1379
5314.43 1196
5315.12 1266
5315.81 1293
5316.49 1212
5317.18 1122
5317.87 1281
5318.56 1420
5319.24 1459
5319.93 1468
5320.62 1470
5321.31 1485
5322.00 1551
5322.68 1544
5323.37 1531
5324.06 1388
5324.75 1308
5325.44 1250
5326.13 1228
5326.81 1150
5327.50 1027
5328.19 1064
5328.88 1218
5329.57 1096
5330.26 1120
5330.95 1122
5331.63 1120
5332.32 1078
5333.01 1115
5333.70 1101
5334.39 1173
5335.08 1140
5335.77 1145
5336.46 1197
5337.15 1185
5337.84 1145
5338.52 1187
5339.21 1092
5339.90 1164
5340.59 1093
5341.28 1086
5341.97 1139
5342.66 1223
5343.35 1123
5344.04 1121
5344.73 1073
5345.42 1249
5346.11 1152
5346.80 1102
5347.49 1080
5348.18 1151
5348.87 1268
5349.56 1327
5350.25 1293
5350.94 1413
5351.63 1476
5352.32 1370
5353.01 1274
5353.70 1291
5354.39 1259
5355.08 1251
5355.77 1127
5356.46 1130
5357.15 1018
5357.84 1104
5358.53 1074
5359.22 1026
5359.91 1045
5360.60 1014
5361.29 1083
5361.98 1094
5362.67 1124
5363.36 1058
5364.06 973
5364.75 1031
5365.44 1098
5366.13 1006
5366.82 1107
5367.51 1039
5368.20 1101
5368.89 1158
5369.58 993
5370.27 1054
5370.97 994
5371.66 1027
5372.35 986
5373.04 962
5373.73 1019
5374.42 941
5375.11 904
5375.81 947
5376.50 891
5377.19 898
5377.88 946
5378.57 989
5379.26 890
5379.96 990
5380.65 994
5381.34 945
5382.03 1017
5382.72 963
5383.42 957
5384.11 911
5384.80 980
5385.49 949
5386.19 1017
5386.88 959
5387.57 1003
5388.26 1037
5388.96 1073
5389.65 964
5390.34 1088
5391.03 1091
5391.73 1037
5392.42 1034
5393.11 1034
5393.80 962
5394.50 912
5395.19 954
5395.88 979
5396.57 937
5397.27 1056
5397.96 1017
5398.65 1038
5399.35 803
5400.04 875
5400.73 1020
5401.43 1013
5402.12 1019
5402.81 963
5403.51 921
5404.20 957
5404.89 1063
5405.59 1151
5406.28 1076
5406.97 1082
5407.67 1139
5408.36 1171
5409.06 1054
5409.75 1047
5410.44 1067
5411.14 1166
5411.83 1166
5412.52 1028
5413.22 1032
5413.91 1047
5414.61 1004
5415.30 1045
5415.99 1077
5416.69 1048
5417.38 1085
5418.08 1131
5418.77 1175
5419.47 1059
5420.16 1011
5420.86 1017
5421.55 1054
5422.24 1036
5422.94 1121
5423.63 1167
5424.33 1115
5425.02 1113
5425.72 1099
5426.41 1119
5427.11 1106
5427.80 1125
5428.50 1046
5429.19 1145
5429.89 1164
5430.58 1079
5431.28 1122
5431.97 1156
5432.67 1212
5433.36 1215
5434.06 1180
5434.75 1307
5435.45 1384
5436.15 1465
5436.84 1401
5437.54 1503
5438.23 1560
5438.93 1415
5439.62 1295
5440.32 1338
5441.01 1316
5441.71 1310
5442.41 1267
5443.10 1325
5443.80 1311
5444.49 1436
5445.19 1484
5445.89 1614
5446.58 1580
5447.28 1627
5447.98 1653
5448.67 1599
5449.37 1606
5450.06 1567
5450.76 1555
5451.46 1373
5452.15 1392
5452.85 1484
5453.55 1415
5454.24 1453
5454.94 1458
5455.64 1260
5456.33 1304
5457.03 1346
5457.73 1320
5458.42 1433
5459.12 1452
5459.82 1314
5460.51 1369
5461.21 1527
5461.91 1493
5462.61 1504
5463.30 1496
5464.00 1627
5464.70 1592
5465.40 1518
5466.09 1520
5466.79 1582
5467.49 1545
5468.18 1427
5468.88 1580
5469.58 1639
5470.28 1510
5470.98 1542
5471.67 1639
5472.37 1766
5473.07 1724
5473.77 1766
5474.46 1828
5475.16 1819
5475.86 1941
5476.56 1864
5477.26 1921
5477.95 2179
5478.65 2629
5479.35 2959
5480.05 3173
5480.75 3345
5481.45 3533
5482.14 3488
5482.84 3411
5483.54 2893
5484.24 2744
5484.94 2579
5485.64 2336
5486.34 2288
5487.03 2235
5487.73 2185
5488.43 2129
5489.13 2252
5489.83 2155
5490.53 2210
5491.23 2184
5491.93 2223
5492.63 2144
5493.33 2544
5494.02 2573
5494.72 2508
5495.42 2624
5496.12 2607
5496.82 2564
5497.52 2652
5498.22 3063
5498.92 3557
5499.62 3905
5500.32 4821
5501.02 5278
5501.72 5661
5502.42 5397
5503.12 5161
5503.82 4837
5504.52 4050
5505.22 3530
5505.92 3103
5506.62 2830
5507.32 2524
5508.02 2409
5508.72 2437
5509.42 2326
5510.12 2264
5510.82 2142
5511.52 2019
5512.22 1950
5512.92 1933
5513.62 1993
5514.32 1849
5515.02 1923
5515.72 1986
5516.42 2058
5517.12 2069
5517.82 1819
5518.52 1840
5519.22 1804
5519.93 1781
5520.63 1833
5521.33 1724
5522.03 1833
5522.73 1601
5523.43 1638
5524.13 1671
5524.83 1532
5525.53 1403
5526.23 1486
5526.94 1336
5527.64 1402
5528.34 1505
5529.04 1375
5529.74 1461
5530.44 1537
5531.14 1341
5531.85 1300
5532.55 1343
5533.25 1404
5533.95 1368
5534.65 1346
5535.35 1257
5536.06 1244
5536.76 1255
5537.46 1237
5538.16 1294
5538.86 1294
5539.57 1237
5540.27 1272
5540.97 1346
5541.67 1272
5542.37 1330
5543.08 1226
5543.78 1117
5544.48 1170
5545.18 1184
5545.89 1199
5546.59 1216
5547.29 1178
5547.99 1172
5548.70 1123
5549.40 1124
5550.10 1292
5550.81 1223
5551.51 1299
5552.21 1229
5552.91 1190
5553.62 1218
5554.32 1164
5555.02 1278
5555.73 1252
5556.43 1307
5557.13 1266
5557.84 1172
5558.54 1168
5559.24 1138
5559.95 1274
5560.65 1219
5561.35 1346
5562.06 1332
5562.76 1363
5563.46 1489
5564.17 1349
5564.87 1403
5565.57 1258
5566.28 1308
5566.98 1374
5567.69 1348
5568.39 1289
5569.09 1246
5569.80 1135
5570.50 1204
5571.21 1241
5571.91 1251
5572.61 1288
5573.32 1316
5574.02 1186
5574.73 1129
5575.43 1305
5576.14 1200
5576.84 1182
5577.54 1275
5578.25 1277
5578.95 1178
5579.66 1225
5580.36 1157
5581.07 1161
5581.77 1284
5582.48 1254
5583.18 1164
5583.89 1104
5584.59 1123
5585.30 1186
5586.00 1098
5586.71 1089
5587.41 1107
5588.12 1179
5588.82 1205
5589.53 1151
5590.23 1024
5590.94 1092
5591.64 1102
5592.35 1195
5593.05 1150
5593.76 1080
5594.47 1027
5595.17 1074
5595.88 1189
5596.58 1154
5597.29 1114
5597.99 1085
5598.70 1185
5599.41 1102
5600.11 1170
5600.82 1063
5601.52 1075
5602.23 1189
5602.94 1105
5603.64 1095
5604.35 1171
5605.05 1084
5605.76 1075
5606.47 1018
5607.17 1078
5607.88 1021
5608.59 1080
5609.29 1062
5610.00 1050
5610.70 1129
5611.41 1126
5612.12 1075
5612.82 1234
5613.53 1201
5614.24 1088
5614.95 1119
5615.65 1099
5616.36 1052
5617.07 1061
5617.77 920
5618.48 959
5619.19 977
5619.89 947
5620.60 1037
5621.31 1068
5622.02 970
5622.72 1074
5623.43 1063
5624.14 1113
5624.85 1051
5625.55 1132
5626.26 1172
5626.97 1119
5627.68 1116
5628.38 1292
5629.09 1331
5629.80 1373
5630.51 1268
5631.21 1207
5631.92 1174
5632.63 1131
5633.34 1185
5634.05 1212
5634.75 1091
5635.46 1100
5636.17 1202
5636.88 1183
5637.59 1188
5638.30 1149
5639.00 1164
5639.71 1154
5640.42 1208
5641.13 1196
5641.84 1186
5642.55 1206
5643.26 1281
5643.96 1178
5644.67 1149
5645.38 1242
5646.09 1194
5646.80 1177
5647.51 1156
5648.22 1055
5648.93 1104
5649.64 1169
5650.34 1168
5651.05 1117
5651.76 1004
5652.47 1085
5653.18 1247
5653.89 1258
5654.60 1352
5655.31 1370
5656.02 1323
5656.73 1413
5657.44 1498
5658.15 1659
5658.86 1707
5659.57 1774
5660.28 1657
5660.99 1538
5661.70 1439
5662.41 1283
5663.12 1313
5663.83 1295
5664.54 1157
5665.25 1250
5665.96 1203
5666.67 1200
5667.38 1244
5668.09 1239
5668.80 1374
5669.51 1281
5670.22 1219
5670.93 1117
5671.64 1147
5672.35 1158
5673.06 1164
5673.77 1021
5674.48 1129
5675.19 1134
5675.90 1177
5676.61 1101
5677.32 1046
5678.03 1104
5678.74 1029
5679.45 980
5680.17 1071
5680.88 1080
5681.59 1079
5682.30 1040
5683.01 1091
5683.72 1068
5684.43 1039
5685.14 1072
5685.85 1203
5686.57 1134
5687.28 1095
5687.99 1135
5688.70 1013
5689.41 1075
5690.12 952
5690.84 1073
5691.55 997
5692.26 983
5692.97 1066
5693.68 1035
5694.39 1007
5695.11 949
5695.82 914
5696.53 990
5697.24 967
5697.95 1043
5698.67 984
5699.38 972
5700.09 1065
5700.80 1017
5701.51 978
5702.23 955
5702.94 984
5703.65 1056
5704.36 1109
5705.08 1075
5705.79 980
5706.50 962
5707.21 922
5707.93 1021
5708.64 930
5709.35 886
5710.07 933
5710.78 886
5711.49 900
5712.20 881
5712.92 898
5713.63 901
5714.34 954
5715.06 950
5715.77 865
5716.48 903
5717.20 956
5717.91 944
5718.62 920
5719.34 994
5720.05 915
5720.76 945
5721.48 935
5722.19 888
5722.90 923
5723.62 892
5724.33 1050
5725.05 1086
5725.76 980
5726.47 1104
5727.19 1043
5727.90 987
5728.61 1089
5729.33 1044
5730.04 1085
5730.76 1049
5731.47 1130
5732.19 1059
5732.90 949
5733.61 989
5734.33 950
5735.04 1006
5735.76 978
5736.47 997
5737.19 982
5737.90 953
5738.61 999
5739.33 939
5740.04 922
5740.76 874
5741.47 940
5742.19 855
5742.90 872
5743.62 849
5744.33 874
5745.05 769
5745.76 948
5746.48 802
5747.19 836
5747.91 970
5748.62 944
5749.34 992
5750.05 972
5750.77 962
5751.49 1006
5752.20 1014
5752.92 1013
5753.63 875
5754.35 918
5755.06 920
5755.78 941
5756.49 877
5757.21 996
5757.93 1028
5758.64 855
5759.36 936
5760.07 915
5760.79 927
5761.51 962
5762.22 1034
5762.94 984
5763.65 885
5764.37 939
5765.09 966
5765.80 944
5766.52 947
5767.24 945
5767.95 911
5768.67 1003
5769.39 1015
5770.10 1004
5770.82 910
5771.53 943
5772.25 960
5772.97 928
5773.69 988
5774.40 800
5775.12 964
5775.84 976
5776.55 862
5777.27 840
5777.99 991
5778.70 975
5779.42 969
5780.14 1093
5780.86 1090
5781.57 980
5782.29 1078
5783.01 1033
5783.72 1052
5784.44 1051
5785.16 1076
5785.88 1013
5786.59 991
5787.31 1009
5788.03 995
5788.75 981
5789.47 1022
5790.18 1061
5790.90 1142
5791.62 1113
5792.34 1105
5793.06 1072
5793.77 1071
5794.49 1205
5795.21 1132
5795.93 1176
5796.65 1200
5797.36 1200
5798.08 1203
5798.80 1437
5799.52 1350
5800.24 1492
5800.96 1799
5801.67 1982
5802.39 2415
5803.11 2507
5803.83 2481
5804.55 2238
5805.27 2073
5805.99 1915
5806.71 1640
5807.42 1545
5808.14 1351
5808.86 1360
5809.58 1265
5810.30 1363
5811.02 1241
5811.74 1348
5812.46 1195
5813.18 1225
5813.90 1319
5814.62 1279
5815.34 1188
5816.05 1218
5816.77 1256
5817.49 1229
5818.21 1309
5818.93 1311
5819.65 1268
5820.37 1257
5821.09 1279
5821.81 1261
5822.53 1393
5823.25 1281
5823.97 1168
5824.69 1163
5825.41 1225
5826.13 1185
5826.85 1159
5827.57 1111
5828.29 1057
5829.01 1052
5829.73 1071
5830.45 1119
5831.17 1002
5831.89 974
5832.61 1069
5833.33 1144
5834.05 1044
5834.78 1012
5835.50 1025
5836.22 987
5836.94 1121
5837.66 980
5838.38 949
5839.10 1086
5839.82 1040
5840.54 987
5841.26 1008
5841.98 1100
5842.70 1018
5843.43 1101
5844.15 1062
5844.87 1070
5845.59 1140
5846.31 1146
5847.03 957
5847.75 1015
5848.47 1026
5849.20 989
5849.92 1030
5850.64 972
5851.36 980
5852.08 1012
5852.80 1036
5853.53 1121
5854.25 1061
5854.97 1153
5855.69 1124
5856.41 1020
5857.14 1053
5857.86 982
5858.58 991
5859.30 1037
5860.02 1042
5860.75 1068
5861.47 1116
5862.19 1082
5862.91 1004
5863.64 1078
5864.36 1027
5865.08 994
5865.80 1026
5866.52 1038
5867.25 1133
5867.97 1106
5868.69 1082
5869.42 1086
5870.14 1074
5870.86 1030
5871.58 1063
5872.31 1035
5873.03 1037
5873.75 1016
5874.48 995
5875.20 1018
5875.92 1030
5876.65 1018
5877.37 1029
5878.09 1038
5878.81 1050
5879.54 1200
5880.26 1176
5880.99 1039
5881.71 1044
5882.43 1167
5883.16 1132
5883.88 1218
5884.60 1177
5885.33 1242
5886.05 1205
5886.77 1088
5887.50 1074
5888.22 1147
5888.95 1161
5889.67 1185
5890.39 1066
5891.12 1053
5891.84 1056
5892.57 1097
5893.29 1056
5894.01 992
5894.74 1021
5895.46 1148
5896.19 1082
5896.91 1018
5897.64 1033
5898.36 1109
5899.09 1076
5899.81 1155
5900.53 1161
5901.26 1084
5901.98 1183
5902.71 1155
5903.43 1121
5904.16 1131
5904.88 1113
5905.61 1158
5906.33 1187
5907.06 1183
5907.78 1178
5908.51 1190
5909.23 1194
5909.96 1209
5910.68 1302
5911.41 1174
5912.14 1289
5912.86 1413
5913.59 1342
5914.31 1309
5915.04 1279
5915.76 1321
5916.49 1340
5917.21 1272
5917.94 1271
5918.67 1380
5919.39 1326
5920.12 1328
5920.84 1249
5921.57 1291
5922.29 1488
5923.02 1344
5923.75 1253
5924.47 1226
5925.20 1334
5925.93 1462
5926.65 1364
5927.38 1397
5928.10 1366
5928.83 1409
5929.56 1477
5930.28 1550
5931.01 1506
5931.74 1444
5932.46 1569
5933.19 1487
5933.92 1580
5934.64 1554
5935.37 1490
5936.10 1663
5936.82 1711
5937.55 1685
5938.28 1715
5939.00 1822
5939.73 1859
5940.46 1807
5941.19 1937
5941.91 1904
5942.64 1857
5943.37 1996
5944.09 1981
5944.82 2049
5945.55 2072
5946.28 2109
5947.00 2293
5947.73 2325
5948.46 2255
5949.19 2333
5949.92 2478
5950.64 2633
5951.37 2924
5952.10 3229
5952.83 3046
5953.55 3278
5954.28 3367
5955.01 2952
5955.74 2991
5956.47 2904
5957.19 2790
5957.92 2831
5958.65 2747
5959.38 2864
5960.11 2842
5960.84 2707
5961.56 2924
5962.29 2811
5963.02 2969
5963.75 3181
5964.48 3322
5965.21 3523
5965.94 4031
5966.66 4652
5967.39 4888
5968.12 5181
5968.85 5072
5969.58 4767
5970.31 4523
5971.04 4232
5971.77 4083
5972.50 3805
5973.22 3492
5973.95 3584
5974.68 3473
5975.41 3352
5976.14 3553
5976.87 3669
5977.60 3546
5978.33 3669
5979.06 3761
5979.79 4087
5980.52 4117
5981.25 4260
5981.98 4366
5982.71 4455
5983.44 4332
5984.17 4264
5984.90 4363
5985.63 4340
5986.36 4363
5987.09 4415
5987.82 4249
5988.55 4210
5989.28 4141
5990.01 4145
5990.74 4247
5991.47 4376
5992.20 4382
5992.93 4324
5993.66 4320
5994.39 4567
5995.12 4629
5995.85 4649
5996.58 4715
5997.31 4876
5998.04 4848
5998.77 4923
5999.50 5067
6000.23 4849
6000.96 4907
6001.69 4859
6002.42 4625
6003.16 4460
6003.89 4308
6004.62 4502
6005.35 4487
6006.08 4427
6006.81 4789
6007.54 4895
6008.27 5281
6009.00 6019
6009.74 6760
6010.47 8057
6011.20 9714
6011.93 11525
6012.66 13273
6013.39 14383
6014.13 15897
6014.86 16498
6015.59 15572
6016.32 14424
6017.05 13274
6017.78 12116
6018.52 10262
6019.25 8736
6019.98 7516
6020.71 6313
6021.44 5470
6022.18 4860
6022.91 4384
6023.64 3864
6024.37 3617
6025.10 3565
6025.84 3267
6026.57 3290
6027.30 3299
6028.03 3159
6028.77 3144
6029.50 3193
6030.23 2934
6030.96 2925
6031.70 2806
6032.43 2688
6033.16 2799
6033.90 2563
6034.63 2522
6035.36 2594
6036.09 2739
6036.83 2774
6037.56 2583
6038.29 2648
6039.03 2761
6039.76 2935
6040.49 2958
6041.23 2957
6041.96 3094
6042.69 3305
6043.43 3282
6044.16 3224
6044.89 3344
6045.63 3308
6046.36 3312
6047.09 3380
6047.83 3476
6048.56 3508
6049.29 3607
6050.03 3683
6050.76 3784
6051.50 4100
6052.23 4362
6052.96 4575
6053.70 4856
6054.43 4574
6055.17 4840
6055.90 4608
6056.63 4306
6057.37 4142
6058.10 3833
6058.84 3509
6059.57 3355
6060.31 3327
6061.04 3279
6061.77 3229
6062.51 3250
6063.24 3144
6063.98 3112
6064.71 2975
6065.45 2920
6066.18 2876
6066.92 2894
6067.65 2917
6068.39 2683
6069.12 2710
6069.86 2580
6070.59 2557
6071.33 2624
6072.06 2632
6072.80 2556
6073.53 2435
6074.27 2482
6075.00 2486
6075.74 2426
6076.47 2303
6077.21 2278
6077.95 2266
6078.68 2267
6079.42 2281
6080.15 2326
6080.89 2204
6081.62 2181
6082.36 2173
6083.09 2132
6083.83 2072
6084.57 2047
6085.30 2197
6086.04 2024
6086.77 2191
6087.51 2199
6088.25 2119
6088.98 2039
6089.72 2066
6090.46 2295
6091.19 2194
6091.93 2257
6092.66 2329
6093.40 2190
6094.14 2279
6094.87 2232
6095.61 2040
6096.35 2081
6097.08 2049
6097.82 2030
6098.56 1894
6099.29 1746
6100.03 1910
6100.77 1833
6101.50 1808
6102.24 1891
6102.98 1967
6103.72 1903
6104.45 1754
6105.19 1716
6105.93 1789
6106.66 1866
6107.40 1832
6108.14 1833
6108.88 1769
6109.61 1815
6110.35 1743
6111.09 1882
6111.83 1923
6112.56 1784
6113.30 1805
6114.04 1909
6114.78 2045
6115.51 1948
6116.25 1887
6116.99 1849
6117.73 2002
6118.47 1877
6119.20 1730
6119.94 1865
6120.68 1897
6121.42 1862
6122.16 1885
6122.89 1863
6123.63 1925
6124.37 2015
6125.11 2133
6125.85 2102
6126.59 1863
6127.32 1991
6128.06 2105
6128.80 2174
6129.54 1995
6130.28 1893
6131.02 1971
6131.76 1919
6132.49 1867
6133.23 1940
6133.97 1922
6134.71 2056
6135.45 2140
6136.19 1971
6136.93 1996
6137.67 2032
6138.41 1984
6139.15 2141
6139.88 2003
6140.62 2033
6141.36 2018
6142.10 1999
6142.84 1967
6143.58 2030
6144.32 2051
6145.06 2163
6145.80 2072
6146.54 2038
6147.28 2013
6148.02 1947
6148.76 1976
6149.50 2072
6150.24 2176
6150.98 2109
6151.72 2074
6152.46 2041
6153.20 2229
6153.94 2424
6154.68 2371
6155.42 2223
6156.16 2499
6156.90 2479
6157.64 2347
6158.38 2384
6159.12 2326
6159.86 2389
6160.60 2427
6161.34 2527
6162.08 2596
6162.82 2605
6163.56 2857
6164.30 3040
6165.05 3055
6165.79 3214
6166.53 3455
6167.27 3706
6168.01 3621
6168.75 3756
6169.49 3660
6170.23 3581
6170.97 3514
6171.71 3515
6172.46 3289
6173.20 3266
6173.94 3255
6174.68 3016
6175.42 3081
6176.16 3078
6176.90 3120
6177.64 3052
6178.39 2975
6179.13 3143
6179.87 3133
6180.61 3135
6181.35 3220
6182.09 3231
6182.84 3372
6183.58 3353
6184.32 3339
6185.06 3373
6185.80 3384
6186.55 3434
6187.29 3583
6188.03 3678
6188.77 3563
6189.52 3736
6190.26 3898
6191.00 4113
6191.74 3990
6192.48 4117
6193.23 4275
6193.97 4372
6194.71 4405
6195.45 4363
6196.20 4330
6196.94 4584
6197.68 4568
6198.43 4445
6199.17 4337
6199.91 4321
6200.65 4452
6201.40 4333
6202.14 4524
6202.88 4721
6203.63 4914
6204.37 5512
6205.11 6452
6205.86 8103
6206.60 10309
6207.34 12966
6208.09 16750
6208.83 19518
6209.57 21538
6210.32 22754
6211.06 23203
6211.80 22286
6212.55 20423
6213.29 18207
6214.03 15354
6214.78 12722
6215.52 10449
6216.26 8631
6217.01 7106
6217.75 6105
6218.50 5181
6219.24 4625
6219.98 4440
6220.73 4209
6221.47 3943
6222.22 4225
6222.96 4268
6223.71 4265
6224.45 4598
6225.19 4863
6225.94 4924
6226.68 4875
6227.43 4549
6228.17 4284
6228.92 4020
6229.66 3591
6230.41 3421
6231.15 3083
6231.90 3005
6232.64 2917
6233.39 2816
6234.13 2858
6234.87 2817
6235.62 2800
6236.36 2954
6237.11 3112
6237.86 3208
6238.60 3430
6239.35 3880
6240.09 4245
6240.84 4363
6241.58 4483
6242.33 4371
6243.07 4232
6243.82 3987
6244.56 3676
6245.31 3625
6246.05 3474
6246.80 3532
6247.55 3590
6248.29 3596
6249.04 3655
6249.78 3806
6250.53 3532
6251.27 3458
6252.02 3287
6252.77 3213
6253.51 3092
6254.26 3130
6255.01 3101
6255.75 3083
6256.50 3024
6257.24 2960
6257.99 3058
6258.74 3022
6259.48 2841
6260.23 2887
6260.98 2978
6261.72 2924
6262.47 2778
6263.22 2642
6263.96 2613
6264.71 2761
6265.46 2566
6266.20 2459
6266.95 2497
6267.70 2395
6268.44 2486
6269.19 2506
6269.94 2492
6270.68 2552
6271.43 2663
6272.18 2680
6272.93 2591
6273.67 2405
6274.42 2452
6275.17 2472
6275.92 2427
6276.66 2315
6277.41 2446
6278.16 2643
6278.91 2755
6279.65 2818
6280.40 2923
6281.15 2954
6281.90 2808
6282.64 2716
6283.39 2751
6284.14 2512
6284.89 2338
6285.64 2426
6286.38 2292
6287.13 2331
6287.88 2483
6288.63 2271
6289.38 2150
6290.12 2173
6290.87 2087
6291.62 1959
6292.37 2057
6293.12 2056
6293.87 1941
6294.61 2018
6295.36 2000
6296.11 1994
6296.86 2013
6297.61 2021
6298.36 2067
6299.11 2031
6299.86 2046
6300.60 1890
6301.35 1997
6302.10 1897
6302.85 1947
6303.60 1879
6304.35 1955
6305.10 1876
6305.85 1889
6306.60 1880
6307.35 1821
6308.10 1861
6308.85 1988
6309.59 2144
6310.34 2068
6311.09 2069
6311.84 2105
6312.59 2160
6313.34 2152
6314.09 2222
6314.84 2232
6315.59 2165
6316.34 2173
6317.09 2146
6317.84 2249
6318.59 2292
6319.34 2272
6320.09 2154
6320.84 2135
6321.59 2084
6322.34 1950
6323.09 1797
6323.84 1903
6324.59 1794
6325.34 1696
6326.09 1755
6326.84 1677
6327.59 1584
6328.34 1592
6329.09 1578
6329.85 1502
6330.60 1463
6331.35 1585
6332.10 1462
6332.85 1590
6333.60 1533
6334.35 1519
6335.10 1464
6335.85 1400
6336.60 1468
6337.35 1601
6338.10 1582
6338.86 1579
6339.61 1582
6340.36 1613
6341.11 1583
6341.86 1587
6342.61 1496
6343.36 1465
6344.12 1620
6344.87 1578
6345.62 1636
6346.37 1559
6347.12 1663
6347.87 1679
6348.62 1626
6349.38 1654
6350.13 1783
6350.88 1824
6351.63 1857
6352.38 1815
6353.14 1976
6353.89 1939
6354.64 1896
6355.39 1895
6356.14 2059
6356.90 1984
6357.65 1945
6358.40 1832
6359.15 1781
6359.91 1748
6360.66 1704
6361.41 1703
6362.16 1629
6362.92 1679
6363.67 1695
6364.42 1605
6365.17 1637
6365.93 1622
6366.68 1629
6367.43 1597
6368.19 1686
6368.94 1617
6369.69 1615
6370.44 1840
6371.20 1654
6371.95 1555
6372.70 1602
6373.46 1581
6374.21 1558
6374.96 1570
6375.72 1607
6376.47 1396
6377.22 1445
6377.98 1614
6378.73 1569
6379.48 1613
6380.24 1607
6380.99 1649
6381.75 1618
6382.50 1704
6383.25 1671
6384.01 1595
6384.76 1666
6385.51 1620
6386.27 1585
6387.02 1538
6387.78 1512
6388.53 1468
6389.28 1518
6390.04 1456
6390.79 1420
6391.55 1430
6392.30 1439
6393.06 1500
6393.81 1417
6394.56 1425
6395.32 1429
6396.07 1470
6396.83 1493
6397.58 1507
6398.34 1412
6399.09 1350
6399.85 1502
6400.60 1408
6401.36 1373
6402.11 1437
6402.87 1337
6403.62 1269
6404.38 1371
6405.13 1337
6405.89 1349
6406.64 1511
6407.40 1501
6408.15 1490
6408.91 1620
6409.66 1577
6410.42 1621
6411.17 1655
6411.93 1745
6412.68 1648
6413.44 1425
6414.20 1578
6414.95 1497
6415.71 1418
6416.46 1401
6417.22 1409
6417.97 1502
6418.73 1475
6419.49 1494
6420.24 1455
6421.00 1508
6421.75 1446
6422.51 1362
6423.27 1290
6424.02 1374
6424.78 1394
6425.54 1406
6426.29 1439
6427.05 1386
6427.80 1471
6428.56 1414
6429.32 1394
6430.07 1349
6430.83 1410
6431.59 1369
6432.34 1473
6433.10 1426
6433.86 1411
6434.61 1358
6435.37 1396
6436.13 1464
6436.88 1330
6437.64 1347
6438.40 1385
6439.16 1343
6439.91 1378
6440.67 1356
6441.43 1392
6442.18 1403
6442.94 1449
6443.70 1450
6444.46 1363
6445.21 1387
6445.97 1412
6446.73 1388
6447.49 1422
6448.24 1377
6449.00 1382
6449.76 1579
6450.52 1541
6451.28 1553
6452.03 1519
6452.79 1428
6453.55 1421
6454.31 1430
6455.06 1549
6455.82 1503
6456.58 1424
6457.34 1476
6458.10 1569
6458.86 1543
6459.61 1681
6460.37 1597
6461.13 1656
6461.89 1670
6462.65 1634
6463.41 1640
6464.16 1733
6464.92 1699
6465.68 1724
6466.44 1817
6467.20 1839
6467.96 1905
6468.72 1843
6469.48 1875
6470.23 1818
6470.99 1761
6471.75 1788
6472.51 1831
6473.27 1757
6474.03 1785
6474.79 1973
6475.55 2070
6476.31 1984
6477.07 1953
6477.83 1916
6478.59 2036
6479.35 2086
6480.10 2134
6480.86 2100
6481.62 2084
6482.38 2175
6483.14 2221
6483.90 2268
6484.66 2248
6485.42 2491
6486.18 2270
6486.94 2372
6487.70 2352
6488.46 2494
6489.22 2517
6489.98 2476
6490.74 2617
6491.50 2728
6492.26 2996
6493.02 2895
6493.78 2835
6494.54 3174
6495.30 3217
6496.06 3273
6496.82 3282
6497.59 3271
6498.35 3288
6499.11 3342
6499.87 3341
6500.63 3224
6501.39 3211
6502.15 3169
6502.91 3099
6503.67 3173
6504.43 3232
6505.19 3437
6505.95 3437
6506.71 3546
6507.48 3491
6508.24 3546
6509.00 3765
6509.76 3765
6510.52 3660
6511.28 3861
6512.04 3871
6512.80 3938
6513.57 3859
6514.33 4068
6515.09 3996
6515.85 3928
6516.61 4072
6517.37 4211
6518.14 4223
6518.90 4210
6519.66 4365
6520.42 4458
6521.18 4695
6521.95 4917
6522.71 5008
6523.47 5044
6524.23 5354
6524.99 5754
6525.76 6380
6526.52 7034
6527.28 7665
6528.04 8075
6528.80 8480
6529.57 8586
6530.33 8602
6531.09 8146
6531.85 8206
6532.62 8552
6533.38 9539
6534.14 11355
6534.91 13892
6535.67 17463
6536.43 19626
6537.19 21287
6537.96 22235
6538.72 21916
6539.48 20566
6540.25 17857
6541.01 15093
6541.77 12763
6542.53 10305
6543.30 8153
6544.06 6622
6544.82 5633
6545.59 4965
6546.35 4413
6547.11 4050
6547.88 3670
6548.64 3655
6549.41 3511
6550.17 3388
6550.93 3268
6551.70 3258
6552.46 3182
6553.22 3267
6553.99 3168
6554.75 3211
6555.52 2950
6556.28 2986
6557.04 2742
6557.81 2563
6558.57 2549
6559.34 2471
6560.10 2642
6560.86 2814
6561.63 2975
6562.39 3082
6563.16 3142
6563.92 3344
6564.69 3429
6565.45 3716
6566.21 3836
6566.98 3810
6567.74 3615
6568.51 3589
6569.27 3612
6570.04 3467
6570.80 3571
6571.57 3560
6572.33 3747
6573.10 3840
6573.86 4147
6574.63 4444
6575.39 4368
6576.16 4438
6576.92 4487
6577.69 4330
6578.45 4351
6579.22 4144
6579.98 3880
6580.75 3991
6581.51 3710
6582.28 3606
6583.05 3588
6583.81 3614
6584.58 3536
6585.34 3721
6586.11 3711
6586.87 3629
6587.64 3702
6588.41 3560
6589.17 3703
6589.94 3862
6590.70 3905
6591.47 4061
6592.24 4352
6593.00 4491
6593.77 4947
6594.53 5177
6595.30 5385
6596.07 5390
6596.83 5236
6597.60 4999
6598.37 4907
6599.13 4658
6599.90 4474
6600.66 4210
6601.43 4081
6602.20 3822
6602.96 3728
6603.73 3643
6604.50 3607
6605.26 3511
6606.03 3811
6606.80 4189
6607.57 4454
6608.33 4624
6609.10 4973
6609.87 5125
6610.63 5022
6611.40 5141
6612.17 4890
6612.94 4606
6613.70 4455
6614.47 3996
6615.24 3714
6616.00 3476
6616.77 3115
6617.54 3156
6618.31 2961
6619.08 2802
6619.84 2772
6620.61 2788
6621.38 2847
6622.15 2767
6622.91 2589
6623.68 2752
6624.45 2653
6625.22 2696
6625.99 2669
6626.75 2584
6627.52 2609
6628.29 2482
6629.06 2544
6629.83 2523
6630.59 2713
6631.36 2792
6632.13 3042
6632.90 3135
6633.67 3402
6634.44 3661
6635.21 3645
6635.97 3924
6636.74 3900
6637.51 3795
6638.28 3500
6639.05 3365
6639.82 3195
6640.59 2999
6641.36 2929
6642.12 2856
6642.89 2686
6643.66 2550
6644.43 2490
6645.20 2527
6645.97 2555
6646.74 2595
6647.51 2560
6648.28 2599
6649.05 2714
6649.82 2605
6650.59 2600
6651.36 2536
6652.12 2717
6652.89 2736
6653.66 2627
6654.43 2760
6655.20 2601
6655.97 2652
6656.74 2632
6657.51 2584
6658.28 2663
6659.05 2560
6659.82 2512
6660.59 2521
6661.36 2415
6662.13 2372
6662.90 2354
6663.67 2457
6664.44 2469
6665.21 2471
6665.98 2402
6666.75 2361
6667.52 2389
6668.30 2406
6669.07 2431
6669.84 2369
6670.61 2416
6671.38 2488
6672.15 2466
6672.92 2541
6673.69 2483
6674.46 2528
6675.23 2553
6676.00 2585
6676.77 2528
6677.54 2570
6678.32 2589
6679.09 2656
6679.86 2546
6680.63 2593
6681.40 2626
6682.17 2706
6682.94 2974
6683.71 3184
6684.49 3299
6685.26 3544
6686.03 3548
6686.80 3405
6687.57 3088
6688.34 3132
6689.11 2816
6689.89 2706
6690.66 2542
6691.43 2509
6692.20 2379
6692.97 2190
6693.75 2261
6694.52 2244
6695.29 2172
6696.06 2102
6696.83 2158
6697.61 2161
6698.38 2212
6699.15 2273
6699.92 2194
6700.70 2238
6701.47 2136
6702.24 2137
6703.01 2144
6703.79 2166
6704.56 2328
6705.33 2315
6706.10 2158
6706.88 2264
6707.65 2207
6708.42 2148
6709.19 2162
6709.97 2310
6710.74 2046
6711.51 1968
6712.29 2022
6713.06 2013
6713.83 1986
6714.61 1982
6715.38 1955
6716.15 1820
6716.92 1829
6717.70 1852
6718.47 1882
6719.24 1832
6720.02 1820
6720.79 1912
6721.57 1883
6722.34 1946
6723.11 1928
6723.89 1933
6724.66 1907
6725.43 1858
6726.21 1883
6726.98 1906
6727.76 1920
6728.53 1921
6729.30 1971
6730.08 2011
6730.85 1997
6731.63 2143
6732.40 1954
6733.17 2079
6733.95 2078
6734.72 2081
6735.50 2148
6736.27 2161
6737.05 2276
6737.82 2061
6738.59 2051
6739.37 2123
6740.14 2116
6740.92 2126
6741.69 2068
6742.47 2182
6743.24 2105
6744.02 2086
6744.79 2227
6745.57 2239
6746.34 2253
6747.12 2360
6747.89 2325
6748.67 2420
6749.44 2656
6750.22 2657
6750.99 2999
6751.77 3225
6752.54 3463
6753.32 3658
6754.09 3706
6754.87 3643
6755.65 3487
6756.42 3270
6757.20 3057
6757.97 2903
6758.75 2504
6759.52 2376
6760.30 2272
6761.08 2210
6761.85 2217
6762.63 2090
6763.40 2010
6764.18 2082
6764.96 2110
6765.73 2053
6766.51 2082
6767.28 2072
6768.06 2075
6768.84 2005
6769.61 2035
6770.39 1989
6771.17 1996
6771.94 2013
6772.72 1993
6773.50 1995
6774.27 1989
6775.05 1966
6775.82 1796
6776.60 1910
6777.38 1983
6778.16 1903
6778.93 1926
6779.71 1866
6780.49 1806
6781.26 1798
6782.04 1872
6782.82 1937
6783.59 1831
6784.37 1899
6785.15 1734
6785.93 1640
6786.70 1641
6787.48 1756
6788.26 1777
6789.04 1751
6789.81 1782
6790.59 1712
6791.37 1842
6792.15 1745
6792.92 1672
6793.70 1764
6794.48 1678
6795.26 1533
6796.03 1579
6796.81 1759
6797.59 1724
6798.37 1709
6799.15 1660
6799.92 1815
6800.70 1820
6801.48 1721
6802.26 1806
6803.04 1866
6803.81 2022
6804.59 2123
6805.37 2117
6806.15 1999
6806.93 1851
6807.71 1859
6808.49 1842
6809.26 1865
6810.04 1791
6810.82 1733
6811.60 1713
6812.38 1722
6813.16 1802
6813.94 1826
6814.72 1739
6815.49 1765
6816.27 1745
6817.05 1732
6817.83 1834
6818.61 1902
6819.39 1855
6820.17 1624
6820.95 1754
6821.73 1954
6822.51 1677
6823.29 1700
6824.07 1742
6824.85 1751
6825.62 1681
6826.40 1711
6827.18 1699
6827.96 1705
6828.74 1633
6829.52 1623
6830.30 1751
6831.08 1821
6831.86 1752
6832.64 1673
6833.42 1718
6834.20 1736
6834.98 1757
6835.76 1748
6836.54 1692
6837.32 1713
6838.10 1724
6838.88 1614
6839.66 1614
6840.44 1643
6841.22 1826
6842.01 1731
6842.79 1750
6843.57 1578
6844.35 1576
6845.13 1669
6845.91 1611
6846.69 1752
6847.47 1818
6848.25 2131
6849.03 2420
6849.81 2827
6850.59 3266
6851.37 3600
6852.16 3760
6852.94 3989
6853.72 3722
6854.50 3400
6855.28 3203
6856.06 2899
6856.84 2527
6857.62 2200
6858.41 2159
6859.19 2032
6859.97 1990
6860.75 1937
6861.53 1876
6862.31 1855
6863.09 1789
6863.88 1982
6864.66 2209
6865.44 2180
6866.22 2103
6867.00 2252
6867.79 2371
6868.57 2272
6869.35 2145
6870.13 2268
6870.91 2133
6871.70 2070
6872.48 2097
6873.26 2130
6874.04 2098
6874.83 2159
6875.61 2241
6876.39 2138
6877.17 2171
6877.96 2281
6878.74 2312
6879.52 2400
6880.30 2489
6881.09 2379
6881.87 2578
6882.65 2547
6883.43 2517
6884.22 2674
6885.00 2828
6885.78 3238
6886.57 3770
6887.35 4470
6888.13 4991
6888.92 5495
6889.70 5570
6890.48 5570
6891.26 5194
6892.05 4336
6892.83 3684
6893.62 3481
6894.40 3003
6895.18 2670
6895.97 2606
6896.75 2439
6897.53 2349
6898.32 2418
6899.10 2470
6899.88 2418
6900.67 2522
6901.45 2538
6902.24 2533
6903.02 2641
6903.80 2610
6904.59 2672
6905.37 2426
6906.16 2553
6906.94 2572
6907.72 2474
6908.51 2486
6909.29 2473
6910.08 2458
6910.86 2386
6911.65 2273
6912.43 2403
6913.21 2225
6914.00 2126
6914.78 2323
6915.57 2440
6916.35 2380
6917.14 2298
6917.92 2268
6918.71 2092
6919.49 2170
6920.28 2220
6921.06 2241
6921.85 2287
6922.63 2379
6923.42 2235
6924.20 2210
6924.99 2203
6925.77 2345
6926.56 2413
6927.34 2422
6928.13 2413
6928.91 2514
6929.70 2452
6930.49 2430
6931.27 2486
6932.06 2347
6932.84 2419
6933.63 2428
6934.41 2589
6935.20 2490
6935.99 2565
6936.77 2734
6937.56 2750
6938.34 2712
6939.13 2759
6939.92 2984
6940.70 3190
6941.49 3385
6942.27 3422
6943.06 3615
6943.85 3919
6944.63 4033
6945.42 4167
6946.21 4230
6946.99 4128
6947.78 4430
6948.57 4404
6949.35 4546
6950.14 4520
6950.92 4387
6951.71 4012
6952.50 3691
6953.29 3643
6954.07 3550
6954.86 3510
6955.65 3470
6956.43 3593
6957.22 3541
6958.01 3530
6958.79 3539
6959.58 3575
6960.37 3504
6961.16 3447
6961.94 3638
6962.73 3738
6963.52 3687
6964.31 3725
6965.09 3767
6965.88 4208
6966.67 4197
6967.46 4350
6968.24 4718
6969.03 4782
6969.82 5261
6970.61 5608
6971.39 5525
6972.18 5475
6972.97 5497
6973.76 5170
6974.55 5212
6975.33 5151
6976.12 5147
6976.91 5131
6977.70 5230
6978.49 5157
6979.27 5433
6980.06 5723
6980.85 6323
6981.64 7274
6982.43 9167
6983.22 11740
6984.01 14799
6984.79 18881
6985.58 22422
6986.37 24357
6987.16 25682
6987.95 25739
6988.74 24200
6989.53 21752
6990.32 19174
6991.10 16011
6991.89 12935
6992.68 10576
6993.47 8478
6994.26 6984
6995.05 5864
6995.84 5118
6996.63 4702
6997.42 4416
6998.21 4213
6999.00 4337
6999.79 4195
7000.58 4243
7001.36 4225
7002.15 4415
7002.94 4371
7003.73 4293
7004.52 4113
7005.31 3712
7006.10 3484
7006.89 3215
7007.68 2936
7008.47 2701
7009.26 2625
7010.05 2646
7010.84 2663
7011.63 2705
7012.42 2872
7013.21 3057
7014.00 3232
7014.79 3394
7015.58 3330
7016.37 3172
7017.16 3197
7017.96 3048
7018.75 2996
7019.54 2941
7020.33 2912
7021.12 2887
7021.91 3213
7022.70 3298
7023.49 3499
7024.28 3588
7025.07 3726
7025.86 3599
7026.65 3622
7027.44 3616
7028.24 3411
7029.03 3266
7029.82 3010
7030.61 2886
7031.40 2770
7032.19 2593
7032.98 2503
7033.77 2566
7034.57 2608
7035.36 2648
7036.15 2565
7036.94 2634
7037.73 2682
7038.52 2775
7039.32 2821
7040.11 2827
7040.90 2897
7041.69 3065
7042.48 3058
7043.27 3127
7044.07 3158
7044.86 3159
7045.65 3236
7046.44 3207
7047.23 3378
7048.03 3532
7048.82 3778
7049.61 4144
7050.40 4365
7051.20 4767
7051.99 4685
7052.78 4710
7053.57 4440
7054.37 3887
7055.16 3639
7055.95 3483
7056.74 3173
7057.54 2985
7058.33 3015
7059.12 2923
7059.91 2878
7060.71 2707
7061.50 2824
7062.29 2884
7063.09 2958
7063.88 2921
7064.67 2886
7065.47 2869
7066.26 2717
7067.05 2748
7067.85 2613
7068.64 2526
7069.43 2509
7070.23 2446
7071.02 2236
7071.81 2209
7072.61 2295
7073.40 2300
7074.19 2277
7074.99 1983
7075.78 2065
7076.57 2055
7077.37 1997
7078.16 1999
7078.96 2007
7079.75 2012
7080.54 1967
7081.34 2070
7082.13 2019
7082.93 1966
7083.72 2055
7084.51 2075
7085.31 1930
7086.10 1826
7086.90 1782
7087.69 1794
7088.49 1766
7089.28 1705
7090.08 1739
7090.87 1742
7091.66 1838
7092.46 1880
7093.25 1769
7094.05 1718
7094.84 1819
7095.64 1680
7096.43 1741
7097.23 1660
7098.02 1686
7098.82 1654
7099.61 1629
7100.41 1590
7101.20 1531
7102.00 1508
7102.79 1633
7103.59 1574
7104.38 1568
7105.18 1495
7105.98 1460
7106.77 1583
7107.57 1539
7108.36 1502
7109.16 1565
7109.95 1584
7110.75 1483
7111.54 1488
7112.34 1446
7113.14 1605
7113.93 1532
7114.73 1514
7115.52 1506
7116.32 1457
7117.12 1581
7117.91 1607
7118.71 1616
7119.50 1554
7120.30 1555
7121.10 1519
7121.89 1487
7122.69 1461
7123.49 1476
7124.28 1518
7125.08 1459
7125.88 1550
7126.67 1495
7127.47 1430
7128.27 1435
7129.06 1423
7129.86 1634
7130.66 1541
7131.45 1629
7132.25 1517
7133.05 1609
7133.84 1524
7134.64 1511
7135.44 1584
7136.23 1482
7137.03 1521
7137.83 1432
7138.63 1411
7139.42 1459
7140.22 1387
7141.02 1419
7141.82 1319
7142.61 1317
7143.41 1328
7144.21 1395
7145.01 1419
7145.80 1344
7146.60 1268
7147.40 1300
7148.20 1304
7148.99 1368
7149.79 1304
7150.59 1142
7151.39 1181
7152.19 1239
7152.98 1224
7153.78 1308
7154.58 1301
7155.38 1355
7156.18 1440
7156.98 1402
7157.77 1514
7158.57 1599
7159.37 1471
7160.17 1422
7160.97 1283
7161.77 1274
7162.56 1289
7163.36 1116
7164.16 1120
7164.96 1120
7165.76 1127
7166.56 1139
7167.36 1189
7168.16 1243
7168.95 1185
7169.75 1274
7170.55 1148
7171.35 1151
7172.15 1266
7172.95 1196
7173.75 1206
7174.55 1149
7175.35 1069
7176.15 1098
7176.95 1199
7177.75 1092
7178.55 989
7179.35 956
7180.14 1042
7180.94 1078
7181.74 1072
7182.54 1156
7183.34 1082
7184.14 1076
7184.94 1056
7185.74 1062
7186.54 1058
7187.34 1054
7188.14 1145
7188.94 991
7189.74 1071
7190.54 1066
7191.34 1061
7192.14 1109
7192.94 1052
7193.74 1001
7194.54 1025
7195.35 1071
7196.15 1154
7196.95 1105
7197.75 1130
7198.55 1022
7199.35 1118
7200.15 1074
7200.95 1033
7201.75 1019
7202.55 983
7203.35 903
7204.15 958
7204.95 985
7205.75 946
7206.56 930
7207.36 1030
7208.16 1011
7208.96 999
7209.76 1114
7210.56 1004
7211.36 947
7212.16 1031
7212.97 1077
7213.77 977
7214.57 938
7215.37 964
7216.17 1015
7216.97 1087
7217.78 1046
7218.58 1083
7219.38 1086
7220.18 1081
7220.98 1061
7221.78 1121
7222.59 1075
7223.39 1040
7224.19 1042
7224.99 1033
7225.79 1022
7226.60 1069
7227.40 1017
7228.20 1005
7229.00 1051
7229.81 1016
7230.61 1080
7231.41 1036
7232.21 1055
7233.02 1054
7233.82 1088
7234.62 1094
7235.42 1018
7236.23 978
7237.03 1008
7237.83 995
7238.63 986
7239.44 982
7240.24 1128
7241.04 1043
7241.85 1046
7242.65 1054
7243.45 1006
7244.26 1047
7245.06 1083
7245.86 1051
7246.67 1008
7247.47 989
7248.27 995
7249.08 1129
7249.88 982
7250.68 991
7251.49 994
7252.29 925
7253.09 1027
7253.90 1045
7254.70 1003
7255.50 1055
7256.31 985
7257.11 1069
7257.92 1160
7258.72 1140
7259.52 1122
7260.33 1180
7261.13 1214
7261.94 1145
7262.74 1201
7263.54 1356
7264.35 1226
7265.15 1254
7265.96 1221
7266.76 1104
7267.57 1133
7268.37 1109
7269.18 1142
7269.98 1198
7270.78 1233
7271.59 1169
7272.39 1101
7273.20 1111
7274.00 1126
7274.81 1269
7275.61 1210
7276.42 1117
7277.22 1158
7278.03 1169
7278.83 1122
7279.64 1276
7280.44 1340
7281.25 1426
7282.05 1629
7282.86 1699
7283.66 2000
7284.47 2116
7285.28 2184
7286.08 2295
7286.89 2248
7287.69 2136
7288.50 2086
7289.30 1841
7290.11 1698
7290.91 1609
7291.72 1385
7292.53 1360
7293.33 1275
7294.14 1196
7294.94 1210
7295.75 1273
7296.56 1197
7297.36 1204
7298.17 1122
7298.97 1179
7299.78 1167
7300.59 1203
7301.39 1208
7302.20 1311
7303.01 1197
7303.81 1222
7304.62 1092
7305.43 1154
7306.23 1145
7307.04 1156
7307.85 1248
7308.65 1241
7309.46 1181
7310.27 1294
7311.07 1351
7311.88 1376
7312.69 1283
7313.49 1395
7314.30 1414
7315.11 1390
7315.91 1456
7316.72 1507
7317.53 1675
7318.34 1975
7319.14 2247
7319.95 2083
7320.76 2277
7321.57 2180
7322.37 2062
7323.18 1952
7323.99 1686
7324.80 1665
7325.60 1561
7326.41 1557
7327.22 1385
7328.03 1381
7328.83 1324
7329.64 1345
7330.45 1235
7331.26 1240
7332.07 1233
7332.87 1311
7333.68 1251
7334.49 1197
7335.30 1287
7336.11 1251
7336.92 1235
7337.72 1250
7338.53 1286
7339.34 1432
7340.15 1320
7340.96 1156
7341.77 1184
7342.57 1203
7343.38 1128
7344.19 1116
7345.00 1114
7345.81 1083
7346.62 1096
7347.43 1164
7348.24 1060
7349.05 1017
7349.85 993
7350.66 982
7351.47 1034
7352.28 1082
7353.09 1030
7353.90 1084
7354.71 999
7355.52 1004
7356.33 999
7357.14 1038
7357.95 1106
7358.76 1119
7359.57 1036
7360.38 1102
7361.18 1082
7361.99 1095
7362.80 994
7363.61 1039
7364.42 1029
7365.23 990
7366.04 992
7366.85 991
7367.66 968
7368.47 1054
7369.28 1023
7370.09 1019
7370.90 985
7371.71 1039
7372.52 966
7373.33 991
7374.14 997
7374.96 983
7375.77 989
7376.58 975
7377.39 1027
7378.20 946
7379.01 1001
7379.82 1097
7380.63 1092
7381.44 1028
7382.25 1045
7383.06 1068
7383.87 1068
7384.68 1088
7385.49 1042
7386.31 1178
7387.12 1066
7387.93 1018
7388.74 1070
7389.55 1066
7390.36 999
7391.17 1045
7391.98 1097
7392.79 991
7393.61 979
7394.42 962
7395.23 1009
7396.04 970
7396.85 970
7397.66 958
7398.48 1020
7399.29 913
7400.10 860
7400.91 1021
7401.72 949
7402.53 942
7403.35 937
7404.16 954
7404.97 963
7405.78 932
7406.59 959
7407.41 967
7408.22 940
7409.03 992
7409.84 913
7410.66 879
7411.47 976
7412.28 922
7413.09 904
7413.91 838
7414.72 775
7415.53 845
7416.34 872
7417.16 990
7417.97 848
7418.78 852
7419.60 867
7420.41 841
7421.22 887
7422.03 899
7422.85 873
7423.66 934
7424.47 862
7425.29 931
7426.10 930
7426.91 931
7427.73 968
7428.54 900
7429.35 927
7430.17 890
7430.98 944
7431.79 1001
7432.61 991
7433.42 1017
7434.23 973
7435.05 1006
7435.86 961
7436.67 1004
7437.49 1078
7438.30 1009
7439.12 946
7439.93 1039
7440.74 978
7441.56 975
7442.37 916
7443.19 948
7444.00 932
7444.82 949
7445.63 896
7446.44 921
7447.26 987
7448.07 946
7448.89 912
7449.70 829
7450.52 893
7451.33 831
7452.15 873
7452.96 908
7453.77 858
7454.59 913
7455.40 908
7456.22 900
7457.03 910
7457.85 933
7458.66 914
7459.48 844
7460.29 866
7461.11 826
7461.92 886
7462.74 915
7463.55 978
7464.37 909
7465.19 930
7466.00 837
7466.82 832
7467.63 904
7468.45 874
7469.26 903
7470.08 974
7470.89 929
7471.71 950
7472.53 972
7473.34 916
7474.16 981
7474.97 911
7475.79 950
7476.60 924
7477.42 955
7478.24 934
7479.05 995
7479.87 940
7480.69 882
7481.50 925
7482.32 970
7483.13 953
7483.95 928
7484.77 958
7485.58 918
7486.40 921
7487.22 959
7488.03 986
7488.85 991
7489.67 906
7490.48 890
7491.30 887
7492.12 891
7492.93 892
7493.75 903
7494.57 920
7495.38 877
7496.20 854
7497.02 853
7497.84 786
7498.65 807
7499.47 849
7500.29 791
7501.10 845
7501.92 831
7502.74 765
7503.56 833
7504.37 818
7505.19 839
7506.01 831
7506.83 803
7507.64 856
7508.46 914
7509.28 839
7510.10 804
7510.92 827
7511.73 868
7512.55 827
7513.37 818
7514.19 817
7515.01 789
7515.82 874
7516.64 876
7517.46 804
7518.28 747
7519.10 782
7519.91 869
7520.73 839
7521.55 831
7522.37 772
7523.19 799
7524.01 820
7524.83 853
7525.64 795
7526.46 787
7527.28 853
7528.10 794
7528.92 834
7529.74 867
7530.56 860
7531.38 793
7532.20 842
7533.01 846
7533.83 818
7534.65 814
7535.47 862
7536.29 824
7537.11 724
7537.93 778
7538.75 694
7539.57 766
7540.39 781
7541.21 799
7542.03 816
7542.85 835
7543.67 877
7544.49 799
7545.31 818
7546.12 915
7546.94 861
7547.76 910
7548.58 905
7549.40 832
7550.22 906
7551.04 800
7551.86 838
7552.68 857
7553.50 912
7554.33 774
7555.15 818
7555.97 849
7556.79 827
7557.61 847
7558.43 809
7559.25 818
7560.07 839
7560.89 917
7561.71 935
7562.53 846
7563.35 886
7564.17 898
7564.99 931
7565.81 874
7566.63 877
7567.45 877
7568.28 890
7569.10 853
7569.92 881
7570.74 909
7571.56 827
7572.38 855
7573.20 883
7574.02 810
7574.84 826
7575.67 871
7576.49 909
7577.31 875
7578.13 817
7578.95 886
7579.77 969
7580.60 920
7581.42 932
7582.24 898
7583.06 999
7583.88 943
7584.70 876
7585.53 953
7586.35 967
7587.17 950
7587.99 986
7588.81 1038
7589.64 1046
7590.46 1045
7591.28 1002
7592.10 989
7592.93 992
7593.75 955
7594.57 993
7595.39 952
7596.21 995
7597.04 1015
7597.86 1032
7598.68 1014
7599.51 1076
7600.33 1130
7601.15 1180
7601.97 1119
7602.80 1261
7603.62 1420
7604.44 1454
7605.27 1538
7606.09 1495
7606.91 1468
7607.73 1453
7608.56 1474
7609.38 1298
7610.20 1278
7611.03 1214
7611.85 1247
7612.67 1271
7613.50 1167
7614.32 1130
7615.14 1279
7615.97 1359
7616.79 1295
7617.62 1367
7618.44 1347
7619.26 1543
7620.09 1535
7620.91 1471
7621.73 1361
7622.56 1286
7623.38 1174
7624.21 1198
7625.03 1214
7625.85 1199
7626.68 1112
7627.50 1167
7628.33 1236
7629.15 1303
7629.98 1344
7630.80 1425
7631.62 1469
7632.45 1569
7633.27 1514
7634.10 1563
7634.92 1467
7635.75 1442
7636.57 1367
7637.40 1237
7638.22 1194
7639.05 1166
7639.87 1145
7640.70 1045
7641.52 1083
7642.35 1062
7643.17 999
7644.00 911
7644.82 978
7645.65 960
7646.47 1005
7647.30 994
7648.12 934
7648.95 968
7649.77 949
7650.60 965
7651.42 959
7652.25 843
7653.07 897
7653.90 945
7654.73 876
7655.55 887
7656.38 890
7657.20 852
7658.03 862
7658.85 872
7659.68 968
7660.51 873
7661.33 831
7662.16 866
7662.98 903
7663.81 825
7664.64 822
7665.46 829
7666.29 834
7667.12 893
7667.94 905
7668.77 871
7669.59 837
7670.42 834
7671.25 927
7672.07 793
7672.90 847
7673.73 858
7674.55 836
7675.38 901
7676.21 873
7677.03 874
7677.86 746
7678.69 774
7679.52 862
7680.34 841
7681.17 831
7682.00 814
7682.82 819
7683.65 761
7684.48 725
7685.31 792
7686.13 701
7686.96 784
7687.79 788
7688.62 765
7689.44 778
7690.27 893
7691.10 840
7691.93 770
7692.75 725
7693.58 799
7694.41 790
7695.24 828
7696.07 795
7696.89 788
7697.72 792
7698.55 817
7699.38 819
7700.21 795
7701.03 772
7701.86 770
7702.69 793
7703.52 795
7704.35 786
7705.17 838
7706.00 796
7706.83 806
7707.66 772
7708.49 826
7709.32 767
7710.15 775
7710.97 814
7711.80 749
7712.63 797
7713.46 828
7714.29 822
7715.12 819
7715.95 770
7716.78 707
7717.61 825
7718.44 756
7719.26 786
7720.09 729
7720.92 699
7721.75 742
7722.58 787
7723.41 746
7724.24 708
7725.07 718
7725.90 694
7726.73 689
7727.56 683
7728.39 711
7729.22 696
7730.05 757
7730.88 687
7731.71 689
7732.54 775
7733.37 786
7734.20 724
7735.03 748
7735.86 837
7736.69 759
7737.52 744
7738.35 785
7739.18 760
7740.01 813
7740.84 799
7741.67 777
7742.50 774
7743.33 791
7744.16 733
7744.99 811
7745.82 823
7746.65 866
7747.48 937
7748.31 962
7749.14 961
7749.97 1040
7750.80 998
7751.64 978
7752.47 871
7753.30 857
7754.13 809
7754.96 784
7755.79 833
7756.62 813
7757.45 792
7758.28 807
7759.12 755
7759.95 753
7760.78 721
7761.61 725
7762.44 813
7763.27 838
7764.10 804
7764.94 768
7765.77 801
7766.60 869
7767.43 779
7768.26 768
7769.09 814
7769.93 799
7770.76 791
7771.59 826
7772.42 849
7773.25 795
7774.09 785
7774.92 829
7775.75 752
7776.58 778
7777.41 822
7778.25 773
7779.08 759
7779.91 732
7780.74 837
7781.58 773
7782.41 812
7783.24 851
7784.07 805
7784.91 834
7785.74 876
7786.57 841
7787.41 869
7788.24 844
7789.07 883
7789.90 897
7790.74 851
7791.57 817
7792.40 795
7793.24 796
7794.07 827
7794.90 880
7795.74 797
7796.57 824
7797.40 859
7798.24 841
7799.07 845
7799.90 971
7800.74 965
7801.57 898
7802.40 856
7803.24 906
7804.07 933
7804.90 921
7805.74 912
7806.57 950
7807.41 1061
7808.24 965
7809.07 944
7809.91 1034
7810.74 958
7811.58 1056
7812.41 1166
7813.24 1200
7814.08 1234
7814.91 1275
7815.75 1316
7816.58 1328
7817.42 1359
7818.25 1324
7819.09 1279
7819.92 1236
7820.75 1211
7821.59 1175
7822.42 1286
7823.26 1213
7824.09 1265
7824.93 1328
7825.76 1418
7826.60 1467
7827.43 1484
7828.27 1502
7829.10 1601
7829.94 1581
7830.77 1475
7831.61 1399
7832.44 1450
7833.28 1524
7834.11 1455
7834.95 1484
7835.78 1575
7836.62 1502
7837.46 1394
7838.29 1388
7839.13 1304
7839.96 1271
7840.80 1123
7841.63 1210
7842.47 1193
7843.31 1149
7844.14 1190
7844.98 1175
7845.81 1122
7846.65 1047
7847.48 1126
7848.32 1064
7849.16 1136
7849.99 1152
7850.83 1137
7851.67 1110
7852.50 1068
7853.34 1066
7854.17 1118
7855.01 1090
7855.85 1192
7856.68 1285
7857.52 1218
7858.36 1139
7859.19 1180
7860.03 1278
7860.87 1377
7861.70 1275
7862.54 1248
7863.38 1243
7864.21 1148
7865.05 1218
7865.89 1249
7866.73 1205
7867.56 1228
7868.40 1265
7869.24 1196
7870.07 1249
7870.91 1272
7871.75 1279
7872.59 1353
7873.42 1328
7874.26 1270
7875.10 1418
7875.94 1706
7876.77 1634
7877.61 1794
7878.45 1939
7879.29 2074
7880.12 2016
7880.96 1969
7881.80 1848
7882.64 1840
7883.48 1778
7884.31 1796
7885.15 1611
7885.99 1620
7886.83 1611
7887.67 1605
7888.50 1443
7889.34 1429
7890.18 1587
7891.02 1696
7891.86 1685
7892.70 1607
7893.53 1596
7894.37 1538
7895.21 1407
7896.05 1434
7896.89 1301
7897.73 1278
7898.57 1266
7899.41 1145
7900.24 1150
7901.08 1274
7901.92 1135
7902.76 1195
7903.60 1170
7904.44 1108
7905.28 1108
7906.12 1140
7906.96 1154
7907.80 1040
7908.63 1087
7909.47 1032
7910.31 1097
7911.15 1041
7911.99 1035
7912.83 1007
7913.67 1081
7914.51 1098
7915.35 1049
7916.19 1135
7917.03 1146
7917.87 1198
7918.71 1166
7919.55 1186
7920.39 1201
7921.23 1202
7922.07 1125
7922.91 1037
7923.75 955
7924.59 1033
7925.43 980
7926.27 944
7927.11 922
7927.95 947
7928.79 918
7929.63 984
7930.47 986
7931.31 947
7932.15 993
7932.99 991
7933.83 990
7934.67 931
7935.52 908
7936.36 940
7937.20 932
7938.04 909
7938.88 919
7939.72 894
7940.56 910
7941.40 957
7942.24 921
7943.08 918
7943.92 871
7944.77 900
7945.61 929
7946.45 873
7947.29 950
7948.13 955
7948.97 1023
7949.81 1008
7950.66 1027
7951.50 983
7952.34 1103
7953.18 1019
7954.02 1031
7954.86 1078
7955.71 1181
7956.55 1201
7957.39 1137
7958.23 1121
7959.07 1005
7959.92 1051
7960.76 1068
7961.60 997
7962.44 1085
7963.28 1023
7964.13 967
7964.97 984
7965.81 1131
7966.65 1102
7967.50 1208
7968.34 1228
7969.18 1228
7970.02 1126
7970.87 1100
7971.71 1062
7972.55 982
7973.39 951
7974.24 1002
7975.08 898
7975.92 887
7976.76 992
7977.61 840
7978.45 858
7979.29 904
7980.14 890
7980.98 890
7981.82 887
7982.67 848
7983.51 882
7984.35 801
7985.20 818
7986.04 897
7986.88 824
7987.73 791
7988.57 853
7989.41 780
7990.26 764
7991.10 815
7991.94 758
7992.79 828
7993.63 763
7994.48 814
7995.32 787
7996.16 721
7997.01 790
7997.85 707
7998.70 692
7999.54 742
8000.38 772
8001.23 697
8002.07 718
8002.92 726
8003.76 706
8004.61 699
8005.45 696
8006.29 681
8007.14 687
8007.98 724
8008.83 727
8009.67 718
8010.52 723
8011.36 732
8012.21 742
8013.05 770
8013.90 709
8014.74 717
8015.59 748
8016.43 706
8017.28 685
8018.12 630
8018.97 636
8019.81 679
8020.66 695
8021.50 668
8022.35 726
8023.19 694
8024.04 672
8024.88 679
8025.73 702
8026.57 740
8027.42 718
8028.27 731
8029.11 763
8029.96 750
8030.80 730
8031.65 627
8032.49 657
8033.34 676
8034.19 649
8035.03 693
8035.88 696
8036.72 718
8037.57 654
8038.42 715
8039.26 742
8040.11 659
8040.96 658
8041.80 632
8042.65 724
8043.49 600
8044.34 675
8045.19 692
8046.03 741
8046.88 769
8047.73 784
8048.57 805
8049.42 839
8050.27 727
8051.11 763
8051.96 715
8052.81 699
8053.66 667
8054.50 663
8055.35 675
8056.20 678
8057.04 613
8057.89 618
8058.74 718
8059.59 664
8060.43 609
8061.28 636
8062.13 595
8062.97 676
8063.82 669
8064.67 645
8065.52 684
8066.37 631
8067.21 684
8068.06 599
8068.91 581
8069.76 607
8070.60 564
8071.45 613
8072.30 552
8073.15 612
8074.00 604
8074.84 618
8075.69 638
8076.54 653
8077.39 684
8078.24 613
8079.08 646
8079.93 661
8080.78 673
8081.63 671
8082.48 683
8083.33 596
8084.18 642
8085.02 625
8085.87 576
8086.72 627
8087.57 668
8088.42 625
8089.27 661
8090.12 689
8090.97 620
8091.81 674
8092.66 724
8093.51 723
8094.36 672
8095.21 662
8096.06 659
8096.91 625
8097.76 588
8098.61 651
8099.46 618
8100.31 673
8101.16 694
8102.01 662
8102.86 673
8103.71 664
8104.55 691
8105.40 669
8106.25 651
8107.10 595
8107.95 609
8108.80 690
8109.65 670
8110.50 692
8111.35 689
8112.20 682
8113.05 627
8113.90 676
8114.75 639
8115.60 699
8116.45 648
8117.30 609
8118.16 700
8119.01 713
8119.86 756
8120.71 737
8121.56 630
8122.41 645
8123.26 781
8124.11 719
8124.96 703
8125.81 652
8126.66 679
8127.51 748
8128.36 691
8129.21 681
8130.06 749
8130.92 696
8131.77 773
8132.62 728
8133.47 790
8134.32 818
8135.17 850
8136.02 777
8136.87 787
8137.73 838
8138.58 869
8139.43 746
8140.28 762
8141.13 682
8141.98 715
8142.83 734
8143.69 757
8144.54 881
8145.39 800
8146.24 871
8147.09 863
8147.95 882
8148.80 942
8149.65 827
8150.50 987
8151.35 1008
8152.21 997
8153.06 1016
8153.91 1110
8154.76 1249
8155.61 1200
8156.47 1256
8157.32 1308
8158.17 1192
8159.02 1109
8159.88 1070
8160.73 982
8161.58 879
8162.44 892
8163.29 887
8164.14 870
8164.99 875
8165.85 864
8166.70 855
8167.55 800
8168.41 815
8169.26 797
8170.11 754
8170.96 804
8171.82 800
8172.67 781
8173.52 786
8174.38 764
8175.23 793
8176.08 726
8176.94 742
8177.79 755
8178.64 729
8179.50 718
8180.35 676
8181.21 662
8182.06 651
8182.91 718
8183.77 723
8184.62 695
8185.47 691
8186.33 704
8187.18 664
8188.04 689
8188.89 656
8189.74 685
8190.60 617
8191.45 685
8192.31 654
8193.16 605
8194.02 718
8194.87 676
8195.72 660
8196.58 673
8197.43 631
8198.29 650
8199.14 653
8200.00 617
8200.85 549
8201.71 614
8202.56 664
8203.42 728
8204.27 653
8205.13 744
8205.98 680
8206.84 652
8207.69 645
8208.55 667
8209.40 659
8210.26 693
8211.11 641
8211.97 641
8212.82 679
8213.68 745
8214.53 694
8215.39 670
8216.24 683
8217.10 681
8217.96 643
8218.81 793
8219.67 663
8220.52 647
8221.38 741
8222.23 744
8223.09 689
8223.95 705
8224.80 690
8225.66 713
8226.51 631
8227.37 708
8228.23 680
8229.08 625
8229.94 665
8230.79 675
8231.65 652
8232.51 720
8233.36 680
8234.22 609
8235.08 624
8235.93 629
8236.79 591
8237.65 609
8238.50 620
8239.36 660
8240.22 654
8241.07 675
8241.93 656
8242.79 690
8243.64 718
8244.50 659
8245.36 675
8246.21 655
8247.07 628
8247.93 602
8248.79 622
8249.64 611
8250.50 659
8251.36 679
8252.22 592
8253.07 620
8253.93 581
8254.79 615
8255.65 611
8256.50 638
8257.36 612
8258.22 629
8259.08 669
8259.93 673
8260.79 577
8261.65 636
8262.51 658
8263.37 658
8264.22 631
8265.08 520
8265.94 637
8266.80 656
8267.66 679
8268.51 613
8269.37 714
8270.23 690
8271.09 707
8271.95 736
8272.81 700
8273.66 692
8274.52 662
8275.38 679
8276.24 703
8277.10 644
8277.96 695
8278.82 688
8279.67 685
8280.53 663
8281.39 622
8282.25 624
8283.11 653
8283.97 692
8284.83 667
8285.69 672
8286.55 750
8287.41 694
8288.27 726
8289.12 729
8289.98 717
8290.84 782
8291.70 796
8292.56 805
8293.42 829
8294.28 730
8295.14 766
8296.00 816
8296.86 872
8297.72 824
8298.58 738
8299.44 768
8300.30 761
8301.16 754
8302.02 787
8302.88 737
8303.74 714
8304.60 677
8305.46 700
8306.32 697
8307.18 699
8308.04 669
8308.90 688
8309.76 775
8310.62 738
8311.48 693
8312.34 618
8313.20 692
8314.06 814
8314.92 832
8315.78 782
8316.65 823
8317.51 901
8318.37 878
8319.23 813
8320.09 823
8320.95 858
8321.81 849
8322.67 813
8323.53 740
8324.39 695
8325.26 708
8326.12 723
8326.98 719
8327.84 675
8328.70 707
8329.56 739
8330.42 765
8331.28 744
8332.15 778
8333.01 673
8333.87 690
8334.73 687
8335.59 645
8336.45 684
8337.32 728
8338.18 768
8339.04 669
8339.90 630
8340.76 711
8341.63 741
8342.49 785
8343.35 706
8344.21 736
8345.07 877
8345.94 790
8346.80 777
8347.66 750
8348.52 740
8349.39 749
8350.25 702
8351.11 735
8351.97 779
8352.84 697
8353.70 717
8354.56 715
8355.42 743
8356.29 750
8357.15 696
8358.01 725
8358.88 657
8359.74 693
8360.60 677
8361.46 681
8362.33 714
8363.19 681
8364.05 640
8364.92 683
8365.78 640
8366.64 669
8367.51 632
8368.37 631
8369.23 644
8370.10 596
8370.96 641
8371.82 648
8372.69 607
8373.55 692
8374.42 707
8375.28 735
8376.14 711
8377.01 730
8377.87 730
8378.73 676
8379.60 706
8380.46 692
8381.33 653
8382.19 659
8383.06 667
8383.92 682
8384.78 695
8385.65 760
8386.51 745
8387.38 705
8388.24 722
8389.11 707
8389.97 747
8390.83 753
8391.70 709
8392.56 749
8393.43 656
8394.29 693
8395.16 697
8396.02 684
8396.89 666
8397.75 683
8398.62 722
8399.48 814
8400.35 669
8401.21 653
8402.08 694
8402.94 746
8403.81 784
8404.67 740
8405.54 685
8406.40 760
8407.27 697
8408.14 730
8409.00 716
8409.87 714
8410.73 696
8411.60 716
8412.46 737
8413.33 746
8414.19 711
8415.06 715
8415.93 784
8416.79 750
8417.66 710
8418.52 721
8419.39 741
8420.26 786
8421.12 755
8421.99 773
8422.85 814
8423.72 808
8424.59 830
8425.45 875
8426.32 768
8427.19 781
8428.05 786
8428.92 731
8429.79 867
8430.65 843
8431.52 821
8432.39 845
8433.25 845
8434.12 877
8434.99 925
8435.85 948
8436.72 935
8437.59 865
8438.45 985
8439.32 1019
8440.19 998
8441.06 1088
8441.92 1240
8442.79 1191
8443.66 1339
8444.52 1327
8445.39 1348
8446.26 1206
8447.13 1275
8447.99 1147
8448.86 1277
8449.73 1247
8450.60 1160
8451.47 1185
8452.33 1170
8453.20 1164
8454.07 1176
8454.94 1201
8455.80 1227
8456.67 1317
8457.54 1237
8458.41 1311
8459.28 1292
8460.14 1248
8461.01 1180
8461.88 1263
8462.75 1363
8463.62 1263
8464.49 1288
8465.35 1199
8466.22 1305
8467.09 1418
8467.96 1724
8468.83 2118
8469.70 2492
8470.57 2857
8471.43 3185
8472.30 3177
8473.17 3202
8474.04 2781
8474.91 2487
8475.78 2003
8476.65 1849
8477.52 1571
8478.39 1406
8479.25 1244
8480.12 1260
8480.99 1174
8481.86 1026
8482.73 947
8483.60 979
8484.47 923
8485.34 934
8486.21 934
8487.08 896
8487.95 876
8488.82 920
8489.69 922
8490.56 856
8491.43 821
8492.30 875
8493.17 807
8494.04 797
8494.91 820
8495.78 876
8496.65 875
8497.52 878
8498.39 823
8499.26 816
8500.13 875
8501.00 914
8501.87 853
8502.74 758
8503.61 817
8504.48 925
8505.35 968
8506.22 930
8507.09 1034
8507.96 920
8508.83 1002
8509.70 1033
8510.57 987
8511.44 946
8512.31 1009
8513.19 984
8514.06 1018
8514.93 971
8515.80 881
8516.67 870
8517.54 825
8518.41 839
8519.28 848
8520.15 746
8521.03 754
8521.90 804
8522.77 841
8523.64 909
8524.51 906
8525.38 923
8526.25 886
8527.13 927
8528.00 929
8528.87 909
8529.74 912
8530.61 920
8531.48 909
8532.36 906
8533.23 933
8534.10 929
8534.97 981
8535.84 982
8536.72 940
8537.59 924
8538.46 871
8539.33 891
8540.20 998
8541.08 950
8541.95 974
8542.82 874
8543.69 928
8544.57 986
8545.44 1004
8546.31 968
8547.18 894
8548.06 892
8548.93 1003
8549.80 1018
8550.67 1090
8551.55 1128
8552.42 1160
8553.29 1212
8554.17 1286
8555.04 1342
8555.91 1181
8556.79 1194
8557.66 1225
8558.53 1138
8559.41 1060
8560.28 1043
8561.15 1007
8562.03 930
8562.90 858
8563.77 812
8564.65 836
8565.52 805
8566.39 760
8567.27 815
8568.14 809
8569.01 851
8569.89 797
8570.76 820
8571.64 778
8572.51 749
8573.38 825
8574.26 818
8575.13 779
8576.01 756
8576.88 815
8577.75 796
8578.63 782
8579.50 806
8580.38 793
8581.25 711
8582.12 749
8583.00 713
8583.87 763
8584.75 805
8585.62 780
8586.50 734
8587.37 789
8588.25 822
8589.12 748
8590.00 812
8590.87 802
8591.75 787
8592.62 812
8593.50 800
8594.37 757
8595.25 805
8596.12 760
8597.00 855
8597.87 838
8598.75 830
8599.62 815
8600.50 813
8601.37 860
8602.25 857
8603.12 796
8604.00 768
8604.87 804
8605.75 802
8606.63 884
8607.50 828
8608.38 889
8609.25 927
8610.13 878
8611.01 855
8611.88 827
8612.76 787
8613.63 821
8614.51 898
8615.39 877
8616.26 910
8617.14 880
8618.01 914
8618.89 897
8619.77 931
8620.64 902
8621.52 877
8622.40 891
8623.27 1024
8624.15 999
8625.03 954
8625.90 1020
8626.78 1012
8627.66 996
8628.53 1011
8629.41 951
8630.29 1076
8631.16 1120
8632.04 1167
8632.92 1180
8633.79 1123
8634.67 1016
8635.55 1116
8636.42 1181
8637.30 1184
8638.18 1149
8639.06 1216
8639.93 1150
8640.81 1124
8641.69 1152
8642.57 1236
8643.44 1222
8644.32 1212
8645.20 1339
8646.08 1351
8646.95 1323
8647.83 1398
8648.71 1481
8649.59 1479
8650.47 1432
8651.34 1437
8652.22 1530
8653.10 1504
8653.98 1510
8654.86 1547
8655.73 1493
8656.61 1524
8657.49 1491
8658.37 1467
8659.25 1569
8660.13 1508
8661.00 1427
8661.88 1540
8662.76 1452
8663.64 1484
8664.52 1599
8665.40 1523
8666.27 1532
8667.15 1557
8668.03 1614
8668.91 1678
8669.79 1824
8670.67 1950
8671.55 2202
8672.43 2529
8673.31 2720
8674.19 2986
8675.06 3245
8675.94 3347
8676.82 3331
8677.70 3345
8678.58 3129
8679.46 2909
8680.34 2675
8681.22 2414
8682.10 2218
8682.98 2058
8683.86 1995
8684.74 1931
8685.62 1915
8686.50 1893
8687.38 2030
8688.26 2182
8689.14 2494
8690.02 2902
8690.90 3646
8691.78 4468
8692.66 5221
8693.54 5833
8694.42 6131
8695.30 5783
8696.18 5403
8697.06 4705
8697.94 4020
8698.82 3359
8699.70 2832
8700.58 2428
8701.46 2060
8702.34 1832
8703.22 1673
8704.10 1532
8704.98 1554
8705.86 1468
8706.74 1377
8707.62 1310
8708.50 1247
8709.39 1255
8710.27 1184
8711.15 1265
8712.03 1242
8712.91 1239
8713.79 1167
8714.67 1175
8715.55 1220
8716.43 1120
8717.32 1001
8718.20 1004
8719.08 1091
8719.96 1110
8720.84 1208
8721.72 1238
8722.60 1128
8723.49 1133
8724.37 1148
8725.25 1131
8726.13 1077
8727.01 1109
8727.89 1126
8728.78 1190
8729.66 1129
8730.54 1173
8731.42 1215
8732.30 1269
8733.19 1206
8734.07 1167
8734.95 1063
8735.83 1122
8736.71 1109
8737.60 1051
8738.48 1046
8739.36 1069
8740.24 966
8741.13 935
8742.01 969
8742.89 971
8743.77 963
8744.66 981
8745.54 974
8746.42 1050
8747.31 1049
8748.19 946
8749.07 1023
8749.95 1047
8750.84 1026
8751.72 1007
8752.60 1041
8753.49 1051
8754.37 1006
8755.25 957
8756.14 1033
8757.02 1050
8757.90 1000
8758.79 994
8759.67 1055
8760.55 1045
8761.44 996
8762.32 1052
8763.20 1054
8764.09 1012
8764.97 1103
8765.85 1129
8766.74 1029
8767.62 1043
8768.51 994
8769.39 1031
8770.27 1083
8771.16 1035
8772.04 1009
8772.93 1056
8773.81 1058
8774.69 1004
8775.58 951
8776.46 920
8777.35 846
8778.23 890
8779.12 875
8780.00 885
8780.88 836
8781.77 938
8782.65 860
8783.54 840
8784.42 869
8785.31 826
8786.19 833
8787.08 872
8787.96 806
8788.85 806
8789.73 859
8790.62 885
8791.50 899
8792.39 850
8793.27 785
8794.16 718
8795.04 740
8795.93 773
8796.81 799
8797.70 745
8798.58 783
8799.47 812
8800.35 796
8801.24 797
8802.13 746
8803.01 797
8803.90 781
8804.78 798
8805.67 818
8806.55 792
8807.44 734
8808.33 723
8809.21 726
8810.10 784
8810.98 737
8811.87 785
8812.76 749
8813.64 653
8814.53 722
8815.41 702
8816.30 699
8817.19 711
8818.07 710
8818.96 685
8819.85 726
8820.73 768
8821.62 693
8822.51 717
8823.39 783
8824.28 716
8825.17 664
8826.05 664
8826.94 731
8827.83 696
8828.71 676
8829.60 691
8830.49 711
8831.37 669
8832.26 656
8833.15 676
8834.04 671
8834.92 663
8835.81 688
8836.70 707
8837.58 742
8838.47 716
8839.36 721
8840.25 692
8841.13 705
8842.02 699
8842.91 607
8843.80 670
8844.69 719
8845.57 643
8846.46 672
8847.35 645
8848.24 715
8849.12 714
8850.01 624
8850.90 614
8851.79 706
8852.68 715
8853.56 610
8854.45 585
8855.34 595
8856.23 578
8857.12 673
8858.01 651
8858.89 582
8859.78 612
8860.67 666
8861.56 646
8862.45 633
8863.34 696
8864.23 687
8865.12 638
8866.00 640
8866.89 677
8867.78 706
8868.67 627
8869.56 608
8870.45 645
8871.34 596
8872.23 624
8873.12 585
8874.00 591
8874.89 643
8875.78 653
8876.67 620
8877.56 650
8878.45 595
8879.34 625
8880.23 596
8881.12 660
8882.01 584
8882.90 576
8883.79 633
8884.68 651
8885.57 598
8886.46 628
8887.35 638
8888.24 586
8889.13 586
8890.02 599
8890.91 596
8891.80 561
8892.69 593
8893.58 568
8894.47 580
8895.36 626
8896.25 617
8897.14 609
8898.03 569
8898.92 512
8899.81 502
8900.70 578
8901.59 568
8902.48 537
8903.37 622
8904.26 606
8905.15 564
8906.05 538
8906.94 518
8907.83 483
8908.72 514
8909.61 505
8910.50 551
8911.39 580
8912.28 545
8913.17 555
8914.06 550
8914.96 548
8915.85 548
8916.74 474
8917.63 567
8918.52 516
8919.41 527
8920.30 489
8921.20 532
8922.09 512
8922.98 545
8923.87 563
8924.76 572
8925.65 549
8926.55 554
8927.44 548
8928.33 507
8929.22 473
8930.11 509
8931.01 567
8931.90 577
8932.79 567
8933.68 564
8934.57 530
8935.47 488
8936.36 542
8937.25 541
8938.14 497
8939.04 490
8939.93 561
8940.82 532
8941.71 498
8942.61 438
8943.50 498
8944.39 565
8945.28 574
8946.18 576
8947.07 563
8947.96 531
8948.86 526
8949.75 523
8950.64 494
8951.54 557
8952.43 514
8953.32 476
8954.21 493
8955.11 533
8956.00 512
8956.89 512
8957.79 579
8958.68 525
8959.57 538
8960.47 537
8961.36 531
8962.26 478
8963.15 514
8964.04 493
8964.94 522
8965.83 546
8966.72 583
8967.62 505
8968.51 498
8969.41 524
8970.30 573
8971.19 598
8972.09 617
8972.98 572
8973.88 571
8974.77 557
8975.67 534
8976.56 544
8977.45 518
8978.35 561
8979.24 606
8980.14 566
8981.03 544
8981.93 556
8982.82 578
8983.72 514
8984.61 567
8985.51 500
8986.40 529
8987.29 526
8988.19 557
8989.08 496
8989.98 468
8990.87 515
8991.77 463
8992.66 507
8993.56 443
8994.46 475
8995.35 496
8996.25 493
8997.14 458
8998.04 510
8998.93 415
8999.83 498
9000.72 506
9001.62 553
9002.51 521
9003.41 470
9004.31 482
9005.20 453
9006.10 435
9006.99 524
9007.89 476
9008.78 457
9009.68 471
9010.58 474
9011.47 439
9012.37 446
9013.27 527
9014.16 520
9015.06 481
9015.95 451
9016.85 445
9017.75 466
9018.64 499
9019.54 498
9020.44 482
9021.33 504
9022.23 478
9023.13 463
9024.02 473
9024.92 452
9025.82 456
9026.71 493
9027.61 484
9028.51 475
9029.40 493
9030.30 504
9031.20 458
9032.09 435
9032.99 450
9033.89 484
9034.79 513
9035.68 479
9036.58 514
9037.48 466
9038.38 474
9039.27 510
9040.17 499
9041.07 473
9041.97 461
9042.86 425
9043.76 491
9044.66 558
9045.56 547
9046.45 512
9047.35 513
9048.25 472
9049.15 516
9050.05 566
9050.94 516
9051.84 513
9052.74 444
9053.64 475
9054.54 524
9055.44 486
9056.33 509
9057.23 497
9058.13 490
9059.03 552
9059.93 472
9060.83 513
9061.72 509
9062.62 515
9063.52 531
9064.42 467
9065.32 522
9066.22 504
9067.12 513
9068.02 532
9068.91 525
9069.81 512
9070.71 494
9071.61 501
9072.51 452
9073.41 500
9074.31 511
9075.21 488
9076.11 479
9077.01 552
9077.91 505
9078.81 486
9079.71 520
9080.60 570
9081.50 545
9082.40 539
9083.30 540
9084.20 474
9085.10 511
9086.00 544
9086.90 531
9087.80 495
9088.70 522
9089.60 578
9090.50 578
9091.40 622
9092.30 632
9093.20 589
9094.10 607
9095.00 556
9095.90 551
9096.80 498
9097.70 515
9098.60 479
9099.50 518
9100.41 527
9101.31 504
9102.21 503
9103.11 521
9104.01 472
9104.91 508
9105.81 543
9106.71 549
9107.61 489
9108.51 493
9109.41 476
9110.31 484
9111.21 476
9112.12 481
9113.02 510
9113.92 519
9114.82 467
9115.72 484
9116.62 456
9117.52 483
9118.42 473
9119.33 454
9120.23 462
9121.13 498
9122.03 469
9122.93 530
9123.83 514
9124.74 520
9125.64 494
9126.54 467
9127.44 424
9128.34 462
9129.24 460
9130.15 519
9131.05 487
9131.95 465
9132.85 451
9133.75 468
9134.66 493
9135.56 492
9136.46 503
9137.36 453
9138.27 461
9139.17 488
9140.07 442
9140.97 457
9141.88 486
9142.78 471
9143.68 437
9144.58 422
9145.49 427
9146.39 497
9147.29 515
9148.20 470
9149.10 485
9150.00 463
9150.90 486
9151.81 454
9152.71 462
9153.61 481
9154.52 490
9155.42 507
9156.32 490
9157.23 443
9158.13 434
9159.03 478
9159.94 436
9160.84 451
9161.74 465
9162.65 458
9163.55 452
9164.45 458
9165.36 439
9166.26 454
9167.17 472
9168.07 523
9168.97 518
9169.88 484
9170.78 495
9171.69 437
9172.59 436
9173.49 456
9174.40 459
9175.30 464
9176.21 457
9177.11 412
9178.01 469
9178.92 482
9179.82 460
9180.73 462
9181.63 432
9182.54 440
9183.44 432
9184.35 449
9185.25 487
9186.16 458
9187.06 456
9187.97 409
9188.87 450
9189.78 450
9190.68 448
9191.59 491
9192.49 456
9193.40 477
9194.30 432
9195.21 459
9196.11 546
9197.02 502
9197.92 505
9198.83 515
9199.73 560
9200.64 549
9201.54 522
9202.45 504
9203.35 495
9204.26 542
9205.17 535
9206.07 513
9206.98 483
9207.88 499
9208.79 464
9209.69 495
9210.60 466
9211.51 457
9212.41 427
9213.32 505
9214.22 490
9215.13 475
9216.04 468
9216.94 407
9217.85 436
9218.76 479
9219.66 444
9220.57 472
9221.48 455
9222.38 416
9223.29 403
9224.20 390
9225.10 446
9226.01 444
9226.92 458
9227.82 467
9228.73 464
9229.64 483
9230.54 491
9231.45 439
9232.36 450
9233.26 460
9234.17 469
9235.08 475
9235.99 454
9236.89 493
9237.80 410
9238.71 419
9239.61 460
9240.52 491
9241.43 459
9242.34 467
9243.24 506
9244.15 479
9245.06 449
9245.97 428
9246.88 447
9247.78 467
9248.69 423
9249.60 464
9250.51 491
9251.41 441
9252.32 425
9253.23 451
9254.14 483
9255.05 459
9255.96 398
9256.86 470
9257.77 473
9258.68 448
9259.59 482
9260.50 409
9261.41 394
9262.31 492
9263.22 478
9264.13 419
9265.04 441
9265.95 452
9266.86 490
9267.77 480
9268.67 490
9269.58 483
9270.49 444
9271.40 423
9272.31 390
9273.22 412
9274.13 438
9275.04 416
9275.95 431
9276.86 394
9277.76 436
9278.67 479
9279.58 423
9280.49 461
9281.40 466
9282.31 467
9283.22 484
9284.13 478
9285.04 444
9285.95 442
9286.86 507
9287.77 507
9288.68 438
9289.59 456
9290.50 477
9291.41 480
9292.32 455
9293.23 438
9294.14 508
9295.05 516
9295.96 461
9296.87 451
9297.78 449
9298.69 505
9299.60 496
9300.51 474
9301.42 518
9302.33 505
9303.24 510
9304.15 475
9305.06 501
9305.97 496
9306.88 524
9307.80 486
9308.71 526
9309.62 642
9310.53 632
9311.44 571
9312.35 493
9313.26 639
9314.17 585
9315.08 564
9315.99 532
9316.91 509
9317.82 469
9318.73 480
9319.64 519
9320.55 524
9321.46 446
9322.37 471
9323.28 477
9324.20 474
9325.11 470
9326.02 469
9326.93 462
9327.84 441
9328.75 466
9329.67 464
9330.58 418
9331.49 475
9332.40 436
9333.31 390
9334.23 437
9335.14 464
9336.05 442
9336.96 384
9337.87 451
9338.79 447
9339.70 459
9340.61 470
9341.52 472
9342.44 498
9343.35 478
9344.26 484
9345.17 466
9346.09 560
9347.00 551
9347.91 481
9348.82 487
9349.74 505
9350.65 461
9351.56 447
9352.48 455
9353.39 440
9354.30 433
9355.21 448
9356.13 490
9357.04 474
9357.95 439
9358.87 407
9359.78 445
9360.69 476
9361.61 483
9362.52 401
9363.43 477
9364.35 493
9365.26 447
9366.18 420
9367.09 447
9368.00 450
9368.92 468
9369.83 423
9370.74 428
9371.66 499
9372.57 461
9373.49 436
9374.40 460
9375.31 463
9376.23 457
9377.14 466
9378.06 450
9378.97 515
9379.88 480
9380.80 485
9381.71 502
9382.63 476
9383.54 448
9384.46 470
9385.37 474
9386.29 486
9387.20 475
9388.11 405
9389.03 466
9389.94 541
9390.86 455
9391.77 510
9392.69 529
9393.60 514
9394.52 531
9395.43 514
9396.35 515
9397.26 517
9398.18 519
9399.09 489
9400.01 485
9400.92 518
9401.84 518
9402.76 520
9403.67 485
9404.59 508
9405.50 485
9406.42 445
9407.33 459
9408.25 481
9409.16 469
9410.08 468
9411.00 486
9411.91 539
9412.83 525
9413.74 519
9414.66 479
9415.58 507
9416.49 483
9417.41 471
9418.32 455
9419.24 539
9420.16 467
9421.07 529
9421.99 545
9422.91 483
9423.82 460
9424.74 492
9425.65 491
9426.57 528
9427.49 539
9428.40 475
9429.32 486
9430.24 512
9431.15 496
9432.07 488
9432.99 544
9433.90 538
9434.82 533
9435.74 541
9436.66 545
9437.57 516
9438.49 513
9439.41 517
9440.32 522
9441.24 588
9442.16 603
9443.08 550
9443.99 568
9444.91 540
9445.83 523
9446.75 497
9447.66 539
9448.58 615
9449.50 613
9450.42 646
9451.33 665
9452.25 708
9453.17 785
9454.09 766
9455.01 787
9455.92 727
9456.84 660
9457.76 674
9458.68 628
9459.60 618
9460.51 685
9461.43 562
9462.35 524
9463.27 548
9464.19 525
9465.11 514
9466.02 607
9466.94 567
9467.86 577
9468.78 571
9469.70 564
9470.62 519
9471.54 501
9472.46 577
9473.37 541
9474.29 494
9475.21 489
9476.13 449
9477.05 546
9477.97 582
9478.89 566
9479.81 705
9480.73 660
9481.65 660
9482.56 655
9483.48 636
9484.40 618
9485.32 596
9486.24 607
9487.16 691
9488.08 631
9489.00 570
9489.92 573
9490.84 586
9491.76 565
9492.68 629
9493.60 514
9494.52 553
9495.44 590
9496.36 627
9497.28 621
9498.20 576
9499.12 543
9500.04 544
9500.96 598
9501.88 616
9502.80 552
9503.72 552
9504.64 566
9505.56 566
9506.48 593
9507.40 641
9508.32 619
9509.24 572
9510.16 615
9511.08 601
9512.00 559
9512.93 628
9513.85 671
9514.77 669
9515.69 688
9516.61 689
9517.53 681
9518.45 659
9519.37 646
9520.29 579
9521.21 678
9522.14 637
9523.06 594
9523.98 622
9524.90 607
9525.82 651
9526.74 649
9527.66 722
9528.59 750
9529.51 745
9530.43 817
9531.35 831
9532.27 927
9533.19 995
9534.11 1061
9535.04 1082
9535.96 1080
9536.88 1050
9537.80 923
9538.72 872
9539.65 862
9540.57 831
9541.49 809
9542.41 794
9543.34 703
9544.26 716
9545.18 671
9546.10 686
9547.02 669
9547.95 706
9548.87 715
9549.79 647
9550.71 624
9551.64 663
9552.56 720
9553.48 731
9554.41 732
9555.33 693
9556.25 706
9557.17 709
9558.10 741
9559.02 783
9559.94 798
9560.87 830
9561.79 833
9562.71 765
9563.64 814
9564.56 802
9565.48 770
9566.41 763
9567.33 722
9568.25 681
9569.18 640
9570.10 747
9571.02 639
9571.95 610
9572.87 749
9573.79 716
9574.72 640
9575.64 640
9576.56 730
9577.49 713
9578.41 694
9579.34 676
9580.26 700
9581.18 665
9582.11 617
9583.03 715
9583.96 693
9584.88 692
9585.81 647
9586.73 679
9587.65 708
9588.58 723
9589.50 727
9590.43 741
9591.35 699
9592.28 681
9593.20 686
9594.13 751
9595.05 762
9595.98 725
9596.90 794
9597.83 828
9598.75 774
9599.68 766
9600.60 788
9601.53 785
9602.45 756
9603.38 747
9604.30 792
9605.23 835
9606.15 767
9607.08 763
9608.00 832
9608.93 818
9609.85 899
9610.78 832
9611.70 821
9612.63 848
9613.55 929
9614.48 860
9615.41 887
9616.33 889
9617.26 862
9618.18 865
9619.11 833
9620.04 861
9620.96 853
9621.89 919
9622.81 875
9623.74 866
9624.67 944
9625.59 911
9626.52 954
9627.44 974
9628.37 911
9629.30 963
9630.22 981
9631.15 1009
9632.08 959
9633.00 997
9633.93 1012
9634.86 990
9635.78 1076
9636.71 1022
9637.64 1060
9638.56 1057
9639.49 1049
9640.42 1100
9641.34 1124
9642.27 1119
9643.20 1133
9644.13 1132
9645.05 1131
9645.98 1096
9646.91 1088
9647.83 1161
9648.76 1190
9649.69 1288
9650.62 1292
9651.54 1331
9652.47 1326
9653.40 1339
9654.33 1330
9655.25 1318
9656.18 1388
9657.11 1344
9658.04 1297
9658.96 1288
9659.89 1378
9660.82 1311
9661.75 1292
9662.68 1298
9663.60 1341
9664.53 1409
9665.46 1385
9666.39 1462
9667.32 1518
9668.25 1568
9669.17 1514
9670.10 1456
9671.03 1606
9671.96 1671
9672.89 1670
9673.82 1570
9674.74 1682
9675.67 1659
9676.60 1625
9677.53 1681
9678.46 1623
9679.39 1588
9680.32 1672
9681.25 1752
9682.17 1786
9683.10 1861
9684.03 1887
9684.96 2016
9685.89 1901
9686.82 1908
9687.75 1917
9688.68 1945
9689.61 1887
9690.54 1909
9691.47 1883
9692.40 1974
9693.33 2111
9694.25 2193
9695.18 2346
9696.11 2596
9697.04 2597
9697.97 2906
9698.90 3126
9699.83 3466
9700.76 3603
9701.69 3485
9702.62 3550
9703.55 3282
9704.48 3130
9705.41 2783
9706.34 2502
9707.27 2318
9708.20 2045
9709.13 2152
9710.06 2066
9710.99 2115
9711.92 2109
9712.85 2191
9713.78 2281
9714.71 2273
9715.65 2364
9716.58 2468
9717.51 2418
9718.44 2425
9719.37 2259
9720.30 2152
9721.23 2031
9722.16 1887
9723.09 1793
9724.02 1777
9724.95 1657
9725.88 1537
9726.82 1533
9727.75 1601
9728.68 1616
9729.61 1582
9730.54 1693
9731.47 1778
9732.40 1774
9733.33 1677
9734.27 1761
9735.20 1860
9736.13 1863
9737.06 1809
9737.99 1576
9738.92 1619
9739.86 1525
9740.79 1500
9741.72 1472
9742.65 1422
9743.58 1407
9744.51 1402
9745.45 1351
9746.38 1360
9747.31 1330
9748.24 1248
9749.17 1286
9750.11 1260
9751.04 1326
9751.97 1280
9752.90 1286
9753.84 1271
9754.77 1255
9755.70 1174
9756.63 1213
9757.57 1234
9758.50 1264
9759.43 1225
9760.36 1216
9761.30 1183
9762.23 1208
9763.16 1253
9764.09 1240
9765.03 1184
9765.96 1149
9766.89 1272
9767.83 1227
9768.76 1269
9769.69 1285
9770.63 1210
9771.56 1194
9772.49 1247
9773.43 1240
9774.36 1275
9775.29 1200
9776.23 1290
9777.16 1306
9778.09 1411
9779.03 1567
9779.96 1519
9780.89 1562
9781.83 1535
9782.76 1526
9783.70 1481
9784.63 1577
9785.56 1456
9786.50 1369
9787.43 1348
9788.37 1311
9789.30 1208
9790.23 1219
9791.17 1230
9792.10 1170
9793.04 1185
9793.97 1223
9794.90 1196
9795.84 1176
9796.77 1195
9797.71 1233
9798.64 1279
9799.58 1295
9800.51 1208
9801.45 1235
9802.38 1197
9803.32 1192
9804.25 1184
9805.19 1048
9806.12 1041
9807.05 1055
9807.99 1004
9808.92 983
9809.86 945
9810.80 981
9811.73 1034
9812.67 1025
9813.60 964
9814.54 913
9815.47 926
9816.41 882
9817.34 886
9818.28 907
9819.21 871
9820.15 898
9821.08 930
9822.02 937
9822.96 872
9823.89 902
9824.83 857
9825.76 939
9826.70 878
9827.63 835
9828.57 856
9829.51 873
9830.44 804
9831.38 785
9832.31 815
9833.25 815
9834.19 818
9835.12 835
9836.06 826
9837.00 818
9837.93 836
9838.87 867
9839.81 887
9840.74 844
9841.68 769
9842.61 825
9843.55 812
9844.49 809
9845.43 857
9846.36 834
9847.30 830
9848.24 796
9849.17 824
9850.11 758
9851.05 790
9851.98 769
9852.92 786
9853.86 806
9854.79 802
9855.73 796
9856.67 842
9857.61 827
9858.54 863
9859.48 929
9860.42 861
9861.36 898
9862.29 883
9863.23 862
9864.17 922
9865.11 839
9866.04 863
9866.98 833
9867.92 802
9868.86 738
9869.80 856
9870.73 850
9871.67 800
9872.61 751
9873.55 751
9874.49 795
9875.42 850
9876.36 857
9877.30 737
9878.24 748
9879.18 784
9880.12 766
9881.05 706
9881.99 741
9882.93 790
9883.87 774
9884.81 685
9885.75 714
9886.69 699
9887.63 753
9888.56 735
9889.50 712
9890.44 769
9891.38 698
9892.32 733
9893.26 732
9894.20 708
9895.14 728
9896.08 660
9897.02 699
9897.95 699
9898.89 707
9899.83 633
9900.77 699
9901.71 699
9902.65 710
9903.59 677
9904.53 698
9905.47 762
9906.41 728
9907.35 730
9908.29 733
9909.23 737
9910.17 763
9911.11 728
9912.05 744
9912.99 772
9913.93 775
9914.87 703
9915.81 712
9916.75 746
9917.69 716
9918.63 664
9919.57 653
9920.51 686
9921.45 710
9922.39 746
9923.33 810
9924.27 871
9925.21 987
9926.15 1098
9927.09 1166
9928.03 1236
9928.97 1319
9929.92 1362
9930.86 1234
9931.80 1199
9932.74 1113
9933.68 1038
9934.62 967
9935.56 940
9936.50 891
9937.44 774
9938.38 773
9939.33 772
9940.27 817
9941.21 755
9942.15 692
9943.09 716
9944.03 707
9944.97 745
9945.92 714
9946.86 667
9947.80 688
9948.74 678
9949.68 683
9950.62 701
9951.57 724
9952.51 758
9953.45 693
9954.39 657
9955.33 673
9956.28 707
9957.22 742
9958.16 688
9959.10 699
9960.04 660
9960.99 628
9961.93 666
9962.87 748
9963.81 668
9964.76 702
9965.70 750
9966.64 718
9967.58 740
9968.53 710
9969.47 667
9970.41 713
9971.35 707
9972.30 725
9973.24 731
9974.18 672
9975.13 693
9976.07 730
9977.01 730
9977.95 668
9978.90 734
9979.84 760
9980.78 711
9981.73 679
9982.67 664
9983.61 587
9984.56 638
9985.50 641
9986.44 631
9987.39 666
9988.33 669
9989.27 627
9990.22 676
9991.16 631
9992.11 541
9993.05 578
9993.99 588
9994.94 565
9995.88 638
9996.82 609
9997.77 671
9998.71 649
9999.66 639
10000.60 685
10001.55 651
10002.49 613
10003.43 621
10004.38 679
10005.32 654
10006.27 618
10007.21 580
10008.16 633
10009.10 594
10010.04 626
10010.99 588
10011.93 585
10012.88 570
10013.82 634
10014.77 622
10015.71 589
10016.66 568
10017.60 604
10018.55 590
10019.49 551
10020.44 599
10021.38 636
10022.33 625
10023.27 666
10024.22 612
10025.16 563
10026.11 541
10027.05 562
10028.00 572
10028.95 548
10029.89 535
10030.84 554
10031.78 586
10032.73 545
10033.67 615
10034.62 610
10035.57 615
10036.51 597
10037.46 550
10038.40 561
10039.35 568
10040.30 533
10041.24 570
10042.19 508
10043.13 499
10044.08 513
10045.03 499
10045.97 544
10046.92 522
10047.86 568
10048.81 522
10049.76 509
10050.70 509
10051.65 517
10052.60 487
10053.54 574
10054.49 615
10055.44 549
10056.38 520
10057.33 601
10058.28 551
10059.22 597
10060.17 590
10061.12 640
10062.07 668
10063.01 636
10063.96 607
10064.91 601
10065.85 560
10066.80 603
10067.75 539
10068.70 479
10069.64 494
10070.59 554
10071.54 480
10072.49 527
10073.43 503
10074.38 500
10075.33 488
10076.28 516
10077.22 502
10078.17 511
10079.12 507
10080.07 513
10081.02 534
10081.96 488
10082.91 516
10083.86 549
10084.81 480
10085.76 470
10086.70 539
10087.65 513
10088.60 522
10089.55 478
10090.50 505
10091.45 523
10092.39 497
10093.34 515
10094.29 511
10095.24 507
10096.19 555
10097.14 495
10098.09 503
10099.03 493
10099.98 538
10100.93 558
10101.88 502
10102.83 497
10103.78 498
10104.73 490
10105.68 512
10106.63 516
10107.58 494
10108.53 493
10109.47 486
10110.42 546
10111.37 547
10112.32 502
10113.27 516
10114.22 582
10115.17 532
10116.12 547
10117.07 515
10118.02 575
10118.97 512
10119.92 520
10120.87 474
10121.82 531
10122.77 525
10123.72 549
10124.67 554
10125.62 547
10126.57 528
10127.52 524
10128.47 469
10129.42 515
10130.37 510
10131.32 483
10132.27 483
10133.22 552
10134.17 569
10135.12 543
10136.07 535
10137.02 493
10137.97 540
10138.92 558
10139.87 554
10140.83 514
10141.78 488
10142.73 483
10143.68 577
10144.63 561
10145.58 545
10146.53 582
10147.48 570
10148.43 580
10149.38 574
10150.34 557
10151.29 597
10152.24 573
10153.19 526
10154.14 551
10155.09 558
10156.04 509
10156.99 525
10157.95 554
10158.90 529
10159.85 577
10160.80 614
10161.75 551
10162.70 551
10163.66 547
10164.61 584
10165.56 538
10166.51 619
10167.46 542
10168.42 551
10169.37 574
10170.32 600
10171.27 586
10172.23 595
10173.18 596
10174.13 604
10175.08 604
10176.03 610
10176.99 562
10177.94 560
10178.89 601
10179.84 588
10180.80 619
10181.75 612
10182.70 618
10183.66 651
10184.61 711
10185.56 706
10186.51 654
10187.47 695
10188.42 729
10189.37 747
10190.33 698
10191.28 768
10192.23 735
10193.19 733
10194.14 693
10195.09 736
10196.05 768
10197.00 736
10197.95 736
10198.91 766
10199.86 782
10200.81 745
10201.77 811
10202.72 762
10203.67 809
10204.63 880
10205.58 895
10206.53 919
10207.49 948
10208.44 1017
10209.40 1029
10210.35 953
10211.30 878
10212.26 854
10213.21 815
10214.17 798
10215.12 731
10216.08 735
10217.03 772
10217.98 722
10218.94 669
10219.89 733
10220.85 694
10221.80 683
10222.76 623
10223.71 621
10224.67 632
10225.62 661
10226.58 601
10227.53 653
10228.49 665
10229.44 617
10230.40 609
10231.35 612
10232.31 585
10233.26 600
10234.22 607
10235.17 622
10236.13 614
10237.08 605
10238.04 656
10238.99 635
10239.95 709
10240.90 604
10241.86 589
10242.81 639
10243.77 555
10244.72 537
10245.68 563
10246.64 583
10247.59 566
10248.55 539
10249.50 547
10250.46 569
10251.42 533
10252.37 568
10253.33 622
10254.28 579
10255.24 531
10256.20 523
10257.15 517
10258.11 523
10259.06 525
10260.02 492
10260.98 448
10261.93 480
10262.89 488
10263.85 492
10264.80 457
10265.76 505
10266.72 532
10267.67 513
10268.63 535
10269.59 475
10270.54 478
10271.50 462
10272.46 445
10273.41 447
10274.37 444
10275.33 435
10276.29 488
10277.24 477
10278.20 478
10279.16 475
10280.11 533
10281.07 453
10282.03 471
10282.99 494
10283.94 479
10284.90 467
10285.86 491
10286.82 508
10287.77 462
10288.73 426
10289.69 432
10290.65 442
10291.61 482
10292.56 478
10293.52 492
10294.48 524
10295.44 479
10296.39 483
10297.35 477
10298.31 482
10299.27 508
10300.23 460
10301.19 473
10302.14 446
10303.10 469
10304.06 441
10305.02 397
10305.98 440
10306.94 459
10307.89 449
10308.85 404
10309.81 447
10310.77 437
10311.73 492
10312.69 491
10313.65 443
10314.61 497
10315.57 516
10316.52 469
10317.48 464
10318.44 485
10319.40 485
10320.36 438
10321.32 445
10322.28 497
10323.24 437
10324.20 434
10325.16 438
10326.12 483
10327.08 451
10328.04 465
10328.99 464
10329.95 435
10330.91 453
10331.87 428
10332.83 432
10333.79 469
10334.75 463
10335.71 447
10336.67 398
10337.63 444
10338.59 485
10339.55 481
10340.51 478
10341.47 399
10342.43 437
10343.39 435
10344.35 457
10345.31 399
10346.27 446
10347.23 454
10348.20 446
10349.16 458
10350.12 448
10351.08 442
10352.04 459
10353.00 460
10353.96 406
10354.92 427
10355.88 435
10356.84 421
10357.80 442
10358.76 449
10359.72 446
10360.69 479
10361.65 436
10362.61 420
10363.57 421
10364.53 433
10365.49 455
10366.45 403
10367.41 441
10368.38 413
10369.34 403
10370.30 400
10371.26 369
10372.22 395
10373.18 419
10374.14 379
10375.11 418
10376.07 385
10377.03 413
10377.99 403
10378.95 437
10379.92 428
10380.88 414
10381.84 396
10382.80 373
10383.76 457
10384.73 429
10385.69 410
10386.65 386
10387.61 381
10388.57 412
10389.54 401
10390.50 402
10391.46 402
10392.42 342
10393.39 363
10394.35 402
10395.31 401
10396.27 396
10397.24 417
10398.20 404
10399.16 398
10400.13 390
10401.09 377
10402.05 364
10403.02 371
10403.98 393
10404.94 385
10405.90 392
10406.87 369
10407.83 370
10408.79 375
10409.76 439
10410.72 380
10411.68 404
10412.65 392
10413.61 375
10414.57 372
10415.54 440
10416.50 427
10417.47 403
10418.43 388
10419.39 412
10420.36 460
10421.32 468
10422.28 429
10423.25 448
10424.21 417
10425.18 444
10426.14 399
10427.10 405
10428.07 394
10429.03 466
10430.00 430
10430.96 406
10431.93 432
10432.89 402
10433.85 356
10434.82 389
10435.78 401
10436.75 370
10437.71 373
10438.68 411
10439.64 413
10440.61 380
10441.57 356
10442.54 336
10443.50 383
10444.47 359
10445.43 371
10446.40 358
10447.36 360
10448.33 373
10449.29 345
10450.26 362
10451.22 353
10452.19 364
10453.15 350
10454.12 304
10455.08 346
10456.05 363
10457.01 333
10457.98 344
10458.95 355
10459.91 384
10460.88 365
10461.84 329
10462.81 337
10463.77 311
10464.74 349
10465.71 388
10466.67 365
10467.64 376
10468.60 353
10469.57 304
10470.54 360
10471.50 348
10472.47 324
10473.44 347
10474.40 326
10475.37 331
10476.33 378
10477.30 349
10478.27 370
10479.23 363
10480.20 330
10481.17 315
10482.13 338
10483.10 360
10484.07 335
10485.03 339
10486.00 375
10486.97 342
10487.93 307
10488.90 323
10489.87 378
10490.84 330
10491.80 287
10492.77 331
10493.74 311
10494.70 316
10495.67 342
10496.64 385
10497.61 401
10498.57 363
10499.54 309
10500.51 319
10501.48 329
10502.44 354
10503.41 318
10504.38 328
10505.35 342
10506.31 324
10507.28 318
10508.25 284
10509.22 352
10510.19 371
10511.15 329
10512.12 335
10513.09 331
10514.06 341
10515.03 376
10516.00 399
10516.96 368
10517.93 359
10518.90 361
10519.87 367
10520.84 353
10521.81 348
10522.77 360
10523.74 373
10524.71 367
10525.68 324
10526.65 337
10527.62 332
10528.59 332
10529.56 363
10530.52 353
10531.49 349
10532.46 371
10533.43 339
10534.40 396
10535.37 409
10536.34 308
10537.31 326
10538.28 376
10539.25 357
10540.22 371
10541.18 358
10542.15 346
10543.12 403
10544.09 358
10545.06 347
10546.03 385
10547.00 378
10547.97 362
10548.94 377
10549.91 352
10550.88 365
10551.85 340
10552.82 319
10553.79 352
10554.76 336
10555.73 395
10556.70 371
10557.67 358
10558.64 371
10559.61 366
10560.58 382
10561.55 370
10562.52 367
10563.49 376
10564.46 396
10565.43 392
10566.40 369
10567.38 392
10568.35 373
10569.32 386
10570.29 334
10571.26 294
10572.23 336
10573.20 378
10574.17 361
10575.14 355
10576.11 317
10577.08 297
10578.06 315
10579.03 354
10580.00 313
10580.97 342
10581.94 345
10582.91 339
10583.88 364
10584.85 373
10585.83 380
10586.80 402
10587.77 393
10588.74 374
10589.71 373
10590.68 342
10591.66 395
10592.63 374
10593.60 340
10594.57 369
10595.54 355
10596.51 370
10597.49 384
10598.46 341
10599.43 392
10600.40 381
10601.37 385
10602.35 374
10603.32 358
10604.29 366
10605.26 366
10606.24 370
10607.21 375
10608.18 367
10609.15 389
10610.13 392
10611.10 385
10612.07 368
10613.04 404
10614.02 379
10614.99 378
10615.96 405
10616.94 390
10617.91 410
10618.88 364
10619.85 389
10620.83 389
10621.80 386
10622.77 424
10623.75 440
10624.72 377
10625.69 363
10626.67 453
10627.64 388
10628.61 394
10629.59 402
10630.56 388
10631.53 386
10632.51 387
10633.48 405
10634.46 401
10635.43 420
10636.40 440
10637.38 492
10638.35 571
10639.32 548
10640.30 558
10641.27 580
10642.25 597
10643.22 505
10644.19 486
10645.17 483
10646.14 459
10647.12 430
10648.09 404
10649.07 423
10650.04 433
10651.01 386
10651.99 402
10652.96 431
10653.94 395
10654.91 364
10655.89 366
10656.86 409
10657.84 407
10658.81 392
10659.79 362
10660.76 376
10661.74 372
10662.71 388
10663.69 382
10664.66 382
10665.64 349
10666.61 356
10667.59 356
10668.56 305
10669.54 377
10670.51 411
10671.49 379
10672.46 343
10673.44 360
10674.42 375
10675.39 367
10676.37 375
10677.34 421
10678.32 397
10679.29 386
10680.27 379
10681.25 380
10682.22 365
10683.20 373
10684.17 397
10685.15 407
10686.12 370
10687.10 385
10688.08 378
10689.05 368
10690.03 369
10691.01 388
10691.98 336
10692.96 368
10693.94 355
10694.91 366
10695.89 375
10696.86 392
10697.84 348
10698.82 343
10699.79 331
10700.77 322
10701.75 343
10702.72 361
10703.70 384
10704.68 356
10705.66 323
10706.63 345
10707.61 338
10708.59 311
10709.56 305
10710.54 338
10711.52 328
10712.50 305
10713.47 284
10714.45 350
10715.43 361
10716.41 345
10717.38 374
10718.36 367
10719.34 391
10720.32 343
10721.29 349
10722.27 359
10723.25 376
10724.23 313
10725.20 309
10726.18 345
10727.16 337
10728.14 320
10729.12 299
10730.09 348
10731.07 349
10732.05 370
10733.03 339
10734.01 333
10734.99 366
10735.96 342
10736.94 325
10737.92 375
10738.90 340
10739.88 280
10740.86 313
10741.83 349
10742.81 354
10743.79 288
10744.77 305
10745.75 322
10746.73 313
10747.71 310
10748.69 314
10749.67 326
10750.64 352
10751.62 324
10752.60 321
10753.58 351
10754.56 317
10755.54 328
10756.52 345
10757.50 346
10758.48 380
10759.46 364
10760.44 332
10761.42 298
10762.40 343
10763.38 352
10764.35 322
10765.33 309
10766.31 334
10767.29 314
10768.27 333
10769.25 344
10770.23 316
10771.21 355
10772.19 361
10773.17 391
10774.15 343
10775.13 332
10776.11 330
10777.09 362
10778.07 349
10779.05 394
10780.04 375
10781.02 396
10782.00 362
10782.98 373
10783.96 346
10784.94 374
10785.92 349
10786.90 357
10787.88 354
10788.86 378
10789.84 362
10790.82 359
10791.80 361
10792.78 365
10793.77 351
10794.75 369
10795.73 373
10796.71 374
10797.69 370
10798.67 383
10799.65 313
10800.63 372
10801.61 378
10802.60 374
10803.58 355
10804.56 342
10805.54 375
10806.52 341
10807.50 363
10808.49 340
10809.47 334
10810.45 385
10811.43 380
10812.41 389
10813.39 395
10814.38 342
10815.36 341
10816.34 321
10817.32 316
10818.30 379
10819.29 378
10820.27 395
10821.25 387
10822.23 361
10823.22 403
10824.20 419
10825.18 415
10826.16 403
10827.15 427
10828.13 416
10829.11 395
10830.09 384
10831.08 378
10832.06 403
10833.04 411
10834.02 378
10835.01 360
10835.99 383
10836.97 396
10837.96 417
10838.94 396
10839.92 414
10840.90 364
10841.89 358
10842.87 430
10843.85 438
10844.84 424
10845.82 362
10846.80 438
10847.79 457
10848.77 429
10849.76 432
10850.74 378
10851.72 426
10852.71 416
10853.69 442
10854.67 428
10855.66 420
10856.64 402
10857.62 409
10858.61 421
10859.59 466
10860.58 454
10861.56 411
10862.55 426
10863.53 395
10864.51 433
10865.50 488
10866.48 422
10867.47 460
10868.45 427
10869.44 433
10870.42 427
10871.40 452
10872.39 431
10873.37 397
10874.36 418
10875.34 532
10876.33 493
10877.31 464
10878.30 472
10879.28 487
10880.27 488
10881.25 507
10882.24 522
10883.22 550
10884.21 516
10885.19 516
10886.18 524
10887.16 538
10888.15 555
10889.13 510
10890.12 507
10891.10 467
10892.09 531
10893.07 541
10894.06 538
10895.05 526
10896.03 552
10897.02 560
10898.00 549
10898.99 553
10899.97 556
10900.96 580
10901.95 595
10902.93 573
10903.92 521
10904.90 503
10905.89 628
10906.88 531
10907.86 535
10908.85 542
10909.84 622
10910.82 642
10911.81 588
10912.79 581
10913.78 655
10914.77 684
10915.75 719
10916.74 704
10917.73 649
10918.71 681
10919.70 674
10920.69 670
10921.67 696
10922.66 696
10923.65 729
10924.63 729
10925.62 645
10926.61 708
10927.60 688
10928.58 681
10929.57 690
10930.56 699
10931.54 752
10932.53 671
10933.52 700
10934.51 713
10935.49 705
10936.48 672
10937.47 720
10938.46 710
10939.44 750
10940.43 834
10941.42 824
10942.41 813
10943.39 762
10944.38 846
10945.37 883
10946.36 867
10947.35 871
10948.33 815
10949.32 823
10950.31 905
10951.30 894
10952.29 977
10953.28 956
10954.26 1028
10955.25 1127
10956.24 1187
10957.23 1321
10958.22 1392
10959.21 1437
10960.19 1497
10961.18 1474
10962.17 1403
10963.16 1446
10964.15 1358
10965.14 1289
10966.13 1236
10967.11 1129
10968.10 1107
10969.09 1077
10970.08 1014
10971.07 980
10972.06 981
10973.05 985
10974.04 988
10975.03 1015
10976.02 976
10977.01 876
10978.00 931
10978.98 955
10979.97 960
10980.96 942
10981.95 942
10982.94 969
10983.93 937
10984.92 1038
10985.91 1079
10986.90 1064
10987.89 1030
10988.88 1022
10989.87 1048
10990.86 1029
10991.85 1029
10992.84 1132
10993.83 1182
10994.82 1222
10995.81 1396
10996.80 1529
10997.79 1606
10998.78 1745
10999.77 1962
11000.76 2046
11001.75 2029
11002.74 1991
11003.73 1916
11004.72 1923
11005.72 1768
11006.71 1572
11007.70 1438
11008.69 1287
11009.68 1213
11010.67 1101
11011.66 992
11012.65 953
11013.64 924
11014.63 937
11015.62 946
11016.61 865
11017.61 798
11018.60 846
11019.59 794
11020.58 814
11021.57 776
11022.56 736
11023.55 760
11024.55 796
11025.54 697
11026.53 693
11027.52 704
11028.51 747
11029.50 741
11030.49 696
11031.49 708
11032.48 754
11033.47 712
11034.46 713
11035.45 713
11036.45 702
11037.44 735
11038.43 711
11039.42 684
11040.41 705
11041.41 756
11042.40 700
11043.39 713
11044.38 708
11045.38 669
11046.37 660
11047.36 632
11048.35 619
11049.35 571
11050.34 600
11051.33 622
11052.32 627
11053.32 612
11054.31 587
11055.30 563
11056.30 582
11057.29 566
11058.28 537
11059.27 567
11060.27 586
11061.26 586
11062.25 614
11063.25 610
11064.24 619
11065.23 592
11066.23 601
11067.22 575
11068.21 551
11069.21 601
11070.20 582
11071.19 601
11072.19 632
11073.18 639
11074.17 615
11075.17 614
11076.16 596
11077.16 619
11078.15 579
11079.14 623
11080.14 655
11081.13 585
11082.13 554
11083.12 584
11084.11 567
11085.11 555
11086.10 591
11087.10 537
11088.09 558
11089.09 569
11090.08 596
11091.07 541
11092.07 547
11093.06 528
11094.06 564
11095.05 563
11096.05 552
11097.04 592
11098.04 497
11099.03 542
11100.03 515
11101.02 519
11102.02 555
11103.01 521
11104.01 527
11105.00 502
11106.00 561
11106.99 545
11107.99 532
11108.98 544
11109.98 538
11110.97 518
11111.97 572
11112.96 571
11113.96 519
11114.95 517
11115.95 533
11116.95 522
11117.94 521
11118.94 514
11119.93 532
11120.93 534
11121.92 556
11122.92 532
11123.92 549
11124.91 576
11125.91 589
11126.90 636
11127.90 583
11128.90 583
11129.89 542
11130.89 594
11131.89 568
11132.88 532
11133.88 557
11134.87 521
11135.87 522
11136.87 476
11137.86 508
11138.86 442
11139.86 507
11140.85 473
11141.85 472
11142.85 486
11143.84 543
11144.84 512
11145.84 513
11146.84 481
11147.83 478
11148.83 502
11149.83 485
11150.82 464
11151.82 460
11152.82 465
11153.82 487
11154.81 508
11155.81 440
11156.81 430
11157.80 459
11158.80 442
11159.80 502
11160.80 441
11161.79 448
11162.79 452
11163.79 444
11164.79 467
11165.79 478
11166.78 506
11167.78 447
11168.78 449
11169.78 445
11170.78 414
11171.77 448
11172.77 460
11173.77 447
11174.77 500
11175.77 495
11176.76 456
11177.76 442
11178.76 453
11179.76 422
11180.76 443
11181.76 467
11182.76 403
11183.75 444
11184.75 456
11185.75 468
11186.75 457
11187.75 439
11188.75 452
11189.75 414
11190.75 426
11191.74 506
11192.74 464
11193.74 457
11194.74 518
11195.74 470
11196.74 444
11197.74 491
11198.74 476
11199.74 440
11200.74 443
11201.74 470
11202.74 466
11203.74 445
11204.74 453
11205.73 449
11206.73 440
11207.73 451
11208.73 444
11209.73 434
11210.73 390
11211.73 397
11212.73 417
11213.73 468
11214.73 466
11215.73 424
11216.73 405
11217.73 404
11218.73 386
11219.73 439
11220.73 454
11221.73 458
11222.73 440
11223.74 402
11224.74 406
11225.74 440
11226.74 398
11227.74 402
11228.74 387
11229.74 388
11230.74 403
11231.74 366
11232.74 414
11233.74 416
11234.74 334
11235.74 358
11236.74 396
11237.75 358
11238.75 400
11239.75 437
11240.75 411
11241.75 395
11242.75 367
11243.75 375
11244.75 384
11245.76 413
11246.76 370
11247.76 380
11248.76 442
11249.76 429
11250.76 382
11251.76 426
11252.77 340
11253.77 380
11254.77 397
11255.77 364
11256.77 400
11257.78 378
11258.78 364
11259.78 372
11260.78 408
11261.78 415
11262.79 377
11263.79 394
11264.79 399
11265.79 391
11266.79 401
11267.80 394
11268.80 408
11269.80 394
11270.80 421
11271.81 395
11272.81 417
11273.81 423
11274.81 440
11275.82 389
11276.82 402
11277.82 451
11278.83 440
11279.83 430
11280.83 427
11281.83 440
11282.84 426
11283.84 447
11284.84 450
11285.85 434
11286.85 448
11287.85 430
11288.86 426
11289.86 399
11290.86 397
11291.87 461
11292.87 460
11293.87 370
11294.88 373
11295.88 417
11296.89 463
11297.89 412
11298.89 464
11299.90 412
11300.90 405
11301.90 387
11302.91 430
11303.91 461
11304.92 424
11305.92 429
11306.92 487
11307.93 459
11308.93 466
11309.94 463
11310.94 510
11311.95 565
11312.95 588
11313.95 621
11314.96 594
11315.96 562
11316.97 566
11317.97 569
11318.98 540
11319.98 565
11320.99 522
11321.99 514
11323.00 426
11324.00 455
11325.01 420
11326.01 462
11327.02 431
11328.02 436
11329.03 383
11330.03 342
11331.04 369
11332.04 343
11333.05 380
11334.05 430
11335.06 412
11336.06 386
11337.07 389
11338.07 375
11339.08 361
11340.09 324
11341.09 345
11342.10 360
11343.10 363
11344.11 367
11345.11 409
11346.12 407
11347.13 387
11348.13 348
11349.14 401
11350.14 364
11351.15 377
11352.16 378
11353.16 413
11354.17 372
11355.17 341
11356.18 395
11357.19 409
11358.19 409
11359.20 357
11360.21 404
11361.21 413
11362.22 352
11363.23 353
11364.23 397
11365.24 378
11366.25 388
11367.25 381
11368.26 405
11369.27 334
11370.27 362
11371.28 403
11372.29 323
11373.29 336
11374.30 363
11375.31 344
11376.32 351
11377.32 376
11378.33 397
11379.34 393
11380.35 356
11381.35 329
11382.36 318
11383.37 351
11384.38 371
11385.38 350
11386.39 336
11387.40 377
11388.41 345
11389.41 333
11390.42 343
11391.43 375
11392.44 399
11393.45 386
11394.45 385
11395.46 371
11396.47 407
11397.48 375
11398.49 354
11399.49 359
11400.50 337
11401.51 382
11402.52 354
11403.53 333
11404.54 294
11405.54 345
11406.55 342
11407.56 359
11408.57 356
11409.58 352
11410.59 334
11411.60 342
11412.61 372
11413.61 341
11414.62 319
11415.63 374
11416.64 362
11417.65 326
11418.66 345
11419.67 372
11420.68 409
11421.69 393
11422.70 388
11423.71 321
11424.71 319
11425.72 372
11426.73 326
11427.74 332
11428.75 348
11429.76 364
11430.77 343
11431.78 389
11432.79 346
11433.80 375
11434.81 382
11435.82 335
11436.83 365
11437.84 352
11438.85 344
11439.86 381
11440.87 360
11441.88 362
11442.89 368
11443.90 344
11444.91 353
11445.92 362
11446.93 368
11447.94 341
11448.95 306
11449.96 342
11450.97 385
11451.98 361
11452.99 373
11454.01 375
11455.02 360
11456.03 310
11457.04 340
11458.05 356
11459.06 329
11460.07 323
11461.08 367
11462.09 369
11463.10 330
11464.11 367
11465.13 367
11466.14 351
11467.15 340
11468.16 298
11469.17 317
11470.18 339
11471.19 344
11472.20 370
11473.22 397
11474.23 338
11475.24 344
11476.25 338
11477.26 374
11478.27 335
11479.29 344
11480.30 342
11481.31 368
11482.32 372
11483.33 374
11484.35 311
11485.36 293
11486.37 332
11487.38 344
11488.39 329
11489.41 346
11490.42 332
11491.43 343
11492.44 350
11493.46 307
11494.47 312
11495.48 312
11496.49 329
11497.51 337
11498.52 331
11499.53 296
11500.54 309
11501.56 335
11502.57 336
11503.58 317
11504.59 307
11505.61 337
11506.62 328
11507.63 335
11508.65 335
11509.66 329
11510.67 337
11511.69 356
11512.70 353
11513.71 328
11514.73 345
11515.74 329
11516.75 331
11517.77 313
11518.78 347
11519.79 324
11520.81 310
11521.82 353
11522.83 331
11523.85 321
11524.86 382
11525.88 354
11526.89 349
11527.90 334
11528.92 318
11529.93 353
11530.95 344
11531.96 353
11532.97 354
11533.99 355
11535.00 369
11536.02 335
11537.03 309
11538.05 293
11539.06 331
11540.07 344
11541.09 338
11542.10 294
11543.12 338
11544.13 370
11545.15 366
11546.16 321
11547.18 345
11548.19 397
11549.21 335
11550.22 329
11551.24 341
11552.25 344
11553.27 399
11554.28 377
11555.30 339
11556.31 366
11557.33 383
11558.34 357
11559.36 369
11560.37 365
11561.39 367
11562.40 371
11563.42 380
11564.43 388
11565.45 368
11566.47 410
11567.48 418
11568.50 390
11569.51 378
11570.53 379
11571.54 399
11572.56 407
11573.58 416
11574.59 412
11575.61 381
11576.62 442
11577.64 410
11578.66 448
11579.67 413
11580.69 427
11581.70 466
11582.72 427
11583.74 418
11584.75 465
11585.77 492
11586.79 492
11587.80 542
11588.82 526
11589.84 534
11590.85 521
11591.87 492
11592.89 475
11593.90 490
11594.92 565
11595.94 584
11596.95 602
11597.97 556
11598.99 689
11600.01 727
11601.02 805
11602.04 867
11603.06 894
11604.07 974
11605.09 947
11606.11 911
11607.13 991
11608.14 923
11609.16 911
11610.18 761
11611.20 753
11612.21 720
11613.23 656
11614.25 633
11615.27 561
11616.29 520
11617.30 485
11618.32 479
11619.34 443
11620.36 471
11621.38 454
11622.39 403
11623.41 403
11624.43 466
11625.45 448
11626.47 416
11627.48 425
11628.50 425
11629.52 391
11630.54 416
11631.56 398
11632.58 439
11633.59 384
11634.61 395
11635.63 413
11636.65 418
11637.67 388
11638.69 386
11639.71 394
11640.73 398
11641.75 429
11642.76 401
11643.78 412
11644.80 409
11645.82 404
11646.84 407
11647.86 375
11648.88 359
11649.90 381
11650.92 325
11651.94 325
11652.96 355
11653.98 331
11655.00 344
11656.01 347
11657.03 326
11658.05 344
11659.07 384
11660.09 354
11661.11 359
11662.13 325
11663.15 345
11664.17 337
11665.19 333
11666.21 332
11667.23 371
11668.25 349
11669.27 295
11670.29 323
11671.31 323
11672.33 379
11673.35 378
11674.37 332
11675.39 365
11676.42 344
11677.44 340
11678.46 371
11679.48 336
11680.50 351
11681.52 343
11682.54 351
11683.56 387
11684.58 349
11685.60 337
11686.62 372
11687.64 364
11688.66 350
11689.69 359
11690.71 332
11691.73 356
11692.75 371
11693.77 333
11694.79 369
11695.81 438
11696.83 402
11697.85 401
11698.88 355
11699.90 366
11700.92 341
11701.94 353
11702.96 362
11703.98 397
11705.01 356
11706.03 337
11707.05 351
11708.07 346
11709.09 378
11710.12 349
11711.14 366
11712.16 355
11713.18 378
11714.20 327
11715.23 350
11716.25 343
11717.27 333
11718.29 326
11719.31 354
11720.34 330
11721.36 346
11722.38 352
11723.40 337
11724.43 316
11725.45 295
11726.47 300
11727.49 336
11728.52 321
11729.54 319
11730.56 331
11731.59 336
11732.61 339
11733.63 337
11734.65 329
11735.68 345
11736.70 311
11737.72 339
11738.75 337
11739.77 310
11740.79 319
11741.82 345
11742.84 322
11743.86 352
11744.89 365
11745.91 392
11746.93 349
11747.96 286
11748.98 319
11750.01 321
11751.03 338
11752.05 332
11753.08 340
11754.10 367
11755.12 341
11756.15 279
11757.17 299
11758.20 324
11759.22 324
11760.24 308
11761.27 302
11762.29 318
11763.32 308
11764.34 380
11765.37 336
11766.39 337
11767.41 337
11768.44 359
11769.46 320
11770.49 334
11771.51 353
11772.54 367
11773.56 373
11774.59 365
11775.61 332
11776.64 334
11777.66 341
11778.69 397
11779.71 383
11780.74 343
11781.76 306
11782.79 351
11783.81 343
11784.84 335
11785.86 357
11786.89 375
11787.91 343
11788.94 338
11789.96 353
11790.99 376
11792.01 400
11793.04 375
11794.07 335
11795.09 364
11796.12 375
11797.14 368
11798.17 347
11799.19 314
11800.22 342
11801.25 338
11802.27 329
11803.30 335
11804.32 360
11805.35 353
11806.38 333
11807.40 369
11808.43 373
11809.45 361
11810.48 394
11811.51 382
11812.53 362
11813.56 363
11814.59 378
11815.61 377
11816.64 371
11817.67 344
11818.69 345
11819.72 378
11820.75 402
11821.77 384
11822.80 361
11823.83 366
11824.85 358
11825.88 353
11826.91 404
11827.94 355
11828.96 334
11829.99 366
11831.02 366
11832.04 341
11833.07 350
11834.10 404
11835.13 391
11836.15 373
11837.18 313
11838.21 348
11839.24 349
11840.26 372
11841.29 366
11842.32 391
11843.35 334
11844.37 360
11845.40 378
11846.43 389
11847.46 375
11848.49 384
11849.51 366
11850.54 341
11851.57 350
11852.60 374
11853.63 358
11854.65 385
11855.68 405
11856.71 404
11857.74 448
11858.77 405
11859.80 424
11860.83 396
11861.85 380
11862.88 426
11863.91 400
11864.94 428
11865.97 438
11867.00 461
11868.03 462
11869.05 450
11870.08 436
11871.11 405
11872.14 442
11873.17 427
11874.20 456
11875.23 448
11876.26 469
11877.29 478
11878.32 456
11879.35 484
11880.38 497
11881.40 423
11882.43 498
11883.46 472
11884.49 516
11885.52 513
11886.55 555
11887.58 576
11888.61 554
11889.64 513
11890.67 563
11891.70 532
11892.73 490
11893.76 519
11894.79 554
11895.82 605
11896.85 591
11897.88 646
11898.91 645
11899.94 725
11900.97 697
11902.00 745
11903.03 773
11904.06 756
11905.09 755
11906.12 749
11907.15 801
11908.18 665
11909.22 736
11910.25 671
11911.28 679
11912.31 642
11913.34 655
11914.37 620
11915.40 615
11916.43 632
11917.46 647
11918.49 670
11919.52 636
11920.55 614
11921.59 662
11922.62 650
11923.65 621
11924.68 644
11925.71 716
11926.74 762
11927.77 860
11928.81 880
11929.84 891
11930.87 1021
11931.90 1035
11932.93 1079
11933.96 1046
11935.00 1088
11936.03 1035
11937.06 1003
11938.09 1004
11939.12 879
11940.15 786
11941.19 765
11942.22 713
11943.25 637
11944.28 621
11945.31 630
11946.35 640
11947.38 566
11948.41 575
11949.44 540
11950.48 535
11951.51 522
11952.54 556
11953.57 551
11954.61 483
11955.64 543
11956.67 514
11957.70 531
11958.74 515
11959.77 505
11960.80 471
11961.84 481
11962.87 565
11963.90 525
11964.93 518
11965.97 466
11967.00 462
11968.03 493
11969.07 518
11970.10 481
11971.13 474
11972.17 540
11973.20 523
11974.23 512
11975.27 472
11976.30 485
11977.33 482
11978.37 533
11979.40 500
11980.44 480
11981.47 515
11982.50 449
11983.54 506
11984.57 480
11985.60 493
11986.64 510
11987.67 502
11988.71 471
11989.74 463
11990.77 470
11991.81 469
11992.84 465
11993.88 446
11994.91 475
11995.95 491
11996.98 500
11998.02 476
11999.05 527
12000.08 476
12001.12 455
12002.15 488
12003.19 468
12004.22 472
12005.26 494
12006.29 501
12007.33 531
12008.36 491
12009.40 479
12010.43 474
12011.47 549
12012.50 532
12013.54 530
12014.57 502
12015.61 536
12016.64 534
12017.68 527
12018.71 580
12019.75 572
12020.78 641
12021.82 615
12022.86 544
12023.89 536
12024.93 534
12025.96 616
12027.00 584
12028.03 521
12029.07 521
12030.11 532
12031.14 558
12032.18 528
12033.21 508
12034.25 486
12035.29 522
12036.32 534
12037.36 535
12038.39 516
12039.43 494
12040.47 514
12041.50 499
12042.54 541
12043.58 550
12044.61 518
12045.65 521
12046.69 494
12047.72 491
12048.76 490
12049.80 503
12050.83 557
12051.87 534
12052.91 567
12053.94 535
12054.98 538
12056.02 568
12057.05 540
12058.09 539
12059.13 526
12060.16 549
12061.20 532
12062.24 537
12063.28 530
12064.31 562
12065.35 561
12066.39 537
12067.43 554
12068.46 516
12069.50 600
12070.54 559
12071.58 541
12072.61 522
12073.65 540
12074.69 545
12075.73 546
12076.76 571
12077.80 557
12078.84 560
12079.88 497
12080.92 550
12081.95 523
12082.99 599
12084.03 553
12085.07 570
12086.11 531
12087.15 554
12088.18 620
12089.22 605
12090.26 612
12091.30 660
12092.34 629
12093.38 660
12094.42 682
12095.45 629
12096.49 641
12097.53 615
12098.57 643
12099.61 655
12100.65 719
12101.69 797
12102.73 784
12103.76 804
12104.80 809
12105.84 852
12106.88 833
12107.92 792
12108.96 795
12110.00 732
12111.04 651
12112.08 608
12113.12 564
12114.16 613
12115.20 562
12116.24 518
12117.28 488
12118.32 484
12119.36 469
12120.40 445
12121.44 458
12122.47 482
12123.51 432
12124.55 414
12125.59 447
12126.63 465
12127.67 443
12128.71 486
12129.76 434
12130.80 392
12131.84 398
12132.88 411
12133.92 439
12134.96 445
12136.00 418
12137.04 386
12138.08 407
12139.12 407
12140.16 387
12141.20 412
12142.24 419
12143.28 417
12144.32 427
12145.36 434
12146.40 409
12147.44 396
12148.49 388
12149.53 388
12150.57 400
12151.61 425
12152.65 389
12153.69 411
12154.73 370
12155.77 383
12156.81 400
12157.86 375
12158.90 387
12159.94 388
12160.98 370
12162.02 381
12163.06 373
12164.10 372
12165.15 343
12166.19 389
12167.23 372
12168.27 314
12169.31 387
12170.36 361
12171.40 371
12172.44 377
12173.48 383
12174.52 375
12175.57 397
12176.61 372
12177.65 359
12178.69 385
12179.73 361
12180.78 345
12181.82 361
12182.86 361
12183.90 343
12184.95 393
12185.99 366
12187.03 341
12188.07 383
12189.12 371
12190.16 421
12191.20 351
12192.25 396
12193.29 382
12194.33 342
12195.37 352
12196.42 397
12197.46 397
12198.50 397
12199.55 368
12200.59 377
12201.63 362
12202.68 365
12203.72 368
12204.76 371
12205.81 392
12206.85 374
12207.89 415
12208.94 403
12209.98 377
12211.02 374
12212.07 394
12213.11 362
12214.16 355
12215.20 378
12216.24 393
12217.29 404
12218.33 418
12219.37 404
12220.42 384
12221.46 384
12222.51 398
12223.55 376
12224.60 437
12225.64 394
12226.68 385
12227.73 381
12228.77 401
12229.82 347
12230.86 359
12231.91 365
12232.95 362
12234.00 397
12235.04 388
12236.08 368
12237.13 358
12238.17 339
12239.22 346
12240.26 355
12241.31 362
12242.35 362
12243.40 352
12244.44 341
12245.49 346
12246.53 314
12247.58 307
12248.62 344
12249.67 348
12250.72 358
12251.76 342
12252.81 328
12253.85 345
12254.90 375
12255.94 367
12256.99 365
12258.03 325
12259.08 330
12260.13 349
12261.17 312
12262.22 335
12263.26 336
12264.31 310
12265.35 319
12266.40 333
12267.45 349
12268.49 373
12269.54 338
12270.59 330
12271.63 340
12272.68 321
12273.72 307
12274.77 297
12275.82 352
12276.86 328
12277.91 329
12278.96 321
12280.00 307
12281.05 326
12282.10 330
12283.14 288
12284.19 352
12285.24 330
12286.28 327
12287.33 327
12288.38 331
12289.42 373
12290.47 317
12291.52 328
12292.57 337
12293.61 305
12294.66 318
12295.71 312
12296.75 340
12297.80 294
12298.85 312
12299.90 296
12300.94 309
12301.99 313
12303.04 334
12304.09 325
12305.13 302
12306.18 301
12307.23 317
12308.28 313
12309.33 331
12310.37 339
12311.42 323
12312.47 305
12313.52 319
12314.57 309
12315.61 298
12316.66 259
12317.71 289
12318.76 332
12319.81 298
12320.85 304
12321.90 318
12322.95 309
12324.00 307
12325.05 326
12326.10 301
12327.15 318
12328.19 344
12329.24 297
12330.29 304
12331.34 303
12332.39 311
12333.44 306
12334.49 285
12335.54 306
12336.59 325
12337.63 293
12338.68 274
12339.73 275
12340.78 297
12341.83 290
12342.88 302
12343.93 285
12344.98 313
12346.03 312
12347.08 345
12348.13 287
12349.18 292
12350.23 297
12351.28 311
12352.33 324
12353.38 307
12354.43 317
12355.48 324
12356.52 333
12357.57 352
12358.62 332
12359.67 303
12360.72 328
12361.77 326
12362.82 322
12363.88 301
12364.93 313
12365.98 325
12367.03 336
12368.08 340
12369.13 362
12370.18 325
12371.23 314
12372.28 320
12373.33 352
12374.38 352
12375.43 351
12376.48 317
12377.53 318
12378.58 325
12379.63 318
12380.68 323
12381.73 345
12382.79 329
12383.84 294
12384.89 346
12385.94 321
12386.99 388
12388.04 323
12389.09 299
12390.14 334
12391.20 359
12392.25 344
12393.30 355
12394.35 349
12395.40 343
12396.45 373
12397.50 355
12398.56 364
12399.61 330
12400.66 298
12401.71 359
12402.76 392
12403.81 411
12404.87 356
12405.92 346
12406.97 363
12408.02 349
12409.07 391
12410.13 365
12411.18 342
12412.23 351
12413.28 323
12414.34 374
12415.39 368
12416.44 381
12417.49 411
12418.55 343
12419.60 356
12420.65 339
12421.70 373
12422.76 394
12423.81 363
12424.86 390
12425.91 378
12426.97 386
12428.02 381
12429.07 396
12430.13 397
12431.18 403
12432.23 398
12433.29 389
12434.34 376
12435.39 424
12436.44 470
12437.50 436
12438.55 383
12439.61 391
12440.66 447
12441.71 386
12442.77 350
12443.82 388
12444.87 411
12445.93 407
12446.98 392
12448.03 356
12449.09 377
12450.14 405
12451.20 435
12452.25 427
12453.30 410
12454.36 396
12455.41 466
12456.47 483
12457.52 479
12458.57 502
12459.63 470
12460.68 464
12461.74 462
12462.79 485
12463.85 469
12464.90 505
12465.95 558
12467.01 520
12468.06 520
12469.12 570
12470.17 574
12471.23 612
12472.28 710
12473.34 787
12474.39 839
12475.45 949
12476.50 1063
12477.56 1083
12478.61 1144
12479.67 1106
12480.72 1114
12481.78 1061
12482.83 964
12483.89 872
12484.94 891
12486.00 813
12487.05 741
12488.11 676
12489.17 616
12490.22 574
12491.28 531
12492.33 491
12493.39 462
12494.44 472
12495.50 505
12496.55 480
12497.61 432
12498.67 462
12499.72 445
12500.78 470
12501.83 429
12502.89 408
12503.95 421
12505.00 454
12506.06 452
12507.12 454
12508.17 454
12509.23 439
12510.28 396
12511.34 367
12512.40 425
12513.45 435
12514.51 450
12515.57 406
12516.62 455
12517.68 450
12518.74 427
12519.79 433
12520.85 472
12521.91 453
12522.96 348
12524.02 421
12525.08 417
12526.14 379
12527.19 393
12528.25 382
12529.31 377
12530.36 368
12531.42 442
12532.48 428
12533.54 394
12534.59 371
12535.65 402
12536.71 410
12537.77 454
12538.82 425
12539.88 398
12540.94 423
12542.00 457
12543.05 460
12544.11 436
12545.17 421
12546.23 481
12547.29 461
12548.34 480
12549.40 473
12550.46 516
12551.52 480
12552.58 482
12553.64 533
12554.69 589
12555.75 650
12556.81 652
12557.87 635
12558.93 625
12559.99 686
12561.04 692
12562.10 657
12563.16 611
12564.22 567
12565.28 565
12566.34 514
12567.40 513
12568.45 507
12569.51 448
12570.57 494
12571.63 475
12572.69 440
12573.75 423
12574.81 469
12575.87 484
12576.93 448
12577.99 427
12579.05 418
12580.11 462
12581.16 421
12582.22 416
12583.28 382
12584.34 386
12585.40 391
12586.46 391
12587.52 436
12588.58 406
12589.64 403
12590.70 439
12591.76 386
12592.82 339
12593.88 382
12594.94 427
12596.00 383
12597.06 358
12598.12 386
12599.18 366
12600.24 388
12601.30 345
12602.36 354
12603.42 386
12604.48 374
12605.54 359
12606.60 378
12607.66 384
12608.72 409
12609.79 385
12610.85 404
12611.91 373
12612.97 399
12614.03 384
12615.09 387
12616.15 392
12617.21 367
12618.27 375
12619.33 366
12620.39 388
12621.45 426
12622.52 406
12623.58 381
12624.64 383
12625.70 379
12626.76 392
12627.82 378
12628.88 419
12629.95 383
12631.01 348
12632.07 350
12633.13 408
12634.19 311
12635.25 333
12636.31 368
12637.38 371
12638.44 313
12639.50 353
12640.56 358
12641.62 361
12642.69 339
12643.75 382
12644.81 359
12645.87 328
12646.93 336
12648.00 388
12649.06 377
12650.12 343
12651.18 367
12652.25 363
12653.31 344
12654.37 347
12655.43 400
12656.50 397
12657.56 331
12658.62 362
12659.68 368
12660.75 365
12661.81 344
12662.87 360
12663.94 303
12665.00 317
12666.06 318
12667.12 309
12668.19 334
12669.25 325
12670.31 347
12671.38 318
12672.44 333
12673.50 341
12674.57 334
12675.63 301
12676.69 320
12677.76 335
12678.82 302
12679.88 327
12680.95 333
12682.01 341
12683.07 311
12684.14 384
12685.20 383
12686.27 322
12687.33 313
12688.39 334
12689.46 351
12690.52 347
12691.59 356
12692.65 358
12693.71 363
12694.78 371
12695.84 364
12696.91 385
12697.97 360
12699.04 362
12700.10 383
12701.16 391
12702.23 424
12703.29 391
12704.36 385
12705.42 367
12706.49 399
12707.55 410
12708.62 378
12709.68 383
12710.75 381
12711.81 367
12712.88 393
12713.94 381
12715.01 372
12716.07 415
12717.14 386
12718.20 388
12719.27 365
12720.33 367
12721.40 394
12722.46 354
12723.53 358
12724.59 349
12725.66 323
12726.72 333
12727.79 319
12728.86 378
12729.92 368
12730.99 383
12732.05 407
12733.12 398
12734.18 399
12735.25 379
12736.32 368
12737.38 344
12738.45 386
12739.51 393
12740.58 392
12741.65 350
12742.71 356
12743.78 326
12744.85 314
12745.91 314
12746.98 316
12748.04 336
12749.11 343
12750.18 323
12751.24 298
12752.31 302
12753.38 306
12754.44 308
12755.51 359
12756.58 366
12757.64 342
12758.71 304
12759.78 307
12760.85 308
12761.91 324
12762.98 332
12764.05 314
12765.11 301
12766.18 297
12767.25 298
12768.32 295
12769.38 277
12770.45 293
12771.52 277
12772.58 299
12773.65 299
12774.72 288
12775.79 279
12776.86 273
12777.92 267
12778.99 294
12780.06 306
12781.13 303
12782.19 331
12783.26 311
12784.33 278
12785.40 295
12786.47 311
12787.53 293
12788.60 287
12789.67 310
12790.74 307
12791.81 282
12792.87 310
12793.94 302
12795.01 290
12796.08 309
12797.15 303
12798.22 309
12799.29 306
12800.35 303
12801.42 267
12802.49 308
12803.56 287
12804.63 299
12805.70 312
12806.77 275
12807.84 285
12808.90 301
12809.97 327
12811.04 311
12812.11 315
12813.18 327
12814.25 346
12815.32 317
12816.39 293
12817.46 304
12818.53 324
12819.60 315
12820.67 370
12821.74 331
12822.81 335
12823.88 335
12824.94 331
12826.01 325
12827.08 291
12828.15 301
12829.22 314
12830.29 327
12831.36 306
12832.43 314
12833.50 293
12834.57 300
12835.64 296
12836.71 300
12837.78 285
12838.85 324
12839.92 319
12840.99 294
12842.07 273
12843.14 282
12844.21 295
12845.28 296
12846.35 298
12847.42 247
12848.49 288
12849.56 301
12850.63 264
12851.70 251
12852.77 262
12853.84 298
12854.91 272
12855.98 255
12857.06 256
12858.13 286
12859.20 285
12860.27 299
12861.34 299
12862.41 304
12863.48 245
12864.55 285
12865.62 285
12866.70 281
12867.77 280
12868.84 262
12869.91 242
12870.98 223
12872.05 241
12873.13 254
12874.20 266
12875.27 305
12876.34 275
12877.41 249
12878.48 247
12879.56 246
12880.63 266
12881.70 258
12882.77 258
12883.84 240
12884.92 250
12885.99 265
12887.06 295
12888.13 277
12889.21 258
12890.28 309
12891.35 255
12892.42 254
12893.50 242
12894.57 267
12895.64 286
12896.71 289
12897.79 272
12898.86 252
12899.93 278
12901.00 262
12902.08 294
12903.15 247
12904.22 246
12905.30 244
12906.37 276
12907.44 269
12908.52 305
12909.59 301
12910.66 329
12911.73 272
12912.81 263
12913.88 229
12914.96 258
12916.03 236
12917.10 291
12918.18 264
12919.25 240
12920.32 228
12921.40 267
12922.47 280
12923.54 273
12924.62 275
12925.69 286
12926.77 291
12927.84 301
12928.91 261
12929.99 269
12931.06 274
12932.14 288
12933.21 281
12934.28 268
12935.36 239
12936.43 252
12937.51 279
12938.58 251
12939.66 275
12940.73 247
12941.80 270
12942.88 240
12943.95 269
12945.03 261
12946.10 267
12947.18 264
12948.25 256
12949.33 245
12950.40 262
12951.48 287
12952.55 267
12953.63 237
12954.70 251
12955.78 246
12956.85 247
12957.93 253
12959.00 260
12960.08 235
12961.15 278
12962.23 288
12963.30 287
12964.38 261
12965.46 242
12966.53 251
12967.61 279
12968.68 212
12969.76 255
12970.83 258
12971.91 297
12972.99 242
12974.06 267
12975.14 272
12976.21 235
12977.29 266
12978.37 252
12979.44 233
12980.52 244
12981.59 253
12982.67 253
12983.75 266
12984.82 261
12985.90 272
12986.98 241
12988.05 256
12989.13 228
12990.20 252
12991.28 286
12992.36 277
12993.43 261
12994.51 272
12995.59 276
12996.67 268
12997.74 251
12998.82 287
12999.90 255
13000.97 261
13002.05 276
13003.13 285
13004.20 267
13005.28 270
13006.36 267
13007.44 270
13008.51 265
13009.59 284
13010.67 265
13011.75 259
13012.82 275
13013.90 261
13014.98 265
13016.06 256
13017.13 280
13018.21 263
13019.29 282
13020.37 254
13021.44 252
13022.52 285
13023.60 294
13024.68 271
13025.76 256
13026.83 237
13027.91 241
13028.99 271
13030.07 257
13031.15 252
13032.23 269
13033.30 239
13034.38 244
13035.46 222
13036.54 286
13037.62 256
13038.70 309
13039.77 250
13040.85 244
13041.93 254
13043.01 306
13044.09 318
13045.17 300
13046.25 282
13047.33 298
13048.40 304
13049.48 258
13050.56 279
13051.64 298
13052.72 305
13053.80 301
13054.88 302
13055.96 249
13057.04 246
13058.12 284
13059.20 273
13060.28 274
13061.36 293
13062.44 297
13063.51 287
13064.59 271
13065.67 303
13066.75 273
13067.83 293
13068.91 300
13069.99 311
13071.07 291
13072.15 301
13073.23 253
13074.31 280
13075.39 252
13076.47 308
13077.55 272
13078.63 284
13079.71 289
13080.79 265
13081.87 281
13082.96 262
13084.04 248
13085.12 267
13086.20 296
13087.28 259
13088.36 255
13089.44 260
13090.52 269
13091.60 261
13092.68 257
13093.76 266
13094.84 265
13095.92 245
13097.00 262
13098.09 270
13099.17 268
13100.25 276
13101.33 261
13102.41 256
13103.49 258
13104.57 261
13105.65 292
13106.74 236
13107.82 253
13108.90 221
13109.98 240
13111.06 255
13112.14 261
13113.22 305
13114.31 278
13115.39 281
13116.47 285
13117.55 280
13118.63 298
13119.72 260
13120.80 241
13121.88 271
13122.96 279
13124.04 262
13125.13 248
13126.21 266
13127.29 262
13128.37 271
13129.45 265
13130.54 227
13131.62 253
13132.70 270
13133.78 249
13134.87 278
13135.95 263
13137.03 296
13138.11 305
13139.20 274
13140.28 267
13141.36 279
13142.45 266
13143.53 262
13144.61 237
13145.69 261
13146.78 264
13147.86 289
13148.94 270
13150.03 270
13151.11 276
13152.19 301
13153.28 287
13154.36 267
13155.44 242
13156.53 265
13157.61 271
13158.69 250
13159.78 240
13160.86 258
13161.94 284
13163.03 266
13164.11 254
13165.20 262
13166.28 296
13167.36 297
13168.45 297
13169.53 258
13170.62 258
13171.70 301
13172.78 257
13173.87 247
13174.95 258
13176.04 289
13177.12 276
13178.21 266
13179.29 277
13180.37 260
13181.46 327
13182.54 285
13183.63 294
13184.71 288
13185.80 271
13186.88 279
13187.97 292
13189.05 292
13190.14 311
13191.22 285
13192.31 286
13193.39 294
13194.48 316
13195.56 327
13196.65 287
13197.73 259
13198.82 299
13199.90 269
13200.99 291
13202.07 272
13203.16 283
13204.24 296
13205.33 302
13206.41 324
13207.50 284
13208.58 272
13209.67 273
13210.76 285
13211.84 278
13212.93 275
13214.01 280
13215.10 266
13216.19 288
13217.27 324
13218.36 279
13219.44 306
13220.53 263
13221.62 263
13222.70 314
13223.79 292
13224.87 307
13225.96 299
13227.05 297
13228.13 285
13229.22 312
13230.31 310
13231.39 319
13232.48 280
13233.57 343
13234.65 303
13235.74 305
13236.83 296
13237.91 300
13239.00 342
13240.09 349
13241.17 347
13242.26 288
13243.35 318
13244.43 318
13245.52 296
13246.61 324
13247.70 356
13248.78 316
13249.87 281
13250.96 301
13252.05 316
13253.13 320
13254.22 309
13255.31 283
13256.39 335
13257.48 310
13258.57 309
13259.66 354
13260.75 368
13261.83 360
13262.92 350
13264.01 346
13265.10 354
13266.19 345
13267.27 345
13268.36 340
13269.45 354
13270.54 362
13271.63 345
13272.71 289
13273.80 349
13274.89 377
13275.98 405
13277.07 377
13278.16 382
13279.24 327
13280.33 354
13281.42 382
13282.51 410
13283.60 442
13284.69 385
13285.78 382
13286.86 433
13287.95 412
13289.04 394
13290.13 426
13291.22 402
13292.31 402
13293.40 373
13294.49 401
13295.58 432
13296.67 401
13297.76 401
13298.84 436
13299.93 436
13301.02 436
13302.11 440
13303.20 459
13304.29 429
13305.38 430
13306.47 440
13307.56 479
13308.65 509
13309.74 502
13310.83 452
13311.92 463
13313.01 495
13314.10 530
13315.19 480
13316.28 433
13317.37 492
13318.46 412
13319.55 454
13320.64 451
13321.73 454
13322.82 451
13323.91 486
13325.00 491
13326.09 479
13327.18 485
13328.27 483
13329.36 464
13330.45 492
13331.54 483
13332.64 464
13333.73 496
13334.82 443
13335.91 526
13337.00 481
13338.09 415
13339.18 459
13340.27 471
13341.36 472
13342.45 521
13343.54 462
13344.64 454
13345.73 435
13346.82 505
13347.91 478
13349.00 585
13350.09 493
13351.18 455
13352.28 501
13353.37 471
13354.46 466
13355.55 487
13356.64 518
13357.73 562
13358.83 537
13359.92 551
13361.01 530
13362.10 545
13363.19 571
13364.29 552
13365.38 594
13366.47 607
13367.56 627
13368.65 622
13369.75 571
13370.84 558
13371.93 583
13373.02 599
13374.12 548
13375.21 602
13376.30 534
13377.39 533
13378.49 487
13379.58 517
13380.67 496
13381.76 503
13382.86 487
13383.95 500
13385.04 451
13386.13 478
13387.23 459
13388.32 457
13389.41 410
13390.51 407
13391.60 429
13392.69 458
13393.79 392
13394.88 451
13395.97 465
13397.07 432
13398.16 433
13399.25 437
13400.35 409
13401.44 417
13402.53 425
13403.63 432
13404.72 373
13405.81 356
13406.91 402
13408.00 454
13409.10 422
13410.19 405
13411.28 382
13412.38 424
13413.47 409
13414.57 406
13415.66 427
13416.75 454
13417.85 477
13418.94 425
13420.04 435
13421.13 417
13422.22 426
13423.32 444
13424.41 428
13425.51 438
13426.60 389
13427.70 420
13428.79 460
13429.89 439
13430.98 402
13432.08 401
13433.17 425
13434.27 442
13435.36 440
13436.46 398
13437.55 449
13438.65 442
13439.74 431
13440.84 472
13441.93 438
13443.03 456
13444.12 439
13445.22 410
13446.31 463
13447.41 458
13448.50 502
13449.60 482
13450.69 435
13451.79 457
13452.89 503
13453.98 508
13455.08 530
13456.17 543
13457.27 528
13458.36 476
13459.46 513
13460.56 542
13461.65 508
13462.75 517
13463.84 508
13464.94 504
13466.04 537
13467.13 560
13468.23 487
13469.32 491
13470.42 526
13471.52 557
13472.61 570
13473.71 532
13474.81 500
13475.90 526
13477.00 500
13478.10 527
13479.19 543
13480.29 530
13481.39 532
13482.48 558
13483.58 549
13484.68 518
13485.77 579
13486.87 559
13487.97 581
13489.07 597
13490.16 617
13491.26 620
13492.36 607
13493.45 617
13494.55 624
13495.65 634
13496.75 649
13497.84 643
13498.94 705
13500.04 707
13501.14 699
13502.23 771
13503.33 698
13504.43 707
13505.53 760
13506.63 715
13507.72 764
13508.82 688
13509.92 658
13511.02 616
13512.12 649
13513.21 613
13514.31 564
13515.41 577
13516.51 581
13517.61 539
13518.70 537
13519.80 555
13520.90 513
13522.00 475
13523.10 512
13524.20 515
13525.30 492
13526.39 459
13527.49 490
13528.59 468
13529.69 503
13530.79 448
13531.89 436
13532.99 457
13534.09 472
13535.18 450
13536.28 464
13537.38 417
13538.48 422
13539.58 429
13540.68 482
13541.78 483
13542.88 444
13543.98 426
13545.08 454
13546.18 381
13547.28 406
13548.38 397
13549.48 415
13550.57 404
13551.67 370
13552.77 380
13553.87 403
13554.97 437
13556.07 422
13557.17 385
13558.27 409
13559.37 377
13560.47 393
13561.57 374
13562.67 408
13563.77 351
13564.87 388
13565.97 400
13567.07 365
13568.17 359
13569.28 348
13570.38 404
13571.48 385
13572.58 380
13573.68 374
13574.78 386
13575.88 361
13576.98 356
13578.08 371
13579.18 356
13580.28 378
13581.38 424
13582.48 355
13583.58 366
13584.69 382
13585.79 359
13586.89 391
13587.99 407
13589.09 372
13590.19 351
13591.29 360
13592.39 394
13593.49 356
13594.60 358
13595.70 411
13596.80 409
13597.90 382
13599.00 374
13600.10 415
13601.21 395
13602.31 411
13603.41 400
13604.51 419
13605.61 379
13606.71 420
13607.82 434
13608.92 407
13610.02 386
13611.12 421
13612.22 383
13613.33 374
13614.43 410
13615.53 419
13616.63 424
13617.74 403
13618.84 376
13619.94 427
13621.04 372
13622.15 399
13623.25 371
13624.35 418
13625.45 378
13626.56 375
13627.66 403
13628.76 369
13629.86 404
13630.97 394
13632.07 391
13633.17 379
13634.28 381
13635.38 374
13636.48 390
13637.59 387
13638.69 409
13639.79 421
13640.90 361
13642.00 361
13643.10 393
13644.21 383
13645.31 353
13646.41 369
13647.52 383
13648.62 435
13649.72 424
13650.83 440
13651.93 394
13653.03 400
13654.14 376
13655.24 353
13656.35 371
13657.45 382
13658.55 380
13659.66 341
13660.76 379
13661.87 357
13662.97 358
13664.07 381
13665.18 362
13666.28 360
13667.39 382
13668.49 382
13669.60 353
13670.70 374
13671.81 388
13672.91 351
13674.01 394
13675.12 412
13676.22 369
13677.33 385
13678.43 346
13679.54 399
13680.64 383
13681.75 382
13682.85 331
13683.96 401
13685.06 406
13686.17 411
13687.27 366
13688.38 367
13689.48 357
13690.59 362
13691.69 387
13692.80 395
13693.91 385
13695.01 391
13696.12 373
13697.22 394
13698.33 381
13699.43 373
13700.54 383
13701.64 398
13702.75 393
13703.86 435
13704.96 442
13706.07 387
13707.17 424
13708.28 461
13709.39 413
13710.49 457
13711.60 447
13712.70 439
13713.81 427
13714.92 440
13716.02 431
13717.13 439
13718.24 444
13719.34 439
13720.45 450
13721.56 438
13722.66 472
13723.77 493
13724.88 488
13725.98 504
13727.09 471
13728.20 532
13729.30 528
13730.41 556
13731.52 506
13732.62 503
13733.73 538
13734.84 543
13735.94 553
13737.05 539
13738.16 510
13739.27 497
13740.37 520
13741.48 549
13742.59 579
13743.70 548
13744.80 471
13745.91 514
13747.02 599
13748.13 615
13749.23 556
13750.34 625
13751.45 591
13752.56 582
13753.67 581
13754.77 580
13755.88 609
13756.99 650
13758.10 643
13759.21 645
13760.31 650
13761.42 672
13762.53 685
13763.64 756
13764.75 770
13765.85 770
13766.96 838
13768.07 881
13769.18 869
13770.29 994
13771.40 1048
13772.51 1070
13773.61 1100
13774.72 1123
13775.83 1117
13776.94 1106
13778.05 1054
13779.16 1068
13780.27 952
13781.38 992
13782.48 950
13783.59 894
13784.70 829
13785.81 768
13786.92 732
13788.03 683
13789.14 682
13790.25 609
13791.36 640
13792.47 640
13793.58 620
13794.69 550
13795.80 524
13796.91 590
13798.02 544
13799.13 522
13800.24 533
13801.35 538
13802.45 515
13803.56 555
13804.67 539
13805.78 506
13806.89 484
13808.00 543
13809.11 530
13810.22 476
13811.34 514
13812.45 481
13813.56 491
13814.67 522
13815.78 506
13816.89 481
13818.00 465
13819.11 462
13820.22 423
13821.33 462
13822.44 443
13823.55 430
13824.66 457
13825.77 438
13826.88 420
13827.99 469
13829.10 486
13830.22 417
13831.33 419
13832.44 438
13833.55 474
13834.66 429
13835.77 460
13836.88 449
13837.99 422
13839.10 456
13840.22 489
13841.33 448
13842.44 441
13843.55 458
13844.66 469
13845.77 467
13846.88 372
13848.00 422
13849.11 473
13850.22 515
13851.33 475
13852.44 485
13853.56 506
13854.67 507
13855.78 453
13856.89 486
13858.00 468
13859.12 431
13860.23 443
13861.34 456
13862.45 496
13863.56 480
13864.68 493
13865.79 514
13866.90 509
13868.01 483
13869.13 488
13870.24 523
13871.35 517
13872.46 521
13873.58 482
13874.69 519
13875.80 552
13876.91 511
13878.03 483
13879.14 464
13880.25 485
13881.37 530
13882.48 536
13883.59 523
13884.71 518
13885.82 512
13886.93 532
13888.05 506
13889.16 494
13890.27 521
13891.39 514
13892.50 540
13893.61 537
13894.73 576
13895.84 609
13896.95 567
13898.07 589
13899.18 603
13900.29 586
13901.41 621
13902.52 619
13903.64 556
13904.75 478
13905.86 526
13906.98 519
13908.09 484
13909.21 501
13910.32 469
13911.43 487
13912.55 455
13913.66 475
13914.78 503
13915.89 452
13917.01 437
13918.12 472
13919.24 460
13920.35 450
13921.46 443
13922.58 414
13923.69 409
13924.81 440
13925.92 475
13927.04 460
13928.15 429
13929.27 405
13930.38 457
13931.50 455
13932.61 414
13933.73 418
13934.84 451
13935.96 420
13937.07 420
13938.19 469
13939.30 456
13940.42 434
13941.54 443
13942.65 428
13943.77 401
13944.88 395
13946.00 393
13947.11 409
13948.23 416
13949.34 375
13950.46 397
13951.58 387
13952.69 404
13953.81 376
13954.92 394
13956.04 376
13957.16 398
13958.27 405
13959.39 389
13960.50 370
13961.62 393
13962.74 404
13963.85 413
13964.97 344
13966.09 341
13967.20 387
13968.32 414
13969.44 399
13970.55 370
13971.67 390
13972.79 393
13973.90 381
13975.02 400
13976.14 367
13977.25 366
13978.37 405
13979.49 415
13980.60 397
13981.72 416
13982.84 404
13983.95 379
13985.07 370
13986.19 351
13987.31 359
13988.42 382
13989.54 388
13990.66 409
13991.78 397
13992.89 394
13994.01 403
13995.13 396
13996.25 379
13997.36 370
13998.48 403
13999.60 383
14000.72 405
14001.83 415
14002.95 413
14004.07 373
14005.19 349
14006.31 381
14007.42 359
14008.54 345
14009.66 369
14010.78 373
14011.90 399
14013.02 391
14014.13 375
14015.25 366
14016.37 377
14017.49 395
14018.61 410
14019.73 379
14020.84 397
14021.96 389
14023.08 376
14024.20 370
14025.32 387
14026.44 412
14027.56 367
14028.68 335
14029.80 335
14030.91 350
14032.03 392
14033.15 397
14034.27 432
14035.39 396
14036.51 402
14037.63 404
14038.75 366
14039.87 372
14040.99 390
14042.11 367
14043.23 380
14044.35 408
14045.47 371
14046.58 389
14047.70 391
14048.82 430
14049.94 443
14051.06 399
14052.18 402
14053.30 392
14054.42 428
14055.54 411
14056.66 487
14057.78 432
14058.90 467
14060.02 467
14061.14 459
14062.26 491
14063.38 447
14064.51 447
14065.63 460
14066.75 459
14067.87 509
14068.99 491
14070.11 448
14071.23 521
14072.35 476
14073.47 482
14074.59 505
14075.71 535
14076.83 533
14077.95 596
14079.07 538
14080.19 536
14081.32 582
14082.44 564
14083.56 548
14084.68 564
14085.80 573
14086.92 592
14088.04 641
14089.16 627
14090.29 667
14091.41 638
14092.53 703
14093.65 714
14094.77 667
14095.89 718
14097.01 718
14098.14 677
14099.26 704
14100.38 769
14101.50 773
14102.62 680
14103.75 711
14104.87 748
14105.99 715
14107.11 645
14108.23 570
14109.36 553
14110.48 541
14111.60 557
14112.72 543
14113.84 517
14114.97 467
14116.09 521
14117.21 499
14118.33 470
14119.46 443
14120.58 442
14121.70 391
14122.82 441
14123.95 459
14125.07 415
14126.19 428
14127.32 454
14128.44 448
14129.56 456
14130.68 448
14131.81 446
14132.93 434
14134.05 430
14135.18 428
14136.30 406
14137.42 399
14138.55 416
14139.67 427
14140.79 419
14141.92 405
14143.04 399
14144.16 386
14145.29 416
14146.41 389
14147.54 399
14148.66 375
14149.78 416
14150.91 412
14152.03 390
14153.15 391
14154.28 372
14155.40 415
14156.53 380
14157.65 354
14158.77 371
14159.90 363
14161.02 368
14162.15 387
14163.27 410
14164.40 353
14165.52 348
14166.64 376
14167.77 395
14168.89 368
14170.02 367
14171.14 389
14172.27 386
14173.39 357
14174.52 347
14175.64 338
14176.77 370
14177.89 378
14179.02 396
14180.14 377
14181.27 387
14182.39 335
14183.52 400
14184.64 401
14185.77 356
14186.89 400
14188.02 414
14189.14 349
14190.27 334
14191.39 353
14192.52 330
14193.64 369
14194.77 349
14195.90 376
14197.02 392
14198.15 336
14199.27 330
14200.40 350
14201.52 333
14202.65 339
14203.78 355
14204.90 343
14206.03 324
14207.15 294
14208.28 340
14209.41 344
14210.53 301
14211.66 336
14212.78 309
14213.91 306
14215.04 322
14216.16 299
14217.29 294
14218.42 308
14219.54 326
14220.67 339
14221.80 329
14222.92 321
14224.05 315
14225.18 318
14226.30 312
14227.43 312
14228.56 300
14229.68 339
14230.81 298
14231.94 311
14233.06 337
14234.19 308
14235.32 337
14236.45 318
14237.57 290
14238.70 292
14239.83 316
14240.96 300
14242.08 341
14243.21 347
14244.34 339
14245.47 323
14246.59 277
14247.72 335
14248.85 342
14249.98 331
14251.10 297
14252.23 278
14253.36 307
14254.49 321
14255.62 334
14256.74 304
14257.87 282
14259.00 277
14260.13 305
14261.26 284
14262.38 291
14263.51 295
14264.64 305
14265.77 305
14266.90 301
14268.03 272
14269.15 266
14270.28 290
14271.41 281
14272.54 305
14273.67 309
14274.80 289
14275.93 315
14277.06 313
14278.18 264
14279.31 291
14280.44 268
14281.57 317
14282.70 340
14283.83 279
14284.96 260
14286.09 251
14287.22 288
14288.35 276
14289.48 224
14290.60 265
14291.73 263
14292.86 266
14293.99 253
14295.12 246
14296.25 255
14297.38 281
14298.51 276
14299.64 260
14300.77 266
14301.90 267
14303.03 255
14304.16 239
14305.29 250
14306.42 260
14307.55 279
14308.68 280
14309.81 271
14310.94 261
14312.07 251
14313.20 261
14314.33 247
14315.46 266
14316.59 249
14317.72 243
14318.85 276
14319.98 254
14321.11 229
14322.24 241
14323.38 242
14324.51 274
14325.64 229
14326.77 223
14327.90 239
14329.03 220
14330.16 223
14331.29 227
14332.42 230
14333.55 229
14334.68 233
14335.82 237
14336.95 256
14338.08 219
14339.21 225
14340.34 255
14341.47 258
14342.60 234
14343.73 267
14344.87 248
14346.00 263
14347.13 258
14348.26 236
14349.39 241
14350.52 259
14351.66 251
14352.79 223
14353.92 272
14355.05 247
14356.18 200
14357.32 215
14358.45 239
14359.58 229
14360.71 230
14361.84 233
14362.98 249
14364.11 250
14365.24 216
14366.37 246
14367.51 234
14368.64 224
14369.77 239
14370.90 244
14372.04 254
14373.17 219
14374.30 226
14375.43 255
14376.57 238
14377.70 206
14378.83 194
14379.97 212
14381.10 229
14382.23 245
14383.36 255
14384.50 268
14385.63 261
14386.76 245
14387.90 213
14389.03 211
14390.16 198
14391.30 233
14392.43 220
14393.56 215
14394.70 233
14395.83 247
14396.96 260
14398.10 264
14399.23 271
14400.37 272
14401.50 247
14402.63 242
14403.77 243
14404.90 225
14406.03 252
14407.17 244
14408.30 243
14409.44 245
14410.57 256
14411.70 243
14412.84 245
14413.97 256
14415.11 221
14416.24 237
14417.38 204
14418.51 221
14419.64 254
14420.78 211
14421.91 236
14423.05 241
14424.18 248
14425.32 254
14426.45 231
14427.59 249
14428.72 255
14429.86 257
14430.99 224
14432.13 231
14433.26 228
14434.40 260
14435.53 247
14436.67 245
14437.80 263
14438.94 251
14440.07 267
14441.21 229
14442.34 227
14443.48 254
14444.61 249
14445.75 275
14446.89 240
14448.02 262
14449.16 273
14450.29 267
14451.43 236
14452.56 262
14453.70 242
14454.84 204
14455.97 227
14457.11 238
14458.24 247
14459.38 241
14460.52 228
14461.65 204
14462.79 215
14463.92 245
14465.06 254
14466.20 235
14467.33 233
14468.47 233
14469.61 240
14470.74 231
14471.88 260
14473.02 255
14474.15 227
14475.29 249
14476.43 238
14477.56 238
14478.70 253
14479.84 274
14480.97 250
14482.11 224
14483.25 231
14484.38 195
14485.52 228
14486.66 223
14487.79 238
14488.93 205
14490.07 245
14491.21 258
14492.34 213
14493.48 240
14494.62 235
14495.76 250
14496.89 231
14498.03 262
14499.17 242
14500.31 244
14501.44 295
14502.58 263
14503.72 233
14504.86 257
14506.00 253
14507.13 270
14508.27 314
14509.41 265
14510.55 262
14511.69 258
14512.82 269
14513.96 243
14515.10 247
14516.24 310
14517.38 281
14518.51 252
14519.65 308
14520.79 272
14521.93 290
14523.07 307
14524.21 266
14525.35 342
14526.48 278
14527.62 269
14528.76 270
14529.90 293
14531.04 244
14532.18 255
14533.32 280
14534.46 261
14535.60 234
14536.73 238
14537.87 248
14539.01 281
14540.15 237
14541.29 246
14542.43 258
14543.57 272
14544.71 248
14545.85 250
14546.99 271
14548.13 292
14549.27 283
14550.41 263
14551.55 286
14552.69 274
14553.83 280
14554.97 274
14556.11 260
14557.25 242
14558.39 277
14559.53 261
14560.67 277
14561.81 262
14562.95 271
14564.09 246
14565.23 242
14566.37 280
14567.51 265
14568.65 289
14569.79 295
14570.93 266
14572.07 241
14573.21 247
14574.35 248
14575.49 249
14576.63 253
14577.77 251
14578.91 239
14580.05 269
14581.19 222
14582.33 290
14583.48 281
14584.62 279
14585.76 293
14586.90 256
14588.04 270
14589.18 264
14590.32 260
14591.46 263
14592.60 300
14593.75 310
14594.89 304
14596.03 287
14597.17 260
14598.31 274
14599.45 311
14600.59 288
14601.74 274
14602.88 274
14604.02 324
14605.16 298
14606.30 292
14607.44 302
14608.59 325
14609.73 316
14610.87 303
14612.01 275
14613.15 302
14614.30 322
14615.44 332
14616.58 300
14617.72 329
14618.87 330
14620.01 325
14621.15 352
14622.29 327
14623.44 312
14624.58 342
14625.72 347
14626.86 360
14628.01 300
14629.15 395
14630.29 359
14631.43 354
14632.58 391
14633.72 387
14634.86 389
14636.01 429
14637.15 383
14638.29 411
14639.44 393
14640.58 383
14641.72 379
14642.86 386
14644.01 400
14645.15 407
14646.29 368
14647.44 325
14648.58 318
14649.73 310
14650.87 292
14652.01 301
14653.16 298
14654.30 297
14655.44 295
14656.59 290
14657.73 273
14658.87 260
14660.02 250
14661.16 286
14662.31 272
14663.45 274
14664.59 245
14665.74 238
14666.88 248
14668.03 256
14669.17 251
14670.32 262
14671.46 265
14672.60 255
14673.75 251
14674.89 245
14676.04 241
14677.18 254
14678.33 260
14679.47 264
14680.62 226
14681.76 241
14682.91 268
14684.05 225
14685.20 246
14686.34 218
14687.49 226
14688.63 222
14689.78 229
14690.92 240
14692.07 195
14693.21 202
14694.36 170
14695.50 196
14696.65 234
14697.79 240
14698.94 225
14700.08 210
14701.23 213
14702.38 183
14703.52 179
14704.67 211
14705.81 234
14706.96 228
14708.10 242
14709.25 212
14710.40 185
14711.54 233
14712.69 220
14713.83 228
14714.98 238
14716.13 221
14717.27 236
14718.42 223
14719.56 196
14720.71 224
14721.86 210
14723.00 211
14724.15 216
14725.30 184
14726.44 197
14727.59 222
14728.74 209
14729.88 210
14731.03 199
14732.18 200
14733.32 204
14734.47 229
14735.62 231
14736.76 207
14737.91 204
14739.06 219
14740.20 213
14741.35 211
14742.50 204
14743.65 199
14744.79 211
14745.94 234
14747.09 182
14748.23 171
14749.38 183
14750.53 178
14751.68 194
14752.82 203
14753.97 213
14755.12 209
14756.27 202
14757.42 211
14758.56 215
14759.71 200
14760.86 206
14762.01 208
14763.15 217
14764.30 186
14765.45 201
14766.60 198
14767.75 207
14768.90 199
14770.04 177
14771.19 192
14772.34 209
14773.49 206
14774.64 199
14775.79 194
14776.93 189
14778.08 174
14779.23 187
14780.38 191
14781.53 182
14782.68 196
14783.83 175
14784.97 180
14786.12 197
14787.27 202
14788.42 195
14789.57 197
14790.72 201
14791.87 189
14793.02 183
14794.17 163
14795.32 197
14796.46 194
14797.61 164
14798.76 207
14799.91 179
14801.06 182
14802.21 192
14803.36 183
14804.51 190
14805.66 197
14806.81 190
14807.96 197
14809.11 199
14810.26 186
14811.41 184
14812.56 196
14813.71 190
14814.86 180
14816.01 201
14817.16 191
14818.31 203
14819.46 187
14820.61 193
14821.76 163
14822.91 197
14824.06 196
14825.21 199
14826.36 153
14827.51 148
14828.66 190
14829.81 187
14830.96 156
14832.11 163
14833.26 179
14834.42 179
14835.57 156
14836.72 180
14837.87 171
14839.02 176
14840.17 171
14841.32 153
14842.47 188
14843.62 175
14844.77 195
14845.92 187
14847.08 210
14848.23 185
14849.38 188
14850.53 183
14851.68 175
14852.83 159
14853.98 171
14855.14 175
14856.29 176
14857.44 206
14858.59 165
14859.74 170
14860.89 176
14862.05 186
14863.20 174
14864.35 179
14865.50 195
14866.65 163
14867.81 152
14868.96 184
14870.11 200
14871.26 176
14872.41 143
14873.57 164
14874.72 184
14875.87 187
14877.02 196
14878.18 183
14879.33 155
14880.48 186
14881.63 184
14882.79 190
14883.94 187
14885.09 166
14886.24 160
14887.40 214
14888.55 195
14889.70 179
14890.86 191
14892.01 209
14893.16 183
14894.31 186
14895.47 183
14896.62 182
14897.77 181
14898.93 165
14900.08 180
14901.23 194
14902.39 172
14903.54 179
14904.69 191
14905.85 186
14907.00 182
14908.16 163
14909.31 160
14910.46 175
14911.62 174
14912.77 166
14913.92 196
14915.08 191
14916.23 182
14917.39 157
14918.54 167
14919.69 182
14920.85 174
14922.00 205
14923.16 189
14924.31 171
14925.46 202
14926.62 202
14927.77 192
14928.93 166
14930.08 199
14931.24 200
14932.39 202
14933.55 207
14934.70 197
14935.85 208
14937.01 212
14938.16 201
14939.32 182
14940.47 193
14941.63 198
14942.78 203
14943.94 183
14945.09 190
14946.25 212
14947.40 234
14948.56 197
14949.71 188
14950.87 220
14952.03 183
14953.18 190
14954.34 200
14955.49 207
14956.65 205
14957.80 246
14958.96 230
14960.11 226
14961.27 216
14962.42 210
14963.58 240
14964.74 222
14965.89 203
14967.05 207
14968.20 199
14969.36 214
14970.52 215
14971.67 210
14972.83 206
14973.98 232
14975.14 211
14976.30 201
14977.45 210
14978.61 202
14979.77 187
14980.92 180
14982.08 204
14983.24 179
14984.39 179
14985.55 207
14986.70 176
14987.86 193
14989.02 179
14990.18 178
14991.33 162
14992.49 169
14993.65 185
14994.80 156
14995.96 186
14997.12 178
14998.27 162
14999.43 170
15000.59 174
15001.75 179
15002.90 147
15004.06 164
15005.22 163
15006.37 157
15007.53 169
15008.69 176
15009.85 151
15011.00 174
15012.16 166
15013.32 172
15014.48 167
15015.64 150
15016.79 137
15017.95 184
15019.11 173
15020.27 187
15021.43 187
15022.58 180
15023.74 149
15024.90 178
15026.06 138
15027.22 150
15028.37 138
15029.53 127
15030.69 115
15031.85 175
15033.01 163
15034.17 148
15035.32 161
15036.48 171
15037.64 160
15038.80 154
15039.96 161
15041.12 199
15042.28 199
15043.44 159
15044.59 123
15045.75 142
15046.91 174
15048.07 164
15049.23 156
15050.39 152
15051.55 144
15052.71 175
15053.87 148
15055.03 132
15056.19 174
15057.35 155
15058.50 130
15059.66 146
15060.82 148
15061.98 172
15063.14 179
15064.30 160
15065.46 172
15066.62 128
15067.78 153
15068.94 157
15070.10 154
15071.26 139
15072.42 145
15073.58 176
15074.74 177
15075.90 169
15077.06 178
15078.22 173
15079.38 140
15080.54 163
15081.70 149
15082.86 177
15084.02 164
15085.18 159
15086.34 164
15087.50 147
15088.67 131
15089.83 150
15090.99 164
15092.15 157
15093.31 162
15094.47 165
15095.63 164
15096.79 146
15097.95 151
15099.11 155
15100.27 144
15101.43 147
15102.60 153
15103.76 129
15104.92 155
15106.08 151
15107.24 173
15108.40 168
15109.56 178
15110.72 157
15111.89 171
15113.05 169
15114.21 151
15115.37 138
15116.53 158
15117.69 133
15118.86 172
15120.02 168
15121.18 190
15122.34 196
15123.50 153
15124.67 173
15125.83 170
15126.99 178
15128.15 137
15129.31 165
15130.48 145
15131.64 144
15132.80 178
15133.96 167
15135.13 154
15136.29 157
15137.45 175
15138.61 156
15139.78 181
15140.94 171
15142.10 179
15143.26 170
15144.43 157
15145.59 137
15146.75 146
15147.91 145
15149.08 158
15150.24 177
15151.40 182
15152.57 136
15153.73 151
15154.89 184
15156.06 166
15157.22 194
15158.38 152
15159.55 131
15160.71 153
15161.87 191
15163.04 154
15164.20 135
15165.36 160
15166.53 183
15167.69 166
15168.85 179
15170.02 153
15171.18 138
15172.35 155
15173.51 170
15174.67 147
15175.84 151
15177.00 177
15178.17 178
15179.33 151
15180.49 154
15181.66 169
15182.82 166
15183.99 210
15185.15 166
15186.31 161
15187.48 175
15188.64 179
15189.81 192
15190.97 163
15192.14 170
15193.30 176
15194.47 186
15195.63 161
15196.80 203
15197.96 199
15199.13 185
15200.29 190
15201.46 178
15202.62 178
15203.79 187
15204.95 195
15206.12 201
15207.28 168
15208.45 192
15209.61 185
15210.78 191
15211.94 207
15213.11 183
15214.27 195
15215.44 222
15216.60 196
15217.77 186
15218.93 203
15220.10 194
15221.27 192
15222.43 158
15223.60 204
15224.76 222
15225.93 224
15227.10 213
15228.26 216
15229.43 206
15230.59 250
15231.76 255
15232.93 216
15234.09 223
15235.26 201
15236.42 273
15237.59 250
15238.76 227
15239.92 253
15241.09 235
15242.26 206
15243.42 196
15244.59 184
15245.76 192
15246.92 173
15248.09 214
15249.26 194
15250.42 161
15251.59 190
15252.76 159
15253.92 165
15255.09 155
15256.26 161
15257.43 155
15258.59 160
15259.76 159
15260.93 163
15262.09 155
15263.26 187
15264.43 195
15265.60 186
15266.76 183
15267.93 171
15269.10 181
15270.27 181
15271.43 173
15272.60 151
15273.77 166
15274.94 162
15276.10 161
15277.27 161
15278.44 150
15279.61 150
15280.78 166
15281.94 191
15283.11 180
15284.28 163
15285.45 158
15286.62 156
15287.79 175
15288.95 170
15290.12 138
15291.29 176
15292.46 156
15293.63 140
15294.80 177
15295.96 153
15297.13 151
15298.30 143
15299.47 158
15300.64 192
15301.81 145
15302.98 146
15304.15 142
15305.31 151
15306.48 179
15307.65 156
15308.82 158
15309.99 158
15311.16 174
15312.33 140
15313.50 150
15314.67 170
15315.84 163
15317.01 150
15318.18 158
15319.34 163
15320.51 145
15321.68 156
15322.85 158
15324.02 134
15325.19 181
15326.36 163
15327.53 163
15328.70 160
15329.87 169
15331.04 165
15332.21 136
15333.38 186
15334.55 171
15335.72 184
15336.89 126
15338.06 154
15339.23 184
15340.40 152
15341.57 180
15342.74 155
15343.91 143
15345.08 142
15346.26 144
15347.43 137
15348.60 160
15349.77 170
15350.94 146
15352.11 154
15353.28 166
15354.45 182
15355.62 145
15356.79 149
15357.96 154
15359.13 153
15360.30 172
15361.48 186
15362.65 163
15363.82 148
15364.99 168
15366.16 159
15367.33 137
15368.50 143
15369.67 162
15370.85 146
15372.02 148
15373.19 154
15374.36 157
15375.53 180
15376.70 162
15377.88 156
15379.05 155
15380.22 164
15381.39 143
15382.56 158
15383.73 172
15384.91 169
15386.08 161
15387.25 149
15388.42 138
15389.59 171
15390.77 156
15391.94 166
15393.11 181
15394.28 155
15395.46 163
15396.63 158
15397.80 151
15398.97 149
15400.15 162
15401.32 178
15402.49 179
15403.66 188
15404.84 178
15406.01 150
15407.18 153
15408.36 139
15409.53 144
15410.70 169
15411.87 149
15413.05 132
15414.22 186
15415.39 159
15416.57 133
15417.74 119
15418.91 159
15420.09 176
15421.26 162
15422.43 143
15423.61 136
15424.78 137
15425.95 153
15427.13 169
15428.30 172
15429.47 182
15430.65 166
15431.82 142
15433.00 152
15434.17 142
15435.34 169
15436.52 153
15437.69 160
15438.87 175
15440.04 148
15441.21 165
15442.39 166
15443.56 141
15444.74 142
15445.91 140
15447.09 170
15448.26 153
15449.43 180
15450.61 163
15451.78 168
15452.96 167
15454.13 174
15455.31 162
15456.48 182
15457.66 145
15458.83 151
15460.01 131
15461.18 133
15462.36 154
15463.53 172
15464.71 162
15465.88 160
15467.06 119
15468.23 152
15469.41 196
15470.58 168
15471.76 144
15472.93 159
15474.11 140
15475.28 152
15476.46 146
15477.63 145
15478.81 174
15479.99 149
15481.16 117
15482.34 141
15483.51 140
15484.69 146
15485.86 152
15487.04 167
15488.22 167
15489.39 161
15490.57 172
15491.74 187
15492.92 165
15494.10 137
15495.27 147
15496.45 137
15497.62 132
15498.80 141
15499.98 142
15501.15 164
15502.33 194
15503.51 168
15504.68 157
15505.86 157
15507.04 163
15508.21 158
15509.39 139
15510.57 165
15511.74 169
15512.92 181
15514.10 183
15515.27 192
15516.45 176
15517.63 192
15518.81 166
15519.98 194
15521.16 161
15522.34 175
15523.51 165
15524.69 178
15525.87 199
15527.05 166
15528.22 179
15529.40 134
15530.58 164
15531.76 160
15532.93 179
15534.11 177
15535.29 162
15536.47 154
15537.64 181
15538.82 184
15540.00 197
15541.18 185
15542.36 193
15543.53 196
15544.71 199
15545.89 189
15547.07 177
15548.25 166
15549.43 173
15550.60 177
15551.78 179
15552.96 201
15554.14 202
15555.32 181
15556.50 168
15557.67 159
15558.85 192
15560.03 186
15561.21 185
15562.39 177
15563.57 167
15564.75 145
15565.93 182
15567.10 185
15568.28 184
15569.46 205
15570.64 208
15571.82 243
15573.00 218
15574.18 188
15575.36 210
15576.54 228
15577.72 220
15578.90 201
15580.08 193
15581.26 180
15582.43 215
15583.61 213
15584.79 202
15585.97 166
15587.15 236
15588.33 242
15589.51 255
15590.69 216
15591.87 204
15593.05 243
15594.23 249
15595.41 226
15596.59 217
15597.77 232
15598.95 238
15600.13 220
15601.31 252
15602.49 225
15603.67 240
15604.85 289
15606.03 245
15607.21 264
15608.40 238
15609.58 243
15610.76 254
15611.94 248
15613.12 229
15614.30 305
15615.48 278
15616.66 263
15617.84 259
15619.02 239
15620.20 270
15621.38 296
15622.56 242
15623.75 264
15624.93 274
15626.11 269
15627.29 262
15628.47 288
15629.65 272
15630.83 263
15632.01 273
15633.20 304
15634.38 296
15635.56 276
15636.74 313
15637.92 312
15639.10 302
15640.29 284
15641.47 289
15642.65 291
15643.83 297
15645.01 330
15646.19 308
15647.38 322
15648.56 319
15649.74 295
15650.92 312
15652.10 334
15653.29 370
15654.47 339
15655.65 307
15656.83 330
15658.02 351
15659.20 341
15660.38 360
15661.56 365
15662.75 354
15663.93 337
15665.11 329
15666.29 342
15667.48 352
15668.66 307
15669.84 321
15671.03 317
15672.21 335
15673.39 314
15674.57 332
15675.76 326
15676.94 306
15678.12 282
15679.31 306
15680.49 289
15681.67 325
15682.86 317
15684.04 325
15685.22 328
15686.41 286
15687.59 293
15688.77 302
15689.96 321
15691.14 300
15692.32 301
15693.51 338
15694.69 320
15695.88 318
15697.06 279
15698.24 319
15699.43 318
15700.61 278
15701.80 318
15702.98 343
15704.16 311
15705.35 295
15706.53 329
15707.72 322
15708.90 339
15710.09 310
15711.27 344
15712.45 342
15713.64 308
15714.82 379
15716.01 366
15717.19 321
15718.38 316
15719.56 330
15720.75 329
15721.93 337
15723.12 330
15724.30 321
15725.49 359
15726.67 376
15727.86 325
15729.04 342
15730.23 364
15731.41 363
15732.60 372
15733.78 359
15734.97 364
15736.15 310
15737.34 319
15738.52 355
15739.71 344
15740.89 371
15742.08 395
15743.27 382
15744.45 381
15745.64 389
15746.82 431
15748.01 446
15749.19 446
15750.38 465
15751.57 433
15752.75 454
15753.94 446
15755.12 396
15756.31 397
15757.50 428
15758.68 465
15759.87 438
15761.05 409
15762.24 431
15763.43 424
15764.61 412
15765.80 417
15766.99 427
15768.17 442
15769.36 400
15770.55 361
15771.73 360
15772.92 360
15774.11 359
15775.29 375
15776.48 344
15777.67 363
15778.85 397
15780.04 364
15781.23 395
15782.42 371
15783.60 353
15784.79 385
15785.98 394
15787.16 369
15788.35 328
15789.54 340
15790.73 342
15791.91 321
15793.10 332
15794.29 377
15795.48 338
15796.66 332
15797.85 292
15799.04 298
15800.23 308
15801.41 285
15802.60 263
15803.79 274
15804.98 302
15806.17 274
15807.35 285
15808.54 302
15809.73 256
15810.92 242
15812.11 278
15813.30 250
15814.48 254
15815.67 254
15816.86 240
15818.05 265
15819.24 265
15820.43 247
15821.61 242
15822.80 236
15823.99 242
15825.18 235
15826.37 260
15827.56 253
15828.75 219
15829.94 240
15831.12 270
15832.31 268
15833.50 233
15834.69 268
15835.88 251
15837.07 243
15838.26 212
15839.45 255
15840.64 251
15841.83 255
15843.02 241
15844.21 269
15845.39 260
15846.58 261
15847.77 259
15848.96 245
15850.15 262
15851.34 269
15852.53 246
15853.72 230
15854.91 257
15856.10 260
15857.29 249
15858.48 260
15859.67 253
15860.86 252
15862.05 247
15863.24 245
15864.43 260
15865.62 266
15866.81 243
15868.00 230
15869.19 236
15870.38 257
15871.57 233
15872.76 235
15873.96 245
15875.15 237
15876.34 209
15877.53 209
15878.72 211
15879.91 229
15881.10 241
15882.29 206
15883.48 230
15884.67 223
15885.86 231
15887.05 237
15888.25 254
15889.44 244
15890.63 253
15891.82 253
15893.01 247
15894.20 279
15895.39 257
15896.58 251
15897.78 282
15898.97 270
15900.16 251
15901.35 247
15902.54 251
15903.73 264
15904.92 255
15906.12 284
15907.31 307
15908.50 248
15909.69 247
15910.88 257
15912.08 249
15913.27 250
15914.46 261
15915.65 252
15916.84 233
15918.04 255
15919.23 276
15920.42 275
15921.61 228
15922.81 223
15924.00 241
15925.19 236
15926.38 260
15927.58 282
15928.77 269
15929.96 220
15931.15 255
15932.35 230
15933.54 224
15934.73 280
15935.92 273
15937.12 274
15938.31 257
15939.50 242
15940.70 237
15941.89 214
15943.08 207
15944.28 195
15945.47 228
15946.66 238
15947.86 223
15949.05 190
15950.24 218
15951.44 229
15952.63 217
15953.82 175
15955.02 181
15956.21 181
15957.40 201
15958.60 203
15959.79 204
15960.99 239
15962.18 210
15963.37 180
15964.57 182
15965.76 159
15966.96 166
15968.15 160
15969.34 215
15970.54 168
15971.73 179
15972.93 196
15974.12 163
15975.31 179
15976.51 198
15977.70 165
15978.90 186
15980.09 138
15981.29 176
15982.48 176
15983.68 181
15984.87 174
15986.07 162
15987.26 148
15988.46 147
15989.65 182
15990.85 197
15992.04 171
15993.24 145
15994.43 164
15995.63 146
15996.82 157
15998.02 173
15999.21 175
16000.41 171
16001.60 139
16002.80 138
16003.99 165
16005.19 149
16006.38 152
16007.58 175
16008.77 180
16009.97 165
16011.17 153
16012.36 149
16013.56 151
16014.75 198
16015.95 164
16017.14 145
16018.34 148
16019.54 164
16020.73 163
16021.93 153
16023.13 159
16024.32 169
16025.52 139
16026.71 154
16027.91 195
16029.11 175
16030.30 167
16031.50 178
16032.70 206
16033.89 164
16035.09 130
16036.29 138
16037.48 151
16038.68 175
16039.88 184
16041.07 161
16042.27 178
16043.47 180
16044.66 172
16045.86 147
16047.06 163
16048.25 164
16049.45 187
16050.65 164
16051.85 148
16053.04 164
16054.24 156
16055.44 132
16056.64 141
16057.83 152
16059.03 153
16060.23 167
16061.43 155
16062.62 184
16063.82 160
16065.02 155
16066.22 177
16067.41 151
16068.61 161
16069.81 150
16071.01 131
16072.21 143
16073.40 162
16074.60 155
16075.80 149
16077.00 153
16078.20 134
16079.39 140
16080.59 125
16081.79 121
16082.99 144
16084.19 138
16085.39 146
16086.58 141
16087.78 142
16088.98 154
16090.18 174
16091.38 163
16092.58 131
16093.78 158
16094.98 167
16096.17 141
16097.37 155
16098.57 168
16099.77 167
16100.97 152
16102.17 154
16103.37 149
16104.57 139
16105.77 123
16106.97 135
16108.17 151
16109.36 128
16110.56 122
16111.76 130
16112.96 131
16114.16 136
16115.36 157
16116.56 137
16117.76 140
16118.96 129
16120.16 128
16121.36 149
16122.56 163
16123.76 145
16124.96 134
16126.16 137
16127.36 130
16128.56 142
16129.76 119
16130.96 142
16132.16 131
16133.36 136
16134.56 151
16135.76 163
16136.96 147
16138.16 157
16139.36 160
16140.56 151
16141.76 128
16142.97 154
16144.17 136
16145.37 145
16146.57 130
16147.77 153
16148.97 144
16150.17 125
16151.37 141
16152.57 124
16153.77 141
16154.97 116
16156.18 155
16157.38 148
16158.58 146
16159.78 118
16160.98 144
16162.18 163
16163.38 158
16164.58 145
16165.79 134
16166.99 124
16168.19 145
16169.39 137
16170.59 133
16171.79 111
16173.00 142
16174.20 163
16175.40 153
16176.60 134
16177.80 142
16179.01 178
16180.21 202
16181.41 157
16182.61 132
16183.81 130
16185.02 164
16186.22 160
16187.42 129
16188.62 160
16189.82 165
16191.03 156
16192.23 138
16193.43 151
16194.63 164
16195.84 145
16197.04 163
16198.24 184
16199.45 167
16200.65 153
16201.85 148
16203.05 165
16204.26 161
16205.46 163
16206.66 165
16207.87 153
16209.07 166
16210.27 179
16211.48 174
16212.68 142
16213.88 153
16215.08 167
16216.29 138
16217.49 165
16218.70 178
16219.90 172
16221.10 162
16222.31 163
16223.51 170
16224.71 159
16225.92 150
16227.12 165
16228.32 150
16229.53 153
16230.73 170
16231.94 177
16233.14 175
16234.34 203
16235.55 165
16236.75 141
16237.96 187
16239.16 186
16240.36 196
16241.57 196
16242.77 162
16243.98 186
16245.18 168
16246.39 174
16247.59 185
16248.80 169
16250.00 191
16251.21 154
16252.41 203
16253.61 185
16254.82 203
16256.02 205
16257.23 170
16258.43 157
16259.64 192
16260.84 180
16262.05 192
16263.25 191
16264.46 186
16265.66 184
16266.87 191
16268.08 204
16269.28 190
16270.49 195
16271.69 230
16272.90 197
16274.10 196
16275.31 170
16276.51 201
16277.72 215
16278.92 198
16280.13 183
16281.34 209
16282.54 206
16283.75 213
16284.95 196
16286.16 189
16287.37 227
16288.57 232
16289.78 190
16290.98 215
16292.19 216
16293.40 210
16294.60 210
16295.81 198
16297.02 227
16298.22 220
16299.43 238
16300.63 237
16301.84 214
16303.05 207
16304.25 238
16305.46 248
16306.67 198
16307.87 246
16309.08 240
16310.29 274
16311.50 229
16312.70 211
16313.91 214
16315.12 234
16316.32 227
16317.53 198
16318.74 227
16319.94 190
16321.15 232
16322.36 183
16323.57 196
16324.77 209
16325.98 185
16327.19 205
16328.40 189
16329.60 188
16330.81 184
16332.02 192
16333.23 224
16334.43 208
16335.64 185
16336.85 194
16338.06 177
16339.27 171
16340.47 159
16341.68 184
16342.89 184
16344.10 158
16345.31 144
16346.51 166
16347.72 163
16348.93 167
16350.14 179
16351.35 155
16352.56 151
16353.77 163
16354.97 143
16356.18 150
16357.39 163
16358.60 160
16359.81 131
16361.02 143
16362.23 139
16363.43 141
16364.64 144
16365.85 139
16367.06 133
16368.27 139
16369.48 146
16370.69 144
16371.90 134
16373.11 165
16374.32 146
16375.53 152
16376.73 164
16377.94 160
16379.15 144
16380.36 162
16381.57 132
16382.78 141
16383.99 121
16385.20 137
16386.41 124
16387.62 149
16388.83 149
16390.04 152
16391.25 153
16392.46 146
16393.67 159
16394.88 153
16396.09 166
16397.30 146
16398.51 136
16399.72 160
16400.93 137
16402.14 138
16403.35 136
16404.56 159
16405.77 142
16406.98 131
16408.19 150
16409.40 159
16410.61 137
16411.82 135
16413.04 150
16414.25 149
16415.46 141
16416.67 146
16417.88 134
16419.09 152
16420.30 162
16421.51 158
16422.72 143
16423.93 162
16425.14 144
16426.36 159
16427.57 134
16428.78 137
16429.99 138
16431.20 152
16432.41 132
16433.62 123
16434.83 122
16436.05 163
16437.26 117
16438.47 135
16439.68 148
16440.89 147
16442.10 141
16443.32 147
16444.53 131
16445.74 159
16446.95 133
16448.16 120
16449.38 130
16450.59 145
16451.80 150
16453.01 125
16454.22 128
16455.44 117
16456.65 132
16457.86 143
16459.07 128
16460.29 141
16461.50 131
16462.71 139
16463.92 132
16465.14 128
16466.35 151
16467.56 108
16468.77 114
16469.99 119
16471.20 129
16472.41 127
16473.63 124
16474.84 138
16476.05 144
16477.26 123
16478.48 137
16479.69 120
16480.90 136
16482.12 126
16483.33 150
16484.54 108
16485.76 142
16486.97 142
16488.18 126
16489.40 131
16490.61 127
16491.82 122
16493.04 108
16494.25 110
16495.47 142
16496.68 123
16497.89 122
16499.11 122
16500.32 125
16501.53 119
16502.75 118
16503.96 119
16505.18 89
16506.39 132
16507.61 88
16508.82 138
16510.03 142
16511.25 133
16512.46 131
16513.68 136
16514.89 119
16516.11 108
16517.32 109
16518.53 142
16519.75 134
16520.96 129
16522.18 113
16523.39 117
16524.61 131
16525.82 120
16527.04 123
16528.25 130
16529.47 139
16530.68 113
16531.90 107
16533.11 110
16534.33 93
16535.54 130
16536.76 134
16537.97 142
16539.19 119
16540.40 120
16541.62 116
16542.84 131
16544.05 129
16545.27 109
16546.48 126
16547.70 109
16548.91 128
16550.13 98
16551.35 115
16552.56 102
16553.78 119
16554.99 99
16556.21 128
16557.42 119
16558.64 153
16559.86 134
16561.07 124
16562.29 123
16563.51 123
16564.72 126
16565.94 140
16567.15 101
16568.37 102
16569.59 126
16570.80 125
16572.02 120
16573.24 131
16574.45 133
16575.67 120
16576.89 103
16578.10 125
16579.32 151
16580.54 123
16581.75 161
16582.97 132
16584.19 122
16585.41 151
16586.62 140
16587.84 149
16589.06 178
16590.27 145
16591.49 136
16592.71 135
16593.93 127
16595.14 153
16596.36 132
16597.58 135
16598.80 149
16600.01 147
16601.23 151
16602.45 130
16603.67 130
16604.88 101
16606.10 113
16607.32 121
16608.54 146
16609.76 146
16610.97 159
16612.19 111
16613.41 84
16614.63 105
16615.85 116
16617.06 147
16618.28 123
16619.50 129
16620.72 138
16621.94 113
16623.16 144
16624.37 138
16625.59 142
16626.81 109
16628.03 121
16629.25 119
16630.47 148
16631.69 127
16632.90 130
16634.12 136
16635.34 131
16636.56 121
16637.78 127
16639.00 117
16640.22 119
16641.44 122
16642.66 117
16643.88 139
16645.09 122
16646.31 105
16647.53 116
16648.75 142
16649.97 126
16651.19 123
16652.41 116
16653.63 117
16654.85 127
16656.07 126
16657.29 113
16658.51 120
16659.73 119
16660.95 118
16662.17 117
16663.39 104
16664.61 116
16665.83 131
16667.05 117
16668.27 107
16669.49 114
16670.71 125
16671.93 103
16673.15 129
16674.37 115
16675.59 82
16676.81 103
16678.03 94
16679.25 125
16680.47 109
16681.69 110
16682.91 118
16684.13 126
16685.35 129
16686.58 117
16687.80 100
16689.02 109
16690.24 104
16691.46 107
16692.68 126
16693.90 109
16695.12 141
16696.34 144
16697.56 111
16698.79 105
16700.01 125
16701.23 118
16702.45 123
16703.67 123
16704.89 117
16706.11 139
16707.34 108
16708.56 144
16709.78 105
16711.00 86
16712.22 124
16713.44 127
16714.67 110
16715.89 119
16717.11 103
16718.33 106
16719.55 142
16720.78 118
16722.00 144
16723.22 107
16724.44 116
16725.66 126
16726.89 118
16728.11 128
16729.33 125
16730.55 120
16731.78 126
16733.00 118
16734.22 105
16735.44 101
16736.67 118
16737.89 108
16739.11 111
16740.33 88
16741.56 101
16742.78 104
16744.00 123
16745.22 112
16746.45 116
16747.67 118
16748.89 113
16750.12 143
16751.34 103
16752.56 126
16753.79 129
16755.01 124
16756.23 110
16757.46 110
16758.68 114
16759.90 98
16761.13 102
16762.35 101
16763.57 91
16764.80 97
16766.02 136
16767.24 140
16768.47 98
16769.69 121
16770.92 118
16772.14 148
16773.36 109
16774.59 125
16775.81 113
16777.04 105
16778.26 119
16779.48 116
16780.71 98
16781.93 109
16783.16 120
16784.38 107
16785.61 97
16786.83 94
16788.05 99
16789.28 113
16790.50 142
16791.73 125
16792.95 144
16794.18 117
16795.40 119
16796.63 99
16797.85 127
16799.08 143
16800.30 132
16801.53 124
16802.75 114
16803.98 109
16805.20 112
16806.43 110
16807.65 107
16808.88 128
16810.10 127
16811.33 119
16812.55 129
16813.78 127
16815.00 134
16816.23 162
16817.46 124
16818.68 143
16819.91 131
16821.13 126
16822.36 134
16823.58 113
16824.81 110
16826.04 107
16827.26 101
16828.49 118
16829.71 127
16830.94 119
16832.17 135
16833.39 148
16834.62 166
16835.84 110
16837.07 123
16838.30 148
16839.52 126
16840.75 130
16841.98 120
16843.20 120
16844.43 166
16845.66 145
16846.88 130
16848.11 130
16849.34 174
16850.56 141
16851.79 128
16853.02 121
16854.24 163
16855.47 132
16856.70 128
16857.92 154
16859.15 172
16860.38 160
16861.61 166
16862.83 157
16864.06 155
16865.29 146
16866.52 177
16867.74 187
16868.97 174
16870.20 184
16871.42 193
16872.65 198
16873.88 170
16875.11 179
16876.34 199
16877.56 200
16878.79 180
16880.02 219
16881.25 196
16882.47 252
16883.70 235
16884.93 234
16886.16 204
16887.39 221
16888.62 223
16889.84 252
16891.07 201
16892.30 219
16893.53 203
16894.76 177
16895.98 198
16897.21 209
16898.44 209
16899.67 189
16900.90 180
16902.13 171
16903.36 167
16904.59 174
16905.81 176
16907.04 175
16908.27 178
16909.50 175
16910.73 130
16911.96 146
16913.19 150
16914.42 175
16915.65 175
16916.88 144
16918.10 172
16919.33 154
16920.56 149
16921.79 176
16923.02 152
16924.25 117
16925.48 147
16926.71 120
16927.94 143
16929.17 165
16930.40 144
16931.63 129
16932.86 133
16934.09 150
16935.32 156
16936.55 124
16937.78 142
16939.01 137
16940.24 122
16941.47 100
16942.70 114
16943.93 120
16945.16 162
16946.39 113
16947.62 144
16948.85 139
16950.08 124
16951.31 122
16952.54 146
16953.77 133
16955.00 149
16956.23 135
16957.46 131
16958.69 134
16959.93 138
16961.16 126
16962.39 106
16963.62 117
16964.85 139
16966.08 117
16967.31 103
16968.54 137
16969.77 146
16971.00 144
16972.24 133
16973.47 142
16974.70 142
16975.93 128
16977.16 113
16978.39 110
16979.62 128
16980.85 141
16982.09 128
16983.32 101
16984.55 111
16985.78 126
16987.01 138
16988.24 122
16989.48 141
16990.71 142
16991.94 129
16993.17 127
16994.40 131
16995.64 124
16996.87 142
16998.10 155
16999.33 137
17000.57 119
17001.80 114
17003.03 126
17004.26 131
17005.49 111
17006.73 116
17007.96 148
17009.19 141
17010.42 136
17011.66 152
17012.89 136
17014.12 114
17015.36 127
17016.59 116
17017.82 105
17019.05 111
17020.29 114
17021.52 109
17022.75 127
17023.99 133
17025.22 132
17026.45 138
17027.69 135
17028.92 121
17030.15 123
17031.39 114
17032.62 151
17033.85 129
17035.09 132
17036.32 138
17037.55 135
17038.79 129
17040.02 137
17041.25 160
17042.49 121
17043.72 121
17044.96 101
17046.19 104
17047.42 108
17048.66 101
17049.89 115
17051.13 122
17052.36 120
17053.59 119
17054.83 121
17056.06 106
17057.30 103
17058.53 82
17059.77 110
17061.00 115
17062.23 83
17063.47 95
17064.70 107
17065.94 122
17067.17 115
17068.41 101
17069.64 96
17070.88 100
17072.11 121
17073.35 99
17074.58 120
17075.82 117
17077.05 117
17078.29 100
17079.52 95
17080.76 106
17081.99 122
17083.23 108
17084.46 130
17085.70 113
17086.93 109
17088.17 111
17089.40 97
17090.64 103
17091.88 104
17093.11 119
17094.35 131
17095.58 119
17096.82 89
17098.05 77
17099.29 95
17100.53 96
17101.76 100
17103.00 98
17104.23 107
17105.47 113
17106.71 107
17107.94 73
17109.18 94
17110.41 102
17111.65 76
17112.89 107
17114.12 103
17115.36 85
17116.60 96
17117.83 108
17119.07 93
17120.31 87
17121.54 92
17122.78 96
17124.02 121
17125.25 95
17126.49 102
17127.73 93
17128.96 89
17130.20 108
17131.44 105
17132.67 110
17133.91 102
17135.15 88
17136.39 92
17137.62 103
17138.86 99
17140.10 101
17141.33 104
17142.57 116
17143.81 94
17145.05 99
17146.28 89
17147.52 95
17148.76 95
17150.00 107
17151.24 128
17152.47 100
17153.71 94
17154.95 90
17156.19 93
17157.42 95
17158.66 121
17159.90 119
17161.14 90
17162.38 90
17163.61 96
17164.85 103
17166.09 119
17167.33 93
17168.57 96
17169.81 96
17171.04 109
17172.28 79
17173.52 71
17174.76 89
17176.00 88
17177.24 111
17178.48 97
17179.72 88
17180.95 107
17182.19 112
17183.43 87
17184.67 84
17185.91 74
17187.15 103
17188.39 105
17189.63 89
17190.87 84
17192.10 92
17193.34 120
17194.58 106
17195.82 103
17197.06 96
17198.30 94
17199.54 94
17200.78 129
17202.02 86
17203.26 99
17204.50 97
17205.74 103
17206.98 90
17208.22 102
17209.46 95
17210.70 82
17211.94 115
17213.18 96
17214.42 90
17215.66 101
17216.90 106
17218.14 89
17219.38 84
17220.62 96
17221.86 97
17223.10 96
17224.34 82
17225.58 84
17226.82 95
17228.06 100
17229.30 105
17230.54 86
17231.78 79
17233.02 92
17234.26 87
17235.50 82
17236.75 87
17237.99 88
17239.23 94
17240.47 94
17241.71 94
17242.95 90
17244.19 104
17245.43 107
17246.67 91
17247.92 98
17249.16 97
17250.40 105
17251.64 97
17252.88 96
17254.12 110
17255.36 85
17256.60 110
17257.85 97
17259.09 94
17260.33 100
17261.57 107
17262.81 84
17264.05 89
17265.30 80
17266.54 106
17267.78 96
17269.02 102
17270.26 92
17271.51 91
17272.75 94
17273.99 106
17275.23 111
17276.48 100
17277.72 96
17278.96 95
17280.20 110
17281.44 95
17282.69 100
17283.93 112
17285.17 73
17286.41 103
17287.66 90
17288.90 94
17290.14 93
17291.39 91
17292.63 85
17293.87 81
17295.11 92
17296.36 75
17297.60 84
17298.84 105
17300.09 95
17301.33 99
17302.57 91
17303.82 87
17305.06 105
17306.30 81
17307.55 90
17308.79 86
17310.03 91
17311.28 95
17312.52 111
17313.76 119
17315.01 83
17316.25 97
17317.49 97
17318.74 95
17319.98 99
17321.23 89
17322.47 88
17323.71 115
17324.96 74
17326.20 94
17327.45 96
17328.69 95
17329.93 110
17331.18 75
17332.42 106
17333.67 85
17334.91 105
17336.16 100
17337.40 107
17338.64 96
17339.89 78
17341.13 99
17342.38 96
17343.62 88
17344.87 84
17346.11 81
17347.36 91
17348.60 108
17349.85 76
17351.09 77
17352.34 82
17353.58 99
17354.83 81
17356.07 88
17357.32 97
17358.56 76
17359.81 87
17361.05 94
17362.30 98
17363.54 94
17364.79 91
17366.03 94
17367.28 88
17368.53 97
17369.77 108
17371.02 99
17372.26 103
17373.51 81
17374.75 101
17376.00 93
17377.25 69
17378.49 94
17379.74 73
17380.98 89
17382.23 95
17383.48 99
17384.72 87
17385.97 73
17387.21 83
17388.46 107
17389.71 87
17390.95 84
17392.20 89
17393.45 100
17394.69 76
17395.94 92
17397.19 84
17398.43 90
17399.68 95
17400.93 104
17402.17 98
17403.42 86
17404.67 88
17405.91 105
17407.16 93
17408.41 92
17409.65 93
17410.90 77
17412.15 99
17413.40 93
17414.64 82
17415.89 80
17417.14 90
17418.39 104
17419.63 84
17420.88 98
17422.13 88
17423.38 88
17424.62 98
17425.87 91
17427.12 67
17428.37 77
17429.61 83
17430.86 105
17432.11 95
17433.36 63
17434.60 94
17435.85 103
17437.10 109
17438.35 114
17439.60 81
17440.85 98
17442.09 93
17443.34 85
17444.59 91
17445.84 96
17447.09 81
17448.34 82
17449.58 97
17450.83 81
17452.08 91
17453.33 94
17454.58 96
17455.83 90
17457.08 74
17458.32 76
17459.57 89
17460.82 105
17462.07 112
17463.32 75
17464.57 87
17465.82 104
17467.07 121
17468.32 83
17469.57 84
17470.81 87
17472.06 98
17473.31 89
17474.56 98
17475.81 104
17477.06 106
17478.31 107
17479.56 89
17480.81 90
17482.06 94
17483.31 116
17484.56 118
17485.81 96
17487.06 91
17488.31 108
17489.56 114
17490.81 96
17492.06 116
17493.31 90
17494.56 110
17495.81 100
17497.06 96
17498.31 97
17499.56 82
17500.81 102
17502.06 89
17503.31 100
17504.56 98
17505.81 94
17507.06 92
17508.31 93
17509.56 114
17510.81 90
17512.06 85
17513.32 97
17514.57 99
17515.82 103
17517.07 93
17518.32 94
17519.57 94
17520.82 97
17522.07 110
17523.32 100
17524.57 113
17525.83 103
17527.08 94
17528.33 94
17529.58 111
17530.83 117
17532.08 106
17533.33 106
17534.59 95
17535.84 97
17537.09 91
17538.34 107
17539.59 103
17540.84 78
17542.10 88
17543.35 92
17544.60 101
17545.85 87
17547.10 77
17548.36 84
17549.61 109
17550.86 81
17552.11 82
17553.36 95
17554.62 100
17555.87 89
17557.12 101
17558.37 91
17559.63 87
17560.88 97
17562.13 105
17563.38 88
17564.64 80
17565.89 93
17567.14 103
17568.39 85
17569.65 83
17570.90 101
17572.15 96
17573.41 79
17574.66 72
17575.91 91
17577.16 108
17578.42 115
17579.67 107
17580.92 124
17582.18 72
17583.43 75
17584.68 83
17585.94 71
17587.19 83
17588.44 97
17589.70 92
17590.95 83
17592.20 91
17593.46 104
17594.71 101
17595.97 98
17597.22 94
17598.47 79
17599.73 75
17600.98 91
17602.23 84
17603.49 79
17604.74 81
17606.00 95
17607.25 104
17608.51 87
17609.76 84
17611.01 87
17612.27 91
17613.52 92
17614.78 111
17616.03 84
17617.29 106
17618.54 99
17619.79 95
17621.05 90
17622.30 104
17623.56 95
17624.81 107
17626.07 85
17627.32 92
17628.58 90
17629.83 84
17631.09 112
17632.34 104
17633.60 107
17634.85 93
17636.11 91
17637.36 88
17638.62 102
17639.87 90
17641.13 94
17642.39 87
17643.64 92
17644.90 88
17646.15 90
17647.41 81
17648.66 68
17649.92 81
17651.17 103
17652.43 96
17653.69 93
17654.94 76
17656.20 95
17657.45 97
17658.71 69
17659.97 88
17661.22 102
17662.48 99
17663.73 85
17664.99 79
17666.25 93
17667.50 96
17668.76 70
17670.02 87
17671.27 105
17672.53 88
17673.78 99
17675.04 94
17676.30 77
17677.55 96
17678.81 78
17680.07 114
17681.32 112
17682.58 79
17683.84 75
17685.10 99
17686.35 78
17687.61 90
17688.87 71
17690.12 94
17691.38 78
17692.64 110
17693.89 95
17695.15 107
17696.41 80
17697.67 84
17698.92 85
17700.18 89
17701.44 90
17702.70 114
17703.95 92
17705.21 79
17706.47 108
17707.73 89
17708.98 89
17710.24 85
17711.50 64
17712.76 77
17714.02 81
17715.27 83
17716.53 93
17717.79 90
17719.05 99
17720.31 89
17721.57 119
17722.82 117
17724.08 89
17725.34 90
17726.60 85
17727.86 86
17729.12 86
17730.37 87
17731.63 75
17732.89 76
17734.15 85
17735.41 86
17736.67 83
17737.93 99
17739.18 78
17740.44 103
17741.70 103
17742.96 84
17744.22 91
17745.48 111
17746.74 94
17748.00 84
17749.26 85
17750.52 71
17751.78 77
17753.04 91
17754.29 106
17755.55 80
17756.81 88
17758.07 93
17759.33 80
17760.59 82
17761.85 91
17763.11 98
17764.37 111
17765.63 94
17766.89 82
17768.15 100
17769.41 96
17770.67 86
17771.93 85
17773.19 84
17774.45 81
17775.71 83
17776.97 85
17778.23 87
17779.49 84
17780.75 106
17782.01 108
17783.27 90
17784.53 76
17785.79 91
17787.05 67
17788.31 94
17789.58 83
17790.84 92
17792.10 107
17793.36 75
17794.62 87
17795.88 87
17797.14 83
17798.40 90
17799.66 105
17800.92 114
17802.18 93
17803.45 84
17804.71 86
17805.97 102
17807.23 112
17808.49 83
17809.75 107
17811.01 99
17812.27 77
17813.54 69
17814.80 82
17816.06 82
17817.32 114
17818.58 94
17819.84 91
17821.11 97
17822.37 75
17823.63 78
17824.89 90
17826.15 69
17827.42 108
17828.68 66
17829.94 76
17831.20 91
17832.46 91
17833.73 77
17834.99 80
17836.25 61
17837.51 81
17838.78 97
17840.04 68
17841.30 83
17842.56 93
17843.83 80
17845.09 94
17846.35 85
17847.61 64
17848.88 86
17850.14 72
17851.40 88
17852.66 87
17853.93 81
17855.19 77
17856.45 93
17857.72 111
17858.98 82
17860.24 82
17861.51 107
17862.77 82
17864.03 94
17865.30 92
17866.56 75
17867.82 82
17869.09 87
17870.35 71
17871.61 93
17872.88 90
17874.14 79
17875.40 74
17876.67 66
17877.93 77
17879.20 67
17880.46 74
17881.72 68
17882.99 71
17884.25 88
17885.52 83
17886.78 94
17888.04 92
17889.31 80
17890.57 95
17891.84 93
17893.10 98
17894.36 80
17895.63 72
17896.89 83
17898.16 72
17899.42 83
17900.69 76
17901.95 85
17903.22 81
17904.48 79
17905.75 68
17907.01 73
17908.28 92
17909.54 81
17910.81 91
17912.07 100
17913.34 91
17914.60 75
17915.87 87
17917.13 83
17918.40 76
17919.66 76
17920.93 82
17922.19 74
17923.46 89
17924.72 72
17925.99 66
17927.25 70
17928.52 82
17929.79 91
17931.05 76
17932.32 70
17933.58 62
17934.85 70
17936.11 88
17937.38 66
17938.65 76
17939.91 81
17941.18 72
17942.44 80
17943.71 63
17944.98 78
17946.24 95
17947.51 107
17948.77 82
17950.04 69
17951.31 79
17952.57 80
17953.84 66
17955.11 76
17956.37 71
17957.64 89
17958.91 77
17960.17 64
17961.44 69
17962.71 70
17963.97 83
17965.24 75
17966.51 107
17967.77 95
17969.04 79
17970.31 89
17971.58 78
17972.84 101
17974.11 94
17975.38 73
17976.64 68
17977.91 83
17979.18 85
17980.45 75
17981.71 80
17982.98 71
17984.25 71
17985.52 70
17986.78 68
17988.05 88
17989.32 83
17990.59 81
17991.86 76
17993.12 74
17994.39 87
17995.66 111
17996.93 72
17998.20 65
17999.46 59
18000.73 69
18002.00 68
18003.27 79
18004.54 67
18005.80 64
18007.07 80
18008.34 87
18009.61 64
18010.88 80
18012.15 72
18013.42 89
18014.68 72
18015.95 73
18017.22 90
18018.49 78
18019.76 74
18021.03 74
18022.30 79
18023.57 65
18024.83 66
18026.10 74
18027.37 99
18028.64 83
18029.91 78
18031.18 69
18032.45 96
18033.72 89
18034.99 63
18036.26 67
18037.53 68
18038.80 80
18040.07 67
18041.34 82
18042.60 76
18043.87 90
18045.14 89
18046.41 74
18047.68 71
18048.95 75
18050.22 86
18051.49 82
18052.76 85
18054.03 79
18055.30 90
18056.57 82
18057.84 78
18059.11 86
18060.38 77
18061.65 79
18062.92 71
18064.20 65
18065.47 94
18066.74 81
18068.01 104
18069.28 81
18070.55 82
18071.82 95
18073.09 72
18074.36 78
18075.63 91
18076.90 73
18078.17 68
18079.44 60
18080.71 75
18081.99 74
18083.26 75
18084.53 71
18085.80 76
18087.07 78
18088.34 82
18089.61 73
18090.88 80
18092.15 86
18093.43 101
18094.70 81
18095.97 84
18097.24 86
18098.51 86
18099.78 91
18101.06 84
18102.33 87
18103.60 88
18104.87 65
18106.14 76
18107.41 75
18108.69 93
18109.96 74
18111.23 78
18112.50 97
18113.77 99
18115.05 92
18116.32 73
18117.59 74
18118.86 88
18120.14 93
18121.41 98
18122.68 83
18123.95 74
18125.23 76
18126.50 82
18127.77 68
18129.04 77
18130.32 85
18131.59 101
18132.86 79
18134.13 57
18135.41 93
18136.68 95
18137.95 72
18139.23 71
18140.50 88
18141.77 85
18143.05 83
18144.32 60
18145.59 52
18146.87 69
18148.14 68
18149.41 56
18150.69 63
18151.96 74
18153.23 73
18154.51 68
18155.78 57
18157.05 83
18158.33 75
18159.60 71
18160.88 78
18162.15 72
18163.42 72
18164.70 62
18165.97 84
18167.24 68
18168.52 72
18169.79 69
18171.07 74
18172.34 73
18173.62 83
18174.89 71
18176.16 81
18177.44 79
18178.71 98
18179.99 77
18181.26 67
18182.54 68
18183.81 67
18185.09 103
18186.36 85
18187.63 79
18188.91 67
18190.18 65
18191.46 71
18192.73 59
18194.01 73
18195.28 73
18196.56 73
18197.83 71
18199.11 67
18200.38 74
18201.66 73
18202.94 70
18204.21 70
18205.49 76
18206.76 75
18208.04 84
18209.31 86
18210.59 85
18211.86 92
18213.14 72
18214.41 86
18215.69 82
18216.97 82
18218.24 76
18219.52 82
18220.79 74
18222.07 83
18223.35 83
18224.62 75
18225.90 93
18227.17 81
18228.45 76
18229.73 91
18231.00 73
18232.28 68
18233.56 96
18234.83 97
18236.11 88
18237.38 52
18238.66 58
18239.94 70
18241.21 60
18242.49 77
18243.77 82
18245.04 75
18246.32 96
18247.60 78
18248.87 79
18250.15 71
18251.43 63
18252.71 59
18253.98 64
18255.26 93
18256.54 72
18257.81 73
18259.09 92
18260.37 65
18261.65 60
18262.92 65
18264.20 67
18265.48 78
18266.76 74
18268.03 66
18269.31 73
18270.59 70
18271.87 66
18273.14 79
18274.42 79
18275.70 81
18276.98 74
18278.26 76
18279.53 70
18280.81 75
18282.09 68
18283.37 72
18284.65 86
18285.92 68
18287.20 64
18288.48 66
18289.76 75
18291.04 80
18292.32 74
18293.59 53
18294.87 73
18296.15 73
18297.43 63
18298.71 83
18299.99 75
18301.27 82
18302.54 75
18303.82 88
18305.10 86
18306.38 83
18307.66 74
18308.94 85
18310.22 75
18311.50 62
18312.78 68
18314.06 98
18315.33 70
18316.61 68
18317.89 74
18319.17 85
18320.45 82
18321.73 69
18323.01 78
18324.29 72
18325.57 57
18326.85 78
18328.13 79
18329.41 65
18330.69 81
18331.97 81
18333.25 80
18334.53 65
18335.81 73
18337.09 118
18338.37 97
18339.65 80
18340.93 80
18342.21 84
18343.49 93
18344.77 65
18346.05 72
18347.33 72
18348.61 57
18349.89 87
18351.17 69
18352.45 80
18353.73 67
18355.01 64
18356.29 67
18357.57 80
18358.85 95
18360.14 68
18361.42 61
18362.70 66
18363.98 70
18365.26 82
18366.54 77
18367.82 84
18369.10 80
18370.38 77
18371.66 73
18372.95 57
18374.23 73
18375.51 78
18376.79 75
18378.07 73
18379.35 77
18380.63 81
18381.92 79
18383.20 63
18384.48 73
18385.76 74
18387.04 78
18388.32 83
18389.61 75
18390.89 74
18392.17 84
18393.45 71
18394.73 73
18396.02 79
18397.30 77
18398.58 74
18399.86 76
18401.14 75
18402.43 58
18403.71 67
18404.99 69
18406.27 77
18407.56 65
18408.84 74
18410.12 84
18411.40 69
18412.69 92
18413.97 77
18415.25 82
18416.53 92
18417.82 100
18419.10 81
18420.38 70
18421.67 96
18422.95 60
18424.23 62
18425.51 61
18426.80 77
18428.08 73
18429.36 74
18430.65 98
18431.93 82
18433.21 64
18434.50 63
18435.78 83
18437.06 93
18438.35 80
18439.63 87
18440.92 54
18442.20 65
18443.48 71
18444.77 71
18446.05 69
18447.33 55
18448.62 79
18449.90 96
18451.19 81
18452.47 64
18453.75 79
18455.04 70
18456.32 74
18457.61 78
18458.89 65
18460.17 79
18461.46 69
18462.74 69
18464.03 68
18465.31 89
18466.60 119
18467.88 73
18469.17 88
18470.45 81
18471.74 87
18473.02 81
18474.30 74
18475.59 52
18476.87 61
18478.16 65
18479.44 72
18480.73 109
18482.01 83
18483.30 68
18484.58 68
18485.87 72
18487.16 71
18488.44 76
18489.73 82
18491.01 64
18492.30 67
18493.58 83
18494.87 73
18496.15 73
18497.44 85
18498.72 82
18500.01 70
18501.30 82
18502.58 63
18503.87 70
18505.15 66
18506.44 79
18507.73 72
18509.01 73
18510.30 71
18511.58 81
18512.87 88
18514.16 65
18515.44 65
18516.73 75
18518.01 80
18519.30 96
18520.59 57
18521.87 74
18523.16 68
18524.45 81
18525.73 64
18527.02 72
18528.31 85
18529.59 90
18530.88 82
18532.17 73
18533.45 75
18534.74 88
18536.03 92
18537.31 81
18538.60 88
18539.89 77
18541.18 73
18542.46 64
18543.75 67
18545.04 71
18546.32 68
18547.61 72
18548.90 72
18550.19 79
18551.47 76
18552.76 65
18554.05 74
18555.34 64
18556.62 73
18557.91 79
18559.20 66
18560.49 77
18561.78 97
18563.06 67
18564.35 73
18565.64 76
18566.93 86
18568.22 83
18569.50 85
18570.79 87
18572.08 70
18573.37 89
18574.66 74
18575.94 58
18577.23 63
18578.52 76
18579.81 97
18581.10 74
18582.39 61
18583.68 73
18584.96 72
18586.25 74
18587.54 90
18588.83 92
18590.12 84
18591.41 76
18592.70 86
18593.99 76
18595.27 86
18596.56 86
18597.85 85
18599.14 91
18600.43 78
18601.72 84
18603.01 91
18604.30 81
18605.59 70
18606.88 84
18608.17 90
18609.46 85
18610.75 74
18612.04 80
18613.33 92
18614.62 84
18615.90 106
18617.19 91
18618.48 79
18619.77 77
18621.06 94
18622.35 76
18623.64 70
18624.93 93
18626.22 86
18627.51 102
18628.80 109
18630.09 130
18631.39 105
18632.68 83
18633.97 92
18635.26 89
18636.55 63
18637.84 87
18639.13 91
18640.42 82
18641.71 73
18643.00 99
18644.29 70
18645.58 66
18646.87 80
18648.16 87
18649.45 69
18650.74 71
18652.04 85
18653.33 91
18654.62 87
18655.91 62
18657.20 92
18658.49 85
18659.78 63
18661.07 61
18662.36 74
18663.66 97
18664.95 98
18666.24 97
18667.53 78
18668.82 83
18670.11 59
18671.41 78
18672.70 77
18673.99 85
18675.28 64
18676.57 77
18677.86 65
18679.16 64
18680.45 79
18681.74 72
18683.03 84
18684.32 69
18685.62 79
18686.91 83
18688.20 90
18689.49 72
18690.79 79
18692.08 75
18693.37 64
18694.66 77
18695.96 65
18697.25 68
18698.54 75
18699.83 82
18701.13 80
18702.42 66
18703.71 82
18705.00 56
18706.30 61
18707.59 77
18708.88 66
18710.18 98
18711.47 73
18712.76 74
18714.05 76
18715.35 87
18716.64 71
18717.93 58
18719.23 78
18720.52 73
18721.81 77
18723.11 77
18724.40 85
18725.69 86
18726.99 75
18728.28 64
18729.58 82
18730.87 75
18732.16 71
18733.46 66
18734.75 83
18736.04 65
18737.34 89
18738.63 66
18739.93 74
18741.22 77
18742.51 51
18743.81 80
18745.10 77
18746.40 93
18747.69 83
18748.99 74
18750.28 67
18751.58 80
18752.87 77
18754.16 83
18755.46 68
18756.75 68
18758.05 68
18759.34 66
18760.64 77
18761.93 71
18763.23 61
18764.52 61
18765.82 62
18767.11 69
18768.41 78
18769.70 74
18771.00 61
18772.29 84
18773.59 71
18774.88 74
18776.18 67
18777.47 87
18778.77 97
18780.06 70
18781.36 62
18782.65 76
18783.95 80
18785.25 69
18786.54 75
18787.84 76
18789.13 76
18790.43 65
18791.72 56
18793.02 60
18794.32 56
18795.61 81
18796.91 70
18798.20 73
18799.50 85
18800.80 74
18802.09 67
18803.39 73
18804.69 86
18805.98 70
18807.28 82
18808.57 64
18809.87 73
18811.17 76
18812.46 80
18813.76 58
18815.06 67
18816.35 69
18817.65 60
18818.95 67
18820.24 73
18821.54 78
18822.84 75
18824.13 60
18825.43 51
18826.73 73
18828.03 81
18829.32 69
18830.62 81
18831.92 72
18833.21 69
18834.51 52
18835.81 53
18837.11 58
18838.40 52
18839.70 57
18841.00 77
18842.30 53
18843.59 74
18844.89 79
18846.19 96
18847.49 64
18848.79 61
18850.08 69
18851.38 78
18852.68 76
18853.98 68
18855.27 54
18856.57 58
18857.87 69
18859.17 67
18860.47 60
18861.77 49
18863.06 72
18864.36 62
18865.66 65
18866.96 51
18868.26 74
18869.56 82
18870.85 65
18872.15 64
18873.45 55
18874.75 66
18876.05 61
18877.35 45
18878.65 55
18879.95 81
18881.24 68
18882.54 65
18883.84 52
18885.14 51
18886.44 49
18887.74 63
18889.04 71
18890.34 78
18891.64 62
18892.94 49
18894.24 69
18895.54 73
18896.84 51
18898.13 67
18899.43 63
18900.73 67
18902.03 72
18903.33 59
18904.63 61
18905.93 72
18907.23 58
18908.53 59
18909.83 61
18911.13 64
18912.43 55
18913.73 70
18915.03 54
18916.33 58
18917.63 69
18918.93 64
18920.23 81
18921.53 63
18922.83 71
18924.13 56
18925.43 59
18926.74 80
18928.04 87
18929.34 57
18930.64 58
18931.94 77
18933.24 79
18934.54 78
18935.84 55
18937.14 57
18938.44 74
18939.74 75
18941.04 64
18942.34 67
18943.65 68
18944.95 61
18946.25 78
18947.55 63
18948.85 79
18950.15 67
18951.45 65
18952.75 74
18954.06 75
18955.36 59
18956.66 58
18957.96 72
18959.26 76
18960.56 48
18961.87 74
18963.17 64
18964.47 85
18965.77 82
18967.07 46
18968.37 70
18969.68 53
18970.98 75
18972.28 68
18973.58 40
18974.88 51
18976.19 63
18977.49 76
18978.79 62
18980.09 55
18981.40 71
18982.70 55
18984.00 57
18985.30 85
18986.61 63
18987.91 61
18989.21 65
18990.51 67
18991.82 58
18993.12 67
18994.42 70
18995.73 55
18997.03 80
18998.33 81
18999.63 71
19000.94 72
19002.24 64
19003.54 61
19004.85 61
19006.15 66
19007.45 69
19008.76 65
19010.06 73
19011.36 65
19012.67 49
19013.97 58
19015.27 71
19016.58 71
19017.88 56
19019.18 61
19020.49 67
19021.79 68
19023.10 71
19024.40 58
19025.70 76
19027.01 79
19028.31 60
19029.62 58
19030.92 60
19032.22 55
19033.53 69
19034.83 47
19036.14 55
19037.44 61
19038.75 48
19040.05 70
19041.35 66
19042.66 52
19043.96 70
19045.27 80
19046.57 47
19047.88 51
19049.18 59
19050.49 70
19051.79 65
19053.10 67
19054.40 66
19055.71 77
19057.01 80
19058.32 90
19059.62 63
19060.93 71
19062.23 63
19063.54 70
19064.84 72
19066.15 68
19067.45 62
19068.76 67
19070.06 76
19071.37 56
19072.67 89
19073.98 72
19075.29 83
19076.59 70
19077.90 58
19079.20 58
19080.51 62
19081.81 61
19083.12 72
19084.43 90
19085.73 71
19087.04 66
19088.34 78
19089.65 64
19090.96 45
19092.26 64
19093.57 65
19094.87 61
19096.18 89
19097.49 52
19098.79 55
19100.10 80
19101.41 84
19102.71 68
19104.02 64
19105.33 83
19106.63 88
19107.94 66
19109.25 78
19110.55 56
19111.86 59
19113.17 59
19114.47 69
19115.78 71
19117.09 86
19118.40 79
19119.70 81
19121.01 92
19122.32 90
19123.62 66
19124.93 67
19126.24 72
19127.55 56
19128.85 60
19130.16 57
19131.47 71
19132.78 54
19134.08 64
19135.39 76
19136.70 72
19138.01 85
19139.32 84
19140.62 75
19141.93 66
19143.24 69
19144.55 62
19145.85 69
19147.16 78
19148.47 70
19149.78 79
19151.09 64
19152.40 76
19153.70 75
19155.01 68
19156.32 80
19157.63 97
19158.94 69
19160.25 75
19161.55 71
19162.86 76
19164.17 64
19165.48 67
19166.79 76
19168.10 69
19169.41 70
19170.72 56
19172.02 70
19173.33 74
19174.64 67
19175.95 75
19177.26 69
19178.57 57
19179.88 69
19181.19 81
19182.50 79
19183.81 67
19185.12 66
19186.43 74
19187.74 77
19189.05 63
19190.35 66
19191.66 78
19192.97 78
19194.28 77
19195.59 82
19196.90 66
19198.21 68
19199.52 70
19200.83 80
19202.14 69
19203.45 66
19204.76 63
19206.07 67
19207.38 64
19208.69 49
19210.00 59
19211.31 67
19212.62 60
19213.93 41
19215.24 63
19216.56 62
19217.87 72
19219.18 86
19220.49 68
19221.80 68
19223.11 54
19224.42 83
19225.73 73
19227.04 58
19228.35 59
19229.66 65
19230.97 75
19232.28 64
19233.60 67
19234.91 79
19236.22 71
19237.53 55
19238.84 61
19240.15 52
19241.46 78
19242.77 77
19244.09 56
19245.40 63
19246.71 67
19248.02 79
19249.33 65
19250.64 61
19251.95 54
19253.27 60
19254.58 62
19255.89 78
19257.20 67
19258.51 74
19259.83 84
19261.14 68
19262.45 65
19263.76 58
19265.07 62
19266.39 90
19267.70 72
19269.01 58
19270.32 49
19271.63 79
19272.95 87
19274.26 52
19275.57 61
19276.88 70
19278.20 74
19279.51 63
19280.82 53
19282.14 66
19283.45 63
19284.76 77
19286.07 75
19287.39 72
19288.70 62
19290.01 45
19291.33 69
19292.64 65
19293.95 51
19295.26 55
19296.58 77
19297.89 77
19299.20 67
19300.52 66
19301.83 55
19303.14 47
19304.46 70
19305.77 48
19307.09 59
19308.40 55
19309.71 72
19311.03 57
19312.34 62
19313.65 59
19314.97 74
19316.28 70
19317.60 53
19318.91 55
19320.22 60
19321.54 66
19322.85 67
19324.17 57
19325.48 55
19326.79 61
19328.11 75
19329.42 75
19330.74 56
19332.05 50
19333.37 76
19334.68 64
19335.99 62
19337.31 72
19338.62 53
19339.94 61
19341.25 60
19342.57 67
19343.88 63
19345.20 72
19346.51 97
19347.83 95
19349.14 76
19350.46 59
19351.77 82
19353.09 73
19354.40 53
19355.72 63
19357.03 56
19358.35 50
19359.66 51
19360.98 62
19362.29 64
19363.61 60
19364.93 67
19366.24 73
19367.56 66
19368.87 63
19370.19 77
19371.50 65
19372.82 60
19374.14 55
19375.45 60
19376.77 51
19378.08 45
19379.40 63
19380.72 63
19382.03 72
19383.35 68
19384.66 75
19385.98 67
19387.30 52
19388.61 52
19389.93 62
19391.25 71
19392.56 55
19393.88 61
19395.20 87
19396.51 70
19397.83 73
19399.15 68
19400.46 59
19401.78 67
19403.10 57
19404.41 80
19405.73 70
19407.05 73
19408.36 60
19409.68 68
19411.00 79
19412.31 67
19413.63 74
19414.95 73
19416.27 60
19417.58 66
19418.90 73
19420.22 76
19421.54 50
19422.85 61
19424.17 71
19425.49 93
19426.81 84
19428.12 66
19429.44 69
19430.76 86
19432.08 94
19433.40 55
19434.71 72
19436.03 70
19437.35 87
19438.67 78
19439.99 66
19441.30 74
19442.62 79
19443.94 74
19445.26 68
19446.58 60
19447.89 73
19449.21 84
19450.53 71
19451.85 56
19453.17 63
19454.49 75
19455.81 74
19457.12 44
19458.44 61
19459.76 59
19461.08 59
19462.40 49
19463.72 98
19465.04 75
19466.36 87
19467.68 80
19468.99 59
19470.31 57
19471.63 59
19472.95 67
19474.27 73
19475.59 72
19476.91 59
19478.23 58
19479.55 77
19480.87 87
19482.19 73
19483.51 74
19484.83 70
19486.15 78
19487.47 83
19488.79 98
19490.11 119
19491.43 85
19492.75 71
19494.07 65
19495.39 72
19496.71 63
19498.03 67
19499.35 69
19500.67 61
19501.99 46
19503.31 70
19504.63 63
19505.95 64
19507.27 78
19508.59 78
19509.91 70
19511.23 68
19512.55 55
19513.87 68
19515.19 62
19516.51 60
19517.83 61
19519.15 77
19520.47 60
19521.79 69
19523.12 82
19524.44 84
19525.76 69
19527.08 57
19528.40 50
19529.72 52
19531.04 69
19532.36 67
19533.68 68
19535.01 65
19536.33 62
19537.65 58
19538.97 57
19540.29 54
19541.61 57
19542.93 51
19544.26 46
19545.58 59
19546.90 65
19548.22 67
19549.54 45
19550.87 63
19552.19 54
19553.51 70
19554.83 60
19556.15 50
19557.47 52
19558.80 65
19560.12 63
19561.44 66
19562.76 60
19564.09 61
19565.41 67
19566.73 67
19568.05 52
19569.38 73
19570.70 67
19572.02 77
19573.34 75
19574.67 62
19575.99 45
19577.31 70
19578.63 56
19579.96 60
19581.28 62
19582.60 54
19583.93 67
19585.25 68
19586.57 56
19587.90 57
19589.22 59
19590.54 72
19591.86 62
19593.19 64
19594.51 73
19595.83 67
19597.16 70
19598.48 65
19599.81 66
19601.13 78
19602.45 60
19603.78 61
19605.10 71
19606.42 66
19607.75 66
19609.07 55
19610.40 61
19611.72 70
19613.04 50
19614.37 67
19615.69 80
19617.02 78
19618.34 72
19619.66 73
19620.99 83
19622.31 55
19623.64 52
19624.96 67
19626.29 63
19627.61 70
19628.93 72
19630.26 71
19631.58 73
19632.91 61
19634.23 62
19635.56 68
19636.88 59
19638.21 56
19639.53 81
19640.86 79
19642.18 67
19643.51 82
19644.83 42
19646.16 50
19647.48 57
19648.81 57
19650.13 61
19651.46 66
19652.78 68
19654.11 80
19655.43 52
19656.76 46
19658.08 75
19659.41 61
19660.74 57
19662.06 54
19663.39 68
19664.71 75
19666.04 68
19667.36 54
19668.69 68
19670.02 60
19671.34 72
19672.67 61
19673.99 61
19675.32 60
19676.65 63
19677.97 73
19679.30 57
19680.63 64
19681.95 54
19683.28 82
19684.60 59
19685.93 63
19687.26 77
19688.58 64
19689.91 58
19691.24 60
19692.56 57
19693.89 69
19695.22 62
19696.54 64
19697.87 65
19699.20 71
19700.52 73
19701.85 79
19703.18 58
19704.51 46
19705.83 73
19707.16 63
19708.49 76
19709.81 60
19711.14 60
19712.47 63
19713.80 60
19715.12 60
19716.45 56
19717.78 60
19719.11 61
19720.43 62
19721.76 65
19723.09 58
19724.42 75
19725.74 74
19727.07 61
19728.40 58
19729.73 68
19731.06 65
19732.38 48
19733.71 71
19735.04 69
19736.37 68
19737.70 80
19739.02 62
19740.35 52
19741.68 73
19743.01 63
19744.34 54
19745.67 52
19747.00 51
19748.32 59
19749.65 71
19750.98 63
19752.31 55
19753.64 68
19754.97 77
19756.30 74
19757.62 64
19758.95 66
19760.28 70
19761.61 64
19762.94 70
19764.27 58
19765.60 66
19766.93 62
19768.26 60
19769.59 64
19770.92 51
19772.25 71
19773.57 56
19774.90 77
19776.23 56
19777.56 74
19778.89 50
19780.22 53
19781.55 61
19782.88 63
19784.21 62
19785.54 57
19786.87 87
19788.20 75
19789.53 66
19790.86 80
19792.19 83
19793.52 68
19794.85 51
19796.18 78
19797.51 88
19798.84 54
19800.17 49
19801.50 75
19802.83 80
19804.16 79
19805.49 55
19806.82 65
19808.16 56
19809.49 67
19810.82 71
19812.15 72
19813.48 64
19814.81 67
19816.14 60
19817.47 67
19818.80 85
19820.13 65
19821.46 65
19822.79 80
19824.13 56
19825.46 71
19826.79 82
19828.12 95
19829.45 65
19830.78 71
19832.11 55
19833.44 74
19834.78 67
19836.11 65
19837.44 42
19838.77 66
19840.10 57
19841.43 54
19842.77 87
19844.10 67
19845.43 72
19846.76 57
19848.09 62
19849.42 63
19850.76 70
19852.09 53
19853.42 53
19854.75 49
19856.09 49
19857.42 50
19858.75 65
19860.08 54
19861.41 65
19862.75 86
19864.08 68
19865.41 52
19866.74 57
19868.08 63
19869.41 71
19870.74 48
19872.08 55
19873.41 57
19874.74 58
19876.07 66
19877.41 64
19878.74 60
19880.07 67
19881.41 72
19882.74 58
19884.07 74
19885.40 61
19886.74 49
19888.07 50
19889.40 73
19890.74 61
19892.07 63
19893.40 67
19894.74 61
19896.07 62
19897.41 44
19898.74 74
19900.07 73
19901.41 60
19902.74 69
19904.07 45
19905.41 45
19906.74 51
19908.08 58
19909.41 64
19910.74 74
19912.08 65
19913.41 63
19914.75 48
19916.08 67
19917.41 58
19918.75 55
19920.08 63
19921.42 56
19922.75 61
19924.09 76
19925.42 51
19926.76 64
19928.09 44
19929.42 62
19930.76 78
19932.09 70
19933.43 59
19934.76 81
19936.10 78
19937.43 52
19938.77 48
19940.10 52
19941.44 66
19942.77 71
19944.11 56
19945.44 76
19946.78 57
19948.11 75
19949.45 66
19950.79 74
19952.12 73
19953.46 71
19954.79 63
19956.13 68
19957.46 78
19958.80 67
19960.13 69
19961.47 61
19962.81 74
19964.14 58
19965.48 54
19966.81 62
19968.15 59
19969.49 58
19970.82 79
19972.16 88
19973.49 57
19974.83 71
19976.17 73
19977.50 52
19978.84 65
19980.18 56
19981.51 66
19982.85 60
19984.18 56
19985.52 75
19986.86 49
19988.19 66
19989.53 58
19990.87 63
19992.20 63
19993.54 71
19994.88 58
19996.21 64
19997.55 70
19998.89 70
20000.23 68
20001.56 96
20002.90 75
20004.24 63
20005.57 72
20006.91 65
20008.25 63
20009.59 67
20010.92 60
20012.26 69
20013.60 63
20014.94 56
20016.27 70
20017.61 77
20018.95 70
20020.29 59
20021.62 35
20022.96 83
20024.30 84
20025.64 69
20026.98 68
20028.31 67
20029.65 67
20030.99 71
20032.33 68
20033.67 54
20035.00 68
20036.34 61
20037.68 74
20039.02 62
20040.36 49
20041.70 69
20043.03 90
20044.37 61
20045.71 66
20047.05 57
20048.39 48
20049.73 74
20051.07 69
20052.41 74
20053.74 62
20055.08 63
20056.42 76
20057.76 66
20059.10 66
20060.44 81
20061.78 69
20063.12 61
20064.46 75
20065.80 72
20067.13 73
20068.47 81
20069.81 73
20071.15 63
20072.49 65
20073.83 72
20075.17 61
20076.51 53
20077.85 67
20079.19 66
20080.53 70
20081.87 68
20083.21 60
20084.55 52
20085.89 74
20087.23 65
20088.57 67
20089.91 63
20091.25 81
20092.59 94
20093.93 66
20095.27 60
20096.61 56
20097.95 59
20099.29 60
20100.63 48
20101.97 55
20103.31 54
20104.65 70
20105.99 73
20107.33 66
20108.67 51
20110.02 59
20111.36 64
20112.70 74
20114.04 58
20115.38 67
20116.72 64
20118.06 46
20119.40 59
20120.74 49
20122.08 68
20123.43 68
20124.77 60
20126.11 63
20127.45 80
20128.79 63
20130.13 53
20131.47 50
20132.81 64
20134.16 54
20135.50 57
20136.84 51
20138.18 57
20139.52 52
20140.86 61
20142.21 69
20143.55 49
20144.89 43
