# Supplementary material for: MALDI-TOF MS typing enables the classification of brewing yeasts of the genus Saccharomyces to major beer styles
Source: PLoS One. 2017 Aug 9;12(8):e0181694. doi: 10.1371/journal.pone.0181694 (PMC5549903; doi:10.1371/journal.pone.0181694)
Supplement: S1 File — The directory includes 90 raw files and was zipped to “.zip”; the folder has three strains with 30 spectra per strain; S1 Text explains the raw files with an example and Table 1 represents the yeast strains used within the experiment. (ZIP) [file pone.0181694.s004.zip › 1-3/30251-127-OG-WB-WB-YPG-18h-E-E_2015-07-22_3_0_F3_1.dat]

2000.14 1277
2000.56 1340
2000.98 1316
2001.40 1315
2001.83 1261
2002.25 1155
2002.67 1185
2003.09 1132
2003.51 1211
2003.93 1210
2004.36 1165
2004.78 1213
2005.20 1205
2005.62 1218
2006.05 1303
2006.47 1218
2006.89 1290
2007.31 1367
2007.73 1306
2008.16 1372
2008.58 1290
2009.00 1285
2009.42 1269
2009.85 1273
2010.27 1364
2010.69 1418
2011.12 1260
2011.54 1181
2011.96 1168
2012.38 1148
2012.81 1300
2013.23 1207
2013.65 1206
2014.08 1234
2014.50 1199
2014.92 1249
2015.35 1088
2015.77 1309
2016.19 1167
2016.62 1172
2017.04 1279
2017.46 1356
2017.89 1314
2018.31 1321
2018.73 1294
2019.16 1242
2019.58 1331
2020.00 1360
2020.43 1265
2020.85 1233
2021.27 1252
2021.70 1277
2022.12 1267
2022.55 1217
2022.97 1314
2023.39 1313
2023.82 1149
2024.24 1155
2024.67 1232
2025.09 1121
2025.52 1186
2025.94 1164
2026.36 1204
2026.79 1060
2027.21 1164
2027.64 1079
2028.06 1258
2028.49 1190
2028.91 1124
2029.34 1134
2029.76 1089
2030.19 1159
2030.61 1124
2031.03 1281
2031.46 1219
2031.88 1300
2032.31 1334
2032.73 1290
2033.16 1263
2033.58 1367
2034.01 1351
2034.44 1436
2034.86 1274
2035.29 1323
2035.71 1256
2036.14 1302
2036.56 1132
2036.99 1182
2037.41 1318
2037.84 1326
2038.26 1323
2038.69 1398
2039.12 1265
2039.54 1229
2039.97 1165
2040.39 1149
2040.82 1296
2041.24 1254
2041.67 1212
2042.10 1261
2042.52 1300
2042.95 1402
2043.37 1305
2043.80 1136
2044.23 1115
2044.65 1171
2045.08 1183
2045.51 1301
2045.93 1397
2046.36 1261
2046.79 1297
2047.21 1328
2047.64 1298
2048.07 1209
2048.49 1310
2048.92 1428
2049.35 1346
2049.77 1378
2050.20 1332
2050.63 1364
2051.05 1354
2051.48 1472
2051.91 1465
2052.33 1423
2052.76 1498
2053.19 1637
2053.62 1824
2054.04 1567
2054.47 1433
2054.90 1581
2055.32 1598
2055.75 1502
2056.18 1360
2056.61 1398
2057.03 1325
2057.46 1241
2057.89 1253
2058.32 1241
2058.75 1244
2059.17 1301
2059.60 1179
2060.03 1320
2060.46 1270
2060.88 1313
2061.31 1182
2061.74 1233
2062.17 1285
2062.60 1313
2063.02 1385
2063.45 1412
2063.88 1378
2064.31 1247
2064.74 1498
2065.17 1458
2065.59 1293
2066.02 1392
2066.45 1476
2066.88 1394
2067.31 1367
2067.74 1491
2068.17 1297
2068.60 1273
2069.02 1425
2069.45 1209
2069.88 1097
2070.31 1237
2070.74 1216
2071.17 1152
2071.60 1187
2072.03 1251
2072.46 1359
2072.89 1321
2073.31 1415
2073.74 1376
2074.17 1606
2074.60 1472
2075.03 1397
2075.46 1505
2075.89 1625
2076.32 1598
2076.75 1594
2077.18 1334
2077.61 1433
2078.04 1381
2078.47 1430
2078.90 1357
2079.33 1317
2079.76 1213
2080.19 1204
2080.62 1246
2081.05 1320
2081.48 1272
2081.91 1182
2082.34 1233
2082.77 1152
2083.20 1193
2083.63 1176
2084.06 1102
2084.49 1121
2084.92 1162
2085.35 1332
2085.78 1265
2086.21 1233
2086.64 1168
2087.07 1170
2087.50 1325
2087.94 1202
2088.37 1139
2088.80 1271
2089.23 1274
2089.66 1331
2090.09 1343
2090.52 1229
2090.95 1311
2091.38 1353
2091.81 1249
2092.25 1122
2092.68 1176
2093.11 1306
2093.54 1338
2093.97 1122
2094.40 1128
2094.83 1104
2095.27 1082
2095.70 1273
2096.13 1222
2096.56 1143
2096.99 1145
2097.42 1149
2097.86 1091
2098.29 1055
2098.72 1054
2099.15 1166
2099.58 1132
2100.01 1292
2100.45 1153
2100.88 1186
2101.31 1155
2101.74 1244
2102.18 1196
2102.61 1217
2103.04 1116
2103.47 1211
2103.90 1152
2104.34 1216
2104.77 1188
2105.20 1337
2105.63 1273
2106.07 1336
2106.50 1247
2106.93 1318
2107.37 1282
2107.80 1295
2108.23 1315
2108.66 1264
2109.10 1239
2109.53 1118
2109.96 1151
2110.40 1123
2110.83 1094
2111.26 1154
2111.70 1042
2112.13 1208
2112.56 1053
2113.00 1108
2113.43 1158
2113.86 1048
2114.30 1218
2114.73 1120
2115.16 1152
2115.60 1202
2116.03 1137
2116.46 1017
2116.90 1002
2117.33 996
2117.77 1065
2118.20 1121
2118.63 1075
2119.07 1092
2119.50 1258
2119.94 1237
2120.37 1127
2120.80 1172
2121.24 1150
2121.67 1035
2122.11 1002
2122.54 1061
2122.97 1055
2123.41 1131
2123.84 1044
2124.28 1008
2124.71 1066
2125.15 1171
2125.58 1158
2126.02 1105
2126.45 1136
2126.89 1188
2127.32 1224
2127.76 1154
2128.19 1201
2128.63 1235
2129.06 1050
2129.50 1128
2129.93 1322
2130.37 1359
2130.80 1146
2131.24 1262
2131.67 1375
2132.11 1356
2132.54 1276
2132.98 1177
2133.41 1192
2133.85 1095
2134.28 1025
2134.72 1120
2135.16 1175
2135.59 1162
2136.03 1161
2136.46 1102
2136.90 1298
2137.33 1233
2137.77 1228
2138.21 1349
2138.64 1346
2139.08 1228
2139.51 1209
2139.95 1135
2140.39 1072
2140.82 1137
2141.26 1122
2141.69 1129
2142.13 1142
2142.57 1165
2143.00 1078
2143.44 1248
2143.88 1191
2144.31 1225
2144.75 1112
2145.19 1191
2145.62 1263
2146.06 1205
2146.50 1140
2146.93 1162
2147.37 1143
2147.81 1309
2148.24 1295
2148.68 1327
2149.12 1399
2149.56 1485
2149.99 1433
2150.43 1348
2150.87 1337
2151.30 1270
2151.74 1334
2152.18 1282
2152.62 1190
2153.05 1403
2153.49 1240
2153.93 1322
2154.37 1443
2154.80 1258
2155.24 1436
2155.68 1288
2156.12 1256
2156.55 1569
2156.99 1550
2157.43 1524
2157.87 1413
2158.31 1384
2158.74 1324
2159.18 1432
2159.62 1267
2160.06 1366
2160.50 1392
2160.93 1360
2161.37 1408
2161.81 1281
2162.25 1358
2162.69 1288
2163.13 1354
2163.57 1099
2164.00 1109
2164.44 1133
2164.88 1166
2165.32 1181
2165.76 1193
2166.20 1025
2166.64 1067
2167.07 1165
2167.51 1234
2167.95 1093
2168.39 1080
2168.83 1186
2169.27 1214
2169.71 1211
2170.15 1266
2170.59 1283
2171.03 1079
2171.47 1173
2171.91 1208
2172.34 1195
2172.78 1166
2173.22 1242
2173.66 1357
2174.10 1283
2174.54 1310
2174.98 1266
2175.42 1107
2175.86 1301
2176.30 1270
2176.74 1294
2177.18 1254
2177.62 1303
2178.06 1296
2178.50 1234
2178.94 1199
2179.38 1160
2179.82 1231
2180.26 1119
2180.70 1096
2181.14 1196
2181.58 1132
2182.02 1267
2182.46 1190
2182.90 1171
2183.34 1046
2183.78 1141
2184.22 1073
2184.67 1156
2185.11 1076
2185.55 996
2185.99 1132
2186.43 1189
2186.87 1030
2187.31 1162
2187.75 1067
2188.19 1054
2188.63 1144
2189.07 1086
2189.52 1141
2189.96 1261
2190.40 1284
2190.84 1203
2191.28 1377
2191.72 1392
2192.16 1316
2192.60 1463
2193.05 1374
2193.49 1365
2193.93 1306
2194.37 1149
2194.81 1130
2195.25 1168
2195.70 1165
2196.14 1302
2196.58 1342
2197.02 1318
2197.46 1179
2197.91 1064
2198.35 1086
2198.79 1181
2199.23 1325
2199.67 1136
2200.12 1152
2200.56 1199
2201.00 1159
2201.44 1227
2201.89 1298
2202.33 1449
2202.77 1302
2203.21 1446
2203.66 1412
2204.10 1291
2204.54 1286
2204.98 1171
2205.43 1204
2205.87 1134
2206.31 1191
2206.75 1182
2207.20 1257
2207.64 1236
2208.08 1301
2208.53 1312
2208.97 1316
2209.41 1165
2209.86 1218
2210.30 1099
2210.74 1250
2211.19 1312
2211.63 1048
2212.07 1193
2212.52 1215
2212.96 1052
2213.40 1115
2213.85 1291
2214.29 1145
2214.73 1172
2215.18 1316
2215.62 1227
2216.06 1107
2216.51 1194
2216.95 1213
2217.40 1213
2217.84 1223
2218.28 1167
2218.73 1163
2219.17 1236
2219.62 1303
2220.06 1210
2220.51 1239
2220.95 1399
2221.39 1317
2221.84 1362
2222.28 1390
2222.73 1415
2223.17 1532
2223.62 1427
2224.06 1375
2224.51 1324
2224.95 1380
2225.39 1336
2225.84 1395
2226.28 1214
2226.73 1353
2227.17 1314
2227.62 1262
2228.06 1269
2228.51 1276
2228.95 1201
2229.40 1359
2229.84 1340
2230.29 1481
2230.73 1360
2231.18 1358
2231.63 1301
2232.07 1256
2232.52 1406
2232.96 1257
2233.41 1336
2233.85 1309
2234.30 1378
2234.74 1254
2235.19 1314
2235.64 1309
2236.08 1250
2236.53 1210
2236.97 1158
2237.42 1117
2237.87 1130
2238.31 1035
2238.76 1047
2239.20 1057
2239.65 1070
2240.10 1071
2240.54 920
2240.99 1034
2241.43 940
2241.88 985
2242.33 985
2242.77 1018
2243.22 1145
2243.67 1126
2244.11 1023
2244.56 1157
2245.01 1158
2245.45 1023
2245.90 994
2246.35 1074
2246.79 1103
2247.24 1004
2247.69 1016
2248.13 1245
2248.58 1143
2249.03 1087
2249.48 1136
2249.92 1160
2250.37 1203
2250.82 1229
2251.27 1250
2251.71 1286
2252.16 1165
2252.61 1128
2253.05 1108
2253.50 1069
2253.95 921
2254.40 958
2254.85 1101
2255.29 1010
2255.74 1002
2256.19 963
2256.64 995
2257.08 1157
2257.53 1151
2257.98 1026
2258.43 1180
2258.88 1263
2259.32 1236
2259.77 1072
2260.22 1093
2260.67 1354
2261.12 1401
2261.57 1417
2262.01 1475
2262.46 1454
2262.91 1323
2263.36 1283
2263.81 1385
2264.26 1383
2264.71 1394
2265.15 1324
2265.60 1208
2266.05 1150
2266.50 1217
2266.95 1232
2267.40 1268
2267.85 1206
2268.30 1240
2268.75 1127
2269.19 1097
2269.64 1153
2270.09 1196
2270.54 1224
2270.99 1202
2271.44 1137
2271.89 1267
2272.34 1294
2272.79 1169
2273.24 1200
2273.69 1155
2274.14 1076
2274.59 1126
2275.04 1021
2275.49 1347
2275.94 1344
2276.39 1178
2276.84 1163
2277.29 1082
2277.74 1176
2278.19 1284
2278.64 1332
2279.09 1222
2279.54 1241
2279.99 1128
2280.44 1218
2280.89 1220
2281.34 1101
2281.79 1092
2282.24 1060
2282.69 1100
2283.14 1134
2283.59 1070
2284.04 1031
2284.49 1145
2284.94 1121
2285.39 1129
2285.84 1207
2286.29 1142
2286.74 1296
2287.19 1341
2287.65 1634
2288.10 1628
2288.55 1505
2289.00 1560
2289.45 1670
2289.90 1532
2290.35 1609
2290.80 1854
2291.25 2080
2291.71 1857
2292.16 1658
2292.61 1673
2293.06 1621
2293.51 1644
2293.96 1633
2294.41 1411
2294.87 1405
2295.32 1333
2295.77 1146
2296.22 1263
2296.67 1124
2297.12 1103
2297.58 1105
2298.03 1139
2298.48 962
2298.93 1073
2299.38 947
2299.84 1047
2300.29 1336
2300.74 1185
2301.19 1110
2301.65 1063
2302.10 1083
2302.55 1088
2303.00 1066
2303.46 1105
2303.91 1243
2304.36 1177
2304.81 1257
2305.27 1317
2305.72 1060
2306.17 1026
2306.62 1196
2307.08 1078
2307.53 1036
2307.98 1100
2308.44 1145
2308.89 1081
2309.34 1096
2309.79 1265
2310.25 1419
2310.70 1428
2311.15 1168
2311.61 1171
2312.06 1206
2312.51 1283
2312.97 1133
2313.42 1066
2313.87 1171
2314.33 1220
2314.78 1220
2315.24 1193
2315.69 1107
2316.14 990
2316.60 1078
2317.05 1191
2317.50 1157
2317.96 1311
2318.41 1238
2318.87 1313
2319.32 1313
2319.77 1300
2320.23 1097
2320.68 1224
2321.14 1301
2321.59 1182
2322.05 1191
2322.50 1107
2322.95 1117
2323.41 1172
2323.86 1096
2324.32 1174
2324.77 1131
2325.23 1099
2325.68 1091
2326.14 1196
2326.59 1197
2327.05 1269
2327.50 1246
2327.96 1168
2328.41 1067
2328.86 1196
2329.32 1190
2329.78 1039
2330.23 1044
2330.69 1059
2331.14 1090
2331.60 1116
2332.05 1206
2332.51 1251
2332.96 1147
2333.42 1161
2333.87 1287
2334.33 1190
2334.78 1187
2335.24 1157
2335.69 1159
2336.15 1183
2336.61 1137
2337.06 1044
2337.52 955
2337.97 988
2338.43 994
2338.89 1037
2339.34 1058
2339.80 1030
2340.25 1097
2340.71 1143
2341.17 1003
2341.62 1070
2342.08 1170
2342.53 1160
2342.99 960
2343.45 1055
2343.90 987
2344.36 1037
2344.82 1131
2345.27 1071
2345.73 1087
2346.19 1218
2346.64 1105
2347.10 1276
2347.56 1181
2348.01 1123
2348.47 1181
2348.93 1096
2349.38 1050
2349.84 1058
2350.30 1074
2350.76 1046
2351.21 1056
2351.67 987
2352.13 1010
2352.58 1123
2353.04 1100
2353.50 1049
2353.96 948
2354.41 1092
2354.87 1202
2355.33 948
2355.79 1026
2356.24 1034
2356.70 1055
2357.16 1074
2357.62 1007
2358.08 1040
2358.53 1014
2358.99 1090
2359.45 1057
2359.91 933
2360.37 1072
2360.82 1094
2361.28 1070
2361.74 1031
2362.20 1098
2362.66 1028
2363.11 1130
2363.57 1086
2364.03 1156
2364.49 1200
2364.95 1215
2365.41 1113
2365.86 1095
2366.32 1194
2366.78 1050
2367.24 971
2367.70 961
2368.16 1105
2368.62 1132
2369.08 1138
2369.54 1113
2369.99 1141
2370.45 1077
2370.91 1190
2371.37 1184
2371.83 1080
2372.29 1097
2372.75 1175
2373.21 1142
2373.67 1137
2374.13 1267
2374.59 1345
2375.05 1367
2375.51 1508
2375.96 1519
2376.42 1389
2376.88 1520
2377.34 1458
2377.80 1329
2378.26 1258
2378.72 1317
2379.18 1466
2379.64 1398
2380.10 1296
2380.56 1376
2381.02 1291
2381.48 1305
2381.94 1148
2382.40 1034
2382.86 1080
2383.32 1119
2383.78 1004
2384.24 1079
2384.70 1077
2385.17 1056
2385.63 1054
2386.09 1025
2386.55 986
2387.01 922
2387.47 1057
2387.93 983
2388.39 1087
2388.85 1079
2389.31 1120
2389.77 1264
2390.23 1263
2390.69 1291
2391.15 1174
2391.62 1286
2392.08 1207
2392.54 1281
2393.00 1250
2393.46 1267
2393.92 1282
2394.38 1197
2394.84 1169
2395.31 1260
2395.77 1255
2396.23 1117
2396.69 1115
2397.15 1203
2397.61 1197
2398.08 1276
2398.54 1166
2399.00 1008
2399.46 1020
2399.92 1108
2400.38 999
2400.85 1116
2401.31 1188
2401.77 1100
2402.23 1030
2402.69 1139
2403.16 1074
2403.62 1037
2404.08 950
2404.54 1048
2405.01 1032
2405.47 1024
2405.93 1129
2406.39 1142
2406.86 1043
2407.32 1058
2407.78 1102
2408.24 1051
2408.71 1130
2409.17 1019
2409.63 1016
2410.09 1154
2410.56 1177
2411.02 961
2411.48 929
2411.95 932
2412.41 1065
2412.87 1091
2413.34 1143
2413.80 1189
2414.26 1208
2414.73 1256
2415.19 1100
2415.65 1149
2416.12 1310
2416.58 1322
2417.04 1323
2417.51 1269
2417.97 1265
2418.43 1245
2418.90 1228
2419.36 1228
2419.82 1236
2420.29 1243
2420.75 1131
2421.22 1143
2421.68 1091
2422.14 1063
2422.61 1218
2423.07 1067
2423.54 965
2424.00 972
2424.47 1087
2424.93 1001
2425.39 1065
2425.86 1078
2426.32 982
2426.79 903
2427.25 966
2427.72 1093
2428.18 996
2428.65 930
2429.11 1101
2429.57 1086
2430.04 995
2430.50 965
2430.97 976
2431.43 1012
2431.90 924
2432.36 938
2432.83 1013
2433.29 929
2433.76 974
2434.22 1117
2434.69 1067
2435.15 1027
2435.62 1149
2436.09 1039
2436.55 994
2437.02 991
2437.48 1026
2437.95 1020
2438.41 1054
2438.88 1040
2439.34 1224
2439.81 1156
2440.28 1152
2440.74 1245
2441.21 1257
2441.67 1324
2442.14 1260
2442.60 1286
2443.07 1332
2443.54 1242
2444.00 1109
2444.47 1025
2444.94 1188
2445.40 1260
2445.87 1144
2446.33 1100
2446.80 1153
2447.27 1145
2447.73 1094
2448.20 1027
2448.67 970
2449.13 929
2449.60 949
2450.07 986
2450.53 955
2451.00 1008
2451.47 1190
2451.93 1091
2452.40 1066
2452.87 1040
2453.33 889
2453.80 914
2454.27 973
2454.74 1012
2455.20 1003
2455.67 945
2456.14 968
2456.60 954
2457.07 952
2457.54 938
2458.01 901
2458.47 907
2458.94 939
2459.41 994
2459.88 1004
2460.34 980
2460.81 1077
2461.28 989
2461.75 955
2462.21 1110
2462.68 1162
2463.15 1033
2463.62 1012
2464.09 1133
2464.55 968
2465.02 1080
2465.49 1116
2465.96 1059
2466.43 1099
2466.90 1095
2467.36 1055
2467.83 1096
2468.30 974
2468.77 970
2469.24 914
2469.71 970
2470.17 1060
2470.64 913
2471.11 976
2471.58 1000
2472.05 984
2472.52 1058
2472.99 924
2473.46 946
2473.93 925
2474.39 860
2474.86 972
2475.33 869
2475.80 828
2476.27 1026
2476.74 912
2477.21 905
2477.68 949
2478.15 977
2478.62 831
2479.09 890
2479.56 815
2480.03 985
2480.49 1097
2480.96 937
2481.43 906
2481.90 1039
2482.37 1049
2482.84 963
2483.31 950
2483.78 947
2484.25 946
2484.72 884
2485.19 999
2485.66 1062
2486.13 1149
2486.60 1128
2487.07 1134
2487.54 1106
2488.01 1290
2488.48 1270
2488.95 1216
2489.43 1170
2489.90 1190
2490.37 1158
2490.84 1009
2491.31 1169
2491.78 1100
2492.25 1013
2492.72 1093
2493.19 1103
2493.66 1067
2494.13 1051
2494.60 1027
2495.07 885
2495.54 788
2496.02 963
2496.49 1106
2496.96 1043
2497.43 956
2497.90 1034
2498.37 938
2498.84 998
2499.31 1090
2499.79 1041
2500.26 1046
2500.73 1052
2501.20 1010
2501.67 1021
2502.14 1103
2502.61 1230
2503.09 1150
2503.56 1267
2504.03 1324
2504.50 1085
2504.97 1118
2505.45 1223
2505.92 1079
2506.39 986
2506.86 1089
2507.33 1124
2507.81 1169
2508.28 1090
2508.75 1032
2509.22 1100
2509.69 1127
2510.17 1083
2510.64 1145
2511.11 1174
2511.58 1223
2512.06 1290
2512.53 1097
2513.00 1129
2513.47 1347
2513.95 1395
2514.42 1156
2514.89 999
2515.37 1084
2515.84 1216
2516.31 1040
2516.78 987
2517.26 920
2517.73 928
2518.20 1039
2518.68 1093
2519.15 1028
2519.62 959
2520.10 1078
2520.57 1029
2521.04 1017
2521.52 944
2521.99 997
2522.46 1028
2522.94 1073
2523.41 1036
2523.89 996
2524.36 971
2524.83 1071
2525.31 1105
2525.78 1046
2526.25 1112
2526.73 1197
2527.20 1135
2527.68 1183
2528.15 1261
2528.62 1163
2529.10 1099
2529.57 1205
2530.05 1137
2530.52 1094
2531.00 1059
2531.47 1118
2531.94 969
2532.42 1092
2532.89 1017
2533.37 1051
2533.84 1000
2534.32 910
2534.79 900
2535.27 917
2535.74 873
2536.22 922
2536.69 1070
2537.17 1260
2537.64 1026
2538.12 1036
2538.59 1005
2539.07 1034
2539.54 1117
2540.02 1043
2540.49 1056
2540.97 991
2541.44 1031
2541.92 1199
2542.39 1141
2542.87 1011
2543.34 1205
2543.82 1000
2544.29 908
2544.77 930
2545.25 845
2545.72 838
2546.20 988
2546.67 1116
2547.15 1293
2547.62 1500
2548.10 1295
2548.58 1134
2549.05 1101
2549.53 1226
2550.00 1259
2550.48 1217
2550.96 1146
2551.43 1139
2551.91 1148
2552.39 1092
2552.86 1205
2553.34 1242
2553.82 1114
2554.29 1155
2554.77 1182
2555.24 1056
2555.72 1004
2556.20 1010
2556.67 1092
2557.15 1221
2557.63 985
2558.11 1005
2558.58 999
2559.06 936
2559.54 929
2560.01 990
2560.49 995
2560.97 1071
2561.44 987
2561.92 950
2562.40 917
2562.88 1018
2563.35 983
2563.83 1003
2564.31 1064
2564.79 949
2565.26 1046
2565.74 959
2566.22 883
2566.70 898
2567.17 878
2567.65 945
2568.13 985
2568.61 895
2569.09 884
2569.56 940
2570.04 933
2570.52 870
2571.00 792
2571.48 901
2571.95 962
2572.43 958
2572.91 946
2573.39 1002
2573.87 895
2574.35 1036
2574.82 985
2575.30 973
2575.78 880
2576.26 996
2576.74 1064
2577.22 1111
2577.70 915
2578.17 1064
2578.65 966
2579.13 1012
2579.61 902
2580.09 984
2580.57 966
2581.05 868
2581.53 921
2582.01 1002
2582.48 1021
2582.96 983
2583.44 1066
2583.92 1033
2584.40 937
2584.88 877
2585.36 837
2585.84 1045
2586.32 1058
2586.80 965
2587.28 971
2587.76 1029
2588.24 1070
2588.72 1014
2589.20 1011
2589.68 1058
2590.16 1041
2590.64 1011
2591.12 993
2591.60 1010
2592.08 1147
2592.56 1055
2593.04 1004
2593.52 923
2594.00 1006
2594.48 1050
2594.96 1023
2595.44 1170
2595.92 1168
2596.40 1083
2596.88 1003
2597.36 1035
2597.84 837
2598.32 1023
2598.80 941
2599.28 973
2599.76 928
2600.24 962
2600.72 991
2601.21 1004
2601.69 938
2602.17 1035
2602.65 1108
2603.13 1090
2603.61 1165
2604.09 1024
2604.57 928
2605.05 1093
2605.54 1050
2606.02 992
2606.50 1038
2606.98 1045
2607.46 1018
2607.94 1051
2608.42 1017
2608.91 992
2609.39 898
2609.87 912
2610.35 971
2610.83 924
2611.31 1001
2611.80 959
2612.28 979
2612.76 941
2613.24 987
2613.72 948
2614.21 947
2614.69 952
2615.17 993
2615.65 1047
2616.13 1000
2616.62 1042
2617.10 1177
2617.58 1035
2618.06 996
2618.55 1101
2619.03 1040
2619.51 1199
2619.99 1042
2620.48 951
2620.96 1138
2621.44 1158
2621.92 1187
2622.41 1034
2622.89 1078
2623.37 1061
2623.86 1123
2624.34 1084
2624.82 1123
2625.31 1024
2625.79 982
2626.27 1122
2626.75 1065
2627.24 957
2627.72 970
2628.20 1094
2628.69 1063
2629.17 1178
2629.66 1104
2630.14 966
2630.62 1164
2631.11 1140
2631.59 1263
2632.07 1434
2632.56 1442
2633.04 1426
2633.52 1460
2634.01 1436
2634.49 1454
2634.98 1418
2635.46 1407
2635.94 1385
2636.43 1179
2636.91 1160
2637.40 1018
2637.88 1030
2638.37 945
2638.85 988
2639.33 915
2639.82 926
2640.30 865
2640.79 900
2641.27 856
2641.76 824
2642.24 902
2642.73 997
2643.21 977
2643.70 876
2644.18 874
2644.67 924
2645.15 776
2645.64 786
2646.12 884
2646.61 899
2647.09 862
2647.58 904
2648.06 945
2648.55 950
2649.03 874
2649.52 867
2650.00 913
2650.49 1074
2650.97 947
2651.46 853
2651.94 887
2652.43 799
2652.92 865
2653.40 949
2653.89 936
2654.37 848
2654.86 848
2655.34 972
2655.83 897
2656.32 945
2656.80 805
2657.29 933
2657.77 914
2658.26 887
2658.75 846
2659.23 963
2659.72 992
2660.21 1087
2660.69 988
2661.18 916
2661.66 998
2662.15 1136
2662.64 966
2663.12 953
2663.61 910
2664.10 876
2664.58 862
2665.07 858
2665.56 915
2666.04 874
2666.53 946
2667.02 1108
2667.50 946
2667.99 871
2668.48 998
2668.97 993
2669.45 883
2669.94 972
2670.43 969
2670.91 878
2671.40 982
2671.89 1014
2672.38 945
2672.86 891
2673.35 1015
2673.84 1058
2674.33 1012
2674.81 994
2675.30 1099
2675.79 1104
2676.28 1059
2676.77 1229
2677.25 1208
2677.74 1113
2678.23 1055
2678.72 872
2679.21 951
2679.69 982
2680.18 845
2680.67 845
2681.16 781
2681.65 903
2682.13 968
2682.62 963
2683.11 907
2683.60 884
2684.09 852
2684.58 830
2685.07 870
2685.55 824
2686.04 823
2686.53 926
2687.02 976
2687.51 840
2688.00 947
2688.49 871
2688.98 894
2689.46 830
2689.95 815
2690.44 933
2690.93 854
2691.42 774
2691.91 806
2692.40 915
2692.89 779
2693.38 911
2693.87 1005
2694.36 1029
2694.85 945
2695.34 1006
2695.83 984
2696.31 863
2696.80 816
2697.29 794
2697.78 891
2698.27 814
2698.76 853
2699.25 909
2699.74 906
2700.23 990
2700.72 920
2701.21 976
2701.70 1012
2702.19 979
2702.68 970
2703.17 1072
2703.66 1012
2704.15 1118
2704.64 964
2705.13 1020
2705.63 986
2706.12 918
2706.61 976
2707.10 1027
2707.59 1042
2708.08 1039
2708.57 1057
2709.06 1151
2709.55 974
2710.04 939
2710.53 1013
2711.02 997
2711.51 952
2712.01 985
2712.50 941
2712.99 989
2713.48 1075
2713.97 1146
2714.46 1133
2714.95 969
2715.44 998
2715.93 979
2716.43 899
2716.92 887
2717.41 926
2717.90 895
2718.39 908
2718.88 983
2719.38 946
2719.87 873
2720.36 984
2720.85 964
2721.34 1052
2721.83 1079
2722.33 1133
2722.82 1100
2723.31 1120
2723.80 1082
2724.30 1011
2724.79 1207
2725.28 1111
2725.77 1145
2726.26 1013
2726.76 1122
2727.25 1211
2727.74 1092
2728.23 1004
2728.73 1005
2729.22 957
2729.71 997
2730.20 879
2730.70 976
2731.19 1045
2731.68 932
2732.18 1083
2732.67 1042
2733.16 953
2733.65 887
2734.15 871
2734.64 964
2735.13 968
2735.63 892
2736.12 889
2736.61 1088
2737.11 976
2737.60 1134
2738.09 1033
2738.59 1133
2739.08 1117
2739.57 1129
2740.07 1210
2740.56 1145
2741.05 1044
2741.55 1187
2742.04 1194
2742.54 1081
2743.03 1212
2743.52 1282
2744.02 1151
2744.51 1076
2745.00 998
2745.50 937
2745.99 1037
2746.49 1000
2746.98 831
2747.48 947
2747.97 884
2748.46 937
2748.96 907
2749.45 988
2749.95 943
2750.44 921
2750.94 843
2751.43 861
2751.93 966
2752.42 811
2752.91 861
2753.41 1018
2753.90 923
2754.40 939
2754.89 942
2755.39 977
2755.88 856
2756.38 986
2756.87 1020
2757.37 974
2757.86 984
2758.36 937
2758.85 944
2759.35 879
2759.85 895
2760.34 931
2760.84 1005
2761.33 1153
2761.83 954
2762.32 989
2762.82 1131
2763.31 1068
2763.81 968
2764.31 899
2764.80 902
2765.30 1007
2765.79 1123
2766.29 979
2766.78 827
2767.28 912
2767.78 1069
2768.27 923
2768.77 895
2769.27 926
2769.76 891
2770.26 881
2770.75 954
2771.25 988
2771.75 1038
2772.24 1027
2772.74 999
2773.24 1007
2773.73 991
2774.23 965
2774.73 1147
2775.22 1032
2775.72 1070
2776.22 1156
2776.71 1251
2777.21 1216
2777.71 1212
2778.20 1164
2778.70 1076
2779.20 904
2779.70 982
2780.19 1028
2780.69 1018
2781.19 966
2781.68 932
2782.18 985
2782.68 1039
2783.18 935
2783.67 909
2784.17 974
2784.67 909
2785.17 1009
2785.66 999
2786.16 926
2786.66 941
2787.16 997
2787.66 1017
2788.15 957
2788.65 1016
2789.15 985
2789.65 1031
2790.14 895
2790.64 932
2791.14 1072
2791.64 1051
2792.14 1110
2792.64 1088
2793.13 1089
2793.63 1074
2794.13 960
2794.63 911
2795.13 930
2795.63 957
2796.12 952
2796.62 997
2797.12 1034
2797.62 1035
2798.12 1008
2798.62 1120
2799.12 1078
2799.62 1131
2800.12 1194
2800.61 1132
2801.11 1013
2801.61 1068
2802.11 1016
2802.61 942
2803.11 1015
2803.61 988
2804.11 942
2804.61 889
2805.11 916
2805.61 1030
2806.11 969
2806.61 966
2807.11 933
2807.60 952
2808.10 920
2808.60 982
2809.10 927
2809.60 999
2810.10 921
2810.60 896
2811.10 895
2811.60 913
2812.10 870
2812.60 815
2813.10 930
2813.60 930
2814.10 941
2814.60 800
2815.10 853
2815.60 866
2816.10 778
2816.61 748
2817.11 851
2817.61 882
2818.11 888
2818.61 873
2819.11 838
2819.61 988
2820.11 848
2820.61 795
2821.11 853
2821.61 963
2822.11 892
2822.61 905
2823.11 1082
2823.62 927
2824.12 909
2824.62 912
2825.12 996
2825.62 1003
2826.12 729
2826.62 816
2827.12 871
2827.63 856
2828.13 839
2828.63 958
2829.13 979
2829.63 809
2830.13 802
2830.63 801
2831.14 847
2831.64 828
2832.14 874
2832.64 877
2833.14 769
2833.65 851
2834.15 894
2834.65 770
2835.15 743
2835.65 992
2836.16 921
2836.66 903
2837.16 1033
2837.66 1056
2838.16 853
2838.67 898
2839.17 971
2839.67 949
2840.17 1000
2840.68 933
2841.18 860
2841.68 914
2842.19 905
2842.69 901
2843.19 891
2843.69 776
2844.20 895
2844.70 883
2845.20 884
2845.71 918
2846.21 791
2846.71 871
2847.21 905
2847.72 782
2848.22 930
2848.72 1051
2849.23 997
2849.73 999
2850.23 1075
2850.74 1059
2851.24 928
2851.74 923
2852.25 890
2852.75 893
2853.26 1000
2853.76 992
2854.26 997
2854.77 997
2855.27 841
2855.77 820
2856.28 919
2856.78 979
2857.29 965
2857.79 959
2858.29 956
2858.80 959
2859.30 1015
2859.81 845
2860.31 891
2860.82 915
2861.32 865
2861.82 924
2862.33 936
2862.83 756
2863.34 709
2863.84 774
2864.35 758
2864.85 778
2865.36 867
2865.86 845
2866.37 780
2866.87 850
2867.38 889
2867.88 850
2868.39 819
2868.89 855
2869.40 855
2869.90 885
2870.41 854
2870.91 820
2871.42 855
2871.92 812
2872.43 923
2872.93 871
2873.44 879
2873.94 945
2874.45 893
2874.95 835
2875.46 814
2875.97 989
2876.47 1021
2876.98 1020
2877.48 1137
2877.99 1003
2878.49 1078
2879.00 1054
2879.51 1126
2880.01 1101
2880.52 1109
2881.03 985
2881.53 1010
2882.04 892
2882.54 846
2883.05 900
2883.56 922
2884.06 892
2884.57 872
2885.08 897
2885.58 904
2886.09 1037
2886.60 1089
2887.10 1055
2887.61 928
2888.12 868
2888.62 939
2889.13 947
2889.64 985
2890.14 828
2890.65 969
2891.16 941
2891.66 993
2892.17 880
2892.68 895
2893.18 943
2893.69 944
2894.20 868
2894.71 998
2895.21 948
2895.72 984
2896.23 973
2896.74 966
2897.24 875
2897.75 902
2898.26 839
2898.77 837
2899.27 979
2899.78 924
2900.29 861
2900.80 957
2901.31 987
2901.81 825
2902.32 965
2902.83 882
2903.34 814
2903.85 779
2904.35 1000
2904.86 1150
2905.37 1099
2905.88 936
2906.39 910
2906.90 1008
2907.40 936
2907.91 887
2908.42 920
2908.93 950
2909.44 840
2909.95 856
2910.46 956
2910.96 981
2911.47 1019
2911.98 801
2912.49 1016
2913.00 883
2913.51 902
2914.02 879
2914.53 867
2915.04 937
2915.54 1074
2916.05 944
2916.56 816
2917.07 849
2917.58 895
2918.09 1000
2918.60 934
2919.11 986
2919.62 949
2920.13 947
2920.64 964
2921.15 766
2921.66 827
2922.17 917
2922.68 970
2923.19 985
2923.70 946
2924.21 1009
2924.72 987
2925.23 1012
2925.74 1014
2926.25 997
2926.76 890
2927.27 918
2927.78 969
2928.29 882
2928.80 892
2929.31 853
2929.82 837
2930.33 997
2930.84 945
2931.35 1023
2931.86 935
2932.37 929
2932.88 917
2933.39 1031
2933.90 960
2934.41 921
2934.92 1059
2935.44 1044
2935.95 952
2936.46 953
2936.97 1010
2937.48 1072
2937.99 1131
2938.50 1138
2939.01 1289
2939.52 1363
2940.04 1219
2940.55 1306
2941.06 1298
2941.57 1284
2942.08 1169
2942.59 1190
2943.10 1175
2943.62 1014
2944.13 1075
2944.64 1034
2945.15 1026
2945.66 1014
2946.17 990
2946.69 855
2947.20 938
2947.71 919
2948.22 922
2948.73 979
2949.25 984
2949.76 950
2950.27 880
2950.78 910
2951.29 843
2951.81 827
2952.32 966
2952.83 849
2953.34 843
2953.86 964
2954.37 888
2954.88 954
2955.39 913
2955.91 937
2956.42 949
2956.93 818
2957.45 911
2957.96 845
2958.47 914
2958.98 923
2959.50 868
2960.01 1001
2960.52 1063
2961.04 1027
2961.55 1113
2962.06 1118
2962.58 1072
2963.09 1091
2963.60 1038
2964.12 1118
2964.63 1078
2965.14 1141
2965.66 1066
2966.17 943
2966.68 1038
2967.20 980
2967.71 838
2968.22 835
2968.74 936
2969.25 906
2969.77 773
2970.28 841
2970.79 891
2971.31 811
2971.82 959
2972.34 928
2972.85 879
2973.36 854
2973.88 979
2974.39 841
2974.91 857
2975.42 859
2975.94 843
2976.45 1041
2976.96 961
2977.48 961
2977.99 1041
2978.51 871
2979.02 946
2979.54 1020
2980.05 1021
2980.57 982
2981.08 1006
2981.60 1049
2982.11 954
2982.63 944
2983.14 823
2983.66 885
2984.17 996
2984.69 961
2985.20 963
2985.72 1074
2986.23 925
2986.75 892
2987.26 1035
2987.78 1017
2988.29 1058
2988.81 1070
2989.32 1076
2989.84 1031
2990.36 1050
2990.87 1011
2991.39 1037
2991.90 1067
2992.42 1037
2992.94 1059
2993.45 1051
2993.97 1110
2994.48 1035
2995.00 1123
2995.51 1031
2996.03 1027
2996.55 1066
2997.06 1144
2997.58 1178
2998.10 1152
2998.61 1110
2999.13 1158
2999.65 1157
3000.16 1150
3000.68 1289
3001.19 1438
3001.71 1590
3002.23 1542
3002.74 1590
3003.26 1654
3003.78 1624
3004.30 1506
3004.81 1555
3005.33 1763
3005.85 1712
3006.36 1657
3006.88 1509
3007.40 1365
3007.91 1379
3008.43 1346
3008.95 1141
3009.47 1038
3009.98 1063
3010.50 1032
3011.02 1025
3011.54 1135
3012.05 1109
3012.57 1166
3013.09 980
3013.61 1083
3014.12 1218
3014.64 1147
3015.16 1193
3015.68 1336
3016.19 1132
3016.71 1082
3017.23 1131
3017.75 1278
3018.27 1138
3018.78 1325
3019.30 1247
3019.82 1300
3020.34 1327
3020.86 1293
3021.38 1241
3021.89 1286
3022.41 1127
3022.93 1120
3023.45 1129
3023.97 1034
3024.49 1007
3025.01 968
3025.52 956
3026.04 916
3026.56 895
3027.08 989
3027.60 1000
3028.12 1013
3028.64 924
3029.16 972
3029.67 883
3030.19 950
3030.71 938
3031.23 967
3031.75 1003
3032.27 956
3032.79 941
3033.31 1051
3033.83 966
3034.35 963
3034.87 1107
3035.39 939
3035.91 1051
3036.43 1082
3036.95 975
3037.47 972
3037.99 993
3038.50 891
3039.02 892
3039.54 947
3040.06 937
3040.58 967
3041.10 1003
3041.62 977
3042.14 1024
3042.66 1049
3043.18 858
3043.70 933
3044.23 955
3044.75 908
3045.27 994
3045.79 1010
3046.31 1072
3046.83 980
3047.35 966
3047.87 1079
3048.39 925
3048.91 1035
3049.43 1006
3049.95 1115
3050.47 1048
3050.99 844
3051.51 818
3052.03 910
3052.56 937
3053.08 918
3053.60 939
3054.12 911
3054.64 989
3055.16 1035
3055.68 973
3056.20 861
3056.72 861
3057.25 919
3057.77 1084
3058.29 1088
3058.81 1025
3059.33 943
3059.85 895
3060.38 1005
3060.90 998
3061.42 881
3061.94 943
3062.46 1001
3062.98 927
3063.51 1026
3064.03 1083
3064.55 1092
3065.07 1069
3065.59 1013
3066.12 1036
3066.64 1157
3067.16 1073
3067.68 1087
3068.21 1010
3068.73 945
3069.25 1008
3069.77 917
3070.30 915
3070.82 981
3071.34 1054
3071.86 1028
3072.39 961
3072.91 971
3073.43 973
3073.95 1002
3074.48 1033
3075.00 1148
3075.52 1041
3076.05 1046
3076.57 1098
3077.09 1132
3077.61 1112
3078.14 1178
3078.66 1126
3079.18 1244
3079.71 1254
3080.23 1084
3080.75 1356
3081.28 1473
3081.80 1451
3082.32 1382
3082.85 1292
3083.37 1274
3083.90 1244
3084.42 1235
3084.94 1202
3085.47 1267
3085.99 1240
3086.51 1267
3087.04 1114
3087.56 1182
3088.09 1123
3088.61 995
3089.13 1181
3089.66 1183
3090.18 1068
3090.71 1140
3091.23 1044
3091.76 1054
3092.28 1108
3092.80 1109
3093.33 1270
3093.85 1251
3094.38 1162
3094.90 1248
3095.43 1349
3095.95 1368
3096.48 1313
3097.00 1310
3097.53 1307
3098.05 1517
3098.58 1482
3099.10 1491
3099.63 1789
3100.15 2043
3100.68 2263
3101.20 2664
3101.73 3149
3102.25 3296
3102.78 3689
3103.30 3639
3103.83 3617
3104.35 3703
3104.88 3756
3105.40 3486
3105.93 3068
3106.45 2638
3106.98 2417
3107.51 2158
3108.03 1836
3108.56 1901
3109.08 1877
3109.61 1752
3110.13 1979
3110.66 1796
3111.19 1593
3111.71 1710
3112.24 1530
3112.76 1729
3113.29 1748
3113.82 1500
3114.34 1516
3114.87 1493
3115.40 1589
3115.92 1548
3116.45 1277
3116.98 1296
3117.50 1443
3118.03 1509
3118.55 1463
3119.08 1573
3119.61 1467
3120.13 1530
3120.66 1484
3121.19 1704
3121.72 1507
3122.24 1535
3122.77 1525
3123.30 1562
3123.82 1432
3124.35 1320
3124.88 1375
3125.40 1459
3125.93 1276
3126.46 1338
3126.99 1357
3127.51 1243
3128.04 1203
3128.57 1300
3129.10 1275
3129.62 1136
3130.15 1148
3130.68 1174
3131.21 1218
3131.73 1094
3132.26 969
3132.79 1066
3133.32 1148
3133.85 993
3134.37 1029
3134.90 1010
3135.43 1066
3135.96 995
3136.49 990
3137.01 936
3137.54 987
3138.07 1014
3138.60 964
3139.13 1023
3139.65 1213
3140.18 1194
3140.71 995
3141.24 985
3141.77 967
3142.30 942
3142.83 944
3143.35 1032
3143.88 937
3144.41 885
3144.94 869
3145.47 1005
3146.00 1107
3146.53 989
3147.06 979
3147.59 1118
3148.11 1191
3148.64 1052
3149.17 1035
3149.70 1122
3150.23 1056
3150.76 992
3151.29 1014
3151.82 1072
3152.35 1059
3152.88 1147
3153.41 1074
3153.94 1123
3154.47 1023
3155.00 1037
3155.53 1055
3156.06 1108
3156.59 957
3157.12 1165
3157.65 1054
3158.18 1039
3158.71 1266
3159.24 1236
3159.77 1043
3160.30 1116
3160.83 1169
3161.36 1038
3161.89 1127
3162.42 1039
3162.95 1079
3163.48 978
3164.01 1102
3164.54 975
3165.07 949
3165.60 1001
3166.13 1146
3166.66 1155
3167.19 1061
3167.72 983
3168.25 841
3168.78 968
3169.31 881
3169.85 963
3170.38 1047
3170.91 935
3171.44 988
3171.97 1054
3172.50 1096
3173.03 1183
3173.56 1202
3174.09 1388
3174.63 1181
3175.16 1065
3175.69 1179
3176.22 1020
3176.75 978
3177.28 1058
3177.81 983
3178.35 1042
3178.88 984
3179.41 1122
3179.94 1069
3180.47 926
3181.00 989
3181.54 1028
3182.07 999
3182.60 1007
3183.13 908
3183.66 959
3184.20 929
3184.73 946
3185.26 1034
3185.79 979
3186.33 851
3186.86 908
3187.39 921
3187.92 917
3188.46 917
3188.99 837
3189.52 835
3190.05 839
3190.59 909
3191.12 981
3191.65 885
3192.18 908
3192.72 894
3193.25 808
3193.78 1030
3194.32 1130
3194.85 1056
3195.38 980
3195.91 860
3196.45 887
3196.98 1085
3197.51 1037
3198.05 984
3198.58 996
3199.11 1012
3199.65 1101
3200.18 1104
3200.71 1168
3201.25 1205
3201.78 1256
3202.32 1141
3202.85 1038
3203.38 1131
3203.92 1140
3204.45 1307
3204.98 1109
3205.52 1319
3206.05 1171
3206.59 1046
3207.12 1158
3207.65 1127
3208.19 1183
3208.72 1071
3209.26 1148
3209.79 1165
3210.32 1196
3210.86 1143
3211.39 1197
3211.93 1219
3212.46 1274
3213.00 1163
3213.53 1204
3214.07 1272
3214.60 1123
3215.14 1203
3215.67 1213
3216.20 1089
3216.74 1073
3217.27 986
3217.81 1074
3218.34 1165
3218.88 1052
3219.41 959
3219.95 1050
3220.48 1094
3221.02 941
3221.56 989
3222.09 1043
3222.63 1065
3223.16 1137
3223.70 1335
3224.23 1380
3224.77 1464
3225.30 1268
3225.84 1320
3226.37 1280
3226.91 1279
3227.45 1331
3227.98 1365
3228.52 1351
3229.05 1272
3229.59 1216
3230.12 1174
3230.66 1278
3231.20 1149
3231.73 1262
3232.27 1303
3232.81 1217
3233.34 1167
3233.88 1144
3234.41 1174
3234.95 1185
3235.49 1174
3236.02 1197
3236.56 1271
3237.10 1201
3237.63 1218
3238.17 1224
3238.71 1272
3239.24 1235
3239.78 1278
3240.32 1354
3240.85 1250
3241.39 1313
3241.93 1381
3242.46 1320
3243.00 1310
3243.54 1202
3244.07 1278
3244.61 1305
3245.15 1328
3245.69 1189
3246.22 1064
3246.76 1172
3247.30 1122
3247.84 1215
3248.37 1254
3248.91 1343
3249.45 1359
3249.99 1172
3250.52 1182
3251.06 1161
3251.60 1364
3252.14 1321
3252.67 1321
3253.21 1255
3253.75 1368
3254.29 1311
3254.83 1325
3255.36 1389
3255.90 1424
3256.44 1369
3256.98 1385
3257.52 1379
3258.05 1659
3258.59 1659
3259.13 1684
3259.67 1711
3260.21 1704
3260.75 1725
3261.29 1842
3261.82 2122
3262.36 2055
3262.90 2445
3263.44 2416
3263.98 2617
3264.52 2997
3265.06 3039
3265.60 3156
3266.13 3464
3266.67 3395
3267.21 3592
3267.75 3780
3268.29 3820
3268.83 3681
3269.37 2948
3269.91 2785
3270.45 2585
3270.99 2278
3271.53 1978
3272.07 1797
3272.60 1881
3273.14 1731
3273.68 1590
3274.22 1657
3274.76 1634
3275.30 1534
3275.84 1402
3276.38 1587
3276.92 1573
3277.46 1451
3278.00 1477
3278.54 1674
3279.08 1652
3279.62 1588
3280.16 1412
3280.70 1508
3281.24 1516
3281.78 1388
3282.32 1501
3282.86 1330
3283.40 1389
3283.94 1416
3284.48 1562
3285.02 1392
3285.56 1357
3286.11 1367
3286.65 1399
3287.19 1458
3287.73 1614
3288.27 1439
3288.81 1414
3289.35 1466
3289.89 1554
3290.43 1493
3290.97 1541
3291.51 1790
3292.05 1830
3292.60 1747
3293.14 1719
3293.68 1925
3294.22 1977
3294.76 1957
3295.30 1877
3295.84 1966
3296.38 1823
3296.93 2068
3297.47 1877
3298.01 1933
3298.55 1868
3299.09 1658
3299.63 1705
3300.18 1716
3300.72 1735
3301.26 1729
3301.80 1589
3302.34 1496
3302.89 1534
3303.43 1588
3303.97 1552
3304.51 1431
3305.05 1420
3305.60 1353
3306.14 1411
3306.68 1337
3307.22 1238
3307.76 1310
3308.31 1339
3308.85 1295
3309.39 1375
3309.93 1266
3310.48 1253
3311.02 1309
3311.56 1281
3312.11 1316
3312.65 1377
3313.19 1541
3313.73 1375
3314.28 1455
3314.82 1341
3315.36 1396
3315.91 1579
3316.45 1649
3316.99 1633
3317.53 1824
3318.08 1692
3318.62 1721
3319.16 1745
3319.71 1783
3320.25 1636
3320.79 1730
3321.34 1711
3321.88 1616
3322.43 1792
3322.97 1728
3323.51 1683
3324.06 1738
3324.60 1615
3325.14 1590
3325.69 1635
3326.23 1593
3326.78 1492
3327.32 1543
3327.86 1397
3328.41 1471
3328.95 1599
3329.50 1463
3330.04 1728
3330.58 1902
3331.13 1996
3331.67 2266
3332.22 2833
3332.76 3166
3333.31 3594
3333.85 4299
3334.39 4882
3334.94 5490
3335.48 5927
3336.03 6351
3336.57 6801
3337.12 6629
3337.66 6302
3338.21 6156
3338.75 5470
3339.30 4605
3339.84 4109
3340.39 3567
3340.93 3284
3341.48 2727
3342.02 2384
3342.57 2132
3343.11 1887
3343.66 1619
3344.20 1603
3344.75 1415
3345.29 1428
3345.84 1573
3346.39 1439
3346.93 1463
3347.48 1544
3348.02 1485
3348.57 1692
3349.11 1746
3349.66 1726
3350.21 1706
3350.75 1726
3351.30 1602
3351.84 1641
3352.39 1526
3352.94 1551
3353.48 1599
3354.03 1605
3354.57 1531
3355.12 1530
3355.67 1503
3356.21 1423
3356.76 1419
3357.31 1306
3357.85 1395
3358.40 1157
3358.94 1243
3359.49 1479
3360.04 1252
3360.58 1368
3361.13 1344
3361.68 1441
3362.22 1582
3362.77 1514
3363.32 1515
3363.87 1437
3364.41 1394
3364.96 1501
3365.51 1413
3366.05 1418
3366.60 1444
3367.15 1425
3367.70 1420
3368.24 1449
3368.79 1365
3369.34 1402
3369.88 1291
3370.43 1396
3370.98 1452
3371.53 1266
3372.07 1203
3372.62 1398
3373.17 1473
3373.72 1448
3374.27 1401
3374.81 1465
3375.36 1379
3375.91 1327
3376.46 1249
3377.01 1185
3377.55 1085
3378.10 1194
3378.65 1242
3379.20 1310
3379.75 1330
3380.29 1312
3380.84 1241
3381.39 1180
3381.94 1175
3382.49 1168
3383.04 1286
3383.58 1315
3384.13 1335
3384.68 1224
3385.23 1265
3385.78 1175
3386.33 1179
3386.88 992
3387.43 1131
3387.97 1168
3388.52 1170
3389.07 1095
3389.62 1020
3390.17 948
3390.72 911
3391.27 1064
3391.82 1176
3392.37 1013
3392.92 937
3393.47 966
3394.02 982
3394.56 954
3395.11 937
3395.66 976
3396.21 1084
3396.76 1139
3397.31 1090
3397.86 1037
3398.41 1035
3398.96 958
3399.51 1039
3400.06 964
3400.61 925
3401.16 979
3401.71 978
3402.26 895
3402.81 974
3403.36 1004
3403.91 949
3404.46 976
3405.01 916
3405.56 883
3406.11 787
3406.66 948
3407.21 888
3407.76 884
3408.32 900
3408.87 932
3409.42 959
3409.97 1026
3410.52 1045
3411.07 1039
3411.62 1090
3412.17 926
3412.72 969
3413.27 1012
3413.82 978
3414.37 996
3414.93 1039
3415.48 995
3416.03 932
3416.58 1061
3417.13 1148
3417.68 1070
3418.23 1019
3418.78 1047
3419.34 1083
3419.89 976
3420.44 992
3420.99 909
3421.54 903
3422.09 978
3422.65 1114
3423.20 1066
3423.75 932
3424.30 997
3424.85 1140
3425.40 1095
3425.96 1211
3426.51 1163
3427.06 1165
3427.61 1009
3428.16 965
3428.72 1032
3429.27 961
3429.82 966
3430.37 1054
3430.93 926
3431.48 980
3432.03 965
3432.58 1061
3433.14 1130
3433.69 937
3434.24 1008
3434.79 990
3435.35 943
3435.90 1045
3436.45 1061
3437.00 969
3437.56 979
3438.11 910
3438.66 867
3439.22 987
3439.77 992
3440.32 934
3440.88 1101
3441.43 1048
3441.98 930
3442.54 990
3443.09 925
3443.64 972
3444.20 882
3444.75 931
3445.30 963
3445.86 939
3446.41 958
3446.96 984
3447.52 965
3448.07 935
3448.63 1020
3449.18 950
3449.73 1003
3450.29 1005
3450.84 910
3451.39 931
3451.95 832
3452.50 1079
3453.06 1006
3453.61 869
3454.17 1029
3454.72 1073
3455.27 960
3455.83 941
3456.38 900
3456.94 1068
3457.49 1029
3458.05 997
3458.60 1059
3459.16 1027
3459.71 1129
3460.27 1050
3460.82 981
3461.37 1071
3461.93 1163
3462.48 1139
3463.04 1042
3463.59 992
3464.15 1110
3464.70 1016
3465.26 999
3465.82 1009
3466.37 1183
3466.93 1092
3467.48 1015
3468.04 1102
3468.59 1099
3469.15 980
3469.70 1125
3470.26 1166
3470.81 1158
3471.37 1177
3471.92 1105
3472.48 1070
3473.04 1153
3473.59 1133
3474.15 1209
3474.70 1325
3475.26 1184
3475.82 1221
3476.37 1192
3476.93 1192
3477.48 1195
3478.04 1186
3478.60 1264
3479.15 1205
3479.71 1296
3480.27 1256
3480.82 1253
3481.38 1379
3481.93 1438
3482.49 1347
3483.05 1189
3483.60 1360
3484.16 1329
3484.72 1352
3485.27 1403
3485.83 1395
3486.39 1235
3486.94 1359
3487.50 1643
3488.06 1957
3488.62 2287
3489.17 2478
3489.73 2842
3490.29 3313
3490.84 3485
3491.40 4040
3491.96 3818
3492.52 4123
3493.07 4383
3493.63 4271
3494.19 3826
3494.75 3767
3495.30 3293
3495.86 3207
3496.42 2522
3496.98 2405
3497.53 2261
3498.09 2263
3498.65 2235
3499.21 1961
3499.76 2107
3500.32 2140
3500.88 2208
3501.44 2176
3502.00 2099
3502.56 2134
3503.11 1898
3503.67 2074
3504.23 1957
3504.79 1926
3505.35 1815
3505.90 1833
3506.46 1701
3507.02 1744
3507.58 1677
3508.14 1757
3508.70 1636
3509.26 1420
3509.81 1518
3510.37 1533
3510.93 1495
3511.49 1460
3512.05 1400
3512.61 1205
3513.17 1167
3513.73 1293
3514.29 1162
3514.84 1024
3515.40 1103
3515.96 1159
3516.52 1049
3517.08 1017
3517.64 1171
3518.20 1132
3518.76 1127
3519.32 1105
3519.88 1121
3520.44 1120
3521.00 1184
3521.56 1070
3522.12 1221
3522.68 1234
3523.24 1253
3523.80 1261
3524.36 1254
3524.92 1141
3525.48 1143
3526.04 1243
3526.60 1167
3527.16 1124
3527.72 1033
3528.28 1034
3528.84 1111
3529.40 1067
3529.96 1027
3530.52 955
3531.08 1087
3531.64 1061
3532.20 1096
3532.76 1052
3533.32 1070
3533.88 1123
3534.44 1197
3535.00 1104
3535.56 1124
3536.12 1145
3536.68 1059
3537.25 1076
3537.81 1083
3538.37 973
3538.93 1045
3539.49 1029
3540.05 1073
3540.61 1134
3541.17 1071
3541.73 997
3542.30 980
3542.86 929
3543.42 1004
3543.98 955
3544.54 981
3545.10 954
3545.66 1084
3546.23 1122
3546.79 1052
3547.35 1017
3547.91 962
3548.47 991
3549.03 874
3549.60 914
3550.16 932
3550.72 897
3551.28 926
3551.84 892
3552.41 876
3552.97 917
3553.53 839
3554.09 838
3554.65 771
3555.22 841
3555.78 913
3556.34 910
3556.90 925
3557.47 810
3558.03 850
3558.59 859
3559.15 804
3559.72 819
3560.28 833
3560.84 939
3561.41 843
3561.97 868
3562.53 928
3563.09 986
3563.66 880
3564.22 826
3564.78 915
3565.35 802
3565.91 817
3566.47 781
3567.04 951
3567.60 928
3568.16 792
3568.73 927
3569.29 814
3569.85 867
3570.42 798
3570.98 811
3571.54 832
3572.11 718
3572.67 740
3573.23 834
3573.80 850
3574.36 866
3574.93 874
3575.49 915
3576.05 910
3576.62 918
3577.18 951
3577.75 947
3578.31 1065
3578.87 1033
3579.44 934
3580.00 974
3580.57 977
3581.13 1000
3581.70 905
3582.26 913
3582.82 862
3583.39 911
3583.95 859
3584.52 897
3585.08 916
3585.65 906
3586.21 873
3586.78 930
3587.34 906
3587.91 964
3588.47 919
3589.04 965
3589.60 994
3590.17 926
3590.73 820
3591.30 883
3591.86 844
3592.43 883
3592.99 987
3593.56 815
3594.12 913
3594.69 863
3595.25 883
3595.82 939
3596.39 964
3596.95 905
3597.52 950
3598.08 934
3598.65 830
3599.21 935
3599.78 875
3600.35 901
3600.91 933
3601.48 875
3602.04 864
3602.61 743
3603.18 751
3603.74 845
3604.31 912
3604.87 971
3605.44 828
3606.01 850
3606.57 905
3607.14 751
3607.71 696
3608.27 820
3608.84 782
3609.41 705
3609.97 714
3610.54 861
3611.11 804
3611.67 744
3612.24 747
3612.81 801
3613.37 765
3613.94 817
3614.51 807
3615.07 735
3615.64 877
3616.21 839
3616.77 873
3617.34 1013
3617.91 873
3618.48 885
3619.04 873
3619.61 948
3620.18 966
3620.75 1021
3621.31 1062
3621.88 1000
3622.45 977
3623.02 880
3623.58 906
3624.15 823
3624.72 854
3625.29 900
3625.86 873
3626.42 866
3626.99 903
3627.56 928
3628.13 816
3628.70 753
3629.26 821
3629.83 826
3630.40 849
3630.97 810
3631.54 804
3632.10 886
3632.67 854
3633.24 824
3633.81 764
3634.38 747
3634.95 826
3635.52 910
3636.08 907
3636.65 774
3637.22 790
3637.79 743
3638.36 810
3638.93 891
3639.50 913
3640.07 903
3640.64 903
3641.20 912
3641.77 862
3642.34 1012
3642.91 978
3643.48 842
3644.05 956
3644.62 932
3645.19 900
3645.76 947
3646.33 893
3646.90 833
3647.47 895
3648.04 938
3648.61 888
3649.18 926
3649.75 975
3650.32 811
3650.89 858
3651.46 816
3652.03 970
3652.60 998
3653.17 920
3653.74 828
3654.31 958
3654.88 923
3655.45 893
3656.02 892
3656.59 785
3657.16 887
3657.73 869
3658.30 837
3658.87 835
3659.44 818
3660.01 818
3660.58 968
3661.15 860
3661.72 846
3662.29 922
3662.86 913
3663.43 996
3664.00 904
3664.58 797
3665.15 905
3665.72 891
3666.29 881
3666.86 811
3667.43 896
3668.00 883
3668.57 880
3669.14 1007
3669.72 923
3670.29 935
3670.86 823
3671.43 825
3672.00 872
3672.57 920
3673.14 943
3673.72 980
3674.29 984
3674.86 925
3675.43 897
3676.00 871
3676.57 922
3677.15 957
3677.72 926
3678.29 919
3678.86 882
3679.43 908
3680.01 854
3680.58 843
3681.15 904
3681.72 902
3682.29 830
3682.87 838
3683.44 791
3684.01 797
3684.58 810
3685.16 758
3685.73 907
3686.30 854
3686.87 977
3687.45 987
3688.02 862
3688.59 923
3689.17 937
3689.74 909
3690.31 873
3690.88 963
3691.46 969
3692.03 804
3692.60 910
3693.18 846
3693.75 752
3694.32 824
3694.90 772
3695.47 729
3696.04 838
3696.62 857
3697.19 797
3697.76 756
3698.34 767
3698.91 821
3699.48 756
3700.06 783
3700.63 781
3701.21 826
3701.78 926
3702.35 850
3702.93 867
3703.50 792
3704.07 848
3704.65 889
3705.22 951
3705.80 983
3706.37 1004
3706.95 1019
3707.52 972
3708.09 954
3708.67 881
3709.24 908
3709.82 936
3710.39 875
3710.97 832
3711.54 806
3712.11 770
3712.69 955
3713.26 1002
3713.84 876
3714.41 874
3714.99 970
3715.56 904
3716.14 967
3716.71 859
3717.29 820
3717.86 862
3718.44 861
3719.01 795
3719.59 814
3720.16 833
3720.74 770
3721.31 879
3721.89 906
3722.47 872
3723.04 868
3723.62 825
3724.19 875
3724.77 847
3725.34 836
3725.92 811
3726.49 896
3727.07 819
3727.65 853
3728.22 875
3728.80 1016
3729.37 954
3729.95 910
3730.53 918
3731.10 1059
3731.68 1055
3732.25 1068
3732.83 1024
3733.41 1009
3733.98 968
3734.56 911
3735.14 858
3735.71 939
3736.29 979
3736.86 963
3737.44 820
3738.02 743
3738.59 799
3739.17 782
3739.75 818
3740.32 839
3740.90 831
3741.48 863
3742.06 773
3742.63 733
3743.21 799
3743.79 731
3744.36 724
3744.94 823
3745.52 850
3746.09 791
3746.67 836
3747.25 792
3747.83 729
3748.40 815
3748.98 802
3749.56 826
3750.14 840
3750.71 801
3751.29 834
3751.87 682
3752.45 713
3753.03 750
3753.60 760
3754.18 856
3754.76 815
3755.34 793
3755.91 876
3756.49 971
3757.07 849
3757.65 757
3758.23 908
3758.81 1033
3759.38 917
3759.96 902
3760.54 892
3761.12 907
3761.70 885
3762.28 752
3762.85 785
3763.43 892
3764.01 848
3764.59 719
3765.17 777
3765.75 737
3766.33 761
3766.90 763
3767.48 685
3768.06 790
3768.64 735
3769.22 804
3769.80 720
3770.38 770
3770.96 746
3771.54 788
3772.12 878
3772.70 814
3773.27 833
3773.85 858
3774.43 800
3775.01 843
3775.59 874
3776.17 890
3776.75 869
3777.33 804
3777.91 731
3778.49 664
3779.07 687
3779.65 650
3780.23 738
3780.81 640
3781.39 706
3781.97 744
3782.55 686
3783.13 691
3783.71 697
3784.29 716
3784.87 744
3785.45 682
3786.03 660
3786.61 728
3787.19 615
3787.77 811
3788.35 907
3788.93 728
3789.51 833
3790.09 804
3790.67 782
3791.26 753
3791.84 706
3792.42 747
3793.00 760
3793.58 713
3794.16 821
3794.74 815
3795.32 798
3795.90 793
3796.48 858
3797.07 748
3797.65 868
3798.23 831
3798.81 820
3799.39 796
3799.97 796
3800.55 771
3801.13 752
3801.72 771
3802.30 760
3802.88 758
3803.46 792
3804.04 738
3804.62 740
3805.21 690
3805.79 774
3806.37 712
3806.95 839
3807.53 761
3808.12 789
3808.70 892
3809.28 868
3809.86 826
3810.44 916
3811.03 799
3811.61 928
3812.19 889
3812.77 761
3813.36 834
3813.94 772
3814.52 755
3815.10 776
3815.69 792
3816.27 793
3816.85 690
3817.43 760
3818.02 784
3818.60 703
3819.18 723
3819.76 816
3820.35 681
3820.93 718
3821.51 720
3822.10 651
3822.68 620
3823.26 715
3823.85 743
3824.43 810
3825.01 716
3825.60 764
3826.18 750
3826.76 783
3827.35 764
3827.93 747
3828.51 853
3829.10 786
3829.68 800
3830.26 794
3830.85 762
3831.43 758
3832.02 731
3832.60 752
3833.18 753
3833.77 757
3834.35 810
3834.93 782
3835.52 746
3836.10 717
3836.69 680
3837.27 781
3837.86 799
3838.44 757
3839.02 661
3839.61 708
3840.19 781
3840.78 816
3841.36 823
3841.95 785
3842.53 715
3843.12 744
3843.70 745
3844.29 804
3844.87 807
3845.46 805
3846.04 788
3846.63 751
3847.21 825
3847.80 787
3848.38 719
3848.97 625
3849.55 678
3850.14 766
3850.72 666
3851.31 658
3851.89 733
3852.48 666
3853.06 641
3853.65 736
3854.23 789
3854.82 798
3855.40 828
3855.99 830
3856.58 720
3857.16 699
3857.75 827
3858.33 716
3858.92 734
3859.50 843
3860.09 874
3860.68 846
3861.26 837
3861.85 774
3862.43 805
3863.02 789
3863.61 939
3864.19 928
3864.78 814
3865.37 793
3865.95 950
3866.54 842
3867.13 753
3867.71 794
3868.30 755
3868.89 720
3869.47 854
3870.06 835
3870.65 757
3871.23 758
3871.82 716
3872.41 860
3872.99 697
3873.58 701
3874.17 757
3874.75 740
3875.34 785
3875.93 787
3876.52 703
3877.10 718
3877.69 779
3878.28 728
3878.86 755
3879.45 688
3880.04 713
3880.63 808
3881.21 743
3881.80 787
3882.39 771
3882.98 714
3883.57 656
3884.15 692
3884.74 816
3885.33 903
3885.92 808
3886.50 845
3887.09 815
3887.68 740
3888.27 975
3888.86 963
3889.45 775
3890.03 872
3890.62 922
3891.21 878
3891.80 850
3892.39 762
3892.98 824
3893.56 919
3894.15 932
3894.74 824
3895.33 772
3895.92 824
3896.51 899
3897.10 826
3897.68 849
3898.27 750
3898.86 700
3899.45 760
3900.04 799
3900.63 719
3901.22 720
3901.81 809
3902.40 758
3902.99 895
3903.57 899
3904.16 996
3904.75 1015
3905.34 905
3905.93 899
3906.52 906
3907.11 940
3907.70 984
3908.29 1022
3908.88 879
3909.47 804
3910.06 911
3910.65 797
3911.24 910
3911.83 981
3912.42 834
3913.01 813
3913.60 752
3914.19 801
3914.78 832
3915.37 903
3915.96 915
3916.55 779
3917.14 802
3917.73 773
3918.32 810
3918.91 799
3919.50 826
3920.09 780
3920.68 765
3921.27 744
3921.86 748
3922.45 771
3923.05 774
3923.64 826
3924.23 802
3924.82 705
3925.41 862
3926.00 751
3926.59 665
3927.18 772
3927.77 791
3928.36 684
3928.95 736
3929.55 725
3930.14 703
3930.73 693
3931.32 743
3931.91 839
3932.50 671
3933.09 744
3933.69 799
3934.28 767
3934.87 698
3935.46 686
3936.05 786
3936.64 836
3937.24 704
3937.83 735
3938.42 850
3939.01 820
3939.60 848
3940.20 711
3940.79 801
3941.38 843
3941.97 827
3942.56 907
3943.16 915
3943.75 873
3944.34 827
3944.93 815
3945.53 798
3946.12 775
3946.71 717
3947.30 860
3947.90 773
3948.49 721
3949.08 710
3949.67 699
3950.27 725
3950.86 719
3951.45 729
3952.05 693
3952.64 790
3953.23 769
3953.82 781
3954.42 769
3955.01 762
3955.60 701
3956.20 636
3956.79 724
3957.38 737
3957.98 742
3958.57 761
3959.16 776
3959.76 780
3960.35 727
3960.94 776
3961.54 732
3962.13 773
3962.73 948
3963.32 821
3963.91 746
3964.51 830
3965.10 911
3965.69 749
3966.29 828
3966.88 730
3967.48 768
3968.07 838
3968.66 796
3969.26 715
3969.85 703
3970.45 812
3971.04 785
3971.64 823
3972.23 791
3972.82 810
3973.42 716
3974.01 765
3974.61 786
3975.20 842
3975.80 799
3976.39 771
3976.99 803
3977.58 779
3978.18 919
3978.77 855
3979.37 762
3979.96 698
3980.56 812
3981.15 834
3981.75 777
3982.34 784
3982.94 922
3983.53 854
3984.13 834
3984.72 880
3985.32 983
3985.91 889
3986.51 895
3987.11 974
3987.70 979
3988.30 983
3988.89 892
3989.49 995
3990.08 967
3990.68 842
3991.28 867
3991.87 890
3992.47 1005
3993.06 1001
3993.66 882
3994.26 855
3994.85 915
3995.45 807
3996.04 980
3996.64 1007
3997.24 984
3997.83 1006
3998.43 909
3999.03 1018
3999.62 915
4000.22 854
4000.81 915
4001.41 825
4002.01 832
4002.60 818
4003.20 915
4003.80 836
4004.40 823
4004.99 873
4005.59 895
4006.19 893
4006.78 830
4007.38 827
4007.98 934
4008.57 872
4009.17 773
4009.77 852
4010.37 904
4010.96 863
4011.56 870
4012.16 851
4012.76 883
4013.35 835
4013.95 791
4014.55 795
4015.15 807
4015.74 771
4016.34 730
4016.94 796
4017.54 742
4018.13 763
4018.73 804
4019.33 858
4019.93 885
4020.53 863
4021.12 906
4021.72 824
4022.32 825
4022.92 762
4023.52 834
4024.12 786
4024.71 828
4025.31 821
4025.91 924
4026.51 971
4027.11 941
4027.71 946
4028.30 1064
4028.90 1105
4029.50 996
4030.10 1048
4030.70 1104
4031.30 1093
4031.90 1043
4032.50 952
4033.10 1095
4033.69 1004
4034.29 955
4034.89 981
4035.49 849
4036.09 819
4036.69 844
4037.29 801
4037.89 780
4038.49 856
4039.09 858
4039.69 763
4040.29 687
4040.89 669
4041.49 738
4042.08 813
4042.68 825
4043.28 762
4043.88 805
4044.48 675
4045.08 714
4045.68 768
4046.28 763
4046.88 759
4047.48 778
4048.08 760
4048.68 690
4049.28 741
4049.88 815
4050.48 758
4051.08 680
4051.69 729
4052.29 698
4052.89 690
4053.49 712
4054.09 831
4054.69 678
4055.29 716
4055.89 699
4056.49 645
4057.09 719
4057.69 732
4058.29 820
4058.89 793
4059.49 767
4060.09 739
4060.70 754
4061.30 703
4061.90 743
4062.50 834
4063.10 821
4063.70 758
4064.30 824
4064.90 823
4065.51 739
4066.11 763
4066.71 757
4067.31 773
4067.91 831
4068.51 742
4069.11 791
4069.72 802
4070.32 769
4070.92 758
4071.52 795
4072.12 699
4072.73 729
4073.33 731
4073.93 720
4074.53 691
4075.13 588
4075.74 594
4076.34 695
4076.94 659
4077.54 709
4078.14 656
4078.75 708
4079.35 717
4079.95 615
4080.55 633
4081.16 583
4081.76 685
4082.36 689
4082.96 622
4083.57 682
4084.17 647
4084.77 591
4085.38 616
4085.98 679
4086.58 704
4087.18 735
4087.79 820
4088.39 813
4088.99 664
4089.60 612
4090.20 666
4090.80 722
4091.41 729
4092.01 652
4092.61 666
4093.22 724
4093.82 756
4094.42 805
4095.03 668
4095.63 661
4096.23 669
4096.84 754
4097.44 657
4098.05 746
4098.65 697
4099.25 718
4099.86 721
4100.46 825
4101.06 759
4101.67 738
4102.27 817
4102.88 925
4103.48 856
4104.09 788
4104.69 734
4105.29 698
4105.90 748
4106.50 674
4107.11 730
4107.71 761
4108.32 744
4108.92 816
4109.53 866
4110.13 812
4110.74 669
4111.34 667
4111.94 737
4112.55 693
4113.15 676
4113.76 635
4114.36 728
4114.97 713
4115.57 725
4116.18 692
4116.78 764
4117.39 779
4118.00 659
4118.60 720
4119.21 631
4119.81 692
4120.42 664
4121.02 674
4121.63 568
4122.23 668
4122.84 635
4123.44 663
4124.05 708
4124.66 627
4125.26 732
4125.87 719
4126.47 621
4127.08 734
4127.68 766
4128.29 698
4128.90 796
4129.50 707
4130.11 704
4130.72 704
4131.32 642
4131.93 682
4132.53 708
4133.14 695
4133.75 692
4134.35 673
4134.96 670
4135.57 733
4136.17 821
4136.78 778
4137.39 707
4137.99 732
4138.60 713
4139.21 734
4139.81 864
4140.42 868
4141.03 891
4141.63 873
4142.24 886
4142.85 824
4143.46 874
4144.06 899
4144.67 794
4145.28 809
4145.88 914
4146.49 812
4147.10 784
4147.71 807
4148.31 774
4148.92 762
4149.53 819
4150.14 836
4150.74 759
4151.35 772
4151.96 717
4152.57 671
4153.18 648
4153.78 680
4154.39 601
4155.00 738
4155.61 689
4156.22 744
4156.82 649
4157.43 710
4158.04 698
4158.65 693
4159.26 599
4159.86 601
4160.47 702
4161.08 711
4161.69 704
4162.30 628
4162.91 663
4163.52 784
4164.12 786
4164.73 738
4165.34 716
4165.95 783
4166.56 830
4167.17 744
4167.78 714
4168.39 671
4168.99 656
4169.60 746
4170.21 716
4170.82 687
4171.43 723
4172.04 763
4172.65 767
4173.26 712
4173.87 701
4174.48 706
4175.09 635
4175.70 692
4176.31 723
4176.92 713
4177.53 652
4178.13 631
4178.74 641
4179.35 699
4179.96 744
4180.57 679
4181.18 701
4181.79 661
4182.40 780
4183.01 750
4183.62 685
4184.23 697
4184.84 670
4185.45 744
4186.06 689
4186.67 639
4187.29 642
4187.90 616
4188.51 742
4189.12 744
4189.73 718
4190.34 794
4190.95 767
4191.56 781
4192.17 708
4192.78 765
4193.39 753
4194.00 783
4194.61 823
4195.22 783
4195.83 693
4196.45 709
4197.06 750
4197.67 735
4198.28 804
4198.89 756
4199.50 672
4200.11 630
4200.72 697
4201.33 708
4201.95 671
4202.56 708
4203.17 698
4203.78 641
4204.39 729
4205.00 737
4205.62 669
4206.23 639
4206.84 645
4207.45 693
4208.06 703
4208.67 625
4209.29 668
4209.90 648
4210.51 763
4211.12 798
4211.73 841
4212.35 821
4212.96 858
4213.57 735
4214.18 749
4214.80 735
4215.41 817
4216.02 699
4216.63 853
4217.25 906
4217.86 869
4218.47 849
4219.08 843
4219.70 850
4220.31 834
4220.92 681
4221.53 792
4222.15 829
4222.76 738
4223.37 774
4223.99 731
4224.60 811
4225.21 700
4225.83 735
4226.44 770
4227.05 780
4227.66 755
4228.28 721
4228.89 749
4229.51 726
4230.12 826
4230.73 919
4231.35 968
4231.96 877
4232.57 935
4233.19 917
4233.80 914
4234.41 1042
4235.03 1141
4235.64 1175
4236.26 988
4236.87 1087
4237.48 1039
4238.10 961
4238.71 810
4239.33 910
4239.94 862
4240.55 863
4241.17 877
4241.78 851
4242.40 863
4243.01 783
4243.63 742
4244.24 694
4244.85 687
4245.47 679
4246.08 687
4246.70 774
4247.31 786
4247.93 775
4248.54 738
4249.16 792
4249.77 763
4250.39 725
4251.00 718
4251.62 698
4252.23 764
4252.85 717
4253.46 713
4254.08 725
4254.69 743
4255.31 632
4255.92 589
4256.54 670
4257.15 641
4257.77 626
4258.39 682
4259.00 712
4259.62 739
4260.23 636
4260.85 692
4261.46 730
4262.08 634
4262.69 746
4263.31 733
4263.93 759
4264.54 657
4265.16 715
4265.77 824
4266.39 872
4267.01 746
4267.62 818
4268.24 826
4268.86 741
4269.47 769
4270.09 809
4270.70 698
4271.32 714
4271.94 686
4272.55 735
4273.17 662
4273.79 777
4274.40 726
4275.02 721
4275.64 853
4276.25 667
4276.87 737
4277.49 780
4278.10 831
4278.72 654
4279.34 653
4279.96 679
4280.57 732
4281.19 678
4281.81 675
4282.42 748
4283.04 693
4283.66 719
4284.28 730
4284.89 698
4285.51 731
4286.13 713
4286.75 604
4287.36 661
4287.98 784
4288.60 758
4289.22 728
4289.83 671
4290.45 689
4291.07 747
4291.69 801
4292.31 859
4292.92 790
4293.54 707
4294.16 754
4294.78 745
4295.40 739
4296.01 645
4296.63 679
4297.25 758
4297.87 720
4298.49 709
4299.11 672
4299.72 767
4300.34 673
4300.96 714
4301.58 799
4302.20 762
4302.82 698
4303.44 678
4304.06 784
4304.67 720
4305.29 683
4305.91 647
4306.53 636
4307.15 704
4307.77 645
4308.39 652
4309.01 767
4309.63 583
4310.25 607
4310.86 626
4311.48 685
4312.10 677
4312.72 538
4313.34 605
4313.96 640
4314.58 635
4315.20 632
4315.82 594
4316.44 779
4317.06 759
4317.68 701
4318.30 707
4318.92 676
4319.54 640
4320.16 754
4320.78 838
4321.40 756
4322.02 688
4322.64 813
4323.26 770
4323.88 758
4324.50 783
4325.12 833
4325.74 837
4326.36 731
4326.98 815
4327.60 877
4328.22 909
4328.84 861
4329.46 878
4330.08 866
4330.71 805
4331.33 878
4331.95 938
4332.57 895
4333.19 867
4333.81 953
4334.43 988
4335.05 940
4335.67 1122
4336.29 1106
4336.91 1064
4337.54 940
4338.16 1093
4338.78 1070
4339.40 927
4340.02 975
4340.64 1106
4341.26 1064
4341.89 1067
4342.51 993
4343.13 1008
4343.75 1053
4344.37 1209
4344.99 1272
4345.62 1378
4346.24 1452
4346.86 1721
4347.48 1724
4348.10 1595
4348.73 1554
4349.35 1516
4349.97 1481
4350.59 1317
4351.21 1186
4351.84 1090
4352.46 965
4353.08 1051
4353.70 942
4354.33 1005
4354.95 871
4355.57 916
4356.19 908
4356.82 862
4357.44 922
4358.06 905
4358.68 889
4359.31 802
4359.93 797
4360.55 846
4361.17 830
4361.80 858
4362.42 752
4363.04 673
4363.67 759
4364.29 852
4364.91 895
4365.54 893
4366.16 986
4366.78 912
4367.41 722
4368.03 775
4368.65 775
4369.28 810
4369.90 711
4370.52 633
4371.15 736
4371.77 833
4372.39 773
4373.02 791
4373.64 798
4374.27 839
4374.89 821
4375.51 963
4376.14 839
4376.76 835
4377.39 872
4378.01 977
4378.63 926
4379.26 832
4379.88 812
4380.51 806
4381.13 929
4381.75 795
4382.38 814
4383.00 807
4383.63 834
4384.25 824
4384.88 857
4385.50 827
4386.13 691
4386.75 712
4387.38 701
4388.00 734
4388.63 697
4389.25 707
4389.88 653
4390.50 660
4391.13 726
4391.75 709
4392.38 742
4393.00 727
4393.63 720
4394.25 709
4394.88 710
4395.50 797
4396.13 700
4396.75 646
4397.38 720
4398.00 628
4398.63 708
4399.26 702
4399.88 699
4400.51 569
4401.13 661
4401.76 676
4402.38 700
4403.01 669
4403.64 779
4404.26 776
4404.89 680
4405.51 678
4406.14 685
4406.77 702
4407.39 709
4408.02 640
4408.64 691
4409.27 804
4409.90 860
4410.52 733
4411.15 778
4411.78 774
4412.40 727
4413.03 737
4413.66 778
4414.28 710
4414.91 778
4415.54 781
4416.16 729
4416.79 831
4417.42 781
4418.04 688
4418.67 736
4419.30 677
4419.93 703
4420.55 702
4421.18 683
4421.81 598
4422.43 602
4423.06 585
4423.69 693
4424.32 660
4424.94 624
4425.57 579
4426.20 619
4426.83 632
4427.45 549
4428.08 554
4428.71 668
4429.34 660
4429.96 673
4430.59 584
4431.22 589
4431.85 687
4432.48 632
4433.10 673
4433.73 693
4434.36 611
4434.99 727
4435.62 709
4436.24 591
4436.87 630
4437.50 589
4438.13 563
4438.76 663
4439.39 633
4440.02 565
4440.64 676
4441.27 659
4441.90 659
4442.53 757
4443.16 713
4443.79 772
4444.42 642
4445.04 683
4445.67 721
4446.30 655
4446.93 754
4447.56 826
4448.19 822
4448.82 685
4449.45 689
4450.08 743
4450.71 707
4451.34 792
4451.97 743
4452.59 777
4453.22 759
4453.85 655
4454.48 721
4455.11 673
4455.74 779
4456.37 732
4457.00 687
4457.63 676
4458.26 812
4458.89 738
4459.52 706
4460.15 674
4460.78 644
4461.41 668
4462.04 680
4462.67 666
4463.30 716
4463.93 635
4464.56 576
4465.19 605
4465.82 606
4466.45 608
4467.08 631
4467.71 602
4468.34 580
4468.97 586
4469.61 615
4470.24 631
4470.87 589
4471.50 641
4472.13 639
4472.76 594
4473.39 589
4474.02 603
4474.65 592
4475.28 650
4475.91 710
4476.54 636
4477.18 671
4477.81 669
4478.44 717
4479.07 699
4479.70 751
4480.33 770
4480.96 861
4481.59 777
4482.23 756
4482.86 779
4483.49 738
4484.12 689
4484.75 689
4485.38 774
4486.02 726
4486.65 649
4487.28 712
4487.91 696
4488.54 675
4489.18 704
4489.81 775
4490.44 644
4491.07 695
4491.70 772
4492.34 719
4492.97 704
4493.60 679
4494.23 581
4494.87 599
4495.50 550
4496.13 632
4496.76 609
4497.40 665
4498.03 825
4498.66 825
4499.29 789
4499.93 851
4500.56 925
4501.19 777
4501.82 851
4502.46 912
4503.09 832
4503.72 793
4504.36 797
4504.99 723
4505.62 802
4506.26 807
4506.89 781
4507.52 749
4508.16 780
4508.79 705
4509.42 671
4510.06 720
4510.69 772
4511.32 698
4511.96 713
4512.59 660
4513.22 770
4513.86 797
4514.49 654
4515.13 692
4515.76 745
4516.39 668
4517.03 652
4517.66 704
4518.30 682
4518.93 662
4519.56 697
4520.20 584
4520.83 723
4521.47 697
4522.10 661
4522.73 655
4523.37 606
4524.00 691
4524.64 675
4525.27 676
4525.91 769
4526.54 734
4527.18 742
4527.81 774
4528.45 751
4529.08 740
4529.72 844
4530.35 860
4530.99 759
4531.62 758
4532.26 858
4532.89 895
4533.53 894
4534.16 791
4534.80 797
4535.43 742
4536.07 734
4536.70 848
4537.34 916
4537.97 779
4538.61 773
4539.24 774
4539.88 769
4540.51 814
4541.15 685
4541.79 725
4542.42 760
4543.06 673
4543.69 662
4544.33 714
4544.96 619
4545.60 645
4546.24 638
4546.87 693
4547.51 640
4548.14 550
4548.78 613
4549.42 722
4550.05 645
4550.69 673
4551.33 712
4551.96 642
4552.60 643
4553.24 646
4553.87 675
4554.51 666
4555.15 686
4555.78 641
4556.42 717
4557.06 620
4557.69 655
4558.33 657
4558.97 650
4559.60 600
4560.24 591
4560.88 695
4561.51 778
4562.15 591
4562.79 657
4563.43 824
4564.06 684
4564.70 626
4565.34 719
4565.97 607
4566.61 611
4567.25 667
4567.89 667
4568.52 573
4569.16 645
4569.80 654
4570.44 622
4571.07 607
4571.71 684
4572.35 722
4572.99 746
4573.63 681
4574.26 604
4574.90 672
4575.54 631
4576.18 638
4576.82 619
4577.45 689
4578.09 757
4578.73 617
4579.37 616
4580.01 688
4580.65 670
4581.28 633
4581.92 606
4582.56 668
4583.20 636
4583.84 680
4584.48 737
4585.12 724
4585.76 602
4586.39 623
4587.03 798
4587.67 663
4588.31 726
4588.95 690
4589.59 712
4590.23 693
4590.87 684
4591.51 870
4592.15 706
4592.78 680
4593.42 873
4594.06 822
4594.70 847
4595.34 771
4595.98 740
4596.62 617
4597.26 602
4597.90 704
4598.54 743
4599.18 620
4599.82 751
4600.46 753
4601.10 741
4601.74 820
4602.38 711
4603.02 660
4603.66 663
4604.30 786
4604.94 710
4605.58 717
4606.22 674
4606.86 703
4607.50 700
4608.14 708
4608.78 647
4609.42 633
4610.06 690
4610.70 592
4611.34 714
4611.98 748
4612.62 719
4613.26 773
4613.90 713
4614.55 730
4615.19 608
4615.83 660
4616.47 716
4617.11 654
4617.75 672
4618.39 585
4619.03 636
4619.67 594
4620.31 612
4620.96 692
4621.60 680
4622.24 649
4622.88 649
4623.52 569
4624.16 564
4624.80 654
4625.44 573
4626.09 727
4626.73 676
4627.37 678
4628.01 678
4628.65 642
4629.29 617
4629.94 664
4630.58 693
4631.22 687
4631.86 727
4632.50 795
4633.15 783
4633.79 739
4634.43 753
4635.07 734
4635.72 773
4636.36 867
4637.00 775
4637.64 894
4638.28 906
4638.93 843
4639.57 776
4640.21 770
4640.85 746
4641.50 720
4642.14 685
4642.78 631
4643.43 593
4644.07 678
4644.71 728
4645.35 715
4646.00 732
4646.64 755
4647.28 652
4647.93 603
4648.57 580
4649.21 678
4649.86 647
4650.50 632
4651.14 685
4651.79 656
4652.43 658
4653.07 685
4653.72 649
4654.36 652
4655.00 642
4655.65 734
4656.29 745
4656.93 673
4657.58 638
4658.22 651
4658.87 665
4659.51 704
4660.15 781
4660.80 717
4661.44 616
4662.09 744
4662.73 809
4663.37 760
4664.02 692
4664.66 686
4665.31 630
4665.95 685
4666.59 669
4667.24 635
4667.88 725
4668.53 689
4669.17 617
4669.82 577
4670.46 638
4671.11 624
4671.75 547
4672.40 654
4673.04 688
4673.69 609
4674.33 608
4674.98 687
4675.62 578
4676.27 608
4676.91 649
4677.56 657
4678.20 656
4678.85 706
4679.49 783
4680.14 805
4680.78 793
4681.43 657
4682.07 648
4682.72 689
4683.36 679
4684.01 754
4684.66 712
4685.30 703
4685.95 686
4686.59 584
4687.24 720
4687.88 709
4688.53 654
4689.18 698
4689.82 668
4690.47 651
4691.11 629
4691.76 649
4692.41 660
4693.05 699
4693.70 659
4694.34 628
4694.99 679
4695.64 714
4696.28 673
4696.93 822
4697.58 710
4698.22 763
4698.87 701
4699.52 795
4700.16 772
4700.81 768
4701.46 692
4702.10 692
4702.75 730
4703.40 732
4704.04 736
4704.69 689
4705.34 730
4705.99 651
4706.63 673
4707.28 714
4707.93 736
4708.57 649
4709.22 744
4709.87 778
4710.52 772
4711.16 772
4711.81 740
4712.46 726
4713.11 654
4713.75 666
4714.40 708
4715.05 672
4715.70 577
4716.35 584
4716.99 625
4717.64 629
4718.29 588
4718.94 651
4719.58 699
4720.23 656
4720.88 641
4721.53 681
4722.18 581
4722.83 547
4723.47 678
4724.12 700
4724.77 766
4725.42 714
4726.07 726
4726.72 689
4727.36 743
4728.01 724
4728.66 657
4729.31 681
4729.96 686
4730.61 690
4731.26 716
4731.91 612
4732.55 618
4733.20 651
4733.85 715
4734.50 683
4735.15 690
4735.80 780
4736.45 728
4737.10 723
4737.75 710
4738.40 722
4739.05 711
4739.70 639
4740.35 592
4740.99 667
4741.64 720
4742.29 687
4742.94 680
4743.59 717
4744.24 721
4744.89 758
4745.54 716
4746.19 862
4746.84 768
4747.49 825
4748.14 848
4748.79 801
4749.44 828
4750.09 826
4750.74 935
4751.39 965
4752.04 989
4752.69 1057
4753.34 1090
4753.99 1155
4754.64 1099
4755.29 1110
4755.95 979
4756.60 954
4757.25 927
4757.90 849
4758.55 792
4759.20 719
4759.85 657
4760.50 669
4761.15 720
4761.80 752
4762.45 682
4763.10 693
4763.75 678
4764.41 786
4765.06 755
4765.71 801
4766.36 734
4767.01 719
4767.66 756
4768.31 677
4768.97 732
4769.62 702
4770.27 692
4770.92 673
4771.57 673
4772.22 692
4772.87 686
4773.53 690
4774.18 618
4774.83 697
4775.48 640
4776.13 585
4776.79 701
4777.44 653
4778.09 661
4778.74 662
4779.39 692
4780.05 675
4780.70 713
4781.35 729
4782.00 779
4782.65 683
4783.31 698
4783.96 748
4784.61 804
4785.26 761
4785.92 706
4786.57 706
4787.22 768
4787.88 943
4788.53 872
4789.18 873
4789.83 813
4790.49 920
4791.14 898
4791.79 1024
4792.45 982
4793.10 877
4793.75 904
4794.40 879
4795.06 838
4795.71 846
4796.36 768
4797.02 729
4797.67 815
4798.32 815
4798.98 707
4799.63 725
4800.29 732
4800.94 731
4801.59 800
4802.25 706
4802.90 743
4803.55 732
4804.21 660
4804.86 741
4805.52 720
4806.17 718
4806.82 705
4807.48 721
4808.13 631
4808.79 556
4809.44 656
4810.09 650
4810.75 799
4811.40 790
4812.06 705
4812.71 698
4813.37 731
4814.02 707
4814.67 766
4815.33 738
4815.98 764
4816.64 807
4817.29 680
4817.95 801
4818.60 830
4819.26 760
4819.91 753
4820.57 717
4821.22 738
4821.88 735
4822.53 788
4823.19 766
4823.84 747
4824.50 733
4825.15 762
4825.81 751
4826.46 856
4827.12 827
4827.77 744
4828.43 807
4829.09 803
4829.74 820
4830.40 872
4831.05 769
4831.71 863
4832.36 924
4833.02 853
4833.68 928
4834.33 923
4834.99 924
4835.64 934
4836.30 899
4836.96 944
4837.61 910
4838.27 1047
4838.92 927
4839.58 909
4840.24 858
4840.89 1025
4841.55 980
4842.21 982
4842.86 970
4843.52 1078
4844.17 968
4844.83 940
4845.49 935
4846.14 1013
4846.80 1069
4847.46 1079
4848.11 1095
4848.77 1252
4849.43 1349
4850.09 1343
4850.74 1403
4851.40 1270
4852.06 1376
4852.71 1409
4853.37 1388
4854.03 1271
4854.69 1269
4855.34 1262
4856.00 1331
4856.66 1299
4857.31 1364
4857.97 1378
4858.63 1384
4859.29 1422
4859.94 1320
4860.60 1228
4861.26 1232
4861.92 1199
4862.58 1238
4863.23 1274
4863.89 1196
4864.55 1265
4865.21 1149
4865.87 1292
4866.52 1223
4867.18 1208
4867.84 1372
4868.50 1347
4869.16 1286
4869.81 1302
4870.47 1134
4871.13 1151
4871.79 1121
4872.45 1085
4873.11 1013
4873.77 1028
4874.42 1013
4875.08 1136
4875.74 1008
4876.40 1007
4877.06 1094
4877.72 1077
4878.38 928
4879.03 956
4879.69 1008
4880.35 951
4881.01 909
4881.67 834
4882.33 1059
4882.99 1133
4883.65 975
4884.31 985
4884.97 997
4885.63 852
4886.29 864
4886.95 1022
4887.60 1070
4888.26 1048
4888.92 1124
4889.58 1069
4890.24 1242
4890.90 1188
4891.56 1161
4892.22 1034
4892.88 976
4893.54 1111
4894.20 1025
4894.86 1002
4895.52 931
4896.18 851
4896.84 876
4897.50 834
4898.16 843
4898.82 891
4899.48 851
4900.14 953
4900.80 922
4901.46 915
4902.12 781
4902.79 829
4903.45 847
4904.11 849
4904.77 805
4905.43 689
4906.09 676
4906.75 849
4907.41 759
4908.07 761
4908.73 830
4909.39 752
4910.05 764
4910.71 850
4911.38 863
4912.04 800
4912.70 814
4913.36 775
4914.02 809
4914.68 800
4915.34 741
4916.00 737
4916.67 740
4917.33 738
4917.99 755
4918.65 755
4919.31 742
4919.97 662
4920.64 741
4921.30 804
4921.96 766
4922.62 710
4923.28 747
4923.94 770
4924.61 718
4925.27 685
4925.93 715
4926.59 744
4927.26 700
4927.92 719
4928.58 794
4929.24 711
4929.90 786
4930.57 789
4931.23 699
4931.89 709
4932.55 697
4933.22 666
4933.88 687
4934.54 614
4935.20 618
4935.87 707
4936.53 674
4937.19 792
4937.86 786
4938.52 754
4939.18 631
4939.84 614
4940.51 711
4941.17 730
4941.83 717
4942.50 709
4943.16 649
4943.82 715
4944.49 681
4945.15 631
4945.81 701
4946.48 641
4947.14 685
4947.80 715
4948.47 655
4949.13 666
4949.79 702
4950.46 749
4951.12 744
4951.79 669
4952.45 661
4953.11 697
4953.78 660
4954.44 703
4955.11 766
4955.77 635
4956.43 588
4957.10 640
4957.76 672
4958.43 626
4959.09 677
4959.76 658
4960.42 677
4961.08 672
4961.75 711
4962.41 653
4963.08 724
4963.74 749
4964.41 853
4965.07 783
4965.74 834
4966.40 690
4967.07 704
4967.73 650
4968.40 755
4969.06 818
4969.73 683
4970.39 655
4971.06 685
4971.72 748
4972.39 739
4973.05 675
4973.72 694
4974.38 677
4975.05 681
4975.71 687
4976.38 616
4977.04 694
4977.71 690
4978.37 679
4979.04 624
4979.71 691
4980.37 769
4981.04 695
4981.70 710
4982.37 671
4983.04 723
4983.70 707
4984.37 679
4985.03 758
4985.70 842
4986.37 816
4987.03 761
4987.70 740
4988.36 657
4989.03 833
4989.70 810
4990.36 856
4991.03 967
4991.70 841
4992.36 823
4993.03 869
4993.70 865
4994.36 809
4995.03 726
4995.70 638
4996.36 693
4997.03 740
4997.70 715
4998.36 670
4999.03 700
4999.70 587
5000.36 577
5001.03 617
5001.70 614
5002.37 677
5003.03 628
5003.70 601
5004.37 632
5005.03 657
5005.70 652
5006.37 652
5007.04 601
5007.70 642
5008.37 660
5009.04 695
5009.71 660
5010.38 704
5011.04 682
5011.71 617
5012.38 592
5013.05 598
5013.71 588
5014.38 530
5015.05 544
5015.72 607
5016.39 598
5017.06 639
5017.72 695
5018.39 603
5019.06 610
5019.73 638
5020.40 692
5021.07 636
5021.73 622
5022.40 640
5023.07 672
5023.74 747
5024.41 638
5025.08 725
5025.75 735
5026.41 600
5027.08 631
5027.75 810
5028.42 777
5029.09 770
5029.76 715
5030.43 752
5031.10 707
5031.77 653
5032.44 702
5033.10 745
5033.77 680
5034.44 637
5035.11 637
5035.78 645
5036.45 633
5037.12 713
5037.79 699
5038.46 645
5039.13 592
5039.80 625
5040.47 630
5041.14 664
5041.81 607
5042.48 662
5043.15 673
5043.82 651
5044.49 677
5045.16 609
5045.83 592
5046.50 628
5047.17 595
5047.84 574
5048.51 688
5049.18 731
5049.85 679
5050.52 649
5051.19 549
5051.86 593
5052.53 596
5053.20 592
5053.87 582
5054.54 550
5055.21 525
5055.89 600
5056.56 609
5057.23 619
5057.90 560
5058.57 599
5059.24 538
5059.91 575
5060.58 670
5061.25 611
5061.92 602
5062.60 579
5063.27 760
5063.94 708
5064.61 580
5065.28 624
5065.95 530
5066.62 694
5067.30 646
5067.97 636
5068.64 612
5069.31 633
5069.98 612
5070.65 619
5071.33 599
5072.00 640
5072.67 667
5073.34 613
5074.01 597
5074.68 452
5075.36 580
5076.03 665
5076.70 738
5077.37 698
5078.05 613
5078.72 655
5079.39 666
5080.06 669
5080.73 634
5081.41 670
5082.08 634
5082.75 706
5083.42 717
5084.10 650
5084.77 590
5085.44 655
5086.12 587
5086.79 690
5087.46 728
5088.13 616
5088.81 643
5089.48 704
5090.15 675
5090.83 757
5091.50 652
5092.17 754
5092.85 807
5093.52 748
5094.19 636
5094.87 636
5095.54 719
5096.21 699
5096.89 635
5097.56 742
5098.23 678
5098.91 718
5099.58 683
5100.25 608
5100.93 624
5101.60 719
5102.28 658
5102.95 716
5103.62 815
5104.30 661
5104.97 620
5105.65 616
5106.32 631
5106.99 677
5107.67 589
5108.34 542
5109.02 642
5109.69 624
5110.36 594
5111.04 604
5111.71 650
5112.39 580
5113.06 560
5113.74 495
5114.41 581
5115.09 547
5115.76 630
5116.44 649
5117.11 648
5117.79 639
5118.46 529
5119.14 562
5119.81 582
5120.49 637
5121.16 702
5121.84 666
5122.51 682
5123.19 692
5123.86 611
5124.54 537
5125.21 587
5125.89 592
5126.56 529
5127.24 535
5127.91 578
5128.59 579
5129.27 553
5129.94 576
5130.62 575
5131.29 580
5131.97 572
5132.64 708
5133.32 683
5134.00 719
5134.67 596
5135.35 594
5136.02 623
5136.70 643
5137.38 660
5138.05 724
5138.73 666
5139.40 647
5140.08 607
5140.76 620
5141.43 589
5142.11 638
5142.79 632
5143.46 599
5144.14 532
5144.82 546
5145.49 535
5146.17 596
5146.85 603
5147.52 605
5148.20 577
5148.88 516
5149.55 535
5150.23 588
5150.91 583
5151.59 645
5152.26 611
5152.94 549
5153.62 576
5154.29 596
5154.97 504
5155.65 429
5156.33 485
5157.00 536
5157.68 636
5158.36 533
5159.04 617
5159.71 543
5160.39 514
5161.07 554
5161.75 673
5162.42 520
5163.10 573
5163.78 584
5164.46 709
5165.14 586
5165.81 630
5166.49 563
5167.17 599
5167.85 644
5168.53 566
5169.21 530
5169.88 594
5170.56 596
5171.24 507
5171.92 515
5172.60 584
5173.28 578
5173.95 545
5174.63 614
5175.31 576
5175.99 597
5176.67 548
5177.35 573
5178.03 622
5178.71 649
5179.38 599
5180.06 662
5180.74 680
5181.42 694
5182.10 632
5182.78 577
5183.46 664
5184.14 672
5184.82 711
5185.50 578
5186.18 529
5186.86 506
5187.53 508
5188.21 525
5188.89 529
5189.57 559
5190.25 477
5190.93 487
5191.61 592
5192.29 568
5192.97 534
5193.65 544
5194.33 574
5195.01 568
5195.69 539
5196.37 484
5197.05 570
5197.73 607
5198.41 621
5199.09 633
5199.77 602
5200.45 581
5201.13 595
5201.81 574
5202.49 553
5203.17 491
5203.86 564
5204.54 588
5205.22 554
5205.90 488
5206.58 594
5207.26 551
5207.94 580
5208.62 595
5209.30 584
5209.98 540
5210.66 563
5211.34 605
5212.02 576
5212.71 565
5213.39 610
5214.07 518
5214.75 592
5215.43 595
5216.11 569
5216.79 612
5217.47 596
5218.16 523
5218.84 616
5219.52 604
5220.20 641
5220.88 656
5221.56 656
5222.25 573
5222.93 537
5223.61 538
5224.29 572
5224.97 582
5225.66 504
5226.34 536
5227.02 538
5227.70 547
5228.38 561
5229.07 586
5229.75 531
5230.43 559
5231.11 615
5231.79 616
5232.48 555
5233.16 548
5233.84 560
5234.52 515
5235.21 638
5235.89 680
5236.57 586
5237.26 575
5237.94 487
5238.62 551
5239.30 599
5239.99 571
5240.67 605
5241.35 576
5242.04 561
5242.72 567
5243.40 500
5244.08 481
5244.77 498
5245.45 554
5246.13 577
5246.82 545
5247.50 536
5248.18 569
5248.87 536
5249.55 611
5250.24 620
5250.92 588
5251.60 637
5252.29 514
5252.97 584
5253.65 628
5254.34 632
5255.02 580
5255.71 550
5256.39 538
5257.07 578
5257.76 549
5258.44 510
5259.13 559
5259.81 660
5260.49 633
5261.18 596
5261.86 550
5262.55 497
5263.23 535
5263.92 600
5264.60 633
5265.28 623
5265.97 628
5266.65 611
5267.34 596
5268.02 575
5268.71 636
5269.39 605
5270.08 606
5270.76 567
5271.45 529
5272.13 575
5272.82 599
5273.50 542
5274.19 522
5274.87 534
5275.56 473
5276.24 554
5276.93 591
5277.61 558
5278.30 545
5278.98 619
5279.67 655
5280.36 598
5281.04 558
5281.73 632
5282.41 621
5283.10 631
5283.78 699
5284.47 666
5285.16 605
5285.84 574
5286.53 548
5287.21 593
5287.90 614
5288.59 581
5289.27 553
5289.96 559
5290.64 563
5291.33 599
5292.02 627
5292.70 552
5293.39 596
5294.08 543
5294.76 579
5295.45 602
5296.13 583
5296.82 550
5297.51 596
5298.19 602
5298.88 540
5299.57 600
5300.25 581
5300.94 562
5301.63 623
5302.32 571
5303.00 636
5303.69 691
5304.38 585
5305.06 659
5305.75 606
5306.44 624
5307.13 639
5307.81 572
5308.50 594
5309.19 545
5309.87 489
5310.56 572
5311.25 524
5311.94 521
5312.62 542
5313.31 583
5314.00 614
5314.69 567
5315.38 632
5316.06 656
5316.75 615
5317.44 598
5318.13 628
5318.82 563
5319.50 591
5320.19 602
5320.88 648
5321.57 699
5322.26 740
5322.94 724
5323.63 703
5324.32 651
5325.01 555
5325.70 618
5326.39 632
5327.07 608
5327.76 610
5328.45 549
5329.14 577
5329.83 650
5330.52 650
5331.21 703
5331.90 691
5332.58 654
5333.27 633
5333.96 602
5334.65 566
5335.34 552
5336.03 558
5336.72 556
5337.41 512
5338.10 584
5338.79 575
5339.48 631
5340.17 649
5340.86 664
5341.54 635
5342.23 614
5342.92 593
5343.61 579
5344.30 522
5344.99 565
5345.68 588
5346.37 596
5347.06 561
5347.75 594
5348.44 540
5349.13 526
5349.82 628
5350.51 631
5351.20 668
5351.89 685
5352.58 672
5353.27 617
5353.96 655
5354.65 635
5355.34 649
5356.03 597
5356.72 610
5357.42 564
5358.11 569
5358.80 567
5359.49 614
5360.18 565
5360.87 568
5361.56 585
5362.25 618
5362.94 613
5363.63 518
5364.32 509
5365.01 582
5365.70 505
5366.40 632
5367.09 604
5367.78 558
5368.47 593
5369.16 571
5369.85 549
5370.54 502
5371.23 549
5371.93 506
5372.62 467
5373.31 485
5374.00 628
5374.69 552
5375.38 611
5376.08 658
5376.77 581
5377.46 540
5378.15 542
5378.84 531
5379.53 600
5380.23 497
5380.92 499
5381.61 636
5382.30 618
5383.00 588
5383.69 493
5384.38 466
5385.07 475
5385.76 518
5386.46 584
5387.15 542
5387.84 574
5388.53 530
5389.23 591
5389.92 649
5390.61 630
5391.30 631
5392.00 620
5392.69 663
5393.38 625
5394.08 578
5394.77 573
5395.46 739
5396.15 690
5396.85 684
5397.54 562
5398.23 527
5398.93 526
5399.62 568
5400.31 534
5401.01 574
5401.70 515
5402.39 510
5403.09 514
5403.78 549
5404.47 505
5405.17 593
5405.86 623
5406.56 658
5407.25 643
5407.94 621
5408.64 633
5409.33 604
5410.02 605
5410.72 595
5411.41 502
5412.11 637
5412.80 568
5413.49 577
5414.19 607
5414.88 549
5415.58 599
5416.27 547
5416.97 601
5417.66 647
5418.35 607
5419.05 596
5419.74 628
5420.44 550
5421.13 590
5421.83 532
5422.52 583
5423.22 524
5423.91 500
5424.61 522
5425.30 572
5426.00 625
5426.69 557
5427.39 571
5428.08 556
5428.78 559
5429.47 557
5430.17 536
5430.86 535
5431.56 568
5432.25 583
5432.95 592
5433.64 646
5434.34 609
5435.03 569
5435.73 607
5436.43 573
5437.12 617
5437.82 626
5438.51 612
5439.21 633
5439.90 590
5440.60 575
5441.30 651
5441.99 693
5442.69 613
5443.38 589
5444.08 609
5444.78 737
5445.47 729
5446.17 705
5446.86 822
5447.56 844
5448.26 861
5448.95 707
5449.65 678
5450.35 739
5451.04 819
5451.74 706
5452.44 811
5453.13 709
5453.83 694
5454.53 655
5455.22 718
5455.92 694
5456.62 656
5457.31 705
5458.01 720
5458.71 717
5459.40 646
5460.10 690
5460.80 681
5461.50 634
5462.19 583
5462.89 615
5463.59 712
5464.29 764
5464.98 683
5465.68 740
5466.38 864
5467.08 753
5467.77 787
5468.47 912
5469.17 868
5469.87 696
5470.56 790
5471.26 696
5471.96 761
5472.66 818
5473.36 860
5474.05 780
5474.75 775
5475.45 900
5476.15 843
5476.85 905
5477.54 968
5478.24 996
5478.94 1096
5479.64 1125
5480.34 1232
5481.04 1278
5481.73 1115
5482.43 1103
5483.13 1189
5483.83 1113
5484.53 992
5485.23 998
5485.93 1017
5486.62 1024
5487.32 1058
5488.02 1039
5488.72 941
5489.42 1045
5490.12 1052
5490.82 1064
5491.52 1022
5492.22 1070
5492.92 1102
5493.62 1042
5494.31 1130
5495.01 1139
5495.71 1066
5496.41 1057
5497.11 1266
5497.81 1319
5498.51 1393
5499.21 1668
5499.91 1606
5500.61 1647
5501.31 1679
5502.01 1757
5502.71 1800
5503.41 1751
5504.11 1560
5504.81 1403
5505.51 1265
5506.21 1088
5506.91 1093
5507.61 1026
5508.31 958
5509.01 1073
5509.71 1052
5510.41 1150
5511.11 966
5511.81 913
5512.51 920
5513.21 1038
5513.91 1065
5514.61 1032
5515.31 980
5516.01 935
5516.72 788
5517.42 894
5518.12 912
5518.82 961
5519.52 926
5520.22 743
5520.92 750
5521.62 811
5522.32 775
5523.02 762
5523.73 738
5524.43 737
5525.13 732
5525.83 678
5526.53 693
5527.23 772
5527.93 725
5528.63 754
5529.34 718
5530.04 704
5530.74 745
5531.44 698
5532.14 724
5532.84 817
5533.55 676
5534.25 663
5534.95 645
5535.65 689
5536.35 729
5537.06 733
5537.76 746
5538.46 685
5539.16 752
5539.86 718
5540.57 697
5541.27 682
5541.97 678
5542.67 709
5543.38 710
5544.08 632
5544.78 677
5545.48 628
5546.19 616
5546.89 635
5547.59 655
5548.29 656
5549.00 661
5549.70 679
5550.40 618
5551.11 647
5551.81 666
5552.51 640
5553.21 672
5553.92 658
5554.62 585
5555.32 554
5556.03 616
5556.73 568
5557.43 634
5558.14 590
5558.84 606
5559.54 587
5560.25 676
5560.95 642
5561.65 610
5562.36 659
5563.06 599
5563.77 541
5564.47 593
5565.17 683
5565.88 584
5566.58 628
5567.28 626
5567.99 570
5568.69 615
5569.40 576
5570.10 607
5570.80 507
5571.51 557
5572.21 630
5572.92 664
5573.62 610
5574.33 637
5575.03 576
5575.73 610
5576.44 541
5577.14 538
5577.85 607
5578.55 560
5579.26 573
5579.96 639
5580.67 630
5581.37 646
5582.08 492
5582.78 609
5583.49 606
5584.19 558
5584.90 566
5585.60 495
5586.31 563
5587.01 580
5587.72 604
5588.42 563
5589.13 657
5589.83 648
5590.54 601
5591.24 583
5591.95 567
5592.66 623
5593.36 533
5594.07 554
5594.77 605
5595.48 528
5596.18 523
5596.89 554
5597.60 510
5598.30 573
5599.01 540
5599.71 533
5600.42 578
5601.13 536
5601.83 525
5602.54 547
5603.24 506
5603.95 555
5604.66 479
5605.36 520
5606.07 521
5606.78 494
5607.48 592
5608.19 557
5608.89 555
5609.60 556
5610.31 519
5611.01 524
5611.72 542
5612.43 510
5613.14 558
5613.84 537
5614.55 580
5615.26 606
5615.96 511
5616.67 561
5617.38 539
5618.08 566
5618.79 613
5619.50 550
5620.21 547
5620.91 521
5621.62 472
5622.33 494
5623.04 578
5623.74 663
5624.45 651
5625.16 579
5625.87 646
5626.57 522
5627.28 494
5627.99 566
5628.70 581
5629.40 558
5630.11 589
5630.82 502
5631.53 609
5632.24 549
5632.94 485
5633.65 520
5634.36 489
5635.07 494
5635.78 524
5636.49 492
5637.19 459
5637.90 432
5638.61 510
5639.32 565
5640.03 543
5640.74 508
5641.44 561
5642.15 585
5642.86 545
5643.57 495
5644.28 514
5644.99 560
5645.70 579
5646.41 533
5647.12 543
5647.82 501
5648.53 487
5649.24 489
5649.95 468
5650.66 624
5651.37 519
5652.08 523
5652.79 571
5653.50 540
5654.21 548
5654.92 674
5655.63 631
5656.34 676
5657.05 744
5657.76 673
5658.46 702
5659.17 695
5659.88 641
5660.59 558
5661.30 573
5662.01 600
5662.72 617
5663.43 584
5664.14 500
5664.85 627
5665.56 542
5666.27 536
5666.98 500
5667.69 519
5668.40 470
5669.12 620
5669.83 587
5670.54 564
5671.25 584
5671.96 548
5672.67 577
5673.38 613
5674.09 542
5674.80 623
5675.51 617
5676.22 557
5676.93 572
5677.64 596
5678.35 702
5679.06 712
5679.78 721
5680.49 654
5681.20 557
5681.91 640
5682.62 682
5683.33 687
5684.04 620
5684.75 666
5685.47 651
5686.18 737
5686.89 726
5687.60 679
5688.31 586
5689.02 595
5689.73 568
5690.45 538
5691.16 658
5691.87 613
5692.58 595
5693.29 594
5694.01 630
5694.72 650
5695.43 554
5696.14 584
5696.85 631
5697.57 541
5698.28 569
5698.99 481
5699.70 513
5700.41 497
5701.13 559
5701.84 534
5702.55 510
5703.26 556
5703.98 521
5704.69 520
5705.40 514
5706.11 471
5706.83 503
5707.54 552
5708.25 527
5708.97 481
5709.68 535
5710.39 579
5711.10 543
5711.82 552
5712.53 521
5713.24 574
5713.96 547
5714.67 515
5715.38 509
5716.10 508
5716.81 535
5717.52 489
5718.24 533
5718.95 491
5719.66 501
5720.38 449
5721.09 450
5721.80 482
5722.52 498
5723.23 512
5723.95 556
5724.66 481
5725.37 513
5726.09 575
5726.80 570
5727.52 570
5728.23 574
5728.94 534
5729.66 536
5730.37 589
5731.09 519
5731.80 536
5732.51 619
5733.23 541
5733.94 510
5734.66 520
5735.37 589
5736.09 600
5736.80 589
5737.52 584
5738.23 564
5738.95 498
5739.66 577
5740.38 600
5741.09 622
5741.81 604
5742.52 554
5743.24 533
5743.95 503
5744.67 494
5745.38 477
5746.10 505
5746.81 491
5747.53 523
5748.24 517
5748.96 512
5749.67 533
5750.39 482
5751.10 499
5751.82 577
5752.53 606
5753.25 524
5753.97 505
5754.68 568
5755.40 533
5756.11 487
5756.83 571
5757.54 480
5758.26 545
5758.98 499
5759.69 516
5760.41 581
5761.12 521
5761.84 549
5762.56 595
5763.27 565
5763.99 556
5764.71 585
5765.42 513
5766.14 549
5766.85 480
5767.57 532
5768.29 571
5769.00 454
5769.72 526
5770.44 525
5771.15 521
5771.87 448
5772.59 524
5773.30 567
5774.02 519
5774.74 572
5775.46 509
5776.17 530
5776.89 555
5777.61 515
5778.32 509
5779.04 485
5779.76 590
5780.48 597
5781.19 514
5781.91 569
5782.63 524
5783.35 598
5784.06 616
5784.78 495
5785.50 507
5786.22 561
5786.93 552
5787.65 580
5788.37 509
5789.09 567
5789.80 549
5790.52 509
5791.24 449
5791.96 541
5792.68 536
5793.39 514
5794.11 540
5794.83 571
5795.55 615
5796.27 573
5796.99 537
5797.70 596
5798.42 729
5799.14 638
5799.86 595
5800.58 577
5801.30 547
5802.02 640
5802.73 705
5803.45 685
5804.17 621
5804.89 617
5805.61 744
5806.33 766
5807.05 656
5807.77 581
5808.49 584
5809.20 643
5809.92 701
5810.64 647
5811.36 652
5812.08 639
5812.80 670
5813.52 580
5814.24 559
5814.96 590
5815.68 690
5816.40 566
5817.12 573
5817.84 564
5818.56 665
5819.28 596
5820.00 622
5820.72 592
5821.44 592
5822.16 647
5822.88 692
5823.60 587
5824.32 608
5825.04 570
5825.76 582
5826.48 546
5827.20 578
5827.92 597
5828.64 635
5829.36 588
5830.08 564
5830.80 550
5831.52 575
5832.24 596
5832.96 661
5833.68 588
5834.40 609
5835.12 600
5835.84 607
5836.56 573
5837.28 571
5838.00 541
5838.73 556
5839.45 620
5840.17 680
5840.89 699
5841.61 629
5842.33 662
5843.05 634
5843.77 691
5844.49 625
5845.22 532
5845.94 574
5846.66 620
5847.38 607
5848.10 629
5848.82 690
5849.54 623
5850.27 660
5850.99 638
5851.71 691
5852.43 680
5853.15 674
5853.88 660
5854.60 662
5855.32 637
5856.04 648
5856.76 684
5857.49 717
5858.21 702
5858.93 746
5859.65 768
5860.37 681
5861.10 680
5861.82 663
5862.54 716
5863.26 734
5863.99 721
5864.71 779
5865.43 673
5866.15 687
5866.88 681
5867.60 681
5868.32 690
5869.04 708
5869.77 711
5870.49 685
5871.21 653
5871.94 601
5872.66 651
5873.38 636
5874.11 698
5874.83 684
5875.55 696
5876.27 594
5877.00 647
5877.72 691
5878.44 623
5879.17 665
5879.89 648
5880.62 710
5881.34 729
5882.06 752
5882.79 886
5883.51 912
5884.23 911
5884.96 829
5885.68 768
5886.40 813
5887.13 810
5887.85 784
5888.58 765
5889.30 734
5890.02 676
5890.75 720
5891.47 633
5892.20 680
5892.92 601
5893.65 652
5894.37 635
5895.09 656
5895.82 688
5896.54 603
5897.27 646
5897.99 723
5898.72 679
5899.44 664
5900.17 689
5900.89 697
5901.62 695
5902.34 655
5903.07 607
5903.79 679
5904.52 651
5905.24 626
5905.97 574
5906.69 618
5907.42 672
5908.14 641
5908.87 688
5909.59 727
5910.32 725
5911.04 724
5911.77 781
5912.49 733
5913.22 736
5913.94 685
5914.67 737
5915.40 694
5916.12 634
5916.85 676
5917.57 776
5918.30 865
5919.02 763
5919.75 715
5920.48 856
5921.20 872
5921.93 777
5922.65 807
5923.38 845
5924.11 841
5924.83 794
5925.56 798
5926.29 804
5927.01 769
5927.74 750
5928.47 913
5929.19 864
5929.92 751
5930.64 806
5931.37 798
5932.10 929
5932.82 815
5933.55 833
5934.28 821
5935.01 881
5935.73 1042
5936.46 981
5937.19 978
5937.91 1015
5938.64 959
5939.37 940
5940.09 917
5940.82 1019
5941.55 1066
5942.28 1058
5943.00 1042
5943.73 1083
5944.46 1095
5945.19 1159
5945.91 1201
5946.64 1208
5947.37 1121
5948.10 1163
5948.82 1160
5949.55 1243
5950.28 1266
5951.01 1324
5951.73 1381
5952.46 1439
5953.19 1398
5953.92 1389
5954.65 1353
5955.38 1461
5956.10 1429
5956.83 1329
5957.56 1433
5958.29 1410
5959.02 1495
5959.74 1449
5960.47 1427
5961.20 1402
5961.93 1392
5962.66 1341
5963.39 1419
5964.12 1578
5964.84 1518
5965.57 1646
5966.30 1755
5967.03 1666
5967.76 1699
5968.49 1809
5969.22 1820
5969.95 1715
5970.68 1699
5971.40 1670
5972.13 1655
5972.86 1703
5973.59 1627
5974.32 1557
5975.05 1566
5975.78 1617
5976.51 1709
5977.24 1627
5977.97 1691
5978.70 1735
5979.43 1630
5980.16 1775
5980.89 1958
5981.62 1813
5982.35 1817
5983.08 1825
5983.81 1822
5984.54 1873
5985.27 1943
5986.00 1998
5986.73 1951
5987.46 1838
5988.19 2013
5988.92 2039
5989.65 2044
5990.38 1996
5991.11 1894
5991.84 2008
5992.57 1984
5993.30 1856
5994.03 1844
5994.76 2027
5995.49 2069
5996.22 1993
5996.95 1936
5997.68 1912
5998.41 1938
5999.14 1946
5999.87 1942
6000.60 2043
6001.34 2014
6002.07 1895
6002.80 1798
6003.53 1824
6004.26 1745
6004.99 1723
6005.72 1661
6006.45 2035
6007.18 2201
6007.92 2356
6008.65 2557
6009.38 2862
6010.11 3367
6010.84 3612
6011.57 4002
6012.30 4273
6013.04 4248
6013.77 4350
6014.50 4243
6015.23 4302
6015.96 3898
6016.69 3629
6017.43 3257
6018.16 2849
6018.89 2595
6019.62 2354
6020.35 2084
6021.09 1920
6021.82 1844
6022.55 1763
6023.28 1717
6024.02 1678
6024.75 1610
6025.48 1556
6026.21 1450
6026.94 1424
6027.68 1465
6028.41 1479
6029.14 1443
6029.88 1335
6030.61 1258
6031.34 1375
6032.07 1442
6032.81 1306
6033.54 1296
6034.27 1238
6035.01 1320
6035.74 1282
6036.47 1344
6037.20 1391
6037.94 1416
6038.67 1450
6039.40 1410
6040.14 1419
6040.87 1460
6041.60 1572
6042.34 1475
6043.07 1534
6043.80 1401
6044.54 1431
6045.27 1498
6046.00 1546
6046.74 1560
6047.47 1641
6048.21 1511
6048.94 1700
6049.67 1676
6050.41 1699
6051.14 1883
6051.88 1889
6052.61 1908
6053.34 1983
6054.08 1959
6054.81 1930
6055.55 1880
6056.28 1731
6057.01 1650
6057.75 1716
6058.48 1803
6059.22 1715
6059.95 1707
6060.69 1788
6061.42 1747
6062.16 1627
6062.89 1582
6063.63 1623
6064.36 1662
6065.09 1590
6065.83 1581
6066.56 1620
6067.30 1717
6068.03 1702
6068.77 1624
6069.50 1583
6070.24 1659
6070.97 1630
6071.71 1490
6072.45 1459
6073.18 1363
6073.92 1398
6074.65 1384
6075.39 1330
6076.12 1362
6076.86 1320
6077.59 1361
6078.33 1372
6079.06 1368
6079.80 1274
6080.54 1340
6081.27 1210
6082.01 1193
6082.74 1299
6083.48 1190
6084.21 1298
6084.95 1242
6085.69 1128
6086.42 1216
6087.16 1187
6087.90 1241
6088.63 1146
6089.37 1137
6090.10 1267
6090.84 1309
6091.58 1244
6092.31 1306
6093.05 1306
6093.79 1215
6094.52 1363
6095.26 1362
6096.00 1402
6096.73 1280
6097.47 1315
6098.21 1257
6098.94 1286
6099.68 1229
6100.42 1238
6101.15 1138
6101.89 1116
6102.63 1155
6103.37 1156
6104.10 1093
6104.84 1152
6105.58 1018
6106.31 1136
6107.05 1163
6107.79 1145
6108.53 1277
6109.26 1299
6110.00 1244
6110.74 1136
6111.48 1123
6112.21 1187
6112.95 1218
6113.69 1145
6114.43 1172
6115.17 1160
6115.90 1236
6116.64 1212
6117.38 1178
6118.12 1207
6118.85 1186
6119.59 1129
6120.33 1135
6121.07 1218
6121.81 1226
6122.55 1294
6123.28 1311
6124.02 1238
6124.76 1281
6125.50 1332
6126.24 1253
6126.98 1310
6127.71 1307
6128.45 1234
6129.19 1266
6129.93 1341
6130.67 1414
6131.41 1333
6132.15 1326
6132.89 1414
6133.63 1421
6134.36 1401
6135.10 1358
6135.84 1386
6136.58 1300
6137.32 1448
6138.06 1408
6138.80 1520
6139.54 1620
6140.28 1488
6141.02 1473
6141.76 1344
6142.50 1416
6143.24 1559
6143.97 1367
6144.71 1369
6145.45 1382
6146.19 1421
6146.93 1422
6147.67 1400
6148.41 1443
6149.15 1441
6149.89 1541
6150.63 1530
6151.37 1397
6152.11 1601
6152.85 1561
6153.59 1562
6154.33 1594
6155.07 1507
6155.81 1629
6156.55 1528
6157.29 1683
6158.03 1599
6158.78 1585
6159.52 1683
6160.26 1801
6161.00 1647
6161.74 1625
6162.48 1703
6163.22 1921
6163.96 2006
6164.70 2095
6165.44 2219
6166.18 2341
6166.92 2450
6167.66 2520
6168.41 2362
6169.15 2427
6169.89 2388
6170.63 2499
6171.37 2555
6172.11 2410
6172.85 2279
6173.59 2292
6174.34 2399
6175.08 2255
6175.82 2226
6176.56 2130
6177.30 2140
6178.04 2170
6178.78 2135
6179.53 2288
6180.27 2315
6181.01 2253
6181.75 2361
6182.49 2312
6183.24 2381
6183.98 2463
6184.72 2475
6185.46 2597
6186.20 2568
6186.95 2591
6187.69 2676
6188.43 2645
6189.17 2717
6189.91 2668
6190.66 2612
6191.40 2766
6192.14 2910
6192.88 2959
6193.63 3067
6194.37 2957
6195.11 3064
6195.85 3232
6196.60 3224
6197.34 3313
6198.08 3422
6198.83 3278
6199.57 3082
6200.31 3057
6201.05 3215
6201.80 2949
6202.54 3114
6203.28 3423
6204.03 3750
6204.77 4311
6205.51 4988
6206.26 6022
6207.00 7101
6207.74 8689
6208.49 10081
6209.23 11559
6209.97 12663
6210.72 12897
6211.46 13191
6212.21 12547
6212.95 11703
6213.69 10145
6214.44 8987
6215.18 7812
6215.92 6508
6216.67 5279
6217.41 4506
6218.16 4356
6218.90 3512
6219.64 3262
6220.39 3233
6221.13 3186
6221.88 3211
6222.62 3207
6223.37 3268
6224.11 3302
6224.85 3662
6225.60 3687
6226.34 3738
6227.09 3746
6227.83 3578
6228.58 3385
6229.32 3044
6230.07 2762
6230.81 2558
6231.56 2416
6232.30 2213
6233.05 2072
6233.79 2029
6234.54 2041
6235.28 1989
6236.03 1938
6236.77 2004
6237.52 1998
6238.26 2003
6239.01 2099
6239.75 2082
6240.50 2167
6241.24 2148
6241.99 2150
6242.73 2196
6243.48 2140
6244.22 1974
6244.97 2028
6245.72 2087
6246.46 2053
6247.21 2127
6247.95 2146
6248.70 2082
6249.45 2049
6250.19 2026
6250.94 1895
6251.68 1885
6252.43 1987
6253.18 1901
6253.92 2016
6254.67 1928
6255.41 2126
6256.16 2114
6256.91 2035
6257.65 2017
6258.40 2076
6259.15 1929
6259.89 2014
6260.64 1927
6261.39 2030
6262.13 2054
6262.88 1956
6263.63 1984
6264.37 2034
6265.12 1882
6265.87 1721
6266.61 1822
6267.36 1849
6268.11 1738
6268.85 1821
6269.60 1819
6270.35 1848
6271.10 1794
6271.84 1782
6272.59 1792
6273.34 1807
6274.08 1901
6274.83 1895
6275.58 1752
6276.33 1762
6277.07 1740
6277.82 1761
6278.57 1795
6279.32 1707
6280.07 1687
6280.81 1704
6281.56 1632
6282.31 1669
6283.06 1658
6283.80 1574
6284.55 1529
6285.30 1544
6286.05 1477
6286.80 1392
6287.54 1391
6288.29 1415
6289.04 1512
6289.79 1402
6290.54 1421
6291.29 1560
6292.03 1376
6292.78 1298
6293.53 1301
6294.28 1307
6295.03 1308
6295.78 1307
6296.53 1354
6297.28 1231
6298.02 1195
6298.77 1218
6299.52 1264
6300.27 1256
6301.02 1193
6301.77 1248
6302.52 1210
6303.27 1217
6304.02 1245
6304.77 1314
6305.51 1286
6306.26 1200
6307.01 1273
6307.76 1193
6308.51 1224
6309.26 1243
6310.01 1318
6310.76 1233
6311.51 1251
6312.26 1307
6313.01 1286
6313.76 1250
6314.51 1361
6315.26 1397
6316.01 1438
6316.76 1295
6317.51 1274
6318.26 1339
6319.01 1267
6319.76 1303
6320.51 1208
6321.26 1252
6322.01 1187
6322.76 1154
6323.51 1184
6324.26 1123
6325.01 1087
6325.76 998
6326.51 1055
6327.26 1002
6328.01 972
6328.76 982
6329.51 1017
6330.26 939
6331.02 914
6331.77 1049
6332.52 932
6333.27 911
6334.02 989
6334.77 950
6335.52 889
6336.27 916
6337.02 900
6337.77 932
6338.53 936
6339.28 990
6340.03 1043
6340.78 952
6341.53 1041
6342.28 975
6343.03 941
6343.78 945
6344.54 970
6345.29 907
6346.04 963
6346.79 989
6347.54 1034
6348.29 1086
6349.05 1112
6349.80 1073
6350.55 1034
6351.30 987
6352.05 1074
6352.81 1065
6353.56 1072
6354.31 1091
6355.06 1136
6355.82 1233
6356.57 1034
6357.32 1090
6358.07 1055
6358.82 1058
6359.58 1071
6360.33 1157
6361.08 1017
6361.83 970
6362.59 907
6363.34 963
6364.09 947
6364.85 957
6365.60 936
6366.35 1026
6367.10 985
6367.86 916
6368.61 953
6369.36 1019
6370.12 963
6370.87 914
6371.62 977
6372.38 936
6373.13 918
6373.88 959
6374.64 950
6375.39 935
6376.14 850
6376.90 903
6377.65 1022
6378.40 992
6379.16 906
6379.91 1016
6380.66 936
6381.42 931
6382.17 1016
6382.92 984
6383.68 1078
6384.43 1090
6385.19 949
6385.94 995
6386.69 997
6387.45 993
6388.20 904
6388.96 840
6389.71 799
6390.47 887
6391.22 966
6391.97 887
6392.73 952
6393.48 984
6394.24 948
6394.99 1031
6395.75 1004
6396.50 909
6397.26 907
6398.01 968
6398.77 1001
6399.52 931
6400.28 946
6401.03 864
6401.79 874
6402.54 1021
6403.30 1015
6404.05 875
6404.81 866
6405.56 965
6406.32 1128
6407.07 1163
6407.83 1243
6408.58 1242
6409.34 1388
6410.09 1426
6410.85 1283
6411.60 1298
6412.36 1232
6413.11 1150
6413.87 1092
6414.63 1030
6415.38 1128
6416.14 1024
6416.89 997
6417.65 974
6418.41 894
6419.16 922
6419.92 878
6420.67 925
6421.43 932
6422.19 1028
6422.94 1004
6423.70 912
6424.45 913
6425.21 909
6425.97 961
6426.72 987
6427.48 969
6428.24 863
6428.99 759
6429.75 864
6430.51 908
6431.26 828
6432.02 897
6432.78 880
6433.53 907
6434.29 941
6435.05 934
6435.80 914
6436.56 905
6437.32 905
6438.08 894
6438.83 977
6439.59 1034
6440.35 1043
6441.10 966
6441.86 931
6442.62 847
6443.38 944
6444.13 1034
6444.89 1041
6445.65 983
6446.41 1063
6447.16 1046
6447.92 991
6448.68 1098
6449.44 1157
6450.19 1038
6450.95 933
6451.71 953
6452.47 1048
6453.23 989
6453.98 925
6454.74 1003
6455.50 1056
6456.26 1073
6457.02 1194
6457.78 1125
6458.53 1123
6459.29 1177
6460.05 1081
6460.81 1081
6461.57 1133
6462.33 1159
6463.08 1267
6463.84 1197
6464.60 1239
6465.36 1174
6466.12 1219
6466.88 1093
6467.64 1146
6468.40 1176
6469.15 1238
6469.91 1183
6470.67 1210
6471.43 1216
6472.19 1223
6472.95 1364
6473.71 1264
6474.47 1372
6475.23 1375
6475.99 1298
6476.75 1402
6477.51 1329
6478.26 1398
6479.02 1422
6479.78 1414
6480.54 1380
6481.30 1475
6482.06 1451
6482.82 1411
6483.58 1470
6484.34 1454
6485.10 1544
6485.86 1508
6486.62 1566
6487.38 1588
6488.14 1462
6488.90 1604
6489.66 1674
6490.42 1705
6491.18 1762
6491.94 1890
6492.70 1931
6493.46 1873
6494.22 2035
6494.98 2062
6495.74 2069
6496.51 1987
6497.27 2090
6498.03 2173
6498.79 2186
6499.55 2215
6500.31 2190
6501.07 2133
6501.83 2093
6502.59 2097
6503.35 2210
6504.11 2229
6504.87 2094
6505.64 2008
6506.40 2144
6507.16 2278
6507.92 2328
6508.68 2503
6509.44 2513
6510.20 2441
6510.96 2506
6511.73 2554
6512.49 2637
6513.25 2552
6514.01 2679
6514.77 2711
6515.53 2498
6516.29 2551
6517.06 2640
6517.82 2542
6518.58 2628
6519.34 2637
6520.10 2866
6520.87 3093
6521.63 3175
6522.39 3155
6523.15 3250
6523.91 3262
6524.68 3685
6525.44 3771
6526.20 3809
6526.96 4039
6527.73 4087
6528.49 4442
6529.25 4335
6530.01 4394
6530.78 4513
6531.54 4687
6532.30 4634
6533.06 5142
6533.83 6121
6534.59 7327
6535.35 8753
6536.11 10295
6536.88 11509
6537.64 12322
6538.40 12151
6539.17 11655
6539.93 11056
6540.69 9910
6541.46 8839
6542.22 7160
6542.98 6098
6543.74 4872
6544.51 4115
6545.27 3711
6546.04 3272
6546.80 2904
6547.56 2638
6548.33 2548
6549.09 2462
6549.85 2330
6550.62 2255
6551.38 2121
6552.14 2174
6552.91 2135
6553.67 2159
6554.44 2127
6555.20 2013
6555.96 2008
6556.73 1908
6557.49 1833
6558.26 1782
6559.02 1735
6559.78 1826
6560.55 1905
6561.31 1903
6562.08 1836
6562.84 1981
6563.61 2072
6564.37 2048
6565.14 2169
6565.90 2212
6566.66 2143
6567.43 2127
6568.19 2212
6568.96 2157
6569.72 2083
6570.49 2096
6571.25 2042
6572.02 2168
6572.78 2263
6573.55 2228
6574.31 2279
6575.08 2317
6575.84 2427
6576.61 2410
6577.37 2392
6578.14 2356
6578.90 2364
6579.67 2287
6580.44 2183
6581.20 2230
6581.97 2310
6582.73 2226
6583.50 2365
6584.26 2274
6585.03 2302
6585.79 2228
6586.56 2363
6587.33 2362
6588.09 2358
6588.86 2380
6589.62 2469
6590.39 2643
6591.16 2605
6591.92 2849
6592.69 2891
6593.45 2968
6594.22 3077
6594.99 3261
6595.75 3350
6596.52 3406
6597.29 3103
6598.05 3060
6598.82 2976
6599.59 2798
6600.35 2643
6601.12 2472
6601.89 2411
6602.65 2216
6603.42 2253
6604.19 2211
6604.95 2161
6605.72 2165
6606.49 2215
6607.25 2127
6608.02 2277
6608.79 2274
6609.55 2147
6610.32 2191
6611.09 2202
6611.86 2176
6612.62 2105
6613.39 2032
6614.16 1821
6614.93 1961
6615.69 2041
6616.46 1988
6617.23 1846
6618.00 1865
6618.76 1839
6619.53 1730
6620.30 1753
6621.07 1713
6621.83 1613
6622.60 1648
6623.37 1749
6624.14 1643
6624.91 1715
6625.67 1640
6626.44 1606
6627.21 1568
6627.98 1483
6628.75 1479
6629.52 1451
6630.28 1500
6631.05 1611
6631.82 1765
6632.59 1765
6633.36 1854
6634.13 1963
6634.90 1984
6635.66 2095
6636.43 2212
6637.20 2067
6637.97 2030
6638.74 1924
6639.51 1784
6640.28 1716
6641.05 1663
6641.81 1562
6642.58 1394
6643.35 1399
6644.12 1454
6644.89 1405
6645.66 1397
6646.43 1462
6647.20 1462
6647.97 1302
6648.74 1377
6649.51 1470
6650.28 1387
6651.05 1389
6651.82 1446
6652.59 1507
6653.35 1330
6654.12 1448
6654.89 1473
6655.66 1499
6656.43 1471
6657.20 1387
6657.97 1319
6658.74 1339
6659.51 1335
6660.28 1373
6661.05 1306
6661.82 1294
6662.59 1226
6663.36 1348
6664.13 1369
6664.91 1370
6665.68 1468
6666.45 1420
6667.22 1461
6667.99 1514
6668.76 1437
6669.53 1336
6670.30 1436
6671.07 1393
6671.84 1476
6672.61 1425
6673.38 1417
6674.15 1375
6674.92 1308
6675.69 1354
6676.47 1319
6677.24 1328
6678.01 1255
6678.78 1266
6679.55 1384
6680.32 1319
6681.09 1351
6681.86 1414
6682.64 1376
6683.41 1541
6684.18 1534
6684.95 1520
6685.72 1453
6686.49 1506
6687.26 1422
6688.04 1344
6688.81 1322
6689.58 1283
6690.35 1269
6691.12 1219
6691.90 1223
6692.67 1172
6693.44 1262
6694.21 1213
6694.98 1054
6695.76 1165
6696.53 1159
6697.30 1170
6698.07 1144
6698.84 1161
6699.62 1143
6700.39 1088
6701.16 1124
6701.93 1238
6702.71 1226
6703.48 1135
6704.25 1134
6705.02 1115
6705.80 1166
6706.57 1137
6707.34 1282
6708.12 1284
6708.89 1271
6709.66 1286
6710.43 1232
6711.21 1155
6711.98 1046
6712.75 1117
6713.53 1092
6714.30 1093
6715.07 1172
6715.85 1049
6716.62 979
6717.39 1022
6718.17 972
6718.94 1020
6719.71 1059
6720.49 1085
6721.26 1114
6722.03 994
6722.81 1068
6723.58 1102
6724.36 1047
6725.13 1006
6725.90 1034
6726.68 983
6727.45 983
6728.23 980
6729.00 974
6729.77 965
6730.55 1068
6731.32 1111
6732.10 1048
6732.87 1022
6733.64 974
6734.42 1007
6735.19 1011
6735.97 1019
6736.74 1074
6737.52 1047
6738.29 1029
6739.07 1086
6739.84 1035
6740.62 1025
6741.39 1068
6742.16 1130
6742.94 1059
6743.71 1004
6744.49 970
6745.26 992
6746.04 1125
6746.81 1080
6747.59 1142
6748.36 1123
6749.14 1146
6749.92 1151
6750.69 1410
6751.47 1293
6752.24 1323
6753.02 1340
6753.79 1348
6754.57 1304
6755.34 1246
6756.12 1247
6756.89 1135
6757.67 1087
6758.45 1104
6759.22 1113
6760.00 1062
6760.77 1171
6761.55 1106
6762.33 1045
6763.10 1136
6763.88 1075
6764.65 1092
6765.43 1075
6766.21 1110
6766.98 1036
6767.76 1023
6768.53 1003
6769.31 1006
6770.09 986
6770.86 1035
6771.64 947
6772.42 1062
6773.19 1000
6773.97 929
6774.75 923
6775.52 911
6776.30 899
6777.08 918
6777.85 948
6778.63 951
6779.41 907
6780.18 881
6780.96 884
6781.74 940
6782.52 923
6783.29 923
6784.07 909
6784.85 916
6785.62 933
6786.40 863
6787.18 826
6787.96 831
6788.73 940
6789.51 866
6790.29 850
6791.07 893
6791.84 919
6792.62 966
6793.40 923
6794.18 834
6794.96 950
6795.73 892
6796.51 911
6797.29 824
6798.07 871
6798.85 867
6799.62 888
6800.40 841
6801.18 819
6801.96 921
6802.74 913
6803.51 841
6804.29 890
6805.07 929
6805.85 933
6806.63 902
6807.41 847
6808.19 864
6808.96 842
6809.74 845
6810.52 885
6811.30 866
6812.08 1016
6812.86 986
6813.64 906
6814.42 978
6815.20 1015
6815.97 998
6816.75 836
6817.53 893
6818.31 833
6819.09 996
6819.87 961
6820.65 959
6821.43 955
6822.21 926
6822.99 1002
6823.77 904
6824.55 932
6825.33 886
6826.11 986
6826.89 948
6827.67 1023
6828.44 962
6829.22 995
6830.00 964
6830.78 950
6831.56 861
6832.34 932
6833.12 996
6833.90 904
6834.68 907
6835.46 943
6836.24 892
6837.03 939
6837.81 969
6838.59 1048
6839.37 927
6840.15 954
6840.93 900
6841.71 905
6842.49 910
6843.27 833
6844.05 961
6844.83 1004
6845.61 1025
6846.39 1205
6847.17 1088
6847.95 1114
6848.73 1258
6849.52 1445
6850.30 1646
6851.08 1681
6851.86 1767
6852.64 1808
6853.42 1820
6854.20 1865
6854.98 1774
6855.76 1555
6856.55 1511
6857.33 1552
6858.11 1377
6858.89 1174
6859.67 1303
6860.45 1279
6861.23 1145
6862.02 1129
6862.80 1185
6863.58 1191
6864.36 1240
6865.14 1293
6865.93 1250
6866.71 1353
6867.49 1289
6868.27 1303
6869.05 1407
6869.84 1489
6870.62 1322
6871.40 1300
6872.18 1196
6872.96 1165
6873.75 1082
6874.53 1174
6875.31 1135
6876.09 1189
6876.88 1209
6877.66 1224
6878.44 1228
6879.22 1168
6880.01 1293
6880.79 1309
6881.57 1321
6882.36 1379
6883.14 1347
6883.92 1455
6884.70 1529
6885.49 1572
6886.27 1676
6887.05 1809
6887.84 1906
6888.62 1874
6889.40 1952
6890.19 1983
6890.97 1940
6891.75 1846
6892.54 1656
6893.32 1710
6894.10 1638
6894.89 1591
6895.67 1493
6896.45 1380
6897.24 1459
6898.02 1338
6898.81 1293
6899.59 1329
6900.37 1378
6901.16 1346
6901.94 1383
6902.73 1403
6903.51 1315
6904.29 1348
6905.08 1378
6905.86 1318
6906.65 1363
6907.43 1360
6908.21 1430
6909.00 1522
6909.78 1383
6910.57 1346
6911.35 1346
6912.14 1292
6912.92 1289
6913.71 1314
6914.49 1382
6915.27 1397
6916.06 1251
6916.84 1323
6917.63 1413
6918.41 1423
6919.20 1384
6919.98 1350
6920.77 1335
6921.55 1253
6922.34 1332
6923.12 1378
6923.91 1489
6924.69 1531
6925.48 1390
6926.27 1369
6927.05 1388
6927.84 1401
6928.62 1451
6929.41 1458
6930.19 1463
6930.98 1427
6931.76 1461
6932.55 1503
6933.34 1515
6934.12 1424
6934.91 1551
6935.69 1549
6936.48 1543
6937.26 1611
6938.05 1631
6938.84 1701
6939.62 1601
6940.41 1681
6941.20 1854
6941.98 1965
6942.77 1924
6943.55 2009
6944.34 2167
6945.13 2266
6945.91 2186
6946.70 2233
6947.49 2231
6948.27 2146
6949.06 2156
6949.85 2199
6950.63 2111
6951.42 2169
6952.21 2060
6952.99 1973
6953.78 1982
6954.57 2051
6955.35 2034
6956.14 2192
6956.93 2137
6957.72 2115
6958.50 2120
6959.29 2131
6960.08 2092
6960.86 2159
6961.65 2115
6962.44 2215
6963.23 2219
6964.01 2175
6964.80 2401
6965.59 2309
6966.38 2447
6967.16 2607
6967.95 2611
6968.74 2640
6969.53 2805
6970.32 2864
6971.10 3204
6971.89 3154
6972.68 3104
6973.47 3085
6974.26 3040
6975.04 2947
6975.83 2971
6976.62 3159
6977.41 3034
6978.20 3199
6978.98 3040
6979.77 3203
6980.56 3583
6981.35 4097
6982.14 4984
6982.93 6013
6983.72 7069
6984.50 8525
6985.29 10072
6986.08 11528
6986.87 12498
6987.66 12846
6988.45 12601
6989.24 11872
6990.03 10723
6990.81 9110
6991.60 7920
6992.39 6568
6993.18 5228
6993.97 4534
6994.76 4054
6995.55 3449
6996.34 3091
6997.13 2887
6997.92 2742
6998.71 2688
6999.50 2965
7000.29 2794
7001.08 2659
7001.87 2699
7002.65 2709
7003.44 2774
7004.23 2625
7005.02 2379
7005.81 2243
7006.60 2057
7007.39 1913
7008.18 1762
7008.97 1719
7009.76 1613
7010.55 1591
7011.34 1626
7012.13 1701
7012.92 1690
7013.71 1782
7014.50 1776
7015.30 1714
7016.09 1672
7016.88 1785
7017.67 1700
7018.46 1602
7019.25 1612
7020.04 1533
7020.83 1491
7021.62 1452
7022.41 1461
7023.20 1523
7023.99 1650
7024.78 1758
7025.57 1679
7026.37 1608
7027.16 1688
7027.95 1631
7028.74 1647
7029.53 1586
7030.32 1422
7031.11 1386
7031.90 1473
7032.69 1396
7033.49 1496
7034.28 1495
7035.07 1443
7035.86 1512
7036.65 1445
7037.44 1427
7038.24 1514
7039.03 1455
7039.82 1525
7040.61 1525
7041.40 1498
7042.19 1591
7042.99 1643
7043.78 1637
7044.57 1573
7045.36 1580
7046.15 1550
7046.95 1623
7047.74 1650
7048.53 1590
7049.32 1720
7050.12 1848
7050.91 1979
7051.70 1958
7052.49 1860
7053.29 1821
7054.08 1748
7054.87 1722
7055.66 1614
7056.46 1651
7057.25 1591
7058.04 1542
7058.83 1536
7059.63 1562
7060.42 1590
7061.21 1473
7062.01 1480
7062.80 1431
7063.59 1357
7064.39 1373
7065.18 1358
7065.97 1328
7066.77 1313
7067.56 1342
7068.35 1227
7069.15 1393
7069.94 1464
7070.73 1223
7071.53 1223
7072.32 1261
7073.11 1239
7073.91 1215
7074.70 1151
7075.49 1055
7076.29 1049
7077.08 1076
7077.88 1074
7078.67 1091
7079.46 1131
7080.26 1108
7081.05 1027
7081.85 923
7082.64 1060
7083.43 1024
7084.23 939
7085.02 1013
7085.82 973
7086.61 973
7087.41 1007
7088.20 1024
7089.00 1072
7089.79 913
7090.58 907
7091.38 973
7092.17 958
7092.97 963
7093.76 985
7094.56 908
7095.35 877
7096.15 846
7096.94 819
7097.74 833
7098.53 862
7099.33 845
7100.12 826
7100.92 815
7101.71 791
7102.51 835
7103.30 820
7104.10 806
7104.89 844
7105.69 863
7106.49 792
7107.28 771
7108.08 803
7108.87 858
7109.67 824
7110.46 790
7111.26 724
7112.06 747
7112.85 798
7113.65 782
7114.44 793
7115.24 772
7116.04 794
7116.83 818
7117.63 827
7118.42 812
7119.22 836
7120.02 787
7120.81 741
7121.61 739
7122.41 739
7123.20 699
7124.00 695
7124.79 730
7125.59 765
7126.39 685
7127.18 702
7127.98 707
7128.78 735
7129.57 800
7130.37 765
7131.17 795
7131.97 823
7132.76 897
7133.56 854
7134.36 723
7135.15 795
7135.95 726
7136.75 780
7137.55 745
7138.34 702
7139.14 692
7139.94 769
7140.73 739
7141.53 714
7142.33 720
7143.13 680
7143.92 738
7144.72 700
7145.52 736
7146.32 689
7147.12 721
7147.91 685
7148.71 659
7149.51 694
7150.31 618
7151.11 639
7151.90 601
7152.70 603
7153.50 661
7154.30 669
7155.10 675
7155.89 737
7156.69 669
7157.49 718
7158.29 754
7159.09 768
7159.89 758
7160.68 731
7161.48 645
7162.28 598
7163.08 667
7163.88 656
7164.68 761
7165.48 670
7166.28 713
7167.07 633
7167.87 630
7168.67 613
7169.47 623
7170.27 669
7171.07 571
7171.87 604
7172.67 608
7173.47 630
7174.27 592
7175.07 586
7175.87 633
7176.67 560
7177.46 612
7178.26 573
7179.06 606
7179.86 579
7180.66 630
7181.46 570
7182.26 581
7183.06 607
7183.86 620
7184.66 591
7185.46 619
7186.26 632
7187.06 566
7187.86 585
7188.66 659
7189.46 581
7190.26 539
7191.06 592
7191.86 569
7192.66 579
7193.46 607
7194.26 653
7195.06 628
7195.86 591
7196.67 608
7197.47 639
7198.27 600
7199.07 626
7199.87 644
7200.67 571
7201.47 557
7202.27 573
7203.07 554
7203.87 583
7204.67 546
7205.47 558
7206.28 583
7207.08 634
7207.88 585
7208.68 528
7209.48 590
7210.28 564
7211.08 569
7211.88 486
7212.69 511
7213.49 550
7214.29 575
7215.09 554
7215.89 580
7216.69 534
7217.50 518
7218.30 553
7219.10 513
7219.90 583
7220.70 568
7221.50 546
7222.31 542
7223.11 580
7223.91 545
7224.71 556
7225.51 574
7226.32 599
7227.12 585
7227.92 549
7228.72 581
7229.53 546
7230.33 503
7231.13 500
7231.93 582
7232.74 567
7233.54 542
7234.34 531
7235.14 535
7235.95 532
7236.75 589
7237.55 558
7238.36 582
7239.16 563
7239.96 555
7240.76 648
7241.57 581
7242.37 600
7243.17 639
7243.98 593
7244.78 566
7245.58 578
7246.39 581
7247.19 530
7247.99 536
7248.80 570
7249.60 597
7250.40 610
7251.21 637
7252.01 591
7252.81 586
7253.62 641
7254.42 617
7255.23 524
7256.03 616
7256.83 628
7257.64 609
7258.44 576
7259.25 541
7260.05 554
7260.85 660
7261.66 611
7262.46 623
7263.27 670
7264.07 644
7264.87 694
7265.68 619
7266.48 617
7267.29 609
7268.09 599
7268.90 616
7269.70 629
7270.51 617
7271.31 574
7272.12 602
7272.92 548
7273.73 587
7274.53 658
7275.34 612
7276.14 594
7276.95 633
7277.75 607
7278.56 638
7279.36 635
7280.17 670
7280.97 707
7281.78 766
7282.58 900
7283.39 884
7284.19 971
7285.00 1003
7285.80 1089
7286.61 1175
7287.41 1249
7288.22 1196
7289.03 1018
7289.83 1000
7290.64 859
7291.44 923
7292.25 775
7293.06 718
7293.86 765
7294.67 730
7295.47 684
7296.28 656
7297.09 570
7297.89 694
7298.70 723
7299.50 656
7300.31 628
7301.12 646
7301.92 703
7302.73 612
7303.54 588
7304.34 658
7305.15 739
7305.96 725
7306.76 741
7307.57 660
7308.38 668
7309.18 727
7309.99 794
7310.80 827
7311.60 747
7312.41 702
7313.22 759
7314.02 715
7314.83 803
7315.64 795
7316.45 741
7317.25 906
7318.06 1022
7318.87 1088
7319.67 1163
7320.48 1122
7321.29 1074
7322.10 941
7322.90 940
7323.71 944
7324.52 889
7325.33 874
7326.14 872
7326.94 796
7327.75 785
7328.56 820
7329.37 829
7330.17 731
7330.98 728
7331.79 708
7332.60 709
7333.41 668
7334.22 792
7335.02 741
7335.83 714
7336.64 750
7337.45 790
7338.26 769
7339.07 620
7339.87 664
7340.68 685
7341.49 687
7342.30 676
7343.11 677
7343.92 626
7344.73 664
7345.53 674
7346.34 704
7347.15 660
7347.96 564
7348.77 603
7349.58 644
7350.39 599
7351.20 623
7352.01 661
7352.82 674
7353.62 556
7354.43 597
7355.24 563
7356.05 548
7356.86 607
7357.67 594
7358.48 605
7359.29 577
7360.10 583
7360.91 611
7361.72 611
7362.53 646
7363.34 544
7364.15 571
7364.96 602
7365.77 594
7366.58 585
7367.39 630
7368.20 534
7369.01 544
7369.82 602
7370.63 566
7371.44 583
7372.25 587
7373.06 602
7373.87 587
7374.68 594
7375.49 606
7376.30 582
7377.11 606
7377.92 617
7378.73 576
7379.54 577
7380.36 569
7381.17 614
7381.98 560
7382.79 593
7383.60 563
7384.41 592
7385.22 584
7386.03 504
7386.84 527
7387.65 599
7388.46 549
7389.28 483
7390.09 538
7390.90 579
7391.71 584
7392.52 559
7393.33 532
7394.14 562
7394.96 529
7395.77 512
7396.58 566
7397.39 616
7398.20 561
7399.01 609
7399.83 589
7400.64 533
7401.45 500
7402.26 642
7403.07 561
7403.89 547
7404.70 538
7405.51 516
7406.32 501
7407.13 523
7407.95 511
7408.76 580
7409.57 606
7410.38 550
7411.20 578
7412.01 550
7412.82 555
7413.63 509
7414.45 547
7415.26 544
7416.07 510
7416.88 516
7417.70 553
7418.51 475
7419.32 517
7420.14 497
7420.95 502
7421.76 516
7422.57 528
7423.39 548
7424.20 468
7425.01 492
7425.83 496
7426.64 581
7427.45 544
7428.27 520
7429.08 489
7429.89 563
7430.71 543
7431.52 525
7432.33 525
7433.15 573
7433.96 547
7434.78 515
7435.59 606
7436.40 506
7437.22 517
7438.03 514
7438.84 495
7439.66 561
7440.47 627
7441.29 596
7442.10 519
7442.91 458
7443.73 461
7444.54 538
7445.36 511
7446.17 533
7446.99 512
7447.80 524
7448.62 585
7449.43 550
7450.24 549
7451.06 536
7451.87 561
7452.69 532
7453.50 509
7454.32 497
7455.13 490
7455.95 498
7456.76 534
7457.58 566
7458.39 521
7459.21 521
7460.02 532
7460.84 488
7461.65 523
7462.47 533
7463.28 525
7464.10 520
7464.91 509
7465.73 507
7466.54 516
7467.36 497
7468.18 539
7468.99 532
7469.81 514
7470.62 464
7471.44 456
7472.25 526
7473.07 517
7473.89 518
7474.70 483
7475.52 478
7476.33 500
7477.15 488
7477.97 454
7478.78 463
7479.60 493
7480.41 544
7481.23 526
7482.05 522
7482.86 503
7483.68 473
7484.50 508
7485.31 554
7486.13 506
7486.95 558
7487.76 551
7488.58 468
7489.40 465
7490.21 541
7491.03 561
7491.85 536
7492.66 509
7493.48 493
7494.30 467
7495.11 500
7495.93 537
7496.75 507
7497.57 464
7498.38 467
7499.20 495
7500.02 467
7500.83 454
7501.65 492
7502.47 468
7503.29 486
7504.10 514
7504.92 487
7505.74 474
7506.56 494
7507.37 507
7508.19 476
7509.01 469
7509.83 464
7510.65 477
7511.46 439
7512.28 455
7513.10 461
7513.92 476
7514.74 495
7515.55 515
7516.37 421
7517.19 488
7518.01 494
7518.83 376
7519.64 416
7520.46 431
7521.28 489
7522.10 550
7522.92 500
7523.74 459
7524.56 501
7525.37 537
7526.19 527
7527.01 476
7527.83 530
7528.65 487
7529.47 466
7530.29 476
7531.11 454
7531.93 411
7532.74 450
7533.56 453
7534.38 475
7535.20 477
7536.02 438
7536.84 463
7537.66 505
7538.48 494
7539.30 471
7540.12 515
7540.94 487
7541.76 405
7542.58 442
7543.40 475
7544.22 461
7545.04 521
7545.86 479
7546.68 448
7547.50 437
7548.32 475
7549.14 472
7549.96 435
7550.78 435
7551.60 458
7552.42 444
7553.24 393
7554.06 388
7554.88 442
7555.70 443
7556.52 439
7557.34 428
7558.16 414
7558.98 384
7559.80 432
7560.62 388
7561.44 396
7562.26 394
7563.08 441
7563.90 439
7564.72 484
7565.54 472
7566.36 453
7567.19 390
7568.01 421
7568.83 485
7569.65 485
7570.47 420
7571.29 460
7572.11 462
7572.93 461
7573.76 383
7574.58 443
7575.40 437
7576.22 399
7577.04 442
7577.86 419
7578.68 450
7579.51 407
7580.33 450
7581.15 464
7581.97 493
7582.79 477
7583.61 448
7584.44 493
7585.26 468
7586.08 433
7586.90 401
7587.72 425
7588.55 519
7589.37 498
7590.19 473
7591.01 451
7591.83 446
7592.66 469
7593.48 462
7594.30 473
7595.12 453
7595.95 512
7596.77 522
7597.59 480
7598.41 471
7599.24 482
7600.06 578
7600.88 531
7601.71 459
7602.53 514
7603.35 494
7604.17 455
7605.00 513
7605.82 505
7606.64 543
7607.47 526
7608.29 508
7609.11 505
7609.94 475
7610.76 511
7611.58 494
7612.41 544
7613.23 510
7614.05 478
7614.88 451
7615.70 465
7616.52 566
7617.35 527
7618.17 508
7619.00 538
7619.82 521
7620.64 444
7621.47 479
7622.29 537
7623.11 474
7623.94 518
7624.76 525
7625.59 513
7626.41 473
7627.24 508
7628.06 528
7628.88 521
7629.71 543
7630.53 510
7631.36 496
7632.18 588
7633.01 470
7633.83 476
7634.66 458
7635.48 518
7636.30 542
7637.13 630
7637.95 494
7638.78 458
7639.60 459
7640.43 442
7641.25 460
7642.08 418
7642.90 452
7643.73 401
7644.55 438
7645.38 458
7646.20 438
7647.03 447
7647.85 466
7648.68 551
7649.51 551
7650.33 522
7651.16 506
7651.98 511
7652.81 465
7653.63 428
7654.46 429
7655.28 450
7656.11 421
7656.94 447
7657.76 389
7658.59 422
7659.41 482
7660.24 440
7661.07 501
7661.89 447
7662.72 437
7663.54 523
7664.37 512
7665.20 506
7666.02 428
7666.85 467
7667.68 411
7668.50 413
7669.33 362
7670.16 408
7670.98 474
7671.81 418
7672.64 451
7673.46 413
7674.29 398
7675.12 434
7675.94 449
7676.77 433
7677.60 371
7678.42 377
7679.25 475
7680.08 443
7680.90 394
7681.73 379
7682.56 435
7683.39 387
7684.21 385
7685.04 383
7685.87 429
7686.69 468
7687.52 501
7688.35 402
7689.18 418
7690.01 443
7690.83 454
7691.66 446
7692.49 428
7693.32 443
7694.14 424
7694.97 487
7695.80 485
7696.63 483
7697.46 400
7698.28 416
7699.11 409
7699.94 443
7700.77 370
7701.60 361
7702.42 394
7703.25 432
7704.08 432
7704.91 408
7705.74 440
7706.57 471
7707.39 492
7708.22 474
7709.05 368
7709.88 369
7710.71 383
7711.54 376
7712.37 438
7713.20 422
7714.02 362
7714.85 494
7715.68 421
7716.51 403
7717.34 462
7718.17 449
7719.00 461
7719.83 414
7720.66 385
7721.49 331
7722.32 409
7723.15 415
7723.97 343
7724.80 370
7725.63 416
7726.46 393
7727.29 397
7728.12 405
7728.95 434
7729.78 418
7730.61 430
7731.44 419
7732.27 405
7733.10 422
7733.93 414
7734.76 423
7735.59 483
7736.42 435
7737.25 431
7738.08 392
7738.91 414
7739.74 398
7740.57 379
7741.40 384
7742.23 376
7743.06 382
7743.89 443
7744.72 471
7745.56 456
7746.39 478
7747.22 514
7748.05 469
7748.88 478
7749.71 504
7750.54 483
7751.37 480
7752.20 472
7753.03 457
7753.86 457
7754.69 435
7755.53 414
7756.36 448
7757.19 393
7758.02 412
7758.85 425
7759.68 470
7760.51 457
7761.35 488
7762.18 415
7763.01 528
7763.84 444
7764.67 419
7765.50 444
7766.33 459
7767.17 422
7768.00 420
7768.83 432
7769.66 540
7770.49 506
7771.33 451
7772.16 447
7772.99 451
7773.82 406
7774.65 478
7775.49 457
7776.32 459
7777.15 461
7777.98 472
7778.82 462
7779.65 448
7780.48 484
7781.31 445
7782.15 530
7782.98 516
7783.81 437
7784.64 375
7785.48 432
7786.31 470
7787.14 394
7787.97 410
7788.81 416
7789.64 455
7790.47 408
7791.31 405
7792.14 413
7792.97 403
7793.81 500
7794.64 475
7795.47 432
7796.31 501
7797.14 462
7797.97 475
7798.81 442
7799.64 423
7800.47 434
7801.31 472
7802.14 418
7802.97 438
7803.81 476
7804.64 472
7805.47 390
7806.31 446
7807.14 515
7807.98 469
7808.81 443
7809.64 474
7810.48 464
7811.31 484
7812.15 520
7812.98 490
7813.82 481
7814.65 492
7815.48 581
7816.32 557
7817.15 562
7817.99 571
7818.82 558
7819.66 592
7820.49 548
7821.33 615
7822.16 501
7822.99 548
7823.83 528
7824.66 560
7825.50 529
7826.33 579
7827.17 575
7828.00 562
7828.84 514
7829.67 520
7830.51 581
7831.34 572
7832.18 616
7833.02 505
7833.85 479
7834.69 551
7835.52 552
7836.36 563
7837.19 527
7838.03 545
7838.86 528
7839.70 514
7840.53 547
7841.37 626
7842.21 531
7843.04 590
7843.88 552
7844.71 473
7845.55 496
7846.39 530
7847.22 515
7848.06 512
7848.89 500
7849.73 509
7850.57 524
7851.40 535
7852.24 543
7853.08 524
7853.91 503
7854.75 489
7855.58 517
7856.42 475
7857.26 602
7858.09 628
7858.93 646
7859.77 591
7860.60 552
7861.44 570
7862.28 511
7863.11 516
7863.95 501
7864.79 513
7865.63 545
7866.46 552
7867.30 471
7868.14 501
7868.97 484
7869.81 477
7870.65 478
7871.49 506
7872.32 476
7873.16 551
7874.00 487
7874.84 504
7875.67 527
7876.51 529
7877.35 508
7878.19 571
7879.02 626
7879.86 639
7880.70 611
7881.54 580
7882.38 610
7883.21 563
7884.05 603
7884.89 639
7885.73 694
7886.57 566
7887.40 624
7888.24 551
7889.08 522
7889.92 522
7890.76 550
7891.59 555
7892.43 562
7893.27 561
7894.11 547
7894.95 492
7895.79 492
7896.63 481
7897.47 437
7898.30 477
7899.14 510
7899.98 485
7900.82 483
7901.66 449
7902.50 457
7903.34 465
7904.18 445
7905.02 441
7905.85 494
7906.69 473
7907.53 487
7908.37 490
7909.21 447
7910.05 505
7910.89 514
7911.73 481
7912.57 471
7913.41 459
7914.25 547
7915.09 539
7915.93 537
7916.77 586
7917.61 567
7918.45 552
7919.29 587
7920.13 542
7920.97 623
7921.81 558
7922.65 517
7923.49 572
7924.33 518
7925.17 523
7926.01 549
7926.85 469
7927.69 449
7928.53 421
7929.37 460
7930.21 475
7931.05 413
7931.89 408
7932.73 471
7933.57 459
7934.41 466
7935.25 451
7936.09 454
7936.93 404
7937.78 471
7938.62 566
7939.46 492
7940.30 443
7941.14 436
7941.98 443
7942.82 426
7943.66 425
7944.50 397
7945.35 372
7946.19 430
7947.03 418
7947.87 421
7948.71 432
7949.55 400
7950.39 487
7951.24 455
7952.08 500
7952.92 456
7953.76 463
7954.60 512
7955.44 540
7956.29 442
7957.13 444
7957.97 426
7958.81 444
7959.65 482
7960.50 481
7961.34 449
7962.18 493
7963.02 487
7963.86 456
7964.71 428
7965.55 452
7966.39 494
7967.23 546
7968.08 521
7968.92 535
7969.76 531
7970.60 501
7971.45 527
7972.29 459
7973.13 506
7973.97 481
7974.82 476
7975.66 464
7976.50 409
7977.35 477
7978.19 462
7979.03 428
7979.87 426
7980.72 443
7981.56 437
7982.40 437
7983.25 424
7984.09 398
7984.93 406
7985.78 398
7986.62 451
7987.46 411
7988.31 426
7989.15 382
7990.00 435
7990.84 402
7991.68 445
7992.53 410
7993.37 409
7994.21 469
7995.06 439
7995.90 452
7996.75 366
7997.59 401
7998.43 405
7999.28 390
8000.12 373
8000.97 397
8001.81 399
8002.65 394
8003.50 426
8004.34 422
8005.19 435
8006.03 398
8006.88 391
8007.72 480
8008.57 414
8009.41 397
8010.26 411
8011.10 465
8011.95 415
8012.79 356
8013.63 413
8014.48 399
8015.32 368
8016.17 408
8017.01 388
8017.86 395
8018.70 404
8019.55 421
8020.40 464
8021.24 342
8022.09 359
8022.93 412
8023.78 426
8024.62 406
8025.47 375
8026.31 382
8027.16 443
8028.00 432
8028.85 389
8029.70 350
8030.54 350
8031.39 393
8032.23 436
8033.08 394
8033.92 324
8034.77 345
8035.62 383
8036.46 421
8037.31 355
8038.16 378
8039.00 393
8039.85 376
8040.69 427
8041.54 444
8042.39 432
8043.23 413
8044.08 431
8044.93 380
8045.77 370
8046.62 425
8047.47 399
8048.31 385
8049.16 420
8050.01 462
8050.85 441
8051.70 382
8052.55 483
8053.39 451
8054.24 428
8055.09 388
8055.94 399
8056.78 349
8057.63 380
8058.48 381
8059.32 357
8060.17 341
8061.02 361
8061.87 403
8062.71 356
8063.56 388
8064.41 326
8065.26 373
8066.10 383
8066.95 395
8067.80 373
8068.65 380
8069.49 369
8070.34 407
8071.19 380
8072.04 372
8072.89 345
8073.73 374
8074.58 396
8075.43 324
8076.28 366
8077.13 375
8077.98 354
8078.82 397
8079.67 431
8080.52 389
8081.37 363
8082.22 369
8083.07 364
8083.91 369
8084.76 445
8085.61 399
8086.46 386
8087.31 352
8088.16 373
8089.01 394
8089.86 358
8090.70 353
8091.55 448
8092.40 383
8093.25 338
8094.10 387
8094.95 361
8095.80 377
8096.65 397
8097.50 370
8098.35 370
8099.20 372
8100.05 383
8100.90 338
8101.74 325
8102.59 353
8103.44 328
8104.29 368
8105.14 413
8105.99 407
8106.84 435
8107.69 388
8108.54 358
8109.39 384
8110.24 396
8111.09 390
8111.94 400
8112.79 346
8113.64 341
8114.49 388
8115.34 387
8116.19 402
8117.04 318
8117.89 320
8118.74 398
8119.59 384
8120.45 412
8121.30 406
8122.15 347
8123.00 349
8123.85 389
8124.70 390
8125.55 348
8126.40 384
8127.25 371
8128.10 353
8128.95 376
8129.80 345
8130.65 369
8131.51 360
8132.36 368
8133.21 399
8134.06 391
8134.91 422
8135.76 359
8136.61 413
8137.46 414
8138.32 382
8139.17 412
8140.02 399
8140.87 445
8141.72 400
8142.57 390
8143.43 377
8144.28 408
8145.13 448
8145.98 425
8146.83 448
8147.68 378
8148.54 423
8149.39 417
8150.24 407
8151.09 438
8151.94 469
8152.80 482
8153.65 455
8154.50 461
8155.35 470
8156.21 535
8157.06 529
8157.91 486
8158.76 532
8159.62 590
8160.47 476
8161.32 432
8162.17 417
8163.03 414
8163.88 432
8164.73 394
8165.59 417
8166.44 426
8167.29 377
8168.14 422
8169.00 380
8169.85 382
8170.70 420
8171.56 414
8172.41 420
8173.26 391
8174.12 366
8174.97 355
8175.82 273
8176.68 353
8177.53 363
8178.38 393
8179.24 448
8180.09 362
8180.94 342
8181.80 389
8182.65 373
8183.51 410
8184.36 381
8185.21 391
8186.07 402
8186.92 415
8187.78 400
8188.63 396
8189.48 442
8190.34 449
8191.19 401
8192.05 395
8192.90 354
8193.75 362
8194.61 390
8195.46 401
8196.32 434
8197.17 370
8198.03 435
8198.88 424
8199.74 379
8200.59 393
8201.45 429
8202.30 394
8203.16 405
8204.01 401
8204.87 451
8205.72 340
8206.57 368
8207.43 402
8208.29 379
8209.14 344
8210.00 359
8210.85 384
8211.71 378
8212.56 387
8213.42 384
8214.27 416
8215.13 445
8215.98 413
8216.84 418
8217.69 388
8218.55 347
8219.41 371
8220.26 405
8221.12 438
8221.97 342
8222.83 402
8223.68 407
8224.54 323
8225.40 405
8226.25 385
8227.11 403
8227.96 400
8228.82 425
8229.68 405
8230.53 387
8231.39 406
8232.25 391
8233.10 411
8233.96 436
8234.82 420
8235.67 388
8236.53 370
8237.38 364
8238.24 416
8239.10 381
8239.95 401
8240.81 387
8241.67 370
8242.53 432
8243.38 344
8244.24 377
8245.10 404
8245.95 402
8246.81 339
8247.67 361
8248.52 377
8249.38 430
8250.24 348
8251.10 350
8251.95 352
8252.81 390
8253.67 335
8254.53 354
8255.38 358
8256.24 350
8257.10 336
8257.96 374
8258.81 321
8259.67 331
8260.53 371
8261.39 348
8262.25 351
8263.10 340
8263.96 378
8264.82 345
8265.68 408
8266.54 379
8267.39 387
8268.25 342
8269.11 364
8269.97 370
8270.83 420
8271.69 435
8272.54 412
8273.40 422
8274.26 411
8275.12 439
8275.98 400
8276.84 398
8277.70 352
8278.55 327
8279.41 356
8280.27 411
8281.13 360
8281.99 351
8282.85 424
8283.71 400
8284.57 405
8285.43 430
8286.29 436
8287.14 395
8288.00 419
8288.86 420
8289.72 434
8290.58 397
8291.44 389
8292.30 385
8293.16 395
8294.02 415
8294.88 475
8295.74 492
8296.60 465
8297.46 447
8298.32 409
8299.18 443
8300.04 470
8300.90 406
8301.76 404
8302.62 469
8303.48 473
8304.34 422
8305.20 407
8306.06 408
8306.92 414
8307.78 448
8308.64 397
8309.50 419
8310.36 415
8311.22 397
8312.08 344
8312.94 354
8313.80 395
8314.66 408
8315.52 378
8316.38 348
8317.24 380
8318.11 399
8318.97 405
8319.83 438
8320.69 452
8321.55 351
8322.41 379
8323.27 437
8324.13 433
8324.99 381
8325.85 357
8326.72 394
8327.58 357
8328.44 359
8329.30 382
8330.16 408
8331.02 430
8331.88 380
8332.75 396
8333.61 359
8334.47 374
8335.33 349
8336.19 353
8337.05 353
8337.92 394
8338.78 379
8339.64 411
8340.50 390
8341.36 353
8342.23 410
8343.09 413
8343.95 377
8344.81 423
8345.67 401
8346.54 446
8347.40 378
8348.26 430
8349.12 426
8349.99 408
8350.85 427
8351.71 365
8352.57 352
8353.44 323
8354.30 375
8355.16 405
8356.03 414
8356.89 410
8357.75 435
8358.61 326
8359.48 378
8360.34 357
8361.20 355
8362.07 399
8362.93 433
8363.79 383
8364.66 373
8365.52 393
8366.38 415
8367.25 398
8368.11 365
8368.97 352
8369.84 374
8370.70 436
8371.56 386
8372.43 321
8373.29 318
8374.15 361
8375.02 358
8375.88 377
8376.74 350
8377.61 369
8378.47 339
8379.34 386
8380.20 381
8381.06 399
8381.93 336
8382.79 394
8383.66 442
8384.52 429
8385.39 388
8386.25 356
8387.11 356
8387.98 373
8388.84 414
8389.71 390
8390.57 408
8391.44 445
8392.30 398
8393.17 413
8394.03 445
8394.90 426
8395.76 380
8396.63 388
8397.49 414
8398.36 466
8399.22 452
8400.09 424
8400.95 417
8401.82 467
8402.68 476
8403.55 430
8404.41 422
8405.28 402
8406.14 445
8407.01 478
8407.87 434
8408.74 481
8409.60 373
8410.47 416
8411.34 469
8412.20 422
8413.07 412
8413.93 434
8414.80 436
8415.66 415
8416.53 403
8417.40 431
8418.26 419
8419.13 442
8419.99 477
8420.86 461
8421.73 508
8422.59 497
8423.46 473
8424.32 458
8425.19 494
8426.06 520
8426.92 548
8427.79 509
8428.66 497
8429.52 482
8430.39 422
8431.26 540
8432.12 572
8432.99 554
8433.86 509
8434.72 515
8435.59 462
8436.46 490
8437.32 533
8438.19 515
8439.06 543
8439.93 557
8440.79 531
8441.66 586
8442.53 576
8443.39 547
8444.26 570
8445.13 580
8446.00 557
8446.86 541
8447.73 578
8448.60 498
8449.47 553
8450.33 564
8451.20 598
8452.07 588
8452.94 601
8453.81 586
8454.67 623
8455.54 656
8456.41 671
8457.28 642
8458.15 643
8459.01 711
8459.88 619
8460.75 620
8461.62 651
8462.49 574
8463.35 623
8464.22 605
8465.09 607
8465.96 649
8466.83 786
8467.70 872
8468.57 977
8469.43 1277
8470.30 1345
8471.17 1451
8472.04 1503
8472.91 1504
8473.78 1435
8474.65 1482
8475.52 1234
8476.38 1060
8477.25 1020
8478.12 857
8478.99 766
8479.86 706
8480.73 609
8481.60 638
8482.47 542
8483.34 503
8484.21 499
8485.08 535
8485.95 492
8486.82 545
8487.69 566
8488.55 518
8489.42 519
8490.29 560
8491.16 481
8492.03 509
8492.90 454
8493.77 502
8494.64 519
8495.51 500
8496.38 464
8497.25 473
8498.12 461
8498.99 440
8499.86 484
8500.73 434
8501.60 436
8502.47 475
8503.34 457
8504.22 441
8505.09 441
8505.96 506
8506.83 519
8507.70 497
8508.57 526
8509.44 567
8510.31 570
8511.18 542
8512.05 434
8512.92 456
8513.79 483
8514.66 504
8515.53 479
8516.41 416
8517.28 397
8518.15 503
8519.02 483
8519.89 501
8520.76 491
8521.63 507
8522.50 459
8523.38 506
8524.25 513
8525.12 502
8525.99 473
8526.86 443
8527.73 466
8528.60 453
8529.48 466
8530.35 518
8531.22 504
8532.09 510
8532.96 485
8533.84 483
8534.71 497
8535.58 543
8536.45 590
8537.32 542
8538.20 537
8539.07 550
8539.94 517
8540.81 558
8541.68 543
8542.56 565
8543.43 535
8544.30 550
8545.17 555
8546.05 561
8546.92 552
8547.79 604
8548.67 606
8549.54 594
8550.41 607
8551.28 550
8552.16 548
8553.03 527
8553.90 602
8554.78 576
8555.65 620
8556.52 683
8557.39 565
8558.27 534
8559.14 556
8560.01 507
8560.89 571
8561.76 540
8562.63 532
8563.51 548
8564.38 478
8565.25 527
8566.13 495
8567.00 490
8567.88 438
8568.75 464
8569.62 494
8570.50 465
8571.37 486
8572.24 534
8573.12 515
8573.99 504
8574.87 529
8575.74 510
8576.61 529
8577.49 473
8578.36 503
8579.24 523
8580.11 472
8580.99 462
8581.86 455
8582.73 451
8583.61 458
8584.48 492
8585.36 490
8586.23 494
8587.11 456
8587.98 442
8588.86 486
8589.73 493
8590.61 452
8591.48 461
8592.36 441
8593.23 476
8594.11 490
8594.98 470
8595.86 450
8596.73 456
8597.61 470
8598.48 554
8599.36 498
8600.23 499
8601.11 522
8601.98 442
8602.86 450
8603.73 499
8604.61 531
8605.49 577
8606.36 522
8607.24 535
8608.11 481
8608.99 559
8609.86 540
8610.74 512
8611.62 519
8612.49 519
8613.37 473
8614.24 491
8615.12 561
8616.00 557
8616.87 484
8617.75 520
8618.62 644
8619.50 557
8620.38 533
8621.25 496
8622.13 532
8623.01 552
8623.88 501
8624.76 552
8625.64 535
8626.51 617
8627.39 542
8628.27 564
8629.14 598
8630.02 614
8630.90 629
8631.77 652
8632.65 628
8633.53 626
8634.40 628
8635.28 614
8636.16 563
8637.04 624
8637.91 601
8638.79 680
8639.67 662
8640.55 648
8641.42 647
8642.30 664
8643.18 688
8644.06 683
8644.93 626
8645.81 633
8646.69 696
8647.57 687
8648.44 776
8649.32 674
8650.20 738
8651.08 821
8651.96 752
8652.83 709
8653.71 703
8654.59 703
8655.47 827
8656.35 860
8657.22 845
8658.10 753
8658.98 736
8659.86 822
8660.74 755
8661.62 804
8662.49 828
8663.37 816
8664.25 805
8665.13 799
8666.01 831
8666.89 837
8667.77 828
8668.64 872
8669.52 998
8670.40 999
8671.28 1103
8672.16 1196
8673.04 1213
8673.92 1320
8674.80 1398
8675.68 1435
8676.56 1428
8677.44 1340
8678.31 1370
8679.19 1315
8680.07 1166
8680.95 1129
8681.83 1124
8682.71 946
8683.59 966
8684.47 929
8685.35 910
8686.23 921
8687.11 1060
8687.99 1067
8688.87 1119
8689.75 1287
8690.63 1515
8691.51 1755
8692.39 1954
8693.27 2207
8694.15 2263
8695.03 2090
8695.91 2148
8696.79 2044
8697.67 1841
8698.55 1593
8699.43 1404
8700.31 1220
8701.19 1062
8702.07 1014
8702.95 937
8703.83 900
8704.71 864
8705.59 888
8706.48 816
8707.36 734
8708.24 778
8709.12 699
8710.00 698
8710.88 710
8711.76 737
8712.64 709
8713.52 721
8714.40 658
8715.28 577
8716.17 586
8717.05 587
8717.93 639
8718.81 661
8719.69 664
8720.57 643
8721.45 580
8722.34 537
8723.22 606
8724.10 574
8724.98 552
8725.86 540
8726.74 537
8727.63 564
8728.51 627
8729.39 658
8730.27 605
8731.15 630
8732.04 575
8732.92 558
8733.80 521
8734.68 539
8735.56 547
8736.45 617
8737.33 551
8738.21 494
8739.09 592
8739.98 552
8740.86 549
8741.74 546
8742.62 554
8743.51 621
8744.39 585
8745.27 549
8746.15 596
8747.04 569
8747.92 558
8748.80 630
8749.69 637
8750.57 617
8751.45 662
8752.33 610
8753.22 580
8754.10 643
8754.98 645
8755.87 657
8756.75 605
8757.63 631
8758.52 633
8759.40 638
8760.28 628
8761.17 612
8762.05 666
8762.93 642
8763.82 651
8764.70 635
8765.59 641
8766.47 642
8767.35 620
8768.24 599
8769.12 650
8770.00 632
8770.89 638
8771.77 631
8772.66 669
8773.54 654
8774.42 624
8775.31 659
8776.19 657
8777.08 638
8777.96 654
8778.85 632
8779.73 576
8780.62 544
8781.50 556
8782.38 590
8783.27 606
8784.15 538
8785.04 600
8785.92 618
8786.81 592
8787.69 546
8788.58 558
8789.46 487
8790.35 582
8791.23 488
8792.12 491
8793.00 529
8793.89 518
8794.77 496
8795.66 553
8796.54 557
8797.43 515
8798.31 519
8799.20 562
8800.08 555
8800.97 534
8801.86 475
8802.74 491
8803.63 508
8804.51 506
8805.40 488
8806.28 470
8807.17 474
8808.06 522
8808.94 505
8809.83 473
8810.71 453
8811.60 527
8812.49 499
8813.37 500
8814.26 462
8815.14 429
8816.03 427
8816.92 466
8817.80 556
8818.69 474
8819.58 478
8820.46 493
8821.35 526
8822.24 464
8823.12 440
8824.01 449
8824.90 416
8825.78 434
8826.67 442
8827.56 487
8828.44 473
8829.33 447
8830.22 454
8831.10 451
8831.99 435
8832.88 472
8833.77 422
8834.65 396
8835.54 381
8836.43 377
8837.31 428
8838.20 398
8839.09 450
8839.98 405
8840.86 415
8841.75 398
8842.64 415
8843.53 384
8844.41 427
8845.30 424
8846.19 422
8847.08 378
8847.97 378
8848.85 385
8849.74 374
8850.63 390
8851.52 463
8852.41 407
8853.29 435
8854.18 455
8855.07 383
8855.96 415
8856.85 445
8857.74 418
8858.62 388
8859.51 383
8860.40 392
8861.29 366
8862.18 437
8863.07 359
8863.95 389
8864.84 429
8865.73 407
8866.62 429
8867.51 421
8868.40 355
8869.29 390
8870.18 376
8871.07 396
8871.95 400
8872.84 369
8873.73 392
8874.62 395
8875.51 362
8876.40 389
8877.29 365
8878.18 336
8879.07 352
8879.96 350
8880.85 334
8881.74 327
8882.63 376
8883.52 396
8884.41 357
8885.30 343
8886.19 355
8887.08 290
8887.97 367
8888.86 366
8889.75 326
8890.64 334
8891.53 356
8892.42 374
8893.31 401
8894.20 365
8895.09 364
8895.98 340
8896.87 343
8897.76 318
8898.65 389
8899.54 386
8900.43 357
8901.32 350
8902.21 387
8903.10 368
8903.99 348
8904.88 319
8905.77 330
8906.66 313
8907.55 353
8908.45 355
8909.34 359
8910.23 353
8911.12 356
8912.01 344
8912.90 356
8913.79 362
8914.68 340
8915.57 319
8916.47 316
8917.36 358
8918.25 304
8919.14 306
8920.03 358
8920.92 335
8921.81 370
8922.71 327
8923.60 396
8924.49 355
8925.38 346
8926.27 298
8927.16 345
8928.06 352
8928.95 345
8929.84 382
8930.73 326
8931.62 290
8932.52 310
8933.41 339
8934.30 346
8935.19 323
8936.09 328
8936.98 312
8937.87 403
8938.76 393
8939.65 342
8940.55 274
8941.44 260
8942.33 291
8943.23 292
8944.12 291
8945.01 303
8945.90 359
8946.80 331
8947.69 296
8948.58 302
8949.47 313
8950.37 320
8951.26 389
8952.15 322
8953.05 339
8953.94 335
8954.83 324
8955.73 336
8956.62 333
8957.51 297
8958.41 285
8959.30 304
8960.19 306
8961.09 344
8961.98 379
8962.87 379
8963.77 335
8964.66 329
8965.56 343
8966.45 330
8967.34 304
8968.24 339
8969.13 351
8970.03 342
8970.92 348
8971.81 334
8972.71 282
8973.60 366
8974.50 316
8975.39 334
8976.28 368
8977.18 394
8978.07 345
8978.97 335
8979.86 331
8980.76 363
8981.65 330
8982.55 292
8983.44 326
8984.33 360
8985.23 367
8986.12 349
8987.02 314
8987.91 298
8988.81 294
8989.70 313
8990.60 299
8991.49 280
8992.39 323
8993.28 306
8994.18 319
8995.07 306
8995.97 306
8996.87 400
8997.76 371
8998.66 370
8999.55 365
9000.45 314
9001.34 338
9002.24 272
9003.13 310
9004.03 333
9004.93 361
9005.82 327
9006.72 329
9007.61 311
9008.51 257
9009.40 333
9010.30 327
9011.20 312
9012.09 326
9012.99 337
9013.88 295
9014.78 300
9015.68 312
9016.57 266
9017.47 304
9018.37 321
9019.26 271
9020.16 296
9021.06 343
9021.95 333
9022.85 372
9023.75 341
9024.64 330
9025.54 304
9026.44 349
9027.33 325
9028.23 309
9029.13 334
9030.02 330
9030.92 302
9031.82 271
9032.71 282
9033.61 300
9034.51 293
9035.41 292
9036.30 291
9037.20 321
9038.10 302
9039.00 324
9039.89 353
9040.79 294
9041.69 305
9042.59 297
9043.48 301
9044.38 300
9045.28 286
9046.18 308
9047.07 320
9047.97 339
9048.87 304
9049.77 324
9050.67 316
9051.56 306
9052.46 353
9053.36 309
9054.26 336
9055.16 292
9056.06 338
9056.95 289
9057.85 301
9058.75 302
9059.65 313
9060.55 326
9061.45 331
9062.34 311
9063.24 341
9064.14 341
9065.04 299
9065.94 312
9066.84 291
9067.74 337
9068.64 331
9069.53 302
9070.43 309
9071.33 302
9072.23 363
9073.13 297
9074.03 274
9074.93 328
9075.83 294
9076.73 318
9077.63 312
9078.53 325
9079.43 353
9080.33 282
9081.23 280
9082.12 302
9083.02 296
9083.92 314
9084.82 283
9085.72 305
9086.62 375
9087.52 303
9088.42 287
9089.32 305
9090.22 331
9091.12 366
9092.02 314
9092.92 276
9093.82 303
9094.72 341
9095.62 307
9096.52 306
9097.42 341
9098.32 342
9099.22 322
9100.13 317
9101.03 293
9101.93 317
9102.83 311
9103.73 256
9104.63 282
9105.53 310
9106.43 321
9107.33 344
9108.23 355
9109.13 307
9110.03 271
9110.93 297
9111.84 362
9112.74 330
9113.64 293
9114.54 295
9115.44 299
9116.34 347
9117.24 317
9118.14 339
9119.05 349
9119.95 307
9120.85 291
9121.75 255
9122.65 267
9123.55 286
9124.45 291
9125.36 286
9126.26 295
9127.16 317
9128.06 328
9128.96 280
9129.87 269
9130.77 290
9131.67 313
9132.57 332
9133.47 312
9134.38 309
9135.28 313
9136.18 318
9137.08 295
9137.98 295
9138.89 282
9139.79 249
9140.69 303
9141.59 321
9142.50 312
9143.40 286
9144.30 270
9145.21 297
9146.11 301
9147.01 274
9147.91 300
9148.82 332
9149.72 293
9150.62 297
9151.53 328
9152.43 367
9153.33 293
9154.23 304
9155.14 325
9156.04 284
9156.94 297
9157.85 324
9158.75 318
9159.65 277
9160.56 307
9161.46 328
9162.36 318
9163.27 276
9164.17 269
9165.08 268
9165.98 298
9166.88 283
9167.79 264
9168.69 286
9169.59 294
9170.50 337
9171.40 317
9172.31 275
9173.21 295
9174.11 301
9175.02 279
9175.92 268
9176.83 287
9177.73 294
9178.64 260
9179.54 311
9180.44 266
9181.35 300
9182.25 277
9183.16 268
9184.06 294
9184.97 293
9185.87 310
9186.78 277
9187.68 288
9188.59 341
9189.49 321
9190.40 313
9191.30 278
9192.21 312
9193.11 339
9194.02 316
9194.92 303
9195.83 270
9196.73 267
9197.64 261
9198.54 271
9199.45 301
9200.35 302
9201.26 343
9202.16 314
9203.07 304
9203.98 307
9204.88 290
9205.79 296
9206.69 296
9207.60 311
9208.50 339
9209.41 332
9210.32 292
9211.22 266
9212.13 278
9213.03 272
9213.94 380
9214.85 313
9215.75 326
9216.66 327
9217.57 300
9218.47 314
9219.38 287
9220.28 297
9221.19 334
9222.10 339
9223.00 292
9223.91 278
9224.82 312
9225.72 313
9226.63 284
9227.54 301
9228.44 312
9229.35 261
9230.26 310
9231.16 315
9232.07 271
9232.98 270
9233.89 305
9234.79 295
9235.70 304
9236.61 302
9237.51 321
9238.42 317
9239.33 279
9240.24 275
9241.14 311
9242.05 303
9242.96 302
9243.87 315
9244.77 332
9245.68 279
9246.59 271
9247.50 300
9248.40 323
9249.31 300
9250.22 284
9251.13 336
9252.04 305
9252.94 296
9253.85 258
9254.76 265
9255.67 282
9256.58 299
9257.48 247
9258.39 285
9259.30 295
9260.21 299
9261.12 291
9262.03 324
9262.94 269
9263.84 324
9264.75 297
9265.66 291
9266.57 254
9267.48 252
9268.39 290
9269.30 286
9270.20 283
9271.11 265
9272.02 289
9272.93 349
9273.84 345
9274.75 324
9275.66 310
9276.57 345
9277.48 334
9278.39 318
9279.30 323
9280.21 308
9281.11 288
9282.02 265
9282.93 282
9283.84 323
9284.75 266
9285.66 233
9286.57 261
9287.48 261
9288.39 292
9289.30 312
9290.21 304
9291.12 302
9292.03 282
9292.94 272
9293.85 291
9294.76 283
9295.67 299
9296.58 285
9297.49 319
9298.40 265
9299.31 308
9300.22 319
9301.13 337
9302.04 312
9302.95 301
9303.86 299
9304.77 276
9305.69 342
9306.60 317
9307.51 329
9308.42 360
9309.33 329
9310.24 304
9311.15 331
9312.06 367
9312.97 330
9313.88 275
9314.79 300
9315.70 316
9316.62 327
9317.53 339
9318.44 283
9319.35 264
9320.26 352
9321.17 259
9322.08 300
9322.99 313
9323.91 292
9324.82 284
9325.73 279
9326.64 303
9327.55 308
9328.46 286
9329.38 312
9330.29 299
9331.20 267
9332.11 285
9333.02 335
9333.94 308
9334.85 324
9335.76 337
9336.67 301
9337.58 311
9338.50 271
9339.41 344
9340.32 250
9341.23 315
9342.15 286
9343.06 292
9343.97 348
9344.88 357
9345.80 299
9346.71 305
9347.62 322
9348.53 297
9349.45 332
9350.36 291
9351.27 313
9352.18 282
9353.10 288
9354.01 303
9354.92 306
9355.84 270
9356.75 268
9357.66 301
9358.58 314
9359.49 351
9360.40 292
9361.32 276
9362.23 269
9363.14 291
9364.06 291
9364.97 304
9365.88 261
9366.80 276
9367.71 300
9368.62 331
9369.54 281
9370.45 303
9371.37 354
9372.28 289
9373.19 312
9374.11 286
9375.02 290
9375.94 253
9376.85 291
9377.76 325
9378.68 345
9379.59 286
9380.51 300
9381.42 297
9382.33 350
9383.25 305
9384.16 350
9385.08 337
9385.99 313
9386.91 312
9387.82 288
9388.74 342
9389.65 320
9390.57 298
9391.48 352
9392.40 316
9393.31 309
9394.23 307
9395.14 366
9396.06 328
9396.97 311
9397.89 302
9398.80 339
9399.72 358
9400.63 329
9401.55 306
9402.46 327
9403.38 315
9404.29 321
9405.21 318
9406.12 329
9407.04 326
9407.95 320
9408.87 321
9409.79 341
9410.70 311
9411.62 328
9412.53 331
9413.45 350
9414.36 349
9415.28 343
9416.20 334
9417.11 275
9418.03 314
9418.95 355
9419.86 345
9420.78 314
9421.69 292
9422.61 319
9423.53 383
9424.44 391
9425.36 299
9426.28 323
9427.19 363
9428.11 322
9429.03 335
9429.94 325
9430.86 361
9431.78 358
9432.69 357
9433.61 382
9434.53 357
9435.44 352
9436.36 352
9437.28 334
9438.19 408
9439.11 423
9440.03 382
9440.95 349
9441.86 337
9442.78 298
9443.70 323
9444.62 342
9445.53 381
9446.45 355
9447.37 317
9448.29 361
9449.20 412
9450.12 392
9451.04 400
9451.96 415
9452.87 378
9453.79 406
9454.71 474
9455.63 521
9456.55 444
9457.46 452
9458.38 451
9459.30 407
9460.22 435
9461.14 430
9462.05 389
9462.97 387
9463.89 380
9464.81 337
9465.73 341
9466.65 319
9467.56 388
9468.48 337
9469.40 339
9470.32 336
9471.24 366
9472.16 354
9473.08 355
9473.99 384
9474.91 362
9475.83 311
9476.75 353
9477.67 326
9478.59 340
9479.51 351
9480.43 348
9481.35 399
9482.27 363
9483.19 397
9484.10 406
9485.02 355
9485.94 361
9486.86 389
9487.78 389
9488.70 401
9489.62 369
9490.54 377
9491.46 367
9492.38 402
9493.30 400
9494.22 360
9495.14 389
9496.06 348
9496.98 412
9497.90 390
9498.82 329
9499.74 420
9500.66 409
9501.58 391
9502.50 401
9503.42 375
9504.34 381
9505.26 389
9506.18 388
9507.10 339
9508.02 385
9508.94 415
9509.86 394
9510.78 383
9511.70 369
9512.63 350
9513.55 383
9514.47 418
9515.39 409
9516.31 361
9517.23 436
9518.15 400
9519.07 422
9519.99 440
9520.91 391
9521.83 425
9522.76 408
9523.68 459
9524.60 415
9525.52 438
9526.44 444
9527.36 406
9528.28 467
9529.21 444
9530.13 529
9531.05 545
9531.97 498
9532.89 566
9533.81 602
9534.74 624
9535.66 603
9536.58 555
9537.50 625
9538.42 580
9539.35 556
9540.27 553
9541.19 484
9542.11 509
9543.03 484
9543.96 462
9544.88 455
9545.80 449
9546.72 408
9547.64 415
9548.57 421
9549.49 450
9550.41 461
9551.33 373
9552.26 430
9553.18 422
9554.10 415
9555.03 456
9555.95 390
9556.87 450
9557.79 404
9558.72 375
9559.64 380
9560.56 389
9561.49 436
9562.41 429
9563.33 402
9564.26 428
9565.18 437
9566.10 447
9567.03 416
9567.95 419
9568.87 361
9569.80 429
9570.72 457
9571.64 461
9572.57 402
9573.49 427
9574.41 430
9575.34 458
9576.26 448
9577.18 395
9578.11 376
9579.03 455
9579.96 423
9580.88 394
9581.80 472
9582.73 455
9583.65 473
9584.58 446
9585.50 455
9586.43 477
9587.35 408
9588.27 393
9589.20 412
9590.12 400
9591.05 421
9591.97 449
9592.90 465
9593.82 475
9594.75 398
9595.67 414
9596.60 459
9597.52 454
9598.45 512
9599.37 484
9600.29 428
9601.22 496
9602.14 502
9603.07 442
9604.00 484
9604.92 466
9605.85 553
9606.77 532
9607.70 549
9608.62 520
9609.55 527
9610.47 527
9611.40 560
9612.32 495
9613.25 531
9614.17 574
9615.10 514
9616.03 486
9616.95 521
9617.88 564
9618.80 558
9619.73 557
9620.65 575
9621.58 604
9622.51 601
9623.43 620
9624.36 541
9625.29 559
9626.21 587
9627.14 586
9628.06 557
9628.99 613
9629.92 579
9630.84 560
9631.77 610
9632.70 637
9633.62 628
9634.55 599
9635.48 565
9636.40 575
9637.33 682
9638.26 656
9639.18 649
9640.11 662
9641.04 671
9641.96 634
9642.89 672
9643.82 656
9644.74 591
9645.67 695
9646.60 695
9647.53 723
9648.45 698
9649.38 723
9650.31 668
9651.24 671
9652.16 686
9653.09 790
9654.02 766
9654.95 826
9655.87 797
9656.80 823
9657.73 805
9658.66 786
9659.58 782
9660.51 782
9661.44 753
9662.37 762
9663.30 780
9664.22 764
9665.15 771
9666.08 750
9667.01 785
9667.94 751
9668.86 783
9669.79 787
9670.72 829
9671.65 806
9672.58 837
9673.51 848
9674.43 822
9675.36 872
9676.29 821
9677.22 849
9678.15 873
9679.08 948
9680.01 909
9680.94 869
9681.86 963
9682.79 965
9683.72 919
9684.65 891
9685.58 968
9686.51 963
9687.44 847
9688.37 972
9689.30 996
9690.23 973
9691.16 981
9692.08 965
9693.01 951
9693.94 980
9694.87 958
9695.80 1000
9696.73 1069
9697.66 1226
9698.59 1308
9699.52 1404
9700.45 1387
9701.38 1474
9702.31 1512
9703.24 1429
9704.17 1365
9705.10 1377
9706.03 1260
9706.96 1235
9707.89 1106
9708.82 1172
9709.75 1176
9710.68 1046
9711.61 1090
9712.54 1145
9713.47 1203
9714.40 1198
9715.33 1184
9716.26 1237
9717.19 1251
9718.12 1116
9719.06 1030
9719.99 1049
9720.92 1073
9721.85 991
9722.78 923
9723.71 964
9724.64 933
9725.57 869
9726.50 842
9727.43 909
9728.36 960
9729.30 823
9730.23 809
9731.16 830
9732.09 952
9733.02 961
9733.95 910
9734.88 911
9735.81 877
9736.75 862
9737.68 795
9738.61 844
9739.54 798
9740.47 769
9741.40 715
9742.34 730
9743.27 740
9744.20 730
9745.13 757
9746.06 748
9747.00 679
9747.93 675
9748.86 739
9749.79 712
9750.72 636
9751.66 670
9752.59 723
9753.52 714
9754.45 637
9755.39 662
9756.32 611
9757.25 608
9758.18 605
9759.12 676
9760.05 680
9760.98 661
9761.91 709
9762.85 709
9763.78 619
9764.71 707
9765.64 651
9766.58 694
9767.51 618
9768.44 585
9769.38 621
9770.31 580
9771.24 582
9772.18 660
9773.11 587
9774.04 640
9774.98 653
9775.91 653
9776.84 688
9777.78 714
9778.71 776
9779.64 777
9780.58 753
9781.51 735
9782.44 748
9783.38 751
9784.31 738
9785.25 745
9786.18 693
9787.11 718
9788.05 705
9788.98 684
9789.92 687
9790.85 626
9791.78 653
9792.72 637
9793.65 617
9794.59 639
9795.52 627
9796.46 628
9797.39 626
9798.32 608
9799.26 622
9800.19 665
9801.13 686
9802.06 644
9803.00 668
9803.93 644
9804.87 640
9805.80 634
9806.74 595
9807.67 637
9808.61 584
9809.54 564
9810.48 574
9811.41 555
9812.35 583
9813.28 576
9814.22 550
9815.15 538
9816.09 574
9817.02 507
9817.96 508
9818.89 520
9819.83 537
9820.76 546
9821.70 536
9822.64 583
9823.57 538
9824.51 520
9825.44 461
9826.38 524
9827.31 493
9828.25 530
9829.19 521
9830.12 530
9831.06 462
9831.99 436
9832.93 462
9833.87 467
9834.80 470
9835.74 472
9836.68 492
9837.61 518
9838.55 515
9839.48 480
9840.42 484
9841.36 491
9842.29 503
9843.23 543
9844.17 475
9845.10 482
9846.04 482
9846.98 500
9847.91 524
9848.85 453
9849.79 477
9850.72 512
9851.66 460
9852.60 426
9853.54 473
9854.47 484
9855.41 534
9856.35 505
9857.28 453
9858.22 543
9859.16 521
9860.10 539
9861.03 535
9861.97 549
9862.91 489
9863.85 474
9864.78 445
9865.72 496
9866.66 437
9867.60 428
9868.54 480
9869.47 438
9870.41 476
9871.35 497
9872.29 472
9873.22 450
9874.16 500
9875.10 452
9876.04 505
9876.98 498
9877.92 503
9878.85 515
9879.79 442
9880.73 520
9881.67 526
9882.61 509
9883.55 532
9884.48 498
9885.42 517
9886.36 445
9887.30 463
9888.24 494
9889.18 448
9890.12 426
9891.06 505
9891.99 456
9892.93 468
9893.87 473
9894.81 453
9895.75 507
9896.69 532
9897.63 430
9898.57 465
9899.51 432
9900.45 419
9901.39 493
9902.33 469
9903.27 534
9904.20 454
9905.14 438
9906.08 469
9907.02 464
9907.96 431
9908.90 446
9909.84 418
9910.78 440
9911.72 467
9912.66 488
9913.60 519
9914.54 465
9915.48 452
9916.42 482
9917.36 466
9918.30 492
9919.24 499
9920.18 474
9921.12 447
9922.06 468
9923.00 515
9923.94 570
9924.88 678
9925.83 685
9926.77 737
9927.71 753
9928.65 801
9929.59 806
9930.53 793
9931.47 751
9932.41 688
9933.35 676
9934.29 616
9935.23 543
9936.17 481
9937.12 512
9938.06 482
9939.00 467
9939.94 439
9940.88 445
9941.82 447
9942.76 446
9943.70 450
9944.65 452
9945.59 450
9946.53 520
9947.47 466
9948.41 470
9949.35 468
9950.29 447
9951.24 400
9952.18 441
9953.12 450
9954.06 446
9955.00 475
9955.95 430
9956.89 433
9957.83 477
9958.77 432
9959.71 419
9960.66 412
9961.60 358
9962.54 391
9963.48 384
9964.43 383
9965.37 437
9966.31 409
9967.25 384
9968.20 399
9969.14 456
9970.08 459
9971.02 407
9971.97 425
9972.91 388
9973.85 409
9974.79 394
9975.74 408
9976.68 386
9977.62 433
9978.57 433
9979.51 413
9980.45 421
9981.40 396
9982.34 409
9983.28 367
9984.23 383
9985.17 388
9986.11 416
9987.06 415
9988.00 406
9988.94 426
9989.89 424
9990.83 401
9991.77 349
9992.72 361
9993.66 440
9994.60 438
9995.55 359
9996.49 370
9997.44 400
9998.38 396
9999.32 410
10000.27 456
10001.21 405
10002.16 359
10003.10 367
10004.04 434
10004.99 460
10005.93 476
10006.88 415
10007.82 407
10008.77 449
10009.71 440
10010.66 418
10011.60 388
10012.54 392
10013.49 367
10014.43 367
10015.38 373
10016.32 412
10017.27 391
10018.21 401
10019.16 377
10020.10 409
10021.05 405
10021.99 391
10022.94 410
10023.88 408
10024.83 458
10025.77 384
10026.72 413
10027.67 402
10028.61 363
10029.56 388
10030.50 372
10031.45 359
10032.39 376
10033.34 427
10034.28 349
10035.23 365
10036.18 348
10037.12 367
10038.07 372
10039.01 371
10039.96 358
10040.90 372
10041.85 355
10042.80 393
10043.74 371
10044.69 367
10045.64 356
10046.58 317
10047.53 379
10048.47 328
10049.42 360
10050.37 397
10051.31 363
10052.26 381
10053.21 386
10054.15 346
10055.10 327
10056.05 384
10056.99 367
10057.94 411
10058.89 424
10059.83 439
10060.78 391
10061.73 385
10062.67 354
10063.62 344
10064.57 347
10065.52 365
10066.46 389
10067.41 361
10068.36 367
10069.30 436
10070.25 389
10071.20 361
10072.15 350
10073.09 401
10074.04 378
10074.99 352
10075.94 349
10076.88 304
10077.83 367
10078.78 334
10079.73 356
10080.68 340
10081.62 347
10082.57 415
10083.52 370
10084.47 344
10085.42 327
10086.36 345
10087.31 345
10088.26 359
10089.21 318
10090.16 295
10091.11 370
10092.05 330
10093.00 320
10093.95 344
10094.90 362
10095.85 383
10096.80 367
10097.75 330
10098.69 323
10099.64 331
10100.59 345
10101.54 346
10102.49 317
10103.44 316
10104.39 291
10105.34 352
10106.28 331
10107.23 316
10108.18 334
10109.13 370
10110.08 414
10111.03 330
10111.98 279
10112.93 277
10113.88 315
10114.83 343
10115.78 328
10116.73 291
10117.68 302
10118.63 306
10119.58 314
10120.53 287
10121.48 289
10122.43 299
10123.38 313
10124.33 310
10125.28 306
10126.23 251
10127.18 291
10128.13 287
10129.08 331
10130.03 296
10130.98 310
10131.93 292
10132.88 370
10133.83 340
10134.78 293
10135.73 318
10136.68 297
10137.63 327
10138.58 308
10139.53 303
10140.48 300
10141.43 346
10142.38 325
10143.33 301
10144.28 290
10145.23 349
10146.19 308
10147.14 294
10148.09 286
10149.04 317
10149.99 338
10150.94 298
10151.89 311
10152.84 333
10153.79 350
10154.75 355
10155.70 325
10156.65 310
10157.60 345
10158.55 304
10159.50 313
10160.46 311
10161.41 330
10162.36 347
10163.31 330
10164.26 306
10165.21 365
10166.17 342
10167.12 315
10168.07 322
10169.02 299
10169.97 305
10170.93 347
10171.88 328
10172.83 296
10173.78 278
10174.73 322
10175.69 335
10176.64 323
10177.59 291
10178.54 324
10179.50 320
10180.45 329
10181.40 298
10182.35 308
10183.31 337
10184.26 323
10185.21 367
10186.17 309
10187.12 296
10188.07 338
10189.02 340
10189.98 403
10190.93 345
10191.88 377
10192.84 363
10193.79 340
10194.74 354
10195.70 330
10196.65 358
10197.60 404
10198.56 364
10199.51 315
10200.46 365
10201.42 339
10202.37 327
10203.32 313
10204.28 328
10205.23 363
10206.18 380
10207.14 380
10208.09 395
10209.05 402
10210.00 318
10210.95 332
10211.91 398
10212.86 366
10213.82 370
10214.77 401
10215.72 335
10216.68 373
10217.63 360
10218.59 347
10219.54 342
10220.50 327
10221.45 372
10222.41 359
10223.36 368
10224.31 338
10225.27 308
10226.22 296
10227.18 346
10228.13 349
10229.09 347
10230.04 299
10231.00 310
10231.95 341
10232.91 363
10233.86 321
10234.82 393
10235.77 358
10236.73 337
10237.68 375
10238.64 321
10239.59 359
10240.55 374
10241.50 367
10242.46 310
10243.42 364
10244.37 345
10245.33 339
10246.28 343
10247.24 362
10248.19 374
10249.15 343
10250.11 334
10251.06 364
10252.02 326
10252.97 301
10253.93 315
10254.89 300
10255.84 337
10256.80 301
10257.75 295
10258.71 311
10259.67 268
10260.62 299
10261.58 311
10262.54 323
10263.49 272
10264.45 312
10265.40 278
10266.36 293
10267.32 287
10268.27 305
10269.23 274
10270.19 296
10271.14 319
10272.10 331
10273.06 293
10274.02 295
10274.97 323
10275.93 319
10276.89 286
10277.84 296
10278.80 298
10279.76 285
10280.71 265
10281.67 275
10282.63 276
10283.59 315
10284.54 293
10285.50 315
10286.46 303
10287.42 270
10288.37 263
10289.33 304
10290.29 318
10291.25 311
10292.21 252
10293.16 286
10294.12 302
10295.08 289
10296.04 312
10296.99 324
10297.95 280
10298.91 282
10299.87 343
10300.83 258
10301.79 281
10302.74 309
10303.70 298
10304.66 286
10305.62 304
10306.58 250
10307.54 298
10308.49 279
10309.45 314
10310.41 287
10311.37 282
10312.33 292
10313.29 323
10314.25 308
10315.21 285
10316.16 290
10317.12 301
10318.08 286
10319.04 309
10320.00 270
10320.96 316
10321.92 301
10322.88 268
10323.84 262
10324.80 290
10325.76 313
10326.71 339
10327.67 347
10328.63 319
10329.59 310
10330.55 336
10331.51 353
10332.47 330
10333.43 349
10334.39 299
10335.35 339
10336.31 315
10337.27 283
10338.23 269
10339.19 313
10340.15 289
10341.11 257
10342.07 278
10343.03 300
10343.99 272
10344.95 309
10345.91 305
10346.87 257
10347.83 295
10348.79 298
10349.75 336
10350.71 297
10351.67 232
10352.63 263
10353.60 278
10354.56 287
10355.52 316
10356.48 247
10357.44 251
10358.40 274
10359.36 276
10360.32 346
10361.28 311
10362.24 318
10363.20 308
10364.17 273
10365.13 271
10366.09 254
10367.05 290
10368.01 271
10368.97 238
10369.93 244
10370.89 254
10371.86 264
10372.82 245
10373.78 272
10374.74 280
10375.70 279
10376.66 294
10377.63 268
10378.59 289
10379.55 289
10380.51 283
10381.47 322
10382.44 311
10383.40 339
10384.36 300
10385.32 297
10386.28 273
10387.25 252
10388.21 288
10389.17 271
10390.13 264
10391.10 249
10392.06 277
10393.02 288
10393.98 275
10394.94 266
10395.91 267
10396.87 245
10397.83 271
10398.80 266
10399.76 285
10400.72 263
10401.68 241
10402.65 294
10403.61 283
10404.57 290
10405.54 303
10406.50 288
10407.46 272
10408.43 244
10409.39 255
10410.35 284
10411.32 282
10412.28 309
10413.24 280
10414.21 260
10415.17 267
10416.13 259
10417.10 261
10418.06 258
10419.02 269
10419.99 283
10420.95 268
10421.91 274
10422.88 251
10423.84 280
10424.81 266
10425.77 290
10426.73 336
10427.70 288
10428.66 254
10429.63 285
10430.59 312
10431.56 287
10432.52 233
10433.48 198
10434.45 236
10435.41 274
10436.38 236
10437.34 237
10438.31 238
10439.27 258
10440.24 263
10441.20 266
10442.16 252
10443.13 285
10444.09 299
10445.06 274
10446.02 277
10446.99 265
10447.95 242
10448.92 267
10449.88 310
10450.85 232
10451.81 227
10452.78 226
10453.75 219
10454.71 264
10455.68 267
10456.64 224
10457.61 246
10458.57 257
10459.54 233
10460.50 232
10461.47 238
10462.43 206
10463.40 227
10464.37 269
10465.33 246
10466.30 260
10467.26 237
10468.23 284
10469.20 248
10470.16 242
10471.13 219
10472.09 252
10473.06 240
10474.03 223
10474.99 253
10475.96 249
10476.93 229
10477.89 261
10478.86 259
10479.82 239
10480.79 256
10481.76 289
10482.72 202
10483.69 201
10484.66 259
10485.62 221
10486.59 223
10487.56 216
10488.52 241
10489.49 226
10490.46 253
10491.43 233
10492.39 211
10493.36 226
10494.33 218
10495.29 245
10496.26 228
10497.23 231
10498.20 202
10499.16 223
10500.13 263
10501.10 218
10502.07 233
10503.03 234
10504.00 210
10504.97 231
10505.94 225
10506.90 215
10507.87 246
10508.84 238
10509.81 239
10510.78 213
10511.74 276
10512.71 256
10513.68 247
10514.65 221
10515.62 232
10516.58 222
10517.55 208
10518.52 206
10519.49 219
10520.46 269
10521.43 240
10522.39 232
10523.36 217
10524.33 191
10525.30 244
10526.27 206
10527.24 203
10528.21 231
10529.17 230
10530.14 226
10531.11 250
10532.08 198
10533.05 265
10534.02 268
10534.99 241
10535.96 256
10536.93 255
10537.90 263
10538.86 251
10539.83 198
10540.80 223
10541.77 199
10542.74 221
10543.71 230
10544.68 208
10545.65 268
10546.62 270
10547.59 233
10548.56 219
10549.53 235
10550.50 275
10551.47 272
10552.44 233
10553.41 235
10554.38 295
10555.35 267
10556.32 240
10557.29 226
10558.26 244
10559.23 240
10560.20 258
10561.17 239
10562.14 252
10563.11 233
10564.08 212
10565.05 260
10566.02 263
10566.99 243
10567.96 215
10568.93 247
10569.90 240
10570.87 232
10571.84 265
10572.82 248
10573.79 232
10574.76 255
10575.73 300
10576.70 232
10577.67 203
10578.64 230
10579.61 241
10580.58 254
10581.55 241
10582.53 224
10583.50 233
10584.47 274
10585.44 279
10586.41 276
10587.38 268
10588.35 234
10589.33 279
10590.30 311
10591.27 256
10592.24 236
10593.21 292
10594.18 261
10595.16 204
10596.13 206
10597.10 212
10598.07 289
10599.04 300
10600.01 309
10600.99 284
10601.96 285
10602.93 298
10603.90 289
10604.88 201
10605.85 239
10606.82 246
10607.79 245
10608.77 252
10609.74 252
10610.71 260
10611.68 295
10612.66 268
10613.63 261
10614.60 236
10615.57 240
10616.55 249
10617.52 243
10618.49 216
10619.46 240
10620.44 235
10621.41 256
10622.38 288
10623.36 248
10624.33 260
10625.30 225
10626.28 201
10627.25 259
10628.22 276
10629.20 283
10630.17 262
10631.14 250
10632.12 220
10633.09 284
10634.06 276
10635.04 267
10636.01 292
10636.99 262
10637.96 307
10638.93 305
10639.91 351
10640.88 336
10641.85 383
10642.83 374
10643.80 342
10644.78 324
10645.75 291
10646.72 286
10647.70 270
10648.67 257
10649.65 248
10650.62 276
10651.60 235
10652.57 243
10653.55 248
10654.52 275
10655.49 290
10656.47 276
10657.44 231
10658.42 280
10659.39 246
10660.37 245
10661.34 234
10662.32 256
10663.29 269
10664.27 292
10665.24 271
10666.22 287
10667.19 244
10668.17 243
10669.14 250
10670.12 238
10671.09 253
10672.07 264
10673.04 257
10674.02 248
10675.00 263
10675.97 248
10676.95 254
10677.92 281
10678.90 263
10679.87 232
10680.85 202
10681.82 276
10682.80 263
10683.78 240
10684.75 288
10685.73 259
10686.70 245
10687.68 227
10688.66 250
10689.63 231
10690.61 215
10691.58 236
10692.56 230
10693.54 199
10694.51 264
10695.49 267
10696.47 265
10697.44 220
10698.42 251
10699.40 259
10700.37 204
10701.35 229
10702.33 238
10703.30 219
10704.28 193
10705.26 254
10706.23 259
10707.21 250
10708.19 281
10709.16 228
10710.14 209
10711.12 241
10712.10 295
10713.07 275
10714.05 241
10715.03 253
10716.01 304
10716.98 250
10717.96 262
10718.94 263
10719.91 235
10720.89 264
10721.87 269
10722.85 261
10723.83 269
10724.80 258
10725.78 276
10726.76 262
10727.74 279
10728.71 263
10729.69 282
10730.67 257
10731.65 251
10732.63 262
10733.60 265
10734.58 228
10735.56 191
10736.54 255
10737.52 271
10738.50 282
10739.47 255
10740.45 220
10741.43 249
10742.41 230
10743.39 265
10744.37 267
10745.35 245
10746.32 247
10747.30 253
10748.28 254
10749.26 218
10750.24 248
10751.22 265
10752.20 298
10753.18 274
10754.16 227
10755.14 258
10756.11 296
10757.09 308
10758.07 275
10759.05 276
10760.03 279
10761.01 274
10761.99 289
10762.97 272
10763.95 275
10764.93 309
10765.91 286
10766.89 272
10767.87 230
10768.85 247
10769.83 271
10770.81 283
10771.79 273
10772.77 264
10773.75 299
10774.73 292
10775.71 249
10776.69 238
10777.67 265
10778.65 250
10779.63 233
10780.61 232
10781.59 274
10782.57 299
10783.55 332
10784.53 296
10785.51 313
10786.49 329
10787.47 305
10788.45 284
10789.43 312
10790.41 308
10791.39 299
10792.38 271
10793.36 293
10794.34 275
10795.32 258
10796.30 283
10797.28 273
10798.26 276
10799.24 259
10800.22 306
10801.21 334
10802.19 292
10803.17 306
10804.15 325
10805.13 280
10806.11 280
10807.09 273
10808.07 271
10809.06 257
10810.04 239
10811.02 280
10812.00 325
10812.98 299
10813.97 295
10814.95 314
10815.93 315
10816.91 350
10817.89 317
10818.87 302
10819.86 318
10820.84 310
10821.82 265
10822.80 255
10823.79 259
10824.77 278
10825.75 285
10826.73 306
10827.72 268
10828.70 273
10829.68 357
10830.66 287
10831.65 292
10832.63 298
10833.61 274
10834.59 300
10835.58 304
10836.56 276
10837.54 305
10838.52 307
10839.51 306
10840.49 336
10841.47 291
10842.46 318
10843.44 347
10844.42 303
10845.41 327
10846.39 333
10847.37 311
10848.36 291
10849.34 297
10850.32 344
10851.31 325
10852.29 322
10853.27 293
10854.26 287
10855.24 315
10856.23 318
10857.21 334
10858.19 353
10859.18 351
10860.16 309
10861.14 347
10862.13 308
10863.11 327
10864.10 320
10865.08 337
10866.07 319
10867.05 319
10868.03 328
10869.02 359
10870.00 364
10870.99 365
10871.97 349
10872.96 356
10873.94 344
10874.92 361
10875.91 390
10876.89 398
10877.88 390
10878.86 366
10879.85 356
10880.83 348
10881.82 355
10882.80 351
10883.79 385
10884.77 329
10885.76 378
10886.74 382
10887.73 401
10888.71 414
10889.70 433
10890.68 401
10891.67 394
10892.65 378
10893.64 388
10894.63 386
10895.61 431
10896.60 350
10897.58 383
10898.57 437
10899.55 440
10900.54 431
10901.53 393
10902.51 430
10903.50 426
10904.48 409
10905.47 401
10906.46 401
10907.44 405
10908.43 386
10909.41 408
10910.40 455
10911.39 448
10912.37 441
10913.36 514
10914.34 471
10915.33 401
10916.32 447
10917.30 435
10918.29 486
10919.28 477
10920.26 520
10921.25 518
10922.24 456
10923.22 499
10924.21 505
10925.20 474
10926.18 404
10927.17 477
10928.16 502
10929.15 519
10930.13 516
10931.12 541
10932.11 561
10933.09 530
10934.08 468
10935.07 499
10936.06 503
10937.04 557
10938.03 562
10939.02 540
10940.01 529
10940.99 550
10941.98 572
10942.97 525
10943.96 533
10944.94 576
10945.93 600
10946.92 632
10947.91 600
10948.90 569
10949.88 641
10950.87 607
10951.86 603
10952.85 586
10953.84 637
10954.82 708
10955.81 735
10956.80 739
10957.79 756
10958.78 790
10959.77 924
10960.75 917
10961.74 884
10962.73 847
10963.72 809
10964.71 817
10965.70 777
10966.69 793
10967.68 669
10968.66 674
10969.65 658
10970.64 613
10971.63 614
10972.62 658
10973.61 631
10974.60 641
10975.59 612
10976.58 596
10977.57 595
10978.55 611
10979.54 698
10980.53 714
10981.52 699
10982.51 677
10983.50 675
10984.49 680
10985.48 680
10986.47 739
10987.46 758
10988.45 720
10989.44 748
10990.43 694
10991.42 756
10992.41 715
10993.40 692
10994.39 785
10995.38 882
10996.37 946
10997.36 955
10998.35 1026
10999.34 1102
11000.33 1213
11001.32 1196
11002.31 1160
11003.30 1170
11004.29 1036
11005.28 1082
11006.27 1031
11007.26 1014
11008.25 831
11009.24 788
11010.24 674
11011.23 663
11012.22 681
11013.21 660
11014.20 669
11015.19 709
11016.18 664
11017.17 644
11018.16 597
11019.15 593
11020.14 630
11021.14 563
11022.13 533
11023.12 533
11024.11 580
11025.10 551
11026.09 550
11027.08 532
11028.08 509
11029.07 520
11030.06 475
11031.05 459
11032.04 463
11033.03 453
11034.03 410
11035.02 445
11036.01 439
11037.00 502
11037.99 485
11038.99 431
11039.98 439
11040.97 432
11041.96 465
11042.95 448
11043.95 424
11044.94 396
11045.93 411
11046.92 437
11047.92 429
11048.91 404
11049.90 383
11050.89 427
11051.89 394
11052.88 431
11053.87 416
11054.86 401
11055.86 407
11056.85 410
11057.84 422
11058.83 405
11059.83 384
11060.82 367
11061.81 387
11062.81 407
11063.80 421
11064.79 398
11065.79 466
11066.78 458
11067.77 431
11068.77 443
11069.76 385
11070.75 376
11071.75 426
11072.74 387
11073.73 414
11074.73 462
11075.72 487
11076.71 417
11077.71 419
11078.70 422
11079.70 380
11080.69 388
11081.68 407
11082.68 432
11083.67 457
11084.67 398
11085.66 413
11086.65 450
11087.65 455
11088.64 398
11089.64 450
11090.63 394
11091.63 453
11092.62 414
11093.61 425
11094.61 382
11095.60 410
11096.60 410
11097.59 378
11098.59 351
11099.58 376
11100.58 339
11101.57 339
11102.57 413
11103.56 401
11104.56 372
11105.55 364
11106.55 330
11107.54 376
11108.54 348
11109.53 330
11110.53 358
11111.52 408
11112.52 355
11113.51 361
11114.51 341
11115.50 337
11116.50 325
11117.49 360
11118.49 356
11119.49 370
11120.48 343
11121.48 321
11122.47 323
11123.47 343
11124.46 350
11125.46 368
11126.46 331
11127.45 323
11128.45 339
11129.44 366
11130.44 354
11131.44 343
11132.43 366
11133.43 313
11134.43 319
11135.42 279
11136.42 318
11137.41 280
11138.41 320
11139.41 308
11140.40 304
11141.40 296
11142.40 305
11143.39 288
11144.39 312
11145.39 285
11146.38 331
11147.38 327
11148.38 308
11149.38 296
11150.37 300
11151.37 303
11152.37 306
11153.36 327
11154.36 273
11155.36 333
11156.36 304
11157.35 278
11158.35 295
11159.35 304
11160.34 276
11161.34 244
11162.34 291
11163.34 312
11164.33 295
11165.33 300
11166.33 278
11167.33 298
11168.33 283
11169.32 282
11170.32 294
11171.32 334
11172.32 309
11173.32 252
11174.31 282
11175.31 310
11176.31 308
11177.31 301
11178.31 319
11179.30 292
11180.30 272
11181.30 302
11182.30 305
11183.30 276
11184.30 246
11185.30 281
11186.29 273
11187.29 269
11188.29 283
11189.29 270
11190.29 265
11191.29 245
11192.29 258
11193.29 304
11194.28 295
11195.28 317
11196.28 312
11197.28 266
11198.28 281
11199.28 267
11200.28 264
11201.28 256
11202.28 269
11203.28 265
11204.28 244
11205.28 290
11206.28 291
11207.28 301
11208.28 279
11209.27 264
11210.27 248
11211.27 282
11212.27 293
11213.27 307
11214.27 237
11215.27 314
11216.27 294
11217.27 296
11218.27 286
11219.27 255
11220.27 250
11221.27 285
11222.27 263
11223.27 275
11224.27 262
11225.28 244
11226.28 228
11227.28 288
11228.28 265
11229.28 258
11230.28 251
11231.28 240
11232.28 286
11233.28 263
11234.28 260
11235.28 209
11236.28 221
11237.28 229
11238.28 275
11239.28 244
11240.29 251
11241.29 241
11242.29 234
11243.29 267
11244.29 251
11245.29 250
11246.29 256
11247.29 262
11248.30 285
11249.30 250
11250.30 261
11251.30 251
11252.30 226
11253.30 281
11254.31 280
11255.31 284
11256.31 274
11257.31 213
11258.31 255
11259.31 279
11260.32 269
11261.32 260
11262.32 268
11263.32 271
11264.32 275
11265.33 268
11266.33 226
11267.33 234
11268.33 214
11269.34 215
11270.34 216
11271.34 258
11272.34 307
11273.35 268
11274.35 270
11275.35 285
11276.35 252
11277.36 261
11278.36 271
11279.36 313
11280.36 286
11281.37 278
11282.37 254
11283.37 241
11284.38 263
11285.38 270
11286.38 235
11287.38 258
11288.39 236
11289.39 260
11290.39 249
11291.40 287
11292.40 268
11293.40 257
11294.41 263
11295.41 244
11296.41 287
11297.42 255
11298.42 266
11299.43 212
11300.43 258
11301.43 309
11302.44 279
11303.44 270
11304.44 254
11305.45 265
11306.45 294
11307.46 298
11308.46 272
11309.47 290
11310.47 297
11311.47 278
11312.48 333
11313.48 335
11314.49 301
11315.49 369
11316.50 355
11317.50 339
11318.50 338
11319.51 323
11320.51 319
11321.52 265
11322.52 255
11323.53 251
11324.53 264
11325.54 274
11326.54 280
11327.55 288
11328.55 273
11329.56 277
11330.56 300
11331.57 260
11332.57 273
11333.58 240
11334.58 225
11335.59 238
11336.59 239
11337.60 238
11338.60 258
11339.61 269
11340.61 262
11341.62 250
11342.63 269
11343.63 260
11344.64 233
11345.64 220
11346.65 247
11347.65 255
11348.66 246
11349.67 258
11350.67 257
11351.68 234
11352.68 256
11353.69 206
11354.70 210
11355.70 237
11356.71 244
11357.72 244
11358.72 229
11359.73 242
11360.73 260
11361.74 224
11362.75 244
11363.75 241
11364.76 216
11365.77 261
11366.77 244
11367.78 230
11368.79 253
11369.79 217
11370.80 226
11371.81 225
11372.81 270
11373.82 236
11374.83 237
11375.84 260
11376.84 238
11377.85 245
11378.86 222
11379.86 198
11380.87 203
11381.88 208
11382.89 249
11383.89 227
11384.90 230
11385.91 196
11386.92 243
11387.92 245
11388.93 236
11389.94 237
11390.95 227
11391.95 200
11392.96 221
11393.97 261
11394.98 234
11395.99 238
11396.99 255
11398.00 273
11399.01 270
11400.02 286
11401.03 212
11402.03 262
11403.04 219
11404.05 234
11405.06 226
11406.07 234
11407.08 268
11408.09 231
11409.09 224
11410.10 254
11411.11 247
11412.12 277
11413.13 232
11414.14 238
11415.15 241
11416.15 270
11417.16 231
11418.17 251
11419.18 282
11420.19 276
11421.20 245
11422.21 230
11423.22 212
11424.23 243
11425.24 306
11426.25 290
11427.26 230
11428.26 258
11429.27 245
11430.28 251
11431.29 248
11432.30 234
11433.31 256
11434.32 274
11435.33 275
11436.34 223
11437.35 232
11438.36 250
11439.37 278
11440.38 281
11441.39 253
11442.40 254
11443.41 235
11444.42 209
11445.43 263
11446.44 257
11447.45 252
11448.46 241
11449.47 215
11450.48 216
11451.49 206
11452.50 246
11453.51 228
11454.52 228
11455.53 252
11456.55 257
11457.56 237
11458.57 256
11459.58 271
11460.59 250
11461.60 267
11462.61 233
11463.62 245
11464.63 248
11465.64 225
11466.65 213
11467.67 224
11468.68 256
11469.69 262
11470.70 322
11471.71 218
11472.72 217
11473.73 239
11474.74 257
11475.76 266
11476.77 234
11477.78 254
11478.79 242
11479.80 225
11480.81 216
11481.83 233
11482.84 213
11483.85 229
11484.86 237
11485.87 228
11486.89 208
11487.90 231
11488.91 240
11489.92 229
11490.93 234
11491.95 236
11492.96 221
11493.97 242
11494.98 265
11496.00 227
11497.01 202
11498.02 252
11499.03 242
11500.05 233
11501.06 276
11502.07 219
11503.08 266
11504.10 234
11505.11 247
11506.12 277
11507.13 230
11508.15 257
11509.16 232
11510.17 245
11511.19 239
11512.20 213
11513.21 210
11514.23 234
11515.24 222
11516.25 229
11517.27 234
11518.28 219
11519.29 235
11520.31 262
11521.32 246
11522.33 187
11523.35 242
11524.36 256
11525.37 328
11526.39 237
11527.40 245
11528.42 242
11529.43 206
11530.44 249
11531.46 259
11532.47 246
11533.48 257
11534.50 274
11535.51 258
11536.53 246
11537.54 204
11538.56 244
11539.57 255
11540.58 233
11541.60 233
11542.61 254
11543.63 220
11544.64 225
11545.66 274
11546.67 231
11547.69 234
11548.70 230
11549.72 225
11550.73 245
11551.75 266
11552.76 253
11553.78 252
11554.79 241
11555.81 251
11556.82 252
11557.84 258
11558.85 246
11559.87 259
11560.88 261
11561.90 240
11562.91 234
11563.93 252
11564.94 243
11565.96 268
11566.97 252
11567.99 220
11569.00 224
11570.02 222
11571.04 233
11572.05 261
11573.07 262
11574.08 249
11575.10 244
11576.11 232
11577.13 253
11578.15 225
11579.16 212
11580.18 229
11581.20 244
11582.21 260
11583.23 312
11584.24 243
11585.26 251
11586.28 270
11587.29 244
11588.31 263
11589.33 279
11590.34 314
11591.36 268
11592.38 295
11593.39 300
11594.41 318
11595.43 321
11596.44 291
11597.46 332
11598.48 305
11599.49 317
11600.51 365
11601.53 382
11602.54 415
11603.56 454
11604.58 484
11605.60 477
11606.61 429
11607.63 392
11608.65 366
11609.67 398
11610.68 414
11611.70 354
11612.72 327
11613.74 315
11614.75 306
11615.77 303
11616.79 293
11617.81 288
11618.82 306
11619.84 303
11620.86 325
11621.88 262
11622.90 273
11623.91 287
11624.93 263
11625.95 278
11626.97 282
11627.99 258
11629.00 270
11630.02 321
11631.04 262
11632.06 235
11633.08 285
11634.10 263
11635.11 251
11636.13 218
11637.15 250
11638.17 254
11639.19 260
11640.21 273
11641.23 251
11642.25 272
11643.26 285
11644.28 286
11645.30 219
11646.32 244
11647.34 250
11648.36 282
11649.38 269
11650.40 221
11651.42 232
11652.44 237
11653.46 247
11654.47 246
11655.49 220
11656.51 239
11657.53 244
11658.55 252
11659.57 228
11660.59 255
11661.61 235
11662.63 234
11663.65 230
11664.67 260
11665.69 248
11666.71 257
11667.73 222
11668.75 269
11669.77 261
11670.79 247
11671.81 248
11672.83 220
11673.85 266
11674.87 219
11675.89 247
11676.91 241
11677.93 272
11678.95 261
11679.97 256
11680.99 238
11682.01 268
11683.03 245
11684.06 253
11685.08 204
11686.10 252
11687.12 293
11688.14 271
11689.16 232
11690.18 211
11691.20 207
11692.22 238
11693.24 225
11694.26 206
11695.29 260
11696.31 272
11697.33 283
11698.35 241
11699.37 225
11700.39 240
11701.41 271
11702.43 226
11703.46 250
11704.48 271
11705.50 246
11706.52 218
11707.54 255
11708.56 287
11709.59 250
11710.61 230
11711.63 253
11712.65 247
11713.67 260
11714.70 259
11715.72 242
11716.74 238
11717.76 230
11718.78 231
11719.81 212
11720.83 236
11721.85 251
11722.87 242
11723.90 269
11724.92 234
11725.94 278
11726.96 247
11727.99 218
11729.01 256
11730.03 231
11731.05 233
11732.08 241
11733.10 224
11734.12 240
11735.15 248
11736.17 203
11737.19 247
11738.21 232
11739.24 262
11740.26 229
11741.28 216
11742.31 218
11743.33 238
11744.35 277
11745.38 238
11746.40 242
11747.42 263
11748.45 235
11749.47 220
11750.49 223
11751.52 222
11752.54 235
11753.56 237
11754.59 246
11755.61 215
11756.64 209
11757.66 207
11758.68 265
11759.71 240
11760.73 229
11761.76 219
11762.78 260
11763.80 272
11764.83 250
11765.85 263
11766.88 261
11767.90 240
11768.93 220
11769.95 225
11770.97 255
11772.00 233
11773.02 262
11774.05 263
11775.07 231
11776.10 238
11777.12 220
11778.15 254
11779.17 235
11780.20 227
11781.22 243
11782.25 251
11783.27 248
11784.30 233
11785.32 215
11786.35 246
11787.37 217
11788.40 237
11789.42 240
11790.45 233
11791.47 285
11792.50 257
11793.52 253
11794.55 227
11795.57 239
11796.60 206
11797.63 273
11798.65 275
11799.68 262
11800.70 267
11801.73 258
11802.75 242
11803.78 243
11804.81 255
11805.83 260
11806.86 268
11807.88 230
11808.91 274
11809.94 299
11810.96 276
11811.99 265
11813.02 271
11814.04 243
11815.07 272
11816.09 254
11817.12 301
11818.15 315
11819.17 264
11820.20 250
11821.23 253
11822.25 282
11823.28 267
11824.31 271
11825.33 293
11826.36 276
11827.39 269
11828.42 274
11829.44 269
11830.47 271
11831.50 259
11832.52 267
11833.55 259
11834.58 282
11835.61 328
11836.63 268
11837.66 260
11838.69 284
11839.71 289
11840.74 284
11841.77 263
11842.80 325
11843.83 301
11844.85 260
11845.88 288
11846.91 302
11847.94 280
11848.96 285
11849.99 246
11851.02 255
11852.05 312
11853.08 264
11854.10 251
11855.13 293
11856.16 328
11857.19 332
11858.22 311
11859.24 304
11860.27 326
11861.30 333
11862.33 324
11863.36 291
11864.39 340
11865.42 336
11866.44 339
11867.47 340
11868.50 377
11869.53 333
11870.56 338
11871.59 362
11872.62 363
11873.65 370
11874.67 288
11875.70 338
11876.73 361
11877.76 328
11878.79 305
11879.82 369
11880.85 360
11881.88 361
11882.91 338
11883.94 357
11884.97 331
11886.00 343
11887.03 346
11888.06 353
11889.09 341
11890.11 331
11891.14 368
11892.17 382
11893.20 380
11894.23 367
11895.26 372
11896.29 427
11897.32 468
11898.35 408
11899.38 391
11900.41 469
11901.44 552
11902.47 543
11903.50 507
11904.53 533
11905.56 528
11906.59 432
11907.63 468
11908.66 497
11909.69 431
11910.72 414
11911.75 424
11912.78 438
11913.81 434
11914.84 442
11915.87 480
11916.90 451
11917.93 462
11918.96 444
11919.99 420
11921.02 398
11922.06 454
11923.09 477
11924.12 459
11925.15 484
11926.18 508
11927.21 518
11928.24 562
11929.27 512
11930.31 584
11931.34 596
11932.37 651
11933.40 661
11934.43 635
11935.46 569
11936.49 610
11937.53 529
11938.56 568
11939.59 543
11940.62 460
11941.65 455
11942.69 498
11943.72 461
11944.75 482
11945.78 459
11946.81 470
11947.85 415
11948.88 387
11949.91 402
11950.94 416
11951.97 412
11953.01 356
11954.04 343
11955.07 373
11956.10 408
11957.14 378
11958.17 383
11959.20 376
11960.24 362
11961.27 390
11962.30 396
11963.33 367
11964.37 342
11965.40 375
11966.43 369
11967.47 332
11968.50 392
11969.53 388
11970.56 393
11971.60 357
11972.63 357
11973.66 348
11974.70 353
11975.73 363
11976.76 343
11977.80 347
11978.83 348
11979.86 374
11980.90 361
11981.93 379
11982.97 334
11984.00 306
11985.03 315
11986.07 352
11987.10 346
11988.13 343
11989.17 338
11990.20 299
11991.24 343
11992.27 385
11993.30 306
11994.34 358
11995.37 399
11996.41 386
11997.44 408
11998.48 383
11999.51 390
12000.54 370
12001.58 415
12002.61 395
12003.65 381
12004.68 383
12005.72 363
12006.75 339
12007.79 342
12008.82 352
12009.86 368
12010.89 376
12011.93 392
12012.96 384
12014.00 367
12015.03 361
12016.07 379
12017.10 381
12018.14 360
12019.17 363
12020.21 378
12021.24 369
12022.28 391
12023.31 355
12024.35 379
12025.38 380
12026.42 378
12027.46 367
12028.49 370
12029.53 372
12030.56 417
12031.60 404
12032.63 371
12033.67 394
12034.71 392
12035.74 393
12036.78 363
12037.81 362
12038.85 383
12039.89 377
12040.92 355
12041.96 373
12042.99 368
12044.03 375
12045.07 413
12046.10 402
12047.14 374
12048.18 396
12049.21 411
12050.25 418
12051.29 408
12052.32 380
12053.36 370
12054.40 409
12055.43 387
12056.47 361
12057.51 393
12058.54 407
12059.58 359
12060.62 374
12061.65 355
12062.69 384
12063.73 388
12064.77 397
12065.80 343
12066.84 363
12067.88 415
12068.92 429
12069.95 426
12070.99 424
12072.03 381
12073.07 415
12074.10 349
12075.14 376
12076.18 390
12077.22 422
12078.25 370
12079.29 363
12080.33 375
12081.37 379
12082.41 431
12083.44 360
12084.48 446
12085.52 440
12086.56 389
12087.60 395
12088.63 394
12089.67 393
12090.71 413
12091.75 423
12092.79 442
12093.83 462
12094.86 460
12095.90 448
12096.94 434
12097.98 446
12099.02 449
12100.06 456
12101.10 581
12102.13 558
12103.17 567
12104.21 578
12105.25 543
12106.29 576
12107.33 524
12108.37 459
12109.41 487
12110.45 481
12111.49 437
12112.53 431
12113.56 421
12114.60 476
12115.64 461
12116.68 373
12117.72 335
12118.76 330
12119.80 395
12120.84 334
12121.88 337
12122.92 333
12123.96 366
12125.00 394
12126.04 331
12127.08 362
12128.12 330
12129.16 328
12130.20 307
12131.24 346
12132.28 381
12133.32 311
12134.36 320
12135.40 367
12136.44 320
12137.48 303
12138.52 324
12139.56 312
12140.60 308
12141.64 300
12142.68 313
12143.72 269
12144.76 308
12145.81 278
12146.85 284
12147.89 286
12148.93 300
12149.97 304
12151.01 252
12152.05 275
12153.09 299
12154.13 286
12155.17 239
12156.21 264
12157.26 323
12158.30 310
12159.34 292
12160.38 321
12161.42 283
12162.46 250
12163.50 249
12164.55 282
12165.59 329
12166.63 292
12167.67 279
12168.71 302
12169.75 268
12170.80 289
12171.84 299
12172.88 290
12173.92 272
12174.96 286
12176.00 305
12177.05 345
12178.09 277
12179.13 311
12180.17 320
12181.22 293
12182.26 283
12183.30 301
12184.34 310
12185.38 322
12186.43 353
12187.47 287
12188.51 291
12189.55 270
12190.60 290
12191.64 286
12192.68 251
12193.72 290
12194.77 293
12195.81 286
12196.85 267
12197.90 291
12198.94 289
12199.98 284
12201.03 295
12202.07 323
12203.11 281
12204.15 262
12205.20 253
12206.24 294
12207.28 277
12208.33 301
12209.37 314
12210.41 290
12211.46 297
12212.50 273
12213.55 307
12214.59 294
12215.63 300
12216.68 304
12217.72 287
12218.76 271
12219.81 298
12220.85 289
12221.90 296
12222.94 323
12223.98 284
12225.03 317
12226.07 318
12227.12 273
12228.16 274
12229.20 286
12230.25 330
12231.29 316
12232.34 305
12233.38 308
12234.43 237
12235.47 264
12236.52 290
12237.56 323
12238.61 318
12239.65 289
12240.69 238
12241.74 297
12242.78 296
12243.83 293
12244.87 289
12245.92 272
12246.96 244
12248.01 235
12249.05 270
12250.10 264
12251.14 283
12252.19 285
12253.24 310
12254.28 306
12255.33 292
12256.37 280
12257.42 294
12258.46 300
12259.51 256
12260.55 264
12261.60 296
12262.64 298
12263.69 276
12264.74 272
12265.78 284
12266.83 245
12267.87 277
12268.92 267
12269.97 220
12271.01 243
12272.06 249
12273.10 253
12274.15 237
12275.20 267
12276.24 272
12277.29 244
12278.34 280
12279.38 278
12280.43 230
12281.47 251
12282.52 264
12283.57 279
12284.61 287
12285.66 273
12286.71 279
12287.75 233
12288.80 242
12289.85 284
12290.90 253
12291.94 265
12292.99 268
12294.04 260
12295.08 254
12296.13 240
12297.18 222
12298.22 274
12299.27 248
12300.32 234
12301.37 222
12302.41 237
12303.46 274
12304.51 246
12305.56 228
12306.60 249
12307.65 252
12308.70 263
12309.75 261
12310.79 250
12311.84 236
12312.89 265
12313.94 261
12314.99 216
12316.03 245
12317.08 236
12318.13 246
12319.18 229
12320.23 230
12321.27 243
12322.32 272
12323.37 260
12324.42 268
12325.47 237
12326.52 254
12327.56 234
12328.61 257
12329.66 270
12330.71 249
12331.76 246
12332.81 249
12333.86 270
12334.91 201
12335.95 234
12337.00 217
12338.05 247
12339.10 262
12340.15 263
12341.20 203
12342.25 243
12343.30 254
12344.35 320
12345.40 254
12346.44 220
12347.49 213
12348.54 223
12349.59 253
12350.64 249
12351.69 285
12352.74 285
12353.79 268
12354.84 250
12355.89 223
12356.94 213
12357.99 230
12359.04 220
12360.09 244
12361.14 244
12362.19 232
12363.24 241
12364.29 245
12365.34 276
12366.39 270
12367.44 287
12368.49 204
12369.54 202
12370.59 192
12371.64 248
12372.69 256
12373.74 259
12374.79 228
12375.84 242
12376.89 250
12377.94 260
12378.99 240
12380.05 238
12381.10 222
12382.15 232
12383.20 252
12384.25 242
12385.30 238
12386.35 235
12387.40 226
12388.45 258
12389.50 242
12390.55 245
12391.61 243
12392.66 274
12393.71 251
12394.76 276
12395.81 253
12396.86 269
12397.91 235
12398.97 260
12400.02 251
12401.07 274
12402.12 273
12403.17 230
12404.22 273
12405.28 291
12406.33 279
12407.38 218
12408.43 286
12409.48 282
12410.53 277
12411.59 260
12412.64 277
12413.69 250
12414.74 260
12415.80 262
12416.85 260
12417.90 264
12418.95 219
12420.00 205
12421.06 253
12422.11 292
12423.16 306
12424.21 273
12425.27 251
12426.32 246
12427.37 246
12428.43 280
12429.48 277
12430.53 277
12431.58 277
12432.64 293
12433.69 300
12434.74 304
12435.80 269
12436.85 263
12437.90 277
12438.96 285
12440.01 274
12441.06 270
12442.12 284
12443.17 294
12444.22 260
12445.28 271
12446.33 261
12447.38 308
12448.44 246
12449.49 251
12450.54 275
12451.60 244
12452.65 247
12453.71 235
12454.76 268
12455.81 250
12456.87 269
12457.92 281
12458.98 289
12460.03 309
12461.08 315
12462.14 279
12463.19 287
12464.25 308
12465.30 311
12466.35 298
12467.41 326
12468.46 305
12469.52 327
12470.57 371
12471.63 352
12472.68 336
12473.74 386
12474.79 416
12475.85 484
12476.90 493
12477.96 448
12479.01 492
12480.07 498
12481.12 473
12482.18 460
12483.23 419
12484.29 452
12485.34 415
12486.40 401
12487.45 387
12488.51 315
12489.56 351
12490.62 366
12491.67 337
12492.73 334
12493.78 301
12494.84 277
12495.90 296
12496.95 293
12498.01 305
12499.06 336
12500.12 309
12501.17 286
12502.23 280
12503.29 316
12504.34 305
12505.40 313
12506.45 270
12507.51 272
12508.57 267
12509.62 251
12510.68 258
12511.73 242
12512.79 256
12513.85 287
12514.90 286
12515.96 271
12517.02 249
12518.07 282
12519.13 318
12520.19 281
12521.24 230
12522.30 258
12523.36 258
12524.41 258
12525.47 259
12526.53 290
12527.58 263
12528.64 237
12529.70 254
12530.76 273
12531.81 246
12532.87 273
12533.93 277
12534.98 262
12536.04 238
12537.10 234
12538.16 261
12539.21 284
12540.27 268
12541.33 233
12542.39 261
12543.44 312
12544.50 297
12545.56 261
12546.62 271
12547.68 279
12548.73 282
12549.79 287
12550.85 280
12551.91 314
12552.96 316
12554.02 316
12555.08 364
12556.14 352
12557.20 348
12558.26 375
12559.31 332
12560.37 350
12561.43 332
12562.49 327
12563.55 339
12564.61 345
12565.66 306
12566.72 310
12567.78 311
12568.84 265
12569.90 305
12570.96 290
12572.02 254
12573.08 275
12574.13 291
12575.19 301
12576.25 288
12577.31 277
12578.37 284
12579.43 280
12580.49 257
12581.55 279
12582.61 280
12583.67 273
12584.73 212
12585.79 254
12586.85 255
12587.91 268
12588.96 260
12590.02 274
12591.08 276
12592.14 239
12593.20 231
12594.26 248
12595.32 268
12596.38 261
12597.44 267
12598.50 273
12599.56 263
12600.62 257
12601.68 243
12602.74 255
12603.80 330
12604.86 289
12605.92 243
12606.98 265
12608.04 271
12609.10 247
12610.17 267
12611.23 272
12612.29 268
12613.35 291
12614.41 266
12615.47 244
12616.53 268
12617.59 249
12618.65 289
12619.71 296
12620.77 261
12621.83 273
12622.89 262
12623.95 274
12625.02 240
12626.08 265
12627.14 236
12628.20 249
12629.26 255
12630.32 278
12631.38 236
12632.44 246
12633.51 237
12634.57 236
12635.63 254
12636.69 249
12637.75 228
12638.81 261
12639.88 239
12640.94 234
12642.00 237
12643.06 238
12644.12 265
12645.18 264
12646.25 276
12647.31 225
12648.37 280
12649.43 252
12650.50 221
12651.56 216
12652.62 181
12653.68 245
12654.74 245
12655.81 198
12656.87 214
12657.93 229
12658.99 247
12660.06 215
12661.12 203
12662.18 229
12663.24 253
12664.31 186
12665.37 209
12666.43 224
12667.50 229
12668.56 242
12669.62 229
12670.68 219
12671.75 218
12672.81 207
12673.87 230
12674.94 219
12676.00 206
12677.06 180
12678.13 247
12679.19 211
12680.25 216
12681.32 184
12682.38 202
12683.44 225
12684.51 230
12685.57 251
12686.63 235
12687.70 207
12688.76 196
12689.83 205
12690.89 205
12691.95 206
12693.02 183
12694.08 223
12695.15 208
12696.21 206
12697.27 194
12698.34 233
12699.40 219
12700.47 202
12701.53 186
12702.60 210
12703.66 219
12704.72 218
12705.79 241
12706.85 219
12707.92 193
12708.98 202
12710.05 217
12711.11 210
12712.18 219
12713.24 239
12714.31 238
12715.37 214
12716.44 220
12717.50 226
12718.57 214
12719.63 214
12720.70 193
12721.76 236
12722.83 196
12723.89 229
12724.96 211
12726.02 232
12727.09 204
12728.15 202
12729.22 194
12730.28 228
12731.35 221
12732.41 190
12733.48 225
12734.55 197
12735.61 226
12736.68 236
12737.74 220
12738.81 236
12739.88 171
12740.94 186
12742.01 197
12743.07 200
12744.14 195
12745.21 198
12746.27 197
12747.34 200
12748.40 210
12749.47 228
12750.54 194
12751.60 166
12752.67 213
12753.74 207
12754.80 224
12755.87 192
12756.94 184
12758.00 184
12759.07 221
12760.14 215
12761.20 176
12762.27 240
12763.34 249
12764.40 227
12765.47 208
12766.54 202
12767.60 176
12768.67 214
12769.74 211
12770.81 199
12771.87 172
12772.94 196
12774.01 219
12775.08 183
12776.14 157
12777.21 178
12778.28 196
12779.35 220
12780.41 201
12781.48 181
12782.55 184
12783.62 222
12784.68 175
12785.75 199
12786.82 212
12787.89 198
12788.96 197
12790.02 177
12791.09 173
12792.16 175
12793.23 186
12794.30 171
12795.36 184
12796.43 226
12797.50 172
12798.57 189
12799.64 212
12800.71 198
12801.77 220
12802.84 189
12803.91 186
12804.98 195
12806.05 201
12807.12 186
12808.19 213
12809.25 142
12810.32 218
12811.39 210
12812.46 208
12813.53 203
12814.60 187
12815.67 220
12816.74 221
12817.81 210
12818.88 183
12819.95 183
12821.01 224
12822.08 218
12823.15 220
12824.22 204
12825.29 216
12826.36 215
12827.43 202
12828.50 178
12829.57 193
12830.64 206
12831.71 229
12832.78 211
12833.85 196
12834.92 233
12835.99 204
12837.06 186
12838.13 206
12839.20 195
12840.27 181
12841.34 185
12842.41 207
12843.48 199
12844.55 171
12845.62 207
12846.69 226
12847.76 199
12848.83 181
12849.90 210
12850.97 203
12852.04 182
12853.11 188
12854.19 172
12855.26 164
12856.33 200
12857.40 192
12858.47 184
12859.54 182
12860.61 183
12861.68 157
12862.75 194
12863.82 187
12864.89 162
12865.97 183
12867.04 194
12868.11 184
12869.18 187
12870.25 158
12871.32 195
12872.39 191
12873.47 211
12874.54 210
12875.61 187
12876.68 185
12877.75 173
12878.82 184
12879.90 191
12880.97 170
12882.04 161
12883.11 202
12884.18 203
12885.25 199
12886.33 182
12887.40 230
12888.47 184
12889.54 202
12890.62 225
12891.69 184
12892.76 195
12893.83 199
12894.90 184
12895.98 214
12897.05 206
12898.12 201
12899.19 207
12900.27 197
12901.34 229
12902.41 200
12903.49 209
12904.56 196
12905.63 154
12906.70 195
12907.78 184
12908.85 156
12909.92 165
12911.00 165
12912.07 172
12913.14 185
12914.22 186
12915.29 229
12916.36 220
12917.44 189
12918.51 198
12919.58 191
12920.66 191
12921.73 184
12922.80 213
12923.88 182
12924.95 197
12926.02 221
12927.10 193
12928.17 203
12929.24 184
12930.32 208
12931.39 180
12932.47 186
12933.54 199
12934.61 173
12935.69 179
12936.76 183
12937.84 192
12938.91 185
12939.99 169
12941.06 196
12942.13 194
12943.21 214
12944.28 169
12945.36 195
12946.43 199
12947.51 222
12948.58 179
12949.66 191
12950.73 162
12951.81 177
12952.88 190
12953.95 173
12955.03 155
12956.10 185
12957.18 187
12958.25 181
12959.33 186
12960.40 206
12961.48 200
12962.56 203
12963.63 212
12964.71 181
12965.78 169
12966.86 180
12967.93 188
12969.01 188
12970.08 175
12971.16 163
12972.23 194
12973.31 222
12974.39 179
12975.46 182
12976.54 202
12977.61 185
12978.69 177
12979.76 204
12980.84 176
12981.92 209
12982.99 209
12984.07 169
12985.14 166
12986.22 229
12987.30 200
12988.37 182
12989.45 190
12990.53 176
12991.60 185
12992.68 212
12993.76 197
12994.83 193
12995.91 193
12996.99 172
12998.06 193
12999.14 209
13000.22 192
13001.29 202
13002.37 191
13003.45 194
13004.52 212
13005.60 195
13006.68 198
13007.75 182
13008.83 176
13009.91 183
13010.99 181
13012.06 169
13013.14 237
13014.22 201
13015.30 210
13016.37 207
13017.45 192
13018.53 176
13019.61 187
13020.68 169
13021.76 191
13022.84 228
13023.92 182
13024.99 211
13026.07 168
13027.15 191
13028.23 204
13029.31 214
13030.38 200
13031.46 155
13032.54 190
13033.62 188
13034.70 198
13035.77 195
13036.85 206
13037.93 193
13039.01 192
13040.09 248
13041.17 228
13042.24 197
13043.32 189
13044.40 200
13045.48 200
13046.56 214
13047.64 180
13048.72 182
13049.80 199
13050.87 182
13051.95 221
13053.03 201
13054.11 184
13055.19 173
13056.27 185
13057.35 226
13058.43 165
13059.51 191
13060.59 190
13061.67 221
13062.74 196
13063.82 184
13064.90 219
13065.98 210
13067.06 195
13068.14 192
13069.22 196
13070.30 209
13071.38 217
13072.46 195
13073.54 212
13074.62 192
13075.70 219
13076.78 226
13077.86 175
13078.94 198
13080.02 216
13081.10 219
13082.18 205
13083.26 198
13084.34 168
13085.42 182
13086.50 209
13087.58 210
13088.66 207
13089.74 184
13090.82 192
13091.90 196
13092.99 205
13094.07 219
13095.15 190
13096.23 201
13097.31 178
13098.39 221
13099.47 221
13100.55 242
13101.63 215
13102.71 226
13103.79 206
13104.88 219
13105.96 194
13107.04 182
13108.12 220
13109.20 209
13110.28 187
13111.36 187
13112.44 206
13113.53 182
13114.61 191
13115.69 192
13116.77 202
13117.85 190
13118.93 194
13120.02 201
13121.10 225
13122.18 197
13123.26 231
13124.34 186
13125.42 226
13126.51 181
13127.59 175
13128.67 204
13129.75 200
13130.84 186
13131.92 214
13133.00 205
13134.08 207
13135.16 204
13136.25 241
13137.33 239
13138.41 218
13139.49 216
13140.58 220
13141.66 211
13142.74 202
13143.82 232
13144.91 234
13145.99 197
13147.07 192
13148.16 217
13149.24 218
13150.32 228
13151.41 217
13152.49 216
13153.57 181
13154.65 209
13155.74 210
13156.82 185
13157.90 193
13158.99 187
13160.07 196
13161.15 209
13162.24 214
13163.32 212
13164.40 214
13165.49 236
13166.57 200
13167.66 192
13168.74 198
13169.82 238
13170.91 229
13171.99 197
13173.08 191
13174.16 223
13175.24 231
13176.33 225
13177.41 259
13178.50 256
13179.58 228
13180.66 243
13181.75 211
13182.83 227
13183.92 231
13185.00 222
13186.09 222
13187.17 202
13188.25 230
13189.34 221
13190.42 213
13191.51 249
13192.59 215
13193.68 192
13194.76 182
13195.85 213
13196.93 220
13198.02 209
13199.10 217
13200.19 223
13201.27 263
13202.36 235
13203.44 261
13204.53 228
13205.61 181
13206.70 209
13207.78 245
13208.87 257
13209.96 206
13211.04 198
13212.13 220
13213.21 202
13214.30 209
13215.38 221
13216.47 235
13217.55 245
13218.64 231
13219.73 232
13220.81 236
13221.90 233
13222.98 220
13224.07 211
13225.16 229
13226.24 208
13227.33 214
13228.41 218
13229.50 208
13230.59 230
13231.67 221
13232.76 229
13233.85 226
13234.93 200
13236.02 245
13237.11 223
13238.19 217
13239.28 229
13240.37 269
13241.45 214
13242.54 198
13243.63 243
13244.71 237
13245.80 239
13246.89 234
13247.97 220
13249.06 236
13250.15 247
13251.24 250
13252.32 241
13253.41 274
13254.50 244
13255.58 268
13256.67 259
13257.76 284
13258.85 241
13259.93 233
13261.02 227
13262.11 263
13263.20 255
13264.28 284
13265.37 265
13266.46 274
13267.55 246
13268.64 246
13269.72 289
13270.81 279
13271.90 225
13272.99 224
13274.08 244
13275.16 279
13276.25 301
13277.34 295
13278.43 280
13279.52 270
13280.61 276
13281.69 274
13282.78 292
13283.87 278
13284.96 287
13286.05 239
13287.14 237
13288.23 240
13289.31 252
13290.40 263
13291.49 272
13292.58 272
13293.67 240
13294.76 266
13295.85 312
13296.94 307
13298.03 351
13299.11 306
13300.20 319
13301.29 275
13302.38 288
13303.47 283
13304.56 296
13305.65 351
13306.74 312
13307.83 326
13308.92 340
13310.01 323
13311.10 354
13312.19 300
13313.28 302
13314.37 348
13315.46 324
13316.55 263
13317.64 272
13318.73 304
13319.82 288
13320.91 320
13322.00 314
13323.09 314
13324.18 297
13325.27 294
13326.36 287
13327.45 259
13328.54 319
13329.63 287
13330.72 304
13331.81 332
13332.90 318
13333.99 285
13335.08 265
13336.17 323
13337.26 359
13338.35 330
13339.44 286
13340.53 312
13341.62 327
13342.72 314
13343.81 309
13344.90 271
13345.99 340
13347.08 247
13348.17 297
13349.26 342
13350.35 320
13351.44 322
13352.54 305
13353.63 372
13354.72 321
13355.81 335
13356.90 355
13357.99 329
13359.08 307
13360.18 341
13361.27 306
13362.36 374
13363.45 395
13364.54 356
13365.63 353
13366.73 376
13367.82 378
13368.91 367
13370.00 351
13371.09 368
13372.19 361
13373.28 341
13374.37 337
13375.46 352
13376.56 313
13377.65 329
13378.74 322
13379.83 326
13380.93 307
13382.02 337
13383.11 342
13384.20 320
13385.30 332
13386.39 282
13387.48 338
13388.57 325
13389.67 283
13390.76 275
13391.85 288
13392.95 283
13394.04 276
13395.13 296
13396.22 265
13397.32 282
13398.41 269
13399.50 296
13400.60 309
13401.69 290
13402.78 303
13403.88 283
13404.97 260
13406.06 275
13407.16 271
13408.25 254
13409.35 267
13410.44 284
13411.53 268
13412.63 247
13413.72 274
13414.81 268
13415.91 247
13417.00 294
13418.10 269
13419.19 259
13420.28 243
13421.38 270
13422.47 296
13423.57 295
13424.66 249
13425.76 281
13426.85 313
13427.94 298
13429.04 312
13430.13 301
13431.23 286
13432.32 299
13433.42 302
13434.51 296
13435.61 277
13436.70 315
13437.80 326
13438.89 311
13439.99 281
13441.08 294
13442.18 322
13443.27 268
13444.37 286
13445.46 277
13446.56 297
13447.65 312
13448.75 276
13449.84 293
13450.94 315
13452.03 287
13453.13 301
13454.22 297
13455.32 309
13456.41 333
13457.51 324
13458.61 334
13459.70 322
13460.80 315
13461.89 340
13462.99 336
13464.08 316
13465.18 325
13466.28 324
13467.37 314
13468.47 312
13469.56 341
13470.66 369
13471.76 339
13472.85 362
13473.95 352
13475.05 317
13476.14 351
13477.24 330
13478.33 363
13479.43 306
13480.53 301
13481.62 305
13482.72 316
13483.82 312
13484.91 355
13486.01 345
13487.11 355
13488.20 344
13489.30 368
13490.40 356
13491.50 328
13492.59 363
13493.69 388
13494.79 400
13495.88 392
13496.98 413
13498.08 412
13499.18 392
13500.27 414
13501.37 403
13502.47 421
13503.57 404
13504.66 348
13505.76 364
13506.86 409
13507.96 404
13509.05 379
13510.15 346
13511.25 393
13512.35 415
13513.44 341
13514.54 356
13515.64 333
13516.74 380
13517.84 362
13518.93 351
13520.03 331
13521.13 359
13522.23 315
13523.33 334
13524.43 306
13525.52 315
13526.62 305
13527.72 322
13528.82 295
13529.92 250
13531.02 303
13532.12 298
13533.21 317
13534.31 293
13535.41 306
13536.51 276
13537.61 301
13538.71 328
13539.81 345
13540.91 273
13542.01 304
13543.10 249
13544.20 278
13545.30 321
13546.40 290
13547.50 283
13548.60 275
13549.70 239
13550.80 264
13551.90 259
13553.00 259
13554.10 281
13555.20 276
13556.30 282
13557.40 300
13558.50 292
13559.60 274
13560.70 280
13561.80 284
13562.90 281
13564.00 275
13565.10 224
13566.20 258
13567.30 262
13568.40 257
13569.50 255
13570.60 234
13571.70 261
13572.80 290
13573.90 259
13575.00 278
13576.10 289
13577.20 259
13578.30 266
13579.40 243
13580.50 266
13581.60 269
13582.70 318
13583.80 307
13584.90 275
13586.00 289
13587.10 263
13588.21 290
13589.31 312
13590.41 288
13591.51 258
13592.61 301
13593.71 256
13594.81 229
13595.91 247
13597.01 266
13598.12 275
13599.22 275
13600.32 230
13601.42 250
13602.52 268
13603.62 269
13604.72 336
13605.83 293
13606.93 280
13608.03 295
13609.13 269
13610.23 276
13611.34 319
13612.44 307
13613.54 305
13614.64 273
13615.74 259
13616.85 286
13617.95 262
13619.05 242
13620.15 256
13621.25 281
13622.36 280
13623.46 285
13624.56 272
13625.66 276
13626.77 272
13627.87 241
13628.97 283
13630.07 253
13631.18 277
13632.28 285
13633.38 271
13634.48 262
13635.59 256
13636.69 290
13637.79 289
13638.90 307
13640.00 294
13641.10 318
13642.21 280
13643.31 267
13644.41 324
13645.52 306
13646.62 305
13647.72 295
13648.83 263
13649.93 245
13651.03 246
13652.14 298
13653.24 256
13654.34 290
13655.45 254
13656.55 290
13657.65 315
13658.76 304
13659.86 278
13660.97 268
13662.07 274
13663.17 304
13664.28 271
13665.38 259
13666.49 282
13667.59 264
13668.69 252
13669.80 285
13670.90 320
13672.01 283
13673.11 244
13674.22 297
13675.32 253
13676.42 276
13677.53 283
13678.63 301
13679.74 309
13680.84 307
13681.95 263
13683.05 280
13684.16 285
13685.26 277
13686.37 289
13687.47 312
13688.58 280
13689.68 310
13690.79 281
13691.89 310
13693.00 289
13694.10 307
13695.21 317
13696.31 322
13697.42 305
13698.52 306
13699.63 261
13700.73 252
13701.84 281
13702.95 299
13704.05 303
13705.16 296
13706.26 293
13707.37 324
13708.47 286
13709.58 316
13710.69 311
13711.79 350
13712.90 294
13714.00 324
13715.11 312
13716.22 294
13717.32 316
13718.43 316
13719.53 305
13720.64 322
13721.75 303
13722.85 325
13723.96 306
13725.07 338
13726.17 328
13727.28 318
13728.39 306
13729.49 361
13730.60 350
13731.71 323
13732.81 307
13733.92 360
13735.03 354
13736.13 351
13737.24 345
13738.35 367
13739.46 386
13740.56 381
13741.67 380
13742.78 364
13743.88 385
13744.99 354
13746.10 357
13747.21 385
13748.31 330
13749.42 367
13750.53 363
13751.64 378
13752.74 399
13753.85 402
13754.96 398
13756.07 419
13757.17 386
13758.28 410
13759.39 440
13760.50 451
13761.61 447
13762.71 421
13763.82 403
13764.93 462
13766.04 516
13767.15 509
13768.25 518
13769.36 546
13770.47 601
13771.58 614
13772.69 602
13773.80 633
13774.90 619
13776.01 642
13777.12 608
13778.23 615
13779.34 645
13780.45 548
13781.56 605
13782.67 597
13783.77 527
13784.88 555
13785.99 497
13787.10 490
13788.21 486
13789.32 450
13790.43 432
13791.54 421
13792.65 370
13793.76 400
13794.86 410
13795.97 417
13797.08 396
13798.19 389
13799.30 405
13800.41 356
13801.52 337
13802.63 364
13803.74 403
13804.85 359
13805.96 318
13807.07 374
13808.18 329
13809.29 311
13810.40 373
13811.51 376
13812.62 368
13813.73 315
13814.84 335
13815.95 326
13817.06 301
13818.17 279
13819.28 292
13820.39 307
13821.50 348
13822.61 365
13823.72 321
13824.83 336
13825.94 316
13827.05 321
13828.16 314
13829.27 313
13830.39 302
13831.50 285
13832.61 304
13833.72 345
13834.83 307
13835.94 304
13837.05 293
13838.16 271
13839.27 335
13840.38 312
13841.50 329
13842.61 305
13843.72 281
13844.83 305
13845.94 329
13847.05 323
13848.16 330
13849.27 332
13850.39 325
13851.50 306
13852.61 290
13853.72 272
13854.83 259
13855.94 318
13857.06 314
13858.17 270
13859.28 298
13860.39 336
13861.50 293
13862.62 313
13863.73 284
13864.84 360
13865.95 313
13867.06 273
13868.18 299
13869.29 308
13870.40 327
13871.51 284
13872.63 271
13873.74 298
13874.85 297
13875.96 357
13877.08 318
13878.19 291
13879.30 311
13880.41 342
13881.53 335
13882.64 301
13883.75 302
13884.87 296
13885.98 318
13887.09 315
13888.20 315
13889.32 241
13890.43 279
13891.54 322
13892.66 310
13893.77 316
13894.88 339
13896.00 348
13897.11 394
13898.22 319
13899.34 324
13900.45 319
13901.56 270
13902.68 319
13903.79 310
13904.91 313
13906.02 286
13907.13 321
13908.25 297
13909.36 282
13910.48 271
13911.59 288
13912.70 295
13913.82 273
13914.93 278
13916.05 226
13917.16 280
13918.27 281
13919.39 310
13920.50 300
13921.62 274
13922.73 294
13923.85 297
13924.96 272
13926.08 225
13927.19 264
13928.30 320
13929.42 269
13930.53 291
13931.65 289
13932.76 264
13933.88 270
13934.99 285
13936.11 268
13937.22 266
13938.34 333
13939.45 277
13940.57 286
13941.68 257
13942.80 272
13943.91 277
13945.03 259
13946.15 269
13947.26 250
13948.38 253
13949.49 284
13950.61 257
13951.72 266
13952.84 250
13953.95 272
13955.07 306
13956.19 256
13957.30 240
13958.42 266
13959.53 286
13960.65 272
13961.77 277
13962.88 260
13964.00 278
13965.11 253
13966.23 241
13967.35 235
13968.46 282
13969.58 230
13970.69 250
13971.81 270
13972.93 259
13974.04 222
13975.16 241
13976.28 217
13977.39 253
13978.51 261
13979.63 234
13980.74 251
13981.86 271
13982.98 219
13984.09 212
13985.21 248
13986.33 272
13987.45 273
13988.56 278
13989.68 259
13990.80 259
13991.91 257
13993.03 247
13994.15 220
13995.27 256
13996.38 237
13997.50 204
13998.62 247
13999.74 244
14000.85 240
14001.97 257
14003.09 269
14004.21 233
14005.32 242
14006.44 266
14007.56 297
14008.68 266
14009.80 214
14010.91 228
14012.03 283
14013.15 228
14014.27 243
14015.39 224
14016.50 214
14017.62 228
14018.74 221
14019.86 230
14020.98 264
14022.10 248
14023.21 264
14024.33 264
14025.45 245
14026.57 229
14027.69 234
14028.81 258
14029.93 201
14031.04 227
14032.16 242
14033.28 238
14034.40 256
14035.52 270
14036.64 233
14037.76 240
14038.88 242
14040.00 247
14041.12 220
14042.23 208
14043.35 235
14044.47 206
14045.59 233
14046.71 282
14047.83 254
14048.95 203
14050.07 229
14051.19 294
14052.31 271
14053.43 273
14054.55 257
14055.67 279
14056.79 243
14057.91 255
14059.03 272
14060.15 268
14061.27 264
14062.39 271
14063.51 271
14064.63 263
14065.75 287
14066.87 276
14067.99 244
14069.11 244
14070.23 248
14071.35 251
14072.47 255
14073.59 276
14074.71 270
14075.83 279
14076.95 261
14078.07 307
14079.19 305
14080.31 261
14081.44 252
14082.56 324
14083.68 301
14084.80 261
14085.92 279
14087.04 290
14088.16 324
14089.28 330
14090.40 353
14091.52 320
14092.65 324
14093.77 341
14094.89 361
14096.01 363
14097.13 350
14098.25 350
14099.37 374
14100.50 387
14101.62 411
14102.74 368
14103.86 353
14104.98 335
14106.10 313
14107.23 331
14108.35 341
14109.47 301
14110.59 289
14111.71 326
14112.84 312
14113.96 278
14115.08 293
14116.20 288
14117.32 296
14118.45 295
14119.57 293
14120.69 288
14121.81 274
14122.94 288
14124.06 257
14125.18 257
14126.30 254
14127.43 265
14128.55 295
14129.67 283
14130.79 254
14131.92 256
14133.04 270
14134.16 262
14135.29 254
14136.41 275
14137.53 283
14138.66 244
14139.78 240
14140.90 253
14142.02 226
14143.15 242
14144.27 262
14145.39 237
14146.52 241
14147.64 231
14148.76 212
14149.89 232
14151.01 264
14152.14 240
14153.26 219
14154.38 250
14155.51 237
14156.63 244
14157.75 251
14158.88 209
14160.00 193
14161.13 202
14162.25 196
14163.37 219
14164.50 244
14165.62 210
14166.75 197
14167.87 215
14168.99 255
14170.12 245
14171.24 223
14172.37 221
14173.49 216
14174.62 247
14175.74 225
14176.87 223
14177.99 245
14179.12 218
14180.24 245
14181.36 244
14182.49 232
14183.61 222
14184.74 220
14185.86 257
14186.99 244
14188.11 218
14189.24 224
14190.36 228
14191.49 215
14192.62 236
14193.74 224
14194.87 235
14195.99 271
14197.12 228
14198.24 196
14199.37 201
14200.49 252
14201.62 244
14202.74 218
14203.87 234
14205.00 244
14206.12 230
14207.25 226
14208.37 252
14209.50 239
14210.62 227
14211.75 213
14212.88 204
14214.00 223
14215.13 241
14216.26 228
14217.38 245
14218.51 215
14219.63 176
14220.76 198
14221.89 209
14223.01 224
14224.14 236
14225.27 220
14226.39 198
14227.52 191
14228.65 216
14229.77 187
14230.90 201
14232.03 211
14233.15 191
14234.28 243
14235.41 220
14236.53 197
14237.66 198
14238.79 200
14239.91 228
14241.04 222
14242.17 224
14243.30 237
14244.42 243
14245.55 199
14246.68 209
14247.81 184
14248.93 189
14250.06 232
14251.19 206
14252.32 238
14253.44 249
14254.57 199
14255.70 186
14256.83 205
14257.95 219
14259.08 185
14260.21 180
14261.34 186
14262.47 199
14263.59 190
14264.72 203
14265.85 214
14266.98 198
14268.11 210
14269.23 210
14270.36 168
14271.49 190
14272.62 176
14273.75 186
14274.88 222
14276.01 238
14277.13 220
14278.26 185
14279.39 237
14280.52 213
14281.65 162
14282.78 175
14283.91 190
14285.04 175
14286.16 191
14287.29 183
14288.42 182
14289.55 176
14290.68 198
14291.81 201
14292.94 182
14294.07 208
14295.20 181
14296.33 186
14297.46 194
14298.59 185
14299.71 191
14300.84 213
14301.97 191
14303.10 198
14304.23 186
14305.36 182
14306.49 198
14307.62 182
14308.75 176
14309.88 169
14311.01 201
14312.14 190
14313.27 192
14314.40 193
14315.53 189
14316.66 176
14317.79 194
14318.92 186
14320.05 207
14321.18 158
14322.31 204
14323.44 223
14324.57 194
14325.70 176
14326.84 161
14327.97 206
14329.10 200
14330.23 212
14331.36 192
14332.49 220
14333.62 208
14334.75 178
14335.88 189
14337.01 159
14338.14 183
14339.27 182
14340.41 180
14341.54 199
14342.67 185
14343.80 164
14344.93 181
14346.06 173
14347.19 163
14348.32 148
14349.46 192
14350.59 185
14351.72 181
14352.85 194
14353.98 161
14355.11 174
14356.25 182
14357.38 206
14358.51 188
14359.64 184
14360.77 170
14361.90 170
14363.04 172
14364.17 171
14365.30 143
14366.43 184
14367.56 148
14368.70 161
14369.83 170
14370.96 156
14372.09 152
14373.23 161
14374.36 191
14375.49 175
14376.62 142
14377.76 172
14378.89 179
14380.02 158
14381.15 170
14382.29 175
14383.42 163
14384.55 179
14385.69 181
14386.82 168
14387.95 159
14389.08 161
14390.22 170
14391.35 165
14392.48 148
14393.62 179
14394.75 186
14395.88 190
14397.02 188
14398.15 172
14399.28 162
14400.42 168
14401.55 176
14402.68 156
14403.82 164
14404.95 203
14406.08 165
14407.22 160
14408.35 162
14409.49 175
14410.62 209
14411.75 181
14412.89 162
14414.02 152
14415.16 166
14416.29 144
14417.42 180
14418.56 142
14419.69 150
14420.83 175
14421.96 179
14423.10 180
14424.23 151
14425.36 161
14426.50 159
14427.63 170
14428.77 163
14429.90 145
14431.04 135
14432.17 162
14433.31 178
14434.44 189
14435.58 193
14436.71 171
14437.85 196
14438.98 142
14440.12 182
14441.25 191
14442.39 170
14443.52 151
14444.66 176
14445.79 177
14446.93 176
14448.06 176
14449.20 178
14450.33 159
14451.47 175
14452.60 193
14453.74 189
14454.87 159
14456.01 187
14457.15 157
14458.28 182
14459.42 185
14460.55 189
14461.69 168
14462.83 166
14463.96 171
14465.10 204
14466.23 185
14467.37 180
14468.51 178
14469.64 174
14470.78 168
14471.91 191
14473.05 173
14474.19 202
14475.32 169
14476.46 171
14477.60 184
14478.73 165
14479.87 162
14481.01 181
14482.14 166
14483.28 194
14484.42 158
14485.55 173
14486.69 190
14487.83 204
14488.96 186
14490.10 170
14491.24 159
14492.37 170
14493.51 168
14494.65 184
14495.79 177
14496.92 184
14498.06 196
14499.20 195
14500.34 162
14501.47 173
14502.61 170
14503.75 158
14504.89 182
14506.02 172
14507.16 129
14508.30 178
14509.44 194
14510.57 173
14511.71 190
14512.85 206
14513.99 200
14515.13 176
14516.26 217
14517.40 216
14518.54 192
14519.68 207
14520.82 193
14521.95 183
14523.09 177
14524.23 224
14525.37 199
14526.51 195
14527.65 201
14528.78 189
14529.92 211
14531.06 223
14532.20 226
14533.34 202
14534.48 179
14535.62 188
14536.76 203
14537.89 184
14539.03 180
14540.17 198
14541.31 195
14542.45 176
14543.59 182
14544.73 156
14545.87 192
14547.01 224
14548.15 217
14549.29 202
14550.42 227
14551.56 193
14552.70 204
14553.84 191
14554.98 199
14556.12 181
14557.26 203
14558.40 183
14559.54 217
14560.68 204
14561.82 181
14562.96 191
14564.10 199
14565.24 212
14566.38 211
14567.52 196
14568.66 204
14569.80 189
14570.94 187
14572.08 177
14573.22 214
14574.36 204
14575.50 206
14576.64 202
14577.78 193
14578.92 196
14580.06 231
14581.20 221
14582.35 200
14583.49 191
14584.63 217
14585.77 248
14586.91 207
14588.05 196
14589.19 224
14590.33 222
14591.47 225
14592.61 197
14593.75 209
14594.89 275
14596.04 270
14597.18 234
14598.32 223
14599.46 231
14600.60 200
14601.74 188
14602.88 228
14604.03 261
14605.17 234
14606.31 268
14607.45 267
14608.59 253
14609.73 261
14610.87 248
14612.02 238
14613.16 260
14614.30 267
14615.44 271
14616.58 225
14617.73 282
14618.87 248
14620.01 231
14621.15 223
14622.29 263
14623.44 270
14624.58 282
14625.72 256
14626.86 303
14628.01 275
14629.15 276
14630.29 280
14631.43 294
14632.58 294
14633.72 306
14634.86 313
14636.00 303
14637.15 330
14638.29 304
14639.43 320
14640.58 319
14641.72 319
14642.86 313
14644.00 287
14645.15 294
14646.29 279
14647.43 254
14648.58 235
14649.72 252
14650.86 251
14652.01 245
14653.15 218
14654.29 252
14655.44 250
14656.58 241
14657.72 249
14658.87 219
14660.01 250
14661.16 236
14662.30 238
14663.44 242
14664.59 210
14665.73 229
14666.87 253
14668.02 245
14669.16 197
14670.31 197
14671.45 211
14672.59 222
14673.74 243
14674.88 233
14676.03 194
14677.17 178
14678.32 190
14679.46 196
14680.60 181
14681.75 189
14682.89 217
14684.04 213
14685.18 184
14686.33 198
14687.47 162
14688.62 211
14689.76 164
14690.91 179
14692.05 216
14693.20 204
14694.34 199
14695.49 182
14696.63 203
14697.78 206
14698.92 176
14700.07 179
14701.21 134
14702.36 175
14703.50 172
14704.65 193
14705.79 196
14706.94 164
14708.09 179
14709.23 188
14710.38 162
14711.52 192
14712.67 188
14713.81 171
14714.96 215
14716.11 172
14717.25 152
14718.40 187
14719.54 162
14720.69 180
14721.84 163
14722.98 186
14724.13 174
14725.27 176
14726.42 192
14727.57 169
14728.71 163
14729.86 171
14731.01 164
14732.15 164
14733.30 152
14734.45 144
14735.59 160
14736.74 175
14737.88 183
14739.03 156
14740.18 180
14741.33 168
14742.47 165
14743.62 159
14744.77 194
14745.91 206
14747.06 176
14748.21 153
14749.35 163
14750.50 166
14751.65 160
14752.80 181
14753.94 173
14755.09 179
14756.24 140
14757.39 144
14758.53 161
14759.68 167
14760.83 174
14761.98 183
14763.12 155
14764.27 176
14765.42 174
14766.57 192
14767.71 192
14768.86 200
14770.01 175
14771.16 177
14772.31 185
14773.45 180
14774.60 144
14775.75 192
14776.90 153
14778.05 139
14779.20 166
14780.34 171
14781.49 158
14782.64 154
14783.79 175
14784.94 170
14786.09 159
14787.24 160
14788.38 163
14789.53 144
14790.68 147
14791.83 122
14792.98 171
14794.13 137
14795.28 148
14796.43 150
14797.57 150
14798.72 153
14799.87 175
14801.02 146
14802.17 146
14803.32 171
14804.47 163
14805.62 158
14806.77 150
14807.92 151
14809.07 149
14810.22 148
14811.37 156
14812.52 170
14813.67 155
14814.82 161
14815.97 202
14817.12 163
14818.26 143
14819.41 134
14820.56 148
14821.71 204
14822.86 179
14824.01 148
14825.16 179
14826.31 133
14827.47 143
14828.62 153
14829.77 156
14830.92 142
14832.07 154
14833.22 146
14834.37 161
14835.52 171
14836.67 172
14837.82 159
14838.97 149
14840.12 142
14841.27 145
14842.42 147
14843.57 155
14844.72 158
14845.87 147
14847.03 154
14848.18 139
14849.33 154
14850.48 122
14851.63 128
14852.78 172
14853.93 154
14855.08 147
14856.23 131
14857.39 127
14858.54 132
14859.69 129
14860.84 117
14861.99 149
14863.14 130
14864.29 152
14865.45 147
14866.60 165
14867.75 175
14868.90 149
14870.05 146
14871.21 149
14872.36 153
14873.51 166
14874.66 163
14875.81 124
14876.97 125
14878.12 162
14879.27 147
14880.42 142
14881.57 145
14882.73 143
14883.88 183
14885.03 133
14886.18 135
14887.34 134
14888.49 175
14889.64 146
14890.79 162
14891.95 135
14893.10 133
14894.25 126
14895.41 156
14896.56 126
14897.71 141
14898.86 131
14900.02 124
14901.17 140
14902.32 131
14903.48 143
14904.63 149
14905.78 142
14906.94 140
14908.09 153
14909.24 130
14910.40 129
14911.55 108
14912.70 133
14913.86 145
14915.01 140
14916.16 126
14917.32 120
14918.47 123
14919.63 156
14920.78 143
14921.93 142
14923.09 162
14924.24 139
14925.39 137
14926.55 145
14927.70 134
14928.86 145
14930.01 169
14931.17 155
14932.32 144
14933.47 157
14934.63 125
14935.78 157
14936.94 139
14938.09 188
14939.25 132
14940.40 162
14941.56 167
14942.71 145
14943.86 140
14945.02 131
14946.17 152
14947.33 161
14948.48 183
14949.64 145
14950.79 166
14951.95 153
14953.10 150
14954.26 153
14955.41 147
14956.57 145
14957.72 124
14958.88 141
14960.04 178
14961.19 156
14962.35 162
14963.50 185
14964.66 157
14965.81 157
14966.97 163
14968.12 170
14969.28 148
14970.44 141
14971.59 130
14972.75 149
14973.90 163
14975.06 146
14976.21 141
14977.37 170
14978.53 149
14979.68 142
14980.84 182
14981.99 150
14983.15 159
14984.31 145
14985.46 143
14986.62 150
14987.78 148
14988.93 143
14990.09 184
14991.25 181
14992.40 150
14993.56 159
14994.72 189
14995.87 143
14997.03 138
14998.19 146
14999.34 129
15000.50 132
15001.66 148
15002.81 168
15003.97 162
15005.13 166
15006.29 156
15007.44 133
15008.60 156
15009.76 128
15010.91 142
15012.07 158
15013.23 117
15014.39 145
15015.54 128
15016.70 147
15017.86 129
15019.02 123
15020.17 119
15021.33 133
15022.49 119
15023.65 126
15024.81 121
15025.96 135
15027.12 163
15028.28 139
15029.44 149
15030.59 160
15031.75 123
15032.91 176
15034.07 176
15035.23 173
15036.39 123
15037.54 136
15038.70 132
15039.86 146
15041.02 145
15042.18 171
15043.34 147
15044.50 118
15045.65 127
15046.81 140
15047.97 130
15049.13 96
15050.29 140
15051.45 138
15052.61 113
15053.77 104
15054.92 94
15056.08 134
15057.24 166
15058.40 127
15059.56 152
15060.72 129
15061.88 156
15063.04 172
15064.20 152
15065.36 156
15066.52 122
15067.68 136
15068.84 130
15070.00 125
15071.16 122
15072.32 147
15073.47 137
15074.63 126
15075.79 130
15076.95 117
15078.11 142
15079.27 130
15080.43 113
15081.59 111
15082.75 141
15083.91 131
15085.07 119
15086.23 120
15087.39 150
15088.56 141
15089.72 126
15090.88 128
15092.04 134
15093.20 153
15094.36 166
15095.52 159
15096.68 139
15097.84 132
15099.00 120
15100.16 152
15101.32 133
15102.48 119
15103.64 117
15104.80 115
15105.97 150
15107.13 131
15108.29 123
15109.45 135
15110.61 150
15111.77 148
15112.93 148
15114.09 130
15115.25 113
15116.42 113
15117.58 148
15118.74 155
15119.90 146
15121.06 150
15122.22 142
15123.39 140
15124.55 132
15125.71 131
15126.87 144
15128.03 146
15129.19 181
15130.36 124
15131.52 116
15132.68 158
15133.84 162
15135.00 127
15136.17 149
15137.33 122
15138.49 156
15139.65 118
15140.82 125
15141.98 125
15143.14 140
15144.30 117
15145.46 133
15146.63 118
15147.79 146
15148.95 144
15150.12 127
15151.28 141
15152.44 141
15153.60 154
15154.77 132
15155.93 139
15157.09 159
15158.26 139
15159.42 138
15160.58 137
15161.74 114
15162.91 144
15164.07 128
15165.23 130
15166.40 136
15167.56 135
15168.72 110
15169.89 123
15171.05 123
15172.21 126
15173.38 132
15174.54 138
15175.71 144
15176.87 129
15178.03 120
15179.20 140
15180.36 122
15181.52 109
15182.69 147
15183.85 142
15185.02 153
15186.18 120
15187.34 163
15188.51 140
15189.67 141
15190.84 133
15192.00 130
15193.17 149
15194.33 136
15195.49 120
15196.66 132
15197.82 132
15198.99 145
15200.15 154
15201.32 127
15202.48 140
15203.65 174
15204.81 130
15205.98 133
15207.14 141
15208.31 139
15209.47 158
15210.64 159
15211.80 138
15212.97 145
15214.13 151
15215.30 168
15216.46 127
15217.63 142
15218.79 135
15219.96 163
15221.12 159
15222.29 200
15223.45 191
15224.62 167
15225.78 164
15226.95 158
15228.12 161
15229.28 196
15230.45 179
15231.61 161
15232.78 158
15233.95 130
15235.11 136
15236.28 151
15237.44 163
15238.61 151
15239.78 135
15240.94 155
15242.11 167
15243.27 153
15244.44 160
15245.61 154
15246.77 127
15247.94 173
15249.11 152
15250.27 130
15251.44 159
15252.61 126
15253.77 136
15254.94 135
15256.11 127
15257.27 134
15258.44 121
15259.61 150
15260.77 130
15261.94 131
15263.11 127
15264.27 132
15265.44 151
15266.61 110
15267.78 126
15268.94 121
15270.11 131
15271.28 135
15272.44 150
15273.61 135
15274.78 142
15275.95 179
15277.11 157
15278.28 141
15279.45 150
15280.62 165
15281.79 144
15282.95 132
15284.12 108
15285.29 156
15286.46 134
15287.62 129
15288.79 161
15289.96 161
15291.13 131
15292.30 119
15293.47 136
15294.63 131
15295.80 126
15296.97 135
15298.14 125
15299.31 128
15300.48 131
15301.64 120
15302.81 136
15303.98 151
15305.15 148
15306.32 140
15307.49 113
15308.66 117
15309.82 135
15310.99 115
15312.16 107
15313.33 133
15314.50 116
15315.67 119
15316.84 128
15318.01 113
15319.18 129
15320.35 146
15321.51 130
15322.68 132
15323.85 127
15325.02 118
15326.19 126
15327.36 122
15328.53 124
15329.70 139
15330.87 132
15332.04 131
15333.21 135
15334.38 153
15335.55 151
15336.72 123
15337.89 141
15339.06 131
15340.23 137
15341.40 165
15342.57 142
15343.74 146
15344.91 149
15346.08 135
15347.25 134
15348.42 128
15349.59 137
15350.76 146
15351.93 129
15353.10 146
15354.27 125
15355.44 146
15356.61 117
15357.78 135
15358.95 136
15360.13 140
15361.30 156
15362.47 112
15363.64 116
15364.81 131
15365.98 133
15367.15 162
15368.32 135
15369.49 139
15370.66 109
15371.84 124
15373.01 147
15374.18 129
15375.35 135
15376.52 118
15377.69 133
15378.86 122
15380.03 102
15381.21 116
15382.38 136
15383.55 124
15384.72 119
15385.89 132
15387.06 133
15388.24 168
15389.41 146
15390.58 112
15391.75 127
15392.92 120
15394.10 147
15395.27 153
15396.44 159
15397.61 132
15398.78 125
15399.96 137
15401.13 137
15402.30 104
15403.47 112
15404.65 125
15405.82 120
15406.99 142
15408.16 117
15409.34 121
15410.51 134
15411.68 127
15412.85 114
15414.03 110
15415.20 135
15416.37 117
15417.55 123
15418.72 127
15419.89 159
15421.06 134
15422.24 135
15423.41 152
15424.58 130
15425.76 127
15426.93 142
15428.10 132
15429.28 124
15430.45 133
15431.62 159
15432.80 118
15433.97 108
15435.15 136
15436.32 125
15437.49 120
15438.67 116
15439.84 146
15441.01 134
15442.19 131
15443.36 137
15444.54 136
15445.71 134
15446.88 116
15448.06 127
15449.23 142
15450.41 137
15451.58 121
15452.75 152
15453.93 126
15455.10 117
15456.28 129
15457.45 155
15458.63 133
15459.80 112
15460.98 151
15462.15 141
15463.32 153
15464.50 121
15465.67 142
15466.85 132
15468.02 144
15469.20 136
15470.37 133
15471.55 112
15472.72 107
15473.90 137
15475.07 136
15476.25 154
15477.42 157
15478.60 164
15479.77 150
15480.95 169
15482.13 128
15483.30 122
15484.48 152
15485.65 132
15486.83 133
15488.00 117
15489.18 124
15490.35 139
15491.53 121
15492.71 140
15493.88 111
15495.06 103
15496.23 137
15497.41 146
15498.59 136
15499.76 137
15500.94 159
15502.11 152
15503.29 111
15504.47 111
15505.64 127
15506.82 119
15508.00 123
15509.17 115
15510.35 131
15511.52 127
15512.70 129
15513.88 126
15515.05 119
15516.23 134
15517.41 128
15518.58 124
15519.76 112
15520.94 117
15522.12 120
15523.29 134
15524.47 135
15525.65 153
15526.82 119
15528.00 151
15529.18 168
15530.35 156
15531.53 128
15532.71 142
15533.89 155
15535.06 101
15536.24 140
15537.42 154
15538.60 141
15539.77 150
15540.95 165
15542.13 144
15543.31 135
15544.48 128
15545.66 142
15546.84 126
15548.02 126
15549.20 122
15550.37 117
15551.55 151
15552.73 128
15553.91 139
15555.09 136
15556.26 165
15557.44 148
15558.62 152
15559.80 139
15560.98 132
15562.16 122
15563.34 132
15564.51 123
15565.69 148
15566.87 153
15568.05 136
15569.23 131
15570.41 136
15571.59 130
15572.76 153
15573.94 139
15575.12 144
15576.30 123
15577.48 136
15578.66 108
15579.84 106
15581.02 129
15582.20 153
15583.38 139
15584.56 150
15585.73 124
15586.91 153
15588.09 160
15589.27 129
15590.45 147
15591.63 135
15592.81 120
15593.99 134
15595.17 151
15596.35 156
15597.53 147
15598.71 152
15599.89 150
15601.07 159
15602.25 157
15603.43 138
15604.61 166
15605.79 167
15606.97 152
15608.15 165
15609.33 185
15610.51 164
15611.69 137
15612.87 153
15614.05 151
15615.23 142
15616.41 127
15617.59 142
15618.77 146
15619.95 152
15621.14 169
15622.32 153
15623.50 158
15624.68 149
15625.86 167
15627.04 158
15628.22 157
15629.40 190
15630.58 173
15631.76 161
15632.94 160
15634.13 215
15635.31 197
15636.49 151
15637.67 188
15638.85 177
15640.03 181
15641.21 190
15642.39 156
15643.58 153
15644.76 184
15645.94 187
15647.12 179
15648.30 156
15649.48 154
15650.67 178
15651.85 202
15653.03 152
15654.21 157
15655.39 180
15656.58 187
15657.76 211
15658.94 192
15660.12 167
15661.30 181
15662.49 158
15663.67 160
15664.85 196
15666.03 186
15667.22 182
15668.40 202
15669.58 198
15670.76 158
15671.95 167
15673.13 190
15674.31 199
15675.49 183
15676.68 177
15677.86 159
15679.04 189
15680.23 170
15681.41 231
15682.59 199
15683.77 164
15684.96 205
15686.14 209
15687.32 162
15688.51 166
15689.69 145
15690.87 178
15692.06 171
15693.24 185
15694.42 200
15695.61 207
15696.79 188
15697.97 190
15699.16 209
15700.34 198
15701.53 167
15702.71 187
15703.89 156
15705.08 159
15706.26 209
15707.44 189
15708.63 195
15709.81 193
15711.00 192
15712.18 179
15713.36 186
15714.55 180
15715.73 202
15716.92 208
15718.10 174
15719.29 172
15720.47 181
15721.66 160
15722.84 168
15724.02 205
15725.21 186
15726.39 217
15727.58 195
15728.76 192
15729.95 203
15731.13 182
15732.32 178
15733.50 158
15734.69 184
15735.87 190
15737.06 177
15738.24 201
15739.43 213
15740.61 195
15741.80 187
15742.98 185
15744.17 230
15745.35 197
15746.54 201
15747.72 200
15748.91 199
15750.10 174
15751.28 238
15752.47 233
15753.65 209
15754.84 186
15756.02 182
15757.21 200
15758.40 197
15759.58 192
15760.77 180
15761.95 208
15763.14 209
15764.33 177
15765.51 197
15766.70 155
15767.88 187
15769.07 209
15770.26 189
15771.44 163
15772.63 166
15773.82 191
15775.00 202
15776.19 191
15777.38 209
15778.56 229
15779.75 205
15780.94 186
15782.12 206
15783.31 158
15784.50 173
15785.68 210
15786.87 196
15788.06 162
15789.24 147
15790.43 159
15791.62 192
15792.81 165
15793.99 171
15795.18 190
15796.37 171
15797.55 161
15798.74 144
15799.93 154
15801.12 164
15802.30 156
15803.49 150
15804.68 163
15805.87 187
15807.05 167
15808.24 171
15809.43 176
15810.62 171
15811.81 169
15812.99 193
15814.18 154
15815.37 157
15816.56 159
15817.75 157
15818.93 139
15820.12 165
15821.31 180
15822.50 169
15823.69 146
15824.88 147
15826.06 143
15827.25 159
15828.44 141
15829.63 124
15830.82 170
15832.01 160
15833.20 183
15834.38 136
15835.57 155
15836.76 127
15837.95 135
15839.14 152
15840.33 162
15841.52 167
15842.71 160
15843.90 159
15845.08 184
15846.27 171
15847.46 159
15848.65 170
15849.84 149
15851.03 169
15852.22 151
15853.41 173
15854.60 174
15855.79 160
15856.98 130
15858.17 125
15859.36 167
15860.55 138
15861.74 175
15862.93 157
15864.12 150
15865.31 191
15866.50 157
15867.69 172
15868.88 174
15870.07 152
15871.26 197
15872.45 163
15873.64 170
15874.83 159
15876.02 163
15877.21 149
15878.40 159
15879.59 127
15880.78 139
15881.97 154
15883.16 144
15884.35 166
15885.54 156
15886.73 169
15887.92 159
15889.11 158
15890.30 142
15891.50 139
15892.69 179
15893.88 145
15895.07 161
15896.26 152
15897.45 167
15898.64 170
15899.83 161
15901.02 149
15902.22 170
15903.41 158
15904.60 170
15905.79 143
15906.98 126
15908.17 130
15909.36 161
15910.56 142
15911.75 134
15912.94 146
15914.13 163
15915.32 171
15916.51 160
15917.71 150
15918.90 177
15920.09 149
15921.28 154
15922.47 173
15923.67 181
15924.86 152
15926.05 169
15927.24 160
15928.43 170
15929.63 167
15930.82 155
15932.01 168
15933.20 188
15934.40 159
15935.59 160
15936.78 153
15937.97 113
15939.17 126
15940.36 166
15941.55 128
15942.75 139
15943.94 134
15945.13 118
15946.32 128
15947.52 127
15948.71 133
15949.90 155
15951.10 149
15952.29 133
15953.48 145
15954.68 153
15955.87 138
15957.06 138
15958.26 134
15959.45 140
15960.64 153
15961.84 152
15963.03 152
15964.22 152
15965.42 128
15966.61 120
15967.80 130
15969.00 139
15970.19 117
15971.39 118
15972.58 142
15973.77 143
15974.97 139
15976.16 135
15977.36 123
15978.55 136
15979.74 118
15980.94 110
15982.13 119
15983.33 141
15984.52 148
15985.72 146
15986.91 135
15988.10 141
15989.30 142
15990.49 145
15991.69 113
15992.88 123
15994.08 154
15995.27 106
15996.47 142
15997.66 148
15998.86 127
16000.05 135
16001.25 137
16002.44 128
16003.64 138
16004.83 123
16006.03 138
16007.22 98
16008.42 108
16009.61 136
16010.81 133
16012.00 106
16013.20 140
16014.40 160
16015.59 126
16016.79 134
16017.98 148
16019.18 156
16020.37 147
16021.57 172
16022.76 133
16023.96 127
16025.16 118
16026.35 109
16027.55 130
16028.74 135
16029.94 138
16031.14 150
16032.33 161
16033.53 150
16034.73 135
16035.92 124
16037.12 141
16038.31 143
16039.51 134
16040.71 122
16041.90 111
16043.10 139
16044.30 144
16045.49 129
16046.69 115
16047.89 104
16049.08 127
16050.28 142
16051.48 132
16052.67 128
16053.87 150
16055.07 133
16056.27 132
16057.46 136
16058.66 118
16059.86 108
16061.05 138
16062.25 121
16063.45 121
16064.65 111
16065.84 92
16067.04 124
16068.24 117
16069.44 118
16070.63 122
16071.83 102
16073.03 121
16074.23 119
16075.42 98
16076.62 108
16077.82 113
16079.02 110
16080.22 99
16081.41 103
16082.61 96
16083.81 121
16085.01 138
16086.21 111
16087.40 113
16088.60 141
16089.80 128
16091.00 142
16092.20 115
16093.40 129
16094.59 119
16095.79 130
16096.99 173
16098.19 112
16099.39 105
16100.59 109
16101.79 111
16102.99 105
16104.18 120
16105.38 136
16106.58 111
16107.78 111
16108.98 110
16110.18 110
16111.38 96
16112.58 123
16113.78 109
16114.98 89
16116.17 105
16117.37 124
16118.57 123
16119.77 137
16120.97 142
16122.17 118
16123.37 110
16124.57 128
16125.77 110
16126.97 117
16128.17 108
16129.37 139
16130.57 151
16131.77 129
16132.97 132
16134.17 127
16135.37 112
16136.57 112
16137.77 118
16138.97 118
16140.17 110
16141.37 114
16142.57 111
16143.77 128
16144.97 96
16146.17 115
16147.37 133
16148.57 138
16149.77 119
16150.97 114
16152.17 112
16153.37 124
16154.58 100
16155.78 125
16156.98 123
16158.18 104
16159.38 98
16160.58 133
16161.78 116
16162.98 108
16164.18 111
16165.38 126
16166.59 116
16167.79 121
16168.99 143
16170.19 122
16171.39 133
16172.59 123
16173.79 92
16174.99 107
16176.20 86
16177.40 107
16178.60 118
16179.80 136
16181.00 116
16182.20 118
16183.41 96
16184.61 110
16185.81 127
16187.01 141
16188.21 119
16189.42 125
16190.62 117
16191.82 137
16193.02 148
16194.22 123
16195.43 136
16196.63 121
16197.83 118
16199.03 132
16200.24 124
16201.44 122
16202.64 132
16203.84 112
16205.05 111
16206.25 128
16207.45 116
16208.65 139
16209.86 124
16211.06 109
16212.26 119
16213.47 132
16214.67 113
16215.87 116
16217.07 115
16218.28 107
16219.48 106
16220.68 130
16221.89 125
16223.09 109
16224.29 123
16225.50 113
16226.70 116
16227.90 133
16229.11 102
16230.31 120
16231.51 122
16232.72 114
16233.92 127
16235.13 137
16236.33 125
16237.53 114
16238.74 137
16239.94 123
16241.15 127
16242.35 118
16243.55 100
16244.76 119
16245.96 139
16247.17 182
16248.37 135
16249.57 118
16250.78 129
16251.98 162
16253.19 155
16254.39 137
16255.60 122
16256.80 162
16258.01 160
16259.21 142
16260.41 147
16261.62 129
16262.82 126
16264.03 148
16265.23 111
16266.44 121
16267.64 99
16268.85 113
16270.05 143
16271.26 110
16272.46 109
16273.67 128
16274.87 132
16276.08 126
16277.28 155
16278.49 139
16279.70 143
16280.90 135
16282.11 137
16283.31 128
16284.52 116
16285.72 129
16286.93 147
16288.13 161
16289.34 133
16290.55 127
16291.75 136
16292.96 159
16294.16 168
16295.37 146
16296.58 181
16297.78 160
16298.99 179
16300.19 152
16301.40 150
16302.61 151
16303.81 147
16305.02 133
16306.22 109
16307.43 134
16308.64 165
16309.84 132
16311.05 146
16312.26 151
16313.46 152
16314.67 146
16315.88 146
16317.08 137
16318.29 151
16319.50 141
16320.70 150
16321.91 140
16323.12 132
16324.33 165
16325.53 142
16326.74 135
16327.95 134
16329.15 126
16330.36 112
16331.57 136
16332.78 124
16333.98 133
16335.19 115
16336.40 171
16337.61 163
16338.81 154
16340.02 145
16341.23 139
16342.44 133
16343.64 159
16344.85 164
16346.06 153
16347.27 147
16348.48 130
16349.68 145
16350.89 131
16352.10 168
16353.31 155
16354.52 157
16355.72 125
16356.93 114
16358.14 140
16359.35 146
16360.56 114
16361.77 147
16362.97 154
16364.18 139
16365.39 122
16366.60 102
16367.81 111
16369.02 137
16370.23 127
16371.43 114
16372.64 129
16373.85 145
16375.06 139
16376.27 132
16377.48 150
16378.69 123
16379.90 124
16381.11 108
16382.32 102
16383.52 113
16384.73 117
16385.94 105
16387.15 97
16388.36 117
16389.57 117
16390.78 113
16391.99 131
16393.20 130
16394.41 121
16395.62 139
16396.83 146
16398.04 115
16399.25 113
16400.46 101
16401.67 105
16402.88 113
16404.09 116
16405.30 127
16406.51 114
16407.72 142
16408.93 125
16410.14 128
16411.35 123
16412.56 131
16413.77 140
16414.98 136
16416.19 105
16417.40 104
16418.61 115
16419.82 123
16421.03 98
16422.24 124
16423.45 138
16424.67 116
16425.88 119
16427.09 120
16428.30 103
16429.51 98
16430.72 119
16431.93 103
16433.14 106
16434.35 122
16435.56 119
16436.78 125
16437.99 111
16439.20 102
16440.41 106
16441.62 115
16442.83 122
16444.04 99
16445.25 108
16446.47 111
16447.68 124
16448.89 114
16450.10 139
16451.31 147
16452.52 151
16453.74 136
16454.95 117
16456.16 114
16457.37 118
16458.58 163
16459.80 143
16461.01 105
16462.22 133
16463.43 110
16464.65 125
16465.86 108
16467.07 99
16468.28 118
16469.49 94
16470.71 126
16471.92 115
16473.13 104
16474.34 107
16475.56 140
16476.77 125
16477.98 132
16479.20 135
16480.41 116
16481.62 113
16482.83 130
16484.05 110
16485.26 98
16486.47 145
16487.69 131
16488.90 109
16490.11 130
16491.33 122
16492.54 103
16493.75 91
16494.97 96
16496.18 107
16497.39 140
16498.61 110
16499.82 139
16501.03 123
16502.25 123
16503.46 85
16504.67 93
16505.89 85
16507.10 111
16508.32 101
16509.53 111
16510.74 108
16511.96 106
16513.17 109
16514.39 116
16515.60 118
16516.81 110
16518.03 133
16519.24 125
16520.46 107
16521.67 118
16522.88 115
16524.10 119
16525.31 106
16526.53 114
16527.74 101
16528.96 116
16530.17 123
16531.39 100
16532.60 129
16533.82 122
16535.03 159
16536.25 124
16537.46 110
16538.68 100
16539.89 106
16541.11 139
16542.32 95
16543.54 137
16544.75 121
16545.97 124
16547.18 127
16548.40 104
16549.61 95
16550.83 127
16552.04 146
16553.26 167
16554.47 145
16555.69 126
16556.91 106
16558.12 119
16559.34 96
16560.55 119
16561.77 123
16562.98 135
16564.20 115
16565.42 109
16566.63 114
16567.85 154
16569.06 146
16570.28 127
16571.50 124
16572.71 125
16573.93 113
16575.15 102
16576.36 106
16577.58 117
16578.79 116
16580.01 144
16581.23 149
16582.44 142
16583.66 134
16584.88 121
16586.09 142
16587.31 147
16588.53 164
16589.74 110
16590.96 107
16592.18 136
16593.40 136
16594.61 117
16595.83 131
16597.05 125
16598.26 102
16599.48 129
16600.70 136
16601.92 130
16603.13 111
16604.35 117
16605.57 141
16606.78 101
16608.00 110
16609.22 139
16610.44 136
16611.66 124
16612.87 114
16614.09 101
16615.31 101
16616.53 110
16617.74 102
16618.96 113
16620.18 107
16621.40 108
16622.62 139
16623.83 125
16625.05 128
16626.27 110
16627.49 95
16628.71 115
16629.93 117
16631.14 104
16632.36 104
16633.58 96
16634.80 115
16636.02 135
16637.24 95
16638.45 105
16639.67 114
16640.89 110
16642.11 114
16643.33 121
16644.55 116
16645.77 126
16646.99 128
16648.21 115
16649.42 117
16650.64 122
16651.86 116
16653.08 114
16654.30 93
16655.52 103
16656.74 92
16657.96 94
16659.18 98
16660.40 102
16661.62 100
16662.84 136
16664.06 141
16665.28 98
16666.50 106
16667.72 125
16668.93 129
16670.15 99
16671.37 100
16672.59 125
16673.81 107
16675.03 95
16676.25 119
16677.47 117
16678.69 106
16679.91 108
16681.13 118
16682.36 123
16683.58 121
16684.80 98
16686.02 118
16687.24 106
16688.46 120
16689.68 118
16690.90 120
16692.12 137
16693.34 108
16694.56 104
16695.78 105
16697.00 101
16698.22 93
16699.44 109
16700.66 100
16701.89 122
16703.11 123
16704.33 133
16705.55 134
16706.77 127
16707.99 108
16709.21 95
16710.43 116
16711.65 121
16712.88 111
16714.10 135
16715.32 113
16716.54 149
16717.76 122
16718.98 127
16720.20 124
16721.43 78
16722.65 106
16723.87 109
16725.09 110
16726.31 103
16727.54 92
16728.76 127
16729.98 118
16731.20 112
16732.42 123
16733.65 88
16734.87 80
16736.09 95
16737.31 117
16738.53 107
16739.76 126
16740.98 102
16742.20 105
16743.42 135
16744.65 135
16745.87 106
16747.09 102
16748.31 114
16749.54 97
16750.76 98
16751.98 115
16753.21 114
16754.43 109
16755.65 123
16756.87 99
16758.10 84
16759.32 128
16760.54 116
16761.77 104
16762.99 119
16764.21 90
16765.44 79
16766.66 118
16767.88 106
16769.11 102
16770.33 93
16771.55 116
16772.78 140
16774.00 102
16775.22 101
16776.45 115
16777.67 125
16778.90 127
16780.12 92
16781.34 75
16782.57 102
16783.79 90
16785.02 104
16786.24 120
16787.46 99
16788.69 105
16789.91 108
16791.14 100
16792.36 105
16793.58 135
16794.81 97
16796.03 87
16797.26 94
16798.48 108
16799.71 135
16800.93 119
16802.16 116
16803.38 112
16804.61 115
16805.83 138
16807.06 106
16808.28 92
16809.50 126
16810.73 122
16811.95 99
16813.18 113
16814.40 90
16815.63 118
16816.86 104
16818.08 99
16819.31 95
16820.53 101
16821.76 97
16822.98 101
16824.21 114
16825.43 100
16826.66 116
16827.88 140
16829.11 102
16830.33 93
16831.56 95
16832.79 109
16834.01 109
16835.24 97
16836.46 103
16837.69 102
16838.92 113
16840.14 109
16841.37 113
16842.59 116
16843.82 138
16845.05 118
16846.27 120
16847.50 120
16848.73 109
16849.95 119
16851.18 106
16852.40 90
16853.63 100
16854.86 112
16856.08 146
16857.31 123
16858.54 119
16859.76 121
16860.99 128
16862.22 120
16863.44 117
16864.67 126
16865.90 122
16867.13 119
16868.35 88
16869.58 81
16870.81 113
16872.03 106
16873.26 119
16874.49 142
16875.72 122
16876.94 131
16878.17 126
16879.40 129
16880.63 137
16881.85 127
16883.08 120
16884.31 124
16885.54 150
16886.76 119
16887.99 148
16889.22 152
16890.45 130
16891.68 135
16892.90 119
16894.13 93
16895.36 105
16896.59 101
16897.82 111
16899.04 133
16900.27 121
16901.50 115
16902.73 109
16903.96 131
16905.18 128
16906.41 113
16907.64 129
16908.87 114
16910.10 115
16911.33 123
16912.56 120
16913.78 119
16915.01 105
16916.24 102
16917.47 123
16918.70 115
16919.93 117
16921.16 112
16922.39 95
16923.62 81
16924.85 93
16926.07 108
16927.30 110
16928.53 104
16929.76 125
16930.99 119
16932.22 99
16933.45 108
16934.68 102
16935.91 127
16937.14 117
16938.37 116
16939.60 101
16940.83 105
16942.06 85
16943.29 112
16944.52 122
16945.75 123
16946.98 109
16948.21 121
16949.44 99
16950.67 103
16951.90 95
16953.13 113
16954.36 134
16955.59 107
16956.82 99
16958.05 98
16959.28 106
16960.51 95
16961.74 105
16962.97 114
16964.20 123
16965.43 98
16966.66 125
16967.89 99
16969.12 95
16970.35 90
16971.58 104
16972.82 101
16974.05 99
16975.28 108
16976.51 98
16977.74 114
16978.97 95
16980.20 101
16981.43 122
16982.66 91
16983.90 110
16985.13 119
16986.36 92
16987.59 100
16988.82 96
16990.05 111
16991.28 109
16992.52 105
16993.75 107
16994.98 122
16996.21 117
16997.44 112
16998.67 121
16999.91 115
17001.14 121
17002.37 114
17003.60 133
17004.83 113
17006.07 93
17007.30 105
17008.53 127
17009.76 104
17010.99 103
17012.23 113
17013.46 121
17014.69 112
17015.92 107
17017.16 112
17018.39 104
17019.62 80
17020.85 112
17022.09 119
17023.32 93
17024.55 102
17025.78 97
17027.02 127
17028.25 125
17029.48 94
17030.72 84
17031.95 95
17033.18 96
17034.42 108
17035.65 121
17036.88 144
17038.11 114
17039.35 108
17040.58 95
17041.81 119
17043.05 115
17044.28 88
17045.52 124
17046.75 104
17047.98 98
17049.22 105
17050.45 121
17051.68 77
17052.92 84
17054.15 99
17055.38 120
17056.62 112
17057.85 104
17059.09 114
17060.32 109
17061.55 97
17062.79 82
17064.02 73
17065.26 101
17066.49 94
17067.73 97
17068.96 95
17070.19 91
17071.43 108
17072.66 104
17073.90 119
17075.13 95
17076.37 94
17077.60 95
17078.84 93
17080.07 109
17081.31 92
17082.54 101
17083.78 102
17085.01 102
17086.25 100
17087.48 101
17088.72 96
17089.95 79
17091.19 120
17092.42 99
17093.66 96
17094.89 107
17096.13 128
17097.36 107
17098.60 115
17099.83 104
17101.07 106
17102.30 91
17103.54 105
17104.78 85
17106.01 105
17107.25 104
17108.48 94
17109.72 83
17110.95 85
17112.19 83
17113.43 118
17114.66 91
17115.90 93
17117.13 96
17118.37 99
17119.61 99
17120.84 89
17122.08 95
17123.32 74
17124.55 77
17125.79 86
17127.02 98
17128.26 109
17129.50 110
17130.73 98
17131.97 88
17133.21 109
17134.44 124
17135.68 128
17136.92 98
17138.15 121
17139.39 86
17140.63 109
17141.87 102
17143.10 92
17144.34 101
17145.58 94
17146.81 118
17148.05 93
17149.29 102
17150.53 107
17151.76 117
17153.00 114
17154.24 120
17155.48 106
17156.71 101
17157.95 117
17159.19 104
17160.43 95
17161.66 97
17162.90 107
17164.14 113
17165.38 92
17166.62 108
17167.85 110
17169.09 96
17170.33 103
17171.57 96
17172.81 76
17174.04 99
17175.28 107
17176.52 131
17177.76 109
17179.00 123
17180.23 83
17181.47 101
17182.71 114
17183.95 86
17185.19 85
17186.43 115
17187.67 102
17188.90 101
17190.14 123
17191.38 117
17192.62 97
17193.86 114
17195.10 123
17196.34 103
17197.58 113
17198.82 95
17200.05 93
17201.29 115
17202.53 89
17203.77 69
17205.01 90
17206.25 80
17207.49 92
17208.73 89
17209.97 87
17211.21 93
17212.45 103
17213.69 92
17214.93 85
17216.17 110
17217.41 97
17218.65 92
17219.89 89
17221.13 96
17222.37 106
17223.61 121
17224.85 101
17226.09 95
17227.33 84
17228.57 119
17229.81 117
17231.05 107
17232.29 111
17233.53 98
17234.77 112
17236.01 104
17237.25 71
17238.49 91
17239.73 114
17240.97 95
17242.21 79
17243.45 69
17244.69 103
17245.93 94
17247.17 96
17248.41 94
17249.66 111
17250.90 97
17252.14 97
17253.38 96
17254.62 105
17255.86 105
17257.10 108
17258.34 121
17259.58 88
17260.83 88
17262.07 76
17263.31 101
17264.55 93
17265.79 105
17267.03 103
17268.27 102
17269.52 89
17270.76 86
17272.00 89
17273.24 99
17274.48 108
17275.72 99
17276.97 92
17278.21 103
17279.45 99
17280.69 95
17281.93 90
17283.18 103
17284.42 105
17285.66 70
17286.90 57
17288.15 99
17289.39 125
17290.63 106
17291.87 74
17293.11 69
17294.36 105
17295.60 132
17296.84 134
17298.08 92
17299.33 95
17300.57 90
17301.81 105
17303.06 86
17304.30 96
17305.54 103
17306.78 101
17308.03 135
17309.27 109
17310.51 89
17311.76 115
17313.00 98
17314.24 88
17315.49 103
17316.73 90
17317.97 75
17319.22 108
17320.46 126
17321.70 97
17322.95 106
17324.19 103
17325.43 92
17326.68 90
17327.92 87
17329.17 92
17330.41 101
17331.65 107
17332.90 71
17334.14 95
17335.38 79
17336.63 92
17337.87 104
17339.12 108
17340.36 88
17341.61 103
17342.85 114
17344.09 93
17345.34 92
17346.58 87
17347.83 92
17349.07 86
17350.32 107
17351.56 113
17352.80 125
17354.05 101
17355.29 116
17356.54 94
17357.78 87
17359.03 80
17360.27 81
17361.52 81
17362.76 111
17364.01 106
17365.25 84
17366.50 100
17367.74 108
17368.99 96
17370.23 103
17371.48 83
17372.72 94
17373.97 109
17375.22 91
17376.46 82
17377.71 80
17378.95 82
17380.20 100
17381.44 97
17382.69 98
17383.93 75
17385.18 69
17386.43 98
17387.67 91
17388.92 84
17390.16 87
17391.41 101
17392.66 77
17393.90 96
17395.15 115
17396.39 81
17397.64 74
17398.89 86
17400.13 104
17401.38 107
17402.63 92
17403.87 79
17405.12 85
17406.37 87
17407.61 93
17408.86 85
17410.11 84
17411.35 78
17412.60 108
17413.85 85
17415.09 83
17416.34 91
17417.59 104
17418.83 91
17420.08 98
17421.33 68
17422.57 92
17423.82 92
17425.07 97
17426.32 85
17427.56 74
17428.81 98
17430.06 125
17431.31 108
17432.55 126
17433.80 76
17435.05 114
17436.30 107
17437.54 88
17438.79 90
17440.04 86
17441.29 91
17442.53 104
17443.78 97
17445.03 98
17446.28 92
17447.53 90
17448.77 96
17450.02 89
17451.27 97
17452.52 112
17453.77 131
17455.01 98
17456.26 82
17457.51 87
17458.76 96
17460.01 106
17461.26 109
17462.51 85
17463.75 97
17465.00 108
17466.25 122
17467.50 115
17468.75 90
17470.00 126
17471.25 140
17472.50 111
17473.74 97
17474.99 113
17476.24 136
17477.49 122
17478.74 97
17479.99 71
17481.24 100
17482.49 94
17483.74 137
17484.99 114
17486.24 134
17487.49 102
17488.74 104
17489.98 109
17491.23 124
17492.48 105
17493.73 102
17494.98 114
17496.23 106
17497.48 96
17498.73 86
17499.98 127
17501.23 92
17502.48 112
17503.73 95
17504.98 89
17506.23 92
17507.48 90
17508.73 102
17509.98 114
17511.23 114
17512.48 98
17513.73 105
17514.98 106
17516.24 110
17517.49 88
17518.74 74
17519.99 120
17521.24 123
17522.49 123
17523.74 102
17524.99 88
17526.24 109
17527.49 115
17528.74 124
17529.99 105
17531.24 114
17532.50 112
17533.75 102
17535.00 128
17536.25 105
17537.50 121
17538.75 116
17540.00 126
17541.25 113
17542.51 107
17543.76 107
17545.01 127
17546.26 123
17547.51 122
17548.76 105
17550.01 107
17551.27 120
17552.52 124
17553.77 128
17555.02 135
17556.27 110
17557.53 108
17558.78 155
17560.03 125
17561.28 103
17562.53 117
17563.79 119
17565.04 122
17566.29 105
17567.54 107
17568.80 109
17570.05 91
17571.30 92
17572.55 107
17573.81 111
17575.06 116
17576.31 107
17577.56 118
17578.82 124
17580.07 134
17581.32 104
17582.57 108
17583.83 98
17585.08 102
17586.33 96
17587.59 103
17588.84 92
17590.09 93
17591.35 92
17592.60 102
17593.85 111
17595.11 115
17596.36 97
17597.61 80
17598.87 87
17600.12 122
17601.37 117
17602.63 95
17603.88 131
17605.13 134
17606.39 97
17607.64 106
17608.89 122
17610.15 99
17611.40 99
17612.66 112
17613.91 126
17615.16 103
17616.42 106
17617.67 110
17618.93 111
17620.18 106
17621.43 111
17622.69 98
17623.94 98
17625.20 94
17626.45 109
17627.71 110
17628.96 121
17630.22 97
17631.47 85
17632.72 73
17633.98 104
17635.23 131
17636.49 95
17637.74 101
17639.00 118
17640.25 116
17641.51 93
17642.76 101
17644.02 71
17645.27 91
17646.53 78
17647.78 90
17649.04 81
17650.29 114
17651.55 94
17652.80 104
17654.06 109
17655.32 89
17656.57 86
17657.83 108
17659.08 97
17660.34 112
17661.59 112
17662.85 102
17664.11 99
17665.36 102
17666.62 103
17667.87 101
17669.13 92
17670.38 89
17671.64 106
17672.90 112
17674.15 91
17675.41 108
17676.67 106
17677.92 114
17679.18 84
17680.43 97
17681.69 83
17682.95 109
17684.20 101
17685.46 70
17686.72 101
17687.97 80
17689.23 93
17690.49 94
17691.74 98
17693.00 83
17694.26 82
17695.51 106
17696.77 80
17698.03 90
17699.28 107
17700.54 103
17701.80 91
17703.06 99
17704.31 88
17705.57 76
17706.83 103
17708.08 106
17709.34 83
17710.60 93
17711.86 79
17713.11 97
17714.37 99
17715.63 96
17716.89 103
17718.14 86
17719.40 106
17720.66 93
17721.92 105
17723.18 88
17724.43 95
17725.69 87
17726.95 95
17728.21 96
17729.47 78
17730.72 86
17731.98 91
17733.24 93
17734.50 57
17735.76 72
17737.02 95
17738.27 82
17739.53 91
17740.79 89
17742.05 101
17743.31 100
17744.57 105
17745.83 84
17747.08 75
17748.34 68
17749.60 85
17750.86 74
17752.12 91
17753.38 89
17754.64 64
17755.90 80
17757.16 80
17758.41 101
17759.67 103
17760.93 109
17762.19 102
17763.45 74
17764.71 73
17765.97 82
17767.23 91
17768.49 97
17769.75 98
17771.01 94
17772.27 93
17773.53 80
17774.79 102
17776.05 100
17777.31 86
17778.57 88
17779.83 90
17781.09 97
17782.35 92
17783.61 88
17784.87 96
17786.13 109
17787.39 122
17788.65 72
17789.91 101
17791.17 91
17792.43 67
17793.69 83
17794.95 88
17796.21 112
17797.47 98
17798.73 75
17799.99 85
17801.25 71
17802.51 76
17803.77 88
17805.03 117
17806.29 121
17807.55 87
17808.82 93
17810.08 81
17811.34 79
17812.60 72
17813.86 69
17815.12 87
17816.38 80
17817.64 89
17818.90 81
17820.17 82
17821.43 86
17822.69 101
17823.95 73
17825.21 82
17826.47 86
17827.73 101
17829.00 90
17830.26 92
17831.52 99
17832.78 115
17834.04 119
17835.31 85
17836.57 113
17837.83 106
17839.09 92
17840.35 99
17841.61 101
17842.88 139
17844.14 109
17845.40 110
17846.66 115
17847.93 98
17849.19 85
17850.45 95
17851.71 108
17852.98 86
17854.24 99
17855.50 93
17856.76 114
17858.03 74
17859.29 83
17860.55 81
17861.81 63
17863.08 86
17864.34 111
17865.60 112
17866.87 98
17868.13 83
17869.39 99
17870.65 82
17871.92 86
17873.18 84
17874.44 78
17875.71 72
17876.97 103
17878.23 91
17879.50 98
17880.76 94
17882.02 97
17883.29 107
17884.55 91
17885.82 84
17887.08 103
17888.34 87
17889.61 100
17890.87 102
17892.13 73
17893.40 78
17894.66 79
17895.93 86
17897.19 77
17898.45 87
17899.72 72
17900.98 86
17902.25 93
17903.51 81
17904.78 98
17906.04 126
17907.30 108
17908.57 80
17909.83 79
17911.10 94
17912.36 97
17913.63 90
17914.89 80
17916.16 81
17917.42 68
17918.69 78
17919.95 80
17921.22 90
17922.48 79
17923.75 84
17925.01 105
17926.28 89
17927.54 99
17928.81 81
17930.07 83
17931.34 99
17932.60 71
17933.87 96
17935.13 97
17936.40 88
17937.66 94
17938.93 91
17940.19 77
17941.46 81
17942.73 75
17943.99 85
17945.26 76
17946.52 77
17947.79 67
17949.05 71
17950.32 73
17951.59 95
17952.85 102
17954.12 84
17955.38 90
17956.65 86
17957.92 71
17959.18 75
17960.45 84
17961.72 89
17962.98 91
17964.25 94
17965.52 101
17966.78 102
17968.05 90
17969.31 81
17970.58 104
17971.85 77
17973.11 94
17974.38 107
17975.65 75
17976.92 77
17978.18 97
17979.45 74
17980.72 79
17981.98 85
17983.25 72
17984.52 84
17985.78 78
17987.05 97
17988.32 89
17989.59 76
17990.85 87
17992.12 79
17993.39 95
17994.66 88
17995.92 95
17997.19 78
17998.46 92
17999.73 67
18000.99 77
18002.26 76
18003.53 95
18004.80 73
18006.07 66
18007.33 84
18008.60 101
18009.87 100
18011.14 101
18012.41 77
18013.67 92
18014.94 88
18016.21 113
18017.48 96
18018.75 85
18020.02 87
18021.28 94
18022.55 90
18023.82 72
18025.09 75
18026.36 73
18027.63 91
18028.90 105
18030.16 89
18031.43 97
18032.70 104
18033.97 94
18035.24 83
18036.51 79
18037.78 59
18039.05 80
18040.32 83
18041.58 104
18042.85 76
18044.12 82
18045.39 79
18046.66 79
18047.93 116
18049.20 100
18050.47 99
18051.74 86
18053.01 86
18054.28 75
18055.55 104
18056.82 95
18058.09 110
18059.36 77
18060.63 98
18061.90 89
18063.17 98
18064.44 109
18065.71 104
18066.98 89
18068.25 87
18069.52 93
18070.79 88
18072.06 99
18073.33 98
18074.60 89
18075.87 84
18077.14 104
18078.41 72
18079.68 83
18080.95 81
18082.22 90
18083.49 86
18084.76 67
18086.03 74
18087.30 85
18088.57 104
18089.85 103
18091.12 106
18092.39 86
18093.66 92
18094.93 89
18096.20 92
18097.47 78
18098.74 90
18100.01 98
18101.29 122
18102.56 91
18103.83 84
18105.10 88
18106.37 92
18107.64 90
18108.91 100
18110.19 104
18111.46 77
18112.73 90
18114.00 77
18115.27 84
18116.54 78
18117.82 70
18119.09 97
18120.36 107
18121.63 93
18122.90 78
18124.18 94
18125.45 91
18126.72 85
18127.99 97
18129.26 91
18130.54 106
18131.81 103
18133.08 88
18134.35 89
18135.63 93
18136.90 88
18138.17 85
18139.44 70
18140.72 92
18141.99 105
18143.26 78
18144.53 79
18145.81 75
18147.08 77
18148.35 85
18149.63 99
18150.90 91
18152.17 83
18153.45 81
18154.72 81
18155.99 93
18157.26 69
18158.54 80
18159.81 78
18161.08 80
18162.36 81
18163.63 108
18164.91 87
18166.18 93
18167.45 77
18168.73 75
18170.00 95
18171.27 91
18172.55 72
18173.82 87
18175.09 77
18176.37 106
18177.64 84
18178.92 97
18180.19 72
18181.46 77
18182.74 97
18184.01 101
18185.29 91
18186.56 99
18187.84 99
18189.11 87
18190.38 79
18191.66 93
18192.93 107
18194.21 90
18195.48 82
18196.76 82
18198.03 79
18199.31 96
18200.58 90
18201.86 124
18203.13 91
18204.41 111
18205.68 84
18206.96 88
18208.23 72
18209.51 80
18210.78 79
18212.06 96
18213.33 99
18214.61 95
18215.88 93
18217.16 94
18218.43 82
18219.71 86
18220.98 87
18222.26 78
18223.53 76
18224.81 80
18226.09 78
18227.36 90
18228.64 96
18229.91 98
18231.19 76
18232.46 79
18233.74 98
18235.02 78
18236.29 82
18237.57 91
18238.84 78
18240.12 80
18241.40 85
18242.67 80
18243.95 82
18245.23 102
18246.50 81
18247.78 73
18249.05 94
18250.33 78
18251.61 75
18252.88 74
18254.16 93
18255.44 85
18256.71 91
18257.99 83
18259.27 67
18260.54 80
18261.82 94
18263.10 81
18264.38 98
18265.65 94
18266.93 91
18268.21 73
18269.48 94
18270.76 116
18272.04 97
18273.32 92
18274.59 60
18275.87 93
18277.15 92
18278.43 85
18279.70 81
18280.98 75
18282.26 90
18283.54 89
18284.81 74
18286.09 76
18287.37 84
18288.65 84
18289.92 110
18291.20 89
18292.48 64
18293.76 83
18295.04 105
18296.31 84
18297.59 99
18298.87 76
18300.15 89
18301.43 80
18302.71 84
18303.98 88
18305.26 116
18306.54 87
18307.82 110
18309.10 113
18310.38 91
18311.66 110
18312.93 98
18314.21 105
18315.49 94
18316.77 94
18318.05 66
18319.33 75
18320.61 76
18321.89 82
18323.17 78
18324.44 85
18325.72 78
18327.00 61
18328.28 53
18329.56 101
18330.84 80
18332.12 82
18333.40 97
18334.68 102
18335.96 96
18337.24 76
18338.52 70
18339.80 119
18341.08 97
18342.36 84
18343.64 84
18344.92 92
18346.20 100
18347.48 80
18348.76 77
18350.04 73
18351.32 72
18352.60 93
18353.88 83
18355.16 75
18356.44 71
18357.72 68
18359.00 114
18360.28 84
18361.56 93
18362.84 79
18364.12 88
18365.40 82
18366.68 88
18367.96 73
18369.24 86
18370.52 90
18371.80 78
18373.08 64
18374.36 78
18375.64 86
18376.93 83
18378.21 70
18379.49 80
18380.77 83
18382.05 118
18383.33 87
18384.61 72
18385.89 74
18387.17 89
18388.46 80
18389.74 84
18391.02 88
18392.30 59
18393.58 90
18394.86 93
18396.15 83
18397.43 72
18398.71 83
18399.99 82
18401.27 76
18402.55 80
18403.84 90
18405.12 101
18406.40 84
18407.68 67
18408.96 61
18410.25 103
18411.53 93
18412.81 115
18414.09 104
18415.37 83
18416.66 101
18417.94 72
18419.22 80
18420.50 79
18421.79 91
18423.07 72
18424.35 83
18425.63 130
18426.92 95
18428.20 77
18429.48 87
18430.77 91
18432.05 90
18433.33 64
18434.61 66
18435.90 86
18437.18 100
18438.46 95
18439.75 97
18441.03 76
18442.31 71
18443.60 78
18444.88 77
18446.16 78
18447.45 81
18448.73 76
18450.01 86
18451.30 75
18452.58 74
18453.86 87
18455.15 87
18456.43 98
18457.71 90
18459.00 92
18460.28 80
18461.57 90
18462.85 81
18464.13 79
18465.42 81
18466.70 92
18467.99 94
18469.27 97
18470.55 89
18471.84 98
18473.12 88
18474.41 80
18475.69 84
18476.98 78
18478.26 91
18479.55 80
18480.83 79
18482.11 77
18483.40 73
18484.68 82
18485.97 80
18487.25 101
18488.54 98
18489.82 80
18491.11 72
18492.39 85
18493.68 92
18494.96 84
18496.25 74
18497.53 75
18498.82 66
18500.10 64
18501.39 86
18502.67 59
18503.96 82
18505.24 58
18506.53 92
18507.82 93
18509.10 81
18510.39 92
18511.67 88
18512.96 72
18514.24 91
18515.53 92
18516.82 90
18518.10 86
18519.39 106
18520.67 85
18521.96 90
18523.25 110
18524.53 94
18525.82 84
18527.10 94
18528.39 69
18529.68 85
18530.96 95
18532.25 81
18533.54 73
18534.82 76
18536.11 100
18537.39 106
18538.68 80
18539.97 85
18541.25 85
18542.54 95
18543.83 92
18545.11 75
18546.40 62
18547.69 74
18548.98 71
18550.26 94
18551.55 80
18552.84 62
18554.12 66
18555.41 89
18556.70 97
18557.99 71
18559.27 80
18560.56 70
18561.85 89
18563.13 79
18564.42 73
18565.71 75
18567.00 89
18568.28 96
18569.57 77
18570.86 77
18572.15 94
18573.44 120
18574.72 74
18576.01 94
18577.30 95
18578.59 95
18579.88 105
18581.16 91
18582.45 96
18583.74 64
18585.03 68
18586.32 87
18587.60 108
18588.89 90
18590.18 84
18591.47 72
18592.76 78
18594.05 81
18595.33 80
18596.62 74
18597.91 97
18599.20 85
18600.49 111
18601.78 89
18603.07 92
18604.36 90
18605.64 83
18606.93 91
18608.22 89
18609.51 93
18610.80 100
18612.09 95
18613.38 93
18614.67 78
18615.96 92
18617.25 104
18618.54 119
18619.83 98
18621.12 89
18622.40 99
18623.69 92
18624.98 84
18626.27 79
18627.56 85
18628.85 70
18630.14 98
18631.43 105
18632.72 86
18634.01 78
18635.30 87
18636.59 85
18637.88 88
18639.17 91
18640.46 105
18641.75 90
18643.04 87
18644.33 80
18645.62 94
18646.91 96
18648.20 92
18649.49 90
18650.78 84
18652.08 77
18653.37 84
18654.66 95
18655.95 100
18657.24 96
18658.53 93
18659.82 94
18661.11 87
18662.40 82
18663.69 87
18664.98 95
18666.27 90
18667.56 103
18668.86 104
18670.15 97
18671.44 73
18672.73 65
18674.02 57
18675.31 76
18676.60 78
18677.90 76
18679.19 69
18680.48 66
18681.77 75
18683.06 86
18684.35 101
18685.64 82
18686.94 83
18688.23 87
18689.52 90
18690.81 86
18692.10 79
18693.40 70
18694.69 72
18695.98 85
18697.27 74
18698.56 100
18699.86 95
18701.15 73
18702.44 71
18703.73 67
18705.03 82
18706.32 80
18707.61 74
18708.90 74
18710.19 61
18711.49 95
18712.78 91
18714.07 91
18715.37 90
18716.66 98
18717.95 76
18719.24 68
18720.54 58
18721.83 96
18723.12 90
18724.42 86
18725.71 84
18727.00 90
18728.30 78
18729.59 79
18730.88 76
18732.17 84
18733.47 96
18734.76 85
18736.05 84
18737.35 82
18738.64 75
18739.94 76
18741.23 74
18742.52 91
18743.82 81
18745.11 86
18746.40 87
18747.70 105
18748.99 71
18750.29 69
18751.58 62
18752.87 93
18754.17 89
18755.46 80
18756.76 72
18758.05 81
18759.34 80
18760.64 63
18761.93 67
18763.23 93
18764.52 74
18765.82 97
18767.11 82
18768.41 68
18769.70 69
18770.99 64
18772.29 83
18773.58 73
18774.88 77
18776.17 71
18777.47 82
18778.76 82
18780.06 84
18781.35 78
18782.65 84
18783.94 75
18785.24 74
18786.53 86
18787.83 88
18789.12 90
18790.42 97
18791.71 79
18793.01 89
18794.31 69
18795.60 74
18796.90 76
18798.19 86
18799.49 79
18800.78 74
18802.08 74
18803.37 84
18804.67 72
18805.97 82
18807.26 94
18808.56 74
18809.85 78
18811.15 87
18812.45 78
18813.74 70
18815.04 64
18816.34 81
18817.63 67
18818.93 65
18820.22 86
18821.52 79
18822.82 83
18824.11 73
18825.41 65
18826.71 75
18828.00 67
18829.30 93
18830.60 92
18831.89 65
18833.19 64
18834.49 76
18835.78 76
18837.08 81
18838.38 77
18839.67 71
18840.97 65
18842.27 87
18843.57 84
18844.86 82
18846.16 75
18847.46 76
18848.75 88
18850.05 68
18851.35 70
18852.65 84
18853.94 83
18855.24 69
18856.54 47
18857.84 82
18859.13 82
18860.43 95
18861.73 83
18863.03 74
18864.33 78
18865.62 74
18866.92 89
18868.22 90
18869.52 88
18870.82 75
18872.11 92
18873.41 75
18874.71 86
18876.01 79
18877.31 73
18878.61 77
18879.90 68
18881.20 88
18882.50 74
18883.80 91
18885.10 101
18886.40 94
18887.70 72
18888.99 70
18890.29 57
18891.59 80
18892.89 87
18894.19 73
18895.49 75
18896.79 90
18898.09 76
18899.39 77
18900.68 70
18901.98 76
18903.28 76
18904.58 84
18905.88 94
18907.18 93
18908.48 66
18909.78 74
18911.08 70
18912.38 61
18913.68 68
18914.98 61
18916.28 77
18917.58 84
18918.88 52
18920.18 76
18921.48 66
18922.78 65
18924.08 61
18925.38 72
18926.68 73
18927.98 80
18929.28 84
18930.58 67
18931.88 74
18933.18 75
18934.48 78
18935.78 69
18937.08 58
18938.38 63
18939.68 86
18940.98 76
18942.28 76
18943.58 69
18944.88 82
18946.18 84
18947.48 76
18948.78 81
18950.08 69
18951.39 44
18952.69 64
18953.99 97
18955.29 79
18956.59 81
18957.89 109
18959.19 102
18960.49 71
18961.79 104
18963.09 90
18964.40 92
18965.70 81
18967.00 60
18968.30 83
18969.60 86
18970.90 72
18972.21 88
18973.51 88
18974.81 82
18976.11 81
18977.41 86
18978.71 83
18980.02 78
18981.32 69
18982.62 93
18983.92 89
18985.22 80
18986.53 70
18987.83 102
18989.13 79
18990.43 92
18991.73 90
18993.04 88
18994.34 77
18995.64 78
18996.94 74
18998.25 91
18999.55 73
19000.85 93
19002.15 85
19003.46 83
19004.76 81
19006.06 95
19007.36 103
19008.67 80
19009.97 69
19011.27 75
19012.58 67
19013.88 93
19015.18 98
19016.49 81
19017.79 69
19019.09 79
19020.40 100
19021.70 74
19023.00 68
19024.31 60
19025.61 85
19026.91 75
19028.22 73
19029.52 66
19030.82 82
19032.13 88
19033.43 77
19034.73 71
19036.04 65
19037.34 57
19038.65 69
19039.95 75
19041.25 75
19042.56 76
19043.86 63
19045.17 77
19046.47 83
19047.77 66
19049.08 69
19050.38 82
19051.69 80
19052.99 61
19054.30 57
19055.60 76
19056.90 91
19058.21 98
19059.51 85
19060.82 65
19062.12 80
19063.43 75
19064.73 76
19066.04 71
19067.34 81
19068.65 81
19069.95 65
19071.26 74
19072.56 59
19073.87 75
19075.17 62
19076.48 71
19077.78 91
19079.09 86
19080.39 108
19081.70 89
19083.00 69
19084.31 70
19085.61 81
19086.92 82
19088.23 69
19089.53 63
19090.84 73
19092.14 83
19093.45 89
19094.75 79
19096.06 68
19097.37 80
19098.67 81
19099.98 80
19101.28 67
19102.59 66
19103.90 67
19105.20 70
19106.51 91
19107.81 74
19109.12 58
19110.43 72
19111.73 71
19113.04 56
19114.35 59
19115.65 81
19116.96 71
19118.27 84
19119.57 98
19120.88 70
19122.19 91
19123.49 58
19124.80 71
19126.11 63
19127.41 72
19128.72 95
19130.03 79
19131.33 84
19132.64 73
19133.95 89
19135.26 73
19136.56 63
19137.87 80
19139.18 87
19140.49 68
19141.79 63
19143.10 77
19144.41 87
19145.71 89
19147.02 88
19148.33 55
19149.64 66
19150.95 94
19152.25 69
19153.56 80
19154.87 69
19156.18 66
19157.48 78
19158.79 92
19160.10 74
19161.41 59
19162.72 65
19164.03 73
19165.33 73
19166.64 81
19167.95 65
19169.26 83
19170.57 75
19171.88 76
19173.18 79
19174.49 65
19175.80 70
19177.11 95
19178.42 73
19179.73 67
19181.04 93
19182.34 90
19183.65 77
19184.96 69
19186.27 68
19187.58 63
19188.89 74
19190.20 60
19191.51 73
19192.82 82
19194.13 97
19195.43 70
19196.74 84
19198.05 88
19199.36 51
19200.67 68
19201.98 99
19203.29 74
19204.60 90
19205.91 77
19207.22 98
19208.53 101
19209.84 81
19211.15 83
19212.46 76
19213.77 65
19215.08 51
19216.39 72
19217.70 76
19219.01 64
19220.32 77
19221.63 63
19222.94 73
19224.25 70
19225.56 86
19226.87 72
19228.18 75
19229.49 59
19230.80 70
19232.11 87
19233.42 77
19234.73 66
19236.04 77
19237.35 73
19238.67 88
19239.98 82
19241.29 84
19242.60 64
19243.91 79
19245.22 91
19246.53 89
19247.84 80
19249.15 72
19250.46 64
19251.77 85
19253.09 87
19254.40 71
19255.71 65
19257.02 69
19258.33 60
19259.64 91
19260.95 71
19262.27 74
19263.58 64
19264.89 70
19266.20 62
19267.51 65
19268.82 86
19270.14 83
19271.45 83
19272.76 82
19274.07 83
19275.38 56
19276.70 73
19278.01 81
19279.32 75
19280.63 88
19281.94 85
19283.26 74
19284.57 88
19285.88 75
19287.19 63
19288.51 68
19289.82 57
19291.13 77
19292.44 72
19293.76 68
19295.07 60
19296.38 53
19297.69 75
19299.01 92
19300.32 67
19301.63 67
19302.95 76
19304.26 57
19305.57 70
19306.88 66
19308.20 79
19309.51 84
19310.82 84
19312.14 78
19313.45 73
19314.76 57
19316.08 79
19317.39 70
19318.70 49
19320.02 67
19321.33 54
19322.64 74
19323.96 82
19325.27 85
19326.59 60
19327.90 64
19329.21 95
19330.53 82
19331.84 86
19333.15 85
19334.47 106
19335.78 60
19337.10 76
19338.41 73
19339.73 85
19341.04 92
19342.35 80
19343.67 88
19344.98 86
19346.30 75
19347.61 61
19348.93 66
19350.24 82
19351.55 83
19352.87 87
19354.18 74
19355.50 71
19356.81 79
19358.13 79
19359.44 87
19360.76 72
19362.07 72
19363.39 76
19364.70 75
19366.02 54
19367.33 79
19368.65 78
19369.96 62
19371.28 79
19372.59 70
19373.91 75
19375.22 82
19376.54 83
19377.86 80
19379.17 71
19380.49 86
19381.80 99
19383.12 85
19384.43 77
19385.75 80
19387.07 78
19388.38 89
19389.70 79
19391.01 77
19392.33 65
19393.65 75
19394.96 72
19396.28 72
19397.59 89
19398.91 83
19400.23 92
19401.54 67
19402.86 77
19404.17 102
19405.49 71
19406.81 69
19408.12 78
19409.44 76
19410.76 83
19412.07 77
19413.39 81
19414.71 96
19416.02 68
19417.34 63
19418.66 80
19419.97 85
19421.29 99
19422.61 68
19423.93 73
19425.24 80
19426.56 70
19427.88 88
19429.19 70
19430.51 68
19431.83 68
19433.15 79
19434.46 73
19435.78 80
19437.10 81
19438.42 97
19439.73 69
19441.05 72
19442.37 72
19443.69 66
19445.00 75
19446.32 71
19447.64 81
19448.96 69
19450.28 79
19451.59 64
19452.91 106
19454.23 96
19455.55 61
19456.87 63
19458.18 82
19459.50 85
19460.82 82
19462.14 64
19463.46 100
19464.78 61
19466.09 89
19467.41 92
19468.73 89
19470.05 72
19471.37 96
19472.69 81
19474.01 64
19475.33 75
19476.64 68
19477.96 77
19479.28 66
19480.60 81
19481.92 67
19483.24 85
19484.56 83
19485.88 86
19487.20 62
19488.52 54
19489.83 89
19491.15 77
19492.47 91
19493.79 98
19495.11 97
19496.43 81
19497.75 78
19499.07 85
19500.39 58
19501.71 70
19503.03 73
19504.35 118
19505.67 123
19506.99 70
19508.31 84
19509.63 78
19510.95 65
19512.27 83
19513.59 70
19514.91 85
19516.23 68
19517.55 69
19518.87 62
19520.19 64
19521.51 65
19522.83 71
19524.15 70
19525.47 67
19526.79 62
19528.11 71
19529.43 80
19530.75 82
19532.08 77
19533.40 80
19534.72 71
19536.04 74
19537.36 85
19538.68 89
19540.00 71
19541.32 57
19542.64 77
19543.96 95
19545.29 66
19546.61 51
19547.93 64
19549.25 74
19550.57 70
19551.89 102
19553.21 68
19554.53 90
19555.86 61
19557.18 85
19558.50 77
19559.82 68
19561.14 67
19562.46 70
19563.79 75
19565.11 97
19566.43 79
19567.75 85
19569.07 79
19570.40 61
19571.72 67
19573.04 62
19574.36 65
19575.68 64
19577.01 73
19578.33 88
19579.65 84
19580.97 64
19582.30 91
19583.62 67
19584.94 84
19586.26 70
19587.59 67
19588.91 71
19590.23 84
19591.55 80
19592.88 94
19594.20 60
19595.52 72
19596.85 87
19598.17 79
19599.49 82
19600.81 98
19602.14 71
19603.46 75
19604.78 74
19606.11 98
19607.43 95
19608.75 77
19610.08 88
19611.40 81
19612.72 75
19614.05 78
19615.37 105
19616.69 93
19618.02 94
19619.34 87
19620.67 67
19621.99 76
19623.31 95
19624.64 94
19625.96 78
19627.29 74
19628.61 62
19629.93 86
19631.26 70
19632.58 62
19633.91 71
19635.23 65
19636.55 79
19637.88 75
19639.20 80
19640.53 56
19641.85 72
19643.18 90
19644.50 64
19645.82 53
19647.15 57
19648.47 66
19649.80 64
19651.12 82
19652.45 69
19653.77 76
19655.10 67
19656.42 69
19657.75 73
19659.07 60
19660.40 64
19661.72 75
19663.05 80
19664.37 87
19665.70 75
19667.02 90
19668.35 81
19669.67 65
19671.00 62
19672.33 65
19673.65 104
19674.98 95
19676.30 65
19677.63 63
19678.95 66
19680.28 82
19681.61 82
19682.93 78
19684.26 84
19685.58 72
19686.91 52
19688.23 64
19689.56 71
19690.89 83
19692.21 89
19693.54 69
19694.87 73
19696.19 85
19697.52 70
19698.84 93
19700.17 116
19701.50 95
19702.82 82
19704.15 74
19705.48 79
19706.80 85
19708.13 69
19709.46 66
19710.78 70
19712.11 89
19713.44 83
19714.76 63
19716.09 85
19717.42 106
19718.75 83
19720.07 54
19721.40 74
19722.73 74
19724.05 86
19725.38 81
19726.71 83
19728.04 84
19729.36 70
19730.69 80
19732.02 81
19733.35 77
19734.67 64
19736.00 80
19737.33 62
19738.66 77
19739.98 81
19741.31 55
19742.64 63
19743.97 64
19745.30 83
19746.62 58
19747.95 73
19749.28 100
19750.61 57
19751.94 74
19753.26 57
19754.59 81
19755.92 76
19757.25 102
19758.58 62
19759.91 67
19761.23 63
19762.56 69
19763.89 81
19765.22 68
19766.55 73
19767.88 76
19769.21 63
19770.53 73
19771.86 89
19773.19 62
19774.52 64
19775.85 75
19777.18 62
19778.51 74
19779.84 66
19781.17 69
19782.50 71
19783.83 71
19785.15 82
19786.48 76
19787.81 77
19789.14 77
19790.47 79
19791.80 61
19793.13 73
19794.46 84
19795.79 103
19797.12 81
19798.45 74
19799.78 76
19801.11 62
19802.44 86
19803.77 63
19805.10 69
19806.43 73
19807.76 67
19809.09 51
19810.42 72
19811.75 77
19813.08 74
19814.41 82
19815.74 67
19817.07 67
19818.40 84
19819.73 99
19821.06 65
19822.39 63
19823.72 63
19825.05 99
19826.38 88
19827.71 90
19829.05 73
19830.38 74
19831.71 61
19833.04 76
19834.37 71
19835.70 57
19837.03 52
19838.36 69
19839.69 87
19841.02 85
19842.36 87
19843.69 76
19845.02 66
19846.35 92
19847.68 71
19849.01 68
19850.34 85
19851.68 96
19853.01 93
19854.34 81
19855.67 66
19857.00 68
19858.33 88
19859.67 61
19861.00 67
19862.33 81
19863.66 70
19864.99 74
19866.32 98
19867.66 83
19868.99 77
19870.32 96
19871.65 82
19872.99 76
19874.32 74
19875.65 88
19876.98 73
19878.32 80
19879.65 59
19880.98 50
19882.31 72
19883.65 78
19884.98 82
19886.31 70
19887.64 79
19888.98 81
19890.31 72
19891.64 72
19892.97 83
19894.31 91
19895.64 77
19896.97 84
19898.31 81
19899.64 72
19900.97 85
19902.31 67
19903.64 77
19904.97 73
19906.31 76
19907.64 56
19908.97 79
19910.31 74
19911.64 66
19912.97 58
19914.31 87
19915.64 87
19916.97 71
19918.31 74
19919.64 67
19920.98 79
19922.31 63
19923.64 97
19924.98 100
19926.31 73
19927.65 71
19928.98 59
19930.31 76
19931.65 87
19932.98 82
19934.32 84
19935.65 55
19936.99 64
19938.32 68
19939.65 87
19940.99 85
19942.32 73
19943.66 76
19944.99 69
19946.33 81
19947.66 63
19949.00 70
19950.33 64
19951.67 80
19953.00 72
19954.34 64
19955.67 59
19957.01 79
19958.34 86
19959.68 96
19961.01 73
19962.35 99
19963.68 101
19965.02 92
19966.35 87
19967.69 86
19969.02 74
19970.36 87
19971.70 61
19973.03 73
19974.37 72
19975.70 71
19977.04 78
19978.37 67
19979.71 67
19981.05 80
19982.38 86
19983.72 78
19985.05 77
19986.39 79
19987.73 85
19989.06 85
19990.40 88
19991.73 80
19993.07 59
19994.41 76
19995.74 79
19997.08 77
19998.42 68
19999.75 79
20001.09 83
20002.43 71
20003.76 83
20005.10 70
20006.44 57
20007.77 81
20009.11 81
20010.45 93
20011.78 77
20013.12 74
20014.46 60
20015.79 88
20017.13 65
20018.47 71
20019.81 76
20021.14 85
20022.48 77
20023.82 59
20025.15 66
20026.49 85
20027.83 98
20029.17 86
20030.50 77
20031.84 97
20033.18 104
20034.52 86
20035.85 85
20037.19 65
20038.53 63
20039.87 67
20041.21 83
20042.54 58
20043.88 65
20045.22 72
20046.56 67
20047.90 73
20049.23 68
20050.57 80
20051.91 83
20053.25 63
20054.59 69
20055.93 71
20057.26 67
20058.60 64
20059.94 80
20061.28 56
20062.62 65
20063.96 71
20065.30 71
20066.63 64
20067.97 76
20069.31 82
20070.65 71
20071.99 76
20073.33 98
20074.67 70
20076.01 70
20077.35 62
20078.68 84
20080.02 96
20081.36 73
20082.70 77
20084.04 71
20085.38 89
20086.72 68
20088.06 73
20089.40 58
20090.74 75
20092.08 87
20093.42 54
20094.76 60
20096.10 59
20097.44 73
20098.78 79
20100.12 76
20101.46 83
20102.80 68
20104.14 64
20105.48 69
20106.82 72
20108.16 61
20109.50 72
20110.84 56
20112.18 51
20113.52 58
20114.86 70
20116.20 87
20117.54 80
20118.88 57
20120.22 64
20121.56 87
20122.90 83
20124.24 74
20125.58 68
20126.92 67
20128.26 66
20129.61 71
20130.95 56
20132.29 90
20133.63 76
20134.97 77
20136.31 80
20137.65 74
20138.99 63
20140.33 81
20141.67 75
20143.02 84
