# Supplementary material for: MALDI-TOF MS typing enables the classification of brewing yeasts of the genus Saccharomyces to major beer styles
Source: PLoS One. 2017 Aug 9;12(8):e0181694. doi: 10.1371/journal.pone.0181694 (PMC5549903; doi:10.1371/journal.pone.0181694)
Supplement: S1 File — The directory includes 90 raw files and was zipped to “.zip”; the folder has three strains with 30 spectra per strain; S1 Text explains the raw files with an example and Table 1 represents the yeast strains used within the experiment. (ZIP) [file pone.0181694.s004.zip › 1-3/30251-127-OG-WB-WB-YPG-18h-E-E_2015-07-25__0_B1_1.dat]

2000.14 2357
2000.56 2419
2000.98 2234
2001.40 2233
2001.83 2187
2002.25 2250
2002.67 2177
2003.09 2000
2003.51 2071
2003.93 2095
2004.36 2093
2004.78 2339
2005.20 2344
2005.62 2232
2006.05 2322
2006.47 2415
2006.89 2320
2007.31 2255
2007.73 2020
2008.16 2211
2008.58 2430
2009.00 2298
2009.42 2227
2009.85 2364
2010.27 2324
2010.69 2452
2011.12 2143
2011.54 2173
2011.96 2308
2012.38 2106
2012.81 2265
2013.23 2348
2013.65 2308
2014.08 2158
2014.50 2145
2014.92 2177
2015.35 2120
2015.77 2114
2016.19 2222
2016.62 2461
2017.04 2177
2017.46 2074
2017.89 2013
2018.31 2173
2018.73 2103
2019.16 2182
2019.58 2254
2020.00 2186
2020.43 2269
2020.85 2114
2021.27 1885
2021.70 1992
2022.12 2111
2022.55 2100
2022.97 1959
2023.39 1991
2023.82 2135
2024.24 2063
2024.67 2042
2025.09 1816
2025.52 1914
2025.94 2009
2026.36 2057
2026.79 2217
2027.21 2084
2027.64 2293
2028.06 2222
2028.49 2060
2028.91 2055
2029.34 1961
2029.76 2218
2030.19 2286
2030.61 2255
2031.03 2330
2031.46 2361
2031.88 2249
2032.31 2259
2032.73 2419
2033.16 2217
2033.58 2275
2034.01 2492
2034.44 2254
2034.86 2191
2035.29 2290
2035.71 2347
2036.14 2163
2036.56 2085
2036.99 2090
2037.41 2202
2037.84 1824
2038.26 2038
2038.69 2084
2039.12 2199
2039.54 2045
2039.97 2107
2040.39 2223
2040.82 2095
2041.24 2309
2041.67 2300
2042.10 2054
2042.52 2148
2042.95 2120
2043.37 2031
2043.80 2224
2044.23 2285
2044.65 2370
2045.08 2200
2045.51 2144
2045.93 2267
2046.36 2436
2046.79 2153
2047.21 2343
2047.64 2256
2048.07 2091
2048.49 2347
2048.92 2342
2049.35 2195
2049.77 2150
2050.20 2075
2050.63 2336
2051.05 2558
2051.48 2278
2051.91 2205
2052.33 2385
2052.76 2558
2053.19 2658
2053.62 2550
2054.04 2400
2054.47 2134
2054.90 2276
2055.32 2221
2055.75 2253
2056.18 2131
2056.61 2262
2057.03 2372
2057.46 2455
2057.89 2156
2058.32 2352
2058.75 2444
2059.17 2337
2059.60 2121
2060.03 2142
2060.46 2201
2060.88 2449
2061.31 2284
2061.74 2335
2062.17 2306
2062.60 2354
2063.02 2394
2063.45 2483
2063.88 2679
2064.31 2815
2064.74 2838
2065.17 3226
2065.59 3406
2066.02 3407
2066.45 3026
2066.88 2754
2067.31 2789
2067.74 2393
2068.17 2267
2068.60 2479
2069.02 2528
2069.45 2643
2069.88 2413
2070.31 2408
2070.74 2452
2071.17 2235
2071.60 2386
2072.03 2366
2072.46 2335
2072.89 2406
2073.31 2708
2073.74 2720
2074.17 2618
2074.60 2714
2075.03 2632
2075.46 2892
2075.89 2659
2076.32 2692
2076.75 2465
2077.18 2243
2077.61 2337
2078.04 2434
2078.47 2312
2078.90 2518
2079.33 2508
2079.76 2421
2080.19 2348
2080.62 2375
2081.05 2412
2081.48 2457
2081.91 2347
2082.34 2239
2082.77 2464
2083.20 2499
2083.63 2314
2084.06 2033
2084.49 2214
2084.92 2065
2085.35 2046
2085.78 2212
2086.21 2308
2086.64 2288
2087.07 2208
2087.50 2180
2087.94 2116
2088.37 2193
2088.80 2260
2089.23 2161
2089.66 2090
2090.09 2202
2090.52 2414
2090.95 2324
2091.38 2052
2091.81 2045
2092.25 2129
2092.68 2154
2093.11 2203
2093.54 2131
2093.97 2026
2094.40 2190
2094.83 2164
2095.27 2156
2095.70 2109
2096.13 2021
2096.56 2117
2096.99 2218
2097.42 2172
2097.86 2081
2098.29 1993
2098.72 1994
2099.15 2100
2099.58 2101
2100.01 2065
2100.45 2207
2100.88 2387
2101.31 2036
2101.74 2107
2102.18 1892
2102.61 1910
2103.04 2088
2103.47 2197
2103.90 2099
2104.34 2162
2104.77 2162
2105.20 2281
2105.63 2437
2106.07 2564
2106.50 2425
2106.93 2283
2107.37 2192
2107.80 2361
2108.23 2375
2108.66 2291
2109.10 2254
2109.53 2256
2109.96 2135
2110.40 2200
2110.83 2166
2111.26 2051
2111.70 2215
2112.13 2264
2112.56 2227
2113.00 2060
2113.43 2208
2113.86 2217
2114.30 2035
2114.73 1951
2115.16 1971
2115.60 1956
2116.03 1828
2116.46 1957
2116.90 2063
2117.33 1947
2117.77 1964
2118.20 2087
2118.63 1970
2119.07 1932
2119.50 2097
2119.94 1965
2120.37 1941
2120.80 1835
2121.24 1768
2121.67 1996
2122.11 2110
2122.54 2133
2122.97 2143
2123.41 1968
2123.84 2061
2124.28 2166
2124.71 2025
2125.15 1832
2125.58 1908
2126.02 1940
2126.45 2062
2126.89 1958
2127.32 1900
2127.76 1847
2128.19 2070
2128.63 2163
2129.06 2060
2129.50 2074
2129.93 2000
2130.37 2127
2130.80 2043
2131.24 2186
2131.67 2085
2132.11 2242
2132.54 2206
2132.98 2033
2133.41 2051
2133.85 2109
2134.28 2051
2134.72 1911
2135.16 2054
2135.59 2014
2136.03 1864
2136.46 1826
2136.90 2083
2137.33 2059
2137.77 2106
2138.21 2049
2138.64 2200
2139.08 2073
2139.51 2260
2139.95 2158
2140.39 1933
2140.82 2063
2141.26 2009
2141.69 2103
2142.13 2181
2142.57 1974
2143.00 1978
2143.44 2060
2143.88 2087
2144.31 2088
2144.75 2070
2145.19 2087
2145.62 2152
2146.06 2090
2146.50 2156
2146.93 2114
2147.37 2086
2147.81 2169
2148.24 2191
2148.68 2101
2149.12 2024
2149.56 2240
2149.99 2257
2150.43 2117
2150.87 2178
2151.30 2177
2151.74 2064
2152.18 1849
2152.62 1887
2153.05 2007
2153.49 2102
2153.93 2002
2154.37 2241
2154.80 2432
2155.24 2209
2155.68 2449
2156.12 2473
2156.55 2357
2156.99 2218
2157.43 2522
2157.87 2411
2158.31 2357
2158.74 2504
2159.18 2507
2159.62 2234
2160.06 2239
2160.50 2108
2160.93 2127
2161.37 2312
2161.81 2098
2162.25 2130
2162.69 2114
2163.13 2128
2163.57 2238
2164.00 2099
2164.44 1798
2164.88 1828
2165.32 2185
2165.76 2158
2166.20 2141
2166.64 1989
2167.07 2147
2167.51 2132
2167.95 1828
2168.39 2033
2168.83 2122
2169.27 2030
2169.71 2286
2170.15 2145
2170.59 1992
2171.03 2010
2171.47 2020
2171.91 2190
2172.34 2037
2172.78 2323
2173.22 2679
2173.66 2531
2174.10 2492
2174.54 2811
2174.98 3031
2175.42 2700
2175.86 2866
2176.30 2649
2176.74 2727
2177.18 2569
2177.62 2527
2178.06 2455
2178.50 2060
2178.94 2218
2179.38 2256
2179.82 2188
2180.26 2135
2180.70 2214
2181.14 2226
2181.58 1967
2182.02 1976
2182.46 2345
2182.90 2218
2183.34 2236
2183.78 2188
2184.22 2239
2184.67 2246
2185.11 2274
2185.55 2224
2185.99 2238
2186.43 2214
2186.87 1982
2187.31 1883
2187.75 1958
2188.19 2012
2188.63 2118
2189.07 2288
2189.52 2186
2189.96 2178
2190.40 2036
2190.84 2214
2191.28 2348
2191.72 2224
2192.16 2092
2192.60 2277
2193.05 2267
2193.49 2223
2193.93 2109
2194.37 2277
2194.81 2341
2195.25 2219
2195.70 2322
2196.14 2426
2196.58 2235
2197.02 2042
2197.46 2110
2197.91 2052
2198.35 2082
2198.79 2164
2199.23 2234
2199.67 2379
2200.12 2214
2200.56 2020
2201.00 2050
2201.44 2012
2201.89 2089
2202.33 2146
2202.77 1989
2203.21 2222
2203.66 2133
2204.10 1985
2204.54 2155
2204.98 2191
2205.43 2012
2205.87 2208
2206.31 2145
2206.75 2045
2207.20 2059
2207.64 2021
2208.08 2051
2208.53 2147
2208.97 2065
2209.41 2059
2209.86 2034
2210.30 1978
2210.74 2139
2211.19 1960
2211.63 2001
2212.07 2153
2212.52 1997
2212.96 2143
2213.40 1805
2213.85 2019
2214.29 2195
2214.73 2292
2215.18 2148
2215.62 2093
2216.06 2031
2216.51 1969
2216.95 1918
2217.40 1950
2217.84 1969
2218.28 1974
2218.73 1977
2219.17 2083
2219.62 2220
2220.06 2017
2220.51 2195
2220.95 2323
2221.39 2584
2221.84 2295
2222.28 2271
2222.73 2371
2223.17 2485
2223.62 2358
2224.06 2342
2224.51 2325
2224.95 2295
2225.39 2216
2225.84 2105
2226.28 2050
2226.73 2034
2227.17 1873
2227.62 2280
2228.06 2315
2228.51 2226
2228.95 2250
2229.40 2011
2229.84 2047
2230.29 1993
2230.73 1981
2231.18 2070
2231.63 2069
2232.07 2121
2232.52 1848
2232.96 1994
2233.41 2031
2233.85 2002
2234.30 2046
2234.74 2178
2235.19 2101
2235.64 2117
2236.08 1938
2236.53 1987
2236.97 2007
2237.42 1932
2237.87 1958
2238.31 1991
2238.76 1935
2239.20 1770
2239.65 1861
2240.10 1932
2240.54 1918
2240.99 1883
2241.43 1844
2241.88 1849
2242.33 1946
2242.77 1938
2243.22 1876
2243.67 1752
2244.11 1819
2244.56 1888
2245.01 1961
2245.45 1898
2245.90 1897
2246.35 1845
2246.79 1865
2247.24 1972
2247.69 1784
2248.13 1799
2248.58 1848
2249.03 1975
2249.48 2040
2249.92 1870
2250.37 1816
2250.82 2065
2251.27 2057
2251.71 2049
2252.16 2112
2252.61 2002
2253.05 1926
2253.50 1996
2253.95 1779
2254.40 1743
2254.85 1840
2255.29 1869
2255.74 1865
2256.19 1830
2256.64 1932
2257.08 1925
2257.53 1880
2257.98 1993
2258.43 1991
2258.88 2150
2259.32 1972
2259.77 2100
2260.22 2024
2260.67 1967
2261.12 2237
2261.57 2140
2262.01 2147
2262.46 2029
2262.91 2087
2263.36 2042
2263.81 2117
2264.26 2257
2264.71 2288
2265.15 2075
2265.60 2096
2266.05 2013
2266.50 2026
2266.95 1953
2267.40 2030
2267.85 1947
2268.30 1865
2268.75 1907
2269.19 1961
2269.64 1817
2270.09 2120
2270.54 2053
2270.99 1940
2271.44 1960
2271.89 1949
2272.34 1880
2272.79 1938
2273.24 1642
2273.69 1863
2274.14 2045
2274.59 1962
2275.04 1913
2275.49 1976
2275.94 1831
2276.39 1879
2276.84 1991
2277.29 1984
2277.74 2119
2278.19 1917
2278.64 2116
2279.09 2283
2279.54 2113
2279.99 2032
2280.44 2023
2280.89 1929
2281.34 2043
2281.79 2058
2282.24 2112
2282.69 1814
2283.14 1942
2283.59 1985
2284.04 1884
2284.49 1964
2284.94 2164
2285.39 1919
2285.84 1774
2286.29 1858
2286.74 1906
2287.19 1887
2287.65 1965
2288.10 2093
2288.55 2079
2289.00 2120
2289.45 2132
2289.90 2180
2290.35 2257
2290.80 2371
2291.25 2356
2291.71 2280
2292.16 2424
2292.61 2341
2293.06 2130
2293.51 2080
2293.96 2066
2294.41 1973
2294.87 1980
2295.32 1934
2295.77 1921
2296.22 1873
2296.67 1933
2297.12 1891
2297.58 1763
2298.03 1708
2298.48 1715
2298.93 1720
2299.38 1738
2299.84 1812
2300.29 1803
2300.74 1843
2301.19 1910
2301.65 1753
2302.10 1806
2302.55 1801
2303.00 1879
2303.46 1628
2303.91 1886
2304.36 1852
2304.81 1763
2305.27 1712
2305.72 1881
2306.17 1889
2306.62 1913
2307.08 1931
2307.53 1936
2307.98 1988
2308.44 2091
2308.89 1994
2309.34 1924
2309.79 1922
2310.25 2006
2310.70 1883
2311.15 1989
2311.61 2270
2312.06 2048
2312.51 1981
2312.97 2002
2313.42 1925
2313.87 2062
2314.33 2053
2314.78 1866
2315.24 1956
2315.69 2011
2316.14 2048
2316.60 1909
2317.05 1901
2317.50 2043
2317.96 1902
2318.41 1879
2318.87 2041
2319.32 1988
2319.77 1964
2320.23 2151
2320.68 2015
2321.14 2139
2321.59 2137
2322.05 2132
2322.50 2157
2322.95 2033
2323.41 2064
2323.86 2187
2324.32 2578
2324.77 2442
2325.23 2609
2325.68 2728
2326.14 2889
2326.59 2831
2327.05 2478
2327.50 2320
2327.96 2315
2328.41 2288
2328.86 2261
2329.32 2164
2329.78 2185
2330.23 1999
2330.69 2100
2331.14 2126
2331.60 1804
2332.05 1940
2332.51 2002
2332.96 1989
2333.42 1870
2333.87 2171
2334.33 2145
2334.78 2039
2335.24 1920
2335.69 1954
2336.15 1944
2336.61 1959
2337.06 1813
2337.52 1787
2337.97 2124
2338.43 1945
2338.89 1861
2339.34 2012
2339.80 1982
2340.25 1868
2340.71 1930
2341.17 1885
2341.62 1821
2342.08 1820
2342.53 1832
2342.99 1585
2343.45 1571
2343.90 1713
2344.36 1705
2344.82 1756
2345.27 1745
2345.73 1841
2346.19 1730
2346.64 1802
2347.10 1565
2347.56 1604
2348.01 1753
2348.47 1695
2348.93 1800
2349.38 1818
2349.84 1729
2350.30 1822
2350.76 1897
2351.21 1833
2351.67 1808
2352.13 1655
2352.58 1638
2353.04 1707
2353.50 1695
2353.96 1685
2354.41 1752
2354.87 1754
2355.33 1505
2355.79 1713
2356.24 1835
2356.70 1706
2357.16 1782
2357.62 1694
2358.08 1634
2358.53 1728
2358.99 1711
2359.45 1662
2359.91 1553
2360.37 1830
2360.82 1816
2361.28 1681
2361.74 1728
2362.20 1877
2362.66 1693
2363.11 1832
2363.57 1876
2364.03 1787
2364.49 1758
2364.95 1641
2365.41 1787
2365.86 1896
2366.32 1785
2366.78 1644
2367.24 1597
2367.70 1736
2368.16 1797
2368.62 1916
2369.08 1746
2369.54 1862
2369.99 1955
2370.45 1911
2370.91 1976
2371.37 1963
2371.83 1731
2372.29 1905
2372.75 1888
2373.21 2026
2373.67 2028
2374.13 1960
2374.59 2088
2375.05 2158
2375.51 1920
2375.96 2015
2376.42 2076
2376.88 2127
2377.34 2134
2377.80 2046
2378.26 2073
2378.72 1970
2379.18 1888
2379.64 1986
2380.10 1784
2380.56 1819
2381.02 1995
2381.48 1963
2381.94 1915
2382.40 1891
2382.86 1870
2383.32 1748
2383.78 1852
2384.24 1973
2384.70 1742
2385.17 1644
2385.63 1640
2386.09 1595
2386.55 1611
2387.01 1609
2387.47 1692
2387.93 1580
2388.39 1773
2388.85 1716
2389.31 1855
2389.77 1821
2390.23 1767
2390.69 1993
2391.15 1905
2391.62 2123
2392.08 1963
2392.54 1829
2393.00 1803
2393.46 1860
2393.92 1798
2394.38 1814
2394.84 1806
2395.31 1844
2395.77 1856
2396.23 1642
2396.69 1622
2397.15 1827
2397.61 1594
2398.08 1711
2398.54 1605
2399.00 1649
2399.46 1733
2399.92 1724
2400.38 1755
2400.85 1588
2401.31 1605
2401.77 1710
2402.23 1769
2402.69 1717
2403.16 1724
2403.62 1900
2404.08 1913
2404.54 1777
2405.01 1712
2405.47 1837
2405.93 1846
2406.39 1845
2406.86 1733
2407.32 1697
2407.78 1630
2408.24 1744
2408.71 1730
2409.17 1811
2409.63 1711
2410.09 1804
2410.56 1736
2411.02 1723
2411.48 1519
2411.95 1655
2412.41 1830
2412.87 1887
2413.34 1909
2413.80 1739
2414.26 1864
2414.73 1786
2415.19 1807
2415.65 1915
2416.12 1923
2416.58 1841
2417.04 1769
2417.51 1892
2417.97 1895
2418.43 1904
2418.90 1934
2419.36 1696
2419.82 1778
2420.29 1778
2420.75 1663
2421.22 1931
2421.68 1672
2422.14 1739
2422.61 1615
2423.07 1737
2423.54 1798
2424.00 2075
2424.47 1920
2424.93 1958
2425.39 1772
2425.86 1826
2426.32 1879
2426.79 1829
2427.25 1703
2427.72 1780
2428.18 1796
2428.65 1731
2429.11 1672
2429.57 1648
2430.04 1662
2430.50 1668
2430.97 1548
2431.43 1680
2431.90 1809
2432.36 1676
2432.83 1644
2433.29 1564
2433.76 1692
2434.22 1721
2434.69 1732
2435.15 1651
2435.62 1609
2436.09 1573
2436.55 1688
2437.02 1756
2437.48 1562
2437.95 1714
2438.41 1872
2438.88 1778
2439.34 1653
2439.81 1910
2440.28 1905
2440.74 1771
2441.21 1769
2441.67 1653
2442.14 1612
2442.60 1918
2443.07 1837
2443.54 1927
2444.00 2005
2444.47 1908
2444.94 1734
2445.40 1709
2445.87 1763
2446.33 1708
2446.80 1734
2447.27 1559
2447.73 1656
2448.20 1771
2448.67 1669
2449.13 1623
2449.60 1632
2450.07 1563
2450.53 1625
2451.00 1724
2451.47 1755
2451.93 1663
2452.40 1656
2452.87 1671
2453.33 1605
2453.80 1674
2454.27 1584
2454.74 1479
2455.20 1496
2455.67 1561
2456.14 1608
2456.60 1594
2457.07 1621
2457.54 1668
2458.01 1667
2458.47 1685
2458.94 1673
2459.41 1680
2459.88 1723
2460.34 1515
2460.81 1562
2461.28 1847
2461.75 1652
2462.21 1505
2462.68 1519
2463.15 1710
2463.62 1757
2464.09 1557
2464.55 1704
2465.02 1817
2465.49 1712
2465.96 1644
2466.43 1619
2466.90 1828
2467.36 1722
2467.83 1802
2468.30 1605
2468.77 1689
2469.24 1591
2469.71 1530
2470.17 1621
2470.64 1754
2471.11 1632
2471.58 1441
2472.05 1567
2472.52 1618
2472.99 1761
2473.46 1519
2473.93 1405
2474.39 1508
2474.86 1614
2475.33 1464
2475.80 1536
2476.27 1621
2476.74 1632
2477.21 1543
2477.68 1502
2478.15 1431
2478.62 1594
2479.09 1630
2479.56 1584
2480.03 1684
2480.49 1510
2480.96 1482
2481.43 1612
2481.90 1705
2482.37 1582
2482.84 1674
2483.31 1642
2483.78 1676
2484.25 1647
2484.72 1669
2485.19 1756
2485.66 1735
2486.13 1563
2486.60 1554
2487.07 1669
2487.54 1909
2488.01 1890
2488.48 1657
2488.95 1659
2489.43 1734
2489.90 1716
2490.37 1821
2490.84 1880
2491.31 1717
2491.78 1596
2492.25 1616
2492.72 1724
2493.19 1737
2493.66 1776
2494.13 1700
2494.60 1702
2495.07 1445
2495.54 1665
2496.02 1466
2496.49 1638
2496.96 1821
2497.43 1628
2497.90 1469
2498.37 1600
2498.84 1593
2499.31 1698
2499.79 1735
2500.26 1628
2500.73 1623
2501.20 1567
2501.67 1700
2502.14 1826
2502.61 1905
2503.09 1831
2503.56 1857
2504.03 2027
2504.50 1800
2504.97 1736
2505.45 1731
2505.92 1730
2506.39 1678
2506.86 1703
2507.33 1652
2507.81 1579
2508.28 1610
2508.75 1588
2509.22 1711
2509.69 1664
2510.17 1830
2510.64 1747
2511.11 1792
2511.58 1927
2512.06 1765
2512.53 1836
2513.00 1916
2513.47 1841
2513.95 1693
2514.42 1814
2514.89 1685
2515.37 1638
2515.84 1556
2516.31 1677
2516.78 1487
2517.26 1537
2517.73 1596
2518.20 1552
2518.68 1381
2519.15 1518
2519.62 1450
2520.10 1493
2520.57 1606
2521.04 1551
2521.52 1390
2521.99 1571
2522.46 1693
2522.94 1529
2523.41 1514
2523.89 1512
2524.36 1519
2524.83 1669
2525.31 1834
2525.78 1773
2526.25 1809
2526.73 1874
2527.20 1917
2527.68 1903
2528.15 1849
2528.62 1760
2529.10 1891
2529.57 1814
2530.05 1837
2530.52 1814
2531.00 2007
2531.47 1939
2531.94 1605
2532.42 1705
2532.89 1736
2533.37 1845
2533.84 1756
2534.32 1516
2534.79 1578
2535.27 1698
2535.74 1694
2536.22 1761
2536.69 1695
2537.17 1787
2537.64 1673
2538.12 1873
2538.59 1854
2539.07 2026
2539.54 1968
2540.02 1871
2540.49 1962
2540.97 1710
2541.44 1870
2541.92 1711
2542.39 1823
2542.87 1830
2543.34 1705
2543.82 1733
2544.29 1729
2544.77 1672
2545.25 1768
2545.72 1761
2546.20 1668
2546.67 1578
2547.15 1866
2547.62 1788
2548.10 1841
2548.58 1933
2549.05 1805
2549.53 1679
2550.00 1701
2550.48 1663
2550.96 1690
2551.43 1714
2551.91 1643
2552.39 1597
2552.86 1691
2553.34 1567
2553.82 1705
2554.29 1760
2554.77 1718
2555.24 1685
2555.72 1644
2556.20 1631
2556.67 1496
2557.15 1500
2557.63 1486
2558.11 1791
2558.58 1737
2559.06 1675
2559.54 1661
2560.01 1509
2560.49 1546
2560.97 1571
2561.44 1524
2561.92 1507
2562.40 1497
2562.88 1609
2563.35 1642
2563.83 1649
2564.31 1709
2564.79 1656
2565.26 1769
2565.74 1604
2566.22 1546
2566.70 1511
2567.17 1534
2567.65 1490
2568.13 1500
2568.61 1635
2569.09 1576
2569.56 1696
2570.04 1485
2570.52 1465
2571.00 1475
2571.48 1553
2571.95 1515
2572.43 1489
2572.91 1636
2573.39 1507
2573.87 1437
2574.35 1643
2574.82 1565
2575.30 1451
2575.78 1576
2576.26 1470
2576.74 1428
2577.22 1440
2577.70 1511
2578.17 1545
2578.65 1438
2579.13 1496
2579.61 1610
2580.09 1573
2580.57 1626
2581.05 1589
2581.53 1744
2582.01 1659
2582.48 1859
2582.96 1706
2583.44 1633
2583.92 1486
2584.40 1541
2584.88 1796
2585.36 1602
2585.84 1646
2586.32 1763
2586.80 1763
2587.28 1611
2587.76 1641
2588.24 1778
2588.72 1580
2589.20 1567
2589.68 1712
2590.16 1465
2590.64 1565
2591.12 1654
2591.60 1571
2592.08 1707
2592.56 1735
2593.04 1695
2593.52 1630
2594.00 1496
2594.48 1597
2594.96 1671
2595.44 1553
2595.92 1609
2596.40 1689
2596.88 1403
2597.36 1595
2597.84 1583
2598.32 1784
2598.80 1535
2599.28 1419
2599.76 1583
2600.24 1662
2600.72 1589
2601.21 1538
2601.69 1564
2602.17 1727
2602.65 1691
2603.13 1593
2603.61 1793
2604.09 1646
2604.57 1604
2605.05 1417
2605.54 1780
2606.02 1735
2606.50 1724
2606.98 1712
2607.46 1589
2607.94 1625
2608.42 1533
2608.91 1594
2609.39 1563
2609.87 1614
2610.35 1486
2610.83 1458
2611.31 1576
2611.80 1713
2612.28 1602
2612.76 1535
2613.24 1639
2613.72 1555
2614.21 1501
2614.69 1408
2615.17 1541
2615.65 1544
2616.13 1517
2616.62 1460
2617.10 1551
2617.58 1604
2618.06 1647
2618.55 1829
2619.03 1613
2619.51 1645
2619.99 1746
2620.48 1755
2620.96 1731
2621.44 1690
2621.92 1873
2622.41 1686
2622.89 1640
2623.37 1622
2623.86 1518
2624.34 1574
2624.82 1548
2625.31 1546
2625.79 1656
2626.27 1555
2626.75 1505
2627.24 1411
2627.72 1459
2628.20 1611
2628.69 1826
2629.17 1782
2629.66 1789
2630.14 1729
2630.62 1774
2631.11 1718
2631.59 1730
2632.07 1742
2632.56 2038
2633.04 2008
2633.52 1915
2634.01 2041
2634.49 1996
2634.98 1776
2635.46 1852
2635.94 1758
2636.43 1560
2636.91 1529
2637.40 1661
2637.88 1892
2638.37 1584
2638.85 1481
2639.33 1487
2639.82 1443
2640.30 1564
2640.79 1672
2641.27 1445
2641.76 1533
2642.24 1440
2642.73 1448
2643.21 1551
2643.70 1629
2644.18 1457
2644.67 1462
2645.15 1603
2645.64 1485
2646.12 1382
2646.61 1481
2647.09 1478
2647.58 1415
2648.06 1406
2648.55 1505
2649.03 1510
2649.52 1489
2650.00 1454
2650.49 1568
2650.97 1431
2651.46 1521
2651.94 1540
2652.43 1540
2652.92 1376
2653.40 1373
2653.89 1414
2654.37 1444
2654.86 1418
2655.34 1346
2655.83 1357
2656.32 1415
2656.80 1479
2657.29 1577
2657.77 1469
2658.26 1462
2658.75 1440
2659.23 1489
2659.72 1503
2660.21 1433
2660.69 1456
2661.18 1404
2661.66 1515
2662.15 1583
2662.64 1489
2663.12 1442
2663.61 1379
2664.10 1523
2664.58 1667
2665.07 1425
2665.56 1442
2666.04 1353
2666.53 1394
2667.02 1487
2667.50 1453
2667.99 1475
2668.48 1562
2668.97 1484
2669.45 1424
2669.94 1543
2670.43 1414
2670.91 1522
2671.40 1533
2671.89 1319
2672.38 1422
2672.86 1695
2673.35 1593
2673.84 1599
2674.33 1633
2674.81 1520
2675.30 1541
2675.79 1536
2676.28 1458
2676.77 1637
2677.25 1756
2677.74 1609
2678.23 1430
2678.72 1503
2679.21 1484
2679.69 1488
2680.18 1449
2680.67 1567
2681.16 1370
2681.65 1442
2682.13 1521
2682.62 1397
2683.11 1386
2683.60 1466
2684.09 1314
2684.58 1373
2685.07 1400
2685.55 1449
2686.04 1475
2686.53 1359
2687.02 1370
2687.51 1425
2688.00 1368
2688.49 1399
2688.98 1383
2689.46 1429
2689.95 1517
2690.44 1424
2690.93 1454
2691.42 1455
2691.91 1330
2692.40 1481
2692.89 1562
2693.38 1501
2693.87 1497
2694.36 1401
2694.85 1442
2695.34 1660
2695.83 1514
2696.31 1351
2696.80 1389
2697.29 1459
2697.78 1410
2698.27 1344
2698.76 1393
2699.25 1301
2699.74 1307
2700.23 1433
2700.72 1508
2701.21 1433
2701.70 1516
2702.19 1497
2702.68 1493
2703.17 1747
2703.66 1568
2704.15 1643
2704.64 1621
2705.13 1642
2705.63 1554
2706.12 1517
2706.61 1483
2707.10 1438
2707.59 1333
2708.08 1600
2708.57 1385
2709.06 1470
2709.55 1562
2710.04 1566
2710.53 1488
2711.02 1529
2711.51 1539
2712.01 1532
2712.50 1534
2712.99 1311
2713.48 1415
2713.97 1407
2714.46 1391
2714.95 1297
2715.44 1356
2715.93 1364
2716.43 1500
2716.92 1403
2717.41 1522
2717.90 1443
2718.39 1490
2718.88 1490
2719.38 1505
2719.87 1355
2720.36 1316
2720.85 1450
2721.34 1663
2721.83 1607
2722.33 1583
2722.82 1526
2723.31 1553
2723.80 1609
2724.30 1480
2724.79 1739
2725.28 1821
2725.77 1588
2726.26 1440
2726.76 1335
2727.25 1551
2727.74 1470
2728.23 1540
2728.73 1515
2729.22 1416
2729.71 1449
2730.20 1502
2730.70 1549
2731.19 1217
2731.68 1372
2732.18 1511
2732.67 1533
2733.16 1487
2733.65 1307
2734.15 1465
2734.64 1485
2735.13 1490
2735.63 1573
2736.12 1629
2736.61 1614
2737.11 1579
2737.60 1753
2738.09 1600
2738.59 1715
2739.08 1888
2739.57 1574
2740.07 1632
2740.56 1656
2741.05 1548
2741.55 1509
2742.04 1601
2742.54 1622
2743.03 1518
2743.52 1471
2744.02 1615
2744.51 1696
2745.00 1561
2745.50 1484
2745.99 1671
2746.49 1637
2746.98 1506
2747.48 1629
2747.97 1655
2748.46 1544
2748.96 1588
2749.45 1670
2749.95 1644
2750.44 1618
2750.94 1537
2751.43 1475
2751.93 1563
2752.42 1613
2752.91 1511
2753.41 1506
2753.90 1667
2754.40 1614
2754.89 1410
2755.39 1453
2755.88 1501
2756.38 1338
2756.87 1445
2757.37 1459
2757.86 1448
2758.36 1513
2758.85 1528
2759.35 1346
2759.85 1525
2760.34 1385
2760.84 1419
2761.33 1550
2761.83 1665
2762.32 1620
2762.82 1398
2763.31 1505
2763.81 1547
2764.31 1584
2764.80 1590
2765.30 1769
2765.79 1701
2766.29 1724
2766.78 1719
2767.28 1798
2767.78 1757
2768.27 1656
2768.77 1684
2769.27 1616
2769.76 1607
2770.26 1670
2770.75 1529
2771.25 1640
2771.75 1669
2772.24 1625
2772.74 1575
2773.24 1511
2773.73 1511
2774.23 1507
2774.73 1507
2775.22 1428
2775.72 1626
2776.22 1529
2776.71 1437
2777.21 1518
2777.71 1494
2778.20 1649
2778.70 1560
2779.20 1470
2779.70 1452
2780.19 1497
2780.69 1404
2781.19 1297
2781.68 1529
2782.18 1552
2782.68 1431
2783.18 1446
2783.67 1498
2784.17 1458
2784.67 1540
2785.17 1463
2785.66 1262
2786.16 1480
2786.66 1451
2787.16 1417
2787.66 1350
2788.15 1313
2788.65 1407
2789.15 1534
2789.65 1530
2790.14 1570
2790.64 1622
2791.14 1737
2791.64 1759
2792.14 1578
2792.64 1598
2793.13 1464
2793.63 1652
2794.13 1577
2794.63 1573
2795.13 1603
2795.63 1489
2796.12 1343
2796.62 1481
2797.12 1525
2797.62 1694
2798.12 1723
2798.62 1747
2799.12 1966
2799.62 1874
2800.12 1536
2800.61 1477
2801.11 1651
2801.61 1575
2802.11 1559
2802.61 1416
2803.11 1545
2803.61 1430
2804.11 1481
2804.61 1603
2805.11 1539
2805.61 1343
2806.11 1443
2806.61 1435
2807.11 1406
2807.60 1244
2808.10 1387
2808.60 1376
2809.10 1384
2809.60 1290
2810.10 1307
2810.60 1256
2811.10 1400
2811.60 1520
2812.10 1539
2812.60 1476
2813.10 1448
2813.60 1461
2814.10 1367
2814.60 1496
2815.10 1570
2815.60 1481
2816.10 1449
2816.61 1386
2817.11 1532
2817.61 1678
2818.11 1478
2818.61 1354
2819.11 1492
2819.61 1664
2820.11 1662
2820.61 1484
2821.11 1599
2821.61 1541
2822.11 1524
2822.61 1620
2823.11 1607
2823.62 1637
2824.12 1467
2824.62 1304
2825.12 1477
2825.62 1359
2826.12 1430
2826.62 1367
2827.12 1422
2827.63 1449
2828.13 1413
2828.63 1573
2829.13 1453
2829.63 1308
2830.13 1431
2830.63 1436
2831.14 1330
2831.64 1339
2832.14 1393
2832.64 1367
2833.14 1383
2833.65 1407
2834.15 1380
2834.65 1426
2835.15 1430
2835.65 1484
2836.16 1618
2836.66 1630
2837.16 1453
2837.66 1456
2838.16 1548
2838.67 1530
2839.17 1636
2839.67 1634
2840.17 1640
2840.68 1587
2841.18 1570
2841.68 1484
2842.19 1560
2842.69 1460
2843.19 1408
2843.69 1375
2844.20 1452
2844.70 1414
2845.20 1386
2845.71 1488
2846.21 1431
2846.71 1335
2847.21 1499
2847.72 1449
2848.22 1228
2848.72 1403
2849.23 1550
2849.73 1444
2850.23 1493
2850.74 1489
2851.24 1437
2851.74 1488
2852.25 1464
2852.75 1460
2853.26 1438
2853.76 1468
2854.26 1441
2854.77 1357
2855.27 1318
2855.77 1418
2856.28 1381
2856.78 1404
2857.29 1320
2857.79 1373
2858.29 1416
2858.80 1381
2859.30 1395
2859.81 1401
2860.31 1503
2860.82 1464
2861.32 1401
2861.82 1544
2862.33 1445
2862.83 1356
2863.34 1397
2863.84 1399
2864.35 1269
2864.85 1338
2865.36 1236
2865.86 1274
2866.37 1317
2866.87 1331
2867.38 1431
2867.88 1406
2868.39 1440
2868.89 1482
2869.40 1339
2869.90 1392
2870.41 1428
2870.91 1360
2871.42 1386
2871.92 1424
2872.43 1414
2872.93 1486
2873.44 1268
2873.94 1362
2874.45 1469
2874.95 1558
2875.46 1645
2875.97 1623
2876.47 1385
2876.98 1444
2877.48 1369
2877.99 1480
2878.49 1531
2879.00 1466
2879.51 1428
2880.01 1510
2880.52 1528
2881.03 1402
2881.53 1326
2882.04 1441
2882.54 1373
2883.05 1375
2883.56 1435
2884.06 1428
2884.57 1579
2885.08 1518
2885.58 1424
2886.09 1262
2886.60 1402
2887.10 1376
2887.61 1439
2888.12 1432
2888.62 1331
2889.13 1376
2889.64 1477
2890.14 1635
2890.65 1400
2891.16 1644
2891.66 1516
2892.17 1607
2892.68 1480
2893.18 1451
2893.69 1685
2894.20 1912
2894.71 1948
2895.21 1894
2895.72 1999
2896.23 2266
2896.74 2023
2897.24 1959
2897.75 1981
2898.26 2045
2898.77 1891
2899.27 1607
2899.78 1590
2900.29 1507
2900.80 1512
2901.31 1512
2901.81 1669
2902.32 1612
2902.83 1613
2903.34 1584
2903.85 1686
2904.35 1516
2904.86 1600
2905.37 1448
2905.88 1463
2906.39 1534
2906.90 1308
2907.40 1477
2907.91 1489
2908.42 1491
2908.93 1517
2909.44 1531
2909.95 1535
2910.46 1317
2910.96 1428
2911.47 1365
2911.98 1417
2912.49 1441
2913.00 1381
2913.51 1324
2914.02 1409
2914.53 1435
2915.04 1438
2915.54 1636
2916.05 1440
2916.56 1453
2917.07 1551
2917.58 1388
2918.09 1368
2918.60 1264
2919.11 1375
2919.62 1349
2920.13 1446
2920.64 1377
2921.15 1473
2921.66 1436
2922.17 1491
2922.68 1557
2923.19 1495
2923.70 1391
2924.21 1463
2924.72 1552
2925.23 1593
2925.74 1505
2926.25 1426
2926.76 1401
2927.27 1512
2927.78 1438
2928.29 1445
2928.80 1388
2929.31 1381
2929.82 1365
2930.33 1349
2930.84 1495
2931.35 1480
2931.86 1427
2932.37 1348
2932.88 1331
2933.39 1514
2933.90 1500
2934.41 1413
2934.92 1570
2935.44 1484
2935.95 1340
2936.46 1512
2936.97 1720
2937.48 1607
2937.99 1641
2938.50 1754
2939.01 1685
2939.52 1618
2940.04 1637
2940.55 1838
2941.06 1681
2941.57 1638
2942.08 1498
2942.59 1574
2943.10 1549
2943.62 1660
2944.13 1584
2944.64 1298
2945.15 1408
2945.66 1353
2946.17 1396
2946.69 1440
2947.20 1428
2947.71 1566
2948.22 1470
2948.73 1496
2949.25 1431
2949.76 1325
2950.27 1248
2950.78 1385
2951.29 1235
2951.81 1320
2952.32 1441
2952.83 1530
2953.34 1455
2953.86 1424
2954.37 1524
2954.88 1610
2955.39 1463
2955.91 1433
2956.42 1506
2956.93 1666
2957.45 1393
2957.96 1335
2958.47 1533
2958.98 1510
2959.50 1504
2960.01 1419
2960.52 1453
2961.04 1525
2961.55 1551
2962.06 1522
2962.58 1488
2963.09 1595
2963.60 1373
2964.12 1381
2964.63 1488
2965.14 1496
2965.66 1611
2966.17 1302
2966.68 1344
2967.20 1614
2967.71 1345
2968.22 1281
2968.74 1363
2969.25 1510
2969.77 1450
2970.28 1356
2970.79 1504
2971.31 1467
2971.82 1554
2972.34 1457
2972.85 1487
2973.36 1473
2973.88 1564
2974.39 1492
2974.91 1519
2975.42 1459
2975.94 1451
2976.45 1369
2976.96 1456
2977.48 1547
2977.99 1534
2978.51 1611
2979.02 1645
2979.54 1648
2980.05 1603
2980.57 1471
2981.08 1602
2981.60 1628
2982.11 1800
2982.63 1567
2983.14 1542
2983.66 1592
2984.17 1573
2984.69 1498
2985.20 1561
2985.72 1474
2986.23 1616
2986.75 1467
2987.26 1495
2987.78 1533
2988.29 1638
2988.81 1566
2989.32 1627
2989.84 1697
2990.36 1683
2990.87 1654
2991.39 1651
2991.90 1675
2992.42 1571
2992.94 1566
2993.45 1509
2993.97 1551
2994.48 1719
2995.00 1692
2995.51 1766
2996.03 1813
2996.55 1740
2997.06 1660
2997.58 1765
2998.10 1878
2998.61 1846
2999.13 1874
2999.65 1967
3000.16 1928
3000.68 1994
3001.19 2030
3001.71 2211
3002.23 2384
3002.74 3049
3003.26 3657
3003.78 3551
3004.30 3637
3004.81 3779
3005.33 3445
3005.85 3505
3006.36 3453
3006.88 3367
3007.40 3152
3007.91 2920
3008.43 2542
3008.95 2500
3009.47 2130
3009.98 1898
3010.50 1900
3011.02 1871
3011.54 1813
3012.05 1710
3012.57 1666
3013.09 1837
3013.61 1833
3014.12 1782
3014.64 1750
3015.16 1520
3015.68 1846
3016.19 1946
3016.71 1787
3017.23 1812
3017.75 1826
3018.27 1987
3018.78 1855
3019.30 1873
3019.82 1793
3020.34 1802
3020.86 1738
3021.38 1713
3021.89 1656
3022.41 1600
3022.93 1663
3023.45 1623
3023.97 1540
3024.49 1813
3025.01 1641
3025.52 1625
3026.04 1532
3026.56 1540
3027.08 1484
3027.60 1544
3028.12 1660
3028.64 1504
3029.16 1479
3029.67 1731
3030.19 1860
3030.71 1690
3031.23 1683
3031.75 1794
3032.27 1669
3032.79 1532
3033.31 1773
3033.83 1553
3034.35 1498
3034.87 1555
3035.39 1710
3035.91 1501
3036.43 1508
3036.95 1543
3037.47 1390
3037.99 1496
3038.50 1571
3039.02 1497
3039.54 1662
3040.06 1565
3040.58 1581
3041.10 1534
3041.62 1554
3042.14 1504
3042.66 1495
3043.18 1464
3043.70 1510
3044.23 1612
3044.75 1616
3045.27 1611
3045.79 1608
3046.31 1647
3046.83 1549
3047.35 1520
3047.87 1452
3048.39 1429
3048.91 1471
3049.43 1443
3049.95 1453
3050.47 1469
3050.99 1541
3051.51 1523
3052.03 1520
3052.56 1439
3053.08 1721
3053.60 1550
3054.12 1430
3054.64 1566
3055.16 1601
3055.68 1586
3056.20 1622
3056.72 1501
3057.25 1494
3057.77 1589
3058.29 1471
3058.81 1432
3059.33 1657
3059.85 1591
3060.38 1525
3060.90 1492
3061.42 1639
3061.94 1585
3062.46 1634
3062.98 1588
3063.51 1566
3064.03 1540
3064.55 1587
3065.07 1666
3065.59 1657
3066.12 1818
3066.64 1640
3067.16 1744
3067.68 1672
3068.21 1762
3068.73 1627
3069.25 1571
3069.77 1651
3070.30 1583
3070.82 1451
3071.34 1454
3071.86 1639
3072.39 1671
3072.91 1549
3073.43 1532
3073.95 1575
3074.48 1614
3075.00 1548
3075.52 1644
3076.05 1690
3076.57 1684
3077.09 1651
3077.61 1890
3078.14 1820
3078.66 1876
3079.18 1790
3079.71 1859
3080.23 2023
3080.75 1918
3081.28 2046
3081.80 1947
3082.32 2081
3082.85 2134
3083.37 2125
3083.90 2012
3084.42 1964
3084.94 1946
3085.47 1797
3085.99 1643
3086.51 1681
3087.04 1918
3087.56 1848
3088.09 1745
3088.61 1894
3089.13 2066
3089.66 2076
3090.18 1932
3090.71 1998
3091.23 1982
3091.76 1964
3092.28 1884
3092.80 1887
3093.33 2061
3093.85 2046
3094.38 2039
3094.90 2052
3095.43 2100
3095.95 2126
3096.48 2338
3097.00 2303
3097.53 2317
3098.05 2216
3098.58 2404
3099.10 2528
3099.63 2762
3100.15 3221
3100.68 3729
3101.20 4865
3101.73 5642
3102.25 6478
3102.78 7359
3103.30 7521
3103.83 7706
3104.35 7321
3104.88 7086
3105.40 6465
3105.93 6196
3106.45 5358
3106.98 5002
3107.51 4216
3108.03 3837
3108.56 3733
3109.08 3579
3109.61 3748
3110.13 3799
3110.66 4040
3111.19 3856
3111.71 3609
3112.24 3546
3112.76 3590
3113.29 3398
3113.82 3219
3114.34 2830
3114.87 2833
3115.40 2371
3115.92 2561
3116.45 2353
3116.98 2405
3117.50 2348
3118.03 2412
3118.55 2461
3119.08 2434
3119.61 2547
3120.13 2453
3120.66 2422
3121.19 2368
3121.72 2300
3122.24 2274
3122.77 2323
3123.30 2063
3123.82 2257
3124.35 2340
3124.88 1994
3125.40 2294
3125.93 2365
3126.46 2196
3126.99 2354
3127.51 2236
3128.04 2367
3128.57 2269
3129.10 2275
3129.62 2136
3130.15 2266
3130.68 2062
3131.21 1974
3131.73 1941
3132.26 1638
3132.79 2031
3133.32 1988
3133.85 1971
3134.37 1935
3134.90 1942
3135.43 2092
3135.96 1936
3136.49 1986
3137.01 2025
3137.54 1862
3138.07 1809
3138.60 1847
3139.13 1928
3139.65 1849
3140.18 1887
3140.71 1780
3141.24 1835
3141.77 1683
3142.30 1778
3142.83 1739
3143.35 1774
3143.88 1845
3144.41 1790
3144.94 1727
3145.47 1587
3146.00 1729
3146.53 1927
3147.06 1844
3147.59 1966
3148.11 1874
3148.64 1712
3149.17 1800
3149.70 1797
3150.23 1725
3150.76 1696
3151.29 1755
3151.82 1750
3152.35 1798
3152.88 1861
3153.41 2009
3153.94 1978
3154.47 1737
3155.00 1980
3155.53 1926
3156.06 1874
3156.59 1916
3157.12 1973
3157.65 2153
3158.18 1904
3158.71 1879
3159.24 2023
3159.77 1740
3160.30 1812
3160.83 1941
3161.36 1864
3161.89 1649
3162.42 1741
3162.95 1712
3163.48 1737
3164.01 1648
3164.54 1531
3165.07 1588
3165.60 1530
3166.13 1639
3166.66 1721
3167.19 1718
3167.72 1603
3168.25 1550
3168.78 1710
3169.31 1555
3169.85 1654
3170.38 1575
3170.91 1688
3171.44 1681
3171.97 1610
3172.50 1706
3173.03 1835
3173.56 1950
3174.09 1867
3174.63 1806
3175.16 1949
3175.69 1858
3176.22 1791
3176.75 1880
3177.28 1713
3177.81 1707
3178.35 1892
3178.88 1859
3179.41 1647
3179.94 1844
3180.47 1770
3181.00 1734
3181.54 1738
3182.07 1578
3182.60 1408
3183.13 1583
3183.66 1514
3184.20 1678
3184.73 1702
3185.26 1574
3185.79 1541
3186.33 1585
3186.86 1687
3187.39 1732
3187.92 1789
3188.46 1730
3188.99 1605
3189.52 1593
3190.05 1683
3190.59 1565
3191.12 1530
3191.65 1368
3192.18 1412
3192.72 1565
3193.25 1482
3193.78 1480
3194.32 1556
3194.85 1484
3195.38 1405
3195.91 1500
3196.45 1517
3196.98 1459
3197.51 1669
3198.05 1560
3198.58 1578
3199.11 1696
3199.65 1656
3200.18 1762
3200.71 1830
3201.25 1801
3201.78 1734
3202.32 1665
3202.85 1857
3203.38 1898
3203.92 2056
3204.45 1833
3204.98 1869
3205.52 1928
3206.05 1949
3206.59 1727
3207.12 1782
3207.65 1724
3208.19 1618
3208.72 1588
3209.26 1562
3209.79 1748
3210.32 1699
3210.86 1640
3211.39 1519
3211.93 1618
3212.46 1695
3213.00 1742
3213.53 1738
3214.07 1600
3214.60 1696
3215.14 1780
3215.67 1687
3216.20 1650
3216.74 1617
3217.27 1645
3217.81 1744
3218.34 1645
3218.88 1657
3219.41 1610
3219.95 1618
3220.48 1474
3221.02 1677
3221.56 1713
3222.09 1742
3222.63 1708
3223.16 1712
3223.70 1799
3224.23 1818
3224.77 1865
3225.30 1815
3225.84 1844
3226.37 1826
3226.91 1642
3227.45 1894
3227.98 1973
3228.52 1999
3229.05 1970
3229.59 2044
3230.12 2154
3230.66 2014
3231.20 1972
3231.73 2176
3232.27 1988
3232.81 1995
3233.34 2055
3233.88 1937
3234.41 1984
3234.95 1882
3235.49 1934
3236.02 1881
3236.56 1991
3237.10 1808
3237.63 1738
3238.17 1857
3238.71 1900
3239.24 2128
3239.78 2099
3240.32 2076
3240.85 2425
3241.39 2309
3241.93 2024
3242.46 2058
3243.00 2162
3243.54 2073
3244.07 2111
3244.61 2122
3245.15 2083
3245.69 2168
3246.22 2054
3246.76 1929
3247.30 2046
3247.84 2128
3248.37 2103
3248.91 2125
3249.45 2265
3249.99 2093
3250.52 2068
3251.06 2146
3251.60 2153
3252.14 2170
3252.67 1979
3253.21 2141
3253.75 2175
3254.29 2305
3254.83 2091
3255.36 2165
3255.90 2161
3256.44 2274
3256.98 2390
3257.52 2448
3258.05 2709
3258.59 2694
3259.13 2648
3259.67 3089
3260.21 3338
3260.75 3589
3261.29 3723
3261.82 3831
3262.36 4131
3262.90 4591
3263.44 4727
3263.98 4918
3264.52 5971
3265.06 6529
3265.60 6999
3266.13 7787
3266.67 8116
3267.21 8358
3267.75 8283
3268.29 8030
3268.83 7633
3269.37 6823
3269.91 6083
3270.45 5557
3270.99 4943
3271.53 4712
3272.07 3740
3272.60 3170
3273.14 3196
3273.68 3081
3274.22 2946
3274.76 2979
3275.30 2840
3275.84 2825
3276.38 3024
3276.92 2707
3277.46 2638
3278.00 2796
3278.54 3041
3279.08 2920
3279.62 2992
3280.16 3086
3280.70 3395
3281.24 2992
3281.78 2902
3282.32 2747
3282.86 2738
3283.40 2680
3283.94 2807
3284.48 2489
3285.02 2366
3285.56 2507
3286.11 2502
3286.65 2632
3287.19 2346
3287.73 2645
3288.27 2479
3288.81 2523
3289.35 2630
3289.89 2474
3290.43 2462
3290.97 2365
3291.51 2626
3292.05 2587
3292.60 2518
3293.14 2828
3293.68 2924
3294.22 2943
3294.76 3048
3295.30 3169
3295.84 3251
3296.38 3125
3296.93 3324
3297.47 3176
3298.01 2988
3298.55 2670
3299.09 2582
3299.63 2661
3300.18 2727
3300.72 2533
3301.26 2467
3301.80 2391
3302.34 2543
3302.89 2540
3303.43 2304
3303.97 2538
3304.51 2534
3305.05 2548
3305.60 2641
3306.14 2389
3306.68 2401
3307.22 2450
3307.76 2327
3308.31 2277
3308.85 2400
3309.39 2539
3309.93 2187
3310.48 2147
3311.02 2294
3311.56 2280
3312.11 2207
3312.65 2186
3313.19 2272
3313.73 2291
3314.28 2316
3314.82 2396
3315.36 2707
3315.91 2698
3316.45 2498
3316.99 2462
3317.53 2557
3318.08 2503
3318.62 2418
3319.16 2365
3319.71 2444
3320.25 2524
3320.79 2375
3321.34 2384
3321.88 2481
3322.43 2296
3322.97 2293
3323.51 2483
3324.06 2079
3324.60 1956
3325.14 1973
3325.69 2294
3326.23 2089
3326.78 2113
3327.32 2105
3327.86 2208
3328.41 2111
3328.95 1945
3329.50 1960
3330.04 1985
3330.58 2046
3331.13 2189
3331.67 2417
3332.22 2883
3332.76 3373
3333.31 3710
3333.85 4005
3334.39 4564
3334.94 4750
3335.48 5315
3336.03 5354
3336.57 5209
3337.12 5398
3337.66 4943
3338.21 4398
3338.75 4238
3339.30 3755
3339.84 3354
3340.39 3060
3340.93 2832
3341.48 2648
3342.02 2641
3342.57 2193
3343.11 2325
3343.66 2327
3344.20 2121
3344.75 1933
3345.29 2118
3345.84 2066
3346.39 1888
3346.93 2110
3347.48 2158
3348.02 2223
3348.57 2211
3349.11 2170
3349.66 2053
3350.21 2323
3350.75 2334
3351.30 2553
3351.84 2439
3352.39 2313
3352.94 2235
3353.48 2114
3354.03 2073
3354.57 2264
3355.12 2227
3355.67 2035
3356.21 2092
3356.76 2142
3357.31 2074
3357.85 2087
3358.40 2061
3358.94 2045
3359.49 2005
3360.04 2007
3360.58 1962
3361.13 1833
3361.68 1840
3362.22 2083
3362.77 2158
3363.32 2142
3363.87 1970
3364.41 2018
3364.96 1986
3365.51 2056
3366.05 1938
3366.60 1837
3367.15 1946
3367.70 1869
3368.24 1819
3368.79 1972
3369.34 1983
3369.88 1967
3370.43 1816
3370.98 1983
3371.53 1904
3372.07 1809
3372.62 1930
3373.17 1866
3373.72 1756
3374.27 1803
3374.81 1786
3375.36 1845
3375.91 1837
3376.46 1945
3377.01 1799
3377.55 1758
3378.10 1678
3378.65 1685
3379.20 1884
3379.75 1863
3380.29 1640
3380.84 1705
3381.39 1758
3381.94 1838
3382.49 1759
3383.04 1695
3383.58 1792
3384.13 1756
3384.68 1808
3385.23 1782
3385.78 1653
3386.33 1585
3386.88 1522
3387.43 1619
3387.97 1501
3388.52 1532
3389.07 1603
3389.62 1700
3390.17 1761
3390.72 1585
3391.27 1646
3391.82 1679
3392.37 1599
3392.92 1611
3393.47 1472
3394.02 1653
3394.56 1509
3395.11 1661
3395.66 1745
3396.21 1536
3396.76 1575
3397.31 1472
3397.86 1624
3398.41 1696
3398.96 1475
3399.51 1515
3400.06 1560
3400.61 1542
3401.16 1532
3401.71 1539
3402.26 1500
3402.81 1601
3403.36 1622
3403.91 1495
3404.46 1545
3405.01 1457
3405.56 1515
3406.11 1378
3406.66 1485
3407.21 1474
3407.76 1418
3408.32 1502
3408.87 1551
3409.42 1525
3409.97 1526
3410.52 1597
3411.07 1478
3411.62 1459
3412.17 1528
3412.72 1613
3413.27 1670
3413.82 1711
3414.37 1576
3414.93 1793
3415.48 1584
3416.03 1521
3416.58 1646
3417.13 1814
3417.68 1886
3418.23 1729
3418.78 1835
3419.34 1626
3419.89 1640
3420.44 1683
3420.99 1633
3421.54 1617
3422.09 1522
3422.65 1743
3423.20 1775
3423.75 1939
3424.30 2114
3424.85 2098
3425.40 1956
3425.96 1865
3426.51 1917
3427.06 2047
3427.61 1943
3428.16 1891
3428.72 1897
3429.27 1676
3429.82 1707
3430.37 1824
3430.93 1916
3431.48 1889
3432.03 1828
3432.58 1747
3433.14 1757
3433.69 1851
3434.24 1888
3434.79 1603
3435.35 1554
3435.90 1797
3436.45 1888
3437.00 1679
3437.56 1587
3438.11 1565
3438.66 1590
3439.22 1768
3439.77 1766
3440.32 1898
3440.88 1747
3441.43 1722
3441.98 1889
3442.54 1792
3443.09 1789
3443.64 1648
3444.20 1668
3444.75 1754
3445.30 1810
3445.86 1775
3446.41 1732
3446.96 1650
3447.52 1496
3448.07 1656
3448.63 1820
3449.18 1920
3449.73 1738
3450.29 1681
3450.84 1659
3451.39 1539
3451.95 1480
3452.50 1668
3453.06 1658
3453.61 1717
3454.17 1755
3454.72 1573
3455.27 1567
3455.83 1520
3456.38 1475
3456.94 1681
3457.49 1780
3458.05 1825
3458.60 1777
3459.16 1645
3459.71 1628
3460.27 1602
3460.82 1564
3461.37 1545
3461.93 1644
3462.48 1833
3463.04 1727
3463.59 1699
3464.15 1730
3464.70 1671
3465.26 1522
3465.82 1568
3466.37 1729
3466.93 1742
3467.48 1800
3468.04 1948
3468.59 1778
3469.15 1770
3469.70 1830
3470.26 1771
3470.81 1839
3471.37 2063
3471.92 1972
3472.48 2043
3473.04 2274
3473.59 2098
3474.15 2115
3474.70 2132
3475.26 1912
3475.82 1958
3476.37 1923
3476.93 1802
3477.48 1880
3478.04 2001
3478.60 2026
3479.15 1949
3479.71 2098
3480.27 2116
3480.82 1953
3481.38 2139
3481.93 2106
3482.49 2248
3483.05 2328
3483.60 2199
3484.16 2416
3484.72 2416
3485.27 2314
3485.83 2344
3486.39 2375
3486.94 2229
3487.50 2349
3488.06 2577
3488.62 3125
3489.17 3694
3489.73 4848
3490.29 5651
3490.84 6558
3491.40 7576
3491.96 8214
3492.52 8444
3493.07 8084
3493.63 7903
3494.19 7341
3494.75 6947
3495.30 6375
3495.86 5918
3496.42 5002
3496.98 4537
3497.53 4090
3498.09 3827
3498.65 3560
3499.21 3688
3499.76 4086
3500.32 3831
3500.88 3862
3501.44 3807
3502.00 3762
3502.56 3838
3503.11 3731
3503.67 3671
3504.23 3518
3504.79 3573
3505.35 3562
3505.90 3515
3506.46 3630
3507.02 3372
3507.58 3420
3508.14 3336
3508.70 2985
3509.26 2861
3509.81 2502
3510.37 2421
3510.93 2350
3511.49 2290
3512.05 2396
3512.61 2240
3513.17 2143
3513.73 2080
3514.29 2050
3514.84 2094
3515.40 1859
3515.96 1845
3516.52 1825
3517.08 1952
3517.64 1990
3518.20 1688
3518.76 1716
3519.32 1771
3519.88 1884
3520.44 1760
3521.00 1869
3521.56 1919
3522.12 2002
3522.68 2005
3523.24 2131
3523.80 2036
3524.36 2008
3524.92 1908
3525.48 1945
3526.04 2016
3526.60 1987
3527.16 1770
3527.72 1774
3528.28 1831
3528.84 1810
3529.40 1771
3529.96 1643
3530.52 1827
3531.08 1752
3531.64 1747
3532.20 1604
3532.76 1496
3533.32 1713
3533.88 1818
3534.44 1680
3535.00 1444
3535.56 1558
3536.12 1791
3536.68 1672
3537.25 1628
3537.81 1643
3538.37 1856
3538.93 1816
3539.49 1611
3540.05 1601
3540.61 1673
3541.17 1574
3541.73 1631
3542.30 1655
3542.86 1623
3543.42 1525
3543.98 1653
3544.54 1682
3545.10 1672
3545.66 1760
3546.23 1587
3546.79 1640
3547.35 1736
3547.91 1695
3548.47 1752
3549.03 1661
3549.60 1618
3550.16 1766
3550.72 1796
3551.28 1568
3551.84 1393
3552.41 1428
3552.97 1486
3553.53 1520
3554.09 1507
3554.65 1496
3555.22 1399
3555.78 1539
3556.34 1340
3556.90 1301
3557.47 1638
3558.03 1517
3558.59 1629
3559.15 1577
3559.72 1453
3560.28 1421
3560.84 1530
3561.41 1515
3561.97 1530
3562.53 1500
3563.09 1670
3563.66 1496
3564.22 1566
3564.78 1479
3565.35 1629
3565.91 1555
3566.47 1450
3567.04 1374
3567.60 1436
3568.16 1597
3568.73 1354
3569.29 1401
3569.85 1459
3570.42 1342
3570.98 1458
3571.54 1511
3572.11 1324
3572.67 1440
3573.23 1373
3573.80 1507
3574.36 1379
3574.93 1302
3575.49 1417
3576.05 1512
3576.62 1532
3577.18 1609
3577.75 1584
3578.31 1705
3578.87 1680
3579.44 1863
3580.00 1651
3580.57 1517
3581.13 1546
3581.70 1483
3582.26 1437
3582.82 1385
3583.39 1434
3583.95 1484
3584.52 1443
3585.08 1496
3585.65 1453
3586.21 1283
3586.78 1425
3587.34 1451
3587.91 1404
3588.47 1407
3589.04 1434
3589.60 1367
3590.17 1378
3590.73 1515
3591.30 1349
3591.86 1302
3592.43 1395
3592.99 1528
3593.56 1462
3594.12 1467
3594.69 1312
3595.25 1372
3595.82 1406
3596.39 1463
3596.95 1496
3597.52 1492
3598.08 1452
3598.65 1567
3599.21 1562
3599.78 1392
3600.35 1416
3600.91 1353
3601.48 1428
3602.04 1358
3602.61 1371
3603.18 1549
3603.74 1379
3604.31 1290
3604.87 1268
3605.44 1199
3606.01 1453
3606.57 1433
3607.14 1251
3607.71 1221
3608.27 1314
3608.84 1234
3609.41 1305
3609.97 1400
3610.54 1253
3611.11 1372
3611.67 1350
3612.24 1368
3612.81 1393
3613.37 1385
3613.94 1343
3614.51 1299
3615.07 1291
3615.64 1410
3616.21 1345
3616.77 1395
3617.34 1327
3617.91 1310
3618.48 1368
3619.04 1455
3619.61 1358
3620.18 1320
3620.75 1289
3621.31 1350
3621.88 1466
3622.45 1326
3623.02 1334
3623.58 1361
3624.15 1472
3624.72 1373
3625.29 1245
3625.86 1354
3626.42 1251
3626.99 1326
3627.56 1276
3628.13 1268
3628.70 1289
3629.26 1250
3629.83 1306
3630.40 1351
3630.97 1282
3631.54 1309
3632.10 1195
3632.67 1262
3633.24 1341
3633.81 1353
3634.38 1275
3634.95 1402
3635.52 1346
3636.08 1192
3636.65 1380
3637.22 1371
3637.79 1475
3638.36 1340
3638.93 1644
3639.50 1609
3640.07 1601
3640.64 1771
3641.20 1835
3641.77 1755
3642.34 1974
3642.91 2091
3643.48 1947
3644.05 1927
3644.62 1712
3645.19 1844
3645.76 1826
3646.33 1911
3646.90 1772
3647.47 1701
3648.04 1684
3648.61 1634
3649.18 1689
3649.75 1641
3650.32 1566
3650.89 1630
3651.46 1531
3652.03 1693
3652.60 1592
3653.17 1749
3653.74 1871
3654.31 1701
3654.88 1938
3655.45 1879
3656.02 1684
3656.59 1705
3657.16 1706
3657.73 1783
3658.30 1837
3658.87 1878
3659.44 1617
3660.01 1646
3660.58 1678
3661.15 1804
3661.72 1732
3662.29 1889
3662.86 1872
3663.43 1762
3664.00 1812
3664.58 2000
3665.15 2152
3665.72 2342
3666.29 2616
3666.86 2180
3667.43 2147
3668.00 2273
3668.57 2367
3669.14 2096
3669.72 2102
3670.29 2004
3670.86 1950
3671.43 1830
3672.00 1900
3672.57 1768
3673.14 1900
3673.72 1608
3674.29 1577
3674.86 1614
3675.43 1624
3676.00 1554
3676.57 1499
3677.15 1600
3677.72 1567
3678.29 1600
3678.86 1597
3679.43 1572
3680.01 1422
3680.58 1581
3681.15 1487
3681.72 1382
3682.29 1391
3682.87 1527
3683.44 1450
3684.01 1528
3684.58 1528
3685.16 1570
3685.73 1544
3686.30 1401
3686.87 1454
3687.45 1588
3688.02 1559
3688.59 1394
3689.17 1381
3689.74 1571
3690.31 1399
3690.88 1435
3691.46 1549
3692.03 1399
3692.60 1383
3693.18 1364
3693.75 1347
3694.32 1465
3694.90 1397
3695.47 1395
3696.04 1246
3696.62 1285
3697.19 1282
3697.76 1267
3698.34 1246
3698.91 1284
3699.48 1167
3700.06 1276
3700.63 1330
3701.21 1394
3701.78 1508
3702.35 1396
3702.93 1387
3703.50 1456
3704.07 1434
3704.65 1366
3705.22 1443
3705.80 1453
3706.37 1433
3706.95 1273
3707.52 1509
3708.09 1493
3708.67 1595
3709.24 1343
3709.82 1371
3710.39 1369
3710.97 1412
3711.54 1427
3712.11 1365
3712.69 1323
3713.26 1512
3713.84 1411
3714.41 1297
3714.99 1401
3715.56 1630
3716.14 1638
3716.71 1336
3717.29 1415
3717.86 1498
3718.44 1384
3719.01 1431
3719.59 1498
3720.16 1442
3720.74 1414
3721.31 1241
3721.89 1269
3722.47 1325
3723.04 1321
3723.62 1246
3724.19 1294
3724.77 1318
3725.34 1252
3725.92 1397
3726.49 1334
3727.07 1324
3727.65 1241
3728.22 1370
3728.80 1428
3729.37 1367
3729.95 1482
3730.53 1373
3731.10 1278
3731.68 1299
3732.25 1376
3732.83 1424
3733.41 1371
3733.98 1348
3734.56 1261
3735.14 1375
3735.71 1459
3736.29 1339
3736.86 1214
3737.44 1147
3738.02 1223
3738.59 1206
3739.17 1136
3739.75 1216
3740.32 1194
3740.90 1170
3741.48 1192
3742.06 1248
3742.63 1345
3743.21 1320
3743.79 1158
3744.36 1288
3744.94 1217
3745.52 1136
3746.09 1177
3746.67 1150
3747.25 1299
3747.83 1357
3748.40 1276
3748.98 1202
3749.56 1116
3750.14 1120
3750.71 1186
3751.29 1206
3751.87 1259
3752.45 1366
3753.03 1286
3753.60 1432
3754.18 1327
3754.76 1271
3755.34 1239
3755.91 1274
3756.49 1257
3757.07 1444
3757.65 1420
3758.23 1379
3758.81 1415
3759.38 1376
3759.96 1326
3760.54 1427
3761.12 1359
3761.70 1413
3762.28 1385
3762.85 1504
3763.43 1492
3764.01 1396
3764.59 1329
3765.17 1375
3765.75 1310
3766.33 1309
3766.90 1336
3767.48 1307
3768.06 1415
3768.64 1326
3769.22 1365
3769.80 1592
3770.38 1402
3770.96 1229
3771.54 1332
3772.12 1269
3772.70 1448
3773.27 1481
3773.85 1336
3774.43 1346
3775.01 1383
3775.59 1202
3776.17 1341
3776.75 1318
3777.33 1191
3777.91 1263
3778.49 1295
3779.07 1310
3779.65 1119
3780.23 1184
3780.81 1300
3781.39 1236
3781.97 1324
3782.55 1160
3783.13 1273
3783.71 1160
3784.29 1367
3784.87 1273
3785.45 1296
3786.03 1252
3786.61 1330
3787.19 1317
3787.77 1393
3788.35 1271
3788.93 1308
3789.51 1291
3790.09 1226
3790.67 1355
3791.26 1326
3791.84 1267
3792.42 1418
3793.00 1308
3793.58 1324
3794.16 1319
3794.74 1498
3795.32 1381
3795.90 1456
3796.48 1417
3797.07 1371
3797.65 1322
3798.23 1417
3798.81 1307
3799.39 1416
3799.97 1435
3800.55 1385
3801.13 1396
3801.72 1489
3802.30 1517
3802.88 1436
3803.46 1320
3804.04 1322
3804.62 1398
3805.21 1402
3805.79 1450
3806.37 1373
3806.95 1504
3807.53 1562
3808.12 1640
3808.70 1657
3809.28 1561
3809.86 1551
3810.44 1613
3811.03 1580
3811.61 1587
3812.19 1671
3812.77 1626
3813.36 1690
3813.94 1794
3814.52 1607
3815.10 1601
3815.69 1681
3816.27 1641
3816.85 1461
3817.43 1706
3818.02 1565
3818.60 1554
3819.18 1634
3819.76 1463
3820.35 1328
3820.93 1334
3821.51 1284
3822.10 1337
3822.68 1508
3823.26 1452
3823.85 1354
3824.43 1548
3825.01 1508
3825.60 1476
3826.18 1467
3826.76 1513
3827.35 1296
3827.93 1393
3828.51 1365
3829.10 1291
3829.68 1295
3830.26 1406
3830.85 1340
3831.43 1245
3832.02 1250
3832.60 1348
3833.18 1303
3833.77 1339
3834.35 1198
3834.93 1176
3835.52 1234
3836.10 1207
3836.69 1164
3837.27 1080
3837.86 1133
3838.44 1145
3839.02 1135
3839.61 1189
3840.19 1301
3840.78 1332
3841.36 1327
3841.95 1226
3842.53 1345
3843.12 1232
3843.70 1217
3844.29 1281
3844.87 1116
3845.46 1058
3846.04 1219
3846.63 1294
3847.21 1394
3847.80 1270
3848.38 1128
3848.97 1178
3849.55 1258
3850.14 1271
3850.72 1216
3851.31 1298
3851.89 1208
3852.48 1165
3853.06 1191
3853.65 1202
3854.23 1114
3854.82 1075
3855.40 1250
3855.99 1233
3856.58 1170
3857.16 1210
3857.75 1144
3858.33 1236
3858.92 1257
3859.50 1114
3860.09 1118
3860.68 1174
3861.26 1243
3861.85 1418
3862.43 1403
3863.02 1370
3863.61 1308
3864.19 1302
3864.78 1327
3865.37 1336
3865.95 1232
3866.54 1277
3867.13 1347
3867.71 1305
3868.30 1278
3868.89 1462
3869.47 1382
3870.06 1243
3870.65 1291
3871.23 1403
3871.82 1355
3872.41 1314
3872.99 1428
3873.58 1434
3874.17 1520
3874.75 1349
3875.34 1317
3875.93 1399
3876.52 1426
3877.10 1226
3877.69 1209
3878.28 1338
3878.86 1303
3879.45 1210
3880.04 1221
3880.63 1232
3881.21 1203
3881.80 1229
3882.39 1251
3882.98 1228
3883.57 1223
3884.15 1153
3884.74 1306
3885.33 1157
3885.92 1395
3886.50 1465
3887.09 1290
3887.68 1226
3888.27 1317
3888.86 1294
3889.45 1293
3890.03 1258
3890.62 1250
3891.21 1357
3891.80 1315
3892.39 1266
3892.98 1306
3893.56 1403
3894.15 1246
3894.74 1112
3895.33 1165
3895.92 1217
3896.51 1146
3897.10 1173
3897.68 1213
3898.27 1074
3898.86 1104
3899.45 1229
3900.04 1283
3900.63 1229
3901.22 1243
3901.81 1192
3902.40 1256
3902.99 1329
3903.57 1247
3904.16 1429
3904.75 1476
3905.34 1469
3905.93 1344
3906.52 1477
3907.11 1540
3907.70 1385
3908.29 1524
3908.88 1371
3909.47 1467
3910.06 1281
3910.65 1251
3911.24 1315
3911.83 1166
3912.42 1144
3913.01 1164
3913.60 1331
3914.19 1229
3914.78 1176
3915.37 1209
3915.96 1562
3916.55 1361
3917.14 1253
3917.73 1282
3918.32 1307
3918.91 1282
3919.50 1318
3920.09 1219
3920.68 1277
3921.27 1153
3921.86 1116
3922.45 1250
3923.05 1251
3923.64 1263
3924.23 1180
3924.82 1088
3925.41 1190
3926.00 1245
3926.59 1086
3927.18 1154
3927.77 1297
3928.36 1257
3928.95 1259
3929.55 1115
3930.14 1158
3930.73 1202
3931.32 1191
3931.91 1225
3932.50 1135
3933.09 1260
3933.69 1168
3934.28 1252
3934.87 1303
3935.46 1258
3936.05 1235
3936.64 1181
3937.24 1218
3937.83 1269
3938.42 1329
3939.01 1241
3939.60 1270
3940.20 1251
3940.79 1365
3941.38 1324
3941.97 1322
3942.56 1203
3943.16 1241
3943.75 1275
3944.34 1305
3944.93 1415
3945.53 1294
3946.12 1341
3946.71 1480
3947.30 1285
3947.90 1148
3948.49 1216
3949.08 1253
3949.67 1134
3950.27 1200
3950.86 1137
3951.45 1190
3952.05 1277
3952.64 1143
3953.23 1050
3953.82 1283
3954.42 1137
3955.01 1204
3955.60 1258
3956.20 1141
3956.79 1189
3957.38 1358
3957.98 1428
3958.57 1337
3959.16 1277
3959.76 1158
3960.35 1180
3960.94 1290
3961.54 1296
3962.13 1174
3962.73 1314
3963.32 1223
3963.91 1300
3964.51 1323
3965.10 1173
3965.69 1252
3966.29 1297
3966.88 1495
3967.48 1565
3968.07 1515
3968.66 1582
3969.26 1525
3969.85 1521
3970.45 1511
3971.04 1411
3971.64 1358
3972.23 1212
3972.82 1170
3973.42 1270
3974.01 1337
3974.61 1472
3975.20 1458
3975.80 1534
3976.39 1468
3976.99 1626
3977.58 1775
3978.18 1900
3978.77 1949
3979.37 1715
3979.96 1682
3980.56 1746
3981.15 1543
3981.75 1523
3982.34 1773
3982.94 1921
3983.53 1665
3984.13 1702
3984.72 1761
3985.32 1573
3985.91 1619
3986.51 1781
3987.11 1570
3987.70 1415
3988.30 1526
3988.89 1483
3989.49 1457
3990.08 1365
3990.68 1348
3991.28 1411
3991.87 1487
3992.47 1347
3993.06 1508
3993.66 1618
3994.26 1539
3994.85 1476
3995.45 1636
3996.04 1539
3996.64 1458
3997.24 1392
3997.83 1289
3998.43 1323
3999.03 1572
3999.62 1471
4000.22 1317
4000.81 1412
4001.41 1327
4002.01 1228
4002.60 1112
4003.20 1214
4003.80 1249
4004.40 1319
4004.99 1345
4005.59 1283
4006.19 1211
4006.78 1267
4007.38 1224
4007.98 1270
4008.57 1363
4009.17 1459
4009.77 1334
4010.37 1265
4010.96 1197
4011.56 1234
4012.16 1322
4012.76 1222
4013.35 1178
4013.95 1257
4014.55 1129
4015.15 1273
4015.74 1412
4016.34 1296
4016.94 1431
4017.54 1297
4018.13 1143
4018.73 1206
4019.33 1114
4019.93 1179
4020.53 1099
4021.12 1181
4021.72 1297
4022.32 1278
4022.92 1181
4023.52 1126
4024.12 1191
4024.71 1194
4025.31 1272
4025.91 1135
4026.51 1241
4027.11 1270
4027.71 1240
4028.30 1379
4028.90 1402
4029.50 1378
4030.10 1359
4030.70 1294
4031.30 1348
4031.90 1484
4032.50 1418
4033.10 1295
4033.69 1199
4034.29 1287
4034.89 1332
4035.49 1582
4036.09 1456
4036.69 1465
4037.29 1331
4037.89 1283
4038.49 1207
4039.09 1171
4039.69 1199
4040.29 1070
4040.89 1055
4041.49 1132
4042.08 1172
4042.68 1256
4043.28 1276
4043.88 1284
4044.48 1191
4045.08 1203
4045.68 1174
4046.28 1196
4046.88 1094
4047.48 1155
4048.08 1083
4048.68 1029
4049.28 1208
4049.88 1212
4050.48 1030
4051.08 1029
4051.69 1091
4052.29 1162
4052.89 1174
4053.49 1246
4054.09 1284
4054.69 1269
4055.29 1367
4055.89 1230
4056.49 1096
4057.09 1126
4057.69 1127
4058.29 1043
4058.89 1175
4059.49 1142
4060.09 1165
4060.70 1176
4061.30 1078
4061.90 1034
4062.50 1027
4063.10 1253
4063.70 1162
4064.30 1192
4064.90 1107
4065.51 1075
4066.11 1138
4066.71 1167
4067.31 1178
4067.91 1121
4068.51 1210
4069.11 1132
4069.72 1152
4070.32 1207
4070.92 1113
4071.52 1201
4072.12 1156
4072.73 1085
4073.33 1099
4073.93 1064
4074.53 1086
4075.13 1123
4075.74 1115
4076.34 1183
4076.94 1036
4077.54 1139
4078.14 1261
4078.75 1198
4079.35 1029
4079.95 1160
4080.55 1181
4081.16 1122
4081.76 1251
4082.36 1209
4082.96 1267
4083.57 1196
4084.17 1130
4084.77 1134
4085.38 1094
4085.98 1134
4086.58 1048
4087.18 1108
4087.79 1158
4088.39 1097
4088.99 1177
4089.60 1151
4090.20 1086
4090.80 1150
4091.41 1127
4092.01 1086
4092.61 1165
4093.22 1189
4093.82 1289
4094.42 1285
4095.03 1151
4095.63 1088
4096.23 1137
4096.84 1092
4097.44 1129
4098.05 1094
4098.65 1101
4099.25 1068
4099.86 1115
4100.46 1199
4101.06 1247
4101.67 1232
4102.27 1189
4102.88 1253
4103.48 1260
4104.09 1285
4104.69 1193
4105.29 1329
4105.90 1185
4106.50 1247
4107.11 1298
4107.71 1271
4108.32 1206
4108.92 1135
4109.53 1160
4110.13 1250
4110.74 1274
4111.34 1093
4111.94 1115
4112.55 1146
4113.15 1120
4113.76 1181
4114.36 1140
4114.97 1131
4115.57 1138
4116.18 1026
4116.78 1017
4117.39 984
4118.00 1045
4118.60 1071
4119.21 1044
4119.81 1123
4120.42 1071
4121.02 1041
4121.63 1099
4122.23 1110
4122.84 1083
4123.44 1113
4124.05 1105
4124.66 1057
4125.26 1128
4125.87 1111
4126.47 1099
4127.08 974
4127.68 1178
4128.29 1122
4128.90 1084
4129.50 1093
4130.11 999
4130.72 1062
4131.32 1122
4131.93 1188
4132.53 1069
4133.14 1136
4133.75 1167
4134.35 1165
4134.96 1097
4135.57 1086
4136.17 1062
4136.78 1064
4137.39 1111
4137.99 1300
4138.60 1246
4139.21 1226
4139.81 1233
4140.42 1247
4141.03 1160
4141.63 1108
4142.24 1108
4142.85 1197
4143.46 1215
4144.06 1250
4144.67 1312
4145.28 1343
4145.88 1221
4146.49 1361
4147.10 1444
4147.71 1271
4148.31 1184
4148.92 1090
4149.53 1209
4150.14 1240
4150.74 1250
4151.35 1220
4151.96 1227
4152.57 1239
4153.18 1111
4153.78 1122
4154.39 1039
4155.00 1076
4155.61 1161
4156.22 1084
4156.82 1234
4157.43 1251
4158.04 1316
4158.65 1478
4159.26 1644
4159.86 1528
4160.47 1419
4161.08 1478
4161.69 1430
4162.30 1458
4162.91 1274
4163.52 1166
4164.12 1134
4164.73 1330
4165.34 1268
4165.95 1104
4166.56 1206
4167.17 1246
4167.78 1206
4168.39 1105
4168.99 1131
4169.60 1211
4170.21 1204
4170.82 1140
4171.43 1125
4172.04 1036
4172.65 1112
4173.26 1136
4173.87 1231
4174.48 1158
4175.09 1161
4175.70 1088
4176.31 1144
4176.92 1079
4177.53 1013
4178.13 967
4178.74 996
4179.35 1136
4179.96 1146
4180.57 1010
4181.18 1152
4181.79 1157
4182.40 1089
4183.01 1097
4183.62 1179
4184.23 1324
4184.84 1245
4185.45 1041
4186.06 1246
4186.67 1174
4187.29 1101
4187.90 1222
4188.51 1183
4189.12 1152
4189.73 1143
4190.34 1143
4190.95 1217
4191.56 1170
4192.17 1119
4192.78 1151
4193.39 1163
4194.00 1227
4194.61 1200
4195.22 1327
4195.83 1326
4196.45 1141
4197.06 1296
4197.67 1064
4198.28 1164
4198.89 1230
4199.50 1168
4200.11 1248
4200.72 1157
4201.33 1112
4201.95 1137
4202.56 1197
4203.17 1135
4203.78 1041
4204.39 1037
4205.00 1144
4205.62 1195
4206.23 1149
4206.84 1103
4207.45 1108
4208.06 1107
4208.67 1251
4209.29 1266
4209.90 1219
4210.51 1120
4211.12 1105
4211.73 1132
4212.35 1240
4212.96 1250
4213.57 1241
4214.18 1266
4214.80 1263
4215.41 1367
4216.02 1220
4216.63 1243
4217.25 1179
4217.86 1271
4218.47 1328
4219.08 1341
4219.70 1259
4220.31 1135
4220.92 1337
4221.53 1347
4222.15 1350
4222.76 1289
4223.37 1212
4223.99 1220
4224.60 1309
4225.21 1267
4225.83 1278
4226.44 1329
4227.05 1293
4227.66 1342
4228.28 1360
4228.89 1521
4229.51 1480
4230.12 1425
4230.73 1466
4231.35 1597
4231.96 1577
4232.57 1670
4233.19 1842
4233.80 2173
4234.41 2152
4235.03 2527
4235.64 2477
4236.26 2500
4236.87 2641
4237.48 2410
4238.10 2287
4238.71 2120
4239.33 2002
4239.94 1852
4240.55 1721
4241.17 1673
4241.78 1598
4242.40 1492
4243.01 1326
4243.63 1294
4244.24 1326
4244.85 1289
4245.47 1264
4246.08 1590
4246.70 1477
4247.31 1421
4247.93 1342
4248.54 1348
4249.16 1300
4249.77 1406
4250.39 1219
4251.00 1302
4251.62 1274
4252.23 1195
4252.85 1133
4253.46 1081
4254.08 1192
4254.69 1241
4255.31 1180
4255.92 1368
4256.54 1183
4257.15 1139
4257.77 1338
4258.39 1211
4259.00 1232
4259.62 1128
4260.23 1111
4260.85 1066
4261.46 1210
4262.08 1254
4262.69 1231
4263.31 1256
4263.93 1094
4264.54 1091
4265.16 1228
4265.77 1266
4266.39 1337
4267.01 1129
4267.62 1148
4268.24 1157
4268.86 1106
4269.47 1085
4270.09 1056
4270.70 1196
4271.32 1253
4271.94 1180
4272.55 1262
4273.17 1287
4273.79 1139
4274.40 1212
4275.02 1313
4275.64 1379
4276.25 1343
4276.87 1347
4277.49 1422
4278.10 1352
4278.72 1380
4279.34 1356
4279.96 1262
4280.57 1185
4281.19 1278
4281.81 1319
4282.42 1132
4283.04 1211
4283.66 1104
4284.28 1081
4284.89 1177
4285.51 1140
4286.13 1159
4286.75 1311
4287.36 1409
4287.98 1419
4288.60 1397
4289.22 1298
4289.83 1328
4290.45 1324
4291.07 1354
4291.69 1342
4292.31 1331
4292.92 1275
4293.54 1212
4294.16 1207
4294.78 1157
4295.40 1165
4296.01 1182
4296.63 1180
4297.25 1067
4297.87 1143
4298.49 1118
4299.11 1111
4299.72 1145
4300.34 1144
4300.96 1132
4301.58 1177
4302.20 1236
4302.82 1137
4303.44 1130
4304.06 1205
4304.67 1244
4305.29 1062
4305.91 1152
4306.53 1055
4307.15 1038
4307.77 1086
4308.39 1182
4309.01 1113
4309.63 1098
4310.25 1056
4310.86 1077
4311.48 1202
4312.10 1203
4312.72 1188
4313.34 1213
4313.96 1172
4314.58 1185
4315.20 1199
4315.82 1176
4316.44 1161
4317.06 1119
4317.68 1130
4318.30 1096
4318.92 1250
4319.54 1318
4320.16 1171
4320.78 1156
4321.40 1120
4322.02 1198
4322.64 1201
4323.26 1193
4323.88 1243
4324.50 1368
4325.12 1268
4325.74 1358
4326.36 1418
4326.98 1378
4327.60 1452
4328.22 1476
4328.84 1347
4329.46 1292
4330.08 1269
4330.71 1226
4331.33 1318
4331.95 1388
4332.57 1296
4333.19 1359
4333.81 1301
4334.43 1432
4335.05 1435
4335.67 1472
4336.29 1497
4336.91 1568
4337.54 1473
4338.16 1573
4338.78 1707
4339.40 1706
4340.02 1576
4340.64 1597
4341.26 1623
4341.89 1666
4342.51 1683
4343.13 1884
4343.75 2254
4344.37 2442
4344.99 2994
4345.62 3605
4346.24 3861
4346.86 3886
4347.48 4361
4348.10 4278
4348.73 4118
4349.35 3780
4349.97 3751
4350.59 2989
4351.21 2622
4351.84 2288
4352.46 2088
4353.08 1957
4353.70 1912
4354.33 1747
4354.95 1867
4355.57 1686
4356.19 1773
4356.82 1699
4357.44 1691
4358.06 1653
4358.68 1607
4359.31 1539
4359.93 1510
4360.55 1570
4361.17 1581
4361.80 1642
4362.42 1464
4363.04 1558
4363.67 1347
4364.29 1414
4364.91 1680
4365.54 1397
4366.16 1295
4366.78 1532
4367.41 1649
4368.03 1374
4368.65 1390
4369.28 1387
4369.90 1325
4370.52 1216
4371.15 1278
4371.77 1280
4372.39 1301
4373.02 1265
4373.64 1239
4374.27 1373
4374.89 1320
4375.51 1475
4376.14 1403
4376.76 1414
4377.39 1319
4378.01 1377
4378.63 1461
4379.26 1368
4379.88 1339
4380.51 1294
4381.13 1385
4381.75 1369
4382.38 1370
4383.00 1320
4383.63 1277
4384.25 1187
4384.88 1246
4385.50 1252
4386.13 1215
4386.75 1315
4387.38 1351
4388.00 1166
4388.63 1216
4389.25 1201
4389.88 1027
4390.50 1134
4391.13 1085
4391.75 1088
4392.38 1236
4393.00 1318
4393.63 1171
4394.25 1125
4394.88 1189
4395.50 1137
4396.13 1251
4396.75 1479
4397.38 1193
4398.00 1193
4398.63 1172
4399.26 1137
4399.88 1307
4400.51 1284
4401.13 1386
4401.76 1417
4402.38 1258
4403.01 1253
4403.64 1272
4404.26 1235
4404.89 1212
4405.51 1281
4406.14 1261
4406.77 1305
4407.39 1300
4408.02 1301
4408.64 1269
4409.27 1352
4409.90 1321
4410.52 1348
4411.15 1357
4411.78 1260
4412.40 1198
4413.03 1347
4413.66 1191
4414.28 1272
4414.91 1281
4415.54 1156
4416.16 1146
4416.79 1309
4417.42 1323
4418.04 1114
4418.67 1112
4419.30 1096
4419.93 1215
4420.55 1224
4421.18 1164
4421.81 1263
4422.43 1212
4423.06 1130
4423.69 1078
4424.32 1185
4424.94 1148
4425.57 1114
4426.20 1047
4426.83 1165
4427.45 1176
4428.08 1119
4428.71 1062
4429.34 1089
4429.96 1118
4430.59 1061
4431.22 1161
4431.85 1255
4432.48 1248
4433.10 1194
4433.73 1180
4434.36 1071
4434.99 1102
4435.62 1245
4436.24 1182
4436.87 1278
4437.50 1204
4438.13 1118
4438.76 1361
4439.39 1207
4440.02 1141
4440.64 1085
4441.27 1148
4441.90 1237
4442.53 1172
4443.16 1143
4443.79 1189
4444.42 1153
4445.04 1086
4445.67 1132
4446.30 1231
4446.93 1144
4447.56 1242
4448.19 1284
4448.82 1260
4449.45 1290
4450.08 1286
4450.71 1161
4451.34 1133
4451.97 1129
4452.59 1175
4453.22 1193
4453.85 1325
4454.48 1223
4455.11 1169
4455.74 1267
4456.37 1278
4457.00 1411
4457.63 1525
4458.26 1408
4458.89 1368
4459.52 1412
4460.15 1302
4460.78 1358
4461.41 1265
4462.04 1245
4462.67 1192
4463.30 1169
4463.93 1121
4464.56 1176
4465.19 1195
4465.82 1285
4466.45 1188
4467.08 1207
4467.71 1309
4468.34 1241
4468.97 1212
4469.61 1265
4470.24 1271
4470.87 1136
4471.50 1051
4472.13 1117
4472.76 1104
4473.39 1180
4474.02 1131
4474.65 1245
4475.28 1279
4475.91 1189
4476.54 1185
4477.18 1095
4477.81 1096
4478.44 1213
4479.07 1179
4479.70 1194
4480.33 1165
4480.96 1299
4481.59 1330
4482.23 1417
4482.86 1246
4483.49 1177
4484.12 1082
4484.75 1301
4485.38 1353
4486.02 1235
4486.65 1198
4487.28 1103
4487.91 1218
4488.54 1104
4489.18 1131
4489.81 1172
4490.44 1145
4491.07 1232
4491.70 1372
4492.34 1380
4492.97 1198
4493.60 1227
4494.23 1073
4494.87 1181
4495.50 1313
4496.13 1321
4496.76 1342
4497.40 1241
4498.03 1449
4498.66 1388
4499.29 1522
4499.93 1421
4500.56 1599
4501.19 1797
4501.82 1802
4502.46 1745
4503.09 1743
4503.72 1711
4504.36 1710
4504.99 1491
4505.62 1336
4506.26 1449
4506.89 1476
4507.52 1456
4508.16 1358
4508.79 1267
4509.42 1398
4510.06 1295
4510.69 1162
4511.32 1203
4511.96 1365
4512.59 1259
4513.22 1349
4513.86 1539
4514.49 1311
4515.13 1221
4515.76 1325
4516.39 1253
4517.03 1151
4517.66 1193
4518.30 1219
4518.93 1350
4519.56 1332
4520.20 1321
4520.83 1243
4521.47 1186
4522.10 1079
4522.73 1137
4523.37 1099
4524.00 1073
4524.64 1148
4525.27 1120
4525.91 1156
4526.54 1128
4527.18 1147
4527.81 1120
4528.45 1112
4529.08 1196
4529.72 1139
4530.35 1295
4530.99 1113
4531.62 1219
4532.26 1220
4532.89 1210
4533.53 1281
4534.16 1255
4534.80 1222
4535.43 1242
4536.07 1196
4536.70 1193
4537.34 1172
4537.97 1292
4538.61 1221
4539.24 1111
4539.88 1074
4540.51 1219
4541.15 1265
4541.79 1227
4542.42 1146
4543.06 1256
4543.69 1128
4544.33 1158
4544.96 1200
4545.60 1104
4546.24 1154
4546.87 1153
4547.51 1094
4548.14 1063
4548.78 1157
4549.42 1110
4550.05 1137
4550.69 1128
4551.33 1115
4551.96 1105
4552.60 1105
4553.24 1118
4553.87 1165
4554.51 1021
4555.15 1051
4555.78 1169
4556.42 1151
4557.06 1045
4557.69 1084
4558.33 1124
4558.97 1114
4559.60 1054
4560.24 1100
4560.88 1221
4561.51 1216
4562.15 1160
4562.79 1197
4563.43 1177
4564.06 1205
4564.70 1163
4565.34 1099
4565.97 1018
4566.61 1153
4567.25 1054
4567.89 1197
4568.52 1246
4569.16 1208
4569.80 1133
4570.44 1060
4571.07 1068
4571.71 1108
4572.35 1071
4572.99 1195
4573.63 1253
4574.26 1051
4574.90 1028
4575.54 1043
4576.18 1113
4576.82 1166
4577.45 1083
4578.09 1147
4578.73 1068
4579.37 1002
4580.01 1102
4580.65 1085
4581.28 1212
4581.92 1168
4582.56 1204
4583.20 1134
4583.84 1284
4584.48 1288
4585.12 1203
4585.76 1290
4586.39 1348
4587.03 1421
4587.67 1421
4588.31 1367
4588.95 1285
4589.59 1388
4590.23 1503
4590.87 1896
4591.51 1863
4592.15 2070
4592.78 2196
4593.42 2132
4594.06 2130
4594.70 1926
4595.34 1911
4595.98 1656
4596.62 1736
4597.26 1542
4597.90 1423
4598.54 1560
4599.18 1673
4599.82 1545
4600.46 1498
4601.10 1571
4601.74 1569
4602.38 1441
4603.02 1454
4603.66 1378
4604.30 1416
4604.94 1483
4605.58 1486
4606.22 1320
4606.86 1458
4607.50 1421
4608.14 1484
4608.78 1395
4609.42 1342
4610.06 1366
4610.70 1280
4611.34 1150
4611.98 1137
4612.62 1216
4613.26 1242
4613.90 1099
4614.55 1228
4615.19 1154
4615.83 1151
4616.47 1185
4617.11 1160
4617.75 1210
4618.39 1094
4619.03 1181
4619.67 1235
4620.31 1171
4620.96 1055
4621.60 1153
4622.24 1158
4622.88 1082
4623.52 1089
4624.16 1077
4624.80 1219
4625.44 1159
4626.09 1221
4626.73 1261
4627.37 1268
4628.01 1317
4628.65 1194
4629.29 1229
4629.94 1209
4630.58 1138
4631.22 1370
4631.86 1467
4632.50 1569
4633.15 1641
4633.79 1608
4634.43 1518
4635.07 1544
4635.72 1497
4636.36 1531
4637.00 1398
4637.64 1404
4638.28 1347
4638.93 1478
4639.57 1313
4640.21 1238
4640.85 1233
4641.50 1325
4642.14 1258
4642.78 1194
4643.43 1303
4644.07 1238
4644.71 1260
4645.35 1321
4646.00 1329
4646.64 1234
4647.28 1142
4647.93 1259
4648.57 1365
4649.21 1280
4649.86 1309
4650.50 1360
4651.14 1233
4651.79 1216
4652.43 1262
4653.07 1106
4653.72 1158
4654.36 1134
4655.00 1224
4655.65 1322
4656.29 1286
4656.93 1202
4657.58 1120
4658.22 1211
4658.87 1136
4659.51 1158
4660.15 1267
4660.80 1201
4661.44 1161
4662.09 1129
4662.73 1124
4663.37 1176
4664.02 1260
4664.66 1257
4665.31 1215
4665.95 1273
4666.59 1150
4667.24 1108
4667.88 1101
4668.53 1082
4669.17 1139
4669.82 1177
4670.46 1098
4671.11 1134
4671.75 1199
4672.40 1159
4673.04 1137
4673.69 1196
4674.33 1132
4674.98 1141
4675.62 1128
4676.27 1160
4676.91 1230
4677.56 1133
4678.20 1111
4678.85 1147
4679.49 1137
4680.14 1257
4680.78 1195
4681.43 1205
4682.07 1171
4682.72 1102
4683.36 1136
4684.01 1107
4684.66 1090
4685.30 1118
4685.95 1090
4686.59 1122
4687.24 1162
4687.88 1176
4688.53 1264
4689.18 1281
4689.82 1241
4690.47 1258
4691.11 1343
4691.76 1234
4692.41 1280
4693.05 1162
4693.70 1189
4694.34 1295
4694.99 1263
4695.64 1223
4696.28 1343
4696.93 1489
4697.58 1603
4698.22 1601
4698.87 1514
4699.52 1632
4700.16 1721
4700.81 1966
4701.46 1835
4702.10 1792
4702.75 1940
4703.40 1609
4704.04 1627
4704.69 1502
4705.34 1431
4705.99 1430
4706.63 1502
4707.28 1466
4707.93 1424
4708.57 1578
4709.22 1381
4709.87 1319
4710.52 1316
4711.16 1394
4711.81 1441
4712.46 1500
4713.11 1393
4713.75 1391
4714.40 1221
4715.05 1336
4715.70 1339
4716.35 1268
4716.99 1408
4717.64 1431
4718.29 1285
4718.94 1199
4719.58 1287
4720.23 1207
4720.88 1182
4721.53 1212
4722.18 1287
4722.83 1257
4723.47 1191
4724.12 1314
4724.77 1441
4725.42 1436
4726.07 1289
4726.72 1307
4727.36 1395
4728.01 1545
4728.66 1511
4729.31 1463
4729.96 1314
4730.61 1261
4731.26 1303
4731.91 1339
4732.55 1252
4733.20 1283
4733.85 1189
4734.50 1274
4735.15 1171
4735.80 1127
4736.45 1099
4737.10 1077
4737.75 1141
4738.40 1269
4739.05 1260
4739.70 1183
4740.35 1074
4740.99 1063
4741.64 1249
4742.29 1276
4742.94 1223
4743.59 1043
4744.24 1176
4744.89 1341
4745.54 1345
4746.19 1336
4746.84 1202
4747.49 1266
4748.14 1385
4748.79 1321
4749.44 1531
4750.09 1484
4750.74 1493
4751.39 1504
4752.04 1507
4752.69 1536
4753.34 1664
4753.99 1552
4754.64 1493
4755.29 1356
4755.95 1415
4756.60 1308
4757.25 1286
4757.90 1281
4758.55 1165
4759.20 1342
4759.85 1284
4760.50 1276
4761.15 1250
4761.80 1103
4762.45 1203
4763.10 1226
4763.75 1207
4764.41 1270
4765.06 1392
4765.71 1290
4766.36 1374
4767.01 1435
4767.66 1496
4768.31 1500
4768.97 1440
4769.62 1389
4770.27 1297
4770.92 1336
4771.57 1390
4772.22 1350
4772.87 1199
4773.53 1124
4774.18 1332
4774.83 1311
4775.48 1350
4776.13 1300
4776.79 1186
4777.44 1123
4778.09 1210
4778.74 1336
4779.39 1408
4780.05 1370
4780.70 1313
4781.35 1318
4782.00 1232
4782.65 1290
4783.31 1270
4783.96 1174
4784.61 1223
4785.26 1197
4785.92 1307
4786.57 1142
4787.22 1187
4787.88 1216
4788.53 1378
4789.18 1686
4789.83 1370
4790.49 1353
4791.14 1456
4791.79 1402
4792.45 1472
4793.10 1417
4793.75 1469
4794.40 1327
4795.06 1407
4795.71 1346
4796.36 1272
4797.02 1251
4797.67 1229
4798.32 1201
4798.98 1239
4799.63 1273
4800.29 1302
4800.94 1180
4801.59 1129
4802.25 1176
4802.90 1399
4803.55 1374
4804.21 1320
4804.86 1296
4805.52 1231
4806.17 1223
4806.82 1176
4807.48 1280
4808.13 1239
4808.79 1093
4809.44 1146
4810.09 1274
4810.75 1143
4811.40 1219
4812.06 1230
4812.71 1264
4813.37 1282
4814.02 1313
4814.67 1245
4815.33 1315
4815.98 1222
4816.64 1409
4817.29 1389
4817.95 1263
4818.60 1421
4819.26 1308
4819.91 1308
4820.57 1344
4821.22 1302
4821.88 1428
4822.53 1392
4823.19 1389
4823.84 1215
4824.50 1222
4825.15 1346
4825.81 1520
4826.46 1534
4827.12 1440
4827.77 1439
4828.43 1356
4829.09 1313
4829.74 1551
4830.40 1661
4831.05 1477
4831.71 1392
4832.36 1528
4833.02 1639
4833.68 1432
4834.33 1468
4834.99 1539
4835.64 1670
4836.30 1721
4836.96 1632
4837.61 1574
4838.27 1589
4838.92 1682
4839.58 1849
4840.24 1796
4840.89 1631
4841.55 1666
4842.21 1760
4842.86 1607
4843.52 1769
4844.17 1855
4844.83 1792
4845.49 1979
4846.14 1914
4846.80 2090
4847.46 2113
4848.11 2155
4848.77 2491
4849.43 2720
4850.09 2679
4850.74 3025
4851.40 3067
4852.06 2959
4852.71 3137
4853.37 3032
4854.03 2706
4854.69 2641
4855.34 2454
4856.00 2516
4856.66 2580
4857.31 2485
4857.97 2337
4858.63 2344
4859.29 2297
4859.94 2449
4860.60 2486
4861.26 2524
4861.92 2419
4862.58 2296
4863.23 2347
4863.89 2497
4864.55 2461
4865.21 2361
4865.87 2346
4866.52 2337
4867.18 2445
4867.84 2542
4868.50 2365
4869.16 2486
4869.81 2346
4870.47 2260
4871.13 2350
4871.79 2129
4872.45 2007
4873.11 2129
4873.77 2136
4874.42 2086
4875.08 2296
4875.74 2053
4876.40 2004
4877.06 2087
4877.72 2142
4878.38 2187
4879.03 2189
4879.69 2345
4880.35 2315
4881.01 2192
4881.67 2204
4882.33 2037
4882.99 2050
4883.65 1992
4884.31 2039
4884.97 1991
4885.63 2032
4886.29 2256
4886.95 2167
4887.60 2076
4888.26 2104
4888.92 2056
4889.58 2233
4890.24 2182
4890.90 2202
4891.56 2224
4892.22 2298
4892.88 2286
4893.54 2050
4894.20 2166
4894.86 1917
4895.52 1799
4896.18 1862
4896.84 1909
4897.50 1865
4898.16 1893
4898.82 1838
4899.48 1820
4900.14 1741
4900.80 1790
4901.46 1897
4902.12 1799
4902.79 1706
4903.45 1714
4904.11 1632
4904.77 1531
4905.43 1573
4906.09 1687
4906.75 1557
4907.41 1565
4908.07 1635
4908.73 1600
4909.39 1714
4910.05 1742
4910.71 1599
4911.38 1558
4912.04 1466
4912.70 1516
4913.36 1588
4914.02 1521
4914.68 1406
4915.34 1419
4916.00 1446
4916.67 1387
4917.33 1338
4917.99 1429
4918.65 1441
4919.31 1503
4919.97 1386
4920.64 1249
4921.30 1442
4921.96 1509
4922.62 1458
4923.28 1461
4923.94 1461
4924.61 1452
4925.27 1391
4925.93 1471
4926.59 1384
4927.26 1422
4927.92 1425
4928.58 1465
4929.24 1391
4929.90 1431
4930.57 1447
4931.23 1406
4931.89 1277
4932.55 1201
4933.22 1342
4933.88 1235
4934.54 1270
4935.20 1274
4935.87 1306
4936.53 1393
4937.19 1456
4937.86 1238
4938.52 1432
4939.18 1399
4939.84 1267
4940.51 1331
4941.17 1385
4941.83 1351
4942.50 1414
4943.16 1296
4943.82 1368
4944.49 1304
4945.15 1256
4945.81 1262
4946.48 1371
4947.14 1374
4947.80 1441
4948.47 1140
4949.13 1182
4949.79 1300
4950.46 1287
4951.12 1293
4951.79 1260
4952.45 1306
4953.11 1290
4953.78 1234
4954.44 1331
4955.11 1377
4955.77 1130
4956.43 1281
4957.10 1229
4957.76 1216
4958.43 1258
4959.09 1297
4959.76 1330
4960.42 1309
4961.08 1217
4961.75 1234
4962.41 1476
4963.08 1497
4963.74 1598
4964.41 1576
4965.07 1724
4965.74 1731
4966.40 1746
4967.07 1596
4967.73 1450
4968.40 1465
4969.06 1458
4969.73 1378
4970.39 1374
4971.06 1340
4971.72 1298
4972.39 1498
4973.05 1451
4973.72 1293
4974.38 1335
4975.05 1329
4975.71 1226
4976.38 1389
4977.04 1417
4977.71 1318
4978.37 1412
4979.04 1451
4979.71 1344
4980.37 1314
4981.04 1391
4981.70 1368
4982.37 1354
4983.04 1488
4983.70 1414
4984.37 1353
4985.03 1372
4985.70 1220
4986.37 1329
4987.03 1446
4987.70 1360
4988.36 1285
4989.03 1510
4989.70 1577
4990.36 1459
4991.03 1246
4991.70 1313
4992.36 1497
4993.03 1324
4993.70 1352
4994.36 1446
4995.03 1326
4995.70 1327
4996.36 1273
4997.03 1291
4997.70 1385
4998.36 1216
4999.03 1333
4999.70 1299
5000.36 1176
5001.03 1197
5001.70 1153
5002.37 1092
5003.03 1110
5003.70 1202
5004.37 1165
5005.03 1099
5005.70 1193
5006.37 1245
5007.04 1280
5007.70 1209
5008.37 1216
5009.04 995
5009.71 1083
5010.38 1106
5011.04 1142
5011.71 1104
5012.38 1143
5013.05 1167
5013.71 1089
5014.38 1067
5015.05 1110
5015.72 1163
5016.39 1264
5017.06 1118
5017.72 1190
5018.39 1217
5019.06 1060
5019.73 1148
5020.40 1102
5021.07 1133
5021.73 1227
5022.40 1221
5023.07 1149
5023.74 1200
5024.41 1204
5025.08 1269
5025.75 1362
5026.41 1354
5027.08 1278
5027.75 1183
5028.42 1233
5029.09 1316
5029.76 1312
5030.43 1272
5031.10 1248
5031.77 1264
5032.44 1169
5033.10 1250
5033.77 1255
5034.44 1305
5035.11 1160
5035.78 1176
5036.45 1056
5037.12 1169
5037.79 1171
5038.46 1188
5039.13 1109
5039.80 1097
5040.47 1065
5041.14 1119
5041.81 1076
5042.48 982
5043.15 1078
5043.82 1027
5044.49 1026
5045.16 1108
5045.83 1160
5046.50 1160
5047.17 1056
5047.84 1078
5048.51 1096
5049.18 1141
5049.85 1075
5050.52 1162
5051.19 1233
5051.86 1161
5052.53 1097
5053.20 1253
5053.87 1219
5054.54 1180
5055.21 974
5055.89 923
5056.56 981
5057.23 931
5057.90 991
5058.57 1132
5059.24 1047
5059.91 1023
5060.58 1144
5061.25 1031
5061.92 1203
5062.60 1106
5063.27 1126
5063.94 1057
5064.61 1161
5065.28 1053
5065.95 1129
5066.62 1012
5067.30 953
5067.97 1136
5068.64 1033
5069.31 1028
5069.98 1176
5070.65 1007
5071.33 1068
5072.00 945
5072.67 1020
5073.34 1065
5074.01 1072
5074.68 1161
5075.36 1224
5076.03 1049
5076.70 1058
5077.37 1191
5078.05 1168
5078.72 1234
5079.39 1354
5080.06 1221
5080.73 1370
5081.41 1312
5082.08 1323
5082.75 1298
5083.42 1254
5084.10 1207
5084.77 1166
5085.44 1185
5086.12 1219
5086.79 1300
5087.46 1139
5088.13 1134
5088.81 1218
5089.48 1262
5090.15 1287
5090.83 1079
5091.50 1132
5092.17 1132
5092.85 1174
5093.52 1095
5094.19 1263
5094.87 1211
5095.54 1203
5096.21 1203
5096.89 1224
5097.56 1275
5098.23 1273
5098.91 1192
5099.58 1046
5100.25 1108
5100.93 1045
5101.60 1120
5102.28 1090
5102.95 1102
5103.62 1192
5104.30 1156
5104.97 1170
5105.65 1154
5106.32 1246
5106.99 1258
5107.67 1080
5108.34 1070
5109.02 1107
5109.69 1240
5110.36 1151
5111.04 1026
5111.71 1078
5112.39 1085
5113.06 1045
5113.74 1141
5114.41 1056
5115.09 1025
5115.76 1035
5116.44 987
5117.11 1130
5117.79 1291
5118.46 1165
5119.14 1191
5119.81 1273
5120.49 1099
5121.16 1085
5121.84 1289
5122.51 1314
5123.19 1159
5123.86 1101
5124.54 1040
5125.21 1214
5125.89 1180
5126.56 1161
5127.24 1072
5127.91 1170
5128.59 1165
5129.27 1122
5129.94 1082
5130.62 1053
5131.29 1052
5131.97 986
5132.64 1065
5133.32 1054
5134.00 1082
5134.67 1090
5135.35 1067
5136.02 1124
5136.70 969
5137.38 986
5138.05 998
5138.73 986
5139.40 1029
5140.08 978
5140.76 960
5141.43 972
5142.11 1016
5142.79 1140
5143.46 972
5144.14 895
5144.82 951
5145.49 965
5146.17 928
5146.85 886
5147.52 982
5148.20 1027
5148.88 909
5149.55 965
5150.23 1057
5150.91 1000
5151.59 880
5152.26 958
5152.94 1012
5153.62 1025
5154.29 992
5154.97 1051
5155.65 1001
5156.33 977
5157.00 969
5157.68 967
5158.36 1029
5159.04 992
5159.71 981
5160.39 960
5161.07 970
5161.75 956
5162.42 993
5163.10 917
5163.78 893
5164.46 973
5165.14 1050
5165.81 996
5166.49 1072
5167.17 1006
5167.85 921
5168.53 969
5169.21 971
5169.88 948
5170.56 912
5171.24 867
5171.92 928
5172.60 883
5173.28 985
5173.95 1080
5174.63 1016
5175.31 925
5175.99 1019
5176.67 985
5177.35 1017
5178.03 1022
5178.71 980
5179.38 987
5180.06 1008
5180.74 1019
5181.42 1018
5182.10 1028
5182.78 1066
5183.46 1028
5184.14 1020
5184.82 1046
5185.50 1169
5186.18 1033
5186.86 1001
5187.53 960
5188.21 871
5188.89 913
5189.57 1043
5190.25 902
5190.93 911
5191.61 965
5192.29 1021
5192.97 1012
5193.65 1063
5194.33 1022
5195.01 949
5195.69 894
5196.37 1153
5197.05 1088
5197.73 1007
5198.41 980
5199.09 1027
5199.77 957
5200.45 976
5201.13 995
5201.81 1065
5202.49 1050
5203.17 1097
5203.86 1015
5204.54 1014
5205.22 1013
5205.90 945
5206.58 1009
5207.26 1080
5207.94 1012
5208.62 907
5209.30 997
5209.98 1108
5210.66 1056
5211.34 1100
5212.02 1131
5212.71 1112
5213.39 1120
5214.07 1127
5214.75 1111
5215.43 1046
5216.11 929
5216.79 1023
5217.47 1148
5218.16 1209
5218.84 1300
5219.52 1207
5220.20 1124
5220.88 1103
5221.56 1178
5222.25 1185
5222.93 1165
5223.61 1296
5224.29 1121
5224.97 1026
5225.66 1238
5226.34 1136
5227.02 1044
5227.70 1082
5228.38 1134
5229.07 1009
5229.75 985
5230.43 1075
5231.11 1003
5231.79 1129
5232.48 1017
5233.16 1089
5233.84 1076
5234.52 1164
5235.21 1123
5235.89 969
5236.57 1033
5237.26 1046
5237.94 1076
5238.62 1149
5239.30 1106
5239.99 1053
5240.67 1118
5241.35 1164
5242.04 1132
5242.72 1175
5243.40 1112
5244.08 1077
5244.77 1181
5245.45 1076
5246.13 1005
5246.82 1080
5247.50 1028
5248.18 1080
5248.87 1021
5249.55 1060
5250.24 1205
5250.92 1145
5251.60 1211
5252.29 1268
5252.97 1268
5253.65 1319
5254.34 1333
5255.02 1234
5255.71 1234
5256.39 1312
5257.07 1198
5257.76 1140
5258.44 1022
5259.13 1048
5259.81 1146
5260.49 1280
5261.18 1184
5261.86 1217
5262.55 1182
5263.23 1244
5263.92 1349
5264.60 1208
5265.28 1195
5265.97 1231
5266.65 1178
5267.34 1071
5268.02 1048
5268.71 1197
5269.39 1134
5270.08 1081
5270.76 1078
5271.45 1094
5272.13 1123
5272.82 1037
5273.50 1016
5274.19 1212
5274.87 1117
5275.56 1092
5276.24 1075
5276.93 1058
5277.61 1099
5278.30 1156
5278.98 1075
5279.67 930
5280.36 970
5281.04 1026
5281.73 1113
5282.41 1118
5283.10 986
5283.78 977
5284.47 1079
5285.16 1144
5285.84 1023
5286.53 1033
5287.21 1041
5287.90 889
5288.59 870
5289.27 1050
5289.96 1062
5290.64 1077
5291.33 1006
5292.02 943
5292.70 976
5293.39 951
5294.08 947
5294.76 1003
5295.45 975
5296.13 1033
5296.82 929
5297.51 1049
5298.19 1122
5298.88 1076
5299.57 1113
5300.25 1082
5300.94 1114
5301.63 999
5302.32 1045
5303.00 1085
5303.69 1126
5304.38 1156
5305.06 1098
5305.75 982
5306.44 994
5307.13 1086
5307.81 1141
5308.50 1037
5309.19 1199
5309.87 1295
5310.56 1246
5311.25 1077
5311.94 1049
5312.62 1108
5313.31 1087
5314.00 1142
5314.69 1129
5315.38 983
5316.06 1144
5316.75 1149
5317.44 1088
5318.13 939
5318.82 1182
5319.50 1239
5320.19 1206
5320.88 1200
5321.57 1303
5322.26 1287
5322.94 1231
5323.63 1252
5324.32 1183
5325.01 1128
5325.70 1202
5326.39 1231
5327.07 1077
5327.76 1040
5328.45 1031
5329.14 1103
5329.83 1054
5330.52 1015
5331.21 1010
5331.90 1015
5332.58 1042
5333.27 1044
5333.96 916
5334.65 987
5335.34 969
5336.03 1008
5336.72 1026
5337.41 979
5338.10 990
5338.79 1022
5339.48 1088
5340.17 1019
5340.86 1009
5341.54 1039
5342.23 1019
5342.92 1037
5343.61 975
5344.30 943
5344.99 1042
5345.68 1132
5346.37 1038
5347.06 966
5347.75 1004
5348.44 1062
5349.13 985
5349.82 937
5350.51 966
5351.20 1033
5351.89 1007
5352.58 1042
5353.27 889
5353.96 938
5354.65 864
5355.34 936
5356.03 996
5356.72 967
5357.42 1044
5358.11 940
5358.80 932
5359.49 944
5360.18 953
5360.87 968
5361.56 946
5362.25 901
5362.94 920
5363.63 972
5364.32 955
5365.01 977
5365.70 950
5366.40 1013
5367.09 939
5367.78 912
5368.47 1012
5369.16 968
5369.85 881
5370.54 973
5371.23 912
5371.93 832
5372.62 849
5373.31 884
5374.00 982
5374.69 863
5375.38 929
5376.08 924
5376.77 890
5377.46 961
5378.15 1008
5378.84 892
5379.53 951
5380.23 923
5380.92 891
5381.61 908
5382.30 864
5383.00 921
5383.69 992
5384.38 877
5385.07 928
5385.76 905
5386.46 879
5387.15 858
5387.84 970
5388.53 859
5389.23 935
5389.92 999
5390.61 995
5391.30 1022
5392.00 1012
5392.69 1060
5393.38 984
5394.08 950
5394.77 965
5395.46 895
5396.15 917
5396.85 942
5397.54 832
5398.23 859
5398.93 856
5399.62 879
5400.31 846
5401.01 917
5401.70 809
5402.39 886
5403.09 972
5403.78 1023
5404.47 900
5405.17 896
5405.86 951
5406.56 952
5407.25 984
5407.94 937
5408.64 1027
5409.33 1022
5410.02 1014
5410.72 962
5411.41 879
5412.11 840
5412.80 920
5413.49 941
5414.19 843
5414.88 865
5415.58 939
5416.27 1036
5416.97 1046
5417.66 862
5418.35 930
5419.05 835
5419.74 883
5420.44 931
5421.13 965
5421.83 1046
5422.52 859
5423.22 976
5423.91 952
5424.61 956
5425.30 945
5426.00 865
5426.69 979
5427.39 1001
5428.08 944
5428.78 967
5429.47 894
5430.17 920
5430.86 932
5431.56 867
5432.25 971
5432.95 995
5433.64 995
5434.34 1073
5435.03 1124
5435.73 1097
5436.43 1146
5437.12 1195
5437.82 1244
5438.51 1034
5439.21 1092
5439.90 1222
5440.60 1180
5441.30 1137
5441.99 1042
5442.69 1041
5443.38 1052
5444.08 1027
5444.78 1106
5445.47 1177
5446.17 1096
5446.86 1139
5447.56 1170
5448.26 1191
5448.95 1240
5449.65 1169
5450.35 1197
5451.04 1311
5451.74 1188
5452.44 1181
5453.13 1227
5453.83 1319
5454.53 1037
5455.22 1093
5455.92 1106
5456.62 1241
5457.31 1209
5458.01 1190
5458.71 1316
5459.40 1253
5460.10 1179
5460.80 1152
5461.50 1257
5462.19 1356
5462.89 1355
5463.59 1226
5464.29 1323
5464.98 1175
5465.68 1337
5466.38 1339
5467.08 1314
5467.77 1273
5468.47 1383
5469.17 1417
5469.87 1306
5470.56 1398
5471.26 1356
5471.96 1334
5472.66 1387
5473.36 1308
5474.05 1447
5474.75 1439
5475.45 1490
5476.15 1685
5476.85 1554
5477.54 1815
5478.24 1818
5478.94 1986
5479.64 1998
5480.34 2308
5481.04 2351
5481.73 2519
5482.43 2640
5483.13 2573
5483.83 2527
5484.53 2427
5485.23 2248
5485.93 2168
5486.62 2077
5487.32 2043
5488.02 2044
5488.72 2097
5489.42 1992
5490.12 1989
5490.82 1866
5491.52 2068
5492.22 2081
5492.92 2166
5493.62 1988
5494.31 1994
5495.01 2135
5495.71 2180
5496.41 2274
5497.11 2508
5497.81 2636
5498.51 2776
5499.21 3006
5499.91 3274
5500.61 3729
5501.31 4066
5502.01 4049
5502.71 4338
5503.41 4372
5504.11 4023
5504.81 3697
5505.51 3385
5506.21 2968
5506.91 2692
5507.61 2598
5508.31 2545
5509.01 2353
5509.71 2450
5510.41 2650
5511.11 2474
5511.81 2180
5512.51 2237
5513.21 2108
5513.91 2129
5514.61 2134
5515.31 1894
5516.01 1805
5516.72 1891
5517.42 1822
5518.12 1866
5518.82 1647
5519.52 1535
5520.22 1608
5520.92 1581
5521.62 1511
5522.32 1490
5523.02 1614
5523.73 1572
5524.43 1428
5525.13 1439
5525.83 1433
5526.53 1517
5527.23 1425
5527.93 1429
5528.63 1435
5529.34 1347
5530.04 1343
5530.74 1350
5531.44 1350
5532.14 1297
5532.84 1326
5533.55 1277
5534.25 1207
5534.95 1339
5535.65 1195
5536.35 1131
5537.06 1207
5537.76 1226
5538.46 1260
5539.16 1059
5539.86 1156
5540.57 1244
5541.27 1155
5541.97 1165
5542.67 1222
5543.38 1127
5544.08 1102
5544.78 1211
5545.48 1203
5546.19 1127
5546.89 1118
5547.59 1190
5548.29 1220
5549.00 1182
5549.70 1137
5550.40 1108
5551.11 1243
5551.81 1111
5552.51 1152
5553.21 1179
5553.92 1307
5554.62 1104
5555.32 1135
5556.03 1143
5556.73 1160
5557.43 1173
5558.14 1125
5558.84 1147
5559.54 1167
5560.25 1297
5560.95 1197
5561.65 1135
5562.36 1204
5563.06 1114
5563.77 1098
5564.47 1196
5565.17 1202
5565.88 1266
5566.58 1252
5567.28 1334
5567.99 1250
5568.69 1127
5569.40 1089
5570.10 1100
5570.80 1147
5571.51 1009
5572.21 1062
5572.92 1176
5573.62 1133
5574.33 1193
5575.03 1020
5575.73 1135
5576.44 1123
5577.14 1287
5577.85 1139
5578.55 1089
5579.26 955
5579.96 1025
5580.67 1054
5581.37 977
5582.08 930
5582.78 971
5583.49 1008
5584.19 1055
5584.90 1073
5585.60 1001
5586.31 1012
5587.01 1007
5587.72 1069
5588.42 975
5589.13 952
5589.83 1066
5590.54 1182
5591.24 940
5591.95 1039
5592.66 1023
5593.36 1067
5594.07 941
5594.77 1008
5595.48 1047
5596.18 1010
5596.89 1115
5597.60 952
5598.30 991
5599.01 976
5599.71 942
5600.42 1079
5601.13 922
5601.83 1003
5602.54 999
5603.24 1085
5603.95 981
5604.66 1013
5605.36 1035
5606.07 982
5606.78 981
5607.48 1101
5608.19 1094
5608.89 979
5609.60 970
5610.31 954
5611.01 1007
5611.72 904
5612.43 914
5613.14 991
5613.84 1064
5614.55 1130
5615.26 1032
5615.96 987
5616.67 1004
5617.38 990
5618.08 995
5618.79 1136
5619.50 1112
5620.21 1007
5620.91 935
5621.62 898
5622.33 984
5623.04 848
5623.74 900
5624.45 957
5625.16 1064
5625.87 1039
5626.57 1024
5627.28 1061
5627.99 1059
5628.70 1039
5629.40 1068
5630.11 1043
5630.82 1164
5631.53 1101
5632.24 994
5632.94 997
5633.65 975
5634.36 943
5635.07 1006
5635.78 1055
5636.49 1032
5637.19 946
5637.90 892
5638.61 1065
5639.32 973
5640.03 915
5640.74 973
5641.44 1044
5642.15 1104
5642.86 1072
5643.57 999
5644.28 1125
5644.99 1079
5645.70 1088
5646.41 1033
5647.12 1018
5647.82 1082
5648.53 1130
5649.24 967
5649.95 988
5650.66 1028
5651.37 899
5652.08 932
5652.79 934
5653.50 974
5654.21 981
5654.92 1101
5655.63 1049
5656.34 1214
5657.05 1324
5657.76 1271
5658.46 1337
5659.17 1373
5659.88 1415
5660.59 1145
5661.30 1180
5662.01 1348
5662.72 1064
5663.43 1093
5664.14 958
5664.85 986
5665.56 999
5666.27 961
5666.98 1033
5667.69 1076
5668.40 1015
5669.12 945
5669.83 1069
5670.54 955
5671.25 965
5671.96 952
5672.67 930
5673.38 966
5674.09 980
5674.80 908
5675.51 921
5676.22 851
5676.93 881
5677.64 994
5678.35 999
5679.06 917
5679.78 1036
5680.49 942
5681.20 966
5681.91 977
5682.62 916
5683.33 945
5684.04 929
5684.75 945
5685.47 900
5686.18 1042
5686.89 1074
5687.60 1072
5688.31 1055
5689.02 1006
5689.73 981
5690.45 968
5691.16 816
5691.87 839
5692.58 951
5693.29 963
5694.01 974
5694.72 918
5695.43 988
5696.14 969
5696.85 903
5697.57 882
5698.28 937
5698.99 935
5699.70 868
5700.41 895
5701.13 819
5701.84 881
5702.55 819
5703.26 853
5703.98 1002
5704.69 987
5705.40 1002
5706.11 873
5706.83 900
5707.54 892
5708.25 812
5708.97 888
5709.68 861
5710.39 827
5711.10 928
5711.82 915
5712.53 931
5713.24 831
5713.96 915
5714.67 917
5715.38 859
5716.10 1014
5716.81 895
5717.52 822
5718.24 901
5718.95 861
5719.66 821
5720.38 937
5721.09 856
5721.80 858
5722.52 827
5723.23 856
5723.95 859
5724.66 747
5725.37 714
5726.09 781
5726.80 912
5727.52 886
5728.23 849
5728.94 882
5729.66 901
5730.37 842
5731.09 1000
5731.80 1019
5732.51 917
5733.23 758
5733.94 828
5734.66 846
5735.37 836
5736.09 891
5736.80 866
5737.52 887
5738.23 952
5738.95 817
5739.66 832
5740.38 892
5741.09 815
5741.81 842
5742.52 841
5743.24 902
5743.95 754
5744.67 747
5745.38 794
5746.10 848
5746.81 842
5747.53 841
5748.24 852
5748.96 769
5749.67 814
5750.39 810
5751.10 867
5751.82 825
5752.53 888
5753.25 871
5753.97 799
5754.68 811
5755.40 836
5756.11 799
5756.83 717
5757.54 695
5758.26 801
5758.98 836
5759.69 830
5760.41 714
5761.12 740
5761.84 815
5762.56 773
5763.27 803
5763.99 834
5764.71 778
5765.42 828
5766.14 825
5766.85 792
5767.57 772
5768.29 750
5769.00 738
5769.72 742
5770.44 798
5771.15 825
5771.87 885
5772.59 897
5773.30 836
5774.02 804
5774.74 829
5775.46 850
5776.17 861
5776.89 764
5777.61 899
5778.32 884
5779.04 934
5779.76 860
5780.48 742
5781.19 831
5781.91 958
5782.63 912
5783.35 962
5784.06 847
5784.78 879
5785.50 932
5786.22 809
5786.93 854
5787.65 783
5788.37 935
5789.09 863
5789.80 865
5790.52 781
5791.24 771
5791.96 818
5792.68 799
5793.39 783
5794.11 791
5794.83 882
5795.55 904
5796.27 874
5796.99 918
5797.70 1018
5798.42 1087
5799.14 1028
5799.86 1043
5800.58 1119
5801.30 1155
5802.02 1257
5802.73 1386
5803.45 1530
5804.17 1637
5804.89 1688
5805.61 1494
5806.33 1522
5807.05 1439
5807.77 1377
5808.49 1313
5809.20 1202
5809.92 1119
5810.64 1111
5811.36 1116
5812.08 1250
5812.80 1081
5813.52 937
5814.24 1034
5814.96 1120
5815.68 1139
5816.40 1010
5817.12 1038
5817.84 1087
5818.56 1099
5819.28 1154
5820.00 1054
5820.72 1105
5821.44 1012
5822.16 1117
5822.88 1092
5823.60 1048
5824.32 1123
5825.04 963
5825.76 1015
5826.48 916
5827.20 1004
5827.92 925
5828.64 987
5829.36 930
5830.08 948
5830.80 871
5831.52 952
5832.24 949
5832.96 890
5833.68 901
5834.40 945
5835.12 972
5835.84 948
5836.56 848
5837.28 827
5838.00 862
5838.73 954
5839.45 881
5840.17 783
5840.89 915
5841.61 914
5842.33 989
5843.05 992
5843.77 945
5844.49 935
5845.22 994
5845.94 953
5846.66 903
5847.38 992
5848.10 987
5848.82 958
5849.54 1042
5850.27 1180
5850.99 1115
5851.71 1129
5852.43 1144
5853.15 1099
5853.88 956
5854.60 893
5855.32 974
5856.04 924
5856.76 1018
5857.49 927
5858.21 982
5858.93 1182
5859.65 1144
5860.37 1082
5861.10 1054
5861.82 1051
5862.54 1070
5863.26 1007
5863.99 1038
5864.71 1079
5865.43 1056
5866.15 1334
5866.88 1199
5867.60 1087
5868.32 1067
5869.04 1085
5869.77 982
5870.49 1052
5871.21 1120
5871.94 938
5872.66 1094
5873.38 1121
5874.11 1028
5874.83 1056
5875.55 1045
5876.27 1068
5877.00 1052
5877.72 899
5878.44 925
5879.17 930
5879.89 974
5880.62 1045
5881.34 1147
5882.06 1038
5882.79 1055
5883.51 1039
5884.23 1018
5884.96 991
5885.68 1182
5886.40 1118
5887.13 1188
5887.85 1165
5888.58 1045
5889.30 1056
5890.02 998
5890.75 1063
5891.47 1017
5892.20 932
5892.92 997
5893.65 969
5894.37 955
5895.09 923
5895.82 881
5896.54 901
5897.27 897
5897.99 945
5898.72 856
5899.44 841
5900.17 842
5900.89 980
5901.62 921
5902.34 991
5903.07 976
5903.79 958
5904.52 932
5905.24 902
5905.97 933
5906.69 1028
5907.42 932
5908.14 893
5908.87 994
5909.59 959
5910.32 985
5911.04 976
5911.77 902
5912.49 931
5913.22 895
5913.94 965
5914.67 1014
5915.40 1095
5916.12 1014
5916.85 935
5917.57 1008
5918.30 1024
5919.02 966
5919.75 974
5920.48 961
5921.20 930
5921.93 936
5922.65 1031
5923.38 997
5924.11 1088
5924.83 1010
5925.56 1023
5926.29 1098
5927.01 1034
5927.74 975
5928.47 998
5929.19 980
5929.92 1049
5930.64 1078
5931.37 1102
5932.10 1009
5932.82 1099
5933.55 1126
5934.28 1089
5935.01 1128
5935.73 1104
5936.46 1141
5937.19 1121
5937.91 1090
5938.64 1152
5939.37 1140
5940.09 1148
5940.82 1236
5941.55 1237
5942.28 1074
5943.00 1212
5943.73 1195
5944.46 1082
5945.19 1207
5945.91 1291
5946.64 1324
5947.37 1344
5948.10 1364
5948.82 1397
5949.55 1523
5950.28 1490
5951.01 1510
5951.73 1661
5952.46 1714
5953.19 1762
5953.92 1919
5954.65 1951
5955.38 1955
5956.10 1759
5956.83 1944
5957.56 1751
5958.29 1866
5959.02 1974
5959.74 1976
5960.47 1782
5961.20 1844
5961.93 1846
5962.66 1798
5963.39 1853
5964.12 2107
5964.84 2073
5965.57 2131
5966.30 2259
5967.03 2503
5967.76 2582
5968.49 2702
5969.22 2817
5969.95 2657
5970.68 2773
5971.40 2342
5972.13 2208
5972.86 2127
5973.59 2017
5974.32 2137
5975.05 2116
5975.78 2111
5976.51 2044
5977.24 2027
5977.97 1933
5978.70 2073
5979.43 2179
5980.16 2217
5980.89 2136
5981.62 2035
5982.35 2203
5983.08 2140
5983.81 2262
5984.54 2218
5985.27 2323
5986.00 2114
5986.73 2067
5987.46 2137
5988.19 2162
5988.92 2061
5989.65 2200
5990.38 2075
5991.11 2078
5991.84 2025
5992.57 2053
5993.30 2084
5994.03 2034
5994.76 2123
5995.49 2067
5996.22 2150
5996.95 2085
5997.68 1972
5998.41 2158
5999.14 2093
5999.87 2004
6000.60 2105
6001.34 2101
6002.07 1999
6002.80 1956
6003.53 1967
6004.26 2015
6004.99 1922
6005.72 1883
6006.45 2093
6007.18 2093
6007.92 2168
6008.65 2526
6009.38 2884
6010.11 3111
6010.84 3349
6011.57 3727
6012.30 4076
6013.04 4527
6013.77 4507
6014.50 4675
6015.23 4744
6015.96 4768
6016.69 4390
6017.43 4267
6018.16 3877
6018.89 3541
6019.62 3316
6020.35 2812
6021.09 2512
6021.82 2107
6022.55 2142
6023.28 2028
6024.02 1743
6024.75 1892
6025.48 1799
6026.21 1728
6026.94 1723
6027.68 1668
6028.41 1616
6029.14 1721
6029.88 1605
6030.61 1533
6031.34 1691
6032.07 1532
6032.81 1438
6033.54 1609
6034.27 1608
6035.01 1619
6035.74 1735
6036.47 1527
6037.20 1689
6037.94 1566
6038.67 1445
6039.40 1495
6040.14 1544
6040.87 1627
6041.60 1749
6042.34 1592
6043.07 1562
6043.80 1666
6044.54 1617
6045.27 1724
6046.00 1742
6046.74 1823
6047.47 1833
6048.21 1802
6048.94 1651
6049.67 1871
6050.41 1744
6051.14 1897
6051.88 1928
6052.61 2041
6053.34 2126
6054.08 2037
6054.81 2267
6055.55 2209
6056.28 2151
6057.01 2020
6057.75 1854
6058.48 1788
6059.22 1647
6059.95 1675
6060.69 1713
6061.42 1698
6062.16 1577
6062.89 1607
6063.63 1691
6064.36 1810
6065.09 1674
6065.83 1695
6066.56 1610
6067.30 1749
6068.03 1788
6068.77 1786
6069.50 1697
6070.24 1628
6070.97 1495
6071.71 1626
6072.45 1450
6073.18 1402
6073.92 1491
6074.65 1326
6075.39 1294
6076.12 1399
6076.86 1276
6077.59 1411
6078.33 1420
6079.06 1357
6079.80 1403
6080.54 1433
6081.27 1487
6082.01 1427
6082.74 1369
6083.48 1261
6084.21 1428
6084.95 1341
6085.69 1350
6086.42 1358
6087.16 1310
6087.90 1211
6088.63 1299
6089.37 1249
6090.10 1253
6090.84 1260
6091.58 1381
6092.31 1328
6093.05 1290
6093.79 1406
6094.52 1402
6095.26 1338
6096.00 1289
6096.73 1364
6097.47 1287
6098.21 1301
6098.94 1167
6099.68 1298
6100.42 1381
6101.15 1313
6101.89 1160
6102.63 1159
6103.37 1166
6104.10 1215
6104.84 1149
6105.58 1238
6106.31 1291
6107.05 1143
6107.79 1205
6108.53 1363
6109.26 1304
6110.00 1212
6110.74 1300
6111.48 1377
6112.21 1336
6112.95 1259
6113.69 1299
6114.43 1343
6115.17 1317
6115.90 1260
6116.64 1354
6117.38 1313
6118.12 1329
6118.85 1273
6119.59 1251
6120.33 1268
6121.07 1346
6121.81 1411
6122.55 1373
6123.28 1413
6124.02 1407
6124.76 1380
6125.50 1391
6126.24 1384
6126.98 1420
6127.71 1384
6128.45 1342
6129.19 1417
6129.93 1351
6130.67 1290
6131.41 1412
6132.15 1470
6132.89 1412
6133.63 1347
6134.36 1358
6135.10 1296
6135.84 1286
6136.58 1390
6137.32 1384
6138.06 1384
6138.80 1444
6139.54 1432
6140.28 1465
6141.02 1409
6141.76 1412
6142.50 1572
6143.24 1443
6143.97 1449
6144.71 1460
6145.45 1505
6146.19 1426
6146.93 1398
6147.67 1554
6148.41 1482
6149.15 1455
6149.89 1500
6150.63 1404
6151.37 1406
6152.11 1599
6152.85 1477
6153.59 1484
6154.33 1615
6155.07 1578
6155.81 1447
6156.55 1553
6157.29 1609
6158.03 1693
6158.78 1696
6159.52 1649
6160.26 1668
6161.00 1543
6161.74 1731
6162.48 1793
6163.22 1677
6163.96 1772
6164.70 1955
6165.44 1985
6166.18 2014
6166.92 2255
6167.66 2227
6168.41 2025
6169.15 2125
6169.89 2265
6170.63 2108
6171.37 1975
6172.11 2101
6172.85 1990
6173.59 1953
6174.34 1957
6175.08 1859
6175.82 1800
6176.56 1803
6177.30 1751
6178.04 1877
6178.78 1892
6179.53 1871
6180.27 2031
6181.01 2079
6181.75 2121
6182.49 2313
6183.24 2101
6183.98 1997
6184.72 2170
6185.46 2233
6186.20 2241
6186.95 2160
6187.69 2189
6188.43 2290
6189.17 2326
6189.91 2341
6190.66 2287
6191.40 2502
6192.14 2683
6192.88 2665
6193.63 2567
6194.37 2590
6195.11 2695
6195.85 2781
6196.60 2707
6197.34 2678
6198.08 2885
6198.83 2897
6199.57 2758
6200.31 2793
6201.05 2661
6201.80 2685
6202.54 2782
6203.28 2795
6204.03 3052
6204.77 3587
6205.51 4073
6206.26 4803
6207.00 5802
6207.74 7059
6208.49 8662
6209.23 9973
6209.97 10848
6210.72 11636
6211.46 12075
6212.21 11553
6212.95 10783
6213.69 9501
6214.44 8534
6215.18 7504
6215.92 6562
6216.67 5416
6217.41 4742
6218.16 4367
6218.90 3836
6219.64 3565
6220.39 3372
6221.13 3203
6221.88 3184
6222.62 3470
6223.37 3613
6224.11 3786
6224.85 4176
6225.60 4272
6226.34 4320
6227.09 4373
6227.83 4028
6228.58 3893
6229.32 3907
6230.07 3718
6230.81 3346
6231.56 2905
6232.30 2878
6233.05 2742
6233.79 2487
6234.54 2399
6235.28 2344
6236.03 2387
6236.77 2400
6237.52 2365
6238.26 2345
6239.01 2624
6239.75 3041
6240.50 3232
6241.24 3445
6241.99 3559
6242.73 3484
6243.48 3191
6244.22 3148
6244.97 2969
6245.72 2859
6246.46 2516
6247.21 2578
6247.95 2598
6248.70 2427
6249.45 2525
6250.19 2314
6250.94 2382
6251.68 2300
6252.43 2308
6253.18 2321
6253.92 2343
6254.67 2431
6255.41 2453
6256.16 2370
6256.91 2456
6257.65 2471
6258.40 2431
6259.15 2409
6259.89 2399
6260.64 2494
6261.39 2366
6262.13 2311
6262.88 2232
6263.63 2229
6264.37 2221
6265.12 2145
6265.87 2118
6266.61 2149
6267.36 2037
6268.11 1812
6268.85 1820
6269.60 1895
6270.35 2119
6271.10 2035
6271.84 2059
6272.59 2039
6273.34 1959
6274.08 1967
6274.83 1944
6275.58 1980
6276.33 1874
6277.07 1896
6277.82 1904
6278.57 2002
6279.32 2249
6280.07 2239
6280.81 2214
6281.56 2140
6282.31 2136
6283.06 2154
6283.80 2012
6284.55 1989
6285.30 1897
6286.05 1831
6286.80 1850
6287.54 1746
6288.29 1728
6289.04 1827
6289.79 1688
6290.54 1695
6291.29 1621
6292.03 1623
6292.78 1688
6293.53 1633
6294.28 1622
6295.03 1649
6295.78 1748
6296.53 1656
6297.28 1638
6298.02 1627
6298.77 1523
6299.52 1565
6300.27 1604
6301.02 1591
6301.77 1555
6302.52 1573
6303.27 1462
6304.02 1369
6304.77 1477
6305.51 1436
6306.26 1470
6307.01 1512
6307.76 1599
6308.51 1539
6309.26 1491
6310.01 1493
6310.76 1631
6311.51 1694
6312.26 1771
6313.01 1612
6313.76 1770
6314.51 1790
6315.26 1712
6316.01 1776
6316.76 1707
6317.51 1662
6318.26 1698
6319.01 1751
6319.76 1726
6320.51 1665
6321.26 1469
6322.01 1553
6322.76 1521
6323.51 1464
6324.26 1457
6325.01 1381
6325.76 1352
6326.51 1369
6327.26 1418
6328.01 1374
6328.76 1281
6329.51 1347
6330.26 1247
6331.02 1248
6331.77 1242
6332.52 1265
6333.27 1125
6334.02 1194
6334.77 1258
6335.52 1225
6336.27 1222
6337.02 1208
6337.77 1193
6338.53 1178
6339.28 1303
6340.03 1204
6340.78 1241
6341.53 1217
6342.28 1192
6343.03 1099
6343.78 1246
6344.54 1210
6345.29 1200
6346.04 1138
6346.79 1192
6347.54 1292
6348.29 1263
6349.05 1197
6349.80 1293
6350.55 1240
6351.30 1329
6352.05 1506
6352.81 1396
6353.56 1392
6354.31 1351
6355.06 1259
6355.82 1275
6356.57 1310
6357.32 1395
6358.07 1376
6358.82 1255
6359.58 1280
6360.33 1266
6361.08 1256
6361.83 1300
6362.59 1235
6363.34 1253
6364.09 1263
6364.85 1188
6365.60 1152
6366.35 1208
6367.10 1264
6367.86 1244
6368.61 1303
6369.36 1323
6370.12 1207
6370.87 1191
6371.62 1324
6372.38 1336
6373.13 1317
6373.88 1277
6374.64 1272
6375.39 1162
6376.14 1171
6376.90 1156
6377.65 1214
6378.40 1180
6379.16 1141
6379.91 1321
6380.66 1288
6381.42 1301
6382.17 1337
6382.92 1295
6383.68 1350
6384.43 1299
6385.19 1274
6385.94 1212
6386.69 1190
6387.45 1189
6388.20 1152
6388.96 1138
6389.71 1160
6390.47 1213
6391.22 1096
6391.97 1176
6392.73 1268
6393.48 1211
6394.24 1170
6394.99 1117
6395.75 1197
6396.50 1224
6397.26 1224
6398.01 1199
6398.77 1127
6399.52 1138
6400.28 1218
6401.03 1109
6401.79 1075
6402.54 1124
6403.30 1166
6404.05 1095
6404.81 1127
6405.56 1249
6406.32 1280
6407.07 1236
6407.83 1373
6408.58 1471
6409.34 1477
6410.09 1597
6410.85 1605
6411.60 1647
6412.36 1627
6413.11 1533
6413.87 1528
6414.63 1317
6415.38 1265
6416.14 1344
6416.89 1212
6417.65 1276
6418.41 1201
6419.16 1203
6419.92 1281
6420.67 1233
6421.43 1277
6422.19 1229
6422.94 1296
6423.70 1132
6424.45 1121
6425.21 1123
6425.97 1059
6426.72 996
6427.48 1212
6428.24 1153
6428.99 1150
6429.75 1043
6430.51 1017
6431.26 1154
6432.02 1142
6432.78 1144
6433.53 1114
6434.29 1271
6435.05 1160
6435.80 1131
6436.56 1151
6437.32 1144
6438.08 1157
6438.83 1163
6439.59 1173
6440.35 1118
6441.10 1185
6441.86 1238
6442.62 1099
6443.38 1146
6444.13 1101
6444.89 1094
6445.65 1165
6446.41 1136
6447.16 1120
6447.92 1147
6448.68 1077
6449.44 1104
6450.19 1059
6450.95 1047
6451.71 1117
6452.47 1164
6453.23 1146
6453.98 1114
6454.74 1148
6455.50 1120
6456.26 1193
6457.02 1123
6457.78 1132
6458.53 1216
6459.29 1221
6460.05 1239
6460.81 1315
6461.57 1420
6462.33 1354
6463.08 1205
6463.84 1383
6464.60 1308
6465.36 1237
6466.12 1240
6466.88 1241
6467.64 1232
6468.40 1319
6469.15 1194
6469.91 1257
6470.67 1260
6471.43 1209
6472.19 1222
6472.95 1252
6473.71 1238
6474.47 1326
6475.23 1263
6475.99 1234
6476.75 1339
6477.51 1472
6478.26 1348
6479.02 1448
6479.78 1421
6480.54 1376
6481.30 1302
6482.06 1383
6482.82 1354
6483.58 1319
6484.34 1405
6485.10 1520
6485.86 1515
6486.62 1424
6487.38 1417
6488.14 1439
6488.90 1508
6489.66 1442
6490.42 1598
6491.18 1717
6491.94 1741
6492.70 1833
6493.46 1864
6494.22 1905
6494.98 1884
6495.74 1926
6496.51 1971
6497.27 1962
6498.03 1947
6498.79 1870
6499.55 1945
6500.31 1903
6501.07 1940
6501.83 1867
6502.59 1894
6503.35 1994
6504.11 2015
6504.87 1834
6505.64 1895
6506.40 1983
6507.16 1852
6507.92 1980
6508.68 2135
6509.44 2229
6510.20 2081
6510.96 2080
6511.73 2187
6512.49 2089
6513.25 2173
6514.01 2153
6514.77 2232
6515.53 2305
6516.29 2286
6517.06 2307
6517.82 2402
6518.58 2372
6519.34 2431
6520.10 2430
6520.87 2617
6521.63 2766
6522.39 2673
6523.15 2873
6523.91 2967
6524.68 3071
6525.44 3540
6526.20 3559
6526.96 3637
6527.73 3854
6528.49 4188
6529.25 4319
6530.01 4375
6530.78 4424
6531.54 4320
6532.30 4611
6533.06 5258
6533.83 5712
6534.59 6568
6535.35 7360
6536.11 8816
6536.88 9745
6537.64 10449
6538.40 11024
6539.17 10743
6539.93 10301
6540.69 9156
6541.46 8407
6542.22 7156
6542.98 5831
6543.74 4985
6544.51 4271
6545.27 3732
6546.04 3068
6546.80 2814
6547.56 2713
6548.33 2463
6549.09 2405
6549.85 2361
6550.62 2198
6551.38 2140
6552.14 2282
6552.91 2274
6553.67 2276
6554.44 2185
6555.20 2119
6555.96 2042
6556.73 1967
6557.49 1954
6558.26 2032
6559.02 1988
6559.78 1959
6560.55 1971
6561.31 1976
6562.08 2111
6562.84 2324
6563.61 2369
6564.37 2458
6565.14 2806
6565.90 2857
6566.66 2867
6567.43 2662
6568.19 2566
6568.96 2687
6569.72 2558
6570.49 2484
6571.25 2311
6572.02 2177
6572.78 2252
6573.55 2177
6574.31 2220
6575.08 2281
6575.84 2504
6576.61 2486
6577.37 2538
6578.14 2388
6578.90 2423
6579.67 2404
6580.44 2461
6581.20 2419
6581.97 2275
6582.73 2300
6583.50 2216
6584.26 2183
6585.03 2182
6585.79 2227
6586.56 2167
6587.33 2157
6588.09 2226
6588.86 2322
6589.62 2404
6590.39 2403
6591.16 2511
6591.92 2630
6592.69 2733
6593.45 2757
6594.22 3106
6594.99 3302
6595.75 3208
6596.52 3339
6597.29 3194
6598.05 3220
6598.82 3138
6599.59 2913
6600.35 2699
6601.12 2685
6601.89 2516
6602.65 2327
6603.42 2419
6604.19 2277
6604.95 2334
6605.72 2366
6606.49 2350
6607.25 2258
6608.02 2233
6608.79 2233
6609.55 2397
6610.32 2377
6611.09 2391
6611.86 2448
6612.62 2315
6613.39 2258
6614.16 2319
6614.93 2237
6615.69 2148
6616.46 2080
6617.23 1894
6618.00 1897
6618.76 1845
6619.53 1803
6620.30 1946
6621.07 2020
6621.83 1840
6622.60 1816
6623.37 1870
6624.14 1821
6624.91 1739
6625.67 1706
6626.44 1815
6627.21 1847
6627.98 1918
6628.75 1754
6629.52 1712
6630.28 1701
6631.05 1856
6631.82 1820
6632.59 1829
6633.36 1932
6634.13 1952
6634.90 2171
6635.66 2253
6636.43 2427
6637.20 2275
6637.97 2193
6638.74 2225
6639.51 2079
6640.28 2025
6641.05 1862
6641.81 1878
6642.58 1803
6643.35 1677
6644.12 1639
6644.89 1746
6645.66 1804
6646.43 1675
6647.20 1743
6647.97 1730
6648.74 1710
6649.51 1643
6650.28 1765
6651.05 1757
6651.82 1756
6652.59 1808
6653.35 1776
6654.12 1812
6654.89 1731
6655.66 1789
6656.43 1786
6657.20 1742
6657.97 1691
6658.74 1784
6659.51 1637
6660.28 1718
6661.05 1641
6661.82 1637
6662.59 1564
6663.36 1640
6664.13 1709
6664.91 1641
6665.68 1616
6666.45 1600
6667.22 1592
6667.99 1566
6668.76 1529
6669.53 1633
6670.30 1653
6671.07 1538
6671.84 1660
6672.61 1659
6673.38 1590
6674.15 1664
6674.92 1653
6675.69 1553
6676.47 1590
6677.24 1621
6678.01 1535
6678.78 1529
6679.55 1632
6680.32 1692
6681.09 1731
6681.86 1777
6682.64 1771
6683.41 1796
6684.18 2099
6684.95 2040
6685.72 2142
6686.49 2102
6687.26 2156
6688.04 2117
6688.81 2114
6689.58 1855
6690.35 1885
6691.12 1818
6691.90 1875
6692.67 1754
6693.44 1760
6694.21 1675
6694.98 1778
6695.76 1589
6696.53 1619
6697.30 1666
6698.07 1612
6698.84 1556
6699.62 1459
6700.39 1507
6701.16 1489
6701.93 1406
6702.71 1497
6703.48 1677
6704.25 1676
6705.02 1510
6705.80 1644
6706.57 1645
6707.34 1759
6708.12 1615
6708.89 1597
6709.66 1529
6710.43 1540
6711.21 1660
6711.98 1660
6712.75 1509
6713.53 1465
6714.30 1621
6715.07 1487
6715.85 1424
6716.62 1398
6717.39 1444
6718.17 1395
6718.94 1502
6719.71 1587
6720.49 1630
6721.26 1561
6722.03 1490
6722.81 1512
6723.58 1480
6724.36 1467
6725.13 1473
6725.90 1454
6726.68 1489
6727.45 1434
6728.23 1483
6729.00 1412
6729.77 1466
6730.55 1484
6731.32 1505
6732.10 1556
6732.87 1521
6733.64 1636
6734.42 1562
6735.19 1462
6735.97 1475
6736.74 1425
6737.52 1543
6738.29 1523
6739.07 1793
6739.84 1639
6740.62 1585
6741.39 1607
6742.16 1469
6742.94 1525
6743.71 1618
6744.49 1664
6745.26 1621
6746.04 1608
6746.81 1469
6747.59 1556
6748.36 1655
6749.14 1686
6749.92 1756
6750.69 1881
6751.47 1963
6752.24 1930
6753.02 2080
6753.79 2293
6754.57 2242
6755.34 2175
6756.12 1982
6756.89 2076
6757.67 1981
6758.45 1866
6759.22 1834
6760.00 1720
6760.77 1561
6761.55 1598
6762.33 1495
6763.10 1490
6763.88 1573
6764.65 1475
6765.43 1569
6766.21 1490
6766.98 1497
6767.76 1607
6768.53 1555
6769.31 1499
6770.09 1534
6770.86 1533
6771.64 1472
6772.42 1472
6773.19 1368
6773.97 1466
6774.75 1509
6775.52 1271
6776.30 1414
6777.08 1351
6777.85 1371
6778.63 1380
6779.41 1353
6780.18 1405
6780.96 1387
6781.74 1474
6782.52 1446
6783.29 1388
6784.07 1389
6784.85 1311
6785.62 1268
6786.40 1334
6787.18 1345
6787.96 1234
6788.73 1214
6789.51 1225
6790.29 1246
6791.07 1291
6791.84 1352
6792.62 1200
6793.40 1299
6794.18 1280
6794.96 1320
6795.73 1379
6796.51 1335
6797.29 1270
6798.07 1237
6798.85 1237
6799.62 1161
6800.40 1192
6801.18 1403
6801.96 1341
6802.74 1225
6803.51 1275
6804.29 1326
6805.07 1270
6805.85 1366
6806.63 1531
6807.41 1485
6808.19 1488
6808.96 1431
6809.74 1502
6810.52 1496
6811.30 1490
6812.08 1327
6812.86 1276
6813.64 1260
6814.42 1321
6815.20 1443
6815.97 1289
6816.75 1362
6817.53 1382
6818.31 1371
6819.09 1385
6819.87 1513
6820.65 1291
6821.43 1308
6822.21 1365
6822.99 1287
6823.77 1271
6824.55 1362
6825.33 1384
6826.11 1401
6826.89 1430
6827.67 1466
6828.44 1394
6829.22 1407
6830.00 1387
6830.78 1428
6831.56 1334
6832.34 1346
6833.12 1317
6833.90 1308
6834.68 1407
6835.46 1288
6836.24 1322
6837.03 1412
6837.81 1288
6838.59 1189
6839.37 1295
6840.15 1424
6840.93 1182
6841.71 1280
6842.49 1419
6843.27 1419
6844.05 1196
6844.83 1357
6845.61 1308
6846.39 1363
6847.17 1319
6847.95 1406
6848.73 1552
6849.52 1563
6850.30 1741
6851.08 1838
6851.86 1973
6852.64 2016
6853.42 2019
6854.20 2042
6854.98 2006
6855.76 1856
6856.55 1941
6857.33 1810
6858.11 1581
6858.89 1713
6859.67 1502
6860.45 1532
6861.23 1440
6862.02 1416
6862.80 1450
6863.58 1398
6864.36 1460
6865.14 1539
6865.93 1560
6866.71 1729
6867.49 1747
6868.27 1732
6869.05 1777
6869.84 1642
6870.62 1619
6871.40 1763
6872.18 1720
6872.96 1628
6873.75 1630
6874.53 1565
6875.31 1549
6876.09 1644
6876.88 1570
6877.66 1555
6878.44 1604
6879.22 1663
6880.01 1910
6880.79 1761
6881.57 1751
6882.36 1898
6883.14 2003
6883.92 1952
6884.70 1967
6885.49 2081
6886.27 2243
6887.05 2450
6887.84 2767
6888.62 3146
6889.40 3237
6890.19 3506
6890.97 3404
6891.75 3378
6892.54 3354
6893.32 3047
6894.10 2747
6894.89 2472
6895.67 2444
6896.45 2265
6897.24 2123
6898.02 2029
6898.81 1913
6899.59 1937
6900.37 1815
6901.16 1967
6901.94 1878
6902.73 1754
6903.51 1814
6904.29 1961
6905.08 1888
6905.86 1952
6906.65 1863
6907.43 1790
6908.21 1805
6909.00 1795
6909.78 1799
6910.57 1707
6911.35 1689
6912.14 1564
6912.92 1536
6913.71 1722
6914.49 1730
6915.27 1646
6916.06 1576
6916.84 1533
6917.63 1590
6918.41 1602
6919.20 1735
6919.98 1759
6920.77 1685
6921.55 1588
6922.34 1546
6923.12 1525
6923.91 1561
6924.69 1637
6925.48 1533
6926.27 1603
6927.05 1575
6927.84 1452
6928.62 1480
6929.41 1559
6930.19 1705
6930.98 1696
6931.76 1582
6932.55 1653
6933.34 1607
6934.12 1597
6934.91 1782
6935.69 1763
6936.48 1642
6937.26 1790
6938.05 1866
6938.84 1753
6939.62 1724
6940.41 1792
6941.20 1878
6941.98 2064
6942.77 2057
6943.55 2163
6944.34 2163
6945.13 2241
6945.91 2243
6946.70 2426
6947.49 2454
6948.27 2374
6949.06 2444
6949.85 2565
6950.63 2702
6951.42 2722
6952.21 2680
6952.99 2516
6953.78 2390
6954.57 2352
6955.35 2248
6956.14 2272
6956.93 2247
6957.72 2184
6958.50 2068
6959.29 2157
6960.08 2062
6960.86 2047
6961.65 2103
6962.44 2131
6963.23 2094
6964.01 2073
6964.80 2241
6965.59 2228
6966.38 2182
6967.16 2367
6967.95 2417
6968.74 2378
6969.53 2587
6970.32 2639
6971.10 2786
6971.89 2827
6972.68 2835
6973.47 2886
6974.26 2843
6975.04 2738
6975.83 2813
6976.62 2724
6977.41 2701
6978.20 2762
6978.98 2774
6979.77 2762
6980.56 3015
6981.35 3417
6982.14 3788
6982.93 4676
6983.72 5489
6984.50 6580
6985.29 7958
6986.08 9357
6986.87 10192
6987.66 10790
6988.45 10982
6989.24 10397
6990.03 9787
6990.81 8942
6991.60 7567
6992.39 6423
6993.18 5315
6993.97 4601
6994.76 4049
6995.55 3612
6996.34 3333
6997.13 2997
6997.92 2864
6998.71 2687
6999.50 2633
7000.29 2761
7001.08 2889
7001.87 2958
7002.65 3042
7003.44 3288
7004.23 3088
7005.02 2942
7005.81 2954
7006.60 2723
7007.39 2610
7008.18 2231
7008.97 2126
7009.76 1974
7010.55 1973
7011.34 2154
7012.13 2054
7012.92 1974
7013.71 1996
7014.50 2062
7015.30 2113
7016.09 2019
7016.88 2111
7017.67 2061
7018.46 1960
7019.25 1842
7020.04 1684
7020.83 1751
7021.62 1765
7022.41 1845
7023.20 1908
7023.99 1971
7024.78 1832
7025.57 1832
7026.37 1899
7027.16 1843
7027.95 1789
7028.74 1785
7029.53 1742
7030.32 1724
7031.11 1669
7031.90 1630
7032.69 1555
7033.49 1612
7034.28 1642
7035.07 1620
7035.86 1685
7036.65 1656
7037.44 1645
7038.24 1823
7039.03 1782
7039.82 1903
7040.61 1825
7041.40 1806
7042.19 1841
7042.99 1974
7043.78 1868
7044.57 1899
7045.36 1908
7046.15 1937
7046.95 2083
7047.74 2203
7048.53 2240
7049.32 2496
7050.12 2546
7050.91 2802
7051.70 3003
7052.49 2929
7053.29 2924
7054.08 2834
7054.87 2739
7055.66 2499
7056.46 2349
7057.25 2166
7058.04 2117
7058.83 2024
7059.63 1855
7060.42 1875
7061.21 1826
7062.01 1838
7062.80 1862
7063.59 1913
7064.39 1756
7065.18 1737
7065.97 1723
7066.77 1783
7067.56 1758
7068.35 1686
7069.15 1568
7069.94 1575
7070.73 1624
7071.53 1629
7072.32 1544
7073.11 1650
7073.91 1632
7074.70 1614
7075.49 1474
7076.29 1478
7077.08 1470
7077.88 1489
7078.67 1516
7079.46 1531
7080.26 1456
7081.05 1524
7081.85 1425
7082.64 1340
7083.43 1462
7084.23 1475
7085.02 1451
7085.82 1479
7086.61 1371
7087.41 1436
7088.20 1359
7089.00 1292
7089.79 1244
7090.58 1340
7091.38 1404
7092.17 1277
7092.97 1284
7093.76 1247
7094.56 1261
7095.35 1180
7096.15 1262
7096.94 1256
7097.74 1260
7098.53 1191
7099.33 1217
7100.12 1227
7100.92 1259
7101.71 1211
7102.51 1219
7103.30 1170
7104.10 1183
7104.89 1207
7105.69 1111
7106.49 1181
7107.28 1131
7108.08 1155
7108.87 1129
7109.67 1008
7110.46 1191
7111.26 1152
7112.06 1070
7112.85 1231
7113.65 1228
7114.44 1159
7115.24 1157
7116.04 1155
7116.83 1153
7117.63 1227
7118.42 1219
7119.22 1243
7120.02 1167
7120.81 1204
7121.61 1205
7122.41 1201
7123.20 1224
7124.00 1250
7124.79 1192
7125.59 1172
7126.39 1119
7127.18 1137
7127.98 1036
7128.78 1086
7129.57 1129
7130.37 1216
7131.17 1168
7131.97 1268
7132.76 1232
7133.56 1151
7134.36 1176
7135.15 1145
7135.95 1166
7136.75 1118
7137.55 1090
7138.34 1122
7139.14 1226
7139.94 1208
7140.73 1026
7141.53 1033
7142.33 1039
7143.13 1136
7143.92 1056
7144.72 962
7145.52 1025
7146.32 1034
7147.12 1035
7147.91 988
7148.71 1009
7149.51 1063
7150.31 959
7151.11 919
7151.90 961
7152.70 1005
7153.50 948
7154.30 968
7155.10 924
7155.89 969
7156.69 1053
7157.49 1140
7158.29 1068
7159.09 1051
7159.89 1036
7160.68 1009
7161.48 1031
7162.28 1027
7163.08 924
7163.88 933
7164.68 994
7165.48 1034
7166.28 918
7167.07 855
7167.87 868
7168.67 801
7169.47 846
7170.27 934
7171.07 965
7171.87 894
7172.67 964
7173.47 969
7174.27 898
7175.07 981
7175.87 1010
7176.67 941
7177.46 879
7178.26 881
7179.06 840
7179.86 825
7180.66 901
7181.46 908
7182.26 882
7183.06 909
7183.86 914
7184.66 745
7185.46 815
7186.26 881
7187.06 884
7187.86 905
7188.66 857
7189.46 907
7190.26 918
7191.06 835
7191.86 829
7192.66 904
7193.46 840
7194.26 900
7195.06 845
7195.86 864
7196.67 769
7197.47 770
7198.27 861
7199.07 859
7199.87 863
7200.67 817
7201.47 844
7202.27 804
7203.07 857
7203.87 870
7204.67 842
7205.47 855
7206.28 828
7207.08 852
7207.88 801
7208.68 799
7209.48 750
7210.28 788
7211.08 914
7211.88 941
7212.69 827
7213.49 805
7214.29 822
7215.09 752
7215.89 811
7216.69 789
7217.50 789
7218.30 790
7219.10 817
7219.90 908
7220.70 826
7221.50 884
7222.31 844
7223.11 760
7223.91 795
7224.71 873
7225.51 916
7226.32 885
7227.12 864
7227.92 916
7228.72 840
7229.53 854
7230.33 931
7231.13 851
7231.93 897
7232.74 1010
7233.54 767
7234.34 851
7235.14 740
7235.95 806
7236.75 820
7237.55 768
7238.36 798
7239.16 812
7239.96 951
7240.76 842
7241.57 830
7242.37 849
7243.17 797
7243.98 823
7244.78 898
7245.58 928
7246.39 898
7247.19 842
7247.99 888
7248.80 951
7249.60 886
7250.40 765
7251.21 797
7252.01 747
7252.81 760
7253.62 860
7254.42 907
7255.23 963
7256.03 873
7256.83 852
7257.64 857
7258.44 920
7259.25 939
7260.05 834
7260.85 851
7261.66 940
7262.46 998
7263.27 994
7264.07 1124
7264.87 1075
7265.68 931
7266.48 899
7267.29 990
7268.09 985
7268.90 923
7269.70 897
7270.51 1007
7271.31 1008
7272.12 904
7272.92 906
7273.73 902
7274.53 931
7275.34 887
7276.14 973
7276.95 838
7277.75 784
7278.56 836
7279.36 949
7280.17 949
7280.97 1032
7281.78 1081
7282.58 1137
7283.39 1177
7284.19 1328
7285.00 1474
7285.80 1467
7286.61 1542
7287.41 1447
7288.22 1446
7289.03 1379
7289.83 1402
7290.64 1302
7291.44 1225
7292.25 1118
7293.06 1022
7293.86 1012
7294.67 1056
7295.47 1082
7296.28 1006
7297.09 926
7297.89 923
7298.70 918
7299.50 982
7300.31 863
7301.12 929
7301.92 1002
7302.73 927
7303.54 867
7304.34 790
7305.15 860
7305.96 944
7306.76 979
7307.57 957
7308.38 866
7309.18 949
7309.99 906
7310.80 821
7311.60 927
7312.41 968
7313.22 925
7314.02 957
7314.83 989
7315.64 979
7316.45 1045
7317.25 1131
7318.06 1188
7318.87 1178
7319.67 1320
7320.48 1503
7321.29 1673
7322.10 1493
7322.90 1551
7323.71 1461
7324.52 1475
7325.33 1398
7326.14 1304
7326.94 1235
7327.75 1309
7328.56 1206
7329.37 1158
7330.17 1206
7330.98 1104
7331.79 1031
7332.60 986
7333.41 1043
7334.22 1136
7335.02 1076
7335.83 1110
7336.64 1069
7337.45 1122
7338.26 1091
7339.07 966
7339.87 979
7340.68 920
7341.49 1036
7342.30 997
7343.11 1001
7343.92 923
7344.73 961
7345.53 988
7346.34 962
7347.15 940
7347.96 871
7348.77 876
7349.58 859
7350.39 827
7351.20 840
7352.01 863
7352.82 959
7353.62 897
7354.43 799
7355.24 864
7356.05 861
7356.86 857
7357.67 921
7358.48 891
7359.29 827
7360.10 920
7360.91 849
7361.72 840
7362.53 841
7363.34 818
7364.15 805
7364.96 753
7365.77 776
7366.58 793
7367.39 855
7368.20 893
7369.01 771
7369.82 766
7370.63 735
7371.44 789
7372.25 800
7373.06 839
7373.87 737
7374.68 735
7375.49 836
7376.30 795
7377.11 766
7377.92 788
7378.73 879
7379.54 849
7380.36 853
7381.17 795
7381.98 863
7382.79 892
7383.60 786
7384.41 818
7385.22 838
7386.03 977
7386.84 904
7387.65 922
7388.46 837
7389.28 813
7390.09 796
7390.90 771
7391.71 805
7392.52 805
7393.33 774
7394.14 760
7394.96 777
7395.77 771
7396.58 826
7397.39 788
7398.20 823
7399.01 778
7399.83 818
7400.64 804
7401.45 801
7402.26 810
7403.07 752
7403.89 749
7404.70 729
7405.51 800
7406.32 729
7407.13 707
7407.95 727
7408.76 716
7409.57 780
7410.38 765
7411.20 724
7412.01 697
7412.82 741
7413.63 772
7414.45 791
7415.26 734
7416.07 734
7416.88 675
7417.70 677
7418.51 742
7419.32 661
7420.14 665
7420.95 672
7421.76 661
7422.57 731
7423.39 779
7424.20 752
7425.01 692
7425.83 743
7426.64 682
7427.45 663
7428.27 666
7429.08 709
7429.89 809
7430.71 797
7431.52 726
7432.33 830
7433.15 801
7433.96 839
7434.78 814
7435.59 782
7436.40 862
7437.22 817
7438.03 769
7438.84 788
7439.66 742
7440.47 690
7441.29 750
7442.10 743
7442.91 747
7443.73 743
7444.54 740
7445.36 631
7446.17 673
7446.99 827
7447.80 717
7448.62 739
7449.43 685
7450.24 719
7451.06 648
7451.87 688
7452.69 734
7453.50 694
7454.32 815
7455.13 723
7455.95 768
7456.76 727
7457.58 768
7458.39 765
7459.21 746
7460.02 686
7460.84 712
7461.65 753
7462.47 710
7463.28 794
7464.10 830
7464.91 793
7465.73 869
7466.54 846
7467.36 793
7468.18 780
7468.99 771
7469.81 748
7470.62 819
7471.44 811
7472.25 786
7473.07 767
7473.89 755
7474.70 763
7475.52 750
7476.33 746
7477.15 783
7477.97 773
7478.78 796
7479.60 781
7480.41 726
7481.23 734
7482.05 756
7482.86 747
7483.68 764
7484.50 842
7485.31 864
7486.13 791
7486.95 686
7487.76 748
7488.58 797
7489.40 788
7490.21 751
7491.03 790
7491.85 754
7492.66 834
7493.48 796
7494.30 728
7495.11 844
7495.93 767
7496.75 782
7497.57 725
7498.38 643
7499.20 704
7500.02 690
7500.83 697
7501.65 664
7502.47 712
7503.29 704
7504.10 661
7504.92 727
7505.74 738
7506.56 732
7507.37 706
7508.19 773
7509.01 681
7509.83 664
7510.65 717
7511.46 718
7512.28 662
7513.10 727
7513.92 668
7514.74 681
7515.55 726
7516.37 662
7517.19 631
7518.01 630
7518.83 638
7519.64 693
7520.46 708
7521.28 640
7522.10 666
7522.92 731
7523.74 661
7524.56 600
7525.37 719
7526.19 658
7527.01 626
7527.83 725
7528.65 701
7529.47 665
7530.29 689
7531.11 713
7531.93 671
7532.74 651
7533.56 649
7534.38 693
7535.20 644
7536.02 680
7536.84 690
7537.66 650
7538.48 738
7539.30 662
7540.12 635
7540.94 686
7541.76 756
7542.58 702
7543.40 576
7544.22 654
7545.04 704
7545.86 750
7546.68 609
7547.50 643
7548.32 742
7549.14 697
7549.96 701
7550.78 646
7551.60 626
7552.42 662
7553.24 666
7554.06 603
7554.88 655
7555.70 701
7556.52 648
7557.34 641
7558.16 587
7558.98 658
7559.80 720
7560.62 709
7561.44 712
7562.26 718
7563.08 758
7563.90 702
7564.72 721
7565.54 694
7566.36 639
7567.19 635
7568.01 685
7568.83 692
7569.65 645
7570.47 681
7571.29 622
7572.11 613
7572.93 638
7573.76 630
7574.58 694
7575.40 580
7576.22 652
7577.04 680
7577.86 630
7578.68 579
7579.51 709
7580.33 703
7581.15 622
7581.97 643
7582.79 712
7583.61 709
7584.44 727
7585.26 831
7586.08 772
7586.90 772
7587.72 720
7588.55 761
7589.37 797
7590.19 740
7591.01 735
7591.83 782
7592.66 754
7593.48 797
7594.30 796
7595.12 810
7595.95 842
7596.77 760
7597.59 872
7598.41 816
7599.24 724
7600.06 792
7600.88 767
7601.71 829
7602.53 881
7603.35 838
7604.17 857
7605.00 894
7605.82 985
7606.64 980
7607.47 945
7608.29 904
7609.11 854
7609.94 887
7610.76 812
7611.58 898
7612.41 876
7613.23 783
7614.05 845
7614.88 831
7615.70 889
7616.52 897
7617.35 943
7618.17 943
7619.00 1036
7619.82 1099
7620.64 1069
7621.47 1045
7622.29 1061
7623.11 1086
7623.94 955
7624.76 913
7625.59 967
7626.41 903
7627.24 930
7628.06 959
7628.88 922
7629.71 905
7630.53 937
7631.36 980
7632.18 962
7633.01 998
7633.83 1058
7634.66 1056
7635.48 1056
7636.30 936
7637.13 1000
7637.95 956
7638.78 977
7639.60 860
7640.43 767
7641.25 794
7642.08 773
7642.90 699
7643.73 741
7644.55 831
7645.38 737
7646.20 725
7647.03 764
7647.85 759
7648.68 744
7649.51 780
7650.33 828
7651.16 842
7651.98 750
7652.81 776
7653.63 726
7654.46 753
7655.28 734
7656.11 757
7656.94 729
7657.76 741
7658.59 628
7659.41 611
7660.24 636
7661.07 685
7661.89 633
7662.72 652
7663.54 674
7664.37 684
7665.20 723
7666.02 693
7666.85 607
7667.68 628
7668.50 704
7669.33 641
7670.16 651
7670.98 628
7671.81 682
7672.64 654
7673.46 617
7674.29 630
7675.12 620
7675.94 653
7676.77 709
7677.60 743
7678.42 686
7679.25 565
7680.08 611
7680.90 618
7681.73 616
7682.56 638
7683.39 612
7684.21 617
7685.04 656
7685.87 571
7686.69 563
7687.52 611
7688.35 646
7689.18 661
7690.01 679
7690.83 708
7691.66 598
7692.49 723
7693.32 656
7694.14 678
7694.97 606
7695.80 639
7696.63 584
7697.46 650
7698.28 666
7699.11 670
7699.94 584
7700.77 633
7701.60 635
7702.42 687
7703.25 647
7704.08 669
7704.91 603
7705.74 623
7706.57 664
7707.39 651
7708.22 697
7709.05 653
7709.88 668
7710.71 608
7711.54 625
7712.37 636
7713.20 586
7714.02 636
7714.85 603
7715.68 591
7716.51 611
7717.34 631
7718.17 644
7719.00 643
7719.83 654
7720.66 622
7721.49 589
7722.32 615
7723.15 613
7723.97 598
7724.80 622
7725.63 579
7726.46 542
7727.29 598
7728.12 504
7728.95 523
7729.78 568
7730.61 550
7731.44 628
7732.27 616
7733.10 592
7733.93 614
7734.76 622
7735.59 595
7736.42 657
7737.25 587
7738.08 659
7738.91 676
7739.74 587
7740.57 611
7741.40 576
7742.23 577
7743.06 559
7743.89 545
7744.72 574
7745.56 604
7746.39 493
7747.22 620
7748.05 699
7748.88 691
7749.71 650
7750.54 693
7751.37 749
7752.20 710
7753.03 724
7753.86 687
7754.69 593
7755.53 623
7756.36 638
7757.19 686
7758.02 580
7758.85 637
7759.68 673
7760.51 652
7761.35 623
7762.18 618
7763.01 570
7763.84 621
7764.67 683
7765.50 590
7766.33 628
7767.17 683
7768.00 613
7768.83 626
7769.66 615
7770.49 578
7771.33 593
7772.16 615
7772.99 556
7773.82 572
7774.65 570
7775.49 623
7776.32 599
7777.15 615
7777.98 630
7778.82 629
7779.65 661
7780.48 565
7781.31 561
7782.15 644
7782.98 694
7783.81 700
7784.64 555
7785.48 586
7786.31 654
7787.14 636
7787.97 657
7788.81 669
7789.64 587
7790.47 567
7791.31 591
7792.14 631
7792.97 701
7793.81 646
7794.64 629
7795.47 661
7796.31 569
7797.14 621
7797.97 634
7798.81 604
7799.64 608
7800.47 604
7801.31 644
7802.14 607
7802.97 645
7803.81 646
7804.64 581
7805.47 675
7806.31 705
7807.14 704
7807.98 764
7808.81 709
7809.64 657
7810.48 785
7811.31 795
7812.15 766
7812.98 807
7813.82 776
7814.65 837
7815.48 902
7816.32 849
7817.15 853
7817.99 835
7818.82 794
7819.66 755
7820.49 925
7821.33 884
7822.16 914
7822.99 797
7823.83 922
7824.66 878
7825.50 923
7826.33 867
7827.17 939
7828.00 1014
7828.84 968
7829.67 958
7830.51 991
7831.34 911
7832.18 954
7833.02 1011
7833.85 1018
7834.69 1026
7835.52 1030
7836.36 1113
7837.19 1158
7838.03 1029
7838.86 931
7839.70 1015
7840.53 971
7841.37 933
7842.21 859
7843.04 906
7843.88 849
7844.71 851
7845.55 890
7846.39 870
7847.22 889
7848.06 862
7848.89 909
7849.73 941
7850.57 932
7851.40 912
7852.24 895
7853.08 919
7853.91 952
7854.75 922
7855.58 1000
7856.42 881
7857.26 900
7858.09 933
7858.93 974
7859.77 1022
7860.60 1045
7861.44 1149
7862.28 1095
7863.11 1008
7863.95 1008
7864.79 950
7865.63 949
7866.46 901
7867.30 877
7868.14 989
7868.97 1010
7869.81 977
7870.65 1023
7871.49 1001
7872.32 1013
7873.16 945
7874.00 949
7874.84 1017
7875.67 1090
7876.51 1124
7877.35 1253
7878.19 1189
7879.02 1302
7879.86 1407
7880.70 1374
7881.54 1336
7882.38 1315
7883.21 1241
7884.05 1227
7884.89 1214
7885.73 1102
7886.57 1111
7887.40 1091
7888.24 1109
7889.08 1070
7889.92 1076
7890.76 1116
7891.59 1048
7892.43 1129
7893.27 1257
7894.11 1244
7894.95 1084
7895.79 1076
7896.63 1074
7897.47 1051
7898.30 993
7899.14 934
7899.98 952
7900.82 912
7901.66 956
7902.50 1005
7903.34 912
7904.18 883
7905.02 956
7905.85 809
7906.69 891
7907.53 874
7908.37 892
7909.21 785
7910.05 824
7910.89 872
7911.73 759
7912.57 786
7913.41 820
7914.25 829
7915.09 747
7915.93 857
7916.77 827
7917.61 751
7918.45 827
7919.29 878
7920.13 858
7920.97 773
7921.81 864
7922.65 796
7923.49 851
7924.33 784
7925.17 772
7926.01 809
7926.85 744
7927.69 784
7928.53 696
7929.37 686
7930.21 778
7931.05 772
7931.89 667
7932.73 743
7933.57 670
7934.41 602
7935.25 836
7936.09 824
7936.93 690
7937.78 684
7938.62 726
7939.46 761
7940.30 727
7941.14 653
7941.98 689
7942.82 723
7943.66 708
7944.50 763
7945.35 743
7946.19 766
7947.03 712
7947.87 635
7948.71 689
7949.55 754
7950.39 766
7951.24 703
7952.08 745
7952.92 816
7953.76 863
7954.60 815
7955.44 784
7956.29 910
7957.13 765
7957.97 794
7958.81 892
7959.65 848
7960.50 792
7961.34 761
7962.18 837
7963.02 769
7963.86 706
7964.71 783
7965.55 915
7966.39 831
7967.23 842
7968.08 833
7968.92 867
7969.76 908
7970.60 891
7971.45 857
7972.29 910
7973.13 847
7973.97 802
7974.82 753
7975.66 712
7976.50 750
7977.35 790
7978.19 725
7979.03 639
7979.87 724
7980.72 825
7981.56 775
7982.40 787
7983.25 764
7984.09 761
7984.93 745
7985.78 734
7986.62 625
7987.46 676
7988.31 696
7989.15 672
7990.00 659
7990.84 659
7991.68 639
7992.53 669
7993.37 659
7994.21 656
7995.06 710
7995.90 670
7996.75 636
7997.59 613
7998.43 641
7999.28 658
8000.12 705
8000.97 699
8001.81 703
8002.65 568
8003.50 532
8004.34 568
8005.19 580
8006.03 665
8006.88 603
8007.72 659
8008.57 680
8009.41 636
8010.26 633
8011.10 602
8011.95 622
8012.79 576
8013.63 564
8014.48 490
8015.32 575
8016.17 629
8017.01 524
8017.86 607
8018.70 590
8019.55 545
8020.40 512
8021.24 529
8022.09 536
8022.93 641
8023.78 586
8024.62 579
8025.47 637
8026.31 636
8027.16 609
8028.00 589
8028.85 593
8029.70 558
8030.54 547
8031.39 621
8032.23 554
8033.08 574
8033.92 558
8034.77 606
8035.62 625
8036.46 582
8037.31 581
8038.16 513
8039.00 528
8039.85 505
8040.69 579
8041.54 624
8042.39 626
8043.23 577
8044.08 477
8044.93 528
8045.77 572
8046.62 563
8047.47 592
8048.31 589
8049.16 569
8050.01 594
8050.85 565
8051.70 536
8052.55 528
8053.39 592
8054.24 606
8055.09 556
8055.94 606
8056.78 634
8057.63 614
8058.48 575
8059.32 498
8060.17 533
8061.02 636
8061.87 559
8062.71 461
8063.56 515
8064.41 577
8065.26 540
8066.10 524
8066.95 574
8067.80 465
8068.65 544
8069.49 504
8070.34 471
8071.19 457
8072.04 560
8072.89 568
8073.73 532
8074.58 527
8075.43 542
8076.28 562
8077.13 503
8077.98 481
8078.82 485
8079.67 494
8080.52 520
8081.37 530
8082.22 564
8083.07 576
8083.91 498
8084.76 460
8085.61 536
8086.46 520
8087.31 511
8088.16 469
8089.01 467
8089.86 475
8090.70 531
8091.55 463
8092.40 533
8093.25 513
8094.10 480
8094.95 539
8095.80 508
8096.65 510
8097.50 487
8098.35 527
8099.20 438
8100.05 463
8100.90 583
8101.74 527
8102.59 486
8103.44 532
8104.29 501
8105.14 504
8105.99 510
8106.84 518
8107.69 458
8108.54 519
8109.39 466
8110.24 427
8111.09 533
8111.94 549
8112.79 516
8113.64 497
8114.49 510
8115.34 594
8116.19 492
8117.04 491
8117.89 472
8118.74 453
8119.59 493
8120.45 505
8121.30 444
8122.15 549
8123.00 558
8123.85 505
8124.70 582
8125.55 547
8126.40 479
8127.25 571
8128.10 491
8128.95 554
8129.80 498
8130.65 503
8131.51 494
8132.36 565
8133.21 560
8134.06 637
8134.91 595
8135.76 560
8136.61 623
8137.46 615
8138.32 614
8139.17 556
8140.02 495
8140.87 577
8141.72 596
8142.57 606
8143.43 546
8144.28 561
8145.13 511
8145.98 493
8146.83 574
8147.68 637
8148.54 587
8149.39 591
8150.24 636
8151.09 565
8151.94 686
8152.80 614
8153.65 622
8154.50 618
8155.35 809
8156.21 768
8157.06 817
8157.91 806
8158.76 856
8159.62 797
8160.47 762
8161.32 690
8162.17 753
8163.03 672
8163.88 653
8164.73 663
8165.59 643
8166.44 615
8167.29 530
8168.14 569
8169.00 593
8169.85 601
8170.70 585
8171.56 606
8172.41 583
8173.26 577
8174.12 560
8174.97 526
8175.82 606
8176.68 681
8177.53 585
8178.38 542
8179.24 550
8180.09 552
8180.94 583
8181.80 593
8182.65 605
8183.51 548
8184.36 614
8185.21 554
8186.07 505
8186.92 520
8187.78 480
8188.63 462
8189.48 531
8190.34 586
8191.19 502
8192.05 591
8192.90 574
8193.75 525
8194.61 528
8195.46 491
8196.32 525
8197.17 552
8198.03 475
8198.88 484
8199.74 456
8200.59 538
8201.45 500
8202.30 474
8203.16 467
8204.01 452
8204.87 534
8205.72 531
8206.57 499
8207.43 489
8208.29 536
8209.14 508
8210.00 493
8210.85 522
8211.71 464
8212.56 530
8213.42 470
8214.27 424
8215.13 484
8215.98 564
8216.84 472
8217.69 507
8218.55 554
8219.41 499
8220.26 541
8221.12 470
8221.97 507
8222.83 600
8223.68 570
8224.54 527
8225.40 545
8226.25 591
8227.11 518
8227.96 545
8228.82 556
8229.68 531
8230.53 527
8231.39 517
8232.25 440
8233.10 472
8233.96 466
8234.82 486
8235.67 470
8236.53 503
8237.38 469
8238.24 434
8239.10 474
8239.95 473
8240.81 506
8241.67 496
8242.53 466
8243.38 440
8244.24 488
8245.10 496
8245.95 456
8246.81 492
8247.67 528
8248.52 514
8249.38 519
8250.24 578
8251.10 535
8251.95 506
8252.81 498
8253.67 495
8254.53 424
8255.38 424
8256.24 487
8257.10 485
8257.96 484
8258.81 495
8259.67 473
8260.53 451
8261.39 453
8262.25 494
8263.10 479
8263.96 470
8264.82 515
8265.68 458
8266.54 552
8267.39 444
8268.25 420
8269.11 481
8269.97 526
8270.83 544
8271.69 497
8272.54 550
8273.40 542
8274.26 548
8275.12 460
8275.98 482
8276.84 489
8277.70 492
8278.55 527
8279.41 519
8280.27 512
8281.13 464
8281.99 500
8282.85 490
8283.71 484
8284.57 506
8285.43 530
8286.29 523
8287.14 618
8288.00 602
8288.86 573
8289.72 563
8290.58 554
8291.44 555
8292.30 555
8293.16 573
8294.02 549
8294.88 531
8295.74 664
8296.60 652
8297.46 598
8298.32 620
8299.18 597
8300.04 639
8300.90 599
8301.76 500
8302.62 546
8303.48 595
8304.34 614
8305.20 560
8306.06 623
8306.92 629
8307.78 624
8308.64 674
8309.50 622
8310.36 548
8311.22 546
8312.08 606
8312.94 541
8313.80 547
8314.66 569
8315.52 593
8316.38 615
8317.24 589
8318.11 587
8318.97 601
8319.83 643
8320.69 600
8321.55 628
8322.41 625
8323.27 530
8324.13 560
8324.99 547
8325.85 542
8326.72 568
8327.58 519
8328.44 556
8329.30 553
8330.16 491
8331.02 483
8331.88 531
8332.75 526
8333.61 497
8334.47 530
8335.33 520
8336.19 530
8337.05 496
8337.92 455
8338.78 504
8339.64 472
8340.50 537
8341.36 494
8342.23 491
8343.09 473
8343.95 528
8344.81 497
8345.67 593
8346.54 561
8347.40 616
8348.26 538
8349.12 468
8349.99 537
8350.85 476
8351.71 503
8352.57 477
8353.44 502
8354.30 528
8355.16 458
8356.03 504
8356.89 472
8357.75 471
8358.61 450
8359.48 467
8360.34 540
8361.20 482
8362.07 494
8362.93 478
8363.79 472
8364.66 512
8365.52 511
8366.38 514
8367.25 531
8368.11 505
8368.97 517
8369.84 431
8370.70 530
8371.56 518
8372.43 498
8373.29 521
8374.15 488
8375.02 533
8375.88 483
8376.74 442
8377.61 479
8378.47 488
8379.34 512
8380.20 497
8381.06 537
8381.93 525
8382.79 538
8383.66 506
8384.52 487
8385.39 457
8386.25 500
8387.11 525
8387.98 493
8388.84 432
8389.71 536
8390.57 548
8391.44 464
8392.30 471
8393.17 450
8394.03 493
8394.90 490
8395.76 511
8396.63 491
8397.49 522
8398.36 513
8399.22 541
8400.09 520
8400.95 484
8401.82 485
8402.68 481
8403.55 479
8404.41 479
8405.28 528
8406.14 594
8407.01 541
8407.87 515
8408.74 561
8409.60 607
8410.47 526
8411.34 514
8412.20 580
8413.07 593
8413.93 564
8414.80 579
8415.66 710
8416.53 659
8417.40 539
8418.26 569
8419.13 562
8419.99 545
8420.86 604
8421.73 606
8422.59 615
8423.46 590
8424.32 572
8425.19 668
8426.06 697
8426.92 694
8427.79 684
8428.66 623
8429.52 644
8430.39 641
8431.26 649
8432.12 595
8432.99 658
8433.86 633
8434.72 647
8435.59 712
8436.46 670
8437.32 608
8438.19 668
8439.06 651
8439.93 806
8440.79 717
8441.66 707
8442.53 719
8443.39 691
8444.26 744
8445.13 824
8446.00 787
8446.86 870
8447.73 898
8448.60 849
8449.47 915
8450.33 937
8451.20 824
8452.07 881
8452.94 905
8453.81 839
8454.67 871
8455.54 857
8456.41 940
8457.28 814
8458.15 857
8459.01 927
8459.88 990
8460.75 880
8461.62 913
8462.49 863
8463.35 823
8464.22 838
8465.09 911
8465.96 1029
8466.83 979
8467.70 1103
8468.57 1272
8469.43 1521
8470.30 1712
8471.17 1920
8472.04 2138
8472.91 2168
8473.78 2028
8474.65 2001
8475.52 1821
8476.38 1534
8477.25 1420
8478.12 1271
8478.99 1159
8479.86 1048
8480.73 995
8481.60 839
8482.47 849
8483.34 867
8484.21 762
8485.08 748
8485.95 727
8486.82 621
8487.69 663
8488.55 681
8489.42 690
8490.29 635
8491.16 543
8492.03 590
8492.90 554
8493.77 592
8494.64 650
8495.51 654
8496.38 627
8497.25 550
8498.12 562
8498.99 567
8499.86 657
8500.73 599
8501.60 615
8502.47 650
8503.34 619
8504.22 658
8505.09 634
8505.96 649
8506.83 642
8507.70 616
8508.57 596
8509.44 693
8510.31 636
8511.18 607
8512.05 623
8512.92 676
8513.79 612
8514.66 595
8515.53 597
8516.41 644
8517.28 663
8518.15 632
8519.02 587
8519.89 618
8520.76 621
8521.63 641
8522.50 595
8523.38 569
8524.25 640
8525.12 668
8525.99 631
8526.86 608
8527.73 598
8528.60 616
8529.48 671
8530.35 614
8531.22 647
8532.09 594
8532.96 659
8533.84 627
8534.71 679
8535.58 671
8536.45 635
8537.32 705
8538.20 709
8539.07 703
8539.94 618
8540.81 604
8541.68 562
8542.56 666
8543.43 702
8544.30 643
8545.17 653
8546.05 636
8546.92 640
8547.79 674
8548.67 730
8549.54 694
8550.41 726
8551.28 675
8552.16 683
8553.03 711
8553.90 737
8554.78 724
8555.65 725
8556.52 739
8557.39 764
8558.27 800
8559.14 780
8560.01 699
8560.89 731
8561.76 757
8562.63 671
8563.51 623
8564.38 547
8565.25 549
8566.13 586
8567.00 577
8567.88 582
8568.75 614
8569.62 625
8570.50 550
8571.37 578
8572.24 572
8573.12 565
8573.99 580
8574.87 532
8575.74 518
8576.61 506
8577.49 546
8578.36 591
8579.24 557
8580.11 575
8580.99 525
8581.86 523
8582.73 549
8583.61 593
8584.48 526
8585.36 577
8586.23 621
8587.11 574
8587.98 610
8588.86 620
8589.73 610
8590.61 516
8591.48 525
8592.36 602
8593.23 567
8594.11 514
8594.98 584
8595.86 658
8596.73 528
8597.61 465
8598.48 555
8599.36 581
8600.23 512
8601.11 536
8601.98 605
8602.86 516
8603.73 518
8604.61 606
8605.49 596
8606.36 484
8607.24 540
8608.11 551
8608.99 554
8609.86 578
8610.74 532
8611.62 558
8612.49 529
8613.37 552
8614.24 572
8615.12 572
8616.00 540
8616.87 572
8617.75 630
8618.62 548
8619.50 560
8620.38 553
8621.25 530
8622.13 597
8623.01 586
8623.88 596
8624.76 607
8625.64 580
8626.51 565
8627.39 587
8628.27 601
8629.14 653
8630.02 593
8630.90 628
8631.77 608
8632.65 628
8633.53 714
8634.40 616
8635.28 694
8636.16 589
8637.04 616
8637.91 675
8638.79 632
8639.67 698
8640.55 623
8641.42 688
8642.30 639
8643.18 671
8644.06 685
8644.93 725
8645.81 752
8646.69 698
8647.57 714
8648.44 726
8649.32 751
8650.20 802
8651.08 772
8651.96 811
8652.83 839
8653.71 791
8654.59 811
8655.47 845
8656.35 823
8657.22 771
8658.10 839
8658.98 841
8659.86 814
8660.74 791
8661.62 843
8662.49 805
8663.37 756
8664.25 853
8665.13 768
8666.01 767
8666.89 738
8667.77 735
8668.64 783
8669.52 793
8670.40 864
8671.28 886
8672.16 966
8673.04 989
8673.92 924
8674.80 1032
8675.68 1085
8676.56 1052
8677.44 1082
8678.31 1132
8679.19 1115
8680.07 1034
8680.95 982
8681.83 949
8682.71 1070
8683.59 982
8684.47 1008
8685.35 966
8686.23 1090
8687.11 1097
8687.99 1109
8688.87 1178
8689.75 1296
8690.63 1555
8691.51 1868
8692.39 2191
8693.27 2600
8694.15 2897
8695.03 2925
8695.91 3060
8696.79 2932
8697.67 2732
8698.55 2417
8699.43 1987
8700.31 1699
8701.19 1529
8702.07 1297
8702.95 1192
8703.83 1134
8704.71 1094
8705.59 917
8706.48 901
8707.36 921
8708.24 848
8709.12 854
8710.00 798
8710.88 762
8711.76 729
8712.64 793
8713.52 752
8714.40 710
8715.28 682
8716.17 721
8717.05 776
8717.93 666
8718.81 667
8719.69 690
8720.57 715
8721.45 686
8722.34 715
8723.22 610
8724.10 675
8724.98 700
8725.86 672
8726.74 610
8727.63 667
8728.51 689
8729.39 666
8730.27 598
8731.15 717
8732.04 636
8732.92 692
8733.80 674
8734.68 724
8735.56 717
8736.45 596
8737.33 640
8738.21 657
8739.09 629
8739.98 609
8740.86 567
8741.74 578
8742.62 666
8743.51 629
8744.39 574
8745.27 588
8746.15 594
8747.04 559
8747.92 577
8748.80 613
8749.69 654
8750.57 679
8751.45 644
8752.33 633
8753.22 639
8754.10 606
8754.98 697
8755.87 677
8756.75 708
8757.63 762
8758.52 802
8759.40 818
8760.28 836
8761.17 790
8762.05 835
8762.93 837
8763.82 787
8764.70 772
8765.59 756
8766.47 759
8767.35 772
8768.24 750
8769.12 789
8770.00 775
8770.89 821
8771.77 777
8772.66 801
8773.54 786
8774.42 748
8775.31 711
8776.19 757
8777.08 774
8777.96 708
8778.85 787
8779.73 672
8780.62 699
8781.50 747
8782.38 670
8783.27 718
8784.15 750
8785.04 796
8785.92 685
8786.81 603
8787.69 634
8788.58 707
8789.46 701
8790.35 670
8791.23 653
8792.12 579
8793.00 626
8793.89 621
8794.77 643
8795.66 632
8796.54 629
8797.43 669
8798.31 667
8799.20 601
8800.08 692
8800.97 680
8801.86 642
8802.74 718
8803.63 662
8804.51 656
8805.40 722
8806.28 680
8807.17 675
8808.06 623
8808.94 649
8809.83 631
8810.71 627
8811.60 620
8812.49 618
8813.37 580
8814.26 622
8815.14 542
8816.03 505
8816.92 598
8817.80 589
8818.69 554
8819.58 588
8820.46 582
8821.35 602
8822.24 615
8823.12 624
8824.01 602
8824.90 614
8825.78 527
8826.67 579
8827.56 531
8828.44 568
8829.33 520
8830.22 552
8831.10 549
8831.99 575
8832.88 545
8833.77 504
8834.65 540
8835.54 564
8836.43 493
8837.31 539
8838.20 533
8839.09 504
8839.98 563
8840.86 531
8841.75 496
8842.64 519
8843.53 505
8844.41 513
8845.30 546
8846.19 537
8847.08 495
8847.97 561
8848.85 505
8849.74 425
8850.63 515
8851.52 503
8852.41 554
8853.29 508
8854.18 562
8855.07 553
8855.96 518
8856.85 452
8857.74 468
8858.62 504
8859.51 537
8860.40 508
8861.29 523
8862.18 477
8863.07 497
8863.95 473
8864.84 513
8865.73 554
8866.62 612
8867.51 530
8868.40 477
8869.29 445
8870.18 483
8871.07 500
8871.95 505
8872.84 487
8873.73 494
8874.62 496
8875.51 479
8876.40 475
8877.29 443
8878.18 426
8879.07 524
8879.96 459
8880.85 415
8881.74 430
8882.63 431
8883.52 437
8884.41 421
8885.30 443
8886.19 483
8887.08 493
8887.97 466
8888.86 519
8889.75 511
8890.64 522
8891.53 504
8892.42 474
8893.31 459
8894.20 506
8895.09 382
8895.98 448
8896.87 450
8897.76 443
8898.65 407
8899.54 475
8900.43 462
8901.32 494
8902.21 440
8903.10 457
8903.99 400
8904.88 435
8905.77 448
8906.66 470
8907.55 398
8908.45 459
8909.34 431
8910.23 418
8911.12 394
8912.01 415
8912.90 406
8913.79 488
8914.68 467
8915.57 410
8916.47 479
8917.36 479
8918.25 450
8919.14 441
8920.03 434
8920.92 412
8921.81 459
8922.71 476
8923.60 441
8924.49 434
8925.38 423
8926.27 445
8927.16 420
8928.06 379
8928.95 394
8929.84 353
8930.73 418
8931.62 443
8932.52 413
8933.41 399
8934.30 379
8935.19 377
8936.09 384
8936.98 431
8937.87 396
8938.76 417
8939.65 439
8940.55 444
8941.44 377
8942.33 390
8943.23 432
8944.12 364
8945.01 399
8945.90 421
8946.80 381
8947.69 423
8948.58 373
8949.47 414
8950.37 407
8951.26 356
8952.15 397
8953.05 395
8953.94 389
8954.83 376
8955.73 337
8956.62 348
8957.51 349
8958.41 318
8959.30 394
8960.19 431
8961.09 459
8961.98 412
8962.87 372
8963.77 362
8964.66 387
8965.56 391
8966.45 382
8967.34 397
8968.24 388
8969.13 423
8970.03 432
8970.92 374
8971.81 428
8972.71 351
8973.60 376
8974.50 406
8975.39 367
8976.28 353
8977.18 406
8978.07 404
8978.97 430
8979.86 422
8980.76 430
8981.65 395
8982.55 347
8983.44 350
8984.33 378
8985.23 363
8986.12 379
8987.02 434
8987.91 426
8988.81 389
8989.70 364
8990.60 366
8991.49 387
8992.39 370
8993.28 365
8994.18 342
8995.07 375
8995.97 376
8996.87 383
8997.76 376
8998.66 409
8999.55 456
9000.45 380
9001.34 454
9002.24 411
9003.13 388
9004.03 353
9004.93 394
9005.82 415
9006.72 397
9007.61 352
9008.51 387
9009.40 375
9010.30 318
9011.20 402
9012.09 418
9012.99 424
9013.88 426
9014.78 357
9015.68 334
9016.57 389
9017.47 351
9018.37 363
9019.26 395
9020.16 411
9021.06 382
9021.95 391
9022.85 341
9023.75 324
9024.64 367
9025.54 386
9026.44 373
9027.33 409
9028.23 380
9029.13 399
9030.02 388
9030.92 362
9031.82 341
9032.71 377
9033.61 401
9034.51 393
9035.41 362
9036.30 369
9037.20 347
9038.10 363
9039.00 351
9039.89 424
9040.79 407
9041.69 393
9042.59 416
9043.48 385
9044.38 347
9045.28 345
9046.18 385
9047.07 354
9047.97 354
9048.87 366
9049.77 402
9050.67 365
9051.56 359
9052.46 366
9053.36 429
9054.26 444
9055.16 395
9056.06 375
9056.95 400
9057.85 343
9058.75 304
9059.65 358
9060.55 356
9061.45 405
9062.34 455
9063.24 380
9064.14 352
9065.04 384
9065.94 363
9066.84 391
9067.74 410
9068.64 392
9069.53 438
9070.43 459
9071.33 498
9072.23 411
9073.13 345
9074.03 348
9074.93 429
9075.83 416
9076.73 378
9077.63 408
9078.53 367
9079.43 401
9080.33 396
9081.23 362
9082.12 430
9083.02 412
9083.92 347
9084.82 346
9085.72 367
9086.62 394
9087.52 420
9088.42 407
9089.32 391
9090.22 369
9091.12 393
9092.02 390
9092.92 390
9093.82 388
9094.72 367
9095.62 399
9096.52 378
9097.42 377
9098.32 368
9099.22 369
9100.13 401
9101.03 417
9101.93 423
9102.83 373
9103.73 360
9104.63 382
9105.53 380
9106.43 344
9107.33 424
9108.23 367
9109.13 379
9110.03 376
9110.93 374
9111.84 380
9112.74 389
9113.64 346
9114.54 325
9115.44 363
9116.34 354
9117.24 351
9118.14 437
9119.05 403
9119.95 383
9120.85 381
9121.75 367
9122.65 328
9123.55 358
9124.45 381
9125.36 339
9126.26 353
9127.16 368
9128.06 345
9128.96 409
9129.87 393
9130.77 377
9131.67 365
9132.57 359
9133.47 407
9134.38 423
9135.28 321
9136.18 354
9137.08 353
9137.98 328
9138.89 322
9139.79 322
9140.69 358
9141.59 401
9142.50 431
9143.40 405
9144.30 330
9145.21 424
9146.11 338
9147.01 353
9147.91 363
9148.82 367
9149.72 378
9150.62 388
9151.53 394
9152.43 406
9153.33 366
9154.23 322
9155.14 327
9156.04 378
9156.94 341
9157.85 334
9158.75 360
9159.65 376
9160.56 321
9161.46 337
9162.36 343
9163.27 321
9164.17 348
9165.08 348
9165.98 303
9166.88 309
9167.79 325
9168.69 319
9169.59 359
9170.50 347
9171.40 352
9172.31 351
9173.21 343
9174.11 340
9175.02 394
9175.92 431
9176.83 397
9177.73 345
9178.64 342
9179.54 327
9180.44 349
9181.35 336
9182.25 359
9183.16 428
9184.06 365
9184.97 345
9185.87 355
9186.78 341
9187.68 334
9188.59 303
9189.49 310
9190.40 393
9191.30 348
9192.21 316
9193.11 360
9194.02 356
9194.92 357
9195.83 340
9196.73 403
9197.64 395
9198.54 380
9199.45 370
9200.35 341
9201.26 340
9202.16 332
9203.07 372
9203.98 344
9204.88 347
9205.79 303
9206.69 362
9207.60 328
9208.50 345
9209.41 339
9210.32 372
9211.22 351
9212.13 324
9213.03 337
9213.94 335
9214.85 322
9215.75 369
9216.66 358
9217.57 344
9218.47 368
9219.38 373
9220.28 340
9221.19 328
9222.10 360
9223.00 385
9223.91 437
9224.82 439
9225.72 384
9226.63 349
9227.54 392
9228.44 336
9229.35 331
9230.26 359
9231.16 315
9232.07 347
9232.98 345
9233.89 352
9234.79 320
9235.70 284
9236.61 318
9237.51 343
9238.42 335
9239.33 393
9240.24 332
9241.14 323
9242.05 378
9242.96 396
9243.87 393
9244.77 316
9245.68 358
9246.59 348
9247.50 308
9248.40 428
9249.31 381
9250.22 378
9251.13 311
9252.04 326
9252.94 335
9253.85 368
9254.76 313
9255.67 315
9256.58 349
9257.48 359
9258.39 350
9259.30 309
9260.21 360
9261.12 393
9262.03 393
9262.94 387
9263.84 305
9264.75 361
9265.66 376
9266.57 329
9267.48 303
9268.39 293
9269.30 295
9270.20 305
9271.11 339
9272.02 340
9272.93 323
9273.84 327
9274.75 349
9275.66 357
9276.57 345
9277.48 282
9278.39 322
9279.30 370
9280.21 358
9281.11 319
9282.02 311
9282.93 352
9283.84 365
9284.75 340
9285.66 374
9286.57 327
9287.48 377
9288.39 361
9289.30 390
9290.21 337
9291.12 323
9292.03 377
9292.94 348
9293.85 367
9294.76 401
9295.67 378
9296.58 327
9297.49 339
9298.40 334
9299.31 339
9300.22 399
9301.13 404
9302.04 411
9302.95 404
9303.86 373
9304.77 372
9305.69 406
9306.60 372
9307.51 447
9308.42 391
9309.33 487
9310.24 401
9311.15 389
9312.06 464
9312.97 421
9313.88 383
9314.79 433
9315.70 412
9316.62 419
9317.53 397
9318.44 395
9319.35 428
9320.26 423
9321.17 441
9322.08 417
9322.99 430
9323.91 352
9324.82 445
9325.73 420
9326.64 320
9327.55 360
9328.46 363
9329.38 428
9330.29 417
9331.20 409
9332.11 405
9333.02 416
9333.94 404
9334.85 376
9335.76 411
9336.67 417
9337.58 426
9338.50 411
9339.41 370
9340.32 384
9341.23 406
9342.15 390
9343.06 383
9343.97 397
9344.88 390
9345.80 368
9346.71 396
9347.62 401
9348.53 356
9349.45 368
9350.36 390
9351.27 374
9352.18 342
9353.10 348
9354.01 337
9354.92 319
9355.84 319
9356.75 330
9357.66 360
9358.58 398
9359.49 339
9360.40 370
9361.32 410
9362.23 363
9363.14 343
9364.06 397
9364.97 385
9365.88 335
9366.80 310
9367.71 337
9368.62 370
9369.54 295
9370.45 313
9371.37 367
9372.28 341
9373.19 296
9374.11 318
9375.02 325
9375.94 371
9376.85 368
9377.76 376
9378.68 321
9379.59 312
9380.51 370
9381.42 367
9382.33 332
9383.25 344
9384.16 379
9385.08 326
9385.99 337
9386.91 398
9387.82 394
9388.74 358
9389.65 370
9390.57 362
9391.48 381
9392.40 383
9393.31 410
9394.23 357
9395.14 367
9396.06 407
9396.97 358
9397.89 388
9398.80 356
9399.72 360
9400.63 405
9401.55 386
9402.46 371
9403.38 355
9404.29 405
9405.21 377
9406.12 346
9407.04 394
9407.95 377
9408.87 353
9409.79 326
9410.70 331
9411.62 366
9412.53 343
9413.45 325
9414.36 337
9415.28 365
9416.20 345
9417.11 350
9418.03 355
9418.95 390
9419.86 357
9420.78 385
9421.69 424
9422.61 382
9423.53 400
9424.44 360
9425.36 335
9426.28 354
9427.19 385
9428.11 364
9429.03 371
9429.94 413
9430.86 403
9431.78 393
9432.69 397
9433.61 426
9434.53 375
9435.44 368
9436.36 399
9437.28 355
9438.19 409
9439.11 364
9440.03 418
9440.95 413
9441.86 472
9442.78 377
9443.70 372
9444.62 333
9445.53 381
9446.45 392
9447.37 379
9448.29 389
9449.20 408
9450.12 455
9451.04 488
9451.96 469
9452.87 471
9453.79 450
9454.71 515
9455.63 512
9456.55 541
9457.46 534
9458.38 484
9459.30 494
9460.22 458
9461.14 465
9462.05 429
9462.97 455
9463.89 453
9464.81 417
9465.73 406
9466.65 381
9467.56 356
9468.48 392
9469.40 389
9470.32 357
9471.24 381
9472.16 352
9473.08 330
9473.99 338
9474.91 371
9475.83 401
9476.75 375
9477.67 377
9478.59 402
9479.51 397
9480.43 383
9481.35 419
9482.27 344
9483.19 328
9484.10 338
9485.02 426
9485.94 391
9486.86 412
9487.78 384
9488.70 395
9489.62 349
9490.54 371
9491.46 380
9492.38 393
9493.30 408
9494.22 352
9495.14 420
9496.06 359
9496.98 394
9497.90 398
9498.82 383
9499.74 369
9500.66 413
9501.58 373
9502.50 339
9503.42 362
9504.34 395
9505.26 411
9506.18 391
9507.10 423
9508.02 409
9508.94 399
9509.86 387
9510.78 409
9511.70 436
9512.63 440
9513.55 432
9514.47 433
9515.39 428
9516.31 402
9517.23 368
9518.15 456
9519.07 414
9519.99 400
9520.91 376
9521.83 456
9522.76 433
9523.68 428
9524.60 397
9525.52 442
9526.44 447
9527.36 434
9528.28 405
9529.21 426
9530.13 485
9531.05 536
9531.97 495
9532.89 541
9533.81 550
9534.74 602
9535.66 589
9536.58 587
9537.50 538
9538.42 547
9539.35 538
9540.27 548
9541.19 534
9542.11 488
9543.03 463
9543.96 453
9544.88 458
9545.80 427
9546.72 433
9547.64 452
9548.57 425
9549.49 464
9550.41 369
9551.33 451
9552.26 457
9553.18 452
9554.10 421
9555.03 388
9555.95 409
9556.87 405
9557.79 451
9558.72 462
9559.64 407
9560.56 421
9561.49 431
9562.41 419
9563.33 420
9564.26 420
9565.18 449
9566.10 395
9567.03 431
9567.95 427
9568.87 487
9569.80 460
9570.72 408
9571.64 418
9572.57 372
9573.49 462
9574.41 430
9575.34 429
9576.26 400
9577.18 369
9578.11 374
9579.03 470
9579.96 460
9580.88 381
9581.80 426
9582.73 383
9583.65 447
9584.58 414
9585.50 472
9586.43 411
9587.35 440
9588.27 493
9589.20 444
9590.12 431
9591.05 430
9591.97 454
9592.90 465
9593.82 420
9594.75 421
9595.67 419
9596.60 485
9597.52 431
9598.45 485
9599.37 482
9600.29 450
9601.22 491
9602.14 444
9603.07 514
9604.00 503
9604.92 483
9605.85 497
9606.77 541
9607.70 514
9608.62 440
9609.55 477
9610.47 487
9611.40 487
9612.32 517
9613.25 493
9614.17 533
9615.10 443
9616.03 448
9616.95 460
9617.88 480
9618.80 464
9619.73 457
9620.65 515
9621.58 519
9622.51 471
9623.43 530
9624.36 577
9625.29 537
9626.21 566
9627.14 520
9628.06 540
9628.99 620
9629.92 550
9630.84 572
9631.77 527
9632.70 522
9633.62 569
9634.55 558
9635.48 454
9636.40 509
9637.33 626
9638.26 613
9639.18 610
9640.11 596
9641.04 591
9641.96 573
9642.89 614
9643.82 635
9644.74 603
9645.67 605
9646.60 650
9647.53 700
9648.45 741
9649.38 670
9650.31 693
9651.24 659
9652.16 726
9653.09 723
9654.02 743
9654.95 754
9655.87 764
9656.80 706
9657.73 709
9658.66 724
9659.58 752
9660.51 716
9661.44 671
9662.37 700
9663.30 764
9664.22 724
9665.15 736
9666.08 741
9667.01 785
9667.94 754
9668.86 821
9669.79 808
9670.72 829
9671.65 759
9672.58 815
9673.51 824
9674.43 846
9675.36 848
9676.29 840
9677.22 833
9678.15 842
9679.08 865
9680.01 878
9680.94 844
9681.86 823
9682.79 905
9683.72 934
9684.65 891
9685.58 896
9686.51 965
9687.44 979
9688.37 946
9689.30 1078
9690.23 1018
9691.16 1085
9692.08 1049
9693.01 1019
9693.94 989
9694.87 946
9695.80 1069
9696.73 1149
9697.66 1288
9698.59 1294
9699.52 1404
9700.45 1536
9701.38 1673
9702.31 1675
9703.24 1566
9704.17 1529
9705.10 1497
9706.03 1395
9706.96 1358
9707.89 1225
9708.82 1234
9709.75 1170
9710.68 1117
9711.61 1154
9712.54 1168
9713.47 1093
9714.40 1085
9715.33 1165
9716.26 1099
9717.19 1075
9718.12 1149
9719.06 1145
9719.99 1090
9720.92 1103
9721.85 1067
9722.78 1066
9723.71 1017
9724.64 1004
9725.57 933
9726.50 891
9727.43 923
9728.36 973
9729.30 959
9730.23 970
9731.16 955
9732.09 1011
9733.02 946
9733.95 947
9734.88 929
9735.81 987
9736.75 912
9737.68 847
9738.61 875
9739.54 872
9740.47 905
9741.40 825
9742.34 796
9743.27 841
9744.20 869
9745.13 822
9746.06 826
9747.00 879
9747.93 841
9748.86 880
9749.79 793
9750.72 766
9751.66 768
9752.59 745
9753.52 713
9754.45 787
9755.39 737
9756.32 734
9757.25 778
9758.18 749
9759.12 675
9760.05 713
9760.98 767
9761.91 725
9762.85 695
9763.78 666
9764.71 693
9765.64 691
9766.58 748
9767.51 779
9768.44 728
9769.38 715
9770.31 742
9771.24 745
9772.18 750
9773.11 750
9774.04 730
9774.98 773
9775.91 805
9776.84 754
9777.78 771
9778.71 828
9779.64 841
9780.58 774
9781.51 881
9782.44 834
9783.38 831
9784.31 860
9785.25 877
9786.18 819
9787.11 823
9788.05 903
9788.98 807
9789.92 790
9790.85 785
9791.78 839
9792.72 863
9793.65 786
9794.59 757
9795.52 775
9796.46 742
9797.39 741
9798.32 804
9799.26 796
9800.19 791
9801.13 808
9802.06 829
9803.00 755
9803.93 720
9804.87 730
9805.80 707
9806.74 709
9807.67 619
9808.61 694
9809.54 745
9810.48 699
9811.41 649
9812.35 638
9813.28 610
9814.22 626
9815.15 603
9816.09 575
9817.02 566
9817.96 660
9818.89 618
9819.83 625
9820.76 630
9821.70 586
9822.64 667
9823.57 582
9824.51 608
9825.44 580
9826.38 612
9827.31 591
9828.25 597
9829.19 561
9830.12 539
9831.06 591
9831.99 564
9832.93 577
9833.87 616
9834.80 649
9835.74 532
9836.68 472
9837.61 571
9838.55 610
9839.48 622
9840.42 592
9841.36 566
9842.29 529
9843.23 594
9844.17 599
9845.10 663
9846.04 666
9846.98 596
9847.91 594
9848.85 681
9849.79 634
9850.72 620
9851.66 603
9852.60 576
9853.54 581
9854.47 577
9855.41 590
9856.35 614
9857.28 592
9858.22 547
9859.16 586
9860.10 585
9861.03 640
9861.97 577
9862.91 548
9863.85 595
9864.78 589
9865.72 580
9866.66 591
9867.60 540
9868.54 565
9869.47 552
9870.41 556
9871.35 516
9872.29 519
9873.22 620
9874.16 551
9875.10 511
9876.04 542
9876.98 554
9877.92 569
9878.85 558
9879.79 508
9880.73 487
9881.67 555
9882.61 551
9883.55 553
9884.48 495
9885.42 507
9886.36 503
9887.30 565
9888.24 543
9889.18 525
9890.12 508
9891.06 540
9891.99 546
9892.93 521
9893.87 538
9894.81 569
9895.75 561
9896.69 522
9897.63 479
9898.57 492
9899.51 530
9900.45 523
9901.39 498
9902.33 516
9903.27 496
9904.20 537
9905.14 490
9906.08 568
9907.02 540
9907.96 592
9908.90 601
9909.84 576
9910.78 568
9911.72 523
9912.66 523
9913.60 522
9914.54 547
9915.48 610
9916.42 653
9917.36 591
9918.30 532
9919.24 515
9920.18 578
9921.12 549
9922.06 602
9923.00 594
9923.94 691
9924.88 716
9925.83 846
9926.77 826
9927.71 862
9928.65 961
9929.59 1091
9930.53 1038
9931.47 1001
9932.41 943
9933.35 842
9934.29 738
9935.23 698
9936.17 652
9937.12 615
9938.06 666
9939.00 618
9939.94 644
9940.88 593
9941.82 634
9942.76 537
9943.70 534
9944.65 578
9945.59 612
9946.53 570
9947.47 605
9948.41 606
9949.35 655
9950.29 637
9951.24 541
9952.18 619
9953.12 523
9954.06 518
9955.00 548
9955.95 586
9956.89 568
9957.83 589
9958.77 558
9959.71 616
9960.66 599
9961.60 570
9962.54 601
9963.48 530
9964.43 496
9965.37 546
9966.31 519
9967.25 612
9968.20 570
9969.14 529
9970.08 579
9971.02 591
9971.97 550
9972.91 586
9973.85 524
9974.79 504
9975.74 512
9976.68 571
9977.62 565
9978.57 540
9979.51 565
9980.45 500
9981.40 440
9982.34 537
9983.28 596
9984.23 530
9985.17 607
9986.11 576
9987.06 579
9988.00 507
9988.94 487
9989.89 545
9990.83 506
9991.77 498
9992.72 474
9993.66 459
9994.60 499
9995.55 536
9996.49 528
9997.44 505
9998.38 553
9999.32 485
10000.27 518
10001.21 458
10002.16 507
10003.10 515
10004.04 476
10004.99 482
10005.93 463
10006.88 430
10007.82 465
10008.77 443
10009.71 438
10010.66 474
10011.60 507
10012.54 512
10013.49 511
10014.43 504
10015.38 472
10016.32 460
10017.27 460
10018.21 480
10019.16 486
10020.10 493
10021.05 517
10021.99 537
10022.94 522
10023.88 481
10024.83 420
10025.77 466
10026.72 481
10027.67 522
10028.61 471
10029.56 497
10030.50 530
10031.45 539
10032.39 538
10033.34 478
10034.28 546
10035.23 483
10036.18 471
10037.12 442
10038.07 457
10039.01 455
10039.96 424
10040.90 479
10041.85 467
10042.80 451
10043.74 483
10044.69 434
10045.64 471
10046.58 488
10047.53 439
10048.47 474
10049.42 424
10050.37 460
10051.31 428
10052.26 402
10053.21 435
10054.15 454
10055.10 447
10056.05 481
10056.99 518
10057.94 472
10058.89 463
10059.83 477
10060.78 485
10061.73 519
10062.67 520
10063.62 495
10064.57 456
10065.52 447
10066.46 496
10067.41 430
10068.36 426
10069.30 487
10070.25 393
10071.20 407
10072.15 395
10073.09 440
10074.04 419
10074.99 434
10075.94 413
10076.88 442
10077.83 439
10078.78 449
10079.73 453
10080.68 401
10081.62 392
10082.57 406
10083.52 400
10084.47 352
10085.42 413
10086.36 408
10087.31 386
10088.26 352
10089.21 400
10090.16 442
10091.11 420
10092.05 370
10093.00 365
10093.95 385
10094.90 445
10095.85 424
10096.80 407
10097.75 357
10098.69 396
10099.64 462
10100.59 420
10101.54 376
10102.49 402
10103.44 423
10104.39 398
10105.34 358
10106.28 405
10107.23 390
10108.18 380
10109.13 448
10110.08 409
10111.03 405
10111.98 340
10112.93 334
10113.88 380
10114.83 387
10115.78 404
10116.73 365
10117.68 359
10118.63 384
10119.58 352
10120.53 390
10121.48 356
10122.43 353
10123.38 368
10124.33 407
10125.28 375
10126.23 394
10127.18 380
10128.13 312
10129.08 340
10130.03 418
10130.98 381
10131.93 364
10132.88 398
10133.83 386
10134.78 422
10135.73 359
10136.68 341
10137.63 363
10138.58 369
10139.53 412
10140.48 438
10141.43 399
10142.38 342
10143.33 396
10144.28 333
10145.23 336
10146.19 361
10147.14 415
10148.09 404
10149.04 410
10149.99 359
10150.94 337
10151.89 333
10152.84 361
10153.79 357
10154.75 400
10155.70 357
10156.65 340
10157.60 350
10158.55 402
10159.50 393
10160.46 382
10161.41 384
10162.36 363
10163.31 326
10164.26 333
10165.21 382
10166.17 402
10167.12 387
10168.07 401
10169.02 407
10169.97 354
10170.93 429
10171.88 409
10172.83 365
10173.78 353
10174.73 388
10175.69 385
10176.64 351
10177.59 372
10178.54 414
10179.50 398
10180.45 388
10181.40 396
10182.35 396
10183.31 397
10184.26 377
10185.21 435
10186.17 458
10187.12 453
10188.07 446
10189.02 443
10189.98 417
10190.93 427
10191.88 439
10192.84 449
10193.79 447
10194.74 484
10195.70 447
10196.65 460
10197.60 517
10198.56 506
10199.51 457
10200.46 472
10201.42 488
10202.37 516
10203.32 538
10204.28 526
10205.23 484
10206.18 539
10207.14 580
10208.09 518
10209.05 584
10210.00 595
10210.95 600
10211.91 604
10212.86 645
10213.82 557
10214.77 659
10215.72 614
10216.68 556
10217.63 512
10218.59 502
10219.54 483
10220.50 488
10221.45 432
10222.41 508
10223.36 534
10224.31 487
10225.27 467
10226.22 481
10227.18 499
10228.13 453
10229.09 500
10230.04 448
10231.00 408
10231.95 420
10232.91 458
10233.86 443
10234.82 499
10235.77 520
10236.73 506
10237.68 496
10238.64 488
10239.59 469
10240.55 512
10241.50 470
10242.46 449
10243.42 456
10244.37 443
10245.33 416
10246.28 431
10247.24 411
10248.19 373
10249.15 396
10250.11 391
10251.06 434
10252.02 415
10252.97 475
10253.93 422
10254.89 355
10255.84 414
10256.80 359
10257.75 372
10258.71 390
10259.67 355
10260.62 345
10261.58 386
10262.54 433
10263.49 405
10264.45 407
10265.40 393
10266.36 338
10267.32 336
10268.27 345
10269.23 348
10270.19 356
10271.14 383
10272.10 404
10273.06 371
10274.02 361
10274.97 370
10275.93 331
10276.89 321
10277.84 375
10278.80 353
10279.76 376
10280.71 331
10281.67 344
10282.63 365
10283.59 372
10284.54 357
10285.50 334
10286.46 323
10287.42 322
10288.37 317
10289.33 295
10290.29 356
10291.25 364
10292.21 347
10293.16 345
10294.12 370
10295.08 338
10296.04 327
10296.99 368
10297.95 329
10298.91 354
10299.87 352
10300.83 354
10301.79 344
10302.74 363
10303.70 377
10304.66 329
10305.62 313
10306.58 358
10307.54 371
10308.49 331
10309.45 302
10310.41 319
10311.37 369
10312.33 370
10313.29 387
10314.25 375
10315.21 365
10316.16 360
10317.12 368
10318.08 349
10319.04 300
10320.00 362
10320.96 340
10321.92 287
10322.88 290
10323.84 282
10324.80 305
10325.76 302
10326.71 342
10327.67 319
10328.63 333
10329.59 365
10330.55 338
10331.51 363
10332.47 321
10333.43 317
10334.39 329
10335.35 341
10336.31 330
10337.27 317
10338.23 359
10339.19 338
10340.15 333
10341.11 339
10342.07 317
10343.03 304
10343.99 350
10344.95 305
10345.91 304
10346.87 343
10347.83 317
10348.79 333
10349.75 369
10350.71 331
10351.67 312
10352.63 343
10353.60 365
10354.56 315
10355.52 346
10356.48 317
10357.44 313
10358.40 413
10359.36 362
10360.32 338
10361.28 321
10362.24 324
10363.20 341
10364.17 316
10365.13 341
10366.09 335
10367.05 330
10368.01 298
10368.97 343
10369.93 376
10370.89 323
10371.86 343
10372.82 318
10373.78 285
10374.74 299
10375.70 326
10376.66 304
10377.63 316
10378.59 287
10379.55 275
10380.51 356
10381.47 321
10382.44 267
10383.40 286
10384.36 320
10385.32 296
10386.28 329
10387.25 320
10388.21 273
10389.17 270
10390.13 310
10391.10 327
10392.06 319
10393.02 301
10393.98 316
10394.94 328
10395.91 280
10396.87 271
10397.83 271
10398.80 263
10399.76 273
10400.72 297
10401.68 328
10402.65 295
10403.61 318
10404.57 304
10405.54 333
10406.50 310
10407.46 274
10408.43 280
10409.39 302
10410.35 236
10411.32 248
10412.28 274
10413.24 284
10414.21 276
10415.17 291
10416.13 336
10417.10 294
10418.06 317
10419.02 302
10419.99 283
10420.95 319
10421.91 304
10422.88 338
10423.84 341
10424.81 309
10425.77 309
10426.73 319
10427.70 298
10428.66 284
10429.63 289
10430.59 287
10431.56 274
10432.52 281
10433.48 303
10434.45 277
10435.41 303
10436.38 240
10437.34 249
10438.31 287
10439.27 249
10440.24 266
10441.20 241
10442.16 306
10443.13 284
10444.09 304
10445.06 283
10446.02 276
10446.99 292
10447.95 260
10448.92 257
10449.88 288
10450.85 305
10451.81 292
10452.78 280
10453.75 291
10454.71 314
10455.68 278
10456.64 266
10457.61 291
10458.57 277
10459.54 282
10460.50 297
10461.47 253
10462.43 274
10463.40 286
10464.37 281
10465.33 243
10466.30 218
10467.26 222
10468.23 253
10469.20 240
10470.16 265
10471.13 271
10472.09 248
10473.06 283
10474.03 290
10474.99 275
10475.96 221
10476.93 261
10477.89 249
10478.86 246
10479.82 272
10480.79 282
10481.76 288
10482.72 278
10483.69 237
10484.66 223
10485.62 219
10486.59 306
10487.56 245
10488.52 239
10489.49 276
10490.46 266
10491.43 243
10492.39 238
10493.36 265
10494.33 270
10495.29 298
10496.26 264
10497.23 228
10498.20 262
10499.16 282
10500.13 264
10501.10 274
10502.07 292
10503.03 292
10504.00 267
10504.97 248
10505.94 242
10506.90 235
10507.87 268
10508.84 262
10509.81 261
10510.78 229
10511.74 227
10512.71 259
10513.68 265
10514.65 242
10515.62 282
10516.58 235
10517.55 248
10518.52 256
10519.49 225
10520.46 260
10521.43 251
10522.39 304
10523.36 241
10524.33 288
10525.30 273
10526.27 247
10527.24 232
10528.21 229
10529.17 245
10530.14 208
10531.11 232
10532.08 234
10533.05 266
10534.02 262
10534.99 295
10535.96 285
10536.93 246
10537.90 253
10538.86 223
10539.83 246
10540.80 290
10541.77 227
10542.74 227
10543.71 250
10544.68 246
10545.65 254
10546.62 296
10547.59 279
10548.56 220
10549.53 268
10550.50 273
10551.47 236
10552.44 274
10553.41 265
10554.38 237
10555.35 277
10556.32 283
10557.29 258
10558.26 258
10559.23 232
10560.20 283
10561.17 281
10562.14 265
10563.11 250
10564.08 290
10565.05 290
10566.02 265
10566.99 306
10567.96 272
10568.93 251
10569.90 285
10570.87 294
10571.84 270
10572.82 228
10573.79 292
10574.76 291
10575.73 318
10576.70 276
10577.67 248
10578.64 269
10579.61 252
10580.58 271
10581.55 292
10582.53 313
10583.50 302
10584.47 264
10585.44 274
10586.41 274
10587.38 259
10588.35 247
10589.33 256
10590.30 240
10591.27 263
10592.24 297
10593.21 288
10594.18 253
10595.16 266
10596.13 263
10597.10 275
10598.07 303
10599.04 308
10600.01 267
10600.99 253
10601.96 235
10602.93 228
10603.90 232
10604.88 285
10605.85 286
10606.82 279
10607.79 285
10608.77 292
10609.74 315
10610.71 253
10611.68 252
10612.66 253
10613.63 273
10614.60 290
10615.57 238
10616.55 277
10617.52 262
10618.49 285
10619.46 253
10620.44 288
10621.41 292
10622.38 306
10623.36 244
10624.33 268
10625.30 293
10626.28 273
10627.25 243
10628.22 237
10629.20 260
10630.17 261
10631.14 317
10632.12 305
10633.09 277
10634.06 324
10635.04 316
10636.01 312
10636.99 287
10637.96 307
10638.93 305
10639.91 352
10640.88 352
10641.85 367
10642.83 388
10643.80 340
10644.78 394
10645.75 388
10646.72 361
10647.70 301
10648.67 344
10649.65 281
10650.62 242
10651.60 247
10652.57 302
10653.55 248
10654.52 275
10655.49 265
10656.47 264
10657.44 222
10658.42 235
10659.39 265
10660.37 275
10661.34 296
10662.32 271
10663.29 242
10664.27 302
10665.24 293
10666.22 272
10667.19 278
10668.17 274
10669.14 288
10670.12 270
10671.09 218
10672.07 275
10673.04 298
10674.02 269
10675.00 271
10675.97 265
10676.95 289
10677.92 268
10678.90 257
10679.87 317
10680.85 288
10681.82 255
10682.80 294
10683.78 262
10684.75 248
10685.73 235
10686.70 214
10687.68 250
10688.66 247
10689.63 270
10690.61 276
10691.58 295
10692.56 261
10693.54 240
10694.51 281
10695.49 251
10696.47 273
10697.44 287
10698.42 249
10699.40 255
10700.37 265
10701.35 258
10702.33 243
10703.30 265
10704.28 243
10705.26 296
10706.23 253
10707.21 256
10708.19 247
10709.16 259
10710.14 260
10711.12 230
10712.10 243
10713.07 291
10714.05 258
10715.03 219
10716.01 232
10716.98 274
10717.96 245
10718.94 259
10719.91 282
10720.89 259
10721.87 232
10722.85 235
10723.83 231
10724.80 287
10725.78 291
10726.76 261
10727.74 239
10728.71 258
10729.69 229
10730.67 197
10731.65 205
10732.63 240
10733.60 230
10734.58 246
10735.56 256
10736.54 222
10737.52 218
10738.50 230
10739.47 308
10740.45 274
10741.43 246
10742.41 259
10743.39 236
10744.37 252
10745.35 251
10746.32 261
10747.30 224
10748.28 240
10749.26 249
10750.24 237
10751.22 279
10752.20 275
10753.18 234
10754.16 260
10755.14 280
10756.11 244
10757.09 267
10758.07 273
10759.05 271
10760.03 232
10761.01 250
10761.99 247
10762.97 276
10763.95 309
10764.93 252
10765.91 264
10766.89 242
10767.87 258
10768.85 249
10769.83 245
10770.81 237
10771.79 214
10772.77 242
10773.75 321
10774.73 292
10775.71 285
10776.69 291
10777.67 279
10778.65 292
10779.63 285
10780.61 311
10781.59 287
10782.57 268
10783.55 289
10784.53 316
10785.51 301
10786.49 272
10787.47 303
10788.45 265
10789.43 280
10790.41 298
10791.39 293
10792.38 263
10793.36 266
10794.34 265
10795.32 257
10796.30 258
10797.28 264
10798.26 280
10799.24 308
10800.22 302
10801.21 236
10802.19 244
10803.17 257
10804.15 289
10805.13 307
10806.11 274
10807.09 294
10808.07 293
10809.06 271
10810.04 222
10811.02 225
10812.00 276
10812.98 267
10813.97 262
10814.95 267
10815.93 244
10816.91 277
10817.89 290
10818.87 253
10819.86 227
10820.84 301
10821.82 295
10822.80 221
10823.79 256
10824.77 261
10825.75 253
10826.73 255
10827.72 263
10828.70 267
10829.68 240
10830.66 258
10831.65 277
10832.63 246
10833.61 222
10834.59 290
10835.58 276
10836.56 222
10837.54 281
10838.52 286
10839.51 260
10840.49 277
10841.47 259
10842.46 250
10843.44 255
10844.42 279
10845.41 298
10846.39 324
10847.37 314
10848.36 331
10849.34 329
10850.32 326
10851.31 308
10852.29 301
10853.27 303
10854.26 293
10855.24 308
10856.23 308
10857.21 256
10858.19 320
10859.18 323
10860.16 300
10861.14 276
10862.13 304
10863.11 303
10864.10 298
10865.08 296
10866.07 295
10867.05 272
10868.03 298
10869.02 285
10870.00 252
10870.99 271
10871.97 306
10872.96 296
10873.94 327
10874.92 349
10875.91 279
10876.89 304
10877.88 313
10878.86 299
10879.85 315
10880.83 299
10881.82 338
10882.80 362
10883.79 326
10884.77 337
10885.76 383
10886.74 386
10887.73 318
10888.71 318
10889.70 303
10890.68 372
10891.67 353
10892.65 360
10893.64 359
10894.63 333
10895.61 335
10896.60 354
10897.58 349
10898.57 329
10899.55 392
10900.54 341
10901.53 354
10902.51 386
10903.50 390
10904.48 425
10905.47 402
10906.46 371
10907.44 389
10908.43 382
10909.41 405
10910.40 364
10911.39 366
10912.37 353
10913.36 414
10914.34 423
10915.33 392
10916.32 382
10917.30 393
10918.29 407
10919.28 412
10920.26 464
10921.25 459
10922.24 431
10923.22 438
10924.21 436
10925.20 397
10926.18 422
10927.17 452
10928.16 466
10929.15 467
10930.13 475
10931.12 497
10932.11 498
10933.09 475
10934.08 413
10935.07 486
10936.06 485
10937.04 462
10938.03 433
10939.02 469
10940.01 543
10940.99 548
10941.98 474
10942.97 524
10943.96 538
10944.94 553
10945.93 571
10946.92 577
10947.91 580
10948.90 562
10949.88 583
10950.87 557
10951.86 638
10952.85 727
10953.84 676
10954.82 709
10955.81 753
10956.80 771
10957.79 839
10958.78 874
10959.77 922
10960.75 985
10961.74 922
10962.73 887
10963.72 849
10964.71 882
10965.70 829
10966.69 829
10967.68 792
10968.66 796
10969.65 661
10970.64 649
10971.63 692
10972.62 714
10973.61 682
10974.60 713
10975.59 706
10976.58 705
10977.57 680
10978.55 720
10979.54 668
10980.53 692
10981.52 675
10982.51 725
10983.50 692
10984.49 732
10985.48 702
10986.47 722
10987.46 751
10988.45 754
10989.44 788
10990.43 744
10991.42 754
10992.41 770
10993.40 784
10994.39 809
10995.38 889
10996.37 992
10997.36 1104
10998.35 1178
10999.34 1278
11000.33 1269
11001.32 1395
11002.31 1471
11003.30 1488
11004.29 1398
11005.28 1238
11006.27 1235
11007.26 1146
11008.25 1126
11009.24 973
11010.24 925
11011.23 890
11012.22 877
11013.21 841
11014.20 856
11015.19 770
11016.18 808
11017.17 765
11018.16 735
11019.15 746
11020.14 743
11021.14 775
11022.13 689
11023.12 757
11024.11 681
11025.10 646
11026.09 655
11027.08 718
11028.08 672
11029.07 559
11030.06 606
11031.05 623
11032.04 587
11033.03 628
11034.03 560
11035.02 570
11036.01 551
11037.00 523
11037.99 520
11038.99 531
11039.98 549
11040.97 530
11041.96 504
11042.95 490
11043.95 511
11044.94 482
11045.93 515
11046.92 547
11047.92 502
11048.91 502
11049.90 486
11050.89 422
11051.89 470
11052.88 513
11053.87 512
11054.86 464
11055.86 430
11056.85 428
11057.84 427
11058.83 480
11059.83 465
11060.82 446
11061.81 419
11062.81 461
11063.80 381
11064.79 424
11065.79 398
11066.78 416
11067.77 429
11068.77 471
11069.76 517
11070.75 466
11071.75 505
11072.74 470
11073.73 468
11074.73 451
11075.72 467
11076.71 477
11077.71 437
11078.70 457
11079.70 439
11080.69 511
11081.68 418
11082.68 434
11083.67 443
11084.67 423
11085.66 434
11086.65 407
11087.65 436
11088.64 464
11089.64 473
11090.63 441
11091.63 473
11092.62 455
11093.61 413
11094.61 418
11095.60 424
11096.60 412
11097.59 409
11098.59 436
11099.58 382
11100.58 399
11101.57 408
11102.57 403
11103.56 442
11104.56 431
11105.55 425
11106.55 429
11107.54 419
11108.54 365
11109.53 395
11110.53 387
11111.52 387
11112.52 360
11113.51 374
11114.51 400
11115.50 337
11116.50 384
11117.49 373
11118.49 399
11119.49 428
11120.48 369
11121.48 354
11122.47 389
11123.47 435
11124.46 438
11125.46 431
11126.46 441
11127.45 399
11128.45 356
11129.44 420
11130.44 436
11131.44 358
11132.43 407
11133.43 434
11134.43 429
11135.42 371
11136.42 410
11137.41 382
11138.41 389
11139.41 397
11140.40 354
11141.40 387
11142.40 353
11143.39 392
11144.39 341
11145.39 350
11146.38 391
11147.38 380
11148.38 393
11149.38 338
11150.37 400
11151.37 387
11152.37 323
11153.36 269
11154.36 365
11155.36 373
11156.36 334
11157.35 317
11158.35 335
11159.35 329
11160.34 337
11161.34 328
11162.34 333
11163.34 344
11164.33 352
11165.33 376
11166.33 328
11167.33 319
11168.33 339
11169.32 360
11170.32 335
11171.32 334
11172.32 329
11173.32 349
11174.31 372
11175.31 383
11176.31 358
11177.31 331
11178.31 333
11179.30 301
11180.30 363
11181.30 349
11182.30 333
11183.30 332
11184.30 333
11185.30 287
11186.29 319
11187.29 340
11188.29 367
11189.29 339
11190.29 327
11191.29 315
11192.29 343
11193.29 356
11194.28 378
11195.28 390
11196.28 363
11197.28 401
11198.28 382
11199.28 336
11200.28 326
11201.28 353
11202.28 321
11203.28 319
11204.28 325
11205.28 365
11206.28 331
11207.28 378
11208.28 384
11209.27 316
11210.27 353
11211.27 347
11212.27 363
11213.27 361
11214.27 340
11215.27 339
11216.27 348
11217.27 350
11218.27 310
11219.27 337
11220.27 331
11221.27 310
11222.27 274
11223.27 272
11224.27 286
11225.28 311
11226.28 311
11227.28 328
11228.28 299
11229.28 303
11230.28 279
11231.28 312
11232.28 268
11233.28 271
11234.28 299
11235.28 285
11236.28 314
11237.28 322
11238.28 309
11239.28 295
11240.29 317
11241.29 274
11242.29 284
11243.29 275
11244.29 255
11245.29 275
11246.29 305
11247.29 290
11248.30 306
11249.30 346
11250.30 282
11251.30 279
11252.30 255
11253.30 272
11254.31 294
11255.31 301
11256.31 330
11257.31 271
11258.31 301
11259.31 337
11260.32 297
11261.32 285
11262.32 297
11263.32 308
11264.32 302
11265.33 284
11266.33 296
11267.33 261
11268.33 287
11269.34 297
11270.34 283
11271.34 282
11272.34 326
11273.35 378
11274.35 359
11275.35 292
11276.35 305
11277.36 317
11278.36 331
11279.36 320
11280.36 327
11281.37 332
11282.37 300
11283.37 276
11284.38 289
11285.38 312
11286.38 286
11287.38 278
11288.39 275
11289.39 271
11290.39 271
11291.40 268
11292.40 322
11293.40 273
11294.41 297
11295.41 301
11296.41 308
11297.42 287
11298.42 260
11299.43 265
11300.43 308
11301.43 312
11302.44 323
11303.44 312
11304.44 320
11305.45 309
11306.45 245
11307.46 289
11308.46 293
11309.47 311
11310.47 372
11311.47 348
11312.48 331
11313.48 346
11314.49 362
11315.49 367
11316.50 376
11317.50 361
11318.50 357
11319.51 358
11320.51 351
11321.52 371
11322.52 335
11323.53 304
11324.53 291
11325.54 299
11326.54 296
11327.55 302
11328.55 269
11329.56 294
11330.56 296
11331.57 253
11332.57 287
11333.58 319
11334.58 254
11335.59 257
11336.59 267
11337.60 240
11338.60 256
11339.61 268
11340.61 259
11341.62 270
11342.63 212
11343.63 235
11344.64 302
11345.64 273
11346.65 262
11347.65 238
11348.66 237
11349.67 248
11350.67 237
11351.68 252
11352.68 228
11353.69 260
11354.70 254
11355.70 248
11356.71 204
11357.72 255
11358.72 221
11359.73 248
11360.73 257
11361.74 263
11362.75 279
11363.75 238
11364.76 279
11365.77 250
11366.77 230
11367.78 215
11368.79 282
11369.79 223
11370.80 271
11371.81 263
11372.81 229
11373.82 249
11374.83 259
11375.84 242
11376.84 266
11377.85 234
11378.86 224
11379.86 232
11380.87 226
11381.88 257
11382.89 268
11383.89 242
11384.90 220
11385.91 231
11386.92 237
11387.92 254
11388.93 255
11389.94 313
11390.95 255
11391.95 226
11392.96 236
11393.97 232
11394.98 256
11395.99 230
11396.99 274
11398.00 233
11399.01 222
11400.02 240
11401.03 270
11402.03 257
11403.04 264
11404.05 264
11405.06 232
11406.07 241
11407.08 231
11408.09 248
11409.09 269
11410.10 243
11411.11 239
11412.12 247
11413.13 258
11414.14 232
11415.15 237
11416.15 223
11417.16 239
11418.17 253
11419.18 255
11420.19 272
11421.20 269
11422.21 265
11423.22 251
11424.23 282
11425.24 286
11426.25 264
11427.26 274
11428.26 272
11429.27 281
11430.28 244
11431.29 262
11432.30 303
11433.31 285
11434.32 247
11435.33 250
11436.34 273
11437.35 272
11438.36 263
11439.37 239
11440.38 217
11441.39 214
11442.40 228
11443.41 274
11444.42 234
11445.43 288
11446.44 304
11447.45 250
11448.46 220
11449.47 212
11450.48 258
11451.49 249
11452.50 252
11453.51 275
11454.52 237
11455.53 222
11456.55 202
11457.56 245
11458.57 228
11459.58 266
11460.59 276
11461.60 246
11462.61 241
11463.62 214
11464.63 250
11465.64 240
11466.65 249
11467.67 239
11468.68 246
11469.69 242
11470.70 254
11471.71 230
11472.72 228
11473.73 236
11474.74 256
11475.76 252
11476.77 250
11477.78 199
11478.79 261
11479.80 222
11480.81 226
11481.83 238
11482.84 261
11483.85 245
11484.86 250
11485.87 245
11486.89 207
11487.90 223
11488.91 209
11489.92 211
11490.93 215
11491.95 267
11492.96 271
11493.97 227
11494.98 244
11496.00 241
11497.01 252
11498.02 227
11499.03 258
11500.05 258
11501.06 249
11502.07 235
11503.08 227
11504.10 282
11505.11 227
11506.12 258
11507.13 240
11508.15 206
11509.16 204
11510.17 238
11511.19 224
11512.20 231
11513.21 219
11514.23 280
11515.24 232
11516.25 225
11517.27 241
11518.28 214
11519.29 249
11520.31 224
11521.32 224
11522.33 235
11523.35 266
11524.36 248
11525.37 237
11526.39 255
11527.40 235
11528.42 238
11529.43 211
11530.44 248
11531.46 209
11532.47 232
11533.48 270
11534.50 225
11535.51 230
11536.53 247
11537.54 251
11538.56 240
11539.57 218
11540.58 207
11541.60 202
11542.61 181
11543.63 179
11544.64 227
11545.66 220
11546.67 207
11547.69 232
11548.70 197
11549.72 258
11550.73 268
11551.75 258
11552.76 199
11553.78 235
11554.79 243
11555.81 279
11556.82 253
11557.84 252
11558.85 260
11559.87 257
11560.88 254
11561.90 265
11562.91 292
11563.93 257
11564.94 259
11565.96 230
11566.97 275
11567.99 277
11569.00 270
11570.02 287
11571.04 267
11572.05 212
11573.07 218
11574.08 252
11575.10 280
11576.11 259
11577.13 230
11578.15 292
11579.16 276
11580.18 280
11581.20 267
11582.21 261
11583.23 296
11584.24 292
11585.26 284
11586.28 274
11587.29 287
11588.31 298
11589.33 267
11590.34 298
11591.36 295
11592.38 302
11593.39 332
11594.41 312
11595.43 307
11596.44 297
11597.46 288
11598.48 362
11599.49 392
11600.51 393
11601.53 450
11602.54 490
11603.56 518
11604.58 545
11605.60 541
11606.61 487
11607.63 545
11608.65 495
11609.67 470
11610.68 510
11611.70 405
11612.72 417
11613.74 466
11614.75 355
11615.77 318
11616.79 357
11617.81 341
11618.82 293
11619.84 266
11620.86 303
11621.88 358
11622.90 317
11623.91 285
11624.93 310
11625.95 345
11626.97 286
11627.99 241
11629.00 241
11630.02 235
11631.04 273
11632.06 249
11633.08 249
11634.10 270
11635.11 229
11636.13 251
11637.15 245
11638.17 272
11639.19 263
11640.21 268
11641.23 241
11642.25 259
11643.26 246
11644.28 247
11645.30 240
11646.32 237
11647.34 259
11648.36 234
11649.38 246
11650.40 232
11651.42 256
11652.44 245
11653.46 259
11654.47 227
11655.49 206
11656.51 217
11657.53 207
11658.55 220
11659.57 210
11660.59 230
11661.61 232
11662.63 184
11663.65 195
11664.67 230
11665.69 262
11666.71 239
11667.73 214
11668.75 241
11669.77 225
11670.79 215
11671.81 209
11672.83 204
11673.85 226
11674.87 247
11675.89 237
11676.91 221
11677.93 247
11678.95 259
11679.97 256
11680.99 252
11682.01 218
11683.03 214
11684.06 263
11685.08 228
11686.10 199
11687.12 182
11688.14 239
11689.16 227
11690.18 248
11691.20 247
11692.22 226
11693.24 266
11694.26 242
11695.29 287
11696.31 255
11697.33 251
11698.35 223
11699.37 245
11700.39 239
11701.41 280
11702.43 261
11703.46 225
11704.48 261
11705.50 230
11706.52 215
11707.54 236
11708.56 270
11709.59 218
11710.61 199
11711.63 198
11712.65 240
11713.67 220
11714.70 215
11715.72 217
11716.74 243
11717.76 247
11718.78 194
11719.81 211
11720.83 225
11721.85 190
11722.87 201
11723.90 223
11724.92 219
11725.94 243
11726.96 214
11727.99 197
11729.01 191
11730.03 216
11731.05 205
11732.08 220
11733.10 221
11734.12 217
11735.15 237
11736.17 265
11737.19 239
11738.21 252
11739.24 254
11740.26 207
11741.28 235
11742.31 160
11743.33 206
11744.35 233
11745.38 230
11746.40 205
11747.42 227
11748.45 200
11749.47 222
11750.49 250
11751.52 249
11752.54 203
11753.56 217
11754.59 220
11755.61 225
11756.64 255
11757.66 266
11758.68 240
11759.71 237
11760.73 236
11761.76 227
11762.78 223
11763.80 184
11764.83 201
11765.85 232
11766.88 244
11767.90 224
11768.93 232
11769.95 214
11770.97 225
11772.00 241
11773.02 273
11774.05 264
11775.07 219
11776.10 253
11777.12 222
11778.15 257
11779.17 238
11780.20 255
11781.22 212
11782.25 167
11783.27 189
11784.30 217
11785.32 197
11786.35 236
11787.37 209
11788.40 237
11789.42 277
11790.45 235
11791.47 220
11792.50 225
11793.52 234
11794.55 228
11795.57 239
11796.60 214
11797.63 221
11798.65 265
11799.68 254
11800.70 238
11801.73 245
11802.75 243
11803.78 233
11804.81 255
11805.83 241
11806.86 245
11807.88 200
11808.91 249
11809.94 225
11810.96 216
11811.99 205
11813.02 212
11814.04 212
11815.07 247
11816.09 229
11817.12 251
11818.15 234
11819.17 217
11820.20 223
11821.23 185
11822.25 240
11823.28 253
11824.31 228
11825.33 238
11826.36 236
11827.39 248
11828.42 235
11829.44 213
11830.47 210
11831.50 214
11832.52 244
11833.55 282
11834.58 230
11835.61 253
11836.63 242
11837.66 226
11838.69 226
11839.71 257
11840.74 192
11841.77 207
11842.80 223
11843.83 200
11844.85 209
11845.88 194
11846.91 250
11847.94 249
11848.96 230
11849.99 261
11851.02 277
11852.05 264
11853.08 258
11854.10 260
11855.13 248
11856.16 232
11857.19 289
11858.22 303
11859.24 257
11860.27 245
11861.30 270
11862.33 260
11863.36 303
11864.39 279
11865.42 296
11866.44 342
11867.47 274
11868.50 282
11869.53 261
11870.56 270
11871.59 322
11872.62 273
11873.65 274
11874.67 292
11875.70 312
11876.73 346
11877.76 340
11878.79 299
11879.82 298
11880.85 334
11881.88 319
11882.91 290
11883.94 265
11884.97 256
11886.00 310
11887.03 347
11888.06 331
11889.09 284
11890.11 313
11891.14 348
11892.17 362
11893.20 310
11894.23 312
11895.26 326
11896.29 361
11897.32 368
11898.35 361
11899.38 400
11900.41 430
11901.44 376
11902.47 409
11903.50 473
11904.53 473
11905.56 482
11906.59 454
11907.63 438
11908.66 479
11909.69 421
11910.72 375
11911.75 376
11912.78 389
11913.81 402
11914.84 410
11915.87 424
11916.90 378
11917.93 411
11918.96 428
11919.99 419
11921.02 471
11922.06 432
11923.09 413
11924.12 419
11925.15 394
11926.18 462
11927.21 496
11928.24 582
11929.27 532
11930.31 565
11931.34 539
11932.37 517
11933.40 515
11934.43 579
11935.46 581
11936.49 526
11937.53 552
11938.56 609
11939.59 578
11940.62 546
11941.65 465
11942.69 449
11943.72 449
11944.75 486
11945.78 405
11946.81 491
11947.85 439
11948.88 403
11949.91 398
11950.94 378
11951.97 349
11953.01 352
11954.04 404
11955.07 396
11956.10 356
11957.14 380
11958.17 398
11959.20 381
11960.24 388
11961.27 424
11962.30 358
11963.33 340
11964.37 315
11965.40 316
11966.43 301
11967.47 301
11968.50 357
11969.53 367
11970.56 334
11971.60 350
11972.63 339
11973.66 342
11974.70 284
11975.73 288
11976.76 335
11977.80 302
11978.83 294
11979.86 315
11980.90 329
11981.93 343
11982.97 288
11984.00 290
11985.03 345
11986.07 323
11987.10 313
11988.13 307
11989.17 320
11990.20 298
11991.24 264
11992.27 260
11993.30 273
11994.34 313
11995.37 308
11996.41 312
11997.44 274
11998.48 256
11999.51 280
12000.54 319
12001.58 287
12002.61 293
12003.65 288
12004.68 345
12005.72 277
12006.75 254
12007.79 289
12008.82 322
12009.86 294
12010.89 268
12011.93 319
12012.96 299
12014.00 323
12015.03 311
12016.07 338
12017.10 355
12018.14 332
12019.17 338
12020.21 330
12021.24 309
12022.28 326
12023.31 344
12024.35 311
12025.38 319
12026.42 293
12027.46 290
12028.49 313
12029.53 318
12030.56 326
12031.60 318
12032.63 318
12033.67 288
12034.71 323
12035.74 328
12036.78 318
12037.81 287
12038.85 332
12039.89 325
12040.92 343
12041.96 308
12042.99 314
12044.03 324
12045.07 279
12046.10 301
12047.14 335
12048.18 335
12049.21 311
12050.25 268
12051.29 296
12052.32 325
12053.36 325
12054.40 298
12055.43 249
12056.47 270
12057.51 293
12058.54 288
12059.58 260
12060.62 287
12061.65 260
12062.69 295
12063.73 280
12064.77 248
12065.80 283
12066.84 304
12067.88 335
12068.92 392
12069.95 316
12070.99 308
12072.03 317
12073.07 321
12074.10 342
12075.14 310
12076.18 319
12077.22 376
12078.25 334
12079.29 333
12080.33 308
12081.37 341
12082.41 314
12083.44 320
12084.48 308
12085.52 337
12086.56 329
12087.60 310
12088.63 301
12089.67 310
12090.71 318
12091.75 357
12092.79 288
12093.83 308
12094.86 348
12095.90 319
12096.94 337
12097.98 338
12099.02 317
12100.06 383
12101.10 435
12102.13 416
12103.17 341
12104.21 365
12105.25 325
12106.29 318
12107.33 332
12108.37 325
12109.41 342
12110.45 383
12111.49 389
12112.53 334
12113.56 279
12114.60 246
12115.64 290
12116.68 318
12117.72 312
12118.76 328
12119.80 290
12120.84 262
12121.88 245
12122.92 292
12123.96 297
12125.00 256
12126.04 245
12127.08 281
12128.12 284
12129.16 269
12130.20 267
12131.24 273
12132.28 229
12133.32 245
12134.36 250
12135.40 283
12136.44 319
12137.48 288
12138.52 218
12139.56 229
12140.60 273
12141.64 248
12142.68 207
12143.72 234
12144.76 234
12145.81 240
12146.85 231
12147.89 206
12148.93 190
12149.97 212
12151.01 227
12152.05 274
12153.09 236
12154.13 261
12155.17 230
12156.21 226
12157.26 243
12158.30 248
12159.34 209
12160.38 237
12161.42 229
12162.46 224
12163.50 203
12164.55 227
12165.59 237
12166.63 236
12167.67 214
12168.71 200
12169.75 204
12170.80 190
12171.84 238
12172.88 216
12173.92 234
12174.96 228
12176.00 230
12177.05 217
12178.09 270
12179.13 194
12180.17 252
12181.22 222
12182.26 196
12183.30 194
12184.34 242
12185.38 265
12186.43 265
12187.47 264
12188.51 206
12189.55 221
12190.60 217
12191.64 242
12192.68 236
12193.72 217
12194.77 202
12195.81 196
12196.85 224
12197.90 234
12198.94 223
12199.98 207
12201.03 241
12202.07 214
12203.11 247
12204.15 247
12205.20 256
12206.24 197
12207.28 212
12208.33 194
12209.37 241
12210.41 228
12211.46 225
12212.50 231
12213.55 227
12214.59 245
12215.63 224
12216.68 229
12217.72 205
12218.76 221
12219.81 235
12220.85 235
12221.90 260
12222.94 266
12223.98 211
12225.03 247
12226.07 241
12227.12 231
12228.16 261
12229.20 235
12230.25 217
12231.29 235
12232.34 233
12233.38 238
12234.43 246
12235.47 237
12236.52 259
12237.56 245
12238.61 292
12239.65 243
12240.69 215
12241.74 238
12242.78 248
12243.83 233
12244.87 266
12245.92 226
12246.96 229
12248.01 288
12249.05 257
12250.10 222
12251.14 222
12252.19 233
12253.24 242
12254.28 231
12255.33 217
12256.37 221
12257.42 234
12258.46 245
12259.51 259
12260.55 207
12261.60 193
12262.64 184
12263.69 235
12264.74 223
12265.78 223
12266.83 204
12267.87 201
12268.92 212
12269.97 191
12271.01 203
12272.06 220
12273.10 252
12274.15 227
12275.20 226
12276.24 229
12277.29 193
12278.34 233
12279.38 226
12280.43 226
12281.47 239
12282.52 218
12283.57 213
12284.61 215
12285.66 207
12286.71 233
12287.75 226
12288.80 248
12289.85 230
12290.90 202
12291.94 206
12292.99 216
12294.04 219
12295.08 198
12296.13 193
12297.18 218
12298.22 210
12299.27 185
12300.32 195
12301.37 192
12302.41 216
12303.46 258
12304.51 257
12305.56 208
12306.60 229
12307.65 226
12308.70 257
12309.75 246
12310.79 151
12311.84 191
12312.89 217
12313.94 241
12314.99 201
12316.03 210
12317.08 191
12318.13 223
12319.18 246
12320.23 212
12321.27 195
12322.32 191
12323.37 207
12324.42 193
12325.47 166
12326.52 186
12327.56 193
12328.61 217
12329.66 190
12330.71 212
12331.76 198
12332.81 216
12333.86 210
12334.91 186
12335.95 226
12337.00 211
12338.05 166
12339.10 185
12340.15 195
12341.20 202
12342.25 193
12343.30 226
12344.35 197
12345.40 212
12346.44 224
12347.49 206
12348.54 184
12349.59 184
12350.64 184
12351.69 185
12352.74 211
12353.79 184
12354.84 191
12355.89 184
12356.94 190
12357.99 232
12359.04 226
12360.09 200
12361.14 197
12362.19 211
12363.24 231
12364.29 230
12365.34 206
12366.39 184
12367.44 212
12368.49 200
12369.54 188
12370.59 210
12371.64 193
12372.69 211
12373.74 178
12374.79 198
12375.84 229
12376.89 231
12377.94 180
12378.99 162
12380.05 205
12381.10 209
12382.15 195
12383.20 223
12384.25 217
12385.30 244
12386.35 232
12387.40 204
12388.45 203
12389.50 209
12390.55 191
12391.61 204
12392.66 268
12393.71 249
12394.76 223
12395.81 221
12396.86 183
12397.91 221
12398.97 239
12400.02 204
12401.07 229
12402.12 216
12403.17 208
12404.22 210
12405.28 232
12406.33 208
12407.38 246
12408.43 256
12409.48 245
12410.53 202
12411.59 225
12412.64 206
12413.69 208
12414.74 259
12415.80 203
12416.85 214
12417.90 216
12418.95 241
12420.00 227
12421.06 188
12422.11 197
12423.16 222
12424.21 248
12425.27 233
12426.32 223
12427.37 260
12428.43 251
12429.48 229
12430.53 242
12431.58 188
12432.64 216
12433.69 254
12434.74 227
12435.80 240
12436.85 280
12437.90 295
12438.96 288
12440.01 269
12441.06 229
12442.12 196
12443.17 223
12444.22 255
12445.28 244
12446.33 248
12447.38 220
12448.44 224
12449.49 254
12450.54 228
12451.60 213
12452.65 247
12453.71 283
12454.76 270
12455.81 265
12456.87 275
12457.92 307
12458.98 304
12460.03 305
12461.08 296
12462.14 292
12463.19 287
12464.25 338
12465.30 320
12466.35 349
12467.41 307
12468.46 303
12469.52 301
12470.57 305
12471.63 337
12472.68 388
12473.74 433
12474.79 508
12475.85 587
12476.90 572
12477.96 606
12479.01 588
12480.07 598
12481.12 615
12482.18 607
12483.23 600
12484.29 524
12485.34 485
12486.40 482
12487.45 432
12488.51 416
12489.56 427
12490.62 351
12491.67 344
12492.73 336
12493.78 332
12494.84 319
12495.90 354
12496.95 265
12498.01 269
12499.06 312
12500.12 285
12501.17 315
12502.23 310
12503.29 280
12504.34 311
12505.40 295
12506.45 272
12507.51 303
12508.57 296
12509.62 281
12510.68 257
12511.73 269
12512.79 306
12513.85 244
12514.90 295
12515.96 283
12517.02 242
12518.07 302
12519.13 247
12520.19 232
12521.24 242
12522.30 271
12523.36 231
12524.41 219
12525.47 241
12526.53 238
12527.58 240
12528.64 246
12529.70 270
12530.76 244
12531.81 249
12532.87 237
12533.93 253
12534.98 207
12536.04 230
12537.10 200
12538.16 235
12539.21 220
12540.27 221
12541.33 231
12542.39 219
12543.44 247
12544.50 290
12545.56 271
12546.62 258
12547.68 272
12548.73 242
12549.79 290
12550.85 284
12551.91 277
12552.96 306
12554.02 324
12555.08 339
12556.14 345
12557.20 333
12558.26 334
12559.31 327
12560.37 353
12561.43 319
12562.49 342
12563.55 305
12564.61 305
12565.66 296
12566.72 293
12567.78 315
12568.84 299
12569.90 274
12570.96 277
12572.02 276
12573.08 250
12574.13 266
12575.19 282
12576.25 242
12577.31 279
12578.37 232
12579.43 231
12580.49 231
12581.55 240
12582.61 244
12583.67 242
12584.73 254
12585.79 270
12586.85 242
12587.91 225
12588.96 250
12590.02 209
12591.08 241
12592.14 241
12593.20 243
12594.26 229
12595.32 238
12596.38 248
12597.44 277
12598.50 223
12599.56 237
12600.62 230
12601.68 223
12602.74 243
12603.80 238
12604.86 234
12605.92 249
12606.98 228
12608.04 242
12609.10 244
12610.17 253
12611.23 221
12612.29 217
12613.35 239
12614.41 260
12615.47 215
12616.53 210
12617.59 270
12618.65 263
12619.71 245
12620.77 226
12621.83 279
12622.89 242
12623.95 220
12625.02 260
12626.08 247
12627.14 251
12628.20 224
12629.26 236
12630.32 199
12631.38 215
12632.44 202
12633.51 228
12634.57 230
12635.63 233
12636.69 217
12637.75 233
12638.81 228
12639.88 224
12640.94 212
12642.00 216
12643.06 231
12644.12 203
12645.18 250
12646.25 224
12647.31 221
12648.37 208
12649.43 187
12650.50 173
12651.56 207
12652.62 222
12653.68 196
12654.74 204
12655.81 185
12656.87 191
12657.93 220
12658.99 229
12660.06 217
12661.12 217
12662.18 207
12663.24 190
12664.31 191
12665.37 205
12666.43 200
12667.50 180
12668.56 184
12669.62 211
12670.68 233
12671.75 184
12672.81 189
12673.87 204
12674.94 174
12676.00 206
12677.06 211
12678.13 200
12679.19 182
12680.25 188
12681.32 192
12682.38 188
12683.44 198
12684.51 206
12685.57 187
12686.63 187
12687.70 215
12688.76 177
12689.83 178
12690.89 205
12691.95 243
12693.02 210
12694.08 161
12695.15 192
12696.21 229
12697.27 207
12698.34 193
12699.40 184
12700.47 194
12701.53 185
12702.60 182
12703.66 217
12704.72 193
12705.79 205
12706.85 171
12707.92 216
12708.98 223
12710.05 221
12711.11 211
12712.18 236
12713.24 197
12714.31 210
12715.37 200
12716.44 195
12717.50 211
12718.57 266
12719.63 216
12720.70 204
12721.76 172
12722.83 198
12723.89 185
12724.96 206
12726.02 184
12727.09 215
12728.15 171
12729.22 185
12730.28 179
12731.35 199
12732.41 210
12733.48 205
12734.55 176
12735.61 199
12736.68 193
12737.74 200
12738.81 200
12739.88 207
12740.94 201
12742.01 173
12743.07 175
12744.14 214
12745.21 227
12746.27 186
12747.34 193
12748.40 163
12749.47 211
12750.54 198
12751.60 193
12752.67 183
12753.74 171
12754.80 195
12755.87 191
12756.94 189
12758.00 180
12759.07 220
12760.14 184
12761.20 188
12762.27 203
12763.34 209
12764.40 193
12765.47 179
12766.54 165
12767.60 184
12768.67 182
12769.74 174
12770.81 199
12771.87 185
12772.94 199
12774.01 187
12775.08 167
12776.14 153
12777.21 162
12778.28 200
12779.35 190
12780.41 192
12781.48 194
12782.55 171
12783.62 183
12784.68 188
12785.75 194
12786.82 178
12787.89 169
12788.96 157
12790.02 199
12791.09 197
12792.16 162
12793.23 180
12794.30 186
12795.36 215
12796.43 192
12797.50 165
12798.57 151
12799.64 164
12800.71 179
12801.77 164
12802.84 183
12803.91 187
12804.98 164
12806.05 175
12807.12 142
12808.19 151
12809.25 187
12810.32 177
12811.39 181
12812.46 196
12813.53 200
12814.60 213
12815.67 220
12816.74 207
12817.81 175
12818.88 175
12819.95 175
12821.01 184
12822.08 206
12823.15 219
12824.22 206
12825.29 200
12826.36 168
12827.43 196
12828.50 168
12829.57 171
12830.64 178
12831.71 187
12832.78 181
12833.85 172
12834.92 198
12835.99 165
12837.06 170
12838.13 181
12839.20 168
12840.27 158
12841.34 189
12842.41 154
12843.48 149
12844.55 182
12845.62 191
12846.69 221
12847.76 219
12848.83 202
12849.90 196
12850.97 161
12852.04 175
12853.11 180
12854.19 181
12855.26 176
12856.33 195
12857.40 194
12858.47 155
12859.54 150
12860.61 190
12861.68 174
12862.75 163
12863.82 194
12864.89 172
12865.97 164
12867.04 168
12868.11 179
12869.18 182
12870.25 196
12871.32 160
12872.39 160
12873.47 149
12874.54 164
12875.61 150
12876.68 186
12877.75 188
12878.82 165
12879.90 162
12880.97 169
12882.04 158
12883.11 148
12884.18 155
12885.25 173
12886.33 192
12887.40 154
12888.47 143
12889.54 167
12890.62 136
12891.69 154
12892.76 182
12893.83 163
12894.90 206
12895.98 173
12897.05 174
12898.12 188
12899.19 156
12900.27 139
12901.34 153
12902.41 160
12903.49 169
12904.56 155
12905.63 145
12906.70 144
12907.78 168
12908.85 203
12909.92 180
12911.00 159
12912.07 137
12913.14 164
12914.22 186
12915.29 157
12916.36 143
12917.44 142
12918.51 161
12919.58 157
12920.66 136
12921.73 153
12922.80 126
12923.88 158
12924.95 194
12926.02 166
12927.10 143
12928.17 142
12929.24 173
12930.32 168
12931.39 157
12932.47 160
12933.54 165
12934.61 151
12935.69 155
12936.76 116
12937.84 164
12938.91 172
12939.99 168
12941.06 191
12942.13 168
12943.21 130
12944.28 132
12945.36 133
12946.43 179
12947.51 148
12948.58 156
12949.66 152
12950.73 181
12951.81 185
12952.88 156
12953.95 164
12955.03 152
12956.10 165
12957.18 153
12958.25 125
12959.33 152
12960.40 181
12961.48 160
12962.56 155
12963.63 136
12964.71 184
12965.78 166
12966.86 149
12967.93 133
12969.01 174
12970.08 163
12971.16 145
12972.23 150
12973.31 159
12974.39 158
12975.46 158
12976.54 164
12977.61 153
12978.69 126
12979.76 153
12980.84 184
12981.92 171
12982.99 166
12984.07 196
12985.14 165
12986.22 145
12987.30 149
12988.37 141
12989.45 158
12990.53 161
12991.60 152
12992.68 152
12993.76 135
12994.83 160
12995.91 153
12996.99 174
12998.06 140
12999.14 147
13000.22 183
13001.29 168
13002.37 167
13003.45 147
13004.52 179
13005.60 150
13006.68 149
13007.75 183
13008.83 162
13009.91 169
13010.99 163
13012.06 178
13013.14 150
13014.22 166
13015.30 140
13016.37 150
13017.45 157
13018.53 154
13019.61 145
13020.68 168
13021.76 155
13022.84 182
13023.92 145
13024.99 168
13026.07 151
13027.15 137
13028.23 155
13029.31 177
13030.38 137
13031.46 132
13032.54 134
13033.62 143
13034.70 153
13035.77 116
13036.85 180
13037.93 144
13039.01 131
13040.09 132
13041.17 145
13042.24 151
13043.32 152
13044.40 157
13045.48 176
13046.56 153
13047.64 161
13048.72 160
13049.80 190
13050.87 182
13051.95 177
13053.03 149
13054.11 182
13055.19 167
13056.27 149
13057.35 134
13058.43 166
13059.51 174
13060.59 185
13061.67 171
13062.74 140
13063.82 134
13064.90 161
13065.98 174
13067.06 165
13068.14 145
13069.22 140
13070.30 156
13071.38 153
13072.46 132
13073.54 165
13074.62 142
13075.70 149
13076.78 142
13077.86 155
13078.94 141
13080.02 156
13081.10 160
13082.18 149
13083.26 136
13084.34 161
13085.42 174
13086.50 181
13087.58 124
13088.66 167
13089.74 162
13090.82 154
13091.90 157
13092.99 149
13094.07 154
13095.15 173
13096.23 136
13097.31 137
13098.39 152
13099.47 132
13100.55 158
13101.63 179
13102.71 118
13103.79 157
13104.88 168
13105.96 177
13107.04 145
13108.12 174
13109.20 158
13110.28 136
13111.36 130
13112.44 155
13113.53 137
13114.61 190
13115.69 160
13116.77 176
13117.85 165
13118.93 193
13120.02 169
13121.10 170
13122.18 151
13123.26 153
13124.34 134
13125.42 128
13126.51 131
13127.59 163
13128.67 160
13129.75 165
13130.84 197
13131.92 170
13133.00 170
13134.08 149
13135.16 153
13136.25 155
13137.33 156
13138.41 141
13139.49 157
13140.58 183
13141.66 133
13142.74 154
13143.82 154
13144.91 164
13145.99 157
13147.07 154
13148.16 158
13149.24 159
13150.32 154
13151.41 149
13152.49 170
13153.57 165
13154.65 172
13155.74 166
13156.82 180
13157.90 129
13158.99 141
13160.07 145
13161.15 158
13162.24 172
13163.32 144
13164.40 145
13165.49 139
13166.57 128
13167.66 168
13168.74 138
13169.82 147
13170.91 143
13171.99 146
13173.08 165
13174.16 135
13175.24 137
13176.33 122
13177.41 133
13178.50 165
13179.58 168
13180.66 181
13181.75 176
13182.83 143
13183.92 165
13185.00 147
13186.09 161
13187.17 176
13188.25 177
13189.34 182
13190.42 165
13191.51 129
13192.59 164
13193.68 182
13194.76 169
13195.85 156
13196.93 146
13198.02 174
13199.10 161
13200.19 176
13201.27 168
13202.36 149
13203.44 146
13204.53 178
13205.61 175
13206.70 168
13207.78 159
13208.87 126
13209.96 187
13211.04 189
13212.13 165
13213.21 192
13214.30 179
13215.38 211
13216.47 184
13217.55 187
13218.64 195
13219.73 164
13220.81 188
13221.90 184
13222.98 162
13224.07 183
13225.16 195
13226.24 144
13227.33 137
13228.41 174
13229.50 167
13230.59 170
13231.67 161
13232.76 156
13233.85 151
13234.93 151
13236.02 168
13237.11 163
13238.19 188
13239.28 173
13240.37 163
13241.45 151
13242.54 171
13243.63 200
13244.71 187
13245.80 174
13246.89 157
13247.97 163
13249.06 189
13250.15 158
13251.24 163
13252.32 179
13253.41 210
13254.50 179
13255.58 176
13256.67 153
13257.76 188
13258.85 168
13259.93 183
13261.02 195
13262.11 258
13263.20 193
13264.28 195
13265.37 215
13266.46 176
13267.55 185
13268.64 212
13269.72 221
13270.81 207
13271.90 188
13272.99 173
13274.08 210
13275.16 170
13276.25 192
13277.34 196
13278.43 194
13279.52 246
13280.61 220
13281.69 206
13282.78 217
13283.87 222
13284.96 202
13286.05 225
13287.14 203
13288.23 173
13289.31 198
13290.40 217
13291.49 201
13292.58 237
13293.67 203
13294.76 219
13295.85 234
13296.94 197
13298.03 229
13299.11 213
13300.20 233
13301.29 275
13302.38 239
13303.47 228
13304.56 244
13305.65 228
13306.74 225
13307.83 221
13308.92 236
13310.01 188
13311.10 211
13312.19 238
13313.28 259
13314.37 258
13315.46 242
13316.55 239
13317.64 219
13318.73 235
13319.82 231
13320.91 235
13322.00 270
13323.09 248
13324.18 247
13325.27 264
13326.36 250
13327.45 227
13328.54 225
13329.63 241
13330.72 251
13331.81 239
13332.90 248
13333.99 228
13335.08 274
13336.17 272
13337.26 245
13338.35 254
13339.44 240
13340.53 233
13341.62 286
13342.72 238
13343.81 210
13344.90 241
13345.99 246
13347.08 225
13348.17 271
13349.26 263
13350.35 265
13351.44 215
13352.54 255
13353.63 319
13354.72 276
13355.81 246
13356.90 270
13357.99 250
13359.08 281
13360.18 294
13361.27 308
13362.36 245
13363.45 274
13364.54 347
13365.63 315
13366.73 286
13367.82 311
13368.91 312
13370.00 310
13371.09 298
13372.19 324
13373.28 311
13374.37 323
13375.46 297
13376.56 284
13377.65 311
13378.74 307
13379.83 321
13380.93 302
13382.02 292
13383.11 255
13384.20 284
13385.30 257
13386.39 262
13387.48 231
13388.57 238
13389.67 277
13390.76 254
13391.85 246
13392.95 261
13394.04 223
13395.13 231
13396.22 256
13397.32 263
13398.41 228
13399.50 265
13400.60 266
13401.69 231
13402.78 248
13403.88 256
13404.97 257
13406.06 245
13407.16 239
13408.25 237
13409.35 213
13410.44 230
13411.53 225
13412.63 203
13413.72 232
13414.81 229
13415.91 252
13417.00 247
13418.10 241
13419.19 231
13420.28 231
13421.38 273
13422.47 239
13423.57 231
13424.66 203
13425.76 243
13426.85 236
13427.94 196
13429.04 193
13430.13 241
13431.23 240
13432.32 227
13433.42 214
13434.51 232
13435.61 213
13436.70 242
13437.80 230
13438.89 219
13439.99 259
13441.08 272
13442.18 220
13443.27 209
13444.37 256
13445.46 269
13446.56 246
13447.65 256
13448.75 249
13449.84 222
13450.94 235
13452.03 245
13453.13 252
13454.22 263
13455.32 241
13456.41 249
13457.51 275
13458.61 296
13459.70 236
13460.80 244
13461.89 271
13462.99 301
13464.08 306
13465.18 292
13466.28 287
13467.37 265
13468.47 239
13469.56 274
13470.66 290
13471.76 265
13472.85 329
13473.95 298
13475.05 300
13476.14 290
13477.24 313
13478.33 273
13479.43 309
13480.53 285
13481.62 290
13482.72 294
13483.82 325
13484.91 314
13486.01 283
13487.11 300
13488.20 304
13489.30 323
13490.40 274
13491.50 318
13492.59 328
13493.69 359
13494.79 304
13495.88 365
13496.98 339
13498.08 369
13499.18 401
13500.27 384
13501.37 310
13502.47 334
13503.57 366
13504.66 413
13505.76 404
13506.86 367
13507.96 402
13509.05 363
13510.15 318
13511.25 357
13512.35 349
13513.44 333
13514.54 319
13515.64 329
13516.74 321
13517.84 317
13518.93 275
13520.03 272
13521.13 304
13522.23 283
13523.33 262
13524.43 295
13525.52 296
13526.62 276
13527.72 283
13528.82 267
13529.92 234
13531.02 251
13532.12 248
13533.21 243
13534.31 256
13535.41 236
13536.51 239
13537.61 243
13538.71 248
13539.81 241
13540.91 251
13542.01 218
13543.10 175
13544.20 228
13545.30 249
13546.40 252
13547.50 233
13548.60 234
13549.70 230
13550.80 227
13551.90 233
13553.00 243
13554.10 248
13555.20 211
13556.30 204
13557.40 214
13558.50 217
13559.60 201
13560.70 211
13561.80 227
13562.90 257
13564.00 216
13565.10 219
13566.20 199
13567.30 216
13568.40 213
13569.50 213
13570.60 252
13571.70 226
13572.80 234
13573.90 229
13575.00 235
13576.10 207
13577.20 210
13578.30 210
13579.40 234
13580.50 203
13581.60 207
13582.70 223
13583.80 204
13584.90 206
13586.00 213
13587.10 227
13588.21 210
13589.31 220
13590.41 211
13591.51 215
13592.61 241
13593.71 237
13594.81 195
13595.91 240
13597.01 256
13598.12 211
13599.22 264
13600.32 241
13601.42 213
13602.52 206
13603.62 239
13604.72 235
13605.83 237
13606.93 218
13608.03 246
13609.13 187
13610.23 222
13611.34 229
13612.44 208
13613.54 243
13614.64 224
13615.74 227
13616.85 235
13617.95 217
13619.05 214
13620.15 219
13621.25 230
13622.36 245
13623.46 239
13624.56 210
13625.66 210
13626.77 229
13627.87 241
13628.97 208
13630.07 235
13631.18 231
13632.28 255
13633.38 247
13634.48 228
13635.59 237
13636.69 260
13637.79 219
13638.90 272
13640.00 228
13641.10 263
13642.21 256
13643.31 221
13644.41 271
13645.52 253
13646.62 243
13647.72 278
13648.83 238
13649.93 213
13651.03 216
13652.14 220
13653.24 220
13654.34 213
13655.45 210
13656.55 228
13657.65 242
13658.76 244
13659.86 231
13660.97 229
13662.07 229
13663.17 254
13664.28 251
13665.38 250
13666.49 218
13667.59 226
13668.69 218
13669.80 228
13670.90 200
13672.01 244
13673.11 241
13674.22 216
13675.32 225
13676.42 190
13677.53 223
13678.63 206
13679.74 197
13680.84 212
13681.95 264
13683.05 215
13684.16 242
13685.26 237
13686.37 227
13687.47 221
13688.58 240
13689.68 215
13690.79 229
13691.89 225
13693.00 211
13694.10 241
13695.21 239
13696.31 215
13697.42 215
13698.52 243
13699.63 266
13700.73 234
13701.84 232
13702.95 262
13704.05 233
13705.16 220
13706.26 196
13707.37 241
13708.47 248
13709.58 238
13710.69 227
13711.79 258
13712.90 222
13714.00 237
13715.11 233
13716.22 283
13717.32 258
13718.43 220
13719.53 249
13720.64 260
13721.75 290
13722.85 290
13723.96 277
13725.07 251
13726.17 246
13727.28 271
13728.39 290
13729.49 263
13730.60 274
13731.71 303
13732.81 300
13733.92 306
13735.03 295
13736.13 281
13737.24 328
13738.35 327
13739.46 329
13740.56 286
13741.67 315
13742.78 318
13743.88 289
13744.99 330
13746.10 307
13747.21 318
13748.31 341
13749.42 311
13750.53 299
13751.64 338
13752.74 362
13753.85 360
13754.96 357
13756.07 407
13757.17 404
13758.28 397
13759.39 398
13760.50 363
13761.61 386
13762.71 406
13763.82 448
13764.93 427
13766.04 464
13767.15 421
13768.25 468
13769.36 535
13770.47 552
13771.58 591
13772.69 601
13773.80 647
13774.90 596
13776.01 635
13777.12 566
13778.23 627
13779.34 590
13780.45 552
13781.56 516
13782.67 532
13783.77 511
13784.88 523
13785.99 510
13787.10 465
13788.21 436
13789.32 460
13790.43 462
13791.54 434
13792.65 419
13793.76 384
13794.86 373
13795.97 364
13797.08 354
13798.19 369
13799.30 362
13800.41 353
13801.52 359
13802.63 329
13803.74 328
13804.85 337
13805.96 329
13807.07 318
13808.18 368
13809.29 358
13810.40 333
13811.51 317
13812.62 279
13813.73 281
13814.84 277
13815.95 322
13817.06 320
13818.17 279
13819.28 324
13820.39 314
13821.50 309
13822.61 287
13823.72 280
13824.83 263
13825.94 266
13827.05 253
13828.16 290
13829.27 238
13830.39 217
13831.50 269
13832.61 258
13833.72 251
13834.83 251
13835.94 290
13837.05 328
13838.16 278
13839.27 265
13840.38 260
13841.50 278
13842.61 247
13843.72 245
13844.83 278
13845.94 278
13847.05 217
13848.16 248
13849.27 253
13850.39 247
13851.50 275
13852.61 264
13853.72 296
13854.83 264
13855.94 253
13857.06 245
13858.17 271
13859.28 278
13860.39 273
13861.50 281
13862.62 296
13863.73 268
13864.84 286
13865.95 298
13867.06 298
13868.18 311
13869.29 270
13870.40 292
13871.51 305
13872.63 320
13873.74 316
13874.85 296
13875.96 289
13877.08 282
13878.19 270
13879.30 328
13880.41 342
13881.53 320
13882.64 298
13883.75 304
13884.87 314
13885.98 318
13887.09 293
13888.20 310
13889.32 300
13890.43 361
13891.54 391
13892.66 344
13893.77 319
13894.88 367
13896.00 333
13897.11 293
13898.22 305
13899.34 340
13900.45 366
13901.56 351
13902.68 352
13903.79 326
13904.91 305
13906.02 317
13907.13 324
13908.25 318
13909.36 323
13910.48 290
13911.59 352
13912.70 330
13913.82 337
13914.93 298
13916.05 288
13917.16 301
13918.27 292
13919.39 307
13920.50 270
13921.62 301
13922.73 291
13923.85 263
13924.96 286
13926.08 287
13927.19 321
13928.30 296
13929.42 301
13930.53 280
13931.65 274
13932.76 292
13933.88 302
13934.99 330
13936.11 308
13937.22 268
13938.34 258
13939.45 332
13940.57 290
13941.68 297
13942.80 258
13943.91 280
13945.03 287
13946.15 306
13947.26 250
13948.38 274
13949.49 300
13950.61 292
13951.72 296
13952.84 280
13953.95 256
13955.07 273
13956.19 256
13957.30 293
13958.42 323
13959.53 276
13960.65 275
13961.77 252
13962.88 242
13964.00 251
13965.11 254
13966.23 264
13967.35 221
13968.46 235
13969.58 219
13970.69 268
13971.81 250
13972.93 219
13974.04 232
13975.16 271
13976.28 254
13977.39 265
13978.51 241
13979.63 223
13980.74 215
13981.86 241
13982.98 222
13984.09 231
13985.21 199
13986.33 272
13987.45 258
13988.56 263
13989.68 280
13990.80 244
13991.91 223
13993.03 232
13994.15 245
13995.27 245
13996.38 252
13997.50 242
13998.62 265
13999.74 301
14000.85 288
14001.97 236
14003.09 279
14004.21 268
14005.32 233
14006.44 253
14007.56 260
14008.68 241
14009.80 236
14010.91 240
14012.03 190
14013.15 251
14014.27 266
14015.39 256
14016.50 255
14017.62 205
14018.74 256
14019.86 209
14020.98 227
14022.10 196
14023.21 242
14024.33 266
14025.45 209
14026.57 242
14027.69 258
14028.81 218
14029.93 243
14031.04 231
14032.16 227
14033.28 216
14034.40 212
14035.52 255
14036.64 227
14037.76 235
14038.88 255
14040.00 258
14041.12 272
14042.23 238
14043.35 222
14044.47 258
14045.59 251
14046.71 279
14047.83 302
14048.95 243
14050.07 241
14051.19 270
14052.31 275
14053.43 265
14054.55 232
14055.67 250
14056.79 268
14057.91 277
14059.03 273
14060.15 291
14061.27 305
14062.39 281
14063.51 273
14064.63 247
14065.75 264
14066.87 259
14067.99 291
14069.11 307
14070.23 282
14071.35 263
14072.47 276
14073.59 268
14074.71 276
14075.83 280
14076.95 331
14078.07 340
14079.19 329
14080.31 333
14081.44 344
14082.56 331
14083.68 327
14084.80 367
14085.92 332
14087.04 315
14088.16 344
14089.28 361
14090.40 333
14091.52 353
14092.65 406
14093.77 380
14094.89 410
14096.01 393
14097.13 472
14098.25 483
14099.37 479
14100.50 471
14101.62 398
14102.74 427
14103.86 431
14104.98 428
14106.10 388
14107.23 356
14108.35 325
14109.47 387
14110.59 341
14111.71 361
14112.84 347
14113.96 333
14115.08 330
14116.20 332
14117.32 322
14118.45 311
14119.57 309
14120.69 306
14121.81 305
14122.94 328
14124.06 316
14125.18 282
14126.30 286
14127.43 281
14128.55 288
14129.67 255
14130.79 238
14131.92 292
14133.04 296
14134.16 293
14135.29 254
14136.41 293
14137.53 274
14138.66 242
14139.78 284
14140.90 268
14142.02 272
14143.15 277
14144.27 244
14145.39 234
14146.52 218
14147.64 256
14148.76 255
14149.89 249
14151.01 267
14152.14 245
14153.26 231
14154.38 228
14155.51 259
14156.63 273
14157.75 214
14158.88 242
14160.00 214
14161.13 213
14162.25 233
14163.37 254
14164.50 245
14165.62 252
14166.75 249
14167.87 279
14168.99 245
14170.12 259
14171.24 212
14172.37 214
14173.49 214
14174.62 238
14175.74 260
14176.87 243
14177.99 201
14179.12 196
14180.24 211
14181.36 259
14182.49 247
14183.61 173
14184.74 210
14185.86 226
14186.99 211
14188.11 188
14189.24 223
14190.36 231
14191.49 258
14192.62 293
14193.74 216
14194.87 240
14195.99 255
14197.12 260
14198.24 240
14199.37 226
14200.49 201
14201.62 243
14202.74 232
14203.87 230
14205.00 255
14206.12 239
14207.25 229
14208.37 261
14209.50 201
14210.62 197
14211.75 228
14212.88 226
14214.00 201
14215.13 208
14216.26 238
14217.38 197
14218.51 217
14219.63 216
14220.76 193
14221.89 231
14223.01 212
14224.14 221
14225.27 234
14226.39 225
14227.52 179
14228.65 190
14229.77 207
14230.90 208
14232.03 217
14233.15 224
14234.28 190
14235.41 205
14236.53 222
14237.66 213
14238.79 226
14239.91 227
14241.04 204
14242.17 158
14243.30 196
14244.42 240
14245.55 227
14246.68 258
14247.81 212
14248.93 210
14250.06 179
14251.19 185
14252.32 184
14253.44 197
14254.57 195
14255.70 198
14256.83 195
14257.95 186
14259.08 207
14260.21 198
14261.34 225
14262.47 209
14263.59 169
14264.72 193
14265.85 192
14266.98 219
14268.11 219
14269.23 197
14270.36 192
14271.49 173
14272.62 169
14273.75 179
14274.88 194
14276.01 190
14277.13 197
14278.26 177
14279.39 179
14280.52 217
14281.65 192
14282.78 182
14283.91 189
14285.04 180
14286.16 195
14287.29 141
14288.42 202
14289.55 216
14290.68 152
14291.81 170
14292.94 189
14294.07 191
14295.20 168
14296.33 149
14297.46 139
14298.59 200
14299.71 170
14300.84 187
14301.97 163
14303.10 196
14304.23 197
14305.36 186
14306.49 146
14307.62 161
14308.75 169
14309.88 164
14311.01 156
14312.14 155
14313.27 181
14314.40 193
14315.53 155
14316.66 141
14317.79 195
14318.92 171
14320.05 201
14321.18 184
14322.31 152
14323.44 191
14324.57 196
14325.70 167
14326.84 182
14327.97 181
14329.10 167
14330.23 153
14331.36 155
14332.49 143
14333.62 159
14334.75 187
14335.88 166
14337.01 150
14338.14 165
14339.27 164
14340.41 143
14341.54 151
14342.67 157
14343.80 175
14344.93 131
14346.06 156
14347.19 152
14348.32 165
14349.46 161
14350.59 163
14351.72 172
14352.85 152
14353.98 174
14355.11 173
14356.25 149
14357.38 168
14358.51 129
14359.64 119
14360.77 157
14361.90 159
14363.04 143
14364.17 163
14365.30 177
14366.43 148
14367.56 147
14368.70 183
14369.83 182
14370.96 180
14372.09 171
14373.23 162
14374.36 147
14375.49 151
14376.62 169
14377.76 129
14378.89 124
14380.02 118
14381.15 137
14382.29 123
14383.42 140
14384.55 160
14385.69 147
14386.82 158
14387.95 157
14389.08 174
14390.22 138
14391.35 135
14392.48 177
14393.62 147
14394.75 130
14395.88 167
14397.02 187
14398.15 163
14399.28 122
14400.42 150
14401.55 143
14402.68 139
14403.82 130
14404.95 144
14406.08 155
14407.22 143
14408.35 156
14409.49 140
14410.62 123
14411.75 158
14412.89 182
14414.02 159
14415.16 120
14416.29 141
14417.42 144
14418.56 167
14419.69 194
14420.83 160
14421.96 172
14423.10 175
14424.23 161
14425.36 145
14426.50 170
14427.63 178
14428.77 149
14429.90 169
14431.04 168
14432.17 150
14433.31 139
14434.44 153
14435.58 185
14436.71 155
14437.85 164
14438.98 179
14440.12 157
14441.25 156
14442.39 156
14443.52 156
14444.66 181
14445.79 164
14446.93 156
14448.06 141
14449.20 122
14450.33 155
14451.47 145
14452.60 171
14453.74 145
14454.87 136
14456.01 159
14457.15 164
14458.28 154
14459.42 132
14460.55 164
14461.69 140
14462.83 139
14463.96 148
14465.10 155
14466.23 188
14467.37 165
14468.51 148
14469.64 145
14470.78 142
14471.91 145
14473.05 119
14474.19 116
14475.32 129
14476.46 147
14477.60 153
14478.73 117
14479.87 138
14481.01 123
14482.14 144
14483.28 166
14484.42 164
14485.55 147
14486.69 142
14487.83 170
14488.96 149
14490.10 156
14491.24 135
14492.37 142
14493.51 142
14494.65 158
14495.79 135
14496.92 177
14498.06 137
14499.20 139
14500.34 157
14501.47 174
14502.61 129
14503.75 152
14504.89 182
14506.02 185
14507.16 194
14508.30 171
14509.44 148
14510.57 176
14511.71 187
14512.85 192
14513.99 202
14515.13 162
14516.26 187
14517.40 194
14518.54 186
14519.68 177
14520.82 206
14521.95 174
14523.09 171
14524.23 181
14525.37 167
14526.51 157
14527.65 151
14528.78 168
14529.92 189
14531.06 159
14532.20 178
14533.34 153
14534.48 159
14535.62 162
14536.76 141
14537.89 165
14539.03 175
14540.17 174
14541.31 132
14542.45 157
14543.59 169
14544.73 153
14545.87 150
14547.01 168
14548.15 177
14549.29 157
14550.42 153
14551.56 150
14552.70 134
14553.84 158
14554.98 173
14556.12 155
14557.26 164
14558.40 157
14559.54 168
14560.68 125
14561.82 157
14562.96 155
14564.10 147
14565.24 135
14566.38 157
14567.52 168
14568.66 128
14569.80 139
14570.94 151
14572.08 149
14573.22 142
14574.36 165
14575.50 176
14576.64 191
14577.78 198
14578.92 160
14580.06 133
14581.20 158
14582.35 170
14583.49 177
14584.63 175
14585.77 157
14586.91 181
14588.05 138
14589.19 166
14590.33 173
14591.47 199
14592.61 213
14593.75 178
14594.89 172
14596.04 132
14597.18 160
14598.32 165
14599.46 209
14600.60 197
14601.74 183
14602.88 203
14604.03 190
14605.17 181
14606.31 212
14607.45 163
14608.59 148
14609.73 132
14610.87 155
14612.02 185
14613.16 202
14614.30 172
14615.44 186
14616.58 176
14617.73 175
14618.87 201
14620.01 180
14621.15 217
14622.29 184
14623.44 232
14624.58 207
14625.72 225
14626.86 192
14628.01 227
14629.15 199
14630.29 229
14631.43 226
14632.58 240
14633.72 248
14634.86 247
14636.00 223
14637.15 238
14638.29 262
14639.43 259
14640.58 270
14641.72 276
14642.86 229
14644.00 236
14645.15 246
14646.29 231
14647.43 221
14648.58 260
14649.72 211
14650.86 228
14652.01 210
14653.15 196
14654.29 202
14655.44 187
14656.58 207
14657.72 215
14658.87 168
14660.01 190
14661.16 176
14662.30 195
14663.44 177
14664.59 195
14665.73 182
14666.87 214
14668.02 178
14669.16 154
14670.31 167
14671.45 156
14672.59 154
14673.74 169
14674.88 200
14676.03 181
14677.17 161
14678.32 148
14679.46 149
14680.60 166
14681.75 188
14682.89 177
14684.04 161
14685.18 168
14686.33 156
14687.47 123
14688.62 132
14689.76 167
14690.91 139
14692.05 119
14693.20 153
14694.34 134
14695.49 157
14696.63 148
14697.78 165
14698.92 183
14700.07 144
14701.21 165
14702.36 129
14703.50 142
14704.65 133
14705.79 135
14706.94 129
14708.09 151
14709.23 142
14710.38 130
14711.52 158
14712.67 124
14713.81 128
14714.96 131
14716.11 156
14717.25 144
14718.40 166
14719.54 164
14720.69 139
14721.84 141
14722.98 143
14724.13 125
14725.27 138
14726.42 126
14727.57 154
14728.71 124
14729.86 122
14731.01 126
14732.15 128
14733.30 158
14734.45 133
14735.59 134
14736.74 118
14737.88 130
14739.03 152
14740.18 126
14741.33 140
14742.47 127
14743.62 131
14744.77 119
14745.91 112
14747.06 126
14748.21 138
14749.35 128
14750.50 140
14751.65 123
14752.80 143
14753.94 129
14755.09 132
14756.24 117
14757.39 128
14758.53 134
14759.68 128
14760.83 128
14761.98 133
14763.12 110
14764.27 97
14765.42 106
14766.57 128
14767.71 131
14768.86 125
14770.01 117
14771.16 108
14772.31 106
14773.45 141
14774.60 118
14775.75 130
14776.90 135
14778.05 111
14779.20 135
14780.34 124
14781.49 119
14782.64 116
14783.79 124
14784.94 122
14786.09 99
14787.24 125
14788.38 134
14789.53 143
14790.68 152
14791.83 138
14792.98 138
14794.13 146
14795.28 152
14796.43 143
14797.57 127
14798.72 110
14799.87 129
14801.02 128
14802.17 102
14803.32 139
14804.47 130
14805.62 147
14806.77 168
14807.92 118
14809.07 146
14810.22 102
14811.37 124
14812.52 111
14813.67 123
14814.82 117
14815.97 124
14817.12 138
14818.26 124
14819.41 125
14820.56 119
14821.71 117
14822.86 126
14824.01 112
14825.16 110
14826.31 116
14827.47 137
14828.62 125
14829.77 95
14830.92 105
14832.07 98
14833.22 117
14834.37 148
14835.52 114
14836.67 123
14837.82 120
14838.97 115
14840.12 95
14841.27 112
14842.42 86
14843.57 112
14844.72 100
14845.87 130
14847.03 127
14848.18 117
14849.33 110
14850.48 115
14851.63 95
14852.78 102
14853.93 106
14855.08 108
14856.23 138
14857.39 119
14858.54 114
14859.69 109
14860.84 116
14861.99 117
14863.14 89
14864.29 89
14865.45 97
14866.60 100
14867.75 112
14868.90 108
14870.05 132
14871.21 103
14872.36 97
14873.51 88
14874.66 89
14875.81 104
14876.97 117
14878.12 115
14879.27 138
14880.42 112
14881.57 109
14882.73 109
14883.88 88
14885.03 106
14886.18 102
14887.34 119
14888.49 112
14889.64 116
14890.79 118
14891.95 98
14893.10 116
14894.25 114
14895.41 109
14896.56 104
14897.71 121
14898.86 117
14900.02 100
14901.17 113
14902.32 98
14903.48 128
14904.63 102
14905.78 125
14906.94 102
14908.09 108
14909.24 121
14910.40 131
14911.55 104
14912.70 109
14913.86 105
14915.01 89
14916.16 101
14917.32 119
14918.47 103
14919.63 108
14920.78 80
14921.93 127
14923.09 106
14924.24 131
14925.39 126
14926.55 116
14927.70 118
14928.86 113
14930.01 146
14931.17 115
14932.32 109
14933.47 117
14934.63 127
14935.78 112
14936.94 121
14938.09 113
14939.25 92
14940.40 122
14941.56 111
14942.71 146
14943.86 124
14945.02 150
14946.17 132
14947.33 129
14948.48 147
14949.64 163
14950.79 141
14951.95 111
14953.10 109
14954.26 127
14955.41 157
14956.57 122
14957.72 109
14958.88 157
14960.04 165
14961.19 146
14962.35 158
14963.50 154
14964.66 158
14965.81 148
14966.97 147
14968.12 135
14969.28 154
14970.44 156
14971.59 172
14972.75 152
14973.90 145
14975.06 145
14976.21 126
14977.37 112
14978.53 123
14979.68 98
14980.84 134
14981.99 135
14983.15 127
14984.31 128
14985.46 126
14986.62 109
14987.78 138
14988.93 149
14990.09 106
14991.25 135
14992.40 146
14993.56 116
14994.72 100
14995.87 104
14997.03 157
14998.19 132
14999.34 117
15000.50 77
15001.66 101
15002.81 108
15003.97 102
15005.13 119
15006.29 101
15007.44 113
15008.60 122
15009.76 116
15010.91 93
15012.07 91
15013.23 115
15014.39 103
15015.54 104
15016.70 107
15017.86 127
15019.02 120
15020.17 113
15021.33 104
15022.49 108
15023.65 137
15024.81 112
15025.96 102
15027.12 105
15028.28 104
15029.44 98
15030.59 101
15031.75 107
15032.91 100
15034.07 110
15035.23 110
15036.39 116
15037.54 110
15038.70 101
15039.86 102
15041.02 97
15042.18 89
15043.34 98
15044.50 106
15045.65 103
15046.81 96
15047.97 108
15049.13 87
15050.29 115
15051.45 102
15052.61 97
15053.77 88
15054.92 103
15056.08 142
15057.24 113
15058.40 93
15059.56 108
15060.72 113
15061.88 102
15063.04 93
15064.20 85
15065.36 113
15066.52 119
15067.68 120
15068.84 122
15070.00 109
15071.16 122
15072.32 93
15073.47 101
15074.63 95
15075.79 97
15076.95 115
15078.11 118
15079.27 83
15080.43 94
15081.59 114
15082.75 101
15083.91 128
15085.07 118
15086.23 140
15087.39 107
15088.56 122
15089.72 115
15090.88 121
15092.04 107
15093.20 109
15094.36 109
15095.52 104
15096.68 90
15097.84 89
15099.00 111
15100.16 116
15101.32 113
15102.48 110
15103.64 130
15104.80 98
15105.97 82
15107.13 111
15108.29 131
15109.45 142
15110.61 128
15111.77 113
15112.93 103
15114.09 109
15115.25 96
15116.42 101
15117.58 119
15118.74 97
15119.90 79
15121.06 96
15122.22 122
15123.39 113
15124.55 107
15125.71 113
15126.87 133
15128.03 108
15129.19 100
15130.36 102
15131.52 99
15132.68 107
15133.84 85
15135.00 102
15136.17 84
15137.33 120
15138.49 99
15139.65 99
15140.82 83
15141.98 84
15143.14 120
15144.30 119
15145.46 111
15146.63 83
15147.79 113
15148.95 105
15150.12 91
15151.28 80
15152.44 105
15153.60 118
15154.77 117
15155.93 115
15157.09 116
15158.26 111
15159.42 117
15160.58 101
15161.74 103
15162.91 104
15164.07 99
15165.23 113
15166.40 102
15167.56 103
15168.72 102
15169.89 96
15171.05 108
15172.21 99
15173.38 99
15174.54 102
15175.71 111
15176.87 95
15178.03 105
15179.20 109
15180.36 117
15181.52 113
15182.69 95
15183.85 102
15185.02 106
15186.18 110
15187.34 102
15188.51 101
15189.67 112
15190.84 86
15192.00 115
15193.17 114
15194.33 119
15195.49 106
15196.66 116
15197.82 113
15198.99 105
15200.15 107
15201.32 126
15202.48 141
15203.65 98
15204.81 104
15205.98 120
15207.14 153
15208.31 124
15209.47 127
15210.64 108
15211.80 127
15212.97 94
15214.13 126
15215.30 100
15216.46 127
15217.63 90
15218.79 107
15219.96 118
15221.12 135
15222.29 125
15223.45 96
15224.62 108
15225.78 129
15226.95 124
15228.12 129
15229.28 116
15230.45 132
15231.61 133
15232.78 110
15233.95 104
15235.11 150
15236.28 115
15237.44 124
15238.61 117
15239.78 119
15240.94 113
15242.11 127
15243.27 137
15244.44 121
15245.61 108
15246.77 87
15247.94 98
15249.11 119
15250.27 129
15251.44 137
15252.61 115
15253.77 104
15254.94 111
15256.11 115
15257.27 100
15258.44 120
15259.61 115
15260.77 104
15261.94 101
15263.11 108
15264.27 125
15265.44 97
15266.61 83
15267.78 118
15268.94 110
15270.11 125
15271.28 119
15272.44 118
15273.61 106
15274.78 114
15275.95 109
15277.11 103
15278.28 80
15279.45 124
15280.62 110
15281.79 103
15282.95 90
15284.12 115
15285.29 115
15286.46 102
15287.62 96
15288.79 84
15289.96 104
15291.13 99
15292.30 90
15293.47 107
15294.63 98
15295.80 101
15296.97 111
15298.14 102
15299.31 128
15300.48 99
15301.64 102
15302.81 96
15303.98 102
15305.15 103
15306.32 116
15307.49 126
15308.66 88
15309.82 92
15310.99 103
15312.16 134
15313.33 90
15314.50 105
15315.67 114
15316.84 94
15318.01 95
15319.18 104
15320.35 79
15321.51 104
15322.68 133
15323.85 104
15325.02 108
15326.19 111
15327.36 119
15328.53 92
15329.70 95
15330.87 92
15332.04 102
15333.21 130
15334.38 124
15335.55 95
15336.72 96
15337.89 97
15339.06 113
15340.23 93
15341.40 84
15342.57 84
15343.74 110
15344.91 124
15346.08 113
15347.25 69
15348.42 93
15349.59 141
15350.76 113
15351.93 89
15353.10 85
15354.27 108
15355.44 100
15356.61 99
15357.78 80
15358.95 98
15360.13 119
15361.30 111
15362.47 94
15363.64 94
15364.81 105
15365.98 106
15367.15 103
15368.32 101
15369.49 110
15370.66 109
15371.84 105
15373.01 102
15374.18 114
15375.35 114
15376.52 121
15377.69 96
15378.86 89
15380.03 87
15381.21 97
15382.38 129
15383.55 113
15384.72 86
15385.89 95
15387.06 104
15388.24 106
15389.41 73
15390.58 83
15391.75 92
15392.92 114
15394.10 150
15395.27 94
15396.44 88
15397.61 88
15398.78 126
15399.96 115
15401.13 107
15402.30 135
15403.47 115
15404.65 84
15405.82 89
15406.99 94
15408.16 103
15409.34 106
15410.51 110
15411.68 92
15412.85 121
15414.03 104
15415.20 95
15416.37 99
15417.55 75
15418.72 82
15419.89 95
15421.06 115
15422.24 103
15423.41 109
15424.58 93
15425.76 95
15426.93 120
15428.10 96
15429.28 107
15430.45 92
15431.62 119
15432.80 108
15433.97 102
15435.15 121
15436.32 114
15437.49 123
15438.67 109
15439.84 104
15441.01 110
15442.19 103
15443.36 109
15444.54 117
15445.71 84
15446.88 94
15448.06 82
15449.23 113
15450.41 97
15451.58 106
15452.75 111
15453.93 99
15455.10 120
15456.28 100
15457.45 116
15458.63 102
15459.80 108
15460.98 96
15462.15 113
15463.32 107
15464.50 93
15465.67 109
15466.85 83
15468.02 87
15469.20 74
15470.37 109
15471.55 127
15472.72 95
15473.90 102
15475.07 133
15476.25 130
15477.42 99
15478.60 85
15479.77 100
15480.95 110
15482.13 82
15483.30 109
15484.48 118
15485.65 100
15486.83 113
15488.00 121
15489.18 117
15490.35 111
15491.53 104
15492.71 109
15493.88 92
15495.06 117
15496.23 125
15497.41 109
15498.59 114
15499.76 106
15500.94 89
15502.11 131
15503.29 139
15504.47 116
15505.64 92
15506.82 100
15508.00 113
15509.17 102
15510.35 102
15511.52 92
15512.70 110
15513.88 108
15515.05 89
15516.23 86
15517.41 105
15518.58 123
15519.76 114
15520.94 104
15522.12 105
15523.29 117
15524.47 120
15525.65 104
15526.82 108
15528.00 91
15529.18 94
15530.35 125
15531.53 100
15532.71 89
15533.89 94
15535.06 83
15536.24 116
15537.42 117
15538.60 85
15539.77 105
15540.95 94
15542.13 108
15543.31 92
15544.48 97
15545.66 117
15546.84 106
15548.02 81
15549.20 98
15550.37 99
15551.55 95
15552.73 101
15553.91 75
15555.09 94
15556.26 119
15557.44 114
15558.62 93
15559.80 118
15560.98 112
15562.16 127
15563.34 98
15564.51 107
15565.69 113
15566.87 117
15568.05 129
15569.23 158
15570.41 138
15571.59 107
15572.76 136
15573.94 137
15575.12 106
15576.30 111
15577.48 132
15578.66 120
15579.84 125
15581.02 92
15582.20 103
15583.38 106
15584.56 124
15585.73 111
15586.91 91
15588.09 123
15589.27 138
15590.45 129
15591.63 121
15592.81 109
15593.99 145
15595.17 141
15596.35 121
15597.53 118
15598.71 98
15599.89 103
15601.07 123
15602.25 111
15603.43 126
15604.61 155
15605.79 125
15606.97 121
15608.15 128
15609.33 133
15610.51 129
15611.69 158
15612.87 161
15614.05 133
15615.23 137
15616.41 148
15617.59 126
15618.77 139
15619.95 123
15621.14 135
15622.32 139
15623.50 158
15624.68 166
15625.86 141
15627.04 137
15628.22 148
15629.40 142
15630.58 161
15631.76 154
15632.94 170
15634.13 156
15635.31 160
15636.49 191
15637.67 161
15638.85 157
15640.03 160
15641.21 161
15642.39 176
15643.58 153
15644.76 148
15645.94 176
15647.12 157
15648.30 161
15649.48 228
15650.67 159
15651.85 187
15653.03 235
15654.21 195
15655.39 160
15656.58 171
15657.76 191
15658.94 201
15660.12 202
15661.30 182
15662.49 186
15663.67 181
15664.85 179
15666.03 201
15667.22 181
15668.40 199
15669.58 219
15670.76 185
15671.95 185
15673.13 177
15674.31 188
15675.49 182
15676.68 183
15677.86 168
15679.04 185
15680.23 183
15681.41 174
15682.59 176
15683.77 154
15684.96 162
15686.14 177
15687.32 149
15688.51 176
15689.69 166
15690.87 154
15692.06 193
15693.24 193
15694.42 200
15695.61 177
15696.79 175
15697.97 180
15699.16 190
15700.34 194
15701.53 218
15702.71 180
15703.89 230
15705.08 232
15706.26 211
15707.44 190
15708.63 198
15709.81 228
15711.00 208
15712.18 197
15713.36 202
15714.55 194
15715.73 206
15716.92 227
15718.10 238
15719.29 222
15720.47 218
15721.66 211
15722.84 213
15724.02 214
15725.21 243
15726.39 244
15727.58 236
15728.76 209
15729.95 214
15731.13 185
15732.32 211
15733.50 252
15734.69 220
15735.87 234
15737.06 206
15738.24 258
15739.43 245
15740.61 231
15741.80 241
15742.98 231
15744.17 244
15745.35 209
15746.54 245
15747.72 227
15748.91 243
15750.10 244
15751.28 230
15752.47 230
15753.65 274
15754.84 244
15756.02 271
15757.21 244
15758.40 237
15759.58 227
15760.77 235
15761.95 227
15763.14 238
15764.33 231
15765.51 222
15766.70 207
15767.88 226
15769.07 217
15770.26 190
15771.44 221
15772.63 253
15773.82 241
15775.00 254
15776.19 225
15777.38 237
15778.56 235
15779.75 216
15780.94 227
15782.12 218
15783.31 190
15784.50 207
15785.68 210
15786.87 202
15788.06 202
15789.24 255
15790.43 209
15791.62 212
15792.81 207
15793.99 171
15795.18 164
15796.37 177
15797.55 162
15798.74 171
15799.93 175
15801.12 173
15802.30 176
15803.49 168
15804.68 145
15805.87 169
15807.05 190
15808.24 207
15809.43 162
15810.62 172
15811.81 169
15812.99 172
15814.18 176
15815.37 172
15816.56 158
15817.75 154
15818.93 163
15820.12 148
15821.31 161
15822.50 152
15823.69 143
15824.88 162
15826.06 146
15827.25 159
15828.44 156
15829.63 137
15830.82 141
15832.01 162
15833.20 150
15834.38 158
15835.57 149
15836.76 115
15837.95 125
15839.14 155
15840.33 167
15841.52 118
15842.71 132
15843.90 121
15845.08 127
15846.27 126
15847.46 130
15848.65 139
15849.84 145
15851.03 148
15852.22 177
15853.41 159
15854.60 116
15855.79 137
15856.98 164
15858.17 167
15859.36 139
15860.55 118
15861.74 133
15862.93 125
15864.12 170
15865.31 134
15866.50 163
15867.69 134
15868.88 138
15870.07 137
15871.26 131
15872.45 157
15873.64 131
15874.83 160
15876.02 152
15877.21 174
15878.40 153
15879.59 163
15880.78 147
15881.97 139
15883.16 152
15884.35 149
15885.54 161
15886.73 146
15887.92 165
15889.11 149
15890.30 158
15891.50 143
15892.69 153
15893.88 161
15895.07 131
15896.26 133
15897.45 172
15898.64 154
15899.83 167
15901.02 160
15902.22 148
15903.41 153
15904.60 146
15905.79 160
15906.98 156
15908.17 150
15909.36 145
15910.56 155
15911.75 155
15912.94 153
15914.13 184
15915.32 172
15916.51 176
15917.71 173
15918.90 179
15920.09 143
15921.28 147
15922.47 133
15923.67 141
15924.86 137
15926.05 163
15927.24 138
15928.43 155
15929.63 134
15930.82 166
15932.01 160
15933.20 144
15934.40 169
15935.59 178
15936.78 155
15937.97 151
15939.17 133
15940.36 150
15941.55 144
15942.75 163
15943.94 143
15945.13 158
15946.32 157
15947.52 145
15948.71 178
15949.90 168
15951.10 156
15952.29 150
15953.48 147
15954.68 147
15955.87 154
15957.06 145
15958.26 108
15959.45 114
15960.64 123
15961.84 150
15963.03 136
15964.22 133
15965.42 127
15966.61 117
15967.80 133
15969.00 89
15970.19 103
15971.39 125
15972.58 133
15973.77 124
15974.97 119
15976.16 125
15977.36 112
15978.55 114
15979.74 120
15980.94 125
15982.13 108
15983.33 102
15984.52 128
15985.72 97
15986.91 122
15988.10 119
15989.30 119
15990.49 120
15991.69 93
15992.88 75
15994.08 87
15995.27 105
15996.47 123
15997.66 114
15998.86 111
16000.05 109
16001.25 129
16002.44 128
16003.64 100
16004.83 102
16006.03 82
16007.22 107
16008.42 108
16009.61 92
16010.81 120
16012.00 102
16013.20 100
16014.40 106
16015.59 112
16016.79 92
16017.98 93
16019.18 114
16020.37 107
16021.57 104
16022.76 119
16023.96 104
16025.16 84
16026.35 117
16027.55 124
16028.74 113
16029.94 122
16031.14 97
16032.33 82
16033.53 100
16034.73 113
16035.92 101
16037.12 102
16038.31 117
16039.51 114
16040.71 94
16041.90 95
16043.10 99
16044.30 100
16045.49 96
16046.69 103
16047.89 85
16049.08 79
16050.28 80
16051.48 77
16052.67 77
16053.87 96
16055.07 86
16056.27 81
16057.46 89
16058.66 99
16059.86 106
16061.05 81
16062.25 89
16063.45 109
16064.65 109
16065.84 95
16067.04 83
16068.24 82
16069.44 96
16070.63 96
16071.83 110
16073.03 110
16074.23 96
16075.42 79
16076.62 76
16077.82 117
16079.02 99
16080.22 114
16081.41 118
16082.61 91
16083.81 83
16085.01 103
16086.21 112
16087.40 96
16088.60 96
16089.80 92
16091.00 85
16092.20 99
16093.40 88
16094.59 99
16095.79 93
16096.99 79
16098.19 104
16099.39 97
16100.59 102
16101.79 108
16102.99 86
16104.18 85
16105.38 101
16106.58 92
16107.78 93
16108.98 86
16110.18 96
16111.38 83
16112.58 101
16113.78 83
16114.98 80
16116.17 61
16117.37 108
16118.57 99
16119.77 102
16120.97 97
16122.17 82
16123.37 94
16124.57 77
16125.77 102
16126.97 87
16128.17 77
16129.37 105
16130.57 101
16131.77 106
16132.97 98
16134.17 115
16135.37 104
16136.57 62
16137.77 63
16138.97 71
16140.17 72
16141.37 94
16142.57 93
16143.77 54
16144.97 73
16146.17 86
16147.37 101
16148.57 103
16149.77 82
16150.97 88
16152.17 100
16153.37 101
16154.58 86
16155.78 89
16156.98 62
16158.18 112
16159.38 96
16160.58 87
16161.78 79
16162.98 82
16164.18 77
16165.38 105
16166.59 103
16167.79 73
16168.99 89
16170.19 97
16171.39 97
16172.59 66
16173.79 95
16174.99 97
16176.20 98
16177.40 105
16178.60 98
16179.80 96
16181.00 97
16182.20 96
16183.41 78
16184.61 64
16185.81 69
16187.01 85
16188.21 73
16189.42 90
16190.62 98
16191.82 97
16193.02 104
16194.22 108
16195.43 84
16196.63 87
16197.83 109
16199.03 105
16200.24 86
16201.44 76
16202.64 83
16203.84 91
16205.05 88
16206.25 88
16207.45 98
16208.65 79
16209.86 102
16211.06 99
16212.26 59
16213.47 79
16214.67 90
16215.87 88
16217.07 79
16218.28 91
16219.48 72
16220.68 89
16221.89 95
16223.09 75
16224.29 85
16225.50 76
16226.70 114
16227.90 87
16229.11 93
16230.31 94
16231.51 90
16232.72 83
16233.92 91
16235.13 115
16236.33 82
16237.53 103
16238.74 111
16239.94 89
16241.15 109
16242.35 107
16243.55 100
16244.76 113
16245.96 105
16247.17 86
16248.37 93
16249.57 96
16250.78 89
16251.98 119
16253.19 103
16254.39 72
16255.60 118
16256.80 101
16258.01 76
16259.21 81
16260.41 89
16261.62 99
16262.82 122
16264.03 102
16265.23 98
16266.44 114
16267.64 88
16268.85 94
16270.05 108
16271.26 120
16272.46 96
16273.67 87
16274.87 91
16276.08 90
16277.28 112
16278.49 132
16279.70 116
16280.90 131
16282.11 121
16283.31 112
16284.52 112
16285.72 115
16286.93 131
16288.13 92
16289.34 111
16290.55 133
16291.75 114
16292.96 93
16294.16 105
16295.37 108
16296.58 127
16297.78 109
16298.99 105
16300.19 113
16301.40 102
16302.61 110
16303.81 116
16305.02 118
16306.22 113
16307.43 126
16308.64 90
16309.84 128
16311.05 130
16312.26 139
16313.46 122
16314.67 113
16315.88 126
16317.08 109
16318.29 120
16319.50 130
16320.70 131
16321.91 127
16323.12 121
16324.33 122
16325.53 128
16326.74 122
16327.95 135
16329.15 156
16330.36 125
16331.57 118
16332.78 125
16333.98 109
16335.19 117
16336.40 86
16337.61 88
16338.81 81
16340.02 97
16341.23 107
16342.44 98
16343.64 101
16344.85 82
16346.06 96
16347.27 110
16348.48 97
16349.68 110
16350.89 108
16352.10 88
16353.31 106
16354.52 102
16355.72 86
16356.93 79
16358.14 82
16359.35 82
16360.56 93
16361.77 102
16362.97 82
16364.18 96
16365.39 89
16366.60 94
16367.81 86
16369.02 104
16370.23 99
16371.43 85
16372.64 90
16373.85 104
16375.06 92
16376.27 102
16377.48 87
16378.69 92
16379.90 89
16381.11 72
16382.32 93
16383.52 71
16384.73 89
16385.94 85
16387.15 86
16388.36 100
16389.57 87
16390.78 85
16391.99 79
16393.20 98
16394.41 82
16395.62 82
16396.83 86
16398.04 112
16399.25 104
16400.46 88
16401.67 81
16402.88 94
16404.09 95
16405.30 102
16406.51 100
16407.72 111
16408.93 88
16410.14 104
16411.35 83
16412.56 84
16413.77 107
16414.98 95
16416.19 100
16417.40 82
16418.61 83
16419.82 89
16421.03 86
16422.24 91
16423.45 93
16424.67 70
16425.88 91
16427.09 100
16428.30 90
16429.51 80
16430.72 76
16431.93 68
16433.14 88
16434.35 71
16435.56 67
16436.78 61
16437.99 74
16439.20 107
16440.41 97
16441.62 95
16442.83 96
16444.04 86
16445.25 81
16446.47 70
16447.68 80
16448.89 79
16450.10 107
16451.31 98
16452.52 81
16453.74 75
16454.95 83
16456.16 88
16457.37 63
16458.58 64
16459.80 76
16461.01 78
16462.22 62
16463.43 76
16464.65 70
16465.86 93
16467.07 65
16468.28 83
16469.49 90
16470.71 68
16471.92 74
16473.13 83
16474.34 97
16475.56 76
16476.77 91
16477.98 93
16479.20 84
16480.41 77
16481.62 80
16482.83 86
16484.05 84
16485.26 81
16486.47 71
16487.69 88
16488.90 73
16490.11 81
16491.33 73
16492.54 83
16493.75 94
16494.97 80
16496.18 82
16497.39 74
16498.61 79
16499.82 64
16501.03 53
16502.25 93
16503.46 73
16504.67 61
16505.89 87
16507.10 83
16508.32 70
16509.53 84
16510.74 93
16511.96 80
16513.17 80
16514.39 92
16515.60 78
16516.81 83
16518.03 79
16519.24 95
16520.46 91
16521.67 89
16522.88 72
16524.10 87
16525.31 72
16526.53 83
16527.74 75
16528.96 85
16530.17 97
16531.39 78
16532.60 62
16533.82 78
16535.03 97
16536.25 78
16537.46 80
16538.68 79
16539.89 85
16541.11 64
16542.32 96
16543.54 85
16544.75 66
16545.97 68
16547.18 86
16548.40 90
16549.61 83
16550.83 69
16552.04 84
16553.26 64
16554.47 79
16555.69 86
16556.91 86
16558.12 86
16559.34 77
16560.55 88
16561.77 80
16562.98 86
16564.20 77
16565.42 77
16566.63 88
16567.85 94
16569.06 113
16570.28 91
16571.50 81
16572.71 73
16573.93 82
16575.15 92
16576.36 80
16577.58 91
16578.79 92
16580.01 80
16581.23 91
16582.44 75
16583.66 93
16584.88 89
16586.09 82
16587.31 97
16588.53 104
16589.74 114
16590.96 99
16592.18 83
16593.40 118
16594.61 100
16595.83 107
16597.05 76
16598.26 83
16599.48 108
16600.70 112
16601.92 93
16603.13 102
16604.35 77
16605.57 88
16606.78 87
16608.00 99
16609.22 101
16610.44 89
16611.66 79
16612.87 86
16614.09 76
16615.31 84
16616.53 74
16617.74 96
16618.96 70
16620.18 78
16621.40 69
16622.62 75
16623.83 86
16625.05 77
16626.27 91
16627.49 86
16628.71 71
16629.93 75
16631.14 85
16632.36 76
16633.58 79
16634.80 81
16636.02 81
16637.24 82
16638.45 93
16639.67 84
16640.89 101
16642.11 77
16643.33 70
16644.55 102
16645.77 79
16646.99 58
16648.21 79
16649.42 84
16650.64 80
16651.86 91
16653.08 88
16654.30 93
16655.52 87
16656.74 85
16657.96 89
16659.18 68
16660.40 75
16661.62 79
16662.84 67
16664.06 63
16665.28 73
16666.50 71
16667.72 96
16668.93 80
16670.15 59
16671.37 78
16672.59 79
16673.81 88
16675.03 94
16676.25 88
16677.47 61
16678.69 81
16679.91 76
16681.13 85
16682.36 80
16683.58 69
16684.80 68
16686.02 69
16687.24 71
16688.46 59
16689.68 74
16690.90 76
16692.12 80
16693.34 91
16694.56 72
16695.78 70
16697.00 55
16698.22 54
16699.44 100
16700.66 89
16701.89 95
16703.11 67
16704.33 74
16705.55 98
16706.77 96
16707.99 99
16709.21 100
16710.43 63
16711.65 74
16712.88 71
16714.10 67
16715.32 81
16716.54 99
16717.76 101
16718.98 82
16720.20 69
16721.43 72
16722.65 73
16723.87 79
16725.09 79
16726.31 93
16727.54 86
16728.76 96
16729.98 74
16731.20 76
16732.42 69
16733.65 79
16734.87 87
16736.09 73
16737.31 75
16738.53 79
16739.76 76
16740.98 111
16742.20 84
16743.42 79
16744.65 80
16745.87 78
16747.09 82
16748.31 70
16749.54 70
16750.76 63
16751.98 74
16753.21 91
16754.43 72
16755.65 62
16756.87 77
16758.10 77
16759.32 73
16760.54 80
16761.77 74
16762.99 73
16764.21 67
16765.44 78
16766.66 69
16767.88 84
16769.11 70
16770.33 68
16771.55 78
16772.78 83
16774.00 73
16775.22 76
16776.45 59
16777.67 67
16778.90 62
16780.12 74
16781.34 81
16782.57 67
16783.79 75
16785.02 70
16786.24 61
16787.46 60
16788.69 79
16789.91 63
16791.14 73
16792.36 62
16793.58 86
16794.81 71
16796.03 85
16797.26 78
16798.48 64
16799.71 76
16800.93 83
16802.16 69
16803.38 72
16804.61 74
16805.83 66
16807.06 92
16808.28 65
16809.50 65
16810.73 72
16811.95 63
16813.18 66
16814.40 61
16815.63 78
16816.86 81
16818.08 106
16819.31 85
16820.53 68
16821.76 84
16822.98 87
16824.21 69
16825.43 81
16826.66 104
16827.88 71
16829.11 70
16830.33 69
16831.56 83
16832.79 89
16834.01 99
16835.24 79
16836.46 100
16837.69 80
16838.92 93
16840.14 79
16841.37 90
16842.59 87
16843.82 89
16845.05 87
16846.27 85
16847.50 82
16848.73 70
16849.95 75
16851.18 83
16852.40 68
16853.63 99
16854.86 81
16856.08 92
16857.31 86
16858.54 103
16859.76 107
16860.99 95
16862.22 109
16863.44 95
16864.67 90
16865.90 81
16867.13 102
16868.35 119
16869.58 94
16870.81 105
16872.03 101
16873.26 90
16874.49 99
16875.72 126
16876.94 110
16878.17 125
16879.40 112
16880.63 115
16881.85 113
16883.08 144
16884.31 113
16885.54 114
16886.76 98
16887.99 115
16889.22 139
16890.45 108
16891.68 104
16892.90 114
16894.13 121
16895.36 125
16896.59 149
16897.82 127
16899.04 91
16900.27 115
16901.50 129
16902.73 106
16903.96 103
16905.18 115
16906.41 124
16907.64 104
16908.87 116
16910.10 121
16911.33 112
16912.56 116
16913.78 92
16915.01 120
16916.24 100
16917.47 114
16918.70 103
16919.93 94
16921.16 101
16922.39 139
16923.62 113
16924.85 102
16926.07 107
16927.30 98
16928.53 101
16929.76 87
16930.99 91
16932.22 106
16933.45 75
16934.68 83
16935.91 81
16937.14 89
16938.37 91
16939.60 87
16940.83 121
16942.06 74
16943.29 81
16944.52 75
16945.75 98
16946.98 80
16948.21 91
16949.44 91
16950.67 99
16951.90 84
16953.13 96
16954.36 80
16955.59 89
16956.82 83
16958.05 83
16959.28 70
16960.51 76
16961.74 81
16962.97 78
16964.20 89
16965.43 75
16966.66 77
16967.89 106
16969.12 100
16970.35 90
16971.58 75
16972.82 70
16974.05 73
16975.28 68
16976.51 84
16977.74 88
16978.97 87
16980.20 59
16981.43 73
16982.66 78
16983.90 93
16985.13 74
16986.36 91
16987.59 81
16988.82 63
16990.05 88
16991.28 63
16992.52 84
16993.75 64
16994.98 72
16996.21 89
16997.44 85
16998.67 85
16999.91 65
17001.14 88
17002.37 84
17003.60 87
17004.83 97
17006.07 88
17007.30 72
17008.53 88
17009.76 77
17010.99 65
17012.23 78
17013.46 86
17014.69 92
17015.92 77
17017.16 97
17018.39 72
17019.62 72
17020.85 73
17022.09 119
17023.32 87
17024.55 79
17025.78 87
17027.02 86
17028.25 82
17029.48 82
17030.72 65
17031.95 76
17033.18 89
17034.42 69
17035.65 85
17036.88 73
17038.11 74
17039.35 59
17040.58 73
17041.81 75
17043.05 77
17044.28 73
17045.52 68
17046.75 78
17047.98 69
17049.22 85
17050.45 77
17051.68 83
17052.92 69
17054.15 72
17055.38 64
17056.62 80
17057.85 76
17059.09 76
17060.32 94
17061.55 73
17062.79 73
17064.02 64
17065.26 90
17066.49 92
17067.73 83
17068.96 48
17070.19 64
17071.43 66
17072.66 78
17073.90 75
17075.13 86
17076.37 76
17077.60 91
17078.84 71
17080.07 69
17081.31 75
17082.54 51
17083.78 72
17085.01 46
17086.25 61
17087.48 71
17088.72 67
17089.95 55
17091.19 53
17092.42 63
17093.66 60
17094.89 62
17096.13 62
17097.36 68
17098.60 66
17099.83 73
17101.07 85
17102.30 75
17103.54 52
17104.78 68
17106.01 78
17107.25 80
17108.48 77
17109.72 91
17110.95 51
17112.19 71
17113.43 90
17114.66 75
17115.90 89
17117.13 91
17118.37 78
17119.61 60
17120.84 77
17122.08 68
17123.32 67
17124.55 80
17125.79 60
17127.02 64
17128.26 55
17129.50 56
17130.73 75
17131.97 74
17133.21 73
17134.44 64
17135.68 47
17136.92 70
17138.15 62
17139.39 73
17140.63 84
17141.87 79
17143.10 58
17144.34 61
17145.58 75
17146.81 100
17148.05 84
17149.29 74
17150.53 79
17151.76 76
17153.00 49
17154.24 65
17155.48 61
17156.71 71
17157.95 42
17159.19 80
17160.43 81
17161.66 63
17162.90 63
17164.14 51
17165.38 57
17166.62 65
17167.85 76
17169.09 58
17170.33 68
17171.57 68
17172.81 50
17174.04 62
17175.28 58
17176.52 61
17177.76 77
17179.00 73
17180.23 58
17181.47 70
17182.71 64
17183.95 80
17185.19 72
17186.43 49
17187.67 49
17188.90 56
17190.14 67
17191.38 53
17192.62 59
17193.86 76
17195.10 50
17196.34 71
17197.58 52
17198.82 59
17200.05 58
17201.29 48
17202.53 76
17203.77 66
17205.01 66
17206.25 59
17207.49 69
17208.73 75
17209.97 58
17211.21 66
17212.45 67
17213.69 73
17214.93 63
17216.17 64
17217.41 55
17218.65 62
17219.89 61
17221.13 57
17222.37 72
17223.61 84
17224.85 60
17226.09 52
17227.33 70
17228.57 72
17229.81 61
17231.05 75
17232.29 60
17233.53 73
17234.77 66
17236.01 66
17237.25 55
17238.49 52
17239.73 71
17240.97 81
17242.21 60
17243.45 69
17244.69 93
17245.93 60
17247.17 66
17248.41 59
17249.66 55
17250.90 67
17252.14 63
17253.38 68
17254.62 48
17255.86 49
17257.10 59
17258.34 53
17259.58 52
17260.83 58
17262.07 62
17263.31 63
17264.55 42
17265.79 45
17267.03 51
17268.27 82
17269.52 70
17270.76 86
17272.00 71
17273.24 64
17274.48 74
17275.72 72
17276.97 62
17278.21 42
17279.45 41
17280.69 62
17281.93 62
17283.18 74
17284.42 75
17285.66 64
17286.90 65
17288.15 53
17289.39 62
17290.63 67
17291.87 60
17293.11 55
17294.36 45
17295.60 62
17296.84 86
17298.08 75
17299.33 67
17300.57 44
17301.81 46
17303.06 66
17304.30 49
17305.54 58
17306.78 65
17308.03 61
17309.27 55
17310.51 69
17311.76 69
17313.00 73
17314.24 67
17315.49 64
17316.73 58
17317.97 55
17319.22 61
17320.46 51
17321.70 84
17322.95 65
17324.19 65
17325.43 61
17326.68 56
17327.92 64
17329.17 61
17330.41 53
17331.65 57
17332.90 67
17334.14 44
17335.38 61
17336.63 63
17337.87 65
17339.12 69
17340.36 81
17341.61 71
17342.85 70
17344.09 67
17345.34 79
17346.58 79
17347.83 51
17349.07 74
17350.32 61
17351.56 61
17352.80 44
17354.05 64
17355.29 68
17356.54 76
17357.78 55
17359.03 68
17360.27 63
17361.52 39
17362.76 58
17364.01 62
17365.25 70
17366.50 43
17367.74 45
17368.99 55
17370.23 69
17371.48 91
17372.72 58
17373.97 61
17375.22 69
17376.46 74
17377.71 68
17378.95 63
17380.20 60
17381.44 55
17382.69 43
17383.93 72
17385.18 70
17386.43 65
17387.67 74
17388.92 62
17390.16 43
17391.41 48
17392.66 49
17393.90 56
17395.15 57
17396.39 80
17397.64 64
17398.89 54
17400.13 59
17401.38 54
17402.63 67
17403.87 72
17405.12 64
17406.37 61
17407.61 45
17408.86 59
17410.11 56
17411.35 78
17412.60 72
17413.85 56
17415.09 57
17416.34 62
17417.59 46
17418.83 66
17420.08 76
17421.33 61
17422.57 55
17423.82 73
17425.07 89
17426.32 68
17427.56 53
17428.81 75
17430.06 75
17431.31 56
17432.55 69
17433.80 62
17435.05 47
17436.30 60
17437.54 70
17438.79 55
17440.04 49
17441.29 49
17442.53 45
17443.78 76
17445.03 59
17446.28 66
17447.53 74
17448.77 65
17450.02 51
17451.27 63
17452.52 68
17453.77 73
17455.01 56
17456.26 58
17457.51 58
17458.76 63
17460.01 55
17461.26 44
17462.51 54
17463.75 56
17465.00 62
17466.25 65
17467.50 92
17468.75 66
17470.00 80
17471.25 75
17472.50 73
17473.74 62
17474.99 59
17476.24 71
17477.49 77
17478.74 70
17479.99 53
17481.24 63
17482.49 57
17483.74 70
17484.99 57
17486.24 49
17487.49 77
17488.74 55
17489.98 60
17491.23 61
17492.48 79
17493.73 68
17494.98 82
17496.23 66
17497.48 50
17498.73 64
17499.98 80
17501.23 69
17502.48 73
17503.73 76
17504.98 66
17506.23 71
17507.48 68
17508.73 70
17509.98 65
17511.23 72
17512.48 72
17513.73 87
17514.98 67
17516.24 75
17517.49 40
17518.74 55
17519.99 72
17521.24 82
17522.49 65
17523.74 52
17524.99 58
17526.24 64
17527.49 83
17528.74 81
17529.99 75
17531.24 76
17532.50 86
17533.75 65
17535.00 80
17536.25 77
17537.50 75
17538.75 70
17540.00 69
17541.25 82
17542.51 91
17543.76 73
17545.01 83
17546.26 75
17547.51 95
17548.76 88
17550.01 78
17551.27 54
17552.52 72
17553.77 87
17555.02 48
17556.27 56
17557.53 52
17558.78 70
17560.03 66
17561.28 67
17562.53 74
17563.79 84
17565.04 68
17566.29 90
17567.54 77
17568.80 84
17570.05 77
17571.30 66
17572.55 69
17573.81 80
17575.06 78
17576.31 75
17577.56 68
17578.82 67
17580.07 83
17581.32 72
17582.57 85
17583.83 75
17585.08 80
17586.33 90
17587.59 65
17588.84 74
17590.09 66
17591.35 77
17592.60 61
17593.85 67
17595.11 95
17596.36 99
17597.61 84
17598.87 103
17600.12 68
17601.37 75
17602.63 82
17603.88 86
17605.13 81
17606.39 78
17607.64 78
17608.89 64
17610.15 64
17611.40 69
17612.66 76
17613.91 80
17615.16 77
17616.42 67
17617.67 64
17618.93 68
17620.18 68
17621.43 77
17622.69 91
17623.94 84
17625.20 75
17626.45 86
17627.71 74
17628.96 71
17630.22 82
17631.47 88
17632.72 89
17633.98 87
17635.23 79
17636.49 75
17637.74 69
17639.00 76
17640.25 65
17641.51 68
17642.76 70
17644.02 48
17645.27 55
17646.53 60
17647.78 50
17649.04 62
17650.29 82
17651.55 51
17652.80 59
17654.06 71
17655.32 73
17656.57 72
17657.83 67
17659.08 62
17660.34 61
17661.59 49
17662.85 72
17664.11 48
17665.36 46
17666.62 72
17667.87 74
17669.13 81
17670.38 84
17671.64 53
17672.90 60
17674.15 79
17675.41 61
17676.67 61
17677.92 55
17679.18 61
17680.43 58
17681.69 63
17682.95 60
17684.20 47
17685.46 58
17686.72 67
17687.97 45
17689.23 56
17690.49 78
17691.74 68
17693.00 61
17694.26 55
17695.51 56
17696.77 61
17698.03 64
17699.28 58
17700.54 63
17701.80 67
17703.06 60
17704.31 47
17705.57 64
17706.83 64
17708.08 64
17709.34 57
17710.60 66
17711.86 47
17713.11 42
17714.37 52
17715.63 56
17716.89 70
17718.14 66
17719.40 49
17720.66 62
17721.92 66
17723.18 59
17724.43 52
17725.69 69
17726.95 55
17728.21 65
17729.47 79
17730.72 77
17731.98 49
17733.24 53
17734.50 51
17735.76 60
17737.02 57
17738.27 60
17739.53 69
17740.79 40
17742.05 44
17743.31 58
17744.57 59
17745.83 55
17747.08 76
17748.34 63
17749.60 59
17750.86 67
17752.12 69
17753.38 44
17754.64 60
17755.90 71
17757.16 65
17758.41 54
17759.67 56
17760.93 45
17762.19 51
17763.45 67
17764.71 64
17765.97 57
17767.23 73
17768.49 67
17769.75 61
17771.01 45
17772.27 66
17773.53 83
17774.79 77
17776.05 68
17777.31 57
17778.57 59
17779.83 62
17781.09 57
17782.35 66
17783.61 55
17784.87 70
17786.13 61
17787.39 56
17788.65 55
17789.91 46
17791.17 58
17792.43 62
17793.69 62
17794.95 63
17796.21 46
17797.47 68
17798.73 67
17799.99 57
17801.25 46
17802.51 47
17803.77 60
17805.03 59
17806.29 78
17807.55 55
17808.82 66
17810.08 54
17811.34 50
17812.60 61
17813.86 51
17815.12 46
17816.38 53
17817.64 58
17818.90 48
17820.17 56
17821.43 53
17822.69 55
17823.95 68
17825.21 58
17826.47 63
17827.73 61
17829.00 77
17830.26 51
17831.52 69
17832.78 74
17834.04 63
17835.31 52
17836.57 46
17837.83 56
17839.09 58
17840.35 65
17841.61 60
17842.88 66
17844.14 59
17845.40 55
17846.66 64
17847.93 78
17849.19 55
17850.45 66
17851.71 63
17852.98 55
17854.24 48
17855.50 66
17856.76 43
17858.03 44
17859.29 70
17860.55 49
17861.81 59
17863.08 43
17864.34 42
17865.60 43
17866.87 28
17868.13 44
17869.39 44
17870.65 62
17871.92 56
17873.18 57
17874.44 58
17875.71 58
17876.97 51
17878.23 40
17879.50 81
17880.76 54
17882.02 32
17883.29 56
17884.55 41
17885.82 44
17887.08 49
17888.34 57
17889.61 54
17890.87 67
17892.13 63
17893.40 39
17894.66 73
17895.93 49
17897.19 44
17898.45 49
17899.72 55
17900.98 55
17902.25 55
17903.51 50
17904.78 47
17906.04 50
17907.30 47
17908.57 70
17909.83 53
17911.10 41
17912.36 54
17913.63 56
17914.89 73
17916.16 60
17917.42 38
17918.69 55
17919.95 63
17921.22 61
17922.48 42
17923.75 54
17925.01 59
17926.28 51
17927.54 56
17928.81 55
17930.07 50
17931.34 51
17932.60 59
17933.87 70
17935.13 46
17936.40 48
17937.66 57
17938.93 79
17940.19 55
17941.46 56
17942.73 53
17943.99 64
17945.26 78
17946.52 51
17947.79 46
17949.05 48
17950.32 55
17951.59 54
17952.85 48
17954.12 60
17955.38 60
17956.65 48
17957.92 41
17959.18 62
17960.45 47
17961.72 45
17962.98 55
17964.25 52
17965.52 51
17966.78 54
17968.05 42
17969.31 47
17970.58 67
17971.85 61
17973.11 37
17974.38 63
17975.65 51
17976.92 55
17978.18 53
17979.45 48
17980.72 58
17981.98 53
17983.25 52
17984.52 62
17985.78 59
17987.05 60
17988.32 60
17989.59 56
17990.85 60
17992.12 43
17993.39 34
17994.66 63
17995.92 68
17997.19 42
17998.46 53
17999.73 49
18000.99 47
18002.26 56
18003.53 53
18004.80 43
18006.07 42
18007.33 54
18008.60 33
18009.87 55
18011.14 46
18012.41 55
18013.67 58
18014.94 30
18016.21 44
18017.48 73
18018.75 68
18020.02 46
18021.28 39
18022.55 47
18023.82 54
18025.09 28
18026.36 60
18027.63 58
18028.90 46
18030.16 51
18031.43 57
18032.70 62
18033.97 64
18035.24 62
18036.51 69
18037.78 57
18039.05 53
18040.32 82
18041.58 59
18042.85 56
18044.12 49
18045.39 53
18046.66 46
18047.93 65
18049.20 45
18050.47 50
18051.74 59
18053.01 63
18054.28 62
18055.55 57
18056.82 68
18058.09 54
18059.36 46
18060.63 50
18061.90 56
18063.17 49
18064.44 48
18065.71 56
18066.98 47
18068.25 58
18069.52 75
18070.79 43
18072.06 47
18073.33 47
18074.60 64
18075.87 54
18077.14 60
18078.41 49
18079.68 62
18080.95 53
18082.22 38
18083.49 40
18084.76 55
18086.03 64
18087.30 46
18088.57 44
18089.85 53
18091.12 56
18092.39 48
18093.66 64
18094.93 41
18096.20 51
18097.47 58
18098.74 59
18100.01 45
18101.29 50
18102.56 46
18103.83 48
18105.10 54
18106.37 54
18107.64 50
18108.91 44
18110.19 48
18111.46 47
18112.73 52
18114.00 50
18115.27 58
18116.54 76
18117.82 47
18119.09 57
18120.36 52
18121.63 52
18122.90 52
18124.18 50
18125.45 59
18126.72 55
18127.99 50
18129.26 72
18130.54 69
18131.81 60
18133.08 74
18134.35 63
18135.63 45
18136.90 58
18138.17 59
18139.44 61
18140.72 54
18141.99 48
18143.26 54
18144.53 53
18145.81 53
18147.08 53
18148.35 34
18149.63 40
18150.90 56
18152.17 63
18153.45 51
18154.72 60
18155.99 65
18157.26 48
18158.54 32
18159.81 47
18161.08 55
18162.36 46
18163.63 50
18164.91 61
18166.18 57
18167.45 53
18168.73 47
18170.00 59
18171.27 52
18172.55 49
18173.82 54
18175.09 50
18176.37 61
18177.64 58
18178.92 53
18180.19 59
18181.46 62
18182.74 53
18184.01 55
18185.29 68
18186.56 51
18187.84 52
18189.11 51
18190.38 48
18191.66 50
18192.93 62
18194.21 43
18195.48 64
18196.76 52
18198.03 41
18199.31 54
18200.58 52
18201.86 57
18203.13 49
18204.41 42
18205.68 53
18206.96 37
18208.23 46
18209.51 35
18210.78 61
18212.06 59
18213.33 65
18214.61 59
18215.88 42
18217.16 42
18218.43 41
18219.71 54
18220.98 50
18222.26 46
18223.53 38
18224.81 72
18226.09 63
18227.36 42
18228.64 54
18229.91 55
18231.19 66
18232.46 62
18233.74 41
18235.02 33
18236.29 41
18237.57 44
18238.84 39
18240.12 54
18241.40 36
18242.67 40
18243.95 54
18245.23 56
18246.50 57
18247.78 45
18249.05 52
18250.33 46
18251.61 58
18252.88 50
18254.16 49
18255.44 42
18256.71 44
18257.99 64
18259.27 49
18260.54 45
18261.82 63
18263.10 39
18264.38 42
18265.65 37
18266.93 49
18268.21 65
18269.48 48
18270.76 42
18272.04 49
18273.32 51
18274.59 50
18275.87 51
18277.15 48
18278.43 38
18279.70 43
18280.98 51
18282.26 45
18283.54 44
18284.81 47
18286.09 45
18287.37 40
18288.65 42
18289.92 55
18291.20 40
18292.48 50
18293.76 66
18295.04 59
18296.31 49
18297.59 56
18298.87 46
18300.15 47
18301.43 41
18302.71 28
18303.98 54
18305.26 49
18306.54 50
18307.82 47
18309.10 47
18310.38 47
18311.66 57
18312.93 41
18314.21 47
18315.49 42
18316.77 59
18318.05 58
18319.33 57
18320.61 45
18321.89 50
18323.17 52
18324.44 46
18325.72 46
18327.00 34
18328.28 70
18329.56 50
18330.84 43
18332.12 36
18333.40 48
18334.68 71
18335.96 49
18337.24 65
18338.52 63
18339.80 54
18341.08 57
18342.36 40
18343.64 57
18344.92 43
18346.20 52
18347.48 53
18348.76 48
18350.04 45
18351.32 44
18352.60 42
18353.88 53
18355.16 66
18356.44 38
18357.72 46
18359.00 55
18360.28 50
18361.56 45
18362.84 44
18364.12 45
18365.40 49
18366.68 53
18367.96 44
18369.24 58
18370.52 65
18371.80 55
18373.08 49
18374.36 50
18375.64 53
18376.93 70
18378.21 73
18379.49 49
18380.77 34
18382.05 42
18383.33 52
18384.61 61
18385.89 34
18387.17 50
18388.46 47
18389.74 40
18391.02 56
18392.30 41
18393.58 52
18394.86 49
18396.15 35
18397.43 44
18398.71 38
18399.99 34
18401.27 37
18402.55 44
18403.84 33
18405.12 53
18406.40 49
18407.68 47
18408.96 45
18410.25 50
18411.53 48
18412.81 54
18414.09 57
18415.37 52
18416.66 45
18417.94 55
18419.22 49
18420.50 47
18421.79 35
18423.07 51
18424.35 45
18425.63 69
18426.92 56
18428.20 37
18429.48 37
18430.77 43
18432.05 61
18433.33 57
18434.61 45
18435.90 59
18437.18 55
18438.46 50
18439.75 38
18441.03 49
18442.31 52
18443.60 45
18444.88 37
18446.16 43
18447.45 37
18448.73 43
18450.01 51
18451.30 55
18452.58 50
18453.86 47
18455.15 51
18456.43 48
18457.71 53
18459.00 46
18460.28 50
18461.57 70
18462.85 47
18464.13 60
18465.42 52
18466.70 39
18467.99 41
18469.27 44
18470.55 65
18471.84 48
18473.12 33
18474.41 48
18475.69 55
18476.98 48
18478.26 74
18479.55 37
18480.83 51
18482.11 75
18483.40 55
18484.68 48
18485.97 54
18487.25 51
18488.54 52
18489.82 54
18491.11 53
18492.39 44
18493.68 46
18494.96 48
18496.25 43
18497.53 41
18498.82 32
18500.10 32
18501.39 63
18502.67 59
18503.96 60
18505.24 58
18506.53 57
18507.82 67
18509.10 49
18510.39 48
18511.67 47
18512.96 58
18514.24 55
18515.53 40
18516.82 53
18518.10 55
18519.39 61
18520.67 52
18521.96 46
18523.25 49
18524.53 43
18525.82 46
18527.10 51
18528.39 40
18529.68 30
18530.96 49
18532.25 46
18533.54 55
18534.82 57
18536.11 50
18537.39 55
18538.68 41
18539.97 61
18541.25 48
18542.54 53
18543.83 48
18545.11 43
18546.40 34
18547.69 53
18548.98 63
18550.26 72
18551.55 43
18552.84 56
18554.12 37
18555.41 53
18556.70 47
18557.99 49
18559.27 47
18560.56 38
18561.85 50
18563.13 42
18564.42 42
18565.71 57
18567.00 35
18568.28 53
18569.57 42
18570.86 51
18572.15 54
18573.44 44
18574.72 54
18576.01 56
18577.30 61
18578.59 43
18579.88 54
18581.16 58
18582.45 45
18583.74 33
18585.03 38
18586.32 54
18587.60 57
18588.89 77
18590.18 44
18591.47 40
18592.76 53
18594.05 51
18595.33 52
18596.62 51
18597.91 54
18599.20 43
18600.49 58
18601.78 82
18603.07 57
18604.36 58
18605.64 53
18606.93 90
18608.22 61
18609.51 62
18610.80 55
18612.09 50
18613.38 65
18614.67 57
18615.96 67
18617.25 57
18618.54 48
18619.83 75
18621.12 75
18622.40 66
18623.69 52
18624.98 68
18626.27 77
18627.56 60
18628.85 69
18630.14 83
18631.43 69
18632.72 57
18634.01 52
18635.30 57
18636.59 58
18637.88 70
18639.17 46
18640.46 39
18641.75 45
18643.04 55
18644.33 69
18645.62 60
18646.91 55
18648.20 55
18649.49 69
18650.78 53
18652.08 65
18653.37 47
18654.66 61
18655.95 41
18657.24 45
18658.53 35
18659.82 55
18661.11 45
18662.40 60
18663.69 56
18664.98 44
18666.27 51
18667.56 69
18668.86 59
18670.15 43
18671.44 34
18672.73 44
18674.02 51
18675.31 41
18676.60 52
18677.90 43
18679.19 35
18680.48 34
18681.77 38
18683.06 63
18684.35 69
18685.64 50
18686.94 49
18688.23 49
18689.52 64
18690.81 64
18692.10 44
18693.40 36
18694.69 42
18695.98 57
18697.27 61
18698.56 55
18699.86 54
18701.15 41
18702.44 62
18703.73 49
18705.03 54
18706.32 42
18707.61 55
18708.90 58
18710.19 51
18711.49 49
18712.78 48
18714.07 64
18715.37 46
18716.66 35
18717.95 52
18719.24 57
18720.54 56
18721.83 51
18723.12 54
18724.42 63
18725.71 59
18727.00 64
18728.30 59
18729.59 41
18730.88 51
18732.17 42
18733.47 39
18734.76 42
18736.05 49
18737.35 53
18738.64 47
18739.94 37
18741.23 50
18742.52 43
18743.82 50
18745.11 45
18746.40 60
18747.70 57
18748.99 43
18750.29 45
18751.58 67
18752.87 47
18754.17 69
18755.46 52
18756.76 50
18758.05 46
18759.34 52
18760.64 53
18761.93 46
18763.23 47
18764.52 57
18765.82 45
18767.11 56
18768.41 44
18769.70 42
18770.99 32
18772.29 49
18773.58 53
18774.88 47
18776.17 58
18777.47 46
18778.76 39
18780.06 41
18781.35 46
18782.65 41
18783.94 36
18785.24 49
18786.53 57
18787.83 45
18789.12 42
18790.42 49
18791.71 55
18793.01 40
18794.31 52
18795.60 62
18796.90 41
18798.19 33
18799.49 65
18800.78 50
18802.08 36
18803.37 43
18804.67 45
18805.97 55
18807.26 44
18808.56 38
18809.85 38
18811.15 48
18812.45 43
18813.74 46
18815.04 35
18816.34 38
18817.63 27
18818.93 56
18820.22 53
18821.52 39
18822.82 54
18824.11 48
18825.41 51
18826.71 44
18828.00 53
18829.30 38
18830.60 37
18831.89 54
18833.19 45
18834.49 50
18835.78 40
18837.08 53
18838.38 49
18839.67 59
18840.97 63
18842.27 58
18843.57 46
18844.86 46
18846.16 39
18847.46 57
18848.75 46
18850.05 43
18851.35 56
18852.65 50
18853.94 57
18855.24 43
18856.54 53
18857.84 53
18859.13 49
18860.43 49
18861.73 42
18863.03 53
18864.33 50
18865.62 59
18866.92 56
18868.22 40
18869.52 39
18870.82 56
18872.11 49
18873.41 43
18874.71 44
18876.01 50
18877.31 36
18878.61 41
18879.90 43
18881.20 38
18882.50 48
18883.80 49
18885.10 45
18886.40 39
18887.70 46
18888.99 54
18890.29 36
18891.59 48
18892.89 42
18894.19 59
18895.49 43
18896.79 45
18898.09 39
18899.39 48
18900.68 56
18901.98 45
18903.28 44
18904.58 32
18905.88 52
18907.18 29
18908.48 40
18909.78 67
18911.08 40
18912.38 37
18913.68 37
18914.98 41
18916.28 66
18917.58 61
18918.88 54
18920.18 42
18921.48 45
18922.78 55
18924.08 42
18925.38 44
18926.68 45
18927.98 34
18929.28 55
18930.58 46
18931.88 32
18933.18 41
18934.48 47
18935.78 31
18937.08 32
18938.38 53
18939.68 35
18940.98 38
18942.28 45
18943.58 45
18944.88 44
18946.18 49
18947.48 43
18948.78 56
18950.08 49
18951.39 37
18952.69 44
18953.99 49
18955.29 47
18956.59 37
18957.89 52
18959.19 48
18960.49 52
18961.79 59
18963.09 43
18964.40 46
18965.70 50
18967.00 53
18968.30 49
18969.60 54
18970.90 55
18972.21 47
18973.51 50
18974.81 53
18976.11 49
18977.41 49
18978.71 31
18980.02 30
18981.32 28
18982.62 36
18983.92 43
18985.22 48
18986.53 52
18987.83 42
18989.13 66
18990.43 66
18991.73 47
18993.04 36
18994.34 41
18995.64 42
18996.94 46
18998.25 40
18999.55 53
19000.85 41
19002.15 47
19003.46 51
19004.76 48
19006.06 44
19007.36 46
19008.67 54
19009.97 45
19011.27 39
19012.58 34
19013.88 54
19015.18 56
19016.49 46
19017.79 45
19019.09 55
19020.40 40
19021.70 39
19023.00 22
19024.31 31
19025.61 36
19026.91 42
19028.22 42
19029.52 33
19030.82 47
19032.13 57
19033.43 52
19034.73 35
19036.04 46
19037.34 41
19038.65 41
19039.95 48
19041.25 54
19042.56 39
19043.86 42
19045.17 37
19046.47 66
19047.77 56
19049.08 56
19050.38 43
19051.69 27
19052.99 34
19054.30 44
19055.60 37
19056.90 47
19058.21 58
19059.51 43
19060.82 40
19062.12 69
19063.43 48
19064.73 41
19066.04 32
19067.34 43
19068.65 37
19069.95 42
19071.26 39
19072.56 40
19073.87 52
19075.17 47
19076.48 51
19077.78 26
19079.09 53
19080.39 40
19081.70 34
19083.00 37
19084.31 46
19085.61 37
19086.92 45
19088.23 40
19089.53 53
19090.84 56
19092.14 55
19093.45 64
19094.75 48
19096.06 51
19097.37 45
19098.67 57
19099.98 48
19101.28 42
19102.59 43
19103.90 48
19105.20 61
19106.51 48
19107.81 50
19109.12 38
19110.43 44
19111.73 46
19113.04 31
19114.35 51
19115.65 41
19116.96 55
19118.27 45
19119.57 38
19120.88 33
19122.19 54
19123.49 53
19124.80 49
19126.11 35
19127.41 34
19128.72 37
19130.03 37
19131.33 33
19132.64 38
19133.95 36
19135.26 47
19136.56 33
19137.87 56
19139.18 68
19140.49 42
19141.79 48
19143.10 58
19144.41 48
19145.71 32
19147.02 52
19148.33 45
19149.64 40
19150.95 55
19152.25 51
19153.56 54
19154.87 51
19156.18 40
19157.48 38
19158.79 43
19160.10 39
19161.41 36
19162.72 43
19164.03 45
19165.33 47
19166.64 59
19167.95 55
19169.26 41
19170.57 52
19171.88 45
19173.18 56
19174.49 56
19175.80 42
19177.11 32
19178.42 48
19179.73 40
19181.04 55
19182.34 37
19183.65 42
19184.96 36
19186.27 47
19187.58 52
19188.89 47
19190.20 46
19191.51 46
19192.82 53
19194.13 46
19195.43 31
19196.74 48
19198.05 44
19199.36 37
19200.67 42
19201.98 37
19203.29 41
19204.60 38
19205.91 40
19207.22 50
19208.53 35
19209.84 21
19211.15 31
19212.46 29
19213.77 43
19215.08 41
19216.39 39
19217.70 60
19219.01 43
19220.32 27
19221.63 41
19222.94 41
19224.25 36
19225.56 42
19226.87 54
19228.18 51
19229.49 41
19230.80 34
19232.11 31
19233.42 40
19234.73 51
19236.04 36
19237.35 40
19238.67 36
19239.98 47
19241.29 52
19242.60 34
19243.91 34
19245.22 48
19246.53 41
19247.84 45
19249.15 63
19250.46 52
19251.77 35
19253.09 43
19254.40 42
19255.71 44
19257.02 43
19258.33 58
19259.64 48
19260.95 45
19262.27 34
19263.58 49
19264.89 58
19266.20 50
19267.51 46
19268.82 32
19270.14 49
19271.45 28
19272.76 47
19274.07 40
19275.38 27
19276.70 33
19278.01 30
19279.32 36
19280.63 36
19281.94 46
19283.26 63
19284.57 64
19285.88 35
19287.19 43
19288.51 47
19289.82 43
19291.13 48
19292.44 44
19293.76 52
19295.07 47
19296.38 36
19297.69 37
19299.01 50
19300.32 47
19301.63 38
19302.95 36
19304.26 37
19305.57 45
19306.88 34
19308.20 47
19309.51 49
19310.82 37
19312.14 41
19313.45 38
19314.76 46
19316.08 45
19317.39 36
19318.70 50
19320.02 51
19321.33 34
19322.64 34
19323.96 32
19325.27 34
19326.59 37
19327.90 42
19329.21 32
19330.53 53
19331.84 37
19333.15 42
19334.47 50
19335.78 33
19337.10 28
19338.41 35
19339.73 46
19341.04 54
19342.35 47
19343.67 39
19344.98 50
19346.30 42
19347.61 28
19348.93 36
19350.24 20
19351.55 35
19352.87 33
19354.18 37
19355.50 39
19356.81 49
19358.13 39
19359.44 54
19360.76 33
19362.07 38
19363.39 37
19364.70 41
19366.02 39
19367.33 32
19368.65 44
19369.96 44
19371.28 38
19372.59 36
19373.91 39
19375.22 39
19376.54 32
19377.86 46
19379.17 36
19380.49 41
19381.80 41
19383.12 52
19384.43 44
19385.75 43
19387.07 35
19388.38 38
19389.70 46
19391.01 50
19392.33 41
19393.65 52
19394.96 46
19396.28 48
19397.59 63
19398.91 50
19400.23 48
19401.54 44
19402.86 49
19404.17 36
19405.49 28
19406.81 36
19408.12 47
19409.44 31
19410.76 31
19412.07 37
19413.39 34
19414.71 37
19416.02 30
19417.34 37
19418.66 35
19419.97 54
19421.29 34
19422.61 35
19423.93 32
19425.24 52
19426.56 39
19427.88 53
19429.19 32
19430.51 36
19431.83 41
19433.15 28
19434.46 41
19435.78 50
19437.10 64
19438.42 38
19439.73 49
19441.05 58
19442.37 47
19443.69 46
19445.00 31
19446.32 37
19447.64 34
19448.96 37
19450.28 49
19451.59 47
19452.91 32
19454.23 34
19455.55 38
19456.87 39
19458.18 42
19459.50 28
19460.82 29
19462.14 41
19463.46 37
19464.78 33
19466.09 24
19467.41 25
19468.73 28
19470.05 43
19471.37 38
19472.69 35
19474.01 39
19475.33 32
19476.64 52
19477.96 54
19479.28 40
19480.60 53
19481.92 37
19483.24 33
19484.56 37
19485.88 37
19487.20 50
19488.52 42
19489.83 35
19491.15 38
19492.47 45
19493.79 45
19495.11 34
19496.43 39
19497.75 30
19499.07 39
19500.39 43
19501.71 42
19503.03 30
19504.35 40
19505.67 41
19506.99 39
19508.31 41
19509.63 49
19510.95 47
19512.27 47
19513.59 59
19514.91 53
19516.23 42
19517.55 47
19518.87 59
19520.19 49
19521.51 51
19522.83 48
19524.15 44
19525.47 46
19526.79 39
19528.11 44
19529.43 50
19530.75 49
19532.08 40
19533.40 30
19534.72 38
19536.04 36
19537.36 41
19538.68 41
19540.00 51
19541.32 34
19542.64 41
19543.96 50
19545.29 44
19546.61 46
19547.93 52
19549.25 53
19550.57 52
19551.89 47
19553.21 35
19554.53 40
19555.86 36
19557.18 44
19558.50 54
19559.82 48
19561.14 38
19562.46 33
19563.79 32
19565.11 37
19566.43 37
19567.75 32
19569.07 55
19570.40 37
19571.72 39
19573.04 50
19574.36 38
19575.68 30
19577.01 30
19578.33 45
19579.65 39
19580.97 43
19582.30 39
19583.62 40
19584.94 41
19586.26 43
19587.59 49
19588.91 39
19590.23 29
19591.55 43
19592.88 24
19594.20 42
19595.52 30
19596.85 45
19598.17 37
19599.49 49
19600.81 51
19602.14 54
19603.46 44
19604.78 45
19606.11 31
19607.43 39
19608.75 41
19610.08 49
19611.40 42
19612.72 46
19614.05 54
19615.37 35
19616.69 33
19618.02 36
19619.34 31
19620.67 26
19621.99 33
19623.31 32
19624.64 53
19625.96 47
19627.29 48
19628.61 63
19629.93 46
19631.26 40
19632.58 33
19633.91 52
19635.23 53
19636.55 38
19637.88 29
19639.20 25
19640.53 39
19641.85 43
19643.18 43
19644.50 37
19645.82 34
19647.15 35
19648.47 39
19649.80 26
19651.12 38
19652.45 46
19653.77 49
19655.10 42
19656.42 49
19657.75 48
19659.07 36
19660.40 49
19661.72 38
19663.05 46
19664.37 40
19665.70 57
19667.02 57
19668.35 41
19669.67 44
19671.00 38
19672.33 45
19673.65 37
19674.98 33
19676.30 41
19677.63 46
19678.95 42
19680.28 47
19681.61 28
19682.93 33
19684.26 46
19685.58 38
19686.91 35
19688.23 30
19689.56 53
19690.89 53
19692.21 44
19693.54 35
19694.87 26
19696.19 49
19697.52 60
19698.84 33
19700.17 16
19701.50 34
19702.82 43
19704.15 37
19705.48 34
19706.80 34
19708.13 51
19709.46 43
19710.78 41
19712.11 45
19713.44 50
19714.76 38
19716.09 38
19717.42 40
19718.75 45
19720.07 51
19721.40 38
19722.73 55
19724.05 37
19725.38 42
19726.71 32
19728.04 34
19729.36 33
19730.69 30
19732.02 34
19733.35 38
19734.67 41
19736.00 43
19737.33 34
19738.66 25
19739.98 29
19741.31 50
19742.64 35
19743.97 56
19745.30 38
19746.62 34
19747.95 37
19749.28 31
19750.61 44
19751.94 43
19753.26 33
19754.59 31
19755.92 42
19757.25 39
19758.58 50
19759.91 34
19761.23 49
19762.56 35
19763.89 31
19765.22 40
19766.55 41
19767.88 43
19769.21 34
19770.53 44
19771.86 48
19773.19 33
19774.52 42
19775.85 29
19777.18 33
19778.51 36
19779.84 51
19781.17 43
19782.50 44
19783.83 36
19785.15 36
19786.48 30
19787.81 27
19789.14 38
19790.47 47
19791.80 45
19793.13 46
19794.46 43
19795.79 32
19797.12 46
19798.45 31
19799.78 41
19801.11 36
19802.44 30
19803.77 34
19805.10 29
19806.43 41
19807.76 44
19809.09 36
19810.42 41
19811.75 50
19813.08 67
19814.41 49
19815.74 46
19817.07 44
19818.40 35
19819.73 25
19821.06 56
19822.39 70
19823.72 32
19825.05 36
19826.38 37
19827.71 31
19829.05 37
19830.38 48
19831.71 45
19833.04 36
19834.37 35
19835.70 29
19837.03 29
19838.36 30
19839.69 44
19841.02 36
19842.36 33
19843.69 34
19845.02 37
19846.35 53
19847.68 55
19849.01 44
19850.34 41
19851.68 31
19853.01 46
19854.34 34
19855.67 31
19857.00 30
19858.33 31
19859.67 35
19861.00 30
19862.33 37
19863.66 40
19864.99 34
19866.32 41
19867.66 34
19868.99 34
19870.32 39
19871.65 39
19872.99 42
19874.32 57
19875.65 41
19876.98 45
19878.32 47
19879.65 42
19880.98 37
19882.31 34
19883.65 46
19884.98 36
19886.31 36
19887.64 36
19888.98 52
19890.31 41
19891.64 46
19892.97 44
19894.31 37
19895.64 43
19896.97 45
19898.31 40
19899.64 34
19900.97 49
19902.31 45
19903.64 45
19904.97 49
19906.31 45
19907.64 37
19908.97 39
19910.31 38
19911.64 27
19912.97 43
19914.31 35
19915.64 44
19916.97 37
19918.31 38
19919.64 47
19920.98 50
19922.31 33
19923.64 26
19924.98 39
19926.31 34
19927.65 50
19928.98 63
19930.31 45
19931.65 43
19932.98 47
19934.32 41
19935.65 43
19936.99 40
19938.32 40
19939.65 58
19940.99 38
19942.32 46
19943.66 28
19944.99 36
19946.33 47
19947.66 58
19949.00 35
19950.33 37
19951.67 29
19953.00 49
19954.34 50
19955.67 44
19957.01 44
19958.34 54
19959.68 51
19961.01 56
19962.35 63
19963.68 35
19965.02 56
19966.35 51
19967.69 48
19969.02 38
19970.36 31
19971.70 41
19973.03 43
19974.37 29
19975.70 36
19977.04 40
19978.37 38
19979.71 35
19981.05 42
19982.38 41
19983.72 37
19985.05 26
19986.39 34
19987.73 32
19989.06 44
19990.40 31
19991.73 38
19993.07 38
19994.41 39
19995.74 42
19997.08 35
19998.42 49
19999.75 46
20001.09 60
20002.43 48
20003.76 26
20005.10 38
20006.44 51
20007.77 34
20009.11 42
20010.45 35
20011.78 36
20013.12 41
20014.46 42
20015.79 31
20017.13 37
20018.47 54
20019.81 40
20021.14 43
20022.48 42
20023.82 57
20025.15 51
20026.49 29
20027.83 36
20029.17 32
20030.50 53
20031.84 48
20033.18 49
20034.52 45
20035.85 35
20037.19 43
20038.53 41
20039.87 52
20041.21 38
20042.54 26
20043.88 45
20045.22 44
20046.56 40
20047.90 44
20049.23 45
20050.57 59
20051.91 47
20053.25 24
20054.59 46
20055.93 35
20057.26 45
20058.60 51
20059.94 54
20061.28 31
20062.62 66
20063.96 52
20065.30 45
20066.63 29
20067.97 39
20069.31 49
20070.65 46
20071.99 44
20073.33 45
20074.67 29
20076.01 35
20077.35 38
20078.68 38
20080.02 28
20081.36 55
20082.70 57
20084.04 47
20085.38 48
20086.72 34
20088.06 36
20089.40 44
20090.74 51
20092.08 46
20093.42 47
20094.76 51
20096.10 29
20097.44 44
20098.78 38
20100.12 50
20101.46 37
20102.80 32
20104.14 30
20105.48 38
20106.82 60
20108.16 41
20109.50 38
20110.84 43
20112.18 40
20113.52 39
20114.86 46
20116.20 35
20117.54 36
20118.88 41
20120.22 37
20121.56 44
20122.90 36
20124.24 31
20125.58 29
20126.92 32
20128.26 30
20129.61 37
20130.95 38
20132.29 38
20133.63 47
20134.97 53
20136.31 41
20137.65 35
20138.99 36
20140.33 48
20141.67 39
20143.02 38
