# Supplementary material for: MALDI-TOF MS typing enables the classification of brewing yeasts of the genus Saccharomyces to major beer styles
Source: PLoS One. 2017 Aug 9;12(8):e0181694. doi: 10.1371/journal.pone.0181694 (PMC5549903; doi:10.1371/journal.pone.0181694)
Supplement: S1 File — The directory includes 90 raw files and was zipped to “.zip”; the folder has three strains with 30 spectra per strain; S1 Text explains the raw files with an example and Table 1 represents the yeast strains used within the experiment. (ZIP) [file pone.0181694.s004.zip › 1-3/30252-148-OG-Alt-Alt-YPG-18h-E-E_2015-08-06__0_G5_1.dat]

2000.64 3482
2001.06 3594
2001.49 3778
2001.91 3714
2002.33 3808
2002.75 3591
2003.17 3723
2003.60 3652
2004.02 3778
2004.44 3648
2004.86 3572
2005.28 3533
2005.70 3445
2006.13 3363
2006.55 3475
2006.97 3498
2007.39 3593
2007.82 3817
2008.24 3461
2008.66 3263
2009.08 3364
2009.51 3496
2009.93 3766
2010.35 3625
2010.77 3185
2011.20 3261
2011.62 3565
2012.04 3328
2012.46 3309
2012.89 3309
2013.31 3334
2013.73 3348
2014.15 3099
2014.58 3231
2015.00 3427
2015.42 3298
2015.85 3314
2016.27 3296
2016.69 3266
2017.12 3254
2017.54 3153
2017.96 3264
2018.39 3319
2018.81 3160
2019.23 3445
2019.66 3511
2020.08 3672
2020.50 3535
2020.93 3386
2021.35 3486
2021.78 3463
2022.20 3461
2022.62 3548
2023.05 3399
2023.47 3530
2023.89 3420
2024.32 3178
2024.74 2975
2025.17 3195
2025.59 3284
2026.01 3157
2026.44 3355
2026.86 3352
2027.29 3434
2027.71 3231
2028.14 3344
2028.56 3182
2028.99 3435
2029.41 3421
2029.83 3324
2030.26 3337
2030.68 3253
2031.11 3294
2031.53 3282
2031.96 3259
2032.38 3181
2032.81 3323
2033.23 3331
2033.66 3237
2034.08 3378
2034.51 3534
2034.93 3443
2035.36 3311
2035.78 3105
2036.21 3191
2036.63 3335
2037.06 3367
2037.48 3208
2037.91 3354
2038.33 3351
2038.76 3503
2039.19 3666
2039.61 3644
2040.04 3471
2040.46 3605
2040.89 3707
2041.31 3488
2041.74 3479
2042.17 3768
2042.59 3672
2043.02 3515
2043.44 3600
2043.87 3697
2044.30 3405
2044.72 3481
2045.15 3107
2045.57 3273
2046.00 3273
2046.43 3220
2046.85 3391
2047.28 3537
2047.71 3415
2048.13 3629
2048.56 3431
2048.99 3401
2049.41 3543
2049.84 3449
2050.27 3445
2050.69 3389
2051.12 3330
2051.55 3393
2051.97 3092
2052.40 3264
2052.83 3432
2053.25 3388
2053.68 3314
2054.11 3141
2054.54 3150
2054.96 3505
2055.39 3313
2055.82 3436
2056.24 3275
2056.67 3118
2057.10 3506
2057.53 3451
2057.95 3333
2058.38 3229
2058.81 3348
2059.24 3405
2059.66 3510
2060.09 3393
2060.52 3542
2060.95 3361
2061.38 3239
2061.80 3277
2062.23 3346
2062.66 3479
2063.09 3366
2063.52 3387
2063.94 3254
2064.37 3384
2064.80 3570
2065.23 3782
2065.66 3437
2066.09 3628
2066.51 4003
2066.94 4029
2067.37 4050
2067.80 3482
2068.23 3610
2068.66 3537
2069.08 3317
2069.51 3591
2069.94 3890
2070.37 3440
2070.80 3527
2071.23 3624
2071.66 3423
2072.09 3546
2072.52 3507
2072.94 3550
2073.37 3540
2073.80 3520
2074.23 3467
2074.66 3529
2075.09 3391
2075.52 3418
2075.95 3332
2076.38 3580
2076.81 3783
2077.24 3663
2077.67 3486
2078.10 3352
2078.53 3439
2078.96 3545
2079.39 3726
2079.82 3710
2080.25 3917
2080.68 4003
2081.11 3794
2081.54 3875
2081.97 3860
2082.40 3925
2082.83 3735
2083.26 3774
2083.69 3734
2084.12 3991
2084.55 3905
2084.98 3711
2085.41 3523
2085.84 3453
2086.27 3427
2086.70 3505
2087.13 3737
2087.56 3682
2087.99 3673
2088.42 3424
2088.85 3280
2089.28 3249
2089.71 3276
2090.14 3293
2090.57 3446
2091.01 3399
2091.44 3221
2091.87 3151
2092.30 3150
2092.73 3114
2093.16 3315
2093.59 3512
2094.02 3378
2094.45 3352
2094.89 3556
2095.32 3242
2095.75 3085
2096.18 3254
2096.61 3202
2097.04 3504
2097.47 3319
2097.91 3154
2098.34 3391
2098.77 3407
2099.20 3178
2099.63 3040
2100.07 3252
2100.50 3132
2100.93 3341
2101.36 3433
2101.79 3063
2102.23 3200
2102.66 3053
2103.09 3117
2103.52 3083
2103.95 3020
2104.39 3084
2104.82 3232
2105.25 3290
2105.68 3316
2106.12 3276
2106.55 3243
2106.98 3353
2107.41 3260
2107.85 3406
2108.28 3292
2108.71 3401
2109.14 3369
2109.58 3375
2110.01 3304
2110.44 3354
2110.88 3372
2111.31 3476
2111.74 3330
2112.18 3337
2112.61 3248
2113.04 3180
2113.48 3414
2113.91 3412
2114.34 3323
2114.78 3357
2115.21 3139
2115.64 3354
2116.08 3116
2116.51 3280
2116.94 3277
2117.38 3268
2117.81 3412
2118.24 3401
2118.68 3416
2119.11 3577
2119.55 3297
2119.98 3435
2120.41 3335
2120.85 3322
2121.28 3571
2121.72 3494
2122.15 3253
2122.58 3312
2123.02 3202
2123.45 3336
2123.89 3390
2124.32 3595
2124.75 3543
2125.19 3350
2125.62 3503
2126.06 3167
2126.49 2997
2126.93 3064
2127.36 3232
2127.80 3286
2128.23 3307
2128.67 3329
2129.10 3169
2129.54 3023
2129.97 3171
2130.41 3171
2130.84 3104
2131.28 3267
2131.71 3306
2132.15 3422
2132.58 3744
2133.02 3625
2133.45 3605
2133.89 3608
2134.32 3360
2134.76 3434
2135.19 3428
2135.63 3389
2136.06 3566
2136.50 3882
2136.94 3843
2137.37 3772
2137.81 3527
2138.24 3531
2138.68 3471
2139.12 3514
2139.55 3444
2139.99 3426
2140.42 3655
2140.86 3432
2141.30 3261
2141.73 3461
2142.17 3200
2142.60 3242
2143.04 3265
2143.48 3075
2143.91 3029
2144.35 3166
2144.79 3151
2145.22 2892
2145.66 3046
2146.09 3129
2146.53 3257
2146.97 3168
2147.40 3176
2147.84 3122
2148.28 3318
2148.72 3329
2149.15 3189
2149.59 3340
2150.03 3435
2150.46 3515
2150.90 3840
2151.34 3922
2151.77 3799
2152.21 3630
2152.65 3546
2153.09 3879
2153.52 3663
2153.96 3508
2154.40 3545
2154.84 3778
2155.27 3866
2155.71 3731
2156.15 3533
2156.59 3476
2157.02 3278
2157.46 3496
2157.90 3249
2158.34 3285
2158.78 3473
2159.21 3738
2159.65 3615
2160.09 3346
2160.53 3179
2160.97 3111
2161.40 3219
2161.84 3335
2162.28 3344
2162.72 3350
2163.16 3297
2163.59 3358
2164.03 3242
2164.47 3172
2164.91 3010
2165.35 3000
2165.79 3101
2166.23 3152
2166.66 3250
2167.10 2976
2167.54 3071
2167.98 3377
2168.42 3274
2168.86 3282
2169.30 3144
2169.74 3205
2170.18 3266
2170.61 3522
2171.05 3345
2171.49 3272
2171.93 3319
2172.37 3355
2172.81 3362
2173.25 3486
2173.69 3506
2174.13 3395
2174.57 3855
2175.01 3820
2175.45 3923
2175.89 3932
2176.33 3900
2176.77 3586
2177.21 3789
2177.65 4341
2178.09 3861
2178.53 3670
2178.97 3586
2179.41 3829
2179.85 3656
2180.29 3675
2180.73 3579
2181.17 3336
2181.61 3703
2182.05 3343
2182.49 3289
2182.93 3496
2183.37 3353
2183.81 3362
2184.25 3458
2184.69 3273
2185.13 3196
2185.57 3348
2186.01 3175
2186.45 3008
2186.89 3002
2187.33 3088
2187.77 3289
2188.21 3088
2188.65 3181
2189.10 3222
2189.54 3506
2189.98 3450
2190.42 3325
2190.86 3534
2191.30 3430
2191.74 3362
2192.18 3441
2192.62 3647
2193.07 3572
2193.51 3303
2193.95 3434
2194.39 3462
2194.83 3376
2195.27 3350
2195.71 3450
2196.16 3371
2196.60 3468
2197.04 3434
2197.48 3411
2197.92 3529
2198.37 3401
2198.81 3386
2199.25 3482
2199.69 3371
2200.13 3470
2200.58 3390
2201.02 3179
2201.46 3266
2201.90 3481
2202.34 3353
2202.79 3316
2203.23 3315
2203.67 3268
2204.11 3238
2204.56 3157
2205.00 3144
2205.44 3238
2205.88 3047
2206.33 3002
2206.77 3167
2207.21 3345
2207.65 3312
2208.10 3198
2208.54 3211
2208.98 3238
2209.43 3329
2209.87 3382
2210.31 3244
2210.76 3367
2211.20 3411
2211.64 3402
2212.09 3476
2212.53 3600
2212.97 3581
2213.42 3346
2213.86 3379
2214.30 3503
2214.75 3434
2215.19 3528
2215.63 3285
2216.08 3167
2216.52 3060
2216.96 3263
2217.41 3197
2217.85 3148
2218.30 3171
2218.74 3094
2219.18 3204
2219.63 3189
2220.07 3165
2220.52 3298
2220.96 3114
2221.40 3141
2221.85 3464
2222.29 3513
2222.74 3265
2223.18 3251
2223.63 3551
2224.07 3603
2224.51 3360
2224.96 3243
2225.40 3468
2225.85 3199
2226.29 3261
2226.74 3305
2227.18 3313
2227.63 3614
2228.07 3477
2228.52 3322
2228.96 3359
2229.41 3554
2229.85 3472
2230.30 3586
2230.74 3358
2231.19 3447
2231.63 3296
2232.08 3196
2232.52 3248
2232.97 3251
2233.41 3290
2233.86 3464
2234.30 3448
2234.75 3661
2235.20 3584
2235.64 3484
2236.09 3532
2236.53 3424
2236.98 3498
2237.42 3459
2237.87 3718
2238.32 3699
2238.76 3379
2239.21 3322
2239.65 3370
2240.10 3508
2240.55 3484
2240.99 3368
2241.44 3189
2241.88 3224
2242.33 3214
2242.78 3071
2243.22 3129
2243.67 3293
2244.12 3249
2244.56 3208
2245.01 3099
2245.46 2870
2245.90 2978
2246.35 3019
2246.80 2919
2247.24 3162
2247.69 3264
2248.14 3169
2248.58 3147
2249.03 3162
2249.48 3223
2249.92 3438
2250.37 3149
2250.82 3188
2251.27 3166
2251.71 3099
2252.16 3109
2252.61 3107
2253.05 3294
2253.50 3205
2253.95 3324
2254.40 3137
2254.84 3148
2255.29 3169
2255.74 3018
2256.19 3045
2256.64 2885
2257.08 3000
2257.53 3157
2257.98 3306
2258.43 2942
2258.87 2670
2259.32 2804
2259.77 3018
2260.22 2981
2260.67 3084
2261.11 3278
2261.56 3306
2262.01 3413
2262.46 3313
2262.91 3399
2263.36 3507
2263.80 3603
2264.25 3605
2264.70 3509
2265.15 3557
2265.60 3825
2266.05 3514
2266.50 3673
2266.94 3687
2267.39 3544
2267.84 3650
2268.29 3812
2268.74 3645
2269.19 3645
2269.64 3600
2270.09 3292
2270.54 3533
2270.99 3453
2271.43 3357
2271.88 3327
2272.33 3318
2272.78 3369
2273.23 3287
2273.68 3513
2274.13 3477
2274.58 3485
2275.03 3526
2275.48 3529
2275.93 3285
2276.38 3257
2276.83 3355
2277.28 3085
2277.73 2969
2278.18 3101
2278.63 3282
2279.08 3153
2279.53 3082
2279.98 3352
2280.43 3251
2280.88 3126
2281.33 3073
2281.78 3055
2282.23 3286
2282.68 3509
2283.13 3471
2283.58 3139
2284.03 3257
2284.48 3144
2284.93 3302
2285.38 3369
2285.83 3129
2286.28 3356
2286.73 3160
2287.18 3270
2287.63 3300
2288.08 3131
2288.54 3470
2288.99 3222
2289.44 3192
2289.89 3417
2290.34 3692
2290.79 3944
2291.24 4126
2291.69 4092
2292.14 4277
2292.60 4238
2293.05 4340
2293.50 4478
2293.95 4432
2294.40 4416
2294.85 4261
2295.30 3769
2295.76 4053
2296.21 4108
2296.66 3848
2297.11 4014
2297.56 3945
2298.01 3412
2298.47 3396
2298.92 3413
2299.37 3513
2299.82 3500
2300.27 3364
2300.73 3552
2301.18 3339
2301.63 3410
2302.08 3280
2302.53 3355
2302.99 3572
2303.44 3525
2303.89 3298
2304.34 3351
2304.80 3284
2305.25 3209
2305.70 3277
2306.15 3297
2306.61 3326
2307.06 3247
2307.51 3659
2307.96 3539
2308.42 3619
2308.87 3582
2309.32 3786
2309.78 3597
2310.23 3656
2310.68 3704
2311.14 3560
2311.59 3536
2312.04 3683
2312.49 3584
2312.95 3648
2313.40 3545
2313.85 3414
2314.31 3572
2314.76 3515
2315.22 3425
2315.67 3136
2316.12 3301
2316.58 3267
2317.03 3316
2317.48 3202
2317.94 3168
2318.39 3269
2318.84 3592
2319.30 3333
2319.75 3230
2320.21 3188
2320.66 3397
2321.11 3225
2321.57 3301
2322.02 3351
2322.48 3346
2322.93 3188
2323.39 3268
2323.84 3294
2324.29 3595
2324.75 3505
2325.20 3365
2325.66 3460
2326.11 3405
2326.57 3448
2327.02 3470
2327.48 3556
2327.93 3465
2328.39 3324
2328.84 3382
2329.30 3489
2329.75 3390
2330.21 3473
2330.66 3709
2331.12 3630
2331.57 3643
2332.03 3697
2332.48 3736
2332.94 3695
2333.39 3831
2333.85 3598
2334.30 3417
2334.76 3485
2335.21 3228
2335.67 3459
2336.12 3254
2336.58 3329
2337.03 3422
2337.49 3354
2337.95 3215
2338.40 3481
2338.86 3492
2339.31 3520
2339.77 3465
2340.23 3290
2340.68 3681
2341.14 3669
2341.59 3610
2342.05 3661
2342.51 3598
2342.96 3780
2343.42 3937
2343.87 3695
2344.33 3661
2344.79 3771
2345.24 3608
2345.70 3654
2346.16 3627
2346.61 3409
2347.07 3623
2347.53 3843
2347.98 3725
2348.44 3712
2348.90 3717
2349.35 3565
2349.81 3658
2350.27 3765
2350.72 3399
2351.18 3491
2351.64 3570
2352.10 3436
2352.55 3269
2353.01 3445
2353.47 3433
2353.92 3349
2354.38 3343
2354.84 3422
2355.30 3328
2355.75 3192
2356.21 3015
2356.67 3000
2357.13 3116
2357.58 3161
2358.04 3183
2358.50 3122
2358.96 3051
2359.41 3159
2359.87 3427
2360.33 3305
2360.79 3143
2361.25 3256
2361.70 3204
2362.16 3412
2362.62 3411
2363.08 3430
2363.54 3181
2363.99 3167
2364.45 3281
2364.91 3125
2365.37 3308
2365.83 3190
2366.29 3123
2366.75 3247
2367.20 3379
2367.66 3416
2368.12 3482
2368.58 3297
2369.04 3583
2369.50 3607
2369.96 3448
2370.42 3620
2370.87 3476
2371.33 3280
2371.79 3299
2372.25 3245
2372.71 3204
2373.17 3219
2373.63 3139
2374.09 3213
2374.55 3166
2375.01 3177
2375.47 3219
2375.92 3049
2376.38 3239
2376.84 3441
2377.30 3269
2377.76 3196
2378.22 3463
2378.68 3344
2379.14 3146
2379.60 3441
2380.06 3423
2380.52 3263
2380.98 3342
2381.44 3500
2381.90 3380
2382.36 3418
2382.82 3404
2383.28 3374
2383.74 3154
2384.20 3114
2384.66 3225
2385.12 3342
2385.58 3034
2386.04 3243
2386.50 3183
2386.96 3388
2387.42 3388
2387.88 3322
2388.35 3095
2388.81 3332
2389.27 3245
2389.73 3230
2390.19 3153
2390.65 3237
2391.11 3132
2391.57 3343
2392.03 3169
2392.49 3184
2392.95 3172
2393.42 3363
2393.88 3057
2394.34 3074
2394.80 3153
2395.26 3319
2395.72 3140
2396.18 2955
2396.64 3132
2397.11 3071
2397.57 3125
2398.03 3089
2398.49 3170
2398.95 3212
2399.41 3046
2399.88 3148
2400.34 3152
2400.80 3064
2401.26 2936
2401.72 2998
2402.18 3065
2402.65 2944
2403.11 2975
2403.57 3015
2404.03 3063
2404.49 3131
2404.96 2919
2405.42 2904
2405.88 3076
2406.34 3330
2406.81 3362
2407.27 3024
2407.73 3109
2408.19 3197
2408.66 3231
2409.12 3201
2409.58 3056
2410.04 3139
2410.51 3204
2410.97 3102
2411.43 3093
2411.90 3055
2412.36 3081
2412.82 3191
2413.28 3266
2413.75 3288
2414.21 3203
2414.67 3099
2415.14 3228
2415.60 3175
2416.06 3445
2416.53 3237
2416.99 3303
2417.45 3692
2417.92 3955
2418.38 3584
2418.84 3855
2419.31 3938
2419.77 3937
2420.23 4294
2420.70 4468
2421.16 4232
2421.63 4385
2422.09 4095
2422.55 3900
2423.02 4140
2423.48 3882
2423.95 3793
2424.41 3797
2424.87 3749
2425.34 3581
2425.80 3511
2426.27 3530
2426.73 3360
2427.20 3407
2427.66 3273
2428.12 3166
2428.59 3242
2429.05 3258
2429.52 3385
2429.98 3346
2430.45 2996
2430.91 3214
2431.38 3239
2431.84 3330
2432.31 3217
2432.77 3164
2433.24 3179
2433.70 3441
2434.17 3647
2434.63 3449
2435.10 3302
2435.56 3409
2436.03 3420
2436.49 3456
2436.96 3319
2437.42 3205
2437.89 3261
2438.35 3289
2438.82 3110
2439.28 3247
2439.75 3095
2440.21 3403
2440.68 3583
2441.15 3515
2441.61 3707
2442.08 3737
2442.54 3987
2443.01 3813
2443.48 3724
2443.94 3546
2444.41 3481
2444.87 3396
2445.34 3491
2445.81 3260
2446.27 3380
2446.74 3242
2447.20 3060
2447.67 2911
2448.14 3094
2448.60 3049
2449.07 2949
2449.54 3082
2450.00 2979
2450.47 3038
2450.94 2989
2451.40 3117
2451.87 3005
2452.34 2946
2452.80 2963
2453.27 3030
2453.74 3066
2454.20 3245
2454.67 3182
2455.14 3113
2455.60 3141
2456.07 3103
2456.54 3083
2457.01 3119
2457.47 3132
2457.94 3232
2458.41 3294
2458.87 3208
2459.34 3104
2459.81 3335
2460.28 3047
2460.74 3160
2461.21 3206
2461.68 3237
2462.15 3002
2462.62 2959
2463.08 3048
2463.55 3258
2464.02 3227
2464.49 3173
2464.95 3216
2465.42 3128
2465.89 3012
2466.36 3213
2466.83 3152
2467.29 3330
2467.76 3118
2468.23 2830
2468.70 3029
2469.17 3156
2469.64 3091
2470.10 3096
2470.57 3271
2471.04 3235
2471.51 3147
2471.98 3028
2472.45 3089
2472.92 3002
2473.39 2973
2473.85 2924
2474.32 2889
2474.79 2815
2475.26 2839
2475.73 2733
2476.20 2651
2476.67 2745
2477.14 3076
2477.61 3013
2478.08 2842
2478.54 3032
2479.01 3121
2479.48 3086
2479.95 3135
2480.42 3206
2480.89 3224
2481.36 3368
2481.83 3226
2482.30 3133
2482.77 3372
2483.24 3377
2483.71 3400
2484.18 3078
2484.65 2971
2485.12 3326
2485.59 3104
2486.06 3124
2486.53 3121
2487.00 2940
2487.47 2887
2487.94 3136
2488.41 3037
2488.88 2931
2489.35 2909
2489.82 3020
2490.29 3000
2490.76 2901
2491.23 2938
2491.70 3116
2492.17 3019
2492.64 3093
2493.11 2892
2493.58 3128
2494.05 3203
2494.52 3259
2495.00 3107
2495.47 3083
2495.94 3250
2496.41 3275
2496.88 3105
2497.35 2973
2497.82 3083
2498.29 3022
2498.76 3124
2499.23 3376
2499.71 3371
2500.18 3020
2500.65 2853
2501.12 2795
2501.59 2932
2502.06 2857
2502.53 2920
2503.01 2748
2503.48 2758
2503.95 2710
2504.42 2929
2504.89 2931
2505.36 2789
2505.84 2871
2506.31 3024
2506.78 3287
2507.25 3250
2507.72 3169
2508.20 3216
2508.67 3218
2509.14 3227
2509.61 3478
2510.08 3462
2510.56 3430
2511.03 3208
2511.50 3437
2511.97 3538
2512.45 3376
2512.92 3470
2513.39 3393
2513.86 3258
2514.34 3126
2514.81 3204
2515.28 3185
2515.75 3090
2516.23 2998
2516.70 2835
2517.17 2924
2517.65 3165
2518.12 3093
2518.59 3178
2519.07 3093
2519.54 2848
2520.01 2993
2520.48 3018
2520.96 3260
2521.43 3279
2521.90 3204
2522.38 2937
2522.85 3014
2523.32 2990
2523.80 2915
2524.27 2891
2524.75 2811
2525.22 2981
2525.69 2880
2526.17 2892
2526.64 2973
2527.11 3201
2527.59 3029
2528.06 2888
2528.54 3024
2529.01 3019
2529.48 3049
2529.96 2877
2530.43 3160
2530.91 3035
2531.38 3103
2531.85 3067
2532.33 3060
2532.80 3010
2533.28 2980
2533.75 3055
2534.23 3251
2534.70 3028
2535.18 3073
2535.65 3090
2536.12 2995
2536.60 3032
2537.07 2859
2537.55 2853
2538.02 2995
2538.50 3120
2538.97 3077
2539.45 2961
2539.92 3020
2540.40 2999
2540.87 2828
2541.35 3173
2541.82 2989
2542.30 2874
2542.77 3066
2543.25 3001
2543.73 3138
2544.20 2803
2544.68 2853
2545.15 2899
2545.63 3007
2546.10 3162
2546.58 3126
2547.05 2974
2547.53 3128
2548.01 3334
2548.48 3404
2548.96 3410
2549.43 3631
2549.91 3672
2550.39 3797
2550.86 3723
2551.34 3581
2551.81 3775
2552.29 3709
2552.77 3818
2553.24 3866
2553.72 3578
2554.20 3730
2554.67 3757
2555.15 3626
2555.62 3496
2556.10 3724
2556.58 3827
2557.05 3730
2557.53 3653
2558.01 3814
2558.48 3686
2558.96 3653
2559.44 3632
2559.91 3596
2560.39 3356
2560.87 3329
2561.35 3075
2561.82 3028
2562.30 3212
2562.78 2862
2563.25 2972
2563.73 3051
2564.21 3008
2564.69 2820
2565.16 2987
2565.64 3067
2566.12 3092
2566.60 2926
2567.07 3024
2567.55 3123
2568.03 2824
2568.51 2792
2568.98 2902
2569.46 2994
2569.94 2737
2570.42 2706
2570.90 2873
2571.37 3030
2571.85 3031
2572.33 3052
2572.81 3050
2573.29 3246
2573.76 3032
2574.24 2850
2574.72 2606
2575.20 2819
2575.68 2968
2576.16 3002
2576.63 3181
2577.11 2758
2577.59 2886
2578.07 3000
2578.55 2993
2579.03 2929
2579.51 2978
2579.98 3008
2580.46 2786
2580.94 2773
2581.42 2807
2581.90 2854
2582.38 2797
2582.86 2803
2583.34 3059
2583.82 2977
2584.30 2937
2584.77 2914
2585.25 2860
2585.73 3011
2586.21 3022
2586.69 2873
2587.17 2863
2587.65 2793
2588.13 2997
2588.61 2988
2589.09 2998
2589.57 2997
2590.05 3092
2590.53 3020
2591.01 3140
2591.49 3028
2591.97 2887
2592.45 2961
2592.93 2994
2593.41 3154
2593.89 3546
2594.37 3286
2594.85 3334
2595.33 3166
2595.81 3037
2596.29 3189
2596.77 3352
2597.25 3148
2597.73 3106
2598.21 3090
2598.69 2924
2599.17 2913
2599.65 2934
2600.13 3225
2600.61 3123
2601.09 3096
2601.57 3015
2602.06 2967
2602.54 2831
2603.02 3072
2603.50 3076
2603.98 2908
2604.46 2898
2604.94 2656
2605.42 2900
2605.90 2767
2606.38 2813
2606.87 2778
2607.35 2953
2607.83 2979
2608.31 3247
2608.79 2943
2609.27 2923
2609.75 3065
2610.24 3271
2610.72 3049
2611.20 3231
2611.68 3310
2612.16 3183
2612.64 2991
2613.13 2967
2613.61 2981
2614.09 2970
2614.57 2955
2615.05 2802
2615.54 2759
2616.02 2994
2616.50 3095
2616.98 3013
2617.46 2953
2617.95 2871
2618.43 2789
2618.91 2835
2619.39 3037
2619.88 3096
2620.36 3048
2620.84 3216
2621.32 3029
2621.81 2954
2622.29 3169
2622.77 3160
2623.26 3105
2623.74 2691
2624.22 2958
2624.70 3214
2625.19 2985
2625.67 3029
2626.15 2888
2626.64 3065
2627.12 3007
2627.60 2958
2628.09 3071
2628.57 2980
2629.05 2891
2629.54 2991
2630.02 2954
2630.50 2987
2630.99 3002
2631.47 2909
2631.95 3010
2632.44 3250
2632.92 2968
2633.40 2983
2633.89 3198
2634.37 3093
2634.85 3283
2635.34 3235
2635.82 3016
2636.31 2963
2636.79 2925
2637.27 3224
2637.76 3156
2638.24 2796
2638.73 2737
2639.21 2765
2639.70 2978
2640.18 2985
2640.66 2992
2641.15 3041
2641.63 2988
2642.12 3084
2642.60 3115
2643.09 3088
2643.57 2921
2644.06 2958
2644.54 3068
2645.03 2877
2645.51 2987
2646.00 3114
2646.48 2969
2646.97 2820
2647.45 3035
2647.94 2976
2648.42 2788
2648.91 2688
2649.39 3028
2649.88 3107
2650.36 2911
2650.85 2901
2651.33 2911
2651.82 2985
2652.30 2784
2652.79 2920
2653.27 3016
2653.76 2812
2654.24 3081
2654.73 3065
2655.22 2853
2655.70 2754
2656.19 2827
2656.67 2540
2657.16 2756
2657.65 3057
2658.13 3033
2658.62 3059
2659.10 3021
2659.59 2912
2660.08 2952
2660.56 2677
2661.05 2650
2661.53 2912
2662.02 2990
2662.51 2767
2662.99 2727
2663.48 2802
2663.97 2656
2664.45 2945
2664.94 2966
2665.43 2883
2665.91 3005
2666.40 3089
2666.89 3090
2667.37 3055
2667.86 2932
2668.35 2874
2668.83 2899
2669.32 3077
2669.81 2944
2670.29 2866
2670.78 2853
2671.27 3065
2671.76 3129
2672.24 3324
2672.73 3148
2673.22 3029
2673.71 3230
2674.19 3265
2674.68 3119
2675.17 3244
2675.66 3327
2676.14 3277
2676.63 3314
2677.12 3342
2677.61 3456
2678.09 3331
2678.58 3098
2679.07 3028
2679.56 3212
2680.05 3159
2680.53 3191
2681.02 3372
2681.51 3233
2682.00 3245
2682.49 3083
2682.97 3045
2683.46 3269
2683.95 3227
2684.44 3288
2684.93 3321
2685.42 3398
2685.91 3169
2686.39 3323
2686.88 3477
2687.37 3593
2687.86 3222
2688.35 3347
2688.84 3106
2689.33 3121
2689.81 3213
2690.30 3163
2690.79 2904
2691.28 2942
2691.77 2747
2692.26 2777
2692.75 2785
2693.24 3211
2693.73 3153
2694.22 3080
2694.71 2919
2695.20 3051
2695.68 2980
2696.17 2990
2696.66 3031
2697.15 3210
2697.64 3112
2698.13 2993
2698.62 3171
2699.11 2865
2699.60 3162
2700.09 3236
2700.58 3187
2701.07 3291
2701.56 3164
2702.05 3156
2702.54 2995
2703.03 3098
2703.52 3286
2704.01 3408
2704.50 3268
2704.99 3088
2705.48 3180
2705.97 3043
2706.46 2893
2706.95 2929
2707.44 2908
2707.93 2864
2708.42 3194
2708.92 3066
2709.41 2934
2709.90 2943
2710.39 2564
2710.88 2750
2711.37 2830
2711.86 2776
2712.35 2749
2712.84 2882
2713.33 2751
2713.82 2803
2714.31 2762
2714.81 2853
2715.30 2841
2715.79 2955
2716.28 2752
2716.77 2861
2717.26 3102
2717.75 2964
2718.24 2943
2718.74 2977
2719.23 3033
2719.72 2926
2720.21 3146
2720.70 3308
2721.19 3117
2721.69 3157
2722.18 3107
2722.67 3149
2723.16 3204
2723.65 3157
2724.15 3267
2724.64 3244
2725.13 3011
2725.62 3163
2726.11 3212
2726.61 3144
2727.10 2940
2727.59 2877
2728.08 2973
2728.58 2840
2729.07 2796
2729.56 3097
2730.05 2924
2730.55 2858
2731.04 2878
2731.53 2751
2732.02 2815
2732.52 2738
2733.01 2837
2733.50 3014
2733.99 3066
2734.49 2947
2734.98 2666
2735.47 2807
2735.97 2667
2736.46 2720
2736.95 2751
2737.45 2941
2737.94 3054
2738.43 2967
2738.93 2797
2739.42 2915
2739.91 2893
2740.41 2880
2740.90 2961
2741.39 3031
2741.89 2827
2742.38 2869
2742.87 2963
2743.37 2825
2743.86 2736
2744.36 2722
2744.85 2654
2745.34 2740
2745.84 2843
2746.33 3003
2746.82 2779
2747.32 2607
2747.81 2758
2748.31 2663
2748.80 2669
2749.30 2649
2749.79 2701
2750.28 2605
2750.78 2788
2751.27 2827
2751.77 2660
2752.26 2660
2752.76 2839
2753.25 2710
2753.75 2747
2754.24 2874
2754.74 2997
2755.23 2854
2755.72 2896
2756.22 3214
2756.71 2871
2757.21 2911
2757.70 3040
2758.20 3118
2758.69 3142
2759.19 3051
2759.69 2994
2760.18 2787
2760.68 2957
2761.17 2976
2761.67 2925
2762.16 2875
2762.66 2703
2763.15 2979
2763.65 2894
2764.14 2855
2764.64 3041
2765.14 2815
2765.63 2868
2766.13 2779
2766.62 2814
2767.12 2768
2767.61 2752
2768.11 2801
2768.61 2721
2769.10 2748
2769.60 2947
2770.09 2902
2770.59 2686
2771.09 2786
2771.58 2933
2772.08 2778
2772.58 2988
2773.07 3113
2773.57 2843
2774.06 3132
2774.56 3036
2775.06 2905
2775.55 3062
2776.05 3116
2776.55 3019
2777.04 3015
2777.54 2938
2778.04 3039
2778.54 2919
2779.03 2892
2779.53 3087
2780.03 2941
2780.52 2775
2781.02 2932
2781.52 3087
2782.01 2921
2782.51 2997
2783.01 2832
2783.51 2851
2784.00 3036
2784.50 2976
2785.00 2821
2785.50 2731
2785.99 2830
2786.49 2722
2786.99 2817
2787.49 2874
2787.98 2747
2788.48 2736
2788.98 2572
2789.48 2755
2789.98 2741
2790.47 2938
2790.97 2821
2791.47 2867
2791.97 2955
2792.47 2801
2792.96 2755
2793.46 2564
2793.96 2568
2794.46 2751
2794.96 2710
2795.46 2936
2795.95 3088
2796.45 3108
2796.95 3050
2797.45 3437
2797.95 3633
2798.45 3559
2798.95 3750
2799.44 3547
2799.94 3448
2800.44 3497
2800.94 3422
2801.44 3420
2801.94 3381
2802.44 3198
2802.94 3189
2803.44 3097
2803.93 3158
2804.43 3303
2804.93 3205
2805.43 3296
2805.93 3375
2806.43 3293
2806.93 3343
2807.43 3412
2807.93 3607
2808.43 3914
2808.93 3961
2809.43 4153
2809.93 4230
2810.43 4190
2810.93 4117
2811.43 3853
2811.93 3834
2812.43 3582
2812.93 3562
2813.43 3532
2813.93 3523
2814.43 3357
2814.93 3084
2815.43 3076
2815.93 3102
2816.43 2819
2816.93 3059
2817.43 3206
2817.93 2954
2818.43 3026
2818.93 3027
2819.43 3052
2819.93 3208
2820.43 3257
2820.93 2966
2821.43 3085
2821.93 3243
2822.43 3198
2822.94 3363
2823.44 3183
2823.94 2982
2824.44 3085
2824.94 3063
2825.44 2935
2825.94 2656
2826.44 2763
2826.94 2690
2827.44 2942
2827.95 2830
2828.45 2701
2828.95 2826
2829.45 2759
2829.95 2909
2830.45 2639
2830.95 2508
2831.46 2733
2831.96 2811
2832.46 2974
2832.96 2830
2833.46 2598
2833.97 2844
2834.47 2921
2834.97 3065
2835.47 2888
2835.97 2986
2836.47 2992
2836.98 2762
2837.48 2935
2837.98 2808
2838.48 3005
2838.99 3201
2839.49 3108
2839.99 3071
2840.49 2944
2841.00 2870
2841.50 3004
2842.00 2966
2842.50 2838
2843.01 2964
2843.51 2922
2844.01 3091
2844.51 3016
2845.02 2761
2845.52 2927
2846.02 2909
2846.52 3080
2847.03 3069
2847.53 3192
2848.03 3583
2848.54 3234
2849.04 3090
2849.54 3352
2850.05 3315
2850.55 3263
2851.05 3437
2851.56 3422
2852.06 3175
2852.56 2979
2853.07 3010
2853.57 2831
2854.07 2758
2854.58 2961
2855.08 2766
2855.59 2597
2856.09 2770
2856.59 2939
2857.10 2897
2857.60 2965
2858.10 2879
2858.61 2590
2859.11 2684
2859.62 2945
2860.12 2941
2860.63 2974
2861.13 2810
2861.63 2656
2862.14 2793
2862.64 2749
2863.15 2852
2863.65 2902
2864.16 2772
2864.66 2763
2865.16 2724
2865.67 2679
2866.17 2644
2866.68 2564
2867.18 2633
2867.69 2619
2868.19 2646
2868.70 2593
2869.20 2650
2869.71 2774
2870.21 2659
2870.72 2650
2871.22 2831
2871.73 2828
2872.23 2756
2872.74 2962
2873.24 2849
2873.75 2986
2874.25 3119
2874.76 2911
2875.27 2632
2875.77 2949
2876.28 2909
2876.78 2758
2877.29 2695
2877.79 2820
2878.30 3098
2878.81 2868
2879.31 2945
2879.82 2898
2880.32 2800
2880.83 2844
2881.33 2919
2881.84 2905
2882.35 2985
2882.85 3030
2883.36 2997
2883.87 3052
2884.37 3058
2884.88 3126
2885.38 3164
2885.89 3208
2886.40 3512
2886.90 3571
2887.41 3633
2887.92 3278
2888.42 3439
2888.93 3432
2889.44 3559
2889.94 3570
2890.45 3536
2890.96 3512
2891.46 3441
2891.97 3464
2892.48 3203
2892.98 3223
2893.49 3059
2894.00 3197
2894.51 3062
2895.01 3001
2895.52 2890
2896.03 2976
2896.54 3177
2897.04 3111
2897.55 3318
2898.06 3158
2898.57 3193
2899.07 3090
2899.58 3253
2900.09 3320
2900.60 3119
2901.10 3250
2901.61 3311
2902.12 3311
2902.63 3214
2903.13 3241
2903.64 3274
2904.15 3291
2904.66 3233
2905.17 3436
2905.68 3308
2906.18 3207
2906.69 3169
2907.20 3221
2907.71 3206
2908.22 2931
2908.72 2940
2909.23 2973
2909.74 2853
2910.25 3185
2910.76 2989
2911.27 2658
2911.78 2862
2912.28 2865
2912.79 2860
2913.30 2762
2913.81 2734
2914.32 2645
2914.83 2928
2915.34 2768
2915.85 2778
2916.36 2827
2916.87 2767
2917.37 2895
2917.88 2870
2918.39 2763
2918.90 3180
2919.41 3095
2919.92 2956
2920.43 2706
2920.94 2769
2921.45 2809
2921.96 2980
2922.47 2906
2922.98 2904
2923.49 2917
2924.00 3038
2924.51 3267
2925.02 3273
2925.53 3399
2926.04 3550
2926.55 3797
2927.06 3800
2927.57 3668
2928.08 3710
2928.59 3557
2929.10 3276
2929.61 3469
2930.12 3283
2930.63 3099
2931.14 2945
2931.65 3059
2932.16 2861
2932.67 2814
2933.18 2828
2933.69 2892
2934.20 2825
2934.71 2787
2935.22 2949
2935.73 2938
2936.24 2877
2936.76 2745
2937.27 2753
2937.78 2884
2938.29 2897
2938.80 3123
2939.31 3107
2939.82 2962
2940.33 2849
2940.84 2875
2941.36 3071
2941.87 2995
2942.38 2774
2942.89 2791
2943.40 2920
2943.91 2944
2944.42 2931
2944.94 2891
2945.45 2918
2945.96 3082
2946.47 3136
2946.98 3071
2947.49 2982
2948.01 3428
2948.52 3388
2949.03 3378
2949.54 3359
2950.05 3140
2950.57 3151
2951.08 3283
2951.59 3361
2952.10 3072
2952.61 2690
2953.13 2752
2953.64 2788
2954.15 2886
2954.66 2867
2955.18 2900
2955.69 2828
2956.20 2791
2956.71 2742
2957.23 2872
2957.74 2837
2958.25 2712
2958.76 2597
2959.28 2921
2959.79 3008
2960.30 2717
2960.82 2843
2961.33 2895
2961.84 2827
2962.36 2969
2962.87 3089
2963.38 3091
2963.89 2960
2964.41 3151
2964.92 3048
2965.43 3114
2965.95 3057
2966.46 3050
2966.97 3153
2967.49 3100
2968.00 2818
2968.52 2717
2969.03 2899
2969.54 2800
2970.06 2704
2970.57 2738
2971.08 2638
2971.60 2580
2972.11 2722
2972.63 2672
2973.14 2723
2973.65 2613
2974.17 2932
2974.68 2949
2975.20 2834
2975.71 2726
2976.23 2691
2976.74 2675
2977.25 2828
2977.77 2910
2978.28 2839
2978.80 2800
2979.31 2760
2979.83 2921
2980.34 3041
2980.86 2784
2981.37 2919
2981.89 3061
2982.40 2886
2982.91 2891
2983.43 2913
2983.94 2921
2984.46 2970
2984.97 3042
2985.49 3005
2986.00 2882
2986.52 3172
2987.04 3213
2987.55 3159
2988.07 3163
2988.58 3188
2989.10 3177
2989.61 3035
2990.13 3349
2990.64 3027
2991.16 3028
2991.67 3057
2992.19 3206
2992.71 3385
2993.22 3432
2993.74 3300
2994.25 3205
2994.77 3426
2995.28 3582
2995.80 3692
2996.32 3404
2996.83 3615
2997.35 3514
2997.87 3792
2998.38 3788
2998.90 3579
2999.41 3871
2999.93 4018
3000.45 4217
3000.96 4035
3001.48 3909
3002.00 4120
3002.51 4418
3003.03 4293
3003.55 4218
3004.06 4771
3004.58 4776
3005.10 5091
3005.61 5737
3006.13 5518
3006.65 5483
3007.16 5841
3007.68 5934
3008.20 5671
3008.71 5038
3009.23 4853
3009.75 4576
3010.27 4178
3010.78 3624
3011.30 3670
3011.82 3618
3012.34 3392
3012.85 3293
3013.37 3045
3013.89 3123
3014.41 3256
3014.92 3186
3015.44 3054
3015.96 3131
3016.48 3170
3016.99 3295
3017.51 3312
3018.03 3442
3018.55 3339
3019.07 3423
3019.58 3467
3020.10 3579
3020.62 3311
3021.14 3454
3021.66 3358
3022.17 3456
3022.69 3536
3023.21 3527
3023.73 3311
3024.25 3279
3024.77 3704
3025.28 3795
3025.80 3770
3026.32 3605
3026.84 3669
3027.36 3534
3027.88 3424
3028.40 3562
3028.92 3475
3029.43 3488
3029.95 3275
3030.47 3213
3030.99 3234
3031.51 3039
3032.03 3086
3032.55 3053
3033.07 3188
3033.59 2979
3034.11 2995
3034.63 3195
3035.15 3107
3035.66 3349
3036.18 3275
3036.70 3084
3037.22 3073
3037.74 3477
3038.26 3219
3038.78 3215
3039.30 3144
3039.82 3141
3040.34 3060
3040.86 3123
3041.38 3124
3041.90 2955
3042.42 2924
3042.94 2871
3043.46 2945
3043.98 2790
3044.50 2872
3045.02 2638
3045.54 2768
3046.06 2924
3046.58 2955
3047.10 2951
3047.62 2860
3048.14 3025
3048.66 2944
3049.18 2836
3049.71 2827
3050.23 2955
3050.75 2682
3051.27 2763
3051.79 2822
3052.31 2724
3052.83 2781
3053.35 2815
3053.87 2999
3054.39 2959
3054.91 2733
3055.43 2943
3055.96 2808
3056.48 2806
3057.00 2760
3057.52 2661
3058.04 2636
3058.56 2712
3059.08 2732
3059.61 2558
3060.13 2626
3060.65 2735
3061.17 2849
3061.69 2754
3062.21 2782
3062.73 3070
3063.26 3092
3063.78 2877
3064.30 2942
3064.82 3107
3065.34 3026
3065.87 3148
3066.39 2881
3066.91 2949
3067.43 2962
3067.95 2767
3068.48 2833
3069.00 2993
3069.52 3032
3070.04 3059
3070.57 2874
3071.09 2911
3071.61 2881
3072.13 3011
3072.66 3059
3073.18 2955
3073.70 2766
3074.22 2901
3074.75 3104
3075.27 3244
3075.79 3284
3076.32 3147
3076.84 3181
3077.36 2984
3077.88 3148
3078.41 2883
3078.93 2938
3079.45 3194
3079.98 3146
3080.50 3234
3081.02 3170
3081.55 3267
3082.07 3418
3082.59 3326
3083.12 3452
3083.64 3318
3084.16 3271
3084.69 3320
3085.21 3390
3085.73 3255
3086.26 3246
3086.78 3404
3087.31 3287
3087.83 3280
3088.35 3265
3088.88 3394
3089.40 3390
3089.93 3340
3090.45 3237
3090.97 3227
3091.50 3278
3092.02 3109
3092.55 3101
3093.07 3021
3093.60 3074
3094.12 3151
3094.64 3013
3095.17 3199
3095.69 3492
3096.22 3236
3096.74 3162
3097.27 3360
3097.79 3352
3098.32 3671
3098.84 3882
3099.37 3795
3099.89 3994
3100.42 4115
3100.94 4358
3101.47 4752
3101.99 5198
3102.52 5646
3103.04 6229
3103.57 7000
3104.09 7882
3104.62 8552
3105.14 8806
3105.67 9040
3106.19 8968
3106.72 8774
3107.24 7755
3107.77 7143
3108.29 6280
3108.82 5366
3109.35 4827
3109.87 4414
3110.40 4478
3110.92 4382
3111.45 4193
3111.98 3892
3112.50 4056
3113.03 4423
3113.55 4430
3114.08 4396
3114.61 4290
3115.13 4044
3115.66 3799
3116.18 3955
3116.71 3686
3117.24 3600
3117.76 3378
3118.29 3379
3118.82 3489
3119.34 3489
3119.87 3264
3120.40 3203
3120.92 3368
3121.45 3421
3121.98 3488
3122.50 3632
3123.03 3818
3123.56 3846
3124.08 3582
3124.61 3659
3125.14 3986
3125.66 3846
3126.19 3662
3126.72 3765
3127.25 3748
3127.77 3462
3128.30 3471
3128.83 3625
3129.36 3468
3129.88 3282
3130.41 3310
3130.94 3276
3131.46 3259
3131.99 3508
3132.52 3422
3133.05 2982
3133.58 2914
3134.10 3127
3134.63 3074
3135.16 2968
3135.69 3014
3136.21 2929
3136.74 3016
3137.27 3075
3137.80 2922
3138.33 3053
3138.86 3242
3139.38 3144
3139.91 3236
3140.44 3198
3140.97 3264
3141.50 3154
3142.03 3076
3142.55 3055
3143.08 3034
3143.61 3075
3144.14 3072
3144.67 2864
3145.20 2841
3145.73 3003
3146.25 2953
3146.78 3271
3147.31 3223
3147.84 3036
3148.37 3242
3148.90 3611
3149.43 3607
3149.96 3611
3150.49 3445
3151.02 3490
3151.54 3403
3152.07 3115
3152.60 3141
3153.13 3125
3153.66 3205
3154.19 3196
3154.72 3129
3155.25 3163
3155.78 3160
3156.31 3229
3156.84 3227
3157.37 3118
3157.90 3142
3158.43 3290
3158.96 3190
3159.49 3231
3160.02 3252
3160.55 3121
3161.08 3023
3161.61 3021
3162.14 3207
3162.67 3427
3163.20 3188
3163.73 2911
3164.26 2791
3164.79 2914
3165.32 2947
3165.85 2597
3166.38 2721
3166.91 2925
3167.44 2872
3167.97 2776
3168.50 2696
3169.03 2816
3169.57 2764
3170.10 2654
3170.63 2612
3171.16 2769
3171.69 2910
3172.22 2967
3172.75 2799
3173.28 2850
3173.81 2778
3174.34 2783
3174.88 2720
3175.41 2793
3175.94 2924
3176.47 3074
3177.00 3058
3177.53 2957
3178.06 2971
3178.60 2896
3179.13 2829
3179.66 2879
3180.19 2902
3180.72 2733
3181.25 2644
3181.79 2713
3182.32 2827
3182.85 2677
3183.38 2781
3183.91 2884
3184.44 2773
3184.98 2823
3185.51 3027
3186.04 3245
3186.57 2838
3187.11 2831
3187.64 2869
3188.17 2852
3188.70 2673
3189.24 2845
3189.77 2769
3190.30 2816
3190.83 2758
3191.37 2891
3191.90 2903
3192.43 2959
3192.96 2887
3193.50 2765
3194.03 2724
3194.56 2720
3195.09 2867
3195.63 2949
3196.16 2869
3196.69 2808
3197.23 2826
3197.76 2837
3198.29 2784
3198.83 2556
3199.36 2792
3199.89 2593
3200.43 2767
3200.96 2890
3201.49 2970
3202.03 2851
3202.56 2889
3203.09 2759
3203.63 2941
3204.16 2904
3204.69 3060
3205.23 3201
3205.76 3105
3206.30 3068
3206.83 3308
3207.36 3139
3207.90 3071
3208.43 3294
3208.97 3269
3209.50 3056
3210.03 3160
3210.57 3361
3211.10 3346
3211.64 3272
3212.17 3387
3212.70 3439
3213.24 3365
3213.77 3098
3214.31 3103
3214.84 3233
3215.38 3209
3215.91 3145
3216.45 3128
3216.98 3229
3217.52 3123
3218.05 3088
3218.59 3077
3219.12 3112
3219.66 3208
3220.19 3046
3220.73 3166
3221.26 3202
3221.80 3066
3222.33 3046
3222.87 3183
3223.40 3255
3223.94 3112
3224.47 2956
3225.01 3084
3225.54 2822
3226.08 2980
3226.61 3079
3227.15 2889
3227.69 3059
3228.22 3198
3228.76 3148
3229.29 3165
3229.83 3073
3230.36 2938
3230.90 2965
3231.44 3055
3231.97 2950
3232.51 3204
3233.04 3252
3233.58 3189
3234.12 3207
3234.65 3075
3235.19 3154
3235.72 3441
3236.26 3223
3236.80 3198
3237.33 2968
3237.87 3102
3238.41 3220
3238.94 3278
3239.48 3331
3240.02 3339
3240.55 3235
3241.09 3324
3241.63 3385
3242.16 3308
3242.70 3417
3243.24 3250
3243.77 3414
3244.31 3014
3244.85 3080
3245.39 3252
3245.92 3409
3246.46 3593
3247.00 3413
3247.53 3540
3248.07 3326
3248.61 3162
3249.15 3451
3249.68 3466
3250.22 3506
3250.76 3444
3251.30 3482
3251.83 3566
3252.37 3477
3252.91 3662
3253.45 3653
3253.98 3785
3254.52 3473
3255.06 3538
3255.60 3588
3256.14 3775
3256.67 3697
3257.21 3654
3257.75 4065
3258.29 4062
3258.83 4102
3259.37 4152
3259.90 3894
3260.44 3927
3260.98 4026
3261.52 4483
3262.06 4620
3262.60 4646
3263.13 4753
3263.67 5008
3264.21 5483
3264.75 5759
3265.29 6309
3265.83 6768
3266.37 7241
3266.91 8059
3267.44 8711
3267.98 9329
3268.52 9920
3269.06 10478
3269.60 10378
3270.14 10153
3270.68 9611
3271.22 8771
3271.76 7717
3272.30 6848
3272.84 6008
3273.38 4999
3273.91 4936
3274.45 4746
3274.99 4478
3275.53 4462
3276.07 4350
3276.61 4271
3277.15 4266
3277.69 4186
3278.23 4170
3278.77 4018
3279.31 4384
3279.85 4268
3280.39 4166
3280.93 4286
3281.47 4240
3282.01 4097
3282.55 4124
3283.09 4221
3283.63 4267
3284.17 4285
3284.71 4424
3285.25 4521
3285.79 4547
3286.33 4417
3286.87 4417
3287.42 4904
3287.96 4850
3288.50 5156
3289.04 5095
3289.58 5118
3290.12 4958
3290.66 4793
3291.20 5147
3291.74 5136
3292.28 4979
3292.82 4940
3293.36 4842
3293.91 5076
3294.45 5414
3294.99 5686
3295.53 6034
3296.07 6130
3296.61 6010
3297.15 6637
3297.69 6591
3298.24 6971
3298.78 7143
3299.32 6706
3299.86 6164
3300.40 5776
3300.94 5573
3301.49 5484
3302.03 5288
3302.57 5044
3303.11 4689
3303.65 4727
3304.19 4491
3304.74 4342
3305.28 4328
3305.82 4283
3306.36 4178
3306.90 4401
3307.45 4294
3307.99 4249
3308.53 4288
3309.07 4291
3309.62 4290
3310.16 4271
3310.70 4428
3311.24 4307
3311.79 4065
3312.33 4257
3312.87 4153
3313.41 3983
3313.96 4289
3314.50 4308
3315.04 4112
3315.59 4436
3316.13 4601
3316.67 4397
3317.21 4558
3317.76 4865
3318.30 4876
3318.84 5077
3319.39 5201
3319.93 5564
3320.47 5690
3321.02 5952
3321.56 6100
3322.10 6282
3322.65 6386
3323.19 6413
3323.73 6393
3324.28 5928
3324.82 6150
3325.36 6278
3325.91 5884
3326.45 6064
3327.00 5832
3327.54 5725
3328.08 5500
3328.63 5572
3329.17 5391
3329.72 5319
3330.26 5185
3330.80 5334
3331.35 5758
3331.89 6171
3332.44 7219
3332.98 8721
3333.53 10944
3334.07 13341
3334.61 16776
3335.16 20209
3335.70 23800
3336.25 27407
3336.79 29792
3337.34 31730
3337.88 33178
3338.43 33290
3338.97 33103
3339.52 31991
3340.06 30623
3340.61 28533
3341.15 25557
3341.70 22361
3342.24 18808
3342.79 15386
3343.33 12573
3343.88 10395
3344.42 8812
3344.97 7817
3345.51 6823
3346.06 6580
3346.60 5934
3347.15 6112
3347.69 5696
3348.24 5891
3348.78 5541
3349.33 5546
3349.88 6009
3350.42 6350
3350.97 6299
3351.51 6643
3352.06 6937
3352.61 6926
3353.15 7017
3353.70 7045
3354.24 6831
3354.79 6747
3355.34 7006
3355.88 6712
3356.43 6059
3356.97 5930
3357.52 6140
3358.07 5721
3358.61 5882
3359.16 5544
3359.71 5231
3360.25 5245
3360.80 5129
3361.35 4963
3361.89 5202
3362.44 5155
3362.99 5038
3363.53 5154
3364.08 5023
3364.63 5198
3365.17 5201
3365.72 5430
3366.27 5257
3366.81 5179
3367.36 5320
3367.91 5399
3368.46 5428
3369.00 5333
3369.55 5577
3370.10 5591
3370.64 5657
3371.19 5744
3371.74 6181
3372.29 6272
3372.83 7080
3373.38 8055
3373.93 8656
3374.48 9385
3375.03 10252
3375.57 11023
3376.12 11527
3376.67 11452
3377.22 11318
3377.76 10859
3378.31 10242
3378.86 9585
3379.41 8505
3379.96 7482
3380.50 6806
3381.05 6211
3381.60 5960
3382.15 5326
3382.70 5343
3383.25 5296
3383.79 5227
3384.34 5245
3384.89 5453
3385.44 5098
3385.99 5154
3386.54 5187
3387.09 4970
3387.64 4981
3388.18 4651
3388.73 4569
3389.28 4749
3389.83 4734
3390.38 4704
3390.93 4305
3391.48 4453
3392.03 4457
3392.58 4407
3393.13 4408
3393.67 4437
3394.22 4168
3394.77 4123
3395.32 4350
3395.87 4254
3396.42 4182
3396.97 4146
3397.52 4251
3398.07 4102
3398.62 4182
3399.17 4180
3399.72 3997
3400.27 3934
3400.82 3891
3401.37 4010
3401.92 3830
3402.47 3721
3403.02 3963
3403.57 3923
3404.12 3776
3404.67 3869
3405.22 3754
3405.77 3691
3406.32 3732
3406.87 3756
3407.42 3911
3407.97 4032
3408.52 3904
3409.07 3827
3409.62 4069
3410.17 4277
3410.72 4423
3411.27 4654
3411.82 4955
3412.38 5301
3412.93 5562
3413.48 6149
3414.03 6294
3414.58 6460
3415.13 6565
3415.68 6171
3416.23 5552
3416.78 5222
3417.33 5262
3417.89 4954
3418.44 4780
3418.99 4415
3419.54 4176
3420.09 3943
3420.64 3830
3421.19 3911
3421.74 3806
3422.30 3946
3422.85 3773
3423.40 3912
3423.95 3771
3424.50 3972
3425.05 4266
3425.61 3900
3426.16 4203
3426.71 4124
3427.26 4126
3427.81 3988
3428.37 3940
3428.92 3849
3429.47 3759
3430.02 4030
3430.58 3721
3431.13 3479
3431.68 3564
3432.23 3668
3432.78 3564
3433.34 3447
3433.89 3533
3434.44 3266
3434.99 3122
3435.55 3293
3436.10 3742
3436.65 3647
3437.21 3270
3437.76 3291
3438.31 3132
3438.86 3136
3439.42 3287
3439.97 3395
3440.52 3368
3441.08 3330
3441.63 3297
3442.18 3242
3442.74 3344
3443.29 3171
3443.84 3206
3444.40 3090
3444.95 3157
3445.50 3355
3446.06 3514
3446.61 3268
3447.16 3060
3447.72 3144
3448.27 3052
3448.82 3292
3449.38 3341
3449.93 3253
3450.48 3011
3451.04 3101
3451.59 3127
3452.15 2927
3452.70 2967
3453.25 3068
3453.81 3143
3454.36 3070
3454.92 3089
3455.47 3007
3456.03 3302
3456.58 3008
3457.13 2851
3457.69 2876
3458.24 3145
3458.80 3069
3459.35 3004
3459.91 3050
3460.46 3072
3461.02 3164
3461.57 3106
3462.13 3123
3462.68 3170
3463.24 3074
3463.79 3121
3464.34 2905
3464.90 3070
3465.46 2982
3466.01 2987
3466.57 3000
3467.12 3074
3467.68 3199
3468.23 3177
3468.79 3182
3469.34 3074
3469.90 3192
3470.45 3159
3471.01 2941
3471.56 3005
3472.12 3239
3472.67 3155
3473.23 3257
3473.79 3084
3474.34 3099
3474.90 3190
3475.45 3105
3476.01 3354
3476.56 3357
3477.12 3225
3477.68 3346
3478.23 3213
3478.79 3183
3479.35 3270
3479.90 3369
3480.46 3578
3481.01 3459
3481.57 3446
3482.13 3651
3482.68 3817
3483.24 3725
3483.80 3425
3484.35 3537
3484.91 3778
3485.47 3714
3486.02 3427
3486.58 3567
3487.14 3460
3487.69 3368
3488.25 3570
3488.81 3524
3489.36 3517
3489.92 3910
3490.48 4158
3491.03 4609
3491.59 5189
3492.15 5296
3492.71 5838
3493.26 6198
3493.82 6567
3494.38 7122
3494.94 7363
3495.49 6852
3496.05 6390
3496.61 6118
3497.17 5969
3497.72 5614
3498.28 5558
3498.84 5593
3499.40 6210
3499.95 6187
3500.51 7050
3501.07 7810
3501.63 7775
3502.19 7743
3502.74 7574
3503.30 7298
3503.86 7591
3504.42 6687
3504.98 6407
3505.53 6090
3506.09 5881
3506.65 5643
3507.21 5649
3507.77 5926
3508.33 5631
3508.88 5041
3509.44 5374
3510.00 5344
3510.56 5209
3511.12 5050
3511.68 4614
3512.24 4272
3512.80 4257
3513.35 4422
3513.91 4179
3514.47 3964
3515.03 3866
3515.59 4059
3516.15 3860
3516.71 3510
3517.27 3530
3517.83 3582
3518.39 3721
3518.95 3996
3519.50 3806
3520.06 3660
3520.62 3737
3521.18 3759
3521.74 3810
3522.30 3728
3522.86 3818
3523.42 3801
3523.98 3733
3524.54 3827
3525.10 3619
3525.66 3552
3526.22 3629
3526.78 3690
3527.34 3827
3527.90 3679
3528.46 3554
3529.02 3380
3529.58 2972
3530.14 3132
3530.70 3164
3531.26 3282
3531.82 3377
3532.38 3240
3532.94 3215
3533.50 3143
3534.06 3082
3534.62 3222
3535.18 2947
3535.75 3203
3536.31 3145
3536.87 3097
3537.43 3040
3537.99 3084
3538.55 3100
3539.11 2970
3539.67 3183
3540.23 3353
3540.79 3090
3541.35 3324
3541.92 3383
3542.48 3390
3543.04 3331
3543.60 3248
3544.16 3624
3544.72 3549
3545.28 3439
3545.84 3387
3546.41 3334
3546.97 3221
3547.53 3403
3548.09 3369
3548.65 3295
3549.21 3042
3549.78 3111
3550.34 2991
3550.90 3013
3551.46 2823
3552.02 2880
3552.59 3021
3553.15 2680
3553.71 2642
3554.27 2661
3554.83 2711
3555.40 2751
3555.96 2630
3556.52 2681
3557.08 2762
3557.65 2774
3558.21 2668
3558.77 2859
3559.33 2749
3559.90 2630
3560.46 3038
3561.02 2871
3561.58 2835
3562.15 2915
3562.71 2778
3563.27 3019
3563.83 2805
3564.40 2653
3564.96 2711
3565.52 2590
3566.09 2540
3566.65 2773
3567.21 2739
3567.78 2622
3568.34 2607
3568.90 2612
3569.47 2650
3570.03 2686
3570.59 2531
3571.16 2450
3571.72 2494
3572.28 2611
3572.85 2760
3573.41 2848
3573.97 2665
3574.54 2756
3575.10 2700
3575.66 2911
3576.23 2967
3576.79 2838
3577.36 2772
3577.92 2993
3578.48 2939
3579.05 2822
3579.61 2927
3580.18 2793
3580.74 2861
3581.31 2746
3581.87 2528
3582.43 2600
3583.00 2800
3583.56 2638
3584.13 2586
3584.69 2686
3585.26 2793
3585.82 2753
3586.39 2614
3586.95 2515
3587.52 2697
3588.08 2669
3588.64 2638
3589.21 2516
3589.77 2621
3590.34 2720
3590.90 2534
3591.47 2519
3592.03 2552
3592.60 2657
3593.17 2607
3593.73 2656
3594.30 2704
3594.86 2632
3595.43 2586
3595.99 2866
3596.56 2735
3597.12 2431
3597.69 2546
3598.25 2753
3598.82 2563
3599.39 2475
3599.95 2587
3600.52 2709
3601.08 2590
3601.65 2630
3602.21 2712
3602.78 2624
3603.35 2584
3603.91 2519
3604.48 2434
3605.04 2457
3605.61 2488
3606.18 2570
3606.74 2493
3607.31 2381
3607.88 2368
3608.44 2630
3609.01 2582
3609.57 2432
3610.14 2348
3610.71 2342
3611.27 2403
3611.84 2347
3612.41 2380
3612.97 2378
3613.54 2461
3614.11 2453
3614.68 2465
3615.24 2580
3615.81 2697
3616.38 2882
3616.94 3023
3617.51 3086
3618.08 3671
3618.64 3897
3619.21 3944
3619.78 4191
3620.35 4283
3620.91 4279
3621.48 4179
3622.05 4245
3622.62 4055
3623.18 3599
3623.75 3487
3624.32 3371
3624.89 3155
3625.45 2858
3626.02 2862
3626.59 2677
3627.16 2497
3627.73 2365
3628.29 2522
3628.86 2329
3629.43 2450
3630.00 2445
3630.57 2551
3631.13 2303
3631.70 2560
3632.27 2457
3632.84 2474
3633.41 2357
3633.98 2365
3634.54 2303
3635.11 2402
3635.68 2460
3636.25 2363
3636.82 2464
3637.39 2670
3637.96 2773
3638.52 2736
3639.09 2873
3639.66 2721
3640.23 2757
3640.80 2835
3641.37 2974
3641.94 3493
3642.51 3691
3643.08 3713
3643.65 3653
3644.21 3733
3644.78 3638
3645.35 3568
3645.92 3331
3646.49 3660
3647.06 3407
3647.63 2893
3648.20 2883
3648.77 3097
3649.34 2855
3649.91 2911
3650.48 2710
3651.05 2873
3651.62 3177
3652.19 3025
3652.76 3031
3653.33 2991
3653.90 3153
3654.47 3213
3655.04 3087
3655.61 2958
3656.18 3066
3656.75 3238
3657.32 3213
3657.89 3293
3658.46 3326
3659.03 3602
3659.60 3890
3660.17 3939
3660.74 4014
3661.31 3985
3661.88 4361
3662.45 4290
3663.02 4204
3663.59 4056
3664.16 3730
3664.74 3702
3665.31 3511
3665.88 3260
3666.45 3217
3667.02 3193
3667.59 3171
3668.16 3054
3668.73 3124
3669.30 3177
3669.87 3227
3670.45 3277
3671.02 2840
3671.59 2784
3672.16 2846
3672.73 2969
3673.30 2954
3673.87 2968
3674.45 2910
3675.02 2791
3675.59 2597
3676.16 3010
3676.73 2927
3677.30 2933
3677.88 3068
3678.45 2813
3679.02 2861
3679.59 2861
3680.16 2839
3680.74 2883
3681.31 3122
3681.88 2915
3682.45 2813
3683.02 2809
3683.60 2592
3684.17 2701
3684.74 2802
3685.31 2944
3685.89 2789
3686.46 2588
3687.03 2857
3687.60 2891
3688.18 2929
3688.75 3200
3689.32 3227
3689.89 3552
3690.47 3596
3691.04 3691
3691.61 3986
3692.19 4141
3692.76 3963
3693.33 3704
3693.91 3621
3694.48 3620
3695.05 3398
3695.62 3241
3696.20 3011
3696.77 3150
3697.34 2955
3697.92 2838
3698.49 2861
3699.06 2929
3699.64 2832
3700.21 2843
3700.79 2847
3701.36 3156
3701.93 3141
3702.51 3101
3703.08 3020
3703.65 2961
3704.23 2922
3704.80 3024
3705.38 3117
3705.95 2946
3706.52 2832
3707.10 2832
3707.67 2934
3708.25 2784
3708.82 2823
3709.39 2896
3709.97 2757
3710.54 2853
3711.12 2847
3711.69 3072
3712.27 3212
3712.84 3138
3713.42 2923
3713.99 3055
3714.57 2874
3715.14 2803
3715.71 2751
3716.29 2559
3716.86 2678
3717.44 2857
3718.01 2674
3718.59 2547
3719.16 2480
3719.74 2620
3720.31 2496
3720.89 2844
3721.47 2642
3722.04 2465
3722.62 2523
3723.19 2595
3723.77 2424
3724.34 2369
3724.92 2517
3725.49 2591
3726.07 2289
3726.64 2405
3727.22 2308
3727.80 2438
3728.37 2640
3728.95 2563
3729.52 2447
3730.10 2685
3730.67 2603
3731.25 2692
3731.83 2971
3732.40 2744
3732.98 3024
3733.55 3136
3734.13 3109
3734.71 3074
3735.28 3087
3735.86 3014
3736.44 2990
3737.01 2658
3737.59 2791
3738.17 2845
3738.74 2731
3739.32 2684
3739.90 2693
3740.47 2321
3741.05 2555
3741.63 2666
3742.20 2564
3742.78 2465
3743.36 2423
3743.93 2226
3744.51 2342
3745.09 2483
3745.66 2410
3746.24 2412
3746.82 2396
3747.40 2345
3747.97 2423
3748.55 2406
3749.13 2271
3749.70 2338
3750.28 2679
3750.86 2606
3751.44 2435
3752.02 2502
3752.59 2529
3753.17 2549
3753.75 2286
3754.33 2466
3754.90 2336
3755.48 2294
3756.06 2357
3756.64 2416
3757.22 2428
3757.79 2375
3758.37 2221
3758.95 2349
3759.53 2227
3760.11 2357
3760.68 2433
3761.26 2466
3761.84 2382
3762.42 2345
3763.00 2561
3763.58 2680
3764.15 2518
3764.73 2259
3765.31 2332
3765.89 2404
3766.47 2579
3767.05 2354
3767.63 2345
3768.21 2349
3768.78 2246
3769.36 2264
3769.94 2319
3770.52 2617
3771.10 2458
3771.68 2299
3772.26 2539
3772.84 2506
3773.42 2438
3774.00 2537
3774.58 2760
3775.15 2541
3775.73 2340
3776.31 2417
3776.89 2371
3777.47 2478
3778.05 2307
3778.63 2337
3779.21 2420
3779.79 2366
3780.37 2409
3780.95 2389
3781.53 2317
3782.11 2277
3782.69 2106
3783.27 2137
3783.85 2302
3784.43 2201
3785.01 2201
3785.59 2305
3786.17 2318
3786.75 2384
3787.33 2313
3787.91 2276
3788.49 2322
3789.07 2161
3789.65 2314
3790.23 2414
3790.81 2310
3791.39 2307
3791.98 2397
3792.56 2516
3793.14 2205
3793.72 2370
3794.30 2357
3794.88 2330
3795.46 2266
3796.04 2276
3796.62 2457
3797.20 2550
3797.78 2509
3798.37 2163
3798.95 2171
3799.53 2195
3800.11 2233
3800.69 2191
3801.27 2115
3801.85 2110
3802.43 2265
3803.02 2290
3803.60 2240
3804.18 2316
3804.76 2358
3805.34 2197
3805.92 2220
3806.51 2326
3807.09 2275
3807.67 2337
3808.25 2418
3808.83 2436
3809.42 2406
3810.00 2618
3810.58 2629
3811.16 2516
3811.74 2492
3812.33 2435
3812.91 2615
3813.49 2506
3814.07 2368
3814.66 2591
3815.24 2616
3815.82 2634
3816.40 2443
3816.99 2460
3817.57 2394
3818.15 2328
3818.73 2350
3819.32 2428
3819.90 2446
3820.48 2351
3821.06 2392
3821.65 2333
3822.23 2347
3822.81 2475
3823.40 2341
3823.98 2123
3824.56 2096
3825.15 2180
3825.73 2376
3826.31 2164
3826.90 2367
3827.48 2319
3828.06 2346
3828.65 2419
3829.23 2361
3829.81 2370
3830.40 2177
3830.98 2215
3831.56 2328
3832.15 2285
3832.73 2290
3833.32 2211
3833.90 2223
3834.48 2338
3835.07 2439
3835.65 2396
3836.23 2493
3836.82 2551
3837.40 2260
3837.99 2326
3838.57 2527
3839.16 2205
3839.74 2335
3840.32 2290
3840.91 2438
3841.49 2334
3842.08 2253
3842.66 2187
3843.25 2381
3843.83 2134
3844.42 2071
3845.00 2254
3845.59 2327
3846.17 2301
3846.76 2275
3847.34 2367
3847.92 2429
3848.51 2438
3849.09 2492
3849.68 2480
3850.27 2382
3850.85 2444
3851.44 2315
3852.02 2392
3852.61 2429
3853.19 2315
3853.78 2443
3854.36 2444
3854.95 2392
3855.53 2328
3856.12 2451
3856.70 2362
3857.29 2378
3857.88 2380
3858.46 2317
3859.05 2501
3859.63 2575
3860.22 2640
3860.80 2900
3861.39 3181
3861.98 3115
3862.56 3331
3863.15 3466
3863.73 3787
3864.32 3912
3864.91 3990
3865.49 3858
3866.08 3730
3866.67 3645
3867.25 3511
3867.84 3509
3868.43 3476
3869.01 3281
3869.60 2951
3870.19 2864
3870.77 2683
3871.36 2649
3871.95 2596
3872.53 2644
3873.12 2743
3873.71 2712
3874.29 2749
3874.88 2801
3875.47 2722
3876.05 3104
3876.64 2875
3877.23 2752
3877.82 2765
3878.40 2913
3878.99 2812
3879.58 2781
3880.16 2849
3880.75 2647
3881.34 2638
3881.93 2466
3882.51 2540
3883.10 2621
3883.69 2333
3884.28 2414
3884.87 2504
3885.45 2538
3886.04 2260
3886.63 2381
3887.22 2355
3887.80 2370
3888.39 2569
3888.98 2476
3889.57 2375
3890.16 2779
3890.74 2702
3891.33 2792
3891.92 2736
3892.51 2931
3893.10 2909
3893.69 3178
3894.27 2990
3894.86 2896
3895.45 2727
3896.04 2812
3896.63 2730
3897.22 2582
3897.81 2672
3898.40 2682
3898.98 2592
3899.57 2656
3900.16 2599
3900.75 2626
3901.34 2687
3901.93 2689
3902.52 2746
3903.11 2677
3903.70 2674
3904.29 2599
3904.87 2497
3905.46 2484
3906.05 2555
3906.64 2653
3907.23 2450
3907.82 2342
3908.41 2567
3909.00 2754
3909.59 2666
3910.18 2625
3910.77 2563
3911.36 2458
3911.95 2673
3912.54 2351
3913.13 2236
3913.72 2415
3914.31 2215
3914.90 2422
3915.49 2449
3916.08 2379
3916.67 2385
3917.26 2391
3917.85 2456
3918.44 2299
3919.03 2554
3919.62 2409
3920.21 2532
3920.80 2463
3921.39 2513
3921.98 2384
3922.57 2429
3923.16 2509
3923.75 2382
3924.34 2314
3924.94 2632
3925.53 2376
3926.12 2310
3926.71 2355
3927.30 2286
3927.89 2319
3928.48 2485
3929.07 2240
3929.66 2155
3930.25 2164
3930.85 2248
3931.44 2440
3932.03 2309
3932.62 2237
3933.21 2250
3933.80 2277
3934.39 2307
3934.99 2309
3935.58 2303
3936.17 2279
3936.76 2096
3937.35 2155
3937.94 2231
3938.54 2320
3939.13 2351
3939.72 2351
3940.31 2386
3940.90 2307
3941.49 2432
3942.09 2199
3942.68 2193
3943.27 2180
3943.86 2341
3944.46 2382
3945.05 2282
3945.64 2306
3946.23 2260
3946.82 2161
3947.42 2344
3948.01 2253
3948.60 2180
3949.20 2145
3949.79 2129
3950.38 2157
3950.97 2059
3951.57 2246
3952.16 2224
3952.75 2157
3953.34 2478
3953.94 2241
3954.53 2274
3955.12 2496
3955.72 2364
3956.31 2321
3956.90 2382
3957.50 2438
3958.09 2292
3958.68 2435
3959.28 2369
3959.87 2502
3960.46 2466
3961.06 2497
3961.65 2637
3962.24 2505
3962.84 2508
3963.43 2421
3964.02 2287
3964.62 2415
3965.21 2262
3965.81 2165
3966.40 2147
3966.99 2222
3967.59 2253
3968.18 2436
3968.78 2378
3969.37 2507
3969.96 2340
3970.56 2402
3971.15 2272
3971.75 2263
3972.34 2264
3972.94 2305
3973.53 2160
3974.12 2051
3974.72 2222
3975.31 2303
3975.91 2208
3976.50 2194
3977.10 2129
3977.69 2372
3978.29 2521
3978.88 2561
3979.48 2473
3980.07 2483
3980.67 2572
3981.26 2748
3981.86 2456
3982.45 2451
3983.05 2381
3983.64 2392
3984.24 2353
3984.83 2372
3985.43 2224
3986.02 2185
3986.62 2367
3987.21 2366
3987.81 2270
3988.40 2318
3989.00 2440
3989.60 2471
3990.19 2264
3990.79 2342
3991.38 2330
3991.98 2218
3992.57 2348
3993.17 2257
3993.77 2216
3994.36 2231
3994.96 2285
3995.55 2283
3996.15 2329
3996.75 2374
3997.34 2200
3997.94 2126
3998.54 2089
3999.13 2184
3999.73 2223
4000.32 2162
4000.92 2279
4001.52 2355
4002.11 2310
4002.71 2185
4003.31 2337
4003.90 2450
4004.50 2434
4005.10 2366
4005.69 2301
4006.29 2666
4006.89 2534
4007.49 2406
4008.08 2473
4008.68 2456
4009.28 2377
4009.87 2270
4010.47 2175
4011.07 2262
4011.67 2443
4012.26 2456
4012.86 2195
4013.46 2175
4014.05 2403
4014.65 2266
4015.25 2332
4015.85 2515
4016.44 2432
4017.04 2374
4017.64 2505
4018.24 2360
4018.84 2474
4019.43 2376
4020.03 2418
4020.63 2484
4021.23 2520
4021.83 2379
4022.42 2240
4023.02 2510
4023.62 2374
4024.22 2193
4024.82 2342
4025.41 2388
4026.01 2482
4026.61 2419
4027.21 2329
4027.81 2403
4028.41 2533
4029.01 2466
4029.60 2491
4030.20 2546
4030.80 2589
4031.40 2451
4032.00 2493
4032.60 2613
4033.20 2564
4033.80 2634
4034.39 2568
4034.99 2612
4035.59 2622
4036.19 2556
4036.79 2480
4037.39 2474
4037.99 2407
4038.59 2348
4039.19 2220
4039.79 2271
4040.39 2303
4040.99 2233
4041.59 2134
4042.18 2128
4042.78 2078
4043.38 2053
4043.98 2267
4044.58 2150
4045.18 2072
4045.78 1965
4046.38 1959
4046.98 2187
4047.58 2164
4048.18 2206
4048.78 2272
4049.38 2350
4049.98 2362
4050.58 2210
4051.18 2199
4051.78 2159
4052.38 2172
4052.98 2245
4053.58 2160
4054.19 2233
4054.79 2265
4055.39 2420
4055.99 2452
4056.59 2452
4057.19 2167
4057.79 2174
4058.39 2331
4058.99 2325
4059.59 2217
4060.19 2307
4060.79 2219
4061.39 2136
4061.99 2105
4062.60 2072
4063.20 1959
4063.80 2064
4064.40 2199
4065.00 2139
4065.60 2111
4066.20 2057
4066.80 2163
4067.41 2107
4068.01 2109
4068.61 2242
4069.21 2316
4069.81 2095
4070.41 1998
4071.02 2067
4071.62 1882
4072.22 1926
4072.82 1997
4073.42 1997
4074.02 1852
4074.63 2054
4075.23 2187
4075.83 2133
4076.43 1970
4077.03 2015
4077.64 2010
4078.24 2194
4078.84 2134
4079.44 1955
4080.05 1833
4080.65 2047
4081.25 2138
4081.85 2003
4082.46 1987
4083.06 1986
4083.66 1962
4084.26 1982
4084.87 2057
4085.47 2085
4086.07 2035
4086.67 1951
4087.28 2019
4087.88 2080
4088.48 2089
4089.09 2014
4089.69 1930
4090.29 1915
4090.90 1929
4091.50 1926
4092.10 1980
4092.71 1970
4093.31 1967
4093.91 2170
4094.52 2079
4095.12 1945
4095.72 2190
4096.33 2200
4096.93 2171
4097.53 1930
4098.14 1950
4098.74 1944
4099.34 1888
4099.95 1926
4100.55 2008
4101.16 1992
4101.76 1903
4102.36 1914
4102.97 1928
4103.57 1984
4104.18 1947
4104.78 1969
4105.38 1968
4105.99 1906
4106.59 1954
4107.20 1860
4107.80 1947
4108.41 1916
4109.01 1949
4109.62 1916
4110.22 1779
4110.82 1886
4111.43 1917
4112.03 2075
4112.64 2020
4113.24 1869
4113.85 1882
4114.45 2043
4115.06 1982
4115.66 2104
4116.27 1987
4116.87 1868
4117.48 1875
4118.08 1865
4118.69 1832
4119.29 1876
4119.90 1833
4120.50 1934
4121.11 1997
4121.72 2007
4122.32 2060
4122.93 2023
4123.53 2009
4124.14 2138
4124.74 2112
4125.35 2226
4125.95 1946
4126.56 2014
4127.17 1987
4127.77 2014
4128.38 1917
4128.98 1938
4129.59 2083
4130.20 2044
4130.80 2144
4131.41 2081
4132.01 1877
4132.62 2024
4133.23 1994
4133.83 2157
4134.44 1981
4135.05 2061
4135.65 2017
4136.26 2009
4136.87 2073
4137.47 2069
4138.08 2094
4138.69 2068
4139.29 2058
4139.90 2145
4140.51 2177
4141.11 2082
4141.72 2114
4142.33 2134
4142.93 2140
4143.54 2156
4144.15 2075
4144.75 2135
4145.36 2288
4145.97 2210
4146.58 2017
4147.18 2108
4147.79 2192
4148.40 2134
4149.01 2002
4149.61 2139
4150.22 2157
4150.83 2008
4151.44 2113
4152.04 2105
4152.65 1994
4153.26 1925
4153.87 2011
4154.47 1925
4155.08 2035
4155.69 1961
4156.30 1997
4156.91 2016
4157.51 2152
4158.12 2289
4158.73 2080
4159.34 2199
4159.95 2261
4160.56 2239
4161.16 2063
4161.77 1996
4162.38 2088
4162.99 1991
4163.60 2052
4164.21 2002
4164.81 1955
4165.42 2155
4166.03 2106
4166.64 2118
4167.25 2224
4167.86 2095
4168.47 2144
4169.08 2040
4169.69 1940
4170.29 1929
4170.90 2028
4171.51 1956
4172.12 1919
4172.73 2018
4173.34 2079
4173.95 2120
4174.56 1989
4175.17 1993
4175.78 2159
4176.39 2018
4177.00 2202
4177.61 2171
4178.22 2354
4178.82 2292
4179.43 2090
4180.04 2286
4180.65 2237
4181.26 2263
4181.87 2252
4182.48 2056
4183.09 2082
4183.70 2062
4184.31 2069
4184.92 1942
4185.53 1994
4186.14 2065
4186.75 1861
4187.36 1902
4187.97 1803
4188.58 1870
4189.19 2010
4189.81 2038
4190.42 2212
4191.03 2045
4191.64 2180
4192.25 2106
4192.86 2056
4193.47 2148
4194.08 2321
4194.69 2419
4195.30 2466
4195.91 2492
4196.52 2490
4197.13 2406
4197.74 2579
4198.36 2332
4198.97 2384
4199.58 2378
4200.19 2344
4200.80 2391
4201.41 2230
4202.02 2088
4202.63 1914
4203.25 1975
4203.86 2143
4204.47 2012
4205.08 1968
4205.69 2078
4206.30 2179
4206.92 2152
4207.53 2055
4208.14 2153
4208.75 2116
4209.36 2110
4209.97 1998
4210.59 1949
4211.20 2021
4211.81 2010
4212.42 2161
4213.03 2204
4213.65 2185
4214.26 2127
4214.87 2180
4215.48 2179
4216.10 2254
4216.71 2280
4217.32 2318
4217.93 2225
4218.55 2332
4219.16 2276
4219.77 2331
4220.38 2603
4221.00 2640
4221.61 2604
4222.22 2567
4222.83 2705
4223.45 3179
4224.06 3094
4224.67 3056
4225.29 3185
4225.90 3148
4226.51 3141
4227.13 3280
4227.74 3442
4228.35 3306
4228.96 3409
4229.58 3406
4230.19 3459
4230.80 3465
4231.42 3428
4232.03 3524
4232.65 3490
4233.26 3737
4233.87 3890
4234.49 3812
4235.10 4114
4235.71 4412
4236.33 4237
4236.94 4399
4237.56 4624
4238.17 4590
4238.78 4397
4239.40 3937
4240.01 3767
4240.63 3369
4241.24 2993
4241.85 2951
4242.47 2801
4243.08 2590
4243.70 2635
4244.31 2468
4244.93 2476
4245.54 2512
4246.15 2477
4246.77 2525
4247.38 2529
4248.00 2351
4248.61 2496
4249.23 2482
4249.84 2526
4250.46 2775
4251.07 2633
4251.69 2699
4252.30 2495
4252.92 2381
4253.53 2604
4254.15 2545
4254.76 2593
4255.38 2696
4255.99 2512
4256.61 2529
4257.22 2555
4257.84 2636
4258.45 2386
4259.07 2310
4259.69 2489
4260.30 2529
4260.92 2356
4261.53 2356
4262.15 2365
4262.76 2294
4263.38 2322
4263.99 2276
4264.61 2453
4265.23 2269
4265.84 2125
4266.46 2410
4267.07 2314
4267.69 2355
4268.31 2319
4268.92 2295
4269.54 2305
4270.16 2252
4270.77 2287
4271.39 2299
4272.00 2226
4272.62 2358
4273.24 2376
4273.85 2519
4274.47 2488
4275.09 2496
4275.70 2492
4276.32 2510
4276.94 2552
4277.55 2669
4278.17 2736
4278.79 2656
4279.40 2723
4280.02 2602
4280.64 2374
4281.26 2433
4281.87 2406
4282.49 2302
4283.11 2417
4283.72 2275
4284.34 2093
4284.96 2177
4285.58 2133
4286.19 2106
4286.81 1997
4287.43 2042
4288.05 2218
4288.66 2253
4289.28 2213
4289.90 2140
4290.52 1948
4291.13 2004
4291.75 2123
4292.37 2211
4292.99 2149
4293.61 2190
4294.22 2069
4294.84 2045
4295.46 2037
4296.08 2028
4296.70 1954
4297.31 1947
4297.93 1887
4298.55 2041
4299.17 2107
4299.79 2179
4300.41 2127
4301.03 1929
4301.64 1939
4302.26 2117
4302.88 2054
4303.50 2105
4304.12 2218
4304.74 2044
4305.36 1947
4305.97 1899
4306.59 2061
4307.21 1929
4307.83 2083
4308.45 1932
4309.07 1771
4309.69 1864
4310.31 1984
4310.93 2042
4311.55 2101
4312.17 2148
4312.78 2040
4313.40 2149
4314.02 2205
4314.64 2326
4315.26 2438
4315.88 2485
4316.50 2160
4317.12 2211
4317.74 2298
4318.36 2080
4318.98 2050
4319.60 2169
4320.22 2223
4320.84 2277
4321.46 2299
4322.08 2387
4322.70 2332
4323.32 2147
4323.94 2226
4324.56 2289
4325.18 2145
4325.80 2246
4326.42 2313
4327.04 2323
4327.66 2479
4328.28 2418
4328.90 2561
4329.52 2413
4330.14 2460
4330.76 2433
4331.39 2330
4332.01 2335
4332.63 2460
4333.25 2351
4333.87 2340
4334.49 2354
4335.11 2568
4335.73 2633
4336.35 2903
4336.97 2872
4337.59 3141
4338.22 3380
4338.84 3498
4339.46 3545
4340.08 3705
4340.70 3988
4341.32 3896
4341.94 3723
4342.57 3498
4343.19 3442
4343.81 3369
4344.43 3274
4345.05 3413
4345.67 3448
4346.29 3777
4346.92 4309
4347.54 4492
4348.16 4773
4348.78 5289
4349.40 5791
4350.03 5387
4350.65 4761
4351.27 4468
4351.89 4038
4352.51 3841
4353.14 3309
4353.76 3149
4354.38 2850
4355.00 2731
4355.63 2725
4356.25 2704
4356.87 2552
4357.49 2709
4358.12 2775
4358.74 2722
4359.36 2787
4359.98 2902
4360.61 2739
4361.23 2740
4361.85 2750
4362.48 2848
4363.10 2820
4363.72 2774
4364.34 2664
4364.97 2634
4365.59 2790
4366.21 2794
4366.84 2673
4367.46 2788
4368.08 2752
4368.71 2826
4369.33 2654
4369.95 2553
4370.58 2515
4371.20 2468
4371.82 2354
4372.45 2144
4373.07 2156
4373.70 2204
4374.32 2152
4374.94 2169
4375.57 2291
4376.19 2322
4376.81 2215
4377.44 2092
4378.06 2430
4378.69 2390
4379.31 2301
4379.94 2364
4380.56 2180
4381.18 2313
4381.81 2275
4382.43 2088
4383.06 2125
4383.68 2166
4384.31 2190
4384.93 2187
4385.55 2186
4386.18 2277
4386.80 2254
4387.43 2213
4388.05 2088
4388.68 2067
4389.30 2067
4389.93 2188
4390.55 2037
4391.18 1959
4391.80 1995
4392.43 1971
4393.05 2035
4393.68 2000
4394.30 1963
4394.93 2083
4395.55 2099
4396.18 2053
4396.80 1903
4397.43 1999
4398.05 2204
4398.68 2070
4399.31 2081
4399.93 2085
4400.56 2131
4401.18 2054
4401.81 2020
4402.43 2116
4403.06 2221
4403.69 2084
4404.31 1909
4404.94 1936
4405.56 1969
4406.19 1963
4406.82 1921
4407.44 1954
4408.07 1999
4408.69 2023
4409.32 2055
4409.95 2030
4410.57 1921
4411.20 2061
4411.83 1967
4412.45 2134
4413.08 2052
4413.71 2061
4414.33 2143
4414.96 2091
4415.59 1990
4416.21 1881
4416.84 1893
4417.47 1904
4418.09 1931
4418.72 2088
4419.35 2044
4419.97 1935
4420.60 2014
4421.23 2003
4421.85 1914
4422.48 1828
4423.11 1939
4423.74 1889
4424.36 2011
4424.99 2028
4425.62 1877
4426.25 1942
4426.87 1835
4427.50 1895
4428.13 1995
4428.76 1891
4429.38 1754
4430.01 1763
4430.64 1814
4431.27 1907
4431.89 1857
4432.52 1837
4433.15 1836
4433.78 1789
4434.41 1868
4435.03 1883
4435.66 1977
4436.29 1774
4436.92 1829
4437.55 1862
4438.18 1770
4438.80 1884
4439.43 1936
4440.06 1848
4440.69 1930
4441.32 1904
4441.95 1744
4442.57 1823
4443.20 1789
4443.83 1901
4444.46 1818
4445.09 1917
4445.72 1790
4446.35 1831
4446.98 2014
4447.61 1738
4448.23 1701
4448.86 1964
4449.49 1873
4450.12 1872
4450.75 2005
4451.38 2049
4452.01 1922
4452.64 1982
4453.27 1949
4453.90 2044
4454.53 1971
4455.16 1910
4455.79 1974
4456.42 2112
4457.05 2174
4457.67 2031
4458.30 1816
4458.93 2098
4459.56 2062
4460.19 2067
4460.82 1832
4461.45 1780
4462.08 1948
4462.71 1852
4463.34 1812
4463.97 1801
4464.60 1733
4465.23 1798
4465.86 1820
4466.49 1742
4467.13 1893
4467.76 1907
4468.39 1928
4469.02 1975
4469.65 1877
4470.28 1786
4470.91 1780
4471.54 1765
4472.17 1702
4472.80 1872
4473.43 1878
4474.06 1769
4474.69 1745
4475.32 1888
4475.95 1833
4476.59 1796
4477.22 1819
4477.85 1701
4478.48 1881
4479.11 1824
4479.74 1764
4480.37 1913
4481.00 1860
4481.64 1863
4482.27 1957
4482.90 1776
4483.53 1901
4484.16 1870
4484.79 1908
4485.42 1885
4486.06 1793
4486.69 1938
4487.32 1844
4487.95 1862
4488.58 1907
4489.22 1939
4489.85 1947
4490.48 1953
4491.11 1995
4491.74 2011
4492.38 1827
4493.01 1953
4493.64 1945
4494.27 1869
4494.90 1724
4495.54 1944
4496.17 1953
4496.80 1796
4497.43 1793
4498.07 1938
4498.70 1850
4499.33 1908
4499.96 1970
4500.60 2058
4501.23 2089
4501.86 2229
4502.50 2122
4503.13 2109
4503.76 2183
4504.39 2157
4505.03 2443
4505.66 2119
4506.29 2125
4506.93 2078
4507.56 1959
4508.19 1923
4508.83 1981
4509.46 2031
4510.09 2000
4510.73 1864
4511.36 2039
4511.99 2092
4512.63 2035
4513.26 2043
4513.89 2104
4514.53 2180
4515.16 2141
4515.80 2037
4516.43 1877
4517.06 1895
4517.70 1779
4518.33 1715
4518.97 1712
4519.60 1711
4520.23 1833
4520.87 1716
4521.50 1789
4522.14 1849
4522.77 1764
4523.40 1874
4524.04 1902
4524.67 1899
4525.31 1995
4525.94 1891
4526.58 1964
4527.21 1960
4527.85 2107
4528.48 2231
4529.12 2249
4529.75 2459
4530.38 2630
4531.02 2930
4531.65 3160
4532.29 3348
4532.92 3620
4533.56 3955
4534.19 3985
4534.83 4041
4535.46 3881
4536.10 3433
4536.74 3426
4537.37 3383
4538.01 2962
4538.64 2560
4539.28 2344
4539.91 2102
4540.55 2121
4541.18 1956
4541.82 1957
4542.45 1932
4543.09 1941
4543.73 1881
4544.36 1685
4545.00 1843
4545.63 1790
4546.27 1901
4546.91 1961
4547.54 1863
4548.18 1851
4548.81 1892
4549.45 2019
4550.09 2113
4550.72 1900
4551.36 1937
4551.99 1963
4552.63 1959
4553.27 1929
4553.90 1814
4554.54 1856
4555.18 1698
4555.81 1752
4556.45 1917
4557.09 1812
4557.72 1885
4558.36 1872
4559.00 1834
4559.63 1947
4560.27 2041
4560.91 2037
4561.54 2077
4562.18 2047
4562.82 1936
4563.46 1964
4564.09 1914
4564.73 1950
4565.37 1885
4566.00 2020
4566.64 2101
4567.28 2008
4567.92 1885
4568.55 1987
4569.19 2093
4569.83 2069
4570.47 2105
4571.10 2159
4571.74 2058
4572.38 2219
4573.02 2257
4573.66 2301
4574.29 2122
4574.93 2139
4575.57 1995
4576.21 1973
4576.85 2115
4577.48 1876
4578.12 1837
4578.76 1826
4579.40 1881
4580.04 1767
4580.67 1971
4581.31 1884
4581.95 1747
4582.59 1918
4583.23 1748
4583.87 1860
4584.51 2061
4585.14 1800
4585.78 1936
4586.42 1928
4587.06 1869
4587.70 1903
4588.34 1882
4588.98 1923
4589.62 1967
4590.26 1957
4590.89 2020
4591.53 2074
4592.17 2175
4592.81 2206
4593.45 2378
4594.09 2460
4594.73 2497
4595.37 2381
4596.01 2116
4596.65 2262
4597.29 2118
4597.93 2077
4598.57 2020
4599.21 2112
4599.85 1999
4600.49 2015
4601.12 2049
4601.76 1984
4602.40 1954
4603.04 2003
4603.68 2128
4604.32 2101
4604.96 2090
4605.60 2206
4606.24 2173
4606.88 2260
4607.52 2309
4608.17 2103
4608.81 2141
4609.45 2192
4610.09 2193
4610.73 2209
4611.37 2206
4612.01 2131
4612.65 2086
4613.29 2170
4613.93 1970
4614.57 1940
4615.21 1914
4615.85 1741
4616.49 1781
4617.13 1736
4617.77 1896
4618.41 1811
4619.06 1936
4619.70 2076
4620.34 1992
4620.98 1961
4621.62 2062
4622.26 2014
4622.90 1807
4623.54 1960
4624.19 2006
4624.83 1977
4625.47 1913
4626.11 1962
4626.75 1955
4627.39 1778
4628.03 1828
4628.68 1932
4629.32 1892
4629.96 1971
4630.60 1846
4631.24 1830
4631.89 1906
4632.53 1774
4633.17 1793
4633.81 1912
4634.45 1878
4635.10 1888
4635.74 2034
4636.38 2115
4637.02 2153
4637.66 2280
4638.31 2342
4638.95 2285
4639.59 2335
4640.23 2405
4640.88 2311
4641.52 2323
4642.16 2331
4642.80 2458
4643.45 2324
4644.09 2261
4644.73 2246
4645.38 2292
4646.02 2155
4646.66 1916
4647.30 2014
4647.95 1986
4648.59 1932
4649.23 1921
4649.88 1836
4650.52 1832
4651.16 2017
4651.81 2012
4652.45 2120
4653.09 2069
4653.74 2068
4654.38 2063
4655.02 2027
4655.67 2097
4656.31 1986
4656.95 2011
4657.60 1994
4658.24 1933
4658.89 1890
4659.53 1764
4660.17 1745
4660.82 1953
4661.46 1995
4662.10 1908
4662.75 1903
4663.39 1782
4664.04 1805
4664.68 1799
4665.33 1716
4665.97 1737
4666.61 1813
4667.26 1808
4667.90 1861
4668.55 1890
4669.19 1869
4669.84 1855
4670.48 1808
4671.12 1822
4671.77 1735
4672.41 1802
4673.06 1960
4673.70 1946
4674.35 1948
4674.99 1915
4675.64 1945
4676.28 1973
4676.93 1952
4677.57 1987
4678.22 2049
4678.86 1924
4679.51 2051
4680.15 1922
4680.80 2019
4681.44 1899
4682.09 1940
4682.74 1937
4683.38 1970
4684.03 1986
4684.67 2099
4685.32 2051
4685.96 1892
4686.61 1942
4687.25 1825
4687.90 1792
4688.55 1816
4689.19 1774
4689.84 1784
4690.48 1820
4691.13 1653
4691.78 1856
4692.42 1929
4693.07 1855
4693.71 1738
4694.36 1660
4695.01 1897
4695.65 2046
4696.30 1961
4696.95 1855
4697.59 1953
4698.24 2118
4698.89 2043
4699.53 2035
4700.18 1972
4700.83 2141
4701.47 2169
4702.12 2511
4702.77 2329
4703.41 2025
4704.06 2113
4704.71 1940
4705.35 2043
4706.00 2101
4706.65 1946
4707.29 2044
4707.94 2063
4708.59 1930
4709.24 1916
4709.88 1937
4710.53 1832
4711.18 1833
4711.83 1757
4712.47 1880
4713.12 2014
4713.77 1918
4714.42 1898
4715.06 2079
4715.71 1985
4716.36 1966
4717.01 1875
4717.65 1899
4718.30 1959
4718.95 1975
4719.60 1868
4720.25 2018
4720.89 2107
4721.54 2119
4722.19 2264
4722.84 2033
4723.49 1907
4724.13 2112
4724.78 2015
4725.43 2119
4726.08 2166
4726.73 2227
4727.38 2118
4728.03 2240
4728.67 2387
4729.32 2475
4729.97 2234
4730.62 2290
4731.27 2286
4731.92 2187
4732.57 2164
4733.22 1995
4733.86 1899
4734.51 1763
4735.16 1768
4735.81 1959
4736.46 2028
4737.11 1851
4737.76 2074
4738.41 2086
4739.06 2048
4739.71 2032
4740.36 2056
4741.01 1966
4741.65 2158
4742.30 2261
4742.95 2148
4743.60 2130
4744.25 1951
4744.90 2041
4745.55 1942
4746.20 1928
4746.85 1983
4747.50 1951
4748.15 1887
4748.80 1916
4749.45 1926
4750.10 1977
4750.75 2062
4751.40 2149
4752.05 2091
4752.70 1994
4753.35 2009
4754.00 1972
4754.65 2076
4755.30 2074
4755.95 2015
4756.61 2030
4757.26 2112
4757.91 2272
4758.56 2065
4759.21 1938
4759.86 1893
4760.51 1978
4761.16 2174
4761.81 2154
4762.46 1834
4763.11 1916
4763.76 2009
4764.41 2034
4765.07 2221
4765.72 2367
4766.37 2083
4767.02 2236
4767.67 2457
4768.32 2562
4768.97 2627
4769.62 2435
4770.28 2323
4770.93 2226
4771.58 2303
4772.23 2273
4772.88 2079
4773.53 1959
4774.19 1816
4774.84 2080
4775.49 2102
4776.14 1907
4776.79 1866
4777.44 1936
4778.10 1830
4778.75 1937
4779.40 2029
4780.05 1873
4780.70 1929
4781.36 1970
4782.01 2106
4782.66 2059
4783.31 2066
4783.97 2084
4784.62 2031
4785.27 2018
4785.92 1882
4786.58 1883
4787.23 1841
4787.88 2097
4788.53 2121
4789.19 2169
4789.84 1961
4790.49 2115
4791.15 1977
4791.80 2056
4792.45 1923
4793.10 1873
4793.76 1837
4794.41 2143
4795.06 2083
4795.72 1998
4796.37 1872
4797.02 1700
4797.68 1722
4798.33 1813
4798.98 1958
4799.64 1886
4800.29 1799
4800.94 1904
4801.60 1854
4802.25 1957
4802.90 2014
4803.56 1930
4804.21 1956
4804.87 1957
4805.52 1879
4806.17 1904
4806.83 1933
4807.48 1910
4808.14 1978
4808.79 2042
4809.44 1866
4810.10 1885
4810.75 1975
4811.41 1845
4812.06 1882
4812.71 1825
4813.37 1694
4814.02 1672
4814.68 1794
4815.33 1873
4815.99 1876
4816.64 1916
4817.30 1920
4817.95 2002
4818.61 2057
4819.26 2126
4819.92 2167
4820.57 2116
4821.23 2043
4821.88 1998
4822.53 2152
4823.19 2130
4823.85 2284
4824.50 2302
4825.16 2424
4825.81 2355
4826.47 2428
4827.12 2444
4827.78 2480
4828.43 2499
4829.09 2485
4829.74 2507
4830.40 2553
4831.05 2226
4831.71 2419
4832.37 2310
4833.02 2075
4833.68 2223
4834.33 2119
4834.99 2376
4835.64 2479
4836.30 2449
4836.96 2706
4837.61 3037
4838.27 2902
4838.92 2689
4839.58 2734
4840.24 2948
4840.89 2969
4841.55 2793
4842.21 2756
4842.86 2796
4843.52 2611
4844.18 2556
4844.83 2718
4845.49 2649
4846.14 2711
4846.80 2643
4847.46 2655
4848.11 2544
4848.77 2560
4849.43 2601
4850.09 2753
4850.74 2759
4851.40 2883
4852.06 2736
4852.71 2978
4853.37 3082
4854.03 2825
4854.68 2873
4855.34 2737
4856.00 2720
4856.66 2709
4857.31 2878
4857.97 3194
4858.63 3304
4859.29 3393
4859.94 3486
4860.60 3436
4861.26 3299
4861.92 3319
4862.57 3186
4863.23 2995
4863.89 3068
4864.55 3032
4865.21 3176
4865.86 2941
4866.52 2789
4867.18 3004
4867.84 3337
4868.50 3304
4869.15 3273
4869.81 3141
4870.47 2987
4871.13 3107
4871.79 3208
4872.45 3098
4873.10 3006
4873.76 2893
4874.42 2726
4875.08 2666
4875.74 2690
4876.40 2619
4877.06 2583
4877.71 2710
4878.37 2864
4879.03 2963
4879.69 2855
4880.35 2913
4881.01 2737
4881.67 2925
4882.33 2739
4882.99 2714
4883.65 2627
4884.30 2722
4884.96 2612
4885.62 2579
4886.28 2502
4886.94 2437
4887.60 2464
4888.26 2453
4888.92 2379
4889.58 2433
4890.24 2506
4890.90 2652
4891.56 2594
4892.22 2502
4892.88 2605
4893.54 2754
4894.20 2521
4894.86 2439
4895.52 2446
4896.18 2355
4896.84 2554
4897.50 2204
4898.16 2128
4898.82 2189
4899.48 2257
4900.14 2297
4900.80 2361
4901.46 2229
4902.12 2373
4902.78 2442
4903.44 2317
4904.10 2087
4904.76 2251
4905.42 2295
4906.08 2421
4906.74 2340
4907.40 2348
4908.06 2175
4908.73 2166
4909.39 2153
4910.05 2052
4910.71 2056
4911.37 2134
4912.03 2046
4912.69 2050
4913.35 1979
4914.01 2132
4914.68 2168
4915.34 2048
4916.00 2069
4916.66 2083
4917.32 2032
4917.98 2026
4918.64 1961
4919.31 1934
4919.97 1979
4920.63 2009
4921.29 2005
4921.95 2035
4922.61 1960
4923.28 1797
4923.94 1866
4924.60 1820
4925.26 1919
4925.92 1885
4926.59 1858
4927.25 2017
4927.91 1992
4928.57 1994
4929.23 1999
4929.90 1799
4930.56 1908
4931.22 2119
4931.88 2066
4932.55 2012
4933.21 1981
4933.87 1964
4934.53 1943
4935.20 1984
4935.86 1862
4936.52 1880
4937.18 2006
4937.85 1938
4938.51 1912
4939.17 1930
4939.84 1988
4940.50 1974
4941.16 1817
4941.82 1985
4942.49 1887
4943.15 1772
4943.81 1726
4944.48 1835
4945.14 1946
4945.80 1835
4946.47 1936
4947.13 1808
4947.79 1631
4948.46 1797
4949.12 1761
4949.79 1754
4950.45 1736
4951.11 1806
4951.78 1826
4952.44 1826
4953.10 1728
4953.77 1649
4954.43 1872
4955.10 1695
4955.76 1721
4956.42 1711
4957.09 1823
4957.75 1785
4958.42 1670
4959.08 1770
4959.74 1784
4960.41 1926
4961.07 1833
4961.74 1739
4962.40 1733
4963.07 1806
4963.73 1758
4964.40 1778
4965.06 1979
4965.73 1970
4966.39 1717
4967.05 1838
4967.72 1889
4968.38 1956
4969.05 1959
4969.71 1869
4970.38 1919
4971.04 2013
4971.71 1979
4972.37 1921
4973.04 1854
4973.70 1746
4974.37 1837
4975.04 1861
4975.70 1820
4976.37 1858
4977.03 1787
4977.70 1835
4978.36 1983
4979.03 1935
4979.69 1868
4980.36 1986
4981.03 1805
4981.69 1834
4982.36 1699
4983.02 1742
4983.69 1837
4984.35 1802
4985.02 1893
4985.69 1937
4986.35 1999
4987.02 2100
4987.68 1781
4988.35 1805
4989.02 2080
4989.68 2008
4990.35 1913
4991.02 1822
4991.68 1830
4992.35 1809
4993.02 1861
4993.68 1802
4994.35 1741
4995.02 1818
4995.68 1758
4996.35 1878
4997.02 1702
4997.68 1639
4998.35 1582
4999.02 1578
4999.68 1644
5000.35 1706
5001.02 1716
5001.68 1730
5002.35 1715
5003.02 1761
5003.69 1848
5004.35 1587
5005.02 1743
5005.69 1841
5006.35 1715
5007.02 1835
5007.69 1877
5008.36 1884
5009.02 1957
5009.69 1870
5010.36 1945
5011.03 1941
5011.70 1930
5012.36 1816
5013.03 1847
5013.70 1914
5014.37 1879
5015.04 1884
5015.70 1654
5016.37 1729
5017.04 1699
5017.71 1815
5018.38 1789
5019.04 1873
5019.71 1903
5020.38 1975
5021.05 2059
5021.72 2258
5022.39 2453
5023.05 2474
5023.72 2687
5024.39 2930
5025.06 2969
5025.73 2877
5026.40 2874
5027.07 2834
5027.74 2591
5028.40 2393
5029.07 2318
5029.74 2185
5030.41 1972
5031.08 1903
5031.75 1877
5032.42 1701
5033.09 1781
5033.76 1760
5034.43 1811
5035.10 1684
5035.76 1705
5036.43 1651
5037.10 1755
5037.77 1753
5038.44 1720
5039.11 1565
5039.78 1725
5040.45 1792
5041.12 1659
5041.79 1706
5042.46 1740
5043.13 1733
5043.80 1667
5044.47 1776
5045.14 1643
5045.81 1669
5046.48 1629
5047.15 1717
5047.82 1805
5048.49 1809
5049.16 1893
5049.83 1895
5050.50 1816
5051.17 1749
5051.84 1780
5052.51 1663
5053.18 1755
5053.85 1881
5054.52 1715
5055.20 1632
5055.87 1605
5056.54 1760
5057.21 1852
5057.88 1709
5058.55 1639
5059.22 1711
5059.89 1615
5060.56 1627
5061.23 1567
5061.90 1692
5062.58 1742
5063.25 1884
5063.92 1915
5064.59 1826
5065.26 1689
5065.93 1819
5066.60 1918
5067.27 1804
5067.95 1674
5068.62 1651
5069.29 1672
5069.96 1688
5070.63 1776
5071.30 1730
5071.98 1601
5072.65 1576
5073.32 1758
5073.99 1590
5074.66 1530
5075.34 1576
5076.01 1646
5076.68 1552
5077.35 1657
5078.02 1667
5078.70 1898
5079.37 1694
5080.04 1688
5080.71 1737
5081.39 1754
5082.06 1783
5082.73 1759
5083.40 1710
5084.08 1663
5084.75 1656
5085.42 1704
5086.09 1726
5086.77 1656
5087.44 1718
5088.11 1853
5088.79 1738
5089.46 1704
5090.13 1776
5090.80 1787
5091.48 1869
5092.15 1825
5092.82 1732
5093.50 1745
5094.17 1707
5094.84 1869
5095.52 1875
5096.19 1707
5096.86 1765
5097.54 1727
5098.21 1616
5098.88 1730
5099.56 1749
5100.23 1733
5100.90 1685
5101.58 1692
5102.25 1640
5102.93 1500
5103.60 1616
5104.27 1787
5104.95 1766
5105.62 1821
5106.30 1801
5106.97 1828
5107.64 1687
5108.32 1824
5108.99 1729
5109.67 1692
5110.34 1664
5111.02 1696
5111.69 1706
5112.36 1693
5113.04 1537
5113.71 1517
5114.39 1688
5115.06 1644
5115.74 1612
5116.41 1520
5117.09 1505
5117.76 1657
5118.44 1610
5119.11 1647
5119.79 1842
5120.46 1847
5121.14 1776
5121.81 1838
5122.49 1974
5123.16 1841
5123.84 1855
5124.51 1716
5125.19 1691
5125.86 1705
5126.54 1697
5127.21 1793
5127.89 1753
5128.56 1757
5129.24 1764
5129.92 1927
5130.59 1713
5131.27 1635
5131.94 1734
5132.62 1732
5133.29 1870
5133.97 1662
5134.65 1574
5135.32 1616
5136.00 1657
5136.67 1659
5137.35 1605
5138.03 1638
5138.70 1699
5139.38 1709
5140.05 1740
5140.73 1715
5141.41 1808
5142.08 1851
5142.76 1774
5143.44 1772
5144.11 1744
5144.79 1675
5145.47 1645
5146.14 1575
5146.82 1599
5147.50 1603
5148.17 1603
5148.85 1627
5149.53 1613
5150.20 1517
5150.88 1534
5151.56 1632
5152.24 1555
5152.91 1520
5153.59 1477
5154.27 1487
5154.94 1458
5155.62 1512
5156.30 1464
5156.98 1603
5157.65 1492
5158.33 1512
5159.01 1458
5159.69 1493
5160.36 1765
5161.04 1607
5161.72 1547
5162.40 1537
5163.07 1662
5163.75 1701
5164.43 1665
5165.11 1543
5165.79 1769
5166.46 1727
5167.14 1685
5167.82 1745
5168.50 1671
5169.18 1840
5169.86 1925
5170.53 1725
5171.21 1743
5171.89 1602
5172.57 1449
5173.25 1642
5173.93 1690
5174.60 1556
5175.28 1557
5175.96 1485
5176.64 1622
5177.32 1603
5178.00 1511
5178.68 1752
5179.36 1650
5180.03 1570
5180.71 1564
5181.39 1595
5182.07 1499
5182.75 1431
5183.43 1599
5184.11 1576
5184.79 1547
5185.47 1520
5186.15 1601
5186.83 1501
5187.51 1512
5188.18 1405
5188.86 1625
5189.54 1534
5190.22 1512
5190.90 1469
5191.58 1387
5192.26 1406
5192.94 1374
5193.62 1558
5194.30 1514
5194.98 1455
5195.66 1582
5196.34 1678
5197.02 1554
5197.70 1537
5198.38 1495
5199.06 1454
5199.74 1521
5200.42 1554
5201.10 1545
5201.78 1510
5202.46 1546
5203.14 1673
5203.82 1558
5204.50 1381
5205.19 1549
5205.87 1639
5206.55 1618
5207.23 1683
5207.91 1770
5208.59 1712
5209.27 1781
5209.95 1825
5210.63 1793
5211.31 1829
5211.99 1893
5212.67 1747
5213.36 1747
5214.04 1718
5214.72 1713
5215.40 1778
5216.08 1681
5216.76 1690
5217.44 1560
5218.12 1707
5218.81 1646
5219.49 1673
5220.17 1588
5220.85 1483
5221.53 1564
5222.21 1691
5222.90 1766
5223.58 1719
5224.26 1631
5224.94 1639
5225.62 1780
5226.30 1682
5226.99 1588
5227.67 1645
5228.35 1628
5229.03 1649
5229.71 1621
5230.40 1597
5231.08 1603
5231.76 1551
5232.44 1596
5233.13 1529
5233.81 1605
5234.49 1678
5235.17 1653
5235.86 1606
5236.54 1587
5237.22 1644
5237.90 1662
5238.59 1608
5239.27 1564
5239.95 1698
5240.64 1646
5241.32 1551
5242.00 1670
5242.68 1616
5243.37 1521
5244.05 1601
5244.73 1646
5245.42 1771
5246.10 1599
5246.78 1534
5247.47 1539
5248.15 1623
5248.83 1807
5249.52 1717
5250.20 1670
5250.88 1755
5251.57 1736
5252.25 1699
5252.93 1606
5253.62 1690
5254.30 1871
5254.99 1690
5255.67 1593
5256.35 1590
5257.04 1576
5257.72 1574
5258.41 1663
5259.09 1618
5259.77 1579
5260.46 1569
5261.14 1601
5261.83 1709
5262.51 1710
5263.20 1694
5263.88 1612
5264.56 1764
5265.25 1717
5265.93 1807
5266.62 1763
5267.30 1695
5267.99 1680
5268.67 1804
5269.36 1692
5270.04 1674
5270.73 1692
5271.41 1712
5272.10 1742
5272.78 1697
5273.47 1681
5274.15 1659
5274.84 1807
5275.52 1669
5276.21 1585
5276.89 1649
5277.58 1533
5278.26 1586
5278.95 1583
5279.63 1728
5280.32 1622
5281.00 1631
5281.69 1863
5282.38 1899
5283.06 1940
5283.75 1967
5284.43 2165
5285.12 1919
5285.80 1793
5286.49 1797
5287.18 1684
5287.86 1508
5288.55 1603
5289.23 1761
5289.92 1719
5290.61 1700
5291.29 1610
5291.98 1550
5292.66 1691
5293.35 1804
5294.04 1644
5294.72 1681
5295.41 1550
5296.10 1568
5296.78 1533
5297.47 1756
5298.16 1716
5298.84 1747
5299.53 1780
5300.22 1736
5300.90 1696
5301.59 1713
5302.28 1857
5302.96 1737
5303.65 1760
5304.34 1691
5305.03 1624
5305.71 1786
5306.40 1730
5307.09 1734
5307.77 1774
5308.46 1683
5309.15 1699
5309.84 1769
5310.52 1820
5311.21 1746
5311.90 1688
5312.59 1778
5313.27 1873
5313.96 1927
5314.65 1834
5315.34 1763
5316.02 1643
5316.71 1633
5317.40 1686
5318.09 1580
5318.78 1617
5319.46 1932
5320.15 1732
5320.84 1756
5321.53 1900
5322.22 1832
5322.90 1981
5323.59 2029
5324.28 2059
5324.97 2070
5325.66 1830
5326.35 1767
5327.04 1811
5327.72 1758
5328.41 1721
5329.10 1725
5329.79 1648
5330.48 1609
5331.17 1588
5331.86 1708
5332.54 1880
5333.23 1772
5333.92 1702
5334.61 1707
5335.30 1837
5335.99 1709
5336.68 1796
5337.37 1809
5338.06 1608
5338.75 1725
5339.44 1747
5340.12 1752
5340.81 1783
5341.50 1911
5342.19 1763
5342.88 1783
5343.57 1932
5344.26 1987
5344.95 2020
5345.64 2087
5346.33 2083
5347.02 1934
5347.71 2128
5348.40 1984
5349.09 1881
5349.78 1939
5350.47 2195
5351.16 2304
5351.85 2440
5352.54 2547
5353.23 2477
5353.92 2487
5354.61 2541
5355.30 2489
5355.99 2332
5356.68 2234
5357.37 1977
5358.06 1961
5358.75 1809
5359.44 1767
5360.14 1763
5360.83 1737
5361.52 1793
5362.21 1712
5362.90 1674
5363.59 1631
5364.28 1569
5364.97 1660
5365.66 1733
5366.35 1661
5367.04 1716
5367.74 1745
5368.43 1549
5369.12 1486
5369.81 1544
5370.50 1565
5371.19 1604
5371.88 1452
5372.57 1551
5373.27 1602
5373.96 1520
5374.65 1483
5375.34 1514
5376.03 1605
5376.72 1463
5377.42 1435
5378.11 1525
5378.80 1601
5379.49 1531
5380.18 1535
5380.88 1449
5381.57 1477
5382.26 1670
5382.95 1567
5383.64 1535
5384.34 1626
5385.03 1549
5385.72 1401
5386.41 1524
5387.11 1549
5387.80 1553
5388.49 1590
5389.18 1610
5389.88 1674
5390.57 1667
5391.26 1595
5391.95 1634
5392.65 1700
5393.34 1591
5394.03 1653
5394.72 1733
5395.42 1778
5396.11 1603
5396.80 1534
5397.50 1603
5398.19 1554
5398.88 1433
5399.58 1543
5400.27 1524
5400.96 1666
5401.66 1515
5402.35 1521
5403.04 1426
5403.74 1562
5404.43 1455
5405.12 1442
5405.82 1642
5406.51 1591
5407.20 1513
5407.90 1505
5408.59 1521
5409.28 1622
5409.98 1511
5410.67 1486
5411.37 1409
5412.06 1524
5412.75 1634
5413.45 1524
5414.14 1520
5414.84 1493
5415.53 1452
5416.23 1409
5416.92 1532
5417.61 1584
5418.31 1483
5419.00 1573
5419.70 1565
5420.39 1515
5421.09 1552
5421.78 1565
5422.48 1608
5423.17 1695
5423.87 1620
5424.56 1671
5425.25 1621
5425.95 1549
5426.64 1687
5427.34 1640
5428.03 1679
5428.73 1583
5429.42 1516
5430.12 1813
5430.82 1575
5431.51 1602
5432.21 1698
5432.90 1623
5433.60 1613
5434.29 1488
5434.99 1504
5435.68 1600
5436.38 1716
5437.07 1674
5437.77 1776
5438.47 1893
5439.16 1939
5439.86 1811
5440.55 1804
5441.25 1799
5441.94 1773
5442.64 1694
5443.34 1687
5444.03 1593
5444.73 1593
5445.42 1746
5446.12 1906
5446.82 1936
5447.51 2100
5448.21 2162
5448.91 2331
5449.60 2444
5450.30 2631
5450.99 2557
5451.69 2465
5452.39 2464
5453.08 2160
5453.78 2079
5454.48 2007
5455.17 2016
5455.87 1815
5456.57 1849
5457.27 1887
5457.96 1801
5458.66 1676
5459.36 1747
5460.05 1700
5460.75 1619
5461.45 1733
5462.14 1819
5462.84 1778
5463.54 1938
5464.24 1972
5464.93 1861
5465.63 1996
5466.33 2053
5467.03 2189
5467.72 2083
5468.42 2031
5469.12 2070
5469.82 1999
5470.51 2047
5471.21 1867
5471.91 1833
5472.61 1885
5473.31 2141
5474.00 1989
5474.70 1977
5475.40 1997
5476.10 2178
5476.80 2033
5477.49 1938
5478.19 2006
5478.89 2167
5479.59 2167
5480.29 2243
5480.99 2364
5481.68 2542
5482.38 2710
5483.08 2723
5483.78 2644
5484.48 2719
5485.18 2665
5485.88 2300
5486.57 2363
5487.27 2276
5487.97 2401
5488.67 2307
5489.37 2191
5490.07 2266
5490.77 2278
5491.47 2233
5492.17 2152
5492.87 2317
5493.56 2359
5494.26 2199
5494.96 2353
5495.66 2380
5496.36 2318
5497.06 2176
5497.76 2331
5498.46 2434
5499.16 2349
5499.86 2672
5500.56 3154
5501.26 3410
5501.96 4040
5502.66 4483
5503.36 4475
5504.06 4591
5504.76 4287
5505.46 3939
5506.16 3503
5506.86 3296
5507.56 3112
5508.26 2785
5508.96 2496
5509.66 2588
5510.36 2488
5511.06 2383
5511.76 2391
5512.46 2459
5513.16 2370
5513.86 2250
5514.56 2317
5515.26 2214
5515.96 2297
5516.66 2288
5517.36 2297
5518.07 2203
5518.77 2218
5519.47 2263
5520.17 2233
5520.87 2462
5521.57 2457
5522.27 2388
5522.97 2342
5523.67 2477
5524.37 2411
5525.08 2222
5525.78 2208
5526.48 2096
5527.18 2126
5527.88 1989
5528.58 1942
5529.28 1873
5529.99 1827
5530.69 1851
5531.39 1867
5532.09 2051
5532.79 1784
5533.49 1897
5534.20 1910
5534.90 1925
5535.60 1902
5536.30 1877
5537.00 2019
5537.70 2071
5538.41 1958
5539.11 1795
5539.81 1913
5540.51 2058
5541.22 1785
5541.92 1772
5542.62 1777
5543.32 1661
5544.02 1604
5544.73 1725
5545.43 1724
5546.13 1627
5546.84 1708
5547.54 1717
5548.24 1777
5548.94 1812
5549.65 1827
5550.35 1837
5551.05 1786
5551.75 1731
5552.46 1765
5553.16 1707
5553.86 1697
5554.57 1751
5555.27 1659
5555.97 1733
5556.68 1726
5557.38 1693
5558.08 1650
5558.79 1673
5559.49 1605
5560.19 1639
5560.90 1600
5561.60 1772
5562.30 1721
5563.01 1752
5563.71 1696
5564.41 1670
5565.12 1720
5565.82 1666
5566.53 1649
5567.23 1723
5567.93 1697
5568.64 1664
5569.34 1546
5570.05 1647
5570.75 1732
5571.45 1688
5572.16 1562
5572.86 1524
5573.57 1625
5574.27 1678
5574.98 1699
5575.68 1650
5576.38 1640
5577.09 1605
5577.79 1637
5578.50 1682
5579.20 1807
5579.91 1720
5580.61 1679
5581.32 1611
5582.02 1666
5582.73 1664
5583.43 1526
5584.14 1578
5584.84 1655
5585.55 1645
5586.25 1615
5586.96 1606
5587.66 1634
5588.37 1536
5589.07 1556
5589.78 1598
5590.48 1518
5591.19 1486
5591.89 1559
5592.60 1618
5593.31 1577
5594.01 1514
5594.72 1583
5595.42 1633
5596.13 1471
5596.83 1555
5597.54 1541
5598.25 1581
5598.95 1548
5599.66 1457
5600.36 1596
5601.07 1656
5601.78 1549
5602.48 1504
5603.19 1598
5603.89 1488
5604.60 1516
5605.31 1647
5606.01 1473
5606.72 1418
5607.43 1546
5608.13 1584
5608.84 1624
5609.54 1395
5610.25 1419
5610.96 1439
5611.66 1533
5612.37 1462
5613.08 1456
5613.79 1468
5614.49 1471
5615.20 1429
5615.91 1403
5616.61 1503
5617.32 1454
5618.03 1491
5618.73 1491
5619.44 1621
5620.15 1536
5620.86 1557
5621.56 1477
5622.27 1510
5622.98 1567
5623.69 1550
5624.39 1559
5625.10 1569
5625.81 1607
5626.52 1475
5627.22 1494
5627.93 1511
5628.64 1543
5629.35 1627
5630.05 1566
5630.76 1432
5631.47 1489
5632.18 1442
5632.89 1365
5633.59 1427
5634.30 1431
5635.01 1441
5635.72 1449
5636.43 1511
5637.14 1442
5637.84 1492
5638.55 1623
5639.26 1499
5639.97 1563
5640.68 1557
5641.39 1540
5642.10 1682
5642.80 1595
5643.51 1595
5644.22 1594
5644.93 1595
5645.64 1557
5646.35 1456
5647.06 1510
5647.77 1554
5648.47 1468
5649.18 1376
5649.89 1435
5650.60 1534
5651.31 1540
5652.02 1446
5652.73 1500
5653.44 1511
5654.15 1563
5654.86 1560
5655.57 1559
5656.28 1542
5656.99 1596
5657.70 1555
5658.41 1650
5659.12 1632
5659.83 1548
5660.54 1674
5661.24 1783
5661.95 1687
5662.66 1692
5663.37 1553
5664.08 1570
5664.79 1644
5665.50 1711
5666.21 1556
5666.93 1452
5667.64 1621
5668.35 1547
5669.06 1621
5669.77 1694
5670.48 1629
5671.19 1654
5671.90 1685
5672.61 1700
5673.32 1860
5674.03 1786
5674.74 1810
5675.45 1679
5676.16 1682
5676.87 1640
5677.58 1668
5678.29 1563
5679.01 1530
5679.72 1544
5680.43 1523
5681.14 1635
5681.85 1519
5682.56 1559
5683.27 1551
5683.98 1499
5684.69 1505
5685.41 1531
5686.12 1547
5686.83 1632
5687.54 1484
5688.25 1555
5688.96 1585
5689.67 1478
5690.39 1492
5691.10 1478
5691.81 1570
5692.52 1648
5693.23 1624
5693.95 1444
5694.66 1501
5695.37 1491
5696.08 1566
5696.79 1588
5697.51 1472
5698.22 1425
5698.93 1460
5699.64 1473
5700.35 1537
5701.07 1413
5701.78 1289
5702.49 1414
5703.20 1410
5703.92 1300
5704.63 1302
5705.34 1462
5706.05 1368
5706.77 1340
5707.48 1390
5708.19 1324
5708.90 1425
5709.62 1453
5710.33 1338
5711.04 1418
5711.76 1537
5712.47 1530
5713.18 1403
5713.90 1393
5714.61 1451
5715.32 1388
5716.04 1473
5716.75 1374
5717.46 1336
5718.18 1311
5718.89 1351
5719.60 1305
5720.32 1261
5721.03 1427
5721.74 1489
5722.46 1549
5723.17 1530
5723.88 1387
5724.60 1450
5725.31 1446
5726.03 1557
5726.74 1608
5727.45 1575
5728.17 1631
5728.88 1673
5729.60 1701
5730.31 1828
5731.02 1776
5731.74 1818
5732.45 1709
5733.17 1680
5733.88 1672
5734.60 1683
5735.31 1625
5736.02 1580
5736.74 1497
5737.45 1450
5738.17 1531
5738.88 1452
5739.60 1417
5740.31 1538
5741.03 1583
5741.74 1574
5742.46 1445
5743.17 1370
5743.89 1393
5744.60 1451
5745.32 1329
5746.03 1370
5746.75 1443
5747.46 1399
5748.18 1474
5748.89 1494
5749.61 1356
5750.32 1447
5751.04 1469
5751.76 1773
5752.47 1708
5753.19 1512
5753.90 1464
5754.62 1478
5755.33 1645
5756.05 1775
5756.77 1939
5757.48 1981
5758.20 1850
5758.91 1740
5759.63 1673
5760.34 1631
5761.06 1700
5761.78 1607
5762.49 1600
5763.21 1502
5763.93 1523
5764.64 1599
5765.36 1555
5766.07 1527
5766.79 1645
5767.51 1706
5768.22 1634
5768.94 1581
5769.66 1624
5770.37 1654
5771.09 1704
5771.81 1697
5772.52 1581
5773.24 1479
5773.96 1700
5774.67 1680
5775.39 1528
5776.11 1609
5776.83 1663
5777.54 1711
5778.26 1651
5778.98 1725
5779.69 1566
5780.41 1589
5781.13 1616
5781.85 1622
5782.56 1525
5783.28 1756
5784.00 1877
5784.72 1789
5785.43 1722
5786.15 1762
5786.87 1892
5787.59 1847
5788.30 1909
5789.02 1814
5789.74 1791
5790.46 1784
5791.18 1761
5791.89 1844
5792.61 2009
5793.33 2127
5794.05 2058
5794.77 2044
5795.48 2240
5796.20 2294
5796.92 2184
5797.64 2447
5798.36 2647
5799.08 2794
5799.80 3085
5800.51 3621
5801.23 4187
5801.95 4991
5802.67 5376
5803.39 5853
5804.11 5631
5804.83 5187
5805.54 4794
5806.26 4005
5806.98 3686
5807.70 3196
5808.42 3011
5809.14 2803
5809.86 2677
5810.58 2633
5811.30 2516
5812.02 2591
5812.74 2537
5813.45 2501
5814.17 2606
5814.89 2495
5815.61 2584
5816.33 2614
5817.05 2809
5817.77 2561
5818.49 2644
5819.21 2698
5819.93 2646
5820.65 2579
5821.37 2448
5822.09 2592
5822.81 2539
5823.53 2576
5824.25 2429
5824.97 2432
5825.69 2398
5826.41 2058
5827.13 1932
5827.85 2007
5828.57 2025
5829.29 2043
5830.01 1898
5830.73 1885
5831.45 2089
5832.17 2086
5832.89 1983
5833.61 1971
5834.33 1951
5835.06 1962
5835.78 2010
5836.50 1930
5837.22 1982
5837.94 1973
5838.66 1931
5839.38 1990
5840.10 2052
5840.82 2124
5841.54 2053
5842.26 2011
5842.99 2189
5843.71 1993
5844.43 2080
5845.15 2048
5845.87 1866
5846.59 1888
5847.31 1702
5848.04 1711
5848.76 1626
5849.48 1702
5850.20 1720
5850.92 1635
5851.64 1652
5852.36 1697
5853.09 1677
5853.81 1754
5854.53 1865
5855.25 1627
5855.97 1702
5856.70 1833
5857.42 1616
5858.14 1614
5858.86 1691
5859.58 1670
5860.31 1730
5861.03 1699
5861.75 1721
5862.47 1680
5863.20 1700
5863.92 1833
5864.64 1755
5865.36 1747
5866.09 1769
5866.81 1664
5867.53 1758
5868.25 1780
5868.98 1761
5869.70 1829
5870.42 1593
5871.15 1648
5871.87 1636
5872.59 1692
5873.31 1707
5874.04 1901
5874.76 1746
5875.48 1596
5876.21 1692
5876.93 1835
5877.65 1749
5878.38 1697
5879.10 1768
5879.82 1776
5880.55 1641
5881.27 1777
5881.99 1695
5882.72 1644
5883.44 1493
5884.17 1605
5884.89 1716
5885.61 1756
5886.34 1718
5887.06 1752
5887.78 1775
5888.51 1671
5889.23 1671
5889.96 1793
5890.68 1638
5891.41 1680
5892.13 1801
5892.85 1811
5893.58 1808
5894.30 1772
5895.03 1670
5895.75 1640
5896.48 1597
5897.20 1646
5897.92 1618
5898.65 1716
5899.37 1698
5900.10 1668
5900.82 1608
5901.55 1513
5902.27 1622
5903.00 1696
5903.72 1832
5904.45 1679
5905.17 1791
5905.90 1724
5906.62 1787
5907.35 1595
5908.07 1700
5908.80 1652
5909.52 1612
5910.25 1729
5910.97 1776
5911.70 1712
5912.43 1647
5913.15 1833
5913.88 1664
5914.60 1741
5915.33 1755
5916.05 1603
5916.78 1662
5917.50 1615
5918.23 1573
5918.96 1657
5919.68 1699
5920.41 1725
5921.13 1714
5921.86 1713
5922.59 1606
5923.31 1780
5924.04 1827
5924.76 1927
5925.49 1763
5926.22 1727
5926.94 1815
5927.67 1857
5928.40 1886
5929.12 1842
5929.85 1904
5930.58 1847
5931.30 1851
5932.03 1765
5932.76 1944
5933.48 1833
5934.21 1835
5934.94 1898
5935.66 1869
5936.39 1805
5937.12 1871
5937.84 1929
5938.57 1958
5939.30 2078
5940.02 2200
5940.75 2195
5941.48 2134
5942.21 2220
5942.93 2196
5943.66 2187
5944.39 2177
5945.12 2311
5945.84 2336
5946.57 2312
5947.30 2298
5948.03 2181
5948.75 2205
5949.48 2284
5950.21 2245
5950.94 2299
5951.67 2550
5952.39 2761
5953.12 2853
5953.85 3033
5954.58 2939
5955.31 3004
5956.03 2861
5956.76 2884
5957.49 2807
5958.22 2959
5958.95 2774
5959.67 2666
5960.40 2732
5961.13 2886
5961.86 2795
5962.59 2880
5963.32 2916
5964.05 2966
5964.77 3000
5965.50 3062
5966.23 3324
5966.96 3540
5967.69 3641
5968.42 4133
5969.15 4375
5969.88 4532
5970.61 4537
5971.33 4374
5972.06 4086
5972.79 3955
5973.52 3868
5974.25 3545
5974.98 3603
5975.71 3494
5976.44 3448
5977.17 3412
5977.90 3345
5978.63 3515
5979.36 3511
5980.09 3500
5980.82 3513
5981.55 3807
5982.28 3864
5983.01 4005
5983.74 4062
5984.46 3797
5985.19 4055
5985.92 4058
5986.65 4051
5987.38 4119
5988.11 3925
5988.85 3946
5989.58 4135
5990.31 4081
5991.04 3981
5991.77 3974
5992.50 4127
5993.23 4040
5993.96 4013
5994.69 4186
5995.42 4163
5996.15 4065
5996.88 4241
5997.61 4292
5998.34 4312
5999.07 4467
5999.80 4378
6000.53 4344
6001.26 4287
6002.00 4376
6002.73 4261
6003.46 4176
6004.19 4051
6004.92 4225
6005.65 4131
6006.38 4078
6007.11 4015
6007.84 4106
6008.58 4320
6009.31 4587
6010.04 4768
6010.77 5384
6011.50 6234
6012.23 6937
6012.96 8142
6013.70 9378
6014.43 10487
6015.16 10957
6015.89 11607
6016.62 11802
6017.36 11365
6018.09 10693
6018.82 9981
6019.55 9012
6020.28 7964
6021.02 7020
6021.75 6032
6022.48 5276
6023.21 4782
6023.94 4421
6024.68 4063
6025.41 3820
6026.14 3747
6026.87 3636
6027.61 3565
6028.34 3508
6029.07 3390
6029.80 3537
6030.54 3482
6031.27 3472
6032.00 3534
6032.73 3299
6033.47 3272
6034.20 3268
6034.93 3311
6035.67 3318
6036.40 3299
6037.13 3229
6037.87 3124
6038.60 3385
6039.33 3345
6040.07 3345
6040.80 3435
6041.53 3559
6042.27 3547
6043.00 3659
6043.73 3672
6044.47 3743
6045.20 3760
6045.93 3782
6046.67 3744
6047.40 3787
6048.13 3900
6048.87 3953
6049.60 3977
6050.34 4015
6051.07 4375
6051.80 4661
6052.54 4910
6053.27 5029
6054.01 5210
6054.74 5438
6055.47 5551
6056.21 5398
6056.94 5076
6057.68 5220
6058.41 4786
6059.15 4409
6059.88 4139
6060.61 4130
6061.35 3780
6062.08 3742
6062.82 3633
6063.55 3440
6064.29 3483
6065.02 3536
6065.76 3492
6066.49 3490
6067.23 3558
6067.96 3536
6068.70 3504
6069.43 3168
6070.17 3228
6070.90 3349
6071.64 3426
6072.37 3215
6073.11 3190
6073.84 3095
6074.58 3018
6075.31 3143
6076.05 3208
6076.78 3067
6077.52 2923
6078.26 3115
6078.99 3070
6079.73 3063
6080.46 2941
6081.20 2967
6081.93 3089
6082.67 3036
6083.41 2882
6084.14 2811
6084.88 2805
6085.61 2989
6086.35 2948
6087.09 2884
6087.82 3033
6088.56 2936
6089.30 3024
6090.03 3134
6090.77 3066
6091.50 3053
6092.24 3072
6092.98 3253
6093.71 3286
6094.45 3050
6095.19 2951
6095.92 2736
6096.66 2760
6097.40 2714
6098.13 2883
6098.87 2762
6099.61 2843
6100.34 2765
6101.08 2698
6101.82 2636
6102.56 2729
6103.29 2569
6104.03 2576
6104.77 2706
6105.50 2537
6106.24 2538
6106.98 2473
6107.72 2398
6108.45 2543
6109.19 2507
6109.93 2458
6110.67 2561
6111.40 2551
6112.14 2530
6112.88 2569
6113.62 2653
6114.35 2805
6115.09 2558
6115.83 2629
6116.57 2647
6117.31 2733
6118.04 2699
6118.78 2700
6119.52 2737
6120.26 2714
6121.00 2843
6121.73 2652
6122.47 2619
6123.21 2698
6123.95 2786
6124.69 2723
6125.43 2773
6126.16 2823
6126.90 2692
6127.64 2856
6128.38 2807
6129.12 2826
6129.86 2916
6130.60 2806
6131.33 2963
6132.07 2714
6132.81 2856
6133.55 2862
6134.29 2897
6135.03 2838
6135.77 2753
6136.51 2728
6137.25 2703
6137.99 2665
6138.73 2791
6139.46 2785
6140.20 2749
6140.94 2764
6141.68 2836
6142.42 2721
6143.16 2575
6143.90 2750
6144.64 2760
6145.38 2820
6146.12 2808
6146.86 2805
6147.60 2847
6148.34 2799
6149.08 2773
6149.82 2885
6150.56 2846
6151.30 2777
6152.04 2868
6152.78 2920
6153.52 3028
6154.26 2969
6155.00 2991
6155.74 3082
6156.48 3103
6157.22 3087
6157.96 2965
6158.70 2942
6159.44 2954
6160.18 3101
6160.92 3174
6161.66 3090
6162.40 3043
6163.15 3080
6163.89 3176
6164.63 3306
6165.37 3522
6166.11 3667
6166.85 3515
6167.59 3821
6168.33 3935
6169.07 4102
6169.81 4073
6170.55 4198
6171.30 4278
6172.04 4149
6172.78 4061
6173.52 4174
6174.26 4023
6175.00 3921
6175.74 3793
6176.49 3794
6177.23 3783
6177.97 3614
6178.71 3707
6179.45 3708
6180.19 3770
6180.94 3707
6181.68 3821
6182.42 3989
6183.16 3936
6183.90 3908
6184.65 3967
6185.39 4113
6186.13 4159
6186.87 4162
6187.61 4294
6188.36 4378
6189.10 4046
6189.84 3982
6190.58 4396
6191.33 4416
6192.07 4577
6192.81 4423
6193.55 4601
6194.30 4958
6195.04 4978
6195.78 4867
6196.52 5064
6197.27 5226
6198.01 5076
6198.75 5133
6199.49 5074
6200.24 5259
6200.98 5164
6201.72 4957
6202.47 5173
6203.21 5156
6203.95 5068
6204.70 5523
6205.44 5618
6206.18 6006
6206.93 6991
6207.67 8014
6208.41 10395
6209.16 13179
6209.90 15703
6210.64 18216
6211.39 19933
6212.13 21106
6212.87 21049
6213.62 20525
6214.36 18924
6215.11 16999
6215.85 14672
6216.59 12243
6217.34 10410
6218.08 8690
6218.83 7272
6219.57 6291
6220.31 5589
6221.06 5087
6221.80 5100
6222.55 4950
6223.29 4950
6224.04 5127
6224.78 5166
6225.52 5566
6226.27 5450
6227.01 5677
6227.76 5980
6228.50 5792
6229.25 5478
6229.99 5231
6230.74 5143
6231.48 4800
6232.23 4428
6232.97 4194
6233.72 4103
6234.46 4144
6235.21 3767
6235.95 3637
6236.70 3738
6237.44 3878
6238.19 3778
6238.93 3899
6239.68 4015
6240.42 3874
6241.17 3997
6241.91 4057
6242.66 3913
6243.40 4140
6244.15 4082
6244.90 4176
6245.64 4378
6246.39 4580
6247.13 4963
6247.88 5431
6248.62 5856
6249.37 6237
6250.12 6483
6250.86 7078
6251.61 7031
6252.35 6715
6253.10 6456
6253.85 5949
6254.59 5292
6255.34 5114
6256.09 4713
6256.83 4420
6257.58 4296
6258.32 4283
6259.07 4161
6259.82 4178
6260.56 4170
6261.31 4124
6262.06 4186
6262.80 4210
6263.55 4013
6264.30 4335
6265.04 4179
6265.79 4061
6266.54 4011
6267.29 3986
6268.03 3854
6268.78 4031
6269.53 3896
6270.27 3844
6271.02 3866
6271.77 3749
6272.52 3957
6273.26 3959
6274.01 3850
6274.76 3903
6275.50 3768
6276.25 3894
6277.00 3837
6277.75 3699
6278.49 3796
6279.24 4099
6279.99 4298
6280.74 4000
6281.49 3892
6282.23 3920
6282.98 3824
6283.73 3593
6284.48 3628
6285.23 3776
6285.97 3714
6286.72 3540
6287.47 3599
6288.22 3724
6288.97 3795
6289.71 3926
6290.46 3784
6291.21 3714
6291.96 3699
6292.71 3639
6293.46 3429
6294.21 3356
6294.95 3339
6295.70 3084
6296.45 3110
6297.20 3183
6297.95 3220
6298.70 3146
6299.45 2957
6300.20 3110
6300.94 3020
6301.69 3017
6302.44 3044
6303.19 3032
6303.94 2827
6304.69 2862
6305.44 2982
6306.19 3022
6306.94 2730
6307.69 2927
6308.44 2753
6309.19 2704
6309.94 2860
6310.69 2982
6311.43 2881
6312.18 2841
6312.93 2782
6313.68 2800
6314.43 2916
6315.18 2800
6315.93 2931
6316.68 3078
6317.43 3232
6318.18 3359
6318.93 2957
6319.68 3082
6320.43 3023
6321.18 2994
6321.93 2998
6322.68 2861
6323.43 2890
6324.18 2888
6324.94 2695
6325.69 2617
6326.44 2656
6327.19 2799
6327.94 2623
6328.69 2619
6329.44 2583
6330.19 2520
6330.94 2512
6331.69 2432
6332.44 2513
6333.19 2525
6333.94 2545
6334.69 2471
6335.45 2459
6336.20 2552
6336.95 2528
6337.70 2464
6338.45 2433
6339.20 2427
6339.95 2467
6340.70 2361
6341.46 2431
6342.21 2406
6342.96 2385
6343.71 2349
6344.46 2321
6345.21 2389
6345.96 2335
6346.72 2345
6347.47 2327
6348.22 2363
6348.97 2385
6349.72 2440
6350.48 2553
6351.23 2634
6351.98 2676
6352.73 2756
6353.48 2548
6354.24 2595
6354.99 2774
6355.74 2822
6356.49 2795
6357.24 2708
6358.00 2715
6358.75 2644
6359.50 2639
6360.25 2666
6361.01 2575
6361.76 2652
6362.51 2469
6363.26 2387
6364.02 2394
6364.77 2300
6365.52 2247
6366.28 2410
6367.03 2332
6367.78 2417
6368.53 2400
6369.29 2342
6370.04 2333
6370.79 2320
6371.55 2411
6372.30 2290
6373.05 2361
6373.81 2358
6374.56 2416
6375.31 2398
6376.07 2270
6376.82 2292
6377.57 2273
6378.33 2352
6379.08 2338
6379.83 2314
6380.59 2302
6381.34 2401
6382.10 2277
6382.85 2253
6383.60 2263
6384.36 2222
6385.11 2299
6385.87 2350
6386.62 2315
6387.37 2390
6388.13 2334
6388.88 2114
6389.64 2106
6390.39 2126
6391.14 2262
6391.90 2387
6392.65 2282
6393.41 2136
6394.16 2225
6394.92 2262
6395.67 2167
6396.43 2292
6397.18 2230
6397.94 2119
6398.69 2059
6399.45 2017
6400.20 2115
6400.96 2075
6401.71 1926
6402.47 1936
6403.22 1959
6403.98 2019
6404.73 2066
6405.49 2059
6406.24 2005
6407.00 2033
6407.75 2198
6408.51 2184
6409.26 1990
6410.02 2070
6410.77 2215
6411.53 2220
6412.28 2118
6413.04 2133
6413.80 2168
6414.55 2133
6415.31 2094
6416.06 2035
6416.82 2160
6417.57 1979
6418.33 2092
6419.09 2110
6419.84 2100
6420.60 2024
6421.35 2017
6422.11 2005
6422.87 1881
6423.62 2030
6424.38 2000
6425.14 2137
6425.89 2182
6426.65 2058
6427.40 2203
6428.16 2154
6428.92 2058
6429.67 2044
6430.43 1986
6431.19 1904
6431.94 1939
6432.70 2009
6433.46 2026
6434.22 2144
6434.97 2100
6435.73 2075
6436.49 2141
6437.24 2198
6438.00 2032
6438.76 2040
6439.51 2137
6440.27 2028
6441.03 2093
6441.79 2154
6442.54 2017
6443.30 2014
6444.06 2098
6444.82 2046
6445.57 2042
6446.33 2093
6447.09 2000
6447.85 2165
6448.60 2035
6449.36 2131
6450.12 2158
6450.88 1984
6451.64 2035
6452.39 2252
6453.15 2130
6453.91 1999
6454.67 2112
6455.43 2179
6456.18 2154
6456.94 2253
6457.70 2156
6458.46 2251
6459.22 2278
6459.98 2247
6460.73 2233
6461.49 2272
6462.25 2455
6463.01 2316
6463.77 2362
6464.53 2349
6465.29 2428
6466.04 2367
6466.80 2319
6467.56 2353
6468.32 2520
6469.08 2418
6469.84 2337
6470.60 2362
6471.36 2345
6472.12 2474
6472.87 2530
6473.63 2521
6474.39 2465
6475.15 2447
6475.91 2466
6476.67 2510
6477.43 2430
6478.19 2519
6478.95 2755
6479.71 2689
6480.47 2640
6481.23 2839
6481.99 2713
6482.75 2579
6483.51 2682
6484.27 2680
6485.03 2814
6485.79 2890
6486.55 2759
6487.31 2876
6488.07 2900
6488.83 2826
6489.59 2804
6490.35 2933
6491.11 3075
6491.87 3012
6492.63 3108
6493.39 3232
6494.15 3261
6494.91 3536
6495.67 3725
6496.43 3753
6497.19 3646
6497.95 3796
6498.71 3922
6499.47 3908
6500.23 3994
6500.99 3926
6501.76 3834
6502.52 3820
6503.28 3796
6504.04 3805
6504.80 3830
6505.56 4023
6506.32 4116
6507.08 4159
6507.84 4086
6508.61 4090
6509.37 4337
6510.13 4464
6510.89 4420
6511.65 4816
6512.41 4724
6513.17 4851
6513.94 4962
6514.70 4828
6515.46 4747
6516.22 4701
6516.98 4568
6517.74 4650
6518.51 4690
6519.27 4739
6520.03 4919
6520.79 4971
6521.55 5041
6522.32 5210
6523.08 5704
6523.84 5801
6524.60 5822
6525.36 5822
6526.13 5842
6526.89 6408
6527.65 6581
6528.41 6782
6529.18 6985
6529.94 7543
6530.70 7914
6531.46 7611
6532.23 7594
6532.99 7721
6533.75 8022
6534.51 8506
6535.28 9889
6536.04 12257
6536.80 15243
6537.57 18421
6538.33 21427
6539.09 23512
6539.85 23426
6540.62 23429
6541.38 21627
6542.14 19304
6542.91 17022
6543.67 14361
6544.43 11767
6545.20 9551
6545.96 8073
6546.72 6941
6547.49 6164
6548.25 5699
6549.02 5230
6549.78 4970
6550.54 4774
6551.31 4521
6552.07 4541
6552.83 4592
6553.60 4582
6554.36 4598
6555.13 4478
6555.89 4297
6556.65 4229
6557.42 4179
6558.18 3881
6558.95 4064
6559.71 3870
6560.47 3911
6561.24 3827
6562.00 3975
6562.77 4251
6563.53 4355
6564.30 4485
6565.06 4662
6565.83 4816
6566.59 5021
6567.36 5091
6568.12 5193
6568.88 5141
6569.65 5118
6570.41 4931
6571.18 4881
6571.94 4847
6572.71 5049
6573.47 5223
6574.24 5502
6575.00 6048
6575.77 6461
6576.53 7013
6577.30 7513
6578.07 7566
6578.83 7581
6579.60 7374
6580.36 6927
6581.13 6733
6581.89 6772
6582.66 6343
6583.42 6084
6584.19 5983
6584.96 5744
6585.72 5424
6586.49 5356
6587.25 5189
6588.02 4919
6588.78 4964
6589.55 4877
6590.32 4921
6591.08 4885
6591.85 4852
6592.61 5064
6593.38 5382
6594.15 5668
6594.91 5847
6595.68 6099
6596.45 6790
6597.21 6777
6597.98 6839
6598.75 6858
6599.51 6832
6600.28 6751
6601.05 6308
6601.81 5690
6602.58 5333
6603.35 5203
6604.11 4903
6604.88 4650
6605.65 4604
6606.41 4611
6607.18 4416
6607.95 4288
6608.71 4335
6609.48 4324
6610.25 4409
6611.02 4304
6611.78 4323
6612.55 4346
6613.32 4279
6614.09 4442
6614.85 4557
6615.62 4640
6616.39 4617
6617.16 4558
6617.92 4301
6618.69 4284
6619.46 4242
6620.23 4308
6620.99 3922
6621.76 4054
6622.53 3851
6623.30 3753
6624.07 3772
6624.83 3554
6625.60 3701
6626.37 3703
6627.14 3723
6627.91 3424
6628.67 3456
6629.44 3340
6630.21 3520
6630.98 3627
6631.75 3628
6632.52 3512
6633.29 3606
6634.05 3860
6634.82 4141
6635.59 4295
6636.36 4248
6637.13 4219
6637.90 4371
6638.67 4421
6639.43 4248
6640.20 4043
6640.97 3833
6641.74 3679
6642.51 3629
6643.28 3471
6644.05 3387
6644.82 3407
6645.59 3315
6646.36 3276
6647.13 3100
6647.90 3237
6648.66 3279
6649.43 3231
6650.20 3363
6650.97 3150
6651.74 3301
6652.51 3382
6653.28 3471
6654.05 3487
6654.82 3389
6655.59 3561
6656.36 3316
6657.13 3369
6657.90 3266
6658.67 3311
6659.44 3122
6660.21 3088
6660.98 3158
6661.75 3070
6662.52 2934
6663.29 2944
6664.06 2893
6664.83 2961
6665.60 2930
6666.37 2969
6667.14 2812
6667.91 2886
6668.69 2981
6669.46 2926
6670.23 2983
6671.00 3096
6671.77 3071
6672.54 3189
6673.31 3133
6674.08 3267
6674.85 3286
6675.62 3087
6676.39 3012
6677.16 3154
6677.94 3200
6678.71 2996
6679.48 3047
6680.25 3202
6681.02 3134
6681.79 3197
6682.56 3082
6683.33 3402
6684.11 3335
6684.88 3496
6685.65 3586
6686.42 3531
6687.19 3820
6687.96 3828
6688.74 3702
6689.51 3640
6690.28 3539
6691.05 3442
6691.82 3320
6692.60 3309
6693.37 2989
6694.14 2947
6694.91 2968
6695.68 2827
6696.46 2748
6697.23 2789
6698.00 2759
6698.77 2714
6699.55 2767
6700.32 2719
6701.09 2730
6701.86 2749
6702.64 2686
6703.41 2829
6704.18 2885
6704.95 2823
6705.73 2769
6706.50 2807
6707.27 2710
6708.04 2737
6708.82 2771
6709.59 2958
6710.36 2729
6711.14 2784
6711.91 2743
6712.68 2864
6713.46 2957
6714.23 2818
6715.00 2605
6715.78 2628
6716.55 2583
6717.32 2519
6718.10 2582
6718.87 2441
6719.64 2511
6720.42 2627
6721.19 2589
6721.96 2672
6722.74 2749
6723.51 2587
6724.28 2460
6725.06 2504
6725.83 2503
6726.61 2566
6727.38 2594
6728.15 2510
6728.93 2458
6729.70 2499
6730.48 2476
6731.25 2450
6732.02 2526
6732.80 2582
6733.57 2502
6734.35 2545
6735.12 2402
6735.90 2479
6736.67 2399
6737.45 2343
6738.22 2342
6738.99 2360
6739.77 2442
6740.54 2478
6741.32 2536
6742.09 2576
6742.87 2550
6743.64 2589
6744.42 2522
6745.19 2567
6745.97 2548
6746.74 2588
6747.52 2597
6748.29 2639
6749.07 2619
6749.84 2694
6750.62 2587
6751.40 2796
6752.17 2893
6752.95 3066
6753.72 3108
6754.50 3270
6755.27 3208
6756.05 3224
6756.82 3120
6757.60 2981
6758.38 2961
6759.15 2830
6759.93 2721
6760.70 2536
6761.48 2486
6762.25 2435
6763.03 2467
6763.81 2452
6764.58 2563
6765.36 2405
6766.14 2391
6766.91 2424
6767.69 2587
6768.46 2488
6769.24 2402
6770.02 2531
6770.79 2438
6771.57 2498
6772.35 2545
6773.12 2415
6773.90 2353
6774.68 2320
6775.45 2525
6776.23 2517
6777.01 2360
6777.78 2412
6778.56 2459
6779.34 2488
6780.11 2337
6780.89 2329
6781.67 2432
6782.45 2500
6783.22 2437
6784.00 2500
6784.78 2419
6785.56 2526
6786.33 2342
6787.11 2337
6787.89 2375
6788.66 2344
6789.44 2412
6790.22 2436
6791.00 2468
6791.78 2398
6792.55 2260
6793.33 2045
6794.11 2145
6794.89 2157
6795.66 2152
6796.44 2163
6797.22 2196
6798.00 2157
6798.78 2142
6799.55 2190
6800.33 2153
6801.11 2236
6801.89 2212
6802.67 2221
6803.45 2237
6804.22 2246
6805.00 2366
6805.78 2300
6806.56 2356
6807.34 2418
6808.12 2413
6808.90 2433
6809.67 2227
6810.45 2270
6811.23 2166
6812.01 2101
6812.79 2178
6813.57 2280
6814.35 2264
6815.13 2194
6815.91 2151
6816.68 2269
6817.46 2247
6818.24 2158
6819.02 2223
6819.80 2333
6820.58 2228
6821.36 2166
6822.14 2238
6822.92 2230
6823.70 2196
6824.48 2264
6825.26 2273
6826.04 2240
6826.82 2341
6827.60 2434
6828.38 2288
6829.16 2313
6829.94 2318
6830.72 2269
6831.50 2277
6832.28 2191
6833.06 2347
6833.84 2295
6834.62 2297
6835.40 2284
6836.18 2290
6836.96 2233
6837.74 2185
6838.52 2174
6839.30 2336
6840.08 2272
6840.86 2300
6841.64 2240
6842.42 2252
6843.20 2116
6843.98 2063
6844.76 2032
6845.54 2067
6846.32 2271
6847.10 2249
6847.89 2214
6848.67 2303
6849.45 2633
6850.23 3048
6851.01 3312
6851.79 3954
6852.57 4363
6853.35 4706
6854.13 4961
6854.92 4759
6855.70 4741
6856.48 4521
6857.26 4136
6858.04 3594
6858.82 3396
6859.60 3065
6860.39 2892
6861.17 2820
6861.95 2688
6862.73 2465
6863.51 2362
6864.29 2407
6865.08 2527
6865.86 2622
6866.64 2621
6867.42 2589
6868.20 2715
6868.99 2652
6869.77 2682
6870.55 2712
6871.33 2758
6872.12 2821
6872.90 2675
6873.68 2605
6874.46 2620
6875.24 2525
6876.03 2527
6876.81 2458
6877.59 2405
6878.38 2507
6879.16 2478
6879.94 2630
6880.72 2545
6881.51 2594
6882.29 2703
6883.07 2877
6883.85 2819
6884.64 2797
6885.42 2640
6886.20 2870
6886.99 3032
6887.77 3376
6888.55 3793
6889.34 4219
6890.12 4432
6890.90 4857
6891.69 4989
6892.47 4756
6893.25 4306
6894.04 3938
6894.82 3575
6895.60 3390
6896.39 3194
6897.17 3068
6897.96 3018
6898.74 3078
6899.52 2934
6900.31 2929
6901.09 3018
6901.88 3067
6902.66 2873
6903.44 2952
6904.23 3035
6905.01 3046
6905.80 3251
6906.58 3151
6907.36 2984
6908.15 3043
6908.93 3041
6909.72 3140
6910.50 3154
6911.29 3162
6912.07 2822
6912.86 2736
6913.64 2752
6914.42 2572
6915.21 2624
6915.99 2702
6916.78 2917
6917.56 2764
6918.35 2733
6919.13 2753
6919.92 2705
6920.70 2671
6921.49 2596
6922.27 2652
6923.06 2639
6923.84 2621
6924.63 2723
6925.42 2722
6926.20 2836
6926.99 2845
6927.77 2750
6928.56 2910
6929.34 2943
6930.13 2906
6930.91 2863
6931.70 2692
6932.48 2830
6933.27 3006
6934.06 2929
6934.84 2937
6935.63 2961
6936.41 2941
6937.20 2995
6937.99 3220
6938.77 3068
6939.56 2861
6940.34 2930
6941.13 3137
6941.92 3128
6942.70 3120
6943.49 3205
6944.28 3263
6945.06 3322
6945.85 3388
6946.64 3332
6947.42 3466
6948.21 3508
6949.00 3419
6949.78 3437
6950.57 3521
6951.36 3501
6952.14 3412
6952.93 3501
6953.72 3613
6954.50 3572
6955.29 3414
6956.08 3466
6956.86 3738
6957.65 3679
6958.44 3714
6959.23 3724
6960.01 3679
6960.80 3813
6961.59 3805
6962.38 3740
6963.16 3744
6963.95 4006
6964.74 3941
6965.53 3851
6966.31 3703
6967.10 3864
6967.89 4032
6968.68 3802
6969.46 3773
6970.25 4054
6971.04 4107
6971.83 4100
6972.62 4325
6973.40 4268
6974.19 4404
6974.98 4397
6975.77 4312
6976.56 4199
6977.34 4377
6978.13 4507
6978.92 4648
6979.71 4709
6980.50 4904
6981.29 5028
6982.08 5087
6982.86 5395
6983.65 5544
6984.44 6395
6985.23 7750
6986.02 8975
6986.81 10521
6987.60 11824
6988.39 12840
6989.17 13502
6989.96 13162
6990.75 12573
6991.54 11161
6992.33 9699
6993.12 8690
6993.91 7697
6994.70 6625
6995.49 6260
6996.28 5874
6997.07 6021
6997.86 6362
6998.64 6806
6999.43 7596
7000.22 9099
7001.01 10380
7001.80 11816
7002.59 12913
7003.38 13227
7004.17 13115
7004.96 12247
7005.75 11163
7006.54 9755
7007.33 8458
7008.12 7550
7008.91 6634
7009.70 5710
7010.49 5139
7011.28 4770
7012.07 4641
7012.86 4607
7013.65 4511
7014.44 4626
7015.23 4885
7016.02 4886
7016.81 4868
7017.61 4929
7018.40 4832
7019.19 4653
7019.98 4333
7020.77 4359
7021.56 4213
7022.35 4085
7023.14 3971
7023.93 4045
7024.72 4139
7025.51 4283
7026.30 4381
7027.10 4530
7027.89 4755
7028.68 4666
7029.47 4628
7030.26 4577
7031.05 4392
7031.84 4446
7032.63 4108
7033.43 3881
7034.22 3785
7035.01 3756
7035.80 3926
7036.59 3790
7037.38 3923
7038.18 4103
7038.97 4347
7039.76 4531
7040.55 4593
7041.34 4536
7042.13 4600
7042.93 4575
7043.72 4429
7044.51 4250
7045.30 4080
7046.09 4039
7046.89 3850
7047.68 3707
7048.47 3604
7049.26 3590
7050.06 3666
7050.85 3770
7051.64 3957
7052.43 3948
7053.23 4133
7054.02 4160
7054.81 4278
7055.60 4058
7056.40 3774
7057.19 3684
7057.98 3541
7058.77 3410
7059.57 3482
7060.36 3323
7061.15 3491
7061.95 3499
7062.74 3567
7063.53 3458
7064.33 3560
7065.12 3595
7065.91 3506
7066.71 3412
7067.50 3443
7068.29 3303
7069.09 3448
7069.88 3612
7070.67 3480
7071.47 3372
7072.26 3354
7073.05 3349
7073.85 3260
7074.64 3289
7075.44 3370
7076.23 3545
7077.02 3485
7077.82 3342
7078.61 3384
7079.41 3376
7080.20 3267
7080.99 3298
7081.79 3305
7082.58 3215
7083.38 3086
7084.17 3045
7084.96 3035
7085.76 3222
7086.55 3161
7087.35 3105
7088.14 3401
7088.94 3510
7089.73 3540
7090.53 3777
7091.32 3733
7092.12 3749
7092.91 3603
7093.71 3431
7094.50 3318
7095.29 3177
7096.09 3117
7096.88 2984
7097.68 2963
7098.48 2975
7099.27 2784
7100.07 2783
7100.86 2779
7101.66 2729
7102.45 2704
7103.25 2604
7104.04 2780
7104.84 2667
7105.63 2582
7106.43 2466
7107.22 2558
7108.02 2507
7108.82 2371
7109.61 2433
7110.41 2380
7111.20 2354
7112.00 2366
7112.79 2346
7113.59 2374
7114.39 2477
7115.18 2450
7115.98 2346
7116.77 2549
7117.57 2345
7118.37 2340
7119.16 2422
7119.96 2353
7120.76 2270
7121.55 2176
7122.35 2371
7123.15 2340
7123.94 2249
7124.74 2289
7125.53 2154
7126.33 2209
7127.13 2323
7127.93 2426
7128.72 2283
7129.52 2319
7130.32 2250
7131.11 2315
7131.91 2390
7132.71 2304
7133.50 2313
7134.30 2296
7135.10 2218
7135.90 2292
7136.69 2309
7137.49 2285
7138.29 2221
7139.08 2111
7139.88 2022
7140.68 2028
7141.48 2119
7142.27 2183
7143.07 2206
7143.87 2182
7144.67 2059
7145.46 2211
7146.26 2114
7147.06 2172
7147.86 2046
7148.66 2222
7149.45 2228
7150.25 2245
7151.05 2253
7151.85 2200
7152.65 2137
7153.44 1968
7154.24 1990
7155.04 2061
7155.84 1991
7156.64 2079
7157.44 2000
7158.23 2043
7159.03 2151
7159.83 2167
7160.63 2023
7161.43 2019
7162.23 1995
7163.03 1945
7163.83 2007
7164.62 1955
7165.42 1963
7166.22 1947
7167.02 1917
7167.82 1933
7168.62 2020
7169.42 1980
7170.22 1988
7171.02 1913
7171.82 2026
7172.61 2061
7173.41 1903
7174.21 1818
7175.01 1975
7175.81 1935
7176.61 1822
7177.41 1817
7178.21 1927
7179.01 1960
7179.81 1826
7180.61 1866
7181.41 1941
7182.21 2106
7183.01 1920
7183.81 2024
7184.61 2101
7185.41 2027
7186.21 2131
7187.01 2121
7187.81 2084
7188.61 2209
7189.41 2181
7190.21 2052
7191.01 1845
7191.81 1866
7192.61 1839
7193.41 1925
7194.21 1882
7195.01 1825
7195.81 1842
7196.61 1706
7197.41 1715
7198.21 1752
7199.01 1862
7199.82 1944
7200.62 1953
7201.42 1821
7202.22 1791
7203.02 1714
7203.82 1815
7204.62 1738
7205.42 1737
7206.22 1723
7207.02 1674
7207.83 1764
7208.63 1841
7209.43 1716
7210.23 1777
7211.03 1633
7211.83 1734
7212.63 1801
7213.44 1731
7214.24 1694
7215.04 1688
7215.84 1821
7216.64 1803
7217.44 1820
7218.25 1827
7219.05 1816
7219.85 1803
7220.65 1778
7221.45 1887
7222.26 1859
7223.06 1864
7223.86 1865
7224.66 1906
7225.46 1928
7226.27 1831
7227.07 1805
7227.87 1783
7228.67 1755
7229.48 1772
7230.28 1917
7231.08 1867
7231.88 1764
7232.69 1859
7233.49 1835
7234.29 1880
7235.09 1782
7235.90 1945
7236.70 1883
7237.50 1852
7238.30 1945
7239.11 2123
7239.91 2114
7240.71 2063
7241.52 2242
7242.32 2274
7243.12 2369
7243.93 2084
7244.73 2243
7245.53 2192
7246.34 2149
7247.14 2083
7247.94 1901
7248.75 1861
7249.55 1965
7250.35 1958
7251.16 1918
7251.96 1907
7252.76 1953
7253.57 1972
7254.37 2063
7255.18 2091
7255.98 2034
7256.78 2023
7257.59 2026
7258.39 2001
7259.20 2090
7260.00 2152
7260.80 2018
7261.61 2165
7262.41 2076
7263.22 2262
7264.02 2010
7264.83 1987
7265.63 2125
7266.43 2159
7267.24 2208
7268.04 2205
7268.85 2151
7269.65 2190
7270.46 2346
7271.26 2214
7272.07 2232
7272.87 2389
7273.68 2131
7274.48 2301
7275.29 2301
7276.09 2368
7276.90 2211
7277.70 2286
7278.51 2408
7279.31 2386
7280.12 2427
7280.92 2558
7281.73 2723
7282.53 2839
7283.34 3062
7284.14 3379
7284.95 4114
7285.76 4887
7286.56 5313
7287.37 5680
7288.17 5834
7288.98 5888
7289.78 5486
7290.59 4893
7291.40 4228
7292.20 3783
7293.01 3580
7293.81 3178
7294.62 3042
7295.43 2792
7296.23 2666
7297.04 2656
7297.84 2514
7298.65 2573
7299.46 2488
7300.26 2560
7301.07 2595
7301.88 2430
7302.68 2407
7303.49 2640
7304.30 2712
7305.10 2704
7305.91 2703
7306.72 2719
7307.52 2778
7308.33 2855
7309.14 2785
7309.94 3056
7310.75 3187
7311.56 3284
7312.36 3439
7313.17 3469
7313.98 3649
7314.79 3768
7315.59 3484
7316.40 3607
7317.21 3505
7318.01 3486
7318.82 3627
7319.63 3951
7320.44 4171
7321.24 4671
7322.05 5276
7322.86 5885
7323.67 5943
7324.47 6263
7325.28 6151
7326.09 5947
7326.90 5358
7327.71 5152
7328.51 4420
7329.32 3947
7330.13 3839
7330.94 3343
7331.75 3131
7332.55 2855
7333.36 2822
7334.17 2794
7334.98 2805
7335.79 2811
7336.60 2806
7337.40 2855
7338.21 2772
7339.02 2753
7339.83 2850
7340.64 2884
7341.45 2928
7342.26 2946
7343.06 2859
7343.87 2841
7344.68 2654
7345.49 2719
7346.30 2903
7347.11 2569
7347.92 2827
7348.73 2994
7349.54 2967
7350.34 3012
7351.15 2948
7351.96 2951
7352.77 2781
7353.58 2725
7354.39 2766
7355.20 2747
7356.01 2729
7356.82 2628
7357.63 2716
7358.44 2825
7359.25 2765
7360.06 2860
7360.87 2915
7361.68 3056
7362.49 3292
7363.30 3297
7364.11 3149
7364.92 3137
7365.73 3140
7366.54 3026
7367.35 3126
7368.16 3121
7368.97 3047
7369.78 3036
7370.59 2701
7371.40 2842
7372.21 2907
7373.02 2728
7373.83 2767
7374.64 2795
7375.45 2855
7376.26 2901
7377.07 2935
7377.88 2920
7378.69 3011
7379.50 3090
7380.31 3367
7381.12 3498
7381.94 3884
7382.75 4372
7383.56 4729
7384.37 4841
7385.18 4694
7385.99 4703
7386.80 4414
7387.61 4192
7388.42 3784
7389.23 3490
7390.05 3231
7390.86 3022
7391.67 3100
7392.48 2821
7393.29 2799
7394.10 2721
7394.92 2529
7395.73 2712
7396.54 2718
7397.35 2731
7398.16 2798
7398.97 2973
7399.79 3147
7400.60 3275
7401.41 3391
7402.22 3780
7403.03 3917
7403.85 3972
7404.66 4022
7405.47 3993
7406.28 3668
7407.09 3711
7407.91 3558
7408.72 3369
7409.53 3290
7410.34 3251
7411.16 3242
7411.97 3090
7412.78 2846
7413.59 2941
7414.41 2824
7415.22 2692
7416.03 2481
7416.84 2499
7417.66 2418
7418.47 2491
7419.28 2546
7420.10 2622
7420.91 2495
7421.72 2539
7422.54 2447
7423.35 2475
7424.16 2478
7424.97 2390
7425.79 2246
7426.60 2384
7427.41 2483
7428.23 2247
7429.04 2319
7429.86 2221
7430.67 2213
7431.48 2140
7432.30 2201
7433.11 2086
7433.92 2093
7434.74 2085
7435.55 2047
7436.36 2082
7437.18 2012
7437.99 2109
7438.81 2199
7439.62 2154
7440.43 2403
7441.25 2487
7442.06 2365
7442.88 2307
7443.69 2367
7444.51 2190
7445.32 2274
7446.13 2184
7446.95 2256
7447.76 2008
7448.58 1869
7449.39 2057
7450.21 2065
7451.02 1888
7451.84 1948
7452.65 1965
7453.47 1901
7454.28 1992
7455.10 1933
7455.91 1945
7456.73 1952
7457.54 1886
7458.36 2021
7459.17 2026
7459.99 2055
7460.80 2030
7461.62 1911
7462.43 1956
7463.25 2085
7464.06 1979
7464.88 1995
7465.69 1922
7466.51 1963
7467.32 2044
7468.14 1975
7468.96 1845
7469.77 2006
7470.59 1900
7471.40 1926
7472.22 1853
7473.03 1981
7473.85 1880
7474.67 1885
7475.48 1844
7476.30 1863
7477.11 1949
7477.93 2031
7478.75 2004
7479.56 2060
7480.38 1943
7481.20 1895
7482.01 1828
7482.83 1623
7483.65 1730
7484.46 1802
7485.28 1762
7486.09 1685
7486.91 1791
7487.73 1785
7488.54 1737
7489.36 1604
7490.18 1646
7491.00 1707
7491.81 1612
7492.63 1737
7493.45 1607
7494.26 1611
7495.08 1666
7495.90 1682
7496.71 1790
7497.53 1753
7498.35 1720
7499.17 1634
7499.98 1556
7500.80 1676
7501.62 1545
7502.44 1606
7503.25 1704
7504.07 1577
7504.89 1590
7505.71 1516
7506.52 1607
7507.34 1671
7508.16 1578
7508.98 1566
7509.80 1502
7510.61 1567
7511.43 1546
7512.25 1478
7513.07 1537
7513.89 1554
7514.70 1562
7515.52 1634
7516.34 1671
7517.16 1592
7517.98 1606
7518.79 1628
7519.61 1571
7520.43 1549
7521.25 1475
7522.07 1457
7522.89 1513
7523.71 1583
7524.52 1610
7525.34 1463
7526.16 1534
7526.98 1551
7527.80 1594
7528.62 1515
7529.44 1535
7530.26 1591
7531.08 1501
7531.89 1513
7532.71 1498
7533.53 1572
7534.35 1576
7535.17 1557
7535.99 1475
7536.81 1506
7537.63 1449
7538.45 1488
7539.27 1531
7540.09 1521
7540.91 1497
7541.73 1423
7542.55 1469
7543.37 1512
7544.19 1471
7545.01 1511
7545.83 1579
7546.65 1524
7547.47 1533
7548.29 1526
7549.11 1441
7549.93 1608
7550.75 1552
7551.57 1369
7552.39 1395
7553.21 1510
7554.03 1506
7554.85 1548
7555.67 1480
7556.49 1437
7557.31 1495
7558.13 1451
7558.95 1506
7559.77 1470
7560.59 1488
7561.41 1483
7562.23 1471
7563.05 1439
7563.87 1447
7564.69 1497
7565.52 1513
7566.34 1469
7567.16 1522
7567.98 1538
7568.80 1435
7569.62 1406
7570.44 1454
7571.26 1459
7572.08 1446
7572.91 1387
7573.73 1345
7574.55 1409
7575.37 1452
7576.19 1395
7577.01 1434
7577.83 1603
7578.66 1514
7579.48 1349
7580.30 1425
7581.12 1416
7581.94 1265
7582.77 1418
7583.59 1390
7584.41 1397
7585.23 1365
7586.05 1395
7586.88 1463
7587.70 1440
7588.52 1571
7589.34 1463
7590.16 1445
7590.99 1479
7591.81 1539
7592.63 1494
7593.45 1632
7594.28 1449
7595.10 1474
7595.92 1400
7596.74 1469
7597.57 1544
7598.39 1433
7599.21 1468
7600.03 1457
7600.86 1496
7601.68 1463
7602.50 1447
7603.33 1477
7604.15 1481
7604.97 1640
7605.80 1569
7606.62 1560
7607.44 1541
7608.26 1654
7609.09 1642
7609.91 1582
7610.73 1678
7611.56 1648
7612.38 1539
7613.21 1667
7614.03 1636
7614.85 1555
7615.68 1517
7616.50 1538
7617.32 1652
7618.15 1701
7618.97 1753
7619.80 1767
7620.62 1881
7621.44 1961
7622.27 1814
7623.09 1799
7623.92 1760
7624.74 1743
7625.56 1619
7626.39 1592
7627.21 1721
7628.04 1616
7628.86 1549
7629.68 1662
7630.51 1722
7631.33 1698
7632.16 1641
7632.98 1804
7633.81 1947
7634.63 1880
7635.46 1984
7636.28 1883
7637.11 1984
7637.93 1822
7638.76 1809
7639.58 1691
7640.41 1536
7641.23 1476
7642.06 1469
7642.88 1502
7643.71 1564
7644.53 1489
7645.36 1450
7646.18 1467
7647.01 1343
7647.83 1465
7648.66 1499
7649.48 1443
7650.31 1431
7651.14 1428
7651.96 1463
7652.79 1464
7653.61 1576
7654.44 1565
7655.26 1391
7656.09 1512
7656.92 1450
7657.74 1368
7658.57 1440
7659.39 1505
7660.22 1404
7661.05 1380
7661.87 1398
7662.70 1362
7663.52 1413
7664.35 1467
7665.18 1430
7666.00 1433
7666.83 1457
7667.66 1445
7668.48 1418
7669.31 1421
7670.14 1472
7670.96 1554
7671.79 1466
7672.62 1435
7673.44 1375
7674.27 1378
7675.10 1410
7675.92 1493
7676.75 1397
7677.58 1444
7678.40 1351
7679.23 1228
7680.06 1319
7680.89 1312
7681.71 1316
7682.54 1337
7683.37 1399
7684.19 1334
7685.02 1338
7685.85 1321
7686.68 1370
7687.50 1422
7688.33 1491
7689.16 1513
7689.99 1376
7690.81 1389
7691.64 1353
7692.47 1355
7693.30 1373
7694.13 1430
7694.95 1337
7695.78 1331
7696.61 1464
7697.44 1395
7698.27 1344
7699.09 1471
7699.92 1385
7700.75 1422
7701.58 1460
7702.41 1334
7703.24 1326
7704.06 1412
7704.89 1499
7705.72 1324
7706.55 1286
7707.38 1335
7708.21 1371
7709.04 1340
7709.86 1360
7710.69 1397
7711.52 1441
7712.35 1402
7713.18 1379
7714.01 1307
7714.84 1426
7715.67 1397
7716.50 1471
7717.32 1418
7718.15 1389
7718.98 1341
7719.81 1343
7720.64 1301
7721.47 1327
7722.30 1355
7723.13 1348
7723.96 1397
7724.79 1422
7725.62 1338
7726.45 1326
7727.28 1390
7728.11 1450
7728.94 1422
7729.77 1285
7730.60 1359
7731.43 1371
7732.26 1403
7733.09 1398
7733.92 1327
7734.75 1295
7735.58 1323
7736.41 1425
7737.24 1394
7738.07 1410
7738.90 1466
7739.73 1479
7740.56 1324
7741.39 1333
7742.22 1464
7743.05 1445
7743.88 1443
7744.71 1401
7745.54 1533
7746.37 1460
7747.20 1497
7748.03 1717
7748.87 1827
7749.70 1940
7750.53 2009
7751.36 2067
7752.19 2054
7753.02 2043
7753.85 1894
7754.68 1820
7755.51 1731
7756.34 1683
7757.18 1567
7758.01 1550
7758.84 1647
7759.67 1581
7760.50 1499
7761.33 1502
7762.16 1415
7763.00 1460
7763.83 1543
7764.66 1457
7765.49 1436
7766.32 1476
7767.16 1467
7767.99 1387
7768.82 1400
7769.65 1439
7770.48 1413
7771.31 1363
7772.15 1378
7772.98 1317
7773.81 1402
7774.64 1418
7775.48 1278
7776.31 1333
7777.14 1362
7777.97 1410
7778.81 1441
7779.64 1446
7780.47 1414
7781.30 1352
7782.14 1311
7782.97 1405
7783.80 1437
7784.63 1352
7785.47 1436
7786.30 1481
7787.13 1564
7787.97 1524
7788.80 1535
7789.63 1706
7790.46 1515
7791.30 1512
7792.13 1470
7792.96 1450
7793.80 1545
7794.63 1482
7795.46 1373
7796.30 1372
7797.13 1408
7797.96 1378
7798.80 1388
7799.63 1449
7800.46 1435
7801.30 1445
7802.13 1424
7802.97 1496
7803.80 1619
7804.63 1506
7805.47 1471
7806.30 1553
7807.13 1518
7807.97 1572
7808.80 1537
7809.64 1556
7810.47 1515
7811.31 1538
7812.14 1594
7812.97 1590
7813.81 1676
7814.64 1652
7815.48 1845
7816.31 1886
7817.15 1973
7817.98 2079
7818.82 2131
7819.65 2117
7820.48 1966
7821.32 1897
7822.15 1961
7822.99 1936
7823.82 1928
7824.66 1728
7825.49 1815
7826.33 1812
7827.16 1792
7828.00 1836
7828.83 1977
7829.67 1881
7830.50 1890
7831.34 1784
7832.17 1737
7833.01 1821
7833.85 1730
7834.68 1733
7835.52 1780
7836.35 1757
7837.19 1813
7838.02 1959
7838.86 1884
7839.69 1796
7840.53 1904
7841.37 1881
7842.20 1807
7843.04 1720
7843.87 1718
7844.71 1843
7845.55 1733
7846.38 1739
7847.22 1662
7848.05 1618
7848.89 1682
7849.73 1749
7850.56 1591
7851.40 1583
7852.24 1562
7853.07 1578
7853.91 1568
7854.74 1605
7855.58 1678
7856.42 1622
7857.25 1669
7858.09 1711
7858.93 1608
7859.76 1613
7860.60 1646
7861.44 1724
7862.28 1704
7863.11 1692
7863.95 1772
7864.79 1817
7865.62 1757
7866.46 1697
7867.30 1606
7868.14 1579
7868.97 1576
7869.81 1566
7870.65 1595
7871.48 1731
7872.32 1621
7873.16 1635
7874.00 1629
7874.83 1700
7875.67 1634
7876.51 1746
7877.35 1730
7878.19 1707
7879.02 1856
7879.86 1964
7880.70 1979
7881.54 1898
7882.37 1901
7883.21 1848
7884.05 1680
7884.89 1756
7885.73 1689
7886.57 1706
7887.40 1809
7888.24 1770
7889.08 1675
7889.92 1670
7890.76 1783
7891.60 1812
7892.43 1663
7893.27 1795
7894.11 1828
7894.95 1824
7895.79 1881
7896.63 1897
7897.47 1828
7898.30 1716
7899.14 1779
7899.98 1819
7900.82 1766
7901.66 1847
7902.50 1775
7903.34 1707
7904.18 1787
7905.02 1898
7905.86 1764
7906.70 1822
7907.54 1690
7908.37 1638
7909.21 1651
7910.05 1625
7910.89 1553
7911.73 1637
7912.57 1647
7913.41 1602
7914.25 1755
7915.09 1689
7915.93 1803
7916.77 1775
7917.61 1903
7918.45 2123
7919.29 2214
7920.13 2404
7920.97 2501
7921.81 2500
7922.65 2331
7923.49 2309
7924.33 2036
7925.17 1834
7926.01 1830
7926.85 1752
7927.69 1676
7928.53 1539
7929.37 1470
7930.21 1490
7931.05 1512
7931.90 1565
7932.74 1502
7933.58 1452
7934.42 1340
7935.26 1397
7936.10 1435
7936.94 1377
7937.78 1366
7938.62 1429
7939.46 1491
7940.30 1487
7941.14 1349
7941.99 1334
7942.83 1384
7943.67 1392
7944.51 1426
7945.35 1431
7946.19 1474
7947.03 1494
7947.88 1546
7948.72 1520
7949.56 1625
7950.40 1599
7951.24 1552
7952.08 1430
7952.93 1520
7953.77 1515
7954.61 1605
7955.45 1561
7956.29 1519
7957.13 1591
7957.98 1682
7958.82 1607
7959.66 1667
7960.50 1651
7961.35 1593
7962.19 1586
7963.03 1505
7963.87 1524
7964.71 1500
7965.56 1505
7966.40 1408
7967.24 1585
7968.08 1705
7968.93 1605
7969.77 1605
7970.61 1685
7971.45 1588
7972.30 1648
7973.14 1674
7973.98 1637
7974.83 1534
7975.67 1564
7976.51 1484
7977.36 1438
7978.20 1577
7979.04 1583
7979.88 1446
7980.73 1437
7981.57 1466
7982.41 1550
7983.26 1543
7984.10 1444
7984.94 1482
7985.79 1415
7986.63 1378
7987.47 1376
7988.32 1416
7989.16 1436
7990.01 1414
7990.85 1470
7991.69 1362
7992.54 1396
7993.38 1444
7994.23 1427
7995.07 1362
7995.91 1368
7996.76 1374
7997.60 1283
7998.45 1309
7999.29 1342
8000.13 1220
8000.98 1246
8001.82 1313
8002.67 1292
8003.51 1300
8004.36 1258
8005.20 1231
8006.04 1188
8006.89 1251
8007.73 1312
8008.58 1276
8009.42 1251
8010.27 1269
8011.11 1358
8011.96 1287
8012.80 1251
8013.65 1302
8014.49 1290
8015.34 1253
8016.18 1211
8017.03 1250
8017.87 1269
8018.72 1186
8019.56 1255
8020.41 1277
8021.25 1232
8022.10 1151
8022.95 1239
8023.79 1275
8024.64 1210
8025.48 1243
8026.33 1250
8027.17 1285
8028.02 1282
8028.86 1132
8029.71 1159
8030.56 1210
8031.40 1221
8032.25 1197
8033.09 1205
8033.94 1252
8034.79 1216
8035.63 1168
8036.48 1220
8037.32 1322
8038.17 1184
8039.02 1175
8039.86 1252
8040.71 1230
8041.56 1204
8042.40 1284
8043.25 1214
8044.10 1141
8044.94 1104
8045.79 1202
8046.64 1255
8047.48 1180
8048.33 1249
8049.18 1220
8050.02 1151
8050.87 1126
8051.72 1170
8052.56 1172
8053.41 1096
8054.26 1195
8055.11 1227
8055.95 1268
8056.80 1197
8057.65 1082
8058.49 1250
8059.34 1154
8060.19 1126
8061.04 1049
8061.88 1033
8062.73 1108
8063.58 1192
8064.43 1220
8065.27 1108
8066.12 1103
8066.97 1068
8067.82 1170
8068.67 1065
8069.51 1180
8070.36 1178
8071.21 1085
8072.06 1045
8072.91 1176
8073.75 1282
8074.60 1202
8075.45 1231
8076.30 1130
8077.15 1160
8078.00 1084
8078.84 1146
8079.69 1104
8080.54 1156
8081.39 1229
8082.24 1115
8083.09 1114
8083.94 1163
8084.78 1123
8085.63 1186
8086.48 1054
8087.33 1060
8088.18 1027
8089.03 1051
8089.88 1195
8090.73 1213
8091.58 1171
8092.42 1091
8093.27 1170
8094.12 1100
8094.97 1078
8095.82 1122
8096.67 1143
8097.52 1089
8098.37 1113
8099.22 1124
8100.07 1089
8100.92 1127
8101.77 1074
8102.62 1126
8103.47 1191
8104.32 1203
8105.17 1165
8106.02 1164
8106.87 1082
8107.72 1124
8108.57 1137
8109.42 1098
8110.27 1083
8111.12 1100
8111.97 1056
8112.82 1000
8113.67 1041
8114.52 1161
8115.37 1235
8116.22 1118
8117.07 1094
8117.92 1088
8118.77 1214
8119.62 1204
8120.47 1150
8121.32 1173
8122.17 1202
8123.02 1269
8123.87 1207
8124.72 1189
8125.57 1205
8126.43 1171
8127.28 1129
8128.13 1133
8128.98 1151
8129.83 1096
8130.68 1093
8131.53 1112
8132.38 1134
8133.23 1176
8134.09 1158
8134.94 1170
8135.79 1208
8136.64 1240
8137.49 1194
8138.34 1124
8139.19 1135
8140.05 1233
8140.90 1187
8141.75 1219
8142.60 1198
8143.45 1253
8144.30 1249
8145.16 1235
8146.01 1251
8146.86 1344
8147.71 1291
8148.56 1280
8149.42 1268
8150.27 1244
8151.12 1287
8151.97 1232
8152.83 1204
8153.68 1268
8154.53 1310
8155.38 1307
8156.24 1288
8157.09 1425
8157.94 1452
8158.79 1446
8159.65 1460
8160.50 1459
8161.35 1385
8162.20 1363
8163.06 1377
8163.91 1389
8164.76 1200
8165.62 1307
8166.47 1263
8167.32 1251
8168.17 1232
8169.03 1243
8169.88 1198
8170.73 1214
8171.59 1193
8172.44 1160
8173.29 1272
8174.15 1269
8175.00 1266
8175.85 1224
8176.71 1322
8177.56 1265
8178.42 1171
8179.27 1209
8180.12 1159
8180.98 1186
8181.83 1161
8182.68 1168
8183.54 1160
8184.39 1104
8185.25 1147
8186.10 1133
8186.95 1194
8187.81 1122
8188.66 1061
8189.52 1097
8190.37 1086
8191.22 1157
8192.08 1042
8192.93 1032
8193.79 1148
8194.64 1120
8195.50 1161
8196.35 1164
8197.21 1173
8198.06 1082
8198.92 1091
8199.77 1092
8200.63 1139
8201.48 1073
8202.33 1033
8203.19 1145
8204.04 1137
8204.90 1080
8205.75 1029
8206.61 1091
8207.47 1061
8208.32 1102
8209.18 1029
8210.03 1103
8210.89 1155
8211.74 1220
8212.60 1079
8213.45 1007
8214.31 1067
8215.16 1124
8216.02 1124
8216.87 1096
8217.73 1142
8218.59 1107
8219.44 1124
8220.30 1128
8221.15 1144
8222.01 1098
8222.87 1145
8223.72 1159
8224.58 1257
8225.43 1233
8226.29 1311
8227.15 1380
8228.00 1303
8228.86 1275
8229.71 1239
8230.57 1134
8231.43 1146
8232.28 1125
8233.14 1194
8234.00 1191
8234.85 1152
8235.71 1174
8236.57 1039
8237.42 1164
8238.28 1174
8239.14 1072
8239.99 1099
8240.85 1082
8241.71 1112
8242.56 1119
8243.42 1162
8244.28 1037
8245.14 1168
8245.99 1180
8246.85 1172
8247.71 1024
8248.56 1009
8249.42 1153
8250.28 1131
8251.14 1009
8251.99 994
8252.85 942
8253.71 1054
8254.57 1176
8255.42 1178
8256.28 1059
8257.14 1099
8258.00 1138
8258.86 1096
8259.71 1117
8260.57 1032
8261.43 1037
8262.29 1100
8263.15 1006
8264.00 1008
8264.86 1009
8265.72 1020
8266.58 1064
8267.44 1053
8268.29 1060
8269.15 1105
8270.01 1047
8270.87 1092
8271.73 1101
8272.59 1091
8273.45 1060
8274.30 1046
8275.16 1067
8276.02 1006
8276.88 1031
8277.74 1001
8278.60 1051
8279.46 1079
8280.32 1128
8281.18 1053
8282.03 1121
8282.89 1158
8283.75 1204
8284.61 1179
8285.47 1135
8286.33 1114
8287.19 1095
8288.05 1099
8288.91 1103
8289.77 1111
8290.63 1155
8291.49 1144
8292.35 1234
8293.21 1237
8294.07 1191
8294.93 1248
8295.78 1188
8296.64 1202
8297.50 1274
8298.36 1141
8299.22 1231
8300.08 1170
8300.94 1237
8301.80 1273
8302.66 1193
8303.52 1125
8304.38 1158
8305.25 1198
8306.11 1191
8306.97 1284
8307.83 1212
8308.69 1189
8309.55 1180
8310.41 1095
8311.27 1141
8312.13 1145
8312.99 1215
8313.85 1206
8314.71 1114
8315.57 1124
8316.43 1056
8317.29 1166
8318.15 1241
8319.02 1205
8319.88 1268
8320.74 1202
8321.60 1094
8322.46 1120
8323.32 1140
8324.18 1139
8325.04 1183
8325.90 1219
8326.77 1136
8327.63 1253
8328.49 1149
8329.35 1156
8330.21 1177
8331.07 1102
8331.93 1167
8332.80 1126
8333.66 1068
8334.52 1148
8335.38 1161
8336.24 1148
8337.11 1113
8337.97 1267
8338.83 1164
8339.69 1125
8340.55 1207
8341.42 1197
8342.28 1176
8343.14 1135
8344.00 1099
8344.86 1082
8345.73 1149
8346.59 1085
8347.45 1183
8348.31 1268
8349.18 1171
8350.04 1132
8350.90 1230
8351.76 1237
8352.63 1173
8353.49 1079
8354.35 1207
8355.22 1206
8356.08 1156
8356.94 1218
8357.80 1162
8358.67 1113
8359.53 1192
8360.39 1221
8361.26 1126
8362.12 1224
8362.98 1223
8363.85 1123
8364.71 1168
8365.57 1215
8366.44 1215
8367.30 1180
8368.16 1153
8369.03 1212
8369.89 1223
8370.75 1204
8371.62 1171
8372.48 1187
8373.35 1249
8374.21 1199
8375.07 1166
8375.94 1169
8376.80 1174
8377.67 1147
8378.53 1210
8379.39 1273
8380.26 1223
8381.12 1165
8381.99 1217
8382.85 1284
8383.71 1208
8384.58 1140
8385.44 1206
8386.31 1214
8387.17 1202
8388.04 1229
8388.90 1313
8389.77 1234
8390.63 1263
8391.50 1314
8392.36 1266
8393.22 1278
8394.09 1291
8394.95 1225
8395.82 1280
8396.68 1348
8397.55 1217
8398.41 1220
8399.28 1265
8400.14 1271
8401.01 1386
8401.88 1300
8402.74 1387
8403.61 1388
8404.47 1318
8405.34 1336
8406.20 1323
8407.07 1331
8407.93 1248
8408.80 1333
8409.66 1296
8410.53 1320
8411.40 1321
8412.26 1353
8413.13 1438
8413.99 1361
8414.86 1401
8415.73 1477
8416.59 1417
8417.46 1456
8418.32 1442
8419.19 1519
8420.06 1511
8420.92 1571
8421.79 1569
8422.65 1478
8423.52 1479
8424.39 1487
8425.25 1616
8426.12 1589
8426.99 1685
8427.85 1690
8428.72 1697
8429.59 1650
8430.45 1638
8431.32 1719
8432.19 1756
8433.05 1869
8433.92 1814
8434.79 1784
8435.65 1683
8436.52 1671
8437.39 1746
8438.26 1849
8439.12 1920
8439.99 1940
8440.86 1912
8441.73 1950
8442.59 2002
8443.46 2128
8444.33 2228
8445.19 2284
8446.06 2275
8446.93 2233
8447.80 2389
8448.67 2363
8449.53 2373
8450.40 2269
8451.27 2293
8452.14 2338
8453.00 2399
8453.87 2513
8454.74 2664
8455.61 2768
8456.48 3021
8457.34 3457
8458.21 3791
8459.08 4307
8459.95 4244
8460.82 4359
8461.69 4275
8462.55 3900
8463.42 3581
8464.29 3461
8465.16 3152
8466.03 2986
8466.90 2961
8467.77 2790
8468.63 2999
8469.50 3360
8470.37 4038
8471.24 5082
8472.11 5975
8472.98 6912
8473.85 7473
8474.72 7340
8475.58 6807
8476.45 6318
8477.32 5611
8478.19 4774
8479.06 4111
8479.93 3514
8480.80 2986
8481.67 2705
8482.54 2477
8483.41 2388
8484.28 2206
8485.15 2200
8486.02 2091
8486.89 2096
8487.76 2086
8488.63 2149
8489.50 2073
8490.37 2048
8491.24 2029
8492.11 1969
8492.98 2084
8493.85 2034
8494.72 2156
8495.59 2042
8496.46 2034
8497.33 2236
8498.20 2221
8499.07 2137
8499.94 2181
8500.81 2270
8501.68 2223
8502.55 2248
8503.42 2064
8504.29 2045
8505.16 1972
8506.03 1888
8506.90 2093
8507.77 2104
8508.64 2235
8509.51 2445
8510.38 2677
8511.25 2793
8512.13 2797
8513.00 2675
8513.87 2765
8514.74 2606
8515.61 2349
8516.48 2356
8517.35 2134
8518.22 1968
8519.09 2039
8519.97 1899
8520.84 1944
8521.71 1915
8522.58 1864
8523.45 1971
8524.32 1866
8525.19 1814
8526.07 1868
8526.94 1916
8527.81 1972
8528.68 1897
8529.55 1959
8530.43 2050
8531.30 2007
8532.17 2033
8533.04 2102
8533.91 2005
8534.79 2011
8535.66 1996
8536.53 2047
8537.40 2096
8538.27 2148
8539.15 2041
8540.02 2063
8540.89 2040
8541.76 2028
8542.64 2032
8543.51 1956
8544.38 2014
8545.25 1989
8546.13 2085
8547.00 2035
8547.87 2146
8548.74 2320
8549.62 2267
8550.49 2153
8551.36 2171
8552.24 2221
8553.11 2213
8553.98 2245
8554.86 2317
8555.73 2331
8556.60 2435
8557.48 2463
8558.35 2418
8559.22 2216
8560.10 2151
8560.97 2015
8561.84 1920
8562.72 1938
8563.59 1822
8564.46 1812
8565.34 1830
8566.21 1754
8567.08 1670
8567.96 1763
8568.83 1736
8569.71 1633
8570.58 1679
8571.45 1643
8572.33 1738
8573.20 1732
8574.08 1759
8574.95 1774
8575.82 1780
8576.70 1627
8577.57 1684
8578.45 1706
8579.32 1635
8580.20 1689
8581.07 1646
8581.94 1640
8582.82 1636
8583.69 1636
8584.57 1630
8585.44 1684
8586.32 1703
8587.19 1781
8588.07 1730
8588.94 1697
8589.82 1699
8590.69 1585
8591.57 1671
8592.44 1653
8593.32 1769
8594.19 1691
8595.07 1602
8595.94 1562
8596.82 1582
8597.69 1633
8598.57 1737
8599.44 1586
8600.32 1564
8601.19 1525
8602.07 1524
8602.95 1582
8603.82 1556
8604.70 1527
8605.57 1612
8606.45 1600
8607.32 1579
8608.20 1622
8609.08 1569
8609.95 1724
8610.83 1620
8611.70 1626
8612.58 1683
8613.46 1608
8614.33 1604
8615.21 1627
8616.08 1612
8616.96 1666
8617.84 1570
8618.71 1599
8619.59 1588
8620.47 1630
8621.34 1569
8622.22 1685
8623.10 1678
8623.97 1747
8624.85 1658
8625.73 1681
8626.60 1603
8627.48 1673
8628.36 1841
8629.23 1804
8630.11 1761
8630.99 1820
8631.87 1778
8632.74 1847
8633.62 1868
8634.50 1772
8635.37 1821
8636.25 1754
8637.13 1786
8638.01 1805
8638.88 1827
8639.76 1813
8640.64 1760
8641.52 1852
8642.39 1856
8643.27 1975
8644.15 1903
8645.03 1981
8645.90 1969
8646.78 1948
8647.66 2038
8648.54 2025
8649.42 2112
8650.29 2178
8651.17 2178
8652.05 2096
8652.93 2065
8653.81 1995
8654.68 2022
8655.56 2057
8656.44 2171
8657.32 2143
8658.20 2065
8659.08 2109
8659.95 2145
8660.83 2265
8661.71 2218
8662.59 2301
8663.47 2168
8664.35 2218
8665.23 2223
8666.10 2198
8666.98 2282
8667.86 2169
8668.74 2185
8669.62 2261
8670.50 2284
8671.38 2409
8672.26 2424
8673.14 2777
8674.02 3042
8674.90 3405
8675.77 3638
8676.65 4142
8677.53 4418
8678.41 4419
8679.29 4280
8680.17 4095
8681.05 3841
8681.93 3730
8682.81 3332
8683.69 3017
8684.57 2943
8685.45 2667
8686.33 2496
8687.21 2528
8688.09 2534
8688.97 2380
8689.85 2547
8690.73 2694
8691.61 2961
8692.49 3540
8693.37 4212
8694.25 4674
8695.13 5110
8696.01 5519
8696.89 5398
8697.77 5442
8698.65 5247
8699.53 4686
8700.41 4107
8701.29 3680
8702.17 3211
8703.05 2814
8703.94 2514
8704.82 2418
8705.70 2315
8706.58 2236
8707.46 2146
8708.34 2142
8709.22 1987
8710.10 1940
8710.98 1982
8711.86 1967
8712.75 1976
8713.63 2065
8714.51 2067
8715.39 2030
8716.27 2035
8717.15 2069
8718.03 1955
8718.91 1808
8719.80 1930
8720.68 1935
8721.56 1835
8722.44 1725
8723.32 1725
8724.20 1839
8725.09 1824
8725.97 1804
8726.85 1749
8727.73 1768
8728.61 1882
8729.50 1891
8730.38 1935
8731.26 2089
8732.14 2068
8733.02 2174
8733.91 2188
8734.79 2103
8735.67 2202
8736.55 2080
8737.44 2045
8738.32 2020
8739.20 1821
8740.08 1764
8740.97 1756
8741.85 1744
8742.73 1740
8743.61 1756
8744.50 1638
8745.38 1694
8746.26 1777
8747.15 1735
8748.03 1704
8748.91 1657
8749.79 1670
8750.68 1696
8751.56 1773
8752.44 1728
8753.33 1689
8754.21 1728
8755.09 1758
8755.98 1725
8756.86 1784
8757.74 1787
8758.63 1796
8759.51 1682
8760.39 1697
8761.28 1768
8762.16 1749
8763.05 1711
8763.93 1711
8764.81 1740
8765.70 1673
8766.58 1634
8767.46 1612
8768.35 1631
8769.23 1738
8770.12 1661
8771.00 1740
8771.89 1734
8772.77 1804
8773.65 1762
8774.54 1775
8775.42 1850
8776.31 1694
8777.19 1723
8778.08 1811
8778.96 1590
8779.84 1570
8780.73 1472
8781.61 1563
8782.50 1468
8783.38 1472
8784.27 1509
8785.15 1553
8786.04 1496
8786.92 1460
8787.81 1517
8788.69 1481
8789.58 1452
8790.46 1532
8791.35 1543
8792.23 1431
8793.12 1435
8794.00 1511
8794.89 1507
8795.77 1584
8796.66 1544
8797.55 1488
8798.43 1575
8799.32 1605
8800.20 1512
8801.09 1578
8801.97 1516
8802.86 1454
8803.74 1446
8804.63 1424
8805.52 1408
8806.40 1505
8807.29 1525
8808.17 1433
8809.06 1445
8809.95 1411
8810.83 1425
8811.72 1454
8812.60 1385
8813.49 1330
8814.38 1324
8815.26 1344
8816.15 1351
8817.04 1320
8817.92 1218
8818.81 1323
8819.70 1279
8820.58 1274
8821.47 1359
8822.36 1415
8823.24 1427
8824.13 1376
8825.02 1427
8825.90 1386
8826.79 1347
8827.68 1419
8828.56 1412
8829.45 1396
8830.34 1354
8831.23 1240
8832.11 1293
8833.00 1377
8833.89 1321
8834.77 1214
8835.66 1281
8836.55 1183
8837.44 1230
8838.32 1219
8839.21 1266
8840.10 1355
8840.99 1342
8841.88 1299
8842.76 1206
8843.65 1267
8844.54 1244
8845.43 1325
8846.31 1291
8847.20 1214
8848.09 1239
8848.98 1213
8849.87 1261
8850.75 1188
8851.64 1208
8852.53 1218
8853.42 1262
8854.31 1227
8855.20 1191
8856.08 1119
8856.97 1083
8857.86 1091
8858.75 1209
8859.64 1122
8860.53 1116
8861.42 1154
8862.30 1134
8863.19 1189
8864.08 1144
8864.97 1118
8865.86 1174
8866.75 1235
8867.64 1303
8868.53 1197
8869.42 1148
8870.30 1202
8871.19 1197
8872.08 1081
8872.97 1098
8873.86 1069
8874.75 1143
8875.64 1087
8876.53 1142
8877.42 1080
8878.31 1018
8879.20 1077
8880.09 1166
8880.98 1154
8881.87 1048
8882.76 1114
8883.65 1090
8884.54 1162
8885.43 1238
8886.32 1139
8887.21 1160
8888.10 1120
8888.99 1026
8889.88 1036
8890.77 1068
8891.66 1006
8892.55 1049
8893.44 953
8894.33 1062
8895.22 1122
8896.11 1090
8897.00 1103
8897.89 1041
8898.78 1031
8899.67 1046
8900.56 992
8901.45 964
8902.34 1049
8903.23 1029
8904.12 1053
8905.02 1160
8905.91 1048
8906.80 1022
8907.69 1011
8908.58 1121
8909.47 1147
8910.36 1079
8911.25 1068
8912.14 1175
8913.04 1100
8913.93 1057
8914.82 1108
8915.71 1075
8916.60 1041
8917.49 983
8918.38 1040
8919.28 1048
8920.17 1038
8921.06 1072
8921.95 1079
8922.84 1024
8923.73 1034
8924.63 1027
8925.52 985
8926.41 1047
8927.30 1056
8928.19 927
8929.09 1009
8929.98 1051
8930.87 929
8931.76 948
8932.65 1015
8933.55 998
8934.44 1069
8935.33 1048
8936.22 977
8937.12 993
8938.01 995
8938.90 961
8939.79 978
8940.69 1023
8941.58 1052
8942.47 1034
8943.37 907
8944.26 988
8945.15 962
8946.04 945
8946.94 934
8947.83 980
8948.72 936
8949.62 987
8950.51 875
8951.40 893
8952.30 948
8953.19 930
8954.08 937
8954.98 928
8955.87 883
8956.76 981
8957.66 1033
8958.55 970
8959.44 938
8960.34 1019
8961.23 971
8962.12 999
8963.02 1037
8963.91 1012
8964.81 935
8965.70 929
8966.59 978
8967.49 952
8968.38 945
8969.28 917
8970.17 945
8971.06 937
8971.96 905
8972.85 972
8973.75 932
8974.64 945
8975.54 1025
8976.43 1051
8977.32 964
8978.22 948
8979.11 982
8980.01 1054
8980.90 1032
8981.80 971
8982.69 891
8983.59 919
8984.48 942
8985.38 991
8986.27 967
8987.17 888
8988.06 866
8988.96 911
8989.85 924
8990.75 926
8991.64 928
8992.54 933
8993.43 865
8994.33 879
8995.22 849
8996.12 913
8997.01 897
8997.91 893
8998.81 882
8999.70 910
9000.60 959
9001.49 878
9002.39 890
9003.28 841
9004.18 862
9005.08 780
9005.97 905
9006.87 916
9007.76 875
9008.66 964
9009.56 856
9010.45 910
9011.35 891
9012.24 827
9013.14 921
9014.04 873
9014.93 832
9015.83 879
9016.73 927
9017.62 885
9018.52 851
9019.42 868
9020.31 908
9021.21 877
9022.11 855
9023.00 815
9023.90 834
9024.80 816
9025.69 874
9026.59 837
9027.49 859
9028.38 908
9029.28 891
9030.18 857
9031.08 798
9031.97 809
9032.87 860
9033.77 801
9034.66 845
9035.56 858
9036.46 850
9037.36 870
9038.25 861
9039.15 897
9040.05 839
9040.95 804
9041.85 830
9042.74 820
9043.64 837
9044.54 841
9045.44 862
9046.33 900
9047.23 950
9048.13 919
9049.03 883
9049.93 823
9050.82 868
9051.72 881
9052.62 903
9053.52 925
9054.42 844
9055.32 902
9056.21 917
9057.11 923
9058.01 883
9058.91 844
9059.81 884
9060.71 936
9061.61 877
9062.50 821
9063.40 883
9064.30 908
9065.20 902
9066.10 826
9067.00 890
9067.90 940
9068.80 899
9069.70 896
9070.60 843
9071.49 790
9072.39 870
9073.29 911
9074.19 866
9075.09 913
9075.99 937
9076.89 786
9077.79 780
9078.69 829
9079.59 871
9080.49 894
9081.39 824
9082.29 838
9083.19 852
9084.09 838
9084.99 860
9085.89 875
9086.79 876
9087.69 923
9088.59 856
9089.49 872
9090.39 860
9091.29 912
9092.19 874
9093.09 845
9093.99 867
9094.89 887
9095.79 940
9096.69 939
9097.59 1019
9098.49 947
9099.39 951
9100.29 923
9101.19 877
9102.09 849
9102.99 899
9103.90 865
9104.80 843
9105.70 900
9106.60 860
9107.50 861
9108.40 857
9109.30 819
9110.20 861
9111.10 853
9112.00 799
9112.91 810
9113.81 828
9114.71 784
9115.61 816
9116.51 961
9117.41 835
9118.31 821
9119.22 843
9120.12 762
9121.02 848
9121.92 847
9122.82 929
9123.72 904
9124.63 843
9125.53 796
9126.43 918
9127.33 911
9128.23 834
9129.14 862
9130.04 877
9130.94 823
9131.84 815
9132.74 869
9133.65 798
9134.55 813
9135.45 838
9136.35 797
9137.26 793
9138.16 856
9139.06 803
9139.96 867
9140.87 840
9141.77 844
9142.67 902
9143.57 881
9144.48 831
9145.38 884
9146.28 846
9147.19 814
9148.09 771
9148.99 739
9149.90 846
9150.80 834
9151.70 826
9152.60 793
9153.51 827
9154.41 809
9155.31 841
9156.22 798
9157.12 855
9158.02 827
9158.93 802
9159.83 845
9160.74 821
9161.64 785
9162.54 832
9163.45 884
9164.35 891
9165.25 802
9166.16 803
9167.06 797
9167.97 778
9168.87 816
9169.77 897
9170.68 840
9171.58 851
9172.49 906
9173.39 832
9174.30 902
9175.20 808
9176.10 852
9177.01 870
9177.91 854
9178.82 831
9179.72 847
9180.63 837
9181.53 856
9182.44 886
9183.34 840
9184.25 751
9185.15 822
9186.05 851
9186.96 864
9187.86 961
9188.77 914
9189.67 880
9190.58 812
9191.48 894
9192.39 838
9193.30 919
9194.20 879
9195.11 805
9196.01 765
9196.92 832
9197.82 909
9198.73 909
9199.63 869
9200.54 894
9201.44 950
9202.35 892
9203.26 886
9204.16 962
9205.07 990
9205.97 928
9206.88 988
9207.78 1005
9208.69 971
9209.60 903
9210.50 899
9211.41 868
9212.32 844
9213.22 821
9214.13 798
9215.03 788
9215.94 852
9216.85 895
9217.75 870
9218.66 923
9219.57 933
9220.47 930
9221.38 895
9222.29 932
9223.19 878
9224.10 905
9225.01 923
9225.91 904
9226.82 890
9227.73 851
9228.63 938
9229.54 885
9230.45 883
9231.36 943
9232.26 842
9233.17 857
9234.08 918
9234.98 900
9235.89 809
9236.80 816
9237.71 881
9238.61 888
9239.52 883
9240.43 889
9241.34 921
9242.24 878
9243.15 827
9244.06 813
9244.97 819
9245.87 815
9246.78 823
9247.69 868
9248.60 838
9249.51 790
9250.41 848
9251.32 840
9252.23 833
9253.14 859
9254.05 864
9254.96 907
9255.86 833
9256.77 807
9257.68 815
9258.59 845
9259.50 848
9260.41 821
9261.31 765
9262.22 780
9263.13 820
9264.04 929
9264.95 817
9265.86 859
9266.77 792
9267.68 885
9268.58 882
9269.49 810
9270.40 839
9271.31 841
9272.22 747
9273.13 834
9274.04 902
9274.95 872
9275.86 825
9276.77 843
9277.68 889
9278.59 894
9279.50 846
9280.40 761
9281.31 824
9282.22 815
9283.13 746
9284.04 762
9284.95 846
9285.86 824
9286.77 858
9287.68 825
9288.59 890
9289.50 940
9290.41 889
9291.32 906
9292.23 892
9293.14 885
9294.05 853
9294.96 903
9295.87 894
9296.78 849
9297.69 891
9298.60 905
9299.52 845
9300.43 837
9301.34 856
9302.25 888
9303.16 893
9304.07 886
9304.98 885
9305.89 834
9306.80 861
9307.71 841
9308.62 892
9309.53 902
9310.44 903
9311.36 965
9312.27 1001
9313.18 1002
9314.09 1020
9315.00 960
9315.91 934
9316.82 984
9317.73 945
9318.64 961
9319.56 979
9320.47 898
9321.38 904
9322.29 851
9323.20 902
9324.11 915
9325.03 878
9325.94 906
9326.85 846
9327.76 851
9328.67 866
9329.59 810
9330.50 792
9331.41 794
9332.32 876
9333.23 869
9334.15 855
9335.06 882
9335.97 833
9336.88 837
9337.79 882
9338.71 878
9339.62 877
9340.53 922
9341.44 883
9342.36 839
9343.27 831
9344.18 863
9345.09 888
9346.01 865
9346.92 799
9347.83 886
9348.75 852
9349.66 835
9350.57 932
9351.48 890
9352.40 789
9353.31 849
9354.22 942
9355.14 894
9356.05 909
9356.96 939
9357.88 870
9358.79 855
9359.70 880
9360.62 804
9361.53 853
9362.44 772
9363.36 914
9364.27 897
9365.19 895
9366.10 889
9367.01 787
9367.93 846
9368.84 888
9369.75 962
9370.67 929
9371.58 892
9372.50 859
9373.41 944
9374.32 949
9375.24 873
9376.15 843
9377.07 959
9377.98 887
9378.90 865
9379.81 915
9380.72 990
9381.64 953
9382.55 908
9383.47 910
9384.38 869
9385.30 898
9386.21 935
9387.13 856
9388.04 898
9388.96 864
9389.87 861
9390.79 934
9391.70 1015
9392.62 981
9393.53 1015
9394.45 1006
9395.36 961
9396.28 1019
9397.19 983
9398.11 975
9399.02 954
9399.94 1022
9400.85 1013
9401.77 1067
9402.68 950
9403.60 958
9404.52 952
9405.43 929
9406.35 965
9407.26 903
9408.18 883
9409.09 899
9410.01 1001
9410.93 953
9411.84 1023
9412.76 985
9413.67 989
9414.59 1009
9415.51 944
9416.42 854
9417.34 918
9418.26 901
9419.17 932
9420.09 962
9421.00 1060
9421.92 995
9422.84 985
9423.75 948
9424.67 1043
9425.59 946
9426.50 941
9427.42 966
9428.34 998
9429.25 959
9430.17 956
9431.09 1030
9432.00 1012
9432.92 980
9433.84 953
9434.76 945
9435.67 996
9436.59 1043
9437.51 1054
9438.42 1010
9439.34 1038
9440.26 1050
9441.18 1093
9442.09 1111
9443.01 1104
9443.93 1069
9444.85 1110
9445.76 1151
9446.68 1030
9447.60 1048
9448.52 1044
9449.43 1116
9450.35 1070
9451.27 1128
9452.19 1148
9453.11 1215
9454.02 1283
9454.94 1290
9455.86 1434
9456.78 1521
9457.70 1539
9458.62 1515
9459.53 1473
9460.45 1464
9461.37 1357
9462.29 1289
9463.21 1234
9464.13 1135
9465.04 1132
9465.96 1100
9466.88 1081
9467.80 1196
9468.72 1143
9469.64 1083
9470.56 1081
9471.48 1053
9472.39 1046
9473.31 1051
9474.23 1073
9475.15 1104
9476.07 1143
9476.99 1141
9477.91 1037
9478.83 1123
9479.75 1088
9480.67 1092
9481.59 1148
9482.51 1169
9483.42 1134
9484.34 1149
9485.26 1206
9486.18 1127
9487.10 1103
9488.02 1146
9488.94 1206
9489.86 1139
9490.78 1038
9491.70 1041
9492.62 1175
9493.54 1170
9494.46 1188
9495.38 1171
9496.30 1064
9497.22 1143
9498.14 1174
9499.06 1146
9499.98 1095
9500.90 1073
9501.82 1025
9502.74 1021
9503.66 1077
9504.58 1062
9505.50 1097
9506.43 1096
9507.35 1104
9508.27 1097
9509.19 1074
9510.11 1077
9511.03 1074
9511.95 1102
9512.87 1113
9513.79 1071
9514.71 1125
9515.63 1140
9516.55 1079
9517.48 1165
9518.40 1177
9519.32 1202
9520.24 1190
9521.16 1122
9522.08 1126
9523.00 1203
9523.92 1160
9524.85 1224
9525.77 1159
9526.69 1141
9527.61 1175
9528.53 1226
9529.45 1210
9530.38 1227
9531.30 1326
9532.22 1345
9533.14 1427
9534.06 1518
9534.98 1663
9535.91 1758
9536.83 1784
9537.75 1798
9538.67 1813
9539.60 1810
9540.52 1688
9541.44 1544
9542.36 1425
9543.28 1392
9544.21 1362
9545.13 1309
9546.05 1259
9546.97 1258
9547.90 1262
9548.82 1192
9549.74 1244
9550.66 1265
9551.59 1181
9552.51 1240
9553.43 1301
9554.36 1236
9555.28 1205
9556.20 1140
9557.13 1156
9558.05 1151
9558.97 1151
9559.89 1106
9560.82 1175
9561.74 1302
9562.66 1271
9563.59 1324
9564.51 1281
9565.43 1121
9566.36 1169
9567.28 1234
9568.20 1230
9569.13 1223
9570.05 1247
9570.98 1226
9571.90 1203
9572.82 1232
9573.75 1151
9574.67 1161
9575.60 1204
9576.52 1213
9577.44 1237
9578.37 1096
9579.29 1180
9580.22 1146
9581.14 1077
9582.06 1131
9582.99 1160
9583.91 1138
9584.84 1108
9585.76 1036
9586.69 1141
9587.61 1085
9588.53 1007
9589.46 1131
9590.38 1190
9591.31 1189
9592.23 1191
9593.16 1139
9594.08 1092
9595.01 1087
9595.93 1129
9596.86 1124
9597.78 1166
9598.71 1221
9599.63 1201
9600.56 1225
9601.48 1176
9602.41 1188
9603.33 1198
9604.26 1254
9605.18 1235
9606.11 1186
9607.03 1240
9607.96 1253
9608.89 1282
9609.81 1354
9610.74 1282
9611.66 1301
9612.59 1244
9613.51 1256
9614.44 1270
9615.37 1288
9616.29 1300
9617.22 1329
9618.14 1287
9619.07 1320
9620.00 1358
9620.92 1339
9621.85 1324
9622.77 1327
9623.70 1355
9624.63 1355
9625.55 1396
9626.48 1304
9627.41 1359
9628.33 1382
9629.26 1366
9630.19 1331
9631.11 1307
9632.04 1330
9632.97 1368
9633.89 1487
9634.82 1529
9635.75 1556
9636.67 1500
9637.60 1559
9638.53 1568
9639.45 1568
9640.38 1604
9641.31 1548
9642.23 1536
9643.16 1570
9644.09 1560
9645.02 1629
9645.94 1728
9646.87 1621
9647.80 1622
9648.73 1711
9649.65 1805
9650.58 2040
9651.51 2010
9652.44 2145
9653.36 2111
9654.29 2173
9655.22 2093
9656.15 2131
9657.08 1928
9658.00 1909
9658.93 1834
9659.86 1754
9660.79 1671
9661.72 1698
9662.64 1639
9663.57 1698
9664.50 1732
9665.43 1674
9666.36 1679
9667.28 1680
9668.21 1737
9669.14 1875
9670.07 1728
9671.00 1716
9671.93 1838
9672.86 1681
9673.78 1786
9674.71 1845
9675.64 1769
9676.57 1842
9677.50 1799
9678.43 1798
9679.36 1862
9680.29 1830
9681.21 1808
9682.14 1819
9683.07 1843
9684.00 1882
9684.93 1961
9685.86 1967
9686.79 2000
9687.72 1997
9688.65 1925
9689.58 2003
9690.51 2017
9691.44 2070
9692.37 2004
9693.30 2061
9694.23 2035
9695.16 2169
9696.09 2218
9697.02 2148
9697.94 2137
9698.87 2117
9699.80 2111
9700.73 2200
9701.66 2076
9702.59 2151
9703.52 2144
9704.45 2165
9705.39 2141
9706.32 2107
9707.25 2040
9708.18 2048
9709.11 2070
9710.04 1987
9710.97 2059
9711.90 2100
9712.83 2057
9713.76 2121
9714.69 2007
9715.62 2071
9716.55 2177
9717.48 2160
9718.41 2289
9719.34 2293
9720.27 2247
9721.21 2266
9722.14 2265
9723.07 2108
9724.00 2046
9724.93 1984
9725.86 1982
9726.79 1958
9727.72 1896
9728.65 2009
9729.59 1856
9730.52 1930
9731.45 1980
9732.38 1931
9733.31 2056
9734.24 1958
9735.17 1937
9736.11 1968
9737.04 2047
9737.97 1973
9738.90 2008
9739.83 2045
9740.77 1941
9741.70 1903
9742.63 1834
9743.56 1810
9744.49 1816
9745.43 1740
9746.36 1751
9747.29 1598
9748.22 1623
9749.15 1692
9750.09 1642
9751.02 1692
9751.95 1672
9752.88 1612
9753.82 1617
9754.75 1564
9755.68 1589
9756.61 1551
9757.55 1547
9758.48 1553
9759.41 1560
9760.35 1512
9761.28 1506
9762.21 1566
9763.14 1570
9764.08 1587
9765.01 1574
9765.94 1669
9766.88 1562
9767.81 1505
9768.74 1624
9769.68 1591
9770.61 1553
9771.54 1558
9772.48 1496
9773.41 1577
9774.34 1568
9775.28 1516
9776.21 1414
9777.14 1498
9778.08 1509
9779.01 1387
9779.94 1519
9780.88 1559
9781.81 1616
9782.75 1584
9783.68 1573
9784.61 1655
9785.55 1713
9786.48 1644
9787.42 1573
9788.35 1531
9789.28 1580
9790.22 1501
9791.15 1474
9792.09 1461
9793.02 1434
9793.96 1480
9794.89 1420
9795.83 1507
9796.76 1435
9797.69 1447
9798.63 1435
9799.56 1328
9800.50 1470
9801.43 1463
9802.37 1426
9803.30 1422
9804.24 1424
9805.17 1477
9806.11 1406
9807.04 1385
9807.98 1363
9808.91 1317
9809.85 1300
9810.78 1347
9811.72 1376
9812.65 1358
9813.59 1244
9814.53 1251
9815.46 1278
9816.40 1285
9817.33 1254
9818.27 1270
9819.20 1302
9820.14 1243
9821.07 1229
9822.01 1229
9822.95 1248
9823.88 1256
9824.82 1254
9825.75 1395
9826.69 1221
9827.63 1281
9828.56 1252
9829.50 1189
9830.43 1109
9831.37 1119
9832.31 1218
9833.24 1145
9834.18 1161
9835.12 1168
9836.05 1174
9836.99 1080
9837.93 1196
9838.86 1243
9839.80 1203
9840.73 1126
9841.67 1146
9842.61 1194
9843.55 1125
9844.48 1153
9845.42 1247
9846.36 1147
9847.29 1090
9848.23 1183
9849.17 1203
9850.10 1161
9851.04 1193
9851.98 1159
9852.92 1188
9853.85 1125
9854.79 1168
9855.73 1159
9856.67 1156
9857.60 1209
9858.54 1166
9859.48 1114
9860.42 1069
9861.35 1070
9862.29 1075
9863.23 1116
9864.17 1109
9865.10 1066
9866.04 1137
9866.98 1185
9867.92 1142
9868.86 1128
9869.79 1159
9870.73 1231
9871.67 1186
9872.61 1159
9873.55 1024
9874.48 1013
9875.42 1048
9876.36 1024
9877.30 1117
9878.24 1081
9879.18 1132
9880.12 1126
9881.05 1053
9881.99 1060
9882.93 1103
9883.87 1061
9884.81 1120
9885.75 1123
9886.69 1124
9887.63 1081
9888.56 1098
9889.50 1085
9890.44 1010
9891.38 1104
9892.32 1071
9893.26 1047
9894.20 1028
9895.14 1000
9896.08 1062
9897.02 1095
9897.96 1091
9898.90 1128
9899.84 1036
9900.77 1050
9901.71 1074
9902.65 1044
9903.59 1048
9904.53 976
9905.47 1039
9906.41 1013
9907.35 971
9908.29 1031
9909.23 1098
9910.17 1104
9911.11 1004
9912.05 1008
9912.99 1052
9913.93 1099
9914.87 1103
9915.81 1048
9916.75 1014
9917.69 1057
9918.63 1028
9919.57 1097
9920.52 1008
9921.46 981
9922.40 996
9923.34 1066
9924.28 988
9925.22 1102
9926.16 1007
9927.10 1115
9928.04 1240
9928.98 1370
9929.92 1403
9930.86 1479
9931.80 1477
9932.75 1504
9933.69 1448
9934.63 1335
9935.57 1339
9936.51 1212
9937.45 1195
9938.39 1253
9939.33 1213
9940.28 1133
9941.22 1172
9942.16 1171
9943.10 967
9944.04 1006
9944.98 1150
9945.92 1156
9946.87 1004
9947.81 980
9948.75 974
9949.69 993
9950.63 996
9951.58 968
9952.52 1037
9953.46 1036
9954.40 1002
9955.34 1050
9956.29 1039
9957.23 1039
9958.17 988
9959.11 989
9960.06 994
9961.00 1047
9961.94 978
9962.88 1016
9963.83 1064
9964.77 996
9965.71 978
9966.65 1059
9967.60 994
9968.54 967
9969.48 1018
9970.42 1012
9971.37 1084
9972.31 1131
9973.25 1028
9974.20 1090
9975.14 1032
9976.08 1016
9977.03 1014
9977.97 997
9978.91 952
9979.86 985
9980.80 944
9981.74 856
9982.69 984
9983.63 958
9984.57 942
9985.52 932
9986.46 856
9987.40 888
9988.35 872
9989.29 957
9990.23 951
9991.18 964
9992.12 901
9993.07 914
9994.01 911
9994.95 850
9995.90 924
9996.84 935
9997.79 925
9998.73 877
9999.67 874
10000.62 958
10001.56 889
10002.51 955
10003.45 1004
10004.40 1005
10005.34 936
10006.29 936
10007.23 873
10008.17 948
10009.12 961
10010.06 923
10011.01 921
10011.95 917
10012.90 910
10013.84 925
10014.79 873
10015.73 894
10016.68 859
10017.62 895
10018.57 945
10019.51 920
10020.46 892
10021.40 845
10022.35 836
10023.29 923
10024.24 878
10025.19 915
10026.13 896
10027.08 888
10028.02 901
10028.97 944
10029.91 892
10030.86 936
10031.80 936
10032.75 841
10033.70 860
10034.64 819
10035.59 831
10036.53 894
10037.48 873
10038.43 878
10039.37 853
10040.32 821
10041.26 880
10042.21 931
10043.16 815
10044.10 768
10045.05 828
10046.00 857
10046.94 843
10047.89 892
10048.84 840
10049.78 858
10050.73 820
10051.68 857
10052.62 803
10053.57 768
10054.52 819
10055.46 862
10056.41 847
10057.36 821
10058.30 828
10059.25 771
10060.20 832
10061.15 846
10062.09 915
10063.04 894
10063.99 763
10064.93 805
10065.88 799
10066.83 807
10067.78 826
10068.72 862
10069.67 851
10070.62 830
10071.57 897
10072.51 851
10073.46 830
10074.41 791
10075.36 853
10076.31 858
10077.25 782
10078.20 824
10079.15 771
10080.10 806
10081.05 810
10081.99 811
10082.94 808
10083.89 864
10084.84 797
10085.79 811
10086.74 797
10087.68 801
10088.63 816
10089.58 763
10090.53 691
10091.48 804
10092.43 826
10093.37 814
10094.32 726
10095.27 760
10096.22 817
10097.17 895
10098.12 842
10099.07 752
10100.02 801
10100.97 843
10101.91 872
10102.86 813
10103.81 742
10104.76 813
10105.71 821
10106.66 781
10107.61 819
10108.56 741
10109.51 792
10110.46 829
10111.41 825
10112.36 789
10113.31 747
10114.26 748
10115.21 801
10116.16 802
10117.11 814
10118.06 763
10119.01 783
10119.96 749
10120.91 755
10121.86 737
10122.81 714
10123.76 786
10124.71 849
10125.66 865
10126.61 758
10127.56 799
10128.51 814
10129.46 779
10130.41 834
10131.36 845
10132.31 822
10133.26 790
10134.21 866
10135.16 778
10136.11 717
10137.06 810
10138.01 767
10138.96 780
10139.91 821
10140.86 849
10141.82 835
10142.77 798
10143.72 753
10144.67 826
10145.62 828
10146.57 828
10147.52 808
10148.47 785
10149.42 725
10150.38 837
10151.33 779
10152.28 832
10153.23 819
10154.18 801
10155.13 789
10156.09 798
10157.04 786
10157.99 849
10158.94 889
10159.89 815
10160.84 855
10161.80 875
10162.75 849
10163.70 876
10164.65 802
10165.60 801
10166.56 893
10167.51 889
10168.46 824
10169.41 834
10170.36 839
10171.32 827
10172.27 827
10173.22 800
10174.17 842
10175.13 921
10176.08 927
10177.03 883
10177.98 929
10178.94 892
10179.89 852
10180.84 875
10181.80 836
10182.75 876
10183.70 857
10184.65 850
10185.61 895
10186.56 897
10187.51 889
10188.47 876
10189.42 870
10190.37 881
10191.33 927
10192.28 954
10193.23 919
10194.19 909
10195.14 956
10196.09 927
10197.05 937
10198.00 933
10198.95 936
10199.91 966
10200.86 897
10201.82 945
10202.77 930
10203.72 927
10204.68 1023
10205.63 1086
10206.58 1098
10207.54 1048
10208.49 1000
10209.45 1086
10210.40 1070
10211.36 1093
10212.31 1073
10213.26 1062
10214.22 1085
10215.17 1054
10216.13 1024
10217.08 987
10218.04 966
10218.99 946
10219.94 915
10220.90 1007
10221.85 1055
10222.81 1043
10223.76 966
10224.72 956
10225.67 993
10226.63 978
10227.58 978
10228.54 966
10229.49 980
10230.45 966
10231.40 1035
10232.36 1062
10233.31 1009
10234.27 957
10235.22 984
10236.18 1021
10237.14 1055
10238.09 1081
10239.05 1084
10240.00 1067
10240.96 1131
10241.91 1086
10242.87 1032
10243.82 996
10244.78 1022
10245.74 1037
10246.69 952
10247.65 950
10248.60 910
10249.56 925
10250.52 864
10251.47 922
10252.43 890
10253.38 930
10254.34 1020
10255.30 913
10256.25 862
10257.21 927
10258.17 901
10259.12 850
10260.08 859
10261.04 849
10261.99 900
10262.95 799
10263.91 728
10264.86 860
10265.82 863
10266.78 877
10267.73 835
10268.69 821
10269.65 855
10270.60 930
10271.56 896
10272.52 808
10273.47 857
10274.43 924
10275.39 912
10276.35 928
10277.30 895
10278.26 863
10279.22 758
10280.18 816
10281.13 787
10282.09 765
10283.05 806
10284.01 822
10284.96 821
10285.92 810
10286.88 811
10287.84 825
10288.79 764
10289.75 764
10290.71 767
10291.67 934
10292.63 901
10293.58 851
10294.54 819
10295.50 892
10296.46 856
10297.42 852
10298.38 860
10299.33 765
10300.29 766
10301.25 809
10302.21 786
10303.17 799
10304.13 805
10305.08 796
10306.04 826
10307.00 842
10307.96 772
10308.92 777
10309.88 840
10310.84 817
10311.80 804
10312.75 785
10313.71 797
10314.67 788
10315.63 841
10316.59 825
10317.55 846
10318.51 846
10319.47 844
10320.43 836
10321.39 850
10322.35 806
10323.31 867
10324.27 852
10325.23 816
10326.18 810
10327.14 810
10328.10 865
10329.06 782
10330.02 854
10330.98 845
10331.94 894
10332.90 883
10333.86 853
10334.82 929
10335.78 912
10336.74 914
10337.70 874
10338.66 856
10339.62 851
10340.58 864
10341.54 784
10342.50 807
10343.46 803
10344.43 821
10345.39 826
10346.35 769
10347.31 798
10348.27 810
10349.23 873
10350.19 810
10351.15 788
10352.11 769
10353.07 757
10354.03 841
10354.99 828
10355.95 771
10356.91 747
10357.88 785
10358.84 819
10359.80 852
10360.76 786
10361.72 790
10362.68 736
10363.64 743
10364.60 728
10365.57 745
10366.53 803
10367.49 734
10368.45 764
10369.41 731
10370.37 728
10371.34 748
10372.30 714
10373.26 775
10374.22 799
10375.18 765
10376.14 802
10377.11 769
10378.07 696
10379.03 740
10379.99 727
10380.95 738
10381.92 709
10382.88 695
10383.84 692
10384.80 762
10385.77 781
10386.73 725
10387.69 695
10388.65 705
10389.62 709
10390.58 694
10391.54 765
10392.50 859
10393.47 738
10394.43 731
10395.39 736
10396.35 726
10397.32 751
10398.28 793
10399.24 764
10400.21 751
10401.17 724
10402.13 785
10403.10 826
10404.06 820
10405.02 775
10405.99 865
10406.95 901
10407.91 861
10408.88 793
10409.84 774
10410.80 784
10411.77 796
10412.73 813
10413.69 769
10414.66 736
10415.62 762
10416.58 888
10417.55 839
10418.51 893
10419.48 925
10420.44 930
10421.40 976
10422.37 1027
10423.33 1060
10424.30 1047
10425.26 1071
10426.23 1024
10427.19 985
10428.15 914
10429.12 992
10430.08 831
10431.05 831
10432.01 861
10432.98 791
10433.94 801
10434.91 796
10435.87 764
10436.83 776
10437.80 796
10438.76 772
10439.73 789
10440.69 766
10441.66 791
10442.62 706
10443.59 757
10444.55 759
10445.52 826
10446.48 812
10447.45 735
10448.41 747
10449.38 693
10450.35 692
10451.31 705
10452.28 693
10453.24 655
10454.21 743
10455.17 776
10456.14 762
10457.10 738
10458.07 798
10459.04 767
10460.00 792
10460.97 745
10461.93 715
10462.90 767
10463.87 711
10464.83 747
10465.80 731
10466.76 741
10467.73 751
10468.70 672
10469.66 676
10470.63 692
10471.59 641
10472.56 667
10473.53 686
10474.49 662
10475.46 634
10476.43 685
10477.39 726
10478.36 744
10479.33 666
10480.29 677
10481.26 740
10482.23 729
10483.19 685
10484.16 688
10485.13 688
10486.09 769
10487.06 717
10488.03 712
10489.00 684
10489.96 727
10490.93 712
10491.90 776
10492.87 714
10493.83 693
10494.80 683
10495.77 743
10496.73 725
10497.70 712
10498.67 782
10499.64 760
10500.61 762
10501.57 733
10502.54 753
10503.51 704
10504.48 704
10505.44 718
10506.41 703
10507.38 765
10508.35 718
10509.32 732
10510.28 701
10511.25 743
10512.22 776
10513.19 737
10514.16 718
10515.13 672
10516.09 714
10517.06 771
10518.03 742
10519.00 741
10519.97 738
10520.94 760
10521.91 749
10522.87 708
10523.84 734
10524.81 743
10525.78 770
10526.75 747
10527.72 767
10528.69 736
10529.66 713
10530.63 837
10531.59 741
10532.56 691
10533.53 693
10534.50 701
10535.47 743
10536.44 702
10537.41 692
10538.38 679
10539.35 654
10540.32 679
10541.29 662
10542.26 778
10543.23 707
10544.20 764
10545.17 778
10546.14 728
10547.11 675
10548.08 747
10549.05 752
10550.02 760
10550.99 755
10551.96 763
10552.93 750
10553.90 696
10554.87 770
10555.84 771
10556.81 768
10557.78 759
10558.75 765
10559.72 783
10560.69 728
10561.66 777
10562.63 907
10563.60 872
10564.57 995
10565.54 950
10566.51 956
10567.48 931
10568.45 883
10569.42 890
10570.40 886
10571.37 829
10572.34 826
10573.31 778
10574.28 739
10575.25 795
10576.22 783
10577.19 752
10578.16 761
10579.14 797
10580.11 860
10581.08 813
10582.05 718
10583.02 697
10583.99 737
10584.96 739
10585.94 733
10586.91 738
10587.88 749
10588.85 704
10589.82 768
10590.79 814
10591.77 811
10592.74 801
10593.71 827
10594.68 770
10595.65 787
10596.63 816
10597.60 753
10598.57 738
10599.54 807
10600.52 810
10601.49 801
10602.46 749
10603.43 814
10604.41 857
10605.38 747
10606.35 810
10607.32 778
10608.30 748
10609.27 711
10610.24 754
10611.21 736
10612.19 704
10613.16 723
10614.13 728
10615.11 716
10616.08 746
10617.05 793
10618.02 768
10619.00 779
10619.97 757
10620.94 725
10621.92 744
10622.89 733
10623.86 703
10624.84 738
10625.81 747
10626.78 760
10627.76 731
10628.73 779
10629.71 790
10630.68 772
10631.65 691
10632.63 780
10633.60 749
10634.57 784
10635.55 817
10636.52 803
10637.50 812
10638.47 868
10639.44 882
10640.42 939
10641.39 932
10642.37 875
10643.34 947
10644.31 953
10645.29 946
10646.26 897
10647.24 853
10648.21 867
10649.19 852
10650.16 766
10651.14 807
10652.11 761
10653.09 715
10654.06 696
10655.04 730
10656.01 694
10656.98 711
10657.96 735
10658.93 711
10659.91 716
10660.88 747
10661.86 755
10662.84 788
10663.81 774
10664.79 784
10665.76 754
10666.74 792
10667.71 753
10668.69 709
10669.66 737
10670.64 743
10671.61 740
10672.59 777
10673.56 763
10674.54 748
10675.52 757
10676.49 783
10677.47 771
10678.44 794
10679.42 854
10680.40 818
10681.37 778
10682.35 716
10683.32 757
10684.30 863
10685.28 765
10686.25 810
10687.23 800
10688.20 757
10689.18 763
10690.16 760
10691.13 762
10692.11 732
10693.09 780
10694.06 779
10695.04 731
10696.02 696
10696.99 705
10697.97 731
10698.95 669
10699.92 654
10700.90 695
10701.88 702
10702.85 709
10703.83 704
10704.81 699
10705.79 674
10706.76 745
10707.74 677
10708.72 734
10709.70 727
10710.67 665
10711.65 701
10712.63 641
10713.60 741
10714.58 780
10715.56 667
10716.54 769
10717.52 744
10718.49 690
10719.47 730
10720.45 750
10721.43 727
10722.40 657
10723.38 677
10724.36 690
10725.34 656
10726.32 615
10727.29 655
10728.27 704
10729.25 726
10730.23 695
10731.21 744
10732.19 722
10733.16 651
10734.14 727
10735.12 675
10736.10 735
10737.08 721
10738.06 701
10739.03 712
10740.01 705
10740.99 679
10741.97 730
10742.95 715
10743.93 733
10744.91 702
10745.89 673
10746.87 648
10747.84 646
10748.82 717
10749.80 743
10750.78 671
10751.76 649
10752.74 694
10753.72 657
10754.70 690
10755.68 757
10756.66 713
10757.64 710
10758.62 718
10759.60 666
10760.58 695
10761.56 666
10762.54 741
10763.52 713
10764.50 719
10765.48 706
10766.45 618
10767.43 650
10768.41 651
10769.39 653
10770.38 662
10771.36 637
10772.34 683
10773.32 692
10774.30 678
10775.28 713
10776.26 658
10777.24 714
10778.22 642
10779.20 646
10780.18 647
10781.16 694
10782.14 704
10783.12 680
10784.10 643
10785.08 622
10786.06 690
10787.04 719
10788.02 706
10789.00 696
10789.99 649
10790.97 676
10791.95 722
10792.93 703
10793.91 725
10794.89 681
10795.87 658
10796.85 703
10797.84 667
10798.82 611
10799.80 667
10800.78 671
10801.76 692
10802.74 661
10803.72 674
10804.71 685
10805.69 725
10806.67 748
10807.65 698
10808.63 645
10809.61 667
10810.60 658
10811.58 663
10812.56 635
10813.54 658
10814.52 699
10815.51 723
10816.49 699
10817.47 652
10818.45 668
10819.44 734
10820.42 715
10821.40 684
10822.38 633
10823.37 679
10824.35 673
10825.33 700
10826.31 625
10827.30 710
10828.28 678
10829.26 703
10830.24 713
10831.23 647
10832.21 653
10833.19 669
10834.18 743
10835.16 793
10836.14 757
10837.13 717
10838.11 751
10839.09 714
10840.07 629
10841.06 620
10842.04 665
10843.02 646
10844.01 684
10844.99 634
10845.98 662
10846.96 707
10847.94 779
10848.93 690
10849.91 724
10850.89 652
10851.88 735
10852.86 695
10853.84 669
10854.83 718
10855.81 679
10856.80 676
10857.78 733
10858.77 820
10859.75 764
10860.73 736
10861.72 791
10862.70 709
10863.69 752
10864.67 782
10865.66 809
10866.64 760
10867.62 775
10868.61 762
10869.59 766
10870.58 758
10871.56 747
10872.55 800
10873.53 763
10874.52 805
10875.50 773
10876.49 822
10877.47 789
10878.46 744
10879.44 762
10880.43 864
10881.41 798
10882.40 782
10883.38 803
10884.37 791
10885.35 791
10886.34 845
10887.32 793
10888.31 778
10889.29 836
10890.28 836
10891.27 909
10892.25 794
10893.24 798
10894.22 845
10895.21 854
10896.19 801
10897.18 879
10898.17 856
10899.15 876
10900.14 853
10901.12 862
10902.11 853
10903.10 857
10904.08 857
10905.07 821
10906.05 849
10907.04 810
10908.03 833
10909.01 856
10910.00 860
10910.99 847
10911.97 798
10912.96 889
10913.95 964
10914.93 919
10915.92 904
10916.91 850
10917.89 985
10918.88 967
10919.87 960
10920.85 884
10921.84 926
10922.83 933
10923.81 920
10924.80 909
10925.79 936
10926.78 980
10927.76 953
10928.75 986
10929.74 954
10930.73 1013
10931.71 944
10932.70 941
10933.69 995
10934.68 1004
10935.66 1034
10936.65 1001
10937.64 994
10938.63 983
10939.61 1045
10940.60 1069
10941.59 1051
10942.58 1058
10943.57 991
10944.55 1096
10945.54 1107
10946.53 1150
10947.52 1140
10948.51 1168
10949.49 1208
10950.48 1173
10951.47 1092
10952.46 1061
10953.45 1055
10954.44 1087
10955.42 1167
10956.41 1166
10957.40 1234
10958.39 1329
10959.38 1307
10960.37 1379
10961.36 1390
10962.34 1392
10963.33 1474
10964.32 1474
10965.31 1497
10966.30 1360
10967.29 1336
10968.28 1362
10969.27 1265
10970.26 1238
10971.25 1259
10972.24 1198
10973.22 1257
10974.21 1176
10975.20 1201
10976.19 1267
10977.18 1202
10978.17 1236
10979.16 1198
10980.15 1191
10981.14 1309
10982.13 1235
10983.12 1289
10984.11 1225
10985.10 1188
10986.09 1178
10987.08 1209
10988.07 1324
10989.06 1310
10990.05 1371
10991.04 1263
10992.03 1270
10993.02 1236
10994.01 1285
10995.00 1381
10995.99 1388
10996.98 1468
10997.97 1587
10998.96 1626
10999.95 1701
11000.94 1733
11001.93 1976
11002.92 2131
11003.92 2147
11004.91 2240
11005.90 2140
11006.89 2080
11007.88 1910
11008.87 1860
11009.86 1806
11010.85 1618
11011.84 1504
11012.83 1438
11013.82 1350
11014.82 1254
11015.81 1223
11016.80 1206
11017.79 1206
11018.78 1209
11019.77 1163
11020.76 1203
11021.76 1213
11022.75 1190
11023.74 1185
11024.73 1191
11025.72 1205
11026.71 1060
11027.70 1105
11028.70 1085
11029.69 1117
11030.68 1133
11031.67 1039
11032.66 1138
11033.66 1061
11034.65 1162
11035.64 1118
11036.63 1087
11037.62 1030
11038.62 1091
11039.61 1140
11040.60 1175
11041.59 1125
11042.59 1195
11043.58 1234
11044.57 1177
11045.56 1142
11046.56 1088
11047.55 1039
11048.54 1042
11049.53 1016
11050.53 1020
11051.52 980
11052.51 1006
11053.51 1035
11054.50 1020
11055.49 970
11056.49 1051
11057.48 1004
11058.47 1025
11059.46 939
11060.46 1027
11061.45 1005
11062.44 994
11063.44 1028
11064.43 946
11065.42 961
11066.42 909
11067.41 944
11068.41 940
11069.40 888
11070.39 953
11071.39 1052
11072.38 946
11073.37 934
11074.37 926
11075.36 943
11076.36 1006
11077.35 962
11078.34 1012
11079.34 954
11080.33 926
11081.33 999
11082.32 1000
11083.31 1000
11084.31 933
11085.30 924
11086.30 985
11087.29 1014
11088.29 942
11089.28 882
11090.28 937
11091.27 870
11092.27 872
11093.26 886
11094.25 949
11095.25 852
11096.24 853
11097.24 897
11098.23 901
11099.23 893
11100.22 856
11101.22 895
11102.21 934
11103.21 914
11104.20 889
11105.20 891
11106.20 900
11107.19 885
11108.19 904
11109.18 921
11110.18 896
11111.17 893
11112.17 888
11113.16 903
11114.16 927
11115.15 845
11116.15 867
11117.15 871
11118.14 925
11119.14 901
11120.13 843
11121.13 901
11122.13 874
11123.12 878
11124.12 937
11125.11 897
11126.11 893
11127.11 853
11128.10 915
11129.10 897
11130.10 862
11131.09 890
11132.09 916
11133.09 878
11134.08 944
11135.08 863
11136.07 924
11137.07 873
11138.07 820
11139.07 857
11140.06 840
11141.06 824
11142.06 809
11143.05 858
11144.05 824
11145.05 797
11146.04 760
11147.04 832
11148.04 915
11149.04 832
11150.03 784
11151.03 840
11152.03 820
11153.02 856
11154.02 830
11155.02 834
11156.02 826
11157.01 812
11158.01 760
11159.01 774
11160.01 786
11161.01 807
11162.00 786
11163.00 828
11164.00 787
11165.00 771
11165.99 831
11166.99 797
11167.99 782
11168.99 820
11169.99 812
11170.99 807
11171.98 773
11172.98 808
11173.98 788
11174.98 798
11175.98 810
11176.98 815
11177.97 842
11178.97 831
11179.97 795
11180.97 832
11181.97 831
11182.97 860
11183.97 754
11184.96 733
11185.96 791
11186.96 785
11187.96 816
11188.96 772
11189.96 748
11190.96 833
11191.96 832
11192.96 895
11193.96 872
11194.96 830
11195.96 805
11196.95 812
11197.95 810
11198.95 803
11199.95 809
11200.95 866
11201.95 815
11202.95 801
11203.95 793
11204.95 806
11205.95 785
11206.95 742
11207.95 716
11208.95 744
11209.95 756
11210.95 766
11211.95 812
11212.95 776
11213.95 820
11214.95 887
11215.95 828
11216.95 817
11217.95 797
11218.95 730
11219.95 720
11220.95 788
11221.95 720
11222.95 732
11223.95 740
11224.95 756
11225.96 727
11226.96 788
11227.96 716
11228.96 756
11229.96 757
11230.96 845
11231.96 759
11232.96 814
11233.96 801
11234.96 782
11235.96 760
11236.97 819
11237.97 840
11238.97 712
11239.97 759
11240.97 830
11241.97 791
11242.97 824
11243.98 779
11244.98 791
11245.98 794
11246.98 717
11247.98 758
11248.98 743
11249.98 743
11250.99 758
11251.99 723
11252.99 743
11253.99 708
11254.99 761
11256.00 722
11257.00 737
11258.00 726
11259.00 735
11260.00 695
11261.01 741
11262.01 700
11263.01 675
11264.01 778
11265.02 747
11266.02 728
11267.02 739
11268.02 749
11269.03 752
11270.03 770
11271.03 804
11272.03 832
11273.04 720
11274.04 761
11275.04 814
11276.05 743
11277.05 769
11278.05 770
11279.05 776
11280.06 691
11281.06 822
11282.06 824
11283.07 800
11284.07 841
11285.07 822
11286.08 786
11287.08 801
11288.08 803
11289.09 742
11290.09 733
11291.09 772
11292.10 682
11293.10 748
11294.11 693
11295.11 728
11296.11 762
11297.12 776
11298.12 759
11299.13 741
11300.13 788
11301.13 731
11302.14 784
11303.14 715
11304.15 713
11305.15 773
11306.15 839
11307.16 817
11308.16 766
11309.17 767
11310.17 798
11311.18 796
11312.18 743
11313.18 779
11314.19 804
11315.19 786
11316.20 854
11317.20 809
11318.21 885
11319.21 844
11320.22 827
11321.22 789
11322.23 822
11323.23 830
11324.24 820
11325.24 813
11326.25 771
11327.25 765
11328.26 772
11329.26 741
11330.27 730
11331.27 786
11332.28 774
11333.29 719
11334.29 778
11335.30 742
11336.30 777
11337.31 793
11338.31 781
11339.32 826
11340.33 763
11341.33 792
11342.34 784
11343.34 773
11344.35 789
11345.35 823
11346.36 791
11347.37 807
11348.37 727
11349.38 769
11350.39 702
11351.39 760
11352.40 709
11353.40 753
11354.41 730
11355.42 772
11356.42 767
11357.43 668
11358.44 715
11359.44 766
11360.45 750
11361.46 672
11362.46 717
11363.47 687
11364.48 689
11365.48 706
11366.49 719
11367.50 760
11368.50 710
11369.51 704
11370.52 722
11371.53 696
11372.53 652
11373.54 693
11374.55 716
11375.56 667
11376.56 712
11377.57 709
11378.58 714
11379.59 689
11380.59 671
11381.60 657
11382.61 650
11383.62 705
11384.62 755
11385.63 708
11386.64 692
11387.65 700
11388.65 692
11389.66 694
11390.67 645
11391.68 661
11392.69 705
11393.69 708
11394.70 690
11395.71 721
11396.72 674
11397.73 701
11398.74 786
11399.74 744
11400.75 700
11401.76 642
11402.77 719
11403.78 700
11404.79 660
11405.80 689
11406.80 691
11407.81 664
11408.82 680
11409.83 751
11410.84 720
11411.85 711
11412.86 689
11413.87 755
11414.88 770
11415.89 698
11416.89 674
11417.90 727
11418.91 713
11419.92 617
11420.93 669
11421.94 719
11422.95 709
11423.96 659
11424.97 685
11425.98 683
11426.99 741
11428.00 721
11429.01 717
11430.02 695
11431.03 758
11432.04 707
11433.05 686
11434.06 669
11435.07 737
11436.08 763
11437.09 673
11438.10 709
11439.11 742
11440.12 748
11441.13 695
11442.14 692
11443.15 688
11444.16 740
11445.17 731
11446.18 664
11447.19 749
11448.20 719
11449.21 759
11450.22 701
11451.23 679
11452.24 731
11453.25 742
11454.27 709
11455.28 684
11456.29 739
11457.30 767
11458.31 802
11459.32 718
11460.33 731
11461.34 712
11462.35 759
11463.36 705
11464.38 680
11465.39 755
11466.40 732
11467.41 775
11468.42 700
11469.43 696
11470.44 708
11471.46 803
11472.47 748
11473.48 772
11474.49 763
11475.50 839
11476.52 835
11477.53 771
11478.54 812
11479.55 785
11480.56 771
11481.57 793
11482.59 772
11483.60 786
11484.61 798
11485.62 763
11486.64 736
11487.65 733
11488.66 723
11489.67 775
11490.69 799
11491.70 816
11492.71 745
11493.72 756
11494.74 773
11495.75 794
11496.76 814
11497.77 709
11498.79 754
11499.80 723
11500.81 793
11501.83 714
11502.84 761
11503.85 781
11504.86 816
11505.88 804
11506.89 877
11507.90 780
11508.92 800
11509.93 742
11510.94 781
11511.96 706
11512.97 724
11513.98 809
11515.00 779
11516.01 818
11517.02 729
11518.04 733
11519.05 784
11520.07 728
11521.08 730
11522.09 825
11523.11 829
11524.12 841
11525.13 844
11526.15 842
11527.16 790
11528.18 836
11529.19 837
11530.21 859
11531.22 813
11532.23 821
11533.25 862
11534.26 876
11535.28 918
11536.29 926
11537.31 846
11538.32 778
11539.34 786
11540.35 863
11541.36 866
11542.38 875
11543.39 916
11544.41 910
11545.42 887
11546.44 866
11547.45 888
11548.47 944
11549.48 896
11550.50 958
11551.51 940
11552.53 1000
11553.54 920
11554.56 907
11555.57 1001
11556.59 981
11557.61 966
11558.62 969
11559.64 1014
11560.65 1005
11561.67 1016
11562.68 999
11563.70 999
11564.71 990
11565.73 1044
11566.75 1099
11567.76 1054
11568.78 1003
11569.79 1137
11570.81 1179
11571.83 1134
11572.84 1040
11573.86 1136
11574.87 1141
11575.89 1174
11576.91 1111
11577.92 1161
11578.94 1219
11579.96 1269
11580.97 1284
11581.99 1231
11583.00 1317
11584.02 1387
11585.04 1441
11586.05 1490
11587.07 1524
11588.09 1546
11589.10 1556
11590.12 1523
11591.14 1569
11592.16 1627
11593.17 1690
11594.19 1701
11595.21 1817
11596.22 1917
11597.24 2043
11598.26 2313
11599.28 2478
11600.29 2752
11601.31 2949
11602.33 3216
11603.34 3399
11604.36 3521
11605.38 3455
11606.40 3485
11607.41 3238
11608.43 3001
11609.45 2837
11610.47 2560
11611.49 2113
11612.50 2040
11613.52 1773
11614.54 1633
11615.56 1607
11616.58 1545
11617.59 1534
11618.61 1488
11619.63 1412
11620.65 1476
11621.67 1422
11622.68 1464
11623.70 1340
11624.72 1327
11625.74 1304
11626.76 1304
11627.78 1289
11628.79 1286
11629.81 1270
11630.83 1265
11631.85 1282
11632.87 1326
11633.89 1282
11634.91 1287
11635.93 1310
11636.94 1221
11637.96 1291
11638.98 1390
11640.00 1304
11641.02 1367
11642.04 1343
11643.06 1320
11644.08 1293
11645.10 1353
11646.12 1323
11647.14 1215
11648.16 1257
11649.17 1162
11650.19 1111
11651.21 1086
11652.23 1024
11653.25 1005
11654.27 980
11655.29 978
11656.31 970
11657.33 980
11658.35 978
11659.37 1026
11660.39 1025
11661.41 991
11662.43 1076
11663.45 1099
11664.47 1023
11665.49 1031
11666.51 1065
11667.53 986
11668.55 1030
11669.57 1002
11670.59 986
11671.61 1044
11672.63 1026
11673.65 1032
11674.67 1037
11675.70 1106
11676.72 1129
11677.74 1144
11678.76 1207
11679.78 1147
11680.80 1133
11681.82 1173
11682.84 1239
11683.86 1117
11684.88 1123
11685.90 1080
11686.92 1136
11687.95 1125
11688.97 1084
11689.99 1097
11691.01 1052
11692.03 1054
11693.05 1071
11694.07 1072
11695.10 1023
11696.12 1019
11697.14 1015
11698.16 1017
11699.18 984
11700.20 1009
11701.22 1000
11702.25 1091
11703.27 999
11704.29 904
11705.31 912
11706.33 984
11707.36 1006
11708.38 964
11709.40 1006
11710.42 962
11711.44 904
11712.47 926
11713.49 933
11714.51 980
11715.53 956
11716.56 875
11717.58 983
11718.60 917
11719.62 1000
11720.65 1013
11721.67 990
11722.69 937
11723.71 976
11724.74 932
11725.76 920
11726.78 917
11727.80 873
11728.83 886
11729.85 884
11730.87 918
11731.90 928
11732.92 874
11733.94 890
11734.97 875
11735.99 831
11737.01 861
11738.04 831
11739.06 811
11740.08 899
11741.11 864
11742.13 840
11743.15 850
11744.18 796
11745.20 826
11746.22 892
11747.25 833
11748.27 832
11749.30 849
11750.32 856
11751.34 900
11752.37 883
11753.39 861
11754.42 895
11755.44 831
11756.46 882
11757.49 890
11758.51 842
11759.54 825
11760.56 827
11761.58 835
11762.61 834
11763.63 855
11764.66 858
11765.68 851
11766.71 834
11767.73 823
11768.76 827
11769.78 786
11770.81 810
11771.83 795
11772.86 802
11773.88 803
11774.91 810
11775.93 772
11776.96 772
11777.98 796
11779.01 835
11780.03 791
11781.06 771
11782.08 756
11783.11 706
11784.13 743
11785.16 779
11786.18 796
11787.21 858
11788.23 789
11789.26 740
11790.28 875
11791.31 805
11792.34 842
11793.36 856
11794.39 793
11795.41 849
11796.44 791
11797.47 757
11798.49 715
11799.52 767
11800.54 794
11801.57 777
11802.60 765
11803.62 805
11804.65 754
11805.67 732
11806.70 760
11807.73 784
11808.75 765
11809.78 785
11810.81 827
11811.83 780
11812.86 728
11813.89 746
11814.91 802
11815.94 731
11816.97 720
11817.99 752
11819.02 768
11820.05 757
11821.07 733
11822.10 681
11823.13 797
11824.16 761
11825.18 733
11826.21 801
11827.24 787
11828.26 757
11829.29 802
11830.32 792
11831.35 784
11832.37 779
11833.40 835
11834.43 808
11835.46 766
11836.48 798
11837.51 812
11838.54 855
11839.57 773
11840.59 781
11841.62 765
11842.65 681
11843.68 787
11844.71 743
11845.73 799
11846.76 820
11847.79 737
11848.82 763
11849.85 768
11850.88 768
11851.90 770
11852.93 841
11853.96 784
11854.99 744
11856.02 773
11857.05 776
11858.07 771
11859.10 805
11860.13 846
11861.16 857
11862.19 829
11863.22 807
11864.25 839
11865.28 796
11866.30 827
11867.33 816
11868.36 869
11869.39 807
11870.42 806
11871.45 805
11872.48 852
11873.51 840
11874.54 812
11875.57 787
11876.60 811
11877.63 899
11878.65 831
11879.68 797
11880.71 840
11881.74 825
11882.77 742
11883.80 842
11884.83 908
11885.86 858
11886.89 869
11887.92 863
11888.95 891
11889.98 892
11891.01 850
11892.04 897
11893.07 892
11894.10 865
11895.13 868
11896.16 871
11897.19 917
11898.22 927
11899.25 941
11900.28 886
11901.31 946
11902.34 963
11903.38 961
11904.41 983
11905.44 1099
11906.47 1101
11907.50 1104
11908.53 1016
11909.56 1056
11910.59 1025
11911.62 996
11912.65 966
11913.68 994
11914.71 1004
11915.75 988
11916.78 976
11917.81 1003
11918.84 941
11919.87 921
11920.90 975
11921.93 950
11922.96 965
11924.00 1001
11925.03 950
11926.06 1008
11927.09 1061
11928.12 998
11929.15 1057
11930.18 1105
11931.22 1220
11932.25 1237
11933.28 1334
11934.31 1389
11935.34 1357
11936.38 1406
11937.41 1416
11938.44 1455
11939.47 1343
11940.50 1335
11941.54 1247
11942.57 1209
11943.60 1212
11944.63 1135
11945.67 1159
11946.70 1059
11947.73 1050
11948.76 974
11949.80 1048
11950.83 966
11951.86 942
11952.89 954
11953.93 891
11954.96 925
11955.99 909
11957.02 845
11958.06 872
11959.09 928
11960.12 894
11961.16 873
11962.19 834
11963.22 930
11964.26 894
11965.29 827
11966.32 898
11967.36 870
11968.39 897
11969.42 905
11970.46 895
11971.49 880
11972.52 854
11973.56 861
11974.59 906
11975.62 941
11976.66 987
11977.69 927
11978.73 933
11979.76 913
11980.79 923
11981.83 934
11982.86 850
11983.89 868
11984.93 856
11985.96 892
11987.00 853
11988.03 843
11989.07 866
11990.10 906
11991.13 846
11992.17 915
11993.20 833
11994.24 870
11995.27 871
11996.31 778
11997.34 865
11998.38 936
11999.41 896
12000.45 835
12001.48 922
12002.51 945
12003.55 905
12004.58 895
12005.62 890
12006.65 786
12007.69 822
12008.72 950
12009.76 964
12010.80 881
12011.83 841
12012.87 836
12013.90 929
12014.94 936
12015.97 927
12017.01 1034
12018.04 974
12019.08 928
12020.11 939
12021.15 1006
12022.19 1001
12023.22 955
12024.26 986
12025.29 993
12026.33 925
12027.36 985
12028.40 947
12029.44 874
12030.47 898
12031.51 907
12032.54 899
12033.58 944
12034.62 937
12035.65 1009
12036.69 933
12037.73 972
12038.76 1017
12039.80 997
12040.84 1055
12041.87 964
12042.91 933
12043.94 976
12044.98 967
12046.02 958
12047.06 999
12048.09 969
12049.13 914
12050.17 944
12051.20 940
12052.24 1007
12053.28 923
12054.31 1000
12055.35 983
12056.39 990
12057.43 912
12058.46 991
12059.50 946
12060.54 930
12061.57 949
12062.61 954
12063.65 1049
12064.69 1050
12065.72 998
12066.76 974
12067.80 979
12068.84 967
12069.88 971
12070.91 983
12071.95 959
12072.99 1034
12074.03 1000
12075.06 996
12076.10 957
12077.14 984
12078.18 971
12079.22 953
12080.26 1002
12081.29 1003
12082.33 967
12083.37 981
12084.41 1035
12085.45 978
12086.49 992
12087.52 1086
12088.56 1046
12089.60 1046
12090.64 1032
12091.68 1012
12092.72 985
12093.76 1110
12094.79 1100
12095.83 1059
12096.87 1088
12097.91 1164
12098.95 1123
12099.99 1104
12101.03 1153
12102.07 1225
12103.11 1256
12104.15 1112
12105.19 1338
12106.22 1372
12107.26 1285
12108.30 1291
12109.34 1334
12110.38 1313
12111.42 1261
12112.46 1275
12113.50 1152
12114.54 1083
12115.58 1101
12116.62 1076
12117.66 1050
12118.70 1113
12119.74 1051
12120.78 974
12121.82 962
12122.86 938
12123.90 977
12124.94 954
12125.98 933
12127.02 945
12128.06 927
12129.10 929
12130.14 851
12131.18 908
12132.22 862
12133.26 860
12134.30 874
12135.34 811
12136.38 835
12137.42 972
12138.47 890
12139.51 835
12140.55 893
12141.59 877
12142.63 879
12143.67 931
12144.71 922
12145.75 830
12146.79 845
12147.83 864
12148.87 883
12149.92 849
12150.96 826
12152.00 862
12153.04 872
12154.08 870
12155.12 815
12156.16 875
12157.21 902
12158.25 856
12159.29 800
12160.33 834
12161.37 816
12162.41 792
12163.46 807
12164.50 796
12165.54 812
12166.58 834
12167.62 808
12168.67 810
12169.71 843
12170.75 870
12171.79 872
12172.83 846
12173.88 754
12174.92 828
12175.96 811
12177.00 883
12178.05 873
12179.09 821
12180.13 790
12181.17 797
12182.22 778
12183.26 835
12184.30 804
12185.34 796
12186.39 809
12187.43 755
12188.47 772
12189.51 746
12190.56 763
12191.60 782
12192.64 795
12193.69 767
12194.73 796
12195.77 826
12196.82 768
12197.86 733
12198.90 769
12199.95 843
12200.99 785
12202.03 781
12203.08 824
12204.12 816
12205.16 838
12206.21 819
12207.25 795
12208.29 776
12209.34 823
12210.38 839
12211.43 798
12212.47 783
12213.51 731
12214.56 799
12215.60 768
12216.65 769
12217.69 774
12218.73 783
12219.78 833
12220.82 790
12221.87 758
12222.91 760
12223.96 766
12225.00 801
12226.04 769
12227.09 781
12228.13 784
12229.18 757
12230.22 832
12231.27 766
12232.31 769
12233.36 771
12234.40 777
12235.45 748
12236.49 795
12237.54 810
12238.58 786
12239.63 751
12240.67 710
12241.72 755
12242.76 748
12243.81 755
12244.85 806
12245.90 810
12246.94 738
12247.99 788
12249.03 775
12250.08 812
12251.12 757
12252.17 737
12253.22 716
12254.26 741
12255.31 781
12256.35 734
12257.40 736
12258.44 698
12259.49 757
12260.54 786
12261.58 742
12262.63 720
12263.67 766
12264.72 755
12265.77 714
12266.81 687
12267.86 718
12268.91 699
12269.95 714
12271.00 697
12272.04 720
12273.09 749
12274.14 733
12275.18 695
12276.23 738
12277.28 716
12278.32 695
12279.37 628
12280.42 649
12281.46 686
12282.51 731
12283.56 674
12284.61 746
12285.65 800
12286.70 735
12287.75 666
12288.79 671
12289.84 625
12290.89 683
12291.94 736
12292.98 701
12294.03 666
12295.08 710
12296.13 689
12297.17 730
12298.22 725
12299.27 713
12300.32 650
12301.36 666
12302.41 646
12303.46 689
12304.51 683
12305.55 655
12306.60 712
12307.65 713
12308.70 702
12309.75 668
12310.79 701
12311.84 636
12312.89 647
12313.94 685
12314.99 678
12316.04 709
12317.08 687
12318.13 735
12319.18 688
12320.23 725
12321.28 669
12322.33 667
12323.37 620
12324.42 672
12325.47 735
12326.52 654
12327.57 633
12328.62 628
12329.67 674
12330.72 642
12331.77 636
12332.81 654
12333.86 670
12334.91 662
12335.96 653
12337.01 664
12338.06 663
12339.11 709
12340.16 650
12341.21 621
12342.26 632
12343.31 619
12344.36 660
12345.41 734
12346.46 674
12347.51 676
12348.56 592
12349.61 627
12350.65 698
12351.70 634
12352.75 664
12353.80 683
12354.85 680
12355.90 631
12356.95 613
12358.00 704
12359.05 655
12360.11 664
12361.16 650
12362.21 664
12363.26 667
12364.31 732
12365.36 655
12366.41 655
12367.46 657
12368.51 676
12369.56 714
12370.61 703
12371.66 683
12372.71 667
12373.76 677
12374.81 661
12375.86 642
12376.91 653
12377.97 689
12379.02 669
12380.07 664
12381.12 670
12382.17 689
12383.22 717
12384.27 716
12385.32 689
12386.37 702
12387.43 696
12388.48 687
12389.53 705
12390.58 642
12391.63 670
12392.68 656
12393.74 644
12394.79 651
12395.84 636
12396.89 715
12397.94 717
12398.99 645
12400.05 647
12401.10 680
12402.15 718
12403.20 718
12404.25 669
12405.31 663
12406.36 671
12407.41 699
12408.46 692
12409.51 687
12410.57 707
12411.62 709
12412.67 725
12413.72 765
12414.78 740
12415.83 705
12416.88 688
12417.93 678
12418.99 677
12420.04 721
12421.09 699
12422.15 640
12423.20 695
12424.25 683
12425.30 674
12426.36 718
12427.41 690
12428.46 716
12429.52 698
12430.57 685
12431.62 750
12432.68 734
12433.73 727
12434.78 718
12435.84 776
12436.89 728
12437.94 692
12439.00 734
12440.05 703
12441.10 719
12442.16 796
12443.21 787
12444.27 745
12445.32 722
12446.37 725
12447.43 746
12448.48 750
12449.54 798
12450.59 706
12451.64 771
12452.70 748
12453.75 728
12454.81 710
12455.86 750
12456.91 747
12457.97 763
12459.02 721
12460.08 775
12461.13 791
12462.19 750
12463.24 701
12464.30 727
12465.35 750
12466.41 744
12467.46 707
12468.52 723
12469.57 778
12470.63 857
12471.68 758
12472.73 772
12473.79 771
12474.85 813
12475.90 839
12476.96 851
12478.01 804
12479.07 799
12480.12 867
12481.18 869
12482.23 835
12483.29 879
12484.34 916
12485.40 946
12486.45 926
12487.51 913
12488.57 976
12489.62 975
12490.68 1038
12491.73 1134
12492.79 1184
12493.84 1239
12494.90 1352
12495.96 1439
12497.01 1579
12498.07 1600
12499.12 1671
12500.18 1739
12501.24 1745
12502.29 1713
12503.35 1590
12504.41 1573
12505.46 1457
12506.52 1370
12507.57 1336
12508.63 1261
12509.69 1197
12510.74 1150
12511.80 1036
12512.86 1022
12513.91 977
12514.97 920
12516.03 922
12517.08 892
12518.14 948
12519.20 921
12520.26 926
12521.31 874
12522.37 908
12523.43 907
12524.48 901
12525.54 895
12526.60 911
12527.66 960
12528.71 878
12529.77 839
12530.83 889
12531.89 886
12532.94 911
12534.00 865
12535.06 880
12536.12 888
12537.17 943
12538.23 865
12539.29 850
12540.35 866
12541.41 964
12542.46 978
12543.52 912
12544.58 814
12545.64 857
12546.70 840
12547.75 823
12548.81 807
12549.87 801
12550.93 826
12551.99 823
12553.05 840
12554.10 828
12555.16 830
12556.22 819
12557.28 834
12558.34 779
12559.40 789
12560.46 836
12561.51 792
12562.57 867
12563.63 844
12564.69 824
12565.75 858
12566.81 908
12567.87 896
12568.93 904
12569.99 852
12571.04 898
12572.10 942
12573.16 908
12574.22 896
12575.28 946
12576.34 980
12577.40 956
12578.46 1096
12579.52 1071
12580.58 1085
12581.64 1119
12582.70 1123
12583.76 1075
12584.82 995
12585.88 1020
12586.94 1019
12588.00 1035
12589.06 1011
12590.12 971
12591.18 945
12592.24 948
12593.30 993
12594.36 959
12595.42 1033
12596.48 904
12597.54 906
12598.60 948
12599.66 894
12600.72 880
12601.78 877
12602.84 823
12603.90 835
12604.96 838
12606.02 900
12607.08 880
12608.14 838
12609.20 886
12610.27 861
12611.33 831
12612.39 871
12613.45 813
12614.51 803
12615.57 814
12616.63 837
12617.69 804
12618.75 783
12619.81 820
12620.88 771
12621.94 772
12623.00 875
12624.06 814
12625.12 766
12626.18 789
12627.24 790
12628.31 779
12629.37 781
12630.43 777
12631.49 756
12632.55 831
12633.61 798
12634.68 779
12635.74 751
12636.80 741
12637.86 767
12638.92 755
12639.99 769
12641.05 745
12642.11 717
12643.17 775
12644.23 709
12645.30 673
12646.36 787
12647.42 743
12648.48 762
12649.55 799
12650.61 844
12651.67 792
12652.73 762
12653.80 757
12654.86 771
12655.92 761
12656.99 835
12658.05 871
12659.11 768
12660.17 815
12661.24 811
12662.30 820
12663.36 790
12664.43 841
12665.49 841
12666.55 884
12667.62 782
12668.68 804
12669.74 849
12670.81 762
12671.87 786
12672.93 841
12674.00 837
12675.06 740
12676.12 728
12677.19 757
12678.25 802
12679.31 759
12680.38 782
12681.44 731
12682.51 785
12683.57 805
12684.63 818
12685.70 773
12686.76 787
12687.83 760
12688.89 773
12689.95 852
12691.02 786
12692.08 826
12693.15 821
12694.21 813
12695.28 817
12696.34 792
12697.40 796
12698.47 791
12699.53 828
12700.60 781
12701.66 846
12702.73 861
12703.79 881
12704.86 846
12705.92 783
12706.99 791
12708.05 810
12709.12 757
12710.18 846
12711.25 821
12712.31 768
12713.38 782
12714.44 774
12715.51 805
12716.57 752
12717.64 811
12718.70 735
12719.77 778
12720.83 827
12721.90 808
12722.97 763
12724.03 756
12725.10 771
12726.16 771
12727.23 746
12728.29 753
12729.36 796
12730.43 769
12731.49 702
12732.56 710
12733.62 791
12734.69 752
12735.76 753
12736.82 782
12737.89 727
12738.95 722
12740.02 710
12741.09 745
12742.15 728
12743.22 706
12744.29 737
12745.35 747
12746.42 742
12747.49 687
12748.55 734
12749.62 694
12750.69 725
12751.75 715
12752.82 642
12753.89 717
12754.95 735
12756.02 721
12757.09 661
12758.15 767
12759.22 718
12760.29 712
12761.36 687
12762.42 713
12763.49 768
12764.56 704
12765.62 701
12766.69 704
12767.76 649
12768.83 669
12769.89 707
12770.96 674
12772.03 655
12773.10 661
12774.17 659
12775.23 653
12776.30 643
12777.37 685
12778.44 643
12779.50 647
12780.57 662
12781.64 647
12782.71 633
12783.78 649
12784.84 647
12785.91 594
12786.98 615
12788.05 670
12789.12 633
12790.19 669
12791.25 632
12792.32 615
12793.39 666
12794.46 629
12795.53 564
12796.60 593
12797.67 608
12798.73 675
12799.80 711
12800.87 706
12801.94 631
12803.01 626
12804.08 584
12805.15 584
12806.22 642
12807.29 656
12808.36 589
12809.42 604
12810.49 610
12811.56 648
12812.63 605
12813.70 575
12814.77 623
12815.84 622
12816.91 621
12817.98 615
12819.05 644
12820.12 631
12821.19 634
12822.26 622
12823.33 628
12824.40 600
12825.47 625
12826.54 667
12827.61 652
12828.68 643
12829.75 668
12830.82 694
12831.89 666
12832.96 653
12834.03 675
12835.10 647
12836.17 624
12837.24 605
12838.31 589
12839.38 607
12840.45 626
12841.52 610
12842.59 609
12843.66 568
12844.73 589
12845.80 592
12846.87 621
12847.95 639
12849.02 626
12850.09 620
12851.16 582
12852.23 582
12853.30 618
12854.37 536
12855.44 579
12856.51 611
12857.58 565
12858.66 600
12859.73 562
12860.80 567
12861.87 688
12862.94 666
12864.01 608
12865.08 588
12866.16 614
12867.23 615
12868.30 582
12869.37 578
12870.44 613
12871.51 618
12872.59 609
12873.66 583
12874.73 568
12875.80 568
12876.87 552
12877.95 560
12879.02 593
12880.09 597
12881.16 576
12882.23 552
12883.31 530
12884.38 549
12885.45 536
12886.52 586
12887.60 553
12888.67 548
12889.74 583
12890.81 589
12891.89 531
12892.96 571
12894.03 558
12895.11 587
12896.18 557
12897.25 529
12898.32 560
12899.40 593
12900.47 586
12901.54 522
12902.62 531
12903.69 616
12904.76 557
12905.84 510
12906.91 512
12907.98 511
12909.06 575
12910.13 525
12911.20 587
12912.28 642
12913.35 564
12914.42 545
12915.50 522
12916.57 575
12917.64 541
12918.72 557
12919.79 574
12920.87 551
12921.94 574
12923.01 538
12924.09 530
12925.16 503
12926.24 509
12927.31 517
12928.38 535
12929.46 550
12930.53 579
12931.61 620
12932.68 545
12933.76 534
12934.83 509
12935.90 493
12936.98 542
12938.05 535
12939.13 543
12940.20 587
12941.28 577
12942.35 572
12943.43 542
12944.50 568
12945.58 566
12946.65 533
12947.73 560
12948.80 512
12949.88 478
12950.95 512
12952.03 558
12953.10 536
12954.18 506
12955.25 489
12956.33 522
12957.40 580
12958.48 540
12959.55 569
12960.63 540
12961.70 550
12962.78 542
12963.86 515
12964.93 545
12966.01 577
12967.08 525
12968.16 548
12969.24 534
12970.31 529
12971.39 538
12972.46 582
12973.54 535
12974.62 514
12975.69 524
12976.77 582
12977.84 607
12978.92 562
12980.00 600
12981.07 593
12982.15 589
12983.23 568
12984.30 582
12985.38 568
12986.46 585
12987.53 592
12988.61 578
12989.69 530
12990.76 556
12991.84 602
12992.92 572
12993.99 567
12995.07 568
12996.15 577
12997.22 575
12998.30 577
12999.38 565
13000.45 565
13001.53 542
13002.61 614
13003.69 566
13004.76 568
13005.84 627
13006.92 538
13008.00 576
13009.07 620
13010.15 622
13011.23 585
13012.31 596
13013.38 590
13014.46 554
13015.54 537
13016.62 545
13017.70 601
13018.77 609
13019.85 585
13020.93 599
13022.01 581
13023.09 651
13024.16 617
13025.24 593
13026.32 644
13027.40 620
13028.48 638
13029.56 614
13030.63 592
13031.71 619
13032.79 645
13033.87 578
13034.95 602
13036.03 613
13037.11 661
13038.18 580
13039.26 597
13040.34 584
13041.42 598
13042.50 610
13043.58 574
13044.66 606
13045.74 591
13046.82 575
13047.89 585
13048.97 629
13050.05 636
13051.13 578
13052.21 563
13053.29 593
13054.37 622
13055.45 615
13056.53 634
13057.61 551
13058.69 605
13059.77 632
13060.85 609
13061.93 545
13063.01 559
13064.09 579
13065.17 575
13066.25 614
13067.33 605
13068.41 593
13069.49 569
13070.57 581
13071.65 607
13072.73 642
13073.81 589
13074.89 619
13075.97 580
13077.05 618
13078.13 622
13079.21 608
13080.29 606
13081.37 631
13082.45 601
13083.53 582
13084.61 555
13085.69 591
13086.77 544
13087.85 626
13088.94 607
13090.02 531
13091.10 603
13092.18 564
13093.26 553
13094.34 539
13095.42 567
13096.50 580
13097.58 614
13098.66 665
13099.75 620
13100.83 597
13101.91 600
13102.99 589
13104.07 632
13105.15 570
13106.23 536
13107.32 555
13108.40 500
13109.48 504
13110.56 542
13111.64 537
13112.72 587
13113.81 545
13114.89 550
13115.97 577
13117.05 578
13118.13 609
13119.22 563
13120.30 579
13121.38 572
13122.46 562
13123.55 532
13124.63 575
13125.71 542
13126.79 541
13127.88 537
13128.96 518
13130.04 500
13131.12 513
13132.21 528
13133.29 547
13134.37 536
13135.45 540
13136.54 555
13137.62 526
13138.70 539
13139.79 530
13140.87 515
13141.95 495
13143.03 542
13144.12 553
13145.20 527
13146.28 562
13147.37 516
13148.45 493
13149.53 510
13150.62 551
13151.70 556
13152.78 532
13153.87 524
13154.95 518
13156.03 560
13157.12 541
13158.20 516
13159.29 535
13160.37 502
13161.45 520
13162.54 516
13163.62 519
13164.71 532
13165.79 590
13166.87 519
13167.96 563
13169.04 602
13170.13 502
13171.21 526
13172.29 586
13173.38 526
13174.46 493
13175.55 547
13176.63 579
13177.72 551
13178.80 527
13179.89 498
13180.97 556
13182.06 569
13183.14 474
13184.22 530
13185.31 515
13186.39 494
13187.48 541
13188.56 517
13189.65 471
13190.73 499
13191.82 522
13192.90 513
13193.99 580
13195.07 546
13196.16 507
13197.25 505
13198.33 565
13199.42 570
13200.50 556
13201.59 556
13202.67 575
13203.76 578
13204.84 528
13205.93 518
13207.02 596
13208.10 557
13209.19 565
13210.27 538
13211.36 540
13212.44 508
13213.53 541
13214.62 559
13215.70 514
13216.79 556
13217.88 501
13218.96 512
13220.05 557
13221.13 550
13222.22 505
13223.31 524
13224.39 546
13225.48 566
13226.57 554
13227.65 528
13228.74 521
13229.83 527
13230.91 569
13232.00 505
13233.09 531
13234.17 543
13235.26 546
13236.35 520
13237.43 539
13238.52 574
13239.61 559
13240.70 500
13241.78 521
13242.87 548
13243.96 517
13245.04 539
13246.13 546
13247.22 561
13248.31 586
13249.39 537
13250.48 536
13251.57 547
13252.66 487
13253.74 496
13254.83 567
13255.92 568
13257.01 542
13258.10 572
13259.18 591
13260.27 578
13261.36 523
13262.45 578
13263.54 573
13264.62 567
13265.71 561
13266.80 571
13267.89 539
13268.98 546
13270.06 568
13271.15 630
13272.24 570
13273.33 559
13274.42 522
13275.51 581
13276.60 575
13277.68 559
13278.77 542
13279.86 601
13280.95 612
13282.04 571
13283.13 609
13284.22 569
13285.31 565
13286.39 579
13287.48 580
13288.57 556
13289.66 565
13290.75 575
13291.84 603
13292.93 591
13294.02 606
13295.11 585
13296.20 588
13297.29 574
13298.38 632
13299.47 594
13300.56 658
13301.65 656
13302.73 641
13303.82 606
13304.91 632
13306.00 594
13307.09 610
13308.18 650
13309.27 636
13310.36 640
13311.45 610
13312.54 635
13313.63 685
13314.72 660
13315.81 679
13316.90 711
13318.00 664
13319.09 649
13320.18 653
13321.27 617
13322.36 630
13323.45 668
13324.54 687
13325.63 651
13326.72 640
13327.81 686
13328.90 696
13329.99 608
13331.08 603
13332.17 654
13333.26 589
13334.35 614
13335.45 673
13336.54 676
13337.63 627
13338.72 636
13339.81 664
13340.90 621
13341.99 629
13343.08 675
13344.18 720
13345.27 688
13346.36 637
13347.45 617
13348.54 675
13349.63 693
13350.72 714
13351.82 680
13352.91 706
13354.00 717
13355.09 693
13356.18 740
13357.28 735
13358.37 717
13359.46 676
13360.55 701
13361.64 752
13362.74 744
13363.83 715
13364.92 703
13366.01 738
13367.10 721
13368.20 761
13369.29 776
13370.38 761
13371.47 745
13372.57 780
13373.66 819
13374.75 803
13375.84 782
13376.94 737
13378.03 749
13379.12 795
13380.22 769
13381.31 710
13382.40 711
13383.49 658
13384.59 664
13385.68 684
13386.77 727
13387.87 712
13388.96 688
13390.05 684
13391.15 721
13392.24 675
13393.33 641
13394.43 647
13395.52 618
13396.61 658
13397.71 663
13398.80 604
13399.90 620
13400.99 679
13402.08 662
13403.18 686
13404.27 691
13405.36 618
13406.46 619
13407.55 686
13408.65 633
13409.74 670
13410.83 637
13411.93 609
13413.02 642
13414.12 669
13415.21 588
13416.31 614
13417.40 633
13418.49 610
13419.59 646
13420.68 593
13421.78 618
13422.87 647
13423.97 620
13425.06 575
13426.16 640
13427.25 659
13428.35 714
13429.44 633
13430.54 668
13431.63 693
13432.73 674
13433.82 686
13434.92 636
13436.01 670
13437.11 701
13438.20 638
13439.30 620
13440.39 669
13441.49 650
13442.58 657
13443.68 689
13444.77 653
13445.87 626
13446.96 676
13448.06 669
13449.16 676
13450.25 658
13451.35 613
13452.44 679
13453.54 658
13454.64 705
13455.73 678
13456.83 729
13457.92 684
13459.02 696
13460.12 665
13461.21 758
13462.31 672
13463.40 703
13464.50 747
13465.60 677
13466.69 730
13467.79 735
13468.89 726
13469.98 721
13471.08 677
13472.18 680
13473.27 754
13474.37 715
13475.47 679
13476.56 651
13477.66 687
13478.76 695
13479.85 695
13480.95 693
13482.05 650
13483.14 687
13484.24 679
13485.34 702
13486.44 740
13487.53 742
13488.63 744
13489.73 679
13490.83 711
13491.92 699
13493.02 715
13494.12 746
13495.21 804
13496.31 796
13497.41 751
13498.51 783
13499.61 771
13500.70 785
13501.80 818
13502.90 780
13504.00 852
13505.10 861
13506.19 880
13507.29 857
13508.39 873
13509.49 853
13510.59 844
13511.68 845
13512.78 810
13513.88 804
13514.98 799
13516.08 868
13517.18 867
13518.27 804
13519.37 722
13520.47 747
13521.57 706
13522.67 755
13523.77 697
13524.87 701
13525.96 736
13527.06 712
13528.16 703
13529.26 698
13530.36 694
13531.46 640
13532.56 629
13533.66 688
13534.76 635
13535.86 659
13536.96 639
13538.05 619
13539.15 628
13540.25 661
13541.35 639
13542.45 637
13543.55 677
13544.65 671
13545.75 624
13546.85 745
13547.95 674
13549.05 689
13550.15 667
13551.25 683
13552.35 652
13553.45 679
13554.55 677
13555.65 661
13556.75 628
13557.85 664
13558.95 573
13560.05 590
13561.15 605
13562.25 611
13563.35 616
13564.45 626
13565.55 624
13566.65 619
13567.75 625
13568.85 572
13569.95 600
13571.05 627
13572.16 633
13573.26 629
13574.36 629
13575.46 582
13576.56 562
13577.66 625
13578.76 639
13579.86 582
13580.96 574
13582.06 601
13583.16 591
13584.27 598
13585.37 607
13586.47 604
13587.57 602
13588.67 594
13589.77 616
13590.87 597
13591.98 592
13593.08 630
13594.18 645
13595.28 642
13596.38 619
13597.48 628
13598.59 633
13599.69 650
13600.79 620
13601.89 608
13602.99 621
13604.10 575
13605.20 609
13606.30 595
13607.40 645
13608.50 583
13609.61 604
13610.71 650
13611.81 707
13612.91 648
13614.02 646
13615.12 647
13616.22 603
13617.32 632
13618.43 583
13619.53 614
13620.63 644
13621.73 664
13622.84 641
13623.94 610
13625.04 622
13626.14 561
13627.25 587
13628.35 592
13629.45 605
13630.56 628
13631.66 620
13632.76 611
13633.87 599
13634.97 610
13636.07 607
13637.18 596
13638.28 578
13639.38 538
13640.49 543
13641.59 616
13642.69 618
13643.80 607
13644.90 592
13646.00 551
13647.11 598
13648.21 615
13649.32 638
13650.42 591
13651.52 605
13652.63 598
13653.73 562
13654.84 596
13655.94 608
13657.04 641
13658.15 599
13659.25 582
13660.36 567
13661.46 585
13662.57 547
13663.67 530
13664.77 565
13665.88 567
13666.98 586
13668.09 570
13669.19 613
13670.30 588
13671.40 580
13672.51 530
13673.61 566
13674.72 600
13675.82 574
13676.93 563
13678.03 564
13679.14 586
13680.24 615
13681.35 580
13682.45 582
13683.56 542
13684.66 553
13685.77 546
13686.87 565
13687.98 608
13689.08 600
13690.19 561
13691.29 536
13692.40 519
13693.51 559
13694.61 630
13695.72 624
13696.82 628
13697.93 579
13699.03 576
13700.14 586
13701.25 607
13702.35 605
13703.46 641
13704.56 648
13705.67 605
13706.78 654
13707.88 647
13708.99 584
13710.10 547
13711.20 602
13712.31 626
13713.41 627
13714.52 600
13715.63 605
13716.73 629
13717.84 580
13718.95 579
13720.05 647
13721.16 656
13722.27 626
13723.37 610
13724.48 623
13725.59 714
13726.70 712
13727.80 644
13728.91 705
13730.02 655
13731.12 728
13732.23 704
13733.34 686
13734.45 697
13735.55 701
13736.66 707
13737.77 680
13738.87 707
13739.98 754
13741.09 711
13742.20 726
13743.31 760
13744.41 760
13745.52 767
13746.63 753
13747.74 740
13748.84 719
13749.95 710
13751.06 762
13752.17 752
13753.28 771
13754.38 743
13755.49 777
13756.60 780
13757.71 777
13758.82 805
13759.93 751
13761.03 777
13762.14 845
13763.25 878
13764.36 841
13765.47 886
13766.58 878
13767.68 855
13768.79 866
13769.90 961
13771.01 947
13772.12 963
13773.23 1069
13774.34 1101
13775.45 1084
13776.56 1125
13777.66 1085
13778.77 1145
13779.88 1122
13780.99 1158
13782.10 1145
13783.21 1134
13784.32 1027
13785.43 1054
13786.54 995
13787.65 887
13788.76 943
13789.87 921
13790.98 855
13792.09 813
13793.20 849
13794.31 804
13795.42 755
13796.52 766
13797.63 742
13798.74 743
13799.85 817
13800.96 770
13802.07 776
13803.18 773
13804.29 742
13805.40 734
13806.51 745
13807.63 801
13808.74 792
13809.85 735
13810.96 802
13812.07 751
13813.18 804
13814.29 796
13815.40 800
13816.51 723
13817.62 763
13818.73 738
13819.84 716
13820.95 707
13822.06 690
13823.17 692
13824.28 708
13825.40 661
13826.51 722
13827.62 703
13828.73 708
13829.84 716
13830.95 722
13832.06 694
13833.17 716
13834.28 707
13835.40 713
13836.51 657
13837.62 729
13838.73 652
13839.84 668
13840.95 674
13842.06 705
13843.18 680
13844.29 660
13845.40 687
13846.51 711
13847.62 672
13848.74 684
13849.85 732
13850.96 719
13852.07 756
13853.18 726
13854.30 736
13855.41 726
13856.52 729
13857.63 742
13858.74 689
13859.86 722
13860.97 735
13862.08 721
13863.19 698
13864.31 793
13865.42 794
13866.53 806
13867.64 778
13868.76 745
13869.87 752
13870.98 765
13872.10 753
13873.21 731
13874.32 760
13875.43 760
13876.55 741
13877.66 731
13878.77 705
13879.89 725
13881.00 718
13882.11 748
13883.23 691
13884.34 698
13885.45 723
13886.57 713
13887.68 669
13888.79 681
13889.91 727
13891.02 746
13892.13 688
13893.25 671
13894.36 710
13895.48 694
13896.59 674
13897.70 700
13898.82 729
13899.93 710
13901.05 735
13902.16 757
13903.27 736
13904.39 724
13905.50 737
13906.62 733
13907.73 739
13908.85 732
13909.96 748
13911.07 754
13912.19 706
13913.30 703
13914.42 670
13915.53 687
13916.65 687
13917.76 702
13918.88 725
13919.99 687
13921.11 653
13922.22 645
13923.34 610
13924.45 640
13925.57 629
13926.68 668
13927.80 682
13928.91 653
13930.03 677
13931.14 679
13932.26 615
13933.37 639
13934.49 647
13935.60 643
13936.72 639
13937.83 635
13938.95 624
13940.06 668
13941.18 625
13942.30 627
13943.41 627
13944.53 677
13945.64 631
13946.76 622
13947.87 588
13948.99 631
13950.11 623
13951.22 636
13952.34 582
13953.45 598
13954.57 624
13955.69 637
13956.80 653
13957.92 584
13959.04 659
13960.15 629
13961.27 649
13962.39 623
13963.50 619
13964.62 650
13965.73 611
13966.85 622
13967.97 619
13969.08 640
13970.20 635
13971.32 615
13972.44 656
13973.55 629
13974.67 607
13975.79 636
13976.90 624
13978.02 646
13979.14 605
13980.25 582
13981.37 649
13982.49 621
13983.61 603
13984.72 583
13985.84 627
13986.96 632
13988.08 598
13989.19 614
13990.31 615
13991.43 586
13992.55 608
13993.66 639
13994.78 689
13995.90 679
13997.02 665
13998.14 638
13999.25 597
14000.37 608
14001.49 608
14002.61 631
14003.73 642
14004.84 579
14005.96 634
14007.08 624
14008.20 582
14009.32 612
14010.44 632
14011.55 707
14012.67 759
14013.79 721
14014.91 659
14016.03 679
14017.15 597
14018.27 653
14019.38 638
14020.50 682
14021.62 691
14022.74 723
14023.86 664
14024.98 634
14026.10 681
14027.22 711
14028.34 715
14029.46 707
14030.57 711
14031.69 677
14032.81 704
14033.93 709
14035.05 671
14036.17 656
14037.29 644
14038.41 681
14039.53 674
14040.65 681
14041.77 664
14042.89 669
14044.01 650
14045.13 650
14046.25 682
14047.37 620
14048.49 624
14049.61 646
14050.73 583
14051.85 605
14052.97 657
14054.09 647
14055.21 678
14056.33 637
14057.45 609
14058.57 623
14059.69 589
14060.81 625
14061.93 694
14063.05 676
14064.17 674
14065.29 613
14066.41 667
14067.53 671
14068.65 623
14069.78 697
14070.90 596
14072.02 618
14073.14 631
14074.26 667
14075.38 638
14076.50 618
14077.62 745
14078.74 665
14079.86 701
14080.99 661
14082.11 672
14083.23 663
14084.35 692
14085.47 633
14086.59 668
14087.71 667
14088.84 660
14089.96 694
14091.08 681
14092.20 714
14093.32 703
14094.44 698
14095.57 721
14096.69 722
14097.81 819
14098.93 755
14100.05 805
14101.18 848
14102.30 850
14103.42 807
14104.54 773
14105.66 804
14106.79 769
14107.91 740
14109.03 762
14110.15 783
14111.28 750
14112.40 740
14113.52 779
14114.64 758
14115.77 695
14116.89 682
14118.01 674
14119.13 700
14120.26 707
14121.38 628
14122.50 620
14123.63 661
14124.75 744
14125.87 660
14126.99 634
14128.12 637
14129.24 634
14130.36 628
14131.49 586
14132.61 650
14133.73 645
14134.86 644
14135.98 595
14137.10 645
14138.23 634
14139.35 608
14140.47 568
14141.60 638
14142.72 648
14143.85 581
14144.97 672
14146.09 630
14147.22 640
14148.34 634
14149.47 637
14150.59 635
14151.71 575
14152.84 633
14153.96 614
14155.09 649
14156.21 620
14157.33 585
14158.46 623
14159.58 598
14160.71 626
14161.83 610
14162.96 642
14164.08 592
14165.21 605
14166.33 572
14167.45 606
14168.58 561
14169.70 604
14170.83 592
14171.95 589
14173.08 633
14174.20 639
14175.33 614
14176.45 606
14177.58 582
14178.70 582
14179.83 611
14180.95 590
14182.08 623
14183.20 597
14184.33 653
14185.46 600
14186.58 590
14187.71 588
14188.83 594
14189.96 606
14191.08 645
14192.21 632
14193.33 583
14194.46 582
14195.59 582
14196.71 606
14197.84 597
14198.96 573
14200.09 514
14201.22 565
14202.34 565
14203.47 569
14204.59 595
14205.72 538
14206.85 558
14207.97 557
14209.10 553
14210.23 571
14211.35 590
14212.48 585
14213.61 574
14214.73 622
14215.86 571
14216.99 538
14218.11 560
14219.24 529
14220.37 544
14221.49 533
14222.62 513
14223.75 495
14224.87 497
14226.00 493
14227.13 533
14228.25 537
14229.38 513
14230.51 556
14231.64 517
14232.76 486
14233.89 480
14235.02 502
14236.14 502
14237.27 504
14238.40 510
14239.53 535
14240.66 533
14241.78 503
14242.91 490
14244.04 482
14245.17 528
14246.29 540
14247.42 559
14248.55 526
14249.68 458
14250.81 500
14251.93 525
14253.06 516
14254.19 496
14255.32 541
14256.45 512
14257.57 518
14258.70 503
14259.83 499
14260.96 470
14262.09 477
14263.22 506
14264.34 499
14265.47 457
14266.60 500
14267.73 515
14268.86 532
14269.99 526
14271.12 496
14272.25 533
14273.37 484
14274.50 506
14275.63 501
14276.76 512
14277.89 508
14279.02 496
14280.15 529
14281.28 485
14282.41 527
14283.54 522
14284.67 558
14285.80 557
14286.92 477
14288.05 479
14289.18 482
14290.31 524
14291.44 463
14292.57 510
14293.70 471
14294.83 504
14295.96 481
14297.09 464
14298.22 502
14299.35 487
14300.48 479
14301.61 521
14302.74 489
14303.87 520
14305.00 510
14306.13 496
14307.26 485
14308.39 435
14309.52 461
14310.65 517
14311.78 478
14312.91 470
14314.04 424
14315.18 470
14316.31 476
14317.44 497
14318.57 470
14319.70 510
14320.83 435
14321.96 440
14323.09 444
14324.22 499
14325.35 447
14326.48 424
14327.61 440
14328.75 455
14329.88 452
14331.01 491
14332.14 476
14333.27 439
14334.40 461
14335.53 456
14336.66 483
14337.80 476
14338.93 457
14340.06 463
14341.19 438
14342.32 441
14343.45 462
14344.59 453
14345.72 402
14346.85 414
14347.98 457
14349.11 473
14350.24 445
14351.38 511
14352.51 436
14353.64 464
14354.77 455
14355.91 430
14357.04 473
14358.17 460
14359.30 485
14360.43 450
14361.57 427
14362.70 414
14363.83 431
14364.96 441
14366.10 461
14367.23 452
14368.36 424
14369.49 460
14370.63 442
14371.76 450
14372.89 474
14374.03 481
14375.16 466
14376.29 409
14377.42 441
14378.56 478
14379.69 499
14380.82 461
14381.96 476
14383.09 478
14384.22 432
14385.36 469
14386.49 488
14387.62 444
14388.76 473
14389.89 457
14391.02 507
14392.16 474
14393.29 417
14394.43 484
14395.56 502
14396.69 443
14397.83 501
14398.96 484
14400.09 462
14401.23 489
14402.36 449
14403.50 455
14404.63 442
14405.76 509
14406.90 527
14408.03 501
14409.17 491
14410.30 502
14411.44 541
14412.57 491
14413.70 468
14414.84 425
14415.97 440
14417.11 460
14418.24 468
14419.38 484
14420.51 455
14421.65 454
14422.78 447
14423.92 482
14425.05 479
14426.19 480
14427.32 455
14428.46 486
14429.59 470
14430.73 461
14431.86 455
14433.00 474
14434.13 523
14435.27 509
14436.40 479
14437.54 478
14438.67 512
14439.81 497
14440.95 520
14442.08 507
14443.22 490
14444.35 487
14445.49 485
14446.62 461
14447.76 484
14448.90 550
14450.03 514
14451.17 511
14452.30 543
14453.44 508
14454.58 544
14455.71 558
14456.85 528
14457.98 485
14459.12 512
14460.26 499
14461.39 560
14462.53 605
14463.67 567
14464.80 552
14465.94 550
14467.07 544
14468.21 546
14469.35 569
14470.48 568
14471.62 495
14472.76 542
14473.90 569
14475.03 564
14476.17 607
14477.31 572
14478.44 590
14479.58 616
14480.72 545
14481.85 599
14482.99 639
14484.13 595
14485.27 630
14486.40 633
14487.54 574
14488.68 596
14489.82 584
14490.95 590
14492.09 549
14493.23 549
14494.37 630
14495.50 585
14496.64 555
14497.78 491
14498.92 545
14500.05 543
14501.19 528
14502.33 539
14503.47 509
14504.61 532
14505.74 509
14506.88 534
14508.02 518
14509.16 559
14510.30 489
14511.44 484
14512.57 498
14513.71 516
14514.85 483
14515.99 439
14517.13 511
14518.27 498
14519.41 473
14520.54 501
14521.68 541
14522.82 491
14523.96 496
14525.10 504
14526.24 475
14527.38 517
14528.52 501
14529.65 469
14530.79 491
14531.93 491
14533.07 508
14534.21 479
14535.35 484
14536.49 445
14537.63 428
14538.77 464
14539.91 468
14541.05 492
14542.19 478
14543.33 476
14544.47 480
14545.61 490
14546.75 501
14547.89 504
14549.02 509
14550.16 479
14551.30 491
14552.44 494
14553.58 484
14554.72 508
14555.86 527
14557.00 494
14558.14 471
14559.29 471
14560.43 464
14561.57 481
14562.71 496
14563.85 507
14564.99 470
14566.13 508
14567.27 446
14568.41 453
14569.55 498
14570.69 475
14571.83 458
14572.97 470
14574.11 481
14575.25 464
14576.39 491
14577.53 498
14578.68 507
14579.82 498
14580.96 513
14582.10 510
14583.24 503
14584.38 476
14585.52 513
14586.66 476
14587.80 497
14588.95 496
14590.09 518
14591.23 499
14592.37 506
14593.51 507
14594.65 479
14595.79 501
14596.94 508
14598.08 515
14599.22 567
14600.36 503
14601.50 526
14602.65 549
14603.79 525
14604.93 523
14606.07 534
14607.21 510
14608.36 504
14609.50 519
14610.64 531
14611.78 560
14612.92 529
14614.07 519
14615.21 603
14616.35 549
14617.49 566
14618.64 533
14619.78 565
14620.92 586
14622.06 614
14623.21 569
14624.35 618
14625.49 551
14626.64 618
14627.78 581
14628.92 563
14630.06 599
14631.21 628
14632.35 650
14633.49 637
14634.64 630
14635.78 608
14636.92 597
14638.07 657
14639.21 669
14640.35 687
14641.50 676
14642.64 657
14643.78 656
14644.93 650
14646.07 690
14647.21 658
14648.36 652
14649.50 664
14650.65 643
14651.79 625
14652.93 637
14654.08 561
14655.22 530
14656.37 568
14657.51 630
14658.65 599
14659.80 588
14660.94 557
14662.09 561
14663.23 501
14664.37 524
14665.52 525
14666.66 573
14667.81 600
14668.95 523
14670.10 514
14671.24 514
14672.39 521
14673.53 530
14674.68 571
14675.82 549
14676.97 557
14678.11 556
14679.25 535
14680.40 531
14681.54 526
14682.69 506
14683.83 471
14684.98 513
14686.13 489
14687.27 503
14688.42 485
14689.56 516
14690.71 463
14691.85 472
14693.00 467
14694.14 465
14695.29 470
14696.43 487
14697.58 552
14698.72 473
14699.87 479
14701.02 453
14702.16 499
14703.31 498
14704.45 524
14705.60 509
14706.75 461
14707.89 451
14709.04 448
14710.18 453
14711.33 417
14712.48 404
14713.62 419
14714.77 425
14715.92 464
14717.06 466
14718.21 420
14719.35 444
14720.50 438
14721.65 511
14722.79 461
14723.94 448
14725.09 462
14726.23 440
14727.38 426
14728.53 440
14729.67 430
14730.82 447
14731.97 466
14733.12 473
14734.26 466
14735.41 431
14736.56 431
14737.70 461
14738.85 473
14740.00 477
14741.15 491
14742.29 450
14743.44 476
14744.59 481
14745.74 485
14746.88 475
14748.03 483
14749.18 457
14750.33 467
14751.47 468
14752.62 446
14753.77 468
14754.92 435
14756.07 465
14757.21 504
14758.36 514
14759.51 487
14760.66 495
14761.81 456
14762.95 488
14764.10 487
14765.25 480
14766.40 458
14767.55 480
14768.70 483
14769.84 477
14770.99 445
14772.14 437
14773.29 472
14774.44 455
14775.59 472
14776.74 495
14777.88 467
14779.03 506
14780.18 521
14781.33 474
14782.48 484
14783.63 526
14784.78 533
14785.93 561
14787.08 545
14788.22 534
14789.37 507
14790.52 539
14791.67 545
14792.82 497
14793.97 479
14795.12 535
14796.27 523
14797.42 509
14798.57 515
14799.72 524
14800.87 551
14802.02 577
14803.17 585
14804.32 532
14805.47 538
14806.62 572
14807.77 564
14808.92 544
14810.07 510
14811.22 501
14812.37 557
14813.52 540
14814.67 477
14815.82 500
14816.97 555
14818.12 537
14819.27 466
14820.42 525
14821.57 542
14822.72 547
14823.87 559
14825.02 530
14826.17 475
14827.32 514
14828.47 510
14829.62 534
14830.78 498
14831.93 518
14833.08 472
14834.23 502
14835.38 476
14836.53 456
14837.68 447
14838.83 466
14839.98 455
14841.13 486
14842.29 428
14843.44 410
14844.59 462
14845.74 453
14846.89 430
14848.04 423
14849.19 454
14850.35 439
14851.50 464
14852.65 424
14853.80 434
14854.95 439
14856.10 490
14857.26 447
14858.41 404
14859.56 418
14860.71 451
14861.86 436
14863.02 419
14864.17 453
14865.32 433
14866.47 395
14867.63 404
14868.78 373
14869.93 397
14871.08 449
14872.23 418
14873.39 426
14874.54 389
14875.69 387
14876.84 420
14878.00 403
14879.15 405
14880.30 396
14881.46 410
14882.61 406
14883.76 424
14884.91 402
14886.07 385
14887.22 404
14888.37 441
14889.53 410
14890.68 416
14891.83 419
14892.99 395
14894.14 388
14895.29 386
14896.45 398
14897.60 395
14898.75 403
14899.91 382
14901.06 381
14902.21 419
14903.37 393
14904.52 398
14905.67 414
14906.83 387
14907.98 453
14909.14 429
14910.29 380
14911.44 428
14912.60 416
14913.75 414
14914.91 422
14916.06 382
14917.21 373
14918.37 372
14919.52 394
14920.68 379
14921.83 447
14922.99 381
14924.14 397
14925.30 391
14926.45 398
14927.60 381
14928.76 436
14929.91 428
14931.07 351
14932.22 368
14933.38 388
14934.53 449
14935.69 437
14936.84 395
14938.00 392
14939.15 378
14940.31 397
14941.46 387
14942.62 426
14943.77 401
14944.93 394
14946.08 414
14947.24 402
14948.39 397
14949.55 442
14950.71 402
14951.86 412
14953.02 411
14954.17 387
14955.33 378
14956.48 382
14957.64 414
14958.80 406
14959.95 402
14961.11 400
14962.26 363
14963.42 383
14964.57 392
14965.73 381
14966.89 391
14968.04 431
14969.20 422
14970.36 400
14971.51 410
14972.67 412
14973.82 407
14974.98 393
14976.14 426
14977.29 411
14978.45 381
14979.61 378
14980.76 396
14981.92 429
14983.08 371
14984.23 390
14985.39 394
14986.55 374
14987.70 368
14988.86 330
14990.02 384
14991.18 375
14992.33 380
14993.49 391
14994.65 339
14995.80 351
14996.96 384
14998.12 377
14999.28 365
15000.43 367
15001.59 369
15002.75 328
15003.91 352
15005.06 324
15006.22 350
15007.38 360
15008.54 383
15009.69 363
15010.85 387
15012.01 326
15013.17 360
15014.33 367
15015.48 342
15016.64 319
15017.80 369
15018.96 370
15020.12 352
15021.27 339
15022.43 323
15023.59 324
15024.75 347
15025.91 338
15027.07 291
15028.23 357
15029.38 374
15030.54 341
15031.70 330
15032.86 343
15034.02 338
15035.18 328
15036.34 319
15037.49 314
15038.65 305
15039.81 317
15040.97 343
15042.13 371
15043.29 348
15044.45 310
15045.61 320
15046.77 363
15047.93 345
15049.09 306
15050.24 309
15051.40 341
15052.56 342
15053.72 313
15054.88 309
15056.04 340
15057.20 322
15058.36 329
15059.52 319
15060.68 307
15061.84 315
15063.00 350
15064.16 355
15065.32 328
15066.48 375
15067.64 348
15068.80 358
15069.96 338
15071.12 330
15072.28 335
15073.44 311
15074.60 300
15075.76 339
15076.92 372
15078.08 342
15079.24 336
15080.40 331
15081.56 318
15082.72 294
15083.89 338
15085.05 358
15086.21 330
15087.37 347
15088.53 388
15089.69 377
15090.85 347
15092.01 313
15093.17 296
15094.33 311
15095.49 315
15096.66 320
15097.82 327
15098.98 347
15100.14 363
15101.30 331
15102.46 338
15103.62 352
15104.78 324
15105.95 329
15107.11 353
15108.27 332
15109.43 341
15110.59 346
15111.75 334
15112.92 316
15114.08 292
15115.24 332
15116.40 312
15117.56 320
15118.73 354
15119.89 334
15121.05 312
15122.21 320
15123.37 346
15124.54 315
15125.70 312
15126.86 320
15128.02 321
15129.19 287
15130.35 305
15131.51 355
15132.67 358
15133.84 322
15135.00 328
15136.16 327
15137.32 336
15138.49 326
15139.65 340
15140.81 304
15141.97 273
15143.14 315
15144.30 326
15145.46 262
15146.63 315
15147.79 334
15148.95 326
15150.12 341
15151.28 301
15152.44 349
15153.61 342
15154.77 342
15155.93 305
15157.10 347
15158.26 353
15159.42 328
15160.59 329
15161.75 321
15162.91 290
15164.08 289
15165.24 309
15166.41 344
15167.57 315
15168.73 300
15169.90 331
15171.06 351
15172.23 297
15173.39 309
15174.55 350
15175.72 319
15176.88 335
15178.05 302
15179.21 328
15180.38 354
15181.54 355
15182.70 317
15183.87 344
15185.03 320
15186.20 343
15187.36 367
15188.53 343
15189.69 297
15190.86 303
15192.02 346
15193.19 315
15194.35 339
15195.52 383
15196.68 380
15197.85 340
15199.01 375
15200.18 339
15201.34 335
15202.51 368
15203.67 379
15204.84 350
15206.00 336
15207.17 353
15208.33 349
15209.50 396
15210.66 364
15211.83 362
15213.00 342
15214.16 360
15215.33 353
15216.49 355
15217.66 349
15218.82 364
15219.99 323
15221.16 362
15222.32 360
15223.49 401
15224.65 344
15225.82 323
15226.99 403
15228.15 397
15229.32 394
15230.49 398
15231.65 399
15232.82 425
15233.98 384
15235.15 378
15236.32 370
15237.48 358
15238.65 428
15239.82 420
15240.98 347
15242.15 353
15243.32 375
15244.48 409
15245.65 386
15246.82 399
15247.98 390
15249.15 394
15250.32 407
15251.49 350
15252.65 400
15253.82 358
15254.99 335
15256.16 333
15257.32 333
15258.49 348
15259.66 295
15260.82 348
15261.99 350
15263.16 323
15264.33 352
15265.49 331
15266.66 336
15267.83 335
15269.00 325
15270.17 374
15271.33 353
15272.50 314
15273.67 327
15274.84 312
15276.01 288
15277.17 313
15278.34 317
15279.51 341
15280.68 291
15281.85 310
15283.01 337
15284.18 313
15285.35 306
15286.52 337
15287.69 338
15288.86 344
15290.03 306
15291.19 318
15292.36 329
15293.53 291
15294.70 332
15295.87 349
15297.04 332
15298.21 358
15299.38 338
15300.54 309
15301.71 290
15302.88 312
15304.05 313
15305.22 313
15306.39 352
15307.56 331
15308.73 313
15309.90 335
15311.07 329
15312.24 332
15313.41 348
15314.58 326
15315.75 342
15316.92 338
15318.09 327
15319.25 324
15320.42 336
15321.59 360
15322.76 332
15323.93 310
15325.10 309
15326.27 313
15327.44 319
15328.61 305
15329.78 285
15330.95 310
15332.12 329
15333.29 339
15334.46 312
15335.64 329
15336.81 318
15337.98 335
15339.15 354
15340.32 374
15341.49 305
15342.66 300
15343.83 331
15345.00 290
15346.17 314
15347.34 334
15348.51 374
15349.68 385
15350.85 305
15352.02 326
15353.20 333
15354.37 323
15355.54 317
15356.71 360
15357.88 349
15359.05 363
15360.22 370
15361.39 358
15362.57 342
15363.74 326
15364.91 329
15366.08 338
15367.25 335
15368.42 343
15369.59 302
15370.77 285
15371.94 278
15373.11 343
15374.28 361
15375.45 375
15376.63 309
15377.80 312
15378.97 344
15380.14 354
15381.31 313
15382.49 316
15383.66 375
15384.83 313
15386.00 339
15387.17 335
15388.35 328
15389.52 349
15390.69 347
15391.86 338
15393.04 354
15394.21 316
15395.38 316
15396.55 290
15397.73 314
15398.90 282
15400.07 316
15401.25 354
15402.42 329
15403.59 328
15404.76 335
15405.94 337
15407.11 364
15408.28 323
15409.46 329
15410.63 315
15411.80 346
15412.98 321
15414.15 313
15415.32 359
15416.50 357
15417.67 298
15418.84 325
15420.02 304
15421.19 314
15422.36 328
15423.54 294
15424.71 280
15425.89 274
15427.06 314
15428.23 313
15429.41 291
15430.58 295
15431.76 310
15432.93 290
15434.10 345
15435.28 316
15436.45 370
15437.63 268
15438.80 269
15439.97 284
15441.15 321
15442.32 282
15443.50 300
15444.67 278
15445.85 329
15447.02 299
15448.20 299
15449.37 267
15450.55 269
15451.72 327
15452.89 345
15454.07 362
15455.24 317
15456.42 339
15457.59 294
15458.77 307
15459.94 315
15461.12 327
15462.30 303
15463.47 328
15464.65 325
15465.82 315
15467.00 313
15468.17 312
15469.35 314
15470.52 297
15471.70 325
15472.87 304
15474.05 299
15475.22 286
15476.40 305
15477.58 301
15478.75 296
15479.93 279
15481.10 293
15482.28 285
15483.46 306
15484.63 295
15485.81 278
15486.98 281
15488.16 285
15489.34 279
15490.51 321
15491.69 313
15492.87 287
15494.04 310
15495.22 382
15496.39 318
15497.57 303
15498.75 276
15499.92 300
15501.10 296
15502.28 295
15503.45 276
15504.63 282
15505.81 259
15506.98 284
15508.16 275
15509.34 284
15510.52 299
15511.69 277
15512.87 291
15514.05 320
15515.22 309
15516.40 295
15517.58 290
15518.76 305
15519.93 300
15521.11 243
15522.29 310
15523.47 302
15524.64 299
15525.82 281
15527.00 289
15528.18 323
15529.35 320
15530.53 284
15531.71 300
15532.89 318
15534.07 304
15535.24 347
15536.42 317
15537.60 327
15538.78 309
15539.96 296
15541.13 317
15542.31 293
15543.49 292
15544.67 320
15545.85 298
15547.03 347
15548.20 334
15549.38 364
15550.56 332
15551.74 327
15552.92 309
15554.10 320
15555.28 319
15556.45 333
15557.63 310
15558.81 287
15559.99 313
15561.17 281
15562.35 319
15563.53 307
15564.71 309
15565.89 276
15567.07 332
15568.24 339
15569.42 318
15570.60 322
15571.78 343
15572.96 315
15574.14 310
15575.32 344
15576.50 344
15577.68 353
15578.86 320
15580.04 306
15581.22 294
15582.40 361
15583.58 309
15584.76 357
15585.94 338
15587.12 346
15588.30 350
15589.48 328
15590.66 342
15591.84 299
15593.02 318
15594.20 315
15595.38 338
15596.56 334
15597.74 390
15598.92 340
15600.10 349
15601.28 339
15602.46 398
15603.64 382
15604.82 335
15606.00 332
15607.18 355
15608.36 362
15609.55 388
15610.73 387
15611.91 329
15613.09 361
15614.27 392
15615.45 372
15616.63 344
15617.81 344
15618.99 392
15620.17 376
15621.36 328
15622.54 377
15623.72 393
15624.90 399
15626.08 440
15627.26 414
15628.44 380
15629.63 373
15630.81 400
15631.99 405
15633.17 395
15634.35 380
15635.53 346
15636.72 394
15637.90 406
15639.08 394
15640.26 354
15641.44 378
15642.63 399
15643.81 378
15644.99 416
15646.17 392
15647.35 380
15648.54 443
15649.72 417
15650.90 375
15652.08 467
15653.27 481
15654.45 384
15655.63 393
15656.81 391
15658.00 467
15659.18 402
15660.36 358
15661.54 422
15662.73 424
15663.91 406
15665.09 451
15666.28 445
15667.46 423
15668.64 403
15669.82 449
15671.01 453
15672.19 417
15673.37 431
15674.56 462
15675.74 462
15676.92 440
15678.11 436
15679.29 466
15680.47 445
15681.66 429
15682.84 442
15684.03 459
15685.21 469
15686.39 444
15687.58 446
15688.76 429
15689.94 365
15691.13 386
15692.31 409
15693.50 431
15694.68 390
15695.86 427
15697.05 441
15698.23 403
15699.42 401
15700.60 386
15701.78 417
15702.97 411
15704.15 391
15705.34 405
15706.52 420
15707.71 431
15708.89 456
15710.08 448
15711.26 451
15712.45 435
15713.63 472
15714.81 442
15716.00 461
15717.18 454
15718.37 424
15719.55 423
15720.74 519
15721.92 490
15723.11 450
15724.29 485
15725.48 486
15726.66 523
15727.85 512
15729.04 449
15730.22 478
15731.41 483
15732.59 464
15733.78 465
15734.96 477
15736.15 484
15737.33 515
15738.52 469
15739.71 432
15740.89 434
15742.08 443
15743.26 460
15744.45 493
15745.63 496
15746.82 493
15748.01 509
15749.19 486
15750.38 449
15751.56 457
15752.75 494
15753.94 457
15755.12 448
15756.31 517
15757.50 467
15758.68 504
15759.87 510
15761.06 532
15762.24 543
15763.43 500
15764.62 537
15765.80 509
15766.99 508
15768.18 524
15769.36 477
15770.55 489
15771.74 490
15772.92 476
15774.11 498
15775.30 460
15776.48 499
15777.67 460
15778.86 462
15780.05 446
15781.23 517
15782.42 463
15783.61 462
15784.80 440
15785.98 483
15787.17 499
15788.36 479
15789.55 482
15790.73 432
15791.92 465
15793.11 469
15794.30 442
15795.48 453
15796.67 445
15797.86 420
15799.05 423
15800.24 464
15801.42 461
15802.61 453
15803.80 451
15804.99 439
15806.18 469
15807.37 483
15808.55 426
15809.74 410
15810.93 424
15812.12 440
15813.31 448
15814.50 422
15815.68 400
15816.87 380
15818.06 407
15819.25 403
15820.44 400
15821.63 404
15822.82 404
15824.01 411
15825.19 425
15826.38 404
15827.57 389
15828.76 415
15829.95 468
15831.14 391
15832.33 343
15833.52 411
15834.71 401
15835.90 392
15837.09 378
15838.28 383
15839.47 395
15840.66 398
15841.84 387
15843.03 370
15844.22 387
15845.41 399
15846.60 414
15847.79 356
15848.98 397
15850.17 447
15851.36 410
15852.55 396
15853.74 407
15854.93 365
15856.12 421
15857.31 395
15858.50 398
15859.69 398
15860.88 432
15862.07 397
15863.26 414
15864.46 375
15865.65 413
15866.84 382
15868.03 338
15869.22 388
15870.41 397
15871.60 415
15872.79 365
15873.98 397
15875.17 388
15876.36 384
15877.55 366
15878.74 391
15879.94 364
15881.13 345
15882.32 367
15883.51 341
15884.70 322
15885.89 361
15887.08 390
15888.27 392
15889.46 376
15890.66 415
15891.85 342
15893.04 353
15894.23 393
15895.42 392
15896.61 367
15897.81 369
15899.00 382
15900.19 350
15901.38 361
15902.57 362
15903.76 381
15904.96 407
15906.15 380
15907.34 393
15908.53 390
15909.72 394
15910.92 395
15912.11 417
15913.30 380
15914.49 365
15915.69 374
15916.88 436
15918.07 414
15919.26 418
15920.46 399
15921.65 386
15922.84 399
15924.03 424
15925.23 410
15926.42 387
15927.61 392
15928.81 407
15930.00 385
15931.19 411
15932.38 424
15933.58 394
15934.77 415
15935.96 422
15937.16 423
15938.35 455
15939.54 405
15940.74 410
15941.93 416
15943.12 416
15944.32 393
15945.51 396
15946.70 391
15947.90 412
15949.09 395
15950.28 339
15951.48 406
15952.67 390
15953.87 414
15955.06 383
15956.25 352
15957.45 382
15958.64 347
15959.84 364
15961.03 332
15962.22 397
15963.42 412
15964.61 337
15965.81 368
15967.00 347
15968.19 387
15969.39 337
15970.58 361
15971.78 356
15972.97 367
15974.17 397
15975.36 331
15976.56 348
15977.75 329
15978.95 341
15980.14 339
15981.34 338
15982.53 320
15983.72 350
15984.92 353
15986.11 345
15987.31 347
15988.50 331
15989.70 336
15990.90 351
15992.09 329
15993.29 314
15994.48 343
15995.68 335
15996.87 322
15998.07 362
15999.26 319
16000.46 313
16001.65 302
16002.85 292
16004.05 295
16005.24 304
16006.44 312
16007.63 325
16008.83 307
16010.02 323
16011.22 297
16012.42 313
16013.61 328
16014.81 303
16016.00 318
16017.20 345
16018.40 318
16019.59 302
16020.79 300
16021.99 285
16023.18 311
16024.38 295
16025.58 304
16026.77 304
16027.97 301
16029.16 309
16030.36 298
16031.56 329
16032.76 320
16033.95 342
16035.15 298
16036.35 295
16037.54 314
16038.74 307
16039.94 301
16041.13 279
16042.33 288
16043.53 266
16044.73 312
16045.92 313
16047.12 263
16048.32 288
16049.51 275
16050.71 335
16051.91 288
16053.11 293
16054.30 288
16055.50 294
16056.70 294
16057.90 309
16059.10 266
16060.29 304
16061.49 377
16062.69 290
16063.89 296
16065.08 305
16066.28 290
16067.48 335
16068.68 326
16069.88 308
16071.07 293
16072.27 290
16073.47 310
16074.67 313
16075.87 302
16077.07 277
16078.26 270
16079.46 320
16080.66 264
16081.86 307
16083.06 304
16084.26 275
16085.46 286
16086.66 303
16087.85 282
16089.05 290
16090.25 305
16091.45 266
16092.65 290
16093.85 291
16095.05 278
16096.25 302
16097.45 284
16098.65 272
16099.84 267
16101.04 295
16102.24 297
16103.44 276
16104.64 288
16105.84 289
16107.04 270
16108.24 268
16109.44 325
16110.64 278
16111.84 294
16113.04 262
16114.24 278
16115.44 296
16116.64 246
16117.84 280
16119.04 297
16120.24 292
16121.44 253
16122.64 304
16123.84 277
16125.04 266
16126.24 261
16127.44 279
16128.64 262
16129.84 251
16131.04 279
16132.24 257
16133.44 286
16134.64 250
16135.84 257
16137.04 235
16138.25 291
16139.45 281
16140.65 274
16141.85 278
16143.05 285
16144.25 281
16145.45 279
16146.65 279
16147.85 296
16149.05 269
16150.25 279
16151.46 280
16152.66 296
16153.86 263
16155.06 242
16156.26 230
16157.46 283
16158.66 287
16159.87 295
16161.07 313
16162.27 278
16163.47 302
16164.67 261
16165.87 296
16167.08 274
16168.28 258
16169.48 266
16170.68 350
16171.88 270
16173.09 298
16174.29 273
16175.49 287
16176.69 293
16177.89 265
16179.10 270
16180.30 303
16181.50 305
16182.70 300
16183.91 276
16185.11 283
16186.31 268
16187.51 278
16188.72 286
16189.92 302
16191.12 289
16192.32 263
16193.53 241
16194.73 266
16195.93 275
16197.13 273
16198.34 253
16199.54 276
16200.74 282
16201.95 272
16203.15 256
16204.35 260
16205.56 294
16206.76 311
16207.96 250
16209.17 264
16210.37 285
16211.57 305
16212.78 292
16213.98 298
16215.18 271
16216.39 270
16217.59 307
16218.79 292
16220.00 278
16221.20 254
16222.41 274
16223.61 270
16224.81 279
16226.02 322
16227.22 279
16228.43 292
16229.63 272
16230.83 278
16232.04 259
16233.24 289
16234.45 264
16235.65 275
16236.86 305
16238.06 297
16239.26 320
16240.47 318
16241.67 323
16242.88 304
16244.08 260
16245.29 285
16246.49 305
16247.70 275
16248.90 254
16250.11 284
16251.31 286
16252.52 264
16253.72 268
16254.93 302
16256.13 299
16257.34 268
16258.54 305
16259.75 317
16260.95 314
16262.16 319
16263.36 290
16264.57 328
16265.77 280
16266.98 291
16268.19 278
16269.39 310
16270.60 318
16271.80 302
16273.01 302
16274.21 344
16275.42 303
16276.63 319
16277.83 317
16279.04 303
16280.24 283
16281.45 281
16282.66 321
16283.86 281
16285.07 303
16286.27 337
16287.48 327
16288.69 302
16289.89 321
16291.10 329
16292.31 351
16293.51 338
16294.72 335
16295.93 320
16297.13 360
16298.34 362
16299.55 326
16300.75 340
16301.96 306
16303.17 309
16304.37 331
16305.58 332
16306.79 359
16307.99 372
16309.20 318
16310.41 302
16311.62 315
16312.82 346
16314.03 355
16315.24 355
16316.44 376
16317.65 380
16318.86 367
16320.07 308
16321.27 331
16322.48 327
16323.69 373
16324.90 353
16326.10 362
16327.31 322
16328.52 344
16329.73 321
16330.94 322
16332.14 322
16333.35 316
16334.56 337
16335.77 315
16336.98 299
16338.18 324
16339.39 345
16340.60 363
16341.81 333
16343.02 326
16344.23 307
16345.43 296
16346.64 328
16347.85 273
16349.06 293
16350.27 313
16351.48 342
16352.69 358
16353.89 276
16355.10 278
16356.31 321
16357.52 300
16358.73 317
16359.94 290
16361.15 281
16362.36 294
16363.57 301
16364.77 283
16365.98 276
16367.19 282
16368.40 312
16369.61 260
16370.82 260
16372.03 266
16373.24 297
16374.45 251
16375.66 272
16376.87 276
16378.08 294
16379.29 231
16380.50 251
16381.71 280
16382.92 291
16384.13 263
16385.34 281
16386.55 298
16387.76 274
16388.97 305
16390.18 291
16391.39 255
16392.60 255
16393.81 272
16395.02 287
16396.23 270
16397.44 276
16398.65 331
16399.86 294
16401.07 259
16402.28 267
16403.49 272
16404.70 300
16405.91 300
16407.12 250
16408.33 269
16409.54 240
16410.76 270
16411.97 261
16413.18 289
16414.39 278
16415.60 277
16416.81 267
16418.02 272
16419.23 245
16420.44 269
16421.66 269
16422.87 272
16424.08 299
16425.29 270
16426.50 287
16427.71 247
16428.92 288
16430.14 300
16431.35 253
16432.56 249
16433.77 258
16434.98 271
16436.19 284
16437.41 258
16438.62 298
16439.83 248
16441.04 257
16442.25 245
16443.47 250
16444.68 280
16445.89 299
16447.10 294
16448.31 272
16449.53 297
16450.74 278
16451.95 286
16453.16 285
16454.38 285
16455.59 294
16456.80 267
16458.01 267
16459.23 271
16460.44 287
16461.65 251
16462.86 243
16464.08 277
16465.29 328
16466.50 263
16467.72 291
16468.93 263
16470.14 239
16471.35 257
16472.57 238
16473.78 270
16474.99 267
16476.21 254
16477.42 267
16478.63 278
16479.85 277
16481.06 273
16482.27 237
16483.49 255
16484.70 272
16485.92 241
16487.13 285
16488.34 252
16489.56 251
16490.77 260
16491.98 242
16493.20 237
16494.41 254
16495.63 266
16496.84 251
16498.05 272
16499.27 266
16500.48 247
16501.70 258
16502.91 261
16504.13 303
16505.34 269
16506.55 264
16507.77 264
16508.98 260
16510.20 259
16511.41 275
16512.63 257
16513.84 225
16515.06 246
16516.27 281
16517.49 258
16518.70 238
16519.92 229
16521.13 260
16522.35 246
16523.56 263
16524.78 248
16525.99 237
16527.21 205
16528.42 237
16529.64 257
16530.85 224
16532.07 230
16533.28 244
16534.50 260
16535.71 251
16536.93 248
16538.14 279
16539.36 279
16540.58 264
16541.79 233
16543.01 248
16544.22 276
16545.44 263
16546.65 250
16547.87 251
16549.09 258
16550.30 267
16551.52 274
16552.73 274
16553.95 277
16555.17 254
16556.38 239
16557.60 220
16558.82 224
16560.03 252
16561.25 257
16562.46 231
16563.68 272
16564.90 237
16566.11 268
16567.33 255
16568.55 260
16569.76 285
16570.98 242
16572.20 267
16573.41 261
16574.63 265
16575.85 252
16577.07 263
16578.28 253
16579.50 245
16580.72 285
16581.93 273
16583.15 263
16584.37 250
16585.59 249
16586.80 282
16588.02 296
16589.24 282
16590.46 295
16591.67 283
16592.89 292
16594.11 280
16595.33 290
16596.54 283
16597.76 269
16598.98 268
16600.20 272
16601.41 285
16602.63 284
16603.85 303
16605.07 282
16606.29 265
16607.50 328
16608.72 299
16609.94 285
16611.16 292
16612.38 247
16613.60 279
16614.81 291
16616.03 259
16617.25 287
16618.47 273
16619.69 268
16620.91 307
16622.13 303
16623.34 253
16624.56 287
16625.78 248
16627.00 267
16628.22 230
16629.44 261
16630.66 256
16631.88 201
16633.10 249
16634.31 285
16635.53 244
16636.75 271
16637.97 253
16639.19 265
16640.41 246
16641.63 234
16642.85 212
16644.07 232
16645.29 224
16646.51 260
16647.73 304
16648.95 261
16650.17 241
16651.39 246
16652.61 240
16653.83 237
16655.05 223
16656.27 227
16657.49 228
16658.71 218
16659.93 230
16661.15 225
16662.37 205
16663.59 245
16664.81 286
16666.03 279
16667.25 244
16668.47 224
16669.69 238
16670.91 265
16672.13 275
16673.35 248
16674.57 268
16675.79 247
16677.01 212
16678.23 225
16679.45 238
16680.67 272
16681.89 243
16683.12 246
16684.34 255
16685.56 249
16686.78 223
16688.00 246
16689.22 251
16690.44 254
16691.66 223
16692.88 252
16694.11 282
16695.33 250
16696.55 242
16697.77 273
16698.99 244
16700.21 229
16701.43 237
16702.66 228
16703.88 257
16705.10 255
16706.32 255
16707.54 216
16708.77 241
16709.99 244
16711.21 244
16712.43 221
16713.65 235
16714.87 233
16716.10 216
16717.32 208
16718.54 246
16719.76 240
16720.99 253
16722.21 254
16723.43 247
16724.65 238
16725.88 251
16727.10 252
16728.32 219
16729.54 267
16730.77 240
16731.99 211
16733.21 220
16734.43 224
16735.66 269
16736.88 249
16738.10 243
16739.33 236
16740.55 284
16741.77 214
16742.99 227
16744.22 256
16745.44 281
16746.66 269
16747.89 238
16749.11 228
16750.33 225
16751.56 244
16752.78 231
16754.00 229
16755.23 251
16756.45 252
16757.68 236
16758.90 233
16760.12 259
16761.35 242
16762.57 226
16763.79 242
16765.02 223
16766.24 222
16767.47 226
16768.69 259
16769.91 243
16771.14 220
16772.36 230
16773.59 230
16774.81 255
16776.04 272
16777.26 252
16778.48 232
16779.71 241
16780.93 255
16782.16 210
16783.38 250
16784.61 236
16785.83 248
16787.06 264
16788.28 226
16789.51 241
16790.73 253
16791.96 236
16793.18 201
16794.41 283
16795.63 244
16796.86 211
16798.08 221
16799.31 233
16800.53 261
16801.76 247
16802.98 218
16804.21 225
16805.43 236
16806.66 240
16807.88 207
16809.11 228
16810.33 269
16811.56 279
16812.79 247
16814.01 242
16815.24 257
16816.46 283
16817.69 256
16818.91 261
16820.14 227
16821.37 231
16822.59 253
16823.82 250
16825.04 251
16826.27 220
16827.50 237
16828.72 248
16829.95 251
16831.18 259
16832.40 216
16833.63 241
16834.86 261
16836.08 249
16837.31 222
16838.53 234
16839.76 226
16840.99 228
16842.21 251
16843.44 254
16844.67 255
16845.90 239
16847.12 264
16848.35 263
16849.58 267
16850.80 264
16852.03 225
16853.26 255
16854.48 268
16855.71 267
16856.94 261
16858.17 286
16859.39 225
16860.62 273
16861.85 242
16863.08 235
16864.30 283
16865.53 288
16866.76 274
16867.99 262
16869.21 297
16870.44 258
16871.67 268
16872.90 253
16874.13 279
16875.35 295
16876.58 275
16877.81 266
16879.04 320
16880.27 302
16881.49 293
16882.72 295
16883.95 340
16885.18 301
16886.41 310
16887.64 265
16888.86 271
16890.09 335
16891.32 296
16892.55 299
16893.78 311
16895.01 302
16896.24 316
16897.46 300
16898.69 317
16899.92 320
16901.15 260
16902.38 267
16903.61 295
16904.84 305
16906.07 260
16907.30 319
16908.53 313
16909.75 288
16910.98 289
16912.21 255
16913.44 306
16914.67 327
16915.90 297
16917.13 259
16918.36 275
16919.59 273
16920.82 276
16922.05 282
16923.28 277
16924.51 266
16925.74 299
16926.97 280
16928.20 278
16929.43 275
16930.66 241
16931.89 241
16933.12 259
16934.35 253
16935.58 229
16936.81 255
16938.04 274
16939.27 251
16940.50 246
16941.73 275
16942.96 254
16944.19 250
16945.42 245
16946.65 217
16947.88 245
16949.11 271
16950.34 226
16951.57 228
16952.80 228
16954.04 246
16955.27 242
16956.50 223
16957.73 242
16958.96 248
16960.19 259
16961.42 236
16962.65 208
16963.88 247
16965.11 218
16966.35 235
16967.58 246
16968.81 244
16970.04 233
16971.27 236
16972.50 274
16973.73 246
16974.97 231
16976.20 255
16977.43 229
16978.66 249
16979.89 238
16981.12 258
16982.36 250
16983.59 235
16984.82 252
16986.05 250
16987.28 246
16988.52 203
16989.75 216
16990.98 220
16992.21 249
16993.45 250
16994.68 239
16995.91 221
16997.14 202
16998.37 261
16999.61 232
17000.84 218
17002.07 239
17003.31 220
17004.54 229
17005.77 219
17007.00 249
17008.24 242
17009.47 253
17010.70 261
17011.93 252
17013.17 209
17014.40 257
17015.63 280
17016.87 225
17018.10 226
17019.33 239
17020.57 245
17021.80 247
17023.03 223
17024.27 242
17025.50 205
17026.73 208
17027.97 250
17029.20 220
17030.43 212
17031.67 220
17032.90 256
17034.14 229
17035.37 260
17036.60 229
17037.84 244
17039.07 253
17040.30 226
17041.54 216
17042.77 214
17044.01 228
17045.24 248
17046.47 218
17047.71 202
17048.94 224
17050.18 230
17051.41 237
17052.65 239
17053.88 197
17055.12 227
17056.35 227
17057.58 216
17058.82 232
17060.05 222
17061.29 224
17062.52 242
17063.76 248
17064.99 217
17066.23 227
17067.46 242
17068.70 243
17069.93 244
17071.17 228
17072.40 215
17073.64 241
17074.87 216
17076.11 240
17077.34 232
17078.58 228
17079.81 218
17081.05 250
17082.29 210
17083.52 241
17084.76 255
17085.99 243
17087.23 239
17088.46 238
17089.70 240
17090.94 235
17092.17 251
17093.41 229
17094.64 247
17095.88 238
17097.12 223
17098.35 209
17099.59 194
17100.82 207
17102.06 262
17103.30 251
17104.53 219
17105.77 216
17107.00 239
17108.24 233
17109.48 207
17110.71 241
17111.95 268
17113.19 244
17114.42 231
17115.66 191
17116.90 234
17118.13 215
17119.37 225
17120.61 209
17121.85 204
17123.08 215
17124.32 202
17125.56 181
17126.79 234
17128.03 254
17129.27 260
17130.50 246
17131.74 275
17132.98 225
17134.22 227
17135.45 227
17136.69 201
17137.93 205
17139.17 247
17140.40 245
17141.64 234
17142.88 216
17144.12 212
17145.36 223
17146.59 203
17147.83 214
17149.07 231
17150.31 254
17151.54 230
17152.78 228
17154.02 253
17155.26 249
17156.50 269
17157.74 211
17158.97 228
17160.21 218
17161.45 234
17162.69 284
17163.93 241
17165.17 243
17166.40 249
17167.64 226
17168.88 229
17170.12 220
17171.36 220
17172.60 211
17173.84 196
17175.08 213
17176.31 200
17177.55 212
17178.79 187
17180.03 202
17181.27 214
17182.51 213
17183.75 213
17184.99 238
17186.23 212
17187.47 180
17188.71 224
17189.94 222
17191.18 216
17192.42 199
17193.66 196
17194.90 191
17196.14 234
17197.38 243
17198.62 217
17199.86 236
17201.10 197
17202.34 189
17203.58 208
17204.82 208
17206.06 199
17207.30 210
17208.54 219
17209.78 219
17211.02 196
17212.26 216
17213.50 220
17214.74 222
17215.98 256
17217.22 222
17218.46 230
17219.70 228
17220.94 197
17222.18 204
17223.43 239
17224.67 232
17225.91 210
17227.15 195
17228.39 203
17229.63 225
17230.87 209
17232.11 204
17233.35 219
17234.59 191
17235.83 199
17237.08 249
17238.32 193
17239.56 206
17240.80 211
17242.04 214
17243.28 199
17244.52 217
17245.76 239
17247.01 209
17248.25 206
17249.49 200
17250.73 173
17251.97 202
17253.21 210
17254.46 195
17255.70 194
17256.94 208
17258.18 204
17259.42 242
17260.66 230
17261.91 201
17263.15 201
17264.39 184
17265.63 178
17266.87 181
17268.12 197
17269.36 198
17270.60 219
17271.84 203
17273.09 212
17274.33 237
17275.57 213
17276.81 214
17278.06 198
17279.30 225
17280.54 187
17281.78 220
17283.03 216
17284.27 218
17285.51 238
17286.76 196
17288.00 201
17289.24 228
17290.48 202
17291.73 188
17292.97 197
17294.21 222
17295.46 222
17296.70 192
17297.94 221
17299.19 214
17300.43 190
17301.67 202
17302.92 201
17304.16 176
17305.40 233
17306.65 201
17307.89 220
17309.14 194
17310.38 174
17311.62 187
17312.87 213
17314.11 210
17315.35 198
17316.60 196
17317.84 197
17319.09 212
17320.33 193
17321.58 191
17322.82 176
17324.06 195
17325.31 175
17326.55 166
17327.80 189
17329.04 181
17330.29 186
17331.53 165
17332.77 215
17334.02 191
17335.26 198
17336.51 185
17337.75 218
17339.00 181
17340.24 204
17341.49 201
17342.73 187
17343.98 230
17345.22 196
17346.47 206
17347.71 198
17348.96 198
17350.20 190
17351.45 191
17352.69 184
17353.94 188
17355.18 175
17356.43 184
17357.68 197
17358.92 206
17360.17 229
17361.41 187
17362.66 173
17363.90 176
17365.15 187
17366.39 188
17367.64 200
17368.89 193
17370.13 191
17371.38 176
17372.62 192
17373.87 202
17375.12 192
17376.36 195
17377.61 208
17378.85 177
17380.10 203
17381.35 247
17382.59 236
17383.84 192
17385.09 177
17386.33 177
17387.58 208
17388.83 217
17390.07 216
17391.32 198
17392.57 232
17393.81 202
17395.06 220
17396.31 180
17397.55 183
17398.80 214
17400.05 196
17401.29 208
17402.54 167
17403.79 178
17405.04 184
17406.28 197
17407.53 217
17408.78 203
17410.02 210
17411.27 202
17412.52 211
17413.77 200
17415.01 204
17416.26 205
17417.51 205
17418.76 208
17420.00 210
17421.25 202
17422.50 204
17423.75 173
17425.00 177
17426.24 226
17427.49 193
17428.74 215
17429.99 221
17431.24 201
17432.48 199
17433.73 195
17434.98 176
17436.23 198
17437.48 194
17438.73 184
17439.97 178
17441.22 195
17442.47 189
17443.72 175
17444.97 208
17446.22 196
17447.47 173
17448.71 202
17449.96 224
17451.21 205
17452.46 196
17453.71 171
17454.96 192
17456.21 209
17457.46 219
17458.71 183
17459.95 221
17461.20 225
17462.45 218
17463.70 220
17464.95 191
17466.20 198
17467.45 199
17468.70 193
17469.95 240
17471.20 191
17472.45 167
17473.70 201
17474.95 274
17476.20 210
17477.45 207
17478.70 205
17479.95 223
17481.20 240
17482.45 189
17483.70 178
17484.95 206
17486.20 213
17487.45 200
17488.70 193
17489.95 181
17491.20 184
17492.45 216
17493.70 221
17494.95 241
17496.20 197
17497.45 198
17498.70 207
17499.95 199
17501.20 193
17502.45 199
17503.70 187
17504.95 149
17506.20 183
17507.46 214
17508.71 208
17509.96 204
17511.21 184
17512.46 210
17513.71 200
17514.96 201
17516.21 234
17517.46 241
17518.71 205
17519.97 212
17521.22 196
17522.47 215
17523.72 218
17524.97 195
17526.22 211
17527.47 229
17528.73 190
17529.98 219
17531.23 233
17532.48 220
17533.73 219
17534.99 227
17536.24 197
17537.49 222
17538.74 213
17539.99 198
17541.25 203
17542.50 221
17543.75 176
17545.00 186
17546.25 220
17547.51 213
17548.76 230
17550.01 193
17551.26 211
17552.52 199
17553.77 205
17555.02 189
17556.27 190
17557.53 184
17558.78 193
17560.03 199
17561.28 206
17562.54 211
17563.79 235
17565.04 221
17566.30 221
17567.55 193
17568.80 195
17570.05 202
17571.31 213
17572.56 218
17573.81 179
17575.07 166
17576.32 221
17577.57 216
17578.83 223
17580.08 189
17581.33 202
17582.59 219
17583.84 200
17585.10 189
17586.35 184
17587.60 179
17588.86 204
17590.11 217
17591.36 197
17592.62 194
17593.87 204
17595.13 241
17596.38 245
17597.63 205
17598.89 192
17600.14 228
17601.40 233
17602.65 192
17603.90 188
17605.16 203
17606.41 208
17607.67 186
17608.92 200
17610.18 214
17611.43 224
17612.69 220
17613.94 213
17615.20 212
17616.45 197
17617.71 205
17618.96 215
17620.21 211
17621.47 244
17622.72 218
17623.98 205
17625.23 206
17626.49 217
17627.75 229
17629.00 212
17630.26 195
17631.51 175
17632.77 174
17634.02 186
17635.28 223
17636.53 216
17637.79 213
17639.04 226
17640.30 212
17641.55 202
17642.81 175
17644.07 227
17645.32 211
17646.58 178
17647.83 192
17649.09 196
17650.35 158
17651.60 203
17652.86 222
17654.11 212
17655.37 197
17656.63 209
17657.88 215
17659.14 203
17660.39 187
17661.65 195
17662.91 207
17664.16 210
17665.42 220
17666.68 196
17667.93 183
17669.19 196
17670.45 180
17671.70 196
17672.96 191
17674.22 211
17675.47 198
17676.73 212
17677.99 201
17679.24 191
17680.50 185
17681.76 178
17683.02 222
17684.27 192
17685.53 176
17686.79 178
17688.05 186
17689.30 165
17690.56 190
17691.82 202
17693.07 217
17694.33 190
17695.59 171
17696.85 194
17698.11 225
17699.36 215
17700.62 197
17701.88 186
17703.14 199
17704.39 178
17705.65 180
17706.91 214
17708.17 206
17709.43 181
17710.68 237
17711.94 235
17713.20 211
17714.46 209
17715.72 171
17716.98 176
17718.23 186
17719.49 190
17720.75 180
17722.01 169
17723.27 181
17724.53 196
17725.79 163
17727.04 195
17728.30 173
17729.56 178
17730.82 208
17732.08 189
17733.34 170
17734.60 168
17735.86 194
17737.12 191
17738.37 172
17739.63 192
17740.89 191
17742.15 210
17743.41 170
17744.67 208
17745.93 192
17747.19 163
17748.45 175
17749.71 173
17750.97 176
17752.23 145
17753.49 190
17754.75 191
17756.01 155
17757.27 166
17758.53 199
17759.79 183
17761.05 196
17762.31 189
17763.57 198
17764.83 183
17766.09 162
17767.35 163
17768.61 218
17769.87 217
17771.13 195
17772.39 212
17773.65 203
17774.91 181
17776.17 175
17777.43 201
17778.69 210
17779.95 235
17781.21 191
17782.47 184
17783.73 179
17784.99 177
17786.25 197
17787.51 197
17788.78 199
17790.04 205
17791.30 167
17792.56 205
17793.82 204
17795.08 202
17796.34 185
17797.60 196
17798.86 185
17800.13 175
17801.39 206
17802.65 176
17803.91 200
17805.17 214
17806.43 211
17807.69 211
17808.96 201
17810.22 216
17811.48 182
17812.74 186
17814.00 219
17815.26 178
17816.53 199
17817.79 210
17819.05 193
17820.31 192
17821.57 160
17822.84 194
17824.10 214
17825.36 179
17826.62 177
17827.89 171
17829.15 179
17830.41 195
17831.67 201
17832.93 194
17834.20 209
17835.46 186
17836.72 227
17837.99 235
17839.25 195
17840.51 146
17841.77 199
17843.04 179
17844.30 177
17845.56 188
17846.82 186
17848.09 165
17849.35 211
17850.61 205
17851.88 176
17853.14 194
17854.40 188
17855.67 205
17856.93 178
17858.19 171
17859.46 184
17860.72 162
17861.98 182
17863.25 190
17864.51 205
17865.77 216
17867.04 201
17868.30 183
17869.57 172
17870.83 162
17872.09 173
17873.36 158
17874.62 188
17875.89 189
17877.15 191
17878.41 196
17879.68 199
17880.94 167
17882.21 185
17883.47 193
17884.73 138
17886.00 198
17887.26 208
17888.53 211
17889.79 180
17891.06 159
17892.32 166
17893.59 192
17894.85 183
17896.12 182
17897.38 170
17898.65 170
17899.91 166
17901.17 151
17902.44 144
17903.70 167
17904.97 180
17906.23 171
17907.50 185
17908.77 154
17910.03 177
17911.30 179
17912.56 178
17913.83 175
17915.09 177
17916.36 174
17917.62 183
17918.89 159
17920.15 188
17921.42 181
17922.68 185
17923.95 215
17925.22 164
17926.48 162
17927.75 190
17929.01 178
17930.28 195
17931.55 196
17932.81 184
17934.08 166
17935.34 186
17936.61 194
17937.88 175
17939.14 159
17940.41 173
17941.68 170
17942.94 181
17944.21 175
17945.47 167
17946.74 186
17948.01 216
17949.27 173
17950.54 167
17951.81 157
17953.07 163
17954.34 191
17955.61 193
17956.87 180
17958.14 194
17959.41 162
17960.68 187
17961.94 198
17963.21 174
17964.48 186
17965.74 191
17967.01 207
17968.28 185
17969.55 197
17970.81 186
17972.08 200
17973.35 165
17974.62 188
17975.88 169
17977.15 189
17978.42 171
17979.69 188
17980.95 187
17982.22 176
17983.49 176
17984.76 175
17986.03 174
17987.29 196
17988.56 196
17989.83 172
17991.10 179
17992.37 165
17993.63 142
17994.90 174
17996.17 163
17997.44 164
17998.71 175
17999.98 193
18001.24 204
18002.51 177
18003.78 184
18005.05 188
18006.32 170
18007.59 205
18008.86 178
18010.12 219
18011.39 168
18012.66 167
18013.93 172
18015.20 188
18016.47 177
18017.74 175
18019.01 175
18020.28 156
18021.54 168
18022.81 175
18024.08 156
18025.35 179
18026.62 169
18027.89 174
18029.16 180
18030.43 180
18031.70 177
18032.97 181
18034.24 153
18035.51 182
18036.78 171
18038.05 190
18039.32 219
18040.59 193
18041.86 191
18043.13 185
18044.40 181
18045.67 191
18046.94 179
18048.21 207
18049.48 166
18050.75 164
18052.02 186
18053.29 183
18054.56 154
18055.83 169
18057.10 167
18058.37 190
18059.64 172
18060.91 165
18062.18 158
18063.45 170
18064.72 186
18065.99 182
18067.26 185
18068.54 180
18069.81 179
18071.08 159
18072.35 172
18073.62 205
18074.89 177
18076.16 158
18077.43 162
18078.70 170
18079.97 188
18081.25 158
18082.52 168
18083.79 173
18085.06 157
18086.33 195
18087.60 208
18088.87 181
18090.15 162
18091.42 160
18092.69 194
18093.96 180
18095.23 171
18096.50 173
18097.78 214
18099.05 202
18100.32 164
18101.59 159
18102.86 185
18104.14 169
18105.41 188
18106.68 164
18107.95 164
18109.23 191
18110.50 171
18111.77 183
18113.04 195
18114.31 180
18115.59 199
18116.86 206
18118.13 204
18119.40 186
18120.68 210
18121.95 189
18123.22 177
18124.50 194
18125.77 183
18127.04 203
18128.31 190
18129.59 181
18130.86 185
18132.13 196
18133.41 179
18134.68 184
18135.95 156
18137.23 189
18138.50 165
18139.77 200
18141.05 189
18142.32 181
18143.59 200
18144.87 177
18146.14 199
18147.41 182
18148.69 180
18149.96 176
18151.23 155
18152.51 164
18153.78 187
18155.06 181
18156.33 179
18157.60 170
18158.88 189
18160.15 207
18161.43 191
18162.70 194
18163.97 197
18165.25 167
18166.52 207
18167.80 197
18169.07 176
18170.35 189
18171.62 185
18172.90 182
18174.17 180
18175.44 192
18176.72 201
18177.99 190
18179.27 200
18180.54 176
18181.82 162
18183.09 149
18184.37 185
18185.64 199
18186.92 187
18188.19 155
18189.47 174
18190.74 191
18192.02 207
18193.29 192
18194.57 173
18195.84 193
18197.12 179
18198.39 167
18199.67 193
18200.95 182
18202.22 164
18203.50 185
18204.77 185
18206.05 169
18207.32 181
18208.60 194
18209.88 213
18211.15 192
18212.43 173
18213.70 202
18214.98 187
18216.26 194
18217.53 165
18218.81 181
18220.08 200
18221.36 148
18222.64 160
18223.91 185
18225.19 211
18226.47 163
18227.74 195
18229.02 152
18230.29 185
18231.57 190
18232.85 172
18234.12 177
18235.40 154
18236.68 184
18237.95 189
18239.23 184
18240.51 167
18241.79 216
18243.06 223
18244.34 155
18245.62 142
18246.89 203
18248.17 187
18249.45 178
18250.73 176
18252.00 185
18253.28 173
18254.56 142
18255.83 178
18257.11 182
18258.39 185
18259.67 230
18260.94 212
18262.22 178
18263.50 188
18264.78 151
18266.06 167
18267.33 167
18268.61 183
18269.89 190
18271.17 203
18272.45 187
18273.72 186
18275.00 214
18276.28 173
18277.56 186
18278.84 177
18280.11 172
18281.39 170
18282.67 164
18283.95 187
18285.23 171
18286.51 183
18287.78 173
18289.06 179
18290.34 161
18291.62 180
18292.90 149
18294.18 170
18295.46 181
18296.74 199
18298.01 153
18299.29 160
18300.57 188
18301.85 180
18303.13 176
18304.41 206
18305.69 228
18306.97 203
18308.25 170
18309.53 185
18310.81 166
18312.09 162
18313.37 166
18314.64 180
18315.92 179
18317.20 166
18318.48 181
18319.76 193
18321.04 169
18322.32 178
18323.60 176
18324.88 169
18326.16 160
18327.44 173
18328.72 180
18330.00 176
18331.28 176
18332.56 185
18333.84 172
18335.12 178
18336.40 147
18337.68 199
18338.96 187
18340.24 173
18341.52 188
18342.80 176
18344.09 178
18345.37 195
18346.65 202
18347.93 175
18349.21 171
18350.49 177
18351.77 187
18353.05 192
18354.33 179
18355.61 168
18356.89 156
18358.17 164
18359.46 180
18360.74 181
18362.02 187
18363.30 182
18364.58 184
18365.86 197
18367.14 171
18368.42 167
18369.71 181
18370.99 227
18372.27 168
18373.55 166
18374.83 161
18376.11 182
18377.39 165
18378.68 186
18379.96 172
18381.24 214
18382.52 203
18383.80 190
18385.09 169
18386.37 180
18387.65 180
18388.93 179
18390.21 197
18391.50 208
18392.78 181
18394.06 170
18395.34 200
18396.63 159
18397.91 197
18399.19 185
18400.47 184
18401.76 200
18403.04 155
18404.32 172
18405.60 187
18406.89 162
18408.17 155
18409.45 187
18410.73 179
18412.02 164
18413.30 165
18414.58 204
18415.87 190
18417.15 179
18418.43 162
18419.72 173
18421.00 180
18422.28 185
18423.57 185
18424.85 188
18426.13 185
18427.42 195
18428.70 189
18429.98 174
18431.27 150
18432.55 165
18433.83 174
18435.12 162
18436.40 179
18437.68 173
18438.97 188
18440.25 173
18441.54 188
18442.82 184
18444.10 183
18445.39 171
18446.67 201
18447.96 155
18449.24 157
18450.53 168
18451.81 173
18453.09 159
18454.38 160
18455.66 177
18456.95 158
18458.23 193
18459.52 201
18460.80 161
18462.09 174
18463.37 151
18464.65 145
18465.94 170
18467.22 166
18468.51 169
18469.79 170
18471.08 165
18472.36 178
18473.65 212
18474.93 210
18476.22 177
18477.50 189
18478.79 180
18480.08 190
18481.36 169
18482.65 167
18483.93 154
18485.22 150
18486.50 156
18487.79 156
18489.07 193
18490.36 171
18491.64 191
18492.93 168
18494.22 155
18495.50 161
18496.79 142
18498.07 180
18499.36 213
18500.65 189
18501.93 184
18503.22 200
18504.50 206
18505.79 171
18507.08 170
18508.36 170
18509.65 228
18510.94 170
18512.22 154
18513.51 167
18514.80 182
18516.08 173
18517.37 172
18518.65 192
18519.94 178
18521.23 150
18522.51 188
18523.80 160
18525.09 167
18526.38 173
18527.66 187
18528.95 153
18530.24 180
18531.52 193
18532.81 176
18534.10 175
18535.39 178
18536.67 176
18537.96 180
18539.25 170
18540.53 180
18541.82 178
18543.11 178
18544.40 178
18545.68 172
18546.97 180
18548.26 184
18549.55 155
18550.84 163
18552.12 200
18553.41 169
18554.70 161
18555.99 161
18557.27 182
18558.56 168
18559.85 171
18561.14 177
18562.43 182
18563.72 159
18565.00 186
18566.29 194
18567.58 211
18568.87 160
18570.16 190
18571.45 195
18572.73 196
18574.02 168
18575.31 188
18576.60 217
18577.89 189
18579.18 188
18580.47 141
18581.75 181
18583.04 175
18584.33 204
18585.62 190
18586.91 199
18588.20 162
18589.49 234
18590.78 190
18592.07 176
18593.36 196
18594.65 175
18595.93 211
18597.22 210
18598.51 181
18599.80 195
18601.09 197
18602.38 219
18603.67 219
18604.96 214
18606.25 238
18607.54 181
18608.83 211
18610.12 188
18611.41 168
18612.70 231
18613.99 222
18615.28 198
18616.57 206
18617.86 199
18619.15 202
18620.44 234
18621.73 204
18623.02 205
18624.31 186
18625.60 188
18626.89 189
18628.18 214
18629.47 172
18630.76 190
18632.05 198
18633.34 196
18634.64 193
18635.93 211
18637.22 197
18638.51 195
18639.80 206
18641.09 218
18642.38 187
18643.67 193
18644.96 219
18646.25 195
18647.54 193
18648.84 164
18650.13 208
18651.42 207
18652.71 195
18654.00 196
18655.29 209
18656.58 238
18657.88 230
18659.17 210
18660.46 222
18661.75 202
18663.04 194
18664.33 201
18665.63 186
18666.92 171
18668.21 208
18669.50 257
18670.79 212
18672.08 190
18673.38 162
18674.67 190
18675.96 203
18677.25 185
18678.55 190
18679.84 163
18681.13 176
18682.42 174
18683.71 207
18685.01 158
18686.30 165
18687.59 158
18688.88 186
18690.18 202
18691.47 185
18692.76 176
18694.06 170
18695.35 183
18696.64 161
18697.93 194
18699.23 168
18700.52 175
18701.81 193
18703.11 189
18704.40 159
18705.69 170
18706.99 182
18708.28 204
18709.57 168
18710.86 177
18712.16 185
18713.45 211
18714.75 194
18716.04 190
18717.33 180
18718.63 201
18719.92 205
18721.21 174
18722.51 166
18723.80 187
18725.09 203
18726.39 173
18727.68 194
18728.98 196
18730.27 163
18731.56 181
18732.86 169
18734.15 184
18735.45 181
18736.74 183
18738.04 192
18739.33 186
18740.62 180
18741.92 168
18743.21 179
18744.51 200
18745.80 214
18747.10 195
18748.39 181
18749.69 203
18750.98 192
18752.27 173
18753.57 193
18754.86 204
18756.16 169
18757.45 189
18758.75 193
18760.04 153
18761.34 190
18762.63 174
18763.93 209
18765.23 165
18766.52 190
18767.82 218
18769.11 181
18770.41 185
18771.70 205
18773.00 176
18774.29 185
18775.59 202
18776.88 142
18778.18 187
18779.48 174
18780.77 156
18782.07 159
18783.36 193
18784.66 148
18785.95 188
18787.25 173
18788.55 170
18789.84 154
18791.14 152
18792.43 152
18793.73 180
18795.03 177
18796.32 148
18797.62 169
18798.92 211
18800.21 161
18801.51 169
18802.81 169
18804.10 160
18805.40 199
18806.70 158
18807.99 185
18809.29 166
18810.59 167
18811.88 169
18813.18 193
18814.48 175
18815.77 169
18817.07 170
18818.37 204
18819.66 193
18820.96 174
18822.26 185
18823.56 170
18824.85 175
18826.15 197
18827.45 177
18828.75 187
18830.04 159
18831.34 151
18832.64 161
18833.94 165
18835.23 164
18836.53 191
18837.83 173
18839.13 181
18840.42 166
18841.72 194
18843.02 180
18844.32 179
18845.62 155
18846.91 175
18848.21 160
18849.51 183
18850.81 183
18852.11 161
18853.40 168
18854.70 177
18856.00 173
18857.30 154
18858.60 146
18859.90 187
18861.20 187
18862.49 206
18863.79 183
18865.09 191
18866.39 176
18867.69 186
18868.99 176
18870.29 155
18871.59 161
18872.88 178
18874.18 165
18875.48 172
18876.78 202
18878.08 179
18879.38 147
18880.68 150
18881.98 180
18883.28 157
18884.58 173
18885.88 162
18887.18 157
18888.47 172
18889.77 166
18891.07 177
18892.37 161
18893.67 173
18894.97 172
18896.27 167
18897.57 156
18898.87 177
18900.17 174
18901.47 177
18902.77 174
18904.07 172
18905.37 182
18906.67 144
18907.97 160
18909.27 161
18910.57 155
18911.87 154
18913.17 185
18914.47 145
18915.77 172
18917.07 195
18918.38 195
18919.68 177
18920.98 144
18922.28 168
18923.58 169
18924.88 174
18926.18 188
18927.48 175
18928.78 159
18930.08 163
18931.38 200
18932.68 147
18933.98 157
18935.29 157
18936.59 139
18937.89 129
18939.19 157
18940.49 155
18941.79 156
18943.09 163
18944.39 164
18945.70 148
18947.00 158
18948.30 149
18949.60 178
18950.90 140
18952.20 138
18953.51 166
18954.81 159
18956.11 148
18957.41 184
18958.71 147
18960.02 199
18961.32 196
18962.62 186
18963.92 153
18965.22 164
18966.53 155
18967.83 175
18969.13 174
18970.43 148
18971.73 178
18973.04 168
18974.34 185
18975.64 168
18976.94 182
18978.25 174
18979.55 207
18980.85 190
18982.16 160
18983.46 148
18984.76 154
18986.06 137
18987.37 181
18988.67 136
18989.97 162
18991.28 185
18992.58 172
18993.88 163
18995.18 155
18996.49 153
18997.79 159
18999.09 165
19000.40 169
19001.70 155
19003.00 172
19004.31 175
19005.61 182
19006.92 167
19008.22 147
19009.52 141
19010.83 151
19012.13 166
19013.43 146
19014.74 158
19016.04 164
19017.35 184
19018.65 173
19019.95 130
19021.26 153
19022.56 178
19023.87 216
19025.17 173
19026.47 145
19027.78 148
19029.08 205
19030.39 170
19031.69 160
19033.00 176
19034.30 185
19035.61 157
19036.91 163
19038.21 149
19039.52 199
19040.82 158
19042.13 160
19043.43 145
19044.74 145
19046.04 150
19047.35 151
19048.65 147
19049.96 143
19051.26 176
19052.57 161
19053.87 153
19055.18 142
19056.48 136
19057.79 153
19059.09 170
19060.40 159
19061.71 143
19063.01 156
19064.32 181
19065.62 155
19066.93 161
19068.23 156
19069.54 169
19070.85 169
19072.15 168
19073.46 191
19074.76 164
19076.07 164
19077.37 123
19078.68 134
19079.99 151
19081.29 168
19082.60 199
19083.91 179
19085.21 178
19086.52 152
19087.82 166
19089.13 149
19090.44 185
19091.74 168
19093.05 179
19094.36 147
19095.66 176
19096.97 147
19098.28 143
19099.58 167
19100.89 156
19102.20 152
19103.50 170
19104.81 165
19106.12 135
19107.42 129
19108.73 151
19110.04 194
19111.35 172
19112.65 191
19113.96 175
19115.27 168
19116.58 148
19117.88 164
19119.19 160
19120.50 174
19121.81 140
19123.11 158
19124.42 178
19125.73 176
19127.04 159
19128.34 154
19129.65 186
19130.96 166
19132.27 187
19133.57 164
19134.88 144
19136.19 135
19137.50 171
19138.81 152
19140.12 160
19141.42 185
19142.73 195
19144.04 157
19145.35 175
19146.66 171
19147.97 135
19149.27 189
19150.58 185
19151.89 163
19153.20 149
19154.51 143
19155.82 187
19157.13 158
19158.43 168
19159.74 176
19161.05 192
19162.36 171
19163.67 167
19164.98 149
19166.29 176
19167.60 186
19168.91 153
19170.22 186
19171.52 156
19172.83 175
19174.14 158
19175.45 145
19176.76 144
19178.07 161
19179.38 185
19180.69 172
19182.00 154
19183.31 177
19184.62 183
19185.93 196
19187.24 157
19188.55 145
19189.86 139
19191.17 166
19192.48 179
19193.79 166
19195.10 155
19196.41 152
19197.72 175
19199.03 154
19200.34 150
19201.65 160
19202.96 162
19204.27 156
19205.58 115
19206.89 134
19208.20 169
19209.51 150
19210.82 175
19212.13 169
19213.44 170
19214.75 140
19216.06 148
19217.38 169
19218.69 168
19220.00 180
19221.31 185
19222.62 176
19223.93 159
19225.24 178
19226.55 139
19227.86 155
19229.17 151
19230.49 157
19231.80 138
19233.11 157
19234.42 149
19235.73 189
19237.04 172
19238.35 145
19239.67 146
19240.98 154
19242.29 157
19243.60 152
19244.91 172
19246.22 146
19247.54 171
19248.85 136
19250.16 158
19251.47 142
19252.78 173
19254.10 188
19255.41 144
19256.72 140
19258.03 150
19259.34 151
19260.66 173
19261.97 144
19263.28 165
19264.59 201
19265.91 162
19267.22 171
19268.53 185
19269.84 163
19271.16 141
19272.47 158
19273.78 188
19275.10 179
19276.41 143
19277.72 156
19279.03 200
19280.35 152
19281.66 186
19282.97 162
19284.29 172
19285.60 151
19286.91 167
19288.23 173
19289.54 136
19290.85 154
19292.17 185
19293.48 170
19294.79 165
19296.11 166
19297.42 158
19298.73 152
19300.05 164
19301.36 137
19302.67 146
19303.99 150
19305.30 154
19306.62 151
19307.93 131
19309.24 131
19310.56 152
19311.87 157
19313.19 155
19314.50 171
19315.81 164
19317.13 176
19318.44 180
19319.76 186
19321.07 182
19322.39 155
19323.70 176
19325.01 148
19326.33 150
19327.64 146
19328.96 163
19330.27 196
19331.59 171
19332.90 141
19334.22 164
19335.53 147
19336.85 150
19338.16 183
19339.48 138
19340.79 156
19342.11 155
19343.42 175
19344.74 156
19346.05 132
19347.37 157
19348.68 171
19350.00 157
19351.31 164
19352.63 141
19353.94 156
19355.26 139
19356.58 142
19357.89 123
19359.21 123
19360.52 155
19361.84 160
19363.15 152
19364.47 138
19365.79 144
19367.10 179
19368.42 150
19369.73 156
19371.05 168
19372.37 171
19373.68 194
19375.00 111
19376.31 134
19377.63 159
19378.95 169
19380.26 158
19381.58 162
19382.90 146
19384.21 152
19385.53 157
19386.85 168
19388.16 172
19389.48 147
19390.80 158
19392.11 171
19393.43 157
19394.75 124
19396.06 161
19397.38 194
19398.70 167
19400.01 165
19401.33 136
19402.65 155
19403.97 155
19405.28 155
19406.60 152
19407.92 129
19409.23 177
19410.55 159
19411.87 147
19413.19 153
19414.50 160
19415.82 165
19417.14 155
19418.46 150
19419.77 136
19421.09 149
19422.41 176
19423.73 158
19425.05 208
19426.36 175
19427.68 161
19429.00 145
19430.32 149
19431.64 127
19432.95 151
19434.27 168
19435.59 174
19436.91 178
19438.23 153
19439.55 131
19440.86 158
19442.18 160
19443.50 160
19444.82 174
19446.14 123
19447.46 151
19448.78 173
19450.09 158
19451.41 150
19452.73 156
19454.05 155
19455.37 174
19456.69 158
19458.01 162
19459.33 157
19460.65 163
19461.97 150
19463.28 139
19464.60 162
19465.92 156
19467.24 168
19468.56 132
19469.88 182
19471.20 135
19472.52 159
19473.84 163
19475.16 151
19476.48 147
19477.80 167
19479.12 146
19480.44 141
19481.76 128
19483.08 142
19484.40 152
19485.72 156
19487.04 169
19488.36 178
19489.68 162
19491.00 171
19492.32 157
19493.64 165
19494.96 189
19496.28 130
19497.60 173
19498.92 173
19500.24 150
19501.56 170
19502.88 182
19504.20 202
19505.52 167
19506.84 141
19508.16 135
19509.49 179
19510.81 148
19512.13 154
19513.45 159
19514.77 165
19516.09 147
19517.41 162
19518.73 140
19520.05 150
19521.37 158
19522.70 169
19524.02 132
19525.34 138
19526.66 143
19527.98 131
19529.30 163
19530.62 154
19531.95 160
19533.27 153
19534.59 150
19535.91 161
19537.23 150
19538.55 146
19539.88 174
19541.20 155
19542.52 156
19543.84 172
19545.16 164
19546.49 142
19547.81 129
19549.13 125
19550.45 128
19551.77 168
19553.10 149
19554.42 138
19555.74 133
19557.06 139
19558.39 154
19559.71 146
19561.03 135
19562.35 142
19563.68 161
19565.00 177
19566.32 173
19567.64 137
19568.97 139
19570.29 123
19571.61 172
19572.94 172
19574.26 159
19575.58 146
19576.90 145
19578.23 141
19579.55 154
19580.87 143
19582.20 135
19583.52 168
19584.84 159
19586.17 139
19587.49 161
19588.81 155
19590.14 152
19591.46 149
19592.78 140
19594.11 168
19595.43 157
19596.76 149
19598.08 144
19599.40 148
19600.73 143
19602.05 156
19603.37 155
19604.70 161
19606.02 146
19607.35 165
19608.67 160
19610.00 125
19611.32 118
19612.64 156
19613.97 167
19615.29 131
19616.62 134
19617.94 151
19619.27 167
19620.59 148
19621.92 149
19623.24 144
19624.56 143
19625.89 149
19627.21 149
19628.54 166
19629.86 179
19631.19 148
19632.51 143
19633.84 155
19635.16 138
19636.49 164
19637.81 153
19639.14 144
19640.46 146
19641.79 161
19643.11 120
19644.44 139
19645.77 136
19647.09 143
19648.42 126
19649.74 134
19651.07 148
19652.39 161
19653.72 147
19655.04 131
19656.37 155
19657.70 145
19659.02 180
19660.35 172
19661.67 160
19663.00 147
19664.33 148
19665.65 130
19666.98 149
19668.30 131
19669.63 166
19670.96 169
19672.28 164
19673.61 167
19674.94 145
19676.26 145
19677.59 161
19678.92 149
19680.24 134
19681.57 139
19682.90 121
19684.22 172
19685.55 158
19686.88 157
19688.20 141
19689.53 140
19690.86 193
19692.18 186
19693.51 141
19694.84 136
19696.16 130
19697.49 137
19698.82 140
19700.15 133
19701.47 150
19702.80 137
19704.13 160
19705.46 124
19706.78 130
19708.11 130
19709.44 134
19710.77 178
19712.09 132
19713.42 155
19714.75 144
19716.08 161
19717.40 117
19718.73 148
19720.06 162
19721.39 171
19722.72 138
19724.04 148
19725.37 156
19726.70 140
19728.03 154
19729.36 169
19730.68 150
19732.01 123
19733.34 149
19734.67 147
19736.00 174
19737.33 169
19738.66 177
19739.98 161
19741.31 128
19742.64 154
19743.97 158
19745.30 169
19746.63 170
19747.96 139
19749.29 125
19750.61 134
19751.94 118
19753.27 135
19754.60 147
19755.93 135
19757.26 144
19758.59 140
19759.92 172
19761.25 148
19762.58 159
19763.91 146
19765.24 164
19766.57 130
19767.89 189
19769.22 160
19770.55 135
19771.88 159
19773.21 167
19774.54 135
19775.87 119
19777.20 143
19778.53 145
19779.86 173
19781.19 167
19782.52 146
19783.85 155
19785.18 143
19786.51 127
19787.84 177
19789.17 133
19790.50 154
19791.83 140
19793.16 137
19794.49 148
19795.83 142
19797.16 140
19798.49 179
19799.82 167
19801.15 157
19802.48 121
19803.81 139
19805.14 141
19806.47 144
19807.80 129
19809.13 139
19810.46 138
19811.79 158
19813.13 151
19814.46 150
19815.79 122
19817.12 141
19818.45 174
19819.78 165
19821.11 143
19822.44 148
19823.78 149
19825.11 146
19826.44 169
19827.77 133
19829.10 174
19830.43 171
19831.77 131
19833.10 148
19834.43 151
19835.76 151
19837.09 140
19838.42 139
19839.76 167
19841.09 177
19842.42 156
19843.75 136
19845.08 155
19846.42 147
19847.75 148
19849.08 133
19850.41 127
19851.75 130
19853.08 128
19854.41 141
19855.74 140
19857.08 128
19858.41 177
19859.74 171
19861.07 130
19862.41 161
19863.74 156
19865.07 148
19866.41 135
19867.74 159
19869.07 140
19870.40 166
19871.74 140
19873.07 165
19874.40 171
19875.74 123
19877.07 118
19878.40 157
19879.74 161
19881.07 179
19882.40 140
19883.74 158
19885.07 135
19886.40 122
19887.74 163
19889.07 151
19890.40 152
19891.74 134
19893.07 148
19894.41 137
19895.74 137
19897.07 143
19898.41 154
19899.74 146
19901.08 159
19902.41 157
19903.74 150
19905.08 120
19906.41 158
19907.75 153
19909.08 170
19910.41 137
19911.75 140
19913.08 155
19914.42 152
19915.75 132
19917.09 176
19918.42 139
19919.76 129
19921.09 146
19922.43 177
19923.76 165
19925.10 148
19926.43 130
19927.77 146
19929.10 149
19930.44 141
19931.77 131
19933.11 135
19934.44 150
19935.78 164
19937.11 181
19938.45 156
19939.78 132
19941.12 136
19942.45 138
19943.79 129
19945.12 137
19946.46 130
19947.79 159
19949.13 166
19950.47 167
19951.80 136
19953.14 132
19954.47 145
19955.81 120
19957.15 155
19958.48 149
19959.82 132
19961.15 167
19962.49 159
19963.83 128
19965.16 142
19966.50 146
19967.83 169
19969.17 147
19970.51 144
19971.84 104
19973.18 156
19974.52 158
19975.85 160
19977.19 143
19978.53 142
19979.86 199
19981.20 152
19982.54 126
19983.87 150
19985.21 139
19986.55 154
19987.88 143
19989.22 141
19990.56 148
19991.89 129
19993.23 120
19994.57 123
19995.91 162
19997.24 190
19998.58 173
19999.92 151
20001.26 139
20002.59 132
20003.93 131
20005.27 166
20006.61 142
20007.94 134
20009.28 138
20010.62 172
20011.96 155
20013.29 137
20014.63 139
20015.97 144
20017.31 141
20018.65 134
20019.98 125
20021.32 130
20022.66 150
20024.00 146
20025.34 146
20026.67 133
20028.01 149
20029.35 135
20030.69 149
20032.03 158
20033.37 156
20034.71 170
20036.04 130
20037.38 141
20038.72 156
20040.06 172
20041.40 145
20042.74 134
20044.08 134
20045.42 147
20046.75 147
20048.09 142
20049.43 111
20050.77 158
20052.11 140
20053.45 152
20054.79 124
20056.13 137
20057.47 159
20058.81 137
20060.15 163
20061.49 159
20062.82 159
20064.16 150
20065.50 145
20066.84 156
20068.18 161
20069.52 153
20070.86 145
20072.20 164
20073.54 150
20074.88 150
20076.22 151
20077.56 161
20078.90 155
20080.24 132
20081.58 118
20082.92 150
20084.26 152
20085.60 128
20086.94 177
20088.28 156
20089.62 133
20090.96 158
20092.30 155
20093.64 144
20094.99 155
20096.33 180
20097.67 166
20099.01 146
20100.35 136
20101.69 141
20103.03 162
20104.37 138
20105.71 138
20107.05 151
20108.39 162
20109.73 162
20111.08 140
20112.42 143
20113.76 153
20115.10 149
20116.44 142
20117.78 154
20119.12 169
20120.46 132
20121.81 174
20123.15 164
20124.49 137
20125.83 130
20127.17 126
20128.51 147
20129.86 129
20131.20 145
20132.54 128
20133.88 153
20135.22 140
20136.56 129
20137.91 147
20139.25 148
