# Supplementary material for: MALDI-TOF MS typing enables the classification of brewing yeasts of the genus Saccharomyces to major beer styles
Source: PLoS One. 2017 Aug 9;12(8):e0181694. doi: 10.1371/journal.pone.0181694 (PMC5549903; doi:10.1371/journal.pone.0181694)
Supplement: S1 File — The directory includes 90 raw files and was zipped to “.zip”; the folder has three strains with 30 spectra per strain; S1 Text explains the raw files with an example and Table 1 represents the yeast strains used within the experiment. (ZIP) [file pone.0181694.s004.zip › 1-3/30252-148-OG-Alt-Alt-YPG-18h-E-E_2015-08-20__0_B8_1.dat]

1998.76 1500
1999.18 1561
1999.60 1545
2000.02 1586
2000.44 1633
2000.87 1679
2001.29 1602
2001.71 1537
2002.13 1603
2002.55 1588
2002.97 1489
2003.40 1477
2003.82 1478
2004.24 1409
2004.66 1401
2005.08 1456
2005.50 1385
2005.93 1460
2006.35 1501
2006.77 1446
2007.19 1342
2007.62 1499
2008.04 1477
2008.46 1475
2008.88 1381
2009.30 1324
2009.73 1392
2010.15 1542
2010.57 1592
2010.99 1544
2011.42 1432
2011.84 1366
2012.26 1333
2012.68 1101
2013.11 1096
2013.53 1320
2013.95 1169
2014.38 1197
2014.80 1367
2015.22 1358
2015.64 1343
2016.07 1198
2016.49 1164
2016.91 1174
2017.34 1294
2017.76 1384
2018.18 1421
2018.61 1322
2019.03 1322
2019.45 1430
2019.88 1322
2020.30 1294
2020.72 1280
2021.15 1389
2021.57 1444
2021.99 1446
2022.42 1422
2022.84 1319
2023.27 1363
2023.69 1343
2024.11 1390
2024.54 1228
2024.96 1221
2025.39 1212
2025.81 1412
2026.23 1343
2026.66 1311
2027.08 1193
2027.51 1207
2027.93 1029
2028.36 1231
2028.78 1264
2029.20 1129
2029.63 1401
2030.05 1284
2030.48 1273
2030.90 1361
2031.33 1332
2031.75 1198
2032.18 1227
2032.60 1230
2033.03 1201
2033.45 1266
2033.88 1237
2034.30 1234
2034.73 1284
2035.15 1434
2035.58 1492
2036.00 1382
2036.43 1253
2036.85 1227
2037.28 1352
2037.70 1470
2038.13 1326
2038.55 1378
2038.98 1391
2039.40 1413
2039.83 1431
2040.25 1357
2040.68 1278
2041.11 1392
2041.53 1466
2041.96 1561
2042.38 1489
2042.81 1473
2043.23 1333
2043.66 1409
2044.09 1397
2044.51 1460
2044.94 1432
2045.37 1266
2045.79 1276
2046.22 1387
2046.64 1511
2047.07 1321
2047.50 1428
2047.92 1302
2048.35 1349
2048.78 1316
2049.20 1378
2049.63 1421
2050.06 1331
2050.48 1392
2050.91 1322
2051.34 1200
2051.76 1269
2052.19 1263
2052.62 1354
2053.04 1211
2053.47 1268
2053.90 1383
2054.32 1330
2054.75 1275
2055.18 1392
2055.61 1512
2056.03 1182
2056.46 1241
2056.89 1184
2057.31 1323
2057.74 1469
2058.17 1299
2058.60 1347
2059.02 1288
2059.45 1357
2059.88 1348
2060.31 1244
2060.73 1262
2061.16 1341
2061.59 1392
2062.02 1322
2062.45 1308
2062.87 1243
2063.30 1332
2063.73 1354
2064.16 1436
2064.59 1500
2065.01 1315
2065.44 1533
2065.87 1443
2066.30 1686
2066.73 1552
2067.16 1575
2067.58 1834
2068.01 1827
2068.44 1579
2068.87 1668
2069.30 1585
2069.73 1519
2070.16 1534
2070.58 1435
2071.01 1381
2071.44 1280
2071.87 1373
2072.30 1363
2072.73 1263
2073.16 1150
2073.59 1263
2074.02 1356
2074.45 1398
2074.87 1486
2075.30 1426
2075.73 1291
2076.16 1339
2076.59 1478
2077.02 1434
2077.45 1526
2077.88 1595
2078.31 1650
2078.74 1694
2079.17 1508
2079.60 1570
2080.03 1534
2080.46 1707
2080.89 1742
2081.32 1769
2081.75 1987
2082.18 1848
2082.61 2006
2083.04 1861
2083.47 1579
2083.90 1716
2084.33 1656
2084.76 1597
2085.19 1422
2085.62 1466
2086.05 1321
2086.48 1451
2086.91 1348
2087.34 1375
2087.77 1411
2088.20 1266
2088.63 1224
2089.06 1142
2089.49 1263
2089.92 1266
2090.35 1245
2090.79 1210
2091.22 1315
2091.65 1379
2092.08 1359
2092.51 1253
2092.94 1295
2093.37 1279
2093.80 1384
2094.23 1295
2094.66 1463
2095.10 1418
2095.53 1296
2095.96 1288
2096.39 1319
2096.82 1303
2097.25 1272
2097.68 1352
2098.12 1191
2098.55 1117
2098.98 1185
2099.41 1258
2099.84 1274
2100.27 1268
2100.71 1283
2101.14 1252
2101.57 1379
2102.00 1376
2102.43 1303
2102.87 1211
2103.30 1415
2103.73 1435
2104.16 1306
2104.60 1391
2105.03 1378
2105.46 1302
2105.89 1253
2106.32 1364
2106.76 1295
2107.19 1368
2107.62 1476
2108.05 1500
2108.49 1513
2108.92 1590
2109.35 1463
2109.79 1488
2110.22 1400
2110.65 1405
2111.08 1446
2111.52 1318
2111.95 1307
2112.38 1269
2112.82 1271
2113.25 1223
2113.68 1352
2114.12 1263
2114.55 1239
2114.98 1226
2115.42 1261
2115.85 1303
2116.28 1309
2116.72 1356
2117.15 1323
2117.58 1497
2118.02 1280
2118.45 1294
2118.88 1480
2119.32 1376
2119.75 1308
2120.19 1333
2120.62 1356
2121.05 1280
2121.49 1326
2121.92 1102
2122.36 1208
2122.79 1234
2123.22 1340
2123.66 1334
2124.09 1402
2124.53 1376
2124.96 1316
2125.40 1240
2125.83 1188
2126.26 1173
2126.70 1203
2127.13 1205
2127.57 1203
2128.00 1261
2128.44 1308
2128.87 1175
2129.31 1144
2129.74 1224
2130.18 1270
2130.61 1276
2131.05 1268
2131.48 1281
2131.92 1264
2132.35 1282
2132.79 1315
2133.22 1278
2133.66 1300
2134.09 1309
2134.53 1321
2134.96 1404
2135.40 1311
2135.83 1327
2136.27 1341
2136.70 1416
2137.14 1387
2137.58 1422
2138.01 1437
2138.45 1498
2138.88 1542
2139.32 1357
2139.75 1308
2140.19 1313
2140.63 1331
2141.06 1329
2141.50 1442
2141.93 1180
2142.37 1282
2142.81 1258
2143.24 1403
2143.68 1284
2144.12 1132
2144.55 1217
2144.99 1148
2145.43 1160
2145.86 1256
2146.30 1171
2146.73 1200
2147.17 1276
2147.61 1210
2148.04 1165
2148.48 1317
2148.92 1332
2149.35 1306
2149.79 1205
2150.23 1291
2150.67 1315
2151.10 1328
2151.54 1560
2151.98 1421
2152.41 1541
2152.85 1394
2153.29 1507
2153.73 1309
2154.16 1370
2154.60 1447
2155.04 1343
2155.48 1417
2155.91 1422
2156.35 1461
2156.79 1369
2157.23 1323
2157.66 1453
2158.10 1352
2158.54 1391
2158.98 1349
2159.41 1407
2159.85 1345
2160.29 1314
2160.73 1289
2161.17 1316
2161.60 1313
2162.04 1233
2162.48 1222
2162.92 1213
2163.36 1294
2163.80 1398
2164.23 1306
2164.67 1264
2165.11 1284
2165.55 1152
2165.99 1332
2166.43 1296
2166.86 1189
2167.30 1283
2167.74 1326
2168.18 1258
2168.62 1314
2169.06 1310
2169.50 1273
2169.94 1282
2170.38 1366
2170.81 1253
2171.25 1286
2171.69 1355
2172.13 1339
2172.57 1397
2173.01 1495
2173.45 1423
2173.89 1507
2174.33 1554
2174.77 1393
2175.21 1379
2175.65 1422
2176.09 1664
2176.53 1489
2176.96 1434
2177.40 1712
2177.84 1738
2178.28 1576
2178.72 1511
2179.16 1427
2179.60 1438
2180.04 1572
2180.48 1380
2180.92 1418
2181.36 1386
2181.80 1551
2182.24 1439
2182.68 1422
2183.12 1338
2183.56 1234
2184.01 1287
2184.45 1306
2184.89 1281
2185.33 1239
2185.77 1216
2186.21 1230
2186.65 1271
2187.09 1287
2187.53 1083
2187.97 1265
2188.41 1260
2188.85 1091
2189.29 1262
2189.73 1300
2190.17 1259
2190.62 1244
2191.06 1107
2191.50 1175
2191.94 1287
2192.38 1208
2192.82 1245
2193.26 1293
2193.70 1180
2194.15 1431
2194.59 1254
2195.03 1323
2195.47 1398
2195.91 1258
2196.35 1260
2196.79 1318
2197.24 1546
2197.68 1377
2198.12 1455
2198.56 1543
2199.00 1487
2199.45 1468
2199.89 1328
2200.33 1312
2200.77 1399
2201.21 1556
2201.66 1397
2202.10 1395
2202.54 1433
2202.98 1399
2203.42 1266
2203.87 1348
2204.31 1297
2204.75 1223
2205.19 1302
2205.64 1182
2206.08 1229
2206.52 1379
2206.96 1254
2207.41 1395
2207.85 1401
2208.29 1565
2208.74 1349
2209.18 1386
2209.62 1494
2210.06 1367
2210.51 1345
2210.95 1311
2211.39 1195
2211.84 1472
2212.28 1427
2212.72 1338
2213.17 1454
2213.61 1353
2214.05 1276
2214.50 1312
2214.94 1429
2215.38 1379
2215.83 1321
2216.27 1392
2216.71 1383
2217.16 1298
2217.60 1188
2218.05 1135
2218.49 1242
2218.93 1208
2219.38 1174
2219.82 1165
2220.26 1240
2220.71 1306
2221.15 1314
2221.60 1243
2222.04 1209
2222.49 1281
2222.93 1426
2223.37 1356
2223.82 1370
2224.26 1361
2224.71 1370
2225.15 1339
2225.60 1234
2226.04 1199
2226.49 1385
2226.93 1324
2227.37 1150
2227.82 1336
2228.26 1393
2228.71 1467
2229.15 1376
2229.60 1328
2230.04 1286
2230.49 1491
2230.93 1513
2231.38 1283
2231.82 1441
2232.27 1328
2232.71 1437
2233.16 1548
2233.61 1569
2234.05 1683
2234.50 1435
2234.94 1455
2235.39 1479
2235.83 1370
2236.28 1353
2236.72 1478
2237.17 1569
2237.61 1538
2238.06 1514
2238.51 1402
2238.95 1485
2239.40 1359
2239.84 1358
2240.29 1339
2240.74 1272
2241.18 1210
2241.63 1159
2242.07 1329
2242.52 1324
2242.97 1189
2243.41 1151
2243.86 1349
2244.31 1295
2244.75 1123
2245.20 1185
2245.65 1091
2246.09 1119
2246.54 1110
2246.99 1147
2247.43 1318
2247.88 1219
2248.33 1356
2248.77 1334
2249.22 1276
2249.67 1263
2250.11 1217
2250.56 1167
2251.01 1251
2251.45 1294
2251.90 1416
2252.35 1153
2252.80 1114
2253.24 1098
2253.69 1186
2254.14 1230
2254.59 1387
2255.03 1177
2255.48 1141
2255.93 1110
2256.38 1070
2256.82 1156
2257.27 1054
2257.72 1275
2258.17 1161
2258.61 1032
2259.06 1017
2259.51 1133
2259.96 1297
2260.41 1255
2260.85 1221
2261.30 1342
2261.75 1404
2262.20 1308
2262.65 1359
2263.09 1467
2263.54 1504
2263.99 1363
2264.44 1616
2264.89 1845
2265.34 1615
2265.79 1696
2266.23 1713
2266.68 1809
2267.13 1648
2267.58 1767
2268.03 1733
2268.48 1716
2268.93 1691
2269.38 1578
2269.82 1453
2270.27 1571
2270.72 1593
2271.17 1454
2271.62 1448
2272.07 1543
2272.52 1445
2272.97 1300
2273.42 1305
2273.87 1416
2274.32 1421
2274.77 1438
2275.21 1217
2275.66 1255
2276.11 1350
2276.56 1398
2277.01 1243
2277.46 1165
2277.91 1198
2278.36 1181
2278.81 1172
2279.26 1420
2279.71 1325
2280.16 1248
2280.61 1337
2281.06 1423
2281.51 1481
2281.96 1414
2282.41 1372
2282.86 1660
2283.31 1643
2283.76 1418
2284.21 1446
2284.66 1512
2285.11 1543
2285.56 1372
2286.02 1299
2286.47 1380
2286.92 1461
2287.37 1389
2287.82 1337
2288.27 1419
2288.72 1529
2289.17 1539
2289.62 1709
2290.07 1590
2290.52 1676
2290.97 1656
2291.42 1792
2291.88 1670
2292.33 1623
2292.78 1786
2293.23 1956
2293.68 1873
2294.13 1741
2294.58 1850
2295.04 1743
2295.49 1740
2295.94 1801
2296.39 1828
2296.84 1647
2297.29 1652
2297.74 1391
2298.20 1396
2298.65 1253
2299.10 1250
2299.55 1394
2300.00 1336
2300.46 1317
2300.91 1260
2301.36 1218
2301.81 1257
2302.26 1376
2302.72 1338
2303.17 1249
2303.62 1284
2304.07 1396
2304.53 1188
2304.98 1214
2305.43 1391
2305.88 1269
2306.33 1308
2306.79 1321
2307.24 1271
2307.69 1370
2308.15 1494
2308.60 1260
2309.05 1354
2309.50 1379
2309.96 1544
2310.41 1490
2310.86 1440
2311.32 1433
2311.77 1344
2312.22 1475
2312.68 1386
2313.13 1316
2313.58 1408
2314.03 1453
2314.49 1386
2314.94 1430
2315.39 1368
2315.85 1322
2316.30 1337
2316.76 1420
2317.21 1219
2317.66 1268
2318.12 1428
2318.57 1438
2319.02 1609
2319.48 1544
2319.93 1369
2320.39 1329
2320.84 1292
2321.29 1415
2321.75 1289
2322.20 1419
2322.66 1376
2323.11 1443
2323.56 1385
2324.02 1358
2324.47 1469
2324.93 1465
2325.38 1340
2325.84 1462
2326.29 1657
2326.74 1535
2327.20 1402
2327.65 1418
2328.11 1261
2328.56 1428
2329.02 1482
2329.47 1393
2329.93 1343
2330.38 1465
2330.84 1515
2331.29 1473
2331.75 1418
2332.20 1312
2332.66 1486
2333.11 1594
2333.57 1409
2334.02 1434
2334.48 1369
2334.93 1396
2335.39 1492
2335.84 1430
2336.30 1421
2336.76 1405
2337.21 1386
2337.67 1427
2338.12 1424
2338.58 1393
2339.03 1498
2339.49 1757
2339.95 1663
2340.40 1689
2340.86 1759
2341.31 1822
2341.77 1959
2342.23 1855
2342.68 1897
2343.14 1895
2343.59 1841
2344.05 1786
2344.51 1943
2344.96 1809
2345.42 1699
2345.88 1705
2346.33 1668
2346.79 1695
2347.24 1721
2347.70 1682
2348.16 1530
2348.61 1476
2349.07 1560
2349.53 1598
2349.99 1643
2350.44 1716
2350.90 1706
2351.36 1605
2351.81 1610
2352.27 1488
2352.73 1428
2353.18 1381
2353.64 1290
2354.10 1362
2354.56 1399
2355.01 1257
2355.47 1362
2355.93 1327
2356.38 1274
2356.84 1181
2357.30 1161
2357.76 1274
2358.22 1263
2358.67 1415
2359.13 1399
2359.59 1275
2360.05 1273
2360.50 1260
2360.96 1472
2361.42 1466
2361.88 1378
2362.34 1422
2362.79 1483
2363.25 1262
2363.71 1215
2364.17 1400
2364.63 1418
2365.08 1282
2365.54 1436
2366.00 1200
2366.46 1329
2366.92 1412
2367.38 1482
2367.84 1379
2368.29 1442
2368.75 1422
2369.21 1436
2369.67 1478
2370.13 1514
2370.59 1533
2371.05 1451
2371.50 1552
2371.96 1478
2372.42 1498
2372.88 1482
2373.34 1444
2373.80 1571
2374.26 1443
2374.72 1432
2375.18 1325
2375.64 1341
2376.10 1229
2376.56 1385
2377.02 1337
2377.47 1345
2377.93 1278
2378.39 1376
2378.85 1368
2379.31 1329
2379.77 1435
2380.23 1402
2380.69 1473
2381.15 1240
2381.61 1256
2382.07 1448
2382.53 1389
2382.99 1318
2383.45 1345
2383.91 1338
2384.37 1267
2384.83 1334
2385.29 1265
2385.75 1518
2386.21 1438
2386.67 1429
2387.13 1312
2387.59 1239
2388.05 1265
2388.52 1254
2388.98 1219
2389.44 1310
2389.90 1374
2390.36 1192
2390.82 1302
2391.28 1350
2391.74 1216
2392.20 1261
2392.66 1324
2393.12 1319
2393.58 1330
2394.05 1401
2394.51 1324
2394.97 1212
2395.43 1338
2395.89 1334
2396.35 1257
2396.81 1364
2397.27 1338
2397.74 1354
2398.20 1280
2398.66 1327
2399.12 1252
2399.58 1280
2400.04 1147
2400.50 1128
2400.97 1300
2401.43 1198
2401.89 1115
2402.35 1300
2402.81 1282
2403.28 1279
2403.74 1271
2404.20 1219
2404.66 1238
2405.12 1189
2405.59 1217
2406.05 1121
2406.51 1233
2406.97 1280
2407.44 1275
2407.90 1342
2408.36 1269
2408.82 1304
2409.29 1408
2409.75 1267
2410.21 1293
2410.67 1321
2411.14 1285
2411.60 1145
2412.06 1315
2412.52 1324
2412.99 1267
2413.45 1346
2413.91 1330
2414.38 1202
2414.84 1271
2415.30 1206
2415.77 1395
2416.23 1351
2416.69 1280
2417.16 1469
2417.62 1565
2418.08 1648
2418.55 1812
2419.01 1723
2419.47 1582
2419.94 1755
2420.40 1898
2420.86 1987
2421.33 1891
2421.79 1610
2422.25 1687
2422.72 1599
2423.18 1588
2423.65 1430
2424.11 1469
2424.57 1422
2425.04 1585
2425.50 1442
2425.97 1542
2426.43 1453
2426.90 1462
2427.36 1595
2427.82 1459
2428.29 1422
2428.75 1462
2429.22 1397
2429.68 1425
2430.15 1386
2430.61 1272
2431.08 1338
2431.54 1326
2432.00 1331
2432.47 1320
2432.93 1395
2433.40 1285
2433.86 1274
2434.33 1376
2434.79 1534
2435.26 1426
2435.72 1396
2436.19 1469
2436.65 1598
2437.12 1518
2437.58 1525
2438.05 1557
2438.52 1657
2438.98 1828
2439.45 1610
2439.91 1666
2440.38 1732
2440.84 1936
2441.31 1945
2441.77 1956
2442.24 1907
2442.71 1710
2443.17 1695
2443.64 1708
2444.10 1678
2444.57 1491
2445.03 1401
2445.50 1471
2445.97 1413
2446.43 1411
2446.90 1428
2447.37 1324
2447.83 1182
2448.30 1252
2448.76 1297
2449.23 1339
2449.70 1269
2450.16 1396
2450.63 1420
2451.10 1298
2451.56 1164
2452.03 1213
2452.50 1356
2452.96 1262
2453.43 1359
2453.90 1388
2454.36 1320
2454.83 1232
2455.30 1129
2455.76 1173
2456.23 1359
2456.70 1333
2457.17 1327
2457.63 1283
2458.10 1389
2458.57 1288
2459.03 1475
2459.50 1386
2459.97 1228
2460.44 1211
2460.90 1284
2461.37 1434
2461.84 1401
2462.31 1231
2462.77 1368
2463.24 1278
2463.71 1408
2464.18 1317
2464.65 1330
2465.11 1252
2465.58 1174
2466.05 1336
2466.52 1477
2466.99 1504
2467.45 1283
2467.92 1193
2468.39 1333
2468.86 1351
2469.33 1430
2469.79 1193
2470.26 1193
2470.73 1300
2471.20 1219
2471.67 1301
2472.14 1207
2472.61 1140
2473.07 1172
2473.54 1360
2474.01 1147
2474.48 1135
2474.95 1182
2475.42 1191
2475.89 1136
2476.36 1137
2476.82 1204
2477.29 1284
2477.76 1286
2478.23 1314
2478.70 1295
2479.17 1339
2479.64 1370
2480.11 1417
2480.58 1478
2481.05 1562
2481.52 1572
2481.99 1658
2482.46 1561
2482.93 1451
2483.40 1380
2483.87 1402
2484.33 1341
2484.80 1297
2485.27 1367
2485.74 1299
2486.21 1247
2486.68 1127
2487.15 1266
2487.62 1429
2488.09 1204
2488.56 1423
2489.03 1269
2489.50 1239
2489.97 1294
2490.44 1260
2490.92 1247
2491.39 1299
2491.86 1279
2492.33 1269
2492.80 1358
2493.27 1316
2493.74 1277
2494.21 1375
2494.68 1307
2495.15 1222
2495.62 1468
2496.09 1604
2496.56 1605
2497.03 1422
2497.50 1286
2497.98 1195
2498.45 1137
2498.92 1220
2499.39 1276
2499.86 1094
2500.33 1189
2500.80 1143
2501.27 1190
2501.75 1246
2502.22 1166
2502.69 1078
2503.16 1163
2503.63 1203
2504.10 1194
2504.57 1198
2505.05 1232
2505.52 1389
2505.99 1396
2506.46 1279
2506.93 1269
2507.40 1338
2507.88 1311
2508.35 1433
2508.82 1590
2509.29 1642
2509.76 1566
2510.24 1489
2510.71 1568
2511.18 1612
2511.65 1549
2512.13 1393
2512.60 1554
2513.07 1663
2513.54 1569
2514.02 1640
2514.49 1523
2514.96 1453
2515.43 1304
2515.91 1339
2516.38 1270
2516.85 1183
2517.32 1146
2517.80 1182
2518.27 1275
2518.74 1280
2519.22 1232
2519.69 1289
2520.16 1224
2520.64 1117
2521.11 1181
2521.58 1226
2522.06 1087
2522.53 1069
2523.00 1257
2523.48 1173
2523.95 1111
2524.42 1218
2524.90 1107
2525.37 1180
2525.84 1156
2526.32 1241
2526.79 1320
2527.26 1295
2527.74 1060
2528.21 1225
2528.69 1338
2529.16 1215
2529.63 1214
2530.11 1147
2530.58 1316
2531.06 1362
2531.53 1197
2532.00 1299
2532.48 1188
2532.95 1197
2533.43 1333
2533.90 1391
2534.38 1213
2534.85 1247
2535.32 1248
2535.80 1216
2536.27 1136
2536.75 1145
2537.22 1213
2537.70 1359
2538.17 1312
2538.65 1259
2539.12 1157
2539.60 1216
2540.07 1295
2540.55 1215
2541.02 1219
2541.50 1278
2541.97 1317
2542.45 1305
2542.92 1314
2543.40 1274
2543.87 1323
2544.35 1251
2544.82 1350
2545.30 1218
2545.78 1259
2546.25 1285
2546.73 1392
2547.20 1438
2547.68 1424
2548.15 1304
2548.63 1394
2549.10 1476
2549.58 1584
2550.06 1633
2550.53 1587
2551.01 1636
2551.48 1610
2551.96 1526
2552.44 1558
2552.91 1501
2553.39 1412
2553.87 1459
2554.34 1642
2554.82 1775
2555.29 1693
2555.77 1634
2556.25 1736
2556.72 1841
2557.20 1809
2557.68 1920
2558.15 1910
2558.63 1891
2559.11 1746
2559.58 1727
2560.06 1664
2560.54 1485
2561.01 1416
2561.49 1285
2561.97 1356
2562.45 1219
2562.92 1266
2563.40 1322
2563.88 1386
2564.35 1327
2564.83 1167
2565.31 1073
2565.79 1258
2566.26 1354
2566.74 1222
2567.22 1252
2567.70 1309
2568.17 1216
2568.65 1260
2569.13 1215
2569.61 1160
2570.08 1088
2570.56 1302
2571.04 1298
2571.52 1177
2572.00 1177
2572.47 1146
2572.95 1128
2573.43 1180
2573.91 1162
2574.39 1244
2574.86 1199
2575.34 1205
2575.82 1240
2576.30 1310
2576.78 1276
2577.26 1104
2577.73 1145
2578.21 1139
2578.69 1220
2579.17 1199
2579.65 1205
2580.13 1251
2580.61 1283
2581.08 1227
2581.56 1149
2582.04 1068
2582.52 1131
2583.00 1056
2583.48 1122
2583.96 1299
2584.44 1262
2584.92 1222
2585.40 1316
2585.87 1340
2586.35 1406
2586.83 1298
2587.31 1225
2587.79 1187
2588.27 1184
2588.75 1362
2589.23 1240
2589.71 1267
2590.19 1267
2590.67 1208
2591.15 1337
2591.63 1280
2592.11 1236
2592.59 1183
2593.07 1222
2593.55 1284
2594.03 1398
2594.51 1409
2594.99 1503
2595.47 1435
2595.95 1515
2596.43 1575
2596.91 1369
2597.39 1484
2597.87 1415
2598.35 1304
2598.83 1275
2599.31 1363
2599.79 1394
2600.27 1320
2600.75 1233
2601.23 1235
2601.71 1179
2602.20 1308
2602.68 1261
2603.16 1196
2603.64 1108
2604.12 1049
2604.60 1183
2605.08 1101
2605.56 1223
2606.04 1250
2606.52 1256
2607.00 1148
2607.49 1118
2607.97 1248
2608.45 1378
2608.93 1353
2609.41 1445
2609.89 1430
2610.37 1455
2610.86 1412
2611.34 1431
2611.82 1432
2612.30 1449
2612.78 1577
2613.26 1429
2613.75 1302
2614.23 1413
2614.71 1365
2615.19 1249
2615.67 1385
2616.16 1354
2616.64 1257
2617.12 1284
2617.60 1252
2618.08 1251
2618.57 1381
2619.05 1289
2619.53 1141
2620.01 1286
2620.50 1323
2620.98 1284
2621.46 1209
2621.94 1190
2622.43 1238
2622.91 1348
2623.39 1346
2623.87 1274
2624.36 1278
2624.84 1330
2625.32 1288
2625.81 1184
2626.29 1160
2626.77 1214
2627.25 1173
2627.74 1320
2628.22 1339
2628.70 1231
2629.19 1244
2629.67 1171
2630.15 1319
2630.64 1230
2631.12 1295
2631.60 1310
2632.09 1251
2632.57 1249
2633.05 1355
2633.54 1396
2634.02 1097
2634.51 1144
2634.99 1303
2635.47 1281
2635.96 1231
2636.44 1187
2636.93 1247
2637.41 1267
2637.89 1216
2638.38 1121
2638.86 1315
2639.35 1318
2639.83 1144
2640.31 1180
2640.80 1343
2641.28 1311
2641.77 1314
2642.25 1256
2642.74 1266
2643.22 1264
2643.71 1188
2644.19 1344
2644.67 1319
2645.16 1171
2645.64 1298
2646.13 1200
2646.61 1178
2647.10 1204
2647.58 1148
2648.07 1198
2648.55 1178
2649.04 1148
2649.52 1303
2650.01 1234
2650.49 1306
2650.98 1297
2651.46 1278
2651.95 1191
2652.43 1087
2652.92 1091
2653.41 1078
2653.89 1133
2654.38 1265
2654.86 1150
2655.35 1138
2655.83 1182
2656.32 1158
2656.81 1235
2657.29 1377
2657.78 1317
2658.26 1180
2658.75 1016
2659.23 1268
2659.72 1309
2660.21 1168
2660.69 1207
2661.18 1139
2661.67 1207
2662.15 1289
2662.64 1253
2663.12 1169
2663.61 1174
2664.10 1227
2664.58 1262
2665.07 1204
2665.56 1172
2666.04 1112
2666.53 1228
2667.02 1252
2667.50 1243
2667.99 1088
2668.48 1348
2668.96 1430
2669.45 1371
2669.94 1300
2670.42 1307
2670.91 1402
2671.40 1395
2671.89 1364
2672.37 1577
2672.86 1528
2673.35 1464
2673.83 1478
2674.32 1354
2674.81 1476
2675.30 1525
2675.78 1521
2676.27 1635
2676.76 1506
2677.25 1582
2677.74 1675
2678.22 1657
2678.71 1648
2679.20 1651
2679.69 1542
2680.17 1399
2680.66 1472
2681.15 1574
2681.64 1735
2682.13 1629
2682.61 1593
2683.10 1711
2683.59 1877
2684.08 1736
2684.57 1607
2685.06 1760
2685.54 1870
2686.03 1789
2686.52 1669
2687.01 1615
2687.50 1590
2687.99 1444
2688.48 1233
2688.96 1238
2689.45 1440
2689.94 1309
2690.43 1244
2690.92 1245
2691.41 1297
2691.90 1205
2692.39 1292
2692.88 1503
2693.36 1485
2693.85 1399
2694.34 1242
2694.83 1245
2695.32 1296
2695.81 1509
2696.30 1435
2696.79 1445
2697.28 1498
2697.77 1413
2698.26 1383
2698.75 1426
2699.24 1368
2699.73 1276
2700.22 1502
2700.71 1392
2701.20 1506
2701.69 1427
2702.18 1497
2702.67 1513
2703.16 1570
2703.65 1353
2704.14 1445
2704.63 1586
2705.12 1350
2705.61 1383
2706.10 1375
2706.59 1331
2707.08 1252
2707.57 1264
2708.06 1201
2708.55 1203
2709.04 1166
2709.53 1189
2710.02 1236
2710.51 1120
2711.00 1205
2711.49 1201
2711.98 1176
2712.47 1194
2712.97 1121
2713.46 1218
2713.95 1322
2714.44 1241
2714.93 1051
2715.42 1165
2715.91 1321
2716.40 1245
2716.89 1135
2717.39 1113
2717.88 1118
2718.37 1108
2718.86 1232
2719.35 1228
2719.84 1186
2720.33 1106
2720.83 1121
2721.32 1216
2721.81 1266
2722.30 1265
2722.79 1245
2723.28 1506
2723.78 1467
2724.27 1445
2724.76 1283
2725.25 1153
2725.74 1179
2726.24 1298
2726.73 1235
2727.22 1098
2727.71 1035
2728.20 1047
2728.70 1094
2729.19 1160
2729.68 1189
2730.17 1173
2730.67 1126
2731.16 1110
2731.65 1160
2732.14 1104
2732.64 1118
2733.13 1154
2733.62 1151
2734.12 1153
2734.61 1099
2735.10 1066
2735.59 1132
2736.09 1311
2736.58 1142
2737.07 1127
2737.57 1205
2738.06 1370
2738.55 1425
2739.05 1355
2739.54 1256
2740.03 1287
2740.53 1345
2741.02 1344
2741.51 1306
2742.01 1195
2742.50 1254
2742.99 1391
2743.49 1150
2743.98 1158
2744.47 1097
2744.97 1021
2745.46 1094
2745.96 1170
2746.45 1095
2746.94 1225
2747.44 1139
2747.93 1085
2748.43 1146
2748.92 1053
2749.41 1082
2749.91 1131
2750.40 1239
2750.90 1243
2751.39 1110
2751.89 1164
2752.38 1189
2752.87 1174
2753.37 1138
2753.86 1281
2754.36 1304
2754.85 1237
2755.35 1258
2755.84 1079
2756.34 1257
2756.83 1274
2757.33 1217
2757.82 1349
2758.32 1208
2758.81 1374
2759.31 1191
2759.80 1226
2760.30 1244
2760.79 1256
2761.29 1235
2761.78 1123
2762.28 1290
2762.77 1176
2763.27 1203
2763.76 1227
2764.26 1154
2764.76 1191
2765.25 1155
2765.75 1120
2766.24 1115
2766.74 1156
2767.23 1202
2767.73 1171
2768.23 1171
2768.72 1303
2769.22 1206
2769.71 1193
2770.21 1221
2770.71 1186
2771.20 1214
2771.70 1298
2772.19 1165
2772.69 1167
2773.19 1242
2773.68 1219
2774.18 1217
2774.68 1323
2775.17 1278
2775.67 1300
2776.17 1390
2776.66 1296
2777.16 1312
2777.66 1404
2778.15 1319
2778.65 1356
2779.15 1231
2779.64 1301
2780.14 1455
2780.64 1358
2781.13 1251
2781.63 1317
2782.13 1262
2782.63 1231
2783.12 1264
2783.62 1125
2784.12 1191
2784.61 1173
2785.11 1309
2785.61 1200
2786.11 1207
2786.60 1285
2787.10 1261
2787.60 1221
2788.10 1253
2788.59 1262
2789.09 1127
2789.59 1261
2790.09 1131
2790.59 1142
2791.08 1179
2791.58 1026
2792.08 984
2792.58 1191
2793.08 1414
2793.57 1325
2794.07 1433
2794.57 1507
2795.07 1624
2795.57 1659
2796.07 1818
2796.56 2014
2797.06 2105
2797.56 2170
2798.06 2308
2798.56 2521
2799.06 2353
2799.56 2372
2800.05 2412
2800.55 2219
2801.05 2257
2801.55 1949
2802.05 1927
2802.55 1750
2803.05 1680
2803.55 1541
2804.05 1576
2804.54 1614
2805.04 1535
2805.54 1678
2806.04 1549
2806.54 1697
2807.04 1614
2807.54 1615
2808.04 2033
2808.54 2124
2809.04 2220
2809.54 2356
2810.04 2318
2810.54 2311
2811.04 2348
2811.54 2177
2812.04 2084
2812.54 1776
2813.04 1731
2813.54 1534
2814.04 1563
2814.54 1586
2815.04 1510
2815.54 1387
2816.04 1421
2816.54 1240
2817.04 1278
2817.54 1397
2818.04 1329
2818.54 1298
2819.04 1257
2819.54 1370
2820.04 1381
2820.54 1315
2821.04 1245
2821.54 1174
2822.04 1262
2822.54 1209
2823.04 1289
2823.54 1180
2824.04 1251
2824.55 1360
2825.05 1376
2825.55 1376
2826.05 1282
2826.55 1314
2827.05 1277
2827.55 1286
2828.05 1395
2828.55 1345
2829.06 1293
2829.56 1106
2830.06 1228
2830.56 1122
2831.06 1304
2831.56 1186
2832.06 1165
2832.57 1199
2833.07 1230
2833.57 1308
2834.07 1302
2834.57 1410
2835.07 1361
2835.58 1425
2836.08 1360
2836.58 1210
2837.08 1314
2837.58 1330
2838.09 1299
2838.59 1325
2839.09 1391
2839.59 1408
2840.10 1334
2840.60 1241
2841.10 1350
2841.60 1278
2842.11 1152
2842.61 1269
2843.11 1182
2843.61 1189
2844.12 1171
2844.62 1264
2845.12 1248
2845.62 1293
2846.13 1344
2846.63 1451
2847.13 1361
2847.64 1420
2848.14 1465
2848.64 1467
2849.14 1305
2849.65 1382
2850.15 1331
2850.65 1280
2851.16 1304
2851.66 1297
2852.16 1200
2852.67 1281
2853.17 1300
2853.67 1392
2854.18 1334
2854.68 1218
2855.18 1108
2855.69 1116
2856.19 1179
2856.70 1213
2857.20 1286
2857.70 1393
2858.21 1210
2858.71 1197
2859.22 1251
2859.72 1220
2860.22 1308
2860.73 1330
2861.23 1307
2861.74 1228
2862.24 1229
2862.74 1282
2863.25 1196
2863.75 1170
2864.26 1113
2864.76 1247
2865.27 1216
2865.77 1110
2866.28 1105
2866.78 1141
2867.28 1141
2867.79 1108
2868.29 1123
2868.80 1094
2869.30 1049
2869.81 1067
2870.31 1150
2870.82 1332
2871.32 1300
2871.83 1255
2872.33 1233
2872.84 1141
2873.34 1174
2873.85 1262
2874.36 1294
2874.86 1158
2875.37 1138
2875.87 1429
2876.38 1303
2876.88 1233
2877.39 1297
2877.89 1315
2878.40 1340
2878.90 1332
2879.41 1268
2879.92 1357
2880.42 1469
2880.93 1393
2881.43 1453
2881.94 1441
2882.45 1478
2882.95 1555
2883.46 1536
2883.96 1710
2884.47 1693
2884.98 1785
2885.48 1719
2885.99 1762
2886.50 1840
2887.00 1698
2887.51 1821
2888.02 1947
2888.52 1925
2889.03 1838
2889.53 1732
2890.04 1764
2890.55 1833
2891.06 1752
2891.56 1556
2892.07 1498
2892.58 1387
2893.08 1331
2893.59 1241
2894.10 1192
2894.60 1120
2895.11 1252
2895.62 1366
2896.13 1265
2896.63 1305
2897.14 1380
2897.65 1342
2898.15 1328
2898.66 1365
2899.17 1455
2899.68 1458
2900.18 1433
2900.69 1468
2901.20 1426
2901.71 1380
2902.22 1420
2902.72 1614
2903.23 1549
2903.74 1529
2904.25 1456
2904.75 1655
2905.26 1646
2905.77 1562
2906.28 1501
2906.79 1306
2907.30 1284
2907.80 1292
2908.31 1301
2908.82 1232
2909.33 1225
2909.84 1429
2910.35 1326
2910.85 1198
2911.36 1182
2911.87 1274
2912.38 1159
2912.89 1333
2913.40 1319
2913.91 1204
2914.41 1228
2914.92 1345
2915.43 1278
2915.94 1215
2916.45 1237
2916.96 1098
2917.47 1279
2917.98 1243
2918.49 1223
2919.00 1311
2919.51 1481
2920.01 1361
2920.52 1450
2921.03 1451
2921.54 1402
2922.05 1484
2922.56 1681
2923.07 1756
2923.58 1811
2924.09 2123
2924.60 2332
2925.11 2530
2925.62 2482
2926.13 2780
2926.64 2800
2927.15 2653
2927.66 2504
2928.17 2383
2928.68 2338
2929.19 2201
2929.70 2009
2930.21 1980
2930.72 1655
2931.23 1408
2931.74 1392
2932.25 1358
2932.76 1208
2933.27 1181
2933.78 1244
2934.29 1179
2934.80 1172
2935.31 1336
2935.83 1355
2936.34 1228
2936.85 1190
2937.36 1241
2937.87 1257
2938.38 1181
2938.89 1367
2939.40 1347
2939.91 1275
2940.42 1300
2940.94 1333
2941.45 1270
2941.96 1271
2942.47 1376
2942.98 1392
2943.49 1395
2944.00 1545
2944.51 1556
2945.03 1604
2945.54 1639
2946.05 1738
2946.56 1815
2947.07 1886
2947.58 1905
2948.10 1865
2948.61 1805
2949.12 1869
2949.63 1741
2950.14 1804
2950.66 1699
2951.17 1518
2951.68 1334
2952.19 1503
2952.70 1458
2953.22 1385
2953.73 1503
2954.24 1379
2954.75 1399
2955.26 1389
2955.78 1308
2956.29 1367
2956.80 1356
2957.31 1414
2957.83 1343
2958.34 1344
2958.85 1384
2959.37 1377
2959.88 1416
2960.39 1279
2960.90 1270
2961.42 1314
2961.93 1528
2962.44 1497
2962.96 1475
2963.47 1505
2963.98 1495
2964.50 1627
2965.01 1498
2965.52 1407
2966.04 1557
2966.55 1489
2967.06 1338
2967.58 1187
2968.09 1160
2968.60 1202
2969.12 1162
2969.63 1294
2970.14 1204
2970.66 1171
2971.17 1216
2971.68 1292
2972.20 1323
2972.71 1220
2973.23 1250
2973.74 1240
2974.25 1252
2974.77 1260
2975.28 1201
2975.80 1254
2976.31 1294
2976.83 1317
2977.34 1318
2977.85 1276
2978.37 1322
2978.88 1312
2979.40 1302
2979.91 1131
2980.43 1161
2980.94 1102
2981.46 1098
2981.97 1228
2982.48 1158
2983.00 1335
2983.51 1379
2984.03 1400
2984.54 1542
2985.06 1395
2985.57 1477
2986.09 1570
2986.60 1421
2987.12 1493
2987.63 1496
2988.15 1479
2988.67 1373
2989.18 1350
2989.70 1397
2990.21 1226
2990.73 1287
2991.24 1371
2991.76 1338
2992.27 1300
2992.79 1407
2993.30 1420
2993.82 1203
2994.34 1343
2994.85 1382
2995.37 1447
2995.88 1496
2996.40 1542
2996.92 1594
2997.43 1700
2997.95 1848
2998.46 1830
2998.98 1875
2999.50 1907
3000.01 1946
3000.53 1961
3001.05 1928
3001.56 1972
3002.08 2083
3002.59 2107
3003.11 2094
3003.63 2309
3004.14 2417
3004.66 2526
3005.18 2750
3005.69 2875
3006.21 3129
3006.73 3021
3007.24 2726
3007.76 2730
3008.28 2556
3008.80 2239
3009.31 2394
3009.83 2026
3010.35 1778
3010.86 1651
3011.38 1590
3011.90 1542
3012.42 1471
3012.93 1548
3013.45 1242
3013.97 1385
3014.49 1564
3015.00 1457
3015.52 1374
3016.04 1392
3016.56 1394
3017.07 1398
3017.59 1410
3018.11 1436
3018.63 1474
3019.15 1413
3019.66 1459
3020.18 1634
3020.70 1479
3021.22 1546
3021.74 1479
3022.25 1516
3022.77 1657
3023.29 1556
3023.81 1569
3024.33 1672
3024.85 1724
3025.36 1749
3025.88 1801
3026.40 1646
3026.92 1680
3027.44 1649
3027.96 1522
3028.48 1584
3028.99 1406
3029.51 1344
3030.03 1285
3030.55 1186
3031.07 1344
3031.59 1391
3032.11 1304
3032.63 1270
3033.15 1339
3033.66 1204
3034.18 1275
3034.70 1231
3035.22 1341
3035.74 1323
3036.26 1273
3036.78 1281
3037.30 1301
3037.82 1288
3038.34 1318
3038.86 1373
3039.38 1329
3039.90 1275
3040.42 1372
3040.94 1343
3041.46 1286
3041.98 1171
3042.50 1138
3043.02 1219
3043.54 1202
3044.06 1128
3044.58 1118
3045.10 1295
3045.62 1287
3046.14 1384
3046.66 1241
3047.18 1348
3047.70 1227
3048.22 1193
3048.74 1234
3049.26 1216
3049.78 1215
3050.30 1243
3050.82 1194
3051.34 1288
3051.86 1209
3052.38 1101
3052.90 1176
3053.43 1107
3053.95 1220
3054.47 1267
3054.99 1205
3055.51 1157
3056.03 1168
3056.55 1048
3057.07 1098
3057.59 1121
3058.12 1205
3058.64 1026
3059.16 1084
3059.68 1229
3060.20 1077
3060.72 1048
3061.24 1043
3061.77 1141
3062.29 1126
3062.81 1241
3063.33 1283
3063.85 1228
3064.37 1267
3064.90 1171
3065.42 1242
3065.94 1181
3066.46 1250
3066.98 1432
3067.51 1337
3068.03 1342
3068.55 1392
3069.07 1248
3069.59 1320
3070.12 1256
3070.64 1337
3071.16 1266
3071.68 1230
3072.21 1192
3072.73 1372
3073.25 1335
3073.77 1453
3074.30 1380
3074.82 1276
3075.34 1382
3075.86 1302
3076.39 1171
3076.91 1439
3077.43 1413
3077.96 1303
3078.48 1380
3079.00 1358
3079.52 1389
3080.05 1508
3080.57 1520
3081.09 1544
3081.62 1624
3082.14 1483
3082.66 1513
3083.19 1603
3083.71 1578
3084.23 1538
3084.76 1456
3085.28 1638
3085.80 1547
3086.33 1631
3086.85 1323
3087.38 1306
3087.90 1516
3088.42 1608
3088.95 1443
3089.47 1432
3090.00 1452
3090.52 1408
3091.04 1386
3091.57 1555
3092.09 1465
3092.62 1388
3093.14 1335
3093.66 1307
3094.19 1346
3094.71 1388
3095.24 1431
3095.76 1560
3096.29 1613
3096.81 1684
3097.34 1793
3097.86 1703
3098.38 1667
3098.91 1859
3099.43 2024
3099.96 2255
3100.48 2455
3101.01 2778
3101.53 3151
3102.06 3485
3102.58 4086
3103.11 4496
3103.63 5179
3104.16 5463
3104.68 5412
3105.21 5394
3105.73 5237
3106.26 4661
3106.79 4388
3107.31 3996
3107.84 3384
3108.36 2719
3108.89 2645
3109.41 2384
3109.94 2138
3110.46 2292
3110.99 2188
3111.52 2050
3112.04 2048
3112.57 2115
3113.09 1977
3113.62 1860
3114.15 1840
3114.67 1868
3115.20 1796
3115.72 1649
3116.25 1518
3116.78 1578
3117.30 1434
3117.83 1496
3118.35 1477
3118.88 1388
3119.41 1347
3119.93 1280
3120.46 1582
3120.99 1531
3121.51 1440
3122.04 1406
3122.57 1562
3123.09 1578
3123.62 1559
3124.15 1385
3124.67 1361
3125.20 1248
3125.73 1399
3126.26 1515
3126.78 1469
3127.31 1267
3127.84 1241
3128.36 1208
3128.89 1453
3129.42 1346
3129.95 1279
3130.47 1234
3131.00 1404
3131.53 1366
3132.06 1334
3132.58 1387
3133.11 1425
3133.64 1335
3134.17 1201
3134.69 1287
3135.22 1318
3135.75 1334
3136.28 1487
3136.81 1332
3137.33 1170
3137.86 1244
3138.39 1349
3138.92 1258
3139.45 1258
3139.97 1308
3140.50 1309
3141.03 1350
3141.56 1306
3142.09 1222
3142.62 1082
3143.14 1248
3143.67 1296
3144.20 1279
3144.73 1375
3145.26 1465
3145.79 1261
3146.32 1368
3146.84 1566
3147.37 1531
3147.90 1487
3148.43 1424
3148.96 1622
3149.49 1584
3150.02 1523
3150.55 1496
3151.08 1366
3151.61 1362
3152.13 1485
3152.66 1569
3153.19 1402
3153.72 1258
3154.25 1270
3154.78 1392
3155.31 1394
3155.84 1418
3156.37 1510
3156.90 1520
3157.43 1354
3157.96 1294
3158.49 1184
3159.02 1338
3159.55 1254
3160.08 1304
3160.61 1382
3161.14 1260
3161.67 1337
3162.20 1314
3162.73 1246
3163.26 1222
3163.79 1212
3164.32 1178
3164.85 1194
3165.38 1247
3165.91 1117
3166.44 1200
3166.97 1200
3167.50 1259
3168.03 1133
3168.56 1163
3169.09 1214
3169.62 1127
3170.15 1180
3170.69 1172
3171.22 1245
3171.75 1155
3172.28 1179
3172.81 1216
3173.34 1244
3173.87 1158
3174.40 1144
3174.93 1371
3175.46 1434
3176.00 1409
3176.53 1362
3177.06 1387
3177.59 1344
3178.12 1399
3178.65 1309
3179.18 1389
3179.72 1380
3180.25 1263
3180.78 1404
3181.31 1357
3181.84 1226
3182.37 1161
3182.91 1193
3183.44 1248
3183.97 1241
3184.50 1097
3185.03 1246
3185.56 1155
3186.10 1138
3186.63 1203
3187.16 1128
3187.69 1226
3188.23 1149
3188.76 1145
3189.29 1166
3189.82 1245
3190.36 1223
3190.89 1213
3191.42 1233
3191.95 1254
3192.49 1079
3193.02 1110
3193.55 1061
3194.08 1195
3194.62 1236
3195.15 1095
3195.68 1151
3196.21 1276
3196.75 1286
3197.28 1207
3197.81 1189
3198.35 1240
3198.88 1342
3199.41 1243
3199.95 1198
3200.48 1177
3201.01 1247
3201.55 1179
3202.08 1248
3202.61 1255
3203.15 1186
3203.68 1211
3204.21 1387
3204.75 1401
3205.28 1481
3205.81 1369
3206.35 1376
3206.88 1273
3207.42 1350
3207.95 1464
3208.48 1471
3209.02 1329
3209.55 1387
3210.09 1325
3210.62 1319
3211.15 1328
3211.69 1379
3212.22 1386
3212.76 1407
3213.29 1339
3213.83 1333
3214.36 1355
3214.89 1365
3215.43 1325
3215.96 1418
3216.50 1208
3217.03 1179
3217.57 1224
3218.10 1161
3218.64 1198
3219.17 1335
3219.71 1377
3220.24 1350
3220.78 1360
3221.31 1457
3221.85 1442
3222.38 1343
3222.92 1347
3223.45 1369
3223.99 1412
3224.52 1308
3225.06 1352
3225.59 1402
3226.13 1267
3226.66 1255
3227.20 1267
3227.73 1229
3228.27 1179
3228.81 1255
3229.34 1271
3229.88 1278
3230.41 1207
3230.95 1330
3231.48 1356
3232.02 1223
3232.56 1224
3233.09 1196
3233.63 1317
3234.16 1274
3234.70 1242
3235.24 1182
3235.77 1258
3236.31 1337
3236.85 1247
3237.38 1324
3237.92 1389
3238.45 1344
3238.99 1378
3239.53 1247
3240.06 1226
3240.60 1362
3241.14 1361
3241.67 1269
3242.21 1425
3242.75 1255
3243.28 1425
3243.82 1227
3244.36 1303
3244.90 1304
3245.43 1403
3245.97 1377
3246.51 1332
3247.04 1192
3247.58 1213
3248.12 1322
3248.66 1414
3249.19 1400
3249.73 1262
3250.27 1286
3250.81 1255
3251.34 1247
3251.88 1352
3252.42 1303
3252.96 1338
3253.49 1372
3254.03 1360
3254.57 1441
3255.11 1451
3255.64 1393
3256.18 1505
3256.72 1570
3257.26 1443
3257.80 1634
3258.33 1726
3258.87 1712
3259.41 1656
3259.95 1658
3260.49 1758
3261.03 1949
3261.56 1945
3262.10 2053
3262.64 2064
3263.18 2155
3263.72 2491
3264.26 2577
3264.79 2570
3265.33 3013
3265.87 3221
3266.41 3293
3266.95 3402
3267.49 3597
3268.03 3686
3268.57 3857
3269.10 3547
3269.64 3187
3270.18 3248
3270.72 2816
3271.26 2710
3271.80 2373
3272.34 2297
3272.88 2037
3273.42 1932
3273.96 1679
3274.50 1521
3275.04 1556
3275.58 1644
3276.12 1638
3276.66 1742
3277.19 1655
3277.73 1729
3278.27 1796
3278.81 1657
3279.35 1696
3279.89 1595
3280.43 1605
3280.97 1722
3281.51 1715
3282.05 1711
3282.59 1643
3283.13 1635
3283.67 1665
3284.21 1634
3284.75 1608
3285.29 1701
3285.83 1787
3286.38 1703
3286.92 1669
3287.46 1721
3288.00 1766
3288.54 1799
3289.08 1700
3289.62 1889
3290.16 1918
3290.70 1866
3291.24 2059
3291.78 1983
3292.32 1924
3292.86 2101
3293.40 2266
3293.95 2290
3294.49 2515
3295.03 2809
3295.57 3072
3296.11 3158
3296.65 2905
3297.19 3015
3297.73 2932
3298.28 2813
3298.82 2648
3299.36 2450
3299.90 2531
3300.44 2459
3300.98 2281
3301.52 2078
3302.07 1900
3302.61 1902
3303.15 1720
3303.69 1783
3304.23 1701
3304.77 1783
3305.32 1735
3305.86 1875
3306.40 1863
3306.94 1791
3307.49 1708
3308.03 1603
3308.57 1557
3309.11 1709
3309.65 1644
3310.20 1556
3310.74 1540
3311.28 1547
3311.82 1658
3312.37 1576
3312.91 1536
3313.45 1643
3313.99 1637
3314.54 1656
3315.08 1714
3315.62 1898
3316.17 2076
3316.71 2027
3317.25 1949
3317.79 2009
3318.34 2008
3318.88 2090
3319.42 2164
3319.97 2242
3320.51 2137
3321.05 2426
3321.60 2465
3322.14 2611
3322.68 2557
3323.23 2589
3323.77 2650
3324.31 2398
3324.86 2380
3325.40 2466
3325.94 2208
3326.49 2259
3327.03 2243
3327.58 2257
3328.12 2260
3328.66 2090
3329.21 2127
3329.75 2211
3330.29 2287
3330.84 2751
3331.38 3136
3331.93 3778
3332.47 4630
3333.02 5521
3333.56 7241
3334.10 8606
3334.65 10254
3335.19 11544
3335.74 13246
3336.28 14970
3336.83 15863
3337.37 16453
3337.92 15947
3338.46 15659
3339.00 14923
3339.55 13504
3340.09 11846
3340.64 10145
3341.18 8541
3341.73 6696
3342.27 5588
3342.82 4516
3343.36 3779
3343.91 3571
3344.45 3121
3345.00 2677
3345.54 2554
3346.09 2303
3346.64 2272
3347.18 2099
3347.73 2050
3348.27 2037
3348.82 2125
3349.36 2239
3349.91 1955
3350.45 1980
3351.00 2022
3351.55 1930
3352.09 1929
3352.64 1834
3353.18 1862
3353.73 2008
3354.27 1753
3354.82 1812
3355.37 1829
3355.91 2083
3356.46 1958
3357.00 1963
3357.55 2115
3358.10 2056
3358.64 1956
3359.19 2063
3359.74 2052
3360.28 2029
3360.83 1942
3361.38 1728
3361.92 1772
3362.47 1703
3363.02 1696
3363.56 1804
3364.11 1930
3364.66 1795
3365.20 1725
3365.75 1813
3366.30 1897
3366.84 1763
3367.39 1687
3367.94 1765
3368.48 1801
3369.03 1901
3369.58 1774
3370.13 1856
3370.67 2035
3371.22 2016
3371.77 2018
3372.32 2078
3372.86 2393
3373.41 2477
3373.96 2643
3374.51 2774
3375.05 2840
3375.60 2892
3376.15 3055
3376.70 2787
3377.24 2672
3377.79 2597
3378.34 2429
3378.89 2102
3379.44 1921
3379.98 1915
3380.53 1841
3381.08 1683
3381.63 1665
3382.18 1554
3382.73 1611
3383.27 1643
3383.82 1522
3384.37 1463
3384.92 1475
3385.47 1463
3386.02 1473
3386.56 1487
3387.11 1596
3387.66 1647
3388.21 1415
3388.76 1406
3389.31 1456
3389.86 1459
3390.41 1423
3390.95 1473
3391.50 1373
3392.05 1480
3392.60 1431
3393.15 1392
3393.70 1289
3394.25 1356
3394.80 1376
3395.35 1515
3395.90 1525
3396.45 1510
3397.00 1494
3397.55 1590
3398.10 1502
3398.64 1487
3399.19 1456
3399.74 1516
3400.29 1490
3400.84 1527
3401.39 1472
3401.94 1379
3402.49 1418
3403.04 1363
3403.59 1441
3404.14 1430
3404.69 1342
3405.24 1295
3405.79 1300
3406.34 1307
3406.89 1267
3407.44 1322
3407.99 1437
3408.54 1475
3409.09 1393
3409.65 1341
3410.20 1519
3410.75 1617
3411.30 1640
3411.85 1713
3412.40 1790
3412.95 1665
3413.50 1711
3414.05 1877
3414.60 1921
3415.15 1835
3415.70 1702
3416.25 1564
3416.81 1605
3417.36 1557
3417.91 1660
3418.46 1575
3419.01 1512
3419.56 1440
3420.11 1442
3420.66 1508
3421.22 1452
3421.77 1500
3422.32 1463
3422.87 1438
3423.42 1624
3423.97 1663
3424.52 1607
3425.08 1746
3425.63 1484
3426.18 1694
3426.73 1767
3427.28 1465
3427.84 1497
3428.39 1466
3428.94 1262
3429.49 1260
3430.04 1352
3430.60 1435
3431.15 1357
3431.70 1311
3432.25 1359
3432.80 1330
3433.36 1337
3433.91 1342
3434.46 1256
3435.01 1297
3435.57 1275
3436.12 1272
3436.67 1246
3437.22 1261
3437.78 1299
3438.33 1334
3438.88 1407
3439.44 1330
3439.99 1236
3440.54 1352
3441.09 1334
3441.65 1359
3442.20 1251
3442.75 1260
3443.31 1351
3443.86 1328
3444.41 1227
3444.97 1298
3445.52 1216
3446.07 1206
3446.63 1250
3447.18 1230
3447.73 1249
3448.29 1347
3448.84 1274
3449.40 1212
3449.95 1315
3450.50 1356
3451.06 1292
3451.61 1215
3452.16 1180
3452.72 1260
3453.27 1227
3453.83 1230
3454.38 1206
3454.93 991
3455.49 1156
3456.04 1107
3456.60 1071
3457.15 1091
3457.71 1147
3458.26 1162
3458.81 1120
3459.37 1125
3459.92 1114
3460.48 1145
3461.03 1141
3461.59 1172
3462.14 1160
3462.70 1106
3463.25 1213
3463.81 1304
3464.36 1256
3464.92 1111
3465.47 1212
3466.03 1183
3466.58 1262
3467.14 1313
3467.69 1212
3468.25 1262
3468.80 1240
3469.36 1235
3469.91 1180
3470.47 1284
3471.02 1230
3471.58 1200
3472.13 1281
3472.69 1207
3473.24 1243
3473.80 1375
3474.36 1122
3474.91 1299
3475.47 1246
3476.02 1354
3476.58 1384
3477.13 1425
3477.69 1246
3478.25 1408
3478.80 1389
3479.36 1412
3479.91 1381
3480.47 1492
3481.03 1469
3481.58 1441
3482.14 1465
3482.70 1413
3483.25 1379
3483.81 1296
3484.37 1255
3484.92 1432
3485.48 1330
3486.04 1435
3486.59 1473
3487.15 1487
3487.71 1602
3488.26 1734
3488.82 1836
3489.38 1972
3489.93 2222
3490.49 2146
3491.05 2313
3491.60 2597
3492.16 2489
3492.72 2605
3493.27 2719
3493.83 2657
3494.39 2558
3494.95 2472
3495.50 2581
3496.06 2765
3496.62 2690
3497.18 2807
3497.73 2363
3498.29 2779
3498.85 2938
3499.41 2783
3499.96 2677
3500.52 3034
3501.08 3163
3501.64 3476
3502.20 3292
3502.75 3254
3503.31 3440
3503.87 3425
3504.43 3411
3504.99 3332
3505.54 3376
3506.10 3545
3506.66 3476
3507.22 3276
3507.78 3100
3508.34 3006
3508.89 3044
3509.45 2885
3510.01 2467
3510.57 2393
3511.13 2317
3511.69 2082
3512.25 2128
3512.80 1936
3513.36 1775
3513.92 1798
3514.48 1592
3515.04 1528
3515.60 1423
3516.16 1389
3516.72 1545
3517.28 1476
3517.83 1498
3518.39 1604
3518.95 1563
3519.51 1726
3520.07 1732
3520.63 1762
3521.19 1829
3521.75 1769
3522.31 1928
3522.87 2044
3523.43 1965
3523.99 1986
3524.55 2097
3525.11 2168
3525.67 2011
3526.23 1922
3526.79 1913
3527.35 1945
3527.91 1918
3528.47 1729
3529.03 1626
3529.59 1566
3530.15 1569
3530.71 1536
3531.27 1300
3531.83 1393
3532.39 1242
3532.95 1357
3533.51 1324
3534.07 1390
3534.63 1387
3535.19 1485
3535.75 1498
3536.31 1291
3536.87 1302
3537.43 1400
3537.99 1532
3538.55 1559
3539.12 1341
3539.68 1401
3540.24 1468
3540.80 1574
3541.36 1570
3541.92 1453
3542.48 1488
3543.04 1527
3543.60 1598
3544.16 1683
3544.73 1530
3545.29 1462
3545.85 1492
3546.41 1518
3546.97 1551
3547.53 1488
3548.09 1495
3548.66 1421
3549.22 1421
3549.78 1191
3550.34 1176
3550.90 1281
3551.46 1204
3552.03 1241
3552.59 1149
3553.15 1265
3553.71 1372
3554.27 1249
3554.84 1185
3555.40 1270
3555.96 1302
3556.52 1306
3557.09 1201
3557.65 1293
3558.21 1199
3558.77 1285
3559.33 1194
3559.90 1129
3560.46 1223
3561.02 1280
3561.58 1278
3562.15 1296
3562.71 1210
3563.27 1342
3563.84 1342
3564.40 1263
3564.96 1194
3565.52 1231
3566.09 1236
3566.65 1280
3567.21 1304
3567.78 1107
3568.34 1077
3568.90 1044
3569.47 1095
3570.03 1105
3570.59 1142
3571.16 1023
3571.72 1119
3572.28 1079
3572.85 1176
3573.41 1198
3573.97 1279
3574.54 1183
3575.10 1120
3575.66 1126
3576.23 1226
3576.79 1249
3577.36 1287
3577.92 1249
3578.48 1257
3579.05 1229
3579.61 1276
3580.18 1260
3580.74 1240
3581.30 1267
3581.87 1243
3582.43 1280
3583.00 1267
3583.56 1208
3584.13 1098
3584.69 1169
3585.25 1069
3585.82 1133
3586.38 1134
3586.95 1177
3587.51 1088
3588.08 1107
3588.64 1188
3589.21 1281
3589.77 1162
3590.34 1097
3590.90 1098
3591.47 1155
3592.03 1309
3592.60 1365
3593.16 1087
3593.73 1025
3594.29 1207
3594.86 1161
3595.42 1131
3595.99 1221
3596.55 1278
3597.12 1227
3597.68 1213
3598.25 1332
3598.82 1315
3599.38 1375
3599.95 1356
3600.51 1342
3601.08 1309
3601.64 1308
3602.21 1376
3602.78 1358
3603.34 1448
3603.91 1322
3604.47 1236
3605.04 1232
3605.61 1166
3606.17 1213
3606.74 1185
3607.30 1181
3607.87 1006
3608.44 1025
3609.00 1188
3609.57 1085
3610.14 1152
3610.70 1197
3611.27 1103
3611.84 1110
3612.40 1153
3612.97 1217
3613.54 1396
3614.10 1369
3614.67 1534
3615.24 1707
3615.80 2062
3616.37 2469
3616.94 2790
3617.50 2969
3618.07 3122
3618.64 3473
3619.21 3686
3619.77 3681
3620.34 3689
3620.91 3760
3621.47 3343
3622.04 3022
3622.61 2779
3623.18 2549
3623.74 2223
3624.31 1875
3624.88 1835
3625.45 1622
3626.01 1482
3626.58 1492
3627.15 1428
3627.72 1261
3628.29 1287
3628.85 1285
3629.42 1220
3629.99 1079
3630.56 1127
3631.13 1059
3631.69 1136
3632.26 1210
3632.83 1140
3633.40 1127
3633.97 1240
3634.54 1212
3635.10 1333
3635.67 1348
3636.24 1213
3636.81 1345
3637.38 1316
3637.95 1331
3638.52 1396
3639.08 1416
3639.65 1608
3640.22 1707
3640.79 1659
3641.36 1774
3641.93 2032
3642.50 2061
3643.07 1883
3643.64 1851
3644.20 1892
3644.77 1972
3645.34 1742
3645.91 1939
3646.48 1914
3647.05 1956
3647.62 1825
3648.19 1830
3648.76 1749
3649.33 1748
3649.90 1646
3650.47 1521
3651.04 1541
3651.61 1496
3652.18 1660
3652.75 1722
3653.32 1590
3653.89 1519
3654.46 1650
3655.03 1854
3655.60 1757
3656.17 1696
3656.74 1953
3657.31 1874
3657.88 1929
3658.45 2295
3659.02 2196
3659.59 2391
3660.16 2274
3660.73 2361
3661.30 2282
3661.87 2400
3662.44 2277
3663.01 2110
3663.58 1803
3664.15 1745
3664.72 1688
3665.29 1617
3665.86 1540
3666.43 1517
3667.01 1447
3667.58 1426
3668.15 1572
3668.72 1521
3669.29 1388
3669.86 1482
3670.43 1417
3671.00 1339
3671.57 1392
3672.15 1349
3672.72 1415
3673.29 1509
3673.86 1389
3674.43 1542
3675.00 1479
3675.57 1440
3676.15 1422
3676.72 1401
3677.29 1422
3677.86 1492
3678.43 1410
3679.00 1436
3679.58 1448
3680.15 1404
3680.72 1409
3681.29 1463
3681.86 1412
3682.44 1150
3683.01 1283
3683.58 1333
3684.15 1364
3684.73 1328
3685.30 1428
3685.87 1511
3686.44 1504
3687.02 1408
3687.59 1655
3688.16 1606
3688.73 1706
3689.31 1985
3689.88 2071
3690.45 2007
3691.02 2083
3691.60 2080
3692.17 2078
3692.74 2052
3693.32 1934
3693.89 1888
3694.46 1815
3695.03 1763
3695.61 1574
3696.18 1431
3696.75 1294
3697.33 1475
3697.90 1504
3698.47 1526
3699.05 1435
3699.62 1527
3700.19 1569
3700.77 1488
3701.34 1411
3701.91 1408
3702.49 1393
3703.06 1309
3703.64 1416
3704.21 1580
3704.78 1408
3705.36 1475
3705.93 1495
3706.51 1346
3707.08 1204
3707.65 1427
3708.23 1427
3708.80 1326
3709.38 1332
3709.95 1408
3710.52 1533
3711.10 1615
3711.67 1518
3712.25 1415
3712.82 1394
3713.40 1343
3713.97 1278
3714.55 1366
3715.12 1241
3715.69 1337
3716.27 1251
3716.84 1257
3717.42 1404
3717.99 1364
3718.57 1264
3719.14 1167
3719.72 1245
3720.29 1298
3720.87 1339
3721.44 1262
3722.02 1269
3722.59 1231
3723.17 1175
3723.75 1241
3724.32 1033
3724.90 990
3725.47 1054
3726.05 1195
3726.62 1179
3727.20 1274
3727.77 1300
3728.35 1200
3728.92 1176
3729.50 1372
3730.08 1410
3730.65 1375
3731.23 1406
3731.80 1602
3732.38 1587
3732.96 1748
3733.53 1776
3734.11 1800
3734.68 1840
3735.26 1702
3735.84 1697
3736.41 1620
3736.99 1552
3737.57 1527
3738.14 1471
3738.72 1349
3739.30 1394
3739.87 1301
3740.45 1292
3741.03 1174
3741.60 1180
3742.18 1261
3742.76 1091
3743.33 1068
3743.91 1113
3744.49 1156
3745.06 1264
3745.64 1143
3746.22 1092
3746.79 1178
3747.37 1154
3747.95 1196
3748.53 1263
3749.10 1155
3749.68 1103
3750.26 1044
3750.83 1150
3751.41 1192
3751.99 1103
3752.57 1076
3753.14 1116
3753.72 1163
3754.30 1004
3754.88 983
3755.46 1073
3756.03 1153
3756.61 1063
3757.19 951
3757.77 1072
3758.35 1008
3758.92 1206
3759.50 1250
3760.08 1103
3760.66 1159
3761.24 1084
3761.81 1089
3762.39 1106
3762.97 1164
3763.55 1173
3764.13 1037
3764.71 1088
3765.28 1187
3765.86 1186
3766.44 1093
3767.02 1264
3767.60 1153
3768.18 1199
3768.76 1065
3769.34 1106
3769.91 1190
3770.49 1100
3771.07 1201
3771.65 1135
3772.23 1280
3772.81 1153
3773.39 1132
3773.97 1050
3774.55 887
3775.13 991
3775.71 1021
3776.28 1053
3776.86 989
3777.44 1113
3778.02 1057
3778.60 951
3779.18 1012
3779.76 1003
3780.34 1007
3780.92 1023
3781.50 951
3782.08 909
3782.66 969
3783.24 985
3783.82 955
3784.40 1097
3784.98 1071
3785.56 1062
3786.14 1095
3786.72 981
3787.30 1049
3787.88 1072
3788.46 1017
3789.04 976
3789.62 1007
3790.20 1080
3790.78 1080
3791.36 997
3791.94 996
3792.53 1038
3793.11 950
3793.69 1030
3794.27 953
3794.85 966
3795.43 953
3796.01 968
3796.59 959
3797.17 1108
3797.75 1079
3798.33 996
3798.91 990
3799.50 999
3800.08 976
3800.66 986
3801.24 1043
3801.82 985
3802.40 999
3802.98 1034
3803.57 1029
3804.15 959
3804.73 1067
3805.31 1093
3805.89 1265
3806.47 1206
3807.05 1174
3807.64 1151
3808.22 1181
3808.80 1164
3809.38 1154
3809.96 1241
3810.55 1237
3811.13 1272
3811.71 1213
3812.29 1296
3812.87 1217
3813.46 1248
3814.04 1280
3814.62 1254
3815.20 1117
3815.79 1182
3816.37 1145
3816.95 1224
3817.53 1128
3818.12 1180
3818.70 1100
3819.28 1115
3819.86 1041
3820.45 972
3821.03 995
3821.61 1090
3822.20 1016
3822.78 1006
3823.36 1091
3823.94 1004
3824.53 1038
3825.11 1045
3825.69 1053
3826.28 992
3826.86 1067
3827.44 914
3828.03 1016
3828.61 955
3829.19 973
3829.78 1184
3830.36 1128
3830.94 967
3831.53 1128
3832.11 1213
3832.69 1190
3833.28 1188
3833.86 1086
3834.45 1178
3835.03 1182
3835.61 1194
3836.20 1163
3836.78 1048
3837.37 1033
3837.95 978
3838.53 1118
3839.12 1012
3839.70 1005
3840.29 1115
3840.87 1109
3841.46 1020
3842.04 1060
3842.62 1054
3843.21 1135
3843.79 1068
3844.38 998
3844.96 1022
3845.55 1109
3846.13 1004
3846.72 1082
3847.30 1065
3847.89 919
3848.47 880
3849.06 1039
3849.64 1147
3850.23 1073
3850.81 1181
3851.40 1134
3851.98 1088
3852.57 1012
3853.15 967
3853.74 1086
3854.32 1194
3854.91 1238
3855.49 1106
3856.08 1171
3856.66 1203
3857.25 1282
3857.84 1378
3858.42 1619
3859.01 1781
3859.59 1858
3860.18 2041
3860.76 2373
3861.35 2490
3861.94 2607
3862.52 2860
3863.11 2939
3863.69 2791
3864.28 2920
3864.87 2690
3865.45 2770
3866.04 2613
3866.62 2358
3867.21 2247
3867.80 2010
3868.38 2126
3868.97 1942
3869.56 1727
3870.14 1641
3870.73 1655
3871.32 1573
3871.90 1628
3872.49 1522
3873.08 1555
3873.66 1549
3874.25 1563
3874.84 1688
3875.42 1575
3876.01 1571
3876.60 1502
3877.19 1565
3877.77 1662
3878.36 1645
3878.95 1474
3879.53 1440
3880.12 1277
3880.71 1239
3881.30 1229
3881.88 1253
3882.47 1138
3883.06 1071
3883.65 1288
3884.23 1166
3884.82 1096
3885.41 1158
3886.00 1132
3886.58 1182
3887.17 1186
3887.76 1322
3888.35 1417
3888.94 1485
3889.52 1433
3890.11 1425
3890.70 1398
3891.29 1408
3891.88 1469
3892.46 1516
3893.05 1406
3893.64 1326
3894.23 1337
3894.82 1269
3895.41 1270
3895.99 1408
3896.58 1336
3897.17 1374
3897.76 1333
3898.35 1225
3898.94 1357
3899.53 1284
3900.12 1290
3900.70 1380
3901.29 1229
3901.88 1259
3902.47 1313
3903.06 1270
3903.65 1304
3904.24 1216
3904.83 1263
3905.42 1282
3906.01 1330
3906.60 1205
3907.18 1137
3907.77 1092
3908.36 1126
3908.95 1143
3909.54 1050
3910.13 1192
3910.72 1097
3911.31 1109
3911.90 1111
3912.49 1081
3913.08 1074
3913.67 1122
3914.26 1088
3914.85 1037
3915.44 1014
3916.03 1008
3916.62 917
3917.21 1017
3917.80 1033
3918.39 1081
3918.98 1045
3919.57 990
3920.16 1101
3920.75 928
3921.34 982
3921.93 1054
3922.52 1089
3923.11 984
3923.70 972
3924.30 1087
3924.89 1069
3925.48 917
3926.07 846
3926.66 955
3927.25 996
3927.84 1006
3928.43 963
3929.02 947
3929.61 1050
3930.20 1266
3930.80 1152
3931.39 1081
3931.98 1068
3932.57 1149
3933.16 1065
3933.75 1060
3934.34 1071
3934.93 1061
3935.53 1049
3936.12 1065
3936.71 1040
3937.30 959
3937.89 1037
3938.48 1097
3939.08 1033
3939.67 922
3940.26 986
3940.85 1043
3941.44 1040
3942.04 1054
3942.63 1021
3943.22 1052
3943.81 1009
3944.40 981
3945.00 1040
3945.59 1015
3946.18 946
3946.77 998
3947.36 1085
3947.96 953
3948.55 917
3949.14 945
3949.73 1025
3950.33 960
3950.92 975
3951.51 1136
3952.11 1114
3952.70 1144
3953.29 1094
3953.88 1113
3954.48 1034
3955.07 1064
3955.66 996
3956.26 1007
3956.85 1005
3957.44 1038
3958.04 969
3958.63 1026
3959.22 1058
3959.81 967
3960.41 947
3961.00 977
3961.60 1084
3962.19 971
3962.78 930
3963.38 991
3963.97 894
3964.56 984
3965.16 973
3965.75 969
3966.34 899
3966.94 967
3967.53 915
3968.13 1007
3968.72 1044
3969.31 1002
3969.91 939
3970.50 865
3971.10 873
3971.69 938
3972.28 940
3972.88 835
3973.47 965
3974.07 1017
3974.66 870
3975.26 901
3975.85 985
3976.45 901
3977.04 813
3977.63 916
3978.23 959
3978.82 898
3979.42 899
3980.01 937
3980.61 850
3981.20 885
3981.80 935
3982.39 842
3982.99 876
3983.58 948
3984.18 996
3984.77 863
3985.37 862
3985.96 869
3986.56 923
3987.16 900
3987.75 1057
3988.35 1035
3988.94 1040
3989.54 1011
3990.13 993
3990.73 904
3991.32 907
3991.92 916
3992.52 913
3993.11 916
3993.71 948
3994.30 1056
3994.90 984
3995.50 1013
3996.09 1025
3996.69 1015
3997.28 951
3997.88 1034
3998.48 1067
3999.07 984
3999.67 1044
4000.26 1021
4000.86 1012
4001.46 1058
4002.05 1093
4002.65 1175
4003.25 1157
4003.84 956
4004.44 956
4005.04 1085
4005.63 1123
4006.23 1082
4006.83 965
4007.42 1142
4008.02 1046
4008.62 1022
4009.21 998
4009.81 1032
4010.41 996
4011.01 1024
4011.60 1081
4012.20 1075
4012.80 1165
4013.40 1235
4013.99 1283
4014.59 1265
4015.19 1323
4015.78 1254
4016.38 1217
4016.98 1262
4017.58 1398
4018.18 1398
4018.77 1374
4019.37 1309
4019.97 1473
4020.57 1433
4021.16 1220
4021.76 1212
4022.36 1196
4022.96 1224
4023.56 1247
4024.15 1207
4024.75 1182
4025.35 1133
4025.95 1050
4026.55 1068
4027.15 1024
4027.74 1080
4028.34 1052
4028.94 1185
4029.54 1178
4030.14 1237
4030.74 1091
4031.34 1194
4031.93 1164
4032.53 1145
4033.13 1130
4033.73 1153
4034.33 1090
4034.93 1055
4035.53 1047
4036.13 1107
4036.73 1062
4037.32 989
4037.92 1018
4038.52 1050
4039.12 957
4039.72 977
4040.32 886
4040.92 953
4041.52 947
4042.12 929
4042.72 974
4043.32 916
4043.92 954
4044.52 982
4045.12 909
4045.72 920
4046.32 971
4046.92 960
4047.52 1019
4048.12 1026
4048.72 942
4049.32 1047
4049.92 1082
4050.52 1097
4051.12 1097
4051.72 1065
4052.32 1116
4052.92 1117
4053.52 1164
4054.12 1071
4054.72 1078
4055.32 1034
4055.92 1043
4056.52 1015
4057.12 926
4057.72 968
4058.32 806
4058.92 889
4059.52 845
4060.12 898
4060.72 923
4061.33 932
4061.93 842
4062.53 900
4063.13 820
4063.73 806
4064.33 909
4064.93 894
4065.53 807
4066.13 872
4066.74 855
4067.34 964
4067.94 985
4068.54 890
4069.14 975
4069.74 929
4070.34 908
4070.95 858
4071.55 907
4072.15 886
4072.75 820
4073.35 860
4073.95 851
4074.56 854
4075.16 878
4075.76 861
4076.36 846
4076.96 914
4077.57 889
4078.17 898
4078.77 932
4079.37 813
4079.97 806
4080.58 767
4081.18 837
4081.78 860
4082.38 814
4082.99 859
4083.59 827
4084.19 823
4084.79 827
4085.40 803
4086.00 749
4086.60 746
4087.21 802
4087.81 822
4088.41 829
4089.01 820
4089.62 813
4090.22 886
4090.82 887
4091.43 872
4092.03 838
4092.63 854
4093.24 800
4093.84 916
4094.44 897
4095.05 880
4095.65 841
4096.25 844
4096.86 910
4097.46 848
4098.06 830
4098.67 882
4099.27 935
4099.87 900
4100.48 846
4101.08 940
4101.69 884
4102.29 818
4102.89 896
4103.50 952
4104.10 816
4104.71 793
4105.31 876
4105.91 794
4106.52 808
4107.12 858
4107.73 897
4108.33 867
4108.94 749
4109.54 819
4110.14 788
4110.75 865
4111.35 898
4111.96 907
4112.56 835
4113.17 807
4113.77 820
4114.38 796
4114.98 882
4115.59 904
4116.19 839
4116.80 868
4117.40 924
4118.01 815
4118.61 806
4119.22 889
4119.82 930
4120.43 889
4121.03 926
4121.64 917
4122.24 917
4122.85 1016
4123.46 934
4124.06 943
4124.67 995
4125.27 870
4125.88 847
4126.48 798
4127.09 842
4127.69 918
4128.30 851
4128.91 924
4129.51 901
4130.12 836
4130.72 886
4131.33 948
4131.94 913
4132.54 835
4133.15 819
4133.76 908
4134.36 960
4134.97 1002
4135.57 1003
4136.18 1048
4136.79 1070
4137.39 1111
4138.00 1043
4138.61 1116
4139.21 1111
4139.82 1228
4140.43 1178
4141.03 1176
4141.64 1176
4142.25 1055
4142.85 1067
4143.46 1095
4144.07 1129
4144.67 962
4145.28 972
4145.89 971
4146.50 888
4147.10 892
4147.71 942
4148.32 957
4148.93 933
4149.53 856
4150.14 878
4150.75 875
4151.36 807
4151.96 865
4152.57 848
4153.18 758
4153.79 846
4154.39 872
4155.00 773
4155.61 773
4156.22 793
4156.82 864
4157.43 952
4158.04 819
4158.65 831
4159.26 811
4159.87 904
4160.47 884
4161.08 814
4161.69 891
4162.30 1035
4162.91 831
4163.52 940
4164.12 1048
4164.73 914
4165.34 1053
4165.95 1014
4166.56 977
4167.17 1021
4167.78 1083
4168.38 1159
4168.99 992
4169.60 954
4170.21 919
4170.82 887
4171.43 907
4172.04 981
4172.65 972
4173.26 886
4173.86 902
4174.47 948
4175.08 891
4175.69 1044
4176.30 1068
4176.91 1240
4177.52 1080
4178.13 1034
4178.74 1153
4179.35 1010
4179.96 1065
4180.57 1008
4181.18 1024
4181.79 964
4182.40 994
4183.01 945
4183.62 848
4184.23 892
4184.84 860
4185.45 925
4186.06 882
4186.67 849
4187.28 874
4187.89 763
4188.50 837
4189.11 946
4189.72 921
4190.33 926
4190.94 901
4191.55 912
4192.16 993
4192.77 1037
4193.38 1111
4193.99 1199
4194.60 1105
4195.21 1125
4195.82 1179
4196.44 1232
4197.05 1267
4197.66 1226
4198.27 1123
4198.88 1102
4199.49 1089
4200.10 1116
4200.71 1108
4201.32 1051
4201.94 1062
4202.55 1063
4203.16 1095
4203.77 987
4204.38 993
4204.99 1010
4205.60 937
4206.21 968
4206.83 927
4207.44 964
4208.05 942
4208.66 991
4209.27 905
4209.89 919
4210.50 961
4211.11 1005
4211.72 930
4212.33 863
4212.94 914
4213.56 931
4214.17 968
4214.78 1096
4215.39 1057
4216.01 1018
4216.62 1131
4217.23 1207
4217.84 1194
4218.46 1355
4219.07 1399
4219.68 1416
4220.29 1621
4220.91 1773
4221.52 1870
4222.13 2027
4222.74 2105
4223.36 2231
4223.97 2221
4224.58 2307
4225.19 2382
4225.81 2384
4226.42 2320
4227.03 2109
4227.65 2220
4228.26 2194
4228.87 2062
4229.49 1922
4230.10 1878
4230.71 1856
4231.33 1921
4231.94 1726
4232.55 1634
4233.17 1784
4233.78 1965
4234.39 1946
4235.01 1996
4235.62 1923
4236.23 1867
4236.85 1736
4237.46 1770
4238.08 1714
4238.69 1563
4239.30 1532
4239.92 1451
4240.53 1369
4241.15 1243
4241.76 1311
4242.37 1189
4242.99 1173
4243.60 1189
4244.22 1122
4244.83 1101
4245.45 1128
4246.06 1216
4246.67 1283
4247.29 1246
4247.90 1246
4248.52 1261
4249.13 1130
4249.75 1104
4250.36 1066
4250.98 1055
4251.59 1136
4252.21 1151
4252.82 1265
4253.44 1225
4254.05 1201
4254.67 1081
4255.28 1078
4255.90 1064
4256.51 1121
4257.13 1097
4257.74 1063
4258.36 1103
4258.97 1045
4259.59 1150
4260.20 1097
4260.82 1121
4261.44 1058
4262.05 1033
4262.67 1155
4263.28 1146
4263.90 1046
4264.51 1117
4265.13 1068
4265.75 1116
4266.36 1127
4266.98 1181
4267.59 1054
4268.21 1013
4268.83 972
4269.44 970
4270.06 973
4270.67 1029
4271.29 1069
4271.91 1045
4272.52 1095
4273.14 1089
4273.76 1224
4274.37 1281
4274.99 1177
4275.61 1357
4276.22 1316
4276.84 1207
4277.46 1196
4278.07 1244
4278.69 1159
4279.31 1064
4279.92 1188
4280.54 1098
4281.16 1117
4281.77 951
4282.39 893
4283.01 926
4283.63 905
4284.24 943
4284.86 900
4285.48 842
4286.09 834
4286.71 862
4287.33 890
4287.95 805
4288.56 809
4289.18 818
4289.80 832
4290.42 895
4291.03 793
4291.65 857
4292.27 885
4292.89 846
4293.51 834
4294.12 844
4294.74 800
4295.36 716
4295.98 791
4296.60 828
4297.21 789
4297.83 856
4298.45 727
4299.07 857
4299.69 894
4300.31 879
4300.92 810
4301.54 760
4302.16 931
4302.78 967
4303.40 883
4304.02 790
4304.63 735
4305.25 875
4305.87 950
4306.49 864
4307.11 963
4307.73 953
4308.35 935
4308.97 899
4309.59 792
4310.20 864
4310.82 927
4311.44 1019
4312.06 889
4312.68 839
4313.30 885
4313.92 1118
4314.54 890
4315.16 823
4315.78 819
4316.40 949
4317.02 840
4317.64 921
4318.26 966
4318.88 934
4319.50 970
4320.12 984
4320.74 1074
4321.36 970
4321.98 1069
4322.60 1118
4323.22 1133
4323.84 1236
4324.46 1234
4325.08 1168
4325.70 1158
4326.32 1138
4326.94 998
4327.56 1040
4328.18 1061
4328.80 1057
4329.42 1024
4330.04 1027
4330.66 965
4331.28 918
4331.90 887
4332.52 930
4333.14 779
4333.76 902
4334.38 1031
4335.00 1060
4335.63 1035
4336.25 1106
4336.87 1202
4337.49 1060
4338.11 992
4338.73 1017
4339.35 1044
4339.97 1171
4340.59 1060
4341.22 1098
4341.84 1107
4342.46 1185
4343.08 1227
4343.70 1206
4344.32 1286
4344.94 1294
4345.57 1448
4346.19 1405
4346.81 1642
4347.43 1592
4348.05 1772
4348.67 1526
4349.30 1300
4349.92 1389
4350.54 1330
4351.16 1355
4351.78 1192
4352.41 1060
4353.03 1092
4353.65 1118
4354.27 983
4354.90 1058
4355.52 1046
4356.14 995
4356.76 979
4357.38 952
4358.01 1015
4358.63 971
4359.25 820
4359.87 862
4360.50 931
4361.12 922
4361.74 931
4362.37 908
4362.99 961
4363.61 1035
4364.23 987
4364.86 1000
4365.48 994
4366.10 996
4366.73 1012
4367.35 922
4367.97 924
4368.60 763
4369.22 871
4369.84 908
4370.47 810
4371.09 900
4371.71 842
4372.34 872
4372.96 891
4373.58 870
4374.21 939
4374.83 834
4375.46 819
4376.08 923
4376.70 1004
4377.33 970
4377.95 932
4378.57 917
4379.20 842
4379.82 897
4380.45 1156
4381.07 1053
4381.70 993
4382.32 895
4382.94 910
4383.57 1016
4384.19 986
4384.82 932
4385.44 854
4386.07 876
4386.69 940
4387.32 913
4387.94 951
4388.56 1027
4389.19 945
4389.81 941
4390.44 1000
4391.06 957
4391.69 883
4392.31 1002
4392.94 1133
4393.56 1134
4394.19 1043
4394.81 1081
4395.44 1131
4396.06 1040
4396.69 1001
4397.31 1029
4397.94 1096
4398.57 998
4399.19 921
4399.82 860
4400.44 971
4401.07 914
4401.69 990
4402.32 945
4402.94 921
4403.57 969
4404.20 989
4404.82 1022
4405.45 1007
4406.07 978
4406.70 940
4407.33 960
4407.95 962
4408.58 1008
4409.20 1007
4409.83 951
4410.46 937
4411.08 977
4411.71 877
4412.34 1032
4412.96 1009
4413.59 978
4414.21 915
4414.84 779
4415.47 968
4416.09 893
4416.72 772
4417.35 916
4417.97 883
4418.60 883
4419.23 903
4419.86 958
4420.48 913
4421.11 874
4421.74 934
4422.36 836
4422.99 831
4423.62 815
4424.25 837
4424.87 770
4425.50 717
4426.13 704
4426.75 700
4427.38 826
4428.01 779
4428.64 758
4429.26 793
4429.89 770
4430.52 747
4431.15 817
4431.78 859
4432.40 840
4433.03 844
4433.66 856
4434.29 849
4434.91 817
4435.54 828
4436.17 876
4436.80 737
4437.43 807
4438.06 809
4438.68 787
4439.31 892
4439.94 782
4440.57 801
4441.20 823
4441.83 726
4442.45 775
4443.08 762
4443.71 761
4444.34 785
4444.97 681
4445.60 720
4446.23 766
4446.86 907
4447.48 869
4448.11 909
4448.74 808
4449.37 780
4450.00 813
4450.63 921
4451.26 842
4451.89 790
4452.52 747
4453.15 800
4453.78 781
4454.40 868
4455.03 906
4455.66 799
4456.29 823
4456.92 856
4457.55 844
4458.18 869
4458.81 785
4459.44 859
4460.07 712
4460.70 723
4461.33 677
4461.96 789
4462.59 726
4463.22 755
4463.85 773
4464.48 747
4465.11 743
4465.74 750
4466.37 688
4467.00 605
4467.63 758
4468.26 706
4468.89 830
4469.52 725
4470.15 756
4470.78 777
4471.41 714
4472.04 677
4472.68 726
4473.31 800
4473.94 733
4474.57 684
4475.20 712
4475.83 781
4476.46 763
4477.09 849
4477.72 751
4478.35 757
4478.98 762
4479.62 739
4480.25 691
4480.88 627
4481.51 718
4482.14 735
4482.77 818
4483.40 820
4484.04 786
4484.67 817
4485.30 712
4485.93 809
4486.56 772
4487.19 821
4487.82 813
4488.46 860
4489.09 788
4489.72 780
4490.35 751
4490.98 793
4491.62 901
4492.25 906
4492.88 813
4493.51 731
4494.14 710
4494.78 803
4495.41 778
4496.04 749
4496.67 791
4497.31 884
4497.94 884
4498.57 878
4499.20 843
4499.84 776
4500.47 806
4501.10 857
4501.73 830
4502.37 956
4503.00 796
4503.63 845
4504.27 822
4504.90 848
4505.53 957
4506.16 854
4506.80 926
4507.43 995
4508.06 934
4508.70 822
4509.33 822
4509.96 771
4510.60 744
4511.23 915
4511.86 861
4512.50 840
4513.13 944
4513.76 777
4514.40 856
4515.03 823
4515.66 904
4516.30 807
4516.93 848
4517.57 836
4518.20 830
4518.83 895
4519.47 948
4520.10 825
4520.74 791
4521.37 819
4522.00 767
4522.64 815
4523.27 905
4523.91 946
4524.54 982
4525.18 964
4525.81 1134
4526.44 1215
4527.08 1298
4527.71 1477
4528.35 1700
4528.98 2110
4529.62 2216
4530.25 2594
4530.89 2839
4531.52 3204
4532.16 3172
4532.79 3339
4533.43 3454
4534.06 3114
4534.70 2952
4535.33 2829
4535.97 2690
4536.60 2390
4537.24 1987
4537.87 1717
4538.51 1578
4539.14 1352
4539.78 1289
4540.41 1116
4541.05 993
4541.68 982
4542.32 898
4542.96 850
4543.59 899
4544.23 883
4544.86 936
4545.50 952
4546.13 900
4546.77 933
4547.41 988
4548.04 966
4548.68 1008
4549.31 923
4549.95 865
4550.59 1021
4551.22 996
4551.86 903
4552.50 1010
4553.13 926
4553.77 930
4554.40 887
4555.04 916
4555.68 931
4556.31 851
4556.95 714
4557.59 866
4558.22 929
4558.86 872
4559.50 961
4560.13 857
4560.77 859
4561.41 847
4562.04 889
4562.68 907
4563.32 1028
4563.96 864
4564.59 897
4565.23 950
4565.87 1023
4566.50 1001
4567.14 1045
4567.78 966
4568.42 1101
4569.05 1166
4569.69 1152
4570.33 1212
4570.97 1154
4571.60 1144
4572.24 1028
4572.88 1059
4573.52 1051
4574.16 1071
4574.79 983
4575.43 930
4576.07 942
4576.71 852
4577.34 906
4577.98 897
4578.62 872
4579.26 797
4579.90 770
4580.54 785
4581.17 911
4581.81 963
4582.45 822
4583.09 793
4583.73 852
4584.37 796
4585.00 881
4585.64 948
4586.28 999
4586.92 906
4587.56 849
4588.20 895
4588.84 872
4589.48 928
4590.11 976
4590.75 1026
4591.39 1010
4592.03 970
4592.67 985
4593.31 1051
4593.95 953
4594.59 873
4595.23 802
4595.87 914
4596.51 952
4597.15 931
4597.79 825
4598.42 916
4599.06 808
4599.70 788
4600.34 938
4600.98 1037
4601.62 1005
4602.26 807
4602.90 872
4603.54 915
4604.18 950
4604.82 890
4605.46 933
4606.10 938
4606.74 930
4607.38 941
4608.02 1002
4608.66 1013
4609.30 1193
4609.94 1006
4610.58 997
4611.22 886
4611.86 882
4612.50 903
4613.15 930
4613.79 1062
4614.43 945
4615.07 890
4615.71 931
4616.35 907
4616.99 922
4617.63 960
4618.27 778
4618.91 804
4619.55 806
4620.19 966
4620.83 907
4621.48 834
4622.12 829
4622.76 790
4623.40 802
4624.04 719
4624.68 716
4625.32 786
4625.96 793
4626.61 849
4627.25 833
4627.89 671
4628.53 742
4629.17 750
4629.81 804
4630.46 853
4631.10 728
4631.74 717
4632.38 753
4633.02 878
4633.66 766
4634.31 764
4634.95 826
4635.59 900
4636.23 999
4636.88 1007
4637.52 943
4638.16 846
4638.80 930
4639.44 981
4640.09 872
4640.73 980
4641.37 1022
4642.01 951
4642.66 974
4643.30 896
4643.94 854
4644.58 828
4645.23 771
4645.87 914
4646.51 973
4647.16 976
4647.80 910
4648.44 928
4649.08 952
4649.73 1009
4650.37 1110
4651.01 1057
4651.66 1124
4652.30 1106
4652.94 1140
4653.59 1171
4654.23 1258
4654.87 1313
4655.52 1250
4656.16 1174
4656.80 1054
4657.45 996
4658.09 1034
4658.74 920
4659.38 929
4660.02 956
4660.67 856
4661.31 760
4661.95 772
4662.60 746
4663.24 790
4663.89 849
4664.53 894
4665.17 783
4665.82 844
4666.46 837
4667.11 768
4667.75 750
4668.40 648
4669.04 757
4669.68 690
4670.33 715
4670.97 725
4671.62 672
4672.26 698
4672.91 805
4673.55 807
4674.20 715
4674.84 676
4675.49 841
4676.13 754
4676.78 703
4677.42 726
4678.07 741
4678.71 785
4679.36 831
4680.00 823
4680.65 843
4681.29 738
4681.94 763
4682.58 793
4683.23 801
4683.87 720
4684.52 858
4685.16 864
4685.81 791
4686.46 797
4687.10 800
4687.75 855
4688.39 824
4689.04 828
4689.68 785
4690.33 734
4690.98 751
4691.62 879
4692.27 742
4692.91 759
4693.56 815
4694.21 855
4694.85 815
4695.50 789
4696.15 809
4696.79 731
4697.44 854
4698.08 917
4698.73 869
4699.38 832
4700.02 804
4700.67 858
4701.32 877
4701.96 902
4702.61 941
4703.26 866
4703.90 916
4704.55 866
4705.20 833
4705.84 894
4706.49 847
4707.14 843
4707.79 807
4708.43 780
4709.08 755
4709.73 821
4710.37 745
4711.02 785
4711.67 752
4712.32 857
4712.96 824
4713.61 761
4714.26 844
4714.91 860
4715.55 792
4716.20 790
4716.85 812
4717.50 823
4718.14 891
4718.79 801
4719.44 890
4720.09 912
4720.74 1024
4721.38 950
4722.03 998
4722.68 1097
4723.33 990
4723.98 1039
4724.62 1084
4725.27 1071
4725.92 1120
4726.57 974
4727.22 1046
4727.87 1041
4728.52 968
4729.16 967
4729.81 872
4730.46 895
4731.11 884
4731.76 880
4732.41 821
4733.06 831
4733.70 825
4734.35 790
4735.00 710
4735.65 728
4736.30 808
4736.95 831
4737.60 846
4738.25 880
4738.90 725
4739.55 883
4740.20 875
4740.84 787
4741.49 875
4742.14 833
4742.79 822
4743.44 859
4744.09 904
4744.74 856
4745.39 796
4746.04 881
4746.69 804
4747.34 827
4747.99 777
4748.64 837
4749.29 877
4749.94 840
4750.59 904
4751.24 910
4751.89 860
4752.54 934
4753.19 892
4753.84 883
4754.49 949
4755.14 968
4755.79 887
4756.44 890
4757.09 884
4757.74 852
4758.39 857
4759.04 836
4759.70 847
4760.35 779
4761.00 847
4761.65 880
4762.30 890
4762.95 925
4763.60 988
4764.25 1062
4764.90 1050
4765.55 1097
4766.20 1129
4766.86 1310
4767.51 1286
4768.16 1294
4768.81 1214
4769.46 1223
4770.11 1069
4770.76 1023
4771.41 1080
4772.07 965
4772.72 1048
4773.37 1017
4774.02 987
4774.67 916
4775.32 923
4775.98 846
4776.63 797
4777.28 963
4777.93 964
4778.58 897
4779.24 892
4779.89 928
4780.54 909
4781.19 896
4781.84 963
4782.50 1009
4783.15 885
4783.80 779
4784.45 901
4785.10 822
4785.76 838
4786.41 823
4787.06 807
4787.71 775
4788.37 825
4789.02 825
4789.67 855
4790.33 869
4790.98 818
4791.63 775
4792.28 769
4792.94 848
4793.59 832
4794.24 861
4794.90 837
4795.55 777
4796.20 669
4796.86 713
4797.51 752
4798.16 814
4798.81 771
4799.47 841
4800.12 802
4800.78 751
4801.43 687
4802.08 696
4802.74 789
4803.39 837
4804.04 846
4804.70 838
4805.35 779
4806.00 860
4806.66 809
4807.31 792
4807.97 871
4808.62 833
4809.27 864
4809.93 826
4810.58 759
4811.24 756
4811.89 779
4812.54 764
4813.20 688
4813.85 752
4814.51 767
4815.16 739
4815.82 784
4816.47 835
4817.13 872
4817.78 823
4818.44 861
4819.09 865
4819.74 800
4820.40 917
4821.05 1009
4821.71 1013
4822.36 1022
4823.02 1041
4823.67 1075
4824.33 1153
4824.98 1172
4825.64 1369
4826.29 1330
4826.95 1166
4827.60 1192
4828.26 1172
4828.92 1079
4829.57 1062
4830.23 1088
4830.88 1117
4831.54 1177
4832.19 1151
4832.85 1057
4833.50 1112
4834.16 1161
4834.82 1265
4835.47 1354
4836.13 1363
4836.78 1507
4837.44 1714
4838.10 1648
4838.75 1741
4839.41 1904
4840.06 1770
4840.72 1639
4841.38 1636
4842.03 1488
4842.69 1487
4843.34 1417
4844.00 1410
4844.66 1255
4845.31 1172
4845.97 1201
4846.63 1183
4847.28 1101
4847.94 1185
4848.60 1209
4849.25 1179
4849.91 1166
4850.57 1203
4851.22 1122
4851.88 1216
4852.54 1229
4853.20 1103
4853.85 1056
4854.51 1080
4855.17 1158
4855.82 1230
4856.48 1276
4857.14 1253
4857.80 1153
4858.45 1204
4859.11 1357
4859.77 1256
4860.43 1189
4861.08 1131
4861.74 1280
4862.40 1310
4863.06 1251
4863.71 1216
4864.37 1177
4865.03 1274
4865.69 1094
4866.34 1171
4867.00 1235
4867.66 1198
4868.32 1239
4868.98 1170
4869.63 1242
4870.29 1088
4870.95 1105
4871.61 1141
4872.27 1014
4872.93 936
4873.58 1094
4874.24 1065
4874.90 1082
4875.56 1009
4876.22 1030
4876.88 1132
4877.54 1064
4878.19 1055
4878.85 1075
4879.51 1118
4880.17 1057
4880.83 1017
4881.49 991
4882.15 882
4882.81 991
4883.47 1012
4884.13 914
4884.78 852
4885.44 922
4886.10 935
4886.76 960
4887.42 987
4888.08 1029
4888.74 940
4889.40 965
4890.06 946
4890.72 961
4891.38 1122
4892.04 1086
4892.70 1102
4893.36 914
4894.02 917
4894.68 970
4895.34 950
4896.00 976
4896.66 917
4897.32 922
4897.98 902
4898.64 898
4899.30 940
4899.96 898
4900.62 883
4901.28 875
4901.94 918
4902.60 955
4903.26 871
4903.92 874
4904.58 910
4905.24 835
4905.90 882
4906.56 790
4907.22 798
4907.88 827
4908.54 749
4909.20 789
4909.87 819
4910.53 865
4911.19 829
4911.85 769
4912.51 714
4913.17 845
4913.83 925
4914.49 775
4915.15 835
4915.81 693
4916.48 665
4917.14 776
4917.80 819
4918.46 791
4919.12 723
4919.78 712
4920.44 759
4921.11 768
4921.77 781
4922.43 736
4923.09 764
4923.75 748
4924.41 757
4925.08 821
4925.74 806
4926.40 733
4927.06 732
4927.72 725
4928.39 759
4929.05 731
4929.71 630
4930.37 806
4931.04 834
4931.70 835
4932.36 770
4933.02 810
4933.69 882
4934.35 750
4935.01 779
4935.67 763
4936.34 725
4937.00 752
4937.66 717
4938.32 728
4938.99 807
4939.65 761
4940.31 735
4940.98 811
4941.64 788
4942.30 806
4942.96 715
4943.63 738
4944.29 719
4944.95 804
4945.62 739
4946.28 733
4946.94 758
4947.61 664
4948.27 804
4948.93 677
4949.60 687
4950.26 692
4950.92 709
4951.59 715
4952.25 711
4952.92 712
4953.58 726
4954.24 676
4954.91 695
4955.57 755
4956.24 682
4956.90 723
4957.56 692
4958.23 668
4958.89 662
4959.56 716
4960.22 741
4960.88 723
4961.55 803
4962.21 802
4962.88 791
4963.54 852
4964.21 806
4964.87 774
4965.54 837
4966.20 875
4966.86 860
4967.53 777
4968.19 794
4968.86 798
4969.52 892
4970.19 837
4970.85 814
4971.52 880
4972.18 787
4972.85 829
4973.51 809
4974.18 871
4974.84 853
4975.51 808
4976.17 735
4976.84 838
4977.51 730
4978.17 732
4978.84 763
4979.50 847
4980.17 812
4980.83 770
4981.50 851
4982.16 889
4982.83 766
4983.50 899
4984.16 883
4984.83 884
4985.49 1043
4986.16 968
4986.83 961
4987.49 921
4988.16 873
4988.82 807
4989.49 844
4990.16 886
4990.82 939
4991.49 781
4992.16 697
4992.82 808
4993.49 764
4994.16 785
4994.82 791
4995.49 772
4996.15 781
4996.82 709
4997.49 690
4998.16 729
4998.82 798
4999.49 786
5000.16 703
5000.82 765
5001.49 739
5002.16 807
5002.82 766
5003.49 731
5004.16 736
5004.83 802
5005.49 837
5006.16 769
5006.83 785
5007.49 829
5008.16 854
5008.83 892
5009.50 909
5010.16 896
5010.83 864
5011.50 836
5012.17 837
5012.84 830
5013.50 819
5014.17 826
5014.84 788
5015.51 947
5016.17 871
5016.84 844
5017.51 1002
5018.18 1041
5018.85 1000
5019.52 1244
5020.18 1387
5020.85 1637
5021.52 1722
5022.19 1979
5022.86 2065
5023.53 2042
5024.19 2136
5024.86 2129
5025.53 2034
5026.20 1924
5026.87 1802
5027.54 1635
5028.21 1541
5028.88 1333
5029.54 1199
5030.21 1023
5030.88 970
5031.55 844
5032.22 822
5032.89 865
5033.56 854
5034.23 769
5034.90 827
5035.57 710
5036.24 773
5036.90 759
5037.57 677
5038.24 692
5038.91 628
5039.58 715
5040.25 644
5040.92 748
5041.59 717
5042.26 652
5042.93 792
5043.60 757
5044.27 713
5044.94 714
5045.61 717
5046.28 733
5046.95 655
5047.62 688
5048.29 775
5048.96 750
5049.63 779
5050.30 793
5050.97 840
5051.64 757
5052.31 711
5052.98 761
5053.65 809
5054.32 767
5054.99 740
5055.66 791
5056.34 725
5057.01 741
5057.68 721
5058.35 776
5059.02 735
5059.69 770
5060.36 866
5061.03 849
5061.70 886
5062.37 842
5063.04 812
5063.72 830
5064.39 823
5065.06 751
5065.73 778
5066.40 733
5067.07 738
5067.74 671
5068.42 706
5069.09 766
5069.76 748
5070.43 704
5071.10 643
5071.77 555
5072.44 685
5073.12 611
5073.79 622
5074.46 763
5075.13 686
5075.80 700
5076.48 693
5077.15 716
5077.82 661
5078.49 729
5079.16 689
5079.84 728
5080.51 662
5081.18 718
5081.85 633
5082.53 690
5083.20 743
5083.87 752
5084.54 684
5085.22 683
5085.89 687
5086.56 674
5087.23 686
5087.91 722
5088.58 773
5089.25 793
5089.93 759
5090.60 723
5091.27 720
5091.94 742
5092.62 732
5093.29 807
5093.96 899
5094.64 903
5095.31 765
5095.98 761
5096.66 705
5097.33 695
5098.00 709
5098.68 806
5099.35 759
5100.02 823
5100.70 810
5101.37 716
5102.04 697
5102.72 795
5103.39 797
5104.07 793
5104.74 730
5105.41 677
5106.09 749
5106.76 832
5107.44 834
5108.11 797
5108.78 709
5109.46 704
5110.13 733
5110.81 678
5111.48 752
5112.16 663
5112.83 679
5113.50 665
5114.18 660
5114.85 727
5115.53 725
5116.20 687
5116.88 709
5117.55 743
5118.23 750
5118.90 776
5119.58 790
5120.25 846
5120.93 803
5121.60 706
5122.28 736
5122.95 724
5123.63 669
5124.30 696
5124.98 644
5125.65 624
5126.33 651
5127.00 714
5127.68 743
5128.35 639
5129.03 662
5129.70 713
5130.38 664
5131.06 707
5131.73 728
5132.41 665
5133.08 656
5133.76 711
5134.43 729
5135.11 753
5135.79 695
5136.46 697
5137.14 735
5137.81 660
5138.49 714
5139.17 693
5139.84 663
5140.52 721
5141.20 613
5141.87 651
5142.55 753
5143.22 677
5143.90 639
5144.58 740
5145.25 633
5145.93 607
5146.61 666
5147.28 696
5147.96 668
5148.64 569
5149.31 542
5149.99 571
5150.67 571
5151.34 659
5152.02 698
5152.70 623
5153.38 624
5154.05 604
5154.73 614
5155.41 589
5156.08 649
5156.76 665
5157.44 661
5158.12 639
5158.79 641
5159.47 726
5160.15 685
5160.83 639
5161.50 643
5162.18 620
5162.86 638
5163.54 625
5164.22 646
5164.89 737
5165.57 704
5166.25 714
5166.93 646
5167.61 638
5168.28 716
5168.96 636
5169.64 624
5170.32 696
5171.00 673
5171.67 674
5172.35 748
5173.03 681
5173.71 691
5174.39 636
5175.07 615
5175.74 650
5176.42 635
5177.10 630
5177.78 672
5178.46 600
5179.14 601
5179.82 594
5180.50 583
5181.17 646
5181.85 645
5182.53 594
5183.21 587
5183.89 600
5184.57 713
5185.25 650
5185.93 667
5186.61 657
5187.29 546
5187.97 563
5188.65 575
5189.33 641
5190.00 601
5190.68 550
5191.36 532
5192.04 534
5192.72 517
5193.40 595
5194.08 645
5194.76 541
5195.44 519
5196.12 584
5196.80 650
5197.48 689
5198.16 604
5198.84 567
5199.52 647
5200.20 636
5200.88 718
5201.56 634
5202.24 567
5202.92 530
5203.60 620
5204.28 639
5204.96 663
5205.65 691
5206.33 693
5207.01 688
5207.69 618
5208.37 649
5209.05 723
5209.73 759
5210.41 734
5211.09 766
5211.77 759
5212.45 695
5213.13 749
5213.82 699
5214.50 733
5215.18 787
5215.86 809
5216.54 708
5217.22 700
5217.90 749
5218.58 786
5219.27 736
5219.95 688
5220.63 618
5221.31 619
5221.99 603
5222.67 617
5223.35 652
5224.04 603
5224.72 700
5225.40 700
5226.08 656
5226.76 614
5227.45 650
5228.13 646
5228.81 634
5229.49 623
5230.17 636
5230.86 604
5231.54 546
5232.22 592
5232.90 595
5233.58 589
5234.27 560
5234.95 629
5235.63 655
5236.31 641
5237.00 660
5237.68 608
5238.36 617
5239.05 530
5239.73 548
5240.41 639
5241.09 698
5241.78 618
5242.46 597
5243.14 610
5243.83 668
5244.51 650
5245.19 629
5245.87 629
5246.56 644
5247.24 655
5247.92 609
5248.61 663
5249.29 600
5249.97 602
5250.66 669
5251.34 654
5252.03 568
5252.71 631
5253.39 594
5254.08 609
5254.76 705
5255.44 708
5256.13 637
5256.81 637
5257.50 619
5258.18 570
5258.86 648
5259.55 615
5260.23 582
5260.92 650
5261.60 684
5262.28 629
5262.97 611
5263.65 713
5264.34 716
5265.02 614
5265.71 699
5266.39 666
5267.07 662
5267.76 613
5268.44 665
5269.13 642
5269.81 688
5270.50 648
5271.18 601
5271.87 597
5272.55 603
5273.24 629
5273.92 643
5274.61 574
5275.29 596
5275.98 615
5276.66 649
5277.35 610
5278.03 664
5278.72 699
5279.40 698
5280.09 665
5280.77 720
5281.46 772
5282.15 779
5282.83 797
5283.52 799
5284.20 767
5284.89 698
5285.57 721
5286.26 723
5286.95 686
5287.63 759
5288.32 784
5289.00 713
5289.69 674
5290.38 718
5291.06 732
5291.75 627
5292.43 656
5293.12 673
5293.81 655
5294.49 668
5295.18 668
5295.87 709
5296.55 655
5297.24 667
5297.92 681
5298.61 633
5299.30 671
5299.98 742
5300.67 783
5301.36 744
5302.04 701
5302.73 687
5303.42 684
5304.11 742
5304.79 712
5305.48 688
5306.17 699
5306.85 633
5307.54 690
5308.23 691
5308.92 637
5309.60 623
5310.29 654
5310.98 678
5311.66 631
5312.35 649
5313.04 607
5313.73 638
5314.41 682
5315.10 759
5315.79 749
5316.48 715
5317.17 736
5317.85 730
5318.54 804
5319.23 709
5319.92 746
5320.61 820
5321.29 979
5321.98 884
5322.67 889
5323.36 808
5324.05 829
5324.73 830
5325.42 763
5326.11 797
5326.80 749
5327.49 732
5328.18 798
5328.87 695
5329.55 748
5330.24 791
5330.93 882
5331.62 842
5332.31 833
5333.00 793
5333.69 769
5334.38 892
5335.06 852
5335.75 748
5336.44 823
5337.13 805
5337.82 815
5338.51 880
5339.20 895
5339.89 906
5340.58 932
5341.27 949
5341.96 1003
5342.65 1024
5343.33 1094
5344.02 1066
5344.71 1080
5345.40 1243
5346.09 1265
5346.78 1384
5347.47 1447
5348.16 1595
5348.85 1633
5349.54 1668
5350.23 1969
5350.92 2290
5351.61 2026
5352.30 2182
5352.99 2191
5353.68 2138
5354.37 1888
5355.06 1794
5355.75 1681
5356.44 1509
5357.13 1274
5357.82 1127
5358.51 1106
5359.21 939
5359.90 881
5360.59 832
5361.28 791
5361.97 818
5362.66 797
5363.35 766
5364.04 687
5364.73 812
5365.42 864
5366.11 814
5366.80 719
5367.49 700
5368.19 673
5368.88 732
5369.57 755
5370.26 726
5370.95 725
5371.64 771
5372.33 704
5373.02 648
5373.72 679
5374.41 726
5375.10 699
5375.79 730
5376.48 694
5377.17 595
5377.87 718
5378.56 715
5379.25 718
5379.94 653
5380.63 711
5381.33 633
5382.02 700
5382.71 671
5383.40 673
5384.09 672
5384.79 706
5385.48 685
5386.17 738
5386.86 766
5387.55 766
5388.25 784
5388.94 755
5389.63 800
5390.32 834
5391.02 843
5391.71 809
5392.40 831
5393.09 846
5393.79 778
5394.48 759
5395.17 728
5395.87 755
5396.56 691
5397.25 710
5397.95 670
5398.64 645
5399.33 629
5400.02 659
5400.72 602
5401.41 648
5402.10 643
5402.80 647
5403.49 683
5404.18 607
5404.88 643
5405.57 767
5406.26 691
5406.96 750
5407.65 749
5408.35 712
5409.04 762
5409.73 665
5410.43 677
5411.12 693
5411.81 628
5412.51 668
5413.20 812
5413.90 649
5414.59 578
5415.28 735
5415.98 619
5416.67 667
5417.37 711
5418.06 685
5418.76 683
5419.45 635
5420.14 762
5420.84 711
5421.53 678
5422.23 697
5422.92 671
5423.62 686
5424.31 745
5425.01 737
5425.70 710
5426.40 768
5427.09 797
5427.79 705
5428.48 739
5429.18 789
5429.87 684
5430.57 680
5431.26 723
5431.96 776
5432.65 686
5433.35 668
5434.04 750
5434.74 825
5435.43 769
5436.13 744
5436.82 706
5437.52 663
5438.22 791
5438.91 786
5439.61 817
5440.30 883
5441.00 912
5441.69 842
5442.39 855
5443.09 853
5443.78 850
5444.48 834
5445.17 893
5445.87 908
5446.57 972
5447.26 966
5447.96 1070
5448.66 1097
5449.35 1071
5450.05 1026
5450.74 968
5451.44 1016
5452.14 1012
5452.83 950
5453.53 845
5454.23 850
5454.92 787
5455.62 814
5456.32 717
5457.01 753
5457.71 724
5458.41 732
5459.10 807
5459.80 761
5460.50 815
5461.20 805
5461.89 764
5462.59 693
5463.29 823
5463.98 701
5464.68 658
5465.38 807
5466.08 877
5466.77 834
5467.47 786
5468.17 854
5468.87 718
5469.56 763
5470.26 730
5470.96 780
5471.66 838
5472.35 850
5473.05 815
5473.75 846
5474.45 855
5475.15 927
5475.84 908
5476.54 868
5477.24 936
5477.94 936
5478.64 937
5479.34 882
5480.03 944
5480.73 938
5481.43 1040
5482.13 1115
5482.83 1024
5483.53 931
5484.22 966
5484.92 931
5485.62 956
5486.32 934
5487.02 942
5487.72 906
5488.42 864
5489.11 880
5489.81 759
5490.51 810
5491.21 779
5491.91 858
5492.61 935
5493.31 955
5494.01 871
5494.71 965
5495.41 857
5496.11 995
5496.81 888
5497.50 1006
5498.20 1186
5498.90 1202
5499.60 1167
5500.30 1306
5501.00 1413
5501.70 1413
5502.40 1350
5503.10 1504
5503.80 1430
5504.50 1153
5505.20 1200
5505.90 1124
5506.60 1044
5507.30 1083
5508.00 996
5508.70 959
5509.40 948
5510.10 913
5510.80 874
5511.50 941
5512.20 965
5512.90 893
5513.60 931
5514.30 962
5515.00 804
5515.70 932
5516.40 832
5517.11 741
5517.81 720
5518.51 815
5519.21 940
5519.91 896
5520.61 814
5521.31 907
5522.01 928
5522.71 851
5523.41 798
5524.11 731
5524.82 721
5525.52 787
5526.22 827
5526.92 702
5527.62 804
5528.32 765
5529.02 762
5529.72 773
5530.43 659
5531.13 743
5531.83 671
5532.53 714
5533.23 721
5533.93 785
5534.64 794
5535.34 673
5536.04 682
5536.74 713
5537.44 643
5538.15 670
5538.85 730
5539.55 636
5540.25 650
5540.95 661
5541.66 605
5542.36 649
5543.06 714
5543.76 616
5544.47 699
5545.17 674
5545.87 625
5546.57 684
5547.28 784
5547.98 734
5548.68 704
5549.38 771
5550.09 701
5550.79 681
5551.49 754
5552.19 687
5552.90 666
5553.60 685
5554.30 619
5555.01 653
5555.71 559
5556.41 596
5557.12 640
5557.82 710
5558.52 671
5559.23 707
5559.93 683
5560.63 647
5561.34 611
5562.04 762
5562.74 704
5563.45 767
5564.15 727
5564.85 674
5565.56 677
5566.26 705
5566.96 760
5567.67 715
5568.37 679
5569.08 666
5569.78 690
5570.48 682
5571.19 658
5571.89 636
5572.60 675
5573.30 694
5574.01 677
5574.71 690
5575.41 654
5576.12 622
5576.82 646
5577.53 677
5578.23 651
5578.94 624
5579.64 625
5580.35 653
5581.05 701
5581.76 712
5582.46 654
5583.16 631
5583.87 565
5584.57 599
5585.28 618
5585.98 598
5586.69 576
5587.39 551
5588.10 655
5588.81 691
5589.51 615
5590.22 594
5590.92 615
5591.63 591
5592.33 641
5593.04 540
5593.74 609
5594.45 621
5595.15 675
5595.86 567
5596.57 560
5597.27 515
5597.98 521
5598.68 625
5599.39 599
5600.09 568
5600.80 595
5601.51 653
5602.21 630
5602.92 602
5603.62 573
5604.33 617
5605.04 627
5605.74 596
5606.45 566
5607.16 579
5607.86 558
5608.57 554
5609.27 596
5609.98 601
5610.69 551
5611.39 653
5612.10 670
5612.81 576
5613.51 636
5614.22 606
5614.93 653
5615.64 607
5616.34 548
5617.05 593
5617.76 635
5618.46 628
5619.17 621
5619.88 613
5620.58 659
5621.29 597
5622.00 592
5622.71 564
5623.41 524
5624.12 582
5624.83 615
5625.54 630
5626.24 552
5626.95 523
5627.66 560
5628.37 584
5629.07 571
5629.78 531
5630.49 579
5631.20 600
5631.91 522
5632.61 559
5633.32 561
5634.03 534
5634.74 597
5635.45 576
5636.15 532
5636.86 585
5637.57 660
5638.28 671
5638.99 578
5639.70 632
5640.40 662
5641.11 660
5641.82 616
5642.53 691
5643.24 635
5643.95 582
5644.66 615
5645.36 659
5646.07 690
5646.78 612
5647.49 631
5648.20 634
5648.91 607
5649.62 689
5650.33 575
5651.04 669
5651.75 640
5652.45 641
5653.16 606
5653.87 675
5654.58 664
5655.29 747
5656.00 784
5656.71 770
5657.42 753
5658.13 750
5658.84 694
5659.55 715
5660.26 703
5660.97 708
5661.68 679
5662.39 727
5663.10 590
5663.81 644
5664.52 712
5665.23 687
5665.94 585
5666.65 536
5667.36 663
5668.07 693
5668.78 673
5669.49 627
5670.20 650
5670.91 668
5671.62 741
5672.33 768
5673.04 756
5673.75 758
5674.46 745
5675.17 747
5675.88 639
5676.59 602
5677.31 644
5678.02 605
5678.73 620
5679.44 567
5680.15 581
5680.86 589
5681.57 644
5682.28 661
5682.99 625
5683.70 663
5684.42 635
5685.13 670
5685.84 668
5686.55 632
5687.26 679
5687.97 687
5688.68 702
5689.39 647
5690.11 618
5690.82 665
5691.53 617
5692.24 593
5692.95 636
5693.67 621
5694.38 627
5695.09 621
5695.80 585
5696.51 694
5697.22 635
5697.94 610
5698.65 580
5699.36 584
5700.07 603
5700.79 607
5701.50 581
5702.21 578
5702.92 644
5703.63 660
5704.35 635
5705.06 637
5705.77 603
5706.48 565
5707.20 621
5707.91 649
5708.62 654
5709.34 593
5710.05 610
5710.76 589
5711.47 650
5712.19 688
5712.90 581
5713.61 625
5714.33 586
5715.04 571
5715.75 641
5716.47 559
5717.18 626
5717.89 648
5718.61 620
5719.32 686
5720.03 629
5720.75 626
5721.46 658
5722.17 567
5722.89 742
5723.60 649
5724.31 741
5725.03 761
5725.74 667
5726.46 796
5727.17 848
5727.88 698
5728.60 753
5729.31 797
5730.03 818
5730.74 735
5731.45 775
5732.17 799
5732.88 777
5733.60 748
5734.31 680
5735.03 703
5735.74 764
5736.45 687
5737.17 660
5737.88 631
5738.60 620
5739.31 603
5740.03 712
5740.74 707
5741.46 670
5742.17 682
5742.89 601
5743.60 620
5744.32 679
5745.03 613
5745.75 687
5746.46 704
5747.18 648
5747.89 651
5748.61 654
5749.32 718
5750.04 707
5750.75 699
5751.47 744
5752.18 833
5752.90 900
5753.62 868
5754.33 940
5755.05 960
5755.76 951
5756.48 979
5757.19 930
5757.91 974
5758.63 920
5759.34 898
5760.06 850
5760.77 794
5761.49 824
5762.21 794
5762.92 812
5763.64 772
5764.35 714
5765.07 775
5765.79 770
5766.50 750
5767.22 762
5767.94 816
5768.65 860
5769.37 914
5770.08 827
5770.80 769
5771.52 798
5772.23 793
5772.95 846
5773.67 821
5774.39 903
5775.10 842
5775.82 867
5776.54 829
5777.25 938
5777.97 963
5778.69 851
5779.40 947
5780.12 909
5780.84 934
5781.56 904
5782.27 973
5782.99 954
5783.71 945
5784.43 990
5785.14 952
5785.86 1013
5786.58 1044
5787.30 1065
5788.01 1006
5788.73 1063
5789.45 1179
5790.17 1156
5790.88 1140
5791.60 1204
5792.32 1252
5793.04 1459
5793.76 1495
5794.47 1526
5795.19 1614
5795.91 1716
5796.63 2077
5797.35 2593
5798.07 3067
5798.78 3493
5799.50 4101
5800.22 4662
5800.94 4766
5801.66 5050
5802.38 4942
5803.10 4362
5803.81 4048
5804.53 3452
5805.25 3057
5805.97 2731
5806.69 2337
5807.41 2042
5808.13 2023
5808.85 1757
5809.56 1721
5810.28 1647
5811.00 1647
5811.72 1600
5812.44 1589
5813.16 1598
5813.88 1594
5814.60 1560
5815.32 1650
5816.04 1522
5816.76 1588
5817.48 1687
5818.20 1601
5818.92 1578
5819.64 1554
5820.36 1565
5821.08 1625
5821.80 1307
5822.51 1309
5823.23 1297
5823.95 1234
5824.67 1206
5825.39 1167
5826.11 1073
5826.83 1149
5827.55 1101
5828.28 1062
5829.00 1092
5829.72 1174
5830.44 1047
5831.16 1078
5831.88 1091
5832.60 1069
5833.32 1108
5834.04 1020
5834.76 967
5835.48 1060
5836.20 966
5836.92 1010
5837.64 994
5838.36 1069
5839.08 1023
5839.80 1020
5840.53 1035
5841.25 996
5841.97 946
5842.69 971
5843.41 953
5844.13 852
5844.85 907
5845.57 891
5846.29 847
5847.02 1042
5847.74 889
5848.46 891
5849.18 829
5849.90 882
5850.62 955
5851.34 939
5852.07 827
5852.79 794
5853.51 819
5854.23 942
5854.95 927
5855.68 863
5856.40 852
5857.12 823
5857.84 832
5858.56 904
5859.29 932
5860.01 866
5860.73 860
5861.45 872
5862.17 873
5862.90 860
5863.62 815
5864.34 848
5865.06 843
5865.79 845
5866.51 752
5867.23 773
5867.95 868
5868.68 829
5869.40 776
5870.12 837
5870.84 836
5871.57 883
5872.29 870
5873.01 767
5873.74 844
5874.46 887
5875.18 861
5875.91 866
5876.63 912
5877.35 850
5878.08 881
5878.80 826
5879.52 805
5880.25 787
5880.97 785
5881.69 760
5882.42 716
5883.14 794
5883.86 829
5884.59 884
5885.31 940
5886.03 831
5886.76 850
5887.48 837
5888.21 776
5888.93 773
5889.65 701
5890.38 741
5891.10 860
5891.83 832
5892.55 848
5893.27 872
5894.00 848
5894.72 803
5895.45 734
5896.17 678
5896.90 732
5897.62 767
5898.35 817
5899.07 866
5899.79 759
5900.52 716
5901.24 668
5901.97 701
5902.69 803
5903.42 906
5904.14 805
5904.87 784
5905.59 778
5906.32 682
5907.04 770
5907.77 791
5908.49 759
5909.22 708
5909.94 801
5910.67 760
5911.39 811
5912.12 736
5912.84 698
5913.57 717
5914.30 759
5915.02 803
5915.75 744
5916.47 724
5917.20 739
5917.92 828
5918.65 807
5919.38 761
5920.10 818
5920.83 777
5921.55 721
5922.28 792
5923.01 820
5923.73 802
5924.46 832
5925.18 789
5925.91 811
5926.64 843
5927.36 802
5928.09 855
5928.81 860
5929.54 866
5930.27 841
5930.99 881
5931.72 870
5932.45 963
5933.17 867
5933.90 869
5934.63 833
5935.35 834
5936.08 938
5936.81 1029
5937.53 1014
5938.26 1027
5938.99 1038
5939.72 1001
5940.44 1013
5941.17 1025
5941.90 1069
5942.62 1056
5943.35 1143
5944.08 1043
5944.81 999
5945.53 1198
5946.26 1019
5946.99 1099
5947.72 1034
5948.44 1000
5949.17 1055
5949.90 1125
5950.63 1182
5951.35 1235
5952.08 1236
5952.81 1281
5953.54 1297
5954.27 1260
5954.99 1231
5955.72 1168
5956.45 1199
5957.18 1214
5957.91 1171
5958.64 1151
5959.36 1198
5960.09 1292
5960.82 1322
5961.55 1248
5962.28 1299
5963.01 1443
5963.73 1530
5964.46 1454
5965.19 1531
5965.92 1736
5966.65 1623
5967.38 1700
5968.11 1630
5968.83 1728
5969.56 1702
5970.29 1825
5971.02 1834
5971.75 1913
5972.48 1702
5973.21 1652
5973.94 1686
5974.67 1644
5975.40 1616
5976.13 1518
5976.86 1575
5977.58 1718
5978.31 1643
5979.04 1680
5979.77 1923
5980.50 1836
5981.23 1923
5981.96 1955
5982.69 1925
5983.42 1971
5984.15 1876
5984.88 2042
5985.61 1994
5986.34 2038
5987.07 1988
5987.80 1971
5988.53 2128
5989.26 1998
5989.99 2020
5990.72 2045
5991.45 1988
5992.18 2045
5992.91 2091
5993.64 1976
5994.37 2093
5995.10 2286
5995.83 2405
5996.56 2371
5997.29 2330
5998.03 2314
5998.76 2252
5999.49 2298
6000.22 2361
6000.95 2347
6001.68 2294
6002.41 2410
6003.14 2298
6003.87 2153
6004.60 2145
6005.33 2133
6006.07 2164
6006.80 2297
6007.53 2490
6008.26 2584
6008.99 3100
6009.72 3464
6010.45 4064
6011.18 4521
6011.92 5145
6012.65 5888
6013.38 6953
6014.11 7056
6014.84 6796
6015.57 6914
6016.31 6710
6017.04 6446
6017.77 5875
6018.50 5409
6019.23 4749
6019.96 4056
6020.70 3581
6021.43 3231
6022.16 2786
6022.89 2447
6023.63 2202
6024.36 1916
6025.09 1876
6025.82 1759
6026.55 1648
6027.29 1674
6028.02 1629
6028.75 1538
6029.48 1456
6030.22 1518
6030.95 1521
6031.68 1504
6032.42 1448
6033.15 1344
6033.88 1411
6034.61 1383
6035.35 1474
6036.08 1350
6036.81 1372
6037.55 1368
6038.28 1473
6039.01 1373
6039.74 1409
6040.48 1432
6041.21 1448
6041.94 1523
6042.68 1468
6043.41 1624
6044.14 1692
6044.88 1560
6045.61 1551
6046.35 1471
6047.08 1542
6047.81 1555
6048.55 1682
6049.28 1764
6050.01 1779
6050.75 1943
6051.48 1995
6052.22 1855
6052.95 2042
6053.68 1986
6054.42 2110
6055.15 2144
6055.89 2011
6056.62 1877
6057.35 1836
6058.09 1701
6058.82 1711
6059.56 1583
6060.29 1632
6061.03 1740
6061.76 1616
6062.50 1620
6063.23 1608
6063.96 1521
6064.70 1514
6065.43 1571
6066.17 1569
6066.90 1601
6067.64 1498
6068.37 1495
6069.11 1467
6069.84 1493
6070.58 1492
6071.31 1605
6072.05 1476
6072.78 1359
6073.52 1409
6074.25 1359
6074.99 1422
6075.72 1364
6076.46 1341
6077.20 1247
6077.93 1319
6078.67 1290
6079.40 1286
6080.14 1336
6080.87 1390
6081.61 1299
6082.35 1424
6083.08 1309
6083.82 1246
6084.55 1257
6085.29 1263
6086.02 1186
6086.76 1126
6087.50 1180
6088.23 1192
6088.97 1283
6089.71 1204
6090.44 1266
6091.18 1272
6091.91 1280
6092.65 1260
6093.39 1231
6094.12 1162
6094.86 1222
6095.60 1213
6096.33 1181
6097.07 1124
6097.81 1238
6098.54 1233
6099.28 1224
6100.02 1162
6100.75 1151
6101.49 1120
6102.23 1127
6102.96 1215
6103.70 1165
6104.44 1125
6105.18 1120
6105.91 978
6106.65 988
6107.39 1175
6108.12 1130
6108.86 1071
6109.60 1049
6110.34 1085
6111.07 1126
6111.81 1100
6112.55 1047
6113.29 1145
6114.03 1182
6114.76 1153
6115.50 1172
6116.24 1171
6116.98 1181
6117.71 1239
6118.45 1205
6119.19 1201
6119.93 1214
6120.67 1335
6121.40 1210
6122.14 1148
6122.88 1312
6123.62 1222
6124.36 1237
6125.10 1231
6125.83 1221
6126.57 1223
6127.31 1261
6128.05 1214
6128.79 1245
6129.53 1184
6130.27 1216
6131.00 1336
6131.74 1259
6132.48 1182
6133.22 1248
6133.96 1250
6134.70 1241
6135.44 1333
6136.18 1255
6136.92 1438
6137.65 1406
6138.39 1372
6139.13 1324
6139.87 1336
6140.61 1321
6141.35 1307
6142.09 1298
6142.83 1361
6143.57 1307
6144.31 1291
6145.05 1289
6145.79 1359
6146.53 1284
6147.27 1299
6148.01 1354
6148.75 1399
6149.49 1384
6150.23 1463
6150.97 1417
6151.71 1336
6152.45 1384
6153.19 1458
6153.93 1494
6154.67 1527
6155.41 1510
6156.15 1440
6156.89 1394
6157.63 1496
6158.37 1493
6159.11 1645
6159.85 1472
6160.59 1448
6161.33 1561
6162.07 1586
6162.81 1742
6163.55 1813
6164.29 1930
6165.03 2032
6165.77 2118
6166.51 2148
6167.26 2270
6168.00 2328
6168.74 2334
6169.48 2423
6170.22 2517
6170.96 2438
6171.70 2315
6172.44 2200
6173.18 2154
6173.93 2055
6174.67 2037
6175.41 2096
6176.15 2071
6176.89 2046
6177.63 2080
6178.37 2159
6179.12 2093
6179.86 2150
6180.60 2128
6181.34 2133
6182.08 2278
6182.82 2197
6183.57 2174
6184.31 2144
6185.05 2259
6185.79 2247
6186.53 2293
6187.28 2278
6188.02 2318
6188.76 2545
6189.50 2376
6190.25 2440
6190.99 2473
6191.73 2713
6192.47 2890
6193.21 2791
6193.96 2881
6194.70 3051
6195.44 2952
6196.19 2955
6196.93 2903
6197.67 2928
6198.41 2949
6199.16 2916
6199.90 3066
6200.64 2969
6201.38 3079
6202.13 3311
6202.87 3447
6203.61 3649
6204.36 4207
6205.10 5063
6205.84 5895
6206.59 7350
6207.33 8803
6208.07 10707
6208.82 12046
6209.56 13374
6210.30 14462
6211.05 14767
6211.79 14650
6212.53 13343
6213.28 12231
6214.02 10974
6214.77 9178
6215.51 7756
6216.25 6484
6217.00 5392
6217.74 4408
6218.48 3921
6219.23 3378
6219.97 2999
6220.72 2887
6221.46 2659
6222.21 2512
6222.95 2583
6223.69 2455
6224.44 2464
6225.18 2385
6225.93 2347
6226.67 2261
6227.42 2147
6228.16 2156
6228.91 2015
6229.65 1824
6230.39 1727
6231.14 1790
6231.88 1664
6232.63 1658
6233.37 1672
6234.12 1610
6234.86 1690
6235.61 1606
6236.35 1677
6237.10 1680
6237.84 1670
6238.59 1762
6239.33 1742
6240.08 1772
6240.82 1796
6241.57 1795
6242.32 1828
6243.06 1933
6243.81 2046
6244.55 2195
6245.30 2128
6246.04 2373
6246.79 2574
6247.53 2704
6248.28 2932
6249.03 3126
6249.77 2939
6250.52 3005
6251.26 2787
6252.01 2590
6252.76 2571
6253.50 2538
6254.25 2254
6254.99 2176
6255.74 2140
6256.49 2045
6257.23 1983
6257.98 1974
6258.73 1899
6259.47 1875
6260.22 1898
6260.97 1940
6261.71 1915
6262.46 1942
6263.21 1929
6263.95 1900
6264.70 1893
6265.45 1742
6266.19 1723
6266.94 1800
6267.69 1939
6268.43 1933
6269.18 2095
6269.93 2206
6270.67 2056
6271.42 2082
6272.17 2071
6272.92 1978
6273.66 1993
6274.41 2196
6275.16 2186
6275.91 2118
6276.65 2026
6277.40 2148
6278.15 2110
6278.90 2070
6279.64 2054
6280.39 2076
6281.14 1973
6281.89 2087
6282.63 1849
6283.38 2022
6284.13 1772
6284.88 1670
6285.63 1633
6286.37 1663
6287.12 1643
6287.87 1635
6288.62 1703
6289.37 1668
6290.11 1619
6290.86 1616
6291.61 1624
6292.36 1499
6293.11 1438
6293.86 1492
6294.60 1480
6295.35 1465
6296.10 1434
6296.85 1374
6297.60 1421
6298.35 1263
6299.10 1350
6299.85 1288
6300.59 1383
6301.34 1473
6302.09 1350
6302.84 1349
6303.59 1371
6304.34 1359
6305.09 1215
6305.84 1224
6306.59 1284
6307.34 1385
6308.09 1265
6308.84 1291
6309.58 1267
6310.33 1222
6311.08 1357
6311.83 1418
6312.58 1396
6313.33 1330
6314.08 1318
6314.83 1338
6315.58 1388
6316.33 1417
6317.08 1415
6317.83 1335
6318.58 1377
6319.33 1479
6320.08 1351
6320.83 1441
6321.58 1308
6322.33 1279
6323.08 1244
6323.83 1175
6324.58 1190
6325.33 1121
6326.08 1038
6326.83 1072
6327.58 1241
6328.33 1128
6329.09 1096
6329.84 1092
6330.59 1116
6331.34 1088
6332.09 1177
6332.84 1078
6333.59 1129
6334.34 1050
6335.09 1104
6335.84 1138
6336.59 1110
6337.34 1096
6338.10 1152
6338.85 1211
6339.60 1147
6340.35 1165
6341.10 1123
6341.85 1102
6342.60 1027
6343.36 1065
6344.11 1136
6344.86 1091
6345.61 1086
6346.36 1096
6347.11 1123
6347.86 1056
6348.62 1105
6349.37 1165
6350.12 1259
6350.87 1249
6351.62 1286
6352.38 1283
6353.13 1394
6353.88 1293
6354.63 1312
6355.38 1516
6356.14 1390
6356.89 1326
6357.64 1340
6358.39 1303
6359.15 1245
6359.90 1218
6360.65 1187
6361.40 1124
6362.16 1066
6362.91 1119
6363.66 1138
6364.41 1122
6365.17 1102
6365.92 1078
6366.67 1045
6367.42 1103
6368.18 1028
6368.93 1021
6369.68 1096
6370.44 1194
6371.19 1100
6371.94 1081
6372.70 1070
6373.45 1036
6374.20 1135
6374.96 1138
6375.71 1084
6376.46 1003
6377.22 1139
6377.97 1087
6378.72 1049
6379.48 1108
6380.23 1043
6380.98 1056
6381.74 1049
6382.49 1156
6383.24 1104
6384.00 1029
6384.75 1037
6385.51 1035
6386.26 1009
6387.01 1013
6387.77 958
6388.52 1068
6389.28 1050
6390.03 1106
6390.79 1074
6391.54 1067
6392.29 1104
6393.05 1080
6393.80 1035
6394.56 1022
6395.31 943
6396.07 883
6396.82 909
6397.58 895
6398.33 865
6399.08 823
6399.84 856
6400.59 871
6401.35 811
6402.10 860
6402.86 818
6403.61 799
6404.37 876
6405.12 837
6405.88 897
6406.63 897
6407.39 888
6408.15 997
6408.90 930
6409.66 871
6410.41 890
6411.17 941
6411.92 886
6412.68 777
6413.43 791
6414.19 858
6414.94 859
6415.70 829
6416.46 925
6417.21 965
6417.97 895
6418.72 932
6419.48 847
6420.24 922
6420.99 858
6421.75 843
6422.50 908
6423.26 894
6424.02 823
6424.77 819
6425.53 870
6426.28 854
6427.04 855
6427.80 862
6428.55 927
6429.31 946
6430.07 932
6430.82 919
6431.58 853
6432.34 957
6433.09 929
6433.85 887
6434.61 880
6435.36 827
6436.12 842
6436.88 925
6437.64 959
6438.39 850
6439.15 890
6439.91 935
6440.66 909
6441.42 891
6442.18 896
6442.94 948
6443.69 1001
6444.45 965
6445.21 994
6445.97 956
6446.72 939
6447.48 962
6448.24 948
6449.00 947
6449.75 871
6450.51 943
6451.27 964
6452.03 956
6452.79 941
6453.54 918
6454.30 875
6455.06 857
6455.82 970
6456.58 1074
6457.33 1008
6458.09 918
6458.85 923
6459.61 991
6460.37 969
6461.12 1011
6461.88 975
6462.64 962
6463.40 996
6464.16 964
6464.92 1081
6465.68 955
6466.44 1009
6467.19 1087
6467.95 1046
6468.71 1023
6469.47 1011
6470.23 926
6470.99 1042
6471.75 1094
6472.51 1058
6473.27 1136
6474.02 1128
6474.78 1113
6475.54 1131
6476.30 1106
6477.06 1176
6477.82 1120
6478.58 1151
6479.34 1184
6480.10 1077
6480.86 1102
6481.62 1168
6482.38 1209
6483.14 1229
6483.90 1195
6484.66 1209
6485.42 1172
6486.18 1130
6486.94 1253
6487.70 1231
6488.46 1285
6489.22 1322
6489.98 1343
6490.74 1431
6491.50 1351
6492.26 1543
6493.02 1602
6493.78 1569
6494.54 1636
6495.30 1561
6496.06 1650
6496.82 1677
6497.58 1767
6498.34 1750
6499.10 1635
6499.86 1612
6500.62 1715
6501.38 1707
6502.14 1729
6502.91 1683
6503.67 1763
6504.43 1888
6505.19 1821
6505.95 1785
6506.71 1796
6507.47 1966
6508.23 2057
6508.99 2049
6509.76 2274
6510.52 2059
6511.28 2131
6512.04 2088
6512.80 2062
6513.56 2106
6514.32 2085
6515.09 2160
6515.85 2028
6516.61 1976
6517.37 2139
6518.13 2136
6518.89 2224
6519.66 2288
6520.42 2213
6521.18 2402
6521.94 2584
6522.70 2628
6523.47 2599
6524.23 2771
6524.99 3011
6525.75 3066
6526.51 3271
6527.28 3485
6528.04 3663
6528.80 3536
6529.56 3648
6530.33 3697
6531.09 3834
6531.85 3995
6532.61 4421
6533.38 4828
6534.14 5711
6534.90 6542
6535.66 7652
6536.43 8561
6537.19 9289
6537.95 9865
6538.72 9645
6539.48 8949
6540.24 8431
6541.01 7668
6541.77 6373
6542.53 5489
6543.29 4650
6544.06 3825
6544.82 3278
6545.58 2743
6546.35 2430
6547.11 2144
6547.87 2057
6548.64 2039
6549.40 1954
6550.17 1959
6550.93 1812
6551.69 1804
6552.46 1825
6553.22 1774
6553.98 1857
6554.75 1764
6555.51 1710
6556.28 1773
6557.04 1542
6557.80 1556
6558.57 1511
6559.33 1554
6560.10 1620
6560.86 1619
6561.63 1644
6562.39 1654
6563.15 1735
6563.92 1778
6564.68 1695
6565.45 1763
6566.21 1907
6566.98 1896
6567.74 1932
6568.51 1801
6569.27 1830
6570.04 1800
6570.80 1833
6571.57 1972
6572.33 2041
6573.09 1939
6573.86 2155
6574.63 2475
6575.39 2396
6576.16 2483
6576.92 2554
6577.69 2562
6578.45 2535
6579.22 2425
6579.98 2352
6580.75 2345
6581.51 2427
6582.28 2533
6583.04 2345
6583.81 2276
6584.57 2166
6585.34 2195
6586.11 2089
6586.87 2096
6587.64 2111
6588.40 2091
6589.17 2117
6589.94 2153
6590.70 2276
6591.47 2524
6592.23 2674
6593.00 2785
6593.77 2968
6594.53 3020
6595.30 3278
6596.06 3469
6596.83 3587
6597.60 3387
6598.36 3118
6599.13 3124
6599.90 3005
6600.66 2658
6601.43 2574
6602.20 2366
6602.96 2035
6603.73 2054
6604.50 1925
6605.26 1902
6606.03 1834
6606.80 1688
6607.56 1661
6608.33 1678
6609.10 1569
6609.87 1634
6610.63 1686
6611.40 1670
6612.17 1673
6612.93 1667
6613.70 1604
6614.47 1627
6615.24 1585
6616.00 1531
6616.77 1611
6617.54 1546
6618.31 1603
6619.07 1434
6619.84 1469
6620.61 1522
6621.38 1463
6622.15 1467
6622.91 1414
6623.68 1506
6624.45 1524
6625.22 1393
6625.99 1375
6626.75 1492
6627.52 1395
6628.29 1427
6629.06 1384
6629.83 1449
6630.59 1394
6631.36 1512
6632.13 1681
6632.90 1790
6633.67 1847
6634.44 1933
6635.21 1965
6635.97 1813
6636.74 1823
6637.51 1979
6638.28 1786
6639.05 1598
6639.82 1623
6640.59 1584
6641.36 1513
6642.12 1419
6642.89 1344
6643.66 1259
6644.43 1301
6645.20 1317
6645.97 1357
6646.74 1319
6647.51 1281
6648.28 1303
6649.05 1251
6649.82 1354
6650.59 1354
6651.36 1392
6652.13 1317
6652.89 1355
6653.66 1353
6654.43 1358
6655.20 1315
6655.97 1326
6656.74 1256
6657.51 1130
6658.28 1251
6659.05 1296
6659.82 1224
6660.59 1225
6661.36 1158
6662.13 1116
6662.90 1149
6663.67 1164
6664.44 1168
6665.21 1220
6665.98 1237
6666.76 1223
6667.53 1045
6668.30 1088
6669.07 1225
6669.84 1146
6670.61 1163
6671.38 1159
6672.15 1306
6672.92 1252
6673.69 1172
6674.46 1166
6675.23 1178
6676.00 1178
6676.77 1256
6677.55 1201
6678.32 1199
6679.09 1189
6679.86 1280
6680.63 1252
6681.40 1296
6682.17 1239
6682.94 1248
6683.72 1355
6684.49 1424
6685.26 1467
6686.03 1436
6686.80 1423
6687.57 1460
6688.34 1417
6689.12 1321
6689.89 1242
6690.66 1178
6691.43 1204
6692.20 1176
6692.98 1129
6693.75 1080
6694.52 1078
6695.29 1047
6696.06 1116
6696.84 1096
6697.61 1051
6698.38 1069
6699.15 1079
6699.92 985
6700.70 996
6701.47 1018
6702.24 1107
6703.01 1056
6703.79 1028
6704.56 1053
6705.33 1039
6706.11 1071
6706.88 1023
6707.65 1077
6708.42 1005
6709.20 1030
6709.97 1083
6710.74 1098
6711.52 1032
6712.29 991
6713.06 1020
6713.83 944
6714.61 940
6715.38 1010
6716.15 1110
6716.93 972
6717.70 997
6718.47 1040
6719.25 993
6720.02 1011
6720.79 969
6721.57 1011
6722.34 1013
6723.12 934
6723.89 973
6724.66 892
6725.44 906
6726.21 949
6726.98 978
6727.76 926
6728.53 884
6729.31 926
6730.08 975
6730.85 939
6731.63 924
6732.40 882
6733.18 922
6733.95 922
6734.73 896
6735.50 953
6736.27 909
6737.05 1054
6737.82 964
6738.60 968
6739.37 889
6740.15 894
6740.92 902
6741.70 984
6742.47 962
6743.25 927
6744.02 956
6744.80 954
6745.57 993
6746.35 1025
6747.12 1014
6747.90 950
6748.67 988
6749.45 1204
6750.22 1175
6751.00 1170
6751.77 1193
6752.55 1211
6753.32 1188
6754.10 1227
6754.87 1130
6755.65 1069
6756.43 1057
6757.20 909
6757.98 899
6758.75 1025
6759.53 1014
6760.30 1008
6761.08 966
6761.86 936
6762.63 978
6763.41 977
6764.18 927
6764.96 941
6765.74 892
6766.51 891
6767.29 925
6768.06 999
6768.84 1007
6769.62 1030
6770.39 900
6771.17 875
6771.95 846
6772.72 878
6773.50 943
6774.28 946
6775.05 916
6775.83 922
6776.61 929
6777.38 978
6778.16 960
6778.94 982
6779.71 980
6780.49 938
6781.27 1034
6782.05 1043
6782.82 984
6783.60 957
6784.38 979
6785.15 945
6785.93 858
6786.71 971
6787.49 1011
6788.26 1076
6789.04 1016
6789.82 1028
6790.60 917
6791.37 901
6792.15 864
6792.93 826
6793.71 755
6794.48 779
6795.26 831
6796.04 910
6796.82 848
6797.60 823
6798.37 806
6799.15 865
6799.93 966
6800.71 836
6801.49 920
6802.26 959
6803.04 791
6803.82 898
6804.60 844
6805.38 812
6806.16 798
6806.93 875
6807.71 925
6808.49 846
6809.27 842
6810.05 849
6810.83 868
6811.61 929
6812.39 972
6813.16 881
6813.94 838
6814.72 835
6815.50 899
6816.28 875
6817.06 878
6817.84 964
6818.62 896
6819.40 858
6820.18 896
6820.96 902
6821.73 888
6822.51 941
6823.29 911
6824.07 902
6824.85 994
6825.63 881
6826.41 917
6827.19 967
6827.97 996
6828.75 1003
6829.53 929
6830.31 1021
6831.09 980
6831.87 932
6832.65 939
6833.43 985
6834.21 947
6834.99 993
6835.77 1037
6836.55 903
6837.33 917
6838.11 901
6838.89 906
6839.67 952
6840.45 892
6841.23 853
6842.01 924
6842.79 911
6843.57 849
6844.35 963
6845.14 958
6845.92 993
6846.70 1156
6847.48 1405
6848.26 1630
6849.04 1736
6849.82 2059
6850.60 2316
6851.38 2518
6852.16 2694
6852.94 2643
6853.73 2796
6854.51 2673
6855.29 2452
6856.07 2070
6856.85 1774
6857.63 1654
6858.41 1481
6859.20 1252
6859.98 1129
6860.76 1085
6861.54 1056
6862.32 1079
6863.10 1037
6863.89 1074
6864.67 1008
6865.45 1037
6866.23 1084
6867.01 1020
6867.79 1079
6868.58 1081
6869.36 1016
6870.14 918
6870.92 990
6871.71 997
6872.49 972
6873.27 904
6874.05 931
6874.83 963
6875.62 951
6876.40 1050
6877.18 1095
6877.96 1026
6878.75 989
6879.53 1065
6880.31 1025
6881.10 1058
6881.88 1045
6882.66 1107
6883.44 1246
6884.23 1121
6885.01 1270
6885.79 1314
6886.58 1404
6887.36 1657
6888.14 1624
6888.92 1617
6889.71 1600
6890.49 1569
6891.27 1499
6892.06 1408
6892.84 1360
6893.62 1324
6894.41 1356
6895.19 1207
6895.98 1202
6896.76 1189
6897.54 1232
6898.33 1258
6899.11 1223
6899.89 1278
6900.68 1281
6901.46 1287
6902.25 1247
6903.03 1092
6903.81 1236
6904.60 1194
6905.38 1152
6906.17 1170
6906.95 1140
6907.73 1128
6908.52 1141
6909.30 1155
6910.09 1104
6910.87 1064
6911.66 1083
6912.44 1128
6913.23 1031
6914.01 1112
6914.79 1091
6915.58 1089
6916.36 1062
6917.15 1075
6917.93 1092
6918.72 1118
6919.50 1139
6920.29 1006
6921.07 1037
6921.86 1145
6922.64 1065
6923.43 1072
6924.21 1076
6925.00 1068
6925.78 1078
6926.57 1118
6927.36 1164
6928.14 1170
6928.93 1145
6929.71 1166
6930.50 1165
6931.28 1131
6932.07 1199
6932.85 1248
6933.64 1241
6934.43 1288
6935.21 1114
6936.00 1200
6936.78 1196
6937.57 1288
6938.36 1147
6939.14 1226
6939.93 1264
6940.71 1218
6941.50 1228
6942.29 1342
6943.07 1324
6943.86 1375
6944.64 1334
6945.43 1370
6946.22 1411
6947.00 1383
6947.79 1449
6948.58 1401
6949.36 1381
6950.15 1346
6950.94 1327
6951.72 1301
6952.51 1280
6953.30 1348
6954.08 1344
6954.87 1366
6955.66 1369
6956.45 1429
6957.23 1567
6958.02 1523
6958.81 1554
6959.59 1500
6960.38 1523
6961.17 1534
6961.96 1630
6962.74 1778
6963.53 1580
6964.32 1446
6965.11 1435
6965.89 1421
6966.68 1716
6967.47 1503
6968.26 1648
6969.04 1666
6969.83 1672
6970.62 1679
6971.41 1675
6972.20 1732
6972.98 1789
6973.77 1797
6974.56 1837
6975.35 1814
6976.14 1798
6976.92 1904
6977.71 1964
6978.50 1946
6979.29 2038
6980.08 2152
6980.87 2286
6981.65 2745
6982.44 2983
6983.23 3518
6984.02 4173
6984.81 4404
6985.60 4776
6986.39 5199
6987.17 5265
6987.96 5106
6988.75 4864
6989.54 4502
6990.33 4181
6991.12 3754
6991.91 3431
6992.70 2939
6993.49 2763
6994.28 2710
6995.06 2576
6995.85 2786
6996.64 2974
6997.43 3494
6998.22 3860
6999.01 4396
6999.80 4650
7000.59 4952
7001.38 4934
7002.17 5105
7002.96 4816
7003.75 4338
7004.54 4021
7005.33 3376
7006.12 2881
7006.91 2619
7007.70 2330
7008.49 2124
7009.28 1855
7010.07 1712
7010.86 1716
7011.65 1650
7012.44 1588
7013.23 1579
7014.02 1529
7014.81 1565
7015.60 1545
7016.39 1392
7017.18 1381
7017.97 1377
7018.76 1405
7019.55 1327
7020.34 1288
7021.13 1315
7021.92 1365
7022.71 1417
7023.51 1423
7024.30 1447
7025.09 1508
7025.88 1531
7026.67 1537
7027.46 1539
7028.25 1423
7029.04 1379
7029.83 1326
7030.63 1281
7031.42 1314
7032.21 1328
7033.00 1294
7033.79 1322
7034.58 1336
7035.37 1372
7036.16 1474
7036.96 1306
7037.75 1363
7038.54 1443
7039.33 1493
7040.12 1501
7040.92 1344
7041.71 1417
7042.50 1397
7043.29 1352
7044.08 1282
7044.87 1253
7045.67 1303
7046.46 1323
7047.25 1297
7048.04 1370
7048.84 1450
7049.63 1403
7050.42 1355
7051.21 1367
7052.00 1395
7052.80 1369
7053.59 1423
7054.38 1389
7055.18 1250
7055.97 1256
7056.76 1291
7057.55 1277
7058.35 1355
7059.14 1407
7059.93 1258
7060.72 1274
7061.52 1300
7062.31 1285
7063.10 1315
7063.90 1297
7064.69 1324
7065.48 1336
7066.28 1284
7067.07 1319
7067.86 1322
7068.66 1372
7069.45 1293
7070.24 1297
7071.04 1390
7071.83 1298
7072.62 1285
7073.42 1384
7074.21 1282
7075.00 1245
7075.80 1264
7076.59 1240
7077.39 1310
7078.18 1295
7078.97 1240
7079.77 1297
7080.56 1366
7081.36 1186
7082.15 1262
7082.94 1374
7083.74 1319
7084.53 1467
7085.33 1551
7086.12 1708
7086.92 1924
7087.71 1982
7088.50 2101
7089.30 2101
7090.09 2151
7090.89 2054
7091.68 1907
7092.48 1670
7093.27 1555
7094.07 1444
7094.86 1320
7095.66 1279
7096.45 1192
7097.25 1129
7098.04 1058
7098.84 1024
7099.63 1046
7100.43 960
7101.22 952
7102.02 976
7102.81 913
7103.61 980
7104.40 971
7105.20 954
7105.99 1010
7106.79 1028
7107.59 952
7108.38 935
7109.18 872
7109.97 868
7110.77 936
7111.56 904
7112.36 856
7113.16 806
7113.95 869
7114.75 867
7115.54 877
7116.34 920
7117.14 924
7117.93 946
7118.73 908
7119.52 863
7120.32 851
7121.12 920
7121.91 938
7122.71 950
7123.51 934
7124.30 905
7125.10 904
7125.90 970
7126.69 895
7127.49 958
7128.29 884
7129.08 895
7129.88 979
7130.68 929
7131.47 886
7132.27 885
7133.07 905
7133.86 941
7134.66 874
7135.46 819
7136.26 858
7137.05 909
7137.85 901
7138.65 886
7139.44 835
7140.24 887
7141.04 867
7141.84 874
7142.63 847
7143.43 944
7144.23 955
7145.03 906
7145.83 955
7146.62 922
7147.42 907
7148.22 915
7149.02 939
7149.81 877
7150.61 832
7151.41 855
7152.21 804
7153.01 824
7153.80 814
7154.60 830
7155.40 822
7156.20 824
7157.00 839
7157.80 866
7158.59 885
7159.39 878
7160.19 892
7160.99 817
7161.79 872
7162.59 845
7163.39 778
7164.18 711
7164.98 772
7165.78 726
7166.58 736
7167.38 802
7168.18 838
7168.98 830
7169.78 756
7170.58 821
7171.38 782
7172.17 855
7172.97 894
7173.77 790
7174.57 755
7175.37 848
7176.17 789
7176.97 804
7177.77 775
7178.57 716
7179.37 841
7180.17 883
7180.97 1004
7181.77 937
7182.57 845
7183.37 870
7184.17 983
7184.97 924
7185.77 1000
7186.57 911
7187.37 817
7188.17 868
7188.97 794
7189.77 749
7190.57 748
7191.37 728
7192.17 704
7192.97 701
7193.77 679
7194.57 785
7195.37 670
7196.17 617
7196.97 698
7197.77 776
7198.57 750
7199.37 797
7200.17 825
7200.97 812
7201.77 748
7202.58 748
7203.38 791
7204.18 762
7204.98 815
7205.78 738
7206.58 815
7207.38 826
7208.18 745
7208.98 732
7209.79 750
7210.59 755
7211.39 776
7212.19 779
7212.99 784
7213.79 805
7214.59 797
7215.40 771
7216.20 770
7217.00 781
7217.80 654
7218.60 685
7219.40 784
7220.21 798
7221.01 746
7221.81 787
7222.61 772
7223.41 774
7224.22 775
7225.02 769
7225.82 824
7226.62 860
7227.43 859
7228.23 851
7229.03 741
7229.83 773
7230.63 764
7231.44 796
7232.24 856
7233.04 787
7233.84 791
7234.65 800
7235.45 868
7236.25 914
7237.06 914
7237.86 966
7238.66 1007
7239.46 988
7240.27 903
7241.07 966
7241.87 1058
7242.68 1026
7243.48 1010
7244.28 996
7245.09 1021
7245.89 970
7246.69 903
7247.50 901
7248.30 935
7249.10 1002
7249.91 960
7250.71 942
7251.51 923
7252.32 1021
7253.12 1007
7253.92 1057
7254.73 996
7255.53 964
7256.34 966
7257.14 1011
7257.94 1054
7258.75 1001
7259.55 989
7260.36 1030
7261.16 1065
7261.96 1061
7262.77 1099
7263.57 1083
7264.38 1182
7265.18 1086
7265.99 1111
7266.79 1218
7267.59 1242
7268.40 1327
7269.20 1305
7270.01 1266
7270.81 1260
7271.62 1389
7272.42 1271
7273.23 1407
7274.03 1393
7274.84 1409
7275.64 1370
7276.45 1390
7277.25 1345
7278.06 1384
7278.86 1535
7279.67 1646
7280.47 1939
7281.28 2159
7282.08 2652
7282.89 2916
7283.69 3228
7284.50 3590
7285.30 3830
7286.11 3876
7286.92 3944
7287.72 3700
7288.53 3461
7289.33 3245
7290.14 2831
7290.94 2425
7291.75 2198
7292.56 1977
7293.36 1770
7294.17 1779
7294.97 1676
7295.78 1552
7296.59 1530
7297.39 1553
7298.20 1559
7299.00 1512
7299.81 1535
7300.62 1540
7301.42 1532
7302.23 1502
7303.04 1523
7303.84 1562
7304.65 1681
7305.46 1720
7306.26 1787
7307.07 1736
7307.88 1801
7308.68 1951
7309.49 2015
7310.30 2035
7311.10 2216
7311.91 2290
7312.72 2246
7313.52 2252
7314.33 2331
7315.14 2146
7315.95 2214
7316.75 2318
7317.56 2507
7318.37 2696
7319.18 2943
7319.98 3311
7320.79 3597
7321.60 3949
7322.40 3954
7323.21 4000
7324.02 3992
7324.83 3743
7325.64 3373
7326.44 2974
7327.25 2699
7328.06 2347
7328.87 2008
7329.67 1858
7330.48 1788
7331.29 1707
7332.10 1602
7332.91 1518
7333.71 1548
7334.52 1513
7335.33 1483
7336.14 1451
7336.95 1466
7337.76 1482
7338.56 1495
7339.37 1476
7340.18 1422
7340.99 1495
7341.80 1520
7342.61 1508
7343.42 1503
7344.22 1561
7345.03 1535
7345.84 1571
7346.65 1553
7347.46 1560
7348.27 1625
7349.08 1694
7349.89 1545
7350.70 1588
7351.51 1588
7352.31 1523
7353.12 1472
7353.93 1454
7354.74 1517
7355.55 1486
7356.36 1431
7357.17 1603
7357.98 1514
7358.79 1662
7359.60 1513
7360.41 1547
7361.22 1558
7362.03 1574
7362.84 1622
7363.65 1565
7364.46 1635
7365.27 1656
7366.08 1588
7366.89 1593
7367.70 1619
7368.51 1581
7369.32 1578
7370.13 1547
7370.94 1531
7371.75 1535
7372.56 1512
7373.37 1507
7374.18 1593
7374.99 1732
7375.80 1734
7376.61 1733
7377.42 1800
7378.23 2045
7379.04 2234
7379.85 2434
7380.66 2664
7381.48 2800
7382.29 2826
7383.10 2962
7383.91 2796
7384.72 2746
7385.53 2670
7386.34 2549
7387.15 2175
7387.96 1840
7388.77 1778
7389.59 1647
7390.40 1461
7391.21 1524
7392.02 1506
7392.83 1435
7393.64 1436
7394.45 1442
7395.27 1597
7396.08 1641
7396.89 1580
7397.70 1634
7398.51 1738
7399.32 1842
7400.14 2147
7400.95 2163
7401.76 2174
7402.57 2144
7403.38 2221
7404.20 2016
7405.01 1964
7405.82 1944
7406.63 1824
7407.44 1869
7408.26 1796
7409.07 1778
7409.88 1685
7410.69 1559
7411.51 1394
7412.32 1399
7413.13 1305
7413.94 1317
7414.76 1249
7415.57 1265
7416.38 1205
7417.19 1120
7418.01 1197
7418.82 1231
7419.63 1182
7420.45 1123
7421.26 1133
7422.07 1152
7422.88 1087
7423.70 995
7424.51 995
7425.32 975
7426.14 969
7426.95 1078
7427.76 1038
7428.58 994
7429.39 985
7430.20 1012
7431.02 1023
7431.83 1033
7432.64 966
7433.46 895
7434.27 916
7435.09 1010
7435.90 1033
7436.71 869
7437.53 1016
7438.34 1051
7439.16 1057
7439.97 1076
7440.78 1060
7441.60 1102
7442.41 1109
7443.23 1048
7444.04 981
7444.85 1050
7445.67 1014
7446.48 1018
7447.30 923
7448.11 970
7448.93 886
7449.74 922
7450.56 924
7451.37 870
7452.18 919
7453.00 909
7453.81 841
7454.63 895
7455.44 922
7456.26 910
7457.07 829
7457.89 1006
7458.70 958
7459.52 907
7460.33 988
7461.15 960
7461.96 902
7462.78 860
7463.59 858
7464.41 887
7465.23 862
7466.04 883
7466.86 904
7467.67 879
7468.49 857
7469.30 949
7470.12 912
7470.93 939
7471.75 950
7472.57 899
7473.38 911
7474.20 839
7475.01 869
7475.83 796
7476.65 795
7477.46 811
7478.28 776
7479.09 791
7479.91 766
7480.73 875
7481.54 752
7482.36 680
7483.18 717
7483.99 796
7484.81 776
7485.62 750
7486.44 736
7487.26 704
7488.07 693
7488.89 748
7489.71 798
7490.52 800
7491.34 734
7492.16 780
7492.98 789
7493.79 729
7494.61 711
7495.43 760
7496.24 746
7497.06 743
7497.88 692
7498.70 761
7499.51 773
7500.33 710
7501.15 729
7501.96 716
7502.78 753
7503.60 787
7504.42 690
7505.23 663
7506.05 694
7506.87 745
7507.69 694
7508.51 661
7509.32 657
7510.14 675
7510.96 690
7511.78 668
7512.59 713
7513.41 728
7514.23 707
7515.05 692
7515.87 643
7516.69 759
7517.50 645
7518.32 614
7519.14 603
7519.96 646
7520.78 665
7521.60 647
7522.41 704
7523.23 611
7524.05 633
7524.87 707
7525.69 674
7526.51 674
7527.33 665
7528.14 628
7528.96 680
7529.78 655
7530.60 592
7531.42 616
7532.24 576
7533.06 610
7533.88 611
7534.70 618
7535.52 625
7536.34 583
7537.16 654
7537.97 638
7538.79 610
7539.61 595
7540.43 590
7541.25 607
7542.07 667
7542.89 688
7543.71 722
7544.53 719
7545.35 630
7546.17 615
7546.99 614
7547.81 615
7548.63 577
7549.45 638
7550.27 635
7551.09 642
7551.91 615
7552.73 614
7553.55 583
7554.37 635
7555.19 636
7556.01 566
7556.83 602
7557.65 658
7558.47 605
7559.29 548
7560.11 584
7560.93 625
7561.76 689
7562.58 638
7563.40 581
7564.22 612
7565.04 631
7565.86 650
7566.68 645
7567.50 613
7568.32 625
7569.14 662
7569.96 601
7570.79 558
7571.61 548
7572.43 583
7573.25 580
7574.07 602
7574.89 596
7575.71 573
7576.54 569
7577.36 602
7578.18 564
7579.00 607
7579.82 596
7580.64 608
7581.46 618
7582.29 580
7583.11 573
7583.93 599
7584.75 558
7585.57 625
7586.40 611
7587.22 643
7588.04 618
7588.86 592
7589.68 599
7590.51 609
7591.33 640
7592.15 626
7592.97 657
7593.80 676
7594.62 671
7595.44 604
7596.26 644
7597.09 604
7597.91 588
7598.73 636
7599.55 685
7600.38 625
7601.20 621
7602.02 673
7602.85 728
7603.67 672
7604.49 665
7605.31 789
7606.14 732
7606.96 720
7607.78 675
7608.61 742
7609.43 723
7610.25 654
7611.08 694
7611.90 711
7612.72 685
7613.55 709
7614.37 640
7615.19 590
7616.02 652
7616.84 664
7617.67 648
7618.49 640
7619.31 665
7620.14 699
7620.96 752
7621.78 676
7622.61 649
7623.43 689
7624.26 613
7625.08 587
7625.91 617
7626.73 630
7627.55 698
7628.38 692
7629.20 695
7630.03 666
7630.85 716
7631.68 783
7632.50 764
7633.32 755
7634.15 744
7634.97 734
7635.80 673
7636.62 706
7637.45 658
7638.27 637
7639.10 668
7639.92 578
7640.75 598
7641.57 602
7642.40 625
7643.22 577
7644.05 538
7644.87 549
7645.70 634
7646.52 650
7647.35 598
7648.17 590
7649.00 588
7649.82 622
7650.65 590
7651.48 553
7652.30 534
7653.13 579
7653.95 517
7654.78 509
7655.60 544
7656.43 552
7657.26 560
7658.08 630
7658.91 545
7659.73 556
7660.56 507
7661.39 513
7662.21 568
7663.04 582
7663.86 497
7664.69 507
7665.52 575
7666.34 617
7667.17 614
7668.00 582
7668.82 610
7669.65 603
7670.48 558
7671.30 628
7672.13 592
7672.96 589
7673.78 555
7674.61 579
7675.44 544
7676.26 585
7677.09 539
7677.92 598
7678.74 593
7679.57 594
7680.40 558
7681.22 507
7682.05 478
7682.88 533
7683.71 577
7684.53 610
7685.36 552
7686.19 513
7687.02 577
7687.84 634
7688.67 565
7689.50 540
7690.33 537
7691.15 570
7691.98 547
7692.81 607
7693.64 563
7694.47 522
7695.29 558
7696.12 583
7696.95 547
7697.78 541
7698.61 534
7699.43 596
7700.26 575
7701.09 539
7701.92 545
7702.75 565
7703.57 554
7704.40 609
7705.23 584
7706.06 560
7706.89 580
7707.72 526
7708.55 550
7709.37 596
7710.20 580
7711.03 567
7711.86 581
7712.69 553
7713.52 522
7714.35 508
7715.18 591
7716.01 620
7716.83 543
7717.66 529
7718.49 605
7719.32 544
7720.15 551
7720.98 595
7721.81 653
7722.64 609
7723.47 624
7724.30 565
7725.13 521
7725.96 564
7726.79 526
7727.62 610
7728.45 627
7729.28 587
7730.11 648
7730.94 601
7731.77 601
7732.60 582
7733.42 580
7734.25 640
7735.09 617
7735.92 612
7736.75 588
7737.58 575
7738.41 597
7739.24 595
7740.07 608
7740.90 599
7741.73 589
7742.56 603
7743.39 650
7744.22 676
7745.05 721
7745.88 991
7746.71 1047
7747.54 1111
7748.37 1113
7749.20 1111
7750.03 1088
7750.86 1057
7751.70 1019
7752.53 935
7753.36 795
7754.19 824
7755.02 861
7755.85 769
7756.68 738
7757.51 709
7758.34 710
7759.18 747
7760.01 717
7760.84 674
7761.67 708
7762.50 656
7763.33 614
7764.16 684
7765.00 639
7765.83 637
7766.66 577
7767.49 565
7768.32 579
7769.16 537
7769.99 577
7770.82 575
7771.65 535
7772.48 547
7773.32 512
7774.15 496
7774.98 564
7775.81 615
7776.64 638
7777.48 601
7778.31 515
7779.14 583
7779.97 567
7780.81 647
7781.64 597
7782.47 619
7783.30 583
7784.14 679
7784.97 665
7785.80 613
7786.64 669
7787.47 627
7788.30 609
7789.13 666
7789.97 619
7790.80 658
7791.63 637
7792.47 617
7793.30 583
7794.13 544
7794.97 533
7795.80 578
7796.63 573
7797.47 584
7798.30 644
7799.13 640
7799.97 649
7800.80 568
7801.63 563
7802.47 637
7803.30 620
7804.13 524
7804.97 574
7805.80 587
7806.64 609
7807.47 634
7808.30 613
7809.14 647
7809.97 657
7810.81 660
7811.64 730
7812.47 638
7813.31 675
7814.14 751
7814.98 759
7815.81 792
7816.65 793
7817.48 832
7818.32 838
7819.15 756
7819.98 794
7820.82 767
7821.65 736
7822.49 653
7823.32 668
7824.16 635
7824.99 649
7825.83 653
7826.66 604
7827.50 578
7828.33 591
7829.17 625
7830.00 629
7830.84 629
7831.67 570
7832.51 643
7833.34 601
7834.18 620
7835.02 694
7835.85 647
7836.69 614
7837.52 602
7838.36 748
7839.19 668
7840.03 656
7840.86 623
7841.70 691
7842.54 683
7843.37 683
7844.21 578
7845.04 621
7845.88 621
7846.72 559
7847.55 578
7848.39 564
7849.22 548
7850.06 553
7850.90 489
7851.73 566
7852.57 541
7853.41 611
7854.24 612
7855.08 619
7855.92 656
7856.75 595
7857.59 590
7858.43 603
7859.26 561
7860.10 566
7860.94 580
7861.77 587
7862.61 604
7863.45 569
7864.28 544
7865.12 543
7865.96 561
7866.79 551
7867.63 561
7868.47 548
7869.31 577
7870.14 528
7870.98 516
7871.82 520
7872.66 621
7873.49 641
7874.33 625
7875.17 589
7876.01 555
7876.84 581
7877.68 610
7878.52 642
7879.36 625
7880.19 662
7881.03 658
7881.87 600
7882.71 561
7883.55 554
7884.38 604
7885.22 575
7886.06 576
7886.90 601
7887.74 617
7888.57 607
7889.41 624
7890.25 619
7891.09 559
7891.93 593
7892.77 635
7893.61 654
7894.44 601
7895.28 550
7896.12 613
7896.96 562
7897.80 556
7898.64 662
7899.48 682
7900.32 636
7901.15 614
7901.99 616
7902.83 635
7903.67 602
7904.51 638
7905.35 693
7906.19 708
7907.03 608
7907.87 616
7908.71 614
7909.55 652
7910.39 646
7911.22 640
7912.06 679
7912.90 713
7913.74 670
7914.58 844
7915.42 953
7916.26 911
7917.10 949
7917.94 1042
7918.78 1133
7919.62 1162
7920.46 1126
7921.30 1126
7922.14 1147
7922.98 1054
7923.82 966
7924.66 875
7925.50 816
7926.34 743
7927.18 676
7928.02 677
7928.86 715
7929.70 649
7930.55 559
7931.39 527
7932.23 600
7933.07 575
7933.91 559
7934.75 583
7935.59 585
7936.43 633
7937.27 561
7938.11 608
7938.95 599
7939.79 582
7940.63 591
7941.48 609
7942.32 587
7943.16 620
7944.00 617
7944.84 588
7945.68 600
7946.52 622
7947.36 637
7948.21 640
7949.05 621
7949.89 636
7950.73 589
7951.57 591
7952.41 595
7953.26 595
7954.10 615
7954.94 561
7955.78 523
7956.62 602
7957.47 596
7958.31 553
7959.15 537
7959.99 634
7960.83 597
7961.68 618
7962.52 587
7963.36 582
7964.20 584
7965.04 612
7965.89 572
7966.73 605
7967.57 606
7968.41 506
7969.26 531
7970.10 554
7970.94 568
7971.78 505
7972.63 516
7973.47 539
7974.31 557
7975.16 559
7976.00 536
7976.84 479
7977.68 509
7978.53 519
7979.37 546
7980.21 586
7981.06 486
7981.90 513
7982.74 586
7983.59 495
7984.43 510
7985.27 506
7986.12 483
7986.96 549
7987.80 518
7988.65 494
7989.49 475
7990.34 498
7991.18 490
7992.02 514
7992.87 545
7993.71 478
7994.55 499
7995.40 568
7996.24 548
7997.09 493
7997.93 483
7998.77 512
7999.62 558
8000.46 562
8001.31 504
8002.15 550
8003.00 598
8003.84 553
8004.68 551
8005.53 536
8006.37 508
8007.22 520
8008.06 553
8008.91 506
8009.75 500
8010.60 510
8011.44 511
8012.29 508
8013.13 456
8013.98 521
8014.82 513
8015.67 459
8016.51 480
8017.36 447
8018.20 474
8019.05 463
8019.89 482
8020.74 482
8021.58 474
8022.43 448
8023.27 490
8024.12 474
8024.96 444
8025.81 450
8026.66 521
8027.50 474
8028.35 463
8029.19 420
8030.04 455
8030.88 496
8031.73 449
8032.58 449
8033.42 477
8034.27 506
8035.11 523
8035.96 483
8036.81 472
8037.65 481
8038.50 489
8039.35 503
8040.19 548
8041.04 537
8041.88 492
8042.73 449
8043.58 489
8044.42 483
8045.27 513
8046.12 494
8046.96 519
8047.81 492
8048.66 515
8049.50 541
8050.35 479
8051.20 458
8052.04 485
8052.89 552
8053.74 434
8054.59 474
8055.43 476
8056.28 468
8057.13 408
8057.97 447
8058.82 462
8059.67 501
8060.52 468
8061.36 384
8062.21 386
8063.06 462
8063.91 490
8064.75 477
8065.60 512
8066.45 428
8067.30 433
8068.15 431
8068.99 435
8069.84 463
8070.69 445
8071.54 486
8072.38 432
8073.23 470
8074.08 430
8074.93 461
8075.78 457
8076.63 463
8077.47 428
8078.32 444
8079.17 463
8080.02 454
8080.87 451
8081.72 459
8082.56 467
8083.41 453
8084.26 442
8085.11 478
8085.96 479
8086.81 466
8087.66 435
8088.51 417
8089.35 414
8090.20 437
8091.05 436
8091.90 430
8092.75 431
8093.60 457
8094.45 441
8095.30 434
8096.15 435
8097.00 455
8097.85 485
8098.70 441
8099.55 451
8100.39 471
8101.24 450
8102.09 463
8102.94 489
8103.79 480
8104.64 462
8105.49 487
8106.34 482
8107.19 471
8108.04 491
8108.89 540
8109.74 535
8110.59 486
8111.44 446
8112.29 467
8113.14 437
8113.99 481
8114.84 489
8115.69 459
8116.54 454
8117.39 453
8118.24 510
8119.09 492
8119.95 490
8120.80 509
8121.65 464
8122.50 450
8123.35 503
8124.20 488
8125.05 502
8125.90 535
8126.75 532
8127.60 528
8128.45 449
8129.30 523
8130.15 491
8131.01 461
8131.86 496
8132.71 459
8133.56 463
8134.41 473
8135.26 536
8136.11 468
8136.96 473
8137.82 495
8138.67 426
8139.52 503
8140.37 522
8141.22 496
8142.07 458
8142.93 517
8143.78 546
8144.63 529
8145.48 486
8146.33 485
8147.19 510
8148.04 503
8148.89 480
8149.74 470
8150.59 423
8151.45 486
8152.30 560
8153.15 502
8154.00 506
8154.85 529
8155.71 574
8156.56 548
8157.41 488
8158.26 587
8159.12 498
8159.97 474
8160.82 481
8161.68 492
8162.53 535
8163.38 474
8164.23 449
8165.09 493
8165.94 473
8166.79 451
8167.65 464
8168.50 431
8169.35 436
8170.20 439
8171.06 509
8171.91 505
8172.76 450
8173.62 471
8174.47 482
8175.32 495
8176.18 526
8177.03 470
8177.89 499
8178.74 463
8179.59 441
8180.45 432
8181.30 472
8182.15 462
8183.01 413
8183.86 399
8184.72 412
8185.57 418
8186.42 415
8187.28 411
8188.13 435
8188.99 405
8189.84 403
8190.69 474
8191.55 486
8192.40 468
8193.26 437
8194.11 462
8194.97 475
8195.82 405
8196.68 431
8197.53 472
8198.38 439
8199.24 437
8200.09 452
8200.95 412
8201.80 486
8202.66 491
8203.51 503
8204.37 426
8205.22 416
8206.08 464
8206.93 399
8207.79 460
8208.64 486
8209.50 510
8210.35 579
8211.21 473
8212.06 459
8212.92 441
8213.78 489
8214.63 484
8215.49 442
8216.34 532
8217.20 492
8218.05 504
8218.91 558
8219.76 500
8220.62 514
8221.48 524
8222.33 558
8223.19 543
8224.04 577
8224.90 520
8225.76 581
8226.61 546
8227.47 526
8228.32 534
8229.18 537
8230.04 494
8230.89 519
8231.75 529
8232.61 462
8233.46 445
8234.32 382
8235.18 445
8236.03 461
8236.89 369
8237.75 472
8238.60 485
8239.46 469
8240.32 500
8241.17 428
8242.03 392
8242.89 458
8243.74 437
8244.60 431
8245.46 420
8246.31 413
8247.17 437
8248.03 424
8248.89 478
8249.74 499
8250.60 492
8251.46 510
8252.32 450
8253.17 451
8254.03 474
8254.89 497
8255.75 480
8256.60 512
8257.46 496
8258.32 461
8259.18 483
8260.04 446
8260.89 423
8261.75 448
8262.61 447
8263.47 480
8264.33 466
8265.18 442
8266.04 439
8266.90 455
8267.76 442
8268.62 443
8269.47 450
8270.33 430
8271.19 457
8272.05 484
8272.91 460
8273.77 461
8274.63 397
8275.48 391
8276.34 463
8277.20 469
8278.06 477
8278.92 427
8279.78 452
8280.64 398
8281.50 437
8282.36 453
8283.21 390
8284.07 428
8284.93 418
8285.79 410
8286.65 400
8287.51 462
8288.37 434
8289.23 414
8290.09 463
8290.95 446
8291.81 445
8292.67 464
8293.53 467
8294.39 454
8295.25 426
8296.11 406
8296.97 432
8297.82 436
8298.68 423
8299.54 477
8300.40 437
8301.26 468
8302.12 415
8302.98 465
8303.84 470
8304.71 458
8305.57 470
8306.43 460
8307.29 468
8308.15 445
8309.01 467
8309.87 468
8310.73 483
8311.59 469
8312.45 477
8313.31 465
8314.17 494
8315.03 496
8315.89 492
8316.75 460
8317.61 486
8318.47 476
8319.33 455
8320.20 479
8321.06 486
8321.92 507
8322.78 523
8323.64 542
8324.50 480
8325.36 446
8326.22 427
8327.09 532
8327.95 532
8328.81 505
8329.67 425
8330.53 431
8331.39 413
8332.25 454
8333.12 457
8333.98 490
8334.84 465
8335.70 444
8336.56 441
8337.42 428
8338.29 448
8339.15 438
8340.01 460
8340.87 443
8341.73 424
8342.60 468
8343.46 461
8344.32 490
8345.18 506
8346.05 488
8346.91 467
8347.77 444
8348.63 456
8349.50 482
8350.36 475
8351.22 466
8352.08 453
8352.95 439
8353.81 476
8354.67 516
8355.53 433
8356.40 500
8357.26 422
8358.12 488
8358.99 546
8359.85 498
8360.71 453
8361.58 461
8362.44 485
8363.30 468
8364.17 446
8365.03 476
8365.89 457
8366.76 489
8367.62 427
8368.48 442
8369.35 462
8370.21 508
8371.07 549
8371.94 500
8372.80 466
8373.66 494
8374.53 479
8375.39 441
8376.26 536
8377.12 507
8377.98 492
8378.85 496
8379.71 475
8380.58 484
8381.44 490
8382.30 476
8383.17 513
8384.03 506
8384.90 470
8385.76 514
8386.63 522
8387.49 511
8388.35 559
8389.22 529
8390.08 530
8390.95 581
8391.81 612
8392.68 565
8393.54 530
8394.41 554
8395.27 581
8396.14 554
8397.00 547
8397.87 578
8398.73 648
8399.60 537
8400.46 608
8401.33 563
8402.19 577
8403.06 622
8403.92 629
8404.79 636
8405.65 624
8406.52 605
8407.39 633
8408.25 669
8409.12 548
8409.98 585
8410.85 596
8411.71 657
8412.58 600
8413.44 621
8414.31 663
8415.18 651
8416.04 664
8416.91 699
8417.77 630
8418.64 698
8419.51 670
8420.37 674
8421.24 656
8422.11 686
8422.97 687
8423.84 681
8424.70 774
8425.57 779
8426.44 793
8427.30 770
8428.17 765
8429.04 804
8429.90 856
8430.77 764
8431.64 788
8432.50 809
8433.37 802
8434.24 744
8435.10 783
8435.97 810
8436.84 804
8437.71 899
8438.57 993
8439.44 994
8440.31 944
8441.17 1001
8442.04 951
8442.91 956
8443.78 1007
8444.64 977
8445.51 991
8446.38 1045
8447.25 1060
8448.11 1034
8448.98 1004
8449.85 1067
8450.72 1120
8451.58 1183
8452.45 1301
8453.32 1407
8454.19 1470
8455.06 1674
8455.92 1800
8456.79 1832
8457.66 1892
8458.53 1886
8459.40 1964
8460.27 1980
8461.13 1830
8462.00 1737
8462.87 1672
8463.74 1482
8464.61 1416
8465.48 1527
8466.34 1572
8467.21 1804
8468.08 2126
8468.95 2445
8469.82 2890
8470.69 3020
8471.56 3091
8472.42 3064
8473.29 2843
8474.16 2615
8475.03 2419
8475.90 2049
8476.77 1696
8477.64 1508
8478.51 1338
8479.38 1187
8480.25 976
8481.12 955
8481.99 980
8482.85 961
8483.72 900
8484.59 794
8485.46 775
8486.33 841
8487.20 927
8488.07 869
8488.94 852
8489.81 818
8490.68 827
8491.55 752
8492.42 729
8493.29 793
8494.16 750
8495.03 783
8495.90 807
8496.77 756
8497.64 801
8498.51 822
8499.38 806
8500.25 689
8501.12 683
8501.99 661
8502.86 681
8503.73 775
8504.60 723
8505.47 757
8506.34 774
8507.22 851
8508.09 866
8508.96 945
8509.83 893
8510.70 853
8511.57 861
8512.44 814
8513.31 770
8514.18 828
8515.05 803
8515.92 737
8516.80 813
8517.67 729
8518.54 731
8519.41 715
8520.28 737
8521.15 687
8522.02 672
8522.89 719
8523.77 749
8524.64 709
8525.51 750
8526.38 734
8527.25 767
8528.12 816
8529.00 765
8529.87 817
8530.74 824
8531.61 811
8532.48 847
8533.36 864
8534.23 820
8535.10 803
8535.97 856
8536.84 820
8537.72 840
8538.59 779
8539.46 762
8540.33 843
8541.21 851
8542.08 750
8542.95 757
8543.82 733
8544.70 749
8545.57 798
8546.44 766
8547.31 802
8548.19 814
8549.06 782
8549.93 800
8550.80 741
8551.68 794
8552.55 818
8553.42 862
8554.30 807
8555.17 762
8556.04 787
8556.92 761
8557.79 712
8558.66 715
8559.54 745
8560.41 664
8561.28 666
8562.16 678
8563.03 639
8563.90 575
8564.78 545
8565.65 596
8566.52 586
8567.40 601
8568.27 621
8569.15 579
8570.02 579
8570.89 605
8571.77 614
8572.64 537
8573.51 572
8574.39 646
8575.26 591
8576.14 548
8577.01 562
8577.89 555
8578.76 543
8579.63 557
8580.51 557
8581.38 553
8582.26 569
8583.13 572
8584.01 531
8584.88 543
8585.76 548
8586.63 561
8587.51 589
8588.38 565
8589.26 539
8590.13 567
8591.00 582
8591.88 613
8592.75 524
8593.63 560
8594.51 508
8595.38 542
8596.26 598
8597.13 504
8598.01 545
8598.88 536
8599.76 540
8600.63 566
8601.51 571
8602.38 539
8603.26 560
8604.13 596
8605.01 590
8605.89 577
8606.76 579
8607.64 545
8608.51 580
8609.39 593
8610.26 577
8611.14 581
8612.02 630
8612.89 631
8613.77 578
8614.65 557
8615.52 606
8616.40 603
8617.27 592
8618.15 555
8619.03 555
8619.90 580
8620.78 570
8621.66 565
8622.53 524
8623.41 627
8624.29 596
8625.16 630
8626.04 592
8626.92 590
8627.79 605
8628.67 669
8629.55 622
8630.42 614
8631.30 599
8632.18 571
8633.05 587
8633.93 574
8634.81 552
8635.69 567
8636.56 554
8637.44 598
8638.32 614
8639.20 659
8640.07 658
8640.95 647
8641.83 509
8642.71 596
8643.58 670
8644.46 698
8645.34 655
8646.22 674
8647.09 631
8647.97 635
8648.85 611
8649.73 643
8650.61 642
8651.48 651
8652.36 757
8653.24 743
8654.12 697
8655.00 719
8655.87 650
8656.75 678
8657.63 700
8658.51 653
8659.39 647
8660.27 642
8661.14 662
8662.02 660
8662.90 683
8663.78 723
8664.66 696
8665.54 673
8666.42 744
8667.30 634
8668.17 674
8669.05 771
8669.93 764
8670.81 804
8671.69 865
8672.57 999
8673.45 1104
8674.33 1121
8675.21 1106
8676.09 1114
8676.97 1083
8677.84 1023
8678.72 979
8679.60 935
8680.48 883
8681.36 817
8682.24 796
8683.12 803
8684.00 733
8684.88 727
8685.76 734
8686.64 756
8687.52 762
8688.40 885
8689.28 957
8690.16 1090
8691.04 1244
8691.92 1442
8692.80 1461
8693.68 1386
8694.56 1389
8695.44 1410
8696.32 1314
8697.20 1170
8698.08 1001
8698.96 1040
8699.84 909
8700.72 799
8701.60 785
8702.48 786
8703.37 747
8704.25 662
8705.13 632
8706.01 666
8706.89 650
8707.77 701
8708.65 610
8709.53 617
8710.41 635
8711.29 642
8712.17 612
8713.06 616
8713.94 591
8714.82 602
8715.70 634
8716.58 593
8717.46 549
8718.34 561
8719.22 543
8720.11 570
8720.99 631
8721.87 572
8722.75 567
8723.63 550
8724.51 598
8725.40 606
8726.28 648
8727.16 642
8728.04 599
8728.92 644
8729.81 645
8730.69 690
8731.57 712
8732.45 688
8733.33 695
8734.22 717
8735.10 664
8735.98 628
8736.86 590
8737.75 665
8738.63 654
8739.51 602
8740.39 564
8741.28 584
8742.16 558
8743.04 608
8743.92 585
8744.81 612
8745.69 616
8746.57 672
8747.46 660
8748.34 584
8749.22 595
8750.10 575
8750.99 589
8751.87 634
8752.75 624
8753.64 638
8754.52 695
8755.40 646
8756.29 735
8757.17 704
8758.05 758
8758.94 767
8759.82 754
8760.70 742
8761.59 826
8762.47 835
8763.35 763
8764.24 709
8765.12 671
8766.01 693
8766.89 770
8767.77 752
8768.66 735
8769.54 755
8770.43 739
8771.31 710
8772.19 714
8773.08 707
8773.96 663
8774.85 655
8775.73 731
8776.62 669
8777.50 744
8778.38 709
8779.27 719
8780.15 815
8781.04 833
8781.92 868
8782.81 905
8783.69 931
8784.58 872
8785.46 823
8786.35 842
8787.23 852
8788.12 763
8789.00 785
8789.89 806
8790.77 843
8791.66 806
8792.54 822
8793.43 792
8794.31 796
8795.20 771
8796.08 770
8796.97 766
8797.85 764
8798.74 761
8799.62 657
8800.51 655
8801.40 616
8802.28 575
8803.17 547
8804.05 524
8804.94 634
8805.82 586
8806.71 567
8807.60 584
8808.48 553
8809.37 553
8810.25 530
8811.14 517
8812.03 575
8812.91 532
8813.80 484
8814.69 482
8815.57 564
8816.46 547
8817.34 505
8818.23 494
8819.12 618
8820.00 544
8820.89 570
8821.78 537
8822.66 586
8823.55 569
8824.44 514
8825.32 513
8826.21 522
8827.10 487
8827.99 528
8828.87 520
8829.76 504
8830.65 474
8831.53 499
8832.42 524
8833.31 467
8834.20 495
8835.08 448
8835.97 434
8836.86 468
8837.74 510
8838.63 496
8839.52 524
8840.41 514
8841.30 493
8842.18 424
8843.07 453
8843.96 509
8844.85 483
8845.73 502
8846.62 500
8847.51 456
8848.40 436
8849.29 478
8850.17 465
8851.06 426
8851.95 499
8852.84 488
8853.73 489
8854.61 448
8855.50 442
8856.39 442
8857.28 427
8858.17 481
8859.06 502
8859.95 469
8860.83 496
8861.72 469
8862.61 457
8863.50 412
8864.39 426
8865.28 463
8866.17 456
8867.06 437
8867.94 411
8868.83 462
8869.72 444
8870.61 448
8871.50 453
8872.39 468
8873.28 455
8874.17 454
8875.06 464
8875.95 464
8876.84 476
8877.73 439
8878.62 427
8879.51 445
8880.40 439
8881.28 448
8882.17 418
8883.06 443
8883.95 437
8884.84 412
8885.73 412
8886.62 404
8887.51 419
8888.40 394
8889.29 394
8890.18 417
8891.07 503
8891.96 457
8892.85 402
8893.74 398
8894.63 417
8895.53 472
8896.42 432
8897.31 407
8898.20 421
8899.09 399
8899.98 402
8900.87 436
8901.76 420
8902.65 484
8903.54 445
8904.43 457
8905.32 395
8906.21 458
8907.10 459
8907.99 433
8908.89 414
8909.78 440
8910.67 435
8911.56 446
8912.45 450
8913.34 427
8914.23 431
8915.12 429
8916.02 453
8916.91 413
8917.80 414
8918.69 412
8919.58 428
8920.47 408
8921.36 442
8922.26 415
8923.15 408
8924.04 408
8924.93 470
8925.82 382
8926.72 391
8927.61 368
8928.50 379
8929.39 411
8930.28 424
8931.18 449
8932.07 463
8932.96 443
8933.85 385
8934.75 399
8935.64 370
8936.53 430
8937.42 385
8938.31 406
8939.21 363
8940.10 384
8940.99 365
8941.89 337
8942.78 331
8943.67 352
8944.56 387
8945.46 451
8946.35 438
8947.24 370
8948.14 399
8949.03 454
8949.92 339
8950.81 369
8951.71 356
8952.60 423
8953.49 394
8954.39 357
8955.28 356
8956.17 341
8957.07 364
8957.96 397
8958.85 426
8959.75 430
8960.64 395
8961.54 349
8962.43 332
8963.32 345
8964.22 385
8965.11 377
8966.00 349
8966.90 379
8967.79 381
8968.69 384
8969.58 388
8970.47 327
8971.37 331
8972.26 381
8973.16 426
8974.05 387
8974.95 350
8975.84 361
8976.73 417
8977.63 373
8978.52 372
8979.42 380
8980.31 362
8981.21 341
8982.10 345
8983.00 393
8983.89 361
8984.79 365
8985.68 399
8986.58 315
8987.47 354
8988.37 366
8989.26 338
8990.16 410
8991.05 337
8991.95 319
8992.84 342
8993.74 348
8994.63 338
8995.53 339
8996.42 354
8997.32 311
8998.21 348
8999.11 367
9000.01 341
9000.90 318
9001.80 342
9002.69 318
9003.59 323
9004.48 340
9005.38 403
9006.28 353
9007.17 379
9008.07 339
9008.96 325
9009.86 314
9010.76 310
9011.65 340
9012.55 340
9013.45 337
9014.34 378
9015.24 362
9016.13 371
9017.03 316
9017.93 312
9018.82 313
9019.72 306
9020.62 292
9021.51 305
9022.41 374
9023.31 307
9024.20 314
9025.10 358
9026.00 374
9026.89 382
9027.79 361
9028.69 340
9029.59 328
9030.48 324
9031.38 397
9032.28 379
9033.17 326
9034.07 336
9034.97 353
9035.87 369
9036.76 291
9037.66 295
9038.56 308
9039.46 350
9040.35 369
9041.25 353
9042.15 320
9043.05 385
9043.94 342
9044.84 300
9045.74 292
9046.64 349
9047.54 312
9048.43 368
9049.33 356
9050.23 286
9051.13 321
9052.03 414
9052.92 415
9053.82 378
9054.72 367
9055.62 350
9056.52 404
9057.42 386
9058.32 336
9059.21 376
9060.11 381
9061.01 376
9061.91 386
9062.81 375
9063.71 370
9064.61 389
9065.50 362
9066.40 362
9067.30 312
9068.20 365
9069.10 337
9070.00 301
9070.90 375
9071.80 332
9072.70 339
9073.60 332
9074.50 321
9075.40 299
9076.29 314
9077.19 317
9078.09 339
9078.99 332
9079.89 350
9080.79 333
9081.69 362
9082.59 380
9083.49 323
9084.39 323
9085.29 298
9086.19 314
9087.09 340
9087.99 358
9088.89 299
9089.79 336
9090.69 370
9091.59 299
9092.49 333
9093.39 328
9094.29 336
9095.19 321
9096.09 354
9096.99 307
9097.89 307
9098.79 356
9099.69 349
9100.60 315
9101.50 336
9102.40 306
9103.30 278
9104.20 303
9105.10 318
9106.00 357
9106.90 357
9107.80 369
9108.70 356
9109.60 327
9110.50 354
9111.41 331
9112.31 357
9113.21 327
9114.11 363
9115.01 309
9115.91 306
9116.81 326
9117.72 363
9118.62 307
9119.52 312
9120.42 308
9121.32 332
9122.22 320
9123.12 351
9124.03 309
9124.93 308
9125.83 297
9126.73 351
9127.63 309
9128.54 340
9129.44 340
9130.34 341
9131.24 347
9132.14 335
9133.05 339
9133.95 361
9134.85 358
9135.75 369
9136.66 368
9137.56 336
9138.46 336
9139.36 310
9140.27 358
9141.17 331
9142.07 363
9142.97 326
9143.88 314
9144.78 329
9145.68 339
9146.59 314
9147.49 326
9148.39 339
9149.29 320
9150.20 336
9151.10 341
9152.00 360
9152.91 313
9153.81 372
9154.71 331
9155.62 346
9156.52 329
9157.42 340
9158.33 311
9159.23 323
9160.13 305
9161.04 307
9161.94 309
9162.84 278
9163.75 294
9164.65 308
9165.56 319
9166.46 357
9167.36 348
9168.27 327
9169.17 366
9170.08 310
9170.98 364
9171.88 299
9172.79 268
9173.69 291
9174.60 327
9175.50 299
9176.41 305
9177.31 315
9178.21 306
9179.12 340
9180.02 306
9180.93 329
9181.83 315
9182.74 345
9183.64 374
9184.55 353
9185.45 337
9186.36 342
9187.26 380
9188.17 326
9189.07 314
9189.98 318
9190.88 348
9191.79 364
9192.69 378
9193.60 384
9194.50 314
9195.41 357
9196.31 357
9197.22 349
9198.12 357
9199.03 386
9199.93 372
9200.84 435
9201.75 469
9202.65 447
9203.56 446
9204.46 421
9205.37 458
9206.27 374
9207.18 361
9208.09 377
9208.99 317
9209.90 341
9210.80 314
9211.71 362
9212.62 345
9213.52 330
9214.43 331
9215.34 338
9216.24 386
9217.15 429
9218.05 408
9218.96 385
9219.87 402
9220.77 373
9221.68 383
9222.59 379
9223.49 327
9224.40 332
9225.31 320
9226.21 368
9227.12 347
9228.03 340
9228.93 386
9229.84 344
9230.75 326
9231.66 311
9232.56 352
9233.47 353
9234.38 355
9235.28 371
9236.19 324
9237.10 311
9238.01 334
9238.91 343
9239.82 357
9240.73 346
9241.64 382
9242.54 353
9243.45 321
9244.36 363
9245.27 329
9246.18 287
9247.08 325
9247.99 385
9248.90 356
9249.81 305
9250.71 319
9251.62 343
9252.53 334
9253.44 305
9254.35 358
9255.26 339
9256.16 296
9257.07 309
9257.98 305
9258.89 346
9259.80 349
9260.71 347
9261.61 312
9262.52 316
9263.43 255
9264.34 319
9265.25 344
9266.16 329
9267.07 327
9267.98 358
9268.88 363
9269.79 340
9270.70 367
9271.61 410
9272.52 353
9273.43 333
9274.34 335
9275.25 331
9276.16 344
9277.07 337
9277.98 349
9278.89 328
9279.80 352
9280.70 330
9281.61 332
9282.52 367
9283.43 373
9284.34 361
9285.25 364
9286.16 314
9287.07 277
9287.98 309
9288.89 312
9289.80 325
9290.71 319
9291.62 312
9292.53 351
9293.44 338
9294.35 361
9295.26 357
9296.17 329
9297.08 373
9297.99 343
9298.90 377
9299.81 359
9300.73 342
9301.64 351
9302.55 395
9303.46 363
9304.37 369
9305.28 366
9306.19 364
9307.10 364
9308.01 353
9308.92 366
9309.83 385
9310.74 370
9311.65 380
9312.57 334
9313.48 357
9314.39 352
9315.30 384
9316.21 345
9317.12 326
9318.03 307
9318.94 355
9319.86 352
9320.77 368
9321.68 328
9322.59 339
9323.50 348
9324.41 360
9325.33 340
9326.24 321
9327.15 352
9328.06 336
9328.97 344
9329.88 313
9330.80 354
9331.71 337
9332.62 407
9333.53 367
9334.44 356
9335.36 316
9336.27 341
9337.18 369
9338.09 343
9339.01 327
9339.92 347
9340.83 364
9341.74 349
9342.66 357
9343.57 336
9344.48 372
9345.39 357
9346.31 347
9347.22 376
9348.13 420
9349.05 351
9349.96 387
9350.87 392
9351.78 330
9352.70 336
9353.61 390
9354.52 356
9355.44 323
9356.35 369
9357.26 352
9358.18 349
9359.09 348
9360.00 358
9360.92 393
9361.83 356
9362.74 370
9363.66 352
9364.57 344
9365.48 368
9366.40 331
9367.31 371
9368.23 313
9369.14 347
9370.05 381
9370.97 380
9371.88 358
9372.80 376
9373.71 385
9374.62 385
9375.54 338
9376.45 344
9377.37 413
9378.28 376
9379.19 378
9380.11 313
9381.02 343
9381.94 411
9382.85 398
9383.77 378
9384.68 397
9385.60 337
9386.51 366
9387.43 347
9388.34 372
9389.26 419
9390.17 374
9391.09 444
9392.00 457
9392.91 445
9393.83 451
9394.75 428
9395.66 421
9396.58 389
9397.49 440
9398.41 459
9399.32 391
9400.24 383
9401.15 417
9402.07 413
9402.98 435
9403.90 395
9404.81 373
9405.73 399
9406.65 361
9407.56 391
9408.48 412
9409.39 372
9410.31 409
9411.22 392
9412.14 390
9413.06 368
9413.97 414
9414.89 404
9415.80 397
9416.72 419
9417.64 371
9418.55 400
9419.47 379
9420.39 401
9421.30 400
9422.22 411
9423.14 411
9424.05 347
9424.97 401
9425.88 389
9426.80 377
9427.72 425
9428.64 406
9429.55 349
9430.47 403
9431.39 406
9432.30 442
9433.22 429
9434.14 434
9435.05 403
9435.97 427
9436.89 417
9437.81 441
9438.72 448
9439.64 499
9440.56 494
9441.47 474
9442.39 477
9443.31 440
9444.23 464
9445.14 417
9446.06 484
9446.98 467
9447.90 441
9448.81 483
9449.73 552
9450.65 509
9451.57 544
9452.49 614
9453.40 641
9454.32 604
9455.24 590
9456.16 578
9457.08 560
9457.99 565
9458.91 539
9459.83 544
9460.75 516
9461.67 457
9462.59 477
9463.50 471
9464.42 407
9465.34 447
9466.26 421
9467.18 422
9468.10 451
9469.02 466
9469.94 434
9470.85 409
9471.77 399
9472.69 435
9473.61 438
9474.53 453
9475.45 428
9476.37 447
9477.29 475
9478.21 481
9479.13 474
9480.04 457
9480.96 537
9481.88 538
9482.80 483
9483.72 501
9484.64 533
9485.56 492
9486.48 456
9487.40 461
9488.32 404
9489.24 478
9490.16 427
9491.08 478
9492.00 462
9492.92 498
9493.84 476
9494.76 493
9495.68 533
9496.60 495
9497.52 474
9498.44 468
9499.36 490
9500.28 486
9501.20 479
9502.12 461
9503.04 509
9503.96 471
9504.88 446
9505.80 461
9506.72 495
9507.64 494
9508.56 491
9509.48 482
9510.41 486
9511.33 510
9512.25 498
9513.17 514
9514.09 472
9515.01 534
9515.93 550
9516.85 594
9517.77 557
9518.69 556
9519.61 562
9520.54 541
9521.46 590
9522.38 555
9523.30 598
9524.22 585
9525.14 557
9526.06 606
9526.99 560
9527.91 669
9528.83 738
9529.75 745
9530.67 865
9531.59 961
9532.52 966
9533.44 999
9534.36 1127
9535.28 1062
9536.20 1079
9537.13 1006
9538.05 945
9538.97 916
9539.89 745
9540.81 701
9541.74 689
9542.66 662
9543.58 593
9544.50 575
9545.43 549
9546.35 568
9547.27 543
9548.19 539
9549.12 528
9550.04 550
9550.96 519
9551.88 511
9552.81 554
9553.73 526
9554.65 488
9555.58 497
9556.50 556
9557.42 594
9558.34 582
9559.27 610
9560.19 558
9561.11 535
9562.04 586
9562.96 575
9563.88 567
9564.81 552
9565.73 479
9566.65 518
9567.58 530
9568.50 571
9569.43 534
9570.35 514
9571.27 510
9572.20 559
9573.12 493
9574.04 525
9574.97 533
9575.89 510
9576.82 491
9577.74 524
9578.66 547
9579.59 523
9580.51 487
9581.44 489
9582.36 451
9583.28 477
9584.21 487
9585.13 501
9586.06 520
9586.98 518
9587.91 499
9588.83 473
9589.76 471
9590.68 536
9591.60 518
9592.53 433
9593.45 446
9594.38 460
9595.30 486
9596.23 490
9597.15 556
9598.08 488
9599.00 509
9599.93 506
9600.85 507
9601.78 526
9602.70 585
9603.63 577
9604.55 575
9605.48 553
9606.41 569
9607.33 544
9608.26 552
9609.18 546
9610.11 582
9611.03 581
9611.96 606
9612.88 585
9613.81 599
9614.74 636
9615.66 670
9616.59 636
9617.51 663
9618.44 690
9619.37 670
9620.29 663
9621.22 650
9622.14 622
9623.07 616
9624.00 644
9624.92 661
9625.85 666
9626.78 619
9627.70 637
9628.63 636
9629.55 727
9630.48 639
9631.41 683
9632.33 724
9633.26 742
9634.19 698
9635.11 769
9636.04 726
9636.97 768
9637.90 779
9638.82 827
9639.75 809
9640.68 740
9641.60 741
9642.53 723
9643.46 776
9644.38 829
9645.31 837
9646.24 935
9647.17 1017
9648.09 1093
9649.02 1105
9649.95 1220
9650.88 1296
9651.80 1318
9652.73 1261
9653.66 1171
9654.59 1090
9655.51 1107
9656.44 1092
9657.37 961
9658.30 797
9659.23 798
9660.15 785
9661.08 766
9662.01 747
9662.94 714
9663.87 739
9664.80 761
9665.72 784
9666.65 774
9667.58 778
9668.51 741
9669.44 780
9670.37 766
9671.29 749
9672.22 758
9673.15 793
9674.08 759
9675.01 784
9675.94 795
9676.87 847
9677.79 870
9678.72 712
9679.65 778
9680.58 776
9681.51 760
9682.44 760
9683.37 793
9684.30 731
9685.23 791
9686.16 774
9687.09 836
9688.01 774
9688.94 830
9689.87 876
9690.80 868
9691.73 840
9692.66 915
9693.59 937
9694.52 941
9695.45 944
9696.38 933
9697.31 945
9698.24 921
9699.17 950
9700.10 987
9701.03 891
9701.96 870
9702.89 834
9703.82 841
9704.75 823
9705.68 747
9706.61 784
9707.54 806
9708.47 784
9709.40 816
9710.33 769
9711.26 777
9712.19 763
9713.12 789
9714.05 843
9714.98 867
9715.92 859
9716.85 856
9717.78 864
9718.71 869
9719.64 756
9720.57 782
9721.50 788
9722.43 730
9723.36 662
9724.29 742
9725.22 708
9726.16 688
9727.09 748
9728.02 761
9728.95 692
9729.88 678
9730.81 759
9731.74 809
9732.67 801
9733.61 789
9734.54 746
9735.47 792
9736.40 737
9737.33 683
9738.26 658
9739.20 710
9740.13 642
9741.06 646
9741.99 614
9742.92 589
9743.86 579
9744.79 568
9745.72 615
9746.65 579
9747.58 613
9748.52 640
9749.45 572
9750.38 582
9751.31 596
9752.25 662
9753.18 604
9754.11 630
9755.04 642
9755.98 641
9756.91 562
9757.84 544
9758.77 558
9759.71 561
9760.64 608
9761.57 619
9762.51 587
9763.44 630
9764.37 609
9765.30 606
9766.24 610
9767.17 615
9768.10 592
9769.04 552
9769.97 525
9770.90 560
9771.84 535
9772.77 548
9773.70 624
9774.64 619
9775.57 663
9776.50 582
9777.44 652
9778.37 646
9779.31 588
9780.24 705
9781.17 683
9782.11 733
9783.04 669
9783.97 630
9784.91 600
9785.84 619
9786.78 627
9787.71 563
9788.64 598
9789.58 554
9790.51 583
9791.45 562
9792.38 559
9793.32 522
9794.25 543
9795.19 571
9796.12 562
9797.05 532
9797.99 574
9798.92 584
9799.86 535
9800.79 534
9801.73 537
9802.66 525
9803.60 514
9804.53 497
9805.47 550
9806.40 486
9807.34 458
9808.27 448
9809.21 450
9810.14 475
9811.08 449
9812.01 457
9812.95 473
9813.88 474
9814.82 478
9815.75 498
9816.69 485
9817.63 464
9818.56 464
9819.50 482
9820.43 478
9821.37 419
9822.30 444
9823.24 472
9824.18 435
9825.11 406
9826.05 423
9826.98 419
9827.92 482
9828.86 456
9829.79 403
9830.73 413
9831.66 436
9832.60 504
9833.54 469
9834.47 490
9835.41 452
9836.35 445
9837.28 471
9838.22 453
9839.16 422
9840.09 457
9841.03 484
9841.97 468
9842.90 461
9843.84 463
9844.78 450
9845.71 421
9846.65 456
9847.59 445
9848.52 469
9849.46 446
9850.40 459
9851.34 458
9852.27 431
9853.21 470
9854.15 493
9855.08 485
9856.02 513
9856.96 463
9857.90 473
9858.83 492
9859.77 507
9860.71 527
9861.65 499
9862.58 483
9863.52 512
9864.46 503
9865.40 471
9866.34 431
9867.27 454
9868.21 457
9869.15 422
9870.09 426
9871.03 439
9871.96 410
9872.90 406
9873.84 379
9874.78 417
9875.72 425
9876.66 377
9877.59 397
9878.53 400
9879.47 427
9880.41 462
9881.35 453
9882.29 484
9883.23 415
9884.16 439
9885.10 435
9886.04 421
9886.98 445
9887.92 463
9888.86 403
9889.80 419
9890.74 423
9891.68 447
9892.61 422
9893.55 409
9894.49 389
9895.43 422
9896.37 447
9897.31 405
9898.25 413
9899.19 382
9900.13 376
9901.07 424
9902.01 440
9902.95 397
9903.89 420
9904.83 407
9905.77 403
9906.71 377
9907.65 378
9908.59 431
9909.53 484
9910.47 430
9911.41 403
9912.35 413
9913.29 460
9914.23 452
9915.17 453
9916.11 417
9917.05 370
9917.99 424
9918.93 493
9919.87 442
9920.81 428
9921.75 429
9922.69 493
9923.63 493
9924.57 513
9925.51 615
9926.45 667
9927.39 775
9928.33 675
9929.28 783
9930.22 764
9931.16 762
9932.10 688
9933.04 628
9933.98 583
9934.92 562
9935.86 495
9936.80 493
9937.74 459
9938.69 389
9939.63 419
9940.57 401
9941.51 389
9942.45 376
9943.39 385
9944.34 405
9945.28 419
9946.22 402
9947.16 406
9948.10 342
9949.04 362
9949.99 383
9950.93 416
9951.87 364
9952.81 398
9953.75 377
9954.70 347
9955.64 432
9956.58 391
9957.52 391
9958.46 426
9959.41 386
9960.35 386
9961.29 376
9962.23 382
9963.18 372
9964.12 361
9965.06 398
9966.00 346
9966.95 364
9967.89 384
9968.83 432
9969.77 415
9970.72 383
9971.66 325
9972.60 350
9973.55 375
9974.49 388
9975.43 351
9976.38 339
9977.32 360
9978.26 340
9979.21 309
9980.15 348
9981.09 349
9982.04 313
9982.98 321
9983.92 342
9984.87 327
9985.81 325
9986.75 356
9987.70 375
9988.64 370
9989.58 349
9990.53 357
9991.47 344
9992.42 320
9993.36 357
9994.30 388
9995.25 343
9996.19 354
9997.14 336
9998.08 334
9999.02 374
9999.97 346
10000.91 348
10001.86 348
10002.80 377
10003.75 344
10004.69 366
10005.63 368
10006.58 358
10007.52 336
10008.47 376
10009.41 357
10010.36 327
10011.30 329
10012.25 384
10013.19 346
10014.14 354
10015.08 358
10016.03 366
10016.97 379
10017.92 358
10018.86 322
10019.81 327
10020.75 313
10021.70 319
10022.64 323
10023.59 351
10024.53 362
10025.48 365
10026.42 363
10027.37 328
10028.32 378
10029.26 349
10030.21 342
10031.15 332
10032.10 361
10033.04 368
10033.99 365
10034.94 349
10035.88 317
10036.83 342
10037.77 368
10038.72 337
10039.67 360
10040.61 371
10041.56 307
10042.50 338
10043.45 363
10044.40 332
10045.34 343
10046.29 347
10047.24 321
10048.18 311
10049.13 301
10050.08 314
10051.02 325
10051.97 269
10052.92 347
10053.86 364
10054.81 343
10055.76 334
10056.70 317
10057.65 302
10058.60 331
10059.54 354
10060.49 317
10061.44 291
10062.39 291
10063.33 294
10064.28 278
10065.23 301
10066.17 311
10067.12 314
10068.07 281
10069.02 286
10069.96 313
10070.91 341
10071.86 323
10072.81 356
10073.76 398
10074.70 342
10075.65 331
10076.60 330
10077.55 347
10078.49 346
10079.44 310
10080.39 313
10081.34 284
10082.29 324
10083.23 328
10084.18 305
10085.13 292
10086.08 306
10087.03 329
10087.98 307
10088.92 278
10089.87 305
10090.82 323
10091.77 331
10092.72 364
10093.67 304
10094.62 285
10095.56 275
10096.51 313
10097.46 328
10098.41 307
10099.36 311
10100.31 313
10101.26 292
10102.21 320
10103.16 318
10104.11 295
10105.05 335
10106.00 338
10106.95 343
10107.90 295
10108.85 300
10109.80 266
10110.75 280
10111.70 283
10112.65 332
10113.60 325
10114.55 324
10115.50 306
10116.45 273
10117.40 269
10118.35 291
10119.30 314
10120.25 301
10121.20 292
10122.15 293
10123.10 311
10124.05 325
10125.00 291
10125.95 285
10126.90 268
10127.85 292
10128.80 308
10129.75 358
10130.70 304
10131.65 297
10132.60 336
10133.55 330
10134.50 314
10135.45 279
10136.40 310
10137.35 321
10138.30 296
10139.26 306
10140.21 308
10141.16 292
10142.11 296
10143.06 305
10144.01 334
10144.96 300
10145.91 298
10146.86 289
10147.81 313
10148.77 322
10149.72 302
10150.67 343
10151.62 307
10152.57 324
10153.52 324
10154.47 321
10155.43 334
10156.38 288
10157.33 320
10158.28 300
10159.23 307
10160.18 329
10161.14 298
10162.09 333
10163.04 306
10163.99 303
10164.94 281
10165.90 330
10166.85 330
10167.80 313
10168.75 330
10169.70 304
10170.66 306
10171.61 283
10172.56 304
10173.51 289
10174.47 348
10175.42 330
10176.37 313
10177.32 316
10178.28 317
10179.23 338
10180.18 319
10181.14 353
10182.09 326
10183.04 339
10183.99 322
10184.95 309
10185.90 307
10186.85 319
10187.81 326
10188.76 334
10189.71 317
10190.67 304
10191.62 374
10192.57 342
10193.53 337
10194.48 300
10195.43 346
10196.39 354
10197.34 309
10198.29 324
10199.25 338
10200.20 323
10201.15 389
10202.11 385
10203.06 369
10204.02 335
10204.97 346
10205.92 367
10206.88 408
10207.83 399
10208.79 376
10209.74 439
10210.69 463
10211.65 423
10212.60 325
10213.56 378
10214.51 390
10215.46 373
10216.42 361
10217.37 350
10218.33 359
10219.28 350
10220.24 292
10221.19 342
10222.15 342
10223.10 333
10224.06 346
10225.01 333
10225.97 341
10226.92 341
10227.88 334
10228.83 335
10229.79 370
10230.74 380
10231.70 395
10232.65 444
10233.61 475
10234.56 449
10235.52 448
10236.47 512
10237.43 508
10238.38 464
10239.34 465
10240.29 471
10241.25 456
10242.21 429
10243.16 438
10244.12 396
10245.07 391
10246.03 333
10246.98 351
10247.94 320
10248.90 358
10249.85 329
10250.81 299
10251.76 288
10252.72 354
10253.68 343
10254.63 304
10255.59 295
10256.55 305
10257.50 297
10258.46 254
10259.41 291
10260.37 343
10261.33 307
10262.28 311
10263.24 261
10264.20 304
10265.15 334
10266.11 345
10267.07 330
10268.02 313
10268.98 330
10269.94 335
10270.90 324
10271.85 326
10272.81 307
10273.77 286
10274.72 327
10275.68 344
10276.64 330
10277.60 279
10278.55 294
10279.51 308
10280.47 320
10281.43 308
10282.38 300
10283.34 307
10284.30 292
10285.26 277
10286.21 317
10287.17 312
10288.13 277
10289.09 304
10290.04 313
10291.00 300
10291.96 286
10292.92 251
10293.88 313
10294.83 277
10295.79 279
10296.75 297
10297.71 313
10298.67 291
10299.63 319
10300.58 322
10301.54 279
10302.50 305
10303.46 287
10304.42 289
10305.38 292
10306.34 310
10307.29 289
10308.25 298
10309.21 314
10310.17 320
10311.13 291
10312.09 265
10313.05 282
10314.01 326
10314.97 273
10315.92 292
10316.88 366
10317.84 329
10318.80 313
10319.76 288
10320.72 268
10321.68 280
10322.64 327
10323.60 301
10324.56 294
10325.52 295
10326.48 305
10327.44 341
10328.40 303
10329.36 337
10330.32 324
10331.28 320
10332.24 303
10333.20 339
10334.16 307
10335.12 343
10336.08 328
10337.04 324
10338.00 322
10338.96 315
10339.92 337
10340.88 287
10341.84 307
10342.80 304
10343.76 307
10344.72 306
10345.68 298
10346.64 291
10347.60 271
10348.56 280
10349.52 305
10350.48 277
10351.44 294
10352.40 290
10353.36 276
10354.32 269
10355.29 276
10356.25 278
10357.21 289
10358.17 284
10359.13 286
10360.09 284
10361.05 280
10362.01 290
10362.97 294
10363.94 295
10364.90 299
10365.86 288
10366.82 267
10367.78 294
10368.74 248
10369.70 290
10370.67 317
10371.63 305
10372.59 319
10373.55 322
10374.51 305
10375.47 298
10376.44 287
10377.40 297
10378.36 252
10379.32 258
10380.28 292
10381.25 265
10382.21 269
10383.17 247
10384.13 299
10385.10 310
10386.06 302
10387.02 320
10387.98 306
10388.95 263
10389.91 281
10390.87 238
10391.83 255
10392.80 302
10393.76 288
10394.72 298
10395.68 289
10396.65 291
10397.61 275
10398.57 285
10399.54 295
10400.50 249
10401.46 270
10402.43 314
10403.39 306
10404.35 279
10405.31 278
10406.28 259
10407.24 306
10408.20 311
10409.17 320
10410.13 328
10411.10 304
10412.06 337
10413.02 327
10413.99 320
10414.95 350
10415.91 336
10416.88 364
10417.84 431
10418.80 409
10419.77 413
10420.73 419
10421.70 440
10422.66 392
10423.63 385
10424.59 367
10425.55 371
10426.52 336
10427.48 360
10428.45 334
10429.41 294
10430.37 314
10431.34 321
10432.30 284
10433.27 278
10434.23 301
10435.20 331
10436.16 290
10437.13 294
10438.09 274
10439.06 263
10440.02 292
10440.99 266
10441.95 289
10442.92 266
10443.88 281
10444.85 253
10445.81 268
10446.78 273
10447.74 279
10448.71 255
10449.67 253
10450.64 283
10451.60 277
10452.57 313
10453.53 288
10454.50 272
10455.47 287
10456.43 310
10457.40 287
10458.36 286
10459.33 270
10460.29 295
10461.26 257
10462.23 293
10463.19 307
10464.16 274
10465.12 278
10466.09 280
10467.06 246
10468.02 255
10468.99 301
10469.95 253
10470.92 287
10471.89 265
10472.85 250
10473.82 320
10474.79 310
10475.75 294
10476.72 268
10477.69 271
10478.65 299
10479.62 254
10480.59 263
10481.55 253
10482.52 283
10483.49 289
10484.45 284
10485.42 264
10486.39 291
10487.35 296
10488.32 293
10489.29 247
10490.26 267
10491.22 300
10492.19 284
10493.16 252
10494.13 285
10495.09 272
10496.06 289
10497.03 267
10497.99 303
10498.96 283
10499.93 323
10500.90 318
10501.87 279
10502.83 274
10503.80 277
10504.77 311
10505.74 298
10506.70 288
10507.67 294
10508.64 308
10509.61 323
10510.58 331
10511.55 329
10512.51 279
10513.48 301
10514.45 260
10515.42 300
10516.39 290
10517.36 324
10518.32 283
10519.29 292
10520.26 301
10521.23 305
10522.20 257
10523.17 260
10524.14 300
10525.10 298
10526.07 273
10527.04 274
10528.01 327
10528.98 292
10529.95 280
10530.92 285
10531.89 328
10532.86 261
10533.83 219
10534.79 295
10535.76 296
10536.73 279
10537.70 289
10538.67 269
10539.64 257
10540.61 274
10541.58 276
10542.55 307
10543.52 318
10544.49 270
10545.46 312
10546.43 340
10547.40 311
10548.37 304
10549.34 351
10550.31 338
10551.28 261
10552.25 281
10553.22 316
10554.19 336
10555.16 340
10556.13 361
10557.10 350
10558.07 329
10559.04 377
10560.01 387
10560.98 373
10561.95 347
10562.92 322
10563.89 378
10564.86 423
10565.83 325
10566.81 332
10567.78 344
10568.75 297
10569.72 313
10570.69 284
10571.66 307
10572.63 267
10573.60 296
10574.57 301
10575.54 276
10576.51 246
10577.49 255
10578.46 302
10579.43 327
10580.40 310
10581.37 258
10582.34 235
10583.31 249
10584.29 249
10585.26 285
10586.23 283
10587.20 288
10588.17 304
10589.14 263
10590.12 283
10591.09 338
10592.06 330
10593.03 344
10594.00 321
10594.98 268
10595.95 281
10596.92 275
10597.89 270
10598.86 324
10599.84 307
10600.81 286
10601.78 288
10602.75 283
10603.73 285
10604.70 269
10605.67 301
10606.64 319
10607.62 290
10608.59 293
10609.56 305
10610.53 297
10611.51 301
10612.48 254
10613.45 232
10614.43 288
10615.40 289
10616.37 261
10617.34 284
10618.32 304
10619.29 314
10620.26 299
10621.24 315
10622.21 279
10623.18 286
10624.16 298
10625.13 330
10626.10 306
10627.08 275
10628.05 316
10629.02 320
10630.00 291
10630.97 293
10631.95 292
10632.92 299
10633.89 311
10634.87 283
10635.84 291
10636.81 408
10637.79 396
10638.76 376
10639.74 421
10640.71 360
10641.69 395
10642.66 380
10643.63 411
10644.61 379
10645.58 320
10646.56 320
10647.53 366
10648.51 386
10649.48 324
10650.45 322
10651.43 289
10652.40 268
10653.38 267
10654.35 312
10655.33 320
10656.30 318
10657.28 281
10658.25 312
10659.23 304
10660.20 276
10661.18 299
10662.15 270
10663.13 284
10664.10 301
10665.08 326
10666.05 273
10667.03 259
10668.00 282
10668.98 277
10669.96 294
10670.93 315
10671.91 318
10672.88 278
10673.86 267
10674.83 293
10675.81 335
10676.79 291
10677.76 294
10678.74 318
10679.71 359
10680.69 288
10681.66 309
10682.64 323
10683.62 339
10684.59 317
10685.57 320
10686.55 267
10687.52 279
10688.50 270
10689.47 258
10690.45 252
10691.43 265
10692.40 290
10693.38 290
10694.36 292
10695.33 250
10696.31 254
10697.29 268
10698.26 291
10699.24 249
10700.22 241
10701.19 243
10702.17 292
10703.15 235
10704.13 248
10705.10 269
10706.08 312
10707.06 317
10708.03 297
10709.01 279
10709.99 243
10710.97 278
10711.94 284
10712.92 244
10713.90 231
10714.88 224
10715.85 248
10716.83 273
10717.81 239
10718.79 294
10719.76 315
10720.74 312
10721.72 288
10722.70 248
10723.68 241
10724.65 265
10725.63 261
10726.61 263
10727.59 258
10728.57 252
10729.54 276
10730.52 270
10731.50 310
10732.48 277
10733.46 289
10734.44 282
10735.41 261
10736.39 218
10737.37 278
10738.35 310
10739.33 239
10740.31 248
10741.29 245
10742.26 250
10743.24 251
10744.22 259
10745.20 282
10746.18 258
10747.16 256
10748.14 297
10749.12 289
10750.10 280
10751.08 259
10752.05 280
10753.03 277
10754.01 234
10754.99 242
10755.97 285
10756.95 316
10757.93 270
10758.91 278
10759.89 255
10760.87 263
10761.85 234
10762.83 243
10763.81 231
10764.79 256
10765.77 272
10766.75 303
10767.73 257
10768.71 248
10769.69 262
10770.67 249
10771.65 282
10772.63 270
10773.61 257
10774.59 246
10775.57 265
10776.55 223
10777.53 283
10778.51 279
10779.49 299
10780.47 269
10781.45 285
10782.43 285
10783.41 286
10784.39 291
10785.38 282
10786.36 287
10787.34 251
10788.32 284
10789.30 262
10790.28 253
10791.26 238
10792.24 234
10793.22 215
10794.20 229
10795.19 275
10796.17 282
10797.15 301
10798.13 281
10799.11 256
10800.09 248
10801.07 252
10802.05 238
10803.04 263
10804.02 242
10805.00 282
10805.98 241
10806.96 270
10807.94 249
10808.93 270
10809.91 251
10810.89 300
10811.87 296
10812.85 291
10813.84 255
10814.82 270
10815.80 259
10816.78 243
10817.77 247
10818.75 274
10819.73 284
10820.71 236
10821.69 236
10822.68 252
10823.66 238
10824.64 267
10825.62 245
10826.61 235
10827.59 247
10828.57 241
10829.56 222
10830.54 290
10831.52 248
10832.50 234
10833.49 263
10834.47 280
10835.45 236
10836.44 256
10837.42 295
10838.40 296
10839.39 279
10840.37 308
10841.35 265
10842.34 247
10843.32 226
10844.30 271
10845.29 255
10846.27 290
10847.25 246
10848.24 267
10849.22 272
10850.20 298
10851.19 279
10852.17 277
10853.16 272
10854.14 246
10855.12 270
10856.11 296
10857.09 282
10858.08 279
10859.06 270
10860.04 269
10861.03 312
10862.01 275
10863.00 260
10863.98 308
10864.96 279
10865.95 326
10866.93 275
10867.92 331
10868.90 279
10869.89 294
10870.87 296
10871.86 300
10872.84 314
10873.83 328
10874.81 323
10875.80 315
10876.78 311
10877.77 263
10878.75 222
10879.74 283
10880.72 304
10881.71 285
10882.69 311
10883.68 302
10884.66 331
10885.65 341
10886.63 329
10887.62 303
10888.60 320
10889.59 329
10890.57 336
10891.56 319
10892.55 286
10893.53 336
10894.52 325
10895.50 308
10896.49 348
10897.47 376
10898.46 346
10899.45 316
10900.43 323
10901.42 335
10902.40 321
10903.39 320
10904.38 296
10905.36 334
10906.35 359
10907.34 359
10908.32 337
10909.31 347
10910.29 343
10911.28 331
10912.27 305
10913.25 347
10914.24 347
10915.23 371
10916.21 390
10917.20 334
10918.19 343
10919.17 361
10920.16 330
10921.15 383
10922.14 336
10923.12 310
10924.11 387
10925.10 334
10926.08 333
10927.07 338
10928.06 388
10929.05 393
10930.03 373
10931.02 402
10932.01 348
10933.00 409
10933.98 405
10934.97 402
10935.96 390
10936.95 397
10937.93 399
10938.92 377
10939.91 371
10940.90 411
10941.88 489
10942.87 466
10943.86 442
10944.85 503
10945.84 519
10946.82 494
10947.81 454
10948.80 443
10949.79 423
10950.78 474
10951.77 459
10952.75 469
10953.74 438
10954.73 450
10955.72 466
10956.71 470
10957.70 459
10958.69 551
10959.67 540
10960.66 502
10961.65 527
10962.64 522
10963.63 465
10964.62 499
10965.61 485
10966.60 472
10967.58 436
10968.57 462
10969.56 461
10970.55 450
10971.54 470
10972.53 413
10973.52 469
10974.51 423
10975.50 451
10976.49 400
10977.48 421
10978.47 410
10979.46 438
10980.45 430
10981.44 439
10982.43 501
10983.42 451
10984.41 463
10985.40 475
10986.38 500
10987.37 447
10988.36 465
10989.35 450
10990.34 456
10991.34 434
10992.33 510
10993.32 516
10994.31 569
10995.30 598
10996.29 573
10997.28 634
10998.27 725
10999.26 791
11000.25 765
11001.24 748
11002.23 792
11003.22 780
11004.21 745
11005.20 633
11006.19 523
11007.18 544
11008.17 522
11009.16 507
11010.16 423
11011.15 444
11012.14 467
11013.13 427
11014.12 400
11015.11 404
11016.10 415
11017.09 460
11018.08 391
11019.08 412
11020.07 427
11021.06 397
11022.05 391
11023.04 373
11024.03 422
11025.03 397
11026.02 402
11027.01 379
11028.00 365
11028.99 400
11029.98 410
11030.98 354
11031.97 341
11032.96 381
11033.95 405
11034.94 315
11035.94 361
11036.93 346
11037.92 396
11038.91 360
11039.91 336
11040.90 385
11041.89 355
11042.88 380
11043.87 381
11044.87 405
11045.86 346
11046.85 319
11047.85 313
11048.84 371
11049.83 348
11050.82 367
11051.82 363
11052.81 334
11053.80 345
11054.80 346
11055.79 342
11056.78 337
11057.77 304
11058.77 342
11059.76 327
11060.75 311
11061.75 340
11062.74 324
11063.73 340
11064.73 310
11065.72 363
11066.71 329
11067.71 332
11068.70 345
11069.70 365
11070.69 340
11071.68 319
11072.68 281
11073.67 310
11074.66 332
11075.66 318
11076.65 307
11077.65 357
11078.64 341
11079.63 329
11080.63 339
11081.62 346
11082.62 360
11083.61 324
11084.61 349
11085.60 321
11086.59 333
11087.59 318
11088.58 324
11089.58 302
11090.57 270
11091.57 303
11092.56 313
11093.56 314
11094.55 319
11095.55 282
11096.54 311
11097.54 270
11098.53 298
11099.53 325
11100.52 360
11101.52 310
11102.51 282
11103.51 298
11104.50 344
11105.50 278
11106.49 281
11107.49 331
11108.48 320
11109.48 295
11110.47 294
11111.47 268
11112.46 277
11113.46 298
11114.46 324
11115.45 360
11116.45 305
11117.44 320
11118.44 325
11119.43 347
11120.43 334
11121.43 317
11122.42 304
11123.42 307
11124.41 319
11125.41 336
11126.41 319
11127.40 343
11128.40 372
11129.40 313
11130.39 352
11131.39 321
11132.39 305
11133.38 280
11134.38 277
11135.37 314
11136.37 314
11137.37 293
11138.37 315
11139.36 300
11140.36 313
11141.36 302
11142.35 334
11143.35 285
11144.35 291
11145.34 333
11146.34 313
11147.34 322
11148.33 313
11149.33 329
11150.33 297
11151.33 308
11152.32 335
11153.32 319
11154.32 310
11155.32 308
11156.31 311
11157.31 301
11158.31 304
11159.31 310
11160.30 313
11161.30 301
11162.30 269
11163.30 312
11164.30 299
11165.29 286
11166.29 293
11167.29 263
11168.29 280
11169.29 287
11170.28 304
11171.28 317
11172.28 308
11173.28 306
11174.28 282
11175.28 308
11176.27 291
11177.27 280
11178.27 289
11179.27 303
11180.27 256
11181.27 256
11182.27 265
11183.26 253
11184.26 288
11185.26 308
11186.26 304
11187.26 294
11188.26 296
11189.26 281
11190.26 300
11191.26 264
11192.26 268
11193.25 277
11194.25 286
11195.25 299
11196.25 268
11197.25 259
11198.25 290
11199.25 314
11200.25 317
11201.25 261
11202.25 249
11203.25 285
11204.25 276
11205.25 305
11206.25 258
11207.25 252
11208.25 294
11209.25 270
11210.25 272
11211.25 294
11212.25 280
11213.25 311
11214.25 322
11215.25 294
11216.25 293
11217.25 258
11218.25 262
11219.25 266
11220.25 258
11221.25 289
11222.25 264
11223.25 256
11224.25 264
11225.25 274
11226.25 279
11227.25 287
11228.25 302
11229.26 288
11230.26 300
11231.26 282
11232.26 268
11233.26 263
11234.26 301
11235.26 295
11236.26 262
11237.26 245
11238.27 245
11239.27 285
11240.27 291
11241.27 314
11242.27 274
11243.27 301
11244.27 251
11245.27 266
11246.28 264
11247.28 288
11248.28 323
11249.28 288
11250.28 272
11251.28 270
11252.29 321
11253.29 281
11254.29 283
11255.29 262
11256.29 267
11257.30 288
11258.30 293
11259.30 277
11260.30 317
11261.31 297
11262.31 303
11263.31 262
11264.31 279
11265.31 301
11266.32 309
11267.32 279
11268.32 280
11269.32 356
11270.33 311
11271.33 295
11272.33 312
11273.34 276
11274.34 279
11275.34 329
11276.34 349
11277.35 316
11278.35 296
11279.35 313
11280.36 318
11281.36 300
11282.36 298
11283.37 323
11284.37 327
11285.37 298
11286.38 289
11287.38 312
11288.38 340
11289.39 306
11290.39 301
11291.39 285
11292.40 303
11293.40 298
11294.40 280
11295.41 292
11296.41 338
11297.42 342
11298.42 359
11299.42 305
11300.43 336
11301.43 347
11302.44 331
11303.44 307
11304.44 308
11305.45 302
11306.45 305
11307.46 338
11308.46 344
11309.47 372
11310.47 369
11311.47 355
11312.48 374
11313.48 432
11314.49 423
11315.49 372
11316.50 375
11317.50 369
11318.51 354
11319.51 307
11320.52 321
11321.52 348
11322.53 342
11323.53 329
11324.54 296
11325.54 289
11326.55 299
11327.55 308
11328.56 294
11329.56 322
11330.57 290
11331.57 305
11332.58 285
11333.58 263
11334.59 292
11335.60 315
11336.60 302
11337.61 307
11338.61 309
11339.62 352
11340.62 331
11341.63 334
11342.64 319
11343.64 311
11344.65 319
11345.65 318
11346.66 358
11347.67 303
11348.67 270
11349.68 300
11350.68 283
11351.69 307
11352.70 346
11353.70 304
11354.71 306
11355.72 345
11356.72 314
11357.73 272
11358.74 289
11359.74 315
11360.75 308
11361.76 307
11362.76 296
11363.77 262
11364.78 298
11365.78 281
11366.79 251
11367.80 296
11368.80 290
11369.81 324
11370.82 304
11371.83 275
11372.83 320
11373.84 341
11374.85 282
11375.85 282
11376.86 292
11377.87 264
11378.88 298
11379.88 308
11380.89 314
11381.90 337
11382.91 298
11383.92 287
11384.92 296
11385.93 303
11386.94 295
11387.95 279
11388.95 352
11389.96 305
11390.97 316
11391.98 299
11392.99 336
11393.99 288
11395.00 303
11396.01 315
11397.02 295
11398.03 301
11399.04 301
11400.04 281
11401.05 271
11402.06 280
11403.07 316
11404.08 307
11405.09 301
11406.10 314
11407.11 295
11408.11 318
11409.12 321
11410.13 301
11411.14 309
11412.15 330
11413.16 324
11414.17 271
11415.18 281
11416.19 319
11417.19 334
11418.20 325
11419.21 324
11420.22 321
11421.23 293
11422.24 316
11423.25 338
11424.26 320
11425.27 310
11426.28 334
11427.29 337
11428.30 319
11429.31 341
11430.32 338
11431.33 345
11432.34 315
11433.35 307
11434.36 320
11435.37 319
11436.38 333
11437.39 331
11438.40 337
11439.41 343
11440.42 361
11441.43 388
11442.44 322
11443.45 325
11444.46 367
11445.47 377
11446.48 319
11447.49 351
11448.50 346
11449.51 340
11450.52 344
11451.53 334
11452.54 390
11453.56 357
11454.57 377
11455.58 372
11456.59 346
11457.60 351
11458.61 364
11459.62 338
11460.63 378
11461.64 358
11462.65 382
11463.67 403
11464.68 414
11465.69 398
11466.70 402
11467.71 369
11468.72 374
11469.73 403
11470.75 424
11471.76 409
11472.77 366
11473.78 355
11474.79 375
11475.80 400
11476.82 396
11477.83 367
11478.84 402
11479.85 369
11480.86 357
11481.88 365
11482.89 387
11483.90 422
11484.91 430
11485.92 439
11486.94 447
11487.95 405
11488.96 393
11489.97 451
11490.99 430
11492.00 444
11493.01 409
11494.02 464
11495.04 465
11496.05 465
11497.06 420
11498.08 421
11499.09 418
11500.10 431
11501.11 457
11502.13 432
11503.14 438
11504.15 458
11505.17 455
11506.18 410
11507.19 437
11508.21 447
11509.22 465
11510.23 430
11511.25 432
11512.26 447
11513.27 423
11514.29 470
11515.30 458
11516.31 454
11517.33 485
11518.34 473
11519.35 458
11520.37 434
11521.38 428
11522.40 497
11523.41 541
11524.42 458
11525.44 460
11526.45 504
11527.47 509
11528.48 465
11529.49 518
11530.51 524
11531.52 535
11532.54 456
11533.55 546
11534.56 569
11535.58 517
11536.59 494
11537.61 523
11538.62 565
11539.64 576
11540.65 569
11541.67 551
11542.68 605
11543.70 589
11544.71 578
11545.73 603
11546.74 579
11547.76 602
11548.77 594
11549.79 598
11550.80 630
11551.82 604
11552.83 645
11553.85 676
11554.86 688
11555.88 672
11556.89 710
11557.91 766
11558.92 761
11559.94 722
11560.95 708
11561.97 737
11562.99 787
11564.00 802
11565.02 733
11566.03 763
11567.05 786
11568.06 798
11569.08 821
11570.10 825
11571.11 850
11572.13 895
11573.14 896
11574.16 897
11575.18 946
11576.19 1033
11577.21 1020
11578.23 1062
11579.24 1142
11580.26 1230
11581.27 1244
11582.29 1334
11583.31 1262
11584.32 1348
11585.34 1345
11586.36 1352
11587.37 1380
11588.39 1453
11589.41 1507
11590.42 1491
11591.44 1650
11592.46 1801
11593.48 1930
11594.49 2178
11595.51 2584
11596.53 3053
11597.54 3325
11598.56 3614
11599.58 3771
11600.60 3962
11601.61 3896
11602.63 3694
11603.65 3450
11604.67 3065
11605.68 2772
11606.70 2410
11607.72 2048
11608.74 1791
11609.75 1534
11610.77 1379
11611.79 1284
11612.81 1193
11613.82 1129
11614.84 1112
11615.86 1054
11616.88 972
11617.90 954
11618.91 935
11619.93 909
11620.95 886
11621.97 912
11622.99 870
11624.01 790
11625.02 808
11626.04 811
11627.06 753
11628.08 802
11629.10 775
11630.12 826
11631.14 784
11632.15 760
11633.17 758
11634.19 816
11635.21 825
11636.23 763
11637.25 810
11638.27 827
11639.29 803
11640.31 794
11641.32 739
11642.34 681
11643.36 739
11644.38 697
11645.40 719
11646.42 589
11647.44 628
11648.46 654
11649.48 637
11650.50 621
11651.52 604
11652.54 620
11653.56 576
11654.58 535
11655.60 582
11656.62 643
11657.64 641
11658.66 725
11659.68 735
11660.70 686
11661.72 727
11662.74 714
11663.76 713
11664.78 643
11665.80 653
11666.82 611
11667.84 673
11668.86 669
11669.88 710
11670.90 734
11671.92 647
11672.94 682
11673.96 791
11674.98 731
11676.00 714
11677.02 773
11678.04 782
11679.06 778
11680.08 789
11681.10 807
11682.12 825
11683.15 798
11684.17 774
11685.19 711
11686.21 712
11687.23 812
11688.25 714
11689.27 671
11690.29 689
11691.31 670
11692.34 705
11693.36 727
11694.38 658
11695.40 649
11696.42 641
11697.44 706
11698.46 641
11699.49 588
11700.51 631
11701.53 654
11702.55 583
11703.57 587
11704.60 611
11705.62 596
11706.64 547
11707.66 538
11708.68 574
11709.71 578
11710.73 604
11711.75 586
11712.77 523
11713.79 518
11714.82 515
11715.84 550
11716.86 543
11717.88 527
11718.91 498
11719.93 505
11720.95 504
11721.97 490
11723.00 552
11724.02 508
11725.04 506
11726.06 516
11727.09 490
11728.11 480
11729.13 495
11730.16 456
11731.18 426
11732.20 491
11733.23 461
11734.25 447
11735.27 492
11736.30 473
11737.32 458
11738.34 484
11739.37 508
11740.39 484
11741.41 418
11742.44 416
11743.46 429
11744.48 442
11745.51 493
11746.53 480
11747.55 470
11748.58 453
11749.60 455
11750.63 457
11751.65 468
11752.67 448
11753.70 432
11754.72 422
11755.75 414
11756.77 399
11757.79 388
11758.82 409
11759.84 445
11760.87 428
11761.89 435
11762.92 391
11763.94 402
11764.96 406
11765.99 377
11767.01 388
11768.04 406
11769.06 427
11770.09 420
11771.11 396
11772.14 397
11773.16 419
11774.19 393
11775.21 407
11776.24 377
11777.26 345
11778.29 378
11779.31 369
11780.34 374
11781.36 330
11782.39 346
11783.41 379
11784.44 396
11785.46 346
11786.49 341
11787.52 378
11788.54 371
11789.57 403
11790.59 357
11791.62 312
11792.64 374
11793.67 374
11794.69 363
11795.72 322
11796.75 337
11797.77 323
11798.80 330
11799.82 352
11800.85 355
11801.88 342
11802.90 328
11803.93 359
11804.96 366
11805.98 303
11807.01 321
11808.03 326
11809.06 359
11810.09 318
11811.11 317
11812.14 291
11813.17 293
11814.19 318
11815.22 330
11816.25 349
11817.27 307
11818.30 301
11819.33 308
11820.35 293
11821.38 320
11822.41 305
11823.44 302
11824.46 275
11825.49 313
11826.52 326
11827.54 343
11828.57 318
11829.60 270
11830.63 281
11831.65 322
11832.68 377
11833.71 302
11834.74 318
11835.76 316
11836.79 333
11837.82 321
11838.85 342
11839.87 340
11840.90 274
11841.93 288
11842.96 277
11843.99 306
11845.01 288
11846.04 278
11847.07 316
11848.10 350
11849.13 312
11850.15 308
11851.18 312
11852.21 318
11853.24 315
11854.27 335
11855.30 332
11856.33 293
11857.35 274
11858.38 293
11859.41 331
11860.44 285
11861.47 272
11862.50 275
11863.53 245
11864.55 284
11865.58 305
11866.61 242
11867.64 301
11868.67 284
11869.70 292
11870.73 305
11871.76 299
11872.79 323
11873.82 290
11874.85 266
11875.88 304
11876.90 322
11877.93 308
11878.96 285
11879.99 319
11881.02 349
11882.05 295
11883.08 280
11884.11 272
11885.14 279
11886.17 324
11887.20 314
11888.23 324
11889.26 318
11890.29 327
11891.32 331
11892.35 294
11893.38 279
11894.41 282
11895.44 314
11896.47 313
11897.50 284
11898.53 299
11899.56 321
11900.59 297
11901.62 327
11902.65 332
11903.68 303
11904.71 316
11905.75 353
11906.78 306
11907.81 311
11908.84 326
11909.87 324
11910.90 306
11911.93 333
11912.96 289
11913.99 312
11915.02 342
11916.05 311
11917.09 315
11918.12 345
11919.15 329
11920.18 292
11921.21 324
11922.24 297
11923.27 328
11924.30 343
11925.34 338
11926.37 347
11927.40 385
11928.43 411
11929.46 425
11930.49 428
11931.53 418
11932.56 370
11933.59 389
11934.62 398
11935.65 400
11936.69 380
11937.72 371
11938.75 359
11939.78 316
11940.81 326
11941.85 331
11942.88 309
11943.91 299
11944.94 288
11945.98 267
11947.01 294
11948.04 299
11949.07 259
11950.11 261
11951.14 286
11952.17 335
11953.20 264
11954.24 269
11955.27 258
11956.30 299
11957.34 319
11958.37 343
11959.40 280
11960.43 309
11961.47 278
11962.50 301
11963.53 280
11964.57 268
11965.60 304
11966.63 301
11967.67 281
11968.70 274
11969.73 275
11970.77 261
11971.80 255
11972.83 260
11973.87 296
11974.90 300
11975.93 322
11976.97 280
11978.00 235
11979.04 266
11980.07 319
11981.10 328
11982.14 289
11983.17 297
11984.21 292
11985.24 285
11986.27 317
11987.31 285
11988.34 300
11989.38 273
11990.41 290
11991.45 321
11992.48 298
11993.51 301
11994.55 287
11995.58 278
11996.62 282
11997.65 313
11998.69 315
11999.72 283
12000.76 280
12001.79 303
12002.83 290
12003.86 285
12004.90 290
12005.93 297
12006.97 300
12008.00 288
12009.04 263
12010.07 335
12011.11 326
12012.14 324
12013.18 305
12014.21 305
12015.25 317
12016.28 302
12017.32 324
12018.35 320
12019.39 318
12020.43 278
12021.46 302
12022.50 325
12023.53 319
12024.57 341
12025.60 306
12026.64 307
12027.68 309
12028.71 294
12029.75 296
12030.78 296
12031.82 305
12032.86 317
12033.89 338
12034.93 315
12035.97 363
12037.00 339
12038.04 314
12039.07 311
12040.11 305
12041.15 276
12042.18 284
12043.22 292
12044.26 303
12045.29 302
12046.33 317
12047.37 315
12048.40 339
12049.44 292
12050.48 339
12051.52 321
12052.55 273
12053.59 306
12054.63 331
12055.66 347
12056.70 321
12057.74 313
12058.78 303
12059.81 322
12060.85 356
12061.89 327
12062.92 324
12063.96 336
12065.00 319
12066.04 378
12067.07 369
12068.11 322
12069.15 332
12070.19 309
12071.23 306
12072.26 309
12073.30 314
12074.34 293
12075.38 309
12076.42 359
12077.45 306
12078.49 308
12079.53 293
12080.57 288
12081.61 330
12082.64 371
12083.68 345
12084.72 351
12085.76 324
12086.80 338
12087.84 361
12088.88 362
12089.91 305
12090.95 344
12091.99 354
12093.03 328
12094.07 363
12095.11 310
12096.15 334
12097.19 387
12098.22 418
12099.26 397
12100.30 359
12101.34 380
12102.38 434
12103.42 404
12104.46 421
12105.50 419
12106.54 401
12107.58 404
12108.62 375
12109.66 327
12110.70 349
12111.74 378
12112.78 309
12113.81 292
12114.85 288
12115.89 341
12116.93 335
12117.97 337
12119.01 312
12120.05 312
12121.09 305
12122.13 344
12123.17 307
12124.21 318
12125.25 297
12126.29 256
12127.33 273
12128.37 290
12129.42 302
12130.46 289
12131.50 321
12132.54 295
12133.58 266
12134.62 322
12135.66 311
12136.70 298
12137.74 271
12138.78 298
12139.82 310
12140.86 277
12141.90 232
12142.94 285
12143.98 261
12145.03 295
12146.07 293
12147.11 284
12148.15 263
12149.19 260
12150.23 272
12151.27 281
12152.31 259
12153.35 257
12154.40 262
12155.44 274
12156.48 265
12157.52 307
12158.56 290
12159.60 303
12160.65 298
12161.69 271
12162.73 284
12163.77 269
12164.81 289
12165.85 249
12166.90 273
12167.94 261
12168.98 258
12170.02 274
12171.06 253
12172.11 268
12173.15 294
12174.19 284
12175.23 252
12176.28 268
12177.32 235
12178.36 277
12179.40 248
12180.45 308
12181.49 281
12182.53 275
12183.57 231
12184.62 259
12185.66 227
12186.70 266
12187.74 286
12188.79 270
12189.83 277
12190.87 264
12191.92 293
12192.96 280
12194.00 263
12195.05 292
12196.09 307
12197.13 284
12198.18 262
12199.22 249
12200.26 287
12201.31 296
12202.35 297
12203.39 333
12204.44 270
12205.48 232
12206.52 293
12207.57 276
12208.61 272
12209.65 280
12210.70 267
12211.74 259
12212.79 265
12213.83 258
12214.87 279
12215.92 319
12216.96 239
12218.01 262
12219.05 289
12220.09 304
12221.14 287
12222.18 256
12223.23 274
12224.27 253
12225.32 320
12226.36 289
12227.41 271
12228.45 305
12229.49 259
12230.54 299
12231.58 283
12232.63 261
12233.67 266
12234.72 267
12235.76 321
12236.81 238
12237.85 264
12238.90 291
12239.94 254
12240.99 272
12242.03 278
12243.08 295
12244.12 331
12245.17 264
12246.21 269
12247.26 274
12248.31 254
12249.35 257
12250.40 251
12251.44 252
12252.49 281
12253.53 257
12254.58 236
12255.62 209
12256.67 242
12257.72 279
12258.76 243
12259.81 263
12260.85 263
12261.90 242
12262.95 256
12263.99 257
12265.04 280
12266.08 262
12267.13 266
12268.18 276
12269.22 250
12270.27 275
12271.32 268
12272.36 268
12273.41 230
12274.46 244
12275.50 263
12276.55 249
12277.60 227
12278.64 260
12279.69 265
12280.74 245
12281.78 245
12282.83 239
12283.88 244
12284.92 259
12285.97 242
12287.02 295
12288.07 293
12289.11 275
12290.16 237
12291.21 252
12292.25 248
12293.30 263
12294.35 261
12295.40 270
12296.44 293
12297.49 291
12298.54 256
12299.59 251
12300.63 229
12301.68 263
12302.73 284
12303.78 215
12304.83 210
12305.87 265
12306.92 264
12307.97 226
12309.02 232
12310.07 229
12311.11 247
12312.16 246
12313.21 250
12314.26 264
12315.31 270
12316.35 265
12317.40 267
12318.45 232
12319.50 250
12320.55 228
12321.60 249
12322.65 243
12323.69 238
12324.74 214
12325.79 256
12326.84 255
12327.89 237
12328.94 244
12329.99 228
12331.04 218
12332.09 208
12333.13 230
12334.18 221
12335.23 225
12336.28 231
12337.33 265
12338.38 237
12339.43 195
12340.48 223
12341.53 247
12342.58 233
12343.63 176
12344.68 202
12345.73 277
12346.78 223
12347.83 233
12348.88 242
12349.93 280
12350.98 261
12352.03 234
12353.07 222
12354.12 230
12355.17 257
12356.22 240
12357.28 274
12358.33 242
12359.38 268
12360.43 269
12361.48 249
12362.53 249
12363.58 222
12364.63 229
12365.68 222
12366.73 231
12367.78 262
12368.83 267
12369.88 265
12370.93 233
12371.98 252
12373.03 212
12374.08 216
12375.13 248
12376.18 274
12377.24 252
12378.29 248
12379.34 296
12380.39 270
12381.44 248
12382.49 228
12383.54 260
12384.59 265
12385.64 222
12386.70 237
12387.75 240
12388.80 208
12389.85 226
12390.90 266
12391.95 228
12393.00 270
12394.06 227
12395.11 208
12396.16 217
12397.21 238
12398.26 266
12399.32 284
12400.37 228
12401.42 239
12402.47 225
12403.52 239
12404.58 279
12405.63 257
12406.68 268
12407.73 259
12408.78 265
12409.84 270
12410.89 261
12411.94 216
12412.99 229
12414.05 243
12415.10 248
12416.15 274
12417.20 270
12418.26 250
12419.31 262
12420.36 224
12421.42 255
12422.47 242
12423.52 238
12424.57 205
12425.63 240
12426.68 242
12427.73 226
12428.79 241
12429.84 235
12430.89 246
12431.95 258
12433.00 284
12434.05 232
12435.11 218
12436.16 257
12437.21 277
12438.27 279
12439.32 272
12440.37 243
12441.43 263
12442.48 312
12443.54 256
12444.59 252
12445.64 236
12446.70 266
12447.75 253
12448.80 247
12449.86 253
12450.91 288
12451.97 282
12453.02 255
12454.08 254
12455.13 260
12456.18 239
12457.24 255
12458.29 259
12459.35 241
12460.40 295
12461.46 266
12462.51 300
12463.57 260
12464.62 256
12465.67 245
12466.73 248
12467.78 248
12468.84 256
12469.89 266
12470.95 290
12472.00 269
12473.06 318
12474.11 284
12475.17 274
12476.22 289
12477.28 320
12478.33 332
12479.39 316
12480.45 283
12481.50 315
12482.56 364
12483.61 329
12484.67 349
12485.72 333
12486.78 387
12487.83 414
12488.89 432
12489.95 500
12491.00 529
12492.06 654
12493.11 670
12494.17 746
12495.22 795
12496.28 813
12497.34 846
12498.39 806
12499.45 710
12500.50 671
12501.56 649
12502.62 584
12503.67 517
12504.73 504
12505.79 429
12506.84 404
12507.90 357
12508.96 367
12510.01 378
12511.07 324
12512.13 314
12513.18 353
12514.24 348
12515.30 360
12516.35 335
12517.41 323
12518.47 306
12519.52 304
12520.58 306
12521.64 306
12522.70 276
12523.75 299
12524.81 283
12525.87 300
12526.92 289
12527.98 305
12529.04 297
12530.10 333
12531.15 337
12532.21 305
12533.27 286
12534.33 317
12535.38 340
12536.44 328
12537.50 329
12538.56 285
12539.62 255
12540.67 293
12541.73 290
12542.79 310
12543.85 275
12544.91 299
12545.96 334
12547.02 299
12548.08 282
12549.14 242
12550.20 272
12551.25 280
12552.31 290
12553.37 334
12554.43 268
12555.49 297
12556.55 331
12557.61 300
12558.66 271
12559.72 293
12560.78 295
12561.84 295
12562.90 337
12563.96 276
12565.02 295
12566.08 316
12567.14 357
12568.19 342
12569.25 337
12570.31 357
12571.37 396
12572.43 447
12573.49 440
12574.55 420
12575.61 415
12576.67 440
12577.73 391
12578.79 424
12579.85 385
12580.91 382
12581.97 416
12583.03 395
12584.09 380
12585.15 329
12586.20 352
12587.26 356
12588.32 378
12589.38 370
12590.44 373
12591.50 343
12592.56 336
12593.62 322
12594.69 335
12595.75 317
12596.81 317
12597.87 337
12598.93 326
12599.99 280
12601.05 318
12602.11 314
12603.17 316
12604.23 335
12605.29 316
12606.35 286
12607.41 309
12608.47 305
12609.53 317
12610.59 265
12611.65 294
12612.71 341
12613.78 308
12614.84 269
12615.90 253
12616.96 240
12618.02 278
12619.08 274
12620.14 278
12621.20 235
12622.27 289
12623.33 268
12624.39 231
12625.45 252
12626.51 294
12627.57 306
12628.63 264
12629.70 269
12630.76 275
12631.82 247
12632.88 256
12633.94 264
12635.00 257
12636.07 278
12637.13 298
12638.19 280
12639.25 249
12640.31 266
12641.38 258
12642.44 251
12643.50 239
12644.56 248
12645.63 232
12646.69 243
12647.75 295
12648.81 290
12649.88 285
12650.94 290
12652.00 331
12653.06 294
12654.13 283
12655.19 292
12656.25 304
12657.31 353
12658.38 350
12659.44 314
12660.50 302
12661.57 311
12662.63 300
12663.69 313
12664.76 309
12665.82 334
12666.88 325
12667.95 276
12669.01 348
12670.07 317
12671.14 290
12672.20 266
12673.26 283
12674.33 287
12675.39 259
12676.45 298
12677.52 283
12678.58 298
12679.64 262
12680.71 301
12681.77 288
12682.84 318
12683.90 295
12684.96 291
12686.03 301
12687.09 289
12688.16 324
12689.22 317
12690.28 358
12691.35 317
12692.41 312
12693.48 327
12694.54 325
12695.61 338
12696.67 303
12697.74 333
12698.80 339
12699.86 367
12700.93 323
12701.99 347
12703.06 322
12704.12 339
12705.19 408
12706.25 361
12707.32 349
12708.38 348
12709.45 348
12710.51 302
12711.58 284
12712.64 332
12713.71 323
12714.77 307
12715.84 307
12716.90 301
12717.97 302
12719.03 314
12720.10 348
12721.17 322
12722.23 299
12723.30 290
12724.36 299
12725.43 286
12726.49 298
12727.56 293
12728.63 282
12729.69 323
12730.76 319
12731.82 280
12732.89 285
12733.96 267
12735.02 306
12736.09 296
12737.15 317
12738.22 300
12739.29 284
12740.35 300
12741.42 273
12742.49 271
12743.55 302
12744.62 299
12745.68 275
12746.75 248
12747.82 275
12748.88 261
12749.95 239
12751.02 244
12752.09 243
12753.15 247
12754.22 303
12755.29 286
12756.35 218
12757.42 239
12758.49 220
12759.55 276
12760.62 225
12761.69 264
12762.76 281
12763.82 231
12764.89 249
12765.96 243
12767.03 243
12768.09 229
12769.16 216
12770.23 280
12771.30 236
12772.36 249
12773.43 240
12774.50 260
12775.57 244
12776.63 243
12777.70 249
12778.77 251
12779.84 256
12780.91 255
12781.97 241
12783.04 234
12784.11 200
12785.18 221
12786.25 217
12787.31 250
12788.38 226
12789.45 260
12790.52 278
12791.59 242
12792.66 248
12793.73 202
12794.79 230
12795.86 227
12796.93 217
12798.00 228
12799.07 257
12800.14 255
12801.21 229
12802.28 232
12803.34 214
12804.41 236
12805.48 217
12806.55 220
12807.62 224
12808.69 226
12809.76 249
12810.83 231
12811.90 240
12812.97 237
12814.04 189
12815.11 219
12816.18 234
12817.25 224
12818.31 209
12819.38 192
12820.45 215
12821.52 217
12822.59 234
12823.66 190
12824.73 218
12825.80 228
12826.87 241
12827.94 214
12829.01 220
12830.08 233
12831.15 234
12832.22 193
12833.29 219
12834.36 189
12835.43 219
12836.50 207
12837.57 217
12838.65 208
12839.72 221
12840.79 233
12841.86 232
12842.93 226
12844.00 208
12845.07 226
12846.14 239
12847.21 219
12848.28 216
12849.35 194
12850.42 199
12851.49 224
12852.57 227
12853.64 235
12854.71 194
12855.78 204
12856.85 197
12857.92 224
12858.99 193
12860.06 197
12861.13 210
12862.21 216
12863.28 223
12864.35 235
12865.42 224
12866.49 221
12867.56 172
12868.64 191
12869.71 229
12870.78 188
12871.85 216
12872.92 205
12874.00 198
12875.07 192
12876.14 209
12877.21 186
12878.28 216
12879.36 195
12880.43 209
12881.50 197
12882.57 197
12883.64 223
12884.72 216
12885.79 208
12886.86 230
12887.93 211
12889.01 174
12890.08 211
12891.15 224
12892.22 197
12893.30 224
12894.37 210
12895.44 196
12896.52 199
12897.59 209
12898.66 182
12899.73 176
12900.81 188
12901.88 197
12902.95 174
12904.03 192
12905.10 180
12906.17 189
12907.25 190
12908.32 214
12909.39 229
12910.47 222
12911.54 190
12912.61 179
12913.69 193
12914.76 191
12915.83 210
12916.91 232
12917.98 246
12919.06 188
12920.13 214
12921.20 212
12922.28 227
12923.35 193
12924.43 191
12925.50 171
12926.57 180
12927.65 192
12928.72 177
12929.80 195
12930.87 192
12931.95 206
12933.02 211
12934.09 225
12935.17 193
12936.24 208
12937.32 186
12938.39 216
12939.47 200
12940.54 219
12941.62 206
12942.69 192
12943.77 192
12944.84 175
12945.92 181
12946.99 236
12948.07 229
12949.14 182
12950.22 195
12951.29 200
12952.37 231
12953.44 234
12954.52 202
12955.59 198
12956.67 224
12957.74 208
12958.82 195
12959.89 197
12960.97 187
12962.04 212
12963.12 210
12964.20 215
12965.27 213
12966.35 203
12967.42 226
12968.50 258
12969.58 237
12970.65 240
12971.73 270
12972.80 243
12973.88 213
12974.96 205
12976.03 211
12977.11 246
12978.18 214
12979.26 191
12980.34 169
12981.41 192
12982.49 206
12983.57 229
12984.64 210
12985.72 213
12986.80 183
12987.87 186
12988.95 222
12990.03 203
12991.10 190
12992.18 176
12993.26 237
12994.33 231
12995.41 179
12996.49 217
12997.56 223
12998.64 193
12999.72 205
13000.80 240
13001.87 258
13002.95 250
13004.03 241
13005.11 224
13006.18 218
13007.26 213
13008.34 221
13009.42 194
13010.49 212
13011.57 227
13012.65 223
13013.73 221
13014.80 230
13015.88 184
13016.96 204
13018.04 227
13019.12 221
13020.19 225
13021.27 214
13022.35 226
13023.43 264
13024.51 250
13025.58 247
13026.66 224
13027.74 240
13028.82 274
13029.90 276
13030.98 265
13032.05 237
13033.13 262
13034.21 276
13035.29 264
13036.37 240
13037.45 261
13038.53 212
13039.61 227
13040.68 237
13041.76 251
13042.84 257
13043.92 268
13045.00 251
13046.08 261
13047.16 240
13048.24 262
13049.32 295
13050.40 255
13051.48 269
13052.55 246
13053.63 249
13054.71 235
13055.79 234
13056.87 235
13057.95 246
13059.03 253
13060.11 300
13061.19 276
13062.27 272
13063.35 233
13064.43 222
13065.51 248
13066.59 251
13067.67 201
13068.75 223
13069.83 245
13070.91 238
13071.99 228
13073.07 221
13074.15 229
13075.23 233
13076.31 213
13077.39 236
13078.47 242
13079.55 206
13080.63 232
13081.71 215
13082.79 243
13083.88 240
13084.96 214
13086.04 198
13087.12 206
13088.20 254
13089.28 206
13090.36 220
13091.44 225
13092.52 213
13093.60 200
13094.68 240
13095.77 228
13096.85 209
13097.93 237
13099.01 233
13100.09 207
13101.17 222
13102.25 203
13103.34 206
13104.42 213
13105.50 212
13106.58 187
13107.66 217
13108.74 189
13109.82 205
13110.91 176
13111.99 194
13113.07 196
13114.15 186
13115.23 197
13116.32 193
13117.40 172
13118.48 224
13119.56 228
13120.64 221
13121.73 203
13122.81 211
13123.89 193
13124.97 201
13126.06 197
13127.14 194
13128.22 182
13129.30 170
13130.39 193
13131.47 201
13132.55 194
13133.63 216
13134.72 214
13135.80 196
13136.88 188
13137.97 227
13139.05 227
13140.13 199
13141.21 196
13142.30 207
13143.38 224
13144.46 187
13145.55 188
13146.63 190
13147.71 173
13148.80 179
13149.88 180
13150.96 174
13152.05 164
13153.13 182
13154.21 207
13155.30 181
13156.38 172
13157.47 199
13158.55 193
13159.63 169
13160.72 202
13161.80 186
13162.88 208
13163.97 200
13165.05 165
13166.14 177
13167.22 214
13168.31 210
13169.39 187
13170.47 181
13171.56 203
13172.64 184
13173.73 181
13174.81 208
13175.90 203
13176.98 208
13178.06 213
13179.15 206
13180.23 174
13181.32 156
13182.40 207
13183.49 206
13184.57 208
13185.66 200
13186.74 202
13187.83 206
13188.91 181
13190.00 188
13191.08 178
13192.17 204
13193.25 191
13194.34 190
13195.42 213
13196.51 203
13197.59 200
13198.68 213
13199.77 202
13200.85 205
13201.94 175
13203.02 216
13204.11 223
13205.19 203
13206.28 197
13207.36 199
13208.45 188
13209.54 190
13210.62 196
13211.71 210
13212.79 217
13213.88 196
13214.97 235
13216.05 212
13217.14 203
13218.22 169
13219.31 174
13220.40 229
13221.48 208
13222.57 171
13223.66 194
13224.74 174
13225.83 176
13226.92 212
13228.00 179
13229.09 181
13230.18 156
13231.26 182
13232.35 183
13233.44 172
13234.52 199
13235.61 191
13236.70 220
13237.78 182
13238.87 189
13239.96 160
13241.05 208
13242.13 223
13243.22 174
13244.31 192
13245.39 189
13246.48 200
13247.57 185
13248.66 191
13249.74 207
13250.83 184
13251.92 191
13253.01 158
13254.10 193
13255.18 198
13256.27 207
13257.36 222
13258.45 187
13259.53 199
13260.62 195
13261.71 167
13262.80 189
13263.89 182
13264.97 187
13266.06 191
13267.15 194
13268.24 184
13269.33 205
13270.42 178
13271.50 208
13272.59 229
13273.68 207
13274.77 180
13275.86 222
13276.95 238
13278.04 196
13279.12 181
13280.21 209
13281.30 222
13282.39 219
13283.48 222
13284.57 212
13285.66 205
13286.75 212
13287.84 222
13288.93 187
13290.01 181
13291.10 219
13292.19 243
13293.28 214
13294.37 205
13295.46 214
13296.55 196
13297.64 222
13298.73 188
13299.82 204
13300.91 230
13302.00 214
13303.09 214
13304.18 245
13305.27 216
13306.36 198
13307.45 202
13308.54 218
13309.63 215
13310.72 197
13311.81 224
13312.90 243
13313.99 229
13315.08 241
13316.17 223
13317.26 217
13318.35 214
13319.44 215
13320.53 214
13321.62 244
13322.71 209
13323.80 222
13324.89 235
13325.98 247
13327.07 218
13328.16 203
13329.25 206
13330.35 206
13331.44 197
13332.53 225
13333.62 225
13334.71 199
13335.80 214
13336.89 221
13337.98 227
13339.07 220
13340.16 247
13341.26 268
13342.35 233
13343.44 228
13344.53 222
13345.62 237
13346.71 226
13347.80 219
13348.90 215
13349.99 218
13351.08 232
13352.17 230
13353.26 236
13354.36 256
13355.45 242
13356.54 240
13357.63 241
13358.72 254
13359.81 245
13360.91 260
13362.00 244
13363.09 232
13364.18 265
13365.28 278
13366.37 290
13367.46 284
13368.55 256
13369.65 256
13370.74 230
13371.83 229
13372.92 251
13374.02 250
13375.11 216
13376.20 238
13377.29 251
13378.39 225
13379.48 233
13380.57 223
13381.67 209
13382.76 250
13383.85 223
13384.94 182
13386.04 185
13387.13 171
13388.22 196
13389.32 208
13390.41 207
13391.50 218
13392.60 195
13393.69 186
13394.78 180
13395.88 196
13396.97 189
13398.06 186
13399.16 217
13400.25 208
13401.35 201
13402.44 202
13403.53 199
13404.63 204
13405.72 203
13406.82 194
13407.91 199
13409.00 248
13410.10 190
13411.19 182
13412.29 166
13413.38 218
13414.47 227
13415.57 194
13416.66 190
13417.76 212
13418.85 191
13419.95 205
13421.04 197
13422.14 231
13423.23 211
13424.33 179
13425.42 258
13426.51 245
13427.61 200
13428.70 212
13429.80 198
13430.89 201
13431.99 221
13433.08 223
13434.18 217
13435.27 244
13436.37 197
13437.46 197
13438.56 223
13439.66 188
13440.75 216
13441.85 214
13442.94 228
13444.04 207
13445.13 204
13446.23 220
13447.32 230
13448.42 208
13449.52 216
13450.61 216
13451.71 211
13452.80 190
13453.90 222
13454.99 188
13456.09 230
13457.19 234
13458.28 209
13459.38 213
13460.48 186
13461.57 219
13462.67 203
13463.76 186
13464.86 226
13465.96 249
13467.05 229
13468.15 216
13469.25 208
13470.34 199
13471.44 226
13472.54 225
13473.63 219
13474.73 221
13475.83 221
13476.92 221
13478.02 230
13479.12 215
13480.21 238
13481.31 236
13482.41 201
13483.50 215
13484.60 219
13485.70 202
13486.80 252
13487.89 255
13488.99 248
13490.09 250
13491.19 282
13492.28 269
13493.38 243
13494.48 258
13495.58 254
13496.67 248
13497.77 244
13498.87 264
13499.97 278
13501.06 272
13502.16 256
13503.26 311
13504.36 299
13505.46 242
13506.55 245
13507.65 287
13508.75 255
13509.85 246
13510.95 261
13512.05 252
13513.14 229
13514.24 220
13515.34 219
13516.44 226
13517.54 209
13518.64 175
13519.73 198
13520.83 191
13521.93 194
13523.03 188
13524.13 223
13525.23 228
13526.33 219
13527.43 191
13528.53 205
13529.62 189
13530.72 204
13531.82 210
13532.92 203
13534.02 228
13535.12 220
13536.22 203
13537.32 191
13538.42 194
13539.52 197
13540.62 168
13541.72 203
13542.82 208
13543.92 188
13545.01 201
13546.11 218
13547.21 172
13548.31 180
13549.41 193
13550.51 195
13551.61 211
13552.71 203
13553.81 201
13554.91 197
13556.01 223
13557.11 201
13558.21 204
13559.31 190
13560.41 205
13561.51 197
13562.61 219
13563.72 199
13564.82 172
13565.92 181
13567.02 168
13568.12 181
13569.22 161
13570.32 185
13571.42 190
13572.52 195
13573.62 210
13574.72 222
13575.82 200
13576.92 194
13578.02 182
13579.13 188
13580.23 171
13581.33 182
13582.43 227
13583.53 211
13584.63 170
13585.73 189
13586.83 190
13587.94 229
13589.04 194
13590.14 187
13591.24 205
13592.34 176
13593.44 196
13594.54 182
13595.65 177
13596.75 216
13597.85 197
13598.95 202
13600.05 209
13601.16 214
13602.26 202
13603.36 187
13604.46 202
13605.56 191
13606.67 164
13607.77 203
13608.87 202
13609.97 205
13611.07 152
13612.18 185
13613.28 205
13614.38 209
13615.48 210
13616.59 207
13617.69 202
13618.79 223
13619.89 190
13621.00 237
13622.10 195
13623.20 216
13624.31 207
13625.41 204
13626.51 183
13627.61 180
13628.72 226
13629.82 203
13630.92 206
13632.03 175
13633.13 153
13634.23 214
13635.34 222
13636.44 181
13637.54 187
13638.65 189
13639.75 174
13640.85 188
13641.96 194
13643.06 168
13644.16 145
13645.27 178
13646.37 202
13647.48 181
13648.58 181
13649.68 198
13650.79 197
13651.89 160
13653.00 157
13654.10 170
13655.20 188
13656.31 182
13657.41 211
13658.52 150
13659.62 205
13660.72 207
13661.83 192
13662.93 174
13664.04 174
13665.14 183
13666.25 204
13667.35 175
13668.46 158
13669.56 183
13670.67 178
13671.77 193
13672.88 165
13673.98 165
13675.09 150
13676.19 176
13677.30 223
13678.40 239
13679.51 202
13680.61 170
13681.72 189
13682.82 191
13683.93 195
13685.03 196
13686.14 180
13687.24 200
13688.35 194
13689.45 202
13690.56 208
13691.66 191
13692.77 215
13693.88 208
13694.98 207
13696.09 182
13697.19 211
13698.30 204
13699.40 193
13700.51 157
13701.62 200
13702.72 237
13703.83 201
13704.93 192
13706.04 193
13707.15 174
13708.25 200
13709.36 205
13710.47 187
13711.57 229
13712.68 211
13713.79 191
13714.89 212
13716.00 181
13717.11 213
13718.21 186
13719.32 185
13720.43 204
13721.53 212
13722.64 191
13723.75 198
13724.85 189
13725.96 191
13727.07 207
13728.17 224
13729.28 218
13730.39 240
13731.50 212
13732.60 201
13733.71 251
13734.82 238
13735.92 210
13737.03 212
13738.14 243
13739.25 233
13740.35 239
13741.46 206
13742.57 232
13743.68 193
13744.79 218
13745.89 229
13747.00 248
13748.11 242
13749.22 203
13750.32 250
13751.43 253
13752.54 251
13753.65 285
13754.76 289
13755.87 257
13756.97 278
13758.08 280
13759.19 292
13760.30 247
13761.41 241
13762.52 262
13763.62 320
13764.73 315
13765.84 276
13766.95 312
13768.06 347
13769.17 392
13770.28 356
13771.38 354
13772.49 375
13773.60 379
13774.71 368
13775.82 381
13776.93 328
13778.04 352
13779.15 330
13780.26 302
13781.37 288
13782.48 264
13783.58 253
13784.69 252
13785.80 267
13786.91 263
13788.02 250
13789.13 243
13790.24 251
13791.35 248
13792.46 294
13793.57 235
13794.68 232
13795.79 246
13796.90 235
13798.01 228
13799.12 227
13800.23 228
13801.34 239
13802.45 248
13803.56 262
13804.67 242
13805.78 220
13806.89 222
13808.00 239
13809.11 237
13810.22 202
13811.33 222
13812.44 234
13813.55 233
13814.66 204
13815.77 261
13816.88 229
13818.00 180
13819.11 213
13820.22 216
13821.33 224
13822.44 195
13823.55 207
13824.66 217
13825.77 241
13826.88 209
13827.99 189
13829.10 177
13830.22 223
13831.33 196
13832.44 201
13833.55 209
13834.66 201
13835.77 213
13836.88 210
13838.00 232
13839.11 210
13840.22 182
13841.33 187
13842.44 249
13843.55 219
13844.67 212
13845.78 224
13846.89 221
13848.00 212
13849.11 211
13850.23 196
13851.34 189
13852.45 187
13853.56 227
13854.67 215
13855.79 190
13856.90 180
13858.01 185
13859.12 229
13860.24 217
13861.35 189
13862.46 239
13863.57 225
13864.69 234
13865.80 208
13866.91 231
13868.02 226
13869.14 218
13870.25 208
13871.36 218
13872.47 220
13873.59 232
13874.70 205
13875.81 205
13876.93 210
13878.04 203
13879.15 221
13880.27 202
13881.38 198
13882.49 196
13883.61 219
13884.72 232
13885.83 212
13886.95 213
13888.06 201
13889.17 215
13890.29 234
13891.40 231
13892.51 209
13893.63 238
13894.74 238
13895.86 237
13896.97 239
13898.08 227
13899.20 235
13900.31 212
13901.43 217
13902.54 217
13903.65 246
13904.77 215
13905.88 214
13907.00 217
13908.11 221
13909.23 226
13910.34 223
13911.45 241
13912.57 197
13913.68 209
13914.80 189
13915.91 210
13917.03 216
13918.14 218
13919.26 219
13920.37 226
13921.49 252
13922.60 191
13923.72 193
13924.83 183
13925.95 225
13927.06 209
13928.18 181
13929.29 165
13930.41 197
13931.52 182
13932.64 185
13933.75 221
13934.87 228
13935.98 190
13937.10 194
13938.21 192
13939.33 218
13940.45 169
13941.56 185
13942.68 210
13943.79 199
13944.91 202
13946.03 178
13947.14 201
13948.26 190
13949.37 201
13950.49 186
13951.60 201
13952.72 197
13953.84 192
13954.95 205
13956.07 200
13957.19 206
13958.30 204
13959.42 221
13960.54 208
13961.65 217
13962.77 175
13963.88 200
13965.00 196
13966.12 197
13967.23 148
13968.35 161
13969.47 189
13970.59 191
13971.70 196
13972.82 191
13973.94 179
13975.05 217
13976.17 183
13977.29 181
13978.40 162
13979.52 175
13980.64 171
13981.76 154
13982.87 187
13983.99 161
13985.11 206
13986.23 195
13987.34 180
13988.46 197
13989.58 228
13990.70 185
13991.81 207
13992.93 167
13994.05 183
13995.17 161
13996.29 187
13997.40 218
13998.52 183
13999.64 222
14000.76 209
14001.88 195
14002.99 206
14004.11 193
14005.23 226
14006.35 197
14007.47 184
14008.58 180
14009.70 188
14010.82 189
14011.94 203
14013.06 208
14014.18 220
14015.30 193
14016.41 194
14017.53 192
14018.65 213
14019.77 201
14020.89 197
14022.01 200
14023.13 196
14024.25 187
14025.37 226
14026.48 207
14027.60 206
14028.72 194
14029.84 180
14030.96 188
14032.08 168
14033.20 183
14034.32 180
14035.44 178
14036.56 195
14037.68 207
14038.80 182
14039.92 161
14041.04 176
14042.16 186
14043.28 191
14044.40 190
14045.52 201
14046.64 190
14047.76 199
14048.88 191
14050.00 180
14051.12 170
14052.24 195
14053.36 176
14054.48 164
14055.60 180
14056.72 194
14057.84 167
14058.96 182
14060.08 172
14061.20 169
14062.32 183
14063.44 162
14064.56 161
14065.68 173
14066.80 173
14067.92 199
14069.04 193
14070.16 191
14071.28 190
14072.41 150
14073.53 167
14074.65 201
14075.77 198
14076.89 206
14078.01 181
14079.13 157
14080.25 174
14081.37 190
14082.50 179
14083.62 237
14084.74 180
14085.86 188
14086.98 222
14088.10 227
14089.23 204
14090.35 185
14091.47 196
14092.59 192
14093.71 186
14094.83 223
14095.96 203
14097.08 216
14098.20 209
14099.32 193
14100.44 230
14101.57 199
14102.69 202
14103.81 214
14104.93 202
14106.05 173
14107.18 176
14108.30 200
14109.42 184
14110.54 214
14111.67 187
14112.79 168
14113.91 203
14115.03 191
14116.16 165
14117.28 161
14118.40 172
14119.53 167
14120.65 177
14121.77 189
14122.89 187
14124.02 174
14125.14 173
14126.26 143
14127.39 158
14128.51 181
14129.63 172
14130.76 153
14131.88 179
14133.00 137
14134.13 164
14135.25 190
14136.37 177
14137.50 172
14138.62 170
14139.74 182
14140.87 179
14141.99 177
14143.11 171
14144.24 175
14145.36 170
14146.49 161
14147.61 159
14148.73 151
14149.86 173
14150.98 161
14152.11 146
14153.23 153
14154.35 151
14155.48 154
14156.60 144
14157.73 140
14158.85 138
14159.98 169
14161.10 169
14162.23 164
14163.35 177
14164.47 175
14165.60 149
14166.72 163
14167.85 155
14168.97 170
14170.10 161
14171.22 149
14172.35 181
14173.47 171
14174.60 138
14175.72 147
14176.85 176
14177.97 162
14179.10 155
14180.22 172
14181.35 155
14182.47 166
14183.60 166
14184.72 161
14185.85 166
14186.98 199
14188.10 179
14189.23 170
14190.35 173
14191.48 159
14192.60 171
14193.73 176
14194.86 170
14195.98 176
14197.11 151
14198.23 173
14199.36 140
14200.49 176
14201.61 172
14202.74 167
14203.86 178
14204.99 162
14206.12 176
14207.24 198
14208.37 155
14209.50 153
14210.62 154
14211.75 160
14212.87 159
14214.00 148
14215.13 130
14216.25 158
14217.38 168
14218.51 193
14219.63 163
14220.76 150
14221.89 159
14223.02 137
14224.14 149
14225.27 165
14226.40 156
14227.52 158
14228.65 151
14229.78 138
14230.91 140
14232.03 158
14233.16 157
14234.29 137
14235.41 128
14236.54 165
14237.67 150
14238.80 133
14239.92 176
14241.05 140
14242.18 150
14243.31 160
14244.44 157
14245.56 177
14246.69 149
14247.82 135
14248.95 157
14250.08 156
14251.20 158
14252.33 149
14253.46 153
14254.59 152
14255.72 178
14256.84 161
14257.97 188
14259.10 163
14260.23 155
14261.36 145
14262.49 150
14263.62 142
14264.74 140
14265.87 181
14267.00 175
14268.13 164
14269.26 156
14270.39 146
14271.52 171
14272.65 151
14273.77 148
14274.90 134
14276.03 167
14277.16 145
14278.29 151
14279.42 162
14280.55 146
14281.68 148
14282.81 155
14283.94 168
14285.07 136
14286.20 154
14287.33 152
14288.45 175
14289.58 158
14290.71 149
14291.84 162
14292.97 169
14294.10 152
14295.23 137
14296.36 174
14297.49 150
14298.62 146
14299.75 144
14300.88 146
14302.01 172
14303.14 179
14304.27 166
14305.40 162
14306.53 157
14307.66 174
14308.79 164
14309.92 148
14311.05 150
14312.19 137
14313.32 134
14314.45 148
14315.58 148
14316.71 153
14317.84 132
14318.97 171
14320.10 156
14321.23 124
14322.36 157
14323.49 150
14324.62 172
14325.75 173
14326.89 153
14328.02 166
14329.15 153
14330.28 161
14331.41 133
14332.54 119
14333.67 131
14334.80 161
14335.94 131
14337.07 153
14338.20 142
14339.33 151
14340.46 138
14341.59 135
14342.73 156
14343.86 143
14344.99 139
14346.12 169
14347.25 143
14348.38 101
14349.52 137
14350.65 126
14351.78 141
14352.91 157
14354.04 145
14355.18 147
14356.31 153
14357.44 159
14358.57 144
14359.71 147
14360.84 144
14361.97 124
14363.10 135
14364.24 167
14365.37 146
14366.50 159
14367.63 141
14368.77 151
14369.90 152
14371.03 159
14372.16 158
14373.30 178
14374.43 127
14375.56 150
14376.70 173
14377.83 147
14378.96 141
14380.10 132
14381.23 147
14382.36 137
14383.50 174
14384.63 183
14385.76 171
14386.90 137
14388.03 145
14389.16 158
14390.30 149
14391.43 160
14392.56 148
14393.70 147
14394.83 146
14395.97 131
14397.10 142
14398.23 133
14399.37 158
14400.50 150
14401.63 150
14402.77 158
14403.90 140
14405.04 147
14406.17 134
14407.31 178
14408.44 201
14409.57 161
14410.71 143
14411.84 146
14412.98 157
14414.11 160
14415.25 143
14416.38 138
14417.52 165
14418.65 138
14419.79 154
14420.92 150
14422.05 157
14423.19 146
14424.32 163
14425.46 140
14426.59 138
14427.73 145
14428.86 158
14430.00 162
14431.14 137
14432.27 176
14433.41 151
14434.54 150
14435.68 168
14436.81 172
14437.95 170
14439.08 166
14440.22 166
14441.35 180
14442.49 152
14443.63 157
14444.76 179
14445.90 163
14447.03 160
14448.17 167
14449.30 187
14450.44 173
14451.58 153
14452.71 157
14453.85 157
14454.98 146
14456.12 158
14457.26 199
14458.39 185
14459.53 170
14460.67 163
14461.80 203
14462.94 196
14464.08 197
14465.21 187
14466.35 204
14467.48 222
14468.62 198
14469.76 197
14470.90 213
14472.03 207
14473.17 218
14474.31 188
14475.44 198
14476.58 212
14477.72 228
14478.85 227
14479.99 224
14481.13 172
14482.27 210
14483.40 181
14484.54 210
14485.68 212
14486.81 187
14487.95 200
14489.09 175
14490.23 191
14491.36 192
14492.50 183
14493.64 172
14494.78 201
14495.92 185
14497.05 182
14498.19 171
14499.33 171
14500.47 202
14501.60 157
14502.74 147
14503.88 164
14505.02 187
14506.16 199
14507.30 195
14508.43 198
14509.57 167
14510.71 150
14511.85 206
14512.99 198
14514.13 164
14515.26 143
14516.40 155
14517.54 160
14518.68 154
14519.82 154
14520.96 174
14522.10 179
14523.23 168
14524.37 176
14525.51 160
14526.65 175
14527.79 153
14528.93 163
14530.07 173
14531.21 153
14532.35 146
14533.49 158
14534.63 187
14535.76 141
14536.90 147
14538.04 156
14539.18 147
14540.32 154
14541.46 140
14542.60 159
14543.74 176
14544.88 163
14546.02 167
14547.16 164
14548.30 152
14549.44 148
14550.58 171
14551.72 137
14552.86 128
14554.00 161
14555.14 174
14556.28 155
14557.42 145
14558.56 163
14559.70 149
14560.84 173
14561.98 129
14563.12 151
14564.26 181
14565.40 164
14566.54 166
14567.68 165
14568.82 162
14569.96 165
14571.11 167
14572.25 170
14573.39 179
14574.53 149
14575.67 138
14576.81 165
14577.95 142
14579.09 165
14580.23 160
14581.37 170
14582.52 143
14583.66 131
14584.80 180
14585.94 156
14587.08 153
14588.22 163
14589.36 170
14590.50 152
14591.65 140
14592.79 151
14593.93 144
14595.07 156
14596.21 140
14597.35 146
14598.50 170
14599.64 143
14600.78 189
14601.92 172
14603.06 139
14604.21 165
14605.35 183
14606.49 142
14607.63 160
14608.77 128
14609.92 172
14611.06 163
14612.20 148
14613.34 163
14614.49 155
14615.63 170
14616.77 157
14617.91 148
14619.06 167
14620.20 134
14621.34 168
14622.48 160
14623.63 178
14624.77 167
14625.91 181
14627.06 172
14628.20 201
14629.34 156
14630.48 144
14631.63 178
14632.77 189
14633.91 204
14635.06 174
14636.20 203
14637.34 169
14638.49 182
14639.63 173
14640.77 154
14641.92 144
14643.06 151
14644.20 184
14645.35 162
14646.49 150
14647.64 157
14648.78 174
14649.92 166
14651.07 130
14652.21 141
14653.35 146
14654.50 156
14655.64 150
14656.79 165
14657.93 157
14659.07 157
14660.22 142
14661.36 166
14662.51 190
14663.65 140
14664.80 184
14665.94 142
14667.09 159
14668.23 144
14669.37 151
14670.52 173
14671.66 138
14672.81 144
14673.95 150
14675.10 164
14676.24 171
14677.39 157
14678.53 187
14679.68 166
14680.82 179
14681.97 148
14683.11 137
14684.26 141
14685.40 153
14686.55 181
14687.69 144
14688.84 149
14689.98 132
14691.13 148
14692.27 126
14693.42 122
14694.57 153
14695.71 137
14696.86 126
14698.00 165
14699.15 181
14700.29 137
14701.44 157
14702.59 153
14703.73 147
14704.88 141
14706.02 160
14707.17 148
14708.32 134
14709.46 164
14710.61 165
14711.75 160
14712.90 139
14714.05 147
14715.19 150
14716.34 146
14717.49 148
14718.63 145
14719.78 151
14720.93 131
14722.07 152
14723.22 124
14724.37 137
14725.51 153
14726.66 164
14727.81 133
14728.95 152
14730.10 148
14731.25 173
14732.39 159
14733.54 153
14734.69 148
14735.84 140
14736.98 130
14738.13 154
14739.28 164
14740.42 154
14741.57 166
14742.72 150
14743.87 146
14745.01 144
14746.16 191
14747.31 167
14748.46 137
14749.61 130
14750.75 153
14751.90 171
14753.05 158
14754.20 158
14755.34 166
14756.49 171
14757.64 150
14758.79 180
14759.94 158
14761.08 172
14762.23 177
14763.38 169
14764.53 153
14765.68 156
14766.83 175
14767.97 181
14769.12 165
14770.27 149
14771.42 174
14772.57 172
14773.72 185
14774.87 169
14776.01 173
14777.16 162
14778.31 196
14779.46 148
14780.61 167
14781.76 152
14782.91 157
14784.06 162
14785.21 190
14786.36 176
14787.50 167
14788.65 168
14789.80 222
14790.95 188
14792.10 184
14793.25 170
14794.40 172
14795.55 173
14796.70 170
14797.85 201
14799.00 156
14800.15 201
14801.30 210
14802.45 170
14803.60 168
14804.75 197
14805.90 201
14807.05 160
14808.20 178
14809.35 179
14810.50 175
14811.65 174
14812.80 176
14813.95 163
14815.10 206
14816.25 165
14817.40 159
14818.55 147
14819.70 177
14820.85 158
14822.00 171
14823.15 173
14824.30 167
14825.45 158
14826.60 151
14827.75 159
14828.91 153
14830.06 180
14831.21 172
14832.36 158
14833.51 151
14834.66 147
14835.81 141
14836.96 133
14838.11 152
14839.26 165
14840.42 140
14841.57 148
14842.72 138
14843.87 154
14845.02 137
14846.17 124
14847.32 132
14848.48 165
14849.63 167
14850.78 141
14851.93 123
14853.08 123
14854.23 117
14855.39 131
14856.54 134
14857.69 118
14858.84 131
14859.99 130
14861.15 125
14862.30 141
14863.45 157
14864.60 140
14865.75 161
14866.91 154
14868.06 116
14869.21 105
14870.36 129
14871.52 144
14872.67 130
14873.82 154
14874.97 138
14876.13 148
14877.28 144
14878.43 157
14879.59 133
14880.74 135
14881.89 159
14883.04 136
14884.20 149
14885.35 126
14886.50 127
14887.66 133
14888.81 149
14889.96 138
14891.12 150
14892.27 149
14893.42 135
14894.58 146
14895.73 122
14896.88 141
14898.04 135
14899.19 109
14900.34 143
14901.50 151
14902.65 126
14903.80 147
14904.96 156
14906.11 159
14907.27 145
14908.42 150
14909.57 117
14910.73 128
14911.88 133
14913.04 151
14914.19 138
14915.34 137
14916.50 141
14917.65 138
14918.81 134
14919.96 144
14921.11 163
14922.27 137
14923.42 157
14924.58 123
14925.73 141
14926.89 135
14928.04 134
14929.20 125
14930.35 119
14931.51 112
14932.66 140
14933.82 121
14934.97 136
14936.13 143
14937.28 142
14938.44 147
14939.59 128
14940.75 145
14941.90 114
14943.06 149
14944.21 127
14945.37 137
14946.52 140
14947.68 130
14948.83 123
14949.99 122
14951.14 134
14952.30 110
14953.46 121
14954.61 121
14955.77 104
14956.92 129
14958.08 135
14959.24 129
14960.39 127
14961.55 117
14962.70 121
14963.86 113
14965.02 139
14966.17 112
14967.33 126
14968.48 131
14969.64 139
14970.80 137
14971.95 110
14973.11 116
14974.27 130
14975.42 126
14976.58 126
14977.74 142
14978.89 118
14980.05 122
14981.21 116
14982.36 117
14983.52 108
14984.68 123
14985.83 142
14986.99 143
14988.15 124
14989.30 117
14990.46 144
14991.62 137
14992.77 118
14993.93 125
14995.09 120
14996.25 146
14997.40 128
14998.56 157
14999.72 139
15000.88 138
15002.03 127
15003.19 133
15004.35 136
15005.51 124
15006.66 113
15007.82 134
15008.98 118
15010.14 139
15011.30 106
15012.45 108
15013.61 95
15014.77 123
15015.93 112
15017.09 132
15018.24 115
15019.40 112
15020.56 145
15021.72 121
15022.88 127
15024.04 121
15025.19 135
15026.35 144
15027.51 114
15028.67 120
15029.83 115
15030.99 111
15032.15 119
15033.30 129
15034.46 126
15035.62 114
15036.78 142
15037.94 129
15039.10 130
15040.26 109
15041.42 121
15042.58 142
15043.73 118
15044.89 110
15046.05 118
15047.21 107
15048.37 119
15049.53 129
15050.69 95
15051.85 128
15053.01 109
15054.17 148
15055.33 130
15056.49 112
15057.65 98
15058.81 119
15059.97 124
15061.13 98
15062.29 107
15063.45 118
15064.61 134
15065.77 119
15066.93 113
15068.09 110
15069.25 108
15070.41 94
15071.57 118
15072.73 124
15073.89 113
15075.05 97
15076.21 82
15077.37 123
15078.53 126
15079.69 112
15080.85 113
15082.01 117
15083.17 112
15084.33 118
15085.49 130
15086.65 144
15087.82 146
15088.98 130
15090.14 112
15091.30 110
15092.46 91
15093.62 115
15094.78 114
15095.94 122
15097.10 115
15098.27 123
15099.43 143
15100.59 144
15101.75 139
15102.91 128
15104.07 124
15105.23 137
15106.40 117
15107.56 137
15108.72 122
15109.88 142
15111.04 111
15112.20 118
15113.37 108
15114.53 100
15115.69 108
15116.85 125
15118.01 142
15119.18 111
15120.34 106
15121.50 129
15122.66 126
15123.82 107
15124.99 99
15126.15 111
15127.31 120
15128.47 139
15129.64 99
15130.80 80
15131.96 118
15133.12 135
15134.29 111
15135.45 110
15136.61 96
15137.77 110
15138.94 118
15140.10 95
15141.26 108
15142.43 113
15143.59 125
15144.75 128
15145.92 102
15147.08 131
15148.24 130
15149.41 108
15150.57 119
15151.73 119
15152.90 134
15154.06 138
15155.22 124
15156.39 122
15157.55 97
15158.71 100
15159.88 114
15161.04 129
15162.20 113
15163.37 100
15164.53 101
15165.70 98
15166.86 75
15168.02 126
15169.19 114
15170.35 115
15171.52 116
15172.68 124
15173.84 128
15175.01 121
15176.17 115
15177.34 122
15178.50 100
15179.66 109
15180.83 128
15181.99 118
15183.16 108
15184.32 101
15185.49 113
15186.65 118
15187.82 120
15188.98 99
15190.15 114
15191.31 96
15192.48 112
15193.64 86
15194.81 107
15195.97 127
15197.14 110
15198.30 117
15199.47 73
15200.63 109
15201.80 109
15202.96 142
15204.13 120
15205.29 124
15206.46 108
15207.62 107
15208.79 132
15209.96 133
15211.12 130
15212.29 101
15213.45 113
15214.62 106
15215.78 125
15216.95 96
15218.12 124
15219.28 116
15220.45 105
15221.61 94
15222.78 92
15223.95 101
15225.11 105
15226.28 102
15227.44 129
15228.61 110
15229.78 109
15230.94 109
15232.11 108
15233.28 142
15234.44 132
15235.61 108
15236.78 109
15237.94 114
15239.11 115
15240.28 124
15241.44 124
15242.61 110
15243.78 96
15244.94 93
15246.11 103
15247.28 110
15248.44 93
15249.61 89
15250.78 132
15251.95 128
15253.11 113
15254.28 93
15255.45 104
15256.61 92
15257.78 119
15258.95 98
15260.12 100
15261.28 104
15262.45 118
15263.62 115
15264.79 102
15265.95 116
15267.12 108
15268.29 130
15269.46 110
15270.63 99
15271.79 94
15272.96 90
15274.13 97
15275.30 112
15276.47 105
15277.63 117
15278.80 112
15279.97 124
15281.14 120
15282.31 128
15283.48 106
15284.64 114
15285.81 140
15286.98 89
15288.15 117
15289.32 127
15290.49 120
15291.66 97
15292.82 82
15293.99 116
15295.16 128
15296.33 119
15297.50 93
15298.67 94
15299.84 112
15301.01 99
15302.18 83
15303.35 99
15304.51 100
15305.68 111
15306.85 108
15308.02 122
15309.19 113
15310.36 102
15311.53 129
15312.70 129
15313.87 103
15315.04 111
15316.21 120
15317.38 113
15318.55 79
15319.72 115
15320.89 122
15322.06 103
15323.23 111
15324.40 117
15325.57 89
15326.74 94
15327.91 112
15329.08 107
15330.25 107
15331.42 106
15332.59 116
15333.76 127
15334.93 113
15336.10 112
15337.27 109
15338.44 111
15339.61 89
15340.78 82
15341.95 111
15343.12 121
15344.29 100
15345.47 112
15346.64 93
15347.81 93
15348.98 122
15350.15 121
15351.32 102
15352.49 106
15353.66 105
15354.83 114
15356.00 104
15357.18 105
15358.35 102
15359.52 102
15360.69 111
15361.86 104
15363.03 110
15364.20 102
15365.38 114
15366.55 87
15367.72 113
15368.89 123
15370.06 113
15371.23 97
15372.41 113
15373.58 98
15374.75 71
15375.92 90
15377.09 119
15378.26 101
15379.44 98
15380.61 111
15381.78 129
15382.95 109
15384.13 104
15385.30 103
15386.47 109
15387.64 111
15388.82 107
15389.99 112
15391.16 133
15392.33 100
15393.51 140
15394.68 129
15395.85 105
15397.02 105
15398.20 109
15399.37 119
15400.54 103
15401.71 99
15402.89 125
15404.06 115
15405.23 107
15406.41 106
15407.58 115
15408.75 130
15409.93 93
15411.10 91
15412.27 97
15413.45 113
15414.62 97
15415.79 106
15416.97 95
15418.14 84
15419.31 96
15420.49 129
15421.66 105
15422.84 118
15424.01 118
15425.18 105
15426.36 93
15427.53 99
15428.70 102
15429.88 102
15431.05 116
15432.23 111
15433.40 107
15434.57 121
15435.75 106
15436.92 99
15438.10 87
15439.27 119
15440.45 105
15441.62 118
15442.80 123
15443.97 109
15445.14 98
15446.32 104
15447.49 118
15448.67 102
15449.84 108
15451.02 117
15452.19 111
15453.37 104
15454.54 91
15455.72 117
15456.89 120
15458.07 102
15459.24 84
15460.42 116
15461.59 105
15462.77 114
15463.94 106
15465.12 105
15466.29 104
15467.47 104
15468.65 120
15469.82 114
15471.00 105
15472.17 102
15473.35 97
15474.52 118
15475.70 88
15476.88 108
15478.05 97
15479.23 107
15480.40 117
15481.58 123
15482.76 129
15483.93 82
15485.11 89
15486.28 107
15487.46 111
15488.64 134
15489.81 99
15490.99 86
15492.16 98
15493.34 99
15494.52 94
15495.69 108
15496.87 99
15498.05 106
15499.22 101
15500.40 114
15501.58 93
15502.75 124
15503.93 124
15505.11 116
15506.28 98
15507.46 93
15508.64 105
15509.82 94
15510.99 113
15512.17 116
15513.35 106
15514.52 101
15515.70 102
15516.88 99
15518.06 111
15519.23 108
15520.41 96
15521.59 98
15522.77 91
15523.94 98
15525.12 97
15526.30 104
15527.48 96
15528.65 90
15529.83 117
15531.01 119
15532.19 112
15533.37 127
15534.54 92
15535.72 95
15536.90 116
15538.08 105
15539.26 96
15540.44 106
15541.61 115
15542.79 112
15543.97 109
15545.15 110
15546.33 121
15547.51 97
15548.68 112
15549.86 126
15551.04 140
15552.22 112
15553.40 106
15554.58 132
15555.76 127
15556.93 118
15558.11 103
15559.29 109
15560.47 117
15561.65 95
15562.83 127
15564.01 109
15565.19 114
15566.37 119
15567.55 92
15568.73 111
15569.91 76
15571.08 99
15572.26 103
15573.44 114
15574.62 94
15575.80 98
15576.98 121
15578.16 121
15579.34 135
15580.52 102
15581.70 128
15582.88 114
15584.06 130
15585.24 127
15586.42 124
15587.60 117
15588.78 119
15589.96 109
15591.14 129
15592.32 133
15593.50 92
15594.68 112
15595.86 134
15597.04 122
15598.22 101
15599.40 90
15600.58 118
15601.76 125
15602.95 95
15604.13 121
15605.31 131
15606.49 130
15607.67 115
15608.85 101
15610.03 125
15611.21 123
15612.39 121
15613.57 112
15614.75 114
15615.93 136
15617.12 104
15618.30 136
15619.48 125
15620.66 115
15621.84 107
15623.02 83
15624.20 109
15625.38 116
15626.57 103
15627.75 123
15628.93 129
15630.11 110
15631.29 126
15632.47 106
15633.66 127
15634.84 116
15636.02 104
15637.20 121
15638.38 119
15639.57 96
15640.75 114
15641.93 110
15643.11 113
15644.29 101
15645.48 154
15646.66 125
15647.84 117
15649.02 128
15650.21 132
15651.39 143
15652.57 146
15653.75 135
15654.94 130
15656.12 125
15657.30 153
15658.48 143
15659.67 143
15660.85 139
15662.03 133
15663.22 129
15664.40 128
15665.58 110
15666.76 104
15667.95 88
15669.13 115
15670.31 115
15671.50 115
15672.68 116
15673.86 112
15675.05 94
15676.23 135
15677.41 139
15678.60 123
15679.78 117
15680.96 145
15682.15 123
15683.33 124
15684.51 132
15685.70 120
15686.88 129
15688.07 112
15689.25 113
15690.43 135
15691.62 124
15692.80 115
15693.99 129
15695.17 121
15696.35 103
15697.54 115
15698.72 122
15699.91 131
15701.09 112
15702.28 135
15703.46 94
15704.64 118
15705.83 137
15707.01 121
15708.20 118
15709.38 102
15710.57 109
15711.75 120
15712.94 138
15714.12 124
15715.31 109
15716.49 141
15717.68 118
15718.86 104
15720.05 112
15721.23 117
15722.42 160
15723.60 100
15724.79 156
15725.97 130
15727.16 129
15728.34 125
15729.53 105
15730.71 122
15731.90 108
15733.08 127
15734.27 119
15735.46 125
15736.64 111
15737.83 126
15739.01 138
15740.20 93
15741.39 115
15742.57 143
15743.76 140
15744.94 130
15746.13 103
15747.31 117
15748.50 132
15749.69 126
15750.87 127
15752.06 126
15753.25 136
15754.43 143
15755.62 133
15756.81 149
15757.99 162
15759.18 148
15760.36 124
15761.55 122
15762.74 117
15763.92 108
15765.11 134
15766.30 115
15767.49 125
15768.67 122
15769.86 143
15771.05 122
15772.23 137
15773.42 116
15774.61 108
15775.79 120
15776.98 145
15778.17 128
15779.36 123
15780.54 116
15781.73 110
15782.92 134
15784.11 106
15785.29 129
15786.48 127
15787.67 127
15788.86 113
15790.04 129
15791.23 123
15792.42 121
15793.61 122
15794.79 123
15795.98 143
15797.17 122
15798.36 110
15799.55 103
15800.73 100
15801.92 123
15803.11 119
15804.30 138
15805.49 127
15806.68 129
15807.86 131
15809.05 132
15810.24 102
15811.43 116
15812.62 131
15813.81 112
15815.00 113
15816.18 133
15817.37 118
15818.56 108
15819.75 129
15820.94 111
15822.13 109
15823.32 120
15824.51 101
15825.70 93
15826.88 113
15828.07 116
15829.26 139
15830.45 125
15831.64 106
15832.83 116
15834.02 108
15835.21 118
15836.40 117
15837.59 141
15838.78 136
15839.97 109
15841.16 110
15842.35 112
15843.54 107
15844.73 126
15845.92 125
15847.11 112
15848.30 104
15849.49 89
15850.68 140
15851.87 147
15853.06 136
15854.25 134
15855.44 103
15856.63 100
15857.82 117
15859.01 105
15860.20 113
15861.39 103
15862.58 120
15863.77 106
15864.96 111
15866.15 118
15867.34 108
15868.53 109
15869.72 95
15870.91 97
15872.10 108
15873.29 118
15874.48 108
15875.68 134
15876.87 118
15878.06 126
15879.25 129
15880.44 123
15881.63 107
15882.82 108
15884.01 101
15885.20 108
15886.40 105
15887.59 112
15888.78 103
15889.97 130
15891.16 105
15892.35 97
15893.54 101
15894.74 110
15895.93 101
15897.12 112
15898.31 115
15899.50 126
15900.70 121
15901.89 126
15903.08 114
15904.27 113
15905.46 101
15906.66 122
15907.85 126
15909.04 149
15910.23 121
15911.42 120
15912.62 123
15913.81 125
15915.00 108
15916.19 128
15917.39 122
15918.58 130
15919.77 113
15920.96 122
15922.16 128
15923.35 127
15924.54 118
15925.73 117
15926.93 127
15928.12 92
15929.31 107
15930.51 111
15931.70 124
15932.89 109
15934.09 102
15935.28 94
15936.47 131
15937.67 142
15938.86 127
15940.05 111
15941.25 99
15942.44 112
15943.63 117
15944.83 99
15946.02 104
15947.21 120
15948.41 94
15949.60 113
15950.79 89
15951.99 83
15953.18 100
15954.38 122
15955.57 112
15956.76 115
15957.96 85
15959.15 110
15960.35 108
15961.54 115
15962.73 91
15963.93 96
15965.12 106
15966.32 104
15967.51 101
15968.71 110
15969.90 118
15971.09 135
15972.29 95
15973.48 112
15974.68 100
15975.87 84
15977.07 98
15978.26 106
15979.46 109
15980.65 103
15981.85 80
15983.04 93
15984.24 126
15985.43 94
15986.63 107
15987.82 86
15989.02 106
15990.21 111
15991.41 99
15992.60 99
15993.80 103
15994.99 100
15996.19 99
15997.39 106
15998.58 103
15999.78 109
16000.97 87
16002.17 105
16003.36 94
16004.56 91
16005.76 101
16006.95 101
16008.15 87
16009.34 82
16010.54 87
16011.73 97
16012.93 107
16014.13 98
16015.32 78
16016.52 88
16017.72 93
16018.91 78
16020.11 77
16021.30 88
16022.50 91
16023.70 100
16024.89 116
16026.09 94
16027.29 93
16028.48 105
16029.68 114
16030.88 119
16032.07 120
16033.27 104
16034.47 112
16035.67 79
16036.86 85
16038.06 113
16039.26 96
16040.45 92
16041.65 86
16042.85 94
16044.04 86
16045.24 88
16046.44 105
16047.64 77
16048.83 96
16050.03 104
16051.23 116
16052.43 129
16053.62 115
16054.82 101
16056.02 99
16057.22 120
16058.42 84
16059.61 71
16060.81 78
16062.01 98
16063.21 79
16064.41 77
16065.60 75
16066.80 100
16068.00 108
16069.20 89
16070.40 101
16071.59 99
16072.79 72
16073.99 99
16075.19 113
16076.39 93
16077.59 87
16078.78 98
16079.98 89
16081.18 74
16082.38 94
16083.58 126
16084.78 104
16085.98 78
16087.18 122
16088.37 111
16089.57 109
16090.77 95
16091.97 86
16093.17 96
16094.37 83
16095.57 77
16096.77 91
16097.97 106
16099.17 88
16100.37 101
16101.57 94
16102.77 77
16103.96 82
16105.16 93
16106.36 94
16107.56 71
16108.76 81
16109.96 99
16111.16 88
16112.36 83
16113.56 103
16114.76 79
16115.96 82
16117.16 80
16118.36 85
16119.56 111
16120.76 115
16121.96 112
16123.16 100
16124.36 83
16125.56 83
16126.76 100
16127.96 98
16129.16 94
16130.37 88
16131.57 94
16132.77 112
16133.97 100
16135.17 82
16136.37 98
16137.57 119
16138.77 96
16139.97 86
16141.17 80
16142.37 82
16143.57 108
16144.77 108
16145.98 115
16147.18 94
16148.38 106
16149.58 111
16150.78 106
16151.98 89
16153.18 89
16154.38 116
16155.59 96
16156.79 92
16157.99 87
16159.19 105
16160.39 113
16161.59 110
16162.80 92
16164.00 95
16165.20 81
16166.40 107
16167.60 103
16168.80 80
16170.01 97
16171.21 103
16172.41 118
16173.61 95
16174.81 87
16176.02 80
16177.22 101
16178.42 84
16179.62 81
16180.83 92
16182.03 101
16183.23 120
16184.43 114
16185.64 107
16186.84 96
16188.04 110
16189.24 105
16190.45 102
16191.65 100
16192.85 115
16194.06 101
16195.26 112
16196.46 104
16197.66 110
16198.87 107
16200.07 124
16201.27 111
16202.48 74
16203.68 86
16204.88 113
16206.09 93
16207.29 111
16208.49 96
16209.70 96
16210.90 114
16212.10 128
16213.31 107
16214.51 70
16215.71 90
16216.92 106
16218.12 88
16219.33 99
16220.53 64
16221.73 93
16222.94 104
16224.14 109
16225.35 91
16226.55 93
16227.75 95
16228.96 97
16230.16 87
16231.37 82
16232.57 84
16233.77 102
16234.98 112
16236.18 93
16237.39 91
16238.59 73
16239.80 99
16241.00 101
16242.21 83
16243.41 97
16244.62 102
16245.82 111
16247.03 137
16248.23 98
16249.44 114
16250.64 109
16251.85 127
16253.05 129
16254.26 136
16255.46 92
16256.67 89
16257.87 103
16259.08 116
16260.28 105
16261.49 117
16262.69 112
16263.90 131
16265.10 102
16266.31 110
16267.51 104
16268.72 101
16269.93 111
16271.13 110
16272.34 107
16273.54 111
16274.75 111
16275.96 106
16277.16 118
16278.37 109
16279.57 105
16280.78 103
16281.99 116
16283.19 136
16284.40 135
16285.60 106
16286.81 130
16288.02 138
16289.22 108
16290.43 136
16291.64 134
16292.84 117
16294.05 106
16295.26 145
16296.46 107
16297.67 107
16298.88 94
16300.08 114
16301.29 138
16302.50 127
16303.70 119
16304.91 103
16306.12 119
16307.32 109
16308.53 111
16309.74 120
16310.95 111
16312.15 106
16313.36 96
16314.57 117
16315.78 131
16316.98 112
16318.19 116
16319.40 104
16320.61 92
16321.81 91
16323.02 102
16324.23 116
16325.44 99
16326.64 111
16327.85 105
16329.06 102
16330.27 122
16331.48 103
16332.68 85
16333.89 110
16335.10 104
16336.31 113
16337.52 96
16338.72 96
16339.93 103
16341.14 113
16342.35 87
16343.56 105
16344.77 102
16345.98 90
16347.18 82
16348.39 85
16349.60 100
16350.81 90
16352.02 97
16353.23 87
16354.44 104
16355.65 95
16356.85 103
16358.06 74
16359.27 88
16360.48 103
16361.69 93
16362.90 107
16364.11 88
16365.32 94
16366.53 91
16367.74 89
16368.95 101
16370.16 99
16371.36 101
16372.57 78
16373.78 95
16374.99 97
16376.20 91
16377.41 91
16378.62 94
16379.83 84
16381.04 102
16382.25 120
16383.46 103
16384.67 98
16385.88 97
16387.09 94
16388.30 89
16389.51 81
16390.72 103
16391.93 88
16393.14 91
16394.35 101
16395.56 83
16396.77 88
16397.98 95
16399.19 89
16400.41 88
16401.62 68
16402.83 80
16404.04 112
16405.25 87
16406.46 99
16407.67 91
16408.88 76
16410.09 99
16411.30 115
16412.51 100
16413.72 91
16414.94 90
16416.15 87
16417.36 107
16418.57 94
16419.78 94
16420.99 91
16422.20 107
16423.41 99
16424.63 110
16425.84 115
16427.05 105
16428.26 87
16429.47 101
16430.68 116
16431.90 102
16433.11 104
16434.32 115
16435.53 85
16436.74 87
16437.95 99
16439.17 102
16440.38 86
16441.59 81
16442.80 110
16444.01 111
16445.23 133
16446.44 80
16447.65 88
16448.86 111
16450.08 101
16451.29 92
16452.50 75
16453.71 92
16454.93 98
16456.14 84
16457.35 70
16458.56 110
16459.78 82
16460.99 90
16462.20 94
16463.42 88
16464.63 74
16465.84 78
16467.05 92
16468.27 76
16469.48 80
16470.69 94
16471.91 94
16473.12 94
16474.33 90
16475.55 92
16476.76 76
16477.97 77
16479.19 98
16480.40 91
16481.61 104
16482.83 91
16484.04 94
16485.25 75
16486.47 96
16487.68 102
16488.90 82
16490.11 63
16491.32 71
16492.54 83
16493.75 90
16494.97 78
16496.18 66
16497.39 99
16498.61 89
16499.82 98
16501.04 87
16502.25 93
16503.47 72
16504.68 84
16505.89 74
16507.11 93
16508.32 84
16509.54 91
16510.75 107
16511.97 96
16513.18 75
16514.40 84
16515.61 87
16516.83 69
16518.04 77
16519.26 90
16520.47 86
16521.69 83
16522.90 90
16524.12 114
16525.33 91
16526.55 66
16527.76 75
16528.98 75
16530.19 89
16531.41 100
16532.62 69
16533.84 73
16535.05 85
16536.27 101
16537.49 98
16538.70 89
16539.92 89
16541.13 72
16542.35 97
16543.56 105
16544.78 90
16546.00 89
16547.21 106
16548.43 102
16549.64 101
16550.86 79
16552.08 98
16553.29 115
16554.51 111
16555.73 81
16556.94 81
16558.16 99
16559.37 83
16560.59 94
16561.81 87
16563.02 87
16564.24 89
16565.46 67
16566.67 79
16567.89 89
16569.11 84
16570.32 90
16571.54 87
16572.76 75
16573.98 96
16575.19 87
16576.41 100
16577.63 93
16578.84 87
16580.06 111
16581.28 113
16582.50 85
16583.71 90
16584.93 75
16586.15 89
16587.36 102
16588.58 90
16589.80 107
16591.02 85
16592.24 102
16593.45 76
16594.67 87
16595.89 113
16597.11 91
16598.32 98
16599.54 93
16600.76 103
16601.98 99
16603.20 101
16604.41 101
16605.63 80
16606.85 79
16608.07 81
16609.29 82
16610.51 69
16611.72 72
16612.94 88
16614.16 102
16615.38 119
16616.60 90
16617.82 95
16619.03 88
16620.25 106
16621.47 101
16622.69 103
16623.91 82
16625.13 65
16626.35 89
16627.57 76
16628.79 80
16630.00 60
16631.22 76
16632.44 97
16633.66 106
16634.88 83
16636.10 73
16637.32 89
16638.54 110
16639.76 87
16640.98 91
16642.20 81
16643.42 76
16644.64 93
16645.86 96
16647.08 90
16648.30 94
16649.51 92
16650.73 66
16651.95 106
16653.17 103
16654.39 82
16655.61 80
16656.83 95
16658.05 71
16659.27 102
16660.49 89
16661.71 85
16662.93 75
16664.16 84
16665.38 99
16666.60 80
16667.82 76
16669.04 80
16670.26 80
16671.48 94
16672.70 79
16673.92 96
16675.14 79
16676.36 112
16677.58 115
16678.80 90
16680.02 72
16681.24 82
16682.46 91
16683.69 97
16684.91 82
16686.13 75
16687.35 98
16688.57 85
16689.79 91
16691.01 86
16692.23 95
16693.46 88
16694.68 80
16695.90 93
16697.12 85
16698.34 95
16699.56 78
16700.78 76
16702.01 80
16703.23 85
16704.45 102
16705.67 75
16706.89 117
16708.12 83
16709.34 88
16710.56 61
16711.78 82
16713.00 91
16714.23 83
16715.45 89
16716.67 97
16717.89 100
16719.11 106
16720.34 87
16721.56 70
16722.78 93
16724.00 101
16725.23 70
16726.45 86
16727.67 90
16728.89 99
16730.12 99
16731.34 69
16732.56 83
16733.79 81
16735.01 90
16736.23 92
16737.45 94
16738.68 66
16739.90 77
16741.12 94
16742.35 84
16743.57 63
16744.79 77
16746.02 86
16747.24 82
16748.46 83
16749.69 74
16750.91 92
16752.13 84
16753.36 97
16754.58 113
16755.80 84
16757.03 87
16758.25 98
16759.48 96
16760.70 79
16761.92 106
16763.15 95
16764.37 82
16765.60 90
16766.82 84
16768.04 84
16769.27 99
16770.49 92
16771.72 72
16772.94 86
16774.16 96
16775.39 94
16776.61 101
16777.84 87
16779.06 77
16780.29 70
16781.51 80
16782.74 80
16783.96 74
16785.19 67
16786.41 78
16787.64 112
16788.86 79
16790.09 71
16791.31 90
16792.54 79
16793.76 72
16794.99 80
16796.21 75
16797.44 69
16798.66 97
16799.89 84
16801.11 74
16802.34 90
16803.56 55
16804.79 75
16806.01 76
16807.24 91
16808.46 94
16809.69 96
16810.92 80
16812.14 88
16813.37 100
16814.59 83
16815.82 85
16817.04 92
16818.27 98
16819.50 95
16820.72 90
16821.95 91
16823.17 65
16824.40 102
16825.63 86
16826.85 79
16828.08 80
16829.31 108
16830.53 89
16831.76 79
16832.99 96
16834.21 100
16835.44 81
16836.67 83
16837.89 88
16839.12 84
16840.35 64
16841.57 78
16842.80 83
16844.03 58
16845.25 82
16846.48 90
16847.71 88
16848.93 74
16850.16 66
16851.39 73
16852.62 89
16853.84 66
16855.07 78
16856.30 76
16857.52 91
16858.75 85
16859.98 90
16861.21 72
16862.43 86
16863.66 69
16864.89 85
16866.12 78
16867.35 86
16868.57 90
16869.80 95
16871.03 96
16872.26 108
16873.48 84
16874.71 72
16875.94 81
16877.17 105
16878.40 87
16879.63 105
16880.85 102
16882.08 86
16883.31 90
16884.54 81
16885.77 90
16887.00 83
16888.22 88
16889.45 95
16890.68 88
16891.91 95
16893.14 80
16894.37 70
16895.60 91
16896.82 107
16898.05 59
16899.28 76
16900.51 85
16901.74 105
16902.97 95
16904.20 84
16905.43 89
16906.66 69
16907.89 79
16909.12 84
16910.34 81
16911.57 81
16912.80 72
16914.03 79
16915.26 80
16916.49 83
16917.72 91
16918.95 118
16920.18 80
16921.41 89
16922.64 79
16923.87 92
16925.10 79
16926.33 92
16927.56 92
16928.79 109
16930.02 69
16931.25 74
16932.48 79
16933.71 94
16934.94 92
16936.17 95
16937.40 101
16938.63 97
16939.86 96
16941.09 107
16942.32 89
16943.55 83
16944.78 96
16946.01 94
16947.24 72
16948.48 64
16949.71 82
16950.94 84
16952.17 76
16953.40 73
16954.63 86
16955.86 105
16957.09 82
16958.32 85
16959.55 53
16960.79 85
16962.02 119
16963.25 83
16964.48 87
16965.71 78
16966.94 90
16968.17 85
16969.40 67
16970.64 66
16971.87 77
16973.10 74
16974.33 118
16975.56 97
16976.79 84
16978.03 96
16979.26 88
16980.49 86
16981.72 73
16982.95 66
16984.19 81
16985.42 82
16986.65 74
16987.88 86
16989.11 90
16990.35 94
16991.58 91
16992.81 65
16994.04 65
16995.28 83
16996.51 96
16997.74 77
16998.97 79
17000.21 93
17001.44 89
17002.67 93
17003.90 91
17005.14 69
17006.37 91
17007.60 79
17008.84 68
17010.07 69
17011.30 106
17012.53 92
17013.77 77
17015.00 74
17016.23 80
17017.47 78
17018.70 84
17019.93 86
17021.17 69
17022.40 92
17023.63 89
17024.87 83
17026.10 86
17027.33 73
17028.57 76
17029.80 80
17031.04 77
17032.27 65
17033.50 76
17034.74 94
17035.97 53
17037.20 88
17038.44 89
17039.67 82
17040.91 90
17042.14 87
17043.37 69
17044.61 78
17045.84 87
17047.08 78
17048.31 80
17049.55 100
17050.78 91
17052.02 84
17053.25 73
17054.48 71
17055.72 90
17056.95 91
17058.19 84
17059.42 103
17060.66 86
17061.89 79
17063.13 103
17064.36 101
17065.60 101
17066.83 98
17068.07 89
17069.30 91
17070.54 86
17071.77 79
17073.01 90
17074.24 80
17075.48 104
17076.71 126
17077.95 92
17079.19 109
17080.42 82
17081.66 78
17082.89 74
17084.13 65
17085.36 90
17086.60 92
17087.83 83
17089.07 80
17090.31 79
17091.54 101
17092.78 106
17094.01 84
17095.25 61
17096.49 76
17097.72 93
17098.96 79
17100.19 72
17101.43 79
17102.67 102
17103.90 98
17105.14 84
17106.38 79
17107.61 65
17108.85 81
17110.09 83
17111.32 68
17112.56 64
17113.80 99
17115.03 76
17116.27 95
17117.51 94
17118.74 75
17119.98 82
17121.22 75
17122.45 74
17123.69 65
17124.93 89
17126.17 76
17127.40 74
17128.64 76
17129.88 71
17131.12 82
17132.35 78
17133.59 78
17134.83 88
17136.07 79
17137.30 89
17138.54 99
17139.78 100
17141.02 80
17142.25 86
17143.49 101
17144.73 72
17145.97 79
17147.20 65
17148.44 61
17149.68 78
17150.92 97
17152.16 82
17153.40 76
17154.63 83
17155.87 76
17157.11 82
17158.35 78
17159.59 87
17160.83 91
17162.06 92
17163.30 89
17164.54 82
17165.78 71
17167.02 80
17168.26 93
17169.50 91
17170.73 82
17171.97 65
17173.21 90
17174.45 74
17175.69 75
17176.93 90
17178.17 98
17179.41 90
17180.65 76
17181.89 75
17183.12 82
17184.36 80
17185.60 95
17186.84 81
17188.08 76
17189.32 66
17190.56 69
17191.80 90
17193.04 83
17194.28 103
17195.52 69
17196.76 71
17198.00 77
17199.24 63
17200.48 70
17201.72 79
17202.96 91
17204.20 98
17205.44 66
17206.68 81
17207.92 88
17209.16 98
17210.40 91
17211.64 68
17212.88 75
17214.12 87
17215.36 81
17216.60 60
17217.84 78
17219.08 90
17220.32 101
17221.56 82
17222.80 76
17224.04 74
17225.29 82
17226.53 74
17227.77 82
17229.01 78
17230.25 72
17231.49 77
17232.73 98
17233.97 85
17235.21 80
17236.45 74
17237.70 88
17238.94 90
17240.18 82
17241.42 67
17242.66 56
17243.90 56
17245.14 69
17246.39 80
17247.63 72
17248.87 84
17250.11 68
17251.35 89
17252.59 86
17253.84 71
17255.08 68
17256.32 75
17257.56 70
17258.80 78
17260.05 75
17261.29 86
17262.53 70
17263.77 91
17265.01 90
17266.26 101
17267.50 79
17268.74 92
17269.98 89
17271.23 81
17272.47 81
17273.71 86
17274.95 71
17276.20 74
17277.44 63
17278.68 86
17279.92 72
17281.17 86
17282.41 85
17283.65 85
17284.90 93
17286.14 87
17287.38 77
17288.62 79
17289.87 89
17291.11 66
17292.35 83
17293.60 76
17294.84 87
17296.08 90
17297.33 69
17298.57 85
17299.81 90
17301.06 75
17302.30 70
17303.54 70
17304.79 77
17306.03 77
17307.28 89
17308.52 80
17309.76 97
17311.01 89
17312.25 80
17313.49 76
17314.74 76
17315.98 63
17317.23 70
17318.47 86
17319.72 92
17320.96 81
17322.20 75
17323.45 77
17324.69 57
17325.94 76
17327.18 80
17328.43 65
17329.67 71
17330.91 68
17332.16 68
17333.40 81
17334.65 72
17335.89 82
17337.14 73
17338.38 81
17339.63 70
17340.87 97
17342.12 63
17343.36 69
17344.61 74
17345.85 94
17347.10 70
17348.34 95
17349.59 72
17350.83 69
17352.08 60
17353.33 89
17354.57 77
17355.82 93
17357.06 68
17358.31 51
17359.55 64
17360.80 74
17362.04 87
17363.29 73
17364.54 56
17365.78 72
17367.03 70
17368.27 70
17369.52 69
17370.77 73
17372.01 80
17373.26 82
17374.50 82
17375.75 81
17377.00 82
17378.24 82
17379.49 76
17380.74 74
17381.98 79
17383.23 95
17384.47 95
17385.72 80
17386.97 77
17388.21 87
17389.46 77
17390.71 70
17391.95 73
17393.20 62
17394.45 72
17395.70 73
17396.94 63
17398.19 79
17399.44 68
17400.68 75
17401.93 81
17403.18 74
17404.42 86
17405.67 66
17406.92 94
17408.17 73
17409.41 74
17410.66 75
17411.91 74
17413.16 73
17414.40 70
17415.65 72
17416.90 83
17418.15 74
17419.40 87
17420.64 71
17421.89 75
17423.14 68
17424.39 70
17425.63 70
17426.88 92
17428.13 80
17429.38 78
17430.63 91
17431.88 77
17433.12 66
17434.37 79
17435.62 96
17436.87 100
17438.12 64
17439.37 88
17440.61 72
17441.86 75
17443.11 90
17444.36 69
17445.61 63
17446.86 78
17448.11 80
17449.36 79
17450.60 90
17451.85 82
17453.10 81
17454.35 82
17455.60 79
17456.85 86
17458.10 80
17459.35 65
17460.60 78
17461.85 89
17463.10 70
17464.34 75
17465.59 79
17466.84 70
17468.09 70
17469.34 59
17470.59 60
17471.84 77
17473.09 72
17474.34 89
17475.59 97
17476.84 74
17478.09 83
17479.34 92
17480.59 71
17481.84 88
17483.09 82
17484.34 73
17485.59 70
17486.84 77
17488.09 65
17489.34 85
17490.59 66
17491.84 82
17493.09 64
17494.34 77
17495.59 85
17496.84 88
17498.10 71
17499.35 82
17500.60 65
17501.85 67
17503.10 75
17504.35 77
17505.60 72
17506.85 71
17508.10 71
17509.35 79
17510.60 86
17511.86 102
17513.11 69
17514.36 81
17515.61 57
17516.86 65
17518.11 97
17519.36 89
17520.61 79
17521.87 64
17523.12 75
17524.37 67
17525.62 65
17526.87 77
17528.12 76
17529.38 81
17530.63 82
17531.88 105
17533.13 95
17534.38 91
17535.63 80
17536.89 69
17538.14 82
17539.39 88
17540.64 110
17541.89 71
17543.15 68
17544.40 71
17545.65 65
17546.90 90
17548.16 77
17549.41 82
17550.66 79
17551.91 84
17553.17 77
17554.42 70
17555.67 82
17556.92 85
17558.18 82
17559.43 73
17560.68 79
17561.94 79
17563.19 80
17564.44 78
17565.69 74
17566.95 87
17568.20 76
17569.45 102
17570.71 93
17571.96 83
17573.21 79
17574.47 88
17575.72 76
17576.97 85
17578.23 61
17579.48 85
17580.73 84
17581.99 63
17583.24 95
17584.50 74
17585.75 76
17587.00 75
17588.26 89
17589.51 70
17590.76 88
17592.02 82
17593.27 60
17594.53 78
17595.78 59
17597.04 82
17598.29 70
17599.54 78
17600.80 79
17602.05 93
17603.31 69
17604.56 62
17605.82 66
17607.07 74
17608.32 87
17609.58 87
17610.83 63
17612.09 79
17613.34 100
17614.60 85
17615.85 97
17617.11 81
17618.36 87
17619.62 85
17620.87 79
17622.13 66
17623.38 74
17624.64 68
17625.89 96
17627.15 99
17628.40 74
17629.66 86
17630.91 87
17632.17 75
17633.43 76
17634.68 89
17635.94 79
17637.19 79
17638.45 66
17639.70 88
17640.96 70
17642.21 76
17643.47 89
17644.73 83
17645.98 62
17647.24 69
17648.49 85
17649.75 92
17651.01 75
17652.26 79
17653.52 74
17654.77 74
17656.03 83
17657.29 79
17658.54 89
17659.80 57
17661.06 67
17662.31 86
17663.57 72
17664.83 72
17666.08 74
17667.34 96
17668.60 81
17669.85 91
17671.11 83
17672.37 76
17673.62 78
17674.88 76
17676.14 89
17677.39 82
17678.65 82
17679.91 77
17681.17 59
17682.42 61
17683.68 69
17684.94 83
17686.19 68
17687.45 68
17688.71 65
17689.97 72
17691.22 66
17692.48 55
17693.74 76
17695.00 89
17696.26 86
17697.51 101
17698.77 76
17700.03 59
17701.29 87
17702.54 100
17703.80 110
17705.06 88
17706.32 88
17707.58 92
17708.83 56
17710.09 73
17711.35 61
17712.61 56
17713.87 70
17715.13 84
17716.38 71
17717.64 92
17718.90 86
17720.16 70
17721.42 85
17722.68 80
17723.94 71
17725.19 69
17726.45 60
17727.71 79
17728.97 78
17730.23 64
17731.49 81
17732.75 80
17734.01 87
17735.27 74
17736.53 72
17737.78 56
17739.04 86
17740.30 75
17741.56 72
17742.82 58
17744.08 71
17745.34 86
17746.60 92
17747.86 65
17749.12 62
17750.38 83
17751.64 94
17752.90 83
17754.16 63
17755.42 73
17756.68 83
17757.94 88
17759.20 84
17760.46 61
17761.72 94
17762.98 76
17764.24 73
17765.50 80
17766.76 80
17768.02 67
17769.28 59
17770.54 76
17771.80 79
17773.06 81
17774.32 84
17775.58 69
17776.84 100
17778.10 77
17779.36 109
17780.62 80
17781.88 81
17783.15 57
17784.41 71
17785.67 74
17786.93 76
17788.19 75
17789.45 84
17790.71 65
17791.97 77
17793.23 83
17794.49 64
17795.76 70
17797.02 66
17798.28 101
17799.54 84
17800.80 78
17802.06 74
17803.32 74
17804.59 78
17805.85 79
17807.11 78
17808.37 74
17809.63 72
17810.89 84
17812.16 70
17813.42 91
17814.68 96
17815.94 85
17817.20 65
17818.47 78
17819.73 96
17820.99 67
17822.25 70
17823.51 80
17824.78 90
17826.04 59
17827.30 81
17828.56 84
17829.83 80
17831.09 84
17832.35 90
17833.61 77
17834.88 69
17836.14 82
17837.40 69
17838.67 103
17839.93 80
17841.19 85
17842.45 91
17843.72 82
17844.98 77
17846.24 105
17847.51 72
17848.77 71
17850.03 68
17851.30 83
17852.56 89
17853.82 78
17855.09 72
17856.35 70
17857.61 91
17858.88 72
17860.14 84
17861.40 81
17862.67 90
17863.93 79
17865.19 85
17866.46 62
17867.72 71
17868.99 68
17870.25 90
17871.51 88
17872.78 69
17874.04 77
17875.31 84
17876.57 89
17877.83 61
17879.10 75
17880.36 84
17881.63 96
17882.89 82
17884.15 87
17885.42 79
17886.68 71
17887.95 81
17889.21 77
17890.48 71
17891.74 77
17893.01 81
17894.27 75
17895.54 72
17896.80 77
17898.07 99
17899.33 97
17900.60 64
17901.86 73
17903.13 70
17904.39 84
17905.66 61
17906.92 72
17908.19 76
17909.45 89
17910.72 65
17911.98 64
17913.25 68
17914.51 73
17915.78 66
17917.05 71
17918.31 72
17919.58 67
17920.84 80
17922.11 77
17923.37 82
17924.64 65
17925.91 70
17927.17 76
17928.44 77
17929.70 69
17930.97 69
17932.24 90
17933.50 90
17934.77 64
17936.03 50
17937.30 60
17938.57 85
17939.83 83
17941.10 85
17942.37 87
17943.63 73
17944.90 91
17946.17 99
17947.43 73
17948.70 77
17949.97 89
17951.23 79
17952.50 61
17953.77 60
17955.03 94
17956.30 71
17957.57 86
17958.83 91
17960.10 88
17961.37 73
17962.64 70
17963.90 75
17965.17 72
17966.44 72
17967.70 74
17968.97 88
17970.24 78
17971.51 79
17972.77 55
17974.04 73
17975.31 84
17976.58 74
17977.85 73
17979.11 79
17980.38 68
17981.65 69
17982.92 79
17984.18 82
17985.45 66
17986.72 69
17987.99 79
17989.26 58
17990.52 59
17991.79 72
17993.06 74
17994.33 54
17995.60 63
17996.87 68
17998.13 69
17999.40 83
18000.67 67
18001.94 79
18003.21 71
18004.48 54
18005.75 48
18007.02 64
18008.28 92
18009.55 79
18010.82 83
18012.09 89
18013.36 69
18014.63 80
18015.90 59
18017.17 63
18018.44 59
18019.71 66
18020.97 73
18022.24 71
18023.51 88
18024.78 71
18026.05 75
18027.32 71
18028.59 63
18029.86 71
18031.13 77
18032.40 89
18033.67 84
18034.94 63
18036.21 60
18037.48 79
18038.75 78
18040.02 70
18041.29 54
18042.56 59
18043.83 66
18045.10 84
18046.37 67
18047.64 76
18048.91 75
18050.18 82
18051.45 63
18052.72 61
18053.99 67
18055.26 78
18056.53 78
18057.80 77
18059.07 62
18060.34 81
18061.61 87
18062.88 79
18064.16 75
18065.43 70
18066.70 65
18067.97 90
18069.24 70
18070.51 60
18071.78 70
18073.05 68
18074.32 85
18075.59 63
18076.87 76
18078.14 72
18079.41 63
18080.68 78
18081.95 57
18083.22 56
18084.49 67
18085.77 86
18087.04 68
18088.31 63
18089.58 84
18090.85 81
18092.12 87
18093.40 65
18094.67 95
18095.94 80
18097.21 73
18098.48 82
18099.76 90
18101.03 76
18102.30 56
18103.57 91
18104.84 97
18106.12 82
18107.39 60
18108.66 78
18109.93 74
18111.21 70
18112.48 73
18113.75 76
18115.02 83
18116.30 74
18117.57 82
18118.84 62
18120.11 54
18121.39 75
18122.66 71
18123.93 76
18125.21 71
18126.48 73
18127.75 71
18129.02 80
18130.30 86
18131.57 79
18132.84 90
18134.12 83
18135.39 80
18136.66 84
18137.94 69
18139.21 72
18140.48 58
18141.76 63
18143.03 65
18144.31 65
18145.58 78
18146.85 85
18148.13 86
18149.40 70
18150.67 79
18151.95 88
18153.22 95
18154.50 80
18155.77 74
18157.04 69
18158.32 75
18159.59 82
18160.87 87
18162.14 75
18163.41 97
18164.69 88
18165.96 65
18167.24 98
18168.51 87
18169.79 80
18171.06 71
18172.34 67
18173.61 86
18174.89 88
18176.16 88
18177.43 68
18178.71 73
18179.98 84
18181.26 92
18182.53 86
18183.81 97
18185.08 66
18186.36 73
18187.63 69
18188.91 61
18190.18 85
18191.46 80
18192.74 76
18194.01 79
18195.29 71
18196.56 94
18197.84 89
18199.11 79
18200.39 74
18201.66 84
18202.94 95
18204.22 88
18205.49 58
18206.77 55
18208.04 78
18209.32 79
18210.59 69
18211.87 60
18213.15 60
18214.42 68
18215.70 62
18216.97 63
18218.25 88
18219.53 79
18220.80 82
18222.08 64
18223.36 61
18224.63 73
18225.91 80
18227.19 82
18228.46 88
18229.74 66
18231.02 69
18232.29 79
18233.57 90
18234.85 83
18236.12 71
18237.40 89
18238.68 75
18239.95 66
18241.23 69
18242.51 65
18243.78 59
18245.06 67
18246.34 66
18247.62 83
18248.89 87
18250.17 100
18251.45 91
18252.73 87
18254.00 80
18255.28 66
18256.56 73
18257.84 76
18259.11 65
18260.39 61
18261.67 94
18262.95 78
18264.22 88
18265.50 79
18266.78 80
18268.06 81
18269.34 68
18270.61 78
18271.89 79
18273.17 77
18274.45 93
18275.73 91
18277.01 84
18278.28 75
18279.56 70
18280.84 87
18282.12 76
18283.40 81
18284.68 76
18285.95 66
18287.23 75
18288.51 63
18289.79 100
18291.07 64
18292.35 54
18293.63 59
18294.91 71
18296.19 74
18297.46 88
18298.74 86
18300.02 70
18301.30 58
18302.58 60
18303.86 74
18305.14 70
18306.42 82
18307.70 69
18308.98 57
18310.26 68
18311.54 65
18312.82 69
18314.10 81
18315.37 74
18316.65 76
18317.93 87
18319.21 90
18320.49 65
18321.77 61
18323.05 63
18324.33 80
18325.61 100
18326.89 73
18328.17 60
18329.45 68
18330.73 80
18332.01 77
18333.29 75
18334.57 97
18335.86 88
18337.14 86
18338.42 71
18339.70 70
18340.98 77
18342.26 91
18343.54 68
18344.82 87
18346.10 55
18347.38 66
18348.66 70
18349.94 60
18351.22 58
18352.50 62
18353.78 69
18355.07 71
18356.35 58
18357.63 65
18358.91 86
18360.19 82
18361.47 64
18362.75 51
18364.03 68
18365.32 84
18366.60 83
18367.88 82
18369.16 75
18370.44 71
18371.72 68
18373.00 63
18374.29 70
18375.57 76
18376.85 71
18378.13 101
18379.41 75
18380.70 86
18381.98 68
18383.26 77
18384.54 83
18385.82 65
18387.11 73
18388.39 78
18389.67 87
18390.95 73
18392.23 73
18393.52 77
18394.80 92
18396.08 92
18397.36 67
18398.65 64
18399.93 60
18401.21 63
18402.50 83
18403.78 85
18405.06 63
18406.34 61
18407.63 69
18408.91 56
18410.19 85
18411.48 56
18412.76 70
18414.04 54
18415.32 66
18416.61 77
18417.89 68
18419.17 69
18420.46 77
18421.74 62
18423.02 59
18424.31 76
18425.59 64
18426.87 71
18428.16 66
18429.44 70
18430.73 65
18432.01 76
18433.29 60
18434.58 69
18435.86 71
18437.14 67
18438.43 72
18439.71 57
18441.00 79
18442.28 75
18443.56 98
18444.85 73
18446.13 87
18447.42 54
18448.70 50
18449.99 63
18451.27 68
18452.56 76
18453.84 77
18455.12 74
18456.41 80
18457.69 75
18458.98 73
18460.26 72
18461.55 67
18462.83 66
18464.12 60
18465.40 63
18466.69 84
18467.97 75
18469.26 56
18470.54 68
18471.83 83
18473.11 85
18474.40 70
18475.68 86
18476.97 73
18478.25 72
18479.54 76
18480.82 72
18482.11 78
18483.40 79
18484.68 66
18485.97 73
18487.25 84
18488.54 67
18489.82 64
18491.11 79
18492.39 78
18493.68 84
18494.97 69
18496.25 85
18497.54 66
18498.82 66
18500.11 70
18501.40 68
18502.68 58
18503.97 74
18505.26 63
18506.54 57
18507.83 69
18509.11 84
18510.40 76
18511.69 70
18512.97 49
18514.26 67
18515.55 65
18516.83 72
18518.12 83
18519.41 73
18520.69 102
18521.98 89
18523.27 70
18524.56 84
18525.84 85
18527.13 95
18528.42 67
18529.70 76
18530.99 76
18532.28 68
18533.57 75
18534.85 51
18536.14 66
18537.43 74
18538.71 68
18540.00 91
18541.29 87
18542.58 94
18543.86 111
18545.15 76
18546.44 78
18547.73 78
18549.02 74
18550.30 89
18551.59 71
18552.88 81
18554.17 65
18555.46 76
18556.74 85
18558.03 103
18559.32 92
18560.61 81
18561.90 85
18563.18 71
18564.47 75
18565.76 62
18567.05 55
18568.34 69
18569.63 85
18570.92 71
18572.20 73
18573.49 69
18574.78 82
18576.07 81
18577.36 79
18578.65 83
18579.94 81
18581.23 67
18582.51 80
18583.80 63
18585.09 61
18586.38 112
18587.67 91
18588.96 84
18590.25 89
18591.54 75
18592.83 91
18594.12 72
18595.41 74
18596.70 82
18597.99 84
18599.28 56
18600.57 75
18601.85 82
18603.14 80
18604.43 64
18605.72 74
18607.01 80
18608.30 62
18609.59 60
18610.88 81
18612.17 86
18613.46 63
18614.75 72
18616.04 80
18617.33 74
18618.62 80
18619.91 72
18621.20 75
18622.50 75
18623.79 85
18625.08 76
18626.37 66
18627.66 85
18628.95 96
18630.24 55
18631.53 61
18632.82 82
18634.11 64
18635.40 94
18636.69 94
18637.98 66
18639.27 64
18640.57 75
18641.86 74
18643.15 75
18644.44 67
18645.73 59
18647.02 82
18648.31 73
18649.60 82
18650.89 86
18652.19 77
18653.48 107
18654.77 71
18656.06 93
18657.35 83
18658.64 72
18659.94 66
18661.23 78
18662.52 73
18663.81 58
18665.10 67
18666.39 78
18667.69 76
18668.98 61
18670.27 76
18671.56 91
18672.85 62
18674.15 69
18675.44 73
18676.73 78
18678.02 83
18679.32 95
18680.61 66
18681.90 76
18683.19 66
18684.49 62
18685.78 72
18687.07 86
18688.36 80
18689.66 68
18690.95 71
18692.24 73
18693.53 77
18694.83 81
18696.12 66
18697.41 61
18698.71 71
18700.00 76
18701.29 83
18702.59 69
18703.88 78
18705.17 53
18706.47 75
18707.76 73
18709.05 68
18710.35 69
18711.64 79
18712.93 69
18714.23 64
18715.52 64
18716.81 65
18718.11 65
18719.40 65
18720.70 68
18721.99 79
18723.28 71
18724.58 80
18725.87 79
18727.16 58
18728.46 61
18729.75 65
18731.05 64
18732.34 74
18733.64 64
18734.93 81
18736.22 66
18737.52 70
18738.81 76
18740.11 64
18741.40 58
18742.70 86
18743.99 72
18745.29 81
18746.58 74
18747.87 68
18749.17 74
18750.46 66
18751.76 63
18753.05 72
18754.35 89
18755.64 86
18756.94 69
18758.23 58
18759.53 74
18760.82 72
18762.12 76
18763.42 54
18764.71 68
18766.01 62
18767.30 61
18768.60 71
18769.89 68
18771.19 66
18772.48 66
18773.78 82
18775.07 71
18776.37 53
18777.67 63
18778.96 80
18780.26 77
18781.55 75
18782.85 87
18784.15 86
18785.44 89
18786.74 74
18788.03 62
18789.33 66
18790.63 61
18791.92 63
18793.22 55
18794.52 67
18795.81 64
18797.11 58
18798.40 56
18799.70 66
18801.00 65
18802.29 70
18803.59 92
18804.89 95
18806.18 90
18807.48 82
18808.78 82
18810.07 84
18811.37 74
18812.67 61
18813.97 86
18815.26 67
18816.56 60
18817.86 70
18819.15 79
18820.45 96
18821.75 76
18823.05 95
18824.34 69
18825.64 62
18826.94 83
18828.24 74
18829.53 84
18830.83 48
18832.13 59
18833.43 85
18834.72 85
18836.02 61
18837.32 72
18838.62 71
18839.92 80
18841.21 73
18842.51 76
18843.81 65
18845.11 68
18846.41 64
18847.70 59
18849.00 85
18850.30 77
18851.60 77
18852.90 77
18854.20 73
18855.49 75
18856.79 67
18858.09 64
18859.39 67
18860.69 47
18861.99 62
18863.29 64
18864.58 64
18865.88 52
18867.18 76
18868.48 81
18869.78 65
18871.08 77
18872.38 72
18873.68 83
18874.98 67
18876.28 67
18877.57 84
18878.87 61
18880.17 79
18881.47 73
18882.77 77
18884.07 85
18885.37 76
18886.67 71
18887.97 80
18889.27 67
18890.57 62
18891.87 81
18893.17 67
18894.47 76
18895.77 80
18897.07 65
18898.37 69
18899.67 69
18900.97 63
18902.27 71
18903.57 88
18904.87 72
18906.17 66
18907.47 62
18908.77 56
18910.07 64
18911.37 62
18912.67 70
18913.97 73
18915.27 72
18916.57 61
18917.87 61
18919.17 73
18920.47 68
18921.78 52
18923.08 68
18924.38 78
18925.68 64
18926.98 52
18928.28 56
18929.58 92
18930.88 62
18932.18 59
18933.48 78
18934.79 67
18936.09 64
18937.39 74
18938.69 51
18939.99 65
18941.29 74
18942.59 64
18943.90 64
18945.20 65
18946.50 67
18947.80 78
18949.10 72
18950.40 83
18951.71 63
18953.01 82
18954.31 91
18955.61 89
18956.91 87
18958.21 52
18959.52 75
18960.82 83
18962.12 62
18963.42 80
18964.73 74
18966.03 83
18967.33 64
18968.63 64
18969.93 53
18971.24 62
18972.54 55
18973.84 77
18975.14 67
18976.45 50
18977.75 82
18979.05 82
18980.36 81
18981.66 71
18982.96 64
18984.26 71
18985.57 58
18986.87 84
18988.17 76
18989.48 59
18990.78 81
18992.08 103
18993.39 100
18994.69 85
18995.99 62
18997.30 68
18998.60 77
18999.90 64
19001.21 73
19002.51 72
19003.81 74
19005.12 77
19006.42 83
19007.72 69
19009.03 75
19010.33 68
19011.64 70
19012.94 97
19014.24 79
19015.55 91
19016.85 99
19018.16 88
19019.46 62
19020.76 62
19022.07 84
19023.37 90
19024.68 86
19025.98 84
19027.29 67
19028.59 58
19029.89 91
19031.20 59
19032.50 91
19033.81 74
19035.11 50
19036.42 94
19037.72 71
19039.03 69
19040.33 71
19041.64 61
19042.94 64
19044.25 69
19045.55 64
19046.86 66
19048.16 80
19049.47 54
19050.77 77
19052.08 81
19053.38 68
19054.69 71
19055.99 62
19057.30 61
19058.60 66
19059.91 62
19061.22 67
19062.52 71
19063.83 67
19065.13 60
19066.44 69
19067.74 61
19069.05 72
19070.36 77
19071.66 66
19072.97 75
19074.27 67
19075.58 78
19076.89 55
19078.19 64
19079.50 65
19080.80 69
19082.11 70
19083.42 66
19084.72 70
19086.03 58
19087.34 60
19088.64 58
19089.95 65
19091.26 71
19092.56 74
19093.87 67
19095.18 64
19096.48 71
19097.79 51
19099.10 46
19100.40 64
19101.71 78
19103.02 62
19104.32 62
19105.63 70
19106.94 65
19108.25 71
19109.55 79
19110.86 54
19112.17 60
19113.48 69
19114.78 65
19116.09 70
19117.40 56
19118.71 82
19120.01 68
19121.32 54
19122.63 57
19123.94 71
19125.24 62
19126.55 64
19127.86 68
19129.17 86
19130.47 52
19131.78 68
19133.09 77
19134.40 76
19135.71 63
19137.02 73
19138.32 78
19139.63 76
19140.94 53
19142.25 58
19143.56 73
19144.87 65
19146.17 57
19147.48 66
19148.79 68
19150.10 72
19151.41 61
19152.72 62
19154.03 46
19155.33 74
19156.64 65
19157.95 68
19159.26 78
19160.57 72
19161.88 66
19163.19 67
19164.50 58
19165.81 52
19167.12 64
19168.42 83
19169.73 72
19171.04 61
19172.35 63
19173.66 92
19174.97 82
19176.28 58
19177.59 62
19178.90 85
19180.21 66
19181.52 62
19182.83 67
19184.14 74
19185.45 48
19186.76 50
19188.07 60
19189.38 48
19190.69 49
19192.00 60
19193.31 76
19194.62 53
19195.93 58
19197.24 61
19198.55 70
19199.86 64
19201.17 50
19202.48 55
19203.79 58
19205.10 66
19206.41 67
19207.72 56
19209.03 47
19210.34 54
19211.66 70
19212.97 69
19214.28 62
19215.59 50
19216.90 50
19218.21 64
19219.52 66
19220.83 82
19222.14 51
19223.45 45
19224.77 58
19226.08 63
19227.39 56
19228.70 62
19230.01 52
19231.32 67
19232.63 59
19233.94 52
19235.26 70
19236.57 77
19237.88 68
19239.19 83
19240.50 60
19241.81 61
19243.13 62
19244.44 64
19245.75 48
19247.06 54
19248.37 51
19249.69 64
19251.00 56
19252.31 67
19253.62 60
19254.93 70
19256.25 76
19257.56 66
19258.87 64
19260.18 52
19261.50 57
19262.81 59
19264.12 66
19265.43 64
19266.75 54
19268.06 65
19269.37 61
19270.68 66
19272.00 66
19273.31 58
19274.62 63
19275.94 67
19277.25 51
19278.56 76
19279.88 55
19281.19 59
19282.50 58
19283.81 52
19285.13 67
19286.44 64
19287.75 67
19289.07 61
19290.38 67
19291.70 63
19293.01 65
19294.32 75
19295.64 61
19296.95 70
19298.26 78
19299.58 67
19300.89 57
19302.20 60
19303.52 39
19304.83 65
19306.15 55
19307.46 41
19308.77 47
19310.09 70
19311.40 67
19312.72 52
19314.03 63
19315.35 62
19316.66 79
19317.97 58
19319.29 60
19320.60 76
19321.92 64
19323.23 80
19324.55 72
19325.86 60
19327.18 64
19328.49 67
19329.81 51
19331.12 53
19332.44 67
19333.75 61
19335.07 57
19336.38 69
19337.70 49
19339.01 79
19340.33 50
19341.64 61
19342.96 49
19344.27 67
19345.59 48
19346.90 55
19348.22 69
19349.53 80
19350.85 73
19352.16 68
19353.48 49
19354.79 75
19356.11 70
19357.43 56
19358.74 58
19360.06 68
19361.37 66
19362.69 55
19364.01 59
19365.32 52
19366.64 56
19367.95 66
19369.27 77
19370.59 65
19371.90 62
19373.22 70
19374.53 78
19375.85 68
19377.17 40
19378.48 58
19379.80 66
19381.12 75
19382.43 61
19383.75 62
19385.07 60
19386.38 75
19387.70 63
19389.02 54
19390.33 67
19391.65 81
19392.97 58
19394.28 69
19395.60 59
19396.92 65
19398.24 64
19399.55 50
19400.87 52
19402.19 60
19403.50 59
19404.82 73
19406.14 76
19407.46 47
19408.77 55
19410.09 51
19411.41 71
19412.73 47
19414.04 59
19415.36 65
19416.68 82
19418.00 84
19419.32 60
19420.63 63
19421.95 53
19423.27 71
19424.59 74
19425.91 61
19427.22 64
19428.54 58
19429.86 77
19431.18 74
19432.50 61
19433.82 58
19435.13 70
19436.45 74
19437.77 64
19439.09 55
19440.41 65
19441.73 71
19443.04 84
19444.36 72
19445.68 57
19447.00 59
19448.32 71
19449.64 48
19450.96 59
19452.28 58
19453.60 57
19454.91 75
19456.23 67
19457.55 46
19458.87 61
19460.19 76
19461.51 66
19462.83 67
19464.15 59
19465.47 67
19466.79 59
19468.11 79
19469.43 80
19470.75 68
19472.07 73
19473.39 62
19474.71 63
19476.03 52
19477.35 63
19478.67 70
19479.99 51
19481.30 53
19482.62 67
19483.94 77
19485.27 61
19486.59 50
19487.91 58
19489.23 81
19490.55 67
19491.87 61
19493.19 64
19494.51 72
19495.83 65
19497.15 61
19498.47 60
19499.79 53
19501.11 72
19502.43 63
19503.75 63
19505.07 86
19506.39 88
19507.71 66
19509.03 65
19510.36 58
19511.68 45
19513.00 60
19514.32 62
19515.64 71
19516.96 53
19518.28 61
19519.60 70
19520.92 62
19522.25 72
19523.57 69
19524.89 65
19526.21 59
19527.53 69
19528.85 51
19530.17 69
19531.50 76
19532.82 95
19534.14 79
19535.46 45
19536.78 52
19538.11 59
19539.43 59
19540.75 65
19542.07 62
19543.39 50
19544.72 51
19546.04 65
19547.36 68
19548.68 56
19550.00 69
19551.33 70
19552.65 66
19553.97 72
19555.29 58
19556.62 70
19557.94 71
19559.26 54
19560.58 53
19561.91 65
19563.23 56
19564.55 47
19565.88 55
19567.20 56
19568.52 50
19569.84 69
19571.17 63
19572.49 76
19573.81 57
19575.14 68
19576.46 61
19577.78 65
19579.11 52
19580.43 66
19581.75 55
19583.08 55
19584.40 69
19585.72 52
19587.05 72
19588.37 63
19589.69 73
19591.02 55
19592.34 62
19593.67 60
19594.99 62
19596.31 66
19597.64 43
19598.96 59
19600.28 60
19601.61 81
19602.93 57
19604.26 53
19605.58 54
19606.91 77
19608.23 68
19609.55 68
19610.88 49
19612.20 57
19613.53 81
19614.85 61
19616.18 51
19617.50 76
19618.83 78
19620.15 73
19621.47 58
19622.80 44
19624.12 63
19625.45 67
19626.77 70
19628.10 51
19629.42 63
19630.75 70
19632.07 66
19633.40 82
19634.72 52
19636.05 54
19637.37 62
19638.70 68
19640.03 69
19641.35 62
19642.68 62
19644.00 62
19645.33 47
19646.65 40
19647.98 48
19649.30 67
19650.63 62
19651.96 51
19653.28 63
19654.61 50
19655.93 58
19657.26 42
19658.58 47
19659.91 70
19661.24 56
19662.56 59
19663.89 58
19665.22 69
19666.54 56
19667.87 62
19669.19 68
19670.52 60
19671.85 57
19673.17 59
19674.50 48
19675.83 60
19677.15 77
19678.48 59
19679.81 60
19681.13 62
19682.46 47
19683.79 77
19685.11 85
19686.44 58
19687.77 47
19689.09 56
19690.42 63
19691.75 65
19693.08 58
19694.40 40
19695.73 55
19697.06 62
19698.39 67
19699.71 50
19701.04 57
19702.37 50
19703.69 47
19705.02 53
19706.35 62
19707.68 69
19709.01 65
19710.33 54
19711.66 54
19712.99 70
19714.32 66
19715.64 62
19716.97 64
19718.30 62
19719.63 46
19720.96 67
19722.28 82
19723.61 71
19724.94 47
19726.27 53
19727.60 62
19728.93 58
19730.25 80
19731.58 50
19732.91 49
19734.24 73
19735.57 57
19736.90 51
19738.23 34
19739.55 61
19740.88 71
19742.21 73
19743.54 67
19744.87 48
19746.20 47
19747.53 79
19748.86 70
19750.19 64
19751.51 63
19752.84 59
19754.17 52
19755.50 65
19756.83 56
19758.16 58
19759.49 60
19760.82 53
19762.15 61
19763.48 51
19764.81 80
19766.14 58
19767.47 64
19768.80 51
19770.13 42
19771.46 69
19772.79 58
19774.12 61
19775.45 63
19776.78 59
19778.11 52
19779.44 67
19780.77 69
19782.10 57
19783.43 64
19784.76 52
19786.09 54
19787.42 61
19788.75 51
19790.08 66
19791.41 60
19792.74 49
19794.07 69
19795.40 57
19796.73 53
19798.06 64
19799.39 64
19800.72 69
19802.05 43
19803.39 58
19804.72 79
19806.05 68
19807.38 40
19808.71 46
19810.04 59
19811.37 66
19812.70 51
19814.03 60
19815.37 63
19816.70 66
19818.03 52
19819.36 48
19820.69 65
19822.02 69
19823.35 51
19824.69 57
19826.02 47
19827.35 52
19828.68 65
19830.01 73
19831.34 66
19832.68 75
19834.01 69
19835.34 65
19836.67 67
19838.00 51
19839.34 48
19840.67 62
19842.00 56
19843.33 52
19844.67 53
19846.00 46
19847.33 42
19848.66 55
19849.99 64
19851.33 47
19852.66 81
19853.99 74
19855.32 73
19856.66 59
19857.99 41
19859.32 66
19860.66 66
19861.99 47
19863.32 56
19864.65 65
19865.99 52
19867.32 52
19868.65 59
19869.99 67
19871.32 69
19872.65 51
19873.99 65
19875.32 75
19876.65 93
19877.99 78
19879.32 67
19880.65 66
19881.99 48
19883.32 61
19884.65 57
19885.99 51
19887.32 59
19888.66 44
19889.99 50
19891.32 47
19892.66 68
19893.99 56
19895.32 53
19896.66 56
19897.99 69
19899.33 66
19900.66 65
19902.00 57
19903.33 50
19904.66 57
19906.00 62
19907.33 46
19908.67 55
19910.00 75
19911.34 54
19912.67 64
19914.01 67
19915.34 62
19916.67 66
19918.01 38
19919.34 64
19920.68 68
19922.01 58
19923.35 56
19924.68 53
19926.02 54
19927.35 56
19928.69 68
19930.02 53
19931.36 43
19932.69 62
19934.03 48
19935.37 53
19936.70 77
19938.04 68
19939.37 58
19940.71 66
19942.04 58
19943.38 84
19944.71 77
19946.05 68
19947.39 51
19948.72 49
19950.06 51
19951.39 41
19952.73 59
19954.06 60
19955.40 53
19956.74 58
19958.07 67
19959.41 59
19960.74 80
19962.08 59
19963.42 69
19964.75 66
19966.09 60
19967.43 71
19968.76 56
19970.10 69
19971.44 64
19972.77 49
19974.11 50
19975.45 63
19976.78 57
19978.12 64
19979.46 53
19980.79 65
19982.13 67
19983.47 62
19984.80 49
19986.14 42
19987.48 55
19988.82 64
19990.15 46
19991.49 49
19992.83 47
19994.16 71
19995.50 58
19996.84 58
19998.18 71
19999.51 61
20000.85 73
20002.19 72
20003.53 73
20004.86 62
20006.20 77
20007.54 75
20008.88 58
20010.22 52
20011.55 44
20012.89 52
20014.23 50
20015.57 60
20016.91 38
20018.24 48
20019.58 54
20020.92 65
20022.26 54
20023.60 61
20024.93 58
20026.27 70
20027.61 72
20028.95 55
20030.29 60
20031.63 62
20032.97 73
20034.30 63
20035.64 67
20036.98 58
20038.32 48
20039.66 57
20041.00 79
20042.34 95
20043.68 93
20045.01 50
20046.35 60
20047.69 70
20049.03 75
20050.37 80
20051.71 53
20053.05 69
20054.39 66
20055.73 62
20057.07 57
20058.41 67
20059.75 59
20061.09 66
20062.43 67
20063.77 74
20065.11 52
20066.45 66
20067.79 62
20069.12 46
20070.46 57
20071.80 68
20073.14 49
20074.48 45
20075.82 57
20077.16 75
20078.50 53
20079.85 54
20081.19 62
20082.53 66
20083.87 61
20085.21 53
20086.55 70
20087.89 67
20089.23 56
20090.57 54
20091.91 56
20093.25 52
20094.59 59
20095.93 63
20097.27 51
20098.61 46
20099.95 46
20101.29 61
20102.64 70
20103.98 72
20105.32 55
20106.66 73
20108.00 52
20109.34 53
20110.68 62
20112.02 53
20113.36 71
20114.71 65
20116.05 40
20117.39 41
20118.73 64
20120.07 51
20121.41 50
20122.75 54
20124.10 66
20125.44 54
20126.78 41
20128.12 54
20129.46 53
