# Supplementary material for: MALDI-TOF MS typing enables the classification of brewing yeasts of the genus Saccharomyces to major beer styles
Source: PLoS One. 2017 Aug 9;12(8):e0181694. doi: 10.1371/journal.pone.0181694 (PMC5549903; doi:10.1371/journal.pone.0181694)
Supplement: S1 File — The directory includes 90 raw files and was zipped to “.zip”; the folder has three strains with 30 spectra per strain; S1 Text explains the raw files with an example and Table 1 represents the yeast strains used within the experiment. (ZIP) [file pone.0181694.s004.zip › 1-3/30252-148-OG-Alt-Alt-YPG-18h-E-E_2015-08-14__0_F6_1.dat]

1999.93 1071
2000.35 1035
2000.77 1017
2001.19 1122
2001.61 947
2002.03 1044
2002.46 1057
2002.88 1084
2003.30 1055
2003.72 1018
2004.14 1061
2004.57 1104
2004.99 1117
2005.41 998
2005.83 1068
2006.25 1027
2006.68 994
2007.10 1026
2007.52 897
2007.94 823
2008.37 1024
2008.79 1075
2009.21 945
2009.63 1090
2010.06 1106
2010.48 1178
2010.90 1083
2011.32 1078
2011.75 1018
2012.17 1071
2012.59 1037
2013.02 977
2013.44 901
2013.86 804
2014.29 884
2014.71 1014
2015.13 880
2015.55 887
2015.98 998
2016.40 918
2016.82 959
2017.25 970
2017.67 961
2018.10 910
2018.52 877
2018.94 911
2019.37 974
2019.79 958
2020.21 895
2020.64 950
2021.06 933
2021.48 977
2021.91 907
2022.33 963
2022.76 1048
2023.18 927
2023.60 872
2024.03 959
2024.45 995
2024.88 965
2025.30 986
2025.73 914
2026.15 922
2026.57 964
2027.00 912
2027.42 812
2027.85 965
2028.27 1007
2028.70 947
2029.12 989
2029.55 918
2029.97 963
2030.40 947
2030.82 828
2031.24 926
2031.67 976
2032.09 986
2032.52 928
2032.94 914
2033.37 977
2033.79 947
2034.22 827
2034.65 826
2035.07 997
2035.50 943
2035.92 940
2036.35 954
2036.77 895
2037.20 1008
2037.62 952
2038.05 909
2038.47 977
2038.90 1008
2039.33 956
2039.75 1047
2040.18 983
2040.60 1023
2041.03 991
2041.45 1081
2041.88 1117
2042.31 947
2042.73 1014
2043.16 1060
2043.58 975
2044.01 886
2044.44 1038
2044.86 1026
2045.29 923
2045.72 971
2046.14 937
2046.57 912
2047.00 879
2047.42 879
2047.85 999
2048.28 973
2048.70 959
2049.13 864
2049.56 953
2049.98 961
2050.41 909
2050.84 883
2051.26 1057
2051.69 1026
2052.12 1015
2052.54 920
2052.97 880
2053.40 845
2053.83 1070
2054.25 1069
2054.68 1008
2055.11 887
2055.53 979
2055.96 1062
2056.39 1031
2056.82 931
2057.24 922
2057.67 886
2058.10 868
2058.53 921
2058.96 897
2059.38 891
2059.81 1004
2060.24 965
2060.67 995
2061.10 963
2061.52 939
2061.95 977
2062.38 973
2062.81 931
2063.24 869
2063.66 986
2064.09 898
2064.52 882
2064.95 1076
2065.38 980
2065.81 1058
2066.23 1057
2066.66 1121
2067.09 1222
2067.52 1237
2067.95 1129
2068.38 1105
2068.81 1164
2069.23 1177
2069.66 1120
2070.09 1079
2070.52 1147
2070.95 1085
2071.38 1034
2071.81 1023
2072.24 1084
2072.67 996
2073.10 1004
2073.53 955
2073.95 1079
2074.38 1074
2074.81 1051
2075.24 1054
2075.67 1050
2076.10 989
2076.53 942
2076.96 962
2077.39 988
2077.82 1106
2078.25 1100
2078.68 1080
2079.11 1133
2079.54 1112
2079.97 1112
2080.40 1280
2080.83 1332
2081.26 1399
2081.69 1289
2082.12 1230
2082.55 1495
2082.98 1459
2083.41 1373
2083.84 1456
2084.27 1483
2084.70 1322
2085.13 1236
2085.56 1231
2085.99 1117
2086.42 1147
2086.85 992
2087.29 1022
2087.72 1124
2088.15 1080
2088.58 1030
2089.01 1050
2089.44 953
2089.87 941
2090.30 975
2090.73 992
2091.16 979
2091.59 903
2092.03 811
2092.46 1004
2092.89 1000
2093.32 1000
2093.75 923
2094.18 1048
2094.61 933
2095.05 1026
2095.48 1029
2095.91 897
2096.34 991
2096.77 1012
2097.20 973
2097.63 949
2098.07 959
2098.50 865
2098.93 930
2099.36 899
2099.79 794
2100.23 1009
2100.66 1037
2101.09 937
2101.52 827
2101.95 846
2102.39 927
2102.82 938
2103.25 862
2103.68 953
2104.12 963
2104.55 950
2104.98 888
2105.41 906
2105.85 1028
2106.28 965
2106.71 975
2107.14 1088
2107.58 1100
2108.01 972
2108.44 953
2108.88 1040
2109.31 1025
2109.74 1056
2110.18 991
2110.61 1062
2111.04 1046
2111.47 1134
2111.91 1293
2112.34 1032
2112.77 1051
2113.21 1049
2113.64 975
2114.07 914
2114.51 956
2114.94 1014
2115.37 986
2115.81 963
2116.24 1030
2116.68 998
2117.11 1007
2117.54 848
2117.98 809
2118.41 832
2118.85 1005
2119.28 881
2119.71 845
2120.15 836
2120.58 955
2121.02 943
2121.45 961
2121.88 909
2122.32 954
2122.75 944
2123.19 1012
2123.62 907
2124.06 1008
2124.49 927
2124.92 929
2125.36 916
2125.79 886
2126.23 922
2126.66 988
2127.10 969
2127.53 1013
2127.97 1022
2128.40 918
2128.84 859
2129.27 871
2129.71 855
2130.14 950
2130.58 793
2131.01 910
2131.45 946
2131.88 956
2132.32 839
2132.75 959
2133.19 1106
2133.63 1213
2134.06 1158
2134.50 1001
2134.93 1059
2135.37 1063
2135.80 969
2136.24 1007
2136.67 993
2137.11 1096
2137.55 1099
2137.98 1085
2138.42 1131
2138.85 1066
2139.29 1070
2139.73 1017
2140.16 1090
2140.60 971
2141.03 991
2141.47 1144
2141.91 1153
2142.34 1133
2142.78 1006
2143.22 1021
2143.65 1018
2144.09 985
2144.53 948
2144.96 871
2145.40 859
2145.84 906
2146.27 950
2146.71 784
2147.15 831
2147.58 872
2148.02 961
2148.46 907
2148.89 1033
2149.33 1025
2149.77 1058
2150.21 1089
2150.64 1108
2151.08 1100
2151.52 1049
2151.95 1120
2152.39 1031
2152.83 1034
2153.27 1110
2153.70 1109
2154.14 1039
2154.58 1144
2155.02 1031
2155.45 969
2155.89 952
2156.33 1057
2156.77 1061
2157.21 1057
2157.64 1042
2158.08 1025
2158.52 975
2158.96 908
2159.40 971
2159.83 1018
2160.27 961
2160.71 1036
2161.15 1052
2161.59 1146
2162.02 975
2162.46 1041
2162.90 1004
2163.34 970
2163.78 947
2164.22 921
2164.66 934
2165.09 997
2165.53 873
2165.97 933
2166.41 989
2166.85 998
2167.29 1048
2167.73 963
2168.17 1000
2168.60 1076
2169.04 1001
2169.48 1097
2169.92 1005
2170.36 895
2170.80 1049
2171.24 1093
2171.68 1121
2172.12 1087
2172.56 1005
2173.00 1085
2173.44 1176
2173.88 1163
2174.32 964
2174.76 1123
2175.20 1123
2175.64 1101
2176.07 1247
2176.51 1161
2176.95 1100
2177.39 1152
2177.83 1177
2178.27 1138
2178.71 1111
2179.15 1117
2179.59 1177
2180.03 1269
2180.47 1104
2180.92 1074
2181.36 1013
2181.80 995
2182.24 1107
2182.68 1078
2183.12 1062
2183.56 1111
2184.00 1154
2184.44 1157
2184.88 1066
2185.32 1004
2185.76 1059
2186.20 1104
2186.64 1045
2187.08 969
2187.52 945
2187.97 1038
2188.41 901
2188.85 997
2189.29 881
2189.73 951
2190.17 1029
2190.61 1024
2191.05 1007
2191.49 979
2191.94 1065
2192.38 1039
2192.82 1167
2193.26 1059
2193.70 936
2194.14 946
2194.58 995
2195.03 936
2195.47 993
2195.91 1141
2196.35 1202
2196.79 1049
2197.24 1100
2197.68 1140
2198.12 1072
2198.56 1071
2199.00 1119
2199.45 1164
2199.89 1077
2200.33 1209
2200.77 1122
2201.21 1099
2201.66 1086
2202.10 1033
2202.54 1026
2202.98 1146
2203.43 1081
2203.87 915
2204.31 878
2204.75 914
2205.20 1009
2205.64 1093
2206.08 999
2206.53 971
2206.97 890
2207.41 1098
2207.85 1176
2208.30 1044
2208.74 1028
2209.18 1051
2209.63 1002
2210.07 1049
2210.51 1039
2210.96 1062
2211.40 1121
2211.84 1201
2212.29 1206
2212.73 1076
2213.17 1106
2213.62 1190
2214.06 1240
2214.50 1149
2214.95 1108
2215.39 1079
2215.84 1117
2216.28 1161
2216.72 1043
2217.17 943
2217.61 935
2218.05 911
2218.50 888
2218.94 899
2219.39 866
2219.83 1066
2220.28 1041
2220.72 981
2221.16 996
2221.61 943
2222.05 902
2222.50 813
2222.94 1044
2223.39 987
2223.83 1032
2224.28 1036
2224.72 915
2225.16 994
2225.61 1118
2226.05 1187
2226.50 1022
2226.94 996
2227.39 1016
2227.83 1014
2228.28 1131
2228.72 1193
2229.17 1033
2229.61 1045
2230.06 1123
2230.50 1026
2230.95 1144
2231.40 1027
2231.84 1092
2232.29 1152
2232.73 1109
2233.18 1048
2233.62 1109
2234.07 1123
2234.51 1095
2234.96 1063
2235.41 1071
2235.85 1021
2236.30 1068
2236.74 1098
2237.19 1143
2237.63 1110
2238.08 1146
2238.53 1115
2238.97 1079
2239.42 1081
2239.86 1148
2240.31 1027
2240.76 963
2241.20 895
2241.65 1106
2242.10 1228
2242.54 1101
2242.99 1059
2243.44 975
2243.88 913
2244.33 914
2244.78 918
2245.22 893
2245.67 922
2246.12 969
2246.56 933
2247.01 980
2247.46 989
2247.90 932
2248.35 959
2248.80 964
2249.24 1033
2249.69 1081
2250.14 1046
2250.59 1051
2251.03 974
2251.48 872
2251.93 924
2252.38 1009
2252.82 1018
2253.27 963
2253.72 997
2254.17 972
2254.61 930
2255.06 1025
2255.51 1077
2255.96 1037
2256.40 953
2256.85 999
2257.30 1050
2257.75 1004
2258.20 1025
2258.64 1039
2259.09 1016
2259.54 951
2259.99 912
2260.44 907
2260.88 861
2261.33 938
2261.78 1030
2262.23 1098
2262.68 1127
2263.13 1142
2263.58 1186
2264.02 1303
2264.47 1336
2264.92 1345
2265.37 1406
2265.82 1568
2266.27 1372
2266.72 1413
2267.17 1458
2267.61 1350
2268.06 1357
2268.51 1478
2268.96 1471
2269.41 1368
2269.86 1369
2270.31 1442
2270.76 1320
2271.21 1211
2271.66 1350
2272.11 1284
2272.56 1437
2273.00 1387
2273.45 1232
2273.90 1229
2274.35 1186
2274.80 1125
2275.25 1006
2275.70 1023
2276.15 1121
2276.60 1033
2277.05 1044
2277.50 1046
2277.95 1013
2278.40 1058
2278.85 986
2279.30 1079
2279.75 1190
2280.20 1060
2280.65 1120
2281.10 1120
2281.55 1086
2282.00 1199
2282.45 1226
2282.90 1256
2283.35 1279
2283.81 1326
2284.26 1170
2284.71 1200
2285.16 1350
2285.61 1284
2286.06 1275
2286.51 1320
2286.96 1223
2287.41 1191
2287.86 1150
2288.31 1208
2288.76 1221
2289.22 1115
2289.67 1149
2290.12 1165
2290.57 1284
2291.02 1279
2291.47 1346
2291.92 1483
2292.37 1537
2292.83 1577
2293.28 1651
2293.73 1747
2294.18 1674
2294.63 1626
2295.08 1676
2295.53 1564
2295.99 1601
2296.44 1537
2296.89 1520
2297.34 1483
2297.79 1495
2298.25 1402
2298.70 1317
2299.15 1353
2299.60 1345
2300.05 1276
2300.51 1301
2300.96 1150
2301.41 1059
2301.86 1126
2302.32 1124
2302.77 1060
2303.22 990
2303.67 1175
2304.13 1101
2304.58 1063
2305.03 1043
2305.48 991
2305.94 1001
2306.39 1003
2306.84 995
2307.29 992
2307.75 1091
2308.20 1210
2308.65 1092
2309.11 1134
2309.56 1185
2310.01 1177
2310.47 1292
2310.92 1178
2311.37 1092
2311.83 1231
2312.28 1165
2312.73 1139
2313.19 1278
2313.64 1154
2314.09 1090
2314.55 1240
2315.00 1294
2315.45 1230
2315.91 1205
2316.36 1122
2316.81 1041
2317.27 1105
2317.72 1091
2318.18 1031
2318.63 1137
2319.08 1139
2319.54 1037
2319.99 1082
2320.45 1100
2320.90 964
2321.35 1206
2321.81 1104
2322.26 1141
2322.72 1121
2323.17 1091
2323.63 1115
2324.08 1076
2324.54 1271
2324.99 1291
2325.44 1285
2325.90 1252
2326.35 1228
2326.81 1179
2327.26 1278
2327.72 1195
2328.17 1160
2328.63 1291
2329.08 1279
2329.54 1302
2329.99 1349
2330.45 1388
2330.90 1312
2331.36 1338
2331.81 1409
2332.27 1446
2332.72 1302
2333.18 1496
2333.64 1492
2334.09 1466
2334.55 1266
2335.00 1136
2335.46 1112
2335.91 1208
2336.37 1203
2336.82 1045
2337.28 1083
2337.74 1045
2338.19 1236
2338.65 1162
2339.10 1283
2339.56 1345
2340.02 1329
2340.47 1271
2340.93 1472
2341.38 1450
2341.84 1508
2342.30 1467
2342.75 1372
2343.21 1523
2343.67 1776
2344.12 1591
2344.58 1592
2345.04 1422
2345.49 1458
2345.95 1482
2346.41 1476
2346.86 1503
2347.32 1531
2347.78 1403
2348.23 1335
2348.69 1436
2349.15 1462
2349.60 1384
2350.06 1325
2350.52 1324
2350.97 1232
2351.43 1235
2351.89 1200
2352.35 1287
2352.80 1281
2353.26 1261
2353.72 1280
2354.18 1212
2354.63 1259
2355.09 1170
2355.55 1164
2356.01 1096
2356.46 1266
2356.92 1192
2357.38 1091
2357.84 1154
2358.29 1085
2358.75 1169
2359.21 1044
2359.67 1105
2360.13 1056
2360.58 1058
2361.04 1215
2361.50 1279
2361.96 1215
2362.42 1221
2362.88 1145
2363.33 1011
2363.79 1102
2364.25 1147
2364.71 1282
2365.17 1211
2365.63 1135
2366.08 1134
2366.54 1097
2367.00 1157
2367.46 1193
2367.92 1160
2368.38 1263
2368.84 1291
2369.30 1304
2369.75 1353
2370.21 1380
2370.67 1270
2371.13 1333
2371.59 1388
2372.05 1371
2372.51 1285
2372.97 1356
2373.43 1521
2373.89 1237
2374.35 1173
2374.81 1034
2375.27 942
2375.72 1067
2376.18 1110
2376.64 1169
2377.10 1091
2377.56 1002
2378.02 1209
2378.48 1210
2378.94 1257
2379.40 1210
2379.86 1313
2380.32 1215
2380.78 1289
2381.24 1346
2381.70 1244
2382.16 1280
2382.62 1143
2383.08 1145
2383.54 1263
2384.00 1171
2384.46 1124
2384.92 1139
2385.39 1124
2385.85 1105
2386.31 1160
2386.77 1051
2387.23 1078
2387.69 1109
2388.15 1080
2388.61 979
2389.07 1018
2389.53 1047
2389.99 1106
2390.45 1046
2390.91 1007
2391.38 1058
2391.84 1070
2392.30 1095
2392.76 1126
2393.22 1135
2393.68 1104
2394.14 1101
2394.60 1192
2395.06 1213
2395.53 1100
2395.99 1022
2396.45 1070
2396.91 1126
2397.37 1098
2397.83 992
2398.30 1113
2398.76 1053
2399.22 1039
2399.68 1169
2400.14 1039
2400.61 955
2401.07 1137
2401.53 1194
2401.99 1075
2402.45 1074
2402.92 988
2403.38 915
2403.84 980
2404.30 1047
2404.76 993
2405.23 1044
2405.69 974
2406.15 950
2406.61 999
2407.08 1072
2407.54 1048
2408.00 967
2408.46 921
2408.93 1015
2409.39 1078
2409.85 1050
2410.32 1101
2410.78 1069
2411.24 1044
2411.70 1035
2412.17 993
2412.63 1068
2413.09 1097
2413.56 1063
2414.02 1025
2414.48 946
2414.95 1029
2415.41 1087
2415.87 1136
2416.34 1133
2416.80 1205
2417.26 1159
2417.73 1202
2418.19 1245
2418.65 1284
2419.12 1405
2419.58 1397
2420.05 1501
2420.51 1476
2420.97 1452
2421.44 1539
2421.90 1414
2422.37 1501
2422.83 1565
2423.29 1601
2423.76 1461
2424.22 1358
2424.69 1323
2425.15 1438
2425.62 1393
2426.08 1316
2426.54 1354
2427.01 1305
2427.47 1209
2427.94 1228
2428.40 1261
2428.87 1304
2429.33 1162
2429.80 1206
2430.26 1063
2430.73 1116
2431.19 1206
2431.66 1167
2432.12 1183
2432.59 1208
2433.05 1148
2433.52 1065
2433.98 1262
2434.45 1185
2434.91 1179
2435.38 1229
2435.84 1197
2436.31 1274
2436.77 1196
2437.24 1238
2437.70 1184
2438.17 1299
2438.63 1286
2439.10 1250
2439.57 1232
2440.03 1326
2440.50 1517
2440.96 1548
2441.43 1555
2441.89 1634
2442.36 1705
2442.83 1777
2443.29 1779
2443.76 1752
2444.22 1691
2444.69 1595
2445.16 1583
2445.62 1476
2446.09 1381
2446.56 1362
2447.02 1182
2447.49 1056
2447.96 1139
2448.42 1288
2448.89 1137
2449.35 1063
2449.82 1150
2450.29 1172
2450.75 1168
2451.22 1109
2451.69 1047
2452.16 1034
2452.62 1001
2453.09 1030
2453.56 972
2454.02 981
2454.49 1051
2454.96 973
2455.42 1064
2455.89 1148
2456.36 1168
2456.83 1077
2457.29 1087
2457.76 1085
2458.23 1034
2458.70 1019
2459.16 1116
2459.63 1236
2460.10 1139
2460.57 1014
2461.03 983
2461.50 1089
2461.97 1067
2462.44 1107
2462.91 1051
2463.37 1132
2463.84 1159
2464.31 1104
2464.78 1104
2465.25 1090
2465.71 1035
2466.18 1064
2466.65 1092
2467.12 1202
2467.59 1260
2468.06 1063
2468.52 1043
2468.99 1049
2469.46 1078
2469.93 1128
2470.40 1122
2470.87 1178
2471.34 1270
2471.80 1165
2472.27 1093
2472.74 1104
2473.21 1120
2473.68 1069
2474.15 1040
2474.62 1068
2475.09 1127
2475.56 1070
2476.02 926
2476.49 997
2476.96 971
2477.43 1053
2477.90 1070
2478.37 1134
2478.84 1068
2479.31 1076
2479.78 1083
2480.25 1165
2480.72 1251
2481.19 1404
2481.66 1218
2482.13 1238
2482.60 1417
2483.07 1317
2483.54 1417
2484.01 1378
2484.48 1361
2484.95 1288
2485.42 1155
2485.89 1182
2486.36 1066
2486.83 1145
2487.30 1098
2487.77 1116
2488.24 1058
2488.71 1168
2489.18 1171
2489.65 1141
2490.12 1026
2490.59 1106
2491.06 1162
2491.53 1090
2492.00 1045
2492.47 1051
2492.94 961
2493.41 925
2493.88 986
2494.36 1019
2494.83 1005
2495.30 1091
2495.77 1083
2496.24 1116
2496.71 1129
2497.18 1193
2497.65 1237
2498.12 1279
2498.60 1195
2499.07 1293
2499.54 1248
2500.01 1145
2500.48 1088
2500.95 1127
2501.42 1156
2501.90 1158
2502.37 976
2502.84 997
2503.31 922
2503.78 925
2504.25 1022
2504.73 1051
2505.20 947
2505.67 987
2506.14 1077
2506.61 1025
2507.09 998
2507.56 1089
2508.03 1018
2508.50 1001
2508.97 1053
2509.45 1241
2509.92 1303
2510.39 1331
2510.86 1339
2511.34 1375
2511.81 1494
2512.28 1476
2512.75 1401
2513.23 1342
2513.70 1362
2514.17 1249
2514.65 1255
2515.12 1394
2515.59 1228
2516.06 1283
2516.54 1320
2517.01 1173
2517.48 1338
2517.96 1274
2518.43 1179
2518.90 1150
2519.38 1118
2519.85 1204
2520.32 1172
2520.80 1145
2521.27 1238
2521.74 1119
2522.22 1146
2522.69 1057
2523.16 1144
2523.64 1122
2524.11 948
2524.58 1111
2525.06 1074
2525.53 1026
2526.01 1121
2526.48 1002
2526.95 1037
2527.43 1189
2527.90 1163
2528.38 1129
2528.85 1121
2529.32 1323
2529.80 1245
2530.27 1182
2530.75 1155
2531.22 1168
2531.70 1176
2532.17 1170
2532.64 1135
2533.12 1062
2533.59 1048
2534.07 1014
2534.54 1097
2535.02 1099
2535.49 1072
2535.97 1201
2536.44 1159
2536.92 1163
2537.39 1157
2537.87 1222
2538.34 1262
2538.82 1181
2539.29 1156
2539.77 1187
2540.24 1106
2540.72 1185
2541.19 1190
2541.67 1237
2542.14 1159
2542.62 1041
2543.09 1196
2543.57 1213
2544.04 1167
2544.52 1095
2545.00 1128
2545.47 1272
2545.95 1282
2546.42 1382
2546.90 1157
2547.37 1168
2547.85 1114
2548.33 1299
2548.80 1450
2549.28 1434
2549.75 1384
2550.23 1384
2550.71 1209
2551.18 1359
2551.66 1436
2552.14 1459
2552.61 1429
2553.09 1378
2553.57 1334
2554.04 1325
2554.52 1530
2554.99 1581
2555.47 1548
2555.95 1560
2556.42 1436
2556.90 1632
2557.38 1770
2557.86 1830
2558.33 1559
2558.81 1847
2559.29 1770
2559.76 1617
2560.24 1594
2560.72 1442
2561.19 1456
2561.67 1404
2562.15 1189
2562.63 1177
2563.10 1215
2563.58 1182
2564.06 1149
2564.54 1005
2565.01 1114
2565.49 1097
2565.97 1065
2566.45 1027
2566.92 1053
2567.40 984
2567.88 1123
2568.36 1154
2568.83 1073
2569.31 1085
2569.79 1175
2570.27 995
2570.75 1000
2571.22 985
2571.70 986
2572.18 1032
2572.66 1044
2573.14 1055
2573.62 1110
2574.09 1031
2574.57 1027
2575.05 1059
2575.53 1018
2576.01 990
2576.49 979
2576.97 1013
2577.44 1131
2577.92 1108
2578.40 1141
2578.88 1128
2579.36 951
2579.84 1116
2580.32 1080
2580.80 1013
2581.27 1069
2581.75 1084
2582.23 1076
2582.71 1050
2583.19 1056
2583.67 1043
2584.15 1031
2584.63 1091
2585.11 1098
2585.59 1180
2586.07 1247
2586.55 1148
2587.03 1078
2587.51 969
2587.99 1080
2588.47 1171
2588.94 1339
2589.42 1246
2589.90 1145
2590.38 1052
2590.86 1109
2591.34 993
2591.82 998
2592.30 1135
2592.78 1285
2593.26 1252
2593.74 1117
2594.22 1152
2594.71 1130
2595.19 1145
2595.67 1048
2596.15 1116
2596.63 1220
2597.11 1302
2597.59 1235
2598.07 1318
2598.55 1297
2599.03 1340
2599.51 1333
2599.99 1152
2600.47 1220
2600.95 1269
2601.43 1050
2601.91 1090
2602.40 1112
2602.88 1171
2603.36 1096
2603.84 950
2604.32 941
2604.80 1050
2605.28 1096
2605.76 1075
2606.24 1120
2606.73 1199
2607.21 1137
2607.69 1053
2608.17 1115
2608.65 975
2609.13 1073
2609.62 1017
2610.10 1101
2610.58 1235
2611.06 1421
2611.54 1278
2612.02 1190
2612.51 1201
2612.99 1277
2613.47 1306
2613.95 1281
2614.43 1325
2614.92 1224
2615.40 1101
2615.88 1233
2616.36 1209
2616.85 1206
2617.33 1144
2617.81 1147
2618.29 1097
2618.78 1092
2619.26 1037
2619.74 1064
2620.22 1179
2620.71 1137
2621.19 1321
2621.67 1209
2622.15 1115
2622.64 1031
2623.12 1067
2623.60 1133
2624.09 1158
2624.57 1140
2625.05 1084
2625.53 1075
2626.02 1089
2626.50 1163
2626.98 1120
2627.47 1142
2627.95 1105
2628.43 1174
2628.92 1152
2629.40 1154
2629.88 1129
2630.37 1084
2630.85 1123
2631.34 1034
2631.82 1093
2632.30 1176
2632.79 1182
2633.27 1190
2633.75 1069
2634.24 1199
2634.72 1053
2635.21 1177
2635.69 1216
2636.17 1284
2636.66 1128
2637.14 1106
2637.63 1131
2638.11 1099
2638.60 1143
2639.08 1162
2639.56 1131
2640.05 1069
2640.53 1074
2641.02 1132
2641.50 1196
2641.99 1277
2642.47 1184
2642.96 1146
2643.44 1193
2643.93 1229
2644.41 1041
2644.90 1090
2645.38 1090
2645.87 1123
2646.35 1232
2646.84 1196
2647.32 1049
2647.81 1087
2648.29 1107
2648.78 1075
2649.26 1057
2649.75 1093
2650.23 1092
2650.72 1045
2651.20 930
2651.69 1027
2652.17 1017
2652.66 991
2653.15 1029
2653.63 1080
2654.12 1052
2654.60 1040
2655.09 1059
2655.57 1086
2656.06 1206
2656.55 1182
2657.03 1087
2657.52 1066
2658.00 1023
2658.49 1016
2658.98 1010
2659.46 1080
2659.95 1081
2660.44 1054
2660.92 985
2661.41 1045
2661.90 1000
2662.38 973
2662.87 1084
2663.35 1090
2663.84 1142
2664.33 1004
2664.81 1196
2665.30 1096
2665.79 1090
2666.28 1037
2666.76 1027
2667.25 1129
2667.74 1123
2668.22 1128
2668.71 1309
2669.20 1297
2669.68 1329
2670.17 1372
2670.66 1220
2671.15 1237
2671.63 1153
2672.12 1159
2672.61 1221
2673.10 1218
2673.58 1352
2674.07 1472
2674.56 1465
2675.05 1469
2675.53 1291
2676.02 1386
2676.51 1380
2677.00 1504
2677.49 1646
2677.97 1529
2678.46 1509
2678.95 1576
2679.44 1543
2679.93 1538
2680.41 1554
2680.90 1557
2681.39 1571
2681.88 1609
2682.37 1514
2682.85 1486
2683.34 1467
2683.83 1595
2684.32 1681
2684.81 1653
2685.30 1687
2685.79 1637
2686.27 1648
2686.76 1665
2687.25 1721
2687.74 1646
2688.23 1434
2688.72 1555
2689.21 1548
2689.70 1340
2690.19 1368
2690.67 1405
2691.16 1368
2691.65 1382
2692.14 1284
2692.63 1282
2693.12 1177
2693.61 1308
2694.10 1160
2694.59 1157
2695.08 1147
2695.57 1140
2696.06 1125
2696.55 1218
2697.04 1214
2697.53 1320
2698.02 1223
2698.51 1169
2699.00 1321
2699.49 1349
2699.98 1347
2700.47 1402
2700.96 1351
2701.45 1467
2701.94 1489
2702.43 1467
2702.92 1383
2703.41 1457
2703.90 1379
2704.39 1472
2704.88 1496
2705.37 1376
2705.86 1399
2706.35 1460
2706.84 1266
2707.33 1348
2707.82 1331
2708.31 1373
2708.80 1092
2709.29 1113
2709.78 1117
2710.27 1077
2710.77 1076
2711.26 1047
2711.75 1112
2712.24 1110
2712.73 1146
2713.22 1106
2713.71 1213
2714.20 1189
2714.69 1013
2715.19 1033
2715.68 990
2716.17 1073
2716.66 1027
2717.15 1017
2717.64 1052
2718.13 1179
2718.63 1273
2719.12 1044
2719.61 988
2720.10 1099
2720.59 1107
2721.08 1004
2721.58 1114
2722.07 1215
2722.56 1186
2723.05 1293
2723.54 1289
2724.04 1303
2724.53 1304
2725.02 1258
2725.51 1189
2726.01 1176
2726.50 1197
2726.99 1041
2727.48 993
2727.98 1137
2728.47 1163
2728.96 1117
2729.45 1133
2729.95 1064
2730.44 1261
2730.93 1127
2731.42 1063
2731.92 1056
2732.41 1047
2732.90 1100
2733.40 974
2733.89 997
2734.38 1082
2734.87 1154
2735.37 1089
2735.86 1109
2736.35 1156
2736.85 1287
2737.34 1172
2737.83 1176
2738.33 1061
2738.82 1008
2739.31 1127
2739.81 1392
2740.30 1229
2740.79 1281
2741.29 1285
2741.78 1055
2742.28 1154
2742.77 1282
2743.26 1119
2743.76 1082
2744.25 1032
2744.75 1107
2745.24 1139
2745.73 1052
2746.23 1036
2746.72 922
2747.22 1023
2747.71 1079
2748.20 1028
2748.70 972
2749.19 978
2749.69 997
2750.18 1144
2750.68 1111
2751.17 1048
2751.67 1126
2752.16 1146
2752.66 1128
2753.15 1082
2753.64 999
2754.14 1096
2754.63 1143
2755.13 1093
2755.62 1072
2756.12 1085
2756.61 1085
2757.11 1135
2757.60 1155
2758.10 1175
2758.59 1080
2759.09 1057
2759.59 1132
2760.08 1190
2760.58 1184
2761.07 1171
2761.57 1122
2762.06 1180
2762.56 1071
2763.05 1144
2763.55 1075
2764.05 1020
2764.54 1011
2765.04 1095
2765.53 1061
2766.03 1106
2766.52 1036
2767.02 1138
2767.52 1131
2768.01 1125
2768.51 1082
2769.00 1074
2769.50 1158
2770.00 1112
2770.49 1127
2770.99 1044
2771.49 1041
2771.98 1079
2772.48 1161
2772.98 1088
2773.47 1119
2773.97 1092
2774.47 1064
2774.96 1108
2775.46 1025
2775.96 1160
2776.45 1114
2776.95 1090
2777.45 1167
2777.94 1266
2778.44 1309
2778.94 1298
2779.43 1296
2779.93 1187
2780.43 1240
2780.93 1236
2781.42 1212
2781.92 1203
2782.42 1335
2782.92 1290
2783.41 1175
2783.91 1171
2784.41 1172
2784.91 1131
2785.40 1196
2785.90 1233
2786.40 1204
2786.90 1234
2787.39 1125
2787.89 1200
2788.39 1164
2788.89 1176
2789.39 1171
2789.88 1178
2790.38 1153
2790.88 988
2791.38 1048
2791.88 1149
2792.37 1117
2792.87 1146
2793.37 1117
2793.87 1123
2794.37 1000
2794.87 1095
2795.37 1262
2795.86 1282
2796.36 1397
2796.86 1508
2797.36 1600
2797.86 1545
2798.36 1730
2798.86 1953
2799.35 2050
2799.85 2015
2800.35 2141
2800.85 2127
2801.35 2257
2801.85 2083
2802.35 1971
2802.85 1828
2803.35 1737
2803.85 1544
2804.35 1662
2804.85 1706
2805.34 1312
2805.84 1482
2806.34 1414
2806.84 1519
2807.34 1458
2807.84 1613
2808.34 1719
2808.84 1686
2809.34 1733
2809.84 2037
2810.34 2086
2810.84 2262
2811.34 2225
2811.84 2169
2812.34 2269
2812.84 2267
2813.34 2183
2813.84 1958
2814.34 1689
2814.84 1598
2815.34 1630
2815.84 1416
2816.34 1351
2816.84 1251
2817.34 1270
2817.84 1208
2818.35 1344
2818.85 1250
2819.35 1319
2819.85 1252
2820.35 1182
2820.85 1261
2821.35 1381
2821.85 1379
2822.35 1492
2822.85 1337
2823.35 1327
2823.85 1257
2824.36 1319
2824.86 1347
2825.36 1304
2825.86 1385
2826.36 1259
2826.86 1345
2827.36 1354
2827.86 1477
2828.37 1371
2828.87 1249
2829.37 1313
2829.87 1196
2830.37 1383
2830.87 1213
2831.38 1141
2831.88 1205
2832.38 1157
2832.88 1212
2833.38 1190
2833.88 1143
2834.39 1099
2834.89 1172
2835.39 1174
2835.89 1262
2836.40 1296
2836.90 1209
2837.40 1268
2837.90 1310
2838.40 1384
2838.91 1348
2839.41 1233
2839.91 1285
2840.41 1379
2840.92 1390
2841.42 1218
2841.92 1258
2842.42 1144
2842.93 1054
2843.43 1218
2843.93 1134
2844.44 1219
2844.94 1223
2845.44 1243
2845.94 1241
2846.45 1233
2846.95 1198
2847.45 1174
2847.96 1154
2848.46 1258
2848.96 1238
2849.47 1242
2849.97 1358
2850.47 1403
2850.98 1334
2851.48 1294
2851.98 1318
2852.49 1260
2852.99 1134
2853.50 1213
2854.00 1209
2854.50 1163
2855.01 1117
2855.51 1151
2856.01 1130
2856.52 1227
2857.02 1231
2857.53 1115
2858.03 972
2858.53 1109
2859.04 1210
2859.54 1136
2860.05 1207
2860.55 1345
2861.06 1232
2861.56 1230
2862.06 1150
2862.57 1013
2863.07 1152
2863.58 1171
2864.08 1158
2864.59 1078
2865.09 1189
2865.60 1175
2866.10 1132
2866.61 1080
2867.11 1105
2867.62 1059
2868.12 1186
2868.63 1048
2869.13 1010
2869.64 1124
2870.14 1192
2870.65 1132
2871.15 1120
2871.66 1220
2872.16 1070
2872.67 1099
2873.17 1172
2873.68 1233
2874.18 1219
2874.69 1123
2875.20 1224
2875.70 1133
2876.21 1196
2876.71 1322
2877.22 1277
2877.72 1221
2878.23 1141
2878.74 1247
2879.24 1297
2879.75 1272
2880.25 1328
2880.76 1288
2881.27 1272
2881.77 1362
2882.28 1355
2882.79 1445
2883.29 1384
2883.80 1394
2884.30 1461
2884.81 1574
2885.32 1778
2885.82 1623
2886.33 1618
2886.84 1779
2887.34 1845
2887.85 1829
2888.36 1784
2888.86 1803
2889.37 1667
2889.88 1803
2890.38 2027
2890.89 1991
2891.40 1900
2891.91 1802
2892.41 1817
2892.92 1759
2893.43 1752
2893.93 1471
2894.44 1443
2894.95 1328
2895.46 1402
2895.96 1299
2896.47 1247
2896.98 1311
2897.49 1160
2897.99 1250
2898.50 1332
2899.01 1242
2899.52 1376
2900.03 1316
2900.53 1425
2901.04 1409
2901.55 1268
2902.06 1378
2902.56 1470
2903.07 1473
2903.58 1543
2904.09 1628
2904.60 1608
2905.11 1703
2905.61 1679
2906.12 1626
2906.63 1713
2907.14 1666
2907.65 1483
2908.16 1487
2908.66 1547
2909.17 1388
2909.68 1351
2910.19 1463
2910.70 1336
2911.21 1309
2911.72 1449
2912.23 1319
2912.73 1270
2913.24 1298
2913.75 1186
2914.26 1175
2914.77 1317
2915.28 1239
2915.79 1276
2916.30 1231
2916.81 1231
2917.32 1393
2917.83 1348
2918.33 1270
2918.84 1231
2919.35 1212
2919.86 1343
2920.37 1237
2920.88 1280
2921.39 1414
2921.90 1304
2922.41 1304
2922.92 1363
2923.43 1377
2923.94 1270
2924.45 1563
2924.96 1698
2925.47 1802
2925.98 1894
2926.49 2138
2927.00 2348
2927.51 2173
2928.02 2313
2928.53 2411
2929.04 2527
2929.55 2355
2930.06 2335
2930.57 2049
2931.08 1968
2931.59 1714
2932.11 1622
2932.62 1566
2933.13 1423
2933.64 1361
2934.15 1201
2934.66 1218
2935.17 1217
2935.68 1229
2936.19 1248
2936.70 1212
2937.21 1164
2937.72 1197
2938.24 1292
2938.75 1175
2939.26 1310
2939.77 1393
2940.28 1356
2940.79 1235
2941.30 1251
2941.81 1334
2942.33 1306
2942.84 1240
2943.35 1146
2943.86 1213
2944.37 1197
2944.88 1208
2945.40 1381
2945.91 1561
2946.42 1428
2946.93 1473
2947.44 1454
2947.96 1345
2948.47 1585
2948.98 1616
2949.49 1676
2950.00 1661
2950.52 1536
2951.03 1537
2951.54 1580
2952.05 1560
2952.57 1534
2953.08 1391
2953.59 1355
2954.10 1235
2954.62 1174
2955.13 1439
2955.64 1484
2956.15 1314
2956.67 1374
2957.18 1378
2957.69 1254
2958.20 1158
2958.72 1092
2959.23 1129
2959.74 1272
2960.26 1292
2960.77 1243
2961.28 1315
2961.80 1319
2962.31 1465
2962.82 1321
2963.34 1386
2963.85 1525
2964.36 1391
2964.88 1364
2965.39 1416
2965.90 1358
2966.42 1293
2966.93 1315
2967.44 1240
2967.96 1382
2968.47 1379
2968.98 1356
2969.50 1197
2970.01 1044
2970.53 1190
2971.04 1191
2971.55 1141
2972.07 1184
2972.58 1130
2973.10 1145
2973.61 1198
2974.12 1199
2974.64 1112
2975.15 1056
2975.67 1108
2976.18 1220
2976.70 1088
2977.21 1024
2977.73 1271
2978.24 1146
2978.75 1155
2979.27 1221
2979.78 1231
2980.30 1302
2980.81 1174
2981.33 1222
2981.84 1145
2982.36 1133
2982.87 1137
2983.39 1261
2983.90 1261
2984.42 1246
2984.93 1318
2985.45 1357
2985.96 1307
2986.48 1349
2987.00 1460
2987.51 1448
2988.03 1350
2988.54 1316
2989.06 1336
2989.57 1241
2990.09 1335
2990.60 1400
2991.12 1375
2991.64 1389
2992.15 1243
2992.67 1218
2993.18 1276
2993.70 1399
2994.21 1339
2994.73 1332
2995.25 1436
2995.76 1474
2996.28 1503
2996.80 1431
2997.31 1473
2997.83 1568
2998.34 1536
2998.86 1712
2999.38 1598
2999.89 1791
3000.41 1713
3000.93 1731
3001.44 1905
3001.96 1684
3002.48 1712
3002.99 1711
3003.51 1832
3004.03 1850
3004.54 1882
3005.06 1910
3005.58 1964
3006.09 2138
3006.61 1986
3007.13 2014
3007.65 1867
3008.16 1999
3008.68 2049
3009.20 2056
3009.71 1920
3010.23 1883
3010.75 1762
3011.27 1857
3011.78 1642
3012.30 1571
3012.82 1502
3013.34 1366
3013.85 1257
3014.37 1228
3014.89 1145
3015.41 1264
3015.93 1284
3016.44 1194
3016.96 1158
3017.48 1306
3018.00 1389
3018.52 1277
3019.03 1309
3019.55 1303
3020.07 1473
3020.59 1427
3021.11 1415
3021.63 1459
3022.14 1539
3022.66 1487
3023.18 1411
3023.70 1575
3024.22 1506
3024.74 1495
3025.25 1478
3025.77 1548
3026.29 1591
3026.81 1590
3027.33 1703
3027.85 1683
3028.37 1467
3028.89 1522
3029.41 1507
3029.92 1432
3030.44 1478
3030.96 1480
3031.48 1438
3032.00 1394
3032.52 1280
3033.04 1230
3033.56 1210
3034.08 1159
3034.60 1160
3035.12 1108
3035.64 1263
3036.16 1478
3036.68 1460
3037.20 1243
3037.72 1312
3038.24 1387
3038.76 1335
3039.28 1367
3039.80 1406
3040.32 1520
3040.84 1406
3041.36 1248
3041.88 1361
3042.40 1292
3042.92 1436
3043.44 1375
3043.96 1235
3044.48 1196
3045.00 1242
3045.52 1284
3046.04 1252
3046.56 1240
3047.08 1209
3047.60 1370
3048.12 1265
3048.64 1175
3049.16 1348
3049.68 1216
3050.20 1219
3050.72 1164
3051.24 1107
3051.77 1067
3052.29 1160
3052.81 1176
3053.33 1175
3053.85 1155
3054.37 1083
3054.89 1098
3055.41 1090
3055.93 1147
3056.46 1200
3056.98 1124
3057.50 1072
3058.02 1213
3058.54 1116
3059.06 1106
3059.58 1244
3060.11 1219
3060.63 1296
3061.15 1199
3061.67 1172
3062.19 1235
3062.71 1154
3063.24 1178
3063.76 1128
3064.28 1148
3064.80 1259
3065.32 1257
3065.85 1185
3066.37 1115
3066.89 1304
3067.41 1315
3067.94 1317
3068.46 1348
3068.98 1261
3069.50 1199
3070.03 1237
3070.55 1121
3071.07 1163
3071.59 1392
3072.12 1302
3072.64 1279
3073.16 1185
3073.68 1172
3074.21 1133
3074.73 1291
3075.25 1293
3075.78 1254
3076.30 1298
3076.82 1296
3077.34 1274
3077.87 1389
3078.39 1327
3078.91 1267
3079.44 1416
3079.96 1478
3080.48 1463
3081.01 1458
3081.53 1566
3082.05 1549
3082.58 1518
3083.10 1478
3083.63 1561
3084.15 1530
3084.67 1538
3085.20 1501
3085.72 1541
3086.24 1509
3086.77 1435
3087.29 1537
3087.82 1588
3088.34 1612
3088.86 1532
3089.39 1593
3089.91 1688
3090.44 1454
3090.96 1440
3091.49 1506
3092.01 1553
3092.53 1580
3093.06 1522
3093.58 1480
3094.11 1506
3094.63 1564
3095.16 1506
3095.68 1638
3096.21 1460
3096.73 1560
3097.26 1661
3097.78 1539
3098.31 1636
3098.83 1707
3099.36 1802
3099.88 1836
3100.41 2043
3100.93 1935
3101.46 1954
3101.98 2042
3102.51 2157
3103.03 2469
3103.56 2642
3104.08 3019
3104.61 3484
3105.13 3484
3105.66 4291
3106.18 4553
3106.71 4781
3107.24 4671
3107.76 4423
3108.29 4561
3108.81 3951
3109.34 3437
3109.86 3061
3110.39 2714
3110.92 2395
3111.44 2498
3111.97 2446
3112.49 2287
3113.02 2376
3113.55 2351
3114.07 2219
3114.60 2179
3115.12 2334
3115.65 2315
3116.18 2350
3116.70 2053
3117.23 2012
3117.76 1753
3118.28 1765
3118.81 1766
3119.34 1582
3119.86 1561
3120.39 1401
3120.92 1454
3121.44 1555
3121.97 1544
3122.50 1491
3123.02 1548
3123.55 1584
3124.08 1573
3124.61 1495
3125.13 1652
3125.66 1480
3126.19 1507
3126.72 1478
3127.24 1613
3127.77 1603
3128.30 1541
3128.82 1612
3129.35 1695
3129.88 1586
3130.41 1644
3130.93 1529
3131.46 1628
3131.99 1650
3132.52 1623
3133.05 1569
3133.57 1377
3134.10 1434
3134.63 1372
3135.16 1317
3135.69 1323
3136.21 1413
3136.74 1383
3137.27 1428
3137.80 1427
3138.33 1434
3138.85 1417
3139.38 1296
3139.91 1441
3140.44 1494
3140.97 1376
3141.50 1336
3142.03 1416
3142.55 1487
3143.08 1412
3143.61 1305
3144.14 1374
3144.67 1250
3145.20 1255
3145.73 1349
3146.26 1410
3146.79 1287
3147.31 1370
3147.84 1405
3148.37 1532
3148.90 1520
3149.43 1444
3149.96 1458
3150.49 1656
3151.02 1582
3151.55 1589
3152.08 1588
3152.61 1620
3153.14 1468
3153.67 1542
3154.20 1353
3154.73 1402
3155.25 1423
3155.78 1333
3156.31 1434
3156.84 1347
3157.37 1414
3157.90 1396
3158.43 1276
3158.96 1351
3159.49 1450
3160.02 1370
3160.55 1387
3161.08 1354
3161.61 1417
3162.14 1482
3162.68 1468
3163.21 1455
3163.74 1468
3164.27 1473
3164.80 1409
3165.33 1415
3165.86 1320
3166.39 1308
3166.92 1307
3167.45 1182
3167.98 1161
3168.51 1218
3169.04 1341
3169.57 1157
3170.10 1123
3170.64 1253
3171.17 1208
3171.70 1251
3172.23 1203
3172.76 1124
3173.29 1179
3173.82 1101
3174.35 1214
3174.88 1146
3175.42 1134
3175.95 1216
3176.48 1126
3177.01 1241
3177.54 1302
3178.07 1530
3178.61 1394
3179.14 1369
3179.67 1326
3180.20 1303
3180.73 1348
3181.26 1433
3181.80 1398
3182.33 1386
3182.86 1341
3183.39 1377
3183.92 1292
3184.46 1356
3184.99 1326
3185.52 1434
3186.05 1327
3186.59 1228
3187.12 1240
3187.65 1296
3188.18 1286
3188.72 1266
3189.25 1233
3189.78 1197
3190.31 1183
3190.85 1259
3191.38 1314
3191.91 1286
3192.44 1225
3192.98 1200
3193.51 1206
3194.04 1276
3194.58 1352
3195.11 1220
3195.64 1322
3196.17 1416
3196.71 1376
3197.24 1302
3197.77 1288
3198.31 1423
3198.84 1440
3199.37 1285
3199.91 1340
3200.44 1331
3200.98 1247
3201.51 1322
3202.04 1290
3202.58 1357
3203.11 1462
3203.64 1507
3204.18 1554
3204.71 1546
3205.24 1394
3205.78 1461
3206.31 1655
3206.85 1587
3207.38 1563
3207.91 1504
3208.45 1410
3208.98 1400
3209.52 1295
3210.05 1242
3210.59 1481
3211.12 1478
3211.65 1377
3212.19 1406
3212.72 1289
3213.26 1429
3213.79 1499
3214.33 1502
3214.86 1422
3215.40 1447
3215.93 1461
3216.47 1498
3217.00 1443
3217.54 1448
3218.07 1389
3218.61 1352
3219.14 1282
3219.68 1329
3220.21 1304
3220.75 1461
3221.28 1447
3221.82 1408
3222.35 1368
3222.89 1396
3223.42 1377
3223.96 1294
3224.49 1247
3225.03 1402
3225.57 1266
3226.10 1285
3226.64 1387
3227.17 1373
3227.71 1363
3228.24 1407
3228.78 1411
3229.32 1407
3229.85 1454
3230.39 1329
3230.92 1288
3231.46 1437
3232.00 1435
3232.53 1293
3233.07 1376
3233.60 1352
3234.14 1381
3234.68 1225
3235.21 1214
3235.75 1294
3236.29 1262
3236.82 1201
3237.36 1339
3237.90 1367
3238.43 1343
3238.97 1333
3239.51 1400
3240.04 1455
3240.58 1398
3241.12 1372
3241.65 1339
3242.19 1481
3242.73 1380
3243.26 1398
3243.80 1456
3244.34 1554
3244.88 1508
3245.41 1488
3245.95 1511
3246.49 1421
3247.02 1259
3247.56 1304
3248.10 1330
3248.64 1248
3249.17 1280
3249.71 1381
3250.25 1353
3250.79 1437
3251.33 1355
3251.86 1363
3252.40 1383
3252.94 1500
3253.48 1405
3254.01 1381
3254.55 1472
3255.09 1422
3255.63 1508
3256.17 1702
3256.70 1692
3257.24 1650
3257.78 1632
3258.32 1744
3258.86 1629
3259.40 1712
3259.93 1800
3260.47 1786
3261.01 1677
3261.55 1747
3262.09 1887
3262.63 1798
3263.17 1849
3263.70 1944
3264.24 2191
3264.78 2234
3265.32 2281
3265.86 2376
3266.40 2516
3266.94 2875
3267.48 2940
3268.02 2997
3268.56 3201
3269.09 3429
3269.63 3537
3270.17 3607
3270.71 3918
3271.25 3731
3271.79 3425
3272.33 3236
3272.87 3136
3273.41 2825
3273.95 2480
3274.49 2182
3275.03 1894
3275.57 1891
3276.11 1817
3276.65 1725
3277.19 1730
3277.73 1695
3278.27 1879
3278.81 1709
3279.35 1643
3279.89 1721
3280.43 1835
3280.97 1942
3281.51 1806
3282.05 1838
3282.59 1827
3283.13 1800
3283.67 1749
3284.21 1798
3284.75 1771
3285.29 1802
3285.83 1856
3286.37 1932
3286.91 1905
3287.45 2028
3287.99 1918
3288.53 1862
3289.08 1847
3289.62 1925
3290.16 1953
3290.70 1991
3291.24 1986
3291.78 1967
3292.32 2058
3292.86 2157
3293.40 2124
3293.95 2106
3294.49 2362
3295.03 2183
3295.57 2336
3296.11 2472
3296.65 2618
3297.19 2877
3297.73 2945
3298.28 2983
3298.82 2808
3299.36 3043
3299.90 3108
3300.44 3208
3300.99 2734
3301.53 2539
3302.07 2495
3302.61 2442
3303.15 2412
3303.69 2225
3304.24 2067
3304.78 2027
3305.32 1941
3305.86 1919
3306.41 2063
3306.95 1861
3307.49 1886
3308.03 1825
3308.58 1978
3309.12 1935
3309.66 1965
3310.20 1801
3310.75 1852
3311.29 1796
3311.83 1713
3312.37 1747
3312.92 1718
3313.46 1677
3314.00 1678
3314.54 1732
3315.09 1685
3315.63 1803
3316.17 1979
3316.72 1954
3317.26 1884
3317.80 2087
3318.35 2152
3318.89 2156
3319.43 2042
3319.98 2294
3320.52 2500
3321.06 2469
3321.61 2316
3322.15 2474
3322.69 2535
3323.24 2494
3323.78 2740
3324.33 2750
3324.87 2476
3325.41 2681
3325.96 2590
3326.50 2412
3327.04 2516
3327.59 2469
3328.13 2328
3328.68 2261
3329.22 2191
3329.76 2138
3330.31 2281
3330.85 2120
3331.40 1988
3331.94 2147
3332.49 2240
3333.03 2457
3333.58 2789
3334.12 3117
3334.66 3730
3335.21 4604
3335.75 5768
3336.30 6813
3336.84 8262
3337.39 9431
3337.93 10681
3338.48 11596
3339.02 11815
3339.57 12358
3340.11 12228
3340.66 12021
3341.20 10819
3341.75 9749
3342.29 8371
3342.84 7242
3343.38 6030
3343.93 5194
3344.47 4189
3345.02 3623
3345.57 3100
3346.11 2631
3346.66 2357
3347.20 2424
3347.75 2184
3348.29 2091
3348.84 2238
3349.38 2310
3349.93 2023
3350.48 2079
3351.02 2149
3351.57 2098
3352.11 2236
3352.66 2317
3353.21 2391
3353.75 2405
3354.30 2541
3354.84 2426
3355.39 2590
3355.94 2662
3356.48 2514
3357.03 2314
3357.58 2350
3358.12 2437
3358.67 2221
3359.22 2297
3359.76 2114
3360.31 2178
3360.86 2095
3361.40 1885
3361.95 2066
3362.50 1884
3363.04 1871
3363.59 1850
3364.14 1718
3364.68 1674
3365.23 1709
3365.78 1736
3366.33 1804
3366.87 1672
3367.42 1865
3367.97 1873
3368.51 1957
3369.06 1914
3369.61 1794
3370.16 1742
3370.70 1835
3371.25 1882
3371.80 1937
3372.35 1785
3372.90 1913
3373.44 2036
3373.99 1801
3374.54 1937
3375.09 1942
3375.63 2058
3376.18 2242
3376.73 2300
3377.28 2201
3377.83 2247
3378.37 2144
3378.92 2120
3379.47 1923
3380.02 2095
3380.57 1963
3381.12 1830
3381.66 1878
3382.21 1716
3382.76 1716
3383.31 1805
3383.86 1775
3384.41 1709
3384.96 1830
3385.50 1868
3386.05 1877
3386.60 1745
3387.15 1724
3387.70 1803
3388.25 1787
3388.80 1801
3389.35 1663
3389.90 1597
3390.44 1583
3390.99 1609
3391.54 1472
3392.09 1579
3392.64 1673
3393.19 1448
3393.74 1449
3394.29 1509
3394.84 1511
3395.39 1511
3395.94 1503
3396.49 1411
3397.04 1537
3397.59 1532
3398.14 1514
3398.69 1530
3399.24 1408
3399.79 1368
3400.34 1421
3400.89 1442
3401.44 1445
3401.99 1523
3402.54 1591
3403.09 1388
3403.64 1209
3404.19 1229
3404.74 1157
3405.29 1219
3405.84 1219
3406.39 1429
3406.94 1362
3407.49 1371
3408.04 1359
3408.59 1342
3409.14 1402
3409.69 1285
3410.24 1339
3410.79 1317
3411.34 1226
3411.89 1269
3412.45 1411
3413.00 1344
3413.55 1278
3414.10 1386
3414.65 1487
3415.20 1421
3415.75 1517
3416.30 1622
3416.85 1528
3417.41 1462
3417.96 1556
3418.51 1573
3419.06 1313
3419.61 1409
3420.16 1592
3420.71 1429
3421.27 1431
3421.82 1356
3422.37 1269
3422.92 1336
3423.47 1398
3424.02 1416
3424.58 1398
3425.13 1461
3425.68 1457
3426.23 1460
3426.78 1450
3427.34 1606
3427.89 1518
3428.44 1386
3428.99 1612
3429.55 1514
3430.10 1370
3430.65 1356
3431.20 1342
3431.76 1412
3432.31 1377
3432.86 1263
3433.41 1410
3433.97 1401
3434.52 1315
3435.07 1454
3435.62 1364
3436.18 1367
3436.73 1357
3437.28 1298
3437.84 1246
3438.39 1275
3438.94 1281
3439.49 1274
3440.05 1353
3440.60 1460
3441.15 1388
3441.71 1406
3442.26 1566
3442.81 1507
3443.37 1501
3443.92 1410
3444.47 1399
3445.03 1234
3445.58 1274
3446.13 1276
3446.69 1288
3447.24 1336
3447.80 1325
3448.35 1327
3448.90 1194
3449.46 1201
3450.01 1265
3450.57 1238
3451.12 1134
3451.67 1313
3452.23 1433
3452.78 1286
3453.34 1341
3453.89 1323
3454.44 1231
3455.00 1226
3455.55 1264
3456.11 1218
3456.66 1341
3457.22 1380
3457.77 1358
3458.33 1338
3458.88 1253
3459.43 1306
3459.99 1305
3460.54 1260
3461.10 1247
3461.65 1230
3462.21 1303
3462.76 1323
3463.32 1299
3463.87 1325
3464.43 1334
3464.98 1159
3465.54 1361
3466.09 1506
3466.65 1488
3467.21 1374
3467.76 1453
3468.32 1480
3468.87 1315
3469.43 1353
3469.98 1276
3470.54 1267
3471.09 1461
3471.65 1399
3472.20 1426
3472.76 1450
3473.32 1538
3473.87 1504
3474.43 1418
3474.98 1451
3475.54 1428
3476.10 1382
3476.65 1402
3477.21 1494
3477.76 1472
3478.32 1348
3478.88 1547
3479.43 1522
3479.99 1547
3480.55 1591
3481.10 1568
3481.66 1550
3482.22 1647
3482.77 1527
3483.33 1573
3483.89 1586
3484.44 1638
3485.00 1650
3485.56 1592
3486.11 1561
3486.67 1529
3487.23 1649
3487.78 1595
3488.34 1679
3488.90 1746
3489.45 1631
3490.01 1903
3490.57 1795
3491.13 2050
3491.68 2086
3492.24 2259
3492.80 2626
3493.35 2872
3493.91 2809
3494.47 2955
3495.03 3085
3495.58 3196
3496.14 3296
3496.70 3242
3497.26 3060
3497.82 2961
3498.37 3011
3498.93 2893
3499.49 2608
3500.05 2789
3500.61 2974
3501.16 3231
3501.72 3394
3502.28 3468
3502.84 3699
3503.40 3881
3503.95 4015
3504.51 4036
3505.07 4383
3505.63 4612
3506.19 4703
3506.75 4728
3507.30 4870
3507.86 5014
3508.42 5352
3508.98 5634
3509.54 5260
3510.10 5054
3510.66 4818
3511.22 4689
3511.77 4169
3512.33 3756
3512.89 3481
3513.45 3105
3514.01 2706
3514.57 2391
3515.13 2213
3515.69 2105
3516.25 1840
3516.81 1890
3517.37 1824
3517.92 1760
3518.48 1762
3519.04 1727
3519.60 1711
3520.16 1847
3520.72 1758
3521.28 1826
3521.84 1952
3522.40 1932
3522.96 2222
3523.52 2230
3524.08 2229
3524.64 2193
3525.20 2210
3525.76 2385
3526.32 2281
3526.88 2326
3527.44 2420
3528.00 2401
3528.56 2390
3529.12 2284
3529.68 2192
3530.24 2012
3530.80 1972
3531.36 1860
3531.92 1675
3532.48 1666
3533.04 1571
3533.60 1533
3534.17 1646
3534.73 1590
3535.29 1569
3535.85 1689
3536.41 1762
3536.97 1763
3537.53 1605
3538.09 1756
3538.65 1832
3539.21 1724
3539.77 1729
3540.34 1623
3540.90 1654
3541.46 1699
3542.02 1695
3542.58 1763
3543.14 1771
3543.70 1596
3544.26 1742
3544.83 1870
3545.39 1813
3545.95 1977
3546.51 1860
3547.07 2209
3547.63 1984
3548.20 1933
3548.76 1917
3549.32 1965
3549.88 1882
3550.44 1599
3551.01 1559
3551.57 1457
3552.13 1551
3552.69 1614
3553.25 1478
3553.82 1473
3554.38 1388
3554.94 1348
3555.50 1337
3556.07 1479
3556.63 1555
3557.19 1480
3557.75 1294
3558.32 1332
3558.88 1326
3559.44 1347
3560.00 1462
3560.57 1265
3561.13 1239
3561.69 1384
3562.26 1446
3562.82 1540
3563.38 1432
3563.94 1387
3564.51 1349
3565.07 1310
3565.63 1313
3566.20 1350
3566.76 1345
3567.32 1403
3567.89 1341
3568.45 1357
3569.01 1352
3569.58 1456
3570.14 1390
3570.70 1182
3571.27 1258
3571.83 1389
3572.39 1277
3572.96 1150
3573.52 1108
3574.09 1307
3574.65 1299
3575.21 1316
3575.78 1341
3576.34 1385
3576.91 1477
3577.47 1401
3578.03 1335
3578.60 1363
3579.16 1448
3579.73 1376
3580.29 1488
3580.86 1455
3581.42 1501
3581.98 1622
3582.55 1435
3583.11 1496
3583.68 1450
3584.24 1424
3584.81 1432
3585.37 1349
3585.94 1285
3586.50 1305
3587.07 1253
3587.63 1326
3588.20 1191
3588.76 1224
3589.33 1295
3589.89 1231
3590.46 1246
3591.02 1357
3591.59 1420
3592.15 1305
3592.72 1260
3593.28 1311
3593.85 1301
3594.41 1415
3594.98 1342
3595.54 1229
3596.11 1303
3596.68 1373
3597.24 1254
3597.81 1329
3598.37 1365
3598.94 1360
3599.50 1332
3600.07 1405
3600.64 1405
3601.20 1347
3601.77 1327
3602.33 1314
3602.90 1414
3603.47 1435
3604.03 1445
3604.60 1441
3605.16 1357
3605.73 1455
3606.30 1434
3606.86 1375
3607.43 1460
3608.00 1341
3608.56 1381
3609.13 1379
3609.70 1325
3610.26 1282
3610.83 1207
3611.40 1183
3611.96 1278
3612.53 1212
3613.10 1081
3613.66 1187
3614.23 1277
3614.80 1235
3615.36 1333
3615.93 1361
3616.50 1651
3617.07 1722
3617.63 1855
3618.20 2200
3618.77 2594
3619.34 3045
3619.90 3262
3620.47 3774
3621.04 3956
3621.61 4303
3622.17 4258
3622.74 4317
3623.31 4199
3623.88 3977
3624.44 3525
3625.01 3213
3625.58 2759
3626.15 2325
3626.72 1973
3627.28 1633
3627.85 1637
3628.42 1523
3628.99 1498
3629.56 1405
3630.12 1430
3630.69 1199
3631.26 1222
3631.83 1336
3632.40 1206
3632.97 1280
3633.53 1209
3634.10 1346
3634.67 1333
3635.24 1344
3635.81 1338
3636.38 1239
3636.95 1244
3637.52 1176
3638.08 1386
3638.65 1391
3639.22 1301
3639.79 1330
3640.36 1382
3640.93 1424
3641.50 1473
3642.07 1524
3642.64 1690
3643.21 1658
3643.78 1808
3644.34 1886
3644.91 1873
3645.48 2023
3646.05 2131
3646.62 2005
3647.19 2049
3647.76 2047
3648.33 2181
3648.90 2223
3649.47 1968
3650.04 2053
3650.61 1883
3651.18 1766
3651.75 1845
3652.32 1857
3652.89 1741
3653.46 1571
3654.03 1699
3654.60 1662
3655.17 1720
3655.74 1922
3656.31 1685
3656.88 1702
3657.45 1737
3658.02 1755
3658.59 1870
3659.16 1882
3659.73 2011
3660.30 2051
3660.87 1993
3661.45 2019
3662.02 1945
3662.59 2074
3663.16 1854
3663.73 1915
3664.30 1845
3664.87 1764
3665.44 1761
3666.01 1728
3666.58 1620
3667.15 1758
3667.73 1817
3668.30 1560
3668.87 1548
3669.44 1652
3670.01 1626
3670.58 1498
3671.15 1664
3671.73 1641
3672.30 1612
3672.87 1634
3673.44 1523
3674.01 1444
3674.58 1398
3675.16 1442
3675.73 1580
3676.30 1598
3676.87 1603
3677.44 1407
3678.01 1556
3678.59 1465
3679.16 1515
3679.73 1446
3680.30 1376
3680.88 1470
3681.45 1481
3682.02 1422
3682.59 1292
3683.16 1285
3683.74 1301
3684.31 1320
3684.88 1334
3685.45 1421
3686.03 1321
3686.60 1388
3687.17 1454
3687.74 1460
3688.32 1547
3688.89 1633
3689.46 1721
3690.04 1731
3690.61 1681
3691.18 1786
3691.76 1867
3692.33 2069
3692.90 2253
3693.47 2089
3694.05 2038
3694.62 2143
3695.19 2017
3695.77 2023
3696.34 1781
3696.91 1710
3697.49 1680
3698.06 1595
3698.64 1558
3699.21 1567
3699.78 1538
3700.36 1552
3700.93 1521
3701.50 1481
3702.08 1450
3702.65 1382
3703.23 1444
3703.80 1478
3704.37 1603
3704.95 1528
3705.52 1569
3706.10 1612
3706.67 1447
3707.24 1388
3707.82 1535
3708.39 1583
3708.97 1640
3709.54 1571
3710.12 1607
3710.69 1529
3711.27 1460
3711.84 1632
3712.41 1625
3712.99 1581
3713.56 1402
3714.14 1393
3714.71 1484
3715.29 1521
3715.86 1467
3716.44 1326
3717.01 1428
3717.59 1466
3718.16 1452
3718.74 1405
3719.31 1281
3719.89 1342
3720.46 1464
3721.04 1610
3721.61 1505
3722.19 1434
3722.77 1431
3723.34 1398
3723.92 1487
3724.49 1237
3725.07 1248
3725.64 1229
3726.22 1263
3726.79 1237
3727.37 1160
3727.95 1116
3728.52 1168
3729.10 1335
3729.67 1374
3730.25 1283
3730.83 1289
3731.40 1413
3731.98 1478
3732.56 1410
3733.13 1359
3733.71 1515
3734.28 1718
3734.86 1803
3735.44 1805
3736.01 1842
3736.59 2026
3737.17 2106
3737.74 1942
3738.32 2098
3738.90 2020
3739.47 1820
3740.05 1746
3740.63 1490
3741.20 1511
3741.78 1452
3742.36 1445
3742.93 1303
3743.51 1355
3744.09 1264
3744.67 1266
3745.24 1182
3745.82 1284
3746.40 1431
3746.97 1386
3747.55 1399
3748.13 1283
3748.71 1407
3749.28 1335
3749.86 1267
3750.44 1264
3751.02 1383
3751.59 1426
3752.17 1377
3752.75 1315
3753.33 1416
3753.91 1240
3754.48 1202
3755.06 1248
3755.64 1104
3756.22 1157
3756.80 1131
3757.37 1192
3757.95 1120
3758.53 1252
3759.11 1171
3759.69 1111
3760.27 1135
3760.84 1208
3761.42 1165
3762.00 1149
3762.58 1131
3763.16 1359
3763.74 1225
3764.31 1255
3764.89 1331
3765.47 1401
3766.05 1315
3766.63 1338
3767.21 1348
3767.79 1272
3768.37 1261
3768.95 1340
3769.52 1297
3770.10 1249
3770.68 1287
3771.26 1190
3771.84 1285
3772.42 1248
3773.00 1244
3773.58 1217
3774.16 1250
3774.74 1247
3775.32 1248
3775.90 1208
3776.48 1196
3777.06 1226
3777.64 1207
3778.22 1155
3778.80 1284
3779.38 1204
3779.96 983
3780.54 1075
3781.12 1066
3781.70 1033
3782.28 1213
3782.86 1034
3783.44 1058
3784.02 1038
3784.60 997
3785.18 1017
3785.76 1145
3786.34 1101
3786.92 1230
3787.50 1239
3788.08 1197
3788.66 1105
3789.24 1087
3789.82 1049
3790.40 1120
3790.98 1093
3791.56 1057
3792.14 1065
3792.72 1108
3793.30 1176
3793.89 1212
3794.47 1157
3795.05 1045
3795.63 1161
3796.21 1093
3796.79 1165
3797.37 1157
3797.95 1204
3798.53 1232
3799.12 1124
3799.70 1041
3800.28 1089
3800.86 1111
3801.44 1193
3802.02 1143
3802.60 1064
3803.19 1080
3803.77 1175
3804.35 1250
3804.93 1198
3805.51 1193
3806.10 1252
3806.68 1285
3807.26 1252
3807.84 1235
3808.42 1195
3809.01 1244
3809.59 1194
3810.17 1365
3810.75 1366
3811.33 1407
3811.92 1410
3812.50 1365
3813.08 1422
3813.66 1474
3814.25 1310
3814.83 1414
3815.41 1482
3815.99 1496
3816.58 1553
3817.16 1432
3817.74 1442
3818.32 1448
3818.91 1327
3819.49 1460
3820.07 1416
3820.66 1464
3821.24 1338
3821.82 1366
3822.41 1237
3822.99 1184
3823.57 1146
3824.16 1255
3824.74 1232
3825.32 1119
3825.91 1104
3826.49 1171
3827.07 1156
3827.66 1198
3828.24 1159
3828.82 1157
3829.41 1111
3829.99 1145
3830.57 1211
3831.16 1157
3831.74 1247
3832.33 1313
3832.91 1270
3833.49 1296
3834.08 1442
3834.66 1352
3835.25 1430
3835.83 1333
3836.41 1260
3837.00 1313
3837.58 1205
3838.17 1312
3838.75 1189
3839.34 1239
3839.92 1221
3840.50 1175
3841.09 1196
3841.67 1145
3842.26 1220
3842.84 1151
3843.43 1236
3844.01 1210
3844.60 1164
3845.18 1280
3845.77 1190
3846.35 1242
3846.94 1172
3847.52 1129
3848.11 1139
3848.69 1163
3849.28 1168
3849.86 1096
3850.45 1238
3851.03 1149
3851.62 1271
3852.20 1271
3852.79 1216
3853.37 1142
3853.96 1196
3854.55 1319
3855.13 1221
3855.72 1224
3856.30 1263
3856.89 1252
3857.47 1265
3858.06 1348
3858.65 1412
3859.23 1383
3859.82 1395
3860.40 1530
3860.99 1630
3861.58 2083
3862.16 2266
3862.75 2396
3863.33 2629
3863.92 2882
3864.51 3085
3865.09 3477
3865.68 3595
3866.27 3588
3866.85 3539
3867.44 3633
3868.03 3253
3868.61 2989
3869.20 2748
3869.79 2722
3870.37 2437
3870.96 2075
3871.55 1889
3872.13 1892
3872.72 1643
3873.31 1663
3873.89 1437
3874.48 1551
3875.07 1626
3875.66 1541
3876.24 1524
3876.83 1637
3877.42 1648
3878.00 1674
3878.59 1608
3879.18 1605
3879.77 1494
3880.35 1519
3880.94 1578
3881.53 1522
3882.12 1441
3882.70 1456
3883.29 1508
3883.88 1330
3884.47 1344
3885.06 1261
3885.64 1203
3886.23 1193
3886.82 1205
3887.41 1311
3888.00 1232
3888.58 1234
3889.17 1365
3889.76 1372
3890.35 1344
3890.94 1370
3891.53 1438
3892.11 1513
3892.70 1405
3893.29 1507
3893.88 1576
3894.47 1657
3895.06 1522
3895.65 1663
3896.23 1575
3896.82 1329
3897.41 1344
3898.00 1349
3898.59 1352
3899.18 1464
3899.77 1277
3900.36 1268
3900.95 1462
3901.53 1517
3902.12 1472
3902.71 1384
3903.30 1473
3903.89 1473
3904.48 1482
3905.07 1363
3905.66 1368
3906.25 1399
3906.84 1346
3907.43 1414
3908.02 1434
3908.61 1217
3909.20 1250
3909.79 1173
3910.38 1304
3910.97 1301
3911.56 1186
3912.15 1266
3912.74 1196
3913.33 1231
3913.92 1290
3914.51 1304
3915.10 1272
3915.69 1165
3916.28 1187
3916.87 1286
3917.46 1262
3918.05 1176
3918.64 1152
3919.23 1118
3919.82 1215
3920.41 1187
3921.00 1163
3921.59 1221
3922.18 1116
3922.77 1067
3923.36 1143
3923.95 1124
3924.55 1136
3925.14 1198
3925.73 1229
3926.32 1145
3926.91 1057
3927.50 1067
3928.09 1191
3928.68 1085
3929.27 1120
3929.87 1039
3930.46 1077
3931.05 1064
3931.64 1124
3932.23 1141
3932.82 1273
3933.41 1193
3934.01 1208
3934.60 1217
3935.19 1183
3935.78 1202
3936.37 1259
3936.96 1150
3937.56 1084
3938.15 1156
3938.74 1163
3939.33 1045
3939.92 980
3940.52 977
3941.11 1182
3941.70 1135
3942.29 1083
3942.88 1055
3943.48 1158
3944.07 1055
3944.66 1203
3945.25 1217
3945.85 1245
3946.44 1195
3947.03 1144
3947.62 1067
3948.22 1019
3948.81 1109
3949.40 1063
3949.99 1051
3950.59 1122
3951.18 1151
3951.77 1143
3952.37 1041
3952.96 1091
3953.55 1090
3954.15 1068
3954.74 988
3955.33 1008
3955.93 1082
3956.52 987
3957.11 1014
3957.71 1046
3958.30 1104
3958.89 993
3959.49 1127
3960.08 1128
3960.67 1037
3961.27 1093
3961.86 1158
3962.45 1107
3963.05 1210
3963.64 1046
3964.23 1034
3964.83 1114
3965.42 1047
3966.02 1039
3966.61 1084
3967.20 1060
3967.80 1141
3968.39 1071
3968.99 1020
3969.58 1057
3970.18 1165
3970.77 1049
3971.36 1012
3971.96 957
3972.55 1034
3973.15 1088
3973.74 1069
3974.34 1088
3974.93 1082
3975.53 1090
3976.12 1006
3976.72 1137
3977.31 1008
3977.91 1015
3978.50 1085
3979.10 1068
3979.69 1072
3980.29 939
3980.88 1059
3981.48 1038
3982.07 1030
3982.67 1034
3983.26 952
3983.86 956
3984.45 1093
3985.05 1162
3985.64 1144
3986.24 1073
3986.83 984
3987.43 1020
3988.03 1065
3988.62 1069
3989.22 1102
3989.81 1007
3990.41 1053
3991.00 1001
3991.60 1142
3992.20 1178
3992.79 1015
3993.39 972
3993.98 986
3994.58 1010
3995.18 1022
3995.77 1067
3996.37 1075
3996.97 1116
3997.56 1122
3998.16 1074
3998.75 1147
3999.35 1153
3999.95 1111
4000.54 1142
4001.14 1203
4001.74 1115
4002.33 1074
4002.93 1088
4003.53 1140
4004.12 1110
4004.72 1118
4005.32 1182
4005.92 1155
4006.51 1103
4007.11 1176
4007.71 1200
4008.30 1129
4008.90 1132
4009.50 1151
4010.10 1153
4010.69 1229
4011.29 1212
4011.89 1163
4012.49 1103
4013.08 1186
4013.68 1210
4014.28 1112
4014.88 1207
4015.47 1177
4016.07 1354
4016.67 1401
4017.27 1362
4017.86 1488
4018.46 1621
4019.06 1557
4019.66 1571
4020.26 1640
4020.85 1722
4021.45 1665
4022.05 1701
4022.65 1579
4023.25 1447
4023.85 1427
4024.44 1449
4025.04 1360
4025.64 1284
4026.24 1260
4026.84 1265
4027.44 1226
4028.03 1172
4028.63 1230
4029.23 1363
4029.83 1414
4030.43 1370
4031.03 1223
4031.63 1273
4032.23 1316
4032.83 1367
4033.42 1279
4034.02 1263
4034.62 1333
4035.22 1195
4035.82 1180
4036.42 1253
4037.02 1155
4037.62 1127
4038.22 1212
4038.82 1225
4039.42 1151
4040.02 1084
4040.62 1125
4041.22 1094
4041.82 1081
4042.41 1106
4043.01 1108
4043.61 1083
4044.21 1027
4044.81 1037
4045.41 1120
4046.01 1102
4046.61 1027
4047.21 979
4047.81 1081
4048.41 1001
4049.01 1061
4049.61 1108
4050.21 1123
4050.82 1274
4051.42 1143
4052.02 1165
4052.62 1155
4053.22 1228
4053.82 1128
4054.42 1187
4055.02 1166
4055.62 1130
4056.22 1108
4056.82 1243
4057.42 1213
4058.02 1145
4058.62 1181
4059.22 1158
4059.83 1011
4060.43 1021
4061.03 1015
4061.63 1043
4062.23 1037
4062.83 990
4063.43 968
4064.03 909
4064.63 1012
4065.24 966
4065.84 930
4066.44 1035
4067.04 1006
4067.64 920
4068.24 995
4068.85 984
4069.45 980
4070.05 974
4070.65 918
4071.25 908
4071.85 999
4072.46 903
4073.06 967
4073.66 890
4074.26 909
4074.86 882
4075.47 935
4076.07 943
4076.67 949
4077.27 960
4077.88 992
4078.48 1003
4079.08 976
4079.68 903
4080.29 1027
4080.89 1074
4081.49 1017
4082.09 883
4082.70 855
4083.30 921
4083.90 975
4084.50 881
4085.11 909
4085.71 965
4086.31 1114
4086.92 973
4087.52 974
4088.12 982
4088.72 925
4089.33 946
4089.93 1037
4090.53 960
4091.14 973
4091.74 979
4092.34 981
4092.95 992
4093.55 922
4094.16 936
4094.76 954
4095.36 959
4095.97 971
4096.57 971
4097.17 958
4097.78 1016
4098.38 1000
4098.98 962
4099.59 984
4100.19 1024
4100.80 982
4101.40 1035
4102.00 984
4102.61 929
4103.21 1001
4103.82 1060
4104.42 950
4105.03 1003
4105.63 1043
4106.23 952
4106.84 878
4107.44 862
4108.05 886
4108.65 978
4109.26 932
4109.86 1001
4110.47 1030
4111.07 1054
4111.68 937
4112.28 965
4112.89 940
4113.49 805
4114.10 941
4114.70 925
4115.31 914
4115.91 971
4116.52 853
4117.12 1035
4117.73 959
4118.33 845
4118.94 858
4119.54 815
4120.15 890
4120.75 974
4121.36 971
4121.97 992
4122.57 967
4123.18 972
4123.78 1057
4124.39 1040
4124.99 982
4125.60 934
4126.21 945
4126.81 978
4127.42 1008
4128.02 1036
4128.63 1073
4129.24 969
4129.84 910
4130.45 1030
4131.05 1021
4131.66 981
4132.27 891
4132.87 898
4133.48 982
4134.09 1019
4134.69 948
4135.30 992
4135.91 1040
4136.51 931
4137.12 1033
4137.73 1170
4138.33 1086
4138.94 1029
4139.55 1110
4140.15 1173
4140.76 1223
4141.37 1247
4141.97 1244
4142.58 1233
4143.19 1184
4143.80 1264
4144.40 1259
4145.01 1245
4145.62 1331
4146.22 1215
4146.83 1142
4147.44 1264
4148.05 1131
4148.65 1232
4149.26 1161
4149.87 1070
4150.48 1114
4151.09 1012
4151.69 916
4152.30 899
4152.91 953
4153.52 924
4154.12 975
4154.73 921
4155.34 868
4155.95 949
4156.56 959
4157.16 959
4157.77 918
4158.38 967
4158.99 968
4159.60 945
4160.21 932
4160.81 1060
4161.42 932
4162.03 948
4162.64 994
4163.25 915
4163.86 935
4164.47 955
4165.08 983
4165.68 961
4166.29 975
4166.90 1106
4167.51 1044
4168.12 993
4168.73 987
4169.34 898
4169.95 1042
4170.56 1037
4171.16 990
4171.77 1093
4172.38 1069
4172.99 1080
4173.60 1111
4174.21 1104
4174.82 953
4175.43 1005
4176.04 1109
4176.65 1073
4177.26 1041
4177.87 1039
4178.48 1114
4179.09 1179
4179.70 1213
4180.31 1161
4180.92 1278
4181.53 1080
4182.14 1174
4182.75 1163
4183.36 1137
4183.97 1071
4184.58 1005
4185.19 1023
4185.80 1036
4186.41 960
4187.02 1036
4187.63 975
4188.24 937
4188.85 911
4189.46 885
4190.07 913
4190.68 990
4191.29 914
4191.90 978
4192.51 1065
4193.13 982
4193.74 1076
4194.35 1019
4194.96 1222
4195.57 1165
4196.18 1152
4196.79 1288
4197.40 1268
4198.01 1255
4198.62 1319
4199.24 1454
4199.85 1389
4200.46 1386
4201.07 1278
4201.68 1322
4202.29 1252
4202.90 1146
4203.52 1063
4204.13 1169
4204.74 1075
4205.35 1059
4205.96 1097
4206.57 1092
4207.19 1114
4207.80 1175
4208.41 1072
4209.02 1050
4209.63 1082
4210.25 1126
4210.86 1135
4211.47 1107
4212.08 1168
4212.69 1052
4213.31 1041
4213.92 1161
4214.53 1200
4215.14 1246
4215.76 1222
4216.37 1220
4216.98 1168
4217.59 1083
4218.21 1173
4218.82 1350
4219.43 1230
4220.04 1233
4220.66 1314
4221.27 1439
4221.88 1472
4222.50 1651
4223.11 1718
4223.72 1909
4224.33 2016
4224.95 2103
4225.56 2288
4226.17 2534
4226.79 2575
4227.40 2715
4228.01 2715
4228.63 2623
4229.24 2650
4229.85 2476
4230.47 2360
4231.08 2358
4231.69 2203
4232.31 2179
4232.92 2218
4233.54 2002
4234.15 1970
4234.76 1872
4235.38 1919
4235.99 2000
4236.61 2024
4237.22 2012
4237.83 2155
4238.45 2148
4239.06 1995
4239.68 2061
4240.29 2125
4240.90 2083
4241.52 1871
4242.13 1826
4242.75 1720
4243.36 1512
4243.98 1611
4244.59 1520
4245.21 1410
4245.82 1226
4246.43 1259
4247.05 1214
4247.66 1171
4248.28 1236
4248.89 1339
4249.51 1394
4250.12 1443
4250.74 1466
4251.35 1428
4251.97 1248
4252.58 1408
4253.20 1384
4253.81 1377
4254.43 1325
4255.04 1367
4255.66 1328
4256.28 1378
4256.89 1290
4257.51 1233
4258.12 1292
4258.74 1247
4259.35 1213
4259.97 1266
4260.58 1272
4261.20 1275
4261.82 1313
4262.43 1262
4263.05 1266
4263.66 1157
4264.28 1175
4264.90 1164
4265.51 1125
4266.13 1114
4266.74 1112
4267.36 1199
4267.98 1260
4268.59 1171
4269.21 1127
4269.82 1317
4270.44 1133
4271.06 1144
4271.67 1128
4272.29 1154
4272.91 1190
4273.52 1070
4274.14 1151
4274.76 1099
4275.37 1196
4275.99 1245
4276.61 1333
4277.22 1366
4277.84 1338
4278.46 1302
4279.08 1348
4279.69 1393
4280.31 1307
4280.93 1342
4281.54 1280
4282.16 1260
4282.78 1264
4283.40 1240
4284.01 1091
4284.63 1130
4285.25 1078
4285.87 979
4286.48 927
4287.10 984
4287.72 961
4288.34 1031
4288.95 1008
4289.57 955
4290.19 1036
4290.81 989
4291.43 1007
4292.04 1011
4292.66 1061
4293.28 1015
4293.90 1005
4294.52 970
4295.13 905
4295.75 987
4296.37 937
4296.99 961
4297.61 964
4298.23 994
4298.84 916
4299.46 927
4300.08 970
4300.70 928
4301.32 1012
4301.94 1029
4302.56 1005
4303.17 1033
4303.79 984
4304.41 1047
4305.03 1070
4305.65 1066
4306.27 954
4306.89 1162
4307.51 1074
4308.13 964
4308.75 898
4309.36 990
4309.98 1044
4310.60 1094
4311.22 1037
4311.84 1015
4312.46 1029
4313.08 1007
4313.70 1015
4314.32 1024
4314.94 1009
4315.56 953
4316.18 1059
4316.80 1062
4317.42 1022
4318.04 1123
4318.66 1068
4319.28 1169
4319.90 1024
4320.52 954
4321.14 1029
4321.76 984
4322.38 1058
4323.00 1121
4323.62 1061
4324.24 1102
4324.86 1171
4325.48 1136
4326.10 1034
4326.72 1194
4327.34 1337
4327.96 1421
4328.58 1366
4329.20 1424
4329.82 1492
4330.44 1278
4331.07 1256
4331.69 1375
4332.31 1322
4332.93 1247
4333.55 1140
4334.17 1109
4334.79 1093
4335.41 1058
4336.03 1146
4336.65 1090
4337.28 1054
4337.90 1057
4338.52 1107
4339.14 1051
4339.76 1066
4340.38 1090
4341.00 1125
4341.63 1186
4342.25 1240
4342.87 1266
4343.49 1307
4344.11 1225
4344.73 1124
4345.36 1169
4345.98 1211
4346.60 1291
4347.22 1397
4347.84 1565
4348.47 1476
4349.09 1678
4349.71 1613
4350.33 1821
4350.95 1890
4351.58 2019
4352.20 1980
4352.82 1797
4353.44 1634
4354.07 1665
4354.69 1459
4355.31 1334
4355.93 1205
4356.56 1150
4357.18 1116
4357.80 1085
4358.42 1083
4359.05 1080
4359.67 1090
4360.29 1124
4360.92 1153
4361.54 1062
4362.16 1125
4362.78 1082
4363.41 1141
4364.03 1016
4364.65 1076
4365.28 1092
4365.90 1127
4366.52 1140
4367.15 1059
4367.77 981
4368.39 1119
4369.02 1164
4369.64 1100
4370.26 1081
4370.89 1118
4371.51 1103
4372.14 1071
4372.76 997
4373.38 1130
4374.01 1064
4374.63 1011
4375.25 898
4375.88 890
4376.50 1037
4377.13 1054
4377.75 1012
4378.37 970
4379.00 930
4379.62 904
4380.25 1083
4380.87 1010
4381.50 975
4382.12 927
4382.75 975
4383.37 1001
4383.99 993
4384.62 1108
4385.24 1051
4385.87 1106
4386.49 1041
4387.12 943
4387.74 926
4388.37 1011
4388.99 1029
4389.62 1058
4390.24 1041
4390.87 1036
4391.49 1042
4392.12 982
4392.74 934
4393.37 1064
4393.99 979
4394.62 1009
4395.24 976
4395.87 1013
4396.49 1142
4397.12 1162
4397.75 999
4398.37 968
4399.00 1011
4399.62 971
4400.25 1042
4400.87 1095
4401.50 974
4402.13 915
4402.75 969
4403.38 1073
4404.00 1061
4404.63 1170
4405.26 1063
4405.88 1004
4406.51 998
4407.13 1069
4407.76 976
4408.39 1052
4409.01 1049
4409.64 1132
4410.27 1108
4410.89 1065
4411.52 1060
4412.15 1131
4412.77 1093
4413.40 1071
4414.03 1101
4414.65 1172
4415.28 1068
4415.91 1035
4416.53 1106
4417.16 1058
4417.79 992
4418.41 1042
4419.04 1104
4419.67 1054
4420.30 982
4420.92 1111
4421.55 1074
4422.18 1063
4422.80 1049
4423.43 995
4424.06 990
4424.69 980
4425.31 1031
4425.94 1009
4426.57 960
4427.20 930
4427.82 938
4428.45 959
4429.08 901
4429.71 926
4430.34 785
4430.96 833
4431.59 945
4432.22 933
4432.85 830
4433.48 883
4434.10 904
4434.73 879
4435.36 954
4435.99 962
4436.62 904
4437.25 761
4437.87 881
4438.50 875
4439.13 864
4439.76 878
4440.39 848
4441.02 812
4441.64 912
4442.27 883
4442.90 931
4443.53 946
4444.16 956
4444.79 963
4445.42 914
4446.05 904
4446.68 908
4447.30 952
4447.93 861
4448.56 912
4449.19 917
4449.82 918
4450.45 868
4451.08 857
4451.71 967
4452.34 961
4452.97 970
4453.60 1024
4454.23 935
4454.86 994
4455.49 939
4456.12 923
4456.75 974
4457.38 964
4458.01 923
4458.64 930
4459.27 983
4459.90 829
4460.53 810
4461.16 765
4461.79 893
4462.42 940
4463.05 878
4463.68 867
4464.31 798
4464.94 844
4465.57 918
4466.20 872
4466.83 781
4467.46 744
4468.09 724
4468.72 890
4469.35 915
4469.98 865
4470.61 786
4471.24 734
4471.87 711
4472.50 776
4473.13 855
4473.77 760
4474.40 853
4475.03 884
4475.66 874
4476.29 835
4476.92 837
4477.55 806
4478.18 920
4478.82 803
4479.45 823
4480.08 881
4480.71 832
4481.34 820
4481.97 909
4482.60 886
4483.24 804
4483.87 770
4484.50 852
4485.13 856
4485.76 855
4486.39 844
4487.03 893
4487.66 993
4488.29 872
4488.92 861
4489.55 878
4490.19 976
4490.82 916
4491.45 932
4492.08 966
4492.71 983
4493.35 943
4493.98 988
4494.61 958
4495.24 946
4495.88 1011
4496.51 944
4497.14 982
4497.77 909
4498.41 880
4499.04 905
4499.67 882
4500.31 906
4500.94 995
4501.57 973
4502.20 864
4502.84 950
4503.47 1065
4504.10 1007
4504.74 1101
4505.37 1130
4506.00 1015
4506.64 1046
4507.27 1009
4507.90 1064
4508.54 1003
4509.17 1015
4509.80 956
4510.44 1027
4511.07 1044
4511.70 984
4512.34 986
4512.97 1029
4513.60 1008
4514.24 1055
4514.87 1072
4515.51 1002
4516.14 952
4516.77 1032
4517.41 1069
4518.04 1026
4518.68 1028
4519.31 1037
4519.94 1145
4520.58 1145
4521.21 1050
4521.85 1011
4522.48 1009
4523.12 977
4523.75 967
4524.39 1028
4525.02 1009
4525.65 1157
4526.29 1079
4526.92 1080
4527.56 1116
4528.19 1183
4528.83 1207
4529.46 1187
4530.10 1459
4530.73 1644
4531.37 1903
4532.00 2052
4532.64 2392
4533.27 2953
4533.91 3194
4534.54 3630
4535.18 4008
4535.81 4351
4536.45 4527
4537.09 4168
4537.72 3944
4538.36 3805
4538.99 3223
4539.63 2790
4540.26 2471
4540.90 2122
4541.53 1811
4542.17 1637
4542.81 1396
4543.44 1394
4544.08 1201
4544.71 1097
4545.35 1076
4545.99 1041
4546.62 1034
4547.26 1093
4547.89 1055
4548.53 1175
4549.17 1139
4549.80 1126
4550.44 1214
4551.08 1183
4551.71 1122
4552.35 1113
4552.98 1068
4553.62 1134
4554.26 1190
4554.89 1190
4555.53 1176
4556.17 1190
4556.80 1091
4557.44 1042
4558.08 1019
4558.72 984
4559.35 940
4559.99 985
4560.63 1133
4561.26 1056
4561.90 1093
4562.54 1179
4563.17 1090
4563.81 1043
4564.45 1083
4565.09 1120
4565.72 1132
4566.36 1155
4567.00 1167
4567.64 1294
4568.27 1143
4568.91 1147
4569.55 1085
4570.19 1131
4570.82 1265
4571.46 1460
4572.10 1360
4572.74 1343
4573.38 1283
4574.01 1268
4574.65 1201
4575.29 1287
4575.93 1276
4576.57 1172
4577.20 1155
4577.84 1111
4578.48 1120
4579.12 1100
4579.76 1149
4580.40 1031
4581.04 1131
4581.67 1073
4582.31 1014
4582.95 984
4583.59 988
4584.23 1027
4584.87 1020
4585.51 1063
4586.14 1056
4586.78 998
4587.42 966
4588.06 946
4588.70 955
4589.34 1055
4589.98 1066
4590.62 1137
4591.26 1070
4591.90 983
4592.54 912
4593.17 930
4593.81 1105
4594.45 1137
4595.09 1049
4595.73 1056
4596.37 1079
4597.01 1131
4597.65 1028
4598.29 1088
4598.93 997
4599.57 1051
4600.21 1053
4600.85 1063
4601.49 993
4602.13 975
4602.77 999
4603.41 1033
4604.05 1130
4604.69 1063
4605.33 1017
4605.97 1052
4606.61 1070
4607.25 1092
4607.89 1025
4608.53 1134
4609.17 1129
4609.81 1074
4610.45 1132
4611.09 1070
4611.73 1046
4612.38 1139
4613.02 1053
4613.66 1059
4614.30 1061
4614.94 1060
4615.58 1153
4616.22 1113
4616.86 1167
4617.50 1093
4618.14 920
4618.78 952
4619.43 982
4620.07 974
4620.71 966
4621.35 1025
4621.99 996
4622.63 896
4623.27 962
4623.91 929
4624.56 899
4625.20 1002
4625.84 954
4626.48 929
4627.12 904
4627.76 943
4628.41 893
4629.05 825
4629.69 949
4630.33 836
4630.97 862
4631.62 789
4632.26 816
4632.90 890
4633.54 999
4634.18 957
4634.83 861
4635.47 936
4636.11 911
4636.75 926
4637.40 1032
4638.04 958
4638.68 977
4639.32 922
4639.97 958
4640.61 1079
4641.25 1155
4641.89 1181
4642.54 1094
4643.18 1128
4643.82 1101
4644.46 1102
4645.11 1157
4645.75 1105
4646.39 1004
4647.04 988
4647.68 932
4648.32 937
4648.97 983
4649.61 988
4650.25 956
4650.90 1033
4651.54 1007
4652.18 1027
4652.83 1091
4653.47 1178
4654.11 1242
4654.76 1242
4655.40 1280
4656.04 1360
4656.69 1362
4657.33 1436
4657.98 1466
4658.62 1405
4659.26 1293
4659.91 1186
4660.55 1210
4661.20 1077
4661.84 1023
4662.48 1042
4663.13 994
4663.77 983
4664.42 973
4665.06 860
4665.71 907
4666.35 1014
4666.99 1043
4667.64 974
4668.28 961
4668.93 922
4669.57 895
4670.22 868
4670.86 948
4671.51 896
4672.15 848
4672.80 852
4673.44 854
4674.09 829
4674.73 762
4675.38 915
4676.02 960
4676.67 920
4677.31 857
4677.96 881
4678.60 987
4679.25 827
4679.89 910
4680.54 892
4681.18 894
4681.83 955
4682.47 886
4683.12 883
4683.77 858
4684.41 949
4685.06 887
4685.70 885
4686.35 919
4686.99 1019
4687.64 1073
4688.29 919
4688.93 962
4689.58 934
4690.22 1005
4690.87 1031
4691.52 963
4692.16 896
4692.81 1003
4693.45 878
4694.10 971
4694.75 1023
4695.39 912
4696.04 948
4696.69 981
4697.33 905
4697.98 887
4698.63 910
4699.27 897
4699.92 943
4700.57 969
4701.21 943
4701.86 1025
4702.51 1075
4703.15 1043
4703.80 1046
4704.45 1063
4705.10 974
4705.74 1007
4706.39 1024
4707.04 967
4707.68 995
4708.33 931
4708.98 951
4709.63 989
4710.27 907
4710.92 908
4711.57 885
4712.22 947
4712.86 927
4713.51 943
4714.16 966
4714.81 1034
4715.45 931
4716.10 937
4716.75 921
4717.40 888
4718.05 917
4718.69 1059
4719.34 943
4719.99 862
4720.64 924
4721.29 1011
4721.94 1024
4722.58 944
4723.23 986
4723.88 1056
4724.53 1133
4725.18 1170
4725.83 1202
4726.47 1224
4727.12 1125
4727.77 1134
4728.42 1148
4729.07 1206
4729.72 1091
4730.37 1220
4731.02 1220
4731.66 1129
4732.31 1111
4732.96 1109
4733.61 1003
4734.26 945
4734.91 889
4735.56 946
4736.21 974
4736.86 844
4737.51 875
4738.16 857
4738.81 851
4739.45 934
4740.10 845
4740.75 820
4741.40 832
4742.05 859
4742.70 889
4743.35 883
4744.00 884
4744.65 1019
4745.30 998
4745.95 970
4746.60 977
4747.25 993
4747.90 907
4748.55 1007
4749.20 980
4749.85 938
4750.50 956
4751.15 997
4751.80 972
4752.45 955
4753.10 931
4753.75 962
4754.40 993
4755.05 1056
4755.71 1097
4756.36 1097
4757.01 1011
4757.66 1040
4758.31 1043
4758.96 978
4759.61 933
4760.26 968
4760.91 1096
4761.56 1076
4762.21 992
4762.86 1039
4763.52 994
4764.17 1019
4764.82 1113
4765.47 1068
4766.12 1100
4766.77 982
4767.42 1047
4768.07 1056
4768.73 1143
4769.38 1148
4770.03 1110
4770.68 1106
4771.33 1268
4771.98 1156
4772.64 1217
4773.29 1189
4773.94 1106
4774.59 1016
4775.24 972
4775.89 1015
4776.55 959
4777.20 864
4777.85 939
4778.50 1008
4779.15 949
4779.81 1000
4780.46 900
4781.11 916
4781.76 964
4782.42 1000
4783.07 997
4783.72 968
4784.37 893
4785.03 923
4785.68 980
4786.33 1011
4786.98 964
4787.64 878
4788.29 923
4788.94 944
4789.60 818
4790.25 856
4790.90 948
4791.55 986
4792.21 934
4792.86 936
4793.51 940
4794.17 961
4794.82 896
4795.47 931
4796.13 965
4796.78 912
4797.43 914
4798.09 850
4798.74 800
4799.39 848
4800.05 869
4800.70 899
4801.36 930
4802.01 946
4802.66 912
4803.32 822
4803.97 864
4804.62 888
4805.28 964
4805.93 916
4806.59 904
4807.24 861
4807.89 936
4808.55 928
4809.20 886
4809.86 943
4810.51 922
4811.17 953
4811.82 959
4812.47 963
4813.13 879
4813.78 858
4814.44 959
4815.09 937
4815.75 1025
4816.40 921
4817.06 977
4817.71 945
4818.37 924
4819.02 952
4819.68 917
4820.33 905
4820.99 920
4821.64 910
4822.30 1000
4822.95 1048
4823.61 1162
4824.26 1030
4824.92 982
4825.57 1007
4826.23 1128
4826.88 1176
4827.54 1245
4828.19 1250
4828.85 1210
4829.51 1197
4830.16 1162
4830.82 1190
4831.47 1152
4832.13 1275
4832.78 1199
4833.44 1179
4834.10 1138
4834.75 1081
4835.41 1098
4836.06 1078
4836.72 1291
4837.38 1242
4838.03 1283
4838.69 1447
4839.34 1541
4840.00 1678
4840.66 1781
4841.31 1813
4841.97 1870
4842.63 1774
4843.28 1865
4843.94 1879
4844.60 1710
4845.25 1661
4845.91 1623
4846.57 1549
4847.22 1412
4847.88 1351
4848.54 1346
4849.19 1248
4849.85 1166
4850.51 1130
4851.17 1151
4851.82 1130
4852.48 1270
4853.14 1312
4853.79 1207
4854.45 1186
4855.11 1221
4855.77 1211
4856.42 1215
4857.08 1165
4857.74 1172
4858.40 1163
4859.05 1245
4859.71 1204
4860.37 1315
4861.03 1170
4861.68 1270
4862.34 1308
4863.00 1169
4863.66 1158
4864.32 1259
4864.97 1273
4865.63 1221
4866.29 1156
4866.95 1191
4867.61 1255
4868.26 1298
4868.92 1387
4869.58 1372
4870.24 1253
4870.90 1218
4871.56 1202
4872.21 1150
4872.87 1207
4873.53 1211
4874.19 1177
4874.85 1123
4875.51 1137
4876.17 1117
4876.83 1104
4877.48 1155
4878.14 1201
4878.80 1147
4879.46 1170
4880.12 1194
4880.78 1206
4881.44 1198
4882.10 1155
4882.76 1143
4883.42 1240
4884.08 1167
4884.73 1070
4885.39 977
4886.05 1066
4886.71 1019
4887.37 1022
4888.03 1005
4888.69 1000
4889.35 1000
4890.01 990
4890.67 1057
4891.33 1082
4891.99 1043
4892.65 1016
4893.31 1005
4893.97 1077
4894.63 1070
4895.29 1083
4895.95 1130
4896.61 1161
4897.27 1052
4897.93 1068
4898.59 1070
4899.25 1058
4899.91 1085
4900.57 1024
4901.23 1074
4901.89 1140
4902.55 983
4903.21 952
4903.88 1068
4904.54 1057
4905.20 1049
4905.86 971
4906.52 898
4907.18 958
4907.84 1007
4908.50 939
4909.16 933
4909.82 924
4910.48 1071
4911.15 1021
4911.81 959
4912.47 1060
4913.13 969
4913.79 939
4914.45 1006
4915.11 914
4915.77 843
4916.44 959
4917.10 841
4917.76 802
4918.42 856
4919.08 821
4919.74 857
4920.41 839
4921.07 825
4921.73 860
4922.39 753
4923.05 793
4923.72 876
4924.38 759
4925.04 725
4925.70 830
4926.36 859
4927.03 870
4927.69 830
4928.35 845
4929.01 798
4929.67 852
4930.34 840
4931.00 821
4931.66 809
4932.32 920
4932.99 884
4933.65 828
4934.31 828
4934.98 850
4935.64 848
4936.30 897
4936.96 861
4937.63 887
4938.29 829
4938.95 760
4939.62 886
4940.28 875
4940.94 880
4941.61 909
4942.27 916
4942.93 866
4943.60 883
4944.26 901
4944.92 806
4945.59 846
4946.25 868
4946.91 890
4947.58 848
4948.24 938
4948.90 885
4949.57 870
4950.23 868
4950.89 942
4951.56 930
4952.22 920
4952.89 834
4953.55 814
4954.21 842
4954.88 854
4955.54 858
4956.21 809
4956.87 872
4957.53 833
4958.20 856
4958.86 776
4959.53 840
4960.19 829
4960.86 804
4961.52 756
4962.19 729
4962.85 701
4963.52 796
4964.18 788
4964.84 845
4965.51 793
4966.17 786
4966.84 856
4967.50 945
4968.17 883
4968.83 905
4969.50 983
4970.16 1025
4970.83 915
4971.49 872
4972.16 985
4972.82 992
4973.49 943
4974.16 849
4974.82 918
4975.49 857
4976.15 852
4976.82 886
4977.48 824
4978.15 856
4978.81 935
4979.48 891
4980.15 889
4980.81 870
4981.48 844
4982.14 827
4982.81 873
4983.48 853
4984.14 893
4984.81 865
4985.47 886
4986.14 933
4986.81 880
4987.47 1060
4988.14 1022
4988.80 1083
4989.47 1102
4990.14 1060
4990.80 1093
4991.47 1008
4992.14 985
4992.80 953
4993.47 989
4994.14 865
4994.80 896
4995.47 966
4996.14 936
4996.80 874
4997.47 805
4998.14 828
4998.81 892
4999.47 968
5000.14 969
5000.81 891
5001.47 963
5002.14 891
5002.81 972
5003.48 969
5004.14 877
5004.81 909
5005.48 1014
5006.15 947
5006.81 908
5007.48 995
5008.15 1021
5008.82 1032
5009.48 933
5010.15 1001
5010.82 1035
5011.49 917
5012.16 979
5012.82 964
5013.49 973
5014.16 1093
5014.83 1076
5015.50 1085
5016.16 1012
5016.83 1001
5017.50 1132
5018.17 1100
5018.84 1029
5019.50 1076
5020.17 1055
5020.84 1015
5021.51 1119
5022.18 1263
5022.85 1383
5023.52 1550
5024.19 1783
5024.85 1968
5025.52 2069
5026.19 2121
5026.86 2443
5027.53 2392
5028.20 2410
5028.87 2314
5029.54 2318
5030.21 2092
5030.87 1911
5031.54 1763
5032.21 1509
5032.88 1261
5033.55 1212
5034.22 1166
5034.89 1040
5035.56 1006
5036.23 984
5036.90 1021
5037.57 962
5038.24 899
5038.91 891
5039.58 917
5040.25 903
5040.92 890
5041.59 953
5042.26 954
5042.93 855
5043.60 944
5044.27 921
5044.94 873
5045.61 913
5046.28 853
5046.95 769
5047.62 779
5048.29 912
5048.96 993
5049.63 887
5050.30 996
5050.97 909
5051.64 962
5052.31 1066
5052.98 896
5053.65 859
5054.32 851
5054.99 990
5055.66 988
5056.34 867
5057.01 926
5057.68 935
5058.35 876
5059.02 860
5059.69 888
5060.36 821
5061.03 872
5061.70 969
5062.38 973
5063.05 904
5063.72 964
5064.39 975
5065.06 1016
5065.73 954
5066.40 971
5067.08 981
5067.75 937
5068.42 903
5069.09 966
5069.76 951
5070.43 869
5071.11 938
5071.78 951
5072.45 919
5073.12 871
5073.79 790
5074.47 883
5075.14 819
5075.81 879
5076.48 854
5077.15 820
5077.83 776
5078.50 790
5079.17 795
5079.84 873
5080.52 821
5081.19 866
5081.86 912
5082.53 875
5083.21 872
5083.88 875
5084.55 894
5085.22 818
5085.90 764
5086.57 793
5087.24 868
5087.92 905
5088.59 823
5089.26 833
5089.93 851
5090.61 860
5091.28 792
5091.95 863
5092.63 922
5093.30 890
5093.97 910
5094.65 891
5095.32 867
5095.99 860
5096.67 945
5097.34 956
5098.02 917
5098.69 900
5099.36 1019
5100.04 959
5100.71 838
5101.38 798
5102.06 829
5102.73 862
5103.41 884
5104.08 893
5104.75 938
5105.43 865
5106.10 799
5106.78 856
5107.45 966
5108.12 860
5108.80 933
5109.47 996
5110.15 791
5110.82 815
5111.50 921
5112.17 866
5112.85 762
5113.52 815
5114.20 870
5114.87 819
5115.54 775
5116.22 773
5116.89 797
5117.57 892
5118.24 873
5118.92 795
5119.59 885
5120.27 873
5120.94 921
5121.62 902
5122.30 850
5122.97 774
5123.65 840
5124.32 845
5125.00 882
5125.67 901
5126.35 927
5127.02 917
5127.70 920
5128.37 1023
5129.05 912
5129.73 916
5130.40 984
5131.08 976
5131.75 893
5132.43 870
5133.10 884
5133.78 870
5134.46 804
5135.13 777
5135.81 858
5136.49 801
5137.16 840
5137.84 887
5138.51 938
5139.19 911
5139.87 917
5140.54 910
5141.22 926
5141.90 880
5142.57 881
5143.25 888
5143.93 797
5144.60 842
5145.28 780
5145.96 851
5146.63 811
5147.31 783
5147.99 816
5148.66 860
5149.34 820
5150.02 797
5150.69 703
5151.37 737
5152.05 790
5152.73 801
5153.40 793
5154.08 736
5154.76 760
5155.44 713
5156.11 787
5156.79 752
5157.47 713
5158.15 752
5158.82 798
5159.50 793
5160.18 768
5160.86 787
5161.53 700
5162.21 798
5162.89 701
5163.57 770
5164.25 719
5164.92 752
5165.60 768
5166.28 788
5166.96 700
5167.64 778
5168.31 785
5168.99 747
5169.67 696
5170.35 793
5171.03 738
5171.71 808
5172.39 845
5173.06 761
5173.74 810
5174.42 815
5175.10 803
5175.78 739
5176.46 794
5177.14 759
5177.82 759
5178.49 784
5179.17 799
5179.85 725
5180.53 737
5181.21 733
5181.89 738
5182.57 766
5183.25 744
5183.93 718
5184.61 778
5185.29 711
5185.97 781
5186.64 734
5187.32 747
5188.00 742
5188.68 692
5189.36 713
5190.04 753
5190.72 759
5191.40 760
5192.08 779
5192.76 715
5193.44 698
5194.12 748
5194.80 692
5195.48 734
5196.16 690
5196.84 753
5197.52 646
5198.20 719
5198.88 742
5199.56 661
5200.24 714
5200.92 717
5201.60 712
5202.28 712
5202.96 764
5203.65 796
5204.33 770
5205.01 674
5205.69 778
5206.37 764
5207.05 798
5207.73 692
5208.41 717
5209.09 803
5209.77 746
5210.45 804
5211.13 804
5211.82 778
5212.50 843
5213.18 808
5213.86 791
5214.54 813
5215.22 893
5215.90 881
5216.58 845
5217.27 857
5217.95 816
5218.63 943
5219.31 885
5219.99 779
5220.67 754
5221.36 816
5222.04 766
5222.72 771
5223.40 804
5224.08 803
5224.77 768
5225.45 812
5226.13 784
5226.81 803
5227.49 787
5228.18 748
5228.86 674
5229.54 727
5230.22 713
5230.91 771
5231.59 875
5232.27 768
5232.95 782
5233.63 781
5234.32 750
5235.00 762
5235.68 728
5236.37 744
5237.05 740
5237.73 760
5238.41 764
5239.10 719
5239.78 730
5240.46 824
5241.15 812
5241.83 809
5242.51 804
5243.20 777
5243.88 738
5244.56 789
5245.24 837
5245.93 768
5246.61 783
5247.29 752
5247.98 816
5248.66 740
5249.35 731
5250.03 699
5250.71 688
5251.40 717
5252.08 736
5252.76 769
5253.45 749
5254.13 826
5254.82 915
5255.50 873
5256.18 816
5256.87 759
5257.55 824
5258.24 794
5258.92 792
5259.60 724
5260.29 742
5260.97 796
5261.66 801
5262.34 754
5263.03 804
5263.71 696
5264.40 718
5265.08 858
5265.76 788
5266.45 772
5267.13 793
5267.82 813
5268.50 829
5269.19 795
5269.87 824
5270.56 867
5271.24 897
5271.93 907
5272.61 777
5273.30 851
5273.98 852
5274.67 762
5275.35 719
5276.04 709
5276.72 765
5277.41 830
5278.10 808
5278.78 856
5279.47 724
5280.15 802
5280.84 753
5281.52 785
5282.21 782
5282.89 876
5283.58 939
5284.27 863
5284.95 984
5285.64 1074
5286.32 996
5287.01 964
5287.70 986
5288.38 1049
5289.07 954
5289.75 895
5290.44 913
5291.13 807
5291.81 826
5292.50 788
5293.19 845
5293.87 825
5294.56 809
5295.25 812
5295.93 701
5296.62 761
5297.31 859
5297.99 818
5298.68 874
5299.37 901
5300.05 867
5300.74 884
5301.43 967
5302.11 896
5302.80 975
5303.49 921
5304.18 924
5304.86 842
5305.55 917
5306.24 918
5306.92 937
5307.61 919
5308.30 946
5308.99 866
5309.67 969
5310.36 905
5311.05 918
5311.74 991
5312.42 906
5313.11 914
5313.80 907
5314.49 864
5315.18 887
5315.86 810
5316.55 831
5317.24 855
5317.93 861
5318.62 838
5319.30 862
5319.99 887
5320.68 869
5321.37 810
5322.06 858
5322.74 951
5323.43 943
5324.12 972
5324.81 998
5325.50 967
5326.19 972
5326.88 979
5327.56 1021
5328.25 926
5328.94 891
5329.63 941
5330.32 953
5331.01 938
5331.70 904
5332.39 872
5333.07 849
5333.76 920
5334.45 980
5335.14 954
5335.83 971
5336.52 945
5337.21 1009
5337.90 1020
5338.59 994
5339.28 1064
5339.97 1141
5340.66 1083
5341.35 980
5342.04 1004
5342.73 1152
5343.42 1004
5344.10 1007
5344.79 1140
5345.48 1222
5346.17 1266
5346.86 1284
5347.55 1304
5348.24 1231
5348.93 1314
5349.62 1358
5350.31 1367
5351.00 1377
5351.69 1545
5352.39 1628
5353.08 1855
5353.77 2082
5354.46 2148
5355.15 2227
5355.84 2329
5356.53 2535
5357.22 2545
5357.91 2485
5358.60 2188
5359.29 2077
5359.98 1729
5360.67 1651
5361.36 1515
5362.05 1275
5362.74 1174
5363.44 1028
5364.13 1007
5364.82 970
5365.51 952
5366.20 971
5366.89 889
5367.58 912
5368.27 947
5368.96 984
5369.66 900
5370.35 838
5371.04 949
5371.73 972
5372.42 899
5373.11 938
5373.81 999
5374.50 1057
5375.19 903
5375.88 895
5376.57 822
5377.26 829
5377.96 858
5378.65 866
5379.34 938
5380.03 905
5380.72 912
5381.42 802
5382.11 844
5382.80 898
5383.49 940
5384.18 1022
5384.88 860
5385.57 917
5386.26 874
5386.95 883
5387.65 943
5388.34 854
5389.03 907
5389.72 954
5390.42 883
5391.11 913
5391.80 907
5392.50 846
5393.19 893
5393.88 915
5394.57 932
5395.27 877
5395.96 881
5396.65 891
5397.35 1034
5398.04 940
5398.73 907
5399.43 942
5400.12 867
5400.81 962
5401.51 842
5402.20 821
5402.89 818
5403.59 833
5404.28 912
5404.97 837
5405.67 858
5406.36 844
5407.06 841
5407.75 846
5408.44 850
5409.14 876
5409.83 891
5410.53 891
5411.22 827
5411.91 795
5412.61 914
5413.30 954
5414.00 961
5414.69 925
5415.38 968
5416.08 864
5416.77 862
5417.47 829
5418.16 885
5418.86 860
5419.55 876
5420.25 888
5420.94 822
5421.64 823
5422.33 836
5423.03 881
5423.72 836
5424.41 765
5425.11 912
5425.80 985
5426.50 857
5427.19 863
5427.89 861
5428.59 874
5429.28 900
5429.98 857
5430.67 876
5431.37 816
5432.06 887
5432.76 919
5433.45 898
5434.15 827
5434.84 844
5435.54 888
5436.23 788
5436.93 862
5437.63 813
5438.32 827
5439.02 906
5439.71 1034
5440.41 980
5441.11 894
5441.80 938
5442.50 991
5443.19 926
5443.89 1056
5444.59 980
5445.28 868
5445.98 920
5446.68 959
5447.37 991
5448.07 1036
5448.76 1134
5449.46 1200
5450.16 1162
5450.85 1147
5451.55 1224
5452.25 1258
5452.94 1292
5453.64 1241
5454.34 1266
5455.03 1131
5455.73 1112
5456.43 1156
5457.13 1072
5457.82 1086
5458.52 1079
5459.22 1013
5459.91 943
5460.61 937
5461.31 874
5462.01 958
5462.70 983
5463.40 921
5464.10 935
5464.80 958
5465.49 975
5466.19 1027
5466.89 1036
5467.59 979
5468.28 1064
5468.98 1061
5469.68 1022
5470.38 1050
5471.07 1049
5471.77 1079
5472.47 1023
5473.17 927
5473.87 951
5474.56 969
5475.26 955
5475.96 1068
5476.66 1079
5477.36 1073
5478.06 1037
5478.75 969
5479.45 1053
5480.15 1035
5480.85 1017
5481.55 1065
5482.25 1079
5482.95 1164
5483.64 1205
5484.34 1170
5485.04 1248
5485.74 1242
5486.44 1268
5487.14 1287
5487.84 1302
5488.54 1282
5489.23 1210
5489.93 1211
5490.63 1181
5491.33 1183
5492.03 1039
5492.73 1123
5493.43 1177
5494.13 1181
5494.83 1098
5495.53 1138
5496.23 1221
5496.93 1137
5497.63 1193
5498.33 1157
5499.03 1243
5499.73 1211
5500.43 1214
5501.13 1249
5501.83 1349
5502.53 1435
5503.23 1451
5503.93 1614
5504.63 1827
5505.33 1890
5506.03 1971
5506.73 1963
5507.43 2001
5508.13 1776
5508.83 1522
5509.53 1549
5510.23 1533
5510.93 1336
5511.63 1312
5512.33 1263
5513.03 1143
5513.73 1241
5514.43 1208
5515.13 1207
5515.83 1220
5516.53 1295
5517.23 1277
5517.93 1286
5518.64 1115
5519.34 1101
5520.04 1057
5520.74 1116
5521.44 1142
5522.14 1038
5522.84 1098
5523.54 1126
5524.24 1145
5524.95 1179
5525.65 1143
5526.35 1180
5527.05 1145
5527.75 1045
5528.45 969
5529.15 967
5529.86 948
5530.56 948
5531.26 964
5531.96 897
5532.66 943
5533.36 925
5534.07 910
5534.77 855
5535.47 826
5536.17 832
5536.87 853
5537.58 860
5538.28 770
5538.98 821
5539.68 755
5540.39 794
5541.09 854
5541.79 885
5542.49 841
5543.20 818
5543.90 795
5544.60 844
5545.30 818
5546.01 781
5546.71 802
5547.41 797
5548.11 812
5548.82 849
5549.52 853
5550.22 906
5550.93 873
5551.63 789
5552.33 787
5553.03 796
5553.74 950
5554.44 819
5555.14 857
5555.85 854
5556.55 888
5557.25 894
5557.96 756
5558.66 811
5559.36 867
5560.07 809
5560.77 749
5561.48 821
5562.18 795
5562.88 736
5563.59 758
5564.29 781
5564.99 792
5565.70 781
5566.40 805
5567.11 864
5567.81 803
5568.51 845
5569.22 799
5569.92 783
5570.63 823
5571.33 809
5572.04 907
5572.74 921
5573.44 859
5574.15 840
5574.85 858
5575.56 845
5576.26 930
5576.97 821
5577.67 776
5578.38 751
5579.08 797
5579.79 834
5580.49 816
5581.20 765
5581.90 833
5582.61 925
5583.31 774
5584.02 783
5584.72 835
5585.43 894
5586.13 856
5586.84 778
5587.54 882
5588.25 846
5588.95 744
5589.66 698
5590.36 750
5591.07 808
5591.77 788
5592.48 687
5593.19 743
5593.89 737
5594.60 735
5595.30 770
5596.01 707
5596.71 729
5597.42 756
5598.13 772
5598.83 729
5599.54 711
5600.24 749
5600.95 692
5601.66 739
5602.36 742
5603.07 707
5603.78 724
5604.48 676
5605.19 698
5605.89 653
5606.60 670
5607.31 704
5608.01 754
5608.72 705
5609.43 704
5610.13 663
5610.84 703
5611.55 647
5612.25 703
5612.96 712
5613.67 726
5614.38 649
5615.08 677
5615.79 734
5616.50 725
5617.20 760
5617.91 737
5618.62 829
5619.33 759
5620.03 686
5620.74 787
5621.45 773
5622.15 784
5622.86 773
5623.57 738
5624.28 742
5624.99 738
5625.69 694
5626.40 695
5627.11 682
5627.82 733
5628.52 766
5629.23 670
5629.94 638
5630.65 645
5631.36 764
5632.06 690
5632.77 717
5633.48 678
5634.19 708
5634.90 665
5635.61 630
5636.31 672
5637.02 670
5637.73 672
5638.44 788
5639.15 780
5639.86 734
5640.56 691
5641.27 721
5641.98 784
5642.69 797
5643.40 759
5644.11 808
5644.82 727
5645.53 698
5646.24 771
5646.94 725
5647.65 847
5648.36 769
5649.07 666
5649.78 759
5650.49 821
5651.20 791
5651.91 804
5652.62 719
5653.33 717
5654.04 749
5654.75 719
5655.46 712
5656.17 721
5656.88 753
5657.59 846
5658.30 712
5659.01 810
5659.71 759
5660.42 839
5661.13 843
5661.84 791
5662.55 941
5663.26 862
5663.97 862
5664.69 814
5665.40 802
5666.11 818
5666.82 784
5667.53 798
5668.24 755
5668.95 716
5669.66 658
5670.37 711
5671.08 720
5671.79 685
5672.50 759
5673.21 811
5673.92 836
5674.63 863
5675.34 868
5676.05 854
5676.76 783
5677.48 870
5678.19 833
5678.90 865
5679.61 880
5680.32 755
5681.03 797
5681.74 826
5682.45 825
5683.16 676
5683.88 694
5684.59 800
5685.30 704
5686.01 743
5686.72 829
5687.43 803
5688.15 815
5688.86 776
5689.57 817
5690.28 821
5690.99 760
5691.70 820
5692.42 770
5693.13 696
5693.84 750
5694.55 705
5695.26 717
5695.98 710
5696.69 680
5697.40 738
5698.11 745
5698.82 841
5699.54 727
5700.25 732
5700.96 769
5701.67 816
5702.39 797
5703.10 729
5703.81 764
5704.52 744
5705.24 691
5705.95 718
5706.66 720
5707.38 677
5708.09 679
5708.80 697
5709.51 720
5710.23 666
5710.94 731
5711.65 729
5712.37 783
5713.08 795
5713.79 722
5714.51 656
5715.22 703
5715.93 687
5716.65 706
5717.36 780
5718.07 806
5718.79 725
5719.50 768
5720.21 736
5720.93 784
5721.64 794
5722.36 668
5723.07 732
5723.78 721
5724.50 754
5725.21 746
5725.92 733
5726.64 862
5727.35 785
5728.07 861
5728.78 902
5729.50 841
5730.21 867
5730.92 853
5731.64 885
5732.35 889
5733.07 940
5733.78 954
5734.50 890
5735.21 890
5735.93 962
5736.64 939
5737.35 825
5738.07 798
5738.78 816
5739.50 814
5740.21 778
5740.93 796
5741.64 864
5742.36 776
5743.07 769
5743.79 774
5744.50 734
5745.22 767
5745.93 768
5746.65 768
5747.37 836
5748.08 759
5748.80 851
5749.51 896
5750.23 851
5750.94 808
5751.66 815
5752.37 836
5753.09 850
5753.81 890
5754.52 897
5755.24 894
5755.95 955
5756.67 1046
5757.38 1056
5758.10 1093
5758.82 1129
5759.53 1099
5760.25 1145
5760.96 1159
5761.68 1148
5762.40 1111
5763.11 1079
5763.83 1064
5764.55 1047
5765.26 1028
5765.98 997
5766.70 906
5767.41 891
5768.13 971
5768.85 961
5769.56 952
5770.28 890
5771.00 934
5771.71 958
5772.43 945
5773.15 980
5773.86 983
5774.58 889
5775.30 990
5776.01 974
5776.73 882
5777.45 907
5778.17 1020
5778.88 1001
5779.60 1063
5780.32 972
5781.04 1076
5781.75 1085
5782.47 1061
5783.19 1117
5783.91 1209
5784.62 1124
5785.34 1129
5786.06 1050
5786.78 1094
5787.49 1043
5788.21 1113
5788.93 1076
5789.65 1148
5790.37 1158
5791.08 1175
5791.80 1275
5792.52 1282
5793.24 1201
5793.96 1313
5794.68 1323
5795.39 1338
5796.11 1400
5796.83 1543
5797.55 1524
5798.27 1545
5798.99 1707
5799.70 1674
5800.42 1767
5801.14 2126
5801.86 2304
5802.58 2543
5803.30 3161
5804.02 3831
5804.74 4095
5805.45 4449
5806.17 4713
5806.89 4637
5807.61 4152
5808.33 3872
5809.05 3528
5809.77 3061
5810.49 2708
5811.21 2420
5811.93 2130
5812.65 1960
5813.37 1868
5814.09 1868
5814.81 1833
5815.52 1768
5816.24 1886
5816.96 1743
5817.68 1864
5818.40 1785
5819.12 1712
5819.84 1718
5820.56 1728
5821.28 1730
5822.00 1804
5822.72 1691
5823.44 1637
5824.16 1689
5824.88 1561
5825.60 1567
5826.32 1391
5827.04 1430
5827.76 1401
5828.48 1325
5829.21 1388
5829.93 1372
5830.65 1245
5831.37 1160
5832.09 1173
5832.81 1194
5833.53 1281
5834.25 1116
5834.97 1067
5835.69 1149
5836.41 1091
5837.13 1122
5837.85 1138
5838.57 1045
5839.30 1000
5840.02 1058
5840.74 1115
5841.46 1047
5842.18 1022
5842.90 1091
5843.62 1148
5844.34 1096
5845.07 1135
5845.79 1011
5846.51 1046
5847.23 1043
5847.95 958
5848.67 943
5849.39 940
5850.12 914
5850.84 974
5851.56 1009
5852.28 899
5853.00 1009
5853.73 1011
5854.45 1014
5855.17 1031
5855.89 875
5856.61 1021
5857.34 1011
5858.06 983
5858.78 867
5859.50 918
5860.23 930
5860.95 969
5861.67 949
5862.39 994
5863.11 934
5863.84 965
5864.56 1005
5865.28 980
5866.01 964
5866.73 987
5867.45 971
5868.17 919
5868.90 948
5869.62 884
5870.34 860
5871.07 855
5871.79 908
5872.51 908
5873.23 919
5873.96 967
5874.68 943
5875.40 907
5876.13 954
5876.85 983
5877.57 944
5878.30 920
5879.02 846
5879.74 936
5880.47 915
5881.19 914
5881.92 881
5882.64 920
5883.36 891
5884.09 946
5884.81 897
5885.53 894
5886.26 817
5886.98 819
5887.71 912
5888.43 843
5889.15 941
5889.88 828
5890.60 809
5891.33 854
5892.05 909
5892.78 917
5893.50 891
5894.23 903
5894.95 873
5895.67 834
5896.40 753
5897.12 831
5897.85 801
5898.57 736
5899.30 734
5900.02 891
5900.75 833
5901.47 834
5902.20 845
5902.92 951
5903.65 783
5904.37 790
5905.10 767
5905.82 845
5906.55 834
5907.27 849
5908.00 829
5908.72 785
5909.45 770
5910.17 782
5910.90 804
5911.62 850
5912.35 787
5913.08 818
5913.80 889
5914.53 842
5915.25 864
5915.98 953
5916.70 900
5917.43 799
5918.16 812
5918.88 862
5919.61 866
5920.33 908
5921.06 846
5921.79 801
5922.51 870
5923.24 892
5923.97 819
5924.69 818
5925.42 839
5926.14 900
5926.87 868
5927.60 968
5928.32 946
5929.05 963
5929.78 923
5930.50 950
5931.23 940
5931.96 908
5932.68 886
5933.41 899
5934.14 948
5934.86 839
5935.59 924
5936.32 940
5937.05 963
5937.77 903
5938.50 1008
5939.23 1034
5939.95 1009
5940.68 1019
5941.41 965
5942.14 1012
5942.86 1072
5943.59 1136
5944.32 1156
5945.05 1118
5945.77 1139
5946.50 1112
5947.23 1084
5947.96 1131
5948.68 1136
5949.41 1072
5950.14 1205
5950.87 1057
5951.60 1125
5952.32 1120
5953.05 1091
5953.78 1167
5954.51 1178
5955.24 1215
5955.96 1270
5956.69 1346
5957.42 1369
5958.15 1295
5958.88 1218
5959.61 1268
5960.33 1232
5961.06 1294
5961.79 1337
5962.52 1305
5963.25 1228
5963.98 1334
5964.71 1273
5965.44 1353
5966.16 1258
5966.89 1269
5967.62 1272
5968.35 1379
5969.08 1466
5969.81 1490
5970.54 1506
5971.27 1606
5972.00 1564
5972.73 1761
5973.46 1686
5974.18 1661
5974.91 1749
5975.64 1620
5976.37 1660
5977.10 1534
5977.83 1513
5978.56 1541
5979.29 1498
5980.02 1438
5980.75 1373
5981.48 1478
5982.21 1536
5982.94 1516
5983.67 1522
5984.40 1561
5985.13 1502
5985.86 1616
5986.59 1624
5987.32 1802
5988.05 1751
5988.78 1658
5989.51 1679
5990.24 1700
5990.97 1700
5991.70 1688
5992.43 1638
5993.16 1698
5993.89 1592
5994.62 1633
5995.35 1855
5996.09 1750
5996.82 1662
5997.55 1740
5998.28 1836
5999.01 1869
5999.74 1852
6000.47 1831
6001.20 1809
6001.93 1813
6002.66 1952
6003.39 1847
6004.13 1745
6004.86 1816
6005.59 1824
6006.32 1778
6007.05 1835
6007.78 1644
6008.51 1738
6009.25 1704
6009.98 1710
6010.71 1740
6011.44 1770
6012.17 1854
6012.90 2075
6013.64 2263
6014.37 2444
6015.10 3046
6015.83 3220
6016.56 3147
6017.29 3384
6018.03 3859
6018.76 3955
6019.49 3901
6020.22 3725
6020.96 3497
6021.69 3271
6022.42 3065
6023.15 2565
6023.88 2406
6024.62 2228
6025.35 1976
6026.08 1806
6026.81 1591
6027.55 1492
6028.28 1456
6029.01 1552
6029.75 1486
6030.48 1420
6031.21 1384
6031.94 1375
6032.68 1392
6033.41 1345
6034.14 1380
6034.88 1392
6035.61 1254
6036.34 1357
6037.07 1381
6037.81 1239
6038.54 1300
6039.27 1337
6040.01 1403
6040.74 1353
6041.47 1328
6042.21 1367
6042.94 1380
6043.68 1429
6044.41 1294
6045.14 1328
6045.88 1345
6046.61 1327
6047.34 1412
6048.08 1411
6048.81 1467
6049.55 1541
6050.28 1476
6051.01 1498
6051.75 1480
6052.48 1585
6053.22 1560
6053.95 1500
6054.68 1569
6055.42 1661
6056.15 1615
6056.89 1554
6057.62 1609
6058.36 1702
6059.09 1735
6059.83 1660
6060.56 1606
6061.29 1499
6062.03 1570
6062.76 1538
6063.50 1467
6064.23 1483
6064.97 1454
6065.70 1413
6066.44 1490
6067.17 1462
6067.91 1406
6068.64 1393
6069.38 1391
6070.11 1454
6070.85 1437
6071.58 1445
6072.32 1363
6073.06 1340
6073.79 1390
6074.53 1359
6075.26 1340
6076.00 1390
6076.73 1413
6077.47 1374
6078.20 1222
6078.94 1263
6079.68 1280
6080.41 1227
6081.15 1242
6081.88 1224
6082.62 1288
6083.35 1312
6084.09 1381
6084.83 1224
6085.56 1263
6086.30 1355
6087.04 1296
6087.77 1242
6088.51 1387
6089.24 1273
6089.98 1229
6090.72 1215
6091.45 1265
6092.19 1285
6092.93 1214
6093.66 1164
6094.40 1208
6095.14 1345
6095.87 1296
6096.61 1291
6097.35 1143
6098.08 1150
6098.82 1247
6099.56 1205
6100.29 1214
6101.03 1187
6101.77 1317
6102.51 1283
6103.24 1224
6103.98 1228
6104.72 1246
6105.46 1204
6106.19 1275
6106.93 1283
6107.67 1241
6108.41 1141
6109.14 1202
6109.88 1205
6110.62 1230
6111.36 1247
6112.09 1225
6112.83 1328
6113.57 1182
6114.31 1226
6115.04 1209
6115.78 1251
6116.52 1202
6117.26 1141
6118.00 1197
6118.73 1264
6119.47 1290
6120.21 1216
6120.95 1186
6121.69 1313
6122.43 1317
6123.16 1207
6123.90 1231
6124.64 1294
6125.38 1225
6126.12 1228
6126.86 1364
6127.60 1375
6128.33 1320
6129.07 1299
6129.81 1362
6130.55 1349
6131.29 1467
6132.03 1401
6132.77 1342
6133.51 1341
6134.25 1382
6134.98 1288
6135.72 1330
6136.46 1346
6137.20 1431
6137.94 1458
6138.68 1415
6139.42 1371
6140.16 1385
6140.90 1355
6141.64 1366
6142.38 1540
6143.12 1449
6143.86 1423
6144.60 1430
6145.34 1509
6146.08 1527
6146.82 1445
6147.56 1445
6148.30 1524
6149.04 1515
6149.78 1431
6150.52 1407
6151.26 1436
6152.00 1450
6152.74 1480
6153.48 1547
6154.22 1476
6154.96 1593
6155.70 1661
6156.44 1634
6157.18 1641
6157.92 1684
6158.66 1774
6159.40 1720
6160.14 1742
6160.88 1759
6161.62 1740
6162.36 1790
6163.10 1765
6163.85 1853
6164.59 1869
6165.33 1795
6166.07 1749
6166.81 1997
6167.55 2026
6168.29 2082
6169.03 2086
6169.77 2187
6170.51 2381
6171.26 2429
6172.00 2513
6172.74 2488
6173.48 2658
6174.22 2630
6174.96 2576
6175.70 2502
6176.45 2491
6177.19 2423
6177.93 2462
6178.67 2312
6179.41 2276
6180.16 2342
6180.90 2174
6181.64 2157
6182.38 2103
6183.12 2248
6183.87 2346
6184.61 2204
6185.35 2324
6186.09 2435
6186.83 2509
6187.58 2409
6188.32 2462
6189.06 2554
6189.80 2404
6190.55 2429
6191.29 2499
6192.03 2554
6192.77 2513
6193.52 2471
6194.26 2586
6195.00 2707
6195.74 2776
6196.49 2721
6197.23 2878
6197.97 3010
6198.72 3053
6199.46 3035
6200.20 3175
6200.94 3257
6201.69 3215
6202.43 3022
6203.17 3107
6203.92 3043
6204.66 3012
6205.40 3119
6206.15 3158
6206.89 3121
6207.63 3224
6208.38 3463
6209.12 3865
6209.87 4277
6210.61 5112
6211.35 6101
6212.10 7398
6212.84 9023
6213.58 10427
6214.33 11307
6215.07 12295
6215.82 12427
6216.56 12078
6217.30 11474
6218.05 10257
6218.79 9000
6219.54 7561
6220.28 6536
6221.02 5330
6221.77 4481
6222.51 3936
6223.26 3502
6224.00 3157
6224.75 3009
6225.49 3098
6226.24 3009
6226.98 2970
6227.73 3098
6228.47 3292
6229.21 3306
6229.96 3580
6230.70 3654
6231.45 3580
6232.19 3502
6232.94 3404
6233.68 3251
6234.43 3006
6235.17 2524
6235.92 2409
6236.67 2274
6237.41 2290
6238.16 2201
6238.90 2043
6239.65 1998
6240.39 2000
6241.14 2136
6241.88 2171
6242.63 2056
6243.37 2148
6244.12 2152
6244.87 2262
6245.61 2152
6246.36 2225
6247.10 2226
6247.85 2253
6248.59 2278
6249.34 2383
6250.09 2380
6250.83 2397
6251.58 2565
6252.33 2599
6253.07 2807
6253.82 2910
6254.56 2786
6255.31 2796
6256.06 2751
6256.80 2700
6257.55 2493
6258.30 2485
6259.04 2435
6259.79 2402
6260.54 2427
6261.28 2500
6262.03 2417
6262.78 2407
6263.52 2503
6264.27 2461
6265.02 2352
6265.76 2305
6266.51 2231
6267.26 2250
6268.01 2127
6268.75 2094
6269.50 2315
6270.25 2262
6270.99 2209
6271.74 2233
6272.49 2192
6273.24 2156
6273.98 2258
6274.73 2194
6275.48 2277
6276.23 2128
6276.97 2209
6277.72 2225
6278.47 2231
6279.22 2165
6279.96 2250
6280.71 2263
6281.46 2283
6282.21 2305
6282.96 2365
6283.70 2486
6284.45 2418
6285.20 2424
6285.95 2190
6286.70 2148
6287.45 1977
6288.19 1962
6288.94 1872
6289.69 1870
6290.44 1841
6291.19 1757
6291.94 1820
6292.68 1876
6293.43 1775
6294.18 1773
6294.93 1852
6295.68 1814
6296.43 1748
6297.18 1716
6297.93 1729
6298.67 1678
6299.42 1642
6300.17 1585
6300.92 1650
6301.67 1585
6302.42 1680
6303.17 1617
6303.92 1624
6304.67 1539
6305.42 1597
6306.17 1577
6306.92 1617
6307.67 1502
6308.41 1640
6309.16 1574
6309.91 1528
6310.66 1535
6311.41 1537
6312.16 1523
6312.91 1471
6313.66 1474
6314.41 1476
6315.16 1539
6315.91 1543
6316.66 1556
6317.41 1593
6318.16 1533
6318.91 1568
6319.66 1691
6320.41 1665
6321.16 1678
6321.91 1690
6322.66 1724
6323.41 1673
6324.16 1642
6324.92 1592
6325.67 1639
6326.42 1627
6327.17 1517
6327.92 1456
6328.67 1434
6329.42 1433
6330.17 1415
6330.92 1366
6331.67 1432
6332.42 1376
6333.17 1383
6333.92 1345
6334.68 1303
6335.43 1401
6336.18 1280
6336.93 1298
6337.68 1253
6338.43 1196
6339.18 1161
6339.93 1182
6340.69 1204
6341.44 1241
6342.19 1238
6342.94 1148
6343.69 1255
6344.44 1234
6345.20 1314
6345.95 1221
6346.70 1170
6347.45 1260
6348.20 1265
6348.95 1218
6349.71 1196
6350.46 1256
6351.21 1237
6351.96 1198
6352.71 1155
6353.47 1306
6354.22 1238
6354.97 1248
6355.72 1379
6356.48 1378
6357.23 1420
6357.98 1379
6358.73 1502
6359.49 1343
6360.24 1251
6360.99 1257
6361.74 1287
6362.50 1344
6363.25 1294
6364.00 1315
6364.76 1265
6365.51 1328
6366.26 1276
6367.01 1293
6367.77 1214
6368.52 1124
6369.27 1130
6370.03 1222
6370.78 1177
6371.53 1218
6372.29 1301
6373.04 1297
6373.79 1287
6374.55 1228
6375.30 1251
6376.05 1215
6376.81 1189
6377.56 1142
6378.31 1114
6379.07 1183
6379.82 1122
6380.58 1112
6381.33 1146
6382.08 1169
6382.84 1143
6383.59 1188
6384.35 1115
6385.10 1153
6385.85 1177
6386.61 1246
6387.36 1249
6388.12 1233
6388.87 1229
6389.62 1252
6390.38 1237
6391.13 1095
6391.89 1122
6392.64 1141
6393.40 1245
6394.15 1173
6394.91 1154
6395.66 1152
6396.42 1199
6397.17 1261
6397.93 1184
6398.68 1137
6399.44 1162
6400.19 1253
6400.95 1214
6401.70 1179
6402.46 1091
6403.21 1052
6403.97 1085
6404.72 1016
6405.48 1048
6406.23 1063
6406.99 1097
6407.74 1119
6408.50 1134
6409.25 1132
6410.01 1100
6410.76 1089
6411.52 1048
6412.28 1054
6413.03 978
6413.79 1005
6414.54 1016
6415.30 1125
6416.05 1078
6416.81 1051
6417.57 1098
6418.32 1120
6419.08 1130
6419.83 1026
6420.59 1031
6421.35 1041
6422.10 961
6422.86 995
6423.62 1110
6424.37 1046
6425.13 1089
6425.89 1018
6426.64 1023
6427.40 1032
6428.15 1070
6428.91 1100
6429.67 1004
6430.42 978
6431.18 1023
6431.94 1039
6432.70 1075
6433.45 1017
6434.21 978
6434.97 1093
6435.72 1127
6436.48 1195
6437.24 1066
6437.99 1101
6438.75 1064
6439.51 1105
6440.27 1090
6441.02 1087
6441.78 1096
6442.54 1267
6443.30 1182
6444.05 1174
6444.81 1124
6445.57 1120
6446.33 1143
6447.08 1205
6447.84 1116
6448.60 1108
6449.36 1134
6450.12 1110
6450.87 1080
6451.63 1149
6452.39 1098
6453.15 1070
6453.91 1077
6454.66 1045
6455.42 1166
6456.18 1148
6456.94 1120
6457.70 1159
6458.46 1102
6459.21 1136
6459.97 1121
6460.73 1144
6461.49 1163
6462.25 1208
6463.01 1264
6463.77 1162
6464.52 1111
6465.28 1239
6466.04 1185
6466.80 1191
6467.56 1275
6468.32 1241
6469.08 1180
6469.84 1210
6470.60 1266
6471.36 1272
6472.11 1259
6472.87 1285
6473.63 1332
6474.39 1260
6475.15 1255
6475.91 1365
6476.67 1325
6477.43 1296
6478.19 1287
6478.95 1301
6479.71 1364
6480.47 1432
6481.23 1409
6481.99 1451
6482.75 1462
6483.51 1467
6484.27 1285
6485.03 1274
6485.79 1428
6486.55 1427
6487.31 1366
6488.07 1437
6488.83 1541
6489.59 1505
6490.35 1466
6491.11 1520
6491.87 1498
6492.63 1468
6493.39 1577
6494.15 1636
6494.91 1621
6495.67 1687
6496.43 1777
6497.19 1775
6497.95 1766
6498.71 1755
6499.48 1877
6500.24 1922
6501.00 1963
6501.76 1955
6502.52 1896
6503.28 1907
6504.04 1911
6504.80 1989
6505.56 2034
6506.32 1958
6507.09 1916
6507.85 1997
6508.61 2151
6509.37 2114
6510.13 2079
6510.89 1964
6511.65 2059
6512.42 2196
6513.18 2189
6513.94 2249
6514.70 2353
6515.46 2527
6516.22 2432
6516.99 2335
6517.75 2315
6518.51 2387
6519.27 2352
6520.03 2298
6520.80 2300
6521.56 2308
6522.32 2338
6523.08 2330
6523.84 2396
6524.61 2518
6525.37 2501
6526.13 2571
6526.89 2662
6527.66 2829
6528.42 2945
6529.18 2915
6529.94 3070
6530.71 3303
6531.47 3267
6532.23 3410
6533.00 3611
6533.76 3622
6534.52 3583
6535.28 3445
6536.05 3609
6536.81 3623
6537.57 3774
6538.34 4179
6539.10 4729
6539.86 5698
6540.63 6610
6541.39 7701
6542.15 8565
6542.92 8808
6543.68 8887
6544.44 8730
6545.21 7814
6545.97 6755
6546.73 5883
6547.50 5055
6548.26 4114
6549.02 3423
6549.79 2910
6550.55 2585
6551.31 2447
6552.08 2349
6552.84 2262
6553.61 2057
6554.37 1973
6555.13 2004
6555.90 2049
6556.66 2023
6557.43 2049
6558.19 2012
6558.96 1908
6559.72 1860
6560.48 1870
6561.25 1826
6562.01 1781
6562.78 1802
6563.54 1805
6564.31 1778
6565.07 1749
6565.84 1862
6566.60 1857
6567.37 1956
6568.13 2076
6568.90 2114
6569.66 2147
6570.43 2184
6571.19 2063
6571.96 2052
6572.72 2044
6573.49 2101
6574.25 2134
6575.02 2116
6575.78 2080
6576.55 2105
6577.31 2095
6578.08 2191
6578.84 2199
6579.61 2347
6580.37 2400
6581.14 2503
6581.91 2609
6582.67 2660
6583.44 2636
6584.20 2608
6584.97 2626
6585.73 2698
6586.50 2592
6587.27 2513
6588.03 2527
6588.80 2558
6589.56 2389
6590.33 2275
6591.10 2337
6591.86 2282
6592.63 2235
6593.39 2246
6594.16 2230
6594.93 2401
6595.69 2437
6596.46 2455
6597.23 2542
6597.99 2782
6598.76 2863
6599.53 3034
6600.29 3066
6601.06 3237
6601.83 3160
6602.59 3010
6603.36 3173
6604.13 2905
6604.89 2739
6605.66 2488
6606.43 2329
6607.20 2275
6607.96 2184
6608.73 2121
6609.50 2077
6610.26 1904
6611.03 1981
6611.80 1994
6612.57 1863
6613.33 1883
6614.10 1841
6614.87 1905
6615.64 1748
6616.40 1756
6617.17 1799
6617.94 1843
6618.71 1715
6619.48 1767
6620.24 1655
6621.01 1657
6621.78 1662
6622.55 1616
6623.32 1700
6624.08 1704
6624.85 1751
6625.62 1782
6626.39 1745
6627.16 1726
6627.92 1726
6628.69 1655
6629.46 1684
6630.23 1618
6631.00 1618
6631.77 1682
6632.54 1618
6633.30 1517
6634.07 1589
6634.84 1745
6635.61 1735
6636.38 1862
6637.15 1911
6637.92 1823
6638.69 1922
6639.45 1942
6640.22 1909
6640.99 2119
6641.76 2071
6642.53 2197
6643.30 2144
6644.07 1985
6644.84 1797
6645.61 1753
6646.38 1726
6647.15 1575
6647.92 1515
6648.69 1544
6649.46 1577
6650.22 1442
6650.99 1444
6651.76 1565
6652.53 1468
6653.30 1504
6654.07 1523
6654.84 1517
6655.61 1526
6656.38 1593
6657.15 1523
6657.92 1504
6658.69 1527
6659.46 1488
6660.23 1458
6661.00 1413
6661.77 1390
6662.54 1349
6663.31 1500
6664.09 1394
6664.86 1392
6665.63 1282
6666.40 1285
6667.17 1352
6667.94 1306
6668.71 1290
6669.48 1379
6670.25 1356
6671.02 1275
6671.79 1281
6672.56 1363
6673.33 1428
6674.10 1312
6674.88 1368
6675.65 1383
6676.42 1320
6677.19 1331
6677.96 1420
6678.73 1406
6679.50 1436
6680.27 1420
6681.05 1370
6681.82 1311
6682.59 1276
6683.36 1238
6684.13 1311
6684.90 1345
6685.67 1265
6686.45 1316
6687.22 1351
6687.99 1524
6688.76 1488
6689.53 1512
6690.31 1410
6691.08 1477
6691.85 1530
6692.62 1434
6693.39 1423
6694.17 1380
6694.94 1377
6695.71 1375
6696.48 1367
6697.25 1278
6698.03 1306
6698.80 1295
6699.57 1237
6700.34 1277
6701.12 1211
6701.89 1219
6702.66 1334
6703.43 1291
6704.21 1203
6704.98 1242
6705.75 1142
6706.53 1208
6707.30 1167
6708.07 1180
6708.84 1149
6709.62 1222
6710.39 1230
6711.16 1210
6711.94 1208
6712.71 1105
6713.48 1134
6714.26 1053
6715.03 1044
6715.80 1207
6716.58 1165
6717.35 1062
6718.12 1079
6718.90 1144
6719.67 1221
6720.45 1112
6721.22 1100
6721.99 1129
6722.77 1124
6723.54 1110
6724.31 1135
6725.09 1137
6725.86 1018
6726.64 1018
6727.41 1066
6728.18 1114
6728.96 1109
6729.73 1123
6730.51 1144
6731.28 1176
6732.06 1159
6732.83 1089
6733.60 1073
6734.38 1074
6735.15 1017
6735.93 1007
6736.70 1047
6737.48 942
6738.25 1069
6739.03 1166
6739.80 1134
6740.58 1091
6741.35 1117
6742.13 1198
6742.90 1241
6743.68 1043
6744.45 1072
6745.23 1051
6746.00 1097
6746.78 1133
6747.55 980
6748.33 1021
6749.10 1039
6749.88 1002
6750.65 1079
6751.43 1129
6752.20 1140
6752.98 1115
6753.75 1226
6754.53 1183
6755.31 1150
6756.08 1141
6756.86 1287
6757.63 1274
6758.41 1198
6759.19 1227
6759.96 1164
6760.74 1171
6761.51 1192
6762.29 1104
6763.07 1158
6763.84 1047
6764.62 1127
6765.39 1049
6766.17 1065
6766.95 1003
6767.72 1059
6768.50 1049
6769.28 1043
6770.05 1136
6770.83 1147
6771.61 1077
6772.38 1032
6773.16 1055
6773.94 1065
6774.71 1142
6775.49 1052
6776.27 1019
6777.04 975
6777.82 961
6778.60 1028
6779.37 1032
6780.15 1067
6780.93 1052
6781.71 1042
6782.48 1100
6783.26 1086
6784.04 1093
6784.81 1056
6785.59 1171
6786.37 1243
6787.15 1198
6787.92 1109
6788.70 1095
6789.48 1150
6790.26 1047
6791.04 1057
6791.81 1025
6792.59 1122
6793.37 979
6794.15 1049
6794.92 1102
6795.70 1000
6796.48 1025
6797.26 1079
6798.04 1076
6798.81 917
6799.59 945
6800.37 963
6801.15 1145
6801.93 1060
6802.71 943
6803.48 1017
6804.26 997
6805.04 1106
6805.82 982
6806.60 971
6807.38 961
6808.16 974
6808.94 1066
6809.71 1060
6810.49 1083
6811.27 1024
6812.05 940
6812.83 1040
6813.61 1081
6814.39 1009
6815.17 983
6815.95 1001
6816.73 1067
6817.50 1067
6818.28 1028
6819.06 1029
6819.84 951
6820.62 996
6821.40 1022
6822.18 1089
6822.96 1121
6823.74 990
6824.52 960
6825.30 1022
6826.08 1029
6826.86 1057
6827.64 1015
6828.42 1006
6829.20 989
6829.98 1002
6830.76 974
6831.54 1061
6832.32 1102
6833.10 1007
6833.88 1037
6834.66 1067
6835.44 1140
6836.22 1133
6837.00 1161
6837.78 1154
6838.56 1036
6839.34 1059
6840.12 1068
6840.90 1149
6841.68 1027
6842.46 1072
6843.24 1062
6844.03 1112
6844.81 1097
6845.59 1061
6846.37 1026
6847.15 1104
6847.93 1084
6848.71 1055
6849.49 1055
6850.27 1100
6851.05 1165
6851.84 1171
6852.62 1164
6853.40 1210
6854.18 1411
6854.96 1599
6855.74 1779
6856.52 2074
6857.30 2142
6858.09 2223
6858.87 2088
6859.65 2084
6860.43 1982
6861.21 1778
6861.99 1584
6862.78 1432
6863.56 1287
6864.34 1279
6865.12 1210
6865.90 1182
6866.69 1139
6867.47 1243
6868.25 1083
6869.03 1185
6869.82 1241
6870.60 1335
6871.38 1349
6872.16 1367
6872.94 1452
6873.73 1373
6874.51 1363
6875.29 1378
6876.07 1381
6876.86 1315
6877.64 1243
6878.42 1200
6879.21 1166
6879.99 1132
6880.77 1211
6881.55 1178
6882.34 1265
6883.12 1206
6883.90 1198
6884.69 1146
6885.47 1185
6886.25 1236
6887.04 1235
6887.82 1306
6888.60 1280
6889.39 1299
6890.17 1308
6890.95 1492
6891.74 1662
6892.52 1695
6893.30 1709
6894.09 1824
6894.87 1790
6895.65 1836
6896.44 1768
6897.22 1510
6898.01 1567
6898.79 1565
6899.57 1530
6900.36 1416
6901.14 1365
6901.93 1445
6902.71 1539
6903.49 1395
6904.28 1419
6905.06 1499
6905.85 1493
6906.63 1451
6907.42 1425
6908.20 1476
6908.98 1433
6909.77 1437
6910.55 1359
6911.34 1400
6912.12 1327
6912.91 1349
6913.69 1345
6914.48 1317
6915.26 1318
6916.05 1423
6916.83 1393
6917.62 1276
6918.40 1299
6919.19 1271
6919.97 1267
6920.76 1271
6921.54 1310
6922.33 1325
6923.11 1287
6923.90 1335
6924.68 1346
6925.47 1256
6926.25 1288
6927.04 1352
6927.82 1392
6928.61 1306
6929.40 1269
6930.18 1380
6930.97 1338
6931.75 1383
6932.54 1334
6933.32 1447
6934.11 1402
6934.90 1415
6935.68 1452
6936.47 1485
6937.25 1398
6938.04 1440
6938.83 1411
6939.61 1507
6940.40 1464
6941.19 1606
6941.97 1545
6942.76 1425
6943.54 1411
6944.33 1461
6945.12 1536
6945.90 1504
6946.69 1505
6947.48 1507
6948.26 1667
6949.05 1794
6949.84 1916
6950.62 1934
6951.41 1775
6952.20 1712
6952.99 1683
6953.77 1748
6954.56 1706
6955.35 1740
6956.13 1700
6956.92 1756
6957.71 1730
6958.50 1802
6959.28 1770
6960.07 1905
6960.86 1831
6961.64 1718
6962.43 1849
6963.22 2036
6964.01 2005
6964.80 2007
6965.58 1912
6966.37 1863
6967.16 1982
6967.95 2035
6968.73 1900
6969.52 1812
6970.31 1963
6971.10 1995
6971.89 2095
6972.67 2021
6973.46 2100
6974.25 2065
6975.04 2181
6975.83 2201
6976.62 2150
6977.40 2184
6978.19 2150
6978.98 2283
6979.77 2302
6980.56 2355
6981.35 2322
6982.13 2202
6982.92 2361
6983.71 2401
6984.50 2472
6985.29 2598
6986.08 2654
6986.87 3039
6987.66 3270
6988.45 3481
6989.23 3878
6990.02 4510
6990.81 5107
6991.60 5648
6992.39 5942
6993.18 5949
6993.97 5983
6994.76 5487
6995.55 5015
6996.34 4415
6997.13 3896
6997.92 3442
6998.71 3149
6999.50 3016
7000.29 2894
7001.07 2983
7001.86 3088
7002.65 3526
7003.44 4022
7004.23 4728
7005.02 5185
7005.81 5606
7006.60 5915
7007.39 5966
7008.18 5534
7008.97 5238
7009.76 4853
7010.55 4369
7011.34 3769
7012.14 3179
7012.93 2640
7013.72 2355
7014.51 2213
7015.30 1994
7016.09 1947
7016.88 1991
7017.67 1999
7018.46 1995
7019.25 1941
7020.04 2027
7020.83 2061
7021.62 2044
7022.41 1976
7023.20 1975
7024.00 1681
7024.79 1719
7025.58 1697
7026.37 1692
7027.16 1766
7027.95 1620
7028.74 1645
7029.53 1632
7030.32 1710
7031.12 1585
7031.91 1696
7032.70 1761
7033.49 1702
7034.28 1584
7035.07 1658
7035.87 1709
7036.66 1537
7037.45 1516
7038.24 1507
7039.03 1491
7039.82 1553
7040.62 1508
7041.41 1530
7042.20 1488
7042.99 1596
7043.78 1650
7044.58 1707
7045.37 1730
7046.16 1669
7046.95 1687
7047.75 1692
7048.54 1566
7049.33 1637
7050.12 1690
7050.92 1671
7051.71 1649
7052.50 1577
7053.29 1668
7054.09 1678
7054.88 1704
7055.67 1662
7056.46 1758
7057.26 1775
7058.05 1776
7058.84 1820
7059.64 1727
7060.43 1647
7061.22 1566
7062.02 1474
7062.81 1481
7063.60 1491
7064.39 1470
7065.19 1519
7065.98 1546
7066.77 1509
7067.57 1480
7068.36 1452
7069.16 1533
7069.95 1537
7070.74 1464
7071.54 1562
7072.33 1586
7073.12 1604
7073.92 1551
7074.71 1456
7075.51 1456
7076.30 1530
7077.09 1502
7077.89 1603
7078.68 1481
7079.48 1579
7080.27 1498
7081.06 1462
7081.86 1466
7082.65 1466
7083.45 1317
7084.24 1434
7085.04 1429
7085.83 1402
7086.62 1376
7087.42 1478
7088.21 1468
7089.01 1482
7089.80 1549
7090.60 1655
7091.39 1900
7092.19 2089
7092.98 2111
7093.78 2348
7094.57 2499
7095.37 2558
7096.16 2653
7096.96 2285
7097.75 2096
7098.55 1948
7099.34 1771
7100.14 1658
7100.93 1491
7101.73 1352
7102.52 1295
7103.32 1189
7104.11 1150
7104.91 1216
7105.71 1174
7106.50 1197
7107.30 1160
7108.09 1187
7108.89 1163
7109.68 1169
7110.48 1110
7111.28 1082
7112.07 1125
7112.87 1072
7113.66 1111
7114.46 1087
7115.26 1123
7116.05 1013
7116.85 1016
7117.65 996
7118.44 1042
7119.24 961
7120.03 1024
7120.83 992
7121.63 1129
7122.42 1053
7123.22 1073
7124.02 1049
7124.81 1046
7125.61 1028
7126.41 991
7127.20 987
7128.00 948
7128.80 950
7129.59 980
7130.39 1013
7131.19 1043
7131.99 1009
7132.78 1105
7133.58 1097
7134.38 1106
7135.17 1099
7135.97 1124
7136.77 1195
7137.57 1091
7138.36 1075
7139.16 1113
7139.96 1024
7140.76 1001
7141.55 1006
7142.35 1084
7143.15 1047
7143.95 1005
7144.74 1012
7145.54 1076
7146.34 1069
7147.14 1114
7147.94 1097
7148.73 1118
7149.53 1123
7150.33 1042
7151.13 997
7151.93 1091
7152.72 990
7153.52 1114
7154.32 1086
7155.12 1072
7155.92 1177
7156.72 1096
7157.51 1105
7158.31 1051
7159.11 1005
7159.91 967
7160.71 954
7161.51 1005
7162.31 1035
7163.11 992
7163.90 978
7164.70 1054
7165.50 981
7166.30 949
7167.10 1052
7167.90 984
7168.70 985
7169.50 884
7170.30 886
7171.10 994
7171.90 950
7172.69 945
7173.49 952
7174.29 936
7175.09 943
7175.89 959
7176.69 1016
7177.49 905
7178.29 908
7179.09 925
7179.89 928
7180.69 936
7181.49 938
7182.29 983
7183.09 931
7183.89 967
7184.69 969
7185.49 962
7186.29 985
7187.09 995
7187.89 1075
7188.69 1031
7189.49 1021
7190.29 1019
7191.09 1048
7191.89 1015
7192.69 991
7193.49 977
7194.29 890
7195.09 905
7195.89 845
7196.70 879
7197.50 868
7198.30 805
7199.10 815
7199.90 858
7200.70 816
7201.50 840
7202.30 831
7203.10 893
7203.90 815
7204.70 891
7205.51 904
7206.31 885
7207.11 895
7207.91 925
7208.71 859
7209.51 807
7210.31 835
7211.12 866
7211.92 905
7212.72 907
7213.52 844
7214.32 818
7215.12 796
7215.92 810
7216.73 816
7217.53 835
7218.33 820
7219.13 845
7219.93 786
7220.74 828
7221.54 868
7222.34 768
7223.14 774
7223.94 817
7224.75 862
7225.55 845
7226.35 756
7227.15 848
7227.96 899
7228.76 897
7229.56 874
7230.36 874
7231.17 859
7231.97 921
7232.77 855
7233.57 829
7234.38 828
7235.18 934
7235.98 910
7236.79 910
7237.59 905
7238.39 870
7239.19 830
7240.00 923
7240.80 985
7241.60 922
7242.41 894
7243.21 936
7244.01 990
7244.82 1020
7245.62 1096
7246.42 1077
7247.23 1032
7248.03 1051
7248.83 1046
7249.64 1010
7250.44 1006
7251.25 1015
7252.05 974
7252.85 1002
7253.66 934
7254.46 1011
7255.27 1020
7256.07 973
7256.87 978
7257.68 989
7258.48 1037
7259.29 967
7260.09 995
7260.89 1064
7261.70 1114
7262.50 1015
7263.31 1020
7264.11 1086
7264.92 998
7265.72 1009
7266.53 1054
7267.33 1074
7268.13 1130
7268.94 1119
7269.74 1177
7270.55 1183
7271.35 1158
7272.16 1186
7272.96 1216
7273.77 1286
7274.57 1282
7275.38 1306
7276.18 1285
7276.99 1362
7277.79 1324
7278.60 1357
7279.40 1397
7280.21 1459
7281.01 1333
7281.82 1376
7282.63 1367
7283.43 1419
7284.24 1384
7285.04 1521
7285.85 1636
7286.65 1748
7287.46 2092
7288.27 2410
7289.07 2688
7289.88 3091
7290.68 3394
7291.49 3648
7292.29 3623
7293.10 3524
7293.91 3099
7294.71 2935
7295.52 2577
7296.33 2194
7297.13 1892
7297.94 1825
7298.74 1723
7299.55 1659
7300.36 1533
7301.16 1441
7301.97 1384
7302.78 1248
7303.58 1372
7304.39 1421
7305.20 1390
7306.00 1423
7306.81 1463
7307.62 1460
7308.42 1399
7309.23 1386
7310.04 1439
7310.84 1505
7311.65 1530
7312.46 1545
7313.27 1597
7314.07 1758
7314.88 1762
7315.69 1791
7316.50 1990
7317.30 2050
7318.11 2036
7318.92 1990
7319.72 2024
7320.53 1922
7321.34 1952
7322.15 1871
7322.96 1959
7323.76 1994
7324.57 2044
7325.38 2277
7326.19 2346
7326.99 2526
7327.80 2608
7328.61 2663
7329.42 2561
7330.23 2455
7331.03 2307
7331.84 2098
7332.65 1846
7333.46 1786
7334.27 1691
7335.08 1544
7335.88 1456
7336.69 1415
7337.50 1386
7338.31 1435
7339.12 1378
7339.93 1341
7340.74 1356
7341.54 1503
7342.35 1442
7343.16 1432
7343.97 1455
7344.78 1352
7345.59 1444
7346.40 1469
7347.21 1467
7348.02 1467
7348.82 1402
7349.63 1348
7350.44 1395
7351.25 1415
7352.06 1391
7352.87 1435
7353.68 1469
7354.49 1517
7355.30 1471
7356.11 1372
7356.92 1395
7357.73 1368
7358.54 1381
7359.35 1299
7360.16 1255
7360.97 1368
7361.78 1378
7362.59 1374
7363.40 1387
7364.21 1333
7365.02 1371
7365.83 1355
7366.64 1376
7367.45 1421
7368.26 1453
7369.07 1497
7369.88 1421
7370.69 1451
7371.50 1472
7372.31 1448
7373.12 1431
7373.93 1566
7374.74 1524
7375.55 1555
7376.36 1467
7377.17 1498
7377.98 1445
7378.79 1551
7379.60 1482
7380.42 1459
7381.23 1438
7382.04 1570
7382.85 1686
7383.66 1689
7384.47 1867
7385.28 1895
7386.09 2181
7386.90 2418
7387.71 2388
7388.53 2426
7389.34 2375
7390.15 2237
7390.96 2159
7391.77 2015
7392.58 1790
7393.39 1737
7394.21 1641
7395.02 1564
7395.83 1410
7396.64 1422
7397.45 1409
7398.27 1418
7399.08 1436
7399.89 1425
7400.70 1451
7401.51 1406
7402.33 1425
7403.14 1396
7403.95 1513
7404.76 1676
7405.57 1912
7406.39 1919
7407.20 1846
7408.01 2084
7408.82 2188
7409.64 1986
7410.45 1885
7411.26 1688
7412.07 1663
7412.89 1714
7413.70 1628
7414.51 1555
7415.32 1458
7416.14 1456
7416.95 1477
7417.76 1431
7418.58 1331
7419.39 1251
7420.20 1213
7421.02 1175
7421.83 1136
7422.64 1096
7423.45 1048
7424.27 1134
7425.08 1147
7425.89 1116
7426.71 1101
7427.52 1069
7428.33 1043
7429.15 1046
7429.96 1030
7430.78 967
7431.59 1011
7432.40 1036
7433.22 967
7434.03 991
7434.84 941
7435.66 952
7436.47 987
7437.29 987
7438.10 1026
7438.91 1000
7439.73 1024
7440.54 1097
7441.36 998
7442.17 1013
7442.99 1000
7443.80 1039
7444.61 1063
7445.43 1031
7446.24 986
7447.06 1004
7447.87 1016
7448.69 1031
7449.50 998
7450.32 1057
7451.13 982
7451.95 1000
7452.76 968
7453.58 897
7454.39 916
7455.21 966
7456.02 951
7456.84 953
7457.65 947
7458.47 897
7459.28 822
7460.10 809
7460.91 857
7461.73 878
7462.54 911
7463.36 932
7464.17 927
7464.99 901
7465.80 875
7466.62 907
7467.44 907
7468.25 940
7469.07 946
7469.88 881
7470.70 877
7471.51 888
7472.33 886
7473.15 873
7473.96 848
7474.78 915
7475.59 946
7476.41 880
7477.23 807
7478.04 854
7478.86 921
7479.67 856
7480.49 926
7481.31 894
7482.12 840
7482.94 809
7483.76 846
7484.57 808
7485.39 776
7486.21 851
7487.02 837
7487.84 780
7488.66 705
7489.47 818
7490.29 726
7491.11 780
7491.92 794
7492.74 712
7493.56 766
7494.38 781
7495.19 773
7496.01 751
7496.83 766
7497.64 756
7498.46 718
7499.28 735
7500.10 689
7500.91 719
7501.73 638
7502.55 671
7503.37 727
7504.18 721
7505.00 780
7505.82 706
7506.64 704
7507.46 758
7508.27 783
7509.09 690
7509.91 722
7510.73 770
7511.55 787
7512.36 778
7513.18 724
7514.00 747
7514.82 713
7515.64 679
7516.45 700
7517.27 709
7518.09 750
7518.91 800
7519.73 732
7520.55 718
7521.37 709
7522.18 705
7523.00 723
7523.82 724
7524.64 694
7525.46 688
7526.28 727
7527.10 702
7527.92 680
7528.74 659
7529.55 636
7530.37 695
7531.19 686
7532.01 676
7532.83 675
7533.65 658
7534.47 768
7535.29 707
7536.11 708
7536.93 711
7537.75 734
7538.57 706
7539.39 720
7540.21 712
7541.03 674
7541.84 700
7542.66 727
7543.48 646
7544.30 685
7545.12 676
7545.94 699
7546.76 676
7547.58 688
7548.40 625
7549.22 701
7550.04 657
7550.86 688
7551.68 704
7552.51 708
7553.33 730
7554.15 689
7554.97 684
7555.79 679
7556.61 651
7557.43 674
7558.25 709
7559.07 695
7559.89 676
7560.71 641
7561.53 617
7562.35 643
7563.17 696
7563.99 683
7564.81 630
7565.64 693
7566.46 721
7567.28 723
7568.10 710
7568.92 712
7569.74 645
7570.56 645
7571.38 720
7572.21 724
7573.03 741
7573.85 688
7574.67 722
7575.49 700
7576.31 729
7577.13 683
7577.96 686
7578.78 713
7579.60 704
7580.42 695
7581.24 727
7582.07 663
7582.89 722
7583.71 736
7584.53 671
7585.35 772
7586.18 749
7587.00 645
7587.82 695
7588.64 767
7589.46 627
7590.29 686
7591.11 720
7591.93 730
7592.75 665
7593.58 666
7594.40 764
7595.22 748
7596.04 727
7596.87 797
7597.69 867
7598.51 758
7599.34 876
7600.16 815
7600.98 774
7601.80 740
7602.63 724
7603.45 702
7604.27 721
7605.10 734
7605.92 783
7606.74 757
7607.57 757
7608.39 822
7609.21 840
7610.04 897
7610.86 888
7611.68 881
7612.51 877
7613.33 831
7614.15 886
7614.98 898
7615.80 829
7616.62 805
7617.45 757
7618.27 761
7619.10 794
7619.92 781
7620.74 764
7621.57 798
7622.39 760
7623.22 761
7624.04 836
7624.86 860
7625.69 852
7626.51 812
7627.34 787
7628.16 807
7628.99 759
7629.81 763
7630.64 735
7631.46 798
7632.28 772
7633.11 832
7633.93 894
7634.76 831
7635.58 907
7636.41 919
7637.23 914
7638.06 977
7638.88 1005
7639.71 994
7640.53 931
7641.36 921
7642.18 963
7643.01 819
7643.83 802
7644.66 746
7645.48 714
7646.31 712
7647.14 677
7647.96 703
7648.79 687
7649.61 613
7650.44 644
7651.26 662
7652.09 724
7652.91 701
7653.74 700
7654.57 714
7655.39 765
7656.22 755
7657.04 688
7657.87 597
7658.70 605
7659.52 628
7660.35 600
7661.17 676
7662.00 697
7662.83 650
7663.65 706
7664.48 623
7665.31 620
7666.13 583
7666.96 593
7667.79 654
7668.61 675
7669.44 635
7670.27 666
7671.09 656
7671.92 627
7672.75 644
7673.57 673
7674.40 652
7675.23 620
7676.05 597
7676.88 603
7677.71 629
7678.53 644
7679.36 594
7680.19 609
7681.02 676
7681.84 610
7682.67 597
7683.50 548
7684.33 547
7685.15 577
7685.98 592
7686.81 622
7687.64 602
7688.46 567
7689.29 636
7690.12 641
7690.95 642
7691.77 666
7692.60 668
7693.43 616
7694.26 594
7695.09 623
7695.91 663
7696.74 628
7697.57 623
7698.40 609
7699.23 600
7700.06 593
7700.88 621
7701.71 598
7702.54 575
7703.37 630
7704.20 622
7705.03 612
7705.85 589
7706.68 641
7707.51 647
7708.34 652
7709.17 652
7710.00 627
7710.83 653
7711.66 689
7712.48 583
7713.31 619
7714.14 589
7714.97 640
7715.80 611
7716.63 619
7717.46 622
7718.29 553
7719.12 647
7719.95 584
7720.78 600
7721.61 605
7722.44 619
7723.27 598
7724.09 639
7724.92 567
7725.75 546
7726.58 601
7727.41 601
7728.24 633
7729.07 624
7729.90 647
7730.73 644
7731.56 578
7732.39 614
7733.22 622
7734.05 656
7734.88 648
7735.71 665
7736.54 662
7737.37 629
7738.20 736
7739.03 755
7739.86 643
7740.70 595
7741.53 592
7742.36 609
7743.19 626
7744.02 656
7744.85 705
7745.68 624
7746.51 688
7747.34 729
7748.17 666
7749.00 608
7749.83 702
7750.66 726
7751.50 729
7752.33 800
7753.16 883
7753.99 990
7754.82 1049
7755.65 1008
7756.48 988
7757.31 909
7758.15 878
7758.98 847
7759.81 822
7760.64 753
7761.47 762
7762.30 738
7763.13 770
7763.97 805
7764.80 787
7765.63 791
7766.46 796
7767.29 814
7768.13 791
7768.96 729
7769.79 719
7770.62 707
7771.45 697
7772.29 693
7773.12 648
7773.95 582
7774.78 641
7775.62 646
7776.45 725
7777.28 615
7778.11 560
7778.95 628
7779.78 586
7780.61 570
7781.44 584
7782.28 644
7783.11 696
7783.94 643
7784.77 639
7785.61 646
7786.44 625
7787.27 634
7788.11 640
7788.94 672
7789.77 619
7790.61 593
7791.44 665
7792.27 658
7793.10 636
7793.94 646
7794.77 603
7795.60 636
7796.44 647
7797.27 695
7798.11 688
7798.94 649
7799.77 600
7800.61 654
7801.44 625
7802.27 648
7803.11 637
7803.94 627
7804.78 587
7805.61 633
7806.44 689
7807.28 612
7808.11 592
7808.95 629
7809.78 698
7810.61 674
7811.45 579
7812.28 630
7813.12 620
7813.95 660
7814.79 673
7815.62 582
7816.45 612
7817.29 658
7818.12 707
7818.96 789
7819.79 726
7820.63 697
7821.46 716
7822.30 762
7823.13 797
7823.97 809
7824.80 741
7825.64 849
7826.47 815
7827.31 720
7828.14 796
7828.98 737
7829.81 717
7830.65 691
7831.48 716
7832.32 790
7833.15 734
7833.99 789
7834.83 855
7835.66 729
7836.50 707
7837.33 689
7838.17 656
7839.00 691
7839.84 709
7840.68 679
7841.51 706
7842.35 706
7843.18 685
7844.02 656
7844.86 713
7845.69 723
7846.53 739
7847.36 769
7848.20 737
7849.04 698
7849.87 656
7850.71 689
7851.55 649
7852.38 665
7853.22 718
7854.05 701
7854.89 617
7855.73 632
7856.56 700
7857.40 646
7858.24 638
7859.08 657
7859.91 624
7860.75 613
7861.59 652
7862.42 601
7863.26 622
7864.10 636
7864.93 635
7865.77 673
7866.61 635
7867.45 640
7868.28 701
7869.12 689
7869.96 600
7870.80 623
7871.63 675
7872.47 612
7873.31 665
7874.15 643
7874.98 628
7875.82 651
7876.66 621
7877.50 543
7878.33 628
7879.17 579
7880.01 572
7880.85 641
7881.69 600
7882.52 637
7883.36 663
7884.20 684
7885.04 673
7885.88 669
7886.71 653
7887.55 599
7888.39 622
7889.23 608
7890.07 575
7890.91 622
7891.75 667
7892.58 671
7893.42 627
7894.26 654
7895.10 634
7895.94 620
7896.78 652
7897.62 675
7898.46 645
7899.29 655
7900.13 634
7900.97 691
7901.81 662
7902.65 634
7903.49 640
7904.33 661
7905.17 610
7906.01 602
7906.85 680
7907.69 704
7908.53 691
7909.37 677
7910.21 666
7911.04 708
7911.88 662
7912.72 676
7913.56 615
7914.40 615
7915.24 596
7916.08 642
7916.92 642
7917.76 625
7918.60 658
7919.44 741
7920.28 761
7921.12 724
7921.96 743
7922.80 805
7923.64 860
7924.48 855
7925.32 813
7926.16 821
7927.01 794
7927.85 808
7928.69 821
7929.53 740
7930.37 729
7931.21 622
7932.05 605
7932.89 612
7933.73 596
7934.57 611
7935.41 609
7936.25 645
7937.09 625
7937.93 664
7938.78 600
7939.62 506
7940.46 521
7941.30 551
7942.14 551
7942.98 563
7943.82 572
7944.66 637
7945.51 615
7946.35 570
7947.19 570
7948.03 583
7948.87 595
7949.71 626
7950.56 633
7951.40 627
7952.24 608
7953.08 616
7953.92 637
7954.76 610
7955.61 616
7956.45 617
7957.29 590
7958.13 629
7958.97 603
7959.82 606
7960.66 605
7961.50 612
7962.34 553
7963.19 619
7964.03 595
7964.87 610
7965.71 524
7966.56 600
7967.40 567
7968.24 605
7969.08 575
7969.93 548
7970.77 607
7971.61 640
7972.45 641
7973.30 589
7974.14 585
7974.98 560
7975.83 594
7976.67 611
7977.51 625
7978.36 659
7979.20 599
7980.04 563
7980.89 501
7981.73 526
7982.57 550
7983.42 513
7984.26 535
7985.10 529
7985.95 496
7986.79 552
7987.63 505
7988.48 510
7989.32 554
7990.16 518
7991.01 547
7991.85 598
7992.70 572
7993.54 524
7994.38 541
7995.23 545
7996.07 525
7996.92 504
7997.76 492
7998.60 567
7999.45 559
8000.29 491
8001.14 518
8001.98 539
8002.83 494
8003.67 522
8004.52 584
8005.36 532
8006.20 545
8007.05 627
8007.89 566
8008.74 573
8009.58 573
8010.43 562
8011.27 530
8012.12 527
8012.96 512
8013.81 546
8014.65 537
8015.50 529
8016.34 483
8017.19 523
8018.03 486
8018.88 530
8019.72 497
8020.57 531
8021.42 493
8022.26 516
8023.11 520
8023.95 503
8024.80 509
8025.64 475
8026.49 450
8027.33 445
8028.18 474
8029.03 517
8029.87 524
8030.72 491
8031.56 495
8032.41 513
8033.26 539
8034.10 499
8034.95 521
8035.79 465
8036.64 492
8037.49 561
8038.33 473
8039.18 493
8040.03 532
8040.87 511
8041.72 510
8042.57 504
8043.41 469
8044.26 513
8045.11 564
8045.95 539
8046.80 485
8047.65 497
8048.49 555
8049.34 593
8050.19 516
8051.03 512
8051.88 495
8052.73 490
8053.58 496
8054.42 506
8055.27 526
8056.12 480
8056.96 490
8057.81 519
8058.66 543
8059.51 461
8060.35 509
8061.20 549
8062.05 492
8062.90 499
8063.74 511
8064.59 542
8065.44 484
8066.29 481
8067.14 494
8067.98 488
8068.83 445
8069.68 474
8070.53 472
8071.38 499
8072.22 486
8073.07 476
8073.92 494
8074.77 488
8075.62 528
8076.46 485
8077.31 461
8078.16 472
8079.01 492
8079.86 473
8080.71 497
8081.56 460
8082.40 457
8083.25 489
8084.10 456
8084.95 472
8085.80 539
8086.65 455
8087.50 504
8088.35 491
8089.19 514
8090.04 529
8090.89 466
8091.74 472
8092.59 495
8093.44 526
8094.29 445
8095.14 481
8095.99 503
8096.84 471
8097.69 461
8098.54 502
8099.39 533
8100.24 505
8101.09 506
8101.94 539
8102.79 535
8103.63 473
8104.48 511
8105.33 487
8106.18 519
8107.03 489
8107.88 476
8108.73 512
8109.58 447
8110.43 452
8111.28 464
8112.14 512
8112.99 547
8113.84 478
8114.69 516
8115.54 549
8116.39 486
8117.24 532
8118.09 493
8118.94 502
8119.79 455
8120.64 473
8121.49 455
8122.34 452
8123.19 479
8124.04 429
8124.89 513
8125.74 521
8126.60 528
8127.45 562
8128.30 551
8129.15 543
8130.00 580
8130.85 460
8131.70 548
8132.55 498
8133.40 490
8134.26 535
8135.11 500
8135.96 481
8136.81 532
8137.66 540
8138.51 484
8139.37 467
8140.22 507
8141.07 525
8141.92 515
8142.77 500
8143.62 540
8144.48 577
8145.33 559
8146.18 516
8147.03 539
8147.88 530
8148.74 486
8149.59 490
8150.44 524
8151.29 537
8152.15 531
8153.00 609
8153.85 583
8154.70 511
8155.56 532
8156.41 562
8157.26 570
8158.11 550
8158.97 564
8159.82 507
8160.67 529
8161.52 559
8162.38 601
8163.23 557
8164.08 518
8164.94 583
8165.79 530
8166.64 521
8167.49 553
8168.35 504
8169.20 500
8170.05 498
8170.91 509
8171.76 509
8172.61 521
8173.47 512
8174.32 564
8175.17 555
8176.03 491
8176.88 559
8177.74 514
8178.59 458
8179.44 476
8180.30 546
8181.15 508
8182.00 478
8182.86 477
8183.71 495
8184.57 505
8185.42 526
8186.27 485
8187.13 477
8187.98 438
8188.84 480
8189.69 503
8190.55 474
8191.40 495
8192.25 507
8193.11 525
8193.96 486
8194.82 445
8195.67 440
8196.53 457
8197.38 433
8198.24 417
8199.09 466
8199.95 482
8200.80 502
8201.66 495
8202.51 480
8203.37 473
8204.22 475
8205.08 511
8205.93 481
8206.79 482
8207.64 492
8208.50 479
8209.35 462
8210.21 486
8211.06 518
8211.92 492
8212.77 466
8213.63 479
8214.48 446
8215.34 481
8216.20 525
8217.05 477
8217.91 457
8218.76 470
8219.62 512
8220.48 446
8221.33 482
8222.19 471
8223.04 445
8223.90 467
8224.76 537
8225.61 510
8226.47 480
8227.32 499
8228.18 589
8229.04 620
8229.89 636
8230.75 638
8231.61 627
8232.46 582
8233.32 626
8234.18 532
8235.03 561
8235.89 546
8236.75 561
8237.60 546
8238.46 439
8239.32 464
8240.17 506
8241.03 514
8241.89 484
8242.74 511
8243.60 488
8244.46 488
8245.32 516
8246.17 490
8247.03 479
8247.89 476
8248.74 443
8249.60 457
8250.46 523
8251.32 484
8252.17 501
8253.03 471
8253.89 510
8254.75 461
8255.60 458
8256.46 505
8257.32 506
8258.18 479
8259.04 496
8259.89 527
8260.75 470
8261.61 493
8262.47 503
8263.33 527
8264.18 489
8265.04 478
8265.90 480
8266.76 476
8267.62 444
8268.48 445
8269.33 477
8270.19 510
8271.05 525
8271.91 476
8272.77 478
8273.63 478
8274.49 447
8275.34 468
8276.20 478
8277.06 515
8277.92 427
8278.78 462
8279.64 457
8280.50 462
8281.36 524
8282.22 447
8283.08 438
8283.93 447
8284.79 452
8285.65 464
8286.51 464
8287.37 478
8288.23 517
8289.09 501
8289.95 408
8290.81 433
8291.67 458
8292.53 498
8293.39 471
8294.25 480
8295.11 462
8295.97 522
8296.83 483
8297.69 422
8298.55 473
8299.41 492
8300.27 487
8301.13 481
8301.99 490
8302.85 510
8303.71 504
8304.57 459
8305.43 515
8306.29 467
8307.15 494
8308.01 502
8308.87 450
8309.73 521
8310.59 457
8311.45 456
8312.31 495
8313.17 492
8314.03 435
8314.90 524
8315.76 515
8316.62 456
8317.48 474
8318.34 520
8319.20 469
8320.06 450
8320.92 460
8321.78 474
8322.64 495
8323.51 518
8324.37 528
8325.23 522
8326.09 519
8326.95 531
8327.81 523
8328.67 502
8329.54 498
8330.40 486
8331.26 600
8332.12 485
8332.98 512
8333.84 507
8334.71 520
8335.57 526
8336.43 511
8337.29 533
8338.15 532
8339.02 471
8339.88 465
8340.74 462
8341.60 488
8342.46 560
8343.33 506
8344.19 503
8345.05 495
8345.91 513
8346.78 503
8347.64 507
8348.50 456
8349.36 505
8350.23 505
8351.09 475
8351.95 480
8352.81 483
8353.68 537
8354.54 523
8355.40 518
8356.27 532
8357.13 486
8357.99 486
8358.86 515
8359.72 566
8360.58 541
8361.44 506
8362.31 512
8363.17 545
8364.03 571
8364.90 557
8365.76 577
8366.63 588
8367.49 561
8368.35 582
8369.22 542
8370.08 562
8370.94 520
8371.81 568
8372.67 525
8373.53 487
8374.40 571
8375.26 551
8376.13 551
8376.99 585
8377.85 602
8378.72 577
8379.58 549
8380.45 575
8381.31 542
8382.18 576
8383.04 596
8383.90 593
8384.77 613
8385.63 635
8386.50 649
8387.36 619
8388.23 652
8389.09 560
8389.96 591
8390.82 630
8391.69 639
8392.55 599
8393.42 652
8394.28 638
8395.15 595
8396.01 666
8396.88 609
8397.74 593
8398.61 560
8399.47 595
8400.34 583
8401.20 631
8402.07 583
8402.93 612
8403.80 604
8404.66 638
8405.53 656
8406.39 650
8407.26 652
8408.12 717
8408.99 734
8409.86 684
8410.72 684
8411.59 692
8412.45 744
8413.32 713
8414.19 692
8415.05 650
8415.92 729
8416.78 740
8417.65 746
8418.52 653
8419.38 720
8420.25 778
8421.11 746
8421.98 730
8422.85 685
8423.71 701
8424.58 806
8425.45 783
8426.31 758
8427.18 791
8428.05 789
8428.91 780
8429.78 754
8430.65 789
8431.51 798
8432.38 853
8433.25 851
8434.11 865
8434.98 941
8435.85 883
8436.72 905
8437.58 913
8438.45 839
8439.32 892
8440.18 965
8441.05 875
8441.92 886
8442.79 869
8443.65 968
8444.52 1029
8445.39 1065
8446.26 1071
8447.12 1017
8447.99 1082
8448.86 1020
8449.73 1111
8450.60 1110
8451.46 1031
8452.33 1128
8453.20 1185
8454.07 1118
8454.94 1146
8455.80 1214
8456.67 1234
8457.54 1247
8458.41 1227
8459.28 1348
8460.14 1434
8461.01 1509
8461.88 1662
8462.75 1850
8463.62 2063
8464.49 2134
8465.36 2207
8466.22 2137
8467.09 2029
8467.96 1847
8468.83 1683
8469.70 1540
8470.57 1530
8471.44 1445
8472.31 1450
8473.17 1517
8474.04 1676
8474.91 1862
8475.78 2339
8476.65 2833
8477.52 3132
8478.39 3384
8479.26 3423
8480.13 3143
8481.00 2959
8481.87 2498
8482.74 2178
8483.61 1817
8484.48 1546
8485.34 1283
8486.21 1222
8487.08 1056
8487.95 1021
8488.82 969
8489.69 1008
8490.56 940
8491.43 941
8492.30 845
8493.17 878
8494.04 977
8494.91 904
8495.78 907
8496.65 935
8497.52 907
8498.39 856
8499.26 870
8500.13 890
8501.01 758
8501.88 812
8502.75 814
8503.62 860
8504.49 926
8505.36 883
8506.23 940
8507.10 888
8507.97 869
8508.84 859
8509.71 865
8510.58 903
8511.45 880
8512.32 878
8513.20 993
8514.07 1023
8514.94 1061
8515.81 1016
8516.68 1017
8517.55 987
8518.42 958
8519.29 932
8520.17 954
8521.04 845
8521.91 835
8522.78 819
8523.65 793
8524.52 749
8525.39 732
8526.27 786
8527.14 839
8528.01 808
8528.88 855
8529.75 928
8530.63 883
8531.50 842
8532.37 867
8533.24 944
8534.11 854
8534.99 920
8535.86 932
8536.73 924
8537.60 897
8538.47 923
8539.35 946
8540.22 941
8541.09 885
8541.96 910
8542.84 940
8543.71 941
8544.58 913
8545.46 956
8546.33 959
8547.20 990
8548.07 965
8548.95 947
8549.82 854
8550.69 831
8551.57 905
8552.44 922
8553.31 875
8554.18 920
8555.06 954
8555.93 894
8556.80 839
8557.68 928
8558.55 919
8559.42 881
8560.30 966
8561.17 1016
8562.04 991
8562.92 1002
8563.79 935
8564.67 973
8565.54 898
8566.41 893
8567.29 828
8568.16 855
8569.03 813
8569.91 737
8570.78 731
8571.66 697
8572.53 706
8573.40 766
8574.28 727
8575.15 739
8576.03 737
8576.90 743
8577.78 708
8578.65 801
8579.52 727
8580.40 760
8581.27 709
8582.15 664
8583.02 610
8583.90 659
8584.77 662
8585.65 661
8586.52 683
8587.40 677
8588.27 728
8589.15 635
8590.02 635
8590.90 662
8591.77 751
8592.65 614
8593.52 662
8594.40 709
8595.27 682
8596.15 632
8597.02 668
8597.90 649
8598.77 628
8599.65 684
8600.52 603
8601.40 621
8602.28 588
8603.15 595
8604.03 632
8604.90 659
8605.78 646
8606.65 719
8607.53 661
8608.41 692
8609.28 716
8610.16 670
8611.03 683
8611.91 620
8612.79 650
8613.66 655
8614.54 601
8615.41 577
8616.29 677
8617.17 674
8618.04 649
8618.92 670
8619.80 675
8620.67 662
8621.55 681
8622.43 706
8623.30 715
8624.18 654
8625.06 645
8625.93 723
8626.81 691
8627.69 598
8628.56 641
8629.44 747
8630.32 692
8631.20 732
8632.07 680
8632.95 730
8633.83 748
8634.70 819
8635.58 741
8636.46 708
8637.34 712
8638.21 699
8639.09 719
8639.97 685
8640.85 683
8641.72 676
8642.60 653
8643.48 692
8644.36 705
8645.23 741
8646.11 739
8646.99 799
8647.87 735
8648.75 712
8649.62 768
8650.50 768
8651.38 780
8652.26 796
8653.14 758
8654.01 786
8654.89 771
8655.77 802
8656.65 862
8657.53 915
8658.41 807
8659.29 731
8660.16 723
8661.04 757
8661.92 771
8662.80 776
8663.68 816
8664.56 759
8665.44 767
8666.31 796
8667.19 815
8668.07 773
8668.95 811
8669.83 789
8670.71 805
8671.59 836
8672.47 751
8673.35 752
8674.23 767
8675.11 791
8675.99 827
8676.86 872
8677.74 853
8678.62 812
8679.50 985
8680.38 970
8681.26 1019
8682.14 995
8683.02 989
8683.90 1004
8684.78 1075
8685.66 957
8686.54 905
8687.42 941
8688.30 971
8689.18 908
8690.06 884
8690.94 833
8691.82 857
8692.70 937
8693.58 891
8694.46 933
8695.34 988
8696.22 1128
8697.10 1220
8697.98 1317
8698.86 1446
8699.74 1660
8700.62 1836
8701.51 1871
8702.39 1826
8703.27 1592
8704.15 1408
8705.03 1262
8705.91 1152
8706.79 1004
8707.67 846
8708.55 759
8709.43 772
8710.31 759
8711.20 739
8712.08 681
8712.96 653
8713.84 672
8714.72 645
8715.60 639
8716.48 692
8717.36 685
8718.25 648
8719.13 645
8720.01 696
8720.89 659
8721.77 674
8722.65 621
8723.54 620
8724.42 629
8725.30 687
8726.18 700
8727.06 631
8727.95 648
8728.83 651
8729.71 668
8730.59 650
8731.47 607
8732.36 664
8733.24 643
8734.12 660
8735.00 658
8735.89 692
8736.77 717
8737.65 752
8738.53 805
8739.42 694
8740.30 710
8741.18 656
8742.06 662
8742.95 667
8743.83 659
8744.71 660
8745.59 664
8746.48 654
8747.36 659
8748.24 676
8749.13 676
8750.01 664
8750.89 652
8751.78 674
8752.66 678
8753.54 625
8754.43 676
8755.31 662
8756.19 617
8757.08 635
8757.96 657
8758.84 712
8759.73 691
8760.61 726
8761.49 738
8762.38 748
8763.26 701
8764.15 698
8765.03 720
8765.91 741
8766.80 750
8767.68 772
8768.57 726
8769.45 654
8770.33 692
8771.22 633
8772.10 654
8772.99 685
8773.87 740
8774.75 740
8775.64 644
8776.52 701
8777.41 682
8778.29 617
8779.18 669
8780.06 684
8780.95 692
8781.83 632
8782.72 662
8783.60 595
8784.49 570
8785.37 632
8786.26 630
8787.14 655
8788.03 671
8788.91 631
8789.80 642
8790.68 606
8791.57 750
8792.45 678
8793.34 657
8794.22 697
8795.11 669
8795.99 660
8796.88 675
8797.76 639
8798.65 638
8799.53 658
8800.42 607
8801.31 645
8802.19 684
8803.08 644
8803.96 655
8804.85 646
8805.74 633
8806.62 666
8807.51 644
8808.39 671
8809.28 657
8810.17 645
8811.05 624
8811.94 588
8812.82 623
8813.71 625
8814.60 558
8815.48 626
8816.37 592
8817.26 552
8818.14 539
8819.03 589
8819.92 588
8820.80 599
8821.69 605
8822.58 586
8823.46 556
8824.35 630
8825.24 616
8826.12 531
8827.01 545
8827.90 605
8828.78 601
8829.67 576
8830.56 608
8831.45 613
8832.33 540
8833.22 554
8834.11 505
8835.00 535
8835.88 548
8836.77 532
8837.66 561
8838.55 496
8839.43 532
8840.32 572
8841.21 606
8842.10 546
8842.98 531
8843.87 471
8844.76 558
8845.65 521
8846.54 493
8847.42 481
8848.31 518
8849.20 541
8850.09 494
8850.98 574
8851.86 544
8852.75 509
8853.64 519
8854.53 542
8855.42 494
8856.31 484
8857.19 491
8858.08 530
8858.97 493
8859.86 467
8860.75 555
8861.64 572
8862.53 514
8863.42 503
8864.30 519
8865.19 528
8866.08 521
8866.97 538
8867.86 501
8868.75 510
8869.64 467
8870.53 465
8871.42 477
8872.31 498
8873.20 456
8874.08 485
8874.97 520
8875.86 475
8876.75 501
8877.64 492
8878.53 461
8879.42 528
8880.31 508
8881.20 450
8882.09 468
8882.98 494
8883.87 472
8884.76 453
8885.65 441
8886.54 464
8887.43 460
8888.32 508
8889.21 475
8890.10 445
8890.99 426
8891.88 491
8892.77 451
8893.66 431
8894.55 471
8895.44 502
8896.33 500
8897.22 461
8898.11 448
8899.00 418
8899.90 463
8900.79 492
8901.68 498
8902.57 479
8903.46 461
8904.35 428
8905.24 443
8906.13 451
8907.02 513
8907.91 446
8908.80 461
8909.70 464
8910.59 406
8911.48 459
8912.37 414
8913.26 426
8914.15 468
8915.04 458
8915.93 446
8916.83 463
8917.72 479
8918.61 461
8919.50 426
8920.39 486
8921.28 507
8922.18 453
8923.07 463
8923.96 415
8924.85 416
8925.74 420
8926.64 476
8927.53 441
8928.42 484
8929.31 437
8930.20 398
8931.10 450
8931.99 433
8932.88 414
8933.77 431
8934.67 401
8935.56 458
8936.45 443
8937.34 460
8938.24 464
8939.13 458
8940.02 430
8940.91 375
8941.81 370
8942.70 387
8943.59 423
8944.49 402
8945.38 445
8946.27 466
8947.16 438
8948.06 428
8948.95 439
8949.84 462
8950.74 385
8951.63 399
8952.52 414
8953.42 494
8954.31 446
8955.20 400
8956.10 414
8956.99 427
8957.88 427
8958.78 424
8959.67 366
8960.56 383
8961.46 436
8962.35 442
8963.25 404
8964.14 416
8965.03 490
8965.93 449
8966.82 436
8967.72 426
8968.61 470
8969.50 426
8970.40 425
8971.29 430
8972.19 405
8973.08 432
8973.98 428
8974.87 408
8975.76 448
8976.66 419
8977.55 450
8978.45 414
8979.34 437
8980.24 401
8981.13 396
8982.03 427
8982.92 401
8983.82 395
8984.71 364
8985.61 408
8986.50 374
8987.40 404
8988.29 462
8989.19 424
8990.08 450
8990.98 441
8991.87 393
8992.77 390
8993.66 432
8994.56 398
8995.45 371
8996.35 397
8997.24 394
8998.14 435
8999.04 375
8999.93 349
9000.83 379
9001.72 357
9002.62 387
9003.51 389
9004.41 436
9005.31 378
9006.20 422
9007.10 413
9007.99 439
9008.89 451
9009.79 412
9010.68 379
9011.58 392
9012.48 424
9013.37 428
9014.27 408
9015.16 383
9016.06 411
9016.96 346
9017.85 343
9018.75 442
9019.65 407
9020.54 417
9021.44 422
9022.34 439
9023.23 350
9024.13 381
9025.03 383
9025.93 400
9026.82 398
9027.72 415
9028.62 414
9029.51 423
9030.41 393
9031.31 413
9032.21 414
9033.10 371
9034.00 419
9034.90 417
9035.79 401
9036.69 420
9037.59 401
9038.49 360
9039.38 376
9040.28 343
9041.18 350
9042.08 354
9042.98 375
9043.87 387
9044.77 361
9045.67 384
9046.57 391
9047.47 341
9048.36 372
9049.26 351
9050.16 400
9051.06 382
9051.96 375
9052.85 435
9053.75 361
9054.65 364
9055.55 358
9056.45 392
9057.35 384
9058.25 388
9059.14 375
9060.04 405
9060.94 381
9061.84 435
9062.74 369
9063.64 370
9064.54 371
9065.44 390
9066.33 384
9067.23 388
9068.13 368
9069.03 363
9069.93 381
9070.83 404
9071.73 402
9072.63 345
9073.53 372
9074.43 371
9075.33 401
9076.23 390
9077.13 411
9078.03 400
9078.92 462
9079.82 408
9080.72 407
9081.62 351
9082.52 373
9083.42 402
9084.32 422
9085.22 460
9086.12 389
9087.02 359
9087.92 364
9088.82 368
9089.72 345
9090.62 366
9091.52 372
9092.42 422
9093.32 377
9094.22 367
9095.12 412
9096.03 408
9096.93 410
9097.83 360
9098.73 356
9099.63 364
9100.53 403
9101.43 391
9102.33 375
9103.23 382
9104.13 382
9105.03 386
9105.93 377
9106.83 378
9107.74 352
9108.64 362
9109.54 363
9110.44 357
9111.34 383
9112.24 375
9113.14 365
9114.04 410
9114.94 395
9115.85 400
9116.75 405
9117.65 421
9118.55 405
9119.45 389
9120.35 385
9121.26 359
9122.16 379
9123.06 346
9123.96 407
9124.86 365
9125.77 355
9126.67 327
9127.57 383
9128.47 360
9129.37 428
9130.28 369
9131.18 367
9132.08 347
9132.98 367
9133.88 387
9134.79 428
9135.69 415
9136.59 407
9137.49 380
9138.40 382
9139.30 394
9140.20 396
9141.10 401
9142.01 384
9142.91 347
9143.81 400
9144.72 423
9145.62 393
9146.52 386
9147.42 385
9148.33 345
9149.23 354
9150.13 378
9151.04 367
9151.94 354
9152.84 455
9153.75 352
9154.65 396
9155.55 351
9156.46 391
9157.36 375
9158.26 378
9159.17 372
9160.07 377
9160.97 383
9161.88 336
9162.78 379
9163.69 356
9164.59 381
9165.49 393
9166.40 381
9167.30 345
9168.21 388
9169.11 396
9170.01 401
9170.92 386
9171.82 357
9172.73 356
9173.63 428
9174.53 371
9175.44 376
9176.34 359
9177.25 366
9178.15 392
9179.06 366
9179.96 342
9180.87 375
9181.77 389
9182.68 376
9183.58 432
9184.49 392
9185.39 405
9186.30 372
9187.20 385
9188.11 359
9189.01 359
9189.92 354
9190.82 387
9191.73 433
9192.63 420
9193.54 373
9194.44 337
9195.35 362
9196.25 358
9197.16 397
9198.06 368
9198.97 392
9199.87 412
9200.78 440
9201.69 421
9202.59 405
9203.50 388
9204.40 389
9205.31 395
9206.21 454
9207.12 440
9208.03 455
9208.93 504
9209.84 479
9210.74 473
9211.65 469
9212.56 455
9213.46 437
9214.37 455
9215.28 394
9216.18 370
9217.09 391
9218.00 471
9218.90 400
9219.81 341
9220.72 380
9221.62 422
9222.53 463
9223.44 431
9224.34 445
9225.25 468
9226.16 496
9227.06 499
9227.97 448
9228.88 388
9229.78 404
9230.69 378
9231.60 427
9232.51 420
9233.41 420
9234.32 390
9235.23 379
9236.13 405
9237.04 389
9237.95 352
9238.86 370
9239.76 449
9240.67 431
9241.58 392
9242.49 360
9243.39 419
9244.30 359
9245.21 385
9246.12 373
9247.03 371
9247.93 412
9248.84 401
9249.75 352
9250.66 306
9251.57 407
9252.47 405
9253.38 364
9254.29 412
9255.20 404
9256.11 342
9257.02 443
9257.92 366
9258.83 397
9259.74 351
9260.65 410
9261.56 388
9262.47 385
9263.38 359
9264.28 360
9265.19 433
9266.10 385
9267.01 390
9267.92 396
9268.83 423
9269.74 419
9270.65 437
9271.56 384
9272.47 378
9273.37 376
9274.28 383
9275.19 362
9276.10 370
9277.01 363
9277.92 330
9278.83 386
9279.74 383
9280.65 377
9281.56 403
9282.47 411
9283.38 391
9284.29 388
9285.20 376
9286.11 379
9287.02 392
9287.93 420
9288.84 381
9289.75 407
9290.66 386
9291.57 410
9292.48 390
9293.39 371
9294.30 419
9295.21 410
9296.12 401
9297.03 390
9297.94 395
9298.85 383
9299.76 393
9300.67 411
9301.58 402
9302.49 382
9303.40 362
9304.31 355
9305.23 376
9306.14 400
9307.05 369
9307.96 406
9308.87 453
9309.78 454
9310.69 405
9311.60 397
9312.51 412
9313.42 437
9314.34 390
9315.25 468
9316.16 448
9317.07 463
9317.98 416
9318.89 413
9319.80 422
9320.72 376
9321.63 427
9322.54 420
9323.45 445
9324.36 382
9325.27 359
9326.19 366
9327.10 385
9328.01 366
9328.92 385
9329.83 358
9330.74 388
9331.66 339
9332.57 378
9333.48 413
9334.39 391
9335.31 369
9336.22 355
9337.13 380
9338.04 414
9338.96 417
9339.87 362
9340.78 435
9341.69 398
9342.61 400
9343.52 393
9344.43 372
9345.34 386
9346.26 409
9347.17 438
9348.08 350
9348.99 378
9349.91 430
9350.82 377
9351.73 420
9352.65 389
9353.56 424
9354.47 392
9355.39 411
9356.30 381
9357.21 379
9358.13 413
9359.04 393
9359.95 362
9360.87 414
9361.78 452
9362.69 448
9363.61 406
9364.52 394
9365.43 444
9366.35 414
9367.26 355
9368.18 408
9369.09 363
9370.00 406
9370.92 391
9371.83 420
9372.75 438
9373.66 415
9374.57 394
9375.49 415
9376.40 405
9377.32 413
9378.23 425
9379.15 399
9380.06 406
9380.97 441
9381.89 419
9382.80 413
9383.72 443
9384.63 418
9385.55 429
9386.46 420
9387.38 417
9388.29 423
9389.21 473
9390.12 440
9391.04 413
9391.95 417
9392.87 451
9393.78 503
9394.70 441
9395.61 444
9396.53 434
9397.44 430
9398.36 458
9399.27 498
9400.19 518
9401.10 474
9402.02 511
9402.94 501
9403.85 488
9404.77 533
9405.68 497
9406.60 473
9407.51 485
9408.43 521
9409.35 450
9410.26 369
9411.18 409
9412.09 465
9413.01 431
9413.93 431
9414.84 440
9415.76 465
9416.67 454
9417.59 432
9418.51 436
9419.42 458
9420.34 485
9421.26 441
9422.17 414
9423.09 447
9424.01 478
9424.92 411
9425.84 419
9426.76 467
9427.67 443
9428.59 452
9429.51 480
9430.42 434
9431.34 462
9432.26 426
9433.17 439
9434.09 429
9435.01 438
9435.93 453
9436.84 461
9437.76 451
9438.68 450
9439.59 480
9440.51 452
9441.43 475
9442.35 450
9443.26 408
9444.18 501
9445.10 503
9446.02 444
9446.93 493
9447.85 438
9448.77 465
9449.69 508
9450.61 525
9451.52 506
9452.44 523
9453.36 589
9454.28 569
9455.20 495
9456.11 547
9457.03 506
9457.95 513
9458.87 555
9459.79 563
9460.71 620
9461.62 651
9462.54 662
9463.46 661
9464.38 663
9465.30 628
9466.22 535
9467.14 515
9468.05 532
9468.97 503
9469.89 493
9470.81 503
9471.73 465
9472.65 475
9473.57 497
9474.49 454
9475.41 481
9476.32 493
9477.24 504
9478.16 476
9479.08 480
9480.00 452
9480.92 472
9481.84 504
9482.76 466
9483.68 479
9484.60 497
9485.52 520
9486.44 440
9487.36 483
9488.28 530
9489.20 523
9490.12 467
9491.04 538
9491.96 576
9492.88 587
9493.80 532
9494.72 515
9495.64 533
9496.56 563
9497.48 481
9498.40 495
9499.32 518
9500.24 485
9501.16 539
9502.08 553
9503.00 493
9503.92 454
9504.84 507
9505.76 504
9506.68 470
9507.60 529
9508.52 491
9509.44 534
9510.36 517
9511.28 474
9512.21 484
9513.13 485
9514.05 549
9514.97 488
9515.89 469
9516.81 515
9517.73 495
9518.65 452
9519.57 526
9520.50 539
9521.42 525
9522.34 532
9523.26 549
9524.18 541
9525.10 578
9526.02 538
9526.95 567
9527.87 532
9528.79 620
9529.71 541
9530.63 511
9531.55 510
9532.48 540
9533.40 555
9534.32 548
9535.24 568
9536.16 608
9537.09 587
9538.01 662
9538.93 708
9539.85 752
9540.77 792
9541.70 777
9542.62 802
9543.54 793
9544.46 833
9545.39 699
9546.31 709
9547.23 628
9548.15 686
9549.08 609
9550.00 586
9550.92 583
9551.85 598
9552.77 589
9553.69 544
9554.61 522
9555.54 511
9556.46 523
9557.38 558
9558.31 566
9559.23 497
9560.15 500
9561.08 505
9562.00 514
9562.92 496
9563.85 548
9564.77 518
9565.69 538
9566.62 563
9567.54 542
9568.46 571
9569.39 570
9570.31 549
9571.23 547
9572.16 569
9573.08 557
9574.01 535
9574.93 541
9575.85 522
9576.78 531
9577.70 556
9578.63 571
9579.55 572
9580.47 529
9581.40 442
9582.32 505
9583.25 536
9584.17 442
9585.10 499
9586.02 553
9586.94 509
9587.87 499
9588.79 516
9589.72 514
9590.64 533
9591.57 502
9592.49 554
9593.42 513
9594.34 498
9595.27 518
9596.19 510
9597.12 535
9598.04 527
9598.97 555
9599.89 559
9600.82 514
9601.74 524
9602.67 536
9603.59 546
9604.52 535
9605.44 576
9606.37 529
9607.29 524
9608.22 536
9609.15 600
9610.07 505
9611.00 505
9611.92 566
9612.85 562
9613.77 613
9614.70 611
9615.63 582
9616.55 574
9617.48 607
9618.40 526
9619.33 568
9620.26 594
9621.18 608
9622.11 557
9623.03 612
9623.96 533
9624.89 601
9625.81 609
9626.74 604
9627.67 614
9628.59 591
9629.52 598
9630.45 612
9631.37 621
9632.30 616
9633.23 660
9634.15 629
9635.08 669
9636.01 683
9636.93 652
9637.86 701
9638.79 734
9639.71 661
9640.64 675
9641.57 722
9642.50 711
9643.42 740
9644.35 748
9645.28 780
9646.21 741
9647.13 791
9648.06 782
9648.99 797
9649.92 793
9650.84 764
9651.77 811
9652.70 800
9653.63 778
9654.55 848
9655.48 896
9656.41 977
9657.34 969
9658.26 1044
9659.19 985
9660.12 1016
9661.05 980
9661.98 945
9662.91 863
9663.83 838
9664.76 844
9665.69 881
9666.62 807
9667.55 709
9668.48 734
9669.40 741
9670.33 801
9671.26 759
9672.19 733
9673.12 759
9674.05 779
9674.98 815
9675.90 760
9676.83 777
9677.76 738
9678.69 826
9679.62 803
9680.55 755
9681.48 770
9682.41 797
9683.34 772
9684.27 771
9685.19 798
9686.12 809
9687.05 851
9687.98 776
9688.91 755
9689.84 806
9690.77 795
9691.70 819
9692.63 764
9693.56 770
9694.49 767
9695.42 809
9696.35 846
9697.28 813
9698.21 826
9699.14 819
9700.07 868
9701.00 888
9701.93 857
9702.86 883
9703.79 873
9704.72 924
9705.65 839
9706.58 860
9707.51 849
9708.44 859
9709.37 876
9710.30 801
9711.23 776
9712.16 745
9713.09 829
9714.02 762
9714.95 720
9715.88 717
9716.82 759
9717.75 716
9718.68 805
9719.61 743
9720.54 786
9721.47 793
9722.40 744
9723.33 745
9724.26 841
9725.19 835
9726.13 779
9727.06 717
9727.99 724
9728.92 782
9729.85 760
9730.78 782
9731.71 714
9732.64 725
9733.58 720
9734.51 729
9735.44 719
9736.37 670
9737.30 721
9738.23 778
9739.17 772
9740.10 713
9741.03 734
9741.96 714
9742.89 745
9743.83 725
9744.76 696
9745.69 685
9746.62 723
9747.55 660
9748.49 720
9749.42 660
9750.35 656
9751.28 618
9752.22 649
9753.15 660
9754.08 667
9755.01 685
9755.95 686
9756.88 648
9757.81 662
9758.75 679
9759.68 613
9760.61 623
9761.54 616
9762.48 641
9763.41 637
9764.34 664
9765.28 641
9766.21 621
9767.14 602
9768.08 645
9769.01 654
9769.94 653
9770.88 618
9771.81 623
9772.74 623
9773.68 676
9774.61 696
9775.54 680
9776.48 665
9777.41 638
9778.34 594
9779.28 601
9780.21 623
9781.14 639
9782.08 607
9783.01 587
9783.95 652
9784.88 625
9785.81 659
9786.75 642
9787.68 631
9788.62 676
9789.55 720
9790.49 738
9791.42 678
9792.35 676
9793.29 634
9794.22 653
9795.16 677
9796.09 680
9797.03 639
9797.96 641
9798.90 627
9799.83 642
9800.77 634
9801.70 592
9802.64 556
9803.57 596
9804.51 603
9805.44 618
9806.38 599
9807.31 609
9808.25 649
9809.18 585
9810.12 581
9811.05 623
9811.99 569
9812.92 586
9813.86 605
9814.79 576
9815.73 518
9816.66 526
9817.60 524
9818.54 493
9819.47 538
9820.41 572
9821.34 563
9822.28 538
9823.21 547
9824.15 527
9825.09 529
9826.02 541
9826.96 638
9827.89 579
9828.83 498
9829.77 549
9830.70 557
9831.64 508
9832.57 514
9833.51 551
9834.45 532
9835.38 515
9836.32 517
9837.26 506
9838.19 525
9839.13 484
9840.07 488
9841.00 483
9841.94 527
9842.88 512
9843.81 502
9844.75 499
9845.69 495
9846.62 514
9847.56 528
9848.50 536
9849.44 515
9850.37 496
9851.31 568
9852.25 534
9853.18 481
9854.12 517
9855.06 512
9856.00 576
9856.93 519
9857.87 511
9858.81 593
9859.75 597
9860.68 524
9861.62 513
9862.56 542
9863.50 494
9864.44 534
9865.37 494
9866.31 484
9867.25 536
9868.19 525
9869.13 497
9870.06 523
9871.00 596
9871.94 576
9872.88 503
9873.82 502
9874.75 488
9875.69 467
9876.63 509
9877.57 505
9878.51 538
9879.45 519
9880.39 461
9881.32 451
9882.26 504
9883.20 488
9884.14 491
9885.08 502
9886.02 518
9886.96 541
9887.90 507
9888.83 509
9889.77 542
9890.71 538
9891.65 523
9892.59 462
9893.53 493
9894.47 473
9895.41 445
9896.35 524
9897.29 479
9898.23 493
9899.17 472
9900.11 504
9901.05 469
9901.99 504
9902.92 463
9903.86 533
9904.80 467
9905.74 439
9906.68 501
9907.62 498
9908.56 445
9909.50 431
9910.44 490
9911.38 499
9912.32 475
9913.26 415
9914.20 516
9915.14 452
9916.08 474
9917.02 459
9917.97 521
9918.91 503
9919.85 496
9920.79 514
9921.73 522
9922.67 538
9923.61 507
9924.55 479
9925.49 447
9926.43 462
9927.37 486
9928.31 506
9929.25 461
9930.19 518
9931.13 507
9932.08 599
9933.02 606
9933.96 724
9934.90 661
9935.84 745
9936.78 770
9937.72 820
9938.66 736
9939.61 660
9940.55 674
9941.49 659
9942.43 615
9943.37 614
9944.31 548
9945.26 531
9946.20 484
9947.14 493
9948.08 490
9949.02 471
9949.96 520
9950.91 474
9951.85 467
9952.79 473
9953.73 462
9954.67 474
9955.62 494
9956.56 533
9957.50 442
9958.44 446
9959.39 436
9960.33 486
9961.27 471
9962.21 422
9963.16 448
9964.10 420
9965.04 440
9965.98 483
9966.93 463
9967.87 479
9968.81 437
9969.75 414
9970.70 430
9971.64 427
9972.58 418
9973.53 389
9974.47 433
9975.41 423
9976.36 424
9977.30 461
9978.24 458
9979.18 421
9980.13 410
9981.07 434
9982.01 425
9982.96 418
9983.90 436
9984.85 448
9985.79 398
9986.73 400
9987.68 404
9988.62 448
9989.56 418
9990.51 355
9991.45 383
9992.40 439
9993.34 394
9994.28 417
9995.23 394
9996.17 381
9997.12 461
9998.06 455
9999.00 397
9999.95 418
10000.89 433
10001.84 394
10002.78 433
10003.73 396
10004.67 381
10005.61 403
10006.56 382
10007.50 413
10008.45 435
10009.39 428
10010.34 472
10011.28 449
10012.23 441
10013.17 408
10014.12 427
10015.06 428
10016.01 483
10016.95 449
10017.90 386
10018.84 456
10019.79 464
10020.73 459
10021.68 424
10022.62 429
10023.57 426
10024.51 435
10025.46 462
10026.41 442
10027.35 461
10028.30 415
10029.24 444
10030.19 414
10031.13 435
10032.08 365
10033.03 439
10033.97 453
10034.92 415
10035.86 382
10036.81 410
10037.76 408
10038.70 434
10039.65 395
10040.59 405
10041.54 366
10042.49 392
10043.43 437
10044.38 401
10045.33 415
10046.27 429
10047.22 459
10048.16 414
10049.11 367
10050.06 384
10051.00 413
10051.95 418
10052.90 364
10053.84 401
10054.79 423
10055.74 382
10056.69 425
10057.63 397
10058.58 386
10059.53 379
10060.47 383
10061.42 443
10062.37 388
10063.32 381
10064.26 394
10065.21 448
10066.16 404
10067.10 366
10068.05 382
10069.00 414
10069.95 409
10070.89 407
10071.84 422
10072.79 390
10073.74 428
10074.69 391
10075.63 419
10076.58 426
10077.53 415
10078.48 456
10079.43 442
10080.37 398
10081.32 356
10082.27 390
10083.22 420
10084.17 438
10085.11 382
10086.06 373
10087.01 346
10087.96 357
10088.91 355
10089.86 407
10090.81 389
10091.75 400
10092.70 387
10093.65 368
10094.60 379
10095.55 367
10096.50 371
10097.45 388
10098.40 329
10099.34 361
10100.29 387
10101.24 399
10102.19 383
10103.14 337
10104.09 378
10105.04 343
10105.99 366
10106.94 371
10107.89 371
10108.84 393
10109.79 395
10110.73 348
10111.68 388
10112.63 408
10113.58 410
10114.53 341
10115.48 381
10116.43 413
10117.38 409
10118.33 387
10119.28 364
10120.23 390
10121.18 368
10122.13 370
10123.08 338
10124.03 374
10124.98 372
10125.93 391
10126.88 401
10127.83 384
10128.78 389
10129.73 405
10130.68 358
10131.64 350
10132.59 402
10133.54 376
10134.49 422
10135.44 359
10136.39 374
10137.34 376
10138.29 375
10139.24 387
10140.19 423
10141.14 362
10142.09 392
10143.04 368
10144.00 356
10144.95 362
10145.90 362
10146.85 368
10147.80 363
10148.75 363
10149.70 388
10150.65 369
10151.61 372
10152.56 356
10153.51 357
10154.46 396
10155.41 376
10156.36 382
10157.31 397
10158.27 363
10159.22 364
10160.17 373
10161.12 394
10162.07 385
10163.03 363
10163.98 336
10164.93 328
10165.88 339
10166.83 385
10167.79 357
10168.74 422
10169.69 364
10170.64 348
10171.60 349
10172.55 380
10173.50 425
10174.45 360
10175.41 345
10176.36 374
10177.31 383
10178.26 381
10179.22 400
10180.17 440
10181.12 432
10182.07 380
10183.03 433
10183.98 421
10184.93 411
10185.89 445
10186.84 463
10187.79 405
10188.75 473
10189.70 446
10190.65 372
10191.60 398
10192.56 433
10193.51 441
10194.47 380
10195.42 431
10196.37 387
10197.33 382
10198.28 371
10199.23 397
10200.19 408
10201.14 457
10202.09 406
10203.05 404
10204.00 414
10204.96 383
10205.91 377
10206.86 411
10207.82 414
10208.77 416
10209.73 430
10210.68 452
10211.63 415
10212.59 427
10213.54 463
10214.50 461
10215.45 475
10216.41 481
10217.36 479
10218.32 499
10219.27 470
10220.22 475
10221.18 439
10222.13 497
10223.09 450
10224.04 466
10225.00 433
10225.95 403
10226.91 408
10227.86 435
10228.82 437
10229.77 432
10230.73 415
10231.68 433
10232.64 452
10233.59 422
10234.55 421
10235.50 393
10236.46 424
10237.42 458
10238.37 468
10239.33 426
10240.28 431
10241.24 465
10242.19 515
10243.15 534
10244.10 577
10245.06 603
10246.02 592
10246.97 539
10247.93 515
10248.88 541
10249.84 504
10250.80 519
10251.75 501
10252.71 447
10253.66 462
10254.62 466
10255.58 461
10256.53 413
10257.49 428
10258.45 438
10259.40 420
10260.36 438
10261.32 416
10262.27 424
10263.23 400
10264.19 399
10265.14 399
10266.10 408
10267.06 420
10268.01 387
10268.97 407
10269.93 367
10270.88 388
10271.84 415
10272.80 387
10273.76 381
10274.71 374
10275.67 396
10276.63 330
10277.58 379
10278.54 371
10279.50 424
10280.46 405
10281.41 418
10282.37 381
10283.33 371
10284.29 370
10285.24 397
10286.20 315
10287.16 374
10288.12 397
10289.08 392
10290.03 391
10290.99 356
10291.95 342
10292.91 383
10293.87 360
10294.82 378
10295.78 340
10296.74 341
10297.70 375
10298.66 372
10299.61 399
10300.57 372
10301.53 393
10302.49 366
10303.45 376
10304.41 347
10305.37 373
10306.32 392
10307.28 373
10308.24 373
10309.20 387
10310.16 382
10311.12 400
10312.08 388
10313.04 390
10314.00 377
10314.95 384
10315.91 393
10316.87 357
10317.83 366
10318.79 362
10319.75 362
10320.71 354
10321.67 368
10322.63 393
10323.59 409
10324.55 424
10325.51 366
10326.47 347
10327.43 419
10328.39 396
10329.35 385
10330.31 377
10331.27 340
10332.23 393
10333.19 415
10334.15 367
10335.11 326
10336.07 393
10337.03 375
10337.99 381
10338.95 409
10339.91 383
10340.87 391
10341.83 370
10342.79 368
10343.75 347
10344.71 375
10345.67 384
10346.63 364
10347.59 347
10348.55 337
10349.51 328
10350.47 330
10351.43 374
10352.39 343
10353.35 341
10354.31 333
10355.28 370
10356.24 367
10357.20 384
10358.16 393
10359.12 399
10360.08 374
10361.04 342
10362.00 308
10362.96 365
10363.93 331
10364.89 345
10365.85 375
10366.81 331
10367.77 326
10368.73 322
10369.69 343
10370.66 312
10371.62 339
10372.58 346
10373.54 360
10374.50 328
10375.47 332
10376.43 337
10377.39 351
10378.35 357
10379.31 325
10380.28 325
10381.24 371
10382.20 356
10383.16 350
10384.12 390
10385.09 347
10386.05 312
10387.01 331
10387.97 360
10388.94 347
10389.90 335
10390.86 418
10391.82 380
10392.79 325
10393.75 326
10394.71 311
10395.68 342
10396.64 349
10397.60 314
10398.56 357
10399.53 330
10400.49 355
10401.45 370
10402.42 350
10403.38 330
10404.34 373
10405.31 387
10406.27 346
10407.23 363
10408.20 355
10409.16 351
10410.12 351
10411.09 362
10412.05 360
10413.01 349
10413.98 372
10414.94 386
10415.90 393
10416.87 351
10417.83 371
10418.80 398
10419.76 415
10420.72 356
10421.69 347
10422.65 379
10423.62 428
10424.58 436
10425.54 388
10426.51 432
10427.47 527
10428.44 530
10429.40 424
10430.37 484
10431.33 455
10432.30 438
10433.26 485
10434.22 475
10435.19 451
10436.15 380
10437.12 371
10438.08 408
10439.05 379
10440.01 352
10440.98 356
10441.94 383
10442.91 353
10443.87 366
10444.84 374
10445.80 341
10446.77 333
10447.73 356
10448.70 341
10449.66 361
10450.63 374
10451.59 346
10452.56 318
10453.53 369
10454.49 371
10455.46 360
10456.42 339
10457.39 320
10458.35 334
10459.32 321
10460.29 347
10461.25 353
10462.22 381
10463.18 326
10464.15 310
10465.12 321
10466.08 319
10467.05 333
10468.01 359
10468.98 323
10469.95 337
10470.91 362
10471.88 321
10472.85 348
10473.81 366
10474.78 346
10475.74 318
10476.71 324
10477.68 346
10478.64 363
10479.61 347
10480.58 336
10481.54 339
10482.51 323
10483.48 304
10484.45 305
10485.41 327
10486.38 352
10487.35 359
10488.31 334
10489.28 341
10490.25 370
10491.22 431
10492.18 359
10493.15 356
10494.12 369
10495.08 362
10496.05 341
10497.02 375
10497.99 389
10498.95 366
10499.92 390
10500.89 352
10501.86 368
10502.83 335
10503.79 350
10504.76 332
10505.73 357
10506.70 329
10507.67 370
10508.63 378
10509.60 344
10510.57 363
10511.54 357
10512.51 349
10513.47 368
10514.44 373
10515.41 369
10516.38 369
10517.35 376
10518.32 346
10519.28 357
10520.25 366
10521.22 369
10522.19 383
10523.16 343
10524.13 370
10525.10 334
10526.07 361
10527.03 367
10528.00 323
10528.97 371
10529.94 344
10530.91 367
10531.88 379
10532.85 365
10533.82 341
10534.79 332
10535.76 314
10536.73 386
10537.70 356
10538.67 356
10539.63 317
10540.60 362
10541.57 347
10542.54 345
10543.51 378
10544.48 349
10545.45 334
10546.42 359
10547.39 369
10548.36 344
10549.33 342
10550.30 345
10551.27 341
10552.24 336
10553.21 363
10554.18 336
10555.15 358
10556.12 356
10557.09 370
10558.06 410
10559.03 423
10560.00 368
10560.97 385
10561.95 353
10562.92 353
10563.89 418
10564.86 345
10565.83 351
10566.80 382
10567.77 412
10568.74 464
10569.71 504
10570.68 503
10571.65 495
10572.62 446
10573.59 447
10574.57 430
10575.54 409
10576.51 404
10577.48 393
10578.45 403
10579.42 367
10580.39 383
10581.36 380
10582.34 328
10583.31 350
10584.28 343
10585.25 353
10586.22 342
10587.19 402
10588.17 359
10589.14 362
10590.11 371
10591.08 352
10592.05 327
10593.02 352
10594.00 346
10594.97 398
10595.94 388
10596.91 337
10597.89 366
10598.86 403
10599.83 406
10600.80 395
10601.77 408
10602.75 379
10603.72 345
10604.69 331
10605.66 380
10606.64 378
10607.61 372
10608.58 371
10609.55 335
10610.53 351
10611.50 350
10612.47 407
10613.45 368
10614.42 362
10615.39 339
10616.36 352
10617.34 330
10618.31 334
10619.28 369
10620.26 349
10621.23 351
10622.20 393
10623.18 355
10624.15 354
10625.12 352
10626.10 346
10627.07 327
10628.04 394
10629.02 344
10629.99 373
10630.97 348
10631.94 361
10632.91 372
10633.89 378
10634.86 370
10635.83 300
10636.81 352
10637.78 344
10638.76 322
10639.73 354
10640.70 355
10641.68 397
10642.65 412
10643.63 400
10644.60 398
10645.58 405
10646.55 412
10647.53 444
10648.50 440
10649.47 480
10650.45 450
10651.42 427
10652.40 400
10653.37 416
10654.35 408
10655.32 420
10656.30 411
10657.27 358
10658.25 326
10659.22 352
10660.20 424
10661.17 389
10662.15 381
10663.12 349
10664.10 374
10665.07 382
10666.05 348
10667.02 368
10668.00 325
10668.97 338
10669.95 325
10670.93 334
10671.90 300
10672.88 334
10673.85 352
10674.83 326
10675.80 343
10676.78 371
10677.76 335
10678.73 354
10679.71 318
10680.68 326
10681.66 321
10682.63 389
10683.61 324
10684.59 305
10685.56 285
10686.54 337
10687.52 378
10688.49 371
10689.47 415
10690.44 387
10691.42 394
10692.40 353
10693.37 347
10694.35 367
10695.33 365
10696.30 345
10697.28 384
10698.26 358
10699.23 342
10700.21 310
10701.19 326
10702.17 316
10703.14 296
10704.12 307
10705.10 301
10706.07 370
10707.05 389
10708.03 343
10709.01 291
10709.98 323
10710.96 307
10711.94 315
10712.91 326
10713.89 297
10714.87 316
10715.85 308
10716.83 277
10717.80 312
10718.78 342
10719.76 319
10720.74 288
10721.71 329
10722.69 357
10723.67 318
10724.65 365
10725.63 327
10726.60 359
10727.58 352
10728.56 329
10729.54 344
10730.52 316
10731.49 300
10732.47 321
10733.45 342
10734.43 352
10735.41 357
10736.39 297
10737.37 336
10738.34 320
10739.32 352
10740.30 328
10741.28 336
10742.26 352
10743.24 302
10744.22 308
10745.20 291
10746.17 293
10747.15 317
10748.13 334
10749.11 273
10750.09 291
10751.07 315
10752.05 322
10753.03 314
10754.01 310
10754.99 298
10755.97 318
10756.95 337
10757.93 335
10758.91 324
10759.88 338
10760.86 339
10761.84 339
10762.82 322
10763.80 330
10764.78 306
10765.76 328
10766.74 342
10767.72 307
10768.70 329
10769.68 323
10770.66 315
10771.64 344
10772.62 339
10773.60 304
10774.58 340
10775.56 311
10776.54 311
10777.52 337
10778.51 360
10779.49 328
10780.47 302
10781.45 349
10782.43 347
10783.41 318
10784.39 296
10785.37 333
10786.35 329
10787.33 320
10788.31 372
10789.29 340
10790.27 290
10791.26 345
10792.24 319
10793.22 316
10794.20 314
10795.18 316
10796.16 377
10797.14 349
10798.12 323
10799.10 335
10800.09 338
10801.07 317
10802.05 308
10803.03 315
10804.01 328
10804.99 305
10805.98 319
10806.96 328
10807.94 320
10808.92 375
10809.90 375
10810.89 342
10811.87 318
10812.85 306
10813.83 305
10814.81 299
10815.80 324
10816.78 326
10817.76 322
10818.74 341
10819.72 322
10820.71 360
10821.69 338
10822.67 332
10823.65 350
10824.64 352
10825.62 362
10826.60 339
10827.58 358
10828.57 347
10829.55 336
10830.53 403
10831.52 391
10832.50 351
10833.48 334
10834.46 366
10835.45 300
10836.43 365
10837.41 345
10838.40 355
10839.38 356
10840.36 314
10841.35 365
10842.33 356
10843.31 343
10844.30 345
10845.28 355
10846.26 404
10847.25 363
10848.23 364
10849.21 338
10850.20 342
10851.18 342
10852.17 321
10853.15 308
10854.13 350
10855.12 396
10856.10 382
10857.09 349
10858.07 366
10859.05 369
10860.04 376
10861.02 401
10862.01 403
10862.99 416
10863.97 384
10864.96 367
10865.94 356
10866.93 337
10867.91 363
10868.90 408
10869.88 383
10870.87 368
10871.85 367
10872.84 381
10873.82 397
10874.81 407
10875.79 395
10876.78 388
10877.76 386
10878.75 366
10879.73 411
10880.72 371
10881.70 417
10882.69 426
10883.67 402
10884.66 378
10885.64 420
10886.63 434
10887.61 421
10888.60 410
10889.58 408
10890.57 422
10891.55 413
10892.54 461
10893.53 393
10894.51 439
10895.50 426
10896.48 455
10897.47 445
10898.45 494
10899.44 442
10900.43 453
10901.41 424
10902.40 433
10903.38 450
10904.37 459
10905.36 455
10906.34 507
10907.33 486
10908.32 446
10909.30 495
10910.29 454
10911.28 485
10912.26 469
10913.25 428
10914.24 440
10915.22 469
10916.21 494
10917.20 463
10918.18 435
10919.17 467
10920.16 476
10921.14 486
10922.13 433
10923.12 450
10924.10 470
10925.09 467
10926.08 492
10927.07 490
10928.05 532
10929.04 490
10930.03 556
10931.01 487
10932.00 476
10932.99 476
10933.98 530
10934.96 541
10935.95 489
10936.94 487
10937.93 520
10938.92 498
10939.90 482
10940.89 450
10941.88 491
10942.87 520
10943.85 561
10944.84 545
10945.83 501
10946.82 527
10947.81 539
10948.79 608
10949.78 644
10950.77 636
10951.76 562
10952.75 620
10953.74 676
10954.72 652
10955.71 628
10956.70 652
10957.69 675
10958.68 592
10959.67 577
10960.66 619
10961.65 670
10962.63 639
10963.62 659
10964.61 675
10965.60 682
10966.59 720
10967.58 727
10968.57 699
10969.56 701
10970.55 765
10971.54 709
10972.52 700
10973.51 684
10974.50 680
10975.49 599
10976.48 597
10977.47 576
10978.46 565
10979.45 581
10980.44 580
10981.43 590
10982.42 580
10983.41 607
10984.40 639
10985.39 593
10986.38 564
10987.37 618
10988.36 655
10989.35 620
10990.34 597
10991.33 608
10992.32 613
10993.31 653
10994.30 638
10995.29 690
10996.28 631
10997.27 613
10998.26 627
10999.25 615
11000.24 658
11001.23 654
11002.22 646
11003.21 680
11004.20 785
11005.20 849
11006.19 870
11007.18 884
11008.17 922
11009.16 1027
11010.15 1006
11011.14 1052
11012.13 1019
11013.12 925
11014.11 901
11015.10 838
11016.10 780
11017.09 652
11018.08 669
11019.07 688
11020.06 633
11021.05 583
11022.04 571
11023.04 582
11024.03 599
11025.02 589
11026.01 609
11027.00 633
11027.99 592
11028.99 660
11029.98 591
11030.97 555
11031.96 538
11032.95 587
11033.95 598
11034.94 567
11035.93 585
11036.92 582
11037.91 522
11038.91 557
11039.90 493
11040.89 508
11041.88 509
11042.88 467
11043.87 483
11044.86 502
11045.85 500
11046.85 468
11047.84 442
11048.83 473
11049.82 465
11050.82 505
11051.81 536
11052.80 453
11053.80 448
11054.79 468
11055.78 464
11056.77 447
11057.77 429
11058.76 446
11059.75 472
11060.75 447
11061.74 473
11062.73 450
11063.73 482
11064.72 462
11065.71 435
11066.71 452
11067.70 476
11068.69 468
11069.69 519
11070.68 432
11071.68 445
11072.67 435
11073.66 425
11074.66 429
11075.65 396
11076.65 473
11077.64 470
11078.63 458
11079.63 423
11080.62 412
11081.62 408
11082.61 460
11083.60 463
11084.60 436
11085.59 405
11086.59 417
11087.58 440
11088.58 426
11089.57 438
11090.57 445
11091.56 457
11092.55 457
11093.55 459
11094.54 439
11095.54 420
11096.53 462
11097.53 440
11098.52 431
11099.52 440
11100.51 440
11101.51 423
11102.50 423
11103.50 420
11104.49 422
11105.49 382
11106.48 411
11107.48 431
11108.48 390
11109.47 391
11110.47 402
11111.46 434
11112.46 441
11113.45 404
11114.45 380
11115.44 377
11116.44 420
11117.44 394
11118.43 408
11119.43 414
11120.42 410
11121.42 388
11122.42 415
11123.41 429
11124.41 381
11125.40 390
11126.40 407
11127.40 435
11128.39 435
11129.39 401
11130.38 338
11131.38 381
11132.38 399
11133.37 413
11134.37 431
11135.37 440
11136.36 408
11137.36 460
11138.36 423
11139.35 420
11140.35 401
11141.35 390
11142.34 405
11143.34 385
11144.34 362
11145.34 352
11146.33 392
11147.33 413
11148.33 423
11149.32 454
11150.32 416
11151.32 396
11152.32 381
11153.31 401
11154.31 430
11155.31 387
11156.31 390
11157.30 410
11158.30 391
11159.30 414
11160.30 410
11161.29 380
11162.29 413
11163.29 365
11164.29 358
11165.29 372
11166.28 410
11167.28 448
11168.28 370
11169.28 359
11170.28 346
11171.27 353
11172.27 370
11173.27 382
11174.27 348
11175.27 350
11176.27 344
11177.26 368
11178.26 371
11179.26 398
11180.26 352
11181.26 408
11182.26 412
11183.26 360
11184.26 376
11185.25 378
11186.25 400
11187.25 389
11188.25 398
11189.25 337
11190.25 327
11191.25 363
11192.25 368
11193.25 342
11194.25 382
11195.24 394
11196.24 360
11197.24 351
11198.24 373
11199.24 396
11200.24 372
11201.24 402
11202.24 395
11203.24 382
11204.24 373
11205.24 363
11206.24 344
11207.24 349
11208.24 362
11209.24 314
11210.24 321
11211.24 339
11212.24 356
11213.24 398
11214.24 363
11215.24 354
11216.24 356
11217.24 382
11218.24 394
11219.24 380
11220.24 344
11221.24 317
11222.24 319
11223.24 332
11224.24 333
11225.24 358
11226.24 356
11227.25 391
11228.25 373
11229.25 341
11230.25 343
11231.25 381
11232.25 364
11233.25 322
11234.25 347
11235.25 364
11236.25 381
11237.25 383
11238.26 379
11239.26 384
11240.26 409
11241.26 350
11242.26 338
11243.26 345
11244.26 387
11245.27 386
11246.27 362
11247.27 390
11248.27 373
11249.27 366
11250.27 321
11251.28 366
11252.28 345
11253.28 348
11254.28 360
11255.28 383
11256.29 376
11257.29 363
11258.29 417
11259.29 375
11260.29 361
11261.30 352
11262.30 376
11263.30 347
11264.30 340
11265.31 336
11266.31 340
11267.31 389
11268.31 364
11269.32 339
11270.32 326
11271.32 343
11272.32 399
11273.33 368
11274.33 404
11275.33 340
11276.33 345
11277.34 408
11278.34 361
11279.34 369
11280.35 344
11281.35 379
11282.35 363
11283.36 401
11284.36 411
11285.36 406
11286.37 382
11287.37 396
11288.37 410
11289.38 398
11290.38 412
11291.38 403
11292.39 400
11293.39 407
11294.39 406
11295.40 393
11296.40 382
11297.41 400
11298.41 372
11299.41 391
11300.42 379
11301.42 350
11302.43 339
11303.43 313
11304.43 388
11305.44 380
11306.44 369
11307.45 388
11308.45 392
11309.46 382
11310.46 356
11311.46 362
11312.47 425
11313.47 416
11314.48 371
11315.48 425
11316.49 406
11317.49 438
11318.50 451
11319.50 424
11320.51 414
11321.51 436
11322.52 468
11323.52 451
11324.53 395
11325.53 412
11326.54 429
11327.54 444
11328.55 418
11329.55 400
11330.56 410
11331.56 354
11332.57 378
11333.57 367
11334.58 356
11335.58 340
11336.59 401
11337.60 425
11338.60 340
11339.61 368
11340.61 384
11341.62 354
11342.62 385
11343.63 403
11344.64 404
11345.64 390
11346.65 373
11347.65 385
11348.66 378
11349.67 417
11350.67 387
11351.68 418
11352.69 415
11353.69 386
11354.70 379
11355.71 398
11356.71 398
11357.72 407
11358.72 419
11359.73 410
11360.74 378
11361.74 374
11362.75 349
11363.76 356
11364.76 364
11365.77 402
11366.78 385
11367.79 364
11368.79 342
11369.80 368
11370.81 379
11371.81 365
11372.82 391
11373.83 376
11374.84 325
11375.84 342
11376.85 353
11377.86 389
11378.87 402
11379.87 390
11380.88 399
11381.89 438
11382.90 383
11383.90 398
11384.91 383
11385.92 384
11386.93 376
11387.93 371
11388.94 399
11389.95 392
11390.96 375
11391.97 379
11392.97 389
11393.98 366
11394.99 377
11396.00 398
11397.01 365
11398.02 379
11399.02 352
11400.03 361
11401.04 388
11402.05 377
11403.06 393
11404.07 376
11405.08 354
11406.08 367
11407.09 404
11408.10 386
11409.11 372
11410.12 403
11411.13 422
11412.14 402
11413.15 387
11414.15 381
11415.16 405
11416.17 411
11417.18 377
11418.19 370
11419.20 388
11420.21 423
11421.22 431
11422.23 363
11423.24 410
11424.25 390
11425.26 417
11426.27 389
11427.28 391
11428.29 411
11429.30 411
11430.31 381
11431.32 450
11432.32 372
11433.33 411
11434.34 459
11435.35 468
11436.36 395
11437.37 401
11438.38 412
11439.39 431
11440.41 433
11441.42 391
11442.43 420
11443.44 397
11444.45 462
11445.46 400
11446.47 412
11447.48 432
11448.49 407
11449.50 467
11450.51 445
11451.52 429
11452.53 405
11453.54 492
11454.55 464
11455.56 414
11456.57 447
11457.59 488
11458.60 499
11459.61 472
11460.62 478
11461.63 443
11462.64 483
11463.65 502
11464.66 464
11465.67 442
11466.69 496
11467.70 488
11468.71 461
11469.72 443
11470.73 446
11471.74 466
11472.75 486
11473.77 482
11474.78 504
11475.79 474
11476.80 512
11477.81 501
11478.83 453
11479.84 497
11480.85 468
11481.86 499
11482.87 498
11483.89 472
11484.90 462
11485.91 471
11486.92 515
11487.93 488
11488.95 432
11489.96 494
11490.97 510
11491.98 507
11493.00 531
11494.01 505
11495.02 504
11496.03 494
11497.05 487
11498.06 541
11499.07 514
11500.09 474
11501.10 460
11502.11 514
11503.12 474
11504.14 498
11505.15 541
11506.16 498
11507.18 504
11508.19 492
11509.20 487
11510.22 522
11511.23 491
11512.24 494
11513.26 519
11514.27 556
11515.28 535
11516.30 559
11517.31 566
11518.32 520
11519.34 504
11520.35 531
11521.37 541
11522.38 547
11523.39 551
11524.41 585
11525.42 502
11526.44 510
11527.45 588
11528.46 620
11529.48 578
11530.49 618
11531.51 618
11532.52 559
11533.53 562
11534.55 608
11535.56 603
11536.58 594
11537.59 621
11538.61 649
11539.62 630
11540.64 598
11541.65 598
11542.67 620
11543.68 660
11544.69 643
11545.71 680
11546.72 652
11547.74 651
11548.75 674
11549.77 643
11550.78 659
11551.80 649
11552.81 687
11553.83 689
11554.85 719
11555.86 711
11556.88 685
11557.89 711
11558.91 710
11559.92 767
11560.94 760
11561.95 789
11562.97 788
11563.98 775
11565.00 793
11566.02 819
11567.03 790
11568.05 815
11569.06 845
11570.08 812
11571.10 817
11572.11 789
11573.13 829
11574.14 839
11575.16 769
11576.18 839
11577.19 883
11578.21 908
11579.22 926
11580.24 962
11581.26 930
11582.27 941
11583.29 1002
11584.31 1012
11585.32 1004
11586.34 1147
11587.36 1125
11588.37 1117
11589.39 1172
11590.41 1231
11591.42 1296
11592.44 1358
11593.46 1423
11594.47 1325
11595.49 1385
11596.51 1435
11597.53 1387
11598.54 1294
11599.56 1348
11600.58 1443
11601.59 1542
11602.61 1665
11603.63 1876
11604.65 2056
11605.66 2453
11606.68 2701
11607.70 2962
11608.72 3290
11609.74 3442
11610.75 3486
11611.77 3406
11612.79 3168
11613.81 2849
11614.82 2437
11615.84 2184
11616.86 1902
11617.88 1711
11618.90 1457
11619.91 1345
11620.93 1202
11621.95 1249
11622.97 1223
11623.99 1178
11625.01 1148
11626.02 1145
11627.04 1145
11628.06 1045
11629.08 1071
11630.10 1046
11631.12 982
11632.14 914
11633.15 888
11634.17 887
11635.19 877
11636.21 868
11637.23 901
11638.25 790
11639.27 817
11640.29 778
11641.30 797
11642.32 783
11643.34 827
11644.36 783
11645.38 855
11646.40 816
11647.42 801
11648.44 787
11649.46 760
11650.48 778
11651.50 749
11652.52 748
11653.54 727
11654.56 676
11655.58 666
11656.60 664
11657.62 696
11658.64 675
11659.66 650
11660.68 685
11661.70 662
11662.72 679
11663.74 666
11664.76 677
11665.78 658
11666.80 703
11667.82 645
11668.84 671
11669.86 689
11670.88 689
11671.90 701
11672.92 720
11673.94 703
11674.96 708
11675.98 712
11677.00 709
11678.02 733
11679.04 756
11680.06 732
11681.08 771
11682.10 779
11683.12 760
11684.15 750
11685.17 757
11686.19 779
11687.21 822
11688.23 784
11689.25 827
11690.27 770
11691.29 791
11692.31 842
11693.34 774
11694.36 840
11695.38 785
11696.40 754
11697.42 730
11698.44 763
11699.46 781
11700.49 740
11701.51 789
11702.53 766
11703.55 744
11704.57 791
11705.60 711
11706.62 701
11707.64 712
11708.66 701
11709.68 654
11710.71 690
11711.73 728
11712.75 688
11713.77 666
11714.79 656
11715.82 669
11716.84 687
11717.86 670
11718.88 618
11719.91 581
11720.93 612
11721.95 622
11722.97 611
11724.00 616
11725.02 626
11726.04 614
11727.07 637
11728.09 598
11729.11 574
11730.13 574
11731.16 589
11732.18 567
11733.20 550
11734.23 556
11735.25 557
11736.27 570
11737.30 518
11738.32 536
11739.34 543
11740.37 524
11741.39 518
11742.41 557
11743.44 526
11744.46 551
11745.48 493
11746.51 484
11747.53 506
11748.55 515
11749.58 473
11750.60 539
11751.63 519
11752.65 522
11753.67 523
11754.70 487
11755.72 515
11756.75 525
11757.77 518
11758.79 524
11759.82 531
11760.84 531
11761.87 556
11762.89 495
11763.92 496
11764.94 460
11765.97 461
11766.99 473
11768.01 500
11769.04 461
11770.06 450
11771.09 436
11772.11 431
11773.14 398
11774.16 434
11775.19 464
11776.21 427
11777.24 413
11778.26 448
11779.29 465
11780.31 450
11781.34 487
11782.36 440
11783.39 404
11784.41 424
11785.44 451
11786.46 419
11787.49 407
11788.52 411
11789.54 424
11790.57 448
11791.59 405
11792.62 375
11793.64 394
11794.67 413
11795.70 435
11796.72 452
11797.75 443
11798.77 421
11799.80 417
11800.83 400
11801.85 401
11802.88 399
11803.90 375
11804.93 380
11805.96 403
11806.98 389
11808.01 357
11809.04 407
11810.06 399
11811.09 374
11812.11 350
11813.14 373
11814.17 440
11815.19 390
11816.22 364
11817.25 361
11818.27 362
11819.30 362
11820.33 325
11821.36 378
11822.38 380
11823.41 410
11824.44 403
11825.46 417
11826.49 385
11827.52 362
11828.54 375
11829.57 399
11830.60 426
11831.63 395
11832.65 405
11833.68 400
11834.71 364
11835.74 402
11836.76 376
11837.79 362
11838.82 392
11839.85 361
11840.88 398
11841.90 381
11842.93 333
11843.96 357
11844.99 386
11846.01 392
11847.04 396
11848.07 367
11849.10 386
11850.13 392
11851.16 362
11852.18 347
11853.21 356
11854.24 370
11855.27 372
11856.30 317
11857.33 345
11858.35 389
11859.38 359
11860.41 366
11861.44 361
11862.47 316
11863.50 384
11864.53 392
11865.56 344
11866.58 348
11867.61 350
11868.64 373
11869.67 353
11870.70 340
11871.73 335
11872.76 372
11873.79 374
11874.82 361
11875.85 326
11876.88 325
11877.91 366
11878.93 371
11879.96 344
11880.99 315
11882.02 336
11883.05 357
11884.08 349
11885.11 331
11886.14 314
11887.17 325
11888.20 380
11889.23 353
11890.26 317
11891.29 341
11892.32 331
11893.35 356
11894.38 367
11895.41 340
11896.44 363
11897.47 383
11898.50 359
11899.53 353
11900.56 314
11901.59 326
11902.62 407
11903.65 408
11904.69 311
11905.72 318
11906.75 370
11907.78 386
11908.81 376
11909.84 351
11910.87 393
11911.90 416
11912.93 416
11913.96 372
11914.99 371
11916.02 398
11917.06 387
11918.09 328
11919.12 370
11920.15 375
11921.18 390
11922.21 425
11923.24 414
11924.27 352
11925.31 395
11926.34 377
11927.37 413
11928.40 373
11929.43 358
11930.46 389
11931.50 392
11932.53 380
11933.56 328
11934.59 373
11935.62 444
11936.65 392
11937.69 421
11938.72 408
11939.75 414
11940.78 479
11941.81 475
11942.85 459
11943.88 436
11944.91 441
11945.94 438
11946.98 444
11948.01 364
11949.04 384
11950.07 416
11951.11 385
11952.14 373
11953.17 343
11954.20 362
11955.24 345
11956.27 393
11957.30 377
11958.34 348
11959.37 369
11960.40 384
11961.43 336
11962.47 345
11963.50 350
11964.53 363
11965.57 385
11966.60 384
11967.63 343
11968.67 328
11969.70 369
11970.73 365
11971.77 353
11972.80 327
11973.83 357
11974.87 384
11975.90 373
11976.94 339
11977.97 320
11979.00 360
11980.04 381
11981.07 343
11982.10 362
11983.14 310
11984.17 344
11985.21 364
11986.24 323
11987.27 318
11988.31 336
11989.34 385
11990.38 374
11991.41 395
11992.45 322
11993.48 333
11994.51 323
11995.55 320
11996.58 303
11997.62 308
11998.65 323
11999.69 352
12000.72 361
12001.76 343
12002.79 343
12003.83 342
12004.86 354
12005.90 355
12006.93 338
12007.97 322
12009.00 347
12010.04 365
12011.07 344
12012.11 343
12013.14 340
12014.18 352
12015.21 382
12016.25 366
12017.28 359
12018.32 353
12019.35 374
12020.39 374
12021.43 335
12022.46 327
12023.50 334
12024.53 366
12025.57 409
12026.60 371
12027.64 347
12028.68 391
12029.71 386
12030.75 390
12031.78 387
12032.82 391
12033.86 391
12034.89 384
12035.93 355
12036.97 378
12038.00 409
12039.04 393
12040.07 346
12041.11 357
12042.15 373
12043.18 331
12044.22 329
12045.26 395
12046.29 385
12047.33 373
12048.37 408
12049.40 390
12050.44 368
12051.48 365
12052.52 355
12053.55 358
12054.59 359
12055.63 348
12056.66 353
12057.70 331
12058.74 324
12059.78 341
12060.81 377
12061.85 384
12062.89 395
12063.92 383
12064.96 375
12066.00 379
12067.04 372
12068.07 409
12069.11 412
12070.15 431
12071.19 426
12072.23 386
12073.26 371
12074.30 364
12075.34 410
12076.38 382
12077.42 366
12078.45 373
12079.49 356
12080.53 372
12081.57 358
12082.61 366
12083.64 370
12084.68 335
12085.72 333
12086.76 406
12087.80 376
12088.84 392
12089.88 377
12090.91 388
12091.95 389
12092.99 374
12094.03 412
12095.07 407
12096.11 380
12097.15 372
12098.19 401
12099.22 406
12100.26 418
12101.30 376
12102.34 354
12103.38 403
12104.42 410
12105.46 409
12106.50 404
12107.54 387
12108.58 398
12109.62 408
12110.66 382
12111.70 391
12112.74 410
12113.77 424
12114.81 414
12115.85 432
12116.89 406
12117.93 432
12118.97 411
12120.01 397
12121.05 337
12122.09 381
12123.13 379
12124.17 390
12125.21 361
12126.25 355
12127.29 369
12128.33 357
12129.37 342
12130.41 354
12131.45 350
12132.50 343
12133.54 351
12134.58 347
12135.62 377
12136.66 354
12137.70 309
12138.74 306
12139.78 360
12140.82 343
12141.86 335
12142.90 311
12143.94 343
12144.98 361
12146.02 319
12147.07 329
12148.11 327
12149.15 342
12150.19 347
12151.23 365
12152.27 338
12153.31 359
12154.35 358
12155.40 354
12156.44 350
12157.48 323
12158.52 328
12159.56 364
12160.60 324
12161.64 347
12162.69 323
12163.73 333
12164.77 333
12165.81 323
12166.85 331
12167.90 339
12168.94 349
12169.98 321
12171.02 338
12172.06 355
12173.11 341
12174.15 338
12175.19 334
12176.23 303
12177.27 304
12178.32 333
12179.36 344
12180.40 333
12181.44 319
12182.49 363
12183.53 302
12184.57 347
12185.61 320
12186.66 367
12187.70 333
12188.74 357
12189.79 381
12190.83 303
12191.87 324
12192.91 337
12193.96 354
12195.00 346
12196.04 321
12197.09 328
12198.13 326
12199.17 292
12200.22 317
12201.26 313
12202.30 334
12203.35 355
12204.39 348
12205.43 367
12206.48 372
12207.52 352
12208.57 339
12209.61 286
12210.65 354
12211.70 354
12212.74 315
12213.78 315
12214.83 297
12215.87 339
12216.92 350
12217.96 381
12219.00 363
12220.05 314
12221.09 340
12222.14 322
12223.18 313
12224.23 341
12225.27 375
12226.31 348
12227.36 374
12228.40 398
12229.45 348
12230.49 304
12231.54 341
12232.58 337
12233.63 344
12234.67 319
12235.72 351
12236.76 335
12237.81 336
12238.85 334
12239.90 382
12240.94 356
12241.99 288
12243.03 310
12244.08 320
12245.12 319
12246.17 327
12247.21 313
12248.26 289
12249.30 318
12250.35 323
12251.39 343
12252.44 322
12253.49 335
12254.53 319
12255.58 335
12256.62 326
12257.67 295
12258.71 286
12259.76 312
12260.81 319
12261.85 287
12262.90 356
12263.94 292
12264.99 330
12266.04 309
12267.08 321
12268.13 337
12269.17 322
12270.22 315
12271.27 331
12272.31 290
12273.36 295
12274.41 327
12275.45 318
12276.50 315
12277.55 310
12278.59 317
12279.64 312
12280.69 317
12281.73 326
12282.78 379
12283.83 338
12284.87 299
12285.92 311
12286.97 317
12288.01 315
12289.06 301
12290.11 309
12291.16 328
12292.20 284
12293.25 286
12294.30 304
12295.35 302
12296.39 320
12297.44 307
12298.49 267
12299.54 299
12300.58 282
12301.63 294
12302.68 325
12303.73 296
12304.77 323
12305.82 306
12306.87 303
12307.92 294
12308.97 278
12310.01 259
12311.06 287
12312.11 332
12313.16 300
12314.21 333
12315.25 348
12316.30 329
12317.35 347
12318.40 349
12319.45 298
12320.50 302
12321.54 297
12322.59 293
12323.64 293
12324.69 323
12325.74 317
12326.79 314
12327.84 318
12328.89 298
12329.93 281
12330.98 312
12332.03 331
12333.08 272
12334.13 301
12335.18 296
12336.23 323
12337.28 308
12338.33 272
12339.38 286
12340.43 296
12341.47 292
12342.52 298
12343.57 304
12344.62 277
12345.67 282
12346.72 305
12347.77 287
12348.82 298
12349.87 322
12350.92 286
12351.97 299
12353.02 311
12354.07 315
12355.12 321
12356.17 296
12357.22 273
12358.27 343
12359.32 339
12360.37 280
12361.42 273
12362.47 325
12363.52 346
12364.57 308
12365.62 313
12366.67 256
12367.72 298
12368.77 294
12369.82 276
12370.87 258
12371.93 308
12372.98 335
12374.03 351
12375.08 301
12376.13 300
12377.18 304
12378.23 310
12379.28 273
12380.33 286
12381.38 321
12382.43 346
12383.49 320
12384.54 327
12385.59 313
12386.64 295
12387.69 337
12388.74 364
12389.79 338
12390.84 302
12391.90 339
12392.95 318
12394.00 300
12395.05 280
12396.10 313
12397.15 348
12398.21 313
12399.26 321
12400.31 325
12401.36 337
12402.41 319
12403.47 303
12404.52 334
12405.57 342
12406.62 311
12407.67 312
12408.73 333
12409.78 329
12410.83 303
12411.88 345
12412.94 323
12413.99 325
12415.04 321
12416.09 311
12417.15 324
12418.20 319
12419.25 293
12420.30 332
12421.36 324
12422.41 297
12423.46 320
12424.52 305
12425.57 297
12426.62 289
12427.67 320
12428.73 334
12429.78 290
12430.83 327
12431.89 329
12432.94 309
12433.99 309
12435.05 316
12436.10 336
12437.15 317
12438.21 316
12439.26 322
12440.31 314
12441.37 323
12442.42 291
12443.47 336
12444.53 346
12445.58 325
12446.64 345
12447.69 321
12448.74 332
12449.80 343
12450.85 356
12451.91 346
12452.96 342
12454.01 311
12455.07 338
12456.12 335
12457.18 335
12458.23 324
12459.29 323
12460.34 313
12461.39 357
12462.45 325
12463.50 307
12464.56 356
12465.61 315
12466.67 321
12467.72 333
12468.78 333
12469.83 331
12470.89 352
12471.94 322
12473.00 325
12474.05 294
12475.11 302
12476.16 353
12477.22 303
12478.27 342
12479.33 348
12480.38 353
12481.44 367
12482.49 368
12483.55 357
12484.60 384
12485.66 367
12486.71 373
12487.77 389
12488.83 372
12489.88 371
12490.94 377
12491.99 376
12493.05 364
12494.10 371
12495.16 346
12496.22 414
12497.27 447
12498.33 412
12499.38 485
12500.44 484
12501.50 510
12502.55 595
12503.61 597
12504.67 666
12505.72 686
12506.78 759
12507.83 676
12508.89 654
12509.95 623
12511.00 609
12512.06 545
12513.12 513
12514.17 529
12515.23 457
12516.29 453
12517.34 400
12518.40 394
12519.46 366
12520.52 367
12521.57 403
12522.63 374
12523.69 363
12524.74 373
12525.80 340
12526.86 354
12527.92 329
12528.97 327
12530.03 341
12531.09 361
12532.15 363
12533.20 310
12534.26 329
12535.32 343
12536.38 370
12537.43 387
12538.49 389
12539.55 360
12540.61 333
12541.66 359
12542.72 340
12543.78 379
12544.84 370
12545.90 371
12546.95 340
12548.01 341
12549.07 324
12550.13 361
12551.19 324
12552.25 334
12553.30 346
12554.36 311
12555.42 295
12556.48 304
12557.54 331
12558.60 341
12559.65 348
12560.71 262
12561.77 339
12562.83 354
12563.89 321
12564.95 334
12566.01 348
12567.07 318
12568.13 313
12569.18 337
12570.24 343
12571.30 369
12572.36 379
12573.42 336
12574.48 354
12575.54 340
12576.60 323
12577.66 350
12578.72 370
12579.78 384
12580.84 359
12581.90 407
12582.96 388
12584.02 465
12585.07 422
12586.13 449
12587.19 430
12588.25 427
12589.31 393
12590.37 425
12591.43 426
12592.49 393
12593.55 363
12594.61 376
12595.67 368
12596.73 396
12597.79 418
12598.86 341
12599.92 394
12600.98 330
12602.04 369
12603.10 381
12604.16 379
12605.22 312
12606.28 361
12607.34 379
12608.40 375
12609.46 356
12610.52 338
12611.58 354
12612.64 340
12613.70 326
12614.76 291
12615.83 318
12616.89 322
12617.95 342
12619.01 329
12620.07 348
12621.13 321
12622.19 322
12623.25 352
12624.32 359
12625.38 323
12626.44 327
12627.50 307
12628.56 307
12629.62 322
12630.68 308
12631.75 318
12632.81 262
12633.87 288
12634.93 311
12635.99 333
12637.05 330
12638.12 302
12639.18 316
12640.24 295
12641.30 322
12642.36 319
12643.43 360
12644.49 334
12645.55 302
12646.61 307
12647.68 314
12648.74 311
12649.80 333
12650.86 333
12651.93 309
12652.99 295
12654.05 333
12655.11 355
12656.18 308
12657.24 296
12658.30 322
12659.36 316
12660.43 340
12661.49 347
12662.55 362
12663.62 354
12664.68 368
12665.74 363
12666.81 363
12667.87 305
12668.93 349
12670.00 363
12671.06 341
12672.12 363
12673.19 309
12674.25 356
12675.31 371
12676.38 279
12677.44 328
12678.50 328
12679.57 361
12680.63 369
12681.69 326
12682.76 338
12683.82 316
12684.89 332
12685.95 302
12687.01 315
12688.08 282
12689.14 312
12690.21 320
12691.27 314
12692.33 320
12693.40 326
12694.46 331
12695.53 324
12696.59 320
12697.66 333
12698.72 320
12699.79 319
12700.85 356
12701.91 316
12702.98 320
12704.04 335
12705.11 343
12706.17 319
12707.24 309
12708.30 329
12709.37 303
12710.43 335
12711.50 336
12712.56 331
12713.63 314
12714.69 327
12715.76 341
12716.82 326
12717.89 347
12718.95 327
12720.02 323
12721.09 337
12722.15 358
12723.22 339
12724.28 311
12725.35 299
12726.41 347
12727.48 316
12728.54 342
12729.61 378
12730.68 332
12731.74 306
12732.81 329
12733.87 328
12734.94 308
12736.01 316
12737.07 348
12738.14 334
12739.20 318
12740.27 344
12741.34 364
12742.40 340
12743.47 311
12744.54 322
12745.60 350
12746.67 351
12747.74 372
12748.80 328
12749.87 371
12750.94 309
12752.00 322
12753.07 316
12754.14 348
12755.20 307
12756.27 317
12757.34 339
12758.40 306
12759.47 302
12760.54 304
12761.60 298
12762.67 315
12763.74 300
12764.81 285
12765.87 284
12766.94 275
12768.01 289
12769.08 296
12770.14 315
12771.21 301
12772.28 300
12773.35 287
12774.41 301
12775.48 288
12776.55 286
12777.62 255
12778.68 247
12779.75 277
12780.82 261
12781.89 282
12782.96 309
12784.02 300
12785.09 314
12786.16 282
12787.23 293
12788.30 280
12789.37 271
12790.43 284
12791.50 304
12792.57 295
12793.64 262
12794.71 286
12795.78 272
12796.84 301
12797.91 318
12798.98 322
12800.05 300
12801.12 302
12802.19 293
12803.26 275
12804.33 264
12805.40 286
12806.46 316
12807.53 264
12808.60 280
12809.67 286
12810.74 264
12811.81 264
12812.88 261
12813.95 255
12815.02 281
12816.09 245
12817.16 225
12818.23 243
12819.30 269
12820.37 294
12821.44 258
12822.50 239
12823.57 261
12824.64 264
12825.71 268
12826.78 285
12827.85 313
12828.92 301
12829.99 280
12831.06 293
12832.13 292
12833.20 297
12834.27 325
12835.34 267
12836.41 303
12837.49 323
12838.56 296
12839.63 249
12840.70 282
12841.77 289
12842.84 288
12843.91 278
12844.98 257
12846.05 237
12847.12 247
12848.19 273
12849.26 300
12850.33 271
12851.40 232
12852.47 239
12853.55 249
12854.62 285
12855.69 312
12856.76 300
12857.83 267
12858.90 241
12859.97 271
12861.04 284
12862.11 275
12863.19 314
12864.26 272
12865.33 265
12866.40 258
12867.47 284
12868.54 284
12869.62 289
12870.69 276
12871.76 303
12872.83 334
12873.90 314
12874.97 259
12876.05 239
12877.12 264
12878.19 266
12879.26 272
12880.33 253
12881.41 261
12882.48 288
12883.55 270
12884.62 269
12885.70 227
12886.77 273
12887.84 250
12888.91 268
12889.98 292
12891.06 231
12892.13 237
12893.20 254
12894.28 250
12895.35 245
12896.42 278
12897.49 266
12898.57 293
12899.64 268
12900.71 261
12901.79 251
12902.86 248
12903.93 237
12905.00 258
12906.08 269
12907.15 263
12908.22 268
12909.30 262
12910.37 245
12911.44 262
12912.52 267
12913.59 318
12914.66 290
12915.74 250
12916.81 240
12917.89 259
12918.96 265
12920.03 250
12921.11 281
12922.18 241
12923.25 233
12924.33 248
12925.40 261
12926.48 283
12927.55 236
12928.62 232
12929.70 241
12930.77 255
12931.85 289
12932.92 248
12934.00 284
12935.07 239
12936.14 268
12937.22 245
12938.29 272
12939.37 273
12940.44 230
12941.52 257
12942.59 259
12943.67 244
12944.74 249
12945.82 230
12946.89 261
12947.97 266
12949.04 239
12950.12 243
12951.19 254
12952.27 249
12953.34 251
12954.42 266
12955.49 275
12956.57 252
12957.64 256
12958.72 234
12959.79 236
12960.87 249
12961.94 232
12963.02 253
12964.10 237
12965.17 252
12966.25 273
12967.32 286
12968.40 233
12969.47 284
12970.55 250
12971.63 258
12972.70 209
12973.78 240
12974.85 245
12975.93 228
12977.01 255
12978.08 241
12979.16 292
12980.23 218
12981.31 253
12982.39 234
12983.46 241
12984.54 269
12985.62 251
12986.69 218
12987.77 241
12988.85 279
12989.92 293
12991.00 286
12992.08 232
12993.15 255
12994.23 244
12995.31 262
12996.38 263
12997.46 253
12998.54 260
12999.61 275
13000.69 254
13001.77 270
13002.85 244
13003.92 262
13005.00 264
13006.08 267
13007.16 261
13008.23 232
13009.31 255
13010.39 266
13011.47 295
13012.54 240
13013.62 272
13014.70 276
13015.78 277
13016.85 252
13017.93 302
13019.01 303
13020.09 264
13021.17 295
13022.24 295
13023.32 276
13024.40 250
13025.48 266
13026.56 276
13027.63 315
13028.71 285
13029.79 299
13030.87 305
13031.95 302
13033.03 276
13034.10 308
13035.18 303
13036.26 281
13037.34 232
13038.42 262
13039.50 302
13040.58 244
13041.66 295
13042.73 304
13043.81 295
13044.89 257
13045.97 263
13047.05 258
13048.13 261
13049.21 233
13050.29 274
13051.37 244
13052.45 263
13053.53 239
13054.60 310
13055.68 286
13056.76 249
13057.84 287
13058.92 315
13060.00 315
13061.08 275
13062.16 253
13063.24 279
13064.32 277
13065.40 280
13066.48 290
13067.56 264
13068.64 260
13069.72 274
13070.80 285
13071.88 266
13072.96 241
13074.04 293
13075.12 235
13076.20 263
13077.28 248
13078.36 286
13079.44 258
13080.52 261
13081.60 259
13082.68 253
13083.76 265
13084.84 251
13085.93 272
13087.01 247
13088.09 271
13089.17 264
13090.25 263
13091.33 271
13092.41 250
13093.49 237
13094.57 282
13095.65 298
13096.73 271
13097.82 222
13098.90 258
13099.98 280
13101.06 266
13102.14 242
13103.22 262
13104.30 229
13105.38 247
13106.47 243
13107.55 240
13108.63 283
13109.71 259
13110.79 256
13111.87 244
13112.96 265
13114.04 237
13115.12 271
13116.20 298
13117.28 257
13118.37 251
13119.45 247
13120.53 270
13121.61 262
13122.69 255
13123.78 232
13124.86 253
13125.94 269
13127.02 249
13128.11 261
13129.19 251
13130.27 224
13131.35 250
13132.44 249
13133.52 253
13134.60 246
13135.68 241
13136.77 209
13137.85 234
13138.93 250
13140.01 238
13141.10 261
13142.18 221
13143.26 258
13144.35 232
13145.43 248
13146.51 250
13147.60 248
13148.68 222
13149.76 246
13150.85 255
13151.93 249
13153.01 227
13154.10 269
13155.18 288
13156.26 247
13157.35 266
13158.43 289
13159.51 255
13160.60 217
13161.68 221
13162.77 239
13163.85 233
13164.93 238
13166.02 233
13167.10 256
13168.19 246
13169.27 228
13170.35 235
13171.44 230
13172.52 212
13173.61 228
13174.69 261
13175.78 252
13176.86 226
13177.94 252
13179.03 228
13180.11 243
13181.20 266
13182.28 243
13183.37 243
13184.45 246
13185.54 219
13186.62 242
13187.71 227
13188.79 225
13189.88 227
13190.96 252
13192.05 267
13193.13 242
13194.22 229
13195.30 235
13196.39 261
13197.47 260
13198.56 231
13199.64 222
13200.73 239
13201.81 238
13202.90 252
13203.98 287
13205.07 248
13206.16 232
13207.24 264
13208.33 274
13209.41 233
13210.50 206
13211.58 233
13212.67 252
13213.76 262
13214.84 252
13215.93 239
13217.01 235
13218.10 237
13219.19 238
13220.27 262
13221.36 273
13222.45 251
13223.53 239
13224.62 246
13225.70 223
13226.79 235
13227.88 232
13228.96 225
13230.05 232
13231.14 249
13232.22 251
13233.31 262
13234.40 259
13235.48 244
13236.57 225
13237.66 259
13238.74 215
13239.83 232
13240.92 234
13242.01 262
13243.09 265
13244.18 255
13245.27 245
13246.35 250
13247.44 290
13248.53 260
13249.62 243
13250.70 237
13251.79 252
13252.88 239
13253.97 244
13255.05 225
13256.14 260
13257.23 245
13258.32 243
13259.41 243
13260.49 252
13261.58 245
13262.67 272
13263.76 265
13264.85 237
13265.93 224
13267.02 269
13268.11 274
13269.20 253
13270.29 256
13271.37 235
13272.46 261
13273.55 243
13274.64 246
13275.73 240
13276.82 222
13277.91 252
13278.99 240
13280.08 231
13281.17 262
13282.26 270
13283.35 250
13284.44 249
13285.53 234
13286.62 226
13287.70 254
13288.79 270
13289.88 279
13290.97 266
13292.06 256
13293.15 254
13294.24 242
13295.33 225
13296.42 256
13297.51 262
13298.60 232
13299.69 236
13300.78 247
13301.87 246
13302.95 258
13304.04 244
13305.13 281
13306.22 270
13307.31 270
13308.40 255
13309.49 227
13310.58 247
13311.67 263
13312.76 260
13313.85 262
13314.94 275
13316.03 267
13317.12 272
13318.21 235
13319.30 283
13320.39 296
13321.48 270
13322.58 284
13323.67 256
13324.76 253
13325.85 260
13326.94 257
13328.03 239
13329.12 248
13330.21 234
13331.30 244
13332.39 267
13333.48 275
13334.57 281
13335.66 262
13336.75 289
13337.85 256
13338.94 274
13340.03 266
13341.12 247
13342.21 295
13343.30 280
13344.39 302
13345.48 240
13346.58 259
13347.67 254
13348.76 262
13349.85 254
13350.94 269
13352.03 292
13353.12 325
13354.22 269
13355.31 252
13356.40 239
13357.49 270
13358.58 275
13359.68 248
13360.77 268
13361.86 270
13362.95 243
13364.04 283
13365.14 257
13366.23 281
13367.32 255
13368.41 277
13369.51 302
13370.60 275
13371.69 273
13372.78 262
13373.87 261
13374.97 252
13376.06 245
13377.15 229
13378.25 291
13379.34 300
13380.43 283
13381.52 279
13382.62 310
13383.71 302
13384.80 272
13385.90 287
13386.99 251
13388.08 264
13389.17 258
13390.27 245
13391.36 261
13392.45 244
13393.55 283
13394.64 255
13395.73 235
13396.83 245
13397.92 259
13399.02 245
13400.11 247
13401.20 249
13402.30 226
13403.39 224
13404.48 261
13405.58 248
13406.67 247
13407.77 269
13408.86 250
13409.95 295
13411.05 250
13412.14 244
13413.24 214
13414.33 227
13415.42 255
13416.52 269
13417.61 239
13418.71 237
13419.80 217
13420.90 241
13421.99 238
13423.08 242
13424.18 236
13425.27 247
13426.37 295
13427.46 268
13428.56 254
13429.65 234
13430.75 265
13431.84 252
13432.94 238
13434.03 246
13435.13 248
13436.22 281
13437.32 300
13438.41 240
13439.51 221
13440.60 257
13441.70 227
13442.79 271
13443.89 255
13444.98 256
13446.08 258
13447.18 265
13448.27 278
13449.37 264
13450.46 240
13451.56 227
13452.65 241
13453.75 245
13454.85 242
13455.94 265
13457.04 258
13458.13 273
13459.23 273
13460.33 263
13461.42 258
13462.52 263
13463.61 251
13464.71 291
13465.81 237
13466.90 259
13468.00 281
13469.10 241
13470.19 258
13471.29 286
13472.38 264
13473.48 243
13474.58 277
13475.67 236
13476.77 261
13477.87 234
13478.96 287
13480.06 271
13481.16 267
13482.26 298
13483.35 246
13484.45 268
13485.55 263
13486.64 269
13487.74 277
13488.84 296
13489.94 283
13491.03 263
13492.13 296
13493.23 270
13494.32 272
13495.42 259
13496.52 238
13497.62 281
13498.72 275
13499.81 305
13500.91 307
13502.01 293
13503.11 295
13504.20 340
13505.30 366
13506.40 305
13507.50 296
13508.60 284
13509.69 294
13510.79 296
13511.89 307
13512.99 307
13514.09 308
13515.18 303
13516.28 264
13517.38 303
13518.48 287
13519.58 292
13520.68 273
13521.78 270
13522.87 261
13523.97 296
13525.07 313
13526.17 304
13527.27 236
13528.37 235
13529.47 288
13530.57 269
13531.66 254
13532.76 238
13533.86 251
13534.96 264
13536.06 253
13537.16 254
13538.26 252
13539.36 271
13540.46 288
13541.56 270
13542.66 254
13543.76 290
13544.86 255
13545.96 246
13547.05 284
13548.15 252
13549.25 246
13550.35 247
13551.45 230
13552.55 258
13553.65 248
13554.75 249
13555.85 253
13556.95 280
13558.05 253
13559.15 239
13560.25 248
13561.35 255
13562.45 259
13563.55 250
13564.65 255
13565.75 237
13566.85 275
13567.96 249
13569.06 277
13570.16 244
13571.26 226
13572.36 237
13573.46 275
13574.56 273
13575.66 259
13576.76 235
13577.86 250
13578.96 238
13580.06 233
13581.16 258
13582.27 244
13583.37 234
13584.47 248
13585.57 235
13586.67 219
13587.77 224
13588.87 209
13589.97 234
13591.08 225
13592.18 260
13593.28 226
13594.38 259
13595.48 230
13596.58 201
13597.68 223
13598.79 199
13599.89 257
13600.99 252
13602.09 253
13603.19 261
13604.30 242
13605.40 252
13606.50 258
13607.60 244
13608.70 236
13609.81 254
13610.91 288
13612.01 259
13613.11 266
13614.21 262
13615.32 274
13616.42 286
13617.52 261
13618.62 251
13619.73 249
13620.83 240
13621.93 231
13623.03 239
13624.14 264
13625.24 250
13626.34 236
13627.45 241
13628.55 246
13629.65 215
13630.75 235
13631.86 278
13632.96 241
13634.06 237
13635.17 240
13636.27 255
13637.37 266
13638.48 288
13639.58 234
13640.68 224
13641.79 238
13642.89 242
13643.99 259
13645.10 241
13646.20 207
13647.30 216
13648.41 212
13649.51 248
13650.62 262
13651.72 248
13652.82 252
13653.93 246
13655.03 247
13656.14 273
13657.24 226
13658.34 225
13659.45 200
13660.55 255
13661.66 247
13662.76 254
13663.87 261
13664.97 271
13666.07 274
13667.18 237
13668.28 237
13669.39 248
13670.49 240
13671.60 245
13672.70 252
13673.81 239
13674.91 238
13676.02 249
13677.12 255
13678.23 229
13679.33 261
13680.44 257
13681.54 233
13682.65 276
13683.75 251
13684.86 265
13685.96 267
13687.07 278
13688.17 250
13689.28 266
13690.38 244
13691.49 254
13692.59 252
13693.70 283
13694.80 267
13695.91 260
13697.02 281
13698.12 281
13699.23 268
13700.33 271
13701.44 265
13702.55 255
13703.65 272
13704.76 252
13705.86 283
13706.97 248
13708.08 260
13709.18 258
13710.29 267
13711.39 258
13712.50 267
13713.61 280
13714.71 275
13715.82 243
13716.93 260
13718.03 290
13719.14 236
13720.25 272
13721.35 256
13722.46 310
13723.57 283
13724.67 280
13725.78 276
13726.89 295
13727.99 237
13729.10 289
13730.21 293
13731.31 285
13732.42 298
13733.53 303
13734.64 293
13735.74 262
13736.85 263
13737.96 299
13739.07 278
13740.17 287
13741.28 309
13742.39 304
13743.50 305
13744.60 292
13745.71 312
13746.82 295
13747.93 278
13749.03 252
13750.14 302
13751.25 341
13752.36 277
13753.47 307
13754.57 314
13755.68 329
13756.79 308
13757.90 282
13759.01 330
13760.11 336
13761.22 300
13762.33 330
13763.44 306
13764.55 292
13765.66 303
13766.76 346
13767.87 335
13768.98 303
13770.09 288
13771.20 306
13772.31 335
13773.42 344
13774.53 338
13775.63 308
13776.74 353
13777.85 369
13778.96 365
13780.07 373
13781.18 443
13782.29 474
13783.40 428
13784.51 393
13785.62 463
13786.73 435
13787.83 484
13788.94 433
13790.05 414
13791.16 368
13792.27 378
13793.38 373
13794.49 357
13795.60 342
13796.71 319
13797.82 337
13798.93 305
13800.04 319
13801.15 303
13802.26 303
13803.37 300
13804.48 313
13805.59 316
13806.70 316
13807.81 294
13808.92 328
13810.03 333
13811.14 286
13812.25 302
13813.36 298
13814.47 292
13815.58 266
13816.69 288
13817.80 268
13818.91 317
13820.03 281
13821.14 288
13822.25 324
13823.36 290
13824.47 285
13825.58 272
13826.69 316
13827.80 283
13828.91 306
13830.02 290
13831.13 282
13832.25 294
13833.36 314
13834.47 288
13835.58 278
13836.69 228
13837.80 263
13838.91 277
13840.02 294
13841.14 248
13842.25 265
13843.36 295
13844.47 284
13845.58 262
13846.69 247
13847.81 257
13848.92 247
13850.03 308
13851.14 284
13852.25 280
13853.37 268
13854.48 305
13855.59 296
13856.70 254
13857.81 291
13858.93 264
13860.04 294
13861.15 265
13862.26 258
13863.38 290
13864.49 292
13865.60 259
13866.71 262
13867.83 278
13868.94 312
13870.05 300
13871.16 291
13872.28 285
13873.39 350
13874.50 302
13875.61 321
13876.73 335
13877.84 301
13878.95 318
13880.07 334
13881.18 300
13882.29 315
13883.41 310
13884.52 296
13885.63 292
13886.75 297
13887.86 288
13888.97 283
13890.09 309
13891.20 282
13892.31 275
13893.43 306
13894.54 277
13895.65 281
13896.77 271
13897.88 275
13899.00 288
13900.11 332
13901.22 309
13902.34 245
13903.45 272
13904.57 318
13905.68 298
13906.79 332
13907.91 276
13909.02 266
13910.14 293
13911.25 271
13912.37 285
13913.48 306
13914.59 300
13915.71 313
13916.82 277
13917.94 252
13919.05 296
13920.17 271
13921.28 289
13922.40 291
13923.51 286
13924.63 293
13925.74 295
13926.86 282
13927.97 291
13929.09 241
13930.20 275
13931.32 268
13932.43 263
13933.55 245
13934.66 237
13935.78 282
13936.89 261
13938.01 274
13939.12 297
13940.24 333
13941.35 249
13942.47 223
13943.59 259
13944.70 285
13945.82 285
13946.93 284
13948.05 290
13949.16 268
13950.28 277
13951.40 275
13952.51 303
13953.63 283
13954.74 290
13955.86 273
13956.98 246
13958.09 224
13959.21 271
13960.33 240
13961.44 258
13962.56 258
13963.67 248
13964.79 224
13965.91 239
13967.02 249
13968.14 264
13969.26 267
13970.37 237
13971.49 224
13972.61 273
13973.72 251
13974.84 244
13975.96 253
13977.08 261
13978.19 246
13979.31 273
13980.43 282
13981.54 232
13982.66 258
13983.78 262
13984.90 264
13986.01 244
13987.13 240
13988.25 274
13989.37 245
13990.48 231
13991.60 212
13992.72 242
13993.84 248
13994.95 258
13996.07 252
13997.19 237
13998.31 261
13999.42 263
14000.54 254
14001.66 234
14002.78 260
14003.90 248
14005.01 262
14006.13 249
14007.25 246
14008.37 243
14009.49 261
14010.61 297
14011.72 289
14012.84 248
14013.96 263
14015.08 247
14016.20 249
14017.32 244
14018.43 255
14019.55 249
14020.67 250
14021.79 272
14022.91 254
14024.03 285
14025.15 241
14026.27 239
14027.39 263
14028.50 277
14029.62 261
14030.74 248
14031.86 258
14032.98 247
14034.10 265
14035.22 274
14036.34 277
14037.46 283
14038.58 261
14039.70 268
14040.82 261
14041.94 266
14043.06 282
14044.18 286
14045.30 252
14046.41 261
14047.53 275
14048.65 227
14049.77 241
14050.89 251
14052.01 259
14053.13 287
14054.25 255
14055.37 260
14056.49 248
14057.61 253
14058.74 214
14059.86 254
14060.98 256
14062.10 250
14063.22 247
14064.34 296
14065.46 278
14066.58 251
14067.70 262
14068.82 283
14069.94 291
14071.06 245
14072.18 272
14073.30 252
14074.42 266
14075.54 263
14076.66 242
14077.79 242
14078.91 236
14080.03 253
14081.15 286
14082.27 283
14083.39 276
14084.51 304
14085.63 263
14086.76 288
14087.88 259
14089.00 277
14090.12 268
14091.24 304
14092.36 275
14093.48 256
14094.61 270
14095.73 286
14096.85 261
14097.97 230
14099.09 244
14100.22 289
14101.34 303
14102.46 309
14103.58 277
14104.70 272
14105.83 293
14106.95 268
14108.07 255
14109.19 284
14110.31 347
14111.44 299
14112.56 287
14113.68 293
14114.80 294
14115.93 290
14117.05 292
14118.17 280
14119.29 279
14120.42 238
14121.54 265
14122.66 261
14123.79 242
14124.91 247
14126.03 273
14127.15 253
14128.28 227
14129.40 238
14130.52 244
14131.65 209
14132.77 224
14133.89 238
14135.02 223
14136.14 228
14137.26 255
14138.39 244
14139.51 227
14140.63 238
14141.76 212
14142.88 244
14144.00 232
14145.13 214
14146.25 242
14147.38 228
14148.50 217
14149.62 215
14150.75 229
14151.87 219
14152.99 219
14154.12 222
14155.24 233
14156.37 203
14157.49 184
14158.62 212
14159.74 218
14160.86 217
14161.99 211
14163.11 248
14164.24 234
14165.36 252
14166.49 240
14167.61 262
14168.74 240
14169.86 256
14170.99 197
14172.11 239
14173.23 231
14174.36 207
14175.48 241
14176.61 243
14177.73 267
14178.86 234
14179.98 235
14181.11 252
14182.23 236
14183.36 234
14184.49 218
14185.61 217
14186.74 230
14187.86 274
14188.99 272
14190.11 220
14191.24 232
14192.36 228
14193.49 247
14194.61 218
14195.74 204
14196.87 235
14197.99 227
14199.12 227
14200.24 225
14201.37 262
14202.50 216
14203.62 207
14204.75 214
14205.87 221
14207.00 200
14208.13 172
14209.25 223
14210.38 230
14211.50 198
14212.63 203
14213.76 220
14214.88 178
14216.01 180
14217.14 197
14218.26 207
14219.39 195
14220.52 192
14221.64 176
14222.77 190
14223.90 206
14225.02 188
14226.15 201
14227.28 181
14228.41 190
14229.53 190
14230.66 209
14231.79 210
14232.91 226
14234.04 199
14235.17 195
14236.30 211
14237.42 219
14238.55 231
14239.68 217
14240.81 190
14241.93 205
14243.06 196
14244.19 215
14245.32 219
14246.44 237
14247.57 221
14248.70 193
14249.83 206
14250.95 208
14252.08 216
14253.21 185
14254.34 196
14255.47 189
14256.59 196
14257.72 192
14258.85 185
14259.98 204
14261.11 206
14262.24 217
14263.36 226
14264.49 205
14265.62 227
14266.75 195
14267.88 182
14269.01 201
14270.14 198
14271.26 213
14272.39 194
14273.52 209
14274.65 178
14275.78 190
14276.91 212
14278.04 212
14279.17 202
14280.30 176
14281.42 194
14282.55 191
14283.68 203
14284.81 205
14285.94 193
14287.07 183
14288.20 220
14289.33 216
14290.46 210
14291.59 189
14292.72 199
14293.85 169
14294.98 204
14296.11 201
14297.24 214
14298.37 198
14299.50 206
14300.63 221
14301.76 201
14302.89 204
14304.02 186
14305.15 209
14306.28 175
14307.41 210
14308.54 211
14309.67 218
14310.80 183
14311.93 179
14313.06 178
14314.19 186
14315.32 198
14316.45 181
14317.58 194
14318.71 194
14319.84 202
14320.97 184
14322.10 209
14323.23 220
14324.36 164
14325.49 168
14326.63 208
14327.76 191
14328.89 207
14330.02 189
14331.15 204
14332.28 197
14333.41 209
14334.54 223
14335.67 174
14336.81 197
14337.94 208
14339.07 206
14340.20 177
14341.33 191
14342.46 172
14343.59 180
14344.73 181
14345.86 193
14346.99 180
14348.12 189
14349.25 184
14350.38 183
14351.52 195
14352.65 185
14353.78 195
14354.91 181
14356.04 186
14357.18 190
14358.31 175
14359.44 173
14360.57 199
14361.71 177
14362.84 181
14363.97 190
14365.10 183
14366.24 198
14367.37 175
14368.50 183
14369.63 192
14370.77 204
14371.90 182
14373.03 209
14374.16 193
14375.30 208
14376.43 196
14377.56 176
14378.70 165
14379.83 184
14380.96 202
14382.09 209
14383.23 196
14384.36 191
14385.49 173
14386.63 177
14387.76 198
14388.89 179
14390.03 186
14391.16 188
14392.29 207
14393.43 166
14394.56 196
14395.70 178
14396.83 174
14397.96 214
14399.10 188
14400.23 180
14401.36 207
14402.50 228
14403.63 207
14404.77 192
14405.90 215
14407.03 231
14408.17 220
14409.30 186
14410.44 206
14411.57 196
14412.71 183
14413.84 238
14414.97 212
14416.11 205
14417.24 206
14418.38 198
14419.51 172
14420.65 205
14421.78 181
14422.92 169
14424.05 190
14425.19 222
14426.32 192
14427.46 173
14428.59 198
14429.73 173
14430.86 184
14432.00 189
14433.13 204
14434.27 184
14435.40 195
14436.54 178
14437.67 189
14438.81 212
14439.94 179
14441.08 194
14442.21 195
14443.35 182
14444.48 190
14445.62 203
14446.76 216
14447.89 219
14449.03 211
14450.16 188
14451.30 190
14452.43 190
14453.57 196
14454.71 200
14455.84 153
14456.98 172
14458.11 186
14459.25 212
14460.39 186
14461.52 205
14462.66 190
14463.80 193
14464.93 223
14466.07 182
14467.20 187
14468.34 199
14469.48 213
14470.61 188
14471.75 183
14472.89 198
14474.02 197
14475.16 210
14476.30 233
14477.43 216
14478.57 216
14479.71 239
14480.85 216
14481.98 196
14483.12 180
14484.26 202
14485.39 186
14486.53 199
14487.67 226
14488.81 243
14489.94 210
14491.08 211
14492.22 202
14493.36 233
14494.49 213
14495.63 191
14496.77 224
14497.91 201
14499.04 190
14500.18 189
14501.32 202
14502.46 195
14503.59 198
14504.73 180
14505.87 208
14507.01 193
14508.15 176
14509.28 210
14510.42 182
14511.56 162
14512.70 161
14513.84 171
14514.98 192
14516.11 208
14517.25 196
14518.39 227
14519.53 229
14520.67 189
14521.81 187
14522.95 188
14524.08 185
14525.22 200
14526.36 204
14527.50 205
14528.64 188
14529.78 221
14530.92 219
14532.06 211
14533.20 184
14534.33 194
14535.47 197
14536.61 158
14537.75 173
14538.89 159
14540.03 192
14541.17 185
14542.31 215
14543.45 189
14544.59 210
14545.73 185
14546.87 191
14548.01 190
14549.15 167
14550.29 184
14551.43 189
14552.57 200
14553.71 189
14554.85 150
14555.99 185
14557.13 184
14558.27 165
14559.41 176
14560.55 177
14561.69 187
14562.83 208
14563.97 176
14565.11 164
14566.25 169
14567.39 193
14568.53 178
14569.67 175
14570.81 163
14571.95 200
14573.09 180
14574.23 206
14575.37 204
14576.51 192
14577.65 187
14578.79 188
14579.94 180
14581.08 225
14582.22 208
14583.36 204
14584.50 189
14585.64 183
14586.78 192
14587.92 202
14589.06 186
14590.21 193
14591.35 215
14592.49 203
14593.63 206
14594.77 190
14595.91 200
14597.05 163
14598.20 208
14599.34 197
14600.48 197
14601.62 184
14602.76 182
14603.90 240
14605.05 204
14606.19 216
14607.33 179
14608.47 209
14609.61 196
14610.76 189
14611.90 181
14613.04 190
14614.18 190
14615.32 185
14616.47 204
14617.61 205
14618.75 178
14619.89 221
14621.04 214
14622.18 201
14623.32 178
14624.46 178
14625.61 199
14626.75 178
14627.89 196
14629.04 197
14630.18 185
14631.32 190
14632.46 192
14633.61 162
14634.75 182
14635.89 205
14637.04 208
14638.18 197
14639.32 210
14640.47 165
14641.61 202
14642.75 199
14643.90 183
14645.04 212
14646.18 197
14647.33 223
14648.47 235
14649.61 210
14650.76 189
14651.90 192
14653.05 219
14654.19 202
14655.33 196
14656.48 208
14657.62 219
14658.76 210
14659.91 203
14661.05 182
14662.20 200
14663.34 203
14664.49 205
14665.63 186
14666.77 193
14667.92 201
14669.06 186
14670.21 176
14671.35 182
14672.50 191
14673.64 189
14674.79 193
14675.93 191
14677.07 176
14678.22 142
14679.36 193
14680.51 191
14681.65 199
14682.80 206
14683.94 219
14685.09 196
14686.23 186
14687.38 203
14688.52 177
14689.67 203
14690.81 171
14691.96 207
14693.10 180
14694.25 217
14695.40 188
14696.54 209
14697.69 199
14698.83 215
14699.98 189
14701.12 194
14702.27 154
14703.41 174
14704.56 162
14705.71 192
14706.85 200
14708.00 204
14709.14 173
14710.29 178
14711.44 179
14712.58 198
14713.73 206
14714.87 202
14716.02 171
14717.17 181
14718.31 178
14719.46 176
14720.61 194
14721.75 199
14722.90 173
14724.05 183
14725.19 189
14726.34 182
14727.49 192
14728.63 178
14729.78 196
14730.93 208
14732.07 156
14733.22 193
14734.37 184
14735.51 204
14736.66 197
14737.81 199
14738.95 181
14740.10 190
14741.25 184
14742.40 190
14743.54 163
14744.69 197
14745.84 188
14746.99 189
14748.13 191
14749.28 209
14750.43 201
14751.58 206
14752.72 218
14753.87 174
14755.02 184
14756.17 172
14757.31 183
14758.46 197
14759.61 194
14760.76 187
14761.91 174
14763.05 184
14764.20 187
14765.35 195
14766.50 167
14767.65 180
14768.80 164
14769.94 188
14771.09 193
14772.24 201
14773.39 233
14774.54 231
14775.69 218
14776.83 191
14777.98 185
14779.13 225
14780.28 215
14781.43 181
14782.58 216
14783.73 234
14784.88 227
14786.03 207
14787.17 189
14788.32 198
14789.47 194
14790.62 237
14791.77 228
14792.92 203
14794.07 227
14795.22 209
14796.37 233
14797.52 223
14798.67 230
14799.82 240
14800.97 226
14802.12 252
14803.26 250
14804.41 235
14805.56 250
14806.71 232
14807.86 214
14809.01 211
14810.16 220
14811.31 206
14812.46 210
14813.61 210
14814.76 232
14815.91 212
14817.06 212
14818.21 181
14819.36 206
14820.51 225
14821.66 200
14822.82 193
14823.97 226
14825.12 213
14826.27 205
14827.42 208
14828.57 205
14829.72 207
14830.87 219
14832.02 226
14833.17 189
14834.32 189
14835.47 192
14836.62 225
14837.77 197
14838.93 199
14840.08 205
14841.23 195
14842.38 191
14843.53 186
14844.68 189
14845.83 194
14846.98 218
14848.14 210
14849.29 163
14850.44 217
14851.59 215
14852.74 183
14853.89 182
14855.04 203
14856.20 196
14857.35 170
14858.50 197
14859.65 202
14860.80 188
14861.96 192
14863.11 207
14864.26 179
14865.41 182
14866.56 164
14867.72 178
14868.87 188
14870.02 204
14871.17 195
14872.32 176
14873.48 183
14874.63 174
14875.78 158
14876.93 161
14878.09 178
14879.24 152
14880.39 158
14881.54 182
14882.70 169
14883.85 166
14885.00 185
14886.16 162
14887.31 164
14888.46 173
14889.61 177
14890.77 188
14891.92 166
14893.07 182
14894.23 190
14895.38 185
14896.53 194
14897.69 162
14898.84 185
14899.99 157
14901.15 171
14902.30 196
14903.45 187
14904.61 186
14905.76 186
14906.91 156
14908.07 174
14909.22 172
14910.38 175
14911.53 160
14912.68 177
14913.84 186
14914.99 196
14916.15 182
14917.30 146
14918.45 162
14919.61 183
14920.76 192
14921.92 160
14923.07 168
14924.22 193
14925.38 199
14926.53 180
14927.69 175
14928.84 188
14930.00 166
14931.15 183
14932.31 174
14933.46 177
14934.62 174
14935.77 176
14936.93 189
14938.08 178
14939.24 153
14940.39 157
14941.55 174
14942.70 189
14943.86 162
14945.01 147
14946.17 160
14947.32 166
14948.48 162
14949.63 182
14950.79 172
14951.94 148
14953.10 169
14954.25 172
14955.41 153
14956.56 176
14957.72 169
14958.88 187
14960.03 204
14961.19 161
14962.34 164
14963.50 179
14964.65 176
14965.81 132
14966.97 143
14968.12 161
14969.28 131
14970.43 163
14971.59 160
14972.75 159
14973.90 166
14975.06 167
14976.22 154
14977.37 168
14978.53 171
14979.69 150
14980.84 146
14982.00 158
14983.16 173
14984.31 174
14985.47 145
14986.63 164
14987.78 193
14988.94 154
14990.10 138
14991.25 157
14992.41 165
14993.57 157
14994.72 154
14995.88 138
14997.04 178
14998.20 151
14999.35 171
15000.51 155
15001.67 173
15002.82 144
15003.98 158
15005.14 167
15006.30 152
15007.45 168
15008.61 174
15009.77 151
15010.93 156
15012.09 173
15013.24 157
15014.40 177
15015.56 130
15016.72 142
15017.87 165
15019.03 172
15020.19 167
15021.35 166
15022.51 164
15023.67 169
15024.82 168
15025.98 148
15027.14 147
15028.30 140
15029.46 153
15030.62 154
15031.77 148
15032.93 141
15034.09 145
15035.25 145
15036.41 152
15037.57 140
15038.73 136
15039.88 132
15041.04 166
15042.20 173
15043.36 130
15044.52 159
15045.68 136
15046.84 169
15048.00 135
15049.16 168
15050.32 171
15051.47 156
15052.63 138
15053.79 150
15054.95 160
15056.11 156
15057.27 157
15058.43 151
15059.59 154
15060.75 169
15061.91 142
15063.07 148
15064.23 154
15065.39 147
15066.55 161
15067.71 152
15068.87 152
15070.03 169
15071.19 159
15072.35 155
15073.51 141
15074.67 157
15075.83 161
15076.99 168
15078.15 142
15079.31 171
15080.47 148
15081.63 147
15082.79 145
15083.95 134
15085.11 150
15086.27 177
15087.43 160
15088.59 176
15089.76 141
15090.92 147
15092.08 154
15093.24 147
15094.40 169
15095.56 170
15096.72 176
15097.88 129
15099.04 140
15100.20 164
15101.37 131
15102.53 161
15103.69 144
15104.85 147
15106.01 179
15107.17 171
15108.33 157
15109.50 143
15110.66 169
15111.82 168
15112.98 169
15114.14 152
15115.30 152
15116.47 169
15117.63 154
15118.79 167
15119.95 167
15121.11 151
15122.27 177
15123.44 143
15124.60 143
15125.76 152
15126.92 155
15128.09 162
15129.25 171
15130.41 156
15131.57 153
15132.73 152
15133.90 183
15135.06 129
15136.22 126
15137.38 146
15138.55 156
15139.71 205
15140.87 160
15142.04 153
15143.20 147
15144.36 155
15145.52 186
15146.69 156
15147.85 140
15149.01 128
15150.18 156
15151.34 150
15152.50 145
15153.67 159
15154.83 170
15155.99 159
15157.16 159
15158.32 150
15159.48 164
15160.65 156
15161.81 153
15162.97 142
15164.14 140
15165.30 180
15166.46 144
15167.63 135
15168.79 145
15169.95 153
15171.12 159
15172.28 146
15173.45 150
15174.61 145
15175.77 142
15176.94 132
15178.10 152
15179.27 144
15180.43 160
15181.60 159
15182.76 170
15183.92 153
15185.09 134
15186.25 127
15187.42 147
15188.58 162
15189.75 128
15190.91 135
15192.08 139
15193.24 141
15194.41 152
15195.57 156
15196.74 146
15197.90 136
15199.07 157
15200.23 160
15201.40 133
15202.56 148
15203.73 161
15204.89 139
15206.06 145
15207.22 148
15208.39 143
15209.55 138
15210.72 145
15211.88 128
15213.05 150
15214.21 177
15215.38 174
15216.54 164
15217.71 152
15218.88 128
15220.04 145
15221.21 131
15222.37 148
15223.54 148
15224.71 146
15225.87 139
15227.04 153
15228.20 151
15229.37 187
15230.54 155
15231.70 117
15232.87 135
15234.03 154
15235.20 164
15236.37 162
15237.53 135
15238.70 144
15239.87 170
15241.03 161
15242.20 164
15243.37 153
15244.53 144
15245.70 141
15246.87 144
15248.03 164
15249.20 173
15250.37 154
15251.53 159
15252.70 158
15253.87 166
15255.04 167
15256.20 150
15257.37 150
15258.54 163
15259.70 164
15260.87 189
15262.04 138
15263.21 139
15264.37 145
15265.54 156
15266.71 134
15267.88 123
15269.04 154
15270.21 184
15271.38 150
15272.55 142
15273.72 137
15274.88 111
15276.05 135
15277.22 159
15278.39 163
15279.56 130
15280.72 148
15281.89 147
15283.06 158
15284.23 144
15285.40 121
15286.56 141
15287.73 151
15288.90 155
15290.07 151
15291.24 157
15292.41 155
15293.58 173
15294.74 125
15295.91 109
15297.08 139
15298.25 152
15299.42 134
15300.59 157
15301.76 138
15302.93 136
15304.09 149
15305.26 143
15306.43 132
15307.60 132
15308.77 138
15309.94 148
15311.11 160
15312.28 147
15313.45 133
15314.62 133
15315.79 145
15316.96 143
15318.13 157
15319.30 156
15320.46 146
15321.63 162
15322.80 156
15323.97 147
15325.14 156
15326.31 142
15327.48 149
15328.65 135
15329.82 173
15330.99 148
15332.16 164
15333.33 167
15334.50 140
15335.67 127
15336.84 142
15338.01 158
15339.18 159
15340.36 141
15341.53 146
15342.70 179
15343.87 141
15345.04 151
15346.21 138
15347.38 161
15348.55 151
15349.72 170
15350.89 170
15352.06 144
15353.23 157
15354.40 129
15355.57 141
15356.75 143
15357.92 113
15359.09 109
15360.26 135
15361.43 128
15362.60 146
15363.77 141
15364.94 156
15366.11 139
15367.29 124
15368.46 139
15369.63 150
15370.80 151
15371.97 134
15373.14 140
15374.32 123
15375.49 115
15376.66 137
15377.83 166
15379.00 136
15380.17 155
15381.35 140
15382.52 152
15383.69 148
15384.86 134
15386.03 128
15387.21 135
15388.38 146
15389.55 148
15390.72 152
15391.90 140
15393.07 128
15394.24 160
15395.41 145
15396.59 117
15397.76 142
15398.93 152
15400.10 190
15401.28 137
15402.45 134
15403.62 165
15404.79 110
15405.97 179
15407.14 148
15408.31 150
15409.49 184
15410.66 171
15411.83 145
15413.01 132
15414.18 157
15415.35 162
15416.53 129
15417.70 148
15418.87 159
15420.05 141
15421.22 165
15422.39 146
15423.57 141
15424.74 133
15425.91 168
15427.09 159
15428.26 141
15429.43 162
15430.61 159
15431.78 136
15432.96 140
15434.13 166
15435.30 166
15436.48 176
15437.65 151
15438.83 135
15440.00 154
15441.17 164
15442.35 159
15443.52 178
15444.70 130
15445.87 139
15447.05 145
15448.22 141
15449.40 139
15450.57 148
15451.75 156
15452.92 138
15454.09 151
15455.27 138
15456.44 165
15457.62 156
15458.79 157
15459.97 117
15461.14 128
15462.32 180
15463.49 169
15464.67 159
15465.84 133
15467.02 139
15468.19 165
15469.37 165
15470.55 164
15471.72 134
15472.90 141
15474.07 183
15475.25 140
15476.42 134
15477.60 131
15478.77 154
15479.95 164
15481.13 140
15482.30 143
15483.48 153
15484.65 145
15485.83 134
15487.00 144
15488.18 137
15489.36 145
15490.53 171
15491.71 167
15492.89 123
15494.06 148
15495.24 147
15496.41 155
15497.59 143
15498.77 165
15499.94 159
15501.12 177
15502.30 147
15503.47 132
15504.65 143
15505.83 148
15507.00 168
15508.18 170
15509.36 169
15510.53 143
15511.71 148
15512.89 137
15514.06 131
15515.24 145
15516.42 144
15517.60 147
15518.77 173
15519.95 152
15521.13 159
15522.30 143
15523.48 187
15524.66 171
15525.84 147
15527.01 148
15528.19 146
15529.37 150
15530.55 149
15531.73 148
15532.90 137
15534.08 145
15535.26 136
15536.44 132
15537.61 111
15538.79 169
15539.97 154
15541.15 160
15542.33 131
15543.50 152
15544.68 157
15545.86 163
15547.04 172
15548.22 153
15549.40 142
15550.57 133
15551.75 160
15552.93 149
15554.11 150
15555.29 161
15556.47 125
15557.65 140
15558.82 131
15560.00 134
15561.18 164
15562.36 142
15563.54 129
15564.72 145
15565.90 133
15567.08 147
15568.26 155
15569.43 135
15570.61 140
15571.79 152
15572.97 119
15574.15 180
15575.33 144
15576.51 152
15577.69 145
15578.87 161
15580.05 149
15581.23 152
15582.41 171
15583.59 141
15584.77 161
15585.95 145
15587.13 155
15588.31 146
15589.49 149
15590.67 134
15591.85 158
15593.03 151
15594.21 172
15595.39 158
15596.57 169
15597.75 160
15598.93 136
15600.11 168
15601.29 161
15602.47 147
15603.65 174
15604.83 160
15606.01 137
15607.19 139
15608.37 131
15609.55 174
15610.73 155
15611.91 134
15613.09 138
15614.27 155
15615.45 145
15616.64 149
15617.82 157
15619.00 172
15620.18 164
15621.36 156
15622.54 149
15623.72 137
15624.90 150
15626.08 155
15627.27 182
15628.45 135
15629.63 157
15630.81 136
15631.99 161
15633.17 163
15634.35 158
15635.54 164
15636.72 166
15637.90 170
15639.08 172
15640.26 150
15641.45 158
15642.63 186
15643.81 170
15644.99 179
15646.17 166
15647.36 192
15648.54 170
15649.72 183
15650.90 180
15652.08 168
15653.27 198
15654.45 201
15655.63 182
15656.81 180
15658.00 180
15659.18 174
15660.36 162
15661.54 186
15662.73 169
15663.91 149
15665.09 161
15666.27 162
15667.46 175
15668.64 180
15669.82 168
15671.01 150
15672.19 151
15673.37 155
15674.56 197
15675.74 156
15676.92 161
15678.10 187
15679.29 181
15680.47 169
15681.65 184
15682.84 195
15684.02 173
15685.21 182
15686.39 183
15687.57 184
15688.76 149
15689.94 148
15691.12 173
15692.31 176
15693.49 147
15694.67 162
15695.86 185
15697.04 172
15698.23 167
15699.41 147
15700.59 159
15701.78 143
15702.96 157
15704.15 177
15705.33 182
15706.52 149
15707.70 183
15708.88 186
15710.07 187
15711.25 177
15712.44 177
15713.62 162
15714.81 147
15715.99 158
15717.18 187
15718.36 183
15719.55 177
15720.73 182
15721.92 169
15723.10 168
15724.29 177
15725.47 196
15726.66 171
15727.84 167
15729.03 173
15730.21 162
15731.40 168
15732.58 166
15733.77 157
15734.95 158
15736.14 170
15737.32 175
15738.51 164
15739.69 135
15740.88 124
15742.07 161
15743.25 181
15744.44 144
15745.62 174
15746.81 185
15747.99 196
15749.18 191
15750.37 142
15751.55 165
15752.74 182
15753.93 191
15755.11 162
15756.30 195
15757.48 182
15758.67 164
15759.86 146
15761.04 194
15762.23 171
15763.42 170
15764.60 147
15765.79 184
15766.98 189
15768.16 152
15769.35 165
15770.54 173
15771.72 186
15772.91 158
15774.10 174
15775.28 165
15776.47 175
15777.66 144
15778.84 165
15780.03 142
15781.22 164
15782.41 192
15783.59 167
15784.78 187
15785.97 167
15787.15 164
15788.34 125
15789.53 151
15790.72 149
15791.90 165
15793.09 155
15794.28 179
15795.47 147
15796.65 149
15797.84 168
15799.03 164
15800.22 162
15801.41 138
15802.59 158
15803.78 165
15804.97 186
15806.16 175
15807.35 176
15808.53 149
15809.72 160
15810.91 155
15812.10 154
15813.29 161
15814.48 189
15815.66 173
15816.85 179
15818.04 176
15819.23 157
15820.42 148
15821.61 159
15822.80 170
15823.98 139
15825.17 172
15826.36 140
15827.55 154
15828.74 190
15829.93 165
15831.12 133
15832.31 156
15833.50 183
15834.69 158
15835.87 145
15837.06 144
15838.25 144
15839.44 150
15840.63 151
15841.82 161
15843.01 146
15844.20 147
15845.39 170
15846.58 153
15847.77 145
15848.96 153
15850.15 168
15851.34 144
15852.53 182
15853.72 172
15854.91 161
15856.10 144
15857.29 129
15858.48 143
15859.67 135
15860.86 150
15862.05 158
15863.24 181
15864.43 134
15865.62 137
15866.81 145
15868.00 165
15869.19 170
15870.38 155
15871.57 137
15872.76 141
15873.95 147
15875.14 141
15876.33 163
15877.52 156
15878.72 153
15879.91 164
15881.10 176
15882.29 138
15883.48 143
15884.67 134
15885.86 171
15887.05 149
15888.24 153
15889.43 166
15890.63 173
15891.82 142
15893.01 135
15894.20 159
15895.39 160
15896.58 138
15897.77 143
15898.97 137
15900.16 162
15901.35 159
15902.54 146
15903.73 157
15904.92 170
15906.12 146
15907.31 154
15908.50 176
15909.69 141
15910.88 142
15912.08 152
15913.27 175
15914.46 153
15915.65 153
15916.85 170
15918.04 166
15919.23 174
15920.42 132
15921.61 154
15922.81 167
15924.00 171
15925.19 149
15926.38 143
15927.58 148
15928.77 141
15929.96 127
15931.16 140
15932.35 171
15933.54 176
15934.73 147
15935.93 151
15937.12 153
15938.31 136
15939.51 186
15940.70 149
15941.89 150
15943.09 156
15944.28 176
15945.47 166
15946.67 150
15947.86 151
15949.05 158
15950.25 168
15951.44 183
15952.63 160
15953.83 139
15955.02 147
15956.21 135
15957.41 149
15958.60 124
15959.80 153
15960.99 184
15962.18 159
15963.38 136
15964.57 159
15965.77 171
15966.96 154
15968.15 157
15969.35 160
15970.54 147
15971.74 158
15972.93 159
15974.13 118
15975.32 166
15976.51 162
15977.71 166
15978.90 133
15980.10 170
15981.29 150
15982.49 154
15983.68 132
15984.88 164
15986.07 137
15987.27 148
15988.46 141
15989.66 158
15990.85 142
15992.05 140
15993.24 168
15994.44 148
15995.63 167
15996.83 141
15998.02 157
15999.22 161
16000.41 164
16001.61 121
16002.80 134
16004.00 143
16005.20 151
16006.39 143
16007.59 152
16008.78 152
16009.98 151
16011.17 165
16012.37 159
16013.57 161
16014.76 157
16015.96 144
16017.15 136
16018.35 137
16019.55 142
16020.74 149
16021.94 128
16023.13 114
16024.33 147
16025.53 157
16026.72 170
16027.92 143
16029.12 161
16030.31 169
16031.51 152
16032.71 150
16033.90 130
16035.10 135
16036.30 149
16037.49 113
16038.69 163
16039.89 140
16041.08 137
16042.28 137
16043.48 147
16044.67 145
16045.87 132
16047.07 137
16048.27 133
16049.46 147
16050.66 113
16051.86 150
16053.06 137
16054.25 144
16055.45 118
16056.65 131
16057.84 140
16059.04 136
16060.24 125
16061.44 123
16062.64 141
16063.83 178
16065.03 159
16066.23 150
16067.43 176
16068.62 146
16069.82 135
16071.02 139
16072.22 152
16073.42 113
16074.62 157
16075.81 142
16077.01 130
16078.21 165
16079.41 138
16080.61 125
16081.81 135
16083.00 138
16084.20 139
16085.40 143
16086.60 138
16087.80 126
16089.00 152
16090.20 162
16091.39 154
16092.59 157
16093.79 136
16094.99 148
16096.19 147
16097.39 152
16098.59 155
16099.79 142
16100.99 165
16102.19 146
16103.38 125
16104.58 137
16105.78 147
16106.98 141
16108.18 118
16109.38 131
16110.58 126
16111.78 148
16112.98 150
16114.18 126
16115.38 141
16116.58 129
16117.78 150
16118.98 143
16120.18 127
16121.38 136
16122.58 139
16123.78 139
16124.98 144
16126.18 119
16127.38 127
16128.58 146
16129.78 133
16130.98 130
16132.18 145
16133.38 168
16134.58 162
16135.78 154
16136.98 148
16138.18 134
16139.38 153
16140.58 133
16141.78 152
16142.98 136
16144.19 147
16145.39 129
16146.59 127
16147.79 125
16148.99 158
16150.19 133
16151.39 165
16152.59 153
16153.79 132
16154.99 99
16156.20 114
16157.40 139
16158.60 140
16159.80 131
16161.00 112
16162.20 142
16163.40 154
16164.61 146
16165.81 116
16167.01 155
16168.21 128
16169.41 143
16170.61 174
16171.82 137
16173.02 138
16174.22 142
16175.42 141
16176.62 131
16177.82 143
16179.03 127
16180.23 133
16181.43 117
16182.63 145
16183.84 116
16185.04 141
16186.24 148
16187.44 157
16188.65 116
16189.85 123
16191.05 113
16192.25 117
16193.46 135
16194.66 132
16195.86 157
16197.06 143
16198.27 152
16199.47 107
16200.67 127
16201.87 126
16203.08 145
16204.28 132
16205.48 146
16206.69 136
16207.89 148
16209.09 131
16210.30 123
16211.50 124
16212.70 142
16213.91 146
16215.11 142
16216.31 137
16217.52 113
16218.72 137
16219.92 149
16221.13 153
16222.33 116
16223.53 123
16224.74 121
16225.94 157
16227.15 126
16228.35 138
16229.55 134
16230.76 158
16231.96 137
16233.17 133
16234.37 131
16235.57 123
16236.78 157
16237.98 135
16239.19 124
16240.39 156
16241.60 126
16242.80 135
16244.00 157
16245.21 138
16246.41 180
16247.62 176
16248.82 154
16250.03 156
16251.23 139
16252.44 143
16253.64 149
16254.85 173
16256.05 142
16257.26 186
16258.46 136
16259.67 145
16260.87 135
16262.08 147
16263.28 138
16264.49 132
16265.69 153
16266.90 140
16268.10 158
16269.31 142
16270.51 173
16271.72 148
16272.93 151
16274.13 160
16275.34 156
16276.54 141
16277.75 130
16278.95 140
16280.16 156
16281.37 135
16282.57 170
16283.78 164
16284.98 152
16286.19 159
16287.40 140
16288.60 141
16289.81 164
16291.01 167
16292.22 170
16293.43 171
16294.63 150
16295.84 153
16297.05 155
16298.25 157
16299.46 141
16300.67 158
16301.87 135
16303.08 133
16304.29 134
16305.49 120
16306.70 145
16307.91 141
16309.11 142
16310.32 143
16311.53 148
16312.73 143
16313.94 142
16315.15 148
16316.36 157
16317.56 153
16318.77 153
16319.98 149
16321.19 162
16322.39 160
16323.60 164
16324.81 167
16326.02 167
16327.22 150
16328.43 170
16329.64 152
16330.85 148
16332.05 171
16333.26 152
16334.47 155
16335.68 159
16336.88 164
16338.09 147
16339.30 155
16340.51 141
16341.72 161
16342.93 175
16344.13 134
16345.34 152
16346.55 127
16347.76 134
16348.97 130
16350.18 175
16351.38 166
16352.59 140
16353.80 142
16355.01 161
16356.22 126
16357.43 129
16358.64 133
16359.84 110
16361.05 122
16362.26 126
16363.47 142
16364.68 129
16365.89 140
16367.10 152
16368.31 149
16369.52 134
16370.73 145
16371.93 136
16373.14 142
16374.35 140
16375.56 133
16376.77 113
16377.98 138
16379.19 162
16380.40 142
16381.61 133
16382.82 137
16384.03 134
16385.24 137
16386.45 145
16387.66 143
16388.87 143
16390.08 148
16391.29 165
16392.50 170
16393.71 118
16394.92 134
16396.13 125
16397.34 141
16398.55 124
16399.76 139
16400.97 120
16402.18 109
16403.39 137
16404.60 135
16405.81 142
16407.02 146
16408.23 145
16409.44 153
16410.65 156
16411.86 130
16413.08 120
16414.29 133
16415.50 144
16416.71 128
16417.92 134
16419.13 156
16420.34 120
16421.55 117
16422.76 142
16423.97 107
16425.19 128
16426.40 137
16427.61 135
16428.82 131
16430.03 140
16431.24 162
16432.45 135
16433.67 152
16434.88 126
16436.09 131
16437.30 125
16438.51 113
16439.72 136
16440.94 133
16442.15 120
16443.36 132
16444.57 146
16445.78 140
16446.99 130
16448.21 114
16449.42 152
16450.63 157
16451.84 157
16453.06 124
16454.27 129
16455.48 141
16456.69 135
16457.90 126
16459.12 137
16460.33 132
16461.54 140
16462.75 148
16463.97 122
16465.18 137
16466.39 120
16467.61 134
16468.82 153
16470.03 120
16471.24 119
16472.46 124
16473.67 127
16474.88 136
16476.10 111
16477.31 139
16478.52 127
16479.74 130
16480.95 117
16482.16 113
16483.38 127
16484.59 133
16485.80 158
16487.02 116
16488.23 118
16489.44 142
16490.66 152
16491.87 126
16493.08 125
16494.30 119
16495.51 110
16496.73 152
16497.94 123
16499.15 144
16500.37 159
16501.58 165
16502.80 155
16504.01 154
16505.22 127
16506.44 136
16507.65 124
16508.87 127
16510.08 130
16511.30 145
16512.51 135
16513.72 127
16514.94 128
16516.15 127
16517.37 127
16518.58 142
16519.80 142
16521.01 132
16522.23 133
16523.44 137
16524.66 139
16525.87 136
16527.09 122
16528.30 137
16529.52 111
16530.73 113
16531.95 108
16533.16 115
16534.38 119
16535.59 132
16536.81 113
16538.02 114
16539.24 123
16540.45 138
16541.67 119
16542.89 119
16544.10 126
16545.32 133
16546.53 138
16547.75 116
16548.96 114
16550.18 131
16551.40 125
16552.61 109
16553.83 108
16555.04 108
16556.26 142
16557.48 113
16558.69 131
16559.91 127
16561.12 127
16562.34 135
16563.56 133
16564.77 128
16565.99 107
16567.21 103
16568.42 123
16569.64 123
16570.86 127
16572.07 114
16573.29 115
16574.51 134
16575.72 129
16576.94 133
16578.16 126
16579.37 131
16580.59 141
16581.81 143
16583.02 124
16584.24 123
16585.46 135
16586.68 118
16587.89 121
16589.11 127
16590.33 108
16591.54 128
16592.76 135
16593.98 124
16595.20 119
16596.41 121
16597.63 138
16598.85 142
16600.07 103
16601.29 119
16602.50 128
16603.72 138
16604.94 106
16606.16 116
16607.37 123
16608.59 127
16609.81 131
16611.03 130
16612.25 135
16613.46 136
16614.68 146
16615.90 123
16617.12 112
16618.34 118
16619.56 119
16620.77 121
16621.99 125
16623.21 120
16624.43 115
16625.65 105
16626.87 112
16628.09 96
16629.30 112
16630.52 138
16631.74 115
16632.96 124
16634.18 127
16635.40 116
16636.62 112
16637.84 126
16639.06 111
16640.28 108
16641.49 133
16642.71 128
16643.93 97
16645.15 124
16646.37 125
16647.59 120
16648.81 136
16650.03 136
16651.25 133
16652.47 120
16653.69 137
16654.91 123
16656.13 109
16657.35 123
16658.57 151
16659.79 134
16661.01 112
16662.23 130
16663.45 129
16664.67 111
16665.89 110
16667.11 128
16668.33 120
16669.55 131
16670.77 121
16671.99 110
16673.21 138
16674.43 125
16675.65 128
16676.87 120
16678.09 105
16679.31 158
16680.53 146
16681.75 138
16682.97 120
16684.19 122
16685.42 114
16686.64 116
16687.86 130
16689.08 141
16690.30 133
16691.52 134
16692.74 136
16693.96 121
16695.18 137
16696.40 133
16697.63 108
16698.85 123
16700.07 128
16701.29 117
16702.51 116
16703.73 135
16704.95 123
16706.18 126
16707.40 110
16708.62 104
16709.84 138
16711.06 102
16712.28 150
16713.51 132
16714.73 114
16715.95 116
16717.17 128
16718.39 142
16719.62 126
16720.84 117
16722.06 116
16723.28 107
16724.50 127
16725.73 119
16726.95 105
16728.17 132
16729.39 112
16730.62 133
16731.84 121
16733.06 131
16734.28 137
16735.51 156
16736.73 123
16737.95 112
16739.18 119
16740.40 123
16741.62 128
16742.84 128
16744.07 135
16745.29 116
16746.51 133
16747.74 133
16748.96 116
16750.18 128
16751.41 135
16752.63 128
16753.85 131
16755.08 119
16756.30 120
16757.52 111
16758.75 132
16759.97 139
16761.19 117
16762.42 118
16763.64 113
16764.86 120
16766.09 115
16767.31 127
16768.54 112
16769.76 125
16770.98 114
16772.21 119
16773.43 119
16774.66 118
16775.88 122
16777.10 129
16778.33 95
16779.55 108
16780.78 110
16782.00 119
16783.22 128
16784.45 109
16785.67 104
16786.90 131
16788.12 144
16789.35 126
16790.57 105
16791.80 117
16793.02 136
16794.25 123
16795.47 119
16796.70 133
16797.92 134
16799.15 129
16800.37 136
16801.60 125
16802.82 119
16804.05 130
16805.27 119
16806.50 114
16807.72 115
16808.95 130
16810.17 115
16811.40 145
16812.62 116
16813.85 128
16815.07 120
16816.30 119
16817.53 110
16818.75 125
16819.98 130
16821.20 115
16822.43 138
16823.65 135
16824.88 126
16826.11 106
16827.33 127
16828.56 105
16829.78 117
16831.01 111
16832.24 109
16833.46 117
16834.69 117
16835.92 107
16837.14 129
16838.37 113
16839.60 119
16840.82 145
16842.05 133
16843.27 136
16844.50 121
16845.73 118
16846.96 139
16848.18 115
16849.41 115
16850.64 107
16851.86 114
16853.09 133
16854.32 119
16855.54 113
16856.77 129
16858.00 122
16859.22 131
16860.45 118
16861.68 118
16862.91 134
16864.13 123
16865.36 112
16866.59 117
16867.82 103
16869.04 134
16870.27 121
16871.50 118
16872.73 127
16873.95 133
16875.18 136
16876.41 124
16877.64 140
16878.87 120
16880.09 131
16881.32 120
16882.55 142
16883.78 113
16885.01 122
16886.23 118
16887.46 123
16888.69 113
16889.92 122
16891.15 121
16892.38 122
16893.60 111
16894.83 120
16896.06 136
16897.29 131
16898.52 120
16899.75 124
16900.98 148
16902.20 130
16903.43 133
16904.66 134
16905.89 138
16907.12 129
16908.35 126
16909.58 131
16910.81 151
16912.04 147
16913.26 142
16914.49 135
16915.72 158
16916.95 138
16918.18 126
16919.41 124
16920.64 126
16921.87 133
16923.10 97
16924.33 123
16925.56 107
16926.79 135
16928.02 127
16929.25 138
16930.48 129
16931.71 103
16932.94 118
16934.17 103
16935.40 124
16936.63 117
16937.86 126
16939.09 130
16940.32 129
16941.55 102
16942.78 112
16944.01 136
16945.24 129
16946.47 123
16947.70 129
16948.93 135
16950.16 120
16951.39 155
16952.62 135
16953.85 132
16955.08 94
16956.31 144
16957.54 126
16958.77 126
16960.01 109
16961.24 107
16962.47 126
16963.70 116
16964.93 127
16966.16 114
16967.39 107
16968.62 122
16969.85 136
16971.08 115
16972.32 114
16973.55 126
16974.78 137
16976.01 139
16977.24 105
16978.47 95
16979.70 139
16980.94 126
16982.17 129
16983.40 130
16984.63 135
16985.86 133
16987.10 123
16988.33 138
16989.56 128
16990.79 114
16992.02 121
16993.26 131
16994.49 148
16995.72 119
16996.95 106
16998.18 105
16999.42 105
17000.65 142
17001.88 111
17003.11 113
17004.35 97
17005.58 134
17006.81 133
17008.04 147
17009.28 125
17010.51 107
17011.74 112
17012.97 128
17014.21 140
17015.44 99
17016.67 104
17017.91 124
17019.14 115
17020.37 134
17021.60 120
17022.84 123
17024.07 129
17025.30 129
17026.54 110
17027.77 112
17029.00 101
17030.24 126
17031.47 135
17032.70 107
17033.94 118
17035.17 153
17036.41 128
17037.64 103
17038.87 83
17040.11 131
17041.34 134
17042.57 128
17043.81 122
17045.04 124
17046.28 126
17047.51 118
17048.74 108
17049.98 110
17051.21 116
17052.45 114
17053.68 113
17054.92 108
17056.15 131
17057.38 108
17058.62 116
17059.85 110
17061.09 132
17062.32 153
17063.56 135
17064.79 118
17066.03 142
17067.26 136
17068.50 123
17069.73 134
17070.97 110
17072.20 103
17073.44 126
17074.67 129
17075.91 127
17077.14 111
17078.38 95
17079.61 106
17080.85 111
17082.08 116
17083.32 106
17084.55 100
17085.79 147
17087.02 152
17088.26 124
17089.49 96
17090.73 140
17091.97 141
17093.20 112
17094.44 104
17095.67 118
17096.91 127
17098.14 121
17099.38 97
17100.62 83
17101.85 123
17103.09 131
17104.32 137
17105.56 129
17106.80 114
17108.03 102
17109.27 131
17110.51 130
17111.74 112
17112.98 101
17114.21 119
17115.45 115
17116.69 109
17117.92 84
17119.16 114
17120.40 128
17121.63 136
17122.87 138
17124.11 100
17125.34 112
17126.58 131
17127.82 132
17129.06 114
17130.29 113
17131.53 120
17132.77 129
17134.00 137
17135.24 91
17136.48 101
17137.72 123
17138.95 127
17140.19 112
17141.43 110
17142.67 112
17143.90 126
17145.14 127
17146.38 131
17147.62 119
17148.85 138
17150.09 118
17151.33 137
17152.57 121
17153.80 115
17155.04 103
17156.28 113
17157.52 140
17158.76 115
17159.99 123
17161.23 117
17162.47 137
17163.71 105
17164.95 101
17166.19 116
17167.42 105
17168.66 143
17169.90 109
17171.14 105
17172.38 133
17173.62 115
17174.86 145
17176.09 95
17177.33 117
17178.57 118
17179.81 140
17181.05 118
17182.29 93
17183.53 132
17184.77 127
17186.01 110
17187.24 98
17188.48 106
17189.72 110
17190.96 144
17192.20 141
17193.44 120
17194.68 122
17195.92 117
17197.16 138
17198.40 113
17199.64 114
17200.88 104
17202.12 148
17203.36 132
17204.60 105
17205.84 110
17207.08 96
17208.32 96
17209.56 112
17210.80 120
17212.04 100
17213.28 105
17214.52 117
17215.76 128
17217.00 132
17218.24 119
17219.48 112
17220.72 159
17221.96 102
17223.20 129
17224.44 110
17225.68 117
17226.92 127
17228.16 121
17229.40 106
17230.64 105
17231.88 109
17233.12 121
17234.36 110
17235.60 86
17236.85 106
17238.09 123
17239.33 110
17240.57 103
17241.81 124
17243.05 120
17244.29 103
17245.53 99
17246.77 119
17248.02 100
17249.26 107
17250.50 101
17251.74 82
17252.98 111
17254.22 133
17255.46 129
17256.71 110
17257.95 111
17259.19 105
17260.43 131
17261.67 124
17262.91 102
17264.16 100
17265.40 113
17266.64 103
17267.88 126
17269.12 112
17270.37 110
17271.61 120
17272.85 94
17274.09 96
17275.34 88
17276.58 117
17277.82 126
17279.06 120
17280.30 105
17281.55 104
17282.79 115
17284.03 137
17285.27 113
17286.52 104
17287.76 125
17289.00 116
17290.25 110
17291.49 113
17292.73 103
17293.97 115
17295.22 123
17296.46 123
17297.70 126
17298.95 113
17300.19 115
17301.43 108
17302.68 115
17303.92 95
17305.16 129
17306.41 97
17307.65 122
17308.89 118
17310.14 106
17311.38 97
17312.62 93
17313.87 119
17315.11 114
17316.36 107
17317.60 104
17318.84 126
17320.09 102
17321.33 121
17322.58 119
17323.82 109
17325.06 111
17326.31 114
17327.55 124
17328.80 110
17330.04 119
17331.28 116
17332.53 115
17333.77 112
17335.02 127
17336.26 95
17337.51 112
17338.75 94
17340.00 112
17341.24 100
17342.48 107
17343.73 124
17344.97 126
17346.22 98
17347.46 120
17348.71 91
17349.95 108
17351.20 107
17352.44 84
17353.69 119
17354.93 95
17356.18 111
17357.42 112
17358.67 118
17359.92 86
17361.16 103
17362.41 112
17363.65 117
17364.90 95
17366.14 85
17367.39 112
17368.63 107
17369.88 132
17371.13 109
17372.37 100
17373.62 131
17374.86 113
17376.11 120
17377.35 118
17378.60 106
17379.85 103
17381.09 142
17382.34 122
17383.59 113
17384.83 95
17386.08 124
17387.32 122
17388.57 97
17389.82 100
17391.06 111
17392.31 100
17393.56 96
17394.80 124
17396.05 111
17397.30 115
17398.54 118
17399.79 128
17401.04 115
17402.28 108
17403.53 111
17404.78 129
17406.02 128
17407.27 121
17408.52 94
17409.77 114
17411.01 109
17412.26 110
17413.51 119
17414.75 125
17416.00 140
17417.25 114
17418.50 125
17419.74 109
17420.99 114
17422.24 132
17423.49 125
17424.73 86
17425.98 105
17427.23 117
17428.48 108
17429.73 101
17430.97 116
17432.22 115
17433.47 132
17434.72 98
17435.97 93
17437.21 109
17438.46 117
17439.71 106
17440.96 114
17442.21 123
17443.45 98
17444.70 107
17445.95 118
17447.20 132
17448.45 110
17449.70 90
17450.95 95
17452.19 113
17453.44 74
17454.69 101
17455.94 102
17457.19 82
17458.44 109
17459.69 105
17460.94 100
17462.19 112
17463.43 103
17464.68 94
17465.93 102
17467.18 86
17468.43 108
17469.68 111
17470.93 118
17472.18 106
17473.43 84
17474.68 114
17475.93 98
17477.18 103
17478.43 98
17479.68 106
17480.93 94
17482.18 89
17483.43 95
17484.68 116
17485.93 92
17487.17 106
17488.42 116
17489.67 93
17490.92 95
17492.18 109
17493.43 114
17494.68 97
17495.93 123
17497.18 139
17498.43 113
17499.68 117
17500.93 127
17502.18 124
17503.43 139
17504.68 108
17505.93 102
17507.18 121
17508.43 135
17509.68 117
17510.93 109
17512.18 115
17513.43 109
17514.68 110
17515.94 108
17517.19 113
17518.44 98
17519.69 114
17520.94 100
17522.19 102
17523.44 91
17524.69 114
17525.94 129
17527.20 116
17528.45 88
17529.70 116
17530.95 119
17532.20 103
17533.45 97
17534.70 125
17535.96 117
17537.21 117
17538.46 132
17539.71 119
17540.96 118
17542.22 122
17543.47 121
17544.72 114
17545.97 114
17547.22 100
17548.48 116
17549.73 120
17550.98 105
17552.23 106
17553.48 129
17554.74 111
17555.99 103
17557.24 98
17558.49 111
17559.75 130
17561.00 99
17562.25 108
17563.50 117
17564.76 111
17566.01 107
17567.26 112
17568.52 115
17569.77 117
17571.02 102
17572.27 117
17573.53 86
17574.78 89
17576.03 92
17577.29 107
17578.54 126
17579.79 75
17581.05 87
17582.30 110
17583.55 103
17584.81 97
17586.06 103
17587.31 107
17588.57 116
17589.82 104
17591.07 100
17592.33 111
17593.58 101
17594.83 115
17596.09 145
17597.34 126
17598.60 95
17599.85 106
17601.10 112
17602.36 89
17603.61 109
17604.87 124
17606.12 120
17607.37 106
17608.63 127
17609.88 121
17611.14 116
17612.39 109
17613.65 104
17614.90 126
17616.16 135
17617.41 116
17618.66 100
17619.92 118
17621.17 110
17622.43 110
17623.68 121
17624.94 107
17626.19 106
17627.45 110
17628.70 134
17629.96 125
17631.21 89
17632.47 112
17633.72 140
17634.98 117
17636.23 107
17637.49 117
17638.74 142
17640.00 104
17641.26 112
17642.51 112
17643.77 121
17645.02 91
17646.28 102
17647.53 116
17648.79 126
17650.04 111
17651.30 103
17652.56 140
17653.81 120
17655.07 106
17656.32 127
17657.58 124
17658.84 92
17660.09 124
17661.35 123
17662.60 113
17663.86 102
17665.12 114
17666.37 109
17667.63 103
17668.89 94
17670.14 118
17671.40 123
17672.66 88
17673.91 110
17675.17 115
17676.43 122
17677.68 87
17678.94 104
17680.20 109
17681.45 101
17682.71 98
17683.97 104
17685.22 114
17686.48 98
17687.74 97
17688.99 106
17690.25 114
17691.51 117
17692.77 93
17694.02 120
17695.28 89
17696.54 121
17697.80 123
17699.05 126
17700.31 107
17701.57 90
17702.83 118
17704.08 116
17705.34 118
17706.60 95
17707.86 89
17709.11 120
17710.37 134
17711.63 119
17712.89 149
17714.15 116
17715.40 97
17716.66 101
17717.92 127
17719.18 112
17720.44 95
17721.70 121
17722.95 103
17724.21 106
17725.47 94
17726.73 135
17727.99 117
17729.25 114
17730.51 118
17731.76 115
17733.02 102
17734.28 109
17735.54 119
17736.80 124
17738.06 120
17739.32 101
17740.58 117
17741.83 99
17743.09 108
17744.35 88
17745.61 139
17746.87 122
17748.13 90
17749.39 116
17750.65 125
17751.91 118
17753.17 97
17754.43 122
17755.69 108
17756.95 113
17758.21 100
17759.47 111
17760.73 111
17761.98 96
17763.24 103
17764.50 120
17765.76 109
17767.02 104
17768.28 128
17769.54 112
17770.80 117
17772.06 105
17773.32 116
17774.58 136
17775.84 109
17777.11 102
17778.37 99
17779.63 119
17780.89 117
17782.15 104
17783.41 119
17784.67 112
17785.93 108
17787.19 113
17788.45 114
17789.71 111
17790.97 104
17792.23 103
17793.49 104
17794.75 101
17796.01 93
17797.28 105
17798.54 95
17799.80 114
17801.06 105
17802.32 125
17803.58 109
17804.84 100
17806.10 92
17807.37 119
17808.63 101
17809.89 114
17811.15 127
17812.41 116
17813.67 112
17814.93 112
17816.20 118
17817.46 109
17818.72 111
17819.98 107
17821.24 129
17822.50 121
17823.77 114
17825.03 111
17826.29 149
17827.55 99
17828.81 106
17830.08 122
17831.34 125
17832.60 100
17833.86 118
17835.13 107
17836.39 123
17837.65 110
17838.91 96
17840.18 113
17841.44 99
17842.70 101
17843.96 99
17845.23 109
17846.49 106
17847.75 140
17849.01 137
17850.28 96
17851.54 107
17852.80 95
17854.07 146
17855.33 97
17856.59 111
17857.86 100
17859.12 128
17860.38 119
17861.65 99
17862.91 104
17864.17 117
17865.44 128
17866.70 114
17867.96 105
17869.23 103
17870.49 85
17871.75 108
17873.02 124
17874.28 101
17875.54 90
17876.81 113
17878.07 141
17879.34 111
17880.60 107
17881.86 104
17883.13 141
17884.39 137
17885.66 123
17886.92 112
17888.18 130
17889.45 105
17890.71 97
17891.98 89
17893.24 88
17894.51 93
17895.77 101
17897.04 121
17898.30 102
17899.56 90
17900.83 104
17902.09 142
17903.36 110
17904.62 105
17905.89 111
17907.15 134
17908.42 128
17909.68 117
17910.95 99
17912.21 106
17913.48 111
17914.74 117
17916.01 107
17917.27 103
17918.54 112
17919.80 103
17921.07 139
17922.34 109
17923.60 120
17924.87 118
17926.13 119
17927.40 103
17928.66 111
17929.93 117
17931.19 109
17932.46 106
17933.73 115
17934.99 94
17936.26 101
17937.52 107
17938.79 94
17940.06 112
17941.32 92
17942.59 118
17943.85 130
17945.12 125
17946.39 115
17947.65 100
17948.92 107
17950.19 106
17951.45 94
17952.72 113
17953.99 128
17955.25 106
17956.52 88
17957.79 77
17959.05 92
17960.32 121
17961.59 99
17962.85 102
17964.12 105
17965.39 90
17966.65 114
17967.92 109
17969.19 103
17970.45 108
17971.72 115
17972.99 102
17974.26 93
17975.52 107
17976.79 100
17978.06 104
17979.33 115
17980.59 134
17981.86 113
17983.13 109
17984.40 98
17985.66 99
17986.93 108
17988.20 119
17989.47 120
17990.73 124
17992.00 107
17993.27 107
17994.54 110
17995.81 122
17997.07 113
17998.34 101
17999.61 125
18000.88 108
18002.15 104
18003.42 97
18004.68 105
18005.95 115
18007.22 133
18008.49 113
18009.76 135
18011.03 106
18012.30 103
18013.56 112
18014.83 109
18016.10 101
18017.37 98
18018.64 126
18019.91 112
18021.18 110
18022.45 97
18023.71 123
18024.98 106
18026.25 91
18027.52 84
18028.79 101
18030.06 98
18031.33 95
18032.60 111
18033.87 89
18035.14 105
18036.41 111
18037.68 119
18038.95 105
18040.22 118
18041.49 99
18042.76 109
18044.02 90
18045.29 105
18046.56 117
18047.83 111
18049.10 95
18050.37 111
18051.64 106
18052.91 105
18054.18 127
18055.45 110
18056.72 131
18057.99 94
18059.27 105
18060.54 105
18061.81 111
18063.08 124
18064.35 123
18065.62 93
18066.89 101
18068.16 108
18069.43 96
18070.70 100
18071.97 100
18073.24 106
18074.51 109
18075.78 117
18077.05 108
18078.32 120
18079.60 114
18080.87 113
18082.14 107
18083.41 103
18084.68 86
18085.95 130
18087.22 108
18088.49 115
18089.77 102
18091.04 100
18092.31 112
18093.58 122
18094.85 104
18096.12 95
18097.39 100
18098.67 128
18099.94 111
18101.21 92
18102.48 110
18103.75 110
18105.02 125
18106.30 113
18107.57 101
18108.84 125
18110.11 101
18111.38 132
18112.66 111
18113.93 110
18115.20 96
18116.47 141
18117.75 107
18119.02 118
18120.29 111
18121.56 132
18122.84 130
18124.11 120
18125.38 99
18126.65 120
18127.93 122
18129.20 126
18130.47 130
18131.74 108
18133.02 103
18134.29 123
18135.56 139
18136.84 111
18138.11 113
18139.38 97
18140.66 123
18141.93 114
18143.20 88
18144.48 104
18145.75 111
18147.02 120
18148.30 104
18149.57 127
18150.84 115
18152.12 117
18153.39 140
18154.66 107
18155.94 90
18157.21 105
18158.48 111
18159.76 121
18161.03 102
18162.31 103
18163.58 117
18164.85 116
18166.13 115
18167.40 102
18168.68 139
18169.95 144
18171.22 122
18172.50 130
18173.77 130
18175.05 128
18176.32 125
18177.60 130
18178.87 115
18180.15 115
18181.42 104
18182.69 114
18183.97 111
18185.24 108
18186.52 111
18187.79 124
18189.07 100
18190.34 96
18191.62 120
18192.89 113
18194.17 108
18195.44 98
18196.72 110
18197.99 115
18199.27 123
18200.54 125
18201.82 115
18203.09 110
18204.37 113
18205.65 116
18206.92 104
18208.20 134
18209.47 109
18210.75 128
18212.02 99
18213.30 124
18214.57 106
18215.85 119
18217.13 115
18218.40 86
18219.68 109
18220.95 108
18222.23 124
18223.51 101
18224.78 112
18226.06 102
18227.33 110
18228.61 111
18229.89 112
18231.16 120
18232.44 111
18233.72 101
18234.99 111
18236.27 89
18237.55 88
18238.82 122
18240.10 114
18241.38 92
18242.65 82
18243.93 93
18245.21 114
18246.48 113
18247.76 124
18249.04 114
18250.31 91
18251.59 121
18252.87 115
18254.15 102
18255.42 112
18256.70 84
18257.98 117
18259.25 128
18260.53 107
18261.81 94
18263.09 119
18264.36 115
18265.64 119
18266.92 99
18268.20 108
18269.47 108
18270.75 126
18272.03 98
18273.31 108
18274.59 107
18275.86 103
18277.14 109
18278.42 117
18279.70 113
18280.98 103
18282.25 95
18283.53 109
18284.81 111
18286.09 121
18287.37 114
18288.64 93
18289.92 130
18291.20 115
18292.48 118
18293.76 106
18295.04 115
18296.32 126
18297.59 112
18298.87 103
18300.15 125
18301.43 111
18302.71 101
18303.99 110
18305.27 105
18306.55 113
18307.83 107
18309.10 105
18310.38 108
18311.66 109
18312.94 120
18314.22 103
18315.50 99
18316.78 108
18318.06 96
18319.34 122
18320.62 113
18321.90 100
18323.18 101
18324.46 117
18325.74 124
18327.02 106
18328.30 107
18329.58 104
18330.86 129
18332.14 107
18333.41 93
18334.69 113
18335.97 121
18337.25 104
18338.54 109
18339.82 102
18341.10 106
18342.38 122
18343.66 119
18344.94 94
18346.22 92
18347.50 115
18348.78 137
18350.06 118
18351.34 93
18352.62 103
18353.90 117
18355.18 98
18356.46 80
18357.74 99
18359.02 108
18360.30 104
18361.58 112
18362.87 107
18364.15 114
18365.43 111
18366.71 101
18367.99 111
18369.27 99
18370.55 102
18371.83 126
18373.11 110
18374.40 126
18375.68 105
18376.96 108
18378.24 99
18379.52 83
18380.80 107
18382.08 115
18383.37 109
18384.65 121
18385.93 97
18387.21 124
18388.49 108
18389.78 105
18391.06 121
18392.34 107
18393.62 112
18394.90 109
18396.19 92
18397.47 100
18398.75 88
18400.03 121
18401.31 130
18402.60 115
18403.88 99
18405.16 114
18406.44 104
18407.73 101
18409.01 119
18410.29 105
18411.57 120
18412.86 114
18414.14 103
18415.42 103
18416.71 112
18417.99 109
18419.27 106
18420.55 101
18421.84 109
18423.12 90
18424.40 105
18425.69 115
18426.97 94
18428.25 103
18429.54 115
18430.82 98
18432.10 108
18433.39 107
18434.67 90
18435.95 111
18437.24 105
18438.52 128
18439.80 95
18441.09 92
18442.37 100
18443.66 106
18444.94 112
18446.22 100
18447.51 121
18448.79 127
18450.08 113
18451.36 112
18452.64 115
18453.93 119
18455.21 110
18456.50 115
18457.78 107
18459.06 108
18460.35 98
18461.63 119
18462.92 122
18464.20 107
18465.49 118
18466.77 122
18468.06 115
18469.34 112
18470.63 98
18471.91 106
18473.19 101
18474.48 105
18475.76 113
18477.05 115
18478.33 105
18479.62 86
18480.90 115
18482.19 100
18483.47 98
18484.76 95
18486.05 111
18487.33 114
18488.62 116
18489.90 94
18491.19 98
18492.47 110
18493.76 104
18495.04 106
18496.33 118
18497.61 129
18498.90 113
18500.19 119
18501.47 103
18502.76 94
18504.04 120
18505.33 118
18506.62 106
18507.90 103
18509.19 111
18510.47 128
18511.76 113
18513.05 112
18514.33 120
18515.62 113
18516.90 109
18518.19 110
18519.48 96
18520.76 103
18522.05 97
18523.34 112
18524.62 91
18525.91 105
18527.20 116
18528.48 99
18529.77 107
18531.06 116
18532.34 97
18533.63 110
18534.92 119
18536.21 120
18537.49 95
18538.78 103
18540.07 99
18541.35 110
18542.64 106
18543.93 122
18545.22 97
18546.50 97
18547.79 95
18549.08 117
18550.37 96
18551.65 102
18552.94 100
18554.23 112
18555.52 116
18556.80 99
18558.09 120
18559.38 82
18560.67 102
18561.95 88
18563.24 108
18564.53 107
18565.82 125
18567.11 141
18568.39 134
18569.68 121
18570.97 117
18572.26 115
18573.55 121
18574.84 113
18576.12 110
18577.41 119
18578.70 108
18579.99 108
18581.28 106
18582.57 128
18583.86 102
18585.14 105
18586.43 112
18587.72 102
18589.01 128
18590.30 131
18591.59 147
18592.88 132
18594.17 113
18595.46 115
18596.74 117
18598.03 112
18599.32 120
18600.61 114
18601.90 122
18603.19 107
18604.48 102
18605.77 109
18607.06 112
18608.35 112
18609.64 116
18610.93 127
18612.22 103
18613.51 104
18614.80 131
18616.09 113
18617.38 98
18618.67 100
18619.96 102
18621.25 128
18622.54 118
18623.83 119
18625.12 109
18626.41 110
18627.70 123
18628.99 121
18630.28 103
18631.57 92
18632.86 113
18634.15 110
18635.44 119
18636.73 107
18638.02 124
18639.31 133
18640.60 123
18641.89 117
18643.18 113
18644.47 108
18645.76 121
18647.06 95
18648.35 110
18649.64 128
18650.93 125
18652.22 115
18653.51 109
18654.80 93
18656.09 102
18657.38 121
18658.68 113
18659.97 94
18661.26 82
18662.55 122
18663.84 136
18665.13 119
18666.42 101
18667.72 95
18669.01 98
18670.30 122
18671.59 101
18672.88 95
18674.17 106
18675.47 116
18676.76 108
18678.05 97
18679.34 100
18680.63 100
18681.93 88
18683.22 120
18684.51 105
18685.80 107
18687.09 126
18688.39 114
18689.68 100
18690.97 97
18692.26 140
18693.56 111
18694.85 99
18696.14 104
18697.43 134
18698.73 107
18700.02 108
18701.31 104
18702.60 101
18703.90 127
18705.19 109
18706.48 111
18707.78 99
18709.07 80
18710.36 117
18711.66 109
18712.95 108
18714.24 86
18715.54 101
18716.83 105
18718.12 110
18719.42 98
18720.71 113
18722.00 121
18723.30 102
18724.59 119
18725.88 133
18727.18 110
18728.47 123
18729.76 125
18731.06 134
18732.35 111
18733.65 107
18734.94 118
18736.23 95
18737.53 91
18738.82 101
18740.12 118
18741.41 107
18742.70 105
18744.00 113
18745.29 119
18746.59 95
18747.88 111
18749.18 107
18750.47 130
18751.76 93
18753.06 107
18754.35 107
18755.65 106
18756.94 103
18758.24 97
18759.53 92
18760.83 99
18762.12 125
18763.42 89
18764.71 120
18766.01 91
18767.30 115
18768.60 118
18769.89 107
18771.19 117
18772.48 110
18773.78 102
18775.07 90
18776.37 103
18777.66 97
18778.96 118
18780.25 125
18781.55 105
18782.85 105
18784.14 133
18785.44 128
18786.73 115
18788.03 121
18789.32 118
18790.62 112
18791.92 118
18793.21 100
18794.51 112
18795.80 111
18797.10 120
18798.40 119
18799.69 95
18800.99 123
18802.28 105
18803.58 136
18804.88 95
18806.17 95
18807.47 90
18808.77 124
18810.06 105
18811.36 97
18812.66 87
18813.95 105
18815.25 118
18816.55 114
18817.84 91
18819.14 113
18820.44 102
18821.73 97
18823.03 104
18824.33 81
18825.62 116
18826.92 110
18828.22 122
18829.52 95
18830.81 104
18832.11 115
18833.41 120
18834.71 84
18836.00 120
18837.30 123
18838.60 131
18839.90 89
18841.19 105
18842.49 126
18843.79 128
18845.09 119
18846.38 118
18847.68 109
18848.98 123
18850.28 97
18851.58 96
18852.87 103
18854.17 103
18855.47 103
18856.77 132
18858.07 128
18859.36 115
18860.66 133
18861.96 130
18863.26 107
18864.56 106
18865.86 82
18867.15 111
18868.45 147
18869.75 127
18871.05 92
18872.35 98
18873.65 99
18874.95 135
18876.24 112
18877.54 91
18878.84 103
18880.14 104
18881.44 125
18882.74 104
18884.04 124
18885.34 96
18886.64 108
18887.94 125
18889.24 121
18890.53 111
18891.83 108
18893.13 137
18894.43 122
18895.73 93
18897.03 102
18898.33 89
18899.63 106
18900.93 122
18902.23 113
18903.53 120
18904.83 105
18906.13 90
18907.43 92
18908.73 102
18910.03 86
18911.33 105
18912.63 106
18913.93 137
18915.23 90
18916.53 109
18917.83 115
18919.13 106
18920.43 102
18921.73 87
18923.03 106
18924.33 139
18925.63 113
18926.93 97
18928.23 110
18929.53 84
18930.84 116
18932.14 121
18933.44 130
18934.74 110
18936.04 101
18937.34 119
18938.64 110
18939.94 105
18941.24 104
18942.54 106
18943.84 95
18945.15 90
18946.45 101
18947.75 111
18949.05 114
18950.35 79
18951.65 113
18952.95 134
18954.26 92
18955.56 116
18956.86 108
18958.16 108
18959.46 104
18960.76 106
18962.07 136
18963.37 103
18964.67 97
18965.97 103
18967.27 101
18968.57 78
18969.88 105
18971.18 107
18972.48 99
18973.78 85
18975.09 124
18976.39 99
18977.69 84
18978.99 83
18980.29 119
18981.60 113
18982.90 114
18984.20 100
18985.50 100
18986.81 104
18988.11 96
18989.41 106
18990.72 85
18992.02 120
18993.32 102
18994.62 107
18995.93 94
18997.23 95
18998.53 95
18999.84 99
19001.14 99
19002.44 83
19003.75 105
19005.05 104
19006.35 106
19007.66 106
19008.96 111
19010.26 99
19011.57 85
19012.87 106
19014.17 120
19015.48 116
19016.78 114
19018.08 131
19019.39 114
19020.69 100
19021.99 88
19023.30 79
19024.60 103
19025.91 117
19027.21 103
19028.51 107
19029.82 95
19031.12 122
19032.43 117
19033.73 118
19035.04 97
19036.34 98
19037.64 104
19038.95 91
19040.25 93
19041.56 77
19042.86 99
19044.17 103
19045.47 109
19046.78 89
19048.08 91
19049.39 97
19050.69 103
19052.00 85
19053.30 98
19054.61 142
19055.91 137
19057.22 90
19058.52 123
19059.83 112
19061.13 136
19062.44 117
19063.74 99
19065.05 96
19066.35 99
19067.66 104
19068.96 106
19070.27 90
19071.57 114
19072.88 128
19074.18 93
19075.49 105
19076.80 92
19078.10 89
19079.41 95
19080.71 106
19082.02 88
19083.33 96
19084.63 80
19085.94 107
19087.24 127
19088.55 100
19089.86 99
19091.16 100
19092.47 108
19093.77 89
19095.08 98
19096.39 89
19097.69 107
19099.00 115
19100.31 113
19101.61 109
19102.92 110
19104.23 122
19105.53 103
19106.84 102
19108.15 101
19109.45 96
19110.76 105
19112.07 105
19113.37 83
19114.68 104
19115.99 95
19117.30 99
19118.60 117
19119.91 109
19121.22 94
19122.52 120
19123.83 110
19125.14 102
19126.45 133
19127.75 88
19129.06 103
19130.37 116
19131.68 126
19132.98 86
19134.29 106
19135.60 86
19136.91 83
19138.22 105
19139.52 101
19140.83 111
19142.14 113
19143.45 106
19144.76 102
19146.06 109
19147.37 91
19148.68 100
19149.99 106
19151.30 103
19152.60 94
19153.91 111
19155.22 92
19156.53 114
19157.84 109
19159.15 89
19160.46 81
19161.76 117
19163.07 91
19164.38 117
19165.69 105
19167.00 82
19168.31 101
19169.62 96
19170.93 93
19172.23 79
19173.54 106
19174.85 81
19176.16 93
19177.47 96
19178.78 97
19180.09 98
19181.40 91
19182.71 90
19184.02 98
19185.33 106
19186.64 89
19187.95 93
19189.26 81
19190.57 106
19191.87 103
19193.18 101
19194.49 80
19195.80 83
19197.11 89
19198.42 116
19199.73 81
19201.04 108
19202.35 95
19203.66 93
19204.97 102
19206.28 94
19207.59 99
19208.90 106
19210.21 111
19211.53 90
19212.84 106
19214.15 78
19215.46 97
19216.77 102
19218.08 100
19219.39 104
19220.70 82
19222.01 77
19223.32 101
19224.63 109
19225.94 90
19227.25 113
19228.56 101
19229.87 100
19231.19 92
19232.50 107
19233.81 94
19235.12 99
19236.43 102
19237.74 102
19239.05 92
19240.36 111
19241.68 91
19242.99 88
19244.30 82
19245.61 110
19246.92 110
19248.23 93
19249.54 104
19250.86 109
19252.17 116
19253.48 75
19254.79 95
19256.10 98
19257.42 130
19258.73 78
19260.04 113
19261.35 83
19262.66 85
19263.98 97
19265.29 80
19266.60 101
19267.91 110
19269.22 107
19270.54 93
19271.85 98
19273.16 92
19274.47 106
19275.79 104
19277.10 89
19278.41 96
19279.72 109
19281.04 102
19282.35 88
19283.66 118
19284.98 112
19286.29 101
19287.60 73
19288.91 100
19290.23 102
19291.54 97
19292.85 81
19294.17 88
19295.48 103
19296.79 100
19298.11 83
19299.42 104
19300.73 86
19302.05 106
19303.36 73
19304.67 102
19305.99 106
19307.30 89
19308.61 101
19309.93 73
19311.24 81
19312.56 84
19313.87 98
19315.18 97
19316.50 90
19317.81 78
19319.13 114
19320.44 90
19321.75 93
19323.07 74
19324.38 97
19325.70 99
19327.01 75
19328.32 109
19329.64 81
19330.95 95
19332.27 88
19333.58 81
19334.90 70
19336.21 79
19337.53 86
19338.84 113
19340.16 107
19341.47 109
19342.79 78
19344.10 100
19345.42 103
19346.73 94
19348.05 92
19349.36 89
19350.68 98
19351.99 118
19353.31 88
19354.62 88
19355.94 85
19357.25 87
19358.57 96
19359.88 92
19361.20 103
19362.51 89
19363.83 103
19365.14 89
19366.46 108
19367.78 96
19369.09 118
19370.41 110
19371.72 127
19373.04 128
19374.35 97
19375.67 111
19376.99 74
19378.30 84
19379.62 90
19380.93 101
19382.25 93
19383.57 117
19384.88 91
19386.20 98
19387.52 126
19388.83 108
19390.15 104
19391.47 120
19392.78 119
19394.10 96
19395.42 115
19396.73 109
19398.05 112
19399.37 101
19400.68 106
19402.00 121
19403.32 99
19404.63 111
19405.95 120
19407.27 104
19408.58 80
19409.90 108
19411.22 116
19412.54 115
19413.85 109
19415.17 110
19416.49 123
19417.80 117
19419.12 81
19420.44 117
19421.76 95
19423.07 121
19424.39 88
19425.71 102
19427.03 92
19428.35 110
19429.66 90
19430.98 101
19432.30 99
19433.62 84
19434.93 95
19436.25 93
19437.57 103
19438.89 76
19440.21 103
19441.53 115
19442.84 104
19444.16 92
19445.48 80
19446.80 92
19448.12 102
19449.44 102
19450.75 97
19452.07 104
19453.39 109
19454.71 98
19456.03 93
19457.35 95
19458.67 95
19459.98 89
19461.30 91
19462.62 86
19463.94 84
19465.26 105
19466.58 101
19467.90 96
19469.22 106
19470.54 97
19471.86 88
19473.18 102
19474.49 117
19475.81 87
19477.13 88
19478.45 107
19479.77 105
19481.09 92
19482.41 92
19483.73 88
19485.05 108
19486.37 88
19487.69 101
19489.01 107
19490.33 101
19491.65 87
19492.97 97
19494.29 115
19495.61 89
19496.93 101
19498.25 113
19499.57 116
19500.89 104
19502.21 104
19503.53 99
19504.85 100
19506.17 87
19507.49 113
19508.81 92
19510.13 117
19511.45 104
19512.77 104
19514.09 97
19515.42 80
19516.74 91
19518.06 98
19519.38 113
19520.70 111
19522.02 97
19523.34 96
19524.66 97
19525.98 111
19527.30 125
19528.62 124
19529.95 104
19531.27 103
19532.59 120
19533.91 124
19535.23 110
19536.55 103
19537.87 99
19539.20 91
19540.52 91
19541.84 111
19543.16 105
19544.48 109
19545.80 98
19547.13 89
19548.45 94
19549.77 95
19551.09 103
19552.41 82
19553.74 86
19555.06 106
19556.38 92
19557.70 96
19559.02 84
19560.35 101
19561.67 86
19562.99 84
19564.31 93
19565.64 90
19566.96 86
19568.28 72
19569.60 120
19570.93 86
19572.25 83
19573.57 86
19574.89 89
19576.22 106
19577.54 104
19578.86 102
19580.18 88
19581.51 86
19582.83 82
19584.15 99
19585.48 96
19586.80 94
19588.12 89
19589.45 109
19590.77 103
19592.09 90
19593.42 101
19594.74 111
19596.06 105
19597.39 103
19598.71 107
19600.03 93
19601.36 85
19602.68 81
19604.00 102
19605.33 105
19606.65 116
19607.98 84
19609.30 111
19610.62 86
19611.95 105
19613.27 107
19614.60 78
19615.92 89
19617.24 93
19618.57 96
19619.89 96
19621.22 101
19622.54 93
19623.87 98
19625.19 100
19626.51 114
19627.84 103
19629.16 81
19630.49 106
19631.81 111
19633.14 94
19634.46 108
19635.79 89
19637.11 99
19638.44 87
19639.76 133
19641.09 106
19642.41 99
19643.74 116
19645.06 114
19646.39 95
19647.71 80
19649.04 113
19650.36 107
19651.69 90
19653.01 102
19654.34 86
19655.66 95
19656.99 89
19658.32 101
19659.64 102
19660.97 79
19662.29 106
19663.62 119
19664.94 100
19666.27 100
19667.60 90
19668.92 107
19670.25 120
19671.57 91
19672.90 87
19674.23 86
19675.55 112
19676.88 81
19678.20 84
19679.53 96
19680.86 92
19682.18 86
19683.51 89
19684.84 94
19686.16 86
19687.49 91
19688.82 84
19690.14 99
19691.47 84
19692.80 123
19694.12 110
19695.45 71
19696.78 91
19698.10 90
19699.43 91
19700.76 81
19702.08 106
19703.41 102
19704.74 115
19706.07 104
19707.39 89
19708.72 96
19710.05 88
19711.37 115
19712.70 107
19714.03 99
19715.36 79
19716.68 87
19718.01 93
19719.34 106
19720.67 109
19721.99 86
19723.32 99
19724.65 94
19725.98 101
19727.31 93
19728.63 93
19729.96 117
19731.29 104
19732.62 107
19733.95 98
19735.27 91
19736.60 86
19737.93 120
19739.26 110
19740.59 86
19741.92 96
19743.24 83
19744.57 81
19745.90 92
19747.23 88
19748.56 79
19749.89 97
19751.22 89
19752.54 100
19753.87 93
19755.20 94
19756.53 90
19757.86 90
19759.19 81
19760.52 109
19761.85 96
19763.18 115
19764.50 97
19765.83 98
19767.16 85
19768.49 98
19769.82 98
19771.15 83
19772.48 84
19773.81 81
19775.14 91
19776.47 85
19777.80 92
19779.13 94
19780.46 80
19781.79 81
19783.12 86
19784.45 85
19785.78 80
19787.11 79
19788.44 102
19789.77 117
19791.10 84
19792.43 84
19793.76 108
19795.09 114
19796.42 77
19797.75 85
19799.08 86
19800.41 90
19801.74 79
19803.07 102
19804.40 88
19805.73 102
19807.06 109
19808.39 115
19809.72 95
19811.05 121
19812.38 107
19813.71 92
19815.05 86
19816.38 108
19817.71 114
19819.04 101
19820.37 90
19821.70 83
19823.03 103
19824.36 95
19825.69 112
19827.03 112
19828.36 114
19829.69 109
19831.02 95
19832.35 108
19833.68 79
19835.01 87
19836.35 97
19837.68 86
19839.01 92
19840.34 88
19841.67 90
19843.00 97
19844.34 83
19845.67 94
19847.00 99
19848.33 102
19849.66 98
19851.00 98
19852.33 97
19853.66 108
19854.99 78
19856.32 88
19857.66 82
19858.99 98
19860.32 100
19861.65 89
19862.99 79
19864.32 81
19865.65 89
19866.98 97
19868.32 84
19869.65 90
19870.98 87
19872.31 95
19873.65 108
19874.98 101
19876.31 85
19877.65 90
19878.98 97
19880.31 101
19881.65 96
19882.98 119
19884.31 95
19885.64 110
19886.98 101
19888.31 124
19889.64 97
19890.98 89
19892.31 94
19893.64 113
19894.98 93
19896.31 73
19897.65 98
19898.98 89
19900.31 69
19901.65 85
19902.98 112
19904.31 99
19905.65 95
19906.98 96
19908.32 112
19909.65 96
19910.98 100
19912.32 93
19913.65 89
19914.99 91
19916.32 103
19917.66 100
19918.99 116
19920.32 106
19921.66 89
19922.99 102
19924.33 93
19925.66 95
19927.00 101
19928.33 86
19929.67 87
19931.00 88
19932.34 87
19933.67 85
19935.01 88
19936.34 86
19937.68 91
19939.01 111
19940.35 102
19941.68 90
19943.02 88
19944.35 106
19945.69 118
19947.02 105
19948.36 110
19949.69 93
19951.03 99
19952.36 107
19953.70 97
19955.03 90
19956.37 121
19957.71 110
19959.04 99
19960.38 84
19961.71 113
19963.05 121
19964.38 96
19965.72 99
19967.06 87
19968.39 104
19969.73 104
19971.06 106
19972.40 103
19973.74 92
19975.07 79
19976.41 97
19977.75 103
19979.08 103
19980.42 99
19981.75 96
19983.09 112
19984.43 112
19985.76 105
19987.10 115
19988.44 100
19989.77 89
19991.11 104
19992.45 119
19993.78 116
19995.12 88
19996.46 116
19997.80 90
19999.13 107
20000.47 107
20001.81 106
20003.14 100
20004.48 95
20005.82 103
20007.16 114
20008.49 114
20009.83 89
20011.17 97
20012.51 103
20013.84 91
20015.18 85
20016.52 95
20017.86 94
20019.19 102
20020.53 80
20021.87 118
20023.21 114
20024.55 92
20025.88 79
20027.22 85
20028.56 95
20029.90 102
20031.24 78
20032.57 94
20033.91 84
20035.25 86
20036.59 98
20037.93 98
20039.26 104
20040.60 79
20041.94 98
20043.28 81
20044.62 97
20045.96 108
20047.30 106
20048.63 99
20049.97 99
20051.31 106
20052.65 87
20053.99 84
20055.33 85
20056.67 94
20058.01 93
20059.35 99
20060.69 103
20062.02 90
20063.36 100
20064.70 99
20066.04 116
20067.38 108
20068.72 115
20070.06 123
20071.40 109
20072.74 99
20074.08 88
20075.42 90
20076.76 103
20078.10 83
20079.44 107
20080.78 79
20082.12 100
20083.46 115
20084.80 86
20086.14 103
20087.48 86
20088.82 92
20090.16 92
20091.50 83
20092.84 100
20094.18 85
20095.52 95
20096.86 95
20098.20 99
20099.54 100
20100.88 96
20102.22 102
20103.56 98
20104.90 77
20106.24 71
20107.58 96
20108.92 101
20110.26 99
20111.60 80
20112.95 92
20114.29 72
20115.63 74
20116.97 85
20118.31 104
20119.65 94
20120.99 91
20122.33 111
20123.67 90
20125.02 84
20126.36 74
20127.70 101
20129.04 78
20130.38 90
20131.72 87
20133.06 97
20134.41 98
20135.75 82
