# Supplementary material for: MALDI-TOF MS typing enables the classification of brewing yeasts of the genus Saccharomyces to major beer styles
Source: PLoS One. 2017 Aug 9;12(8):e0181694. doi: 10.1371/journal.pone.0181694 (PMC5549903; doi:10.1371/journal.pone.0181694)
Supplement: S1 File — The directory includes 90 raw files and was zipped to “.zip”; the folder has three strains with 30 spectra per strain; S1 Text explains the raw files with an example and Table 1 represents the yeast strains used within the experiment. (ZIP) [file pone.0181694.s004.zip › 1-3/30251-127-OG-WB-WB-YPG-18h-E-E_2015-07-23_3_0_B3_1.dat]

2000.14 2047
2000.56 1843
2000.98 1715
2001.40 1834
2001.83 1938
2002.25 1942
2002.67 1640
2003.09 1750
2003.51 1621
2003.93 1693
2004.36 1699
2004.78 1730
2005.20 1762
2005.62 1771
2006.05 1765
2006.47 1837
2006.89 1908
2007.31 1800
2007.73 1708
2008.16 1846
2008.58 1940
2009.00 1894
2009.42 1736
2009.85 1765
2010.27 1847
2010.69 1697
2011.12 1553
2011.54 1346
2011.96 1522
2012.38 1532
2012.81 1398
2013.23 1447
2013.65 1682
2014.08 1763
2014.50 1506
2014.92 1468
2015.35 1569
2015.77 1468
2016.19 1523
2016.62 1624
2017.04 1737
2017.46 1606
2017.89 1629
2018.31 1607
2018.73 1588
2019.16 1614
2019.58 1700
2020.00 1748
2020.43 1593
2020.85 1564
2021.27 1541
2021.70 1612
2022.12 1658
2022.55 1515
2022.97 1622
2023.39 1669
2023.82 1534
2024.24 1360
2024.67 1516
2025.09 1475
2025.52 1569
2025.94 1574
2026.36 1566
2026.79 1405
2027.21 1582
2027.64 1505
2028.06 1635
2028.49 1604
2028.91 1471
2029.34 1600
2029.76 1678
2030.19 1553
2030.61 1630
2031.03 1651
2031.46 1913
2031.88 1802
2032.31 1775
2032.73 1808
2033.16 1924
2033.58 1817
2034.01 1635
2034.44 1549
2034.86 1567
2035.29 1626
2035.71 1421
2036.14 1535
2036.56 1538
2036.99 1633
2037.41 1592
2037.84 1656
2038.26 1548
2038.69 1444
2039.12 1550
2039.54 1743
2039.97 1678
2040.39 1611
2040.82 1652
2041.24 1750
2041.67 1530
2042.10 1487
2042.52 1616
2042.95 1575
2043.37 1512
2043.80 1550
2044.23 1614
2044.65 1575
2045.08 1740
2045.51 1764
2045.93 1861
2046.36 1927
2046.79 1859
2047.21 1778
2047.64 1737
2048.07 1761
2048.49 1686
2048.92 1693
2049.35 1641
2049.77 1479
2050.20 1611
2050.63 1668
2051.05 1694
2051.48 1641
2051.91 1829
2052.33 1826
2052.76 1763
2053.19 1976
2053.62 1989
2054.04 1909
2054.47 1862
2054.90 1918
2055.32 1942
2055.75 2013
2056.18 1763
2056.61 1735
2057.03 1571
2057.46 1583
2057.89 1672
2058.32 1711
2058.75 1544
2059.17 1701
2059.60 1677
2060.03 1597
2060.46 1821
2060.88 1831
2061.31 1646
2061.74 1729
2062.17 2089
2062.60 1941
2063.02 1877
2063.45 1892
2063.88 2181
2064.31 2312
2064.74 2150
2065.17 2415
2065.59 2334
2066.02 2273
2066.45 2232
2066.88 2232
2067.31 2076
2067.74 1921
2068.17 1724
2068.60 1675
2069.02 1907
2069.45 1852
2069.88 1595
2070.31 1798
2070.74 1882
2071.17 1790
2071.60 1619
2072.03 1777
2072.46 1841
2072.89 1959
2073.31 1915
2073.74 1921
2074.17 1918
2074.60 1807
2075.03 1894
2075.46 2011
2075.89 2075
2076.32 2045
2076.75 1988
2077.18 1717
2077.61 1640
2078.04 1783
2078.47 1688
2078.90 1650
2079.33 1738
2079.76 1786
2080.19 1835
2080.62 1614
2081.05 1589
2081.48 1587
2081.91 1662
2082.34 1575
2082.77 1605
2083.20 1685
2083.63 1539
2084.06 1559
2084.49 1706
2084.92 1678
2085.35 1781
2085.78 1749
2086.21 1651
2086.64 1580
2087.07 1687
2087.50 1599
2087.94 1757
2088.37 1612
2088.80 1497
2089.23 1723
2089.66 1652
2090.09 1647
2090.52 1682
2090.95 1660
2091.38 1582
2091.81 1546
2092.25 1828
2092.68 1865
2093.11 1911
2093.54 1621
2093.97 1677
2094.40 1556
2094.83 1540
2095.27 1625
2095.70 1548
2096.13 1482
2096.56 1446
2096.99 1592
2097.42 1563
2097.86 1453
2098.29 1549
2098.72 1598
2099.15 1547
2099.58 1400
2100.01 1417
2100.45 1433
2100.88 1599
2101.31 1350
2101.74 1444
2102.18 1495
2102.61 1340
2103.04 1352
2103.47 1558
2103.90 1535
2104.34 1683
2104.77 1836
2105.20 1841
2105.63 1673
2106.07 1844
2106.50 1770
2106.93 1760
2107.37 1733
2107.80 1806
2108.23 1806
2108.66 1688
2109.10 1701
2109.53 1640
2109.96 1611
2110.40 1487
2110.83 1441
2111.26 1412
2111.70 1423
2112.13 1327
2112.56 1363
2113.00 1430
2113.43 1372
2113.86 1386
2114.30 1500
2114.73 1551
2115.16 1453
2115.60 1420
2116.03 1478
2116.46 1422
2116.90 1388
2117.33 1280
2117.77 1481
2118.20 1497
2118.63 1489
2119.07 1347
2119.50 1327
2119.94 1377
2120.37 1420
2120.80 1337
2121.24 1699
2121.67 1692
2122.11 1487
2122.54 1408
2122.97 1390
2123.41 1532
2123.84 1477
2124.28 1474
2124.71 1537
2125.15 1467
2125.58 1490
2126.02 1533
2126.45 1415
2126.89 1368
2127.32 1462
2127.76 1591
2128.19 1537
2128.63 1637
2129.06 1700
2129.50 1387
2129.93 1402
2130.37 1533
2130.80 1601
2131.24 1598
2131.67 1701
2132.11 1515
2132.54 1530
2132.98 1502
2133.41 1553
2133.85 1668
2134.28 1459
2134.72 1535
2135.16 1544
2135.59 1429
2136.03 1534
2136.46 1676
2136.90 1562
2137.33 1435
2137.77 1425
2138.21 1543
2138.64 1539
2139.08 1544
2139.51 1593
2139.95 1566
2140.39 1549
2140.82 1337
2141.26 1345
2141.69 1510
2142.13 1533
2142.57 1459
2143.00 1537
2143.44 1633
2143.88 1532
2144.31 1454
2144.75 1520
2145.19 1504
2145.62 1540
2146.06 1549
2146.50 1503
2146.93 1612
2147.37 1680
2147.81 1680
2148.24 1726
2148.68 1621
2149.12 1811
2149.56 1850
2149.99 1831
2150.43 1815
2150.87 1875
2151.30 1773
2151.74 1609
2152.18 1638
2152.62 1854
2153.05 1739
2153.49 1837
2153.93 1645
2154.37 1782
2154.80 1740
2155.24 1896
2155.68 1849
2156.12 1906
2156.55 1819
2156.99 2035
2157.43 2073
2157.87 2054
2158.31 1944
2158.74 1862
2159.18 1680
2159.62 1582
2160.06 1571
2160.50 1774
2160.93 1794
2161.37 1652
2161.81 1689
2162.25 1652
2162.69 1716
2163.13 1674
2163.57 1503
2164.00 1461
2164.44 1545
2164.88 1462
2165.32 1412
2165.76 1509
2166.20 1443
2166.64 1616
2167.07 1738
2167.51 1503
2167.95 1481
2168.39 1531
2168.83 1666
2169.27 1682
2169.71 1741
2170.15 1710
2170.59 1858
2171.03 2032
2171.47 1774
2171.91 1771
2172.34 1733
2172.78 2118
2173.22 2053
2173.66 1968
2174.10 1916
2174.54 1849
2174.98 1899
2175.42 1890
2175.86 1818
2176.30 1890
2176.74 1937
2177.18 2035
2177.62 1906
2178.06 1712
2178.50 1477
2178.94 1623
2179.38 1591
2179.82 1518
2180.26 1625
2180.70 1429
2181.14 1457
2181.58 1471
2182.02 1562
2182.46 1691
2182.90 1477
2183.34 1441
2183.78 1610
2184.22 1462
2184.67 1592
2185.11 1598
2185.55 1529
2185.99 1625
2186.43 1498
2186.87 1517
2187.31 1718
2187.75 1646
2188.19 1502
2188.63 1486
2189.07 1739
2189.52 1702
2189.96 1641
2190.40 1599
2190.84 1661
2191.28 1746
2191.72 1747
2192.16 1747
2192.60 1783
2193.05 1700
2193.49 1535
2193.93 1851
2194.37 1840
2194.81 1783
2195.25 1641
2195.70 1780
2196.14 1793
2196.58 1696
2197.02 1721
2197.46 1674
2197.91 1771
2198.35 1712
2198.79 1715
2199.23 1518
2199.67 1519
2200.12 1535
2200.56 1523
2201.00 1686
2201.44 1762
2201.89 1685
2202.33 1559
2202.77 1592
2203.21 1682
2203.66 1509
2204.10 1534
2204.54 1445
2204.98 1549
2205.43 1334
2205.87 1500
2206.31 1627
2206.75 1515
2207.20 1369
2207.64 1344
2208.08 1606
2208.53 1475
2208.97 1391
2209.41 1265
2209.86 1624
2210.30 1523
2210.74 1388
2211.19 1394
2211.63 1581
2212.07 1558
2212.52 1540
2212.96 1703
2213.40 1607
2213.85 1634
2214.29 1629
2214.73 1562
2215.18 1446
2215.62 1317
2216.06 1383
2216.51 1534
2216.95 1504
2217.40 1478
2217.84 1645
2218.28 1628
2218.73 1520
2219.17 1731
2219.62 1840
2220.06 1775
2220.51 1764
2220.95 1812
2221.39 1897
2221.84 1874
2222.28 1826
2222.73 1814
2223.17 1833
2223.62 1930
2224.06 1731
2224.51 1818
2224.95 1855
2225.39 1684
2225.84 1781
2226.28 1635
2226.73 1833
2227.17 1562
2227.62 1493
2228.06 1566
2228.51 1701
2228.95 1678
2229.40 1462
2229.84 1638
2230.29 1773
2230.73 1626
2231.18 1474
2231.63 1503
2232.07 1400
2232.52 1486
2232.96 1469
2233.41 1467
2233.85 1430
2234.30 1473
2234.74 1561
2235.19 1614
2235.64 1435
2236.08 1408
2236.53 1392
2236.97 1329
2237.42 1424
2237.87 1258
2238.31 1214
2238.76 1305
2239.20 1434
2239.65 1253
2240.10 1383
2240.54 1394
2240.99 1349
2241.43 1319
2241.88 1250
2242.33 1296
2242.77 1426
2243.22 1361
2243.67 1221
2244.11 1457
2244.56 1390
2245.01 1319
2245.45 1300
2245.90 1408
2246.35 1548
2246.79 1462
2247.24 1602
2247.69 1406
2248.13 1439
2248.58 1376
2249.03 1318
2249.48 1405
2249.92 1229
2250.37 1327
2250.82 1391
2251.27 1492
2251.71 1470
2252.16 1353
2252.61 1456
2253.05 1443
2253.50 1263
2253.95 1294
2254.40 1341
2254.85 1332
2255.29 1278
2255.74 1301
2256.19 1294
2256.64 1181
2257.08 1261
2257.53 1357
2257.98 1348
2258.43 1460
2258.88 1437
2259.32 1343
2259.77 1493
2260.22 1541
2260.67 1627
2261.12 1890
2261.57 1839
2262.01 1839
2262.46 1776
2262.91 1887
2263.36 2110
2263.81 1777
2264.26 1567
2264.71 1710
2265.15 1740
2265.60 1548
2266.05 1716
2266.50 1525
2266.95 1539
2267.40 1509
2267.85 1554
2268.30 1401
2268.75 1471
2269.19 1513
2269.64 1435
2270.09 1635
2270.54 1527
2270.99 1493
2271.44 1546
2271.89 1448
2272.34 1306
2272.79 1515
2273.24 1452
2273.69 1299
2274.14 1464
2274.59 1471
2275.04 1491
2275.49 1679
2275.94 1514
2276.39 1383
2276.84 1212
2277.29 1463
2277.74 1511
2278.19 1560
2278.64 1602
2279.09 1608
2279.54 1428
2279.99 1609
2280.44 1674
2280.89 1704
2281.34 1663
2281.79 1748
2282.24 1708
2282.69 1671
2283.14 1531
2283.59 1552
2284.04 1451
2284.49 1465
2284.94 1494
2285.39 1411
2285.84 1534
2286.29 1487
2286.74 1536
2287.19 1635
2287.65 1666
2288.10 1737
2288.55 2028
2289.00 2055
2289.45 2368
2289.90 2411
2290.35 2392
2290.80 2359
2291.25 2344
2291.71 2352
2292.16 2200
2292.61 2039
2293.06 1973
2293.51 1732
2293.96 1738
2294.41 1589
2294.87 1648
2295.32 1404
2295.77 1505
2296.22 1421
2296.67 1449
2297.12 1396
2297.58 1356
2298.03 1400
2298.48 1401
2298.93 1355
2299.38 1485
2299.84 1256
2300.29 1280
2300.74 1204
2301.19 1216
2301.65 1276
2302.10 1376
2302.55 1439
2303.00 1403
2303.46 1414
2303.91 1314
2304.36 1346
2304.81 1308
2305.27 1431
2305.72 1471
2306.17 1552
2306.62 1514
2307.08 1502
2307.53 1457
2307.98 1471
2308.44 1607
2308.89 1601
2309.34 1687
2309.79 1630
2310.25 1637
2310.70 1531
2311.15 1595
2311.61 1505
2312.06 1453
2312.51 1309
2312.97 1402
2313.42 1543
2313.87 1493
2314.33 1720
2314.78 1585
2315.24 1337
2315.69 1438
2316.14 1536
2316.60 1478
2317.05 1497
2317.50 1672
2317.96 1625
2318.41 1579
2318.87 1665
2319.32 1604
2319.77 1401
2320.23 1467
2320.68 1563
2321.14 1655
2321.59 1576
2322.05 1501
2322.50 1539
2322.95 1507
2323.41 1634
2323.86 1900
2324.32 1764
2324.77 1891
2325.23 1892
2325.68 1914
2326.14 2125
2326.59 1863
2327.05 1573
2327.50 1467
2327.96 1418
2328.41 1353
2328.86 1312
2329.32 1402
2329.78 1391
2330.23 1436
2330.69 1340
2331.14 1360
2331.60 1534
2332.05 1281
2332.51 1328
2332.96 1472
2333.42 1427
2333.87 1572
2334.33 1511
2334.78 1501
2335.24 1490
2335.69 1391
2336.15 1450
2336.61 1613
2337.06 1527
2337.52 1494
2337.97 1360
2338.43 1328
2338.89 1303
2339.34 1248
2339.80 1227
2340.25 1446
2340.71 1412
2341.17 1304
2341.62 1160
2342.08 1336
2342.53 1392
2342.99 1384
2343.45 1334
2343.90 1281
2344.36 1244
2344.82 1294
2345.27 1298
2345.73 1283
2346.19 1280
2346.64 1525
2347.10 1294
2347.56 1363
2348.01 1325
2348.47 1200
2348.93 1289
2349.38 1235
2349.84 1317
2350.30 1261
2350.76 1201
2351.21 1101
2351.67 1026
2352.13 1130
2352.58 1296
2353.04 1336
2353.50 1341
2353.96 1270
2354.41 1217
2354.87 1211
2355.33 1235
2355.79 1165
2356.24 1176
2356.70 1271
2357.16 1209
2357.62 1194
2358.08 1319
2358.53 1346
2358.99 1547
2359.45 1438
2359.91 1403
2360.37 1332
2360.82 1434
2361.28 1374
2361.74 1244
2362.20 1244
2362.66 1351
2363.11 1198
2363.57 1167
2364.03 1091
2364.49 1220
2364.95 1362
2365.41 1355
2365.86 1278
2366.32 1363
2366.78 1423
2367.24 1507
2367.70 1429
2368.16 1377
2368.62 1273
2369.08 1342
2369.54 1331
2369.99 1270
2370.45 1269
2370.91 1384
2371.37 1456
2371.83 1551
2372.29 1468
2372.75 1717
2373.21 1888
2373.67 1711
2374.13 1620
2374.59 1678
2375.05 1794
2375.51 1745
2375.96 1566
2376.42 1631
2376.88 1780
2377.34 1700
2377.80 1943
2378.26 1925
2378.72 1667
2379.18 1548
2379.64 1501
2380.10 1582
2380.56 1403
2381.02 1491
2381.48 1479
2381.94 1247
2382.40 1409
2382.86 1498
2383.32 1238
2383.78 1246
2384.24 1137
2384.70 1039
2385.17 1179
2385.63 1159
2386.09 1223
2386.55 1215
2387.01 1319
2387.47 1389
2387.93 1411
2388.39 1487
2388.85 1314
2389.31 1262
2389.77 1319
2390.23 1330
2390.69 1556
2391.15 1526
2391.62 1454
2392.08 1471
2392.54 1460
2393.00 1383
2393.46 1275
2393.92 1614
2394.38 1404
2394.84 1343
2395.31 1508
2395.77 1398
2396.23 1285
2396.69 1528
2397.15 1340
2397.61 1318
2398.08 1499
2398.54 1456
2399.00 1405
2399.46 1502
2399.92 1344
2400.38 1197
2400.85 1181
2401.31 1225
2401.77 1112
2402.23 1163
2402.69 1235
2403.16 1156
2403.62 1344
2404.08 1511
2404.54 1410
2405.01 1338
2405.47 1318
2405.93 1482
2406.39 1415
2406.86 1447
2407.32 1292
2407.78 1322
2408.24 1245
2408.71 1281
2409.17 1260
2409.63 1252
2410.09 1222
2410.56 1201
2411.02 1398
2411.48 1371
2411.95 1294
2412.41 1336
2412.87 1283
2413.34 1300
2413.80 1392
2414.26 1292
2414.73 1428
2415.19 1301
2415.65 1392
2416.12 1505
2416.58 1481
2417.04 1479
2417.51 1388
2417.97 1422
2418.43 1404
2418.90 1448
2419.36 1357
2419.82 1466
2420.29 1365
2420.75 1334
2421.22 1214
2421.68 1200
2422.14 1197
2422.61 1238
2423.07 1384
2423.54 1356
2424.00 1266
2424.47 1131
2424.93 1101
2425.39 1173
2425.86 1089
2426.32 1081
2426.79 1089
2427.25 1269
2427.72 1235
2428.18 1200
2428.65 1194
2429.11 1310
2429.57 1346
2430.04 1477
2430.50 1233
2430.97 1159
2431.43 1265
2431.90 1248
2432.36 1190
2432.83 1091
2433.29 1169
2433.76 1321
2434.22 1411
2434.69 1289
2435.15 1249
2435.62 1330
2436.09 1330
2436.55 1225
2437.02 1223
2437.48 1133
2437.95 1052
2438.41 1154
2438.88 1293
2439.34 1364
2439.81 1424
2440.28 1335
2440.74 1211
2441.21 1206
2441.67 1178
2442.14 1140
2442.60 1396
2443.07 1367
2443.54 1351
2444.00 1309
2444.47 1358
2444.94 1381
2445.40 1354
2445.87 1317
2446.33 1313
2446.80 1330
2447.27 1398
2447.73 1242
2448.20 1258
2448.67 1234
2449.13 1136
2449.60 1183
2450.07 1284
2450.53 1257
2451.00 1208
2451.47 1159
2451.93 1285
2452.40 1268
2452.87 1113
2453.33 1097
2453.80 1147
2454.27 1216
2454.74 1157
2455.20 1204
2455.67 1259
2456.14 1236
2456.60 1142
2457.07 1092
2457.54 1062
2458.01 1130
2458.47 1062
2458.94 1160
2459.41 1129
2459.88 1235
2460.34 1095
2460.81 1223
2461.28 1377
2461.75 1285
2462.21 1242
2462.68 1248
2463.15 1307
2463.62 1234
2464.09 1308
2464.55 1280
2465.02 1353
2465.49 1286
2465.96 1305
2466.43 1385
2466.90 1272
2467.36 1181
2467.83 1151
2468.30 1300
2468.77 1229
2469.24 1067
2469.71 1111
2470.17 1192
2470.64 1216
2471.11 1164
2471.58 1115
2472.05 1160
2472.52 1142
2472.99 1142
2473.46 1081
2473.93 1070
2474.39 1058
2474.86 1075
2475.33 1079
2475.80 1045
2476.27 1071
2476.74 1158
2477.21 1012
2477.68 1054
2478.15 1060
2478.62 958
2479.09 1106
2479.56 1121
2480.03 1080
2480.49 1205
2480.96 1116
2481.43 1114
2481.90 1133
2482.37 1078
2482.84 1119
2483.31 1152
2483.78 1127
2484.25 1155
2484.72 1222
2485.19 1104
2485.66 1077
2486.13 1230
2486.60 1287
2487.07 1209
2487.54 1257
2488.01 1280
2488.48 1343
2488.95 1275
2489.43 1314
2489.90 1299
2490.37 1358
2490.84 1293
2491.31 1188
2491.78 1245
2492.25 1237
2492.72 1142
2493.19 1120
2493.66 1151
2494.13 1135
2494.60 1081
2495.07 1161
2495.54 1169
2496.02 1109
2496.49 1160
2496.96 1042
2497.43 962
2497.90 1009
2498.37 986
2498.84 1115
2499.31 1212
2499.79 1181
2500.26 1127
2500.73 1154
2501.20 1274
2501.67 1246
2502.14 1235
2502.61 1274
2503.09 1376
2503.56 1292
2504.03 1356
2504.50 1187
2504.97 1288
2505.45 1269
2505.92 1115
2506.39 1219
2506.86 1161
2507.33 1180
2507.81 1264
2508.28 1251
2508.75 1312
2509.22 1135
2509.69 1161
2510.17 1191
2510.64 1284
2511.11 1348
2511.58 1305
2512.06 1347
2512.53 1332
2513.00 1356
2513.47 1258
2513.95 1418
2514.42 1212
2514.89 1206
2515.37 1206
2515.84 1194
2516.31 1015
2516.78 1055
2517.26 1098
2517.73 1134
2518.20 1096
2518.68 1199
2519.15 1189
2519.62 1141
2520.10 1127
2520.57 1084
2521.04 1040
2521.52 1224
2521.99 1204
2522.46 1239
2522.94 1184
2523.41 1033
2523.89 1065
2524.36 1112
2524.83 1114
2525.31 1268
2525.78 1202
2526.25 1275
2526.73 1232
2527.20 1474
2527.68 1442
2528.15 1490
2528.62 1406
2529.10 1264
2529.57 1272
2530.05 1329
2530.52 1219
2531.00 1272
2531.47 1191
2531.94 1190
2532.42 1149
2532.89 1197
2533.37 1232
2533.84 1089
2534.32 1201
2534.79 1156
2535.27 1196
2535.74 1238
2536.22 1192
2536.69 1400
2537.17 1289
2537.64 1194
2538.12 1371
2538.59 1275
2539.07 1163
2539.54 1220
2540.02 1338
2540.49 1317
2540.97 1280
2541.44 1206
2541.92 1268
2542.39 1320
2542.87 1290
2543.34 1240
2543.82 1288
2544.29 1349
2544.77 1320
2545.25 1215
2545.72 1187
2546.20 1225
2546.67 1126
2547.15 1232
2547.62 1390
2548.10 1311
2548.58 1166
2549.05 1296
2549.53 1388
2550.00 1403
2550.48 1554
2550.96 1434
2551.43 1423
2551.91 1352
2552.39 1420
2552.86 1323
2553.34 1376
2553.82 1346
2554.29 1279
2554.77 1244
2555.24 1199
2555.72 1119
2556.20 1076
2556.67 1226
2557.15 1290
2557.63 1293
2558.11 1189
2558.58 1070
2559.06 997
2559.54 1121
2560.01 1139
2560.49 1147
2560.97 1184
2561.44 1102
2561.92 1076
2562.40 1126
2562.88 1218
2563.35 1146
2563.83 1159
2564.31 1154
2564.79 943
2565.26 1107
2565.74 1216
2566.22 1145
2566.70 1064
2567.17 1167
2567.65 1282
2568.13 1104
2568.61 1164
2569.09 990
2569.56 1202
2570.04 1166
2570.52 1190
2571.00 1195
2571.48 1156
2571.95 1062
2572.43 1040
2572.91 971
2573.39 985
2573.87 1034
2574.35 991
2574.82 1013
2575.30 1116
2575.78 1163
2576.26 1113
2576.74 1072
2577.22 1016
2577.70 1058
2578.17 1140
2578.65 1065
2579.13 1059
2579.61 997
2580.09 943
2580.57 1032
2581.05 1110
2581.53 1028
2582.01 1171
2582.48 1087
2582.96 986
2583.44 971
2583.92 1065
2584.40 1142
2584.88 1219
2585.36 1018
2585.84 1196
2586.32 1101
2586.80 1157
2587.28 1141
2587.76 1060
2588.24 1114
2588.72 1151
2589.20 1166
2589.68 1162
2590.16 1246
2590.64 1146
2591.12 1136
2591.60 1037
2592.08 1026
2592.56 1101
2593.04 1130
2593.52 1065
2594.00 1065
2594.48 972
2594.96 1034
2595.44 1055
2595.92 1014
2596.40 1084
2596.88 1082
2597.36 1149
2597.84 1152
2598.32 1119
2598.80 1056
2599.28 1020
2599.76 1030
2600.24 1090
2600.72 1072
2601.21 1012
2601.69 1087
2602.17 1159
2602.65 1094
2603.13 1097
2603.61 1120
2604.09 1082
2604.57 1057
2605.05 1071
2605.54 1146
2606.02 1159
2606.50 1291
2606.98 1175
2607.46 1175
2607.94 1133
2608.42 1138
2608.91 1140
2609.39 1059
2609.87 999
2610.35 1080
2610.83 1126
2611.31 1121
2611.80 1124
2612.28 1162
2612.76 1068
2613.24 1059
2613.72 1041
2614.21 1092
2614.69 1033
2615.17 1167
2615.65 1137
2616.13 1089
2616.62 1104
2617.10 1148
2617.58 1121
2618.06 1185
2618.55 1299
2619.03 1286
2619.51 1227
2619.99 1255
2620.48 1388
2620.96 1414
2621.44 1172
2621.92 1263
2622.41 1271
2622.89 1209
2623.37 1288
2623.86 1409
2624.34 1309
2624.82 1175
2625.31 1137
2625.79 1182
2626.27 1101
2626.75 1174
2627.24 1065
2627.72 1114
2628.20 1162
2628.69 1097
2629.17 1161
2629.66 1406
2630.14 1404
2630.62 1363
2631.11 1445
2631.59 1355
2632.07 1541
2632.56 1431
2633.04 1530
2633.52 1511
2634.01 1459
2634.49 1499
2634.98 1363
2635.46 1257
2635.94 1225
2636.43 1340
2636.91 1175
2637.40 1216
2637.88 1083
2638.37 1085
2638.85 1084
2639.33 1163
2639.82 1027
2640.30 955
2640.79 967
2641.27 1013
2641.76 1076
2642.24 964
2642.73 966
2643.21 1002
2643.70 1171
2644.18 1157
2644.67 930
2645.15 1183
2645.64 1065
2646.12 945
2646.61 1078
2647.09 1001
2647.58 1058
2648.06 977
2648.55 909
2649.03 1043
2649.52 943
2650.00 930
2650.49 1081
2650.97 1135
2651.46 1095
2651.94 1033
2652.43 994
2652.92 1064
2653.40 1111
2653.89 1138
2654.37 995
2654.86 1150
2655.34 1208
2655.83 1176
2656.32 1106
2656.80 1007
2657.29 1064
2657.77 1023
2658.26 1028
2658.75 987
2659.23 1015
2659.72 1030
2660.21 1146
2660.69 1109
2661.18 988
2661.66 973
2662.15 935
2662.64 1047
2663.12 976
2663.61 1001
2664.10 1010
2664.58 1044
2665.07 1115
2665.56 1111
2666.04 1130
2666.53 1076
2667.02 1021
2667.50 1109
2667.99 948
2668.48 942
2668.97 1059
2669.45 992
2669.94 1031
2670.43 1104
2670.91 1151
2671.40 1122
2671.89 1024
2672.38 1236
2672.86 1203
2673.35 1128
2673.84 1181
2674.33 1194
2674.81 1250
2675.30 1265
2675.79 1172
2676.28 1225
2676.77 1242
2677.25 1146
2677.74 1091
2678.23 1041
2678.72 958
2679.21 1090
2679.69 1125
2680.18 977
2680.67 963
2681.16 1104
2681.65 1077
2682.13 986
2682.62 1063
2683.11 973
2683.60 1151
2684.09 1080
2684.58 1174
2685.07 1043
2685.55 1062
2686.04 1023
2686.53 1022
2687.02 1063
2687.51 1080
2688.00 964
2688.49 938
2688.98 1215
2689.46 1166
2689.95 982
2690.44 987
2690.93 1175
2691.42 1023
2691.91 863
2692.40 990
2692.89 941
2693.38 1077
2693.87 1078
2694.36 1045
2694.85 1054
2695.34 1058
2695.83 1128
2696.31 1002
2696.80 1063
2697.29 999
2697.78 916
2698.27 931
2698.76 1103
2699.25 1045
2699.74 1033
2700.23 1172
2700.72 1017
2701.21 1146
2701.70 1260
2702.19 1285
2702.68 1232
2703.17 1109
2703.66 1175
2704.15 1104
2704.64 1298
2705.13 1157
2705.63 1092
2706.12 1000
2706.61 1154
2707.10 1156
2707.59 1106
2708.08 1199
2708.57 1005
2709.06 1114
2709.55 1229
2710.04 1115
2710.53 933
2711.02 1008
2711.51 1128
2712.01 1144
2712.50 1264
2712.99 1076
2713.48 1019
2713.97 1053
2714.46 1241
2714.95 1061
2715.44 1076
2715.93 1026
2716.43 1001
2716.92 1001
2717.41 895
2717.90 904
2718.39 927
2718.88 1074
2719.38 1059
2719.87 1187
2720.36 1265
2720.85 1203
2721.34 1185
2721.83 1250
2722.33 1320
2722.82 1323
2723.31 1438
2723.80 1345
2724.30 1418
2724.79 1331
2725.28 1263
2725.77 1247
2726.26 1234
2726.76 1252
2727.25 1412
2727.74 1340
2728.23 1285
2728.73 1192
2729.22 1303
2729.71 1256
2730.20 1241
2730.70 1215
2731.19 1222
2731.68 1078
2732.18 1060
2732.67 1142
2733.16 1172
2733.65 1113
2734.15 1151
2734.64 1161
2735.13 1237
2735.63 1325
2736.12 1199
2736.61 1415
2737.11 1385
2737.60 1286
2738.09 1252
2738.59 1299
2739.08 1366
2739.57 1363
2740.07 1303
2740.56 1302
2741.05 1308
2741.55 1323
2742.04 1194
2742.54 1154
2743.03 1286
2743.52 1295
2744.02 1178
2744.51 1108
2745.00 1135
2745.50 1153
2745.99 1256
2746.49 1152
2746.98 1170
2747.48 1037
2747.97 1062
2748.46 1057
2748.96 1058
2749.45 1174
2749.95 1019
2750.44 905
2750.94 1048
2751.43 1123
2751.93 1180
2752.42 1124
2752.91 1128
2753.41 1091
2753.90 1046
2754.40 1014
2754.89 1137
2755.39 1078
2755.88 1133
2756.38 1252
2756.87 1081
2757.37 1144
2757.86 942
2758.36 958
2758.85 1074
2759.35 1035
2759.85 1067
2760.34 1083
2760.84 971
2761.33 1075
2761.83 1052
2762.32 996
2762.82 1057
2763.31 1035
2763.81 1066
2764.31 926
2764.80 1077
2765.30 1065
2765.79 1108
2766.29 1042
2766.78 1148
2767.28 1185
2767.78 1186
2768.27 1134
2768.77 1008
2769.27 1070
2769.76 1097
2770.26 1065
2770.75 1186
2771.25 1083
2771.75 1056
2772.24 1066
2772.74 1123
2773.24 1224
2773.73 1191
2774.23 1145
2774.73 1241
2775.22 1416
2775.72 1183
2776.22 1220
2776.71 1378
2777.21 1416
2777.71 1247
2778.20 1331
2778.70 1307
2779.20 1229
2779.70 1300
2780.19 1142
2780.69 1087
2781.19 1111
2781.68 1072
2782.18 1186
2782.68 1129
2783.18 1157
2783.67 1276
2784.17 1239
2784.67 1195
2785.17 1241
2785.66 1042
2786.16 1123
2786.66 1058
2787.16 1043
2787.66 975
2788.15 1050
2788.65 1074
2789.15 1044
2789.65 1122
2790.14 1193
2790.64 1073
2791.14 1081
2791.64 1084
2792.14 1204
2792.64 1232
2793.13 1100
2793.63 1094
2794.13 1153
2794.63 1175
2795.13 1199
2795.63 1035
2796.12 1156
2796.62 1200
2797.12 1189
2797.62 1144
2798.12 1121
2798.62 1177
2799.12 1190
2799.62 1146
2800.12 1076
2800.61 1055
2801.11 1008
2801.61 991
2802.11 1068
2802.61 1127
2803.11 1146
2803.61 956
2804.11 1018
2804.61 1052
2805.11 1074
2805.61 1091
2806.11 1000
2806.61 1014
2807.11 986
2807.60 1151
2808.10 1187
2808.60 1148
2809.10 1098
2809.60 1091
2810.10 1054
2810.60 1088
2811.10 1137
2811.60 1049
2812.10 1061
2812.60 1087
2813.10 1122
2813.60 1159
2814.10 1112
2814.60 1036
2815.10 1009
2815.60 1000
2816.10 908
2816.61 976
2817.11 983
2817.61 851
2818.11 918
2818.61 1039
2819.11 1133
2819.61 1085
2820.11 1165
2820.61 1163
2821.11 1082
2821.61 1094
2822.11 970
2822.61 994
2823.11 1032
2823.62 967
2824.12 1034
2824.62 1061
2825.12 978
2825.62 1002
2826.12 1075
2826.62 1108
2827.12 1049
2827.63 1010
2828.13 967
2828.63 1075
2829.13 996
2829.63 1033
2830.13 967
2830.63 907
2831.14 992
2831.64 866
2832.14 948
2832.64 964
2833.14 922
2833.65 896
2834.15 993
2834.65 872
2835.15 970
2835.65 1008
2836.16 1056
2836.66 1037
2837.16 1020
2837.66 1143
2838.16 1227
2838.67 1200
2839.17 1091
2839.67 1152
2840.17 1142
2840.68 1026
2841.18 1188
2841.68 1125
2842.19 969
2842.69 932
2843.19 1026
2843.69 965
2844.20 977
2844.70 932
2845.20 997
2845.71 1009
2846.21 1062
2846.71 851
2847.21 935
2847.72 1039
2848.22 1111
2848.72 1028
2849.23 976
2849.73 982
2850.23 977
2850.74 953
2851.24 1049
2851.74 1000
2852.25 1055
2852.75 1050
2853.26 1019
2853.76 1087
2854.26 999
2854.77 965
2855.27 1134
2855.77 1157
2856.28 1055
2856.78 1109
2857.29 1082
2857.79 996
2858.29 942
2858.80 1030
2859.30 981
2859.81 939
2860.31 979
2860.82 1061
2861.32 1064
2861.82 1089
2862.33 933
2862.83 941
2863.34 925
2863.84 995
2864.35 1043
2864.85 1011
2865.36 1024
2865.86 1017
2866.37 1074
2866.87 1036
2867.38 824
2867.88 954
2868.39 902
2868.89 952
2869.40 999
2869.90 888
2870.41 887
2870.91 973
2871.42 1041
2871.92 1102
2872.43 1168
2872.93 1047
2873.44 1143
2873.94 980
2874.45 952
2874.95 1048
2875.46 1162
2875.97 1073
2876.47 1057
2876.98 912
2877.48 1024
2877.99 1061
2878.49 1091
2879.00 1017
2879.51 1004
2880.01 1078
2880.52 1028
2881.03 912
2881.53 1017
2882.04 1122
2882.54 1191
2883.05 1047
2883.56 1028
2884.06 1059
2884.57 962
2885.08 1005
2885.58 985
2886.09 1033
2886.60 988
2887.10 1014
2887.61 1144
2888.12 1477
2888.62 1313
2889.13 1210
2889.64 1046
2890.14 1226
2890.65 1223
2891.16 1343
2891.66 1354
2892.17 1346
2892.68 1428
2893.18 1364
2893.69 1287
2894.20 1209
2894.71 1282
2895.21 1355
2895.72 1441
2896.23 1453
2896.74 1558
2897.24 1375
2897.75 1302
2898.26 1513
2898.77 1426
2899.27 1123
2899.78 1130
2900.29 1119
2900.80 1174
2901.31 1045
2901.81 967
2902.32 1134
2902.83 1133
2903.34 1157
2903.85 1103
2904.35 1022
2904.86 958
2905.37 1045
2905.88 1030
2906.39 1135
2906.90 1117
2907.40 1041
2907.91 888
2908.42 878
2908.93 945
2909.44 928
2909.95 1064
2910.46 1078
2910.96 1113
2911.47 1015
2911.98 1031
2912.49 974
2913.00 930
2913.51 954
2914.02 1091
2914.53 1104
2915.04 1009
2915.54 1026
2916.05 973
2916.56 987
2917.07 1041
2917.58 958
2918.09 1054
2918.60 1110
2919.11 1050
2919.62 979
2920.13 1066
2920.64 1031
2921.15 1053
2921.66 1038
2922.17 1001
2922.68 1074
2923.19 1015
2923.70 1036
2924.21 900
2924.72 1026
2925.23 1140
2925.74 1102
2926.25 986
2926.76 1052
2927.27 973
2927.78 1133
2928.29 1156
2928.80 968
2929.31 935
2929.82 1059
2930.33 1141
2930.84 1129
2931.35 1165
2931.86 945
2932.37 990
2932.88 1173
2933.39 1074
2933.90 1107
2934.41 1060
2934.92 1091
2935.44 1100
2935.95 1009
2936.46 1123
2936.97 1131
2937.48 1242
2937.99 1334
2938.50 1551
2939.01 1421
2939.52 1462
2940.04 1475
2940.55 1476
2941.06 1309
2941.57 1195
2942.08 1200
2942.59 1235
2943.10 1251
2943.62 1205
2944.13 1111
2944.64 1124
2945.15 1044
2945.66 1034
2946.17 1028
2946.69 1039
2947.20 1005
2947.71 1142
2948.22 988
2948.73 1004
2949.25 951
2949.76 963
2950.27 1020
2950.78 1013
2951.29 1042
2951.81 1003
2952.32 894
2952.83 917
2953.34 1019
2953.86 1021
2954.37 920
2954.88 984
2955.39 1027
2955.91 976
2956.42 988
2956.93 1016
2957.45 1110
2957.96 1051
2958.47 1050
2958.98 1172
2959.50 1123
2960.01 1045
2960.52 993
2961.04 1011
2961.55 1054
2962.06 1071
2962.58 1126
2963.09 1168
2963.60 1045
2964.12 1100
2964.63 1195
2965.14 1036
2965.66 1055
2966.17 1170
2966.68 1070
2967.20 960
2967.71 1091
2968.22 1117
2968.74 1009
2969.25 1012
2969.77 1142
2970.28 1072
2970.79 993
2971.31 997
2971.82 989
2972.34 1115
2972.85 1069
2973.36 996
2973.88 1160
2974.39 1123
2974.91 1110
2975.42 1068
2975.94 967
2976.45 1175
2976.96 1167
2977.48 1348
2977.99 1363
2978.51 1244
2979.02 1222
2979.54 1325
2980.05 1226
2980.57 1126
2981.08 1135
2981.60 1097
2982.11 1184
2982.63 1178
2983.14 1279
2983.66 1229
2984.17 1230
2984.69 1234
2985.20 1230
2985.72 1156
2986.23 1321
2986.75 1236
2987.26 1334
2987.78 1429
2988.29 1356
2988.81 1381
2989.32 1376
2989.84 1441
2990.36 1534
2990.87 1352
2991.39 1394
2991.90 1471
2992.42 1399
2992.94 1529
2993.45 1514
2993.97 1485
2994.48 1491
2995.00 1434
2995.51 1402
2996.03 1647
2996.55 1591
2997.06 1643
2997.58 1740
2998.10 1795
2998.61 1804
2999.13 1889
2999.65 1806
3000.16 1993
3000.68 2388
3001.19 2607
3001.71 3005
3002.23 3072
3002.74 3071
3003.26 3990
3003.78 4486
3004.30 4640
3004.81 5153
3005.33 4879
3005.85 4784
3006.36 4752
3006.88 4604
3007.40 4079
3007.91 3371
3008.43 3183
3008.95 2648
3009.47 2397
3009.98 2211
3010.50 1887
3011.02 1715
3011.54 1651
3012.05 1503
3012.57 1560
3013.09 1443
3013.61 1453
3014.12 1419
3014.64 1500
3015.16 1468
3015.68 1533
3016.19 1619
3016.71 1551
3017.23 1536
3017.75 1540
3018.27 1618
3018.78 1527
3019.30 1504
3019.82 1649
3020.34 1403
3020.86 1527
3021.38 1598
3021.89 1541
3022.41 1391
3022.93 1373
3023.45 1386
3023.97 1440
3024.49 1432
3025.01 1345
3025.52 1402
3026.04 1337
3026.56 1217
3027.08 1263
3027.60 1271
3028.12 1142
3028.64 1174
3029.16 1219
3029.67 1297
3030.19 1280
3030.71 1202
3031.23 1265
3031.75 1328
3032.27 1319
3032.79 1299
3033.31 1373
3033.83 1260
3034.35 1263
3034.87 1105
3035.39 1203
3035.91 1210
3036.43 1083
3036.95 994
3037.47 1193
3037.99 1081
3038.50 1163
3039.02 1087
3039.54 1102
3040.06 1086
3040.58 995
3041.10 1044
3041.62 1110
3042.14 1258
3042.66 1201
3043.18 1274
3043.70 1272
3044.23 1092
3044.75 1165
3045.27 1190
3045.79 1162
3046.31 1325
3046.83 1176
3047.35 1147
3047.87 1010
3048.39 1161
3048.91 1191
3049.43 1080
3049.95 1170
3050.47 1086
3050.99 1021
3051.51 1046
3052.03 1025
3052.56 1098
3053.08 1104
3053.60 1181
3054.12 1183
3054.64 1148
3055.16 1120
3055.68 1164
3056.20 1196
3056.72 1106
3057.25 1096
3057.77 1067
3058.29 1165
3058.81 1163
3059.33 1200
3059.85 1081
3060.38 970
3060.90 1155
3061.42 1172
3061.94 1221
3062.46 1065
3062.98 1152
3063.51 1284
3064.03 1157
3064.55 1350
3065.07 1218
3065.59 1263
3066.12 1137
3066.64 1125
3067.16 1167
3067.68 1422
3068.21 1286
3068.73 1165
3069.25 1285
3069.77 1256
3070.30 1180
3070.82 1199
3071.34 1235
3071.86 1130
3072.39 1274
3072.91 1204
3073.43 1126
3073.95 1101
3074.48 1210
3075.00 1329
3075.52 1189
3076.05 1376
3076.57 1255
3077.09 1287
3077.61 1346
3078.14 1406
3078.66 1461
3079.18 1515
3079.71 1562
3080.23 1708
3080.75 1647
3081.28 1807
3081.80 1670
3082.32 1502
3082.85 1583
3083.37 1490
3083.90 1480
3084.42 1389
3084.94 1508
3085.47 1308
3085.99 1368
3086.51 1326
3087.04 1305
3087.56 1292
3088.09 1307
3088.61 1360
3089.13 1421
3089.66 1458
3090.18 1407
3090.71 1345
3091.23 1322
3091.76 1454
3092.28 1406
3092.80 1450
3093.33 1456
3093.85 1541
3094.38 1490
3094.90 1651
3095.43 1678
3095.95 1769
3096.48 1766
3097.00 1740
3097.53 1838
3098.05 2034
3098.58 2424
3099.10 2892
3099.63 3549
3100.15 3977
3100.68 4680
3101.20 5372
3101.73 5992
3102.25 6407
3102.78 7420
3103.30 7883
3103.83 7486
3104.35 7417
3104.88 6959
3105.40 6282
3105.93 5479
3106.45 4769
3106.98 4125
3107.51 3485
3108.03 2915
3108.56 2521
3109.08 2292
3109.61 2256
3110.13 2343
3110.66 2298
3111.19 2293
3111.71 2226
3112.24 2193
3112.76 1983
3113.29 1956
3113.82 1842
3114.34 1797
3114.87 1736
3115.40 1672
3115.92 1547
3116.45 1466
3116.98 1382
3117.50 1519
3118.03 1552
3118.55 1666
3119.08 1394
3119.61 1678
3120.13 1860
3120.66 1863
3121.19 1990
3121.72 1951
3122.24 1979
3122.77 1936
3123.30 1929
3123.82 1741
3124.35 1671
3124.88 1614
3125.40 1657
3125.93 1720
3126.46 1610
3126.99 1616
3127.51 1638
3128.04 1547
3128.57 1463
3129.10 1371
3129.62 1271
3130.15 1229
3130.68 1216
3131.21 1243
3131.73 1212
3132.26 1258
3132.79 1360
3133.32 1408
3133.85 1291
3134.37 1245
3134.90 1220
3135.43 1187
3135.96 1203
3136.49 1175
3137.01 1197
3137.54 1285
3138.07 1282
3138.60 1301
3139.13 1203
3139.65 1027
3140.18 1080
3140.71 1142
3141.24 1229
3141.77 1124
3142.30 1160
3142.83 1211
3143.35 1210
3143.88 1139
3144.41 1135
3144.94 1210
3145.47 1212
3146.00 1187
3146.53 1117
3147.06 1169
3147.59 1400
3148.11 1330
3148.64 1322
3149.17 1264
3149.70 1266
3150.23 1357
3150.76 1266
3151.29 1178
3151.82 1137
3152.35 1183
3152.88 1263
3153.41 1203
3153.94 1341
3154.47 1254
3155.00 1279
3155.53 1324
3156.06 1135
3156.59 1210
3157.12 1251
3157.65 1325
3158.18 1297
3158.71 1299
3159.24 1353
3159.77 1347
3160.30 1258
3160.83 1200
3161.36 1175
3161.89 1133
3162.42 1176
3162.95 1121
3163.48 1057
3164.01 1097
3164.54 1090
3165.07 1190
3165.60 1227
3166.13 1191
3166.66 1015
3167.19 1234
3167.72 1195
3168.25 1086
3168.78 1217
3169.31 1228
3169.85 1264
3170.38 1150
3170.91 1185
3171.44 1345
3171.97 1357
3172.50 1375
3173.03 1379
3173.56 1414
3174.09 1425
3174.63 1389
3175.16 1314
3175.69 1253
3176.22 1253
3176.75 1328
3177.28 1226
3177.81 1299
3178.35 1131
3178.88 1182
3179.41 1162
3179.94 1146
3180.47 1126
3181.00 1080
3181.54 1105
3182.07 1131
3182.60 1178
3183.13 1084
3183.66 1192
3184.20 1193
3184.73 1193
3185.26 1238
3185.79 1095
3186.33 1098
3186.86 1086
3187.39 1023
3187.92 1069
3188.46 1161
3188.99 1186
3189.52 1207
3190.05 1229
3190.59 1125
3191.12 1136
3191.65 1018
3192.18 1085
3192.72 1178
3193.25 1252
3193.78 1188
3194.32 1196
3194.85 1002
3195.38 1038
3195.91 1091
3196.45 1121
3196.98 1173
3197.51 1161
3198.05 1170
3198.58 1184
3199.11 1190
3199.65 1261
3200.18 1267
3200.71 1200
3201.25 1067
3201.78 1266
3202.32 1332
3202.85 1326
3203.38 1343
3203.92 1276
3204.45 1343
3204.98 1342
3205.52 1476
3206.05 1447
3206.59 1400
3207.12 1342
3207.65 1265
3208.19 1293
3208.72 1276
3209.26 1430
3209.79 1393
3210.32 1324
3210.86 1316
3211.39 1418
3211.93 1530
3212.46 1307
3213.00 1374
3213.53 1364
3214.07 1222
3214.60 1195
3215.14 1289
3215.67 1284
3216.20 1168
3216.74 1233
3217.27 1203
3217.81 1272
3218.34 1147
3218.88 1126
3219.41 1255
3219.95 1150
3220.48 1178
3221.02 1281
3221.56 1305
3222.09 1433
3222.63 1460
3223.16 1405
3223.70 1451
3224.23 1443
3224.77 1529
3225.30 1662
3225.84 1599
3226.37 1552
3226.91 1559
3227.45 1478
3227.98 1552
3228.52 1642
3229.05 1631
3229.59 1599
3230.12 1621
3230.66 1572
3231.20 1696
3231.73 1598
3232.27 1689
3232.81 1603
3233.34 1606
3233.88 1544
3234.41 1639
3234.95 1624
3235.49 1716
3236.02 1646
3236.56 1660
3237.10 1690
3237.63 1723
3238.17 1584
3238.71 1829
3239.24 1898
3239.78 1830
3240.32 1812
3240.85 1721
3241.39 1765
3241.93 1931
3242.46 1784
3243.00 1622
3243.54 1855
3244.07 1724
3244.61 1638
3245.15 1731
3245.69 1745
3246.22 1474
3246.76 1542
3247.30 1613
3247.84 1526
3248.37 1359
3248.91 1616
3249.45 1767
3249.99 1671
3250.52 1736
3251.06 1792
3251.60 1813
3252.14 1691
3252.67 1666
3253.21 1737
3253.75 1539
3254.29 1722
3254.83 1783
3255.36 1928
3255.90 1960
3256.44 1880
3256.98 1997
3257.52 2103
3258.05 2243
3258.59 2347
3259.13 2486
3259.67 3040
3260.21 3284
3260.75 3731
3261.29 3858
3261.82 4086
3262.36 4929
3262.90 5102
3263.44 5459
3263.98 5923
3264.52 6772
3265.06 6868
3265.60 6841
3266.13 6730
3266.67 7090
3267.21 7199
3267.75 6992
3268.29 6558
3268.83 6223
3269.37 5670
3269.91 4985
3270.45 4246
3270.99 3462
3271.53 2956
3272.07 2833
3272.60 2627
3273.14 2506
3273.68 2390
3274.22 2295
3274.76 2241
3275.30 2089
3275.84 1884
3276.38 2175
3276.92 1957
3277.46 2037
3278.00 2118
3278.54 2178
3279.08 1947
3279.62 1882
3280.16 1706
3280.70 1750
3281.24 1677
3281.78 1868
3282.32 1968
3282.86 1861
3283.40 2004
3283.94 1767
3284.48 1824
3285.02 1862
3285.56 2118
3286.11 1885
3286.65 1871
3287.19 2088
3287.73 1969
3288.27 2049
3288.81 2016
3289.35 1977
3289.89 1957
3290.43 2129
3290.97 2348
3291.51 2501
3292.05 2495
3292.60 2622
3293.14 2637
3293.68 2838
3294.22 3018
3294.76 3089
3295.30 3091
3295.84 2809
3296.38 2885
3296.93 3018
3297.47 3006
3298.01 3080
3298.55 3085
3299.09 2772
3299.63 2780
3300.18 2413
3300.72 2320
3301.26 2190
3301.80 1977
3302.34 1971
3302.89 2096
3303.43 2259
3303.97 2168
3304.51 2059
3305.05 2055
3305.60 2053
3306.14 2119
3306.68 1888
3307.22 1909
3307.76 1802
3308.31 1720
3308.85 1619
3309.39 1800
3309.93 1777
3310.48 1693
3311.02 1698
3311.56 1639
3312.11 1790
3312.65 1723
3313.19 1755
3313.73 1711
3314.28 1966
3314.82 2143
3315.36 2263
3315.91 1999
3316.45 2253
3316.99 2180
3317.53 2148
3318.08 2160
3318.62 2005
3319.16 2175
3319.71 2085
3320.25 2120
3320.79 2059
3321.34 2040
3321.88 1891
3322.43 1944
3322.97 1987
3323.51 1895
3324.06 1935
3324.60 1917
3325.14 1861
3325.69 2117
3326.23 1852
3326.78 1852
3327.32 1928
3327.86 1993
3328.41 1899
3328.95 1889
3329.50 2088
3330.04 2299
3330.58 2471
3331.13 2967
3331.67 3521
3332.22 4384
3332.76 5278
3333.31 5818
3333.85 7110
3334.39 8017
3334.94 9171
3335.48 9884
3336.03 10366
3336.57 10019
3337.12 10001
3337.66 9146
3338.21 8680
3338.75 7758
3339.30 6597
3339.84 5536
3340.39 4917
3340.93 4296
3341.48 3478
3342.02 3101
3342.57 2537
3343.11 2337
3343.66 1974
3344.20 2100
3344.75 2021
3345.29 1840
3345.84 1879
3346.39 1876
3346.93 1925
3347.48 1927
3348.02 1940
3348.57 1862
3349.11 1924
3349.66 2071
3350.21 2024
3350.75 1842
3351.30 2061
3351.84 2129
3352.39 1982
3352.94 2088
3353.48 1914
3354.03 1750
3354.57 1653
3355.12 1699
3355.67 1640
3356.21 1646
3356.76 1698
3357.31 1462
3357.85 1494
3358.40 1559
3358.94 1644
3359.49 1608
3360.04 1584
3360.58 1666
3361.13 1502
3361.68 1629
3362.22 1689
3362.77 1675
3363.32 1904
3363.87 1817
3364.41 1785
3364.96 1642
3365.51 1649
3366.05 1789
3366.60 1673
3367.15 1532
3367.70 1477
3368.24 1571
3368.79 1446
3369.34 1455
3369.88 1464
3370.43 1751
3370.98 1694
3371.53 1720
3372.07 1647
3372.62 1646
3373.17 1573
3373.72 1869
3374.27 1632
3374.81 1692
3375.36 1651
3375.91 1701
3376.46 1676
3377.01 1600
3377.55 1605
3378.10 1388
3378.65 1377
3379.20 1515
3379.75 1600
3380.29 1285
3380.84 1161
3381.39 1203
3381.94 1309
3382.49 1426
3383.04 1446
3383.58 1326
3384.13 1312
3384.68 1261
3385.23 1214
3385.78 1254
3386.33 1249
3386.88 1223
3387.43 1243
3387.97 1192
3388.52 1165
3389.07 1308
3389.62 1159
3390.17 1166
3390.72 1161
3391.27 1275
3391.82 1208
3392.37 1290
3392.92 1185
3393.47 1169
3394.02 1175
3394.56 1323
3395.11 1084
3395.66 1121
3396.21 1172
3396.76 1099
3397.31 1016
3397.86 1062
3398.41 1046
3398.96 1095
3399.51 1073
3400.06 974
3400.61 1209
3401.16 1140
3401.71 1064
3402.26 1067
3402.81 1077
3403.36 1055
3403.91 1158
3404.46 1061
3405.01 901
3405.56 994
3406.11 988
3406.66 1005
3407.21 917
3407.76 1059
3408.32 1300
3408.87 1034
3409.42 1054
3409.97 1054
3410.52 1143
3411.07 1166
3411.62 1164
3412.17 1142
3412.72 1223
3413.27 1167
3413.82 1207
3414.37 1168
3414.93 1229
3415.48 1148
3416.03 1267
3416.58 1281
3417.13 1134
3417.68 1092
3418.23 1109
3418.78 1060
3419.34 977
3419.89 1119
3420.44 1417
3420.99 1209
3421.54 1302
3422.09 1224
3422.65 1358
3423.20 1453
3423.75 1420
3424.30 1545
3424.85 1441
3425.40 1302
3425.96 1206
3426.51 1425
3427.06 1534
3427.61 1328
3428.16 1491
3428.72 1344
3429.27 1303
3429.82 1086
3430.37 1083
3430.93 1160
3431.48 1197
3432.03 1229
3432.58 1192
3433.14 1213
3433.69 1158
3434.24 1236
3434.79 1117
3435.35 1139
3435.90 1227
3436.45 1322
3437.00 1315
3437.56 1306
3438.11 1284
3438.66 1188
3439.22 1194
3439.77 1223
3440.32 1251
3440.88 1394
3441.43 1228
3441.98 1145
3442.54 1164
3443.09 1210
3443.64 1225
3444.20 1238
3444.75 1068
3445.30 1117
3445.86 1163
3446.41 1188
3446.96 1034
3447.52 1094
3448.07 981
3448.63 1020
3449.18 1239
3449.73 1172
3450.29 1075
3450.84 1040
3451.39 1114
3451.95 1178
3452.50 1064
3453.06 1120
3453.61 1143
3454.17 1031
3454.72 1104
3455.27 1130
3455.83 1182
3456.38 1142
3456.94 1040
3457.49 1180
3458.05 1115
3458.60 1162
3459.16 1289
3459.71 1257
3460.27 1221
3460.82 1087
3461.37 1251
3461.93 1157
3462.48 1054
3463.04 1086
3463.59 977
3464.15 1110
3464.70 1309
3465.26 1204
3465.82 1190
3466.37 1180
3466.93 1349
3467.48 1344
3468.04 1220
3468.59 1267
3469.15 1396
3469.70 1278
3470.26 1426
3470.81 1580
3471.37 1580
3471.92 1503
3472.48 1422
3473.04 1490
3473.59 1578
3474.15 1617
3474.70 1677
3475.26 1492
3475.82 1563
3476.37 1508
3476.93 1350
3477.48 1500
3478.04 1461
3478.60 1458
3479.15 1437
3479.71 1560
3480.27 1556
3480.82 1668
3481.38 1627
3481.93 1818
3482.49 1884
3483.05 1789
3483.60 1646
3484.16 1921
3484.72 2091
3485.27 2095
3485.83 2048
3486.39 2252
3486.94 2404
3487.50 2732
3488.06 3372
3488.62 3687
3489.17 4459
3489.73 5425
3490.29 5909
3490.84 6589
3491.40 7467
3491.96 7500
3492.52 8175
3493.07 8321
3493.63 7708
3494.19 7318
3494.75 6138
3495.30 5188
3495.86 4548
3496.42 3959
3496.98 3658
3497.53 3148
3498.09 2552
3498.65 2797
3499.21 2674
3499.76 2600
3500.32 2752
3500.88 2623
3501.44 2749
3502.00 2866
3502.56 2541
3503.11 2698
3503.67 2707
3504.23 2897
3504.79 2931
3505.35 2843
3505.90 2736
3506.46 2676
3507.02 2564
3507.58 2725
3508.14 2573
3508.70 2190
3509.26 2003
3509.81 1868
3510.37 1736
3510.93 1713
3511.49 1838
3512.05 1837
3512.61 1585
3513.17 1508
3513.73 1444
3514.29 1484
3514.84 1490
3515.40 1415
3515.96 1372
3516.52 1457
3517.08 1312
3517.64 1422
3518.20 1502
3518.76 1416
3519.32 1312
3519.88 1389
3520.44 1227
3521.00 1226
3521.56 1403
3522.12 1490
3522.68 1476
3523.24 1534
3523.80 1659
3524.36 1467
3524.92 1578
3525.48 1428
3526.04 1361
3526.60 1283
3527.16 1373
3527.72 1389
3528.28 1239
3528.84 1358
3529.40 1188
3529.96 1260
3530.52 1227
3531.08 1193
3531.64 1361
3532.20 1224
3532.76 1274
3533.32 1467
3533.88 1291
3534.44 1248
3535.00 1280
3535.56 1327
3536.12 1231
3536.68 1228
3537.25 1317
3537.81 1209
3538.37 1210
3538.93 1209
3539.49 1410
3540.05 1254
3540.61 1315
3541.17 1248
3541.73 1196
3542.30 1183
3542.86 1180
3543.42 1131
3543.98 1174
3544.54 1191
3545.10 1183
3545.66 1160
3546.23 1281
3546.79 1054
3547.35 1112
3547.91 1193
3548.47 1194
3549.03 1235
3549.60 1182
3550.16 1138
3550.72 1077
3551.28 1042
3551.84 1010
3552.41 954
3552.97 1069
3553.53 1116
3554.09 1115
3554.65 961
3555.22 1137
3555.78 1173
3556.34 1068
3556.90 1015
3557.47 1028
3558.03 1070
3558.59 998
3559.15 1022
3559.72 1116
3560.28 1097
3560.84 1062
3561.41 1036
3561.97 967
3562.53 1131
3563.09 1205
3563.66 1180
3564.22 1149
3564.78 1057
3565.35 1162
3565.91 1203
3566.47 1058
3567.04 1071
3567.60 1071
3568.16 1090
3568.73 1072
3569.29 972
3569.85 931
3570.42 963
3570.98 1045
3571.54 993
3572.11 1020
3572.67 1049
3573.23 1156
3573.80 1104
3574.36 1182
3574.93 1084
3575.49 1203
3576.05 1253
3576.62 1152
3577.18 1317
3577.75 1329
3578.31 1323
3578.87 1217
3579.44 1130
3580.00 1253
3580.57 1200
3581.13 1031
3581.70 999
3582.26 1057
3582.82 1109
3583.39 1113
3583.95 1182
3584.52 1170
3585.08 1183
3585.65 1042
3586.21 1055
3586.78 1136
3587.34 1013
3587.91 1089
3588.47 952
3589.04 1059
3589.60 1077
3590.17 1119
3590.73 1095
3591.30 1034
3591.86 1108
3592.43 983
3592.99 1003
3593.56 1196
3594.12 1179
3594.69 915
3595.25 979
3595.82 1167
3596.39 1097
3596.95 1126
3597.52 1063
3598.08 954
3598.65 1001
3599.21 985
3599.78 982
3600.35 1107
3600.91 969
3601.48 947
3602.04 886
3602.61 880
3603.18 882
3603.74 968
3604.31 998
3604.87 1007
3605.44 934
3606.01 991
3606.57 913
3607.14 865
3607.71 906
3608.27 891
3608.84 902
3609.41 890
3609.97 902
3610.54 950
3611.11 986
3611.67 927
3612.24 862
3612.81 812
3613.37 800
3613.94 779
3614.51 763
3615.07 870
3615.64 849
3616.21 933
3616.77 1018
3617.34 881
3617.91 766
3618.48 881
3619.04 1079
3619.61 1041
3620.18 984
3620.75 888
3621.31 966
3621.88 966
3622.45 943
3623.02 1018
3623.58 1080
3624.15 1002
3624.72 959
3625.29 864
3625.86 894
3626.42 938
3626.99 1053
3627.56 1023
3628.13 1042
3628.70 843
3629.26 901
3629.83 929
3630.40 967
3630.97 1000
3631.54 983
3632.10 934
3632.67 1032
3633.24 925
3633.81 1061
3634.38 958
3634.95 933
3635.52 1089
3636.08 1025
3636.65 1061
3637.22 1091
3637.79 1003
3638.36 1038
3638.93 919
3639.50 1036
3640.07 1064
3640.64 1250
3641.20 1211
3641.77 1200
3642.34 1209
3642.91 1123
3643.48 1235
3644.05 1173
3644.62 1148
3645.19 1192
3645.76 969
3646.33 964
3646.90 1080
3647.47 1035
3648.04 1085
3648.61 1041
3649.18 1152
3649.75 1193
3650.32 1170
3650.89 1223
3651.46 1441
3652.03 1372
3652.60 1253
3653.17 1155
3653.74 1405
3654.31 1400
3654.88 1341
3655.45 1177
3656.02 1386
3656.59 1282
3657.16 1286
3657.73 1361
3658.30 1214
3658.87 1385
3659.44 1206
3660.01 1151
3660.58 1315
3661.15 1209
3661.72 1418
3662.29 1585
3662.86 1395
3663.43 1523
3664.00 1333
3664.58 1568
3665.15 1661
3665.72 1748
3666.29 1597
3666.86 1571
3667.43 1464
3668.00 1438
3668.57 1611
3669.14 1552
3669.72 1259
3670.29 1164
3670.86 1251
3671.43 1157
3672.00 1139
3672.57 1041
3673.14 1103
3673.72 1079
3674.29 1198
3674.86 1215
3675.43 1283
3676.00 1194
3676.57 1145
3677.15 1127
3677.72 1083
3678.29 1107
3678.86 1055
3679.43 1163
3680.01 1123
3680.58 1029
3681.15 963
3681.72 1013
3682.29 1118
3682.87 1003
3683.44 1078
3684.01 1056
3684.58 1094
3685.16 1072
3685.73 1055
3686.30 1134
3686.87 1040
3687.45 1023
3688.02 1020
3688.59 1032
3689.17 1015
3689.74 1037
3690.31 1010
3690.88 1089
3691.46 1042
3692.03 994
3692.60 987
3693.18 994
3693.75 898
3694.32 923
3694.90 977
3695.47 974
3696.04 1113
3696.62 978
3697.19 1031
3697.76 877
3698.34 970
3698.91 932
3699.48 981
3700.06 969
3700.63 882
3701.21 904
3701.78 907
3702.35 1076
3702.93 1066
3703.50 979
3704.07 1001
3704.65 1000
3705.22 942
3705.80 980
3706.37 981
3706.95 997
3707.52 1056
3708.09 1119
3708.67 1141
3709.24 1161
3709.82 1003
3710.39 1058
3710.97 1007
3711.54 1080
3712.11 975
3712.69 891
3713.26 1059
3713.84 972
3714.41 1021
3714.99 995
3715.56 1105
3716.14 1018
3716.71 900
3717.29 876
3717.86 895
3718.44 999
3719.01 1086
3719.59 879
3720.16 977
3720.74 1061
3721.31 935
3721.89 942
3722.47 891
3723.04 901
3723.62 945
3724.19 868
3724.77 942
3725.34 954
3725.92 921
3726.49 1054
3727.07 1014
3727.65 939
3728.22 885
3728.80 970
3729.37 914
3729.95 981
3730.53 926
3731.10 944
3731.68 1097
3732.25 982
3732.83 1060
3733.41 1062
3733.98 1015
3734.56 1166
3735.14 1118
3735.71 975
3736.29 1109
3736.86 932
3737.44 1016
3738.02 969
3738.59 832
3739.17 832
3739.75 871
3740.32 954
3740.90 881
3741.48 902
3742.06 874
3742.63 912
3743.21 784
3743.79 799
3744.36 871
3744.94 860
3745.52 863
3746.09 910
3746.67 876
3747.25 924
3747.83 936
3748.40 879
3748.98 1039
3749.56 923
3750.14 816
3750.71 886
3751.29 826
3751.87 898
3752.45 875
3753.03 859
3753.60 911
3754.18 842
3754.76 902
3755.34 930
3755.91 859
3756.49 1095
3757.07 913
3757.65 1008
3758.23 873
3758.81 1005
3759.38 1014
3759.96 959
3760.54 1006
3761.12 873
3761.70 859
3762.28 938
3762.85 968
3763.43 932
3764.01 991
3764.59 924
3765.17 944
3765.75 830
3766.33 822
3766.90 898
3767.48 1071
3768.06 924
3768.64 934
3769.22 932
3769.80 1080
3770.38 1016
3770.96 1086
3771.54 1033
3772.12 973
3772.70 927
3773.27 1044
3773.85 1109
3774.43 920
3775.01 993
3775.59 977
3776.17 894
3776.75 977
3777.33 933
3777.91 877
3778.49 922
3779.07 899
3779.65 800
3780.23 858
3780.81 935
3781.39 853
3781.97 814
3782.55 859
3783.13 853
3783.71 764
3784.29 910
3784.87 926
3785.45 992
3786.03 965
3786.61 954
3787.19 901
3787.77 923
3788.35 918
3788.93 961
3789.51 972
3790.09 950
3790.67 945
3791.26 916
3791.84 854
3792.42 826
3793.00 823
3793.58 875
3794.16 955
3794.74 886
3795.32 862
3795.90 922
3796.48 928
3797.07 954
3797.65 932
3798.23 1033
3798.81 944
3799.39 990
3799.97 1103
3800.55 1037
3801.13 932
3801.72 1099
3802.30 1275
3802.88 1104
3803.46 1131
3804.04 1179
3804.62 1150
3805.21 1028
3805.79 1113
3806.37 1211
3806.95 1038
3807.53 1084
3808.12 1145
3808.70 1280
3809.28 1180
3809.86 1258
3810.44 1248
3811.03 1289
3811.61 1097
3812.19 1172
3812.77 1041
3813.36 1188
3813.94 1233
3814.52 1206
3815.10 1040
3815.69 1096
3816.27 1208
3816.85 1153
3817.43 1044
3818.02 1091
3818.60 974
3819.18 813
3819.76 954
3820.35 989
3820.93 915
3821.51 917
3822.10 918
3822.68 977
3823.26 1004
3823.85 934
3824.43 934
3825.01 880
3825.60 912
3826.18 1002
3826.76 885
3827.35 788
3827.93 927
3828.51 846
3829.10 869
3829.68 889
3830.26 868
3830.85 947
3831.43 965
3832.02 830
3832.60 755
3833.18 798
3833.77 886
3834.35 968
3834.93 1007
3835.52 901
3836.10 826
3836.69 781
3837.27 804
3837.86 862
3838.44 831
3839.02 794
3839.61 825
3840.19 883
3840.78 856
3841.36 725
3841.95 782
3842.53 777
3843.12 797
3843.70 807
3844.29 823
3844.87 856
3845.46 748
3846.04 756
3846.63 831
3847.21 884
3847.80 810
3848.38 821
3848.97 772
3849.55 774
3850.14 805
3850.72 807
3851.31 778
3851.89 769
3852.48 729
3853.06 756
3853.65 841
3854.23 931
3854.82 919
3855.40 793
3855.99 891
3856.58 868
3857.16 919
3857.75 887
3858.33 889
3858.92 872
3859.50 814
3860.09 839
3860.68 899
3861.26 920
3861.85 942
3862.43 807
3863.02 878
3863.61 955
3864.19 988
3864.78 940
3865.37 827
3865.95 882
3866.54 767
3867.13 790
3867.71 798
3868.30 833
3868.89 897
3869.47 795
3870.06 788
3870.65 807
3871.23 874
3871.82 917
3872.41 951
3872.99 805
3873.58 965
3874.17 932
3874.75 866
3875.34 914
3875.93 790
3876.52 856
3877.10 882
3877.69 929
3878.28 846
3878.86 840
3879.45 924
3880.04 898
3880.63 829
3881.21 847
3881.80 816
3882.39 846
3882.98 785
3883.57 733
3884.15 840
3884.74 852
3885.33 893
3885.92 958
3886.50 1048
3887.09 916
3887.68 830
3888.27 898
3888.86 822
3889.45 947
3890.03 889
3890.62 919
3891.21 920
3891.80 759
3892.39 878
3892.98 879
3893.56 770
3894.15 892
3894.74 917
3895.33 911
3895.92 874
3896.51 845
3897.10 836
3897.68 857
3898.27 972
3898.86 875
3899.45 816
3900.04 834
3900.63 1060
3901.22 1008
3901.81 872
3902.40 1036
3902.99 981
3903.57 1055
3904.16 1036
3904.75 1136
3905.34 1219
3905.93 1138
3906.52 1096
3907.11 984
3907.70 996
3908.29 948
3908.88 880
3909.47 909
3910.06 942
3910.65 887
3911.24 1001
3911.83 951
3912.42 844
3913.01 898
3913.60 890
3914.19 908
3914.78 922
3915.37 972
3915.96 904
3916.55 947
3917.14 907
3917.73 869
3918.32 867
3918.91 888
3919.50 853
3920.09 947
3920.68 852
3921.27 943
3921.86 993
3922.45 852
3923.05 802
3923.64 848
3924.23 905
3924.82 903
3925.41 898
3926.00 1012
3926.59 914
3927.18 856
3927.77 953
3928.36 988
3928.95 777
3929.55 777
3930.14 856
3930.73 882
3931.32 894
3931.91 788
3932.50 743
3933.09 757
3933.69 908
3934.28 775
3934.87 931
3935.46 880
3936.05 906
3936.64 943
3937.24 938
3937.83 1027
3938.42 927
3939.01 936
3939.60 944
3940.20 942
3940.79 906
3941.38 988
3941.97 943
3942.56 1069
3943.16 950
3943.75 902
3944.34 989
3944.93 1065
3945.53 942
3946.12 963
3946.71 845
3947.30 911
3947.90 897
3948.49 882
3949.08 829
3949.67 774
3950.27 924
3950.86 895
3951.45 990
3952.05 982
3952.64 978
3953.23 812
3953.82 789
3954.42 883
3955.01 946
3955.60 979
3956.20 880
3956.79 971
3957.38 994
3957.98 943
3958.57 1000
3959.16 982
3959.76 1071
3960.35 1025
3960.94 919
3961.54 954
3962.13 902
3962.73 959
3963.32 1056
3963.91 1057
3964.51 1028
3965.10 994
3965.69 1068
3966.29 1228
3966.88 1150
3967.48 1112
3968.07 1162
3968.66 1065
3969.26 1143
3969.85 1035
3970.45 1099
3971.04 1048
3971.64 1033
3972.23 1228
3972.82 1142
3973.42 1257
3974.01 1363
3974.61 1369
3975.20 1413
3975.80 1577
3976.39 1520
3976.99 1578
3977.58 1478
3978.18 1456
3978.77 1447
3979.37 1458
3979.96 1317
3980.56 1305
3981.15 1293
3981.75 1263
3982.34 1298
3982.94 1345
3983.53 1160
3984.13 1239
3984.72 1560
3985.32 1359
3985.91 1389
3986.51 1270
3987.11 1250
3987.70 1230
3988.30 1222
3988.89 1199
3989.49 1179
3990.08 1157
3990.68 1150
3991.28 1113
3991.87 1097
3992.47 1140
3993.06 1277
3993.66 1116
3994.26 1142
3994.85 1136
3995.45 1186
3996.04 1148
3996.64 1073
3997.24 1067
3997.83 1108
3998.43 1211
3999.03 1141
3999.62 1063
4000.22 937
4000.81 970
4001.41 1093
4002.01 962
4002.60 1090
4003.20 1124
4003.80 989
4004.40 993
4004.99 1120
4005.59 975
4006.19 1068
4006.78 1077
4007.38 952
4007.98 965
4008.57 1087
4009.17 927
4009.77 955
4010.37 980
4010.96 966
4011.56 1019
4012.16 982
4012.76 1022
4013.35 1137
4013.95 1203
4014.55 1003
4015.15 1096
4015.74 1094
4016.34 1003
4016.94 1100
4017.54 991
4018.13 976
4018.73 986
4019.33 1018
4019.93 996
4020.53 1013
4021.12 991
4021.72 982
4022.32 991
4022.92 1108
4023.52 1219
4024.12 1199
4024.71 1196
4025.31 1251
4025.91 1275
4026.51 1474
4027.11 1394
4027.71 1567
4028.30 1583
4028.90 1550
4029.50 1637
4030.10 1474
4030.70 1553
4031.30 1439
4031.90 1565
4032.50 1616
4033.10 1628
4033.69 1797
4034.29 1663
4034.89 1575
4035.49 1741
4036.09 1658
4036.69 1303
4037.29 1429
4037.89 1381
4038.49 1193
4039.09 1107
4039.69 1084
4040.29 1031
4040.89 1134
4041.49 996
4042.08 1029
4042.68 1028
4043.28 926
4043.88 974
4044.48 910
4045.08 899
4045.68 874
4046.28 879
4046.88 945
4047.48 1033
4048.08 1010
4048.68 892
4049.28 892
4049.88 779
4050.48 906
4051.08 1002
4051.69 875
4052.29 943
4052.89 1064
4053.49 949
4054.09 886
4054.69 959
4055.29 871
4055.89 867
4056.49 900
4057.09 883
4057.69 893
4058.29 869
4058.89 811
4059.49 876
4060.09 936
4060.70 933
4061.30 880
4061.90 814
4062.50 824
4063.10 882
4063.70 900
4064.30 909
4064.90 956
4065.51 930
4066.11 896
4066.71 830
4067.31 804
4067.91 923
4068.51 859
4069.11 982
4069.72 980
4070.32 847
4070.92 812
4071.52 898
4072.12 916
4072.73 912
4073.33 876
4073.93 826
4074.53 853
4075.13 887
4075.74 805
4076.34 918
4076.94 896
4077.54 855
4078.14 889
4078.75 865
4079.35 766
4079.95 877
4080.55 884
4081.16 908
4081.76 889
4082.36 879
4082.96 896
4083.57 875
4084.17 868
4084.77 898
4085.38 882
4085.98 842
4086.58 869
4087.18 820
4087.79 751
4088.39 924
4088.99 1002
4089.60 805
4090.20 848
4090.80 902
4091.41 834
4092.01 767
4092.61 824
4093.22 848
4093.82 810
4094.42 751
4095.03 712
4095.63 868
4096.23 864
4096.84 771
4097.44 746
4098.05 722
4098.65 832
4099.25 856
4099.86 940
4100.46 853
4101.06 942
4101.67 963
4102.27 905
4102.88 820
4103.48 878
4104.09 877
4104.69 835
4105.29 887
4105.90 975
4106.50 910
4107.11 971
4107.71 874
4108.32 863
4108.92 859
4109.53 928
4110.13 902
4110.74 858
4111.34 891
4111.94 867
4112.55 758
4113.15 781
4113.76 872
4114.36 769
4114.97 754
4115.57 868
4116.18 860
4116.78 801
4117.39 798
4118.00 908
4118.60 929
4119.21 910
4119.81 877
4120.42 740
4121.02 782
4121.63 853
4122.23 904
4122.84 809
4123.44 706
4124.05 704
4124.66 751
4125.26 754
4125.87 783
4126.47 813
4127.08 828
4127.68 810
4128.29 872
4128.90 949
4129.50 818
4130.11 856
4130.72 881
4131.32 801
4131.93 737
4132.53 870
4133.14 821
4133.75 858
4134.35 871
4134.96 804
4135.57 790
4136.17 795
4136.78 897
4137.39 903
4137.99 912
4138.60 1000
4139.21 970
4139.81 936
4140.42 1022
4141.03 984
4141.63 1007
4142.24 984
4142.85 973
4143.46 965
4144.06 965
4144.67 968
4145.28 1150
4145.88 1102
4146.49 825
4147.10 823
4147.71 877
4148.31 889
4148.92 832
4149.53 820
4150.14 855
4150.74 852
4151.35 816
4151.96 803
4152.57 883
4153.18 840
4153.78 766
4154.39 868
4155.00 838
4155.61 885
4156.22 931
4156.82 961
4157.43 948
4158.04 953
4158.65 897
4159.26 985
4159.86 967
4160.47 823
4161.08 796
4161.69 831
4162.30 859
4162.91 805
4163.52 788
4164.12 747
4164.73 889
4165.34 877
4165.95 898
4166.56 803
4167.17 883
4167.78 837
4168.39 790
4168.99 859
4169.60 792
4170.21 823
4170.82 826
4171.43 826
4172.04 790
4172.65 870
4173.26 940
4173.87 967
4174.48 868
4175.09 805
4175.70 768
4176.31 750
4176.92 846
4177.53 777
4178.13 843
4178.74 806
4179.35 850
4179.96 860
4180.57 880
4181.18 907
4181.79 865
4182.40 850
4183.01 836
4183.62 903
4184.23 843
4184.84 859
4185.45 809
4186.06 767
4186.67 758
4187.29 756
4187.90 838
4188.51 921
4189.12 922
4189.73 865
4190.34 854
4190.95 858
4191.56 806
4192.17 969
4192.78 992
4193.39 937
4194.00 964
4194.61 997
4195.22 969
4195.83 997
4196.45 937
4197.06 907
4197.67 840
4198.28 815
4198.89 977
4199.50 987
4200.11 925
4200.72 788
4201.33 842
4201.95 781
4202.56 862
4203.17 818
4203.78 777
4204.39 773
4205.00 803
4205.62 795
4206.23 804
4206.84 811
4207.45 847
4208.06 884
4208.67 843
4209.29 803
4209.90 778
4210.51 823
4211.12 874
4211.73 868
4212.35 941
4212.96 865
4213.57 978
4214.18 797
4214.80 815
4215.41 862
4216.02 911
4216.63 982
4217.25 928
4217.86 921
4218.47 879
4219.08 939
4219.70 979
4220.31 962
4220.92 899
4221.53 905
4222.15 929
4222.76 829
4223.37 881
4223.99 939
4224.60 804
4225.21 968
4225.83 990
4226.44 899
4227.05 915
4227.66 1057
4228.28 923
4228.89 974
4229.51 1015
4230.12 1183
4230.73 1321
4231.35 1362
4231.96 1400
4232.57 1574
4233.19 1810
4233.80 1691
4234.41 1985
4235.03 1806
4235.64 1758
4236.26 1846
4236.87 1574
4237.48 1363
4238.10 1268
4238.71 1331
4239.33 1223
4239.94 1109
4240.55 1069
4241.17 1111
4241.78 966
4242.40 891
4243.01 905
4243.63 1006
4244.24 973
4244.85 947
4245.47 1104
4246.08 1003
4246.70 948
4247.31 994
4247.93 1013
4248.54 975
4249.16 1045
4249.77 1067
4250.39 1043
4251.00 1141
4251.62 884
4252.23 834
4252.85 884
4253.46 875
4254.08 882
4254.69 984
4255.31 1012
4255.92 887
4256.54 881
4257.15 876
4257.77 880
4258.39 985
4259.00 887
4259.62 845
4260.23 950
4260.85 1006
4261.46 704
4262.08 789
4262.69 937
4263.31 945
4263.93 916
4264.54 967
4265.16 982
4265.77 930
4266.39 974
4267.01 950
4267.62 950
4268.24 1039
4268.86 992
4269.47 1109
4270.09 1062
4270.70 988
4271.32 1174
4271.94 1177
4272.55 1153
4273.17 1033
4273.79 1247
4274.40 1038
4275.02 1139
4275.64 1167
4276.25 1222
4276.87 1245
4277.49 1276
4278.10 1269
4278.72 1209
4279.34 1147
4279.96 923
4280.57 1014
4281.19 1068
4281.81 1146
4282.42 1035
4283.04 1056
4283.66 1117
4284.28 1096
4284.89 914
4285.51 976
4286.13 1023
4286.75 974
4287.36 1116
4287.98 1154
4288.60 1094
4289.22 1099
4289.83 1121
4290.45 1167
4291.07 1115
4291.69 1015
4292.31 936
4292.92 899
4293.54 1001
4294.16 941
4294.78 889
4295.40 924
4296.01 874
4296.63 886
4297.25 981
4297.87 931
4298.49 978
4299.11 922
4299.72 880
4300.34 1007
4300.96 938
4301.58 831
4302.20 870
4302.82 857
4303.44 905
4304.06 1061
4304.67 1032
4305.29 1059
4305.91 1015
4306.53 903
4307.15 935
4307.77 1034
4308.39 879
4309.01 987
4309.63 997
4310.25 948
4310.86 997
4311.48 1052
4312.10 1001
4312.72 945
4313.34 950
4313.96 1004
4314.58 1077
4315.20 1071
4315.82 961
4316.44 963
4317.06 1071
4317.68 1136
4318.30 975
4318.92 1044
4319.54 1125
4320.16 1201
4320.78 1094
4321.40 1244
4322.02 1133
4322.64 1181
4323.26 1216
4323.88 1289
4324.50 1244
4325.12 1083
4325.74 1194
4326.36 1224
4326.98 1404
4327.60 1462
4328.22 1391
4328.84 1356
4329.46 1290
4330.08 1275
4330.71 1278
4331.33 1340
4331.95 1443
4332.57 1627
4333.19 1933
4333.81 1910
4334.43 2080
4335.05 2214
4335.67 2359
4336.29 2479
4336.91 2678
4337.54 2767
4338.16 2634
4338.78 2806
4339.40 2724
4340.02 2590
4340.64 2654
4341.26 2663
4341.89 2693
4342.51 2693
4343.13 3110
4343.75 3671
4344.37 3910
4344.99 4272
4345.62 4628
4346.24 4908
4346.86 4813
4347.48 5091
4348.10 4700
4348.73 4244
4349.35 3957
4349.97 3475
4350.59 3152
4351.21 2531
4351.84 2140
4352.46 1968
4353.08 1837
4353.70 1741
4354.33 1723
4354.95 1585
4355.57 1650
4356.19 1692
4356.82 1559
4357.44 1524
4358.06 1495
4358.68 1622
4359.31 1600
4359.93 1572
4360.55 1571
4361.17 1601
4361.80 1382
4362.42 1435
4363.04 1419
4363.67 1379
4364.29 1453
4364.91 1427
4365.54 1291
4366.16 1234
4366.78 1204
4367.41 1157
4368.03 1185
4368.65 1166
4369.28 1198
4369.90 1151
4370.52 1203
4371.15 1030
4371.77 1033
4372.39 1111
4373.02 1142
4373.64 1120
4374.27 1057
4374.89 1143
4375.51 1114
4376.14 1199
4376.76 1179
4377.39 1248
4378.01 1282
4378.63 1156
4379.26 1262
4379.88 1129
4380.51 1132
4381.13 1207
4381.75 1317
4382.38 1254
4383.00 1156
4383.63 1309
4384.25 1266
4384.88 1290
4385.50 1169
4386.13 1100
4386.75 1106
4387.38 1229
4388.00 1252
4388.63 1148
4389.25 1089
4389.88 1104
4390.50 1089
4391.13 937
4391.75 960
4392.38 1118
4393.00 1021
4393.63 1106
4394.25 1203
4394.88 1003
4395.50 1134
4396.13 1108
4396.75 1035
4397.38 1049
4398.00 1030
4398.63 1020
4399.26 1039
4399.88 1176
4400.51 1039
4401.13 1039
4401.76 1114
4402.38 935
4403.01 1015
4403.64 1123
4404.26 1026
4404.89 965
4405.51 1051
4406.14 1007
4406.77 1087
4407.39 1164
4408.02 1105
4408.64 1060
4409.27 1109
4409.90 1136
4410.52 1056
4411.15 1021
4411.78 1035
4412.40 1061
4413.03 1094
4413.66 1113
4414.28 1075
4414.91 1141
4415.54 1113
4416.16 1040
4416.79 1028
4417.42 996
4418.04 952
4418.67 962
4419.30 1001
4419.93 866
4420.55 876
4421.18 895
4421.81 987
4422.43 951
4423.06 858
4423.69 809
4424.32 796
4424.94 858
4425.57 926
4426.20 906
4426.83 863
4427.45 874
4428.08 861
4428.71 773
4429.34 915
4429.96 870
4430.59 931
4431.22 918
4431.85 944
4432.48 1031
4433.10 930
4433.73 872
4434.36 1014
4434.99 1005
4435.62 964
4436.24 1073
4436.87 1061
4437.50 1055
4438.13 1050
4438.76 1063
4439.39 993
4440.02 1119
4440.64 1122
4441.27 1038
4441.90 922
4442.53 1020
4443.16 918
4443.79 929
4444.42 1009
4445.04 973
4445.67 1016
4446.30 1114
4446.93 1091
4447.56 1010
4448.19 992
4448.82 1056
4449.45 1177
4450.08 1024
4450.71 1199
4451.34 1075
4451.97 1175
4452.59 1158
4453.22 1218
4453.85 1125
4454.48 1280
4455.11 1310
4455.74 1388
4456.37 1371
4457.00 1384
4457.63 1383
4458.26 1260
4458.89 1292
4459.52 1102
4460.15 967
4460.78 949
4461.41 989
4462.04 1035
4462.67 806
4463.30 917
4463.93 877
4464.56 927
4465.19 857
4465.82 964
4466.45 937
4467.08 909
4467.71 1016
4468.34 898
4468.97 951
4469.61 875
4470.24 866
4470.87 886
4471.50 851
4472.13 866
4472.76 860
4473.39 914
4474.02 910
4474.65 827
4475.28 878
4475.91 993
4476.54 940
4477.18 998
4477.81 931
4478.44 1092
4479.07 1065
4479.70 1002
4480.33 993
4480.96 975
4481.59 1168
4482.23 1072
4482.86 1020
4483.49 1014
4484.12 871
4484.75 965
4485.38 964
4486.02 1019
4486.65 1011
4487.28 1076
4487.91 994
4488.54 1045
4489.18 1060
4489.81 993
4490.44 1043
4491.07 1070
4491.70 1023
4492.34 1031
4492.97 1149
4493.60 1157
4494.23 1081
4494.87 1008
4495.50 1096
4496.13 1195
4496.76 1086
4497.40 1416
4498.03 1567
4498.66 1597
4499.29 1514
4499.93 1487
4500.56 1773
4501.19 1705
4501.82 1798
4502.46 1673
4503.09 1802
4503.72 1732
4504.36 1398
4504.99 1481
4505.62 1324
4506.26 1361
4506.89 1250
4507.52 1050
4508.16 1068
4508.79 1067
4509.42 1180
4510.06 1257
4510.69 1233
4511.32 1042
4511.96 1071
4512.59 1078
4513.22 1005
4513.86 987
4514.49 997
4515.13 1013
4515.76 958
4516.39 980
4517.03 999
4517.66 1021
4518.30 1059
4518.93 829
4519.56 1041
4520.20 1023
4520.83 898
4521.47 945
4522.10 935
4522.73 947
4523.37 856
4524.00 944
4524.64 987
4525.27 1080
4525.91 942
4526.54 872
4527.18 879
4527.81 947
4528.45 885
4529.08 905
4529.72 967
4530.35 1006
4530.99 948
4531.62 908
4532.26 973
4532.89 1015
4533.53 1006
4534.16 936
4534.80 1024
4535.43 1049
4536.07 1078
4536.70 1063
4537.34 1072
4537.97 1083
4538.61 1002
4539.24 949
4539.88 1013
4540.51 1076
4541.15 979
4541.79 958
4542.42 968
4543.06 1035
4543.69 966
4544.33 956
4544.96 881
4545.60 843
4546.24 866
4546.87 745
4547.51 763
4548.14 873
4548.78 833
4549.42 842
4550.05 792
4550.69 893
4551.33 916
4551.96 978
4552.60 944
4553.24 877
4553.87 821
4554.51 838
4555.15 799
4555.78 741
4556.42 839
4557.06 787
4557.69 761
4558.33 817
4558.97 857
4559.60 764
4560.24 783
4560.88 792
4561.51 737
4562.15 844
4562.79 902
4563.43 933
4564.06 912
4564.70 890
4565.34 880
4565.97 931
4566.61 827
4567.25 882
4567.89 847
4568.52 853
4569.16 797
4569.80 860
4570.44 872
4571.07 913
4571.71 867
4572.35 920
4572.99 862
4573.63 807
4574.26 935
4574.90 982
4575.54 933
4576.18 883
4576.82 1002
4577.45 1027
4578.09 911
4578.73 919
4579.37 857
4580.01 1053
4580.65 900
4581.28 930
4581.92 922
4582.56 966
4583.20 867
4583.84 1042
4584.48 1130
4585.12 1136
4585.76 1048
4586.39 1096
4587.03 1124
4587.67 1194
4588.31 1416
4588.95 1451
4589.59 1557
4590.23 1876
4590.87 1869
4591.51 1716
4592.15 1710
4592.78 1633
4593.42 1636
4594.06 1460
4594.70 1441
4595.34 1384
4595.98 1191
4596.62 1202
4597.26 1139
4597.90 1219
4598.54 1186
4599.18 1163
4599.82 1060
4600.46 1123
4601.10 1089
4601.74 1088
4602.38 949
4603.02 1032
4603.66 1189
4604.30 1187
4604.94 974
4605.58 1079
4606.22 1143
4606.86 1020
4607.50 858
4608.14 875
4608.78 964
4609.42 906
4610.06 925
4610.70 878
4611.34 875
4611.98 884
4612.62 872
4613.26 876
4613.90 990
4614.55 915
4615.19 848
4615.83 874
4616.47 985
4617.11 895
4617.75 851
4618.39 781
4619.03 844
4619.67 851
4620.31 905
4620.96 885
4621.60 977
4622.24 971
4622.88 774
4623.52 773
4624.16 857
4624.80 995
4625.44 880
4626.09 868
4626.73 767
4627.37 917
4628.01 844
4628.65 886
4629.29 919
4629.94 1102
4630.58 1036
4631.22 950
4631.86 1074
4632.50 960
4633.15 1087
4633.79 1026
4634.43 993
4635.07 896
4635.72 1026
4636.36 1051
4637.00 987
4637.64 1165
4638.28 1029
4638.93 1010
4639.57 967
4640.21 1044
4640.85 917
4641.50 947
4642.14 1058
4642.78 948
4643.43 882
4644.07 911
4644.71 922
4645.35 855
4646.00 870
4646.64 902
4647.28 939
4647.93 896
4648.57 840
4649.21 777
4649.86 809
4650.50 872
4651.14 942
4651.79 957
4652.43 785
4653.07 794
4653.72 920
4654.36 884
4655.00 860
4655.65 825
4656.29 817
4656.93 743
4657.58 768
4658.22 810
4658.87 862
4659.51 908
4660.15 886
4660.80 911
4661.44 843
4662.09 826
4662.73 831
4663.37 881
4664.02 955
4664.66 910
4665.31 858
4665.95 829
4666.59 820
4667.24 868
4667.88 842
4668.53 837
4669.17 866
4669.82 820
4670.46 836
4671.11 924
4671.75 924
4672.40 879
4673.04 832
4673.69 846
4674.33 828
4674.98 830
4675.62 823
4676.27 843
4676.91 873
4677.56 1052
4678.20 965
4678.85 842
4679.49 941
4680.14 1072
4680.78 969
4681.43 939
4682.07 1020
4682.72 975
4683.36 1022
4684.01 997
4684.66 852
4685.30 935
4685.95 930
4686.59 933
4687.24 1034
4687.88 928
4688.53 868
4689.18 962
4689.82 817
4690.47 882
4691.11 995
4691.76 1018
4692.41 1100
4693.05 1062
4693.70 886
4694.34 1026
4694.99 1300
4695.64 1432
4696.28 1459
4696.93 1667
4697.58 1769
4698.22 1671
4698.87 1798
4699.52 1782
4700.16 1863
4700.81 1885
4701.46 1556
4702.10 1469
4702.75 1438
4703.40 1298
4704.04 1297
4704.69 1256
4705.34 1197
4705.99 1110
4706.63 1046
4707.28 1139
4707.93 1074
4708.57 1028
4709.22 1211
4709.87 1061
4710.52 1153
4711.16 1188
4711.81 1057
4712.46 1007
4713.11 1119
4713.75 1030
4714.40 1041
4715.05 1079
4715.70 1005
4716.35 1072
4716.99 1022
4717.64 958
4718.29 1065
4718.94 1036
4719.58 987
4720.23 902
4720.88 993
4721.53 975
4722.18 938
4722.83 988
4723.47 972
4724.12 1047
4724.77 1093
4725.42 1121
4726.07 1119
4726.72 1105
4727.36 1217
4728.01 1147
4728.66 971
4729.31 1033
4729.96 1070
4730.61 1073
4731.26 917
4731.91 964
4732.55 1004
4733.20 942
4733.85 868
4734.50 944
4735.15 912
4735.80 936
4736.45 954
4737.10 874
4737.75 881
4738.40 900
4739.05 988
4739.70 962
4740.35 1036
4740.99 1171
4741.64 1020
4742.29 990
4742.94 893
4743.59 1000
4744.24 1011
4744.89 1006
4745.54 982
4746.19 1029
4746.84 1016
4747.49 1231
4748.14 1229
4748.79 1302
4749.44 1388
4750.09 1519
4750.74 1611
4751.39 1637
4752.04 1629
4752.69 1764
4753.34 1677
4753.99 1596
4754.64 1489
4755.29 1438
4755.95 1204
4756.60 1080
4757.25 1230
4757.90 1128
4758.55 1039
4759.20 951
4759.85 985
4760.50 884
4761.15 838
4761.80 872
4762.45 956
4763.10 1048
4763.75 853
4764.41 989
4765.06 1140
4765.71 1042
4766.36 967
4767.01 1047
4767.66 1076
4768.31 1144
4768.97 1011
4769.62 882
4770.27 903
4770.92 911
4771.57 863
4772.22 846
4772.87 922
4773.53 892
4774.18 888
4774.83 933
4775.48 942
4776.13 863
4776.79 829
4777.44 896
4778.09 934
4778.74 999
4779.39 949
4780.05 882
4780.70 850
4781.35 994
4782.00 968
4782.65 1009
4783.31 992
4783.96 955
4784.61 936
4785.26 966
4785.92 960
4786.57 947
4787.22 960
4787.88 1250
4788.53 1139
4789.18 1180
4789.83 1122
4790.49 1229
4791.14 1385
4791.79 1159
4792.45 1172
4793.10 1224
4793.75 1048
4794.40 1008
4795.06 1067
4795.71 1069
4796.36 950
4797.02 959
4797.67 1016
4798.32 993
4798.98 904
4799.63 944
4800.29 1023
4800.94 1044
4801.59 943
4802.25 1028
4802.90 1056
4803.55 1008
4804.21 1041
4804.86 1053
4805.52 968
4806.17 986
4806.82 1007
4807.48 869
4808.13 776
4808.79 925
4809.44 1003
4810.09 952
4810.75 905
4811.40 954
4812.06 1080
4812.71 980
4813.37 989
4814.02 1013
4814.67 933
4815.33 1037
4815.98 1044
4816.64 1099
4817.29 1084
4817.95 981
4818.60 1113
4819.26 1049
4819.91 1038
4820.57 1117
4821.22 1077
4821.88 1086
4822.53 1071
4823.19 1201
4823.84 1093
4824.50 1183
4825.15 1170
4825.81 1263
4826.46 1245
4827.12 1122
4827.77 1177
4828.43 1264
4829.09 1278
4829.74 1182
4830.40 1183
4831.05 1260
4831.71 1264
4832.36 1368
4833.02 1242
4833.68 1230
4834.33 1225
4834.99 1368
4835.64 1331
4836.30 1464
4836.96 1565
4837.61 1558
4838.27 1523
4838.92 1497
4839.58 1410
4840.24 1387
4840.89 1531
4841.55 1784
4842.21 1717
4842.86 1733
4843.52 1675
4844.17 1637
4844.83 1866
4845.49 1883
4846.14 2118
4846.80 2159
4847.46 2340
4848.11 2384
4848.77 2683
4849.43 2906
4850.09 2889
4850.74 2924
4851.40 2940
4852.06 2732
4852.71 2747
4853.37 2525
4854.03 2499
4854.69 2685
4855.34 2734
4856.00 2849
4856.66 2702
4857.31 2972
4857.97 3146
4858.63 3120
4859.29 3067
4859.94 2842
4860.60 2544
4861.26 2722
4861.92 2277
4862.58 2278
4863.23 2382
4863.89 2320
4864.55 2500
4865.21 2543
4865.87 2678
4866.52 2687
4867.18 2557
4867.84 2471
4868.50 2392
4869.16 2537
4869.81 2315
4870.47 2056
4871.13 1969
4871.79 2168
4872.45 1962
4873.11 1943
4873.77 2070
4874.42 2164
4875.08 2215
4875.74 1846
4876.40 2116
4877.06 2309
4877.72 2352
4878.38 2376
4879.03 2442
4879.69 2455
4880.35 2433
4881.01 2348
4881.67 2042
4882.33 1944
4882.99 1825
4883.65 1778
4884.31 1716
4884.97 1625
4885.63 1637
4886.29 1676
4886.95 1665
4887.60 1727
4888.26 1627
4888.92 1594
4889.58 1663
4890.24 1922
4890.90 1961
4891.56 1777
4892.22 1751
4892.88 1739
4893.54 1733
4894.20 1659
4894.86 1647
4895.52 1601
4896.18 1495
4896.84 1405
4897.50 1321
4898.16 1448
4898.82 1531
4899.48 1502
4900.14 1342
4900.80 1424
4901.46 1526
4902.12 1386
4902.79 1330
4903.45 1245
4904.11 1331
4904.77 1271
4905.43 1226
4906.09 1254
4906.75 1158
4907.41 1169
4908.07 1348
4908.73 1455
4909.39 1251
4910.05 1276
4910.71 1184
4911.38 1214
4912.04 1141
4912.70 1097
4913.36 1174
4914.02 1075
4914.68 1158
4915.34 1119
4916.00 1135
4916.67 1208
4917.33 1188
4917.99 1165
4918.65 1225
4919.31 1201
4919.97 1076
4920.64 1113
4921.30 1094
4921.96 1088
4922.62 997
4923.28 1013
4923.94 1182
4924.61 1085
4925.27 1147
4925.93 1037
4926.59 1052
4927.26 1088
4927.92 1116
4928.58 1101
4929.24 1053
4929.90 1033
4930.57 960
4931.23 1045
4931.89 1122
4932.55 1067
4933.22 1013
4933.88 979
4934.54 994
4935.20 956
4935.87 1017
4936.53 1063
4937.19 1051
4937.86 1045
4938.52 1014
4939.18 1031
4939.84 949
4940.51 936
4941.17 918
4941.83 1007
4942.50 1011
4943.16 926
4943.82 952
4944.49 881
4945.15 933
4945.81 993
4946.48 885
4947.14 913
4947.80 970
4948.47 881
4949.13 900
4949.79 901
4950.46 878
4951.12 885
4951.79 935
4952.45 989
4953.11 899
4953.78 842
4954.44 854
4955.11 1070
4955.77 930
4956.43 836
4957.10 848
4957.76 995
4958.43 971
4959.09 1054
4959.76 1082
4960.42 1078
4961.08 1061
4961.75 1171
4962.41 1198
4963.08 1424
4963.74 1254
4964.41 1228
4965.07 1174
4965.74 1068
4966.40 1189
4967.07 1083
4967.73 1056
4968.40 995
4969.06 862
4969.73 988
4970.39 913
4971.06 846
4971.72 866
4972.39 864
4973.05 867
4973.72 931
4974.38 1013
4975.05 971
4975.71 947
4976.38 1099
4977.04 1111
4977.71 1080
4978.37 1001
4979.04 1064
4979.71 931
4980.37 1007
4981.04 983
4981.70 1090
4982.37 1003
4983.04 920
4983.70 929
4984.37 999
4985.03 947
4985.70 889
4986.37 930
4987.03 937
4987.70 959
4988.36 1017
4989.03 996
4989.70 965
4990.36 981
4991.03 1013
4991.70 1001
4992.36 983
4993.03 1007
4993.70 1029
4994.36 903
4995.03 933
4995.70 969
4996.36 936
4997.03 891
4997.70 854
4998.36 829
4999.03 845
4999.70 868
5000.36 906
5001.03 861
5001.70 797
5002.37 828
5003.03 806
5003.70 770
5004.37 804
5005.03 777
5005.70 796
5006.37 753
5007.04 805
5007.70 800
5008.37 858
5009.04 859
5009.71 743
5010.38 764
5011.04 803
5011.71 807
5012.38 687
5013.05 758
5013.71 853
5014.38 768
5015.05 805
5015.72 827
5016.39 860
5017.06 754
5017.72 821
5018.39 771
5019.06 794
5019.73 829
5020.40 779
5021.07 686
5021.73 680
5022.40 800
5023.07 837
5023.74 773
5024.41 827
5025.08 854
5025.75 798
5026.41 937
5027.08 889
5027.75 823
5028.42 875
5029.09 845
5029.76 840
5030.43 971
5031.10 842
5031.77 851
5032.44 931
5033.10 826
5033.77 890
5034.44 823
5035.11 896
5035.78 839
5036.45 876
5037.12 866
5037.79 796
5038.46 837
5039.13 849
5039.80 820
5040.47 734
5041.14 769
5041.81 765
5042.48 905
5043.15 842
5043.82 765
5044.49 929
5045.16 888
5045.83 845
5046.50 797
5047.17 845
5047.84 858
5048.51 929
5049.18 793
5049.85 691
5050.52 734
5051.19 775
5051.86 891
5052.53 847
5053.20 737
5053.87 822
5054.54 816
5055.21 823
5055.89 955
5056.56 933
5057.23 934
5057.90 903
5058.57 812
5059.24 869
5059.91 874
5060.58 764
5061.25 831
5061.92 840
5062.60 812
5063.27 877
5063.94 827
5064.61 868
5065.28 816
5065.95 807
5066.62 859
5067.30 832
5067.97 796
5068.64 820
5069.31 830
5069.98 900
5070.65 846
5071.33 764
5072.00 805
5072.67 904
5073.34 851
5074.01 851
5074.68 975
5075.36 1015
5076.03 1143
5076.70 1089
5077.37 1110
5078.05 1040
5078.72 1115
5079.39 1038
5080.06 933
5080.73 1065
5081.41 1114
5082.08 1061
5082.75 1024
5083.42 1046
5084.10 989
5084.77 909
5085.44 808
5086.12 856
5086.79 814
5087.46 909
5088.13 934
5088.81 1082
5089.48 1114
5090.15 1156
5090.83 1093
5091.50 1069
5092.17 1141
5092.85 1195
5093.52 1079
5094.19 1021
5094.87 953
5095.54 882
5096.21 917
5096.89 891
5097.56 852
5098.23 848
5098.91 873
5099.58 926
5100.25 927
5100.93 909
5101.60 794
5102.28 917
5102.95 1008
5103.62 1002
5104.30 1056
5104.97 974
5105.65 962
5106.32 866
5106.99 734
5107.67 856
5108.34 910
5109.02 906
5109.69 911
5110.36 900
5111.04 755
5111.71 862
5112.39 872
5113.06 874
5113.74 830
5114.41 843
5115.09 893
5115.76 833
5116.44 824
5117.11 774
5117.79 830
5118.46 922
5119.14 894
5119.81 879
5120.49 923
5121.16 942
5121.84 855
5122.51 902
5123.19 860
5123.86 907
5124.54 901
5125.21 892
5125.89 833
5126.56 859
5127.24 896
5127.91 996
5128.59 913
5129.27 842
5129.94 905
5130.62 856
5131.29 856
5131.97 817
5132.64 995
5133.32 979
5134.00 849
5134.67 858
5135.35 893
5136.02 810
5136.70 790
5137.38 840
5138.05 911
5138.73 858
5139.40 776
5140.08 816
5140.76 754
5141.43 876
5142.11 795
5142.79 796
5143.46 854
5144.14 824
5144.82 814
5145.49 699
5146.17 697
5146.85 785
5147.52 700
5148.20 736
5148.88 798
5149.55 777
5150.23 691
5150.91 772
5151.59 756
5152.26 737
5152.94 801
5153.62 778
5154.29 727
5154.97 772
5155.65 826
5156.33 718
5157.00 780
5157.68 801
5158.36 797
5159.04 728
5159.71 667
5160.39 770
5161.07 726
5161.75 827
5162.42 724
5163.10 811
5163.78 769
5164.46 721
5165.14 771
5165.81 804
5166.49 723
5167.17 886
5167.85 955
5168.53 812
5169.21 778
5169.88 686
5170.56 720
5171.24 764
5171.92 731
5172.60 698
5173.28 794
5173.95 812
5174.63 850
5175.31 799
5175.99 801
5176.67 794
5177.35 829
5178.03 846
5178.71 890
5179.38 963
5180.06 1011
5180.74 914
5181.42 924
5182.10 774
5182.78 831
5183.46 803
5184.14 783
5184.82 838
5185.50 715
5186.18 694
5186.86 642
5187.53 685
5188.21 743
5188.89 709
5189.57 639
5190.25 668
5190.93 710
5191.61 728
5192.29 724
5192.97 750
5193.65 782
5194.33 829
5195.01 737
5195.69 805
5196.37 687
5197.05 727
5197.73 777
5198.41 861
5199.09 758
5199.77 709
5200.45 743
5201.13 748
5201.81 742
5202.49 765
5203.17 770
5203.86 799
5204.54 746
5205.22 817
5205.90 905
5206.58 769
5207.26 747
5207.94 869
5208.62 778
5209.30 793
5209.98 844
5210.66 774
5211.34 865
5212.02 859
5212.71 880
5213.39 841
5214.07 863
5214.75 923
5215.43 994
5216.11 944
5216.79 1041
5217.47 967
5218.16 984
5218.84 955
5219.52 979
5220.20 959
5220.88 1092
5221.56 1025
5222.25 914
5222.93 865
5223.61 973
5224.29 963
5224.97 841
5225.66 883
5226.34 899
5227.02 844
5227.70 828
5228.38 917
5229.07 910
5229.75 899
5230.43 964
5231.11 913
5231.79 860
5232.48 944
5233.16 940
5233.84 971
5234.52 890
5235.21 970
5235.89 1024
5236.57 949
5237.26 925
5237.94 932
5238.62 889
5239.30 927
5239.99 866
5240.67 860
5241.35 787
5242.04 775
5242.72 848
5243.40 881
5244.08 805
5244.77 735
5245.45 773
5246.13 736
5246.82 803
5247.50 858
5248.18 847
5248.87 1054
5249.55 991
5250.24 979
5250.92 1021
5251.60 1067
5252.29 1148
5252.97 996
5253.65 931
5254.34 911
5255.02 733
5255.71 756
5256.39 844
5257.07 814
5257.76 867
5258.44 872
5259.13 920
5259.81 960
5260.49 1040
5261.18 925
5261.86 819
5262.55 874
5263.23 874
5263.92 886
5264.60 879
5265.28 903
5265.97 1004
5266.65 901
5267.34 889
5268.02 817
5268.71 885
5269.39 918
5270.08 858
5270.76 808
5271.45 892
5272.13 898
5272.82 779
5273.50 717
5274.19 799
5274.87 847
5275.56 797
5276.24 802
5276.93 802
5277.61 735
5278.30 845
5278.98 847
5279.67 804
5280.36 906
5281.04 869
5281.73 905
5282.41 787
5283.10 805
5283.78 824
5284.47 807
5285.16 771
5285.84 797
5286.53 737
5287.21 818
5287.90 850
5288.59 787
5289.27 674
5289.96 694
5290.64 701
5291.33 823
5292.02 866
5292.70 706
5293.39 677
5294.08 744
5294.76 766
5295.45 771
5296.13 796
5296.82 840
5297.51 789
5298.19 878
5298.88 791
5299.57 878
5300.25 975
5300.94 1008
5301.63 1042
5302.32 959
5303.00 956
5303.69 874
5304.38 938
5305.06 842
5305.75 913
5306.44 923
5307.13 1002
5307.81 1050
5308.50 1060
5309.19 1016
5309.87 1118
5310.56 1204
5311.25 1144
5311.94 1218
5312.62 1105
5313.31 1084
5314.00 933
5314.69 934
5315.38 919
5316.06 1004
5316.75 1008
5317.44 1284
5318.13 1132
5318.82 1077
5319.50 1098
5320.19 1121
5320.88 1193
5321.57 1149
5322.26 1037
5322.94 1031
5323.63 948
5324.32 810
5325.01 837
5325.70 848
5326.39 838
5327.07 858
5327.76 888
5328.45 753
5329.14 844
5329.83 826
5330.52 714
5331.21 730
5331.90 880
5332.58 811
5333.27 772
5333.96 794
5334.65 782
5335.34 755
5336.03 800
5336.72 751
5337.41 703
5338.10 751
5338.79 748
5339.48 802
5340.17 779
5340.86 855
5341.54 818
5342.23 733
5342.92 693
5343.61 766
5344.30 680
5344.99 704
5345.68 656
5346.37 742
5347.06 804
5347.75 672
5348.44 791
5349.13 808
5349.82 760
5350.51 795
5351.20 760
5351.89 721
5352.58 739
5353.27 714
5353.96 712
5354.65 763
5355.34 804
5356.03 729
5356.72 651
5357.42 688
5358.11 708
5358.80 746
5359.49 799
5360.18 859
5360.87 813
5361.56 837
5362.25 865
5362.94 865
5363.63 805
5364.32 854
5365.01 793
5365.70 775
5366.40 757
5367.09 834
5367.78 694
5368.47 737
5369.16 638
5369.85 766
5370.54 722
5371.23 727
5371.93 765
5372.62 837
5373.31 790
5374.00 762
5374.69 756
5375.38 791
5376.08 672
5376.77 676
5377.46 675
5378.15 633
5378.84 666
5379.53 651
5380.23 638
5380.92 636
5381.61 704
5382.30 720
5383.00 750
5383.69 801
5384.38 653
5385.07 691
5385.76 666
5386.46 796
5387.15 764
5387.84 799
5388.53 875
5389.23 809
5389.92 834
5390.61 808
5391.30 859
5392.00 826
5392.69 828
5393.38 824
5394.08 798
5394.77 742
5395.46 782
5396.15 759
5396.85 765
5397.54 746
5398.23 698
5398.93 720
5399.62 646
5400.31 695
5401.01 805
5401.70 652
5402.39 677
5403.09 724
5403.78 685
5404.47 689
5405.17 693
5405.86 761
5406.56 748
5407.25 733
5407.94 708
5408.64 633
5409.33 668
5410.02 678
5410.72 719
5411.41 834
5412.11 768
5412.80 675
5413.49 698
5414.19 722
5414.88 667
5415.58 768
5416.27 728
5416.97 810
5417.66 680
5418.35 745
5419.05 744
5419.74 694
5420.44 661
5421.13 704
5421.83 703
5422.52 702
5423.22 700
5423.91 807
5424.61 869
5425.30 722
5426.00 748
5426.69 761
5427.39 707
5428.08 747
5428.78 767
5429.47 744
5430.17 774
5430.86 811
5431.56 792
5432.25 769
5432.95 791
5433.64 777
5434.34 821
5435.03 880
5435.73 884
5436.43 927
5437.12 990
5437.82 918
5438.51 1000
5439.21 955
5439.90 816
5440.60 903
5441.30 897
5441.99 937
5442.69 921
5443.38 937
5444.08 990
5444.78 988
5445.47 937
5446.17 940
5446.86 956
5447.56 971
5448.26 924
5448.95 883
5449.65 951
5450.35 985
5451.04 1057
5451.74 978
5452.44 1036
5453.13 1020
5453.83 908
5454.53 882
5455.22 973
5455.92 926
5456.62 970
5457.31 882
5458.01 905
5458.71 826
5459.40 901
5460.10 1030
5460.80 1060
5461.50 1005
5462.19 853
5462.89 971
5463.59 1024
5464.29 1014
5464.98 996
5465.68 1111
5466.38 1182
5467.08 1093
5467.77 1068
5468.47 1070
5469.17 1154
5469.87 1040
5470.56 1219
5471.26 1300
5471.96 1128
5472.66 1103
5473.36 1197
5474.05 1260
5474.75 1178
5475.45 1264
5476.15 1562
5476.85 1525
5477.54 1804
5478.24 1847
5478.94 1998
5479.64 2078
5480.34 2269
5481.04 2349
5481.73 2144
5482.43 2245
5483.13 1967
5483.83 1826
5484.53 1655
5485.23 1710
5485.93 1502
5486.62 1623
5487.32 1679
5488.02 1568
5488.72 1618
5489.42 1511
5490.12 1767
5490.82 1762
5491.52 1759
5492.22 1855
5492.92 1813
5493.62 1859
5494.31 1873
5495.01 1806
5495.71 2134
5496.41 2145
5497.11 2471
5497.81 2862
5498.51 3347
5499.21 3775
5499.91 4053
5500.61 4319
5501.31 4398
5502.01 4156
5502.71 3955
5503.41 3305
5504.11 2863
5504.81 2490
5505.51 2000
5506.21 1877
5506.91 1944
5507.61 1872
5508.31 1662
5509.01 1763
5509.71 1618
5510.41 1521
5511.11 1407
5511.81 1429
5512.51 1435
5513.21 1356
5513.91 1466
5514.61 1401
5515.31 1306
5516.01 1344
5516.72 1344
5517.42 1275
5518.12 1348
5518.82 1308
5519.52 1272
5520.22 1262
5520.92 1175
5521.62 1091
5522.32 1105
5523.02 1124
5523.73 1170
5524.43 1068
5525.13 1114
5525.83 1115
5526.53 1075
5527.23 1108
5527.93 1125
5528.63 1106
5529.34 1092
5530.04 1159
5530.74 1154
5531.44 1138
5532.14 1070
5532.84 1012
5533.55 1046
5534.25 1106
5534.95 1070
5535.65 936
5536.35 925
5537.06 1080
5537.76 1068
5538.46 952
5539.16 950
5539.86 1120
5540.57 1047
5541.27 917
5541.97 960
5542.67 869
5543.38 837
5544.08 905
5544.78 998
5545.48 1014
5546.19 894
5546.89 985
5547.59 1047
5548.29 903
5549.00 873
5549.70 941
5550.40 904
5551.11 874
5551.81 883
5552.51 898
5553.21 832
5553.92 866
5554.62 831
5555.32 918
5556.03 902
5556.73 836
5557.43 901
5558.14 841
5558.84 867
5559.54 968
5560.25 950
5560.95 934
5561.65 836
5562.36 921
5563.06 922
5563.77 882
5564.47 896
5565.17 1002
5565.88 928
5566.58 884
5567.28 868
5567.99 782
5568.69 874
5569.40 927
5570.10 864
5570.80 837
5571.51 941
5572.21 955
5572.92 864
5573.62 899
5574.33 843
5575.03 932
5575.73 923
5576.44 791
5577.14 739
5577.85 847
5578.55 861
5579.26 791
5579.96 804
5580.67 749
5581.37 823
5582.08 859
5582.78 857
5583.49 767
5584.19 761
5584.90 717
5585.60 811
5586.31 894
5587.01 805
5587.72 842
5588.42 718
5589.13 705
5589.83 729
5590.54 736
5591.24 804
5591.95 837
5592.66 712
5593.36 725
5594.07 813
5594.77 888
5595.48 691
5596.18 746
5596.89 769
5597.60 866
5598.30 801
5599.01 799
5599.71 838
5600.42 810
5601.13 727
5601.83 773
5602.54 867
5603.24 816
5603.95 760
5604.66 807
5605.36 747
5606.07 783
5606.78 724
5607.48 713
5608.19 718
5608.89 755
5609.60 745
5610.31 756
5611.01 689
5611.72 718
5612.43 755
5613.14 687
5613.84 680
5614.55 742
5615.26 740
5615.96 735
5616.67 639
5617.38 730
5618.08 669
5618.79 708
5619.50 692
5620.21 708
5620.91 800
5621.62 775
5622.33 763
5623.04 764
5623.74 785
5624.45 803
5625.16 829
5625.87 861
5626.57 822
5627.28 866
5627.99 898
5628.70 775
5629.40 868
5630.11 780
5630.82 768
5631.53 751
5632.24 650
5632.94 686
5633.65 813
5634.36 808
5635.07 756
5635.78 745
5636.49 775
5637.19 756
5637.90 807
5638.61 752
5639.32 728
5640.03 745
5640.74 719
5641.44 883
5642.15 839
5642.86 713
5643.57 809
5644.28 767
5644.99 701
5645.70 745
5646.41 636
5647.12 752
5647.82 844
5648.53 791
5649.24 755
5649.95 783
5650.66 814
5651.37 748
5652.08 744
5652.79 849
5653.50 889
5654.21 798
5654.92 915
5655.63 1041
5656.34 1016
5657.05 1094
5657.76 1246
5658.46 1157
5659.17 1157
5659.88 1004
5660.59 927
5661.30 918
5662.01 892
5662.72 928
5663.43 856
5664.14 866
5664.85 837
5665.56 804
5666.27 793
5666.98 729
5667.69 932
5668.40 838
5669.12 881
5669.83 851
5670.54 881
5671.25 752
5671.96 742
5672.67 715
5673.38 815
5674.09 899
5674.80 786
5675.51 810
5676.22 895
5676.93 849
5677.64 770
5678.35 734
5679.06 827
5679.78 846
5680.49 890
5681.20 945
5681.91 806
5682.62 792
5683.33 849
5684.04 888
5684.75 945
5685.47 952
5686.18 870
5686.89 751
5687.60 758
5688.31 728
5689.02 752
5689.73 789
5690.45 826
5691.16 774
5691.87 727
5692.58 759
5693.29 790
5694.01 754
5694.72 744
5695.43 770
5696.14 717
5696.85 800
5697.57 697
5698.28 659
5698.99 711
5699.70 707
5700.41 606
5701.13 730
5701.84 716
5702.55 682
5703.26 661
5703.98 632
5704.69 683
5705.40 718
5706.11 789
5706.83 743
5707.54 732
5708.25 671
5708.97 792
5709.68 709
5710.39 666
5711.10 634
5711.82 633
5712.53 617
5713.24 684
5713.96 748
5714.67 741
5715.38 728
5716.10 516
5716.81 574
5717.52 586
5718.24 656
5718.95 669
5719.66 704
5720.38 718
5721.09 832
5721.80 772
5722.52 712
5723.23 597
5723.95 625
5724.66 770
5725.37 721
5726.09 728
5726.80 745
5727.52 799
5728.23 702
5728.94 791
5729.66 692
5730.37 752
5731.09 737
5731.80 647
5732.51 684
5733.23 654
5733.94 621
5734.66 578
5735.37 735
5736.09 752
5736.80 697
5737.52 790
5738.23 787
5738.95 664
5739.66 740
5740.38 650
5741.09 628
5741.81 658
5742.52 655
5743.24 710
5743.95 699
5744.67 694
5745.38 616
5746.10 562
5746.81 684
5747.53 664
5748.24 590
5748.96 529
5749.67 676
5750.39 698
5751.10 708
5751.82 709
5752.53 609
5753.25 589
5753.97 638
5754.68 681
5755.40 685
5756.11 614
5756.83 608
5757.54 664
5758.26 685
5758.98 596
5759.69 665
5760.41 623
5761.12 635
5761.84 559
5762.56 634
5763.27 678
5763.99 708
5764.71 699
5765.42 688
5766.14 638
5766.85 600
5767.57 612
5768.29 674
5769.00 664
5769.72 638
5770.44 698
5771.15 691
5771.87 616
5772.59 695
5773.30 681
5774.02 722
5774.74 701
5775.46 609
5776.17 628
5776.89 659
5777.61 694
5778.32 627
5779.04 634
5779.76 633
5780.48 586
5781.19 652
5781.91 710
5782.63 698
5783.35 630
5784.06 536
5784.78 587
5785.50 560
5786.22 667
5786.93 632
5787.65 557
5788.37 612
5789.09 632
5789.80 664
5790.52 635
5791.24 618
5791.96 720
5792.68 631
5793.39 682
5794.11 611
5794.83 622
5795.55 618
5796.27 619
5796.99 658
5797.70 692
5798.42 700
5799.14 772
5799.86 752
5800.58 672
5801.30 726
5802.02 795
5802.73 893
5803.45 797
5804.17 864
5804.89 757
5805.61 859
5806.33 810
5807.05 702
5807.77 759
5808.49 789
5809.20 764
5809.92 752
5810.64 691
5811.36 604
5812.08 729
5812.80 663
5813.52 662
5814.24 749
5814.96 724
5815.68 732
5816.40 699
5817.12 709
5817.84 788
5818.56 693
5819.28 735
5820.00 724
5820.72 773
5821.44 687
5822.16 739
5822.88 738
5823.60 748
5824.32 674
5825.04 704
5825.76 793
5826.48 760
5827.20 749
5827.92 694
5828.64 752
5829.36 676
5830.08 702
5830.80 810
5831.52 822
5832.24 721
5832.96 688
5833.68 676
5834.40 751
5835.12 773
5835.84 718
5836.56 653
5837.28 700
5838.00 797
5838.73 779
5839.45 711
5840.17 781
5840.89 748
5841.61 754
5842.33 686
5843.05 812
5843.77 846
5844.49 830
5845.22 799
5845.94 879
5846.66 886
5847.38 970
5848.10 931
5848.82 867
5849.54 954
5850.27 864
5850.99 865
5851.71 910
5852.43 850
5853.15 757
5853.88 838
5854.60 885
5855.32 893
5856.04 819
5856.76 929
5857.49 983
5858.21 919
5858.93 849
5859.65 811
5860.37 898
5861.10 839
5861.82 890
5862.54 923
5863.26 947
5863.99 976
5864.71 1005
5865.43 991
5866.15 874
5866.88 910
5867.60 963
5868.32 1037
5869.04 1007
5869.77 1102
5870.49 914
5871.21 928
5871.94 988
5872.66 982
5873.38 948
5874.11 872
5874.83 988
5875.55 794
5876.27 729
5877.00 781
5877.72 823
5878.44 873
5879.17 933
5879.89 954
5880.62 974
5881.34 1075
5882.06 1018
5882.79 996
5883.51 980
5884.23 994
5884.96 1046
5885.68 1023
5886.40 949
5887.13 934
5887.85 820
5888.58 915
5889.30 915
5890.02 946
5890.75 947
5891.47 826
5892.20 790
5892.92 912
5893.65 800
5894.37 852
5895.09 958
5895.82 892
5896.54 741
5897.27 838
5897.99 879
5898.72 818
5899.44 829
5900.17 860
5900.89 893
5901.62 912
5902.34 995
5903.07 972
5903.79 850
5904.52 870
5905.24 816
5905.97 868
5906.69 835
5907.42 862
5908.14 900
5908.87 825
5909.59 839
5910.32 901
5911.04 869
5911.77 891
5912.49 891
5913.22 875
5913.94 884
5914.67 927
5915.40 945
5916.12 908
5916.85 923
5917.57 1034
5918.30 950
5919.02 966
5919.75 954
5920.48 936
5921.20 909
5921.93 869
5922.65 990
5923.38 991
5924.11 1038
5924.83 966
5925.56 941
5926.29 1063
5927.01 1083
5927.74 1002
5928.47 1040
5929.19 1057
5929.92 1200
5930.64 1167
5931.37 1136
5932.10 1082
5932.82 1147
5933.55 1330
5934.28 1274
5935.01 1230
5935.73 1273
5936.46 1185
5937.19 1199
5937.91 1264
5938.64 1244
5939.37 1175
5940.09 1299
5940.82 1301
5941.55 1345
5942.28 1327
5943.00 1481
5943.73 1510
5944.46 1626
5945.19 1540
5945.91 1659
5946.64 1636
5947.37 1729
5948.10 1966
5948.82 1918
5949.55 2066
5950.28 2338
5951.01 2377
5951.73 2544
5952.46 2437
5953.19 2389
5953.92 2372
5954.65 2393
5955.38 2318
5956.10 2174
5956.83 2255
5957.56 2242
5958.29 2152
5959.02 2386
5959.74 2370
5960.47 2389
5961.20 2276
5961.93 2430
5962.66 2532
5963.39 2853
5964.12 3310
5964.84 3347
5965.57 3677
5966.30 4113
5967.03 4263
5967.76 3969
5968.49 3835
5969.22 3743
5969.95 3357
5970.68 3121
5971.40 2889
5972.13 2940
5972.86 2849
5973.59 2846
5974.32 2657
5975.05 2536
5975.78 2721
5976.51 2689
5977.24 2784
5977.97 2632
5978.70 2607
5979.43 2755
5980.16 2956
5980.89 2842
5981.62 2883
5982.35 3021
5983.08 3104
5983.81 2914
5984.54 2985
5985.27 3223
5986.00 2963
5986.73 2946
5987.46 2989
5988.19 2789
5988.92 2753
5989.65 2847
5990.38 2876
5991.11 2963
5991.84 2859
5992.57 2819
5993.30 2946
5994.03 2989
5994.76 3130
5995.49 3144
5996.22 3148
5996.95 3058
5997.68 3156
5998.41 3170
5999.14 3190
5999.87 3169
6000.60 3239
6001.34 3082
6002.07 3109
6002.80 3171
6003.53 3068
6004.26 3092
6004.99 3171
6005.72 3294
6006.45 3549
6007.18 3615
6007.92 4116
6008.65 4994
6009.38 5639
6010.11 6602
6010.84 7790
6011.57 8946
6012.30 9704
6013.04 9939
6013.77 10491
6014.50 10473
6015.23 10085
6015.96 9588
6016.69 8584
6017.43 7281
6018.16 6044
6018.89 5524
6019.62 4829
6020.35 4080
6021.09 3653
6021.82 3288
6022.55 2760
6023.28 2682
6024.02 2681
6024.75 2525
6025.48 2465
6026.21 2452
6026.94 2379
6027.68 2251
6028.41 2166
6029.14 2231
6029.88 2090
6030.61 2111
6031.34 2160
6032.07 1963
6032.81 1999
6033.54 2092
6034.27 2042
6035.01 1986
6035.74 1965
6036.47 2001
6037.20 1889
6037.94 1948
6038.67 2144
6039.40 2309
6040.14 2377
6040.87 2494
6041.60 2386
6042.34 2436
6043.07 2524
6043.80 2550
6044.54 2540
6045.27 2621
6046.00 2733
6046.74 2722
6047.47 2772
6048.21 2776
6048.94 3279
6049.67 3534
6050.41 3698
6051.14 4179
6051.88 4393
6052.61 4419
6053.34 4561
6054.08 4355
6054.81 3926
6055.55 3657
6056.28 3280
6057.01 2861
6057.75 2850
6058.48 2579
6059.22 2552
6059.95 2448
6060.69 2523
6061.42 2549
6062.16 2409
6062.89 2429
6063.63 2512
6064.36 2623
6065.09 2548
6065.83 2448
6066.56 2430
6067.30 2398
6068.03 2390
6068.77 2397
6069.50 2353
6070.24 2154
6070.97 2123
6071.71 1918
6072.45 1913
6073.18 2121
6073.92 1998
6074.65 1975
6075.39 1801
6076.12 1731
6076.86 1847
6077.59 1795
6078.33 1737
6079.06 1805
6079.80 1697
6080.54 1717
6081.27 1579
6082.01 1502
6082.74 1558
6083.48 1544
6084.21 1600
6084.95 1716
6085.69 1533
6086.42 1702
6087.16 1593
6087.90 1517
6088.63 1600
6089.37 1640
6090.10 1684
6090.84 1638
6091.58 1667
6092.31 1565
6093.05 1638
6093.79 1578
6094.52 1543
6095.26 1636
6096.00 1665
6096.73 1585
6097.47 1513
6098.21 1348
6098.94 1315
6099.68 1215
6100.42 1328
6101.15 1418
6101.89 1428
6102.63 1415
6103.37 1298
6104.10 1356
6104.84 1389
6105.58 1418
6106.31 1332
6107.05 1274
6107.79 1286
6108.53 1205
6109.26 1290
6110.00 1345
6110.74 1414
6111.48 1292
6112.21 1302
6112.95 1291
6113.69 1357
6114.43 1397
6115.17 1273
6115.90 1317
6116.64 1333
6117.38 1437
6118.12 1536
6118.85 1485
6119.59 1403
6120.33 1385
6121.07 1499
6121.81 1374
6122.55 1393
6123.28 1496
6124.02 1450
6124.76 1549
6125.50 1455
6126.24 1456
6126.98 1504
6127.71 1411
6128.45 1395
6129.19 1433
6129.93 1381
6130.67 1450
6131.41 1531
6132.15 1446
6132.89 1401
6133.63 1397
6134.36 1440
6135.10 1512
6135.84 1372
6136.58 1497
6137.32 1606
6138.06 1539
6138.80 1609
6139.54 1620
6140.28 1750
6141.02 1642
6141.76 1535
6142.50 1560
6143.24 1424
6143.97 1408
6144.71 1415
6145.45 1498
6146.19 1449
6146.93 1538
6147.67 1504
6148.41 1458
6149.15 1520
6149.89 1579
6150.63 1491
6151.37 1632
6152.11 1528
6152.85 1564
6153.59 1635
6154.33 1634
6155.07 1554
6155.81 1482
6156.55 1523
6157.29 1453
6158.03 1591
6158.78 1625
6159.52 1467
6160.26 1664
6161.00 1851
6161.74 1848
6162.48 1883
6163.22 1963
6163.96 1986
6164.70 2253
6165.44 2259
6166.18 2230
6166.92 2301
6167.66 2369
6168.41 2438
6169.15 2489
6169.89 2352
6170.63 2287
6171.37 2237
6172.11 2156
6172.85 2081
6173.59 2087
6174.34 2089
6175.08 1825
6175.82 1897
6176.56 1831
6177.30 1972
6178.04 1931
6178.78 1932
6179.53 2183
6180.27 2082
6181.01 2152
6181.75 2267
6182.49 2141
6183.24 2232
6183.98 2257
6184.72 2289
6185.46 2321
6186.20 2360
6186.95 2473
6187.69 2526
6188.43 2432
6189.17 2354
6189.91 2601
6190.66 2640
6191.40 2810
6192.14 2997
6192.88 3021
6193.63 3154
6194.37 3072
6195.11 3119
6195.85 3101
6196.60 3234
6197.34 3090
6198.08 3146
6198.83 3054
6199.57 2972
6200.31 2990
6201.05 3202
6201.80 3358
6202.54 3524
6203.28 4174
6204.03 5190
6204.77 6345
6205.51 7994
6206.26 10145
6207.00 12013
6207.74 14342
6208.49 15739
6209.23 16760
6209.97 16896
6210.72 16543
6211.46 15497
6212.21 13401
6212.95 11550
6213.69 9809
6214.44 8313
6215.18 6950
6215.92 5737
6216.67 4716
6217.41 4167
6218.16 3649
6218.90 3312
6219.64 3149
6220.39 2951
6221.13 2992
6221.88 2944
6222.62 2969
6223.37 3028
6224.11 3083
6224.85 3014
6225.60 2894
6226.34 2916
6227.09 2647
6227.83 2411
6228.58 2161
6229.32 2003
6230.07 1829
6230.81 1790
6231.56 1742
6232.30 1841
6233.05 1778
6233.79 1736
6234.54 1985
6235.28 1799
6236.03 1892
6236.77 2140
6237.52 2212
6238.26 2284
6239.01 2346
6239.75 2376
6240.50 2486
6241.24 2403
6241.99 2290
6242.73 2245
6243.48 2140
6244.22 2165
6244.97 2037
6245.72 1880
6246.46 1957
6247.21 2150
6247.95 2129
6248.70 2009
6249.45 2043
6250.19 2010
6250.94 2125
6251.68 1828
6252.43 1883
6253.18 1992
6253.92 1984
6254.67 1956
6255.41 1981
6256.16 1897
6256.91 1928
6257.65 1963
6258.40 2053
6259.15 1952
6259.89 1902
6260.64 1857
6261.39 1903
6262.13 1770
6262.88 1809
6263.63 1751
6264.37 1761
6265.12 1679
6265.87 1801
6266.61 1814
6267.36 1666
6268.11 1670
6268.85 1658
6269.60 1720
6270.35 1695
6271.10 1641
6271.84 1743
6272.59 1653
6273.34 1739
6274.08 1658
6274.83 1582
6275.58 1679
6276.33 1634
6277.07 1686
6277.82 1718
6278.57 1665
6279.32 1749
6280.07 1677
6280.81 1717
6281.56 1599
6282.31 1457
6283.06 1378
6283.80 1371
6284.55 1453
6285.30 1373
6286.05 1419
6286.80 1316
6287.54 1329
6288.29 1311
6289.04 1330
6289.79 1310
6290.54 1322
6291.29 1226
6292.03 1170
6292.78 1224
6293.53 1218
6294.28 1247
6295.03 1151
6295.78 1215
6296.53 1231
6297.28 1151
6298.02 1138
6298.77 1200
6299.52 1267
6300.27 1181
6301.02 1172
6301.77 1145
6302.52 1152
6303.27 1092
6304.02 1147
6304.77 1198
6305.51 1146
6306.26 1181
6307.01 1095
6307.76 1097
6308.51 1166
6309.26 1209
6310.01 1310
6310.76 1354
6311.51 1257
6312.26 1287
6313.01 1197
6313.76 1207
6314.51 1230
6315.26 1102
6316.01 1144
6316.76 1190
6317.51 1096
6318.26 1030
6319.01 984
6319.76 1142
6320.51 1086
6321.26 1100
6322.01 1115
6322.76 1051
6323.51 1104
6324.26 1033
6325.01 1002
6325.76 975
6326.51 1066
6327.26 1085
6328.01 1093
6328.76 1024
6329.51 987
6330.26 951
6331.02 993
6331.77 993
6332.52 1013
6333.27 1058
6334.02 1054
6334.77 977
6335.52 1021
6336.27 955
6337.02 975
6337.77 1018
6338.53 1021
6339.28 1004
6340.03 973
6340.78 954
6341.53 1005
6342.28 1005
6343.03 918
6343.78 974
6344.54 1004
6345.29 1000
6346.04 946
6346.79 983
6347.54 1065
6348.29 1117
6349.05 1106
6349.80 1225
6350.55 1369
6351.30 1210
6352.05 1130
6352.81 1233
6353.56 1304
6354.31 1290
6355.06 1397
6355.82 1218
6356.57 1125
6357.32 1129
6358.07 1198
6358.82 1074
6359.58 1044
6360.33 1216
6361.08 1111
6361.83 1015
6362.59 911
6363.34 948
6364.09 977
6364.85 999
6365.60 1052
6366.35 988
6367.10 1001
6367.86 1044
6368.61 1109
6369.36 1102
6370.12 1025
6370.87 998
6371.62 1056
6372.38 1056
6373.13 1034
6373.88 919
6374.64 1057
6375.39 1002
6376.14 996
6376.90 965
6377.65 1020
6378.40 1049
6379.16 1044
6379.91 1062
6380.66 1093
6381.42 1132
6382.17 1022
6382.92 1019
6383.68 1015
6384.43 1010
6385.19 1011
6385.94 1139
6386.69 1034
6387.45 961
6388.20 1071
6388.96 938
6389.71 996
6390.47 1027
6391.22 1059
6391.97 981
6392.73 951
6393.48 998
6394.24 1035
6394.99 1007
6395.75 975
6396.50 910
6397.26 825
6398.01 988
6398.77 1018
6399.52 988
6400.28 887
6401.03 968
6401.79 994
6402.54 930
6403.30 1063
6404.05 1078
6404.81 1096
6405.56 1244
6406.32 1283
6407.07 1487
6407.83 1571
6408.58 1681
6409.34 1645
6410.09 1528
6410.85 1512
6411.60 1334
6412.36 1392
6413.11 1172
6413.87 1132
6414.63 1137
6415.38 1068
6416.14 1114
6416.89 1154
6417.65 1115
6418.41 1031
6419.16 1070
6419.92 1072
6420.67 1009
6421.43 1039
6422.19 975
6422.94 1081
6423.70 1002
6424.45 1031
6425.21 997
6425.97 896
6426.72 1012
6427.48 949
6428.24 1006
6428.99 1014
6429.75 1013
6430.51 944
6431.26 1024
6432.02 942
6432.78 957
6433.53 1001
6434.29 1041
6435.05 1025
6435.80 1128
6436.56 1015
6437.32 1010
6438.08 958
6438.83 1006
6439.59 985
6440.35 1010
6441.10 981
6441.86 986
6442.62 951
6443.38 1000
6444.13 950
6444.89 1017
6445.65 1112
6446.41 1012
6447.16 1008
6447.92 1049
6448.68 1119
6449.44 964
6450.19 1032
6450.95 1032
6451.71 1054
6452.47 1053
6453.23 1044
6453.98 994
6454.74 992
6455.50 1113
6456.26 1100
6457.02 1151
6457.78 1125
6458.53 1203
6459.29 1148
6460.05 1185
6460.81 1153
6461.57 1202
6462.33 1244
6463.08 1269
6463.84 1292
6464.60 1211
6465.36 1110
6466.12 1209
6466.88 1257
6467.64 1331
6468.40 1328
6469.15 1164
6469.91 1283
6470.67 1246
6471.43 1253
6472.19 1328
6472.95 1378
6473.71 1494
6474.47 1359
6475.23 1393
6475.99 1406
6476.75 1436
6477.51 1487
6478.26 1412
6479.02 1379
6479.78 1436
6480.54 1418
6481.30 1547
6482.06 1541
6482.82 1504
6483.58 1556
6484.34 1591
6485.10 1590
6485.86 1675
6486.62 1603
6487.38 1615
6488.14 1672
6488.90 1668
6489.66 1794
6490.42 1928
6491.18 1968
6491.94 2069
6492.70 2055
6493.46 2179
6494.22 2238
6494.98 2261
6495.74 2213
6496.51 2275
6497.27 2180
6498.03 2317
6498.79 2205
6499.55 2220
6500.31 2338
6501.07 2276
6501.83 2275
6502.59 2083
6503.35 2134
6504.11 2338
6504.87 2273
6505.64 2387
6506.40 2415
6507.16 2464
6507.92 2462
6508.68 2448
6509.44 2632
6510.20 2689
6510.96 2702
6511.73 2703
6512.49 2571
6513.25 2643
6514.01 2659
6514.77 2718
6515.53 2833
6516.29 2799
6517.06 2975
6517.82 2930
6518.58 3086
6519.34 3071
6520.10 3251
6520.87 3451
6521.63 3697
6522.39 4132
6523.15 4442
6523.91 4918
6524.68 5523
6525.44 5787
6526.20 6141
6526.96 6483
6527.73 6613
6528.49 6481
6529.25 6562
6530.01 6466
6530.78 6526
6531.54 6912
6532.30 7643
6533.06 8822
6533.83 10200
6534.59 11865
6535.35 13205
6536.11 14502
6536.88 15092
6537.64 14612
6538.40 13352
6539.17 11716
6539.93 10223
6540.69 8608
6541.46 6912
6542.22 5459
6542.98 4729
6543.74 4032
6544.51 3587
6545.27 3213
6546.04 2944
6546.80 2687
6547.56 2563
6548.33 2410
6549.09 2541
6549.85 2496
6550.62 2389
6551.38 2443
6552.14 2302
6552.91 2316
6553.67 2279
6554.44 2142
6555.20 2065
6555.96 1915
6556.73 1953
6557.49 1949
6558.26 2000
6559.02 1886
6559.78 1952
6560.55 1986
6561.31 2085
6562.08 2154
6562.84 2210
6563.61 2256
6564.37 2249
6565.14 2303
6565.90 2367
6566.66 2350
6567.43 2309
6568.19 2403
6568.96 2383
6569.72 2447
6570.49 2331
6571.25 2386
6572.02 2281
6572.78 2500
6573.55 2660
6574.31 2683
6575.08 2552
6575.84 2588
6576.61 2596
6577.37 2601
6578.14 2448
6578.90 2668
6579.67 2715
6580.44 2585
6581.20 2680
6581.97 2617
6582.73 2638
6583.50 2599
6584.26 2569
6585.03 2599
6585.79 2490
6586.56 2554
6587.33 2752
6588.09 2849
6588.86 2965
6589.62 3046
6590.39 3553
6591.16 3669
6591.92 4044
6592.69 4317
6593.45 4561
6594.22 4703
6594.99 4841
6595.75 4405
6596.52 4439
6597.29 4102
6598.05 3706
6598.82 3594
6599.59 3208
6600.35 3058
6601.12 2862
6601.89 2657
6602.65 2635
6603.42 2586
6604.19 2510
6604.95 2682
6605.72 2703
6606.49 2705
6607.25 2774
6608.02 2980
6608.79 2868
6609.55 2804
6610.32 2778
6611.09 2737
6611.86 2581
6612.62 2504
6613.39 2273
6614.16 2227
6614.93 2132
6615.69 2111
6616.46 1954
6617.23 1828
6618.00 1914
6618.76 1873
6619.53 1937
6620.30 1855
6621.07 1720
6621.83 1740
6622.60 1795
6623.37 1659
6624.14 1695
6624.91 1703
6625.67 1823
6626.44 1746
6627.21 1744
6627.98 1790
6628.75 1819
6629.52 1886
6630.28 1849
6631.05 1969
6631.82 2201
6632.59 2313
6633.36 2355
6634.13 2531
6634.90 2542
6635.66 2500
6636.43 2499
6637.20 2437
6637.97 2178
6638.74 1964
6639.51 2038
6640.28 1927
6641.05 1797
6641.81 1809
6642.58 1794
6643.35 1759
6644.12 1768
6644.89 1762
6645.66 1715
6646.43 1677
6647.20 1702
6647.97 1696
6648.74 1804
6649.51 1833
6650.28 1750
6651.05 1774
6651.82 1876
6652.59 1872
6653.35 1920
6654.12 1998
6654.89 2068
6655.66 2074
6656.43 1935
6657.20 2033
6657.97 1980
6658.74 1985
6659.51 1858
6660.28 1807
6661.05 1764
6661.82 1809
6662.59 1769
6663.36 1779
6664.13 1753
6664.91 1838
6665.68 1711
6666.45 1739
6667.22 1826
6667.99 1673
6668.76 1723
6669.53 1738
6670.30 1797
6671.07 1833
6671.84 1748
6672.61 1782
6673.38 1793
6674.15 1793
6674.92 1799
6675.69 1765
6676.47 1771
6677.24 1891
6678.01 1889
6678.78 1887
6679.55 1870
6680.32 2232
6681.09 2243
6681.86 2436
6682.64 2452
6683.41 2798
6684.18 3042
6684.95 2851
6685.72 2842
6686.49 2961
6687.26 2656
6688.04 2438
6688.81 2199
6689.58 2090
6690.35 2045
6691.12 1884
6691.90 1797
6692.67 1816
6693.44 1812
6694.21 1830
6694.98 1758
6695.76 1801
6696.53 1709
6697.30 1714
6698.07 1806
6698.84 1701
6699.62 1843
6700.39 1771
6701.16 1764
6701.93 1577
6702.71 1610
6703.48 1656
6704.25 1645
6705.02 1630
6705.80 1644
6706.57 1665
6707.34 1739
6708.12 1615
6708.89 1665
6709.66 1557
6710.43 1514
6711.21 1680
6711.98 1522
6712.75 1477
6713.53 1516
6714.30 1495
6715.07 1565
6715.85 1487
6716.62 1403
6717.39 1402
6718.17 1551
6718.94 1537
6719.71 1570
6720.49 1501
6721.26 1600
6722.03 1564
6722.81 1544
6723.58 1422
6724.36 1440
6725.13 1447
6725.90 1514
6726.68 1395
6727.45 1454
6728.23 1566
6729.00 1521
6729.77 1640
6730.55 1561
6731.32 1632
6732.10 1701
6732.87 1703
6733.64 1684
6734.42 1701
6735.19 1714
6735.97 1721
6736.74 1769
6737.52 1777
6738.29 1658
6739.07 1774
6739.84 1746
6740.62 1772
6741.39 1761
6742.16 1810
6742.94 1850
6743.71 1752
6744.49 1821
6745.26 1858
6746.04 2012
6746.81 2217
6747.59 2118
6748.36 2301
6749.14 2339
6749.92 2725
6750.69 3287
6751.47 3371
6752.24 3575
6753.02 3377
6753.79 3249
6754.57 3107
6755.34 2817
6756.12 2673
6756.89 2199
6757.67 2153
6758.45 2168
6759.22 2116
6760.00 1928
6760.77 1848
6761.55 1780
6762.33 1839
6763.10 1929
6763.88 1798
6764.65 1842
6765.43 1936
6766.21 1852
6766.98 1699
6767.76 1625
6768.53 1559
6769.31 1686
6770.09 1705
6770.86 1480
6771.64 1585
6772.42 1523
6773.19 1517
6773.97 1452
6774.75 1500
6775.52 1373
6776.30 1415
6777.08 1341
6777.85 1330
6778.63 1376
6779.41 1538
6780.18 1397
6780.96 1404
6781.74 1311
6782.52 1183
6783.29 1337
6784.07 1267
6784.85 1255
6785.62 1312
6786.40 1242
6787.18 1284
6787.96 1303
6788.73 1244
6789.51 1390
6790.29 1240
6791.07 1165
6791.84 1210
6792.62 1206
6793.40 1258
6794.18 1290
6794.96 1291
6795.73 1249
6796.51 1163
6797.29 1262
6798.07 1239
6798.85 1230
6799.62 1165
6800.40 1178
6801.18 1284
6801.96 1480
6802.74 1487
6803.51 1460
6804.29 1549
6805.07 1485
6805.85 1524
6806.63 1392
6807.41 1500
6808.19 1468
6808.96 1386
6809.74 1319
6810.52 1391
6811.30 1318
6812.08 1381
6812.86 1370
6813.64 1412
6814.42 1402
6815.20 1393
6815.97 1312
6816.75 1412
6817.53 1302
6818.31 1352
6819.09 1470
6819.87 1385
6820.65 1358
6821.43 1295
6822.21 1266
6822.99 1257
6823.77 1276
6824.55 1250
6825.33 1307
6826.11 1381
6826.89 1310
6827.67 1172
6828.44 1144
6829.22 1234
6830.00 1203
6830.78 1176
6831.56 1298
6832.34 1169
6833.12 1180
6833.90 1113
6834.68 1146
6835.46 1197
6836.24 1308
6837.03 1230
6837.81 1289
6838.59 1303
6839.37 1292
6840.15 1189
6840.93 1250
6841.71 1203
6842.49 1190
6843.27 1189
6844.05 1213
6844.83 1261
6845.61 1416
6846.39 1459
6847.17 1468
6847.95 1779
6848.73 2197
6849.52 2234
6850.30 2266
6851.08 2440
6851.86 2458
6852.64 2282
6853.42 2217
6854.20 2070
6854.98 1790
6855.76 1741
6856.55 1566
6857.33 1509
6858.11 1482
6858.89 1514
6859.67 1530
6860.45 1492
6861.23 1481
6862.02 1292
6862.80 1256
6863.58 1406
6864.36 1433
6865.14 1395
6865.93 1507
6866.71 1574
6867.49 1658
6868.27 1394
6869.05 1474
6869.84 1697
6870.62 1440
6871.40 1361
6872.18 1429
6872.96 1466
6873.75 1483
6874.53 1523
6875.31 1678
6876.09 1735
6876.88 1727
6877.66 1820
6878.44 1702
6879.22 1869
6880.01 1771
6880.79 1967
6881.57 1963
6882.36 1899
6883.14 2039
6883.92 2337
6884.70 2620
6885.49 3099
6886.27 3697
6887.05 4148
6887.84 4218
6888.62 4290
6889.40 4132
6890.19 3608
6890.97 3103
6891.75 2676
6892.54 2460
6893.32 2493
6894.10 2226
6894.89 2008
6895.67 1954
6896.45 1847
6897.24 1722
6898.02 1751
6898.81 1913
6899.59 1932
6900.37 1738
6901.16 1776
6901.94 1819
6902.73 1837
6903.51 1782
6904.29 1819
6905.08 1829
6905.86 1771
6906.65 1787
6907.43 1693
6908.21 1666
6909.00 1613
6909.78 1581
6910.57 1494
6911.35 1557
6912.14 1474
6912.92 1498
6913.71 1528
6914.49 1603
6915.27 1537
6916.06 1514
6916.84 1558
6917.63 1455
6918.41 1449
6919.20 1479
6919.98 1426
6920.77 1334
6921.55 1509
6922.34 1551
6923.12 1494
6923.91 1559
6924.69 1503
6925.48 1526
6926.27 1580
6927.05 1601
6927.84 1571
6928.62 1605
6929.41 1489
6930.19 1665
6930.98 1569
6931.76 1538
6932.55 1529
6933.34 1572
6934.12 1547
6934.91 1556
6935.69 1578
6936.48 1669
6937.26 1767
6938.05 1780
6938.84 1838
6939.62 2042
6940.41 2067
6941.20 2053
6941.98 2180
6942.77 2389
6943.55 2375
6944.34 2443
6945.13 2476
6945.91 2407
6946.70 2371
6947.49 2324
6948.27 2540
6949.06 2309
6949.85 2240
6950.63 2194
6951.42 2136
6952.21 2231
6952.99 2216
6953.78 2115
6954.57 2066
6955.35 2084
6956.14 2138
6956.93 2084
6957.72 2138
6958.50 2206
6959.29 2237
6960.08 2122
6960.86 2148
6961.65 2228
6962.44 2178
6963.23 2237
6964.01 2279
6964.80 2284
6965.59 2478
6966.38 2690
6967.16 2709
6967.95 2849
6968.74 2832
6969.53 2996
6970.32 3252
6971.10 3211
6971.89 3196
6972.68 3150
6973.47 3176
6974.26 3278
6975.04 3117
6975.83 3113
6976.62 3088
6977.41 3208
6978.20 3367
6978.98 3646
6979.77 4089
6980.56 4897
6981.35 6141
6982.14 7903
6982.93 9994
6983.72 12058
6984.50 14133
6985.29 15246
6986.08 15638
6986.87 15330
6987.66 14621
6988.45 12871
6989.24 11084
6990.03 9231
6990.81 7758
6991.60 6297
6992.39 5341
6993.18 4421
6993.97 3688
6994.76 3234
6995.55 3042
6996.34 2777
6997.13 2915
6997.92 2804
6998.71 2683
6999.50 2563
7000.29 2565
7001.08 2578
7001.87 2690
7002.65 2405
7003.44 2230
7004.23 2020
7005.02 1917
7005.81 1806
7006.60 1717
7007.39 1630
7008.18 1514
7008.97 1509
7009.76 1581
7010.55 1744
7011.34 1741
7012.13 1923
7012.92 1958
7013.71 2022
7014.50 1986
7015.30 1978
7016.09 1876
7016.88 1830
7017.67 1775
7018.46 1931
7019.25 1699
7020.04 1782
7020.83 1875
7021.62 1821
7022.41 1859
7023.20 1876
7023.99 1972
7024.78 1909
7025.57 1891
7026.37 1904
7027.16 1864
7027.95 1821
7028.74 1802
7029.53 1783
7030.32 1780
7031.11 1774
7031.90 1824
7032.69 1817
7033.49 1662
7034.28 1684
7035.07 1846
7035.86 1860
7036.65 1995
7037.44 1986
7038.24 2013
7039.03 2047
7039.82 2135
7040.61 2292
7041.40 2285
7042.19 2436
7042.99 2362
7043.78 2410
7044.57 2562
7045.36 2805
7046.15 2971
7046.95 3398
7047.74 3827
7048.53 4328
7049.32 4342
7050.12 4459
7050.91 4528
7051.70 4016
7052.49 3649
7053.29 3218
7054.08 2856
7054.87 2710
7055.66 2439
7056.46 2412
7057.25 2301
7058.04 2393
7058.83 2252
7059.63 2148
7060.42 2310
7061.21 2357
7062.01 2253
7062.80 2199
7063.59 2216
7064.39 2155
7065.18 2174
7065.97 1998
7066.77 1894
7067.56 1873
7068.35 1757
7069.15 1795
7069.94 1725
7070.73 1709
7071.53 1717
7072.32 1775
7073.11 1651
7073.91 1524
7074.70 1624
7075.49 1623
7076.29 1594
7077.08 1602
7077.88 1502
7078.67 1461
7079.46 1490
7080.26 1491
7081.05 1508
7081.85 1374
7082.64 1425
7083.43 1449
7084.23 1409
7085.02 1467
7085.82 1416
7086.61 1291
7087.41 1327
7088.20 1357
7089.00 1406
7089.79 1477
7090.58 1268
7091.38 1308
7092.17 1423
7092.97 1374
7093.76 1302
7094.56 1306
7095.35 1220
7096.15 1246
7096.94 1200
7097.74 1237
7098.53 1240
7099.33 1156
7100.12 1231
7100.92 1290
7101.71 1275
7102.51 1253
7103.30 1189
7104.10 1123
7104.89 1115
7105.69 1155
7106.49 1172
7107.28 1068
7108.08 1137
7108.87 1061
7109.67 1080
7110.46 1048
7111.26 1145
7112.06 1123
7112.85 1112
7113.65 1188
7114.44 1129
7115.24 1181
7116.04 1109
7116.83 1137
7117.63 1049
7118.42 1134
7119.22 1154
7120.02 1123
7120.81 1115
7121.61 1090
7122.41 1149
7123.20 1172
7124.00 1064
7124.79 1060
7125.59 1070
7126.39 1049
7127.18 1070
7127.98 1099
7128.78 1191
7129.57 1188
7130.37 1120
7131.17 1160
7131.97 1168
7132.76 1141
7133.56 1181
7134.36 1136
7135.15 1027
7135.95 1158
7136.75 1098
7137.55 1033
7138.34 1025
7139.14 917
7139.94 986
7140.73 932
7141.53 932
7142.33 942
7143.13 952
7143.92 906
7144.72 901
7145.52 967
7146.32 978
7147.12 1000
7147.91 888
7148.71 912
7149.51 832
7150.31 882
7151.11 950
7151.90 886
7152.70 880
7153.50 934
7154.30 923
7155.10 924
7155.89 1008
7156.69 1043
7157.49 1013
7158.29 938
7159.09 947
7159.89 1028
7160.68 1010
7161.48 960
7162.28 932
7163.08 827
7163.88 743
7164.68 818
7165.48 782
7166.28 732
7167.07 833
7167.87 857
7168.67 850
7169.47 739
7170.27 774
7171.07 762
7171.87 855
7172.67 828
7173.47 800
7174.27 789
7175.07 832
7175.87 748
7176.67 844
7177.46 815
7178.26 737
7179.06 678
7179.86 805
7180.66 786
7181.46 771
7182.26 867
7183.06 898
7183.86 831
7184.66 892
7185.46 794
7186.26 757
7187.06 840
7187.86 812
7188.66 887
7189.46 924
7190.26 872
7191.06 909
7191.86 906
7192.66 868
7193.46 895
7194.26 860
7195.06 815
7195.86 772
7196.67 794
7197.47 811
7198.27 808
7199.07 755
7199.87 810
7200.67 808
7201.47 695
7202.27 774
7203.07 814
7203.87 738
7204.67 794
7205.47 756
7206.28 783
7207.08 779
7207.88 776
7208.68 786
7209.48 732
7210.28 795
7211.08 849
7211.88 797
7212.69 816
7213.49 830
7214.29 855
7215.09 842
7215.89 774
7216.69 760
7217.50 850
7218.30 900
7219.10 779
7219.90 807
7220.70 812
7221.50 787
7222.31 740
7223.11 738
7223.91 814
7224.71 829
7225.51 800
7226.32 794
7227.12 769
7227.92 760
7228.72 789
7229.53 819
7230.33 757
7231.13 715
7231.93 737
7232.74 710
7233.54 735
7234.34 733
7235.14 735
7235.95 769
7236.75 762
7237.55 816
7238.36 748
7239.16 765
7239.96 831
7240.76 832
7241.57 831
7242.37 714
7243.17 746
7243.98 740
7244.78 810
7245.58 769
7246.39 784
7247.19 756
7247.99 840
7248.80 802
7249.60 824
7250.40 778
7251.21 790
7252.01 747
7252.81 789
7253.62 728
7254.42 790
7255.23 832
7256.03 875
7256.83 826
7257.64 801
7258.44 851
7259.25 838
7260.05 816
7260.85 817
7261.66 882
7262.46 914
7263.27 932
7264.07 864
7264.87 805
7265.68 909
7266.48 853
7267.29 828
7268.09 820
7268.90 830
7269.70 830
7270.51 820
7271.31 764
7272.12 808
7272.92 833
7273.73 833
7274.53 815
7275.34 785
7276.14 828
7276.95 837
7277.75 953
7278.56 917
7279.36 956
7280.17 915
7280.97 1079
7281.78 1202
7282.58 1264
7283.39 1283
7284.19 1421
7285.00 1432
7285.80 1329
7286.61 1253
7287.41 1217
7288.22 1140
7289.03 980
7289.83 1072
7290.64 1023
7291.44 937
7292.25 830
7293.06 905
7293.86 964
7294.67 1026
7295.47 864
7296.28 928
7297.09 1072
7297.89 945
7298.70 944
7299.50 1032
7300.31 982
7301.12 1036
7301.92 977
7302.73 1009
7303.54 967
7304.34 957
7305.15 996
7305.96 1034
7306.76 991
7307.57 1097
7308.38 1042
7309.18 1107
7309.99 1057
7310.80 1103
7311.60 1213
7312.41 1304
7313.22 1386
7314.02 1508
7314.83 1718
7315.64 1870
7316.45 2184
7317.25 2690
7318.06 2722
7318.87 2730
7319.67 2585
7320.48 2397
7321.29 2075
7322.10 1844
7322.90 1647
7323.71 1545
7324.52 1278
7325.33 1402
7326.14 1453
7326.94 1273
7327.75 1271
7328.56 1239
7329.37 1311
7330.17 1297
7330.98 1317
7331.79 1256
7332.60 1288
7333.41 1269
7334.22 1206
7335.02 1311
7335.83 1276
7336.64 1230
7337.45 1173
7338.26 1161
7339.07 1135
7339.87 1031
7340.68 967
7341.49 1021
7342.30 996
7343.11 945
7343.92 945
7344.73 896
7345.53 904
7346.34 941
7347.15 798
7347.96 823
7348.77 955
7349.58 841
7350.39 829
7351.20 906
7352.01 901
7352.82 828
7353.62 887
7354.43 854
7355.24 885
7356.05 889
7356.86 905
7357.67 884
7358.48 820
7359.29 853
7360.10 893
7360.91 839
7361.72 802
7362.53 743
7363.34 803
7364.15 865
7364.96 763
7365.77 818
7366.58 870
7367.39 729
7368.20 802
7369.01 798
7369.82 816
7370.63 812
7371.44 732
7372.25 676
7373.06 731
7373.87 785
7374.68 837
7375.49 754
7376.30 761
7377.11 761
7377.92 837
7378.73 811
7379.54 804
7380.36 879
7381.17 819
7381.98 768
7382.79 758
7383.60 780
7384.41 795
7385.22 775
7386.03 826
7386.84 846
7387.65 877
7388.46 866
7389.28 738
7390.09 745
7390.90 789
7391.71 831
7392.52 801
7393.33 736
7394.14 707
7394.96 688
7395.77 752
7396.58 783
7397.39 723
7398.20 787
7399.01 765
7399.83 793
7400.64 808
7401.45 845
7402.26 777
7403.07 688
7403.89 793
7404.70 717
7405.51 747
7406.32 769
7407.13 793
7407.95 716
7408.76 646
7409.57 671
7410.38 680
7411.20 676
7412.01 623
7412.82 650
7413.63 691
7414.45 626
7415.26 635
7416.07 668
7416.88 747
7417.70 643
7418.51 695
7419.32 719
7420.14 745
7420.95 671
7421.76 695
7422.57 658
7423.39 718
7424.20 625
7425.01 611
7425.83 670
7426.64 731
7427.45 724
7428.27 704
7429.08 762
7429.89 768
7430.71 702
7431.52 732
7432.33 748
7433.15 741
7433.96 741
7434.78 692
7435.59 720
7436.40 665
7437.22 698
7438.03 661
7438.84 706
7439.66 770
7440.47 737
7441.29 678
7442.10 694
7442.91 724
7443.73 654
7444.54 684
7445.36 710
7446.17 709
7446.99 630
7447.80 694
7448.62 769
7449.43 756
7450.24 703
7451.06 703
7451.87 704
7452.69 703
7453.50 709
7454.32 603
7455.13 701
7455.95 755
7456.76 774
7457.58 823
7458.39 833
7459.21 779
7460.02 805
7460.84 823
7461.65 860
7462.47 916
7463.28 901
7464.10 890
7464.91 855
7465.73 939
7466.54 775
7467.36 834
7468.18 812
7468.99 696
7469.81 793
7470.62 884
7471.44 917
7472.25 937
7473.07 824
7473.89 821
7474.70 879
7475.52 834
7476.33 856
7477.15 879
7477.97 923
7478.78 884
7479.60 809
7480.41 853
7481.23 836
7482.05 837
7482.86 845
7483.68 888
7484.50 829
7485.31 744
7486.13 750
7486.95 789
7487.76 778
7488.58 767
7489.40 817
7490.21 847
7491.03 794
7491.85 725
7492.66 771
7493.48 702
7494.30 698
7495.11 663
7495.93 647
7496.75 649
7497.57 693
7498.38 686
7499.20 675
7500.02 729
7500.83 741
7501.65 697
7502.47 687
7503.29 643
7504.10 649
7504.92 657
7505.74 591
7506.56 616
7507.37 669
7508.19 718
7509.01 632
7509.83 676
7510.65 688
7511.46 659
7512.28 699
7513.10 625
7513.92 688
7514.74 677
7515.55 662
7516.37 600
7517.19 649
7518.01 669
7518.83 638
7519.64 654
7520.46 670
7521.28 746
7522.10 695
7522.92 654
7523.74 692
7524.56 731
7525.37 679
7526.19 620
7527.01 616
7527.83 596
7528.65 573
7529.47 625
7530.29 619
7531.11 611
7531.93 608
7532.74 609
7533.56 574
7534.38 644
7535.20 712
7536.02 639
7536.84 687
7537.66 633
7538.48 592
7539.30 624
7540.12 650
7540.94 662
7541.76 672
7542.58 669
7543.40 615
7544.22 645
7545.04 657
7545.86 681
7546.68 694
7547.50 616
7548.32 624
7549.14 603
7549.96 566
7550.78 562
7551.60 589
7552.42 631
7553.24 658
7554.06 661
7554.88 640
7555.70 620
7556.52 659
7557.34 685
7558.16 698
7558.98 654
7559.80 676
7560.62 749
7561.44 679
7562.26 717
7563.08 699
7563.90 681
7564.72 679
7565.54 725
7566.36 639
7567.19 617
7568.01 741
7568.83 705
7569.65 670
7570.47 684
7571.29 693
7572.11 729
7572.93 683
7573.76 654
7574.58 636
7575.40 678
7576.22 701
7577.04 690
7577.86 726
7578.68 670
7579.51 638
7580.33 692
7581.15 623
7581.97 676
7582.79 650
7583.61 701
7584.44 763
7585.26 794
7586.08 763
7586.90 763
7587.72 733
7588.55 807
7589.37 819
7590.19 856
7591.01 768
7591.83 742
7592.66 857
7593.48 786
7594.30 802
7595.12 816
7595.95 769
7596.77 774
7597.59 736
7598.41 937
7599.24 843
7600.06 932
7600.88 967
7601.71 994
7602.53 1003
7603.35 1070
7604.17 1054
7605.00 1088
7605.82 1035
7606.64 984
7607.47 953
7608.29 1044
7609.11 1034
7609.94 924
7610.76 936
7611.58 960
7612.41 963
7613.23 1028
7614.05 1148
7614.88 1240
7615.70 1374
7616.52 1310
7617.35 1291
7618.17 1492
7619.00 1445
7619.82 1241
7620.64 1210
7621.47 1087
7622.29 1154
7623.11 1085
7623.94 1009
7624.76 1049
7625.59 1025
7626.41 1112
7627.24 1177
7628.06 1083
7628.88 1103
7629.71 1146
7630.53 1248
7631.36 1252
7632.18 1186
7633.01 1211
7633.83 1232
7634.66 1114
7635.48 1042
7636.30 972
7637.13 985
7637.95 990
7638.78 901
7639.60 780
7640.43 837
7641.25 768
7642.08 748
7642.90 768
7643.73 763
7644.55 779
7645.38 801
7646.20 770
7647.03 770
7647.85 772
7648.68 764
7649.51 710
7650.33 750
7651.16 715
7651.98 775
7652.81 774
7653.63 740
7654.46 682
7655.28 749
7656.11 693
7656.94 798
7657.76 783
7658.59 664
7659.41 651
7660.24 729
7661.07 708
7661.89 659
7662.72 609
7663.54 673
7664.37 716
7665.20 667
7666.02 684
7666.85 702
7667.68 727
7668.50 668
7669.33 673
7670.16 593
7670.98 712
7671.81 584
7672.64 593
7673.46 634
7674.29 638
7675.12 652
7675.94 695
7676.77 688
7677.60 654
7678.42 646
7679.25 680
7680.08 649
7680.90 676
7681.73 737
7682.56 726
7683.39 668
7684.21 693
7685.04 681
7685.87 736
7686.69 717
7687.52 693
7688.35 632
7689.18 732
7690.01 706
7690.83 643
7691.66 648
7692.49 765
7693.32 760
7694.14 726
7694.97 691
7695.80 746
7696.63 839
7697.46 797
7698.28 982
7699.11 893
7699.94 748
7700.77 672
7701.60 730
7702.42 702
7703.25 601
7704.08 718
7704.91 679
7705.74 677
7706.57 666
7707.39 619
7708.22 650
7709.05 579
7709.88 692
7710.71 636
7711.54 623
7712.37 604
7713.20 589
7714.02 586
7714.85 622
7715.68 639
7716.51 587
7717.34 631
7718.17 624
7719.00 614
7719.83 703
7720.66 581
7721.49 557
7722.32 634
7723.15 695
7723.97 643
7724.80 537
7725.63 524
7726.46 628
7727.29 586
7728.12 625
7728.95 576
7729.78 559
7730.61 593
7731.44 574
7732.27 570
7733.10 578
7733.93 560
7734.76 605
7735.59 630
7736.42 576
7737.25 555
7738.08 553
7738.91 607
7739.74 626
7740.57 571
7741.40 547
7742.23 635
7743.06 675
7743.89 543
7744.72 536
7745.56 571
7746.39 580
7747.22 594
7748.05 628
7748.88 618
7749.71 643
7750.54 551
7751.37 585
7752.20 627
7753.03 618
7753.86 624
7754.69 616
7755.53 551
7756.36 581
7757.19 627
7758.02 662
7758.85 551
7759.68 611
7760.51 611
7761.35 598
7762.18 633
7763.01 574
7763.84 594
7764.67 657
7765.50 674
7766.33 598
7767.17 602
7768.00 704
7768.83 635
7769.66 590
7770.49 606
7771.33 641
7772.16 643
7772.99 647
7773.82 676
7774.65 694
7775.49 608
7776.32 661
7777.15 639
7777.98 556
7778.82 575
7779.65 668
7780.48 642
7781.31 694
7782.15 645
7782.98 637
7783.81 651
7784.64 552
7785.48 551
7786.31 562
7787.14 576
7787.97 546
7788.81 571
7789.64 591
7790.47 648
7791.31 626
7792.14 622
7792.97 656
7793.81 698
7794.64 675
7795.47 683
7796.31 748
7797.14 694
7797.97 715
7798.81 719
7799.64 741
7800.47 782
7801.31 701
7802.14 705
7802.97 806
7803.81 804
7804.64 754
7805.47 699
7806.31 679
7807.14 683
7807.98 845
7808.81 806
7809.64 814
7810.48 744
7811.31 780
7812.15 856
7812.98 840
7813.82 999
7814.65 991
7815.48 999
7816.32 981
7817.15 942
7817.99 894
7818.82 989
7819.66 963
7820.49 1022
7821.33 952
7822.16 907
7822.99 1027
7823.83 1082
7824.66 1127
7825.50 1208
7826.33 1238
7827.17 1149
7828.00 1061
7828.84 1227
7829.67 1041
7830.51 1030
7831.34 1067
7832.18 1150
7833.02 1174
7833.85 1137
7834.69 1097
7835.52 1078
7836.36 985
7837.19 1013
7838.03 945
7838.86 992
7839.70 964
7840.53 891
7841.37 943
7842.21 888
7843.04 922
7843.88 908
7844.71 862
7845.55 905
7846.39 844
7847.22 944
7848.06 857
7848.89 837
7849.73 894
7850.57 875
7851.40 812
7852.24 827
7853.08 885
7853.91 885
7854.75 898
7855.58 980
7856.42 955
7857.26 964
7858.09 1059
7858.93 1031
7859.77 1031
7860.60 1051
7861.44 1020
7862.28 914
7863.11 906
7863.95 912
7864.79 942
7865.63 895
7866.46 915
7867.30 916
7868.14 910
7868.97 994
7869.81 1031
7870.65 1002
7871.49 921
7872.32 968
7873.16 1124
7874.00 1198
7874.84 1178
7875.67 1375
7876.51 1584
7877.35 1544
7878.19 1489
7879.02 1541
7879.86 1453
7880.70 1295
7881.54 1233
7882.38 1242
7883.21 1181
7884.05 1140
7884.89 1162
7885.73 1089
7886.57 1008
7887.40 1077
7888.24 1110
7889.08 1060
7889.92 1172
7890.76 1093
7891.59 1117
7892.43 1037
7893.27 990
7894.11 1017
7894.95 937
7895.79 956
7896.63 962
7897.47 879
7898.30 879
7899.14 879
7899.98 843
7900.82 851
7901.66 822
7902.50 771
7903.34 785
7904.18 793
7905.02 864
7905.85 847
7906.69 754
7907.53 861
7908.37 869
7909.21 817
7910.05 874
7910.89 814
7911.73 868
7912.57 829
7913.41 738
7914.25 808
7915.09 796
7915.93 885
7916.77 930
7917.61 927
7918.45 911
7919.29 871
7920.13 811
7920.97 851
7921.81 810
7922.65 775
7923.49 746
7924.33 719
7925.17 686
7926.01 707
7926.85 737
7927.69 690
7928.53 709
7929.37 659
7930.21 683
7931.05 698
7931.89 778
7932.73 735
7933.57 735
7934.41 758
7935.25 675
7936.09 685
7936.93 717
7937.78 662
7938.62 680
7939.46 678
7940.30 669
7941.14 688
7941.98 778
7942.82 736
7943.66 702
7944.50 739
7945.35 799
7946.19 779
7947.03 784
7947.87 820
7948.71 757
7949.55 871
7950.39 854
7951.24 889
7952.08 857
7952.92 946
7953.76 1093
7954.60 1051
7955.44 1020
7956.29 1010
7957.13 926
7957.97 939
7958.81 899
7959.65 937
7960.50 927
7961.34 1013
7962.18 997
7963.02 1092
7963.86 1198
7964.71 1242
7965.55 1427
7966.39 1537
7967.23 1505
7968.08 1376
7968.92 1302
7969.76 1342
7970.60 1075
7971.45 1063
7972.29 1069
7973.13 921
7973.97 878
7974.82 869
7975.66 915
7976.50 904
7977.35 815
7978.19 794
7979.03 788
7979.87 853
7980.72 789
7981.56 761
7982.40 811
7983.25 796
7984.09 786
7984.93 758
7985.78 745
7986.62 790
7987.46 763
7988.31 717
7989.15 661
7990.00 722
7990.84 771
7991.68 714
7992.53 644
7993.37 656
7994.21 603
7995.06 634
7995.90 654
7996.75 666
7997.59 691
7998.43 624
7999.28 657
8000.12 722
8000.97 597
8001.81 603
8002.65 647
8003.50 672
8004.34 599
8005.19 640
8006.03 650
8006.88 582
8007.72 608
8008.57 647
8009.41 642
8010.26 603
8011.10 595
8011.95 618
8012.79 584
8013.63 569
8014.48 567
8015.32 571
8016.17 630
8017.01 673
8017.86 567
8018.70 582
8019.55 542
8020.40 538
8021.24 561
8022.09 593
8022.93 672
8023.78 604
8024.62 570
8025.47 636
8026.31 600
8027.16 609
8028.00 634
8028.85 623
8029.70 539
8030.54 603
8031.39 549
8032.23 592
8033.08 571
8033.92 561
8034.77 536
8035.62 501
8036.46 544
8037.31 598
8038.16 582
8039.00 559
8039.85 606
8040.69 592
8041.54 656
8042.39 581
8043.23 680
8044.08 576
8044.93 575
8045.77 631
8046.62 600
8047.47 588
8048.31 582
8049.16 623
8050.01 579
8050.85 562
8051.70 612
8052.55 666
8053.39 606
8054.24 598
8055.09 625
8055.94 523
8056.78 648
8057.63 535
8058.48 514
8059.32 504
8060.17 517
8061.02 613
8061.87 576
8062.71 569
8063.56 565
8064.41 583
8065.26 576
8066.10 522
8066.95 490
8067.80 554
8068.65 550
8069.49 511
8070.34 552
8071.19 504
8072.04 531
8072.89 558
8073.73 580
8074.58 479
8075.43 535
8076.28 569
8077.13 580
8077.98 536
8078.82 497
8079.67 491
8080.52 555
8081.37 475
8082.22 457
8083.07 550
8083.91 545
8084.76 542
8085.61 533
8086.46 564
8087.31 527
8088.16 481
8089.01 522
8089.86 491
8090.70 528
8091.55 592
8092.40 554
8093.25 518
8094.10 489
8094.95 566
8095.80 538
8096.65 558
8097.50 524
8098.35 496
8099.20 484
8100.05 451
8100.90 459
8101.74 486
8102.59 484
8103.44 473
8104.29 529
8105.14 485
8105.99 508
8106.84 543
8107.69 515
8108.54 479
8109.39 468
8110.24 483
8111.09 506
8111.94 483
8112.79 506
8113.64 479
8114.49 505
8115.34 513
8116.19 485
8117.04 519
8117.89 461
8118.74 544
8119.59 515
8120.45 543
8121.30 525
8122.15 532
8123.00 542
8123.85 523
8124.70 542
8125.55 544
8126.40 637
8127.25 649
8128.10 527
8128.95 542
8129.80 497
8130.65 500
8131.51 498
8132.36 484
8133.21 568
8134.06 604
8134.91 542
8135.76 509
8136.61 580
8137.46 609
8138.32 522
8139.17 553
8140.02 551
8140.87 544
8141.72 522
8142.57 541
8143.43 587
8144.28 593
8145.13 597
8145.98 612
8146.83 672
8147.68 654
8148.54 574
8149.39 589
8150.24 597
8151.09 677
8151.94 742
8152.80 767
8153.65 832
8154.50 890
8155.35 900
8156.21 775
8157.06 788
8157.91 777
8158.76 767
8159.62 673
8160.47 614
8161.32 646
8162.17 630
8163.03 695
8163.88 635
8164.73 600
8165.59 578
8166.44 510
8167.29 548
8168.14 594
8169.00 611
8169.85 600
8170.70 565
8171.56 597
8172.41 573
8173.26 566
8174.12 565
8174.97 605
8175.82 535
8176.68 506
8177.53 560
8178.38 596
8179.24 496
8180.09 476
8180.94 464
8181.80 577
8182.65 583
8183.51 533
8184.36 560
8185.21 575
8186.07 482
8186.92 494
8187.78 509
8188.63 507
8189.48 479
8190.34 473
8191.19 507
8192.05 536
8192.90 518
8193.75 410
8194.61 492
8195.46 541
8196.32 481
8197.17 518
8198.03 580
8198.88 462
8199.74 408
8200.59 486
8201.45 490
8202.30 515
8203.16 503
8204.01 445
8204.87 456
8205.72 502
8206.57 492
8207.43 447
8208.29 428
8209.14 522
8210.00 598
8210.85 531
8211.71 583
8212.56 558
8213.42 502
8214.27 473
8215.13 542
8215.98 530
8216.84 513
8217.69 598
8218.55 583
8219.41 574
8220.26 535
8221.12 505
8221.97 468
8222.83 511
8223.68 460
8224.54 453
8225.40 470
8226.25 460
8227.11 451
8227.96 459
8228.82 469
8229.68 487
8230.53 508
8231.39 514
8232.25 474
8233.10 515
8233.96 519
8234.82 477
8235.67 464
8236.53 436
8237.38 478
8238.24 483
8239.10 550
8239.95 491
8240.81 473
8241.67 528
8242.53 501
8243.38 478
8244.24 443
8245.10 442
8245.95 467
8246.81 517
8247.67 513
8248.52 490
8249.38 441
8250.24 479
8251.10 461
8251.95 411
8252.81 525
8253.67 489
8254.53 489
8255.38 473
8256.24 485
8257.10 498
8257.96 478
8258.81 496
8259.67 401
8260.53 416
8261.39 446
8262.25 533
8263.10 526
8263.96 489
8264.82 500
8265.68 574
8266.54 562
8267.39 560
8268.25 590
8269.11 596
8269.97 539
8270.83 548
8271.69 505
8272.54 529
8273.40 560
8274.26 542
8275.12 479
8275.98 502
8276.84 461
8277.70 471
8278.55 586
8279.41 621
8280.27 597
8281.13 545
8281.99 511
8282.85 561
8283.71 578
8284.57 553
8285.43 572
8286.29 622
8287.14 609
8288.00 611
8288.86 625
8289.72 657
8290.58 839
8291.44 772
8292.30 776
8293.16 832
8294.02 779
8294.88 819
8295.74 740
8296.60 754
8297.46 716
8298.32 685
8299.18 629
8300.04 650
8300.90 598
8301.76 575
8302.62 547
8303.48 604
8304.34 602
8305.20 557
8306.06 554
8306.92 604
8307.78 566
8308.64 551
8309.50 521
8310.36 591
8311.22 503
8312.08 510
8312.94 585
8313.80 585
8314.66 496
8315.52 562
8316.38 588
8317.24 505
8318.11 490
8318.97 578
8319.83 500
8320.69 455
8321.55 463
8322.41 524
8323.27 549
8324.13 513
8324.99 572
8325.85 508
8326.72 457
8327.58 506
8328.44 491
8329.30 515
8330.16 527
8331.02 434
8331.88 512
8332.75 549
8333.61 511
8334.47 495
8335.33 482
8336.19 469
8337.05 494
8337.92 510
8338.78 511
8339.64 567
8340.50 556
8341.36 517
8342.23 559
8343.09 534
8343.95 507
8344.81 464
8345.67 499
8346.54 482
8347.40 468
8348.26 456
8349.12 459
8349.99 518
8350.85 503
8351.71 501
8352.57 479
8353.44 490
8354.30 442
8355.16 519
8356.03 514
8356.89 488
8357.75 524
8358.61 509
8359.48 457
8360.34 473
8361.20 546
8362.07 552
8362.93 540
8363.79 562
8364.66 517
8365.52 496
8366.38 500
8367.25 509
8368.11 521
8368.97 496
8369.84 603
8370.70 537
8371.56 502
8372.43 513
8373.29 455
8374.15 528
8375.02 513
8375.88 499
8376.74 533
8377.61 506
8378.47 551
8379.34 548
8380.20 558
8381.06 540
8381.93 553
8382.79 570
8383.66 528
8384.52 572
8385.39 523
8386.25 533
8387.11 598
8387.98 567
8388.84 602
8389.71 585
8390.57 494
8391.44 548
8392.30 510
8393.17 606
8394.03 547
8394.90 527
8395.76 486
8396.63 502
8397.49 517
8398.36 558
8399.22 524
8400.09 533
8400.95 539
8401.82 490
8402.68 556
8403.55 553
8404.41 540
8405.28 550
8406.14 566
8407.01 602
8407.87 574
8408.74 527
8409.60 611
8410.47 576
8411.34 550
8412.20 593
8413.07 604
8413.93 575
8414.80 649
8415.66 607
8416.53 625
8417.40 614
8418.26 594
8419.13 632
8419.99 667
8420.86 656
8421.73 658
8422.59 627
8423.46 686
8424.32 680
8425.19 619
8426.06 661
8426.92 629
8427.79 687
8428.66 649
8429.52 647
8430.39 672
8431.26 642
8432.12 728
8432.99 751
8433.86 697
8434.72 690
8435.59 747
8436.46 639
8437.32 679
8438.19 752
8439.06 866
8439.93 879
8440.79 881
8441.66 949
8442.53 964
8443.39 978
8444.26 962
8445.13 953
8446.00 1046
8446.86 893
8447.73 850
8448.60 845
8449.47 847
8450.33 856
8451.20 852
8452.07 909
8452.94 912
8453.81 915
8454.67 950
8455.54 982
8456.41 993
8457.28 948
8458.15 974
8459.01 938
8459.88 922
8460.75 848
8461.62 913
8462.49 903
8463.35 945
8464.22 1090
8465.09 1225
8465.96 1425
8466.83 1776
8467.70 2214
8468.57 2492
8469.43 2586
8470.30 2519
8471.17 2433
8472.04 2204
8472.91 1857
8473.78 1636
8474.65 1481
8475.52 1228
8476.38 1045
8477.25 1077
8478.12 899
8478.99 835
8479.86 774
8480.73 738
8481.60 774
8482.47 778
8483.34 772
8484.21 713
8485.08 844
8485.95 703
8486.82 672
8487.69 703
8488.55 660
8489.42 694
8490.29 653
8491.16 706
8492.03 684
8492.90 733
8493.77 683
8494.64 718
8495.51 647
8496.38 632
8497.25 685
8498.12 675
8498.99 643
8499.86 647
8500.73 706
8501.60 781
8502.47 746
8503.34 669
8504.22 624
8505.09 683
8505.96 633
8506.83 720
8507.70 674
8508.57 699
8509.44 636
8510.31 688
8511.18 740
8512.05 706
8512.92 650
8513.79 704
8514.66 678
8515.53 725
8516.41 661
8517.28 783
8518.15 665
8519.02 653
8519.89 662
8520.76 656
8521.63 595
8522.50 638
8523.38 656
8524.25 688
8525.12 710
8525.99 706
8526.86 695
8527.73 716
8528.60 869
8529.48 742
8530.35 693
8531.22 733
8532.09 750
8532.96 825
8533.84 830
8534.71 830
8535.58 813
8536.45 822
8537.32 668
8538.20 796
8539.07 854
8539.94 792
8540.81 775
8541.68 839
8542.56 840
8543.43 726
8544.30 709
8545.17 799
8546.05 801
8546.92 785
8547.79 730
8548.67 829
8549.54 824
8550.41 926
8551.28 1088
8552.16 1025
8553.03 1230
8553.90 1215
8554.78 1212
8555.65 1087
8556.52 965
8557.39 886
8558.27 897
8559.14 950
8560.01 845
8560.89 707
8561.76 702
8562.63 754
8563.51 739
8564.38 727
8565.25 750
8566.13 688
8567.00 772
8567.88 731
8568.75 611
8569.62 608
8570.50 633
8571.37 591
8572.24 698
8573.12 662
8573.99 603
8574.87 692
8575.74 693
8576.61 673
8577.49 676
8578.36 677
8579.24 724
8580.11 658
8580.99 681
8581.86 707
8582.73 659
8583.61 669
8584.48 665
8585.36 658
8586.23 617
8587.11 669
8587.98 688
8588.86 678
8589.73 696
8590.61 665
8591.48 658
8592.36 704
8593.23 714
8594.11 637
8594.98 649
8595.86 628
8596.73 691
8597.61 642
8598.48 661
8599.36 708
8600.23 681
8601.11 652
8601.98 623
8602.86 761
8603.73 703
8604.61 785
8605.49 755
8606.36 656
8607.24 678
8608.11 674
8608.99 747
8609.86 738
8610.74 712
8611.62 664
8612.49 686
8613.37 786
8614.24 713
8615.12 706
8616.00 757
8616.87 824
8617.75 756
8618.62 803
8619.50 754
8620.38 794
8621.25 740
8622.13 823
8623.01 927
8623.88 836
8624.76 841
8625.64 838
8626.51 788
8627.39 884
8628.27 906
8629.14 947
8630.02 903
8630.90 921
8631.77 885
8632.65 950
8633.53 940
8634.40 942
8635.28 910
8636.16 925
8637.04 903
8637.91 1005
8638.79 997
8639.67 1046
8640.55 1036
8641.42 1054
8642.30 1097
8643.18 1138
8644.06 1167
8644.93 1091
8645.81 1185
8646.69 1145
8647.57 1180
8648.44 1174
8649.32 1196
8650.20 1255
8651.08 1258
8651.96 1348
8652.83 1311
8653.71 1239
8654.59 1281
8655.47 1290
8656.35 1210
8657.22 1287
8658.10 1284
8658.98 1373
8659.86 1234
8660.74 1303
8661.62 1375
8662.49 1384
8663.37 1337
8664.25 1331
8665.13 1420
8666.01 1461
8666.89 1574
8667.77 1556
8668.64 1634
8669.52 1981
8670.40 2275
8671.28 2573
8672.16 2902
8673.04 3211
8673.92 3069
8674.80 3277
8675.68 3194
8676.56 2821
8677.44 2783
8678.31 2583
8679.19 2188
8680.07 2048
8680.95 2035
8681.83 1886
8682.71 1794
8683.59 1721
8684.47 1876
8685.35 1932
8686.23 2029
8687.11 2409
8687.99 2827
8688.87 3569
8689.75 4445
8690.63 5057
8691.51 5618
8692.39 6081
8693.27 5566
8694.15 5255
8695.03 4568
8695.91 3731
8696.79 3206
8697.67 2713
8698.55 2370
8699.43 1936
8700.31 1852
8701.19 1730
8702.07 1564
8702.95 1485
8703.83 1390
8704.71 1305
8705.59 1293
8706.48 1232
8707.36 1216
8708.24 1147
8709.12 1135
8710.00 1109
8710.88 1148
8711.76 1066
8712.64 992
8713.52 947
8714.40 950
8715.28 929
8716.17 945
8717.05 957
8717.93 1028
8718.81 943
8719.69 987
8720.57 1028
8721.45 1020
8722.34 1018
8723.22 951
8724.10 1032
8724.98 1004
8725.86 994
8726.74 922
8727.63 898
8728.51 920
8729.39 918
8730.27 995
8731.15 1050
8732.04 928
8732.92 886
8733.80 882
8734.68 911
8735.56 851
8736.45 897
8737.33 969
8738.21 898
8739.09 851
8739.98 916
8740.86 921
8741.74 996
8742.62 925
8743.51 910
8744.39 917
8745.27 884
8746.15 918
8747.04 923
8747.92 872
8748.80 929
8749.69 1030
8750.57 1037
8751.45 1008
8752.33 965
8753.22 1036
8754.10 1072
8754.98 1164
8755.87 1131
8756.75 1240
8757.63 1226
8758.52 1259
8759.40 1215
8760.28 1215
8761.17 1225
8762.05 1195
8762.93 1119
8763.82 1134
8764.70 1160
8765.59 1147
8766.47 1159
8767.35 1137
8768.24 1205
8769.12 1263
8770.00 1307
8770.89 1221
8771.77 1321
8772.66 1211
8773.54 1271
8774.42 1116
8775.31 1034
8776.19 1074
8777.08 1003
8777.96 998
8778.85 973
8779.73 991
8780.62 1028
8781.50 1031
8782.38 1006
8783.27 1052
8784.15 1002
8785.04 858
8785.92 840
8786.81 866
8787.69 878
8788.58 858
8789.46 881
8790.35 918
8791.23 914
8792.12 863
8793.00 881
8793.89 844
8794.77 878
8795.66 905
8796.54 943
8797.43 920
8798.31 906
8799.20 853
8800.08 944
8800.97 946
8801.86 929
8802.74 1047
8803.63 1142
8804.51 1074
8805.40 1004
8806.28 1007
8807.17 888
8808.06 831
8808.94 877
8809.83 869
8810.71 894
8811.60 817
8812.49 819
8813.37 767
8814.26 780
8815.14 814
8816.03 856
8816.92 781
8817.80 827
8818.69 817
8819.58 883
8820.46 803
8821.35 785
8822.24 737
8823.12 716
8824.01 724
8824.90 783
8825.78 752
8826.67 749
8827.56 664
8828.44 680
8829.33 723
8830.22 741
8831.10 677
8831.99 691
8832.88 718
8833.77 741
8834.65 642
8835.54 677
8836.43 723
8837.31 695
8838.20 693
8839.09 697
8839.98 695
8840.86 611
8841.75 617
8842.64 647
8843.53 678
8844.41 662
8845.30 755
8846.19 710
8847.08 614
8847.97 620
8848.85 608
8849.74 638
8850.63 690
8851.52 584
8852.41 583
8853.29 625
8854.18 634
8855.07 616
8855.96 513
8856.85 552
8857.74 574
8858.62 589
8859.51 613
8860.40 673
8861.29 529
8862.18 600
8863.07 586
8863.95 583
8864.84 543
8865.73 573
8866.62 587
8867.51 604
8868.40 618
8869.29 580
8870.18 592
8871.07 623
8871.95 558
8872.84 560
8873.73 569
8874.62 514
8875.51 522
8876.40 574
8877.29 554
8878.18 510
8879.07 567
8879.96 585
8880.85 555
8881.74 545
8882.63 590
8883.52 651
8884.41 547
8885.30 588
8886.19 536
8887.08 525
8887.97 547
8888.86 532
8889.75 539
8890.64 525
8891.53 495
8892.42 495
8893.31 520
8894.20 553
8895.09 580
8895.98 490
8896.87 499
8897.76 564
8898.65 540
8899.54 512
8900.43 492
8901.32 493
8902.21 501
8903.10 505
8903.99 450
8904.88 451
8905.77 485
8906.66 432
8907.55 446
8908.45 466
8909.34 470
8910.23 468
8911.12 477
8912.01 499
8912.90 477
8913.79 444
8914.68 445
8915.57 403
8916.47 483
8917.36 478
8918.25 509
8919.14 483
8920.03 419
8920.92 402
8921.81 478
8922.71 424
8923.60 441
8924.49 406
8925.38 449
8926.27 471
8927.16 383
8928.06 454
8928.95 459
8929.84 463
8930.73 461
8931.62 472
8932.52 423
8933.41 446
8934.30 455
8935.19 457
8936.09 447
8936.98 492
8937.87 465
8938.76 441
8939.65 444
8940.55 488
8941.44 462
8942.33 479
8943.23 425
8944.12 421
8945.01 418
8945.90 408
8946.80 476
8947.69 451
8948.58 426
8949.47 463
8950.37 493
8951.26 434
8952.15 474
8953.05 450
8953.94 447
8954.83 414
8955.73 376
8956.62 414
8957.51 464
8958.41 439
8959.30 392
8960.19 404
8961.09 437
8961.98 486
8962.87 469
8963.77 520
8964.66 482
8965.56 504
8966.45 462
8967.34 440
8968.24 445
8969.13 451
8970.03 553
8970.92 489
8971.81 494
8972.71 464
8973.60 432
8974.50 518
8975.39 445
8976.28 491
8977.18 450
8978.07 458
8978.97 427
8979.86 444
8980.76 406
8981.65 412
8982.55 456
8983.44 447
8984.33 422
8985.23 432
8986.12 398
8987.02 438
8987.91 378
8988.81 341
8989.70 434
8990.60 408
8991.49 390
8992.39 422
8993.28 447
8994.18 469
8995.07 454
8995.97 428
8996.87 462
8997.76 462
8998.66 426
8999.55 421
9000.45 459
9001.34 450
9002.24 422
9003.13 445
9004.03 464
9004.93 480
9005.82 462
9006.72 459
9007.61 432
9008.51 465
9009.40 444
9010.30 399
9011.20 427
9012.09 432
9012.99 444
9013.88 392
9014.78 378
9015.68 436
9016.57 470
9017.47 411
9018.37 411
9019.26 467
9020.16 405
9021.06 346
9021.95 468
9022.85 429
9023.75 403
9024.64 442
9025.54 486
9026.44 460
9027.33 455
9028.23 425
9029.13 405
9030.02 433
9030.92 456
9031.82 437
9032.71 413
9033.61 388
9034.51 415
9035.41 422
9036.30 418
9037.20 420
9038.10 453
9039.00 461
9039.89 503
9040.79 427
9041.69 476
9042.59 472
9043.48 471
9044.38 436
9045.28 431
9046.18 409
9047.07 433
9047.97 455
9048.87 469
9049.77 418
9050.67 421
9051.56 452
9052.46 484
9053.36 437
9054.26 424
9055.16 424
9056.06 413
9056.95 487
9057.85 437
9058.75 402
9059.65 430
9060.55 451
9061.45 437
9062.34 486
9063.24 463
9064.14 420
9065.04 457
9065.94 464
9066.84 485
9067.74 457
9068.64 486
9069.53 430
9070.43 461
9071.33 524
9072.23 508
9073.13 524
9074.03 479
9074.93 458
9075.83 485
9076.73 460
9077.63 477
9078.53 496
9079.43 486
9080.33 463
9081.23 451
9082.12 520
9083.02 532
9083.92 555
9084.82 581
9085.72 594
9086.62 579
9087.52 558
9088.42 549
9089.32 609
9090.22 603
9091.12 598
9092.02 569
9092.92 539
9093.82 601
9094.72 567
9095.62 541
9096.52 556
9097.42 557
9098.32 493
9099.22 492
9100.13 478
9101.03 491
9101.93 463
9102.83 501
9103.73 498
9104.63 466
9105.53 403
9106.43 424
9107.33 462
9108.23 455
9109.13 477
9110.03 456
9110.93 428
9111.84 454
9112.74 438
9113.64 461
9114.54 401
9115.44 438
9116.34 443
9117.24 444
9118.14 408
9119.05 416
9119.95 423
9120.85 379
9121.75 375
9122.65 412
9123.55 458
9124.45 454
9125.36 382
9126.26 402
9127.16 397
9128.06 391
9128.96 367
9129.87 369
9130.77 415
9131.67 394
9132.57 401
9133.47 395
9134.38 390
9135.28 451
9136.18 412
9137.08 418
9137.98 387
9138.89 432
9139.79 423
9140.69 467
9141.59 421
9142.50 411
9143.40 437
9144.30 415
9145.21 420
9146.11 425
9147.01 441
9147.91 387
9148.82 403
9149.72 437
9150.62 413
9151.53 424
9152.43 401
9153.33 398
9154.23 404
9155.14 423
9156.04 419
9156.94 421
9157.85 371
9158.75 340
9159.65 387
9160.56 437
9161.46 435
9162.36 416
9163.27 390
9164.17 384
9165.08 417
9165.98 352
9166.88 416
9167.79 430
9168.69 390
9169.59 409
9170.50 446
9171.40 405
9172.31 425
9173.21 487
9174.11 444
9175.02 425
9175.92 483
9176.83 439
9177.73 417
9178.64 397
9179.54 415
9180.44 389
9181.35 440
9182.25 425
9183.16 386
9184.06 410
9184.97 338
9185.87 352
9186.78 432
9187.68 462
9188.59 439
9189.49 452
9190.40 422
9191.30 411
9192.21 428
9193.11 429
9194.02 400
9194.92 440
9195.83 442
9196.73 409
9197.64 403
9198.54 425
9199.45 450
9200.35 402
9201.26 420
9202.16 437
9203.07 406
9203.98 407
9204.88 443
9205.79 413
9206.69 440
9207.60 426
9208.50 489
9209.41 351
9210.32 351
9211.22 392
9212.13 420
9213.03 436
9213.94 387
9214.85 406
9215.75 434
9216.66 439
9217.57 394
9218.47 386
9219.38 401
9220.28 427
9221.19 451
9222.10 394
9223.00 398
9223.91 383
9224.82 379
9225.72 365
9226.63 408
9227.54 436
9228.44 406
9229.35 414
9230.26 357
9231.16 402
9232.07 402
9232.98 418
9233.89 370
9234.79 406
9235.70 440
9236.61 443
9237.51 482
9238.42 413
9239.33 415
9240.24 368
9241.14 395
9242.05 419
9242.96 401
9243.87 437
9244.77 415
9245.68 441
9246.59 373
9247.50 397
9248.40 422
9249.31 432
9250.22 409
9251.13 382
9252.04 362
9252.94 430
9253.85 421
9254.76 355
9255.67 397
9256.58 407
9257.48 359
9258.39 409
9259.30 339
9260.21 379
9261.12 401
9262.03 345
9262.94 354
9263.84 415
9264.75 346
9265.66 333
9266.57 360
9267.48 373
9268.39 363
9269.30 365
9270.20 376
9271.11 409
9272.02 398
9272.93 428
9273.84 388
9274.75 419
9275.66 403
9276.57 392
9277.48 360
9278.39 391
9279.30 417
9280.21 386
9281.11 407
9282.02 393
9282.93 401
9283.84 420
9284.75 380
9285.66 365
9286.57 388
9287.48 359
9288.39 372
9289.30 361
9290.21 398
9291.12 359
9292.03 424
9292.94 408
9293.85 394
9294.76 441
9295.67 403
9296.58 384
9297.49 418
9298.40 472
9299.31 437
9300.22 425
9301.13 418
9302.04 442
9302.95 425
9303.86 489
9304.77 503
9305.69 551
9306.60 569
9307.51 502
9308.42 463
9309.33 458
9310.24 442
9311.15 446
9312.06 509
9312.97 430
9313.88 427
9314.79 420
9315.70 427
9316.62 462
9317.53 488
9318.44 348
9319.35 367
9320.26 438
9321.17 450
9322.08 440
9322.99 438
9323.91 406
9324.82 447
9325.73 427
9326.64 415
9327.55 383
9328.46 421
9329.38 392
9330.29 381
9331.20 397
9332.11 318
9333.02 393
9333.94 433
9334.85 457
9335.76 370
9336.67 375
9337.58 418
9338.50 410
9339.41 436
9340.32 439
9341.23 391
9342.15 406
9343.06 394
9343.97 373
9344.88 395
9345.80 424
9346.71 455
9347.62 403
9348.53 393
9349.45 369
9350.36 372
9351.27 357
9352.18 365
9353.10 346
9354.01 341
9354.92 373
9355.84 366
9356.75 336
9357.66 375
9358.58 400
9359.49 379
9360.40 392
9361.32 386
9362.23 353
9363.14 373
9364.06 415
9364.97 357
9365.88 340
9366.80 349
9367.71 383
9368.62 360
9369.54 437
9370.45 430
9371.37 393
9372.28 387
9373.19 359
9374.11 384
9375.02 401
9375.94 378
9376.85 358
9377.76 388
9378.68 364
9379.59 364
9380.51 399
9381.42 394
9382.33 425
9383.25 368
9384.16 386
9385.08 362
9385.99 374
9386.91 368
9387.82 398
9388.74 364
9389.65 454
9390.57 407
9391.48 410
9392.40 333
9393.31 448
9394.23 395
9395.14 409
9396.06 365
9396.97 378
9397.89 386
9398.80 413
9399.72 414
9400.63 404
9401.55 352
9402.46 361
9403.38 393
9404.29 391
9405.21 400
9406.12 331
9407.04 397
9407.95 391
9408.87 386
9409.79 406
9410.70 406
9411.62 361
9412.53 379
9413.45 388
9414.36 382
9415.28 381
9416.20 422
9417.11 381
9418.03 384
9418.95 357
9419.86 346
9420.78 460
9421.69 420
9422.61 373
9423.53 392
9424.44 439
9425.36 391
9426.28 395
9427.19 369
9428.11 365
9429.03 375
9429.94 348
9430.86 382
9431.78 372
9432.69 414
9433.61 422
9434.53 479
9435.44 459
9436.36 447
9437.28 452
9438.19 443
9439.11 378
9440.03 396
9440.95 438
9441.86 462
9442.78 477
9443.70 447
9444.62 448
9445.53 460
9446.45 472
9447.37 458
9448.29 493
9449.20 563
9450.12 600
9451.04 643
9451.96 555
9452.87 668
9453.79 572
9454.71 595
9455.63 596
9456.55 511
9457.46 541
9458.38 490
9459.30 503
9460.22 491
9461.14 421
9462.05 473
9462.97 441
9463.89 453
9464.81 365
9465.73 361
9466.65 364
9467.56 392
9468.48 392
9469.40 384
9470.32 367
9471.24 400
9472.16 418
9473.08 392
9473.99 425
9474.91 405
9475.83 414
9476.75 380
9477.67 387
9478.59 455
9479.51 467
9480.43 442
9481.35 436
9482.27 417
9483.19 444
9484.10 436
9485.02 428
9485.94 395
9486.86 405
9487.78 364
9488.70 452
9489.62 400
9490.54 371
9491.46 371
9492.38 413
9493.30 455
9494.22 415
9495.14 410
9496.06 405
9496.98 421
9497.90 412
9498.82 392
9499.74 358
9500.66 366
9501.58 407
9502.50 473
9503.42 434
9504.34 348
9505.26 430
9506.18 422
9507.10 402
9508.02 420
9508.94 416
9509.86 469
9510.78 453
9511.70 428
9512.63 433
9513.55 419
9514.47 449
9515.39 422
9516.31 391
9517.23 435
9518.15 447
9519.07 428
9519.99 477
9520.91 472
9521.83 393
9522.76 427
9523.68 474
9524.60 511
9525.52 503
9526.44 528
9527.36 541
9528.28 618
9529.21 609
9530.13 622
9531.05 642
9531.97 650
9532.89 602
9533.81 632
9534.74 610
9535.66 564
9536.58 529
9537.50 526
9538.42 534
9539.35 465
9540.27 521
9541.19 487
9542.11 458
9543.03 495
9543.96 471
9544.88 413
9545.80 446
9546.72 481
9547.64 502
9548.57 463
9549.49 418
9550.41 462
9551.33 479
9552.26 520
9553.18 474
9554.10 474
9555.03 380
9555.95 429
9556.87 454
9557.79 474
9558.72 459
9559.64 477
9560.56 454
9561.49 417
9562.41 420
9563.33 431
9564.26 439
9565.18 460
9566.10 464
9567.03 449
9567.95 448
9568.87 470
9569.80 488
9570.72 547
9571.64 522
9572.57 438
9573.49 466
9574.41 501
9575.34 542
9576.26 501
9577.18 491
9578.11 481
9579.03 487
9579.96 513
9580.88 523
9581.80 541
9582.73 533
9583.65 480
9584.58 446
9585.50 562
9586.43 528
9587.35 512
9588.27 508
9589.20 500
9590.12 392
9591.05 436
9591.97 451
9592.90 491
9593.82 563
9594.75 573
9595.67 532
9596.60 514
9597.52 493
9598.45 541
9599.37 540
9600.29 596
9601.22 614
9602.14 595
9603.07 589
9604.00 627
9604.92 590
9605.85 565
9606.77 595
9607.70 597
9608.62 578
9609.55 614
9610.47 606
9611.40 580
9612.32 618
9613.25 587
9614.17 600
9615.10 665
9616.03 635
9616.95 551
9617.88 619
9618.80 653
9619.73 622
9620.65 597
9621.58 575
9622.51 626
9623.43 638
9624.36 657
9625.29 596
9626.21 601
9627.14 679
9628.06 718
9628.99 642
9629.92 711
9630.84 703
9631.77 731
9632.70 711
9633.62 791
9634.55 698
9635.48 810
9636.40 719
9637.33 742
9638.26 694
9639.18 748
9640.11 759
9641.04 792
9641.96 810
9642.89 758
9643.82 799
9644.74 733
9645.67 822
9646.60 837
9647.53 820
9648.45 918
9649.38 907
9650.31 839
9651.24 874
9652.16 842
9653.09 903
9654.02 937
9654.95 930
9655.87 851
9656.80 836
9657.73 964
9658.66 956
9659.58 965
9660.51 977
9661.44 961
9662.37 988
9663.30 953
9664.22 1021
9665.15 1025
9666.08 1096
9667.01 1132
9667.94 1086
9668.86 1124
9669.79 1086
9670.72 1067
9671.65 1105
9672.58 1203
9673.51 1181
9674.43 1173
9675.36 1199
9676.29 1233
9677.22 1138
9678.15 1181
9679.08 1303
9680.01 1333
9680.94 1319
9681.86 1291
9682.79 1225
9683.72 1353
9684.65 1368
9685.58 1321
9686.51 1447
9687.44 1437
9688.37 1349
9689.30 1320
9690.23 1363
9691.16 1432
9692.08 1595
9693.01 1592
9693.94 1778
9694.87 1977
9695.80 2228
9696.73 2367
9697.66 2479
9698.59 2517
9699.52 2483
9700.45 2395
9701.38 2145
9702.31 2039
9703.24 1883
9704.17 1924
9705.10 1806
9706.03 1710
9706.96 1681
9707.89 1609
9708.82 1708
9709.75 1724
9710.68 1703
9711.61 1852
9712.54 2069
9713.47 2095
9714.40 2025
9715.33 1891
9716.26 1788
9717.19 1682
9718.12 1669
9719.06 1552
9719.99 1369
9720.92 1346
9721.85 1307
9722.78 1254
9723.71 1236
9724.64 1307
9725.57 1340
9726.50 1342
9727.43 1342
9728.36 1418
9729.30 1440
9730.23 1415
9731.16 1403
9732.09 1430
9733.02 1395
9733.95 1317
9734.88 1221
9735.81 1153
9736.75 1140
9737.68 1140
9738.61 1128
9739.54 1140
9740.47 1029
9741.40 1087
9742.34 1090
9743.27 1009
9744.20 907
9745.13 910
9746.06 926
9747.00 893
9747.93 926
9748.86 939
9749.79 875
9750.72 884
9751.66 875
9752.59 920
9753.52 919
9754.45 893
9755.39 903
9756.32 916
9757.25 902
9758.18 904
9759.12 968
9760.05 947
9760.98 901
9761.91 891
9762.85 851
9763.78 858
9764.71 831
9765.64 878
9766.58 901
9767.51 888
9768.44 866
9769.38 825
9770.31 855
9771.24 913
9772.18 857
9773.11 858
9774.04 887
9774.98 961
9775.91 989
9776.84 967
9777.78 966
9778.71 990
9779.64 1046
9780.58 1009
9781.51 1039
9782.44 1105
9783.38 1122
9784.31 1038
9785.25 974
9786.18 983
9787.11 886
9788.05 874
9788.98 982
9789.92 931
9790.85 898
9791.78 889
9792.72 872
9793.65 889
9794.59 992
9795.52 1048
9796.46 1023
9797.39 953
9798.32 973
9799.26 926
9800.19 897
9801.13 857
9802.06 879
9803.00 885
9803.93 814
9804.87 771
9805.80 789
9806.74 755
9807.67 746
9808.61 704
9809.54 763
9810.48 728
9811.41 728
9812.35 723
9813.28 734
9814.22 758
9815.15 686
9816.09 674
9817.02 715
9817.96 679
9818.89 722
9819.83 738
9820.76 735
9821.70 652
9822.64 627
9823.57 646
9824.51 617
9825.44 652
9826.38 667
9827.31 632
9828.25 645
9829.19 597
9830.12 666
9831.06 666
9831.99 686
9832.93 590
9833.87 611
9834.80 632
9835.74 628
9836.68 669
9837.61 647
9838.55 613
9839.48 678
9840.42 654
9841.36 662
9842.29 665
9843.23 641
9844.17 635
9845.10 624
9846.04 636
9846.98 687
9847.91 629
9848.85 596
9849.79 600
9850.72 570
9851.66 645
9852.60 678
9853.54 686
9854.47 705
9855.41 642
9856.35 690
9857.28 691
9858.22 664
9859.16 647
9860.10 702
9861.03 694
9861.97 696
9862.91 606
9863.85 598
9864.78 580
9865.72 618
9866.66 524
9867.60 561
9868.54 656
9869.47 599
9870.41 564
9871.35 603
9872.29 628
9873.22 659
9874.16 648
9875.10 579
9876.04 657
9876.98 646
9877.92 614
9878.85 579
9879.79 598
9880.73 617
9881.67 581
9882.61 641
9883.55 675
9884.48 589
9885.42 568
9886.36 597
9887.30 639
9888.24 617
9889.18 631
9890.12 596
9891.06 644
9891.99 596
9892.93 614
9893.87 575
9894.81 571
9895.75 616
9896.69 530
9897.63 577
9898.57 582
9899.51 562
9900.45 594
9901.39 602
9902.33 634
9903.27 624
9904.20 620
9905.14 619
9906.08 572
9907.02 615
9907.96 619
9908.90 618
9909.84 615
9910.78 595
9911.72 584
9912.66 666
9913.60 579
9914.54 640
9915.48 632
9916.42 626
9917.36 578
9918.30 659
9919.24 706
9920.18 763
9921.12 856
9922.06 942
9923.00 1029
9923.94 1166
9924.88 1161
9925.83 1205
9926.77 1224
9927.71 1117
9928.65 1080
9929.59 924
9930.53 852
9931.47 858
9932.41 833
9933.35 783
9934.29 739
9935.23 694
9936.17 643
9937.12 642
9938.06 586
9939.00 562
9939.94 570
9940.88 633
9941.82 628
9942.76 607
9943.70 567
9944.65 602
9945.59 606
9946.53 571
9947.47 576
9948.41 602
9949.35 631
9950.29 653
9951.24 641
9952.18 673
9953.12 751
9954.06 640
9955.00 692
9955.95 633
9956.89 600
9957.83 659
9958.77 713
9959.71 612
9960.66 622
9961.60 550
9962.54 621
9963.48 613
9964.43 565
9965.37 647
9966.31 572
9967.25 614
9968.20 614
9969.14 599
9970.08 616
9971.02 671
9971.97 662
9972.91 660
9973.85 750
9974.79 692
9975.74 713
9976.68 711
9977.62 726
9978.57 698
9979.51 619
9980.45 663
9981.40 625
9982.34 598
9983.28 677
9984.23 633
9985.17 553
9986.11 564
9987.06 602
9988.00 583
9988.94 598
9989.89 667
9990.83 570
9991.77 569
9992.72 585
9993.66 507
9994.60 502
9995.55 582
9996.49 511
9997.44 537
9998.38 494
9999.32 514
10000.27 582
10001.21 571
10002.16 530
10003.10 592
10004.04 534
10004.99 558
10005.93 455
10006.88 494
10007.82 524
10008.77 548
10009.71 518
10010.66 526
10011.60 481
10012.54 542
10013.49 529
10014.43 557
10015.38 550
10016.32 480
10017.27 437
10018.21 450
10019.16 478
10020.10 485
10021.05 503
10021.99 456
10022.94 457
10023.88 473
10024.83 474
10025.77 494
10026.72 483
10027.67 534
10028.61 491
10029.56 465
10030.50 469
10031.45 475
10032.39 483
10033.34 450
10034.28 466
10035.23 487
10036.18 479
10037.12 408
10038.07 485
10039.01 477
10039.96 454
10040.90 463
10041.85 488
10042.80 483
10043.74 409
10044.69 468
10045.64 433
10046.58 433
10047.53 410
10048.47 406
10049.42 469
10050.37 452
10051.31 493
10052.26 506
10053.21 485
10054.15 510
10055.10 518
10056.05 499
10056.99 540
10057.94 599
10058.89 538
10059.83 540
10060.78 529
10061.73 512
10062.67 458
10063.62 436
10064.57 433
10065.52 487
10066.46 479
10067.41 488
10068.36 499
10069.30 451
10070.25 509
10071.20 512
10072.15 439
10073.09 399
10074.04 443
10074.99 434
10075.94 401
10076.88 460
10077.83 405
10078.78 402
10079.73 397
10080.68 427
10081.62 458
10082.57 433
10083.52 496
10084.47 443
10085.42 442
10086.36 486
10087.31 445
10088.26 433
10089.21 414
10090.16 387
10091.11 403
10092.05 379
10093.00 473
10093.95 457
10094.90 446
10095.85 433
10096.80 384
10097.75 403
10098.69 395
10099.64 415
10100.59 421
10101.54 392
10102.49 408
10103.44 435
10104.39 408
10105.34 364
10106.28 384
10107.23 404
10108.18 396
10109.13 409
10110.08 437
10111.03 402
10111.98 434
10112.93 410
10113.88 427
10114.83 406
10115.78 412
10116.73 394
10117.68 376
10118.63 373
10119.58 410
10120.53 436
10121.48 402
10122.43 418
10123.38 375
10124.33 385
10125.28 399
10126.23 465
10127.18 407
10128.13 443
10129.08 390
10130.03 380
10130.98 429
10131.93 413
10132.88 422
10133.83 388
10134.78 425
10135.73 405
10136.68 398
10137.63 422
10138.58 404
10139.53 424
10140.48 424
10141.43 370
10142.38 374
10143.33 387
10144.28 436
10145.23 429
10146.19 414
10147.14 461
10148.09 403
10149.04 365
10149.99 414
10150.94 476
10151.89 473
10152.84 430
10153.79 439
10154.75 427
10155.70 449
10156.65 413
10157.60 433
10158.55 431
10159.50 446
10160.46 465
10161.41 433
10162.36 461
10163.31 456
10164.26 428
10165.21 396
10166.17 426
10167.12 455
10168.07 411
10169.02 425
10169.97 403
10170.93 407
10171.88 423
10172.83 423
10173.78 453
10174.73 468
10175.69 491
10176.64 505
10177.59 518
10178.54 462
10179.50 484
10180.45 465
10181.40 435
10182.35 493
10183.31 567
10184.26 518
10185.21 545
10186.17 536
10187.12 563
10188.07 532
10189.02 514
10189.98 516
10190.93 486
10191.88 573
10192.84 583
10193.79 545
10194.74 497
10195.70 536
10196.65 552
10197.60 560
10198.56 614
10199.51 626
10200.46 663
10201.42 691
10202.37 684
10203.32 703
10204.28 815
10205.23 806
10206.18 862
10207.14 760
10208.09 741
10209.05 789
10210.00 692
10210.95 637
10211.91 639
10212.86 562
10213.82 567
10214.77 632
10215.72 600
10216.68 597
10217.63 570
10218.59 582
10219.54 611
10220.50 588
10221.45 566
10222.41 536
10223.36 473
10224.31 510
10225.27 483
10226.22 450
10227.18 476
10228.13 475
10229.09 492
10230.04 485
10231.00 516
10231.95 577
10232.91 526
10233.86 549
10234.82 521
10235.77 479
10236.73 564
10237.68 521
10238.64 515
10239.59 549
10240.55 491
10241.50 525
10242.46 491
10243.42 410
10244.37 390
10245.33 395
10246.28 405
10247.24 430
10248.19 404
10249.15 357
10250.11 376
10251.06 460
10252.02 403
10252.97 381
10253.93 395
10254.89 398
10255.84 389
10256.80 374
10257.75 403
10258.71 424
10259.67 366
10260.62 427
10261.58 418
10262.54 321
10263.49 400
10264.45 445
10265.40 373
10266.36 385
10267.32 391
10268.27 443
10269.23 455
10270.19 463
10271.14 414
10272.10 396
10273.06 409
10274.02 390
10274.97 367
10275.93 379
10276.89 378
10277.84 425
10278.80 445
10279.76 373
10280.71 372
10281.67 370
10282.63 373
10283.59 394
10284.54 425
10285.50 353
10286.46 404
10287.42 378
10288.37 448
10289.33 404
10290.29 390
10291.25 366
10292.21 396
10293.16 410
10294.12 409
10295.08 377
10296.04 344
10296.99 373
10297.95 402
10298.91 380
10299.87 374
10300.83 376
10301.79 407
10302.74 401
10303.70 377
10304.66 359
10305.62 318
10306.58 353
10307.54 338
10308.49 401
10309.45 368
10310.41 382
10311.37 403
10312.33 356
10313.29 404
10314.25 429
10315.21 417
10316.16 377
10317.12 350
10318.08 425
10319.04 335
10320.00 319
10320.96 347
10321.92 380
10322.88 385
10323.84 407
10324.80 384
10325.76 355
10326.71 377
10327.67 370
10328.63 410
10329.59 384
10330.55 360
10331.51 369
10332.47 359
10333.43 363
10334.39 340
10335.35 338
10336.31 367
10337.27 394
10338.23 339
10339.19 379
10340.15 334
10341.11 350
10342.07 366
10343.03 330
10343.99 334
10344.95 391
10345.91 326
10346.87 336
10347.83 361
10348.79 350
10349.75 334
10350.71 369
10351.67 349
10352.63 403
10353.60 391
10354.56 356
10355.52 369
10356.48 384
10357.44 398
10358.40 385
10359.36 377
10360.32 366
10361.28 358
10362.24 377
10363.20 409
10364.17 365
10365.13 391
10366.09 363
10367.05 378
10368.01 345
10368.97 344
10369.93 353
10370.89 350
10371.86 312
10372.82 365
10373.78 341
10374.74 318
10375.70 328
10376.66 393
10377.63 369
10378.59 305
10379.55 390
10380.51 347
10381.47 338
10382.44 345
10383.40 346
10384.36 374
10385.32 387
10386.28 342
10387.25 309
10388.21 354
10389.17 340
10390.13 343
10391.10 338
10392.06 356
10393.02 370
10393.98 331
10394.94 298
10395.91 324
10396.87 311
10397.83 359
10398.80 328
10399.76 331
10400.72 338
10401.68 316
10402.65 338
10403.61 301
10404.57 341
10405.54 338
10406.50 304
10407.46 320
10408.43 288
10409.39 303
10410.35 314
10411.32 351
10412.28 358
10413.24 342
10414.21 357
10415.17 362
10416.13 409
10417.10 365
10418.06 323
10419.02 329
10419.99 303
10420.95 314
10421.91 288
10422.88 293
10423.84 289
10424.81 311
10425.77 347
10426.73 327
10427.70 312
10428.66 295
10429.63 314
10430.59 323
10431.56 324
10432.52 275
10433.48 300
10434.45 302
10435.41 277
10436.38 318
10437.34 314
10438.31 340
10439.27 306
10440.24 311
10441.20 301
10442.16 312
10443.13 299
10444.09 277
10445.06 291
10446.02 292
10446.99 302
10447.95 261
10448.92 281
10449.88 306
10450.85 314
10451.81 351
10452.78 259
10453.75 312
10454.71 293
10455.68 264
10456.64 291
10457.61 306
10458.57 351
10459.54 282
10460.50 285
10461.47 255
10462.43 295
10463.40 288
10464.37 313
10465.33 317
10466.30 293
10467.26 303
10468.23 313
10469.20 295
10470.16 264
10471.13 340
10472.09 326
10473.06 305
10474.03 229
10474.99 253
10475.96 287
10476.93 285
10477.89 249
10478.86 273
10479.82 353
10480.79 320
10481.76 287
10482.72 252
10483.69 285
10484.66 316
10485.62 323
10486.59 298
10487.56 269
10488.52 267
10489.49 300
10490.46 269
10491.43 248
10492.39 274
10493.36 299
10494.33 281
10495.29 298
10496.26 276
10497.23 261
10498.20 284
10499.16 266
10500.13 276
10501.10 272
10502.07 263
10503.03 292
10504.00 277
10504.97 295
10505.94 272
10506.90 289
10507.87 280
10508.84 276
10509.81 346
10510.78 300
10511.74 267
10512.71 287
10513.68 328
10514.65 337
10515.62 343
10516.58 270
10517.55 263
10518.52 306
10519.49 310
10520.46 310
10521.43 298
10522.39 296
10523.36 285
10524.33 322
10525.30 309
10526.27 310
10527.24 290
10528.21 305
10529.17 288
10530.14 256
10531.11 345
10532.08 324
10533.05 281
10534.02 302
10534.99 277
10535.96 289
10536.93 323
10537.90 347
10538.86 286
10539.83 299
10540.80 305
10541.77 337
10542.74 315
10543.71 307
10544.68 334
10545.65 304
10546.62 290
10547.59 304
10548.56 294
10549.53 297
10550.50 270
10551.47 337
10552.44 308
10553.41 284
10554.38 279
10555.35 285
10556.32 267
10557.29 342
10558.26 288
10559.23 337
10560.20 309
10561.17 341
10562.14 335
10563.11 318
10564.08 298
10565.05 295
10566.02 357
10566.99 300
10567.96 305
10568.93 267
10569.90 271
10570.87 282
10571.84 253
10572.82 275
10573.79 272
10574.76 275
10575.73 293
10576.70 294
10577.67 274
10578.64 325
10579.61 268
10580.58 272
10581.55 292
10582.53 292
10583.50 285
10584.47 288
10585.44 306
10586.41 273
10587.38 300
10588.35 363
10589.33 374
10590.30 314
10591.27 303
10592.24 310
10593.21 304
10594.18 274
10595.16 285
10596.13 289
10597.10 308
10598.07 320
10599.04 308
10600.01 319
10600.99 283
10601.96 262
10602.93 277
10603.90 316
10604.88 324
10605.85 290
10606.82 283
10607.79 344
10608.77 308
10609.74 259
10610.71 264
10611.68 296
10612.66 303
10613.63 250
10614.60 300
10615.57 319
10616.55 348
10617.52 345
10618.49 327
10619.46 285
10620.44 297
10621.41 329
10622.38 331
10623.36 340
10624.33 351
10625.30 388
10626.28 307
10627.25 305
10628.22 304
10629.20 335
10630.17 341
10631.14 335
10632.12 397
10633.09 384
10634.06 391
10635.04 415
10636.01 420
10636.99 435
10637.96 488
10638.93 481
10639.91 478
10640.88 428
10641.85 409
10642.83 381
10643.80 373
10644.78 325
10645.75 323
10646.72 286
10647.70 317
10648.67 329
10649.65 349
10650.62 330
10651.60 307
10652.57 285
10653.55 300
10654.52 330
10655.49 295
10656.47 272
10657.44 284
10658.42 344
10659.39 333
10660.37 322
10661.34 314
10662.32 241
10663.29 283
10664.27 298
10665.24 293
10666.22 263
10667.19 297
10668.17 297
10669.14 299
10670.12 294
10671.09 304
10672.07 292
10673.04 284
10674.02 287
10675.00 288
10675.97 304
10676.95 326
10677.92 297
10678.90 315
10679.87 278
10680.85 271
10681.82 273
10682.80 302
10683.78 304
10684.75 227
10685.73 292
10686.70 285
10687.68 301
10688.66 280
10689.63 279
10690.61 293
10691.58 292
10692.56 295
10693.54 327
10694.51 282
10695.49 284
10696.47 277
10697.44 303
10698.42 311
10699.40 248
10700.37 253
10701.35 275
10702.33 284
10703.30 277
10704.28 313
10705.26 295
10706.23 255
10707.21 272
10708.19 283
10709.16 232
10710.14 250
10711.12 253
10712.10 297
10713.07 275
10714.05 326
10715.03 300
10716.01 273
10716.98 291
10717.96 267
10718.94 295
10719.91 304
10720.89 277
10721.87 234
10722.85 310
10723.83 278
10724.80 326
10725.78 303
10726.76 313
10727.74 288
10728.71 280
10729.69 280
10730.67 274
10731.65 252
10732.63 239
10733.60 301
10734.58 321
10735.56 307
10736.54 283
10737.52 270
10738.50 284
10739.47 365
10740.45 295
10741.43 323
10742.41 307
10743.39 267
10744.37 310
10745.35 267
10746.32 320
10747.30 327
10748.28 323
10749.26 351
10750.24 313
10751.22 312
10752.20 339
10753.18 365
10754.16 366
10755.14 359
10756.11 322
10757.09 324
10758.07 302
10759.05 298
10760.03 324
10761.01 345
10761.99 346
10762.97 365
10763.95 321
10764.93 365
10765.91 329
10766.89 356
10767.87 344
10768.85 325
10769.83 332
10770.81 323
10771.79 360
10772.77 360
10773.75 316
10774.73 321
10775.71 343
10776.69 366
10777.67 363
10778.65 378
10779.63 346
10780.61 317
10781.59 331
10782.57 344
10783.55 383
10784.53 396
10785.51 380
10786.49 314
10787.47 304
10788.45 356
10789.43 362
10790.41 360
10791.39 338
10792.38 339
10793.36 331
10794.34 362
10795.32 322
10796.30 324
10797.28 345
10798.26 342
10799.24 321
10800.22 316
10801.21 299
10802.19 305
10803.17 327
10804.15 374
10805.13 327
10806.11 319
10807.09 334
10808.07 334
10809.06 338
10810.04 345
10811.02 354
10812.00 394
10812.98 356
10813.97 351
10814.95 353
10815.93 349
10816.91 393
10817.89 308
10818.87 314
10819.86 329
10820.84 360
10821.82 376
10822.80 324
10823.79 345
10824.77 351
10825.75 377
10826.73 293
10827.72 344
10828.70 331
10829.68 319
10830.66 313
10831.65 297
10832.63 284
10833.61 332
10834.59 313
10835.58 329
10836.56 352
10837.54 330
10838.52 348
10839.51 322
10840.49 324
10841.47 362
10842.46 317
10843.44 344
10844.42 351
10845.41 389
10846.39 329
10847.37 283
10848.36 333
10849.34 319
10850.32 362
10851.31 338
10852.29 371
10853.27 411
10854.26 377
10855.24 380
10856.23 340
10857.21 299
10858.19 356
10859.18 386
10860.16 356
10861.14 351
10862.13 363
10863.11 410
10864.10 383
10865.08 370
10866.07 403
10867.05 391
10868.03 394
10869.02 337
10870.00 367
10870.99 372
10871.97 376
10872.96 390
10873.94 389
10874.92 393
10875.91 440
10876.89 408
10877.88 413
10878.86 411
10879.85 401
10880.83 422
10881.82 398
10882.80 363
10883.79 375
10884.77 336
10885.76 442
10886.74 437
10887.73 428
10888.71 459
10889.70 443
10890.68 423
10891.67 418
10892.65 457
10893.64 431
10894.63 403
10895.61 421
10896.60 428
10897.58 430
10898.57 422
10899.55 426
10900.54 457
10901.53 502
10902.51 438
10903.50 419
10904.48 487
10905.47 518
10906.46 461
10907.44 450
10908.43 456
10909.41 521
10910.40 542
10911.39 584
10912.37 547
10913.36 575
10914.34 564
10915.33 542
10916.32 549
10917.30 557
10918.29 574
10919.28 548
10920.26 558
10921.25 555
10922.24 525
10923.22 546
10924.21 526
10925.20 523
10926.18 544
10927.17 570
10928.16 584
10929.15 607
10930.13 592
10931.12 594
10932.11 640
10933.09 633
10934.08 657
10935.07 575
10936.06 565
10937.04 639
10938.03 640
10939.02 599
10940.01 660
10940.99 654
10941.98 696
10942.97 689
10943.96 667
10944.94 728
10945.93 637
10946.92 707
10947.91 784
10948.90 814
10949.88 853
10950.87 796
10951.86 928
10952.85 983
10953.84 1069
10954.82 1105
10955.81 1225
10956.80 1198
10957.79 1143
10958.78 1173
10959.77 1147
10960.75 1043
10961.74 1067
10962.73 910
10963.72 890
10964.71 929
10965.70 893
10966.69 861
10967.68 860
10968.66 819
10969.65 807
10970.64 802
10971.63 848
10972.62 840
10973.61 811
10974.60 845
10975.59 801
10976.58 860
10977.57 900
10978.55 891
10979.54 843
10980.53 891
10981.52 899
10982.51 920
10983.50 853
10984.49 908
10985.48 926
10986.47 954
10987.46 885
10988.45 966
10989.44 942
10990.43 975
10991.42 1092
10992.41 1203
10993.40 1269
10994.39 1465
10995.38 1619
10996.37 1871
10997.36 1998
10998.35 2122
10999.34 1925
11000.33 1999
11001.32 1759
11002.31 1671
11003.30 1484
11004.29 1354
11005.28 1190
11006.27 1140
11007.26 1043
11008.25 955
11009.24 906
11010.24 912
11011.23 832
11012.22 805
11013.21 787
11014.20 799
11015.19 833
11016.18 752
11017.17 724
11018.16 656
11019.15 669
11020.14 700
11021.14 657
11022.13 619
11023.12 612
11024.11 632
11025.10 628
11026.09 613
11027.08 632
11028.08 621
11029.07 569
11030.06 596
11031.05 551
11032.04 576
11033.03 610
11034.03 570
11035.02 525
11036.01 525
11037.00 578
11037.99 582
11038.99 579
11039.98 508
11040.97 512
11041.96 537
11042.95 525
11043.95 477
11044.94 478
11045.93 523
11046.92 486
11047.92 480
11048.91 505
11049.90 510
11050.89 508
11051.89 478
11052.88 497
11053.87 500
11054.86 451
11055.86 449
11056.85 475
11057.84 505
11058.83 467
11059.83 436
11060.82 532
11061.81 519
11062.81 502
11063.80 524
11064.79 559
11065.79 505
11066.78 503
11067.77 531
11068.77 471
11069.76 508
11070.75 500
11071.75 428
11072.74 521
11073.73 478
11074.73 507
11075.72 474
11076.71 470
11077.71 494
11078.70 519
11079.70 505
11080.69 475
11081.68 467
11082.68 482
11083.67 503
11084.67 498
11085.66 492
11086.65 487
11087.65 501
11088.64 447
11089.64 500
11090.63 477
11091.63 454
11092.62 440
11093.61 430
11094.61 440
11095.60 431
11096.60 448
11097.59 470
11098.59 435
11099.58 440
11100.58 507
11101.57 438
11102.57 439
11103.56 464
11104.56 444
11105.55 407
11106.55 380
11107.54 368
11108.54 391
11109.53 444
11110.53 419
11111.52 387
11112.52 410
11113.51 419
11114.51 391
11115.50 432
11116.50 394
11117.49 403
11118.49 389
11119.49 424
11120.48 408
11121.48 416
11122.47 409
11123.47 425
11124.46 435
11125.46 418
11126.46 474
11127.45 441
11128.45 486
11129.44 442
11130.44 425
11131.44 426
11132.43 393
11133.43 411
11134.43 394
11135.42 373
11136.42 356
11137.41 374
11138.41 387
11139.41 391
11140.40 377
11141.40 405
11142.40 419
11143.39 413
11144.39 422
11145.39 391
11146.38 331
11147.38 348
11148.38 397
11149.38 324
11150.37 364
11151.37 397
11152.37 424
11153.36 373
11154.36 398
11155.36 402
11156.36 386
11157.35 401
11158.35 443
11159.35 426
11160.34 398
11161.34 393
11162.34 419
11163.34 422
11164.33 401
11165.33 407
11166.33 365
11167.33 397
11168.33 421
11169.32 432
11170.32 416
11171.32 426
11172.32 445
11173.32 408
11174.31 476
11175.31 492
11176.31 446
11177.31 451
11178.31 419
11179.30 446
11180.30 455
11181.30 429
11182.30 478
11183.30 469
11184.30 479
11185.30 432
11186.29 507
11187.29 506
11188.29 528
11189.29 508
11190.29 526
11191.29 524
11192.29 521
11193.29 516
11194.28 519
11195.28 564
11196.28 544
11197.28 496
11198.28 511
11199.28 439
11200.28 481
11201.28 472
11202.28 459
11203.28 398
11204.28 499
11205.28 539
11206.28 495
11207.28 467
11208.28 466
11209.27 461
11210.27 428
11211.27 443
11212.27 344
11213.27 383
11214.27 366
11215.27 355
11216.27 384
11217.27 368
11218.27 376
11219.27 350
11220.27 368
11221.27 400
11222.27 365
11223.27 354
11224.27 421
11225.28 384
11226.28 361
11227.28 331
11228.28 361
11229.28 318
11230.28 356
11231.28 363
11232.28 365
11233.28 319
11234.28 345
11235.28 362
11236.28 332
11237.28 298
11238.28 303
11239.28 340
11240.29 364
11241.29 309
11242.29 286
11243.29 309
11244.29 296
11245.29 332
11246.29 288
11247.29 307
11248.30 318
11249.30 342
11250.30 352
11251.30 332
11252.30 321
11253.30 332
11254.31 330
11255.31 378
11256.31 326
11257.31 317
11258.31 342
11259.31 344
11260.32 319
11261.32 313
11262.32 344
11263.32 373
11264.32 353
11265.33 340
11266.33 346
11267.33 361
11268.33 325
11269.34 346
11270.34 366
11271.34 325
11272.34 340
11273.35 338
11274.35 338
11275.35 344
11276.35 376
11277.36 362
11278.36 369
11279.36 415
11280.36 362
11281.37 354
11282.37 314
11283.37 327
11284.38 298
11285.38 349
11286.38 356
11287.38 354
11288.39 317
11289.39 350
11290.39 332
11291.40 342
11292.40 348
11293.40 346
11294.41 322
11295.41 392
11296.41 364
11297.42 363
11298.42 336
11299.43 303
11300.43 323
11301.43 309
11302.44 318
11303.44 386
11304.44 393
11305.45 374
11306.45 388
11307.46 414
11308.46 434
11309.47 451
11310.47 488
11311.47 481
11312.48 482
11313.48 447
11314.49 440
11315.49 434
11316.50 414
11317.50 378
11318.50 359
11319.51 348
11320.51 325
11321.52 320
11322.52 334
11323.53 335
11324.53 324
11325.54 319
11326.54 312
11327.55 347
11328.55 276
11329.56 295
11330.56 282
11331.57 272
11332.57 271
11333.58 297
11334.58 326
11335.59 276
11336.59 322
11337.60 302
11338.60 294
11339.61 275
11340.61 306
11341.62 271
11342.63 303
11343.63 271
11344.64 283
11345.64 272
11346.65 289
11347.65 287
11348.66 268
11349.67 295
11350.67 298
11351.68 268
11352.68 267
11353.69 318
11354.70 323
11355.70 323
11356.71 307
11357.72 325
11358.72 380
11359.73 282
11360.73 317
11361.74 280
11362.75 272
11363.75 274
11364.76 257
11365.77 290
11366.77 290
11367.78 221
11368.79 269
11369.79 283
11370.80 279
11371.81 270
11372.81 253
11373.82 281
11374.83 264
11375.84 251
11376.84 277
11377.85 265
11378.86 289
11379.86 282
11380.87 257
11381.88 263
11382.89 279
11383.89 279
11384.90 276
11385.91 297
11386.92 288
11387.92 296
11388.93 318
11389.94 314
11390.95 313
11391.95 283
11392.96 314
11393.97 323
11394.98 311
11395.99 310
11396.99 328
11398.00 308
11399.01 268
11400.02 303
11401.03 300
11402.03 272
11403.04 353
11404.05 318
11405.06 296
11406.07 293
11407.08 306
11408.09 281
11409.09 249
11410.10 291
11411.11 289
11412.12 326
11413.13 313
11414.14 266
11415.15 293
11416.15 353
11417.16 319
11418.17 276
11419.18 247
11420.19 280
11421.20 307
11422.21 300
11423.22 279
11424.23 259
11425.24 313
11426.25 287
11427.26 282
11428.26 284
11429.27 302
11430.28 300
11431.29 313
11432.30 282
11433.31 269
11434.32 291
11435.33 303
11436.34 301
11437.35 286
11438.36 303
11439.37 265
11440.38 298
11441.39 291
11442.40 270
11443.41 265
11444.42 249
11445.43 270
11446.44 275
11447.45 279
11448.46 285
11449.47 273
11450.48 295
11451.49 297
11452.50 309
11453.51 308
11454.52 278
11455.53 291
11456.55 270
11457.56 278
11458.57 269
11459.58 265
11460.59 277
11461.60 276
11462.61 249
11463.62 272
11464.63 321
11465.64 320
11466.65 305
11467.67 258
11468.68 315
11469.69 279
11470.70 282
11471.71 297
11472.72 282
11473.73 294
11474.74 255
11475.76 265
11476.77 254
11477.78 250
11478.79 289
11479.80 242
11480.81 300
11481.83 283
11482.84 290
11483.85 261
11484.86 254
11485.87 268
11486.89 268
11487.90 259
11488.91 325
11489.92 288
11490.93 243
11491.95 255
11492.96 249
11493.97 285
11494.98 258
11496.00 265
11497.01 286
11498.02 261
11499.03 253
11500.05 216
11501.06 240
11502.07 228
11503.08 244
11504.10 264
11505.11 275
11506.12 243
11507.13 234
11508.15 207
11509.16 247
11510.17 261
11511.19 240
11512.20 248
11513.21 293
11514.23 276
11515.24 215
11516.25 273
11517.27 261
11518.28 206
11519.29 202
11520.31 210
11521.32 229
11522.33 268
11523.35 230
11524.36 285
11525.37 287
11526.39 261
11527.40 247
11528.42 234
11529.43 248
11530.44 250
11531.46 260
11532.47 203
11533.48 248
11534.50 267
11535.51 207
11536.53 224
11537.54 272
11538.56 260
11539.57 288
11540.58 266
11541.60 243
11542.61 254
11543.63 255
11544.64 250
11545.66 262
11546.67 253
11547.69 272
11548.70 221
11549.72 276
11550.73 301
11551.75 234
11552.76 248
11553.78 220
11554.79 232
11555.81 229
11556.82 280
11557.84 273
11558.85 290
11559.87 297
11560.88 230
11561.90 270
11562.91 264
11563.93 267
11564.94 285
11565.96 243
11566.97 251
11567.99 256
11569.00 254
11570.02 278
11571.04 280
11572.05 228
11573.07 241
11574.08 235
11575.10 251
11576.11 226
11577.13 234
11578.15 238
11579.16 276
11580.18 290
11581.20 294
11582.21 293
11583.23 252
11584.24 232
11585.26 223
11586.28 232
11587.29 294
11588.31 239
11589.33 260
11590.34 264
11591.36 263
11592.38 263
11593.39 233
11594.41 229
11595.43 269
11596.44 290
11597.46 293
11598.48 283
11599.49 324
11600.51 377
11601.53 357
11602.54 326
11603.56 356
11604.58 322
11605.60 320
11606.61 310
11607.63 314
11608.65 310
11609.67 312
11610.68 301
11611.70 243
11612.72 280
11613.74 277
11614.75 257
11615.77 253
11616.79 290
11617.81 274
11618.82 248
11619.84 268
11620.86 305
11621.88 252
11622.90 269
11623.91 244
11624.93 247
11625.95 253
11626.97 283
11627.99 281
11629.00 281
11630.02 248
11631.04 273
11632.06 269
11633.08 240
11634.10 232
11635.11 232
11636.13 257
11637.15 255
11638.17 270
11639.19 275
11640.21 262
11641.23 234
11642.25 252
11643.26 246
11644.28 265
11645.30 246
11646.32 214
11647.34 256
11648.36 216
11649.38 253
11650.40 205
11651.42 207
11652.44 207
11653.46 241
11654.47 253
11655.49 235
11656.51 246
11657.53 264
11658.55 245
11659.57 244
11660.59 247
11661.61 228
11662.63 239
11663.65 246
11664.67 229
11665.69 248
11666.71 245
11667.73 216
11668.75 218
11669.77 261
11670.79 263
11671.81 296
11672.83 293
11673.85 239
11674.87 273
11675.89 238
11676.91 235
11677.93 212
11678.95 268
11679.97 260
11680.99 269
11682.01 274
11683.03 286
11684.06 294
11685.08 269
11686.10 243
11687.12 308
11688.14 274
11689.16 278
11690.18 314
11691.20 254
11692.22 195
11693.24 227
11694.26 233
11695.29 273
11696.31 260
11697.33 286
11698.35 285
11699.37 252
11700.39 263
11701.41 212
11702.43 273
11703.46 223
11704.48 247
11705.50 248
11706.52 257
11707.54 217
11708.56 197
11709.59 232
11710.61 234
11711.63 238
11712.65 259
11713.67 228
11714.70 246
11715.72 217
11716.74 256
11717.76 277
11718.78 282
11719.81 248
11720.83 280
11721.85 233
11722.87 228
11723.90 245
11724.92 267
11725.94 303
11726.96 257
11727.99 275
11729.01 267
11730.03 253
11731.05 262
11732.08 208
11733.10 224
11734.12 235
11735.15 285
11736.17 308
11737.19 315
11738.21 295
11739.24 261
11740.26 281
11741.28 233
11742.31 284
11743.33 269
11744.35 300
11745.38 261
11746.40 244
11747.42 226
11748.45 222
11749.47 276
11750.49 235
11751.52 267
11752.54 300
11753.56 269
11754.59 257
11755.61 266
11756.64 260
11757.66 306
11758.68 277
11759.71 253
11760.73 247
11761.76 291
11762.78 276
11763.80 254
11764.83 273
11765.85 276
11766.88 252
11767.90 253
11768.93 246
11769.95 295
11770.97 272
11772.00 304
11773.02 309
11774.05 261
11775.07 251
11776.10 237
11777.12 279
11778.15 282
11779.17 258
11780.20 345
11781.22 317
11782.25 308
11783.27 270
11784.30 272
11785.32 304
11786.35 304
11787.37 292
11788.40 308
11789.42 300
11790.45 317
11791.47 345
11792.50 312
11793.52 300
11794.55 318
11795.57 338
11796.60 297
11797.63 308
11798.65 312
11799.68 297
11800.70 329
11801.73 339
11802.75 358
11803.78 341
11804.81 284
11805.83 286
11806.86 276
11807.88 299
11808.91 290
11809.94 377
11810.96 315
11811.99 283
11813.02 360
11814.04 336
11815.07 335
11816.09 299
11817.12 276
11818.15 256
11819.17 331
11820.20 301
11821.23 340
11822.25 305
11823.28 325
11824.31 326
11825.33 346
11826.36 376
11827.39 340
11828.42 318
11829.44 323
11830.47 314
11831.50 314
11832.52 283
11833.55 314
11834.58 343
11835.61 368
11836.63 296
11837.66 336
11838.69 313
11839.71 367
11840.74 332
11841.77 350
11842.80 409
11843.83 375
11844.85 338
11845.88 361
11846.91 362
11847.94 383
11848.96 421
11849.99 414
11851.02 411
11852.05 384
11853.08 419
11854.10 395
11855.13 362
11856.16 373
11857.19 427
11858.22 450
11859.24 470
11860.27 385
11861.30 388
11862.33 398
11863.36 418
11864.39 423
11865.42 449
11866.44 409
11867.47 407
11868.50 450
11869.53 433
11870.56 423
11871.59 437
11872.62 443
11873.65 546
11874.67 482
11875.70 443
11876.73 470
11877.76 514
11878.79 475
11879.82 515
11880.85 535
11881.88 531
11882.91 521
11883.94 582
11884.97 535
11886.00 519
11887.03 579
11888.06 561
11889.09 572
11890.11 607
11891.14 650
11892.17 645
11893.20 708
11894.23 701
11895.26 723
11896.29 828
11897.32 860
11898.35 870
11899.38 895
11900.41 853
11901.44 927
11902.47 871
11903.50 781
11904.53 783
11905.56 749
11906.59 788
11907.63 713
11908.66 728
11909.69 762
11910.72 733
11911.75 736
11912.78 753
11913.81 726
11914.84 771
11915.87 727
11916.90 696
11917.93 705
11918.96 719
11919.99 809
11921.02 833
11922.06 892
11923.09 949
11924.12 970
11925.15 1082
11926.18 1129
11927.21 1217
11928.24 1261
11929.27 1328
11930.31 1425
11931.34 1308
11932.37 1267
11933.40 1201
11934.43 1077
11935.46 949
11936.49 927
11937.53 853
11938.56 769
11939.59 762
11940.62 786
11941.65 728
11942.69 646
11943.72 665
11944.75 651
11945.78 682
11946.81 658
11947.85 636
11948.88 585
11949.91 534
11950.94 541
11951.97 495
11953.01 571
11954.04 598
11955.07 587
11956.10 583
11957.14 568
11958.17 604
11959.20 593
11960.24 494
11961.27 547
11962.30 507
11963.33 527
11964.37 538
11965.40 503
11966.43 491
11967.47 497
11968.50 453
11969.53 516
11970.56 493
11971.60 443
11972.63 454
11973.66 462
11974.70 470
11975.73 449
11976.76 441
11977.80 466
11978.83 511
11979.86 483
11980.90 478
11981.93 486
11982.97 466
11984.00 427
11985.03 496
11986.07 510
11987.10 484
11988.13 468
11989.17 472
11990.20 466
11991.24 478
11992.27 519
11993.30 473
11994.34 496
11995.37 478
11996.41 531
11997.44 539
11998.48 491
11999.51 512
12000.54 549
12001.58 510
12002.61 509
12003.65 545
12004.68 556
12005.72 519
12006.75 514
12007.79 555
12008.82 532
12009.86 557
12010.89 644
12011.93 665
12012.96 625
12014.00 664
12015.03 649
12016.07 653
12017.10 645
12018.14 610
12019.17 631
12020.21 649
12021.24 591
12022.28 608
12023.31 571
12024.35 581
12025.38 631
12026.42 623
12027.46 565
12028.49 532
12029.53 565
12030.56 589
12031.60 642
12032.63 604
12033.67 575
12034.71 559
12035.74 628
12036.78 602
12037.81 605
12038.85 589
12039.89 581
12040.92 600
12041.96 532
12042.99 529
12044.03 545
12045.07 616
12046.10 593
12047.14 555
12048.18 560
12049.21 570
12050.25 630
12051.29 597
12052.32 589
12053.36 614
12054.40 655
12055.43 696
12056.47 651
12057.51 665
12058.54 630
12059.58 619
12060.62 677
12061.65 620
12062.69 615
12063.73 628
12064.77 621
12065.80 661
12066.84 646
12067.88 663
12068.92 622
12069.95 682
12070.99 613
12072.03 651
12073.07 636
12074.10 610
12075.14 672
12076.18 665
12077.22 628
12078.25 649
12079.29 663
12080.33 674
12081.37 680
12082.41 669
12083.44 697
12084.48 739
12085.52 762
12086.56 775
12087.60 749
12088.63 780
12089.67 785
12090.71 814
12091.75 847
12092.79 873
12093.83 947
12094.86 1018
12095.90 1029
12096.94 1075
12097.98 1186
12099.02 1229
12100.06 1298
12101.10 1326
12102.13 1225
12103.17 1238
12104.21 1174
12105.25 1153
12106.29 1007
12107.33 925
12108.37 883
12109.41 747
12110.45 754
12111.49 744
12112.53 710
12113.56 677
12114.60 663
12115.64 599
12116.68 587
12117.72 598
12118.76 549
12119.80 559
12120.84 532
12121.88 500
12122.92 504
12123.96 516
12125.00 554
12126.04 533
12127.08 481
12128.12 473
12129.16 451
12130.20 500
12131.24 525
12132.28 475
12133.32 509
12134.36 464
12135.40 402
12136.44 409
12137.48 442
12138.52 449
12139.56 480
12140.60 520
12141.64 449
12142.68 436
12143.72 407
12144.76 418
12145.81 394
12146.85 375
12147.89 374
12148.93 391
12149.97 378
12151.01 416
12152.05 395
12153.09 368
12154.13 367
12155.17 370
12156.21 383
12157.26 377
12158.30 386
12159.34 369
12160.38 363
12161.42 435
12162.46 361
12163.50 380
12164.55 351
12165.59 387
12166.63 418
12167.67 448
12168.71 434
12169.75 382
12170.80 401
12171.84 339
12172.88 431
12173.92 421
12174.96 395
12176.00 396
12177.05 475
12178.09 426
12179.13 385
12180.17 422
12181.22 432
12182.26 429
12183.30 397
12184.34 387
12185.38 407
12186.43 396
12187.47 368
12188.51 372
12189.55 407
12190.60 420
12191.64 422
12192.68 445
12193.72 384
12194.77 394
12195.81 440
12196.85 419
12197.90 398
12198.94 387
12199.98 383
12201.03 384
12202.07 401
12203.11 368
12204.15 376
12205.20 427
12206.24 409
12207.28 386
12208.33 386
12209.37 356
12210.41 417
12211.46 388
12212.50 362
12213.55 341
12214.59 363
12215.63 376
12216.68 372
12217.72 380
12218.76 460
12219.81 449
12220.85 424
12221.90 396
12222.94 383
12223.98 403
12225.03 413
12226.07 358
12227.12 354
12228.16 391
12229.20 402
12230.25 435
12231.29 370
12232.34 378
12233.38 371
12234.43 398
12235.47 422
12236.52 384
12237.56 369
12238.61 399
12239.65 380
12240.69 358
12241.74 375
12242.78 388
12243.83 370
12244.87 350
12245.92 347
12246.96 339
12248.01 352
12249.05 397
12250.10 348
12251.14 282
12252.19 309
12253.24 351
12254.28 341
12255.33 341
12256.37 350
12257.42 318
12258.46 380
12259.51 311
12260.55 335
12261.60 327
12262.64 308
12263.69 336
12264.74 305
12265.78 321
12266.83 265
12267.87 294
12268.92 304
12269.97 294
12271.01 294
12272.06 335
12273.10 310
12274.15 284
12275.20 362
12276.24 361
12277.29 364
12278.34 310
12279.38 284
12280.43 348
12281.47 317
12282.52 318
12283.57 340
12284.61 352
12285.66 297
12286.71 296
12287.75 297
12288.80 312
12289.85 293
12290.90 282
12291.94 328
12292.99 321
12294.04 301
12295.08 333
12296.13 346
12297.18 269
12298.22 290
12299.27 321
12300.32 299
12301.37 305
12302.41 292
12303.46 281
12304.51 305
12305.56 301
12306.60 297
12307.65 274
12308.70 323
12309.75 298
12310.79 304
12311.84 284
12312.89 312
12313.94 301
12314.99 280
12316.03 241
12317.08 260
12318.13 309
12319.18 312
12320.23 274
12321.27 281
12322.32 257
12323.37 285
12324.42 263
12325.47 251
12326.52 261
12327.56 268
12328.61 288
12329.66 267
12330.71 291
12331.76 265
12332.81 321
12333.86 316
12334.91 341
12335.95 319
12337.00 288
12338.05 251
12339.10 292
12340.15 305
12341.20 240
12342.25 286
12343.30 264
12344.35 268
12345.40 236
12346.44 253
12347.49 285
12348.54 256
12349.59 262
12350.64 289
12351.69 249
12352.74 272
12353.79 282
12354.84 266
12355.89 302
12356.94 259
12357.99 293
12359.04 287
12360.09 305
12361.14 302
12362.19 339
12363.24 288
12364.29 265
12365.34 287
12366.39 315
12367.44 301
12368.49 266
12369.54 290
12370.59 251
12371.64 274
12372.69 298
12373.74 304
12374.79 265
12375.84 300
12376.89 314
12377.94 326
12378.99 289
12380.05 325
12381.10 319
12382.15 304
12383.20 279
12384.25 286
12385.30 337
12386.35 301
12387.40 258
12388.45 263
12389.50 275
12390.55 256
12391.61 293
12392.66 272
12393.71 263
12394.76 302
12395.81 303
12396.86 285
12397.91 270
12398.97 270
12400.02 297
12401.07 295
12402.12 291
12403.17 309
12404.22 285
12405.28 315
12406.33 306
12407.38 311
12408.43 301
12409.48 340
12410.53 297
12411.59 299
12412.64 285
12413.69 295
12414.74 299
12415.80 313
12416.85 271
12417.90 322
12418.95 326
12420.00 301
12421.06 289
12422.11 316
12423.16 333
12424.21 285
12425.27 330
12426.32 358
12427.37 292
12428.43 331
12429.48 388
12430.53 333
12431.58 359
12432.64 309
12433.69 355
12434.74 293
12435.80 295
12436.85 332
12437.90 312
12438.96 363
12440.01 335
12441.06 305
12442.12 313
12443.17 326
12444.22 341
12445.28 318
12446.33 315
12447.38 322
12448.44 332
12449.49 328
12450.54 341
12451.60 330
12452.65 328
12453.71 314
12454.76 331
12455.81 332
12456.87 341
12457.92 375
12458.98 390
12460.03 378
12461.08 394
12462.14 353
12463.19 383
12464.25 372
12465.30 390
12466.35 425
12467.41 467
12468.46 492
12469.52 521
12470.57 558
12471.63 632
12472.68 718
12473.74 694
12474.79 635
12475.85 666
12476.90 617
12477.96 687
12479.01 657
12480.07 583
12481.12 555
12482.18 499
12483.23 467
12484.29 494
12485.34 469
12486.40 362
12487.45 399
12488.51 374
12489.56 366
12490.62 388
12491.67 383
12492.73 365
12493.78 392
12494.84 339
12495.90 364
12496.95 331
12498.01 325
12499.06 325
12500.12 322
12501.17 335
12502.23 369
12503.29 323
12504.34 311
12505.40 353
12506.45 328
12507.51 304
12508.57 335
12509.62 270
12510.68 320
12511.73 328
12512.79 328
12513.85 325
12514.90 323
12515.96 324
12517.02 316
12518.07 328
12519.13 290
12520.19 326
12521.24 303
12522.30 312
12523.36 311
12524.41 296
12525.47 329
12526.53 327
12527.58 322
12528.64 259
12529.70 256
12530.76 301
12531.81 277
12532.87 277
12533.93 297
12534.98 347
12536.04 315
12537.10 351
12538.16 359
12539.21 309
12540.27 305
12541.33 322
12542.39 332
12543.44 343
12544.50 368
12545.56 354
12546.62 349
12547.68 307
12548.73 323
12549.79 328
12550.85 377
12551.91 392
12552.96 402
12554.02 381
12555.08 386
12556.14 388
12557.20 361
12558.26 370
12559.31 420
12560.37 390
12561.43 387
12562.49 356
12563.55 347
12564.61 349
12565.66 340
12566.72 340
12567.78 338
12568.84 311
12569.90 330
12570.96 302
12572.02 266
12573.08 316
12574.13 322
12575.19 319
12576.25 336
12577.31 284
12578.37 292
12579.43 288
12580.49 297
12581.55 308
12582.61 316
12583.67 315
12584.73 320
12585.79 299
12586.85 303
12587.91 297
12588.96 328
12590.02 312
12591.08 275
12592.14 298
12593.20 316
12594.26 294
12595.32 282
12596.38 310
12597.44 289
12598.50 290
12599.56 266
12600.62 295
12601.68 318
12602.74 293
12603.80 299
12604.86 293
12605.92 299
12606.98 287
12608.04 318
12609.10 298
12610.17 281
12611.23 306
12612.29 301
12613.35 301
12614.41 292
12615.47 303
12616.53 329
12617.59 345
12618.65 353
12619.71 334
12620.77 300
12621.83 322
12622.89 349
12623.95 302
12625.02 294
12626.08 275
12627.14 254
12628.20 291
12629.26 298
12630.32 262
12631.38 310
12632.44 344
12633.51 316
12634.57 282
12635.63 287
12636.69 265
12637.75 331
12638.81 309
12639.88 280
12640.94 260
12642.00 258
12643.06 250
12644.12 222
12645.18 276
12646.25 305
12647.31 288
12648.37 269
12649.43 326
12650.50 275
12651.56 258
12652.62 277
12653.68 249
12654.74 256
12655.81 276
12656.87 311
12657.93 297
12658.99 282
12660.06 295
12661.12 285
12662.18 238
12663.24 243
12664.31 242
12665.37 272
12666.43 265
12667.50 269
12668.56 255
12669.62 243
12670.68 288
12671.75 261
12672.81 244
12673.87 234
12674.94 259
12676.00 239
12677.06 250
12678.13 234
12679.19 249
12680.25 268
12681.32 233
12682.38 232
12683.44 263
12684.51 241
12685.57 253
12686.63 244
12687.70 235
12688.76 302
12689.83 258
12690.89 266
12691.95 282
12693.02 258
12694.08 268
12695.15 286
12696.21 298
12697.27 286
12698.34 269
12699.40 288
12700.47 298
12701.53 283
12702.60 267
12703.66 239
12704.72 278
12705.79 274
12706.85 283
12707.92 265
12708.98 272
12710.05 246
12711.11 275
12712.18 275
12713.24 266
12714.31 291
12715.37 265
12716.44 241
12717.50 278
12718.57 251
12719.63 276
12720.70 278
12721.76 250
12722.83 270
12723.89 264
12724.96 247
12726.02 293
12727.09 261
12728.15 255
12729.22 275
12730.28 250
12731.35 287
12732.41 288
12733.48 290
12734.55 345
12735.61 274
12736.68 275
12737.74 229
12738.81 222
12739.88 259
12740.94 325
12742.01 286
12743.07 269
12744.14 264
12745.21 266
12746.27 304
12747.34 254
12748.40 237
12749.47 227
12750.54 236
12751.60 255
12752.67 263
12753.74 258
12754.80 270
12755.87 248
12756.94 240
12758.00 269
12759.07 226
12760.14 271
12761.20 260
12762.27 217
12763.34 259
12764.40 259
12765.47 229
12766.54 251
12767.60 255
12768.67 242
12769.74 246
12770.81 210
12771.87 208
12772.94 250
12774.01 257
12775.08 273
12776.14 278
12777.21 215
12778.28 248
12779.35 286
12780.41 242
12781.48 255
12782.55 234
12783.62 247
12784.68 268
12785.75 244
12786.82 251
12787.89 253
12788.96 254
12790.02 255
12791.09 239
12792.16 235
12793.23 275
12794.30 257
12795.36 237
12796.43 259
12797.50 260
12798.57 245
12799.64 277
12800.71 262
12801.77 263
12802.84 267
12803.91 273
12804.98 262
12806.05 270
12807.12 264
12808.19 231
12809.25 276
12810.32 331
12811.39 255
12812.46 283
12813.53 290
12814.60 284
12815.67 324
12816.74 315
12817.81 272
12818.88 254
12819.95 296
12821.01 303
12822.08 259
12823.15 274
12824.22 292
12825.29 328
12826.36 293
12827.43 322
12828.50 304
12829.57 287
12830.64 271
12831.71 274
12832.78 264
12833.85 264
12834.92 277
12835.99 272
12837.06 259
12838.13 248
12839.20 244
12840.27 257
12841.34 208
12842.41 203
12843.48 233
12844.55 212
12845.62 243
12846.69 240
12847.76 282
12848.83 235
12849.90 242
12850.97 258
12852.04 242
12853.11 239
12854.19 226
12855.26 208
12856.33 247
12857.40 213
12858.47 221
12859.54 237
12860.61 273
12861.68 250
12862.75 220
12863.82 218
12864.89 248
12865.97 212
12867.04 215
12868.11 229
12869.18 183
12870.25 222
12871.32 235
12872.39 222
12873.47 213
12874.54 248
12875.61 253
12876.68 228
12877.75 205
12878.82 195
12879.90 192
12880.97 218
12882.04 260
12883.11 251
12884.18 226
12885.25 176
12886.33 207
12887.40 218
12888.47 184
12889.54 196
12890.62 210
12891.69 194
12892.76 203
12893.83 211
12894.90 248
12895.98 231
12897.05 196
12898.12 213
12899.19 206
12900.27 190
12901.34 227
12902.41 199
12903.49 204
12904.56 190
12905.63 199
12906.70 211
12907.78 227
12908.85 212
12909.92 207
12911.00 229
12912.07 175
12913.14 182
12914.22 196
12915.29 226
12916.36 204
12917.44 205
12918.51 253
12919.58 202
12920.66 228
12921.73 216
12922.80 199
12923.88 194
12924.95 229
12926.02 212
12927.10 243
12928.17 233
12929.24 252
12930.32 216
12931.39 226
12932.47 224
12933.54 162
12934.61 197
12935.69 225
12936.76 227
12937.84 241
12938.91 206
12939.99 217
12941.06 210
12942.13 242
12943.21 204
12944.28 190
12945.36 212
12946.43 227
12947.51 264
12948.58 194
12949.66 228
12950.73 205
12951.81 203
12952.88 197
12953.95 192
12955.03 185
12956.10 207
12957.18 193
12958.25 188
12959.33 188
12960.40 199
12961.48 215
12962.56 214
12963.63 201
12964.71 204
12965.78 210
12966.86 209
12967.93 223
12969.01 212
12970.08 204
12971.16 198
12972.23 201
12973.31 213
12974.39 212
12975.46 200
12976.54 201
12977.61 257
12978.69 213
12979.76 196
12980.84 216
12981.92 230
12982.99 206
12984.07 215
12985.14 192
12986.22 218
12987.30 200
12988.37 197
12989.45 235
12990.53 232
12991.60 214
12992.68 213
12993.76 180
12994.83 160
12995.91 197
12996.99 221
12998.06 205
12999.14 200
13000.22 214
13001.29 225
13002.37 208
13003.45 226
13004.52 243
13005.60 160
13006.68 208
13007.75 250
13008.83 220
13009.91 212
13010.99 219
13012.06 221
13013.14 234
13014.22 225
13015.30 240
13016.37 237
13017.45 204
13018.53 242
13019.61 205
13020.68 225
13021.76 255
13022.84 231
13023.92 237
13024.99 261
13026.07 268
13027.15 251
13028.23 207
13029.31 207
13030.38 199
13031.46 193
13032.54 226
13033.62 258
13034.70 230
13035.77 224
13036.85 194
13037.93 236
13039.01 197
13040.09 255
13041.17 215
13042.24 211
13043.32 243
13044.40 191
13045.48 222
13046.56 204
13047.64 252
13048.72 249
13049.80 202
13050.87 234
13051.95 261
13053.03 244
13054.11 222
13055.19 220
13056.27 216
13057.35 249
13058.43 217
13059.51 229
13060.59 280
13061.67 227
13062.74 225
13063.82 222
13064.90 221
13065.98 240
13067.06 273
13068.14 220
13069.22 180
13070.30 205
13071.38 211
13072.46 210
13073.54 175
13074.62 215
13075.70 235
13076.78 229
13077.86 262
13078.94 237
13080.02 251
13081.10 171
13082.18 177
13083.26 208
13084.34 221
13085.42 245
13086.50 222
13087.58 217
13088.66 245
13089.74 222
13090.82 214
13091.90 220
13092.99 216
13094.07 239
13095.15 235
13096.23 196
13097.31 229
13098.39 214
13099.47 200
13100.55 243
13101.63 278
13102.71 216
13103.79 193
13104.88 181
13105.96 189
13107.04 170
13108.12 196
13109.20 230
13110.28 251
13111.36 241
13112.44 231
13113.53 227
13114.61 230
13115.69 233
13116.77 232
13117.85 210
13118.93 204
13120.02 211
13121.10 178
13122.18 204
13123.26 227
13124.34 204
13125.42 230
13126.51 226
13127.59 201
13128.67 236
13129.75 253
13130.84 247
13131.92 259
13133.00 214
13134.08 212
13135.16 230
13136.25 202
13137.33 218
13138.41 237
13139.49 219
13140.58 193
13141.66 209
13142.74 207
13143.82 203
13144.91 202
13145.99 230
13147.07 214
13148.16 256
13149.24 225
13150.32 195
13151.41 234
13152.49 191
13153.57 217
13154.65 221
13155.74 224
13156.82 227
13157.90 223
13158.99 224
13160.07 252
13161.15 199
13162.24 249
13163.32 222
13164.40 280
13165.49 255
13166.57 203
13167.66 235
13168.74 201
13169.82 233
13170.91 216
13171.99 240
13173.08 217
13174.16 223
13175.24 241
13176.33 227
13177.41 229
13178.50 245
13179.58 213
13180.66 216
13181.75 255
13182.83 275
13183.92 236
13185.00 262
13186.09 272
13187.17 207
13188.25 245
13189.34 230
13190.42 233
13191.51 231
13192.59 237
13193.68 250
13194.76 231
13195.85 248
13196.93 250
13198.02 207
13199.10 232
13200.19 252
13201.27 254
13202.36 222
13203.44 238
13204.53 211
13205.61 238
13206.70 219
13207.78 255
13208.87 266
13209.96 272
13211.04 241
13212.13 259
13213.21 276
13214.30 231
13215.38 226
13216.47 236
13217.55 222
13218.64 253
13219.73 247
13220.81 235
13221.90 277
13222.98 240
13224.07 224
13225.16 265
13226.24 241
13227.33 257
13228.41 240
13229.50 261
13230.59 274
13231.67 287
13232.76 246
13233.85 312
13234.93 277
13236.02 265
13237.11 279
13238.19 252
13239.28 266
13240.37 317
13241.45 306
13242.54 287
13243.63 278
13244.71 294
13245.80 286
13246.89 284
13247.97 265
13249.06 300
13250.15 254
13251.24 283
13252.32 296
13253.41 331
13254.50 294
13255.58 284
13256.67 293
13257.76 281
13258.85 279
13259.93 334
13261.02 296
13262.11 319
13263.20 310
13264.28 320
13265.37 352
13266.46 332
13267.55 328
13268.64 316
13269.72 311
13270.81 299
13271.90 316
13272.99 299
13274.08 340
13275.16 319
13276.25 317
13277.34 343
13278.43 340
13279.52 334
13280.61 387
13281.69 344
13282.78 349
13283.87 367
13284.96 341
13286.05 361
13287.14 374
13288.23 365
13289.31 387
13290.40 401
13291.49 374
13292.58 391
13293.67 414
13294.76 409
13295.85 375
13296.94 381
13298.03 427
13299.11 429
13300.20 396
13301.29 413
13302.38 427
13303.47 470
13304.56 437
13305.65 488
13306.74 509
13307.83 416
13308.92 442
13310.01 451
13311.10 410
13312.19 436
13313.28 462
13314.37 452
13315.46 448
13316.55 395
13317.64 429
13318.73 487
13319.82 422
13320.91 449
13322.00 458
13323.09 422
13324.18 443
13325.27 478
13326.36 503
13327.45 484
13328.54 460
13329.63 466
13330.72 481
13331.81 463
13332.90 470
13333.99 498
13335.08 511
13336.17 473
13337.26 435
13338.35 455
13339.44 503
13340.53 478
13341.62 431
13342.72 485
13343.81 489
13344.90 476
13345.99 547
13347.08 557
13348.17 541
13349.26 514
13350.35 577
13351.44 531
13352.54 543
13353.63 549
13354.72 529
13355.81 590
13356.90 621
13357.99 637
13359.08 667
13360.18 625
13361.27 651
13362.36 626
13363.45 625
13364.54 700
13365.63 659
13366.73 653
13367.82 682
13368.91 664
13370.00 631
13371.09 567
13372.19 552
13373.28 598
13374.37 555
13375.46 579
13376.56 539
13377.65 523
13378.74 492
13379.83 449
13380.93 444
13382.02 456
13383.11 481
13384.20 451
13385.30 457
13386.39 488
13387.48 461
13388.57 468
13389.67 487
13390.76 485
13391.85 424
13392.95 404
13394.04 452
13395.13 423
13396.22 473
13397.32 432
13398.41 454
13399.50 439
13400.60 399
13401.69 432
13402.78 396
13403.88 401
13404.97 412
13406.06 361
13407.16 403
13408.25 463
13409.35 409
13410.44 411
13411.53 399
13412.63 395
13413.72 422
13414.81 444
13415.91 421
13417.00 398
13418.10 395
13419.19 466
13420.28 454
13421.38 397
13422.47 395
13423.57 431
13424.66 452
13425.76 426
13426.85 421
13427.94 405
13429.04 380
13430.13 433
13431.23 413
13432.32 433
13433.42 425
13434.51 433
13435.61 453
13436.70 505
13437.80 451
13438.89 447
13439.99 473
13441.08 449
13442.18 499
13443.27 489
13444.37 455
13445.46 455
13446.56 534
13447.65 492
13448.75 493
13449.84 464
13450.94 501
13452.03 574
13453.13 507
13454.22 585
13455.32 547
13456.41 563
13457.51 581
13458.61 566
13459.70 497
13460.80 549
13461.89 556
13462.99 595
13464.08 602
13465.18 595
13466.28 614
13467.37 560
13468.47 542
13469.56 512
13470.66 544
13471.76 542
13472.85 566
13473.95 594
13475.05 555
13476.14 552
13477.24 599
13478.33 584
13479.43 602
13480.53 614
13481.62 581
13482.72 596
13483.82 615
13484.91 616
13486.01 617
13487.11 641
13488.20 618
13489.30 649
13490.40 719
13491.50 742
13492.59 716
13493.69 830
13494.79 828
13495.88 801
13496.98 805
13498.08 807
13499.18 893
13500.27 950
13501.37 885
13502.47 811
13503.57 842
13504.66 888
13505.76 817
13506.86 757
13507.96 728
13509.05 742
13510.15 698
13511.25 630
13512.35 610
13513.44 628
13514.54 610
13515.64 561
13516.74 557
13517.84 538
13518.93 523
13520.03 489
13521.13 492
13522.23 533
13523.33 526
13524.43 471
13525.52 473
13526.62 461
13527.72 492
13528.82 463
13529.92 479
13531.02 461
13532.12 469
13533.21 440
13534.31 426
13535.41 418
13536.51 465
13537.61 397
13538.71 452
13539.81 439
13540.91 405
13542.01 410
13543.10 384
13544.20 386
13545.30 372
13546.40 388
13547.50 378
13548.60 415
13549.70 384
13550.80 377
13551.90 358
13553.00 328
13554.10 347
13555.20 333
13556.30 341
13557.40 363
13558.50 374
13559.60 348
13560.70 358
13561.80 406
13562.90 393
13564.00 375
13565.10 369
13566.20 371
13567.30 394
13568.40 434
13569.50 365
13570.60 368
13571.70 393
13572.80 368
13573.90 340
13575.00 334
13576.10 355
13577.20 359
13578.30 358
13579.40 431
13580.50 422
13581.60 356
13582.70 353
13583.80 350
13584.90 360
13586.00 366
13587.10 378
13588.21 387
13589.31 383
13590.41 325
13591.51 394
13592.61 415
13593.71 395
13594.81 403
13595.91 413
13597.01 426
13598.12 426
13599.22 408
13600.32 378
13601.42 386
13602.52 427
13603.62 406
13604.72 380
13605.83 414
13606.93 443
13608.03 404
13609.13 360
13610.23 421
13611.34 367
13612.44 418
13613.54 438
13614.64 463
13615.74 424
13616.85 441
13617.95 419
13619.05 389
13620.15 416
13621.25 403
13622.36 408
13623.46 414
13624.56 397
13625.66 396
13626.77 428
13627.87 406
13628.97 420
13630.07 397
13631.18 431
13632.28 392
13633.38 411
13634.48 444
13635.59 438
13636.69 434
13637.79 416
13638.90 359
13640.00 393
13641.10 395
13642.21 374
13643.31 391
13644.41 401
13645.52 392
13646.62 402
13647.72 381
13648.83 367
13649.93 354
13651.03 359
13652.14 400
13653.24 382
13654.34 382
13655.45 328
13656.55 321
13657.65 312
13658.76 407
13659.86 373
13660.97 328
13662.07 335
13663.17 383
13664.28 385
13665.38 343
13666.49 390
13667.59 356
13668.69 342
13669.80 350
13670.90 354
13672.01 314
13673.11 299
13674.22 315
13675.32 328
13676.42 345
13677.53 375
13678.63 359
13679.74 322
13680.84 318
13681.95 319
13683.05 334
13684.16 386
13685.26 385
13686.37 358
13687.47 330
13688.58 388
13689.68 343
13690.79 318
13691.89 337
13693.00 411
13694.10 322
13695.21 341
13696.31 345
13697.42 327
13698.52 383
13699.63 394
13700.73 375
13701.84 366
13702.95 363
13704.05 351
13705.16 397
13706.26 358
13707.37 387
13708.47 397
13709.58 410
13710.69 394
13711.79 446
13712.90 455
13714.00 433
13715.11 376
13716.22 406
13717.32 421
13718.43 441
13719.53 451
13720.64 420
13721.75 416
13722.85 419
13723.96 433
13725.07 452
13726.17 452
13727.28 433
13728.39 505
13729.49 521
13730.60 480
13731.71 492
13732.81 504
13733.92 519
13735.03 520
13736.13 476
13737.24 520
13738.35 505
13739.46 511
13740.56 467
13741.67 511
13742.78 521
13743.88 522
13744.99 545
13746.10 546
13747.21 520
13748.31 506
13749.42 532
13750.53 592
13751.64 609
13752.74 554
13753.85 579
13754.96 589
13756.07 585
13757.17 613
13758.28 663
13759.39 681
13760.50 689
13761.61 747
13762.71 797
13763.82 898
13764.93 940
13766.04 942
13767.15 1001
13768.25 1071
13769.36 1091
13770.47 1099
13771.58 1068
13772.69 1070
13773.80 1086
13774.90 1081
13776.01 1085
13777.12 924
13778.23 876
13779.34 806
13780.45 788
13781.56 734
13782.67 732
13783.77 687
13784.88 648
13785.99 596
13787.10 643
13788.21 575
13789.32 620
13790.43 579
13791.54 511
13792.65 536
13793.76 511
13794.86 521
13795.97 553
13797.08 456
13798.19 478
13799.30 491
13800.41 435
13801.52 441
13802.63 454
13803.74 482
13804.85 458
13805.96 406
13807.07 453
13808.18 435
13809.29 414
13810.40 475
13811.51 427
13812.62 462
13813.73 413
13814.84 381
13815.95 389
13817.06 411
13818.17 423
13819.28 422
13820.39 386
13821.50 362
13822.61 364
13823.72 370
13824.83 393
13825.94 380
13827.05 374
13828.16 408
13829.27 381
13830.39 356
13831.50 343
13832.61 406
13833.72 393
13834.83 382
13835.94 376
13837.05 393
13838.16 367
13839.27 346
13840.38 325
13841.50 361
13842.61 366
13843.72 347
13844.83 380
13845.94 373
13847.05 383
13848.16 382
13849.27 377
13850.39 347
13851.50 349
13852.61 386
13853.72 438
13854.83 395
13855.94 410
13857.06 388
13858.17 370
13859.28 375
13860.39 345
13861.50 373
13862.62 327
13863.73 384
13864.84 392
13865.95 384
13867.06 394
13868.18 404
13869.29 441
13870.40 357
13871.51 404
13872.63 393
13873.74 368
13874.85 396
13875.96 403
13877.08 394
13878.19 420
13879.30 432
13880.41 396
13881.53 410
13882.64 413
13883.75 405
13884.87 435
13885.98 440
13887.09 443
13888.20 436
13889.32 423
13890.43 444
13891.54 480
13892.66 408
13893.77 400
13894.88 431
13896.00 418
13897.11 424
13898.22 395
13899.34 395
13900.45 415
13901.56 416
13902.68 442
13903.79 408
13904.91 380
13906.02 380
13907.13 392
13908.25 395
13909.36 361
13910.48 405
13911.59 360
13912.70 369
13913.82 338
13914.93 372
13916.05 376
13917.16 361
13918.27 355
13919.39 387
13920.50 411
13921.62 368
13922.73 345
13923.85 374
13924.96 363
13926.08 336
13927.19 352
13928.30 361
13929.42 366
13930.53 356
13931.65 361
13932.76 337
13933.88 313
13934.99 343
13936.11 326
13937.22 318
13938.34 306
13939.45 333
13940.57 357
13941.68 343
13942.80 379
13943.91 370
13945.03 365
13946.15 342
13947.26 341
13948.38 351
13949.49 350
13950.61 376
13951.72 345
13952.84 310
13953.95 318
13955.07 359
13956.19 319
13957.30 340
13958.42 326
13959.53 343
13960.65 315
13961.77 310
13962.88 321
13964.00 356
13965.11 313
13966.23 332
13967.35 362
13968.46 362
13969.58 344
13970.69 340
13971.81 346
13972.93 327
13974.04 322
13975.16 361
13976.28 329
13977.39 347
13978.51 334
13979.63 336
13980.74 359
13981.86 356
13982.98 332
13984.09 290
13985.21 331
13986.33 317
13987.45 321
13988.56 319
13989.68 312
13990.80 355
13991.91 370
13993.03 350
13994.15 314
13995.27 321
13996.38 323
13997.50 334
13998.62 366
13999.74 343
14000.85 332
14001.97 338
14003.09 322
14004.21 315
14005.32 317
14006.44 345
14007.56 321
14008.68 356
14009.80 330
14010.91 308
14012.03 313
14013.15 338
14014.27 300
14015.39 332
14016.50 364
14017.62 371
14018.74 343
14019.86 333
14020.98 305
14022.10 336
14023.21 358
14024.33 345
14025.45 365
14026.57 316
14027.69 373
14028.81 322
14029.93 342
14031.04 359
14032.16 360
14033.28 343
14034.40 351
14035.52 387
14036.64 389
14037.76 410
14038.88 410
14040.00 416
14041.12 326
14042.23 384
14043.35 381
14044.47 369
14045.59 431
14046.71 411
14047.83 444
14048.95 408
14050.07 413
14051.19 466
14052.31 431
14053.43 458
14054.55 472
14055.67 482
14056.79 481
14057.91 445
14059.03 455
14060.15 427
14061.27 457
14062.39 444
14063.51 481
14064.63 509
14065.75 537
14066.87 535
14067.99 500
14069.11 518
14070.23 510
14071.35 569
14072.47 602
14073.59 572
14074.71 608
14075.83 651
14076.95 638
14078.07 616
14079.19 646
14080.31 701
14081.44 656
14082.56 633
14083.68 699
14084.80 722
14085.92 732
14087.04 754
14088.16 831
14089.28 847
14090.40 898
14091.52 870
14092.65 902
14093.77 919
14094.89 923
14096.01 961
14097.13 936
14098.25 952
14099.37 867
14100.50 846
14101.62 882
14102.74 819
14103.86 769
14104.98 703
14106.10 664
14107.23 651
14108.35 630
14109.47 595
14110.59 582
14111.71 588
14112.84 571
14113.96 556
14115.08 538
14116.20 528
14117.32 543
14118.45 495
14119.57 548
14120.69 481
14121.81 463
14122.94 493
14124.06 462
14125.18 504
14126.30 488
14127.43 498
14128.55 497
14129.67 445
14130.79 466
14131.92 457
14133.04 438
14134.16 462
14135.29 441
14136.41 414
14137.53 398
14138.66 406
14139.78 432
14140.90 422
14142.02 442
14143.15 439
14144.27 382
14145.39 434
14146.52 422
14147.64 435
14148.76 447
14149.89 401
14151.01 387
14152.14 400
14153.26 436
14154.38 397
14155.51 396
14156.63 376
14157.75 416
14158.88 394
14160.00 384
14161.13 379
14162.25 335
14163.37 305
14164.50 358
14165.62 395
14166.75 372
14167.87 384
14168.99 373
14170.12 373
14171.24 380
14172.37 353
14173.49 380
14174.62 371
14175.74 394
14176.87 397
14177.99 325
14179.12 364
14180.24 331
14181.36 365
14182.49 373
14183.61 416
14184.74 404
14185.86 405
14186.99 444
14188.11 357
14189.24 383
14190.36 343
14191.49 343
14192.62 373
14193.74 408
14194.87 369
14195.99 325
14197.12 354
14198.24 408
14199.37 322
14200.49 347
14201.62 385
14202.74 390
14203.87 370
14205.00 364
14206.12 332
14207.25 370
14208.37 317
14209.50 339
14210.62 356
14211.75 349
14212.88 339
14214.00 325
14215.13 386
14216.26 369
14217.38 360
14218.51 368
14219.63 356
14220.76 300
14221.89 370
14223.01 342
14224.14 352
14225.27 345
14226.39 338
14227.52 354
14228.65 326
14229.77 326
14230.90 298
14232.03 310
14233.15 332
14234.28 365
14235.41 361
14236.53 375
14237.66 358
14238.79 354
14239.91 294
14241.04 326
14242.17 327
14243.30 328
14244.42 367
14245.55 364
14246.68 321
14247.81 307
14248.93 301
14250.06 354
14251.19 334
14252.32 309
14253.44 316
14254.57 290
14255.70 313
14256.83 304
14257.95 342
14259.08 336
14260.21 287
14261.34 324
14262.47 311
14263.59 309
14264.72 351
14265.85 299
14266.98 284
14268.11 294
14269.23 267
14270.36 318
14271.49 287
14272.62 273
14273.75 293
14274.88 276
14276.01 288
14277.13 297
14278.26 273
14279.39 278
14280.52 242
14281.65 264
14282.78 278
14283.91 274
14285.04 255
14286.16 275
14287.29 273
14288.42 271
14289.55 258
14290.68 245
14291.81 261
14292.94 281
14294.07 264
14295.20 260
14296.33 261
14297.46 237
14298.59 278
14299.71 295
14300.84 256
14301.97 259
14303.10 265
14304.23 282
14305.36 249
14306.49 248
14307.62 270
14308.75 272
14309.88 255
14311.01 260
14312.14 250
14313.27 241
14314.40 238
14315.53 281
14316.66 266
14317.79 251
14318.92 227
14320.05 261
14321.18 272
14322.31 254
14323.44 262
14324.57 252
14325.70 244
14326.84 250
14327.97 222
14329.10 245
14330.23 231
14331.36 224
14332.49 208
14333.62 200
14334.75 224
14335.88 222
14337.01 237
14338.14 236
14339.27 251
14340.41 240
14341.54 249
14342.67 247
14343.80 252
14344.93 235
14346.06 208
14347.19 228
14348.32 228
14349.46 205
14350.59 206
14351.72 215
14352.85 216
14353.98 237
14355.11 239
14356.25 201
14357.38 206
14358.51 199
14359.64 196
14360.77 204
14361.90 211
14363.04 219
14364.17 219
14365.30 195
14366.43 203
14367.56 199
14368.70 212
14369.83 220
14370.96 249
14372.09 227
14373.23 216
14374.36 221
14375.49 245
14376.62 226
14377.76 232
14378.89 225
14380.02 219
14381.15 262
14382.29 226
14383.42 205
14384.55 223
14385.69 229
14386.82 204
14387.95 195
14389.08 227
14390.22 218
14391.35 221
14392.48 259
14393.62 228
14394.75 231
14395.88 226
14397.02 227
14398.15 199
14399.28 226
14400.42 233
14401.55 223
14402.68 239
14403.82 214
14404.95 225
14406.08 245
14407.22 192
14408.35 241
14409.49 238
14410.62 207
14411.75 235
14412.89 233
14414.02 222
14415.16 227
14416.29 270
14417.42 249
14418.56 211
14419.69 243
14420.83 231
14421.96 214
14423.10 235
14424.23 225
14425.36 247
14426.50 248
14427.63 228
14428.77 254
14429.90 249
14431.04 273
14432.17 259
14433.31 261
14434.44 239
14435.58 251
14436.71 235
14437.85 215
14438.98 250
14440.12 221
14441.25 251
14442.39 251
14443.52 269
14444.66 239
14445.79 221
14446.93 213
14448.06 217
14449.20 236
14450.33 226
14451.47 263
14452.60 242
14453.74 219
14454.87 208
14456.01 224
14457.15 222
14458.28 231
14459.42 261
14460.55 233
14461.69 235
14462.83 230
14463.96 223
14465.10 210
14466.23 233
14467.37 221
14468.51 245
14469.64 234
14470.78 247
14471.91 242
14473.05 264
14474.19 237
14475.32 224
14476.46 232
14477.60 230
14478.73 243
14479.87 215
14481.01 241
14482.14 238
14483.28 218
14484.42 209
14485.55 221
14486.69 218
14487.83 231
14488.96 202
14490.10 238
14491.24 246
14492.37 223
14493.51 227
14494.65 229
14495.79 227
14496.92 238
14498.06 234
14499.20 253
14500.34 218
14501.47 207
14502.61 231
14503.75 207
14504.89 260
14506.02 224
14507.16 228
14508.30 274
14509.44 294
14510.57 272
14511.71 291
14512.85 248
14513.99 251
14515.13 272
14516.26 277
14517.40 273
14518.54 250
14519.68 262
14520.82 265
14521.95 250
14523.09 256
14524.23 260
14525.37 252
14526.51 244
14527.65 230
14528.78 242
14529.92 247
14531.06 218
14532.20 242
14533.34 250
14534.48 231
14535.62 244
14536.76 244
14537.89 239
14539.03 243
14540.17 234
14541.31 278
14542.45 216
14543.59 247
14544.73 233
14545.87 258
14547.01 289
14548.15 264
14549.29 224
14550.42 257
14551.56 280
14552.70 265
14553.84 268
14554.98 258
14556.12 260
14557.26 284
14558.40 275
14559.54 289
14560.68 288
14561.82 275
14562.96 285
14564.10 325
14565.24 312
14566.38 292
14567.52 303
14568.66 291
14569.80 277
14570.94 310
14572.08 326
14573.22 288
14574.36 307
14575.50 344
14576.64 312
14577.78 305
14578.92 357
14580.06 319
14581.20 335
14582.35 327
14583.49 347
14584.63 332
14585.77 314
14586.91 309
14588.05 293
14589.19 343
14590.33 351
14591.47 338
14592.61 358
14593.75 402
14594.89 380
14596.04 353
14597.18 351
14598.32 358
14599.46 347
14600.60 382
14601.74 341
14602.88 384
14604.03 359
14605.17 348
14606.31 384
14607.45 386
14608.59 450
14609.73 482
14610.87 450
14612.02 409
14613.16 401
14614.30 412
14615.44 422
14616.58 465
14617.73 478
14618.87 468
14620.01 449
14621.15 512
14622.29 528
14623.44 526
14624.58 554
14625.72 554
14626.86 559
14628.01 641
14629.15 620
14630.29 644
14631.43 679
14632.58 625
14633.72 643
14634.86 627
14636.00 593
14637.15 576
14638.29 568
14639.43 576
14640.58 514
14641.72 497
14642.86 474
14644.00 477
14645.15 443
14646.29 452
14647.43 428
14648.58 420
14649.72 434
14650.86 421
14652.01 397
14653.15 390
14654.29 367
14655.44 345
14656.58 379
14657.72 357
14658.87 340
14660.01 356
14661.16 349
14662.30 317
14663.44 343
14664.59 317
14665.73 345
14666.87 315
14668.02 283
14669.16 324
14670.31 291
14671.45 269
14672.59 276
14673.74 317
14674.88 258
14676.03 280
14677.17 281
14678.32 258
14679.46 265
14680.60 294
14681.75 290
14682.89 255
14684.04 279
14685.18 240
14686.33 266
14687.47 286
14688.62 267
14689.76 267
14690.91 286
14692.05 297
14693.20 241
14694.34 243
14695.49 263
14696.63 237
14697.78 242
14698.92 258
14700.07 245
14701.21 218
14702.36 223
14703.50 229
14704.65 230
14705.79 253
14706.94 249
14708.09 238
14709.23 244
14710.38 280
14711.52 252
14712.67 263
14713.81 236
14714.96 267
14716.11 248
14717.25 257
14718.40 266
14719.54 240
14720.69 240
14721.84 254
14722.98 212
14724.13 231
14725.27 255
14726.42 261
14727.57 214
14728.71 249
14729.86 245
14731.01 267
14732.15 253
14733.30 255
14734.45 227
14735.59 255
14736.74 249
14737.88 249
14739.03 234
14740.18 208
14741.33 248
14742.47 262
14743.62 230
14744.77 224
14745.91 253
14747.06 281
14748.21 226
14749.35 206
14750.50 200
14751.65 238
14752.80 265
14753.94 212
14755.09 232
14756.24 223
14757.39 226
14758.53 235
14759.68 226
14760.83 230
14761.98 223
14763.12 216
14764.27 211
14765.42 240
14766.57 238
14767.71 197
14768.86 195
14770.01 182
14771.16 200
14772.31 220
14773.45 215
14774.60 245
14775.75 221
14776.90 215
14778.05 206
14779.20 226
14780.34 205
14781.49 204
14782.64 196
14783.79 225
14784.94 210
14786.09 216
14787.24 218
14788.38 234
14789.53 216
14790.68 216
14791.83 215
14792.98 206
14794.13 221
14795.28 204
14796.43 155
14797.57 193
14798.72 232
14799.87 217
14801.02 190
14802.17 218
14803.32 202
14804.47 187
14805.62 163
14806.77 210
14807.92 199
14809.07 187
14810.22 220
14811.37 189
14812.52 196
14813.67 189
14814.82 227
14815.97 238
14817.12 202
14818.26 159
14819.41 217
14820.56 174
14821.71 194
14822.86 197
14824.01 182
14825.16 198
14826.31 204
14827.47 182
14828.62 181
14829.77 206
14830.92 201
14832.07 192
14833.22 188
14834.37 183
14835.52 214
14836.67 212
14837.82 208
14838.97 198
14840.12 216
14841.27 195
14842.42 182
14843.57 183
14844.72 178
14845.87 202
14847.03 200
14848.18 162
14849.33 175
14850.48 214
14851.63 172
14852.78 189
14853.93 193
14855.08 179
14856.23 194
14857.39 173
14858.54 214
14859.69 195
14860.84 209
14861.99 169
14863.14 160
14864.29 143
14865.45 163
14866.60 191
14867.75 191
14868.90 172
14870.05 188
14871.21 213
14872.36 184
14873.51 198
14874.66 216
14875.81 216
14876.97 167
14878.12 181
14879.27 191
14880.42 187
14881.57 174
14882.73 196
14883.88 194
14885.03 169
14886.18 156
14887.34 189
14888.49 193
14889.64 181
14890.79 191
14891.95 200
14893.10 207
14894.25 178
14895.41 185
14896.56 191
14897.71 222
14898.86 190
14900.02 169
14901.17 187
14902.32 190
14903.48 179
14904.63 170
14905.78 182
14906.94 236
14908.09 222
14909.24 234
14910.40 175
14911.55 196
14912.70 164
14913.86 229
14915.01 219
14916.16 208
14917.32 217
14918.47 263
14919.63 240
14920.78 242
14921.93 213
14923.09 237
14924.24 220
14925.39 247
14926.55 238
14927.70 249
14928.86 207
14930.01 216
14931.17 262
14932.32 215
14933.47 229
14934.63 247
14935.78 229
14936.94 229
14938.09 250
14939.25 245
14940.40 221
14941.56 240
14942.71 267
14943.86 267
14945.02 268
14946.17 299
14947.33 295
14948.48 244
14949.64 280
14950.79 268
14951.95 300
14953.10 280
14954.26 292
14955.41 292
14956.57 299
14957.72 271
14958.88 278
14960.04 299
14961.19 288
14962.35 265
14963.50 301
14964.66 302
14965.81 265
14966.97 294
14968.12 287
14969.28 271
14970.44 287
14971.59 267
14972.75 267
14973.90 280
14975.06 266
14976.21 267
14977.37 243
14978.53 254
14979.68 255
14980.84 245
14981.99 273
14983.15 223
14984.31 224
14985.46 185
14986.62 242
14987.78 250
14988.93 212
14990.09 230
14991.25 195
14992.40 192
14993.56 194
14994.72 215
14995.87 198
14997.03 233
14998.19 212
14999.34 190
15000.50 206
15001.66 194
15002.81 233
15003.97 208
15005.13 174
15006.29 172
15007.44 207
15008.60 188
15009.76 170
15010.91 177
15012.07 162
15013.23 153
15014.39 154
15015.54 161
15016.70 177
15017.86 181
15019.02 198
15020.17 180
15021.33 187
15022.49 197
15023.65 175
15024.81 154
15025.96 203
15027.12 196
15028.28 174
15029.44 148
15030.59 177
15031.75 179
15032.91 238
15034.07 227
15035.23 187
15036.39 171
15037.54 194
15038.70 181
15039.86 166
15041.02 185
15042.18 192
15043.34 207
15044.50 173
15045.65 179
15046.81 205
15047.97 182
15049.13 165
15050.29 187
15051.45 235
15052.61 203
15053.77 189
15054.92 153
15056.08 156
15057.24 150
15058.40 161
15059.56 165
15060.72 201
15061.88 164
15063.04 178
15064.20 181
15065.36 174
15066.52 192
15067.68 187
15068.84 179
15070.00 179
15071.16 179
15072.32 164
15073.47 216
15074.63 173
15075.79 161
15076.95 138
15078.11 182
15079.27 159
15080.43 166
15081.59 163
15082.75 139
15083.91 139
15085.07 162
15086.23 167
15087.39 167
15088.56 176
15089.72 182
15090.88 181
15092.04 182
15093.20 179
15094.36 167
15095.52 177
15096.68 182
15097.84 174
15099.00 164
15100.16 197
15101.32 215
15102.48 190
15103.64 146
15104.80 168
15105.97 198
15107.13 185
15108.29 177
15109.45 157
15110.61 162
15111.77 210
15112.93 192
15114.09 165
15115.25 175
15116.42 168
15117.58 189
15118.74 192
15119.90 194
15121.06 181
15122.22 195
15123.39 197
15124.55 189
15125.71 181
15126.87 158
15128.03 189
15129.19 179
15130.36 171
15131.52 164
15132.68 188
15133.84 204
15135.00 176
15136.17 182
15137.33 176
15138.49 171
15139.65 137
15140.82 185
15141.98 182
15143.14 179
15144.30 178
15145.46 157
15146.63 216
15147.79 168
15148.95 181
15150.12 176
15151.28 164
15152.44 176
15153.60 152
15154.77 177
15155.93 177
15157.09 174
15158.26 178
15159.42 191
15160.58 183
15161.74 188
15162.91 181
15164.07 162
15165.23 205
15166.40 179
15167.56 180
15168.72 196
15169.89 197
15171.05 191
15172.21 166
15173.38 211
15174.54 180
15175.71 197
15176.87 176
15178.03 200
15179.20 206
15180.36 213
15181.52 248
15182.69 217
15183.85 193
15185.02 207
15186.18 205
15187.34 211
15188.51 179
15189.67 167
15190.84 187
15192.00 209
15193.17 199
15194.33 185
15195.49 176
15196.66 188
15197.82 203
15198.99 185
15200.15 198
15201.32 205
15202.48 210
15203.65 223
15204.81 230
15205.98 250
15207.14 237
15208.31 249
15209.47 242
15210.64 237
15211.80 239
15212.97 243
15214.13 228
15215.30 268
15216.46 239
15217.63 229
15218.79 253
15219.96 301
15221.12 262
15222.29 246
15223.45 241
15224.62 265
15225.78 261
15226.95 257
15228.12 296
15229.28 289
15230.45 287
15231.61 294
15232.78 291
15233.95 287
15235.11 245
15236.28 274
15237.44 237
15238.61 220
15239.78 210
15240.94 203
15242.11 213
15243.27 203
15244.44 211
15245.61 231
15246.77 184
15247.94 188
15249.11 226
15250.27 209
15251.44 199
15252.61 199
15253.77 190
15254.94 185
15256.11 193
15257.27 212
15258.44 214
15259.61 196
15260.77 207
15261.94 174
15263.11 184
15264.27 222
15265.44 190
15266.61 177
15267.78 203
15268.94 209
15270.11 177
15271.28 199
15272.44 170
15273.61 174
15274.78 181
15275.95 183
15277.11 173
15278.28 197
15279.45 211
15280.62 177
15281.79 178
15282.95 186
15284.12 212
15285.29 235
15286.46 173
15287.62 171
15288.79 137
15289.96 178
15291.13 215
15292.30 191
15293.47 147
15294.63 184
15295.80 187
15296.97 184
15298.14 160
15299.31 180
15300.48 182
15301.64 169
15302.81 185
15303.98 172
15305.15 193
15306.32 197
15307.49 205
15308.66 208
15309.82 217
15310.99 228
15312.16 215
15313.33 181
15314.50 146
15315.67 178
15316.84 196
15318.01 213
15319.18 176
15320.35 178
15321.51 176
15322.68 165
15323.85 180
15325.02 201
15326.19 166
15327.36 203
15328.53 198
15329.70 199
15330.87 193
15332.04 177
15333.21 177
15334.38 175
15335.55 180
15336.72 194
15337.89 186
15339.06 196
15340.23 198
15341.40 216
15342.57 186
15343.74 192
15344.91 202
15346.08 199
15347.25 142
15348.42 196
15349.59 209
15350.76 207
15351.93 198
15353.10 218
15354.27 198
15355.44 193
15356.61 187
15357.78 174
15358.95 162
15360.13 192
15361.30 198
15362.47 189
15363.64 191
15364.81 215
15365.98 202
15367.15 205
15368.32 201
15369.49 192
15370.66 163
15371.84 161
15373.01 148
15374.18 186
15375.35 191
15376.52 191
15377.69 186
15378.86 174
15380.03 184
15381.21 222
15382.38 210
15383.55 214
15384.72 214
15385.89 225
15387.06 237
15388.24 205
15389.41 192
15390.58 189
15391.75 196
15392.92 211
15394.10 175
15395.27 155
15396.44 169
15397.61 180
15398.78 200
15399.96 203
15401.13 171
15402.30 173
15403.47 189
15404.65 196
15405.82 171
15406.99 205
15408.16 186
15409.34 182
15410.51 159
15411.68 179
15412.85 183
15414.03 190
15415.20 153
15416.37 215
15417.55 172
15418.72 163
15419.89 175
15421.06 150
15422.24 154
15423.41 151
15424.58 173
15425.76 163
15426.93 195
15428.10 173
15429.28 167
15430.45 158
15431.62 163
15432.80 145
15433.97 172
15435.15 153
15436.32 159
15437.49 171
15438.67 166
15439.84 179
15441.01 162
15442.19 188
15443.36 178
15444.54 169
15445.71 134
15446.88 168
15448.06 165
15449.23 154
15450.41 163
15451.58 171
15452.75 174
15453.93 174
15455.10 182
15456.28 185
15457.45 175
15458.63 151
15459.80 155
15460.98 164
15462.15 136
15463.32 175
15464.50 171
15465.67 172
15466.85 145
15468.02 144
15469.20 170
15470.37 153
15471.55 154
15472.72 175
15473.90 166
15475.07 147
15476.25 160
15477.42 173
15478.60 153
15479.77 164
15480.95 157
15482.13 154
15483.30 172
15484.48 175
15485.65 180
15486.83 168
15488.00 147
15489.18 156
15490.35 156
15491.53 169
15492.71 175
15493.88 169
15495.06 183
15496.23 171
15497.41 156
15498.59 150
15499.76 149
15500.94 171
15502.11 137
15503.29 164
15504.47 175
15505.64 162
15506.82 163
15508.00 180
15509.17 184
15510.35 167
15511.52 168
15512.70 194
15513.88 149
15515.05 143
15516.23 162
15517.41 157
15518.58 151
15519.76 184
15520.94 174
15522.12 172
15523.29 153
15524.47 177
15525.65 159
15526.82 162
15528.00 159
15529.18 161
15530.35 194
15531.53 158
15532.71 157
15533.89 180
15535.06 159
15536.24 151
15537.42 163
15538.60 177
15539.77 175
15540.95 187
15542.13 182
15543.31 155
15544.48 146
15545.66 174
15546.84 169
15548.02 187
15549.20 184
15550.37 155
15551.55 205
15552.73 168
15553.91 167
15555.09 151
15556.26 142
15557.44 182
15558.62 204
15559.80 175
15560.98 199
15562.16 185
15563.34 174
15564.51 188
15565.69 213
15566.87 226
15568.05 204
15569.23 213
15570.41 191
15571.59 192
15572.76 185
15573.94 195
15575.12 210
15576.30 178
15577.48 191
15578.66 192
15579.84 196
15581.02 177
15582.20 225
15583.38 223
15584.56 216
15585.73 192
15586.91 222
15588.09 202
15589.27 178
15590.45 201
15591.63 190
15592.81 207
15593.99 217
15595.17 219
15596.35 227
15597.53 231
15598.71 213
15599.89 215
15601.07 267
15602.25 251
15603.43 204
15604.61 240
15605.79 226
15606.97 220
15608.15 206
15609.33 230
15610.51 236
15611.69 235
15612.87 214
15614.05 224
15615.23 237
15616.41 240
15617.59 235
15618.77 264
15619.95 267
15621.14 260
15622.32 269
15623.50 249
15624.68 288
15625.86 242
15627.04 272
15628.22 266
15629.40 252
15630.58 241
15631.76 232
15632.94 242
15634.13 267
15635.31 261
15636.49 263
15637.67 284
15638.85 273
15640.03 331
15641.21 323
15642.39 278
15643.58 287
15644.76 306
15645.94 309
15647.12 284
15648.30 354
15649.48 321
15650.67 352
15651.85 347
15653.03 317
15654.21 325
15655.39 310
15656.58 324
15657.76 357
15658.94 317
15660.12 288
15661.30 316
15662.49 319
15663.67 315
15664.85 316
15666.03 301
15667.22 281
15668.40 337
15669.58 323
15670.76 305
15671.95 295
15673.13 330
15674.31 315
15675.49 297
15676.68 255
15677.86 312
15679.04 309
15680.23 298
15681.41 310
15682.59 294
15683.77 314
15684.96 297
15686.14 283
15687.32 285
15688.51 297
15689.69 311
15690.87 318
15692.06 291
15693.24 268
15694.42 268
15695.61 313
15696.79 320
15697.97 283
15699.16 282
15700.34 338
15701.53 314
15702.71 319
15703.89 286
15705.08 366
15706.26 326
15707.44 353
15708.63 319
15709.81 316
15711.00 370
15712.18 384
15713.36 364
15714.55 334
15715.73 367
15716.92 325
15718.10 334
15719.29 354
15720.47 350
15721.66 330
15722.84 320
15724.02 334
15725.21 375
15726.39 314
15727.58 360
15728.76 348
15729.95 370
15731.13 308
15732.32 330
15733.50 367
15734.69 356
15735.87 319
15737.06 313
15738.24 304
15739.43 349
15740.61 377
15741.80 361
15742.98 389
15744.17 397
15745.35 387
15746.54 399
15747.72 391
15748.91 396
15750.10 393
15751.28 404
15752.47 371
15753.65 359
15754.84 399
15756.02 375
15757.21 399
15758.40 370
15759.58 356
15760.77 383
15761.95 342
15763.14 329
15764.33 335
15765.51 326
15766.70 314
15767.88 337
15769.07 327
15770.26 315
15771.44 287
15772.63 272
15773.82 277
15775.00 289
15776.19 292
15777.38 306
15778.56 281
15779.75 274
15780.94 259
15782.12 291
15783.31 304
15784.50 322
15785.68 316
15786.87 266
15788.06 271
15789.24 282
15790.43 268
15791.62 264
15792.81 238
15793.99 251
15795.18 236
15796.37 281
15797.55 264
15798.74 271
15799.93 223
15801.12 297
15802.30 233
15803.49 238
15804.68 252
15805.87 263
15807.05 256
15808.24 259
15809.43 243
15810.62 224
15811.81 265
15812.99 248
15814.18 196
15815.37 222
15816.56 210
15817.75 249
15818.93 209
15820.12 206
15821.31 238
15822.50 255
15823.69 236
15824.88 209
15826.06 235
15827.25 222
15828.44 255
15829.63 237
15830.82 266
15832.01 226
15833.20 229
15834.38 254
15835.57 223
15836.76 231
15837.95 206
15839.14 244
15840.33 235
15841.52 196
15842.71 208
15843.90 234
15845.08 231
15846.27 209
15847.46 234
15848.65 266
15849.84 262
15851.03 233
15852.22 213
15853.41 209
15854.60 228
15855.79 239
15856.98 222
15858.17 215
15859.36 232
15860.55 212
15861.74 233
15862.93 234
15864.12 222
15865.31 244
15866.50 267
15867.69 224
15868.88 258
15870.07 207
15871.26 247
15872.45 237
15873.64 250
15874.83 241
15876.02 278
15877.21 272
15878.40 257
15879.59 243
15880.78 250
15881.97 252
15883.16 246
15884.35 240
15885.54 228
15886.73 225
15887.92 273
15889.11 281
15890.30 298
15891.50 276
15892.69 265
15893.88 260
15895.07 287
15896.26 309
15897.45 296
15898.64 302
15899.83 286
15901.02 293
15902.22 299
15903.41 303
15904.60 300
15905.79 328
15906.98 295
15908.17 293
15909.36 311
15910.56 320
15911.75 289
15912.94 289
15914.13 303
15915.32 302
15916.51 361
15917.71 302
15918.90 295
15920.09 309
15921.28 327
15922.47 270
15923.67 319
15924.86 339
15926.05 361
15927.24 359
15928.43 378
15929.63 310
15930.82 317
15932.01 284
15933.20 297
15934.40 322
15935.59 277
15936.78 316
15937.97 315
15939.17 304
15940.36 302
15941.55 268
15942.75 280
15943.94 230
15945.13 241
15946.32 253
15947.52 250
15948.71 223
15949.90 249
15951.10 240
15952.29 234
15953.48 237
15954.68 258
15955.87 221
15957.06 220
15958.26 230
15959.45 232
15960.64 203
15961.84 219
15963.03 228
15964.22 233
15965.42 186
15966.61 206
15967.80 200
15969.00 196
15970.19 204
15971.39 179
15972.58 192
15973.77 190
15974.97 185
15976.16 164
15977.36 177
15978.55 192
15979.74 186
15980.94 188
15982.13 202
15983.33 175
15984.52 167
15985.72 167
15986.91 168
15988.10 158
15989.30 165
15990.49 170
15991.69 220
15992.88 181
15994.08 144
15995.27 160
15996.47 174
15997.66 172
15998.86 148
16000.05 177
16001.25 188
16002.44 179
16003.64 147
16004.83 187
16006.03 193
16007.22 165
16008.42 171
16009.61 175
16010.81 165
16012.00 182
16013.20 181
16014.40 179
16015.59 176
16016.79 186
16017.98 175
16019.18 151
16020.37 163
16021.57 158
16022.76 148
16023.96 155
16025.16 182
16026.35 188
16027.55 210
16028.74 176
16029.94 178
16031.14 166
16032.33 151
16033.53 187
16034.73 160
16035.92 152
16037.12 175
16038.31 165
16039.51 188
16040.71 174
16041.90 158
16043.10 169
16044.30 147
16045.49 178
16046.69 172
16047.89 173
16049.08 176
16050.28 185
16051.48 164
16052.67 160
16053.87 140
16055.07 173
16056.27 138
16057.46 147
16058.66 136
16059.86 164
16061.05 138
16062.25 149
16063.45 172
16064.65 183
16065.84 188
16067.04 141
16068.24 137
16069.44 163
16070.63 215
16071.83 180
16073.03 165
16074.23 183
16075.42 143
16076.62 172
16077.82 161
16079.02 136
16080.22 123
16081.41 171
16082.61 158
16083.81 150
16085.01 166
16086.21 124
16087.40 145
16088.60 154
16089.80 151
16091.00 141
16092.20 171
16093.40 197
16094.59 153
16095.79 134
16096.99 168
16098.19 141
16099.39 152
16100.59 142
16101.79 170
16102.99 156
16104.18 131
16105.38 117
16106.58 127
16107.78 123
16108.98 167
16110.18 157
16111.38 176
16112.58 180
16113.78 164
16114.98 179
16116.17 185
16117.37 148
16118.57 174
16119.77 127
16120.97 128
16122.17 163
16123.37 145
16124.57 153
16125.77 138
16126.97 147
16128.17 142
16129.37 161
16130.57 140
16131.77 144
16132.97 164
16134.17 143
16135.37 159
16136.57 139
16137.77 155
16138.97 145
16140.17 144
16141.37 141
16142.57 145
16143.77 151
16144.97 146
16146.17 153
16147.37 132
16148.57 166
16149.77 153
16150.97 145
16152.17 142
16153.37 168
16154.58 171
16155.78 174
16156.98 153
16158.18 165
16159.38 155
16160.58 190
16161.78 152
16162.98 146
16164.18 133
16165.38 151
16166.59 152
16167.79 136
16168.99 143
16170.19 135
16171.39 131
16172.59 153
16173.79 158
16174.99 147
16176.20 123
16177.40 120
16178.60 140
16179.80 129
16181.00 131
16182.20 137
16183.41 148
16184.61 128
16185.81 123
16187.01 117
16188.21 133
16189.42 151
16190.62 179
16191.82 202
16193.02 144
16194.22 152
16195.43 151
16196.63 185
16197.83 175
16199.03 143
16200.24 142
16201.44 153
16202.64 167
16203.84 157
16205.05 147
16206.25 179
16207.45 156
16208.65 127
16209.86 146
16211.06 149
16212.26 154
16213.47 131
16214.67 133
16215.87 130
16217.07 166
16218.28 170
16219.48 177
16220.68 146
16221.89 140
16223.09 169
16224.29 160
16225.50 172
16226.70 166
16227.90 152
16229.11 154
16230.31 178
16231.51 157
16232.72 138
16233.92 147
16235.13 182
16236.33 167
16237.53 149
16238.74 168
16239.94 151
16241.15 154
16242.35 172
16243.55 157
16244.76 160
16245.96 168
16247.17 173
16248.37 138
16249.57 154
16250.78 177
16251.98 164
16253.19 165
16254.39 164
16255.60 164
16256.80 186
16258.01 156
16259.21 157
16260.41 161
16261.62 182
16262.82 198
16264.03 149
16265.23 166
16266.44 159
16267.64 136
16268.85 178
16270.05 209
16271.26 181
16272.46 169
16273.67 168
16274.87 185
16276.08 158
16277.28 161
16278.49 169
16279.70 162
16280.90 171
16282.11 184
16283.31 192
16284.52 176
16285.72 189
16286.93 180
16288.13 185
16289.34 208
16290.55 175
16291.75 177
16292.96 212
16294.16 200
16295.37 208
16296.58 188
16297.78 155
16298.99 177
16300.19 186
16301.40 200
16302.61 162
16303.81 229
16305.02 212
16306.22 221
16307.43 176
16308.64 224
16309.84 204
16311.05 183
16312.26 207
16313.46 181
16314.67 172
16315.88 176
16317.08 184
16318.29 196
16319.50 188
16320.70 183
16321.91 173
16323.12 155
16324.33 156
16325.53 199
16326.74 158
16327.95 165
16329.15 177
16330.36 168
16331.57 161
16332.78 166
16333.98 161
16335.19 167
16336.40 152
16337.61 136
16338.81 144
16340.02 143
16341.23 145
16342.44 158
16343.64 149
16344.85 140
16346.06 156
16347.27 136
16348.48 162
16349.68 133
16350.89 138
16352.10 135
16353.31 165
16354.52 157
16355.72 148
16356.93 127
16358.14 125
16359.35 143
16360.56 164
16361.77 155
16362.97 116
16364.18 130
16365.39 149
16366.60 144
16367.81 112
16369.02 134
16370.23 130
16371.43 132
16372.64 142
16373.85 122
16375.06 145
16376.27 143
16377.48 140
16378.69 123
16379.90 168
16381.11 129
16382.32 128
16383.52 152
16384.73 143
16385.94 133
16387.15 163
16388.36 143
16389.57 150
16390.78 166
16391.99 133
16393.20 157
16394.41 142
16395.62 156
16396.83 145
16398.04 139
16399.25 147
16400.46 141
16401.67 133
16402.88 143
16404.09 150
16405.30 150
16406.51 130
16407.72 119
16408.93 108
16410.14 154
16411.35 137
16412.56 132
16413.77 136
16414.98 154
16416.19 130
16417.40 131
16418.61 138
16419.82 154
16421.03 140
16422.24 118
16423.45 141
16424.67 124
16425.88 148
16427.09 162
16428.30 147
16429.51 140
16430.72 133
16431.93 126
16433.14 132
16434.35 155
16435.56 134
16436.78 105
16437.99 118
16439.20 140
16440.41 141
16441.62 113
16442.83 129
16444.04 148
16445.25 148
16446.47 140
16447.68 154
16448.89 149
16450.10 150
16451.31 154
16452.52 137
16453.74 141
16454.95 101
16456.16 126
16457.37 130
16458.58 129
16459.80 164
16461.01 133
16462.22 134
16463.43 136
16464.65 130
16465.86 141
16467.07 116
16468.28 127
16469.49 141
16470.71 121
16471.92 98
16473.13 124
16474.34 142
16475.56 132
16476.77 142
16477.98 136
16479.20 119
16480.41 135
16481.62 147
16482.83 144
16484.05 149
16485.26 126
16486.47 139
16487.69 116
16488.90 136
16490.11 95
16491.33 123
16492.54 128
16493.75 133
16494.97 136
16496.18 127
16497.39 124
16498.61 140
16499.82 116
16501.03 139
16502.25 147
16503.46 133
16504.67 113
16505.89 136
16507.10 166
16508.32 121
16509.53 124
16510.74 118
16511.96 137
16513.17 133
16514.39 123
16515.60 135
16516.81 147
16518.03 162
16519.24 140
16520.46 143
16521.67 117
16522.88 127
16524.10 146
16525.31 153
16526.53 144
16527.74 127
16528.96 150
16530.17 141
16531.39 130
16532.60 130
16533.82 123
16535.03 163
16536.25 154
16537.46 148
16538.68 170
16539.89 138
16541.11 142
16542.32 168
16543.54 131
16544.75 127
16545.97 149
16547.18 150
16548.40 154
16549.61 116
16550.83 133
16552.04 143
16553.26 154
16554.47 120
16555.69 130
16556.91 158
16558.12 156
16559.34 193
16560.55 161
16561.77 148
16562.98 117
16564.20 120
16565.42 127
16566.63 153
16567.85 135
16569.06 154
16570.28 175
16571.50 186
16572.71 181
16573.93 168
16575.15 204
16576.36 188
16577.58 165
16578.79 183
16580.01 207
16581.23 241
16582.44 233
16583.66 179
16584.88 178
16586.09 165
16587.31 175
16588.53 174
16589.74 173
16590.96 172
16592.18 200
16593.40 165
16594.61 130
16595.83 132
16597.05 157
16598.26 164
16599.48 149
16600.70 170
16601.92 160
16603.13 163
16604.35 137
16605.57 160
16606.78 180
16608.00 155
16609.22 144
16610.44 132
16611.66 163
16612.87 156
16614.09 163
16615.31 149
16616.53 143
16617.74 146
16618.96 135
16620.18 144
16621.40 155
16622.62 158
16623.83 153
16625.05 147
16626.27 157
16627.49 148
16628.71 162
16629.93 172
16631.14 147
16632.36 150
16633.58 117
16634.80 129
16636.02 177
16637.24 129
16638.45 150
16639.67 144
16640.89 166
16642.11 161
16643.33 138
16644.55 119
16645.77 145
16646.99 138
16648.21 110
16649.42 125
16650.64 110
16651.86 119
16653.08 142
16654.30 158
16655.52 145
16656.74 154
16657.96 137
16659.18 138
16660.40 142
16661.62 150
16662.84 123
16664.06 134
16665.28 131
16666.50 144
16667.72 132
16668.93 142
16670.15 116
16671.37 109
16672.59 127
16673.81 110
16675.03 118
16676.25 116
16677.47 157
16678.69 158
16679.91 129
16681.13 131
16682.36 122
16683.58 104
16684.80 134
16686.02 126
16687.24 110
16688.46 115
16689.68 134
16690.90 145
16692.12 94
16693.34 121
16694.56 133
16695.78 141
16697.00 145
16698.22 118
16699.44 122
16700.66 142
16701.89 141
16703.11 141
16704.33 138
16705.55 126
16706.77 128
16707.99 131
16709.21 125
16710.43 121
16711.65 140
16712.88 115
16714.10 118
16715.32 138
16716.54 152
16717.76 122
16718.98 134
16720.20 120
16721.43 152
16722.65 127
16723.87 129
16725.09 138
16726.31 130
16727.54 155
16728.76 128
16729.98 117
16731.20 103
16732.42 111
16733.65 139
16734.87 124
16736.09 129
16737.31 138
16738.53 136
16739.76 123
16740.98 137
16742.20 148
16743.42 159
16744.65 149
16745.87 129
16747.09 147
16748.31 144
16749.54 133
16750.76 127
16751.98 132
16753.21 128
16754.43 107
16755.65 126
16756.87 122
16758.10 136
16759.32 124
16760.54 129
16761.77 116
16762.99 110
16764.21 114
16765.44 126
16766.66 127
16767.88 122
16769.11 109
16770.33 123
16771.55 134
16772.78 111
16774.00 130
16775.22 126
16776.45 104
16777.67 137
16778.90 121
16780.12 115
16781.34 110
16782.57 103
16783.79 118
16785.02 119
16786.24 148
16787.46 125
16788.69 130
16789.91 126
16791.14 120
16792.36 106
16793.58 121
16794.81 137
16796.03 119
16797.26 104
16798.48 121
16799.71 125
16800.93 119
16802.16 104
16803.38 123
16804.61 130
16805.83 106
16807.06 129
16808.28 115
16809.50 121
16810.73 115
16811.95 159
16813.18 121
16814.40 143
16815.63 145
16816.86 126
16818.08 124
16819.31 129
16820.53 137
16821.76 116
16822.98 109
16824.21 131
16825.43 129
16826.66 126
16827.88 148
16829.11 129
16830.33 132
16831.56 154
16832.79 141
16834.01 98
16835.24 115
16836.46 118
16837.69 131
16838.92 144
16840.14 128
16841.37 146
16842.59 133
16843.82 150
16845.05 146
16846.27 175
16847.50 156
16848.73 161
16849.95 145
16851.18 163
16852.40 148
16853.63 176
16854.86 147
16856.08 141
16857.31 166
16858.54 142
16859.76 151
16860.99 130
16862.22 155
16863.44 169
16864.67 174
16865.90 154
16867.13 162
16868.35 167
16869.58 173
16870.81 158
16872.03 166
16873.26 192
16874.49 195
16875.72 186
16876.94 185
16878.17 207
16879.40 212
16880.63 188
16881.85 208
16883.08 185
16884.31 185
16885.54 148
16886.76 189
16887.99 185
16889.22 187
16890.45 185
16891.68 185
16892.90 173
16894.13 191
16895.36 172
16896.59 189
16897.82 174
16899.04 178
16900.27 154
16901.50 145
16902.73 149
16903.96 157
16905.18 145
16906.41 157
16907.64 146
16908.87 154
16910.10 160
16911.33 166
16912.56 142
16913.78 134
16915.01 177
16916.24 178
16917.47 144
16918.70 149
16919.93 168
16921.16 157
16922.39 158
16923.62 143
16924.85 142
16926.07 149
16927.30 157
16928.53 146
16929.76 117
16930.99 131
16932.22 146
16933.45 127
16934.68 128
16935.91 147
16937.14 143
16938.37 141
16939.60 132
16940.83 154
16942.06 130
16943.29 136
16944.52 149
16945.75 151
16946.98 117
16948.21 124
16949.44 161
16950.67 161
16951.90 128
16953.13 124
16954.36 141
16955.59 151
16956.82 148
16958.05 141
16959.28 139
16960.51 119
16961.74 117
16962.97 127
16964.20 159
16965.43 146
16966.66 157
16967.89 142
16969.12 142
16970.35 131
16971.58 145
16972.82 140
16974.05 151
16975.28 111
16976.51 136
16977.74 152
16978.97 173
16980.20 149
16981.43 157
16982.66 125
16983.90 156
16985.13 133
16986.36 139
16987.59 110
16988.82 130
16990.05 114
16991.28 135
16992.52 122
16993.75 138
16994.98 157
16996.21 114
16997.44 140
16998.67 135
16999.91 123
17001.14 135
17002.37 133
17003.60 127
17004.83 120
17006.07 131
17007.30 122
17008.53 118
17009.76 120
17010.99 122
17012.23 130
17013.46 161
17014.69 152
17015.92 133
17017.16 137
17018.39 121
17019.62 96
17020.85 127
17022.09 130
17023.32 128
17024.55 115
17025.78 134
17027.02 125
17028.25 113
17029.48 100
17030.72 103
17031.95 117
17033.18 120
17034.42 164
17035.65 115
17036.88 114
17038.11 146
17039.35 132
17040.58 139
17041.81 131
17043.05 132
17044.28 114
17045.52 135
17046.75 130
17047.98 109
17049.22 131
17050.45 123
17051.68 113
17052.92 103
17054.15 112
17055.38 151
17056.62 100
17057.85 117
17059.09 116
17060.32 133
17061.55 149
17062.79 100
17064.02 117
17065.26 109
17066.49 102
17067.73 118
17068.96 119
17070.19 120
17071.43 135
17072.66 139
17073.90 103
17075.13 119
17076.37 136
17077.60 142
17078.84 128
17080.07 106
17081.31 111
17082.54 128
17083.78 117
17085.01 119
17086.25 120
17087.48 115
17088.72 130
17089.95 160
17091.19 166
17092.42 131
17093.66 130
17094.89 137
17096.13 128
17097.36 115
17098.60 90
17099.83 118
17101.07 115
17102.30 124
17103.54 105
17104.78 130
17106.01 141
17107.25 137
17108.48 117
17109.72 121
17110.95 89
17112.19 126
17113.43 120
17114.66 124
17115.90 136
17117.13 127
17118.37 117
17119.61 118
17120.84 109
17122.08 105
17123.32 127
17124.55 107
17125.79 103
17127.02 105
17128.26 114
17129.50 133
17130.73 119
17131.97 97
17133.21 99
17134.44 114
17135.68 124
17136.92 105
17138.15 137
17139.39 101
17140.63 104
17141.87 107
17143.10 121
17144.34 113
17145.58 103
17146.81 110
17148.05 105
17149.29 97
17150.53 127
17151.76 109
17153.00 111
17154.24 109
17155.48 102
17156.71 105
17157.95 128
17159.19 115
17160.43 96
17161.66 106
17162.90 118
17164.14 125
17165.38 112
17166.62 107
17167.85 132
17169.09 113
17170.33 115
17171.57 139
17172.81 126
17174.04 98
17175.28 102
17176.52 102
17177.76 114
17179.00 119
17180.23 90
17181.47 101
17182.71 99
17183.95 75
17185.19 115
17186.43 127
17187.67 112
17188.90 119
17190.14 107
17191.38 133
17192.62 88
17193.86 104
17195.10 116
17196.34 99
17197.58 106
17198.82 119
17200.05 88
17201.29 114
17202.53 92
17203.77 92
17205.01 99
17206.25 130
17207.49 120
17208.73 101
17209.97 119
17211.21 114
17212.45 120
17213.69 106
17214.93 104
17216.17 80
17217.41 97
17218.65 100
17219.89 96
17221.13 84
17222.37 100
17223.61 93
17224.85 101
17226.09 122
17227.33 100
17228.57 99
17229.81 98
17231.05 107
17232.29 120
17233.53 97
17234.77 95
17236.01 88
17237.25 104
17238.49 104
17239.73 115
17240.97 105
17242.21 99
17243.45 95
17244.69 100
17245.93 94
17247.17 100
17248.41 117
17249.66 100
17250.90 103
17252.14 111
17253.38 100
17254.62 121
17255.86 109
17257.10 112
17258.34 92
17259.58 89
17260.83 107
17262.07 99
17263.31 97
17264.55 109
17265.79 99
17267.03 103
17268.27 116
17269.52 102
17270.76 86
17272.00 108
17273.24 137
17274.48 107
17275.72 85
17276.97 87
17278.21 96
17279.45 116
17280.69 102
17281.93 100
17283.18 115
17284.42 116
17285.66 139
17286.90 103
17288.15 115
17289.39 112
17290.63 102
17291.87 117
17293.11 80
17294.36 88
17295.60 127
17296.84 105
17298.08 95
17299.33 105
17300.57 91
17301.81 131
17303.06 104
17304.30 102
17305.54 124
17306.78 106
17308.03 99
17309.27 119
17310.51 78
17311.76 79
17313.00 110
17314.24 127
17315.49 115
17316.73 99
17317.97 121
17319.22 103
17320.46 84
17321.70 98
17322.95 93
17324.19 116
17325.43 97
17326.68 100
17327.92 109
17329.17 98
17330.41 89
17331.65 128
17332.90 102
17334.14 106
17335.38 109
17336.63 109
17337.87 112
17339.12 108
17340.36 101
17341.61 123
17342.85 129
17344.09 114
17345.34 115
17346.58 114
17347.83 104
17349.07 97
17350.32 104
17351.56 130
17352.80 95
17354.05 104
17355.29 78
17356.54 109
17357.78 102
17359.03 99
17360.27 115
17361.52 117
17362.76 115
17364.01 117
17365.25 96
17366.50 126
17367.74 133
17368.99 103
17370.23 88
17371.48 105
17372.72 100
17373.97 105
17375.22 109
17376.46 99
17377.71 106
17378.95 120
17380.20 112
17381.44 108
17382.69 114
17383.93 100
17385.18 102
17386.43 96
17387.67 110
17388.92 106
17390.16 104
17391.41 89
17392.66 87
17393.90 109
17395.15 103
17396.39 97
17397.64 97
17398.89 92
17400.13 85
17401.38 108
17402.63 109
17403.87 90
17405.12 104
17406.37 114
17407.61 112
17408.86 105
17410.11 109
17411.35 112
17412.60 112
17413.85 122
17415.09 122
17416.34 102
17417.59 98
17418.83 97
17420.08 115
17421.33 120
17422.57 109
17423.82 103
17425.07 119
17426.32 109
17427.56 106
17428.81 110
17430.06 85
17431.31 109
17432.55 111
17433.80 104
17435.05 119
17436.30 115
17437.54 131
17438.79 114
17440.04 109
17441.29 102
17442.53 143
17443.78 115
17445.03 110
17446.28 137
17447.53 132
17448.77 121
17450.02 115
17451.27 117
17452.52 135
17453.77 111
17455.01 137
17456.26 114
17457.51 108
17458.76 125
17460.01 112
17461.26 129
17462.51 134
17463.75 150
17465.00 126
17466.25 117
17467.50 110
17468.75 124
17470.00 113
17471.25 131
17472.50 124
17473.74 133
17474.99 127
17476.24 119
17477.49 133
17478.74 144
17479.99 143
17481.24 146
17482.49 153
17483.74 145
17484.99 138
17486.24 122
17487.49 142
17488.74 133
17489.98 147
17491.23 155
17492.48 157
17493.73 193
17494.98 151
17496.23 153
17497.48 135
17498.73 139
17499.98 135
17501.23 154
17502.48 155
17503.73 143
17504.98 150
17506.23 117
17507.48 131
17508.73 142
17509.98 166
17511.23 153
17512.48 144
17513.73 182
17514.98 166
17516.24 125
17517.49 136
17518.74 141
17519.99 136
17521.24 143
17522.49 168
17523.74 159
17524.99 154
17526.24 149
17527.49 179
17528.74 180
17529.99 172
17531.24 170
17532.50 174
17533.75 130
17535.00 175
17536.25 188
17537.50 174
17538.75 163
17540.00 182
17541.25 168
17542.51 192
17543.76 172
17545.01 171
17546.26 153
17547.51 175
17548.76 181
17550.01 152
17551.27 170
17552.52 181
17553.77 161
17555.02 169
17556.27 192
17557.53 177
17558.78 155
17560.03 174
17561.28 166
17562.53 156
17563.79 163
17565.04 151
17566.29 215
17567.54 156
17568.80 165
17570.05 183
17571.30 160
17572.55 169
17573.81 138
17575.06 155
17576.31 171
17577.56 186
17578.82 163
17580.07 167
17581.32 172
17582.57 179
17583.83 168
17585.08 197
17586.33 182
17587.59 164
17588.84 164
17590.09 163
17591.35 153
17592.60 164
17593.85 194
17595.11 166
17596.36 168
17597.61 176
17598.87 160
17600.12 177
17601.37 197
17602.63 167
17603.88 151
17605.13 151
17606.39 187
17607.64 192
17608.89 177
17610.15 185
17611.40 198
17612.66 183
17613.91 178
17615.16 167
17616.42 134
17617.67 138
17618.93 146
17620.18 142
17621.43 155
17622.69 123
17623.94 167
17625.20 134
17626.45 174
17627.71 161
17628.96 144
17630.22 137
17631.47 130
17632.72 133
17633.98 124
17635.23 159
17636.49 151
17637.74 142
17639.00 132
17640.25 143
17641.51 109
17642.76 122
17644.02 164
17645.27 125
17646.53 167
17647.78 146
17649.04 110
17650.29 130
17651.55 128
17652.80 140
17654.06 115
17655.32 139
17656.57 162
17657.83 134
17659.08 113
17660.34 124
17661.59 124
17662.85 115
17664.11 120
17665.36 125
17666.62 106
17667.87 119
17669.13 117
17670.38 133
17671.64 122
17672.90 117
17674.15 129
17675.41 129
17676.67 115
17677.92 140
17679.18 110
17680.43 102
17681.69 111
17682.95 109
17684.20 116
17685.46 123
17686.72 103
17687.97 108
17689.23 130
17690.49 119
17691.74 115
17693.00 121
17694.26 120
17695.51 118
17696.77 113
17698.03 135
17699.28 107
17700.54 108
17701.80 114
17703.06 108
17704.31 132
17705.57 99
17706.83 103
17708.08 110
17709.34 125
17710.60 115
17711.86 115
17713.11 115
17714.37 117
17715.63 101
17716.89 99
17718.14 117
17719.40 110
17720.66 97
17721.92 87
17723.18 95
17724.43 114
17725.69 102
17726.95 79
17728.21 129
17729.47 95
17730.72 93
17731.98 101
17733.24 132
17734.50 124
17735.76 98
17737.02 116
17738.27 108
17739.53 123
17740.79 141
17742.05 104
17743.31 115
17744.57 119
17745.83 111
17747.08 118
17748.34 107
17749.60 104
17750.86 105
17752.12 129
17753.38 91
17754.64 105
17755.90 110
17757.16 114
17758.41 95
17759.67 107
17760.93 119
17762.19 115
17763.45 122
17764.71 102
17765.97 107
17767.23 112
17768.49 110
17769.75 106
17771.01 123
17772.27 119
17773.53 85
17774.79 84
17776.05 107
17777.31 94
17778.57 109
17779.83 107
17781.09 80
17782.35 94
17783.61 100
17784.87 102
17786.13 98
17787.39 115
17788.65 113
17789.91 152
17791.17 117
17792.43 103
17793.69 106
17794.95 95
17796.21 108
17797.47 107
17798.73 95
17799.99 103
17801.25 111
17802.51 113
17803.77 126
17805.03 139
17806.29 122
17807.55 106
17808.82 82
17810.08 109
17811.34 109
17812.60 110
17813.86 84
17815.12 107
17816.38 90
17817.64 85
17818.90 95
17820.17 78
17821.43 97
17822.69 99
17823.95 112
17825.21 106
17826.47 107
17827.73 109
17829.00 117
17830.26 104
17831.52 87
17832.78 100
17834.04 117
17835.31 91
17836.57 88
17837.83 95
17839.09 94
17840.35 80
17841.61 87
17842.88 96
17844.14 89
17845.40 88
17846.66 106
17847.93 96
17849.19 105
17850.45 94
17851.71 92
17852.98 101
17854.24 111
17855.50 83
17856.76 95
17858.03 96
17859.29 98
17860.55 76
17861.81 82
17863.08 104
17864.34 92
17865.60 98
17866.87 73
17868.13 95
17869.39 102
17870.65 122
17871.92 120
17873.18 139
17874.44 97
17875.71 76
17876.97 89
17878.23 86
17879.50 96
17880.76 95
17882.02 89
17883.29 87
17884.55 96
17885.82 90
17887.08 91
17888.34 106
17889.61 111
17890.87 116
17892.13 90
17893.40 91
17894.66 96
17895.93 111
17897.19 94
17898.45 93
17899.72 113
17900.98 90
17902.25 88
17903.51 100
17904.78 87
17906.04 98
17907.30 105
17908.57 89
17909.83 89
17911.10 106
17912.36 75
17913.63 90
17914.89 112
17916.16 94
17917.42 119
17918.69 85
17919.95 121
17921.22 114
17922.48 106
17923.75 97
17925.01 88
17926.28 85
17927.54 106
17928.81 121
17930.07 99
17931.34 92
17932.60 100
17933.87 100
17935.13 74
17936.40 108
17937.66 109
17938.93 101
17940.19 88
17941.46 82
17942.73 98
17943.99 102
17945.26 90
17946.52 101
17947.79 94
17949.05 83
17950.32 92
17951.59 95
17952.85 81
17954.12 94
17955.38 86
17956.65 111
17957.92 115
17959.18 91
17960.45 96
17961.72 91
17962.98 89
17964.25 100
17965.52 87
17966.78 94
17968.05 103
17969.31 71
17970.58 102
17971.85 98
17973.11 106
17974.38 90
17975.65 100
17976.92 86
17978.18 110
17979.45 92
17980.72 94
17981.98 93
17983.25 64
17984.52 87
17985.78 117
17987.05 91
17988.32 98
17989.59 94
17990.85 85
17992.12 72
17993.39 101
17994.66 92
17995.92 70
17997.19 76
17998.46 89
17999.73 89
18000.99 97
18002.26 91
18003.53 97
18004.80 79
18006.07 94
18007.33 120
18008.60 104
18009.87 89
18011.14 92
18012.41 114
18013.67 98
18014.94 108
18016.21 78
18017.48 102
18018.75 104
18020.02 71
18021.28 98
18022.55 108
18023.82 86
18025.09 104
18026.36 113
18027.63 89
18028.90 87
18030.16 107
18031.43 117
18032.70 93
18033.97 64
18035.24 97
18036.51 109
18037.78 86
18039.05 114
18040.32 104
18041.58 108
18042.85 91
18044.12 98
18045.39 101
18046.66 92
18047.93 109
18049.20 84
18050.47 83
18051.74 86
18053.01 103
18054.28 88
18055.55 108
18056.82 107
18058.09 103
18059.36 103
18060.63 107
18061.90 96
18063.17 76
18064.44 100
18065.71 110
18066.98 105
18068.25 104
18069.52 114
18070.79 99
18072.06 90
18073.33 95
18074.60 76
18075.87 88
18077.14 106
18078.41 99
18079.68 100
18080.95 60
18082.22 89
18083.49 114
18084.76 117
18086.03 113
18087.30 105
18088.57 116
18089.85 94
18091.12 86
18092.39 101
18093.66 99
18094.93 111
18096.20 112
18097.47 109
18098.74 107
18100.01 87
18101.29 100
18102.56 126
18103.83 128
18105.10 89
18106.37 110
18107.64 86
18108.91 111
18110.19 86
18111.46 110
18112.73 108
18114.00 107
18115.27 102
18116.54 126
18117.82 82
18119.09 107
18120.36 103
18121.63 81
18122.90 87
18124.18 76
18125.45 88
18126.72 107
18127.99 84
18129.26 86
18130.54 103
18131.81 88
18133.08 90
18134.35 91
18135.63 96
18136.90 80
18138.17 98
18139.44 113
18140.72 96
18141.99 96
18143.26 112
18144.53 95
18145.81 99
18147.08 92
18148.35 109
18149.63 126
18150.90 101
18152.17 108
18153.45 116
18154.72 94
18155.99 83
18157.26 98
18158.54 91
18159.81 88
18161.08 121
18162.36 114
18163.63 149
18164.91 97
18166.18 108
18167.45 93
18168.73 103
18170.00 86
18171.27 105
18172.55 84
18173.82 107
18175.09 91
18176.37 92
18177.64 85
18178.92 75
18180.19 109
18181.46 97
18182.74 111
18184.01 106
18185.29 91
18186.56 76
18187.84 83
18189.11 82
18190.38 113
18191.66 108
18192.93 86
18194.21 86
18195.48 88
18196.76 98
18198.03 108
18199.31 88
18200.58 67
18201.86 99
18203.13 69
18204.41 77
18205.68 83
18206.96 92
18208.23 100
18209.51 112
18210.78 92
18212.06 80
18213.33 94
18214.61 88
18215.88 73
18217.16 80
18218.43 86
18219.71 98
18220.98 97
18222.26 79
18223.53 86
18224.81 107
18226.09 84
18227.36 82
18228.64 87
18229.91 94
18231.19 91
18232.46 75
18233.74 76
18235.02 92
18236.29 99
18237.57 84
18238.84 100
18240.12 118
18241.40 94
18242.67 103
18243.95 85
18245.23 81
18246.50 74
18247.78 80
18249.05 90
18250.33 100
18251.61 90
18252.88 72
18254.16 76
18255.44 103
18256.71 87
18257.99 107
18259.27 98
18260.54 99
18261.82 107
18263.10 105
18264.38 85
18265.65 94
18266.93 103
18268.21 104
18269.48 91
18270.76 104
18272.04 112
18273.32 105
18274.59 96
18275.87 118
18277.15 99
18278.43 86
18279.70 81
18280.98 92
18282.26 97
18283.54 90
18284.81 75
18286.09 102
18287.37 77
18288.65 84
18289.92 88
18291.20 104
18292.48 103
18293.76 89
18295.04 91
18296.31 70
18297.59 81
18298.87 84
18300.15 95
18301.43 91
18302.71 89
18303.98 101
18305.26 100
18306.54 98
18307.82 93
18309.10 99
18310.38 77
18311.66 108
18312.93 119
18314.21 84
18315.49 76
18316.77 90
18318.05 96
18319.33 97
18320.61 103
18321.89 96
18323.17 86
18324.44 79
18325.72 83
18327.00 98
18328.28 92
18329.56 122
18330.84 106
18332.12 95
18333.40 115
18334.68 96
18335.96 98
18337.24 107
18338.52 68
18339.80 106
18341.08 103
18342.36 84
18343.64 82
18344.92 77
18346.20 95
18347.48 101
18348.76 83
18350.04 89
18351.32 95
18352.60 80
18353.88 87
18355.16 110
18356.44 95
18357.72 114
18359.00 90
18360.28 76
18361.56 81
18362.84 90
18364.12 114
18365.40 110
18366.68 94
18367.96 75
18369.24 79
18370.52 96
18371.80 97
18373.08 90
18374.36 84
18375.64 94
18376.93 87
18378.21 113
18379.49 110
18380.77 94
18382.05 117
18383.33 119
18384.61 106
18385.89 80
18387.17 87
18388.46 89
18389.74 92
18391.02 104
18392.30 109
18393.58 81
18394.86 93
18396.15 114
18397.43 96
18398.71 93
18399.99 110
18401.27 97
18402.55 87
18403.84 78
18405.12 100
18406.40 97
18407.68 87
18408.96 99
18410.25 84
18411.53 86
18412.81 88
18414.09 92
18415.37 89
18416.66 92
18417.94 103
18419.22 70
18420.50 92
18421.79 103
18423.07 75
18424.35 103
18425.63 78
18426.92 81
18428.20 87
18429.48 115
18430.77 89
18432.05 94
18433.33 87
18434.61 112
18435.90 106
18437.18 86
18438.46 85
18439.75 97
18441.03 78
18442.31 98
18443.60 94
18444.88 91
18446.16 97
18447.45 100
18448.73 108
18450.01 91
18451.30 94
18452.58 80
18453.86 79
18455.15 75
18456.43 87
18457.71 100
18459.00 78
18460.28 75
18461.57 86
18462.85 95
18464.13 81
18465.42 121
18466.70 92
18467.99 78
18469.27 68
18470.55 101
18471.84 96
18473.12 103
18474.41 106
18475.69 86
18476.98 87
18478.26 75
18479.55 84
18480.83 64
18482.11 89
18483.40 106
18484.68 100
18485.97 74
18487.25 73
18488.54 105
18489.82 76
18491.11 82
18492.39 67
18493.68 85
18494.96 106
18496.25 99
18497.53 70
18498.82 65
18500.10 82
18501.39 81
18502.67 91
18503.96 89
18505.24 79
18506.53 66
18507.82 88
18509.10 84
18510.39 74
18511.67 90
18512.96 98
18514.24 91
18515.53 107
18516.82 84
18518.10 80
18519.39 82
18520.67 100
18521.96 86
18523.25 101
18524.53 113
18525.82 97
18527.10 83
18528.39 97
18529.68 112
18530.96 106
18532.25 108
18533.54 103
18534.82 103
18536.11 88
18537.39 100
18538.68 93
18539.97 99
18541.25 83
18542.54 78
18543.83 78
18545.11 94
18546.40 111
18547.69 99
18548.98 97
18550.26 113
18551.55 97
18552.84 88
18554.12 81
18555.41 91
18556.70 95
18557.99 92
18559.27 98
18560.56 91
18561.85 111
18563.13 98
18564.42 86
18565.71 64
18567.00 108
18568.28 102
18569.57 102
18570.86 111
18572.15 110
18573.44 99
18574.72 96
18576.01 93
18577.30 89
18578.59 96
18579.88 87
18581.16 109
18582.45 99
18583.74 106
18585.03 89
18586.32 113
18587.60 95
18588.89 97
18590.18 96
18591.47 99
18592.76 86
18594.05 110
18595.33 110
18596.62 98
18597.91 95
18599.20 96
18600.49 98
18601.78 108
18603.07 92
18604.36 96
18605.64 101
18606.93 88
18608.22 95
18609.51 85
18610.80 91
18612.09 117
18613.38 111
18614.67 108
18615.96 108
18617.25 127
18618.54 125
18619.83 118
18621.12 120
18622.40 116
18623.69 104
18624.98 124
18626.27 119
18627.56 129
18628.85 128
18630.14 116
18631.43 102
18632.72 116
18634.01 104
18635.30 113
18636.59 114
18637.88 95
18639.17 89
18640.46 86
18641.75 94
18643.04 72
18644.33 106
18645.62 98
18646.91 101
18648.20 119
18649.49 108
18650.78 76
18652.08 74
18653.37 90
18654.66 87
18655.95 77
18657.24 100
18658.53 77
18659.82 87
18661.11 65
18662.40 79
18663.69 82
18664.98 97
18666.27 104
18667.56 91
18668.86 78
18670.15 75
18671.44 95
18672.73 93
18674.02 99
18675.31 85
18676.60 87
18677.90 84
18679.19 89
18680.48 101
18681.77 80
18683.06 77
18684.35 78
18685.64 93
18686.94 116
18688.23 87
18689.52 95
18690.81 98
18692.10 77
18693.40 84
18694.69 78
18695.98 100
18697.27 84
18698.56 90
18699.86 93
18701.15 94
18702.44 76
18703.73 91
18705.03 84
18706.32 103
18707.61 93
18708.90 103
18710.19 130
18711.49 119
18712.78 81
18714.07 89
18715.37 120
18716.66 74
18717.95 60
18719.24 102
18720.54 69
18721.83 72
18723.12 72
18724.42 105
18725.71 81
18727.00 69
18728.30 75
18729.59 76
18730.88 84
18732.17 97
18733.47 82
18734.76 103
18736.05 84
18737.35 79
18738.64 96
18739.94 99
18741.23 91
18742.52 69
18743.82 79
18745.11 103
18746.40 84
18747.70 86
18748.99 82
18750.29 73
18751.58 112
18752.87 95
18754.17 91
18755.46 99
18756.76 97
18758.05 92
18759.34 90
18760.64 87
18761.93 67
18763.23 71
18764.52 86
18765.82 79
18767.11 76
18768.41 76
18769.70 94
18770.99 76
18772.29 80
18773.58 89
18774.88 75
18776.17 62
18777.47 58
18778.76 67
18780.06 97
18781.35 74
18782.65 86
18783.94 81
18785.24 97
18786.53 74
18787.83 103
18789.12 80
18790.42 81
18791.71 86
18793.01 72
18794.31 91
18795.60 89
18796.90 96
18798.19 84
18799.49 76
18800.78 96
18802.08 78
18803.37 77
18804.67 67
18805.97 74
18807.26 81
18808.56 94
18809.85 76
18811.15 71
18812.45 64
18813.74 79
18815.04 103
18816.34 82
18817.63 68
18818.93 60
18820.22 76
18821.52 89
18822.82 83
18824.11 87
18825.41 67
18826.71 71
18828.00 70
18829.30 75
18830.60 75
18831.89 75
18833.19 72
18834.49 59
18835.78 89
18837.08 91
18838.38 97
18839.67 98
18840.97 92
18842.27 65
18843.57 64
18844.86 70
18846.16 85
18847.46 77
18848.75 63
18850.05 69
18851.35 80
18852.65 92
18853.94 80
18855.24 72
18856.54 70
18857.84 71
18859.13 69
18860.43 76
18861.73 88
18863.03 83
18864.33 91
18865.62 106
18866.92 81
18868.22 79
18869.52 75
18870.82 100
18872.11 84
18873.41 77
18874.71 61
18876.01 70
18877.31 68
18878.61 66
18879.90 76
18881.20 66
18882.50 67
18883.80 80
18885.10 95
18886.40 80
18887.70 93
18888.99 74
18890.29 80
18891.59 65
18892.89 70
18894.19 127
18895.49 95
18896.79 68
18898.09 70
18899.39 85
18900.68 66
18901.98 83
18903.28 94
18904.58 63
18905.88 80
18907.18 86
18908.48 89
18909.78 66
18911.08 83
18912.38 92
18913.68 84
18914.98 65
18916.28 92
18917.58 82
18918.88 93
18920.18 86
18921.48 72
18922.78 64
18924.08 62
18925.38 64
18926.68 82
18927.98 73
18929.28 67
18930.58 76
18931.88 80
18933.18 87
18934.48 65
18935.78 68
18937.08 99
18938.38 88
18939.68 71
18940.98 71
18942.28 64
18943.58 64
18944.88 58
18946.18 90
18947.48 76
18948.78 75
18950.08 71
18951.39 86
18952.69 98
18953.99 60
18955.29 72
18956.59 52
18957.89 74
18959.19 67
18960.49 84
18961.79 73
18963.09 74
18964.40 75
18965.70 79
18967.00 86
18968.30 67
18969.60 77
18970.90 89
18972.21 69
18973.51 49
18974.81 67
18976.11 105
18977.41 95
18978.71 96
18980.02 96
18981.32 86
18982.62 80
18983.92 82
18985.22 82
18986.53 71
18987.83 83
18989.13 81
18990.43 60
18991.73 105
18993.04 78
18994.34 84
18995.64 89
18996.94 96
18998.25 79
18999.55 61
19000.85 88
19002.15 66
19003.46 86
19004.76 74
19006.06 50
19007.36 78
19008.67 74
19009.97 70
19011.27 78
19012.58 61
19013.88 95
19015.18 75
19016.49 85
19017.79 103
19019.09 82
19020.40 95
19021.70 91
19023.00 76
19024.31 66
19025.61 94
19026.91 118
19028.22 73
19029.52 76
19030.82 75
19032.13 89
19033.43 70
19034.73 79
19036.04 77
19037.34 79
19038.65 99
19039.95 82
19041.25 90
19042.56 81
19043.86 80
19045.17 107
19046.47 91
19047.77 70
19049.08 75
19050.38 95
19051.69 91
19052.99 69
19054.30 89
19055.60 106
19056.90 106
19058.21 94
19059.51 69
19060.82 67
19062.12 80
19063.43 95
19064.73 77
19066.04 81
19067.34 72
19068.65 73
19069.95 87
19071.26 67
19072.56 85
19073.87 105
19075.17 79
19076.48 90
19077.78 89
19079.09 68
19080.39 67
19081.70 72
19083.00 83
19084.31 65
19085.61 63
19086.92 70
19088.23 75
19089.53 59
19090.84 67
19092.14 82
19093.45 93
19094.75 86
19096.06 82
19097.37 63
19098.67 72
19099.98 61
19101.28 78
19102.59 83
19103.90 88
19105.20 84
19106.51 91
19107.81 70
19109.12 101
19110.43 80
19111.73 89
19113.04 88
19114.35 75
19115.65 87
19116.96 106
19118.27 81
19119.57 78
19120.88 88
19122.19 87
19123.49 82
19124.80 79
19126.11 67
19127.41 81
19128.72 99
19130.03 90
19131.33 84
19132.64 83
19133.95 96
19135.26 95
19136.56 68
19137.87 76
19139.18 104
19140.49 99
19141.79 86
19143.10 65
19144.41 75
19145.71 84
19147.02 81
19148.33 82
19149.64 97
19150.95 68
19152.25 72
19153.56 77
19154.87 84
19156.18 86
19157.48 80
19158.79 90
19160.10 77
19161.41 67
19162.72 65
19164.03 79
19165.33 78
19166.64 82
19167.95 91
19169.26 82
19170.57 73
19171.88 82
19173.18 85
19174.49 88
19175.80 88
19177.11 83
19178.42 98
19179.73 89
19181.04 77
19182.34 103
19183.65 84
19184.96 60
19186.27 71
19187.58 84
19188.89 84
19190.20 76
19191.51 109
19192.82 93
19194.13 86
19195.43 67
19196.74 65
19198.05 69
19199.36 94
19200.67 88
19201.98 77
19203.29 78
19204.60 78
19205.91 77
19207.22 66
19208.53 85
19209.84 104
19211.15 89
19212.46 88
19213.77 69
19215.08 81
19216.39 75
19217.70 85
19219.01 69
19220.32 87
19221.63 77
19222.94 80
19224.25 80
19225.56 62
19226.87 74
19228.18 73
19229.49 69
19230.80 65
19232.11 84
19233.42 80
19234.73 94
19236.04 81
19237.35 79
19238.67 77
19239.98 77
19241.29 87
19242.60 66
19243.91 81
19245.22 68
19246.53 71
19247.84 80
19249.15 81
19250.46 71
19251.77 72
19253.09 73
19254.40 76
19255.71 70
19257.02 74
19258.33 68
19259.64 102
19260.95 83
19262.27 71
19263.58 78
19264.89 81
19266.20 68
19267.51 87
19268.82 86
19270.14 70
19271.45 84
19272.76 71
19274.07 68
19275.38 62
19276.70 106
19278.01 75
19279.32 86
19280.63 80
19281.94 74
19283.26 70
19284.57 63
19285.88 84
19287.19 81
19288.51 70
19289.82 87
19291.13 76
19292.44 46
19293.76 62
19295.07 56
19296.38 86
19297.69 89
19299.01 81
19300.32 69
19301.63 86
19302.95 71
19304.26 59
19305.57 61
19306.88 70
19308.20 68
19309.51 66
19310.82 66
19312.14 76
19313.45 85
19314.76 74
19316.08 92
19317.39 72
19318.70 86
19320.02 98
19321.33 74
19322.64 80
19323.96 79
19325.27 67
19326.59 68
19327.90 68
19329.21 73
19330.53 74
19331.84 75
19333.15 88
19334.47 66
19335.78 78
19337.10 88
19338.41 67
19339.73 72
19341.04 79
19342.35 70
19343.67 71
19344.98 81
19346.30 78
19347.61 75
19348.93 88
19350.24 72
19351.55 61
19352.87 67
19354.18 68
19355.50 84
19356.81 80
19358.13 73
19359.44 65
19360.76 78
19362.07 66
19363.39 70
19364.70 57
19366.02 66
19367.33 38
19368.65 63
19369.96 68
19371.28 75
19372.59 66
19373.91 54
19375.22 81
19376.54 75
19377.86 83
19379.17 75
19380.49 50
19381.80 67
19383.12 83
19384.43 54
19385.75 63
19387.07 65
19388.38 73
19389.70 66
19391.01 87
19392.33 71
19393.65 70
19394.96 81
19396.28 84
19397.59 79
19398.91 54
19400.23 80
19401.54 91
19402.86 69
19404.17 78
19405.49 57
19406.81 85
19408.12 75
19409.44 72
19410.76 64
19412.07 63
19413.39 74
19414.71 69
19416.02 67
19417.34 72
19418.66 58
19419.97 72
19421.29 76
19422.61 62
19423.93 62
19425.24 65
19426.56 82
19427.88 70
19429.19 73
19430.51 57
19431.83 86
19433.15 70
19434.46 84
19435.78 76
19437.10 80
19438.42 83
19439.73 66
19441.05 66
19442.37 69
19443.69 76
19445.00 72
19446.32 80
19447.64 82
19448.96 84
19450.28 72
19451.59 74
19452.91 58
19454.23 72
19455.55 64
19456.87 75
19458.18 82
19459.50 73
19460.82 74
19462.14 74
19463.46 78
19464.78 75
19466.09 75
19467.41 66
19468.73 75
19470.05 87
19471.37 79
19472.69 59
19474.01 68
19475.33 68
19476.64 65
19477.96 66
19479.28 72
19480.60 58
19481.92 87
19483.24 69
19484.56 69
19485.88 83
19487.20 67
19488.52 83
19489.83 69
19491.15 86
19492.47 61
19493.79 60
19495.11 72
19496.43 73
19497.75 66
19499.07 69
19500.39 69
19501.71 67
19503.03 70
19504.35 86
19505.67 82
19506.99 88
19508.31 80
19509.63 69
19510.95 91
19512.27 65
19513.59 82
19514.91 72
19516.23 68
19517.55 68
19518.87 80
19520.19 101
19521.51 92
19522.83 93
19524.15 104
19525.47 69
19526.79 75
19528.11 69
19529.43 89
19530.75 90
19532.08 67
19533.40 53
19534.72 72
19536.04 94
19537.36 84
19538.68 78
19540.00 72
19541.32 73
19542.64 47
19543.96 65
19545.29 73
19546.61 70
19547.93 67
19549.25 73
19550.57 73
19551.89 70
19553.21 78
19554.53 70
19555.86 49
19557.18 75
19558.50 64
19559.82 59
19561.14 59
19562.46 83
19563.79 69
19565.11 72
19566.43 78
19567.75 72
19569.07 66
19570.40 64
19571.72 96
19573.04 69
19574.36 77
19575.68 72
19577.01 58
19578.33 73
19579.65 78
19580.97 98
19582.30 81
19583.62 69
19584.94 71
19586.26 81
19587.59 79
19588.91 103
19590.23 108
19591.55 65
19592.88 74
19594.20 82
19595.52 74
19596.85 77
19598.17 87
19599.49 89
19600.81 88
19602.14 58
19603.46 73
19604.78 81
19606.11 77
19607.43 87
19608.75 72
19610.08 72
19611.40 76
19612.72 92
19614.05 87
19615.37 92
19616.69 67
19618.02 87
19619.34 91
19620.67 76
19621.99 78
19623.31 59
19624.64 69
19625.96 66
19627.29 73
19628.61 78
19629.93 65
19631.26 79
19632.58 104
19633.91 68
19635.23 74
19636.55 85
19637.88 76
19639.20 77
19640.53 71
19641.85 65
19643.18 55
19644.50 88
19645.82 64
19647.15 82
19648.47 74
19649.80 82
19651.12 78
19652.45 82
19653.77 72
19655.10 83
19656.42 71
19657.75 63
19659.07 65
19660.40 65
19661.72 88
19663.05 68
19664.37 65
19665.70 92
19667.02 64
19668.35 57
19669.67 64
19671.00 71
19672.33 54
19673.65 86
19674.98 82
19676.30 56
19677.63 56
19678.95 71
19680.28 76
19681.61 76
19682.93 66
19684.26 84
19685.58 89
19686.91 100
19688.23 90
19689.56 89
19690.89 79
19692.21 54
19693.54 72
19694.87 81
19696.19 80
19697.52 76
19698.84 81
19700.17 75
19701.50 68
19702.82 78
19704.15 85
19705.48 66
19706.80 55
19708.13 94
19709.46 70
19710.78 71
19712.11 67
19713.44 69
19714.76 72
19716.09 94
19717.42 85
19718.75 80
19720.07 80
19721.40 74
19722.73 66
19724.05 87
19725.38 66
19726.71 80
19728.04 91
19729.36 88
19730.69 88
19732.02 66
19733.35 63
19734.67 87
19736.00 91
19737.33 55
19738.66 66
19739.98 65
19741.31 58
19742.64 61
19743.97 60
19745.30 73
19746.62 68
19747.95 95
19749.28 73
19750.61 62
19751.94 64
19753.26 72
19754.59 77
19755.92 68
19757.25 64
19758.58 70
19759.91 74
19761.23 70
19762.56 72
19763.89 83
19765.22 69
19766.55 73
19767.88 79
19769.21 76
19770.53 74
19771.86 67
19773.19 91
19774.52 82
19775.85 68
19777.18 75
19778.51 100
19779.84 86
19781.17 77
19782.50 66
19783.83 71
19785.15 77
19786.48 65
19787.81 69
19789.14 77
19790.47 85
19791.80 67
19793.13 76
19794.46 64
19795.79 77
19797.12 87
19798.45 83
19799.78 69
19801.11 78
19802.44 73
19803.77 66
19805.10 84
19806.43 70
19807.76 73
19809.09 86
19810.42 97
19811.75 69
19813.08 67
19814.41 64
19815.74 88
19817.07 93
19818.40 86
19819.73 86
19821.06 67
19822.39 87
19823.72 64
19825.05 79
19826.38 66
19827.71 79
19829.05 72
19830.38 72
19831.71 53
19833.04 82
19834.37 90
19835.70 48
19837.03 76
19838.36 79
19839.69 84
19841.02 66
19842.36 94
19843.69 67
19845.02 64
19846.35 76
19847.68 73
19849.01 71
19850.34 75
19851.68 72
19853.01 86
19854.34 87
19855.67 78
19857.00 72
19858.33 68
19859.67 80
19861.00 81
19862.33 106
19863.66 75
19864.99 82
19866.32 81
19867.66 87
19868.99 70
19870.32 81
19871.65 62
19872.99 70
19874.32 67
19875.65 57
19876.98 69
19878.32 83
19879.65 75
19880.98 79
19882.31 58
19883.65 69
19884.98 80
19886.31 76
19887.64 73
19888.98 76
19890.31 63
19891.64 85
19892.97 82
19894.31 81
19895.64 72
19896.97 79
19898.31 70
19899.64 61
19900.97 72
19902.31 67
19903.64 87
19904.97 89
19906.31 73
19907.64 66
19908.97 78
19910.31 55
19911.64 59
19912.97 71
19914.31 59
19915.64 76
19916.97 80
19918.31 93
19919.64 66
19920.98 61
19922.31 67
19923.64 92
19924.98 81
19926.31 65
19927.65 55
19928.98 73
19930.31 84
19931.65 73
19932.98 58
19934.32 78
19935.65 76
19936.99 70
19938.32 73
19939.65 66
19940.99 56
19942.32 62
19943.66 69
19944.99 51
19946.33 62
19947.66 73
19949.00 82
19950.33 77
19951.67 63
19953.00 80
19954.34 69
19955.67 68
19957.01 69
19958.34 79
19959.68 81
19961.01 58
19962.35 73
19963.68 81
19965.02 76
19966.35 64
19967.69 89
19969.02 75
19970.36 89
19971.70 71
19973.03 67
19974.37 59
19975.70 86
19977.04 70
19978.37 82
19979.71 83
19981.05 75
19982.38 66
19983.72 80
19985.05 97
19986.39 77
19987.73 86
19989.06 105
19990.40 88
19991.73 84
19993.07 77
19994.41 62
19995.74 103
19997.08 82
19998.42 79
19999.75 85
20001.09 86
20002.43 65
20003.76 51
20005.10 63
20006.44 47
20007.77 80
20009.11 84
20010.45 70
20011.78 68
20013.12 85
20014.46 72
20015.79 63
20017.13 76
20018.47 73
20019.81 77
20021.14 75
20022.48 80
20023.82 74
20025.15 53
20026.49 86
20027.83 99
20029.17 75
20030.50 81
20031.84 68
20033.18 81
20034.52 81
20035.85 77
20037.19 76
20038.53 78
20039.87 84
20041.21 73
20042.54 68
20043.88 69
20045.22 83
20046.56 89
20047.90 78
20049.23 92
20050.57 74
20051.91 81
20053.25 82
20054.59 77
20055.93 63
20057.26 61
20058.60 68
20059.94 65
20061.28 105
20062.62 79
20063.96 86
20065.30 94
20066.63 67
20067.97 94
20069.31 51
20070.65 53
20071.99 67
20073.33 69
20074.67 71
20076.01 58
20077.35 75
20078.68 76
20080.02 73
20081.36 73
20082.70 67
20084.04 76
20085.38 76
20086.72 82
20088.06 70
20089.40 69
20090.74 76
20092.08 58
20093.42 81
20094.76 66
20096.10 63
20097.44 83
20098.78 81
20100.12 91
20101.46 79
20102.80 76
20104.14 70
20105.48 79
20106.82 62
20108.16 67
20109.50 77
20110.84 69
20112.18 65
20113.52 79
20114.86 69
20116.20 67
20117.54 63
20118.88 57
20120.22 59
20121.56 90
20122.90 94
20124.24 57
20125.58 71
20126.92 52
20128.26 84
20129.61 71
20130.95 67
20132.29 65
20133.63 78
20134.97 64
20136.31 72
20137.65 85
20138.99 81
20140.33 77
20141.67 83
20143.02 92
