# Supplementary material for: MALDI-TOF MS typing enables the classification of brewing yeasts of the genus Saccharomyces to major beer styles
Source: PLoS One. 2017 Aug 9;12(8):e0181694. doi: 10.1371/journal.pone.0181694 (PMC5549903; doi:10.1371/journal.pone.0181694)
Supplement: S1 File — The directory includes 90 raw files and was zipped to “.zip”; the folder has three strains with 30 spectra per strain; S1 Text explains the raw files with an example and Table 1 represents the yeast strains used within the experiment. (ZIP) [file pone.0181694.s004.zip › 1-3/30251-127-OG-WB-WB-YPG-18h-E-E_2015-07-21__0_B2_1.dat]

2000.14 3228
2000.56 3220
2000.98 3340
2001.40 3120
2001.83 3106
2002.25 3111
2002.67 3179
2003.09 3395
2003.51 3184
2003.93 3201
2004.36 3086
2004.78 3162
2005.20 3287
2005.62 3305
2006.05 3273
2006.47 3316
2006.89 3433
2007.31 3257
2007.73 3330
2008.16 3326
2008.58 3340
2009.00 3225
2009.42 3397
2009.85 3679
2010.27 3413
2010.69 3281
2011.12 3222
2011.54 3279
2011.96 3301
2012.38 3221
2012.81 3140
2013.23 3151
2013.65 3294
2014.08 3187
2014.50 3168
2014.92 3317
2015.35 3316
2015.77 3208
2016.19 3333
2016.62 3160
2017.04 3186
2017.46 3150
2017.89 3327
2018.31 3140
2018.73 3232
2019.16 3393
2019.58 3238
2020.00 3144
2020.43 3285
2020.85 3175
2021.27 3152
2021.70 3060
2022.12 3003
2022.55 3002
2022.97 2991
2023.39 2976
2023.82 2946
2024.24 2946
2024.67 2953
2025.09 2968
2025.52 2992
2025.94 3145
2026.36 3039
2026.79 3079
2027.21 3010
2027.64 3148
2028.06 3139
2028.49 3087
2028.91 3064
2029.34 3141
2029.76 3179
2030.19 3050
2030.61 3121
2031.03 3057
2031.46 2952
2031.88 3156
2032.31 3261
2032.73 3330
2033.16 3442
2033.58 3381
2034.01 3319
2034.44 3192
2034.86 3369
2035.29 3436
2035.71 3355
2036.14 3321
2036.56 3055
2036.99 3216
2037.41 3089
2037.84 2931
2038.26 3041
2038.69 3119
2039.12 2972
2039.54 3170
2039.97 3171
2040.39 3170
2040.82 2963
2041.24 3010
2041.67 3138
2042.10 3149
2042.52 3023
2042.95 3077
2043.37 3098
2043.80 3188
2044.23 2987
2044.65 2859
2045.08 3292
2045.51 3325
2045.93 3078
2046.36 3100
2046.79 3224
2047.21 3336
2047.64 3415
2048.07 3461
2048.49 3222
2048.92 3248
2049.35 3533
2049.77 3292
2050.20 3101
2050.63 3453
2051.05 3304
2051.48 3298
2051.91 3249
2052.33 3329
2052.76 3235
2053.19 3490
2053.62 3474
2054.04 3522
2054.47 3289
2054.90 3286
2055.32 3571
2055.75 3328
2056.18 3190
2056.61 3483
2057.03 3205
2057.46 3089
2057.89 3178
2058.32 3179
2058.75 3449
2059.17 3356
2059.60 2846
2060.03 3213
2060.46 3206
2060.88 3240
2061.31 3329
2061.74 3353
2062.17 3185
2062.60 3240
2063.02 3634
2063.45 3654
2063.88 3921
2064.31 3776
2064.74 4043
2065.17 4177
2065.59 4320
2066.02 4534
2066.45 4845
2066.88 4788
2067.31 4419
2067.74 4220
2068.17 4086
2068.60 3880
2069.02 3794
2069.45 3819
2069.88 3788
2070.31 3695
2070.74 3653
2071.17 3870
2071.60 3846
2072.03 3869
2072.46 3646
2072.89 3720
2073.31 3660
2073.74 3977
2074.17 3813
2074.60 3973
2075.03 3647
2075.46 3395
2075.89 3922
2076.32 3497
2076.75 3738
2077.18 3744
2077.61 3512
2078.04 3531
2078.47 3442
2078.90 3495
2079.33 3721
2079.76 3614
2080.19 3515
2080.62 3331
2081.05 3339
2081.48 3505
2081.91 3636
2082.34 3418
2082.77 3262
2083.20 3347
2083.63 3635
2084.06 3153
2084.49 3238
2084.92 3232
2085.35 3162
2085.78 3036
2086.21 3250
2086.64 3175
2087.07 3326
2087.50 3169
2087.94 3226
2088.37 3128
2088.80 3178
2089.23 3098
2089.66 3266
2090.09 3096
2090.52 3071
2090.95 2960
2091.38 3053
2091.81 3301
2092.25 3067
2092.68 3335
2093.11 3474
2093.54 2856
2093.97 2898
2094.40 3109
2094.83 3277
2095.27 2965
2095.70 3081
2096.13 3212
2096.56 3065
2096.99 3113
2097.42 3181
2097.86 3124
2098.29 3018
2098.72 3135
2099.15 3193
2099.58 3160
2100.01 3167
2100.45 3232
2100.88 3293
2101.31 3233
2101.74 3137
2102.18 3099
2102.61 3191
2103.04 2980
2103.47 3217
2103.90 3342
2104.34 2899
2104.77 3039
2105.20 3440
2105.63 3310
2106.07 3262
2106.50 3267
2106.93 3280
2107.37 3190
2107.80 3383
2108.23 3113
2108.66 3319
2109.10 3252
2109.53 3105
2109.96 3069
2110.40 3104
2110.83 3030
2111.26 2930
2111.70 3015
2112.13 3133
2112.56 3306
2113.00 3264
2113.43 2961
2113.86 3135
2114.30 3011
2114.73 2891
2115.16 2882
2115.60 2692
2116.03 2956
2116.46 2994
2116.90 2560
2117.33 2742
2117.77 3009
2118.20 2955
2118.63 2749
2119.07 3106
2119.50 3040
2119.94 3051
2120.37 3237
2120.80 3401
2121.24 3201
2121.67 2894
2122.11 2888
2122.54 3180
2122.97 3314
2123.41 2975
2123.84 3030
2124.28 2903
2124.71 2948
2125.15 2950
2125.58 3016
2126.02 3124
2126.45 2902
2126.89 2554
2127.32 2617
2127.76 3010
2128.19 2800
2128.63 2915
2129.06 2958
2129.50 3004
2129.93 3001
2130.37 2810
2130.80 2883
2131.24 2878
2131.67 2927
2132.11 3095
2132.54 3028
2132.98 2918
2133.41 2985
2133.85 3079
2134.28 2868
2134.72 2830
2135.16 3109
2135.59 3041
2136.03 2825
2136.46 2970
2136.90 3197
2137.33 2852
2137.77 2848
2138.21 2942
2138.64 2903
2139.08 3052
2139.51 3264
2139.95 3033
2140.39 2969
2140.82 2916
2141.26 2811
2141.69 2733
2142.13 2942
2142.57 2864
2143.00 2919
2143.44 3156
2143.88 3273
2144.31 2962
2144.75 3103
2145.19 2978
2145.62 3164
2146.06 3101
2146.50 2984
2146.93 3111
2147.37 3029
2147.81 3063
2148.24 3021
2148.68 2926
2149.12 3153
2149.56 2887
2149.99 3094
2150.43 3102
2150.87 3204
2151.30 3157
2151.74 3205
2152.18 3123
2152.62 3220
2153.05 2940
2153.49 2999
2153.93 3057
2154.37 3137
2154.80 3244
2155.24 3299
2155.68 3617
2156.12 3490
2156.55 3668
2156.99 3595
2157.43 3596
2157.87 3879
2158.31 3633
2158.74 3683
2159.18 3544
2159.62 3531
2160.06 3220
2160.50 3144
2160.93 3461
2161.37 3423
2161.81 3355
2162.25 3172
2162.69 3144
2163.13 3080
2163.57 3153
2164.00 3083
2164.44 2906
2164.88 2878
2165.32 2987
2165.76 3114
2166.20 3388
2166.64 3154
2167.07 3157
2167.51 3110
2167.95 3208
2168.39 3040
2168.83 2979
2169.27 3056
2169.71 3362
2170.15 3187
2170.59 3104
2171.03 3364
2171.47 3481
2171.91 3427
2172.34 3421
2172.78 3528
2173.22 3634
2173.66 3567
2174.10 3625
2174.54 4068
2174.98 4078
2175.42 4006
2175.86 4005
2176.30 4216
2176.74 4111
2177.18 4058
2177.62 3735
2178.06 3694
2178.50 3469
2178.94 3182
2179.38 3218
2179.82 3196
2180.26 3146
2180.70 3112
2181.14 3265
2181.58 3111
2182.02 2999
2182.46 2804
2182.90 3342
2183.34 3239
2183.78 3057
2184.22 3407
2184.67 3285
2185.11 3171
2185.55 3009
2185.99 3188
2186.43 3001
2186.87 3109
2187.31 3044
2187.75 2948
2188.19 2874
2188.63 3185
2189.07 3188
2189.52 3020
2189.96 2915
2190.40 3024
2190.84 3184
2191.28 3116
2191.72 3000
2192.16 3089
2192.60 3253
2193.05 3282
2193.49 3371
2193.93 3432
2194.37 3427
2194.81 3362
2195.25 3460
2195.70 3530
2196.14 3423
2196.58 3440
2197.02 3222
2197.46 3296
2197.91 3081
2198.35 3324
2198.79 3158
2199.23 3218
2199.67 3245
2200.12 2969
2200.56 3053
2201.00 3137
2201.44 3232
2201.89 3207
2202.33 2917
2202.77 2802
2203.21 3044
2203.66 3003
2204.10 3121
2204.54 3114
2204.98 3083
2205.43 3117
2205.87 3058
2206.31 3129
2206.75 3284
2207.20 3182
2207.64 3107
2208.08 3010
2208.53 3121
2208.97 3187
2209.41 3295
2209.86 3188
2210.30 3208
2210.74 3290
2211.19 3071
2211.63 2907
2212.07 3008
2212.52 2933
2212.96 2894
2213.40 2873
2213.85 2991
2214.29 2944
2214.73 3070
2215.18 3299
2215.62 3104
2216.06 2928
2216.51 2919
2216.95 3051
2217.40 2942
2217.84 2791
2218.28 2842
2218.73 3045
2219.17 3156
2219.62 3238
2220.06 3251
2220.51 3388
2220.95 3327
2221.39 3331
2221.84 3086
2222.28 3469
2222.73 3424
2223.17 3402
2223.62 3063
2224.06 3254
2224.51 3502
2224.95 3175
2225.39 3176
2225.84 3278
2226.28 3256
2226.73 3247
2227.17 2928
2227.62 2897
2228.06 3141
2228.51 3110
2228.95 3047
2229.40 2870
2229.84 3093
2230.29 2923
2230.73 2862
2231.18 3016
2231.63 3015
2232.07 2946
2232.52 2850
2232.96 3021
2233.41 2967
2233.85 2874
2234.30 2958
2234.74 3087
2235.19 2964
2235.64 2773
2236.08 2871
2236.53 2922
2236.97 3061
2237.42 2910
2237.87 2926
2238.31 2998
2238.76 2637
2239.20 2619
2239.65 2586
2240.10 2467
2240.54 2658
2240.99 2722
2241.43 2630
2241.88 2904
2242.33 2632
2242.77 2758
2243.22 2832
2243.67 2655
2244.11 2603
2244.56 2743
2245.01 2858
2245.45 2771
2245.90 2834
2246.35 2880
2246.79 3146
2247.24 3039
2247.69 2858
2248.13 2803
2248.58 2860
2249.03 2788
2249.48 2787
2249.92 2809
2250.37 2635
2250.82 2835
2251.27 2891
2251.71 2802
2252.16 2875
2252.61 2850
2253.05 2956
2253.50 2873
2253.95 2769
2254.40 2663
2254.85 2832
2255.29 2872
2255.74 2797
2256.19 2769
2256.64 2800
2257.08 2797
2257.53 2802
2257.98 2907
2258.43 2705
2258.88 2847
2259.32 2826
2259.77 2961
2260.22 3097
2260.67 3081
2261.12 2997
2261.57 3131
2262.01 3234
2262.46 3081
2262.91 3170
2263.36 3148
2263.81 3048
2264.26 3064
2264.71 2942
2265.15 2927
2265.60 2772
2266.05 3119
2266.50 3060
2266.95 2851
2267.40 2718
2267.85 2929
2268.30 2766
2268.75 2773
2269.19 2655
2269.64 2859
2270.09 2953
2270.54 3175
2270.99 3006
2271.44 2929
2271.89 2880
2272.34 2881
2272.79 2814
2273.24 2978
2273.69 2827
2274.14 2784
2274.59 2904
2275.04 2712
2275.49 2543
2275.94 2611
2276.39 2839
2276.84 3031
2277.29 2912
2277.74 2947
2278.19 3048
2278.64 3078
2279.09 3090
2279.54 2944
2279.99 2852
2280.44 2819
2280.89 2920
2281.34 2870
2281.79 2757
2282.24 2790
2282.69 2890
2283.14 2832
2283.59 2882
2284.04 2764
2284.49 2798
2284.94 2900
2285.39 2656
2285.84 2554
2286.29 2625
2286.74 2534
2287.19 2606
2287.65 2956
2288.10 2923
2288.55 2982
2289.00 2961
2289.45 3038
2289.90 3066
2290.35 3056
2290.80 3402
2291.25 3264
2291.71 3253
2292.16 3379
2292.61 3227
2293.06 3091
2293.51 3253
2293.96 3087
2294.41 2839
2294.87 2915
2295.32 2832
2295.77 2791
2296.22 2862
2296.67 2624
2297.12 2646
2297.58 2816
2298.03 2676
2298.48 2537
2298.93 2559
2299.38 2666
2299.84 2509
2300.29 2588
2300.74 2709
2301.19 2794
2301.65 2666
2302.10 2729
2302.55 2723
2303.00 2680
2303.46 2962
2303.91 2902
2304.36 2766
2304.81 2634
2305.27 2662
2305.72 2738
2306.17 2900
2306.62 2868
2307.08 2652
2307.53 2773
2307.98 3072
2308.44 2988
2308.89 2845
2309.34 3048
2309.79 2839
2310.25 3007
2310.70 3036
2311.15 2752
2311.61 2811
2312.06 3095
2312.51 2945
2312.97 2866
2313.42 2664
2313.87 2832
2314.33 2897
2314.78 3038
2315.24 3023
2315.69 2922
2316.14 2805
2316.60 2881
2317.05 2806
2317.50 2876
2317.96 2882
2318.41 2995
2318.87 2985
2319.32 2962
2319.77 3023
2320.23 2862
2320.68 2616
2321.14 2734
2321.59 2802
2322.05 2919
2322.50 3015
2322.95 3095
2323.41 3199
2323.86 3318
2324.32 3729
2324.77 4029
2325.23 4293
2325.68 4049
2326.14 4157
2326.59 4243
2327.05 4384
2327.50 3974
2327.96 3489
2328.41 3349
2328.86 3459
2329.32 3281
2329.78 3115
2330.23 3232
2330.69 3289
2331.14 3258
2331.60 3220
2332.05 2997
2332.51 3100
2332.96 3100
2333.42 3280
2333.87 3265
2334.33 3066
2334.78 3041
2335.24 3095
2335.69 2914
2336.15 2767
2336.61 2874
2337.06 3204
2337.52 3016
2337.97 3047
2338.43 3012
2338.89 3077
2339.34 3064
2339.80 3185
2340.25 2905
2340.71 2904
2341.17 2758
2341.62 2675
2342.08 2781
2342.53 2710
2342.99 2578
2343.45 2702
2343.90 2722
2344.36 2789
2344.82 2803
2345.27 2795
2345.73 2696
2346.19 2858
2346.64 2774
2347.10 2538
2347.56 2512
2348.01 2450
2348.47 2825
2348.93 2651
2349.38 2666
2349.84 2575
2350.30 2603
2350.76 2593
2351.21 2575
2351.67 2598
2352.13 2708
2352.58 2600
2353.04 2821
2353.50 2833
2353.96 2771
2354.41 2515
2354.87 2539
2355.33 2493
2355.79 2778
2356.24 2494
2356.70 2602
2357.16 2582
2357.62 2592
2358.08 2594
2358.53 2459
2358.99 2646
2359.45 2457
2359.91 2582
2360.37 2563
2360.82 2626
2361.28 2519
2361.74 2674
2362.20 2751
2362.66 2822
2363.11 2801
2363.57 2742
2364.03 2594
2364.49 2614
2364.95 2668
2365.41 2757
2365.86 2627
2366.32 2611
2366.78 2675
2367.24 2671
2367.70 2670
2368.16 2493
2368.62 2608
2369.08 2647
2369.54 2818
2369.99 2837
2370.45 2656
2370.91 2658
2371.37 2964
2371.83 2854
2372.29 2735
2372.75 2957
2373.21 2880
2373.67 2821
2374.13 2971
2374.59 2868
2375.05 3064
2375.51 3136
2375.96 2991
2376.42 3163
2376.88 2815
2377.34 3179
2377.80 2938
2378.26 2975
2378.72 2953
2379.18 3062
2379.64 2844
2380.10 2933
2380.56 2867
2381.02 2846
2381.48 2843
2381.94 2619
2382.40 2487
2382.86 2688
2383.32 2671
2383.78 2696
2384.24 2489
2384.70 2405
2385.17 2595
2385.63 2694
2386.09 2610
2386.55 2715
2387.01 2775
2387.47 2683
2387.93 2561
2388.39 2608
2388.85 2765
2389.31 2818
2389.77 2752
2390.23 2658
2390.69 2798
2391.15 2726
2391.62 2869
2392.08 2680
2392.54 2781
2393.00 2828
2393.46 2763
2393.92 2636
2394.38 2641
2394.84 2708
2395.31 2760
2395.77 2564
2396.23 2649
2396.69 2602
2397.15 2484
2397.61 2579
2398.08 2621
2398.54 2655
2399.00 2680
2399.46 2432
2399.92 2455
2400.38 2668
2400.85 2650
2401.31 2684
2401.77 2760
2402.23 2682
2402.69 2587
2403.16 2465
2403.62 2733
2404.08 2798
2404.54 2782
2405.01 2938
2405.47 3008
2405.93 2754
2406.39 2902
2406.86 2555
2407.32 2639
2407.78 2739
2408.24 2632
2408.71 2498
2409.17 2500
2409.63 2555
2410.09 2515
2410.56 2461
2411.02 2511
2411.48 2455
2411.95 2452
2412.41 2518
2412.87 2435
2413.34 2513
2413.80 2455
2414.26 2611
2414.73 2629
2415.19 2681
2415.65 2477
2416.12 2650
2416.58 2814
2417.04 2880
2417.51 2708
2417.97 2783
2418.43 2691
2418.90 2682
2419.36 2648
2419.82 2620
2420.29 2759
2420.75 2753
2421.22 2663
2421.68 2690
2422.14 2724
2422.61 2843
2423.07 2755
2423.54 2764
2424.00 2660
2424.47 2727
2424.93 2713
2425.39 2714
2425.86 2718
2426.32 2695
2426.79 2632
2427.25 2441
2427.72 2638
2428.18 2439
2428.65 2489
2429.11 2614
2429.57 2457
2430.04 2637
2430.50 2631
2430.97 2637
2431.43 2514
2431.90 2492
2432.36 2568
2432.83 2458
2433.29 2457
2433.76 2331
2434.22 2330
2434.69 2499
2435.15 2463
2435.62 2523
2436.09 2593
2436.55 2381
2437.02 2576
2437.48 2525
2437.95 2440
2438.41 2471
2438.88 2563
2439.34 2658
2439.81 2415
2440.28 2681
2440.74 2806
2441.21 2732
2441.67 2669
2442.14 2724
2442.60 2652
2443.07 2623
2443.54 2523
2444.00 2478
2444.47 2630
2444.94 2684
2445.40 2738
2445.87 2403
2446.33 2335
2446.80 2342
2447.27 2482
2447.73 2533
2448.20 2559
2448.67 2485
2449.13 2566
2449.60 2732
2450.07 2536
2450.53 2329
2451.00 2481
2451.47 2437
2451.93 2277
2452.40 2650
2452.87 2685
2453.33 2517
2453.80 2360
2454.27 2459
2454.74 2476
2455.20 2260
2455.67 2139
2456.14 2230
2456.60 2488
2457.07 2436
2457.54 2390
2458.01 2326
2458.47 2420
2458.94 2517
2459.41 2320
2459.88 2408
2460.34 2431
2460.81 2598
2461.28 2538
2461.75 2621
2462.21 2564
2462.68 2381
2463.15 2416
2463.62 2337
2464.09 2383
2464.55 2504
2465.02 2387
2465.49 2750
2465.96 2439
2466.43 2600
2466.90 2466
2467.36 2685
2467.83 2841
2468.30 2729
2468.77 2590
2469.24 2420
2469.71 2297
2470.17 2414
2470.64 2306
2471.11 2261
2471.58 2140
2472.05 2216
2472.52 2224
2472.99 2434
2473.46 2554
2473.93 2410
2474.39 2343
2474.86 2512
2475.33 2292
2475.80 2474
2476.27 2430
2476.74 2428
2477.21 2321
2477.68 2388
2478.15 2346
2478.62 2279
2479.09 2429
2479.56 2343
2480.03 2338
2480.49 2484
2480.96 2386
2481.43 2388
2481.90 2519
2482.37 2334
2482.84 2118
2483.31 2115
2483.78 2446
2484.25 2361
2484.72 2406
2485.19 2631
2485.66 2521
2486.13 2673
2486.60 2637
2487.07 2476
2487.54 2509
2488.01 2513
2488.48 2558
2488.95 2576
2489.43 2653
2489.90 2660
2490.37 2433
2490.84 2463
2491.31 2454
2491.78 2502
2492.25 2563
2492.72 2731
2493.19 2453
2493.66 2325
2494.13 2521
2494.60 2631
2495.07 2738
2495.54 2526
2496.02 2302
2496.49 2382
2496.96 2248
2497.43 2255
2497.90 2293
2498.37 2145
2498.84 2088
2499.31 2421
2499.79 2390
2500.26 2252
2500.73 2314
2501.20 2592
2501.67 2674
2502.14 2697
2502.61 2529
2503.09 2510
2503.56 2628
2504.03 2710
2504.50 2747
2504.97 2692
2505.45 2467
2505.92 2430
2506.39 2415
2506.86 2669
2507.33 2563
2507.81 2565
2508.28 2568
2508.75 2378
2509.22 2410
2509.69 2318
2510.17 2450
2510.64 2555
2511.11 2446
2511.58 2416
2512.06 2467
2512.53 2430
2513.00 2644
2513.47 2360
2513.95 2564
2514.42 2634
2514.89 2683
2515.37 2616
2515.84 2376
2516.31 2433
2516.78 2448
2517.26 2545
2517.73 2604
2518.20 2541
2518.68 2518
2519.15 2489
2519.62 2490
2520.10 2347
2520.57 2144
2521.04 2432
2521.52 2534
2521.99 2458
2522.46 2415
2522.94 2507
2523.41 2643
2523.89 2488
2524.36 2575
2524.83 2440
2525.31 2232
2525.78 2455
2526.25 2621
2526.73 2722
2527.20 2570
2527.68 2620
2528.15 2726
2528.62 2672
2529.10 2699
2529.57 2621
2530.05 2812
2530.52 2905
2531.00 2800
2531.47 2761
2531.94 2573
2532.42 2754
2532.89 2585
2533.37 2541
2533.84 2675
2534.32 2648
2534.79 2712
2535.27 2787
2535.74 2613
2536.22 2571
2536.69 2623
2537.17 2717
2537.64 2745
2538.12 2694
2538.59 2678
2539.07 2755
2539.54 2846
2540.02 2908
2540.49 2849
2540.97 2735
2541.44 2543
2541.92 2862
2542.39 3092
2542.87 2615
2543.34 2692
2543.82 2816
2544.29 2909
2544.77 2662
2545.25 2642
2545.72 2785
2546.20 2964
2546.67 2781
2547.15 2552
2547.62 2728
2548.10 2734
2548.58 2597
2549.05 2692
2549.53 2592
2550.00 2697
2550.48 2729
2550.96 2469
2551.43 2614
2551.91 2640
2552.39 2692
2552.86 2676
2553.34 2528
2553.82 2542
2554.29 2485
2554.77 2543
2555.24 2495
2555.72 2576
2556.20 2510
2556.67 2641
2557.15 2589
2557.63 2582
2558.11 2524
2558.58 2554
2559.06 2487
2559.54 2442
2560.01 2414
2560.49 2369
2560.97 2562
2561.44 2476
2561.92 2469
2562.40 2740
2562.88 2764
2563.35 2474
2563.83 2696
2564.31 2531
2564.79 2513
2565.26 2393
2565.74 2477
2566.22 2340
2566.70 2449
2567.17 2580
2567.65 2376
2568.13 2453
2568.61 2600
2569.09 2439
2569.56 2443
2570.04 2621
2570.52 2445
2571.00 2521
2571.48 2320
2571.95 2233
2572.43 2396
2572.91 2513
2573.39 2261
2573.87 2066
2574.35 2260
2574.82 2487
2575.30 2309
2575.78 2336
2576.26 2407
2576.74 2217
2577.22 2504
2577.70 2411
2578.17 2240
2578.65 2298
2579.13 2230
2579.61 2331
2580.09 2250
2580.57 2488
2581.05 2568
2581.53 2410
2582.01 2196
2582.48 2328
2582.96 2342
2583.44 2341
2583.92 2464
2584.40 2459
2584.88 2422
2585.36 2351
2585.84 2509
2586.32 2550
2586.80 2384
2587.28 2406
2587.76 2428
2588.24 2328
2588.72 2331
2589.20 2565
2589.68 2461
2590.16 2481
2590.64 2322
2591.12 2351
2591.60 2424
2592.08 2523
2592.56 2564
2593.04 2319
2593.52 2194
2594.00 2335
2594.48 2450
2594.96 2408
2595.44 2385
2595.92 2244
2596.40 2402
2596.88 2422
2597.36 2501
2597.84 2492
2598.32 2659
2598.80 2638
2599.28 2457
2599.76 2341
2600.24 2297
2600.72 2391
2601.21 2508
2601.69 2402
2602.17 2467
2602.65 2422
2603.13 2312
2603.61 2406
2604.09 2479
2604.57 2510
2605.05 2608
2605.54 2745
2606.02 2433
2606.50 2365
2606.98 2313
2607.46 2328
2607.94 2396
2608.42 2282
2608.91 2160
2609.39 2306
2609.87 2306
2610.35 2272
2610.83 2311
2611.31 2160
2611.80 2274
2612.28 2385
2612.76 2310
2613.24 2270
2613.72 2259
2614.21 2387
2614.69 2379
2615.17 2258
2615.65 2219
2616.13 2574
2616.62 2742
2617.10 2573
2617.58 2578
2618.06 2355
2618.55 2240
2619.03 2300
2619.51 2448
2619.99 2581
2620.48 2376
2620.96 2599
2621.44 2576
2621.92 2690
2622.41 2575
2622.89 2418
2623.37 2497
2623.86 2569
2624.34 2507
2624.82 2319
2625.31 2413
2625.79 2429
2626.27 2288
2626.75 2384
2627.24 2494
2627.72 2334
2628.20 2408
2628.69 2352
2629.17 2205
2629.66 2582
2630.14 2586
2630.62 2378
2631.11 2819
2631.59 2935
2632.07 2939
2632.56 2828
2633.04 2717
2633.52 2696
2634.01 2796
2634.49 2735
2634.98 2875
2635.46 2958
2635.94 2680
2636.43 2676
2636.91 2605
2637.40 2694
2637.88 2655
2638.37 2624
2638.85 2589
2639.33 2334
2639.82 2435
2640.30 2334
2640.79 2348
2641.27 2286
2641.76 2284
2642.24 2281
2642.73 2315
2643.21 2310
2643.70 2339
2644.18 2311
2644.67 2238
2645.15 2158
2645.64 2127
2646.12 2113
2646.61 2186
2647.09 2279
2647.58 2293
2648.06 2265
2648.55 2104
2649.03 2101
2649.52 2192
2650.00 2441
2650.49 2282
2650.97 2258
2651.46 2471
2651.94 2156
2652.43 2250
2652.92 2301
2653.40 2288
2653.89 2400
2654.37 2473
2654.86 2246
2655.34 2181
2655.83 2150
2656.32 2175
2656.80 2185
2657.29 2060
2657.77 2349
2658.26 2299
2658.75 1941
2659.23 2044
2659.72 2146
2660.21 2271
2660.69 2163
2661.18 2459
2661.66 2374
2662.15 2275
2662.64 2407
2663.12 2329
2663.61 2210
2664.10 2125
2664.58 2260
2665.07 2317
2665.56 2339
2666.04 2231
2666.53 2385
2667.02 2224
2667.50 2373
2667.99 2248
2668.48 2227
2668.97 2252
2669.45 2308
2669.94 2090
2670.43 2279
2670.91 2501
2671.40 2404
2671.89 2252
2672.38 2246
2672.86 2446
2673.35 2682
2673.84 2309
2674.33 2216
2674.81 2342
2675.30 2259
2675.79 2421
2676.28 2373
2676.77 2354
2677.25 2280
2677.74 2279
2678.23 2214
2678.72 2346
2679.21 2265
2679.69 2139
2680.18 2093
2680.67 2175
2681.16 2177
2681.65 2187
2682.13 2181
2682.62 2191
2683.11 2155
2683.60 2121
2684.09 2094
2684.58 2472
2685.07 2341
2685.55 2176
2686.04 2066
2686.53 2092
2687.02 1979
2687.51 1951
2688.00 2079
2688.49 2219
2688.98 2308
2689.46 2251
2689.95 2246
2690.44 2286
2690.93 2137
2691.42 2311
2691.91 2352
2692.40 2495
2692.89 2386
2693.38 2329
2693.87 2291
2694.36 2039
2694.85 2105
2695.34 2200
2695.83 2266
2696.31 2150
2696.80 1903
2697.29 2151
2697.78 2142
2698.27 2138
2698.76 2205
2699.25 2093
2699.74 2164
2700.23 2173
2700.72 2127
2701.21 2118
2701.70 2131
2702.19 2173
2702.68 2260
2703.17 2283
2703.66 2168
2704.15 2321
2704.64 2245
2705.13 2254
2705.63 2252
2706.12 2155
2706.61 2326
2707.10 2293
2707.59 2152
2708.08 2124
2708.57 2095
2709.06 2082
2709.55 2015
2710.04 2175
2710.53 2249
2711.02 2269
2711.51 2417
2712.01 2146
2712.50 2222
2712.99 2245
2713.48 2283
2713.97 2262
2714.46 2343
2714.95 2293
2715.44 2214
2715.93 2125
2716.43 2048
2716.92 2143
2717.41 2071
2717.90 2137
2718.39 2169
2718.88 2235
2719.38 2362
2719.87 2375
2720.36 2154
2720.85 2221
2721.34 2305
2721.83 2362
2722.33 2477
2722.82 2528
2723.31 2307
2723.80 2428
2724.30 2510
2724.79 2358
2725.28 2447
2725.77 2363
2726.26 2105
2726.76 2282
2727.25 2216
2727.74 2278
2728.23 2366
2728.73 2305
2729.22 2087
2729.71 2154
2730.20 2221
2730.70 2052
2731.19 2204
2731.68 2303
2732.18 2279
2732.67 2270
2733.16 2058
2733.65 2028
2734.15 2355
2734.64 2191
2735.13 2250
2735.63 2413
2736.12 2358
2736.61 2330
2737.11 2399
2737.60 2303
2738.09 2308
2738.59 2401
2739.08 2458
2739.57 2521
2740.07 2309
2740.56 2436
2741.05 2498
2741.55 2358
2742.04 2284
2742.54 2228
2743.03 2353
2743.52 2492
2744.02 2412
2744.51 2350
2745.00 2341
2745.50 2601
2745.99 2376
2746.49 2223
2746.98 2490
2747.48 2490
2747.97 2432
2748.46 2704
2748.96 2586
2749.45 2518
2749.95 2631
2750.44 2572
2750.94 2608
2751.43 2199
2751.93 2394
2752.42 2341
2752.91 2363
2753.41 2332
2753.90 2370
2754.40 2386
2754.89 2455
2755.39 2244
2755.88 2219
2756.38 2127
2756.87 2292
2757.37 2193
2757.86 2101
2758.36 2265
2758.85 2160
2759.35 2316
2759.85 2416
2760.34 2521
2760.84 2446
2761.33 2373
2761.83 2358
2762.32 2331
2762.82 2319
2763.31 2116
2763.81 2251
2764.31 2412
2764.80 2421
2765.30 2507
2765.79 2432
2766.29 2412
2766.78 2322
2767.28 2123
2767.78 2448
2768.27 2468
2768.77 2261
2769.27 2195
2769.76 2163
2770.26 2235
2770.75 2278
2771.25 2319
2771.75 2316
2772.24 2358
2772.74 2237
2773.24 2157
2773.73 2220
2774.23 2264
2774.73 2305
2775.22 2323
2775.72 2167
2776.22 2468
2776.71 2449
2777.21 2355
2777.71 2350
2778.20 2592
2778.70 2359
2779.20 2274
2779.70 2355
2780.19 2246
2780.69 2281
2781.19 2341
2781.68 2345
2782.18 2198
2782.68 2335
2783.18 2234
2783.67 2129
2784.17 1998
2784.67 2101
2785.17 2264
2785.66 2354
2786.16 2208
2786.66 2096
2787.16 2201
2787.66 2221
2788.15 2331
2788.65 2367
2789.15 2115
2789.65 2166
2790.14 2294
2790.64 2149
2791.14 2367
2791.64 2336
2792.14 2263
2792.64 2479
2793.13 2286
2793.63 2275
2794.13 2200
2794.63 2078
2795.13 2234
2795.63 2216
2796.12 2288
2796.62 2404
2797.12 2113
2797.62 2278
2798.12 2410
2798.62 2245
2799.12 2234
2799.62 2212
2800.12 2147
2800.61 2252
2801.11 2357
2801.61 2414
2802.11 2364
2802.61 2145
2803.11 2204
2803.61 2266
2804.11 2131
2804.61 2196
2805.11 2235
2805.61 2273
2806.11 2300
2806.61 2203
2807.11 2254
2807.60 2322
2808.10 2065
2808.60 2218
2809.10 2138
2809.60 2131
2810.10 2341
2810.60 1997
2811.10 2279
2811.60 2342
2812.10 1994
2812.60 2055
2813.10 2170
2813.60 2266
2814.10 2319
2814.60 2353
2815.10 2115
2815.60 2256
2816.10 2194
2816.61 2340
2817.11 2313
2817.61 2308
2818.11 2304
2818.61 2428
2819.11 2582
2819.61 2598
2820.11 2466
2820.61 2478
2821.11 2563
2821.61 2471
2822.11 2491
2822.61 2572
2823.11 2413
2823.62 2552
2824.12 2359
2824.62 2251
2825.12 2512
2825.62 2330
2826.12 2649
2826.62 2442
2827.12 2355
2827.63 2391
2828.13 2382
2828.63 2033
2829.13 2351
2829.63 2151
2830.13 2191
2830.63 2348
2831.14 2099
2831.64 2073
2832.14 2067
2832.64 2243
2833.14 2324
2833.65 2249
2834.15 2202
2834.65 2264
2835.15 2088
2835.65 2114
2836.16 2279
2836.66 2122
2837.16 2015
2837.66 2164
2838.16 2314
2838.67 2144
2839.17 2230
2839.67 2223
2840.17 2209
2840.68 2356
2841.18 2384
2841.68 2308
2842.19 2280
2842.69 2138
2843.19 2096
2843.69 1909
2844.20 2040
2844.70 2002
2845.20 2112
2845.71 2079
2846.21 2138
2846.71 2230
2847.21 2373
2847.72 2228
2848.22 2368
2848.72 2463
2849.23 2345
2849.73 2347
2850.23 2226
2850.74 2409
2851.24 2578
2851.74 2207
2852.25 2213
2852.75 2139
2853.26 2055
2853.76 2089
2854.26 2331
2854.77 2165
2855.27 2150
2855.77 2247
2856.28 2050
2856.78 2149
2857.29 2022
2857.79 1888
2858.29 1941
2858.80 2181
2859.30 2133
2859.81 2063
2860.31 2048
2860.82 2169
2861.32 2185
2861.82 2073
2862.33 2268
2862.83 2159
2863.34 2207
2863.84 1977
2864.35 2149
2864.85 2218
2865.36 1920
2865.86 1890
2866.37 2185
2866.87 2101
2867.38 2136
2867.88 2231
2868.39 2164
2868.89 2145
2869.40 1979
2869.90 1895
2870.41 1934
2870.91 2119
2871.42 2066
2871.92 2024
2872.43 2105
2872.93 2195
2873.44 2007
2873.94 2217
2874.45 2211
2874.95 2130
2875.46 2123
2875.97 2182
2876.47 2200
2876.98 1915
2877.48 2177
2877.99 2386
2878.49 2206
2879.00 2325
2879.51 2255
2880.01 2137
2880.52 2219
2881.03 2310
2881.53 2318
2882.04 2368
2882.54 2151
2883.05 2141
2883.56 2307
2884.06 2205
2884.57 2188
2885.08 2071
2885.58 2138
2886.09 2248
2886.60 2270
2887.10 2061
2887.61 2202
2888.12 2237
2888.62 2314
2889.13 2359
2889.64 2225
2890.14 2206
2890.65 2199
2891.16 2452
2891.66 2436
2892.17 2569
2892.68 2657
2893.18 2645
2893.69 2651
2894.20 3134
2894.71 3318
2895.21 3627
2895.72 3736
2896.23 3634
2896.74 3430
2897.24 3352
2897.75 3170
2898.26 3253
2898.77 2953
2899.27 2741
2899.78 2850
2900.29 2721
2900.80 2436
2901.31 2420
2901.81 2437
2902.32 2407
2902.83 2448
2903.34 2531
2903.85 2488
2904.35 2299
2904.86 2424
2905.37 2356
2905.88 2440
2906.39 2610
2906.90 2170
2907.40 2147
2907.91 2404
2908.42 2446
2908.93 2253
2909.44 2222
2909.95 2267
2910.46 2327
2910.96 2265
2911.47 2111
2911.98 2350
2912.49 2319
2913.00 2284
2913.51 2355
2914.02 2295
2914.53 2125
2915.04 2092
2915.54 2141
2916.05 2337
2916.56 2306
2917.07 2384
2917.58 2418
2918.09 2259
2918.60 2204
2919.11 2071
2919.62 2133
2920.13 2247
2920.64 2210
2921.15 2150
2921.66 2197
2922.17 2410
2922.68 2269
2923.19 2225
2923.70 2246
2924.21 2247
2924.72 2288
2925.23 2260
2925.74 2381
2926.25 2382
2926.76 2346
2927.27 2360
2927.78 2514
2928.29 2241
2928.80 2099
2929.31 2321
2929.82 2433
2930.33 2524
2930.84 2157
2931.35 2301
2931.86 2292
2932.37 2235
2932.88 2364
2933.39 2406
2933.90 2247
2934.41 2215
2934.92 2393
2935.44 2209
2935.95 2132
2936.46 2185
2936.97 2481
2937.48 2390
2937.99 2121
2938.50 2306
2939.01 2439
2939.52 2359
2940.04 2468
2940.55 2509
2941.06 2509
2941.57 2625
2942.08 2365
2942.59 2246
2943.10 2363
2943.62 2501
2944.13 2439
2944.64 2266
2945.15 2213
2945.66 2149
2946.17 2089
2946.69 2225
2947.20 2405
2947.71 2342
2948.22 2113
2948.73 2055
2949.25 1959
2949.76 2052
2950.27 2131
2950.78 2070
2951.29 2090
2951.81 2011
2952.32 2171
2952.83 2093
2953.34 2123
2953.86 2189
2954.37 2149
2954.88 2122
2955.39 2268
2955.91 2249
2956.42 1943
2956.93 1921
2957.45 2268
2957.96 2324
2958.47 2158
2958.98 2262
2959.50 2454
2960.01 2307
2960.52 2126
2961.04 2190
2961.55 2324
2962.06 2328
2962.58 2209
2963.09 2275
2963.60 2194
2964.12 2257
2964.63 2250
2965.14 2369
2965.66 2261
2966.17 2231
2966.68 2021
2967.20 2247
2967.71 2245
2968.22 1960
2968.74 2053
2969.25 2161
2969.77 2146
2970.28 2095
2970.79 2039
2971.31 2035
2971.82 2066
2972.34 2115
2972.85 2014
2973.36 2126
2973.88 2163
2974.39 2356
2974.91 2235
2975.42 2215
2975.94 2351
2976.45 2264
2976.96 2123
2977.48 2000
2977.99 2065
2978.51 2036
2979.02 2127
2979.54 2372
2980.05 2303
2980.57 2326
2981.08 2343
2981.60 2312
2982.11 2474
2982.63 2439
2983.14 2543
2983.66 2656
2984.17 2398
2984.69 2496
2985.20 2548
2985.72 2347
2986.23 2576
2986.75 2480
2987.26 2300
2987.78 2272
2988.29 2271
2988.81 2442
2989.32 2166
2989.84 2342
2990.36 2418
2990.87 2467
2991.39 2409
2991.90 2598
2992.42 2599
2992.94 2398
2993.45 2505
2993.97 2334
2994.48 2409
2995.00 2393
2995.51 2303
2996.03 2423
2996.55 2387
2997.06 2377
2997.58 2574
2998.10 2556
2998.61 2656
2999.13 2667
2999.65 2558
3000.16 2821
3000.68 2748
3001.19 2744
3001.71 2824
3002.23 3130
3002.74 3404
3003.26 3527
3003.78 3563
3004.30 3634
3004.81 3696
3005.33 3513
3005.85 3522
3006.36 3723
3006.88 3573
3007.40 3353
3007.91 3268
3008.43 3133
3008.95 2743
3009.47 2446
3009.98 2477
3010.50 2560
3011.02 2481
3011.54 2386
3012.05 2456
3012.57 2408
3013.09 2556
3013.61 2736
3014.12 2758
3014.64 2661
3015.16 2663
3015.68 2714
3016.19 2640
3016.71 2549
3017.23 2431
3017.75 2498
3018.27 2563
3018.78 2746
3019.30 2627
3019.82 2624
3020.34 2659
3020.86 2529
3021.38 2588
3021.89 2690
3022.41 2523
3022.93 2395
3023.45 2521
3023.97 2539
3024.49 2464
3025.01 2475
3025.52 2360
3026.04 2362
3026.56 2380
3027.08 2100
3027.60 2312
3028.12 2624
3028.64 2574
3029.16 2268
3029.67 2289
3030.19 2292
3030.71 2251
3031.23 2284
3031.75 2288
3032.27 2459
3032.79 2481
3033.31 2251
3033.83 2214
3034.35 2122
3034.87 2191
3035.39 2153
3035.91 2261
3036.43 2441
3036.95 2483
3037.47 2468
3037.99 2435
3038.50 2458
3039.02 2304
3039.54 2234
3040.06 2181
3040.58 2386
3041.10 2342
3041.62 2105
3042.14 2295
3042.66 2239
3043.18 2216
3043.70 2062
3044.23 2311
3044.75 2485
3045.27 2336
3045.79 2228
3046.31 2422
3046.83 2277
3047.35 2289
3047.87 2174
3048.39 2506
3048.91 2447
3049.43 2208
3049.95 2184
3050.47 2169
3050.99 2096
3051.51 2145
3052.03 2005
3052.56 2143
3053.08 2267
3053.60 2239
3054.12 2164
3054.64 2024
3055.16 2081
3055.68 2280
3056.20 2453
3056.72 2522
3057.25 2369
3057.77 2467
3058.29 2529
3058.81 2359
3059.33 2525
3059.85 2340
3060.38 2266
3060.90 2231
3061.42 2413
3061.94 2454
3062.46 2533
3062.98 2385
3063.51 2085
3064.03 2330
3064.55 2463
3065.07 2436
3065.59 2649
3066.12 2496
3066.64 2405
3067.16 2413
3067.68 2567
3068.21 2554
3068.73 2448
3069.25 2517
3069.77 2411
3070.30 2281
3070.82 2341
3071.34 2558
3071.86 2415
3072.39 2188
3072.91 2287
3073.43 2310
3073.95 2479
3074.48 2268
3075.00 2470
3075.52 2420
3076.05 2519
3076.57 2521
3077.09 2734
3077.61 2889
3078.14 2640
3078.66 2671
3079.18 2726
3079.71 2891
3080.23 2820
3080.75 2666
3081.28 3030
3081.80 2913
3082.32 2670
3082.85 3017
3083.37 3127
3083.90 3020
3084.42 3075
3084.94 2985
3085.47 2812
3085.99 2696
3086.51 2669
3087.04 2650
3087.56 2770
3088.09 2922
3088.61 2829
3089.13 2731
3089.66 2955
3090.18 2770
3090.71 2693
3091.23 2715
3091.76 2880
3092.28 2710
3092.80 2725
3093.33 2754
3093.85 2957
3094.38 3166
3094.90 3120
3095.43 3199
3095.95 3251
3096.48 3050
3097.00 3295
3097.53 3452
3098.05 3323
3098.58 3694
3099.10 3608
3099.63 3786
3100.15 4315
3100.68 4904
3101.20 5398
3101.73 6262
3102.25 7089
3102.78 7693
3103.30 8628
3103.83 9279
3104.35 9950
3104.88 9636
3105.40 9230
3105.93 8781
3106.45 7723
3106.98 7095
3107.51 6110
3108.03 5455
3108.56 5471
3109.08 5225
3109.61 4911
3110.13 4737
3110.66 5254
3111.19 5758
3111.71 5736
3112.24 5914
3112.76 6012
3113.29 5632
3113.82 5175
3114.34 5247
3114.87 4920
3115.40 4694
3115.92 4266
3116.45 3857
3116.98 3789
3117.50 3811
3118.03 3753
3118.55 3588
3119.08 3898
3119.61 3778
3120.13 3821
3120.66 4117
3121.19 4140
3121.72 4143
3122.24 4186
3122.77 4156
3123.30 4082
3123.82 4154
3124.35 3996
3124.88 3739
3125.40 3795
3125.93 3895
3126.46 4046
3126.99 3656
3127.51 3661
3128.04 3632
3128.57 3586
3129.10 3550
3129.62 3590
3130.15 3333
3130.68 3246
3131.21 3303
3131.73 3177
3132.26 3105
3132.79 3226
3133.32 3122
3133.85 3165
3134.37 3144
3134.90 3143
3135.43 3171
3135.96 3242
3136.49 3060
3137.01 2936
3137.54 2920
3138.07 2879
3138.60 2997
3139.13 2839
3139.65 3190
3140.18 3033
3140.71 3151
3141.24 2952
3141.77 2983
3142.30 2768
3142.83 2775
3143.35 2730
3143.88 2674
3144.41 2678
3144.94 2698
3145.47 2704
3146.00 2699
3146.53 2652
3147.06 2853
3147.59 2727
3148.11 2764
3148.64 2761
3149.17 2702
3149.70 2797
3150.23 3025
3150.76 2945
3151.29 2824
3151.82 2780
3152.35 2820
3152.88 2838
3153.41 2899
3153.94 2793
3154.47 2917
3155.00 2949
3155.53 2966
3156.06 3076
3156.59 3201
3157.12 3284
3157.65 3158
3158.18 3098
3158.71 2933
3159.24 2954
3159.77 2811
3160.30 2830
3160.83 2674
3161.36 2502
3161.89 2632
3162.42 2507
3162.95 2531
3163.48 2550
3164.01 2344
3164.54 2388
3165.07 2522
3165.60 2417
3166.13 2538
3166.66 2464
3167.19 2556
3167.72 2558
3168.25 2597
3168.78 2479
3169.31 2306
3169.85 2495
3170.38 2380
3170.91 2369
3171.44 2496
3171.97 2603
3172.50 2468
3173.03 2679
3173.56 2732
3174.09 2565
3174.63 2626
3175.16 2790
3175.69 2706
3176.22 2711
3176.75 2573
3177.28 2664
3177.81 2860
3178.35 2838
3178.88 2388
3179.41 2423
3179.94 2598
3180.47 2670
3181.00 2509
3181.54 2571
3182.07 2550
3182.60 2509
3183.13 2627
3183.66 2492
3184.20 2563
3184.73 2836
3185.26 2591
3185.79 2443
3186.33 2465
3186.86 2666
3187.39 2723
3187.92 2529
3188.46 2609
3188.99 2585
3189.52 2568
3190.05 2440
3190.59 2546
3191.12 2478
3191.65 2540
3192.18 2734
3192.72 2639
3193.25 2610
3193.78 2620
3194.32 2426
3194.85 2432
3195.38 2623
3195.91 2447
3196.45 2542
3196.98 2478
3197.51 2490
3198.05 2671
3198.58 2526
3199.11 2603
3199.65 2666
3200.18 2581
3200.71 2487
3201.25 2525
3201.78 2900
3202.32 2938
3202.85 2957
3203.38 2860
3203.92 2892
3204.45 2676
3204.98 2844
3205.52 2966
3206.05 2831
3206.59 2687
3207.12 2539
3207.65 2442
3208.19 2483
3208.72 2538
3209.26 2669
3209.79 2484
3210.32 2615
3210.86 2752
3211.39 2648
3211.93 2556
3212.46 2630
3213.00 2632
3213.53 2658
3214.07 2632
3214.60 2619
3215.14 2682
3215.67 2599
3216.20 2789
3216.74 2425
3217.27 2281
3217.81 2398
3218.34 2379
3218.88 2380
3219.41 2413
3219.95 2416
3220.48 2362
3221.02 2648
3221.56 2967
3222.09 2632
3222.63 2516
3223.16 2637
3223.70 2795
3224.23 2610
3224.77 2971
3225.30 2788
3225.84 2666
3226.37 2720
3226.91 2858
3227.45 2835
3227.98 2725
3228.52 2725
3229.05 2825
3229.59 2655
3230.12 2667
3230.66 2934
3231.20 2955
3231.73 3091
3232.27 3123
3232.81 3009
3233.34 3077
3233.88 3121
3234.41 3080
3234.95 3051
3235.49 2786
3236.02 2855
3236.56 2900
3237.10 3064
3237.63 3071
3238.17 3090
3238.71 3011
3239.24 3094
3239.78 2988
3240.32 3178
3240.85 3154
3241.39 2944
3241.93 3092
3242.46 3170
3243.00 3328
3243.54 3070
3244.07 3132
3244.61 3128
3245.15 3033
3245.69 3156
3246.22 3176
3246.76 3151
3247.30 3261
3247.84 3373
3248.37 3446
3248.91 3502
3249.45 3354
3249.99 3359
3250.52 3242
3251.06 3206
3251.60 3095
3252.14 3120
3252.67 3383
3253.21 3289
3253.75 3332
3254.29 3641
3254.83 3338
3255.36 3438
3255.90 3359
3256.44 3394
3256.98 3803
3257.52 3649
3258.05 3751
3258.59 3920
3259.13 4224
3259.67 4557
3260.21 4656
3260.75 4816
3261.29 5073
3261.82 5311
3262.36 5771
3262.90 6127
3263.44 6143
3263.98 7094
3264.52 7405
3265.06 7904
3265.60 8417
3266.13 8800
3266.67 9590
3267.21 10258
3267.75 10238
3268.29 10585
3268.83 9996
3269.37 9115
3269.91 8582
3270.45 7917
3270.99 6891
3271.53 6073
3272.07 5765
3272.60 4967
3273.14 4851
3273.68 4866
3274.22 4310
3274.76 4426
3275.30 4418
3275.84 4272
3276.38 4027
3276.92 4167
3277.46 4143
3278.00 4367
3278.54 4167
3279.08 4177
3279.62 4335
3280.16 4333
3280.70 4152
3281.24 4266
3281.78 4029
3282.32 4177
3282.86 3923
3283.40 4361
3283.94 4245
3284.48 4236
3285.02 4280
3285.56 3832
3286.11 4060
3286.65 4087
3287.19 3944
3287.73 3965
3288.27 3966
3288.81 3991
3289.35 3899
3289.89 3848
3290.43 3773
3290.97 3915
3291.51 3853
3292.05 3828
3292.60 3938
3293.14 4093
3293.68 4299
3294.22 4378
3294.76 4485
3295.30 4495
3295.84 4737
3296.38 4614
3296.93 4291
3297.47 4699
3298.01 4594
3298.55 4239
3299.09 4136
3299.63 4109
3300.18 3949
3300.72 4021
3301.26 4032
3301.80 3714
3302.34 3863
3302.89 4231
3303.43 4182
3303.97 4136
3304.51 4278
3305.05 3869
3305.60 3599
3306.14 3915
3306.68 3795
3307.22 3754
3307.76 3923
3308.31 3655
3308.85 3518
3309.39 3575
3309.93 3666
3310.48 3770
3311.02 3778
3311.56 3730
3312.11 3899
3312.65 3715
3313.19 3509
3313.73 3669
3314.28 3566
3314.82 3905
3315.36 3975
3315.91 4119
3316.45 4022
3316.99 4123
3317.53 4377
3318.08 4268
3318.62 4166
3319.16 3999
3319.71 3809
3320.25 3715
3320.79 3698
3321.34 3779
3321.88 3916
3322.43 3773
3322.97 3739
3323.51 3602
3324.06 3734
3324.60 3501
3325.14 3423
3325.69 3468
3326.23 3579
3326.78 3595
3327.32 3387
3327.86 3507
3328.41 3423
3328.95 3294
3329.50 3278
3330.04 3396
3330.58 3291
3331.13 3590
3331.67 3849
3332.22 4270
3332.76 4679
3333.31 5353
3333.85 6088
3334.39 6156
3334.94 6989
3335.48 7510
3336.03 7957
3336.57 8243
3337.12 8248
3337.66 8066
3338.21 7886
3338.75 7346
3339.30 7005
3339.84 6023
3340.39 5446
3340.93 5065
3341.48 4523
3342.02 4081
3342.57 3949
3343.11 3719
3343.66 3490
3344.20 3477
3344.75 3493
3345.29 3249
3345.84 3334
3346.39 3273
3346.93 3338
3347.48 3748
3348.02 3683
3348.57 3915
3349.11 4149
3349.66 4422
3350.21 4528
3350.75 4642
3351.30 5080
3351.84 4970
3352.39 4947
3352.94 4877
3353.48 4905
3354.03 4761
3354.57 4452
3355.12 4352
3355.67 4110
3356.21 3673
3356.76 3372
3357.31 3408
3357.85 3484
3358.40 3266
3358.94 3258
3359.49 2964
3360.04 3383
3360.58 3347
3361.13 3164
3361.68 3389
3362.22 3354
3362.77 3499
3363.32 3500
3363.87 3469
3364.41 3597
3364.96 3236
3365.51 3365
3366.05 3399
3366.60 3460
3367.15 3477
3367.70 3427
3368.24 3589
3368.79 3206
3369.34 3198
3369.88 3228
3370.43 3313
3370.98 3299
3371.53 3373
3372.07 3423
3372.62 3446
3373.17 3565
3373.72 3620
3374.27 3609
3374.81 3601
3375.36 3517
3375.91 3307
3376.46 3255
3377.01 3266
3377.55 3189
3378.10 3296
3378.65 3134
3379.20 3015
3379.75 3327
3380.29 3145
3380.84 3370
3381.39 3188
3381.94 3106
3382.49 3184
3383.04 3153
3383.58 3393
3384.13 3321
3384.68 3156
3385.23 3240
3385.78 3372
3386.33 3392
3386.88 3012
3387.43 3104
3387.97 2968
3388.52 3065
3389.07 2956
3389.62 3087
3390.17 3067
3390.72 3037
3391.27 3012
3391.82 2772
3392.37 2860
3392.92 2833
3393.47 2776
3394.02 2678
3394.56 2673
3395.11 2726
3395.66 2825
3396.21 2737
3396.76 2742
3397.31 2739
3397.86 2660
3398.41 2445
3398.96 2505
3399.51 2347
3400.06 2473
3400.61 2604
3401.16 2753
3401.71 2789
3402.26 2785
3402.81 2797
3403.36 2745
3403.91 2622
3404.46 2588
3405.01 2496
3405.56 2710
3406.11 2551
3406.66 2305
3407.21 2505
3407.76 2445
3408.32 2517
3408.87 2706
3409.42 2819
3409.97 2768
3410.52 2629
3411.07 2729
3411.62 2757
3412.17 2665
3412.72 2714
3413.27 2692
3413.82 2710
3414.37 2858
3414.93 2819
3415.48 2573
3416.03 2810
3416.58 2744
3417.13 2909
3417.68 2781
3418.23 2678
3418.78 2716
3419.34 2669
3419.89 2702
3420.44 2655
3420.99 2604
3421.54 2515
3422.09 2426
3422.65 2534
3423.20 2827
3423.75 2695
3424.30 2792
3424.85 2717
3425.40 3072
3425.96 3100
3426.51 2970
3427.06 3066
3427.61 2978
3428.16 3032
3428.72 2866
3429.27 2860
3429.82 2875
3430.37 2618
3430.93 2608
3431.48 2896
3432.03 2801
3432.58 2989
3433.14 2895
3433.69 2931
3434.24 2929
3434.79 2955
3435.35 3020
3435.90 2756
3436.45 2534
3437.00 2654
3437.56 2845
3438.11 2682
3438.66 2783
3439.22 2810
3439.77 2749
3440.32 2889
3440.88 3047
3441.43 3329
3441.98 2936
3442.54 3132
3443.09 3251
3443.64 2908
3444.20 2897
3444.75 2779
3445.30 2780
3445.86 2875
3446.41 2961
3446.96 2944
3447.52 2919
3448.07 2647
3448.63 2504
3449.18 2719
3449.73 2839
3450.29 2748
3450.84 2903
3451.39 2909
3451.95 2932
3452.50 2849
3453.06 2710
3453.61 2706
3454.17 2777
3454.72 2677
3455.27 2690
3455.83 2641
3456.38 2737
3456.94 2559
3457.49 2873
3458.05 2589
3458.60 2649
3459.16 2606
3459.71 2736
3460.27 2671
3460.82 2563
3461.37 2592
3461.93 2708
3462.48 2625
3463.04 2634
3463.59 2730
3464.15 2649
3464.70 2513
3465.26 2716
3465.82 2582
3466.37 2630
3466.93 2809
3467.48 2724
3468.04 2566
3468.59 2853
3469.15 2873
3469.70 3058
3470.26 2893
3470.81 3146
3471.37 2924
3471.92 3071
3472.48 2951
3473.04 3039
3473.59 3016
3474.15 3171
3474.70 3193
3475.26 3379
3475.82 3420
3476.37 2919
3476.93 3245
3477.48 2960
3478.04 3107
3478.60 3078
3479.15 3169
3479.71 3208
3480.27 3007
3480.82 2975
3481.38 3126
3481.93 3068
3482.49 3330
3483.05 3235
3483.60 3343
3484.16 3642
3484.72 3577
3485.27 3645
3485.83 3652
3486.39 3992
3486.94 4065
3487.50 4244
3488.06 4271
3488.62 4517
3489.17 5198
3489.73 5667
3490.29 6827
3490.84 8238
3491.40 9682
3491.96 9860
3492.52 10839
3493.07 11569
3493.63 11579
3494.19 11845
3494.75 11031
3495.30 10159
3495.86 9120
3496.42 7727
3496.98 6911
3497.53 6169
3498.09 5710
3498.65 5755
3499.21 5539
3499.76 5614
3500.32 5691
3500.88 5761
3501.44 6006
3502.00 6184
3502.56 6105
3503.11 6013
3503.67 5777
3504.23 5839
3504.79 5677
3505.35 5397
3505.90 5661
3506.46 5477
3507.02 5247
3507.58 4968
3508.14 4803
3508.70 4777
3509.26 4845
3509.81 4392
3510.37 4272
3510.93 4368
3511.49 4236
3512.05 3866
3512.61 3909
3513.17 3665
3513.73 3558
3514.29 3817
3514.84 3561
3515.40 3406
3515.96 3148
3516.52 3118
3517.08 3173
3517.64 3150
3518.20 2976
3518.76 3264
3519.32 3132
3519.88 3153
3520.44 3294
3521.00 3151
3521.56 3354
3522.12 3672
3522.68 3301
3523.24 3396
3523.80 3409
3524.36 3522
3524.92 3467
3525.48 3294
3526.04 3122
3526.60 3133
3527.16 2944
3527.72 2991
3528.28 3128
3528.84 2838
3529.40 2927
3529.96 2979
3530.52 2950
3531.08 3017
3531.64 2974
3532.20 2720
3532.76 2911
3533.32 2752
3533.88 2975
3534.44 2977
3535.00 2822
3535.56 2835
3536.12 2817
3536.68 2764
3537.25 2576
3537.81 2624
3538.37 2710
3538.93 2625
3539.49 2648
3540.05 2733
3540.61 2905
3541.17 2867
3541.73 3027
3542.30 2733
3542.86 2778
3543.42 2921
3543.98 2733
3544.54 2655
3545.10 2859
3545.66 2812
3546.23 2745
3546.79 2743
3547.35 2626
3547.91 2760
3548.47 2593
3549.03 2742
3549.60 2701
3550.16 2388
3550.72 2593
3551.28 2537
3551.84 2516
3552.41 2437
3552.97 2477
3553.53 2661
3554.09 2388
3554.65 2404
3555.22 2378
3555.78 2443
3556.34 2293
3556.90 2296
3557.47 2372
3558.03 2337
3558.59 2512
3559.15 2650
3559.72 2468
3560.28 2396
3560.84 2566
3561.41 2259
3561.97 2630
3562.53 2470
3563.09 2318
3563.66 2435
3564.22 2419
3564.78 2546
3565.35 2613
3565.91 2602
3566.47 2614
3567.04 2364
3567.60 2180
3568.16 2344
3568.73 2476
3569.29 2398
3569.85 2372
3570.42 2402
3570.98 2322
3571.54 2162
3572.11 2133
3572.67 2453
3573.23 2085
3573.80 2120
3574.36 2344
3574.93 2411
3575.49 2483
3576.05 2677
3576.62 2500
3577.18 2434
3577.75 2785
3578.31 2864
3578.87 2815
3579.44 2576
3580.00 2605
3580.57 2584
3581.13 2532
3581.70 2308
3582.26 2434
3582.82 2537
3583.39 2182
3583.95 2205
3584.52 2278
3585.08 2293
3585.65 2395
3586.21 2277
3586.78 2256
3587.34 2246
3587.91 2144
3588.47 2281
3589.04 2182
3589.60 2259
3590.17 2216
3590.73 2264
3591.30 2286
3591.86 2202
3592.43 2223
3592.99 2289
3593.56 2357
3594.12 2080
3594.69 2237
3595.25 2370
3595.82 2345
3596.39 2159
3596.95 2172
3597.52 2337
3598.08 2375
3598.65 2337
3599.21 2360
3599.78 2254
3600.35 2204
3600.91 2201
3601.48 2174
3602.04 2290
3602.61 2112
3603.18 2190
3603.74 2207
3604.31 2203
3604.87 2047
3605.44 2066
3606.01 2079
3606.57 2184
3607.14 2146
3607.71 1959
3608.27 2052
3608.84 2087
3609.41 2124
3609.97 2061
3610.54 2017
3611.11 2095
3611.67 1859
3612.24 1923
3612.81 2013
3613.37 1992
3613.94 2115
3614.51 2067
3615.07 2159
3615.64 2087
3616.21 2036
3616.77 2049
3617.34 2083
3617.91 2331
3618.48 2157
3619.04 2247
3619.61 2239
3620.18 2253
3620.75 2293
3621.31 2265
3621.88 2298
3622.45 2185
3623.02 2266
3623.58 2105
3624.15 1898
3624.72 2095
3625.29 2051
3625.86 2112
3626.42 2174
3626.99 2157
3627.56 2098
3628.13 2128
3628.70 2040
3629.26 2185
3629.83 1990
3630.40 2105
3630.97 1973
3631.54 2036
3632.10 2233
3632.67 2279
3633.24 2068
3633.81 2079
3634.38 2087
3634.95 2199
3635.52 2241
3636.08 2142
3636.65 2300
3637.22 2351
3637.79 2250
3638.36 2427
3638.93 2532
3639.50 2599
3640.07 2475
3640.64 2583
3641.20 2580
3641.77 2663
3642.34 2667
3642.91 2764
3643.48 2886
3644.05 2969
3644.62 2732
3645.19 2673
3645.76 2643
3646.33 2773
3646.90 2527
3647.47 2477
3648.04 2520
3648.61 2349
3649.18 2505
3649.75 2399
3650.32 2520
3650.89 2601
3651.46 2837
3652.03 2771
3652.60 2918
3653.17 2754
3653.74 2657
3654.31 2947
3654.88 3202
3655.45 2884
3656.02 2811
3656.59 2752
3657.16 2789
3657.73 2790
3658.30 2734
3658.87 2795
3659.44 2883
3660.01 2704
3660.58 2911
3661.15 2956
3661.72 3071
3662.29 2632
3662.86 2860
3663.43 2793
3664.00 2880
3664.58 3017
3665.15 3078
3665.72 3321
3666.29 3335
3666.86 3625
3667.43 3700
3668.00 3626
3668.57 3632
3669.14 3382
3669.72 3386
3670.29 3140
3670.86 3150
3671.43 3111
3672.00 3072
3672.57 3045
3673.14 3082
3673.72 2917
3674.29 2981
3674.86 3054
3675.43 2858
3676.00 2747
3676.57 2574
3677.15 2614
3677.72 2605
3678.29 2765
3678.86 2679
3679.43 2810
3680.01 2693
3680.58 2600
3681.15 2589
3681.72 2421
3682.29 2375
3682.87 2542
3683.44 2524
3684.01 2442
3684.58 2480
3685.16 2473
3685.73 2503
3686.30 2400
3686.87 2206
3687.45 2356
3688.02 2476
3688.59 2376
3689.17 2561
3689.74 2345
3690.31 2318
3690.88 2292
3691.46 2272
3692.03 2333
3692.60 2248
3693.18 2085
3693.75 2225
3694.32 2343
3694.90 2282
3695.47 2184
3696.04 2144
3696.62 2117
3697.19 2264
3697.76 2166
3698.34 2087
3698.91 2201
3699.48 2108
3700.06 2067
3700.63 2076
3701.21 2260
3701.78 2218
3702.35 2283
3702.93 2032
3703.50 2088
3704.07 2143
3704.65 2092
3705.22 2215
3705.80 2238
3706.37 2197
3706.95 1949
3707.52 2178
3708.09 2179
3708.67 2152
3709.24 2101
3709.82 2134
3710.39 2182
3710.97 1971
3711.54 2151
3712.11 2328
3712.69 2288
3713.26 2371
3713.84 2298
3714.41 2278
3714.99 2408
3715.56 2258
3716.14 2282
3716.71 2202
3717.29 2286
3717.86 2214
3718.44 2123
3719.01 2384
3719.59 2219
3720.16 2201
3720.74 2277
3721.31 2127
3721.89 2210
3722.47 2091
3723.04 2046
3723.62 2068
3724.19 2116
3724.77 2265
3725.34 2144
3725.92 2096
3726.49 2225
3727.07 2240
3727.65 2152
3728.22 2128
3728.80 1998
3729.37 2145
3729.95 2194
3730.53 1895
3731.10 2045
3731.68 2149
3732.25 2079
3732.83 2108
3733.41 2346
3733.98 2353
3734.56 2234
3735.14 2162
3735.71 2154
3736.29 2018
3736.86 2157
3737.44 2065
3738.02 2071
3738.59 2015
3739.17 2107
3739.75 2180
3740.32 2063
3740.90 2039
3741.48 1960
3742.06 1956
3742.63 2014
3743.21 2095
3743.79 1958
3744.36 1954
3744.94 1900
3745.52 1928
3746.09 1910
3746.67 1882
3747.25 2067
3747.83 1934
3748.40 2073
3748.98 2005
3749.56 1981
3750.14 1954
3750.71 1865
3751.29 1922
3751.87 1975
3752.45 1994
3753.03 2003
3753.60 2156
3754.18 1963
3754.76 1783
3755.34 2050
3755.91 2128
3756.49 2138
3757.07 2172
3757.65 2025
3758.23 2059
3758.81 2080
3759.38 2132
3759.96 2266
3760.54 2416
3761.12 2376
3761.70 2240
3762.28 2103
3762.85 2171
3763.43 2192
3764.01 2261
3764.59 2224
3765.17 2329
3765.75 2203
3766.33 2098
3766.90 2085
3767.48 2230
3768.06 2034
3768.64 2020
3769.22 2228
3769.80 2043
3770.38 2392
3770.96 2348
3771.54 2034
3772.12 2222
3772.70 2247
3773.27 2086
3773.85 2115
3774.43 2104
3775.01 2185
3775.59 2144
3776.17 2059
3776.75 2110
3777.33 2086
3777.91 2134
3778.49 2298
3779.07 2070
3779.65 2202
3780.23 2130
3780.81 2230
3781.39 2061
3781.97 1966
3782.55 2214
3783.13 2381
3783.71 2264
3784.29 2149
3784.87 1980
3785.45 2151
3786.03 2187
3786.61 2198
3787.19 2238
3787.77 2120
3788.35 2104
3788.93 2120
3789.51 2187
3790.09 2423
3790.67 2197
3791.26 2073
3791.84 2382
3792.42 2425
3793.00 2503
3793.58 2442
3794.16 2226
3794.74 2261
3795.32 2458
3795.90 2416
3796.48 2442
3797.07 2338
3797.65 2288
3798.23 2304
3798.81 2500
3799.39 2667
3799.97 2477
3800.55 2753
3801.13 2849
3801.72 2998
3802.30 2895
3802.88 3195
3803.46 2924
3804.04 3049
3804.62 3015
3805.21 2690
3805.79 2907
3806.37 3043
3806.95 2936
3807.53 2968
3808.12 2992
3808.70 2969
3809.28 2912
3809.86 3068
3810.44 2957
3811.03 2895
3811.61 2996
3812.19 3245
3812.77 3325
3813.36 3209
3813.94 3132
3814.52 3230
3815.10 3286
3815.69 3263
3816.27 3360
3816.85 3435
3817.43 3501
3818.02 3549
3818.60 3390
3819.18 3167
3819.76 2798
3820.35 2820
3820.93 2956
3821.51 2834
3822.10 2807
3822.68 2555
3823.26 2570
3823.85 2676
3824.43 2564
3825.01 2894
3825.60 2719
3826.18 2698
3826.76 2658
3827.35 2642
3827.93 2497
3828.51 2434
3829.10 2391
3829.68 2516
3830.26 2319
3830.85 2397
3831.43 2524
3832.02 2327
3832.60 2389
3833.18 2291
3833.77 2333
3834.35 2451
3834.93 2293
3835.52 2181
3836.10 2257
3836.69 2361
3837.27 2321
3837.86 2056
3838.44 2097
3839.02 2179
3839.61 2105
3840.19 2091
3840.78 2003
3841.36 2146
3841.95 2095
3842.53 2108
3843.12 2138
3843.70 2149
3844.29 2134
3844.87 2150
3845.46 2015
3846.04 2087
3846.63 2121
3847.21 2006
3847.80 2065
3848.38 2005
3848.97 1926
3849.55 2125
3850.14 2031
3850.72 2107
3851.31 2065
3851.89 2103
3852.48 1984
3853.06 1986
3853.65 1848
3854.23 1923
3854.82 1989
3855.40 2011
3855.99 1812
3856.58 1998
3857.16 2019
3857.75 2013
3858.33 2105
3858.92 1924
3859.50 1943
3860.09 1963
3860.68 1967
3861.26 2007
3861.85 2062
3862.43 2144
3863.02 2025
3863.61 2084
3864.19 2078
3864.78 2146
3865.37 2213
3865.95 2006
3866.54 2169
3867.13 2080
3867.71 2117
3868.30 2155
3868.89 2167
3869.47 2309
3870.06 2060
3870.65 2112
3871.23 2133
3871.82 1973
3872.41 2148
3872.99 2096
3873.58 2089
3874.17 2118
3874.75 2229
3875.34 2106
3875.93 2121
3876.52 2202
3877.10 2005
3877.69 1927
3878.28 1945
3878.86 1956
3879.45 1890
3880.04 1865
3880.63 1824
3881.21 1763
3881.80 1954
3882.39 1960
3882.98 2107
3883.57 1968
3884.15 1877
3884.74 1802
3885.33 1935
3885.92 1942
3886.50 2003
3887.09 2123
3887.68 1849
3888.27 1779
3888.86 1861
3889.45 1906
3890.03 2018
3890.62 1938
3891.21 2079
3891.80 2123
3892.39 2033
3892.98 1862
3893.56 1889
3894.15 2026
3894.74 1970
3895.33 1790
3895.92 2062
3896.51 1885
3897.10 1886
3897.68 1879
3898.27 1890
3898.86 1968
3899.45 1927
3900.04 1881
3900.63 2018
3901.22 1989
3901.81 2051
3902.40 1856
3902.99 1882
3903.57 2079
3904.16 2038
3904.75 2051
3905.34 2080
3905.93 2143
3906.52 2028
3907.11 2142
3907.70 2201
3908.29 2176
3908.88 2187
3909.47 1984
3910.06 2023
3910.65 1961
3911.24 2033
3911.83 1948
3912.42 1845
3913.01 2004
3913.60 2032
3914.19 2022
3914.78 2052
3915.37 2118
3915.96 2107
3916.55 2034
3917.14 1812
3917.73 1898
3918.32 2071
3918.91 1847
3919.50 1741
3920.09 2081
3920.68 2084
3921.27 1990
3921.86 1926
3922.45 1834
3923.05 1983
3923.64 2009
3924.23 1944
3924.82 1745
3925.41 1945
3926.00 1934
3926.59 1958
3927.18 1793
3927.77 1803
3928.36 1982
3928.95 1977
3929.55 1947
3930.14 1904
3930.73 2077
3931.32 1944
3931.91 1816
3932.50 2045
3933.09 1899
3933.69 1861
3934.28 1925
3934.87 1871
3935.46 1863
3936.05 1923
3936.64 1944
3937.24 1880
3937.83 2102
3938.42 2276
3939.01 2152
3939.60 2035
3940.20 2074
3940.79 2036
3941.38 2073
3941.97 1983
3942.56 2133
3943.16 1815
3943.75 1914
3944.34 2010
3944.93 1957
3945.53 1968
3946.12 2040
3946.71 1986
3947.30 1889
3947.90 1877
3948.49 1959
3949.08 2004
3949.67 1982
3950.27 1825
3950.86 1782
3951.45 1893
3952.05 1968
3952.64 2107
3953.23 1958
3953.82 1841
3954.42 1945
3955.01 2038
3955.60 1961
3956.20 1845
3956.79 2019
3957.38 2013
3957.98 1888
3958.57 1908
3959.16 2037
3959.76 1997
3960.35 1965
3960.94 2065
3961.54 2085
3962.13 2027
3962.73 1951
3963.32 2008
3963.91 1924
3964.51 2003
3965.10 2006
3965.69 1951
3966.29 2158
3966.88 2181
3967.48 2158
3968.07 2323
3968.66 2326
3969.26 2394
3969.85 2246
3970.45 2173
3971.04 2334
3971.64 2273
3972.23 2067
3972.82 2362
3973.42 2262
3974.01 2198
3974.61 2288
3975.20 2286
3975.80 2577
3976.39 2477
3976.99 2542
3977.58 2665
3978.18 2832
3978.77 2950
3979.37 2963
3979.96 3031
3980.56 2658
3981.15 2474
3981.75 2482
3982.34 2296
3982.94 2508
3983.53 2444
3984.13 2559
3984.72 2650
3985.32 2486
3985.91 2562
3986.51 2512
3987.11 2847
3987.70 2658
3988.30 2500
3988.89 2397
3989.49 2405
3990.08 2346
3990.68 2435
3991.28 2662
3991.87 2419
3992.47 2512
3993.06 2426
3993.66 2432
3994.26 2421
3994.85 2323
3995.45 2302
3996.04 2480
3996.64 2093
3997.24 2147
3997.83 2255
3998.43 2231
3999.03 2047
3999.62 2036
4000.22 2021
4000.81 2072
4001.41 2141
4002.01 2069
4002.60 1945
4003.20 2070
4003.80 2052
4004.40 1998
4004.99 2031
4005.59 2104
4006.19 2252
4006.78 1987
4007.38 2030
4007.98 2028
4008.57 2023
4009.17 2161
4009.77 2018
4010.37 2260
4010.96 2108
4011.56 2264
4012.16 2127
4012.76 2248
4013.35 2234
4013.95 2150
4014.55 2038
4015.15 2080
4015.74 1964
4016.34 2029
4016.94 2272
4017.54 1955
4018.13 1800
4018.73 2083
4019.33 2032
4019.93 1963
4020.53 1953
4021.12 1834
4021.72 1935
4022.32 2124
4022.92 2051
4023.52 2110
4024.12 2079
4024.71 2235
4025.31 2053
4025.91 2036
4026.51 1949
4027.11 2053
4027.71 1833
4028.30 1975
4028.90 2028
4029.50 1992
4030.10 2070
4030.70 2013
4031.30 2206
4031.90 2277
4032.50 2184
4033.10 2086
4033.69 2150
4034.29 2147
4034.89 2119
4035.49 2212
4036.09 2034
4036.69 1990
4037.29 2108
4037.89 2136
4038.49 2116
4039.09 2068
4039.69 1923
4040.29 1959
4040.89 1980
4041.49 1969
4042.08 1973
4042.68 1819
4043.28 1718
4043.88 1783
4044.48 1965
4045.08 1827
4045.68 1888
4046.28 2005
4046.88 1745
4047.48 1899
4048.08 1928
4048.68 1839
4049.28 1891
4049.88 2068
4050.48 1878
4051.08 1983
4051.69 1975
4052.29 1987
4052.89 1716
4053.49 1751
4054.09 1835
4054.69 1773
4055.29 1998
4055.89 1725
4056.49 1917
4057.09 1854
4057.69 1787
4058.29 1871
4058.89 1649
4059.49 1774
4060.09 1803
4060.70 1797
4061.30 1850
4061.90 1780
4062.50 1709
4063.10 1780
4063.70 1852
4064.30 1756
4064.90 1597
4065.51 1688
4066.11 1930
4066.71 1802
4067.31 1836
4067.91 1874
4068.51 1829
4069.11 1628
4069.72 1579
4070.32 1622
4070.92 1764
4071.52 1736
4072.12 1738
4072.73 1783
4073.33 1791
4073.93 1956
4074.53 1945
4075.13 1789
4075.74 1594
4076.34 1792
4076.94 1997
4077.54 1873
4078.14 1870
4078.75 1799
4079.35 1711
4079.95 1865
4080.55 1878
4081.16 1875
4081.76 1824
4082.36 1819
4082.96 1892
4083.57 1926
4084.17 1891
4084.77 1846
4085.38 1799
4085.98 1697
4086.58 1670
4087.18 1759
4087.79 1795
4088.39 1779
4088.99 1689
4089.60 1805
4090.20 1722
4090.80 1877
4091.41 1806
4092.01 1670
4092.61 1830
4093.22 1868
4093.82 1949
4094.42 2039
4095.03 1790
4095.63 1739
4096.23 1748
4096.84 1947
4097.44 1876
4098.05 1816
4098.65 1899
4099.25 1767
4099.86 1932
4100.46 1858
4101.06 1755
4101.67 1702
4102.27 1689
4102.88 1928
4103.48 1952
4104.09 1868
4104.69 1890
4105.29 1773
4105.90 1859
4106.50 1908
4107.11 1830
4107.71 1785
4108.32 1778
4108.92 1715
4109.53 1717
4110.13 1742
4110.74 1702
4111.34 1888
4111.94 1815
4112.55 1892
4113.15 1986
4113.76 1713
4114.36 1862
4114.97 1869
4115.57 1672
4116.18 1771
4116.78 1744
4117.39 1776
4118.00 1728
4118.60 1782
4119.21 1693
4119.81 1571
4120.42 1656
4121.02 1770
4121.63 1718
4122.23 1750
4122.84 1750
4123.44 1720
4124.05 1824
4124.66 1651
4125.26 1654
4125.87 1650
4126.47 1632
4127.08 1578
4127.68 1691
4128.29 1694
4128.90 1651
4129.50 1751
4130.11 1743
4130.72 1717
4131.32 1553
4131.93 1603
4132.53 1610
4133.14 1675
4133.75 1728
4134.35 1734
4134.96 1818
4135.57 1629
4136.17 1740
4136.78 1838
4137.39 1665
4137.99 1785
4138.60 2082
4139.21 1915
4139.81 1829
4140.42 1812
4141.03 1891
4141.63 1887
4142.24 1835
4142.85 1711
4143.46 1641
4144.06 1688
4144.67 1931
4145.28 1863
4145.88 1818
4146.49 1777
4147.10 1838
4147.71 1804
4148.31 1777
4148.92 1785
4149.53 1913
4150.14 1941
4150.74 1808
4151.35 1629
4151.96 1698
4152.57 1950
4153.18 1952
4153.78 1868
4154.39 2037
4155.00 1992
4155.61 1911
4156.22 1880
4156.82 1695
4157.43 1899
4158.04 1788
4158.65 1978
4159.26 1961
4159.86 1918
4160.47 2172
4161.08 2070
4161.69 1997
4162.30 2092
4162.91 2068
4163.52 2100
4164.12 1913
4164.73 1945
4165.34 1847
4165.95 1782
4166.56 1789
4167.17 1854
4167.78 1841
4168.39 1837
4168.99 1927
4169.60 1876
4170.21 1957
4170.82 1804
4171.43 1817
4172.04 1859
4172.65 1823
4173.26 1923
4173.87 1791
4174.48 1738
4175.09 1931
4175.70 1873
4176.31 1752
4176.92 1787
4177.53 1867
4178.13 1773
4178.74 1667
4179.35 1808
4179.96 1813
4180.57 1721
4181.18 1764
4181.79 1824
4182.40 1849
4183.01 1773
4183.62 2054
4184.23 1775
4184.84 1727
4185.45 1843
4186.06 2077
4186.67 2027
4187.29 1889
4187.90 1818
4188.51 1692
4189.12 1676
4189.73 1656
4190.34 1751
4190.95 1698
4191.56 1626
4192.17 1762
4192.78 1676
4193.39 1824
4194.00 1836
4194.61 1838
4195.22 1946
4195.83 2046
4196.45 1973
4197.06 2078
4197.67 1954
4198.28 1680
4198.89 1799
4199.50 1809
4200.11 1631
4200.72 1759
4201.33 1735
4201.95 1673
4202.56 1729
4203.17 1747
4203.78 1743
4204.39 1724
4205.00 1658
4205.62 1864
4206.23 1914
4206.84 1854
4207.45 1879
4208.06 1964
4208.67 1812
4209.29 1849
4209.90 1906
4210.51 1911
4211.12 1927
4211.73 2019
4212.35 1765
4212.96 1737
4213.57 1812
4214.18 1860
4214.80 2057
4215.41 1941
4216.02 1944
4216.63 1746
4217.25 1876
4217.86 1967
4218.47 1959
4219.08 1957
4219.70 1997
4220.31 1730
4220.92 1964
4221.53 2017
4222.15 1860
4222.76 1978
4223.37 1947
4223.99 2133
4224.60 1990
4225.21 2073
4225.83 2043
4226.44 2163
4227.05 2266
4227.66 2098
4228.28 1969
4228.89 2102
4229.51 2191
4230.12 2113
4230.73 2095
4231.35 2225
4231.96 2305
4232.57 2551
4233.19 2718
4233.80 2914
4234.41 3167
4235.03 3422
4235.64 3583
4236.26 3840
4236.87 3712
4237.48 3662
4238.10 3466
4238.71 3458
4239.33 3294
4239.94 2951
4240.55 2612
4241.17 2375
4241.78 2277
4242.40 2272
4243.01 2071
4243.63 2219
4244.24 2449
4244.85 2285
4245.47 2191
4246.08 2210
4246.70 2239
4247.31 2358
4247.93 2222
4248.54 2134
4249.16 2100
4249.77 2098
4250.39 2318
4251.00 2323
4251.62 2080
4252.23 2015
4252.85 2225
4253.46 2113
4254.08 2229
4254.69 2136
4255.31 2137
4255.92 2156
4256.54 1896
4257.15 1943
4257.77 2144
4258.39 2079
4259.00 1972
4259.62 2094
4260.23 2131
4260.85 2081
4261.46 1994
4262.08 1860
4262.69 1854
4263.31 1827
4263.93 1934
4264.54 2057
4265.16 2034
4265.77 1868
4266.39 2001
4267.01 1995
4267.62 1917
4268.24 1966
4268.86 2148
4269.47 2246
4270.09 2020
4270.70 2085
4271.32 2152
4271.94 2357
4272.55 2284
4273.17 2235
4273.79 2303
4274.40 2302
4275.02 2379
4275.64 2324
4276.25 2447
4276.87 2767
4277.49 2781
4278.10 2856
4278.72 2456
4279.34 2549
4279.96 2585
4280.57 2572
4281.19 2604
4281.81 2476
4282.42 2156
4283.04 2180
4283.66 2276
4284.28 2346
4284.89 2342
4285.51 2163
4286.13 2258
4286.75 2376
4287.36 2226
4287.98 2232
4288.60 2216
4289.22 2226
4289.83 2227
4290.45 2278
4291.07 2243
4291.69 2178
4292.31 2170
4292.92 2186
4293.54 2169
4294.16 2114
4294.78 2054
4295.40 2026
4296.01 1997
4296.63 1783
4297.25 1899
4297.87 1957
4298.49 2175
4299.11 2085
4299.72 2014
4300.34 1984
4300.96 1969
4301.58 1994
4302.20 1937
4302.82 1991
4303.44 1907
4304.06 1810
4304.67 1872
4305.29 1988
4305.91 1849
4306.53 1902
4307.15 1874
4307.77 1821
4308.39 1950
4309.01 1970
4309.63 1960
4310.25 1881
4310.86 1816
4311.48 1929
4312.10 2019
4312.72 2010
4313.34 1876
4313.96 1850
4314.58 1956
4315.20 1995
4315.82 1931
4316.44 1931
4317.06 2126
4317.68 1969
4318.30 1958
4318.92 1896
4319.54 1919
4320.16 2023
4320.78 1917
4321.40 2002
4322.02 2090
4322.64 1921
4323.26 2122
4323.88 2122
4324.50 2061
4325.12 2091
4325.74 2268
4326.36 2352
4326.98 2436
4327.60 2508
4328.22 2388
4328.84 2445
4329.46 2218
4330.08 2411
4330.71 2391
4331.33 2240
4331.95 2350
4332.57 2250
4333.19 2275
4333.81 2269
4334.43 2315
4335.05 2465
4335.67 2362
4336.29 2403
4336.91 2641
4337.54 2604
4338.16 2659
4338.78 2808
4339.40 2796
4340.02 2869
4340.64 2572
4341.26 2557
4341.89 2800
4342.51 3142
4343.13 3326
4343.75 3868
4344.37 4572
4344.99 5180
4345.62 5915
4346.24 6242
4346.86 7016
4347.48 7364
4348.10 8016
4348.73 7918
4349.35 7542
4349.97 6616
4350.59 6235
4351.21 5633
4351.84 4509
4352.46 4060
4353.08 3550
4353.70 3357
4354.33 3311
4354.95 3146
4355.57 2799
4356.19 2849
4356.82 2826
4357.44 2913
4358.06 3059
4358.68 3003
4359.31 2966
4359.93 3048
4360.55 2853
4361.17 3083
4361.80 2797
4362.42 2675
4363.04 2755
4363.67 2836
4364.29 3033
4364.91 2730
4365.54 2681
4366.16 2831
4366.78 2746
4367.41 2698
4368.03 2901
4368.65 2822
4369.28 2603
4369.90 2714
4370.52 2659
4371.15 2672
4371.77 2388
4372.39 2176
4373.02 2103
4373.64 2390
4374.27 2335
4374.89 2434
4375.51 2314
4376.14 2422
4376.76 2462
4377.39 2308
4378.01 2488
4378.63 2614
4379.26 2443
4379.88 2362
4380.51 2521
4381.13 2816
4381.75 2724
4382.38 2498
4383.00 2432
4383.63 2405
4384.25 2496
4384.88 2362
4385.50 2409
4386.13 2411
4386.75 2506
4387.38 2574
4388.00 2455
4388.63 2356
4389.25 2316
4389.88 2351
4390.50 2025
4391.13 2146
4391.75 2206
4392.38 2154
4393.00 2143
4393.63 2274
4394.25 2136
4394.88 2121
4395.50 2212
4396.13 2371
4396.75 2220
4397.38 2016
4398.00 1949
4398.63 2009
4399.26 2278
4399.88 2177
4400.51 2075
4401.13 2039
4401.76 2176
4402.38 2147
4403.01 1946
4403.64 2101
4404.26 1981
4404.89 2284
4405.51 2239
4406.14 2089
4406.77 1986
4407.39 2032
4408.02 2078
4408.64 2116
4409.27 2217
4409.90 2070
4410.52 2212
4411.15 2155
4411.78 2078
4412.40 2081
4413.03 2095
4413.66 2014
4414.28 1945
4414.91 1785
4415.54 2002
4416.16 1994
4416.79 2062
4417.42 1922
4418.04 1946
4418.67 2042
4419.30 2091
4419.93 1997
4420.55 1985
4421.18 1988
4421.81 1976
4422.43 2126
4423.06 1941
4423.69 2049
4424.32 2125
4424.94 2009
4425.57 1897
4426.20 1988
4426.83 1989
4427.45 1966
4428.08 1872
4428.71 1746
4429.34 1768
4429.96 1823
4430.59 1932
4431.22 1939
4431.85 1779
4432.48 1859
4433.10 2096
4433.73 2112
4434.36 2059
4434.99 2213
4435.62 2062
4436.24 2044
4436.87 1936
4437.50 1911
4438.13 1988
4438.76 2078
4439.39 1984
4440.02 1981
4440.64 2049
4441.27 2031
4441.90 1910
4442.53 1900
4443.16 1945
4443.79 2042
4444.42 1821
4445.04 1820
4445.67 1994
4446.30 1861
4446.93 1876
4447.56 1941
4448.19 2029
4448.82 2119
4449.45 2039
4450.08 1970
4450.71 2078
4451.34 2012
4451.97 1904
4452.59 1868
4453.22 1909
4453.85 2062
4454.48 1990
4455.11 1918
4455.74 1925
4456.37 2176
4457.00 2126
4457.63 2161
4458.26 2340
4458.89 2184
4459.52 1966
4460.15 1947
4460.78 2047
4461.41 2073
4462.04 2027
4462.67 1898
4463.30 1922
4463.93 1920
4464.56 1872
4465.19 1696
4465.82 1780
4466.45 1830
4467.08 1827
4467.71 1935
4468.34 1899
4468.97 1975
4469.61 1903
4470.24 1810
4470.87 1898
4471.50 1817
4472.13 1790
4472.76 1773
4473.39 1789
4474.02 1932
4474.65 1825
4475.28 1853
4475.91 1840
4476.54 1846
4477.18 2038
4477.81 1972
4478.44 1988
4479.07 1912
4479.70 1819
4480.33 1863
4480.96 1933
4481.59 1975
4482.23 2038
4482.86 1939
4483.49 2064
4484.12 2001
4484.75 1759
4485.38 1761
4486.02 1831
4486.65 1844
4487.28 2049
4487.91 1855
4488.54 1877
4489.18 1977
4489.81 2106
4490.44 1963
4491.07 1872
4491.70 1789
4492.34 1896
4492.97 2053
4493.60 2070
4494.23 1979
4494.87 2043
4495.50 2213
4496.13 1941
4496.76 1886
4497.40 1925
4498.03 2023
4498.66 2254
4499.29 2114
4499.93 2230
4500.56 2292
4501.19 2180
4501.82 2352
4502.46 2439
4503.09 2506
4503.72 2395
4504.36 2457
4504.99 2292
4505.62 2271
4506.26 2053
4506.89 1952
4507.52 2073
4508.16 2010
4508.79 2126
4509.42 2021
4510.06 1853
4510.69 1981
4511.32 2102
4511.96 2226
4512.59 2025
4513.22 1982
4513.86 2265
4514.49 2073
4515.13 1986
4515.76 2021
4516.39 1849
4517.03 1799
4517.66 1909
4518.30 1897
4518.93 1839
4519.56 1993
4520.20 1957
4520.83 1918
4521.47 1809
4522.10 1792
4522.73 1872
4523.37 1773
4524.00 1815
4524.64 1844
4525.27 1751
4525.91 1811
4526.54 1939
4527.18 1867
4527.81 1744
4528.45 1892
4529.08 1987
4529.72 1896
4530.35 1988
4530.99 1979
4531.62 1883
4532.26 1990
4532.89 1779
4533.53 1909
4534.16 1823
4534.80 1896
4535.43 1855
4536.07 1909
4536.70 1964
4537.34 2002
4537.97 1929
4538.61 2036
4539.24 2015
4539.88 1887
4540.51 1886
4541.15 1962
4541.79 1954
4542.42 1908
4543.06 1963
4543.69 1894
4544.33 1783
4544.96 1782
4545.60 1667
4546.24 1721
4546.87 1927
4547.51 1803
4548.14 1777
4548.78 1630
4549.42 1537
4550.05 1772
4550.69 1772
4551.33 1810
4551.96 1789
4552.60 1852
4553.24 1874
4553.87 1694
4554.51 1692
4555.15 1800
4555.78 1869
4556.42 1840
4557.06 1874
4557.69 1778
4558.33 1675
4558.97 1569
4559.60 1637
4560.24 1934
4560.88 1859
4561.51 1848
4562.15 1993
4562.79 2083
4563.43 1827
4564.06 1695
4564.70 1808
4565.34 1711
4565.97 1824
4566.61 1891
4567.25 1808
4567.89 1839
4568.52 1820
4569.16 1826
4569.80 1833
4570.44 1665
4571.07 1737
4571.71 1737
4572.35 1738
4572.99 1734
4573.63 1579
4574.26 1764
4574.90 1856
4575.54 1758
4576.18 1805
4576.82 1756
4577.45 1933
4578.09 1872
4578.73 1800
4579.37 1961
4580.01 1929
4580.65 1972
4581.28 1902
4581.92 1954
4582.56 1970
4583.20 1883
4583.84 1886
4584.48 2055
4585.12 1919
4585.76 2140
4586.39 2234
4587.03 2106
4587.67 2117
4588.31 2239
4588.95 2328
4589.59 2319
4590.23 2565
4590.87 2680
4591.51 2879
4592.15 2913
4592.78 3125
4593.42 3204
4594.06 3365
4594.70 3142
4595.34 3128
4595.98 2963
4596.62 2557
4597.26 2406
4597.90 2372
4598.54 2398
4599.18 2340
4599.82 2361
4600.46 2321
4601.10 2225
4601.74 2284
4602.38 2434
4603.02 2505
4603.66 2394
4604.30 2320
4604.94 2164
4605.58 2283
4606.22 2099
4606.86 2170
4607.50 2286
4608.14 2256
4608.78 2132
4609.42 2228
4610.06 2101
4610.70 2039
4611.34 2032
4611.98 1989
4612.62 1853
4613.26 1853
4613.90 1853
4614.55 2013
4615.19 1769
4615.83 1837
4616.47 1884
4617.11 1893
4617.75 2006
4618.39 1937
4619.03 1763
4619.67 1833
4620.31 1855
4620.96 1886
4621.60 2242
4622.24 2121
4622.88 2094
4623.52 1878
4624.16 1887
4624.80 2117
4625.44 1962
4626.09 1850
4626.73 1810
4627.37 1850
4628.01 1884
4628.65 1795
4629.29 1924
4629.94 2140
4630.58 1931
4631.22 1959
4631.86 2129
4632.50 2335
4633.15 2216
4633.79 2084
4634.43 2149
4635.07 2057
4635.72 2081
4636.36 2004
4637.00 2080
4637.64 1864
4638.28 2018
4638.93 2056
4639.57 2022
4640.21 1936
4640.85 1964
4641.50 1940
4642.14 2106
4642.78 2050
4643.43 1961
4644.07 1957
4644.71 1934
4645.35 2140
4646.00 1886
4646.64 1837
4647.28 1846
4647.93 1774
4648.57 1849
4649.21 1864
4649.86 1926
4650.50 1930
4651.14 1860
4651.79 1848
4652.43 1877
4653.07 1905
4653.72 1896
4654.36 1868
4655.00 1942
4655.65 1826
4656.29 1899
4656.93 1847
4657.58 2018
4658.22 1825
4658.87 1848
4659.51 1834
4660.15 1892
4660.80 1972
4661.44 2020
4662.09 2032
4662.73 1938
4663.37 1932
4664.02 2025
4664.66 1996
4665.31 1925
4665.95 1833
4666.59 1831
4667.24 1815
4667.88 1985
4668.53 1932
4669.17 1974
4669.82 1960
4670.46 1942
4671.11 1931
4671.75 1925
4672.40 1903
4673.04 1920
4673.69 1770
4674.33 1934
4674.98 1889
4675.62 1853
4676.27 1917
4676.91 1789
4677.56 1924
4678.20 1999
4678.85 1899
4679.49 2061
4680.14 2084
4680.78 2069
4681.43 1897
4682.07 1908
4682.72 2012
4683.36 1994
4684.01 1907
4684.66 1971
4685.30 2091
4685.95 2121
4686.59 1922
4687.24 2065
4687.88 2105
4688.53 1968
4689.18 2100
4689.82 2122
4690.47 2159
4691.11 1960
4691.76 1915
4692.41 2138
4693.05 2026
4693.70 2118
4694.34 2251
4694.99 2278
4695.64 2316
4696.28 2471
4696.93 2552
4697.58 2906
4698.22 2974
4698.87 3111
4699.52 3258
4700.16 3303
4700.81 3498
4701.46 3872
4702.10 3543
4702.75 3646
4703.40 3425
4704.04 3226
4704.69 2866
4705.34 2445
4705.99 2290
4706.63 2558
4707.28 2472
4707.93 2543
4708.57 2391
4709.22 2481
4709.87 2527
4710.52 2637
4711.16 2709
4711.81 2797
4712.46 2614
4713.11 2616
4713.75 2624
4714.40 2237
4715.05 2252
4715.70 2267
4716.35 2274
4716.99 2284
4717.64 2387
4718.29 2261
4718.94 2279
4719.58 2162
4720.23 2159
4720.88 2449
4721.53 2294
4722.18 2188
4722.83 2323
4723.47 2170
4724.12 2327
4724.77 2362
4725.42 2235
4726.07 2383
4726.72 2383
4727.36 2302
4728.01 2357
4728.66 2368
4729.31 2228
4729.96 2155
4730.61 2037
4731.26 2196
4731.91 2236
4732.55 2241
4733.20 2202
4733.85 2058
4734.50 2188
4735.15 2194
4735.80 2307
4736.45 2101
4737.10 1979
4737.75 2043
4738.40 1965
4739.05 1976
4739.70 2190
4740.35 2165
4740.99 2055
4741.64 2096
4742.29 2028
4742.94 1931
4743.59 2023
4744.24 2002
4744.89 2037
4745.54 1968
4746.19 2054
4746.84 2097
4747.49 2121
4748.14 2319
4748.79 2291
4749.44 2227
4750.09 2201
4750.74 2377
4751.39 2521
4752.04 2642
4752.69 2713
4753.34 2539
4753.99 2498
4754.64 2428
4755.29 2524
4755.95 2516
4756.60 2359
4757.25 2142
4757.90 2281
4758.55 2254
4759.20 2151
4759.85 2019
4760.50 1871
4761.15 2034
4761.80 1924
4762.45 2001
4763.10 2128
4763.75 2037
4764.41 2153
4765.06 2026
4765.71 2048
4766.36 2137
4767.01 2087
4767.66 2211
4768.31 2146
4768.97 2129
4769.62 2216
4770.27 2227
4770.92 2097
4771.57 2132
4772.22 2049
4772.87 1891
4773.53 1977
4774.18 2045
4774.83 1893
4775.48 1817
4776.13 1800
4776.79 2042
4777.44 1982
4778.09 1974
4778.74 1851
4779.39 1864
4780.05 1926
4780.70 1936
4781.35 1887
4782.00 2206
4782.65 2142
4783.31 2246
4783.96 2259
4784.61 2050
4785.26 1923
4785.92 1825
4786.57 2047
4787.22 2056
4787.88 2063
4788.53 2100
4789.18 2230
4789.83 2221
4790.49 2330
4791.14 2369
4791.79 2183
4792.45 2183
4793.10 2215
4793.75 2287
4794.40 2087
4795.06 2194
4795.71 2152
4796.36 2136
4797.02 1934
4797.67 1859
4798.32 1892
4798.98 1865
4799.63 1934
4800.29 1945
4800.94 1705
4801.59 1935
4802.25 1808
4802.90 1813
4803.55 1940
4804.21 1924
4804.86 2013
4805.52 1868
4806.17 1908
4806.82 1904
4807.48 1963
4808.13 1895
4808.79 1842
4809.44 1924
4810.09 1886
4810.75 1952
4811.40 2066
4812.06 1917
4812.71 2021
4813.37 1944
4814.02 1836
4814.67 1984
4815.33 2145
4815.98 2055
4816.64 1813
4817.29 1907
4817.95 1934
4818.60 2008
4819.26 2071
4819.91 1948
4820.57 1936
4821.22 2055
4821.88 2258
4822.53 2187
4823.19 2140
4823.84 2095
4824.50 2162
4825.15 2165
4825.81 2239
4826.46 2257
4827.12 2190
4827.77 2565
4828.43 2378
4829.09 2399
4829.74 2453
4830.40 2306
4831.05 2381
4831.71 2389
4832.36 2382
4833.02 2341
4833.68 2549
4834.33 2375
4834.99 2200
4835.64 2433
4836.30 2318
4836.96 2360
4837.61 2359
4838.27 2523
4838.92 2436
4839.58 2546
4840.24 2744
4840.89 2637
4841.55 2486
4842.21 2621
4842.86 2656
4843.52 2562
4844.17 2664
4844.83 2672
4845.49 2684
4846.14 2935
4846.80 2961
4847.46 2993
4848.11 3261
4848.77 3461
4849.43 3304
4850.09 3518
4850.74 3955
4851.40 4049
4852.06 3982
4852.71 3941
4853.37 4075
4854.03 3835
4854.69 3652
4855.34 3520
4856.00 3615
4856.66 3300
4857.31 3265
4857.97 3262
4858.63 3331
4859.29 3116
4859.94 3186
4860.60 3182
4861.26 3179
4861.92 3132
4862.58 3079
4863.23 3152
4863.89 3103
4864.55 3099
4865.21 3265
4865.87 3121
4866.52 3285
4867.18 3327
4867.84 3435
4868.50 3382
4869.16 3357
4869.81 3383
4870.47 3183
4871.13 2971
4871.79 3032
4872.45 3043
4873.11 2805
4873.77 2683
4874.42 3047
4875.08 3014
4875.74 2785
4876.40 3016
4877.06 3145
4877.72 3082
4878.38 2788
4879.03 3017
4879.69 2936
4880.35 2850
4881.01 2947
4881.67 3154
4882.33 2874
4882.99 2884
4883.65 2780
4884.31 2785
4884.97 2997
4885.63 2930
4886.29 2815
4886.95 3021
4887.60 3047
4888.26 3225
4888.92 3181
4889.58 2951
4890.24 2969
4890.90 3186
4891.56 3149
4892.22 3565
4892.88 3381
4893.54 3164
4894.20 3210
4894.86 3274
4895.52 3148
4896.18 2898
4896.84 3103
4897.50 2958
4898.16 2883
4898.82 3026
4899.48 3194
4900.14 3288
4900.80 3331
4901.46 3153
4902.12 3224
4902.79 3164
4903.45 2854
4904.11 2833
4904.77 2751
4905.43 2910
4906.09 2772
4906.75 2741
4907.41 2683
4908.07 2770
4908.73 2758
4909.39 2603
4910.05 2809
4910.71 2758
4911.38 2675
4912.04 2487
4912.70 2503
4913.36 2569
4914.02 2551
4914.68 2453
4915.34 2615
4916.00 2660
4916.67 2512
4917.33 2378
4917.99 2603
4918.65 2561
4919.31 2655
4919.97 2491
4920.64 2420
4921.30 2365
4921.96 2328
4922.62 2291
4923.28 2390
4923.94 2331
4924.61 2239
4925.27 2294
4925.93 2364
4926.59 2312
4927.26 2238
4927.92 2271
4928.58 2396
4929.24 2388
4929.90 2195
4930.57 2266
4931.23 2453
4931.89 2415
4932.55 2268
4933.22 2148
4933.88 2130
4934.54 2063
4935.20 2100
4935.87 2169
4936.53 2128
4937.19 2099
4937.86 2260
4938.52 2070
4939.18 2102
4939.84 2301
4940.51 2268
4941.17 2145
4941.83 2022
4942.50 2049
4943.16 2007
4943.82 2011
4944.49 1924
4945.15 1918
4945.81 1954
4946.48 2131
4947.14 2226
4947.80 2100
4948.47 1959
4949.13 1995
4949.79 2021
4950.46 2066
4951.12 1971
4951.79 1939
4952.45 2136
4953.11 2211
4953.78 2115
4954.44 2001
4955.11 2026
4955.77 2025
4956.43 2029
4957.10 2386
4957.76 2137
4958.43 1984
4959.09 2196
4959.76 2143
4960.42 2204
4961.08 2171
4961.75 2274
4962.41 2253
4963.08 2367
4963.74 2452
4964.41 2635
4965.07 2542
4965.74 2443
4966.40 2583
4967.07 2530
4967.73 2404
4968.40 2470
4969.06 2433
4969.73 2233
4970.39 2225
4971.06 2473
4971.72 2356
4972.39 2239
4973.05 2244
4973.72 2332
4974.38 2328
4975.05 2248
4975.71 2167
4976.38 2389
4977.04 2192
4977.71 2293
4978.37 2100
4979.04 2405
4979.71 2429
4980.37 2122
4981.04 2008
4981.70 2175
4982.37 2128
4983.04 2162
4983.70 2132
4984.37 2275
4985.03 2241
4985.70 2114
4986.37 2174
4987.03 2248
4987.70 2119
4988.36 2146
4989.03 2239
4989.70 2329
4990.36 2368
4991.03 2168
4991.70 1980
4992.36 2120
4993.03 2246
4993.70 2190
4994.36 2139
4995.03 2283
4995.70 2180
4996.36 2042
4997.03 1982
4997.70 2023
4998.36 1916
4999.03 1883
4999.70 1996
5000.36 1820
5001.03 1780
5001.70 1942
5002.37 1924
5003.03 1835
5003.70 2046
5004.37 1990
5005.03 1856
5005.70 1887
5006.37 1896
5007.04 1920
5007.70 1903
5008.37 1910
5009.04 1979
5009.71 1907
5010.38 2003
5011.04 1996
5011.71 1972
5012.38 1837
5013.05 1780
5013.71 1849
5014.38 1878
5015.05 1882
5015.72 1847
5016.39 1917
5017.06 1839
5017.72 1838
5018.39 1910
5019.06 2022
5019.73 1888
5020.40 1807
5021.07 1944
5021.73 2058
5022.40 1961
5023.07 2028
5023.74 1999
5024.41 1956
5025.08 2107
5025.75 2074
5026.41 2165
5027.08 2100
5027.75 2039
5028.42 1920
5029.09 1995
5029.76 2049
5030.43 2048
5031.10 2024
5031.77 1948
5032.44 1920
5033.10 1911
5033.77 1736
5034.44 1873
5035.11 1795
5035.78 1812
5036.45 1870
5037.12 1807
5037.79 1863
5038.46 1878
5039.13 1854
5039.80 1757
5040.47 1754
5041.14 1836
5041.81 1720
5042.48 1706
5043.15 1694
5043.82 1846
5044.49 1654
5045.16 1721
5045.83 1907
5046.50 1649
5047.17 1770
5047.84 1740
5048.51 1748
5049.18 1782
5049.85 1784
5050.52 1572
5051.19 1691
5051.86 1747
5052.53 1803
5053.20 1798
5053.87 1838
5054.54 1856
5055.21 1860
5055.89 1682
5056.56 1709
5057.23 1840
5057.90 1610
5058.57 1630
5059.24 1821
5059.91 1789
5060.58 1793
5061.25 1787
5061.92 1734
5062.60 1679
5063.27 1795
5063.94 1754
5064.61 1840
5065.28 1677
5065.95 1664
5066.62 1718
5067.30 1783
5067.97 1783
5068.64 1742
5069.31 1671
5069.98 1685
5070.65 1715
5071.33 1841
5072.00 1699
5072.67 1713
5073.34 1730
5074.01 1729
5074.68 1722
5075.36 1895
5076.03 1657
5076.70 1744
5077.37 1813
5078.05 1785
5078.72 1748
5079.39 1854
5080.06 2141
5080.73 2138
5081.41 1886
5082.08 2029
5082.75 1958
5083.42 1815
5084.10 1935
5084.77 1824
5085.44 1890
5086.12 1863
5086.79 1773
5087.46 1862
5088.13 1832
5088.81 1840
5089.48 1792
5090.15 1988
5090.83 1788
5091.50 1753
5092.17 1742
5092.85 1846
5093.52 1880
5094.19 1936
5094.87 1998
5095.54 1995
5096.21 1907
5096.89 1801
5097.56 1791
5098.23 1783
5098.91 1918
5099.58 1879
5100.25 1820
5100.93 1733
5101.60 1743
5102.28 1924
5102.95 1933
5103.62 1843
5104.30 1920
5104.97 2000
5105.65 2011
5106.32 2004
5106.99 1978
5107.67 1902
5108.34 1867
5109.02 2059
5109.69 1903
5110.36 1956
5111.04 1873
5111.71 1875
5112.39 2025
5113.06 1836
5113.74 1855
5114.41 1737
5115.09 1690
5115.76 1645
5116.44 1850
5117.11 1801
5117.79 1830
5118.46 1827
5119.14 1978
5119.81 1962
5120.49 1838
5121.16 1886
5121.84 2074
5122.51 1912
5123.19 2047
5123.86 1903
5124.54 1974
5125.21 2008
5125.89 1813
5126.56 1784
5127.24 1970
5127.91 1961
5128.59 2006
5129.27 1821
5129.94 1913
5130.62 1842
5131.29 1836
5131.97 1814
5132.64 1744
5133.32 1798
5134.00 1917
5134.67 1891
5135.35 1899
5136.02 1862
5136.70 1815
5137.38 1702
5138.05 1815
5138.73 1788
5139.40 1842
5140.08 1781
5140.76 1782
5141.43 1802
5142.11 1718
5142.79 1573
5143.46 1773
5144.14 1758
5144.82 1788
5145.49 1642
5146.17 1539
5146.85 1707
5147.52 1716
5148.20 1547
5148.88 1498
5149.55 1506
5150.23 1502
5150.91 1621
5151.59 1580
5152.26 1634
5152.94 1577
5153.62 1659
5154.29 1600
5154.97 1505
5155.65 1491
5156.33 1514
5157.00 1560
5157.68 1420
5158.36 1435
5159.04 1523
5159.71 1632
5160.39 1538
5161.07 1551
5161.75 1634
5162.42 1658
5163.10 1638
5163.78 1575
5164.46 1549
5165.14 1763
5165.81 1600
5166.49 1567
5167.17 1541
5167.85 1603
5168.53 1548
5169.21 1821
5169.88 1776
5170.56 1629
5171.24 1519
5171.92 1655
5172.60 1627
5173.28 1604
5173.95 1567
5174.63 1448
5175.31 1577
5175.99 1546
5176.67 1534
5177.35 1640
5178.03 1624
5178.71 1758
5179.38 1748
5180.06 1549
5180.74 1759
5181.42 1647
5182.10 1570
5182.78 1649
5183.46 1728
5184.14 1759
5184.82 1663
5185.50 1496
5186.18 1501
5186.86 1620
5187.53 1555
5188.21 1456
5188.89 1566
5189.57 1611
5190.25 1630
5190.93 1516
5191.61 1591
5192.29 1572
5192.97 1819
5193.65 1857
5194.33 1695
5195.01 1627
5195.69 1545
5196.37 1657
5197.05 1805
5197.73 1776
5198.41 1580
5199.09 1616
5199.77 1755
5200.45 1620
5201.13 1536
5201.81 1663
5202.49 1733
5203.17 1640
5203.86 1586
5204.54 1680
5205.22 1854
5205.90 1764
5206.58 1630
5207.26 1630
5207.94 1723
5208.62 1840
5209.30 1772
5209.98 1732
5210.66 1721
5211.34 1628
5212.02 1810
5212.71 1767
5213.39 1827
5214.07 1816
5214.75 1855
5215.43 1771
5216.11 1724
5216.79 1754
5217.47 1635
5218.16 1867
5218.84 1854
5219.52 1806
5220.20 1757
5220.88 1883
5221.56 1884
5222.25 1847
5222.93 1686
5223.61 1896
5224.29 1767
5224.97 1890
5225.66 1837
5226.34 1964
5227.02 1807
5227.70 1809
5228.38 1779
5229.07 1729
5229.75 1763
5230.43 1867
5231.11 1836
5231.79 1764
5232.48 1808
5233.16 1846
5233.84 1782
5234.52 1723
5235.21 1828
5235.89 1749
5236.57 1736
5237.26 1755
5237.94 1797
5238.62 1914
5239.30 2051
5239.99 2066
5240.67 1906
5241.35 1932
5242.04 1992
5242.72 1936
5243.40 1933
5244.08 1910
5244.77 1825
5245.45 1790
5246.13 1868
5246.82 1849
5247.50 1939
5248.18 2011
5248.87 1983
5249.55 1752
5250.24 1825
5250.92 1988
5251.60 1936
5252.29 1988
5252.97 2021
5253.65 2090
5254.34 2039
5255.02 2037
5255.71 1903
5256.39 1760
5257.07 1995
5257.76 2028
5258.44 2016
5259.13 1925
5259.81 1937
5260.49 2069
5261.18 2096
5261.86 2006
5262.55 2096
5263.23 1953
5263.92 1717
5264.60 1794
5265.28 1899
5265.97 1815
5266.65 1872
5267.34 1839
5268.02 1697
5268.71 1900
5269.39 1844
5270.08 1786
5270.76 1867
5271.45 1893
5272.13 1887
5272.82 1877
5273.50 1739
5274.19 1649
5274.87 1758
5275.56 1808
5276.24 1872
5276.93 1818
5277.61 1838
5278.30 1823
5278.98 1719
5279.67 1723
5280.36 1742
5281.04 1747
5281.73 1832
5282.41 1659
5283.10 1854
5283.78 1774
5284.47 1884
5285.16 1730
5285.84 1764
5286.53 1723
5287.21 1731
5287.90 1818
5288.59 1718
5289.27 1593
5289.96 1588
5290.64 1512
5291.33 1584
5292.02 1700
5292.70 1609
5293.39 1625
5294.08 1641
5294.76 1582
5295.45 1508
5296.13 1723
5296.82 1683
5297.51 1708
5298.19 1760
5298.88 1737
5299.57 1807
5300.25 1722
5300.94 1622
5301.63 1723
5302.32 1635
5303.00 1757
5303.69 1696
5304.38 1604
5305.06 1711
5305.75 1672
5306.44 1641
5307.13 1727
5307.81 1878
5308.50 1814
5309.19 1851
5309.87 1892
5310.56 1758
5311.25 1830
5311.94 1871
5312.62 1970
5313.31 1972
5314.00 1963
5314.69 2005
5315.38 1897
5316.06 2003
5316.75 2113
5317.44 1936
5318.13 1802
5318.82 1768
5319.50 1993
5320.19 1814
5320.88 1935
5321.57 1967
5322.26 1994
5322.94 1965
5323.63 1954
5324.32 1916
5325.01 1989
5325.70 1812
5326.39 1730
5327.07 1753
5327.76 1605
5328.45 1592
5329.14 1554
5329.83 1566
5330.52 1688
5331.21 1847
5331.90 1608
5332.58 1626
5333.27 1591
5333.96 1515
5334.65 1558
5335.34 1615
5336.03 1707
5336.72 1667
5337.41 1570
5338.10 1732
5338.79 1750
5339.48 1829
5340.17 1710
5340.86 1721
5341.54 1806
5342.23 1647
5342.92 1618
5343.61 1622
5344.30 1668
5344.99 1700
5345.68 1683
5346.37 1564
5347.06 1604
5347.75 1611
5348.44 1645
5349.13 1536
5349.82 1522
5350.51 1485
5351.20 1593
5351.89 1564
5352.58 1482
5353.27 1432
5353.96 1541
5354.65 1671
5355.34 1556
5356.03 1540
5356.72 1483
5357.42 1450
5358.11 1457
5358.80 1422
5359.49 1458
5360.18 1387
5360.87 1481
5361.56 1546
5362.25 1380
5362.94 1318
5363.63 1556
5364.32 1636
5365.01 1542
5365.70 1589
5366.40 1532
5367.09 1366
5367.78 1502
5368.47 1456
5369.16 1377
5369.85 1472
5370.54 1513
5371.23 1545
5371.93 1458
5372.62 1378
5373.31 1380
5374.00 1562
5374.69 1422
5375.38 1436
5376.08 1398
5376.77 1381
5377.46 1443
5378.15 1416
5378.84 1384
5379.53 1466
5380.23 1497
5380.92 1493
5381.61 1533
5382.30 1557
5383.00 1428
5383.69 1376
5384.38 1362
5385.07 1251
5385.76 1307
5386.46 1407
5387.15 1430
5387.84 1411
5388.53 1508
5389.23 1467
5389.92 1440
5390.61 1619
5391.30 1559
5392.00 1566
5392.69 1417
5393.38 1584
5394.08 1484
5394.77 1618
5395.46 1577
5396.15 1505
5396.85 1500
5397.54 1448
5398.23 1555
5398.93 1468
5399.62 1512
5400.31 1541
5401.01 1349
5401.70 1396
5402.39 1414
5403.09 1367
5403.78 1553
5404.47 1449
5405.17 1359
5405.86 1573
5406.56 1561
5407.25 1336
5407.94 1402
5408.64 1421
5409.33 1565
5410.02 1391
5410.72 1399
5411.41 1379
5412.11 1409
5412.80 1510
5413.49 1428
5414.19 1527
5414.88 1484
5415.58 1530
5416.27 1509
5416.97 1571
5417.66 1623
5418.35 1553
5419.05 1560
5419.74 1419
5420.44 1445
5421.13 1600
5421.83 1607
5422.52 1557
5423.22 1526
5423.91 1593
5424.61 1560
5425.30 1532
5426.00 1481
5426.69 1350
5427.39 1492
5428.08 1543
5428.78 1676
5429.47 1627
5430.17 1629
5430.86 1595
5431.56 1630
5432.25 1661
5432.95 1663
5433.64 1623
5434.34 1671
5435.03 1690
5435.73 1796
5436.43 1838
5437.12 1819
5437.82 1791
5438.51 1942
5439.21 1882
5439.90 1712
5440.60 1766
5441.30 1603
5441.99 1602
5442.69 1843
5443.38 1894
5444.08 1764
5444.78 1943
5445.47 1949
5446.17 1938
5446.86 1943
5447.56 2027
5448.26 1953
5448.95 2078
5449.65 2028
5450.35 2039
5451.04 2023
5451.74 2022
5452.44 2008
5453.13 2001
5453.83 2011
5454.53 1864
5455.22 1840
5455.92 1773
5456.62 1852
5457.31 1935
5458.01 1942
5458.71 1872
5459.40 1959
5460.10 1955
5460.80 1810
5461.50 1898
5462.19 2022
5462.89 1964
5463.59 1982
5464.29 1992
5464.98 1944
5465.68 1914
5466.38 2045
5467.08 2176
5467.77 1920
5468.47 1981
5469.17 2053
5469.87 2108
5470.56 2271
5471.26 2002
5471.96 2033
5472.66 2165
5473.36 2242
5474.05 2206
5474.75 2202
5475.45 2297
5476.15 2396
5476.85 2384
5477.54 2750
5478.24 2717
5478.94 2889
5479.64 2983
5480.34 3233
5481.04 3399
5481.73 3556
5482.43 3566
5483.13 3782
5483.83 3671
5484.53 3621
5485.23 3464
5485.93 3400
5486.62 3318
5487.32 3031
5488.02 3106
5488.72 3179
5489.42 3128
5490.12 3068
5490.82 3206
5491.52 3123
5492.22 3117
5492.92 3035
5493.62 3221
5494.31 3258
5495.01 3244
5495.71 3202
5496.41 3239
5497.11 3579
5497.81 3562
5498.51 3780
5499.21 4011
5499.91 4564
5500.61 4991
5501.31 5058
5502.01 5309
5502.71 5615
5503.41 5721
5504.11 5992
5504.81 5525
5505.51 4773
5506.21 4514
5506.91 4295
5507.61 3915
5508.31 3726
5509.01 3697
5509.71 3809
5510.41 3877
5511.11 3735
5511.81 3704
5512.51 3636
5513.21 3671
5513.91 3400
5514.61 3157
5515.31 2906
5516.01 3128
5516.72 3021
5517.42 2967
5518.12 3033
5518.82 2736
5519.52 2840
5520.22 2935
5520.92 3031
5521.62 2652
5522.32 2568
5523.02 2768
5523.73 2590
5524.43 2376
5525.13 2440
5525.83 2360
5526.53 2297
5527.23 2349
5527.93 2293
5528.63 2101
5529.34 2084
5530.04 2046
5530.74 1996
5531.44 2076
5532.14 2064
5532.84 2157
5533.55 2071
5534.25 2105
5534.95 2171
5535.65 2191
5536.35 2042
5537.06 2123
5537.76 2061
5538.46 1989
5539.16 1856
5539.86 1999
5540.57 1966
5541.27 2081
5541.97 1913
5542.67 1941
5543.38 1992
5544.08 1811
5544.78 1728
5545.48 1794
5546.19 1778
5546.89 1787
5547.59 1871
5548.29 1961
5549.00 1893
5549.70 1876
5550.40 1885
5551.11 1886
5551.81 1946
5552.51 1895
5553.21 1786
5553.92 1868
5554.62 1685
5555.32 1784
5556.03 1853
5556.73 1674
5557.43 1698
5558.14 1860
5558.84 1785
5559.54 1805
5560.25 1809
5560.95 1839
5561.65 1901
5562.36 1938
5563.06 1902
5563.77 1856
5564.47 1856
5565.17 1887
5565.88 1854
5566.58 1887
5567.28 1913
5567.99 1843
5568.69 1958
5569.40 1854
5570.10 1844
5570.80 1916
5571.51 1868
5572.21 1866
5572.92 1904
5573.62 1884
5574.33 1916
5575.03 1796
5575.73 1873
5576.44 1847
5577.14 1754
5577.85 1762
5578.55 1781
5579.26 1811
5579.96 1754
5580.67 1785
5581.37 1802
5582.08 1730
5582.78 1665
5583.49 1706
5584.19 1749
5584.90 1866
5585.60 1670
5586.31 1642
5587.01 1774
5587.72 1649
5588.42 1669
5589.13 1724
5589.83 1696
5590.54 1561
5591.24 1463
5591.95 1510
5592.66 1646
5593.36 1546
5594.07 1583
5594.77 1614
5595.48 1739
5596.18 1623
5596.89 1598
5597.60 1602
5598.30 1607
5599.01 1600
5599.71 1722
5600.42 1605
5601.13 1535
5601.83 1580
5602.54 1603
5603.24 1590
5603.95 1651
5604.66 1709
5605.36 1667
5606.07 1652
5606.78 1481
5607.48 1597
5608.19 1575
5608.89 1563
5609.60 1694
5610.31 1568
5611.01 1572
5611.72 1639
5612.43 1732
5613.14 1681
5613.84 1641
5614.55 1574
5615.26 1513
5615.96 1599
5616.67 1716
5617.38 1484
5618.08 1415
5618.79 1442
5619.50 1514
5620.21 1393
5620.91 1506
5621.62 1539
5622.33 1561
5623.04 1645
5623.74 1465
5624.45 1480
5625.16 1604
5625.87 1607
5626.57 1631
5627.28 1554
5627.99 1723
5628.70 1737
5629.40 1557
5630.11 1834
5630.82 1767
5631.53 1732
5632.24 1705
5632.94 1767
5633.65 1704
5634.36 1591
5635.07 1547
5635.78 1610
5636.49 1547
5637.19 1634
5637.90 1605
5638.61 1658
5639.32 1517
5640.03 1539
5640.74 1774
5641.44 1673
5642.15 1644
5642.86 1714
5643.57 1725
5644.28 1576
5644.99 1559
5645.70 1642
5646.41 1682
5647.12 1682
5647.82 1679
5648.53 1664
5649.24 1746
5649.95 1710
5650.66 1677
5651.37 1652
5652.08 1596
5652.79 1514
5653.50 1394
5654.21 1620
5654.92 1595
5655.63 1583
5656.34 1580
5657.05 1621
5657.76 1628
5658.46 1616
5659.17 1597
5659.88 1862
5660.59 1783
5661.30 1763
5662.01 1812
5662.72 1894
5663.43 1798
5664.14 1703
5664.85 1518
5665.56 1577
5666.27 1668
5666.98 1520
5667.69 1475
5668.40 1630
5669.12 1568
5669.83 1552
5670.54 1540
5671.25 1515
5671.96 1417
5672.67 1486
5673.38 1440
5674.09 1555
5674.80 1615
5675.51 1646
5676.22 1672
5676.93 1451
5677.64 1465
5678.35 1482
5679.06 1506
5679.78 1544
5680.49 1512
5681.20 1466
5681.91 1586
5682.62 1438
5683.33 1506
5684.04 1614
5684.75 1541
5685.47 1538
5686.18 1480
5686.89 1528
5687.60 1367
5688.31 1402
5689.02 1472
5689.73 1434
5690.45 1474
5691.16 1397
5691.87 1399
5692.58 1432
5693.29 1286
5694.01 1267
5694.72 1338
5695.43 1458
5696.14 1474
5696.85 1431
5697.57 1513
5698.28 1294
5698.99 1449
5699.70 1409
5700.41 1426
5701.13 1383
5701.84 1348
5702.55 1336
5703.26 1256
5703.98 1237
5704.69 1309
5705.40 1292
5706.11 1308
5706.83 1267
5707.54 1389
5708.25 1335
5708.97 1349
5709.68 1363
5710.39 1255
5711.10 1479
5711.82 1500
5712.53 1394
5713.24 1352
5713.96 1212
5714.67 1225
5715.38 1175
5716.10 1191
5716.81 1309
5717.52 1385
5718.24 1300
5718.95 1286
5719.66 1212
5720.38 1285
5721.09 1298
5721.80 1253
5722.52 1200
5723.23 1239
5723.95 1326
5724.66 1340
5725.37 1243
5726.09 1284
5726.80 1315
5727.52 1432
5728.23 1308
5728.94 1232
5729.66 1281
5730.37 1307
5731.09 1338
5731.80 1326
5732.51 1195
5733.23 1333
5733.94 1285
5734.66 1274
5735.37 1329
5736.09 1350
5736.80 1277
5737.52 1320
5738.23 1415
5738.95 1342
5739.66 1287
5740.38 1104
5741.09 1230
5741.81 1371
5742.52 1405
5743.24 1417
5743.95 1296
5744.67 1209
5745.38 1377
5746.10 1252
5746.81 1296
5747.53 1300
5748.24 1218
5748.96 1360
5749.67 1288
5750.39 1219
5751.10 1194
5751.82 1250
5752.53 1243
5753.25 1175
5753.97 1270
5754.68 1312
5755.40 1316
5756.11 1307
5756.83 1299
5757.54 1220
5758.26 1215
5758.98 1244
5759.69 1162
5760.41 1185
5761.12 1258
5761.84 1231
5762.56 1204
5763.27 1362
5763.99 1276
5764.71 1327
5765.42 1223
5766.14 1256
5766.85 1216
5767.57 1152
5768.29 1162
5769.00 1307
5769.72 1368
5770.44 1313
5771.15 1195
5771.87 1214
5772.59 1318
5773.30 1391
5774.02 1408
5774.74 1250
5775.46 1279
5776.17 1369
5776.89 1271
5777.61 1268
5778.32 1333
5779.04 1457
5779.76 1246
5780.48 1276
5781.19 1265
5781.91 1392
5782.63 1322
5783.35 1315
5784.06 1272
5784.78 1265
5785.50 1268
5786.22 1325
5786.93 1259
5787.65 1295
5788.37 1275
5789.09 1340
5789.80 1271
5790.52 1414
5791.24 1457
5791.96 1372
5792.68 1350
5793.39 1458
5794.11 1516
5794.83 1411
5795.55 1322
5796.27 1355
5796.99 1324
5797.70 1473
5798.42 1533
5799.14 1425
5799.86 1468
5800.58 1547
5801.30 1679
5802.02 1887
5802.73 2047
5803.45 2186
5804.17 2250
5804.89 2188
5805.61 2092
5806.33 2138
5807.05 1938
5807.77 1890
5808.49 1686
5809.20 1679
5809.92 1718
5810.64 1581
5811.36 1588
5812.08 1724
5812.80 1723
5813.52 1571
5814.24 1506
5814.96 1554
5815.68 1409
5816.40 1436
5817.12 1537
5817.84 1538
5818.56 1659
5819.28 1665
5820.00 1713
5820.72 1598
5821.44 1543
5822.16 1541
5822.88 1493
5823.60 1453
5824.32 1467
5825.04 1436
5825.76 1529
5826.48 1539
5827.20 1571
5827.92 1511
5828.64 1543
5829.36 1461
5830.08 1467
5830.80 1534
5831.52 1398
5832.24 1469
5832.96 1454
5833.68 1473
5834.40 1332
5835.12 1361
5835.84 1483
5836.56 1380
5837.28 1379
5838.00 1443
5838.73 1403
5839.45 1354
5840.17 1351
5840.89 1453
5841.61 1490
5842.33 1444
5843.05 1378
5843.77 1384
5844.49 1477
5845.22 1442
5845.94 1232
5846.66 1336
5847.38 1353
5848.10 1458
5848.82 1467
5849.54 1520
5850.27 1470
5850.99 1565
5851.71 1507
5852.43 1432
5853.15 1486
5853.88 1388
5854.60 1502
5855.32 1491
5856.04 1478
5856.76 1445
5857.49 1385
5858.21 1507
5858.93 1554
5859.65 1498
5860.37 1393
5861.10 1477
5861.82 1595
5862.54 1520
5863.26 1551
5863.99 1560
5864.71 1473
5865.43 1498
5866.15 1648
5866.88 1631
5867.60 1646
5868.32 1515
5869.04 1493
5869.77 1581
5870.49 1608
5871.21 1549
5871.94 1549
5872.66 1459
5873.38 1437
5874.11 1465
5874.83 1479
5875.55 1445
5876.27 1400
5877.00 1518
5877.72 1586
5878.44 1528
5879.17 1430
5879.89 1436
5880.62 1386
5881.34 1504
5882.06 1541
5882.79 1510
5883.51 1551
5884.23 1567
5884.96 1576
5885.68 1516
5886.40 1522
5887.13 1542
5887.85 1536
5888.58 1634
5889.30 1628
5890.02 1538
5890.75 1489
5891.47 1430
5892.20 1502
5892.92 1397
5893.65 1412
5894.37 1502
5895.09 1579
5895.82 1493
5896.54 1386
5897.27 1469
5897.99 1339
5898.72 1351
5899.44 1507
5900.17 1449
5900.89 1539
5901.62 1390
5902.34 1305
5903.07 1339
5903.79 1543
5904.52 1594
5905.24 1466
5905.97 1466
5906.69 1457
5907.42 1403
5908.14 1503
5908.87 1414
5909.59 1505
5910.32 1534
5911.04 1545
5911.77 1634
5912.49 1588
5913.22 1498
5913.94 1529
5914.67 1490
5915.40 1520
5916.12 1573
5916.85 1505
5917.57 1409
5918.30 1430
5919.02 1507
5919.75 1410
5920.48 1558
5921.20 1474
5921.93 1417
5922.65 1387
5923.38 1517
5924.11 1538
5924.83 1487
5925.56 1454
5926.29 1415
5927.01 1494
5927.74 1487
5928.47 1486
5929.19 1484
5929.92 1606
5930.64 1579
5931.37 1818
5932.10 1736
5932.82 1666
5933.55 1501
5934.28 1543
5935.01 1618
5935.73 1627
5936.46 1638
5937.19 1592
5937.91 1703
5938.64 1741
5939.37 1749
5940.09 1944
5940.82 1766
5941.55 1650
5942.28 1722
5943.00 1805
5943.73 1891
5944.46 1883
5945.19 1866
5945.91 1931
5946.64 1944
5947.37 1931
5948.10 2077
5948.82 2243
5949.55 2086
5950.28 2165
5951.01 2092
5951.73 2263
5952.46 2323
5953.19 2474
5953.92 2543
5954.65 2474
5955.38 2630
5956.10 2531
5956.83 2498
5957.56 2412
5958.29 2377
5959.02 2380
5959.74 2612
5960.47 2508
5961.20 2475
5961.93 2507
5962.66 2512
5963.39 2576
5964.12 2587
5964.84 2654
5965.57 2751
5966.30 2940
5967.03 3094
5967.76 3258
5968.49 3455
5969.22 3620
5969.95 3664
5970.68 3629
5971.40 3254
5972.13 3058
5972.86 2915
5973.59 2920
5974.32 3038
5975.05 2909
5975.78 2891
5976.51 3005
5977.24 3067
5977.97 2972
5978.70 2886
5979.43 2755
5980.16 2841
5980.89 2889
5981.62 2782
5982.35 2788
5983.08 2859
5983.81 2918
5984.54 2961
5985.27 2885
5986.00 2916
5986.73 2772
5987.46 2785
5988.19 2886
5988.92 2791
5989.65 2828
5990.38 2834
5991.11 2836
5991.84 2901
5992.57 2802
5993.30 2883
5994.03 2982
5994.76 2736
5995.49 2537
5996.22 2573
5996.95 2602
5997.68 2647
5998.41 2676
5999.14 2759
5999.87 2757
6000.60 2507
6001.34 2541
6002.07 2547
6002.80 2570
6003.53 2490
6004.26 2542
6004.99 2565
6005.72 2601
6006.45 2533
6007.18 2482
6007.92 2590
6008.65 2743
6009.38 2991
6010.11 3292
6010.84 3446
6011.57 3515
6012.30 3811
6013.04 3882
6013.77 3818
6014.50 3925
6015.23 3858
6015.96 3375
6016.69 3326
6017.43 3249
6018.16 2977
6018.89 2876
6019.62 3004
6020.35 2721
6021.09 2648
6021.82 2608
6022.55 2548
6023.28 2521
6024.02 2340
6024.75 2298
6025.48 2287
6026.21 2329
6026.94 2381
6027.68 2253
6028.41 2217
6029.14 2202
6029.88 2180
6030.61 2191
6031.34 2151
6032.07 2213
6032.81 2133
6033.54 2328
6034.27 2202
6035.01 2147
6035.74 2032
6036.47 2155
6037.20 2245
6037.94 2155
6038.67 2116
6039.40 2089
6040.14 2251
6040.87 2209
6041.60 2280
6042.34 2197
6043.07 2089
6043.80 2261
6044.54 2309
6045.27 2214
6046.00 2129
6046.74 2217
6047.47 2351
6048.21 2215
6048.94 2202
6049.67 2259
6050.41 2247
6051.14 2295
6051.88 2649
6052.61 2631
6053.34 2569
6054.08 2381
6054.81 2453
6055.55 2388
6056.28 2342
6057.01 2389
6057.75 2303
6058.48 2135
6059.22 2109
6059.95 2110
6060.69 2110
6061.42 2191
6062.16 1984
6062.89 2152
6063.63 2121
6064.36 2052
6065.09 2188
6065.83 2134
6066.56 2150
6067.30 2185
6068.03 2149
6068.77 2291
6069.50 2251
6070.24 2219
6070.97 2164
6071.71 2104
6072.45 1937
6073.18 2017
6073.92 2063
6074.65 1938
6075.39 1803
6076.12 1693
6076.86 1917
6077.59 1957
6078.33 1901
6079.06 1934
6079.80 1922
6080.54 1888
6081.27 1850
6082.01 2015
6082.74 1922
6083.48 1856
6084.21 1796
6084.95 1880
6085.69 1887
6086.42 1571
6087.16 1671
6087.90 1789
6088.63 1804
6089.37 1945
6090.10 1816
6090.84 1731
6091.58 1751
6092.31 1873
6093.05 1902
6093.79 1839
6094.52 1689
6095.26 1820
6096.00 1939
6096.73 1905
6097.47 1778
6098.21 1807
6098.94 1821
6099.68 1696
6100.42 1764
6101.15 1719
6101.89 1849
6102.63 1918
6103.37 1787
6104.10 1691
6104.84 1829
6105.58 1980
6106.31 1983
6107.05 1840
6107.79 1701
6108.53 1817
6109.26 1811
6110.00 1844
6110.74 1824
6111.48 1882
6112.21 1816
6112.95 1855
6113.69 1768
6114.43 1693
6115.17 1788
6115.90 1823
6116.64 1859
6117.38 1914
6118.12 1929
6118.85 1952
6119.59 2024
6120.33 1927
6121.07 1924
6121.81 1847
6122.55 1932
6123.28 1875
6124.02 1935
6124.76 1988
6125.50 1879
6126.24 1809
6126.98 1853
6127.71 1919
6128.45 1906
6129.19 1976
6129.93 1854
6130.67 1938
6131.41 1831
6132.15 1763
6132.89 1900
6133.63 2015
6134.36 2001
6135.10 1938
6135.84 2023
6136.58 1971
6137.32 2081
6138.06 2106
6138.80 1943
6139.54 1970
6140.28 1981
6141.02 1970
6141.76 2019
6142.50 2009
6143.24 2030
6143.97 2027
6144.71 2045
6145.45 2117
6146.19 2192
6146.93 2041
6147.67 1896
6148.41 1889
6149.15 1983
6149.89 1972
6150.63 2145
6151.37 2066
6152.11 2100
6152.85 2048
6153.59 2155
6154.33 2176
6155.07 2234
6155.81 2048
6156.55 2142
6157.29 2175
6158.03 2241
6158.78 2230
6159.52 2227
6160.26 2319
6161.00 2321
6161.74 2267
6162.48 2217
6163.22 2187
6163.96 2352
6164.70 2436
6165.44 2525
6166.18 2394
6166.92 2584
6167.66 2600
6168.41 2773
6169.15 2720
6169.89 2756
6170.63 2829
6171.37 2609
6172.11 2565
6172.85 2688
6173.59 2650
6174.34 2673
6175.08 2587
6175.82 2631
6176.56 2556
6177.30 2493
6178.04 2540
6178.78 2605
6179.53 2635
6180.27 2802
6181.01 2743
6181.75 2760
6182.49 2845
6183.24 2829
6183.98 3035
6184.72 2919
6185.46 2865
6186.20 3068
6186.95 2837
6187.69 2885
6188.43 3035
6189.17 3019
6189.91 3063
6190.66 3063
6191.40 3053
6192.14 3256
6192.88 3312
6193.63 3381
6194.37 3254
6195.11 3201
6195.85 3408
6196.60 3718
6197.34 3511
6198.08 3502
6198.83 3509
6199.57 3521
6200.31 3393
6201.05 3460
6201.80 3541
6202.54 3399
6203.28 3471
6204.03 3701
6204.77 3956
6205.51 4251
6206.26 4922
6207.00 5577
6207.74 6431
6208.49 7459
6209.23 8582
6209.97 10033
6210.72 11097
6211.46 11850
6212.21 11703
6212.95 11104
6213.69 10311
6214.44 9573
6215.18 8614
6215.92 7387
6216.67 6437
6217.41 5766
6218.16 5388
6218.90 4702
6219.64 4515
6220.39 4345
6221.13 4095
6221.88 4189
6222.62 4271
6223.37 4427
6224.11 4937
6224.85 5320
6225.60 5574
6226.34 5737
6227.09 5862
6227.83 6079
6228.58 5883
6229.32 5437
6230.07 4989
6230.81 4848
6231.56 4524
6232.30 4014
6233.05 3766
6233.79 3919
6234.54 3722
6235.28 3447
6236.03 3294
6236.77 3390
6237.52 3426
6238.26 3677
6239.01 3809
6239.75 4057
6240.50 4259
6241.24 4434
6241.99 4688
6242.73 4563
6243.48 4410
6244.22 4462
6244.97 4177
6245.72 3954
6246.46 3869
6247.21 3838
6247.95 3643
6248.70 3701
6249.45 3799
6250.19 3517
6250.94 3427
6251.68 3594
6252.43 3444
6253.18 3289
6253.92 3157
6254.67 3367
6255.41 3371
6256.16 3475
6256.91 3546
6257.65 3436
6258.40 3423
6259.15 3519
6259.89 3808
6260.64 3639
6261.39 3441
6262.13 3190
6262.88 3309
6263.63 3280
6264.37 3060
6265.12 3099
6265.87 3095
6266.61 3087
6267.36 2838
6268.11 2869
6268.85 3039
6269.60 2868
6270.35 3003
6271.10 2963
6271.84 2886
6272.59 2809
6273.34 2775
6274.08 2781
6274.83 2663
6275.58 2850
6276.33 2922
6277.07 2768
6277.82 2901
6278.57 2851
6279.32 2916
6280.07 3070
6280.81 2996
6281.56 3008
6282.31 3029
6283.06 2914
6283.80 2786
6284.55 2663
6285.30 2645
6286.05 2581
6286.80 2513
6287.54 2382
6288.29 2373
6289.04 2501
6289.79 2433
6290.54 2487
6291.29 2371
6292.03 2296
6292.78 2350
6293.53 2510
6294.28 2508
6295.03 2391
6295.78 2368
6296.53 2319
6297.28 2243
6298.02 2325
6298.77 2366
6299.52 2199
6300.27 2158
6301.02 2265
6301.77 2236
6302.52 2303
6303.27 2295
6304.02 2457
6304.77 2321
6305.51 2384
6306.26 2330
6307.01 2323
6307.76 2202
6308.51 2217
6309.26 2309
6310.01 2381
6310.76 2353
6311.51 2415
6312.26 2489
6313.01 2536
6313.76 2569
6314.51 2601
6315.26 2454
6316.01 2423
6316.76 2421
6317.51 2378
6318.26 2426
6319.01 2515
6319.76 2421
6320.51 2329
6321.26 2290
6322.01 2140
6322.76 2051
6323.51 1982
6324.26 1994
6325.01 2000
6325.76 1938
6326.51 1942
6327.26 1861
6328.01 1854
6328.76 1787
6329.51 1946
6330.26 1896
6331.02 1902
6331.77 1994
6332.52 1951
6333.27 2050
6334.02 1962
6334.77 1854
6335.52 1897
6336.27 1800
6337.02 1912
6337.77 1742
6338.53 1774
6339.28 1736
6340.03 1793
6340.78 1883
6341.53 1885
6342.28 1786
6343.03 1841
6343.78 1823
6344.54 1700
6345.29 1706
6346.04 1754
6346.79 1747
6347.54 1794
6348.29 1760
6349.05 1743
6349.80 1776
6350.55 1863
6351.30 1819
6352.05 1869
6352.81 1873
6353.56 1801
6354.31 1875
6355.06 1914
6355.82 1906
6356.57 2002
6357.32 1936
6358.07 1960
6358.82 1778
6359.58 1809
6360.33 1884
6361.08 1777
6361.83 1691
6362.59 1670
6363.34 1828
6364.09 1841
6364.85 1631
6365.60 1755
6366.35 1886
6367.10 1975
6367.86 1950
6368.61 1853
6369.36 1875
6370.12 1897
6370.87 1903
6371.62 1821
6372.38 1859
6373.13 1878
6373.88 1903
6374.64 1767
6375.39 1910
6376.14 1838
6376.90 1776
6377.65 1790
6378.40 1651
6379.16 1718
6379.91 1784
6380.66 1816
6381.42 1755
6382.17 1862
6382.92 1831
6383.68 1853
6384.43 1792
6385.19 1780
6385.94 1845
6386.69 1878
6387.45 1731
6388.20 1801
6388.96 1835
6389.71 1739
6390.47 1680
6391.22 1689
6391.97 1657
6392.73 1724
6393.48 1627
6394.24 1862
6394.99 1657
6395.75 1693
6396.50 1709
6397.26 1858
6398.01 1770
6398.77 1708
6399.52 1721
6400.28 1825
6401.03 1755
6401.79 1732
6402.54 1727
6403.30 1661
6404.05 1687
6404.81 1589
6405.56 1809
6406.32 1832
6407.07 1785
6407.83 1872
6408.58 2073
6409.34 2106
6410.09 2097
6410.85 2225
6411.60 2300
6412.36 2222
6413.11 2068
6413.87 2028
6414.63 2007
6415.38 2017
6416.14 1844
6416.89 1785
6417.65 1825
6418.41 1918
6419.16 1806
6419.92 1721
6420.67 1845
6421.43 1668
6422.19 1669
6422.94 1691
6423.70 1662
6424.45 1673
6425.21 1767
6425.97 1727
6426.72 1715
6427.48 1842
6428.24 1658
6428.99 1827
6429.75 1663
6430.51 1558
6431.26 1703
6432.02 1715
6432.78 1659
6433.53 1619
6434.29 1655
6435.05 1757
6435.80 1858
6436.56 1802
6437.32 1787
6438.08 1669
6438.83 1681
6439.59 1650
6440.35 1821
6441.10 1734
6441.86 1695
6442.62 1583
6443.38 1617
6444.13 1574
6444.89 1499
6445.65 1659
6446.41 1625
6447.16 1629
6447.92 1765
6448.68 1701
6449.44 1655
6450.19 1687
6450.95 1649
6451.71 1608
6452.47 1747
6453.23 1753
6453.98 1694
6454.74 1685
6455.50 1736
6456.26 1657
6457.02 1699
6457.78 1681
6458.53 1870
6459.29 1904
6460.05 1820
6460.81 1893
6461.57 1904
6462.33 1735
6463.08 1806
6463.84 1862
6464.60 1857
6465.36 1912
6466.12 1770
6466.88 1822
6467.64 1962
6468.40 1753
6469.15 1709
6469.91 1742
6470.67 1814
6471.43 1963
6472.19 1929
6472.95 1887
6473.71 1821
6474.47 1801
6475.23 1852
6475.99 1796
6476.75 1894
6477.51 1965
6478.26 1908
6479.02 1906
6479.78 1898
6480.54 1768
6481.30 2004
6482.06 2039
6482.82 2026
6483.58 1957
6484.34 2005
6485.10 1940
6485.86 2040
6486.62 2087
6487.38 2036
6488.14 2105
6488.90 2062
6489.66 2013
6490.42 2094
6491.18 2115
6491.94 2208
6492.70 2170
6493.46 2626
6494.22 2537
6494.98 2296
6495.74 2534
6496.51 2542
6497.27 2602
6498.03 2671
6498.79 2508
6499.55 2647
6500.31 2489
6501.07 2529
6501.83 2606
6502.59 2662
6503.35 2621
6504.11 2620
6504.87 2726
6505.64 2605
6506.40 2593
6507.16 2653
6507.92 2627
6508.68 2741
6509.44 2619
6510.20 2797
6510.96 2768
6511.73 2904
6512.49 2894
6513.25 2883
6514.01 2830
6514.77 2897
6515.53 2905
6516.29 2918
6517.06 2966
6517.82 2894
6518.58 3041
6519.34 3134
6520.10 3264
6520.87 3362
6521.63 3440
6522.39 3559
6523.15 3798
6523.91 3770
6524.68 3796
6525.44 3989
6526.20 4279
6526.96 4293
6527.73 4431
6528.49 4529
6529.25 4503
6530.01 4596
6530.78 4621
6531.54 4590
6532.30 4596
6533.06 4838
6533.83 5376
6534.59 5874
6535.35 6730
6536.11 7903
6536.88 8729
6537.64 9943
6538.40 10931
6539.17 10978
6539.93 11040
6540.69 10144
6541.46 9124
6542.22 7797
6542.98 6777
6543.74 5871
6544.51 5178
6545.27 4442
6546.04 3828
6546.80 3780
6547.56 3493
6548.33 3281
6549.09 3132
6549.85 2993
6550.62 3062
6551.38 3015
6552.14 2966
6552.91 2901
6553.67 2798
6554.44 2860
6555.20 2879
6555.96 2956
6556.73 2827
6557.49 2644
6558.26 2721
6559.02 2700
6559.78 2724
6560.55 2733
6561.31 2903
6562.08 2958
6562.84 3042
6563.61 3174
6564.37 3183
6565.14 3272
6565.90 3433
6566.66 3468
6567.43 3460
6568.19 3455
6568.96 3364
6569.72 3333
6570.49 3216
6571.25 3192
6572.02 3243
6572.78 3104
6573.55 3179
6574.31 3245
6575.08 3195
6575.84 3240
6576.61 3377
6577.37 3487
6578.14 3594
6578.90 3332
6579.67 3370
6580.44 3347
6581.20 3172
6581.97 3118
6582.73 2930
6583.50 3026
6584.26 2942
6585.03 3041
6585.79 3031
6586.56 2958
6587.33 2941
6588.09 3076
6588.86 3005
6589.62 2961
6590.39 2978
6591.16 3081
6591.92 3375
6592.69 3266
6593.45 3531
6594.22 3764
6594.99 3735
6595.75 3731
6596.52 3844
6597.29 3765
6598.05 3740
6598.82 3625
6599.59 3533
6600.35 3452
6601.12 3388
6601.89 3224
6602.65 3135
6603.42 3089
6604.19 3009
6604.95 3029
6605.72 3071
6606.49 3069
6607.25 2927
6608.02 3061
6608.79 3101
6609.55 3119
6610.32 3180
6611.09 3171
6611.86 3138
6612.62 3105
6613.39 3109
6614.16 2997
6614.93 2936
6615.69 3037
6616.46 2743
6617.23 2908
6618.00 2873
6618.76 2724
6619.53 2584
6620.30 2663
6621.07 2695
6621.83 2744
6622.60 2565
6623.37 2672
6624.14 2629
6624.91 2644
6625.67 2721
6626.44 2630
6627.21 2521
6627.98 2384
6628.75 2518
6629.52 2473
6630.28 2431
6631.05 2541
6631.82 2678
6632.59 2768
6633.36 2667
6634.13 2755
6634.90 2946
6635.66 2969
6636.43 2979
6637.20 2977
6637.97 3193
6638.74 3100
6639.51 2821
6640.28 2680
6641.05 2791
6641.81 2641
6642.58 2505
6643.35 2376
6644.12 2436
6644.89 2520
6645.66 2441
6646.43 2359
6647.20 2398
6647.97 2397
6648.74 2348
6649.51 2534
6650.28 2593
6651.05 2502
6651.82 2535
6652.59 2539
6653.35 2480
6654.12 2686
6654.89 2645
6655.66 2609
6656.43 2521
6657.20 2665
6657.97 2491
6658.74 2392
6659.51 2473
6660.28 2419
6661.05 2398
6661.82 2245
6662.59 2249
6663.36 2201
6664.13 2113
6664.91 2423
6665.68 2529
6666.45 2447
6667.22 2361
6667.99 2402
6668.76 2422
6669.53 2437
6670.30 2426
6671.07 2474
6671.84 2472
6672.61 2471
6673.38 2381
6674.15 2463
6674.92 2231
6675.69 2334
6676.47 2298
6677.24 2186
6678.01 2331
6678.78 2433
6679.55 2396
6680.32 2464
6681.09 2438
6681.86 2393
6682.64 2378
6683.41 2406
6684.18 2766
6684.95 2768
6685.72 2857
6686.49 2817
6687.26 2788
6688.04 2847
6688.81 2776
6689.58 2738
6690.35 2643
6691.12 2500
6691.90 2424
6692.67 2499
6693.44 2424
6694.21 2532
6694.98 2370
6695.76 2341
6696.53 2279
6697.30 2354
6698.07 2353
6698.84 2318
6699.62 2366
6700.39 2333
6701.16 2279
6701.93 2168
6702.71 2378
6703.48 2251
6704.25 2193
6705.02 2304
6705.80 2348
6706.57 2414
6707.34 2324
6708.12 2200
6708.89 2332
6709.66 2173
6710.43 2278
6711.21 2185
6711.98 2206
6712.75 2310
6713.53 2153
6714.30 2190
6715.07 2081
6715.85 2236
6716.62 2196
6717.39 2084
6718.17 2129
6718.94 2123
6719.71 2213
6720.49 2207
6721.26 1962
6722.03 2072
6722.81 2153
6723.58 2067
6724.36 2111
6725.13 2112
6725.90 2138
6726.68 2174
6727.45 2245
6728.23 2213
6729.00 2273
6729.77 2372
6730.55 2379
6731.32 2218
6732.10 2048
6732.87 2232
6733.64 2299
6734.42 2154
6735.19 2173
6735.97 2200
6736.74 2265
6737.52 2226
6738.29 2165
6739.07 2182
6739.84 2227
6740.62 2296
6741.39 2285
6742.16 2392
6742.94 2243
6743.71 2268
6744.49 2288
6745.26 2286
6746.04 2400
6746.81 2395
6747.59 2358
6748.36 2417
6749.14 2433
6749.92 2641
6750.69 2622
6751.47 2566
6752.24 2804
6753.02 2808
6753.79 2878
6754.57 2892
6755.34 2739
6756.12 2772
6756.89 2767
6757.67 2691
6758.45 2487
6759.22 2421
6760.00 2358
6760.77 2224
6761.55 2255
6762.33 2279
6763.10 2309
6763.88 2240
6764.65 2242
6765.43 2131
6766.21 2189
6766.98 2184
6767.76 2224
6768.53 2285
6769.31 2252
6770.09 2223
6770.86 2209
6771.64 2259
6772.42 2334
6773.19 2178
6773.97 2064
6774.75 2147
6775.52 2167
6776.30 2232
6777.08 2228
6777.85 2084
6778.63 2307
6779.41 2128
6780.18 2097
6780.96 2203
6781.74 2136
6782.52 2139
6783.29 2109
6784.07 2068
6784.85 2024
6785.62 1987
6786.40 2092
6787.18 2024
6787.96 2062
6788.73 1900
6789.51 1908
6790.29 2029
6791.07 2048
6791.84 1982
6792.62 2102
6793.40 2078
6794.18 2061
6794.96 2033
6795.73 1969
6796.51 2033
6797.29 1944
6798.07 1904
6798.85 2013
6799.62 1950
6800.40 1962
6801.18 2087
6801.96 2026
6802.74 1999
6803.51 2028
6804.29 2176
6805.07 2197
6805.85 2257
6806.63 2241
6807.41 2307
6808.19 2249
6808.96 2250
6809.74 2370
6810.52 2133
6811.30 2109
6812.08 2246
6812.86 2150
6813.64 2221
6814.42 2049
6815.20 2116
6815.97 2151
6816.75 2161
6817.53 2278
6818.31 2047
6819.09 2113
6819.87 2242
6820.65 2167
6821.43 2226
6822.21 2261
6822.99 2111
6823.77 1995
6824.55 2243
6825.33 2174
6826.11 2025
6826.89 2121
6827.67 2020
6828.44 2132
6829.22 2320
6830.00 2121
6830.78 2118
6831.56 2104
6832.34 2209
6833.12 1967
6833.90 1984
6834.68 2093
6835.46 2055
6836.24 2076
6837.03 1952
6837.81 2073
6838.59 2120
6839.37 1938
6840.15 2051
6840.93 2161
6841.71 2048
6842.49 2075
6843.27 1973
6844.05 1903
6844.83 1931
6845.61 1997
6846.39 1917
6847.17 2041
6847.95 2022
6848.73 2274
6849.52 2268
6850.30 2284
6851.08 2453
6851.86 2553
6852.64 2563
6853.42 2563
6854.20 2629
6854.98 2676
6855.76 2567
6856.55 2514
6857.33 2330
6858.11 2213
6858.89 2391
6859.67 2367
6860.45 2133
6861.23 2068
6862.02 2155
6862.80 2206
6863.58 2233
6864.36 2270
6865.14 2329
6865.93 2325
6866.71 2400
6867.49 2455
6868.27 2580
6869.05 2645
6869.84 2726
6870.62 2698
6871.40 2658
6872.18 2531
6872.96 2541
6873.75 2360
6874.53 2408
6875.31 2447
6876.09 2401
6876.88 2366
6877.66 2176
6878.44 2320
6879.22 2459
6880.01 2559
6880.79 2715
6881.57 2717
6882.36 2937
6883.14 2773
6883.92 2826
6884.70 2935
6885.49 3141
6886.27 3086
6887.05 3359
6887.84 3685
6888.62 3954
6889.40 4352
6890.19 4607
6890.97 4990
6891.75 4632
6892.54 4492
6893.32 4004
6894.10 3730
6894.89 3381
6895.67 3287
6896.45 3135
6897.24 3022
6898.02 2923
6898.81 2795
6899.59 2877
6900.37 2796
6901.16 2759
6901.94 2825
6902.73 2934
6903.51 2832
6904.29 2747
6905.08 2822
6905.86 2823
6906.65 2865
6907.43 2758
6908.21 2870
6909.00 2830
6909.78 2783
6910.57 2643
6911.35 2710
6912.14 2603
6912.92 2717
6913.71 2579
6914.49 2433
6915.27 2451
6916.06 2357
6916.84 2304
6917.63 2466
6918.41 2424
6919.20 2527
6919.98 2338
6920.77 2510
6921.55 2423
6922.34 2279
6923.12 2310
6923.91 2444
6924.69 2379
6925.48 2379
6926.27 2411
6927.05 2415
6927.84 2350
6928.62 2380
6929.41 2462
6930.19 2507
6930.98 2460
6931.76 2398
6932.55 2395
6933.34 2543
6934.12 2437
6934.91 2442
6935.69 2409
6936.48 2606
6937.26 2594
6938.05 2527
6938.84 2492
6939.62 2462
6940.41 2675
6941.20 2731
6941.98 2821
6942.77 2811
6943.55 2970
6944.34 3090
6945.13 3276
6945.91 3323
6946.70 3149
6947.49 3303
6948.27 3366
6949.06 3265
6949.85 3367
6950.63 3416
6951.42 3317
6952.21 3179
6952.99 3075
6953.78 3061
6954.57 2818
6955.35 2955
6956.14 2989
6956.93 3118
6957.72 3034
6958.50 2867
6959.29 2924
6960.08 2910
6960.86 3008
6961.65 2895
6962.44 3086
6963.23 3098
6964.01 3089
6964.80 3172
6965.59 3199
6966.38 3256
6967.16 3347
6967.95 3351
6968.74 3387
6969.53 3492
6970.32 3603
6971.10 3654
6971.89 3832
6972.68 3784
6973.47 3761
6974.26 3760
6975.04 3827
6975.83 3722
6976.62 3869
6977.41 3986
6978.20 3855
6978.98 3847
6979.77 3796
6980.56 3933
6981.35 4353
6982.14 4714
6982.93 5025
6983.72 5643
6984.50 6740
6985.29 8125
6986.08 9710
6986.87 10952
6987.66 12301
6988.45 12539
6989.24 12293
6990.03 11539
6990.81 11038
6991.60 9767
6992.39 8373
6993.18 7126
6993.97 6084
6994.76 5464
6995.55 4967
6996.34 4612
6997.13 4176
6997.92 3870
6998.71 3974
6999.50 4105
7000.29 4224
7001.08 4218
7001.87 4430
7002.65 4609
7003.44 4992
7004.23 4986
7005.02 4867
7005.81 4777
7006.60 4455
7007.39 4247
7008.18 3850
7008.97 3299
7009.76 3332
7010.55 3267
7011.34 3031
7012.13 3185
7012.92 3208
7013.71 3154
7014.50 3117
7015.30 3019
7016.09 3063
7016.88 3067
7017.67 3193
7018.46 3051
7019.25 2922
7020.04 2966
7020.83 2736
7021.62 2773
7022.41 2806
7023.20 3009
7023.99 3047
7024.78 3137
7025.57 3007
7026.37 3045
7027.16 3140
7027.95 3183
7028.74 3126
7029.53 3227
7030.32 3171
7031.11 3041
7031.90 3021
7032.69 3107
7033.49 2963
7034.28 2932
7035.07 2881
7035.86 2713
7036.65 3050
7037.44 3047
7038.24 2920
7039.03 2876
7039.82 2912
7040.61 3104
7041.40 3262
7042.19 3299
7042.99 3363
7043.78 3463
7044.57 3491
7045.36 3485
7046.15 3389
7046.95 3732
7047.74 3835
7048.53 3883
7049.32 3908
7050.12 4138
7050.91 4514
7051.70 5032
7052.49 5441
7053.29 5136
7054.08 5232
7054.87 4889
7055.66 4511
7056.46 4139
7057.25 3740
7058.04 3561
7058.83 3590
7059.63 3521
7060.42 3308
7061.21 3273
7062.01 3210
7062.80 3294
7063.59 3289
7064.39 3321
7065.18 3301
7065.97 3216
7066.77 3106
7067.56 2970
7068.35 3027
7069.15 3080
7069.94 2880
7070.73 3054
7071.53 2976
7072.32 2857
7073.11 2910
7073.91 2825
7074.70 2781
7075.49 2543
7076.29 2615
7077.08 2632
7077.88 2572
7078.67 2566
7079.46 2467
7080.26 2566
7081.05 2534
7081.85 2622
7082.64 2645
7083.43 2518
7084.23 2476
7085.02 2458
7085.82 2280
7086.61 2292
7087.41 2305
7088.20 2434
7089.00 2225
7089.79 2162
7090.58 2197
7091.38 2204
7092.17 2259
7092.97 2241
7093.76 2094
7094.56 2167
7095.35 2153
7096.15 2117
7096.94 2273
7097.74 2143
7098.53 2278
7099.33 2122
7100.12 2163
7100.92 2120
7101.71 2027
7102.51 2055
7103.30 2076
7104.10 1895
7104.89 2092
7105.69 2048
7106.49 2006
7107.28 1998
7108.08 1993
7108.87 1942
7109.67 1932
7110.46 2103
7111.26 2013
7112.06 1912
7112.85 1912
7113.65 1873
7114.44 1899
7115.24 1994
7116.04 1995
7116.83 1915
7117.63 1913
7118.42 1916
7119.22 1943
7120.02 2023
7120.81 1999
7121.61 2031
7122.41 2058
7123.20 1833
7124.00 1994
7124.79 1998
7125.59 1804
7126.39 1959
7127.18 1805
7127.98 1702
7128.78 1865
7129.57 1752
7130.37 1780
7131.17 1933
7131.97 1972
7132.76 1903
7133.56 1867
7134.36 1992
7135.15 1889
7135.95 1914
7136.75 1943
7137.55 1897
7138.34 2016
7139.14 1837
7139.94 1743
7140.73 1720
7141.53 1799
7142.33 1778
7143.13 1778
7143.92 1719
7144.72 1789
7145.52 1670
7146.32 1620
7147.12 1775
7147.91 1611
7148.71 1657
7149.51 1574
7150.31 1594
7151.11 1641
7151.90 1526
7152.70 1601
7153.50 1512
7154.30 1489
7155.10 1529
7155.89 1567
7156.69 1473
7157.49 1486
7158.29 1640
7159.09 1613
7159.89 1619
7160.68 1667
7161.48 1447
7162.28 1531
7163.08 1471
7163.88 1554
7164.68 1615
7165.48 1512
7166.28 1499
7167.07 1355
7167.87 1278
7168.67 1352
7169.47 1397
7170.27 1418
7171.07 1459
7171.87 1419
7172.67 1491
7173.47 1426
7174.27 1370
7175.07 1384
7175.87 1337
7176.67 1381
7177.46 1436
7178.26 1275
7179.06 1318
7179.86 1399
7180.66 1376
7181.46 1233
7182.26 1368
7183.06 1415
7183.86 1381
7184.66 1457
7185.46 1346
7186.26 1442
7187.06 1399
7187.86 1391
7188.66 1431
7189.46 1422
7190.26 1389
7191.06 1368
7191.86 1385
7192.66 1436
7193.46 1387
7194.26 1312
7195.06 1333
7195.86 1407
7196.67 1458
7197.47 1490
7198.27 1477
7199.07 1437
7199.87 1437
7200.67 1300
7201.47 1321
7202.27 1314
7203.07 1367
7203.87 1275
7204.67 1220
7205.47 1200
7206.28 1252
7207.08 1308
7207.88 1364
7208.68 1315
7209.48 1296
7210.28 1335
7211.08 1341
7211.88 1360
7212.69 1331
7213.49 1355
7214.29 1243
7215.09 1270
7215.89 1262
7216.69 1243
7217.50 1212
7218.30 1258
7219.10 1335
7219.90 1297
7220.70 1332
7221.50 1144
7222.31 1273
7223.11 1210
7223.91 1268
7224.71 1415
7225.51 1331
7226.32 1358
7227.12 1450
7227.92 1433
7228.72 1316
7229.53 1408
7230.33 1379
7231.13 1210
7231.93 1203
7232.74 1238
7233.54 1300
7234.34 1242
7235.14 1231
7235.95 1259
7236.75 1249
7237.55 1242
7238.36 1244
7239.16 1164
7239.96 1332
7240.76 1294
7241.57 1316
7242.37 1303
7243.17 1264
7243.98 1234
7244.78 1273
7245.58 1262
7246.39 1264
7247.19 1259
7247.99 1339
7248.80 1266
7249.60 1237
7250.40 1386
7251.21 1340
7252.01 1305
7252.81 1378
7253.62 1338
7254.42 1302
7255.23 1361
7256.03 1334
7256.83 1304
7257.64 1372
7258.44 1329
7259.25 1284
7260.05 1160
7260.85 1342
7261.66 1294
7262.46 1319
7263.27 1302
7264.07 1339
7264.87 1400
7265.68 1434
7266.48 1395
7267.29 1224
7268.09 1247
7268.90 1296
7269.70 1286
7270.51 1329
7271.31 1371
7272.12 1199
7272.92 1194
7273.73 1238
7274.53 1189
7275.34 1245
7276.14 1288
7276.95 1380
7277.75 1324
7278.56 1300
7279.36 1346
7280.17 1443
7280.97 1361
7281.78 1441
7282.58 1525
7283.39 1493
7284.19 1642
7285.00 1616
7285.80 1823
7286.61 1955
7287.41 1895
7288.22 1813
7289.03 1783
7289.83 1885
7290.64 1862
7291.44 1697
7292.25 1533
7293.06 1443
7293.86 1455
7294.67 1419
7295.47 1391
7296.28 1304
7297.09 1266
7297.89 1272
7298.70 1335
7299.50 1338
7300.31 1326
7301.12 1288
7301.92 1354
7302.73 1457
7303.54 1350
7304.34 1243
7305.15 1252
7305.96 1247
7306.76 1327
7307.57 1310
7308.38 1122
7309.18 1186
7309.99 1201
7310.80 1234
7311.60 1237
7312.41 1328
7313.22 1264
7314.02 1296
7314.83 1266
7315.64 1338
7316.45 1407
7317.25 1271
7318.06 1401
7318.87 1393
7319.67 1520
7320.48 1581
7321.29 1700
7322.10 1697
7322.90 1689
7323.71 1555
7324.52 1471
7325.33 1441
7326.14 1632
7326.94 1502
7327.75 1425
7328.56 1531
7329.37 1450
7330.17 1400
7330.98 1404
7331.79 1410
7332.60 1403
7333.41 1440
7334.22 1359
7335.02 1361
7335.83 1418
7336.64 1439
7337.45 1412
7338.26 1428
7339.07 1402
7339.87 1436
7340.68 1353
7341.49 1489
7342.30 1382
7343.11 1435
7343.92 1398
7344.73 1480
7345.53 1289
7346.34 1286
7347.15 1325
7347.96 1298
7348.77 1278
7349.58 1398
7350.39 1246
7351.20 1194
7352.01 1225
7352.82 1163
7353.62 1200
7354.43 1249
7355.24 1162
7356.05 1184
7356.86 1206
7357.67 1080
7358.48 1212
7359.29 1263
7360.10 1200
7360.91 1200
7361.72 1191
7362.53 1224
7363.34 1225
7364.15 1169
7364.96 1172
7365.77 1100
7366.58 1067
7367.39 1032
7368.20 1158
7369.01 1068
7369.82 1046
7370.63 1208
7371.44 1132
7372.25 1113
7373.06 1117
7373.87 1077
7374.68 1134
7375.49 1055
7376.30 1085
7377.11 1125
7377.92 1138
7378.73 1287
7379.54 1191
7380.36 1191
7381.17 1277
7381.98 1200
7382.79 1309
7383.60 1184
7384.41 1212
7385.22 1244
7386.03 1202
7386.84 1217
7387.65 1132
7388.46 1200
7389.28 1128
7390.09 1147
7390.90 1184
7391.71 1232
7392.52 1267
7393.33 1148
7394.14 1097
7394.96 1179
7395.77 1164
7396.58 1216
7397.39 1179
7398.20 1114
7399.01 1111
7399.83 1066
7400.64 1188
7401.45 1193
7402.26 1146
7403.07 1065
7403.89 1140
7404.70 1179
7405.51 1071
7406.32 1176
7407.13 1109
7407.95 1132
7408.76 1083
7409.57 1136
7410.38 1145
7411.20 1086
7412.01 1082
7412.82 1057
7413.63 1014
7414.45 1129
7415.26 1011
7416.07 962
7416.88 1020
7417.70 1065
7418.51 1067
7419.32 1100
7420.14 1135
7420.95 1092
7421.76 1063
7422.57 1034
7423.39 1060
7424.20 938
7425.01 963
7425.83 918
7426.64 1000
7427.45 988
7428.27 1002
7429.08 1079
7429.89 1122
7430.71 1172
7431.52 1056
7432.33 1081
7433.15 1162
7433.96 1219
7434.78 1210
7435.59 1182
7436.40 1155
7437.22 1020
7438.03 1121
7438.84 1119
7439.66 1153
7440.47 1078
7441.29 1135
7442.10 1150
7442.91 1017
7443.73 982
7444.54 1129
7445.36 1146
7446.17 1099
7446.99 1132
7447.80 1080
7448.62 1111
7449.43 1104
7450.24 1069
7451.06 1038
7451.87 1143
7452.69 1149
7453.50 1131
7454.32 1074
7455.13 1084
7455.95 1046
7456.76 1036
7457.58 1078
7458.39 1170
7459.21 1133
7460.02 1098
7460.84 1150
7461.65 1115
7462.47 1080
7463.28 1056
7464.10 1084
7464.91 1159
7465.73 1139
7466.54 1271
7467.36 1186
7468.18 1140
7468.99 1119
7469.81 1071
7470.62 1080
7471.44 1211
7472.25 1173
7473.07 1172
7473.89 1124
7474.70 1101
7475.52 1228
7476.33 1189
7477.15 1294
7477.97 1177
7478.78 1163
7479.60 1223
7480.41 1199
7481.23 1173
7482.05 1178
7482.86 1286
7483.68 1223
7484.50 1186
7485.31 1258
7486.13 1236
7486.95 1186
7487.76 1169
7488.58 1101
7489.40 1218
7490.21 1192
7491.03 1163
7491.85 1164
7492.66 1106
7493.48 1209
7494.30 1228
7495.11 1239
7495.93 1117
7496.75 1100
7497.57 1045
7498.38 1068
7499.20 1243
7500.02 1158
7500.83 1149
7501.65 1226
7502.47 1160
7503.29 1149
7504.10 1114
7504.92 1120
7505.74 1062
7506.56 1080
7507.37 1068
7508.19 1106
7509.01 1094
7509.83 1057
7510.65 1141
7511.46 1123
7512.28 1047
7513.10 1050
7513.92 1067
7514.74 1059
7515.55 1114
7516.37 1062
7517.19 1108
7518.01 1039
7518.83 927
7519.64 997
7520.46 997
7521.28 966
7522.10 1149
7522.92 1036
7523.74 1056
7524.56 1038
7525.37 926
7526.19 973
7527.01 1099
7527.83 1071
7528.65 1007
7529.47 1010
7530.29 1046
7531.11 1013
7531.93 1066
7532.74 1009
7533.56 1072
7534.38 1119
7535.20 1108
7536.02 1110
7536.84 1076
7537.66 1085
7538.48 1121
7539.30 1129
7540.12 1178
7540.94 1059
7541.76 1031
7542.58 1068
7543.40 1063
7544.22 1087
7545.04 1079
7545.86 1098
7546.68 1082
7547.50 1155
7548.32 1169
7549.14 1286
7549.96 1167
7550.78 1127
7551.60 1143
7552.42 1103
7553.24 1114
7554.06 1096
7554.88 1099
7555.70 1092
7556.52 1098
7557.34 1093
7558.16 1084
7558.98 1087
7559.80 1179
7560.62 1191
7561.44 1188
7562.26 1178
7563.08 1226
7563.90 1311
7564.72 1249
7565.54 1201
7566.36 1192
7567.19 1215
7568.01 1222
7568.83 1193
7569.65 1236
7570.47 1197
7571.29 1274
7572.11 1136
7572.93 1179
7573.76 1247
7574.58 1157
7575.40 1011
7576.22 1115
7577.04 1179
7577.86 1123
7578.68 1121
7579.51 1214
7580.33 1216
7581.15 1252
7581.97 1307
7582.79 1266
7583.61 1214
7584.44 1344
7585.26 1288
7586.08 1287
7586.90 1325
7587.72 1285
7588.55 1263
7589.37 1290
7590.19 1347
7591.01 1420
7591.83 1335
7592.66 1385
7593.48 1329
7594.30 1336
7595.12 1311
7595.95 1314
7596.77 1355
7597.59 1390
7598.41 1481
7599.24 1402
7600.06 1435
7600.88 1499
7601.71 1530
7602.53 1585
7603.35 1611
7604.17 1776
7605.00 1863
7605.82 1897
7606.64 2117
7607.47 2026
7608.29 1902
7609.11 1901
7609.94 1854
7610.76 1770
7611.58 1682
7612.41 1661
7613.23 1733
7614.05 1579
7614.88 1575
7615.70 1697
7616.52 1627
7617.35 1730
7618.17 1765
7619.00 1757
7619.82 1880
7620.64 1999
7621.47 2029
7622.29 2111
7623.11 1939
7623.94 1990
7624.76 1977
7625.59 1939
7626.41 1828
7627.24 1675
7628.06 1770
7628.88 1693
7629.71 1767
7630.53 1839
7631.36 1974
7632.18 1934
7633.01 2122
7633.83 2314
7634.66 2273
7635.48 2144
7636.30 2152
7637.13 2038
7637.95 1984
7638.78 1797
7639.60 1696
7640.43 1618
7641.25 1530
7642.08 1490
7642.90 1506
7643.73 1482
7644.55 1524
7645.38 1483
7646.20 1436
7647.03 1474
7647.85 1557
7648.68 1604
7649.51 1564
7650.33 1642
7651.16 1574
7651.98 1528
7652.81 1492
7653.63 1491
7654.46 1357
7655.28 1299
7656.11 1220
7656.94 1324
7657.76 1335
7658.59 1226
7659.41 1227
7660.24 1392
7661.07 1257
7661.89 1167
7662.72 1185
7663.54 1259
7664.37 1237
7665.20 1237
7666.02 1267
7666.85 1295
7667.68 1279
7668.50 1244
7669.33 1233
7670.16 1229
7670.98 1301
7671.81 1382
7672.64 1292
7673.46 1194
7674.29 1246
7675.12 1221
7675.94 1131
7676.77 1201
7677.60 1215
7678.42 1142
7679.25 1145
7680.08 1091
7680.90 1150
7681.73 1146
7682.56 1169
7683.39 1138
7684.21 1262
7685.04 1059
7685.87 1036
7686.69 1127
7687.52 1142
7688.35 1104
7689.18 1233
7690.01 1209
7690.83 1122
7691.66 1195
7692.49 1113
7693.32 1109
7694.14 1064
7694.97 1143
7695.80 1139
7696.63 1144
7697.46 1202
7698.28 1164
7699.11 1110
7699.94 1126
7700.77 1270
7701.60 1203
7702.42 1186
7703.25 1230
7704.08 1164
7704.91 1079
7705.74 1098
7706.57 1197
7707.39 1257
7708.22 1161
7709.05 1153
7709.88 1083
7710.71 1123
7711.54 1190
7712.37 1155
7713.20 1060
7714.02 1033
7714.85 1076
7715.68 1113
7716.51 1005
7717.34 1024
7718.17 1066
7719.00 1015
7719.83 976
7720.66 1037
7721.49 1032
7722.32 1001
7723.15 1031
7723.97 1069
7724.80 1012
7725.63 983
7726.46 989
7727.29 929
7728.12 976
7728.95 976
7729.78 1042
7730.61 972
7731.44 964
7732.27 983
7733.10 918
7733.93 949
7734.76 991
7735.59 921
7736.42 943
7737.25 907
7738.08 922
7738.91 936
7739.74 978
7740.57 981
7741.40 956
7742.23 1039
7743.06 1058
7743.89 940
7744.72 954
7745.56 1011
7746.39 1012
7747.22 1041
7748.05 1180
7748.88 1111
7749.71 1053
7750.54 1103
7751.37 1112
7752.20 1006
7753.03 1107
7753.86 1104
7754.69 1054
7755.53 954
7756.36 1091
7757.19 1019
7758.02 987
7758.85 895
7759.68 1020
7760.51 947
7761.35 920
7762.18 1011
7763.01 993
7763.84 1035
7764.67 973
7765.50 996
7766.33 999
7767.17 1004
7768.00 868
7768.83 985
7769.66 1024
7770.49 954
7771.33 983
7772.16 948
7772.99 925
7773.82 951
7774.65 975
7775.49 949
7776.32 898
7777.15 926
7777.98 948
7778.82 898
7779.65 940
7780.48 929
7781.31 910
7782.15 1050
7782.98 1070
7783.81 943
7784.64 910
7785.48 910
7786.31 913
7787.14 1052
7787.97 1013
7788.81 1028
7789.64 955
7790.47 947
7791.31 1002
7792.14 961
7792.97 957
7793.81 879
7794.64 960
7795.47 972
7796.31 899
7797.14 883
7797.97 972
7798.81 922
7799.64 959
7800.47 1038
7801.31 1045
7802.14 988
7802.97 1031
7803.81 1040
7804.64 976
7805.47 1023
7806.31 1087
7807.14 1144
7807.98 1030
7808.81 1101
7809.64 1083
7810.48 1098
7811.31 1143
7812.15 1146
7812.98 1132
7813.82 1263
7814.65 1185
7815.48 1147
7816.32 1246
7817.15 1309
7817.99 1309
7818.82 1277
7819.66 1246
7820.49 1154
7821.33 1226
7822.16 1270
7822.99 1208
7823.83 1294
7824.66 1312
7825.50 1189
7826.33 1155
7827.17 1262
7828.00 1288
7828.84 1355
7829.67 1341
7830.51 1353
7831.34 1266
7832.18 1385
7833.02 1377
7833.85 1307
7834.69 1317
7835.52 1343
7836.36 1401
7837.19 1361
7838.03 1359
7838.86 1281
7839.70 1414
7840.53 1280
7841.37 1296
7842.21 1302
7843.04 1368
7843.88 1414
7844.71 1213
7845.55 1225
7846.39 1347
7847.22 1365
7848.06 1269
7848.89 1268
7849.73 1321
7850.57 1237
7851.40 1331
7852.24 1263
7853.08 1196
7853.91 1238
7854.75 1294
7855.58 1332
7856.42 1391
7857.26 1460
7858.09 1455
7858.93 1553
7859.77 1692
7860.60 1689
7861.44 1772
7862.28 1916
7863.11 1901
7863.95 1701
7864.79 1639
7865.63 1597
7866.46 1468
7867.30 1482
7868.14 1571
7868.97 1589
7869.81 1612
7870.65 1574
7871.49 1633
7872.32 1709
7873.16 1685
7874.00 1619
7874.84 1652
7875.67 1694
7876.51 1726
7877.35 1826
7878.19 1826
7879.02 1814
7879.86 1935
7880.70 1980
7881.54 1940
7882.38 1874
7883.21 1815
7884.05 1629
7884.89 1682
7885.73 1750
7886.57 1609
7887.40 1563
7888.24 1633
7889.08 1710
7889.92 1695
7890.76 1707
7891.59 1637
7892.43 1686
7893.27 1656
7894.11 1683
7894.95 1706
7895.79 1548
7896.63 1571
7897.47 1454
7898.30 1528
7899.14 1538
7899.98 1462
7900.82 1418
7901.66 1376
7902.50 1373
7903.34 1433
7904.18 1352
7905.02 1394
7905.85 1402
7906.69 1315
7907.53 1367
7908.37 1243
7909.21 1211
7910.05 1189
7910.89 1246
7911.73 1196
7912.57 1212
7913.41 1316
7914.25 1245
7915.09 1290
7915.93 1281
7916.77 1247
7917.61 1245
7918.45 1209
7919.29 1330
7920.13 1291
7920.97 1333
7921.81 1341
7922.65 1321
7923.49 1298
7924.33 1261
7925.17 1200
7926.01 1164
7926.85 1064
7927.69 1224
7928.53 1127
7929.37 1132
7930.21 1112
7931.05 1193
7931.89 1139
7932.73 1149
7933.57 1185
7934.41 1143
7935.25 1196
7936.09 1118
7936.93 1133
7937.78 1103
7938.62 1103
7939.46 1117
7940.30 1116
7941.14 1046
7941.98 1127
7942.82 1073
7943.66 1066
7944.50 1126
7945.35 1102
7946.19 1095
7947.03 1201
7947.87 1209
7948.71 1133
7949.55 1078
7950.39 1155
7951.24 1214
7952.08 1201
7952.92 1109
7953.76 1208
7954.60 1271
7955.44 1149
7956.29 1139
7957.13 1188
7957.97 1281
7958.81 1357
7959.65 1290
7960.50 1252
7961.34 1182
7962.18 1201
7963.02 1286
7963.86 1362
7964.71 1367
7965.55 1404
7966.39 1320
7967.23 1407
7968.08 1471
7968.92 1517
7969.76 1454
7970.60 1377
7971.45 1368
7972.29 1327
7973.13 1299
7973.97 1233
7974.82 1268
7975.66 1356
7976.50 1239
7977.35 1218
7978.19 1179
7979.03 1271
7979.87 1197
7980.72 1063
7981.56 1214
7982.40 1121
7983.25 1163
7984.09 1089
7984.93 1157
7985.78 1102
7986.62 1160
7987.46 1164
7988.31 1094
7989.15 1187
7990.00 1010
7990.84 1047
7991.68 1003
7992.53 1047
7993.37 969
7994.21 1017
7995.06 1062
7995.90 975
7996.75 990
7997.59 1104
7998.43 998
7999.28 980
8000.12 927
8000.97 1005
8001.81 1042
8002.65 1010
8003.50 1095
8004.34 1013
8005.19 950
8006.03 930
8006.88 935
8007.72 977
8008.57 946
8009.41 902
8010.26 915
8011.10 924
8011.95 949
8012.79 921
8013.63 781
8014.48 885
8015.32 907
8016.17 879
8017.01 917
8017.86 961
8018.70 983
8019.55 889
8020.40 897
8021.24 881
8022.09 894
8022.93 926
8023.78 915
8024.62 897
8025.47 893
8026.31 861
8027.16 953
8028.00 837
8028.85 869
8029.70 850
8030.54 879
8031.39 875
8032.23 851
8033.08 807
8033.92 862
8034.77 955
8035.62 866
8036.46 967
8037.31 876
8038.16 876
8039.00 834
8039.85 854
8040.69 847
8041.54 849
8042.39 818
8043.23 842
8044.08 788
8044.93 818
8045.77 879
8046.62 854
8047.47 928
8048.31 844
8049.16 859
8050.01 835
8050.85 875
8051.70 831
8052.55 814
8053.39 856
8054.24 905
8055.09 864
8055.94 795
8056.78 769
8057.63 781
8058.48 810
8059.32 811
8060.17 862
8061.02 829
8061.87 811
8062.71 781
8063.56 822
8064.41 812
8065.26 793
8066.10 782
8066.95 714
8067.80 780
8068.65 827
8069.49 820
8070.34 789
8071.19 792
8072.04 799
8072.89 771
8073.73 734
8074.58 782
8075.43 769
8076.28 774
8077.13 769
8077.98 781
8078.82 774
8079.67 708
8080.52 744
8081.37 779
8082.22 686
8083.07 799
8083.91 786
8084.76 684
8085.61 764
8086.46 768
8087.31 742
8088.16 788
8089.01 789
8089.86 711
8090.70 792
8091.55 808
8092.40 856
8093.25 871
8094.10 827
8094.95 829
8095.80 836
8096.65 732
8097.50 760
8098.35 819
8099.20 753
8100.05 856
8100.90 780
8101.74 756
8102.59 738
8103.44 775
8104.29 750
8105.14 751
8105.99 755
8106.84 782
8107.69 731
8108.54 732
8109.39 742
8110.24 741
8111.09 768
8111.94 800
8112.79 689
8113.64 796
8114.49 805
8115.34 746
8116.19 784
8117.04 798
8117.89 799
8118.74 830
8119.59 853
8120.45 799
8121.30 755
8122.15 768
8123.00 781
8123.85 844
8124.70 863
8125.55 787
8126.40 791
8127.25 789
8128.10 728
8128.95 775
8129.80 762
8130.65 696
8131.51 745
8132.36 763
8133.21 767
8134.06 906
8134.91 840
8135.76 786
8136.61 776
8137.46 820
8138.32 818
8139.17 879
8140.02 790
8140.87 852
8141.72 887
8142.57 888
8143.43 845
8144.28 863
8145.13 850
8145.98 857
8146.83 819
8147.68 873
8148.54 864
8149.39 840
8150.24 873
8151.09 890
8151.94 841
8152.80 933
8153.65 1001
8154.50 998
8155.35 880
8156.21 1038
8157.06 1143
8157.91 1012
8158.76 1016
8159.62 1004
8160.47 984
8161.32 1112
8162.17 999
8163.03 842
8163.88 932
8164.73 946
8165.59 901
8166.44 940
8167.29 1013
8168.14 853
8169.00 788
8169.85 844
8170.70 883
8171.56 830
8172.41 888
8173.26 879
8174.12 883
8174.97 864
8175.82 814
8176.68 837
8177.53 907
8178.38 833
8179.24 825
8180.09 843
8180.94 848
8181.80 892
8182.65 860
8183.51 808
8184.36 824
8185.21 705
8186.07 732
8186.92 838
8187.78 815
8188.63 812
8189.48 798
8190.34 884
8191.19 737
8192.05 702
8192.90 763
8193.75 749
8194.61 769
8195.46 740
8196.32 724
8197.17 800
8198.03 835
8198.88 789
8199.74 739
8200.59 820
8201.45 770
8202.30 701
8203.16 690
8204.01 743
8204.87 705
8205.72 736
8206.57 718
8207.43 703
8208.29 775
8209.14 750
8210.00 722
8210.85 680
8211.71 667
8212.56 751
8213.42 693
8214.27 703
8215.13 756
8215.98 713
8216.84 715
8217.69 737
8218.55 713
8219.41 769
8220.26 787
8221.12 738
8221.97 755
8222.83 740
8223.68 756
8224.54 717
8225.40 724
8226.25 763
8227.11 669
8227.96 730
8228.82 680
8229.68 694
8230.53 686
8231.39 701
8232.25 675
8233.10 715
8233.96 662
8234.82 688
8235.67 720
8236.53 684
8237.38 700
8238.24 754
8239.10 680
8239.95 685
8240.81 684
8241.67 697
8242.53 767
8243.38 679
8244.24 673
8245.10 692
8245.95 715
8246.81 728
8247.67 743
8248.52 729
8249.38 686
8250.24 667
8251.10 643
8251.95 647
8252.81 701
8253.67 723
8254.53 714
8255.38 692
8256.24 652
8257.10 764
8257.96 712
8258.81 726
8259.67 660
8260.53 661
8261.39 672
8262.25 706
8263.10 675
8263.96 657
8264.82 623
8265.68 630
8266.54 750
8267.39 767
8268.25 645
8269.11 726
8269.97 705
8270.83 727
8271.69 738
8272.54 704
8273.40 659
8274.26 715
8275.12 741
8275.98 680
8276.84 665
8277.70 686
8278.55 659
8279.41 713
8280.27 696
8281.13 646
8281.99 719
8282.85 678
8283.71 650
8284.57 717
8285.43 771
8286.29 742
8287.14 757
8288.00 744
8288.86 810
8289.72 832
8290.58 814
8291.44 760
8292.30 806
8293.16 783
8294.02 765
8294.88 758
8295.74 714
8296.60 720
8297.46 722
8298.32 803
8299.18 734
8300.04 737
8300.90 724
8301.76 779
8302.62 746
8303.48 758
8304.34 704
8305.20 745
8306.06 742
8306.92 644
8307.78 763
8308.64 807
8309.50 787
8310.36 786
8311.22 715
8312.08 711
8312.94 713
8313.80 724
8314.66 723
8315.52 690
8316.38 682
8317.24 718
8318.11 684
8318.97 732
8319.83 830
8320.69 735
8321.55 804
8322.41 787
8323.27 708
8324.13 815
8324.99 788
8325.85 778
8326.72 685
8327.58 759
8328.44 697
8329.30 663
8330.16 712
8331.02 773
8331.88 709
8332.75 732
8333.61 731
8334.47 693
8335.33 671
8336.19 665
8337.05 635
8337.92 635
8338.78 697
8339.64 708
8340.50 707
8341.36 664
8342.23 680
8343.09 734
8343.95 718
8344.81 769
8345.67 703
8346.54 691
8347.40 676
8348.26 649
8349.12 686
8349.99 732
8350.85 785
8351.71 743
8352.57 671
8353.44 749
8354.30 684
8355.16 677
8356.03 730
8356.89 655
8357.75 719
8358.61 742
8359.48 762
8360.34 805
8361.20 805
8362.07 796
8362.93 662
8363.79 713
8364.66 728
8365.52 684
8366.38 654
8367.25 644
8368.11 713
8368.97 706
8369.84 668
8370.70 651
8371.56 652
8372.43 737
8373.29 753
8374.15 746
8375.02 765
8375.88 759
8376.74 743
8377.61 773
8378.47 726
8379.34 691
8380.20 724
8381.06 711
8381.93 698
8382.79 696
8383.66 738
8384.52 756
8385.39 786
8386.25 844
8387.11 841
8387.98 781
8388.84 807
8389.71 774
8390.57 713
8391.44 688
8392.30 739
8393.17 735
8394.03 779
8394.90 759
8395.76 700
8396.63 748
8397.49 754
8398.36 805
8399.22 741
8400.09 775
8400.95 843
8401.82 848
8402.68 798
8403.55 635
8404.41 684
8405.28 771
8406.14 785
8407.01 783
8407.87 808
8408.74 822
8409.60 801
8410.47 745
8411.34 816
8412.20 738
8413.07 776
8413.93 911
8414.80 875
8415.66 862
8416.53 820
8417.40 837
8418.26 846
8419.13 817
8419.99 856
8420.86 915
8421.73 898
8422.59 894
8423.46 892
8424.32 882
8425.19 878
8426.06 834
8426.92 886
8427.79 840
8428.66 847
8429.52 915
8430.39 913
8431.26 1010
8432.12 1002
8432.99 996
8433.86 1021
8434.72 889
8435.59 997
8436.46 939
8437.32 895
8438.19 1035
8439.06 925
8439.93 953
8440.79 1044
8441.66 1066
8442.53 1127
8443.39 1189
8444.26 1242
8445.13 1310
8446.00 1310
8446.86 1410
8447.73 1273
8448.60 1173
8449.47 1186
8450.33 1176
8451.20 1191
8452.07 1271
8452.94 1239
8453.81 1212
8454.67 1276
8455.54 1347
8456.41 1386
8457.28 1300
8458.15 1347
8459.01 1263
8459.88 1304
8460.75 1273
8461.62 1235
8462.49 1202
8463.35 1294
8464.22 1170
8465.09 1195
8465.96 1185
8466.83 1252
8467.70 1400
8468.57 1566
8469.43 1727
8470.30 1975
8471.17 2309
8472.04 2681
8472.91 2621
8473.78 2713
8474.65 2684
8475.52 2436
8476.38 2240
8477.25 1959
8478.12 1736
8478.99 1557
8479.86 1352
8480.73 1298
8481.60 1216
8482.47 1082
8483.34 1132
8484.21 1113
8485.08 1018
8485.95 1008
8486.82 1050
8487.69 1041
8488.55 1030
8489.42 1001
8490.29 1038
8491.16 920
8492.03 944
8492.90 982
8493.77 896
8494.64 936
8495.51 870
8496.38 959
8497.25 900
8498.12 943
8498.99 1044
8499.86 962
8500.73 933
8501.60 942
8502.47 1014
8503.34 992
8504.22 941
8505.09 893
8505.96 937
8506.83 1025
8507.70 1048
8508.57 1033
8509.44 1087
8510.31 1081
8511.18 1014
8512.05 1158
8512.92 1069
8513.79 1030
8514.66 1115
8515.53 1065
8516.41 1091
8517.28 1029
8518.15 940
8519.02 916
8519.89 905
8520.76 1029
8521.63 1061
8522.50 975
8523.38 933
8524.25 967
8525.12 985
8525.99 964
8526.86 1009
8527.73 992
8528.60 992
8529.48 957
8530.35 977
8531.22 949
8532.09 1021
8532.96 1014
8533.84 973
8534.71 1026
8535.58 1085
8536.45 1057
8537.32 1069
8538.20 1041
8539.07 1004
8539.94 1027
8540.81 1058
8541.68 1060
8542.56 1126
8543.43 1002
8544.30 1001
8545.17 1042
8546.05 1029
8546.92 1068
8547.79 1085
8548.67 1125
8549.54 1131
8550.41 1100
8551.28 1152
8552.16 1124
8553.03 1178
8553.90 1317
8554.78 1373
8555.65 1403
8556.52 1448
8557.39 1482
8558.27 1568
8559.14 1480
8560.01 1247
8560.89 1227
8561.76 1174
8562.63 1157
8563.51 971
8564.38 955
8565.25 1006
8566.13 1057
8567.00 1027
8567.88 1024
8568.75 971
8569.62 937
8570.50 915
8571.37 948
8572.24 899
8573.12 977
8573.99 985
8574.87 960
8575.74 959
8576.61 947
8577.49 876
8578.36 902
8579.24 929
8580.11 919
8580.99 871
8581.86 826
8582.73 871
8583.61 932
8584.48 962
8585.36 908
8586.23 820
8587.11 856
8587.98 819
8588.86 822
8589.73 854
8590.61 907
8591.48 931
8592.36 844
8593.23 847
8594.11 853
8594.98 852
8595.86 830
8596.73 902
8597.61 908
8598.48 871
8599.36 784
8600.23 808
8601.11 847
8601.98 855
8602.86 877
8603.73 858
8604.61 786
8605.49 802
8606.36 860
8607.24 837
8608.11 837
8608.99 828
8609.86 851
8610.74 817
8611.62 892
8612.49 891
8613.37 887
8614.24 865
8615.12 906
8616.00 887
8616.87 873
8617.75 867
8618.62 943
8619.50 939
8620.38 886
8621.25 956
8622.13 999
8623.01 917
8623.88 926
8624.76 972
8625.64 939
8626.51 935
8627.39 998
8628.27 950
8629.14 890
8630.02 984
8630.90 907
8631.77 965
8632.65 900
8633.53 949
8634.40 974
8635.28 1007
8636.16 1002
8637.04 1032
8637.91 1037
8638.79 996
8639.67 959
8640.55 1045
8641.42 1027
8642.30 1045
8643.18 1006
8644.06 1064
8644.93 1121
8645.81 1208
8646.69 1175
8647.57 1184
8648.44 1149
8649.32 1180
8650.20 1182
8651.08 1272
8651.96 1246
8652.83 1265
8653.71 1270
8654.59 1307
8655.47 1367
8656.35 1337
8657.22 1250
8658.10 1314
8658.98 1365
8659.86 1254
8660.74 1374
8661.62 1418
8662.49 1347
8663.37 1392
8664.25 1363
8665.13 1244
8666.01 1281
8666.89 1358
8667.77 1316
8668.64 1369
8669.52 1334
8670.40 1362
8671.28 1460
8672.16 1492
8673.04 1632
8673.92 1662
8674.80 1606
8675.68 1651
8676.56 1711
8677.44 1685
8678.31 1694
8679.19 1716
8680.07 1827
8680.95 1696
8681.83 1743
8682.71 1637
8683.59 1570
8684.47 1579
8685.35 1677
8686.23 1676
8687.11 1653
8687.99 1802
8688.87 1845
8689.75 2000
8690.63 2266
8691.51 2725
8692.39 3141
8693.27 3646
8694.15 4256
8695.03 4660
8695.91 4840
8696.79 4683
8697.67 4540
8698.55 3960
8699.43 3533
8700.31 3129
8701.19 2597
8702.07 2237
8702.95 2122
8703.83 1843
8704.71 1703
8705.59 1626
8706.48 1525
8707.36 1477
8708.24 1331
8709.12 1390
8710.00 1325
8710.88 1240
8711.76 1338
8712.64 1446
8713.52 1416
8714.40 1216
8715.28 1144
8716.17 1201
8717.05 1069
8717.93 1101
8718.81 1111
8719.69 1142
8720.57 1127
8721.45 1180
8722.34 1169
8723.22 1112
8724.10 1230
8724.98 1245
8725.86 1215
8726.74 1258
8727.63 1159
8728.51 1156
8729.39 1268
8730.27 1169
8731.15 1148
8732.04 1224
8732.92 1304
8733.80 1278
8734.68 1272
8735.56 1234
8736.45 1232
8737.33 1231
8738.21 1202
8739.09 1148
8739.98 964
8740.86 1036
8741.74 955
8742.62 1018
8743.51 1074
8744.39 1011
8745.27 974
8746.15 1070
8747.04 1087
8747.92 1084
8748.80 1032
8749.69 992
8750.57 1027
8751.45 1062
8752.33 1109
8753.22 1174
8754.10 1087
8754.98 1126
8755.87 1180
8756.75 1132
8757.63 1175
8758.52 1313
8759.40 1386
8760.28 1473
8761.17 1394
8762.05 1450
8762.93 1383
8763.82 1278
8764.70 1325
8765.59 1313
8766.47 1259
8767.35 1289
8768.24 1243
8769.12 1239
8770.00 1294
8770.89 1256
8771.77 1351
8772.66 1288
8773.54 1218
8774.42 1284
8775.31 1370
8776.19 1329
8777.08 1249
8777.96 1273
8778.85 1107
8779.73 1177
8780.62 1124
8781.50 1152
8782.38 1119
8783.27 1100
8784.15 1125
8785.04 1124
8785.92 1127
8786.81 1047
8787.69 1166
8788.58 1137
8789.46 1147
8790.35 1096
8791.23 1052
8792.12 1051
8793.00 1068
8793.89 971
8794.77 1005
8795.66 1082
8796.54 1083
8797.43 1028
8798.31 1023
8799.20 960
8800.08 985
8800.97 1080
8801.86 1030
8802.74 965
8803.63 990
8804.51 946
8805.40 965
8806.28 1090
8807.17 1112
8808.06 1000
8808.94 1067
8809.83 992
8810.71 908
8811.60 892
8812.49 946
8813.37 987
8814.26 910
8815.14 1029
8816.03 930
8816.92 867
8817.80 888
8818.69 883
8819.58 988
8820.46 884
8821.35 853
8822.24 874
8823.12 830
8824.01 926
8824.90 908
8825.78 896
8826.67 900
8827.56 826
8828.44 877
8829.33 965
8830.22 1011
8831.10 996
8831.99 877
8832.88 880
8833.77 896
8834.65 906
8835.54 878
8836.43 861
8837.31 879
8838.20 854
8839.09 817
8839.98 881
8840.86 865
8841.75 926
8842.64 804
8843.53 747
8844.41 879
8845.30 836
8846.19 845
8847.08 783
8847.97 866
8848.85 807
8849.74 749
8850.63 772
8851.52 790
8852.41 811
8853.29 896
8854.18 798
8855.07 769
8855.96 828
8856.85 811
8857.74 853
8858.62 782
8859.51 819
8860.40 795
8861.29 811
8862.18 806
8863.07 760
8863.95 768
8864.84 804
8865.73 828
8866.62 814
8867.51 768
8868.40 770
8869.29 788
8870.18 809
8871.07 826
8871.95 773
8872.84 723
8873.73 718
8874.62 711
8875.51 763
8876.40 763
8877.29 719
8878.18 698
8879.07 757
8879.96 732
8880.85 692
8881.74 740
8882.63 781
8883.52 658
8884.41 716
8885.30 720
8886.19 701
8887.08 707
8887.97 713
8888.86 758
8889.75 669
8890.64 715
8891.53 705
8892.42 631
8893.31 664
8894.20 702
8895.09 658
8895.98 667
8896.87 624
8897.76 704
8898.65 680
8899.54 634
8900.43 711
8901.32 703
8902.21 647
8903.10 612
8903.99 671
8904.88 693
8905.77 662
8906.66 725
8907.55 671
8908.45 662
8909.34 734
8910.23 660
8911.12 629
8912.01 601
8912.90 574
8913.79 575
8914.68 650
8915.57 642
8916.47 651
8917.36 593
8918.25 637
8919.14 635
8920.03 596
8920.92 634
8921.81 632
8922.71 623
8923.60 609
8924.49 594
8925.38 661
8926.27 637
8927.16 633
8928.06 502
8928.95 599
8929.84 604
8930.73 590
8931.62 571
8932.52 601
8933.41 586
8934.30 521
8935.19 592
8936.09 557
8936.98 583
8937.87 590
8938.76 613
8939.65 668
8940.55 619
8941.44 657
8942.33 583
8943.23 640
8944.12 629
8945.01 600
8945.90 540
8946.80 580
8947.69 544
8948.58 602
8949.47 607
8950.37 608
8951.26 615
8952.15 622
8953.05 623
8953.94 607
8954.83 571
8955.73 549
8956.62 611
8957.51 579
8958.41 557
8959.30 579
8960.19 567
8961.09 566
8961.98 559
8962.87 578
8963.77 568
8964.66 572
8965.56 556
8966.45 569
8967.34 561
8968.24 542
8969.13 640
8970.03 645
8970.92 562
8971.81 542
8972.71 545
8973.60 592
8974.50 577
8975.39 561
8976.28 535
8977.18 579
8978.07 589
8978.97 576
8979.86 554
8980.76 575
8981.65 532
8982.55 557
8983.44 593
8984.33 550
8985.23 540
8986.12 582
8987.02 575
8987.91 538
8988.81 560
8989.70 572
8990.60 577
8991.49 504
8992.39 473
8993.28 522
8994.18 537
8995.07 518
8995.97 515
8996.87 552
8997.76 603
8998.66 592
8999.55 520
9000.45 612
9001.34 578
9002.24 565
9003.13 635
9004.03 618
9004.93 576
9005.82 516
9006.72 532
9007.61 589
9008.51 508
9009.40 557
9010.30 534
9011.20 501
9012.09 602
9012.99 563
9013.88 566
9014.78 559
9015.68 478
9016.57 500
9017.47 552
9018.37 577
9019.26 598
9020.16 517
9021.06 516
9021.95 564
9022.85 555
9023.75 558
9024.64 517
9025.54 488
9026.44 488
9027.33 536
9028.23 592
9029.13 588
9030.02 501
9030.92 544
9031.82 543
9032.71 559
9033.61 540
9034.51 506
9035.41 604
9036.30 543
9037.20 587
9038.10 581
9039.00 586
9039.89 610
9040.79 568
9041.69 545
9042.59 545
9043.48 619
9044.38 545
9045.28 602
9046.18 591
9047.07 541
9047.97 497
9048.87 528
9049.77 574
9050.67 547
9051.56 515
9052.46 577
9053.36 583
9054.26 567
9055.16 570
9056.06 588
9056.95 543
9057.85 573
9058.75 593
9059.65 540
9060.55 591
9061.45 566
9062.34 541
9063.24 613
9064.14 583
9065.04 564
9065.94 617
9066.84 606
9067.74 603
9068.64 533
9069.53 583
9070.43 564
9071.33 576
9072.23 546
9073.13 520
9074.03 529
9074.93 535
9075.83 513
9076.73 583
9077.63 625
9078.53 594
9079.43 589
9080.33 549
9081.23 562
9082.12 571
9083.02 592
9083.92 639
9084.82 586
9085.72 603
9086.62 618
9087.52 579
9088.42 583
9089.32 586
9090.22 672
9091.12 734
9092.02 631
9092.92 548
9093.82 666
9094.72 686
9095.62 645
9096.52 555
9097.42 609
9098.32 656
9099.22 627
9100.13 550
9101.03 575
9101.93 652
9102.83 632
9103.73 597
9104.63 559
9105.53 487
9106.43 540
9107.33 583
9108.23 647
9109.13 537
9110.03 600
9110.93 588
9111.84 595
9112.74 562
9113.64 527
9114.54 517
9115.44 502
9116.34 535
9117.24 555
9118.14 565
9119.05 511
9119.95 612
9120.85 533
9121.75 501
9122.65 558
9123.55 553
9124.45 567
9125.36 510
9126.26 491
9127.16 540
9128.06 521
9128.96 547
9129.87 549
9130.77 508
9131.67 518
9132.57 534
9133.47 494
9134.38 574
9135.28 543
9136.18 474
9137.08 560
9137.98 535
9138.89 514
9139.79 492
9140.69 506
9141.59 520
9142.50 514
9143.40 506
9144.30 541
9145.21 535
9146.11 520
9147.01 504
9147.91 516
9148.82 491
9149.72 457
9150.62 536
9151.53 538
9152.43 516
9153.33 491
9154.23 494
9155.14 510
9156.04 501
9156.94 514
9157.85 561
9158.75 504
9159.65 566
9160.56 585
9161.46 516
9162.36 470
9163.27 459
9164.17 460
9165.08 522
9165.98 548
9166.88 561
9167.79 503
9168.69 544
9169.59 513
9170.50 505
9171.40 567
9172.31 614
9173.21 539
9174.11 504
9175.02 454
9175.92 517
9176.83 529
9177.73 503
9178.64 542
9179.54 471
9180.44 490
9181.35 528
9182.25 435
9183.16 457
9184.06 505
9184.97 523
9185.87 502
9186.78 477
9187.68 494
9188.59 549
9189.49 492
9190.40 502
9191.30 500
9192.21 523
9193.11 528
9194.02 454
9194.92 436
9195.83 459
9196.73 506
9197.64 509
9198.54 473
9199.45 480
9200.35 568
9201.26 584
9202.16 542
9203.07 570
9203.98 606
9204.88 553
9205.79 494
9206.69 512
9207.60 499
9208.50 499
9209.41 460
9210.32 500
9211.22 514
9212.13 538
9213.03 575
9213.94 537
9214.85 502
9215.75 490
9216.66 467
9217.57 486
9218.47 532
9219.38 483
9220.28 547
9221.19 521
9222.10 482
9223.00 547
9223.91 540
9224.82 508
9225.72 467
9226.63 458
9227.54 548
9228.44 535
9229.35 509
9230.26 524
9231.16 460
9232.07 438
9232.98 459
9233.89 455
9234.79 503
9235.70 490
9236.61 422
9237.51 449
9238.42 455
9239.33 465
9240.24 518
9241.14 539
9242.05 524
9242.96 507
9243.87 475
9244.77 494
9245.68 493
9246.59 487
9247.50 473
9248.40 490
9249.31 591
9250.22 498
9251.13 475
9252.04 439
9252.94 466
9253.85 488
9254.76 477
9255.67 499
9256.58 539
9257.48 480
9258.39 545
9259.30 516
9260.21 485
9261.12 494
9262.03 524
9262.94 502
9263.84 547
9264.75 528
9265.66 477
9266.57 561
9267.48 520
9268.39 460
9269.30 422
9270.20 451
9271.11 515
9272.02 526
9272.93 494
9273.84 495
9274.75 502
9275.66 514
9276.57 518
9277.48 453
9278.39 505
9279.30 522
9280.21 549
9281.11 583
9282.02 576
9282.93 539
9283.84 466
9284.75 417
9285.66 458
9286.57 497
9287.48 483
9288.39 491
9289.30 479
9290.21 491
9291.12 461
9292.03 501
9292.94 520
9293.85 548
9294.76 539
9295.67 491
9296.58 510
9297.49 465
9298.40 487
9299.31 524
9300.22 551
9301.13 568
9302.04 613
9302.95 553
9303.86 528
9304.77 514
9305.69 572
9306.60 516
9307.51 555
9308.42 565
9309.33 578
9310.24 579
9311.15 598
9312.06 628
9312.97 565
9313.88 595
9314.79 579
9315.70 596
9316.62 603
9317.53 519
9318.44 586
9319.35 608
9320.26 583
9321.17 621
9322.08 578
9322.99 563
9323.91 538
9324.82 570
9325.73 613
9326.64 552
9327.55 554
9328.46 541
9329.38 551
9330.29 509
9331.20 589
9332.11 554
9333.02 509
9333.94 524
9334.85 538
9335.76 539
9336.67 581
9337.58 557
9338.50 560
9339.41 572
9340.32 585
9341.23 555
9342.15 578
9343.06 508
9343.97 585
9344.88 536
9345.80 579
9346.71 611
9347.62 542
9348.53 504
9349.45 584
9350.36 563
9351.27 497
9352.18 489
9353.10 524
9354.01 526
9354.92 478
9355.84 530
9356.75 513
9357.66 538
9358.58 527
9359.49 495
9360.40 493
9361.32 496
9362.23 478
9363.14 511
9364.06 488
9364.97 503
9365.88 526
9366.80 518
9367.71 552
9368.62 449
9369.54 516
9370.45 499
9371.37 455
9372.28 511
9373.19 520
9374.11 498
9375.02 507
9375.94 509
9376.85 494
9377.76 490
9378.68 502
9379.59 481
9380.51 462
9381.42 558
9382.33 499
9383.25 456
9384.16 476
9385.08 516
9385.99 504
9386.91 498
9387.82 480
9388.74 467
9389.65 474
9390.57 496
9391.48 537
9392.40 533
9393.31 533
9394.23 489
9395.14 520
9396.06 527
9396.97 556
9397.89 571
9398.80 532
9399.72 513
9400.63 507
9401.55 545
9402.46 536
9403.38 476
9404.29 455
9405.21 552
9406.12 587
9407.04 547
9407.95 490
9408.87 499
9409.79 528
9410.70 494
9411.62 517
9412.53 545
9413.45 472
9414.36 522
9415.28 538
9416.20 510
9417.11 503
9418.03 441
9418.95 530
9419.86 557
9420.78 521
9421.69 537
9422.61 533
9423.53 567
9424.44 560
9425.36 504
9426.28 518
9427.19 473
9428.11 555
9429.03 586
9429.94 523
9430.86 554
9431.78 596
9432.69 543
9433.61 555
9434.53 546
9435.44 469
9436.36 529
9437.28 525
9438.19 504
9439.11 568
9440.03 550
9440.95 542
9441.86 536
9442.78 526
9443.70 526
9444.62 466
9445.53 471
9446.45 575
9447.37 519
9448.29 518
9449.20 518
9450.12 567
9451.04 607
9451.96 564
9452.87 603
9453.79 616
9454.71 604
9455.63 667
9456.55 691
9457.46 583
9458.38 607
9459.30 621
9460.22 593
9461.14 591
9462.05 543
9462.97 520
9463.89 593
9464.81 561
9465.73 544
9466.65 555
9467.56 601
9468.48 567
9469.40 533
9470.32 517
9471.24 524
9472.16 558
9473.08 558
9473.99 549
9474.91 533
9475.83 505
9476.75 499
9477.67 540
9478.59 455
9479.51 522
9480.43 488
9481.35 552
9482.27 529
9483.19 525
9484.10 576
9485.02 578
9485.94 490
9486.86 592
9487.78 579
9488.70 509
9489.62 511
9490.54 520
9491.46 529
9492.38 522
9493.30 497
9494.22 490
9495.14 540
9496.06 584
9496.98 498
9497.90 456
9498.82 491
9499.74 572
9500.66 505
9501.58 601
9502.50 617
9503.42 576
9504.34 500
9505.26 483
9506.18 497
9507.10 483
9508.02 498
9508.94 514
9509.86 572
9510.78 514
9511.70 484
9512.63 544
9513.55 527
9514.47 535
9515.39 494
9516.31 519
9517.23 574
9518.15 579
9519.07 548
9519.99 563
9520.91 642
9521.83 578
9522.76 605
9523.68 571
9524.60 590
9525.52 580
9526.44 526
9527.36 522
9528.28 572
9529.21 645
9530.13 596
9531.05 581
9531.97 609
9532.89 590
9533.81 630
9534.74 636
9535.66 639
9536.58 750
9537.50 704
9538.42 763
9539.35 720
9540.27 733
9541.19 645
9542.11 634
9543.03 641
9543.96 649
9544.88 541
9545.80 548
9546.72 616
9547.64 575
9548.57 601
9549.49 582
9550.41 564
9551.33 603
9552.26 628
9553.18 585
9554.10 623
9555.03 645
9555.95 606
9556.87 561
9557.79 551
9558.72 641
9559.64 586
9560.56 575
9561.49 588
9562.41 594
9563.33 605
9564.26 627
9565.18 603
9566.10 625
9567.03 684
9567.95 600
9568.87 577
9569.80 628
9570.72 639
9571.64 616
9572.57 638
9573.49 639
9574.41 630
9575.34 583
9576.26 580
9577.18 619
9578.11 659
9579.03 612
9579.96 603
9580.88 602
9581.80 570
9582.73 619
9583.65 582
9584.58 624
9585.50 619
9586.43 628
9587.35 668
9588.27 683
9589.20 635
9590.12 639
9591.05 618
9591.97 596
9592.90 600
9593.82 588
9594.75 629
9595.67 663
9596.60 624
9597.52 649
9598.45 630
9599.37 648
9600.29 655
9601.22 633
9602.14 658
9603.07 632
9604.00 626
9604.92 572
9605.85 597
9606.77 625
9607.70 665
9608.62 639
9609.55 626
9610.47 646
9611.40 665
9612.32 700
9613.25 632
9614.17 730
9615.10 689
9616.03 651
9616.95 693
9617.88 725
9618.80 684
9619.73 678
9620.65 700
9621.58 687
9622.51 641
9623.43 709
9624.36 705
9625.29 730
9626.21 678
9627.14 650
9628.06 671
9628.99 700
9629.92 712
9630.84 745
9631.77 712
9632.70 682
9633.62 737
9634.55 738
9635.48 693
9636.40 762
9637.33 685
9638.26 704
9639.18 644
9640.11 707
9641.04 779
9641.96 800
9642.89 803
9643.82 787
9644.74 742
9645.67 821
9646.60 844
9647.53 894
9648.45 925
9649.38 834
9650.31 878
9651.24 922
9652.16 954
9653.09 901
9654.02 887
9654.95 903
9655.87 927
9656.80 920
9657.73 834
9658.66 881
9659.58 958
9660.51 905
9661.44 823
9662.37 866
9663.30 940
9664.22 954
9665.15 911
9666.08 905
9667.01 937
9667.94 1011
9668.86 944
9669.79 980
9670.72 995
9671.65 962
9672.58 1025
9673.51 981
9674.43 1023
9675.36 1013
9676.29 970
9677.22 1032
9678.15 1088
9679.08 1065
9680.01 1010
9680.94 962
9681.86 1060
9682.79 1083
9683.72 1102
9684.65 1146
9685.58 1194
9686.51 1196
9687.44 1132
9688.37 1092
9689.30 1172
9690.23 1190
9691.16 1122
9692.08 1146
9693.01 1156
9693.94 1046
9694.87 1172
9695.80 1238
9696.73 1200
9697.66 1352
9698.59 1479
9699.52 1504
9700.45 1533
9701.38 1653
9702.31 1751
9703.24 1702
9704.17 1653
9705.10 1562
9706.03 1582
9706.96 1447
9707.89 1360
9708.82 1299
9709.75 1246
9710.68 1284
9711.61 1187
9712.54 1164
9713.47 1159
9714.40 1227
9715.33 1288
9716.26 1196
9717.19 1118
9718.12 1174
9719.06 1160
9719.99 1170
9720.92 1073
9721.85 989
9722.78 969
9723.71 1008
9724.64 1048
9725.57 1101
9726.50 1053
9727.43 1045
9728.36 1000
9729.30 1153
9730.23 1180
9731.16 1125
9732.09 1128
9733.02 1245
9733.95 1151
9734.88 1102
9735.81 1137
9736.75 1145
9737.68 1092
9738.61 1047
9739.54 1038
9740.47 1101
9741.40 1063
9742.34 1034
9743.27 1038
9744.20 951
9745.13 998
9746.06 1020
9747.00 1074
9747.93 1064
9748.86 1041
9749.79 998
9750.72 1037
9751.66 1139
9752.59 1012
9753.52 954
9754.45 998
9755.39 1047
9756.32 937
9757.25 995
9758.18 1039
9759.12 1019
9760.05 946
9760.98 1030
9761.91 1063
9762.85 1084
9763.78 1058
9764.71 1046
9765.64 1064
9766.58 1057
9767.51 1108
9768.44 1137
9769.38 1054
9770.31 1050
9771.24 1066
9772.18 1044
9773.11 991
9774.04 1063
9774.98 1056
9775.91 1003
9776.84 1102
9777.78 1165
9778.71 1139
9779.64 1123
9780.58 1186
9781.51 1183
9782.44 1179
9783.38 1158
9784.31 1255
9785.25 1222
9786.18 1193
9787.11 1224
9788.05 1250
9788.98 1276
9789.92 1188
9790.85 1176
9791.78 1095
9792.72 1069
9793.65 1141
9794.59 1119
9795.52 1022
9796.46 1110
9797.39 1104
9798.32 1139
9799.26 1230
9800.19 1204
9801.13 1261
9802.06 1260
9803.00 1245
9803.93 1198
9804.87 1116
9805.80 1038
9806.74 1076
9807.67 1015
9808.61 1019
9809.54 1042
9810.48 950
9811.41 939
9812.35 955
9813.28 1065
9814.22 943
9815.15 966
9816.09 1028
9817.02 971
9817.96 984
9818.89 986
9819.83 927
9820.76 936
9821.70 976
9822.64 970
9823.57 987
9824.51 957
9825.44 982
9826.38 904
9827.31 911
9828.25 908
9829.19 894
9830.12 843
9831.06 838
9831.99 851
9832.93 898
9833.87 852
9834.80 810
9835.74 906
9836.68 875
9837.61 880
9838.55 859
9839.48 862
9840.42 876
9841.36 894
9842.29 919
9843.23 900
9844.17 806
9845.10 858
9846.04 887
9846.98 912
9847.91 907
9848.85 811
9849.79 795
9850.72 791
9851.66 815
9852.60 805
9853.54 809
9854.47 761
9855.41 794
9856.35 813
9857.28 822
9858.22 831
9859.16 832
9860.10 846
9861.03 893
9861.97 826
9862.91 871
9863.85 820
9864.78 792
9865.72 759
9866.66 818
9867.60 741
9868.54 796
9869.47 796
9870.41 814
9871.35 764
9872.29 774
9873.22 822
9874.16 826
9875.10 774
9876.04 841
9876.98 834
9877.92 798
9878.85 825
9879.79 842
9880.73 806
9881.67 825
9882.61 816
9883.55 888
9884.48 734
9885.42 755
9886.36 841
9887.30 824
9888.24 870
9889.18 825
9890.12 824
9891.06 834
9891.99 862
9892.93 794
9893.87 825
9894.81 801
9895.75 766
9896.69 756
9897.63 782
9898.57 770
9899.51 800
9900.45 771
9901.39 800
9902.33 797
9903.27 796
9904.20 802
9905.14 752
9906.08 830
9907.02 803
9907.96 888
9908.90 841
9909.84 800
9910.78 841
9911.72 851
9912.66 834
9913.60 884
9914.54 855
9915.48 789
9916.42 798
9917.36 875
9918.30 828
9919.24 853
9920.18 775
9921.12 830
9922.06 903
9923.00 776
9923.94 855
9924.88 943
9925.83 1003
9926.77 1051
9927.71 1136
9928.65 1265
9929.59 1313
9930.53 1360
9931.47 1195
9932.41 1236
9933.35 1172
9934.29 1039
9935.23 1006
9936.17 938
9937.12 919
9938.06 841
9939.00 872
9939.94 947
9940.88 817
9941.82 936
9942.76 935
9943.70 935
9944.65 1008
9945.59 1081
9946.53 1060
9947.47 989
9948.41 969
9949.35 961
9950.29 899
9951.24 904
9952.18 892
9953.12 900
9954.06 873
9955.00 863
9955.95 898
9956.89 878
9957.83 785
9958.77 834
9959.71 841
9960.66 834
9961.60 888
9962.54 883
9963.48 824
9964.43 827
9965.37 838
9966.31 892
9967.25 830
9968.20 837
9969.14 836
9970.08 888
9971.02 901
9971.97 857
9972.91 884
9973.85 904
9974.79 805
9975.74 837
9976.68 895
9977.62 919
9978.57 972
9979.51 927
9980.45 884
9981.40 935
9982.34 930
9983.28 897
9984.23 914
9985.17 847
9986.11 821
9987.06 765
9988.00 838
9988.94 811
9989.89 865
9990.83 751
9991.77 864
9992.72 746
9993.66 771
9994.60 816
9995.55 796
9996.49 753
9997.44 737
9998.38 727
9999.32 812
10000.27 756
10001.21 742
10002.16 673
10003.10 722
10004.04 727
10004.99 732
10005.93 799
10006.88 810
10007.82 833
10008.77 846
10009.71 796
10010.66 794
10011.60 807
10012.54 791
10013.49 718
10014.43 727
10015.38 712
10016.32 701
10017.27 786
10018.21 800
10019.16 746
10020.10 701
10021.05 732
10021.99 730
10022.94 761
10023.88 714
10024.83 691
10025.77 722
10026.72 767
10027.67 779
10028.61 746
10029.56 716
10030.50 776
10031.45 777
10032.39 700
10033.34 706
10034.28 753
10035.23 768
10036.18 733
10037.12 651
10038.07 643
10039.01 689
10039.96 668
10040.90 607
10041.85 680
10042.80 640
10043.74 679
10044.69 747
10045.64 735
10046.58 626
10047.53 656
10048.47 691
10049.42 722
10050.37 678
10051.31 647
10052.26 578
10053.21 687
10054.15 599
10055.10 605
10056.05 659
10056.99 608
10057.94 696
10058.89 693
10059.83 741
10060.78 727
10061.73 713
10062.67 698
10063.62 685
10064.57 779
10065.52 679
10066.46 672
10067.41 645
10068.36 658
10069.30 605
10070.25 613
10071.20 638
10072.15 632
10073.09 607
10074.04 639
10074.99 589
10075.94 615
10076.88 643
10077.83 643
10078.78 672
10079.73 590
10080.68 609
10081.62 604
10082.57 561
10083.52 614
10084.47 613
10085.42 575
10086.36 609
10087.31 561
10088.26 554
10089.21 552
10090.16 549
10091.11 534
10092.05 613
10093.00 632
10093.95 560
10094.90 564
10095.85 636
10096.80 592
10097.75 657
10098.69 565
10099.64 573
10100.59 603
10101.54 640
10102.49 678
10103.44 637
10104.39 595
10105.34 590
10106.28 573
10107.23 596
10108.18 620
10109.13 573
10110.08 577
10111.03 572
10111.98 616
10112.93 571
10113.88 498
10114.83 547
10115.78 572
10116.73 564
10117.68 535
10118.63 546
10119.58 578
10120.53 539
10121.48 550
10122.43 584
10123.38 579
10124.33 578
10125.28 581
10126.23 533
10127.18 562
10128.13 524
10129.08 538
10130.03 513
10130.98 565
10131.93 591
10132.88 533
10133.83 559
10134.78 535
10135.73 588
10136.68 619
10137.63 581
10138.58 515
10139.53 528
10140.48 537
10141.43 588
10142.38 600
10143.33 618
10144.28 531
10145.23 543
10146.19 564
10147.14 548
10148.09 541
10149.04 536
10149.99 510
10150.94 518
10151.89 528
10152.84 513
10153.79 524
10154.75 545
10155.70 560
10156.65 597
10157.60 527
10158.55 527
10159.50 536
10160.46 561
10161.41 593
10162.36 607
10163.31 564
10164.26 565
10165.21 568
10166.17 553
10167.12 560
10168.07 542
10169.02 564
10169.97 555
10170.93 546
10171.88 561
10172.83 651
10173.78 545
10174.73 552
10175.69 540
10176.64 585
10177.59 574
10178.54 572
10179.50 581
10180.45 602
10181.40 612
10182.35 614
10183.31 609
10184.26 601
10185.21 602
10186.17 594
10187.12 602
10188.07 628
10189.02 646
10189.98 650
10190.93 594
10191.88 662
10192.84 582
10193.79 621
10194.74 638
10195.70 682
10196.65 666
10197.60 666
10198.56 691
10199.51 715
10200.46 674
10201.42 656
10202.37 747
10203.32 745
10204.28 690
10205.23 721
10206.18 733
10207.14 785
10208.09 770
10209.05 692
10210.00 770
10210.95 826
10211.91 834
10212.86 818
10213.82 826
10214.77 773
10215.72 727
10216.68 745
10217.63 687
10218.59 684
10219.54 697
10220.50 702
10221.45 762
10222.41 699
10223.36 650
10224.31 710
10225.27 668
10226.22 637
10227.18 662
10228.13 703
10229.09 618
10230.04 640
10231.00 625
10231.95 672
10232.91 600
10233.86 616
10234.82 599
10235.77 567
10236.73 659
10237.68 716
10238.64 717
10239.59 681
10240.55 650
10241.50 710
10242.46 645
10243.42 636
10244.37 637
10245.33 574
10246.28 618
10247.24 551
10248.19 583
10249.15 559
10250.11 645
10251.06 586
10252.02 568
10252.97 541
10253.93 553
10254.89 537
10255.84 583
10256.80 595
10257.75 596
10258.71 596
10259.67 664
10260.62 571
10261.58 572
10262.54 534
10263.49 510
10264.45 556
10265.40 532
10266.36 533
10267.32 543
10268.27 575
10269.23 525
10270.19 544
10271.14 568
10272.10 532
10273.06 544
10274.02 557
10274.97 591
10275.93 475
10276.89 526
10277.84 482
10278.80 554
10279.76 521
10280.71 520
10281.67 485
10282.63 504
10283.59 537
10284.54 535
10285.50 585
10286.46 542
10287.42 472
10288.37 511
10289.33 541
10290.29 493
10291.25 522
10292.21 508
10293.16 499
10294.12 451
10295.08 519
10296.04 519
10296.99 524
10297.95 554
10298.91 533
10299.87 475
10300.83 488
10301.79 455
10302.74 505
10303.70 511
10304.66 495
10305.62 488
10306.58 482
10307.54 500
10308.49 535
10309.45 462
10310.41 443
10311.37 485
10312.33 455
10313.29 462
10314.25 546
10315.21 500
10316.16 476
10317.12 437
10318.08 431
10319.04 484
10320.00 480
10320.96 407
10321.92 404
10322.88 457
10323.84 440
10324.80 468
10325.76 487
10326.71 434
10327.67 487
10328.63 438
10329.59 445
10330.55 504
10331.51 436
10332.47 477
10333.43 515
10334.39 484
10335.35 469
10336.31 454
10337.27 513
10338.23 477
10339.19 541
10340.15 506
10341.11 461
10342.07 529
10343.03 490
10343.99 514
10344.95 456
10345.91 460
10346.87 480
10347.83 502
10348.79 485
10349.75 446
10350.71 462
10351.67 447
10352.63 395
10353.60 442
10354.56 433
10355.52 458
10356.48 430
10357.44 370
10358.40 391
10359.36 458
10360.32 485
10361.28 432
10362.24 443
10363.20 494
10364.17 497
10365.13 441
10366.09 417
10367.05 424
10368.01 420
10368.97 446
10369.93 438
10370.89 463
10371.86 444
10372.82 452
10373.78 455
10374.74 428
10375.70 435
10376.66 431
10377.63 468
10378.59 460
10379.55 417
10380.51 434
10381.47 439
10382.44 398
10383.40 417
10384.36 457
10385.32 437
10386.28 419
10387.25 366
10388.21 409
10389.17 464
10390.13 371
10391.10 420
10392.06 443
10393.02 440
10393.98 414
10394.94 400
10395.91 407
10396.87 391
10397.83 410
10398.80 423
10399.76 438
10400.72 406
10401.68 427
10402.65 429
10403.61 416
10404.57 441
10405.54 410
10406.50 375
10407.46 438
10408.43 433
10409.39 404
10410.35 400
10411.32 428
10412.28 422
10413.24 391
10414.21 412
10415.17 388
10416.13 395
10417.10 411
10418.06 408
10419.02 465
10419.99 394
10420.95 437
10421.91 451
10422.88 463
10423.84 429
10424.81 445
10425.77 467
10426.73 432
10427.70 407
10428.66 421
10429.63 391
10430.59 415
10431.56 418
10432.52 401
10433.48 370
10434.45 368
10435.41 450
10436.38 431
10437.34 417
10438.31 378
10439.27 392
10440.24 403
10441.20 407
10442.16 378
10443.13 406
10444.09 411
10445.06 368
10446.02 377
10446.99 403
10447.95 380
10448.92 436
10449.88 415
10450.85 360
10451.81 411
10452.78 359
10453.75 393
10454.71 394
10455.68 365
10456.64 330
10457.61 370
10458.57 443
10459.54 391
10460.50 394
10461.47 377
10462.43 374
10463.40 384
10464.37 412
10465.33 349
10466.30 382
10467.26 422
10468.23 390
10469.20 380
10470.16 379
10471.13 345
10472.09 427
10473.06 376
10474.03 367
10474.99 364
10475.96 373
10476.93 391
10477.89 338
10478.86 367
10479.82 350
10480.79 384
10481.76 394
10482.72 358
10483.69 344
10484.66 370
10485.62 391
10486.59 334
10487.56 324
10488.52 422
10489.49 366
10490.46 366
10491.43 408
10492.39 428
10493.36 351
10494.33 374
10495.29 392
10496.26 396
10497.23 387
10498.20 338
10499.16 437
10500.13 432
10501.10 377
10502.07 336
10503.03 332
10504.00 381
10504.97 359
10505.94 365
10506.90 375
10507.87 348
10508.84 350
10509.81 387
10510.78 384
10511.74 399
10512.71 324
10513.68 353
10514.65 348
10515.62 344
10516.58 393
10517.55 361
10518.52 346
10519.49 390
10520.46 367
10521.43 379
10522.39 326
10523.36 363
10524.33 388
10525.30 362
10526.27 365
10527.24 304
10528.21 336
10529.17 348
10530.14 382
10531.11 342
10532.08 357
10533.05 368
10534.02 373
10534.99 367
10535.96 364
10536.93 356
10537.90 341
10538.86 372
10539.83 350
10540.80 376
10541.77 319
10542.74 348
10543.71 353
10544.68 353
10545.65 386
10546.62 394
10547.59 397
10548.56 412
10549.53 348
10550.50 395
10551.47 372
10552.44 337
10553.41 373
10554.38 454
10555.35 402
10556.32 383
10557.29 381
10558.26 384
10559.23 398
10560.20 373
10561.17 390
10562.14 363
10563.11 404
10564.08 385
10565.05 370
10566.02 352
10566.99 382
10567.96 386
10568.93 389
10569.90 373
10570.87 413
10571.84 403
10572.82 366
10573.79 377
10574.76 349
10575.73 396
10576.70 371
10577.67 391
10578.64 370
10579.61 386
10580.58 374
10581.55 410
10582.53 394
10583.50 366
10584.47 376
10585.44 389
10586.41 398
10587.38 367
10588.35 363
10589.33 371
10590.30 365
10591.27 375
10592.24 403
10593.21 381
10594.18 385
10595.16 416
10596.13 442
10597.10 339
10598.07 364
10599.04 373
10600.01 355
10600.99 349
10601.96 337
10602.93 367
10603.90 348
10604.88 364
10605.85 396
10606.82 360
10607.79 375
10608.77 365
10609.74 356
10610.71 360
10611.68 353
10612.66 351
10613.63 407
10614.60 356
10615.57 374
10616.55 377
10617.52 358
10618.49 392
10619.46 387
10620.44 368
10621.41 422
10622.38 409
10623.36 401
10624.33 384
10625.30 419
10626.28 392
10627.25 387
10628.22 376
10629.20 366
10630.17 393
10631.14 331
10632.12 372
10633.09 419
10634.06 421
10635.04 398
10636.01 389
10636.99 392
10637.96 426
10638.93 396
10639.91 443
10640.88 350
10641.85 408
10642.83 426
10643.80 454
10644.78 412
10645.75 435
10646.72 433
10647.70 443
10648.67 408
10649.65 362
10650.62 380
10651.60 376
10652.57 361
10653.55 427
10654.52 393
10655.49 403
10656.47 353
10657.44 412
10658.42 365
10659.39 368
10660.37 367
10661.34 343
10662.32 330
10663.29 408
10664.27 369
10665.24 374
10666.22 409
10667.19 343
10668.17 352
10669.14 385
10670.12 334
10671.09 379
10672.07 384
10673.04 377
10674.02 353
10675.00 331
10675.97 367
10676.95 355
10677.92 330
10678.90 348
10679.87 316
10680.85 365
10681.82 318
10682.80 315
10683.78 332
10684.75 367
10685.73 350
10686.70 375
10687.68 335
10688.66 318
10689.63 347
10690.61 358
10691.58 370
10692.56 339
10693.54 352
10694.51 347
10695.49 340
10696.47 364
10697.44 329
10698.42 334
10699.40 344
10700.37 391
10701.35 374
10702.33 337
10703.30 391
10704.28 390
10705.26 366
10706.23 396
10707.21 369
10708.19 360
10709.16 355
10710.14 337
10711.12 316
10712.10 334
10713.07 376
10714.05 331
10715.03 322
10716.01 378
10716.98 377
10717.96 364
10718.94 378
10719.91 367
10720.89 346
10721.87 322
10722.85 302
10723.83 352
10724.80 401
10725.78 373
10726.76 398
10727.74 357
10728.71 358
10729.69 311
10730.67 351
10731.65 384
10732.63 317
10733.60 311
10734.58 323
10735.56 332
10736.54 376
10737.52 336
10738.50 342
10739.47 355
10740.45 347
10741.43 334
10742.41 330
10743.39 322
10744.37 300
10745.35 329
10746.32 346
10747.30 361
10748.28 374
10749.26 353
10750.24 389
10751.22 373
10752.20 409
10753.18 353
10754.16 324
10755.14 363
10756.11 332
10757.09 350
10758.07 410
10759.05 380
10760.03 351
10761.01 355
10761.99 378
10762.97 404
10763.95 366
10764.93 369
10765.91 383
10766.89 379
10767.87 373
10768.85 341
10769.83 368
10770.81 383
10771.79 393
10772.77 345
10773.75 343
10774.73 399
10775.71 371
10776.69 391
10777.67 386
10778.65 362
10779.63 376
10780.61 384
10781.59 422
10782.57 409
10783.55 387
10784.53 409
10785.51 385
10786.49 388
10787.47 374
10788.45 343
10789.43 407
10790.41 374
10791.39 379
10792.38 381
10793.36 394
10794.34 403
10795.32 348
10796.30 329
10797.28 397
10798.26 409
10799.24 398
10800.22 385
10801.21 410
10802.19 368
10803.17 426
10804.15 402
10805.13 353
10806.11 402
10807.09 432
10808.07 412
10809.06 400
10810.04 384
10811.02 394
10812.00 413
10812.98 415
10813.97 368
10814.95 371
10815.93 403
10816.91 382
10817.89 402
10818.87 441
10819.86 417
10820.84 376
10821.82 368
10822.80 427
10823.79 377
10824.77 379
10825.75 375
10826.73 415
10827.72 372
10828.70 379
10829.68 371
10830.66 428
10831.65 396
10832.63 400
10833.61 342
10834.59 377
10835.58 382
10836.56 417
10837.54 380
10838.52 422
10839.51 429
10840.49 383
10841.47 370
10842.46 395
10843.44 392
10844.42 395
10845.41 390
10846.39 443
10847.37 402
10848.36 387
10849.34 468
10850.32 445
10851.31 378
10852.29 379
10853.27 430
10854.26 487
10855.24 447
10856.23 429
10857.21 459
10858.19 427
10859.18 429
10860.16 445
10861.14 425
10862.13 515
10863.11 432
10864.10 414
10865.08 440
10866.07 436
10867.05 459
10868.03 494
10869.02 459
10870.00 492
10870.99 459
10871.97 491
10872.96 429
10873.94 414
10874.92 425
10875.91 415
10876.89 391
10877.88 385
10878.86 439
10879.85 461
10880.83 482
10881.82 476
10882.80 477
10883.79 498
10884.77 483
10885.76 523
10886.74 484
10887.73 509
10888.71 519
10889.70 499
10890.68 484
10891.67 451
10892.65 487
10893.64 521
10894.63 483
10895.61 558
10896.60 539
10897.58 529
10898.57 534
10899.55 496
10900.54 508
10901.53 571
10902.51 537
10903.50 536
10904.48 530
10905.47 499
10906.46 562
10907.44 592
10908.43 561
10909.41 514
10910.40 563
10911.39 569
10912.37 567
10913.36 592
10914.34 591
10915.33 588
10916.32 586
10917.30 559
10918.29 574
10919.28 610
10920.26 635
10921.25 599
10922.24 564
10923.22 574
10924.21 594
10925.20 650
10926.18 572
10927.17 593
10928.16 637
10929.15 605
10930.13 614
10931.12 611
10932.11 600
10933.09 647
10934.08 630
10935.07 659
10936.06 694
10937.04 641
10938.03 675
10939.02 719
10940.01 666
10940.99 678
10941.98 726
10942.97 735
10943.96 742
10944.94 703
10945.93 683
10946.92 732
10947.91 718
10948.90 762
10949.88 766
10950.87 751
10951.86 790
10952.85 819
10953.84 810
10954.82 824
10955.81 914
10956.80 1008
10957.79 1009
10958.78 958
10959.77 1034
10960.75 1120
10961.74 1135
10962.73 1199
10963.72 1056
10964.71 1130
10965.70 1019
10966.69 973
10967.68 1006
10968.66 993
10969.65 936
10970.64 923
10971.63 963
10972.62 971
10973.61 987
10974.60 966
10975.59 928
10976.58 866
10977.57 913
10978.55 1002
10979.54 1017
10980.53 993
10981.52 949
10982.51 944
10983.50 989
10984.49 916
10985.48 975
10986.47 1002
10987.46 1005
10988.45 988
10989.44 979
10990.43 958
10991.42 930
10992.41 954
10993.40 996
10994.39 942
10995.38 1004
10996.37 1067
10997.36 1178
10998.35 1268
10999.34 1349
11000.33 1347
11001.32 1462
11002.31 1559
11003.30 1524
11004.29 1576
11005.28 1472
11006.27 1341
11007.26 1228
11008.25 1298
11009.24 1173
11010.24 1135
11011.23 1081
11012.22 1099
11013.21 1045
11014.20 998
11015.19 989
11016.18 1012
11017.17 962
11018.16 1031
11019.15 1010
11020.14 1041
11021.14 1041
11022.13 1034
11023.12 979
11024.11 878
11025.10 862
11026.09 816
11027.08 864
11028.08 802
11029.07 843
11030.06 838
11031.05 798
11032.04 799
11033.03 816
11034.03 878
11035.02 757
11036.01 817
11037.00 801
11037.99 786
11038.99 766
11039.98 693
11040.97 704
11041.96 774
11042.95 785
11043.95 704
11044.94 731
11045.93 689
11046.92 736
11047.92 735
11048.91 668
11049.90 633
11050.89 630
11051.89 631
11052.88 668
11053.87 705
11054.86 686
11055.86 688
11056.85 698
11057.84 596
11058.83 649
11059.83 651
11060.82 686
11061.81 637
11062.81 625
11063.80 661
11064.79 676
11065.79 644
11066.78 635
11067.77 658
11068.77 622
11069.76 648
11070.75 593
11071.75 627
11072.74 582
11073.73 580
11074.73 596
11075.72 616
11076.71 643
11077.71 628
11078.70 671
11079.70 638
11080.69 595
11081.68 602
11082.68 632
11083.67 664
11084.67 634
11085.66 640
11086.65 664
11087.65 631
11088.64 639
11089.64 634
11090.63 635
11091.63 548
11092.62 564
11093.61 587
11094.61 620
11095.60 613
11096.60 633
11097.59 603
11098.59 619
11099.58 616
11100.58 645
11101.57 610
11102.57 617
11103.56 679
11104.56 554
11105.55 614
11106.55 600
11107.54 618
11108.54 615
11109.53 559
11110.53 563
11111.52 590
11112.52 550
11113.51 558
11114.51 587
11115.50 587
11116.50 604
11117.49 620
11118.49 576
11119.49 612
11120.48 587
11121.48 560
11122.47 587
11123.47 567
11124.46 557
11125.46 606
11126.46 607
11127.45 606
11128.45 661
11129.44 620
11130.44 611
11131.44 621
11132.43 584
11133.43 571
11134.43 556
11135.42 566
11136.42 526
11137.41 520
11138.41 497
11139.41 612
11140.40 586
11141.40 559
11142.40 528
11143.39 549
11144.39 569
11145.39 606
11146.38 659
11147.38 549
11148.38 563
11149.38 562
11150.37 554
11151.37 514
11152.37 536
11153.36 566
11154.36 506
11155.36 482
11156.36 512
11157.35 485
11158.35 476
11159.35 497
11160.34 507
11161.34 491
11162.34 500
11163.34 484
11164.33 499
11165.33 496
11166.33 488
11167.33 470
11168.33 516
11169.32 513
11170.32 445
11171.32 465
11172.32 475
11173.32 488
11174.31 452
11175.31 410
11176.31 486
11177.31 431
11178.31 470
11179.30 413
11180.30 451
11181.30 453
11182.30 536
11183.30 496
11184.30 479
11185.30 428
11186.29 483
11187.29 482
11188.29 490
11189.29 447
11190.29 438
11191.29 489
11192.29 475
11193.29 459
11194.28 452
11195.28 453
11196.28 556
11197.28 504
11198.28 473
11199.28 456
11200.28 501
11201.28 453
11202.28 506
11203.28 453
11204.28 446
11205.28 492
11206.28 515
11207.28 451
11208.28 493
11209.27 467
11210.27 514
11211.27 444
11212.27 468
11213.27 483
11214.27 411
11215.27 465
11216.27 487
11217.27 413
11218.27 443
11219.27 472
11220.27 492
11221.27 466
11222.27 437
11223.27 446
11224.27 432
11225.28 447
11226.28 423
11227.28 423
11228.28 432
11229.28 406
11230.28 411
11231.28 429
11232.28 382
11233.28 381
11234.28 431
11235.28 415
11236.28 385
11237.28 410
11238.28 428
11239.28 414
11240.29 403
11241.29 422
11242.29 440
11243.29 431
11244.29 392
11245.29 389
11246.29 403
11247.29 346
11248.30 413
11249.30 374
11250.30 424
11251.30 345
11252.30 340
11253.30 384
11254.31 442
11255.31 407
11256.31 399
11257.31 428
11258.31 421
11259.31 361
11260.32 410
11261.32 424
11262.32 431
11263.32 441
11264.32 387
11265.33 391
11266.33 423
11267.33 410
11268.33 416
11269.34 394
11270.34 434
11271.34 418
11272.34 432
11273.35 427
11274.35 405
11275.35 377
11276.35 400
11277.36 443
11278.36 415
11279.36 409
11280.36 414
11281.37 422
11282.37 511
11283.37 435
11284.38 431
11285.38 413
11286.38 449
11287.38 420
11288.39 374
11289.39 401
11290.39 423
11291.40 412
11292.40 422
11293.40 426
11294.41 409
11295.41 370
11296.41 405
11297.42 446
11298.42 378
11299.43 396
11300.43 412
11301.43 388
11302.44 392
11303.44 422
11304.44 372
11305.45 405
11306.45 378
11307.46 461
11308.46 380
11309.47 365
11310.47 369
11311.47 402
11312.48 409
11313.48 403
11314.49 495
11315.49 447
11316.50 441
11317.50 426
11318.50 440
11319.51 444
11320.51 451
11321.52 393
11322.52 380
11323.53 384
11324.53 386
11325.54 406
11326.54 377
11327.55 386
11328.55 336
11329.56 345
11330.56 381
11331.57 409
11332.57 392
11333.58 335
11334.58 326
11335.59 368
11336.59 412
11337.60 379
11338.60 382
11339.61 363
11340.61 352
11341.62 353
11342.63 329
11343.63 371
11344.64 358
11345.64 392
11346.65 367
11347.65 383
11348.66 321
11349.67 335
11350.67 345
11351.68 353
11352.68 346
11353.69 347
11354.70 370
11355.70 358
11356.71 304
11357.72 316
11358.72 367
11359.73 361
11360.73 345
11361.74 318
11362.75 370
11363.75 356
11364.76 363
11365.77 365
11366.77 365
11367.78 348
11368.79 335
11369.79 342
11370.80 348
11371.81 322
11372.81 328
11373.82 341
11374.83 340
11375.84 308
11376.84 364
11377.85 371
11378.86 336
11379.86 343
11380.87 360
11381.88 376
11382.89 364
11383.89 343
11384.90 325
11385.91 310
11386.92 323
11387.92 338
11388.93 314
11389.94 324
11390.95 318
11391.95 331
11392.96 326
11393.97 357
11394.98 308
11395.99 340
11396.99 333
11398.00 326
11399.01 300
11400.02 303
11401.03 349
11402.03 344
11403.04 350
11404.05 347
11405.06 320
11406.07 297
11407.08 338
11408.09 294
11409.09 348
11410.10 363
11411.11 384
11412.12 337
11413.13 347
11414.14 333
11415.15 304
11416.15 318
11417.16 311
11418.17 353
11419.18 340
11420.19 314
11421.20 353
11422.21 369
11423.22 371
11424.23 344
11425.24 306
11426.25 293
11427.26 319
11428.26 342
11429.27 375
11430.28 370
11431.29 340
11432.30 361
11433.31 351
11434.32 355
11435.33 330
11436.34 353
11437.35 365
11438.36 384
11439.37 337
11440.38 327
11441.39 326
11442.40 344
11443.41 325
11444.42 363
11445.43 323
11446.44 331
11447.45 303
11448.46 328
11449.47 339
11450.48 340
11451.49 339
11452.50 295
11453.51 296
11454.52 342
11455.53 363
11456.55 359
11457.56 380
11458.57 330
11459.58 344
11460.59 323
11461.60 332
11462.61 344
11463.62 335
11464.63 376
11465.64 342
11466.65 352
11467.67 324
11468.68 353
11469.69 369
11470.70 323
11471.71 303
11472.72 302
11473.73 344
11474.74 324
11475.76 373
11476.77 348
11477.78 338
11478.79 305
11479.80 287
11480.81 303
11481.83 298
11482.84 325
11483.85 338
11484.86 335
11485.87 334
11486.89 316
11487.90 303
11488.91 332
11489.92 297
11490.93 346
11491.95 386
11492.96 339
11493.97 302
11494.98 288
11496.00 300
11497.01 339
11498.02 351
11499.03 304
11500.05 305
11501.06 315
11502.07 338
11503.08 319
11504.10 319
11505.11 322
11506.12 261
11507.13 297
11508.15 279
11509.16 298
11510.17 276
11511.19 280
11512.20 283
11513.21 340
11514.23 324
11515.24 333
11516.25 329
11517.27 350
11518.28 316
11519.29 324
11520.31 316
11521.32 291
11522.33 298
11523.35 311
11524.36 302
11525.37 328
11526.39 313
11527.40 313
11528.42 300
11529.43 321
11530.44 348
11531.46 362
11532.47 297
11533.48 307
11534.50 283
11535.51 322
11536.53 320
11537.54 316
11538.56 303
11539.57 296
11540.58 327
11541.60 301
11542.61 308
11543.63 329
11544.64 306
11545.66 341
11546.67 301
11547.69 296
11548.70 304
11549.72 347
11550.73 361
11551.75 281
11552.76 274
11553.78 340
11554.79 338
11555.81 333
11556.82 312
11557.84 317
11558.85 345
11559.87 300
11560.88 312
11561.90 308
11562.91 309
11563.93 351
11564.94 314
11565.96 341
11566.97 326
11567.99 332
11569.00 335
11570.02 330
11571.04 315
11572.05 309
11573.07 357
11574.08 415
11575.10 363
11576.11 363
11577.13 343
11578.15 348
11579.16 373
11580.18 337
11581.20 371
11582.21 328
11583.23 315
11584.24 351
11585.26 364
11586.28 365
11587.29 350
11588.31 321
11589.33 327
11590.34 357
11591.36 364
11592.38 412
11593.39 414
11594.41 382
11595.43 336
11596.44 351
11597.46 369
11598.48 417
11599.49 413
11600.51 472
11601.53 476
11602.54 433
11603.56 521
11604.58 531
11605.60 542
11606.61 545
11607.63 557
11608.65 602
11609.67 555
11610.68 557
11611.70 534
11612.72 497
11613.74 453
11614.75 442
11615.77 421
11616.79 356
11617.81 439
11618.82 428
11619.84 402
11620.86 397
11621.88 433
11622.90 404
11623.91 407
11624.93 378
11625.95 417
11626.97 357
11627.99 393
11629.00 381
11630.02 438
11631.04 410
11632.06 350
11633.08 374
11634.10 373
11635.11 442
11636.13 386
11637.15 337
11638.17 343
11639.19 356
11640.21 363
11641.23 352
11642.25 344
11643.26 323
11644.28 319
11645.30 319
11646.32 341
11647.34 326
11648.36 290
11649.38 332
11650.40 310
11651.42 353
11652.44 323
11653.46 304
11654.47 324
11655.49 288
11656.51 368
11657.53 358
11658.55 301
11659.57 287
11660.59 313
11661.61 299
11662.63 313
11663.65 319
11664.67 318
11665.69 307
11666.71 302
11667.73 337
11668.75 304
11669.77 306
11670.79 304
11671.81 291
11672.83 277
11673.85 287
11674.87 295
11675.89 320
11676.91 325
11677.93 299
11678.95 269
11679.97 311
11680.99 268
11682.01 288
11683.03 307
11684.06 361
11685.08 321
11686.10 287
11687.12 295
11688.14 324
11689.16 329
11690.18 301
11691.20 267
11692.22 296
11693.24 298
11694.26 311
11695.29 325
11696.31 325
11697.33 312
11698.35 307
11699.37 319
11700.39 306
11701.41 323
11702.43 308
11703.46 285
11704.48 310
11705.50 297
11706.52 364
11707.54 350
11708.56 328
11709.59 300
11710.61 284
11711.63 313
11712.65 315
11713.67 349
11714.70 316
11715.72 296
11716.74 294
11717.76 300
11718.78 314
11719.81 337
11720.83 322
11721.85 298
11722.87 320
11723.90 307
11724.92 341
11725.94 309
11726.96 297
11727.99 347
11729.01 354
11730.03 304
11731.05 345
11732.08 312
11733.10 283
11734.12 309
11735.15 246
11736.17 264
11737.19 292
11738.21 267
11739.24 274
11740.26 300
11741.28 279
11742.31 295
11743.33 254
11744.35 289
11745.38 296
11746.40 320
11747.42 300
11748.45 325
11749.47 309
11750.49 325
11751.52 348
11752.54 360
11753.56 353
11754.59 284
11755.61 276
11756.64 298
11757.66 283
11758.68 331
11759.71 325
11760.73 330
11761.76 331
11762.78 266
11763.80 291
11764.83 290
11765.85 330
11766.88 278
11767.90 263
11768.93 312
11769.95 287
11770.97 287
11772.00 343
11773.02 368
11774.05 277
11775.07 325
11776.10 364
11777.12 352
11778.15 313
11779.17 326
11780.20 304
11781.22 318
11782.25 310
11783.27 285
11784.30 317
11785.32 330
11786.35 285
11787.37 351
11788.40 326
11789.42 310
11790.45 298
11791.47 332
11792.50 363
11793.52 314
11794.55 319
11795.57 338
11796.60 340
11797.63 360
11798.65 315
11799.68 346
11800.70 392
11801.73 356
11802.75 352
11803.78 349
11804.81 362
11805.83 360
11806.86 330
11807.88 353
11808.91 353
11809.94 388
11810.96 361
11811.99 401
11813.02 341
11814.04 312
11815.07 374
11816.09 351
11817.12 345
11818.15 375
11819.17 354
11820.20 356
11821.23 293
11822.25 281
11823.28 354
11824.31 386
11825.33 365
11826.36 357
11827.39 357
11828.42 351
11829.44 349
11830.47 325
11831.50 347
11832.52 355
11833.55 362
11834.58 384
11835.61 378
11836.63 353
11837.66 343
11838.69 316
11839.71 394
11840.74 395
11841.77 332
11842.80 372
11843.83 367
11844.85 416
11845.88 365
11846.91 358
11847.94 345
11848.96 373
11849.99 333
11851.02 326
11852.05 362
11853.08 394
11854.10 407
11855.13 341
11856.16 357
11857.19 360
11858.22 378
11859.24 386
11860.27 390
11861.30 398
11862.33 424
11863.36 348
11864.39 396
11865.42 390
11866.44 352
11867.47 375
11868.50 427
11869.53 428
11870.56 359
11871.59 394
11872.62 334
11873.65 368
11874.67 408
11875.70 422
11876.73 445
11877.76 409
11878.79 381
11879.82 363
11880.85 406
11881.88 440
11882.91 401
11883.94 448
11884.97 511
11886.00 460
11887.03 482
11888.06 494
11889.09 424
11890.11 432
11891.14 470
11892.17 476
11893.20 484
11894.23 485
11895.26 468
11896.29 482
11897.32 483
11898.35 566
11899.38 559
11900.41 517
11901.44 584
11902.47 580
11903.50 567
11904.53 559
11905.56 582
11906.59 573
11907.63 598
11908.66 589
11909.69 564
11910.72 584
11911.75 537
11912.78 556
11913.81 544
11914.84 525
11915.87 590
11916.90 584
11917.93 609
11918.96 612
11919.99 567
11921.02 566
11922.06 579
11923.09 534
11924.12 598
11925.15 604
11926.18 562
11927.21 597
11928.24 614
11929.27 658
11930.31 670
11931.34 708
11932.37 750
11933.40 699
11934.43 704
11935.46 743
11936.49 761
11937.53 686
11938.56 756
11939.59 711
11940.62 683
11941.65 644
11942.69 652
11943.72 689
11944.75 636
11945.78 569
11946.81 566
11947.85 603
11948.88 584
11949.91 576
11950.94 566
11951.97 533
11953.01 617
11954.04 577
11955.07 549
11956.10 500
11957.14 533
11958.17 529
11959.20 501
11960.24 541
11961.27 505
11962.30 487
11963.33 510
11964.37 490
11965.40 457
11966.43 500
11967.47 514
11968.50 507
11969.53 490
11970.56 528
11971.60 545
11972.63 510
11973.66 527
11974.70 493
11975.73 487
11976.76 511
11977.80 483
11978.83 500
11979.86 506
11980.90 465
11981.93 498
11982.97 502
11984.00 438
11985.03 477
11986.07 504
11987.10 512
11988.13 483
11989.17 455
11990.20 430
11991.24 444
11992.27 489
11993.30 455
11994.34 484
11995.37 443
11996.41 430
11997.44 467
11998.48 459
11999.51 490
12000.54 482
12001.58 405
12002.61 411
12003.65 428
12004.68 484
12005.72 437
12006.75 425
12007.79 436
12008.82 428
12009.86 433
12010.89 467
12011.93 426
12012.96 499
12014.00 548
12015.03 549
12016.07 461
12017.10 423
12018.14 463
12019.17 514
12020.21 523
12021.24 447
12022.28 463
12023.31 477
12024.35 460
12025.38 463
12026.42 496
12027.46 455
12028.49 501
12029.53 491
12030.56 452
12031.60 471
12032.63 486
12033.67 456
12034.71 461
12035.74 492
12036.78 483
12037.81 501
12038.85 492
12039.89 480
12040.92 488
12041.96 465
12042.99 435
12044.03 466
12045.07 478
12046.10 450
12047.14 456
12048.18 433
12049.21 397
12050.25 470
12051.29 482
12052.32 454
12053.36 464
12054.40 468
12055.43 447
12056.47 480
12057.51 444
12058.54 452
12059.58 450
12060.62 431
12061.65 421
12062.69 421
12063.73 461
12064.77 480
12065.80 451
12066.84 384
12067.88 418
12068.92 417
12069.95 468
12070.99 432
12072.03 415
12073.07 408
12074.10 390
12075.14 435
12076.18 416
12077.22 399
12078.25 407
12079.29 415
12080.33 429
12081.37 423
12082.41 404
12083.44 405
12084.48 473
12085.52 439
12086.56 430
12087.60 442
12088.63 430
12089.67 421
12090.71 436
12091.75 455
12092.79 425
12093.83 423
12094.86 451
12095.90 405
12096.94 427
12097.98 433
12099.02 427
12100.06 476
12101.10 449
12102.13 412
12103.17 453
12104.21 439
12105.25 418
12106.29 414
12107.33 440
12108.37 477
12109.41 431
12110.45 450
12111.49 380
12112.53 388
12113.56 426
12114.60 408
12115.64 423
12116.68 355
12117.72 362
12118.76 393
12119.80 378
12120.84 399
12121.88 390
12122.92 386
12123.96 357
12125.00 370
12126.04 384
12127.08 403
12128.12 359
12129.16 384
12130.20 365
12131.24 353
12132.28 368
12133.32 332
12134.36 344
12135.40 401
12136.44 363
12137.48 323
12138.52 375
12139.56 354
12140.60 342
12141.64 373
12142.68 315
12143.72 356
12144.76 334
12145.81 325
12146.85 347
12147.89 354
12148.93 369
12149.97 345
12151.01 347
12152.05 326
12153.09 327
12154.13 328
12155.17 345
12156.21 331
12157.26 341
12158.30 289
12159.34 312
12160.38 336
12161.42 316
12162.46 308
12163.50 321
12164.55 343
12165.59 339
12166.63 270
12167.67 285
12168.71 378
12169.75 332
12170.80 305
12171.84 289
12172.88 321
12173.92 325
12174.96 294
12176.00 287
12177.05 278
12178.09 324
12179.13 276
12180.17 257
12181.22 272
12182.26 313
12183.30 303
12184.34 285
12185.38 310
12186.43 344
12187.47 388
12188.51 340
12189.55 288
12190.60 320
12191.64 330
12192.68 306
12193.72 297
12194.77 313
12195.81 290
12196.85 329
12197.90 336
12198.94 307
12199.98 316
12201.03 305
12202.07 321
12203.11 331
12204.15 314
12205.20 325
12206.24 263
12207.28 293
12208.33 322
12209.37 315
12210.41 262
12211.46 299
12212.50 303
12213.55 312
12214.59 281
12215.63 276
12216.68 309
12217.72 322
12218.76 308
12219.81 305
12220.85 287
12221.90 297
12222.94 311
12223.98 315
12225.03 312
12226.07 311
12227.12 267
12228.16 305
12229.20 344
12230.25 304
12231.29 309
12232.34 293
12233.38 300
12234.43 323
12235.47 295
12236.52 274
12237.56 269
12238.61 308
12239.65 320
12240.69 293
12241.74 291
12242.78 293
12243.83 299
12244.87 271
12245.92 276
12246.96 292
12248.01 275
12249.05 300
12250.10 308
12251.14 310
12252.19 298
12253.24 274
12254.28 308
12255.33 279
12256.37 280
12257.42 296
12258.46 296
12259.51 260
12260.55 267
12261.60 266
12262.64 288
12263.69 293
12264.74 260
12265.78 294
12266.83 295
12267.87 269
12268.92 218
12269.97 270
12271.01 268
12272.06 248
12273.10 285
12274.15 285
12275.20 266
12276.24 277
12277.29 310
12278.34 278
12279.38 279
12280.43 310
12281.47 327
12282.52 295
12283.57 316
12284.61 332
12285.66 336
12286.71 290
12287.75 280
12288.80 268
12289.85 279
12290.90 269
12291.94 297
12292.99 319
12294.04 304
12295.08 285
12296.13 263
12297.18 289
12298.22 307
12299.27 310
12300.32 307
12301.37 276
12302.41 302
12303.46 296
12304.51 310
12305.56 341
12306.60 290
12307.65 265
12308.70 261
12309.75 260
12310.79 273
12311.84 263
12312.89 261
12313.94 316
12314.99 360
12316.03 268
12317.08 244
12318.13 259
12319.18 249
12320.23 300
12321.27 296
12322.32 281
12323.37 272
12324.42 261
12325.47 258
12326.52 231
12327.56 251
12328.61 261
12329.66 296
12330.71 285
12331.76 315
12332.81 290
12333.86 277
12334.91 260
12335.95 279
12337.00 268
12338.05 259
12339.10 263
12340.15 273
12341.20 262
12342.25 263
12343.30 254
12344.35 249
12345.40 261
12346.44 271
12347.49 248
12348.54 261
12349.59 285
12350.64 253
12351.69 272
12352.74 272
12353.79 315
12354.84 297
12355.89 305
12356.94 298
12357.99 285
12359.04 275
12360.09 311
12361.14 280
12362.19 298
12363.24 326
12364.29 312
12365.34 288
12366.39 267
12367.44 277
12368.49 274
12369.54 312
12370.59 273
12371.64 280
12372.69 235
12373.74 252
12374.79 255
12375.84 298
12376.89 287
12377.94 302
12378.99 310
12380.05 265
12381.10 291
12382.15 321
12383.20 280
12384.25 268
12385.30 274
12386.35 304
12387.40 313
12388.45 307
12389.50 253
12390.55 306
12391.61 298
12392.66 252
12393.71 294
12394.76 317
12395.81 315
12396.86 287
12397.91 297
12398.97 296
12400.02 292
12401.07 295
12402.12 335
12403.17 289
12404.22 304
12405.28 311
12406.33 305
12407.38 306
12408.43 294
12409.48 295
12410.53 323
12411.59 303
12412.64 293
12413.69 313
12414.74 328
12415.80 323
12416.85 315
12417.90 302
12418.95 309
12420.00 351
12421.06 358
12422.11 348
12423.16 312
12424.21 309
12425.27 300
12426.32 292
12427.37 295
12428.43 324
12429.48 328
12430.53 334
12431.58 340
12432.64 294
12433.69 312
12434.74 319
12435.80 305
12436.85 325
12437.90 290
12438.96 295
12440.01 348
12441.06 321
12442.12 335
12443.17 310
12444.22 343
12445.28 352
12446.33 294
12447.38 326
12448.44 323
12449.49 323
12450.54 306
12451.60 318
12452.65 365
12453.71 315
12454.76 326
12455.81 332
12456.87 312
12457.92 374
12458.98 321
12460.03 399
12461.08 370
12462.14 393
12463.19 374
12464.25 362
12465.30 373
12466.35 380
12467.41 372
12468.46 426
12469.52 391
12470.57 432
12471.63 430
12472.68 465
12473.74 509
12474.79 529
12475.85 582
12476.90 590
12477.96 589
12479.01 624
12480.07 608
12481.12 728
12482.18 687
12483.23 640
12484.29 551
12485.34 548
12486.40 565
12487.45 557
12488.51 516
12489.56 479
12490.62 444
12491.67 442
12492.73 454
12493.78 410
12494.84 423
12495.90 414
12496.95 402
12498.01 409
12499.06 350
12500.12 390
12501.17 396
12502.23 367
12503.29 391
12504.34 394
12505.40 391
12506.45 373
12507.51 355
12508.57 332
12509.62 382
12510.68 400
12511.73 388
12512.79 372
12513.85 356
12514.90 363
12515.96 373
12517.02 337
12518.07 350
12519.13 349
12520.19 364
12521.24 388
12522.30 328
12523.36 328
12524.41 321
12525.47 310
12526.53 308
12527.58 309
12528.64 355
12529.70 297
12530.76 277
12531.81 259
12532.87 285
12533.93 329
12534.98 356
12536.04 312
12537.10 313
12538.16 279
12539.21 326
12540.27 327
12541.33 305
12542.39 313
12543.44 333
12544.50 373
12545.56 347
12546.62 327
12547.68 414
12548.73 348
12549.79 318
12550.85 359
12551.91 327
12552.96 357
12554.02 421
12555.08 444
12556.14 401
12557.20 419
12558.26 436
12559.31 435
12560.37 457
12561.43 380
12562.49 414
12563.55 451
12564.61 428
12565.66 404
12566.72 425
12567.78 411
12568.84 406
12569.90 417
12570.96 401
12572.02 360
12573.08 373
12574.13 360
12575.19 349
12576.25 358
12577.31 353
12578.37 363
12579.43 335
12580.49 358
12581.55 369
12582.61 343
12583.67 307
12584.73 298
12585.79 303
12586.85 321
12587.91 310
12588.96 341
12590.02 293
12591.08 296
12592.14 335
12593.20 343
12594.26 358
12595.32 337
12596.38 324
12597.44 335
12598.50 328
12599.56 341
12600.62 280
12601.68 283
12602.74 318
12603.80 325
12604.86 295
12605.92 322
12606.98 298
12608.04 298
12609.10 289
12610.17 289
12611.23 287
12612.29 307
12613.35 302
12614.41 334
12615.47 296
12616.53 297
12617.59 323
12618.65 361
12619.71 331
12620.77 319
12621.83 344
12622.89 363
12623.95 319
12625.02 295
12626.08 276
12627.14 311
12628.20 333
12629.26 324
12630.32 288
12631.38 290
12632.44 304
12633.51 296
12634.57 324
12635.63 286
12636.69 283
12637.75 292
12638.81 300
12639.88 285
12640.94 277
12642.00 318
12643.06 297
12644.12 298
12645.18 297
12646.25 291
12647.31 279
12648.37 280
12649.43 293
12650.50 264
12651.56 269
12652.62 328
12653.68 303
12654.74 325
12655.81 303
12656.87 268
12657.93 270
12658.99 314
12660.06 347
12661.12 319
12662.18 302
12663.24 281
12664.31 239
12665.37 219
12666.43 258
12667.50 270
12668.56 291
12669.62 278
12670.68 332
12671.75 303
12672.81 269
12673.87 280
12674.94 282
12676.00 249
12677.06 241
12678.13 283
12679.19 264
12680.25 248
12681.32 248
12682.38 268
12683.44 266
12684.51 255
12685.57 267
12686.63 287
12687.70 268
12688.76 291
12689.83 264
12690.89 259
12691.95 271
12693.02 272
12694.08 298
12695.15 281
12696.21 273
12697.27 267
12698.34 264
12699.40 297
12700.47 290
12701.53 281
12702.60 269
12703.66 252
12704.72 269
12705.79 288
12706.85 313
12707.92 268
12708.98 254
12710.05 270
12711.11 272
12712.18 285
12713.24 265
12714.31 256
12715.37 273
12716.44 300
12717.50 290
12718.57 275
12719.63 271
12720.70 285
12721.76 290
12722.83 255
12723.89 277
12724.96 249
12726.02 265
12727.09 296
12728.15 227
12729.22 233
12730.28 276
12731.35 254
12732.41 274
12733.48 296
12734.55 276
12735.61 270
12736.68 306
12737.74 292
12738.81 255
12739.88 242
12740.94 226
12742.01 254
12743.07 265
12744.14 287
12745.21 243
12746.27 256
12747.34 257
12748.40 260
12749.47 246
12750.54 228
12751.60 269
12752.67 247
12753.74 248
12754.80 260
12755.87 244
12756.94 273
12758.00 230
12759.07 227
12760.14 235
12761.20 279
12762.27 253
12763.34 275
12764.40 258
12765.47 264
12766.54 273
12767.60 237
12768.67 257
12769.74 270
12770.81 272
12771.87 261
12772.94 240
12774.01 224
12775.08 249
12776.14 271
12777.21 227
12778.28 253
12779.35 238
12780.41 249
12781.48 298
12782.55 249
12783.62 271
12784.68 295
12785.75 229
12786.82 204
12787.89 249
12788.96 245
12790.02 227
12791.09 264
12792.16 246
12793.23 248
12794.30 248
12795.36 252
12796.43 218
12797.50 211
12798.57 228
12799.64 243
12800.71 257
12801.77 255
12802.84 238
12803.91 261
12804.98 266
12806.05 251
12807.12 234
12808.19 305
12809.25 266
12810.32 229
12811.39 287
12812.46 265
12813.53 259
12814.60 286
12815.67 284
12816.74 249
12817.81 278
12818.88 279
12819.95 252
12821.01 224
12822.08 234
12823.15 244
12824.22 260
12825.29 289
12826.36 278
12827.43 294
12828.50 251
12829.57 265
12830.64 249
12831.71 267
12832.78 277
12833.85 268
12834.92 255
12835.99 269
12837.06 266
12838.13 308
12839.20 285
12840.27 266
12841.34 237
12842.41 220
12843.48 192
12844.55 240
12845.62 242
12846.69 223
12847.76 272
12848.83 260
12849.90 247
12850.97 230
12852.04 191
12853.11 211
12854.19 208
12855.26 225
12856.33 231
12857.40 214
12858.47 230
12859.54 224
12860.61 248
12861.68 284
12862.75 259
12863.82 225
12864.89 239
12865.97 230
12867.04 227
12868.11 219
12869.18 235
12870.25 237
12871.32 262
12872.39 265
12873.47 234
12874.54 237
12875.61 232
12876.68 242
12877.75 257
12878.82 232
12879.90 242
12880.97 233
12882.04 216
12883.11 226
12884.18 227
12885.25 218
12886.33 237
12887.40 290
12888.47 244
12889.54 209
12890.62 242
12891.69 275
12892.76 230
12893.83 200
12894.90 239
12895.98 233
12897.05 231
12898.12 221
12899.19 196
12900.27 218
12901.34 210
12902.41 228
12903.49 200
12904.56 183
12905.63 217
12906.70 270
12907.78 249
12908.85 195
12909.92 205
12911.00 250
12912.07 200
12913.14 175
12914.22 200
12915.29 195
12916.36 226
12917.44 228
12918.51 211
12919.58 179
12920.66 237
12921.73 254
12922.80 234
12923.88 195
12924.95 183
12926.02 230
12927.10 251
12928.17 240
12929.24 195
12930.32 227
12931.39 208
12932.47 210
12933.54 234
12934.61 239
12935.69 216
12936.76 231
12937.84 245
12938.91 234
12939.99 210
12941.06 220
12942.13 226
12943.21 205
12944.28 204
12945.36 216
12946.43 207
12947.51 214
12948.58 224
12949.66 216
12950.73 202
12951.81 229
12952.88 241
12953.95 253
12955.03 244
12956.10 214
12957.18 190
12958.25 223
12959.33 207
12960.40 200
12961.48 204
12962.56 198
12963.63 209
12964.71 239
12965.78 214
12966.86 205
12967.93 252
12969.01 226
12970.08 200
12971.16 204
12972.23 230
12973.31 210
12974.39 227
12975.46 252
12976.54 228
12977.61 211
12978.69 185
12979.76 181
12980.84 217
12981.92 210
12982.99 189
12984.07 209
12985.14 201
12986.22 204
12987.30 241
12988.37 232
12989.45 224
12990.53 217
12991.60 215
12992.68 208
12993.76 248
12994.83 211
12995.91 195
12996.99 206
12998.06 198
12999.14 219
13000.22 206
13001.29 224
13002.37 232
13003.45 234
13004.52 200
13005.60 180
13006.68 226
13007.75 207
13008.83 220
13009.91 213
13010.99 236
13012.06 187
13013.14 225
13014.22 250
13015.30 217
13016.37 209
13017.45 226
13018.53 230
13019.61 257
13020.68 246
13021.76 216
13022.84 178
13023.92 217
13024.99 195
13026.07 181
13027.15 158
13028.23 183
13029.31 199
13030.38 228
13031.46 221
13032.54 206
13033.62 209
13034.70 238
13035.77 237
13036.85 241
13037.93 237
13039.01 208
13040.09 212
13041.17 187
13042.24 251
13043.32 177
13044.40 180
13045.48 214
13046.56 184
13047.64 199
13048.72 190
13049.80 221
13050.87 210
13051.95 205
13053.03 169
13054.11 192
13055.19 203
13056.27 223
13057.35 226
13058.43 190
13059.51 188
13060.59 190
13061.67 211
13062.74 199
13063.82 224
13064.90 231
13065.98 245
13067.06 231
13068.14 220
13069.22 213
13070.30 203
13071.38 209
13072.46 227
13073.54 216
13074.62 186
13075.70 198
13076.78 201
13077.86 217
13078.94 222
13080.02 223
13081.10 231
13082.18 226
13083.26 232
13084.34 185
13085.42 180
13086.50 200
13087.58 224
13088.66 211
13089.74 209
13090.82 202
13091.90 220
13092.99 208
13094.07 265
13095.15 231
13096.23 244
13097.31 200
13098.39 211
13099.47 201
13100.55 218
13101.63 195
13102.71 227
13103.79 241
13104.88 235
13105.96 221
13107.04 215
13108.12 207
13109.20 190
13110.28 255
13111.36 242
13112.44 209
13113.53 217
13114.61 207
13115.69 222
13116.77 254
13117.85 227
13118.93 232
13120.02 207
13121.10 212
13122.18 196
13123.26 217
13124.34 239
13125.42 215
13126.51 182
13127.59 219
13128.67 215
13129.75 245
13130.84 247
13131.92 205
13133.00 193
13134.08 220
13135.16 227
13136.25 215
13137.33 182
13138.41 206
13139.49 228
13140.58 194
13141.66 181
13142.74 203
13143.82 204
13144.91 198
13145.99 209
13147.07 239
13148.16 239
13149.24 208
13150.32 211
13151.41 211
13152.49 243
13153.57 220
13154.65 188
13155.74 204
13156.82 188
13157.90 222
13158.99 216
13160.07 204
13161.15 238
13162.24 198
13163.32 213
13164.40 195
13165.49 188
13166.57 209
13167.66 228
13168.74 222
13169.82 199
13170.91 196
13171.99 179
13173.08 221
13174.16 209
13175.24 216
13176.33 192
13177.41 221
13178.50 245
13179.58 237
13180.66 223
13181.75 235
13182.83 201
13183.92 207
13185.00 226
13186.09 216
13187.17 259
13188.25 246
13189.34 236
13190.42 210
13191.51 212
13192.59 222
13193.68 239
13194.76 236
13195.85 232
13196.93 213
13198.02 257
13199.10 260
13200.19 232
13201.27 218
13202.36 216
13203.44 260
13204.53 277
13205.61 231
13206.70 206
13207.78 200
13208.87 205
13209.96 206
13211.04 194
13212.13 233
13213.21 225
13214.30 225
13215.38 242
13216.47 225
13217.55 246
13218.64 220
13219.73 203
13220.81 232
13221.90 215
13222.98 242
13224.07 253
13225.16 231
13226.24 237
13227.33 237
13228.41 214
13229.50 218
13230.59 246
13231.67 228
13232.76 220
13233.85 242
13234.93 238
13236.02 229
13237.11 213
13238.19 183
13239.28 215
13240.37 229
13241.45 235
13242.54 196
13243.63 212
13244.71 232
13245.80 233
13246.89 243
13247.97 232
13249.06 259
13250.15 273
13251.24 245
13252.32 241
13253.41 250
13254.50 232
13255.58 261
13256.67 247
13257.76 227
13258.85 299
13259.93 253
13261.02 264
13262.11 273
13263.20 272
13264.28 240
13265.37 241
13266.46 233
13267.55 262
13268.64 251
13269.72 256
13270.81 222
13271.90 220
13272.99 247
13274.08 229
13275.16 248
13276.25 258
13277.34 278
13278.43 259
13279.52 258
13280.61 228
13281.69 234
13282.78 254
13283.87 281
13284.96 260
13286.05 277
13287.14 256
13288.23 257
13289.31 283
13290.40 251
13291.49 282
13292.58 254
13293.67 252
13294.76 247
13295.85 253
13296.94 252
13298.03 290
13299.11 293
13300.20 320
13301.29 274
13302.38 293
13303.47 279
13304.56 265
13305.65 278
13306.74 321
13307.83 294
13308.92 309
13310.01 285
13311.10 301
13312.19 327
13313.28 310
13314.37 338
13315.46 315
13316.55 331
13317.64 281
13318.73 280
13319.82 284
13320.91 264
13322.00 312
13323.09 314
13324.18 251
13325.27 314
13326.36 259
13327.45 287
13328.54 307
13329.63 285
13330.72 243
13331.81 280
13332.90 308
13333.99 303
13335.08 311
13336.17 279
13337.26 259
13338.35 293
13339.44 309
13340.53 294
13341.62 327
13342.72 312
13343.81 312
13344.90 325
13345.99 327
13347.08 303
13348.17 312
13349.26 325
13350.35 334
13351.44 321
13352.54 325
13353.63 329
13354.72 335
13355.81 306
13356.90 378
13357.99 334
13359.08 349
13360.18 320
13361.27 316
13362.36 302
13363.45 310
13364.54 366
13365.63 339
13366.73 345
13367.82 365
13368.91 381
13370.00 360
13371.09 367
13372.19 373
13373.28 362
13374.37 385
13375.46 375
13376.56 344
13377.65 340
13378.74 360
13379.83 339
13380.93 310
13382.02 336
13383.11 300
13384.20 331
13385.30 327
13386.39 331
13387.48 332
13388.57 295
13389.67 319
13390.76 326
13391.85 305
13392.95 296
13394.04 303
13395.13 303
13396.22 299
13397.32 311
13398.41 327
13399.50 340
13400.60 334
13401.69 311
13402.78 295
13403.88 306
13404.97 320
13406.06 319
13407.16 308
13408.25 274
13409.35 273
13410.44 292
13411.53 313
13412.63 332
13413.72 325
13414.81 282
13415.91 321
13417.00 293
13418.10 294
13419.19 319
13420.28 351
13421.38 301
13422.47 325
13423.57 316
13424.66 296
13425.76 292
13426.85 328
13427.94 293
13429.04 277
13430.13 293
13431.23 293
13432.32 322
13433.42 301
13434.51 275
13435.61 304
13436.70 313
13437.80 318
13438.89 329
13439.99 339
13441.08 304
13442.18 292
13443.27 285
13444.37 298
13445.46 324
13446.56 288
13447.65 275
13448.75 343
13449.84 322
13450.94 311
13452.03 328
13453.13 320
13454.22 343
13455.32 363
13456.41 317
13457.51 351
13458.61 322
13459.70 361
13460.80 375
13461.89 346
13462.99 406
13464.08 362
13465.18 387
13466.28 338
13467.37 346
13468.47 354
13469.56 349
13470.66 331
13471.76 363
13472.85 368
13473.95 360
13475.05 344
13476.14 341
13477.24 370
13478.33 355
13479.43 356
13480.53 353
13481.62 367
13482.72 325
13483.82 363
13484.91 368
13486.01 385
13487.11 424
13488.20 383
13489.30 416
13490.40 367
13491.50 303
13492.59 376
13493.69 450
13494.79 457
13495.88 450
13496.98 411
13498.08 365
13499.18 405
13500.27 384
13501.37 404
13502.47 430
13503.57 396
13504.66 406
13505.76 412
13506.86 420
13507.96 411
13509.05 424
13510.15 423
13511.25 402
13512.35 416
13513.44 415
13514.54 387
13515.64 426
13516.74 365
13517.84 377
13518.93 373
13520.03 318
13521.13 345
13522.23 323
13523.33 301
13524.43 355
13525.52 308
13526.62 318
13527.72 342
13528.82 371
13529.92 345
13531.02 321
13532.12 347
13533.21 300
13534.31 302
13535.41 317
13536.51 322
13537.61 335
13538.71 322
13539.81 301
13540.91 311
13542.01 311
13543.10 305
13544.20 336
13545.30 309
13546.40 302
13547.50 319
13548.60 324
13549.70 317
13550.80 291
13551.90 276
13553.00 325
13554.10 338
13555.20 330
13556.30 315
13557.40 293
13558.50 271
13559.60 342
13560.70 328
13561.80 288
13562.90 274
13564.00 289
13565.10 308
13566.20 335
13567.30 300
13568.40 294
13569.50 300
13570.60 306
13571.70 297
13572.80 313
13573.90 301
13575.00 304
13576.10 313
13577.20 316
13578.30 267
13579.40 309
13580.50 330
13581.60 319
13582.70 342
13583.80 310
13584.90 337
13586.00 326
13587.10 334
13588.21 344
13589.31 282
13590.41 285
13591.51 332
13592.61 296
13593.71 325
13594.81 341
13595.91 347
13597.01 334
13598.12 283
13599.22 310
13600.32 315
13601.42 336
13602.52 345
13603.62 332
13604.72 306
13605.83 318
13606.93 282
13608.03 329
13609.13 363
13610.23 323
13611.34 308
13612.44 315
13613.54 292
13614.64 327
13615.74 361
13616.85 338
13617.95 306
13619.05 292
13620.15 326
13621.25 351
13622.36 314
13623.46 315
13624.56 351
13625.66 301
13626.77 348
13627.87 317
13628.97 323
13630.07 276
13631.18 305
13632.28 342
13633.38 376
13634.48 338
13635.59 350
13636.69 389
13637.79 363
13638.90 360
13640.00 333
13641.10 392
13642.21 316
13643.31 350
13644.41 326
13645.52 342
13646.62 331
13647.72 369
13648.83 407
13649.93 308
13651.03 308
13652.14 342
13653.24 345
13654.34 336
13655.45 333
13656.55 354
13657.65 356
13658.76 302
13659.86 262
13660.97 290
13662.07 303
13663.17 337
13664.28 373
13665.38 326
13666.49 376
13667.59 355
13668.69 379
13669.80 369
13670.90 345
13672.01 342
13673.11 324
13674.22 402
13675.32 328
13676.42 348
13677.53 360
13678.63 359
13679.74 356
13680.84 309
13681.95 350
13683.05 293
13684.16 309
13685.26 332
13686.37 340
13687.47 312
13688.58 339
13689.68 352
13690.79 380
13691.89 357
13693.00 323
13694.10 324
13695.21 342
13696.31 333
13697.42 349
13698.52 335
13699.63 376
13700.73 364
13701.84 343
13702.95 337
13704.05 331
13705.16 347
13706.26 325
13707.37 396
13708.47 343
13709.58 367
13710.69 345
13711.79 345
13712.90 339
13714.00 346
13715.11 359
13716.22 365
13717.32 324
13718.43 384
13719.53 404
13720.64 386
13721.75 372
13722.85 369
13723.96 347
13725.07 342
13726.17 413
13727.28 424
13728.39 417
13729.49 434
13730.60 418
13731.71 358
13732.81 410
13733.92 399
13735.03 372
13736.13 386
13737.24 421
13738.35 406
13739.46 410
13740.56 411
13741.67 430
13742.78 441
13743.88 436
13744.99 403
13746.10 401
13747.21 422
13748.31 423
13749.42 361
13750.53 411
13751.64 432
13752.74 499
13753.85 459
13754.96 449
13756.07 450
13757.17 435
13758.28 491
13759.39 520
13760.50 496
13761.61 539
13762.71 528
13763.82 539
13764.93 503
13766.04 541
13767.15 559
13768.25 577
13769.36 614
13770.47 634
13771.58 601
13772.69 599
13773.80 662
13774.90 701
13776.01 738
13777.12 697
13778.23 746
13779.34 713
13780.45 702
13781.56 656
13782.67 597
13783.77 565
13784.88 617
13785.99 624
13787.10 601
13788.21 577
13789.32 550
13790.43 503
13791.54 530
13792.65 510
13793.76 487
13794.86 472
13795.97 449
13797.08 470
13798.19 447
13799.30 442
13800.41 398
13801.52 441
13802.63 427
13803.74 438
13804.85 439
13805.96 442
13807.07 425
13808.18 421
13809.29 448
13810.40 444
13811.51 472
13812.62 470
13813.73 484
13814.84 438
13815.95 410
13817.06 383
13818.17 388
13819.28 446
13820.39 456
13821.50 391
13822.61 423
13823.72 404
13824.83 388
13825.94 370
13827.05 391
13828.16 381
13829.27 386
13830.39 384
13831.50 369
13832.61 399
13833.72 367
13834.83 319
13835.94 371
13837.05 411
13838.16 382
13839.27 379
13840.38 379
13841.50 389
13842.61 382
13843.72 351
13844.83 335
13845.94 386
13847.05 393
13848.16 345
13849.27 352
13850.39 337
13851.50 403
13852.61 353
13853.72 360
13854.83 360
13855.94 359
13857.06 402
13858.17 440
13859.28 408
13860.39 369
13861.50 377
13862.62 351
13863.73 373
13864.84 425
13865.95 384
13867.06 386
13868.18 401
13869.29 402
13870.40 412
13871.51 325
13872.63 369
13873.74 406
13874.85 426
13875.96 385
13877.08 386
13878.19 437
13879.30 395
13880.41 379
13881.53 384
13882.64 364
13883.75 383
13884.87 415
13885.98 389
13887.09 377
13888.20 363
13889.32 387
13890.43 405
13891.54 396
13892.66 394
13893.77 433
13894.88 424
13896.00 422
13897.11 438
13898.22 428
13899.34 403
13900.45 394
13901.56 406
13902.68 397
13903.79 414
13904.91 420
13906.02 417
13907.13 432
13908.25 418
13909.36 402
13910.48 380
13911.59 367
13912.70 358
13913.82 406
13914.93 402
13916.05 369
13917.16 374
13918.27 395
13919.39 414
13920.50 360
13921.62 377
13922.73 382
13923.85 362
13924.96 390
13926.08 326
13927.19 423
13928.30 380
13929.42 358
13930.53 377
13931.65 374
13932.76 391
13933.88 408
13934.99 325
13936.11 340
13937.22 383
13938.34 320
13939.45 373
13940.57 365
13941.68 377
13942.80 364
13943.91 381
13945.03 358
13946.15 355
13947.26 367
13948.38 387
13949.49 344
13950.61 343
13951.72 365
13952.84 394
13953.95 349
13955.07 359
13956.19 366
13957.30 354
13958.42 392
13959.53 359
13960.65 331
13961.77 373
13962.88 386
13964.00 366
13965.11 326
13966.23 306
13967.35 305
13968.46 370
13969.58 364
13970.69 338
13971.81 354
13972.93 323
13974.04 354
13975.16 308
13976.28 342
13977.39 331
13978.51 340
13979.63 323
13980.74 344
13981.86 357
13982.98 337
13984.09 367
13985.21 341
13986.33 365
13987.45 354
13988.56 351
13989.68 329
13990.80 343
13991.91 337
13993.03 317
13994.15 311
13995.27 290
13996.38 312
13997.50 341
13998.62 333
13999.74 341
14000.85 331
14001.97 333
14003.09 332
14004.21 308
14005.32 309
14006.44 315
14007.56 337
14008.68 323
14009.80 350
14010.91 313
14012.03 313
14013.15 335
14014.27 372
14015.39 377
14016.50 332
14017.62 344
14018.74 354
14019.86 373
14020.98 367
14022.10 342
14023.21 371
14024.33 405
14025.45 390
14026.57 382
14027.69 391
14028.81 339
14029.93 329
14031.04 338
14032.16 355
14033.28 337
14034.40 340
14035.52 364
14036.64 391
14037.76 340
14038.88 355
14040.00 332
14041.12 352
14042.23 377
14043.35 360
14044.47 378
14045.59 396
14046.71 366
14047.83 417
14048.95 438
14050.07 421
14051.19 404
14052.31 412
14053.43 355
14054.55 379
14055.67 398
14056.79 448
14057.91 417
14059.03 427
14060.15 415
14061.27 438
14062.39 426
14063.51 395
14064.63 416
14065.75 445
14066.87 462
14067.99 439
14069.11 493
14070.23 460
14071.35 453
14072.47 469
14073.59 481
14074.71 468
14075.83 417
14076.95 499
14078.07 516
14079.19 515
14080.31 511
14081.44 500
14082.56 530
14083.68 556
14084.80 543
14085.92 611
14087.04 608
14088.16 594
14089.28 569
14090.40 547
14091.52 587
14092.65 575
14093.77 615
14094.89 637
14096.01 643
14097.13 716
14098.25 702
14099.37 696
14100.50 702
14101.62 770
14102.74 674
14103.86 680
14104.98 658
14106.10 712
14107.23 663
14108.35 639
14109.47 598
14110.59 557
14111.71 626
14112.84 544
14113.96 527
14115.08 541
14116.20 551
14117.32 512
14118.45 511
14119.57 538
14120.69 515
14121.81 521
14122.94 533
14124.06 506
14125.18 494
14126.30 485
14127.43 486
14128.55 519
14129.67 469
14130.79 446
14131.92 451
14133.04 453
14134.16 495
14135.29 448
14136.41 414
14137.53 415
14138.66 458
14139.78 462
14140.90 474
14142.02 466
14143.15 451
14144.27 461
14145.39 433
14146.52 403
14147.64 412
14148.76 410
14149.89 432
14151.01 423
14152.14 381
14153.26 359
14154.38 386
14155.51 412
14156.63 375
14157.75 378
14158.88 412
14160.00 393
14161.13 408
14162.25 418
14163.37 415
14164.50 447
14165.62 414
14166.75 386
14167.87 382
14168.99 378
14170.12 378
14171.24 372
14172.37 379
14173.49 353
14174.62 347
14175.74 380
14176.87 356
14177.99 358
14179.12 353
14180.24 359
14181.36 379
14182.49 395
14183.61 327
14184.74 357
14185.86 403
14186.99 399
14188.11 383
14189.24 371
14190.36 358
14191.49 409
14192.62 415
14193.74 398
14194.87 386
14195.99 367
14197.12 407
14198.24 382
14199.37 393
14200.49 405
14201.62 427
14202.74 381
14203.87 356
14205.00 330
14206.12 348
14207.25 331
14208.37 330
14209.50 356
14210.62 345
14211.75 361
14212.88 394
14214.00 411
14215.13 370
14216.26 349
14217.38 361
14218.51 341
14219.63 321
14220.76 380
14221.89 353
14223.01 342
14224.14 333
14225.27 341
14226.39 361
14227.52 365
14228.65 392
14229.77 366
14230.90 366
14232.03 323
14233.15 337
14234.28 331
14235.41 319
14236.53 337
14237.66 338
14238.79 356
14239.91 342
14241.04 358
14242.17 350
14243.30 333
14244.42 315
14245.55 319
14246.68 297
14247.81 325
14248.93 336
14250.06 343
14251.19 317
14252.32 343
14253.44 316
14254.57 326
14255.70 377
14256.83 349
14257.95 316
14259.08 333
14260.21 317
14261.34 314
14262.47 356
14263.59 364
14264.72 317
14265.85 296
14266.98 331
14268.11 327
14269.23 302
14270.36 306
14271.49 313
14272.62 312
14273.75 322
14274.88 308
14276.01 327
14277.13 308
14278.26 364
14279.39 285
14280.52 294
14281.65 275
14282.78 310
14283.91 314
14285.04 297
14286.16 311
14287.29 276
14288.42 262
14289.55 294
14290.68 302
14291.81 307
14292.94 276
14294.07 256
14295.20 277
14296.33 258
14297.46 251
14298.59 268
14299.71 275
14300.84 285
14301.97 257
14303.10 240
14304.23 274
14305.36 256
14306.49 237
14307.62 236
14308.75 230
14309.88 272
14311.01 242
14312.14 244
14313.27 229
14314.40 241
14315.53 269
14316.66 287
14317.79 252
14318.92 284
14320.05 257
14321.18 294
14322.31 288
14323.44 250
14324.57 259
14325.70 266
14326.84 262
14327.97 253
14329.10 241
14330.23 235
14331.36 263
14332.49 260
14333.62 259
14334.75 262
14335.88 216
14337.01 222
14338.14 252
14339.27 266
14340.41 230
14341.54 251
14342.67 249
14343.80 243
14344.93 256
14346.06 248
14347.19 261
14348.32 252
14349.46 251
14350.59 261
14351.72 243
14352.85 241
14353.98 223
14355.11 225
14356.25 234
14357.38 232
14358.51 247
14359.64 213
14360.77 242
14361.90 232
14363.04 244
14364.17 233
14365.30 233
14366.43 228
14367.56 227
14368.70 204
14369.83 223
14370.96 209
14372.09 209
14373.23 227
14374.36 246
14375.49 270
14376.62 246
14377.76 216
14378.89 213
14380.02 242
14381.15 233
14382.29 207
14383.42 225
14384.55 210
14385.69 214
14386.82 249
14387.95 234
14389.08 220
14390.22 239
14391.35 230
14392.48 223
14393.62 200
14394.75 188
14395.88 220
14397.02 235
14398.15 225
14399.28 245
14400.42 198
14401.55 242
14402.68 213
14403.82 209
14404.95 230
14406.08 225
14407.22 228
14408.35 259
14409.49 216
14410.62 208
14411.75 232
14412.89 233
14414.02 203
14415.16 234
14416.29 223
14417.42 208
14418.56 234
14419.69 224
14420.83 240
14421.96 207
14423.10 188
14424.23 242
14425.36 243
14426.50 223
14427.63 234
14428.77 207
14429.90 211
14431.04 194
14432.17 200
14433.31 237
14434.44 245
14435.58 239
14436.71 238
14437.85 260
14438.98 208
14440.12 246
14441.25 240
14442.39 243
14443.52 232
14444.66 228
14445.79 215
14446.93 261
14448.06 232
14449.20 215
14450.33 233
14451.47 239
14452.60 220
14453.74 210
14454.87 203
14456.01 192
14457.15 203
14458.28 221
14459.42 212
14460.55 214
14461.69 219
14462.83 219
14463.96 251
14465.10 243
14466.23 215
14467.37 215
14468.51 233
14469.64 261
14470.78 227
14471.91 198
14473.05 225
14474.19 247
14475.32 219
14476.46 216
14477.60 219
14478.73 223
14479.87 218
14481.01 232
14482.14 231
14483.28 255
14484.42 230
14485.55 211
14486.69 235
14487.83 222
14488.96 201
14490.10 205
14491.24 224
14492.37 209
14493.51 223
14494.65 233
14495.79 235
14496.92 204
14498.06 230
14499.20 233
14500.34 213
14501.47 254
14502.61 205
14503.75 212
14504.89 186
14506.02 215
14507.16 223
14508.30 187
14509.44 193
14510.57 236
14511.71 236
14512.85 222
14513.99 218
14515.13 242
14516.26 234
14517.40 246
14518.54 264
14519.68 265
14520.82 238
14521.95 249
14523.09 257
14524.23 230
14525.37 238
14526.51 249
14527.65 246
14528.78 220
14529.92 251
14531.06 230
14532.20 219
14533.34 211
14534.48 227
14535.62 226
14536.76 250
14537.89 236
14539.03 260
14540.17 255
14541.31 231
14542.45 208
14543.59 220
14544.73 214
14545.87 205
14547.01 231
14548.15 226
14549.29 237
14550.42 247
14551.56 250
14552.70 236
14553.84 204
14554.98 206
14556.12 241
14557.26 242
14558.40 212
14559.54 192
14560.68 215
14561.82 224
14562.96 199
14564.10 193
14565.24 211
14566.38 222
14567.52 211
14568.66 202
14569.80 232
14570.94 216
14572.08 228
14573.22 210
14574.36 215
14575.50 212
14576.64 218
14577.78 228
14578.92 242
14580.06 216
14581.20 220
14582.35 204
14583.49 214
14584.63 219
14585.77 212
14586.91 194
14588.05 229
14589.19 240
14590.33 206
14591.47 243
14592.61 222
14593.75 220
14594.89 247
14596.04 208
14597.18 230
14598.32 214
14599.46 238
14600.60 253
14601.74 192
14602.88 201
14604.03 228
14605.17 229
14606.31 202
14607.45 238
14608.59 230
14609.73 217
14610.87 223
14612.02 194
14613.16 233
14614.30 226
14615.44 241
14616.58 211
14617.73 202
14618.87 243
14620.01 235
14621.15 246
14622.29 235
14623.44 239
14624.58 242
14625.72 250
14626.86 234
14628.01 238
14629.15 241
14630.29 233
14631.43 276
14632.58 282
14633.72 239
14634.86 260
14636.00 249
14637.15 235
14638.29 190
14639.43 245
14640.58 259
14641.72 256
14642.86 260
14644.00 237
14645.15 269
14646.29 240
14647.43 223
14648.58 246
14649.72 245
14650.86 270
14652.01 266
14653.15 260
14654.29 253
14655.44 227
14656.58 257
14657.72 243
14658.87 227
14660.01 199
14661.16 236
14662.30 250
14663.44 280
14664.59 235
14665.73 241
14666.87 249
14668.02 189
14669.16 220
14670.31 199
14671.45 219
14672.59 232
14673.74 205
14674.88 201
14676.03 261
14677.17 218
14678.32 224
14679.46 215
14680.60 203
14681.75 214
14682.89 207
14684.04 232
14685.18 222
14686.33 227
14687.47 178
14688.62 199
14689.76 198
14690.91 191
14692.05 185
14693.20 192
14694.34 195
14695.49 192
14696.63 161
14697.78 172
14698.92 179
14700.07 158
14701.21 200
14702.36 167
14703.50 184
14704.65 189
14705.79 187
14706.94 175
14708.09 178
14709.23 179
14710.38 210
14711.52 214
14712.67 164
14713.81 192
14714.96 185
14716.11 193
14717.25 187
14718.40 173
14719.54 170
14720.69 186
14721.84 192
14722.98 175
14724.13 164
14725.27 160
14726.42 175
14727.57 178
14728.71 170
14729.86 153
14731.01 188
14732.15 188
14733.30 179
14734.45 172
14735.59 149
14736.74 153
14737.88 180
14739.03 195
14740.18 219
14741.33 195
14742.47 207
14743.62 186
14744.77 180
14745.91 212
14747.06 174
14748.21 202
14749.35 182
14750.50 194
14751.65 212
14752.80 192
14753.94 166
14755.09 183
14756.24 174
14757.39 199
14758.53 133
14759.68 171
14760.83 192
14761.98 180
14763.12 182
14764.27 154
14765.42 180
14766.57 175
14767.71 182
14768.86 159
14770.01 197
14771.16 176
14772.31 213
14773.45 168
14774.60 204
14775.75 178
14776.90 190
14778.05 164
14779.20 151
14780.34 151
14781.49 165
14782.64 202
14783.79 174
14784.94 166
14786.09 176
14787.24 164
14788.38 170
14789.53 181
14790.68 153
14791.83 177
14792.98 169
14794.13 186
14795.28 187
14796.43 168
14797.57 157
14798.72 183
14799.87 168
14801.02 162
14802.17 189
14803.32 201
14804.47 171
14805.62 175
14806.77 154
14807.92 180
14809.07 157
14810.22 184
14811.37 160
14812.52 163
14813.67 164
14814.82 162
14815.97 149
14817.12 142
14818.26 168
14819.41 164
14820.56 157
14821.71 173
14822.86 169
14824.01 151
14825.16 145
14826.31 189
14827.47 162
14828.62 159
14829.77 158
14830.92 184
14832.07 172
14833.22 168
14834.37 129
14835.52 138
14836.67 165
14837.82 163
14838.97 158
14840.12 163
14841.27 154
14842.42 139
14843.57 175
14844.72 155
14845.87 168
14847.03 134
14848.18 159
14849.33 177
14850.48 157
14851.63 144
14852.78 134
14853.93 143
14855.08 173
14856.23 165
14857.39 154
14858.54 144
14859.69 153
14860.84 150
14861.99 142
14863.14 155
14864.29 150
14865.45 185
14866.60 171
14867.75 157
14868.90 152
14870.05 160
14871.21 179
14872.36 137
14873.51 170
14874.66 149
14875.81 169
14876.97 172
14878.12 160
14879.27 152
14880.42 152
14881.57 151
14882.73 166
14883.88 153
14885.03 153
14886.18 163
14887.34 149
14888.49 165
14889.64 169
14890.79 145
14891.95 161
14893.10 147
14894.25 148
14895.41 159
14896.56 158
14897.71 189
14898.86 165
14900.02 168
14901.17 165
14902.32 182
14903.48 144
14904.63 154
14905.78 193
14906.94 172
14908.09 162
14909.24 159
14910.40 163
14911.55 174
14912.70 185
14913.86 148
14915.01 200
14916.16 197
14917.32 180
14918.47 171
14919.63 202
14920.78 187
14921.93 160
14923.09 176
14924.24 187
14925.39 203
14926.55 182
14927.70 151
14928.86 176
14930.01 173
14931.17 189
14932.32 178
14933.47 162
14934.63 157
14935.78 162
14936.94 152
14938.09 188
14939.25 221
14940.40 195
14941.56 219
14942.71 188
14943.86 192
14945.02 208
14946.17 220
14947.33 197
14948.48 227
14949.64 199
14950.79 190
14951.95 196
14953.10 160
14954.26 177
14955.41 217
14956.57 223
14957.72 225
14958.88 232
14960.04 236
14961.19 216
14962.35 222
14963.50 211
14964.66 235
14965.81 264
14966.97 234
14968.12 249
14969.28 226
14970.44 224
14971.59 228
14972.75 201
14973.90 212
14975.06 196
14976.21 249
14977.37 240
14978.53 228
14979.68 150
14980.84 185
14981.99 198
14983.15 231
14984.31 160
14985.46 144
14986.62 189
14987.78 180
14988.93 167
14990.09 174
14991.25 150
14992.40 190
14993.56 189
14994.72 166
14995.87 178
14997.03 165
14998.19 199
14999.34 217
15000.50 190
15001.66 156
15002.81 172
15003.97 163
15005.13 180
15006.29 162
15007.44 173
15008.60 171
15009.76 163
15010.91 155
15012.07 175
15013.23 166
15014.39 134
15015.54 140
15016.70 178
15017.86 175
15019.02 168
15020.17 169
15021.33 116
15022.49 159
15023.65 164
15024.81 158
15025.96 183
15027.12 142
15028.28 163
15029.44 157
15030.59 136
15031.75 167
15032.91 167
15034.07 172
15035.23 156
15036.39 154
15037.54 155
15038.70 159
15039.86 161
15041.02 152
15042.18 134
15043.34 158
15044.50 156
15045.65 151
15046.81 149
15047.97 162
15049.13 138
15050.29 131
15051.45 167
15052.61 165
15053.77 165
15054.92 167
15056.08 144
15057.24 136
15058.40 134
15059.56 155
15060.72 140
15061.88 132
15063.04 160
15064.20 161
15065.36 170
15066.52 165
15067.68 149
15068.84 140
15070.00 135
15071.16 137
15072.32 147
15073.47 144
15074.63 137
15075.79 134
15076.95 133
15078.11 157
15079.27 145
15080.43 123
15081.59 120
15082.75 146
15083.91 141
15085.07 132
15086.23 141
15087.39 149
15088.56 124
15089.72 108
15090.88 140
15092.04 117
15093.20 125
15094.36 116
15095.52 141
15096.68 141
15097.84 140
15099.00 138
15100.16 142
15101.32 137
15102.48 135
15103.64 154
15104.80 116
15105.97 112
15107.13 151
15108.29 132
15109.45 109
15110.61 123
15111.77 119
15112.93 105
15114.09 148
15115.25 143
15116.42 139
15117.58 144
15118.74 122
15119.90 124
15121.06 129
15122.22 152
15123.39 153
15124.55 122
15125.71 103
15126.87 117
15128.03 107
15129.19 130
15130.36 143
15131.52 129
15132.68 132
15133.84 139
15135.00 114
15136.17 142
15137.33 138
15138.49 120
15139.65 117
15140.82 122
15141.98 130
15143.14 145
15144.30 152
15145.46 129
15146.63 131
15147.79 131
15148.95 115
15150.12 127
15151.28 131
15152.44 133
15153.60 135
15154.77 123
15155.93 136
15157.09 124
15158.26 153
15159.42 178
15160.58 163
15161.74 115
15162.91 128
15164.07 151
15165.23 149
15166.40 129
15167.56 138
15168.72 121
15169.89 107
15171.05 120
15172.21 124
15173.38 137
15174.54 155
15175.71 132
15176.87 140
15178.03 128
15179.20 127
15180.36 141
15181.52 133
15182.69 155
15183.85 164
15185.02 145
15186.18 143
15187.34 150
15188.51 135
15189.67 127
15190.84 161
15192.00 168
15193.17 153
15194.33 151
15195.49 132
15196.66 161
15197.82 162
15198.99 142
15200.15 156
15201.32 133
15202.48 130
15203.65 153
15204.81 145
15205.98 159
15207.14 141
15208.31 169
15209.47 138
15210.64 135
15211.80 159
15212.97 130
15214.13 151
15215.30 172
15216.46 170
15217.63 151
15218.79 154
15219.96 164
15221.12 157
15222.29 185
15223.45 156
15224.62 158
15225.78 175
15226.95 167
15228.12 166
15229.28 162
15230.45 187
15231.61 181
15232.78 207
15233.95 192
15235.11 161
15236.28 179
15237.44 146
15238.61 172
15239.78 171
15240.94 153
15242.11 145
15243.27 169
15244.44 163
15245.61 154
15246.77 151
15247.94 148
15249.11 177
15250.27 157
15251.44 146
15252.61 136
15253.77 140
15254.94 123
15256.11 158
15257.27 165
15258.44 157
15259.61 157
15260.77 150
15261.94 155
15263.11 151
15264.27 133
15265.44 140
15266.61 165
15267.78 150
15268.94 152
15270.11 166
15271.28 176
15272.44 152
15273.61 148
15274.78 147
15275.95 147
15277.11 128
15278.28 125
15279.45 113
15280.62 134
15281.79 152
15282.95 147
15284.12 133
15285.29 142
15286.46 133
15287.62 137
15288.79 121
15289.96 138
15291.13 115
15292.30 136
15293.47 157
15294.63 139
15295.80 136
15296.97 139
15298.14 154
15299.31 127
15300.48 131
15301.64 156
15302.81 151
15303.98 157
15305.15 129
15306.32 118
15307.49 132
15308.66 120
15309.82 139
15310.99 155
15312.16 137
15313.33 138
15314.50 142
15315.67 130
15316.84 123
15318.01 140
15319.18 121
15320.35 128
15321.51 108
15322.68 147
15323.85 122
15325.02 137
15326.19 123
15327.36 132
15328.53 145
15329.70 122
15330.87 119
15332.04 138
15333.21 112
15334.38 128
15335.55 151
15336.72 139
15337.89 142
15339.06 154
15340.23 107
15341.40 122
15342.57 127
15343.74 141
15344.91 127
15346.08 137
15347.25 161
15348.42 131
15349.59 146
15350.76 147
15351.93 147
15353.10 163
15354.27 158
15355.44 137
15356.61 128
15357.78 157
15358.95 150
15360.13 169
15361.30 119
15362.47 142
15363.64 121
15364.81 131
15365.98 128
15367.15 146
15368.32 144
15369.49 128
15370.66 146
15371.84 151
15373.01 138
15374.18 118
15375.35 133
15376.52 171
15377.69 154
15378.86 135
15380.03 137
15381.21 149
15382.38 117
15383.55 133
15384.72 138
15385.89 135
15387.06 144
15388.24 146
15389.41 157
15390.58 169
15391.75 144
15392.92 115
15394.10 138
15395.27 177
15396.44 144
15397.61 161
15398.78 156
15399.96 140
15401.13 133
15402.30 135
15403.47 157
15404.65 161
15405.82 149
15406.99 158
15408.16 145
15409.34 144
15410.51 135
15411.68 116
15412.85 141
15414.03 147
15415.20 156
15416.37 122
15417.55 133
15418.72 118
15419.89 126
15421.06 139
15422.24 140
15423.41 147
15424.58 136
15425.76 117
15426.93 133
15428.10 118
15429.28 138
15430.45 116
15431.62 127
15432.80 124
15433.97 110
15435.15 128
15436.32 126
15437.49 141
15438.67 151
15439.84 120
15441.01 133
15442.19 136
15443.36 127
15444.54 147
15445.71 121
15446.88 116
15448.06 105
15449.23 134
15450.41 141
15451.58 166
15452.75 145
15453.93 154
15455.10 155
15456.28 162
15457.45 151
15458.63 117
15459.80 140
15460.98 108
15462.15 115
15463.32 136
15464.50 116
15465.67 121
15466.85 154
15468.02 158
15469.20 125
15470.37 152
15471.55 134
15472.72 141
15473.90 168
15475.07 147
15476.25 140
15477.42 171
15478.60 148
15479.77 147
15480.95 107
15482.13 128
15483.30 144
15484.48 129
15485.65 134
15486.83 140
15488.00 145
15489.18 115
15490.35 138
15491.53 165
15492.71 145
15493.88 129
15495.06 131
15496.23 122
15497.41 133
15498.59 142
15499.76 148
15500.94 143
15502.11 163
15503.29 122
15504.47 146
15505.64 127
15506.82 110
15508.00 115
15509.17 148
15510.35 133
15511.52 125
15512.70 140
15513.88 156
15515.05 118
15516.23 118
15517.41 114
15518.58 143
15519.76 164
15520.94 169
15522.12 129
15523.29 123
15524.47 155
15525.65 132
15526.82 132
15528.00 124
15529.18 141
15530.35 155
15531.53 140
15532.71 119
15533.89 163
15535.06 156
15536.24 164
15537.42 117
15538.60 144
15539.77 156
15540.95 129
15542.13 106
15543.31 148
15544.48 166
15545.66 145
15546.84 173
15548.02 164
15549.20 158
15550.37 138
15551.55 137
15552.73 175
15553.91 138
15555.09 132
15556.26 137
15557.44 128
15558.62 144
15559.80 150
15560.98 150
15562.16 143
15563.34 148
15564.51 147
15565.69 164
15566.87 155
15568.05 139
15569.23 142
15570.41 161
15571.59 162
15572.76 149
15573.94 153
15575.12 190
15576.30 141
15577.48 147
15578.66 133
15579.84 164
15581.02 170
15582.20 175
15583.38 142
15584.56 160
15585.73 161
15586.91 167
15588.09 155
15589.27 161
15590.45 179
15591.63 188
15592.81 159
15593.99 176
15595.17 182
15596.35 166
15597.53 182
15598.71 180
15599.89 190
15601.07 191
15602.25 178
15603.43 200
15604.61 191
15605.79 183
15606.97 164
15608.15 168
15609.33 201
15610.51 207
15611.69 192
15612.87 197
15614.05 188
15615.23 204
15616.41 192
15617.59 190
15618.77 197
15619.95 188
15621.14 181
15622.32 186
15623.50 193
15624.68 222
15625.86 189
15627.04 175
15628.22 192
15629.40 180
15630.58 202
15631.76 216
15632.94 205
15634.13 211
15635.31 219
15636.49 256
15637.67 239
15638.85 197
15640.03 227
15641.21 225
15642.39 189
15643.58 195
15644.76 237
15645.94 221
15647.12 217
15648.30 216
15649.48 205
15650.67 188
15651.85 229
15653.03 221
15654.21 247
15655.39 254
15656.58 242
15657.76 234
15658.94 232
15660.12 212
15661.30 258
15662.49 242
15663.67 214
15664.85 258
15666.03 233
15667.22 229
15668.40 249
15669.58 255
15670.76 265
15671.95 252
15673.13 245
15674.31 279
15675.49 249
15676.68 229
15677.86 223
15679.04 254
15680.23 236
15681.41 215
15682.59 232
15683.77 285
15684.96 241
15686.14 211
15687.32 234
15688.51 270
15689.69 274
15690.87 272
15692.06 240
15693.24 265
15694.42 266
15695.61 282
15696.79 268
15697.97 258
15699.16 230
15700.34 267
15701.53 255
15702.71 283
15703.89 266
15705.08 311
15706.26 296
15707.44 281
15708.63 325
15709.81 337
15711.00 354
15712.18 341
15713.36 335
15714.55 339
15715.73 311
15716.92 331
15718.10 314
15719.29 328
15720.47 294
15721.66 299
15722.84 370
15724.02 356
15725.21 387
15726.39 349
15727.58 331
15728.76 368
15729.95 318
15731.13 341
15732.32 333
15733.50 318
15734.69 302
15735.87 318
15737.06 310
15738.24 305
15739.43 298
15740.61 303
15741.80 328
15742.98 335
15744.17 318
15745.35 361
15746.54 355
15747.72 327
15748.91 334
15750.10 329
15751.28 356
15752.47 314
15753.65 315
15754.84 337
15756.02 301
15757.21 317
15758.40 322
15759.58 316
15760.77 321
15761.95 364
15763.14 348
15764.33 313
15765.51 310
15766.70 379
15767.88 337
15769.07 307
15770.26 309
15771.44 336
15772.63 304
15773.82 314
15775.00 325
15776.19 305
15777.38 318
15778.56 300
15779.75 300
15780.94 298
15782.12 296
15783.31 285
15784.50 243
15785.68 287
15786.87 290
15788.06 279
15789.24 292
15790.43 272
15791.62 269
15792.81 301
15793.99 308
15795.18 280
15796.37 301
15797.55 306
15798.74 258
15799.93 231
15801.12 245
15802.30 262
15803.49 228
15804.68 250
15805.87 238
15807.05 210
15808.24 227
15809.43 218
15810.62 209
15811.81 236
15812.99 246
15814.18 252
15815.37 247
15816.56 247
15817.75 231
15818.93 224
15820.12 253
15821.31 221
15822.50 195
15823.69 217
15824.88 217
15826.06 222
15827.25 187
15828.44 232
15829.63 253
15830.82 225
15832.01 194
15833.20 213
15834.38 239
15835.57 253
15836.76 213
15837.95 195
15839.14 232
15840.33 209
15841.52 212
15842.71 200
15843.90 199
15845.08 208
15846.27 229
15847.46 220
15848.65 227
15849.84 198
15851.03 222
15852.22 214
15853.41 210
15854.60 234
15855.79 211
15856.98 190
15858.17 215
15859.36 208
15860.55 200
15861.74 195
15862.93 207
15864.12 220
15865.31 239
15866.50 235
15867.69 225
15868.88 229
15870.07 228
15871.26 218
15872.45 192
15873.64 223
15874.83 239
15876.02 180
15877.21 199
15878.40 218
15879.59 201
15880.78 218
15881.97 262
15883.16 227
15884.35 181
15885.54 203
15886.73 232
15887.92 215
15889.11 185
15890.30 180
15891.50 224
15892.69 234
15893.88 219
15895.07 220
15896.26 197
15897.45 212
15898.64 204
15899.83 226
15901.02 231
15902.22 217
15903.41 218
15904.60 249
15905.79 258
15906.98 231
15908.17 197
15909.36 191
15910.56 249
15911.75 234
15912.94 225
15914.13 221
15915.32 233
15916.51 221
15917.71 237
15918.90 269
15920.09 233
15921.28 211
15922.47 204
15923.67 217
15924.86 226
15926.05 184
15927.24 194
15928.43 218
15929.63 204
15930.82 247
15932.01 255
15933.20 234
15934.40 249
15935.59 246
15936.78 211
15937.97 252
15939.17 226
15940.36 194
15941.55 257
15942.75 227
15943.94 268
15945.13 252
15946.32 228
15947.52 204
15948.71 211
15949.90 226
15951.10 215
15952.29 216
15953.48 207
15954.68 181
15955.87 187
15957.06 200
15958.26 197
15959.45 180
15960.64 195
15961.84 196
15963.03 213
15964.22 188
15965.42 187
15966.61 170
15967.80 180
15969.00 196
15970.19 172
15971.39 175
15972.58 173
15973.77 178
15974.97 175
15976.16 169
15977.36 179
15978.55 190
15979.74 178
15980.94 159
15982.13 170
15983.33 153
15984.52 161
15985.72 173
15986.91 161
15988.10 151
15989.30 175
15990.49 198
15991.69 173
15992.88 155
15994.08 165
15995.27 164
15996.47 143
15997.66 178
15998.86 165
16000.05 138
16001.25 186
16002.44 157
16003.64 171
16004.83 155
16006.03 153
16007.22 135
16008.42 183
16009.61 134
16010.81 149
16012.00 152
16013.20 167
16014.40 132
16015.59 173
16016.79 168
16017.98 164
16019.18 156
16020.37 158
16021.57 144
16022.76 145
16023.96 181
16025.16 142
16026.35 146
16027.55 174
16028.74 180
16029.94 135
16031.14 123
16032.33 127
16033.53 140
16034.73 142
16035.92 152
16037.12 146
16038.31 140
16039.51 162
16040.71 172
16041.90 169
16043.10 125
16044.30 118
16045.49 155
16046.69 176
16047.89 139
16049.08 157
16050.28 153
16051.48 154
16052.67 141
16053.87 117
16055.07 120
16056.27 165
16057.46 151
16058.66 145
16059.86 140
16061.05 156
16062.25 124
16063.45 144
16064.65 173
16065.84 122
16067.04 119
16068.24 129
16069.44 114
16070.63 127
16071.83 177
16073.03 155
16074.23 134
16075.42 146
16076.62 137
16077.82 115
16079.02 121
16080.22 137
16081.41 132
16082.61 143
16083.81 130
16085.01 149
16086.21 147
16087.40 128
16088.60 114
16089.80 133
16091.00 132
16092.20 148
16093.40 122
16094.59 139
16095.79 114
16096.99 120
16098.19 132
16099.39 134
16100.59 123
16101.79 116
16102.99 167
16104.18 143
16105.38 136
16106.58 132
16107.78 133
16108.98 129
16110.18 130
16111.38 148
16112.58 143
16113.78 124
16114.98 130
16116.17 151
16117.37 143
16118.57 121
16119.77 126
16120.97 116
16122.17 114
16123.37 123
16124.57 114
16125.77 105
16126.97 110
16128.17 164
16129.37 138
16130.57 141
16131.77 132
16132.97 106
16134.17 126
16135.37 140
16136.57 125
16137.77 134
16138.97 133
16140.17 125
16141.37 122
16142.57 117
16143.77 129
16144.97 112
16146.17 126
16147.37 136
16148.57 144
16149.77 149
16150.97 130
16152.17 115
16153.37 113
16154.58 116
16155.78 108
16156.98 128
16158.18 131
16159.38 112
16160.58 143
16161.78 159
16162.98 124
16164.18 111
16165.38 120
16166.59 133
16167.79 105
16168.99 94
16170.19 122
16171.39 117
16172.59 132
16173.79 139
16174.99 139
16176.20 146
16177.40 119
16178.60 121
16179.80 139
16181.00 124
16182.20 120
16183.41 115
16184.61 109
16185.81 127
16187.01 118
16188.21 119
16189.42 145
16190.62 129
16191.82 130
16193.02 132
16194.22 135
16195.43 119
16196.63 124
16197.83 152
16199.03 116
16200.24 126
16201.44 127
16202.64 103
16203.84 102
16205.05 145
16206.25 141
16207.45 131
16208.65 118
16209.86 116
16211.06 111
16212.26 137
16213.47 119
16214.67 130
16215.87 155
16217.07 123
16218.28 123
16219.48 145
16220.68 129
16221.89 136
16223.09 153
16224.29 136
16225.50 146
16226.70 150
16227.90 149
16229.11 133
16230.31 121
16231.51 138
16232.72 118
16233.92 109
16235.13 133
16236.33 144
16237.53 142
16238.74 108
16239.94 124
16241.15 143
16242.35 131
16243.55 107
16244.76 125
16245.96 153
16247.17 137
16248.37 124
16249.57 121
16250.78 151
16251.98 141
16253.19 128
16254.39 150
16255.60 136
16256.80 133
16258.01 137
16259.21 131
16260.41 140
16261.62 171
16262.82 154
16264.03 128
16265.23 164
16266.44 156
16267.64 170
16268.85 134
16270.05 154
16271.26 168
16272.46 139
16273.67 143
16274.87 136
16276.08 120
16277.28 148
16278.49 160
16279.70 136
16280.90 124
16282.11 114
16283.31 138
16284.52 153
16285.72 139
16286.93 155
16288.13 159
16289.34 149
16290.55 131
16291.75 127
16292.96 137
16294.16 164
16295.37 154
16296.58 123
16297.78 145
16298.99 149
16300.19 144
16301.40 147
16302.61 151
16303.81 129
16305.02 160
16306.22 176
16307.43 153
16308.64 139
16309.84 140
16311.05 155
16312.26 135
16313.46 154
16314.67 217
16315.88 182
16317.08 182
16318.29 153
16319.50 148
16320.70 163
16321.91 130
16323.12 142
16324.33 144
16325.53 151
16326.74 153
16327.95 129
16329.15 138
16330.36 147
16331.57 164
16332.78 156
16333.98 165
16335.19 157
16336.40 129
16337.61 137
16338.81 144
16340.02 124
16341.23 116
16342.44 124
16343.64 141
16344.85 105
16346.06 145
16347.27 142
16348.48 119
16349.68 126
16350.89 137
16352.10 142
16353.31 148
16354.52 137
16355.72 121
16356.93 148
16358.14 153
16359.35 123
16360.56 125
16361.77 128
16362.97 121
16364.18 128
16365.39 128
16366.60 133
16367.81 119
16369.02 118
16370.23 122
16371.43 123
16372.64 127
16373.85 120
16375.06 121
16376.27 102
16377.48 112
16378.69 132
16379.90 134
16381.11 136
16382.32 128
16383.52 135
16384.73 112
16385.94 123
16387.15 116
16388.36 114
16389.57 116
16390.78 106
16391.99 98
16393.20 102
16394.41 104
16395.62 125
16396.83 128
16398.04 119
16399.25 115
16400.46 118
16401.67 124
16402.88 116
16404.09 113
16405.30 118
16406.51 114
16407.72 113
16408.93 112
16410.14 123
16411.35 111
16412.56 116
16413.77 108
16414.98 120
16416.19 110
16417.40 138
16418.61 126
16419.82 124
16421.03 107
16422.24 116
16423.45 129
16424.67 128
16425.88 137
16427.09 113
16428.30 121
16429.51 95
16430.72 92
16431.93 112
16433.14 112
16434.35 102
16435.56 102
16436.78 124
16437.99 126
16439.20 113
16440.41 127
16441.62 138
16442.83 109
16444.04 107
16445.25 133
16446.47 117
16447.68 129
16448.89 103
16450.10 112
16451.31 94
16452.52 113
16453.74 107
16454.95 114
16456.16 100
16457.37 106
16458.58 110
16459.80 107
16461.01 128
16462.22 135
16463.43 118
16464.65 111
16465.86 121
16467.07 118
16468.28 123
16469.49 134
16470.71 98
16471.92 108
16473.13 108
16474.34 87
16475.56 115
16476.77 116
16477.98 94
16479.20 92
16480.41 117
16481.62 114
16482.83 100
16484.05 89
16485.26 90
16486.47 105
16487.69 110
16488.90 116
16490.11 97
16491.33 123
16492.54 111
16493.75 119
16494.97 94
16496.18 107
16497.39 122
16498.61 111
16499.82 117
16501.03 118
16502.25 115
16503.46 128
16504.67 114
16505.89 113
16507.10 101
16508.32 98
16509.53 108
16510.74 100
16511.96 107
16513.17 118
16514.39 103
16515.60 107
16516.81 102
16518.03 105
16519.24 111
16520.46 93
16521.67 106
16522.88 122
16524.10 101
16525.31 98
16526.53 91
16527.74 97
16528.96 102
16530.17 117
16531.39 129
16532.60 114
16533.82 98
16535.03 104
16536.25 116
16537.46 116
16538.68 94
16539.89 104
16541.11 116
16542.32 106
16543.54 92
16544.75 125
16545.97 101
16547.18 105
16548.40 100
16549.61 139
16550.83 120
16552.04 92
16553.26 107
16554.47 114
16555.69 102
16556.91 119
16558.12 118
16559.34 132
16560.55 119
16561.77 105
16562.98 112
16564.20 93
16565.42 91
16566.63 120
16567.85 117
16569.06 89
16570.28 110
16571.50 123
16572.71 91
16573.93 113
16575.15 83
16576.36 99
16577.58 102
16578.79 113
16580.01 111
16581.23 95
16582.44 99
16583.66 98
16584.88 111
16586.09 85
16587.31 103
16588.53 104
16589.74 96
16590.96 107
16592.18 90
16593.40 111
16594.61 95
16595.83 122
16597.05 104
16598.26 95
16599.48 110
16600.70 106
16601.92 96
16603.13 103
16604.35 109
16605.57 94
16606.78 82
16608.00 110
16609.22 92
16610.44 98
16611.66 97
16612.87 94
16614.09 87
16615.31 86
16616.53 114
16617.74 87
16618.96 100
16620.18 117
16621.40 98
16622.62 91
16623.83 77
16625.05 102
16626.27 111
16627.49 105
16628.71 104
16629.93 91
16631.14 98
16632.36 92
16633.58 94
16634.80 110
16636.02 86
16637.24 87
16638.45 86
16639.67 93
16640.89 104
16642.11 95
16643.33 98
16644.55 79
16645.77 83
16646.99 114
16648.21 128
16649.42 100
16650.64 108
16651.86 86
16653.08 79
16654.30 106
16655.52 99
16656.74 101
16657.96 108
16659.18 107
16660.40 74
16661.62 92
16662.84 108
16664.06 100
16665.28 92
16666.50 76
16667.72 81
16668.93 113
16670.15 86
16671.37 98
16672.59 92
16673.81 120
16675.03 116
16676.25 107
16677.47 81
16678.69 112
16679.91 107
16681.13 103
16682.36 81
16683.58 96
16684.80 102
16686.02 95
16687.24 103
16688.46 92
16689.68 95
16690.90 89
16692.12 95
16693.34 93
16694.56 101
16695.78 106
16697.00 101
16698.22 96
16699.44 77
16700.66 95
16701.89 90
16703.11 132
16704.33 102
16705.55 91
16706.77 103
16707.99 99
16709.21 96
16710.43 94
16711.65 104
16712.88 91
16714.10 90
16715.32 115
16716.54 92
16717.76 93
16718.98 116
16720.20 99
16721.43 96
16722.65 125
16723.87 96
16725.09 76
16726.31 100
16727.54 93
16728.76 103
16729.98 83
16731.20 87
16732.42 107
16733.65 95
16734.87 89
16736.09 99
16737.31 81
16738.53 91
16739.76 89
16740.98 98
16742.20 119
16743.42 105
16744.65 85
16745.87 94
16747.09 98
16748.31 98
16749.54 91
16750.76 78
16751.98 73
16753.21 93
16754.43 95
16755.65 75
16756.87 73
16758.10 103
16759.32 109
16760.54 93
16761.77 111
16762.99 89
16764.21 97
16765.44 98
16766.66 109
16767.88 85
16769.11 86
16770.33 80
16771.55 85
16772.78 79
16774.00 83
16775.22 81
16776.45 94
16777.67 91
16778.90 102
16780.12 99
16781.34 95
16782.57 82
16783.79 92
16785.02 91
16786.24 92
16787.46 98
16788.69 90
16789.91 112
16791.14 89
16792.36 89
16793.58 80
16794.81 90
16796.03 89
16797.26 110
16798.48 87
16799.71 89
16800.93 82
16802.16 84
16803.38 109
16804.61 115
16805.83 81
16807.06 111
16808.28 108
16809.50 95
16810.73 104
16811.95 95
16813.18 109
16814.40 86
16815.63 86
16816.86 105
16818.08 89
16819.31 83
16820.53 65
16821.76 98
16822.98 91
16824.21 94
16825.43 88
16826.66 105
16827.88 110
16829.11 93
16830.33 94
16831.56 106
16832.79 89
16834.01 125
16835.24 115
16836.46 104
16837.69 97
16838.92 111
16840.14 126
16841.37 117
16842.59 97
16843.82 83
16845.05 100
16846.27 113
16847.50 92
16848.73 92
16849.95 130
16851.18 113
16852.40 100
16853.63 116
16854.86 130
16856.08 123
16857.31 115
16858.54 121
16859.76 136
16860.99 141
16862.22 133
16863.44 148
16864.67 117
16865.90 116
16867.13 149
16868.35 130
16869.58 139
16870.81 123
16872.03 140
16873.26 134
16874.49 109
16875.72 121
16876.94 129
16878.17 141
16879.40 140
16880.63 139
16881.85 138
16883.08 138
16884.31 135
16885.54 152
16886.76 145
16887.99 167
16889.22 167
16890.45 172
16891.68 136
16892.90 148
16894.13 158
16895.36 153
16896.59 149
16897.82 134
16899.04 138
16900.27 164
16901.50 158
16902.73 135
16903.96 131
16905.18 143
16906.41 167
16907.64 131
16908.87 143
16910.10 140
16911.33 125
16912.56 135
16913.78 132
16915.01 112
16916.24 139
16917.47 128
16918.70 155
16919.93 141
16921.16 144
16922.39 118
16923.62 137
16924.85 132
16926.07 122
16927.30 116
16928.53 131
16929.76 128
16930.99 125
16932.22 98
16933.45 115
16934.68 117
16935.91 116
16937.14 121
16938.37 108
16939.60 120
16940.83 125
16942.06 107
16943.29 104
16944.52 119
16945.75 100
16946.98 107
16948.21 94
16949.44 116
16950.67 97
16951.90 94
16953.13 140
16954.36 100
16955.59 105
16956.82 113
16958.05 112
16959.28 106
16960.51 95
16961.74 115
16962.97 98
16964.20 99
16965.43 122
16966.66 110
16967.89 105
16969.12 93
16970.35 103
16971.58 108
16972.82 95
16974.05 97
16975.28 109
16976.51 108
16977.74 122
16978.97 99
16980.20 110
16981.43 106
16982.66 111
16983.90 123
16985.13 132
16986.36 107
16987.59 99
16988.82 112
16990.05 100
16991.28 123
16992.52 103
16993.75 92
16994.98 108
16996.21 99
16997.44 98
16998.67 93
16999.91 101
17001.14 87
17002.37 90
17003.60 82
17004.83 109
17006.07 118
17007.30 101
17008.53 95
17009.76 82
17010.99 108
17012.23 116
17013.46 96
17014.69 113
17015.92 106
17017.16 77
17018.39 100
17019.62 87
17020.85 85
17022.09 79
17023.32 88
17024.55 100
17025.78 85
17027.02 99
17028.25 99
17029.48 95
17030.72 104
17031.95 87
17033.18 103
17034.42 116
17035.65 101
17036.88 102
17038.11 86
17039.35 108
17040.58 98
17041.81 86
17043.05 94
17044.28 100
17045.52 87
17046.75 102
17047.98 80
17049.22 108
17050.45 112
17051.68 97
17052.92 92
17054.15 117
17055.38 106
17056.62 134
17057.85 90
17059.09 106
17060.32 93
17061.55 109
17062.79 106
17064.02 97
17065.26 85
17066.49 85
17067.73 101
17068.96 84
17070.19 84
17071.43 74
17072.66 97
17073.90 125
17075.13 92
17076.37 93
17077.60 97
17078.84 102
17080.07 88
17081.31 79
17082.54 82
17083.78 89
17085.01 106
17086.25 84
17087.48 69
17088.72 75
17089.95 83
17091.19 91
17092.42 86
17093.66 84
17094.89 93
17096.13 86
17097.36 82
17098.60 67
17099.83 80
17101.07 89
17102.30 90
17103.54 87
17104.78 75
17106.01 105
17107.25 87
17108.48 103
17109.72 101
17110.95 94
17112.19 101
17113.43 87
17114.66 83
17115.90 92
17117.13 89
17118.37 63
17119.61 63
17120.84 73
17122.08 79
17123.32 82
17124.55 94
17125.79 89
17127.02 74
17128.26 78
17129.50 65
17130.73 80
17131.97 89
17133.21 75
17134.44 67
17135.68 79
17136.92 89
17138.15 98
17139.39 69
17140.63 86
17141.87 100
17143.10 98
17144.34 69
17145.58 86
17146.81 76
17148.05 71
17149.29 88
17150.53 95
17151.76 84
17153.00 72
17154.24 86
17155.48 83
17156.71 82
17157.95 90
17159.19 87
17160.43 74
17161.66 70
17162.90 75
17164.14 72
17165.38 66
17166.62 76
17167.85 94
17169.09 89
17170.33 79
17171.57 90
17172.81 92
17174.04 67
17175.28 68
17176.52 80
17177.76 88
17179.00 72
17180.23 75
17181.47 80
17182.71 67
17183.95 73
17185.19 65
17186.43 67
17187.67 90
17188.90 87
17190.14 68
17191.38 69
17192.62 82
17193.86 82
17195.10 84
17196.34 65
17197.58 75
17198.82 79
17200.05 69
17201.29 84
17202.53 84
17203.77 80
17205.01 64
17206.25 74
17207.49 72
17208.73 85
17209.97 90
17211.21 72
17212.45 61
17213.69 59
17214.93 79
17216.17 86
17217.41 65
17218.65 71
17219.89 67
17221.13 68
17222.37 72
17223.61 67
17224.85 67
17226.09 57
17227.33 67
17228.57 69
17229.81 87
17231.05 76
17232.29 68
17233.53 70
17234.77 66
17236.01 90
17237.25 69
17238.49 72
17239.73 86
17240.97 71
17242.21 62
17243.45 63
17244.69 58
17245.93 62
17247.17 72
17248.41 86
17249.66 73
17250.90 79
17252.14 77
17253.38 63
17254.62 53
17255.86 84
17257.10 74
17258.34 75
17259.58 63
17260.83 51
17262.07 70
17263.31 69
17264.55 75
17265.79 84
17267.03 76
17268.27 84
17269.52 69
17270.76 58
17272.00 51
17273.24 69
17274.48 72
17275.72 74
17276.97 74
17278.21 84
17279.45 89
17280.69 84
17281.93 60
17283.18 62
17284.42 70
17285.66 77
17286.90 61
17288.15 76
17289.39 66
17290.63 71
17291.87 82
17293.11 79
17294.36 75
17295.60 87
17296.84 78
17298.08 73
17299.33 71
17300.57 71
17301.81 77
17303.06 65
17304.30 75
17305.54 73
17306.78 78
17308.03 85
17309.27 84
17310.51 65
17311.76 85
17313.00 93
17314.24 78
17315.49 72
17316.73 86
17317.97 80
17319.22 68
17320.46 85
17321.70 75
17322.95 62
17324.19 71
17325.43 83
17326.68 73
17327.92 80
17329.17 85
17330.41 66
17331.65 58
17332.90 62
17334.14 61
17335.38 71
17336.63 74
17337.87 65
17339.12 51
17340.36 73
17341.61 68
17342.85 50
17344.09 70
17345.34 68
17346.58 70
17347.83 81
17349.07 80
17350.32 91
17351.56 82
17352.80 65
17354.05 80
17355.29 63
17356.54 82
17357.78 79
17359.03 75
17360.27 86
17361.52 44
17362.76 65
17364.01 106
17365.25 91
17366.50 80
17367.74 90
17368.99 80
17370.23 90
17371.48 75
17372.72 50
17373.97 66
17375.22 84
17376.46 70
17377.71 82
17378.95 77
17380.20 81
17381.44 65
17382.69 72
17383.93 88
17385.18 86
17386.43 85
17387.67 76
17388.92 84
17390.16 71
17391.41 69
17392.66 66
17393.90 85
17395.15 75
17396.39 58
17397.64 68
17398.89 69
17400.13 68
17401.38 69
17402.63 90
17403.87 73
17405.12 61
17406.37 68
17407.61 59
17408.86 79
17410.11 63
17411.35 70
17412.60 95
17413.85 80
17415.09 76
17416.34 65
17417.59 62
17418.83 88
17420.08 64
17421.33 78
17422.57 77
17423.82 70
17425.07 74
17426.32 87
17427.56 77
17428.81 78
17430.06 62
17431.31 76
17432.55 73
17433.80 71
17435.05 63
17436.30 76
17437.54 53
17438.79 73
17440.04 77
17441.29 81
17442.53 77
17443.78 83
17445.03 79
17446.28 105
17447.53 94
17448.77 78
17450.02 75
17451.27 62
17452.52 74
17453.77 79
17455.01 70
17456.26 80
17457.51 55
17458.76 67
17460.01 100
17461.26 85
17462.51 87
17463.75 80
17465.00 75
17466.25 70
17467.50 62
17468.75 63
17470.00 72
17471.25 59
17472.50 70
17473.74 89
17474.99 63
17476.24 80
17477.49 94
17478.74 80
17479.99 80
17481.24 79
17482.49 79
17483.74 66
17484.99 93
17486.24 74
17487.49 89
17488.74 57
17489.98 77
17491.23 80
17492.48 75
17493.73 79
17494.98 73
17496.23 61
17497.48 75
17498.73 92
17499.98 74
17501.23 69
17502.48 88
17503.73 77
17504.98 106
17506.23 90
17507.48 89
17508.73 104
17509.98 85
17511.23 96
17512.48 99
17513.73 79
17514.98 83
17516.24 88
17517.49 79
17518.74 75
17519.99 81
17521.24 77
17522.49 94
17523.74 110
17524.99 79
17526.24 93
17527.49 102
17528.74 103
17529.99 93
17531.24 108
17532.50 63
17533.75 88
17535.00 94
17536.25 83
17537.50 85
17538.75 82
17540.00 78
17541.25 64
17542.51 64
17543.76 83
17545.01 103
17546.26 116
17547.51 92
17548.76 76
17550.01 76
17551.27 91
17552.52 93
17553.77 72
17555.02 73
17556.27 90
17557.53 87
17558.78 83
17560.03 94
17561.28 97
17562.53 90
17563.79 81
17565.04 83
17566.29 72
17567.54 88
17568.80 108
17570.05 95
17571.30 75
17572.55 97
17573.81 103
17575.06 87
17576.31 95
17577.56 108
17578.82 91
17580.07 76
17581.32 92
17582.57 100
17583.83 87
17585.08 68
17586.33 71
17587.59 96
17588.84 93
17590.09 99
17591.35 96
17592.60 89
17593.85 89
17595.11 96
17596.36 95
17597.61 100
17598.87 107
17600.12 114
17601.37 108
17602.63 101
17603.88 102
17605.13 109
17606.39 72
17607.64 91
17608.89 81
17610.15 95
17611.40 87
17612.66 92
17613.91 95
17615.16 83
17616.42 115
17617.67 69
17618.93 87
17620.18 83
17621.43 79
17622.69 81
17623.94 64
17625.20 87
17626.45 84
17627.71 91
17628.96 114
17630.22 105
17631.47 92
17632.72 90
17633.98 84
17635.23 68
17636.49 91
17637.74 93
17639.00 96
17640.25 94
17641.51 101
17642.76 85
17644.02 57
17645.27 76
17646.53 93
17647.78 93
17649.04 56
17650.29 77
17651.55 89
17652.80 95
17654.06 124
17655.32 96
17656.57 102
17657.83 74
17659.08 101
17660.34 92
17661.59 86
17662.85 70
17664.11 74
17665.36 87
17666.62 76
17667.87 70
17669.13 85
17670.38 88
17671.64 79
17672.90 85
17674.15 96
17675.41 97
17676.67 71
17677.92 79
17679.18 82
17680.43 73
17681.69 68
17682.95 81
17684.20 76
17685.46 80
17686.72 77
17687.97 77
17689.23 78
17690.49 76
17691.74 76
17693.00 70
17694.26 98
17695.51 90
17696.77 77
17698.03 106
17699.28 93
17700.54 78
17701.80 70
17703.06 72
17704.31 77
17705.57 84
17706.83 77
17708.08 68
17709.34 73
17710.60 49
17711.86 81
17713.11 99
17714.37 98
17715.63 94
17716.89 81
17718.14 59
17719.40 73
17720.66 85
17721.92 84
17723.18 85
17724.43 71
17725.69 84
17726.95 60
17728.21 92
17729.47 73
17730.72 76
17731.98 74
17733.24 53
17734.50 71
17735.76 69
17737.02 73
17738.27 59
17739.53 68
17740.79 75
17742.05 70
17743.31 70
17744.57 91
17745.83 77
17747.08 64
17748.34 57
17749.60 60
17750.86 71
17752.12 74
17753.38 74
17754.64 99
17755.90 100
17757.16 60
17758.41 66
17759.67 62
17760.93 65
17762.19 67
17763.45 59
17764.71 70
17765.97 70
17767.23 76
17768.49 74
17769.75 62
17771.01 76
17772.27 82
17773.53 67
17774.79 60
17776.05 55
17777.31 74
17778.57 59
17779.83 67
17781.09 55
17782.35 67
17783.61 64
17784.87 78
17786.13 74
17787.39 69
17788.65 68
17789.91 73
17791.17 57
17792.43 57
17793.69 88
17794.95 86
17796.21 82
17797.47 67
17798.73 74
17799.99 88
17801.25 93
17802.51 71
17803.77 78
17805.03 52
17806.29 63
17807.55 61
17808.82 60
17810.08 61
17811.34 76
17812.60 64
17813.86 63
17815.12 42
17816.38 56
17817.64 70
17818.90 64
17820.17 66
17821.43 60
17822.69 75
17823.95 67
17825.21 65
17826.47 76
17827.73 60
17829.00 51
17830.26 47
17831.52 77
17832.78 57
17834.04 50
17835.31 57
17836.57 67
17837.83 65
17839.09 62
17840.35 67
17841.61 83
17842.88 67
17844.14 64
17845.40 54
17846.66 73
17847.93 65
17849.19 54
17850.45 61
17851.71 68
17852.98 93
17854.24 85
17855.50 96
17856.76 106
17858.03 79
17859.29 76
17860.55 66
17861.81 69
17863.08 76
17864.34 76
17865.60 89
17866.87 83
17868.13 58
17869.39 67
17870.65 75
17871.92 57
17873.18 78
17874.44 67
17875.71 75
17876.97 82
17878.23 73
17879.50 83
17880.76 69
17882.02 70
17883.29 69
17884.55 76
17885.82 76
17887.08 72
17888.34 60
17889.61 63
17890.87 56
17892.13 56
17893.40 73
17894.66 68
17895.93 63
17897.19 55
17898.45 62
17899.72 57
17900.98 60
17902.25 70
17903.51 64
17904.78 73
17906.04 86
17907.30 75
17908.57 70
17909.83 68
17911.10 63
17912.36 75
17913.63 64
17914.89 63
17916.16 71
17917.42 63
17918.69 71
17919.95 48
17921.22 36
17922.48 61
17923.75 72
17925.01 65
17926.28 53
17927.54 59
17928.81 58
17930.07 57
17931.34 69
17932.60 55
17933.87 42
17935.13 61
17936.40 80
17937.66 64
17938.93 63
17940.19 73
17941.46 63
17942.73 58
17943.99 72
17945.26 49
17946.52 51
17947.79 52
17949.05 75
17950.32 66
17951.59 69
17952.85 75
17954.12 85
17955.38 67
17956.65 62
17957.92 63
17959.18 63
17960.45 61
17961.72 55
17962.98 62
17964.25 62
17965.52 60
17966.78 71
17968.05 39
17969.31 39
17970.58 67
17971.85 65
17973.11 56
17974.38 48
17975.65 58
17976.92 64
17978.18 64
17979.45 61
17980.72 52
17981.98 66
17983.25 65
17984.52 69
17985.78 73
17987.05 72
17988.32 59
17989.59 53
17990.85 60
17992.12 66
17993.39 63
17994.66 66
17995.92 58
17997.19 53
17998.46 64
17999.73 47
18000.99 66
18002.26 53
18003.53 71
18004.80 51
18006.07 64
18007.33 61
18008.60 62
18009.87 63
18011.14 62
18012.41 54
18013.67 67
18014.94 45
18016.21 53
18017.48 84
18018.75 61
18020.02 60
18021.28 53
18022.55 59
18023.82 58
18025.09 56
18026.36 57
18027.63 57
18028.90 58
18030.16 52
18031.43 54
18032.70 57
18033.97 62
18035.24 58
18036.51 82
18037.78 66
18039.05 61
18040.32 66
18041.58 58
18042.85 48
18044.12 46
18045.39 63
18046.66 57
18047.93 54
18049.20 53
18050.47 70
18051.74 44
18053.01 44
18054.28 62
18055.55 63
18056.82 54
18058.09 56
18059.36 93
18060.63 65
18061.90 48
18063.17 62
18064.44 73
18065.71 74
18066.98 50
18068.25 79
18069.52 64
18070.79 41
18072.06 66
18073.33 71
18074.60 55
18075.87 44
18077.14 59
18078.41 56
18079.68 71
18080.95 35
18082.22 47
18083.49 65
18084.76 41
18086.03 68
18087.30 68
18088.57 50
18089.85 52
18091.12 54
18092.39 58
18093.66 67
18094.93 64
18096.20 81
18097.47 50
18098.74 51
18100.01 67
18101.29 73
18102.56 67
18103.83 65
18105.10 65
18106.37 68
18107.64 59
18108.91 59
18110.19 56
18111.46 59
18112.73 75
18114.00 69
18115.27 63
18116.54 48
18117.82 63
18119.09 55
18120.36 65
18121.63 68
18122.90 60
18124.18 48
18125.45 41
18126.72 64
18127.99 56
18129.26 58
18130.54 66
18131.81 58
18133.08 60
18134.35 53
18135.63 75
18136.90 53
18138.17 56
18139.44 50
18140.72 56
18141.99 40
18143.26 50
18144.53 45
18145.81 49
18147.08 52
18148.35 40
18149.63 44
18150.90 57
18152.17 48
18153.45 34
18154.72 54
18155.99 46
18157.26 45
18158.54 40
18159.81 65
18161.08 64
18162.36 53
18163.63 55
18164.91 43
18166.18 64
18167.45 55
18168.73 66
18170.00 51
18171.27 56
18172.55 72
18173.82 57
18175.09 60
18176.37 75
18177.64 75
18178.92 55
18180.19 56
18181.46 60
18182.74 60
18184.01 77
18185.29 63
18186.56 58
18187.84 54
18189.11 65
18190.38 76
18191.66 56
18192.93 67
18194.21 68
18195.48 57
18196.76 70
18198.03 67
18199.31 45
18200.58 65
18201.86 59
18203.13 43
18204.41 54
18205.68 73
18206.96 55
18208.23 63
18209.51 61
18210.78 67
18212.06 68
18213.33 57
18214.61 65
18215.88 53
18217.16 67
18218.43 65
18219.71 59
18220.98 84
18222.26 64
18223.53 65
18224.81 44
18226.09 58
18227.36 63
18228.64 64
18229.91 61
18231.19 54
18232.46 50
18233.74 50
18235.02 55
18236.29 53
18237.57 44
18238.84 66
18240.12 69
18241.40 64
18242.67 56
18243.95 48
18245.23 52
18246.50 37
18247.78 55
18249.05 53
18250.33 65
18251.61 62
18252.88 67
18254.16 59
18255.44 54
18256.71 65
18257.99 75
18259.27 75
18260.54 63
18261.82 57
18263.10 55
18264.38 57
18265.65 50
18266.93 65
18268.21 66
18269.48 68
18270.76 58
18272.04 58
18273.32 51
18274.59 83
18275.87 55
18277.15 54
18278.43 62
18279.70 45
18280.98 69
18282.26 40
18283.54 59
18284.81 52
18286.09 44
18287.37 52
18288.65 75
18289.92 75
18291.20 70
18292.48 71
18293.76 70
18295.04 49
18296.31 65
18297.59 60
18298.87 69
18300.15 63
18301.43 58
18302.71 55
18303.98 52
18305.26 52
18306.54 64
18307.82 37
18309.10 44
18310.38 55
18311.66 84
18312.93 64
18314.21 56
18315.49 49
18316.77 53
18318.05 62
18319.33 65
18320.61 59
18321.89 49
18323.17 55
18324.44 73
18325.72 53
18327.00 59
18328.28 49
18329.56 68
18330.84 59
18332.12 43
18333.40 54
18334.68 63
18335.96 62
18337.24 48
18338.52 59
18339.80 59
18341.08 53
18342.36 55
18343.64 76
18344.92 48
18346.20 54
18347.48 59
18348.76 58
18350.04 49
18351.32 66
18352.60 72
18353.88 62
18355.16 69
18356.44 60
18357.72 68
18359.00 66
18360.28 51
18361.56 48
18362.84 55
18364.12 72
18365.40 64
18366.68 61
18367.96 46
18369.24 39
18370.52 58
18371.80 47
18373.08 56
18374.36 56
18375.64 60
18376.93 63
18378.21 49
18379.49 53
18380.77 52
18382.05 63
18383.33 52
18384.61 65
18385.89 63
18387.17 62
18388.46 49
18389.74 52
18391.02 43
18392.30 53
18393.58 73
18394.86 43
18396.15 44
18397.43 63
18398.71 53
18399.99 58
18401.27 55
18402.55 44
18403.84 57
18405.12 62
18406.40 60
18407.68 55
18408.96 57
18410.25 46
18411.53 48
18412.81 69
18414.09 54
18415.37 52
18416.66 72
18417.94 68
18419.22 68
18420.50 54
18421.79 70
18423.07 56
18424.35 67
18425.63 53
18426.92 69
18428.20 54
18429.48 74
18430.77 53
18432.05 39
18433.33 62
18434.61 44
18435.90 58
18437.18 54
18438.46 54
18439.75 66
18441.03 53
18442.31 64
18443.60 37
18444.88 70
18446.16 43
18447.45 55
18448.73 68
18450.01 47
18451.30 44
18452.58 51
18453.86 53
18455.15 48
18456.43 59
18457.71 55
18459.00 57
18460.28 72
18461.57 68
18462.85 73
18464.13 57
18465.42 54
18466.70 46
18467.99 46
18469.27 35
18470.55 48
18471.84 67
18473.12 45
18474.41 46
18475.69 51
18476.98 32
18478.26 58
18479.55 56
18480.83 50
18482.11 63
18483.40 62
18484.68 69
18485.97 45
18487.25 47
18488.54 80
18489.82 63
18491.11 59
18492.39 63
18493.68 69
18494.96 64
18496.25 55
18497.53 56
18498.82 53
18500.10 49
18501.39 38
18502.67 42
18503.96 51
18505.24 36
18506.53 47
18507.82 55
18509.10 70
18510.39 56
18511.67 64
18512.96 51
18514.24 55
18515.53 41
18516.82 41
18518.10 51
18519.39 41
18520.67 62
18521.96 51
18523.25 63
18524.53 97
18525.82 57
18527.10 57
18528.39 79
18529.68 43
18530.96 68
18532.25 59
18533.54 67
18534.82 66
18536.11 48
18537.39 42
18538.68 48
18539.97 64
18541.25 53
18542.54 40
18543.83 40
18545.11 52
18546.40 44
18547.69 50
18548.98 51
18550.26 46
18551.55 54
18552.84 50
18554.12 48
18555.41 50
18556.70 57
18557.99 44
18559.27 61
18560.56 52
18561.85 36
18563.13 49
18564.42 50
18565.71 48
18567.00 59
18568.28 53
18569.57 64
18570.86 50
18572.15 47
18573.44 66
18574.72 70
18576.01 64
18577.30 71
18578.59 51
18579.88 47
18581.16 62
18582.45 67
18583.74 79
18585.03 62
18586.32 64
18587.60 75
18588.89 58
18590.18 57
18591.47 62
18592.76 57
18594.05 76
18595.33 51
18596.62 57
18597.91 55
18599.20 59
18600.49 71
18601.78 65
18603.07 57
18604.36 70
18605.64 66
18606.93 59
18608.22 52
18609.51 54
18610.80 83
18612.09 69
18613.38 63
18614.67 76
18615.96 66
18617.25 71
18618.54 95
18619.83 73
18621.12 70
18622.40 69
18623.69 74
18624.98 68
18626.27 80
18627.56 69
18628.85 74
18630.14 83
18631.43 65
18632.72 57
18634.01 68
18635.30 69
18636.59 74
18637.88 73
18639.17 67
18640.46 56
18641.75 63
18643.04 82
18644.33 77
18645.62 52
18646.91 84
18648.20 92
18649.49 58
18650.78 58
18652.08 48
18653.37 54
18654.66 53
18655.95 57
18657.24 62
18658.53 65
18659.82 61
18661.11 57
18662.40 53
18663.69 56
18664.98 63
18666.27 65
18667.56 60
18668.86 44
18670.15 76
18671.44 70
18672.73 62
18674.02 60
18675.31 51
18676.60 71
18677.90 79
18679.19 51
18680.48 43
18681.77 58
18683.06 73
18684.35 51
18685.64 69
18686.94 65
18688.23 54
18689.52 57
18690.81 55
18692.10 37
18693.40 69
18694.69 45
18695.98 42
18697.27 59
18698.56 44
18699.86 66
18701.15 47
18702.44 38
18703.73 44
18705.03 71
18706.32 69
18707.61 75
18708.90 47
18710.19 62
18711.49 56
18712.78 58
18714.07 50
18715.37 53
18716.66 59
18717.95 63
18719.24 47
18720.54 70
18721.83 50
18723.12 37
18724.42 56
18725.71 58
18727.00 55
18728.30 47
18729.59 51
18730.88 51
18732.17 63
18733.47 46
18734.76 57
18736.05 40
18737.35 52
18738.64 60
18739.94 54
18741.23 60
18742.52 36
18743.82 52
18745.11 47
18746.40 35
18747.70 40
18748.99 45
18750.29 53
18751.58 40
18752.87 49
18754.17 41
18755.46 42
18756.76 47
18758.05 46
18759.34 52
18760.64 62
18761.93 45
18763.23 54
18764.52 50
18765.82 72
18767.11 82
18768.41 82
18769.70 56
18770.99 49
18772.29 44
18773.58 60
18774.88 56
18776.17 60
18777.47 44
18778.76 59
18780.06 65
18781.35 56
18782.65 50
18783.94 61
18785.24 38
18786.53 48
18787.83 42
18789.12 62
18790.42 52
18791.71 43
18793.01 48
18794.31 62
18795.60 54
18796.90 53
18798.19 65
18799.49 60
18800.78 46
18802.08 40
18803.37 62
18804.67 44
18805.97 53
18807.26 50
18808.56 46
18809.85 40
18811.15 50
18812.45 60
18813.74 57
18815.04 53
18816.34 42
18817.63 39
18818.93 52
18820.22 64
18821.52 59
18822.82 47
18824.11 51
18825.41 41
18826.71 45
18828.00 67
18829.30 54
18830.60 65
18831.89 60
18833.19 46
18834.49 55
18835.78 45
18837.08 64
18838.38 60
18839.67 45
18840.97 43
18842.27 63
18843.57 51
18844.86 45
18846.16 49
18847.46 57
18848.75 46
18850.05 35
18851.35 40
18852.65 64
18853.94 67
18855.24 41
18856.54 54
18857.84 49
18859.13 59
18860.43 51
18861.73 41
18863.03 54
18864.33 66
18865.62 43
18866.92 48
18868.22 37
18869.52 44
18870.82 48
18872.11 41
18873.41 49
18874.71 43
18876.01 52
18877.31 37
18878.61 50
18879.90 44
18881.20 52
18882.50 53
18883.80 48
18885.10 52
18886.40 46
18887.70 44
18888.99 45
18890.29 51
18891.59 45
18892.89 52
18894.19 53
18895.49 59
18896.79 69
18898.09 64
18899.39 46
18900.68 51
18901.98 49
18903.28 49
18904.58 45
18905.88 52
18907.18 52
18908.48 36
18909.78 37
18911.08 36
18912.38 49
18913.68 52
18914.98 42
18916.28 45
18917.58 47
18918.88 61
18920.18 46
18921.48 64
18922.78 51
18924.08 37
18925.38 30
18926.68 41
18927.98 41
18929.28 52
18930.58 47
18931.88 41
18933.18 47
18934.48 48
18935.78 46
18937.08 50
18938.38 36
18939.68 49
18940.98 47
18942.28 42
18943.58 54
18944.88 62
18946.18 57
18947.48 41
18948.78 52
18950.08 42
18951.39 41
18952.69 59
18953.99 55
18955.29 56
18956.59 34
18957.89 40
18959.19 59
18960.49 46
18961.79 43
18963.09 33
18964.40 69
18965.70 34
18967.00 39
18968.30 49
18969.60 41
18970.90 41
18972.21 44
18973.51 45
18974.81 32
18976.11 34
18977.41 34
18978.71 38
18980.02 36
18981.32 49
18982.62 36
18983.92 72
18985.22 60
18986.53 43
18987.83 52
18989.13 60
18990.43 75
18991.73 44
18993.04 44
18994.34 54
18995.64 55
18996.94 45
18998.25 51
18999.55 54
19000.85 43
19002.15 49
19003.46 38
19004.76 40
19006.06 47
19007.36 58
19008.67 51
19009.97 59
19011.27 52
19012.58 32
19013.88 45
19015.18 38
19016.49 44
19017.79 53
19019.09 51
19020.40 58
19021.70 53
19023.00 53
19024.31 50
19025.61 67
19026.91 68
19028.22 53
19029.52 47
19030.82 60
19032.13 52
19033.43 51
19034.73 49
19036.04 54
19037.34 52
19038.65 47
19039.95 58
19041.25 38
19042.56 59
19043.86 55
19045.17 49
19046.47 44
19047.77 44
19049.08 39
19050.38 56
19051.69 46
19052.99 47
19054.30 42
19055.60 50
19056.90 55
19058.21 44
19059.51 39
19060.82 43
19062.12 50
19063.43 53
19064.73 52
19066.04 64
19067.34 58
19068.65 53
19069.95 44
19071.26 37
19072.56 59
19073.87 45
19075.17 36
19076.48 51
19077.78 30
19079.09 38
19080.39 38
19081.70 35
19083.00 36
19084.31 38
19085.61 45
19086.92 50
19088.23 36
19089.53 37
19090.84 43
19092.14 54
19093.45 51
19094.75 39
19096.06 52
19097.37 39
19098.67 34
19099.98 55
19101.28 56
19102.59 52
19103.90 48
19105.20 56
19106.51 57
19107.81 38
19109.12 47
19110.43 50
19111.73 64
19113.04 50
19114.35 46
19115.65 40
19116.96 43
19118.27 63
19119.57 41
19120.88 50
19122.19 55
19123.49 52
19124.80 46
19126.11 55
19127.41 54
19128.72 59
19130.03 55
19131.33 48
19132.64 50
19133.95 39
19135.26 57
19136.56 36
19137.87 45
19139.18 58
19140.49 42
19141.79 56
19143.10 64
19144.41 46
19145.71 42
19147.02 50
19148.33 48
19149.64 49
19150.95 42
19152.25 66
19153.56 47
19154.87 50
19156.18 49
19157.48 48
19158.79 38
19160.10 52
19161.41 48
19162.72 51
19164.03 33
19165.33 57
19166.64 57
19167.95 46
19169.26 48
19170.57 42
19171.88 54
19173.18 54
19174.49 43
19175.80 51
19177.11 55
19178.42 44
19179.73 60
19181.04 69
19182.34 65
19183.65 62
19184.96 42
19186.27 47
19187.58 70
19188.89 56
19190.20 77
19191.51 40
19192.82 58
19194.13 54
19195.43 44
19196.74 54
19198.05 43
19199.36 63
19200.67 75
19201.98 50
19203.29 41
19204.60 36
19205.91 49
19207.22 40
19208.53 33
19209.84 38
19211.15 52
19212.46 48
19213.77 54
19215.08 43
19216.39 48
19217.70 33
19219.01 63
19220.32 63
19221.63 50
19222.94 59
19224.25 53
19225.56 54
19226.87 45
19228.18 32
19229.49 50
19230.80 48
19232.11 63
19233.42 44
19234.73 47
19236.04 49
19237.35 48
19238.67 47
19239.98 50
19241.29 46
19242.60 60
19243.91 32
19245.22 48
19246.53 45
19247.84 37
19249.15 53
19250.46 49
19251.77 43
19253.09 43
19254.40 58
19255.71 60
19257.02 53
19258.33 47
19259.64 35
19260.95 50
19262.27 46
19263.58 51
19264.89 52
19266.20 47
19267.51 60
19268.82 46
19270.14 34
19271.45 40
19272.76 59
19274.07 57
19275.38 41
19276.70 32
19278.01 36
19279.32 53
19280.63 43
19281.94 33
19283.26 49
19284.57 44
19285.88 36
19287.19 44
19288.51 40
19289.82 46
19291.13 52
19292.44 55
19293.76 49
19295.07 36
19296.38 47
19297.69 46
19299.01 45
19300.32 63
19301.63 51
19302.95 52
19304.26 40
19305.57 51
19306.88 47
19308.20 50
19309.51 46
19310.82 55
19312.14 49
19313.45 56
19314.76 52
19316.08 42
19317.39 49
19318.70 48
19320.02 37
19321.33 50
19322.64 29
19323.96 52
19325.27 62
19326.59 49
19327.90 47
19329.21 63
19330.53 66
19331.84 39
19333.15 47
19334.47 56
19335.78 54
19337.10 48
19338.41 45
19339.73 49
19341.04 33
19342.35 25
19343.67 51
19344.98 44
19346.30 31
19347.61 40
19348.93 36
19350.24 42
19351.55 32
19352.87 49
19354.18 43
19355.50 38
19356.81 49
19358.13 48
19359.44 51
19360.76 41
19362.07 32
19363.39 37
19364.70 42
19366.02 57
19367.33 31
19368.65 34
19369.96 45
19371.28 49
19372.59 43
19373.91 34
19375.22 50
19376.54 44
19377.86 54
19379.17 44
19380.49 39
19381.80 33
19383.12 34
19384.43 43
19385.75 43
19387.07 50
19388.38 41
19389.70 41
19391.01 61
19392.33 51
19393.65 41
19394.96 72
19396.28 61
19397.59 60
19398.91 45
19400.23 57
19401.54 71
19402.86 40
19404.17 53
19405.49 46
19406.81 48
19408.12 44
19409.44 55
19410.76 53
19412.07 37
19413.39 42
19414.71 37
19416.02 39
19417.34 41
19418.66 57
19419.97 38
19421.29 55
19422.61 50
19423.93 48
19425.24 55
19426.56 56
19427.88 47
19429.19 38
19430.51 47
19431.83 40
19433.15 36
19434.46 50
19435.78 44
19437.10 43
19438.42 59
19439.73 48
19441.05 58
19442.37 53
19443.69 48
19445.00 50
19446.32 35
19447.64 55
19448.96 45
19450.28 41
19451.59 30
19452.91 32
19454.23 40
19455.55 47
19456.87 43
19458.18 48
19459.50 40
19460.82 48
19462.14 43
19463.46 47
19464.78 43
19466.09 41
19467.41 46
19468.73 58
19470.05 69
19471.37 40
19472.69 36
19474.01 54
19475.33 36
19476.64 41
19477.96 50
19479.28 47
19480.60 33
19481.92 52
19483.24 30
19484.56 41
19485.88 65
19487.20 46
19488.52 49
19489.83 58
19491.15 50
19492.47 49
19493.79 43
19495.11 41
19496.43 44
19497.75 58
19499.07 43
19500.39 41
19501.71 48
19503.03 56
19504.35 37
19505.67 50
19506.99 37
19508.31 43
19509.63 37
19510.95 41
19512.27 59
19513.59 72
19514.91 37
19516.23 47
19517.55 39
19518.87 36
19520.19 55
19521.51 44
19522.83 53
19524.15 48
19525.47 51
19526.79 45
19528.11 38
19529.43 36
19530.75 27
19532.08 32
19533.40 34
19534.72 52
19536.04 35
19537.36 47
19538.68 42
19540.00 32
19541.32 33
19542.64 39
19543.96 40
19545.29 43
19546.61 41
19547.93 25
19549.25 42
19550.57 33
19551.89 34
19553.21 39
19554.53 37
19555.86 44
19557.18 44
19558.50 61
19559.82 56
19561.14 43
19562.46 50
19563.79 40
19565.11 50
19566.43 39
19567.75 38
19569.07 49
19570.40 33
19571.72 30
19573.04 39
19574.36 46
19575.68 52
19577.01 68
19578.33 52
19579.65 38
19580.97 37
19582.30 31
19583.62 42
19584.94 31
19586.26 39
19587.59 46
19588.91 39
19590.23 45
19591.55 36
19592.88 53
19594.20 72
19595.52 41
19596.85 46
19598.17 48
19599.49 44
19600.81 39
19602.14 39
19603.46 44
19604.78 58
19606.11 62
19607.43 34
19608.75 30
19610.08 30
19611.40 50
19612.72 37
19614.05 31
19615.37 51
19616.69 50
19618.02 37
19619.34 40
19620.67 38
19621.99 36
19623.31 39
19624.64 53
19625.96 43
19627.29 39
19628.61 42
19629.93 51
19631.26 52
19632.58 32
19633.91 31
19635.23 36
19636.55 53
19637.88 52
19639.20 41
19640.53 36
19641.85 44
19643.18 47
19644.50 27
19645.82 29
19647.15 55
19648.47 53
19649.80 61
19651.12 50
19652.45 52
19653.77 46
19655.10 38
19656.42 45
19657.75 35
19659.07 43
19660.40 53
19661.72 47
19663.05 48
19664.37 68
19665.70 43
19667.02 52
19668.35 64
19669.67 60
19671.00 49
19672.33 36
19673.65 44
19674.98 39
19676.30 42
19677.63 36
19678.95 36
19680.28 49
19681.61 63
19682.93 46
19684.26 79
19685.58 48
19686.91 38
19688.23 39
19689.56 58
19690.89 67
19692.21 38
19693.54 34
19694.87 45
19696.19 67
19697.52 34
19698.84 55
19700.17 54
19701.50 53
19702.82 45
19704.15 31
19705.48 54
19706.80 51
19708.13 49
19709.46 42
19710.78 49
19712.11 50
19713.44 38
19714.76 44
19716.09 57
19717.42 34
19718.75 43
19720.07 53
19721.40 53
19722.73 47
19724.05 57
19725.38 43
19726.71 39
19728.04 34
19729.36 38
19730.69 48
19732.02 48
19733.35 26
19734.67 28
19736.00 57
19737.33 49
19738.66 36
19739.98 34
19741.31 39
19742.64 56
19743.97 53
19745.30 63
19746.62 35
19747.95 38
19749.28 53
19750.61 41
19751.94 37
19753.26 32
19754.59 54
19755.92 57
19757.25 43
19758.58 47
19759.91 43
19761.23 44
19762.56 33
19763.89 27
19765.22 31
19766.55 32
19767.88 54
19769.21 44
19770.53 30
19771.86 37
19773.19 32
19774.52 52
19775.85 55
19777.18 43
19778.51 44
19779.84 48
19781.17 38
19782.50 30
19783.83 32
19785.15 28
19786.48 49
19787.81 57
19789.14 43
19790.47 51
19791.80 33
19793.13 29
19794.46 53
19795.79 48
19797.12 41
19798.45 56
19799.78 84
19801.11 48
19802.44 38
19803.77 41
19805.10 43
19806.43 45
19807.76 43
19809.09 42
19810.42 56
19811.75 54
19813.08 39
19814.41 33
19815.74 48
19817.07 42
19818.40 40
19819.73 35
19821.06 31
19822.39 51
19823.72 42
19825.05 43
19826.38 35
19827.71 51
19829.05 32
19830.38 48
19831.71 35
19833.04 48
19834.37 40
19835.70 53
19837.03 56
19838.36 46
19839.69 31
19841.02 45
19842.36 63
19843.69 35
19845.02 40
19846.35 47
19847.68 45
19849.01 46
19850.34 47
19851.68 44
19853.01 38
19854.34 46
19855.67 43
19857.00 45
19858.33 50
19859.67 41
19861.00 38
19862.33 56
19863.66 38
19864.99 38
19866.32 34
19867.66 48
19868.99 38
19870.32 31
19871.65 29
19872.99 43
19874.32 52
19875.65 53
19876.98 37
19878.32 41
19879.65 55
19880.98 54
19882.31 42
19883.65 28
19884.98 52
19886.31 61
19887.64 48
19888.98 51
19890.31 33
19891.64 43
19892.97 39
19894.31 51
19895.64 55
19896.97 63
19898.31 48
19899.64 35
19900.97 27
19902.31 37
19903.64 36
19904.97 34
19906.31 40
19907.64 48
19908.97 37
19910.31 41
19911.64 34
19912.97 46
19914.31 41
19915.64 33
19916.97 54
19918.31 40
19919.64 36
19920.98 42
19922.31 40
19923.64 39
19924.98 34
19926.31 50
19927.65 38
19928.98 61
19930.31 47
19931.65 56
19932.98 55
19934.32 39
19935.65 42
19936.99 53
19938.32 36
19939.65 45
19940.99 46
19942.32 41
19943.66 45
19944.99 69
19946.33 40
19947.66 44
19949.00 55
19950.33 46
19951.67 37
19953.00 36
19954.34 44
19955.67 47
19957.01 40
19958.34 34
19959.68 41
19961.01 47
19962.35 41
19963.68 35
19965.02 42
19966.35 40
19967.69 48
19969.02 40
19970.36 43
19971.70 40
19973.03 55
19974.37 50
19975.70 58
19977.04 40
19978.37 57
19979.71 59
19981.05 58
19982.38 46
19983.72 50
19985.05 39
19986.39 46
19987.73 32
19989.06 35
19990.40 42
19991.73 41
19993.07 48
19994.41 43
19995.74 49
19997.08 32
19998.42 33
19999.75 40
20001.09 48
20002.43 43
20003.76 56
20005.10 41
20006.44 52
20007.77 35
20009.11 38
20010.45 36
20011.78 44
20013.12 56
20014.46 42
20015.79 47
20017.13 42
20018.47 49
20019.81 46
20021.14 48
20022.48 51
20023.82 57
20025.15 50
20026.49 47
20027.83 48
20029.17 33
20030.50 58
20031.84 58
20033.18 69
20034.52 35
20035.85 40
20037.19 49
20038.53 60
20039.87 48
20041.21 51
20042.54 59
20043.88 55
20045.22 64
20046.56 50
20047.90 59
20049.23 60
20050.57 54
20051.91 45
20053.25 54
20054.59 53
20055.93 56
20057.26 60
20058.60 41
20059.94 50
20061.28 62
20062.62 42
20063.96 44
20065.30 60
20066.63 34
20067.97 45
20069.31 69
20070.65 52
20071.99 62
20073.33 44
20074.67 57
20076.01 42
20077.35 63
20078.68 48
20080.02 44
20081.36 40
20082.70 46
20084.04 49
20085.38 53
20086.72 31
20088.06 36
20089.40 50
20090.74 57
20092.08 46
20093.42 40
20094.76 42
20096.10 44
20097.44 43
20098.78 37
20100.12 49
20101.46 60
20102.80 62
20104.14 61
20105.48 51
20106.82 37
20108.16 42
20109.50 47
20110.84 34
20112.18 44
20113.52 41
20114.86 44
20116.20 46
20117.54 47
20118.88 35
20120.22 31
20121.56 53
20122.90 49
20124.24 47
20125.58 32
20126.92 41
20128.26 39
20129.61 70
20130.95 37
20132.29 51
20133.63 40
20134.97 58
20136.31 54
20137.65 38
20138.99 47
20140.33 45
20141.67 41
20143.02 41
