# Supplementary material for: MALDI-TOF MS typing enables the classification of brewing yeasts of the genus Saccharomyces to major beer styles
Source: PLoS One. 2017 Aug 9;12(8):e0181694. doi: 10.1371/journal.pone.0181694 (PMC5549903; doi:10.1371/journal.pone.0181694)
Supplement: S1 File — The directory includes 90 raw files and was zipped to “.zip”; the folder has three strains with 30 spectra per strain; S1 Text explains the raw files with an example and Table 1 represents the yeast strains used within the experiment. (ZIP) [file pone.0181694.s004.zip › 1-3/30250-68-OG-WB-WB-YPG-18h-E-E_2015-07-06_2_0_A2_1.dat]

2000.10 2168
2000.52 2174
2000.94 2216
2001.36 2211
2001.78 2368
2002.21 2220
2002.63 2207
2003.05 1887
2003.47 2045
2003.89 2125
2004.32 2016
2004.74 2239
2005.16 2084
2005.58 1985
2006.00 2069
2006.43 2336
2006.85 2339
2007.27 2485
2007.69 2397
2008.12 2399
2008.54 2560
2008.96 2521
2009.38 2451
2009.81 2506
2010.23 2382
2010.65 2179
2011.08 2307
2011.50 2153
2011.92 2461
2012.34 2303
2012.77 2036
2013.19 2104
2013.61 2190
2014.04 2055
2014.46 1980
2014.88 2060
2015.31 2022
2015.73 1995
2016.15 2056
2016.58 2104
2017.00 2063
2017.42 1932
2017.85 1948
2018.27 2058
2018.69 2260
2019.12 2183
2019.54 2199
2019.96 2227
2020.39 2158
2020.81 2230
2021.23 2495
2021.66 2503
2022.08 2241
2022.51 2301
2022.93 2126
2023.35 2225
2023.78 2205
2024.20 2138
2024.63 2005
2025.05 2100
2025.48 2165
2025.90 2184
2026.32 1993
2026.75 2056
2027.17 1888
2027.60 1931
2028.02 2053
2028.45 1844
2028.87 1958
2029.30 2011
2029.72 2096
2030.15 2023
2030.57 1986
2031.00 2049
2031.42 2213
2031.85 2132
2032.27 1866
2032.70 1915
2033.12 2332
2033.55 1951
2033.97 1959
2034.40 2215
2034.82 2031
2035.25 2200
2035.67 2228
2036.10 2086
2036.52 2015
2036.95 2102
2037.37 2026
2037.80 2087
2038.22 2035
2038.65 2071
2039.08 2150
2039.50 2263
2039.93 1969
2040.35 2198
2040.78 2029
2041.21 1928
2041.63 1984
2042.06 1921
2042.48 1959
2042.91 2063
2043.34 1951
2043.76 2186
2044.19 2130
2044.61 2148
2045.04 2007
2045.47 1888
2045.89 1990
2046.32 2054
2046.75 2042
2047.17 2111
2047.60 1921
2048.03 2046
2048.45 1972
2048.88 1979
2049.31 2216
2049.73 2038
2050.16 1916
2050.59 2081
2051.01 1890
2051.44 1904
2051.87 2251
2052.29 2106
2052.72 1915
2053.15 1993
2053.58 1943
2054.00 2027
2054.43 2197
2054.86 2040
2055.29 2011
2055.71 2015
2056.14 2143
2056.57 2127
2057.00 2016
2057.42 2094
2057.85 2081
2058.28 2191
2058.71 2262
2059.13 2173
2059.56 2150
2059.99 1957
2060.42 2122
2060.85 2202
2061.27 2216
2061.70 2211
2062.13 2373
2062.56 2446
2062.99 2262
2063.41 2299
2063.84 2459
2064.27 2403
2064.70 2460
2065.13 2420
2065.56 2418
2065.98 2374
2066.41 2440
2066.84 2384
2067.27 2316
2067.70 2317
2068.13 2278
2068.56 2291
2068.99 2131
2069.41 2070
2069.84 2059
2070.27 2166
2070.70 2078
2071.13 2035
2071.56 1881
2071.99 1881
2072.42 1766
2072.85 1914
2073.28 2145
2073.71 1951
2074.13 1946
2074.56 1998
2074.99 2110
2075.42 2193
2075.85 2243
2076.28 2158
2076.71 2189
2077.14 2287
2077.57 2188
2078.00 2055
2078.43 2237
2078.86 2315
2079.29 2223
2079.72 2204
2080.15 2137
2080.58 2166
2081.01 2208
2081.44 2263
2081.87 2242
2082.30 2020
2082.73 2019
2083.16 2131
2083.59 2126
2084.02 2025
2084.45 2135
2084.88 1992
2085.31 2034
2085.74 2111
2086.17 2054
2086.61 2152
2087.04 2088
2087.47 2056
2087.90 2216
2088.33 2094
2088.76 1980
2089.19 2211
2089.62 2344
2090.05 2137
2090.48 2129
2090.91 1968
2091.35 1964
2091.78 1988
2092.21 2027
2092.64 2052
2093.07 2078
2093.50 2104
2093.93 2055
2094.36 1986
2094.80 2128
2095.23 2166
2095.66 1948
2096.09 2152
2096.52 2130
2096.95 2048
2097.39 2051
2097.82 2083
2098.25 2249
2098.68 2073
2099.11 2134
2099.55 2033
2099.98 1850
2100.41 2031
2100.84 2275
2101.27 2167
2101.71 2142
2102.14 1908
2102.57 2016
2103.00 1879
2103.43 1941
2103.87 1910
2104.30 1952
2104.73 2003
2105.16 1982
2105.60 2102
2106.03 2072
2106.46 2061
2106.90 2072
2107.33 2106
2107.76 2112
2108.19 2184
2108.63 2098
2109.06 2085
2109.49 2019
2109.93 2104
2110.36 1935
2110.79 1981
2111.23 1959
2111.66 1970
2112.09 2078
2112.52 2000
2112.96 1916
2113.39 1887
2113.83 1877
2114.26 2044
2114.69 1970
2115.13 2020
2115.56 1979
2115.99 1943
2116.43 2311
2116.86 1910
2117.29 1989
2117.73 1991
2118.16 2022
2118.60 2050
2119.03 1978
2119.46 2014
2119.90 1958
2120.33 2015
2120.77 2041
2121.20 1976
2121.63 1978
2122.07 2104
2122.50 2094
2122.94 1935
2123.37 2079
2123.81 1914
2124.24 2128
2124.68 2196
2125.11 2212
2125.54 2058
2125.98 2069
2126.41 2232
2126.85 2172
2127.28 2038
2127.72 2070
2128.15 1976
2128.59 2118
2129.02 2140
2129.46 2307
2129.89 2265
2130.33 2366
2130.76 2229
2131.20 2416
2131.63 2563
2132.07 2360
2132.51 2315
2132.94 2428
2133.38 2318
2133.81 2301
2134.25 2195
2134.68 2178
2135.12 2163
2135.55 2218
2135.99 2183
2136.43 2221
2136.86 2248
2137.30 2298
2137.73 2009
2138.17 2258
2138.60 2200
2139.04 2174
2139.48 2073
2139.91 2005
2140.35 2028
2140.79 1798
2141.22 1827
2141.66 2078
2142.09 2096
2142.53 1867
2142.97 1994
2143.40 2027
2143.84 1905
2144.28 2062
2144.71 2062
2145.15 2092
2145.59 2121
2146.02 2029
2146.46 2074
2146.90 1988
2147.33 2073
2147.77 2345
2148.21 2580
2148.64 2640
2149.08 2557
2149.52 2629
2149.96 2791
2150.39 2770
2150.83 2762
2151.27 2733
2151.70 2918
2152.14 2643
2152.58 2468
2153.02 2413
2153.45 2297
2153.89 2430
2154.33 2457
2154.77 2499
2155.20 2422
2155.64 2206
2156.08 2282
2156.52 2107
2156.96 2192
2157.39 2369
2157.83 2254
2158.27 2224
2158.71 2350
2159.15 2156
2159.58 2167
2160.02 2066
2160.46 2179
2160.90 2197
2161.34 2269
2161.78 2177
2162.21 2315
2162.65 2147
2163.09 2127
2163.53 2419
2163.97 2294
2164.41 2288
2164.84 2328
2165.28 2138
2165.72 2250
2166.16 2189
2166.60 2193
2167.04 2129
2167.48 2120
2167.92 2218
2168.36 2376
2168.79 2182
2169.23 2079
2169.67 2278
2170.11 2470
2170.55 2315
2170.99 2168
2171.43 2355
2171.87 2369
2172.31 2257
2172.75 2124
2173.19 2250
2173.63 2371
2174.07 2533
2174.51 2658
2174.95 2452
2175.39 2597
2175.83 2393
2176.27 2552
2176.70 2594
2177.14 2579
2177.58 2651
2178.02 2869
2178.46 2679
2178.90 2661
2179.34 2675
2179.79 2651
2180.23 2391
2180.67 2301
2181.11 2454
2181.55 2537
2181.99 2271
2182.43 2277
2182.87 2285
2183.31 2157
2183.75 2234
2184.19 2257
2184.63 2378
2185.07 2220
2185.51 2306
2185.95 2621
2186.39 2433
2186.83 2517
2187.27 2572
2187.72 2764
2188.16 2930
2188.60 2696
2189.04 2628
2189.48 2625
2189.92 2918
2190.36 2696
2190.80 2689
2191.24 2765
2191.69 2686
2192.13 2557
2192.57 2663
2193.01 2490
2193.45 2451
2193.89 2709
2194.34 2627
2194.78 2578
2195.22 2911
2195.66 2768
2196.10 2885
2196.54 2618
2196.99 2652
2197.43 2613
2197.87 2637
2198.31 2657
2198.75 2547
2199.20 2473
2199.64 2639
2200.08 2651
2200.52 2612
2200.96 2632
2201.41 2448
2201.85 2571
2202.29 2505
2202.73 2621
2203.18 2734
2203.62 2553
2204.06 2609
2204.50 2782
2204.95 2810
2205.39 2611
2205.83 2669
2206.28 2943
2206.72 2881
2207.16 2872
2207.60 2817
2208.05 2780
2208.49 2883
2208.93 2836
2209.38 2747
2209.82 2851
2210.26 2838
2210.71 2729
2211.15 2740
2211.59 2745
2212.04 2744
2212.48 2599
2212.92 2713
2213.37 2654
2213.81 2683
2214.25 2758
2214.70 2737
2215.14 3098
2215.59 2966
2216.03 2861
2216.47 2607
2216.92 2634
2217.36 2686
2217.80 2928
2218.25 2760
2218.69 2559
2219.14 2710
2219.58 2834
2220.03 2726
2220.47 2587
2220.91 2561
2221.36 2719
2221.80 2751
2222.25 2537
2222.69 2779
2223.14 2937
2223.58 3045
2224.03 2992
2224.47 3041
2224.91 3037
2225.36 3164
2225.80 3013
2226.25 3059
2226.69 2982
2227.14 2913
2227.58 2932
2228.03 3117
2228.47 2929
2228.92 3104
2229.36 3210
2229.81 3190
2230.25 3069
2230.70 3055
2231.15 3271
2231.59 3230
2232.04 3451
2232.48 3371
2232.93 3507
2233.37 3300
2233.82 3358
2234.26 3463
2234.71 3361
2235.15 3280
2235.60 3129
2236.05 3181
2236.49 3133
2236.94 3018
2237.38 3163
2237.83 3102
2238.28 2911
2238.72 2888
2239.17 2750
2239.61 2513
2240.06 2734
2240.51 2622
2240.95 2681
2241.40 2803
2241.85 2614
2242.29 2500
2242.74 2480
2243.19 2681
2243.63 2833
2244.08 2581
2244.53 2688
2244.97 2672
2245.42 2754
2245.87 2697
2246.31 2735
2246.76 2773
2247.21 2861
2247.65 2913
2248.10 2758
2248.55 2847
2248.99 2868
2249.44 2737
2249.89 2806
2250.34 2923
2250.78 3007
2251.23 2906
2251.68 2759
2252.13 2688
2252.57 2773
2253.02 2890
2253.47 2920
2253.92 2861
2254.36 3071
2254.81 2835
2255.26 2803
2255.71 2900
2256.15 2774
2256.60 2595
2257.05 2715
2257.50 2865
2257.95 2635
2258.39 2817
2258.84 2678
2259.29 2843
2259.74 2704
2260.19 2842
2260.63 2787
2261.08 2696
2261.53 2974
2261.98 2862
2262.43 2868
2262.88 2998
2263.32 3089
2263.77 2981
2264.22 2890
2264.67 3033
2265.12 2956
2265.57 2688
2266.02 2761
2266.47 2899
2266.91 3034
2267.36 2987
2267.81 3166
2268.26 3091
2268.71 3118
2269.16 3135
2269.61 3132
2270.06 3175
2270.51 3497
2270.96 3648
2271.41 3633
2271.86 3366
2272.30 3336
2272.75 3357
2273.20 3397
2273.65 3352
2274.10 3313
2274.55 3274
2275.00 3349
2275.45 3226
2275.90 2956
2276.35 2921
2276.80 2885
2277.25 2978
2277.70 2958
2278.15 2979
2278.60 2855
2279.05 2921
2279.50 2813
2279.95 2978
2280.40 2954
2280.85 2841
2281.30 3043
2281.75 3077
2282.20 2814
2282.65 2707
2283.10 2699
2283.55 2696
2284.00 2851
2284.46 2752
2284.91 2788
2285.36 2891
2285.81 2835
2286.26 2903
2286.71 3434
2287.16 3339
2287.61 3422
2288.06 3729
2288.51 4132
2288.96 4548
2289.42 4767
2289.87 4931
2290.32 5449
2290.77 5760
2291.22 5715
2291.67 5399
2292.12 5630
2292.57 5598
2293.03 5110
2293.48 4879
2293.93 4654
2294.38 4414
2294.83 4144
2295.28 4034
2295.74 3922
2296.19 3600
2296.64 3241
2297.09 3329
2297.54 3277
2297.99 3213
2298.45 3255
2298.90 2919
2299.35 2813
2299.80 2895
2300.25 2918
2300.71 2887
2301.16 2823
2301.61 2922
2302.06 2905
2302.52 2848
2302.97 2834
2303.42 2971
2303.87 2939
2304.33 2843
2304.78 2938
2305.23 2888
2305.68 2880
2306.14 2843
2306.59 3051
2307.04 2968
2307.50 3110
2307.95 3048
2308.40 3103
2308.85 3194
2309.31 3217
2309.76 3396
2310.21 3522
2310.67 3549
2311.12 3446
2311.57 3498
2312.03 3325
2312.48 3240
2312.93 3201
2313.39 3000
2313.84 3075
2314.29 3109
2314.75 2971
2315.20 3180
2315.66 3280
2316.11 2967
2316.56 2824
2317.02 2703
2317.47 2840
2317.92 2884
2318.38 2834
2318.83 2834
2319.29 2972
2319.74 2949
2320.19 2921
2320.65 2990
2321.10 3172
2321.56 3174
2322.01 2991
2322.47 3018
2322.92 2926
2323.37 2757
2323.83 2842
2324.28 2848
2324.74 2929
2325.19 3136
2325.65 2973
2326.10 3095
2326.56 3136
2327.01 2991
2327.47 3155
2327.92 3184
2328.38 3191
2328.83 3218
2329.29 2978
2329.74 3213
2330.20 2931
2330.65 2920
2331.11 3148
2331.56 3087
2332.02 3073
2332.47 2923
2332.93 2786
2333.38 2741
2333.84 2977
2334.29 2858
2334.75 2971
2335.21 2959
2335.66 2762
2336.12 2830
2336.57 2648
2337.03 2764
2337.48 2645
2337.94 2715
2338.40 2722
2338.85 2673
2339.31 2595
2339.76 2659
2340.22 2545
2340.68 2545
2341.13 2669
2341.59 2644
2342.04 2675
2342.50 2722
2342.96 2573
2343.41 2631
2343.87 2548
2344.33 2515
2344.78 2586
2345.24 2533
2345.70 2810
2346.15 2839
2346.61 2566
2347.07 2612
2347.52 2676
2347.98 2743
2348.44 2736
2348.89 2739
2349.35 2645
2349.81 2589
2350.26 2688
2350.72 2511
2351.18 2444
2351.64 2443
2352.09 2394
2352.55 2465
2353.01 2450
2353.47 2413
2353.92 2430
2354.38 2375
2354.84 2499
2355.30 2753
2355.75 2627
2356.21 2327
2356.67 2460
2357.13 2317
2357.58 2344
2358.04 2495
2358.50 2498
2358.96 2540
2359.42 2553
2359.87 2480
2360.33 2597
2360.79 2803
2361.25 2521
2361.71 2668
2362.16 2688
2362.62 2670
2363.08 2470
2363.54 2571
2364.00 2719
2364.46 2610
2364.91 2627
2365.37 2548
2365.83 2725
2366.29 2784
2366.75 2618
2367.21 2592
2367.67 2673
2368.13 2655
2368.58 2822
2369.04 2660
2369.50 2565
2369.96 2439
2370.42 2543
2370.88 2675
2371.34 2734
2371.80 2725
2372.26 2579
2372.72 2658
2373.17 3028
2373.63 2741
2374.09 2919
2374.55 2999
2375.01 2855
2375.47 2733
2375.93 2750
2376.39 2737
2376.85 2748
2377.31 2691
2377.77 2564
2378.23 2630
2378.69 2575
2379.15 2732
2379.61 2452
2380.07 2322
2380.53 2279
2380.99 2449
2381.45 2375
2381.91 2451
2382.37 2334
2382.83 2385
2383.29 2233
2383.75 2359
2384.21 2486
2384.67 2619
2385.13 2562
2385.59 2594
2386.05 2578
2386.51 2387
2386.97 2569
2387.43 2457
2387.90 2578
2388.36 2624
2388.82 2629
2389.28 2690
2389.74 2492
2390.20 2674
2390.66 2642
2391.12 2759
2391.58 2629
2392.04 2629
2392.51 2604
2392.97 2857
2393.43 2921
2393.89 2782
2394.35 2833
2394.81 2641
2395.27 2710
2395.73 2594
2396.20 2663
2396.66 2556
2397.12 2665
2397.58 2662
2398.04 2467
2398.50 2556
2398.97 2567
2399.43 2796
2399.89 2539
2400.35 2642
2400.81 2637
2401.28 2447
2401.74 2632
2402.20 2671
2402.66 2440
2403.12 2643
2403.59 2485
2404.05 2459
2404.51 2588
2404.97 2857
2405.44 2742
2405.90 2795
2406.36 2534
2406.82 2519
2407.29 2500
2407.75 2596
2408.21 2567
2408.67 2441
2409.14 2396
2409.60 2424
2410.06 2517
2410.52 2691
2410.99 2493
2411.45 2519
2411.91 2381
2412.38 2533
2412.84 2277
2413.30 2229
2413.77 2273
2414.23 2454
2414.69 2409
2415.16 2356
2415.62 2551
2416.08 2631
2416.55 2741
2417.01 2651
2417.47 2643
2417.94 2729
2418.40 2808
2418.86 2819
2419.33 2543
2419.79 2611
2420.26 2729
2420.72 2452
2421.18 2565
2421.65 2803
2422.11 2589
2422.58 2681
2423.04 2681
2423.50 2546
2423.97 2509
2424.43 2397
2424.90 2545
2425.36 2505
2425.83 2437
2426.29 2270
2426.75 2352
2427.22 2491
2427.68 2530
2428.15 2407
2428.61 2442
2429.08 2454
2429.54 2640
2430.01 2635
2430.47 2447
2430.94 2482
2431.40 2531
2431.87 2528
2432.33 2560
2432.80 2467
2433.26 2760
2433.73 2740
2434.19 2697
2434.66 2661
2435.12 2687
2435.59 2752
2436.05 2823
2436.52 2819
2436.98 2680
2437.45 2713
2437.91 2830
2438.38 2766
2438.85 2917
2439.31 2695
2439.78 2571
2440.24 2736
2440.71 2768
2441.17 2915
2441.64 2841
2442.11 2699
2442.57 2770
2443.04 2779
2443.50 2907
2443.97 3097
2444.44 2843
2444.90 2559
2445.37 2426
2445.83 2483
2446.30 2584
2446.77 2499
2447.23 2528
2447.70 2634
2448.17 2612
2448.63 2358
2449.10 2515
2449.57 2429
2450.03 2448
2450.50 2573
2450.97 2424
2451.43 2441
2451.90 2551
2452.37 2569
2452.83 2619
2453.30 2568
2453.77 2702
2454.24 2747
2454.70 2705
2455.17 2797
2455.64 2877
2456.10 2644
2456.57 2435
2457.04 2596
2457.51 2533
2457.97 2539
2458.44 2585
2458.91 2506
2459.38 2332
2459.84 2587
2460.31 2457
2460.78 2423
2461.25 2409
2461.71 2324
2462.18 2357
2462.65 2291
2463.12 2244
2463.59 2443
2464.05 2504
2464.52 2363
2464.99 2257
2465.46 2351
2465.93 2351
2466.39 2491
2466.86 2421
2467.33 2557
2467.80 2416
2468.27 2541
2468.74 2554
2469.20 2600
2469.67 2545
2470.14 2539
2470.61 2543
2471.08 2530
2471.55 2594
2472.02 2450
2472.49 2454
2472.95 2490
2473.42 2508
2473.89 2632
2474.36 2601
2474.83 2565
2475.30 2537
2475.77 2515
2476.24 2599
2476.71 2708
2477.18 2494
2477.65 2541
2478.11 2622
2478.58 2367
2479.05 2378
2479.52 2494
2479.99 2466
2480.46 2477
2480.93 2370
2481.40 2589
2481.87 2565
2482.34 2435
2482.81 2203
2483.28 2360
2483.75 2460
2484.22 2477
2484.69 2537
2485.16 2596
2485.63 2571
2486.10 2694
2486.57 2585
2487.04 2610
2487.51 2848
2487.98 2642
2488.45 2688
2488.92 2728
2489.39 2755
2489.86 2501
2490.33 2651
2490.80 2724
2491.27 2634
2491.74 2592
2492.22 2509
2492.69 2596
2493.16 2703
2493.63 2833
2494.10 2492
2494.57 2632
2495.04 2594
2495.51 2389
2495.98 2501
2496.45 2585
2496.92 2663
2497.40 2570
2497.87 2593
2498.34 2657
2498.81 2641
2499.28 2479
2499.75 2630
2500.22 2424
2500.70 2629
2501.17 2619
2501.64 2617
2502.11 2526
2502.58 2557
2503.05 2551
2503.53 2653
2504.00 2741
2504.47 2760
2504.94 2898
2505.41 2796
2505.88 2732
2506.36 2713
2506.83 2996
2507.30 3047
2507.77 2727
2508.25 2818
2508.72 2902
2509.19 3179
2509.66 3158
2510.13 3368
2510.61 3212
2511.08 3357
2511.55 3397
2512.02 3441
2512.50 3395
2512.97 3313
2513.44 3226
2513.91 3359
2514.39 3287
2514.86 3071
2515.33 3015
2515.81 3045
2516.28 3018
2516.75 2787
2517.23 2614
2517.70 2664
2518.17 2636
2518.64 2621
2519.12 2639
2519.59 2697
2520.06 2636
2520.54 2522
2521.01 2647
2521.48 2481
2521.96 2561
2522.43 2572
2522.91 2363
2523.38 2358
2523.85 2547
2524.33 2525
2524.80 2556
2525.27 2583
2525.75 2664
2526.22 2498
2526.70 2523
2527.17 2512
2527.64 2596
2528.12 2566
2528.59 2671
2529.07 2637
2529.54 2688
2530.01 2672
2530.49 2897
2530.96 2983
2531.44 2867
2531.91 2771
2532.39 2909
2532.86 2943
2533.33 2991
2533.81 2784
2534.28 2689
2534.76 2815
2535.23 2788
2535.71 2681
2536.18 2560
2536.66 2480
2537.13 2418
2537.61 2707
2538.08 2649
2538.56 2817
2539.03 2912
2539.51 2943
2539.98 2825
2540.46 2923
2540.93 2870
2541.41 2802
2541.88 2879
2542.36 2756
2542.84 2835
2543.31 2838
2543.79 2811
2544.26 2980
2544.74 2925
2545.21 2888
2545.69 3193
2546.16 3173
2546.64 3391
2547.12 3451
2547.59 3489
2548.07 3865
2548.54 4192
2549.02 4192
2549.50 3930
2549.97 3929
2550.45 3796
2550.92 3656
2551.40 3530
2551.88 3507
2552.35 3394
2552.83 3334
2553.31 3377
2553.78 3180
2554.26 3010
2554.74 3232
2555.21 3284
2555.69 3337
2556.17 3181
2556.64 3197
2557.12 3165
2557.60 3107
2558.07 3000
2558.55 2863
2559.03 2710
2559.50 2752
2559.98 2798
2560.46 2799
2560.93 2781
2561.41 2852
2561.89 2802
2562.37 2623
2562.84 2749
2563.32 2738
2563.80 2646
2564.28 2507
2564.75 2522
2565.23 2665
2565.71 2655
2566.19 2480
2566.66 2542
2567.14 2550
2567.62 2546
2568.10 2437
2568.57 2405
2569.05 2651
2569.53 2770
2570.01 2426
2570.49 2892
2570.96 2794
2571.44 2709
2571.92 2626
2572.40 2546
2572.88 2531
2573.36 2397
2573.83 2607
2574.31 2602
2574.79 2426
2575.27 2520
2575.75 2596
2576.23 2621
2576.70 2477
2577.18 2623
2577.66 2540
2578.14 2483
2578.62 2625
2579.10 2744
2579.58 2549
2580.06 2757
2580.54 2743
2581.01 2768
2581.49 2513
2581.97 2575
2582.45 2530
2582.93 2496
2583.41 2567
2583.89 2619
2584.37 2615
2584.85 2479
2585.33 2724
2585.81 2598
2586.29 2463
2586.77 2625
2587.25 2785
2587.72 2765
2588.20 2551
2588.68 2777
2589.16 2702
2589.64 2655
2590.12 2678
2590.60 2625
2591.08 2603
2591.56 2655
2592.04 2631
2592.52 2737
2593.00 2609
2593.48 2689
2593.96 2656
2594.44 2560
2594.92 2608
2595.40 2444
2595.89 2213
2596.37 2378
2596.85 2460
2597.33 2464
2597.81 2594
2598.29 2373
2598.77 2322
2599.25 2512
2599.73 2481
2600.21 2623
2600.69 2528
2601.17 2361
2601.65 2540
2602.13 2477
2602.62 2469
2603.10 2631
2603.58 2532
2604.06 2618
2604.54 2524
2605.02 2491
2605.50 2641
2605.98 2543
2606.46 2501
2606.95 2577
2607.43 2813
2607.91 2847
2608.39 2774
2608.87 2614
2609.35 2548
2609.84 2380
2610.32 2667
2610.80 2729
2611.28 2612
2611.76 2503
2612.24 2531
2612.73 2526
2613.21 2435
2613.69 2523
2614.17 2534
2614.65 2633
2615.14 2584
2615.62 2481
2616.10 2579
2616.58 2384
2617.07 2518
2617.55 2530
2618.03 2588
2618.51 2540
2619.00 2642
2619.48 2708
2619.96 2491
2620.44 2590
2620.93 2612
2621.41 2679
2621.89 2593
2622.37 2507
2622.86 2457
2623.34 2462
2623.82 2453
2624.31 2562
2624.79 2586
2625.27 2561
2625.76 2569
2626.24 2635
2626.72 2673
2627.20 2750
2627.69 2703
2628.17 2506
2628.66 2747
2629.14 2799
2629.62 2849
2630.11 2751
2630.59 2730
2631.07 2917
2631.56 2799
2632.04 2864
2632.52 2892
2633.01 2812
2633.49 2649
2633.98 2709
2634.46 2662
2634.94 2744
2635.43 2761
2635.91 2666
2636.40 2812
2636.88 2597
2637.36 2431
2637.85 2610
2638.33 2514
2638.82 2667
2639.30 2664
2639.79 2659
2640.27 2574
2640.75 2490
2641.24 2409
2641.72 2541
2642.21 2534
2642.69 2373
2643.18 2475
2643.66 2505
2644.15 2421
2644.63 2360
2645.12 2535
2645.60 2551
2646.09 2351
2646.57 2480
2647.06 2543
2647.54 2386
2648.03 2480
2648.51 2423
2649.00 2530
2649.48 2440
2649.97 2629
2650.45 2579
2650.94 2603
2651.43 2604
2651.91 2488
2652.40 2413
2652.88 2576
2653.37 2477
2653.85 2544
2654.34 2701
2654.82 2840
2655.31 2625
2655.80 2586
2656.28 2910
2656.77 2935
2657.25 2638
2657.74 2616
2658.23 2598
2658.71 2683
2659.20 2547
2659.69 2626
2660.17 2657
2660.66 2480
2661.14 2473
2661.63 2642
2662.12 2406
2662.60 2262
2663.09 2445
2663.58 2591
2664.06 2420
2664.55 2460
2665.04 2564
2665.52 2435
2666.01 2476
2666.50 2575
2666.98 2690
2667.47 2530
2667.96 2430
2668.45 2544
2668.93 2490
2669.42 2650
2669.91 2534
2670.39 2418
2670.88 2437
2671.37 2517
2671.86 2667
2672.34 2809
2672.83 2939
2673.32 2990
2673.81 3248
2674.29 3286
2674.78 3269
2675.27 3384
2675.76 3355
2676.24 3339
2676.73 3649
2677.22 3301
2677.71 3124
2678.20 3080
2678.68 3029
2679.17 2820
2679.66 2744
2680.15 2783
2680.64 2858
2681.12 2680
2681.61 2674
2682.10 2693
2682.59 2641
2683.08 2575
2683.57 2498
2684.05 2786
2684.54 2683
2685.03 2504
2685.52 2524
2686.01 2414
2686.50 2488
2686.99 2443
2687.47 2397
2687.96 2525
2688.45 2411
2688.94 2497
2689.43 2630
2689.92 2467
2690.41 2611
2690.90 2744
2691.39 2589
2691.88 2572
2692.37 2446
2692.85 2605
2693.34 2666
2693.83 2779
2694.32 2692
2694.81 2508
2695.30 2717
2695.79 2707
2696.28 2792
2696.77 2428
2697.26 2367
2697.75 2346
2698.24 2357
2698.73 2431
2699.22 2507
2699.71 2697
2700.20 2471
2700.69 2530
2701.18 2775
2701.67 2753
2702.16 2673
2702.65 2767
2703.14 2707
2703.63 2667
2704.12 2658
2704.61 2668
2705.10 2610
2705.59 2678
2706.08 2715
2706.57 2830
2707.06 2744
2707.55 2650
2708.04 2512
2708.53 2431
2709.03 2496
2709.52 2655
2710.01 2611
2710.50 2710
2710.99 2690
2711.48 2701
2711.97 2533
2712.46 2469
2712.95 2480
2713.44 2633
2713.94 2699
2714.43 2874
2714.92 2770
2715.41 2631
2715.90 2523
2716.39 2490
2716.88 2410
2717.38 2511
2717.87 2584
2718.36 2637
2718.85 2535
2719.34 2535
2719.83 2716
2720.32 2712
2720.82 2714
2721.31 2961
2721.80 2838
2722.29 2845
2722.78 2933
2723.28 2920
2723.77 2943
2724.26 2821
2724.75 2910
2725.25 2801
2725.74 2792
2726.23 2782
2726.72 2663
2727.21 2657
2727.71 2686
2728.20 2694
2728.69 2610
2729.18 2624
2729.68 2636
2730.17 2890
2730.66 3007
2731.16 3072
2731.65 2918
2732.14 2991
2732.63 3278
2733.13 3464
2733.62 3242
2734.11 2983
2734.61 3395
2735.10 3354
2735.59 3260
2736.08 3037
2736.58 2879
2737.07 2753
2737.56 3084
2738.06 3041
2738.55 2766
2739.05 2765
2739.54 2610
2740.03 2795
2740.53 2723
2741.02 2872
2741.51 2705
2742.01 2684
2742.50 2681
2742.99 2503
2743.49 2501
2743.98 2528
2744.48 2589
2744.97 2497
2745.46 2520
2745.96 2532
2746.45 2472
2746.95 2481
2747.44 2445
2747.93 2669
2748.43 2619
2748.92 2597
2749.42 2748
2749.91 2649
2750.41 2787
2750.90 2549
2751.40 2683
2751.89 2537
2752.39 2741
2752.88 2786
2753.37 2887
2753.87 2770
2754.36 2718
2754.86 2763
2755.35 2740
2755.85 2591
2756.34 2563
2756.84 2528
2757.33 2612
2757.83 2578
2758.32 2607
2758.82 2597
2759.32 2584
2759.81 2671
2760.31 2681
2760.80 2762
2761.30 2730
2761.79 2666
2762.29 2690
2762.78 2897
2763.28 2843
2763.77 3012
2764.27 2851
2764.77 2808
2765.26 2788
2765.76 2827
2766.25 3115
2766.75 2764
2767.25 2622
2767.74 2624
2768.24 2714
2768.73 2905
2769.23 3000
2769.73 2790
2770.22 2661
2770.72 2696
2771.22 2860
2771.71 2849
2772.21 2961
2772.70 2951
2773.20 3024
2773.70 3369
2774.19 3421
2774.69 3533
2775.19 3516
2775.68 3615
2776.18 3726
2776.68 3865
2777.17 3924
2777.67 3833
2778.17 3671
2778.67 3396
2779.16 3401
2779.66 3291
2780.16 3324
2780.65 3173
2781.15 3129
2781.65 3048
2782.15 3131
2782.64 2639
2783.14 2787
2783.64 2813
2784.14 2801
2784.63 2738
2785.13 2846
2785.63 2611
2786.13 2506
2786.62 2613
2787.12 2562
2787.62 2554
2788.12 2658
2788.62 2551
2789.11 2593
2789.61 2529
2790.11 2457
2790.61 2457
2791.11 2717
2791.60 2524
2792.10 2595
2792.60 2638
2793.10 2518
2793.60 2626
2794.10 2228
2794.59 2361
2795.09 2523
2795.59 2756
2796.09 2595
2796.59 2693
2797.09 2932
2797.59 2931
2798.08 2678
2798.58 2762
2799.08 2879
2799.58 2814
2800.08 2829
2800.58 2754
2801.08 2760
2801.58 2883
2802.08 2845
2802.58 2954
2803.07 2896
2803.57 2958
2804.07 3275
2804.57 2968
2805.07 3069
2805.57 3303
2806.07 3386
2806.57 3301
2807.07 3249
2807.57 3275
2808.07 3148
2808.57 3255
2809.07 3387
2809.57 2962
2810.07 2954
2810.57 2960
2811.07 2897
2811.57 2995
2812.07 2865
2812.57 2653
2813.07 2664
2813.57 2610
2814.07 2615
2814.57 2693
2815.07 2571
2815.57 2503
2816.07 2505
2816.57 2540
2817.07 2553
2817.57 2508
2818.07 2447
2818.57 2312
2819.07 2419
2819.57 2562
2820.07 2548
2820.57 2523
2821.07 2588
2821.58 2631
2822.08 2412
2822.58 2511
2823.08 2609
2823.58 2591
2824.08 2414
2824.58 2397
2825.08 2349
2825.58 2329
2826.09 2299
2826.59 2353
2827.09 2527
2827.59 2566
2828.09 2378
2828.59 2518
2829.09 2618
2829.60 2476
2830.10 2495
2830.60 2511
2831.10 2431
2831.60 2366
2832.10 2366
2832.61 2355
2833.11 2338
2833.61 2415
2834.11 2446
2834.61 2508
2835.12 2527
2835.62 2581
2836.12 2518
2836.62 2515
2837.12 2406
2837.63 2577
2838.13 2589
2838.63 2513
2839.13 2392
2839.64 2404
2840.14 2648
2840.64 2426
2841.14 2551
2841.65 2503
2842.15 2495
2842.65 2543
2843.15 2577
2843.66 2447
2844.16 2594
2844.66 2890
2845.17 2608
2845.67 2609
2846.17 2760
2846.67 2732
2847.18 2698
2847.68 2723
2848.18 2696
2848.69 2728
2849.19 2913
2849.69 2736
2850.20 2654
2850.70 2785
2851.20 2886
2851.71 2701
2852.21 2545
2852.72 2471
2853.22 2635
2853.72 2685
2854.23 2712
2854.73 2830
2855.23 2904
2855.74 2948
2856.24 2754
2856.75 2940
2857.25 2810
2857.75 2749
2858.26 2728
2858.76 2970
2859.27 2749
2859.77 2509
2860.27 2404
2860.78 2363
2861.28 2271
2861.79 2322
2862.29 2540
2862.80 2527
2863.30 2439
2863.81 2419
2864.31 2402
2864.81 2520
2865.32 2370
2865.82 2439
2866.33 2444
2866.83 2237
2867.34 2306
2867.84 2502
2868.35 2471
2868.85 2433
2869.36 2366
2869.86 2666
2870.37 2811
2870.87 2664
2871.38 2589
2871.89 2675
2872.39 2952
2872.90 2898
2873.40 2724
2873.91 2891
2874.41 2989
2874.92 2962
2875.42 2977
2875.93 2838
2876.43 2845
2876.94 2849
2877.45 2790
2877.95 2945
2878.46 2778
2878.96 2744
2879.47 2841
2879.98 2861
2880.48 2809
2880.99 2710
2881.49 2751
2882.00 3103
2882.51 2854
2883.01 2606
2883.52 2900
2884.03 2892
2884.53 2700
2885.04 2759
2885.54 2793
2886.05 2936
2886.56 3096
2887.06 3114
2887.57 2883
2888.08 3148
2888.58 3031
2889.09 2966
2889.60 2904
2890.11 2719
2890.61 2919
2891.12 3020
2891.63 3145
2892.13 2918
2892.64 2707
2893.15 2789
2893.65 2923
2894.16 2818
2894.67 2671
2895.18 3066
2895.68 3113
2896.19 3195
2896.70 2859
2897.21 3116
2897.71 2894
2898.22 2663
2898.73 2915
2899.24 2862
2899.74 2807
2900.25 2952
2900.76 2918
2901.27 2791
2901.78 2814
2902.28 2870
2902.79 2901
2903.30 2838
2903.81 3166
2904.32 3476
2904.82 3520
2905.33 3405
2905.84 3264
2906.35 3126
2906.86 3461
2907.37 3239
2907.87 3443
2908.38 3287
2908.89 3067
2909.40 2993
2909.91 2843
2910.42 3114
2910.93 3017
2911.44 2734
2911.94 2682
2912.45 2803
2912.96 2767
2913.47 2819
2913.98 2874
2914.49 2735
2915.00 2742
2915.51 2750
2916.02 2830
2916.53 2872
2917.03 2988
2917.54 2988
2918.05 3071
2918.56 3134
2919.07 3233
2919.58 3151
2920.09 3186
2920.60 3001
2921.11 3100
2921.62 2958
2922.13 2847
2922.64 2827
2923.15 2917
2923.66 2640
2924.17 2839
2924.68 2704
2925.19 2753
2925.70 2607
2926.21 2906
2926.72 2941
2927.23 2745
2927.74 2604
2928.25 2559
2928.76 2633
2929.27 2733
2929.78 2580
2930.29 2641
2930.80 2717
2931.31 2695
2931.82 2448
2932.33 2587
2932.84 2577
2933.35 2746
2933.86 2833
2934.38 2556
2934.89 2591
2935.40 2871
2935.91 2681
2936.42 2802
2936.93 3004
2937.44 3017
2937.95 3059
2938.46 2897
2938.97 2978
2939.49 2886
2940.00 2817
2940.51 2751
2941.02 2902
2941.53 2913
2942.04 2897
2942.55 2723
2943.07 2875
2943.58 2902
2944.09 3020
2944.60 2898
2945.11 2877
2945.62 3036
2946.14 3143
2946.65 2909
2947.16 2910
2947.67 2687
2948.18 2795
2948.70 2827
2949.21 2688
2949.72 2680
2950.23 2790
2950.74 2775
2951.26 2793
2951.77 2628
2952.28 2570
2952.79 2678
2953.31 2527
2953.82 2567
2954.33 2604
2954.84 2653
2955.36 2517
2955.87 2573
2956.38 2751
2956.89 2810
2957.41 2636
2957.92 2663
2958.43 2689
2958.94 2785
2959.46 2831
2959.97 2759
2960.48 2878
2961.00 2808
2961.51 2782
2962.02 2802
2962.54 2776
2963.05 2980
2963.56 3064
2964.08 2951
2964.59 2779
2965.10 2869
2965.62 2866
2966.13 2813
2966.64 2707
2967.16 2770
2967.67 2763
2968.18 2767
2968.70 2585
2969.21 2468
2969.73 2466
2970.24 2801
2970.75 2604
2971.27 2589
2971.78 2691
2972.30 2780
2972.81 2691
2973.32 2453
2973.84 2653
2974.35 2758
2974.87 2812
2975.38 2689
2975.90 2812
2976.41 2708
2976.92 2617
2977.44 2867
2977.95 2633
2978.47 2777
2978.98 2994
2979.50 2742
2980.01 2865
2980.53 2850
2981.04 2926
2981.56 3013
2982.07 2909
2982.59 2882
2983.10 2788
2983.62 3097
2984.13 3100
2984.65 3064
2985.16 3014
2985.68 3302
2986.19 3123
2986.71 3290
2987.22 3006
2987.74 3241
2988.25 3377
2988.77 3259
2989.29 3267
2989.80 3611
2990.32 3615
2990.83 3645
2991.35 3485
2991.86 3736
2992.38 3711
2992.89 3598
2993.41 3878
2993.93 3782
2994.44 3776
2994.96 3587
2995.47 3654
2995.99 3849
2996.51 3742
2997.02 3761
2997.54 3711
2998.06 3588
2998.57 3741
2999.09 3794
2999.60 3759
3000.12 3390
3000.64 3497
3001.15 3616
3001.67 3686
3002.19 3958
3002.70 4233
3003.22 4614
3003.74 4883
3004.25 4454
3004.77 4712
3005.29 4944
3005.81 5281
3006.32 5205
3006.84 5037
3007.36 4771
3007.87 4732
3008.39 4366
3008.91 4040
3009.43 4126
3009.94 3681
3010.46 3259
3010.98 3315
3011.49 3054
3012.01 3187
3012.53 3215
3013.05 3065
3013.57 2998
3014.08 3019
3014.60 3013
3015.12 3063
3015.64 3072
3016.15 3223
3016.67 3171
3017.19 3196
3017.71 3165
3018.23 3023
3018.74 3214
3019.26 3434
3019.78 3377
3020.30 3128
3020.82 3268
3021.33 3386
3021.85 3297
3022.37 3220
3022.89 3273
3023.41 3155
3023.93 3055
3024.45 3260
3024.96 3073
3025.48 3101
3026.00 3181
3026.52 3221
3027.04 3094
3027.56 3073
3028.08 3246
3028.60 3264
3029.11 3120
3029.63 3084
3030.15 3008
3030.67 3030
3031.19 3098
3031.71 3209
3032.23 3101
3032.75 3013
3033.27 2931
3033.79 3131
3034.31 3143
3034.83 3109
3035.35 3084
3035.86 3161
3036.38 3215
3036.90 3143
3037.42 3113
3037.94 3103
3038.46 2939
3038.98 3038
3039.50 3004
3040.02 2796
3040.54 2852
3041.06 2968
3041.58 2853
3042.10 2880
3042.62 2983
3043.14 2929
3043.66 2904
3044.18 2987
3044.70 2905
3045.22 2941
3045.74 3110
3046.27 3055
3046.79 3157
3047.31 3109
3047.83 3007
3048.35 2900
3048.87 3119
3049.39 3037
3049.91 2915
3050.43 3002
3050.95 2909
3051.47 2729
3051.99 2788
3052.51 2930
3053.03 2938
3053.56 3058
3054.08 2696
3054.60 2920
3055.12 3016
3055.64 2876
3056.16 2625
3056.68 2854
3057.20 2916
3057.73 2924
3058.25 2792
3058.77 2752
3059.29 2624
3059.81 2694
3060.33 2862
3060.86 2648
3061.38 2742
3061.90 2798
3062.42 2947
3062.94 3149
3063.46 3214
3063.99 3177
3064.51 3184
3065.03 3191
3065.55 3406
3066.07 3125
3066.60 3080
3067.12 3102
3067.64 3335
3068.16 3272
3068.69 2982
3069.21 2840
3069.73 2931
3070.25 2743
3070.78 2863
3071.30 3017
3071.82 2770
3072.34 2791
3072.87 2900
3073.39 2878
3073.91 2922
3074.43 2927
3074.96 3261
3075.48 3505
3076.00 3374
3076.53 3644
3077.05 3720
3077.57 3905
3078.10 4044
3078.62 3999
3079.14 4297
3079.66 4481
3080.19 4597
3080.71 4455
3081.23 4340
3081.76 4331
3082.28 4288
3082.81 4048
3083.33 3844
3083.85 3828
3084.38 3633
3084.90 3806
3085.42 3766
3085.95 3773
3086.47 3587
3087.00 3639
3087.52 3634
3088.04 3586
3088.57 3246
3089.09 3179
3089.62 2985
3090.14 3183
3090.66 3623
3091.19 3534
3091.71 3497
3092.24 3615
3092.76 3482
3093.29 3536
3093.81 3627
3094.33 3427
3094.86 3755
3095.38 3784
3095.91 3723
3096.43 3800
3096.96 3837
3097.48 4062
3098.01 4021
3098.53 4062
3099.06 4170
3099.58 4671
3100.11 5162
3100.63 5515
3101.16 5988
3101.68 6764
3102.21 7311
3102.73 7954
3103.26 8729
3103.78 8973
3104.31 9309
3104.83 9029
3105.36 8414
3105.89 7994
3106.41 6753
3106.94 6288
3107.46 5508
3107.99 5153
3108.51 4552
3109.04 4329
3109.57 4179
3110.09 4176
3110.62 4167
3111.14 4207
3111.67 3993
3112.19 4098
3112.72 3991
3113.25 3815
3113.77 3450
3114.30 3608
3114.83 3432
3115.35 3573
3115.88 3297
3116.40 3420
3116.93 3541
3117.46 3424
3117.98 3211
3118.51 3134
3119.04 3261
3119.56 3251
3120.09 3405
3120.62 3310
3121.14 3352
3121.67 3411
3122.20 3414
3122.72 3327
3123.25 3298
3123.78 3310
3124.31 3207
3124.83 3342
3125.36 3314
3125.89 3146
3126.41 3060
3126.94 3080
3127.47 3247
3128.00 3115
3128.52 3041
3129.05 2948
3129.58 3176
3130.11 3107
3130.63 2849
3131.16 2972
3131.69 3035
3132.22 2901
3132.74 3088
3133.27 3017
3133.80 2903
3134.33 2877
3134.86 2911
3135.38 3184
3135.91 2991
3136.44 2881
3136.97 2894
3137.50 2887
3138.03 2947
3138.55 2916
3139.08 2848
3139.61 2878
3140.14 2849
3140.67 2822
3141.20 2938
3141.72 2783
3142.25 2751
3142.78 2671
3143.31 2865
3143.84 3016
3144.37 3107
3144.90 2891
3145.42 2943
3145.95 2991
3146.48 2982
3147.01 3161
3147.54 3149
3148.07 3104
3148.60 3293
3149.13 3207
3149.66 3303
3150.19 3278
3150.72 3536
3151.24 3598
3151.77 3294
3152.30 3292
3152.83 3176
3153.36 3479
3153.89 2991
3154.42 3089
3154.95 3462
3155.48 3306
3156.01 3205
3156.54 3078
3157.07 3385
3157.60 3445
3158.13 3274
3158.66 3599
3159.19 3240
3159.72 3209
3160.25 3481
3160.78 3457
3161.31 3314
3161.84 3186
3162.37 3355
3162.90 3362
3163.43 3141
3163.96 3176
3164.49 2966
3165.02 2908
3165.55 3158
3166.08 3021
3166.61 2873
3167.15 2719
3167.68 2633
3168.21 2913
3168.74 2813
3169.27 2978
3169.80 2821
3170.33 2856
3170.86 2643
3171.39 2613
3171.92 2602
3172.45 2813
3172.99 2894
3173.52 2848
3174.05 2895
3174.58 2967
3175.11 3103
3175.64 2916
3176.17 2893
3176.70 2680
3177.24 2974
3177.77 2946
3178.30 2931
3178.83 2861
3179.36 2883
3179.89 2817
3180.43 2794
3180.96 2808
3181.49 2645
3182.02 2591
3182.55 2762
3183.09 2802
3183.62 2903
3184.15 3031
3184.68 3217
3185.21 2856
3185.75 2782
3186.28 2971
3186.81 2911
3187.34 2998
3187.88 2872
3188.41 2836
3188.94 2903
3189.47 2727
3190.01 2763
3190.54 3064
3191.07 3021
3191.60 2768
3192.14 2880
3192.67 2845
3193.20 2758
3193.74 2605
3194.27 2789
3194.80 2700
3195.33 2835
3195.87 2960
3196.40 2849
3196.93 2933
3197.47 2915
3198.00 2866
3198.53 2972
3199.07 3125
3199.60 3247
3200.13 3061
3200.67 3260
3201.20 3034
3201.73 3113
3202.27 3252
3202.80 3315
3203.33 3432
3203.87 3427
3204.40 3446
3204.94 3231
3205.47 3019
3206.00 3015
3206.54 3313
3207.07 3455
3207.61 3383
3208.14 3433
3208.67 3249
3209.21 3584
3209.74 3712
3210.28 4034
3210.81 4356
3211.35 4339
3211.88 4328
3212.41 4188
3212.95 4291
3213.48 4219
3214.02 4142
3214.55 3725
3215.09 3658
3215.62 3370
3216.16 3413
3216.69 3373
3217.23 3327
3217.76 3099
3218.30 2909
3218.83 2991
3219.37 3102
3219.90 3123
3220.44 3390
3220.97 3600
3221.51 3420
3222.04 3568
3222.58 3911
3223.11 4152
3223.65 4404
3224.18 4559
3224.72 4965
3225.25 4582
3225.79 4415
3226.33 4297
3226.86 4407
3227.40 4196
3227.93 4095
3228.47 3879
3229.00 3919
3229.54 3811
3230.08 3460
3230.61 3321
3231.15 3474
3231.68 3166
3232.22 3440
3232.76 3453
3233.29 3348
3233.83 3438
3234.36 3320
3234.90 3480
3235.44 3430
3235.97 3378
3236.51 3513
3237.05 3533
3237.58 3693
3238.12 3513
3238.66 3584
3239.19 3916
3239.73 3851
3240.27 3485
3240.80 3626
3241.34 3815
3241.88 3646
3242.41 3441
3242.95 3324
3243.49 3357
3244.03 3476
3244.56 3502
3245.10 3304
3245.64 3485
3246.17 3469
3246.71 3459
3247.25 3733
3247.79 3894
3248.32 3585
3248.86 3620
3249.40 3756
3249.94 3572
3250.47 3576
3251.01 3527
3251.55 3818
3252.09 4002
3252.62 3891
3253.16 3753
3253.70 3711
3254.24 3720
3254.78 3586
3255.31 3659
3255.85 3699
3256.39 3979
3256.93 3819
3257.47 3967
3258.00 4347
3258.54 4141
3259.08 4382
3259.62 4638
3260.16 4679
3260.70 5049
3261.24 5057
3261.77 5272
3262.31 5518
3262.85 5716
3263.39 5776
3263.93 6283
3264.47 7029
3265.01 7588
3265.54 7551
3266.08 7660
3266.62 7929
3267.16 8293
3267.70 8191
3268.24 8312
3268.78 7931
3269.32 7595
3269.86 6987
3270.40 6238
3270.94 5878
3271.48 5106
3272.01 4797
3272.55 4818
3273.09 4517
3273.63 4312
3274.17 4096
3274.71 4445
3275.25 4316
3275.79 4465
3276.33 4502
3276.87 4636
3277.41 4399
3277.95 4470
3278.49 4577
3279.03 4580
3279.57 4534
3280.11 4475
3280.65 4161
3281.19 4271
3281.73 4218
3282.27 4039
3282.81 4104
3283.35 4435
3283.89 4185
3284.43 4191
3284.97 4178
3285.51 4138
3286.05 4281
3286.59 4141
3287.14 4293
3287.68 4378
3288.22 4344
3288.76 4135
3289.30 4079
3289.84 4039
3290.38 4085
3290.92 4024
3291.46 4087
3292.00 4238
3292.54 4228
3293.09 4290
3293.63 4447
3294.17 4643
3294.71 4715
3295.25 4972
3295.79 4810
3296.33 4750
3296.87 5048
3297.42 4964
3297.96 5064
3298.50 4772
3299.04 4473
3299.58 4632
3300.12 4431
3300.67 4642
3301.21 4527
3301.75 4536
3302.29 4771
3302.83 4915
3303.38 4815
3303.92 4924
3304.46 4661
3305.00 4835
3305.54 4878
3306.09 4554
3306.63 4292
3307.17 4036
3307.71 4101
3308.25 4016
3308.80 3683
3309.34 3826
3309.88 3712
3310.42 3686
3310.97 4010
3311.51 3935
3312.05 3756
3312.60 3819
3313.14 3992
3313.68 3989
3314.22 4215
3314.77 4008
3315.31 4178
3315.85 4181
3316.40 4352
3316.94 4516
3317.48 4561
3318.03 4499
3318.57 4585
3319.11 4667
3319.65 4723
3320.20 4573
3320.74 4799
3321.29 4894
3321.83 4763
3322.37 4540
3322.92 4521
3323.46 4703
3324.00 4410
3324.55 4768
3325.09 4548
3325.63 4520
3326.18 4304
3326.72 4206
3327.27 4017
3327.81 4066
3328.35 3780
3328.90 4089
3329.44 4268
3329.99 4138
3330.53 4555
3331.07 5059
3331.62 5328
3332.16 6049
3332.71 7118
3333.25 8500
3333.80 9833
3334.34 11432
3334.89 13190
3335.43 14130
3335.97 15415
3336.52 16399
3337.06 16688
3337.61 16711
3338.15 15190
3338.70 14274
3339.24 12870
3339.79 11136
3340.33 9602
3340.88 8305
3341.42 7149
3341.97 6356
3342.51 5793
3343.06 5321
3343.60 4854
3344.15 4507
3344.69 4293
3345.24 4039
3345.79 3833
3346.33 3968
3346.88 4068
3347.42 3994
3347.97 3994
3348.51 3909
3349.06 4179
3349.61 3966
3350.15 3803
3350.70 3985
3351.24 4042
3351.79 3968
3352.33 3865
3352.88 3929
3353.43 3949
3353.97 4226
3354.52 3933
3355.07 3690
3355.61 3638
3356.16 3686
3356.70 3731
3357.25 3756
3357.80 3679
3358.34 3504
3358.89 3589
3359.44 3560
3359.98 3254
3360.53 3235
3361.08 3633
3361.62 3522
3362.17 3760
3362.72 3824
3363.26 3645
3363.81 3595
3364.36 3596
3364.90 3831
3365.45 3640
3366.00 3534
3366.55 3605
3367.09 3589
3367.64 3754
3368.19 3567
3368.73 3695
3369.28 3743
3369.83 3719
3370.38 3703
3370.92 3701
3371.47 3757
3372.02 3979
3372.57 3991
3373.11 4210
3373.66 4342
3374.21 4311
3374.76 4487
3375.31 4109
3375.85 3933
3376.40 3641
3376.95 3720
3377.50 3824
3378.05 3732
3378.59 3468
3379.14 3328
3379.69 3126
3380.24 3404
3380.79 3355
3381.33 3320
3381.88 3055
3382.43 2861
3382.98 3049
3383.53 3068
3384.08 2945
3384.63 2988
3385.17 3207
3385.72 3350
3386.27 3162
3386.82 3172
3387.37 2989
3387.92 2768
3388.47 2771
3389.02 2994
3389.57 2863
3390.11 3092
3390.66 2983
3391.21 3110
3391.76 2828
3392.31 2872
3392.86 2780
3393.41 2993
3393.96 2938
3394.51 2903
3395.06 2957
3395.61 2882
3396.16 2926
3396.71 2978
3397.26 2951
3397.81 3012
3398.36 2987
3398.91 2875
3399.45 2791
3400.00 2618
3400.55 2715
3401.10 2745
3401.65 3192
3402.20 3067
3402.75 2946
3403.30 3038
3403.85 2873
3404.41 2799
3404.96 3074
3405.51 2919
3406.06 2780
3406.61 2778
3407.16 2846
3407.71 2643
3408.26 2806
3408.81 3039
3409.36 2931
3409.91 2883
3410.46 2904
3411.01 2958
3411.56 3003
3412.11 3079
3412.66 3169
3413.21 3199
3413.77 3278
3414.32 3334
3414.87 3346
3415.42 3116
3415.97 2960
3416.52 3045
3417.07 3110
3417.62 2992
3418.17 2827
3418.73 2741
3419.28 2795
3419.83 2860
3420.38 2676
3420.93 2795
3421.48 2993
3422.04 2982
3422.59 2945
3423.14 3056
3423.69 3240
3424.24 3212
3424.79 3083
3425.35 3347
3425.90 3223
3426.45 3470
3427.00 3188
3427.55 3038
3428.11 2899
3428.66 2990
3429.21 3003
3429.76 2957
3430.31 3010
3430.87 2986
3431.42 3005
3431.97 2867
3432.52 2815
3433.08 3032
3433.63 3043
3434.18 3049
3434.73 3055
3435.29 2977
3435.84 3033
3436.39 3089
3436.95 3051
3437.50 3054
3438.05 3119
3438.60 3013
3439.16 3034
3439.71 3087
3440.26 3107
3440.82 3157
3441.37 3153
3441.92 3179
3442.48 3106
3443.03 3168
3443.58 3052
3444.14 3054
3444.69 3055
3445.24 2987
3445.80 2970
3446.35 2981
3446.90 2952
3447.46 2940
3448.01 2876
3448.57 2866
3449.12 2764
3449.67 2698
3450.23 2967
3450.78 3031
3451.34 2950
3451.89 3043
3452.44 2954
3453.00 2760
3453.55 2745
3454.11 2757
3454.66 3153
3455.21 2986
3455.77 2881
3456.32 2965
3456.88 2959
3457.43 3075
3457.99 3069
3458.54 3103
3459.10 2913
3459.65 3057
3460.20 3166
3460.76 3039
3461.31 3110
3461.87 3169
3462.42 3162
3462.98 3150
3463.53 3101
3464.09 3288
3464.64 3222
3465.20 3177
3465.75 3068
3466.31 3282
3466.86 3403
3467.42 3169
3467.98 3231
3468.53 3514
3469.09 3377
3469.64 3505
3470.20 3440
3470.75 3670
3471.31 3735
3471.86 3647
3472.42 3622
3472.98 3771
3473.53 4005
3474.09 3887
3474.64 3745
3475.20 3638
3475.75 3518
3476.31 3428
3476.87 3589
3477.42 3632
3477.98 3688
3478.53 3701
3479.09 3735
3479.65 3957
3480.20 4011
3480.76 4124
3481.32 4154
3481.87 4119
3482.43 3871
3482.99 3991
3483.54 4041
3484.10 3841
3484.66 3750
3485.21 3926
3485.77 4063
3486.33 4084
3486.88 4064
3487.44 4232
3488.00 4718
3488.55 5205
3489.11 5807
3489.67 6315
3490.22 7075
3490.78 8022
3491.34 9104
3491.90 9694
3492.45 10385
3493.01 11011
3493.57 10740
3494.13 9919
3494.68 9018
3495.24 8418
3495.80 7802
3496.36 6784
3496.91 6088
3497.47 5896
3498.03 5753
3498.59 5563
3499.14 5306
3499.70 5339
3500.26 5383
3500.82 5274
3501.38 5359
3501.93 5541
3502.49 5817
3503.05 5749
3503.61 5993
3504.17 6287
3504.73 6677
3505.28 6530
3505.84 6638
3506.40 6589
3506.96 6214
3507.52 5784
3508.08 5616
3508.63 5348
3509.19 4820
3509.75 4810
3510.31 4647
3510.87 4479
3511.43 4411
3511.99 4104
3512.55 4033
3513.10 3814
3513.66 3655
3514.22 3552
3514.78 3504
3515.34 3414
3515.90 3451
3516.46 3258
3517.02 3400
3517.58 3368
3518.14 3446
3518.70 3230
3519.26 3267
3519.81 3271
3520.37 3510
3520.93 3548
3521.49 3482
3522.05 3434
3522.61 3403
3523.17 3283
3523.73 3422
3524.29 3588
3524.85 3478
3525.41 3486
3525.97 3412
3526.53 3393
3527.09 3318
3527.65 3323
3528.21 3192
3528.77 3115
3529.33 3104
3529.89 3179
3530.45 3155
3531.01 2973
3531.57 3038
3532.13 3265
3532.69 3312
3533.26 3417
3533.82 3231
3534.38 3422
3534.94 3463
3535.50 3537
3536.06 3588
3536.62 3559
3537.18 3590
3537.74 3713
3538.30 3691
3538.86 3543
3539.42 3475
3539.99 3447
3540.55 3387
3541.11 3184
3541.67 3050
3542.23 3125
3542.79 3021
3543.35 3093
3543.91 3114
3544.48 3147
3545.04 3224
3545.60 3301
3546.16 3262
3546.72 3110
3547.28 2998
3547.84 3016
3548.41 3120
3548.97 3064
3549.53 2773
3550.09 2744
3550.65 2928
3551.22 2785
3551.78 2732
3552.34 3109
3552.90 2987
3553.46 2771
3554.03 2786
3554.59 2963
3555.15 2716
3555.71 2672
3556.28 2816
3556.84 2569
3557.40 2628
3557.96 2769
3558.53 2686
3559.09 2688
3559.65 2721
3560.21 2964
3560.78 2963
3561.34 2783
3561.90 2942
3562.46 2959
3563.03 3016
3563.59 2842
3564.15 2965
3564.72 3048
3565.28 2835
3565.84 2914
3566.41 2822
3566.97 2774
3567.53 2719
3568.10 2720
3568.66 2794
3569.22 2662
3569.79 2743
3570.35 2809
3570.91 2764
3571.48 2770
3572.04 2751
3572.60 2755
3573.17 2887
3573.73 3058
3574.29 2921
3574.86 3011
3575.42 3002
3575.99 3082
3576.55 3029
3577.11 3117
3577.68 3039
3578.24 3198
3578.81 3259
3579.37 3310
3579.93 3116
3580.50 3060
3581.06 3033
3581.63 2978
3582.19 2741
3582.76 2930
3583.32 3042
3583.89 2878
3584.45 2908
3585.01 2851
3585.58 2812
3586.14 2805
3586.71 2818
3587.27 3078
3587.84 2914
3588.40 2709
3588.97 2723
3589.53 2705
3590.10 2689
3590.66 2725
3591.23 2779
3591.79 2663
3592.36 2967
3592.92 2930
3593.49 2781
3594.05 2723
3594.62 2846
3595.19 2888
3595.75 2808
3596.32 2865
3596.88 3083
3597.45 2993
3598.01 2776
3598.58 2743
3599.14 2822
3599.71 2924
3600.28 2967
3600.84 2925
3601.41 2904
3601.97 2956
3602.54 2779
3603.11 2768
3603.67 2768
3604.24 2800
3604.80 2800
3605.37 2618
3605.94 2817
3606.50 2690
3607.07 2449
3607.64 2466
3608.20 2447
3608.77 2382
3609.34 2440
3609.90 2428
3610.47 2505
3611.04 2536
3611.60 2592
3612.17 2607
3612.74 2464
3613.30 2463
3613.87 2598
3614.44 2593
3615.00 2728
3615.57 2711
3616.14 2672
3616.70 2841
3617.27 2821
3617.84 2907
3618.41 2979
3618.97 3014
3619.54 2857
3620.11 2955
3620.68 3028
3621.24 3038
3621.81 2993
3622.38 2959
3622.95 2768
3623.51 2695
3624.08 2670
3624.65 2633
3625.22 2621
3625.78 2649
3626.35 2526
3626.92 2636
3627.49 2600
3628.06 2483
3628.62 2643
3629.19 2545
3629.76 2421
3630.33 2421
3630.90 2456
3631.47 2608
3632.03 2731
3632.60 2664
3633.17 2651
3633.74 2591
3634.31 2451
3634.88 2465
3635.44 2478
3636.01 2292
3636.58 2436
3637.15 2480
3637.72 2509
3638.29 2425
3638.86 2617
3639.43 2690
3639.99 2675
3640.56 2652
3641.13 2692
3641.70 2730
3642.27 2710
3642.84 2546
3643.41 2637
3643.98 2713
3644.55 2664
3645.12 2595
3645.69 2475
3646.26 2446
3646.83 2464
3647.40 2431
3647.96 2603
3648.53 2706
3649.10 2669
3649.67 2813
3650.24 2785
3650.81 2729
3651.38 2855
3651.95 2756
3652.52 2715
3653.09 3028
3653.66 2830
3654.23 2776
3654.80 2733
3655.37 2666
3655.94 2738
3656.51 2567
3657.08 2770
3657.65 2771
3658.22 2640
3658.80 2771
3659.37 2750
3659.94 2616
3660.51 2629
3661.08 2603
3661.65 2531
3662.22 2462
3662.79 2689
3663.36 2806
3663.93 2703
3664.50 2774
3665.07 2484
3665.64 2669
3666.21 2796
3666.79 3086
3667.36 2760
3667.93 2588
3668.50 2569
3669.07 2471
3669.64 2435
3670.21 2502
3670.78 2460
3671.36 2534
3671.93 2867
3672.50 2670
3673.07 2592
3673.64 2780
3674.21 3042
3674.78 3049
3675.36 3068
3675.93 3075
3676.50 3214
3677.07 3143
3677.64 3023
3678.22 3083
3678.79 2876
3679.36 2914
3679.93 2839
3680.50 2589
3681.08 2688
3681.65 2753
3682.22 2567
3682.79 2519
3683.37 2677
3683.94 2721
3684.51 2574
3685.08 2662
3685.65 2596
3686.23 2614
3686.80 2702
3687.37 2573
3687.95 2688
3688.52 2449
3689.09 2548
3689.66 2696
3690.24 2615
3690.81 2874
3691.38 2534
3691.96 2663
3692.53 2681
3693.10 2677
3693.67 2706
3694.25 2763
3694.82 2732
3695.39 2654
3695.97 2454
3696.54 2512
3697.11 2346
3697.69 2385
3698.26 2495
3698.83 2500
3699.41 2495
3699.98 2407
3700.56 2556
3701.13 2609
3701.70 2512
3702.28 2560
3702.85 2616
3703.42 2570
3704.00 2515
3704.57 2592
3705.15 2878
3705.72 2614
3706.29 2754
3706.87 2627
3707.44 2772
3708.02 2802
3708.59 2577
3709.17 2648
3709.74 2585
3710.31 2592
3710.89 2421
3711.46 2732
3712.04 2639
3712.61 2371
3713.19 2531
3713.76 2675
3714.34 2647
3714.91 2524
3715.49 2542
3716.06 2724
3716.64 2545
3717.21 2486
3717.79 2371
3718.36 2488
3718.94 2779
3719.51 2562
3720.09 2501
3720.66 2449
3721.24 2435
3721.81 2559
3722.39 2315
3722.96 2291
3723.54 2487
3724.11 2471
3724.69 2501
3725.27 2419
3725.84 2274
3726.42 2295
3726.99 2627
3727.57 2623
3728.14 2431
3728.72 2372
3729.30 2501
3729.87 2657
3730.45 2828
3731.02 2778
3731.60 2670
3732.18 2652
3732.75 2817
3733.33 2682
3733.90 2572
3734.48 2839
3735.06 2952
3735.63 2959
3736.21 2712
3736.79 2656
3737.36 2781
3737.94 2682
3738.52 2757
3739.09 2710
3739.67 2569
3740.25 2656
3740.82 2560
3741.40 2416
3741.98 2540
3742.55 2534
3743.13 2543
3743.71 2489
3744.28 2556
3744.86 2610
3745.44 2441
3746.02 2413
3746.59 2382
3747.17 2455
3747.75 2546
3748.32 2552
3748.90 2730
3749.48 2751
3750.06 2658
3750.63 2648
3751.21 2510
3751.79 2432
3752.37 2544
3752.95 2539
3753.52 2440
3754.10 2489
3754.68 2499
3755.26 2519
3755.83 2413
3756.41 2209
3756.99 2405
3757.57 2369
3758.15 2360
3758.72 2395
3759.30 2332
3759.88 2397
3760.46 2514
3761.04 2629
3761.62 2407
3762.19 2565
3762.77 2495
3763.35 2659
3763.93 2706
3764.51 2478
3765.09 2530
3765.67 2521
3766.25 2432
3766.82 2509
3767.40 2477
3767.98 2555
3768.56 2528
3769.14 2422
3769.72 2395
3770.30 2522
3770.88 2594
3771.46 2534
3772.03 2435
3772.61 2415
3773.19 2336
3773.77 2354
3774.35 2332
3774.93 2465
3775.51 2503
3776.09 2391
3776.67 2214
3777.25 2345
3777.83 2453
3778.41 2282
3778.99 2132
3779.57 2449
3780.15 2433
3780.73 2440
3781.31 2392
3781.89 2305
3782.47 2232
3783.05 2233
3783.63 2340
3784.21 2365
3784.79 2247
3785.37 2298
3785.95 2223
3786.53 2316
3787.11 2536
3787.69 2409
3788.27 2255
3788.85 2307
3789.43 2324
3790.01 2394
3790.59 2435
3791.17 2480
3791.75 2548
3792.33 2479
3792.92 2403
3793.50 2355
3794.08 2466
3794.66 2568
3795.24 2524
3795.82 2384
3796.40 2460
3796.98 2338
3797.56 2492
3798.14 2522
3798.73 2472
3799.31 2456
3799.89 2477
3800.47 2376
3801.05 2584
3801.63 2522
3802.21 2327
3802.80 2442
3803.38 2409
3803.96 2406
3804.54 2498
3805.12 2554
3805.70 2385
3806.29 2335
3806.87 2597
3807.45 2665
3808.03 2746
3808.61 2886
3809.20 2809
3809.78 2685
3810.36 2968
3810.94 3023
3811.52 2866
3812.11 2678
3812.69 2576
3813.27 2642
3813.85 2735
3814.44 2706
3815.02 2751
3815.60 2692
3816.18 2632
3816.77 2695
3817.35 2491
3817.93 2630
3818.51 2618
3819.10 2570
3819.68 2540
3820.26 2376
3820.85 2388
3821.43 2497
3822.01 2577
3822.59 2373
3823.18 2388
3823.76 2289
3824.34 2236
3824.93 2330
3825.51 2246
3826.09 2455
3826.68 2432
3827.26 2260
3827.84 2354
3828.43 2330
3829.01 2323
3829.59 2323
3830.18 2306
3830.76 2436
3831.35 2307
3831.93 2309
3832.51 2515
3833.10 2406
3833.68 2367
3834.26 2596
3834.85 2498
3835.43 2449
3836.02 2457
3836.60 2389
3837.19 2411
3837.77 2549
3838.35 2535
3838.94 2401
3839.52 2412
3840.11 2403
3840.69 2392
3841.28 2418
3841.86 2260
3842.44 2279
3843.03 2339
3843.61 2355
3844.20 2245
3844.78 2266
3845.37 2336
3845.95 2385
3846.54 2333
3847.12 2270
3847.71 2255
3848.29 2284
3848.88 2523
3849.46 2552
3850.05 2216
3850.63 2330
3851.22 2429
3851.80 2370
3852.39 2355
3852.97 2301
3853.56 2253
3854.15 2273
3854.73 2165
3855.32 2337
3855.90 2439
3856.49 2338
3857.07 2491
3857.66 2542
3858.25 2560
3858.83 2600
3859.42 2708
3860.00 2686
3860.59 2615
3861.17 2630
3861.76 2696
3862.35 2891
3862.93 2829
3863.52 2602
3864.11 2775
3864.69 2803
3865.28 2817
3865.86 2835
3866.45 2836
3867.04 2856
3867.62 2643
3868.21 2594
3868.80 2667
3869.38 2391
3869.97 2506
3870.56 2612
3871.14 2453
3871.73 2512
3872.32 2715
3872.90 2561
3873.49 2360
3874.08 2488
3874.66 2539
3875.25 2439
3875.84 2649
3876.43 2609
3877.01 2615
3877.60 2502
3878.19 2683
3878.78 2546
3879.36 2589
3879.95 2433
3880.54 2288
3881.13 2368
3881.71 2475
3882.30 2334
3882.89 2297
3883.48 2456
3884.06 2446
3884.65 2335
3885.24 2421
3885.83 2436
3886.41 2328
3887.00 2381
3887.59 2500
3888.18 2575
3888.77 2624
3889.35 2681
3889.94 2695
3890.53 2729
3891.12 2558
3891.71 2730
3892.30 2810
3892.88 2787
3893.47 2832
3894.06 2740
3894.65 2685
3895.24 2547
3895.83 2546
3896.42 2572
3897.00 2671
3897.59 2719
3898.18 2684
3898.77 2403
3899.36 2569
3899.95 2562
3900.54 2510
3901.13 2508
3901.72 2654
3902.31 2610
3902.89 2573
3903.48 2597
3904.07 2609
3904.66 2549
3905.25 2642
3905.84 2519
3906.43 2664
3907.02 2475
3907.61 2558
3908.20 2334
3908.79 2468
3909.38 2506
3909.97 2385
3910.56 2437
3911.15 2260
3911.74 2285
3912.33 2272
3912.92 2343
3913.51 2404
3914.10 2383
3914.69 2441
3915.28 2288
3915.87 2324
3916.46 2424
3917.05 2289
3917.64 2347
3918.23 2562
3918.82 2465
3919.41 2198
3920.00 2451
3920.59 2597
3921.18 2273
3921.77 2497
3922.36 2518
3922.95 2380
3923.54 2449
3924.13 2408
3924.72 2351
3925.32 2460
3925.91 2524
3926.50 2528
3927.09 2160
3927.68 2430
3928.27 2370
3928.86 2212
3929.45 2417
3930.04 2365
3930.63 2197
3931.23 2096
3931.82 2285
3932.41 2154
3933.00 2221
3933.59 2314
3934.18 2239
3934.77 2220
3935.37 2365
3935.96 2265
3936.55 2207
3937.14 2344
3937.73 2348
3938.33 2514
3938.92 2434
3939.51 2653
3940.10 2711
3940.69 2681
3941.28 2741
3941.88 2812
3942.47 2551
3943.06 2841
3943.65 2876
3944.25 2678
3944.84 2674
3945.43 2657
3946.02 2612
3946.62 2554
3947.21 2523
3947.80 2455
3948.39 2508
3948.99 2253
3949.58 2292
3950.17 2437
3950.76 2503
3951.36 2353
3951.95 2385
3952.54 2363
3953.14 2303
3953.73 2307
3954.32 2416
3954.91 2515
3955.51 2545
3956.10 2454
3956.69 2439
3957.29 2737
3957.88 2790
3958.47 2743
3959.07 2660
3959.66 2575
3960.25 2722
3960.85 2526
3961.44 2532
3962.03 2748
3962.63 2626
3963.22 2525
3963.82 2557
3964.41 2611
3965.00 2659
3965.60 2622
3966.19 2830
3966.79 2815
3967.38 2753
3967.97 2635
3968.57 2557
3969.16 2777
3969.76 2805
3970.35 2886
3970.94 2622
3971.54 2621
3972.13 2532
3972.73 2800
3973.32 2573
3973.92 2624
3974.51 2614
3975.11 2565
3975.70 2612
3976.29 2721
3976.89 2679
3977.48 2687
3978.08 2788
3978.67 2670
3979.27 2609
3979.86 2638
3980.46 2709
3981.05 2608
3981.65 2732
3982.24 2741
3982.84 2596
3983.43 2760
3984.03 2543
3984.62 2602
3985.22 2630
3985.82 2759
3986.41 3001
3987.01 2800
3987.60 2673
3988.20 2755
3988.79 2781
3989.39 2800
3989.98 2665
3990.58 2728
3991.18 2714
3991.77 2876
3992.37 2814
3992.96 3031
3993.56 3146
3994.16 3155
3994.75 3086
3995.35 3070
3995.94 3115
3996.54 3122
3997.14 3235
3997.73 3184
3998.33 3172
3998.93 3083
3999.52 3140
4000.12 3065
4000.71 3119
4001.31 2883
4001.91 2924
4002.50 2832
4003.10 2801
4003.70 2759
4004.29 2679
4004.89 2901
4005.49 2867
4006.09 2860
4006.68 2790
4007.28 2872
4007.88 2951
4008.47 2723
4009.07 2781
4009.67 2840
4010.27 2807
4010.86 2706
4011.46 2850
4012.06 2827
4012.65 2767
4013.25 2788
4013.85 2710
4014.45 2869
4015.04 2851
4015.64 2795
4016.24 2917
4016.84 2861
4017.44 2621
4018.03 2678
4018.63 2758
4019.23 2688
4019.83 2962
4020.42 2692
4021.02 2787
4021.62 2773
4022.22 2806
4022.82 2737
4023.42 2628
4024.01 2743
4024.61 2875
4025.21 3225
4025.81 3333
4026.41 3219
4027.01 3448
4027.60 3607
4028.20 3800
4028.80 3642
4029.40 3880
4030.00 3820
4030.60 3655
4031.20 3624
4031.79 3298
4032.39 3350
4032.99 3270
4033.59 2990
4034.19 3096
4034.79 2884
4035.39 2920
4035.99 2842
4036.59 2733
4037.19 2772
4037.79 2486
4038.38 2708
4038.98 2596
4039.58 2606
4040.18 2352
4040.78 2521
4041.38 2594
4041.98 2486
4042.58 2474
4043.18 2413
4043.78 2435
4044.38 2609
4044.98 2704
4045.58 2464
4046.18 2330
4046.78 2267
4047.38 2306
4047.98 2566
4048.58 2607
4049.18 2393
4049.78 2448
4050.38 2426
4050.98 2589
4051.58 2677
4052.18 2445
4052.78 2640
4053.38 2785
4053.98 2886
4054.58 2696
4055.18 2608
4055.78 2771
4056.38 2695
4056.99 2624
4057.59 2752
4058.19 2640
4058.79 2574
4059.39 2692
4059.99 2737
4060.59 2710
4061.19 2640
4061.79 2576
4062.39 2429
4062.99 2411
4063.60 2592
4064.20 2715
4064.80 2677
4065.40 2538
4066.00 2550
4066.60 2493
4067.20 2515
4067.81 2578
4068.41 2512
4069.01 2358
4069.61 2394
4070.21 2418
4070.81 2566
4071.42 2501
4072.02 2335
4072.62 2376
4073.22 2290
4073.82 2224
4074.42 2364
4075.03 2468
4075.63 2348
4076.23 2258
4076.83 2200
4077.44 2252
4078.04 2312
4078.64 2295
4079.24 2322
4079.84 2091
4080.45 2306
4081.05 2377
4081.65 2312
4082.25 2153
4082.86 2258
4083.46 2203
4084.06 2234
4084.67 2303
4085.27 2543
4085.87 2400
4086.47 2220
4087.08 2396
4087.68 2507
4088.28 2481
4088.89 2421
4089.49 2448
4090.09 2221
4090.69 2348
4091.30 2387
4091.90 2502
4092.50 2342
4093.11 2516
4093.71 2521
4094.31 2510
4094.92 2391
4095.52 2510
4096.13 2476
4096.73 2415
4097.33 2359
4097.94 2474
4098.54 2376
4099.14 2251
4099.75 2280
4100.35 2357
4100.96 2327
4101.56 2439
4102.16 2520
4102.77 2477
4103.37 2393
4103.98 2219
4104.58 2396
4105.18 2387
4105.79 2240
4106.39 2294
4107.00 2388
4107.60 2489
4108.21 2451
4108.81 2302
4109.42 2389
4110.02 2377
4110.62 2261
4111.23 2294
4111.83 2447
4112.44 2483
4113.04 2366
4113.65 2355
4114.25 2295
4114.86 2338
4115.46 2314
4116.07 2428
4116.67 2563
4117.28 2338
4117.88 2309
4118.49 2388
4119.09 2441
4119.70 2494
4120.31 2339
4120.91 2308
4121.52 2414
4122.12 2490
4122.73 2318
4123.33 2436
4123.94 2446
4124.54 2202
4125.15 2216
4125.76 2216
4126.36 2478
4126.97 2303
4127.57 2158
4128.18 2386
4128.79 2424
4129.39 2317
4130.00 2258
4130.60 2340
4131.21 2412
4131.82 2432
4132.42 2404
4133.03 2555
4133.63 2530
4134.24 2537
4134.85 2712
4135.45 2671
4136.06 2601
4136.67 2755
4137.27 2548
4137.88 2721
4138.49 2715
4139.09 2677
4139.70 2843
4140.31 2883
4140.91 2751
4141.52 2751
4142.13 2851
4142.74 2950
4143.34 2811
4143.95 2838
4144.56 2964
4145.16 2854
4145.77 2708
4146.38 2705
4146.99 2540
4147.59 2453
4148.20 2440
4148.81 2699
4149.42 2548
4150.02 2307
4150.63 2340
4151.24 2519
4151.85 2381
4152.45 2517
4153.06 2444
4153.67 2451
4154.28 2519
4154.88 2353
4155.49 2427
4156.10 2373
4156.71 2358
4157.32 2466
4157.93 2512
4158.53 2484
4159.14 2362
4159.75 2312
4160.36 2208
4160.97 2246
4161.57 2320
4162.18 2441
4162.79 2569
4163.40 2383
4164.01 2568
4164.62 2556
4165.23 2686
4165.83 2797
4166.44 2617
4167.05 2605
4167.66 2639
4168.27 2545
4168.88 2600
4169.49 2625
4170.10 2548
4170.71 2502
4171.32 2580
4171.92 2445
4172.53 2503
4173.14 2745
4173.75 2577
4174.36 2521
4174.97 2530
4175.58 2452
4176.19 2576
4176.80 2636
4177.41 2566
4178.02 2510
4178.63 2642
4179.24 2519
4179.85 2483
4180.46 2586
4181.07 2461
4181.68 2429
4182.29 2428
4182.90 2546
4183.51 2396
4184.12 2371
4184.73 2349
4185.34 2404
4185.95 2391
4186.56 2363
4187.17 2365
4187.78 2416
4188.39 2318
4189.00 2376
4189.61 2360
4190.22 2420
4190.83 2440
4191.44 2367
4192.05 2547
4192.66 2376
4193.27 2525
4193.88 2407
4194.49 2390
4195.10 2528
4195.72 2405
4196.33 2371
4196.94 2329
4197.55 2271
4198.16 2402
4198.77 2526
4199.38 2497
4199.99 2554
4200.60 2397
4201.22 2320
4201.83 2471
4202.44 2401
4203.05 2280
4203.66 2322
4204.27 2457
4204.88 2310
4205.50 2428
4206.11 2433
4206.72 2424
4207.33 2395
4207.94 2258
4208.55 2425
4209.17 2331
4209.78 2176
4210.39 2422
4211.00 2356
4211.61 2316
4212.23 2327
4212.84 2264
4213.45 2343
4214.06 2449
4214.68 2360
4215.29 2298
4215.90 2421
4216.51 2384
4217.12 2424
4217.74 2477
4218.35 2822
4218.96 2818
4219.58 2676
4220.19 2722
4220.80 2839
4221.41 2862
4222.03 2897
4222.64 2699
4223.25 2595
4223.86 2765
4224.48 2755
4225.09 2503
4225.70 2493
4226.32 2363
4226.93 2500
4227.54 2571
4228.16 2785
4228.77 2869
4229.38 2867
4230.00 2747
4230.61 2972
4231.22 2762
4231.84 2808
4232.45 3064
4233.06 3130
4233.68 3451
4234.29 3505
4234.91 3417
4235.52 3347
4236.13 3338
4236.75 3454
4237.36 3207
4237.97 3017
4238.59 2767
4239.20 2741
4239.82 2820
4240.43 2559
4241.05 2688
4241.66 2489
4242.27 2457
4242.89 2530
4243.50 2382
4244.12 2434
4244.73 2432
4245.35 2374
4245.96 2467
4246.57 2658
4247.19 2564
4247.80 2383
4248.42 2380
4249.03 2351
4249.65 2421
4250.26 2463
4250.88 2559
4251.49 2310
4252.11 2472
4252.72 2505
4253.34 2380
4253.95 2423
4254.57 2519
4255.18 2501
4255.80 2614
4256.41 2597
4257.03 2422
4257.64 2407
4258.26 2467
4258.88 2411
4259.49 2343
4260.11 2259
4260.72 2313
4261.34 2520
4261.95 2650
4262.57 2474
4263.19 2486
4263.80 2674
4264.42 2557
4265.03 2519
4265.65 2750
4266.26 2704
4266.88 2751
4267.50 2860
4268.11 2845
4268.73 2752
4269.35 2788
4269.96 2732
4270.58 2636
4271.19 2510
4271.81 2675
4272.43 2498
4273.04 2412
4273.66 2485
4274.28 2374
4274.89 2433
4275.51 2403
4276.13 2260
4276.74 2349
4277.36 2502
4277.98 2493
4278.59 2433
4279.21 2196
4279.83 2096
4280.45 2252
4281.06 2349
4281.68 2406
4282.30 2256
4282.91 2293
4283.53 2348
4284.15 2182
4284.77 2337
4285.38 2407
4286.00 2260
4286.62 2312
4287.24 2382
4287.85 2535
4288.47 2515
4289.09 2584
4289.71 2567
4290.32 2705
4290.94 2445
4291.56 2490
4292.18 2576
4292.80 2691
4293.41 2530
4294.03 2513
4294.65 2533
4295.27 2520
4295.89 2661
4296.50 2477
4297.12 2473
4297.74 2449
4298.36 2406
4298.98 2360
4299.60 2509
4300.21 2507
4300.83 2482
4301.45 2329
4302.07 2447
4302.69 2443
4303.31 2378
4303.93 2394
4304.54 2342
4305.16 2381
4305.78 2480
4306.40 2401
4307.02 2458
4307.64 2453
4308.26 2548
4308.88 2673
4309.50 2352
4310.12 2258
4310.73 2419
4311.35 2459
4311.97 2338
4312.59 2306
4313.21 2340
4313.83 2362
4314.45 2550
4315.07 2620
4315.69 2532
4316.31 2305
4316.93 2350
4317.55 2432
4318.17 2393
4318.79 2472
4319.41 2549
4320.03 2519
4320.65 2546
4321.27 2548
4321.89 2624
4322.51 2564
4323.13 2478
4323.75 2683
4324.37 2802
4324.99 2710
4325.61 2820
4326.23 2863
4326.85 2685
4327.47 2810
4328.09 2903
4328.71 2931
4329.33 3124
4329.95 2868
4330.57 2754
4331.19 2802
4331.81 2806
4332.44 2860
4333.06 2904
4333.68 3072
4334.30 2955
4334.92 3113
4335.54 3469
4336.16 3477
4336.78 3900
4337.40 3718
4338.02 3850
4338.65 3734
4339.27 3885
4339.89 3928
4340.51 3598
4341.13 3718
4341.75 3610
4342.37 3641
4342.99 3711
4343.62 3922
4344.24 3983
4344.86 4369
4345.48 4920
4346.10 5189
4346.73 5448
4347.35 5569
4347.97 5526
4348.59 5353
4349.21 4981
4349.83 4819
4350.46 4299
4351.08 4046
4351.70 3575
4352.32 3375
4352.95 3166
4353.57 2799
4354.19 2918
4354.81 2947
4355.43 2941
4356.06 2698
4356.68 2872
4357.30 2986
4357.93 2849
4358.55 2918
4359.17 2985
4359.79 2975
4360.42 2730
4361.04 2783
4361.66 2669
4362.28 2737
4362.91 2736
4363.53 2933
4364.15 2958
4364.78 2876
4365.40 2760
4366.02 2932
4366.65 2674
4367.27 2642
4367.89 2761
4368.52 2659
4369.14 2594
4369.76 2452
4370.39 2615
4371.01 2453
4371.63 2366
4372.26 2437
4372.88 2379
4373.50 2362
4374.13 2344
4374.75 2391
4375.38 2358
4376.00 2259
4376.62 2400
4377.25 2487
4377.87 2613
4378.50 2543
4379.12 2401
4379.74 2423
4380.37 2443
4380.99 2389
4381.62 2465
4382.24 2536
4382.87 2509
4383.49 2485
4384.11 2512
4384.74 2535
4385.36 2422
4385.99 2602
4386.61 2351
4387.24 2263
4387.86 2248
4388.49 2293
4389.11 2243
4389.74 2327
4390.36 2299
4390.99 2305
4391.61 2371
4392.24 2339
4392.86 2255
4393.49 2201
4394.11 2255
4394.74 2282
4395.36 2340
4395.99 2254
4396.61 2174
4397.24 2191
4397.86 2352
4398.49 2374
4399.12 2457
4399.74 2461
4400.37 2306
4400.99 2329
4401.62 2361
4402.24 2269
4402.87 2181
4403.50 2281
4404.12 2294
4404.75 2289
4405.37 2382
4406.00 2359
4406.62 2454
4407.25 2265
4407.88 2376
4408.50 2389
4409.13 2387
4409.76 2452
4410.38 2320
4411.01 2332
4411.64 2256
4412.26 2229
4412.89 2379
4413.51 2308
4414.14 2310
4414.77 2450
4415.39 2551
4416.02 2334
4416.65 2311
4417.28 2370
4417.90 2450
4418.53 2264
4419.16 2300
4419.78 2377
4420.41 2299
4421.04 2104
4421.66 2225
4422.29 2312
4422.92 2210
4423.55 2051
4424.17 2106
4424.80 2007
4425.43 1898
4426.06 2011
4426.68 2209
4427.31 2012
4427.94 1911
4428.57 1972
4429.19 2000
4429.82 2044
4430.45 2071
4431.08 2250
4431.70 2127
4432.33 2081
4432.96 2282
4433.59 2176
4434.22 2068
4434.84 2161
4435.47 2232
4436.10 2250
4436.73 2242
4437.36 2287
4437.99 2236
4438.61 2250
4439.24 2174
4439.87 2254
4440.50 2209
4441.13 2282
4441.76 2141
4442.38 2091
4443.01 2081
4443.64 2194
4444.27 2192
4444.90 2211
4445.53 2191
4446.16 2150
4446.79 2238
4447.42 2290
4448.04 2205
4448.67 2186
4449.30 2162
4449.93 2197
4450.56 2078
4451.19 2109
4451.82 2363
4452.45 2470
4453.08 2288
4453.71 2234
4454.34 2248
4454.97 2296
4455.60 2313
4456.23 2089
4456.86 2109
4457.48 2294
4458.11 2358
4458.74 2288
4459.37 2127
4460.00 2214
4460.63 2158
4461.26 2163
4461.89 2075
4462.52 2011
4463.15 1977
4463.78 2069
4464.41 2081
4465.04 2018
4465.67 1985
4466.30 1968
4466.94 2100
4467.57 2118
4468.20 2146
4468.83 2102
4469.46 1996
4470.09 2058
4470.72 2065
4471.35 2229
4471.98 1989
4472.61 2095
4473.24 2058
4473.87 2024
4474.50 2039
4475.13 2169
4475.76 2023
4476.40 2077
4477.03 1961
4477.66 2082
4478.29 2129
4478.92 2114
4479.55 2056
4480.18 2206
4480.81 2298
4481.45 2172
4482.08 2272
4482.71 2207
4483.34 2275
4483.97 2212
4484.60 2213
4485.23 2332
4485.87 2284
4486.50 2395
4487.13 2275
4487.76 2382
4488.39 2298
4489.03 2300
4489.66 2226
4490.29 2221
4490.92 2184
4491.55 2313
4492.19 2393
4492.82 2427
4493.45 2355
4494.08 2309
4494.71 2297
4495.35 2122
4495.98 2225
4496.61 2291
4497.24 2199
4497.88 2107
4498.51 2329
4499.14 2538
4499.77 2587
4500.41 2682
4501.04 2879
4501.67 3042
4502.31 3268
4502.94 3381
4503.57 3388
4504.20 3415
4504.84 3255
4505.47 3173
4506.10 3074
4506.74 2975
4507.37 2824
4508.00 2677
4508.64 2750
4509.27 2725
4509.90 2576
4510.54 2439
4511.17 2504
4511.80 2437
4512.44 2304
4513.07 2046
4513.70 2167
4514.34 2256
4514.97 2309
4515.61 2274
4516.24 2188
4516.87 2109
4517.51 2171
4518.14 2185
4518.78 2097
4519.41 2080
4520.04 2083
4520.68 2112
4521.31 2254
4521.95 2232
4522.58 2204
4523.21 2109
4523.85 2195
4524.48 2296
4525.12 2442
4525.75 2359
4526.39 2350
4527.02 2481
4527.66 2509
4528.29 2429
4528.93 2433
4529.56 2605
4530.20 2723
4530.83 2724
4531.46 2647
4532.10 2637
4532.73 2675
4533.37 2798
4534.00 2792
4534.64 2686
4535.28 2570
4535.91 2504
4536.55 2419
4537.18 2290
4537.82 2277
4538.45 2263
4539.09 2271
4539.72 2289
4540.36 2267
4540.99 2431
4541.63 2417
4542.26 2505
4542.90 2355
4543.54 2198
4544.17 2267
4544.81 2035
4545.44 2198
4546.08 2169
4546.72 2268
4547.35 2272
4547.99 2237
4548.62 2229
4549.26 2050
4549.90 2196
4550.53 2192
4551.17 2104
4551.80 2145
4552.44 2218
4553.08 2352
4553.71 2345
4554.35 2261
4554.99 2099
4555.62 2185
4556.26 2253
4556.90 2322
4557.53 2199
4558.17 2224
4558.81 2181
4559.44 2147
4560.08 2209
4560.72 2102
4561.35 2005
4561.99 1951
4562.63 2090
4563.27 2160
4563.90 2139
4564.54 2038
4565.18 2212
4565.81 2333
4566.45 2094
4567.09 2228
4567.73 2161
4568.36 2078
4569.00 2132
4569.64 2198
4570.28 2323
4570.91 2165
4571.55 1989
4572.19 2106
4572.83 2233
4573.47 2125
4574.10 2048
4574.74 2012
4575.38 2066
4576.02 1993
4576.66 1972
4577.29 2116
4577.93 2126
4578.57 2206
4579.21 2167
4579.85 2191
4580.49 2085
4581.12 2105
4581.76 1919
4582.40 1996
4583.04 2065
4583.68 2104
4584.32 2096
4584.95 2117
4585.59 2116
4586.23 2259
4586.87 2084
4587.51 2157
4588.15 2145
4588.79 2170
4589.43 2198
4590.07 2323
4590.70 2451
4591.34 2395
4591.98 2650
4592.62 2628
4593.26 2608
4593.90 2565
4594.54 2458
4595.18 2322
4595.82 2394
4596.46 2285
4597.10 2151
4597.74 2190
4598.38 2103
4599.02 2082
4599.66 2111
4600.30 2159
4600.93 2305
4601.57 2007
4602.21 2079
4602.85 2245
4603.49 2289
4604.13 2263
4604.77 2214
4605.41 2212
4606.05 2186
4606.69 2214
4607.33 2125
4607.97 2256
4608.62 2209
4609.26 2155
4609.90 2129
4610.54 2108
4611.18 2167
4611.82 1971
4612.46 2145
4613.10 2183
4613.74 2015
4614.38 2079
4615.02 2147
4615.66 2243
4616.30 2247
4616.94 2172
4617.58 2158
4618.22 2060
4618.87 2100
4619.51 2097
4620.15 2073
4620.79 2152
4621.43 2046
4622.07 2130
4622.71 2109
4623.35 2073
4624.00 1993
4624.64 2140
4625.28 2066
4625.92 1981
4626.56 1892
4627.20 1973
4627.84 2169
4628.49 2039
4629.13 2067
4629.77 2029
4630.41 2064
4631.05 2131
4631.69 2122
4632.34 2059
4632.98 1997
4633.62 2026
4634.26 1959
4634.91 2177
4635.55 2188
4636.19 2337
4636.83 2293
4637.47 2259
4638.12 2272
4638.76 2286
4639.40 2380
4640.04 2291
4640.69 2136
4641.33 2231
4641.97 2079
4642.61 2068
4643.26 2113
4643.90 2067
4644.54 2160
4645.18 2086
4645.83 2047
4646.47 2096
4647.11 2015
4647.76 2089
4648.40 2119
4649.04 2106
4649.69 2100
4650.33 2072
4650.97 2083
4651.62 2126
4652.26 2213
4652.90 2307
4653.55 2037
4654.19 2021
4654.83 2114
4655.48 1978
4656.12 1900
4656.76 2006
4657.41 2145
4658.05 2032
4658.69 2022
4659.34 1886
4659.98 1879
4660.63 1999
4661.27 1882
4661.91 1959
4662.56 2126
4663.20 1979
4663.85 1898
4664.49 1905
4665.13 1942
4665.78 2010
4666.42 2017
4667.07 1990
4667.71 1927
4668.36 1897
4669.00 1976
4669.64 2007
4670.29 1847
4670.93 1997
4671.58 2038
4672.22 1848
4672.87 1972
4673.51 2095
4674.16 2045
4674.80 2013
4675.45 1953
4676.09 1967
4676.74 2075
4677.38 2129
4678.03 2082
4678.67 2047
4679.32 2171
4679.96 2163
4680.61 2108
4681.25 2077
4681.90 2193
4682.54 2313
4683.19 2181
4683.84 2190
4684.48 2092
4685.13 2017
4685.77 2237
4686.42 2201
4687.06 1979
4687.71 2018
4688.36 2077
4689.00 2038
4689.65 2044
4690.29 2100
4690.94 1985
4691.58 2053
4692.23 2071
4692.88 1941
4693.52 1975
4694.17 1993
4694.82 2071
4695.46 2189
4696.11 2174
4696.75 2172
4697.40 2334
4698.05 2400
4698.69 2427
4699.34 2337
4699.99 2457
4700.63 2354
4701.28 2355
4701.93 2131
4702.57 2161
4703.22 2181
4703.87 2225
4704.51 2198
4705.16 2087
4705.81 2196
4706.46 2246
4707.10 2085
4707.75 2085
4708.40 2226
4709.04 2129
4709.69 2192
4710.34 2265
4710.99 2159
4711.63 2064
4712.28 2328
4712.93 2243
4713.58 2136
4714.22 2092
4714.87 2106
4715.52 2102
4716.17 2008
4716.81 2117
4717.46 2073
4718.11 2111
4718.76 2210
4719.41 2093
4720.05 2246
4720.70 2116
4721.35 2006
4722.00 1903
4722.65 2074
4723.29 2157
4723.94 2317
4724.59 2041
4725.24 1976
4725.89 2182
4726.54 2201
4727.18 2128
4727.83 2241
4728.48 2204
4729.13 2192
4729.78 2283
4730.43 2197
4731.08 2043
4731.73 2004
4732.37 2175
4733.02 2182
4733.67 2160
4734.32 2030
4734.97 2064
4735.62 2140
4736.27 2065
4736.92 2125
4737.57 2075
4738.22 2095
4738.86 1950
4739.51 2089
4740.16 2020
4740.81 2140
4741.46 2262
4742.11 2182
4742.76 2238
4743.41 2041
4744.06 1991
4744.71 2203
4745.36 2243
4746.01 2201
4746.66 2226
4747.31 2370
4747.96 2267
4748.61 2389
4749.26 2458
4749.91 2339
4750.56 2526
4751.21 2808
4751.86 3043
4752.51 3189
4753.16 3124
4753.81 3132
4754.46 2822
4755.11 2756
4755.76 2766
4756.41 2578
4757.06 2543
4757.71 2480
4758.36 2182
4759.01 2131
4759.67 2101
4760.32 2270
4760.97 2271
4761.62 2010
4762.27 2044
4762.92 2130
4763.57 2015
4764.22 1826
4764.87 2011
4765.52 2158
4766.17 2181
4766.83 2086
4767.48 2048
4768.13 1987
4768.78 2036
4769.43 2040
4770.08 2221
4770.73 2080
4771.39 1965
4772.04 1934
4772.69 1969
4773.34 1999
4773.99 2017
4774.64 1991
4775.30 2014
4775.95 2066
4776.60 1946
4777.25 2052
4777.90 2057
4778.56 2215
4779.21 2111
4779.86 2205
4780.51 2272
4781.16 2087
4781.82 2193
4782.47 2208
4783.12 2086
4783.77 2131
4784.43 2158
4785.08 2005
4785.73 1989
4786.38 2013
4787.04 2069
4787.69 2178
4788.34 1947
4788.99 2150
4789.65 2113
4790.30 2164
4790.95 2198
4791.60 2191
4792.26 2197
4792.91 1997
4793.56 2011
4794.22 2154
4794.87 2205
4795.52 2128
4796.18 2016
4796.83 2140
4797.48 2080
4798.14 2074
4798.79 2150
4799.44 2041
4800.10 2126
4800.75 2255
4801.40 2205
4802.06 2082
4802.71 2023
4803.36 1910
4804.02 1987
4804.67 2101
4805.33 1988
4805.98 2075
4806.63 2282
4807.29 2381
4807.94 2165
4808.59 1970
4809.25 1968
4809.90 2065
4810.56 2095
4811.21 2085
4811.87 2168
4812.52 2095
4813.17 2248
4813.83 2221
4814.48 2230
4815.14 2180
4815.79 2131
4816.45 2302
4817.10 2459
4817.76 2273
4818.41 2248
4819.07 2207
4819.72 2414
4820.38 2431
4821.03 2384
4821.69 2347
4822.34 2340
4823.00 2400
4823.65 2552
4824.31 2493
4824.96 2497
4825.62 2215
4826.27 2357
4826.93 2385
4827.58 2452
4828.24 2455
4828.89 2434
4829.55 2471
4830.20 2468
4830.86 2571
4831.51 2541
4832.17 2458
4832.83 2517
4833.48 2772
4834.14 2838
4834.79 2714
4835.45 2778
4836.10 2957
4836.76 3029
4837.42 2758
4838.07 2723
4838.73 2787
4839.39 2735
4840.04 2726
4840.70 2870
4841.35 3261
4842.01 3113
4842.67 3048
4843.32 3107
4843.98 2992
4844.64 2966
4845.29 2907
4845.95 2879
4846.61 3057
4847.26 3078
4847.92 3265
4848.58 3697
4849.23 3737
4849.89 3846
4850.55 4023
4851.20 4258
4851.86 4287
4852.52 3982
4853.17 3813
4853.83 3743
4854.49 3562
4855.15 3514
4855.80 3840
4856.46 3780
4857.12 3896
4857.78 3887
4858.43 3849
4859.09 3757
4859.75 3731
4860.41 3735
4861.06 3777
4861.72 3735
4862.38 3683
4863.04 3695
4863.69 3494
4864.35 3568
4865.01 3728
4865.67 3748
4866.33 3629
4866.98 3667
4867.64 3665
4868.30 3666
4868.96 3586
4869.62 3425
4870.27 3545
4870.93 3280
4871.59 3260
4872.25 3320
4872.91 3453
4873.57 3208
4874.22 3080
4874.88 3339
4875.54 3095
4876.20 3021
4876.86 3080
4877.52 2960
4878.18 2949
4878.83 3169
4879.49 3056
4880.15 3063
4880.81 3022
4881.47 3020
4882.13 2797
4882.79 2776
4883.45 2688
4884.11 2718
4884.77 2792
4885.43 2953
4886.08 2790
4886.74 2748
4887.40 2561
4888.06 2649
4888.72 2615
4889.38 2810
4890.04 3021
4890.70 3004
4891.36 2785
4892.02 2787
4892.68 2658
4893.34 2621
4894.00 2760
4894.66 2546
4895.32 2711
4895.98 2532
4896.64 2582
4897.30 2498
4897.96 2406
4898.62 2505
4899.28 2478
4899.94 2552
4900.60 2618
4901.26 2511
4901.92 2358
4902.58 2270
4903.24 2407
4903.90 2504
4904.56 2628
4905.22 2583
4905.88 2434
4906.55 2315
4907.21 2273
4907.87 2378
4908.53 2335
4909.19 2305
4909.85 2175
4910.51 2243
4911.17 2312
4911.83 2424
4912.49 2358
4913.15 2197
4913.82 2152
4914.48 2127
4915.14 2149
4915.80 2127
4916.46 2146
4917.12 2183
4917.78 2196
4918.44 2253
4919.11 2155
4919.77 2218
4920.43 2065
4921.09 2138
4921.75 2132
4922.41 2076
4923.08 2168
4923.74 2126
4924.40 2209
4925.06 2170
4925.72 2262
4926.39 2263
4927.05 2102
4927.71 2141
4928.37 1924
4929.03 2075
4929.70 2156
4930.36 2180
4931.02 2097
4931.68 2102
4932.35 2194
4933.01 2090
4933.67 1939
4934.33 2057
4935.00 2077
4935.66 2001
4936.32 2068
4936.98 2243
4937.65 1978
4938.31 1895
4938.97 1957
4939.64 1949
4940.30 2001
4940.96 2040
4941.62 2038
4942.29 2035
4942.95 1985
4943.61 2003
4944.28 1900
4944.94 1953
4945.60 2082
4946.27 1913
4946.93 1886
4947.59 2038
4948.26 1936
4948.92 1965
4949.58 1906
4950.25 2053
4950.91 2049
4951.58 1993
4952.24 1948
4952.90 1969
4953.57 1920
4954.23 1867
4954.90 1884
4955.56 1909
4956.22 1979
4956.89 1942
4957.55 1908
4958.22 1932
4958.88 1940
4959.54 2036
4960.21 2055
4960.87 1995
4961.54 1920
4962.20 2065
4962.87 2021
4963.53 2151
4964.19 2038
4964.86 2084
4965.52 2048
4966.19 1919
4966.85 2101
4967.52 1929
4968.18 1897
4968.85 1891
4969.51 1977
4970.18 1991
4970.84 1979
4971.51 1892
4972.17 1854
4972.84 1916
4973.50 1942
4974.17 2034
4974.83 2229
4975.50 2037
4976.16 2061
4976.83 1989
4977.50 2090
4978.16 2176
4978.83 2070
4979.49 1987
4980.16 2005
4980.82 2063
4981.49 2004
4982.15 1911
4982.82 1960
4983.49 1948
4984.15 1862
4984.82 1799
4985.48 1924
4986.15 1979
4986.82 1987
4987.48 2103
4988.15 2235
4988.81 2100
4989.48 2225
4990.15 2256
4990.81 2262
4991.48 2179
4992.15 2156
4992.81 2106
4993.48 2232
4994.15 2067
4994.81 2101
4995.48 1986
4996.15 2000
4996.81 2178
4997.48 2080
4998.15 1821
4998.81 1771
4999.48 1905
5000.15 1915
5000.81 1856
5001.48 1842
5002.15 1826
5002.82 1878
5003.48 1990
5004.15 2023
5004.82 1861
5005.48 1812
5006.15 1878
5006.82 1925
5007.49 1968
5008.15 1849
5008.82 1900
5009.49 1899
5010.16 1905
5010.82 1952
5011.49 2026
5012.16 2025
5012.83 2008
5013.50 2075
5014.16 1981
5014.83 1957
5015.50 1881
5016.17 1760
5016.84 1956
5017.50 2099
5018.17 1957
5018.84 1946
5019.51 2060
5020.18 2115
5020.84 2158
5021.51 2041
5022.18 2152
5022.85 2187
5023.52 2103
5024.19 2207
5024.86 2164
5025.52 2148
5026.19 2188
5026.86 2132
5027.53 2052
5028.20 1910
5028.87 1932
5029.54 1896
5030.21 2176
5030.88 2269
5031.54 2169
5032.21 2142
5032.88 2052
5033.55 2086
5034.22 2004
5034.89 1896
5035.56 1875
5036.23 1920
5036.90 2005
5037.57 1894
5038.24 1860
5038.91 1990
5039.58 1940
5040.25 1871
5040.92 1869
5041.59 1874
5042.26 1795
5042.92 1879
5043.59 1939
5044.26 2049
5044.93 1848
5045.60 1928
5046.27 1816
5046.94 1742
5047.61 1813
5048.29 1794
5048.96 1908
5049.63 1823
5050.30 1892
5050.97 1902
5051.64 1884
5052.31 1838
5052.98 1966
5053.65 1882
5054.32 1801
5054.99 1834
5055.66 1846
5056.33 1723
5057.00 1886
5057.67 1929
5058.34 2103
5059.01 2061
5059.68 1869
5060.36 1911
5061.03 1916
5061.70 1940
5062.37 1888
5063.04 1983
5063.71 1990
5064.38 1909
5065.05 1948
5065.73 2010
5066.40 1790
5067.07 1743
5067.74 1895
5068.41 2043
5069.08 2000
5069.75 1811
5070.43 1777
5071.10 1866
5071.77 1922
5072.44 2024
5073.11 1914
5073.78 1765
5074.46 1802
5075.13 1794
5075.80 1893
5076.47 1957
5077.14 2040
5077.82 2122
5078.49 2097
5079.16 2180
5079.83 2060
5080.51 2007
5081.18 2134
5081.85 2095
5082.52 2067
5083.20 2172
5083.87 2210
5084.54 2300
5085.21 2207
5085.89 2054
5086.56 2021
5087.23 2199
5087.90 2211
5088.58 2358
5089.25 2550
5089.92 2722
5090.60 2814
5091.27 2760
5091.94 2675
5092.61 2921
5093.29 2987
5093.96 2827
5094.63 2827
5095.31 2713
5095.98 2526
5096.65 2366
5097.33 2249
5098.00 2169
5098.67 2207
5099.35 2199
5100.02 2143
5100.70 2149
5101.37 2175
5102.04 2136
5102.72 2017
5103.39 1977
5104.06 1982
5104.74 2071
5105.41 2130
5106.09 2013
5106.76 1989
5107.43 2000
5108.11 2049
5108.78 2034
5109.46 2049
5110.13 2004
5110.81 1972
5111.48 2004
5112.15 1977
5112.83 1874
5113.50 1902
5114.18 1961
5114.85 1951
5115.53 1991
5116.20 1948
5116.88 1968
5117.55 2066
5118.23 1940
5118.90 2120
5119.58 2176
5120.25 1968
5120.93 2178
5121.60 2058
5122.28 2056
5122.95 2016
5123.63 2108
5124.30 2119
5124.98 2118
5125.65 1926
5126.33 1939
5127.00 2002
5127.68 2068
5128.35 2064
5129.03 1877
5129.70 2022
5130.38 1929
5131.06 1815
5131.73 1938
5132.41 1987
5133.08 2014
5133.76 2049
5134.43 2011
5135.11 1923
5135.79 2090
5136.46 2120
5137.14 2139
5137.81 2091
5138.49 1994
5139.17 2025
5139.84 2007
5140.52 1981
5141.20 2026
5141.87 2026
5142.55 1933
5143.22 2000
5143.90 1945
5144.58 1882
5145.25 1773
5145.93 1893
5146.61 1879
5147.28 1848
5147.96 1809
5148.64 1924
5149.31 1889
5149.99 1740
5150.67 1728
5151.35 1829
5152.02 1699
5152.70 1844
5153.38 1859
5154.05 1837
5154.73 1786
5155.41 1797
5156.09 1917
5156.76 2012
5157.44 1877
5158.12 1822
5158.80 1885
5159.47 1788
5160.15 1894
5160.83 1937
5161.51 1879
5162.18 1905
5162.86 1958
5163.54 2056
5164.22 1970
5164.89 1822
5165.57 1882
5166.25 1836
5166.93 1770
5167.61 1843
5168.28 1807
5168.96 1944
5169.64 1892
5170.32 1793
5171.00 1858
5171.68 1742
5172.35 1863
5173.03 1884
5173.71 1815
5174.39 1992
5175.07 1827
5175.75 1854
5176.43 1823
5177.10 1783
5177.78 1954
5178.46 1971
5179.14 1912
5179.82 1886
5180.50 1940
5181.18 1967
5181.86 1931
5182.53 2087
5183.21 2062
5183.89 2046
5184.57 2100
5185.25 1860
5185.93 1749
5186.61 1817
5187.29 1760
5187.97 1644
5188.65 1757
5189.33 1866
5190.01 1732
5190.69 1637
5191.37 1722
5192.05 1767
5192.73 1688
5193.41 1580
5194.09 1754
5194.77 1819
5195.45 1832
5196.12 1809
5196.80 1755
5197.48 1728
5198.17 1570
5198.85 1795
5199.53 1885
5200.21 1821
5200.89 1768
5201.57 1789
5202.25 1738
5202.93 1835
5203.61 1873
5204.29 1760
5204.97 1899
5205.65 1850
5206.33 1930
5207.01 1897
5207.69 1849
5208.37 1887
5209.05 1745
5209.73 1747
5210.41 1863
5211.09 1836
5211.78 1885
5212.46 1850
5213.14 1936
5213.82 1910
5214.50 1780
5215.18 1828
5215.86 2040
5216.54 2048
5217.22 1931
5217.91 1941
5218.59 1797
5219.27 1819
5219.95 1940
5220.63 1954
5221.31 1901
5222.00 1920
5222.68 1788
5223.36 1879
5224.04 1883
5224.72 1757
5225.40 1877
5226.09 1846
5226.77 1878
5227.45 1792
5228.13 1614
5228.81 1756
5229.50 1824
5230.18 1898
5230.86 1846
5231.54 1786
5232.22 1691
5232.91 1714
5233.59 1760
5234.27 1809
5234.95 1903
5235.64 1805
5236.32 1805
5237.00 1926
5237.68 1934
5238.37 2020
5239.05 2042
5239.73 2070
5240.42 2024
5241.10 1932
5241.78 2039
5242.46 2111
5243.15 1952
5243.83 1862
5244.51 1877
5245.20 1897
5245.88 1929
5246.56 1956
5247.25 1817
5247.93 1943
5248.61 1944
5249.30 2022
5249.98 2006
5250.66 2001
5251.35 1965
5252.03 1992
5252.71 2006
5253.40 2053
5254.08 1957
5254.77 1842
5255.45 1923
5256.13 1851
5256.82 1889
5257.50 1987
5258.18 1987
5258.87 1752
5259.55 1706
5260.24 1827
5260.92 1755
5261.61 1809
5262.29 1941
5262.97 1970
5263.66 1960
5264.34 1989
5265.03 2049
5265.71 2027
5266.40 1979
5267.08 1992
5267.76 1974
5268.45 1950
5269.13 1974
5269.82 1969
5270.50 1945
5271.19 1921
5271.87 2036
5272.56 1948
5273.24 1963
5273.93 2009
5274.61 2021
5275.30 1991
5275.98 1915
5276.67 1860
5277.35 1900
5278.04 1821
5278.72 1892
5279.41 1919
5280.10 1858
5280.78 1824
5281.47 1942
5282.15 2044
5282.84 2142
5283.52 1944
5284.21 1871
5284.89 1860
5285.58 2004
5286.27 1817
5286.95 1933
5287.64 1832
5288.32 1989
5289.01 1897
5289.70 1796
5290.38 1853
5291.07 1724
5291.75 1721
5292.44 1877
5293.13 1861
5293.81 1849
5294.50 1831
5295.19 1931
5295.87 1929
5296.56 1990
5297.24 1828
5297.93 1963
5298.62 2103
5299.30 1926
5299.99 1931
5300.68 1961
5301.36 2147
5302.05 2147
5302.74 2091
5303.43 2056
5304.11 2064
5304.80 2022
5305.49 2013
5306.17 1965
5306.86 2023
5307.55 1998
5308.24 1859
5308.92 1846
5309.61 1839
5310.30 1877
5310.98 2048
5311.67 1983
5312.36 2126
5313.05 2191
5313.73 1830
5314.42 1966
5315.11 1960
5315.80 1769
5316.49 1862
5317.17 1967
5317.86 2041
5318.55 1898
5319.24 1830
5319.92 2012
5320.61 2018
5321.30 2197
5321.99 2038
5322.68 2005
5323.37 1956
5324.05 1835
5324.74 1792
5325.43 1787
5326.12 1803
5326.81 1932
5327.50 2050
5328.18 2018
5328.87 1958
5329.56 1906
5330.25 1965
5330.94 1979
5331.63 1932
5332.32 1897
5333.01 1950
5333.69 2021
5334.38 1931
5335.07 1877
5335.76 1848
5336.45 1898
5337.14 1802
5337.83 1885
5338.52 1956
5339.21 2051
5339.90 2029
5340.59 2063
5341.27 1971
5341.96 1955
5342.65 1875
5343.34 1956
5344.03 1965
5344.72 1903
5345.41 2058
5346.10 2006
5346.79 2050
5347.48 1988
5348.17 2084
5348.86 2247
5349.55 2313
5350.24 2309
5350.93 2280
5351.62 2310
5352.31 2268
5353.00 2386
5353.69 2247
5354.38 2183
5355.07 2256
5355.76 2064
5356.45 1925
5357.14 1896
5357.83 1956
5358.52 1886
5359.21 1785
5359.90 1925
5360.60 1863
5361.29 2036
5361.98 2041
5362.67 1830
5363.36 2050
5364.05 1934
5364.74 1820
5365.43 1852
5366.12 1946
5366.81 1830
5367.50 1821
5368.19 1910
5368.89 1897
5369.58 1876
5370.27 1783
5370.96 1722
5371.65 1737
5372.34 1881
5373.03 1961
5373.73 1943
5374.42 1878
5375.11 1877
5375.80 1705
5376.49 1762
5377.18 1860
5377.87 1812
5378.57 1867
5379.26 1853
5379.95 1663
5380.64 1691
5381.33 1613
5382.03 1773
5382.72 1922
5383.41 1868
5384.10 1757
5384.79 1719
5385.49 1687
5386.18 1780
5386.87 1857
5387.56 1836
5388.26 2007
5388.95 2091
5389.64 2119
5390.33 2072
5391.03 1988
5391.72 1925
5392.41 1951
5393.10 2116
5393.80 1973
5394.49 2004
5395.18 1896
5395.88 1780
5396.57 1663
5397.26 1853
5397.95 1838
5398.65 1633
5399.34 1660
5400.03 1823
5400.73 1773
5401.42 1732
5402.11 1814
5402.81 1768
5403.50 1763
5404.19 1892
5404.89 1783
5405.58 1900
5406.27 1861
5406.97 1928
5407.66 1813
5408.36 1961
5409.05 1914
5409.74 2032
5410.44 1918
5411.13 1871
5411.82 1822
5412.52 1862
5413.21 1962
5413.91 2023
5414.60 1884
5415.29 1811
5415.99 1872
5416.68 1878
5417.38 1824
5418.07 1860
5418.77 1896
5419.46 1933
5420.15 1792
5420.85 1966
5421.54 2074
5422.24 2142
5422.93 1909
5423.63 1870
5424.32 1890
5425.02 1813
5425.71 1959
5426.41 1879
5427.10 1846
5427.80 1919
5428.49 1915
5429.19 1901
5429.88 1941
5430.58 1729
5431.27 1797
5431.97 1874
5432.66 1915
5433.36 1806
5434.05 2014
5434.75 2085
5435.44 2035
5436.14 2157
5436.83 2044
5437.53 2045
5438.23 1970
5438.92 1981
5439.62 1986
5440.31 1904
5441.01 1904
5441.70 1980
5442.40 2007
5443.10 2121
5443.79 2167
5444.49 2173
5445.18 2295
5445.88 2292
5446.58 2561
5447.27 2623
5447.97 2662
5448.67 2588
5449.36 2548
5450.06 2719
5450.75 2469
5451.45 2535
5452.15 2423
5452.84 2343
5453.54 2306
5454.24 2301
5454.93 2093
5455.63 2237
5456.33 2188
5457.02 2129
5457.72 2098
5458.42 2048
5459.11 2089
5459.81 2253
5460.51 2270
5461.21 2228
5461.90 2313
5462.60 2424
5463.30 2610
5463.99 2645
5464.69 2595
5465.39 2456
5466.09 2552
5466.78 2645
5467.48 2597
5468.18 2556
5468.88 2471
5469.57 2412
5470.27 2385
5470.97 2415
5471.67 2402
5472.37 2398
5473.06 2578
5473.76 2439
5474.46 2446
5475.16 2375
5475.85 2345
5476.55 2594
5477.25 2707
5477.95 2814
5478.65 3068
5479.35 3394
5480.04 3545
5480.74 3560
5481.44 3514
5482.14 3599
5482.84 3478
5483.54 3270
5484.23 3320
5484.93 3051
5485.63 2844
5486.33 3034
5487.03 2735
5487.73 2648
5488.43 2709
5489.13 2843
5489.82 2772
5490.52 2866
5491.22 2805
5491.92 2710
5492.62 3017
5493.32 3008
5494.02 3048
5494.72 3005
5495.42 3008
5496.12 3202
5496.82 3269
5497.52 3200
5498.21 3265
5498.91 3706
5499.61 4007
5500.31 4598
5501.01 4905
5501.71 4989
5502.41 5117
5503.11 4799
5503.81 4236
5504.51 3973
5505.21 3544
5505.91 3334
5506.61 3205
5507.31 2999
5508.01 2766
5508.71 2792
5509.41 2756
5510.11 2760
5510.81 2691
5511.51 2606
5512.21 2490
5512.91 2536
5513.61 2688
5514.31 2647
5515.01 2619
5515.72 2575
5516.42 2737
5517.12 2713
5517.82 2677
5518.52 2572
5519.22 2459
5519.92 2354
5520.62 2542
5521.32 2475
5522.02 2304
5522.72 2099
5523.42 2139
5524.13 2196
5524.83 2259
5525.53 2142
5526.23 2124
5526.93 2193
5527.63 1997
5528.33 2138
5529.03 2243
5529.74 2134
5530.44 2132
5531.14 2213
5531.84 2192
5532.54 2056
5533.24 2174
5533.95 2089
5534.65 1988
5535.35 2076
5536.05 2088
5536.75 2057
5537.45 2093
5538.16 2112
5538.86 2164
5539.56 2105
5540.26 2066
5540.96 2100
5541.67 2040
5542.37 2037
5543.07 1958
5543.77 1899
5544.48 1899
5545.18 2013
5545.88 2092
5546.58 1986
5547.29 1856
5547.99 2119
5548.69 2103
5549.39 1986
5550.10 1983
5550.80 2017
5551.50 2024
5552.21 1999
5552.91 1934
5553.61 1952
5554.31 2036
5555.02 1943
5555.72 1965
5556.42 1779
5557.13 1928
5557.83 1833
5558.53 1942
5559.24 1867
5559.94 1908
5560.64 1972
5561.35 1982
5562.05 1892
5562.75 1792
5563.46 1896
5564.16 1927
5564.86 2037
5565.57 1900
5566.27 1950
5566.98 2011
5567.68 1953
5568.38 1957
5569.09 1893
5569.79 1817
5570.50 1912
5571.20 1965
5571.90 1927
5572.61 1840
5573.31 1791
5574.02 1911
5574.72 1930
5575.42 2003
5576.13 1983
5576.83 2033
5577.54 1996
5578.24 1848
5578.95 1789
5579.65 1870
5580.36 1897
5581.06 1819
5581.77 1767
5582.47 1803
5583.18 1764
5583.88 1853
5584.59 1801
5585.29 1741
5586.00 1905
5586.70 1806
5587.41 1712
5588.11 1708
5588.82 1753
5589.52 1799
5590.23 1750
5590.93 1631
5591.64 1774
5592.34 1874
5593.05 1701
5593.75 1735
5594.46 1880
5595.16 1723
5595.87 1726
5596.58 1818
5597.28 1827
5597.99 1863
5598.69 1807
5599.40 1813
5600.10 1804
5600.81 1690
5601.52 1629
5602.22 1750
5602.93 1629
5603.64 1615
5604.34 1700
5605.05 1719
5605.75 1583
5606.46 1735
5607.17 1814
5607.87 1797
5608.58 1760
5609.29 1659
5609.99 1744
5610.70 1780
5611.41 1922
5612.11 1820
5612.82 1693
5613.53 1681
5614.23 1802
5614.94 1805
5615.65 1765
5616.35 1686
5617.06 1718
5617.77 1752
5618.47 1804
5619.18 1700
5619.89 1706
5620.60 1837
5621.30 1724
5622.01 1648
5622.72 1714
5623.42 1766
5624.13 1801
5624.84 1849
5625.55 1725
5626.25 1737
5626.96 1851
5627.67 1773
5628.38 1730
5629.09 1757
5629.79 1778
5630.50 1851
5631.21 1761
5631.92 1739
5632.62 1801
5633.33 1755
5634.04 1799
5634.75 1783
5635.46 1813
5636.16 1721
5636.87 1818
5637.58 1875
5638.29 1705
5639.00 1719
5639.71 1838
5640.41 1753
5641.12 1801
5641.83 1804
5642.54 1760
5643.25 1769
5643.96 1784
5644.67 1748
5645.38 1804
5646.08 1811
5646.79 1778
5647.50 1808
5648.21 1674
5648.92 1882
5649.63 1879
5650.34 1841
5651.05 1808
5651.76 1733
5652.47 1710
5653.17 1728
5653.88 1796
5654.59 1798
5655.30 1859
5656.01 2072
5656.72 2214
5657.43 2181
5658.14 2015
5658.85 2024
5659.56 2187
5660.27 2063
5660.98 1996
5661.69 1937
5662.40 1976
5663.11 1901
5663.82 1832
5664.53 1880
5665.24 1656
5665.95 1669
5666.66 1815
5667.37 1797
5668.08 1901
5668.79 1768
5669.50 1896
5670.21 1814
5670.92 1863
5671.63 1771
5672.34 1661
5673.05 1699
5673.76 1667
5674.47 1721
5675.18 1722
5675.89 1627
5676.60 1690
5677.31 1773
5678.03 1788
5678.74 1840
5679.45 1757
5680.16 1771
5680.87 1950
5681.58 1789
5682.29 1716
5683.00 1839
5683.71 1866
5684.42 1825
5685.14 1717
5685.85 1749
5686.56 1794
5687.27 1663
5687.98 1728
5688.69 1715
5689.40 1630
5690.12 1696
5690.83 1722
5691.54 1680
5692.25 1716
5692.96 1691
5693.67 1782
5694.39 1805
5695.10 1852
5695.81 1764
5696.52 1745
5697.23 1709
5697.95 1708
5698.66 1754
5699.37 1740
5700.08 1798
5700.79 1687
5701.51 1690
5702.22 1764
5702.93 1745
5703.64 1748
5704.36 1917
5705.07 1725
5705.78 1688
5706.49 1728
5707.21 1748
5707.92 1876
5708.63 1774
5709.35 1618
5710.06 1692
5710.77 1678
5711.48 1626
5712.20 1731
5712.91 1657
5713.62 1661
5714.34 1572
5715.05 1608
5715.76 1697
5716.48 1619
5717.19 1631
5717.90 1674
5718.61 1745
5719.33 1603
5720.04 1623
5720.76 1700
5721.47 1604
5722.18 1687
5722.90 1814
5723.61 1725
5724.32 1746
5725.04 1820
5725.75 1798
5726.46 1737
5727.18 1855
5727.89 1764
5728.61 1903
5729.32 1836
5730.03 1815
5730.75 1795
5731.46 1786
5732.18 1693
5732.89 1708
5733.61 1799
5734.32 1710
5735.03 1617
5735.75 1650
5736.46 1799
5737.18 1761
5737.89 1820
5738.61 1681
5739.32 1683
5740.04 1705
5740.75 1601
5741.47 1858
5742.18 1831
5742.89 1724
5743.61 1724
5744.32 1766
5745.04 1922
5745.75 1853
5746.47 1589
5747.19 1715
5747.90 1611
5748.62 1665
5749.33 1802
5750.05 1775
5750.76 1650
5751.48 1627
5752.19 1588
5752.91 1605
5753.62 1589
5754.34 1686
5755.05 1739
5755.77 1780
5756.49 1578
5757.20 1646
5757.92 1639
5758.63 1680
5759.35 1558
5760.06 1692
5760.78 1695
5761.50 1755
5762.21 1735
5762.93 1783
5763.65 1750
5764.36 1653
5765.08 1767
5765.79 1716
5766.51 1622
5767.23 1798
5767.94 1772
5768.66 1744
5769.38 1661
5770.09 1545
5770.81 1736
5771.53 1759
5772.24 1698
5772.96 1718
5773.68 1746
5774.39 1743
5775.11 1805
5775.83 1723
5776.54 1802
5777.26 1715
5777.98 1688
5778.69 1807
5779.41 1854
5780.13 1996
5780.85 1977
5781.56 1852
5782.28 1748
5783.00 1657
5783.72 1786
5784.43 1836
5785.15 1675
5785.87 1911
5786.59 1906
5787.30 1813
5788.02 1714
5788.74 1676
5789.46 1689
5790.17 1767
5790.89 1686
5791.61 1707
5792.33 1885
5793.05 1900
5793.76 1802
5794.48 1764
5795.20 1907
5795.92 2024
5796.64 1808
5797.35 1942
5798.07 1924
5798.79 1938
5799.51 2053
5800.23 1993
5800.95 2122
5801.66 2379
5802.38 2397
5803.10 2347
5803.82 2294
5804.54 2358
5805.26 2309
5805.98 2175
5806.70 2061
5807.41 2155
5808.13 2061
5808.85 1956
5809.57 1903
5810.29 1913
5811.01 1869
5811.73 1833
5812.45 1824
5813.17 1878
5813.89 1934
5814.61 1863
5815.32 1866
5816.04 1916
5816.76 1987
5817.48 2017
5818.20 2013
5818.92 2074
5819.64 2018
5820.36 2040
5821.08 2010
5821.80 1970
5822.52 1874
5823.24 1817
5823.96 1906
5824.68 2052
5825.40 2065
5826.12 1956
5826.84 1953
5827.56 1860
5828.28 1950
5829.00 1846
5829.72 1752
5830.44 1797
5831.16 1851
5831.88 1865
5832.60 1924
5833.32 1814
5834.04 1873
5834.76 1845
5835.48 1750
5836.21 1712
5836.93 1831
5837.65 1804
5838.37 1728
5839.09 1790
5839.81 1908
5840.53 1902
5841.25 1878
5841.97 1831
5842.69 1861
5843.41 1876
5844.14 1847
5844.86 1890
5845.58 1952
5846.30 1891
5847.02 1935
5847.74 1959
5848.46 1848
5849.18 2000
5849.91 1794
5850.63 1844
5851.35 1935
5852.07 1868
5852.79 1985
5853.51 1842
5854.24 1863
5854.96 1811
5855.68 1914
5856.40 1943
5857.12 1945
5857.85 1928
5858.57 1962
5859.29 1843
5860.01 1853
5860.73 1830
5861.46 1825
5862.18 1900
5862.90 1884
5863.62 1818
5864.35 1816
5865.07 1889
5865.79 1820
5866.51 1871
5867.24 1921
5867.96 1874
5868.68 1860
5869.40 1956
5870.13 1944
5870.85 1985
5871.57 1900
5872.29 1875
5873.02 1808
5873.74 1887
5874.46 2010
5875.19 2006
5875.91 1923
5876.63 1751
5877.36 1902
5878.08 1873
5878.80 1829
5879.53 1859
5880.25 2030
5880.97 2046
5881.70 2094
5882.42 2029
5883.14 1978
5883.87 2014
5884.59 2107
5885.31 2235
5886.04 2147
5886.76 2066
5887.49 2230
5888.21 2113
5888.93 1948
5889.66 1961
5890.38 2035
5891.11 2031
5891.83 2138
5892.55 1898
5893.28 1978
5894.00 2032
5894.73 2061
5895.45 2063
5896.17 2026
5896.90 1991
5897.62 2000
5898.35 2037
5899.07 2095
5899.80 2058
5900.52 2036
5901.25 2088
5901.97 1954
5902.70 2027
5903.42 2083
5904.15 2172
5904.87 2128
5905.60 2266
5906.32 2150
5907.05 2156
5907.77 2190
5908.50 2310
5909.22 2231
5909.95 2129
5910.67 2227
5911.40 2279
5912.12 2366
5912.85 2440
5913.57 2345
5914.30 2292
5915.02 2321
5915.75 2364
5916.47 2194
5917.20 2417
5917.93 2339
5918.65 2364
5919.38 2423
5920.10 2370
5920.83 2407
5921.55 2500
5922.28 2535
5923.01 2597
5923.73 2434
5924.46 2346
5925.18 2497
5925.91 2577
5926.64 2588
5927.36 2667
5928.09 2714
5928.82 2494
5929.54 2527
5930.27 2641
5931.00 2656
5931.72 2739
5932.45 2844
5933.18 2796
5933.90 2893
5934.63 2856
5935.36 2949
5936.08 3045
5936.81 3150
5937.54 3135
5938.26 3175
5938.99 3001
5939.72 3026
5940.44 3084
5941.17 3091
5941.90 3265
5942.63 3272
5943.35 3279
5944.08 3294
5944.81 3356
5945.53 3570
5946.26 3401
5946.99 3454
5947.72 3474
5948.44 3649
5949.17 3436
5949.90 3867
5950.63 4178
5951.36 4181
5952.08 4131
5952.81 4210
5953.54 4619
5954.27 4549
5954.99 4398
5955.72 4341
5956.45 4436
5957.18 4345
5957.91 4408
5958.63 4461
5959.36 4428
5960.09 4471
5960.82 4497
5961.55 4449
5962.28 4391
5963.00 4454
5963.73 4652
5964.46 4958
5965.19 5012
5965.92 5197
5966.65 5592
5967.38 6035
5968.11 6314
5968.83 6068
5969.56 5810
5970.29 5731
5971.02 5803
5971.75 5588
5972.48 5482
5973.21 5202
5973.94 5194
5974.67 5085
5975.40 5179
5976.12 5164
5976.85 5225
5977.58 5280
5978.31 5299
5979.04 5559
5979.77 5836
5980.50 5691
5981.23 5826
5981.96 5761
5982.69 5810
5983.42 5633
5984.15 5816
5984.88 5851
5985.61 5949
5986.34 5985
5987.07 6020
5987.80 6075
5988.53 5912
5989.26 5801
5989.99 6033
5990.72 5812
5991.45 5843
5992.18 5970
5992.91 6070
5993.64 6131
5994.37 6173
5995.10 6397
5995.83 6512
5996.56 6395
5997.29 6415
5998.02 6434
5998.75 6481
5999.48 6562
6000.21 6456
6000.95 6436
6001.68 6395
6002.41 6151
6003.14 6297
6003.87 6147
6004.60 6020
6005.33 5934
6006.06 6151
6006.79 6368
6007.52 6410
6008.26 6893
6008.99 7815
6009.72 8675
6010.45 9767
6011.18 10904
6011.91 12222
6012.64 13716
6013.38 14382
6014.11 14805
6014.84 15317
6015.57 14674
6016.30 14205
6017.03 12731
6017.77 11208
6018.50 10131
6019.23 9024
6019.96 7731
6020.69 7053
6021.42 6419
6022.16 6015
6022.89 5470
6023.62 4964
6024.35 4992
6025.09 4905
6025.82 4852
6026.55 4607
6027.28 4461
6028.02 4495
6028.75 4336
6029.48 4223
6030.21 4367
6030.95 4386
6031.68 4408
6032.41 4307
6033.14 4136
6033.88 4189
6034.61 4160
6035.34 4039
6036.07 4095
6036.81 4052
6037.54 4172
6038.27 4105
6039.01 4501
6039.74 4746
6040.47 4639
6041.21 4600
6041.94 4401
6042.67 4641
6043.41 4754
6044.14 4616
6044.87 4921
6045.61 4899
6046.34 4904
6047.07 4924
6047.81 5165
6048.54 4984
6049.27 5129
6050.01 5296
6050.74 5719
6051.48 5568
6052.21 5984
6052.94 6176
6053.68 6316
6054.41 6163
6055.15 5985
6055.88 5901
6056.61 5383
6057.35 5363
6058.08 5092
6058.82 4947
6059.55 4922
6060.29 4841
6061.02 4740
6061.75 4744
6062.49 4687
6063.22 4652
6063.96 4629
6064.69 4543
6065.43 4602
6066.16 4674
6066.90 4435
6067.63 4600
6068.37 4623
6069.10 4345
6069.84 4337
6070.57 4353
6071.31 4338
6072.04 4236
6072.78 4282
6073.51 4105
6074.25 4105
6074.98 4116
6075.72 4000
6076.45 3967
6077.19 3886
6077.92 3971
6078.66 4172
6079.39 4207
6080.13 4172
6080.87 4037
6081.60 4025
6082.34 4103
6083.07 4028
6083.81 3950
6084.54 3934
6085.28 3571
6086.02 3612
6086.75 3737
6087.49 3884
6088.22 3864
6088.96 3855
6089.70 3946
6090.43 4058
6091.17 4168
6091.91 4344
6092.64 4364
6093.38 4236
6094.11 4380
6094.85 4192
6095.59 4101
6096.32 3876
6097.06 3804
6097.80 3778
6098.53 3667
6099.27 3509
6100.01 3475
6100.74 3504
6101.48 3464
6102.22 3557
6102.96 3359
6103.69 3539
6104.43 3528
6105.17 3362
6105.90 3393
6106.64 3346
6107.38 3339
6108.12 3370
6108.85 3368
6109.59 3471
6110.33 3396
6111.06 3396
6111.80 3449
6112.54 3581
6113.28 3655
6114.01 3520
6114.75 3579
6115.49 3325
6116.23 3508
6116.97 3755
6117.70 3652
6118.44 3552
6119.18 3538
6119.92 3453
6120.66 3533
6121.39 3557
6122.13 3574
6122.87 3456
6123.61 3552
6124.35 3729
6125.08 3557
6125.82 3645
6126.56 3701
6127.30 3850
6128.04 3645
6128.78 3779
6129.52 3854
6130.25 3676
6130.99 3877
6131.73 4154
6132.47 3992
6133.21 3827
6133.95 3792
6134.69 4034
6135.43 4069
6136.16 4007
6136.90 3917
6137.64 4208
6138.38 4297
6139.12 4020
6139.86 4025
6140.60 4074
6141.34 3972
6142.08 3934
6142.82 4000
6143.56 4266
6144.30 4084
6145.04 4179
6145.77 4324
6146.51 4199
6147.25 4392
6147.99 4316
6148.73 4290
6149.47 4230
6150.21 4412
6150.95 4663
6151.69 4507
6152.43 4459
6153.17 4626
6153.91 4851
6154.65 4787
6155.39 4827
6156.13 5062
6156.87 5049
6157.61 4794
6158.35 4773
6159.09 4867
6159.83 5100
6160.58 5048
6161.32 5086
6162.06 5269
6162.80 5411
6163.54 5581
6164.28 5962
6165.02 6249
6165.76 6518
6166.50 6821
6167.24 7016
6167.98 7210
6168.72 7142
6169.46 7191
6170.20 7006
6170.95 6907
6171.69 6824
6172.43 6692
6173.17 6547
6173.91 6751
6174.65 6576
6175.39 6251
6176.13 6133
6176.88 6346
6177.62 6487
6178.36 6245
6179.10 6250
6179.84 6489
6180.58 6524
6181.33 6633
6182.07 6601
6182.81 6578
6183.55 6725
6184.29 7054
6185.03 7054
6185.78 7114
6186.52 7037
6187.26 7006
6188.00 6986
6188.74 7255
6189.49 7343
6190.23 7516
6190.97 7601
6191.71 7900
6192.46 8000
6193.20 8664
6193.94 8770
6194.68 8640
6195.43 8821
6196.17 8677
6196.91 8700
6197.65 8999
6198.40 8834
6199.14 8916
6199.88 8946
6200.62 8538
6201.37 8555
6202.11 8724
6202.85 9027
6203.60 9515
6204.34 10415
6205.08 11774
6205.83 13921
6206.57 16796
6207.31 19904
6208.06 22958
6208.80 25295
6209.54 27174
6210.29 28267
6211.03 28506
6211.77 27762
6212.52 26234
6213.26 24221
6214.00 21858
6214.75 18978
6215.49 16310
6216.23 13558
6216.98 11794
6217.72 10007
6218.47 8905
6219.21 8030
6219.95 7444
6220.70 7275
6221.44 7263
6222.19 7079
6222.93 6981
6223.67 7072
6224.42 7444
6225.16 7547
6225.91 7553
6226.65 7328
6227.40 7047
6228.14 6771
6228.89 6177
6229.63 5776
6230.37 5522
6231.12 5144
6231.86 4920
6232.61 4711
6233.35 4684
6234.10 4765
6234.84 4781
6235.59 4647
6236.33 4759
6237.08 4871
6237.82 5192
6238.57 5306
6239.31 5188
6240.06 5477
6240.80 5500
6241.55 5625
6242.29 5692
6243.04 5360
6243.79 5082
6244.53 5136
6245.28 5394
6246.02 5518
6246.77 5845
6247.51 5843
6248.26 5935
6249.00 5973
6249.75 5935
6250.50 5909
6251.24 5605
6251.99 5489
6252.73 5369
6253.48 5280
6254.23 5359
6254.97 5256
6255.72 5272
6256.46 5248
6257.21 5358
6257.96 5226
6258.70 5185
6259.45 5162
6260.20 5155
6260.94 4959
6261.69 4948
6262.44 4935
6263.18 4984
6263.93 5029
6264.68 4894
6265.42 4775
6266.17 4642
6266.92 4620
6267.66 4412
6268.41 4556
6269.16 4578
6269.90 4564
6270.65 4656
6271.40 4522
6272.14 4697
6272.89 4634
6273.64 4684
6274.39 4614
6275.13 4412
6275.88 4405
6276.63 4329
6277.38 4402
6278.12 4364
6278.87 4410
6279.62 4398
6280.37 4281
6281.11 4296
6281.86 4166
6282.61 4180
6283.36 4177
6284.10 4038
6284.85 3791
6285.60 3818
6286.35 3812
6287.10 3962
6287.84 3846
6288.59 3723
6289.34 3792
6290.09 3636
6290.84 3520
6291.59 3749
6292.33 3522
6293.08 3424
6293.83 3390
6294.58 3431
6295.33 3516
6296.08 3464
6296.82 3456
6297.57 3533
6298.32 3383
6299.07 3459
6299.82 3428
6300.57 3490
6301.32 3338
6302.07 3234
6302.81 3306
6303.56 3265
6304.31 3279
6305.06 3410
6305.81 3227
6306.56 3011
6307.31 3179
6308.06 3273
6308.81 3171
6309.56 3111
6310.31 3198
6311.06 3182
6311.81 3372
6312.56 3683
6313.30 3576
6314.05 3330
6314.80 3344
6315.55 3706
6316.30 3709
6317.05 3675
6317.80 3694
6318.55 3671
6319.30 3760
6320.05 3578
6320.80 3400
6321.55 3346
6322.30 3352
6323.05 3219
6323.80 3227
6324.55 2984
6325.30 2944
6326.05 2951
6326.80 2865
6327.56 2846
6328.31 2836
6329.06 2780
6329.81 2713
6330.56 2801
6331.31 2749
6332.06 2543
6332.81 2554
6333.56 2671
6334.31 2798
6335.06 2697
6335.81 2681
6336.56 2877
6337.31 2809
6338.07 2768
6338.82 2763
6339.57 2717
6340.32 2642
6341.07 2741
6341.82 2769
6342.57 2803
6343.32 2757
6344.08 2761
6344.83 2779
6345.58 2840
6346.33 2923
6347.08 2963
6347.83 3117
6348.58 3004
6349.34 3180
6350.09 3121
6350.84 3152
6351.59 3237
6352.34 3175
6353.10 3326
6353.85 3240
6354.60 3320
6355.35 3338
6356.10 3184
6356.86 3088
6357.61 3067
6358.36 3061
6359.11 2996
6359.87 2927
6360.62 2757
6361.37 2724
6362.12 2691
6362.87 2705
6363.63 2678
6364.38 2827
6365.13 2892
6365.89 2771
6366.64 2759
6367.39 2630
6368.14 2745
6368.90 2731
6369.65 2619
6370.40 2795
6371.16 2829
6371.91 2652
6372.66 2695
6373.41 2550
6374.17 2651
6374.92 2712
6375.67 2697
6376.43 2761
6377.18 2695
6377.93 2807
6378.69 2698
6379.44 2619
6380.19 2560
6380.95 2694
6381.70 2813
6382.46 2698
6383.21 2791
6383.96 2727
6384.72 2797
6385.47 2796
6386.22 2825
6386.98 2717
6387.73 2616
6388.49 2491
6389.24 2655
6389.99 2703
6390.75 2611
6391.50 2509
6392.26 2588
6393.01 2533
6393.77 2417
6394.52 2578
6395.28 2666
6396.03 2702
6396.78 2646
6397.54 2644
6398.29 2598
6399.05 2654
6399.80 2485
6400.56 2516
6401.31 2539
6402.07 2719
6402.82 2566
6403.58 2613
6404.33 2643
6405.09 2504
6405.84 2625
6406.60 2621
6407.35 2704
6408.11 2678
6408.86 2794
6409.62 2940
6410.37 2876
6411.13 2795
6411.88 2712
6412.64 2796
6413.39 2793
6414.15 2637
6414.91 2627
6415.66 2644
6416.42 2805
6417.17 2699
6417.93 2785
6418.68 2817
6419.44 2676
6420.20 2866
6420.95 2839
6421.71 2603
6422.46 2599
6423.22 2847
6423.98 2707
6424.73 2655
6425.49 2633
6426.24 2719
6427.00 2745
6427.76 2804
6428.51 2838
6429.27 2779
6430.03 2690
6430.78 2859
6431.54 2705
6432.30 2788
6433.05 2862
6433.81 2851
6434.57 2722
6435.32 3021
6436.08 2931
6436.84 2806
6437.59 3102
6438.35 2890
6439.11 2908
6439.87 2787
6440.62 2930
6441.38 2932
6442.14 2915
6442.89 2888
6443.65 2943
6444.41 3087
6445.17 2883
6445.92 3101
6446.68 2993
6447.44 2976
6448.20 3070
6448.95 2999
6449.71 3081
6450.47 3030
6451.23 2967
6451.98 3146
6452.74 3072
6453.50 3121
6454.26 3263
6455.02 3133
6455.77 3143
6456.53 3226
6457.29 3291
6458.05 3337
6458.81 3429
6459.56 3460
6460.32 3489
6461.08 3623
6461.84 3603
6462.60 3583
6463.36 3681
6464.11 3663
6464.87 3678
6465.63 3564
6466.39 3617
6467.15 3808
6467.91 3781
6468.67 3804
6469.43 3877
6470.18 3986
6470.94 4018
6471.70 3971
6472.46 4059
6473.22 3955
6473.98 4114
6474.74 4256
6475.50 4236
6476.26 4186
6477.02 4064
6477.77 4086
6478.53 4204
6479.29 4422
6480.05 4381
6480.81 4187
6481.57 4371
6482.33 4545
6483.09 4484
6483.85 4635
6484.61 4783
6485.37 5011
6486.13 5019
6486.89 5088
6487.65 4970
6488.41 4874
6489.17 5020
6489.93 5045
6490.69 5148
6491.45 5367
6492.21 5904
6492.97 5667
6493.73 5737
6494.49 6069
6495.25 6218
6496.01 5923
6496.77 6368
6497.53 6382
6498.29 6411
6499.05 6263
6499.81 6108
6500.57 6054
6501.33 6098
6502.10 6135
6502.86 6135
6503.62 6142
6504.38 6164
6505.14 6503
6505.90 6686
6506.66 6783
6507.42 7031
6508.18 7060
6508.94 7187
6509.71 7360
6510.47 7364
6511.23 7544
6511.99 7365
6512.75 7467
6513.51 7555
6514.27 7482
6515.03 7523
6515.80 7706
6516.56 7547
6517.32 7653
6518.08 7695
6518.84 7991
6519.60 8111
6520.37 8389
6521.13 8617
6521.89 8706
6522.65 9048
6523.41 9596
6524.18 9712
6524.94 10291
6525.70 10791
6526.46 11477
6527.22 12302
6527.99 12442
6528.75 12088
6529.51 12110
6530.27 12130
6531.04 11768
6531.80 11991
6532.56 12722
6533.32 13861
6534.09 15894
6534.85 18709
6535.61 21730
6536.37 24186
6537.14 25672
6537.90 26172
6538.66 26017
6539.42 24786
6540.19 22701
6540.95 20382
6541.71 17633
6542.48 14902
6543.24 12553
6544.00 10669
6544.77 9271
6545.53 8616
6546.29 7568
6547.06 6944
6547.82 6486
6548.58 6249
6549.35 6282
6550.11 6170
6550.87 6023
6551.64 6054
6552.40 5694
6553.16 5769
6553.93 5855
6554.69 5629
6555.46 5595
6556.22 5381
6556.98 5351
6557.75 5218
6558.51 5109
6559.28 5246
6560.04 5242
6560.80 5173
6561.57 5360
6562.33 5493
6563.10 5923
6563.86 6147
6564.63 6284
6565.39 6618
6566.15 6243
6566.92 6260
6567.68 6479
6568.45 6453
6569.21 6335
6569.98 6477
6570.74 6399
6571.51 6243
6572.27 6519
6573.04 6919
6573.80 7094
6574.57 7321
6575.33 7456
6576.10 7536
6576.86 7324
6577.63 7445
6578.39 7584
6579.16 7374
6579.92 6900
6580.69 6958
6581.45 7190
6582.22 6865
6582.98 6841
6583.75 6795
6584.51 6802
6585.28 6715
6586.05 6633
6586.81 6623
6587.58 6796
6588.34 6701
6589.11 6889
6589.87 7343
6590.64 7295
6591.41 7492
6592.17 7460
6592.94 7912
6593.70 8263
6594.47 8735
6595.24 8666
6596.00 8483
6596.77 8347
6597.54 8144
6598.30 7742
6599.07 7513
6599.83 7451
6600.60 7051
6601.37 6789
6602.13 6419
6602.90 6395
6603.67 6208
6604.43 6470
6605.20 6499
6605.97 6766
6606.73 7019
6607.50 7016
6608.27 7278
6609.04 7675
6609.80 7794
6610.57 7672
6611.34 7500
6612.10 7161
6612.87 6908
6613.64 6868
6614.40 6401
6615.17 6183
6615.94 5686
6616.71 5285
6617.47 5527
6618.24 5229
6619.01 5161
6619.78 5119
6620.54 4985
6621.31 5072
6622.08 4745
6622.85 4935
6623.62 4909
6624.38 4887
6625.15 4730
6625.92 4499
6626.69 4420
6627.46 4274
6628.22 4296
6628.99 4219
6629.76 4218
6630.53 4387
6631.30 4671
6632.06 4778
6632.83 5134
6633.60 5476
6634.37 5651
6635.14 5810
6635.91 6082
6636.67 6029
6637.44 5692
6638.21 5445
6638.98 5368
6639.75 5086
6640.52 4717
6641.29 4528
6642.06 4366
6642.83 4240
6643.59 4221
6644.36 4274
6645.13 4175
6645.90 4177
6646.67 4140
6647.44 4089
6648.21 4080
6648.98 4124
6649.75 4179
6650.52 4198
6651.29 4089
6652.06 4273
6652.82 4228
6653.59 4123
6654.36 4143
6655.13 4200
6655.90 4139
6656.67 3985
6657.44 4149
6658.21 4124
6658.98 3817
6659.75 3716
6660.52 3887
6661.29 3891
6662.06 3709
6662.83 3780
6663.60 3906
6664.37 3917
6665.14 3748
6665.91 3877
6666.68 3895
6667.45 3925
6668.22 3907
6668.99 3952
6669.77 3878
6670.54 3849
6671.31 3854
6672.08 3962
6672.85 3952
6673.62 3879
6674.39 3797
6675.16 3728
6675.93 3872
6676.70 3898
6677.47 3690
6678.24 3577
6679.01 3900
6679.79 3783
6680.56 3682
6681.33 3790
6682.10 3897
6682.87 4175
6683.64 4240
6684.41 4291
6685.18 4263
6685.96 4453
6686.73 4414
6687.50 4218
6688.27 4091
6689.04 3949
6689.81 3736
6690.58 3607
6691.36 3421
6692.13 3417
6692.90 3422
6693.67 3295
6694.44 3315
6695.22 3326
6695.99 3318
6696.76 3366
6697.53 3403
6698.30 3441
6699.08 3505
6699.85 3469
6700.62 3347
6701.39 3290
6702.17 3283
6702.94 3213
6703.71 3238
6704.48 3269
6705.26 3367
6706.03 3221
6706.80 3181
6707.57 3136
6708.35 3155
6709.12 3301
6709.89 3301
6710.66 3311
6711.44 3106
6712.21 3013
6712.98 3006
6713.76 3089
6714.53 3121
6715.30 3058
6716.08 2950
6716.85 2990
6717.62 2887
6718.39 2900
6719.17 2895
6719.94 2867
6720.71 2833
6721.49 2943
6722.26 2910
6723.04 2967
6723.81 3033
6724.58 2931
6725.36 2998
6726.13 3043
6726.90 2962
6727.68 2948
6728.45 2755
6729.23 2929
6730.00 2930
6730.77 2968
6731.55 3046
6732.32 2948
6733.10 2918
6733.87 3013
6734.64 2918
6735.42 3034
6736.19 2967
6736.97 2835
6737.74 2952
6738.52 2895
6739.29 2985
6740.06 3001
6740.84 3006
6741.61 3077
6742.39 2967
6743.16 2889
6743.94 3104
6744.71 3017
6745.49 2882
6746.26 2991
6747.04 2894
6747.81 3029
6748.59 3037
6749.36 3212
6750.14 3211
6750.91 3396
6751.69 3520
6752.46 3795
6753.24 3899
6754.01 3769
6754.79 3766
6755.56 3680
6756.34 3237
6757.12 3198
6757.89 3117
6758.67 3073
6759.44 3027
6760.22 2920
6760.99 2733
6761.77 2780
6762.55 2861
6763.32 2728
6764.10 2721
6764.87 2634
6765.65 2898
6766.43 2956
6767.20 2937
6767.98 2740
6768.75 2924
6769.53 2779
6770.31 2705
6771.08 2811
6771.86 2754
6772.64 2654
6773.41 2716
6774.19 2616
6774.96 2627
6775.74 2705
6776.52 2639
6777.29 2651
6778.07 2891
6778.85 2728
6779.62 2624
6780.40 2668
6781.18 2628
6781.96 2805
6782.73 2600
6783.51 2728
6784.29 2700
6785.06 2531
6785.84 2732
6786.62 2785
6787.40 2675
6788.17 2564
6788.95 2390
6789.73 2629
6790.50 2612
6791.28 2465
6792.06 2358
6792.84 2552
6793.61 2478
6794.39 2539
6795.17 2636
6795.95 2451
6796.73 2359
6797.50 2467
6798.28 2442
6799.06 2490
6799.84 2524
6800.62 2649
6801.39 2654
6802.17 2601
6802.95 2617
6803.73 2496
6804.51 2588
6805.28 2601
6806.06 2709
6806.84 2618
6807.62 2611
6808.40 2704
6809.18 2611
6809.95 2509
6810.73 2567
6811.51 2509
6812.29 2617
6813.07 2614
6813.85 2553
6814.63 2449
6815.41 2532
6816.18 2699
6816.96 2650
6817.74 2582
6818.52 2564
6819.30 2489
6820.08 2520
6820.86 2644
6821.64 2636
6822.42 2616
6823.20 2592
6823.98 2505
6824.76 2471
6825.54 2586
6826.31 2678
6827.09 2672
6827.87 2706
6828.65 2639
6829.43 2834
6830.21 2783
6830.99 2619
6831.77 2689
6832.55 2654
6833.33 2788
6834.11 2808
6834.89 2624
6835.67 2615
6836.45 2713
6837.23 2750
6838.01 2662
6838.79 2656
6839.57 2570
6840.35 2656
6841.13 2622
6841.91 2618
6842.69 2543
6843.47 2694
6844.25 2765
6845.04 2660
6845.82 2610
6846.60 2868
6847.38 2965
6848.16 3194
6848.94 3653
6849.72 3971
6850.50 4290
6851.28 4589
6852.06 4881
6852.84 4843
6853.62 4603
6854.41 4504
6855.19 4208
6855.97 3892
6856.75 3498
6857.53 3332
6858.31 3381
6859.09 3276
6859.87 3042
6860.66 3037
6861.44 2995
6862.22 3006
6863.00 2940
6863.78 2954
6864.56 3118
6865.35 3189
6866.13 3108
6866.91 3142
6867.69 3307
6868.47 3231
6869.25 3301
6870.04 3300
6870.82 3127
6871.60 2987
6872.38 3165
6873.16 3156
6873.95 3312
6874.73 3108
6875.51 3160
6876.29 3196
6877.08 3300
6877.86 3428
6878.64 3333
6879.42 3464
6880.21 3603
6880.99 3628
6881.77 3682
6882.55 3786
6883.34 3710
6884.12 3704
6884.90 4163
6885.69 4138
6886.47 4510
6887.25 4965
6888.03 5588
6888.82 6045
6889.60 6128
6890.38 5731
6891.17 5464
6891.95 5329
6892.73 4958
6893.52 4485
6894.30 4071
6895.08 3983
6895.87 3980
6896.65 4009
6897.43 4114
6898.22 3927
6899.00 3988
6899.78 4008
6900.57 4014
6901.35 4008
6902.14 4192
6902.92 4107
6903.70 4055
6904.49 4255
6905.27 4117
6906.06 4006
6906.84 4057
6907.62 4125
6908.41 3853
6909.19 4089
6909.98 3987
6910.76 4006
6911.54 4015
6912.33 3905
6913.11 3849
6913.90 3988
6914.68 3940
6915.47 3907
6916.25 4047
6917.04 4016
6917.82 3989
6918.61 3938
6919.39 4075
6920.18 4047
6920.96 3862
6921.75 3875
6922.53 4027
6923.32 3988
6924.10 3917
6924.89 4027
6925.67 4175
6926.46 4072
6927.24 4121
6928.03 4077
6928.81 4272
6929.60 4154
6930.38 4392
6931.17 4367
6931.95 4245
6932.74 4112
6933.52 4281
6934.31 4470
6935.10 4501
6935.88 4569
6936.67 4595
6937.45 4608
6938.24 4875
6939.02 5028
6939.81 5156
6940.60 5556
6941.38 5777
6942.17 6024
6942.95 6558
6943.74 6712
6944.53 6944
6945.31 6992
6946.10 7009
6946.89 6907
6947.67 6833
6948.46 6835
6949.25 6725
6950.03 6644
6950.82 6355
6951.61 6207
6952.39 6363
6953.18 6188
6953.97 6129
6954.75 6041
6955.54 6007
6956.33 5960
6957.11 6125
6957.90 6134
6958.69 6039
6959.47 6259
6960.26 6468
6961.05 6209
6961.84 6164
6962.62 6278
6963.41 6185
6964.20 6340
6964.98 6637
6965.77 6785
6966.56 7229
6967.35 7493
6968.13 7768
6968.92 8076
6969.71 8461
6970.50 8933
6971.28 9069
6972.07 9053
6972.86 9028
6973.65 9172
6974.44 8857
6975.22 8811
6976.01 8965
6976.80 8698
6977.59 8635
6978.38 8973
6979.16 9127
6979.95 9365
6980.74 10181
6981.53 11372
6982.32 13269
6983.11 16197
6983.89 19295
6984.68 22807
6985.47 25436
6986.26 27211
6987.05 27806
6987.84 28071
6988.63 27056
6989.41 25675
6990.20 22809
6990.99 20031
6991.78 17624
6992.57 15084
6993.36 12379
6994.15 10564
6994.94 9341
6995.73 8450
6996.52 7540
6997.30 6978
6998.09 6784
6998.88 6826
6999.67 6517
7000.46 6372
7001.25 6094
7002.04 6063
7002.83 6040
7003.62 6074
7004.41 5748
7005.20 5511
7005.99 5234
7006.78 4780
7007.57 4465
7008.36 4496
7009.15 4330
7009.94 4366
7010.73 4556
7011.52 4629
7012.31 4783
7013.10 5107
7013.89 5038
7014.68 5101
7015.47 5471
7016.26 5081
7017.05 5020
7017.84 4961
7018.63 4689
7019.42 4555
7020.21 4660
7021.00 4661
7021.79 4800
7022.58 5068
7023.37 5155
7024.16 5064
7024.95 5082
7025.75 5235
7026.54 5226
7027.33 5059
7028.12 4844
7028.91 4841
7029.70 4727
7030.49 4442
7031.28 4449
7032.07 4329
7032.86 4314
7033.66 4126
7034.45 4146
7035.24 4188
7036.03 4121
7036.82 4329
7037.61 4349
7038.40 4423
7039.20 4341
7039.99 4305
7040.78 4423
7041.57 4525
7042.36 4548
7043.15 4541
7043.95 4570
7044.74 4676
7045.53 4639
7046.32 4747
7047.11 4814
7047.91 4899
7048.70 5139
7049.49 5360
7050.28 5736
7051.07 5686
7051.87 5555
7052.66 5524
7053.45 5117
7054.24 5113
7055.04 4880
7055.83 4393
7056.62 4340
7057.41 4155
7058.21 4351
7059.00 4221
7059.79 4136
7060.58 4199
7061.38 4154
7062.17 4098
7062.96 4025
7063.76 3967
7064.55 3841
7065.34 3811
7066.14 3719
7066.93 3766
7067.72 3739
7068.51 3679
7069.31 3686
7070.10 3611
7070.89 3424
7071.69 3385
7072.48 3234
7073.28 3268
7074.07 3187
7074.86 3076
7075.66 3201
7076.45 3223
7077.24 3057
7078.04 2966
7078.83 2892
7079.62 2803
7080.42 2923
7081.21 3158
7082.01 2893
7082.80 2874
7083.59 2907
7084.39 2754
7085.18 2748
7085.98 2766
7086.77 2804
7087.57 2670
7088.36 2680
7089.15 2672
7089.95 2606
7090.74 2680
7091.54 2737
7092.33 2812
7093.13 2611
7093.92 2628
7094.72 2516
7095.51 2612
7096.31 2516
7097.10 2504
7097.89 2378
7098.69 2479
7099.48 2443
7100.28 2610
7101.07 2489
7101.87 2394
7102.66 2500
7103.46 2395
7104.26 2489
7105.05 2320
7105.85 2240
7106.64 2237
7107.44 2304
7108.23 2250
7109.03 2266
7109.82 2261
7110.62 2202
7111.41 2215
7112.21 2304
7113.01 2242
7113.80 2104
7114.60 2281
7115.39 2231
7116.19 2195
7116.98 2331
7117.78 2242
7118.58 2275
7119.37 2290
7120.17 2235
7120.97 2298
7121.76 2234
7122.56 2226
7123.35 2173
7124.15 2160
7124.95 2119
7125.74 2155
7126.54 2200
7127.34 2044
7128.13 2019
7128.93 2190
7129.73 2290
7130.52 2283
7131.32 2349
7132.12 2308
7132.91 2260
7133.71 2291
7134.51 2198
7135.30 2227
7136.10 2190
7136.90 2078
7137.69 2093
7138.49 2046
7139.29 1998
7140.09 2057
7140.88 2004
7141.68 1977
7142.48 2024
7143.28 1984
7144.07 1955
7144.87 1960
7145.67 2019
7146.47 1890
7147.26 1915
7148.06 1910
7148.86 1943
7149.66 1931
7150.45 1986
7151.25 1903
7152.05 1939
7152.85 1732
7153.65 1837
7154.44 1875
7155.24 1981
7156.04 1906
7156.84 2001
7157.64 2088
7158.43 2030
7159.23 2004
7160.03 2104
7160.83 2104
7161.63 1792
7162.43 1826
7163.22 1812
7164.02 1861
7164.82 1791
7165.62 1731
7166.42 1683
7167.22 1765
7168.02 1724
7168.82 1732
7169.61 1724
7170.41 1773
7171.21 1806
7172.01 1757
7172.81 1786
7173.61 1808
7174.41 1722
7175.21 1728
7176.01 1689
7176.81 1715
7177.61 1735
7178.41 1655
7179.20 1600
7180.00 1653
7180.80 1762
7181.60 1631
7182.40 1606
7183.20 1600
7184.00 1694
7184.80 1663
7185.60 1805
7186.40 1765
7187.20 1600
7188.00 1623
7188.80 1641
7189.60 1703
7190.40 1673
7191.20 1583
7192.00 1513
7192.80 1549
7193.60 1636
7194.40 1613
7195.20 1578
7196.00 1600
7196.80 1605
7197.60 1613
7198.40 1576
7199.20 1558
7200.00 1577
7200.81 1606
7201.61 1593
7202.41 1594
7203.21 1614
7204.01 1633
7204.81 1564
7205.61 1557
7206.41 1602
7207.21 1557
7208.01 1574
7208.81 1687
7209.61 1615
7210.42 1570
7211.22 1646
7212.02 1625
7212.82 1618
7213.62 1544
7214.42 1726
7215.22 1737
7216.03 1585
7216.83 1664
7217.63 1592
7218.43 1615
7219.23 1651
7220.03 1621
7220.83 1605
7221.64 1611
7222.44 1639
7223.24 1718
7224.04 1667
7224.84 1679
7225.65 1660
7226.45 1728
7227.25 1593
7228.05 1620
7228.85 1580
7229.66 1678
7230.46 1679
7231.26 1535
7232.06 1456
7232.87 1461
7233.67 1586
7234.47 1514
7235.27 1411
7236.08 1572
7236.88 1536
7237.68 1643
7238.48 1592
7239.29 1521
7240.09 1556
7240.89 1598
7241.70 1699
7242.50 1807
7243.30 1609
7244.10 1696
7244.91 1612
7245.71 1683
7246.51 1641
7247.32 1555
7248.12 1560
7248.92 1716
7249.73 1655
7250.53 1629
7251.33 1578
7252.14 1594
7252.94 1651
7253.74 1724
7254.55 1698
7255.35 1660
7256.15 1653
7256.96 1649
7257.76 1689
7258.57 1790
7259.37 1880
7260.17 1846
7260.98 1767
7261.78 1910
7262.59 1899
7263.39 1926
7264.19 1803
7265.00 1836
7265.80 1798
7266.61 1790
7267.41 1787
7268.22 1866
7269.02 1950
7269.82 1910
7270.63 1797
7271.43 1793
7272.24 1916
7273.04 1810
7273.85 1878
7274.65 1907
7275.46 1809
7276.26 1835
7277.07 1921
7277.87 1915
7278.68 2003
7279.48 1920
7280.29 2001
7281.09 2235
7281.90 2343
7282.70 2688
7283.51 2840
7284.31 3083
7285.12 3344
7285.92 3421
7286.73 3395
7287.53 3301
7288.34 3168
7289.14 2763
7289.95 2507
7290.76 2332
7291.56 2142
7292.37 2059
7293.17 1985
7293.98 1858
7294.78 1956
7295.59 1840
7296.40 1913
7297.20 1909
7298.01 1910
7298.81 1977
7299.62 1895
7300.43 1978
7301.23 1894
7302.04 1953
7302.84 1939
7303.65 1909
7304.46 1813
7305.26 1800
7306.07 1780
7306.88 1819
7307.68 1852
7308.49 1866
7309.30 1974
7310.10 2056
7310.91 2079
7311.72 1952
7312.52 2015
7313.33 1919
7314.14 1841
7314.94 2014
7315.75 2030
7316.56 2170
7317.37 2339
7318.17 2546
7318.98 2586
7319.79 2789
7320.59 2800
7321.40 2735
7322.21 2608
7323.02 2559
7323.82 2402
7324.63 2279
7325.44 2233
7326.25 2113
7327.05 2031
7327.86 2043
7328.67 2044
7329.48 1888
7330.28 2026
7331.09 1980
7331.90 2041
7332.71 2039
7333.52 2068
7334.32 2013
7335.13 2036
7335.94 1983
7336.75 2051
7337.56 2082
7338.36 2057
7339.17 1981
7339.98 1943
7340.79 1973
7341.60 1890
7342.41 1830
7343.22 1819
7344.02 1809
7344.83 1845
7345.64 1757
7346.45 1806
7347.26 1768
7348.07 1822
7348.88 1708
7349.68 1654
7350.49 1687
7351.30 1773
7352.11 1721
7352.92 1784
7353.73 1716
7354.54 1747
7355.35 1819
7356.16 1751
7356.97 1798
7357.78 1762
7358.59 1758
7359.39 1741
7360.20 1706
7361.01 1666
7361.82 1674
7362.63 1764
7363.44 1723
7364.25 1669
7365.06 1670
7365.87 1680
7366.68 1781
7367.49 1653
7368.30 1617
7369.11 1639
7369.92 1634
7370.73 1577
7371.54 1685
7372.35 1599
7373.16 1611
7373.97 1639
7374.78 1556
7375.59 1608
7376.40 1621
7377.21 1710
7378.02 1788
7378.83 1848
7379.64 1816
7380.45 1827
7381.26 1855
7382.08 1898
7382.89 1859
7383.70 1854
7384.51 1839
7385.32 1849
7386.13 1883
7386.94 1754
7387.75 1630
7388.56 1661
7389.37 1654
7390.18 1596
7391.00 1550
7391.81 1573
7392.62 1462
7393.43 1509
7394.24 1606
7395.05 1557
7395.86 1662
7396.67 1614
7397.49 1532
7398.30 1604
7399.11 1666
7399.92 1542
7400.73 1619
7401.54 1608
7402.36 1586
7403.17 1642
7403.98 1610
7404.79 1555
7405.60 1562
7406.42 1578
7407.23 1528
7408.04 1499
7408.85 1442
7409.66 1618
7410.48 1558
7411.29 1487
7412.10 1628
7412.91 1580
7413.73 1473
7414.54 1530
7415.35 1533
7416.16 1642
7416.98 1606
7417.79 1553
7418.60 1528
7419.41 1489
7420.23 1473
7421.04 1452
7421.85 1441
7422.66 1419
7423.48 1529
7424.29 1499
7425.10 1408
7425.92 1462
7426.73 1535
7427.54 1558
7428.36 1439
7429.17 1499
7429.98 1591
7430.80 1678
7431.61 1640
7432.42 1682
7433.24 1724
7434.05 1623
7434.86 1698
7435.68 1626
7436.49 1625
7437.30 1583
7438.12 1597
7438.93 1743
7439.74 1535
7440.56 1517
7441.37 1652
7442.19 1635
7443.00 1636
7443.81 1537
7444.63 1422
7445.44 1459
7446.26 1456
7447.07 1523
7447.89 1397
7448.70 1375
7449.51 1449
7450.33 1407
7451.14 1360
7451.96 1460
7452.77 1362
7453.59 1347
7454.40 1428
7455.22 1385
7456.03 1314
7456.85 1386
7457.66 1439
7458.47 1484
7459.29 1412
7460.10 1426
7460.92 1339
7461.73 1402
7462.55 1405
7463.36 1419
7464.18 1499
7464.99 1455
7465.81 1424
7466.63 1382
7467.44 1456
7468.26 1559
7469.07 1376
7469.89 1510
7470.70 1534
7471.52 1543
7472.33 1509
7473.15 1573
7473.96 1529
7474.78 1486
7475.60 1451
7476.41 1502
7477.23 1449
7478.04 1390
7478.86 1364
7479.68 1398
7480.49 1395
7481.31 1377
7482.12 1330
7482.94 1328
7483.76 1483
7484.57 1511
7485.39 1381
7486.21 1368
7487.02 1401
7487.84 1390
7488.65 1420
7489.47 1352
7490.29 1381
7491.10 1357
7491.92 1419
7492.74 1410
7493.55 1446
7494.37 1429
7495.19 1357
7496.01 1340
7496.82 1310
7497.64 1379
7498.46 1376
7499.27 1299
7500.09 1391
7500.91 1328
7501.72 1375
7502.54 1327
7503.36 1262
7504.18 1240
7504.99 1313
7505.81 1349
7506.63 1319
7507.45 1304
7508.26 1292
7509.08 1344
7509.90 1346
7510.72 1301
7511.53 1311
7512.35 1283
7513.17 1227
7513.99 1298
7514.81 1413
7515.62 1386
7516.44 1375
7517.26 1433
7518.08 1409
7518.90 1308
7519.71 1261
7520.53 1434
7521.35 1443
7522.17 1340
7522.99 1266
7523.81 1367
7524.62 1380
7525.44 1292
7526.26 1335
7527.08 1369
7527.90 1337
7528.72 1294
7529.54 1289
7530.35 1400
7531.17 1375
7531.99 1330
7532.81 1444
7533.63 1445
7534.45 1284
7535.27 1331
7536.09 1412
7536.91 1358
7537.73 1307
7538.54 1269
7539.36 1394
7540.18 1277
7541.00 1217
7541.82 1389
7542.64 1416
7543.46 1306
7544.28 1297
7545.10 1379
7545.92 1339
7546.74 1374
7547.56 1476
7548.38 1541
7549.20 1309
7550.02 1295
7550.84 1380
7551.66 1299
7552.48 1301
7553.30 1316
7554.12 1324
7554.94 1354
7555.76 1333
7556.58 1334
7557.40 1428
7558.22 1354
7559.04 1361
7559.86 1334
7560.68 1357
7561.50 1326
7562.32 1336
7563.14 1378
7563.96 1269
7564.78 1234
7565.60 1496
7566.42 1418
7567.24 1335
7568.07 1344
7568.89 1370
7569.71 1466
7570.53 1411
7571.35 1352
7572.17 1317
7572.99 1371
7573.81 1350
7574.63 1233
7575.45 1274
7576.28 1299
7577.10 1309
7577.92 1367
7578.74 1329
7579.56 1299
7580.38 1350
7581.20 1289
7582.03 1273
7582.85 1392
7583.67 1284
7584.49 1234
7585.31 1390
7586.13 1330
7586.96 1328
7587.78 1402
7588.60 1460
7589.42 1411
7590.24 1452
7591.07 1443
7591.89 1363
7592.71 1428
7593.53 1334
7594.35 1438
7595.18 1337
7596.00 1468
7596.82 1444
7597.64 1423
7598.47 1539
7599.29 1378
7600.11 1512
7600.93 1468
7601.76 1478
7602.58 1530
7603.40 1594
7604.22 1508
7605.05 1553
7605.87 1518
7606.69 1603
7607.52 1597
7608.34 1535
7609.16 1581
7609.99 1579
7610.81 1505
7611.63 1532
7612.45 1595
7613.28 1612
7614.10 1517
7614.92 1553
7615.75 1604
7616.57 1656
7617.40 1675
7618.22 1792
7619.04 1722
7619.87 1622
7620.69 1688
7621.51 1683
7622.34 1570
7623.16 1546
7623.98 1611
7624.81 1662
7625.63 1610
7626.46 1494
7627.28 1495
7628.10 1400
7628.93 1442
7629.75 1448
7630.58 1592
7631.40 1687
7632.23 1575
7633.05 1692
7633.87 1714
7634.70 1513
7635.52 1607
7636.35 1560
7637.17 1642
7638.00 1492
7638.82 1364
7639.65 1500
7640.47 1484
7641.30 1412
7642.12 1391
7642.95 1304
7643.77 1297
7644.59 1333
7645.42 1170
7646.24 1259
7647.07 1321
7647.90 1336
7648.72 1320
7649.55 1288
7650.37 1237
7651.20 1364
7652.02 1315
7652.85 1229
7653.67 1232
7654.50 1239
7655.32 1285
7656.15 1319
7656.97 1262
7657.80 1215
7658.63 1218
7659.45 1347
7660.28 1396
7661.10 1290
7661.93 1238
7662.76 1266
7663.58 1278
7664.41 1336
7665.23 1374
7666.06 1255
7666.89 1341
7667.71 1325
7668.54 1263
7669.36 1273
7670.19 1297
7671.02 1349
7671.84 1152
7672.67 1232
7673.50 1288
7674.32 1286
7675.15 1181
7675.98 1268
7676.80 1300
7677.63 1237
7678.46 1191
7679.28 1172
7680.11 1359
7680.94 1329
7681.76 1214
7682.59 1237
7683.42 1226
7684.25 1283
7685.07 1283
7685.90 1274
7686.73 1320
7687.55 1241
7688.38 1253
7689.21 1182
7690.04 1212
7690.86 1147
7691.69 1290
7692.52 1285
7693.35 1222
7694.17 1167
7695.00 1185
7695.83 1195
7696.66 1234
7697.48 1192
7698.31 1167
7699.14 1246
7699.97 1305
7700.80 1333
7701.62 1259
7702.45 1167
7703.28 1212
7704.11 1288
7704.94 1248
7705.77 1299
7706.59 1275
7707.42 1262
7708.25 1165
7709.08 1260
7709.91 1317
7710.74 1273
7711.56 1248
7712.39 1228
7713.22 1287
7714.05 1289
7714.88 1218
7715.71 1183
7716.54 1223
7717.37 1227
7718.19 1307
7719.02 1202
7719.85 1224
7720.68 1179
7721.51 1234
7722.34 1269
7723.17 1275
7724.00 1243
7724.83 1187
7725.66 1323
7726.49 1227
7727.32 1234
7728.14 1140
7728.97 1174
7729.80 1158
7730.63 1119
7731.46 1156
7732.29 1133
7733.12 1154
7733.95 1226
7734.78 1248
7735.61 1230
7736.44 1183
7737.27 1255
7738.10 1157
7738.93 1098
7739.76 1157
7740.59 1165
7741.42 1308
7742.25 1245
7743.08 1236
7743.91 1177
7744.74 1271
7745.57 1286
7746.40 1385
7747.23 1403
7748.06 1487
7748.90 1422
7749.73 1498
7750.56 1395
7751.39 1375
7752.22 1396
7753.05 1422
7753.88 1357
7754.71 1272
7755.54 1355
7756.37 1261
7757.20 1294
7758.03 1391
7758.87 1342
7759.70 1335
7760.53 1283
7761.36 1251
7762.19 1304
7763.02 1347
7763.85 1273
7764.68 1298
7765.52 1317
7766.35 1302
7767.18 1408
7768.01 1238
7768.84 1327
7769.67 1301
7770.51 1239
7771.34 1280
7772.17 1381
7773.00 1325
7773.83 1347
7774.67 1284
7775.50 1269
7776.33 1255
7777.16 1278
7777.99 1307
7778.83 1270
7779.66 1153
7780.49 1262
7781.32 1320
7782.15 1307
7782.99 1308
7783.82 1283
7784.65 1212
7785.48 1284
7786.32 1183
7787.15 1176
7787.98 1235
7788.82 1378
7789.65 1322
7790.48 1190
7791.31 1301
7792.15 1223
7792.98 1318
7793.81 1226
7794.65 1310
7795.48 1332
7796.31 1294
7797.14 1331
7797.98 1376
7798.81 1286
7799.64 1350
7800.48 1416
7801.31 1442
7802.14 1420
7802.98 1478
7803.81 1475
7804.65 1364
7805.48 1428
7806.31 1525
7807.15 1502
7807.98 1443
7808.81 1509
7809.65 1566
7810.48 1549
7811.32 1541
7812.15 1567
7812.98 1633
7813.82 1646
7814.65 1601
7815.49 1702
7816.32 1794
7817.15 1838
7817.99 1704
7818.82 1743
7819.66 1806
7820.49 1715
7821.33 1676
7822.16 1715
7822.99 1667
7823.83 1569
7824.66 1631
7825.50 1789
7826.33 1711
7827.17 1836
7828.00 1888
7828.84 1822
7829.67 1735
7830.51 1740
7831.34 1701
7832.18 1758
7833.01 1715
7833.85 1784
7834.68 1869
7835.52 1788
7836.35 1636
7837.19 1702
7838.02 1764
7838.86 1771
7839.69 1706
7840.53 1685
7841.37 1613
7842.20 1632
7843.04 1667
7843.87 1545
7844.71 1622
7845.54 1677
7846.38 1708
7847.22 1652
7848.05 1487
7848.89 1514
7849.72 1483
7850.56 1547
7851.40 1534
7852.23 1569
7853.07 1551
7853.90 1540
7854.74 1627
7855.58 1585
7856.41 1582
7857.25 1533
7858.09 1516
7858.92 1705
7859.76 1684
7860.60 1767
7861.43 1728
7862.27 1750
7863.11 1703
7863.94 1585
7864.78 1631
7865.62 1547
7866.45 1595
7867.29 1601
7868.13 1550
7868.96 1589
7869.80 1740
7870.64 1705
7871.47 1600
7872.31 1610
7873.15 1662
7873.99 1761
7874.82 1764
7875.66 1676
7876.50 1891
7877.34 2037
7878.17 2028
7879.01 2139
7879.85 2066
7880.69 2101
7881.52 2104
7882.36 2114
7883.20 2110
7884.04 2193
7884.87 2028
7885.71 2125
7886.55 1912
7887.39 1878
7888.23 1792
7889.06 1718
7889.90 1679
7890.74 1780
7891.58 1778
7892.42 1870
7893.26 1808
7894.09 1826
7894.93 1764
7895.77 1620
7896.61 1546
7897.45 1595
7898.29 1544
7899.12 1509
7899.96 1559
7900.80 1549
7901.64 1615
7902.48 1595
7903.32 1570
7904.16 1470
7905.00 1436
7905.83 1421
7906.67 1454
7907.51 1450
7908.35 1464
7909.19 1407
7910.03 1455
7910.87 1465
7911.71 1451
7912.55 1521
7913.39 1512
7914.23 1612
7915.07 1549
7915.91 1696
7916.75 1712
7917.58 1757
7918.42 1718
7919.26 1782
7920.10 1831
7920.94 1678
7921.78 1695
7922.62 1623
7923.46 1506
7924.30 1531
7925.14 1532
7925.98 1462
7926.82 1396
7927.66 1417
7928.50 1443
7929.34 1474
7930.18 1354
7931.02 1345
7931.86 1325
7932.70 1400
7933.55 1427
7934.39 1382
7935.23 1425
7936.07 1367
7936.91 1442
7937.75 1390
7938.59 1386
7939.43 1408
7940.27 1409
7941.11 1375
7941.95 1288
7942.79 1408
7943.63 1410
7944.47 1404
7945.32 1441
7946.16 1320
7947.00 1441
7947.84 1473
7948.68 1416
7949.52 1326
7950.36 1378
7951.20 1463
7952.05 1494
7952.89 1594
7953.73 1483
7954.57 1454
7955.41 1498
7956.25 1524
7957.10 1545
7957.94 1537
7958.78 1473
7959.62 1447
7960.46 1407
7961.30 1382
7962.15 1354
7962.99 1386
7963.83 1282
7964.67 1361
7965.51 1488
7966.36 1511
7967.20 1572
7968.04 1610
7968.88 1657
7969.73 1670
7970.57 1522
7971.41 1467
7972.25 1446
7973.10 1448
7973.94 1420
7974.78 1326
7975.62 1264
7976.47 1286
7977.31 1348
7978.15 1453
7978.99 1402
7979.84 1261
7980.68 1205
7981.52 1278
7982.37 1339
7983.21 1217
7984.05 1341
7984.90 1232
7985.74 1242
7986.58 1337
7987.43 1290
7988.27 1368
7989.11 1271
7989.96 1284
7990.80 1238
7991.64 1257
7992.49 1193
7993.33 1211
7994.17 1177
7995.02 1310
7995.86 1342
7996.70 1252
7997.55 1200
7998.39 1253
7999.24 1255
8000.08 1230
8000.92 1196
8001.77 1258
8002.61 1186
8003.46 1143
8004.30 1153
8005.14 1236
8005.99 1181
8006.83 1224
8007.68 1121
8008.52 1134
8009.37 1157
8010.21 1221
8011.06 1240
8011.90 1212
8012.74 1165
8013.59 1258
8014.43 1172
8015.28 1094
8016.12 1240
8016.97 1079
8017.81 1090
8018.66 1208
8019.50 1171
8020.35 1104
8021.19 1129
8022.04 1090
8022.88 1099
8023.73 1158
8024.57 1140
8025.42 1157
8026.26 1110
8027.11 1124
8027.96 1153
8028.80 1105
8029.65 1185
8030.49 1097
8031.34 1134
8032.18 1133
8033.03 1054
8033.87 1088
8034.72 1151
8035.57 1104
8036.41 1160
8037.26 1148
8038.10 1100
8038.95 1133
8039.80 1155
8040.64 1130
8041.49 1173
8042.33 1073
8043.18 1100
8044.03 1162
8044.87 1060
8045.72 1161
8046.57 1140
8047.41 1203
8048.26 1124
8049.11 1150
8049.95 1100
8050.80 1134
8051.64 1039
8052.49 1108
8053.34 1116
8054.19 1125
8055.03 1095
8055.88 1087
8056.73 1118
8057.57 1049
8058.42 1090
8059.27 1114
8060.11 1016
8060.96 1039
8061.81 1127
8062.66 1096
8063.50 1074
8064.35 1067
8065.20 1016
8066.05 1011
8066.89 1084
8067.74 1046
8068.59 1052
8069.44 1160
8070.28 1095
8071.13 1152
8071.98 1095
8072.83 1082
8073.67 1084
8074.52 1080
8075.37 1055
8076.22 1027
8077.07 977
8077.91 1005
8078.76 1033
8079.61 1055
8080.46 1034
8081.31 947
8082.15 1025
8083.00 956
8083.85 1004
8084.70 1046
8085.55 1061
8086.40 1076
8087.25 1047
8088.09 1104
8088.94 1065
8089.79 1073
8090.64 1035
8091.49 1090
8092.34 1049
8093.19 928
8094.04 1051
8094.88 1157
8095.73 1034
8096.58 1057
8097.43 1070
8098.28 1036
8099.13 1014
8099.98 1197
8100.83 1167
8101.68 1174
8102.53 1098
8103.38 1156
8104.23 1128
8105.07 1086
8105.92 1017
8106.77 1062
8107.62 1099
8108.47 1098
8109.32 1138
8110.17 1102
8111.02 1141
8111.87 1031
8112.72 1047
8113.57 1117
8114.42 1143
8115.27 1091
8116.12 1182
8116.97 1247
8117.82 1145
8118.67 1185
8119.52 1103
8120.37 1022
8121.22 1082
8122.07 1064
8122.92 1123
8123.77 1107
8124.63 1164
8125.48 1137
8126.33 1081
8127.18 1177
8128.03 1115
8128.88 1165
8129.73 1110
8130.58 1156
8131.43 1137
8132.28 1150
8133.13 1242
8133.98 1185
8134.83 1213
8135.69 1203
8136.54 1129
8137.39 1086
8138.24 1108
8139.09 1047
8139.94 1063
8140.79 1134
8141.64 1278
8142.50 1230
8143.35 1262
8144.20 1216
8145.05 1239
8145.90 1200
8146.75 1167
8147.61 1114
8148.46 1149
8149.31 1245
8150.16 1308
8151.01 1319
8151.86 1213
8152.72 1258
8153.57 1262
8154.42 1399
8155.27 1446
8156.13 1436
8156.98 1530
8157.83 1432
8158.68 1387
8159.53 1204
8160.39 1267
8161.24 1236
8162.09 1146
8162.94 1149
8163.80 1174
8164.65 1145
8165.50 1197
8166.35 1152
8167.21 1226
8168.06 1171
8168.91 1228
8169.77 1241
8170.62 1141
8171.47 1153
8172.32 1195
8173.18 1154
8174.03 1158
8174.88 1114
8175.74 1141
8176.59 1136
8177.44 1080
8178.30 1021
8179.15 1154
8180.00 1137
8180.86 1089
8181.71 1075
8182.56 1042
8183.42 1056
8184.27 1034
8185.12 1074
8185.98 1115
8186.83 1065
8187.69 1014
8188.54 994
8189.39 1041
8190.25 1062
8191.10 1169
8191.96 1089
8192.81 1145
8193.66 1075
8194.52 1120
8195.37 1064
8196.23 1031
8197.08 1031
8197.94 1167
8198.79 1076
8199.64 1028
8200.50 1056
8201.35 1083
8202.21 1041
8203.06 1063
8203.92 1090
8204.77 1078
8205.63 975
8206.48 1042
8207.34 1077
8208.19 1125
8209.05 1025
8209.90 1007
8210.76 1136
8211.61 1011
8212.47 1090
8213.32 1160
8214.18 1145
8215.03 1066
8215.89 1143
8216.74 1140
8217.60 1142
8218.45 1129
8219.31 1113
8220.16 1095
8221.02 1183
8221.87 1209
8222.73 1135
8223.59 1104
8224.44 1158
8225.30 1156
8226.15 1119
8227.01 1098
8227.87 1241
8228.72 1245
8229.58 1201
8230.43 1149
8231.29 1150
8232.15 1114
8233.00 1131
8233.86 1129
8234.71 1121
8235.57 995
8236.43 989
8237.28 1078
8238.14 1101
8239.00 1099
8239.85 1057
8240.71 1092
8241.57 1153
8242.42 1088
8243.28 1060
8244.14 1074
8244.99 1085
8245.85 1008
8246.71 1076
8247.56 1218
8248.42 1097
8249.28 1091
8250.13 1006
8250.99 1010
8251.85 1016
8252.71 1063
8253.56 1112
8254.42 1123
8255.28 1099
8256.13 1010
8256.99 1039
8257.85 1130
8258.71 1083
8259.56 1122
8260.42 1156
8261.28 1192
8262.14 1131
8263.00 1042
8263.85 1181
8264.71 1106
8265.57 993
8266.43 1015
8267.28 1088
8268.14 1106
8269.00 1095
8269.86 1155
8270.72 1206
8271.58 1169
8272.43 1169
8273.29 1127
8274.15 1085
8275.01 1148
8275.87 1123
8276.73 1072
8277.58 1065
8278.44 1017
8279.30 1027
8280.16 1084
8281.02 1086
8281.88 1151
8282.74 1187
8283.59 1116
8284.45 1079
8285.31 1133
8286.17 1090
8287.03 1122
8287.89 1150
8288.75 1176
8289.61 1150
8290.47 1179
8291.33 1261
8292.18 1245
8293.04 1279
8293.90 1313
8294.76 1262
8295.62 1221
8296.48 1250
8297.34 1234
8298.20 1237
8299.06 1144
8299.92 1183
8300.78 1242
8301.64 1260
8302.50 1220
8303.36 1237
8304.22 1293
8305.08 1298
8305.94 1278
8306.80 1269
8307.66 1256
8308.52 1175
8309.38 1164
8310.24 1116
8311.10 1228
8311.96 1274
8312.82 1161
8313.68 1200
8314.54 1133
8315.40 1253
8316.26 1332
8317.12 1377
8317.98 1253
8318.84 1324
8319.70 1337
8320.56 1325
8321.43 1238
8322.29 1193
8323.15 1247
8324.01 1285
8324.87 1113
8325.73 1079
8326.59 1146
8327.45 1204
8328.31 1131
8329.17 1072
8330.04 1055
8330.90 1117
8331.76 1163
8332.62 1152
8333.48 1262
8334.34 1165
8335.20 1202
8336.07 1134
8336.93 1145
8337.79 1193
8338.65 1134
8339.51 1134
8340.37 1118
8341.24 1079
8342.10 1115
8342.96 1221
8343.82 1353
8344.68 1252
8345.54 1246
8346.41 1308
8347.27 1374
8348.13 1422
8348.99 1291
8349.86 1271
8350.72 1212
8351.58 1183
8352.44 1196
8353.31 1264
8354.17 1195
8355.03 1189
8355.89 1149
8356.76 1127
8357.62 1109
8358.48 1170
8359.34 1234
8360.21 1159
8361.07 1182
8361.93 1157
8362.79 1221
8363.66 1172
8364.52 1218
8365.38 1225
8366.25 1194
8367.11 1179
8367.97 1196
8368.84 1235
8369.70 1199
8370.56 1218
8371.43 1275
8372.29 1175
8373.15 1211
8374.02 1243
8374.88 1315
8375.74 1209
8376.61 1319
8377.47 1166
8378.33 1241
8379.20 1315
8380.06 1302
8380.93 1301
8381.79 1223
8382.65 1200
8383.52 1213
8384.38 1263
8385.25 1260
8386.11 1379
8386.97 1387
8387.84 1333
8388.70 1299
8389.57 1370
8390.43 1353
8391.30 1333
8392.16 1299
8393.02 1220
8393.89 1329
8394.75 1276
8395.62 1273
8396.48 1318
8397.35 1223
8398.21 1285
8399.08 1290
8399.94 1350
8400.81 1389
8401.67 1433
8402.54 1309
8403.40 1335
8404.27 1359
8405.13 1334
8406.00 1306
8406.86 1277
8407.73 1336
8408.59 1409
8409.46 1406
8410.32 1336
8411.19 1327
8412.05 1305
8412.92 1416
8413.78 1416
8414.65 1339
8415.52 1347
8416.38 1496
8417.25 1490
8418.11 1440
8418.98 1419
8419.84 1354
8420.71 1570
8421.58 1506
8422.44 1405
8423.31 1363
8424.17 1443
8425.04 1540
8425.91 1636
8426.77 1620
8427.64 1540
8428.51 1632
8429.37 1562
8430.24 1612
8431.10 1627
8431.97 1534
8432.84 1628
8433.70 1572
8434.57 1514
8435.44 1615
8436.30 1579
8437.17 1603
8438.04 1747
8438.90 1644
8439.77 1704
8440.64 1804
8441.51 1837
8442.37 1948
8443.24 1956
8444.11 1984
8444.97 2057
8445.84 1948
8446.71 1825
8447.58 1927
8448.44 1883
8449.31 1872
8450.18 1964
8451.04 2040
8451.91 1987
8452.78 2147
8453.65 2241
8454.51 2240
8455.38 2220
8456.25 2326
8457.12 2397
8457.99 2456
8458.85 2482
8459.72 2576
8460.59 2519
8461.46 2355
8462.33 2207
8463.19 2150
8464.06 2302
8464.93 2229
8465.80 2364
8466.67 2420
8467.53 2888
8468.40 3499
8469.27 3932
8470.14 4447
8471.01 4690
8471.88 4795
8472.75 4755
8473.61 4318
8474.48 3906
8475.35 3501
8476.22 3127
8477.09 2653
8477.96 2369
8478.83 2191
8479.70 2051
8480.56 1913
8481.43 1796
8482.30 1827
8483.17 1850
8484.04 1716
8484.91 1645
8485.78 1645
8486.65 1613
8487.52 1549
8488.39 1657
8489.26 1611
8490.13 1693
8491.00 1505
8491.87 1580
8492.73 1511
8493.60 1512
8494.47 1527
8495.34 1534
8496.21 1535
8497.08 1515
8497.95 1587
8498.82 1522
8499.69 1589
8500.56 1527
8501.43 1640
8502.30 1571
8503.17 1575
8504.04 1605
8504.91 1561
8505.78 1646
8506.65 1632
8507.52 1654
8508.39 1592
8509.27 1715
8510.14 1730
8511.01 1711
8511.88 1708
8512.75 1655
8513.62 1574
8514.49 1632
8515.36 1584
8516.23 1590
8517.10 1502
8517.97 1491
8518.84 1587
8519.71 1549
8520.59 1623
8521.46 1495
8522.33 1505
8523.20 1601
8524.07 1661
8524.94 1693
8525.81 1648
8526.68 1619
8527.55 1617
8528.43 1665
8529.30 1656
8530.17 1701
8531.04 1749
8531.91 1704
8532.78 1759
8533.66 1726
8534.53 1678
8535.40 1748
8536.27 1780
8537.14 1831
8538.01 1767
8538.89 1787
8539.76 1680
8540.63 1670
8541.50 1611
8542.38 1781
8543.25 1774
8544.12 1647
8544.99 1679
8545.86 1813
8546.74 1929
8547.61 1789
8548.48 1800
8549.35 1728
8550.23 1757
8551.10 1850
8551.97 1841
8552.84 1754
8553.72 1897
8554.59 1938
8555.46 1822
8556.34 1840
8557.21 1815
8558.08 1883
8558.95 1780
8559.83 1658
8560.70 1717
8561.57 1708
8562.45 1606
8563.32 1571
8564.19 1508
8565.07 1581
8565.94 1586
8566.81 1605
8567.69 1587
8568.56 1520
8569.43 1621
8570.31 1634
8571.18 1513
8572.05 1477
8572.93 1476
8573.80 1602
8574.68 1596
8575.55 1596
8576.42 1563
8577.30 1520
8578.17 1564
8579.05 1454
8579.92 1579
8580.79 1642
8581.67 1632
8582.54 1602
8583.42 1630
8584.29 1629
8585.16 1704
8586.04 1691
8586.91 1714
8587.79 1540
8588.66 1503
8589.54 1682
8590.41 1634
8591.29 1631
8592.16 1666
8593.04 1630
8593.91 1520
8594.78 1625
8595.66 1611
8596.53 1740
8597.41 1784
8598.28 1695
8599.16 1687
8600.03 1656
8600.91 1751
8601.78 1764
8602.66 1877
8603.54 1854
8604.41 1762
8605.29 1697
8606.16 1775
8607.04 1796
8607.91 1720
8608.79 1795
8609.66 1770
8610.54 1708
8611.41 1753
8612.29 1794
8613.17 1805
8614.04 1931
8614.92 1971
8615.79 1916
8616.67 1865
8617.55 1942
8618.42 1993
8619.30 1935
8620.17 1844
8621.05 1888
8621.93 1912
8622.80 2110
8623.68 2088
8624.55 2118
8625.43 2035
8626.31 2013
8627.18 2127
8628.06 2166
8628.94 2222
8629.81 2190
8630.69 2233
8631.57 2182
8632.44 2247
8633.32 2261
8634.20 2323
8635.07 2302
8635.95 2341
8636.83 2294
8637.71 2313
8638.58 2312
8639.46 2394
8640.34 2410
8641.21 2432
8642.09 2566
8642.97 2704
8643.85 2581
8644.72 2531
8645.60 2807
8646.48 2747
8647.35 2774
8648.23 2812
8649.11 2668
8649.99 2663
8650.87 2708
8651.74 2859
8652.62 2857
8653.50 2753
8654.38 2846
8655.25 2972
8656.13 3001
8657.01 2883
8657.89 3048
8658.77 3101
8659.64 3082
8660.52 3007
8661.40 2999
8662.28 3070
8663.16 3104
8664.04 2964
8664.91 3004
8665.79 3068
8666.67 3106
8667.55 3119
8668.43 3280
8669.31 3363
8670.19 3495
8671.06 4079
8671.94 4350
8672.82 4895
8673.70 5216
8674.58 5683
8675.46 5825
8676.34 5804
8677.22 5651
8678.10 5381
8678.97 5118
8679.85 4802
8680.73 4379
8681.61 4006
8682.49 4018
8683.37 3802
8684.25 3565
8685.13 3671
8686.01 3682
8686.89 3777
8687.77 3851
8688.65 4174
8689.53 4816
8690.41 5461
8691.29 6333
8692.17 7165
8693.05 7863
8693.93 8140
8694.81 7768
8695.69 7578
8696.57 7115
8697.45 6172
8698.33 5356
8699.21 4682
8700.09 4138
8700.97 3891
8701.85 3438
8702.73 3202
8703.61 2975
8704.49 2754
8705.37 2789
8706.25 2689
8707.13 2516
8708.01 2335
8708.89 2411
8709.77 2435
8710.65 2493
8711.53 2383
8712.41 2353
8713.29 2276
8714.17 2346
8715.06 2212
8715.94 2237
8716.82 2112
8717.70 2157
8718.58 2146
8719.46 2130
8720.34 2131
8721.22 2188
8722.10 2203
8722.99 2147
8723.87 2168
8724.75 2258
8725.63 2091
8726.51 2173
8727.39 2121
8728.27 2180
8729.16 2121
8730.04 2027
8730.92 2215
8731.80 2124
8732.68 2076
8733.56 2177
8734.45 2104
8735.33 2188
8736.21 2163
8737.09 2056
8737.97 2071
8738.86 1947
8739.74 2097
8740.62 1999
8741.50 1964
8742.39 1960
8743.27 1960
8744.15 1850
8745.03 1935
8745.92 2134
8746.80 2039
8747.68 2119
8748.56 2089
8749.45 2117
8750.33 2082
8751.21 2090
8752.09 2143
8752.98 2014
8753.86 2130
8754.74 2141
8755.63 2131
8756.51 2011
8757.39 2173
8758.27 2158
8759.16 2139
8760.04 2187
8760.92 2233
8761.81 2077
8762.69 1985
8763.57 2065
8764.46 2091
8765.34 1996
8766.22 2146
8767.11 2098
8767.99 2151
8768.88 2111
8769.76 2103
8770.64 2108
8771.53 2013
8772.41 2050
8773.29 2081
8774.18 2117
8775.06 1935
8775.95 1880
8776.83 1892
8777.71 1778
8778.60 1782
8779.48 1795
8780.37 1884
8781.25 1835
8782.14 1792
8783.02 1727
8783.90 1746
8784.79 1744
8785.67 1758
8786.56 1722
8787.44 1677
8788.33 1744
8789.21 1632
8790.10 1574
8790.98 1589
8791.87 1634
8792.75 1583
8793.64 1537
8794.52 1552
8795.41 1476
8796.29 1556
8797.18 1614
8798.06 1568
8798.95 1588
8799.83 1534
8800.72 1588
8801.60 1547
8802.49 1529
8803.37 1481
8804.26 1515
8805.14 1597
8806.03 1557
8806.91 1588
8807.80 1636
8808.69 1486
8809.57 1444
8810.46 1381
8811.34 1450
8812.23 1382
8813.11 1333
8814.00 1326
8814.89 1433
8815.77 1421
8816.66 1397
8817.54 1349
8818.43 1403
8819.32 1410
8820.20 1392
8821.09 1364
8821.98 1465
8822.86 1431
8823.75 1414
8824.64 1393
8825.52 1329
8826.41 1357
8827.29 1383
8828.18 1340
8829.07 1265
8829.95 1300
8830.84 1348
8831.73 1380
8832.62 1421
8833.50 1263
8834.39 1249
8835.28 1216
8836.16 1215
8837.05 1288
8837.94 1251
8838.82 1250
8839.71 1298
8840.60 1339
8841.49 1253
8842.37 1182
8843.26 1226
8844.15 1308
8845.04 1263
8845.92 1209
8846.81 1227
8847.70 1253
8848.59 1228
8849.47 1249
8850.36 1170
8851.25 1213
8852.14 1240
8853.03 1254
8853.91 1241
8854.80 1202
8855.69 1187
8856.58 1111
8857.47 1120
8858.35 1189
8859.24 1084
8860.13 1135
8861.02 1174
8861.91 1244
8862.79 1202
8863.68 1167
8864.57 1239
8865.46 1175
8866.35 1187
8867.24 1169
8868.13 1036
8869.01 1166
8869.90 1096
8870.79 1048
8871.68 1064
8872.57 1143
8873.46 1175
8874.35 1111
8875.24 1030
8876.13 1071
8877.01 1093
8877.90 1121
8878.79 1118
8879.68 1077
8880.57 1131
8881.46 1092
8882.35 1125
8883.24 1098
8884.13 1020
8885.02 1063
8885.91 1141
8886.80 1048
8887.69 1074
8888.58 1084
8889.47 1052
8890.36 988
8891.25 1114
8892.14 1012
8893.03 999
8893.92 971
8894.81 1057
8895.70 1068
8896.59 1078
8897.48 1053
8898.37 1105
8899.26 1081
8900.15 1034
8901.04 994
8901.93 1031
8902.82 941
8903.71 997
8904.60 1084
8905.49 1019
8906.38 1004
8907.27 1005
8908.16 1011
8909.05 1027
8909.94 1022
8910.83 1015
8911.72 994
8912.61 1047
8913.51 1123
8914.40 1092
8915.29 1036
8916.18 1049
8917.07 973
8917.96 1034
8918.85 953
8919.74 974
8920.63 1075
8921.53 934
8922.42 918
8923.31 963
8924.20 952
8925.09 1011
8925.98 1063
8926.87 1015
8927.77 1009
8928.66 981
8929.55 1023
8930.44 1028
8931.33 982
8932.22 997
8933.12 987
8934.01 850
8934.90 925
8935.79 983
8936.68 1066
8937.58 1065
8938.47 1047
8939.36 1046
8940.25 966
8941.15 942
8942.04 942
8942.93 915
8943.82 1009
8944.72 969
8945.61 983
8946.50 934
8947.39 983
8948.29 1053
8949.18 1007
8950.07 1039
8950.96 1000
8951.86 901
8952.75 943
8953.64 1020
8954.54 1092
8955.43 1016
8956.32 968
8957.21 947
8958.11 1020
8959.00 980
8959.89 1024
8960.79 965
8961.68 1019
8962.57 1067
8963.47 1015
8964.36 997
8965.25 991
8966.15 971
8967.04 1060
8967.94 961
8968.83 960
8969.72 1021
8970.62 994
8971.51 1067
8972.40 1007
8973.30 1070
8974.19 1084
8975.09 1041
8975.98 1064
8976.87 1041
8977.77 990
8978.66 982
8979.56 1006
8980.45 1048
8981.35 1059
8982.24 1062
8983.13 1066
8984.03 984
8984.92 976
8985.82 995
8986.71 977
8987.61 925
8988.50 1001
8989.40 1018
8990.29 968
8991.19 921
8992.08 941
8992.98 940
8993.87 968
8994.77 1005
8995.66 926
8996.56 981
8997.45 959
8998.35 963
8999.24 923
9000.14 957
9001.03 963
9001.93 979
9002.82 959
9003.72 923
9004.61 941
9005.51 971
9006.40 941
9007.30 940
9008.19 932
9009.09 848
9009.99 917
9010.88 907
9011.78 872
9012.67 962
9013.57 972
9014.47 911
9015.36 985
9016.26 890
9017.15 972
9018.05 964
9018.95 958
9019.84 899
9020.74 915
9021.63 901
9022.53 988
9023.43 932
9024.32 919
9025.22 925
9026.12 958
9027.01 955
9027.91 942
9028.81 954
9029.70 1027
9030.60 952
9031.50 924
9032.39 980
9033.29 878
9034.19 888
9035.08 959
9035.98 987
9036.88 883
9037.78 909
9038.67 972
9039.57 965
9040.47 966
9041.37 906
9042.26 991
9043.16 950
9044.06 969
9044.95 959
9045.85 935
9046.75 822
9047.65 996
9048.54 1062
9049.44 1015
9050.34 877
9051.24 905
9052.14 981
9053.03 893
9053.93 881
9054.83 953
9055.73 982
9056.63 1024
9057.52 998
9058.42 994
9059.32 998
9060.22 978
9061.12 1020
9062.02 986
9062.91 1015
9063.81 1021
9064.71 989
9065.61 953
9066.51 1012
9067.41 1022
9068.30 975
9069.20 982
9070.10 976
9071.00 1021
9071.90 994
9072.80 975
9073.70 910
9074.60 970
9075.50 953
9076.39 989
9077.29 951
9078.19 926
9079.09 917
9079.99 929
9080.89 935
9081.79 846
9082.69 965
9083.59 995
9084.49 954
9085.39 916
9086.29 947
9087.19 984
9088.09 943
9088.99 894
9089.88 949
9090.78 969
9091.68 988
9092.58 1024
9093.48 1001
9094.38 1007
9095.28 1036
9096.18 932
9097.08 1010
9097.98 1049
9098.88 968
9099.78 979
9100.68 879
9101.59 985
9102.49 983
9103.39 902
9104.29 889
9105.19 967
9106.09 985
9106.99 946
9107.89 917
9108.79 902
9109.69 1002
9110.59 934
9111.49 979
9112.39 983
9113.29 913
9114.19 926
9115.09 948
9116.00 960
9116.90 939
9117.80 956
9118.70 938
9119.60 926
9120.50 915
9121.40 924
9122.30 899
9123.21 974
9124.11 909
9125.01 949
9125.91 888
9126.81 885
9127.71 891
9128.61 860
9129.52 900
9130.42 923
9131.32 949
9132.22 941
9133.12 892
9134.02 919
9134.93 940
9135.83 910
9136.73 972
9137.63 968
9138.53 920
9139.44 902
9140.34 923
9141.24 905
9142.14 930
9143.05 918
9143.95 924
9144.85 887
9145.75 933
9146.66 905
9147.56 829
9148.46 924
9149.36 938
9150.27 941
9151.17 998
9152.07 1004
9152.97 917
9153.88 782
9154.78 847
9155.68 887
9156.59 896
9157.49 928
9158.39 905
9159.30 905
9160.20 865
9161.10 854
9162.01 907
9162.91 890
9163.81 842
9164.72 907
9165.62 935
9166.52 892
9167.43 887
9168.33 958
9169.23 1017
9170.14 912
9171.04 855
9171.94 825
9172.85 880
9173.75 976
9174.66 933
9175.56 893
9176.46 875
9177.37 858
9178.27 939
9179.18 987
9180.08 922
9180.98 897
9181.89 890
9182.79 878
9183.70 919
9184.60 895
9185.51 952
9186.41 987
9187.32 871
9188.22 903
9189.12 964
9190.03 957
9190.93 949
9191.84 857
9192.74 862
9193.65 887
9194.55 964
9195.46 869
9196.36 920
9197.27 976
9198.17 923
9199.08 932
9199.98 978
9200.89 995
9201.79 1021
9202.70 980
9203.60 904
9204.51 886
9205.41 879
9206.32 962
9207.23 940
9208.13 939
9209.04 889
9209.94 920
9210.85 911
9211.75 917
9212.66 919
9213.57 986
9214.47 913
9215.38 879
9216.28 866
9217.19 857
9218.10 850
9219.00 887
9219.91 989
9220.81 946
9221.72 926
9222.63 927
9223.53 909
9224.44 866
9225.35 933
9226.25 854
9227.16 850
9228.06 878
9228.97 870
9229.88 885
9230.78 933
9231.69 897
9232.60 804
9233.50 883
9234.41 828
9235.32 831
9236.23 812
9237.13 841
9238.04 892
9238.95 857
9239.85 888
9240.76 878
9241.67 969
9242.57 891
9243.48 859
9244.39 892
9245.30 837
9246.20 845
9247.11 891
9248.02 920
9248.93 860
9249.83 812
9250.74 931
9251.65 902
9252.56 902
9253.47 836
9254.37 880
9255.28 859
9256.19 897
9257.10 948
9258.00 851
9258.91 824
9259.82 831
9260.73 858
9261.64 929
9262.55 899
9263.45 842
9264.36 859
9265.27 892
9266.18 841
9267.09 853
9268.00 811
9268.90 795
9269.81 892
9270.72 867
9271.63 903
9272.54 921
9273.45 867
9274.36 914
9275.27 978
9276.17 896
9277.08 874
9277.99 874
9278.90 912
9279.81 916
9280.72 934
9281.63 923
9282.54 949
9283.45 915
9284.36 907
9285.27 867
9286.17 900
9287.08 971
9287.99 926
9288.90 901
9289.81 860
9290.72 901
9291.63 873
9292.54 885
9293.45 930
9294.36 942
9295.27 940
9296.18 905
9297.09 990
9298.00 974
9298.91 947
9299.82 1011
9300.73 975
9301.64 954
9302.55 921
9303.46 942
9304.37 900
9305.28 922
9306.19 973
9307.10 864
9308.01 967
9308.92 1020
9309.83 1107
9310.74 1018
9311.66 1052
9312.57 1073
9313.48 1058
9314.39 965
9315.30 959
9316.21 1008
9317.12 900
9318.03 1035
9318.94 1013
9319.85 900
9320.76 904
9321.68 934
9322.59 979
9323.50 903
9324.41 937
9325.32 912
9326.23 851
9327.14 872
9328.05 919
9328.97 938
9329.88 924
9330.79 878
9331.70 889
9332.61 923
9333.52 858
9334.44 932
9335.35 912
9336.26 974
9337.17 895
9338.08 917
9339.00 886
9339.91 901
9340.82 842
9341.73 861
9342.64 875
9343.56 937
9344.47 930
9345.38 925
9346.29 964
9347.20 968
9348.12 921
9349.03 915
9349.94 889
9350.85 857
9351.77 932
9352.68 890
9353.59 942
9354.51 907
9355.42 951
9356.33 915
9357.24 933
9358.16 893
9359.07 883
9359.98 882
9360.90 856
9361.81 932
9362.72 973
9363.64 909
9364.55 865
9365.46 919
9366.37 911
9367.29 877
9368.20 902
9369.12 974
9370.03 940
9370.94 969
9371.86 938
9372.77 927
9373.68 967
9374.60 902
9375.51 933
9376.42 924
9377.34 919
9378.25 930
9379.17 882
9380.08 896
9380.99 855
9381.91 960
9382.82 945
9383.74 983
9384.65 1024
9385.56 942
9386.48 964
9387.39 938
9388.31 903
9389.22 933
9390.14 884
9391.05 869
9391.97 919
9392.88 981
9393.79 991
9394.71 1047
9395.62 994
9396.54 1012
9397.45 1019
9398.37 978
9399.28 1008
9400.20 918
9401.11 882
9402.03 981
9402.94 1021
9403.86 979
9404.77 968
9405.69 978
9406.60 980
9407.52 935
9408.44 953
9409.35 979
9410.27 979
9411.18 1013
9412.10 961
9413.01 1009
9413.93 961
9414.84 943
9415.76 1000
9416.68 941
9417.59 947
9418.51 1020
9419.42 1013
9420.34 1005
9421.25 996
9422.17 1017
9423.09 992
9424.00 943
9424.92 984
9425.84 1018
9426.75 992
9427.67 991
9428.58 934
9429.50 937
9430.42 1006
9431.33 1028
9432.25 1062
9433.17 1018
9434.08 1055
9435.00 1047
9435.92 1040
9436.83 1052
9437.75 1089
9438.67 1040
9439.58 1055
9440.50 1070
9441.42 1040
9442.33 1002
9443.25 978
9444.17 974
9445.09 1058
9446.00 1092
9446.92 1066
9447.84 1129
9448.76 1133
9449.67 1116
9450.59 1161
9451.51 1224
9452.42 1226
9453.34 1312
9454.26 1280
9455.18 1275
9456.10 1249
9457.01 1343
9457.93 1197
9458.85 1266
9459.77 1130
9460.68 1110
9461.60 1107
9462.52 1089
9463.44 1062
9464.36 1090
9465.27 1063
9466.19 986
9467.11 1003
9468.03 1024
9468.95 1109
9469.87 972
9470.78 1121
9471.70 1094
9472.62 1082
9473.54 1000
9474.46 1079
9475.38 1085
9476.30 1094
9477.21 1067
9478.13 1069
9479.05 1116
9479.97 1093
9480.89 1195
9481.81 1192
9482.73 1134
9483.65 1097
9484.57 1176
9485.48 1130
9486.40 1093
9487.32 1103
9488.24 1029
9489.16 1026
9490.08 1152
9491.00 1184
9491.92 1137
9492.84 1147
9493.76 1133
9494.68 1164
9495.60 1129
9496.52 1058
9497.44 1082
9498.36 1059
9499.28 1111
9500.20 1067
9501.12 1136
9502.04 1036
9502.96 1085
9503.88 1070
9504.80 1086
9505.72 1189
9506.64 1105
9507.56 1078
9508.48 1182
9509.40 1131
9510.32 1169
9511.24 1124
9512.16 1087
9513.08 1087
9514.00 1209
9514.92 1246
9515.84 1286
9516.76 1225
9517.68 1158
9518.60 1227
9519.52 1196
9520.44 1125
9521.36 1145
9522.29 1164
9523.21 1222
9524.13 1178
9525.05 1179
9525.97 1254
9526.89 1256
9527.81 1276
9528.73 1306
9529.65 1280
9530.58 1363
9531.50 1461
9532.42 1536
9533.34 1553
9534.26 1500
9535.18 1476
9536.10 1557
9537.03 1439
9537.95 1450
9538.87 1466
9539.79 1413
9540.71 1409
9541.63 1298
9542.56 1383
9543.48 1344
9544.40 1377
9545.32 1357
9546.24 1304
9547.17 1246
9548.09 1288
9549.01 1324
9549.93 1281
9550.86 1283
9551.78 1276
9552.70 1317
9553.62 1342
9554.54 1287
9555.47 1318
9556.39 1364
9557.31 1369
9558.23 1353
9559.16 1401
9560.08 1426
9561.00 1452
9561.93 1479
9562.85 1480
9563.77 1483
9564.69 1339
9565.62 1331
9566.54 1432
9567.46 1390
9568.39 1351
9569.31 1309
9570.23 1410
9571.16 1463
9572.08 1325
9573.00 1277
9573.93 1346
9574.85 1389
9575.77 1311
9576.70 1357
9577.62 1362
9578.54 1339
9579.47 1337
9580.39 1359
9581.32 1427
9582.24 1420
9583.16 1483
9584.09 1425
9585.01 1442
9585.93 1439
9586.86 1565
9587.78 1507
9588.71 1449
9589.63 1509
9590.56 1477
9591.48 1445
9592.40 1497
9593.33 1433
9594.25 1478
9595.18 1550
9596.10 1499
9597.03 1513
9597.95 1547
9598.87 1705
9599.80 1662
9600.72 1619
9601.65 1597
9602.57 1644
9603.50 1673
9604.42 1625
9605.35 1644
9606.27 1628
9607.20 1620
9608.12 1607
9609.05 1625
9609.97 1659
9610.90 1681
9611.82 1688
9612.75 1628
9613.67 1716
9614.60 1744
9615.53 1646
9616.45 1711
9617.38 1781
9618.30 1787
9619.23 1792
9620.15 1683
9621.08 1779
9622.00 1779
9622.93 1928
9623.86 1859
9624.78 1824
9625.71 1885
9626.63 1928
9627.56 1883
9628.49 1823
9629.41 1834
9630.34 1831
9631.26 1897
9632.19 1867
9633.12 1994
9634.04 2054
9634.97 2005
9635.90 2158
9636.82 2099
9637.75 2091
9638.67 2118
9639.60 2179
9640.53 2261
9641.45 2113
9642.38 2120
9643.31 2063
9644.23 2072
9645.16 2192
9646.09 2262
9647.02 2226
9647.94 2231
9648.87 2351
9649.80 2282
9650.72 2295
9651.65 2268
9652.58 2422
9653.50 2268
9654.43 2461
9655.36 2509
9656.29 2451
9657.21 2445
9658.14 2453
9659.07 2406
9660.00 2544
9660.92 2573
9661.85 2583
9662.78 2550
9663.71 2551
9664.63 2490
9665.56 2603
9666.49 2521
9667.42 2543
9668.35 2708
9669.27 2749
9670.20 2675
9671.13 2717
9672.06 2688
9672.99 2662
9673.92 2741
9674.84 2828
9675.77 2854
9676.70 2683
9677.63 2797
9678.56 2941
9679.49 2918
9680.41 2931
9681.34 2920
9682.27 3073
9683.20 3047
9684.13 2989
9685.06 3088
9685.99 3002
9686.91 2968
9687.84 2968
9688.77 3045
9689.70 3048
9690.63 3033
9691.56 3070
9692.49 3185
9693.42 3252
9694.35 3320
9695.28 3279
9696.21 3574
9697.13 4015
9698.06 4364
9698.99 4563
9699.92 4808
9700.85 4700
9701.78 4625
9702.71 4371
9703.64 4148
9704.57 3875
9705.50 3786
9706.43 3591
9707.36 3551
9708.29 3288
9709.22 3193
9710.15 3141
9711.08 3217
9712.01 3350
9712.94 3351
9713.87 3453
9714.80 3549
9715.73 3583
9716.66 3523
9717.59 3330
9718.52 3303
9719.45 3323
9720.38 3046
9721.31 2931
9722.24 2684
9723.17 2673
9724.10 2762
9725.04 2632
9725.97 2569
9726.90 2660
9727.83 2749
9728.76 2671
9729.69 2698
9730.62 2614
9731.55 2719
9732.48 2745
9733.41 2623
9734.34 2581
9735.28 2522
9736.21 2651
9737.14 2656
9738.07 2559
9739.00 2464
9739.93 2657
9740.86 2495
9741.79 2323
9742.73 2343
9743.66 2357
9744.59 2336
9745.52 2330
9746.45 2267
9747.38 2234
9748.32 2208
9749.25 2201
9750.18 2102
9751.11 2110
9752.04 2161
9752.98 2061
9753.91 2087
9754.84 2072
9755.77 2095
9756.70 2082
9757.64 2049
9758.57 2140
9759.50 2185
9760.43 2101
9761.37 2101
9762.30 2192
9763.23 2175
9764.16 2051
9765.10 2139
9766.03 2189
9766.96 2098
9767.89 2099
9768.83 2002
9769.76 2070
9770.69 2118
9771.63 2146
9772.56 2092
9773.49 2023
9774.42 2142
9775.36 2217
9776.29 2248
9777.22 2251
9778.16 2195
9779.09 2257
9780.02 2338
9780.96 2267
9781.89 2305
9782.82 2284
9783.76 2172
9784.69 2239
9785.62 2085
9786.56 2136
9787.49 2164
9788.42 2168
9789.36 1970
9790.29 1894
9791.23 1816
9792.16 1886
9793.09 1969
9794.03 1879
9794.96 1871
9795.90 1907
9796.83 1937
9797.76 1972
9798.70 1937
9799.63 1996
9800.57 1945
9801.50 1916
9802.44 1965
9803.37 1837
9804.30 1873
9805.24 1767
9806.17 1789
9807.11 1761
9808.04 1753
9808.98 1710
9809.91 1706
9810.85 1723
9811.78 1630
9812.72 1666
9813.65 1624
9814.59 1604
9815.52 1742
9816.46 1704
9817.39 1581
9818.33 1494
9819.26 1544
9820.20 1627
9821.13 1589
9822.07 1550
9823.00 1603
9823.94 1649
9824.87 1595
9825.81 1548
9826.74 1598
9827.68 1542
9828.62 1547
9829.55 1477
9830.49 1578
9831.42 1616
9832.36 1545
9833.29 1456
9834.23 1534
9835.17 1454
9836.10 1477
9837.04 1468
9837.97 1567
9838.91 1492
9839.85 1494
9840.78 1521
9841.72 1480
9842.66 1451
9843.59 1488
9844.53 1590
9845.46 1470
9846.40 1467
9847.34 1463
9848.27 1441
9849.21 1496
9850.15 1507
9851.08 1473
9852.02 1451
9852.96 1359
9853.89 1443
9854.83 1474
9855.77 1531
9856.71 1467
9857.64 1472
9858.58 1455
9859.52 1426
9860.45 1450
9861.39 1506
9862.33 1418
9863.26 1525
9864.20 1517
9865.14 1432
9866.08 1356
9867.01 1401
9867.95 1420
9868.89 1350
9869.83 1365
9870.76 1418
9871.70 1378
9872.64 1406
9873.58 1404
9874.52 1425
9875.45 1380
9876.39 1337
9877.33 1428
9878.27 1436
9879.21 1444
9880.14 1391
9881.08 1336
9882.02 1379
9882.96 1408
9883.90 1347
9884.83 1370
9885.77 1395
9886.71 1305
9887.65 1301
9888.59 1316
9889.53 1319
9890.46 1277
9891.40 1351
9892.34 1335
9893.28 1307
9894.22 1238
9895.16 1363
9896.10 1257
9897.04 1315
9897.98 1316
9898.91 1259
9899.85 1257
9900.79 1303
9901.73 1313
9902.67 1243
9903.61 1324
9904.55 1353
9905.49 1434
9906.43 1353
9907.37 1240
9908.31 1282
9909.25 1280
9910.19 1304
9911.12 1329
9912.06 1279
9913.00 1269
9913.94 1230
9914.88 1278
9915.82 1427
9916.76 1328
9917.70 1170
9918.64 1225
9919.58 1225
9920.52 1317
9921.46 1312
9922.40 1416
9923.34 1485
9924.28 1544
9925.22 1588
9926.16 1751
9927.10 1832
9928.04 1973
9928.98 1864
9929.92 1941
9930.87 1864
9931.81 1750
9932.75 1605
9933.69 1595
9934.63 1572
9935.57 1484
9936.51 1399
9937.45 1349
9938.39 1395
9939.33 1398
9940.27 1309
9941.21 1259
9942.15 1285
9943.10 1343
9944.04 1293
9944.98 1264
9945.92 1282
9946.86 1283
9947.80 1241
9948.74 1210
9949.68 1245
9950.63 1200
9951.57 1134
9952.51 1137
9953.45 1149
9954.39 1232
9955.33 1214
9956.27 1213
9957.22 1321
9958.16 1175
9959.10 1191
9960.04 1195
9960.98 1108
9961.93 1109
9962.87 1198
9963.81 1132
9964.75 1165
9965.69 1168
9966.64 1232
9967.58 1217
9968.52 1185
9969.46 1184
9970.41 1180
9971.35 1143
9972.29 1128
9973.23 1100
9974.18 1192
9975.12 1204
9976.06 1163
9977.00 1238
9977.95 1290
9978.89 1277
9979.83 1184
9980.77 1210
9981.72 1217
9982.66 1215
9983.60 1145
9984.55 1119
9985.49 1107
9986.43 1200
9987.38 1116
9988.32 1183
9989.26 1154
9990.21 1127
9991.15 1104
9992.09 1206
9993.04 1244
9993.98 1165
9994.92 1193
9995.87 1224
9996.81 1140
9997.75 1116
9998.70 1163
9999.64 1086
10000.58 1061
10001.53 1062
10002.47 1163
10003.42 1145
10004.36 1149
10005.30 1152
10006.25 1162
10007.19 1173
10008.14 1146
10009.08 1131
10010.02 1108
10010.97 1114
10011.91 1161
10012.86 1159
10013.80 1071
10014.75 1085
10015.69 1168
10016.64 1196
10017.58 1157
10018.52 1106
10019.47 1141
10020.41 1121
10021.36 1128
10022.30 1147
10023.25 1108
10024.19 1108
10025.14 1129
10026.08 1144
10027.03 1073
10027.97 1123
10028.92 1126
10029.86 1123
10030.81 1118
10031.75 1049
10032.70 1074
10033.64 1179
10034.59 1197
10035.54 1119
10036.48 1101
10037.43 1176
10038.37 1053
10039.32 1036
10040.26 1093
10041.21 1131
10042.15 1123
10043.10 1065
10044.05 1177
10044.99 1101
10045.94 1071
10046.88 1050
10047.83 984
10048.78 1053
10049.72 1024
10050.67 1055
10051.61 1045
10052.56 1046
10053.51 1053
10054.45 1043
10055.40 1106
10056.35 1091
10057.29 1051
10058.24 1104
10059.19 1064
10060.13 1058
10061.08 1094
10062.03 1023
10062.97 1051
10063.92 1034
10064.87 1061
10065.81 981
10066.76 993
10067.71 1000
10068.65 1035
10069.60 1000
10070.55 1020
10071.49 983
10072.44 989
10073.39 962
10074.34 941
10075.28 969
10076.23 958
10077.18 1041
10078.13 1046
10079.07 1005
10080.02 1054
10080.97 1033
10081.92 1016
10082.86 956
10083.81 1054
10084.76 1059
10085.71 1005
10086.66 999
10087.60 1017
10088.55 994
10089.50 1015
10090.45 1008
10091.39 986
10092.34 1038
10093.29 994
10094.24 953
10095.19 946
10096.14 998
10097.08 968
10098.03 964
10098.98 957
10099.93 987
10100.88 1020
10101.83 982
10102.78 1094
10103.72 1022
10104.67 988
10105.62 960
10106.57 940
10107.52 1006
10108.47 1038
10109.42 930
10110.37 909
10111.31 905
10112.26 958
10113.21 993
10114.16 981
10115.11 961
10116.06 997
10117.01 927
10117.96 1007
10118.91 997
10119.86 1042
10120.81 1006
10121.76 952
10122.71 982
10123.66 1005
10124.61 1006
10125.55 935
10126.50 1009
10127.45 1002
10128.40 1012
10129.35 1059
10130.30 968
10131.25 972
10132.20 1034
10133.15 979
10134.10 931
10135.05 973
10136.00 1014
10136.95 963
10137.90 1001
10138.85 1011
10139.81 960
10140.76 1036
10141.71 978
10142.66 985
10143.61 1083
10144.56 1061
10145.51 1022
10146.46 989
10147.41 1031
10148.36 954
10149.31 956
10150.26 935
10151.21 969
10152.16 933
10153.11 1022
10154.07 996
10155.02 1021
10155.97 1069
10156.92 1048
10157.87 989
10158.82 982
10159.77 998
10160.72 994
10161.68 1005
10162.63 961
10163.58 1051
10164.53 1066
10165.48 1107
10166.43 1083
10167.38 1023
10168.34 1017
10169.29 1056
10170.24 1027
10171.19 1016
10172.14 1129
10173.10 1133
10174.05 1093
10175.00 1058
10175.95 1060
10176.90 1092
10177.86 1031
10178.81 1042
10179.76 1043
10180.71 1112
10181.66 1102
10182.62 1053
10183.57 1068
10184.52 1069
10185.47 1008
10186.43 980
10187.38 1028
10188.33 1056
10189.28 1006
10190.24 1033
10191.19 1103
10192.14 1077
10193.10 1116
10194.05 1063
10195.00 1060
10195.95 1075
10196.91 1040
10197.86 1058
10198.81 1082
10199.77 1118
10200.72 1116
10201.67 1172
10202.63 1157
10203.58 1200
10204.53 1210
10205.49 1216
10206.44 1304
10207.39 1381
10208.35 1373
10209.30 1294
10210.25 1230
10211.21 1243
10212.16 1207
10213.12 1184
10214.07 1175
10215.02 1157
10215.98 1128
10216.93 1093
10217.88 1119
10218.84 1136
10219.79 1133
10220.75 1031
10221.70 1062
10222.66 1128
10223.61 1084
10224.56 1090
10225.52 1164
10226.47 1105
10227.43 1095
10228.38 1039
10229.34 1121
10230.29 1081
10231.25 1055
10232.20 1029
10233.15 1034
10234.11 1073
10235.06 1146
10236.02 1137
10236.97 1043
10237.93 1088
10238.88 1072
10239.84 1156
10240.79 1184
10241.75 1123
10242.70 1071
10243.66 984
10244.61 1020
10245.57 1012
10246.53 1000
10247.48 1019
10248.44 1029
10249.39 978
10250.35 956
10251.30 945
10252.26 969
10253.21 924
10254.17 961
10255.13 1013
10256.08 941
10257.04 919
10257.99 940
10258.95 960
10259.90 960
10260.86 937
10261.82 928
10262.77 918
10263.73 894
10264.69 869
10265.64 848
10266.60 889
10267.55 839
10268.51 892
10269.47 897
10270.42 977
10271.38 942
10272.34 862
10273.29 834
10274.25 834
10275.21 892
10276.16 847
10277.12 829
10278.08 910
10279.03 975
10279.99 920
10280.95 875
10281.90 869
10282.86 945
10283.82 968
10284.78 928
10285.73 920
10286.69 962
10287.65 951
10288.60 864
10289.56 875
10290.52 906
10291.48 885
10292.43 989
10293.39 932
10294.35 918
10295.31 895
10296.26 930
10297.22 951
10298.18 963
10299.14 867
10300.10 891
10301.05 980
10302.01 953
10302.97 917
10303.93 936
10304.89 983
10305.84 975
10306.80 904
10307.76 834
10308.72 854
10309.68 906
10310.63 934
10311.59 868
10312.55 918
10313.51 904
10314.47 881
10315.43 989
10316.39 957
10317.34 902
10318.30 897
10319.26 926
10320.22 922
10321.18 944
10322.14 896
10323.10 934
10324.06 966
10325.02 842
10325.97 890
10326.93 958
10327.89 917
10328.85 981
10329.81 864
10330.77 862
10331.73 949
10332.69 959
10333.65 944
10334.61 862
10335.57 846
10336.53 884
10337.49 905
10338.45 931
10339.41 894
10340.37 869
10341.32 803
10342.28 891
10343.24 953
10344.20 825
10345.16 865
10346.12 848
10347.08 829
10348.04 855
10349.00 884
10349.96 897
10350.92 854
10351.89 858
10352.85 752
10353.81 853
10354.77 912
10355.73 851
10356.69 909
10357.65 895
10358.61 925
10359.57 929
10360.53 918
10361.49 903
10362.45 865
10363.41 880
10364.37 952
10365.33 861
10366.29 871
10367.25 844
10368.22 844
10369.18 889
10370.14 820
10371.10 845
10372.06 859
10373.02 818
10373.98 875
10374.94 843
10375.91 899
10376.87 817
10377.83 836
10378.79 847
10379.75 790
10380.71 774
10381.67 830
10382.64 826
10383.60 824
10384.56 875
10385.52 792
10386.48 826
10387.45 852
10388.41 811
10389.37 799
10390.33 816
10391.29 897
10392.26 807
10393.22 886
10394.18 881
10395.14 786
10396.10 827
10397.07 857
10398.03 871
10398.99 899
10399.95 835
10400.92 808
10401.88 815
10402.84 822
10403.80 813
10404.77 755
10405.73 807
10406.69 823
10407.66 810
10408.62 855
10409.58 759
10410.54 804
10411.51 816
10412.47 830
10413.43 782
10414.40 811
10415.36 789
10416.32 814
10417.29 818
10418.25 795
10419.21 818
10420.18 867
10421.14 820
10422.10 864
10423.07 880
10424.03 861
10424.99 853
10425.96 820
10426.92 809
10427.89 796
10428.85 767
10429.81 826
10430.78 776
10431.74 808
10432.70 813
10433.67 760
10434.63 805
10435.60 791
10436.56 806
10437.53 753
10438.49 812
10439.45 816
10440.42 786
10441.38 806
10442.35 848
10443.31 831
10444.28 840
10445.24 812
10446.21 767
10447.17 832
10448.13 738
10449.10 753
10450.06 736
10451.03 708
10451.99 721
10452.96 730
10453.92 688
10454.89 741
10455.85 765
10456.82 763
10457.78 783
10458.75 829
10459.71 812
10460.68 778
10461.65 795
10462.61 840
10463.58 789
10464.54 721
10465.51 725
10466.47 734
10467.44 709
10468.40 783
10469.37 790
10470.34 763
10471.30 787
10472.27 741
10473.23 729
10474.20 712
10475.16 756
10476.13 762
10477.10 717
10478.06 710
10479.03 749
10480.00 747
10480.96 692
10481.93 775
10482.89 779
10483.86 791
10484.83 772
10485.79 809
10486.76 777
10487.73 680
10488.69 689
10489.66 771
10490.63 804
10491.59 805
10492.56 752
10493.53 736
10494.49 721
10495.46 753
10496.43 793
10497.39 864
10498.36 761
10499.33 728
10500.30 784
10501.26 743
10502.23 757
10503.20 740
10504.16 703
10505.13 776
10506.10 760
10507.07 763
10508.03 729
10509.00 776
10509.97 745
10510.94 755
10511.90 764
10512.87 751
10513.84 738
10514.81 753
10515.78 755
10516.74 775
10517.71 750
10518.68 747
10519.65 787
10520.62 748
10521.58 777
10522.55 782
10523.52 747
10524.49 802
10525.46 781
10526.42 861
10527.39 796
10528.36 796
10529.33 833
10530.30 713
10531.27 699
10532.24 767
10533.20 802
10534.17 809
10535.14 801
10536.11 752
10537.08 784
10538.05 816
10539.02 716
10539.99 716
10540.95 780
10541.92 806
10542.89 765
10543.86 769
10544.83 760
10545.80 914
10546.77 825
10547.74 770
10548.71 746
10549.68 750
10550.65 780
10551.62 772
10552.59 788
10553.56 776
10554.53 736
10555.49 701
10556.46 799
10557.43 762
10558.40 819
10559.37 835
10560.34 814
10561.31 894
10562.28 843
10563.25 922
10564.22 903
10565.19 835
10566.16 831
10567.13 823
10568.10 841
10569.07 875
10570.05 840
10571.02 831
10571.99 790
10572.96 725
10573.93 759
10574.90 787
10575.87 753
10576.84 768
10577.81 817
10578.78 740
10579.75 796
10580.72 789
10581.69 798
10582.66 753
10583.63 735
10584.61 761
10585.58 853
10586.55 802
10587.52 802
10588.49 841
10589.46 856
10590.43 852
10591.40 775
10592.38 809
10593.35 865
10594.32 803
10595.29 872
10596.26 797
10597.23 810
10598.20 764
10599.18 867
10600.15 844
10601.12 854
10602.09 783
10603.06 823
10604.03 822
10605.01 773
10605.98 758
10606.95 746
10607.92 801
10608.89 847
10609.87 861
10610.84 818
10611.81 827
10612.78 799
10613.76 879
10614.73 786
10615.70 750
10616.67 837
10617.65 880
10618.62 818
10619.59 860
10620.56 846
10621.54 790
10622.51 846
10623.48 830
10624.45 884
10625.43 860
10626.40 789
10627.37 820
10628.35 830
10629.32 764
10630.29 815
10631.27 875
10632.24 873
10633.21 851
10634.19 862
10635.16 867
10636.13 912
10637.11 935
10638.08 930
10639.05 1032
10640.03 998
10641.00 998
10641.97 1005
10642.95 944
10643.92 947
10644.89 899
10645.87 907
10646.84 931
10647.82 819
10648.79 780
10649.76 781
10650.74 837
10651.71 824
10652.69 754
10653.66 778
10654.63 805
10655.61 816
10656.58 798
10657.56 784
10658.53 776
10659.51 797
10660.48 767
10661.46 818
10662.43 829
10663.40 823
10664.38 816
10665.35 828
10666.33 779
10667.30 769
10668.28 780
10669.25 790
10670.23 803
10671.20 742
10672.18 771
10673.15 781
10674.13 851
10675.10 832
10676.08 769
10677.05 809
10678.03 795
10679.00 805
10679.98 754
10680.96 815
10681.93 786
10682.91 805
10683.88 829
10684.86 806
10685.83 822
10686.81 805
10687.78 797
10688.76 730
10689.74 807
10690.71 839
10691.69 849
10692.66 777
10693.64 733
10694.62 735
10695.59 720
10696.57 742
10697.54 792
10698.52 776
10699.50 768
10700.47 750
10701.45 741
10702.43 754
10703.40 737
10704.38 773
10705.36 850
10706.33 828
10707.31 805
10708.29 827
10709.26 778
10710.24 745
10711.22 764
10712.19 717
10713.17 706
10714.15 771
10715.12 806
10716.10 783
10717.08 768
10718.05 832
10719.03 797
10720.01 763
10720.99 845
10721.96 836
10722.94 785
10723.92 748
10724.90 772
10725.87 773
10726.85 864
10727.83 807
10728.81 810
10729.78 835
10730.76 809
10731.74 816
10732.72 773
10733.69 828
10734.67 768
10735.65 713
10736.63 808
10737.61 838
10738.58 800
10739.56 784
10740.54 848
10741.52 808
10742.50 763
10743.47 819
10744.45 819
10745.43 799
10746.41 820
10747.39 850
10748.37 844
10749.35 815
10750.32 849
10751.30 832
10752.28 767
10753.26 768
10754.24 728
10755.22 780
10756.20 773
10757.18 801
10758.15 878
10759.13 842
10760.11 846
10761.09 821
10762.07 743
10763.05 743
10764.03 793
10765.01 849
10765.99 880
10766.97 833
10767.95 886
10768.93 836
10769.91 872
10770.88 821
10771.86 857
10772.84 824
10773.82 861
10774.80 822
10775.78 885
10776.76 835
10777.74 882
10778.72 886
10779.70 872
10780.68 865
10781.66 876
10782.64 829
10783.62 854
10784.60 911
10785.58 917
10786.56 833
10787.54 817
10788.52 877
10789.50 889
10790.48 865
10791.47 807
10792.45 795
10793.43 924
10794.41 915
10795.39 818
10796.37 875
10797.35 882
10798.33 929
10799.31 900
10800.29 876
10801.27 861
10802.25 848
10803.23 917
10804.22 879
10805.20 905
10806.18 896
10807.16 932
10808.14 932
10809.12 846
10810.10 955
10811.08 976
10812.07 982
10813.05 965
10814.03 886
10815.01 859
10815.99 924
10816.97 919
10817.95 957
10818.94 895
10819.92 892
10820.90 955
10821.88 999
10822.86 977
10823.85 951
10824.83 926
10825.81 1019
10826.79 949
10827.77 948
10828.76 931
10829.74 1031
10830.72 946
10831.70 956
10832.68 970
10833.67 932
10834.65 953
10835.63 955
10836.61 952
10837.60 982
10838.58 999
10839.56 981
10840.55 956
10841.53 906
10842.51 989
10843.49 1032
10844.48 1104
10845.46 1066
10846.44 1048
10847.43 1033
10848.41 1052
10849.39 1060
10850.37 1057
10851.36 1050
10852.34 1021
10853.32 1116
10854.31 1079
10855.29 1099
10856.27 1047
10857.26 1069
10858.24 1064
10859.22 1058
10860.21 1005
10861.19 1095
10862.18 1064
10863.16 1114
10864.14 1130
10865.13 1068
10866.11 1108
10867.09 1110
10868.08 1157
10869.06 1144
10870.05 1093
10871.03 1146
10872.01 1152
10873.00 1173
10873.98 1165
10874.97 1184
10875.95 1212
10876.94 1234
10877.92 1200
10878.90 1146
10879.89 1164
10880.87 1196
10881.86 1186
10882.84 1184
10883.83 1173
10884.81 1273
10885.80 1286
10886.78 1306
10887.77 1321
10888.75 1220
10889.74 1336
10890.72 1353
10891.71 1312
10892.69 1350
10893.68 1327
10894.66 1288
10895.65 1320
10896.63 1320
10897.62 1301
10898.60 1410
10899.59 1366
10900.57 1427
10901.56 1350
10902.54 1395
10903.53 1372
10904.52 1487
10905.50 1358
10906.49 1466
10907.47 1427
10908.46 1410
10909.44 1522
10910.43 1460
10911.42 1434
10912.40 1420
10913.39 1510
10914.37 1487
10915.36 1509
10916.35 1525
10917.33 1523
10918.32 1506
10919.31 1626
10920.29 1645
10921.28 1647
10922.26 1620
10923.25 1546
10924.24 1546
10925.22 1518
10926.21 1534
10927.20 1675
10928.18 1664
10929.17 1696
10930.16 1623
10931.14 1655
10932.13 1725
10933.12 1703
10934.10 1706
10935.09 1615
10936.08 1658
10937.07 1674
10938.05 1711
10939.04 1732
10940.03 1786
10941.01 1713
10942.00 1682
10942.99 1776
10943.98 1855
10944.96 1790
10945.95 1913
10946.94 1777
10947.93 1914
10948.91 1895
10949.90 1931
10950.89 1909
10951.88 1954
10952.86 2125
10953.85 2086
10954.84 2259
10955.83 2326
10956.82 2440
10957.80 2421
10958.79 2518
10959.78 2588
10960.77 2656
10961.76 2665
10962.75 2544
10963.73 2523
10964.72 2374
10965.71 2259
10966.70 2152
10967.69 2185
10968.68 2175
10969.66 2070
10970.65 2003
10971.64 2020
10972.63 1887
10973.62 1928
10974.61 1905
10975.60 1963
10976.58 1947
10977.57 1802
10978.56 1959
10979.55 2049
10980.54 1942
10981.53 1995
10982.52 1955
10983.51 2033
10984.50 2081
10985.49 2050
10986.48 2075
10987.47 2069
10988.45 2097
10989.44 2118
10990.43 2084
10991.42 2036
10992.41 2060
10993.40 2111
10994.39 2274
10995.38 2487
10996.37 2622
10997.36 2791
10998.35 3097
10999.34 3263
11000.33 3241
11001.32 3258
11002.31 3191
11003.30 3196
11004.29 3096
11005.28 2864
11006.27 2757
11007.26 2548
11008.25 2357
11009.24 2123
11010.23 2181
11011.22 1910
11012.21 1868
11013.20 1827
11014.19 1792
11015.18 1761
11016.18 1714
11017.17 1733
11018.16 1699
11019.15 1616
11020.14 1635
11021.13 1708
11022.12 1582
11023.11 1646
11024.10 1619
11025.09 1534
11026.08 1505
11027.08 1488
11028.07 1499
11029.06 1524
11030.05 1507
11031.04 1505
11032.03 1492
11033.02 1506
11034.01 1494
11035.01 1369
11036.00 1445
11036.99 1484
11037.98 1433
11038.97 1376
11039.96 1515
11040.96 1515
11041.95 1519
11042.94 1383
11043.93 1378
11044.92 1406
11045.92 1374
11046.91 1381
11047.90 1350
11048.89 1335
11049.88 1313
11050.88 1322
11051.87 1294
11052.86 1360
11053.85 1382
11054.85 1396
11055.84 1356
11056.83 1279
11057.82 1253
11058.82 1291
11059.81 1326
11060.80 1349
11061.79 1373
11062.79 1296
11063.78 1309
11064.77 1287
11065.76 1304
11066.76 1310
11067.75 1290
11068.74 1378
11069.74 1322
11070.73 1297
11071.72 1314
11072.72 1381
11073.71 1344
11074.70 1302
11075.70 1321
11076.69 1249
11077.68 1397
11078.68 1245
11079.67 1241
11080.66 1312
11081.66 1260
11082.65 1284
11083.64 1349
11084.64 1289
11085.63 1196
11086.62 1313
11087.62 1209
11088.61 1173
11089.61 1267
11090.60 1192
11091.59 1238
11092.59 1196
11093.58 1132
11094.58 1200
11095.57 1185
11096.57 1159
11097.56 1136
11098.55 1195
11099.55 1195
11100.54 1116
11101.54 1158
11102.53 1106
11103.53 1158
11104.52 1100
11105.52 1073
11106.51 1126
11107.51 1098
11108.50 1134
11109.49 1082
11110.49 1089
11111.48 1120
11112.48 1110
11113.47 1140
11114.47 1138
11115.46 1061
11116.46 1035
11117.46 982
11118.45 989
11119.45 965
11120.44 1006
11121.44 1103
11122.43 1112
11123.43 1102
11124.42 1089
11125.42 1086
11126.41 1056
11127.41 1013
11128.41 1025
11129.40 1038
11130.40 1035
11131.39 1018
11132.39 987
11133.38 964
11134.38 994
11135.38 1004
11136.37 1023
11137.37 916
11138.36 961
11139.36 1064
11140.36 999
11141.35 961
11142.35 981
11143.35 1022
11144.34 1040
11145.34 985
11146.34 945
11147.33 1017
11148.33 973
11149.32 950
11150.32 909
11151.32 877
11152.31 852
11153.31 869
11154.31 859
11155.31 878
11156.30 906
11157.30 940
11158.30 910
11159.29 862
11160.29 842
11161.29 919
11162.28 961
11163.28 986
11164.28 904
11165.28 897
11166.27 852
11167.27 897
11168.27 924
11169.27 911
11170.26 942
11171.26 919
11172.26 919
11173.26 1018
11174.25 929
11175.25 851
11176.25 916
11177.25 940
11178.25 923
11179.24 852
11180.24 895
11181.24 915
11182.24 917
11183.24 940
11184.23 882
11185.23 856
11186.23 932
11187.23 885
11188.23 965
11189.23 963
11190.22 955
11191.22 939
11192.22 977
11193.22 990
11194.22 922
11195.22 983
11196.22 933
11197.21 918
11198.21 949
11199.21 983
11200.21 962
11201.21 936
11202.21 911
11203.21 919
11204.21 937
11205.21 964
11206.21 889
11207.21 881
11208.20 910
11209.20 922
11210.20 923
11211.20 803
11212.20 890
11213.20 932
11214.20 950
11215.20 889
11216.20 850
11217.20 839
11218.20 839
11219.20 870
11220.20 930
11221.20 927
11222.20 927
11223.20 905
11224.20 893
11225.20 922
11226.20 931
11227.20 893
11228.20 857
11229.20 824
11230.20 801
11231.20 809
11232.20 849
11233.20 905
11234.20 927
11235.20 840
11236.20 840
11237.20 814
11238.20 853
11239.20 877
11240.20 846
11241.20 855
11242.21 824
11243.21 853
11244.21 927
11245.21 857
11246.21 838
11247.21 826
11248.21 836
11249.21 853
11250.21 925
11251.21 967
11252.22 823
11253.22 756
11254.22 771
11255.22 838
11256.22 817
11257.22 830
11258.22 896
11259.23 777
11260.23 812
11261.23 858
11262.23 806
11263.23 769
11264.23 819
11265.24 835
11266.24 865
11267.24 888
11268.24 872
11269.24 912
11270.25 886
11271.25 899
11272.25 848
11273.25 820
11274.25 891
11275.26 871
11276.26 928
11277.26 878
11278.26 965
11279.27 890
11280.27 943
11281.27 877
11282.27 895
11283.28 845
11284.28 840
11285.28 874
11286.28 814
11287.29 798
11288.29 892
11289.29 863
11290.29 848
11291.30 854
11292.30 797
11293.30 882
11294.31 865
11295.31 904
11296.31 838
11297.32 794
11298.32 874
11299.32 915
11300.33 869
11301.33 814
11302.33 876
11303.34 855
11304.34 826
11305.34 867
11306.35 861
11307.35 986
11308.35 989
11309.36 885
11310.36 956
11311.37 960
11312.37 982
11313.37 1079
11314.38 1078
11315.38 1084
11316.39 1039
11317.39 943
11318.39 903
11319.40 963
11320.40 939
11321.41 949
11322.41 898
11323.42 859
11324.42 874
11325.42 893
11326.43 803
11327.43 833
11328.44 836
11329.44 813
11330.45 822
11331.45 821
11332.46 806
11333.46 824
11334.47 804
11335.47 836
11336.48 792
11337.48 715
11338.49 783
11339.49 755
11340.50 780
11341.50 822
11342.51 813
11343.51 833
11344.52 783
11345.52 787
11346.53 763
11347.53 819
11348.54 809
11349.55 816
11350.55 798
11351.56 783
11352.56 793
11353.57 750
11354.57 760
11355.58 825
11356.59 770
11357.59 792
11358.60 775
11359.60 759
11360.61 747
11361.62 758
11362.62 756
11363.63 781
11364.63 751
11365.64 732
11366.65 840
11367.65 865
11368.66 919
11369.67 800
11370.67 837
11371.68 815
11372.69 794
11373.69 704
11374.70 785
11375.71 776
11376.71 767
11377.72 832
11378.73 742
11379.73 790
11380.74 738
11381.75 805
11382.75 787
11383.76 732
11384.77 794
11385.78 781
11386.78 754
11387.79 714
11388.80 750
11389.80 774
11390.81 734
11391.82 734
11392.83 796
11393.83 799
11394.84 796
11395.85 794
11396.86 761
11397.86 764
11398.87 756
11399.88 785
11400.89 775
11401.90 796
11402.90 798
11403.91 766
11404.92 807
11405.93 786
11406.94 794
11407.94 777
11408.95 774
11409.96 801
11410.97 795
11411.98 788
11412.99 760
11413.99 818
11415.00 844
11416.01 871
11417.02 789
11418.03 729
11419.04 805
11420.04 786
11421.05 775
11422.06 828
11423.07 845
11424.08 811
11425.09 789
11426.10 741
11427.11 786
11428.12 755
11429.13 786
11430.13 784
11431.14 743
11432.15 820
11433.16 827
11434.17 783
11435.18 809
11436.19 799
11437.20 789
11438.21 778
11439.22 798
11440.23 757
11441.24 802
11442.25 786
11443.26 771
11444.27 781
11445.28 831
11446.29 816
11447.30 739
11448.31 763
11449.32 818
11450.33 840
11451.34 815
11452.35 755
11453.36 771
11454.37 750
11455.38 779
11456.39 794
11457.40 775
11458.41 785
11459.42 799
11460.43 762
11461.44 745
11462.45 754
11463.46 783
11464.47 769
11465.48 732
11466.49 774
11467.50 852
11468.51 819
11469.52 788
11470.54 804
11471.55 804
11472.56 789
11473.57 767
11474.58 806
11475.59 841
11476.60 837
11477.61 799
11478.62 848
11479.64 772
11480.65 783
11481.66 790
11482.67 792
11483.68 794
11484.69 771
11485.70 709
11486.72 780
11487.73 675
11488.74 705
11489.75 797
11490.76 781
11491.77 710
11492.79 764
11493.80 741
11494.81 759
11495.82 738
11496.83 742
11497.85 761
11498.86 810
11499.87 742
11500.88 689
11501.90 723
11502.91 768
11503.92 741
11504.93 741
11505.95 773
11506.96 771
11507.97 717
11508.98 708
11510.00 822
11511.01 804
11512.02 762
11513.03 813
11514.05 776
11515.06 834
11516.07 749
11517.09 759
11518.10 728
11519.11 764
11520.12 790
11521.14 792
11522.15 739
11523.16 719
11524.18 720
11525.19 718
11526.20 793
11527.22 786
11528.23 730
11529.24 751
11530.26 747
11531.27 771
11532.28 791
11533.30 711
11534.31 721
11535.33 752
11536.34 749
11537.35 792
11538.37 692
11539.38 808
11540.40 775
11541.41 728
11542.42 779
11543.44 824
11544.45 811
11545.47 759
11546.48 842
11547.49 769
11548.51 770
11549.52 804
11550.54 808
11551.55 837
11552.57 795
11553.58 824
11554.60 827
11555.61 797
11556.63 813
11557.64 819
11558.65 840
11559.67 840
11560.68 829
11561.70 788
11562.71 793
11563.73 832
11564.74 825
11565.76 860
11566.77 872
11567.79 841
11568.81 834
11569.82 852
11570.84 855
11571.85 845
11572.87 879
11573.88 922
11574.90 914
11575.91 873
11576.93 863
11577.94 839
11578.96 811
11579.98 880
11580.99 942
11582.01 945
11583.02 925
11584.04 885
11585.05 903
11586.07 980
11587.09 939
11588.10 885
11589.12 985
11590.14 960
11591.15 935
11592.17 987
11593.18 998
11594.20 992
11595.22 1024
11596.23 1028
11597.25 1104
11598.27 1167
11599.28 1165
11600.30 1177
11601.32 1195
11602.33 1351
11603.35 1437
11604.37 1472
11605.38 1443
11606.40 1352
11607.42 1306
11608.43 1216
11609.45 1185
11610.47 1098
11611.49 1106
11612.50 1021
11613.52 992
11614.54 952
11615.55 911
11616.57 872
11617.59 886
11618.61 923
11619.62 881
11620.64 834
11621.66 856
11622.68 842
11623.69 817
11624.71 850
11625.73 832
11626.75 859
11627.77 874
11628.78 853
11629.80 817
11630.82 846
11631.84 866
11632.85 783
11633.87 797
11634.89 813
11635.91 755
11636.93 779
11637.95 806
11638.96 862
11639.98 831
11641.00 837
11642.02 804
11643.04 795
11644.06 817
11645.07 828
11646.09 849
11647.11 796
11648.13 795
11649.15 865
11650.17 810
11651.19 760
11652.21 756
11653.23 810
11654.24 816
11655.26 779
11656.28 757
11657.30 742
11658.32 781
11659.34 789
11660.36 790
11661.38 734
11662.40 747
11663.42 704
11664.44 760
11665.46 731
11666.48 714
11667.49 762
11668.51 823
11669.53 799
11670.55 778
11671.57 793
11672.59 789
11673.61 762
11674.63 784
11675.65 800
11676.67 751
11677.69 785
11678.71 804
11679.73 793
11680.75 792
11681.77 873
11682.79 832
11683.81 856
11684.83 834
11685.85 825
11686.88 808
11687.90 784
11688.92 847
11689.94 835
11690.96 833
11691.98 870
11693.00 877
11694.02 766
11695.04 799
11696.06 780
11697.08 850
11698.10 834
11699.12 754
11700.14 778
11701.17 748
11702.19 831
11703.21 824
11704.23 818
11705.25 823
11706.27 779
11707.29 800
11708.31 787
11709.34 770
11710.36 856
11711.38 838
11712.40 815
11713.42 779
11714.44 833
11715.46 858
11716.49 818
11717.51 815
11718.53 854
11719.55 870
11720.57 876
11721.60 828
11722.62 814
11723.64 810
11724.66 833
11725.68 855
11726.71 808
11727.73 812
11728.75 843
11729.77 843
11730.80 845
11731.82 786
11732.84 772
11733.86 759
11734.88 818
11735.91 859
11736.93 873
11737.95 833
11738.98 789
11740.00 789
11741.02 796
11742.04 839
11743.07 793
11744.09 835
11745.11 763
11746.14 788
11747.16 873
11748.18 874
11749.20 908
11750.23 852
11751.25 826
11752.27 773
11753.30 792
11754.32 829
11755.34 809
11756.37 822
11757.39 811
11758.41 814
11759.44 860
11760.46 848
11761.49 846
11762.51 830
11763.53 929
11764.56 876
11765.58 865
11766.60 854
11767.63 904
11768.65 789
11769.68 895
11770.70 842
11771.72 836
11772.75 806
11773.77 860
11774.80 878
11775.82 848
11776.85 927
11777.87 834
11778.90 863
11779.92 830
11780.94 877
11781.97 894
11782.99 861
11784.02 861
11785.04 834
11786.07 871
11787.09 927
11788.12 881
11789.14 920
11790.17 895
11791.19 862
11792.22 907
11793.24 936
11794.27 923
11795.29 954
11796.32 946
11797.34 915
11798.37 905
11799.39 889
11800.42 854
11801.44 872
11802.47 821
11803.49 904
11804.52 932
11805.55 906
11806.57 872
11807.60 885
11808.62 953
11809.65 940
11810.67 845
11811.70 903
11812.73 894
11813.75 884
11814.78 892
11815.80 873
11816.83 960
11817.86 933
11818.88 904
11819.91 895
11820.94 940
11821.96 970
11822.99 997
11824.01 925
11825.04 960
11826.07 927
11827.09 978
11828.12 995
11829.15 965
11830.17 970
11831.20 963
11832.23 1027
11833.25 912
11834.28 950
11835.31 978
11836.33 992
11837.36 963
11838.39 1003
11839.42 989
11840.44 1036
11841.47 1047
11842.50 1010
11843.52 1081
11844.55 1015
11845.58 1008
11846.61 1027
11847.63 1029
11848.66 969
11849.69 1031
11850.72 1073
11851.74 1030
11852.77 1076
11853.80 1059
11854.83 1116
11855.85 1088
11856.88 1041
11857.91 1015
11858.94 1038
11859.97 1050
11860.99 1106
11862.02 1048
11863.05 1124
11864.08 1028
11865.11 1100
11866.13 1166
11867.16 1136
11868.19 1058
11869.22 1095
11870.25 1073
11871.28 1192
11872.30 1162
11873.33 1126
11874.36 1196
11875.39 1228
11876.42 1120
11877.45 1182
11878.48 1208
11879.51 1198
11880.53 1221
11881.56 1219
11882.59 1315
11883.62 1290
11884.65 1308
11885.68 1210
11886.71 1312
11887.74 1362
11888.77 1319
11889.80 1280
11890.83 1327
11891.85 1323
11892.88 1310
11893.91 1381
11894.94 1407
11895.97 1429
11897.00 1413
11898.03 1485
11899.06 1559
11900.09 1614
11901.12 1466
11902.15 1655
11903.18 1633
11904.21 1645
11905.24 1655
11906.27 1613
11907.30 1550
11908.33 1525
11909.36 1500
11910.39 1513
11911.42 1418
11912.45 1550
11913.48 1516
11914.51 1478
11915.54 1470
11916.57 1517
11917.60 1422
11918.63 1461
11919.66 1432
11920.69 1448
11921.73 1368
11922.76 1480
11923.79 1641
11924.82 1534
11925.85 1521
11926.88 1754
11927.91 1798
11928.94 1858
11929.97 1878
11931.00 1969
11932.03 2111
11933.07 2065
11934.10 2040
11935.13 2015
11936.16 2008
11937.19 1855
11938.22 1803
11939.25 1714
11940.28 1687
11941.32 1571
11942.35 1539
11943.38 1534
11944.41 1463
11945.44 1421
11946.47 1389
11947.51 1327
11948.54 1313
11949.57 1282
11950.60 1355
11951.63 1357
11952.66 1389
11953.70 1294
11954.73 1285
11955.76 1305
11956.79 1280
11957.83 1307
11958.86 1280
11959.89 1289
11960.92 1250
11961.95 1313
11962.99 1246
11964.02 1233
11965.05 1193
11966.08 1214
11967.12 1211
11968.15 1273
11969.18 1234
11970.22 1222
11971.25 1267
11972.28 1237
11973.31 1219
11974.35 1217
11975.38 1285
11976.41 1229
11977.45 1272
11978.48 1240
11979.51 1254
11980.55 1183
11981.58 1138
11982.61 1197
11983.64 1221
11984.68 1271
11985.71 1190
11986.75 1281
11987.78 1204
11988.81 1189
11989.85 1222
11990.88 1278
11991.91 1262
11992.95 1268
11993.98 1175
11995.01 1255
11996.05 1297
11997.08 1246
11998.12 1290
11999.15 1297
12000.18 1290
12001.22 1237
12002.25 1374
12003.29 1249
12004.32 1304
12005.35 1265
12006.39 1227
12007.42 1299
12008.46 1294
12009.49 1301
12010.53 1335
12011.56 1324
12012.60 1335
12013.63 1312
12014.67 1341
12015.70 1416
12016.73 1406
12017.77 1354
12018.80 1415
12019.84 1448
12020.87 1377
12021.91 1298
12022.94 1378
12023.98 1368
12025.01 1403
12026.05 1383
12027.08 1377
12028.12 1361
12029.15 1361
12030.19 1318
12031.23 1311
12032.26 1304
12033.30 1333
12034.33 1344
12035.37 1364
12036.40 1345
12037.44 1337
12038.47 1328
12039.51 1340
12040.55 1294
12041.58 1287
12042.62 1330
12043.65 1437
12044.69 1432
12045.73 1312
12046.76 1259
12047.80 1358
12048.83 1327
12049.87 1251
12050.91 1316
12051.94 1332
12052.98 1275
12054.01 1295
12055.05 1304
12056.09 1306
12057.12 1365
12058.16 1379
12059.20 1344
12060.23 1425
12061.27 1420
12062.31 1466
12063.34 1454
12064.38 1399
12065.42 1318
12066.45 1353
12067.49 1347
12068.53 1424
12069.57 1360
12070.60 1328
12071.64 1380
12072.68 1371
12073.71 1438
12074.75 1444
12075.79 1362
12076.83 1386
12077.86 1386
12078.90 1440
12079.94 1357
12080.98 1395
12082.01 1365
12083.05 1426
12084.09 1422
12085.13 1372
12086.16 1466
12087.20 1419
12088.24 1488
12089.28 1487
12090.32 1538
12091.35 1467
12092.39 1602
12093.43 1601
12094.47 1575
12095.51 1608
12096.54 1601
12097.58 1577
12098.62 1566
12099.66 1677
12100.70 1748
12101.74 1823
12102.77 1787
12103.81 1831
12104.85 1867
12105.89 1870
12106.93 1874
12107.97 1756
12109.01 1730
12110.04 1630
12111.08 1600
12112.12 1544
12113.16 1419
12114.20 1388
12115.24 1377
12116.28 1363
12117.32 1313
12118.36 1302
12119.39 1252
12120.43 1205
12121.47 1208
12122.51 1193
12123.55 1182
12124.59 1140
12125.63 1229
12126.67 1184
12127.71 1106
12128.75 1165
12129.79 1147
12130.83 1111
12131.87 1106
12132.91 1175
12133.95 1092
12134.99 1092
12136.03 1111
12137.07 975
12138.11 1057
12139.15 1042
12140.19 1104
12141.23 1036
12142.27 1012
12143.31 1061
12144.35 1089
12145.39 1060
12146.43 1034
12147.47 1048
12148.51 1088
12149.55 1058
12150.59 1037
12151.63 1013
12152.67 1014
12153.71 970
12154.75 995
12155.79 1052
12156.83 1037
12157.88 1094
12158.92 1003
12159.96 1066
12161.00 980
12162.04 1008
12163.08 1008
12164.12 1007
12165.16 1040
12166.20 1057
12167.24 965
12168.29 1005
12169.33 1033
12170.37 1006
12171.41 975
12172.45 1009
12173.49 968
12174.53 963
12175.58 974
12176.62 1022
12177.66 1033
12178.70 1020
12179.74 1064
12180.78 1083
12181.83 1048
12182.87 1061
12183.91 1051
12184.95 1042
12185.99 994
12187.04 979
12188.08 1008
12189.12 956
12190.16 997
12191.20 979
12192.25 911
12193.29 1011
12194.33 988
12195.37 1054
12196.42 1066
12197.46 1040
12198.50 1011
12199.54 1065
12200.59 1057
12201.63 1030
12202.67 953
12203.72 953
12204.76 1010
12205.80 991
12206.84 997
12207.89 996
12208.93 1028
12209.97 1006
12211.02 924
12212.06 952
12213.10 944
12214.15 966
12215.19 1004
12216.23 965
12217.28 988
12218.32 989
12219.36 1022
12220.41 927
12221.45 1006
12222.49 958
12223.54 994
12224.58 993
12225.62 993
12226.67 1009
12227.71 1016
12228.76 1012
12229.80 942
12230.84 958
12231.89 915
12232.93 908
12233.98 925
12235.02 973
12236.06 876
12237.11 905
12238.15 960
12239.20 875
12240.24 917
12241.29 928
12242.33 940
12243.37 971
12244.42 926
12245.46 911
12246.51 918
12247.55 890
12248.60 936
12249.64 941
12250.69 936
12251.73 916
12252.78 873
12253.82 820
12254.87 931
12255.91 885
12256.96 945
12258.00 867
12259.05 800
12260.09 826
12261.14 834
12262.18 894
12263.23 893
12264.27 855
12265.32 844
12266.36 918
12267.41 893
12268.45 923
12269.50 849
12270.55 861
12271.59 908
12272.64 877
12273.68 818
12274.73 824
12275.77 908
12276.82 910
12277.87 858
12278.91 815
12279.96 899
12281.00 916
12282.05 873
12283.10 808
12284.14 835
12285.19 832
12286.24 856
12287.28 886
12288.33 868
12289.38 842
12290.42 854
12291.47 927
12292.51 775
12293.56 792
12294.61 840
12295.65 878
12296.70 844
12297.75 793
12298.80 810
12299.84 775
12300.89 861
12301.94 832
12302.98 846
12304.03 865
12305.08 877
12306.12 851
12307.17 786
12308.22 811
12309.27 850
12310.31 829
12311.36 838
12312.41 787
12313.46 824
12314.50 892
12315.55 867
12316.60 791
12317.65 790
12318.69 828
12319.74 822
12320.79 797
12321.84 817
12322.88 748
12323.93 781
12324.98 777
12326.03 779
12327.08 820
12328.12 847
12329.17 833
12330.22 816
12331.27 745
12332.32 775
12333.37 813
12334.41 834
12335.46 836
12336.51 804
12337.56 925
12338.61 824
12339.66 819
12340.71 813
12341.75 916
12342.80 867
12343.85 865
12344.90 810
12345.95 827
12347.00 865
12348.05 892
12349.10 847
12350.15 843
12351.19 767
12352.24 886
12353.29 882
12354.34 771
12355.39 759
12356.44 852
12357.49 829
12358.54 858
12359.59 786
12360.64 798
12361.69 850
12362.74 869
12363.79 873
12364.84 781
12365.89 834
12366.94 842
12367.99 846
12369.04 811
12370.09 812
12371.14 827
12372.18 823
12373.24 786
12374.29 821
12375.34 840
12376.39 909
12377.44 846
12378.49 840
12379.54 853
12380.59 824
12381.64 820
12382.69 911
12383.74 854
12384.79 834
12385.84 768
12386.89 854
12387.94 895
12388.99 804
12390.04 869
12391.09 896
12392.14 899
12393.19 903
12394.24 839
12395.30 900
12396.35 930
12397.40 948
12398.45 885
12399.50 887
12400.55 984
12401.60 895
12402.65 870
12403.70 932
12404.76 872
12405.81 890
12406.86 869
12407.91 898
12408.96 888
12410.01 835
12411.07 924
12412.12 906
12413.17 934
12414.22 884
12415.27 946
12416.32 994
12417.38 981
12418.43 937
12419.48 973
12420.53 974
12421.58 966
12422.64 942
12423.69 901
12424.74 865
12425.79 863
12426.84 942
12427.90 983
12428.95 912
12430.00 926
12431.05 961
12432.11 940
12433.16 997
12434.21 963
12435.26 900
12436.32 884
12437.37 981
12438.42 977
12439.48 926
12440.53 950
12441.58 955
12442.63 906
12443.69 874
12444.74 868
12445.79 933
12446.85 923
12447.90 907
12448.95 920
12450.01 908
12451.06 964
12452.11 1001
12453.17 1036
12454.22 983
12455.27 904
12456.33 943
12457.38 968
12458.43 926
12459.49 1028
12460.54 1062
12461.60 1065
12462.65 1019
12463.70 1026
12464.76 1044
12465.81 1146
12466.86 1100
12467.92 1099
12468.97 1152
12470.03 1184
12471.08 1241
12472.14 1306
12473.19 1352
12474.24 1506
12475.30 1584
12476.35 1650
12477.41 1675
12478.46 1687
12479.52 1675
12480.57 1591
12481.63 1651
12482.68 1532
12483.73 1490
12484.79 1360
12485.84 1221
12486.90 1269
12487.95 1179
12489.01 1140
12490.06 1125
12491.12 1073
12492.17 1089
12493.23 1067
12494.28 1062
12495.34 1004
12496.39 1035
12497.45 963
12498.51 1008
12499.56 963
12500.62 972
12501.67 1023
12502.73 998
12503.78 992
12504.84 984
12505.89 986
12506.95 932
12508.01 976
12509.06 936
12510.12 948
12511.17 898
12512.23 987
12513.28 991
12514.34 947
12515.40 955
12516.45 961
12517.51 936
12518.56 940
12519.62 895
12520.68 924
12521.73 963
12522.79 978
12523.85 924
12524.90 932
12525.96 899
12527.02 939
12528.07 982
12529.13 901
12530.19 891
12531.24 897
12532.30 949
12533.36 878
12534.41 945
12535.47 894
12536.53 944
12537.58 939
12538.64 900
12539.70 928
12540.75 948
12541.81 944
12542.87 972
12543.93 936
12544.98 937
12546.04 969
12547.10 997
12548.16 939
12549.21 986
12550.27 1011
12551.33 1033
12552.39 1115
12553.44 1099
12554.50 1092
12555.56 1110
12556.62 1130
12557.67 1192
12558.73 1140
12559.79 1074
12560.85 1074
12561.91 1107
12562.96 1125
12564.02 1120
12565.08 986
12566.14 1008
12567.20 1014
12568.26 1003
12569.31 1055
12570.37 1030
12571.43 1023
12572.49 1060
12573.55 1003
12574.61 955
12575.66 953
12576.72 996
12577.78 961
12578.84 972
12579.90 986
12580.96 943
12582.02 911
12583.08 900
12584.13 955
12585.19 930
12586.25 951
12587.31 912
12588.37 969
12589.43 905
12590.49 902
12591.55 946
12592.61 911
12593.67 940
12594.73 980
12595.79 925
12596.85 844
12597.91 895
12598.96 903
12600.02 914
12601.08 910
12602.14 888
12603.20 919
12604.26 898
12605.32 863
12606.38 871
12607.44 867
12608.50 870
12609.56 887
12610.62 871
12611.68 863
12612.74 904
12613.80 933
12614.86 911
12615.92 874
12616.98 877
12618.04 949
12619.10 859
12620.17 914
12621.23 910
12622.29 922
12623.35 925
12624.41 879
12625.47 848
12626.53 904
12627.59 879
12628.65 893
12629.71 918
12630.77 858
12631.83 841
12632.89 878
12633.96 805
12635.02 808
12636.08 823
12637.14 849
12638.20 865
12639.26 862
12640.32 852
12641.38 872
12642.45 835
12643.51 836
12644.57 809
12645.63 862
12646.69 891
12647.75 926
12648.81 817
12649.88 832
12650.94 842
12652.00 861
12653.06 818
12654.12 779
12655.19 818
12656.25 816
12657.31 878
12658.37 798
12659.43 831
12660.50 898
12661.56 838
12662.62 814
12663.68 797
12664.75 800
12665.81 824
12666.87 857
12667.93 839
12668.99 815
12670.06 778
12671.12 799
12672.18 849
12673.25 843
12674.31 867
12675.37 855
12676.43 878
12677.50 892
12678.56 875
12679.62 827
12680.69 853
12681.75 892
12682.81 850
12683.87 834
12684.94 843
12686.00 839
12687.06 849
12688.13 813
12689.19 821
12690.25 828
12691.32 811
12692.38 788
12693.45 819
12694.51 791
12695.57 792
12696.64 871
12697.70 822
12698.76 806
12699.83 818
12700.89 839
12701.95 872
12703.02 855
12704.08 839
12705.15 859
12706.21 878
12707.28 833
12708.34 843
12709.40 862
12710.47 841
12711.53 842
12712.60 811
12713.66 850
12714.73 842
12715.79 877
12716.85 932
12717.92 920
12718.98 837
12720.05 799
12721.11 793
12722.18 847
12723.24 821
12724.31 862
12725.37 856
12726.44 885
12727.50 909
12728.57 853
12729.63 886
12730.70 924
12731.76 861
12732.83 907
12733.89 822
12734.96 805
12736.02 849
12737.09 860
12738.15 865
12739.22 916
12740.29 850
12741.35 893
12742.42 827
12743.48 823
12744.55 814
12745.61 907
12746.68 851
12747.74 858
12748.81 822
12749.88 835
12750.94 826
12752.01 816
12753.07 791
12754.14 812
12755.21 819
12756.27 752
12757.34 808
12758.41 788
12759.47 785
12760.54 748
12761.60 809
12762.67 816
12763.74 743
12764.80 748
12765.87 728
12766.94 745
12768.00 758
12769.07 740
12770.14 774
12771.20 711
12772.27 803
12773.34 763
12774.40 767
12775.47 759
12776.54 773
12777.61 782
12778.67 763
12779.74 787
12780.81 724
12781.87 731
12782.94 696
12784.01 721
12785.08 757
12786.14 763
12787.21 743
12788.28 741
12789.35 759
12790.41 712
12791.48 771
12792.55 743
12793.62 746
12794.69 748
12795.75 724
12796.82 755
12797.89 782
12798.96 801
12800.02 764
12801.09 800
12802.16 803
12803.23 806
12804.30 807
12805.37 762
12806.43 770
12807.50 759
12808.57 751
12809.64 731
12810.71 791
12811.78 765
12812.84 787
12813.91 772
12814.98 749
12816.05 759
12817.12 801
12818.19 848
12819.26 841
12820.33 850
12821.39 860
12822.46 751
12823.53 766
12824.60 710
12825.67 692
12826.74 709
12827.81 798
12828.88 811
12829.95 818
12831.02 765
12832.09 787
12833.16 761
12834.22 746
12835.29 731
12836.36 746
12837.43 771
12838.50 733
12839.57 756
12840.64 745
12841.71 724
12842.78 741
12843.85 745
12844.92 799
12845.99 748
12847.06 720
12848.13 690
12849.20 686
12850.27 736
12851.34 758
12852.41 716
12853.48 724
12854.55 700
12855.62 726
12856.69 792
12857.76 709
12858.83 690
12859.90 727
12860.97 708
12862.05 676
12863.12 688
12864.19 704
12865.26 700
12866.33 717
12867.40 690
12868.47 693
12869.54 773
12870.61 723
12871.68 736
12872.75 720
12873.82 700
12874.90 734
12875.97 707
12877.04 673
12878.11 634
12879.18 718
12880.25 629
12881.32 694
12882.40 676
12883.47 759
12884.54 729
12885.61 702
12886.68 668
12887.75 667
12888.82 654
12889.90 698
12890.97 684
12892.04 756
12893.11 712
12894.18 736
12895.26 712
12896.33 744
12897.40 665
12898.47 678
12899.54 640
12900.62 655
12901.69 678
12902.76 698
12903.83 723
12904.91 690
12905.98 701
12907.05 692
12908.12 699
12909.20 759
12910.27 708
12911.34 697
12912.41 711
12913.49 678
12914.56 702
12915.63 668
12916.71 721
12917.78 679
12918.85 725
12919.92 680
12921.00 674
12922.07 728
12923.14 718
12924.22 703
12925.29 745
12926.36 702
12927.44 738
12928.51 712
12929.58 664
12930.66 714
12931.73 712
12932.80 700
12933.88 697
12934.95 744
12936.02 701
12937.10 714
12938.17 685
12939.25 718
12940.32 723
12941.39 662
12942.47 678
12943.54 676
12944.62 677
12945.69 670
12946.76 704
12947.84 691
12948.91 697
12949.99 731
12951.06 691
12952.14 696
12953.21 678
12954.28 642
12955.36 663
12956.43 694
12957.51 671
12958.58 667
12959.66 634
12960.73 678
12961.81 712
12962.88 763
12963.96 743
12965.03 727
12966.11 738
12967.18 686
12968.26 663
12969.33 690
12970.41 717
12971.48 685
12972.56 677
12973.63 678
12974.71 717
12975.78 739
12976.86 665
12977.93 676
12979.01 651
12980.08 691
12981.16 680
12982.23 700
12983.31 655
12984.39 685
12985.46 746
12986.54 730
12987.61 762
12988.69 687
12989.77 767
12990.84 737
12991.92 701
12992.99 738
12994.07 728
12995.15 704
12996.22 659
12997.30 770
12998.37 707
12999.45 672
13000.53 696
13001.60 687
13002.68 694
13003.76 751
13004.83 740
13005.91 623
13006.99 681
13008.06 661
13009.14 656
13010.22 687
13011.29 713
13012.37 736
13013.45 818
13014.52 727
13015.60 757
13016.68 730
13017.75 690
13018.83 713
13019.91 695
13020.99 715
13022.06 739
13023.14 758
13024.22 682
13025.30 720
13026.37 707
13027.45 706
13028.53 775
13029.61 785
13030.68 719
13031.76 763
13032.84 727
13033.92 738
13034.99 706
13036.07 707
13037.15 688
13038.23 712
13039.31 690
13040.38 715
13041.46 751
13042.54 732
13043.62 723
13044.70 704
13045.77 672
13046.85 694
13047.93 763
13049.01 707
13050.09 703
13051.17 724
13052.24 704
13053.32 755
13054.40 755
13055.48 741
13056.56 687
13057.64 722
13058.72 768
13059.80 763
13060.87 774
13061.95 734
13063.03 778
13064.11 692
13065.19 709
13066.27 664
13067.35 703
13068.43 713
13069.51 769
13070.59 754
13071.67 698
13072.74 670
13073.82 738
13074.90 688
13075.98 686
13077.06 718
13078.14 746
13079.22 716
13080.30 729
13081.38 746
13082.46 750
13083.54 741
13084.62 736
13085.70 752
13086.78 733
13087.86 765
13088.94 732
13090.02 762
13091.10 718
13092.18 819
13093.26 782
13094.34 773
13095.42 796
13096.50 761
13097.58 757
13098.66 820
13099.74 779
13100.82 729
13101.90 734
13102.98 784
13104.07 791
13105.15 753
13106.23 723
13107.31 715
13108.39 786
13109.47 748
13110.55 714
13111.63 767
13112.71 801
13113.79 778
13114.87 795
13115.96 768
13117.04 752
13118.12 744
13119.20 727
13120.28 743
13121.36 764
13122.44 761
13123.52 776
13124.61 726
13125.69 717
13126.77 751
13127.85 774
13128.93 805
13130.01 731
13131.10 743
13132.18 769
13133.26 835
13134.34 754
13135.42 703
13136.51 766
13137.59 786
13138.67 738
13139.75 773
13140.83 763
13141.92 762
13143.00 688
13144.08 749
13145.16 692
13146.25 726
13147.33 765
13148.41 808
13149.49 787
13150.58 745
13151.66 805
13152.74 802
13153.82 799
13154.91 836
13155.99 776
13157.07 813
13158.15 762
13159.24 719
13160.32 744
13161.40 692
13162.49 720
13163.57 731
13164.65 765
13165.74 765
13166.82 754
13167.90 774
13168.99 753
13170.07 782
13171.15 746
13172.24 736
13173.32 698
13174.40 774
13175.49 821
13176.57 781
13177.65 768
13178.74 816
13179.82 774
13180.91 750
13181.99 743
13183.07 800
13184.16 833
13185.24 820
13186.32 869
13187.41 831
13188.49 768
13189.58 847
13190.66 793
13191.75 790
13192.83 754
13193.91 762
13195.00 838
13196.08 846
13197.17 782
13198.25 737
13199.34 778
13200.42 774
13201.51 851
13202.59 852
13203.68 852
13204.76 809
13205.85 745
13206.93 845
13208.01 861
13209.10 819
13210.18 825
13211.27 833
13212.36 833
13213.44 768
13214.53 810
13215.61 815
13216.70 815
13217.78 825
13218.87 848
13219.95 846
13221.04 770
13222.12 813
13223.21 856
13224.29 785
13225.38 794
13226.47 803
13227.55 819
13228.64 800
13229.72 817
13230.81 852
13231.89 840
13232.98 810
13234.07 824
13235.15 803
13236.24 857
13237.33 885
13238.41 837
13239.50 832
13240.58 871
13241.67 870
13242.76 873
13243.84 785
13244.93 827
13246.02 857
13247.10 875
13248.19 839
13249.28 850
13250.36 854
13251.45 855
13252.54 917
13253.62 913
13254.71 962
13255.80 919
13256.88 888
13257.97 925
13259.06 909
13260.14 863
13261.23 872
13262.32 901
13263.41 912
13264.49 911
13265.58 892
13266.67 922
13267.76 935
13268.84 939
13269.93 973
13271.02 888
13272.11 940
13273.19 989
13274.28 1036
13275.37 1057
13276.46 1026
13277.54 918
13278.63 954
13279.72 945
13280.81 974
13281.90 921
13282.98 970
13284.07 976
13285.16 1031
13286.25 957
13287.34 1015
13288.42 976
13289.51 976
13290.60 969
13291.69 993
13292.78 1015
13293.87 1055
13294.95 1000
13296.04 968
13297.13 962
13298.22 988
13299.31 1045
13300.40 1051
13301.49 1105
13302.58 1051
13303.66 1065
13304.75 1036
13305.84 1036
13306.93 1105
13308.02 1070
13309.11 1063
13310.20 1101
13311.29 1157
13312.38 1187
13313.47 1163
13314.55 1071
13315.64 1155
13316.73 1184
13317.82 1082
13318.91 1063
13320.00 1120
13321.09 1118
13322.18 1040
13323.27 1103
13324.36 1043
13325.45 1025
13326.54 1007
13327.63 1036
13328.72 1103
13329.81 1125
13330.90 1156
13331.99 1100
13333.08 1064
13334.17 1138
13335.26 1041
13336.35 1067
13337.44 1105
13338.53 1117
13339.62 1081
13340.71 1066
13341.80 1089
13342.89 1069
13343.98 1044
13345.07 1143
13346.16 1130
13347.25 1111
13348.35 1125
13349.44 1203
13350.53 1210
13351.62 1129
13352.71 1153
13353.80 1161
13354.89 1177
13355.98 1211
13357.07 1205
13358.16 1228
13359.26 1239
13360.35 1186
13361.44 1248
13362.53 1304
13363.62 1300
13364.71 1298
13365.80 1266
13366.89 1316
13367.99 1322
13369.08 1325
13370.17 1279
13371.26 1286
13372.35 1291
13373.44 1215
13374.54 1147
13375.63 1220
13376.72 1230
13377.81 1225
13378.90 1144
13380.00 1178
13381.09 1146
13382.18 1163
13383.27 1100
13384.36 1104
13385.46 1104
13386.55 1128
13387.64 1064
13388.73 1049
13389.83 1057
13390.92 1027
13392.01 1065
13393.10 1039
13394.20 1028
13395.29 1081
13396.38 1095
13397.47 1083
13398.57 1047
13399.66 989
13400.75 1050
13401.84 1114
13402.94 1061
13404.03 1056
13405.12 1081
13406.22 1052
13407.31 1074
13408.40 1048
13409.50 1030
13410.59 1011
13411.68 1034
13412.78 1148
13413.87 1121
13414.96 1000
13416.06 1026
13417.15 1087
13418.24 1109
13419.34 1066
13420.43 1060
13421.52 1022
13422.62 1082
13423.71 1052
13424.81 1040
13425.90 1029
13426.99 991
13428.09 1093
13429.18 1125
13430.27 1034
13431.37 1064
13432.46 1086
13433.56 1069
13434.65 1070
13435.75 1097
13436.84 1182
13437.93 1083
13439.03 1091
13440.12 1116
13441.22 1170
13442.31 1070
13443.41 1084
13444.50 1078
13445.60 1093
13446.69 1093
13447.79 1059
13448.88 1073
13449.98 1104
13451.07 1139
13452.17 1181
13453.26 1223
13454.36 1182
13455.45 1201
13456.55 1118
13457.64 1152
13458.74 1139
13459.83 1131
13460.93 1202
13462.02 1234
13463.12 1163
13464.21 1214
13465.31 1168
13466.40 1277
13467.50 1207
13468.59 1274
13469.69 1174
13470.79 1148
13471.88 1166
13472.98 1172
13474.07 1172
13475.17 1210
13476.27 1127
13477.36 1114
13478.46 1188
13479.55 1221
13480.65 1182
13481.75 1258
13482.84 1283
13483.94 1234
13485.03 1266
13486.13 1228
13487.23 1255
13488.32 1305
13489.42 1314
13490.52 1343
13491.61 1228
13492.71 1215
13493.81 1282
13494.90 1261
13496.00 1261
13497.10 1251
13498.19 1352
13499.29 1406
13500.39 1325
13501.48 1400
13502.58 1508
13503.68 1435
13504.77 1419
13505.87 1382
13506.97 1420
13508.07 1480
13509.16 1453
13510.26 1349
13511.36 1280
13512.46 1253
13513.55 1245
13514.65 1207
13515.75 1204
13516.85 1132
13517.94 1174
13519.04 1260
13520.14 1150
13521.24 1130
13522.33 1136
13523.43 1116
13524.53 1125
13525.63 1165
13526.73 1118
13527.82 1125
13528.92 1099
13530.02 1065
13531.12 1082
13532.22 1035
13533.31 1081
13534.41 1042
13535.51 1035
13536.61 1133
13537.71 1044
13538.81 1041
13539.90 1093
13541.00 971
13542.10 1058
13543.20 1040
13544.30 1056
13545.40 948
13546.50 971
13547.60 1012
13548.69 984
13549.79 1050
13550.89 979
13551.99 1013
13553.09 1057
13554.19 1027
13555.29 993
13556.39 1001
13557.49 990
13558.59 1010
13559.69 961
13560.78 938
13561.88 967
13562.98 971
13564.08 1008
13565.18 965
13566.28 979
13567.38 966
13568.48 924
13569.58 1037
13570.68 987
13571.78 886
13572.88 913
13573.98 947
13575.08 955
13576.18 982
13577.28 995
13578.38 1017
13579.48 987
13580.58 990
13581.68 1013
13582.78 963
13583.88 994
13584.98 995
13586.08 1062
13587.18 963
13588.28 1001
13589.38 941
13590.48 1102
13591.59 1023
13592.69 977
13593.79 1010
13594.89 1017
13595.99 952
13597.09 920
13598.19 948
13599.29 973
13600.39 988
13601.49 1029
13602.59 1095
13603.69 1031
13604.80 942
13605.90 987
13607.00 1028
13608.10 1038
13609.20 1063
13610.30 1043
13611.40 1065
13612.51 1049
13613.61 1061
13614.71 1014
13615.81 956
13616.91 946
13618.01 1016
13619.11 969
13620.22 948
13621.32 978
13622.42 987
13623.52 973
13624.62 985
13625.73 983
13626.83 978
13627.93 1032
13629.03 1040
13630.13 1004
13631.24 1028
13632.34 1016
13633.44 996
13634.54 1065
13635.65 1017
13636.75 1018
13637.85 1000
13638.95 1012
13640.06 1054
13641.16 998
13642.26 956
13643.36 934
13644.47 1029
13645.57 1005
13646.67 986
13647.78 995
13648.88 1004
13649.98 1039
13651.08 1033
13652.19 1018
13653.29 1028
13654.39 1010
13655.50 1039
13656.60 1025
13657.70 989
13658.81 967
13659.91 1013
13661.01 1020
13662.12 1067
13663.22 987
13664.32 1027
13665.43 1022
13666.53 1021
13667.63 1008
13668.74 993
13669.84 1032
13670.95 1074
13672.05 1026
13673.15 1002
13674.26 972
13675.36 1039
13676.47 1107
13677.57 1069
13678.67 1049
13679.78 1039
13680.88 1081
13681.99 1050
13683.09 1035
13684.20 1003
13685.30 1047
13686.40 1034
13687.51 982
13688.61 969
13689.72 1037
13690.82 1007
13691.93 1053
13693.03 1097
13694.14 1055
13695.24 1041
13696.35 1008
13697.45 1104
13698.56 1080
13699.66 1090
13700.77 1088
13701.87 1085
13702.98 1173
13704.08 1114
13705.19 1084
13706.29 1082
13707.40 1116
13708.50 1122
13709.61 1129
13710.71 1105
13711.82 1072
13712.92 1160
13714.03 1190
13715.14 1162
13716.24 1133
13717.35 1170
13718.45 1179
13719.56 1199
13720.66 1179
13721.77 1170
13722.88 1180
13723.98 1181
13725.09 1224
13726.19 1216
13727.30 1257
13728.41 1315
13729.51 1334
13730.62 1298
13731.73 1282
13732.83 1298
13733.94 1294
13735.04 1339
13736.15 1343
13737.26 1271
13738.36 1328
13739.47 1301
13740.58 1273
13741.68 1336
13742.79 1298
13743.90 1356
13745.00 1364
13746.11 1278
13747.22 1240
13748.32 1374
13749.43 1367
13750.54 1321
13751.65 1402
13752.75 1395
13753.86 1434
13754.97 1426
13756.07 1536
13757.18 1506
13758.29 1463
13759.40 1507
13760.50 1579
13761.61 1647
13762.72 1673
13763.83 1682
13764.93 1708
13766.04 1803
13767.15 1886
13768.26 1974
13769.37 2064
13770.47 2021
13771.58 2030
13772.69 2086
13773.80 2050
13774.91 2086
13776.01 2165
13777.12 2106
13778.23 2210
13779.34 2071
13780.45 1978
13781.55 1788
13782.66 1740
13783.77 1878
13784.88 1733
13785.99 1566
13787.10 1545
13788.20 1545
13789.31 1528
13790.42 1504
13791.53 1416
13792.64 1422
13793.75 1405
13794.86 1403
13795.97 1418
13797.07 1322
13798.18 1320
13799.29 1306
13800.40 1263
13801.51 1331
13802.62 1354
13803.73 1337
13804.84 1276
13805.95 1261
13807.06 1211
13808.17 1233
13809.28 1255
13810.39 1255
13811.49 1299
13812.60 1240
13813.71 1216
13814.82 1180
13815.93 1174
13817.04 1193
13818.15 1203
13819.26 1122
13820.37 1216
13821.48 1127
13822.59 1128
13823.70 1087
13824.81 1076
13825.92 1133
13827.03 1123
13828.14 1121
13829.25 1115
13830.36 1116
13831.47 1138
13832.58 1104
13833.69 1045
13834.80 1048
13835.92 1122
13837.03 1147
13838.14 1105
13839.25 1110
13840.36 1065
13841.47 1043
13842.58 1140
13843.69 1105
13844.80 1148
13845.91 1135
13847.02 1132
13848.13 1117
13849.24 1107
13850.36 1122
13851.47 1062
13852.58 1089
13853.69 1161
13854.80 1125
13855.91 1126
13857.02 1070
13858.13 1060
13859.25 1049
13860.36 1092
13861.47 1142
13862.58 1156
13863.69 1115
13864.80 1146
13865.91 1193
13867.03 1255
13868.14 1186
13869.25 1185
13870.36 1177
13871.47 1214
13872.59 1112
13873.70 1155
13874.81 1108
13875.92 1130
13877.03 1143
13878.15 1108
13879.26 1135
13880.37 1087
13881.48 1194
13882.60 1149
13883.71 1095
13884.82 1088
13885.93 1097
13887.05 1141
13888.16 1156
13889.27 1192
13890.38 1154
13891.50 1118
13892.61 1229
13893.72 1196
13894.83 1201
13895.95 1236
13897.06 1293
13898.17 1242
13899.29 1113
13900.40 1190
13901.51 1180
13902.63 1151
13903.74 1120
13904.85 1086
13905.97 1114
13907.08 1123
13908.19 1135
13909.31 1084
13910.42 1062
13911.53 1032
13912.65 1045
13913.76 1004
13914.87 1004
13915.99 1022
13917.10 1065
13918.21 1011
13919.33 1002
13920.44 1032
13921.56 996
13922.67 1001
13923.78 992
13924.90 973
13926.01 1030
13927.13 1045
13928.24 1037
13929.35 1053
13930.47 1046
13931.58 988
13932.70 1048
13933.81 1044
13934.93 1007
13936.04 1100
13937.16 978
13938.27 1025
13939.38 961
13940.50 958
13941.61 972
13942.73 1016
13943.84 918
13944.96 969
13946.07 955
13947.19 975
13948.30 978
13949.42 1018
13950.53 931
13951.65 915
13952.76 956
13953.88 979
13954.99 924
13956.11 951
13957.23 912
13958.34 903
13959.46 883
13960.57 886
13961.69 928
13962.80 978
13963.92 1011
13965.03 952
13966.15 877
13967.27 893
13968.38 893
13969.50 939
13970.61 939
13971.73 963
13972.84 953
13973.96 990
13975.08 940
13976.19 879
13977.31 853
13978.43 953
13979.54 843
13980.66 865
13981.77 953
13982.89 960
13984.01 882
13985.12 918
13986.24 940
13987.36 929
13988.47 910
13989.59 919
13990.71 939
13991.82 909
13992.94 954
13994.06 946
13995.17 920
13996.29 901
13997.41 880
13998.52 911
13999.64 884
14000.76 971
14001.88 1001
14002.99 922
14004.11 909
14005.23 919
14006.34 929
14007.46 912
14008.58 878
14009.70 886
14010.81 876
14011.93 910
14013.05 932
14014.17 892
14015.28 923
14016.40 898
14017.52 902
14018.64 880
14019.76 969
14020.87 896
14021.99 887
14023.11 848
14024.23 916
14025.35 934
14026.46 974
14027.58 908
14028.70 931
14029.82 883
14030.94 919
14032.06 946
14033.17 897
14034.29 879
14035.41 968
14036.53 1024
14037.65 934
14038.77 888
14039.88 850
14041.00 949
14042.12 942
14043.24 916
14044.36 974
14045.48 909
14046.60 901
14047.72 967
14048.84 952
14049.95 893
14051.07 936
14052.19 933
14053.31 977
14054.43 947
14055.55 889
14056.67 982
14057.79 1014
14058.91 906
14060.03 970
14061.15 975
14062.27 1039
14063.39 1053
14064.51 1013
14065.63 1081
14066.75 1092
14067.87 1028
14068.99 984
14070.11 962
14071.23 1054
14072.35 1063
14073.47 1118
14074.59 1135
14075.71 1099
14076.83 1076
14077.95 1032
14079.07 1064
14080.19 1089
14081.31 1143
14082.43 1147
14083.55 1197
14084.67 1128
14085.79 1087
14086.91 1120
14088.03 1205
14089.15 1137
14090.27 1171
14091.39 1190
14092.51 1314
14093.63 1409
14094.75 1261
14095.87 1226
14097.00 1222
14098.12 1267
14099.24 1322
14100.36 1297
14101.48 1323
14102.60 1356
14103.72 1352
14104.84 1320
14105.96 1266
14107.09 1255
14108.21 1202
14109.33 1128
14110.45 1139
14111.57 1124
14112.69 1067
14113.81 1054
14114.94 1130
14116.06 1025
14117.18 974
14118.30 973
14119.42 956
14120.55 1008
14121.67 1041
14122.79 998
14123.91 974
14125.03 919
14126.16 935
14127.28 994
14128.40 968
14129.52 1009
14130.64 988
14131.77 927
14132.89 902
14134.01 946
14135.13 897
14136.26 902
14137.38 906
14138.50 922
14139.62 882
14140.75 863
14141.87 870
14142.99 915
14144.11 890
14145.24 889
14146.36 935
14147.48 918
14148.61 863
14149.73 845
14150.85 921
14151.98 892
14153.10 908
14154.22 903
14155.35 890
14156.47 835
14157.59 843
14158.72 822
14159.84 882
14160.96 908
14162.09 856
14163.21 872
14164.33 887
14165.46 874
14166.58 856
14167.70 882
14168.83 903
14169.95 896
14171.08 876
14172.20 882
14173.32 862
14174.45 900
14175.57 864
14176.70 790
14177.82 784
14178.94 837
14180.07 887
14181.19 866
14182.32 885
14183.44 864
14184.57 906
14185.69 836
14186.81 841
14187.94 854
14189.06 865
14190.19 862
14191.31 883
14192.44 872
14193.56 781
14194.69 854
14195.81 819
14196.94 865
14198.06 838
14199.19 853
14200.31 866
14201.44 863
14202.56 827
14203.69 872
14204.81 893
14205.94 822
14207.06 821
14208.19 820
14209.31 727
14210.44 791
14211.57 796
14212.69 848
14213.82 834
14214.94 756
14216.07 703
14217.19 751
14218.32 809
14219.44 767
14220.57 727
14221.70 758
14222.82 800
14223.95 846
14225.07 880
14226.20 810
14227.33 820
14228.45 744
14229.58 765
14230.71 757
14231.83 768
14232.96 777
14234.08 782
14235.21 756
14236.34 755
14237.46 757
14238.59 770
14239.72 810
14240.84 810
14241.97 839
14243.10 760
14244.22 755
14245.35 704
14246.48 759
14247.60 756
14248.73 772
14249.86 718
14250.99 759
14252.11 770
14253.24 669
14254.37 746
14255.49 733
14256.62 719
14257.75 674
14258.88 763
14260.00 807
14261.13 741
14262.26 743
14263.39 746
14264.51 654
14265.64 690
14266.77 717
14267.90 774
14269.02 724
14270.15 672
14271.28 736
14272.41 698
14273.54 759
14274.66 750
14275.79 707
14276.92 676
14278.05 671
14279.18 649
14280.30 674
14281.43 736
14282.56 688
14283.69 630
14284.82 661
14285.95 684
14287.07 725
14288.20 708
14289.33 683
14290.46 712
14291.59 681
14292.72 694
14293.85 675
14294.98 650
14296.10 659
14297.23 640
14298.36 692
14299.49 705
14300.62 734
14301.75 654
14302.88 650
14304.01 635
14305.14 653
14306.27 769
14307.39 668
14308.52 600
14309.65 653
14310.78 640
14311.91 634
14313.04 652
14314.17 681
14315.30 657
14316.43 678
14317.56 682
14318.69 705
14319.82 721
14320.95 639
14322.08 648
14323.21 678
14324.34 675
14325.47 562
14326.60 590
14327.73 630
14328.86 632
14329.99 572
14331.12 637
14332.25 605
14333.38 638
14334.51 658
14335.64 642
14336.77 611
14337.90 592
14339.03 561
14340.16 615
14341.29 575
14342.42 555
14343.56 603
14344.69 589
14345.82 634
14346.95 610
14348.08 630
14349.21 635
14350.34 651
14351.47 649
14352.60 651
14353.73 631
14354.87 612
14356.00 637
14357.13 655
14358.26 636
14359.39 579
14360.52 587
14361.65 589
14362.78 586
14363.92 600
14365.05 626
14366.18 579
14367.31 617
14368.44 629
14369.57 613
14370.71 635
14371.84 641
14372.97 685
14374.10 637
14375.23 631
14376.37 594
14377.50 548
14378.63 575
14379.76 600
14380.89 625
14382.03 662
14383.16 652
14384.29 647
14385.42 636
14386.56 621
14387.69 619
14388.82 611
14389.95 593
14391.09 577
14392.22 610
14393.35 628
14394.48 619
14395.62 620
14396.75 641
14397.88 660
14399.02 652
14400.15 594
14401.28 651
14402.41 645
14403.55 655
14404.68 614
14405.81 637
14406.95 633
14408.08 570
14409.21 587
14410.35 584
14411.48 663
14412.61 642
14413.75 653
14414.88 647
14416.01 628
14417.15 624
14418.28 661
14419.42 633
14420.55 612
14421.68 572
14422.82 614
14423.95 669
14425.08 660
14426.22 633
14427.35 621
14428.49 611
14429.62 627
14430.75 636
14431.89 565
14433.02 617
14434.16 638
14435.29 674
14436.43 638
14437.56 600
14438.69 610
14439.83 642
14440.96 706
14442.10 659
14443.23 610
14444.37 654
14445.50 586
14446.64 615
14447.77 625
14448.91 631
14450.04 684
14451.18 711
14452.31 635
14453.45 583
14454.58 641
14455.72 613
14456.85 643
14457.99 619
14459.12 654
14460.26 607
14461.39 604
14462.53 645
14463.66 635
14464.80 656
14465.94 603
14467.07 616
14468.21 641
14469.34 593
14470.48 634
14471.61 567
14472.75 621
14473.89 584
14475.02 570
14476.16 641
14477.29 679
14478.43 662
14479.57 614
14480.70 627
14481.84 640
14482.97 681
14484.11 655
14485.25 638
14486.38 720
14487.52 696
14488.66 732
14489.79 708
14490.93 657
14492.07 654
14493.20 652
14494.34 674
14495.48 629
14496.61 619
14497.75 662
14498.89 658
14500.02 649
14501.16 685
14502.30 690
14503.43 708
14504.57 723
14505.71 682
14506.84 647
14507.98 688
14509.12 753
14510.26 733
14511.39 682
14512.53 686
14513.67 685
14514.81 682
14515.94 725
14517.08 761
14518.22 723
14519.36 743
14520.49 742
14521.63 752
14522.77 760
14523.91 714
14525.05 760
14526.18 737
14527.32 768
14528.46 714
14529.60 724
14530.74 732
14531.87 663
14533.01 651
14534.15 688
14535.29 711
14536.43 696
14537.56 694
14538.70 667
14539.84 705
14540.98 672
14542.12 670
14543.26 616
14544.40 648
14545.53 669
14546.67 689
14547.81 706
14548.95 706
14550.09 669
14551.23 700
14552.37 731
14553.51 709
14554.65 711
14555.78 703
14556.92 754
14558.06 705
14559.20 685
14560.34 650
14561.48 712
14562.62 736
14563.76 709
14564.90 666
14566.04 676
14567.18 701
14568.32 715
14569.46 666
14570.60 702
14571.74 730
14572.88 684
14574.02 755
14575.16 741
14576.30 672
14577.44 667
14578.58 728
14579.72 726
14580.86 669
14582.00 693
14583.14 712
14584.28 734
14585.42 746
14586.56 745
14587.70 767
14588.84 725
14589.98 774
14591.12 785
14592.26 768
14593.40 795
14594.54 801
14595.68 816
14596.82 793
14597.96 776
14599.10 776
14600.24 762
14601.38 754
14602.52 855
14603.67 836
14604.81 769
14605.95 765
14607.09 768
14608.23 783
14609.37 809
14610.51 879
14611.65 878
14612.79 835
14613.94 792
14615.08 809
14616.22 794
14617.36 773
14618.50 851
14619.64 844
14620.79 850
14621.93 904
14623.07 909
14624.21 930
14625.35 914
14626.49 886
14627.64 940
14628.78 940
14629.92 925
14631.06 998
14632.20 1027
14633.35 968
14634.49 957
14635.63 993
14636.77 998
14637.91 1006
14639.06 910
14640.20 955
14641.34 1019
14642.48 979
14643.63 910
14644.77 882
14645.91 902
14647.05 859
14648.20 853
14649.34 854
14650.48 816
14651.63 848
14652.77 801
14653.91 794
14655.05 813
14656.20 801
14657.34 812
14658.48 715
14659.63 751
14660.77 771
14661.91 753
14663.06 736
14664.20 731
14665.34 687
14666.49 755
14667.63 777
14668.77 655
14669.92 695
14671.06 741
14672.20 710
14673.35 752
14674.49 741
14675.64 707
14676.78 751
14677.92 707
14679.07 699
14680.21 675
14681.35 669
14682.50 774
14683.64 688
14684.79 730
14685.93 706
14687.08 654
14688.22 641
14689.36 661
14690.51 641
14691.65 690
14692.80 641
14693.94 630
14695.09 646
14696.23 644
14697.38 612
14698.52 616
14699.66 648
14700.81 637
14701.95 653
14703.10 588
14704.24 598
14705.39 636
14706.53 607
14707.68 629
14708.82 635
14709.97 608
14711.11 620
14712.26 605
14713.40 651
14714.55 624
14715.69 593
14716.84 617
14717.99 639
14719.13 621
14720.28 624
14721.42 609
14722.57 627
14723.71 622
14724.86 591
14726.00 592
14727.15 646
14728.30 622
14729.44 606
14730.59 619
14731.73 591
14732.88 607
14734.03 602
14735.17 602
14736.32 552
14737.46 526
14738.61 566
14739.76 599
14740.90 649
14742.05 629
14743.20 587
14744.34 603
14745.49 601
14746.64 572
14747.78 599
14748.93 585
14750.08 612
14751.22 618
14752.37 560
14753.52 583
14754.66 576
14755.81 583
14756.96 586
14758.10 586
14759.25 552
14760.40 589
14761.54 576
14762.69 492
14763.84 534
14764.99 615
14766.13 540
14767.28 608
14768.43 584
14769.58 607
14770.72 586
14771.87 562
14773.02 632
14774.17 559
14775.31 555
14776.46 564
14777.61 602
14778.76 594
14779.90 625
14781.05 572
14782.20 632
14783.35 570
14784.50 550
14785.64 600
14786.79 524
14787.94 543
14789.09 534
14790.24 546
14791.38 518
14792.53 502
14793.68 522
14794.83 516
14795.98 528
14797.13 532
14798.28 517
14799.42 510
14800.57 551
14801.72 496
14802.87 556
14804.02 536
14805.17 495
14806.32 541
14807.47 560
14808.61 539
14809.76 498
14810.91 490
14812.06 508
14813.21 486
14814.36 477
14815.51 506
14816.66 527
14817.81 526
14818.96 521
14820.11 492
14821.26 459
14822.41 524
14823.55 535
14824.70 507
14825.85 504
14827.00 498
14828.15 488
14829.30 508
14830.45 488
14831.60 460
14832.75 456
14833.90 505
14835.05 484
14836.20 477
14837.35 450
14838.50 465
14839.65 498
14840.80 432
14841.95 481
14843.10 512
14844.25 456
14845.40 460
14846.55 466
14847.70 495
14848.86 455
14850.01 469
14851.16 473
14852.31 436
14853.46 475
14854.61 443
14855.76 452
14856.91 521
14858.06 512
14859.21 480
14860.36 488
14861.51 507
14862.66 501
14863.82 471
14864.97 459
14866.12 477
14867.27 483
14868.42 463
14869.57 493
14870.72 507
14871.87 494
14873.03 472
14874.18 499
14875.33 474
14876.48 492
14877.63 492
14878.78 495
14879.94 464
14881.09 462
14882.24 450
14883.39 463
14884.54 452
14885.70 462
14886.85 471
14888.00 506
14889.15 474
14890.30 457
14891.46 454
14892.61 454
14893.76 464
14894.91 520
14896.06 487
14897.22 464
14898.37 478
14899.52 476
14900.67 453
14901.83 487
14902.98 476
14904.13 478
14905.28 468
14906.44 439
14907.59 487
14908.74 502
14909.90 482
14911.05 466
14912.20 493
14913.36 475
14914.51 462
14915.66 499
14916.81 468
14917.97 488
14919.12 472
14920.27 505
14921.43 473
14922.58 459
14923.73 475
14924.89 504
14926.04 474
14927.19 519
14928.35 466
14929.50 451
14930.66 485
14931.81 491
14932.96 469
14934.12 456
14935.27 448
14936.42 491
14937.58 476
14938.73 475
14939.89 547
14941.04 524
14942.19 469
14943.35 457
14944.50 448
14945.66 457
14946.81 470
14947.97 489
14949.12 481
14950.27 482
14951.43 512
14952.58 463
14953.74 474
14954.89 523
14956.05 543
14957.20 552
14958.36 482
14959.51 479
14960.67 497
14961.82 598
14962.98 542
14964.13 485
14965.29 491
14966.44 511
14967.60 524
14968.75 512
14969.91 528
14971.06 481
14972.22 507
14973.37 509
14974.53 498
14975.68 521
14976.84 493
14977.99 488
14979.15 521
14980.31 500
14981.46 485
14982.62 464
14983.77 485
14984.93 486
14986.08 505
14987.24 479
14988.40 484
14989.55 480
14990.71 511
14991.86 491
14993.02 450
14994.18 433
14995.33 526
14996.49 469
14997.65 369
14998.80 447
14999.96 508
15001.11 482
15002.27 452
15003.43 454
15004.58 460
15005.74 480
15006.90 478
15008.05 475
15009.21 453
15010.37 511
15011.52 494
15012.68 479
15013.84 465
15014.99 493
15016.15 471
15017.31 461
15018.47 432
15019.62 445
15020.78 460
15021.94 469
15023.09 448
15024.25 469
15025.41 470
15026.57 484
15027.72 456
15028.88 439
15030.04 482
15031.20 482
15032.35 474
15033.51 450
15034.67 487
15035.83 475
15036.98 462
15038.14 462
15039.30 460
15040.46 434
15041.62 434
15042.77 459
15043.93 504
15045.09 454
15046.25 457
15047.41 505
15048.57 503
15049.72 455
15050.88 438
15052.04 476
15053.20 453
15054.36 465
15055.52 471
15056.67 463
15057.83 419
15058.99 492
15060.15 462
15061.31 458
15062.47 498
15063.63 423
15064.79 456
15065.94 457
15067.10 504
15068.26 479
15069.42 446
15070.58 418
15071.74 439
15072.90 421
15074.06 410
15075.22 465
15076.38 477
15077.54 470
15078.70 480
15079.85 420
15081.01 511
15082.17 507
15083.33 466
15084.49 500
15085.65 469
15086.81 519
15087.97 486
15089.13 487
15090.29 439
15091.45 494
15092.61 461
15093.77 478
15094.93 486
15096.09 480
15097.25 462
15098.41 485
15099.57 465
15100.73 443
15101.89 439
15103.05 481
15104.21 566
15105.37 473
15106.53 434
15107.69 490
15108.86 456
15110.02 460
15111.18 506
15112.34 505
15113.50 479
15114.66 473
15115.82 505
15116.98 498
15118.14 479
15119.30 489
15120.46 528
15121.62 455
15122.79 430
15123.95 492
15125.11 473
15126.27 487
15127.43 508
15128.59 477
15129.75 474
15130.91 448
15132.08 468
15133.24 429
15134.40 484
15135.56 484
15136.72 479
15137.88 499
15139.05 492
15140.21 450
15141.37 482
15142.53 470
15143.69 468
15144.85 489
15146.02 461
15147.18 452
15148.34 408
15149.50 458
15150.66 494
15151.83 493
15152.99 440
15154.15 444
15155.31 441
15156.48 473
15157.64 536
15158.80 499
15159.96 517
15161.13 503
15162.29 489
15163.45 495
15164.61 479
15165.78 517
15166.94 452
15168.10 513
15169.27 501
15170.43 523
15171.59 517
15172.75 476
15173.92 484
15175.08 476
15176.24 488
15177.41 489
15178.57 493
15179.73 489
15180.90 517
15182.06 478
15183.22 519
15184.39 517
15185.55 526
15186.71 443
15187.88 483
15189.04 510
15190.21 489
15191.37 503
15192.53 543
15193.70 539
15194.86 525
15196.02 517
15197.19 522
15198.35 534
15199.52 556
15200.68 554
15201.84 525
15203.01 524
15204.17 503
15205.34 587
15206.50 566
15207.67 502
15208.83 539
15209.99 531
15211.16 547
15212.32 572
15213.49 583
15214.65 528
15215.82 535
15216.98 545
15218.15 536
15219.31 508
15220.48 525
15221.64 574
15222.81 602
15223.97 551
15225.14 527
15226.30 567
15227.47 593
15228.63 560
15229.80 588
15230.96 611
15232.13 585
15233.29 564
15234.46 583
15235.62 542
15236.79 550
15237.95 545
15239.12 563
15240.29 585
15241.45 547
15242.62 525
15243.78 505
15244.95 549
15246.11 568
15247.28 556
15248.45 518
15249.61 478
15250.78 506
15251.94 522
15253.11 526
15254.28 504
15255.44 526
15256.61 500
15257.78 502
15258.94 460
15260.11 475
15261.27 521
15262.44 511
15263.61 507
15264.77 497
15265.94 471
15267.11 518
15268.27 517
15269.44 513
15270.61 497
15271.77 490
15272.94 467
15274.11 512
15275.27 518
15276.44 469
15277.61 494
15278.78 495
15279.94 485
15281.11 464
15282.28 510
15283.44 481
15284.61 477
15285.78 497
15286.95 480
15288.11 505
15289.28 457
15290.45 492
15291.62 461
15292.78 519
15293.95 493
15295.12 435
15296.29 423
15297.46 452
15298.62 521
15299.79 459
15300.96 492
15302.13 473
15303.30 501
15304.46 490
15305.63 456
15306.80 462
15307.97 464
15309.14 469
15310.30 458
15311.47 489
15312.64 478
15313.81 470
15314.98 457
15316.15 478
15317.31 457
15318.48 492
15319.65 506
15320.82 538
15321.99 532
15323.16 453
15324.33 458
15325.50 478
15326.66 465
15327.83 501
15329.00 477
15330.17 505
15331.34 461
15332.51 475
15333.68 489
15334.85 523
15336.02 491
15337.19 540
15338.36 482
15339.53 515
15340.70 469
15341.86 471
15343.03 460
15344.20 465
15345.37 462
15346.54 485
15347.71 460
15348.88 461
15350.05 513
15351.22 488
15352.39 485
15353.56 496
15354.73 474
15355.90 480
15357.07 479
15358.24 498
15359.41 482
15360.58 500
15361.75 455
15362.92 517
15364.09 465
15365.26 521
15366.43 479
15367.60 477
15368.78 480
15369.95 448
15371.12 452
15372.29 522
15373.46 504
15374.63 505
15375.80 502
15376.97 442
15378.14 508
15379.31 495
15380.48 507
15381.65 443
15382.83 496
15384.00 493
15385.17 497
15386.34 486
15387.51 519
15388.68 496
15389.85 497
15391.02 541
15392.20 480
15393.37 458
15394.54 455
15395.71 531
15396.88 491
15398.05 461
15399.22 471
15400.40 460
15401.57 485
15402.74 463
15403.91 466
15405.08 491
15406.26 473
15407.43 441
15408.60 424
15409.77 460
15410.94 524
15412.12 517
15413.29 448
15414.46 474
15415.63 437
15416.81 476
15417.98 453
15419.15 431
15420.32 457
15421.50 465
15422.67 464
15423.84 480
15425.01 536
15426.19 478
15427.36 469
15428.53 510
15429.70 509
15430.88 493
15432.05 462
15433.22 477
15434.40 523
15435.57 489
15436.74 477
15437.92 484
15439.09 482
15440.26 464
15441.44 474
15442.61 498
15443.78 480
15444.96 484
15446.13 492
15447.30 509
15448.48 528
15449.65 507
15450.82 472
15452.00 522
15453.17 507
15454.34 471
15455.52 511
15456.69 497
15457.87 485
15459.04 455
15460.21 523
15461.39 516
15462.56 465
15463.74 489
15464.91 527
15466.08 507
15467.26 497
15468.43 459
15469.61 457
15470.78 503
15471.96 487
15473.13 482
15474.31 460
15475.48 463
15476.65 478
15477.83 513
15479.00 466
15480.18 467
15481.35 468
15482.53 445
15483.70 472
15484.88 528
15486.05 488
15487.23 470
15488.40 480
15489.58 488
15490.75 565
15491.93 495
15493.10 512
15494.28 501
15495.45 527
15496.63 465
15497.81 460
15498.98 487
15500.16 492
15501.33 530
15502.51 482
15503.68 485
15504.86 486
15506.03 531
15507.21 512
15508.39 553
15509.56 464
15510.74 496
15511.91 522
15513.09 496
15514.27 494
15515.44 506
15516.62 511
15517.79 512
15518.97 501
15520.15 506
15521.32 503
15522.50 501
15523.68 490
15524.85 487
15526.03 529
15527.21 546
15528.38 529
15529.56 500
15530.74 559
15531.91 539
15533.09 507
15534.27 542
15535.44 496
15536.62 502
15537.80 496
15538.97 515
15540.15 537
15541.33 522
15542.51 508
15543.68 540
15544.86 575
15546.04 528
15547.21 500
15548.39 530
15549.57 537
15550.75 527
15551.92 500
15553.10 528
15554.28 548
15555.46 559
15556.63 560
15557.81 529
15558.99 518
15560.17 549
15561.35 550
15562.52 513
15563.70 499
15564.88 528
15566.06 532
15567.24 507
15568.41 574
15569.59 551
15570.77 572
15571.95 554
15573.13 533
15574.30 593
15575.48 557
15576.66 588
15577.84 578
15579.02 564
15580.20 641
15581.38 670
15582.55 568
15583.73 620
15584.91 567
15586.09 611
15587.27 627
15588.45 596
15589.63 593
15590.81 548
15591.99 572
15593.16 585
15594.34 614
15595.52 520
15596.70 616
15597.88 604
15599.06 635
15600.24 576
15601.42 630
15602.60 587
15603.78 648
15604.96 684
15606.14 641
15607.32 603
15608.50 595
15609.68 606
15610.86 614
15612.04 659
15613.22 640
15614.40 666
15615.58 660
15616.76 655
15617.94 637
15619.12 618
15620.30 626
15621.48 647
15622.66 674
15623.84 644
15625.02 663
15626.20 683
15627.38 638
15628.56 670
15629.74 726
15630.92 656
15632.10 678
15633.28 688
15634.46 726
15635.64 703
15636.82 717
15638.00 792
15639.18 773
15640.36 683
15641.54 714
15642.73 736
15643.91 775
15645.09 811
15646.27 764
15647.45 782
15648.63 739
15649.81 735
15650.99 746
15652.17 750
15653.36 784
15654.54 778
15655.72 773
15656.90 780
15658.08 839
15659.26 783
15660.44 817
15661.63 794
15662.81 842
15663.99 820
15665.17 793
15666.35 829
15667.54 798
15668.72 789
15669.90 844
15671.08 792
15672.26 717
15673.45 784
15674.63 768
15675.81 730
15676.99 742
15678.17 690
15679.36 737
15680.54 686
15681.72 764
15682.90 806
15684.09 778
15685.27 740
15686.45 718
15687.63 781
15688.82 739
15690.00 765
15691.18 740
15692.36 800
15693.55 782
15694.73 713
15695.91 756
15697.10 796
15698.28 792
15699.46 731
15700.65 721
15701.83 774
15703.01 742
15704.20 759
15705.38 768
15706.56 809
15707.75 802
15708.93 748
15710.11 754
15711.30 765
15712.48 807
15713.66 844
15714.85 785
15716.03 788
15717.21 766
15718.40 803
15719.58 820
15720.77 810
15721.95 764
15723.13 805
15724.32 820
15725.50 758
15726.69 736
15727.87 756
15729.05 771
15730.24 764
15731.42 728
15732.61 757
15733.79 773
15734.98 747
15736.16 801
15737.34 782
15738.53 811
15739.71 785
15740.90 837
15742.08 837
15743.27 787
15744.45 836
15745.64 847
15746.82 887
15748.01 812
15749.19 860
15750.38 861
15751.56 812
15752.75 843
15753.93 784
15755.12 735
15756.30 853
15757.49 833
15758.67 799
15759.86 791
15761.04 825
15762.23 764
15763.42 809
15764.60 803
15765.79 825
15766.97 766
15768.16 781
15769.34 774
15770.53 764
15771.71 751
15772.90 746
15774.09 744
15775.27 677
15776.46 810
15777.64 826
15778.83 729
15780.02 770
15781.20 702
15782.39 687
15783.58 786
15784.76 755
15785.95 724
15787.13 681
15788.32 699
15789.51 750
15790.69 718
15791.88 707
15793.07 753
15794.25 756
15795.44 679
15796.63 654
15797.81 674
15799.00 690
15800.19 677
15801.37 669
15802.56 677
15803.75 653
15804.94 713
15806.12 685
15807.31 664
15808.50 653
15809.68 662
15810.87 628
15812.06 559
15813.25 577
15814.43 575
15815.62 607
15816.81 537
15818.00 602
15819.18 665
15820.37 621
15821.56 625
15822.75 617
15823.93 644
15825.12 656
15826.31 624
15827.50 656
15828.69 592
15829.87 573
15831.06 572
15832.25 604
15833.44 623
15834.63 600
15835.81 601
15837.00 623
15838.19 654
15839.38 596
15840.57 597
15841.76 605
15842.94 579
15844.13 578
15845.32 593
15846.51 572
15847.70 600
15848.89 601
15850.08 591
15851.27 557
15852.45 573
15853.64 585
15854.83 593
15856.02 624
15857.21 610
15858.40 639
15859.59 609
15860.78 613
15861.97 666
15863.16 637
15864.35 632
15865.53 606
15866.72 576
15867.91 589
15869.10 578
15870.29 577
15871.48 603
15872.67 552
15873.86 591
15875.05 648
15876.24 635
15877.43 618
15878.62 595
15879.81 633
15881.00 609
15882.19 581
15883.38 549
15884.57 552
15885.76 647
15886.95 553
15888.14 595
15889.33 616
15890.52 568
15891.71 626
15892.90 648
15894.09 593
15895.28 628
15896.47 623
15897.66 615
15898.85 646
15900.04 657
15901.24 661
15902.43 591
15903.62 649
15904.81 688
15906.00 653
15907.19 638
15908.38 610
15909.57 626
15910.76 649
15911.95 657
15913.14 650
15914.34 592
15915.53 577
15916.72 620
15917.91 658
15919.10 631
15920.29 584
15921.48 608
15922.68 646
15923.87 611
15925.06 622
15926.25 625
15927.44 590
15928.63 553
15929.83 580
15931.02 624
15932.21 616
15933.40 560
15934.59 538
15935.78 572
15936.98 598
15938.17 624
15939.36 587
15940.55 571
15941.74 611
15942.94 583
15944.13 608
15945.32 555
15946.51 554
15947.71 589
15948.90 588
15950.09 558
15951.28 495
15952.48 554
15953.67 545
15954.86 560
15956.05 548
15957.25 521
15958.44 503
15959.63 513
15960.83 561
15962.02 502
15963.21 498
15964.41 518
15965.60 521
15966.79 523
15967.98 560
15969.18 506
15970.37 531
15971.56 493
15972.76 468
15973.95 529
15975.14 499
15976.34 465
15977.53 488
15978.73 462
15979.92 423
15981.11 496
15982.31 486
15983.50 467
15984.69 465
15985.89 446
15987.08 494
15988.28 495
15989.47 477
15990.66 455
15991.86 509
15993.05 503
15994.25 492
15995.44 520
15996.63 491
15997.83 515
15999.02 473
16000.22 448
16001.41 486
16002.61 501
16003.80 488
16005.00 508
16006.19 456
16007.38 469
16008.58 478
16009.77 454
16010.97 464
16012.16 503
16013.36 488
16014.55 511
16015.75 486
16016.94 432
16018.14 459
16019.33 536
16020.53 503
16021.72 481
16022.92 426
16024.11 412
16025.31 421
16026.51 475
16027.70 443
16028.90 478
16030.09 487
16031.29 508
16032.48 484
16033.68 453
16034.87 440
16036.07 415
16037.27 446
16038.46 442
16039.66 467
16040.85 458
16042.05 524
16043.24 454
16044.44 459
16045.64 459
16046.83 535
16048.03 479
16049.23 428
16050.42 425
16051.62 450
16052.81 449
16054.01 482
16055.21 423
16056.40 465
16057.60 456
16058.80 422
16059.99 457
16061.19 453
16062.39 450
16063.58 432
16064.78 461
16065.98 462
16067.17 481
16068.37 460
16069.57 428
16070.77 465
16071.96 483
16073.16 449
16074.36 442
16075.55 463
16076.75 432
16077.95 461
16079.15 437
16080.34 452
16081.54 433
16082.74 470
16083.94 466
16085.13 472
16086.33 454
16087.53 402
16088.73 429
16089.92 466
16091.12 415
16092.32 388
16093.52 430
16094.71 392
16095.91 405
16097.11 409
16098.31 453
16099.51 473
16100.71 443
16101.90 462
16103.10 449
16104.30 488
16105.50 450
16106.70 479
16107.89 471
16109.09 449
16110.29 445
16111.49 422
16112.69 411
16113.89 443
16115.09 457
16116.28 494
16117.48 476
16118.68 463
16119.88 448
16121.08 434
16122.28 415
16123.48 404
16124.68 457
16125.88 443
16127.08 450
16128.27 401
16129.47 435
16130.67 436
16131.87 457
16133.07 437
16134.27 445
16135.47 447
16136.67 410
16137.87 471
16139.07 434
16140.27 433
16141.47 388
16142.67 452
16143.87 438
16145.07 418
16146.27 424
16147.47 415
16148.67 462
16149.87 492
16151.07 473
16152.27 473
16153.47 433
16154.67 447
16155.87 445
16157.07 472
16158.27 465
16159.47 459
16160.67 436
16161.87 439
16163.07 487
16164.27 534
16165.47 479
16166.67 440
16167.87 438
16169.07 420
16170.27 434
16171.47 449
16172.68 470
16173.88 419
16175.08 439
16176.28 457
16177.48 436
16178.68 432
16179.88 436
16181.08 432
16182.28 489
16183.48 458
16184.69 429
16185.89 413
16187.09 461
16188.29 505
16189.49 445
16190.69 443
16191.89 418
16193.10 424
16194.30 439
16195.50 494
16196.70 435
16197.90 483
16199.10 481
16200.31 507
16201.51 495
16202.71 495
16203.91 490
16205.11 459
16206.32 455
16207.52 468
16208.72 475
16209.92 463
16211.13 488
16212.33 462
16213.53 468
16214.73 515
16215.93 461
16217.14 466
16218.34 488
16219.54 495
16220.74 493
16221.95 451
16223.15 524
16224.35 503
16225.56 513
16226.76 498
16227.96 465
16229.16 496
16230.37 535
16231.57 525
16232.77 496
16233.98 446
16235.18 449
16236.38 456
16237.59 470
16238.79 476
16239.99 497
16241.20 489
16242.40 510
16243.60 433
16244.81 450
16246.01 488
16247.21 493
16248.42 515
16249.62 465
16250.82 495
16252.03 499
16253.23 493
16254.44 489
16255.64 472
16256.84 521
16258.05 490
16259.25 535
16260.46 505
16261.66 488
16262.86 493
16264.07 550
16265.27 510
16266.48 509
16267.68 540
16268.89 505
16270.09 472
16271.29 489
16272.50 476
16273.70 508
16274.91 471
16276.11 492
16277.32 448
16278.52 483
16279.73 529
16280.93 508
16282.14 519
16283.34 539
16284.55 546
16285.75 534
16286.96 528
16288.16 519
16289.37 535
16290.57 533
16291.78 475
16292.98 526
16294.19 523
16295.39 492
16296.60 531
16297.80 511
16299.01 532
16300.22 535
16301.42 538
16302.63 485
16303.83 486
16305.04 535
16306.24 518
16307.45 520
16308.66 588
16309.86 525
16311.07 555
16312.27 538
16313.48 527
16314.69 494
16315.89 572
16317.10 526
16318.30 521
16319.51 539
16320.72 523
16321.92 471
16323.13 509
16324.34 497
16325.54 447
16326.75 504
16327.96 504
16329.16 507
16330.37 448
16331.58 448
16332.78 496
16333.99 530
16335.20 497
16336.40 545
16337.61 523
16338.82 501
16340.02 451
16341.23 454
16342.44 442
16343.65 424
16344.85 432
16346.06 491
16347.27 528
16348.47 467
16349.68 468
16350.89 495
16352.10 490
16353.30 495
16354.51 487
16355.72 441
16356.93 475
16358.13 496
16359.34 439
16360.55 430
16361.76 457
16362.97 481
16364.17 457
16365.38 463
16366.59 459
16367.80 440
16369.01 439
16370.21 496
16371.42 476
16372.63 485
16373.84 470
16375.05 476
16376.26 449
16377.46 440
16378.67 410
16379.88 429
16381.09 473
16382.30 408
16383.51 411
16384.72 420
16385.92 419
16387.13 458
16388.34 437
16389.55 455
16390.76 440
16391.97 429
16393.18 459
16394.39 445
16395.60 414
16396.80 430
16398.01 451
16399.22 429
16400.43 383
16401.64 426
16402.85 437
16404.06 436
16405.27 426
16406.48 406
16407.69 445
16408.90 442
16410.11 408
16411.32 416
16412.53 440
16413.74 417
16414.95 415
16416.16 432
16417.37 425
16418.58 441
16419.79 438
16421.00 429
16422.21 434
16423.42 436
16424.63 398
16425.84 420
16427.05 429
16428.26 423
16429.47 424
16430.68 436
16431.89 424
16433.10 405
16434.31 395
16435.52 398
16436.73 400
16437.94 425
16439.15 430
16440.36 406
16441.57 403
16442.79 415
16444.00 435
16445.21 430
16446.42 398
16447.63 426
16448.84 441
16450.05 411
16451.26 428
16452.47 371
16453.68 429
16454.90 376
16456.11 383
16457.32 410
16458.53 442
16459.74 420
16460.95 427
16462.16 413
16463.38 427
16464.59 406
16465.80 397
16467.01 395
16468.22 383
16469.43 385
16470.65 358
16471.86 415
16473.07 433
16474.28 429
16475.49 420
16476.71 447
16477.92 470
16479.13 397
16480.34 441
16481.56 484
16482.77 460
16483.98 414
16485.19 344
16486.40 395
16487.62 435
16488.83 431
16490.04 391
16491.25 396
16492.47 406
16493.68 470
16494.89 437
16496.11 409
16497.32 395
16498.53 407
16499.74 448
16500.96 382
16502.17 415
16503.38 412
16504.60 431
16505.81 393
16507.02 411
16508.24 454
16509.45 416
16510.66 392
16511.88 410
16513.09 438
16514.30 443
16515.52 438
16516.73 381
16517.94 457
16519.16 396
16520.37 395
16521.58 420
16522.80 386
16524.01 389
16525.23 389
16526.44 423
16527.65 447
16528.87 392
16530.08 409
16531.30 426
16532.51 433
16533.72 450
16534.94 408
16536.15 377
16537.37 351
16538.58 419
16539.80 428
16541.01 449
16542.23 406
16543.44 462
16544.65 402
16545.87 437
16547.08 440
16548.30 459
16549.51 472
16550.73 410
16551.94 448
16553.16 449
16554.37 444
16555.59 416
16556.80 461
16558.02 448
16559.23 442
16560.45 469
16561.66 442
16562.88 400
16564.09 430
16565.31 451
16566.52 426
16567.74 453
16568.96 463
16570.17 483
16571.39 445
16572.60 442
16573.82 402
16575.03 448
16576.25 480
16577.47 510
16578.68 443
16579.90 451
16581.11 435
16582.33 459
16583.54 450
16584.76 476
16585.98 509
16587.19 454
16588.41 459
16589.63 446
16590.84 440
16592.06 467
16593.27 473
16594.49 450
16595.71 434
16596.92 453
16598.14 453
16599.36 446
16600.57 474
16601.79 436
16603.01 460
16604.22 450
16605.44 436
16606.66 369
16607.87 433
16609.09 453
16610.31 418
16611.53 443
16612.74 447
16613.96 430
16615.18 428
16616.39 452
16617.61 405
16618.83 404
16620.05 377
16621.26 428
16622.48 426
16623.70 412
16624.92 421
16626.13 406
16627.35 397
16628.57 410
16629.79 415
16631.00 382
16632.22 431
16633.44 393
16634.66 382
16635.88 394
16637.09 373
16638.31 377
16639.53 422
16640.75 395
16641.97 424
16643.18 426
16644.40 397
16645.62 383
16646.84 406
16648.06 403
16649.28 339
16650.49 387
16651.71 379
16652.93 453
16654.15 401
16655.37 395
16656.59 441
16657.81 422
16659.03 384
16660.24 365
16661.46 398
16662.68 409
16663.90 424
16665.12 397
16666.34 396
16667.56 373
16668.78 404
16670.00 425
16671.22 405
16672.43 401
16673.65 412
16674.87 386
16676.09 390
16677.31 424
16678.53 436
16679.75 396
16680.97 413
16682.19 438
16683.41 403
16684.63 431
16685.85 422
16687.07 409
16688.29 446
16689.51 411
16690.73 455
16691.95 430
16693.17 404
16694.39 429
16695.61 435
16696.83 417
16698.05 437
16699.27 381
16700.49 401
16701.71 411
16702.93 428
16704.15 390
16705.37 384
16706.59 405
16707.81 416
16709.03 445
16710.25 412
16711.48 414
16712.70 452
16713.92 415
16715.14 376
16716.36 407
16717.58 418
16718.80 409
16720.02 385
16721.24 418
16722.46 396
16723.68 393
16724.91 384
16726.13 375
16727.35 364
16728.57 390
16729.79 412
16731.01 399
16732.23 365
16733.46 389
16734.68 414
16735.90 375
16737.12 430
16738.34 386
16739.56 403
16740.79 405
16742.01 411
16743.23 434
16744.45 438
16745.67 359
16746.90 413
16748.12 382
16749.34 390
16750.56 396
16751.78 419
16753.01 420
16754.23 366
16755.45 361
16756.67 405
16757.90 444
16759.12 424
16760.34 392
16761.56 363
16762.79 374
16764.01 416
16765.23 396
16766.45 394
16767.68 381
16768.90 409
16770.12 415
16771.34 427
16772.57 354
16773.79 407
16775.01 415
16776.24 378
16777.46 356
16778.68 382
16779.91 402
16781.13 398
16782.35 402
16783.58 378
16784.80 373
16786.02 339
16787.25 343
16788.47 364
16789.69 337
16790.92 360
16792.14 395
16793.36 395
16794.59 381
16795.81 388
16797.04 395
16798.26 403
16799.48 351
16800.71 380
16801.93 398
16803.16 380
16804.38 380
16805.60 390
16806.83 396
16808.05 375
16809.28 393
16810.50 415
16811.73 445
16812.95 406
16814.17 422
16815.40 399
16816.62 396
16817.85 410
16819.07 392
16820.30 414
16821.52 369
16822.75 408
16823.97 423
16825.20 498
16826.42 393
16827.65 376
16828.87 394
16830.10 388
16831.32 391
16832.55 384
16833.77 393
16835.00 398
16836.22 388
16837.45 412
16838.67 401
16839.90 409
16841.12 463
16842.35 469
16843.57 444
16844.80 436
16846.03 425
16847.25 434
16848.48 434
16849.70 418
16850.93 431
16852.15 436
16853.38 466
16854.61 429
16855.83 450
16857.06 412
16858.28 447
16859.51 432
16860.74 454
16861.96 437
16863.19 431
16864.42 458
16865.64 486
16866.87 523
16868.09 440
16869.32 420
16870.55 435
16871.77 431
16873.00 464
16874.23 504
16875.45 504
16876.68 503
16877.91 440
16879.13 465
16880.36 472
16881.59 473
16882.82 522
16884.04 533
16885.27 539
16886.50 515
16887.72 481
16888.95 484
16890.18 464
16891.41 456
16892.63 480
16893.86 415
16895.09 470
16896.32 486
16897.54 478
16898.77 456
16900.00 469
16901.23 506
16902.45 481
16903.68 492
16904.91 514
16906.14 462
16907.36 438
16908.59 461
16909.82 467
16911.05 443
16912.28 499
16913.50 459
16914.73 387
16915.96 435
16917.19 461
16918.42 426
16919.65 418
16920.87 451
16922.10 456
16923.33 466
16924.56 430
16925.79 411
16927.02 399
16928.24 408
16929.47 409
16930.70 441
16931.93 446
16933.16 402
16934.39 461
16935.62 413
16936.85 384
16938.08 366
16939.30 380
16940.53 396
16941.76 406
16942.99 388
16944.22 389
16945.45 379
16946.68 417
16947.91 420
16949.14 378
16950.37 430
16951.60 416
16952.83 406
16954.06 395
16955.29 389
16956.52 365
16957.74 410
16958.97 407
16960.20 390
16961.43 366
16962.66 390
16963.89 421
16965.12 382
16966.35 414
16967.58 415
16968.81 381
16970.04 369
16971.27 396
16972.50 382
16973.74 404
16974.97 377
16976.20 430
16977.43 411
16978.66 397
16979.89 405
16981.12 401
16982.35 396
16983.58 385
16984.81 378
16986.04 379
16987.27 375
16988.50 390
16989.73 363
16990.96 390
16992.19 392
16993.43 411
16994.66 398
16995.89 417
16997.12 405
16998.35 392
16999.58 403
17000.81 401
17002.04 386
17003.28 410
17004.51 404
17005.74 393
17006.97 412
17008.20 459
17009.43 404
17010.66 392
17011.90 418
17013.13 404
17014.36 423
17015.59 381
17016.82 383
17018.05 391
17019.29 380
17020.52 376
17021.75 407
17022.98 388
17024.21 374
17025.45 387
17026.68 408
17027.91 388
17029.14 362
17030.38 400
17031.61 398
17032.84 350
17034.07 362
17035.31 391
17036.54 385
17037.77 379
17039.00 382
17040.24 427
17041.47 410
17042.70 356
17043.93 358
17045.17 353
17046.40 403
17047.63 385
17048.87 408
17050.10 416
17051.33 367
17052.57 337
17053.80 327
17055.03 351
17056.27 387
17057.50 362
17058.73 372
17059.97 378
17061.20 367
17062.43 381
17063.67 346
17064.90 351
17066.13 373
17067.37 373
17068.60 346
17069.83 367
17071.07 365
17072.30 345
17073.54 352
17074.77 337
17076.00 384
17077.24 355
17078.47 359
17079.71 348
17080.94 377
17082.17 393
17083.41 356
17084.64 410
17085.88 407
17087.11 386
17088.35 382
17089.58 377
17090.81 349
17092.05 354
17093.28 363
17094.52 445
17095.75 359
17096.99 394
17098.22 370
17099.46 373
17100.69 366
17101.93 393
17103.16 397
17104.40 362
17105.63 353
17106.87 370
17108.10 379
17109.34 366
17110.57 374
17111.81 382
17113.04 396
17114.28 342
17115.51 368
17116.75 378
17117.99 372
17119.22 362
17120.46 325
17121.69 360
17122.93 322
17124.16 350
17125.40 342
17126.64 370
17127.87 335
17129.11 361
17130.34 382
17131.58 379
17132.82 334
17134.05 354
17135.29 352
17136.52 356
17137.76 339
17139.00 361
17140.23 380
17141.47 392
17142.71 356
17143.94 339
17145.18 387
17146.41 352
17147.65 373
17148.89 313
17150.12 334
17151.36 328
17152.60 359
17153.83 322
17155.07 345
17156.31 364
17157.55 366
17158.78 335
17160.02 349
17161.26 326
17162.49 369
17163.73 370
17164.97 373
17166.21 377
17167.44 383
17168.68 372
17169.92 354
17171.15 354
17172.39 348
17173.63 393
17174.87 333
17176.10 379
17177.34 344
17178.58 340
17179.82 310
17181.06 354
17182.29 345
17183.53 341
17184.77 351
17186.01 333
17187.25 349
17188.48 313
17189.72 346
17190.96 359
17192.20 372
17193.44 358
17194.67 345
17195.91 333
17197.15 385
17198.39 363
17199.63 379
17200.87 341
17202.10 348
17203.34 325
17204.58 350
17205.82 365
17207.06 342
17208.30 387
17209.54 328
17210.78 350
17212.01 294
17213.25 383
17214.49 369
17215.73 326
17216.97 319
17218.21 337
17219.45 325
17220.69 357
17221.93 379
17223.17 374
17224.41 323
17225.65 370
17226.89 382
17228.12 356
17229.36 336
17230.60 362
17231.84 377
17233.08 361
17234.32 350
17235.56 317
17236.80 351
17238.04 375
17239.28 340
17240.52 336
17241.76 309
17243.00 326
17244.24 350
17245.48 369
17246.72 372
17247.96 380
17249.20 357
17250.44 368
17251.68 358
17252.92 358
17254.16 352
17255.40 353
17256.64 334
17257.89 334
17259.13 323
17260.37 358
17261.61 319
17262.85 343
17264.09 374
17265.33 355
17266.57 355
17267.81 370
17269.05 339
17270.29 322
17271.53 338
17272.78 335
17274.02 344
17275.26 311
17276.50 372
17277.74 337
17278.98 338
17280.22 381
17281.46 316
17282.71 341
17283.95 342
17285.19 349
17286.43 370
17287.67 356
17288.91 338
17290.16 397
17291.40 364
17292.64 360
17293.88 342
17295.12 351
17296.36 354
17297.61 351
17298.85 315
17300.09 320
17301.33 339
17302.58 346
17303.82 341
17305.06 370
17306.30 350
17307.54 326
17308.79 331
17310.03 365
17311.27 328
17312.51 331
17313.76 345
17315.00 367
17316.24 362
17317.48 356
17318.73 301
17319.97 333
17321.21 334
17322.46 386
17323.70 386
17324.94 331
17326.18 320
17327.43 362
17328.67 327
17329.91 366
17331.16 339
17332.40 362
17333.64 386
17334.89 368
17336.13 305
17337.37 312
17338.62 311
17339.86 304
17341.10 325
17342.35 312
17343.59 338
17344.84 342
17346.08 333
17347.32 339
17348.57 341
17349.81 320
17351.05 343
17352.30 355
17353.54 366
17354.79 352
17356.03 322
17357.27 334
17358.52 314
17359.76 349
17361.01 302
17362.25 307
17363.50 322
17364.74 369
17365.98 330
17367.23 334
17368.47 336
17369.72 344
17370.96 333
17372.21 320
17373.45 304
17374.70 310
17375.94 327
17377.19 361
17378.43 363
17379.68 332
17380.92 323
17382.17 330
17383.41 340
17384.66 309
17385.90 330
17387.15 348
17388.39 373
17389.64 351
17390.88 352
17392.13 352
17393.37 344
17394.62 355
17395.86 369
17397.11 358
17398.36 388
17399.60 346
17400.85 351
17402.09 334
17403.34 339
17404.58 362
17405.83 347
17407.08 334
17408.32 325
17409.57 341
17410.81 320
17412.06 339
17413.31 310
17414.55 316
17415.80 343
17417.05 376
17418.29 374
17419.54 361
17420.78 320
17422.03 348
17423.28 337
17424.52 334
17425.77 337
17427.02 358
17428.26 353
17429.51 430
17430.76 376
17432.00 353
17433.25 317
17434.50 362
17435.75 351
17436.99 305
17438.24 297
17439.49 333
17440.73 357
17441.98 354
17443.23 365
17444.48 362
17445.72 335
17446.97 370
17448.22 346
17449.46 350
17450.71 378
17451.96 334
17453.21 371
17454.45 371
17455.70 360
17456.95 347
17458.20 350
17459.45 347
17460.69 364
17461.94 340
17463.19 376
17464.44 371
17465.69 368
17466.93 365
17468.18 398
17469.43 354
17470.68 347
17471.93 373
17473.17 344
17474.42 355
17475.67 351
17476.92 372
17478.17 339
17479.42 405
17480.67 363
17481.91 338
17483.16 401
17484.41 386
17485.66 395
17486.91 386
17488.16 345
17489.41 369
17490.66 391
17491.90 369
17493.15 353
17494.40 372
17495.65 394
17496.90 388
17498.15 373
17499.40 336
17500.65 380
17501.90 388
17503.15 359
17504.40 350
17505.65 366
17506.90 428
17508.14 372
17509.39 369
17510.64 411
17511.89 441
17513.14 402
17514.39 372
17515.64 343
17516.89 373
17518.14 384
17519.39 398
17520.64 386
17521.89 426
17523.14 406
17524.39 339
17525.64 346
17526.89 375
17528.14 388
17529.39 441
17530.64 394
17531.89 410
17533.14 402
17534.40 431
17535.65 386
17536.90 429
17538.15 393
17539.40 441
17540.65 409
17541.90 418
17543.15 422
17544.40 407
17545.65 408
17546.90 415
17548.15 457
17549.40 365
17550.66 377
17551.91 391
17553.16 367
17554.41 343
17555.66 340
17556.91 354
17558.16 374
17559.41 427
17560.67 377
17561.92 403
17563.17 429
17564.42 367
17565.67 394
17566.92 356
17568.18 379
17569.43 375
17570.68 353
17571.93 374
17573.18 371
17574.43 358
17575.69 356
17576.94 348
17578.19 369
17579.44 364
17580.69 346
17581.95 376
17583.20 326
17584.45 358
17585.70 344
17586.96 371
17588.21 402
17589.46 379
17590.71 357
17591.97 355
17593.22 385
17594.47 354
17595.72 420
17596.98 362
17598.23 363
17599.48 380
17600.73 338
17601.99 361
17603.24 346
17604.49 340
17605.75 323
17607.00 335
17608.25 358
17609.51 373
17610.76 339
17612.01 319
17613.27 381
17614.52 391
17615.77 372
17617.03 356
17618.28 367
17619.53 352
17620.79 346
17622.04 345
17623.29 362
17624.55 331
17625.80 375
17627.05 365
17628.31 388
17629.56 361
17630.82 343
17632.07 334
17633.32 355
17634.58 360
17635.83 343
17637.09 330
17638.34 340
17639.60 344
17640.85 335
17642.10 335
17643.36 373
17644.61 371
17645.87 353
17647.12 373
17648.38 331
17649.63 374
17650.89 364
17652.14 347
17653.39 384
17654.65 336
17655.90 357
17657.16 302
17658.41 325
17659.67 317
17660.92 324
17662.18 311
17663.43 344
17664.69 300
17665.94 297
17667.20 336
17668.45 381
17669.71 350
17670.97 335
17672.22 345
17673.48 324
17674.73 354
17675.99 390
17677.24 314
17678.50 303
17679.75 316
17681.01 343
17682.27 364
17683.52 333
17684.78 303
17686.03 347
17687.29 354
17688.55 347
17689.80 356
17691.06 375
17692.31 369
17693.57 323
17694.83 317
17696.08 334
17697.34 303
17698.59 305
17699.85 310
17701.11 323
17702.36 346
17703.62 335
17704.88 315
17706.13 317
17707.39 319
17708.65 289
17709.90 306
17711.16 331
17712.42 322
17713.67 320
17714.93 337
17716.19 326
17717.44 288
17718.70 308
17719.96 369
17721.22 346
17722.47 305
17723.73 297
17724.99 349
17726.25 354
17727.50 297
17728.76 321
17730.02 314
17731.27 333
17732.53 300
17733.79 344
17735.05 377
17736.31 333
17737.56 358
17738.82 369
17740.08 360
17741.34 329
17742.59 326
17743.85 305
17745.11 328
17746.37 345
17747.63 322
17748.88 329
17750.14 326
17751.40 340
17752.66 327
17753.92 282
17755.18 321
17756.43 315
17757.69 327
17758.95 361
17760.21 365
17761.47 328
17762.73 367
17763.99 357
17765.24 316
17766.50 354
17767.76 352
17769.02 341
17770.28 352
17771.54 331
17772.80 345
17774.06 315
17775.32 316
17776.57 319
17777.83 328
17779.09 308
17780.35 329
17781.61 353
17782.87 357
17784.13 342
17785.39 290
17786.65 302
17787.91 333
17789.17 303
17790.43 324
17791.69 281
17792.95 325
17794.21 304
17795.47 322
17796.73 317
17797.99 315
17799.25 297
17800.51 347
17801.77 325
17803.03 315
17804.29 344
17805.55 309
17806.81 368
17808.07 337
17809.33 335
17810.59 336
17811.85 366
17813.11 365
17814.37 341
17815.63 339
17816.89 329
17818.15 312
17819.41 304
17820.67 326
17821.93 294
17823.19 325
17824.45 354
17825.71 334
17826.98 305
17828.24 351
17829.50 336
17830.76 295
17832.02 326
17833.28 338
17834.54 303
17835.80 352
17837.06 319
17838.33 317
17839.59 286
17840.85 311
17842.11 306
17843.37 281
17844.63 303
17845.89 307
17847.16 307
17848.42 302
17849.68 326
17850.94 347
17852.20 310
17853.46 293
17854.73 302
17855.99 309
17857.25 315
17858.51 312
17859.77 301
17861.04 312
17862.30 303
17863.56 300
17864.82 314
17866.09 324
17867.35 284
17868.61 317
17869.87 303
17871.14 324
17872.40 302
17873.66 269
17874.92 296
17876.19 313
17877.45 315
17878.71 304
17879.97 327
17881.24 323
17882.50 311
17883.76 319
17885.03 322
17886.29 292
17887.55 305
17888.81 279
17890.08 324
17891.34 302
17892.60 341
17893.87 371
17895.13 350
17896.39 325
17897.66 304
17898.92 311
17900.18 297
17901.45 326
17902.71 336
17903.97 290
17905.24 330
17906.50 325
17907.77 302
17909.03 304
17910.29 323
17911.56 339
17912.82 337
17914.09 346
17915.35 340
17916.61 332
17917.88 345
17919.14 328
17920.41 322
17921.67 328
17922.93 313
17924.20 332
17925.46 294
17926.73 299
17927.99 307
17929.26 295
17930.52 316
17931.79 356
17933.05 323
17934.32 306
17935.58 321
17936.84 365
17938.11 354
17939.37 327
17940.64 304
17941.90 334
17943.17 314
17944.43 316
17945.70 295
17946.96 299
17948.23 328
17949.50 336
17950.76 345
17952.03 330
17953.29 314
17954.56 305
17955.82 319
17957.09 344
17958.35 305
17959.62 345
17960.88 356
17962.15 332
17963.42 309
17964.68 306
17965.95 299
17967.21 301
17968.48 276
17969.74 324
17971.01 354
17972.28 309
17973.54 319
17974.81 331
17976.08 323
17977.34 316
17978.61 311
17979.87 348
17981.14 310
17982.41 360
17983.67 351
17984.94 361
17986.21 314
17987.47 340
17988.74 329
17990.01 332
17991.27 302
17992.54 318
17993.81 350
17995.07 357
17996.34 364
17997.61 295
17998.87 363
18000.14 348
18001.41 336
18002.68 364
18003.94 333
18005.21 330
18006.48 365
18007.74 373
18009.01 328
18010.28 275
18011.55 309
18012.81 343
18014.08 313
18015.35 282
18016.62 315
18017.88 317
18019.15 330
18020.42 321
18021.69 313
18022.96 354
18024.22 293
18025.49 310
18026.76 306
18028.03 331
18029.29 335
18030.56 304
18031.83 309
18033.10 340
18034.37 352
18035.64 301
18036.90 306
18038.17 346
18039.44 336
18040.71 306
18041.98 300
18043.25 283
18044.51 314
18045.78 332
18047.05 324
18048.32 314
18049.59 300
18050.86 328
18052.13 310
18053.40 315
18054.67 318
18055.93 298
18057.20 320
18058.47 348
18059.74 317
18061.01 311
18062.28 288
18063.55 353
18064.82 301
18066.09 322
18067.36 335
18068.63 346
18069.90 308
18071.17 271
18072.44 276
18073.70 347
18074.97 327
18076.24 334
18077.51 304
18078.78 327
18080.05 330
18081.32 353
18082.59 357
18083.86 344
18085.13 324
18086.40 349
18087.67 332
18088.94 337
18090.21 342
18091.48 317
18092.75 366
18094.02 307
18095.29 325
18096.57 308
18097.84 346
18099.11 384
18100.38 364
18101.65 354
18102.92 330
18104.19 342
18105.46 330
18106.73 310
18108.00 328
18109.27 380
18110.54 302
18111.81 367
18113.08 331
18114.36 328
18115.63 331
18116.90 371
18118.17 352
18119.44 328
18120.71 344
18121.98 344
18123.25 343
18124.53 353
18125.80 357
18127.07 344
18128.34 326
18129.61 302
18130.88 338
18132.16 327
18133.43 314
18134.70 324
18135.97 310
18137.24 330
18138.51 347
18139.79 342
18141.06 337
18142.33 319
18143.60 317
18144.87 337
18146.15 328
18147.42 290
18148.69 306
18149.96 308
18151.24 335
18152.51 336
18153.78 302
18155.05 304
18156.33 308
18157.60 318
18158.87 339
18160.14 314
18161.42 343
18162.69 365
18163.96 359
18165.23 361
18166.51 347
18167.78 334
18169.05 340
18170.33 312
18171.60 361
18172.87 371
18174.15 366
18175.42 312
18176.69 321
18177.97 357
18179.24 347
18180.51 341
18181.79 316
18183.06 316
18184.33 298
18185.61 320
18186.88 332
18188.15 297
18189.43 307
18190.70 311
18191.97 283
18193.25 314
18194.52 331
18195.80 353
18197.07 312
18198.34 299
18199.62 274
18200.89 276
18202.17 291
18203.44 349
18204.71 313
18205.99 285
18207.26 314
18208.54 333
18209.81 290
18211.09 300
18212.36 333
18213.64 325
18214.91 321
18216.18 303
18217.46 297
18218.73 322
18220.01 271
18221.28 291
18222.56 335
18223.83 315
18225.11 300
18226.38 347
18227.66 332
18228.93 292
18230.21 328
18231.48 309
18232.76 368
18234.03 289
18235.31 310
18236.58 338
18237.86 355
18239.14 348
18240.41 334
18241.69 293
18242.96 287
18244.24 246
18245.51 312
18246.79 325
18248.06 302
18249.34 302
18250.62 331
18251.89 290
18253.17 296
18254.44 329
18255.72 294
18257.00 336
18258.27 350
18259.55 369
18260.82 385
18262.10 324
18263.38 284
18264.65 289
18265.93 341
18267.21 357
18268.48 299
18269.76 302
18271.04 300
18272.31 310
18273.59 324
18274.87 351
18276.14 313
18277.42 307
18278.70 389
18279.97 332
18281.25 318
18282.53 327
18283.80 309
18285.08 300
18286.36 318
18287.63 337
18288.91 348
18290.19 342
18291.47 319
18292.74 337
18294.02 336
18295.30 309
18296.58 329
18297.85 312
18299.13 326
18300.41 329
18301.69 316
18302.96 322
18304.24 307
18305.52 325
18306.80 369
18308.07 387
18309.35 336
18310.63 314
18311.91 355
18313.19 337
18314.46 325
18315.74 318
18317.02 296
18318.30 299
18319.58 349
18320.86 318
18322.13 314
18323.41 293
18324.69 302
18325.97 337
18327.25 304
18328.53 310
18329.80 325
18331.08 309
18332.36 351
18333.64 314
18334.92 320
18336.20 337
18337.48 316
18338.76 326
18340.04 294
18341.31 338
18342.59 287
18343.87 289
18345.15 322
18346.43 323
18347.71 359
18348.99 340
18350.27 344
18351.55 295
18352.83 323
18354.11 317
18355.39 320
18356.67 338
18357.95 331
18359.22 311
18360.50 313
18361.78 275
18363.06 296
18364.34 325
18365.62 331
18366.90 306
18368.18 346
18369.46 343
18370.74 305
18372.02 328
18373.30 352
18374.58 329
18375.86 337
18377.14 329
18378.42 329
18379.71 335
18380.99 338
18382.27 294
18383.55 323
18384.83 320
18386.11 349
18387.39 320
18388.67 356
18389.95 327
18391.23 322
18392.51 353
18393.79 344
18395.07 310
18396.35 313
18397.63 310
18398.92 343
18400.20 335
18401.48 324
18402.76 315
18404.04 346
18405.32 314
18406.60 344
18407.88 319
18409.17 309
18410.45 319
18411.73 330
18413.01 339
18414.29 314
18415.57 336
18416.85 355
18418.14 337
18419.42 292
18420.70 314
18421.98 334
18423.26 313
18424.55 321
18425.83 298
18427.11 324
18428.39 313
18429.67 329
18430.96 303
18432.24 318
18433.52 289
18434.80 285
18436.08 302
18437.37 289
18438.65 294
18439.93 314
18441.21 309
18442.50 297
18443.78 320
18445.06 312
18446.34 322
18447.63 309
18448.91 320
18450.19 317
18451.48 330
18452.76 332
18454.04 286
18455.32 310
18456.61 317
18457.89 329
18459.17 262
18460.46 270
18461.74 349
18463.02 297
18464.31 303
18465.59 333
18466.87 325
18468.16 340
18469.44 315
18470.72 280
18472.01 287
18473.29 309
18474.57 308
18475.86 360
18477.14 324
18478.43 297
18479.71 317
18480.99 364
18482.28 306
18483.56 290
18484.85 347
18486.13 370
18487.41 343
18488.70 296
18489.98 251
18491.27 281
18492.55 335
18493.83 349
18495.12 311
18496.40 331
18497.69 323
18498.97 299
18500.26 329
18501.54 294
18502.83 325
18504.11 313
18505.40 332
18506.68 336
18507.97 323
18509.25 317
18510.54 322
18511.82 310
18513.11 290
18514.39 301
18515.68 341
18516.96 303
18518.25 270
18519.53 281
18520.82 318
18522.10 317
18523.39 339
18524.67 325
18525.96 302
18527.24 313
18528.53 324
18529.81 283
18531.10 316
18532.39 296
18533.67 302
18534.96 297
18536.24 288
18537.53 280
18538.81 317
18540.10 357
18541.39 353
18542.67 325
18543.96 338
18545.24 338
18546.53 336
18547.82 312
18549.10 324
18550.39 351
18551.68 352
18552.96 317
18554.25 276
18555.53 332
18556.82 355
18558.11 310
18559.39 333
18560.68 303
18561.97 335
18563.25 373
18564.54 329
18565.83 313
18567.12 347
18568.40 342
18569.69 335
18570.98 340
18572.26 324
18573.55 292
18574.84 337
18576.12 336
18577.41 333
18578.70 350
18579.99 329
18581.27 303
18582.56 322
18583.85 344
18585.14 348
18586.42 380
18587.71 372
18589.00 369
18590.29 311
18591.57 319
18592.86 343
18594.15 362
18595.44 339
18596.73 307
18598.01 334
18599.30 362
18600.59 330
18601.88 343
18603.17 349
18604.45 305
18605.74 349
18607.03 389
18608.32 353
18609.61 324
18610.90 350
18612.18 338
18613.47 339
18614.76 300
18616.05 340
18617.34 395
18618.63 395
18619.92 349
18621.20 332
18622.49 314
18623.78 343
18625.07 329
18626.36 359
18627.65 342
18628.94 359
18630.23 343
18631.52 351
18632.81 305
18634.09 316
18635.38 331
18636.67 357
18637.96 322
18639.25 333
18640.54 334
18641.83 334
18643.12 339
18644.41 333
18645.70 319
18646.99 318
18648.28 334
18649.57 314
18650.86 292
18652.15 291
18653.44 338
18654.73 339
18656.02 338
18657.31 305
18658.60 316
18659.89 313
18661.18 334
18662.47 297
18663.76 333
18665.05 332
18666.34 323
18667.63 329
18668.92 318
18670.21 334
18671.50 317
18672.79 302
18674.08 310
18675.37 304
18676.66 300
18677.95 319
18679.24 335
18680.54 317
18681.83 298
18683.12 362
18684.41 313
18685.70 326
18686.99 290
18688.28 282
18689.57 302
18690.86 321
18692.15 337
18693.45 290
18694.74 272
18696.03 321
18697.32 370
18698.61 306
18699.90 332
18701.19 328
18702.49 309
18703.78 328
18705.07 310
18706.36 324
18707.65 328
18708.94 321
18710.24 300
18711.53 305
18712.82 312
18714.11 335
18715.40 325
18716.70 292
18717.99 349
18719.28 356
18720.57 298
18721.86 323
18723.16 359
18724.45 306
18725.74 385
18727.03 333
18728.33 316
18729.62 316
18730.91 341
18732.20 315
18733.50 306
18734.79 303
18736.08 310
18737.37 308
18738.67 366
18739.96 304
18741.25 310
18742.55 292
18743.84 300
18745.13 302
18746.43 315
18747.72 312
18749.01 283
18750.31 314
18751.60 282
18752.89 320
18754.19 282
18755.48 325
18756.77 333
18758.07 305
18759.36 321
18760.65 303
18761.95 297
18763.24 320
18764.53 290
18765.83 268
18767.12 259
18768.42 288
18769.71 306
18771.00 279
18772.30 282
18773.59 279
18774.88 270
18776.18 308
18777.47 266
18778.77 304
18780.06 281
18781.36 277
18782.65 295
18783.94 272
18785.24 277
18786.53 284
18787.83 325
18789.12 313
18790.42 291
18791.71 285
18793.01 309
18794.30 279
18795.60 299
18796.89 305
18798.19 312
18799.48 336
18800.78 289
18802.07 307
18803.37 276
18804.66 309
18805.96 336
18807.25 331
18808.55 303
18809.84 356
18811.14 322
18812.43 376
18813.73 320
18815.02 329
18816.32 271
18817.61 298
18818.91 322
18820.21 310
18821.50 303
18822.80 317
18824.09 333
18825.39 306
18826.68 310
18827.98 272
18829.28 304
18830.57 314
18831.87 337
18833.16 328
18834.46 311
18835.76 291
18837.05 272
18838.35 257
18839.65 314
18840.94 300
18842.24 295
18843.53 303
18844.83 276
18846.13 331
18847.42 309
18848.72 294
18850.02 309
18851.31 325
18852.61 306
18853.91 315
18855.20 335
18856.50 303
18857.80 316
18859.10 320
18860.39 318
18861.69 289
18862.99 318
18864.28 322
18865.58 343
18866.88 287
18868.18 311
18869.47 287
18870.77 262
18872.07 285
18873.37 269
18874.66 283
18875.96 322
18877.26 296
18878.56 273
18879.85 330
18881.15 290
18882.45 339
18883.75 297
18885.04 298
18886.34 263
18887.64 302
18888.94 301
18890.24 321
18891.53 277
18892.83 281
18894.13 300
18895.43 284
18896.73 297
18898.03 300
18899.32 282
18900.62 314
18901.92 318
18903.22 303
18904.52 284
18905.82 280
18907.12 298
18908.41 287
18909.71 285
18911.01 263
18912.31 272
18913.61 270
18914.91 272
18916.21 276
18917.51 282
18918.80 279
18920.10 317
18921.40 300
18922.70 286
18924.00 334
18925.30 316
18926.60 316
18927.90 294
18929.20 306
18930.50 308
18931.80 290
18933.10 289
18934.40 346
18935.70 311
18937.00 305
18938.30 318
18939.60 308
18940.90 275
18942.20 280
18943.50 307
18944.79 311
18946.09 296
18947.39 301
18948.70 333
18950.00 284
18951.30 301
18952.60 315
18953.90 274
18955.20 303
18956.50 332
18957.80 315
18959.10 281
18960.40 273
18961.70 303
18963.00 279
18964.30 262
18965.60 237
18966.90 278
18968.20 321
18969.50 306
18970.80 294
18972.10 279
18973.40 263
18974.71 277
18976.01 275
18977.31 307
18978.61 317
18979.91 324
18981.21 311
18982.51 296
18983.81 314
18985.12 379
18986.42 339
18987.72 314
18989.02 252
18990.32 267
18991.62 297
18992.92 294
18994.23 291
18995.53 303
18996.83 335
18998.13 291
18999.43 320
19000.73 299
19002.04 275
19003.34 282
19004.64 324
19005.94 343
19007.24 294
19008.55 275
19009.85 271
19011.15 329
19012.45 313
19013.76 282
19015.06 274
19016.36 298
19017.66 316
19018.96 295
19020.27 305
19021.57 346
19022.87 316
19024.18 299
19025.48 264
19026.78 306
19028.08 293
19029.39 268
19030.69 276
19031.99 291
19033.30 297
19034.60 324
19035.90 356
19037.20 261
19038.51 298
19039.81 288
19041.11 298
19042.42 274
19043.72 256
19045.02 278
19046.33 311
19047.63 270
19048.93 278
19050.24 294
19051.54 278
19052.85 310
19054.15 291
19055.45 295
19056.76 289
19058.06 329
19059.36 319
19060.67 284
19061.97 333
19063.28 324
19064.58 320
19065.88 286
19067.19 281
19068.49 292
19069.80 313
19071.10 388
19072.41 366
19073.71 304
19075.01 305
19076.32 310
19077.62 275
19078.93 302
19080.23 274
19081.54 340
19082.84 291
19084.15 292
19085.45 298
19086.76 313
19088.06 314
19089.37 366
19090.67 295
19091.98 272
19093.28 280
19094.59 286
19095.89 281
19097.20 343
19098.50 298
19099.81 282
19101.11 285
19102.42 302
19103.72 323
19105.03 360
19106.33 315
19107.64 290
19108.94 290
19110.25 305
19111.56 326
19112.86 287
19114.17 297
19115.47 267
19116.78 245
19118.08 296
19119.39 311
19120.70 325
19122.00 286
19123.31 269
19124.61 300
19125.92 297
19127.23 298
19128.53 288
19129.84 271
19131.15 296
19132.45 337
19133.76 280
19135.06 283
19136.37 296
19137.68 295
19138.98 278
19140.29 258
19141.60 286
19142.90 293
19144.21 246
19145.52 266
19146.82 277
19148.13 277
19149.44 293
19150.75 313
19152.05 282
19153.36 287
19154.67 296
19155.97 267
19157.28 278
19158.59 297
19159.90 312
19161.20 295
19162.51 284
19163.82 274
19165.13 280
19166.43 277
19167.74 313
19169.05 265
19170.36 324
19171.66 296
19172.97 307
19174.28 309
19175.59 272
19176.89 319
19178.20 292
19179.51 305
19180.82 280
19182.13 303
19183.44 283
19184.74 261
19186.05 281
19187.36 301
19188.67 326
19189.98 277
19191.28 298
19192.59 310
19193.90 283
19195.21 288
19196.52 310
19197.83 311
19199.14 350
19200.44 301
19201.75 265
19203.06 290
19204.37 273
19205.68 342
19206.99 287
19208.30 295
19209.61 326
19210.92 290
19212.22 296
19213.53 279
19214.84 269
19216.15 299
19217.46 284
19218.77 255
19220.08 285
19221.39 289
19222.70 289
19224.01 307
19225.32 300
19226.63 295
19227.94 295
19229.25 314
19230.56 293
19231.87 294
19233.18 287
19234.49 275
19235.80 322
19237.11 275
19238.42 295
19239.73 265
19241.04 277
19242.35 268
19243.66 280
19244.97 301
19246.28 275
19247.59 284
19248.90 301
19250.21 302
19251.52 328
19252.83 311
19254.14 303
19255.45 273
19256.76 283
19258.07 281
19259.38 321
19260.69 293
19262.00 271
19263.31 283
19264.63 306
19265.94 314
19267.25 280
19268.56 274
19269.87 261
19271.18 294
19272.49 274
19273.80 277
19275.11 267
19276.43 293
19277.74 293
19279.05 300
19280.36 304
19281.67 296
19282.98 264
19284.29 316
19285.61 275
19286.92 282
19288.23 295
19289.54 320
19290.85 329
19292.16 302
19293.48 312
19294.79 287
19296.10 260
19297.41 267
19298.72 288
19300.04 319
19301.35 262
19302.66 224
19303.97 293
19305.29 279
19306.60 250
19307.91 282
19309.22 305
19310.53 309
19311.85 268
19313.16 274
19314.47 292
19315.78 292
19317.10 301
19318.41 306
19319.72 269
19321.04 278
19322.35 305
19323.66 322
19324.97 298
19326.29 258
19327.60 312
19328.91 317
19330.23 324
19331.54 292
19332.85 310
19334.17 280
19335.48 307
19336.79 295
19338.11 287
19339.42 308
19340.73 280
19342.05 279
19343.36 331
19344.67 281
19345.99 299
19347.30 303
19348.62 317
19349.93 304
19351.24 275
19352.56 301
19353.87 304
19355.18 283
19356.50 294
19357.81 313
19359.13 368
19360.44 328
19361.76 297
19363.07 315
19364.38 298
19365.70 279
19367.01 294
19368.33 300
19369.64 253
19370.96 257
19372.27 252
19373.58 269
19374.90 275
19376.21 297
19377.53 330
19378.84 302
19380.16 306
19381.47 292
19382.79 309
19384.10 300
19385.42 279
19386.73 307
19388.05 289
19389.36 283
19390.68 260
19391.99 279
19393.31 291
19394.62 309
19395.94 296
19397.26 300
19398.57 310
19399.89 269
19401.20 293
19402.52 315
19403.83 328
19405.15 312
19406.46 292
19407.78 302
19409.10 267
19410.41 278
19411.73 280
19413.04 280
19414.36 264
19415.68 300
19416.99 293
19418.31 312
19419.62 299
19420.94 323
19422.26 294
19423.57 243
19424.89 288
19426.21 295
19427.52 308
19428.84 303
19430.15 257
19431.47 294
19432.79 339
19434.10 288
19435.42 309
19436.74 286
19438.06 288
19439.37 302
19440.69 313
19442.01 327
19443.32 312
19444.64 282
19445.96 317
19447.27 328
19448.59 306
19449.91 337
19451.23 305
19452.54 291
19453.86 298
19455.18 336
19456.49 357
19457.81 341
19459.13 292
19460.45 334
19461.76 273
19463.08 298
19464.40 302
19465.72 307
19467.04 277
19468.35 320
19469.67 347
19470.99 319
19472.31 314
19473.63 301
19474.94 289
19476.26 304
19477.58 304
19478.90 307
19480.22 306
19481.53 302
19482.85 266
19484.17 300
19485.49 298
19486.81 293
19488.13 281
19489.44 286
19490.76 312
19492.08 282
19493.40 289
19494.72 299
19496.04 319
19497.36 315
19498.68 318
19499.99 272
19501.31 284
19502.63 294
19503.95 256
19505.27 298
19506.59 286
19507.91 286
19509.23 290
19510.55 283
19511.87 316
19513.19 316
19514.51 297
19515.82 291
19517.14 322
19518.46 334
19519.78 305
19521.10 277
19522.42 281
19523.74 284
19525.06 284
19526.38 311
19527.70 298
19529.02 327
19530.34 271
19531.66 292
19532.98 331
19534.30 306
19535.62 302
19536.94 275
19538.26 275
19539.58 306
19540.90 292
19542.22 292
19543.54 276
19544.86 302
19546.18 278
19547.50 282
19548.83 290
19550.15 307
19551.47 259
19552.79 299
19554.11 291
19555.43 324
19556.75 333
19558.07 291
19559.39 289
19560.71 302
19562.03 291
19563.35 265
19564.68 337
19566.00 326
19567.32 297
19568.64 325
19569.96 292
19571.28 286
19572.60 300
19573.92 325
19575.25 315
19576.57 297
19577.89 334
19579.21 327
19580.53 335
19581.85 278
19583.17 277
19584.50 305
19585.82 269
19587.14 330
19588.46 310
19589.78 280
19591.11 288
19592.43 279
19593.75 262
19595.07 275
19596.39 295
19597.72 312
19599.04 296
19600.36 321
19601.68 255
19603.01 233
19604.33 325
19605.65 285
19606.97 290
19608.30 306
19609.62 284
19610.94 330
19612.26 300
19613.59 276
19614.91 321
19616.23 325
19617.56 324
19618.88 295
19620.20 289
19621.52 310
19622.85 317
19624.17 268
19625.49 269
19626.82 270
19628.14 314
19629.46 289
19630.79 300
19632.11 297
19633.43 306
19634.76 315
19636.08 288
19637.40 278
19638.73 280
19640.05 359
19641.37 335
19642.70 295
19644.02 272
19645.35 291
19646.67 290
19647.99 295
19649.32 281
19650.64 297
19651.97 296
19653.29 319
19654.61 339
19655.94 347
19657.26 294
19658.59 319
19659.91 311
19661.23 306
19662.56 281
19663.88 347
19665.21 331
19666.53 281
19667.86 297
19669.18 279
19670.51 286
19671.83 359
19673.16 312
19674.48 310
19675.81 309
19677.13 299
19678.46 267
19679.78 288
19681.11 265
19682.43 276
19683.76 306
19685.08 323
19686.41 263
19687.73 305
19689.06 295
19690.38 303
19691.71 294
19693.03 279
19694.36 264
19695.68 287
19697.01 296
19698.33 305
19699.66 339
19700.99 287
19702.31 334
19703.64 359
19704.96 280
19706.29 315
19707.62 325
19708.94 320
19710.27 306
19711.59 283
19712.92 277
19714.25 317
19715.57 290
19716.90 284
19718.22 284
19719.55 311
19720.88 282
19722.20 313
19723.53 320
19724.86 308
19726.18 336
19727.51 276
19728.84 290
19730.16 268
19731.49 303
19732.82 261
19734.14 267
19735.47 271
19736.80 266
19738.12 361
19739.45 289
19740.78 289
19742.10 301
19743.43 311
19744.76 323
19746.09 295
19747.41 279
19748.74 287
19750.07 287
19751.40 302
19752.72 282
19754.05 305
19755.38 352
19756.71 306
19758.03 276
19759.36 308
19760.69 306
19762.02 305
19763.34 287
19764.67 264
19766.00 281
19767.33 308
19768.66 306
19769.98 318
19771.31 267
19772.64 285
19773.97 277
19775.30 278
19776.62 264
19777.95 308
19779.28 316
19780.61 341
19781.94 360
19783.27 300
19784.59 334
19785.92 325
19787.25 285
19788.58 283
19789.91 253
19791.24 249
19792.57 266
19793.90 321
19795.22 277
19796.55 268
19797.88 271
19799.21 310
19800.54 298
19801.87 302
19803.20 302
19804.53 266
19805.86 258
19807.19 291
19808.52 293
19809.84 294
19811.17 302
19812.50 277
19813.83 315
19815.16 299
19816.49 269
19817.82 316
19819.15 308
19820.48 299
19821.81 309
19823.14 306
19824.47 297
19825.80 278
19827.13 283
19828.46 361
19829.79 297
19831.12 284
19832.45 302
19833.78 308
19835.11 277
19836.44 297
19837.77 325
19839.10 274
19840.43 262
19841.76 259
19843.09 306
19844.42 305
19845.75 252
19847.09 299
19848.42 313
19849.75 290
19851.08 275
19852.41 304
19853.74 301
19855.07 327
19856.40 300
19857.73 273
19859.06 281
19860.39 284
19861.72 306
19863.06 327
19864.39 289
19865.72 342
19867.05 315
19868.38 299
19869.71 288
19871.04 300
19872.38 335
19873.71 328
19875.04 293
19876.37 257
19877.70 277
19879.03 312
19880.36 294
19881.70 253
19883.03 272
19884.36 317
19885.69 298
19887.02 278
19888.36 303
19889.69 284
19891.02 290
19892.35 306
19893.68 281
19895.02 262
19896.35 288
19897.68 287
19899.01 316
19900.35 288
19901.68 301
19903.01 288
19904.34 290
19905.68 310
19907.01 308
19908.34 288
19909.67 291
19911.01 298
19912.34 328
19913.67 319
19915.01 297
19916.34 303
19917.67 330
19919.00 327
19920.34 253
19921.67 298
19923.00 307
19924.34 321
19925.67 306
19927.00 291
19928.34 310
19929.67 295
19931.00 359
19932.34 297
19933.67 323
19935.00 285
19936.34 289
19937.67 326
19939.01 308
19940.34 291
19941.67 370
19943.01 310
19944.34 348
19945.67 326
19947.01 335
19948.34 293
19949.68 338
19951.01 311
19952.34 277
19953.68 312
19955.01 308
19956.35 303
19957.68 298
19959.02 318
19960.35 301
19961.68 293
19963.02 320
19964.35 313
19965.69 310
19967.02 297
19968.36 311
19969.69 275
19971.03 274
19972.36 317
19973.70 310
19975.03 314
19976.37 322
19977.70 321
19979.04 346
19980.37 287
19981.71 300
19983.04 295
19984.38 290
19985.71 320
19987.05 281
19988.38 300
19989.72 266
19991.05 282
19992.39 279
19993.73 318
19995.06 279
19996.40 320
19997.73 284
19999.07 283
20000.40 255
20001.74 292
20003.08 312
20004.41 307
20005.75 302
20007.08 323
20008.42 329
20009.76 313
20011.09 363
20012.43 303
20013.76 299
20015.10 287
20016.44 288
20017.77 298
20019.11 316
20020.45 286
20021.78 308
20023.12 266
20024.45 264
20025.79 312
20027.13 297
20028.46 290
20029.80 277
20031.14 318
20032.48 322
20033.81 345
20035.15 297
20036.49 329
20037.82 337
20039.16 333
20040.50 309
20041.83 299
20043.17 284
20044.51 289
20045.85 295
20047.18 284
20048.52 271
20049.86 304
20051.20 324
20052.53 282
20053.87 295
20055.21 324
20056.55 313
20057.88 317
20059.22 311
20060.56 293
20061.90 322
20063.23 317
20064.57 301
20065.91 264
20067.25 314
20068.59 317
20069.92 303
20071.26 306
20072.60 300
20073.94 315
20075.28 321
20076.62 303
20077.95 282
20079.29 302
20080.63 269
20081.97 307
20083.31 277
20084.65 341
20085.98 329
20087.32 300
20088.66 301
20090.00 308
20091.34 344
20092.68 344
20094.02 333
20095.36 289
20096.70 294
20098.03 293
20099.37 322
20100.71 339
20102.05 289
20103.39 289
20104.73 318
20106.07 321
20107.41 341
20108.75 307
20110.09 277
20111.43 291
20112.77 292
20114.11 286
20115.45 297
20116.79 319
20118.13 294
20119.46 319
20120.80 263
20122.14 330
20123.48 312
20124.82 286
20126.16 289
20127.50 311
20128.84 289
20130.18 311
20131.52 303
20132.86 313
20134.20 319
20135.55 334
