# Supplementary material for: MALDI-TOF MS typing enables the classification of brewing yeasts of the genus Saccharomyces to major beer styles
Source: PLoS One. 2017 Aug 9;12(8):e0181694. doi: 10.1371/journal.pone.0181694 (PMC5549903; doi:10.1371/journal.pone.0181694)
Supplement: S1 File — The directory includes 90 raw files and was zipped to “.zip”; the folder has three strains with 30 spectra per strain; S1 Text explains the raw files with an example and Table 1 represents the yeast strains used within the experiment. (ZIP) [file pone.0181694.s004.zip › 1-3/30250-68-OG-WB-WB-YPG-18h-E-E_2015-07-09_2_0_B2_1.dat]

2000.66 2851
2001.08 2828
2001.50 2889
2001.92 2841
2002.34 2612
2002.77 2707
2003.19 2674
2003.61 2375
2004.03 2382
2004.45 2549
2004.88 2425
2005.30 2526
2005.72 2530
2006.14 2627
2006.56 2262
2006.99 2390
2007.41 2468
2007.83 2428
2008.25 2568
2008.67 2534
2009.10 2476
2009.52 2495
2009.94 2482
2010.36 2607
2010.79 2518
2011.21 2359
2011.63 2542
2012.06 2341
2012.48 2338
2012.90 2402
2013.32 2445
2013.75 2331
2014.17 2257
2014.59 2125
2015.02 2129
2015.44 2233
2015.86 2178
2016.28 2431
2016.71 2355
2017.13 2514
2017.55 2463
2017.98 2409
2018.40 2422
2018.82 2583
2019.25 2417
2019.67 2476
2020.09 2699
2020.52 2539
2020.94 2435
2021.37 2749
2021.79 2493
2022.21 2546
2022.64 2496
2023.06 2462
2023.48 2379
2023.91 2477
2024.33 2307
2024.76 2380
2025.18 2290
2025.60 2303
2026.03 2232
2026.45 2334
2026.88 2250
2027.30 2391
2027.73 2235
2028.15 2170
2028.57 2422
2029.00 2238
2029.42 2220
2029.85 2288
2030.27 2230
2030.70 2158
2031.12 2174
2031.55 2209
2031.97 2345
2032.40 2422
2032.82 2588
2033.25 2259
2033.67 2403
2034.10 2390
2034.52 2373
2034.95 2360
2035.37 2392
2035.80 2277
2036.22 2057
2036.65 2186
2037.07 2364
2037.50 2290
2037.92 2004
2038.35 2140
2038.77 2407
2039.20 2375
2039.63 2264
2040.05 2339
2040.48 2517
2040.90 2339
2041.33 2277
2041.75 2276
2042.18 2284
2042.61 2087
2043.03 2309
2043.46 2138
2043.88 2168
2044.31 2240
2044.74 2259
2045.16 2587
2045.59 2546
2046.01 2648
2046.44 2463
2046.87 2530
2047.29 2544
2047.72 2299
2048.15 2308
2048.57 2366
2049.00 2348
2049.43 2521
2049.85 2623
2050.28 2347
2050.71 2228
2051.13 2356
2051.56 2265
2051.99 2229
2052.41 2219
2052.84 2265
2053.27 2326
2053.69 2276
2054.12 2129
2054.55 2392
2054.98 2137
2055.40 2251
2055.83 2410
2056.26 2313
2056.68 2426
2057.11 2551
2057.54 2334
2057.97 2468
2058.39 2446
2058.82 2480
2059.25 2503
2059.68 2344
2060.11 2492
2060.53 2354
2060.96 2486
2061.39 2387
2061.82 2440
2062.24 2431
2062.67 2226
2063.10 2400
2063.53 2545
2063.96 2904
2064.39 2780
2064.81 2889
2065.24 3142
2065.67 2990
2066.10 3245
2066.53 3559
2066.95 3208
2067.38 3261
2067.81 3331
2068.24 3002
2068.67 2576
2069.10 2602
2069.53 2475
2069.96 2806
2070.38 2685
2070.81 2450
2071.24 2448
2071.67 2388
2072.10 2306
2072.53 2301
2072.96 2488
2073.39 2451
2073.82 2400
2074.24 2628
2074.67 2552
2075.10 2563
2075.53 2413
2075.96 2668
2076.39 2671
2076.82 2636
2077.25 2537
2077.68 2534
2078.11 2512
2078.54 2303
2078.97 2280
2079.40 2481
2079.83 2395
2080.26 2267
2080.69 2392
2081.12 2215
2081.55 2508
2081.98 2367
2082.41 2240
2082.84 2423
2083.27 2341
2083.70 2331
2084.13 2250
2084.56 2291
2084.99 2309
2085.42 2349
2085.85 2198
2086.28 2218
2086.71 2196
2087.14 2285
2087.57 2371
2088.00 2315
2088.43 2188
2088.86 2185
2089.29 2261
2089.73 2328
2090.16 2102
2090.59 2209
2091.02 2108
2091.45 2105
2091.88 2156
2092.31 2089
2092.74 2134
2093.17 2179
2093.60 2294
2094.04 2317
2094.47 2414
2094.90 2372
2095.33 2350
2095.76 2251
2096.19 2276
2096.62 2214
2097.06 2336
2097.49 2175
2097.92 2055
2098.35 2329
2098.78 2278
2099.21 2344
2099.65 2221
2100.08 2175
2100.51 2187
2100.94 2228
2101.37 2126
2101.81 2151
2102.24 1934
2102.67 2139
2103.10 2084
2103.53 2136
2103.97 2122
2104.40 2163
2104.83 2288
2105.26 2187
2105.70 2259
2106.13 2211
2106.56 2358
2106.99 2491
2107.43 2449
2107.86 2289
2108.29 2390
2108.72 2444
2109.16 2540
2109.59 2469
2110.02 2374
2110.46 2284
2110.89 2498
2111.32 2418
2111.75 2425
2112.19 2290
2112.62 2218
2113.05 2167
2113.49 2252
2113.92 2383
2114.35 2526
2114.79 2348
2115.22 2606
2115.65 2423
2116.09 2221
2116.52 1997
2116.95 1812
2117.39 2013
2117.82 2101
2118.26 2091
2118.69 1992
2119.12 2147
2119.56 2077
2119.99 1975
2120.42 2214
2120.86 2116
2121.29 2094
2121.73 2179
2122.16 2253
2122.59 2139
2123.03 2204
2123.46 2150
2123.90 2139
2124.33 2207
2124.77 2163
2125.20 2118
2125.64 2135
2126.07 2163
2126.50 2114
2126.94 2077
2127.37 2137
2127.81 2091
2128.24 2127
2128.68 2082
2129.11 2188
2129.55 2228
2129.98 2266
2130.42 2435
2130.85 2427
2131.29 2390
2131.72 2406
2132.16 2392
2132.59 2450
2133.03 2399
2133.46 2277
2133.90 2101
2134.33 2211
2134.77 2091
2135.20 2113
2135.64 2152
2136.08 2265
2136.51 2285
2136.95 2374
2137.38 2389
2137.82 2259
2138.25 2187
2138.69 2123
2139.13 2325
2139.56 2287
2140.00 2297
2140.43 2278
2140.87 2180
2141.31 2224
2141.74 2368
2142.18 2153
2142.61 2107
2143.05 1949
2143.49 2077
2143.92 2452
2144.36 2222
2144.80 2113
2145.23 1955
2145.67 2073
2146.11 2189
2146.54 2143
2146.98 2036
2147.42 2180
2147.85 2199
2148.29 2280
2148.73 2453
2149.16 2567
2149.60 2600
2150.04 2584
2150.47 2725
2150.91 2651
2151.35 2546
2151.79 2593
2152.22 2490
2152.66 2342
2153.10 2388
2153.53 2537
2153.97 2373
2154.41 2457
2154.85 2602
2155.28 2471
2155.72 2421
2156.16 2330
2156.60 2383
2157.03 2389
2157.47 2432
2157.91 2447
2158.35 2407
2158.79 2298
2159.22 2493
2159.66 2474
2160.10 2408
2160.54 2340
2160.98 2393
2161.41 2265
2161.85 2338
2162.29 2284
2162.73 2201
2163.17 2058
2163.60 2216
2164.04 2286
2164.48 2154
2164.92 2189
2165.36 2049
2165.80 2081
2166.24 2016
2166.67 2145
2167.11 2134
2167.55 2249
2167.99 2351
2168.43 2404
2168.87 2449
2169.31 2706
2169.75 2593
2170.19 2465
2170.62 2553
2171.06 2856
2171.50 2469
2171.94 2603
2172.38 2889
2172.82 3112
2173.26 2939
2173.70 3034
2174.14 3342
2174.58 3343
2175.02 3287
2175.46 3591
2175.90 3399
2176.34 3389
2176.78 3446
2177.22 3532
2177.66 3137
2178.10 2732
2178.54 2836
2178.97 2637
2179.41 2483
2179.85 2706
2180.29 2442
2180.74 2426
2181.18 2402
2181.62 2498
2182.06 2319
2182.50 2290
2182.94 2558
2183.38 2292
2183.82 2020
2184.26 2257
2184.70 2320
2185.14 2218
2185.58 2430
2186.02 2261
2186.46 2204
2186.90 2270
2187.34 2317
2187.78 2366
2188.22 2425
2188.66 2340
2189.11 2351
2189.55 2280
2189.99 2236
2190.43 2419
2190.87 2175
2191.31 2453
2191.75 2303
2192.19 2251
2192.63 2435
2193.08 2589
2193.52 2596
2193.96 2405
2194.40 2668
2194.84 2844
2195.28 2990
2195.72 2902
2196.17 2915
2196.61 2782
2197.05 2911
2197.49 2952
2197.93 2687
2198.37 2684
2198.82 2858
2199.26 2725
2199.70 2593
2200.14 2542
2200.58 2380
2201.03 2471
2201.47 2510
2201.91 2465
2202.35 2550
2202.80 2230
2203.24 2269
2203.68 2265
2204.12 2265
2204.57 2355
2205.01 2340
2205.45 2406
2205.89 2404
2206.34 2513
2206.78 2432
2207.22 2339
2207.66 2510
2208.11 2533
2208.55 2238
2208.99 2337
2209.44 2639
2209.88 2447
2210.32 2492
2210.76 2333
2211.21 2416
2211.65 2345
2212.09 2606
2212.54 2326
2212.98 2203
2213.42 2307
2213.87 2268
2214.31 2428
2214.75 2440
2215.20 2511
2215.64 2495
2216.09 2411
2216.53 2411
2216.97 2416
2217.42 2401
2217.86 2319
2218.30 2338
2218.75 2439
2219.19 2267
2219.64 2273
2220.08 2505
2220.52 2480
2220.97 2358
2221.41 2529
2221.86 2345
2222.30 2374
2222.75 2360
2223.19 2514
2223.63 2542
2224.08 2540
2224.52 2500
2224.97 2454
2225.41 2622
2225.86 2736
2226.30 2570
2226.75 2371
2227.19 2545
2227.64 2720
2228.08 2634
2228.53 2698
2228.97 2504
2229.42 2534
2229.86 2544
2230.31 2328
2230.75 2411
2231.20 2597
2231.64 2766
2232.09 2731
2232.53 2661
2232.98 2722
2233.42 2817
2233.87 2856
2234.31 2579
2234.76 2622
2235.20 2759
2235.65 2442
2236.10 2330
2236.54 2484
2236.99 2250
2237.43 2303
2237.88 2429
2238.32 2388
2238.77 2309
2239.22 2107
2239.66 2135
2240.11 2181
2240.55 2251
2241.00 2126
2241.45 1950
2241.89 2217
2242.34 2190
2242.79 2167
2243.23 2216
2243.68 2053
2244.12 1963
2244.57 2083
2245.02 1932
2245.46 1985
2245.91 2123
2246.36 2146
2246.80 2053
2247.25 1943
2247.70 2121
2248.14 2043
2248.59 1970
2249.04 2139
2249.49 2086
2249.93 2068
2250.38 1953
2250.83 1909
2251.27 2128
2251.72 2170
2252.17 2226
2252.62 2260
2253.06 2024
2253.51 2010
2253.96 2182
2254.40 2215
2254.85 2006
2255.30 2031
2255.75 2190
2256.20 1915
2256.64 1847
2257.09 2005
2257.54 2044
2257.99 1931
2258.43 1900
2258.88 2030
2259.33 2046
2259.78 1984
2260.23 1980
2260.67 1922
2261.12 2221
2261.57 2409
2262.02 2274
2262.47 2164
2262.92 2341
2263.36 2326
2263.81 2410
2264.26 2354
2264.71 2211
2265.16 2295
2265.61 2481
2266.05 2378
2266.50 2215
2266.95 2230
2267.40 2210
2267.85 2147
2268.30 2250
2268.75 2432
2269.20 2266
2269.65 2420
2270.09 2534
2270.54 2527
2270.99 2627
2271.44 2586
2271.89 2577
2272.34 2478
2272.79 2610
2273.24 2455
2273.69 2364
2274.14 2413
2274.59 2299
2275.04 2273
2275.49 2317
2275.94 2301
2276.38 2151
2276.83 2126
2277.28 2039
2277.73 2232
2278.18 2074
2278.63 2119
2279.08 2193
2279.53 2243
2279.98 2015
2280.43 2053
2280.88 1977
2281.33 2008
2281.78 2065
2282.23 2106
2282.68 2023
2283.13 2042
2283.59 1973
2284.04 1997
2284.49 2099
2284.94 2061
2285.39 2127
2285.84 2213
2286.29 2301
2286.74 2381
2287.19 2385
2287.64 2537
2288.09 2621
2288.54 2870
2288.99 3215
2289.44 3390
2289.89 3482
2290.35 3666
2290.80 3741
2291.25 4158
2291.70 4102
2292.15 3983
2292.60 4072
2293.05 3744
2293.50 3514
2293.96 3316
2294.41 2883
2294.86 2662
2295.31 2618
2295.76 2515
2296.21 2233
2296.66 2197
2297.12 2020
2297.57 2197
2298.02 2201
2298.47 2093
2298.92 2119
2299.38 2100
2299.83 2167
2300.28 2056
2300.73 1954
2301.18 1825
2301.64 1976
2302.09 2044
2302.54 2069
2302.99 1984
2303.44 2122
2303.90 2007
2304.35 1921
2304.80 2182
2305.25 2063
2305.71 1963
2306.16 2081
2306.61 2048
2307.07 2175
2307.52 2155
2307.97 2385
2308.42 2390
2308.88 2411
2309.33 2340
2309.78 2551
2310.23 2720
2310.69 2966
2311.14 3022
2311.59 2597
2312.05 2470
2312.50 2723
2312.95 2436
2313.41 2497
2313.86 2302
2314.31 2163
2314.77 2438
2315.22 2278
2315.67 2301
2316.13 2265
2316.58 2363
2317.04 2359
2317.49 2086
2317.94 2224
2318.40 2338
2318.85 2324
2319.30 2356
2319.76 2539
2320.21 2489
2320.67 2231
2321.12 2169
2321.57 2300
2322.03 2362
2322.48 2335
2322.94 2559
2323.39 2820
2323.85 2860
2324.30 2843
2324.75 3241
2325.21 3688
2325.66 3629
2326.12 3609
2326.57 3365
2327.03 3640
2327.48 3399
2327.94 3126
2328.39 2911
2328.85 2755
2329.30 2455
2329.76 2568
2330.21 2566
2330.67 2461
2331.12 2440
2331.58 2632
2332.03 2471
2332.49 2389
2332.94 2222
2333.40 2065
2333.85 2276
2334.31 2184
2334.76 2097
2335.22 2161
2335.67 2114
2336.13 2217
2336.58 2202
2337.04 2196
2337.50 2304
2337.95 2348
2338.41 2314
2338.86 2340
2339.32 2214
2339.77 2147
2340.23 2204
2340.69 2177
2341.14 2226
2341.60 2201
2342.05 2145
2342.51 2184
2342.97 1960
2343.42 2071
2343.88 2042
2344.34 2160
2344.79 2349
2345.25 2347
2345.70 2348
2346.16 2296
2346.62 2068
2347.07 2004
2347.53 2385
2347.99 2337
2348.44 2163
2348.90 2099
2349.36 2168
2349.81 2168
2350.27 2074
2350.73 2094
2351.19 1998
2351.64 2075
2352.10 2087
2352.56 2053
2353.01 1987
2353.47 2169
2353.93 2079
2354.39 1937
2354.84 1923
2355.30 2020
2355.76 2231
2356.22 2142
2356.67 1923
2357.13 2083
2357.59 2076
2358.05 2140
2358.50 2368
2358.96 2192
2359.42 1922
2359.88 2079
2360.33 2102
2360.79 2003
2361.25 2006
2361.71 2140
2362.17 1930
2362.62 2081
2363.08 2047
2363.54 2202
2364.00 2183
2364.46 2049
2364.92 2163
2365.37 2013
2365.83 2007
2366.29 2092
2366.75 2039
2367.21 2232
2367.67 2258
2368.12 2132
2368.58 2178
2369.04 2122
2369.50 2130
2369.96 1945
2370.42 2060
2370.88 2157
2371.34 2197
2371.80 2186
2372.25 2200
2372.71 2461
2373.17 2461
2373.63 2486
2374.09 2389
2374.55 2469
2375.01 2767
2375.47 2562
2375.93 2233
2376.39 2139
2376.85 2321
2377.31 2382
2377.77 2262
2378.23 2253
2378.69 2128
2379.15 2246
2379.61 2061
2380.06 2039
2380.52 2043
2380.98 2023
2381.44 2059
2381.90 2000
2382.36 2127
2382.82 2066
2383.28 1883
2383.74 1894
2384.20 2004
2384.67 2183
2385.13 2227
2385.59 2113
2386.05 2059
2386.51 2129
2386.97 2070
2387.43 2087
2387.89 1981
2388.35 2102
2388.81 2129
2389.27 1984
2389.73 2019
2390.19 2185
2390.65 2330
2391.11 2145
2391.57 2329
2392.03 2278
2392.50 2066
2392.96 2110
2393.42 2130
2393.88 2162
2394.34 2219
2394.80 2233
2395.26 2251
2395.72 2188
2396.19 2014
2396.65 2101
2397.11 2049
2397.57 1890
2398.03 2164
2398.49 2184
2398.95 2067
2399.42 1975
2399.88 1958
2400.34 2050
2400.80 2156
2401.26 2284
2401.73 2136
2402.19 1971
2402.65 2072
2403.11 2327
2403.57 2119
2404.04 2111
2404.50 1995
2404.96 2056
2405.42 2181
2405.88 2190
2406.35 2166
2406.81 2083
2407.27 2109
2407.73 2156
2408.20 2046
2408.66 1961
2409.12 2057
2409.58 2028
2410.05 1833
2410.51 1996
2410.97 1872
2411.43 1831
2411.90 2019
2412.36 2062
2412.82 1867
2413.29 1872
2413.75 1874
2414.21 1930
2414.68 2030
2415.14 2124
2415.60 2045
2416.07 2136
2416.53 2185
2416.99 2137
2417.46 2103
2417.92 2111
2418.38 2131
2418.85 2181
2419.31 2354
2419.77 2466
2420.24 2171
2420.70 2264
2421.16 2209
2421.63 1970
2422.09 1982
2422.56 2058
2423.02 2022
2423.48 2231
2423.95 2133
2424.41 1997
2424.88 2001
2425.34 1992
2425.80 2038
2426.27 2242
2426.73 2071
2427.20 2162
2427.66 2237
2428.13 2142
2428.59 2173
2429.05 2148
2429.52 2129
2429.98 2042
2430.45 2084
2430.91 1878
2431.38 1941
2431.84 2017
2432.31 2212
2432.77 2267
2433.24 2087
2433.70 2133
2434.17 2057
2434.63 2252
2435.10 2254
2435.56 1998
2436.03 1894
2436.49 1891
2436.96 2099
2437.42 2112
2437.89 2055
2438.35 2135
2438.82 2063
2439.28 2091
2439.75 2242
2440.22 2242
2440.68 2217
2441.15 2285
2441.61 2251
2442.08 2294
2442.54 2395
2443.01 2357
2443.48 2330
2443.94 2145
2444.41 2130
2444.87 2150
2445.34 2124
2445.81 1984
2446.27 2052
2446.74 2133
2447.20 1937
2447.67 1984
2448.14 1939
2448.60 2051
2449.07 1882
2449.54 1922
2450.00 2061
2450.47 2028
2450.94 2042
2451.40 1963
2451.87 1812
2452.34 1863
2452.80 2069
2453.27 2072
2453.74 1888
2454.20 1939
2454.67 2083
2455.14 1902
2455.60 1957
2456.07 1884
2456.54 1922
2457.01 1888
2457.47 1868
2457.94 1983
2458.41 1915
2458.88 1961
2459.34 1961
2459.81 1575
2460.28 1712
2460.74 1781
2461.21 1895
2461.68 1999
2462.15 1838
2462.62 1840
2463.08 1910
2463.55 1927
2464.02 2022
2464.49 1927
2464.95 1941
2465.42 1805
2465.89 1762
2466.36 1747
2466.83 1942
2467.30 1957
2467.76 1854
2468.23 1977
2468.70 1969
2469.17 1808
2469.64 1804
2470.10 1991
2470.57 1823
2471.04 1731
2471.51 1653
2471.98 1879
2472.45 1894
2472.92 1797
2473.39 1901
2473.85 1808
2474.32 1777
2474.79 1824
2475.26 1843
2475.73 1856
2476.20 1730
2476.67 1735
2477.14 1731
2477.61 2011
2478.07 1867
2478.54 1763
2479.01 1847
2479.48 1916
2479.95 1793
2480.42 1650
2480.89 1657
2481.36 1775
2481.83 1909
2482.30 1875
2482.77 1832
2483.24 1678
2483.71 1675
2484.18 1773
2484.65 1846
2485.12 1646
2485.59 1838
2486.06 1961
2486.53 1868
2487.00 2107
2487.47 2159
2487.94 2097
2488.41 2172
2488.88 2276
2489.35 2126
2489.82 2079
2490.29 2078
2490.76 2156
2491.23 2099
2491.70 2026
2492.17 2073
2492.64 1762
2493.11 1805
2493.58 1875
2494.05 1846
2494.52 2075
2494.99 2081
2495.47 2178
2495.94 1921
2496.41 1752
2496.88 1901
2497.35 1975
2497.82 1959
2498.29 1913
2498.76 1897
2499.23 2060
2499.70 1837
2500.18 1847
2500.65 1798
2501.12 2004
2501.59 1985
2502.06 1638
2502.53 1815
2503.00 1868
2503.48 1838
2503.95 1742
2504.42 2003
2504.89 2029
2505.36 1969
2505.83 2068
2506.31 1979
2506.78 2050
2507.25 2127
2507.72 1963
2508.19 1925
2508.67 2198
2509.14 2182
2509.61 2082
2510.08 2274
2510.56 2102
2511.03 2071
2511.50 2233
2511.97 2280
2512.44 2198
2512.92 2340
2513.39 2398
2513.86 2481
2514.33 2634
2514.81 2287
2515.28 2134
2515.75 2103
2516.23 2053
2516.70 2024
2517.17 1968
2517.64 2047
2518.12 2168
2518.59 2034
2519.06 1928
2519.54 1795
2520.01 1956
2520.48 2059
2520.96 2056
2521.43 2127
2521.90 2106
2522.38 2110
2522.85 1925
2523.32 1757
2523.80 1870
2524.27 1838
2524.74 1852
2525.22 1845
2525.69 2122
2526.16 2040
2526.64 1920
2527.11 2076
2527.59 2048
2528.06 2046
2528.53 2189
2529.01 2070
2529.48 2233
2529.96 2178
2530.43 2203
2530.90 2323
2531.38 2249
2531.85 1990
2532.33 2032
2532.80 2075
2533.28 1965
2533.75 1886
2534.22 1919
2534.70 1981
2535.17 1982
2535.65 1968
2536.12 2074
2536.60 1967
2537.07 1963
2537.55 1993
2538.02 2051
2538.50 2066
2538.97 1969
2539.45 1957
2539.92 2012
2540.40 2230
2540.87 2136
2541.35 2243
2541.82 2051
2542.30 2054
2542.77 2146
2543.25 2091
2543.72 2010
2544.20 1946
2544.67 2027
2545.15 1979
2545.62 1971
2546.10 2203
2546.58 2292
2547.05 2367
2547.53 2348
2548.00 2215
2548.48 2288
2548.95 2416
2549.43 2317
2549.91 2431
2550.38 2481
2550.86 2388
2551.33 2639
2551.81 2592
2552.29 2392
2552.76 2098
2553.24 2125
2553.72 2323
2554.19 2347
2554.67 2185
2555.14 2153
2555.62 2211
2556.10 2038
2556.57 2021
2557.05 2105
2557.53 2133
2558.00 2026
2558.48 1929
2558.96 1924
2559.43 2042
2559.91 2019
2560.39 2042
2560.87 2011
2561.34 2015
2561.82 1889
2562.30 2070
2562.77 2041
2563.25 1987
2563.73 1839
2564.21 1865
2564.68 1857
2565.16 1793
2565.64 1891
2566.11 1873
2566.59 1915
2567.07 1931
2567.55 1745
2568.03 1869
2568.50 1763
2568.98 1781
2569.46 1746
2569.94 1733
2570.41 1779
2570.89 1793
2571.37 1640
2571.85 1854
2572.33 1850
2572.80 1806
2573.28 1761
2573.76 1678
2574.24 1700
2574.72 1846
2575.19 1892
2575.67 1884
2576.15 1846
2576.63 1710
2577.11 1697
2577.59 1762
2578.07 2046
2578.54 1976
2579.02 1770
2579.50 1880
2579.98 1929
2580.46 1785
2580.94 1772
2581.42 1939
2581.90 1946
2582.37 1922
2582.85 1805
2583.33 1748
2583.81 1884
2584.29 1622
2584.77 1854
2585.25 1883
2585.73 1922
2586.21 1728
2586.69 1729
2587.17 1874
2587.65 1942
2588.13 1930
2588.61 1916
2589.08 2011
2589.56 1973
2590.04 1848
2590.52 1823
2591.00 1935
2591.48 1849
2591.96 1872
2592.44 1942
2592.92 1762
2593.40 1901
2593.88 1907
2594.36 1679
2594.84 1694
2595.32 1831
2595.80 1827
2596.28 1848
2596.76 1914
2597.24 1910
2597.72 1999
2598.21 1799
2598.69 1844
2599.17 1845
2599.65 1777
2600.13 1684
2600.61 1922
2601.09 1825
2601.57 1884
2602.05 2090
2602.53 2043
2603.01 1943
2603.49 1904
2603.97 2035
2604.45 1984
2604.94 2114
2605.42 2007
2605.90 1919
2606.38 1858
2606.86 1902
2607.34 1925
2607.82 2016
2608.30 2060
2608.79 1969
2609.27 2016
2609.75 2109
2610.23 1952
2610.71 1852
2611.19 1853
2611.68 1860
2612.16 1979
2612.64 1743
2613.12 1796
2613.60 1817
2614.08 1997
2614.57 2008
2615.05 1988
2615.53 1849
2616.01 1961
2616.49 1968
2616.98 1977
2617.46 1975
2617.94 1976
2618.42 1929
2618.91 1975
2619.39 1968
2619.87 1901
2620.35 1988
2620.84 1957
2621.32 1874
2621.80 1717
2622.28 1783
2622.77 1792
2623.25 1675
2623.73 1812
2624.21 1790
2624.70 1987
2625.18 1850
2625.66 1844
2626.15 1829
2626.63 1845
2627.11 1907
2627.60 1873
2628.08 1836
2628.56 1964
2629.05 1970
2629.53 2048
2630.01 2126
2630.50 2286
2630.98 2183
2631.46 2252
2631.95 2240
2632.43 2262
2632.91 2345
2633.40 2309
2633.88 2336
2634.36 2154
2634.85 1980
2635.33 2192
2635.82 1988
2636.30 1947
2636.78 1985
2637.27 2039
2637.75 2077
2638.24 1897
2638.72 1913
2639.20 1945
2639.69 1797
2640.17 2038
2640.66 1879
2641.14 1877
2641.63 2018
2642.11 1847
2642.60 1697
2643.08 1702
2643.56 1811
2644.05 1737
2644.53 1741
2645.02 1727
2645.50 1766
2645.99 1884
2646.47 1872
2646.96 1749
2647.44 1676
2647.93 1833
2648.41 1800
2648.90 1715
2649.38 1905
2649.87 1999
2650.35 1772
2650.84 1939
2651.32 1931
2651.81 2028
2652.30 1821
2652.78 1892
2653.27 1849
2653.75 1805
2654.24 1805
2654.72 1816
2655.21 1837
2655.69 1935
2656.18 1972
2656.67 1917
2657.15 1915
2657.64 1760
2658.12 1849
2658.61 1863
2659.10 1836
2659.58 1789
2660.07 1761
2660.55 1818
2661.04 1995
2661.53 1737
2662.01 1767
2662.50 1709
2662.99 1747
2663.47 1815
2663.96 1697
2664.44 1880
2664.93 1813
2665.42 1813
2665.90 1731
2666.39 1891
2666.88 1898
2667.36 1724
2667.85 1922
2668.34 2040
2668.83 1741
2669.31 1847
2669.80 1812
2670.29 1868
2670.77 1893
2671.26 1905
2671.75 1976
2672.24 1970
2672.72 2177
2673.21 2197
2673.70 2410
2674.18 2379
2674.67 2431
2675.16 2595
2675.65 2635
2676.13 2619
2676.62 2312
2677.11 2393
2677.60 2506
2678.09 2453
2678.57 2035
2679.06 2051
2679.55 2099
2680.04 1835
2680.53 1771
2681.01 1889
2681.50 1833
2681.99 1757
2682.48 1784
2682.97 1805
2683.45 1813
2683.94 1815
2684.43 1947
2684.92 1899
2685.41 1787
2685.90 1900
2686.38 1781
2686.87 1694
2687.36 1701
2687.85 1649
2688.34 1922
2688.83 1894
2689.32 1756
2689.81 1706
2690.29 1687
2690.78 1761
2691.27 1850
2691.76 1734
2692.25 1708
2692.74 1838
2693.23 1874
2693.72 1830
2694.21 1770
2694.70 1510
2695.19 1521
2695.68 1630
2696.16 1597
2696.65 1641
2697.14 1723
2697.63 1709
2698.12 1751
2698.61 1738
2699.10 1859
2699.59 1675
2700.08 1740
2700.57 1736
2701.06 1748
2701.55 1801
2702.04 1899
2702.53 1921
2703.02 1887
2703.51 1880
2704.00 1855
2704.49 1806
2704.98 1856
2705.47 1914
2705.96 1803
2706.45 2001
2706.94 1706
2707.43 1756
2707.92 1807
2708.41 1771
2708.91 1828
2709.40 1756
2709.89 1817
2710.38 1706
2710.87 1694
2711.36 1669
2711.85 1739
2712.34 1842
2712.83 1750
2713.32 1701
2713.81 1773
2714.30 1729
2714.80 1759
2715.29 1682
2715.78 1767
2716.27 1853
2716.76 1750
2717.25 1757
2717.74 1776
2718.23 1823
2718.73 1713
2719.22 1750
2719.71 1788
2720.20 1999
2720.69 1886
2721.18 2050
2721.68 1900
2722.17 1982
2722.66 1961
2723.15 1994
2723.64 2165
2724.14 2073
2724.63 2065
2725.12 2082
2725.61 2088
2726.10 1957
2726.60 1923
2727.09 1818
2727.58 1802
2728.07 1813
2728.56 1921
2729.06 1864
2729.55 1898
2730.04 1772
2730.53 1728
2731.03 1934
2731.52 1908
2732.01 1957
2732.51 2032
2733.00 1921
2733.49 1850
2733.98 1895
2734.48 1934
2734.97 1981
2735.46 2000
2735.96 2023
2736.45 2246
2736.94 2256
2737.43 1999
2737.93 2068
2738.42 2159
2738.91 2162
2739.41 2033
2739.90 2052
2740.39 1965
2740.89 2129
2741.38 1933
2741.88 1961
2742.37 1855
2742.86 1827
2743.36 1774
2743.85 1903
2744.34 1778
2744.84 1709
2745.33 1757
2745.83 1744
2746.32 1764
2746.81 1863
2747.31 1852
2747.80 1792
2748.30 1822
2748.79 1842
2749.28 1889
2749.78 1756
2750.27 1907
2750.77 1847
2751.26 1851
2751.76 1818
2752.25 2017
2752.74 1880
2753.24 1762
2753.73 1857
2754.23 1898
2754.72 1952
2755.22 2033
2755.71 1948
2756.21 1810
2756.70 1874
2757.20 1837
2757.69 1807
2758.19 1916
2758.68 1949
2759.18 1910
2759.67 1856
2760.17 1894
2760.66 1821
2761.16 1828
2761.65 1862
2762.15 1924
2762.64 1892
2763.14 1883
2763.64 1901
2764.13 2074
2764.63 2022
2765.12 1956
2765.62 1905
2766.11 1851
2766.61 1913
2767.11 2001
2767.60 1899
2768.10 1697
2768.59 1700
2769.09 1868
2769.59 1966
2770.08 1915
2770.58 1927
2771.07 1969
2771.57 2000
2772.07 1914
2772.56 2071
2773.06 1997
2773.56 2010
2774.05 2158
2774.55 2311
2775.04 2377
2775.54 2456
2776.04 2489
2776.53 2567
2777.03 2535
2777.53 2541
2778.03 2531
2778.52 2388
2779.02 2388
2779.52 2469
2780.01 2190
2780.51 2224
2781.01 2053
2781.50 1699
2782.00 1899
2782.50 1864
2783.00 1898
2783.49 1739
2783.99 1727
2784.49 1892
2784.99 1855
2785.48 1858
2785.98 1744
2786.48 1811
2786.98 1682
2787.47 1637
2787.97 1882
2788.47 1899
2788.97 1723
2789.46 1500
2789.96 1581
2790.46 1657
2790.96 1809
2791.46 1694
2791.95 1572
2792.45 1693
2792.95 1935
2793.45 1746
2793.95 1770
2794.44 1912
2794.94 1747
2795.44 1922
2795.94 2074
2796.44 1815
2796.94 1801
2797.44 1770
2797.93 1873
2798.43 1866
2798.93 1964
2799.43 1779
2799.93 1765
2800.43 1802
2800.93 1815
2801.43 1902
2801.92 1938
2802.42 2003
2802.92 1853
2803.42 1885
2803.92 1853
2804.42 1808
2804.92 1777
2805.42 2045
2805.92 1971
2806.42 1940
2806.92 1954
2807.42 2042
2807.91 1963
2808.41 1889
2808.91 1892
2809.41 2047
2809.91 1922
2810.41 1942
2810.91 1916
2811.41 1907
2811.91 1896
2812.41 1998
2812.91 1938
2813.41 1757
2813.91 1863
2814.41 1872
2814.91 1916
2815.41 1790
2815.91 1866
2816.41 1763
2816.91 1739
2817.41 1662
2817.91 1724
2818.41 1740
2818.91 1621
2819.42 1790
2819.92 1735
2820.42 1824
2820.92 1873
2821.42 1754
2821.92 1820
2822.42 1721
2822.92 1777
2823.42 1976
2823.92 1857
2824.42 1799
2824.92 1853
2825.42 1762
2825.93 1804
2826.43 1785
2826.93 1785
2827.43 1618
2827.93 1675
2828.43 1682
2828.93 1786
2829.43 1666
2829.94 1635
2830.44 1666
2830.94 1609
2831.44 1676
2831.94 1679
2832.44 1749
2832.95 1667
2833.45 1724
2833.95 1672
2834.45 1776
2834.95 1681
2835.45 1645
2835.96 1549
2836.46 1672
2836.96 1814
2837.46 1634
2837.97 1675
2838.47 1777
2838.97 1771
2839.47 1684
2839.97 1657
2840.48 1670
2840.98 1644
2841.48 1664
2841.98 1682
2842.49 1821
2842.99 1704
2843.49 1612
2843.99 1548
2844.50 1683
2845.00 1679
2845.50 1743
2846.01 1834
2846.51 1778
2847.01 2016
2847.51 2187
2848.02 1937
2848.52 1988
2849.02 1937
2849.53 1993
2850.03 1887
2850.53 1951
2851.04 1889
2851.54 1868
2852.04 2114
2852.55 1929
2853.05 1789
2853.55 1999
2854.06 2019
2854.56 1997
2855.06 1891
2855.57 1940
2856.07 2044
2856.58 2225
2857.08 1997
2857.58 1862
2858.09 1858
2858.59 2079
2859.10 2026
2859.60 1804
2860.10 1760
2860.61 1703
2861.11 1678
2861.62 1665
2862.12 1837
2862.62 1902
2863.13 1683
2863.63 1773
2864.14 1866
2864.64 1816
2865.15 1742
2865.65 1664
2866.16 1738
2866.66 1685
2867.17 1700
2867.67 1936
2868.18 2058
2868.68 1919
2869.19 2159
2869.69 2287
2870.20 2221
2870.70 2067
2871.21 2254
2871.71 2337
2872.22 2285
2872.72 2206
2873.23 2194
2873.73 2228
2874.24 2307
2874.74 2334
2875.25 2231
2875.75 2222
2876.26 2273
2876.76 2248
2877.27 2091
2877.78 2115
2878.28 2048
2878.79 1883
2879.29 1815
2879.80 1795
2880.30 1801
2880.81 1862
2881.32 2106
2881.82 1877
2882.33 1899
2882.83 1920
2883.34 2085
2883.85 2092
2884.35 2168
2884.86 1960
2885.37 2140
2885.87 2276
2886.38 1953
2886.88 2083
2887.39 2111
2887.90 2156
2888.40 2163
2888.91 1997
2889.42 2201
2889.92 2315
2890.43 2346
2890.94 2326
2891.45 2195
2891.95 2107
2892.46 1981
2892.97 2080
2893.47 2575
2893.98 2581
2894.49 2453
2894.99 2870
2895.50 2912
2896.01 2810
2896.52 2934
2897.02 3075
2897.53 2972
2898.04 2603
2898.55 2546
2899.05 2444
2899.56 2201
2900.07 2219
2900.58 2124
2901.08 2090
2901.59 2080
2902.10 2063
2902.61 2199
2903.12 2209
2903.62 2293
2904.13 2327
2904.64 2244
2905.15 2170
2905.66 2248
2906.16 2199
2906.67 2179
2907.18 1938
2907.69 2109
2908.20 2117
2908.71 2026
2909.21 2134
2909.72 2039
2910.23 1954
2910.74 2021
2911.25 1828
2911.76 1909
2912.26 2063
2912.77 2133
2913.28 1980
2913.79 1862
2914.30 1919
2914.81 1854
2915.32 1916
2915.83 1816
2916.34 1949
2916.85 1913
2917.35 1871
2917.86 1919
2918.37 1775
2918.88 1858
2919.39 1819
2919.90 1912
2920.41 1999
2920.92 1868
2921.43 1878
2921.94 1778
2922.45 1953
2922.96 1958
2923.47 1855
2923.98 1757
2924.49 1970
2925.00 2196
2925.51 1926
2926.02 1969
2926.53 1788
2927.04 1821
2927.55 1614
2928.06 1763
2928.57 1714
2929.08 1767
2929.59 1947
2930.10 1819
2930.61 1820
2931.12 1695
2931.63 1694
2932.14 1681
2932.65 1671
2933.16 1691
2933.67 1626
2934.18 1699
2934.69 1697
2935.20 1893
2935.71 1944
2936.22 1768
2936.73 1735
2937.25 1990
2937.76 1912
2938.27 2012
2938.78 1998
2939.29 2026
2939.80 1985
2940.31 1982
2940.82 1921
2941.33 2013
2941.85 1981
2942.36 2032
2942.87 2042
2943.38 1918
2943.89 1639
2944.40 1758
2944.91 2161
2945.43 1958
2945.94 1972
2946.45 1840
2946.96 2008
2947.47 1996
2947.98 1991
2948.50 1859
2949.01 1780
2949.52 1717
2950.03 1720
2950.54 1805
2951.06 1774
2951.57 1838
2952.08 1790
2952.59 1746
2953.10 1693
2953.62 1962
2954.13 1817
2954.64 1943
2955.15 2028
2955.67 1897
2956.18 1815
2956.69 1781
2957.20 1951
2957.72 1854
2958.23 1725
2958.74 1788
2959.25 1845
2959.77 1879
2960.28 1979
2960.79 1940
2961.31 1933
2961.82 2052
2962.33 1951
2962.85 2020
2963.36 1999
2963.87 2066
2964.39 1915
2964.90 1923
2965.41 2012
2965.93 2047
2966.44 1951
2966.95 1911
2967.47 1833
2967.98 1896
2968.49 1877
2969.01 1851
2969.52 1792
2970.03 1840
2970.55 1970
2971.06 1935
2971.58 1824
2972.09 1943
2972.60 2006
2973.12 1906
2973.63 1862
2974.15 1822
2974.66 2014
2975.17 1890
2975.69 1800
2976.20 1825
2976.72 2059
2977.23 2116
2977.74 2051
2978.26 1898
2978.77 2015
2979.29 2083
2979.80 2004
2980.32 2051
2980.83 2033
2981.35 2014
2981.86 2212
2982.38 2150
2982.89 2167
2983.41 2404
2983.92 2279
2984.44 2313
2984.95 2491
2985.47 2446
2985.98 2519
2986.50 2677
2987.01 2528
2987.53 2572
2988.04 2514
2988.56 2785
2989.07 2924
2989.59 2822
2990.10 2793
2990.62 2758
2991.13 2585
2991.65 2670
2992.17 2578
2992.68 2681
2993.20 2510
2993.71 2529
2994.23 2737
2994.74 2677
2995.26 2836
2995.78 3015
2996.29 3018
2996.81 3134
2997.32 3355
2997.84 3416
2998.36 3228
2998.87 3417
2999.39 3484
2999.91 3414
3000.42 3510
3000.94 3748
3001.45 4383
3001.97 4756
3002.49 5825
3003.00 6406
3003.52 7367
3004.04 8597
3004.55 9357
3005.07 9781
3005.59 10854
3006.10 10768
3006.62 9801
3007.14 9393
3007.66 8764
3008.17 7483
3008.69 6257
3009.21 5228
3009.72 4553
3010.24 4037
3010.76 3684
3011.28 3041
3011.79 2843
3012.31 2848
3012.83 3010
3013.35 2739
3013.86 2621
3014.38 2800
3014.90 2733
3015.42 2556
3015.93 2520
3016.45 2536
3016.97 2602
3017.49 2585
3018.00 2351
3018.52 2361
3019.04 2300
3019.56 2511
3020.08 2686
3020.59 2756
3021.11 2507
3021.63 2661
3022.15 2635
3022.67 2844
3023.19 2760
3023.70 2637
3024.22 2465
3024.74 2907
3025.26 2930
3025.78 2542
3026.30 2341
3026.81 2512
3027.33 2385
3027.85 2368
3028.37 2295
3028.89 2129
3029.41 2054
3029.93 2269
3030.45 2346
3030.97 2131
3031.48 2091
3032.00 2285
3032.52 2239
3033.04 2328
3033.56 2241
3034.08 2301
3034.60 2265
3035.12 2130
3035.64 2251
3036.16 2309
3036.68 2336
3037.20 2212
3037.72 2206
3038.24 2133
3038.76 2053
3039.27 2115
3039.79 2232
3040.31 2284
3040.83 2186
3041.35 2060
3041.87 2164
3042.39 2163
3042.91 2324
3043.43 2228
3043.95 1851
3044.47 2109
3044.99 2015
3045.51 2229
3046.03 2230
3046.56 2092
3047.08 2154
3047.60 2209
3048.12 2294
3048.64 2177
3049.16 2063
3049.68 1960
3050.20 1989
3050.72 2009
3051.24 2000
3051.76 1962
3052.28 1913
3052.80 1817
3053.32 1919
3053.84 1910
3054.37 1936
3054.89 1934
3055.41 1892
3055.93 1765
3056.45 1772
3056.97 1821
3057.49 1938
3058.01 1971
3058.53 1941
3059.06 1972
3059.58 2095
3060.10 2213
3060.62 2111
3061.14 2238
3061.66 2247
3062.19 2109
3062.71 2187
3063.23 1969
3063.75 2212
3064.27 2094
3064.79 1937
3065.32 2187
3065.84 2172
3066.36 2347
3066.88 2260
3067.40 2198
3067.93 2215
3068.45 2293
3068.97 2160
3069.49 2277
3070.02 2159
3070.54 2074
3071.06 2065
3071.58 2053
3072.10 1955
3072.63 2133
3073.15 2188
3073.67 2022
3074.20 2093
3074.72 2073
3075.24 2344
3075.76 2336
3076.29 2351
3076.81 2364
3077.33 2648
3077.86 2732
3078.38 2754
3078.90 2782
3079.42 2887
3079.95 2817
3080.47 2912
3080.99 3208
3081.52 3017
3082.04 2946
3082.56 3221
3083.09 3131
3083.61 3197
3084.13 3052
3084.66 3109
3085.18 2924
3085.71 2808
3086.23 2837
3086.75 2742
3087.28 2722
3087.80 2620
3088.32 2668
3088.85 2517
3089.37 2533
3089.90 2499
3090.42 2473
3090.94 2344
3091.47 2341
3091.99 2539
3092.52 2630
3093.04 2506
3093.57 2821
3094.09 3113
3094.61 2903
3095.14 2869
3095.66 3224
3096.19 2986
3096.71 2911
3097.24 3238
3097.76 3321
3098.29 3270
3098.81 3461
3099.34 3650
3099.86 4380
3100.39 5639
3100.91 6671
3101.44 8652
3101.96 10565
3102.49 12204
3103.01 13116
3103.54 13993
3104.06 14809
3104.59 14071
3105.11 12974
3105.64 11535
3106.16 10108
3106.69 8888
3107.21 6946
3107.74 5776
3108.26 4898
3108.79 4792
3109.32 4267
3109.84 4024
3110.37 4158
3110.89 4180
3111.42 4238
3111.94 4122
3112.47 4014
3113.00 4041
3113.52 3916
3114.05 3693
3114.57 3232
3115.10 3231
3115.63 3113
3116.15 2858
3116.68 2927
3117.21 2873
3117.73 2634
3118.26 2753
3118.78 2828
3119.31 2817
3119.84 2990
3120.36 2904
3120.89 3256
3121.42 3320
3121.94 3120
3122.47 3006
3123.00 3094
3123.52 3118
3124.05 3191
3124.58 3081
3125.11 2757
3125.63 2793
3126.16 2672
3126.69 2545
3127.21 2314
3127.74 2337
3128.27 2196
3128.80 2305
3129.32 2224
3129.85 2144
3130.38 2322
3130.91 2208
3131.43 2310
3131.96 2093
3132.49 2098
3133.02 2074
3133.54 2125
3134.07 2194
3134.60 2200
3135.13 2041
3135.65 2201
3136.18 2171
3136.71 2086
3137.24 2083
3137.77 2086
3138.29 2042
3138.82 2079
3139.35 2186
3139.88 2032
3140.41 2120
3140.94 2020
3141.46 2071
3141.99 2095
3142.52 2170
3143.05 2152
3143.58 2056
3144.11 2197
3144.64 2091
3145.16 2039
3145.69 2197
3146.22 2159
3146.75 2240
3147.28 2353
3147.81 2294
3148.34 2298
3148.87 2470
3149.40 2430
3149.92 2575
3150.45 2401
3150.98 2568
3151.51 2724
3152.04 2697
3152.57 2410
3153.10 2281
3153.63 2337
3154.16 2448
3154.69 2368
3155.22 2398
3155.75 2655
3156.28 2629
3156.81 2682
3157.34 2781
3157.87 2737
3158.40 2898
3158.93 2950
3159.46 2821
3159.99 2709
3160.52 2689
3161.05 2672
3161.58 2510
3162.11 2193
3162.64 2189
3163.17 2401
3163.70 2386
3164.23 2126
3164.76 2049
3165.29 2031
3165.82 2284
3166.35 2167
3166.88 1884
3167.41 2028
3167.94 1999
3168.47 1800
3169.00 1859
3169.53 2041
3170.06 2043
3170.59 2145
3171.12 2335
3171.65 2351
3172.19 2276
3172.72 2490
3173.25 2405
3173.78 2443
3174.31 2735
3174.84 2771
3175.37 2969
3175.90 2975
3176.44 2896
3176.97 2587
3177.50 2561
3178.03 2364
3178.56 2376
3179.09 2182
3179.62 2347
3180.16 2194
3180.69 2057
3181.22 1869
3181.75 1725
3182.28 1754
3182.81 1998
3183.35 2031
3183.88 2064
3184.41 1961
3184.94 1926
3185.47 2033
3186.01 2232
3186.54 2052
3187.07 2127
3187.60 2200
3188.14 2127
3188.67 2092
3189.20 2124
3189.73 2109
3190.26 2017
3190.80 1979
3191.33 1941
3191.86 1868
3192.39 1889
3192.93 1977
3193.46 2064
3193.99 1952
3194.53 1964
3195.06 2004
3195.59 1851
3196.12 1934
3196.66 1924
3197.19 1966
3197.72 1877
3198.26 1978
3198.79 1967
3199.32 2046
3199.86 2231
3200.39 2119
3200.92 2082
3201.46 2444
3201.99 2406
3202.52 2245
3203.06 2075
3203.59 2169
3204.12 2126
3204.66 2204
3205.19 2164
3205.73 2132
3206.26 2269
3206.79 2163
3207.33 2298
3207.86 2295
3208.39 2433
3208.93 2500
3209.46 2611
3210.00 2675
3210.53 2546
3211.07 2830
3211.60 2730
3212.13 2698
3212.67 2663
3213.20 2498
3213.74 2573
3214.27 2579
3214.81 2442
3215.34 2394
3215.88 2222
3216.41 2258
3216.94 2300
3217.48 2065
3218.01 2140
3218.55 2306
3219.08 2291
3219.62 2346
3220.15 2298
3220.69 2383
3221.22 2446
3221.76 2492
3222.29 2606
3222.83 2712
3223.36 2833
3223.90 3301
3224.43 2824
3224.97 2829
3225.51 3139
3226.04 3101
3226.58 2932
3227.11 2862
3227.65 2754
3228.18 2672
3228.72 2683
3229.25 2657
3229.79 2600
3230.33 2676
3230.86 2764
3231.40 2896
3231.93 2829
3232.47 2929
3233.01 2879
3233.54 2935
3234.08 2803
3234.61 2843
3235.15 2797
3235.69 2658
3236.22 2849
3236.76 2739
3237.30 2731
3237.83 2983
3238.37 2863
3238.91 2831
3239.44 3096
3239.98 2981
3240.51 2926
3241.05 2810
3241.59 2708
3242.13 2708
3242.66 2962
3243.20 3007
3243.74 3122
3244.27 3048
3244.81 3033
3245.35 3151
3245.88 3185
3246.42 2937
3246.96 2944
3247.50 3080
3248.03 3042
3248.57 3066
3249.11 3222
3249.64 3188
3250.18 3147
3250.72 3092
3251.26 3056
3251.79 3170
3252.33 3045
3252.87 3010
3253.41 2969
3253.95 3087
3254.48 3167
3255.02 3381
3255.56 3287
3256.10 3205
3256.64 3233
3257.17 3412
3257.71 3553
3258.25 3840
3258.79 4333
3259.33 4320
3259.86 4838
3260.40 5356
3260.94 5741
3261.48 6416
3262.02 6676
3262.56 7138
3263.09 7651
3263.63 8433
3264.17 9588
3264.71 10352
3265.25 11346
3265.79 12033
3266.33 12716
3266.87 13795
3267.40 14379
3267.94 14542
3268.48 13977
3269.02 13024
3269.56 11240
3270.10 9510
3270.64 7997
3271.18 6843
3271.72 5940
3272.26 4621
3272.80 4248
3273.33 4229
3273.87 4201
3274.41 4279
3274.95 3952
3275.49 3650
3276.03 3731
3276.57 3852
3277.11 3843
3277.65 3731
3278.19 4093
3278.73 3860
3279.27 3807
3279.81 3729
3280.35 3575
3280.89 3573
3281.43 3681
3281.97 3559
3282.51 3595
3283.05 3530
3283.59 3602
3284.13 3559
3284.67 3745
3285.21 3922
3285.75 3933
3286.29 3819
3286.83 3827
3287.37 4276
3287.91 4102
3288.45 3659
3289.00 3864
3289.54 4067
3290.08 4065
3290.62 3812
3291.16 3628
3291.70 3833
3292.24 4043
3292.78 3919
3293.32 4696
3293.86 4581
3294.40 4809
3294.95 5152
3295.49 5326
3296.03 5496
3296.57 5550
3297.11 5731
3297.65 6056
3298.19 5427
3298.74 5025
3299.28 4904
3299.82 4570
3300.36 4618
3300.90 4321
3301.44 4616
3301.98 4700
3302.53 4530
3303.07 4960
3303.61 5126
3304.15 5061
3304.69 4758
3305.24 4617
3305.78 4608
3306.32 4513
3306.86 3946
3307.40 3776
3307.95 3823
3308.49 3643
3309.03 3545
3309.57 3449
3310.12 3334
3310.66 3289
3311.20 3335
3311.74 3460
3312.29 3605
3312.83 3432
3313.37 3469
3313.91 3566
3314.46 3941
3315.00 3940
3315.54 4219
3316.09 4276
3316.63 4377
3317.17 4663
3317.71 4674
3318.26 4554
3318.80 4824
3319.34 4760
3319.89 4678
3320.43 4757
3320.97 4855
3321.52 4753
3322.06 4661
3322.60 4600
3323.15 4696
3323.69 4522
3324.23 4404
3324.78 4248
3325.32 4201
3325.86 3973
3326.41 4106
3326.95 4004
3327.50 3788
3328.04 3905
3328.58 3883
3329.13 3946
3329.67 3990
3330.22 4286
3330.76 5003
3331.30 5910
3331.85 7646
3332.39 9936
3332.94 12714
3333.48 16705
3334.03 20258
3334.57 24342
3335.11 27503
3335.66 29916
3336.20 31209
3336.75 31985
3337.29 31582
3337.84 30784
3338.38 28643
3338.93 25527
3339.47 22724
3340.02 19353
3340.56 15802
3341.11 12531
3341.65 10198
3342.20 8362
3342.74 7192
3343.29 6007
3343.83 5397
3344.38 4729
3344.92 4286
3345.47 4288
3346.01 3981
3346.56 3912
3347.10 3789
3347.65 3960
3348.19 4065
3348.74 4026
3349.29 4133
3349.83 4118
3350.38 4004
3350.92 4191
3351.47 4327
3352.01 4579
3352.56 4551
3353.11 4459
3353.65 4593
3354.20 4100
3354.74 3861
3355.29 4000
3355.84 3779
3356.38 3523
3356.93 3473
3357.47 3225
3358.02 3112
3358.57 3191
3359.11 3399
3359.66 3128
3360.21 2940
3360.75 3093
3361.30 3261
3361.85 3266
3362.39 3327
3362.94 3352
3363.49 3419
3364.03 3339
3364.58 3399
3365.13 3447
3365.67 3442
3366.22 3382
3366.77 3243
3367.31 3096
3367.86 3094
3368.41 3168
3368.96 3184
3369.50 3204
3370.05 3193
3370.60 3241
3371.15 3317
3371.69 3628
3372.24 3739
3372.79 3984
3373.34 4302
3373.88 4406
3374.43 4311
3374.98 4425
3375.53 4216
3376.07 4188
3376.62 4110
3377.17 3877
3377.72 3641
3378.27 3643
3378.81 3248
3379.36 3334
3379.91 3059
3380.46 2952
3381.01 2740
3381.55 2706
3382.10 2839
3382.65 2819
3383.20 2933
3383.75 2876
3384.30 2664
3384.84 2716
3385.39 2745
3385.94 2802
3386.49 2733
3387.04 2586
3387.59 2500
3388.14 2523
3388.69 2427
3389.23 2320
3389.78 2395
3390.33 2474
3390.88 2429
3391.43 2343
3391.98 2336
3392.53 2476
3393.08 2353
3393.63 2280
3394.18 2242
3394.72 2285
3395.27 2457
3395.82 2238
3396.37 2038
3396.92 2180
3397.47 2272
3398.02 2153
3398.57 2389
3399.12 2363
3399.67 2232
3400.22 2058
3400.77 2166
3401.32 2059
3401.87 2178
3402.42 2195
3402.97 2231
3403.52 2139
3404.07 2081
3404.62 2031
3405.17 2070
3405.72 2050
3406.27 1897
3406.82 2049
3407.37 2170
3407.92 2043
3408.47 2115
3409.02 2217
3409.57 2324
3410.12 2373
3410.67 2570
3411.22 2458
3411.78 2393
3412.33 2685
3412.88 2707
3413.43 2722
3413.98 2658
3414.53 2586
3415.08 2574
3415.63 2592
3416.18 2373
3416.73 2187
3417.28 2258
3417.84 2238
3418.39 2107
3418.94 2264
3419.49 2372
3420.04 2211
3420.59 2156
3421.14 2306
3421.69 2348
3422.25 2499
3422.80 2689
3423.35 2889
3423.90 2811
3424.45 2875
3425.00 3116
3425.56 2864
3426.11 2907
3426.66 2594
3427.21 2483
3427.76 2790
3428.32 2723
3428.87 2281
3429.42 2364
3429.97 2483
3430.52 2186
3431.08 2126
3431.63 2206
3432.18 2273
3432.73 2365
3433.29 2634
3433.84 2419
3434.39 2213
3434.94 2189
3435.50 2271
3436.05 2433
3436.60 2435
3437.15 2307
3437.71 2274
3438.26 2367
3438.81 2374
3439.37 2149
3439.92 2357
3440.47 2331
3441.02 2326
3441.58 2474
3442.13 2597
3442.68 2568
3443.24 2416
3443.79 2294
3444.34 2172
3444.90 2286
3445.45 2151
3446.00 2174
3446.56 2303
3447.11 2234
3447.66 2113
3448.22 2149
3448.77 1920
3449.33 2029
3449.88 2189
3450.43 2149
3450.99 2047
3451.54 2259
3452.09 2198
3452.65 2137
3453.20 2026
3453.76 2095
3454.31 2114
3454.86 2083
3455.42 2068
3455.97 2088
3456.53 1921
3457.08 1931
3457.64 2089
3458.19 2074
3458.75 1921
3459.30 2041
3459.85 2110
3460.41 2184
3460.96 2196
3461.52 2288
3462.07 2236
3462.63 2257
3463.18 2338
3463.74 2098
3464.29 2185
3464.85 2217
3465.40 2266
3465.96 2465
3466.51 2620
3467.07 2470
3467.62 2517
3468.18 2763
3468.73 2714
3469.29 2711
3469.84 2912
3470.40 2951
3470.95 2898
3471.51 2964
3472.07 3139
3472.62 3099
3473.18 3175
3473.73 2969
3474.29 2931
3474.84 2870
3475.40 2948
3475.96 2929
3476.51 2922
3477.07 2624
3477.62 2681
3478.18 3026
3478.74 3136
3479.29 3274
3479.85 3331
3480.40 3199
3480.96 3251
3481.52 3317
3482.07 3352
3482.63 3221
3483.19 3416
3483.74 3398
3484.30 3591
3484.86 3591
3485.41 3782
3485.97 3939
3486.53 3664
3487.08 3891
3487.64 4393
3488.20 4857
3488.75 5899
3489.31 7187
3489.87 9369
3490.42 11988
3490.98 14029
3491.54 15691
3492.09 16737
3492.65 17847
3493.21 17775
3493.77 17166
3494.32 16214
3494.88 14439
3495.44 11751
3496.00 9816
3496.55 8090
3497.11 6808
3497.67 5855
3498.23 5555
3498.78 5218
3499.34 5183
3499.90 5373
3500.46 5272
3501.01 5222
3501.57 5109
3502.13 5098
3502.69 5304
3503.25 5199
3503.80 5111
3504.36 5146
3504.92 5207
3505.48 5016
3506.04 5325
3506.60 5311
3507.15 5064
3507.71 4871
3508.27 4455
3508.83 4524
3509.39 4423
3509.95 4282
3510.50 3857
3511.06 3710
3511.62 3869
3512.18 3604
3512.74 3362
3513.30 3284
3513.86 3189
3514.42 2848
3514.98 2754
3515.53 2537
3516.09 2606
3516.65 2778
3517.21 2683
3517.77 2606
3518.33 2611
3518.89 2621
3519.45 2628
3520.01 2468
3520.57 2564
3521.13 2730
3521.69 2780
3522.25 2685
3522.81 2774
3523.36 2634
3523.92 2593
3524.48 2539
3525.04 2596
3525.60 2304
3526.16 2306
3526.72 2349
3527.28 2226
3527.84 2294
3528.40 2313
3528.96 2558
3529.52 2659
3530.08 2603
3530.64 2640
3531.20 2673
3531.76 2510
3532.32 2720
3532.89 2491
3533.45 2264
3534.01 2372
3534.57 2473
3535.13 2575
3535.69 2475
3536.25 2537
3536.81 2524
3537.37 2462
3537.93 2623
3538.49 2480
3539.05 2427
3539.61 2363
3540.17 2258
3540.74 2133
3541.30 2354
3541.86 2235
3542.42 2224
3542.98 2238
3543.54 2310
3544.10 2250
3544.66 2201
3545.22 2245
3545.79 2097
3546.35 2070
3546.91 2271
3547.47 2209
3548.03 2055
3548.59 2403
3549.16 2248
3549.72 2044
3550.28 1822
3550.84 1908
3551.40 2094
3551.96 1925
3552.53 1977
3553.09 1820
3553.65 2031
3554.21 2063
3554.77 2080
3555.34 1994
3555.90 1871
3556.46 1927
3557.02 1982
3557.59 2012
3558.15 2114
3558.71 2114
3559.27 1925
3559.84 2051
3560.40 1952
3560.96 2017
3561.52 1981
3562.09 2015
3562.65 2045
3563.21 1911
3563.77 2001
3564.34 2064
3564.90 2033
3565.46 2206
3566.03 2125
3566.59 1897
3567.15 2064
3567.72 1979
3568.28 1937
3568.84 1823
3569.41 2004
3569.97 1839
3570.53 1730
3571.10 1856
3571.66 1783
3572.22 1784
3572.79 1938
3573.35 2015
3573.91 1926
3574.48 2047
3575.04 2234
3575.60 2249
3576.17 2507
3576.73 2438
3577.30 2311
3577.86 2520
3578.42 2368
3578.99 2319
3579.55 2364
3580.12 2334
3580.68 2160
3581.24 2141
3581.81 2161
3582.37 2347
3582.94 2344
3583.50 2178
3584.07 2083
3584.63 1879
3585.20 1861
3585.76 2084
3586.32 2074
3586.89 1972
3587.45 1811
3588.02 1850
3588.58 1875
3589.15 1964
3589.71 1979
3590.28 1933
3590.84 1867
3591.41 1921
3591.97 1865
3592.54 2003
3593.10 2059
3593.67 2061
3594.23 2137
3594.80 2075
3595.36 1997
3595.93 1900
3596.50 1801
3597.06 1903
3597.63 1942
3598.19 1886
3598.76 1890
3599.32 1804
3599.89 1805
3600.45 1845
3601.02 1831
3601.59 1754
3602.15 1767
3602.72 1758
3603.28 1773
3603.85 1730
3604.42 1878
3604.98 1909
3605.55 1778
3606.11 1779
3606.68 1791
3607.25 1714
3607.81 1690
3608.38 1533
3608.95 1576
3609.51 1572
3610.08 1610
3610.65 1553
3611.21 1556
3611.78 1571
3612.35 1706
3612.91 1685
3613.48 1735
3614.05 1784
3614.61 1603
3615.18 1705
3615.75 1791
3616.31 1710
3616.88 1823
3617.45 1973
3618.01 2124
3618.58 2188
3619.15 2194
3619.72 2162
3620.28 2048
3620.85 1962
3621.42 1934
3621.99 1865
3622.55 1841
3623.12 2008
3623.69 1902
3624.26 1796
3624.82 1611
3625.39 1584
3625.96 1790
3626.53 1752
3627.09 1699
3627.66 1684
3628.23 1773
3628.80 1773
3629.37 1732
3629.93 1673
3630.50 1706
3631.07 1837
3631.64 1762
3632.21 1862
3632.77 1886
3633.34 1614
3633.91 1643
3634.48 1810
3635.05 1849
3635.62 1717
3636.19 1717
3636.75 1777
3637.32 1751
3637.89 1872
3638.46 1827
3639.03 1910
3639.60 2028
3640.17 2109
3640.73 2119
3641.30 2296
3641.87 2273
3642.44 2240
3643.01 2449
3643.58 2279
3644.15 2177
3644.72 2195
3645.29 2200
3645.86 2101
3646.43 1969
3647.00 1925
3647.57 1982
3648.13 1956
3648.70 1854
3649.27 2038
3649.84 2100
3650.41 2119
3650.98 2274
3651.55 2455
3652.12 2471
3652.69 2550
3653.26 2675
3653.83 2341
3654.40 2334
3654.97 2304
3655.54 2163
3656.11 2125
3656.68 2154
3657.25 2009
3657.82 2256
3658.39 2293
3658.96 2140
3659.53 2092
3660.10 2029
3660.67 2158
3661.24 2139
3661.82 2185
3662.39 2210
3662.96 2206
3663.53 2209
3664.10 2324
3664.67 2331
3665.24 2699
3665.81 2960
3666.38 2715
3666.95 2557
3667.52 2740
3668.09 2388
3668.67 2438
3669.24 2338
3669.81 2243
3670.38 2435
3670.95 2290
3671.52 2021
3672.09 1838
3672.66 1908
3673.24 1903
3673.81 1797
3674.38 1867
3674.95 1839
3675.52 1876
3676.09 2036
3676.66 2043
3677.24 2054
3677.81 1924
3678.38 1959
3678.95 2028
3679.52 1917
3680.10 1930
3680.67 1838
3681.24 1851
3681.81 1758
3682.38 1819
3682.96 1930
3683.53 1867
3684.10 1843
3684.67 1794
3685.25 1725
3685.82 1843
3686.39 1950
3686.96 1862
3687.54 1948
3688.11 1738
3688.68 1969
3689.25 1942
3689.83 1871
3690.40 2003
3690.97 1837
3691.54 1983
3692.12 1911
3692.69 1758
3693.26 1851
3693.84 1956
3694.41 1827
3694.98 1758
3695.56 1619
3696.13 1775
3696.70 1821
3697.28 1727
3697.85 1803
3698.42 1825
3699.00 1729
3699.57 1692
3700.14 1796
3700.72 1833
3701.29 1704
3701.86 1622
3702.44 1733
3703.01 1674
3703.58 1770
3704.16 1770
3704.73 1699
3705.31 1837
3705.88 1815
3706.45 1714
3707.03 1810
3707.60 1777
3708.18 1773
3708.75 1800
3709.33 1845
3709.90 1937
3710.47 1755
3711.05 1670
3711.62 1583
3712.20 1926
3712.77 2038
3713.35 1809
3713.92 1677
3714.50 1688
3715.07 1817
3715.64 1734
3716.22 1629
3716.79 1664
3717.37 1743
3717.94 1680
3718.52 1857
3719.09 1737
3719.67 1681
3720.24 1755
3720.82 1977
3721.39 1656
3721.97 1640
3722.54 1541
3723.12 1670
3723.70 1554
3724.27 1558
3724.85 1582
3725.42 1612
3726.00 1569
3726.57 1637
3727.15 1538
3727.72 1395
3728.30 1516
3728.88 1590
3729.45 1538
3730.03 1606
3730.60 1694
3731.18 1645
3731.75 1753
3732.33 1804
3732.91 1768
3733.48 1765
3734.06 1916
3734.64 1905
3735.21 1807
3735.79 1855
3736.36 1866
3736.94 1709
3737.52 1739
3738.09 1578
3738.67 1598
3739.25 1760
3739.82 1758
3740.40 1691
3740.98 1700
3741.55 1676
3742.13 1620
3742.71 1524
3743.28 1486
3743.86 1581
3744.44 1584
3745.01 1600
3745.59 1759
3746.17 1720
3746.75 1733
3747.32 1632
3747.90 1567
3748.48 1652
3749.05 1737
3749.63 1685
3750.21 1636
3750.79 1542
3751.36 1681
3751.94 1716
3752.52 1605
3753.10 1621
3753.67 1654
3754.25 1571
3754.83 1585
3755.41 1508
3755.99 1601
3756.56 1557
3757.14 1680
3757.72 1597
3758.30 1526
3758.88 1525
3759.45 1698
3760.03 1585
3760.61 1626
3761.19 1678
3761.77 1617
3762.35 1861
3762.92 1781
3763.50 1756
3764.08 1626
3764.66 1766
3765.24 1720
3765.82 1830
3766.39 1682
3766.97 1464
3767.55 1646
3768.13 1544
3768.71 1707
3769.29 1798
3769.87 1642
3770.45 1657
3771.03 1631
3771.60 1686
3772.18 1714
3772.76 1664
3773.34 1676
3773.92 1733
3774.50 1586
3775.08 1608
3775.66 1456
3776.24 1429
3776.82 1549
3777.40 1511
3777.98 1401
3778.56 1545
3779.14 1637
3779.72 1558
3780.30 1498
3780.88 1664
3781.46 1609
3782.04 1477
3782.61 1526
3783.19 1491
3783.77 1438
3784.35 1520
3784.93 1431
3785.52 1578
3786.10 1520
3786.68 1719
3787.26 1648
3787.84 1530
3788.42 1612
3789.00 1502
3789.58 1509
3790.16 1416
3790.74 1643
3791.32 1719
3791.90 1669
3792.48 1626
3793.06 1775
3793.64 1627
3794.22 1623
3794.80 1890
3795.38 1898
3795.96 1757
3796.55 1586
3797.13 1678
3797.71 1742
3798.29 1703
3798.87 1810
3799.45 1820
3800.03 1856
3800.61 1892
3801.19 2102
3801.78 2070
3802.36 2281
3802.94 1943
3803.52 2026
3804.10 2079
3804.68 1812
3805.27 1840
3805.85 1921
3806.43 2063
3807.01 1956
3807.59 1994
3808.17 2165
3808.76 2129
3809.34 2228
3809.92 2217
3810.50 2230
3811.08 2343
3811.67 2196
3812.25 2383
3812.83 2389
3813.41 2295
3814.00 2237
3814.58 2190
3815.16 2349
3815.74 2536
3816.32 2590
3816.91 2369
3817.49 2204
3818.07 2146
3818.66 1940
3819.24 1866
3819.82 1660
3820.40 1759
3820.99 1671
3821.57 1836
3822.15 1766
3822.73 1526
3823.32 1676
3823.90 1618
3824.48 1686
3825.07 1612
3825.65 1652
3826.23 1705
3826.82 1730
3827.40 1784
3827.98 1599
3828.57 1556
3829.15 1627
3829.73 1611
3830.32 1633
3830.90 1721
3831.48 1633
3832.07 1609
3832.65 1508
3833.24 1611
3833.82 1707
3834.40 1556
3834.99 1624
3835.57 1559
3836.16 1583
3836.74 1586
3837.32 1657
3837.91 1699
3838.49 1465
3839.08 1496
3839.66 1513
3840.24 1493
3840.83 1460
3841.41 1390
3842.00 1556
3842.58 1450
3843.17 1390
3843.75 1570
3844.34 1502
3844.92 1406
3845.51 1407
3846.09 1717
3846.67 1578
3847.26 1386
3847.84 1541
3848.43 1540
3849.01 1468
3849.60 1693
3850.18 1584
3850.77 1568
3851.35 1699
3851.94 1507
3852.53 1552
3853.11 1363
3853.70 1509
3854.28 1437
3854.87 1457
3855.45 1607
3856.04 1487
3856.62 1543
3857.21 1504
3857.79 1609
3858.38 1639
3858.97 1734
3859.55 1676
3860.14 1705
3860.72 1735
3861.31 1920
3861.90 1848
3862.48 1765
3863.07 1726
3863.65 1775
3864.24 1813
3864.83 1919
3865.41 1794
3866.00 1875
3866.58 2029
3867.17 2045
3867.76 2088
3868.34 1895
3868.93 1873
3869.52 1668
3870.10 1668
3870.69 1726
3871.28 1675
3871.86 1745
3872.45 2024
3873.04 1885
3873.62 1699
3874.21 1687
3874.80 1727
3875.38 1839
3875.97 1755
3876.56 1747
3877.15 1780
3877.73 1693
3878.32 1716
3878.91 1759
3879.49 1729
3880.08 1705
3880.67 1684
3881.26 1731
3881.84 1451
3882.43 1498
3883.02 1373
3883.61 1411
3884.19 1411
3884.78 1628
3885.37 1573
3885.96 1423
3886.55 1596
3887.13 1635
3887.72 1666
3888.31 1772
3888.90 1907
3889.49 1915
3890.07 1856
3890.66 1697
3891.25 1868
3891.84 2073
3892.43 1902
3893.01 1733
3893.60 1875
3894.19 1894
3894.78 1692
3895.37 1543
3895.96 1731
3896.55 1727
3897.13 1787
3897.72 1631
3898.31 1718
3898.90 1649
3899.49 1671
3900.08 1677
3900.67 1633
3901.26 1609
3901.84 1716
3902.43 1710
3903.02 1737
3903.61 1622
3904.20 1717
3904.79 1660
3905.38 1662
3905.97 1735
3906.56 1722
3907.15 1681
3907.74 1814
3908.33 1810
3908.92 1812
3909.50 1663
3910.09 1551
3910.68 1653
3911.27 1534
3911.86 1556
3912.45 1522
3913.04 1564
3913.63 1644
3914.22 1717
3914.81 1576
3915.40 1618
3915.99 1654
3916.58 1613
3917.17 1715
3917.76 1598
3918.35 1539
3918.94 1617
3919.53 1699
3920.12 1600
3920.72 1609
3921.31 1595
3921.90 1329
3922.49 1406
3923.08 1522
3923.67 1605
3924.26 1444
3924.85 1473
3925.44 1485
3926.03 1560
3926.62 1502
3927.21 1431
3927.80 1478
3928.39 1611
3928.99 1561
3929.58 1455
3930.17 1472
3930.76 1410
3931.35 1270
3931.94 1425
3932.53 1437
3933.12 1430
3933.72 1301
3934.31 1462
3934.90 1573
3935.49 1483
3936.08 1383
3936.67 1409
3937.26 1358
3937.86 1654
3938.45 1578
3939.04 1555
3939.63 1723
3940.22 1835
3940.82 1921
3941.41 2030
3942.00 1876
3942.59 1858
3943.18 1779
3943.78 1831
3944.37 1812
3944.96 1710
3945.55 1670
3946.14 1572
3946.74 1587
3947.33 1528
3947.92 1498
3948.51 1604
3949.11 1548
3949.70 1532
3950.29 1517
3950.88 1586
3951.48 1556
3952.07 1465
3952.66 1515
3953.26 1539
3953.85 1734
3954.44 1520
3955.03 1676
3955.63 1667
3956.22 1550
3956.81 1512
3957.41 1627
3958.00 1524
3958.59 1603
3959.19 1570
3959.78 1689
3960.37 1720
3960.97 1872
3961.56 1750
3962.15 1705
3962.75 1760
3963.34 1700
3963.93 1758
3964.53 1757
3965.12 1787
3965.72 1936
3966.31 2064
3966.90 2137
3967.50 2019
3968.09 2111
3968.69 1920
3969.28 1910
3969.87 1964
3970.47 2044
3971.06 1799
3971.66 1709
3972.25 1681
3972.85 1741
3973.44 1763
3974.03 1925
3974.63 1966
3975.22 2170
3975.82 2378
3976.41 2194
3977.01 2207
3977.60 2369
3978.20 2335
3978.79 2281
3979.39 2091
3979.98 2091
3980.58 1962
3981.17 1798
3981.77 1865
3982.36 2025
3982.96 1908
3983.55 1989
3984.15 1924
3984.74 1785
3985.34 1861
3985.93 1867
3986.53 1885
3987.12 1929
3987.72 1887
3988.31 1848
3988.91 2032
3989.50 1960
3990.10 1919
3990.70 1828
3991.29 1846
3991.89 2011
3992.48 2109
3993.08 1894
3993.67 1973
3994.27 2101
3994.87 2131
3995.46 2030
3996.06 2052
3996.65 1952
3997.25 1879
3997.85 2013
3998.44 1890
3999.04 1970
3999.64 2020
4000.23 1948
4000.83 1819
4001.43 1894
4002.02 1871
4002.62 1933
4003.21 1886
4003.81 1857
4004.41 1691
4005.00 1630
4005.60 1659
4006.20 1684
4006.80 1775
4007.39 1771
4007.99 1679
4008.59 1809
4009.18 1751
4009.78 1688
4010.38 1663
4010.97 1713
4011.57 1679
4012.17 1599
4012.77 1731
4013.36 1646
4013.96 1618
4014.56 1710
4015.16 1739
4015.75 1595
4016.35 1557
4016.95 1749
4017.55 1675
4018.14 1567
4018.74 1656
4019.34 1760
4019.94 1725
4020.54 1584
4021.13 1659
4021.73 1660
4022.33 1629
4022.93 1780
4023.53 1713
4024.12 1775
4024.72 1690
4025.32 1855
4025.92 1926
4026.52 1874
4027.12 1966
4027.71 2051
4028.31 2067
4028.91 2288
4029.51 2331
4030.11 2291
4030.71 2222
4031.31 2247
4031.90 2070
4032.50 2005
4033.10 2159
4033.70 2147
4034.30 2040
4034.90 2023
4035.50 1857
4036.10 2027
4036.70 1872
4037.29 1935
4037.89 1772
4038.49 1555
4039.09 1576
4039.69 1523
4040.29 1546
4040.89 1498
4041.49 1459
4042.09 1436
4042.69 1541
4043.29 1577
4043.89 1538
4044.49 1493
4045.09 1371
4045.69 1554
4046.29 1603
4046.89 1402
4047.49 1487
4048.09 1533
4048.69 1546
4049.29 1282
4049.89 1468
4050.49 1678
4051.09 1537
4051.69 1453
4052.29 1400
4052.89 1560
4053.49 1657
4054.09 1598
4054.69 1589
4055.29 1497
4055.89 1481
4056.49 1520
4057.09 1476
4057.69 1558
4058.29 1526
4058.89 1536
4059.49 1486
4060.09 1519
4060.70 1544
4061.30 1578
4061.90 1493
4062.50 1470
4063.10 1461
4063.70 1482
4064.30 1439
4064.90 1432
4065.50 1463
4066.11 1448
4066.71 1310
4067.31 1511
4067.91 1567
4068.51 1405
4069.11 1411
4069.71 1454
4070.32 1547
4070.92 1551
4071.52 1515
4072.12 1538
4072.72 1583
4073.32 1458
4073.93 1418
4074.53 1429
4075.13 1503
4075.73 1393
4076.33 1465
4076.94 1377
4077.54 1458
4078.14 1402
4078.74 1379
4079.34 1388
4079.95 1472
4080.55 1369
4081.15 1482
4081.75 1536
4082.36 1500
4082.96 1428
4083.56 1383
4084.16 1464
4084.77 1565
4085.37 1447
4085.97 1463
4086.58 1479
4087.18 1455
4087.78 1490
4088.38 1460
4088.99 1459
4089.59 1568
4090.19 1370
4090.80 1334
4091.40 1426
4092.00 1405
4092.61 1422
4093.21 1480
4093.81 1284
4094.42 1419
4095.02 1406
4095.62 1432
4096.23 1435
4096.83 1471
4097.43 1558
4098.04 1450
4098.64 1464
4099.24 1474
4099.85 1381
4100.45 1258
4101.06 1366
4101.66 1459
4102.26 1466
4102.87 1371
4103.47 1444
4104.08 1304
4104.68 1325
4105.28 1396
4105.89 1481
4106.49 1476
4107.10 1515
4107.70 1500
4108.31 1408
4108.91 1418
4109.51 1536
4110.12 1490
4110.72 1379
4111.33 1435
4111.93 1410
4112.54 1386
4113.14 1461
4113.75 1491
4114.35 1329
4114.96 1248
4115.56 1299
4116.17 1353
4116.77 1361
4117.38 1455
4117.98 1451
4118.59 1442
4119.19 1353
4119.80 1420
4120.40 1455
4121.01 1429
4121.61 1450
4122.22 1616
4122.82 1420
4123.43 1343
4124.04 1418
4124.64 1400
4125.25 1493
4125.85 1376
4126.46 1310
4127.06 1414
4127.67 1321
4128.28 1386
4128.88 1356
4129.49 1375
4130.09 1474
4130.70 1265
4131.31 1371
4131.91 1503
4132.52 1344
4133.12 1280
4133.73 1427
4134.34 1620
4134.94 1524
4135.55 1383
4136.16 1458
4136.76 1397
4137.37 1488
4137.98 1674
4138.58 1727
4139.19 1606
4139.80 1642
4140.40 1677
4141.01 1520
4141.62 1643
4142.22 1511
4142.83 1569
4143.44 1511
4144.04 1589
4144.65 1606
4145.26 1611
4145.86 1618
4146.47 1549
4147.08 1585
4147.69 1478
4148.29 1417
4148.90 1438
4149.51 1460
4150.12 1507
4150.72 1533
4151.33 1569
4151.94 1502
4152.55 1480
4153.15 1549
4153.76 1375
4154.37 1388
4154.98 1475
4155.59 1457
4156.19 1587
4156.80 1845
4157.41 1653
4158.02 1738
4158.63 1793
4159.23 1985
4159.84 1799
4160.45 1861
4161.06 1652
4161.67 1585
4162.28 1500
4162.88 1629
4163.49 1574
4164.10 1749
4164.71 1639
4165.32 1481
4165.93 1545
4166.53 1535
4167.14 1496
4167.75 1567
4168.36 1547
4168.97 1488
4169.58 1503
4170.19 1591
4170.80 1597
4171.41 1517
4172.01 1533
4172.62 1442
4173.23 1545
4173.84 1573
4174.45 1464
4175.06 1470
4175.67 1500
4176.28 1434
4176.89 1430
4177.50 1404
4178.11 1499
4178.72 1590
4179.33 1542
4179.94 1475
4180.55 1552
4181.16 1487
4181.77 1458
4182.38 1625
4182.99 1475
4183.60 1552
4184.21 1470
4184.82 1474
4185.43 1527
4186.04 1522
4186.65 1502
4187.26 1416
4187.87 1494
4188.48 1516
4189.09 1466
4189.70 1475
4190.31 1482
4190.92 1592
4191.53 1619
4192.14 1430
4192.75 1505
4193.36 1543
4193.97 1471
4194.58 1588
4195.19 1595
4195.80 1569
4196.41 1546
4197.03 1534
4197.64 1536
4198.25 1642
4198.86 1731
4199.47 1538
4200.08 1557
4200.69 1490
4201.30 1416
4201.91 1519
4202.53 1525
4203.14 1490
4203.75 1541
4204.36 1571
4204.97 1458
4205.58 1324
4206.19 1444
4206.81 1497
4207.42 1551
4208.03 1474
4208.64 1410
4209.25 1471
4209.86 1515
4210.48 1417
4211.09 1369
4211.70 1510
4212.31 1463
4212.92 1399
4213.54 1495
4214.15 1433
4214.76 1520
4215.37 1598
4215.99 1695
4216.60 1510
4217.21 1552
4217.82 1628
4218.43 1551
4219.05 1669
4219.66 1533
4220.27 1674
4220.89 1669
4221.50 1709
4222.11 1770
4222.72 1613
4223.34 1658
4223.95 1695
4224.56 1589
4225.17 1565
4225.79 1699
4226.40 1801
4227.01 1725
4227.63 1679
4228.24 1778
4228.85 1815
4229.47 1836
4230.08 1843
4230.69 1873
4231.31 2072
4231.92 2235
4232.53 2461
4233.15 2701
4233.76 2920
4234.37 3105
4234.99 3548
4235.60 3468
4236.22 3290
4236.83 3292
4237.44 3133
4238.06 2829
4238.67 2586
4239.28 2270
4239.90 1996
4240.51 1921
4241.13 1732
4241.74 1686
4242.36 1693
4242.97 1614
4243.58 1546
4244.20 1687
4244.81 1767
4245.43 1746
4246.04 1640
4246.66 1720
4247.27 1738
4247.89 1549
4248.50 1686
4249.11 1635
4249.73 1622
4250.34 1807
4250.96 1856
4251.57 1650
4252.19 1614
4252.80 1775
4253.42 1632
4254.03 1635
4254.65 1487
4255.26 1543
4255.88 1700
4256.49 1606
4257.11 1645
4257.72 1647
4258.34 1520
4258.96 1396
4259.57 1440
4260.19 1503
4260.80 1528
4261.42 1591
4262.03 1436
4262.65 1466
4263.26 1491
4263.88 1564
4264.50 1618
4265.11 1615
4265.73 1567
4266.34 1608
4266.96 1618
4267.58 1701
4268.19 1680
4268.81 1626
4269.42 1701
4270.04 1695
4270.66 1793
4271.27 1778
4271.89 1766
4272.51 1608
4273.12 1714
4273.74 1773
4274.36 1798
4274.97 1946
4275.59 1861
4276.20 1844
4276.82 1964
4277.44 2005
4278.06 1825
4278.67 1860
4279.29 1697
4279.91 1656
4280.52 1767
4281.14 1746
4281.76 1508
4282.37 1588
4282.99 1541
4283.61 1618
4284.23 1584
4284.84 1515
4285.46 1528
4286.08 1655
4286.69 1705
4287.31 1751
4287.93 1617
4288.55 1735
4289.16 1753
4289.78 1706
4290.40 1715
4291.02 1664
4291.64 1794
4292.25 1640
4292.87 1673
4293.49 1741
4294.11 1699
4294.73 1692
4295.34 1600
4295.96 1548
4296.58 1522
4297.20 1596
4297.82 1491
4298.43 1522
4299.05 1600
4299.67 1406
4300.29 1387
4300.91 1484
4301.53 1498
4302.14 1442
4302.76 1511
4303.38 1630
4304.00 1586
4304.62 1510
4305.24 1581
4305.86 1520
4306.48 1414
4307.09 1568
4307.71 1504
4308.33 1583
4308.95 1595
4309.57 1619
4310.19 1557
4310.81 1504
4311.43 1525
4312.05 1513
4312.67 1402
4313.29 1578
4313.90 1555
4314.52 1519
4315.14 1568
4315.76 1541
4316.38 1650
4317.00 1658
4317.62 1667
4318.24 1638
4318.86 1729
4319.48 1624
4320.10 1721
4320.72 1760
4321.34 1690
4321.96 1736
4322.58 1667
4323.20 1826
4323.82 1918
4324.44 1919
4325.06 1864
4325.68 1872
4326.30 2061
4326.92 2084
4327.54 2017
4328.16 1990
4328.78 1932
4329.40 2056
4330.02 1996
4330.64 2025
4331.27 2114
4331.89 1916
4332.51 2009
4333.13 2365
4333.75 2463
4334.37 2736
4334.99 3047
4335.61 3172
4336.23 3428
4336.85 3693
4337.47 4254
4338.09 4081
4338.72 3996
4339.34 4000
4339.96 3971
4340.58 3721
4341.20 3579
4341.82 3550
4342.44 3323
4343.07 3657
4343.69 4217
4344.31 4811
4344.93 6048
4345.55 6606
4346.17 7143
4346.79 7733
4347.42 7933
4348.04 7525
4348.66 7272
4349.28 6576
4349.90 5991
4350.53 4850
4351.15 3995
4351.77 3686
4352.39 3212
4353.01 3048
4353.64 2785
4354.26 2682
4354.88 2450
4355.50 2472
4356.13 2379
4356.75 2681
4357.37 2463
4357.99 2536
4358.62 2590
4359.24 2489
4359.86 2473
4360.48 2525
4361.11 2446
4361.73 2175
4362.35 2345
4362.98 2197
4363.60 2253
4364.22 2067
4364.84 2277
4365.47 2303
4366.09 2225
4366.71 2111
4367.34 2170
4367.96 2111
4368.58 2075
4369.21 1980
4369.83 1900
4370.45 1732
4371.08 1791
4371.70 1726
4372.32 1537
4372.95 1728
4373.57 1713
4374.20 1585
4374.82 1764
4375.44 1716
4376.07 1636
4376.69 1659
4377.31 1599
4377.94 1719
4378.56 1931
4379.19 1782
4379.81 1732
4380.43 1753
4381.06 1752
4381.68 1719
4382.31 1811
4382.93 1751
4383.56 1714
4384.18 1712
4384.80 1674
4385.43 1694
4386.05 1637
4386.68 1650
4387.30 1747
4387.93 1707
4388.55 1506
4389.18 1620
4389.80 1542
4390.43 1538
4391.05 1492
4391.68 1535
4392.30 1625
4392.93 1528
4393.55 1561
4394.18 1678
4394.80 1594
4395.43 1597
4396.05 1524
4396.68 1530
4397.30 1450
4397.93 1469
4398.55 1616
4399.18 1533
4399.80 1560
4400.43 1648
4401.06 1662
4401.68 1688
4402.31 1673
4402.93 1762
4403.56 1789
4404.18 1619
4404.81 1553
4405.44 1614
4406.06 1638
4406.69 1616
4407.31 1513
4407.94 1614
4408.57 1712
4409.19 1632
4409.82 1736
4410.45 1547
4411.07 1523
4411.70 1495
4412.32 1367
4412.95 1596
4413.58 1548
4414.20 1537
4414.83 1545
4415.46 1532
4416.08 1422
4416.71 1450
4417.34 1614
4417.96 1409
4418.59 1392
4419.22 1382
4419.84 1426
4420.47 1504
4421.10 1600
4421.73 1555
4422.35 1438
4422.98 1490
4423.61 1591
4424.23 1346
4424.86 1378
4425.49 1318
4426.12 1449
4426.74 1434
4427.37 1435
4428.00 1617
4428.63 1525
4429.25 1470
4429.88 1553
4430.51 1582
4431.14 1446
4431.77 1497
4432.39 1619
4433.02 1728
4433.65 1681
4434.28 1635
4434.90 1664
4435.53 1592
4436.16 1649
4436.79 1768
4437.42 1792
4438.05 1819
4438.67 1649
4439.30 1493
4439.93 1623
4440.56 1559
4441.19 1556
4441.82 1578
4442.44 1559
4443.07 1523
4443.70 1558
4444.33 1533
4444.96 1628
4445.59 1650
4446.22 1658
4446.85 1756
4447.47 1735
4448.10 1711
4448.73 1721
4449.36 1816
4449.99 1773
4450.62 1622
4451.25 1699
4451.88 1762
4452.51 1713
4453.14 1785
4453.77 1906
4454.40 1918
4455.02 2190
4455.65 2128
4456.28 2018
4456.91 1981
4457.54 1874
4458.17 1789
4458.80 1761
4459.43 1802
4460.06 1642
4460.69 1655
4461.32 1535
4461.95 1496
4462.58 1421
4463.21 1441
4463.84 1487
4464.47 1431
4465.10 1505
4465.73 1473
4466.36 1494
4466.99 1580
4467.62 1606
4468.25 1605
4468.88 1546
4469.51 1365
4470.14 1310
4470.78 1449
4471.41 1426
4472.04 1421
4472.67 1473
4473.30 1464
4473.93 1557
4474.56 1601
4475.19 1428
4475.82 1504
4476.45 1381
4477.08 1351
4477.71 1443
4478.35 1339
4478.98 1453
4479.61 1531
4480.24 1552
4480.87 1608
4481.50 1712
4482.13 1574
4482.76 1508
4483.40 1587
4484.03 1568
4484.66 1586
4485.29 1472
4485.92 1610
4486.55 1571
4487.19 1477
4487.82 1756
4488.45 1759
4489.08 1854
4489.71 1702
4490.34 1509
4490.98 1584
4491.61 1718
4492.24 1661
4492.87 1761
4493.50 1708
4494.14 1570
4494.77 1585
4495.40 1613
4496.03 1533
4496.67 1662
4497.30 1713
4497.93 1943
4498.56 1852
4499.20 1990
4499.83 2106
4500.46 2195
4501.09 2513
4501.73 2625
4502.36 2787
4502.99 2612
4503.63 2429
4504.26 2303
4504.89 2212
4505.52 2153
4506.16 2086
4506.79 1784
4507.42 1809
4508.06 1774
4508.69 1719
4509.32 1680
4509.96 1577
4510.59 1787
4511.22 1707
4511.86 1661
4512.49 1639
4513.12 1716
4513.76 1612
4514.39 1568
4515.02 1457
4515.66 1634
4516.29 1452
4516.93 1431
4517.56 1420
4518.19 1505
4518.83 1525
4519.46 1417
4520.10 1403
4520.73 1430
4521.36 1428
4522.00 1522
4522.63 1548
4523.27 1510
4523.90 1483
4524.54 1470
4525.17 1450
4525.80 1587
4526.44 1414
4527.07 1483
4527.71 1532
4528.34 1600
4528.98 1694
4529.61 1653
4530.25 1690
4530.88 1887
4531.52 2010
4532.15 1843
4532.79 2044
4533.42 2020
4534.06 1862
4534.69 1774
4535.33 1622
4535.96 1744
4536.60 1740
4537.23 1527
4537.87 1540
4538.50 1493
4539.14 1405
4539.77 1381
4540.41 1390
4541.04 1334
4541.68 1264
4542.31 1515
4542.95 1423
4543.59 1456
4544.22 1488
4544.86 1423
4545.49 1335
4546.13 1339
4546.77 1325
4547.40 1349
4548.04 1229
4548.67 1144
4549.31 1414
4549.95 1498
4550.58 1361
4551.22 1449
4551.85 1508
4552.49 1480
4553.13 1393
4553.76 1375
4554.40 1442
4555.04 1350
4555.67 1544
4556.31 1527
4556.95 1435
4557.58 1415
4558.22 1467
4558.86 1423
4559.49 1305
4560.13 1456
4560.77 1370
4561.40 1401
4562.04 1415
4562.68 1361
4563.31 1357
4563.95 1294
4564.59 1473
4565.23 1481
4565.86 1429
4566.50 1410
4567.14 1491
4567.77 1521
4568.41 1473
4569.05 1463
4569.69 1454
4570.32 1363
4570.96 1349
4571.60 1415
4572.24 1408
4572.88 1492
4573.51 1412
4574.15 1521
4574.79 1355
4575.43 1313
4576.06 1484
4576.70 1455
4577.34 1493
4577.98 1613
4578.62 1494
4579.26 1530
4579.89 1453
4580.53 1395
4581.17 1496
4581.81 1415
4582.45 1537
4583.09 1543
4583.72 1450
4584.36 1708
4585.00 1592
4585.64 1596
4586.28 1587
4586.92 1553
4587.56 1644
4588.19 1819
4588.83 1913
4589.47 2084
4590.11 2229
4590.75 2377
4591.39 2595
4592.03 2723
4592.67 2934
4593.31 2562
4593.95 2409
4594.58 2497
4595.22 2106
4595.86 2007
4596.50 1922
4597.14 1775
4597.78 1677
4598.42 1674
4599.06 1696
4599.70 1629
4600.34 1584
4600.98 1626
4601.62 1898
4602.26 1778
4602.90 1600
4603.54 1576
4604.18 1559
4604.82 1493
4605.46 1506
4606.10 1556
4606.74 1588
4607.38 1620
4608.02 1545
4608.66 1497
4609.30 1509
4609.94 1617
4610.58 1485
4611.22 1420
4611.86 1513
4612.50 1440
4613.14 1503
4613.78 1564
4614.42 1531
4615.06 1366
4615.70 1443
4616.35 1432
4616.99 1534
4617.63 1516
4618.27 1491
4618.91 1396
4619.55 1441
4620.19 1450
4620.83 1510
4621.47 1507
4622.11 1454
4622.76 1401
4623.40 1448
4624.04 1342
4624.68 1412
4625.32 1386
4625.96 1418
4626.60 1447
4627.25 1367
4627.89 1377
4628.53 1407
4629.17 1415
4629.81 1506
4630.45 1446
4631.10 1549
4631.74 1598
4632.38 1654
4633.02 1765
4633.66 1650
4634.30 1636
4634.95 1546
4635.59 1573
4636.23 1662
4636.87 1654
4637.52 1558
4638.16 1735
4638.80 1584
4639.44 1619
4640.08 1611
4640.73 1591
4641.37 1556
4642.01 1702
4642.66 1697
4643.30 1495
4643.94 1451
4644.58 1455
4645.23 1512
4645.87 1556
4646.51 1489
4647.15 1392
4647.80 1495
4648.44 1492
4649.08 1426
4649.73 1407
4650.37 1432
4651.01 1442
4651.66 1436
4652.30 1374
4652.94 1398
4653.59 1376
4654.23 1415
4654.87 1478
4655.52 1444
4656.16 1400
4656.80 1384
4657.45 1528
4658.09 1476
4658.73 1367
4659.38 1306
4660.02 1403
4660.67 1311
4661.31 1336
4661.95 1366
4662.60 1378
4663.24 1389
4663.89 1298
4664.53 1227
4665.17 1260
4665.82 1295
4666.46 1298
4667.11 1269
4667.75 1273
4668.40 1290
4669.04 1202
4669.68 1260
4670.33 1324
4670.97 1219
4671.62 1265
4672.26 1263
4672.91 1262
4673.55 1340
4674.20 1388
4674.84 1305
4675.49 1328
4676.13 1398
4676.78 1360
4677.42 1213
4678.07 1366
4678.71 1411
4679.36 1505
4680.00 1293
4680.65 1391
4681.29 1512
4681.94 1590
4682.58 1363
4683.23 1271
4683.87 1416
4684.52 1404
4685.16 1371
4685.81 1469
4686.46 1469
4687.10 1306
4687.75 1283
4688.39 1318
4689.04 1421
4689.68 1225
4690.33 1380
4690.98 1432
4691.62 1521
4692.27 1483
4692.91 1447
4693.56 1506
4694.21 1541
4694.85 1673
4695.50 1536
4696.15 1563
4696.79 1877
4697.44 2044
4698.08 2210
4698.73 2313
4699.38 2583
4700.02 2737
4700.67 2569
4701.32 2532
4701.96 2120
4702.61 1894
4703.26 1793
4703.90 1792
4704.55 1760
4705.20 1583
4705.84 1654
4706.49 1582
4707.14 1477
4707.79 1629
4708.43 1627
4709.08 1516
4709.73 1539
4710.37 1570
4711.02 1618
4711.67 1707
4712.32 1609
4712.96 1593
4713.61 1538
4714.26 1715
4714.91 1808
4715.55 1487
4716.20 1438
4716.85 1478
4717.50 1608
4718.15 1542
4718.79 1535
4719.44 1393
4720.09 1428
4720.74 1460
4721.39 1637
4722.03 1663
4722.68 1679
4723.33 1715
4723.98 1754
4724.63 1581
4725.27 1665
4725.92 1787
4726.57 1698
4727.22 1846
4727.87 1767
4728.52 1730
4729.16 1658
4729.81 1561
4730.46 1606
4731.11 1578
4731.76 1581
4732.41 1593
4733.06 1583
4733.71 1565
4734.36 1506
4735.00 1547
4735.65 1407
4736.30 1320
4736.95 1365
4737.60 1545
4738.25 1588
4738.90 1413
4739.55 1592
4740.20 1498
4740.85 1439
4741.50 1404
4742.15 1524
4742.80 1611
4743.44 1618
4744.09 1707
4744.74 1513
4745.39 1467
4746.04 1619
4746.69 1648
4747.34 1546
4747.99 1652
4748.64 1810
4749.29 1870
4749.94 1873
4750.59 1937
4751.24 2037
4751.89 2070
4752.54 2065
4753.19 2101
4753.84 2166
4754.49 2148
4755.14 2027
4755.79 1802
4756.44 1797
4757.10 1761
4757.75 1614
4758.40 1642
4759.05 1644
4759.70 1459
4760.35 1394
4761.00 1399
4761.65 1374
4762.30 1440
4762.95 1443
4763.60 1520
4764.25 1516
4764.90 1646
4765.56 1677
4766.21 1821
4766.86 2051
4767.51 1854
4768.16 1678
4768.81 1729
4769.46 1780
4770.11 1745
4770.77 1680
4771.42 1532
4772.07 1500
4772.72 1454
4773.37 1487
4774.02 1586
4774.67 1526
4775.33 1621
4775.98 1439
4776.63 1461
4777.28 1533
4777.93 1675
4778.59 1604
4779.24 1594
4779.89 1683
4780.54 1808
4781.19 1794
4781.85 1687
4782.50 1658
4783.15 1770
4783.80 1722
4784.46 1744
4785.11 1735
4785.76 1758
4786.41 1613
4787.07 1516
4787.72 1608
4788.37 1646
4789.02 1564
4789.68 1501
4790.33 1594
4790.98 1616
4791.63 1574
4792.29 1585
4792.94 1486
4793.59 1565
4794.25 1491
4794.90 1525
4795.55 1584
4796.21 1678
4796.86 1589
4797.51 1490
4798.17 1635
4798.82 1564
4799.47 1483
4800.13 1512
4800.78 1474
4801.43 1572
4802.09 1489
4802.74 1491
4803.39 1586
4804.05 1714
4804.70 1442
4805.35 1552
4806.01 1369
4806.66 1354
4807.32 1479
4807.97 1457
4808.62 1536
4809.28 1465
4809.93 1497
4810.59 1597
4811.24 1454
4811.89 1471
4812.55 1689
4813.20 1691
4813.86 1668
4814.51 1460
4815.17 1538
4815.82 1696
4816.48 1649
4817.13 1580
4817.78 1792
4818.44 1734
4819.09 1740
4819.75 1786
4820.40 1663
4821.06 1692
4821.71 1910
4822.37 1923
4823.02 1746
4823.68 1711
4824.33 1805
4824.99 1806
4825.64 1779
4826.30 1855
4826.95 1915
4827.61 2099
4828.26 2189
4828.92 2210
4829.58 2051
4830.23 1965
4830.89 2021
4831.54 2204
4832.20 2122
4832.85 2091
4833.51 2351
4834.16 2361
4834.82 2436
4835.48 2431
4836.13 2470
4836.79 2627
4837.44 2587
4838.10 2712
4838.76 2792
4839.41 2758
4840.07 2772
4840.72 2893
4841.38 2840
4842.04 2828
4842.69 2942
4843.35 2968
4844.01 2927
4844.66 3047
4845.32 3028
4845.98 3065
4846.63 3168
4847.29 3622
4847.95 4199
4848.60 4623
4849.26 5308
4849.92 5702
4850.57 6017
4851.23 5818
4851.89 5578
4852.54 5297
4853.20 5050
4853.86 4900
4854.51 4357
4855.17 4238
4855.83 4341
4856.49 4469
4857.14 4805
4857.80 5237
4858.46 5467
4859.12 5359
4859.77 5240
4860.43 4832
4861.09 4616
4861.75 4431
4862.40 3982
4863.06 4004
4863.72 3929
4864.38 3995
4865.03 4204
4865.69 4145
4866.35 4035
4867.01 4076
4867.67 4362
4868.32 4227
4868.98 4050
4869.64 3952
4870.30 3673
4870.96 3544
4871.62 3543
4872.27 3169
4872.93 3481
4873.59 3140
4874.25 3069
4874.91 3107
4875.57 3118
4876.22 2949
4876.88 3069
4877.54 2894
4878.20 3084
4878.86 3209
4879.52 3177
4880.18 3183
4880.84 2936
4881.49 3000
4882.15 2850
4882.81 2649
4883.47 2639
4884.13 2549
4884.79 2413
4885.45 2502
4886.11 2422
4886.77 2440
4887.43 2515
4888.09 2714
4888.75 3017
4889.41 2972
4890.07 2900
4890.72 2897
4891.38 3007
4892.04 2943
4892.70 2931
4893.36 2639
4894.02 2612
4894.68 2633
4895.34 2557
4896.00 2299
4896.66 2415
4897.32 2296
4897.98 2407
4898.64 2405
4899.30 2257
4899.96 2313
4900.62 2239
4901.28 2225
4901.94 2228
4902.60 2369
4903.27 2244
4903.93 2136
4904.59 2163
4905.25 2047
4905.91 2155
4906.57 2026
4907.23 1995
4907.89 2065
4908.55 1974
4909.21 2018
4909.87 1978
4910.53 2044
4911.19 1988
4911.85 1669
4912.52 1808
4913.18 1855
4913.84 1857
4914.50 1681
4915.16 1664
4915.82 1579
4916.48 1522
4917.14 1592
4917.81 1719
4918.47 1718
4919.13 1728
4919.79 1836
4920.45 1885
4921.11 1730
4921.77 1559
4922.44 1563
4923.10 1630
4923.76 1624
4924.42 1673
4925.08 1625
4925.75 1634
4926.41 1705
4927.07 1640
4927.73 1639
4928.39 1685
4929.06 1802
4929.72 1766
4930.38 1745
4931.04 1671
4931.71 1737
4932.37 1821
4933.03 1725
4933.69 1727
4934.36 1686
4935.02 1656
4935.68 1639
4936.34 1614
4937.01 1608
4937.67 1619
4938.33 1550
4938.99 1540
4939.66 1554
4940.32 1556
4940.98 1467
4941.65 1404
4942.31 1557
4942.97 1572
4943.63 1613
4944.30 1524
4944.96 1617
4945.62 1577
4946.29 1583
4946.95 1540
4947.61 1429
4948.28 1445
4948.94 1516
4949.61 1564
4950.27 1598
4950.93 1488
4951.60 1503
4952.26 1451
4952.92 1362
4953.59 1409
4954.25 1450
4954.92 1412
4955.58 1425
4956.24 1399
4956.91 1499
4957.57 1683
4958.24 1575
4958.90 1569
4959.56 1439
4960.23 1518
4960.89 1535
4961.56 1695
4962.22 1670
4962.89 1698
4963.55 1787
4964.21 2098
4964.88 1903
4965.54 1912
4966.21 1994
4966.87 1849
4967.54 1693
4968.20 1563
4968.87 1423
4969.53 1517
4970.20 1444
4970.86 1427
4971.53 1514
4972.19 1457
4972.86 1602
4973.52 1408
4974.19 1457
4974.85 1503
4975.52 1504
4976.18 1528
4976.85 1511
4977.51 1456
4978.18 1436
4978.85 1510
4979.51 1498
4980.18 1401
4980.84 1476
4981.51 1439
4982.17 1377
4982.84 1349
4983.50 1350
4984.17 1434
4984.84 1565
4985.50 1574
4986.17 1617
4986.83 1589
4987.50 1678
4988.17 1786
4988.83 1842
4989.50 1797
4990.17 1838
4990.83 1993
4991.50 1791
4992.16 1587
4992.83 1665
4993.50 1595
4994.16 1690
4994.83 1618
4995.50 1497
4996.16 1414
4996.83 1410
4997.50 1362
4998.16 1369
4998.83 1300
4999.50 1377
5000.16 1255
5000.83 1306
5001.50 1384
5002.17 1389
5002.83 1383
5003.50 1359
5004.17 1398
5004.83 1271
5005.50 1263
5006.17 1252
5006.84 1312
5007.50 1252
5008.17 1295
5008.84 1352
5009.51 1313
5010.17 1320
5010.84 1365
5011.51 1309
5012.18 1366
5012.84 1301
5013.51 1259
5014.18 1186
5014.85 1349
5015.52 1414
5016.18 1354
5016.85 1259
5017.52 1384
5018.19 1326
5018.86 1373
5019.52 1226
5020.19 1328
5020.86 1330
5021.53 1278
5022.20 1371
5022.87 1352
5023.54 1398
5024.20 1457
5024.87 1422
5025.54 1389
5026.21 1310
5026.88 1224
5027.55 1336
5028.22 1481
5028.88 1358
5029.55 1353
5030.22 1415
5030.89 1382
5031.56 1554
5032.23 1475
5032.90 1389
5033.57 1392
5034.24 1239
5034.91 1378
5035.58 1344
5036.25 1225
5036.91 1259
5037.58 1317
5038.25 1400
5038.92 1210
5039.59 1227
5040.26 1317
5040.93 1285
5041.60 1186
5042.27 1223
5042.94 1219
5043.61 1207
5044.28 1274
5044.95 1266
5045.62 1242
5046.29 1273
5046.96 1263
5047.63 1206
5048.30 1249
5048.97 1184
5049.64 1235
5050.31 1242
5050.98 1226
5051.65 1306
5052.32 1191
5052.99 1155
5053.66 1193
5054.33 1129
5055.00 1231
5055.68 1113
5056.35 1123
5057.02 1310
5057.69 1302
5058.36 1284
5059.03 1214
5059.70 1199
5060.37 1222
5061.04 1226
5061.71 1158
5062.38 1152
5063.06 1217
5063.73 1258
5064.40 1192
5065.07 1102
5065.74 1272
5066.41 1285
5067.08 1200
5067.75 1179
5068.43 1189
5069.10 1213
5069.77 1237
5070.44 1267
5071.11 1253
5071.78 1158
5072.46 1056
5073.13 1202
5073.80 1186
5074.47 1161
5075.14 1310
5075.81 1214
5076.49 1365
5077.16 1383
5077.83 1484
5078.50 1539
5079.18 1464
5079.85 1541
5080.52 1455
5081.19 1430
5081.86 1355
5082.54 1360
5083.21 1326
5083.88 1399
5084.55 1285
5085.23 1197
5085.90 1279
5086.57 1327
5087.25 1348
5087.92 1513
5088.59 1520
5089.26 1580
5089.94 1667
5090.61 1611
5091.28 1617
5091.96 1661
5092.63 1680
5093.30 1584
5093.97 1512
5094.65 1488
5095.32 1544
5095.99 1460
5096.67 1517
5097.34 1349
5098.01 1396
5098.69 1456
5099.36 1509
5100.04 1364
5100.71 1312
5101.38 1430
5102.06 1368
5102.73 1360
5103.40 1355
5104.08 1483
5104.75 1469
5105.43 1479
5106.10 1428
5106.77 1339
5107.45 1367
5108.12 1384
5108.80 1320
5109.47 1309
5110.14 1381
5110.82 1224
5111.49 1331
5112.17 1278
5112.84 1276
5113.52 1375
5114.19 1449
5114.87 1316
5115.54 1283
5116.21 1313
5116.89 1366
5117.56 1391
5118.24 1390
5118.91 1534
5119.59 1460
5120.26 1515
5120.94 1391
5121.61 1469
5122.29 1349
5122.96 1517
5123.64 1416
5124.31 1296
5124.99 1282
5125.66 1475
5126.34 1535
5127.01 1299
5127.69 1325
5128.37 1403
5129.04 1334
5129.72 1295
5130.39 1360
5131.07 1248
5131.74 1340
5132.42 1319
5133.09 1270
5133.77 1239
5134.45 1329
5135.12 1254
5135.80 1282
5136.47 1312
5137.15 1281
5137.83 1316
5138.50 1331
5139.18 1257
5139.85 1196
5140.53 1251
5141.21 1129
5141.88 1115
5142.56 1076
5143.24 1153
5143.91 1121
5144.59 1262
5145.27 1129
5145.94 1106
5146.62 1146
5147.30 1086
5147.97 1174
5148.65 1171
5149.33 1154
5150.00 1207
5150.68 1151
5151.36 1011
5152.03 1185
5152.71 1198
5153.39 1204
5154.07 1255
5154.74 1189
5155.42 1136
5156.10 1145
5156.77 1237
5157.45 1281
5158.13 1295
5158.81 1182
5159.48 1182
5160.16 1253
5160.84 1216
5161.52 1245
5162.19 1165
5162.87 1159
5163.55 1198
5164.23 1202
5164.91 1202
5165.58 1249
5166.26 1408
5166.94 1286
5167.62 1188
5168.30 1310
5168.97 1302
5169.65 1271
5170.33 1260
5171.01 1349
5171.69 1124
5172.37 1070
5173.04 1195
5173.72 1254
5174.40 1213
5175.08 1251
5175.76 1121
5176.44 1243
5177.11 1195
5177.79 1173
5178.47 1135
5179.15 1222
5179.83 1341
5180.51 1239
5181.19 1304
5181.87 1195
5182.55 1130
5183.22 1161
5183.90 1290
5184.58 1343
5185.26 1192
5185.94 1135
5186.62 1036
5187.30 964
5187.98 1138
5188.66 1088
5189.34 1094
5190.02 1088
5190.70 1184
5191.38 1090
5192.06 1148
5192.74 1176
5193.42 1263
5194.10 1166
5194.78 1131
5195.46 1081
5196.14 1089
5196.82 1124
5197.50 966
5198.18 1018
5198.86 1159
5199.54 1158
5200.22 1075
5200.90 1082
5201.58 1064
5202.26 1158
5202.94 1212
5203.62 1133
5204.30 1223
5204.98 1251
5205.66 1212
5206.34 1217
5207.02 1246
5207.70 1220
5208.38 1274
5209.06 1375
5209.74 1291
5210.42 1206
5211.10 1281
5211.79 1361
5212.47 1420
5213.15 1280
5213.83 1360
5214.51 1328
5215.19 1338
5215.87 1352
5216.55 1477
5217.23 1523
5217.92 1491
5218.60 1449
5219.28 1424
5219.96 1447
5220.64 1465
5221.32 1533
5222.00 1421
5222.69 1437
5223.37 1561
5224.05 1343
5224.73 1475
5225.41 1382
5226.10 1343
5226.78 1311
5227.46 1313
5228.14 1390
5228.82 1366
5229.51 1335
5230.19 1340
5230.87 1326
5231.55 1408
5232.23 1294
5232.92 1298
5233.60 1269
5234.28 1270
5234.96 1271
5235.65 1358
5236.33 1486
5237.01 1395
5237.69 1572
5238.38 1407
5239.06 1337
5239.74 1411
5240.42 1301
5241.11 1367
5241.79 1355
5242.47 1475
5243.16 1346
5243.84 1313
5244.52 1401
5245.21 1367
5245.89 1287
5246.57 1353
5247.26 1273
5247.94 1317
5248.62 1355
5249.31 1291
5249.99 1345
5250.67 1477
5251.36 1503
5252.04 1612
5252.72 1798
5253.41 1607
5254.09 1662
5254.77 1465
5255.46 1353
5256.14 1294
5256.83 1329
5257.51 1304
5258.19 1333
5258.88 1402
5259.56 1410
5260.25 1443
5260.93 1474
5261.61 1488
5262.30 1543
5262.98 1522
5263.67 1327
5264.35 1370
5265.04 1546
5265.72 1479
5266.40 1365
5267.09 1305
5267.77 1313
5268.46 1299
5269.14 1360
5269.83 1440
5270.51 1381
5271.20 1212
5271.88 1385
5272.57 1467
5273.25 1419
5273.94 1407
5274.62 1247
5275.31 1222
5275.99 1266
5276.68 1239
5277.36 1217
5278.05 1243
5278.73 1183
5279.42 1190
5280.10 1352
5280.79 1409
5281.47 1348
5282.16 1342
5282.85 1349
5283.53 1352
5284.22 1284
5284.90 1248
5285.59 1234
5286.27 1134
5286.96 1284
5287.65 1253
5288.33 1010
5289.02 1071
5289.70 1243
5290.39 1230
5291.08 1115
5291.76 1182
5292.45 1202
5293.13 1325
5293.82 1276
5294.51 1229
5295.19 1286
5295.88 1375
5296.57 1324
5297.25 1267
5297.94 1305
5298.63 1426
5299.31 1390
5300.00 1423
5300.69 1380
5301.37 1594
5302.06 1516
5302.75 1514
5303.43 1593
5304.12 1453
5304.81 1501
5305.49 1519
5306.18 1388
5306.87 1315
5307.56 1280
5308.24 1286
5308.93 1325
5309.62 1415
5310.30 1331
5310.99 1360
5311.68 1508
5312.37 1485
5313.05 1372
5313.74 1390
5314.43 1276
5315.12 1236
5315.81 1119
5316.49 1280
5317.18 1369
5317.87 1442
5318.56 1479
5319.24 1486
5319.93 1634
5320.62 1743
5321.31 1697
5322.00 1616
5322.68 1692
5323.37 1550
5324.06 1425
5324.75 1417
5325.44 1276
5326.13 1345
5326.81 1392
5327.50 1262
5328.19 1303
5328.88 1289
5329.57 1330
5330.26 1237
5330.95 1247
5331.63 1240
5332.32 1076
5333.01 1169
5333.70 1210
5334.39 1139
5335.08 1281
5335.77 1284
5336.46 1240
5337.15 1310
5337.84 1254
5338.52 1229
5339.21 1267
5339.90 1362
5340.59 1282
5341.28 1353
5341.97 1264
5342.66 1251
5343.35 1212
5344.04 1250
5344.73 1333
5345.42 1251
5346.11 1229
5346.80 1412
5347.49 1316
5348.18 1426
5348.87 1479
5349.56 1532
5350.25 1523
5350.94 1609
5351.63 1463
5352.32 1507
5353.01 1563
5353.70 1414
5354.39 1350
5355.08 1231
5355.77 1174
5356.46 1256
5357.15 1234
5357.84 1230
5358.53 1202
5359.22 1065
5359.91 1173
5360.60 1251
5361.29 1285
5361.98 1247
5362.67 1128
5363.36 1243
5364.06 1257
5364.75 1239
5365.44 1161
5366.13 1175
5366.82 1136
5367.51 1158
5368.20 1126
5368.89 1069
5369.58 1038
5370.27 1017
5370.97 1222
5371.66 1211
5372.35 1139
5373.04 1201
5373.73 1098
5374.42 1005
5375.11 1070
5375.81 1058
5376.50 1061
5377.19 1122
5377.88 1085
5378.57 1204
5379.26 1120
5379.96 1056
5380.65 1146
5381.34 1128
5382.03 1247
5382.72 1219
5383.42 1093
5384.11 1104
5384.80 1163
5385.49 1119
5386.19 1163
5386.88 1165
5387.57 1235
5388.26 1305
5388.96 1274
5389.65 1173
5390.34 1284
5391.03 1237
5391.73 1294
5392.42 1170
5393.11 1195
5393.80 1185
5394.50 1064
5395.19 1044
5395.88 1118
5396.57 1132
5397.27 1203
5397.96 1186
5398.65 1244
5399.35 1091
5400.04 1169
5400.73 1125
5401.43 1087
5402.12 1091
5402.81 1045
5403.51 1140
5404.20 1097
5404.89 1203
5405.59 1200
5406.28 1299
5406.97 1166
5407.67 1130
5408.36 1188
5409.06 1159
5409.75 1175
5410.44 1288
5411.14 1212
5411.83 1143
5412.52 1289
5413.22 1194
5413.91 1165
5414.61 1245
5415.30 1174
5415.99 1262
5416.69 1258
5417.38 1144
5418.08 1164
5418.77 1246
5419.47 1265
5420.16 1204
5420.86 1264
5421.55 1237
5422.24 1296
5422.94 1304
5423.63 1256
5424.33 1294
5425.02 1263
5425.72 1237
5426.41 1197
5427.11 1280
5427.80 1406
5428.50 1233
5429.19 1122
5429.89 1178
5430.58 1296
5431.28 1346
5431.97 1360
5432.67 1424
5433.36 1213
5434.06 1408
5434.75 1471
5435.45 1429
5436.15 1472
5436.84 1761
5437.54 1715
5438.23 1604
5438.93 1628
5439.62 1706
5440.32 1501
5441.01 1630
5441.71 1524
5442.41 1518
5443.10 1459
5443.80 1530
5444.49 1639
5445.19 1634
5445.89 1622
5446.58 1716
5447.28 1738
5447.98 1703
5448.67 1852
5449.37 1776
5450.06 1715
5450.76 1821
5451.46 1805
5452.15 1579
5452.85 1741
5453.55 1706
5454.24 1500
5454.94 1567
5455.64 1582
5456.33 1631
5457.03 1438
5457.73 1452
5458.42 1513
5459.12 1521
5459.82 1765
5460.51 1713
5461.21 1740
5461.91 1657
5462.61 1589
5463.30 1544
5464.00 1575
5464.70 1642
5465.40 1676
5466.09 1782
5466.79 1736
5467.49 1766
5468.18 1800
5468.88 1752
5469.58 1745
5470.28 1841
5470.98 1850
5471.67 1708
5472.37 1820
5473.07 1868
5473.77 2061
5474.46 2092
5475.16 1980
5475.86 2242
5476.56 2351
5477.26 2374
5477.95 2624
5478.65 3064
5479.35 3500
5480.05 3811
5480.75 4128
5481.45 3907
5482.14 3999
5482.84 3810
5483.54 3416
5484.24 3170
5484.94 2977
5485.64 2714
5486.34 2474
5487.03 2590
5487.73 2549
5488.43 2472
5489.13 2363
5489.83 2436
5490.53 2457
5491.23 2582
5491.93 2650
5492.63 2634
5493.33 2698
5494.02 2879
5494.72 2876
5495.42 2742
5496.12 2797
5496.82 3061
5497.52 3169
5498.22 3368
5498.92 4116
5499.62 5261
5500.32 5771
5501.02 6235
5501.72 6384
5502.42 6134
5503.12 5952
5503.82 5339
5504.52 4424
5505.22 4004
5505.92 3564
5506.62 2861
5507.32 2672
5508.02 2456
5508.72 2478
5509.42 2420
5510.12 2482
5510.82 2333
5511.52 2195
5512.22 2153
5512.92 2219
5513.62 2161
5514.32 2118
5515.02 2283
5515.72 2245
5516.42 2195
5517.12 2121
5517.82 2026
5518.52 2044
5519.22 2151
5519.93 2035
5520.63 1868
5521.33 1972
5522.03 1843
5522.73 1734
5523.43 1764
5524.13 1678
5524.83 1600
5525.53 1623
5526.23 1621
5526.94 1570
5527.64 1533
5528.34 1532
5529.04 1455
5529.74 1567
5530.44 1653
5531.14 1504
5531.85 1489
5532.55 1442
5533.25 1535
5533.95 1399
5534.65 1390
5535.35 1583
5536.06 1583
5536.76 1560
5537.46 1503
5538.16 1384
5538.86 1435
5539.57 1367
5540.27 1465
5540.97 1402
5541.67 1513
5542.37 1605
5543.08 1489
5543.78 1391
5544.48 1360
5545.18 1398
5545.89 1299
5546.59 1426
5547.29 1465
5547.99 1472
5548.70 1366
5549.40 1352
5550.10 1415
5550.81 1343
5551.51 1443
5552.21 1304
5552.91 1334
5553.62 1345
5554.32 1406
5555.02 1528
5555.73 1394
5556.43 1476
5557.13 1407
5557.84 1292
5558.54 1312
5559.24 1324
5559.95 1389
5560.65 1419
5561.35 1382
5562.06 1430
5562.76 1441
5563.46 1418
5564.17 1618
5564.87 1508
5565.57 1460
5566.28 1474
5566.98 1408
5567.69 1447
5568.39 1420
5569.09 1332
5569.80 1395
5570.50 1403
5571.21 1368
5571.91 1332
5572.61 1301
5573.32 1331
5574.02 1351
5574.73 1420
5575.43 1541
5576.14 1535
5576.84 1508
5577.54 1304
5578.25 1365
5578.95 1285
5579.66 1334
5580.36 1326
5581.07 1388
5581.77 1334
5582.48 1257
5583.18 1228
5583.89 1313
5584.59 1391
5585.30 1234
5586.00 1182
5586.71 1314
5587.41 1322
5588.12 1278
5588.82 1227
5589.53 1248
5590.23 1255
5590.94 1218
5591.64 1164
5592.35 1227
5593.05 1426
5593.76 1395
5594.47 1347
5595.17 1303
5595.88 1229
5596.58 1242
5597.29 1328
5597.99 1123
5598.70 1110
5599.41 1229
5600.11 1089
5600.82 1160
5601.52 1160
5602.23 1137
5602.94 1192
5603.64 1246
5604.35 1186
5605.05 1287
5605.76 1260
5606.47 1202
5607.17 1242
5607.88 1237
5608.59 1206
5609.29 1253
5610.00 1315
5610.70 1256
5611.41 1201
5612.12 1318
5612.82 1255
5613.53 1239
5614.24 1217
5614.95 1303
5615.65 1286
5616.36 1298
5617.07 1290
5617.77 1125
5618.48 1194
5619.19 1186
5619.89 1253
5620.60 1210
5621.31 1209
5622.02 1196
5622.72 1211
5623.43 1260
5624.14 1283
5624.85 1311
5625.55 1365
5626.26 1387
5626.97 1233
5627.68 1308
5628.38 1287
5629.09 1351
5629.80 1307
5630.51 1463
5631.21 1336
5631.92 1235
5632.63 1489
5633.34 1386
5634.05 1276
5634.75 1311
5635.46 1295
5636.17 1308
5636.88 1257
5637.59 1335
5638.30 1503
5639.00 1339
5639.71 1356
5640.42 1453
5641.13 1393
5641.84 1377
5642.55 1434
5643.26 1270
5643.96 1371
5644.67 1355
5645.38 1311
5646.09 1330
5646.80 1264
5647.51 1223
5648.22 1342
5648.93 1303
5649.64 1277
5650.34 1375
5651.05 1336
5651.76 1387
5652.47 1465
5653.18 1387
5653.89 1341
5654.60 1437
5655.31 1482
5656.02 1602
5656.73 1702
5657.44 1876
5658.15 1987
5658.86 1819
5659.57 1827
5660.28 1702
5660.99 1630
5661.70 1623
5662.41 1561
5663.12 1454
5663.83 1407
5664.54 1431
5665.25 1292
5665.96 1400
5666.67 1207
5667.38 1265
5668.09 1350
5668.80 1390
5669.51 1356
5670.22 1384
5670.93 1372
5671.64 1250
5672.35 1206
5673.06 1324
5673.77 1309
5674.48 1254
5675.19 1202
5675.90 1236
5676.61 1196
5677.32 1270
5678.03 1303
5678.74 1371
5679.45 1213
5680.17 1188
5680.88 1294
5681.59 1230
5682.30 1201
5683.01 1193
5683.72 1161
5684.43 1142
5685.14 1049
5685.85 1099
5686.57 1190
5687.28 1193
5687.99 1097
5688.70 1147
5689.41 1069
5690.12 1110
5690.84 1197
5691.55 1114
5692.26 1247
5692.97 1272
5693.68 1128
5694.39 1185
5695.11 1153
5695.82 1149
5696.53 1146
5697.24 1156
5697.95 1107
5698.67 1136
5699.38 1253
5700.09 1206
5700.80 1197
5701.51 1159
5702.23 1114
5702.94 1092
5703.65 1204
5704.36 1166
5705.08 1083
5705.79 1048
5706.50 1078
5707.21 1055
5707.93 1114
5708.64 1050
5709.35 1076
5710.07 1035
5710.78 1034
5711.49 1095
5712.20 1080
5712.92 1039
5713.63 1011
5714.34 1054
5715.06 1039
5715.77 1061
5716.48 1087
5717.20 1137
5717.91 1094
5718.62 1124
5719.34 1096
5720.05 1062
5720.76 1091
5721.48 1116
5722.19 1066
5722.90 1053
5723.62 1167
5724.33 1142
5725.05 1244
5725.76 1250
5726.47 1364
5727.19 1246
5727.90 1313
5728.61 1309
5729.33 1249
5730.04 1250
5730.76 1262
5731.47 1272
5732.19 1101
5732.90 1063
5733.61 1148
5734.33 1115
5735.04 1158
5735.76 1170
5736.47 1078
5737.19 1067
5737.90 1178
5738.61 1235
5739.33 1115
5740.04 1041
5740.76 1059
5741.47 1030
5742.19 1073
5742.90 1026
5743.62 1121
5744.33 1043
5745.05 1094
5745.76 1083
5746.48 1117
5747.19 1099
5747.91 1056
5748.62 1110
5749.34 1134
5750.05 1128
5750.77 1179
5751.49 1131
5752.20 1132
5752.92 1098
5753.63 1101
5754.35 1194
5755.06 1091
5755.78 1080
5756.49 1076
5757.21 1050
5757.93 1021
5758.64 1048
5759.36 1024
5760.07 1137
5760.79 1125
5761.51 1160
5762.22 1019
5762.94 1108
5763.65 1033
5764.37 1127
5765.09 1109
5765.80 987
5766.52 969
5767.24 1116
5767.95 1188
5768.67 1035
5769.39 1046
5770.10 1095
5770.82 1096
5771.53 1070
5772.25 1053
5772.97 1020
5773.69 1059
5774.40 1141
5775.12 1171
5775.84 1150
5776.55 1089
5777.27 1176
5777.99 1240
5778.70 1196
5779.42 1152
5780.14 1092
5780.86 1118
5781.57 1111
5782.29 1071
5783.01 1069
5783.72 1105
5784.44 1082
5785.16 1007
5785.88 1066
5786.59 1102
5787.31 1087
5788.03 1164
5788.75 1104
5789.47 1074
5790.18 1097
5790.90 1255
5791.62 1199
5792.34 1299
5793.06 1222
5793.77 1276
5794.49 1337
5795.21 1229
5795.93 1245
5796.65 1402
5797.36 1264
5798.08 1285
5798.80 1467
5799.52 1573
5800.24 1954
5800.96 2170
5801.67 2331
5802.39 2563
5803.11 2727
5803.83 2603
5804.55 2568
5805.27 2289
5805.99 2081
5806.71 1879
5807.42 1570
5808.14 1622
5808.86 1575
5809.58 1595
5810.30 1417
5811.02 1430
5811.74 1479
5812.46 1470
5813.18 1487
5813.90 1486
5814.62 1606
5815.34 1422
5816.05 1471
5816.77 1391
5817.49 1359
5818.21 1433
5818.93 1479
5819.65 1484
5820.37 1491
5821.09 1523
5821.81 1531
5822.53 1480
5823.25 1405
5823.97 1366
5824.69 1362
5825.41 1269
5826.13 1227
5826.85 1356
5827.57 1327
5828.29 1220
5829.01 1282
5829.73 1331
5830.45 1359
5831.17 1202
5831.89 1237
5832.61 1254
5833.33 1208
5834.05 1202
5834.78 1177
5835.50 1180
5836.22 1239
5836.94 1268
5837.66 1286
5838.38 1225
5839.10 1193
5839.82 1222
5840.54 1189
5841.26 1247
5841.98 1248
5842.70 1200
5843.43 1246
5844.15 1238
5844.87 1201
5845.59 1163
5846.31 1152
5847.03 1026
5847.75 1116
5848.47 1129
5849.20 1290
5849.92 1297
5850.64 1155
5851.36 1163
5852.08 1195
5852.80 1177
5853.53 1213
5854.25 1241
5854.97 1231
5855.69 1149
5856.41 1194
5857.14 1069
5857.86 1079
5858.58 1219
5859.30 1196
5860.02 1179
5860.75 1286
5861.47 1278
5862.19 1237
5862.91 1215
5863.64 1168
5864.36 1278
5865.08 1302
5865.80 1315
5866.52 1378
5867.25 1263
5867.97 1192
5868.69 1271
5869.42 1291
5870.14 1274
5870.86 1326
5871.58 1225
5872.31 1175
5873.03 1220
5873.75 1184
5874.48 1135
5875.20 1112
5875.92 1183
5876.65 1191
5877.37 1174
5878.09 1222
5878.81 1175
5879.54 1223
5880.26 1275
5880.99 1288
5881.71 1275
5882.43 1183
5883.16 1204
5883.88 1342
5884.60 1306
5885.33 1230
5886.05 1302
5886.77 1432
5887.50 1395
5888.22 1398
5888.95 1276
5889.67 1190
5890.39 1170
5891.12 1151
5891.84 1313
5892.57 1234
5893.29 1163
5894.01 1201
5894.74 1224
5895.46 1368
5896.19 1222
5896.91 1273
5897.64 1235
5898.36 1282
5899.09 1288
5899.81 1294
5900.53 1309
5901.26 1354
5901.98 1280
5902.71 1265
5903.43 1310
5904.16 1380
5904.88 1423
5905.61 1366
5906.33 1232
5907.06 1320
5907.78 1277
5908.51 1443
5909.23 1453
5909.96 1505
5910.68 1463
5911.41 1491
5912.14 1452
5912.86 1448
5913.59 1516
5914.31 1543
5915.04 1660
5915.76 1453
5916.49 1413
5917.21 1445
5917.94 1459
5918.67 1397
5919.39 1532
5920.12 1452
5920.84 1538
5921.57 1639
5922.29 1552
5923.02 1583
5923.75 1600
5924.47 1565
5925.20 1530
5925.93 1573
5926.65 1642
5927.38 1665
5928.10 1663
5928.83 1745
5929.56 1675
5930.28 1763
5931.01 1839
5931.74 1738
5932.46 1791
5933.19 1853
5933.92 1915
5934.64 1822
5935.37 1858
5936.10 1875
5936.82 1957
5937.55 1978
5938.28 2020
5939.00 2144
5939.73 2047
5940.46 2216
5941.19 2185
5941.91 2214
5942.64 2219
5943.37 2131
5944.09 2251
5944.82 2439
5945.55 2445
5946.28 2415
5947.00 2581
5947.73 2652
5948.46 2705
5949.19 2895
5949.92 2793
5950.64 2956
5951.37 3412
5952.10 3763
5952.83 3660
5953.55 3874
5954.28 3845
5955.01 3780
5955.74 3406
5956.47 3484
5957.19 3550
5957.92 3395
5958.65 3443
5959.38 3505
5960.11 3478
5960.84 3441
5961.56 3525
5962.29 3452
5963.02 3613
5963.75 3793
5964.48 4365
5965.21 4813
5965.94 5140
5966.66 5940
5967.39 6007
5968.12 6421
5968.85 6212
5969.58 5689
5970.31 5348
5971.04 5040
5971.77 4874
5972.50 4558
5973.22 4395
5973.95 4497
5974.68 4497
5975.41 4574
5976.14 4669
5976.87 4437
5977.60 4453
5978.33 4566
5979.06 4996
5979.79 5095
5980.52 5084
5981.25 5259
5981.98 5057
5982.71 5483
5983.44 5257
5984.17 5564
5984.90 5586
5985.63 5271
5986.36 5201
5987.09 5283
5987.82 5518
5988.55 5186
5989.28 5232
5990.01 5214
5990.74 5155
5991.47 5330
5992.20 5508
5992.93 5524
5993.66 5511
5994.39 5552
5995.12 5854
5995.85 5995
5996.58 6167
5997.31 6063
5998.04 6098
5998.77 6287
5999.50 6046
6000.23 6106
6000.96 6025
6001.69 5810
6002.42 5817
6003.16 5618
6003.89 5427
6004.62 5371
6005.35 5424
6006.08 5414
6006.81 5750
6007.54 6163
6008.27 6943
6009.00 7763
6009.74 9118
6010.47 10815
6011.20 13041
6011.93 15100
6012.66 17423
6013.39 19026
6014.13 20017
6014.86 20105
6015.59 19644
6016.32 18478
6017.05 16982
6017.78 14873
6018.52 12637
6019.25 10756
6019.98 9115
6020.71 7705
6021.44 6491
6022.18 5554
6022.91 5105
6023.64 4537
6024.37 4209
6025.10 4073
6025.84 3788
6026.57 3832
6027.30 3673
6028.03 3789
6028.77 3686
6029.50 3404
6030.23 3255
6030.96 3263
6031.70 3249
6032.43 3227
6033.16 3172
6033.90 3147
6034.63 3141
6035.36 3027
6036.09 2923
6036.83 3218
6037.56 3338
6038.29 3185
6039.03 3406
6039.76 3581
6040.49 3570
6041.23 3556
6041.96 3470
6042.69 3595
6043.43 3746
6044.16 3770
6044.89 3841
6045.63 3849
6046.36 3853
6047.09 3919
6047.83 4122
6048.56 4407
6049.29 4308
6050.03 4495
6050.76 4826
6051.50 5219
6052.23 5476
6052.96 5947
6053.70 6125
6054.43 5969
6055.17 5617
6055.90 5460
6056.63 5185
6057.37 4607
6058.10 4179
6058.84 4063
6059.57 4070
6060.31 3855
6061.04 3947
6061.77 3904
6062.51 3795
6063.24 3781
6063.98 3676
6064.71 3387
6065.45 3528
6066.18 3634
6066.92 3298
6067.65 3336
6068.39 3312
6069.12 3345
6069.86 3212
6070.59 3095
6071.33 3126
6072.06 3005
6072.80 2919
6073.53 2994
6074.27 2928
6075.00 2898
6075.74 2897
6076.47 2779
6077.21 2697
6077.95 2770
6078.68 2727
6079.42 2822
6080.15 2700
6080.89 2736
6081.62 2723
6082.36 2740
6083.09 2597
6083.83 2481
6084.57 2433
6085.30 2554
6086.04 2649
6086.77 2631
6087.51 2561
6088.25 2628
6088.98 2567
6089.72 2561
6090.46 2669
6091.19 2802
6091.93 2757
6092.66 2769
6093.40 2783
6094.14 2666
6094.87 2627
6095.61 2397
6096.35 2503
6097.08 2468
6097.82 2273
6098.56 2342
6099.29 2321
6100.03 2187
6100.77 2261
6101.50 2215
6102.24 2166
6102.98 2132
6103.72 2232
6104.45 2129
6105.19 2056
6105.93 1987
6106.66 2123
6107.40 2161
6108.14 2116
6108.88 2216
6109.61 2125
6110.35 2122
6111.09 2262
6111.83 2210
6112.56 2173
6113.30 2240
6114.04 2243
6114.78 2269
6115.51 2256
6116.25 2254
6116.99 2373
6117.73 2229
6118.47 2232
6119.20 2161
6119.94 2098
6120.68 2118
6121.42 2208
6122.16 2304
6122.89 2259
6123.63 2313
6124.37 2226
6125.11 2274
6125.85 2272
6126.59 2284
6127.32 2337
6128.06 2370
6128.80 2500
6129.54 2298
6130.28 2329
6131.02 2371
6131.76 2315
6132.49 2419
6133.23 2509
6133.97 2409
6134.71 2430
6135.45 2389
6136.19 2479
6136.93 2389
6137.67 2352
6138.41 2533
6139.15 2569
6139.88 2479
6140.62 2461
6141.36 2473
6142.10 2496
6142.84 2484
6143.58 2400
6144.32 2372
6145.06 2428
6145.80 2540
6146.54 2440
6147.28 2381
6148.02 2410
6148.76 2552
6149.50 2571
6150.24 2600
6150.98 2458
6151.72 2527
6152.46 2539
6153.20 2555
6153.94 2642
6154.68 2769
6155.42 2718
6156.16 2852
6156.90 3009
6157.64 3055
6158.38 2848
6159.12 2881
6159.86 2956
6160.60 3048
6161.34 3182
6162.08 3304
6162.82 3436
6163.56 3758
6164.30 3824
6165.05 3885
6165.79 4130
6166.53 4279
6167.27 4381
6168.01 4529
6168.75 4321
6169.49 4447
6170.23 4429
6170.97 4359
6171.71 4078
6172.46 4155
6173.20 3911
6173.94 3987
6174.68 3823
6175.42 3759
6176.16 3924
6176.90 3755
6177.64 3975
6178.39 3752
6179.13 3689
6179.87 3765
6180.61 3732
6181.35 3986
6182.09 4069
6182.84 4239
6183.58 4228
6184.32 4379
6185.06 4204
6185.80 3996
6186.55 4074
6187.29 4408
6188.03 4163
6188.77 4405
6189.52 4560
6190.26 4641
6191.00 4817
6191.74 5168
6192.48 5250
6193.23 5667
6193.97 5534
6194.71 5485
6195.45 5637
6196.20 5466
6196.94 5267
6197.68 5314
6198.43 5423
6199.17 5563
6199.91 5643
6200.65 5478
6201.40 5202
6202.14 5275
6202.88 5617
6203.63 6196
6204.37 7449
6205.11 9202
6205.86 11294
6206.60 14483
6207.34 18188
6208.09 22036
6208.83 25155
6209.57 27541
6210.32 28498
6211.06 27786
6211.80 26755
6212.55 24632
6213.29 21840
6214.03 18469
6214.78 15314
6215.52 12489
6216.26 10335
6217.01 8394
6217.75 7099
6218.50 6299
6219.24 5745
6219.98 5200
6220.73 5230
6221.47 4944
6222.22 5030
6222.96 5080
6223.71 5393
6224.45 5430
6225.19 5514
6225.94 5601
6226.68 5436
6227.43 5157
6228.17 4675
6228.92 4381
6229.66 4156
6230.41 3787
6231.15 3504
6231.90 3419
6232.64 3347
6233.39 3332
6234.13 3217
6234.87 3184
6235.62 3266
6236.36 3442
6237.11 3623
6237.86 3805
6238.60 4238
6239.35 4491
6240.09 4822
6240.84 4878
6241.58 4766
6242.33 4808
6243.07 4401
6243.82 4225
6244.56 4164
6245.31 4047
6246.05 4048
6246.80 4038
6247.55 4365
6248.29 4426
6249.04 4217
6249.78 4036
6250.53 4030
6251.27 3891
6252.02 3936
6252.77 3857
6253.51 3658
6254.26 3572
6255.01 3652
6255.75 3696
6256.50 3665
6257.24 3619
6257.99 3489
6258.74 3374
6259.48 3456
6260.23 3488
6260.98 3386
6261.72 3382
6262.47 3323
6263.22 3174
6263.96 3074
6264.71 3044
6265.46 2986
6266.20 3097
6266.95 3000
6267.70 2882
6268.44 2972
6269.19 2980
6269.94 3087
6270.68 2999
6271.43 3106
6272.18 3080
6272.93 2922
6273.67 2867
6274.42 2814
6275.17 2999
6275.92 3046
6276.66 2922
6277.41 2981
6278.16 3212
6278.91 3202
6279.65 3188
6280.40 3323
6281.15 3224
6281.90 3174
6282.64 3010
6283.39 2957
6284.14 2705
6284.89 2650
6285.64 2648
6286.38 2710
6287.13 2582
6287.88 2541
6288.63 2440
6289.38 2483
6290.12 2454
6290.87 2408
6291.62 2418
6292.37 2310
6293.12 2293
6293.87 2275
6294.61 2327
6295.36 2324
6296.11 2395
6296.86 2360
6297.61 2424
6298.36 2321
6299.11 2189
6299.86 2295
6300.60 2264
6301.35 2160
6302.10 2160
6302.85 2135
6303.60 2020
6304.35 2077
6305.10 2147
6305.85 2094
6306.60 2024
6307.35 2220
6308.10 2226
6308.85 2312
6309.59 2359
6310.34 2375
6311.09 2393
6311.84 2475
6312.59 2506
6313.34 2643
6314.09 2572
6314.84 2466
6315.59 2473
6316.34 2370
6317.09 2398
6317.84 2367
6318.59 2417
6319.34 2298
6320.09 2441
6320.84 2331
6321.59 2201
6322.34 2262
6323.09 2138
6323.84 2050
6324.59 2057
6325.34 2088
6326.09 1874
6326.84 1791
6327.59 1805
6328.34 1751
6329.09 1789
6329.85 1824
6330.60 1839
6331.35 1837
6332.10 1800
6332.85 1810
6333.60 1840
6334.35 1889
6335.10 1823
6335.85 1754
6336.60 1789
6337.35 1861
6338.10 1901
6338.86 1944
6339.61 1883
6340.36 1781
6341.11 1726
6341.86 1890
6342.61 1801
6343.36 1827
6344.12 1747
6344.87 1791
6345.62 1798
6346.37 1886
6347.12 1874
6347.87 1862
6348.62 1956
6349.38 2001
6350.13 2087
6350.88 2197
6351.63 2216
6352.38 2406
6353.14 2483
6353.89 2356
6354.64 2391
6355.39 2249
6356.14 2342
6356.90 2323
6357.65 2194
6358.40 2189
6359.15 2092
6359.91 2089
6360.66 2073
6361.41 2063
6362.16 2063
6362.92 1965
6363.67 1925
6364.42 1871
6365.17 1860
6365.93 1895
6366.68 1947
6367.43 1902
6368.19 1964
6368.94 2026
6369.69 1984
6370.44 1889
6371.20 2001
6371.95 1923
6372.70 1938
6373.46 1784
6374.21 1716
6374.96 1860
6375.72 1826
6376.47 1816
6377.22 1870
6377.98 1889
6378.73 1975
6379.48 1925
6380.24 1885
6380.99 1924
6381.75 1858
6382.50 1887
6383.25 2007
6384.01 1945
6384.76 1778
6385.51 1789
6386.27 1872
6387.02 1936
6387.78 1812
6388.53 1735
6389.28 1645
6390.04 1647
6390.79 1586
6391.55 1627
6392.30 1599
6393.06 1695
6393.81 1818
6394.56 1735
6395.32 1635
6396.07 1696
6396.83 1794
6397.58 1752
6398.34 1702
6399.09 1668
6399.85 1734
6400.60 1681
6401.36 1655
6402.11 1685
6402.87 1645
6403.62 1538
6404.38 1695
6405.13 1733
6405.89 1651
6406.64 1582
6407.40 1734
6408.15 1837
6408.91 1835
6409.66 1876
6410.42 2078
6411.17 2004
6411.93 1817
6412.68 1743
6413.44 1857
6414.20 1829
6414.95 1715
6415.71 1640
6416.46 1782
6417.22 1721
6417.97 1720
6418.73 1672
6419.49 1760
6420.24 1782
6421.00 1723
6421.75 1645
6422.51 1654
6423.27 1689
6424.02 1646
6424.78 1704
6425.54 1640
6426.29 1545
6427.05 1566
6427.80 1587
6428.56 1684
6429.32 1569
6430.07 1629
6430.83 1677
6431.59 1688
6432.34 1682
6433.10 1601
6433.86 1668
6434.61 1735
6435.37 1596
6436.13 1685
6436.88 1677
6437.64 1792
6438.40 1805
6439.16 1661
6439.91 1686
6440.67 1735
6441.43 1770
6442.18 1737
6442.94 1660
6443.70 1729
6444.46 1820
6445.21 1656
6445.97 1624
6446.73 1790
6447.49 1864
6448.24 1771
6449.00 1779
6449.76 1783
6450.52 1843
6451.28 1854
6452.03 1777
6452.79 1877
6453.55 2001
6454.31 1832
6455.06 1758
6455.82 1970
6456.58 1971
6457.34 1939
6458.10 2044
6458.86 2155
6459.61 2145
6460.37 2038
6461.13 1979
6461.89 2031
6462.65 2067
6463.41 2203
6464.16 2159
6464.92 2078
6465.68 2067
6466.44 2112
6467.20 2151
6467.96 2140
6468.72 2074
6469.48 2176
6470.23 2238
6470.99 2224
6471.75 2334
6472.51 2213
6473.27 2244
6474.03 2406
6474.79 2319
6475.55 2442
6476.31 2438
6477.07 2499
6477.83 2609
6478.59 2432
6479.35 2509
6480.10 2504
6480.86 2540
6481.62 2572
6482.38 2488
6483.14 2539
6483.90 2549
6484.66 2790
6485.42 2958
6486.18 2862
6486.94 2945
6487.70 3078
6488.46 3146
6489.22 3003
6489.98 3109
6490.74 3013
6491.50 3348
6492.26 3572
6493.02 3757
6493.78 3900
6494.54 4033
6495.30 3965
6496.06 3915
6496.82 3925
6497.59 3991
6498.35 4084
6499.11 4009
6499.87 3955
6500.63 3963
6501.39 3783
6502.15 3703
6502.91 3964
6503.67 4014
6504.43 3971
6505.19 4235
6505.95 4472
6506.71 4439
6507.48 4272
6508.24 4605
6509.00 4689
6509.76 4688
6510.52 4835
6511.28 4790
6512.04 4956
6512.80 4872
6513.57 4829
6514.33 4759
6515.09 4914
6515.85 4984
6516.61 5067
6517.37 5039
6518.14 4996
6518.90 5361
6519.66 5400
6520.42 5577
6521.18 5919
6521.95 6083
6522.71 6081
6523.47 6454
6524.23 6920
6524.99 7690
6525.76 8486
6526.52 9263
6527.28 9964
6528.04 10745
6528.80 11042
6529.57 10886
6530.33 10543
6531.09 10420
6531.85 10478
6532.62 11261
6533.38 12664
6534.14 15423
6534.91 18666
6535.67 21718
6536.43 24684
6537.19 26267
6537.96 26564
6538.72 25490
6539.48 23902
6540.25 20934
6541.01 17560
6541.77 14675
6542.53 11698
6543.30 9531
6544.06 7802
6544.82 6594
6545.59 5920
6546.35 5369
6547.11 4739
6547.88 4422
6548.64 4377
6549.41 4156
6550.17 4132
6550.93 4085
6551.70 4112
6552.46 4056
6553.22 3931
6553.99 3761
6554.75 3877
6555.52 3627
6556.28 3509
6557.04 3411
6557.81 3369
6558.57 3113
6559.34 3222
6560.10 3462
6560.86 3605
6561.63 3564
6562.39 3894
6563.16 4062
6563.92 4432
6564.69 4392
6565.45 4500
6566.21 4638
6566.98 4708
6567.74 4515
6568.51 4288
6569.27 4344
6570.04 4224
6570.80 4294
6571.57 4345
6572.33 4410
6573.10 4582
6573.86 4699
6574.63 5229
6575.39 5440
6576.16 5408
6576.92 5331
6577.69 5377
6578.45 5106
6579.22 4931
6579.98 4842
6580.75 4885
6581.51 4778
6582.28 4680
6583.05 4692
6583.81 4663
6584.58 4325
6585.34 4328
6586.11 4580
6586.87 4473
6587.64 4577
6588.41 4533
6589.17 4702
6589.94 4906
6590.70 4843
6591.47 5158
6592.24 5725
6593.00 5901
6593.77 6238
6594.53 6645
6595.30 6823
6596.07 7063
6596.83 6861
6597.60 6635
6598.37 6370
6599.13 6105
6599.90 5681
6600.66 5129
6601.43 4901
6602.20 4803
6602.96 4685
6603.73 4637
6604.50 4669
6605.26 4719
6606.03 5012
6606.80 5299
6607.57 5742
6608.33 6323
6609.10 6341
6609.87 6186
6610.63 6330
6611.40 6363
6612.17 6126
6612.94 5709
6613.70 5322
6614.47 4778
6615.24 4476
6616.00 4328
6616.77 4095
6617.54 3558
6618.31 3533
6619.08 3344
6619.84 3261
6620.61 3350
6621.38 3284
6622.15 3375
6622.91 3422
6623.68 3238
6624.45 3040
6625.22 3070
6625.99 3086
6626.75 3096
6627.52 3045
6628.29 3081
6629.06 2979
6629.83 3139
6630.59 3086
6631.36 3254
6632.13 3661
6632.90 3773
6633.67 4172
6634.44 4683
6635.21 4836
6635.97 4852
6636.74 4610
6637.51 4717
6638.28 4457
6639.05 4065
6639.82 3879
6640.59 3695
6641.36 3535
6642.12 3490
6642.89 3239
6643.66 3082
6644.43 3103
6645.20 3028
6645.97 3095
6646.74 3051
6647.51 3097
6648.28 3120
6649.05 3111
6649.82 3125
6650.59 3065
6651.36 3194
6652.12 3076
6652.89 3233
6653.66 3241
6654.43 3242
6655.20 3165
6655.97 3300
6656.74 3153
6657.51 3193
6658.28 3242
6659.05 3053
6659.82 2990
6660.59 3204
6661.36 3052
6662.13 2877
6662.90 2948
6663.67 2881
6664.44 2869
6665.21 2990
6665.98 2927
6666.75 2784
6667.52 2893
6668.30 2854
6669.07 2869
6669.84 3025
6670.61 3022
6671.38 2975
6672.15 3112
6672.92 3077
6673.69 3023
6674.46 2924
6675.23 3053
6676.00 2956
6676.77 3018
6677.54 3031
6678.32 3000
6679.09 2979
6679.86 3121
6680.63 3384
6681.40 3452
6682.17 3403
6682.94 3504
6683.71 3837
6684.49 4030
6685.26 4059
6686.03 4037
6686.80 4196
6687.57 4158
6688.34 3699
6689.11 3447
6689.89 3234
6690.66 3030
6691.43 3059
6692.20 2808
6692.97 2753
6693.75 2851
6694.52 2753
6695.29 2802
6696.06 2728
6696.83 2602
6697.61 2531
6698.38 2506
6699.15 2572
6699.92 2688
6700.70 2672
6701.47 2678
6702.24 2677
6703.01 2619
6703.79 2570
6704.56 2525
6705.33 2559
6706.10 2597
6706.88 2698
6707.65 2637
6708.42 2648
6709.19 2479
6709.97 2675
6710.74 2616
6711.51 2416
6712.29 2261
6713.06 2444
6713.83 2472
6714.61 2328
6715.38 2304
6716.15 2228
6716.92 2200
6717.70 2239
6718.47 2359
6719.24 2270
6720.02 2226
6720.79 2393
6721.57 2389
6722.34 2233
6723.11 2167
6723.89 2387
6724.66 2262
6725.43 2315
6726.21 2358
6726.98 2260
6727.76 2221
6728.53 2213
6729.30 2169
6730.08 2315
6730.85 2411
6731.63 2367
6732.40 2431
6733.17 2417
6733.95 2458
6734.72 2564
6735.50 2416
6736.27 2480
6737.05 2549
6737.82 2450
6738.59 2552
6739.37 2494
6740.14 2480
6740.92 2498
6741.69 2393
6742.47 2546
6743.24 2653
6744.02 2671
6744.79 2758
6745.57 2781
6746.34 2865
6747.12 2895
6747.89 2783
6748.67 3067
6749.44 3170
6750.22 3348
6750.99 3664
6751.77 4018
6752.54 4263
6753.32 4517
6754.09 4527
6754.87 4346
6755.65 3957
6756.42 3633
6757.20 3401
6757.97 3012
6758.75 2966
6759.52 2662
6760.30 2541
6761.08 2485
6761.85 2534
6762.63 2551
6763.40 2560
6764.18 2476
6764.96 2418
6765.73 2450
6766.51 2463
6767.28 2361
6768.06 2525
6768.84 2493
6769.61 2504
6770.39 2470
6771.17 2343
6771.94 2358
6772.72 2354
6773.50 2377
6774.27 2231
6775.05 2210
6775.82 2089
6776.60 2218
6777.38 2160
6778.16 2185
6778.93 2200
6779.71 2255
6780.49 2179
6781.26 2141
6782.04 2179
6782.82 2152
6783.59 2190
6784.37 1951
6785.15 2090
6785.93 2084
6786.70 2064
6787.48 1929
6788.26 1942
6789.04 1890
6789.81 1885
6790.59 1946
6791.37 2012
6792.15 2139
6792.92 2111
6793.70 2087
6794.48 1955
6795.26 1973
6796.03 2054
6796.81 1878
6797.59 1847
6798.37 1920
6799.15 2003
6799.92 1990
6800.70 2039
6801.48 1893
6802.26 1911
6803.04 2051
6803.81 2301
6804.59 2321
6805.37 2380
6806.15 2321
6806.93 2291
6807.71 2285
6808.49 2181
6809.26 2168
6810.04 2092
6810.82 2046
6811.60 1922
6812.38 2053
6813.16 2140
6813.94 2172
6814.72 2104
6815.49 2032
6816.27 2118
6817.05 2140
6817.83 2019
6818.61 2126
6819.39 2120
6820.17 2087
6820.95 1897
6821.73 2094
6822.51 2130
6823.29 2164
6824.07 2042
6824.85 2018
6825.62 2038
6826.40 1945
6827.18 2025
6827.96 1951
6828.74 1971
6829.52 2037
6830.30 2004
6831.08 1906
6831.86 1990
6832.64 2229
6833.42 2009
6834.20 2044
6834.98 2005
6835.76 2078
6836.54 1937
6837.32 2000
6838.10 2012
6838.88 1930
6839.66 1916
6840.44 1760
6841.22 1943
6842.01 1909
6842.79 1982
6843.57 1994
6844.35 1925
6845.13 1887
6845.91 1984
6846.69 2016
6847.47 2252
6848.25 2732
6849.03 3145
6849.81 3532
6850.59 3942
6851.37 4301
6852.16 4409
6852.94 4485
6853.72 4284
6854.50 4001
6855.28 3563
6856.06 3173
6856.84 2928
6857.62 2785
6858.41 2556
6859.19 2342
6859.97 2313
6860.75 2306
6861.53 2234
6862.31 2182
6863.09 2372
6863.88 2369
6864.66 2411
6865.44 2444
6866.22 2527
6867.00 2567
6867.79 2674
6868.57 2661
6869.35 2540
6870.13 2533
6870.91 2545
6871.70 2446
6872.48 2363
6873.26 2305
6874.04 2419
6874.83 2436
6875.61 2409
6876.39 2434
6877.17 2504
6877.96 2644
6878.74 2684
6879.52 2744
6880.30 2919
6881.09 3001
6881.87 2904
6882.65 3042
6883.43 2945
6884.22 3199
6885.00 3390
6885.78 3731
6886.57 4372
6887.35 5312
6888.13 6016
6888.92 6431
6889.70 6467
6890.48 6147
6891.26 5507
6892.05 4848
6892.83 4256
6893.62 3800
6894.40 3393
6895.18 3219
6895.97 3083
6896.75 2871
6897.53 2807
6898.32 2904
6899.10 3038
6899.88 2919
6900.67 2896
6901.45 3018
6902.24 2998
6903.02 2956
6903.80 2983
6904.59 3088
6905.37 3018
6906.16 2943
6906.94 3079
6907.72 3094
6908.51 3035
6909.29 2742
6910.08 2607
6910.86 2773
6911.65 2782
6912.43 2786
6913.21 2856
6914.00 2737
6914.78 2647
6915.57 2736
6916.35 2670
6917.14 2582
6917.92 2540
6918.71 2469
6919.49 2668
6920.28 2540
6921.06 2647
6921.85 2681
6922.63 2656
6923.42 2676
6924.20 2560
6924.99 2640
6925.77 2686
6926.56 2712
6927.34 2779
6928.13 2888
6928.91 2754
6929.70 2865
6930.49 2741
6931.27 2845
6932.06 2933
6932.84 2965
6933.63 2959
6934.41 3031
6935.20 3081
6935.99 3128
6936.77 3114
6937.56 3127
6938.34 3243
6939.13 3327
6939.92 3526
6940.70 3887
6941.49 4301
6942.27 4318
6943.06 4419
6943.85 4801
6944.63 4930
6945.42 5010
6946.21 4974
6946.99 4922
6947.78 5213
6948.57 5228
6949.35 5099
6950.14 5075
6950.92 4964
6951.71 4730
6952.50 4593
6953.29 4241
6954.07 4008
6954.86 3943
6955.65 4093
6956.43 4169
6957.22 4023
6958.01 4119
6958.79 3965
6959.58 3964
6960.37 4029
6961.16 4226
6961.94 4207
6962.73 4279
6963.52 4396
6964.31 4496
6965.09 4668
6965.88 4741
6966.67 5099
6967.46 5317
6968.24 5781
6969.03 5871
6969.82 6029
6970.61 6345
6971.39 6548
6972.18 6714
6972.97 6570
6973.76 6206
6974.55 6180
6975.33 6301
6976.12 6124
6976.91 6085
6977.70 6293
6978.49 6545
6979.27 6600
6980.06 7021
6980.85 7998
6981.64 9502
6982.43 12022
6983.22 15320
6984.01 19372
6984.79 23525
6985.58 27011
6986.37 29677
6987.16 30589
6987.95 30060
6988.74 28041
6989.53 25567
6990.32 22869
6991.10 18760
6991.89 14775
6992.68 12254
6993.47 10030
6994.26 8340
6995.05 6954
6995.84 6105
6996.63 5647
6997.42 5353
6998.21 4991
6999.00 4930
6999.79 4912
7000.58 5017
7001.36 5175
7002.15 5060
7002.94 5145
7003.73 5025
7004.52 4614
7005.31 4320
7006.10 3900
7006.89 3600
7007.68 3287
7008.47 3168
7009.26 3030
7010.05 2908
7010.84 3026
7011.63 3351
7012.42 3554
7013.21 3783
7014.00 3852
7014.79 4103
7015.58 4079
7016.37 3837
7017.16 3756
7017.96 3504
7018.75 3519
7019.54 3497
7020.33 3549
7021.12 3540
7021.91 3617
7022.70 3780
7023.49 4127
7024.28 4268
7025.07 4272
7025.86 4257
7026.65 4117
7027.44 3993
7028.24 3679
7029.03 3535
7029.82 3354
7030.61 3419
7031.40 3335
7032.19 3154
7032.98 3027
7033.77 2990
7034.57 3114
7035.36 3002
7036.15 3143
7036.94 3118
7037.73 3053
7038.52 3123
7039.32 3336
7040.11 3406
7040.90 3445
7041.69 3660
7042.48 3819
7043.27 3674
7044.07 3574
7044.86 3715
7045.65 3705
7046.44 3893
7047.23 3952
7048.03 4258
7048.82 4805
7049.61 5235
7050.40 5480
7051.20 5777
7051.99 5730
7052.78 5502
7053.57 4948
7054.37 4545
7055.16 4306
7055.95 3914
7056.74 3604
7057.54 3431
7058.33 3429
7059.12 3330
7059.91 3497
7060.71 3271
7061.50 3493
7062.29 3389
7063.09 3433
7063.88 3568
7064.67 3377
7065.47 3292
7066.26 3280
7067.05 3089
7067.85 3120
7068.64 2919
7069.43 2833
7070.23 2825
7071.02 2832
7071.81 2744
7072.61 2736
7073.40 2691
7074.19 2594
7074.99 2420
7075.78 2506
7076.57 2435
7077.37 2525
7078.16 2495
7078.96 2293
7079.75 2292
7080.54 2302
7081.34 2304
7082.13 2299
7082.93 2211
7083.72 2145
7084.51 2158
7085.31 2075
7086.10 2204
7086.90 2185
7087.69 2254
7088.49 2040
7089.28 2091
7090.08 2041
7090.87 2087
7091.66 2120
7092.46 2085
7093.25 2019
7094.05 1991
7094.84 2113
7095.64 2013
7096.43 1937
7097.23 2086
7098.02 1934
7098.82 1935
7099.61 1980
7100.41 1930
7101.20 1873
7102.00 1834
7102.79 1803
7103.59 1823
7104.38 1754
7105.18 1835
7105.98 1854
7106.77 1817
7107.57 1673
7108.36 1755
7109.16 1747
7109.95 1824
7110.75 1782
7111.54 1736
7112.34 1662
7113.14 1690
7113.93 1724
7114.73 1732
7115.52 1852
7116.32 1972
7117.12 1873
7117.91 1862
7118.71 1771
7119.50 1730
7120.30 1725
7121.10 1640
7121.89 1657
7122.69 1766
7123.49 1702
7124.28 1702
7125.08 1675
7125.88 1752
7126.67 1686
7127.47 1720
7128.27 1675
7129.06 1733
7129.86 1960
7130.66 1943
7131.45 1935
7132.25 2038
7133.05 2005
7133.84 1844
7134.64 1853
7135.44 1870
7136.23 1862
7137.03 1756
7137.83 1699
7138.63 1694
7139.42 1603
7140.22 1539
7141.02 1641
7141.82 1580
7142.61 1570
7143.41 1439
7144.21 1558
7145.01 1688
7145.80 1585
7146.60 1511
7147.40 1410
7148.20 1493
7148.99 1518
7149.79 1375
7150.59 1446
7151.39 1497
7152.19 1421
7152.98 1437
7153.78 1459
7154.58 1503
7155.38 1578
7156.18 1598
7156.98 1555
7157.77 1577
7158.57 1711
7159.37 1634
7160.17 1581
7160.97 1576
7161.77 1550
7162.56 1529
7163.36 1434
7164.16 1355
7164.96 1298
7165.76 1359
7166.56 1311
7167.36 1304
7168.16 1313
7168.95 1387
7169.75 1353
7170.55 1339
7171.35 1348
7172.15 1390
7172.95 1370
7173.75 1336
7174.55 1384
7175.35 1253
7176.15 1203
7176.95 1292
7177.75 1346
7178.55 1276
7179.35 1279
7180.14 1352
7180.94 1214
7181.74 1252
7182.54 1278
7183.34 1313
7184.14 1280
7184.94 1270
7185.74 1376
7186.54 1333
7187.34 1407
7188.14 1369
7188.94 1221
7189.74 1278
7190.54 1173
7191.34 1188
7192.14 1283
7192.94 1231
7193.74 1154
7194.54 1113
7195.35 1131
7196.15 1176
7196.95 1292
7197.75 1240
7198.55 1270
7199.35 1345
7200.15 1235
7200.95 1217
7201.75 1274
7202.55 1294
7203.35 1248
7204.15 1286
7204.95 1197
7205.75 1175
7206.56 1206
7207.36 1167
7208.16 1107
7208.96 1200
7209.76 1178
7210.56 1167
7211.36 1209
7212.16 1148
7212.97 1226
7213.77 1208
7214.57 1167
7215.37 1161
7216.17 1216
7216.97 1285
7217.78 1235
7218.58 1264
7219.38 1229
7220.18 1286
7220.98 1262
7221.78 1212
7222.59 1303
7223.39 1241
7224.19 1168
7224.99 1206
7225.79 1142
7226.60 1179
7227.40 1154
7228.20 1124
7229.00 1103
7229.81 1097
7230.61 1139
7231.41 1157
7232.21 1122
7233.02 1206
7233.82 1164
7234.62 1194
7235.42 1140
7236.23 1147
7237.03 1207
7237.83 1140
7238.63 1245
7239.44 1245
7240.24 1170
7241.04 1157
7241.85 1251
7242.65 1277
7243.45 1239
7244.26 1228
7245.06 1215
7245.86 1122
7246.67 1258
7247.47 1245
7248.27 1237
7249.08 1243
7249.88 1267
7250.68 1245
7251.49 1218
7252.29 1219
7253.09 1263
7253.90 1274
7254.70 1353
7255.50 1343
7256.31 1294
7257.11 1354
7257.92 1269
7258.72 1332
7259.52 1323
7260.33 1416
7261.13 1420
7261.94 1469
7262.74 1496
7263.54 1423
7264.35 1400
7265.15 1419
7265.96 1377
7266.76 1394
7267.57 1426
7268.37 1398
7269.18 1300
7269.98 1296
7270.78 1395
7271.59 1397
7272.39 1324
7273.20 1372
7274.00 1483
7274.81 1494
7275.61 1280
7276.42 1313
7277.22 1421
7278.03 1347
7278.83 1442
7279.64 1467
7280.44 1559
7281.25 1639
7282.05 1771
7282.86 2104
7283.66 2330
7284.47 2559
7285.28 2587
7286.08 2657
7286.89 2774
7287.69 2560
7288.50 2377
7289.30 2201
7290.11 1965
7290.91 1770
7291.72 1668
7292.53 1610
7293.33 1427
7294.14 1382
7294.94 1391
7295.75 1420
7296.56 1400
7297.36 1402
7298.17 1373
7298.97 1384
7299.78 1480
7300.59 1432
7301.39 1390
7302.20 1490
7303.01 1427
7303.81 1461
7304.62 1413
7305.43 1355
7306.23 1411
7307.04 1459
7307.85 1430
7308.65 1416
7309.46 1419
7310.27 1422
7311.07 1432
7311.88 1542
7312.69 1616
7313.49 1660
7314.30 1662
7315.11 1647
7315.91 1704
7316.72 1863
7317.53 2044
7318.34 2308
7319.14 2486
7319.95 2721
7320.76 2742
7321.57 2514
7322.37 2346
7323.18 2113
7323.99 2076
7324.80 1929
7325.60 1920
7326.41 1854
7327.22 1690
7328.03 1620
7328.83 1524
7329.64 1533
7330.45 1614
7331.26 1486
7332.07 1562
7332.87 1599
7333.68 1492
7334.49 1443
7335.30 1525
7336.11 1509
7336.92 1537
7337.72 1433
7338.53 1438
7339.34 1509
7340.15 1522
7340.96 1540
7341.77 1483
7342.57 1451
7343.38 1461
7344.19 1359
7345.00 1368
7345.81 1331
7346.62 1305
7347.43 1301
7348.24 1293
7349.05 1290
7349.85 1318
7350.66 1251
7351.47 1298
7352.28 1240
7353.09 1232
7353.90 1274
7354.71 1340
7355.52 1315
7356.33 1284
7357.14 1235
7357.95 1301
7358.76 1372
7359.57 1359
7360.38 1256
7361.18 1216
7361.99 1144
7362.80 1247
7363.61 1138
7364.42 1160
7365.23 1221
7366.04 1207
7366.85 1237
7367.66 1293
7368.47 1204
7369.28 1186
7370.09 1173
7370.90 1220
7371.71 1263
7372.52 1179
7373.33 1199
7374.14 1212
7374.96 1178
7375.77 1222
7376.58 1165
7377.39 1171
7378.20 1224
7379.01 1206
7379.82 1261
7380.63 1277
7381.44 1329
7382.25 1263
7383.06 1280
7383.87 1293
7384.68 1273
7385.49 1297
7386.31 1250
7387.12 1190
7387.93 1256
7388.74 1159
7389.55 1122
7390.36 1155
7391.17 1093
7391.98 1151
7392.79 1189
7393.61 1112
7394.42 1066
7395.23 1104
7396.04 1183
7396.85 1153
7397.66 1101
7398.48 1140
7399.29 1060
7400.10 1186
7400.91 1159
7401.72 1204
7402.53 1218
7403.35 1223
7404.16 1116
7404.97 1128
7405.78 1107
7406.59 1185
7407.41 1168
7408.22 1118
7409.03 1063
7409.84 1137
7410.66 1110
7411.47 1089
7412.28 1078
7413.09 1090
7413.91 1082
7414.72 1139
7415.53 1061
7416.34 1028
7417.16 996
7417.97 1103
7418.78 1062
7419.60 1003
7420.41 1038
7421.22 1116
7422.03 1103
7422.85 1128
7423.66 1157
7424.47 1076
7425.29 1093
7426.10 1100
7426.91 1043
7427.73 997
7428.54 1198
7429.35 1278
7430.17 1093
7430.98 1241
7431.79 1256
7432.61 1266
7433.42 1275
7434.23 1207
7435.05 1225
7435.86 1209
7436.67 1242
7437.49 1332
7438.30 1274
7439.12 1195
7439.93 1215
7440.74 1180
7441.56 1138
7442.37 1143
7443.19 1120
7444.00 1185
7444.82 1201
7445.63 1200
7446.44 1174
7447.26 1166
7448.07 1092
7448.89 1096
7449.70 1026
7450.52 1013
7451.33 1058
7452.15 1090
7452.96 1082
7453.77 1043
7454.59 1085
7455.40 1051
7456.22 981
7457.03 1023
7457.85 969
7458.66 1060
7459.48 1098
7460.29 1142
7461.11 1054
7461.92 1063
7462.74 1113
7463.55 1122
7464.37 1127
7465.19 1077
7466.00 1114
7466.82 1190
7467.63 1072
7468.45 1132
7469.26 1099
7470.08 980
7470.89 1042
7471.71 1036
7472.53 1024
7473.34 1000
7474.16 1066
7474.97 1078
7475.79 1108
7476.60 1151
7477.42 1092
7478.24 1134
7479.05 1187
7479.87 1053
7480.69 1139
7481.50 1109
7482.32 1179
7483.13 1108
7483.95 1053
7484.77 1131
7485.58 1078
7486.40 1059
7487.22 1051
7488.03 1008
7488.85 1099
7489.67 1138
7490.48 1003
7491.30 980
7492.12 1044
7492.93 1150
7493.75 1085
7494.57 1011
7495.38 1012
7496.20 1054
7497.02 1049
7497.84 1027
7498.65 1111
7499.47 1045
7500.29 1009
7501.10 1073
7501.92 1071
7502.74 1034
7503.56 935
7504.37 1026
7505.19 1059
7506.01 1125
7506.83 1095
7507.64 1033
7508.46 1003
7509.28 1006
7510.10 1020
7510.92 1013
7511.73 999
7512.55 1083
7513.37 1016
7514.19 1052
7515.01 944
7515.82 981
7516.64 1042
7517.46 1002
7518.28 928
7519.10 930
7519.91 923
7520.73 987
7521.55 924
7522.37 1026
7523.19 1046
7524.01 995
7524.83 993
7525.64 883
7526.46 939
7527.28 1001
7528.10 1031
7528.92 1026
7529.74 984
7530.56 947
7531.38 1002
7532.20 969
7533.01 935
7533.83 966
7534.65 991
7535.47 986
7536.29 940
7537.11 971
7537.93 973
7538.75 994
7539.57 946
7540.39 966
7541.21 1033
7542.03 1082
7542.85 1084
7543.67 1034
7544.49 968
7545.31 1058
7546.12 1054
7546.94 1024
7547.76 1140
7548.58 1021
7549.40 982
7550.22 1072
7551.04 1099
7551.86 1022
7552.68 1000
7553.50 1067
7554.33 995
7555.15 979
7555.97 985
7556.79 1010
7557.61 1062
7558.43 1029
7559.25 1068
7560.07 1161
7560.89 1122
7561.71 1099
7562.53 1086
7563.35 1103
7564.17 1018
7564.99 1077
7565.81 1053
7566.63 1073
7567.45 1107
7568.28 997
7569.10 1107
7569.92 1063
7570.74 1000
7571.56 1075
7572.38 1046
7573.20 1049
7574.02 1017
7574.84 1009
7575.67 1005
7576.49 1089
7577.31 1093
7578.13 1007
7578.95 1019
7579.77 1085
7580.60 1008
7581.42 1021
7582.24 986
7583.06 994
7583.88 999
7584.70 995
7585.53 1113
7586.35 1114
7587.17 1134
7587.99 1161
7588.81 1277
7589.64 1236
7590.46 1218
7591.28 1226
7592.10 1212
7592.93 1302
7593.75 1277
7594.57 1270
7595.39 1235
7596.21 1269
7597.04 1167
7597.86 1146
7598.68 1357
7599.51 1370
7600.33 1372
7601.15 1340
7601.97 1457
7602.80 1619
7603.62 1687
7604.44 1708
7605.27 1725
7606.09 1723
7606.91 1662
7607.73 1596
7608.56 1553
7609.38 1554
7610.20 1602
7611.03 1414
7611.85 1425
7612.67 1445
7613.50 1423
7614.32 1359
7615.14 1421
7615.97 1447
7616.79 1552
7617.62 1668
7618.44 1698
7619.26 1882
7620.09 1752
7620.91 1769
7621.73 1665
7622.56 1504
7623.38 1538
7624.21 1529
7625.03 1458
7625.85 1475
7626.68 1463
7627.50 1410
7628.33 1490
7629.15 1477
7629.98 1620
7630.80 1635
7631.62 1770
7632.45 1846
7633.27 1843
7634.10 1796
7634.92 1715
7635.75 1697
7636.57 1563
7637.40 1515
7638.22 1410
7639.05 1419
7639.87 1353
7640.70 1290
7641.52 1266
7642.35 1194
7643.17 1109
7644.00 1162
7644.82 1236
7645.65 1191
7646.47 1214
7647.30 1227
7648.12 1177
7648.95 1133
7649.77 1083
7650.60 1104
7651.42 1087
7652.25 1050
7653.07 1096
7653.90 1056
7654.73 1087
7655.55 1018
7656.38 946
7657.20 992
7658.03 1030
7658.85 967
7659.68 1008
7660.51 1123
7661.33 1072
7662.16 1019
7662.98 1027
7663.81 1081
7664.64 1023
7665.46 1065
7666.29 1074
7667.12 916
7667.94 943
7668.77 968
7669.59 1080
7670.42 1042
7671.25 1013
7672.07 973
7672.90 956
7673.73 1009
7674.55 1011
7675.38 999
7676.21 1007
7677.03 944
7677.86 942
7678.69 1009
7679.52 1035
7680.34 998
7681.17 1014
7682.00 936
7682.82 1003
7683.65 1022
7684.48 995
7685.31 979
7686.13 975
7686.96 995
7687.79 965
7688.62 989
7689.44 943
7690.27 990
7691.10 1053
7691.93 1060
7692.75 922
7693.58 935
7694.41 1017
7695.24 1002
7696.07 995
7696.89 1045
7697.72 1011
7698.55 921
7699.38 930
7700.21 996
7701.03 1034
7701.86 944
7702.69 963
7703.52 946
7704.35 979
7705.17 994
7706.00 915
7706.83 937
7707.66 850
7708.49 963
7709.32 996
7710.15 871
7710.97 931
7711.80 922
7712.63 972
7713.46 954
7714.29 903
7715.12 932
7715.95 947
7716.78 930
7717.61 973
7718.44 877
7719.26 900
7720.09 912
7720.92 898
7721.75 971
7722.58 943
7723.41 928
7724.24 922
7725.07 900
7725.90 920
7726.73 877
7727.56 877
7728.39 893
7729.22 881
7730.05 917
7730.88 920
7731.71 835
7732.54 827
7733.37 892
7734.20 866
7735.03 931
7735.86 905
7736.69 948
7737.52 852
7738.35 740
7739.18 792
7740.01 865
7740.84 911
7741.67 843
7742.50 828
7743.33 895
7744.16 928
7744.99 1041
7745.82 1014
7746.65 1039
7747.48 1065
7748.31 1112
7749.14 1164
7749.97 1164
7750.80 1097
7751.64 1080
7752.47 1000
7753.30 1019
7754.13 958
7754.96 1049
7755.79 1007
7756.62 973
7757.45 955
7758.28 913
7759.12 961
7759.95 877
7760.78 894
7761.61 993
7762.44 1010
7763.27 984
7764.10 940
7764.94 981
7765.77 971
7766.60 1013
7767.43 976
7768.26 987
7769.09 987
7769.93 963
7770.76 908
7771.59 952
7772.42 974
7773.25 874
7774.09 858
7774.92 994
7775.75 1001
7776.58 941
7777.41 938
7778.25 944
7779.08 965
7779.91 969
7780.74 1008
7781.58 1058
7782.41 1006
7783.24 955
7784.07 992
7784.91 1010
7785.74 950
7786.57 856
7787.41 927
7788.24 986
7789.07 992
7789.90 1043
7790.74 938
7791.57 977
7792.40 1013
7793.24 1049
7794.07 1005
7794.90 954
7795.74 987
7796.57 969
7797.40 1055
7798.24 1028
7799.07 1048
7799.90 1067
7800.74 1016
7801.57 1072
7802.40 1118
7803.24 1064
7804.07 1143
7804.90 1168
7805.74 1076
7806.57 1242
7807.41 1184
7808.24 1192
7809.07 1153
7809.91 1175
7810.74 1188
7811.58 1275
7812.41 1399
7813.24 1390
7814.08 1438
7814.91 1535
7815.75 1544
7816.58 1547
7817.42 1522
7818.25 1638
7819.09 1614
7819.92 1592
7820.75 1527
7821.59 1515
7822.42 1433
7823.26 1421
7824.09 1477
7824.93 1502
7825.76 1532
7826.60 1679
7827.43 1681
7828.27 1791
7829.10 1863
7829.94 1733
7830.77 1629
7831.61 1588
7832.44 1642
7833.28 1675
7834.11 1669
7834.95 1758
7835.78 1692
7836.62 1698
7837.46 1604
7838.29 1530
7839.13 1514
7839.96 1466
7840.80 1443
7841.63 1442
7842.47 1409
7843.31 1356
7844.14 1297
7844.98 1251
7845.81 1281
7846.65 1372
7847.48 1268
7848.32 1304
7849.16 1271
7849.99 1331
7850.83 1293
7851.67 1315
7852.50 1363
7853.34 1389
7854.17 1294
7855.01 1306
7855.85 1249
7856.68 1315
7857.52 1459
7858.36 1428
7859.19 1459
7860.03 1309
7860.87 1347
7861.70 1409
7862.54 1391
7863.38 1433
7864.21 1439
7865.05 1391
7865.89 1379
7866.73 1369
7867.56 1440
7868.40 1425
7869.24 1583
7870.07 1528
7870.91 1498
7871.75 1514
7872.59 1532
7873.42 1587
7874.26 1732
7875.10 1780
7875.94 1776
7876.77 1917
7877.61 2043
7878.45 2134
7879.29 2349
7880.12 2372
7880.96 2276
7881.80 2236
7882.64 1959
7883.48 1914
7884.31 1842
7885.15 1762
7885.99 1869
7886.83 1735
7887.67 1696
7888.50 1650
7889.34 1682
7890.18 1716
7891.02 1686
7891.86 1756
7892.70 1751
7893.53 1809
7894.37 1807
7895.21 1592
7896.05 1541
7896.89 1485
7897.73 1473
7898.57 1498
7899.41 1453
7900.24 1467
7901.08 1454
7901.92 1402
7902.76 1366
7903.60 1367
7904.44 1387
7905.28 1344
7906.12 1185
7906.96 1225
7907.80 1157
7908.63 1171
7909.47 1234
7910.31 1234
7911.15 1259
7911.99 1268
7912.83 1241
7913.67 1271
7914.51 1327
7915.35 1271
7916.19 1385
7917.03 1446
7917.87 1489
7918.71 1512
7919.55 1333
7920.39 1353
7921.23 1358
7922.07 1287
7922.91 1222
7923.75 1138
7924.59 1092
7925.43 1166
7926.27 1146
7927.11 1061
7927.95 1077
7928.79 1122
7929.63 1046
7930.47 1162
7931.31 1103
7932.15 1105
7932.99 1112
7933.83 1085
7934.67 1058
7935.52 969
7936.36 943
7937.20 1023
7938.04 1006
7938.88 971
7939.72 1045
7940.56 1017
7941.40 1023
7942.24 982
7943.08 1011
7943.92 1006
7944.77 1033
7945.61 1079
7946.45 1079
7947.29 1127
7948.13 1090
7948.97 1262
7949.81 1176
7950.66 1115
7951.50 1134
7952.34 1246
7953.18 1295
7954.02 1281
7954.86 1291
7955.71 1349
7956.55 1349
7957.39 1365
7958.23 1225
7959.07 1251
7959.92 1204
7960.76 1212
7961.60 1149
7962.44 1152
7963.28 1232
7964.13 1273
7964.97 1217
7965.81 1257
7966.65 1326
7967.50 1376
7968.34 1323
7969.18 1342
7970.02 1309
7970.87 1233
7971.71 1192
7972.55 1150
7973.39 1095
7974.24 1084
7975.08 1139
7975.92 1106
7976.76 1024
7977.61 1034
7978.45 1045
7979.29 1021
7980.14 978
7980.98 983
7981.82 1007
7982.67 1003
7983.51 953
7984.35 1009
7985.20 971
7986.04 969
7986.88 936
7987.73 972
7988.57 977
7989.41 1018
7990.26 951
7991.10 938
7991.94 950
7992.79 888
7993.63 865
7994.48 889
7995.32 815
7996.16 865
7997.01 957
7997.85 969
7998.70 936
7999.54 851
8000.38 865
8001.23 957
8002.07 943
8002.92 887
8003.76 854
8004.61 867
8005.45 839
8006.29 860
8007.14 816
8007.98 870
8008.83 905
8009.67 954
8010.52 903
8011.36 866
8012.21 842
8013.05 883
8013.90 871
8014.74 943
8015.59 902
8016.43 858
8017.28 827
8018.12 851
8018.97 773
8019.81 851
8020.66 860
8021.50 897
8022.35 899
8023.19 937
8024.04 855
8024.88 834
8025.73 782
8026.57 770
8027.42 815
8028.27 850
8029.11 852
8029.96 793
8030.80 780
8031.65 857
8032.49 825
8033.34 845
8034.19 921
8035.03 923
8035.88 871
8036.72 868
8037.57 854
8038.42 826
8039.26 850
8040.11 765
8040.96 821
8041.80 765
8042.65 763
8043.49 885
8044.34 862
8045.19 780
8046.03 894
8046.88 884
8047.73 851
8048.57 838
8049.42 846
8050.27 780
8051.11 945
8051.96 857
8052.81 861
8053.66 871
8054.50 841
8055.35 824
8056.20 805
8057.04 802
8057.89 854
8058.74 773
8059.59 802
8060.43 729
8061.28 828
8062.13 793
8062.97 798
8063.82 735
8064.67 777
8065.52 784
8066.37 825
8067.21 797
8068.06 802
8068.91 805
8069.76 792
8070.60 829
8071.45 837
8072.30 802
8073.15 854
8074.00 823
8074.84 796
8075.69 824
8076.54 811
8077.39 791
8078.24 855
8079.08 821
8079.93 793
8080.78 810
8081.63 860
8082.48 824
8083.33 744
8084.18 797
8085.02 818
8085.87 811
8086.72 757
8087.57 817
8088.42 774
8089.27 798
8090.12 834
8090.97 842
8091.81 804
8092.66 852
8093.51 809
8094.36 812
8095.21 798
8096.06 795
8096.91 824
8097.76 793
8098.61 822
8099.46 726
8100.31 763
8101.16 769
8102.01 796
8102.86 835
8103.71 875
8104.55 836
8105.40 826
8106.25 840
8107.10 756
8107.95 808
8108.80 756
8109.65 868
8110.50 785
8111.35 794
8112.20 744
8113.05 771
8113.90 800
8114.75 790
8115.60 823
8116.45 806
8117.30 762
8118.16 783
8119.01 759
8119.86 899
8120.71 869
8121.56 788
8122.41 851
8123.26 935
8124.11 817
8124.96 904
8125.81 856
8126.66 844
8127.51 877
8128.36 903
8129.21 833
8130.06 855
8130.92 863
8131.77 886
8132.62 976
8133.47 939
8134.32 899
8135.17 928
8136.02 945
8136.87 972
8137.73 947
8138.58 958
8139.43 920
8140.28 916
8141.13 901
8141.98 971
8142.83 933
8143.69 887
8144.54 938
8145.39 932
8146.24 825
8147.09 958
8147.95 1058
8148.80 1148
8149.65 1078
8150.50 1077
8151.35 1131
8152.21 1075
8153.06 1176
8153.91 1206
8154.76 1222
8155.61 1412
8156.47 1469
8157.32 1469
8158.17 1426
8159.02 1288
8159.88 1220
8160.73 1225
8161.58 1112
8162.44 1021
8163.29 1016
8164.14 1121
8164.99 1075
8165.85 1075
8166.70 1013
8167.55 947
8168.41 963
8169.26 930
8170.11 934
8170.96 915
8171.82 886
8172.67 902
8173.52 884
8174.38 830
8175.23 828
8176.08 887
8176.94 914
8177.79 865
8178.64 869
8179.50 820
8180.35 791
8181.21 853
8182.06 826
8182.91 869
8183.77 873
8184.62 812
8185.47 787
8186.33 859
8187.18 805
8188.04 785
8188.89 822
8189.74 852
8190.60 854
8191.45 818
8192.31 818
8193.16 805
8194.02 843
8194.87 787
8195.72 761
8196.58 846
8197.43 823
8198.29 775
8199.14 753
8200.00 761
8200.85 785
8201.71 791
8202.56 818
8203.42 787
8204.27 824
8205.13 726
8205.98 800
8206.84 886
8207.69 863
8208.55 804
8209.40 756
8210.26 799
8211.11 776
8211.97 808
8212.82 822
8213.68 867
8214.53 912
8215.39 885
8216.24 874
8217.10 867
8217.96 850
8218.81 839
8219.67 849
8220.52 814
8221.38 918
8222.23 866
8223.09 825
8223.95 847
8224.80 804
8225.66 909
8226.51 925
8227.37 820
8228.23 873
8229.08 783
8229.94 808
8230.79 848
8231.65 838
8232.51 780
8233.36 722
8234.22 752
8235.08 791
8235.93 793
8236.79 746
8237.65 865
8238.50 873
8239.36 846
8240.22 919
8241.07 865
8241.93 801
8242.79 828
8243.64 838
8244.50 785
8245.36 716
8246.21 817
8247.07 810
8247.93 785
8248.79 769
8249.64 748
8250.50 708
8251.36 741
8252.22 812
8253.07 817
8253.93 800
8254.79 759
8255.65 818
8256.50 816
8257.36 814
8258.22 857
8259.08 788
8259.93 758
8260.79 758
8261.65 797
8262.51 757
8263.37 866
8264.22 817
8265.08 734
8265.94 830
8266.80 813
8267.66 837
8268.51 823
8269.37 817
8270.23 786
8271.09 725
8271.95 837
8272.81 867
8273.66 749
8274.52 770
8275.38 839
8276.24 794
8277.10 764
8277.96 770
8278.82 863
8279.67 836
8280.53 824
8281.39 873
8282.25 826
8283.11 777
8283.97 798
8284.83 799
8285.69 835
8286.55 878
8287.41 891
8288.27 840
8289.12 819
8289.98 985
8290.84 967
8291.70 882
8292.56 874
8293.42 957
8294.28 1066
8295.14 968
8296.00 984
8296.86 1022
8297.72 921
8298.58 848
8299.44 840
8300.30 828
8301.16 803
8302.02 874
8302.88 895
8303.74 911
8304.60 842
8305.46 878
8306.32 853
8307.18 818
8308.04 869
8308.90 859
8309.76 801
8310.62 858
8311.48 892
8312.34 890
8313.20 982
8314.06 957
8314.92 1003
8315.78 1079
8316.65 1102
8317.51 1108
8318.37 1089
8319.23 1067
8320.09 978
8320.95 994
8321.81 913
8322.67 915
8323.53 942
8324.39 903
8325.26 823
8326.12 870
8326.98 880
8327.84 820
8328.70 813
8329.56 838
8330.42 817
8331.28 850
8332.15 835
8333.01 903
8333.87 948
8334.73 834
8335.59 829
8336.45 829
8337.32 763
8338.18 804
8339.04 887
8339.90 883
8340.76 898
8341.63 938
8342.49 821
8343.35 926
8344.21 949
8345.07 985
8345.94 980
8346.80 957
8347.66 930
8348.52 877
8349.39 854
8350.25 873
8351.11 943
8351.97 936
8352.84 839
8353.70 916
8354.56 882
8355.42 887
8356.29 754
8357.15 841
8358.01 845
8358.88 740
8359.74 877
8360.60 886
8361.46 843
8362.33 785
8363.19 769
8364.05 756
8364.92 780
8365.78 789
8366.64 785
8367.51 844
8368.37 870
8369.23 776
8370.10 772
8370.96 797
8371.82 862
8372.69 989
8373.55 887
8374.42 826
8375.28 891
8376.14 900
8377.01 837
8377.87 777
8378.73 774
8379.60 872
8380.46 825
8381.33 804
8382.19 879
8383.06 868
8383.92 875
8384.78 887
8385.65 874
8386.51 879
8387.38 855
8388.24 843
8389.11 860
8389.97 863
8390.83 912
8391.70 911
8392.56 819
8393.43 839
8394.29 829
8395.16 774
8396.02 788
8396.89 815
8397.75 802
8398.62 842
8399.48 852
8400.35 872
8401.21 835
8402.08 915
8402.94 849
8403.81 788
8404.67 869
8405.54 854
8406.40 857
8407.27 900
8408.14 872
8409.00 860
8409.87 920
8410.73 909
8411.60 911
8412.46 848
8413.33 885
8414.19 855
8415.06 845
8415.93 819
8416.79 836
8417.66 859
8418.52 938
8419.39 848
8420.26 928
8421.12 910
8421.99 940
8422.85 931
8423.72 975
8424.59 969
8425.45 1017
8426.32 975
8427.19 1022
8428.05 1053
8428.92 1111
8429.79 1076
8430.65 1121
8431.52 1125
8432.39 1147
8433.25 1096
8434.12 1051
8434.99 1155
8435.85 1151
8436.72 1139
8437.59 1203
8438.45 1241
8439.32 1312
8440.19 1369
8441.06 1346
8441.92 1431
8442.79 1552
8443.66 1609
8444.52 1618
8445.39 1542
8446.26 1510
8447.13 1529
8447.99 1515
8448.86 1567
8449.73 1499
8450.60 1456
8451.47 1389
8452.33 1438
8453.20 1399
8454.07 1502
8454.94 1496
8455.80 1495
8456.67 1525
8457.54 1582
8458.41 1569
8459.28 1534
8460.14 1599
8461.01 1681
8461.88 1562
8462.75 1545
8463.62 1422
8464.49 1490
8465.35 1687
8466.22 1707
8467.09 1941
8467.96 2311
8468.83 2836
8469.70 3273
8470.57 3808
8471.43 3916
8472.30 3934
8473.17 3704
8474.04 3402
8474.91 3069
8475.78 2637
8476.65 2302
8477.52 2055
8478.39 1778
8479.25 1664
8480.12 1533
8480.99 1412
8481.86 1325
8482.73 1254
8483.60 1131
8484.47 1108
8485.34 1165
8486.21 1099
8487.08 1120
8487.95 1069
8488.82 987
8489.69 1054
8490.56 1149
8491.43 1156
8492.30 960
8493.17 943
8494.04 1106
8494.91 1054
8495.78 1050
8496.65 1008
8497.52 960
8498.39 995
8499.26 1026
8500.13 1058
8501.00 1104
8501.87 1080
8502.74 1035
8503.61 1091
8504.48 1070
8505.35 1087
8506.22 1152
8507.09 1107
8507.96 1167
8508.83 1257
8509.70 1296
8510.57 1264
8511.44 1173
8512.31 1218
8513.19 1309
8514.06 1298
8514.93 1156
8515.80 1120
8516.67 1065
8517.54 1050
8518.41 1032
8519.28 994
8520.15 1051
8521.03 1098
8521.90 1129
8522.77 1031
8523.64 1067
8524.51 1126
8525.38 1149
8526.25 1102
8527.13 1075
8528.00 1110
8528.87 1088
8529.74 1027
8530.61 1150
8531.48 1165
8532.36 1110
8533.23 1154
8534.10 1133
8534.97 1101
8535.84 1194
8536.72 1177
8537.59 1122
8538.46 1173
8539.33 1194
8540.20 1210
8541.08 1175
8541.95 1167
8542.82 1129
8543.69 1161
8544.57 1161
8545.44 1206
8546.31 1282
8547.18 1291
8548.06 1350
8548.93 1398
8549.80 1334
8550.67 1349
8551.55 1436
8552.42 1517
8553.29 1575
8554.17 1648
8555.04 1635
8555.91 1616
8556.79 1501
8557.66 1466
8558.53 1463
8559.41 1310
8560.28 1287
8561.15 1226
8562.03 1143
8562.90 1149
8563.77 1219
8564.65 1059
8565.52 1055
8566.39 982
8567.27 956
8568.14 979
8569.01 954
8569.89 972
8570.76 961
8571.64 949
8572.51 982
8573.38 1020
8574.26 992
8575.13 1008
8576.01 921
8576.88 929
8577.75 900
8578.63 998
8579.50 1013
8580.38 1045
8581.25 970
8582.12 1002
8583.00 995
8583.87 946
8584.75 1061
8585.62 1054
8586.50 1007
8587.37 962
8588.25 1031
8589.12 980
8590.00 1009
8590.87 1015
8591.75 1020
8592.62 1074
8593.50 1094
8594.37 1030
8595.25 1101
8596.12 1098
8597.00 1025
8597.87 1053
8598.75 996
8599.62 953
8600.50 1049
8601.37 1124
8602.25 1113
8603.12 1009
8604.00 1041
8604.87 980
8605.75 1060
8606.63 1131
8607.50 1088
8608.38 1050
8609.25 1098
8610.13 1051
8611.01 1060
8611.88 1147
8612.76 1141
8613.63 1133
8614.51 1171
8615.39 1126
8616.26 1089
8617.14 1128
8618.01 1119
8618.89 1147
8619.77 1178
8620.64 1247
8621.52 1123
8622.40 1133
8623.27 1202
8624.15 1232
8625.03 1249
8625.90 1357
8626.78 1222
8627.66 1348
8628.53 1428
8629.41 1422
8630.29 1377
8631.16 1429
8632.04 1494
8632.92 1411
8633.79 1431
8634.67 1485
8635.55 1465
8636.42 1465
8637.30 1349
8638.18 1375
8639.06 1484
8639.93 1464
8640.81 1541
8641.69 1570
8642.57 1509
8643.44 1491
8644.32 1604
8645.20 1675
8646.08 1608
8646.95 1627
8647.83 1736
8648.71 1802
8649.59 1783
8650.47 1825
8651.34 1882
8652.22 1880
8653.10 1932
8653.98 1930
8654.86 1970
8655.73 1980
8656.61 1873
8657.49 1956
8658.37 1894
8659.25 1930
8660.13 1962
8661.00 1953
8661.88 2079
8662.76 2013
8663.64 1971
8664.52 1956
8665.40 2018
8666.27 2150
8667.15 2125
8668.03 2153
8668.91 2164
8669.79 2278
8670.67 2528
8671.55 2776
8672.43 3122
8673.31 3530
8674.19 3888
8675.06 4293
8675.94 4487
8676.82 4473
8677.70 4195
8678.58 3898
8679.46 3760
8680.34 3556
8681.22 3283
8682.10 2970
8682.98 2849
8683.86 2626
8684.74 2571
8685.62 2447
8686.50 2575
8687.38 2788
8688.26 2968
8689.14 3427
8690.02 4076
8690.90 4975
8691.78 6110
8692.66 7065
8693.54 7700
8694.42 7785
8695.30 7495
8696.18 7028
8697.06 6265
8697.94 5331
8698.82 4431
8699.70 3727
8700.58 3222
8701.46 2816
8702.34 2475
8703.22 2263
8704.10 2104
8704.98 1940
8705.86 1817
8706.74 1814
8707.62 1603
8708.50 1649
8709.39 1567
8710.27 1587
8711.15 1571
8712.03 1494
8712.91 1493
8713.79 1463
8714.67 1390
8715.55 1395
8716.43 1426
8717.32 1254
8718.20 1300
8719.08 1333
8719.96 1377
8720.84 1335
8721.72 1456
8722.60 1490
8723.49 1427
8724.37 1438
8725.25 1356
8726.13 1359
8727.01 1363
8727.89 1360
8728.78 1537
8729.66 1415
8730.54 1466
8731.42 1535
8732.30 1580
8733.19 1480
8734.07 1427
8734.95 1429
8735.83 1433
8736.71 1445
8737.60 1418
8738.48 1285
8739.36 1368
8740.24 1364
8741.13 1270
8742.01 1266
8742.89 1203
8743.77 1194
8744.66 1268
8745.54 1354
8746.42 1331
8747.31 1299
8748.19 1345
8749.07 1266
8749.95 1288
8750.84 1245
8751.72 1298
8752.60 1335
8753.49 1343
8754.37 1435
8755.25 1384
8756.14 1345
8757.02 1323
8757.90 1288
8758.79 1260
8759.67 1344
8760.55 1376
8761.44 1395
8762.32 1355
8763.20 1414
8764.09 1303
8764.97 1285
8765.85 1291
8766.74 1288
8767.62 1350
8768.51 1287
8769.39 1386
8770.27 1388
8771.16 1342
8772.04 1307
8772.93 1300
8773.81 1283
8774.69 1272
8775.58 1271
8776.46 1217
8777.35 1125
8778.23 1175
8779.12 1092
8780.00 1142
8780.88 1169
8781.77 1088
8782.65 1040
8783.54 1084
8784.42 1067
8785.31 1056
8786.19 1081
8787.08 1024
8787.96 1041
8788.85 1011
8789.73 1031
8790.62 1056
8791.50 986
8792.39 1082
8793.27 983
8794.16 973
8795.04 1016
8795.93 971
8796.81 1055
8797.70 999
8798.58 1052
8799.47 1048
8800.35 1035
8801.24 1051
8802.13 973
8803.01 954
8803.90 950
8804.78 1049
8805.67 1067
8806.55 1039
8807.44 972
8808.33 984
8809.21 961
8810.10 931
8810.98 926
8811.87 919
8812.76 939
8813.64 920
8814.53 852
8815.41 886
8816.30 894
8817.19 881
8818.07 926
8818.96 921
8819.85 844
8820.73 838
8821.62 865
8822.51 924
8823.39 897
8824.28 873
8825.17 887
8826.05 948
8826.94 977
8827.83 859
8828.71 853
8829.60 872
8830.49 865
8831.37 816
8832.26 869
8833.15 895
8834.04 812
8834.92 863
8835.81 891
8836.70 850
8837.58 838
8838.47 909
8839.36 875
8840.25 869
8841.13 891
8842.02 853
8842.91 894
8843.80 905
8844.69 916
8845.57 893
8846.46 854
8847.35 860
8848.24 886
8849.12 813
8850.01 842
8850.90 851
8851.79 789
8852.68 768
8853.56 788
8854.45 806
8855.34 717
8856.23 796
8857.12 795
8858.01 728
8858.89 729
8859.78 766
8860.67 814
8861.56 751
8862.45 753
8863.34 886
8864.23 796
8865.12 791
8866.00 822
8866.89 786
8867.78 796
8868.67 776
8869.56 793
8870.45 818
8871.34 743
8872.23 731
8873.12 687
8874.00 699
8874.89 791
8875.78 758
8876.67 698
8877.56 747
8878.45 688
8879.34 751
8880.23 706
8881.12 731
8882.01 786
8882.90 762
8883.79 714
8884.68 666
8885.57 718
8886.46 719
8887.35 704
8888.24 744
8889.13 815
8890.02 806
8890.91 728
8891.80 773
8892.69 713
8893.58 696
8894.47 727
8895.36 698
8896.25 700
8897.14 708
8898.03 701
8898.92 708
8899.81 754
8900.70 657
8901.59 676
8902.48 674
8903.37 679
8904.26 662
8905.15 649
8906.05 639
8906.94 634
8907.83 742
8908.72 742
8909.61 728
8910.50 715
8911.39 664
8912.28 722
8913.17 724
8914.06 678
8914.96 699
8915.85 716
8916.74 628
8917.63 702
8918.52 708
8919.41 662
8920.30 713
8921.20 670
8922.09 641
8922.98 613
8923.87 678
8924.76 636
8925.65 675
8926.55 664
8927.44 590
8928.33 646
8929.22 721
8930.11 676
8931.01 692
8931.90 683
8932.79 672
8933.68 600
8934.57 643
8935.47 740
8936.36 622
8937.25 572
8938.14 615
8939.04 633
8939.93 671
8940.82 656
8941.71 654
8942.61 592
8943.50 608
8944.39 670
8945.28 645
8946.18 649
8947.07 648
8947.96 630
8948.86 681
8949.75 641
8950.64 642
8951.54 570
8952.43 636
8953.32 660
8954.21 588
8955.11 601
8956.00 676
8956.89 683
8957.79 674
8958.68 654
8959.57 652
8960.47 632
8961.36 637
8962.26 647
8963.15 675
8964.04 716
8964.94 704
8965.83 682
8966.72 700
8967.62 667
8968.51 702
8969.41 686
8970.30 646
8971.19 673
8972.09 704
8972.98 705
8973.88 734
8974.77 728
8975.67 739
8976.56 733
8977.45 724
8978.35 677
8979.24 639
8980.14 678
8981.03 682
8981.93 673
8982.82 692
8983.72 641
8984.61 707
8985.51 659
8986.40 687
8987.29 693
8988.19 685
8989.08 640
8989.98 615
8990.87 666
8991.77 678
8992.66 658
8993.56 649
8994.46 642
8995.35 606
8996.25 606
8997.14 617
8998.04 658
8998.93 704
8999.83 604
9000.72 550
9001.62 600
9002.51 619
9003.41 583
9004.31 626
9005.20 614
9006.10 587
9006.99 662
9007.89 647
9008.78 649
9009.68 676
9010.58 673
9011.47 645
9012.37 589
9013.27 613
9014.16 617
9015.06 665
9015.95 656
9016.85 620
9017.75 608
9018.64 624
9019.54 637
9020.44 628
9021.33 589
9022.23 595
9023.13 643
9024.02 664
9024.92 648
9025.82 647
9026.71 575
9027.61 596
9028.51 572
9029.40 559
9030.30 621
9031.20 591
9032.09 594
9032.99 645
9033.89 609
9034.79 609
9035.68 660
9036.58 676
9037.48 594
9038.38 628
9039.27 651
9040.17 605
9041.07 637
9041.97 644
9042.86 608
9043.76 619
9044.66 674
9045.56 620
9046.45 576
9047.35 639
9048.25 668
9049.15 620
9050.05 603
9050.94 629
9051.84 640
9052.74 616
9053.64 611
9054.54 669
9055.44 595
9056.33 673
9057.23 604
9058.13 622
9059.03 600
9059.93 623
9060.83 644
9061.72 618
9062.62 602
9063.52 581
9064.42 588
9065.32 657
9066.22 663
9067.12 667
9068.02 639
9068.91 682
9069.81 682
9070.71 711
9071.61 723
9072.51 633
9073.41 666
9074.31 648
9075.21 658
9076.11 653
9077.01 652
9077.91 653
9078.81 630
9079.71 642
9080.60 612
9081.50 661
9082.40 661
9083.30 640
9084.20 683
9085.10 656
9086.00 678
9086.90 663
9087.80 630
9088.70 619
9089.60 682
9090.50 758
9091.40 738
9092.30 670
9093.20 629
9094.10 647
9095.00 626
9095.90 614
9096.80 660
9097.70 697
9098.60 719
9099.50 619
9100.41 641
9101.31 645
9102.21 638
9103.11 657
9104.01 606
9104.91 669
9105.81 680
9106.71 671
9107.61 625
9108.51 617
9109.41 622
9110.31 571
9111.21 642
9112.12 615
9113.02 577
9113.92 568
9114.82 576
9115.72 597
9116.62 639
9117.52 563
9118.42 638
9119.33 613
9120.23 621
9121.13 588
9122.03 614
9122.93 600
9123.83 600
9124.74 553
9125.64 539
9126.54 588
9127.44 609
9128.34 599
9129.24 556
9130.15 606
9131.05 596
9131.95 642
9132.85 582
9133.75 535
9134.66 612
9135.56 644
9136.46 534
9137.36 519
9138.27 503
9139.17 581
9140.07 612
9140.97 595
9141.88 603
9142.78 592
9143.68 603
9144.58 540
9145.49 614
9146.39 642
9147.29 631
9148.20 596
9149.10 578
9150.00 589
9150.90 643
9151.81 578
9152.71 549
9153.61 624
9154.52 610
9155.42 612
9156.32 617
9157.23 591
9158.13 582
9159.03 611
9159.94 542
9160.84 582
9161.74 610
9162.65 641
9163.55 545
9164.45 564
9165.36 598
9166.26 543
9167.17 600
9168.07 572
9168.97 589
9169.88 564
9170.78 586
9171.69 511
9172.59 596
9173.49 579
9174.40 561
9175.30 598
9176.21 568
9177.11 627
9178.01 555
9178.92 565
9179.82 572
9180.73 518
9181.63 567
9182.54 620
9183.44 589
9184.35 535
9185.25 547
9186.16 561
9187.06 604
9187.97 570
9188.87 577
9189.78 681
9190.68 595
9191.59 574
9192.49 605
9193.40 585
9194.30 536
9195.21 599
9196.11 635
9197.02 668
9197.92 639
9198.83 578
9199.73 579
9200.64 669
9201.54 674
9202.45 653
9203.35 677
9204.26 678
9205.17 621
9206.07 600
9206.98 596
9207.88 631
9208.79 582
9209.69 576
9210.60 591
9211.51 598
9212.41 577
9213.32 516
9214.22 535
9215.13 624
9216.04 606
9216.94 586
9217.85 635
9218.76 643
9219.66 619
9220.57 605
9221.48 592
9222.38 564
9223.29 597
9224.20 534
9225.10 575
9226.01 529
9226.92 551
9227.82 540
9228.73 548
9229.64 634
9230.54 577
9231.45 604
9232.36 651
9233.26 646
9234.17 548
9235.08 616
9235.99 656
9236.89 594
9237.80 588
9238.71 533
9239.61 572
9240.52 618
9241.43 483
9242.34 501
9243.24 482
9244.15 511
9245.06 573
9245.97 561
9246.88 562
9247.78 541
9248.69 561
9249.60 571
9250.51 533
9251.41 511
9252.32 550
9253.23 622
9254.14 582
9255.05 525
9255.96 595
9256.86 603
9257.77 538
9258.68 553
9259.59 512
9260.50 516
9261.41 518
9262.31 519
9263.22 517
9264.13 529
9265.04 539
9265.95 516
9266.86 523
9267.77 549
9268.67 580
9269.58 570
9270.49 544
9271.40 570
9272.31 490
9273.22 583
9274.13 566
9275.04 571
9275.95 601
9276.86 628
9277.76 579
9278.67 553
9279.58 546
9280.49 562
9281.40 636
9282.31 555
9283.22 510
9284.13 556
9285.04 538
9285.95 577
9286.86 602
9287.77 586
9288.68 566
9289.59 525
9290.50 568
9291.41 617
9292.32 611
9293.23 641
9294.14 575
9295.05 615
9295.96 623
9296.87 613
9297.78 627
9298.69 657
9299.60 622
9300.51 565
9301.42 619
9302.33 598
9303.24 574
9304.15 600
9305.06 620
9305.97 630
9306.88 689
9307.80 705
9308.71 751
9309.62 754
9310.53 725
9311.44 761
9312.35 751
9313.26 662
9314.17 640
9315.08 674
9315.99 648
9316.91 609
9317.82 569
9318.73 606
9319.64 602
9320.55 628
9321.46 558
9322.37 588
9323.28 610
9324.20 600
9325.11 621
9326.02 600
9326.93 621
9327.84 634
9328.75 618
9329.67 613
9330.58 540
9331.49 573
9332.40 599
9333.31 601
9334.23 557
9335.14 554
9336.05 571
9336.96 577
9337.87 582
9338.79 640
9339.70 571
9340.61 525
9341.52 575
9342.44 557
9343.35 532
9344.26 573
9345.17 572
9346.09 585
9347.00 589
9347.91 574
9348.82 541
9349.74 542
9350.65 507
9351.56 572
9352.48 547
9353.39 554
9354.30 552
9355.21 558
9356.13 579
9357.04 618
9357.95 593
9358.87 608
9359.78 629
9360.69 615
9361.61 529
9362.52 565
9363.43 551
9364.35 557
9365.26 551
9366.18 574
9367.09 586
9368.00 596
9368.92 591
9369.83 612
9370.74 569
9371.66 538
9372.57 568
9373.49 537
9374.40 551
9375.31 548
9376.23 605
9377.14 625
9378.06 577
9378.97 569
9379.88 605
9380.80 611
9381.71 657
9382.63 653
9383.54 652
9384.46 661
9385.37 682
9386.29 689
9387.20 615
9388.11 593
9389.03 641
9389.94 612
9390.86 628
9391.77 599
9392.69 608
9393.60 626
9394.52 659
9395.43 596
9396.35 618
9397.26 613
9398.18 643
9399.09 630
9400.01 646
9400.92 569
9401.84 547
9402.76 605
9403.67 662
9404.59 653
9405.50 616
9406.42 568
9407.33 555
9408.25 587
9409.16 580
9410.08 565
9411.00 627
9411.91 573
9412.83 621
9413.74 639
9414.66 594
9415.58 626
9416.49 627
9417.41 582
9418.32 664
9419.24 712
9420.16 654
9421.07 571
9421.99 640
9422.91 660
9423.82 636
9424.74 604
9425.65 683
9426.57 614
9427.49 623
9428.40 611
9429.32 649
9430.24 603
9431.15 627
9432.07 617
9432.99 678
9433.90 688
9434.82 643
9435.74 675
9436.66 664
9437.57 714
9438.49 687
9439.41 698
9440.32 666
9441.24 682
9442.16 647
9443.08 671
9443.99 671
9444.91 693
9445.83 680
9446.75 746
9447.66 711
9448.58 740
9449.50 741
9450.42 838
9451.33 809
9452.25 887
9453.17 912
9454.09 963
9455.01 965
9455.92 848
9456.84 870
9457.76 893
9458.68 805
9459.60 787
9460.51 754
9461.43 745
9462.35 826
9463.27 733
9464.19 684
9465.11 658
9466.02 702
9466.94 725
9467.86 717
9468.78 803
9469.70 719
9470.62 685
9471.54 735
9472.46 678
9473.37 704
9474.29 749
9475.21 710
9476.13 675
9477.05 693
9477.97 729
9478.89 732
9479.81 736
9480.73 768
9481.65 847
9482.56 821
9483.48 747
9484.40 774
9485.32 752
9486.24 769
9487.16 743
9488.08 691
9489.00 803
9489.92 690
9490.84 675
9491.76 723
9492.68 729
9493.60 749
9494.52 746
9495.44 741
9496.36 762
9497.28 720
9498.20 727
9499.12 764
9500.04 775
9500.96 663
9501.88 734
9502.80 726
9503.72 743
9504.64 726
9505.56 773
9506.48 774
9507.40 789
9508.32 709
9509.24 744
9510.16 799
9511.08 799
9512.00 759
9512.93 756
9513.85 750
9514.77 724
9515.69 797
9516.61 820
9517.53 716
9518.45 838
9519.37 820
9520.29 842
9521.21 839
9522.14 810
9523.06 860
9523.98 832
9524.90 909
9525.82 890
9526.74 836
9527.66 873
9528.59 934
9529.51 961
9530.43 999
9531.35 1133
9532.27 1220
9533.19 1263
9534.11 1227
9535.04 1157
9535.96 1203
9536.88 1154
9537.80 1164
9538.72 1114
9539.65 1014
9540.57 1004
9541.49 943
9542.41 860
9543.34 887
9544.26 832
9545.18 842
9546.10 850
9547.02 876
9547.95 905
9548.87 860
9549.79 877
9550.71 824
9551.64 830
9552.56 860
9553.48 871
9554.41 859
9555.33 817
9556.25 957
9557.17 947
9558.10 965
9559.02 987
9559.94 976
9560.87 965
9561.79 930
9562.71 924
9563.64 916
9564.56 927
9565.48 845
9566.41 871
9567.33 914
9568.25 899
9569.18 905
9570.10 893
9571.02 900
9571.95 893
9572.87 932
9573.79 887
9574.72 847
9575.64 841
9576.56 905
9577.49 952
9578.41 837
9579.34 849
9580.26 828
9581.18 846
9582.11 812
9583.03 832
9583.96 867
9584.88 874
9585.81 837
9586.73 851
9587.65 895
9588.58 885
9589.50 900
9590.43 842
9591.35 850
9592.28 958
9593.20 854
9594.13 898
9595.05 956
9595.98 904
9596.90 902
9597.83 940
9598.75 899
9599.68 921
9600.60 980
9601.53 964
9602.45 1018
9603.38 1023
9604.30 1018
9605.23 995
9606.15 902
9607.08 943
9608.00 1040
9608.93 1049
9609.85 1101
9610.78 1043
9611.70 1071
9612.63 1015
9613.55 1092
9614.48 1103
9615.41 1034
9616.33 1144
9617.26 1055
9618.18 1046
9619.11 1059
9620.04 1071
9620.96 1131
9621.89 1143
9622.81 1124
9623.74 1147
9624.67 1118
9625.59 1185
9626.52 1208
9627.44 1128
9628.37 1181
9629.30 1255
9630.22 1222
9631.15 1210
9632.08 1184
9633.00 1231
9633.93 1264
9634.86 1276
9635.78 1266
9636.71 1204
9637.64 1261
9638.56 1291
9639.49 1360
9640.42 1309
9641.34 1408
9642.27 1387
9643.20 1500
9644.13 1445
9645.05 1381
9645.98 1397
9646.91 1507
9647.83 1554
9648.76 1514
9649.69 1597
9650.62 1606
9651.54 1566
9652.47 1604
9653.40 1620
9654.33 1714
9655.25 1745
9656.18 1754
9657.11 1748
9658.04 1756
9658.96 1742
9659.89 1770
9660.82 1791
9661.75 1797
9662.68 1746
9663.60 1672
9664.53 1820
9665.46 1855
9666.39 1831
9667.32 1833
9668.25 1928
9669.17 1912
9670.10 2018
9671.03 2024
9671.96 2050
9672.89 1981
9673.82 1896
9674.74 1938
9675.67 2044
9676.60 2033
9677.53 2035
9678.46 2093
9679.39 2067
9680.32 2052
9681.25 2323
9682.17 2335
9683.10 2270
9684.03 2335
9684.96 2349
9685.89 2398
9686.82 2417
9687.75 2437
9688.68 2422
9689.61 2426
9690.54 2428
9691.47 2424
9692.40 2386
9693.33 2562
9694.25 2823
9695.18 2794
9696.11 2951
9697.04 3199
9697.97 3715
9698.90 3971
9699.83 4278
9700.76 4430
9701.69 4490
9702.62 4410
9703.55 4327
9704.48 3990
9705.41 3534
9706.34 3302
9707.27 3008
9708.20 2746
9709.13 2679
9710.06 2642
9710.99 2665
9711.92 2594
9712.85 2667
9713.78 2843
9714.71 2906
9715.65 2939
9716.58 3112
9717.51 3089
9718.44 2954
9719.37 2893
9720.30 2711
9721.23 2582
9722.16 2485
9723.09 2307
9724.02 2206
9724.95 1984
9725.88 2038
9726.82 2161
9727.75 2116
9728.68 2071
9729.61 2151
9730.54 2230
9731.47 2204
9732.40 2138
9733.33 2087
9734.27 2179
9735.20 2238
9736.13 2265
9737.06 2250
9737.99 2126
9738.92 2046
9739.86 2001
9740.79 1951
9741.72 1915
9742.65 1772
9743.58 1653
9744.51 1709
9745.45 1658
9746.38 1605
9747.31 1603
9748.24 1538
9749.17 1596
9750.11 1601
9751.04 1538
9751.97 1535
9752.90 1518
9753.84 1662
9754.77 1539
9755.70 1562
9756.63 1519
9757.57 1524
9758.50 1504
9759.43 1464
9760.36 1580
9761.30 1656
9762.23 1604
9763.16 1519
9764.09 1489
9765.03 1606
9765.96 1597
9766.89 1592
9767.83 1679
9768.76 1555
9769.69 1549
9770.63 1529
9771.56 1472
9772.49 1506
9773.43 1534
9774.36 1617
9775.29 1651
9776.23 1605
9777.16 1810
9778.09 1817
9779.03 1831
9779.96 1878
9780.89 1952
9781.83 2005
9782.76 1893
9783.70 1837
9784.63 1882
9785.56 1795
9786.50 1738
9787.43 1658
9788.37 1617
9789.30 1566
9790.23 1556
9791.17 1486
9792.10 1475
9793.04 1406
9793.97 1514
9794.90 1534
9795.84 1504
9796.77 1528
9797.71 1491
9798.64 1559
9799.58 1581
9800.51 1459
9801.45 1560
9802.38 1532
9803.32 1513
9804.25 1361
9805.19 1379
9806.12 1346
9807.05 1342
9807.99 1292
9808.92 1286
9809.86 1298
9810.80 1153
9811.73 1195
9812.67 1221
9813.60 1206
9814.54 1178
9815.47 1178
9816.41 1220
9817.34 1239
9818.28 1231
9819.21 1221
9820.15 1193
9821.08 1087
9822.02 1091
9822.96 1107
9823.89 1137
9824.83 1116
9825.76 1163
9826.70 1150
9827.63 1095
9828.57 1019
9829.51 1120
9830.44 1081
9831.38 1074
9832.31 1103
9833.25 1039
9834.19 1096
9835.12 1102
9836.06 1001
9837.00 1023
9837.93 1060
9838.87 1022
9839.81 1051
9840.74 1087
9841.68 1051
9842.61 1062
9843.55 1080
9844.49 1066
9845.43 1084
9846.36 1074
9847.30 1052
9848.24 1094
9849.17 1073
9850.11 1080
9851.05 1026
9851.98 1106
9852.92 1082
9853.86 1053
9854.79 1036
9855.73 1072
9856.67 1041
9857.61 1082
9858.54 1041
9859.48 1039
9860.42 1040
9861.36 1136
9862.29 1090
9863.23 1060
9864.17 1023
9865.11 1007
9866.04 1003
9866.98 1004
9867.92 1008
9868.86 989
9869.80 907
9870.73 1011
9871.67 1001
9872.61 972
9873.55 923
9874.49 977
9875.42 1007
9876.36 980
9877.30 1049
9878.24 986
9879.18 964
9880.12 970
9881.05 964
9881.99 946
9882.93 900
9883.87 914
9884.81 982
9885.75 951
9886.69 916
9887.63 894
9888.56 903
9889.50 912
9890.44 950
9891.38 901
9892.32 890
9893.26 911
9894.20 933
9895.14 814
9896.08 817
9897.02 852
9897.95 895
9898.89 929
9899.83 933
9900.77 942
9901.71 884
9902.65 876
9903.59 895
9904.53 924
9905.47 922
9906.41 884
9907.35 858
9908.29 950
9909.23 1038
9910.17 902
9911.11 891
9912.05 918
9912.99 941
9913.93 935
9914.87 881
9915.81 848
9916.75 875
9917.69 936
9918.63 925
9919.57 984
9920.51 950
9921.45 949
9922.39 986
9923.33 1099
9924.27 1193
9925.21 1256
9926.15 1402
9927.09 1563
9928.03 1654
9928.97 1658
9929.92 1721
9930.86 1671
9931.80 1585
9932.74 1537
9933.68 1447
9934.62 1246
9935.56 1094
9936.50 1073
9937.44 1000
9938.38 1027
9939.33 1026
9940.27 944
9941.21 933
9942.15 881
9943.09 849
9944.03 847
9944.97 855
9945.92 877
9946.86 873
9947.80 914
9948.74 886
9949.68 840
9950.62 764
9951.57 825
9952.51 875
9953.45 868
9954.39 869
9955.33 807
9956.28 818
9957.22 829
9958.16 856
9959.10 848
9960.04 828
9960.99 852
9961.93 818
9962.87 899
9963.81 911
9964.76 822
9965.70 810
9966.64 856
9967.58 849
9968.53 939
9969.47 901
9970.41 882
9971.35 908
9972.30 838
9973.24 820
9974.18 874
9975.13 924
9976.07 911
9977.01 875
9977.95 892
9978.90 870
9979.84 759
9980.78 767
9981.73 822
9982.67 807
9983.61 815
9984.56 758
9985.50 794
9986.44 763
9987.39 771
9988.33 768
9989.27 826
9990.22 859
9991.16 785
9992.11 796
9993.05 753
9993.99 802
9994.94 803
9995.88 722
9996.82 735
9997.77 705
9998.71 800
9999.66 769
10000.60 727
10001.55 733
10002.49 757
10003.43 740
10004.38 747
10005.32 808
10006.27 743
10007.21 734
10008.16 756
10009.10 796
10010.04 797
10010.99 748
10011.93 762
10012.88 808
10013.82 759
10014.77 683
10015.71 692
10016.66 732
10017.60 768
10018.55 701
10019.49 696
10020.44 738
10021.38 739
10022.33 727
10023.27 746
10024.22 791
10025.16 782
10026.11 781
10027.05 728
10028.00 769
10028.95 711
10029.89 741
10030.84 734
10031.78 658
10032.73 787
10033.67 760
10034.62 682
10035.57 693
10036.51 763
10037.46 743
10038.40 681
10039.35 717
10040.30 746
10041.24 723
10042.19 692
10043.13 699
10044.08 662
10045.03 708
10045.97 690
10046.92 694
10047.86 659
10048.81 716
10049.76 646
10050.70 707
10051.65 722
10052.60 643
10053.54 706
10054.49 684
10055.44 730
10056.38 730
10057.33 762
10058.28 751
10059.22 785
10060.17 746
10061.12 709
10062.07 757
10063.01 777
10063.96 723
10064.91 672
10065.85 677
10066.80 760
10067.75 725
10068.70 715
10069.64 711
10070.59 650
10071.54 680
10072.49 668
10073.43 693
10074.38 665
10075.33 695
10076.28 673
10077.22 610
10078.17 652
10079.12 671
10080.07 686
10081.02 686
10081.96 633
10082.91 630
10083.86 679
10084.81 604
10085.76 571
10086.70 651
10087.65 639
10088.60 669
10089.55 622
10090.50 584
10091.45 599
10092.39 616
10093.34 678
10094.29 664
10095.24 676
10096.19 672
10097.14 601
10098.09 595
10099.03 659
10099.98 690
10100.93 605
10101.88 639
10102.83 638
10103.78 590
10104.73 587
10105.68 648
10106.63 579
10107.58 611
10108.53 638
10109.47 579
10110.42 618
10111.37 580
10112.32 567
10113.27 644
10114.22 625
10115.17 652
10116.12 661
10117.07 626
10118.02 586
10118.97 577
10119.92 547
10120.87 577
10121.82 634
10122.77 582
10123.72 615
10124.67 651
10125.62 671
10126.57 673
10127.52 611
10128.47 620
10129.42 618
10130.37 575
10131.32 614
10132.27 609
10133.22 614
10134.17 593
10135.12 637
10136.07 624
10137.02 661
10137.97 606
10138.92 632
10139.87 647
10140.83 658
10141.78 710
10142.73 698
10143.68 688
10144.63 664
10145.58 652
10146.53 651
10147.48 677
10148.43 653
10149.38 658
10150.34 707
10151.29 695
10152.24 658
10153.19 654
10154.14 626
10155.09 675
10156.04 683
10156.99 682
10157.95 635
10158.90 602
10159.85 673
10160.80 622
10161.75 660
10162.70 643
10163.66 688
10164.61 684
10165.56 709
10166.51 722
10167.46 669
10168.42 700
10169.37 693
10170.32 645
10171.27 668
10172.23 701
10173.18 724
10174.13 683
10175.08 650
10176.03 682
10176.99 755
10177.94 731
10178.89 728
10179.84 768
10180.80 774
10181.75 805
10182.70 817
10183.66 796
10184.61 857
10185.56 779
10186.51 835
10187.47 809
10188.42 838
10189.37 770
10190.33 797
10191.28 813
10192.23 823
10193.19 861
10194.14 906
10195.09 884
10196.05 905
10197.00 817
10197.95 814
10198.91 849
10199.86 896
10200.81 986
10201.77 903
10202.72 920
10203.67 993
10204.63 1026
10205.58 1051
10206.53 1064
10207.49 1121
10208.44 1083
10209.40 1155
10210.35 1054
10211.30 1040
10212.26 985
10213.21 1021
10214.17 957
10215.12 930
10216.08 837
10217.03 826
10217.98 839
10218.94 860
10219.89 851
10220.85 779
10221.80 867
10222.76 861
10223.71 794
10224.67 789
10225.62 777
10226.58 719
10227.53 823
10228.49 779
10229.44 760
10230.40 797
10231.35 745
10232.31 734
10233.26 798
10234.22 789
10235.17 803
10236.13 817
10237.08 812
10238.04 792
10238.99 811
10239.95 713
10240.90 790
10241.86 745
10242.81 790
10243.77 759
10244.72 724
10245.68 684
10246.64 615
10247.59 653
10248.55 643
10249.50 617
10250.46 662
10251.42 651
10252.37 604
10253.33 661
10254.28 635
10255.24 621
10256.20 656
10257.15 619
10258.11 639
10259.06 590
10260.02 647
10260.98 662
10261.93 618
10262.89 554
10263.85 553
10264.80 589
10265.76 570
10266.72 540
10267.67 550
10268.63 605
10269.59 639
10270.54 649
10271.50 617
10272.46 631
10273.41 644
10274.37 562
10275.33 635
10276.29 627
10277.24 597
10278.20 602
10279.16 583
10280.11 583
10281.07 627
10282.03 578
10282.99 577
10283.94 584
10284.90 578
10285.86 597
10286.82 555
10287.77 598
10288.73 644
10289.69 615
10290.65 596
10291.61 663
10292.56 648
10293.52 558
10294.48 590
10295.44 564
10296.39 587
10297.35 611
10298.31 574
10299.27 598
10300.23 562
10301.19 560
10302.14 546
10303.10 563
10304.06 593
10305.02 549
10305.98 537
10306.94 580
10307.89 565
10308.85 548
10309.81 586
10310.77 576
10311.73 558
10312.69 568
10313.65 593
10314.61 588
10315.57 574
10316.52 589
10317.48 640
10318.44 584
10319.40 545
10320.36 568
10321.32 595
10322.28 584
10323.24 566
10324.20 576
10325.16 509
10326.12 543
10327.08 564
10328.04 571
10328.99 553
10329.95 569
10330.91 603
10331.87 596
10332.83 581
10333.79 563
10334.75 554
10335.71 540
10336.67 567
10337.63 596
10338.59 625
10339.55 569
10340.51 526
10341.47 506
10342.43 552
10343.39 587
10344.35 533
10345.31 563
10346.27 506
10347.23 543
10348.20 547
10349.16 503
10350.12 537
10351.08 619
10352.04 556
10353.00 576
10353.96 530
10354.92 573
10355.88 529
10356.84 518
10357.80 578
10358.76 561
10359.72 524
10360.69 519
10361.65 502
10362.61 532
10363.57 566
10364.53 587
10365.49 614
10366.45 548
10367.41 513
10368.38 520
10369.34 555
10370.30 560
10371.26 522
10372.22 511
10373.18 550
10374.14 561
10375.11 530
10376.07 507
10377.03 493
10377.99 535
10378.95 556
10379.92 569
10380.88 530
10381.84 573
10382.80 483
10383.76 556
10384.73 535
10385.69 444
10386.65 467
10387.61 512
10388.57 545
10389.54 478
10390.50 497
10391.46 519
10392.42 533
10393.39 492
10394.35 487
10395.31 508
10396.27 427
10397.24 513
10398.20 524
10399.16 506
10400.13 516
10401.09 478
10402.05 447
10403.02 491
10403.98 487
10404.94 511
10405.90 470
10406.87 484
10407.83 461
10408.79 451
10409.76 493
10410.72 496
10411.68 451
10412.65 442
10413.61 448
10414.57 515
10415.54 495
10416.50 482
10417.47 544
10418.43 549
10419.39 503
10420.36 528
10421.32 614
10422.28 571
10423.25 547
10424.21 554
10425.18 540
10426.14 576
10427.10 578
10428.07 540
10429.03 498
10430.00 511
10430.96 541
10431.93 514
10432.89 493
10433.85 519
10434.82 493
10435.78 458
10436.75 521
10437.71 479
10438.68 496
10439.64 469
10440.61 467
10441.57 463
10442.54 436
10443.50 478
10444.47 493
10445.43 467
10446.40 484
10447.36 486
10448.33 432
10449.29 466
10450.26 474
10451.22 459
10452.19 418
10453.15 414
10454.12 433
10455.08 463
10456.05 470
10457.01 431
10457.98 451
10458.95 447
10459.91 403
10460.88 415
10461.84 395
10462.81 381
10463.77 449
10464.74 429
10465.71 417
10466.67 469
10467.64 426
10468.60 446
10469.57 462
10470.54 431
10471.50 457
10472.47 467
10473.44 503
10474.40 438
10475.37 519
10476.33 478
10477.30 434
10478.27 474
10479.23 458
10480.20 467
10481.17 421
10482.13 474
10483.10 482
10484.07 434
10485.03 450
10486.00 436
10486.97 462
10487.93 450
10488.90 423
10489.87 420
10490.84 466
10491.80 412
10492.77 451
10493.74 415
10494.70 455
10495.67 463
10496.64 476
10497.61 461
10498.57 419
10499.54 394
10500.51 435
10501.48 437
10502.44 403
10503.41 414
10504.38 437
10505.35 472
10506.31 436
10507.28 463
10508.25 430
10509.22 411
10510.19 429
10511.15 442
10512.12 433
10513.09 453
10514.06 468
10515.03 461
10516.00 434
10516.96 375
10517.93 394
10518.90 421
10519.87 386
10520.84 425
10521.81 458
10522.77 465
10523.74 429
10524.71 480
10525.68 397
10526.65 405
10527.62 399
10528.59 459
10529.56 452
10530.52 450
10531.49 427
10532.46 413
10533.43 427
10534.40 434
10535.37 424
10536.34 467
10537.31 462
10538.28 439
10539.25 434
10540.22 423
10541.18 440
10542.15 461
10543.12 503
10544.09 471
10545.06 447
10546.03 458
10547.00 459
10547.97 447
10548.94 442
10549.91 447
10550.88 486
10551.85 452
10552.82 425
10553.79 399
10554.76 470
10555.73 455
10556.70 448
10557.67 445
10558.64 465
10559.61 484
10560.58 492
10561.55 481
10562.52 489
10563.49 482
10564.46 497
10565.43 512
10566.40 448
10567.38 435
10568.35 475
10569.32 514
10570.29 428
10571.26 412
10572.23 456
10573.20 475
10574.17 440
10575.14 383
10576.11 396
10577.08 413
10578.06 446
10579.03 426
10580.00 469
10580.97 418
10581.94 416
10582.91 436
10583.88 432
10584.85 439
10585.83 451
10586.80 433
10587.77 484
10588.74 457
10589.71 468
10590.68 482
10591.66 472
10592.63 490
10593.60 420
10594.57 483
10595.54 501
10596.51 454
10597.49 437
10598.46 460
10599.43 476
10600.40 468
10601.37 449
10602.35 449
10603.32 443
10604.29 455
10605.26 415
10606.24 438
10607.21 457
10608.18 458
10609.15 449
10610.13 469
10611.10 443
10612.07 466
10613.04 462
10614.02 495
10614.99 464
10615.96 444
10616.94 444
10617.91 452
10618.88 480
10619.85 456
10620.83 454
10621.80 503
10622.77 500
10623.75 473
10624.72 471
10625.69 477
10626.67 532
10627.64 529
10628.61 530
10629.59 510
10630.56 481
10631.53 511
10632.51 514
10633.48 567
10634.46 562
10635.43 565
10636.40 613
10637.38 702
10638.35 680
10639.32 692
10640.30 752
10641.27 845
10642.25 749
10643.22 752
10644.19 661
10645.17 679
10646.14 624
10647.12 605
10648.09 613
10649.07 545
10650.04 480
10651.01 472
10651.99 483
10652.96 511
10653.94 545
10654.91 465
10655.89 478
10656.86 506
10657.84 494
10658.81 469
10659.79 473
10660.76 462
10661.74 445
10662.71 415
10663.69 429
10664.66 465
10665.64 439
10666.61 497
10667.59 444
10668.56 442
10669.54 465
10670.51 501
10671.49 502
10672.46 508
10673.44 454
10674.42 447
10675.39 438
10676.37 489
10677.34 476
10678.32 439
10679.29 470
10680.27 545
10681.25 543
10682.22 493
10683.20 466
10684.17 481
10685.15 434
10686.12 456
10687.10 450
10688.08 457
10689.05 487
10690.03 481
10691.01 411
10691.98 456
10692.96 465
10693.94 430
10694.91 445
10695.89 425
10696.86 460
10697.84 521
10698.82 513
10699.79 450
10700.77 415
10701.75 403
10702.72 417
10703.70 436
10704.68 409
10705.66 427
10706.63 436
10707.61 475
10708.59 475
10709.56 446
10710.54 466
10711.52 479
10712.50 479
10713.47 437
10714.45 480
10715.43 480
10716.41 471
10717.38 446
10718.36 459
10719.34 466
10720.32 452
10721.29 469
10722.27 445
10723.25 495
10724.23 506
10725.20 506
10726.18 474
10727.16 430
10728.14 466
10729.12 478
10730.09 440
10731.07 410
10732.05 436
10733.03 451
10734.01 406
10734.99 460
10735.96 456
10736.94 456
10737.92 420
10738.90 416
10739.88 407
10740.86 427
10741.83 395
10742.81 448
10743.79 473
10744.77 416
10745.75 420
10746.73 447
10747.71 464
10748.69 426
10749.67 401
10750.64 474
10751.62 455
10752.60 427
10753.58 409
10754.56 398
10755.54 437
10756.52 444
10757.50 449
10758.48 466
10759.46 467
10760.44 432
10761.42 426
10762.40 470
10763.38 434
10764.35 498
10765.33 441
10766.31 410
10767.29 471
10768.27 482
10769.25 456
10770.23 464
10771.21 470
10772.19 395
10773.17 438
10774.15 490
10775.13 453
10776.11 455
10777.09 484
10778.07 469
10779.05 440
10780.04 511
10781.02 436
10782.00 432
10782.98 454
10783.96 498
10784.94 443
10785.92 491
10786.90 461
10787.88 476
10788.86 468
10789.84 458
10790.82 475
10791.80 449
10792.78 482
10793.77 479
10794.75 469
10795.73 482
10796.71 438
10797.69 444
10798.67 425
10799.65 457
10800.63 436
10801.61 419
10802.60 506
10803.58 477
10804.56 416
10805.54 483
10806.52 504
10807.50 455
10808.49 413
10809.47 442
10810.45 490
10811.43 477
10812.41 492
10813.39 486
10814.38 492
10815.36 448
10816.34 483
10817.32 480
10818.30 465
10819.29 439
10820.27 486
10821.25 443
10822.23 447
10823.22 479
10824.20 473
10825.18 498
10826.16 480
10827.15 530
10828.13 511
10829.11 450
10830.09 480
10831.08 477
10832.06 457
10833.04 458
10834.02 478
10835.01 481
10835.99 487
10836.97 482
10837.96 465
10838.94 497
10839.92 528
10840.90 501
10841.89 514
10842.87 537
10843.85 544
10844.84 513
10845.82 526
10846.80 500
10847.79 531
10848.77 536
10849.76 513
10850.74 539
10851.72 530
10852.71 490
10853.69 505
10854.67 536
10855.66 532
10856.64 551
10857.62 481
10858.61 453
10859.59 546
10860.58 552
10861.56 614
10862.55 602
10863.53 541
10864.51 546
10865.50 590
10866.48 550
10867.47 559
10868.45 533
10869.44 563
10870.42 590
10871.40 573
10872.39 569
10873.37 613
10874.36 588
10875.34 608
10876.33 602
10877.31 620
10878.30 598
10879.28 625
10880.27 635
10881.25 620
10882.24 644
10883.22 650
10884.21 643
10885.19 690
10886.18 686
10887.16 701
10888.15 653
10889.13 626
10890.12 718
10891.10 736
10892.09 690
10893.07 681
10894.06 742
10895.05 739
10896.03 660
10897.02 732
10898.00 715
10898.99 717
10899.97 675
10900.96 646
10901.95 694
10902.93 717
10903.92 748
10904.90 703
10905.89 742
10906.88 753
10907.86 724
10908.85 798
10909.84 708
10910.82 763
10911.81 768
10912.79 796
10913.78 877
10914.77 781
10915.75 831
10916.74 898
10917.73 927
10918.71 904
10919.70 839
10920.69 853
10921.67 886
10922.66 856
10923.65 857
10924.63 873
10925.62 875
10926.61 846
10927.60 874
10928.58 895
10929.57 886
10930.56 889
10931.54 904
10932.53 879
10933.52 917
10934.51 919
10935.49 937
10936.48 956
10937.47 930
10938.46 984
10939.44 995
10940.43 962
10941.42 1025
10942.41 1034
10943.39 1039
10944.38 1077
10945.37 1050
10946.36 1097
10947.35 1079
10948.33 1075
10949.32 1068
10950.31 1156
10951.30 1153
10952.29 1207
10953.28 1292
10954.26 1403
10955.25 1427
10956.24 1476
10957.23 1601
10958.22 1759
10959.21 1793
10960.19 1907
10961.18 2004
10962.17 1948
10963.16 1805
10964.15 1656
10965.14 1606
10966.13 1540
10967.11 1464
10968.10 1417
10969.09 1347
10970.08 1296
10971.07 1222
10972.06 1235
10973.05 1203
10974.04 1193
10975.03 1267
10976.02 1323
10977.01 1250
10978.00 1277
10978.98 1312
10979.97 1341
10980.96 1318
10981.95 1296
10982.94 1231
10983.93 1302
10984.92 1328
10985.91 1305
10986.90 1269
10987.89 1347
10988.88 1343
10989.87 1290
10990.86 1346
10991.85 1419
10992.84 1417
10993.83 1529
10994.82 1668
10995.81 1795
10996.80 1887
10997.79 2121
10998.78 2224
10999.77 2404
11000.76 2575
11001.75 2699
11002.74 2755
11003.73 2614
11004.72 2413
11005.72 2240
11006.71 1975
11007.70 1968
11008.69 1739
11009.68 1567
11010.67 1428
11011.66 1370
11012.65 1320
11013.64 1251
11014.63 1194
11015.62 1199
11016.61 1152
11017.61 1050
11018.60 1016
11019.59 1049
11020.58 981
11021.57 979
11022.56 989
11023.55 988
11024.55 946
11025.54 897
11026.53 950
11027.52 974
11028.51 974
11029.50 906
11030.49 891
11031.49 859
11032.48 891
11033.47 912
11034.46 869
11035.45 890
11036.45 926
11037.44 952
11038.43 866
11039.42 897
11040.41 883
11041.41 910
11042.40 900
11043.39 817
11044.38 874
11045.38 869
11046.37 834
11047.36 821
11048.35 802
11049.35 870
11050.34 831
11051.33 750
11052.32 742
11053.32 754
11054.31 731
11055.30 749
11056.30 761
11057.29 735
11058.28 730
11059.27 727
11060.27 736
11061.26 796
11062.25 756
11063.25 731
11064.24 723
11065.23 768
11066.23 780
11067.22 747
11068.21 740
11069.21 719
11070.20 773
11071.19 773
11072.19 766
11073.18 798
11074.17 742
11075.17 709
11076.16 784
11077.16 798
11078.15 773
11079.14 772
11080.14 793
11081.13 785
11082.13 752
11083.12 729
11084.11 735
11085.11 727
11086.10 767
11087.10 738
11088.09 736
11089.09 726
11090.08 755
11091.07 716
11092.07 763
11093.06 785
11094.06 719
11095.05 703
11096.05 700
11097.04 736
11098.04 741
11099.03 762
11100.03 738
11101.02 711
11102.02 657
11103.01 666
11104.01 681
11105.00 707
11106.00 689
11106.99 646
11107.99 664
11108.98 676
11109.98 627
11110.97 714
11111.97 700
11112.96 607
11113.96 627
11114.95 656
11115.95 696
11116.95 666
11117.94 673
11118.94 644
11119.93 692
11120.93 681
11121.92 641
11122.92 645
11123.92 630
11124.91 630
11125.91 673
11126.90 732
11127.90 700
11128.90 707
11129.89 709
11130.89 704
11131.89 701
11132.88 645
11133.88 665
11134.87 666
11135.87 648
11136.87 632
11137.86 663
11138.86 635
11139.86 601
11140.85 597
11141.85 582
11142.85 571
11143.84 612
11144.84 611
11145.84 637
11146.84 573
11147.83 632
11148.83 617
11149.83 643
11150.82 605
11151.82 644
11152.82 548
11153.82 549
11154.81 509
11155.81 560
11156.81 549
11157.80 573
11158.80 609
11159.80 538
11160.80 571
11161.79 588
11162.79 557
11163.79 523
11164.79 572
11165.79 581
11166.78 580
11167.78 542
11168.78 549
11169.78 546
11170.78 530
11171.77 511
11172.77 543
11173.77 595
11174.77 605
11175.77 615
11176.76 576
11177.76 519
11178.76 540
11179.76 561
11180.76 523
11181.76 530
11182.76 559
11183.75 596
11184.75 531
11185.75 483
11186.75 520
11187.75 584
11188.75 599
11189.75 531
11190.75 556
11191.74 588
11192.74 593
11193.74 553
11194.74 553
11195.74 572
11196.74 566
11197.74 561
11198.74 581
11199.74 578
11200.74 595
11201.74 555
11202.74 525
11203.74 555
11204.74 574
11205.73 599
11206.73 573
11207.73 539
11208.73 534
11209.73 505
11210.73 523
11211.73 521
11212.73 508
11213.73 599
11214.73 483
11215.73 493
11216.73 481
11217.73 510
11218.73 552
11219.73 489
11220.73 487
11221.73 513
11222.73 462
11223.74 479
11224.74 489
11225.74 503
11226.74 542
11227.74 548
11228.74 524
11229.74 508
11230.74 503
11231.74 428
11232.74 500
11233.74 512
11234.74 523
11235.74 488
11236.74 538
11237.75 499
11238.75 460
11239.75 456
11240.75 436
11241.75 470
11242.75 535
11243.75 530
11244.75 498
11245.76 505
11246.76 491
11247.76 496
11248.76 517
11249.76 528
11250.76 541
11251.76 526
11252.77 492
11253.77 489
11254.77 549
11255.77 481
11256.77 534
11257.78 504
11258.78 479
11259.78 479
11260.78 553
11261.78 536
11262.79 468
11263.79 497
11264.79 528
11265.79 513
11266.79 496
11267.80 471
11268.80 506
11269.80 522
11270.80 486
11271.81 516
11272.81 520
11273.81 519
11274.81 467
11275.82 557
11276.82 556
11277.82 570
11278.83 587
11279.83 548
11280.83 568
11281.83 529
11282.84 515
11283.84 528
11284.84 557
11285.85 557
11286.85 547
11287.85 516
11288.86 525
11289.86 556
11290.86 499
11291.87 510
11292.87 555
11293.87 495
11294.88 580
11295.88 506
11296.89 534
11297.89 514
11298.89 573
11299.90 518
11300.90 527
11301.90 537
11302.91 517
11303.91 552
11304.92 506
11305.92 508
11306.92 533
11307.93 563
11308.93 549
11309.94 574
11310.94 652
11311.95 677
11312.95 683
11313.95 650
11314.96 695
11315.96 725
11316.97 737
11317.97 692
11318.98 686
11319.98 652
11320.99 642
11321.99 623
11323.00 577
11324.00 535
11325.01 507
11326.01 534
11327.02 515
11328.02 518
11329.03 554
11330.03 519
11331.04 483
11332.04 502
11333.05 432
11334.05 471
11335.06 482
11336.06 503
11337.07 489
11338.07 483
11339.08 457
11340.09 452
11341.09 487
11342.10 501
11343.10 457
11344.11 474
11345.11 466
11346.12 460
11347.13 433
11348.13 423
11349.14 476
11350.14 474
11351.15 445
11352.16 472
11353.16 442
11354.17 482
11355.17 522
11356.18 489
11357.19 433
11358.19 409
11359.20 499
11360.21 459
11361.21 463
11362.22 455
11363.23 411
11364.23 436
11365.24 487
11366.25 456
11367.25 415
11368.26 443
11369.27 412
11370.27 479
11371.28 482
11372.29 455
11373.29 445
11374.30 435
11375.31 422
11376.32 424
11377.32 451
11378.33 474
11379.34 472
11380.35 435
11381.35 404
11382.36 488
11383.37 481
11384.38 480
11385.38 495
11386.39 449
11387.40 471
11388.41 531
11389.41 509
11390.42 444
11391.43 457
11392.44 523
11393.45 498
11394.45 478
11395.46 448
11396.47 445
11397.48 427
11398.49 428
11399.49 437
11400.50 470
11401.51 464
11402.52 427
11403.53 440
11404.54 444
11405.54 425
11406.55 436
11407.56 450
11408.57 440
11409.58 393
11410.59 463
11411.60 486
11412.61 442
11413.61 416
11414.62 426
11415.63 447
11416.64 441
11417.65 449
11418.66 483
11419.67 395
11420.68 384
11421.69 447
11422.70 504
11423.71 455
11424.71 407
11425.72 435
11426.73 461
11427.74 466
11428.75 470
11429.76 441
11430.77 412
11431.78 442
11432.79 470
11433.80 415
11434.81 434
11435.82 468
11436.83 449
11437.84 463
11438.85 454
11439.86 451
11440.87 397
11441.88 485
11442.89 462
11443.90 445
11444.91 440
11445.92 429
11446.93 424
11447.94 443
11448.95 448
11449.96 442
11450.97 440
11451.98 406
11452.99 420
11454.01 439
11455.02 440
11456.03 415
11457.04 438
11458.05 454
11459.06 411
11460.07 447
11461.08 451
11462.09 463
11463.10 433
11464.11 432
11465.13 443
11466.14 422
11467.15 438
11468.16 455
11469.17 407
11470.18 416
11471.19 464
11472.20 414
11473.22 429
11474.23 480
11475.24 452
11476.25 447
11477.26 418
11478.27 404
11479.29 405
11480.30 462
11481.31 448
11482.32 426
11483.33 424
11484.35 442
11485.36 409
11486.37 438
11487.38 433
11488.39 433
11489.41 410
11490.42 373
11491.43 433
11492.44 504
11493.46 463
11494.47 422
11495.48 436
11496.49 429
11497.51 428
11498.52 433
11499.53 448
11500.54 458
11501.56 420
11502.57 449
11503.58 440
11504.59 431
11505.61 477
11506.62 452
11507.63 421
11508.65 385
11509.66 401
11510.67 440
11511.69 421
11512.70 451
11513.71 459
11514.73 454
11515.74 447
11516.75 437
11517.77 453
11518.78 444
11519.79 411
11520.81 447
11521.82 433
11522.83 422
11523.85 423
11524.86 441
11525.88 457
11526.89 417
11527.90 459
11528.92 437
11529.93 391
11530.95 452
11531.96 456
11532.97 450
11533.99 433
11535.00 409
11536.02 414
11537.03 428
11538.05 426
11539.06 439
11540.07 436
11541.09 495
11542.10 474
11543.12 472
11544.13 421
11545.15 413
11546.16 452
11547.18 425
11548.19 423
11549.21 469
11550.22 477
11551.24 421
11552.25 461
11553.27 455
11554.28 445
11555.30 417
11556.31 461
11557.33 457
11558.34 432
11559.36 476
11560.37 508
11561.39 452
11562.40 452
11563.42 468
11564.43 490
11565.45 481
11566.47 558
11567.48 503
11568.50 521
11569.51 547
11570.53 507
11571.54 463
11572.56 525
11573.58 504
11574.59 496
11575.61 469
11576.62 475
11577.64 492
11578.66 528
11579.67 537
11580.69 544
11581.70 569
11582.72 528
11583.74 564
11584.75 625
11585.77 673
11586.79 619
11587.80 606
11588.82 628
11589.84 623
11590.85 622
11591.87 622
11592.89 558
11593.90 656
11594.92 686
11595.94 673
11596.95 714
11597.97 776
11598.99 862
11600.01 914
11601.02 988
11602.04 1047
11603.06 1061
11604.07 1111
11605.09 1135
11606.11 1179
11607.13 1201
11608.14 1183
11609.16 1082
11610.18 997
11611.20 887
11612.21 825
11613.23 787
11614.25 767
11615.27 714
11616.29 584
11617.30 640
11618.32 570
11619.34 568
11620.36 534
11621.38 541
11622.39 563
11623.41 581
11624.43 563
11625.45 509
11626.47 515
11627.48 509
11628.50 515
11629.52 509
11630.54 555
11631.56 518
11632.58 474
11633.59 526
11634.61 558
11635.63 515
11636.65 477
11637.67 547
11638.69 483
11639.71 439
11640.73 432
11641.75 462
11642.76 480
11643.78 481
11644.80 493
11645.82 489
11646.84 474
11647.86 528
11648.88 491
11649.90 465
11650.92 449
11651.94 403
11652.96 433
11653.98 426
11655.00 427
11656.01 451
11657.03 474
11658.05 458
11659.07 453
11660.09 435
11661.11 431
11662.13 428
11663.15 415
11664.17 421
11665.19 467
11666.21 495
11667.23 434
11668.25 423
11669.27 409
11670.29 442
11671.31 423
11672.33 417
11673.35 438
11674.37 415
11675.39 374
11676.42 404
11677.44 476
11678.46 482
11679.48 474
11680.50 444
11681.52 474
11682.54 484
11683.56 447
11684.58 444
11685.60 430
11686.62 428
11687.64 452
11688.66 491
11689.69 475
11690.71 458
11691.73 475
11692.75 459
11693.77 462
11694.79 393
11695.81 428
11696.83 471
11697.85 489
11698.88 465
11699.90 454
11700.92 426
11701.94 447
11702.96 415
11703.98 430
11705.01 446
11706.03 445
11707.05 441
11708.07 456
11709.09 401
11710.12 416
11711.14 418
11712.16 403
11713.18 391
11714.20 435
11715.23 394
11716.25 415
11717.27 416
11718.29 406
11719.31 411
11720.34 423
11721.36 418
11722.38 440
11723.40 398
11724.43 436
11725.45 460
11726.47 447
11727.49 484
11728.52 470
11729.54 432
11730.56 404
11731.59 403
11732.61 441
11733.63 449
11734.65 427
11735.68 448
11736.70 431
11737.72 450
11738.75 456
11739.77 484
11740.79 462
11741.82 423
11742.84 442
11743.86 480
11744.89 498
11745.91 460
11746.93 408
11747.96 469
11748.98 490
11750.01 505
11751.03 437
11752.05 399
11753.08 452
11754.10 396
11755.12 446
11756.15 418
11757.17 434
11758.20 448
11759.22 407
11760.24 393
11761.27 410
11762.29 423
11763.32 405
11764.34 409
11765.37 400
11766.39 366
11767.41 435
11768.44 409
11769.46 431
11770.49 424
11771.51 400
11772.54 396
11773.56 397
11774.59 387
11775.61 400
11776.64 431
11777.66 432
11778.69 386
11779.71 374
11780.74 408
11781.76 418
11782.79 407
11783.81 400
11784.84 373
11785.86 413
11786.89 463
11787.91 429
11788.94 455
11789.96 428
11790.99 498
11792.01 498
11793.04 403
11794.07 447
11795.09 389
11796.12 480
11797.14 476
11798.17 464
11799.19 439
11800.22 410
11801.25 428
11802.27 430
11803.30 455
11804.32 445
11805.35 444
11806.38 438
11807.40 453
11808.43 423
11809.45 397
11810.48 483
11811.51 459
11812.53 437
11813.56 370
11814.59 413
11815.61 416
11816.64 451
11817.67 478
11818.69 420
11819.72 481
11820.75 453
11821.77 430
11822.80 411
11823.83 433
11824.85 417
11825.88 479
11826.91 494
11827.94 507
11828.96 485
11829.99 481
11831.02 427
11832.04 497
11833.07 475
11834.10 517
11835.13 498
11836.15 460
11837.18 503
11838.21 512
11839.24 509
11840.26 531
11841.29 504
11842.32 445
11843.35 540
11844.37 511
11845.40 470
11846.43 481
11847.46 552
11848.49 514
11849.51 499
11850.54 495
11851.57 513
11852.60 512
11853.63 544
11854.65 510
11855.68 514
11856.71 559
11857.74 600
11858.77 574
11859.80 506
11860.83 547
11861.85 532
11862.88 562
11863.91 534
11864.94 582
11865.97 558
11867.00 570
11868.03 521
11869.05 567
11870.08 561
11871.11 592
11872.14 592
11873.17 569
11874.20 598
11875.23 608
11876.26 583
11877.29 664
11878.32 661
11879.35 654
11880.38 664
11881.40 684
11882.43 612
11883.46 662
11884.49 694
11885.52 707
11886.55 707
11887.58 719
11888.61 699
11889.64 713
11890.67 696
11891.70 691
11892.73 758
11893.76 761
11894.79 783
11895.82 860
11896.85 794
11897.88 797
11898.91 857
11899.94 906
11900.97 963
11902.00 1017
11903.03 1048
11904.06 1083
11905.09 995
11906.12 1028
11907.15 1013
11908.18 941
11909.22 899
11910.25 884
11911.28 891
11912.31 901
11913.34 910
11914.37 856
11915.40 806
11916.43 864
11917.46 839
11918.49 840
11919.52 867
11920.55 867
11921.59 856
11922.62 860
11923.65 871
11924.68 879
11925.71 984
11926.74 957
11927.77 1029
11928.81 1130
11929.84 1216
11930.87 1323
11931.90 1353
11932.93 1375
11933.96 1477
11935.00 1525
11936.03 1421
11937.06 1367
11938.09 1339
11939.12 1167
11940.15 1104
11941.19 963
11942.22 984
11943.25 958
11944.28 901
11945.31 804
11946.35 766
11947.38 766
11948.41 738
11949.44 654
11950.48 718
11951.51 680
11952.54 687
11953.57 728
11954.61 701
11955.64 702
11956.67 692
11957.70 644
11958.74 643
11959.77 642
11960.80 628
11961.84 650
11962.87 701
11963.90 640
11964.93 640
11965.97 679
11967.00 652
11968.03 657
11969.07 634
11970.10 640
11971.13 620
11972.17 648
11973.20 649
11974.23 633
11975.27 609
11976.30 646
11977.33 602
11978.37 645
11979.40 619
11980.44 652
11981.47 601
11982.50 600
11983.54 627
11984.57 558
11985.60 587
11986.64 624
11987.67 605
11988.71 650
11989.74 606
11990.77 639
11991.81 633
11992.84 634
11993.88 622
11994.91 592
11995.95 631
11996.98 630
11998.02 597
11999.05 631
12000.08 615
12001.12 590
12002.15 635
12003.19 651
12004.22 634
12005.26 651
12006.29 676
12007.33 631
12008.36 653
12009.40 636
12010.43 676
12011.47 673
12012.50 662
12013.54 738
12014.57 699
12015.61 717
12016.64 713
12017.68 682
12018.71 737
12019.75 710
12020.78 738
12021.82 752
12022.86 713
12023.89 688
12024.93 725
12025.96 733
12027.00 766
12028.03 726
12029.07 727
12030.11 678
12031.14 682
12032.18 676
12033.21 609
12034.25 640
12035.29 705
12036.32 670
12037.36 668
12038.39 680
12039.43 656
12040.47 655
12041.50 658
12042.54 621
12043.58 672
12044.61 673
12045.65 692
12046.69 596
12047.72 651
12048.76 667
12049.80 722
12050.83 655
12051.87 639
12052.91 676
12053.94 647
12054.98 624
12056.02 648
12057.05 677
12058.09 682
12059.13 757
12060.16 709
12061.20 621
12062.24 650
12063.28 674
12064.31 724
12065.35 688
12066.39 695
12067.43 693
12068.46 743
12069.50 713
12070.54 662
12071.58 687
12072.61 715
12073.65 719
12074.69 662
12075.73 650
12076.76 672
12077.80 693
12078.84 724
12079.88 744
12080.92 669
12081.95 693
12082.99 736
12084.03 768
12085.07 743
12086.11 819
12087.15 874
12088.18 783
12089.22 800
12090.26 727
12091.30 773
12092.34 781
12093.38 769
12094.42 771
12095.45 766
12096.49 782
12097.53 825
12098.57 854
12099.61 905
12100.65 961
12101.69 947
12102.73 1001
12103.76 995
12104.80 994
12105.84 982
12106.88 984
12107.92 1004
12108.96 987
12110.00 906
12111.04 900
12112.08 863
12113.12 843
12114.16 802
12115.20 680
12116.24 639
12117.28 709
12118.32 663
12119.36 591
12120.40 595
12121.44 632
12122.47 641
12123.51 622
12124.55 579
12125.59 576
12126.63 569
12127.67 544
12128.71 534
12129.76 545
12130.80 541
12131.84 543
12132.88 530
12133.92 567
12134.96 553
12136.00 536
12137.04 548
12138.08 537
12139.12 564
12140.16 569
12141.20 548
12142.24 526
12143.28 503
12144.32 528
12145.36 540
12146.40 541
12147.44 540
12148.49 513
12149.53 526
12150.57 513
12151.61 523
12152.65 500
12153.69 468
12154.73 504
12155.77 476
12156.81 479
12157.86 510
12158.90 520
12159.94 566
12160.98 515
12162.02 523
12163.06 480
12164.10 471
12165.15 528
12166.19 508
12167.23 505
12168.27 492
12169.31 505
12170.36 480
12171.40 514
12172.44 451
12173.48 495
12174.52 533
12175.57 500
12176.61 468
12177.65 494
12178.69 513
12179.73 479
12180.78 491
12181.82 477
12182.86 473
12183.90 496
12184.95 441
12185.99 488
12187.03 539
12188.07 511
12189.12 469
12190.16 456
12191.20 493
12192.25 517
12193.29 473
12194.33 530
12195.37 532
12196.42 484
12197.46 439
12198.50 494
12199.55 443
12200.59 510
12201.63 495
12202.68 512
12203.72 510
12204.76 461
12205.81 453
12206.85 476
12207.89 474
12208.94 472
12209.98 505
12211.02 498
12212.07 494
12213.11 471
12214.16 496
12215.20 494
12216.24 461
12217.29 455
12218.33 468
12219.37 485
12220.42 499
12221.46 486
12222.51 510
12223.55 490
12224.60 504
12225.64 483
12226.68 459
12227.73 464
12228.77 469
12229.82 493
12230.86 479
12231.91 499
12232.95 495
12234.00 528
12235.04 499
12236.08 482
12237.13 448
12238.17 509
12239.22 466
12240.26 479
12241.31 497
12242.35 457
12243.40 451
12244.44 506
12245.49 506
12246.53 468
12247.58 456
12248.62 463
12249.67 445
12250.72 423
12251.76 434
12252.81 443
12253.85 444
12254.90 476
12255.94 496
12256.99 476
12258.03 444
12259.08 456
12260.13 439
12261.17 394
12262.22 402
12263.26 438
12264.31 472
12265.35 453
12266.40 514
12267.45 455
12268.49 413
12269.54 410
12270.59 395
12271.63 392
12272.68 442
12273.72 473
12274.77 436
12275.82 438
12276.86 427
12277.91 379
12278.96 404
12280.00 437
12281.05 444
12282.10 434
12283.14 425
12284.19 439
12285.24 427
12286.28 403
12287.33 453
12288.38 411
12289.42 384
12290.47 368
12291.52 407
12292.57 462
12293.61 448
12294.66 428
12295.71 405
12296.75 388
12297.80 407
12298.85 443
12299.90 416
12300.94 362
12301.99 399
12303.04 465
12304.09 403
12305.13 409
12306.18 368
12307.23 395
12308.28 406
12309.33 409
12310.37 427
12311.42 397
12312.47 380
12313.52 394
12314.57 427
12315.61 409
12316.66 447
12317.71 387
12318.76 400
12319.81 420
12320.85 424
12321.90 465
12322.95 414
12324.00 393
12325.05 397
12326.10 370
12327.15 401
12328.19 437
12329.24 411
12330.29 372
12331.34 376
12332.39 411
12333.44 422
12334.49 403
12335.54 390
12336.59 394
12337.63 434
12338.68 462
12339.73 366
12340.78 357
12341.83 388
12342.88 398
12343.93 372
12344.98 393
12346.03 425
12347.08 407
12348.13 410
12349.18 442
12350.23 428
12351.28 411
12352.33 386
12353.38 421
12354.43 414
12355.48 437
12356.52 435
12357.57 429
12358.62 416
12359.67 404
12360.72 433
12361.77 396
12362.82 404
12363.88 385
12364.93 434
12365.98 434
12367.03 413
12368.08 436
12369.13 430
12370.18 431
12371.23 400
12372.28 441
12373.33 443
12374.38 459
12375.43 417
12376.48 417
12377.53 419
12378.58 421
12379.63 456
12380.68 438
12381.73 457
12382.79 419
12383.84 502
12384.89 450
12385.94 464
12386.99 444
12388.04 477
12389.09 425
12390.14 418
12391.20 442
12392.25 425
12393.30 482
12394.35 490
12395.40 462
12396.45 444
12397.50 447
12398.56 444
12399.61 458
12400.66 440
12401.71 474
12402.76 463
12403.81 476
12404.87 427
12405.92 450
12406.97 463
12408.02 500
12409.07 482
12410.13 486
12411.18 435
12412.23 463
12413.28 443
12414.34 506
12415.39 489
12416.44 474
12417.49 507
12418.55 527
12419.60 491
12420.65 506
12421.70 505
12422.76 476
12423.81 494
12424.86 459
12425.91 508
12426.97 531
12428.02 531
12429.07 472
12430.13 492
12431.18 478
12432.23 502
12433.29 493
12434.34 528
12435.39 548
12436.44 504
12437.50 553
12438.55 556
12439.61 537
12440.66 524
12441.71 498
12442.77 541
12443.82 529
12444.87 493
12445.93 501
12446.98 471
12448.03 520
12449.09 555
12450.14 566
12451.20 530
12452.25 579
12453.30 553
12454.36 513
12455.41 562
12456.47 517
12457.52 562
12458.57 615
12459.63 643
12460.68 618
12461.74 614
12462.79 614
12463.85 640
12464.90 657
12465.95 704
12467.01 660
12468.06 675
12469.12 757
12470.17 755
12471.23 789
12472.28 913
12473.34 1018
12474.39 1149
12475.45 1199
12476.50 1257
12477.56 1376
12478.61 1333
12479.67 1375
12480.72 1352
12481.78 1332
12482.83 1295
12483.89 1185
12484.94 1211
12486.00 1080
12487.05 918
12488.11 817
12489.17 816
12490.22 754
12491.28 713
12492.33 710
12493.39 682
12494.44 637
12495.50 687
12496.55 615
12497.61 623
12498.67 570
12499.72 606
12500.78 591
12501.83 565
12502.89 564
12503.95 593
12505.00 621
12506.06 563
12507.12 555
12508.17 570
12509.23 596
12510.28 558
12511.34 525
12512.40 522
12513.45 594
12514.51 560
12515.57 582
12516.62 564
12517.68 547
12518.74 532
12519.79 562
12520.85 555
12521.91 532
12522.96 567
12524.02 575
12525.08 560
12526.14 520
12527.19 526
12528.25 528
12529.31 563
12530.36 481
12531.42 505
12532.48 537
12533.54 556
12534.59 511
12535.65 522
12536.71 567
12537.77 578
12538.82 531
12539.88 549
12540.94 572
12542.00 597
12543.05 592
12544.11 547
12545.17 553
12546.23 590
12547.29 562
12548.34 609
12549.40 515
12550.46 574
12551.52 599
12552.58 643
12553.64 713
12554.69 733
12555.75 791
12556.81 827
12557.87 831
12558.93 872
12559.99 863
12561.04 856
12562.10 855
12563.16 826
12564.22 777
12565.28 766
12566.34 716
12567.40 680
12568.45 650
12569.51 622
12570.57 618
12571.63 628
12572.69 625
12573.75 572
12574.81 576
12575.87 566
12576.93 580
12577.99 562
12579.05 566
12580.11 535
12581.16 544
12582.22 543
12583.28 538
12584.34 556
12585.40 526
12586.46 522
12587.52 535
12588.58 525
12589.64 559
12590.70 532
12591.76 525
12592.82 503
12593.88 512
12594.94 513
12596.00 517
12597.06 564
12598.12 518
12599.18 523
12600.24 526
12601.30 477
12602.36 488
12603.42 537
12604.48 516
12605.54 451
12606.60 476
12607.66 474
12608.72 471
12609.79 503
12610.85 464
12611.91 470
12612.97 517
12614.03 470
12615.09 487
12616.15 484
12617.21 533
12618.27 535
12619.33 526
12620.39 516
12621.45 547
12622.52 545
12623.58 502
12624.64 491
12625.70 556
12626.76 470
12627.82 480
12628.88 451
12629.95 451
12631.01 486
12632.07 518
12633.13 447
12634.19 450
12635.25 458
12636.31 487
12637.38 560
12638.44 487
12639.50 450
12640.56 493
12641.62 499
12642.69 498
12643.75 442
12644.81 408
12645.87 450
12646.93 524
12648.00 493
12649.06 481
12650.12 466
12651.18 442
12652.25 436
12653.31 445
12654.37 477
12655.43 509
12656.50 490
12657.56 475
12658.62 402
12659.68 450
12660.75 433
12661.81 446
12662.87 441
12663.94 419
12665.00 430
12666.06 514
12667.12 480
12668.19 474
12669.25 460
12670.31 481
12671.38 482
12672.44 427
12673.50 424
12674.57 417
12675.63 394
12676.69 403
12677.76 464
12678.82 454
12679.88 454
12680.95 427
12682.01 449
12683.07 426
12684.14 443
12685.20 438
12686.27 447
12687.33 431
12688.39 454
12689.46 469
12690.52 472
12691.59 409
12692.65 426
12693.71 456
12694.78 474
12695.84 476
12696.91 489
12697.97 492
12699.04 497
12700.10 491
12701.16 517
12702.23 479
12703.29 507
12704.36 538
12705.42 524
12706.49 546
12707.55 540
12708.62 505
12709.68 471
12710.75 484
12711.81 528
12712.88 552
12713.94 509
12715.01 525
12716.07 512
12717.14 447
12718.20 479
12719.27 469
12720.33 471
12721.40 459
12722.46 465
12723.53 455
12724.59 477
12725.66 511
12726.72 488
12727.79 471
12728.86 453
12729.92 511
12730.99 485
12732.05 497
12733.12 508
12734.18 477
12735.25 511
12736.32 484
12737.38 489
12738.45 462
12739.51 474
12740.58 440
12741.65 494
12742.71 483
12743.78 447
12744.85 420
12745.91 427
12746.98 398
12748.04 413
12749.11 453
12750.18 432
12751.24 411
12752.31 410
12753.38 407
12754.44 408
12755.51 431
12756.58 418
12757.64 409
12758.71 390
12759.78 397
12760.85 404
12761.91 445
12762.98 427
12764.05 398
12765.11 397
12766.18 405
12767.25 424
12768.32 416
12769.38 373
12770.45 362
12771.52 412
12772.58 345
12773.65 409
12774.72 400
12775.79 365
12776.86 412
12777.92 409
12778.99 407
12780.06 397
12781.13 344
12782.19 352
12783.26 404
12784.33 342
12785.40 371
12786.47 413
12787.53 383
12788.60 380
12789.67 364
12790.74 395
12791.81 445
12792.87 438
12793.94 394
12795.01 384
12796.08 379
12797.15 413
12798.22 405
12799.29 373
12800.35 391
12801.42 403
12802.49 349
12803.56 385
12804.63 406
12805.70 408
12806.77 411
12807.84 414
12808.90 401
12809.97 427
12811.04 369
12812.11 392
12813.18 433
12814.25 438
12815.32 485
12816.39 425
12817.46 409
12818.53 403
12819.60 426
12820.67 424
12821.74 447
12822.81 426
12823.88 423
12824.94 397
12826.01 394
12827.08 396
12828.15 385
12829.22 362
12830.29 426
12831.36 427
12832.43 374
12833.50 428
12834.57 402
12835.64 412
12836.71 413
12837.78 374
12838.85 377
12839.92 403
12840.99 431
12842.07 403
12843.14 403
12844.21 406
12845.28 411
12846.35 406
12847.42 363
12848.49 368
12849.56 413
12850.63 420
12851.70 411
12852.77 422
12853.84 399
12854.91 400
12855.98 417
12857.06 334
12858.13 361
12859.20 406
12860.27 407
12861.34 401
12862.41 413
12863.48 433
12864.55 398
12865.62 338
12866.70 349
12867.77 351
12868.84 338
12869.91 325
12870.98 336
12872.05 356
12873.13 355
12874.20 362
12875.27 356
12876.34 346
12877.41 419
12878.48 371
12879.56 356
12880.63 387
12881.70 346
12882.77 350
12883.84 325
12884.92 373
12885.99 385
12887.06 385
12888.13 385
12889.21 345
12890.28 331
12891.35 349
12892.42 336
12893.50 329
12894.57 340
12895.64 353
12896.71 348
12897.79 314
12898.86 315
12899.93 319
12901.00 347
12902.08 363
12903.15 355
12904.22 354
12905.30 371
12906.37 354
12907.44 331
12908.52 314
12909.59 353
12910.66 336
12911.73 349
12912.81 359
12913.88 342
12914.96 349
12916.03 352
12917.10 368
12918.18 352
12919.25 316
12920.32 359
12921.40 357
12922.47 348
12923.54 322
12924.62 339
12925.69 356
12926.77 356
12927.84 318
12928.91 323
12929.99 313
12931.06 351
12932.14 362
12933.21 320
12934.28 305
12935.36 337
12936.43 369
12937.51 326
12938.58 370
12939.66 348
12940.73 338
12941.80 302
12942.88 348
12943.95 324
12945.03 348
12946.10 336
12947.18 300
12948.25 308
12949.33 312
12950.40 331
12951.48 329
12952.55 341
12953.63 342
12954.70 297
12955.78 301
12956.85 340
12957.93 365
12959.00 408
12960.08 347
12961.15 367
12962.23 348
12963.30 310
12964.38 360
12965.46 321
12966.53 326
12967.61 337
12968.68 360
12969.76 367
12970.83 348
12971.91 385
12972.99 378
12974.06 376
12975.14 364
12976.21 397
12977.29 375
12978.37 361
12979.44 387
12980.52 387
12981.59 347
12982.67 371
12983.75 373
12984.82 330
12985.90 351
12986.98 386
12988.05 358
12989.13 372
12990.20 372
12991.28 399
12992.36 355
12993.43 287
12994.51 349
12995.59 375
12996.67 344
12997.74 356
12998.82 387
12999.90 408
13000.97 376
13002.05 359
13003.13 349
13004.20 355
13005.28 389
13006.36 373
13007.44 389
13008.51 348
13009.59 321
13010.67 369
13011.75 375
13012.82 324
13013.90 328
13014.98 337
13016.06 328
13017.13 389
13018.21 355
13019.29 341
13020.37 345
13021.44 330
13022.52 361
13023.60 344
13024.68 338
13025.76 342
13026.83 339
13027.91 344
13028.99 345
13030.07 336
13031.15 353
13032.23 355
13033.30 351
13034.38 379
13035.46 345
13036.54 350
13037.62 319
13038.70 359
13039.77 358
13040.85 365
13041.93 376
13043.01 396
13044.09 391
13045.17 369
13046.25 377
13047.33 339
13048.40 338
13049.48 360
13050.56 339
13051.64 363
13052.72 395
13053.80 377
13054.88 389
13055.96 355
13057.04 332
13058.12 339
13059.20 411
13060.28 358
13061.36 351
13062.44 320
13063.51 336
13064.59 364
13065.67 362
13066.75 335
13067.83 341
13068.91 385
13069.99 353
13071.07 340
13072.15 352
13073.23 355
13074.31 362
13075.39 379
13076.47 370
13077.55 345
13078.63 322
13079.71 358
13080.79 361
13081.87 365
13082.96 337
13084.04 386
13085.12 347
13086.20 339
13087.28 372
13088.36 383
13089.44 313
13090.52 365
13091.60 395
13092.68 338
13093.76 318
13094.84 362
13095.92 392
13097.00 400
13098.09 333
13099.17 379
13100.25 392
13101.33 380
13102.41 389
13103.49 354
13104.57 386
13105.65 334
13106.74 331
13107.82 373
13108.90 364
13109.98 333
13111.06 313
13112.14 351
13113.22 344
13114.31 356
13115.39 334
13116.47 335
13117.55 390
13118.63 352
13119.72 371
13120.80 376
13121.88 411
13122.96 344
13124.04 318
13125.13 320
13126.21 393
13127.29 365
13128.37 366
13129.45 353
13130.54 357
13131.62 354
13132.70 332
13133.78 336
13134.87 316
13135.95 343
13137.03 396
13138.11 346
13139.20 339
13140.28 362
13141.36 353
13142.45 390
13143.53 344
13144.61 329
13145.69 331
13146.78 360
13147.86 380
13148.94 365
13150.03 339
13151.11 343
13152.19 397
13153.28 376
13154.36 349
13155.44 322
13156.53 365
13157.61 358
13158.69 351
13159.78 345
13160.86 372
13161.94 354
13163.03 361
13164.11 375
13165.20 359
13166.28 360
13167.36 404
13168.45 406
13169.53 400
13170.62 384
13171.70 386
13172.78 367
13173.87 377
13174.95 381
13176.04 395
13177.12 392
13178.21 356
13179.29 371
13180.37 338
13181.46 360
13182.54 372
13183.63 363
13184.71 361
13185.80 363
13186.88 391
13187.97 361
13189.05 410
13190.14 428
13191.22 414
13192.31 346
13193.39 362
13194.48 402
13195.56 422
13196.65 409
13197.73 398
13198.82 407
13199.90 382
13200.99 406
13202.07 416
13203.16 433
13204.24 407
13205.33 409
13206.41 396
13207.50 412
13208.58 391
13209.67 404
13210.76 420
13211.84 489
13212.93 408
13214.01 408
13215.10 401
13216.19 376
13217.27 370
13218.36 397
13219.44 418
13220.53 415
13221.62 415
13222.70 399
13223.79 401
13224.87 402
13225.96 435
13227.05 417
13228.13 429
13229.22 426
13230.31 440
13231.39 412
13232.48 387
13233.57 359
13234.65 391
13235.74 396
13236.83 375
13237.91 384
13239.00 410
13240.09 445
13241.17 399
13242.26 421
13243.35 452
13244.43 421
13245.52 402
13246.61 429
13247.70 439
13248.78 428
13249.87 409
13250.96 412
13252.05 398
13253.13 394
13254.22 434
13255.31 429
13256.39 444
13257.48 449
13258.57 434
13259.66 528
13260.75 474
13261.83 443
13262.92 490
13264.01 471
13265.10 488
13266.19 481
13267.27 496
13268.36 502
13269.45 478
13270.54 476
13271.63 462
13272.71 493
13273.80 452
13274.89 475
13275.98 474
13277.07 472
13278.16 492
13279.24 492
13280.33 572
13281.42 563
13282.51 517
13283.60 476
13284.69 521
13285.78 495
13286.86 526
13287.95 550
13289.04 548
13290.13 556
13291.22 527
13292.31 554
13293.40 531
13294.49 561
13295.58 556
13296.67 529
13297.76 564
13298.84 571
13299.93 553
13301.02 573
13302.11 558
13303.20 550
13304.29 547
13305.38 645
13306.47 610
13307.56 633
13308.65 629
13309.74 621
13310.83 633
13311.92 625
13313.01 657
13314.10 642
13315.19 688
13316.28 655
13317.37 584
13318.46 635
13319.55 629
13320.64 650
13321.73 672
13322.82 584
13323.91 662
13325.00 603
13326.09 603
13327.18 566
13328.27 605
13329.36 556
13330.45 649
13331.54 653
13332.64 581
13333.73 593
13334.82 587
13335.91 660
13337.00 642
13338.09 567
13339.18 594
13340.27 581
13341.36 574
13342.45 650
13343.54 667
13344.64 637
13345.73 670
13346.82 682
13347.91 710
13349.00 678
13350.09 663
13351.18 646
13352.28 668
13353.37 689
13354.46 705
13355.55 706
13356.64 670
13357.73 712
13358.83 648
13359.92 696
13361.01 738
13362.10 769
13363.19 779
13364.29 782
13365.38 789
13366.47 713
13367.56 758
13368.65 792
13369.75 807
13370.84 858
13371.93 828
13373.02 861
13374.12 840
13375.21 754
13376.30 735
13377.39 705
13378.49 635
13379.58 685
13380.67 701
13381.76 715
13382.86 675
13383.95 661
13385.04 641
13386.13 604
13387.23 599
13388.32 603
13389.41 595
13390.51 570
13391.60 578
13392.69 646
13393.79 621
13394.88 576
13395.97 578
13397.07 597
13398.16 586
13399.25 553
13400.35 570
13401.44 588
13402.53 542
13403.63 559
13404.72 565
13405.81 566
13406.91 542
13408.00 559
13409.10 567
13410.19 541
13411.28 507
13412.38 595
13413.47 590
13414.57 607
13415.66 610
13416.75 563
13417.85 575
13418.94 563
13420.04 518
13421.13 571
13422.22 567
13423.32 554
13424.41 565
13425.51 551
13426.60 561
13427.70 576
13428.79 614
13429.89 577
13430.98 599
13432.08 557
13433.17 548
13434.27 523
13435.36 584
13436.46 613
13437.55 589
13438.65 561
13439.74 583
13440.84 597
13441.93 616
13443.03 617
13444.12 631
13445.22 584
13446.31 614
13447.41 619
13448.50 659
13449.60 626
13450.69 625
13451.79 670
13452.89 661
13453.98 661
13455.08 672
13456.17 660
13457.27 684
13458.36 656
13459.46 684
13460.56 694
13461.65 739
13462.75 719
13463.84 695
13464.94 732
13466.04 745
13467.13 747
13468.23 730
13469.32 769
13470.42 669
13471.52 683
13472.61 718
13473.71 782
13474.81 748
13475.90 719
13477.00 703
13478.10 719
13479.19 722
13480.29 727
13481.39 746
13482.48 700
13483.58 771
13484.68 740
13485.77 734
13486.87 765
13487.97 815
13489.07 796
13490.16 763
13491.26 781
13492.36 799
13493.45 806
13494.55 843
13495.65 869
13496.75 887
13497.84 893
13498.94 848
13500.04 946
13501.14 900
13502.23 917
13503.33 971
13504.43 965
13505.53 1018
13506.63 1036
13507.72 955
13508.82 988
13509.92 987
13511.02 898
13512.12 856
13513.21 808
13514.31 875
13515.41 848
13516.51 763
13517.61 708
13518.70 753
13519.80 723
13520.90 718
13522.00 631
13523.10 662
13524.20 626
13525.30 711
13526.39 630
13527.49 641
13528.59 612
13529.69 614
13530.79 592
13531.89 584
13532.99 546
13534.09 577
13535.18 614
13536.28 618
13537.38 647
13538.48 565
13539.58 578
13540.68 628
13541.78 573
13542.88 527
13543.98 561
13545.08 534
13546.18 612
13547.28 591
13548.38 552
13549.48 551
13550.57 540
13551.67 536
13552.77 534
13553.87 545
13554.97 531
13556.07 545
13557.17 527
13558.27 530
13559.37 516
13560.47 487
13561.57 514
13562.67 540
13563.77 509
13564.87 513
13565.97 511
13567.07 499
13568.17 462
13569.28 492
13570.38 528
13571.48 517
13572.58 536
13573.68 472
13574.78 528
13575.88 483
13576.98 482
13578.08 454
13579.18 471
13580.28 489
13581.38 489
13582.48 547
13583.58 554
13584.69 506
13585.79 475
13586.89 504
13587.99 518
13589.09 494
13590.19 515
13591.29 569
13592.39 572
13593.49 539
13594.60 493
13595.70 559
13596.80 542
13597.90 501
13599.00 543
13600.10 537
13601.21 490
13602.31 504
13603.41 546
13604.51 545
13605.61 530
13606.71 544
13607.82 543
13608.92 550
13610.02 493
13611.12 466
13612.22 510
13613.33 524
13614.43 472
13615.53 520
13616.63 493
13617.74 516
13618.84 546
13619.94 565
13621.04 533
13622.15 550
13623.25 516
13624.35 536
13625.45 522
13626.56 535
13627.66 498
13628.76 540
13629.86 549
13630.97 516
13632.07 481
13633.17 537
13634.28 527
13635.38 475
13636.48 513
13637.59 500
13638.69 519
13639.79 526
13640.90 521
13642.00 508
13643.10 532
13644.21 504
13645.31 523
13646.41 491
13647.52 446
13648.62 509
13649.72 516
13650.83 499
13651.93 497
13653.03 494
13654.14 500
13655.24 450
13656.35 449
13657.45 454
13658.55 469
13659.66 453
13660.76 490
13661.87 464
13662.97 485
13664.07 480
13665.18 500
13666.28 458
13667.39 444
13668.49 500
13669.60 492
13670.70 471
13671.81 436
13672.91 464
13674.01 480
13675.12 493
13676.22 479
13677.33 455
13678.43 485
13679.54 500
13680.64 493
13681.75 486
13682.85 477
13683.96 454
13685.06 527
13686.17 497
13687.27 479
13688.38 459
13689.48 472
13690.59 502
13691.69 487
13692.80 531
13693.91 507
13695.01 495
13696.12 484
13697.22 497
13698.33 474
13699.43 487
13700.54 511
13701.64 535
13702.75 529
13703.86 535
13704.96 519
13706.07 487
13707.17 545
13708.28 561
13709.39 551
13710.49 531
13711.60 546
13712.70 524
13713.81 572
13714.92 598
13716.02 537
13717.13 550
13718.24 596
13719.34 625
13720.45 589
13721.56 600
13722.66 582
13723.77 561
13724.88 580
13725.98 640
13727.09 657
13728.20 606
13729.30 645
13730.41 639
13731.52 641
13732.62 633
13733.73 686
13734.84 741
13735.94 671
13737.05 659
13738.16 654
13739.27 705
13740.37 744
13741.48 702
13742.59 666
13743.70 712
13744.80 728
13745.91 732
13747.02 697
13748.13 694
13749.23 691
13750.34 743
13751.45 779
13752.56 803
13753.67 758
13754.77 820
13755.88 768
13756.99 852
13758.10 846
13759.21 836
13760.31 908
13761.42 894
13762.53 893
13763.64 929
13764.75 978
13765.85 1003
13766.96 1094
13768.07 1103
13769.18 1135
13770.29 1226
13771.40 1315
13772.51 1298
13773.61 1343
13774.72 1391
13775.83 1359
13776.94 1427
13778.05 1449
13779.16 1339
13780.27 1382
13781.38 1289
13782.48 1257
13783.59 1160
13784.70 996
13785.81 974
13786.92 965
13788.03 888
13789.14 858
13790.25 839
13791.36 809
13792.47 816
13793.58 743
13794.69 714
13795.80 677
13796.91 724
13798.02 677
13799.13 703
13800.24 676
13801.35 693
13802.45 670
13803.56 681
13804.67 641
13805.78 664
13806.89 749
13808.00 683
13809.11 621
13810.22 672
13811.34 625
13812.45 651
13813.56 670
13814.67 660
13815.78 656
13816.89 627
13818.00 625
13819.11 664
13820.22 646
13821.33 633
13822.44 611
13823.55 577
13824.66 604
13825.77 577
13826.88 620
13827.99 600
13829.10 577
13830.22 587
13831.33 591
13832.44 572
13833.55 616
13834.66 571
13835.77 556
13836.88 548
13837.99 542
13839.10 544
13840.22 564
13841.33 606
13842.44 580
13843.55 602
13844.66 589
13845.77 619
13846.88 643
13848.00 595
13849.11 602
13850.22 592
13851.33 614
13852.44 603
13853.56 604
13854.67 622
13855.78 575
13856.89 627
13858.00 555
13859.12 583
13860.23 623
13861.34 592
13862.45 632
13863.56 612
13864.68 620
13865.79 696
13866.90 650
13868.01 626
13869.13 625
13870.24 595
13871.35 610
13872.46 614
13873.58 633
13874.69 643
13875.80 578
13876.91 584
13878.03 640
13879.14 619
13880.25 620
13881.37 656
13882.48 633
13883.59 628
13884.71 663
13885.82 674
13886.93 642
13888.05 619
13889.16 671
13890.27 680
13891.39 710
13892.50 682
13893.61 706
13894.73 753
13895.84 761
13896.95 745
13898.07 758
13899.18 712
13900.29 668
13901.41 751
13902.52 742
13903.64 670
13904.75 690
13905.86 650
13906.98 647
13908.09 621
13909.21 592
13910.32 624
13911.43 607
13912.55 571
13913.66 527
13914.78 567
13915.89 585
13917.01 566
13918.12 560
13919.24 561
13920.35 568
13921.46 601
13922.58 603
13923.69 566
13924.81 520
13925.92 549
13927.04 640
13928.15 600
13929.27 548
13930.38 606
13931.50 490
13932.61 565
13933.73 525
13934.84 511
13935.96 537
13937.07 536
13938.19 543
13939.30 523
13940.42 528
13941.54 531
13942.65 540
13943.77 544
13944.88 518
13946.00 548
13947.11 542
13948.23 532
13949.34 512
13950.46 486
13951.58 479
13952.69 493
13953.81 514
13954.92 502
13956.04 474
13957.16 498
13958.27 484
13959.39 503
13960.50 522
13961.62 513
13962.74 509
13963.85 597
13964.97 571
13966.09 507
13967.20 483
13968.32 512
13969.44 481
13970.55 464
13971.67 517
13972.79 500
13973.90 532
13975.02 543
13976.14 487
13977.25 500
13978.37 507
13979.49 478
13980.60 492
13981.72 495
13982.84 539
13983.95 505
13985.07 531
13986.19 529
13987.31 479
13988.42 489
13989.54 451
13990.66 481
13991.78 473
13992.89 461
13994.01 472
13995.13 527
13996.25 447
13997.36 477
13998.48 496
13999.60 455
14000.72 477
14001.83 517
14002.95 556
14004.07 496
14005.19 513
14006.31 478
14007.42 495
14008.54 472
14009.66 474
14010.78 450
14011.90 443
14013.02 433
14014.13 523
14015.25 496
14016.37 501
14017.49 528
14018.61 521
14019.73 509
14020.84 479
14021.96 458
14023.08 463
14024.20 510
14025.32 515
14026.44 469
14027.56 448
14028.68 475
14029.80 516
14030.91 577
14032.03 477
14033.15 545
14034.27 490
14035.39 526
14036.51 555
14037.63 490
14038.75 500
14039.87 500
14040.99 510
14042.11 531
14043.23 543
14044.35 532
14045.47 510
14046.58 521
14047.70 509
14048.82 531
14049.94 506
14051.06 542
14052.18 571
14053.30 529
14054.42 533
14055.54 562
14056.66 570
14057.78 561
14058.90 563
14060.02 542
14061.14 549
14062.26 576
14063.38 596
14064.51 567
14065.63 593
14066.75 588
14067.87 608
14068.99 639
14070.11 647
14071.23 599
14072.35 596
14073.47 592
14074.59 646
14075.71 686
14076.83 695
14077.95 711
14079.07 728
14080.19 716
14081.32 707
14082.44 702
14083.56 699
14084.68 776
14085.80 825
14086.92 752
14088.04 737
14089.16 783
14090.29 755
14091.41 816
14092.53 899
14093.65 913
14094.77 915
14095.89 926
14097.01 1005
14098.14 975
14099.26 914
14100.38 954
14101.50 947
14102.62 929
14103.75 924
14104.87 866
14105.99 809
14107.11 845
14108.23 821
14109.36 760
14110.48 789
14111.60 760
14112.72 692
14113.84 694
14114.97 653
14116.09 651
14117.21 644
14118.33 630
14119.46 604
14120.58 580
14121.70 561
14122.82 597
14123.95 589
14125.07 602
14126.19 543
14127.32 561
14128.44 553
14129.56 585
14130.68 567
14131.81 593
14132.93 557
14134.05 564
14135.18 546
14136.30 555
14137.42 565
14138.55 542
14139.67 560
14140.79 579
14141.92 592
14143.04 576
14144.16 562
14145.29 515
14146.41 535
14147.54 544
14148.66 515
14149.78 535
14150.91 508
14152.03 511
14153.15 524
14154.28 529
14155.40 531
14156.53 512
14157.65 460
14158.77 444
14159.90 539
14161.02 557
14162.15 501
14163.27 500
14164.40 550
14165.52 527
14166.64 519
14167.77 499
14168.89 472
14170.02 494
14171.14 476
14172.27 513
14173.39 474
14174.52 470
14175.64 485
14176.77 480
14177.89 519
14179.02 473
14180.14 510
14181.27 496
14182.39 532
14183.52 452
14184.64 461
14185.77 443
14186.89 473
14188.02 436
14189.14 454
14190.27 442
14191.39 479
14192.52 471
14193.64 455
14194.77 502
14195.90 465
14197.02 456
14198.15 466
14199.27 491
14200.40 470
14201.52 528
14202.65 449
14203.78 450
14204.90 428
14206.03 424
14207.15 492
14208.28 497
14209.41 482
14210.53 468
14211.66 451
14212.78 424
14213.91 416
14215.04 442
14216.16 455
14217.29 409
14218.42 414
14219.54 419
14220.67 432
14221.80 452
14222.92 448
14224.05 441
14225.18 409
14226.30 403
14227.43 387
14228.56 367
14229.68 445
14230.81 409
14231.94 469
14233.06 429
14234.19 405
14235.32 422
14236.45 439
14237.57 416
14238.70 407
14239.83 369
14240.96 376
14242.08 370
14243.21 414
14244.34 410
14245.47 435
14246.59 439
14247.72 397
14248.85 379
14249.98 394
14251.10 407
14252.23 389
14253.36 391
14254.49 391
14255.62 384
14256.74 406
14257.87 428
14259.00 417
14260.13 363
14261.26 410
14262.38 394
14263.51 376
14264.64 401
14265.77 398
14266.90 382
14268.03 395
14269.15 388
14270.28 372
14271.41 347
14272.54 372
14273.67 398
14274.80 371
14275.93 395
14277.06 382
14278.18 379
14279.31 396
14280.44 390
14281.57 342
14282.70 356
14283.83 348
14284.96 299
14286.09 343
14287.22 315
14288.35 370
14289.48 368
14290.60 376
14291.73 357
14292.86 335
14293.99 346
14295.12 379
14296.25 339
14297.38 359
14298.51 364
14299.64 350
14300.77 345
14301.90 362
14303.03 321
14304.16 345
14305.29 333
14306.42 321
14307.55 337
14308.68 338
14309.81 367
14310.94 363
14312.07 401
14313.20 355
14314.33 314
14315.46 308
14316.59 302
14317.72 340
14318.85 327
14319.98 308
14321.11 276
14322.24 321
14323.38 336
14324.51 322
14325.64 304
14326.77 330
14327.90 342
14329.03 325
14330.16 299
14331.29 325
14332.42 295
14333.55 332
14334.68 320
14335.82 317
14336.95 311
14338.08 305
14339.21 286
14340.34 328
14341.47 292
14342.60 308
14343.73 332
14344.87 320
14346.00 338
14347.13 313
14348.26 326
14349.39 358
14350.52 327
14351.66 305
14352.79 342
14353.92 361
14355.05 312
14356.18 306
14357.32 328
14358.45 315
14359.58 276
14360.71 308
14361.84 330
14362.98 323
14364.11 294
14365.24 275
14366.37 296
14367.51 307
14368.64 356
14369.77 337
14370.90 304
14372.04 309
14373.17 300
14374.30 301
14375.43 335
14376.57 308
14377.70 306
14378.83 350
14379.97 293
14381.10 314
14382.23 268
14383.36 283
14384.50 319
14385.63 301
14386.76 275
14387.90 307
14389.03 325
14390.16 287
14391.30 281
14392.43 281
14393.56 270
14394.70 326
14395.83 324
14396.96 301
14398.10 319
14399.23 272
14400.37 269
14401.50 270
14402.63 300
14403.77 327
14404.90 295
14406.03 283
14407.17 335
14408.30 288
14409.44 297
14410.57 286
14411.70 302
14412.84 283
14413.97 297
14415.11 319
14416.24 308
14417.38 269
14418.51 308
14419.64 333
14420.78 297
14421.91 331
14423.05 362
14424.18 310
14425.32 312
14426.45 316
14427.59 330
14428.72 328
14429.86 313
14430.99 321
14432.13 338
14433.26 296
14434.40 318
14435.53 335
14436.67 319
14437.80 301
14438.94 296
14440.07 308
14441.21 307
14442.34 331
14443.48 296
14444.61 303
14445.75 335
14446.89 283
14448.02 306
14449.16 345
14450.29 354
14451.43 325
14452.56 313
14453.70 318
14454.84 288
14455.97 306
14457.11 341
14458.24 284
14459.38 333
14460.52 293
14461.65 285
14462.79 272
14463.92 275
14465.06 289
14466.20 319
14467.33 314
14468.47 301
14469.61 297
14470.74 281
14471.88 310
14473.02 283
14474.15 304
14475.29 278
14476.43 295
14477.56 322
14478.70 326
14479.84 354
14480.97 332
14482.11 368
14483.25 357
14484.38 376
14485.52 315
14486.66 304
14487.79 350
14488.93 345
14490.07 351
14491.21 374
14492.34 341
14493.48 323
14494.62 282
14495.76 317
14496.89 314
14498.03 308
14499.17 314
14500.31 310
14501.44 321
14502.58 301
14503.72 316
14504.86 296
14506.00 359
14507.13 334
14508.27 295
14509.41 348
14510.55 353
14511.69 356
14512.82 314
14513.96 342
14515.10 360
14516.24 371
14517.38 356
14518.51 387
14519.65 378
14520.79 396
14521.93 365
14523.07 365
14524.21 365
14525.35 372
14526.48 392
14527.62 396
14528.76 420
14529.90 347
14531.04 324
14532.18 355
14533.32 354
14534.46 345
14535.60 316
14536.73 314
14537.87 320
14539.01 325
14540.15 368
14541.29 309
14542.43 312
14543.57 285
14544.71 333
14545.85 320
14546.99 305
14548.13 313
14549.27 324
14550.41 314
14551.55 305
14552.69 339
14553.83 327
14554.97 321
14556.11 338
14557.25 321
14558.39 341
14559.53 366
14560.67 360
14561.81 342
14562.95 339
14564.09 368
14565.23 301
14566.37 301
14567.51 350
14568.65 346
14569.79 391
14570.93 325
14572.07 324
14573.21 333
14574.35 368
14575.49 374
14576.63 341
14577.77 329
14578.91 371
14580.05 360
14581.19 384
14582.33 349
14583.48 374
14584.62 386
14585.76 368
14586.90 356
14588.04 342
14589.18 342
14590.32 349
14591.46 368
14592.60 347
14593.75 332
14594.89 376
14596.03 381
14597.17 378
14598.31 359
14599.45 345
14600.59 369
14601.74 366
14602.88 370
14604.02 388
14605.16 400
14606.30 411
14607.44 412
14608.59 414
14609.73 408
14610.87 421
14612.01 413
14613.15 397
14614.30 348
14615.44 399
14616.58 372
14617.72 403
14618.87 420
14620.01 442
14621.15 426
14622.29 444
14623.44 456
14624.58 465
14625.72 466
14626.86 451
14628.01 462
14629.15 474
14630.29 496
14631.43 496
14632.58 483
14633.72 525
14634.86 533
14636.01 551
14637.15 540
14638.29 492
14639.44 494
14640.58 481
14641.72 510
14642.86 478
14644.01 467
14645.15 488
14646.29 507
14647.44 449
14648.58 423
14649.73 381
14650.87 370
14652.01 343
14653.16 369
14654.30 363
14655.44 363
14656.59 392
14657.73 369
14658.87 337
14660.02 376
14661.16 378
14662.31 347
14663.45 353
14664.59 339
14665.74 323
14666.88 302
14668.03 324
14669.17 341
14670.32 307
14671.46 315
14672.60 343
14673.75 309
14674.89 290
14676.04 314
14677.18 325
14678.33 329
14679.47 322
14680.62 360
14681.76 326
14682.91 328
14684.05 309
14685.20 322
14686.34 333
14687.49 282
14688.63 281
14689.78 322
14690.92 292
14692.07 280
14693.21 280
14694.36 290
14695.50 267
14696.65 284
14697.79 330
14698.94 274
14700.08 278
14701.23 264
14702.38 283
14703.52 285
14704.67 250
14705.81 273
14706.96 285
14708.10 302
14709.25 282
14710.40 263
14711.54 271
14712.69 280
14713.83 278
14714.98 276
14716.13 302
14717.27 274
14718.42 284
14719.56 269
14720.71 285
14721.86 270
14723.00 262
14724.15 285
14725.30 294
14726.44 288
14727.59 256
14728.74 298
14729.88 303
14731.03 282
14732.18 283
14733.32 284
14734.47 272
14735.62 283
14736.76 283
14737.91 278
14739.06 279
14740.20 289
14741.35 264
14742.50 232
14743.65 260
14744.79 282
14745.94 297
14747.09 286
14748.23 271
14749.38 254
14750.53 291
14751.68 298
14752.82 301
14753.97 274
14755.12 250
14756.27 260
14757.42 230
14758.56 239
14759.71 223
14760.86 239
14762.01 262
14763.15 247
14764.30 262
14765.45 244
14766.60 248
14767.75 277
14768.90 272
14770.04 290
14771.19 244
14772.34 258
14773.49 264
14774.64 258
14775.79 244
14776.93 272
14778.08 242
14779.23 221
14780.38 204
14781.53 229
14782.68 250
14783.83 244
14784.97 258
14786.12 226
14787.27 250
14788.42 291
14789.57 273
14790.72 228
14791.87 248
14793.02 269
14794.17 237
14795.32 243
14796.46 236
14797.61 249
14798.76 220
14799.91 238
14801.06 242
14802.21 242
14803.36 242
14804.51 230
14805.66 211
14806.81 201
14807.96 220
14809.11 233
14810.26 198
14811.41 224
14812.56 235
14813.71 260
14814.86 198
14816.01 215
14817.16 212
14818.31 235
14819.46 240
14820.61 217
14821.76 230
14822.91 245
14824.06 227
14825.21 232
14826.36 205
14827.51 233
14828.66 200
14829.81 198
14830.96 270
14832.11 230
14833.26 267
14834.42 219
14835.57 236
14836.72 198
14837.87 225
14839.02 229
14840.17 221
14841.32 216
14842.47 228
14843.62 216
14844.77 226
14845.92 236
14847.08 229
14848.23 244
14849.38 237
14850.53 252
14851.68 198
14852.83 178
14853.98 208
14855.14 246
14856.29 213
14857.44 218
14858.59 213
14859.74 242
14860.89 191
14862.05 214
14863.20 240
14864.35 210
14865.50 230
14866.65 244
14867.81 210
14868.96 206
14870.11 255
14871.26 259
14872.41 215
14873.57 214
14874.72 255
14875.87 266
14877.02 228
14878.18 229
14879.33 241
14880.48 252
14881.63 235
14882.79 236
14883.94 232
14885.09 222
14886.24 212
14887.40 230
14888.55 205
14889.70 216
14890.86 244
14892.01 224
14893.16 260
14894.31 240
14895.47 203
14896.62 223
14897.77 242
14898.93 258
14900.08 237
14901.23 220
14902.39 232
14903.54 226
14904.69 227
14905.85 214
14907.00 228
14908.16 240
14909.31 236
14910.46 261
14911.62 230
14912.77 216
14913.92 217
14915.08 244
14916.23 238
14917.39 207
14918.54 252
14919.69 236
14920.85 253
14922.00 237
14923.16 274
14924.31 240
14925.46 276
14926.62 278
14927.77 255
14928.93 216
14930.08 252
14931.24 287
14932.39 261
14933.55 251
14934.70 266
14935.85 280
14937.01 271
14938.16 239
14939.32 246
14940.47 254
14941.63 294
14942.78 269
14943.94 258
14945.09 235
14946.25 240
14947.40 290
14948.56 251
14949.71 252
14950.87 284
14952.03 296
14953.18 267
14954.34 265
14955.49 237
14956.65 244
14957.80 279
14958.96 250
14960.11 250
14961.27 284
14962.42 274
14963.58 264
14964.74 236
14965.89 255
14967.05 270
14968.20 280
14969.36 272
14970.52 293
14971.67 238
14972.83 252
14973.98 295
14975.14 273
14976.30 260
14977.45 231
14978.61 217
14979.77 220
14980.92 234
14982.08 229
14983.24 264
14984.39 271
14985.55 236
14986.70 239
14987.86 249
14989.02 221
14990.18 238
14991.33 245
14992.49 239
14993.65 264
14994.80 225
14995.96 235
14997.12 253
14998.27 231
14999.43 228
15000.59 231
15001.75 243
15002.90 231
15004.06 218
15005.22 221
15006.37 189
15007.53 198
15008.69 234
15009.85 220
15011.00 215
15012.16 245
15013.32 200
15014.48 193
15015.64 220
15016.79 229
15017.95 249
15019.11 245
15020.27 231
15021.43 224
15022.58 189
15023.74 235
15024.90 225
15026.06 232
15027.22 216
15028.37 241
15029.53 211
15030.69 236
15031.85 231
15033.01 240
15034.17 235
15035.32 188
15036.48 210
15037.64 235
15038.80 243
15039.96 209
15041.12 209
15042.28 220
15043.44 208
15044.59 204
15045.75 198
15046.91 205
15048.07 249
15049.23 228
15050.39 209
15051.55 229
15052.71 238
15053.87 232
15055.03 212
15056.19 246
15057.35 224
15058.50 225
15059.66 216
15060.82 240
15061.98 237
15063.14 210
15064.30 228
15065.46 213
15066.62 168
15067.78 212
15068.94 214
15070.10 214
15071.26 233
15072.42 226
15073.58 234
15074.74 227
15075.90 193
15077.06 197
15078.22 217
15079.38 189
15080.54 217
15081.70 281
15082.86 216
15084.02 206
15085.18 201
15086.34 236
15087.50 221
15088.67 210
15089.83 251
15090.99 230
15092.15 202
15093.31 191
15094.47 211
15095.63 198
15096.79 223
15097.95 241
15099.11 215
15100.27 220
15101.43 208
15102.60 213
15103.76 213
15104.92 193
15106.08 228
15107.24 190
15108.40 201
15109.56 222
15110.72 196
15111.89 198
15113.05 212
15114.21 222
15115.37 199
15116.53 204
15117.69 196
15118.86 205
15120.02 198
15121.18 189
15122.34 213
15123.50 202
15124.67 236
15125.83 230
15126.99 232
15128.15 204
15129.31 203
15130.48 197
15131.64 193
15132.80 194
15133.96 208
15135.13 189
15136.29 192
15137.45 225
15138.61 215
15139.78 225
15140.94 252
15142.10 255
15143.26 220
15144.43 199
15145.59 225
15146.75 222
15147.91 224
15149.08 193
15150.24 216
15151.40 188
15152.57 196
15153.73 228
15154.89 217
15156.06 175
15157.22 201
15158.38 225
15159.55 192
15160.71 198
15161.87 233
15163.04 253
15164.20 238
15165.36 210
15166.53 229
15167.69 230
15168.85 203
15170.02 203
15171.18 200
15172.35 195
15173.51 212
15174.67 216
15175.84 199
15177.00 211
15178.17 216
15179.33 214
15180.49 205
15181.66 211
15182.82 235
15183.99 256
15185.15 229
15186.31 230
15187.48 230
15188.64 290
15189.81 203
15190.97 219
15192.14 220
15193.30 227
15194.47 242
15195.63 256
15196.80 233
15197.96 232
15199.13 235
15200.29 210
15201.46 233
15202.62 267
15203.79 246
15204.95 227
15206.12 232
15207.28 247
15208.45 195
15209.61 209
15210.78 237
15211.94 252
15213.11 241
15214.27 228
15215.44 250
15216.60 234
15217.77 241
15218.93 259
15220.10 259
15221.27 281
15222.43 266
15223.60 291
15224.76 279
15225.93 254
15227.10 311
15228.26 278
15229.43 289
15230.59 283
15231.76 285
15232.93 290
15234.09 256
15235.26 296
15236.42 284
15237.59 288
15238.76 267
15239.92 286
15241.09 281
15242.26 249
15243.42 255
15244.59 302
15245.76 249
15246.92 249
15248.09 273
15249.26 272
15250.42 225
15251.59 269
15252.76 243
15253.92 244
15255.09 226
15256.26 239
15257.43 253
15258.59 265
15259.76 232
15260.93 223
15262.09 257
15263.26 226
15264.43 198
15265.60 180
15266.76 228
15267.93 239
15269.10 210
15270.27 223
15271.43 197
15272.60 227
15273.77 245
15274.94 210
15276.10 190
15277.27 198
15278.44 205
15279.61 226
15280.78 240
15281.94 213
15283.11 210
15284.28 210
15285.45 208
15286.62 209
15287.79 201
15288.95 199
15290.12 226
15291.29 215
15292.46 200
15293.63 212
15294.80 224
15295.96 235
15297.13 243
15298.30 256
15299.47 224
15300.64 195
15301.81 201
15302.98 187
15304.15 200
15305.31 233
15306.48 236
15307.65 184
15308.82 208
15309.99 215
15311.16 240
15312.33 229
15313.50 196
15314.67 195
15315.84 228
15317.01 248
15318.18 198
15319.34 203
15320.51 214
15321.68 204
15322.85 201
15324.02 218
15325.19 212
15326.36 178
15327.53 216
15328.70 233
15329.87 227
15331.04 228
15332.21 197
15333.38 228
15334.55 230
15335.72 204
15336.89 225
15338.06 186
15339.23 249
15340.40 216
15341.57 196
15342.74 235
15343.91 227
15345.08 207
15346.26 205
15347.43 202
15348.60 205
15349.77 204
15350.94 223
15352.11 214
15353.28 226
15354.45 232
15355.62 234
15356.79 213
15357.96 216
15359.13 210
15360.30 266
15361.48 241
15362.65 224
15363.82 174
15364.99 201
15366.16 210
15367.33 226
15368.50 228
15369.67 232
15370.85 228
15372.02 219
15373.19 197
15374.36 224
15375.53 243
15376.70 198
15377.88 209
15379.05 214
15380.22 227
15381.39 201
15382.56 195
15383.73 193
15384.91 218
15386.08 248
15387.25 231
15388.42 223
15389.59 235
15390.77 256
15391.94 232
15393.11 222
15394.28 220
15395.46 196
15396.63 238
15397.80 204
15398.97 194
15400.15 192
15401.32 186
15402.49 221
15403.66 205
15404.84 187
15406.01 187
15407.18 187
15408.36 224
15409.53 215
15410.70 210
15411.87 207
15413.05 234
15414.22 211
15415.39 216
15416.57 214
15417.74 204
15418.91 213
15420.09 212
15421.26 235
15422.43 187
15423.61 202
15424.78 196
15425.95 201
15427.13 173
15428.30 183
15429.47 197
15430.65 213
15431.82 226
15433.00 186
15434.17 214
15435.34 204
15436.52 209
15437.69 193
15438.87 179
15440.04 215
15441.21 188
15442.39 195
15443.56 212
15444.74 214
15445.91 195
15447.09 196
15448.26 208
15449.43 232
15450.61 218
15451.78 202
15452.96 200
15454.13 186
15455.31 189
15456.48 208
15457.66 237
15458.83 219
15460.01 201
15461.18 199
15462.36 194
15463.53 204
15464.71 196
15465.88 193
15467.06 225
15468.23 190
15469.41 193
15470.58 184
15471.76 221
15472.93 203
15474.11 163
15475.28 193
15476.46 192
15477.63 182
15478.81 211
15479.99 237
15481.16 210
15482.34 210
15483.51 235
15484.69 213
15485.86 179
15487.04 189
15488.22 243
15489.39 221
15490.57 179
15491.74 182
15492.92 207
15494.10 196
15495.27 202
15496.45 217
15497.62 194
15498.80 204
15499.98 212
15501.15 224
15502.33 221
15503.51 221
15504.68 220
15505.86 209
15507.04 216
15508.21 215
15509.39 194
15510.57 195
15511.74 220
15512.92 205
15514.10 234
15515.27 219
15516.45 211
15517.63 222
15518.81 264
15519.98 218
15521.16 208
15522.34 233
15523.51 225
15524.69 198
15525.87 208
15527.05 206
15528.22 227
15529.40 236
15530.58 238
15531.76 219
15532.93 221
15534.11 203
15535.29 201
15536.47 195
15537.64 207
15538.82 229
15540.00 230
15541.18 214
15542.36 251
15543.53 236
15544.71 244
15545.89 227
15547.07 243
15548.25 255
15549.43 228
15550.60 234
15551.78 205
15552.96 239
15554.14 207
15555.32 220
15556.50 205
15557.67 222
15558.85 256
15560.03 235
15561.21 219
15562.39 234
15563.57 270
15564.75 270
15565.93 265
15567.10 252
15568.28 244
15569.46 285
15570.64 251
15571.82 243
15573.00 262
15574.18 281
15575.36 263
15576.54 249
15577.72 229
15578.90 230
15580.08 264
15581.26 262
15582.43 286
15583.61 273
15584.79 275
15585.97 280
15587.15 287
15588.33 267
15589.51 255
15590.69 307
15591.87 284
15593.05 280
15594.23 320
15595.41 316
15596.59 293
15597.77 291
15598.95 287
15600.13 282
15601.31 311
15602.49 350
15603.67 323
15604.85 267
15606.03 272
15607.21 282
15608.40 303
15609.58 292
15610.76 318
15611.94 316
15613.12 330
15614.30 309
15615.48 311
15616.66 343
15617.84 338
15619.02 357
15620.20 326
15621.38 327
15622.56 361
15623.75 345
15624.93 350
15626.11 405
15627.29 354
15628.47 342
15629.65 362
15630.83 337
15632.01 349
15633.20 328
15634.38 397
15635.56 381
15636.74 342
15637.92 370
15639.10 342
15640.29 373
15641.47 374
15642.65 365
15643.83 354
15645.01 384
15646.19 396
15647.38 362
15648.56 362
15649.74 391
15650.92 426
15652.10 401
15653.29 372
15654.47 351
15655.65 393
15656.83 467
15658.02 430
15659.20 439
15660.38 432
15661.56 407
15662.75 402
15663.93 429
15665.11 399
15666.29 431
15667.48 445
15668.66 407
15669.84 416
15671.03 416
15672.21 409
15673.39 400
15674.57 384
15675.76 425
15676.94 395
15678.12 392
15679.31 413
15680.49 389
15681.67 380
15682.86 383
15684.04 377
15685.22 377
15686.41 383
15687.59 391
15688.77 399
15689.96 449
15691.14 394
15692.32 328
15693.51 407
15694.69 363
15695.88 379
15697.06 361
15698.24 357
15699.43 363
15700.61 379
15701.80 381
15702.98 374
15704.16 410
15705.35 421
15706.53 423
15707.72 412
15708.90 374
15710.09 346
15711.27 365
15712.45 392
15713.64 414
15714.82 389
15716.01 380
15717.19 414
15718.38 429
15719.56 449
15720.75 440
15721.93 421
15723.12 442
15724.30 445
15725.49 398
15726.67 469
15727.86 418
15729.04 443
15730.23 446
15731.41 430
15732.60 480
15733.78 433
15734.97 429
15736.15 451
15737.34 426
15738.52 415
15739.71 444
15740.89 460
15742.08 460
15743.27 476
15744.45 469
15745.64 528
15746.82 520
15748.01 456
15749.19 474
15750.38 554
15751.57 542
15752.75 504
15753.94 474
15755.12 532
15756.31 563
15757.50 545
15758.68 529
15759.87 541
15761.05 546
15762.24 521
15763.43 537
15764.61 530
15765.80 472
15766.99 451
15768.17 473
15769.36 492
15770.55 518
15771.73 482
15772.92 484
15774.11 443
15775.29 436
15776.48 477
15777.67 472
15778.85 454
15780.04 444
15781.23 454
15782.42 412
15783.60 424
15784.79 419
15785.98 446
15787.16 439
15788.35 454
15789.54 428
15790.73 416
15791.91 430
15793.10 412
15794.29 407
15795.48 385
15796.66 354
15797.85 359
15799.04 347
15800.23 386
15801.41 393
15802.60 336
15803.79 326
15804.98 362
15806.17 344
15807.35 337
15808.54 333
15809.73 321
15810.92 332
15812.11 326
15813.30 340
15814.48 322
15815.67 314
15816.86 346
15818.05 295
15819.24 302
15820.43 319
15821.61 286
15822.80 306
15823.99 335
15825.18 296
15826.37 335
15827.56 321
15828.75 314
15829.94 295
15831.12 306
15832.31 298
15833.50 336
15834.69 289
15835.88 285
15837.07 307
15838.26 328
15839.45 298
15840.64 302
15841.83 241
15843.02 285
15844.21 260
15845.39 284
15846.58 301
15847.77 339
15848.96 301
15850.15 333
15851.34 312
15852.53 324
15853.72 313
15854.91 319
15856.10 316
15857.29 284
15858.48 272
15859.67 295
15860.86 335
15862.05 298
15863.24 305
15864.43 269
15865.62 293
15866.81 295
15868.00 287
15869.19 334
15870.38 289
15871.57 282
15872.76 300
15873.96 324
15875.15 361
15876.34 308
15877.53 285
15878.72 283
15879.91 335
15881.10 305
15882.29 292
15883.48 324
15884.67 313
15885.86 310
15887.05 300
15888.25 296
15889.44 302
15890.63 325
15891.82 306
15893.01 338
15894.20 305
15895.39 280
15896.58 303
15897.78 334
15898.97 309
15900.16 331
15901.35 334
15902.54 348
15903.73 348
15904.92 334
15906.12 343
15907.31 366
15908.50 374
15909.69 333
15910.88 326
15912.08 310
15913.27 340
15914.46 338
15915.65 301
15916.84 310
15918.04 313
15919.23 313
15920.42 297
15921.61 354
15922.81 311
15924.00 312
15925.19 325
15926.38 338
15927.58 309
15928.77 314
15929.96 312
15931.15 315
15932.35 299
15933.54 305
15934.73 289
15935.92 292
15937.12 305
15938.31 292
15939.50 329
15940.70 319
15941.89 320
15943.08 299
15944.28 326
15945.47 323
15946.66 304
15947.86 280
15949.05 273
15950.24 282
15951.44 241
15952.63 271
15953.82 240
15955.02 262
15956.21 259
15957.40 282
15958.60 260
15959.79 242
15960.99 295
15962.18 249
15963.37 272
15964.57 264
15965.76 210
15966.96 238
15968.15 256
15969.34 227
15970.54 220
15971.73 227
15972.93 230
15974.12 257
15975.31 237
15976.51 250
15977.70 247
15978.90 222
15980.09 225
15981.29 218
15982.48 252
15983.68 250
15984.87 190
15986.07 230
15987.26 202
15988.46 198
15989.65 194
15990.85 168
15992.04 221
15993.24 231
15994.43 229
15995.63 225
15996.82 211
15998.02 228
15999.21 211
16000.41 225
16001.60 210
16002.80 222
16003.99 232
16005.19 203
16006.38 207
16007.58 195
16008.77 177
16009.97 229
16011.17 246
16012.36 199
16013.56 223
16014.75 235
16015.95 220
16017.14 222
16018.34 218
16019.54 224
16020.73 181
16021.93 225
16023.13 216
16024.32 211
16025.52 203
16026.71 230
16027.91 211
16029.11 200
16030.30 204
16031.50 244
16032.70 231
16033.89 223
16035.09 190
16036.29 221
16037.48 203
16038.68 213
16039.88 195
16041.07 213
16042.27 220
16043.47 201
16044.66 183
16045.86 179
16047.06 218
16048.25 188
16049.45 214
16050.65 181
16051.85 193
16053.04 217
16054.24 234
16055.44 183
16056.64 209
16057.83 196
16059.03 198
16060.23 187
16061.43 205
16062.62 196
16063.82 205
16065.02 224
16066.22 189
16067.41 209
16068.61 180
16069.81 201
16071.01 181
16072.21 165
16073.40 208
16074.60 188
16075.80 168
16077.00 163
16078.20 199
16079.39 207
16080.59 201
16081.79 201
16082.99 189
16084.19 201
16085.39 184
16086.58 164
16087.78 211
16088.98 178
16090.18 195
16091.38 166
16092.58 186
16093.78 190
16094.98 177
16096.17 174
16097.37 191
16098.57 176
16099.77 176
16100.97 163
16102.17 194
16103.37 204
16104.57 165
16105.77 197
16106.97 206
16108.17 194
16109.36 157
16110.56 199
16111.76 184
16112.96 213
16114.16 178
16115.36 169
16116.56 203
16117.76 204
16118.96 183
16120.16 213
16121.36 170
16122.56 206
16123.76 232
16124.96 203
16126.16 175
16127.36 188
16128.56 160
16129.76 176
16130.96 173
16132.16 214
16133.36 179
16134.56 209
16135.76 212
16136.96 227
16138.16 209
16139.36 184
16140.56 186
16141.76 193
16142.97 211
16144.17 210
16145.37 201
16146.57 199
16147.77 204
16148.97 166
16150.17 198
16151.37 219
16152.57 194
16153.77 167
16154.97 185
16156.18 170
16157.38 175
16158.58 185
16159.78 177
16160.98 180
16162.18 201
16163.38 223
16164.58 180
16165.79 186
16166.99 196
16168.19 232
16169.39 187
16170.59 209
16171.79 191
16173.00 202
16174.20 184
16175.40 193
16176.60 242
16177.80 188
16179.01 232
16180.21 235
16181.41 191
16182.61 175
16183.81 196
16185.02 208
16186.22 211
16187.42 220
16188.62 185
16189.82 168
16191.03 174
16192.23 181
16193.43 220
16194.63 204
16195.84 202
16197.04 182
16198.24 220
16199.45 214
16200.65 215
16201.85 248
16203.05 206
16204.26 199
16205.46 218
16206.66 199
16207.87 198
16209.07 214
16210.27 227
16211.48 203
16212.68 210
16213.88 191
16215.08 218
16216.29 237
16217.49 221
16218.70 194
16219.90 205
16221.10 247
16222.31 255
16223.51 224
16224.71 184
16225.92 228
16227.12 224
16228.32 230
16229.53 218
16230.73 227
16231.94 238
16233.14 217
16234.34 212
16235.55 199
16236.75 185
16237.96 235
16239.16 237
16240.36 254
16241.57 246
16242.77 239
16243.98 266
16245.18 224
16246.39 214
16247.59 227
16248.80 249
16250.00 267
16251.21 255
16252.41 214
16253.61 219
16254.82 256
16256.02 243
16257.23 276
16258.43 251
16259.64 259
16260.84 270
16262.05 269
16263.25 250
16264.46 246
16265.66 244
16266.87 241
16268.08 234
16269.28 252
16270.49 234
16271.69 254
16272.90 255
16274.10 277
16275.31 260
16276.51 254
16277.72 242
16278.92 288
16280.13 271
16281.34 273
16282.54 278
16283.75 264
16284.95 283
16286.16 270
16287.37 282
16288.57 284
16289.78 276
16290.98 291
16292.19 268
16293.40 240
16294.60 280
16295.81 271
16297.02 271
16298.22 260
16299.43 282
16300.63 284
16301.84 261
16303.05 290
16304.25 277
16305.46 242
16306.67 280
16307.87 302
16309.08 284
16310.29 319
16311.50 306
16312.70 320
16313.91 281
16315.12 288
16316.32 329
16317.53 319
16318.74 294
16319.94 315
16321.15 280
16322.36 255
16323.57 299
16324.77 317
16325.98 262
16327.19 259
16328.40 271
16329.60 258
16330.81 230
16332.02 207
16333.23 266
16334.43 247
16335.64 224
16336.85 255
16338.06 252
16339.27 234
16340.47 214
16341.68 230
16342.89 221
16344.10 268
16345.31 232
16346.51 226
16347.72 213
16348.93 220
16350.14 213
16351.35 208
16352.56 212
16353.77 220
16354.97 207
16356.18 243
16357.39 233
16358.60 189
16359.81 207
16361.02 183
16362.23 229
16363.43 228
16364.64 221
16365.85 194
16367.06 214
16368.27 225
16369.48 212
16370.69 220
16371.90 220
16373.11 186
16374.32 205
16375.53 221
16376.73 223
16377.94 184
16379.15 200
16380.36 204
16381.57 209
16382.78 176
16383.99 170
16385.20 194
16386.41 183
16387.62 202
16388.83 193
16390.04 210
16391.25 207
16392.46 187
16393.67 190
16394.88 182
16396.09 188
16397.30 202
16398.51 207
16399.72 201
16400.93 206
16402.14 216
16403.35 189
16404.56 194
16405.77 206
16406.98 205
16408.19 202
16409.40 208
16410.61 187
16411.82 207
16413.04 206
16414.25 212
16415.46 214
16416.67 174
16417.88 212
16419.09 198
16420.30 204
16421.51 210
16422.72 214
16423.93 184
16425.14 163
16426.36 192
16427.57 184
16428.78 197
16429.99 180
16431.20 189
16432.41 182
16433.62 195
16434.83 204
16436.05 203
16437.26 174
16438.47 188
16439.68 193
16440.89 211
16442.10 192
16443.32 169
16444.53 185
16445.74 159
16446.95 173
16448.16 169
16449.38 173
16450.59 163
16451.80 186
16453.01 182
16454.22 181
16455.44 144
16456.65 168
16457.86 178
16459.07 166
16460.29 180
16461.50 165
16462.71 200
16463.92 209
16465.14 185
16466.35 195
16467.56 188
16468.77 182
16469.99 165
16471.20 184
16472.41 162
16473.63 190
16474.84 168
16476.05 175
16477.26 153
16478.48 195
16479.69 170
16480.90 159
16482.12 182
16483.33 176
16484.54 172
16485.76 165
16486.97 190
16488.18 151
16489.40 165
16490.61 185
16491.82 164
16493.04 150
16494.25 163
16495.47 205
16496.68 184
16497.89 204
16499.11 195
16500.32 208
16501.53 159
16502.75 168
16503.96 186
16505.18 180
16506.39 186
16507.61 176
16508.82 162
16510.03 170
16511.25 169
16512.46 168
16513.68 179
16514.89 164
16516.11 160
16517.32 167
16518.53 199
16519.75 178
16520.96 156
16522.18 172
16523.39 193
16524.61 166
16525.82 192
16527.04 190
16528.25 180
16529.47 160
16530.68 157
16531.90 145
16533.11 181
16534.33 174
16535.54 147
16536.76 146
16537.97 149
16539.19 178
16540.40 153
16541.62 163
16542.84 174
16544.05 178
16545.27 185
16546.48 182
16547.70 157
16548.91 161
16550.13 165
16551.35 159
16552.56 173
16553.78 150
16554.99 167
16556.21 180
16557.42 174
16558.64 174
16559.86 189
16561.07 164
16562.29 195
16563.51 206
16564.72 168
16565.94 181
16567.15 172
16568.37 177
16569.59 176
16570.80 163
16572.02 186
16573.24 185
16574.45 186
16575.67 185
16576.89 167
16578.10 148
16579.32 174
16580.54 175
16581.75 221
16582.97 196
16584.19 184
16585.41 185
16586.62 175
16587.84 146
16589.06 184
16590.27 182
16591.49 180
16592.71 201
16593.93 184
16595.14 211
16596.36 180
16597.58 179
16598.80 179
16600.01 178
16601.23 160
16602.45 155
16603.67 186
16604.88 178
16606.10 166
16607.32 191
16608.54 171
16609.76 168
16610.97 172
16612.19 151
16613.41 158
16614.63 153
16615.85 169
16617.06 200
16618.28 184
16619.50 173
16620.72 165
16621.94 171
16623.16 168
16624.37 149
16625.59 150
16626.81 160
16628.03 163
16629.25 156
16630.47 165
16631.69 172
16632.90 158
16634.12 181
16635.34 177
16636.56 166
16637.78 172
16639.00 172
16640.22 163
16641.44 157
16642.66 162
16643.88 168
16645.09 188
16646.31 150
16647.53 177
16648.75 160
16649.97 148
16651.19 165
16652.41 174
16653.63 167
16654.85 163
16656.07 165
16657.29 142
16658.51 148
16659.73 161
16660.95 135
16662.17 147
16663.39 187
16664.61 154
16665.83 190
16667.05 173
16668.27 147
16669.49 160
16670.71 167
16671.93 178
16673.15 179
16674.37 156
16675.59 160
16676.81 201
16678.03 215
16679.25 177
16680.47 169
16681.69 178
16682.91 163
16684.13 165
16685.35 173
16686.58 160
16687.80 157
16689.02 154
16690.24 138
16691.46 150
16692.68 135
16693.90 140
16695.12 146
16696.34 162
16697.56 179
16698.79 174
16700.01 168
16701.23 158
16702.45 151
16703.67 156
16704.89 148
16706.11 126
16707.34 161
16708.56 171
16709.78 159
16711.00 163
16712.22 159
16713.44 152
16714.67 170
16715.89 175
16717.11 159
16718.33 179
16719.55 156
16720.78 162
16722.00 164
16723.22 152
16724.44 153
16725.66 170
16726.89 169
16728.11 148
16729.33 152
16730.55 173
16731.78 164
16733.00 137
16734.22 160
16735.44 172
16736.67 162
16737.89 162
16739.11 175
16740.33 185
16741.56 167
16742.78 178
16744.00 161
16745.22 156
16746.45 178
16747.67 181
16748.89 173
16750.12 152
16751.34 156
16752.56 181
16753.79 153
16755.01 161
16756.23 151
16757.46 167
16758.68 155
16759.90 180
16761.13 168
16762.35 153
16763.57 172
16764.80 162
16766.02 161
16767.24 168
16768.47 161
16769.69 200
16770.92 190
16772.14 202
16773.36 156
16774.59 137
16775.81 147
16777.04 146
16778.26 174
16779.48 148
16780.71 157
16781.93 136
16783.16 159
16784.38 162
16785.61 151
16786.83 129
16788.05 160
16789.28 146
16790.50 154
16791.73 162
16792.95 151
16794.18 164
16795.40 188
16796.63 150
16797.85 163
16799.08 161
16800.30 123
16801.53 153
16802.75 166
16803.98 168
16805.20 149
16806.43 165
16807.65 171
16808.88 162
16810.10 156
16811.33 151
16812.55 170
16813.78 173
16815.00 170
16816.23 170
16817.46 177
16818.68 175
16819.91 164
16821.13 192
16822.36 179
16823.58 158
16824.81 153
16826.04 174
16827.26 177
16828.49 178
16829.71 175
16830.94 166
16832.17 185
16833.39 179
16834.62 163
16835.84 157
16837.07 161
16838.30 190
16839.52 183
16840.75 149
16841.98 186
16843.20 201
16844.43 197
16845.66 171
16846.88 181
16848.11 194
16849.34 172
16850.56 188
16851.79 201
16853.02 174
16854.24 181
16855.47 194
16856.70 217
16857.92 207
16859.15 215
16860.38 207
16861.61 198
16862.83 217
16864.06 195
16865.29 188
16866.52 181
16867.74 208
16868.97 217
16870.20 215
16871.42 200
16872.65 235
16873.88 281
16875.11 249
16876.34 235
16877.56 225
16878.79 247
16880.02 225
16881.25 237
16882.47 262
16883.70 235
16884.93 254
16886.16 237
16887.39 278
16888.62 297
16889.84 246
16891.07 241
16892.30 269
16893.53 263
16894.76 247
16895.98 267
16897.21 241
16898.44 236
16899.67 257
16900.90 229
16902.13 209
16903.36 235
16904.59 220
16905.81 195
16907.04 189
16908.27 236
16909.50 213
16910.73 195
16911.96 202
16913.19 190
16914.42 229
16915.65 228
16916.88 205
16918.10 211
16919.33 214
16920.56 191
16921.79 193
16923.02 197
16924.25 187
16925.48 184
16926.71 161
16927.94 189
16929.17 173
16930.40 176
16931.63 201
16932.86 179
16934.09 183
16935.32 206
16936.55 196
16937.78 167
16939.01 169
16940.24 177
16941.47 169
16942.70 168
16943.93 168
16945.16 211
16946.39 148
16947.62 172
16948.85 181
16950.08 170
16951.31 183
16952.54 157
16953.77 177
16955.00 202
16956.23 173
16957.46 203
16958.69 194
16959.93 187
16961.16 151
16962.39 167
16963.62 147
16964.85 186
16966.08 183
16967.31 175
16968.54 155
16969.77 172
16971.00 157
16972.24 186
16973.47 196
16974.70 198
16975.93 177
16977.16 181
16978.39 157
16979.62 179
16980.85 177
16982.09 177
16983.32 187
16984.55 173
16985.78 183
16987.01 221
16988.24 220
16989.48 178
16990.71 149
16991.94 145
16993.17 180
16994.40 168
16995.64 136
16996.87 175
16998.10 205
16999.33 181
17000.57 189
17001.80 186
17003.03 179
17004.26 193
17005.49 187
17006.73 173
17007.96 186
17009.19 155
17010.42 167
17011.66 169
17012.89 178
17014.12 187
17015.36 190
17016.59 167
17017.82 170
17019.05 147
17020.29 146
17021.52 158
17022.75 151
17023.99 161
17025.22 179
17026.45 178
17027.69 167
17028.92 185
17030.15 154
17031.39 159
17032.62 146
17033.85 194
17035.09 171
17036.32 170
17037.55 193
17038.79 157
17040.02 141
17041.25 151
17042.49 191
17043.72 178
17044.96 155
17046.19 160
17047.42 149
17048.66 165
17049.89 142
17051.13 129
17052.36 147
17053.59 176
17054.83 173
17056.06 126
17057.30 140
17058.53 133
17059.77 153
17061.00 141
17062.23 132
17063.47 138
17064.70 137
17065.94 144
17067.17 147
17068.41 151
17069.64 159
17070.88 146
17072.11 164
17073.35 155
17074.58 142
17075.82 140
17077.05 151
17078.29 136
17079.52 137
17080.76 145
17081.99 131
17083.23 142
17084.46 145
17085.70 155
17086.93 145
17088.17 164
17089.40 146
17090.64 150
17091.88 128
17093.11 126
17094.35 140
17095.58 158
17096.82 126
17098.05 116
17099.29 128
17100.53 126
17101.76 154
17103.00 125
17104.23 141
17105.47 172
17106.71 157
17107.94 138
17109.18 141
17110.41 163
17111.65 167
17112.89 127
17114.12 137
17115.36 153
17116.60 142
17117.83 141
17119.07 150
17120.31 133
17121.54 151
17122.78 161
17124.02 141
17125.25 155
17126.49 178
17127.73 159
17128.96 152
17130.20 135
17131.44 141
17132.67 132
17133.91 140
17135.15 129
17136.39 114
17137.62 125
17138.86 120
17140.10 124
17141.33 124
17142.57 138
17143.81 134
17145.05 151
17146.28 133
17147.52 124
17148.76 130
17150.00 146
17151.24 118
17152.47 124
17153.71 134
17154.95 133
17156.19 134
17157.42 126
17158.66 123
17159.90 128
17161.14 145
17162.38 135
17163.61 141
17164.85 172
17166.09 139
17167.33 128
17168.57 128
17169.81 120
17171.04 124
17172.28 133
17173.52 140
17174.76 116
17176.00 135
17177.24 131
17178.48 123
17179.72 125
17180.95 109
17182.19 98
17183.43 125
17184.67 138
17185.91 135
17187.15 126
17188.39 135
17189.63 139
17190.87 163
17192.10 147
17193.34 123
17194.58 146
17195.82 139
17197.06 115
17198.30 127
17199.54 122
17200.78 138
17202.02 123
17203.26 119
17204.50 121
17205.74 123
17206.98 113
17208.22 127
17209.46 122
17210.70 144
17211.94 138
17213.18 138
17214.42 121
17215.66 145
17216.90 128
17218.14 155
17219.38 131
17220.62 123
17221.86 144
17223.10 138
17224.34 128
17225.58 145
17226.82 121
17228.06 90
17229.30 135
17230.54 127
17231.78 143
17233.02 127
17234.26 121
17235.50 153
17236.75 141
17237.99 141
17239.23 131
17240.47 139
17241.71 130
17242.95 113
17244.19 113
17245.43 135
17246.67 138
17247.92 144
17249.16 115
17250.40 123
17251.64 115
17252.88 118
17254.12 145
17255.36 139
17256.60 134
17257.85 121
17259.09 145
17260.33 159
17261.57 129
17262.81 116
17264.05 127
17265.30 140
17266.54 122
17267.78 145
17269.02 124
17270.26 109
17271.51 132
17272.75 145
17273.99 115
17275.23 136
17276.48 143
17277.72 138
17278.96 142
17280.20 129
17281.44 112
17282.69 123
17283.93 128
17285.17 133
17286.41 109
17287.66 122
17288.90 157
17290.14 139
17291.39 108
17292.63 108
17293.87 130
17295.11 129
17296.36 133
17297.60 130
17298.84 136
17300.09 127
17301.33 131
17302.57 112
17303.82 125
17305.06 127
17306.30 130
17307.55 169
17308.79 128
17310.03 121
17311.28 123
17312.52 141
17313.76 103
17315.01 131
17316.25 114
17317.49 113
17318.74 115
17319.98 137
17321.23 121
17322.47 118
17323.71 109
17324.96 142
17326.20 133
17327.45 126
17328.69 113
17329.93 102
17331.18 125
17332.42 116
17333.67 127
17334.91 147
17336.16 136
17337.40 127
17338.64 100
17339.89 106
17341.13 119
17342.38 119
17343.62 118
17344.87 137
17346.11 118
17347.36 126
17348.60 124
17349.85 131
17351.09 103
17352.34 132
17353.58 127
17354.83 102
17356.07 113
17357.32 114
17358.56 106
17359.81 124
17361.05 114
17362.30 119
17363.54 121
17364.79 127
17366.03 100
17367.28 98
17368.53 118
17369.77 110
17371.02 154
17372.26 104
17373.51 98
17374.75 92
17376.00 100
17377.25 93
17378.49 107
17379.74 111
17380.98 101
17382.23 114
17383.48 137
17384.72 117
17385.97 118
17387.21 115
17388.46 132
17389.71 112
17390.95 105
17392.20 123
17393.45 139
17394.69 137
17395.94 119
17397.19 137
17398.43 125
17399.68 122
17400.93 129
17402.17 112
17403.42 128
17404.67 121
17405.91 125
17407.16 133
17408.41 135
17409.65 125
17410.90 109
17412.15 123
17413.40 153
17414.64 125
17415.89 130
17417.14 118
17418.39 137
17419.63 125
17420.88 143
17422.13 124
17423.38 141
17424.62 124
17425.87 128
17427.12 104
17428.37 108
17429.61 157
17430.86 156
17432.11 110
17433.36 99
17434.60 148
17435.85 135
17437.10 152
17438.35 116
17439.60 102
17440.85 127
17442.09 132
17443.34 128
17444.59 134
17445.84 122
17447.09 101
17448.34 143
17449.58 153
17450.83 139
17452.08 129
17453.33 150
17454.58 149
17455.83 133
17457.08 127
17458.32 139
17459.57 125
17460.82 123
17462.07 121
17463.32 131
17464.57 136
17465.82 142
17467.07 156
17468.32 155
17469.57 143
17470.81 124
17472.06 141
17473.31 120
17474.56 106
17475.81 119
17477.06 144
17478.31 141
17479.56 122
17480.81 129
17482.06 133
17483.31 121
17484.56 107
17485.81 108
17487.06 113
17488.31 120
17489.56 114
17490.81 129
17492.06 121
17493.31 141
17494.56 138
17495.81 124
17497.06 103
17498.31 116
17499.56 141
17500.81 128
17502.06 128
17503.31 152
17504.56 133
17505.81 138
17507.06 116
17508.31 117
17509.56 128
17510.81 88
17512.06 116
17513.32 128
17514.57 127
17515.82 147
17517.07 132
17518.32 121
17519.57 124
17520.82 119
17522.07 129
17523.32 123
17524.57 113
17525.83 137
17527.08 120
17528.33 129
17529.58 155
17530.83 122
17532.08 126
17533.33 112
17534.59 132
17535.84 130
17537.09 148
17538.34 158
17539.59 133
17540.84 126
17542.10 138
17543.35 128
17544.60 161
17545.85 147
17547.10 138
17548.36 119
17549.61 135
17550.86 135
17552.11 132
17553.36 136
17554.62 133
17555.87 122
17557.12 116
17558.37 139
17559.63 117
17560.88 146
17562.13 119
17563.38 130
17564.64 117
17565.89 83
17567.14 137
17568.39 128
17569.65 128
17570.90 125
17572.15 153
17573.41 123
17574.66 105
17575.91 126
17577.16 125
17578.42 158
17579.67 136
17580.92 139
17582.18 126
17583.43 122
17584.68 120
17585.94 135
17587.19 138
17588.44 129
17589.70 118
17590.95 129
17592.20 138
17593.46 150
17594.71 135
17595.97 137
17597.22 147
17598.47 109
17599.73 127
17600.98 153
17602.23 131
17603.49 111
17604.74 104
17606.00 122
17607.25 105
17608.51 129
17609.76 145
17611.01 109
17612.27 121
17613.52 137
17614.78 127
17616.03 135
17617.29 126
17618.54 147
17619.79 101
17621.05 113
17622.30 123
17623.56 153
17624.81 134
17626.07 147
17627.32 122
17628.58 147
17629.83 117
17631.09 155
17632.34 128
17633.60 115
17634.85 128
17636.11 133
17637.36 123
17638.62 120
17639.87 141
17641.13 127
17642.39 109
17643.64 121
17644.90 111
17646.15 142
17647.41 137
17648.66 101
17649.92 117
17651.17 109
17652.43 120
17653.69 120
17654.94 101
17656.20 123
17657.45 120
17658.71 116
17659.97 134
17661.22 127
17662.48 125
17663.73 134
17664.99 138
17666.25 125
17667.50 126
17668.76 109
17670.02 116
17671.27 108
17672.53 127
17673.78 127
17675.04 118
17676.30 130
17677.55 115
17678.81 102
17680.07 146
17681.32 114
17682.58 112
17683.84 138
17685.10 109
17686.35 125
17687.61 165
17688.87 128
17690.12 129
17691.38 129
17692.64 143
17693.89 151
17695.15 116
17696.41 130
17697.67 125
17698.92 117
17700.18 132
17701.44 137
17702.70 105
17703.95 89
17705.21 123
17706.47 113
17707.73 121
17708.98 129
17710.24 125
17711.50 115
17712.76 124
17714.02 133
17715.27 119
17716.53 106
17717.79 137
17719.05 142
17720.31 120
17721.57 116
17722.82 113
17724.08 125
17725.34 132
17726.60 132
17727.86 133
17729.12 105
17730.37 114
17731.63 113
17732.89 102
17734.15 109
17735.41 89
17736.67 105
17737.93 131
17739.18 111
17740.44 113
17741.70 123
17742.96 144
17744.22 136
17745.48 144
17746.74 103
17748.00 99
17749.26 105
17750.52 105
17751.78 112
17753.04 115
17754.29 114
17755.55 110
17756.81 111
17758.07 119
17759.33 118
17760.59 127
17761.85 99
17763.11 122
17764.37 129
17765.63 129
17766.89 119
17768.15 108
17769.41 122
17770.67 109
17771.93 103
17773.19 106
17774.45 113
17775.71 128
17776.97 126
17778.23 120
17779.49 88
17780.75 90
17782.01 115
17783.27 126
17784.53 128
17785.79 121
17787.05 125
17788.31 130
17789.58 122
17790.84 126
17792.10 103
17793.36 119
17794.62 119
17795.88 143
17797.14 110
17798.40 102
17799.66 112
17800.92 113
17802.18 111
17803.45 86
17804.71 130
17805.97 98
17807.23 89
17808.49 109
17809.75 98
17811.01 110
17812.27 130
17813.54 116
17814.80 106
17816.06 98
17817.32 120
17818.58 111
17819.84 116
17821.11 105
17822.37 99
17823.63 105
17824.89 125
17826.15 120
17827.42 121
17828.68 126
17829.94 120
17831.20 131
17832.46 120
17833.73 101
17834.99 88
17836.25 125
17837.51 136
17838.78 104
17840.04 90
17841.30 110
17842.56 113
17843.83 120
17845.09 132
17846.35 114
17847.61 112
17848.88 118
17850.14 138
17851.40 99
17852.66 116
17853.93 124
17855.19 113
17856.45 123
17857.72 132
17858.98 141
17860.24 124
17861.51 129
17862.77 110
17864.03 99
17865.30 104
17866.56 118
17867.82 115
17869.09 106
17870.35 104
17871.61 117
17872.88 114
17874.14 115
17875.40 97
17876.67 77
17877.93 108
17879.20 104
17880.46 125
17881.72 131
17882.99 108
17884.25 115
17885.52 128
17886.78 97
17888.04 127
17889.31 151
17890.57 134
17891.84 115
17893.10 132
17894.36 105
17895.63 108
17896.89 102
17898.16 116
17899.42 114
17900.69 112
17901.95 118
17903.22 127
17904.48 101
17905.75 115
17907.01 122
17908.28 126
17909.54 114
17910.81 121
17912.07 117
17913.34 92
17914.60 94
17915.87 99
17917.13 101
17918.40 102
17919.66 102
17920.93 98
17922.19 92
17923.46 108
17924.72 121
17925.99 106
17927.25 111
17928.52 119
17929.79 111
17931.05 154
17932.32 96
17933.58 98
17934.85 111
17936.11 115
17937.38 112
17938.65 101
17939.91 113
17941.18 104
17942.44 108
17943.71 109
17944.98 105
17946.24 116
17947.51 129
17948.77 118
17950.04 113
17951.31 91
17952.57 118
17953.84 115
17955.11 125
17956.37 93
17957.64 104
17958.91 115
17960.17 95
17961.44 109
17962.71 124
17963.97 101
17965.24 125
17966.51 119
17967.77 111
17969.04 121
17970.31 110
17971.58 118
17972.84 91
17974.11 113
17975.38 75
17976.64 102
17977.91 107
17979.18 121
17980.45 115
17981.71 108
17982.98 123
17984.25 100
17985.52 97
17986.78 111
17988.05 105
17989.32 135
17990.59 123
17991.86 125
17993.12 109
17994.39 123
17995.66 123
17996.93 118
17998.20 112
17999.46 94
18000.73 115
18002.00 114
18003.27 102
18004.54 105
18005.80 89
18007.07 132
18008.34 119
18009.61 99
18010.88 126
18012.15 100
18013.42 113
18014.68 111
18015.95 103
18017.22 87
18018.49 111
18019.76 145
18021.03 115
18022.30 111
18023.57 104
18024.83 105
18026.10 98
18027.37 110
18028.64 110
18029.91 122
18031.18 122
18032.45 103
18033.72 109
18034.99 111
18036.26 91
18037.53 129
18038.80 139
18040.07 100
18041.34 90
18042.60 118
18043.87 132
18045.14 113
18046.41 102
18047.68 92
18048.95 120
18050.22 111
18051.49 120
18052.76 103
18054.03 111
18055.30 120
18056.57 106
18057.84 96
18059.11 115
18060.38 133
18061.65 124
18062.92 133
18064.20 119
18065.47 107
18066.74 108
18068.01 149
18069.28 120
18070.55 88
18071.82 87
18073.09 88
18074.36 112
18075.63 113
18076.90 120
18078.17 125
18079.44 107
18080.71 110
18081.99 96
18083.26 105
18084.53 107
18085.80 119
18087.07 120
18088.34 107
18089.61 101
18090.88 110
18092.15 133
18093.43 96
18094.70 105
18095.97 104
18097.24 107
18098.51 121
18099.78 107
18101.06 114
18102.33 120
18103.60 112
18104.87 99
18106.14 95
18107.41 126
18108.69 113
18109.96 136
18111.23 135
18112.50 123
18113.77 109
18115.05 103
18116.32 129
18117.59 138
18118.86 117
18120.14 106
18121.41 105
18122.68 128
18123.95 109
18125.23 101
18126.50 101
18127.77 100
18129.04 119
18130.32 102
18131.59 114
18132.86 125
18134.13 112
18135.41 95
18136.68 103
18137.95 122
18139.23 116
18140.50 109
18141.77 82
18143.05 106
18144.32 110
18145.59 87
18146.87 103
18148.14 104
18149.41 81
18150.69 107
18151.96 113
18153.23 106
18154.51 110
18155.78 88
18157.05 115
18158.33 109
18159.60 104
18160.88 101
18162.15 102
18163.42 126
18164.70 108
18165.97 128
18167.24 124
18168.52 107
18169.79 108
18171.07 126
18172.34 115
18173.62 88
18174.89 100
18176.16 103
18177.44 124
18178.71 91
18179.99 96
18181.26 104
18182.54 97
18183.81 107
18185.09 128
18186.36 125
18187.63 98
18188.91 100
18190.18 130
18191.46 123
18192.73 104
18194.01 93
18195.28 109
18196.56 95
18197.83 105
18199.11 93
18200.38 115
18201.66 116
18202.94 127
18204.21 109
18205.49 107
18206.76 118
18208.04 104
18209.31 124
18210.59 108
18211.86 108
18213.14 122
18214.41 98
18215.69 112
18216.97 108
18218.24 104
18219.52 81
18220.79 99
18222.07 122
18223.35 122
18224.62 113
18225.90 116
18227.17 105
18228.45 101
18229.73 139
18231.00 130
18232.28 113
18233.56 97
18234.83 101
18236.11 92
18237.38 96
18238.66 97
18239.94 113
18241.21 135
18242.49 112
18243.77 106
18245.04 107
18246.32 108
18247.60 124
18248.87 112
18250.15 118
18251.43 120
18252.71 115
18253.98 92
18255.26 124
18256.54 125
18257.81 113
18259.09 102
18260.37 97
18261.65 107
18262.92 107
18264.20 102
18265.48 104
18266.76 112
18268.03 124
18269.31 106
18270.59 102
18271.87 96
18273.14 92
18274.42 90
18275.70 101
18276.98 106
18278.26 110
18279.53 100
18280.81 98
18282.09 92
18283.37 94
18284.65 95
18285.92 105
18287.20 101
18288.48 87
18289.76 108
18291.04 116
18292.32 113
18293.59 97
18294.87 106
18296.15 139
18297.43 137
18298.71 112
18299.99 99
18301.27 107
18302.54 113
18303.82 98
18305.10 95
18306.38 104
18307.66 115
18308.94 88
18310.22 111
18311.50 108
18312.78 96
18314.06 103
18315.33 122
18316.61 95
18317.89 110
18319.17 102
18320.45 121
18321.73 111
18323.01 80
18324.29 111
18325.57 122
18326.85 107
18328.13 117
18329.41 103
18330.69 103
18331.97 110
18333.25 113
18334.53 94
18335.81 110
18337.09 110
18338.37 109
18339.65 92
18340.93 100
18342.21 123
18343.49 124
18344.77 102
18346.05 113
18347.33 89
18348.61 119
18349.89 97
18351.17 99
18352.45 101
18353.73 103
18355.01 97
18356.29 105
18357.57 119
18358.85 113
18360.14 109
18361.42 108
18362.70 87
18363.98 97
18365.26 103
18366.54 121
18367.82 107
18369.10 112
18370.38 107
18371.66 95
18372.95 96
18374.23 103
18375.51 110
18376.79 113
18378.07 102
18379.35 101
18380.63 122
18381.92 100
18383.20 98
18384.48 117
18385.76 104
18387.04 103
18388.32 99
18389.61 104
18390.89 111
18392.17 110
18393.45 120
18394.73 105
18396.02 114
18397.30 110
18398.58 94
18399.86 101
18401.14 113
18402.43 112
18403.71 109
18404.99 102
18406.27 112
18407.56 111
18408.84 95
18410.12 89
18411.40 108
18412.69 136
18413.97 116
18415.25 91
18416.53 98
18417.82 97
18419.10 104
18420.38 98
18421.67 109
18422.95 107
18424.23 98
18425.51 118
18426.80 108
18428.08 93
18429.36 104
18430.65 120
18431.93 118
18433.21 107
18434.50 99
18435.78 100
18437.06 106
18438.35 112
18439.63 106
18440.92 105
18442.20 130
18443.48 117
18444.77 129
18446.05 89
18447.33 101
18448.62 90
18449.90 105
18451.19 127
18452.47 100
18453.75 108
18455.04 82
18456.32 120
18457.61 108
18458.89 107
18460.17 117
18461.46 119
18462.74 96
18464.03 109
18465.31 111
18466.60 99
18467.88 110
18469.17 100
18470.45 86
18471.74 119
18473.02 96
18474.30 114
18475.59 122
18476.87 125
18478.16 118
18479.44 109
18480.73 115
18482.01 84
18483.30 92
18484.58 91
18485.87 92
18487.16 89
18488.44 95
18489.73 94
18491.01 110
18492.30 99
18493.58 125
18494.87 79
18496.15 81
18497.44 102
18498.72 102
18500.01 96
18501.30 93
18502.58 102
18503.87 85
18505.15 111
18506.44 111
18507.73 123
18509.01 103
18510.30 102
18511.58 110
18512.87 75
18514.16 96
18515.44 121
18516.73 90
18518.01 123
18519.30 115
18520.59 105
18521.87 110
18523.16 83
18524.45 118
18525.73 134
18527.02 116
18528.31 99
18529.59 105
18530.88 87
18532.17 89
18533.45 73
18534.74 92
18536.03 111
18537.31 100
18538.60 97
18539.89 93
18541.18 114
18542.46 120
18543.75 130
18545.04 150
18546.32 108
18547.61 112
18548.90 98
18550.19 88
18551.47 102
18552.76 123
18554.05 95
18555.34 98
18556.62 128
18557.91 140
18559.20 107
18560.49 99
18561.78 97
18563.06 98
18564.35 121
18565.64 119
18566.93 112
18568.22 109
18569.50 108
18570.79 103
18572.08 106
18573.37 94
18574.66 121
18575.94 119
18577.23 118
18578.52 102
18579.81 118
18581.10 113
18582.39 100
18583.68 107
18584.96 105
18586.25 103
18587.54 98
18588.83 101
18590.12 100
18591.41 83
18592.70 104
18593.99 84
18595.27 98
18596.56 139
18597.85 120
18599.14 94
18600.43 105
18601.72 112
18603.01 131
18604.30 103
18605.59 100
18606.88 110
18608.17 95
18609.46 103
18610.75 123
18612.04 123
18613.33 120
18614.62 111
18615.90 123
18617.19 134
18618.48 125
18619.77 139
18621.06 122
18622.35 128
18623.64 107
18624.93 118
18626.22 138
18627.51 146
18628.80 119
18630.09 111
18631.39 100
18632.68 119
18633.97 139
18635.26 140
18636.55 131
18637.84 128
18639.13 135
18640.42 115
18641.71 123
18643.00 120
18644.29 114
18645.58 91
18646.87 101
18648.16 102
18649.45 131
18650.74 116
18652.04 108
18653.33 113
18654.62 86
18655.91 108
18657.20 74
18658.49 90
18659.78 100
18661.07 97
18662.36 117
18663.66 104
18664.95 113
18666.24 120
18667.53 106
18668.82 96
18670.11 78
18671.41 99
18672.70 101
18673.99 99
18675.28 88
18676.57 103
18677.86 79
18679.16 103
18680.45 116
18681.74 95
18683.03 102
18684.32 85
18685.62 113
18686.91 123
18688.20 94
18689.49 104
18690.79 114
18692.08 101
18693.37 86
18694.66 90
18695.96 127
18697.25 118
18698.54 89
18699.83 109
18701.13 133
18702.42 92
18703.71 107
18705.00 77
18706.30 96
18707.59 97
18708.88 83
18710.18 110
18711.47 84
18712.76 78
18714.05 108
18715.35 98
18716.64 107
18717.93 98
18719.23 90
18720.52 85
18721.81 87
18723.11 78
18724.40 88
18725.69 121
18726.99 86
18728.28 82
18729.58 98
18730.87 89
18732.16 88
18733.46 108
18734.75 101
18736.04 111
18737.34 119
18738.63 108
18739.93 107
18741.22 105
18742.51 93
18743.81 110
18745.10 87
18746.40 112
18747.69 112
18748.99 91
18750.28 89
18751.58 102
18752.87 111
18754.16 107
18755.46 91
18756.75 108
18758.05 114
18759.34 129
18760.64 104
18761.93 103
18763.23 95
18764.52 106
18765.82 105
18767.11 101
18768.41 99
18769.70 100
18771.00 115
18772.29 74
18773.59 78
18774.88 87
18776.18 90
18777.47 89
18778.77 96
18780.06 86
18781.36 89
18782.65 101
18783.95 118
18785.25 95
18786.54 92
18787.84 117
18789.13 88
18790.43 98
18791.72 106
18793.02 104
18794.32 89
18795.61 80
18796.91 108
18798.20 109
18799.50 113
18800.80 117
18802.09 112
18803.39 105
18804.69 101
18805.98 106
18807.28 101
18808.57 103
18809.87 112
18811.17 107
18812.46 86
18813.76 98
18815.06 91
18816.35 98
18817.65 102
18818.95 112
18820.24 104
18821.54 72
18822.84 84
18824.13 85
18825.43 96
18826.73 113
18828.03 98
18829.32 82
18830.62 83
18831.92 116
18833.21 80
18834.51 104
18835.81 100
18837.11 87
18838.40 97
18839.70 77
18841.00 95
18842.30 102
18843.59 107
18844.89 92
18846.19 86
18847.49 83
18848.79 87
18850.08 106
18851.38 84
18852.68 71
18853.98 97
18855.27 92
18856.57 105
18857.87 100
18859.17 105
18860.47 96
18861.77 112
18863.06 103
18864.36 86
18865.66 92
18866.96 105
18868.26 101
18869.56 97
18870.85 96
18872.15 73
18873.45 96
18874.75 98
18876.05 80
18877.35 65
18878.65 81
18879.95 97
18881.24 84
18882.54 116
18883.84 105
18885.14 86
18886.44 102
18887.74 119
18889.04 106
18890.34 80
18891.64 77
18892.94 103
18894.24 83
18895.54 74
18896.84 86
18898.13 95
18899.43 100
18900.73 109
18902.03 102
18903.33 84
18904.63 109
18905.93 98
18907.23 100
18908.53 79
18909.83 93
18911.13 107
18912.43 95
18913.73 75
18915.03 88
18916.33 129
18917.63 95
18918.93 103
18920.23 82
18921.53 82
18922.83 75
18924.13 108
18925.43 111
18926.74 87
18928.04 103
18929.34 110
18930.64 110
18931.94 101
18933.24 100
18934.54 100
18935.84 97
18937.14 100
18938.44 83
18939.74 70
18941.04 114
18942.34 132
18943.65 98
18944.95 97
18946.25 92
18947.55 87
18948.85 85
18950.15 91
18951.45 88
18952.75 84
18954.06 97
18955.36 95
18956.66 90
18957.96 74
18959.26 64
18960.56 81
18961.87 84
18963.17 82
18964.47 104
18965.77 105
18967.07 67
18968.37 74
18969.68 98
18970.98 105
18972.28 88
18973.58 96
18974.88 97
18976.19 84
18977.49 68
18978.79 112
18980.09 92
18981.40 87
18982.70 92
18984.00 92
18985.30 109
18986.61 97
18987.91 106
18989.21 93
18990.51 89
18991.82 78
18993.12 107
18994.42 94
18995.73 93
18997.03 101
18998.33 81
18999.63 80
19000.94 88
19002.24 89
19003.54 89
19004.85 90
19006.15 86
19007.45 99
19008.76 91
19010.06 98
19011.36 88
19012.67 93
19013.97 92
19015.27 100
19016.58 100
19017.88 85
19019.18 93
19020.49 110
19021.79 88
19023.10 77
19024.40 88
19025.70 77
19027.01 92
19028.31 78
19029.62 71
19030.92 75
19032.22 107
19033.53 103
19034.83 83
19036.14 81
19037.44 109
19038.75 88
19040.05 89
19041.35 78
19042.66 74
19043.96 96
19045.27 105
19046.57 88
19047.88 96
19049.18 112
19050.49 114
19051.79 84
19053.10 111
19054.40 100
19055.71 74
19057.01 104
19058.32 109
19059.62 90
19060.93 90
19062.23 105
19063.54 89
19064.84 104
19066.15 82
19067.45 109
19068.76 93
19070.06 89
19071.37 86
19072.67 99
19073.98 95
19075.29 88
19076.59 101
19077.90 100
19079.20 91
19080.51 92
19081.81 108
19083.12 93
19084.43 82
19085.73 92
19087.04 91
19088.34 80
19089.65 70
19090.96 86
19092.26 83
19093.57 91
19094.87 99
19096.18 107
19097.49 112
19098.79 102
19100.10 111
19101.41 93
19102.71 98
19104.02 88
19105.33 98
19106.63 75
19107.94 102
19109.25 94
19110.55 95
19111.86 109
19113.17 108
19114.47 100
19115.78 92
19117.09 92
19118.40 82
19119.70 77
19121.01 89
19122.32 117
19123.62 103
19124.93 91
19126.24 96
19127.55 95
19128.85 84
19130.16 100
19131.47 85
19132.78 74
19134.08 94
19135.39 90
19136.70 100
19138.01 81
19139.32 84
19140.62 79
19141.93 97
19143.24 84
19144.55 88
19145.85 84
19147.16 88
19148.47 76
19149.78 78
19151.09 97
19152.40 85
19153.70 87
19155.01 71
19156.32 104
19157.63 108
19158.94 92
19160.25 92
19161.55 78
19162.86 84
19164.17 93
19165.48 91
19166.79 82
19168.10 78
19169.41 102
19170.72 113
19172.02 110
19173.33 96
19174.64 79
19175.95 109
19177.26 111
19178.57 99
19179.88 110
19181.19 102
19182.50 113
19183.81 123
19185.12 106
19186.43 82
19187.74 85
19189.05 87
19190.35 108
19191.66 104
19192.97 88
19194.28 100
19195.59 90
19196.90 91
19198.21 99
19199.52 99
19200.83 83
19202.14 86
19203.45 94
19204.76 88
19206.07 127
19207.38 89
19208.69 110
19210.00 89
19211.31 85
19212.62 88
19213.93 86
19215.24 101
19216.56 103
19217.87 93
19219.18 95
19220.49 85
19221.80 98
19223.11 95
19224.42 100
19225.73 86
19227.04 76
19228.35 102
19229.66 96
19230.97 86
19232.28 92
19233.60 91
19234.91 98
19236.22 103
19237.53 99
19238.84 89
19240.15 93
19241.46 80
19242.77 89
19244.09 92
19245.40 117
19246.71 119
19248.02 92
19249.33 78
19250.64 93
19251.95 97
19253.27 93
19254.58 109
19255.89 103
19257.20 112
19258.51 95
19259.83 75
19261.14 96
19262.45 83
19263.76 106
19265.07 111
19266.39 87
19267.70 73
19269.01 80
19270.32 65
19271.63 102
19272.95 111
19274.26 94
19275.57 95
19276.88 104
19278.20 111
19279.51 99
19280.82 83
19282.14 109
19283.45 92
19284.76 105
19286.07 95
19287.39 81
19288.70 88
19290.01 95
19291.33 92
19292.64 89
19293.95 84
19295.26 85
19296.58 112
19297.89 117
19299.20 85
19300.52 82
19301.83 93
19303.14 106
19304.46 92
19305.77 96
19307.09 83
19308.40 98
19309.71 94
19311.03 91
19312.34 106
19313.65 120
19314.97 98
19316.28 85
19317.60 90
19318.91 85
19320.22 84
19321.54 96
19322.85 109
19324.17 88
19325.48 74
19326.79 66
19328.11 90
19329.42 87
19330.74 81
19332.05 77
19333.37 108
19334.68 120
19335.99 83
19337.31 85
19338.62 95
19339.94 85
19341.25 98
19342.57 118
19343.88 86
19345.20 90
19346.51 79
19347.83 105
19349.14 90
19350.46 123
19351.77 104
19353.09 79
19354.40 83
19355.72 83
19357.03 95
19358.35 100
19359.66 101
19360.98 92
19362.29 91
19363.61 98
19364.93 91
19366.24 106
19367.56 105
19368.87 87
19370.19 106
19371.50 112
19372.82 89
19374.14 81
19375.45 107
19376.77 97
19378.08 104
19379.40 92
19380.72 93
19382.03 108
19383.35 92
19384.66 82
19385.98 108
19387.30 92
19388.61 86
19389.93 91
19391.25 89
19392.56 81
19393.88 94
19395.20 61
19396.51 78
19397.83 74
19399.15 92
19400.46 71
19401.78 87
19403.10 95
19404.41 85
19405.73 95
19407.05 109
19408.36 96
19409.68 96
19411.00 107
19412.31 100
19413.63 100
19414.95 80
19416.27 101
19417.58 103
19418.90 105
19420.22 105
19421.54 109
19422.85 80
19424.17 100
19425.49 93
19426.81 101
19428.12 107
19429.44 106
19430.76 89
19432.08 84
19433.40 103
19434.71 119
19436.03 86
19437.35 83
19438.67 92
19439.99 99
19441.30 94
19442.62 85
19443.94 80
19445.26 99
19446.58 87
19447.89 81
19449.21 91
19450.53 77
19451.85 117
19453.17 100
19454.49 106
19455.81 91
19457.12 84
19458.44 98
19459.76 74
19461.08 94
19462.40 88
19463.72 79
19465.04 100
19466.36 88
19467.68 105
19468.99 118
19470.31 115
19471.63 88
19472.95 101
19474.27 90
19475.59 103
19476.91 85
19478.23 86
19479.55 108
19480.87 90
19482.19 115
19483.51 104
19484.83 112
19486.15 86
19487.47 79
19488.79 99
19490.11 103
19491.43 81
19492.75 91
19494.07 134
19495.39 88
19496.71 87
19498.03 67
19499.35 89
19500.67 121
19501.99 107
19503.31 102
19504.63 112
19505.95 118
19507.27 107
19508.59 80
19509.91 97
19511.23 90
19512.55 87
19513.87 69
19515.19 96
19516.51 88
19517.83 96
19519.15 85
19520.47 92
19521.79 84
19523.12 86
19524.44 93
19525.76 90
19527.08 97
19528.40 91
19529.72 92
19531.04 94
19532.36 70
19533.68 92
19535.01 100
19536.33 78
19537.65 86
19538.97 93
19540.29 86
19541.61 78
19542.93 106
19544.26 84
19545.58 69
19546.90 96
19548.22 83
19549.54 83
19550.87 77
19552.19 90
19553.51 72
19554.83 90
19556.15 93
19557.47 73
19558.80 79
19560.12 107
19561.44 97
19562.76 89
19564.09 94
19565.41 78
19566.73 86
19568.05 83
19569.38 70
19570.70 85
19572.02 78
19573.34 82
19574.67 89
19575.99 95
19577.31 102
19578.63 102
19579.96 93
19581.28 97
19582.60 93
19583.93 107
19585.25 96
19586.57 98
19587.90 91
19589.22 83
19590.54 102
19591.86 94
19593.19 82
19594.51 90
19595.83 72
19597.16 97
19598.48 120
19599.81 108
19601.13 89
19602.45 66
19603.78 102
19605.10 93
19606.42 80
19607.75 92
19609.07 97
19610.40 101
19611.72 111
19613.04 94
19614.37 79
19615.69 87
19617.02 120
19618.34 104
19619.66 87
19620.99 99
19622.31 107
19623.64 90
19624.96 103
19626.29 99
19627.61 91
19628.93 74
19630.26 81
19631.58 100
19632.91 80
19634.23 89
19635.56 93
19636.88 109
19638.21 92
19639.53 102
19640.86 97
19642.18 82
19643.51 89
19644.83 89
19646.16 100
19647.48 78
19648.81 78
19650.13 82
19651.46 81
19652.78 95
19654.11 75
19655.43 79
19656.76 99
19658.08 94
19659.41 68
19660.74 95
19662.06 92
19663.39 86
19664.71 79
19666.04 93
19667.36 97
19668.69 100
19670.02 112
19671.34 97
19672.67 105
19673.99 76
19675.32 73
19676.65 96
19677.97 92
19679.30 88
19680.63 88
19681.95 86
19683.28 87
19684.60 90
19685.93 100
19687.26 102
19688.58 91
19689.91 103
19691.24 78
19692.56 94
19693.89 123
19695.22 125
19696.54 104
19697.87 77
19699.20 111
19700.52 110
19701.85 127
19703.18 84
19704.51 81
19705.83 92
19707.16 121
19708.49 91
19709.81 85
19711.14 100
19712.47 85
19713.80 104
19715.12 94
19716.45 96
19717.78 82
19719.11 99
19720.43 99
19721.76 81
19723.09 94
19724.42 90
19725.74 94
19727.07 74
19728.40 98
19729.73 67
19731.06 97
19732.38 103
19733.71 87
19735.04 94
19736.37 104
19737.70 104
19739.02 84
19740.35 96
19741.68 80
19743.01 80
19744.34 108
19745.67 96
19747.00 96
19748.32 108
19749.65 99
19750.98 94
19752.31 75
19753.64 105
19754.97 64
19756.30 82
19757.62 74
19758.95 90
19760.28 97
19761.61 83
19762.94 76
19764.27 99
19765.60 98
19766.93 92
19768.26 108
19769.59 91
19770.92 78
19772.25 75
19773.57 81
19774.90 77
19776.23 81
19777.56 98
19778.89 85
19780.22 82
19781.55 79
19782.88 70
19784.21 74
19785.54 85
19786.87 107
19788.20 89
19789.53 77
19790.86 97
19792.19 71
19793.52 78
19794.85 72
19796.18 92
19797.51 80
19798.84 77
19800.17 128
19801.50 81
19802.83 79
19804.16 93
19805.49 63
19806.82 89
19808.16 88
19809.49 96
19810.82 88
19812.15 101
19813.48 89
19814.81 92
19816.14 86
19817.47 81
19818.80 82
19820.13 82
19821.46 88
19822.79 88
19824.13 68
19825.46 80
19826.79 76
19828.12 87
19829.45 68
19830.78 86
19832.11 93
19833.44 111
19834.78 79
19836.11 69
19837.44 82
19838.77 103
19840.10 108
19841.43 89
19842.77 100
19844.10 91
19845.43 109
19846.76 108
19848.09 95
19849.42 88
19850.76 100
19852.09 99
19853.42 76
19854.75 88
19856.09 99
19857.42 116
19858.75 100
19860.08 96
19861.41 71
19862.75 84
19864.08 87
19865.41 74
19866.74 92
19868.08 86
19869.41 87
19870.74 84
19872.08 108
19873.41 102
19874.74 88
19876.07 85
19877.41 69
19878.74 92
19880.07 81
19881.41 96
19882.74 98
19884.07 87
19885.40 78
19886.74 102
19888.07 94
19889.40 79
19890.74 87
19892.07 90
19893.40 94
19894.74 84
19896.07 78
19897.41 97
19898.74 79
19900.07 89
19901.41 80
19902.74 81
19904.07 81
19905.41 86
19906.74 87
19908.08 88
19909.41 93
19910.74 92
19912.08 92
19913.41 87
19914.75 89
19916.08 99
19917.41 91
19918.75 62
19920.08 93
19921.42 105
19922.75 104
19924.09 81
19925.42 78
19926.76 97
19928.09 96
19929.42 80
19930.76 86
19932.09 84
19933.43 85
19934.76 88
19936.10 98
19937.43 75
19938.77 85
19940.10 83
19941.44 84
19942.77 70
19944.11 78
19945.44 85
19946.78 102
19948.11 87
19949.45 91
19950.79 106
19952.12 87
19953.46 74
19954.79 83
19956.13 102
19957.46 70
19958.80 104
19960.13 99
19961.47 74
19962.81 86
19964.14 78
19965.48 87
19966.81 63
19968.15 87
19969.49 90
19970.82 84
19972.16 88
19973.49 83
19974.83 61
19976.17 81
19977.50 97
19978.84 97
19980.18 87
19981.51 93
19982.85 79
19984.18 85
19985.52 80
19986.86 82
19988.19 86
19989.53 85
19990.87 94
19992.20 95
19993.54 86
19994.88 99
19996.21 102
19997.55 112
19998.89 101
20000.23 123
20001.56 91
20002.90 114
20004.24 102
20005.57 108
20006.91 89
20008.25 83
20009.59 107
20010.92 104
20012.26 96
20013.60 103
20014.94 99
20016.27 86
20017.61 95
20018.95 84
20020.29 76
20021.62 92
20022.96 125
20024.30 91
20025.64 83
20026.98 94
20028.31 103
20029.65 100
20030.99 65
20032.33 96
20033.67 85
20035.00 92
20036.34 106
20037.68 78
20039.02 75
20040.36 86
20041.70 88
20043.03 95
20044.37 99
20045.71 65
20047.05 74
20048.39 87
20049.73 112
20051.07 82
20052.41 78
20053.74 81
20055.08 87
20056.42 85
20057.76 98
20059.10 92
20060.44 124
20061.78 90
20063.12 89
20064.46 102
20065.80 107
20067.13 109
20068.47 87
20069.81 79
20071.15 73
20072.49 84
20073.83 100
20075.17 105
20076.51 64
20077.85 84
20079.19 76
20080.53 95
20081.87 60
20083.21 85
20084.55 105
20085.89 108
20087.23 77
20088.57 62
20089.91 84
20091.25 93
20092.59 103
20093.93 72
20095.27 91
20096.61 82
20097.95 101
20099.29 82
20100.63 89
20101.97 97
20103.31 90
20104.65 132
20105.99 97
20107.33 95
20108.67 85
20110.02 90
20111.36 96
20112.70 74
20114.04 81
20115.38 91
20116.72 110
20118.06 88
20119.40 71
20120.74 76
20122.08 73
20123.43 89
20124.77 74
20126.11 71
20127.45 72
20128.79 85
20130.13 102
20131.47 75
20132.81 88
20134.16 90
20135.50 89
20136.84 89
20138.18 92
20139.52 96
20140.86 91
20142.21 82
20143.55 81
20144.89 93
