# Supplementary material for: MALDI-TOF MS typing enables the classification of brewing yeasts of the genus Saccharomyces to major beer styles
Source: PLoS One. 2017 Aug 9;12(8):e0181694. doi: 10.1371/journal.pone.0181694 (PMC5549903; doi:10.1371/journal.pone.0181694)
Supplement: S1 File — The directory includes 90 raw files and was zipped to “.zip”; the folder has three strains with 30 spectra per strain; S1 Text explains the raw files with an example and Table 1 represents the yeast strains used within the experiment. (ZIP) [file pone.0181694.s004.zip › 1-3/30252-148-OG-Alt-Alt-YPG-18h-E-E_2015-08-07__0_G5_1.dat]

2000.64 1636
2001.06 1727
2001.49 1701
2001.91 1660
2002.33 1687
2002.75 1532
2003.17 1583
2003.60 1698
2004.02 1532
2004.44 1555
2004.86 1552
2005.28 1509
2005.70 1586
2006.13 1417
2006.55 1449
2006.97 1482
2007.39 1517
2007.82 1403
2008.24 1431
2008.66 1635
2009.08 1634
2009.51 1624
2009.93 1531
2010.35 1635
2010.77 1767
2011.20 1596
2011.62 1512
2012.04 1490
2012.46 1476
2012.89 1462
2013.31 1391
2013.73 1445
2014.15 1522
2014.58 1502
2015.00 1280
2015.42 1371
2015.85 1276
2016.27 1358
2016.69 1483
2017.12 1429
2017.54 1138
2017.96 1343
2018.39 1335
2018.81 1469
2019.23 1478
2019.66 1559
2020.08 1483
2020.50 1427
2020.93 1472
2021.35 1503
2021.78 1485
2022.20 1504
2022.62 1500
2023.05 1523
2023.47 1564
2023.89 1434
2024.32 1374
2024.74 1419
2025.17 1296
2025.59 1307
2026.01 1263
2026.44 1410
2026.86 1454
2027.29 1427
2027.71 1503
2028.14 1490
2028.56 1534
2028.99 1527
2029.41 1369
2029.83 1243
2030.26 1331
2030.68 1138
2031.11 1393
2031.53 1437
2031.96 1297
2032.38 1325
2032.81 1531
2033.23 1697
2033.66 1516
2034.08 1444
2034.51 1252
2034.93 1299
2035.36 1363
2035.78 1363
2036.21 1349
2036.63 1436
2037.06 1517
2037.48 1483
2037.91 1524
2038.33 1545
2038.76 1414
2039.19 1564
2039.61 1534
2040.04 1594
2040.46 1694
2040.89 1507
2041.31 1562
2041.74 1579
2042.17 1542
2042.59 1540
2043.02 1756
2043.44 1567
2043.87 1472
2044.30 1554
2044.72 1442
2045.15 1368
2045.57 1468
2046.00 1540
2046.43 1706
2046.85 1833
2047.28 1626
2047.71 1660
2048.13 1407
2048.56 1533
2048.99 1473
2049.41 1454
2049.84 1603
2050.27 1594
2050.69 1452
2051.12 1400
2051.55 1405
2051.97 1533
2052.40 1412
2052.83 1474
2053.25 1567
2053.68 1351
2054.11 1330
2054.54 1322
2054.96 1365
2055.39 1329
2055.82 1429
2056.24 1323
2056.67 1393
2057.10 1447
2057.53 1613
2057.95 1389
2058.38 1212
2058.81 1387
2059.24 1488
2059.66 1319
2060.09 1426
2060.52 1488
2060.95 1575
2061.38 1472
2061.80 1412
2062.23 1350
2062.66 1410
2063.09 1559
2063.52 1610
2063.94 1342
2064.37 1393
2064.80 1464
2065.23 1768
2065.66 1686
2066.09 1702
2066.51 1920
2066.94 1727
2067.37 1737
2067.80 1897
2068.23 2005
2068.66 2180
2069.08 2011
2069.51 1678
2069.94 1745
2070.37 1667
2070.80 1446
2071.23 1614
2071.66 1496
2072.09 1694
2072.52 1795
2072.94 1747
2073.37 1505
2073.80 1362
2074.23 1401
2074.66 1341
2075.09 1467
2075.52 1491
2075.95 1518
2076.38 1410
2076.81 1419
2077.24 1594
2077.67 1542
2078.10 1516
2078.53 1491
2078.96 1565
2079.39 1519
2079.82 1339
2080.25 1470
2080.68 1629
2081.11 1617
2081.54 1726
2081.97 1765
2082.40 1809
2082.83 1782
2083.26 1758
2083.69 1698
2084.12 1604
2084.55 1683
2084.98 1597
2085.41 1581
2085.84 1633
2086.27 1757
2086.70 1528
2087.13 1463
2087.56 1577
2087.99 1424
2088.42 1431
2088.85 1498
2089.28 1517
2089.71 1417
2090.14 1423
2090.57 1326
2091.01 1431
2091.44 1317
2091.87 1443
2092.30 1524
2092.73 1527
2093.16 1407
2093.59 1457
2094.02 1460
2094.45 1495
2094.89 1514
2095.32 1428
2095.75 1343
2096.18 1425
2096.61 1529
2097.04 1505
2097.47 1322
2097.91 1427
2098.34 1438
2098.77 1483
2099.20 1470
2099.63 1251
2100.07 1431
2100.50 1278
2100.93 1333
2101.36 1319
2101.79 1148
2102.23 1305
2102.66 1231
2103.09 1286
2103.52 1419
2103.95 1290
2104.39 1269
2104.82 1275
2105.25 1231
2105.68 1197
2106.12 1327
2106.55 1505
2106.98 1397
2107.41 1735
2107.85 1342
2108.28 1317
2108.71 1444
2109.14 1388
2109.58 1540
2110.01 1584
2110.44 1432
2110.88 1429
2111.31 1531
2111.74 1451
2112.18 1346
2112.61 1251
2113.04 1333
2113.48 1357
2113.91 1431
2114.34 1395
2114.78 1446
2115.21 1336
2115.64 1310
2116.08 1257
2116.51 1413
2116.94 1494
2117.38 1404
2117.81 1525
2118.24 1403
2118.68 1242
2119.11 1224
2119.55 1290
2119.98 1450
2120.41 1306
2120.85 1269
2121.28 1271
2121.72 1272
2122.15 1208
2122.58 1498
2123.02 1423
2123.45 1441
2123.89 1484
2124.32 1332
2124.75 1312
2125.19 1160
2125.62 1286
2126.06 1325
2126.49 1335
2126.93 1415
2127.36 1349
2127.80 1308
2128.23 1217
2128.67 1234
2129.10 1361
2129.54 1236
2129.97 1193
2130.41 1198
2130.84 1405
2131.28 1372
2131.71 1388
2132.15 1407
2132.58 1372
2133.02 1464
2133.45 1479
2133.89 1479
2134.32 1499
2134.76 1532
2135.19 1550
2135.63 1398
2136.06 1434
2136.50 1477
2136.94 1521
2137.37 1504
2137.81 1548
2138.24 1758
2138.68 1783
2139.12 1634
2139.55 1640
2139.99 1703
2140.42 1481
2140.86 1350
2141.30 1521
2141.73 1358
2142.17 1324
2142.60 1467
2143.04 1324
2143.48 1312
2143.91 1338
2144.35 1317
2144.79 1287
2145.22 1305
2145.66 1325
2146.09 1357
2146.53 1381
2146.97 1329
2147.40 1376
2147.84 1295
2148.28 1311
2148.72 1366
2149.15 1403
2149.59 1549
2150.03 1621
2150.46 1582
2150.90 1536
2151.34 1769
2151.77 1842
2152.21 1792
2152.65 1830
2153.09 1838
2153.52 1771
2153.96 1737
2154.40 1701
2154.84 1465
2155.27 1563
2155.71 1569
2156.15 1509
2156.59 1463
2157.02 1547
2157.46 1543
2157.90 1547
2158.34 1669
2158.78 1704
2159.21 1538
2159.65 1583
2160.09 1436
2160.53 1544
2160.97 1468
2161.40 1620
2161.84 1467
2162.28 1466
2162.72 1471
2163.16 1420
2163.59 1304
2164.03 1384
2164.47 1542
2164.91 1532
2165.35 1325
2165.79 1298
2166.23 1393
2166.66 1597
2167.10 1604
2167.54 1468
2167.98 1607
2168.42 1485
2168.86 1473
2169.30 1378
2169.74 1497
2170.18 1586
2170.61 1513
2171.05 1512
2171.49 1535
2171.93 1652
2172.37 1490
2172.81 1527
2173.25 1485
2173.69 1817
2174.13 1934
2174.57 2036
2175.01 2062
2175.45 1945
2175.89 2017
2176.33 2168
2176.77 2116
2177.21 2252
2177.65 2234
2178.09 2040
2178.53 1933
2178.97 1959
2179.41 1800
2179.85 1691
2180.29 1712
2180.73 1759
2181.17 1694
2181.61 1519
2182.05 1486
2182.49 1405
2182.93 1357
2183.37 1680
2183.81 1514
2184.25 1605
2184.69 1485
2185.13 1369
2185.57 1373
2186.01 1460
2186.45 1421
2186.89 1432
2187.33 1454
2187.77 1524
2188.21 1572
2188.65 1432
2189.10 1304
2189.54 1429
2189.98 1698
2190.42 1762
2190.86 1623
2191.30 1568
2191.74 1534
2192.18 1704
2192.62 1535
2193.07 1671
2193.51 1679
2193.95 1543
2194.39 1456
2194.83 1494
2195.27 1541
2195.71 1736
2196.16 1607
2196.60 1733
2197.04 1667
2197.48 1676
2197.92 1578
2198.37 1635
2198.81 1515
2199.25 1381
2199.69 1356
2200.13 1343
2200.58 1474
2201.02 1494
2201.46 1472
2201.90 1518
2202.34 1342
2202.79 1429
2203.23 1467
2203.67 1500
2204.11 1428
2204.56 1679
2205.00 1432
2205.44 1569
2205.88 1436
2206.33 1414
2206.77 1536
2207.21 1418
2207.65 1579
2208.10 1438
2208.54 1600
2208.98 1523
2209.43 1447
2209.87 1526
2210.31 1500
2210.76 1472
2211.20 1469
2211.64 1693
2212.09 1526
2212.53 1650
2212.97 1559
2213.42 1463
2213.86 1434
2214.30 1415
2214.75 1432
2215.19 1551
2215.63 1508
2216.08 1445
2216.52 1352
2216.96 1342
2217.41 1394
2217.85 1373
2218.30 1405
2218.74 1206
2219.18 1358
2219.63 1303
2220.07 1170
2220.52 1322
2220.96 1251
2221.40 1174
2221.85 1416
2222.29 1404
2222.74 1342
2223.18 1447
2223.63 1347
2224.07 1439
2224.51 1455
2224.96 1526
2225.40 1357
2225.85 1405
2226.29 1589
2226.74 1533
2227.18 1395
2227.63 1544
2228.07 1448
2228.52 1324
2228.96 1511
2229.41 1604
2229.85 1593
2230.30 1541
2230.74 1512
2231.19 1571
2231.63 1796
2232.08 1696
2232.52 1584
2232.97 1636
2233.41 1740
2233.86 1528
2234.30 1667
2234.75 1693
2235.20 1529
2235.64 1694
2236.09 1471
2236.53 1364
2236.98 1574
2237.42 1603
2237.87 1615
2238.32 1532
2238.76 1504
2239.21 1661
2239.65 1499
2240.10 1561
2240.55 1433
2240.99 1494
2241.44 1475
2241.88 1479
2242.33 1454
2242.78 1270
2243.22 1427
2243.67 1223
2244.12 1298
2244.56 1431
2245.01 1294
2245.46 1203
2245.90 1087
2246.35 1066
2246.80 1133
2247.24 1240
2247.69 1320
2248.14 1273
2248.58 1294
2249.03 1253
2249.48 1415
2249.92 1356
2250.37 1337
2250.82 1270
2251.27 1414
2251.71 1430
2252.16 1395
2252.61 1349
2253.05 1264
2253.50 1410
2253.95 1349
2254.40 1367
2254.84 1310
2255.29 1305
2255.74 1193
2256.19 1179
2256.64 1253
2257.08 1456
2257.53 1346
2257.98 1234
2258.43 1355
2258.87 1375
2259.32 1126
2259.77 1116
2260.22 1217
2260.67 1301
2261.11 1260
2261.56 1264
2262.01 1348
2262.46 1465
2262.91 1458
2263.36 1603
2263.80 1517
2264.25 1419
2264.70 1566
2265.15 1640
2265.60 1472
2266.05 1562
2266.50 1490
2266.94 1669
2267.39 1661
2267.84 1670
2268.29 1474
2268.74 1563
2269.19 1796
2269.64 1636
2270.09 1639
2270.54 1596
2270.99 1693
2271.43 1719
2271.88 1672
2272.33 1569
2272.78 1631
2273.23 1685
2273.68 1492
2274.13 1454
2274.58 1614
2275.03 1501
2275.48 1456
2275.93 1512
2276.38 1467
2276.83 1349
2277.28 1377
2277.73 1548
2278.18 1327
2278.63 1251
2279.08 1362
2279.53 1420
2279.98 1455
2280.43 1402
2280.88 1421
2281.33 1462
2281.78 1412
2282.23 1461
2282.68 1565
2283.13 1559
2283.58 1527
2284.03 1336
2284.48 1553
2284.93 1445
2285.38 1413
2285.83 1462
2286.28 1518
2286.73 1492
2287.18 1406
2287.63 1474
2288.08 1464
2288.54 1278
2288.99 1494
2289.44 1536
2289.89 1765
2290.34 1786
2290.79 1898
2291.24 1973
2291.69 2027
2292.14 2188
2292.60 2413
2293.05 2504
2293.50 2460
2293.95 2490
2294.40 2258
2294.85 2115
2295.30 2082
2295.76 1954
2296.21 1933
2296.66 2104
2297.11 2046
2297.56 1811
2298.01 1563
2298.47 1564
2298.92 1646
2299.37 1685
2299.82 1620
2300.27 1469
2300.73 1568
2301.18 1528
2301.63 1445
2302.08 1283
2302.53 1285
2302.99 1328
2303.44 1373
2303.89 1438
2304.34 1419
2304.80 1287
2305.25 1331
2305.70 1412
2306.15 1448
2306.61 1356
2307.06 1406
2307.51 1450
2307.96 1433
2308.42 1490
2308.87 1512
2309.32 1404
2309.78 1381
2310.23 1584
2310.68 1617
2311.14 1553
2311.59 1643
2312.04 1753
2312.49 1716
2312.95 1573
2313.40 1685
2313.85 1653
2314.31 1514
2314.76 1506
2315.22 1547
2315.67 1555
2316.12 1525
2316.58 1495
2317.03 1451
2317.48 1545
2317.94 1494
2318.39 1484
2318.84 1577
2319.30 1540
2319.75 1549
2320.21 1631
2320.66 1501
2321.11 1538
2321.57 1448
2322.02 1530
2322.48 1531
2322.93 1465
2323.39 1436
2323.84 1452
2324.29 1375
2324.75 1489
2325.20 1768
2325.66 1831
2326.11 1598
2326.57 1545
2327.02 1629
2327.48 1793
2327.93 1788
2328.39 1738
2328.84 1664
2329.30 1850
2329.75 1961
2330.21 2060
2330.66 2004
2331.12 2094
2331.57 2096
2332.03 2032
2332.48 2143
2332.94 2019
2333.39 1900
2333.85 1724
2334.30 1708
2334.76 1676
2335.21 1521
2335.67 1570
2336.12 1559
2336.58 1545
2337.03 1577
2337.49 1583
2337.95 1601
2338.40 1537
2338.86 1475
2339.31 1466
2339.77 1537
2340.23 1410
2340.68 1438
2341.14 1520
2341.59 1598
2342.05 1660
2342.51 1885
2342.96 1611
2343.42 1628
2343.87 1852
2344.33 1734
2344.79 1636
2345.24 1721
2345.70 1626
2346.16 1524
2346.61 1691
2347.07 1708
2347.53 1829
2347.98 1768
2348.44 1627
2348.90 1656
2349.35 1502
2349.81 1525
2350.27 1526
2350.72 1391
2351.18 1536
2351.64 1570
2352.10 1395
2352.55 1367
2353.01 1464
2353.47 1571
2353.92 1664
2354.38 1438
2354.84 1422
2355.30 1415
2355.75 1176
2356.21 1287
2356.67 1490
2357.13 1274
2357.58 1344
2358.04 1364
2358.50 1477
2358.96 1570
2359.41 1486
2359.87 1501
2360.33 1456
2360.79 1316
2361.25 1383
2361.70 1576
2362.16 1520
2362.62 1502
2363.08 1523
2363.54 1602
2363.99 1391
2364.45 1362
2364.91 1250
2365.37 1384
2365.83 1328
2366.29 1410
2366.75 1555
2367.20 1464
2367.66 1549
2368.12 1449
2368.58 1650
2369.04 1563
2369.50 1586
2369.96 1558
2370.42 1418
2370.87 1484
2371.33 1328
2371.79 1362
2372.25 1426
2372.71 1456
2373.17 1421
2373.63 1286
2374.09 1299
2374.55 1474
2375.01 1445
2375.47 1465
2375.92 1505
2376.38 1521
2376.84 1472
2377.30 1511
2377.76 1557
2378.22 1369
2378.68 1314
2379.14 1547
2379.60 1619
2380.06 1526
2380.52 1462
2380.98 1428
2381.44 1571
2381.90 1411
2382.36 1488
2382.82 1506
2383.28 1484
2383.74 1409
2384.20 1465
2384.66 1408
2385.12 1432
2385.58 1547
2386.04 1514
2386.50 1404
2386.96 1281
2387.42 1396
2387.88 1337
2388.35 1221
2388.81 1168
2389.27 1306
2389.73 1364
2390.19 1379
2390.65 1315
2391.11 1322
2391.57 1338
2392.03 1363
2392.49 1480
2392.95 1514
2393.42 1457
2393.88 1306
2394.34 1385
2394.80 1381
2395.26 1322
2395.72 1462
2396.18 1608
2396.64 1515
2397.11 1252
2397.57 1364
2398.03 1296
2398.49 1371
2398.95 1458
2399.41 1291
2399.88 1234
2400.34 1241
2400.80 1361
2401.26 1315
2401.72 1302
2402.18 1220
2402.65 1289
2403.11 1148
2403.57 1344
2404.03 1325
2404.49 1379
2404.96 1365
2405.42 1439
2405.88 1332
2406.34 1259
2406.81 1356
2407.27 1375
2407.73 1406
2408.19 1290
2408.66 1407
2409.12 1497
2409.58 1562
2410.04 1234
2410.51 1339
2410.97 1321
2411.43 1320
2411.90 1253
2412.36 1389
2412.82 1287
2413.28 1211
2413.75 1390
2414.21 1330
2414.67 1235
2415.14 1292
2415.60 1334
2416.06 1200
2416.53 1349
2416.99 1607
2417.45 1584
2417.92 1489
2418.38 1718
2418.84 1894
2419.31 1923
2419.77 1999
2420.23 2117
2420.70 2168
2421.16 2226
2421.63 2047
2422.09 2249
2422.55 2158
2423.02 2203
2423.48 2035
2423.95 1824
2424.41 1773
2424.87 1945
2425.34 1753
2425.80 1602
2426.27 1548
2426.73 1491
2427.20 1468
2427.66 1580
2428.12 1710
2428.59 1477
2429.05 1373
2429.52 1357
2429.98 1405
2430.45 1413
2430.91 1396
2431.38 1298
2431.84 1270
2432.31 1299
2432.77 1401
2433.24 1520
2433.70 1558
2434.17 1567
2434.63 1526
2435.10 1527
2435.56 1662
2436.03 1537
2436.49 1454
2436.96 1504
2437.42 1680
2437.89 1757
2438.35 1626
2438.82 1499
2439.28 1598
2439.75 1703
2440.21 1760
2440.68 1685
2441.15 1768
2441.61 1723
2442.08 1749
2442.54 1738
2443.01 1765
2443.48 1691
2443.94 1689
2444.41 1689
2444.87 1576
2445.34 1575
2445.81 1509
2446.27 1349
2446.74 1284
2447.20 1178
2447.67 1179
2448.14 1134
2448.60 1193
2449.07 1130
2449.54 1097
2450.00 1191
2450.47 1271
2450.94 1290
2451.40 1221
2451.87 1288
2452.34 1402
2452.80 1351
2453.27 1328
2453.74 1268
2454.20 1379
2454.67 1448
2455.14 1318
2455.60 1266
2456.07 1194
2456.54 1225
2457.01 1313
2457.47 1310
2457.94 1297
2458.41 1216
2458.87 1375
2459.34 1296
2459.81 1278
2460.28 1255
2460.74 1206
2461.21 1296
2461.68 1321
2462.15 1173
2462.62 1162
2463.08 1413
2463.55 1316
2464.02 1274
2464.49 1353
2464.95 1349
2465.42 1212
2465.89 1307
2466.36 1465
2466.83 1462
2467.29 1300
2467.76 1225
2468.23 1436
2468.70 1443
2469.17 1390
2469.64 1446
2470.10 1278
2470.57 1443
2471.04 1408
2471.51 1526
2471.98 1478
2472.45 1392
2472.92 1213
2473.39 1278
2473.85 1229
2474.32 1101
2474.79 1148
2475.26 1142
2475.73 1152
2476.20 1180
2476.67 1232
2477.14 1298
2477.61 1315
2478.08 1404
2478.54 1364
2479.01 1434
2479.48 1399
2479.95 1232
2480.42 1272
2480.89 1393
2481.36 1390
2481.83 1424
2482.30 1424
2482.77 1337
2483.24 1229
2483.71 1320
2484.18 1294
2484.65 1352
2485.12 1387
2485.59 1404
2486.06 1408
2486.53 1354
2487.00 1312
2487.47 1358
2487.94 1428
2488.41 1477
2488.88 1501
2489.35 1562
2489.82 1432
2490.29 1422
2490.76 1478
2491.23 1513
2491.70 1421
2492.17 1183
2492.64 1194
2493.11 1138
2493.58 1303
2494.05 1332
2494.52 1275
2495.00 1262
2495.47 1266
2495.94 1392
2496.41 1395
2496.88 1362
2497.35 1462
2497.82 1493
2498.29 1441
2498.76 1420
2499.23 1503
2499.71 1686
2500.18 1498
2500.65 1359
2501.12 1302
2501.59 1192
2502.06 1240
2502.53 1071
2503.01 1092
2503.48 1147
2503.95 1258
2504.42 1227
2504.89 1148
2505.36 1242
2505.84 1266
2506.31 1294
2506.78 1344
2507.25 1308
2507.72 1364
2508.20 1489
2508.67 1383
2509.14 1358
2509.61 1437
2510.08 1526
2510.56 1571
2511.03 1861
2511.50 1651
2511.97 1408
2512.45 1461
2512.92 1611
2513.39 1608
2513.86 1569
2514.34 1621
2514.81 1578
2515.28 1514
2515.75 1475
2516.23 1402
2516.70 1283
2517.17 1247
2517.65 1382
2518.12 1424
2518.59 1397
2519.07 1373
2519.54 1242
2520.01 1354
2520.48 1421
2520.96 1306
2521.43 1370
2521.90 1259
2522.38 1216
2522.85 1154
2523.32 1111
2523.80 973
2524.27 1265
2524.75 1173
2525.22 1162
2525.69 1258
2526.17 1061
2526.64 1227
2527.11 1238
2527.59 1157
2528.06 1220
2528.54 1193
2529.01 1171
2529.48 1356
2529.96 1369
2530.43 1394
2530.91 1344
2531.38 1444
2531.85 1468
2532.33 1487
2532.80 1403
2533.28 1458
2533.75 1461
2534.23 1333
2534.70 1245
2535.18 1240
2535.65 1388
2536.12 1418
2536.60 1425
2537.07 1296
2537.55 1308
2538.02 1292
2538.50 1326
2538.97 1219
2539.45 1194
2539.92 1203
2540.40 1256
2540.87 1253
2541.35 1245
2541.82 1345
2542.30 1336
2542.77 1335
2543.25 1402
2543.73 1370
2544.20 1411
2544.68 1461
2545.15 1292
2545.63 1358
2546.10 1387
2546.58 1456
2547.05 1375
2547.53 1501
2548.01 1594
2548.48 1667
2548.96 1764
2549.43 1787
2549.91 1666
2550.39 1741
2550.86 1988
2551.34 1843
2551.81 1740
2552.29 1739
2552.77 1695
2553.24 1590
2553.72 1529
2554.20 1500
2554.67 1678
2555.15 1601
2555.62 1734
2556.10 1700
2556.58 1738
2557.05 1744
2557.53 1659
2558.01 1646
2558.48 1768
2558.96 1756
2559.44 1639
2559.91 1455
2560.39 1514
2560.87 1515
2561.35 1475
2561.82 1319
2562.30 1210
2562.78 1427
2563.25 1385
2563.73 1340
2564.21 1170
2564.69 1254
2565.16 1296
2565.64 1232
2566.12 1269
2566.60 1231
2567.07 1338
2567.55 1281
2568.03 1145
2568.51 1228
2568.98 1270
2569.46 1169
2569.94 1182
2570.42 1209
2570.90 1309
2571.37 1318
2571.85 1195
2572.33 1215
2572.81 1316
2573.29 1253
2573.76 1159
2574.24 1402
2574.72 1273
2575.20 1244
2575.68 1175
2576.16 1227
2576.63 1163
2577.11 1206
2577.59 1297
2578.07 1260
2578.55 1426
2579.03 1220
2579.51 1303
2579.98 1204
2580.46 1372
2580.94 1198
2581.42 1112
2581.90 1224
2582.38 1251
2582.86 1072
2583.34 1077
2583.82 1291
2584.30 1288
2584.77 1178
2585.25 1309
2585.73 1298
2586.21 1205
2586.69 1161
2587.17 1145
2587.65 1208
2588.13 1172
2588.61 1241
2589.09 1296
2589.57 1373
2590.05 1247
2590.53 1362
2591.01 1415
2591.49 1172
2591.97 1362
2592.45 1218
2592.93 1185
2593.41 1322
2593.89 1298
2594.37 1451
2594.85 1437
2595.33 1365
2595.81 1353
2596.29 1324
2596.77 1415
2597.25 1396
2597.73 1489
2598.21 1370
2598.69 1368
2599.17 1364
2599.65 1210
2600.13 1185
2600.61 1401
2601.09 1508
2601.57 1377
2602.06 1323
2602.54 1395
2603.02 1304
2603.50 1261
2603.98 1315
2604.46 1365
2604.94 1368
2605.42 1520
2605.90 1402
2606.38 1209
2606.87 1214
2607.35 1358
2607.83 1388
2608.31 1467
2608.79 1313
2609.27 1296
2609.75 1343
2610.24 1464
2610.72 1414
2611.20 1326
2611.68 1387
2612.16 1486
2612.64 1538
2613.13 1373
2613.61 1389
2614.09 1365
2614.57 1247
2615.05 1331
2615.54 1337
2616.02 1389
2616.50 1409
2616.98 1338
2617.46 1403
2617.95 1334
2618.43 1438
2618.91 1294
2619.39 1257
2619.88 1357
2620.36 1512
2620.84 1386
2621.32 1539
2621.81 1557
2622.29 1385
2622.77 1409
2623.26 1330
2623.74 1381
2624.22 1380
2624.70 1364
2625.19 1402
2625.67 1462
2626.15 1393
2626.64 1303
2627.12 1361
2627.60 1305
2628.09 1397
2628.57 1456
2629.05 1415
2629.54 1359
2630.02 1219
2630.50 1244
2630.99 1234
2631.47 1333
2631.95 1319
2632.44 1260
2632.92 1160
2633.40 1356
2633.89 1250
2634.37 1238
2634.85 1310
2635.34 1385
2635.82 1484
2636.31 1251
2636.79 1190
2637.27 1205
2637.76 1166
2638.24 1335
2638.73 1373
2639.21 1338
2639.70 1196
2640.18 1309
2640.66 1303
2641.15 1283
2641.63 1502
2642.12 1426
2642.60 1321
2643.09 1389
2643.57 1388
2644.06 1483
2644.54 1371
2645.03 1261
2645.51 1334
2646.00 1182
2646.48 1142
2646.97 1340
2647.45 1605
2647.94 1386
2648.42 1337
2648.91 1178
2649.39 1163
2649.88 1244
2650.36 1203
2650.85 1242
2651.33 1220
2651.82 1209
2652.30 1320
2652.79 1394
2653.27 1189
2653.76 1300
2654.24 1171
2654.73 1262
2655.22 1262
2655.70 1239
2656.19 1246
2656.67 1208
2657.16 1388
2657.65 1333
2658.13 1194
2658.62 1278
2659.10 1317
2659.59 1333
2660.08 1294
2660.56 1157
2661.05 1256
2661.53 1357
2662.02 1049
2662.51 1140
2662.99 1225
2663.48 1273
2663.97 1126
2664.45 1099
2664.94 1203
2665.43 1336
2665.91 1410
2666.40 1342
2666.89 1308
2667.37 1339
2667.86 1385
2668.35 1265
2668.83 1151
2669.32 1217
2669.81 1276
2670.29 1324
2670.78 1375
2671.27 1360
2671.76 1407
2672.24 1466
2672.73 1414
2673.22 1468
2673.71 1562
2674.19 1532
2674.68 1476
2675.17 1500
2675.66 1423
2676.14 1531
2676.63 1628
2677.12 1729
2677.61 1683
2678.09 1530
2678.58 1678
2679.07 1502
2679.56 1516
2680.05 1578
2680.53 1542
2681.02 1583
2681.51 1556
2682.00 1465
2682.49 1424
2682.97 1449
2683.46 1478
2683.95 1466
2684.44 1334
2684.93 1505
2685.42 1615
2685.91 1616
2686.39 1482
2686.88 1503
2687.37 1640
2687.86 1528
2688.35 1393
2688.84 1157
2689.33 1351
2689.81 1196
2690.30 1453
2690.79 1418
2691.28 1210
2691.77 1311
2692.26 1188
2692.75 1252
2693.24 1358
2693.73 1354
2694.22 1288
2694.71 1335
2695.20 1294
2695.68 1363
2696.17 1366
2696.66 1406
2697.15 1433
2697.64 1417
2698.13 1426
2698.62 1281
2699.11 1301
2699.60 1405
2700.09 1475
2700.58 1456
2701.07 1337
2701.56 1454
2702.05 1495
2702.54 1438
2703.03 1346
2703.52 1441
2704.01 1452
2704.50 1515
2704.99 1426
2705.48 1517
2705.97 1451
2706.46 1415
2706.95 1280
2707.44 1372
2707.93 1265
2708.42 1154
2708.92 1214
2709.41 1331
2709.90 1288
2710.39 1191
2710.88 1370
2711.37 1252
2711.86 1085
2712.35 1043
2712.84 1106
2713.33 1162
2713.82 1256
2714.31 1200
2714.81 1257
2715.30 1394
2715.79 1320
2716.28 1412
2716.77 1355
2717.26 1163
2717.75 1185
2718.24 1239
2718.74 1231
2719.23 1177
2719.72 1144
2720.21 1214
2720.70 1161
2721.19 1150
2721.69 1263
2722.18 1479
2722.67 1465
2723.16 1471
2723.65 1333
2724.15 1402
2724.64 1472
2725.13 1460
2725.62 1480
2726.11 1426
2726.61 1323
2727.10 1295
2727.59 1272
2728.08 1130
2728.58 1337
2729.07 1245
2729.56 1244
2730.05 1330
2730.55 1298
2731.04 1298
2731.53 1301
2732.02 1211
2732.52 1382
2733.01 1257
2733.50 1309
2733.99 1126
2734.49 1187
2734.98 1276
2735.47 1233
2735.97 1384
2736.46 1394
2736.95 1398
2737.45 1232
2737.94 1406
2738.43 1404
2738.93 1472
2739.42 1492
2739.91 1606
2740.41 1493
2740.90 1287
2741.39 1384
2741.89 1364
2742.38 1347
2742.87 1250
2743.37 1362
2743.86 1096
2744.36 1133
2744.85 1153
2745.34 1118
2745.84 1156
2746.33 1156
2746.82 1251
2747.32 1189
2747.81 1174
2748.31 1104
2748.80 1119
2749.30 1112
2749.79 1231
2750.28 1257
2750.78 1335
2751.27 1244
2751.77 1230
2752.26 1196
2752.76 1183
2753.25 1313
2753.75 1200
2754.24 1186
2754.74 1184
2755.23 1190
2755.72 1144
2756.22 1173
2756.71 1193
2757.21 1369
2757.70 1251
2758.20 1379
2758.69 1336
2759.19 1298
2759.69 1423
2760.18 1298
2760.68 1236
2761.17 1264
2761.67 1243
2762.16 1181
2762.66 1242
2763.15 1194
2763.65 1221
2764.14 1297
2764.64 1350
2765.14 1189
2765.63 1144
2766.13 1268
2766.62 1112
2767.12 1103
2767.61 1121
2768.11 1082
2768.61 1162
2769.10 1233
2769.60 1225
2770.09 1125
2770.59 1185
2771.09 1108
2771.58 1261
2772.08 1369
2772.58 1201
2773.07 1190
2773.57 1261
2774.06 1252
2774.56 1191
2775.06 1305
2775.55 1236
2776.05 1185
2776.55 1467
2777.04 1443
2777.54 1440
2778.04 1446
2778.54 1505
2779.03 1445
2779.53 1449
2780.03 1302
2780.52 1432
2781.02 1354
2781.52 1435
2782.01 1441
2782.51 1209
2783.01 1239
2783.51 1416
2784.00 1264
2784.50 1205
2785.00 1253
2785.50 1254
2785.99 1364
2786.49 1435
2786.99 1230
2787.49 1259
2787.98 1286
2788.48 1263
2788.98 1239
2789.48 1298
2789.98 1147
2790.47 1192
2790.97 1136
2791.47 1216
2791.97 1120
2792.47 1167
2792.96 1104
2793.46 1184
2793.96 1255
2794.46 1233
2794.96 1245
2795.46 1228
2795.95 1389
2796.45 1499
2796.95 1516
2797.45 1539
2797.95 1691
2798.45 1694
2798.95 1724
2799.44 1665
2799.94 1712
2800.44 1747
2800.94 1699
2801.44 1745
2801.94 1833
2802.44 1623
2802.94 1470
2803.44 1558
2803.93 1695
2804.43 1597
2804.93 1674
2805.43 1572
2805.93 1623
2806.43 1802
2806.93 1859
2807.43 1875
2807.93 2102
2808.43 2103
2808.93 2232
2809.43 2277
2809.93 2127
2810.43 2489
2810.93 2463
2811.43 2419
2811.93 2309
2812.43 2218
2812.93 2227
2813.43 2040
2813.93 1866
2814.43 1715
2814.93 1499
2815.43 1431
2815.93 1533
2816.43 1563
2816.93 1550
2817.43 1595
2817.93 1568
2818.43 1567
2818.93 1504
2819.43 1394
2819.93 1583
2820.43 1619
2820.93 1660
2821.43 1540
2821.93 1580
2822.43 1619
2822.94 1776
2823.44 1719
2823.94 1735
2824.44 1670
2824.94 1534
2825.44 1632
2825.94 1534
2826.44 1282
2826.94 1216
2827.44 1335
2827.95 1265
2828.45 1330
2828.95 1350
2829.45 1228
2829.95 1192
2830.45 1194
2830.95 1180
2831.46 1285
2831.96 1149
2832.46 1150
2832.96 1286
2833.46 1285
2833.97 1195
2834.47 1371
2834.97 1534
2835.47 1290
2835.97 1276
2836.47 1329
2836.98 1398
2837.48 1376
2837.98 1347
2838.48 1351
2838.99 1359
2839.49 1256
2839.99 1448
2840.49 1442
2841.00 1391
2841.50 1378
2842.00 1322
2842.50 1243
2843.01 1210
2843.51 1316
2844.01 1342
2844.51 1331
2845.02 1365
2845.52 1162
2846.02 1171
2846.52 1240
2847.03 1412
2847.53 1463
2848.03 1438
2848.54 1445
2849.04 1456
2849.54 1361
2850.05 1378
2850.55 1471
2851.05 1474
2851.56 1461
2852.06 1396
2852.56 1418
2853.07 1433
2853.57 1518
2854.07 1352
2854.58 1359
2855.08 1283
2855.59 1173
2856.09 1180
2856.59 1195
2857.10 1268
2857.60 1285
2858.10 1243
2858.61 1217
2859.11 1250
2859.62 1371
2860.12 1401
2860.63 1386
2861.13 1334
2861.63 1273
2862.14 1366
2862.64 1333
2863.15 1252
2863.65 1189
2864.16 1228
2864.66 1245
2865.16 1304
2865.67 1203
2866.17 1268
2866.68 1237
2867.18 1326
2867.69 1160
2868.19 1176
2868.70 1220
2869.20 1187
2869.71 1244
2870.21 1321
2870.72 1180
2871.22 1274
2871.73 1287
2872.23 1412
2872.74 1277
2873.24 1208
2873.75 1215
2874.25 1494
2874.76 1535
2875.27 1377
2875.77 1285
2876.28 1356
2876.78 1339
2877.29 1460
2877.79 1272
2878.30 1255
2878.81 1270
2879.31 1182
2879.82 1253
2880.32 1371
2880.83 1281
2881.33 1380
2881.84 1356
2882.35 1510
2882.85 1333
2883.36 1432
2883.87 1650
2884.37 1490
2884.88 1429
2885.38 1547
2885.89 1598
2886.40 1779
2886.90 1599
2887.41 1566
2887.92 1745
2888.42 1626
2888.93 1767
2889.44 1715
2889.94 1757
2890.45 1747
2890.96 1739
2891.46 1796
2891.97 1665
2892.48 1571
2892.98 1623
2893.49 1665
2894.00 1439
2894.51 1594
2895.01 1565
2895.52 1441
2896.03 1367
2896.54 1614
2897.04 1649
2897.55 1776
2898.06 1985
2898.57 2102
2899.07 2067
2899.58 1705
2900.09 1660
2900.60 1779
2901.10 1769
2901.61 1679
2902.12 1589
2902.63 1532
2903.13 1587
2903.64 1631
2904.15 1615
2904.66 1761
2905.17 1799
2905.68 1768
2906.18 1566
2906.69 1532
2907.20 1504
2907.71 1503
2908.22 1433
2908.72 1336
2909.23 1492
2909.74 1477
2910.25 1439
2910.76 1585
2911.27 1526
2911.78 1374
2912.28 1240
2912.79 1439
2913.30 1250
2913.81 1176
2914.32 1167
2914.83 1188
2915.34 1165
2915.85 1196
2916.36 1447
2916.87 1341
2917.37 1260
2917.88 1278
2918.39 1432
2918.90 1365
2919.41 1227
2919.92 1264
2920.43 1440
2920.94 1261
2921.45 1160
2921.96 1188
2922.47 1109
2922.98 1287
2923.49 1421
2924.00 1481
2924.51 1480
2925.02 1462
2925.53 1492
2926.04 1638
2926.55 1771
2927.06 1783
2927.57 1611
2928.08 1748
2928.59 1829
2929.10 1797
2929.61 1685
2930.12 1680
2930.63 1586
2931.14 1449
2931.65 1296
2932.16 1341
2932.67 1434
2933.18 1342
2933.69 1132
2934.20 1072
2934.71 1292
2935.22 1392
2935.73 1528
2936.24 1387
2936.76 1309
2937.27 1437
2937.78 1386
2938.29 1405
2938.80 1410
2939.31 1340
2939.82 1300
2940.33 1308
2940.84 1246
2941.36 1216
2941.87 1274
2942.38 1224
2942.89 1202
2943.40 1111
2943.91 1213
2944.42 1277
2944.94 1377
2945.45 1380
2945.96 1395
2946.47 1550
2946.98 1432
2947.49 1500
2948.01 1541
2948.52 1574
2949.03 1662
2949.54 1598
2950.05 1746
2950.57 1599
2951.08 1539
2951.59 1493
2952.10 1414
2952.61 1274
2953.13 1411
2953.64 1384
2954.15 1323
2954.66 1290
2955.18 1234
2955.69 1346
2956.20 1262
2956.71 1046
2957.23 1110
2957.74 1259
2958.25 1078
2958.76 1028
2959.28 1070
2959.79 1142
2960.30 1220
2960.82 1360
2961.33 1409
2961.84 1238
2962.36 1188
2962.87 1297
2963.38 1400
2963.89 1497
2964.41 1423
2964.92 1273
2965.43 1314
2965.95 1325
2966.46 1372
2966.97 1365
2967.49 1268
2968.00 1431
2968.52 1282
2969.03 1341
2969.54 1495
2970.06 1296
2970.57 1274
2971.08 1272
2971.60 1347
2972.11 1263
2972.63 1195
2973.14 1194
2973.65 1265
2974.17 1307
2974.68 1434
2975.20 1434
2975.71 1045
2976.23 1291
2976.74 1222
2977.25 1144
2977.77 1234
2978.28 1285
2978.80 1276
2979.31 1247
2979.83 1256
2980.34 1224
2980.86 1266
2981.37 1358
2981.89 1270
2982.40 1499
2982.91 1241
2983.43 1268
2983.94 1432
2984.46 1297
2984.97 1356
2985.49 1417
2986.00 1372
2986.52 1371
2987.04 1626
2987.55 1509
2988.07 1495
2988.58 1399
2989.10 1548
2989.61 1546
2990.13 1544
2990.64 1592
2991.16 1571
2991.67 1542
2992.19 1464
2992.71 1522
2993.22 1602
2993.74 1714
2994.25 1812
2994.77 1736
2995.28 1855
2995.80 1758
2996.32 1831
2996.83 1942
2997.35 1916
2997.87 1936
2998.38 1992
2998.90 2134
2999.41 2343
2999.93 2232
3000.45 2139
3000.96 2259
3001.48 2423
3002.00 2214
3002.51 2290
3003.03 2107
3003.55 2273
3004.06 2766
3004.58 3009
3005.10 3272
3005.61 3623
3006.13 4009
3006.65 4169
3007.16 4080
3007.68 4209
3008.20 3815
3008.71 3684
3009.23 3600
3009.75 3249
3010.27 2805
3010.78 2259
3011.30 2142
3011.82 1954
3012.34 1890
3012.85 1747
3013.37 1548
3013.89 1658
3014.41 1677
3014.92 1688
3015.44 1630
3015.96 1557
3016.48 1821
3016.99 1739
3017.51 1700
3018.03 1684
3018.55 1659
3019.07 1856
3019.58 1772
3020.10 1851
3020.62 1778
3021.14 1845
3021.66 1808
3022.17 1747
3022.69 1572
3023.21 1692
3023.73 1773
3024.25 1829
3024.77 1850
3025.28 1753
3025.80 1795
3026.32 1766
3026.84 1623
3027.36 1603
3027.88 1626
3028.40 1600
3028.92 1663
3029.43 1508
3029.95 1390
3030.47 1677
3030.99 1686
3031.51 1548
3032.03 1441
3032.55 1486
3033.07 1494
3033.59 1477
3034.11 1675
3034.63 1597
3035.15 1741
3035.66 1519
3036.18 1481
3036.70 1563
3037.22 1610
3037.74 1476
3038.26 1437
3038.78 1587
3039.30 1479
3039.82 1394
3040.34 1408
3040.86 1586
3041.38 1473
3041.90 1402
3042.42 1407
3042.94 1423
3043.46 1250
3043.98 1345
3044.50 1478
3045.02 1363
3045.54 1384
3046.06 1419
3046.58 1432
3047.10 1421
3047.62 1447
3048.14 1477
3048.66 1284
3049.18 1373
3049.71 1378
3050.23 1368
3050.75 1418
3051.27 1338
3051.79 1280
3052.31 1337
3052.83 1358
3053.35 1257
3053.87 1146
3054.39 1235
3054.91 1295
3055.43 1311
3055.96 1399
3056.48 1322
3057.00 1228
3057.52 1366
3058.04 1320
3058.56 1233
3059.08 1326
3059.61 1246
3060.13 1352
3060.65 1347
3061.17 1128
3061.69 1289
3062.21 1297
3062.73 1278
3063.26 1321
3063.78 1385
3064.30 1429
3064.82 1331
3065.34 1444
3065.87 1397
3066.39 1282
3066.91 1380
3067.43 1404
3067.95 1448
3068.48 1349
3069.00 1410
3069.52 1493
3070.04 1528
3070.57 1396
3071.09 1369
3071.61 1476
3072.13 1295
3072.66 1385
3073.18 1348
3073.70 1297
3074.22 1379
3074.75 1443
3075.27 1443
3075.79 1239
3076.32 1220
3076.84 1437
3077.36 1498
3077.88 1491
3078.41 1442
3078.93 1638
3079.45 1738
3079.98 1731
3080.50 1654
3081.02 1708
3081.55 1686
3082.07 1696
3082.59 1899
3083.12 1783
3083.64 1779
3084.16 1794
3084.69 2015
3085.21 1798
3085.73 1893
3086.26 1664
3086.78 1669
3087.31 1719
3087.83 1639
3088.35 1486
3088.88 1455
3089.40 1546
3089.93 1514
3090.45 1619
3090.97 1798
3091.50 1721
3092.02 1682
3092.55 1797
3093.07 1588
3093.60 1555
3094.12 1717
3094.64 1744
3095.17 1516
3095.69 1516
3096.22 1730
3096.74 1716
3097.27 1847
3097.79 1909
3098.32 1904
3098.84 2056
3099.37 2152
3099.89 1925
3100.42 2207
3100.94 2467
3101.47 2452
3101.99 3047
3102.52 3857
3103.04 4459
3103.57 5373
3104.09 6120
3104.62 6648
3105.14 6788
3105.67 7380
3106.19 7825
3106.72 7457
3107.24 6418
3107.77 5863
3108.29 5024
3108.82 4266
3109.35 3443
3109.87 2777
3110.40 2782
3110.92 2630
3111.45 2269
3111.98 2346
3112.50 2453
3113.03 2461
3113.55 2463
3114.08 2503
3114.61 2429
3115.13 2365
3115.66 2338
3116.18 2234
3116.71 2095
3117.24 1904
3117.76 1809
3118.29 1789
3118.82 1807
3119.34 1640
3119.87 1474
3120.40 1622
3120.92 1696
3121.45 1788
3121.98 1710
3122.50 1815
3123.03 1806
3123.56 1742
3124.08 1816
3124.61 1626
3125.14 1564
3125.66 1677
3126.19 1865
3126.72 1682
3127.25 1643
3127.77 1545
3128.30 1702
3128.83 1720
3129.36 1875
3129.88 1768
3130.41 1574
3130.94 1491
3131.46 1528
3131.99 1555
3132.52 1418
3133.05 1439
3133.58 1503
3134.10 1435
3134.63 1464
3135.16 1490
3135.69 1456
3136.21 1277
3136.74 1298
3137.27 1429
3137.80 1453
3138.33 1638
3138.86 1636
3139.38 1468
3139.91 1469
3140.44 1367
3140.97 1443
3141.50 1563
3142.03 1528
3142.55 1451
3143.08 1421
3143.61 1238
3144.14 1408
3144.67 1400
3145.20 1256
3145.73 1405
3146.25 1436
3146.78 1470
3147.31 1493
3147.84 1543
3148.37 1579
3148.90 1788
3149.43 1708
3149.96 1751
3150.49 1729
3151.02 1756
3151.54 1743
3152.07 1693
3152.60 1696
3153.13 1478
3153.66 1507
3154.19 1482
3154.72 1494
3155.25 1532
3155.78 1558
3156.31 1448
3156.84 1617
3157.37 1653
3157.90 1548
3158.43 1545
3158.96 1672
3159.49 1645
3160.02 1536
3160.55 1479
3161.08 1679
3161.61 1813
3162.14 1837
3162.67 1490
3163.20 1536
3163.73 1580
3164.26 1389
3164.79 1455
3165.32 1441
3165.85 1373
3166.38 1299
3166.91 1346
3167.44 1276
3167.97 1253
3168.50 1264
3169.03 1292
3169.57 1454
3170.10 1401
3170.63 1310
3171.16 1209
3171.69 1257
3172.22 1410
3172.75 1373
3173.28 1395
3173.81 1324
3174.34 1310
3174.88 1329
3175.41 1353
3175.94 1526
3176.47 1533
3177.00 1445
3177.53 1368
3178.06 1546
3178.60 1519
3179.13 1470
3179.66 1503
3180.19 1414
3180.72 1435
3181.25 1306
3181.79 1337
3182.32 1362
3182.85 1254
3183.38 1214
3183.91 1260
3184.44 1319
3184.98 1289
3185.51 1268
3186.04 1219
3186.57 1322
3187.11 1343
3187.64 1239
3188.17 1336
3188.70 1302
3189.24 1378
3189.77 1315
3190.30 1374
3190.83 1280
3191.37 1392
3191.90 1496
3192.43 1386
3192.96 1294
3193.50 1204
3194.03 1265
3194.56 1371
3195.09 1489
3195.63 1270
3196.16 1132
3196.69 1334
3197.23 1369
3197.76 1351
3198.29 1265
3198.83 1317
3199.36 1385
3199.89 1342
3200.43 1416
3200.96 1342
3201.49 1311
3202.03 1423
3202.56 1499
3203.09 1402
3203.63 1378
3204.16 1488
3204.69 1556
3205.23 1581
3205.76 1724
3206.30 1568
3206.83 1475
3207.36 1695
3207.90 1716
3208.43 1686
3208.97 1539
3209.50 1554
3210.03 1572
3210.57 1645
3211.10 1495
3211.64 1473
3212.17 1703
3212.70 1750
3213.24 1786
3213.77 1706
3214.31 1680
3214.84 1696
3215.38 1715
3215.91 1581
3216.45 1526
3216.98 1450
3217.52 1483
3218.05 1571
3218.59 1411
3219.12 1544
3219.66 1414
3220.19 1435
3220.73 1467
3221.26 1414
3221.80 1519
3222.33 1445
3222.87 1488
3223.40 1441
3223.94 1522
3224.47 1477
3225.01 1588
3225.54 1581
3226.08 1519
3226.61 1618
3227.15 1554
3227.69 1507
3228.22 1638
3228.76 1680
3229.29 1670
3229.83 1506
3230.36 1617
3230.90 1571
3231.44 1607
3231.97 1644
3232.51 1619
3233.04 1502
3233.58 1711
3234.12 1577
3234.65 1542
3235.19 1533
3235.72 1586
3236.26 1655
3236.80 1748
3237.33 1788
3237.87 1661
3238.41 1722
3238.94 1744
3239.48 1730
3240.02 1772
3240.55 1773
3241.09 1891
3241.63 1921
3242.16 1798
3242.70 2054
3243.24 2021
3243.77 1794
3244.31 1615
3244.85 1352
3245.39 1533
3245.92 1679
3246.46 1797
3247.00 1805
3247.53 1704
3248.07 1741
3248.61 1825
3249.15 1833
3249.68 1682
3250.22 1673
3250.76 1643
3251.30 1694
3251.83 1728
3252.37 1722
3252.91 1756
3253.45 1682
3253.98 1756
3254.52 1847
3255.06 1986
3255.60 2015
3256.14 1940
3256.67 1845
3257.21 1829
3257.75 1912
3258.29 2026
3258.83 2026
3259.37 2304
3259.90 2218
3260.44 2288
3260.98 2743
3261.52 2787
3262.06 2656
3262.60 2997
3263.13 3207
3263.67 3264
3264.21 3801
3264.75 4162
3265.29 4884
3265.83 5277
3266.37 5751
3266.91 6133
3267.44 6876
3267.98 7134
3268.52 7111
3269.06 8018
3269.60 8481
3270.14 8189
3270.68 7009
3271.22 6836
3271.76 6160
3272.30 5001
3272.84 4317
3273.38 3763
3273.91 3191
3274.45 2853
3274.99 2514
3275.53 2302
3276.07 2605
3276.61 2313
3277.15 2476
3277.69 2444
3278.23 2302
3278.77 2259
3279.31 2245
3279.85 2347
3280.39 2423
3280.93 2446
3281.47 2307
3282.01 2315
3282.55 2364
3283.09 2415
3283.63 2516
3284.17 2258
3284.71 2309
3285.25 2277
3285.79 2354
3286.33 2460
3286.87 2375
3287.42 2409
3287.96 2404
3288.50 2768
3289.04 2842
3289.58 2553
3290.12 2536
3290.66 2817
3291.20 2532
3291.74 2615
3292.28 2460
3292.82 2474
3293.36 2499
3293.91 2895
3294.45 3023
3294.99 3136
3295.53 3310
3296.07 3402
3296.61 3651
3297.15 3818
3297.69 4116
3298.24 4390
3298.78 4303
3299.32 4196
3299.86 4123
3300.40 4013
3300.94 3332
3301.49 3363
3302.03 2972
3302.57 2603
3303.11 2790
3303.65 2545
3304.19 2383
3304.74 2305
3305.28 2328
3305.82 2389
3306.36 2314
3306.90 2250
3307.45 2102
3307.99 2190
3308.53 2069
3309.07 2028
3309.62 1954
3310.16 2080
3310.70 2419
3311.24 2261
3311.79 2247
3312.33 2029
3312.87 2082
3313.41 2249
3313.96 2083
3314.50 2012
3315.04 2141
3315.59 2160
3316.13 2345
3316.67 2447
3317.21 2367
3317.76 2553
3318.30 2709
3318.84 2670
3319.39 2873
3319.93 2716
3320.47 2726
3321.02 2725
3321.56 3030
3322.10 2871
3322.65 3166
3323.19 3102
3323.73 3085
3324.28 3181
3324.82 3119
3325.36 3028
3325.91 3093
3326.45 2890
3327.00 3069
3327.54 2870
3328.08 2758
3328.63 2798
3329.17 2871
3329.72 2618
3330.26 2652
3330.80 2639
3331.35 2770
3331.89 3004
3332.44 3476
3332.98 4571
3333.53 6054
3334.07 7977
3334.61 9943
3335.16 13174
3335.70 16557
3336.25 20308
3336.79 23134
3337.34 25974
3337.88 27784
3338.43 30250
3338.97 30091
3339.52 29299
3340.06 27411
3340.61 24374
3341.15 21571
3341.70 17712
3342.24 14594
3342.79 11326
3343.33 8992
3343.88 7278
3344.42 5989
3344.97 5090
3345.51 4294
3346.06 3898
3346.60 3441
3347.15 3312
3347.69 3277
3348.24 3129
3348.78 3106
3349.33 2973
3349.88 3166
3350.42 3013
3350.97 2911
3351.51 3107
3352.06 3372
3352.61 3367
3353.15 3412
3353.70 3572
3354.24 3607
3354.79 3537
3355.34 3704
3355.88 3633
3356.43 3416
3356.97 3136
3357.52 3062
3358.07 2836
3358.61 2503
3359.16 2611
3359.71 2603
3360.25 2400
3360.80 2243
3361.35 2081
3361.89 2206
3362.44 2167
3362.99 2024
3363.53 2222
3364.08 2381
3364.63 2331
3365.17 2417
3365.72 2451
3366.27 2330
3366.81 2328
3367.36 2534
3367.91 2486
3368.46 2415
3369.00 2385
3369.55 2333
3370.10 2442
3370.64 2405
3371.19 2612
3371.74 2461
3372.29 2192
3372.83 2386
3373.38 2744
3373.93 2802
3374.48 2911
3375.03 2706
3375.57 2993
3376.12 3120
3376.67 3217
3377.22 2978
3377.76 2951
3378.31 2844
3378.86 2793
3379.41 2593
3379.96 2471
3380.50 2493
3381.05 2527
3381.60 2209
3382.15 2322
3382.70 2217
3383.25 2205
3383.79 2337
3384.34 2304
3384.89 2404
3385.44 2353
3385.99 2358
3386.54 2665
3387.09 2692
3387.64 2322
3388.18 2195
3388.73 1972
3389.28 1970
3389.83 1895
3390.38 1774
3390.93 1953
3391.48 1999
3392.03 1855
3392.58 1794
3393.13 1716
3393.67 1875
3394.22 1808
3394.77 1554
3395.32 1623
3395.87 1549
3396.42 1626
3396.97 1559
3397.52 1553
3398.07 1511
3398.62 1430
3399.17 1480
3399.72 1472
3400.27 1513
3400.82 1491
3401.37 1349
3401.92 1392
3402.47 1587
3403.02 1690
3403.57 1552
3404.12 1509
3404.67 1567
3405.22 1597
3405.77 1538
3406.32 1585
3406.87 1573
3407.42 1431
3407.97 1455
3408.52 1398
3409.07 1379
3409.62 1515
3410.17 1649
3410.72 1645
3411.27 1647
3411.82 1646
3412.38 1830
3412.93 1707
3413.48 1700
3414.03 1769
3414.58 1858
3415.13 1932
3415.68 1785
3416.23 1851
3416.78 1561
3417.33 1715
3417.89 1763
3418.44 1717
3418.99 1816
3419.54 1716
3420.09 1726
3420.64 1590
3421.19 1582
3421.74 1514
3422.30 1462
3422.85 1467
3423.40 1545
3423.95 1616
3424.50 1826
3425.05 1915
3425.61 1959
3426.16 1940
3426.71 1893
3427.26 2146
3427.81 2068
3428.37 1868
3428.92 1769
3429.47 1788
3430.02 1691
3430.58 1580
3431.13 1511
3431.68 1544
3432.23 1615
3432.78 1535
3433.34 1500
3433.89 1557
3434.44 1456
3434.99 1416
3435.55 1443
3436.10 1512
3436.65 1483
3437.21 1596
3437.76 1538
3438.31 1359
3438.86 1431
3439.42 1423
3439.97 1611
3440.52 1479
3441.08 1549
3441.63 1695
3442.18 1557
3442.74 1615
3443.29 1625
3443.84 1679
3444.40 1588
3444.95 1503
3445.50 1459
3446.06 1460
3446.61 1396
3447.16 1548
3447.72 1560
3448.27 1542
3448.82 1547
3449.38 1334
3449.93 1424
3450.48 1574
3451.04 1567
3451.59 1596
3452.15 1500
3452.70 1318
3453.25 1265
3453.81 1252
3454.36 1377
3454.92 1247
3455.47 1362
3456.03 1362
3456.58 1276
3457.13 1243
3457.69 1297
3458.24 1285
3458.80 1295
3459.35 1308
3459.91 1193
3460.46 1207
3461.02 1249
3461.57 1142
3462.13 1375
3462.68 1382
3463.24 1255
3463.79 1299
3464.34 1283
3464.90 1139
3465.46 1307
3466.01 1396
3466.57 1246
3467.12 1389
3467.68 1447
3468.23 1449
3468.79 1537
3469.34 1498
3469.90 1657
3470.45 1461
3471.01 1486
3471.56 1532
3472.12 1505
3472.67 1446
3473.23 1410
3473.79 1569
3474.34 1618
3474.90 1598
3475.45 1495
3476.01 1654
3476.56 1642
3477.12 1491
3477.68 1581
3478.23 1650
3478.79 1615
3479.35 1510
3479.90 1553
3480.46 1846
3481.01 1867
3481.57 1853
3482.13 2138
3482.68 2094
3483.24 1892
3483.80 1931
3484.35 1892
3484.91 1928
3485.47 1939
3486.02 1814
3486.58 1747
3487.14 1776
3487.69 1806
3488.25 1822
3488.81 1885
3489.36 2071
3489.92 2368
3490.48 2591
3491.03 2913
3491.59 3060
3492.15 3482
3492.71 3928
3493.26 4675
3493.82 4930
3494.38 5072
3494.94 5202
3495.49 5387
3496.05 5296
3496.61 4587
3497.17 4329
3497.72 4264
3498.28 4455
3498.84 4576
3499.40 4601
3499.95 4916
3500.51 5426
3501.07 5494
3501.63 5694
3502.19 6215
3502.74 6053
3503.30 5741
3503.86 5298
3504.42 4933
3504.98 4783
3505.53 4079
3506.09 3612
3506.65 3666
3507.21 3824
3507.77 3700
3508.33 3851
3508.88 3661
3509.44 3454
3510.00 3347
3510.56 3242
3511.12 2954
3511.68 2723
3512.24 2742
3512.80 2650
3513.35 2340
3513.91 2264
3514.47 2114
3515.03 2200
3515.59 2176
3516.15 2081
3516.71 1795
3517.27 1697
3517.83 1759
3518.39 1802
3518.95 1707
3519.50 1793
3520.06 1788
3520.62 1841
3521.18 1767
3521.74 1839
3522.30 1813
3522.86 1798
3523.42 1733
3523.98 1729
3524.54 1582
3525.10 1676
3525.66 1732
3526.22 1859
3526.78 1690
3527.34 1656
3527.90 1624
3528.46 1412
3529.02 1424
3529.58 1520
3530.14 1417
3530.70 1366
3531.26 1295
3531.82 1381
3532.38 1493
3532.94 1286
3533.50 1364
3534.06 1439
3534.62 1497
3535.18 1346
3535.75 1343
3536.31 1369
3536.87 1398
3537.43 1454
3537.99 1407
3538.55 1405
3539.11 1440
3539.67 1423
3540.23 1565
3540.79 1631
3541.35 1466
3541.92 1478
3542.48 1557
3543.04 1636
3543.60 1622
3544.16 1589
3544.72 1645
3545.28 1544
3545.84 1545
3546.41 1639
3546.97 1591
3547.53 1598
3548.09 1487
3548.65 1464
3549.21 1428
3549.78 1545
3550.34 1590
3550.90 1509
3551.46 1274
3552.02 1236
3552.59 1145
3553.15 1208
3553.71 1257
3554.27 1233
3554.83 1228
3555.40 1230
3555.96 1214
3556.52 1221
3557.08 1158
3557.65 1221
3558.21 1219
3558.77 1202
3559.33 1241
3559.90 1403
3560.46 1273
3561.02 1251
3561.58 1204
3562.15 1176
3562.71 1369
3563.27 1345
3563.83 1414
3564.40 1319
3564.96 1420
3565.52 1232
3566.09 1264
3566.65 1223
3567.21 1246
3567.78 1277
3568.34 1231
3568.90 1218
3569.47 1359
3570.03 1267
3570.59 1081
3571.16 1219
3571.72 1306
3572.28 1518
3572.85 1307
3573.41 1123
3573.97 1076
3574.54 1190
3575.10 1283
3575.66 1342
3576.23 1284
3576.79 1414
3577.36 1322
3577.92 1341
3578.48 1425
3579.05 1350
3579.61 1340
3580.18 1372
3580.74 1341
3581.31 1330
3581.87 1326
3582.43 1307
3583.00 1113
3583.56 1270
3584.13 1365
3584.69 1335
3585.26 1220
3585.82 1189
3586.39 1173
3586.95 1200
3587.52 1126
3588.08 1310
3588.64 1317
3589.21 1292
3589.77 1296
3590.34 1163
3590.90 1275
3591.47 1210
3592.03 1179
3592.60 1364
3593.17 1397
3593.73 1342
3594.30 1467
3594.86 1358
3595.43 1366
3595.99 1317
3596.56 1242
3597.12 1221
3597.69 1384
3598.25 1351
3598.82 1378
3599.39 1308
3599.95 1194
3600.52 1269
3601.08 1313
3601.65 1126
3602.21 1285
3602.78 1348
3603.35 1157
3603.91 1281
3604.48 1175
3605.04 1183
3605.61 1207
3606.18 1231
3606.74 1306
3607.31 1255
3607.88 1145
3608.44 1181
3609.01 1124
3609.57 1189
3610.14 1069
3610.71 1148
3611.27 1092
3611.84 1055
3612.41 1036
3612.97 1079
3613.54 1095
3614.11 1021
3614.68 1068
3615.24 1243
3615.81 1251
3616.38 1283
3616.94 1355
3617.51 1468
3618.08 1608
3618.64 1824
3619.21 1899
3619.78 2017
3620.35 2119
3620.91 2161
3621.48 2257
3622.05 2102
3622.62 1929
3623.18 1919
3623.75 1965
3624.32 1704
3624.89 1637
3625.45 1542
3626.02 1431
3626.59 1342
3627.16 1421
3627.73 1236
3628.29 1132
3628.86 1074
3629.43 1283
3630.00 1228
3630.57 1118
3631.13 1023
3631.70 1133
3632.27 1198
3632.84 1257
3633.41 1144
3633.98 1116
3634.54 1169
3635.11 1357
3635.68 1295
3636.25 1153
3636.82 1163
3637.39 1185
3637.96 1216
3638.52 1228
3639.09 1292
3639.66 1400
3640.23 1567
3640.80 1561
3641.37 1816
3641.94 1856
3642.51 1985
3643.08 2137
3643.65 2125
3644.21 2223
3644.78 2517
3645.35 2244
3645.92 2055
3646.49 2088
3647.06 1956
3647.63 1939
3648.20 1850
3648.77 1679
3649.34 1516
3649.91 1345
3650.48 1412
3651.05 1501
3651.62 1514
3652.19 1511
3652.76 1623
3653.33 1662
3653.90 1579
3654.47 1723
3655.04 1691
3655.61 1512
3656.18 1568
3656.75 1675
3657.32 1744
3657.89 1811
3658.46 1742
3659.03 1970
3659.60 2007
3660.17 2002
3660.74 1904
3661.31 1917
3661.88 2114
3662.45 2008
3663.02 1866
3663.59 2014
3664.16 2014
3664.74 1772
3665.31 1696
3665.88 1727
3666.45 1788
3667.02 1799
3667.59 1905
3668.16 1851
3668.73 2020
3669.30 1896
3669.87 1920
3670.45 2050
3671.02 1685
3671.59 1688
3672.16 1594
3672.73 1545
3673.30 1566
3673.87 1533
3674.45 1528
3675.02 1737
3675.59 1560
3676.16 1494
3676.73 1541
3677.30 1589
3677.88 1459
3678.45 1428
3679.02 1478
3679.59 1545
3680.16 1566
3680.74 1723
3681.31 1527
3681.88 1428
3682.45 1571
3683.02 1389
3683.60 1330
3684.17 1423
3684.74 1468
3685.31 1387
3685.89 1379
3686.46 1416
3687.03 1415
3687.60 1507
3688.18 1509
3688.75 1574
3689.32 1557
3689.89 1709
3690.47 1803
3691.04 1784
3691.61 1859
3692.19 2032
3692.76 2017
3693.33 2204
3693.91 2285
3694.48 2028
3695.05 1974
3695.62 1739
3696.20 1531
3696.77 1610
3697.34 1516
3697.92 1397
3698.49 1430
3699.06 1520
3699.64 1314
3700.21 1366
3700.79 1458
3701.36 1350
3701.93 1334
3702.51 1583
3703.08 1532
3703.65 1512
3704.23 1364
3704.80 1608
3705.38 1705
3705.95 1480
3706.52 1513
3707.10 1449
3707.67 1390
3708.25 1485
3708.82 1381
3709.39 1587
3709.97 1556
3710.54 1396
3711.12 1520
3711.69 1629
3712.27 1479
3712.84 1512
3713.42 1303
3713.99 1352
3714.57 1417
3715.14 1378
3715.71 1232
3716.29 1299
3716.86 1426
3717.44 1363
3718.01 1317
3718.59 1342
3719.16 1292
3719.74 1334
3720.31 1304
3720.89 1331
3721.47 1205
3722.04 1233
3722.62 1103
3723.19 1145
3723.77 1134
3724.34 980
3724.92 982
3725.49 1136
3726.07 1120
3726.64 1171
3727.22 1205
3727.80 1033
3728.37 1255
3728.95 1147
3729.52 1082
3730.10 1094
3730.67 1203
3731.25 1279
3731.83 1328
3732.40 1226
3732.98 1271
3733.55 1475
3734.13 1493
3734.71 1372
3735.28 1411
3735.86 1482
3736.44 1366
3737.01 1416
3737.59 1431
3738.17 1455
3738.74 1401
3739.32 1435
3739.90 1334
3740.47 1210
3741.05 1160
3741.63 1172
3742.20 1052
3742.78 1028
3743.36 1171
3743.93 1149
3744.51 1070
3745.09 1040
3745.66 1155
3746.24 1162
3746.82 1157
3747.40 1160
3747.97 1055
3748.55 1195
3749.13 1232
3749.70 1081
3750.28 1096
3750.86 1138
3751.44 1133
3752.02 1040
3752.59 1032
3753.17 1113
3753.75 1143
3754.33 1016
3754.90 1027
3755.48 1104
3756.06 1040
3756.64 1009
3757.22 929
3757.79 1138
3758.37 1015
3758.95 1067
3759.53 963
3760.11 1046
3760.68 1030
3761.26 1072
3761.84 1102
3762.42 1088
3763.00 1209
3763.58 1152
3764.15 1166
3764.73 1208
3765.31 1161
3765.89 1189
3766.47 1228
3767.05 1152
3767.63 1198
3768.21 1134
3768.78 983
3769.36 1153
3769.94 1058
3770.52 946
3771.10 1035
3771.68 979
3772.26 1068
3772.84 1054
3773.42 1059
3774.00 1009
3774.58 1049
3775.15 1099
3775.73 1065
3776.31 1102
3776.89 1161
3777.47 1145
3778.05 1217
3778.63 1123
3779.21 1057
3779.79 1060
3780.37 983
3780.95 860
3781.53 957
3782.11 1007
3782.69 986
3783.27 1029
3783.85 1058
3784.43 1005
3785.01 1058
3785.59 1226
3786.17 1091
3786.75 1008
3787.33 909
3787.91 1035
3788.49 1222
3789.07 1151
3789.65 1085
3790.23 1039
3790.81 1072
3791.39 1047
3791.98 991
3792.56 1097
3793.14 1048
3793.72 1150
3794.30 1081
3794.88 1098
3795.46 1026
3796.04 1072
3796.62 1170
3797.20 1092
3797.78 1105
3798.37 1122
3798.95 1177
3799.53 1092
3800.11 1025
3800.69 1037
3801.27 1016
3801.85 1045
3802.43 1131
3803.02 1173
3803.60 1110
3804.18 1079
3804.76 1116
3805.34 1266
3805.92 1182
3806.51 1075
3807.09 1082
3807.67 1329
3808.25 1270
3808.83 1220
3809.42 1137
3810.00 1104
3810.58 1103
3811.16 1282
3811.74 1171
3812.33 1259
3812.91 1398
3813.49 1549
3814.07 1349
3814.66 1264
3815.24 1383
3815.82 1307
3816.40 1350
3816.99 1375
3817.57 1426
3818.15 1319
3818.73 1282
3819.32 1204
3819.90 1152
3820.48 1176
3821.06 1225
3821.65 1233
3822.23 1186
3822.81 1238
3823.40 1190
3823.98 1170
3824.56 1042
3825.15 1091
3825.73 1088
3826.31 1146
3826.90 1151
3827.48 1071
3828.06 1022
3828.65 1018
3829.23 996
3829.81 1152
3830.40 1161
3830.98 1052
3831.56 1059
3832.15 1133
3832.73 1177
3833.32 1027
3833.90 1132
3834.48 1111
3835.07 1038
3835.65 1053
3836.23 971
3836.82 991
3837.40 1045
3837.99 1009
3838.57 1031
3839.16 1066
3839.74 1086
3840.32 998
3840.91 985
3841.49 936
3842.08 919
3842.66 941
3843.25 1024
3843.83 1079
3844.42 1092
3845.00 894
3845.59 835
3846.17 1005
3846.76 1031
3847.34 981
3847.92 993
3848.51 961
3849.09 1067
3849.68 1047
3850.27 1107
3850.85 1143
3851.44 1032
3852.02 1133
3852.61 1141
3853.19 1139
3853.78 1122
3854.36 1099
3854.95 1228
3855.53 1247
3856.12 1130
3856.70 1094
3857.29 1098
3857.88 1027
3858.46 1093
3859.05 1292
3859.63 1174
3860.22 1335
3860.80 1423
3861.39 1419
3861.98 1592
3862.56 1837
3863.15 1852
3863.73 1857
3864.32 1917
3864.91 2142
3865.49 2104
3866.08 2099
3866.67 1939
3867.25 1973
3867.84 1791
3868.43 1566
3869.01 1490
3869.60 1437
3870.19 1527
3870.77 1569
3871.36 1365
3871.95 1203
3872.53 1401
3873.12 1318
3873.71 1327
3874.29 1461
3874.88 1459
3875.47 1681
3876.05 1470
3876.64 1506
3877.23 1420
3877.82 1371
3878.40 1321
3878.99 1349
3879.58 1280
3880.16 1334
3880.75 1349
3881.34 1274
3881.93 1403
3882.51 1313
3883.10 1200
3883.69 1076
3884.28 972
3884.87 1089
3885.45 1136
3886.04 1194
3886.63 1122
3887.22 1077
3887.80 1135
3888.39 1059
3888.98 979
3889.57 1058
3890.16 1273
3890.74 1295
3891.33 1329
3891.92 1333
3892.51 1399
3893.10 1338
3893.69 1425
3894.27 1338
3894.86 1264
3895.45 1400
3896.04 1258
3896.63 1216
3897.22 1239
3897.81 1135
3898.40 1152
3898.98 1233
3899.57 1173
3900.16 1146
3900.75 1151
3901.34 1177
3901.93 1229
3902.52 1109
3903.11 1130
3903.70 1153
3904.29 1142
3904.87 1229
3905.46 1176
3906.05 1140
3906.64 1126
3907.23 1319
3907.82 1355
3908.41 1289
3909.00 1245
3909.59 1371
3910.18 1417
3910.77 1367
3911.36 1323
3911.95 1269
3912.54 1318
3913.13 1117
3913.72 1045
3914.31 975
3914.90 1176
3915.49 1113
3916.08 1175
3916.67 1164
3917.26 1039
3917.85 1103
3918.44 1064
3919.03 1017
3919.62 1226
3920.21 1262
3920.80 1321
3921.39 1253
3921.98 1285
3922.57 1166
3923.16 1061
3923.75 1198
3924.34 1150
3924.94 1103
3925.53 1027
3926.12 1067
3926.71 1020
3927.30 968
3927.89 1089
3928.48 1047
3929.07 986
3929.66 1050
3930.25 968
3930.85 1049
3931.44 1039
3932.03 850
3932.62 977
3933.21 1060
3933.80 1030
3934.39 873
3934.99 859
3935.58 991
3936.17 1095
3936.76 893
3937.35 914
3937.94 990
3938.54 993
3939.13 1065
3939.72 1097
3940.31 1063
3940.90 844
3941.49 910
3942.09 1182
3942.68 990
3943.27 1091
3943.86 1112
3944.46 1117
3945.05 1071
3945.64 992
3946.23 1040
3946.82 1216
3947.42 1187
3948.01 1058
3948.60 1083
3949.20 1066
3949.79 1149
3950.38 1103
3950.97 1056
3951.57 972
3952.16 1110
3952.75 1090
3953.34 1003
3953.94 980
3954.53 1029
3955.12 1168
3955.72 1171
3956.31 997
3956.90 1135
3957.50 1175
3958.09 1202
3958.68 1245
3959.28 1213
3959.87 1279
3960.46 1189
3961.06 1202
3961.65 1112
3962.24 1120
3962.84 1009
3963.43 1201
3964.02 1112
3964.62 1042
3965.21 1226
3965.81 1133
3966.40 1145
3966.99 1204
3967.59 1114
3968.18 1226
3968.78 1186
3969.37 1194
3969.96 1096
3970.56 1208
3971.15 1165
3971.75 1244
3972.34 1178
3972.94 1171
3973.53 1091
3974.12 1104
3974.72 1106
3975.31 1044
3975.91 1129
3976.50 1353
3977.10 1432
3977.69 1245
3978.29 1340
3978.88 1376
3979.48 1453
3980.07 1452
3980.67 1345
3981.26 1218
3981.86 1182
3982.45 1078
3983.05 1188
3983.64 1126
3984.24 1078
3984.83 1067
3985.43 1059
3986.02 986
3986.62 1088
3987.21 1211
3987.81 1145
3988.40 1072
3989.00 1077
3989.60 1068
3990.19 1133
3990.79 1159
3991.38 1188
3991.98 1023
3992.57 1001
3993.17 988
3993.77 1042
3994.36 970
3994.96 1081
3995.55 1116
3996.15 1097
3996.75 1129
3997.34 1048
3997.94 964
3998.54 1133
3999.13 1058
3999.73 1196
4000.32 1181
4000.92 1137
4001.52 1056
4002.11 991
4002.71 1051
4003.31 1092
4003.90 1065
4004.50 1208
4005.10 1082
4005.69 1083
4006.29 1169
4006.89 1020
4007.49 1063
4008.08 1186
4008.68 1185
4009.28 1193
4009.87 1104
4010.47 1064
4011.07 1188
4011.67 1094
4012.26 1134
4012.86 1116
4013.46 983
4014.05 1069
4014.65 1026
4015.25 1113
4015.85 1061
4016.44 961
4017.04 1106
4017.64 1173
4018.24 1337
4018.84 1173
4019.43 1336
4020.03 1373
4020.63 1315
4021.23 1249
4021.83 1229
4022.42 1193
4023.02 1209
4023.62 1069
4024.22 1180
4024.82 1162
4025.41 1085
4026.01 1117
4026.61 1261
4027.21 1222
4027.81 1452
4028.41 1450
4029.01 1453
4029.60 1440
4030.20 1436
4030.80 1615
4031.40 1505
4032.00 1480
4032.60 1570
4033.20 1482
4033.80 1339
4034.39 1408
4034.99 1442
4035.59 1472
4036.19 1452
4036.79 1406
4037.39 1570
4037.99 1619
4038.59 1389
4039.19 1331
4039.79 1355
4040.39 1207
4040.99 1108
4041.59 1202
4042.18 1147
4042.78 1169
4043.38 1132
4043.98 1078
4044.58 1063
4045.18 1066
4045.78 1024
4046.38 1078
4046.98 1080
4047.58 1001
4048.18 1059
4048.78 1017
4049.38 1053
4049.98 1063
4050.58 1042
4051.18 990
4051.78 1064
4052.38 1006
4052.98 1100
4053.58 1175
4054.19 1124
4054.79 1165
4055.39 1120
4055.99 1142
4056.59 1190
4057.19 1189
4057.79 1113
4058.39 1062
4058.99 1048
4059.59 1073
4060.19 1028
4060.79 988
4061.39 874
4061.99 1028
4062.60 946
4063.20 941
4063.80 865
4064.40 951
4065.00 918
4065.60 885
4066.20 795
4066.80 920
4067.41 1014
4068.01 1008
4068.61 997
4069.21 1055
4069.81 795
4070.41 916
4071.02 1086
4071.62 932
4072.22 826
4072.82 900
4073.42 897
4074.02 906
4074.63 802
4075.23 929
4075.83 1075
4076.43 1099
4077.03 1012
4077.64 1086
4078.24 1030
4078.84 868
4079.44 1017
4080.05 1099
4080.65 1156
4081.25 985
4081.85 914
4082.46 933
4083.06 974
4083.66 999
4084.26 893
4084.87 1011
4085.47 1114
4086.07 861
4086.67 879
4087.28 979
4087.88 1054
4088.48 991
4089.09 1044
4089.69 1120
4090.29 1067
4090.90 958
4091.50 919
4092.10 1032
4092.71 1053
4093.31 1026
4093.91 902
4094.52 848
4095.12 840
4095.72 1000
4096.33 1024
4096.93 852
4097.53 964
4098.14 858
4098.74 950
4099.34 953
4099.95 909
4100.55 918
4101.16 872
4101.76 978
4102.36 956
4102.97 871
4103.57 868
4104.18 921
4104.78 849
4105.38 771
4105.99 871
4106.59 971
4107.20 894
4107.80 829
4108.41 822
4109.01 804
4109.62 875
4110.22 860
4110.82 857
4111.43 962
4112.03 870
4112.64 944
4113.24 893
4113.85 965
4114.45 943
4115.06 996
4115.66 939
4116.27 1093
4116.87 1050
4117.48 1055
4118.08 977
4118.69 1077
4119.29 1113
4119.90 1001
4120.50 1084
4121.11 1018
4121.72 1036
4122.32 993
4122.93 882
4123.53 978
4124.14 931
4124.74 994
4125.35 941
4125.95 1046
4126.56 1059
4127.17 971
4127.77 1036
4128.38 917
4128.98 861
4129.59 903
4130.20 829
4130.80 948
4131.41 956
4132.01 930
4132.62 1109
4133.23 1103
4133.83 982
4134.44 973
4135.05 983
4135.65 934
4136.26 1021
4136.87 1083
4137.47 1161
4138.08 1160
4138.69 1074
4139.29 1083
4139.90 1011
4140.51 1144
4141.11 1163
4141.72 1081
4142.33 1041
4142.93 1100
4143.54 1053
4144.15 1034
4144.75 990
4145.36 1125
4145.97 1067
4146.58 1050
4147.18 1089
4147.79 927
4148.40 931
4149.01 923
4149.61 981
4150.22 945
4150.83 959
4151.44 1079
4152.04 994
4152.65 910
4153.26 1020
4153.87 906
4154.47 943
4155.08 911
4155.69 894
4156.30 1000
4156.91 973
4157.51 839
4158.12 898
4158.73 845
4159.34 946
4159.95 896
4160.56 933
4161.16 956
4161.77 935
4162.38 948
4162.99 1019
4163.60 985
4164.21 828
4164.81 952
4165.42 1055
4166.03 1100
4166.64 1006
4167.25 1142
4167.86 1216
4168.47 1203
4169.08 1063
4169.69 1119
4170.29 1164
4170.90 977
4171.51 984
4172.12 948
4172.73 853
4173.34 835
4173.95 1006
4174.56 1046
4175.17 1014
4175.78 1008
4176.39 1031
4177.00 1108
4177.61 1055
4178.22 1019
4178.82 931
4179.43 983
4180.04 1040
4180.65 1131
4181.26 1045
4181.87 1002
4182.48 1119
4183.09 1049
4183.70 968
4184.31 873
4184.92 981
4185.53 958
4186.14 892
4186.75 1032
4187.36 955
4187.97 1067
4188.58 1021
4189.19 1015
4189.81 1018
4190.42 987
4191.03 1006
4191.64 1094
4192.25 1078
4192.86 1014
4193.47 1130
4194.08 1123
4194.69 1144
4195.30 1180
4195.91 1310
4196.52 1393
4197.13 1429
4197.74 1373
4198.36 1277
4198.97 1373
4199.58 1338
4200.19 1341
4200.80 1293
4201.41 1208
4202.02 1175
4202.63 1125
4203.25 1120
4203.86 1066
4204.47 1149
4205.08 1105
4205.69 1032
4206.30 1050
4206.92 1089
4207.53 911
4208.14 961
4208.75 886
4209.36 882
4209.97 886
4210.59 932
4211.20 980
4211.81 1005
4212.42 925
4213.03 973
4213.65 1009
4214.26 1022
4214.87 1100
4215.48 1100
4216.10 1150
4216.71 1122
4217.32 1076
4217.93 1073
4218.55 1198
4219.16 1173
4219.77 1163
4220.38 1169
4221.00 1367
4221.61 1372
4222.22 1340
4222.83 1379
4223.45 1436
4224.06 1622
4224.67 1664
4225.29 1775
4225.90 1858
4226.51 1808
4227.13 1950
4227.74 2154
4228.35 2314
4228.96 2146
4229.58 2304
4230.19 2401
4230.80 2261
4231.42 2314
4232.03 2391
4232.65 2559
4233.26 2474
4233.87 2651
4234.49 2739
4235.10 2957
4235.71 3127
4236.33 3565
4236.94 3752
4237.56 3910
4238.17 4042
4238.78 3889
4239.40 3670
4240.01 3071
4240.63 2855
4241.24 2531
4241.85 2366
4242.47 2234
4243.08 1842
4243.70 1780
4244.31 1862
4244.93 1732
4245.54 1590
4246.15 1537
4246.77 1669
4247.38 1613
4248.00 1409
4248.61 1496
4249.23 1488
4249.84 1533
4250.46 1585
4251.07 1582
4251.69 1495
4252.30 1527
4252.92 1465
4253.53 1472
4254.15 1368
4254.76 1473
4255.38 1407
4255.99 1440
4256.61 1388
4257.22 1251
4257.84 1173
4258.45 1187
4259.07 1189
4259.69 1210
4260.30 1267
4260.92 1226
4261.53 1149
4262.15 1141
4262.76 999
4263.38 973
4263.99 1074
4264.61 1054
4265.23 1051
4265.84 1040
4266.46 1077
4267.07 1170
4267.69 1200
4268.31 1077
4268.92 1188
4269.54 1140
4270.16 1115
4270.77 1054
4271.39 1080
4272.00 1201
4272.62 1162
4273.24 1170
4273.85 1139
4274.47 1175
4275.09 1203
4275.70 1266
4276.32 1255
4276.94 1369
4277.55 1377
4278.17 1205
4278.79 1261
4279.40 1518
4280.02 1485
4280.64 1258
4281.26 1125
4281.87 986
4282.49 1050
4283.11 1183
4283.72 1032
4284.34 936
4284.96 1001
4285.58 977
4286.19 975
4286.81 995
4287.43 998
4288.05 1056
4288.66 1042
4289.28 1000
4289.90 1091
4290.52 1053
4291.13 970
4291.75 996
4292.37 920
4292.99 965
4293.61 971
4294.22 917
4294.84 1070
4295.46 960
4296.08 966
4296.70 941
4297.31 1013
4297.93 903
4298.55 1005
4299.17 976
4299.79 1083
4300.41 964
4301.03 907
4301.64 961
4302.26 927
4302.88 982
4303.50 995
4304.12 944
4304.74 1028
4305.36 1149
4305.97 988
4306.59 927
4307.21 994
4307.83 939
4308.45 932
4309.07 1010
4309.69 1122
4310.31 1130
4310.93 1122
4311.55 945
4312.17 1041
4312.78 1167
4313.40 1140
4314.02 1019
4314.64 1007
4315.26 1121
4315.88 1100
4316.50 1101
4317.12 1090
4317.74 1158
4318.36 966
4318.98 999
4319.60 1027
4320.22 1051
4320.84 1145
4321.46 1177
4322.08 1123
4322.70 1131
4323.32 1222
4323.94 1237
4324.56 1225
4325.18 1315
4325.80 1253
4326.42 1309
4327.04 1238
4327.66 1241
4328.28 1273
4328.90 1244
4329.52 1155
4330.14 1293
4330.76 1314
4331.39 1500
4332.01 1366
4332.63 1355
4333.25 1435
4333.87 1350
4334.49 1412
4335.11 1378
4335.73 1564
4336.35 1762
4336.97 1943
4337.59 2362
4338.22 2550
4338.84 2435
4339.46 3038
4340.08 3226
4340.70 3274
4341.32 2865
4341.94 2768
4342.57 2687
4343.19 2579
4343.81 2381
4344.43 2284
4345.05 2236
4345.67 2494
4346.29 2829
4346.92 3117
4347.54 3477
4348.16 4124
4348.78 4579
4349.40 5145
4350.03 4727
4350.65 4644
4351.27 4100
4351.89 3509
4352.51 3335
4353.14 2871
4353.76 2419
4354.38 2066
4355.00 1735
4355.63 1787
4356.25 1743
4356.87 1669
4357.49 1429
4358.12 1401
4358.74 1547
4359.36 1491
4359.98 1617
4360.61 1674
4361.23 1632
4361.85 1648
4362.48 1529
4363.10 1551
4363.72 1583
4364.34 1589
4364.97 1504
4365.59 1561
4366.21 1437
4366.84 1334
4367.46 1323
4368.08 1311
4368.71 1378
4369.33 1304
4369.95 1393
4370.58 1300
4371.20 1247
4371.82 1226
4372.45 1058
4373.07 1085
4373.70 1045
4374.32 976
4374.94 933
4375.57 918
4376.19 1026
4376.81 1016
4377.44 968
4378.06 892
4378.69 1027
4379.31 1101
4379.94 1031
4380.56 1089
4381.18 1015
4381.81 990
4382.43 932
4383.06 1023
4383.68 1154
4384.31 1124
4384.93 1026
4385.55 1005
4386.18 918
4386.80 863
4387.43 998
4388.05 960
4388.68 1051
4389.30 924
4389.93 1030
4390.55 949
4391.18 817
4391.80 949
4392.43 1116
4393.05 986
4393.68 855
4394.30 822
4394.93 835
4395.55 919
4396.18 845
4396.80 904
4397.43 854
4398.05 848
4398.68 932
4399.31 930
4399.93 1154
4400.56 979
4401.18 1084
4401.81 982
4402.43 928
4403.06 1007
4403.69 898
4404.31 943
4404.94 999
4405.56 1021
4406.19 942
4406.82 1079
4407.44 895
4408.07 985
4408.69 1055
4409.32 1006
4409.95 1050
4410.57 1059
4411.20 1054
4411.83 1011
4412.45 970
4413.08 930
4413.71 961
4414.33 988
4414.96 1027
4415.59 1006
4416.21 1092
4416.84 1008
4417.47 980
4418.09 901
4418.72 975
4419.35 1003
4419.97 1004
4420.60 1001
4421.23 912
4421.85 950
4422.48 948
4423.11 934
4423.74 919
4424.36 828
4424.99 878
4425.62 912
4426.25 831
4426.87 853
4427.50 845
4428.13 902
4428.76 954
4429.38 890
4430.01 919
4430.64 870
4431.27 828
4431.89 801
4432.52 865
4433.15 961
4433.78 868
4434.41 944
4435.03 849
4435.66 940
4436.29 930
4436.92 970
4437.55 953
4438.18 1069
4438.80 1015
4439.43 942
4440.06 963
4440.69 1005
4441.32 896
4441.95 930
4442.57 833
4443.20 927
4443.83 945
4444.46 961
4445.09 919
4445.72 974
4446.35 982
4446.98 934
4447.61 904
4448.23 898
4448.86 836
4449.49 927
4450.12 1026
4450.75 905
4451.38 917
4452.01 958
4452.64 1011
4453.27 936
4453.90 912
4454.53 1018
4455.16 970
4455.79 991
4456.42 1077
4457.05 1085
4457.67 1075
4458.30 1153
4458.93 1057
4459.56 1092
4460.19 1052
4460.82 1049
4461.45 1089
4462.08 1008
4462.71 926
4463.34 894
4463.97 1004
4464.60 1047
4465.23 1058
4465.86 1033
4466.49 905
4467.13 822
4467.76 930
4468.39 937
4469.02 871
4469.65 929
4470.28 751
4470.91 869
4471.54 967
4472.17 915
4472.80 876
4473.43 793
4474.06 934
4474.69 923
4475.32 788
4475.95 755
4476.59 791
4477.22 787
4477.85 1014
4478.48 952
4479.11 1009
4479.74 923
4480.37 896
4481.00 858
4481.64 852
4482.27 775
4482.90 779
4483.53 825
4484.16 834
4484.79 847
4485.42 865
4486.06 911
4486.69 893
4487.32 875
4487.95 935
4488.58 894
4489.22 950
4489.85 998
4490.48 1034
4491.11 1036
4491.74 926
4492.38 901
4493.01 1182
4493.64 1075
4494.27 897
4494.90 860
4495.54 780
4496.17 827
4496.80 776
4497.43 888
4498.07 1017
4498.70 1038
4499.33 1103
4499.96 1135
4500.60 1146
4501.23 1147
4501.86 1132
4502.50 1186
4503.13 1413
4503.76 1441
4504.39 1377
4505.03 1304
4505.66 1472
4506.29 1327
4506.93 1149
4507.56 1157
4508.19 1179
4508.83 1154
4509.46 1042
4510.09 1059
4510.73 1114
4511.36 1124
4511.99 1038
4512.63 1011
4513.26 1025
4513.89 1060
4514.53 1029
4515.16 928
4515.80 918
4516.43 917
4517.06 929
4517.70 880
4518.33 912
4518.97 1075
4519.60 829
4520.23 885
4520.87 971
4521.50 888
4522.14 857
4522.77 808
4523.40 929
4524.04 943
4524.67 882
4525.31 823
4525.94 815
4526.58 1032
4527.21 970
4527.85 1016
4528.48 910
4529.12 1087
4529.75 1314
4530.38 1394
4531.02 1400
4531.65 1718
4532.29 1795
4532.92 1640
4533.56 1805
4534.19 2099
4534.83 2031
4535.46 2029
4536.10 1888
4536.74 1848
4537.37 1614
4538.01 1634
4538.64 1340
4539.28 1305
4539.91 1260
4540.55 1111
4541.18 965
4541.82 939
4542.45 950
4543.09 874
4543.73 932
4544.36 1016
4545.00 939
4545.63 970
4546.27 970
4546.91 940
4547.54 1015
4548.18 1018
4548.81 1004
4549.45 957
4550.09 941
4550.72 928
4551.36 1025
4551.99 1035
4552.63 984
4553.27 964
4553.90 813
4554.54 890
4555.18 892
4555.81 849
4556.45 897
4557.09 963
4557.72 947
4558.36 876
4559.00 949
4559.63 892
4560.27 986
4560.91 1020
4561.54 1054
4562.18 915
4562.82 822
4563.46 874
4564.09 973
4564.73 936
4565.37 913
4566.00 912
4566.64 848
4567.28 848
4567.92 847
4568.55 916
4569.19 953
4569.83 1009
4570.47 856
4571.10 889
4571.74 961
4572.38 879
4573.02 1006
4573.66 854
4574.29 890
4574.93 901
4575.57 919
4576.21 844
4576.85 770
4577.48 878
4578.12 906
4578.76 789
4579.40 887
4580.04 960
4580.67 884
4581.31 947
4581.95 883
4582.59 856
4583.23 834
4583.87 993
4584.51 1104
4585.14 1047
4585.78 1063
4586.42 1053
4587.06 1064
4587.70 988
4588.34 905
4588.98 1167
4589.62 1130
4590.26 1140
4590.89 1416
4591.53 1444
4592.17 1351
4592.81 1508
4593.45 1569
4594.09 1582
4594.73 1637
4595.37 1482
4596.01 1422
4596.65 1306
4597.29 1226
4597.93 1267
4598.57 1224
4599.21 1125
4599.85 1128
4600.49 1074
4601.12 1020
4601.76 1040
4602.40 1083
4603.04 1199
4603.68 1080
4604.32 1069
4604.96 1149
4605.60 1292
4606.24 1290
4606.88 1213
4607.52 1225
4608.17 1335
4608.81 1207
4609.45 1187
4610.09 1205
4610.73 1231
4611.37 1217
4612.01 1108
4612.65 1163
4613.29 1281
4613.93 1211
4614.57 1176
4615.21 1086
4615.85 1088
4616.49 994
4617.13 1014
4617.77 1098
4618.41 1042
4619.06 1055
4619.70 1047
4620.34 1029
4620.98 1019
4621.62 980
4622.26 1143
4622.90 1144
4623.54 1081
4624.19 995
4624.83 934
4625.47 993
4626.11 976
4626.75 1033
4627.39 1023
4628.03 946
4628.68 1038
4629.32 904
4629.96 760
4630.60 888
4631.24 904
4631.89 958
4632.53 975
4633.17 882
4633.81 978
4634.45 1096
4635.10 972
4635.74 906
4636.38 1012
4637.02 1042
4637.66 1164
4638.31 1115
4638.95 1132
4639.59 1253
4640.23 1292
4640.88 1409
4641.52 1387
4642.16 1367
4642.80 1476
4643.45 1431
4644.09 1294
4644.73 1282
4645.38 1159
4646.02 1191
4646.66 1182
4647.30 1208
4647.95 1047
4648.59 1021
4649.23 938
4649.88 946
4650.52 1037
4651.16 1089
4651.81 913
4652.45 984
4653.09 1012
4653.74 954
4654.38 994
4655.02 1063
4655.67 1116
4656.31 891
4656.95 889
4657.60 965
4658.24 850
4658.89 843
4659.53 885
4660.17 946
4660.82 919
4661.46 816
4662.10 850
4662.75 837
4663.39 893
4664.04 938
4664.68 968
4665.33 954
4665.97 869
4666.61 771
4667.26 831
4667.90 822
4668.55 769
4669.19 843
4669.84 868
4670.48 997
4671.12 841
4671.77 775
4672.41 858
4673.06 814
4673.70 841
4674.35 875
4674.99 943
4675.64 982
4676.28 1140
4676.93 1030
4677.57 1082
4678.22 1068
4678.86 1075
4679.51 1063
4680.15 973
4680.80 1066
4681.44 988
4682.09 945
4682.74 973
4683.38 957
4684.03 960
4684.67 1003
4685.32 961
4685.96 906
4686.61 929
4687.25 871
4687.90 791
4688.55 820
4689.19 868
4689.84 1035
4690.48 965
4691.13 993
4691.78 957
4692.42 944
4693.07 948
4693.71 852
4694.36 771
4695.01 822
4695.65 833
4696.30 941
4696.95 1004
4697.59 988
4698.24 1047
4698.89 1133
4699.53 1070
4700.18 1387
4700.83 1381
4701.47 1327
4702.12 1362
4702.77 1381
4703.41 1286
4704.06 1120
4704.71 1107
4705.35 1068
4706.00 1073
4706.65 891
4707.29 971
4707.94 1038
4708.59 918
4709.24 882
4709.88 1036
4710.53 922
4711.18 922
4711.83 965
4712.47 1060
4713.12 1044
4713.77 872
4714.42 961
4715.06 923
4715.71 994
4716.36 996
4717.01 918
4717.65 1085
4718.30 1001
4718.95 901
4719.60 985
4720.25 1049
4720.89 969
4721.54 1156
4722.19 1056
4722.84 996
4723.49 1178
4724.13 1162
4724.78 1128
4725.43 1110
4726.08 1297
4726.73 1268
4727.38 1440
4728.03 1431
4728.67 1303
4729.32 1405
4729.97 1480
4730.62 1334
4731.27 1515
4731.92 1222
4732.57 1204
4733.22 1105
4733.86 1082
4734.51 1058
4735.16 1004
4735.81 898
4736.46 959
4737.11 912
4737.76 911
4738.41 889
4739.06 900
4739.71 949
4740.36 1113
4741.01 1139
4741.65 954
4742.30 1140
4742.95 1081
4743.60 1078
4744.25 1035
4744.90 1086
4745.55 1106
4746.20 1052
4746.85 900
4747.50 910
4748.15 1019
4748.80 1055
4749.45 1040
4750.10 912
4750.75 996
4751.40 1043
4752.05 1067
4752.70 1081
4753.35 1038
4754.00 1012
4754.65 1042
4755.30 1127
4755.95 1143
4756.61 1078
4757.26 1182
4757.91 1113
4758.56 954
4759.21 866
4759.86 798
4760.51 915
4761.16 941
4761.81 901
4762.46 930
4763.11 973
4763.76 867
4764.41 887
4765.07 967
4765.72 1038
4766.37 980
4767.02 1104
4767.67 1195
4768.32 1197
4768.97 1214
4769.62 1253
4770.28 1250
4770.93 1188
4771.58 1065
4772.23 1139
4772.88 1048
4773.53 1024
4774.19 897
4774.84 990
4775.49 975
4776.14 883
4776.79 915
4777.44 972
4778.10 831
4778.75 850
4779.40 881
4780.05 957
4780.70 986
4781.36 908
4782.01 958
4782.66 963
4783.31 914
4783.97 867
4784.62 963
4785.27 1009
4785.92 933
4786.58 925
4787.23 861
4787.88 939
4788.53 890
4789.19 839
4789.84 917
4790.49 949
4791.15 939
4791.80 833
4792.45 874
4793.10 852
4793.76 799
4794.41 705
4795.06 953
4795.72 862
4796.37 821
4797.02 913
4797.68 880
4798.33 951
4798.98 855
4799.64 909
4800.29 1028
4800.94 1152
4801.60 1051
4802.25 959
4802.90 928
4803.56 982
4804.21 966
4804.87 990
4805.52 947
4806.17 920
4806.83 882
4807.48 905
4808.14 940
4808.79 925
4809.44 881
4810.10 1011
4810.75 1019
4811.41 838
4812.06 917
4812.71 975
4813.37 922
4814.02 921
4814.68 875
4815.33 903
4815.99 890
4816.64 925
4817.30 941
4817.95 925
4818.61 996
4819.26 923
4819.92 956
4820.57 1076
4821.23 1033
4821.88 1135
4822.53 1197
4823.19 1208
4823.85 1232
4824.50 1169
4825.16 1148
4825.81 1259
4826.47 1360
4827.12 1454
4827.78 1449
4828.43 1412
4829.09 1419
4829.74 1433
4830.40 1519
4831.05 1304
4831.71 1258
4832.37 1217
4833.02 1184
4833.68 1231
4834.33 1186
4834.99 1410
4835.64 1321
4836.30 1338
4836.96 1305
4837.61 1524
4838.27 1571
4838.92 1619
4839.58 1722
4840.24 1600
4840.89 1492
4841.55 1516
4842.21 1680
4842.86 1669
4843.52 1597
4844.18 1568
4844.83 1425
4845.49 1569
4846.14 1541
4846.80 1446
4847.46 1511
4848.11 1585
4848.77 1647
4849.43 1863
4850.09 1824
4850.74 1921
4851.40 2087
4852.06 2376
4852.71 2471
4853.37 2320
4854.03 2364
4854.68 2278
4855.34 2312
4856.00 2066
4856.66 2006
4857.31 2058
4857.97 2090
4858.63 2127
4859.29 2367
4859.94 2337
4860.60 2121
4861.26 2327
4861.92 2336
4862.57 2405
4863.23 2332
4863.89 2207
4864.55 2198
4865.21 2206
4865.86 2225
4866.52 2201
4867.18 2581
4867.84 2444
4868.50 2424
4869.15 2340
4869.81 2137
4870.47 2312
4871.13 2153
4871.79 2037
4872.45 2109
4873.10 2051
4873.76 1929
4874.42 1913
4875.08 1736
4875.74 1761
4876.40 1925
4877.06 1672
4877.71 1674
4878.37 1773
4879.03 1848
4879.69 1792
4880.35 1889
4881.01 1842
4881.67 1776
4882.33 1855
4882.99 1908
4883.65 1493
4884.30 1460
4884.96 1663
4885.62 1503
4886.28 1511
4886.94 1386
4887.60 1360
4888.26 1449
4888.92 1479
4889.58 1522
4890.24 1459
4890.90 1472
4891.56 1575
4892.22 1575
4892.88 1620
4893.54 1628
4894.20 1573
4894.86 1740
4895.52 1469
4896.18 1346
4896.84 1366
4897.50 1370
4898.16 1478
4898.82 1361
4899.48 1242
4900.14 1250
4900.80 1363
4901.46 1197
4902.12 1137
4902.78 1318
4903.44 1324
4904.10 1252
4904.76 1213
4905.42 1244
4906.08 1334
4906.74 1296
4907.40 1175
4908.06 1182
4908.73 1177
4909.39 1061
4910.05 1050
4910.71 1117
4911.37 1137
4912.03 1103
4912.69 1143
4913.35 1082
4914.01 1048
4914.68 980
4915.34 1019
4916.00 1107
4916.66 1046
4917.32 1068
4917.98 1052
4918.64 974
4919.31 1007
4919.97 1070
4920.63 1033
4921.29 992
4921.95 986
4922.61 930
4923.28 878
4923.94 996
4924.60 982
4925.26 1097
4925.92 1023
4926.59 1096
4927.25 1138
4927.91 1051
4928.57 1048
4929.23 1038
4929.90 1088
4930.56 1018
4931.22 1025
4931.88 1128
4932.55 956
4933.21 1040
4933.87 997
4934.53 1042
4935.20 1059
4935.86 1142
4936.52 955
4937.18 1014
4937.85 1085
4938.51 993
4939.17 1013
4939.84 1117
4940.50 1089
4941.16 883
4941.82 833
4942.49 968
4943.15 963
4943.81 1073
4944.48 964
4945.14 937
4945.80 955
4946.47 982
4947.13 943
4947.79 867
4948.46 864
4949.12 829
4949.79 853
4950.45 901
4951.11 822
4951.78 862
4952.44 827
4953.10 778
4953.77 764
4954.43 870
4955.10 931
4955.76 826
4956.42 799
4957.09 737
4957.75 881
4958.42 835
4959.08 834
4959.74 985
4960.41 872
4961.07 811
4961.74 892
4962.40 907
4963.07 934
4963.73 905
4964.40 909
4965.06 1088
4965.73 1221
4966.39 1078
4967.05 1077
4967.72 1291
4968.38 1226
4969.05 1032
4969.71 982
4970.38 1120
4971.04 978
4971.71 890
4972.37 885
4973.04 911
4973.70 879
4974.37 914
4975.04 1005
4975.70 906
4976.37 927
4977.03 957
4977.70 820
4978.36 810
4979.03 912
4979.69 908
4980.36 854
4981.03 885
4981.69 820
4982.36 813
4983.02 919
4983.69 970
4984.35 868
4985.02 886
4985.69 946
4986.35 888
4987.02 888
4987.68 1010
4988.35 979
4989.02 990
4989.68 914
4990.35 883
4991.02 1001
4991.68 833
4992.35 784
4993.02 824
4993.68 810
4994.35 816
4995.02 720
4995.68 807
4996.35 864
4997.02 832
4997.68 769
4998.35 797
4999.02 762
4999.68 845
5000.35 815
5001.02 784
5001.68 889
5002.35 892
5003.02 819
5003.69 928
5004.35 869
5005.02 802
5005.69 817
5006.35 962
5007.02 891
5007.69 853
5008.36 668
5009.02 729
5009.69 757
5010.36 855
5011.03 757
5011.70 886
5012.36 848
5013.03 889
5013.70 851
5014.37 837
5015.04 874
5015.70 917
5016.37 831
5017.04 751
5017.71 791
5018.38 722
5019.04 830
5019.71 780
5020.38 885
5021.05 967
5021.72 1058
5022.39 978
5023.05 1165
5023.72 1385
5024.39 1441
5025.06 1490
5025.73 1405
5026.40 1349
5027.07 1405
5027.74 1294
5028.40 1235
5029.07 1208
5029.74 1209
5030.41 1074
5031.08 899
5031.75 885
5032.42 803
5033.09 700
5033.76 895
5034.43 769
5035.10 812
5035.76 791
5036.43 796
5037.10 818
5037.77 778
5038.44 789
5039.11 857
5039.78 787
5040.45 821
5041.12 827
5041.79 729
5042.46 669
5043.13 711
5043.80 822
5044.47 822
5045.14 766
5045.81 775
5046.48 772
5047.15 761
5047.82 772
5048.49 779
5049.16 826
5049.83 830
5050.50 698
5051.17 734
5051.84 761
5052.51 814
5053.18 762
5053.85 751
5054.52 735
5055.20 739
5055.87 726
5056.54 780
5057.21 789
5057.88 710
5058.55 716
5059.22 752
5059.89 756
5060.56 762
5061.23 747
5061.90 804
5062.58 759
5063.25 710
5063.92 707
5064.59 713
5065.26 699
5065.93 748
5066.60 784
5067.27 800
5067.95 838
5068.62 826
5069.29 738
5069.96 781
5070.63 730
5071.30 752
5071.98 838
5072.65 792
5073.32 837
5073.99 806
5074.66 812
5075.34 772
5076.01 702
5076.68 798
5077.35 830
5078.02 744
5078.70 870
5079.37 894
5080.04 875
5080.71 828
5081.39 928
5082.06 939
5082.73 897
5083.40 854
5084.08 825
5084.75 838
5085.42 850
5086.09 891
5086.77 895
5087.44 823
5088.11 880
5088.79 905
5089.46 909
5090.13 946
5090.80 755
5091.48 863
5092.15 912
5092.82 912
5093.50 904
5094.17 893
5094.84 960
5095.52 1035
5096.19 907
5096.86 876
5097.54 793
5098.21 766
5098.88 816
5099.56 841
5100.23 796
5100.90 937
5101.58 811
5102.25 840
5102.93 917
5103.60 872
5104.27 882
5104.95 933
5105.62 913
5106.30 907
5106.97 905
5107.64 918
5108.32 928
5108.99 853
5109.67 903
5110.34 793
5111.02 915
5111.69 830
5112.36 784
5113.04 887
5113.71 772
5114.39 783
5115.06 865
5115.74 862
5116.41 911
5117.09 854
5117.76 822
5118.44 929
5119.11 883
5119.79 876
5120.46 936
5121.14 1093
5121.81 1078
5122.49 977
5123.16 1019
5123.84 988
5124.51 972
5125.19 988
5125.86 881
5126.54 822
5127.21 859
5127.89 862
5128.56 792
5129.24 855
5129.92 812
5130.59 848
5131.27 922
5131.94 855
5132.62 831
5133.29 761
5133.97 781
5134.65 778
5135.32 741
5136.00 805
5136.67 808
5137.35 879
5138.03 934
5138.70 846
5139.38 751
5140.05 685
5140.73 695
5141.41 793
5142.08 806
5142.76 781
5143.44 697
5144.11 721
5144.79 905
5145.47 910
5146.14 775
5146.82 678
5147.50 807
5148.17 739
5148.85 731
5149.53 715
5150.20 870
5150.88 758
5151.56 678
5152.24 616
5152.91 805
5153.59 745
5154.27 708
5154.94 679
5155.62 694
5156.30 683
5156.98 731
5157.65 705
5158.33 691
5159.01 739
5159.69 737
5160.36 656
5161.04 621
5161.72 664
5162.40 748
5163.07 794
5163.75 766
5164.43 689
5165.11 785
5165.79 852
5166.46 846
5167.14 835
5167.82 938
5168.50 977
5169.18 975
5169.86 891
5170.53 819
5171.21 999
5171.89 893
5172.57 769
5173.25 746
5173.93 764
5174.60 783
5175.28 730
5175.96 740
5176.64 690
5177.32 644
5178.00 719
5178.68 714
5179.36 747
5180.03 745
5180.71 812
5181.39 714
5182.07 749
5182.75 868
5183.43 893
5184.11 836
5184.79 760
5185.47 777
5186.15 805
5186.83 803
5187.51 777
5188.18 750
5188.86 702
5189.54 689
5190.22 653
5190.90 722
5191.58 734
5192.26 794
5192.94 665
5193.62 705
5194.30 745
5194.98 725
5195.66 644
5196.34 727
5197.02 710
5197.70 709
5198.38 649
5199.06 689
5199.74 733
5200.42 813
5201.10 887
5201.78 828
5202.46 767
5203.14 688
5203.82 693
5204.50 803
5205.19 787
5205.87 874
5206.55 815
5207.23 728
5207.91 737
5208.59 820
5209.27 905
5209.95 966
5210.63 957
5211.31 910
5211.99 1200
5212.67 1034
5213.36 1020
5214.04 1000
5214.72 1066
5215.40 943
5216.08 987
5216.76 899
5217.44 882
5218.12 864
5218.81 944
5219.49 888
5220.17 915
5220.85 883
5221.53 941
5222.21 940
5222.90 886
5223.58 946
5224.26 941
5224.94 910
5225.62 804
5226.30 889
5226.99 903
5227.67 896
5228.35 810
5229.03 877
5229.71 829
5230.40 840
5231.08 842
5231.76 868
5232.44 952
5233.13 820
5233.81 792
5234.49 795
5235.17 754
5235.86 812
5236.54 778
5237.22 781
5237.90 792
5238.59 783
5239.27 806
5239.95 822
5240.64 835
5241.32 864
5242.00 837
5242.68 741
5243.37 830
5244.05 817
5244.73 766
5245.42 822
5246.10 863
5246.78 796
5247.47 818
5248.15 951
5248.83 1000
5249.52 905
5250.20 1003
5250.88 933
5251.57 1034
5252.25 1064
5252.93 1010
5253.62 961
5254.30 1100
5254.99 1021
5255.67 980
5256.35 941
5257.04 878
5257.72 947
5258.41 861
5259.09 833
5259.77 816
5260.46 839
5261.14 834
5261.83 859
5262.51 798
5263.20 864
5263.88 860
5264.56 906
5265.25 943
5265.93 867
5266.62 920
5267.30 871
5267.99 897
5268.67 881
5269.36 845
5270.04 931
5270.73 939
5271.41 836
5272.10 782
5272.78 860
5273.47 799
5274.15 751
5274.84 870
5275.52 892
5276.21 823
5276.89 831
5277.58 861
5278.26 898
5278.95 774
5279.63 811
5280.32 944
5281.00 1040
5281.69 1079
5282.38 1004
5283.06 1037
5283.75 1127
5284.43 1028
5285.12 1070
5285.80 1234
5286.49 1136
5287.18 999
5287.86 898
5288.55 912
5289.23 929
5289.92 820
5290.61 834
5291.29 782
5291.98 885
5292.66 853
5293.35 876
5294.04 738
5294.72 806
5295.41 806
5296.10 717
5296.78 843
5297.47 939
5298.16 912
5298.84 934
5299.53 926
5300.22 808
5300.90 908
5301.59 835
5302.28 758
5302.96 813
5303.65 894
5304.34 927
5305.03 937
5305.71 773
5306.40 811
5307.09 909
5307.77 989
5308.46 981
5309.15 1002
5309.84 926
5310.52 924
5311.21 909
5311.90 882
5312.59 979
5313.27 959
5313.96 939
5314.65 924
5315.34 884
5316.02 938
5316.71 902
5317.40 952
5318.09 946
5318.78 830
5319.46 885
5320.15 933
5320.84 991
5321.53 1101
5322.22 1123
5322.90 1369
5323.59 1301
5324.28 1174
5324.97 1180
5325.66 965
5326.35 885
5327.04 845
5327.72 749
5328.41 777
5329.10 859
5329.79 867
5330.48 821
5331.17 818
5331.86 777
5332.54 778
5333.23 774
5333.92 830
5334.61 877
5335.30 885
5335.99 785
5336.68 812
5337.37 937
5338.06 851
5338.75 871
5339.44 860
5340.12 938
5340.81 898
5341.50 961
5342.19 955
5342.88 989
5343.57 947
5344.26 1007
5344.95 935
5345.64 968
5346.33 1053
5347.02 953
5347.71 853
5348.40 844
5349.09 857
5349.78 1019
5350.47 1047
5351.16 1048
5351.85 1090
5352.54 1059
5353.23 1236
5353.92 1229
5354.61 1313
5355.30 1213
5355.99 1290
5356.68 1132
5357.37 1042
5358.06 977
5358.75 852
5359.44 787
5360.14 853
5360.83 688
5361.52 787
5362.21 858
5362.90 769
5363.59 855
5364.28 838
5364.97 762
5365.66 803
5366.35 903
5367.04 1020
5367.74 792
5368.43 740
5369.12 738
5369.81 692
5370.50 664
5371.19 762
5371.88 827
5372.57 774
5373.27 714
5373.96 747
5374.65 740
5375.34 706
5376.03 647
5376.72 743
5377.42 790
5378.11 772
5378.80 713
5379.49 741
5380.18 665
5380.88 667
5381.57 744
5382.26 640
5382.95 660
5383.64 764
5384.34 726
5385.03 702
5385.72 712
5386.41 622
5387.11 709
5387.80 644
5388.49 616
5389.18 620
5389.88 739
5390.57 737
5391.26 750
5391.95 767
5392.65 739
5393.34 812
5394.03 797
5394.72 838
5395.42 838
5396.11 823
5396.80 706
5397.50 720
5398.19 772
5398.88 710
5399.58 783
5400.27 757
5400.96 730
5401.66 708
5402.35 784
5403.04 603
5403.74 720
5404.43 692
5405.12 724
5405.82 717
5406.51 737
5407.20 700
5407.90 668
5408.59 719
5409.28 679
5409.98 772
5410.67 815
5411.37 718
5412.06 727
5412.75 794
5413.45 751
5414.14 761
5414.84 797
5415.53 900
5416.23 682
5416.92 705
5417.61 829
5418.31 709
5419.00 671
5419.70 760
5420.39 789
5421.09 756
5421.78 750
5422.48 775
5423.17 872
5423.87 804
5424.56 868
5425.25 929
5425.95 823
5426.64 739
5427.34 806
5428.03 785
5428.73 687
5429.42 719
5430.12 698
5430.82 754
5431.51 770
5432.21 766
5432.90 845
5433.60 854
5434.29 912
5434.99 849
5435.68 838
5436.38 904
5437.07 963
5437.77 950
5438.47 975
5439.16 913
5439.86 906
5440.55 1084
5441.25 1016
5441.94 995
5442.64 947
5443.34 869
5444.03 901
5444.73 1022
5445.42 1045
5446.12 1008
5446.82 924
5447.51 1104
5448.21 1300
5448.91 1349
5449.60 1448
5450.30 1508
5450.99 1342
5451.69 1434
5452.39 1448
5453.08 1376
5453.78 1210
5454.48 1230
5455.17 1161
5455.87 1084
5456.57 1020
5457.27 1063
5457.96 1010
5458.66 999
5459.36 985
5460.05 1066
5460.75 1101
5461.45 1067
5462.14 1038
5462.84 959
5463.54 975
5464.24 1191
5464.93 1237
5465.63 1023
5466.33 1138
5467.03 1107
5467.72 1267
5468.42 1257
5469.12 1143
5469.82 1225
5470.51 1155
5471.21 1038
5471.91 1130
5472.61 1076
5473.31 1051
5474.00 1106
5474.70 1175
5475.40 1060
5476.10 1084
5476.80 1119
5477.49 1197
5478.19 1118
5478.89 1320
5479.59 1258
5480.29 1395
5480.99 1567
5481.68 1554
5482.38 1739
5483.08 1845
5483.78 2030
5484.48 1813
5485.18 1621
5485.88 1645
5486.57 1531
5487.27 1444
5487.97 1341
5488.67 1410
5489.37 1322
5490.07 1417
5490.77 1394
5491.47 1352
5492.17 1320
5492.87 1307
5493.56 1324
5494.26 1335
5494.96 1439
5495.66 1436
5496.36 1603
5497.06 1690
5497.76 1631
5498.46 1545
5499.16 1695
5499.86 1866
5500.56 1953
5501.26 2449
5501.96 2744
5502.66 3089
5503.36 3418
5504.06 3303
5504.76 3628
5505.46 3371
5506.16 2937
5506.86 2834
5507.56 2531
5508.26 2009
5508.96 1786
5509.66 1562
5510.36 1433
5511.06 1515
5511.76 1614
5512.46 1459
5513.16 1559
5513.86 1653
5514.56 1554
5515.26 1455
5515.96 1393
5516.66 1355
5517.36 1588
5518.07 1577
5518.77 1341
5519.47 1279
5520.17 1298
5520.87 1252
5521.57 1205
5522.27 1210
5522.97 1250
5523.67 1215
5524.37 1166
5525.08 1062
5525.78 1049
5526.48 1055
5527.18 1010
5527.88 1042
5528.58 1022
5529.28 1093
5529.99 1054
5530.69 1069
5531.39 971
5532.09 1046
5532.79 1049
5533.49 958
5534.20 876
5534.90 925
5535.60 854
5536.30 874
5537.00 870
5537.70 810
5538.41 893
5539.11 943
5539.81 914
5540.51 964
5541.22 893
5541.92 847
5542.62 954
5543.32 766
5544.02 939
5544.73 893
5545.43 863
5546.13 864
5546.84 827
5547.54 877
5548.24 820
5548.94 859
5549.65 854
5550.35 888
5551.05 875
5551.75 948
5552.46 785
5553.16 807
5553.86 796
5554.57 776
5555.27 836
5555.97 806
5556.68 840
5557.38 781
5558.08 848
5558.79 850
5559.49 861
5560.19 805
5560.90 793
5561.60 857
5562.30 844
5563.01 823
5563.71 846
5564.41 838
5565.12 869
5565.82 805
5566.53 847
5567.23 914
5567.93 845
5568.64 867
5569.34 722
5570.05 675
5570.75 759
5571.45 751
5572.16 798
5572.86 822
5573.57 757
5574.27 870
5574.98 815
5575.68 802
5576.38 798
5577.09 978
5577.79 796
5578.50 785
5579.20 818
5579.91 863
5580.61 772
5581.32 794
5582.02 778
5582.73 703
5583.43 833
5584.14 730
5584.84 694
5585.55 816
5586.25 868
5586.96 753
5587.66 675
5588.37 755
5589.07 844
5589.78 753
5590.48 725
5591.19 776
5591.89 789
5592.60 774
5593.31 737
5594.01 646
5594.72 651
5595.42 668
5596.13 708
5596.83 783
5597.54 814
5598.25 788
5598.95 762
5599.66 854
5600.36 772
5601.07 689
5601.78 671
5602.48 801
5603.19 719
5603.89 713
5604.60 717
5605.31 769
5606.01 835
5606.72 768
5607.43 802
5608.13 748
5608.84 734
5609.54 625
5610.25 702
5610.96 762
5611.66 690
5612.37 676
5613.08 673
5613.79 752
5614.49 728
5615.20 801
5615.91 718
5616.61 707
5617.32 656
5618.03 771
5618.73 817
5619.44 807
5620.15 810
5620.86 787
5621.56 902
5622.27 821
5622.98 692
5623.69 663
5624.39 719
5625.10 746
5625.81 768
5626.52 808
5627.22 623
5627.93 658
5628.64 697
5629.35 702
5630.05 855
5630.76 925
5631.47 820
5632.18 679
5632.89 792
5633.59 768
5634.30 803
5635.01 748
5635.72 801
5636.43 836
5637.14 791
5637.84 704
5638.55 754
5639.26 725
5639.97 737
5640.68 774
5641.39 896
5642.10 848
5642.80 903
5643.51 821
5644.22 905
5644.93 929
5645.64 829
5646.35 809
5647.06 815
5647.77 711
5648.47 714
5649.18 742
5649.89 751
5650.60 660
5651.31 725
5652.02 809
5652.73 790
5653.44 877
5654.15 875
5654.86 818
5655.57 777
5656.28 798
5656.99 874
5657.70 789
5658.41 935
5659.12 938
5659.83 793
5660.54 951
5661.24 978
5661.95 991
5662.66 916
5663.37 844
5664.08 854
5664.79 967
5665.50 854
5666.21 800
5666.93 778
5667.64 791
5668.35 839
5669.06 724
5669.77 679
5670.48 797
5671.19 887
5671.90 994
5672.61 912
5673.32 964
5674.03 885
5674.74 946
5675.45 1014
5676.16 934
5676.87 857
5677.58 900
5678.29 801
5679.01 704
5679.72 804
5680.43 761
5681.14 763
5681.85 757
5682.56 813
5683.27 746
5683.98 746
5684.69 790
5685.41 888
5686.12 815
5686.83 736
5687.54 741
5688.25 845
5688.96 830
5689.67 679
5690.39 749
5691.10 772
5691.81 675
5692.52 676
5693.23 688
5693.95 767
5694.66 781
5695.37 625
5696.08 629
5696.79 790
5697.51 720
5698.22 650
5698.93 668
5699.64 758
5700.35 779
5701.07 667
5701.78 657
5702.49 713
5703.20 716
5703.92 709
5704.63 539
5705.34 593
5706.05 669
5706.77 641
5707.48 667
5708.19 695
5708.90 637
5709.62 537
5710.33 719
5711.04 701
5711.76 666
5712.47 689
5713.18 766
5713.90 771
5714.61 624
5715.32 648
5716.04 671
5716.75 621
5717.46 686
5718.18 682
5718.89 702
5719.60 682
5720.32 674
5721.03 642
5721.74 631
5722.46 697
5723.17 725
5723.88 606
5724.60 651
5725.31 721
5726.03 629
5726.74 704
5727.45 718
5728.17 760
5728.88 781
5729.60 807
5730.31 854
5731.02 956
5731.74 998
5732.45 848
5733.17 827
5733.88 834
5734.60 771
5735.31 825
5736.02 713
5736.74 784
5737.45 767
5738.17 771
5738.88 710
5739.60 727
5740.31 745
5741.03 795
5741.74 858
5742.46 768
5743.17 636
5743.89 704
5744.60 716
5745.32 684
5746.03 660
5746.75 686
5747.46 684
5748.18 674
5748.89 583
5749.61 716
5750.32 678
5751.04 641
5751.76 645
5752.47 699
5753.19 841
5753.90 829
5754.62 769
5755.33 773
5756.05 774
5756.77 816
5757.48 837
5758.20 878
5758.91 846
5759.63 889
5760.34 819
5761.06 776
5761.78 720
5762.49 774
5763.21 743
5763.93 651
5764.64 705
5765.36 707
5766.07 717
5766.79 736
5767.51 750
5768.22 674
5768.94 699
5769.66 728
5770.37 634
5771.09 630
5771.81 717
5772.52 782
5773.24 782
5773.96 738
5774.67 705
5775.39 817
5776.11 680
5776.83 715
5777.54 747
5778.26 712
5778.98 747
5779.69 726
5780.41 716
5781.13 740
5781.85 748
5782.56 723
5783.28 707
5784.00 781
5784.72 850
5785.43 718
5786.15 672
5786.87 713
5787.59 787
5788.30 842
5789.02 785
5789.74 805
5790.46 745
5791.18 848
5791.89 837
5792.61 876
5793.33 937
5794.05 1025
5794.77 1001
5795.48 921
5796.20 943
5796.92 954
5797.64 999
5798.36 1194
5799.08 1237
5799.80 1424
5800.51 1549
5801.23 1791
5801.95 2313
5802.67 2614
5803.39 2891
5804.11 2939
5804.83 2713
5805.54 2463
5806.26 2363
5806.98 1828
5807.70 1542
5808.42 1408
5809.14 1225
5809.86 1214
5810.58 1153
5811.30 1147
5812.02 1103
5812.74 1250
5813.45 1130
5814.17 1134
5814.89 1175
5815.61 1120
5816.33 1106
5817.05 1236
5817.77 1246
5818.49 1145
5819.21 1115
5819.93 1046
5820.65 1150
5821.37 1054
5822.09 1027
5822.81 1192
5823.53 1067
5824.25 1015
5824.97 951
5825.69 940
5826.41 905
5827.13 928
5827.85 789
5828.57 786
5829.29 877
5830.01 888
5830.73 864
5831.45 724
5832.17 868
5832.89 823
5833.61 822
5834.33 792
5835.06 884
5835.78 730
5836.50 795
5837.22 844
5837.94 800
5838.66 810
5839.38 821
5840.10 786
5840.82 765
5841.54 785
5842.26 863
5842.99 802
5843.71 764
5844.43 804
5845.15 777
5845.87 848
5846.59 740
5847.31 801
5848.04 826
5848.76 758
5849.48 789
5850.20 742
5850.92 686
5851.64 644
5852.36 757
5853.09 724
5853.81 620
5854.53 772
5855.25 747
5855.97 693
5856.70 649
5857.42 700
5858.14 741
5858.86 822
5859.58 737
5860.31 817
5861.03 873
5861.75 895
5862.47 737
5863.20 722
5863.92 784
5864.64 700
5865.36 704
5866.09 686
5866.81 720
5867.53 719
5868.25 702
5868.98 715
5869.70 737
5870.42 748
5871.15 675
5871.87 785
5872.59 753
5873.31 741
5874.04 749
5874.76 822
5875.48 764
5876.21 704
5876.93 745
5877.65 695
5878.38 798
5879.10 752
5879.82 761
5880.55 771
5881.27 761
5881.99 732
5882.72 697
5883.44 690
5884.17 626
5884.89 716
5885.61 730
5886.34 772
5887.06 735
5887.78 747
5888.51 722
5889.23 747
5889.96 757
5890.68 736
5891.41 722
5892.13 737
5892.85 710
5893.58 719
5894.30 671
5895.03 770
5895.75 713
5896.48 699
5897.20 738
5897.92 728
5898.65 830
5899.37 743
5900.10 764
5900.82 762
5901.55 670
5902.27 763
5903.00 843
5903.72 733
5904.45 807
5905.17 803
5905.90 733
5906.62 746
5907.35 699
5908.07 694
5908.80 781
5909.52 696
5910.25 777
5910.97 690
5911.70 719
5912.43 743
5913.15 726
5913.88 844
5914.60 816
5915.33 801
5916.05 781
5916.78 746
5917.50 816
5918.23 823
5918.96 785
5919.68 735
5920.41 721
5921.13 705
5921.86 819
5922.59 893
5923.31 816
5924.04 825
5924.76 735
5925.49 771
5926.22 838
5926.94 829
5927.67 866
5928.40 843
5929.12 875
5929.85 882
5930.58 808
5931.30 841
5932.03 849
5932.76 839
5933.48 899
5934.21 856
5934.94 921
5935.66 948
5936.39 1056
5937.12 1041
5937.84 962
5938.57 1066
5939.30 1072
5940.02 1031
5940.75 1006
5941.48 1102
5942.21 1068
5942.93 1054
5943.66 1066
5944.39 1103
5945.12 1173
5945.84 1059
5946.57 1077
5947.30 1147
5948.03 1171
5948.75 1182
5949.48 1197
5950.21 1266
5950.94 1139
5951.67 1238
5952.39 1470
5953.12 1564
5953.85 1584
5954.58 1590
5955.31 1714
5956.03 1702
5956.76 1634
5957.49 1655
5958.22 1610
5958.95 1535
5959.67 1459
5960.40 1488
5961.13 1524
5961.86 1485
5962.59 1629
5963.32 1627
5964.05 1634
5964.77 1814
5965.50 1777
5966.23 1914
5966.96 2134
5967.69 2285
5968.42 2443
5969.15 2763
5969.88 3099
5970.61 3205
5971.33 3256
5972.06 2766
5972.79 2657
5973.52 2402
5974.25 2343
5974.98 2108
5975.71 1946
5976.44 2070
5977.17 1990
5977.90 1996
5978.63 1855
5979.36 1852
5980.09 2024
5980.82 2032
5981.55 2053
5982.28 2257
5983.01 2350
5983.74 2485
5984.46 2239
5985.19 2228
5985.92 2414
5986.65 2366
5987.38 2339
5988.11 2209
5988.85 2167
5989.58 2152
5990.31 2232
5991.04 2116
5991.77 2221
5992.50 2296
5993.23 2409
5993.96 2322
5994.69 2273
5995.42 2115
5996.15 2354
5996.88 2353
5997.61 2274
5998.34 2232
5999.07 2468
5999.80 2530
6000.53 2502
6001.26 2409
6002.00 2221
6002.73 2265
6003.46 2428
6004.19 2469
6004.92 2295
6005.65 2149
6006.38 2222
6007.11 2248
6007.84 2424
6008.58 2445
6009.31 2297
6010.04 2432
6010.77 2826
6011.50 3446
6012.23 4000
6012.96 4662
6013.70 5257
6014.43 5992
6015.16 6986
6015.89 7392
6016.62 7948
6017.36 8144
6018.09 7826
6018.82 7439
6019.55 6881
6020.28 6141
6021.02 5199
6021.75 4495
6022.48 3765
6023.21 3053
6023.94 2713
6024.68 2327
6025.41 2200
6026.14 2130
6026.87 1927
6027.61 1831
6028.34 1703
6029.07 1862
6029.80 1731
6030.54 1738
6031.27 1790
6032.00 1713
6032.73 1604
6033.47 1636
6034.20 1693
6034.93 1574
6035.67 1523
6036.40 1507
6037.13 1628
6037.87 1614
6038.60 1589
6039.33 1633
6040.07 1709
6040.80 1555
6041.53 1665
6042.27 1802
6043.00 1861
6043.73 1858
6044.47 1917
6045.20 1827
6045.93 1925
6046.67 2015
6047.40 1981
6048.13 2026
6048.87 2022
6049.60 2140
6050.34 2143
6051.07 2211
6051.80 2137
6052.54 2198
6053.27 2472
6054.01 2680
6054.74 2988
6055.47 3162
6056.21 3042
6056.94 3282
6057.68 3188
6058.41 2941
6059.15 2624
6059.88 2462
6060.61 2266
6061.35 2061
6062.08 1948
6062.82 1907
6063.55 1860
6064.29 1802
6065.02 1867
6065.76 1758
6066.49 1739
6067.23 1787
6067.96 1766
6068.70 1786
6069.43 1767
6070.17 1798
6070.90 1835
6071.64 1808
6072.37 1653
6073.11 1565
6073.84 1475
6074.58 1464
6075.31 1378
6076.05 1442
6076.78 1473
6077.52 1506
6078.26 1553
6078.99 1321
6079.73 1378
6080.46 1483
6081.20 1536
6081.93 1485
6082.67 1392
6083.41 1321
6084.14 1355
6084.88 1375
6085.61 1462
6086.35 1323
6087.09 1248
6087.82 1208
6088.56 1147
6089.30 1174
6090.03 1161
6090.77 1281
6091.50 1404
6092.24 1238
6092.98 1196
6093.71 1218
6094.45 1270
6095.19 1313
6095.92 1290
6096.66 1361
6097.40 1360
6098.13 1274
6098.87 1335
6099.61 1247
6100.34 1239
6101.08 1237
6101.82 1202
6102.56 1194
6103.29 1180
6104.03 1197
6104.77 1201
6105.50 1124
6106.24 1131
6106.98 1179
6107.72 1199
6108.45 1205
6109.19 1152
6109.93 1086
6110.67 1183
6111.40 1148
6112.14 1105
6112.88 1224
6113.62 1211
6114.35 1234
6115.09 1232
6115.83 1225
6116.57 1180
6117.31 1189
6118.04 1161
6118.78 1248
6119.52 1224
6120.26 1219
6121.00 1215
6121.73 1248
6122.47 1224
6123.21 1165
6123.95 1164
6124.69 1196
6125.43 1265
6126.16 1216
6126.90 1177
6127.64 1343
6128.38 1260
6129.12 1221
6129.86 1292
6130.60 1342
6131.33 1261
6132.07 1216
6132.81 1312
6133.55 1442
6134.29 1402
6135.03 1393
6135.77 1355
6136.51 1360
6137.25 1301
6137.99 1222
6138.73 1306
6139.46 1297
6140.20 1287
6140.94 1202
6141.68 1254
6142.42 1306
6143.16 1247
6143.90 1310
6144.64 1255
6145.38 1204
6146.12 1222
6146.86 1276
6147.60 1166
6148.34 1226
6149.08 1246
6149.82 1407
6150.56 1327
6151.30 1239
6152.04 1252
6152.78 1265
6153.52 1346
6154.26 1330
6155.00 1379
6155.74 1323
6156.48 1340
6157.22 1493
6157.96 1418
6158.70 1417
6159.44 1358
6160.18 1412
6160.92 1437
6161.66 1482
6162.40 1539
6163.15 1471
6163.89 1509
6164.63 1485
6165.37 1610
6166.11 1636
6166.85 1818
6167.59 1942
6168.33 1891
6169.07 2135
6169.81 2173
6170.55 2207
6171.30 2312
6172.04 2123
6172.78 2170
6173.52 2281
6174.26 2079
6175.00 2111
6175.74 2026
6176.49 1925
6177.23 1853
6177.97 1724
6178.71 1793
6179.45 1855
6180.19 1674
6180.94 1740
6181.68 1702
6182.42 1691
6183.16 1881
6183.90 1893
6184.65 1994
6185.39 2105
6186.13 1980
6186.87 2112
6187.61 2103
6188.36 2101
6189.10 2021
6189.84 2171
6190.58 2121
6191.33 2146
6192.07 2183
6192.81 2213
6193.55 2217
6194.30 2660
6195.04 2580
6195.78 2546
6196.52 2739
6197.27 2757
6198.01 2774
6198.75 2832
6199.49 2703
6200.24 2644
6200.98 2665
6201.72 2607
6202.47 2706
6203.21 2704
6203.95 2609
6204.70 2657
6205.44 2755
6206.18 3001
6206.93 3691
6207.67 4326
6208.41 5486
6209.16 7026
6209.90 8759
6210.64 10729
6211.39 12858
6212.13 14738
6212.87 15440
6213.62 15575
6214.36 14903
6215.11 13690
6215.85 11777
6216.59 9883
6217.34 8284
6218.08 6623
6218.83 5246
6219.57 4664
6220.31 3943
6221.06 3245
6221.80 2993
6222.55 2779
6223.29 2711
6224.04 2868
6224.78 2866
6225.52 2723
6226.27 2918
6227.01 3196
6227.76 3321
6228.50 3422
6229.25 3193
6229.99 3063
6230.74 2898
6231.48 2616
6232.23 2358
6232.97 1974
6233.72 1902
6234.46 1700
6235.21 1667
6235.95 1740
6236.70 1769
6237.44 1688
6238.19 1689
6238.93 1812
6239.68 1875
6240.42 1838
6241.17 1884
6241.91 1788
6242.66 2003
6243.40 1789
6244.15 1919
6244.90 1837
6245.64 1983
6246.39 2023
6247.13 2234
6247.88 2154
6248.62 2250
6249.37 2532
6250.12 2684
6250.86 3072
6251.61 3441
6252.35 3439
6253.10 3330
6253.85 3159
6254.59 2991
6255.34 2597
6256.09 2405
6256.83 2229
6257.58 2192
6258.32 2147
6259.07 2098
6259.82 2070
6260.56 2061
6261.31 2193
6262.06 2121
6262.80 2009
6263.55 2073
6264.30 2091
6265.04 2090
6265.79 2015
6266.54 1884
6267.29 1884
6268.03 1766
6268.78 1976
6269.53 1823
6270.27 1832
6271.02 1893
6271.77 1933
6272.52 1790
6273.26 1982
6274.01 1830
6274.76 1891
6275.50 1877
6276.25 1943
6277.00 1892
6277.75 1939
6278.49 1910
6279.24 1904
6279.99 2036
6280.74 1903
6281.49 1939
6282.23 2031
6282.98 1972
6283.73 1790
6284.48 1754
6285.23 1734
6285.97 1676
6286.72 1628
6287.47 1639
6288.22 1618
6288.97 1688
6289.71 1791
6290.46 1831
6291.21 1893
6291.96 1733
6292.71 1764
6293.46 1748
6294.21 1641
6294.95 1555
6295.70 1543
6296.45 1505
6297.20 1498
6297.95 1464
6298.70 1606
6299.45 1581
6300.20 1587
6300.94 1638
6301.69 1506
6302.44 1473
6303.19 1384
6303.94 1494
6304.69 1422
6305.44 1424
6306.19 1315
6306.94 1225
6307.69 1330
6308.44 1410
6309.19 1343
6309.94 1275
6310.69 1393
6311.43 1362
6312.18 1256
6312.93 1407
6313.68 1345
6314.43 1425
6315.18 1351
6315.93 1342
6316.68 1441
6317.43 1363
6318.18 1478
6318.93 1446
6319.68 1440
6320.43 1508
6321.18 1420
6321.93 1399
6322.68 1473
6323.43 1462
6324.18 1240
6324.94 1300
6325.69 1230
6326.44 1240
6327.19 1154
6327.94 1138
6328.69 1172
6329.44 1147
6330.19 1246
6330.94 1174
6331.69 1180
6332.44 1270
6333.19 1218
6333.94 1216
6334.69 1085
6335.45 1069
6336.20 1107
6336.95 1168
6337.70 1141
6338.45 1115
6339.20 1071
6339.95 1062
6340.70 1180
6341.46 1190
6342.21 1145
6342.96 1177
6343.71 1160
6344.46 1107
6345.21 1069
6345.96 1047
6346.72 1057
6347.47 1089
6348.22 1114
6348.97 1131
6349.72 1158
6350.48 1096
6351.23 1185
6351.98 1223
6352.73 1384
6353.48 1321
6354.24 1260
6354.99 1326
6355.74 1255
6356.49 1323
6357.24 1411
6358.00 1338
6358.75 1413
6359.50 1293
6360.25 1268
6361.01 1320
6361.76 1328
6362.51 1366
6363.26 1208
6364.02 1122
6364.77 1132
6365.52 1164
6366.28 1176
6367.03 1199
6367.78 1148
6368.53 1148
6369.29 1222
6370.04 1176
6370.79 1147
6371.55 1095
6372.30 1075
6373.05 1291
6373.81 1224
6374.56 1272
6375.31 1150
6376.07 1035
6376.82 1128
6377.57 1229
6378.33 1161
6379.08 1218
6379.83 1069
6380.59 1114
6381.34 1112
6382.10 1038
6382.85 1218
6383.60 1123
6384.36 1214
6385.11 1150
6385.87 1088
6386.62 1221
6387.37 1191
6388.13 1089
6388.88 1191
6389.64 1057
6390.39 1045
6391.14 1120
6391.90 1011
6392.65 957
6393.41 1135
6394.16 1195
6394.92 1036
6395.67 1061
6396.43 1062
6397.18 983
6397.94 1050
6398.69 1027
6399.45 990
6400.20 975
6400.96 1046
6401.71 1097
6402.47 933
6403.22 942
6403.98 978
6404.73 945
6405.49 996
6406.24 1002
6407.00 952
6407.75 995
6408.51 1069
6409.26 1039
6410.02 1041
6410.77 1084
6411.53 1053
6412.28 1024
6413.04 1018
6413.80 1013
6414.55 1000
6415.31 1055
6416.06 1031
6416.82 998
6417.57 986
6418.33 953
6419.09 906
6419.84 996
6420.60 1020
6421.35 994
6422.11 906
6422.87 993
6423.62 952
6424.38 994
6425.14 1006
6425.89 985
6426.65 944
6427.40 1002
6428.16 1010
6428.92 1040
6429.67 1029
6430.43 1042
6431.19 964
6431.94 884
6432.70 1017
6433.46 980
6434.22 978
6434.97 1049
6435.73 936
6436.49 960
6437.24 954
6438.00 951
6438.76 988
6439.51 955
6440.27 965
6441.03 1121
6441.79 1007
6442.54 923
6443.30 1027
6444.06 1043
6444.82 985
6445.57 1031
6446.33 1010
6447.09 1071
6447.85 981
6448.60 1022
6449.36 1000
6450.12 924
6450.88 1012
6451.64 979
6452.39 971
6453.15 927
6453.91 1075
6454.67 1134
6455.43 1136
6456.18 1086
6456.94 934
6457.70 1124
6458.46 1080
6459.22 1067
6459.98 1149
6460.73 1132
6461.49 1166
6462.25 1128
6463.01 1071
6463.77 1120
6464.53 1097
6465.29 1077
6466.04 1132
6466.80 1162
6467.56 1142
6468.32 1091
6469.08 1164
6469.84 1109
6470.60 1133
6471.36 1197
6472.12 1093
6472.87 1133
6473.63 1143
6474.39 1139
6475.15 1240
6475.91 1281
6476.67 1266
6477.43 1308
6478.19 1242
6478.95 1332
6479.71 1254
6480.47 1289
6481.23 1364
6481.99 1342
6482.75 1284
6483.51 1199
6484.27 1258
6485.03 1336
6485.79 1358
6486.55 1353
6487.31 1349
6488.07 1433
6488.83 1439
6489.59 1538
6490.35 1501
6491.11 1553
6491.87 1553
6492.63 1498
6493.39 1603
6494.15 1652
6494.91 1811
6495.67 1959
6496.43 1922
6497.19 2120
6497.95 2179
6498.71 2196
6499.47 2135
6500.23 2086
6500.99 2064
6501.76 2194
6502.52 2120
6503.28 2141
6504.04 2182
6504.80 2193
6505.56 2077
6506.32 2132
6507.08 2229
6507.84 2196
6508.61 2322
6509.37 2401
6510.13 2497
6510.89 2443
6511.65 2621
6512.41 2827
6513.17 2867
6513.94 2753
6514.70 2741
6515.46 2662
6516.22 2629
6516.98 2727
6517.74 2738
6518.51 2542
6519.27 2643
6520.03 2618
6520.79 2596
6521.55 2977
6522.32 2929
6523.08 3054
6523.84 3146
6524.60 3416
6525.36 3483
6526.13 3556
6526.89 3782
6527.65 4050
6528.41 4327
6529.18 4748
6529.94 4883
6530.70 4957
6531.46 5254
6532.23 5239
6532.99 5496
6533.75 5448
6534.51 5513
6535.28 6078
6536.04 7428
6536.80 9048
6537.57 10840
6538.33 13130
6539.09 15200
6539.85 16818
6540.62 17450
6541.38 16723
6542.14 15178
6542.91 13325
6543.67 11385
6544.43 9512
6545.20 7232
6545.96 5837
6546.72 4900
6547.49 3992
6548.25 3399
6549.02 3008
6549.78 2838
6550.54 2527
6551.31 2432
6552.07 2424
6552.83 2424
6553.60 2368
6554.36 2317
6555.13 2278
6555.89 2336
6556.65 2091
6557.42 2086
6558.18 2113
6558.95 2030
6559.71 1999
6560.47 1958
6561.24 1860
6562.00 1935
6562.77 1938
6563.53 2070
6564.30 2045
6565.06 2154
6565.83 2442
6566.59 2414
6567.36 2464
6568.12 2601
6568.88 2544
6569.65 2448
6570.41 2490
6571.18 2538
6571.94 2288
6572.71 2392
6573.47 2392
6574.24 2407
6575.00 2419
6575.77 2364
6576.53 2518
6577.30 2692
6578.07 2859
6578.83 2863
6579.60 2890
6580.36 3164
6581.13 3083
6581.89 3075
6582.66 3213
6583.42 3286
6584.19 3114
6584.96 3139
6585.72 3057
6586.49 2948
6587.25 2879
6588.02 2805
6588.78 2724
6589.55 2590
6590.32 2440
6591.08 2382
6591.85 2656
6592.61 2716
6593.38 2744
6594.15 3199
6594.91 3465
6595.68 3858
6596.45 3943
6597.21 4456
6597.98 4777
6598.75 4660
6599.51 4680
6600.28 4532
6601.05 4193
6601.81 3900
6602.58 3494
6603.35 3077
6604.11 2824
6604.88 2620
6605.65 2415
6606.41 2313
6607.18 2123
6607.95 2048
6608.71 2212
6609.48 2160
6610.25 2224
6611.02 2127
6611.78 2188
6612.55 2117
6613.32 2016
6614.09 2146
6614.85 2161
6615.62 2009
6616.39 1949
6617.16 1914
6617.92 1771
6618.69 1755
6619.46 1747
6620.23 1780
6620.99 1869
6621.76 1814
6622.53 1765
6623.30 1801
6624.07 1755
6624.83 1858
6625.60 1808
6626.37 1847
6627.14 1825
6627.91 1790
6628.67 1768
6629.44 1705
6630.21 1681
6630.98 1718
6631.75 1627
6632.52 1594
6633.29 1796
6634.05 1802
6634.82 1974
6635.59 1974
6636.36 2176
6637.13 2240
6637.90 2226
6638.67 2359
6639.43 2359
6640.20 2174
6640.97 2152
6641.74 1900
6642.51 1766
6643.28 1771
6644.05 1650
6644.82 1650
6645.59 1629
6646.36 1613
6647.13 1490
6647.90 1436
6648.66 1543
6649.43 1582
6650.20 1640
6650.97 1514
6651.74 1571
6652.51 1597
6653.28 1552
6654.05 1655
6654.82 1654
6655.59 1662
6656.36 1536
6657.13 1722
6657.90 1682
6658.67 1708
6659.44 1727
6660.21 1676
6660.98 1646
6661.75 1566
6662.52 1553
6663.29 1471
6664.06 1443
6664.83 1474
6665.60 1507
6666.37 1542
6667.14 1522
6667.91 1590
6668.69 1425
6669.46 1530
6670.23 1525
6671.00 1460
6671.77 1582
6672.54 1576
6673.31 1523
6674.08 1629
6674.85 1678
6675.62 1581
6676.39 1548
6677.16 1605
6677.94 1667
6678.71 1621
6679.48 1497
6680.25 1529
6681.02 1669
6681.79 1661
6682.56 1679
6683.33 1613
6684.11 1670
6684.88 1781
6685.65 2116
6686.42 1976
6687.19 2194
6687.96 2426
6688.74 2533
6689.51 2366
6690.28 2284
6691.05 2398
6691.82 2252
6692.60 1881
6693.37 1811
6694.14 1780
6694.91 1593
6695.68 1516
6696.46 1461
6697.23 1545
6698.00 1375
6698.77 1504
6699.55 1438
6700.32 1457
6701.09 1444
6701.86 1491
6702.64 1466
6703.41 1491
6704.18 1422
6704.95 1594
6705.73 1556
6706.50 1525
6707.27 1436
6708.04 1483
6708.82 1463
6709.59 1488
6710.36 1309
6711.14 1320
6711.91 1401
6712.68 1420
6713.46 1395
6714.23 1448
6715.00 1292
6715.78 1268
6716.55 1362
6717.32 1316
6718.10 1303
6718.87 1235
6719.64 1155
6720.42 1363
6721.19 1322
6721.96 1206
6722.74 1238
6723.51 1249
6724.28 1172
6725.06 1211
6725.83 1269
6726.61 1304
6727.38 1277
6728.15 1337
6728.93 1324
6729.70 1264
6730.48 1289
6731.25 1236
6732.02 1366
6732.80 1177
6733.57 1304
6734.35 1285
6735.12 1169
6735.90 1263
6736.67 1284
6737.45 1306
6738.22 1398
6738.99 1297
6739.77 1452
6740.54 1412
6741.32 1506
6742.09 1413
6742.87 1400
6743.64 1383
6744.42 1291
6745.19 1289
6745.97 1377
6746.74 1496
6747.52 1469
6748.29 1315
6749.07 1364
6749.84 1451
6750.62 1586
6751.40 1654
6752.17 1669
6752.95 1788
6753.72 1915
6754.50 2065
6755.27 2319
6756.05 2134
6756.82 2119
6757.60 2126
6758.38 1960
6759.15 1809
6759.93 1687
6760.70 1680
6761.48 1394
6762.25 1379
6763.03 1352
6763.81 1335
6764.58 1364
6765.36 1339
6766.14 1376
6766.91 1247
6767.69 1224
6768.46 1408
6769.24 1458
6770.02 1287
6770.79 1253
6771.57 1333
6772.35 1360
6773.12 1387
6773.90 1420
6774.68 1273
6775.45 1295
6776.23 1240
6777.01 1176
6777.78 1131
6778.56 1295
6779.34 1287
6780.11 1383
6780.89 1231
6781.67 1135
6782.45 1268
6783.22 1240
6784.00 1170
6784.78 1250
6785.56 1137
6786.33 1078
6787.11 1181
6787.89 1133
6788.66 1280
6789.44 1200
6790.22 1131
6791.00 1142
6791.78 1099
6792.55 1086
6793.33 1170
6794.11 1124
6794.89 1105
6795.66 1078
6796.44 1089
6797.22 1091
6798.00 1077
6798.78 1073
6799.55 1119
6800.33 1079
6801.11 1031
6801.89 1080
6802.67 1091
6803.45 1228
6804.22 1213
6805.00 1195
6805.78 1252
6806.56 1210
6807.34 1278
6808.12 1406
6808.90 1383
6809.67 1356
6810.45 1338
6811.23 1341
6812.01 1234
6812.79 1130
6813.57 1123
6814.35 1121
6815.13 1300
6815.91 1149
6816.68 1168
6817.46 1151
6818.24 1134
6819.02 1143
6819.80 1220
6820.58 1173
6821.36 1150
6822.14 1012
6822.92 1158
6823.70 1198
6824.48 1216
6825.26 1165
6826.04 1113
6826.82 1150
6827.60 1095
6828.38 1139
6829.16 1262
6829.94 1191
6830.72 1019
6831.50 1052
6832.28 1119
6833.06 1184
6833.84 1159
6834.62 1148
6835.40 1171
6836.18 1337
6836.96 1138
6837.74 1126
6838.52 1175
6839.30 1131
6840.08 1178
6840.86 1306
6841.64 1053
6842.42 1131
6843.20 1106
6843.98 1142
6844.76 1162
6845.54 1111
6846.32 1068
6847.10 1235
6847.89 1209
6848.67 1086
6849.45 1221
6850.23 1501
6851.01 1640
6851.79 1949
6852.57 2212
6853.35 2725
6854.13 2865
6854.92 2948
6855.70 2858
6856.48 2800
6857.26 2562
6858.04 2205
6858.82 1990
6859.60 1792
6860.39 1644
6861.17 1529
6861.95 1366
6862.73 1344
6863.51 1305
6864.29 1186
6865.08 1294
6865.86 1289
6866.64 1249
6867.42 1395
6868.20 1481
6868.99 1595
6869.77 1551
6870.55 1514
6871.33 1612
6872.12 1590
6872.90 1455
6873.68 1392
6874.46 1499
6875.24 1481
6876.03 1272
6876.81 1324
6877.59 1400
6878.38 1367
6879.16 1297
6879.94 1365
6880.72 1443
6881.51 1539
6882.29 1481
6883.07 1481
6883.85 1558
6884.64 1703
6885.42 1672
6886.20 1809
6886.99 1849
6887.77 2160
6888.55 2283
6889.34 2797
6890.12 3396
6890.90 3724
6891.69 3651
6892.47 3663
6893.25 3407
6894.04 2976
6894.82 2427
6895.60 2214
6896.39 2055
6897.17 1854
6897.96 1838
6898.74 1706
6899.52 1751
6900.31 1644
6901.09 1690
6901.88 1688
6902.66 1698
6903.44 1710
6904.23 1628
6905.01 1770
6905.80 1802
6906.58 1763
6907.36 1850
6908.15 1744
6908.93 1722
6909.72 1557
6910.50 1604
6911.29 1633
6912.07 1413
6912.86 1390
6913.64 1441
6914.42 1397
6915.21 1387
6915.99 1445
6916.78 1411
6917.56 1493
6918.35 1441
6919.13 1402
6919.92 1310
6920.70 1339
6921.49 1357
6922.27 1354
6923.06 1369
6923.84 1308
6924.63 1446
6925.42 1391
6926.20 1285
6926.99 1375
6927.77 1430
6928.56 1450
6929.34 1513
6930.13 1491
6930.91 1455
6931.70 1485
6932.48 1546
6933.27 1457
6934.06 1432
6934.84 1674
6935.63 1617
6936.41 1746
6937.20 1779
6937.99 1635
6938.77 1774
6939.56 1694
6940.34 1689
6941.13 1621
6941.92 1647
6942.70 1625
6943.49 1698
6944.28 1706
6945.06 1682
6945.85 1841
6946.64 1866
6947.42 1852
6948.21 1849
6949.00 1970
6949.78 2072
6950.57 2063
6951.36 2013
6952.14 2058
6952.93 2000
6953.72 2069
6954.50 2047
6955.29 2026
6956.08 1987
6956.86 1939
6957.65 2042
6958.44 2157
6959.23 2215
6960.01 2088
6960.80 2095
6961.59 2246
6962.38 2170
6963.16 2159
6963.95 2316
6964.74 2202
6965.53 1938
6966.31 2007
6967.10 2089
6967.89 2097
6968.68 2152
6969.46 2237
6970.25 2316
6971.04 2319
6971.83 2335
6972.62 2450
6973.40 2584
6974.19 2501
6974.98 2547
6975.77 2466
6976.56 2418
6977.34 2428
6978.13 2586
6978.92 2815
6979.71 2843
6980.50 2777
6981.29 2856
6982.08 2881
6982.86 3226
6983.65 3271
6984.44 3661
6985.23 4282
6986.02 5244
6986.81 6600
6987.60 7497
6988.39 8661
6989.17 9562
6989.96 9757
6990.75 9595
6991.54 9230
6992.33 8216
6993.12 6914
6993.91 5981
6994.70 5183
6995.49 4434
6996.28 3992
6997.07 3823
6997.86 3699
6998.64 3895
6999.43 4299
7000.22 5199
7001.01 6429
7001.80 7497
7002.59 8640
7003.38 9270
7004.17 10044
7004.96 9639
7005.75 8908
7006.54 7923
7007.33 6650
7008.12 5621
7008.91 4767
7009.70 3934
7010.49 3406
7011.28 3060
7012.07 2752
7012.86 2513
7013.65 2540
7014.44 2691
7015.23 2720
7016.02 2701
7016.81 2782
7017.61 2776
7018.40 2807
7019.19 2626
7019.98 2491
7020.77 2394
7021.56 2155
7022.35 2160
7023.14 1932
7023.93 1803
7024.72 1868
7025.51 1934
7026.30 1887
7027.10 2026
7027.89 2028
7028.68 2038
7029.47 2124
7030.26 2218
7031.05 2202
7031.84 2225
7032.63 2108
7033.43 2175
7034.22 2022
7035.01 1841
7035.80 1836
7036.59 1763
7037.38 1680
7038.18 1742
7038.97 1783
7039.76 1895
7040.55 1975
7041.34 1907
7042.13 1890
7042.93 1884
7043.72 1932
7044.51 1908
7045.30 2161
7046.09 2132
7046.89 1903
7047.68 1839
7048.47 1886
7049.26 1849
7050.06 1904
7050.85 2100
7051.64 2281
7052.43 2378
7053.23 2573
7054.02 2650
7054.81 2544
7055.60 2589
7056.40 2464
7057.19 2216
7057.98 1915
7058.77 1726
7059.57 1750
7060.36 1853
7061.15 1758
7061.95 1757
7062.74 1680
7063.53 1654
7064.33 1733
7065.12 1711
7065.91 1521
7066.71 1621
7067.50 1715
7068.29 1835
7069.09 1709
7069.88 1692
7070.67 1626
7071.47 1696
7072.26 1826
7073.05 1777
7073.85 1641
7074.64 1736
7075.44 1751
7076.23 1768
7077.02 1589
7077.82 1559
7078.61 1516
7079.41 1541
7080.20 1423
7080.99 1565
7081.79 1519
7082.58 1540
7083.38 1609
7084.17 1578
7084.96 1706
7085.76 1632
7086.55 1595
7087.35 1538
7088.14 1596
7088.94 1704
7089.73 1800
7090.53 1942
7091.32 1931
7092.12 1938
7092.91 1962
7093.71 1811
7094.50 1756
7095.29 1714
7096.09 1597
7096.88 1418
7097.68 1317
7098.48 1331
7099.27 1314
7100.07 1346
7100.86 1310
7101.66 1285
7102.45 1197
7103.25 1192
7104.04 1225
7104.84 1222
7105.63 1144
7106.43 1124
7107.22 1042
7108.02 1074
7108.82 1053
7109.61 1055
7110.41 1007
7111.20 985
7112.00 999
7112.79 1045
7113.59 1029
7114.39 1091
7115.18 1026
7115.98 1007
7116.77 1004
7117.57 953
7118.37 1024
7119.16 1092
7119.96 1139
7120.76 1070
7121.55 1096
7122.35 1045
7123.15 1021
7123.94 959
7124.74 1017
7125.53 968
7126.33 1025
7127.13 1028
7127.93 1118
7128.72 997
7129.52 960
7130.32 997
7131.11 1022
7131.91 1018
7132.71 1068
7133.50 1026
7134.30 1007
7135.10 1107
7135.90 1135
7136.69 1067
7137.49 975
7138.29 1003
7139.08 1064
7139.88 969
7140.68 1022
7141.48 964
7142.27 961
7143.07 1021
7143.87 1025
7144.67 926
7145.46 968
7146.26 1021
7147.06 1039
7147.86 1046
7148.66 971
7149.45 965
7150.25 1036
7151.05 1005
7151.85 944
7152.65 948
7153.44 950
7154.24 1050
7155.04 965
7155.84 874
7156.64 998
7157.44 978
7158.23 957
7159.03 962
7159.83 938
7160.63 995
7161.43 1071
7162.23 982
7163.03 915
7163.83 976
7164.62 923
7165.42 914
7166.22 944
7167.02 912
7167.82 899
7168.62 867
7169.42 815
7170.22 901
7171.02 958
7171.82 820
7172.61 802
7173.41 1012
7174.21 1011
7175.01 1057
7175.81 1027
7176.61 896
7177.41 856
7178.21 921
7179.01 887
7179.81 997
7180.61 871
7181.41 905
7182.21 920
7183.01 1033
7183.81 996
7184.61 1120
7185.41 1116
7186.21 1155
7187.01 1100
7187.81 1093
7188.61 1072
7189.41 1072
7190.21 967
7191.01 940
7191.81 883
7192.61 873
7193.41 879
7194.21 900
7195.01 844
7195.81 843
7196.61 892
7197.41 839
7198.21 834
7199.01 836
7199.82 798
7200.62 826
7201.42 919
7202.22 910
7203.02 779
7203.82 852
7204.62 879
7205.42 805
7206.22 733
7207.02 732
7207.83 800
7208.63 760
7209.43 768
7210.23 846
7211.03 828
7211.83 821
7212.63 753
7213.44 798
7214.24 750
7215.04 798
7215.84 902
7216.64 851
7217.44 817
7218.25 813
7219.05 886
7219.85 930
7220.65 839
7221.45 857
7222.26 798
7223.06 877
7223.86 915
7224.66 882
7225.46 813
7226.27 900
7227.07 870
7227.87 855
7228.67 815
7229.48 859
7230.28 824
7231.08 902
7231.88 932
7232.69 909
7233.49 933
7234.29 924
7235.09 958
7235.90 1055
7236.70 948
7237.50 1011
7238.30 1007
7239.11 1058
7239.91 1076
7240.71 1128
7241.52 1209
7242.32 1284
7243.12 1386
7243.93 1307
7244.73 1313
7245.53 1232
7246.34 1195
7247.14 1073
7247.94 1085
7248.75 1101
7249.55 985
7250.35 941
7251.16 963
7251.96 944
7252.76 1019
7253.57 944
7254.37 956
7255.18 968
7255.98 967
7256.78 956
7257.59 992
7258.39 928
7259.20 1000
7260.00 1139
7260.80 1045
7261.61 980
7262.41 966
7263.22 1001
7264.02 1100
7264.83 957
7265.63 917
7266.43 1007
7267.24 1007
7268.04 1022
7268.85 1027
7269.65 1051
7270.46 1102
7271.26 1077
7272.07 1052
7272.87 1077
7273.68 1185
7274.48 1183
7275.29 1209
7276.09 1132
7276.90 1145
7277.70 1215
7278.51 1267
7279.31 1255
7280.12 1278
7280.92 1176
7281.73 1221
7282.53 1391
7283.34 1570
7284.14 1728
7284.95 2075
7285.76 2461
7286.56 3015
7287.37 3461
7288.17 3917
7288.98 4006
7289.78 3647
7290.59 3483
7291.40 3141
7292.20 2812
7293.01 2405
7293.81 2115
7294.62 1789
7295.43 1548
7296.23 1327
7297.04 1391
7297.84 1291
7298.65 1184
7299.46 1228
7300.26 1289
7301.07 1341
7301.88 1298
7302.68 1269
7303.49 1223
7304.30 1200
7305.10 1270
7305.91 1211
7306.72 1250
7307.52 1322
7308.33 1332
7309.14 1351
7309.94 1356
7310.75 1434
7311.56 1573
7312.36 1660
7313.17 1803
7313.98 1985
7314.79 1907
7315.59 1810
7316.40 1714
7317.21 1819
7318.01 1844
7318.82 1864
7319.63 1983
7320.44 2136
7321.24 2490
7322.05 2659
7322.86 2752
7323.67 2913
7324.47 3050
7325.28 2991
7326.09 2869
7326.90 2592
7327.71 2278
7328.51 2205
7329.32 2061
7330.13 1776
7330.94 1750
7331.75 1611
7332.55 1522
7333.36 1452
7334.17 1440
7334.98 1501
7335.79 1500
7336.60 1472
7337.40 1400
7338.21 1312
7339.02 1278
7339.83 1384
7340.64 1386
7341.45 1484
7342.26 1495
7343.06 1387
7343.87 1363
7344.68 1360
7345.49 1302
7346.30 1284
7347.11 1286
7347.92 1225
7348.73 1215
7349.54 1245
7350.34 1264
7351.15 1291
7351.96 1256
7352.77 1292
7353.58 1287
7354.39 1224
7355.20 1180
7356.01 1263
7356.82 1282
7357.63 1246
7358.44 1229
7359.25 1202
7360.06 1282
7360.87 1251
7361.68 1266
7362.49 1303
7363.30 1185
7364.11 1264
7364.92 1290
7365.73 1438
7366.54 1282
7367.35 1316
7368.16 1453
7368.97 1309
7369.78 1362
7370.59 1288
7371.40 1329
7372.21 1283
7373.02 1319
7373.83 1359
7374.64 1416
7375.45 1447
7376.26 1406
7377.07 1342
7377.88 1359
7378.69 1426
7379.50 1529
7380.31 1600
7381.12 1748
7381.94 1899
7382.75 2122
7383.56 2282
7384.37 2615
7385.18 2824
7385.99 2716
7386.80 2456
7387.61 2436
7388.42 2111
7389.23 1772
7390.05 1692
7390.86 1522
7391.67 1471
7392.48 1405
7393.29 1282
7394.10 1381
7394.92 1305
7395.73 1324
7396.54 1307
7397.35 1315
7398.16 1285
7398.97 1385
7399.79 1560
7400.60 1545
7401.41 1614
7402.22 1958
7403.03 2194
7403.85 2181
7404.66 2224
7405.47 2134
7406.28 2134
7407.09 2131
7407.91 1826
7408.72 1812
7409.53 1911
7410.34 1789
7411.16 1777
7411.97 1745
7412.78 1543
7413.59 1512
7414.41 1509
7415.22 1403
7416.03 1305
7416.84 1208
7417.66 1093
7418.47 1072
7419.28 1127
7420.10 1012
7420.91 1074
7421.72 1060
7422.54 1013
7423.35 1070
7424.16 1054
7424.97 993
7425.79 935
7426.60 938
7427.41 885
7428.23 914
7429.04 972
7429.86 995
7430.67 930
7431.48 930
7432.30 915
7433.11 979
7433.92 931
7434.74 846
7435.55 894
7436.36 938
7437.18 934
7437.99 914
7438.81 860
7439.62 839
7440.43 880
7441.25 940
7442.06 946
7442.88 922
7443.69 937
7444.51 945
7445.32 894
7446.13 913
7446.95 888
7447.76 884
7448.58 966
7449.39 841
7450.21 858
7451.02 803
7451.84 801
7452.65 814
7453.47 790
7454.28 800
7455.10 791
7455.91 812
7456.73 831
7457.54 882
7458.36 848
7459.17 818
7459.99 838
7460.80 883
7461.62 809
7462.43 875
7463.25 851
7464.06 843
7464.88 822
7465.69 891
7466.51 897
7467.32 862
7468.14 904
7468.96 810
7469.77 884
7470.59 957
7471.40 906
7472.22 795
7473.03 825
7473.85 761
7474.67 807
7475.48 803
7476.30 911
7477.11 852
7477.93 738
7478.75 874
7479.56 867
7480.38 772
7481.20 785
7482.01 863
7482.83 787
7483.65 802
7484.46 827
7485.28 748
7486.09 759
7486.91 757
7487.73 790
7488.54 802
7489.36 688
7490.18 729
7491.00 753
7491.81 638
7492.63 681
7493.45 744
7494.26 711
7495.08 748
7495.90 782
7496.71 730
7497.53 771
7498.35 782
7499.17 710
7499.98 695
7500.80 704
7501.62 677
7502.44 642
7503.25 672
7504.07 676
7504.89 687
7505.71 702
7506.52 756
7507.34 674
7508.16 702
7508.98 693
7509.80 743
7510.61 681
7511.43 659
7512.25 716
7513.07 721
7513.89 676
7514.70 684
7515.52 660
7516.34 647
7517.16 622
7517.98 645
7518.79 669
7519.61 716
7520.43 709
7521.25 654
7522.07 656
7522.89 688
7523.71 607
7524.52 616
7525.34 599
7526.16 693
7526.98 724
7527.80 676
7528.62 642
7529.44 598
7530.26 641
7531.08 616
7531.89 631
7532.71 584
7533.53 644
7534.35 612
7535.17 678
7535.99 668
7536.81 654
7537.63 617
7538.45 749
7539.27 727
7540.09 669
7540.91 709
7541.73 656
7542.55 680
7543.37 660
7544.19 660
7545.01 649
7545.83 694
7546.65 643
7547.47 682
7548.29 697
7549.11 663
7549.93 591
7550.75 674
7551.57 706
7552.39 680
7553.21 666
7554.03 670
7554.85 706
7555.67 672
7556.49 645
7557.31 706
7558.13 580
7558.95 642
7559.77 666
7560.59 633
7561.41 635
7562.23 650
7563.05 621
7563.87 609
7564.69 707
7565.52 682
7566.34 610
7567.16 653
7567.98 743
7568.80 690
7569.62 628
7570.44 649
7571.26 693
7572.08 688
7572.91 582
7573.73 617
7574.55 687
7575.37 660
7576.19 684
7577.01 723
7577.83 641
7578.66 568
7579.48 596
7580.30 614
7581.12 607
7581.94 645
7582.77 680
7583.59 674
7584.41 625
7585.23 669
7586.05 606
7586.88 639
7587.70 669
7588.52 681
7589.34 701
7590.16 673
7590.99 698
7591.81 675
7592.63 687
7593.45 667
7594.28 740
7595.10 722
7595.92 723
7596.74 747
7597.57 640
7598.39 661
7599.21 627
7600.03 551
7600.86 660
7601.68 744
7602.50 771
7603.33 719
7604.15 729
7604.97 766
7605.80 809
7606.62 845
7607.44 873
7608.26 801
7609.09 981
7609.91 973
7610.73 961
7611.56 842
7612.38 888
7613.21 833
7614.03 797
7614.85 816
7615.68 755
7616.50 817
7617.32 894
7618.15 835
7618.97 887
7619.80 927
7620.62 1026
7621.44 1066
7622.27 1037
7623.09 1057
7623.92 991
7624.74 865
7625.56 844
7626.39 910
7627.21 843
7628.04 850
7628.86 852
7629.68 862
7630.51 885
7631.33 929
7632.16 893
7632.98 974
7633.81 1015
7634.63 1027
7635.46 1016
7636.28 993
7637.11 1003
7637.93 1119
7638.76 941
7639.58 885
7640.41 844
7641.23 776
7642.06 768
7642.88 723
7643.71 709
7644.53 662
7645.36 678
7646.18 625
7647.01 624
7647.83 634
7648.66 715
7649.48 656
7650.31 754
7651.14 716
7651.96 677
7652.79 631
7653.61 623
7654.44 684
7655.26 716
7656.09 753
7656.92 658
7657.74 690
7658.57 635
7659.39 599
7660.22 602
7661.05 591
7661.87 596
7662.70 592
7663.52 706
7664.35 661
7665.18 594
7666.00 641
7666.83 668
7667.66 567
7668.48 597
7669.31 666
7670.14 598
7670.96 609
7671.79 599
7672.62 560
7673.44 555
7674.27 571
7675.10 593
7675.92 589
7676.75 664
7677.58 664
7678.40 627
7679.23 583
7680.06 665
7680.89 617
7681.71 695
7682.54 673
7683.37 623
7684.19 655
7685.02 666
7685.85 579
7686.68 708
7687.50 678
7688.33 645
7689.16 690
7689.99 702
7690.81 644
7691.64 624
7692.47 615
7693.30 664
7694.13 630
7694.95 581
7695.78 587
7696.61 651
7697.44 596
7698.27 620
7699.09 630
7699.92 689
7700.75 726
7701.58 718
7702.41 684
7703.24 677
7704.06 639
7704.89 706
7705.72 643
7706.55 653
7707.38 616
7708.21 605
7709.04 653
7709.86 595
7710.69 525
7711.52 542
7712.35 614
7713.18 655
7714.01 561
7714.84 641
7715.67 633
7716.50 581
7717.32 619
7718.15 542
7718.98 646
7719.81 612
7720.64 616
7721.47 613
7722.30 579
7723.13 625
7723.96 626
7724.79 628
7725.62 635
7726.45 699
7727.28 640
7728.11 568
7728.94 592
7729.77 597
7730.60 577
7731.43 627
7732.26 626
7733.09 699
7733.92 677
7734.75 660
7735.58 612
7736.41 583
7737.24 613
7738.07 624
7738.90 621
7739.73 647
7740.56 575
7741.39 614
7742.22 579
7743.05 605
7743.88 541
7744.71 637
7745.54 660
7746.37 723
7747.20 697
7748.03 703
7748.87 744
7749.70 816
7750.53 898
7751.36 977
7752.19 939
7753.02 953
7753.85 965
7754.68 914
7755.51 861
7756.34 806
7757.18 733
7758.01 723
7758.84 751
7759.67 791
7760.50 718
7761.33 702
7762.16 675
7763.00 642
7763.83 606
7764.66 654
7765.49 769
7766.32 641
7767.16 604
7767.99 615
7768.82 723
7769.65 687
7770.48 608
7771.31 548
7772.15 566
7772.98 633
7773.81 665
7774.64 651
7775.48 602
7776.31 621
7777.14 617
7777.97 679
7778.81 623
7779.64 699
7780.47 679
7781.30 620
7782.14 595
7782.97 620
7783.80 668
7784.63 721
7785.47 680
7786.30 696
7787.13 683
7787.97 696
7788.80 671
7789.63 651
7790.46 726
7791.30 709
7792.13 689
7792.96 701
7793.80 685
7794.63 713
7795.46 636
7796.30 675
7797.13 690
7797.96 714
7798.80 690
7799.63 688
7800.46 615
7801.30 633
7802.13 686
7802.97 691
7803.80 745
7804.63 740
7805.47 699
7806.30 675
7807.13 688
7807.97 795
7808.80 809
7809.64 776
7810.47 808
7811.31 788
7812.14 779
7812.97 692
7813.81 825
7814.64 913
7815.48 998
7816.31 1059
7817.15 1162
7817.98 1220
7818.82 1243
7819.65 1234
7820.48 1369
7821.32 1226
7822.15 1163
7822.99 1122
7823.82 1084
7824.66 1057
7825.49 1013
7826.33 966
7827.16 909
7828.00 970
7828.83 1136
7829.67 1113
7830.50 1066
7831.34 1087
7832.17 1080
7833.01 1015
7833.85 1006
7834.68 1047
7835.52 1011
7836.35 1016
7837.19 1103
7838.02 1111
7838.86 1051
7839.69 1130
7840.53 1101
7841.37 1056
7842.20 1012
7843.04 1039
7843.87 976
7844.71 964
7845.55 969
7846.38 1018
7847.22 921
7848.05 907
7848.89 898
7849.73 821
7850.56 878
7851.40 814
7852.24 759
7853.07 826
7853.91 842
7854.74 673
7855.58 824
7856.42 869
7857.25 815
7858.09 759
7858.93 890
7859.76 881
7860.60 807
7861.44 772
7862.28 899
7863.11 873
7863.95 850
7864.79 908
7865.62 866
7866.46 890
7867.30 840
7868.14 737
7868.97 765
7869.81 811
7870.65 791
7871.48 835
7872.32 793
7873.16 806
7874.00 938
7874.83 942
7875.67 829
7876.51 821
7877.35 913
7878.19 992
7879.02 1058
7879.86 1183
7880.70 1149
7881.54 1203
7882.37 1246
7883.21 1199
7884.05 1074
7884.89 1002
7885.73 1029
7886.57 967
7887.40 1000
7888.24 1041
7889.08 1097
7889.92 1024
7890.76 979
7891.60 886
7892.43 962
7893.27 1101
7894.11 1106
7894.95 1155
7895.79 1159
7896.63 1122
7897.47 1018
7898.30 973
7899.14 994
7899.98 986
7900.82 887
7901.66 880
7902.50 915
7903.34 1008
7904.18 966
7905.02 1039
7905.86 1059
7906.70 958
7907.54 897
7908.37 831
7909.21 849
7910.05 879
7910.89 866
7911.73 872
7912.57 873
7913.41 737
7914.25 777
7915.09 844
7915.93 867
7916.77 897
7917.61 933
7918.45 1139
7919.29 1170
7920.13 1297
7920.97 1499
7921.81 1408
7922.65 1410
7923.49 1272
7924.33 1202
7925.17 1253
7926.01 1134
7926.85 1093
7927.69 847
7928.53 777
7929.37 770
7930.21 755
7931.05 757
7931.90 735
7932.74 717
7933.58 663
7934.42 669
7935.26 740
7936.10 707
7936.94 719
7937.78 736
7938.62 709
7939.46 646
7940.30 698
7941.14 681
7941.99 645
7942.83 615
7943.67 674
7944.51 694
7945.35 771
7946.19 738
7947.03 789
7947.88 802
7948.72 767
7949.56 767
7950.40 809
7951.24 846
7952.08 778
7952.93 756
7953.77 698
7954.61 770
7955.45 725
7956.29 742
7957.13 743
7957.98 739
7958.82 794
7959.66 806
7960.50 772
7961.35 842
7962.19 875
7963.03 818
7963.87 774
7964.71 716
7965.56 775
7966.40 738
7967.24 766
7968.08 846
7968.93 886
7969.77 885
7970.61 935
7971.45 973
7972.30 953
7973.14 921
7973.98 920
7974.83 819
7975.67 785
7976.51 821
7977.36 769
7978.20 706
7979.04 703
7979.88 845
7980.73 719
7981.57 633
7982.41 625
7983.26 656
7984.10 602
7984.94 662
7985.79 725
7986.63 699
7987.47 647
7988.32 712
7989.16 682
7990.01 679
7990.85 685
7991.69 695
7992.54 655
7993.38 680
7994.23 658
7995.07 606
7995.91 612
7996.76 704
7997.60 679
7998.45 603
7999.29 621
8000.13 607
8000.98 650
8001.82 567
8002.67 631
8003.51 584
8004.36 617
8005.20 688
8006.04 618
8006.89 605
8007.73 577
8008.58 608
8009.42 524
8010.27 549
8011.11 542
8011.96 606
8012.80 653
8013.65 612
8014.49 558
8015.34 618
8016.18 616
8017.03 577
8017.87 607
8018.72 594
8019.56 581
8020.41 575
8021.25 534
8022.10 622
8022.95 548
8023.79 558
8024.64 575
8025.48 595
8026.33 550
8027.17 575
8028.02 507
8028.86 501
8029.71 541
8030.56 493
8031.40 493
8032.25 553
8033.09 587
8033.94 549
8034.79 513
8035.63 582
8036.48 543
8037.32 502
8038.17 586
8039.02 570
8039.86 526
8040.71 508
8041.56 639
8042.40 638
8043.25 623
8044.10 583
8044.94 542
8045.79 592
8046.64 507
8047.48 554
8048.33 614
8049.18 534
8050.02 527
8050.87 530
8051.72 556
8052.56 582
8053.41 578
8054.26 560
8055.11 651
8055.95 596
8056.80 553
8057.65 586
8058.49 566
8059.34 581
8060.19 572
8061.04 588
8061.88 560
8062.73 579
8063.58 525
8064.43 508
8065.27 534
8066.12 560
8066.97 574
8067.82 596
8068.67 560
8069.51 560
8070.36 586
8071.21 607
8072.06 538
8072.91 497
8073.75 537
8074.60 528
8075.45 499
8076.30 516
8077.15 494
8078.00 514
8078.84 559
8079.69 554
8080.54 551
8081.39 539
8082.24 542
8083.09 487
8083.94 542
8084.78 500
8085.63 492
8086.48 506
8087.33 500
8088.18 521
8089.03 522
8089.88 491
8090.73 588
8091.58 513
8092.42 557
8093.27 546
8094.12 624
8094.97 537
8095.82 572
8096.67 545
8097.52 551
8098.37 548
8099.22 482
8100.07 498
8100.92 500
8101.77 464
8102.62 493
8103.47 592
8104.32 562
8105.17 483
8106.02 489
8106.87 474
8107.72 544
8108.57 546
8109.42 485
8110.27 538
8111.12 512
8111.97 474
8112.82 528
8113.67 501
8114.52 483
8115.37 480
8116.22 510
8117.07 539
8117.92 528
8118.77 516
8119.62 516
8120.47 562
8121.32 503
8122.17 588
8123.02 613
8123.87 618
8124.72 642
8125.57 641
8126.43 660
8127.28 571
8128.13 559
8128.98 590
8129.83 610
8130.68 578
8131.53 534
8132.38 474
8133.23 583
8134.09 572
8134.94 556
8135.79 565
8136.64 567
8137.49 647
8138.34 575
8139.19 677
8140.05 633
8140.90 656
8141.75 645
8142.60 597
8143.45 675
8144.30 666
8145.16 636
8146.01 658
8146.86 604
8147.71 635
8148.56 704
8149.42 684
8150.27 692
8151.12 648
8151.97 662
8152.83 645
8153.68 721
8154.53 638
8155.38 739
8156.24 789
8157.09 784
8157.94 884
8158.79 894
8159.65 983
8160.50 917
8161.35 845
8162.20 839
8163.06 800
8163.91 633
8164.76 600
8165.62 582
8166.47 608
8167.32 691
8168.17 576
8169.03 612
8169.88 682
8170.73 615
8171.59 587
8172.44 620
8173.29 643
8174.15 582
8175.00 721
8175.85 672
8176.71 578
8177.56 577
8178.42 575
8179.27 593
8180.12 568
8180.98 566
8181.83 583
8182.68 529
8183.54 522
8184.39 488
8185.25 599
8186.10 550
8186.95 551
8187.81 593
8188.66 628
8189.52 594
8190.37 533
8191.22 606
8192.08 555
8192.93 523
8193.79 520
8194.64 548
8195.50 559
8196.35 494
8197.21 527
8198.06 504
8198.92 604
8199.77 526
8200.63 531
8201.48 535
8202.33 482
8203.19 525
8204.04 521
8204.90 520
8205.75 506
8206.61 541
8207.47 551
8208.32 536
8209.18 544
8210.03 516
8210.89 576
8211.74 559
8212.60 565
8213.45 542
8214.31 599
8215.16 545
8216.02 576
8216.87 576
8217.73 525
8218.59 479
8219.44 523
8220.30 510
8221.15 530
8222.01 633
8222.87 579
8223.72 555
8224.58 625
8225.43 674
8226.29 622
8227.15 704
8228.00 717
8228.86 578
8229.71 616
8230.57 621
8231.43 634
8232.28 604
8233.14 611
8234.00 641
8234.85 552
8235.71 530
8236.57 542
8237.42 520
8238.28 530
8239.14 548
8239.99 534
8240.85 585
8241.71 552
8242.56 559
8243.42 548
8244.28 585
8245.14 514
8245.99 501
8246.85 585
8247.71 509
8248.56 558
8249.42 528
8250.28 545
8251.14 500
8251.99 513
8252.85 502
8253.71 524
8254.57 532
8255.42 556
8256.28 527
8257.14 480
8258.00 499
8258.86 521
8259.71 647
8260.57 581
8261.43 545
8262.29 553
8263.15 507
8264.00 515
8264.86 481
8265.72 451
8266.58 526
8267.44 507
8268.29 502
8269.15 457
8270.01 532
8270.87 456
8271.73 457
8272.59 512
8273.45 511
8274.30 550
8275.16 466
8276.02 470
8276.88 476
8277.74 523
8278.60 492
8279.46 429
8280.32 454
8281.18 565
8282.03 555
8282.89 524
8283.75 543
8284.61 554
8285.47 596
8286.33 540
8287.19 513
8288.05 552
8288.91 561
8289.77 594
8290.63 531
8291.49 563
8292.35 641
8293.21 582
8294.07 556
8294.93 595
8295.78 619
8296.64 643
8297.50 724
8298.36 729
8299.22 665
8300.08 652
8300.94 581
8301.80 615
8302.66 567
8303.52 545
8304.38 542
8305.25 614
8306.11 675
8306.97 673
8307.83 577
8308.69 691
8309.55 704
8310.41 614
8311.27 593
8312.13 663
8312.99 568
8313.85 488
8314.71 551
8315.57 586
8316.43 481
8317.29 564
8318.15 627
8319.02 577
8319.88 550
8320.74 520
8321.60 672
8322.46 541
8323.32 535
8324.18 490
8325.04 549
8325.90 551
8326.77 530
8327.63 562
8328.49 567
8329.35 620
8330.21 595
8331.07 598
8331.93 526
8332.80 504
8333.66 517
8334.52 516
8335.38 501
8336.24 521
8337.11 554
8337.97 542
8338.83 489
8339.69 538
8340.55 622
8341.42 574
8342.28 573
8343.14 552
8344.00 565
8344.86 527
8345.73 541
8346.59 558
8347.45 554
8348.31 635
8349.18 649
8350.04 621
8350.90 562
8351.76 591
8352.63 612
8353.49 571
8354.35 609
8355.22 583
8356.08 528
8356.94 569
8357.80 564
8358.67 541
8359.53 616
8360.39 536
8361.26 549
8362.12 549
8362.98 565
8363.85 559
8364.71 540
8365.57 572
8366.44 500
8367.30 594
8368.16 572
8369.03 540
8369.89 577
8370.75 605
8371.62 580
8372.48 591
8373.35 642
8374.21 653
8375.07 613
8375.94 596
8376.80 577
8377.67 523
8378.53 587
8379.39 620
8380.26 598
8381.12 613
8381.99 597
8382.85 603
8383.71 654
8384.58 618
8385.44 619
8386.31 623
8387.17 674
8388.04 646
8388.90 603
8389.77 685
8390.63 701
8391.50 656
8392.36 655
8393.22 672
8394.09 633
8394.95 670
8395.82 622
8396.68 676
8397.55 653
8398.41 763
8399.28 720
8400.14 687
8401.01 671
8401.88 691
8402.74 710
8403.61 733
8404.47 740
8405.34 694
8406.20 732
8407.07 704
8407.93 775
8408.80 708
8409.66 683
8410.53 685
8411.40 671
8412.26 748
8413.13 716
8413.99 755
8414.86 810
8415.73 821
8416.59 823
8417.46 804
8418.32 861
8419.19 801
8420.06 752
8420.92 806
8421.79 787
8422.65 767
8423.52 770
8424.39 801
8425.25 883
8426.12 835
8426.99 841
8427.85 872
8428.72 962
8429.59 1035
8430.45 1032
8431.32 1041
8432.19 1054
8433.05 948
8433.92 1006
8434.79 1091
8435.65 1074
8436.52 1114
8437.39 1024
8438.26 1119
8439.12 1077
8439.99 1103
8440.86 1134
8441.73 1213
8442.59 1232
8443.46 1387
8444.33 1375
8445.19 1415
8446.06 1634
8446.93 1506
8447.80 1600
8448.67 1530
8449.53 1526
8450.40 1443
8451.27 1465
8452.14 1481
8453.00 1538
8453.87 1539
8454.74 1699
8455.61 1736
8456.48 2021
8457.34 2264
8458.21 2491
8459.08 2948
8459.95 3165
8460.82 3416
8461.69 3421
8462.55 3058
8463.42 2991
8464.29 2764
8465.16 2488
8466.03 2196
8466.90 2007
8467.77 1882
8468.63 1786
8469.50 1964
8470.37 2431
8471.24 2961
8472.11 3809
8472.98 4921
8473.85 5621
8474.72 6110
8475.58 6039
8476.45 5593
8477.32 4979
8478.19 4074
8479.06 3508
8479.93 2890
8480.80 2260
8481.67 1779
8482.54 1549
8483.41 1481
8484.28 1277
8485.15 1162
8486.02 1174
8486.89 1140
8487.76 1158
8488.63 1083
8489.50 1158
8490.37 1123
8491.24 1177
8492.11 1108
8492.98 1159
8493.85 1074
8494.72 1008
8495.59 1007
8496.46 926
8497.33 999
8498.20 1004
8499.07 1044
8499.94 1042
8500.81 1161
8501.68 1150
8502.55 1056
8503.42 1012
8504.29 1069
8505.16 1010
8506.03 945
8506.90 886
8507.77 944
8508.64 949
8509.51 935
8510.38 1093
8511.25 1088
8512.13 1147
8513.00 1154
8513.87 1103
8514.74 1021
8515.61 978
8516.48 1002
8517.35 1034
8518.22 996
8519.09 895
8519.97 930
8520.84 962
8521.71 962
8522.58 925
8523.45 921
8524.32 910
8525.19 911
8526.07 954
8526.94 990
8527.81 958
8528.68 911
8529.55 956
8530.43 1055
8531.30 1054
8532.17 945
8533.04 1021
8533.91 1007
8534.79 1020
8535.66 1058
8536.53 1016
8537.40 1073
8538.27 1016
8539.15 1040
8540.02 1091
8540.89 1048
8541.76 993
8542.64 1023
8543.51 1056
8544.38 1031
8545.25 1006
8546.13 1006
8547.00 1052
8547.87 1054
8548.74 1033
8549.62 970
8550.49 1008
8551.36 1070
8552.24 1022
8553.11 1076
8553.98 1081
8554.86 1042
8555.73 1129
8556.60 1167
8557.48 1154
8558.35 1199
8559.22 1182
8560.10 1134
8560.97 1068
8561.84 1047
8562.72 985
8563.59 901
8564.46 956
8565.34 903
8566.21 854
8567.08 898
8567.96 834
8568.83 812
8569.71 852
8570.58 741
8571.45 761
8572.33 792
8573.20 812
8574.08 743
8574.95 798
8575.82 844
8576.70 812
8577.57 773
8578.45 771
8579.32 771
8580.20 733
8581.07 754
8581.94 787
8582.82 740
8583.69 677
8584.57 747
8585.44 729
8586.32 768
8587.19 729
8588.07 706
8588.94 734
8589.82 778
8590.69 777
8591.57 699
8592.44 715
8593.32 672
8594.19 708
8595.07 665
8595.94 707
8596.82 688
8597.69 651
8598.57 745
8599.44 701
8600.32 706
8601.19 692
8602.07 755
8602.95 711
8603.82 743
8604.70 802
8605.57 819
8606.45 818
8607.32 774
8608.20 776
8609.08 788
8609.95 766
8610.83 741
8611.70 808
8612.58 774
8613.46 710
8614.33 756
8615.21 772
8616.08 734
8616.96 706
8617.84 802
8618.71 749
8619.59 759
8620.47 816
8621.34 767
8622.22 846
8623.10 769
8623.97 853
8624.85 824
8625.73 782
8626.60 798
8627.48 828
8628.36 887
8629.23 907
8630.11 886
8630.99 870
8631.87 909
8632.74 952
8633.62 926
8634.50 944
8635.37 983
8636.25 1028
8637.13 1003
8638.01 1023
8638.88 946
8639.76 930
8640.64 998
8641.52 954
8642.39 959
8643.27 888
8644.15 989
8645.03 1093
8645.90 1021
8646.78 1059
8647.66 1093
8648.54 1109
8649.42 1042
8650.29 1175
8651.17 1293
8652.05 1213
8652.93 1195
8653.81 1193
8654.68 1170
8655.56 1179
8656.44 1169
8657.32 1229
8658.20 1237
8659.08 1152
8659.95 1218
8660.83 1264
8661.71 1320
8662.59 1334
8663.47 1338
8664.35 1353
8665.23 1374
8666.10 1404
8666.98 1380
8667.86 1294
8668.74 1279
8669.62 1331
8670.50 1329
8671.38 1347
8672.26 1513
8673.14 1498
8674.02 1779
8674.90 2058
8675.77 2483
8676.65 2889
8677.53 3233
8678.41 3444
8679.29 3627
8680.17 3453
8681.05 3292
8681.93 2912
8682.81 2682
8683.69 2489
8684.57 2057
8685.45 1849
8686.33 1896
8687.21 1631
8688.09 1463
8688.97 1546
8689.85 1573
8690.73 1611
8691.61 1812
8692.49 2121
8693.37 2503
8694.25 3052
8695.13 3631
8696.01 4362
8696.89 4622
8697.77 4749
8698.65 4612
8699.53 4030
8700.41 3524
8701.29 2989
8702.17 2510
8703.05 2038
8703.94 1769
8704.82 1469
8705.70 1279
8706.58 1214
8707.46 1134
8708.34 1136
8709.22 1119
8710.10 1083
8710.98 1091
8711.86 985
8712.75 940
8713.63 1005
8714.51 995
8715.39 982
8716.27 1025
8717.15 910
8718.03 943
8718.91 878
8719.80 845
8720.68 852
8721.56 854
8722.44 834
8723.32 910
8724.20 974
8725.09 1002
8725.97 943
8726.85 926
8727.73 949
8728.61 899
8729.50 858
8730.38 909
8731.26 919
8732.14 950
8733.02 944
8733.91 900
8734.79 966
8735.67 883
8736.55 950
8737.44 984
8738.32 964
8739.20 842
8740.08 803
8740.97 869
8741.85 815
8742.73 850
8743.61 773
8744.50 769
8745.38 757
8746.26 772
8747.15 742
8748.03 728
8748.91 762
8749.79 794
8750.68 797
8751.56 796
8752.44 767
8753.33 811
8754.21 789
8755.09 821
8755.98 835
8756.86 828
8757.74 855
8758.63 841
8759.51 877
8760.39 802
8761.28 834
8762.16 950
8763.05 912
8763.93 894
8764.81 830
8765.70 853
8766.58 819
8767.46 848
8768.35 801
8769.23 894
8770.12 778
8771.00 861
8771.89 899
8772.77 864
8773.65 896
8774.54 892
8775.42 825
8776.31 819
8777.19 793
8778.08 826
8778.96 768
8779.84 722
8780.73 751
8781.61 783
8782.50 756
8783.38 740
8784.27 692
8785.15 701
8786.04 688
8786.92 698
8787.81 729
8788.69 701
8789.58 706
8790.46 712
8791.35 666
8792.23 682
8793.12 698
8794.00 688
8794.89 673
8795.77 675
8796.66 636
8797.55 580
8798.43 667
8799.32 643
8800.20 699
8801.09 686
8801.97 645
8802.86 647
8803.74 649
8804.63 638
8805.52 635
8806.40 660
8807.29 630
8808.17 586
8809.06 632
8809.95 698
8810.83 693
8811.72 663
8812.60 663
8813.49 572
8814.38 619
8815.26 673
8816.15 587
8817.04 542
8817.92 598
8818.81 626
8819.70 664
8820.58 631
8821.47 622
8822.36 698
8823.24 652
8824.13 596
8825.02 579
8825.90 623
8826.79 602
8827.68 601
8828.56 658
8829.45 656
8830.34 643
8831.23 660
8832.11 624
8833.00 619
8833.89 631
8834.77 582
8835.66 545
8836.55 566
8837.44 598
8838.32 589
8839.21 531
8840.10 545
8840.99 576
8841.88 543
8842.76 599
8843.65 558
8844.54 552
8845.43 576
8846.31 532
8847.20 529
8848.09 614
8848.98 636
8849.87 647
8850.75 558
8851.64 514
8852.53 604
8853.42 590
8854.31 544
8855.20 513
8856.08 564
8856.97 581
8857.86 527
8858.75 573
8859.64 543
8860.53 543
8861.42 444
8862.30 454
8863.19 472
8864.08 530
8864.97 507
8865.86 508
8866.75 516
8867.64 506
8868.53 527
8869.42 464
8870.30 533
8871.19 503
8872.08 475
8872.97 475
8873.86 532
8874.75 505
8875.64 475
8876.53 413
8877.42 425
8878.31 475
8879.20 500
8880.09 568
8880.98 544
8881.87 466
8882.76 453
8883.65 509
8884.54 473
8885.43 509
8886.32 480
8887.21 470
8888.10 482
8888.99 458
8889.88 503
8890.77 483
8891.66 475
8892.55 496
8893.44 509
8894.33 410
8895.22 401
8896.11 442
8897.00 478
8897.89 436
8898.78 421
8899.67 445
8900.56 417
8901.45 452
8902.34 496
8903.23 478
8904.12 453
8905.02 420
8905.91 475
8906.80 452
8907.69 485
8908.58 472
8909.47 481
8910.36 425
8911.25 471
8912.14 473
8913.04 427
8913.93 450
8914.82 445
8915.71 431
8916.60 445
8917.49 484
8918.38 461
8919.28 401
8920.17 439
8921.06 453
8921.95 463
8922.84 451
8923.73 523
8924.63 517
8925.52 469
8926.41 443
8927.30 457
8928.19 474
8929.09 469
8929.98 407
8930.87 466
8931.76 429
8932.65 494
8933.55 430
8934.44 436
8935.33 494
8936.22 448
8937.12 457
8938.01 463
8938.90 459
8939.79 462
8940.69 435
8941.58 387
8942.47 388
8943.37 417
8944.26 416
8945.15 434
8946.04 392
8946.94 462
8947.83 443
8948.72 413
8949.62 414
8950.51 457
8951.40 435
8952.30 444
8953.19 411
8954.08 415
8954.98 442
8955.87 438
8956.76 432
8957.66 385
8958.55 411
8959.44 423
8960.34 393
8961.23 375
8962.12 382
8963.02 411
8963.91 441
8964.81 452
8965.70 427
8966.59 472
8967.49 417
8968.38 489
8969.28 471
8970.17 428
8971.06 424
8971.96 459
8972.85 423
8973.75 409
8974.64 405
8975.54 470
8976.43 446
8977.32 458
8978.22 461
8979.11 508
8980.01 523
8980.90 439
8981.80 435
8982.69 408
8983.59 488
8984.48 458
8985.38 492
8986.27 491
8987.17 447
8988.06 467
8988.96 433
8989.85 426
8990.75 418
8991.64 416
8992.54 460
8993.43 440
8994.33 413
8995.22 378
8996.12 371
8997.01 386
8997.91 412
8998.81 388
8999.70 422
9000.60 378
9001.49 405
9002.39 412
9003.28 377
9004.18 423
9005.08 448
9005.97 388
9006.87 381
9007.76 446
9008.66 403
9009.56 444
9010.45 362
9011.35 392
9012.24 423
9013.14 399
9014.04 411
9014.93 392
9015.83 468
9016.73 440
9017.62 396
9018.52 385
9019.42 352
9020.31 396
9021.21 400
9022.11 397
9023.00 438
9023.90 424
9024.80 433
9025.69 385
9026.59 368
9027.49 392
9028.38 386
9029.28 343
9030.18 362
9031.08 388
9031.97 399
9032.87 391
9033.77 397
9034.66 400
9035.56 391
9036.46 403
9037.36 414
9038.25 400
9039.15 377
9040.05 383
9040.95 417
9041.85 392
9042.74 396
9043.64 400
9044.54 437
9045.44 456
9046.33 387
9047.23 352
9048.13 362
9049.03 407
9049.93 401
9050.82 384
9051.72 365
9052.62 394
9053.52 375
9054.42 345
9055.32 409
9056.21 454
9057.11 379
9058.01 438
9058.91 442
9059.81 410
9060.71 401
9061.61 435
9062.50 404
9063.40 398
9064.30 511
9065.20 453
9066.10 424
9067.00 388
9067.90 427
9068.80 422
9069.70 488
9070.60 463
9071.49 502
9072.39 431
9073.29 369
9074.19 377
9075.09 386
9075.99 391
9076.89 451
9077.79 445
9078.69 413
9079.59 420
9080.49 425
9081.39 390
9082.29 397
9083.19 476
9084.09 477
9084.99 452
9085.89 411
9086.79 398
9087.69 390
9088.59 380
9089.49 372
9090.39 386
9091.29 405
9092.19 414
9093.09 387
9093.99 508
9094.89 414
9095.79 428
9096.69 493
9097.59 473
9098.49 416
9099.39 447
9100.29 468
9101.19 464
9102.09 399
9102.99 495
9103.90 436
9104.80 403
9105.70 386
9106.60 450
9107.50 454
9108.40 426
9109.30 430
9110.20 417
9111.10 368
9112.00 421
9112.91 473
9113.81 396
9114.71 415
9115.61 422
9116.51 391
9117.41 381
9118.31 379
9119.22 388
9120.12 384
9121.02 395
9121.92 412
9122.82 409
9123.72 393
9124.63 389
9125.53 398
9126.43 357
9127.33 420
9128.23 421
9129.14 417
9130.04 429
9130.94 393
9131.84 429
9132.74 437
9133.65 399
9134.55 370
9135.45 360
9136.35 397
9137.26 379
9138.16 344
9139.06 351
9139.96 436
9140.87 377
9141.77 397
9142.67 398
9143.57 425
9144.48 399
9145.38 409
9146.28 421
9147.19 415
9148.09 445
9148.99 421
9149.90 385
9150.80 459
9151.70 416
9152.60 392
9153.51 360
9154.41 350
9155.31 426
9156.22 425
9157.12 390
9158.02 369
9158.93 397
9159.83 391
9160.74 390
9161.64 359
9162.54 414
9163.45 421
9164.35 373
9165.25 400
9166.16 387
9167.06 427
9167.97 390
9168.87 441
9169.77 409
9170.68 431
9171.58 440
9172.49 399
9173.39 421
9174.30 372
9175.20 376
9176.10 373
9177.01 389
9177.91 414
9178.82 385
9179.72 392
9180.63 398
9181.53 440
9182.44 422
9183.34 387
9184.25 430
9185.15 455
9186.05 363
9186.96 422
9187.86 430
9188.77 403
9189.67 402
9190.58 429
9191.48 403
9192.39 409
9193.30 431
9194.20 418
9195.11 412
9196.01 378
9196.92 471
9197.82 480
9198.73 439
9199.63 412
9200.54 470
9201.44 451
9202.35 418
9203.26 466
9204.16 532
9205.07 522
9205.97 527
9206.88 499
9207.78 539
9208.69 492
9209.60 455
9210.50 433
9211.41 456
9212.32 383
9213.22 374
9214.13 368
9215.03 383
9215.94 490
9216.85 434
9217.75 445
9218.66 484
9219.57 456
9220.47 517
9221.38 501
9222.29 505
9223.19 468
9224.10 462
9225.01 487
9225.91 472
9226.82 405
9227.73 442
9228.63 461
9229.54 442
9230.45 407
9231.36 402
9232.26 420
9233.17 442
9234.08 439
9234.98 412
9235.89 386
9236.80 423
9237.71 389
9238.61 432
9239.52 447
9240.43 413
9241.34 379
9242.24 379
9243.15 386
9244.06 337
9244.97 353
9245.87 389
9246.78 424
9247.69 462
9248.60 407
9249.51 418
9250.41 365
9251.32 379
9252.23 426
9253.14 448
9254.05 407
9254.96 348
9255.86 389
9256.77 419
9257.68 430
9258.59 393
9259.50 391
9260.41 380
9261.31 381
9262.22 379
9263.13 329
9264.04 356
9264.95 443
9265.86 433
9266.77 426
9267.68 347
9268.58 343
9269.49 391
9270.40 361
9271.31 367
9272.22 393
9273.13 413
9274.04 370
9274.95 386
9275.86 433
9276.77 398
9277.68 383
9278.59 368
9279.50 404
9280.40 416
9281.31 380
9282.22 402
9283.13 400
9284.04 398
9284.95 382
9285.86 378
9286.77 368
9287.68 379
9288.59 410
9289.50 434
9290.41 404
9291.32 384
9292.23 388
9293.14 381
9294.05 388
9294.96 355
9295.87 414
9296.78 493
9297.69 464
9298.60 391
9299.52 418
9300.43 451
9301.34 453
9302.25 373
9303.16 450
9304.07 393
9304.98 405
9305.89 448
9306.80 468
9307.71 415
9308.62 446
9309.53 477
9310.44 505
9311.36 576
9312.27 559
9313.18 544
9314.09 583
9315.00 549
9315.91 552
9316.82 514
9317.73 459
9318.64 457
9319.56 472
9320.47 449
9321.38 456
9322.29 455
9323.20 408
9324.11 433
9325.03 455
9325.94 423
9326.85 460
9327.76 449
9328.67 419
9329.59 406
9330.50 386
9331.41 376
9332.32 376
9333.23 381
9334.15 360
9335.06 393
9335.97 379
9336.88 385
9337.79 397
9338.71 406
9339.62 395
9340.53 415
9341.44 404
9342.36 332
9343.27 370
9344.18 390
9345.09 371
9346.01 397
9346.92 390
9347.83 420
9348.75 409
9349.66 361
9350.57 365
9351.48 444
9352.40 464
9353.31 433
9354.22 412
9355.14 432
9356.05 434
9356.96 357
9357.88 390
9358.79 390
9359.70 453
9360.62 436
9361.53 412
9362.44 407
9363.36 385
9364.27 379
9365.19 397
9366.10 404
9367.01 379
9367.93 425
9368.84 499
9369.75 408
9370.67 398
9371.58 353
9372.50 317
9373.41 316
9374.32 365
9375.24 362
9376.15 399
9377.07 365
9377.98 418
9378.90 407
9379.81 380
9380.72 436
9381.64 394
9382.55 383
9383.47 415
9384.38 440
9385.30 467
9386.21 457
9387.13 413
9388.04 436
9388.96 417
9389.87 438
9390.79 466
9391.70 411
9392.62 521
9393.53 490
9394.45 449
9395.36 469
9396.28 528
9397.19 521
9398.11 482
9399.02 477
9399.94 442
9400.85 452
9401.77 425
9402.68 487
9403.60 439
9404.52 441
9405.43 453
9406.35 423
9407.26 498
9408.18 452
9409.09 448
9410.01 440
9410.93 406
9411.84 453
9412.76 503
9413.67 501
9414.59 526
9415.51 491
9416.42 449
9417.34 432
9418.26 507
9419.17 439
9420.09 441
9421.00 440
9421.92 458
9422.84 509
9423.75 461
9424.67 443
9425.59 470
9426.50 460
9427.42 445
9428.34 461
9429.25 469
9430.17 487
9431.09 487
9432.00 441
9432.92 450
9433.84 416
9434.76 507
9435.67 485
9436.59 523
9437.51 541
9438.42 490
9439.34 612
9440.26 542
9441.18 518
9442.09 514
9443.01 566
9443.93 562
9444.85 513
9445.76 558
9446.68 593
9447.60 538
9448.52 533
9449.43 537
9450.35 487
9451.27 532
9452.19 572
9453.11 593
9454.02 720
9454.94 814
9455.86 847
9456.78 921
9457.70 972
9458.62 899
9459.53 906
9460.45 941
9461.37 824
9462.29 784
9463.21 678
9464.13 674
9465.04 668
9465.96 627
9466.88 511
9467.80 569
9468.72 540
9469.64 489
9470.56 565
9471.48 479
9472.39 461
9473.31 474
9474.23 509
9475.15 568
9476.07 490
9476.99 512
9477.91 514
9478.83 442
9479.75 526
9480.67 536
9481.59 517
9482.51 553
9483.42 623
9484.34 654
9485.26 655
9486.18 596
9487.10 668
9488.02 627
9488.94 559
9489.86 564
9490.78 582
9491.70 548
9492.62 525
9493.54 500
9494.46 460
9495.38 496
9496.30 482
9497.22 480
9498.14 455
9499.06 402
9499.98 495
9500.90 514
9501.82 486
9502.74 452
9503.66 500
9504.58 502
9505.50 499
9506.43 492
9507.35 464
9508.27 519
9509.19 512
9510.11 492
9511.03 482
9511.95 560
9512.87 514
9513.79 411
9514.71 472
9515.63 562
9516.55 495
9517.48 498
9518.40 559
9519.32 473
9520.24 481
9521.16 559
9522.08 489
9523.00 535
9523.92 552
9524.85 560
9525.77 577
9526.69 560
9527.61 573
9528.53 497
9529.45 507
9530.38 557
9531.30 559
9532.22 524
9533.14 624
9534.06 667
9534.98 703
9535.91 815
9536.83 822
9537.75 790
9538.67 765
9539.60 723
9540.52 745
9541.44 708
9542.36 716
9543.28 603
9544.21 545
9545.13 606
9546.05 652
9546.97 526
9547.90 556
9548.82 571
9549.74 517
9550.66 494
9551.59 526
9552.51 486
9553.43 518
9554.36 505
9555.28 566
9556.20 544
9557.13 537
9558.05 539
9558.97 601
9559.89 546
9560.82 501
9561.74 516
9562.66 543
9563.59 539
9564.51 550
9565.43 523
9566.36 509
9567.28 559
9568.20 570
9569.13 511
9570.05 494
9570.98 550
9571.90 553
9572.82 580
9573.75 535
9574.67 517
9575.60 481
9576.52 458
9577.44 526
9578.37 526
9579.29 447
9580.22 493
9581.14 520
9582.06 527
9582.99 487
9583.91 458
9584.84 480
9585.76 466
9586.69 498
9587.61 510
9588.53 454
9589.46 485
9590.38 494
9591.31 518
9592.23 536
9593.16 474
9594.08 474
9595.01 506
9595.93 484
9596.86 490
9597.78 509
9598.71 561
9599.63 523
9600.56 538
9601.48 580
9602.41 560
9603.33 483
9604.26 499
9605.18 546
9606.11 585
9607.03 594
9607.96 544
9608.89 591
9609.81 607
9610.74 548
9611.66 511
9612.59 534
9613.51 565
9614.44 584
9615.37 602
9616.29 516
9617.22 576
9618.14 575
9619.07 543
9620.00 626
9620.92 651
9621.85 640
9622.77 672
9623.70 649
9624.63 584
9625.55 613
9626.48 708
9627.41 642
9628.33 601
9629.26 613
9630.19 738
9631.11 692
9632.04 682
9632.97 690
9633.89 691
9634.82 646
9635.75 727
9636.67 703
9637.60 690
9638.53 730
9639.45 743
9640.38 846
9641.31 799
9642.23 772
9643.16 816
9644.09 816
9645.02 846
9645.94 794
9646.87 801
9647.80 820
9648.73 850
9649.65 877
9650.58 880
9651.51 1019
9652.44 1148
9653.36 1191
9654.29 1157
9655.22 1190
9656.15 1131
9657.08 1078
9658.00 1083
9658.93 1061
9659.86 980
9660.79 906
9661.72 881
9662.64 856
9663.57 859
9664.50 924
9665.43 1019
9666.36 956
9667.28 902
9668.21 869
9669.14 886
9670.07 922
9671.00 995
9671.93 1032
9672.86 941
9673.78 1065
9674.71 1051
9675.64 935
9676.57 979
9677.50 1043
9678.43 1081
9679.36 1066
9680.29 980
9681.21 1075
9682.14 1115
9683.07 1078
9684.00 1106
9684.93 1251
9685.86 1144
9686.79 1172
9687.72 1189
9688.65 1209
9689.58 1200
9690.51 1208
9691.44 1192
9692.37 1308
9693.30 1263
9694.23 1222
9695.16 1282
9696.09 1276
9697.02 1343
9697.94 1379
9698.87 1385
9699.80 1535
9700.73 1624
9701.66 1615
9702.59 1792
9703.52 1779
9704.45 1900
9705.39 1867
9706.32 1803
9707.25 1596
9708.18 1501
9709.11 1472
9710.04 1279
9710.97 1274
9711.90 1224
9712.83 1204
9713.76 1284
9714.69 1300
9715.62 1260
9716.55 1344
9717.48 1430
9718.41 1487
9719.34 1465
9720.27 1444
9721.21 1470
9722.14 1501
9723.07 1435
9724.00 1307
9724.93 1196
9725.86 1195
9726.79 1155
9727.72 1133
9728.65 1102
9729.59 1080
9730.52 1061
9731.45 1061
9732.38 1033
9733.31 1088
9734.24 1135
9735.17 1205
9736.11 1218
9737.04 1207
9737.97 1187
9738.90 1225
9739.83 1144
9740.77 1140
9741.70 1007
9742.63 959
9743.56 980
9744.49 944
9745.43 982
9746.36 834
9747.29 868
9748.22 870
9749.15 870
9750.09 894
9751.02 889
9751.95 920
9752.88 871
9753.82 831
9754.75 817
9755.68 874
9756.61 829
9757.55 759
9758.48 779
9759.41 823
9760.35 818
9761.28 908
9762.21 820
9763.14 789
9764.08 813
9765.01 802
9765.94 847
9766.88 858
9767.81 774
9768.74 798
9769.68 804
9770.61 857
9771.54 843
9772.48 804
9773.41 875
9774.34 775
9775.28 749
9776.21 805
9777.14 833
9778.08 744
9779.01 794
9779.94 851
9780.88 885
9781.81 876
9782.75 903
9783.68 908
9784.61 926
9785.55 965
9786.48 928
9787.42 956
9788.35 931
9789.28 873
9790.22 895
9791.15 853
9792.09 842
9793.02 752
9793.96 779
9794.89 776
9795.83 731
9796.76 707
9797.69 708
9798.63 706
9799.56 720
9800.50 712
9801.43 783
9802.37 741
9803.30 825
9804.24 812
9805.17 772
9806.11 653
9807.04 644
9807.98 709
9808.91 669
9809.85 735
9810.78 704
9811.72 607
9812.65 629
9813.59 647
9814.53 599
9815.46 644
9816.40 626
9817.33 653
9818.27 636
9819.20 615
9820.14 610
9821.07 635
9822.01 646
9822.95 606
9823.88 571
9824.82 565
9825.75 632
9826.69 629
9827.63 571
9828.56 553
9829.50 542
9830.43 591
9831.37 604
9832.31 572
9833.24 623
9834.18 536
9835.12 542
9836.05 545
9836.99 562
9837.93 588
9838.86 576
9839.80 584
9840.73 591
9841.67 645
9842.61 615
9843.55 655
9844.48 623
9845.42 585
9846.36 500
9847.29 563
9848.23 613
9849.17 647
9850.10 586
9851.04 532
9851.98 543
9852.92 605
9853.85 629
9854.79 600
9855.73 609
9856.67 660
9857.60 608
9858.54 622
9859.48 584
9860.42 549
9861.35 617
9862.29 601
9863.23 582
9864.17 620
9865.10 661
9866.04 598
9866.98 567
9867.92 561
9868.86 585
9869.79 523
9870.73 569
9871.67 592
9872.61 554
9873.55 564
9874.48 552
9875.42 526
9876.36 492
9877.30 483
9878.24 598
9879.18 550
9880.12 609
9881.05 630
9881.99 569
9882.93 537
9883.87 538
9884.81 576
9885.75 559
9886.69 607
9887.63 535
9888.56 565
9889.50 520
9890.44 520
9891.38 554
9892.32 566
9893.26 511
9894.20 519
9895.14 562
9896.08 540
9897.02 514
9897.96 548
9898.90 577
9899.84 484
9900.77 497
9901.71 511
9902.65 502
9903.59 556
9904.53 507
9905.47 496
9906.41 478
9907.35 482
9908.29 538
9909.23 471
9910.17 525
9911.11 509
9912.05 509
9912.99 525
9913.93 548
9914.87 539
9915.81 484
9916.75 542
9917.69 580
9918.63 523
9919.57 528
9920.52 518
9921.46 519
9922.40 502
9923.34 534
9924.28 526
9925.22 611
9926.16 552
9927.10 530
9928.04 617
9928.98 703
9929.92 802
9930.86 852
9931.80 988
9932.75 994
9933.69 1000
9934.63 977
9935.57 879
9936.51 917
9937.45 815
9938.39 642
9939.33 642
9940.28 626
9941.22 581
9942.16 585
9943.10 559
9944.04 535
9944.98 524
9945.92 523
9946.87 595
9947.81 547
9948.75 492
9949.69 480
9950.63 544
9951.58 595
9952.52 497
9953.46 533
9954.40 479
9955.34 457
9956.29 466
9957.23 482
9958.17 476
9959.11 485
9960.06 497
9961.00 589
9961.94 483
9962.88 479
9963.83 467
9964.77 480
9965.71 481
9966.65 461
9967.60 487
9968.54 510
9969.48 484
9970.42 528
9971.37 510
9972.31 511
9973.25 473
9974.20 504
9975.14 581
9976.08 558
9977.03 498
9977.97 498
9978.91 487
9979.86 451
9980.80 489
9981.74 476
9982.69 460
9983.63 439
9984.57 394
9985.52 436
9986.46 417
9987.40 437
9988.35 448
9989.29 480
9990.23 441
9991.18 436
9992.12 410
9993.07 418
9994.01 442
9994.95 421
9995.90 418
9996.84 455
9997.79 399
9998.73 406
9999.67 413
10000.62 448
10001.56 426
10002.51 441
10003.45 452
10004.40 435
10005.34 442
10006.29 420
10007.23 402
10008.17 408
10009.12 414
10010.06 392
10011.01 428
10011.95 450
10012.90 352
10013.84 413
10014.79 427
10015.73 421
10016.68 402
10017.62 423
10018.57 455
10019.51 405
10020.46 474
10021.40 469
10022.35 432
10023.29 454
10024.24 446
10025.19 365
10026.13 421
10027.08 429
10028.02 428
10028.97 401
10029.91 403
10030.86 420
10031.80 390
10032.75 419
10033.70 420
10034.64 412
10035.59 419
10036.53 365
10037.48 397
10038.43 422
10039.37 449
10040.32 416
10041.26 413
10042.21 417
10043.16 413
10044.10 393
10045.05 378
10046.00 392
10046.94 389
10047.89 377
10048.84 363
10049.78 399
10050.73 341
10051.68 355
10052.62 355
10053.57 352
10054.52 324
10055.46 391
10056.41 430
10057.36 399
10058.30 412
10059.25 397
10060.20 447
10061.15 439
10062.09 394
10063.04 377
10063.99 389
10064.93 360
10065.88 372
10066.83 392
10067.78 402
10068.72 384
10069.67 407
10070.62 445
10071.57 388
10072.51 358
10073.46 344
10074.41 353
10075.36 388
10076.31 396
10077.25 401
10078.20 451
10079.15 399
10080.10 347
10081.05 321
10081.99 347
10082.94 393
10083.89 354
10084.84 435
10085.79 363
10086.74 400
10087.68 367
10088.63 385
10089.58 366
10090.53 384
10091.48 406
10092.43 389
10093.37 354
10094.32 366
10095.27 406
10096.22 347
10097.17 419
10098.12 362
10099.07 341
10100.02 394
10100.97 390
10101.91 336
10102.86 385
10103.81 347
10104.76 354
10105.71 379
10106.66 328
10107.61 317
10108.56 351
10109.51 345
10110.46 366
10111.41 360
10112.36 312
10113.31 365
10114.26 353
10115.21 385
10116.16 363
10117.11 393
10118.06 417
10119.01 379
10119.96 389
10120.91 339
10121.86 388
10122.81 379
10123.76 398
10124.71 336
10125.66 308
10126.61 325
10127.56 384
10128.51 385
10129.46 371
10130.41 386
10131.36 350
10132.31 418
10133.26 368
10134.21 353
10135.16 348
10136.11 386
10137.06 363
10138.01 362
10138.96 385
10139.91 367
10140.86 376
10141.82 344
10142.77 360
10143.72 402
10144.67 396
10145.62 386
10146.57 391
10147.52 354
10148.47 372
10149.42 399
10150.38 365
10151.33 384
10152.28 357
10153.23 339
10154.18 376
10155.13 407
10156.09 392
10157.04 399
10157.99 452
10158.94 380
10159.89 402
10160.84 460
10161.80 387
10162.75 388
10163.70 425
10164.65 466
10165.60 397
10166.56 420
10167.51 452
10168.46 439
10169.41 437
10170.36 426
10171.32 449
10172.27 465
10173.22 400
10174.17 400
10175.13 445
10176.08 451
10177.03 404
10177.98 417
10178.94 455
10179.89 409
10180.84 433
10181.80 400
10182.75 476
10183.70 438
10184.65 452
10185.61 449
10186.56 434
10187.51 454
10188.47 500
10189.42 516
10190.37 515
10191.33 469
10192.28 464
10193.23 466
10194.19 505
10195.14 448
10196.09 482
10197.05 497
10198.00 514
10198.95 539
10199.91 559
10200.86 548
10201.82 544
10202.77 511
10203.72 549
10204.68 503
10205.63 475
10206.58 531
10207.54 637
10208.49 637
10209.45 659
10210.40 642
10211.36 627
10212.31 657
10213.26 686
10214.22 747
10215.17 599
10216.13 542
10217.08 531
10218.04 556
10218.99 495
10219.94 567
10220.90 564
10221.85 536
10222.81 474
10223.76 511
10224.72 487
10225.67 542
10226.63 521
10227.58 481
10228.54 438
10229.49 494
10230.45 509
10231.40 439
10232.36 445
10233.31 432
10234.27 502
10235.22 493
10236.18 542
10237.14 556
10238.09 545
10239.05 582
10240.00 654
10240.96 642
10241.91 611
10242.87 632
10243.82 614
10244.78 623
10245.74 582
10246.69 504
10247.65 513
10248.60 504
10249.56 419
10250.52 416
10251.47 446
10252.43 412
10253.38 459
10254.34 441
10255.30 428
10256.25 435
10257.21 364
10258.17 390
10259.12 407
10260.08 404
10261.04 411
10261.99 435
10262.95 420
10263.91 385
10264.86 399
10265.82 371
10266.78 382
10267.73 369
10268.69 371
10269.65 379
10270.60 347
10271.56 360
10272.52 355
10273.47 407
10274.43 414
10275.39 403
10276.35 376
10277.30 358
10278.26 388
10279.22 434
10280.18 435
10281.13 404
10282.09 387
10283.05 407
10284.01 408
10284.96 384
10285.92 406
10286.88 406
10287.84 440
10288.79 447
10289.75 373
10290.71 358
10291.67 389
10292.63 416
10293.58 392
10294.54 377
10295.50 349
10296.46 372
10297.42 386
10298.38 375
10299.33 410
10300.29 394
10301.25 347
10302.21 341
10303.17 392
10304.13 364
10305.08 336
10306.04 388
10307.00 402
10307.96 355
10308.92 377
10309.88 330
10310.84 373
10311.80 391
10312.75 363
10313.71 336
10314.67 366
10315.63 372
10316.59 378
10317.55 412
10318.51 422
10319.47 391
10320.43 389
10321.39 386
10322.35 366
10323.31 414
10324.27 425
10325.23 409
10326.18 353
10327.14 318
10328.10 346
10329.06 367
10330.02 386
10330.98 406
10331.94 397
10332.90 380
10333.86 452
10334.82 434
10335.78 470
10336.74 538
10337.70 494
10338.66 437
10339.62 382
10340.58 413
10341.54 375
10342.50 385
10343.46 348
10344.43 307
10345.39 369
10346.35 391
10347.31 370
10348.27 358
10349.23 364
10350.19 331
10351.15 392
10352.11 399
10353.07 442
10354.03 376
10354.99 371
10355.95 383
10356.91 376
10357.88 362
10358.84 299
10359.80 323
10360.76 371
10361.72 356
10362.68 322
10363.64 354
10364.60 363
10365.57 371
10366.53 352
10367.49 352
10368.45 315
10369.41 341
10370.37 294
10371.34 354
10372.30 368
10373.26 395
10374.22 340
10375.18 393
10376.14 336
10377.11 345
10378.07 348
10379.03 328
10379.99 349
10380.95 321
10381.92 348
10382.88 388
10383.84 323
10384.80 404
10385.77 377
10386.73 343
10387.69 357
10388.65 384
10389.62 374
10390.58 358
10391.54 376
10392.50 407
10393.47 330
10394.43 377
10395.39 336
10396.35 327
10397.32 320
10398.28 303
10399.24 299
10400.21 308
10401.17 365
10402.13 364
10403.10 363
10404.06 389
10405.02 395
10405.99 360
10406.95 315
10407.91 334
10408.88 386
10409.84 368
10410.80 404
10411.77 378
10412.73 371
10413.69 385
10414.66 308
10415.62 332
10416.58 351
10417.55 382
10418.51 436
10419.48 408
10420.44 489
10421.40 475
10422.37 555
10423.33 615
10424.30 508
10425.26 541
10426.23 571
10427.19 531
10428.15 566
10429.12 533
10430.08 448
10431.05 409
10432.01 383
10432.98 367
10433.94 381
10434.91 359
10435.87 329
10436.83 275
10437.80 300
10438.76 320
10439.73 318
10440.69 330
10441.66 326
10442.62 369
10443.59 332
10444.55 361
10445.52 312
10446.48 318
10447.45 333
10448.41 321
10449.38 345
10450.35 330
10451.31 330
10452.28 295
10453.24 321
10454.21 301
10455.17 325
10456.14 341
10457.10 340
10458.07 346
10459.04 282
10460.00 394
10460.97 350
10461.93 322
10462.90 316
10463.87 315
10464.83 320
10465.80 333
10466.76 313
10467.73 319
10468.70 327
10469.66 377
10470.63 342
10471.59 287
10472.56 330
10473.53 294
10474.49 286
10475.46 292
10476.43 304
10477.39 245
10478.36 273
10479.33 332
10480.29 318
10481.26 294
10482.23 334
10483.19 336
10484.16 295
10485.13 324
10486.09 345
10487.06 369
10488.03 361
10489.00 350
10489.96 305
10490.93 353
10491.90 365
10492.87 367
10493.83 303
10494.80 318
10495.77 329
10496.73 376
10497.70 299
10498.67 337
10499.64 345
10500.61 296
10501.57 330
10502.54 325
10503.51 337
10504.48 318
10505.44 347
10506.41 345
10507.38 354
10508.35 372
10509.32 330
10510.28 336
10511.25 357
10512.22 307
10513.19 316
10514.16 310
10515.13 280
10516.09 360
10517.06 353
10518.03 335
10519.00 324
10519.97 341
10520.94 289
10521.91 292
10522.87 318
10523.84 334
10524.81 309
10525.78 306
10526.75 339
10527.72 336
10528.69 263
10529.66 299
10530.63 352
10531.59 351
10532.56 341
10533.53 324
10534.50 379
10535.47 341
10536.44 329
10537.41 325
10538.38 380
10539.35 294
10540.32 315
10541.29 338
10542.26 361
10543.23 343
10544.20 306
10545.17 317
10546.14 365
10547.11 401
10548.08 364
10549.05 344
10550.02 347
10550.99 368
10551.96 403
10552.93 404
10553.90 412
10554.87 344
10555.84 346
10556.81 380
10557.78 354
10558.75 364
10559.72 380
10560.69 366
10561.66 421
10562.63 390
10563.60 478
10564.57 520
10565.54 603
10566.51 623
10567.48 536
10568.45 528
10569.42 513
10570.40 503
10571.37 459
10572.34 400
10573.31 373
10574.28 413
10575.25 376
10576.22 382
10577.19 359
10578.16 344
10579.14 373
10580.11 341
10581.08 341
10582.05 348
10583.02 364
10583.99 337
10584.96 366
10585.94 338
10586.91 328
10587.88 377
10588.85 375
10589.82 373
10590.79 384
10591.77 372
10592.74 416
10593.71 421
10594.68 432
10595.65 368
10596.63 367
10597.60 428
10598.57 413
10599.54 389
10600.52 408
10601.49 366
10602.46 359
10603.43 388
10604.41 345
10605.38 332
10606.35 343
10607.32 357
10608.30 310
10609.27 337
10610.24 336
10611.21 380
10612.19 367
10613.16 377
10614.13 361
10615.11 330
10616.08 296
10617.05 378
10618.02 319
10619.00 319
10619.97 359
10620.94 325
10621.92 335
10622.89 356
10623.86 376
10624.84 397
10625.81 455
10626.78 388
10627.76 363
10628.73 382
10629.71 371
10630.68 342
10631.65 400
10632.63 393
10633.60 408
10634.57 373
10635.55 369
10636.52 377
10637.50 379
10638.47 374
10639.44 437
10640.42 490
10641.39 503
10642.37 552
10643.34 561
10644.31 581
10645.29 577
10646.26 581
10647.24 585
10648.21 502
10649.19 463
10650.16 474
10651.14 406
10652.11 352
10653.09 384
10654.06 380
10655.04 341
10656.01 379
10656.98 336
10657.96 330
10658.93 316
10659.91 331
10660.88 348
10661.86 361
10662.84 332
10663.81 338
10664.79 335
10665.76 333
10666.74 388
10667.71 383
10668.69 340
10669.66 317
10670.64 376
10671.61 351
10672.59 284
10673.56 371
10674.54 380
10675.52 414
10676.49 357
10677.47 348
10678.44 356
10679.42 388
10680.40 405
10681.37 350
10682.35 320
10683.32 355
10684.30 373
10685.28 359
10686.25 329
10687.23 353
10688.20 361
10689.18 386
10690.16 412
10691.13 417
10692.11 325
10693.09 330
10694.06 352
10695.04 363
10696.02 348
10696.99 304
10697.97 321
10698.95 306
10699.92 310
10700.90 270
10701.88 279
10702.85 311
10703.83 348
10704.81 282
10705.79 269
10706.76 281
10707.74 310
10708.72 333
10709.70 304
10710.67 288
10711.65 282
10712.63 273
10713.60 309
10714.58 345
10715.56 328
10716.54 320
10717.52 316
10718.49 321
10719.47 296
10720.45 312
10721.43 298
10722.40 305
10723.38 311
10724.36 282
10725.34 340
10726.32 294
10727.29 296
10728.27 345
10729.25 310
10730.23 315
10731.21 324
10732.19 308
10733.16 323
10734.14 287
10735.12 287
10736.10 301
10737.08 272
10738.06 306
10739.03 285
10740.01 315
10740.99 268
10741.97 281
10742.95 335
10743.93 281
10744.91 322
10745.89 325
10746.87 290
10747.84 353
10748.82 337
10749.80 350
10750.78 307
10751.76 278
10752.74 310
10753.72 330
10754.70 306
10755.68 267
10756.66 346
10757.64 339
10758.62 297
10759.60 288
10760.58 296
10761.56 269
10762.54 254
10763.52 332
10764.50 311
10765.48 286
10766.45 269
10767.43 323
10768.41 340
10769.39 332
10770.38 281
10771.36 286
10772.34 295
10773.32 313
10774.30 307
10775.28 312
10776.26 336
10777.24 364
10778.22 313
10779.20 335
10780.18 342
10781.16 338
10782.14 317
10783.12 300
10784.10 296
10785.08 321
10786.06 328
10787.04 273
10788.02 330
10789.00 339
10789.99 312
10790.97 305
10791.95 293
10792.93 288
10793.91 283
10794.89 302
10795.87 349
10796.85 304
10797.84 315
10798.82 339
10799.80 318
10800.78 244
10801.76 293
10802.74 334
10803.72 323
10804.71 322
10805.69 285
10806.67 276
10807.65 267
10808.63 259
10809.61 330
10810.60 285
10811.58 281
10812.56 244
10813.54 318
10814.52 351
10815.51 368
10816.49 321
10817.47 326
10818.45 276
10819.44 299
10820.42 289
10821.40 322
10822.38 303
10823.37 311
10824.35 320
10825.33 295
10826.31 293
10827.30 322
10828.28 299
10829.26 301
10830.24 274
10831.23 248
10832.21 277
10833.19 296
10834.18 294
10835.16 361
10836.14 323
10837.13 332
10838.11 342
10839.09 284
10840.07 291
10841.06 271
10842.04 293
10843.02 293
10844.01 256
10844.99 284
10845.98 327
10846.96 328
10847.94 300
10848.93 323
10849.91 291
10850.89 332
10851.88 342
10852.86 311
10853.84 304
10854.83 329
10855.81 334
10856.80 344
10857.78 304
10858.77 309
10859.75 305
10860.73 336
10861.72 339
10862.70 302
10863.69 315
10864.67 352
10865.66 330
10866.64 316
10867.62 372
10868.61 348
10869.59 350
10870.58 304
10871.56 359
10872.55 328
10873.53 316
10874.52 376
10875.50 379
10876.49 369
10877.47 338
10878.46 352
10879.44 342
10880.43 346
10881.41 325
10882.40 326
10883.38 355
10884.37 358
10885.35 339
10886.34 401
10887.32 380
10888.31 357
10889.29 351
10890.28 398
10891.27 409
10892.25 454
10893.24 473
10894.22 433
10895.21 407
10896.19 401
10897.18 401
10898.17 377
10899.15 364
10900.14 383
10901.12 393
10902.11 385
10903.10 417
10904.08 398
10905.07 425
10906.05 391
10907.04 376
10908.03 377
10909.01 408
10910.00 390
10910.99 364
10911.97 401
10912.96 427
10913.95 470
10914.93 420
10915.92 418
10916.91 409
10917.89 484
10918.88 478
10919.87 460
10920.85 426
10921.84 425
10922.83 503
10923.81 505
10924.80 429
10925.79 397
10926.78 451
10927.76 513
10928.75 486
10929.74 434
10930.73 442
10931.71 471
10932.70 499
10933.69 483
10934.68 442
10935.66 446
10936.65 481
10937.64 518
10938.63 557
10939.61 536
10940.60 468
10941.59 560
10942.58 595
10943.57 495
10944.55 569
10945.54 611
10946.53 595
10947.52 570
10948.51 568
10949.49 593
10950.48 577
10951.47 644
10952.46 644
10953.45 549
10954.44 589
10955.42 612
10956.41 622
10957.40 684
10958.39 737
10959.38 647
10960.37 846
10961.36 830
10962.34 964
10963.33 938
10964.32 997
10965.31 1007
10966.30 972
10967.29 891
10968.28 826
10969.27 732
10970.26 796
10971.25 698
10972.24 672
10973.22 687
10974.21 734
10975.20 658
10976.19 627
10977.18 712
10978.17 665
10979.16 618
10980.15 670
10981.14 592
10982.13 693
10983.12 680
10984.11 686
10985.10 672
10986.09 686
10987.08 678
10988.07 708
10989.06 740
10990.05 743
10991.04 727
10992.03 747
10993.02 702
10994.01 753
10995.00 780
10995.99 811
10996.98 807
10997.97 821
10998.96 926
10999.95 1070
11000.94 1139
11001.93 1277
11002.92 1411
11003.92 1556
11004.91 1671
11005.90 1669
11006.89 1595
11007.88 1496
11008.87 1373
11009.86 1250
11010.85 1101
11011.84 976
11012.83 910
11013.82 825
11014.82 750
11015.81 634
11016.80 649
11017.79 708
11018.78 639
11019.77 626
11020.76 669
11021.76 615
11022.75 590
11023.74 628
11024.73 637
11025.72 641
11026.71 616
11027.70 632
11028.70 560
11029.69 564
11030.68 561
11031.67 578
11032.66 614
11033.66 610
11034.65 574
11035.64 543
11036.63 515
11037.62 501
11038.62 541
11039.61 492
11040.60 518
11041.59 546
11042.59 530
11043.58 504
11044.57 480
11045.56 520
11046.56 532
11047.55 455
11048.54 446
11049.53 424
11050.53 449
11051.52 436
11052.51 474
11053.51 377
11054.50 418
11055.49 477
11056.49 437
11057.48 411
11058.47 413
11059.46 400
11060.46 412
11061.45 440
11062.44 436
11063.44 409
11064.43 416
11065.42 384
11066.42 407
11067.41 454
11068.41 457
11069.40 429
11070.39 412
11071.39 394
11072.38 425
11073.37 377
11074.37 410
11075.36 439
11076.36 402
11077.35 419
11078.34 413
11079.34 375
11080.33 463
11081.33 487
11082.32 403
11083.31 393
11084.31 433
11085.30 414
11086.30 406
11087.29 458
11088.29 489
11089.28 447
11090.28 416
11091.27 400
11092.27 425
11093.26 392
11094.25 414
11095.25 369
11096.24 334
11097.24 392
11098.23 430
11099.23 394
11100.22 426
11101.22 422
11102.21 442
11103.21 438
11104.20 431
11105.20 426
11106.20 379
11107.19 404
11108.19 387
11109.18 353
11110.18 353
11111.17 405
11112.17 395
11113.16 379
11114.16 332
11115.15 358
11116.15 374
11117.15 414
11118.14 393
11119.14 374
11120.13 391
11121.13 407
11122.13 414
11123.12 401
11124.12 404
11125.11 371
11126.11 382
11127.11 355
11128.10 368
11129.10 391
11130.10 411
11131.09 389
11132.09 461
11133.09 431
11134.08 476
11135.08 433
11136.07 447
11137.07 425
11138.07 441
11139.07 378
11140.06 391
11141.06 457
11142.06 411
11143.05 350
11144.05 385
11145.05 350
11146.04 349
11147.04 394
11148.04 340
11149.04 404
11150.03 411
11151.03 382
11152.03 374
11153.02 396
11154.02 419
11155.02 416
11156.02 412
11157.01 386
11158.01 332
11159.01 398
11160.01 366
11161.01 376
11162.00 385
11163.00 364
11164.00 327
11165.00 327
11165.99 336
11166.99 352
11167.99 340
11168.99 329
11169.99 389
11170.99 349
11171.98 324
11172.98 353
11173.98 401
11174.98 342
11175.98 399
11176.98 383
11177.97 340
11178.97 337
11179.97 342
11180.97 385
11181.97 369
11182.97 355
11183.97 371
11184.96 373
11185.96 345
11186.96 340
11187.96 386
11188.96 350
11189.96 330
11190.96 335
11191.96 344
11192.96 330
11193.96 340
11194.96 433
11195.96 377
11196.95 395
11197.95 453
11198.95 391
11199.95 426
11200.95 396
11201.95 366
11202.95 397
11203.95 382
11204.95 353
11205.95 370
11206.95 393
11207.95 363
11208.95 383
11209.95 404
11210.95 385
11211.95 365
11212.95 401
11213.95 317
11214.95 366
11215.95 365
11216.95 422
11217.95 426
11218.95 386
11219.95 322
11220.95 293
11221.95 370
11222.95 353
11223.95 361
11224.95 344
11225.96 318
11226.96 317
11227.96 336
11228.96 361
11229.96 316
11230.96 307
11231.96 373
11232.96 320
11233.96 273
11234.96 330
11235.96 306
11236.97 320
11237.97 337
11238.97 357
11239.97 361
11240.97 328
11241.97 364
11242.97 377
11243.98 354
11244.98 268
11245.98 337
11246.98 332
11247.98 326
11248.98 343
11249.98 339
11250.99 340
11251.99 313
11252.99 303
11253.99 297
11254.99 314
11256.00 325
11257.00 339
11258.00 320
11259.00 333
11260.00 326
11261.01 341
11262.01 303
11263.01 289
11264.01 357
11265.02 356
11266.02 352
11267.02 343
11268.02 339
11269.03 298
11270.03 284
11271.03 323
11272.03 341
11273.04 337
11274.04 359
11275.04 360
11276.05 369
11277.05 354
11278.05 324
11279.05 334
11280.06 374
11281.06 375
11282.06 382
11283.07 389
11284.07 425
11285.07 379
11286.08 397
11287.08 423
11288.08 426
11289.09 417
11290.09 454
11291.09 387
11292.10 375
11293.10 344
11294.11 307
11295.11 327
11296.11 333
11297.12 335
11298.12 343
11299.13 330
11300.13 372
11301.13 376
11302.14 369
11303.14 345
11304.15 400
11305.15 376
11306.15 361
11307.16 347
11308.16 337
11309.17 340
11310.17 368
11311.18 401
11312.18 386
11313.18 408
11314.19 382
11315.19 387
11316.20 383
11317.20 411
11318.21 403
11319.21 426
11320.22 434
11321.22 465
11322.23 411
11323.23 395
11324.24 390
11325.24 371
11326.25 342
11327.25 349
11328.26 357
11329.26 317
11330.27 340
11331.27 306
11332.28 320
11333.29 341
11334.29 359
11335.30 376
11336.30 319
11337.31 312
11338.31 350
11339.32 381
11340.33 366
11341.33 439
11342.34 440
11343.34 366
11344.35 390
11345.35 376
11346.36 394
11347.37 424
11348.37 361
11349.38 396
11350.39 398
11351.39 414
11352.40 317
11353.40 318
11354.41 345
11355.42 383
11356.42 373
11357.43 337
11358.44 373
11359.44 355
11360.45 333
11361.46 335
11362.46 342
11363.47 321
11364.48 343
11365.48 296
11366.49 282
11367.50 323
11368.50 310
11369.51 299
11370.52 319
11371.53 316
11372.53 290
11373.54 304
11374.55 322
11375.56 343
11376.56 310
11377.57 304
11378.58 319
11379.59 294
11380.59 270
11381.60 308
11382.61 308
11383.62 305
11384.62 293
11385.63 296
11386.64 352
11387.65 308
11388.65 281
11389.66 280
11390.67 298
11391.68 283
11392.69 257
11393.69 299
11394.70 307
11395.71 333
11396.72 305
11397.73 255
11398.74 313
11399.74 281
11400.75 268
11401.76 286
11402.77 299
11403.78 295
11404.79 273
11405.80 292
11406.80 295
11407.81 323
11408.82 290
11409.83 265
11410.84 342
11411.85 314
11412.86 277
11413.87 273
11414.88 279
11415.89 318
11416.89 303
11417.90 277
11418.91 327
11419.92 284
11420.93 310
11421.94 292
11422.95 314
11423.96 329
11424.97 295
11425.98 303
11426.99 244
11428.00 271
11429.01 296
11430.02 299
11431.03 287
11432.04 329
11433.05 293
11434.06 269
11435.07 266
11436.08 269
11437.09 295
11438.10 267
11439.11 274
11440.12 296
11441.13 269
11442.14 299
11443.15 329
11444.16 324
11445.17 254
11446.18 271
11447.19 290
11448.20 326
11449.21 270
11450.22 309
11451.23 320
11452.24 277
11453.25 305
11454.27 282
11455.28 268
11456.29 288
11457.30 328
11458.31 277
11459.32 297
11460.33 293
11461.34 283
11462.35 323
11463.36 306
11464.38 311
11465.39 289
11466.40 286
11467.41 295
11468.42 293
11469.43 277
11470.44 296
11471.46 339
11472.47 287
11473.48 275
11474.49 273
11475.50 273
11476.52 258
11477.53 244
11478.54 277
11479.55 293
11480.56 307
11481.57 269
11482.59 279
11483.60 276
11484.61 302
11485.62 312
11486.64 336
11487.65 297
11488.66 311
11489.67 279
11490.69 294
11491.70 317
11492.71 306
11493.72 332
11494.74 279
11495.75 341
11496.76 310
11497.77 295
11498.79 279
11499.80 271
11500.81 321
11501.83 343
11502.84 352
11503.85 315
11504.86 331
11505.88 288
11506.89 275
11507.90 335
11508.92 299
11509.93 327
11510.94 363
11511.96 296
11512.97 283
11513.98 303
11515.00 289
11516.01 277
11517.02 255
11518.04 282
11519.05 258
11520.07 276
11521.08 274
11522.09 299
11523.11 279
11524.12 277
11525.13 283
11526.15 304
11527.16 262
11528.18 272
11529.19 313
11530.21 312
11531.22 251
11532.23 291
11533.25 280
11534.26 269
11535.28 321
11536.29 320
11537.31 319
11538.32 302
11539.34 294
11540.35 332
11541.36 331
11542.38 301
11543.39 305
11544.41 294
11545.42 307
11546.44 297
11547.45 323
11548.47 331
11549.48 328
11550.50 366
11551.51 337
11552.53 334
11553.54 290
11554.56 354
11555.57 331
11556.59 352
11557.61 344
11558.62 344
11559.64 344
11560.65 381
11561.67 373
11562.68 361
11563.70 409
11564.71 414
11565.73 410
11566.75 365
11567.76 362
11568.78 365
11569.79 379
11570.81 423
11571.83 393
11572.84 383
11573.86 411
11574.87 409
11575.89 435
11576.91 420
11577.92 454
11578.94 447
11579.96 450
11580.97 495
11581.99 464
11583.00 470
11584.02 518
11585.04 555
11586.05 518
11587.07 532
11588.09 552
11589.10 573
11590.12 570
11591.14 575
11592.16 607
11593.17 569
11594.19 585
11595.21 667
11596.22 722
11597.24 680
11598.26 731
11599.28 843
11600.29 939
11601.31 1052
11602.33 1233
11603.34 1325
11604.36 1398
11605.38 1401
11606.40 1421
11607.41 1335
11608.43 1324
11609.45 1166
11610.47 981
11611.49 822
11612.50 795
11613.52 690
11614.54 607
11615.56 540
11616.58 492
11617.59 559
11618.61 565
11619.63 575
11620.65 496
11621.67 573
11622.68 456
11623.70 441
11624.72 414
11625.74 459
11626.76 460
11627.78 410
11628.79 451
11629.81 456
11630.83 457
11631.85 465
11632.87 500
11633.89 438
11634.91 420
11635.93 438
11636.94 383
11637.96 397
11638.98 395
11640.00 420
11641.02 378
11642.04 391
11643.06 414
11644.08 413
11645.10 370
11646.12 333
11647.14 329
11648.16 324
11649.17 364
11650.19 351
11651.21 323
11652.23 347
11653.25 337
11654.27 329
11655.29 333
11656.31 359
11657.33 319
11658.35 310
11659.37 332
11660.39 322
11661.41 331
11662.43 374
11663.45 357
11664.47 317
11665.49 336
11666.51 313
11667.53 336
11668.55 301
11669.57 331
11670.59 309
11671.61 344
11672.63 352
11673.65 329
11674.67 362
11675.70 383
11676.72 324
11677.74 324
11678.76 322
11679.78 355
11680.80 361
11681.82 345
11682.84 368
11683.86 351
11684.88 337
11685.90 347
11686.92 345
11687.95 371
11688.97 334
11689.99 315
11691.01 347
11692.03 362
11693.05 359
11694.07 368
11695.10 347
11696.12 321
11697.14 363
11698.16 370
11699.18 368
11700.20 355
11701.22 307
11702.25 323
11703.27 288
11704.29 300
11705.31 322
11706.33 315
11707.36 311
11708.38 302
11709.40 318
11710.42 290
11711.44 309
11712.47 309
11713.49 305
11714.51 322
11715.53 314
11716.56 306
11717.58 310
11718.60 308
11719.62 313
11720.65 284
11721.67 298
11722.69 287
11723.71 326
11724.74 327
11725.76 282
11726.78 308
11727.80 299
11728.83 301
11729.85 330
11730.87 333
11731.90 259
11732.92 238
11733.94 297
11734.97 327
11735.99 310
11737.01 226
11738.04 246
11739.06 286
11740.08 260
11741.11 327
11742.13 276
11743.15 297
11744.18 252
11745.20 282
11746.22 322
11747.25 317
11748.27 289
11749.30 279
11750.32 286
11751.34 262
11752.37 288
11753.39 302
11754.42 302
11755.44 303
11756.46 337
11757.49 327
11758.51 328
11759.54 312
11760.56 313
11761.58 360
11762.61 332
11763.63 322
11764.66 275
11765.68 272
11766.71 305
11767.73 323
11768.76 295
11769.78 267
11770.81 290
11771.83 292
11772.86 285
11773.88 276
11774.91 265
11775.93 292
11776.96 301
11777.98 274
11779.01 299
11780.03 283
11781.06 251
11782.08 282
11783.11 289
11784.13 269
11785.16 260
11786.18 274
11787.21 263
11788.23 268
11789.26 278
11790.28 265
11791.31 298
11792.34 289
11793.36 300
11794.39 283
11795.41 297
11796.44 284
11797.47 319
11798.49 335
11799.52 269
11800.54 273
11801.57 311
11802.60 297
11803.62 297
11804.65 313
11805.67 287
11806.70 285
11807.73 300
11808.75 247
11809.78 324
11810.81 312
11811.83 290
11812.86 273
11813.89 329
11814.91 349
11815.94 290
11816.97 309
11817.99 307
11819.02 282
11820.05 266
11821.07 286
11822.10 270
11823.13 262
11824.16 287
11825.18 273
11826.21 271
11827.24 281
11828.26 301
11829.29 264
11830.32 303
11831.35 323
11832.37 344
11833.40 325
11834.43 312
11835.46 271
11836.48 311
11837.51 322
11838.54 321
11839.57 330
11840.59 301
11841.62 285
11842.65 314
11843.68 305
11844.71 278
11845.73 279
11846.76 307
11847.79 338
11848.82 349
11849.85 291
11850.88 309
11851.90 299
11852.93 325
11853.96 300
11854.99 284
11856.02 266
11857.05 281
11858.07 287
11859.10 294
11860.13 293
11861.16 290
11862.19 322
11863.22 315
11864.25 351
11865.28 335
11866.30 352
11867.33 379
11868.36 340
11869.39 323
11870.42 281
11871.45 290
11872.48 351
11873.51 309
11874.54 333
11875.57 344
11876.60 344
11877.63 357
11878.65 377
11879.68 337
11880.71 342
11881.74 338
11882.77 341
11883.80 354
11884.83 312
11885.86 310
11886.89 365
11887.92 401
11888.95 324
11889.98 319
11891.01 436
11892.04 409
11893.07 390
11894.10 393
11895.13 416
11896.16 360
11897.19 350
11898.22 427
11899.25 487
11900.28 436
11901.31 455
11902.34 460
11903.38 515
11904.41 572
11905.44 551
11906.47 599
11907.50 604
11908.53 622
11909.56 583
11910.59 597
11911.62 544
11912.65 541
11913.68 482
11914.71 520
11915.75 482
11916.78 486
11917.81 443
11918.84 483
11919.87 509
11920.90 467
11921.93 482
11922.96 464
11924.00 464
11925.03 466
11926.06 504
11927.09 484
11928.12 456
11929.15 517
11930.18 590
11931.22 628
11932.25 728
11933.28 736
11934.31 833
11935.34 850
11936.38 889
11937.41 888
11938.44 876
11939.47 851
11940.50 725
11941.54 689
11942.57 661
11943.60 629
11944.63 607
11945.67 544
11946.70 534
11947.73 499
11948.76 518
11949.80 419
11950.83 439
11951.86 426
11952.89 451
11953.93 423
11954.96 467
11955.99 409
11957.02 400
11958.06 372
11959.09 379
11960.12 381
11961.16 333
11962.19 399
11963.22 427
11964.26 421
11965.29 382
11966.32 418
11967.36 412
11968.39 396
11969.42 471
11970.46 404
11971.49 385
11972.52 387
11973.56 360
11974.59 338
11975.62 367
11976.66 364
11977.69 368
11978.73 376
11979.76 319
11980.79 294
11981.83 305
11982.86 363
11983.89 365
11984.93 351
11985.96 386
11987.00 363
11988.03 413
11989.07 398
11990.10 376
11991.13 351
11992.17 333
11993.20 368
11994.24 343
11995.27 336
11996.31 332
11997.34 329
11998.38 354
11999.41 323
12000.45 350
12001.48 370
12002.51 391
12003.55 376
12004.58 365
12005.62 364
12006.65 363
12007.69 374
12008.72 361
12009.76 348
12010.80 342
12011.83 379
12012.87 416
12013.90 407
12014.94 407
12015.97 371
12017.01 368
12018.04 390
12019.08 384
12020.11 359
12021.15 375
12022.19 405
12023.22 379
12024.26 402
12025.29 437
12026.33 409
12027.36 395
12028.40 416
12029.44 454
12030.47 404
12031.51 391
12032.54 407
12033.58 391
12034.62 381
12035.65 357
12036.69 402
12037.73 451
12038.76 422
12039.80 430
12040.84 409
12041.87 386
12042.91 368
12043.94 379
12044.98 411
12046.02 388
12047.06 395
12048.09 391
12049.13 375
12050.17 426
12051.20 381
12052.24 374
12053.28 460
12054.31 442
12055.35 357
12056.39 410
12057.43 413
12058.46 390
12059.50 371
12060.54 428
12061.57 468
12062.61 480
12063.65 510
12064.69 447
12065.72 417
12066.76 426
12067.80 492
12068.84 438
12069.88 416
12070.91 434
12071.95 433
12072.99 489
12074.03 527
12075.06 450
12076.10 403
12077.14 425
12078.18 487
12079.22 490
12080.26 489
12081.29 475
12082.33 404
12083.37 473
12084.41 443
12085.45 450
12086.49 478
12087.52 478
12088.56 457
12089.60 474
12090.64 452
12091.68 457
12092.72 485
12093.76 464
12094.79 470
12095.83 452
12096.87 518
12097.91 512
12098.95 578
12099.99 588
12101.03 596
12102.07 576
12103.11 623
12104.15 634
12105.19 673
12106.22 668
12107.26 812
12108.30 828
12109.34 821
12110.38 812
12111.42 801
12112.46 699
12113.50 730
12114.54 646
12115.58 610
12116.62 565
12117.66 494
12118.70 499
12119.74 491
12120.78 475
12121.82 432
12122.86 400
12123.90 412
12124.94 394
12125.98 428
12127.02 402
12128.06 420
12129.10 364
12130.14 381
12131.18 431
12132.22 428
12133.26 457
12134.30 424
12135.34 403
12136.38 375
12137.42 394
12138.47 396
12139.51 352
12140.55 394
12141.59 354
12142.63 371
12143.67 376
12144.71 355
12145.75 333
12146.79 322
12147.83 314
12148.87 357
12149.92 367
12150.96 294
12152.00 342
12153.04 293
12154.08 329
12155.12 339
12156.16 282
12157.21 289
12158.25 299
12159.29 375
12160.33 344
12161.37 328
12162.41 323
12163.46 326
12164.50 332
12165.54 372
12166.58 379
12167.62 357
12168.67 330
12169.71 303
12170.75 304
12171.79 359
12172.83 312
12173.88 291
12174.92 304
12175.96 338
12177.00 322
12178.05 285
12179.09 300
12180.13 335
12181.17 359
12182.22 317
12183.26 301
12184.30 302
12185.34 327
12186.39 320
12187.43 328
12188.47 356
12189.51 381
12190.56 347
12191.60 307
12192.64 348
12193.69 303
12194.73 318
12195.77 335
12196.82 324
12197.86 306
12198.90 330
12199.95 336
12200.99 386
12202.03 381
12203.08 348
12204.12 378
12205.16 367
12206.21 340
12207.25 338
12208.29 353
12209.34 326
12210.38 320
12211.43 342
12212.47 343
12213.51 331
12214.56 339
12215.60 319
12216.65 331
12217.69 333
12218.73 329
12219.78 314
12220.82 316
12221.87 297
12222.91 317
12223.96 368
12225.00 322
12226.04 317
12227.09 319
12228.13 342
12229.18 348
12230.22 400
12231.27 362
12232.31 422
12233.36 357
12234.40 360
12235.45 371
12236.49 369
12237.54 344
12238.58 333
12239.63 328
12240.67 346
12241.72 328
12242.76 276
12243.81 288
12244.85 294
12245.90 271
12246.94 324
12247.99 338
12249.03 335
12250.08 363
12251.12 360
12252.17 344
12253.22 299
12254.26 291
12255.31 349
12256.35 359
12257.40 336
12258.44 276
12259.49 298
12260.54 332
12261.58 313
12262.63 258
12263.67 290
12264.72 269
12265.77 307
12266.81 311
12267.86 312
12268.91 247
12269.95 278
12271.00 312
12272.04 283
12273.09 282
12274.14 263
12275.18 298
12276.23 283
12277.28 280
12278.32 268
12279.37 291
12280.42 270
12281.46 250
12282.51 286
12283.56 292
12284.61 276
12285.65 273
12286.70 283
12287.75 237
12288.79 280
12289.84 318
12290.89 269
12291.94 222
12292.98 255
12294.03 250
12295.08 298
12296.13 299
12297.17 304
12298.22 301
12299.27 243
12300.32 285
12301.36 277
12302.41 275
12303.46 326
12304.51 323
12305.55 273
12306.60 255
12307.65 268
12308.70 288
12309.75 292
12310.79 310
12311.84 295
12312.89 264
12313.94 276
12314.99 292
12316.04 310
12317.08 267
12318.13 270
12319.18 284
12320.23 277
12321.28 273
12322.33 294
12323.37 248
12324.42 271
12325.47 259
12326.52 260
12327.57 231
12328.62 273
12329.67 264
12330.72 224
12331.77 220
12332.81 249
12333.86 251
12334.91 213
12335.96 272
12337.01 266
12338.06 284
12339.11 255
12340.16 219
12341.21 219
12342.26 282
12343.31 258
12344.36 234
12345.41 242
12346.46 255
12347.51 218
12348.56 257
12349.61 272
12350.65 282
12351.70 281
12352.75 267
12353.80 255
12354.85 266
12355.90 276
12356.95 249
12358.00 256
12359.05 231
12360.11 237
12361.16 271
12362.21 280
12363.26 246
12364.31 272
12365.36 343
12366.41 307
12367.46 284
12368.51 283
12369.56 278
12370.61 279
12371.66 326
12372.71 268
12373.76 273
12374.81 273
12375.86 268
12376.91 285
12377.97 298
12379.02 225
12380.07 263
12381.12 267
12382.17 247
12383.22 247
12384.27 292
12385.32 277
12386.37 296
12387.43 268
12388.48 284
12389.53 304
12390.58 266
12391.63 276
12392.68 291
12393.74 312
12394.79 290
12395.84 253
12396.89 306
12397.94 265
12398.99 237
12400.05 273
12401.10 287
12402.15 251
12403.20 255
12404.25 269
12405.31 278
12406.36 284
12407.41 296
12408.46 312
12409.51 298
12410.57 313
12411.62 320
12412.67 284
12413.72 289
12414.78 300
12415.83 309
12416.88 304
12417.93 298
12418.99 284
12420.04 271
12421.09 292
12422.15 244
12423.20 313
12424.25 288
12425.30 274
12426.36 283
12427.41 317
12428.46 285
12429.52 295
12430.57 287
12431.62 302
12432.68 305
12433.73 329
12434.78 350
12435.84 301
12436.89 321
12437.94 305
12439.00 290
12440.05 314
12441.10 323
12442.16 327
12443.21 318
12444.27 285
12445.32 344
12446.37 309
12447.43 296
12448.48 319
12449.54 330
12450.59 327
12451.64 300
12452.70 302
12453.75 337
12454.81 374
12455.86 330
12456.91 353
12457.97 319
12459.02 347
12460.08 318
12461.13 317
12462.19 321
12463.24 343
12464.30 354
12465.35 295
12466.41 306
12467.46 345
12468.52 292
12469.57 289
12470.63 314
12471.68 382
12472.73 321
12473.79 332
12474.85 328
12475.90 314
12476.96 314
12478.01 365
12479.07 381
12480.12 366
12481.18 356
12482.23 408
12483.29 395
12484.34 398
12485.40 371
12486.45 410
12487.51 423
12488.57 445
12489.62 478
12490.68 497
12491.73 466
12492.79 501
12493.84 492
12494.90 587
12495.96 707
12497.01 808
12498.07 977
12499.12 1098
12500.18 1063
12501.24 1098
12502.29 1143
12503.35 1076
12504.41 905
12505.46 798
12506.52 780
12507.57 741
12508.63 614
12509.69 479
12510.74 490
12511.80 481
12512.86 470
12513.91 445
12514.97 427
12516.03 386
12517.08 384
12518.14 379
12519.20 356
12520.26 332
12521.31 358
12522.37 356
12523.43 316
12524.48 355
12525.54 375
12526.60 382
12527.66 404
12528.71 352
12529.77 341
12530.83 406
12531.89 380
12532.94 360
12534.00 326
12535.06 344
12536.12 349
12537.17 403
12538.23 353
12539.29 360
12540.35 386
12541.41 360
12542.46 339
12543.52 333
12544.58 313
12545.64 342
12546.70 312
12547.75 316
12548.81 320
12549.87 318
12550.93 356
12551.99 366
12553.05 312
12554.10 308
12555.16 324
12556.22 363
12557.28 298
12558.34 344
12559.40 348
12560.46 363
12561.51 339
12562.57 350
12563.63 298
12564.69 317
12565.75 366
12566.81 392
12567.87 348
12568.93 341
12569.99 357
12571.04 366
12572.10 388
12573.16 362
12574.22 440
12575.28 469
12576.34 470
12577.40 458
12578.46 506
12579.52 490
12580.58 541
12581.64 515
12582.70 524
12583.76 536
12584.82 493
12585.88 455
12586.94 475
12588.00 439
12589.06 438
12590.12 460
12591.18 415
12592.24 431
12593.30 414
12594.36 438
12595.42 451
12596.48 380
12597.54 404
12598.60 434
12599.66 446
12600.72 402
12601.78 375
12602.84 364
12603.90 393
12604.96 387
12606.02 317
12607.08 338
12608.14 372
12609.20 339
12610.27 354
12611.33 362
12612.39 329
12613.45 342
12614.51 348
12615.57 318
12616.63 302
12617.69 337
12618.75 320
12619.81 332
12620.88 288
12621.94 339
12623.00 338
12624.06 310
12625.12 314
12626.18 237
12627.24 300
12628.31 324
12629.37 306
12630.43 297
12631.49 291
12632.55 311
12633.61 319
12634.68 308
12635.74 286
12636.80 286
12637.86 299
12638.92 301
12639.99 308
12641.05 265
12642.11 274
12643.17 269
12644.23 257
12645.30 295
12646.36 316
12647.42 301
12648.48 305
12649.55 270
12650.61 299
12651.67 282
12652.73 300
12653.80 298
12654.86 318
12655.92 349
12656.99 314
12658.05 333
12659.11 347
12660.17 330
12661.24 327
12662.30 331
12663.36 351
12664.43 307
12665.49 307
12666.55 373
12667.62 298
12668.68 328
12669.74 330
12670.81 337
12671.87 326
12672.93 332
12674.00 290
12675.06 352
12676.12 336
12677.19 280
12678.25 312
12679.31 325
12680.38 334
12681.44 292
12682.51 349
12683.57 318
12684.63 317
12685.70 299
12686.76 323
12687.83 309
12688.89 343
12689.95 303
12691.02 342
12692.08 294
12693.15 312
12694.21 343
12695.28 328
12696.34 296
12697.40 321
12698.47 312
12699.53 300
12700.60 341
12701.66 340
12702.73 322
12703.79 317
12704.86 323
12705.92 316
12706.99 304
12708.05 360
12709.12 364
12710.18 352
12711.25 321
12712.31 323
12713.38 320
12714.44 331
12715.51 352
12716.57 364
12717.64 331
12718.70 351
12719.77 322
12720.83 326
12721.90 325
12722.97 319
12724.03 348
12725.10 331
12726.16 340
12727.23 337
12728.29 325
12729.36 297
12730.43 309
12731.49 306
12732.56 286
12733.62 315
12734.69 342
12735.76 297
12736.82 327
12737.89 309
12738.95 316
12740.02 341
12741.09 295
12742.15 321
12743.22 397
12744.29 368
12745.35 278
12746.42 319
12747.49 316
12748.55 323
12749.62 304
12750.69 303
12751.75 305
12752.82 313
12753.89 306
12754.95 303
12756.02 308
12757.09 284
12758.15 292
12759.22 298
12760.29 287
12761.36 306
12762.42 279
12763.49 245
12764.56 273
12765.62 282
12766.69 286
12767.76 296
12768.83 253
12769.89 267
12770.96 251
12772.03 273
12773.10 318
12774.17 260
12775.23 263
12776.30 272
12777.37 321
12778.44 306
12779.50 247
12780.57 235
12781.64 270
12782.71 271
12783.78 303
12784.84 270
12785.91 254
12786.98 258
12788.05 270
12789.12 271
12790.19 289
12791.25 267
12792.32 251
12793.39 247
12794.46 289
12795.53 250
12796.60 265
12797.67 279
12798.73 298
12799.80 241
12800.87 253
12801.94 270
12803.01 246
12804.08 246
12805.15 281
12806.22 295
12807.29 300
12808.36 253
12809.42 276
12810.49 302
12811.56 292
12812.63 265
12813.70 280
12814.77 265
12815.84 249
12816.91 248
12817.98 243
12819.05 260
12820.12 278
12821.19 257
12822.26 301
12823.33 261
12824.40 260
12825.47 277
12826.54 257
12827.61 257
12828.68 267
12829.75 278
12830.82 264
12831.89 280
12832.96 273
12834.03 247
12835.10 285
12836.17 286
12837.24 255
12838.31 230
12839.38 228
12840.45 273
12841.52 285
12842.59 272
12843.66 233
12844.73 261
12845.80 234
12846.87 232
12847.95 236
12849.02 228
12850.09 223
12851.16 233
12852.23 235
12853.30 222
12854.37 239
12855.44 231
12856.51 222
12857.58 220
12858.66 259
12859.73 279
12860.80 261
12861.87 268
12862.94 260
12864.01 247
12865.08 250
12866.16 262
12867.23 235
12868.30 232
12869.37 230
12870.44 268
12871.51 221
12872.59 226
12873.66 226
12874.73 199
12875.80 243
12876.87 228
12877.95 215
12879.02 228
12880.09 226
12881.16 219
12882.23 236
12883.31 234
12884.38 227
12885.45 202
12886.52 212
12887.60 225
12888.67 210
12889.74 223
12890.81 228
12891.89 216
12892.96 206
12894.03 220
12895.11 254
12896.18 230
12897.25 215
12898.32 207
12899.40 251
12900.47 261
12901.54 263
12902.62 259
12903.69 233
12904.76 234
12905.84 216
12906.91 253
12907.98 234
12909.06 233
12910.13 229
12911.20 217
12912.28 248
12913.35 234
12914.42 243
12915.50 290
12916.57 237
12917.64 222
12918.72 206
12919.79 219
12920.87 242
12921.94 246
12923.01 252
12924.09 220
12925.16 199
12926.24 231
12927.31 239
12928.38 203
12929.46 222
12930.53 233
12931.61 231
12932.68 216
12933.76 220
12934.83 207
12935.90 255
12936.98 219
12938.05 196
12939.13 204
12940.20 202
12941.28 250
12942.35 265
12943.43 225
12944.50 231
12945.58 224
12946.65 226
12947.73 210
12948.80 247
12949.88 229
12950.95 238
12952.03 202
12953.10 230
12954.18 193
12955.25 237
12956.33 221
12957.40 224
12958.48 224
12959.55 211
12960.63 213
12961.70 244
12962.78 229
12963.86 209
12964.93 256
12966.01 260
12967.08 255
12968.16 256
12969.24 246
12970.31 195
12971.39 221
12972.46 204
12973.54 199
12974.62 180
12975.69 227
12976.77 263
12977.84 257
12978.92 244
12980.00 231
12981.07 258
12982.15 254
12983.23 237
12984.30 239
12985.38 259
12986.46 267
12987.53 241
12988.61 229
12989.69 211
12990.76 209
12991.84 229
12992.92 235
12993.99 202
12995.07 232
12996.15 244
12997.22 221
12998.30 238
12999.38 229
13000.45 243
13001.53 245
13002.61 261
13003.69 258
13004.76 234
13005.84 229
13006.92 223
13008.00 247
13009.07 245
13010.15 232
13011.23 240
13012.31 225
13013.38 247
13014.46 238
13015.54 250
13016.62 240
13017.70 201
13018.77 217
13019.85 240
13020.93 223
13022.01 223
13023.09 242
13024.16 216
13025.24 243
13026.32 243
13027.40 231
13028.48 235
13029.56 215
13030.63 244
13031.71 236
13032.79 218
13033.87 254
13034.95 235
13036.03 216
13037.11 241
13038.18 236
13039.26 242
13040.34 256
13041.42 211
13042.50 252
13043.58 230
13044.66 250
13045.74 219
13046.82 267
13047.89 265
13048.97 275
13050.05 254
13051.13 234
13052.21 251
13053.29 263
13054.37 244
13055.45 270
13056.53 278
13057.61 238
13058.69 240
13059.77 236
13060.85 260
13061.93 264
13063.01 268
13064.09 328
13065.17 297
13066.25 257
13067.33 236
13068.41 244
13069.49 278
13070.57 273
13071.65 253
13072.73 260
13073.81 239
13074.89 236
13075.97 249
13077.05 284
13078.13 216
13079.21 245
13080.29 258
13081.37 238
13082.45 266
13083.53 237
13084.61 216
13085.69 213
13086.77 214
13087.85 240
13088.94 230
13090.02 220
13091.10 221
13092.18 187
13093.26 217
13094.34 222
13095.42 245
13096.50 229
13097.58 241
13098.66 207
13099.75 224
13100.83 244
13101.91 238
13102.99 232
13104.07 199
13105.15 237
13106.23 243
13107.32 225
13108.40 263
13109.48 216
13110.56 230
13111.64 220
13112.72 253
13113.81 221
13114.89 234
13115.97 208
13117.05 276
13118.13 222
13119.22 224
13120.30 204
13121.38 230
13122.46 215
13123.55 237
13124.63 230
13125.71 257
13126.79 190
13127.88 199
13128.96 186
13130.04 204
13131.12 197
13132.21 212
13133.29 208
13134.37 200
13135.45 202
13136.54 227
13137.62 265
13138.70 244
13139.79 232
13140.87 196
13141.95 184
13143.03 190
13144.12 212
13145.20 196
13146.28 199
13147.37 218
13148.45 185
13149.53 175
13150.62 200
13151.70 206
13152.78 226
13153.87 248
13154.95 216
13156.03 236
13157.12 230
13158.20 223
13159.29 197
13160.37 240
13161.45 246
13162.54 209
13163.62 242
13164.71 202
13165.79 194
13166.87 208
13167.96 192
13169.04 223
13170.13 184
13171.21 204
13172.29 217
13173.38 213
13174.46 186
13175.55 207
13176.63 207
13177.72 227
13178.80 272
13179.89 209
13180.97 198
13182.06 241
13183.14 177
13184.22 150
13185.31 198
13186.39 226
13187.48 189
13188.56 273
13189.65 238
13190.73 195
13191.82 198
13192.90 216
13193.99 225
13195.07 229
13196.16 209
13197.25 223
13198.33 202
13199.42 236
13200.50 215
13201.59 204
13202.67 230
13203.76 220
13204.84 221
13205.93 216
13207.02 232
13208.10 225
13209.19 235
13210.27 236
13211.36 228
13212.44 194
13213.53 190
13214.62 190
13215.70 182
13216.79 225
13217.88 212
13218.96 233
13220.05 208
13221.13 225
13222.22 186
13223.31 232
13224.39 202
13225.48 203
13226.57 189
13227.65 187
13228.74 212
13229.83 223
13230.91 206
13232.00 215
13233.09 241
13234.17 225
13235.26 236
13236.35 227
13237.43 233
13238.52 229
13239.61 236
13240.70 223
13241.78 256
13242.87 211
13243.96 209
13245.04 214
13246.13 198
13247.22 203
13248.31 216
13249.39 204
13250.48 213
13251.57 184
13252.66 178
13253.74 206
13254.83 192
13255.92 209
13257.01 222
13258.10 215
13259.18 226
13260.27 263
13261.36 263
13262.45 244
13263.54 190
13264.62 229
13265.71 209
13266.80 220
13267.89 231
13268.98 220
13270.06 242
13271.15 249
13272.24 247
13273.33 231
13274.42 268
13275.51 248
13276.60 270
13277.68 282
13278.77 296
13279.86 251
13280.95 240
13282.04 252
13283.13 271
13284.22 248
13285.31 254
13286.39 285
13287.48 234
13288.57 248
13289.66 270
13290.75 284
13291.84 235
13292.93 292
13294.02 290
13295.11 260
13296.20 279
13297.29 276
13298.38 245
13299.47 255
13300.56 317
13301.65 250
13302.73 271
13303.82 280
13304.91 266
13306.00 272
13307.09 276
13308.18 302
13309.27 292
13310.36 312
13311.45 327
13312.54 306
13313.63 317
13314.72 305
13315.81 280
13316.90 316
13318.00 317
13319.09 314
13320.18 279
13321.27 322
13322.36 338
13323.45 314
13324.54 256
13325.63 307
13326.72 281
13327.81 303
13328.90 275
13329.99 336
13331.08 285
13332.17 291
13333.26 307
13334.35 284
13335.45 310
13336.54 301
13337.63 325
13338.72 289
13339.81 296
13340.90 339
13341.99 280
13343.08 262
13344.18 338
13345.27 324
13346.36 336
13347.45 283
13348.54 301
13349.63 290
13350.72 316
13351.82 306
13352.91 320
13354.00 308
13355.09 287
13356.18 320
13357.28 313
13358.37 356
13359.46 300
13360.55 322
13361.64 318
13362.74 364
13363.83 354
13364.92 338
13366.01 376
13367.10 358
13368.20 433
13369.29 399
13370.38 424
13371.47 429
13372.57 410
13373.66 430
13374.75 447
13375.84 441
13376.94 441
13378.03 456
13379.12 409
13380.22 341
13381.31 332
13382.40 407
13383.49 350
13384.59 355
13385.68 307
13386.77 296
13387.87 333
13388.96 338
13390.05 288
13391.15 253
13392.24 277
13393.33 269
13394.43 318
13395.52 321
13396.61 275
13397.71 303
13398.80 295
13399.90 296
13400.99 277
13402.08 321
13403.18 312
13404.27 294
13405.36 255
13406.46 292
13407.55 294
13408.65 297
13409.74 311
13410.83 294
13411.93 263
13413.02 256
13414.12 254
13415.21 296
13416.31 304
13417.40 263
13418.49 284
13419.59 293
13420.68 313
13421.78 282
13422.87 267
13423.97 292
13425.06 279
13426.16 290
13427.25 277
13428.35 306
13429.44 333
13430.54 294
13431.63 243
13432.73 260
13433.82 304
13434.92 291
13436.01 290
13437.11 266
13438.20 295
13439.30 249
13440.39 299
13441.49 284
13442.58 257
13443.68 277
13444.77 315
13445.87 278
13446.96 299
13448.06 312
13449.16 328
13450.25 303
13451.35 301
13452.44 292
13453.54 291
13454.64 299
13455.73 319
13456.83 363
13457.92 292
13459.02 302
13460.12 272
13461.21 312
13462.31 353
13463.40 319
13464.50 316
13465.60 305
13466.69 315
13467.79 335
13468.89 316
13469.98 311
13471.08 359
13472.18 344
13473.27 332
13474.37 355
13475.47 348
13476.56 348
13477.66 332
13478.76 300
13479.85 334
13480.95 374
13482.05 325
13483.14 334
13484.24 322
13485.34 337
13486.44 316
13487.53 313
13488.63 340
13489.73 359
13490.83 372
13491.92 435
13493.02 411
13494.12 426
13495.21 372
13496.31 410
13497.41 423
13498.51 417
13499.61 433
13500.70 411
13501.80 424
13502.90 458
13504.00 473
13505.10 479
13506.19 465
13507.29 468
13508.39 496
13509.49 464
13510.59 512
13511.68 514
13512.78 460
13513.88 486
13514.98 443
13516.08 424
13517.18 390
13518.27 381
13519.37 368
13520.47 341
13521.57 364
13522.67 352
13523.77 340
13524.87 337
13525.96 364
13527.06 343
13528.16 341
13529.26 323
13530.36 305
13531.46 290
13532.56 306
13533.66 304
13534.76 340
13535.86 322
13536.96 302
13538.05 314
13539.15 291
13540.25 308
13541.35 339
13542.45 292
13543.55 289
13544.65 313
13545.75 280
13546.85 333
13547.95 303
13549.05 274
13550.15 267
13551.25 278
13552.35 276
13553.45 274
13554.55 289
13555.65 271
13556.75 257
13557.85 282
13558.95 278
13560.05 253
13561.15 271
13562.25 271
13563.35 253
13564.45 241
13565.55 241
13566.65 259
13567.75 238
13568.85 250
13569.95 251
13571.05 281
13572.16 290
13573.26 343
13574.36 276
13575.46 236
13576.56 269
13577.66 252
13578.76 258
13579.86 259
13580.96 235
13582.06 262
13583.16 221
13584.27 258
13585.37 271
13586.47 279
13587.57 237
13588.67 296
13589.77 252
13590.87 262
13591.98 232
13593.08 288
13594.18 282
13595.28 267
13596.38 290
13597.48 282
13598.59 276
13599.69 243
13600.79 235
13601.89 248
13602.99 271
13604.10 220
13605.20 222
13606.30 267
13607.40 282
13608.50 297
13609.61 268
13610.71 267
13611.81 237
13612.91 257
13614.02 274
13615.12 246
13616.22 284
13617.32 290
13618.43 285
13619.53 270
13620.63 231
13621.73 267
13622.84 234
13623.94 273
13625.04 235
13626.14 245
13627.25 256
13628.35 291
13629.45 289
13630.56 281
13631.66 284
13632.76 234
13633.87 254
13634.97 225
13636.07 257
13637.18 207
13638.28 268
13639.38 288
13640.49 276
13641.59 267
13642.69 266
13643.80 245
13644.90 262
13646.00 257
13647.11 235
13648.21 212
13649.32 307
13650.42 244
13651.52 221
13652.63 233
13653.73 253
13654.84 295
13655.94 252
13657.04 223
13658.15 247
13659.25 246
13660.36 280
13661.46 264
13662.57 241
13663.67 229
13664.77 275
13665.88 262
13666.98 244
13668.09 219
13669.19 216
13670.30 244
13671.40 287
13672.51 236
13673.61 229
13674.72 233
13675.82 231
13676.93 225
13678.03 192
13679.14 216
13680.24 253
13681.35 264
13682.45 244
13683.56 213
13684.66 213
13685.77 259
13686.87 290
13687.98 269
13689.08 237
13690.19 257
13691.29 246
13692.40 222
13693.51 234
13694.61 215
13695.72 269
13696.82 240
13697.93 254
13699.03 264
13700.14 291
13701.25 271
13702.35 301
13703.46 250
13704.56 289
13705.67 262
13706.78 266
13707.88 261
13708.99 230
13710.10 239
13711.20 203
13712.31 236
13713.41 245
13714.52 254
13715.63 307
13716.73 292
13717.84 265
13718.95 268
13720.05 281
13721.16 330
13722.27 276
13723.37 302
13724.48 340
13725.59 322
13726.70 317
13727.80 314
13728.91 323
13730.02 295
13731.12 334
13732.23 333
13733.34 373
13734.45 339
13735.55 341
13736.66 328
13737.77 307
13738.87 346
13739.98 405
13741.09 336
13742.20 364
13743.31 354
13744.41 411
13745.52 376
13746.63 379
13747.74 351
13748.84 364
13749.95 405
13751.06 392
13752.17 343
13753.28 362
13754.38 393
13755.49 358
13756.60 387
13757.71 375
13758.82 397
13759.93 414
13761.03 405
13762.14 407
13763.25 433
13764.36 441
13765.47 498
13766.58 467
13767.68 472
13768.79 544
13769.90 552
13771.01 614
13772.12 618
13773.23 673
13774.34 720
13775.45 716
13776.56 770
13777.66 848
13778.77 777
13779.88 823
13780.99 834
13782.10 696
13783.21 710
13784.32 714
13785.43 717
13786.54 603
13787.65 566
13788.76 549
13789.87 525
13790.98 456
13792.09 459
13793.20 446
13794.31 416
13795.42 411
13796.52 374
13797.63 382
13798.74 376
13799.85 355
13800.96 356
13802.07 362
13803.18 336
13804.29 372
13805.40 364
13806.51 357
13807.63 370
13808.74 369
13809.85 346
13810.96 365
13812.07 323
13813.18 333
13814.29 376
13815.40 350
13816.51 331
13817.62 275
13818.73 321
13819.84 329
13820.95 331
13822.06 307
13823.17 355
13824.28 295
13825.40 303
13826.51 304
13827.62 337
13828.73 364
13829.84 328
13830.95 296
13832.06 313
13833.17 321
13834.28 294
13835.40 314
13836.51 331
13837.62 337
13838.73 314
13839.84 316
13840.95 337
13842.06 308
13843.18 338
13844.29 332
13845.40 309
13846.51 301
13847.62 312
13848.74 322
13849.85 347
13850.96 315
13852.07 300
13853.18 286
13854.30 319
13855.41 304
13856.52 326
13857.63 386
13858.74 329
13859.86 319
13860.97 348
13862.08 360
13863.19 373
13864.31 350
13865.42 361
13866.53 466
13867.64 417
13868.76 401
13869.87 437
13870.98 366
13872.10 360
13873.21 357
13874.32 364
13875.43 366
13876.55 394
13877.66 436
13878.77 387
13879.89 334
13881.00 349
13882.11 377
13883.23 390
13884.34 338
13885.45 364
13886.57 359
13887.68 388
13888.79 364
13889.91 354
13891.02 375
13892.13 391
13893.25 382
13894.36 367
13895.48 404
13896.59 391
13897.70 377
13898.82 370
13899.93 337
13901.05 370
13902.16 388
13903.27 381
13904.39 388
13905.50 314
13906.62 349
13907.73 377
13908.85 352
13909.96 314
13911.07 327
13912.19 321
13913.30 312
13914.42 310
13915.53 310
13916.65 325
13917.76 336
13918.88 317
13919.99 321
13921.11 322
13922.22 315
13923.34 306
13924.45 329
13925.57 313
13926.68 281
13927.80 285
13928.91 272
13930.03 293
13931.14 296
13932.26 284
13933.37 291
13934.49 320
13935.60 291
13936.72 277
13937.83 286
13938.95 333
13940.06 291
13941.18 304
13942.30 316
13943.41 279
13944.53 294
13945.64 270
13946.76 312
13947.87 290
13948.99 291
13950.11 236
13951.22 277
13952.34 323
13953.45 295
13954.57 276
13955.69 294
13956.80 322
13957.92 299
13959.04 304
13960.15 279
13961.27 292
13962.39 287
13963.50 270
13964.62 286
13965.73 252
13966.85 271
13967.97 298
13969.08 302
13970.20 272
13971.32 302
13972.44 269
13973.55 268
13974.67 283
13975.79 263
13976.90 269
13978.02 271
13979.14 320
13980.25 285
13981.37 253
13982.49 271
13983.61 274
13984.72 298
13985.84 281
13986.96 296
13988.08 289
13989.19 277
13990.31 278
13991.43 256
13992.55 295
13993.66 303
13994.78 268
13995.90 274
13997.02 289
13998.14 289
13999.25 266
14000.37 237
14001.49 295
14002.61 284
14003.73 288
14004.84 260
14005.96 275
14007.08 322
14008.20 304
14009.32 332
14010.44 312
14011.55 291
14012.67 306
14013.79 341
14014.91 315
14016.03 339
14017.15 306
14018.27 305
14019.38 314
14020.50 320
14021.62 297
14022.74 355
14023.86 345
14024.98 322
14026.10 361
14027.22 371
14028.34 392
14029.46 364
14030.57 366
14031.69 346
14032.81 418
14033.93 359
14035.05 368
14036.17 360
14037.29 348
14038.41 309
14039.53 289
14040.65 308
14041.77 312
14042.89 281
14044.01 269
14045.13 271
14046.25 261
14047.37 298
14048.49 301
14049.61 304
14050.73 265
14051.85 326
14052.97 342
14054.09 289
14055.21 290
14056.33 297
14057.45 343
14058.57 320
14059.69 287
14060.81 297
14061.93 304
14063.05 295
14064.17 289
14065.29 303
14066.41 313
14067.53 332
14068.65 319
14069.78 291
14070.90 313
14072.02 290
14073.14 266
14074.26 332
14075.38 303
14076.50 355
14077.62 322
14078.74 291
14079.86 332
14080.99 323
14082.11 313
14083.23 325
14084.35 343
14085.47 339
14086.59 310
14087.71 329
14088.84 346
14089.96 347
14091.08 393
14092.20 399
14093.32 363
14094.44 362
14095.57 422
14096.69 405
14097.81 436
14098.93 420
14100.05 411
14101.18 436
14102.30 457
14103.42 463
14104.54 451
14105.66 458
14106.79 502
14107.91 458
14109.03 431
14110.15 423
14111.28 407
14112.40 388
14113.52 382
14114.64 366
14115.77 342
14116.89 341
14118.01 346
14119.13 364
14120.26 286
14121.38 282
14122.50 284
14123.63 316
14124.75 289
14125.87 292
14126.99 335
14128.12 311
14129.24 265
14130.36 320
14131.49 268
14132.61 298
14133.73 287
14134.86 276
14135.98 271
14137.10 258
14138.23 301
14139.35 285
14140.47 301
14141.60 293
14142.72 291
14143.85 268
14144.97 248
14146.09 282
14147.22 272
14148.34 273
14149.47 285
14150.59 275
14151.71 302
14152.84 321
14153.96 328
14155.09 284
14156.21 291
14157.33 263
14158.46 289
14159.58 275
14160.71 261
14161.83 260
14162.96 259
14164.08 316
14165.21 297
14166.33 278
14167.45 294
14168.58 252
14169.70 273
14170.83 260
14171.95 247
14173.08 254
14174.20 302
14175.33 280
14176.45 265
14177.58 243
14178.70 240
14179.83 241
14180.95 295
14182.08 254
14183.20 249
14184.33 235
14185.46 270
14186.58 261
14187.71 236
14188.83 240
14189.96 252
14191.08 275
14192.21 274
14193.33 212
14194.46 261
14195.59 266
14196.71 219
14197.84 264
14198.96 209
14200.09 231
14201.22 237
14202.34 252
14203.47 245
14204.59 221
14205.72 249
14206.85 239
14207.97 252
14209.10 252
14210.23 241
14211.35 252
14212.48 230
14213.61 231
14214.73 241
14215.86 229
14216.99 223
14218.11 218
14219.24 225
14220.37 223
14221.49 231
14222.62 243
14223.75 218
14224.87 207
14226.00 249
14227.13 227
14228.25 206
14229.38 206
14230.51 226
14231.64 208
14232.76 214
14233.89 252
14235.02 219
14236.14 240
14237.27 233
14238.40 203
14239.53 232
14240.66 255
14241.78 235
14242.91 264
14244.04 248
14245.17 203
14246.29 216
14247.42 235
14248.55 262
14249.68 230
14250.81 231
14251.93 253
14253.06 258
14254.19 244
14255.32 207
14256.45 222
14257.57 199
14258.70 217
14259.83 216
14260.96 231
14262.09 208
14263.22 222
14264.34 208
14265.47 210
14266.60 215
14267.73 240
14268.86 224
14269.99 204
14271.12 217
14272.25 207
14273.37 226
14274.50 213
14275.63 197
14276.76 181
14277.89 205
14279.02 237
14280.15 203
14281.28 198
14282.41 199
14283.54 193
14284.67 196
14285.80 229
14286.92 225
14288.05 208
14289.18 192
14290.31 204
14291.44 203
14292.57 194
14293.70 183
14294.83 195
14295.96 216
14297.09 216
14298.22 180
14299.35 205
14300.48 199
14301.61 181
14302.74 186
14303.87 173
14305.00 206
14306.13 205
14307.26 214
14308.39 197
14309.52 168
14310.65 177
14311.78 192
14312.91 175
14314.04 177
14315.18 170
14316.31 202
14317.44 187
14318.57 157
14319.70 174
14320.83 221
14321.96 192
14323.09 179
14324.22 179
14325.35 229
14326.48 188
14327.61 182
14328.75 184
14329.88 178
14331.01 189
14332.14 203
14333.27 168
14334.40 189
14335.53 180
14336.66 153
14337.80 188
14338.93 179
14340.06 182
14341.19 175
14342.32 191
14343.45 184
14344.59 211
14345.72 202
14346.85 179
14347.98 195
14349.11 168
14350.24 189
14351.38 178
14352.51 222
14353.64 197
14354.77 186
14355.91 166
14357.04 177
14358.17 161
14359.30 178
14360.43 202
14361.57 218
14362.70 191
14363.83 165
14364.96 172
14366.10 178
14367.23 199
14368.36 196
14369.49 176
14370.63 192
14371.76 197
14372.89 177
14374.03 163
14375.16 178
14376.29 184
14377.42 186
14378.56 192
14379.69 183
14380.82 188
14381.96 168
14383.09 182
14384.22 185
14385.36 176
14386.49 184
14387.62 166
14388.76 207
14389.89 206
14391.02 173
14392.16 175
14393.29 177
14394.43 192
14395.56 178
14396.69 174
14397.83 192
14398.96 185
14400.09 195
14401.23 205
14402.36 202
14403.50 190
14404.63 179
14405.76 203
14406.90 208
14408.03 197
14409.17 159
14410.30 170
14411.44 182
14412.57 184
14413.70 141
14414.84 174
14415.97 202
14417.11 196
14418.24 185
14419.38 222
14420.51 226
14421.65 193
14422.78 179
14423.92 168
14425.05 207
14426.19 210
14427.32 213
14428.46 196
14429.59 233
14430.73 199
14431.86 213
14433.00 229
14434.13 179
14435.27 185
14436.40 233
14437.54 223
14438.67 207
14439.81 201
14440.95 214
14442.08 204
14443.22 219
14444.35 203
14445.49 206
14446.62 227
14447.76 228
14448.90 206
14450.03 224
14451.17 231
14452.30 247
14453.44 229
14454.58 248
14455.71 264
14456.85 218
14457.98 260
14459.12 253
14460.26 227
14461.39 216
14462.53 228
14463.67 250
14464.80 238
14465.94 256
14467.07 256
14468.21 266
14469.35 265
14470.48 283
14471.62 245
14472.76 287
14473.90 281
14475.03 265
14476.17 281
14477.31 284
14478.44 298
14479.58 272
14480.72 300
14481.85 398
14482.99 351
14484.13 318
14485.27 278
14486.40 273
14487.54 300
14488.68 286
14489.82 287
14490.95 255
14492.09 253
14493.23 257
14494.37 266
14495.50 244
14496.64 217
14497.78 222
14498.92 243
14500.05 217
14501.19 184
14502.33 204
14503.47 214
14504.61 266
14505.74 241
14506.88 214
14508.02 173
14509.16 200
14510.30 228
14511.44 220
14512.57 205
14513.71 194
14514.85 186
14515.99 204
14517.13 206
14518.27 235
14519.41 192
14520.54 200
14521.68 199
14522.82 175
14523.96 180
14525.10 174
14526.24 162
14527.38 190
14528.52 181
14529.65 172
14530.79 197
14531.93 133
14533.07 188
14534.21 192
14535.35 180
14536.49 197
14537.63 163
14538.77 219
14539.91 202
14541.05 169
14542.19 193
14543.33 170
14544.47 193
14545.61 204
14546.75 217
14547.89 188
14549.02 172
14550.16 185
14551.30 180
14552.44 208
14553.58 224
14554.72 186
14555.86 206
14557.00 185
14558.14 182
14559.29 198
14560.43 199
14561.57 208
14562.71 254
14563.85 239
14564.99 267
14566.13 207
14567.27 188
14568.41 245
14569.55 225
14570.69 213
14571.83 194
14572.97 194
14574.11 216
14575.25 241
14576.39 221
14577.53 193
14578.68 201
14579.82 205
14580.96 211
14582.10 235
14583.24 228
14584.38 226
14585.52 248
14586.66 223
14587.80 194
14588.95 213
14590.09 274
14591.23 227
14592.37 216
14593.51 206
14594.65 217
14595.79 223
14596.94 209
14598.08 219
14599.22 236
14600.36 251
14601.50 254
14602.65 233
14603.79 216
14604.93 231
14606.07 246
14607.21 254
14608.36 297
14609.50 278
14610.64 268
14611.78 274
14612.92 242
14614.07 229
14615.21 261
14616.35 242
14617.49 246
14618.64 280
14619.78 233
14620.92 248
14622.06 292
14623.21 288
14624.35 249
14625.49 283
14626.64 280
14627.78 277
14628.92 290
14630.06 307
14631.21 274
14632.35 287
14633.49 352
14634.64 356
14635.78 327
14636.92 359
14638.07 339
14639.21 388
14640.35 387
14641.50 384
14642.64 422
14643.78 382
14644.93 375
14646.07 364
14647.21 344
14648.36 294
14649.50 308
14650.65 323
14651.79 333
14652.93 285
14654.08 318
14655.22 262
14656.37 290
14657.51 262
14658.65 246
14659.80 274
14660.94 249
14662.09 232
14663.23 199
14664.37 225
14665.52 245
14666.66 235
14667.81 199
14668.95 189
14670.10 242
14671.24 204
14672.39 229
14673.53 233
14674.68 234
14675.82 241
14676.97 245
14678.11 259
14679.25 248
14680.40 211
14681.54 208
14682.69 210
14683.83 221
14684.98 213
14686.13 205
14687.27 237
14688.42 214
14689.56 192
14690.71 184
14691.85 227
14693.00 214
14694.14 195
14695.29 200
14696.43 192
14697.58 199
14698.72 193
14699.87 179
14701.02 174
14702.16 181
14703.31 210
14704.45 208
14705.60 218
14706.75 190
14707.89 172
14709.04 168
14710.18 175
14711.33 204
14712.48 189
14713.62 202
14714.77 172
14715.92 194
14717.06 210
14718.21 209
14719.35 229
14720.50 194
14721.65 201
14722.79 198
14723.94 219
14725.09 196
14726.23 228
14727.38 180
14728.53 181
14729.67 167
14730.82 194
14731.97 172
14733.12 175
14734.26 238
14735.41 216
14736.56 190
14737.70 208
14738.85 202
14740.00 225
14741.15 197
14742.29 219
14743.44 177
14744.59 199
14745.74 184
14746.88 234
14748.03 204
14749.18 205
14750.33 189
14751.47 208
14752.62 195
14753.77 187
14754.92 192
14756.07 212
14757.21 164
14758.36 208
14759.51 194
14760.66 193
14761.81 228
14762.95 208
14764.10 193
14765.25 193
14766.40 211
14767.55 225
14768.70 219
14769.84 186
14770.99 222
14772.14 193
14773.29 224
14774.44 201
14775.59 183
14776.74 216
14777.88 220
14779.03 232
14780.18 231
14781.33 259
14782.48 223
14783.63 225
14784.78 245
14785.93 261
14787.08 248
14788.22 215
14789.37 237
14790.52 199
14791.67 253
14792.82 267
14793.97 275
14795.12 256
14796.27 265
14797.42 275
14798.57 287
14799.72 256
14800.87 248
14802.02 299
14803.17 305
14804.32 306
14805.47 318
14806.62 287
14807.77 265
14808.92 261
14810.07 290
14811.22 250
14812.37 246
14813.52 270
14814.67 273
14815.82 259
14816.97 258
14818.12 239
14819.27 261
14820.42 257
14821.57 235
14822.72 230
14823.87 238
14825.02 244
14826.17 249
14827.32 235
14828.47 228
14829.62 190
14830.78 194
14831.93 219
14833.08 211
14834.23 210
14835.38 220
14836.53 230
14837.68 216
14838.83 185
14839.98 187
14841.13 181
14842.29 173
14843.44 204
14844.59 191
14845.74 196
14846.89 179
14848.04 186
14849.19 192
14850.35 184
14851.50 193
14852.65 175
14853.80 159
14854.95 170
14856.10 170
14857.26 161
14858.41 165
14859.56 175
14860.71 154
14861.86 166
14863.02 160
14864.17 141
14865.32 163
14866.47 180
14867.63 154
14868.78 147
14869.93 165
14871.08 165
14872.23 160
14873.39 170
14874.54 148
14875.69 131
14876.84 143
14878.00 156
14879.15 141
14880.30 177
14881.46 213
14882.61 170
14883.76 164
14884.91 130
14886.07 150
14887.22 142
14888.37 145
14889.53 174
14890.68 166
14891.83 148
14892.99 156
14894.14 157
14895.29 159
14896.45 160
14897.60 123
14898.75 171
14899.91 146
14901.06 161
14902.21 171
14903.37 177
14904.52 168
14905.67 160
14906.83 178
14907.98 179
14909.14 164
14910.29 163
14911.44 198
14912.60 175
14913.75 164
14914.91 148
14916.06 163
14917.21 150
14918.37 173
14919.52 158
14920.68 154
14921.83 156
14922.99 153
14924.14 178
14925.30 184
14926.45 174
14927.60 150
14928.76 177
14929.91 170
14931.07 114
14932.22 185
14933.38 170
14934.53 157
14935.69 146
14936.84 157
14938.00 191
14939.15 165
14940.31 166
14941.46 151
14942.62 147
14943.77 170
14944.93 182
14946.08 202
14947.24 178
14948.39 170
14949.55 163
14950.71 155
14951.86 155
14953.02 179
14954.17 191
14955.33 163
14956.48 194
14957.64 163
14958.80 177
14959.95 142
14961.11 158
14962.26 135
14963.42 150
14964.57 159
14965.73 172
14966.89 168
14968.04 158
14969.20 140
14970.36 166
14971.51 167
14972.67 144
14973.82 166
14974.98 158
14976.14 159
14977.29 180
14978.45 157
14979.61 166
14980.76 151
14981.92 141
14983.08 144
14984.23 145
14985.39 157
14986.55 148
14987.70 125
14988.86 132
14990.02 130
14991.18 144
14992.33 154
14993.49 137
14994.65 120
14995.80 143
14996.96 147
14998.12 146
14999.28 151
15000.43 164
15001.59 142
15002.75 151
15003.91 162
15005.06 134
15006.22 170
15007.38 137
15008.54 140
15009.69 115
15010.85 148
15012.01 127
15013.17 120
15014.33 153
15015.48 144
15016.64 176
15017.80 148
15018.96 155
15020.12 152
15021.27 152
15022.43 138
15023.59 150
15024.75 139
15025.91 120
15027.07 123
15028.23 127
15029.38 124
15030.54 135
15031.70 134
15032.86 117
15034.02 121
15035.18 115
15036.34 131
15037.49 121
15038.65 131
15039.81 127
15040.97 117
15042.13 148
15043.29 145
15044.45 135
15045.61 155
15046.77 122
15047.93 132
15049.09 137
15050.24 163
15051.40 143
15052.56 122
15053.72 131
15054.88 115
15056.04 126
15057.20 122
15058.36 148
15059.52 151
15060.68 128
15061.84 149
15063.00 166
15064.16 149
15065.32 98
15066.48 124
15067.64 113
15068.80 134
15069.96 132
15071.12 129
15072.28 110
15073.44 117
15074.60 125
15075.76 116
15076.92 106
15078.08 124
15079.24 128
15080.40 119
15081.56 135
15082.72 111
15083.89 111
15085.05 132
15086.21 130
15087.37 127
15088.53 140
15089.69 112
15090.85 131
15092.01 121
15093.17 128
15094.33 136
15095.49 121
15096.66 118
15097.82 98
15098.98 121
15100.14 137
15101.30 128
15102.46 130
15103.62 132
15104.78 121
15105.95 147
15107.11 116
15108.27 111
15109.43 118
15110.59 158
15111.75 125
15112.92 110
15114.08 144
15115.24 130
15116.40 119
15117.56 117
15118.73 105
15119.89 137
15121.05 105
15122.21 151
15123.37 132
15124.54 134
15125.70 173
15126.86 124
15128.02 123
15129.19 146
15130.35 121
15131.51 98
15132.67 139
15133.84 143
15135.00 140
15136.16 146
15137.32 133
15138.49 138
15139.65 123
15140.81 146
15141.97 144
15143.14 131
15144.30 142
15145.46 129
15146.63 159
15147.79 171
15148.95 143
15150.12 123
15151.28 151
15152.44 132
15153.61 128
15154.77 145
15155.93 113
15157.10 90
15158.26 126
15159.42 149
15160.59 156
15161.75 115
15162.91 126
15164.08 139
15165.24 141
15166.41 132
15167.57 116
15168.73 132
15169.90 112
15171.06 107
15172.23 109
15173.39 113
15174.55 104
15175.72 124
15176.88 113
15178.05 123
15179.21 136
15180.38 101
15181.54 134
15182.70 137
15183.87 135
15185.03 137
15186.20 128
15187.36 131
15188.53 144
15189.69 124
15190.86 141
15192.02 143
15193.19 159
15194.35 134
15195.52 142
15196.68 136
15197.85 140
15199.01 136
15200.18 145
15201.34 131
15202.51 163
15203.67 169
15204.84 163
15206.00 125
15207.17 136
15208.33 135
15209.50 122
15210.66 121
15211.83 137
15213.00 124
15214.16 133
15215.33 139
15216.49 151
15217.66 153
15218.82 138
15219.99 147
15221.16 153
15222.32 138
15223.49 160
15224.65 162
15225.82 150
15226.99 163
15228.15 148
15229.32 126
15230.49 145
15231.65 170
15232.82 154
15233.98 154
15235.15 130
15236.32 163
15237.48 205
15238.65 169
15239.82 175
15240.98 184
15242.15 163
15243.32 176
15244.48 153
15245.65 148
15246.82 155
15247.98 160
15249.15 145
15250.32 116
15251.49 125
15252.65 174
15253.82 163
15254.99 166
15256.16 144
15257.32 159
15258.49 143
15259.66 149
15260.82 146
15261.99 149
15263.16 175
15264.33 155
15265.49 119
15266.66 126
15267.83 130
15269.00 116
15270.17 149
15271.33 154
15272.50 137
15273.67 143
15274.84 139
15276.01 136
15277.17 131
15278.34 132
15279.51 118
15280.68 142
15281.85 113
15283.01 127
15284.18 142
15285.35 121
15286.52 109
15287.69 128
15288.86 150
15290.03 147
15291.19 137
15292.36 121
15293.53 130
15294.70 135
15295.87 126
15297.04 100
15298.21 136
15299.38 120
15300.54 124
15301.71 126
15302.88 128
15304.05 113
15305.22 114
15306.39 115
15307.56 99
15308.73 143
15309.90 150
15311.07 148
15312.24 120
15313.41 105
15314.58 126
15315.75 133
15316.92 128
15318.09 115
15319.25 121
15320.42 124
15321.59 114
15322.76 122
15323.93 124
15325.10 128
15326.27 124
15327.44 109
15328.61 121
15329.78 121
15330.95 162
15332.12 152
15333.29 125
15334.46 129
15335.64 129
15336.81 142
15337.98 113
15339.15 121
15340.32 138
15341.49 155
15342.66 129
15343.83 135
15345.00 169
15346.17 131
15347.34 153
15348.51 139
15349.68 137
15350.85 144
15352.02 129
15353.20 129
15354.37 151
15355.54 135
15356.71 115
15357.88 116
15359.05 116
15360.22 126
15361.39 117
15362.57 124
15363.74 147
15364.91 97
15366.08 120
15367.25 100
15368.42 149
15369.59 116
15370.77 114
15371.94 131
15373.11 114
15374.28 110
15375.45 126
15376.63 141
15377.80 134
15378.97 111
15380.14 141
15381.31 130
15382.49 117
15383.66 118
15384.83 140
15386.00 134
15387.17 172
15388.35 149
15389.52 127
15390.69 128
15391.86 128
15393.04 100
15394.21 141
15395.38 126
15396.55 127
15397.73 132
15398.90 163
15400.07 142
15401.25 119
15402.42 125
15403.59 124
15404.76 131
15405.94 106
15407.11 136
15408.28 131
15409.46 124
15410.63 114
15411.80 119
15412.98 144
15414.15 132
15415.32 150
15416.50 145
15417.67 142
15418.84 120
15420.02 110
15421.19 132
15422.36 154
15423.54 131
15424.71 117
15425.89 96
15427.06 118
15428.23 129
15429.41 129
15430.58 152
15431.76 146
15432.93 129
15434.10 141
15435.28 137
15436.45 128
15437.63 112
15438.80 141
15439.97 111
15441.15 114
15442.32 125
15443.50 109
15444.67 131
15445.85 121
15447.02 127
15448.20 136
15449.37 154
15450.55 135
15451.72 127
15452.89 132
15454.07 131
15455.24 111
15456.42 105
15457.59 126
15458.77 127
15459.94 121
15461.12 110
15462.30 139
15463.47 125
15464.65 132
15465.82 142
15467.00 155
15468.17 145
15469.35 134
15470.52 137
15471.70 149
15472.87 141
15474.05 134
15475.22 132
15476.40 140
15477.58 136
15478.75 115
15479.93 147
15481.10 111
15482.28 120
15483.46 115
15484.63 129
15485.81 118
15486.98 125
15488.16 136
15489.34 139
15490.51 135
15491.69 127
15492.87 133
15494.04 115
15495.22 156
15496.39 151
15497.57 117
15498.75 119
15499.92 133
15501.10 156
15502.28 130
15503.45 123
15504.63 126
15505.81 114
15506.98 149
15508.16 114
15509.34 98
15510.52 142
15511.69 124
15512.87 124
15514.05 131
15515.22 131
15516.40 119
15517.58 114
15518.76 113
15519.93 100
15521.11 126
15522.29 143
15523.47 124
15524.64 135
15525.82 112
15527.00 138
15528.18 145
15529.35 117
15530.53 130
15531.71 121
15532.89 120
15534.07 136
15535.24 131
15536.42 120
15537.60 126
15538.78 116
15539.96 151
15541.13 118
15542.31 136
15543.49 121
15544.67 114
15545.85 149
15547.03 127
15548.20 155
15549.38 129
15550.56 131
15551.74 109
15552.92 118
15554.10 106
15555.28 118
15556.45 122
15557.63 138
15558.81 148
15559.99 136
15561.17 132
15562.35 117
15563.53 118
15564.71 106
15565.89 131
15567.07 131
15568.24 129
15569.42 146
15570.60 128
15571.78 149
15572.96 127
15574.14 127
15575.32 141
15576.50 149
15577.68 154
15578.86 112
15580.04 102
15581.22 121
15582.40 143
15583.58 156
15584.76 161
15585.94 115
15587.12 135
15588.30 116
15589.48 135
15590.66 131
15591.84 135
15593.02 144
15594.20 148
15595.38 173
15596.56 165
15597.74 147
15598.92 145
15600.10 139
15601.28 129
15602.46 105
15603.64 146
15604.82 144
15606.00 138
15607.18 145
15608.36 148
15609.55 139
15610.73 135
15611.91 159
15613.09 165
15614.27 167
15615.45 190
15616.63 142
15617.81 141
15618.99 140
15620.17 127
15621.36 143
15622.54 160
15623.72 188
15624.90 183
15626.08 133
15627.26 161
15628.44 134
15629.63 171
15630.81 166
15631.99 172
15633.17 198
15634.35 206
15635.53 211
15636.72 163
15637.90 185
15639.08 206
15640.26 198
15641.44 185
15642.63 190
15643.81 172
15644.99 175
15646.17 173
15647.35 194
15648.54 186
15649.72 174
15650.90 173
15652.08 175
15653.27 177
15654.45 193
15655.63 203
15656.81 220
15658.00 180
15659.18 185
15660.36 216
15661.54 222
15662.73 242
15663.91 171
15665.09 190
15666.28 194
15667.46 210
15668.64 235
15669.82 215
15671.01 198
15672.19 191
15673.37 214
15674.56 222
15675.74 208
15676.92 186
15678.11 200
15679.29 191
15680.47 213
15681.66 221
15682.84 182
15684.03 175
15685.21 240
15686.39 194
15687.58 199
15688.76 237
15689.94 193
15691.13 200
15692.31 225
15693.50 234
15694.68 215
15695.86 210
15697.05 180
15698.23 175
15699.42 170
15700.60 168
15701.78 191
15702.97 164
15704.15 189
15705.34 172
15706.52 189
15707.71 181
15708.89 205
15710.08 193
15711.26 178
15712.45 193
15713.63 236
15714.81 208
15716.00 184
15717.18 176
15718.37 204
15719.55 185
15720.74 216
15721.92 190
15723.11 204
15724.29 190
15725.48 236
15726.66 231
15727.85 176
15729.04 206
15730.22 207
15731.41 220
15732.59 207
15733.78 224
15734.96 228
15736.15 202
15737.33 196
15738.52 185
15739.71 209
15740.89 193
15742.08 205
15743.26 196
15744.45 222
15745.63 216
15746.82 279
15748.01 196
15749.19 229
15750.38 251
15751.56 215
15752.75 243
15753.94 241
15755.12 244
15756.31 228
15757.50 228
15758.68 220
15759.87 199
15761.06 241
15762.24 268
15763.43 245
15764.62 238
15765.80 209
15766.99 237
15768.18 241
15769.36 241
15770.55 205
15771.74 231
15772.92 226
15774.11 228
15775.30 237
15776.48 231
15777.67 223
15778.86 236
15780.05 221
15781.23 233
15782.42 235
15783.61 233
15784.80 218
15785.98 242
15787.17 245
15788.36 200
15789.55 235
15790.73 204
15791.92 228
15793.11 191
15794.30 186
15795.48 201
15796.67 200
15797.86 196
15799.05 180
15800.24 190
15801.42 165
15802.61 187
15803.80 170
15804.99 147
15806.18 189
15807.37 183
15808.55 188
15809.74 169
15810.93 180
15812.12 166
15813.31 181
15814.50 179
15815.68 187
15816.87 168
15818.06 150
15819.25 158
15820.44 170
15821.63 155
15822.82 145
15824.01 170
15825.19 186
15826.38 183
15827.57 156
15828.76 166
15829.95 179
15831.14 146
15832.33 132
15833.52 166
15834.71 161
15835.90 156
15837.09 121
15838.28 156
15839.47 179
15840.66 150
15841.84 175
15843.03 171
15844.22 139
15845.41 160
15846.60 164
15847.79 134
15848.98 150
15850.17 158
15851.36 156
15852.55 133
15853.74 163
15854.93 141
15856.12 160
15857.31 161
15858.50 149
15859.69 156
15860.88 164
15862.07 185
15863.26 155
15864.46 157
15865.65 140
15866.84 156
15868.03 138
15869.22 152
15870.41 132
15871.60 136
15872.79 140
15873.98 158
15875.17 136
15876.36 163
15877.55 143
15878.74 154
15879.94 132
15881.13 165
15882.32 159
15883.51 162
15884.70 172
15885.89 163
15887.08 151
15888.27 168
15889.46 164
15890.66 136
15891.85 158
15893.04 152
15894.23 120
15895.42 144
15896.61 169
15897.81 158
15899.00 117
15900.19 157
15901.38 163
15902.57 160
15903.76 176
15904.96 137
15906.15 175
15907.34 147
15908.53 156
15909.72 176
15910.92 152
15912.11 172
15913.30 176
15914.49 157
15915.69 135
15916.88 141
15918.07 167
15919.26 168
15920.46 191
15921.65 160
15922.84 191
15924.03 149
15925.23 179
15926.42 141
15927.61 173
15928.81 207
15930.00 182
15931.19 177
15932.38 167
15933.58 170
15934.77 192
15935.96 187
15937.16 205
15938.35 194
15939.54 179
15940.74 181
15941.93 175
15943.12 195
15944.32 188
15945.51 187
15946.70 188
15947.90 146
15949.09 138
15950.28 124
15951.48 138
15952.67 150
15953.87 143
15955.06 116
15956.25 151
15957.45 149
15958.64 150
15959.84 105
15961.03 139
15962.22 166
15963.42 150
15964.61 126
15965.81 125
15967.00 134
15968.19 117
15969.39 125
15970.58 147
15971.78 115
15972.97 132
15974.17 139
15975.36 101
15976.56 117
15977.75 125
15978.95 143
15980.14 141
15981.34 152
15982.53 153
15983.72 126
15984.92 128
15986.11 102
15987.31 109
15988.50 119
15989.70 151
15990.90 154
15992.09 155
15993.29 115
15994.48 110
15995.68 130
15996.87 104
15998.07 115
15999.26 122
16000.46 114
16001.65 123
16002.85 120
16004.05 125
16005.24 121
16006.44 127
16007.63 132
16008.83 84
16010.02 127
16011.22 124
16012.42 134
16013.61 119
16014.81 106
16016.00 119
16017.20 128
16018.40 150
16019.59 130
16020.79 120
16021.99 106
16023.18 141
16024.38 133
16025.58 110
16026.77 101
16027.97 102
16029.16 113
16030.36 129
16031.56 111
16032.76 103
16033.95 116
16035.15 140
16036.35 112
16037.54 111
16038.74 108
16039.94 108
16041.13 131
16042.33 123
16043.53 103
16044.73 126
16045.92 106
16047.12 116
16048.32 119
16049.51 119
16050.71 109
16051.91 113
16053.11 106
16054.30 95
16055.50 118
16056.70 110
16057.90 111
16059.10 94
16060.29 101
16061.49 113
16062.69 125
16063.89 113
16065.08 104
16066.28 113
16067.48 105
16068.68 84
16069.88 109
16071.07 106
16072.27 101
16073.47 98
16074.67 105
16075.87 98
16077.07 144
16078.26 138
16079.46 122
16080.66 119
16081.86 133
16083.06 112
16084.26 108
16085.46 111
16086.66 112
16087.85 95
16089.05 94
16090.25 135
16091.45 130
16092.65 113
16093.85 113
16095.05 125
16096.25 136
16097.45 119
16098.65 101
16099.84 114
16101.04 145
16102.24 119
16103.44 102
16104.64 102
16105.84 130
16107.04 113
16108.24 113
16109.44 106
16110.64 112
16111.84 101
16113.04 98
16114.24 88
16115.44 122
16116.64 113
16117.84 100
16119.04 113
16120.24 99
16121.44 97
16122.64 98
16123.84 123
16125.04 153
16126.24 103
16127.44 91
16128.64 104
16129.84 109
16131.04 95
16132.24 102
16133.44 93
16134.64 106
16135.84 86
16137.04 89
16138.25 115
16139.45 113
16140.65 118
16141.85 98
16143.05 107
16144.25 122
16145.45 133
16146.65 137
16147.85 100
16149.05 79
16150.25 98
16151.46 94
16152.66 115
16153.86 121
16155.06 142
16156.26 111
16157.46 102
16158.66 97
16159.87 101
16161.07 124
16162.27 106
16163.47 111
16164.67 140
16165.87 119
16167.08 112
16168.28 132
16169.48 100
16170.68 109
16171.88 136
16173.09 128
16174.29 121
16175.49 123
16176.69 112
16177.89 134
16179.10 101
16180.30 105
16181.50 121
16182.70 116
16183.91 108
16185.11 100
16186.31 99
16187.51 114
16188.72 119
16189.92 86
16191.12 115
16192.32 96
16193.53 101
16194.73 105
16195.93 107
16197.13 112
16198.34 136
16199.54 113
16200.74 105
16201.95 87
16203.15 105
16204.35 117
16205.56 110
16206.76 111
16207.96 120
16209.17 105
16210.37 111
16211.57 103
16212.78 136
16213.98 136
16215.18 110
16216.39 105
16217.59 118
16218.79 107
16220.00 112
16221.20 111
16222.41 108
16223.61 133
16224.81 107
16226.02 130
16227.22 111
16228.43 110
16229.63 125
16230.83 122
16232.04 113
16233.24 149
16234.45 126
16235.65 113
16236.86 124
16238.06 105
16239.26 89
16240.47 136
16241.67 140
16242.88 111
16244.08 110
16245.29 161
16246.49 118
16247.70 106
16248.90 133
16250.11 136
16251.31 117
16252.52 128
16253.72 137
16254.93 127
16256.13 129
16257.34 140
16258.54 124
16259.75 111
16260.95 117
16262.16 118
16263.36 100
16264.57 126
16265.77 136
16266.98 131
16268.19 142
16269.39 109
16270.60 141
16271.80 138
16273.01 127
16274.21 159
16275.42 143
16276.63 139
16277.83 116
16279.04 156
16280.24 147
16281.45 141
16282.66 142
16283.86 116
16285.07 131
16286.27 153
16287.48 140
16288.69 143
16289.89 152
16291.10 147
16292.31 124
16293.51 138
16294.72 143
16295.93 110
16297.13 128
16298.34 157
16299.55 152
16300.75 145
16301.96 142
16303.17 141
16304.37 175
16305.58 140
16306.79 171
16307.99 141
16309.20 167
16310.41 150
16311.62 157
16312.82 165
16314.03 165
16315.24 178
16316.44 173
16317.65 180
16318.86 193
16320.07 186
16321.27 171
16322.48 176
16323.69 166
16324.90 152
16326.10 141
16327.31 147
16328.52 157
16329.73 122
16330.94 149
16332.14 145
16333.35 144
16334.56 131
16335.77 140
16336.98 141
16338.18 143
16339.39 137
16340.60 139
16341.81 148
16343.02 140
16344.23 121
16345.43 99
16346.64 88
16347.85 102
16349.06 124
16350.27 101
16351.48 125
16352.69 115
16353.89 128
16355.10 119
16356.31 121
16357.52 135
16358.73 116
16359.94 136
16361.15 132
16362.36 149
16363.57 109
16364.77 118
16365.98 131
16367.19 152
16368.40 116
16369.61 113
16370.82 127
16372.03 117
16373.24 93
16374.45 127
16375.66 104
16376.87 111
16378.08 98
16379.29 117
16380.50 110
16381.71 125
16382.92 112
16384.13 90
16385.34 121
16386.55 98
16387.76 122
16388.97 129
16390.18 123
16391.39 100
16392.60 101
16393.81 125
16395.02 109
16396.23 108
16397.44 90
16398.65 136
16399.86 117
16401.07 106
16402.28 124
16403.49 136
16404.70 129
16405.91 106
16407.12 95
16408.33 81
16409.54 103
16410.76 97
16411.97 102
16413.18 112
16414.39 105
16415.60 106
16416.81 111
16418.02 132
16419.23 114
16420.44 115
16421.66 110
16422.87 104
16424.08 100
16425.29 93
16426.50 117
16427.71 109
16428.92 97
16430.14 84
16431.35 90
16432.56 118
16433.77 115
16434.98 93
16436.19 115
16437.41 138
16438.62 106
16439.83 105
16441.04 143
16442.25 116
16443.47 112
16444.68 113
16445.89 113
16447.10 103
16448.31 106
16449.53 99
16450.74 111
16451.95 124
16453.16 147
16454.38 129
16455.59 106
16456.80 106
16458.01 104
16459.23 123
16460.44 108
16461.65 132
16462.86 120
16464.08 103
16465.29 117
16466.50 129
16467.72 118
16468.93 109
16470.14 103
16471.35 119
16472.57 110
16473.78 98
16474.99 96
16476.21 105
16477.42 105
16478.63 94
16479.85 109
16481.06 101
16482.27 95
16483.49 107
16484.70 95
16485.92 108
16487.13 110
16488.34 99
16489.56 76
16490.77 110
16491.98 87
16493.20 87
16494.41 105
16495.63 104
16496.84 109
16498.05 129
16499.27 94
16500.48 96
16501.70 99
16502.91 120
16504.13 108
16505.34 108
16506.55 80
16507.77 90
16508.98 108
16510.20 91
16511.41 87
16512.63 89
16513.84 108
16515.06 86
16516.27 81
16517.49 73
16518.70 115
16519.92 106
16521.13 122
16522.35 113
16523.56 96
16524.78 113
16525.99 121
16527.21 98
16528.42 87
16529.64 117
16530.85 102
16532.07 101
16533.28 96
16534.50 122
16535.71 126
16536.93 126
16538.14 125
16539.36 106
16540.58 105
16541.79 108
16543.01 109
16544.22 103
16545.44 107
16546.65 93
16547.87 95
16549.09 94
16550.30 124
16551.52 90
16552.73 102
16553.95 105
16555.17 103
16556.38 76
16557.60 114
16558.82 115
16560.03 110
16561.25 118
16562.46 110
16563.68 112
16564.90 104
16566.11 116
16567.33 123
16568.55 113
16569.76 97
16570.98 105
16572.20 106
16573.41 104
16574.63 91
16575.85 122
16577.07 112
16578.28 106
16579.50 91
16580.72 116
16581.93 110
16583.15 100
16584.37 115
16585.59 104
16586.80 117
16588.02 156
16589.24 139
16590.46 133
16591.67 122
16592.89 131
16594.11 148
16595.33 142
16596.54 131
16597.76 112
16598.98 115
16600.20 128
16601.41 119
16602.63 111
16603.85 104
16605.07 133
16606.29 132
16607.50 101
16608.72 106
16609.94 128
16611.16 103
16612.38 116
16613.60 129
16614.81 86
16616.03 101
16617.25 95
16618.47 90
16619.69 113
16620.91 114
16622.13 98
16623.34 81
16624.56 108
16625.78 103
16627.00 101
16628.22 110
16629.44 91
16630.66 116
16631.88 121
16633.10 141
16634.31 84
16635.53 99
16636.75 95
16637.97 107
16639.19 96
16640.41 97
16641.63 109
16642.85 101
16644.07 100
16645.29 97
16646.51 108
16647.73 93
16648.95 91
16650.17 131
16651.39 141
16652.61 98
16653.83 103
16655.05 100
16656.27 97
16657.49 98
16658.71 109
16659.93 91
16661.15 107
16662.37 116
16663.59 117
16664.81 106
16666.03 113
16667.25 101
16668.47 124
16669.69 105
16670.91 92
16672.13 101
16673.35 108
16674.57 107
16675.79 96
16677.01 91
16678.23 101
16679.45 98
16680.67 114
16681.89 96
16683.12 90
16684.34 96
16685.56 119
16686.78 95
16688.00 100
16689.22 103
16690.44 106
16691.66 98
16692.88 86
16694.11 94
16695.33 107
16696.55 104
16697.77 110
16698.99 88
16700.21 92
16701.43 109
16702.66 96
16703.88 100
16705.10 99
16706.32 95
16707.54 77
16708.77 78
16709.99 98
16711.21 80
16712.43 104
16713.65 76
16714.87 121
16716.10 148
16717.32 105
16718.54 98
16719.76 93
16720.99 95
16722.21 101
16723.43 110
16724.65 108
16725.88 93
16727.10 102
16728.32 87
16729.54 76
16730.77 74
16731.99 89
16733.21 80
16734.43 74
16735.66 80
16736.88 91
16738.10 94
16739.33 90
16740.55 110
16741.77 103
16742.99 109
16744.22 103
16745.44 117
16746.66 82
16747.89 91
16749.11 101
16750.33 100
16751.56 108
16752.78 88
16754.00 76
16755.23 102
16756.45 96
16757.68 92
16758.90 95
16760.12 100
16761.35 91
16762.57 71
16763.79 116
16765.02 93
16766.24 98
16767.47 107
16768.69 87
16769.91 85
16771.14 79
16772.36 127
16773.59 106
16774.81 91
16776.04 111
16777.26 113
16778.48 137
16779.71 115
16780.93 109
16782.16 119
16783.38 102
16784.61 115
16785.83 126
16787.06 104
16788.28 87
16789.51 90
16790.73 83
16791.96 94
16793.18 95
16794.41 90
16795.63 90
16796.86 88
16798.08 89
16799.31 95
16800.53 101
16801.76 78
16802.98 85
16804.21 84
16805.43 84
16806.66 89
16807.88 93
16809.11 117
16810.33 102
16811.56 115
16812.79 96
16814.01 102
16815.24 109
16816.46 87
16817.69 86
16818.91 98
16820.14 78
16821.37 110
16822.59 100
16823.82 110
16825.04 101
16826.27 101
16827.50 99
16828.72 105
16829.95 118
16831.18 89
16832.40 88
16833.63 125
16834.86 124
16836.08 78
16837.31 78
16838.53 98
16839.76 101
16840.99 98
16842.21 95
16843.44 97
16844.67 101
16845.90 123
16847.12 112
16848.35 97
16849.58 107
16850.80 110
16852.03 129
16853.26 120
16854.48 124
16855.71 95
16856.94 108
16858.17 93
16859.39 105
16860.62 120
16861.85 115
16863.08 128
16864.30 113
16865.53 118
16866.76 98
16867.99 98
16869.21 99
16870.44 132
16871.67 98
16872.90 124
16874.13 120
16875.35 128
16876.58 128
16877.81 105
16879.04 139
16880.27 133
16881.49 124
16882.72 138
16883.95 138
16885.18 125
16886.41 140
16887.64 148
16888.86 122
16890.09 133
16891.32 149
16892.55 139
16893.78 134
16895.01 130
16896.24 133
16897.46 149
16898.69 149
16899.92 139
16901.15 161
16902.38 161
16903.61 134
16904.84 140
16906.07 137
16907.30 134
16908.53 133
16909.75 130
16910.98 110
16912.21 82
16913.44 89
16914.67 89
16915.90 113
16917.13 120
16918.36 121
16919.59 91
16920.82 117
16922.05 134
16923.28 111
16924.51 100
16925.74 111
16926.97 140
16928.20 128
16929.43 85
16930.66 98
16931.89 106
16933.12 88
16934.35 94
16935.58 93
16936.81 100
16938.04 114
16939.27 132
16940.50 102
16941.73 89
16942.96 83
16944.19 113
16945.42 100
16946.65 97
16947.88 94
16949.11 94
16950.34 86
16951.57 72
16952.80 73
16954.04 117
16955.27 83
16956.50 101
16957.73 106
16958.96 90
16960.19 102
16961.42 88
16962.65 101
16963.88 86
16965.11 103
16966.35 98
16967.58 97
16968.81 86
16970.04 109
16971.27 116
16972.50 106
16973.73 87
16974.97 107
16976.20 98
16977.43 119
16978.66 104
16979.89 96
16981.12 114
16982.36 109
16983.59 113
16984.82 97
16986.05 93
16987.28 104
16988.52 95
16989.75 88
16990.98 87
16992.21 111
16993.45 104
16994.68 98
16995.91 108
16997.14 112
16998.37 97
16999.61 105
17000.84 116
17002.07 97
17003.31 98
17004.54 97
17005.77 92
17007.00 86
17008.24 87
17009.47 80
17010.70 97
17011.93 99
17013.17 100
17014.40 98
17015.63 118
17016.87 93
17018.10 89
17019.33 84
17020.57 86
17021.80 83
17023.03 90
17024.27 80
17025.50 102
17026.73 108
17027.97 86
17029.20 72
17030.43 81
17031.67 119
17032.90 112
17034.14 105
17035.37 96
17036.60 76
17037.84 88
17039.07 112
17040.30 90
17041.54 90
17042.77 65
17044.01 100
17045.24 81
17046.47 95
17047.71 76
17048.94 82
17050.18 109
17051.41 85
17052.65 74
17053.88 105
17055.12 84
17056.35 92
17057.58 82
17058.82 83
17060.05 76
17061.29 71
17062.52 105
17063.76 68
17064.99 81
17066.23 99
17067.46 80
17068.70 67
17069.93 91
17071.17 99
17072.40 80
17073.64 94
17074.87 106
17076.11 90
17077.34 85
17078.58 120
17079.81 86
17081.05 92
17082.29 87
17083.52 73
17084.76 86
17085.99 78
17087.23 101
17088.46 85
17089.70 116
17090.94 115
17092.17 101
17093.41 98
17094.64 79
17095.88 102
17097.12 77
17098.35 98
17099.59 101
17100.82 94
17102.06 101
17103.30 85
17104.53 118
17105.77 77
17107.00 98
17108.24 99
17109.48 69
17110.71 94
17111.95 91
17113.19 73
17114.42 64
17115.66 82
17116.90 91
17118.13 117
17119.37 97
17120.61 97
17121.85 92
17123.08 99
17124.32 85
17125.56 82
17126.79 89
17128.03 102
17129.27 111
17130.50 73
17131.74 85
17132.98 97
17134.22 88
17135.45 87
17136.69 87
17137.93 98
17139.17 104
17140.40 94
17141.64 91
17142.88 71
17144.12 119
17145.36 113
17146.59 97
17147.83 95
17149.07 106
17150.31 98
17151.54 103
17152.78 89
17154.02 85
17155.26 98
17156.50 99
17157.74 81
17158.97 77
17160.21 106
17161.45 80
17162.69 83
17163.93 73
17165.17 68
17166.40 92
17167.64 93
17168.88 89
17170.12 75
17171.36 88
17172.60 80
17173.84 94
17175.08 79
17176.31 87
17177.55 100
17178.79 90
17180.03 84
17181.27 89
17182.51 76
17183.75 72
17184.99 95
17186.23 104
17187.47 94
17188.71 74
17189.94 87
17191.18 86
17192.42 91
17193.66 107
17194.90 120
17196.14 86
17197.38 76
17198.62 62
17199.86 79
17201.10 85
17202.34 67
17203.58 89
17204.82 87
17206.06 91
17207.30 79
17208.54 92
17209.78 93
17211.02 86
17212.26 63
17213.50 64
17214.74 82
17215.98 80
17217.22 58
17218.46 78
17219.70 77
17220.94 95
17222.18 77
17223.43 100
17224.67 89
17225.91 101
17227.15 81
17228.39 74
17229.63 93
17230.87 78
17232.11 84
17233.35 81
17234.59 78
17235.83 73
17237.08 63
17238.32 88
17239.56 78
17240.80 64
17242.04 68
17243.28 85
17244.52 68
17245.76 105
17247.01 76
17248.25 74
17249.49 86
17250.73 83
17251.97 87
17253.21 67
17254.46 73
17255.70 61
17256.94 97
17258.18 91
17259.42 82
17260.66 91
17261.91 59
17263.15 88
17264.39 95
17265.63 85
17266.87 83
17268.12 82
17269.36 85
17270.60 71
17271.84 79
17273.09 81
17274.33 86
17275.57 88
17276.81 80
17278.06 99
17279.30 115
17280.54 69
17281.78 69
17283.03 71
17284.27 73
17285.51 81
17286.76 61
17288.00 64
17289.24 78
17290.48 90
17291.73 90
17292.97 84
17294.21 92
17295.46 70
17296.70 73
17297.94 74
17299.19 54
17300.43 66
17301.67 69
17302.92 93
17304.16 93
17305.40 65
17306.65 64
17307.89 89
17309.14 96
17310.38 89
17311.62 71
17312.87 80
17314.11 72
17315.35 80
17316.60 71
17317.84 67
17319.09 87
17320.33 71
17321.58 87
17322.82 89
17324.06 84
17325.31 60
17326.55 59
17327.80 95
17329.04 66
17330.29 60
17331.53 70
17332.77 73
17334.02 70
17335.26 69
17336.51 52
17337.75 73
17339.00 98
17340.24 102
17341.49 90
17342.73 72
17343.98 64
17345.22 83
17346.47 85
17347.71 86
17348.96 92
17350.20 91
17351.45 102
17352.69 73
17353.94 69
17355.18 57
17356.43 74
17357.68 82
17358.92 82
17360.17 82
17361.41 79
17362.66 92
17363.90 72
17365.15 57
17366.39 74
17367.64 73
17368.89 95
17370.13 84
17371.38 82
17372.62 61
17373.87 71
17375.12 90
17376.36 72
17377.61 81
17378.85 82
17380.10 90
17381.35 83
17382.59 72
17383.84 86
17385.09 75
17386.33 101
17387.58 76
17388.83 63
17390.07 88
17391.32 106
17392.57 90
17393.81 98
17395.06 93
17396.31 90
17397.55 98
17398.80 89
17400.05 78
17401.29 77
17402.54 62
17403.79 84
17405.04 86
17406.28 80
17407.53 85
17408.78 72
17410.02 88
17411.27 70
17412.52 71
17413.77 72
17415.01 63
17416.26 89
17417.51 83
17418.76 91
17420.00 87
17421.25 75
17422.50 83
17423.75 65
17425.00 79
17426.24 80
17427.49 75
17428.74 78
17429.99 77
17431.24 68
17432.48 56
17433.73 75
17434.98 87
17436.23 82
17437.48 80
17438.73 97
17439.97 80
17441.22 78
17442.47 67
17443.72 73
17444.97 77
17446.22 95
17447.47 96
17448.71 87
17449.96 74
17451.21 73
17452.46 81
17453.71 79
17454.96 56
17456.21 52
17457.46 56
17458.71 66
17459.95 90
17461.20 78
17462.45 61
17463.70 70
17464.95 84
17466.20 86
17467.45 49
17468.70 65
17469.95 81
17471.20 84
17472.45 88
17473.70 78
17474.95 86
17476.20 59
17477.45 75
17478.70 89
17479.95 79
17481.20 69
17482.45 79
17483.70 81
17484.95 91
17486.20 81
17487.45 82
17488.70 110
17489.95 83
17491.20 78
17492.45 65
17493.70 76
17494.95 69
17496.20 79
17497.45 61
17498.70 87
17499.95 89
17501.20 82
17502.45 91
17503.70 104
17504.95 89
17506.20 84
17507.46 94
17508.71 71
17509.96 68
17511.21 57
17512.46 80
17513.71 66
17514.96 72
17516.21 93
17517.46 59
17518.71 70
17519.97 59
17521.22 59
17522.47 78
17523.72 88
17524.97 85
17526.22 78
17527.47 72
17528.73 64
17529.98 71
17531.23 91
17532.48 80
17533.73 95
17534.99 81
17536.24 92
17537.49 79
17538.74 134
17539.99 107
17541.25 84
17542.50 77
17543.75 95
17545.00 87
17546.25 100
17547.51 71
17548.76 71
17550.01 98
17551.26 84
17552.52 103
17553.77 80
17555.02 86
17556.27 81
17557.53 89
17558.78 80
17560.03 83
17561.28 99
17562.54 75
17563.79 92
17565.04 76
17566.30 85
17567.55 68
17568.80 58
17570.05 61
17571.31 110
17572.56 88
17573.81 79
17575.07 94
17576.32 87
17577.57 79
17578.83 74
17580.08 88
17581.33 95
17582.59 82
17583.84 80
17585.10 74
17586.35 75
17587.60 98
17588.86 93
17590.11 74
17591.36 89
17592.62 102
17593.87 90
17595.13 77
17596.38 86
17597.63 82
17598.89 62
17600.14 76
17601.40 92
17602.65 70
17603.90 83
17605.16 87
17606.41 85
17607.67 90
17608.92 84
17610.18 74
17611.43 67
17612.69 73
17613.94 88
17615.20 66
17616.45 92
17617.71 85
17618.96 73
17620.21 89
17621.47 94
17622.72 106
17623.98 75
17625.23 80
17626.49 67
17627.75 75
17629.00 67
17630.26 62
17631.51 72
17632.77 100
17634.02 87
17635.28 84
17636.53 70
17637.79 67
17639.04 90
17640.30 81
17641.55 64
17642.81 77
17644.07 66
17645.32 62
17646.58 78
17647.83 76
17649.09 73
17650.35 83
17651.60 80
17652.86 64
17654.11 71
17655.37 67
17656.63 77
17657.88 93
17659.14 66
17660.39 82
17661.65 106
17662.91 75
17664.16 77
17665.42 80
17666.68 63
17667.93 82
17669.19 86
17670.45 91
17671.70 74
17672.96 86
17674.22 80
17675.47 75
17676.73 67
17677.99 97
17679.24 77
17680.50 82
17681.76 79
17683.02 68
17684.27 84
17685.53 69
17686.79 75
17688.05 73
17689.30 80
17690.56 63
17691.82 79
17693.07 71
17694.33 47
17695.59 89
17696.85 81
17698.11 86
17699.36 76
17700.62 93
17701.88 95
17703.14 79
17704.39 63
17705.65 66
17706.91 67
17708.17 74
17709.43 72
17710.68 71
17711.94 73
17713.20 86
17714.46 74
17715.72 80
17716.98 77
17718.23 96
17719.49 77
17720.75 82
17722.01 67
17723.27 63
17724.53 65
17725.79 86
17727.04 81
17728.30 53
17729.56 73
17730.82 55
17732.08 45
17733.34 61
17734.60 80
17735.86 60
17737.12 66
17738.37 93
17739.63 71
17740.89 75
17742.15 83
17743.41 63
17744.67 73
17745.93 81
17747.19 59
17748.45 71
17749.71 68
17750.97 71
17752.23 84
17753.49 73
17754.75 82
17756.01 74
17757.27 81
17758.53 66
17759.79 52
17761.05 66
17762.31 72
17763.57 61
17764.83 60
17766.09 67
17767.35 68
17768.61 74
17769.87 79
17771.13 68
17772.39 66
17773.65 70
17774.91 93
17776.17 96
17777.43 71
17778.69 64
17779.95 57
17781.21 67
17782.47 76
17783.73 98
17784.99 101
17786.25 73
17787.51 86
17788.78 72
17790.04 88
17791.30 74
17792.56 64
17793.82 68
17795.08 61
17796.34 84
17797.60 53
17798.86 70
17800.13 71
17801.39 66
17802.65 70
17803.91 85
17805.17 75
17806.43 68
17807.69 90
17808.96 61
17810.22 77
17811.48 78
17812.74 54
17814.00 72
17815.26 66
17816.53 84
17817.79 68
17819.05 59
17820.31 66
17821.57 63
17822.84 59
17824.10 69
17825.36 87
17826.62 70
17827.89 72
17829.15 75
17830.41 64
17831.67 72
17832.93 66
17834.20 74
17835.46 71
17836.72 88
17837.99 104
17839.25 71
17840.51 70
17841.77 73
17843.04 77
17844.30 78
17845.56 82
17846.82 64
17848.09 82
17849.35 80
17850.61 68
17851.88 84
17853.14 94
17854.40 52
17855.67 70
17856.93 70
17858.19 76
17859.46 69
17860.72 89
17861.98 60
17863.25 82
17864.51 74
17865.77 74
17867.04 93
17868.30 68
17869.57 84
17870.83 81
17872.09 70
17873.36 72
17874.62 63
17875.89 87
17877.15 85
17878.41 53
17879.68 50
17880.94 58
17882.21 78
17883.47 66
17884.73 68
17886.00 87
17887.26 99
17888.53 64
17889.79 63
17891.06 74
17892.32 61
17893.59 69
17894.85 67
17896.12 67
17897.38 92
17898.65 55
17899.91 77
17901.17 83
17902.44 63
17903.70 64
17904.97 60
17906.23 59
17907.50 79
17908.77 71
17910.03 49
17911.30 40
17912.56 71
17913.83 79
17915.09 81
17916.36 57
17917.62 52
17918.89 62
17920.15 79
17921.42 68
17922.68 81
17923.95 63
17925.22 75
17926.48 63
17927.75 69
17929.01 59
17930.28 61
17931.55 74
17932.81 79
17934.08 77
17935.34 74
17936.61 67
17937.88 72
17939.14 77
17940.41 85
17941.68 65
17942.94 58
17944.21 58
17945.47 93
17946.74 69
17948.01 75
17949.27 80
17950.54 97
17951.81 80
17953.07 46
17954.34 66
17955.61 67
17956.87 77
17958.14 77
17959.41 57
17960.68 80
17961.94 75
17963.21 56
17964.48 72
17965.74 49
17967.01 62
17968.28 51
17969.55 78
17970.81 70
17972.08 63
17973.35 73
17974.62 77
17975.88 64
17977.15 65
17978.42 76
17979.69 78
17980.95 66
17982.22 76
17983.49 51
17984.76 69
17986.03 82
17987.29 80
17988.56 86
17989.83 75
17991.10 86
17992.37 75
17993.63 62
17994.90 66
17996.17 81
17997.44 76
17998.71 81
17999.98 95
18001.24 68
18002.51 76
18003.78 59
18005.05 67
18006.32 71
18007.59 69
18008.86 84
18010.12 65
18011.39 68
18012.66 95
18013.93 79
18015.20 81
18016.47 44
18017.74 67
18019.01 61
18020.28 61
18021.54 56
18022.81 60
18024.08 60
18025.35 69
18026.62 90
18027.89 66
18029.16 71
18030.43 53
18031.70 66
18032.97 76
18034.24 65
18035.51 81
18036.78 80
18038.05 59
18039.32 65
18040.59 63
18041.86 62
18043.13 72
18044.40 81
18045.67 81
18046.94 61
18048.21 53
18049.48 70
18050.75 64
18052.02 59
18053.29 74
18054.56 76
18055.83 74
18057.10 62
18058.37 76
18059.64 67
18060.91 81
18062.18 80
18063.45 64
18064.72 85
18065.99 71
18067.26 81
18068.54 78
18069.81 64
18071.08 81
18072.35 87
18073.62 66
18074.89 91
18076.16 69
18077.43 73
18078.70 88
18079.97 85
18081.25 57
18082.52 70
18083.79 67
18085.06 72
18086.33 70
18087.60 72
18088.87 70
18090.15 75
18091.42 90
18092.69 98
18093.96 93
18095.23 47
18096.50 66
18097.78 72
18099.05 64
18100.32 62
18101.59 61
18102.86 78
18104.14 73
18105.41 84
18106.68 76
18107.95 80
18109.23 63
18110.50 70
18111.77 82
18113.04 62
18114.31 87
18115.59 69
18116.86 83
18118.13 88
18119.40 69
18120.68 66
18121.95 72
18123.22 82
18124.50 80
18125.77 82
18127.04 80
18128.31 73
18129.59 87
18130.86 79
18132.13 69
18133.41 99
18134.68 83
18135.95 79
18137.23 85
18138.50 79
18139.77 71
18141.05 102
18142.32 68
18143.59 67
18144.87 83
18146.14 76
18147.41 83
18148.69 80
18149.96 83
18151.23 67
18152.51 63
18153.78 74
18155.06 76
18156.33 86
18157.60 74
18158.88 67
18160.15 69
18161.43 95
18162.70 82
18163.97 76
18165.25 80
18166.52 69
18167.80 74
18169.07 74
18170.35 95
18171.62 89
18172.90 70
18174.17 64
18175.44 77
18176.72 55
18177.99 78
18179.27 78
18180.54 64
18181.82 67
18183.09 88
18184.37 60
18185.64 83
18186.92 77
18188.19 100
18189.47 91
18190.74 76
18192.02 67
18193.29 59
18194.57 82
18195.84 74
18197.12 91
18198.39 71
18199.67 71
18200.95 69
18202.22 82
18203.50 66
18204.77 54
18206.05 58
18207.32 57
18208.60 69
18209.88 75
18211.15 79
18212.43 49
18213.70 89
18214.98 86
18216.26 69
18217.53 78
18218.81 75
18220.08 75
18221.36 78
18222.64 76
18223.91 70
18225.19 86
18226.47 69
18227.74 73
18229.02 58
18230.29 63
18231.57 66
18232.85 70
18234.12 79
18235.40 71
18236.68 54
18237.95 64
18239.23 91
18240.51 62
18241.79 79
18243.06 89
18244.34 64
18245.62 77
18246.89 68
18248.17 70
18249.45 72
18250.73 76
18252.00 80
18253.28 60
18254.56 72
18255.83 60
18257.11 57
18258.39 67
18259.67 81
18260.94 80
18262.22 58
18263.50 111
18264.78 53
18266.06 74
18267.33 74
18268.61 63
18269.89 76
18271.17 56
18272.45 66
18273.72 62
18275.00 60
18276.28 72
18277.56 67
18278.84 70
18280.11 58
18281.39 71
18282.67 65
18283.95 70
18285.23 77
18286.51 68
18287.78 74
18289.06 71
18290.34 71
18291.62 58
18292.90 79
18294.18 87
18295.46 60
18296.74 72
18298.01 77
18299.29 60
18300.57 75
18301.85 61
18303.13 64
18304.41 59
18305.69 98
18306.97 68
18308.25 76
18309.53 75
18310.81 61
18312.09 61
18313.37 59
18314.64 72
18315.92 83
18317.20 69
18318.48 64
18319.76 79
18321.04 60
18322.32 80
18323.60 75
18324.88 83
18326.16 88
18327.44 93
18328.72 86
18330.00 87
18331.28 78
18332.56 60
18333.84 65
18335.12 83
18336.40 69
18337.68 49
18338.96 61
18340.24 68
18341.52 69
18342.80 90
18344.09 66
18345.37 78
18346.65 95
18347.93 82
18349.21 78
18350.49 53
18351.77 52
18353.05 71
18354.33 87
18355.61 80
18356.89 75
18358.17 77
18359.46 98
18360.74 69
18362.02 70
18363.30 66
18364.58 68
18365.86 55
18367.14 65
18368.42 84
18369.71 71
18370.99 76
18372.27 52
18373.55 64
18374.83 57
18376.11 70
18377.39 59
18378.68 86
18379.96 92
18381.24 55
18382.52 46
18383.80 66
18385.09 88
18386.37 97
18387.65 67
18388.93 81
18390.21 74
18391.50 85
18392.78 69
18394.06 73
18395.34 79
18396.63 74
18397.91 65
18399.19 64
18400.47 57
18401.76 72
18403.04 86
18404.32 60
18405.60 58
18406.89 48
18408.17 56
18409.45 49
18410.73 56
18412.02 37
18413.30 53
18414.58 72
18415.87 89
18417.15 65
18418.43 52
18419.72 65
18421.00 70
18422.28 61
18423.57 50
18424.85 50
18426.13 64
18427.42 68
18428.70 83
18429.98 79
18431.27 60
18432.55 85
18433.83 84
18435.12 66
18436.40 54
18437.68 53
18438.97 75
18440.25 73
18441.54 84
18442.82 70
18444.10 49
18445.39 72
18446.67 49
18447.96 55
18449.24 72
18450.53 68
18451.81 71
18453.09 77
18454.38 66
18455.66 80
18456.95 59
18458.23 86
18459.52 59
18460.80 45
18462.09 63
18463.37 66
18464.65 81
18465.94 41
18467.22 66
18468.51 70
18469.79 57
18471.08 75
18472.36 72
18473.65 58
18474.93 73
18476.22 63
18477.50 88
18478.79 69
18480.08 64
18481.36 69
18482.65 70
18483.93 71
18485.22 71
18486.50 73
18487.79 69
18489.07 56
18490.36 63
18491.64 69
18492.93 79
18494.22 79
18495.50 61
18496.79 82
18498.07 66
18499.36 72
18500.65 72
18501.93 80
18503.22 73
18504.50 82
18505.79 73
18507.08 65
18508.36 73
18509.65 60
18510.94 72
18512.22 58
18513.51 61
18514.80 87
18516.08 65
18517.37 65
18518.65 64
18519.94 64
18521.23 66
18522.51 80
18523.80 78
18525.09 70
18526.38 84
18527.66 71
18528.95 87
18530.24 83
18531.52 86
18532.81 81
18534.10 64
18535.39 62
18536.67 68
18537.96 78
18539.25 73
18540.53 63
18541.82 75
18543.11 68
18544.40 76
18545.68 83
18546.97 63
18548.26 79
18549.55 63
18550.84 81
18552.12 90
18553.41 67
18554.70 68
18555.99 68
18557.27 81
18558.56 72
18559.85 67
18561.14 67
18562.43 67
18563.72 67
18565.00 77
18566.29 91
18567.58 86
18568.87 75
18570.16 83
18571.45 88
18572.73 59
18574.02 82
18575.31 93
18576.60 66
18577.89 75
18579.18 87
18580.47 78
18581.75 65
18583.04 68
18584.33 86
18585.62 56
18586.91 65
18588.20 59
18589.49 80
18590.78 102
18592.07 67
18593.36 68
18594.65 77
18595.93 77
18597.22 72
18598.51 95
18599.80 77
18601.09 94
18602.38 87
18603.67 70
18604.96 94
18606.25 129
18607.54 100
18608.83 93
18610.12 102
18611.41 68
18612.70 80
18613.99 110
18615.28 127
18616.57 87
18617.86 99
18619.15 104
18620.44 90
18621.73 65
18623.02 88
18624.31 87
18625.60 71
18626.89 77
18628.18 82
18629.47 86
18630.76 74
18632.05 76
18633.34 68
18634.64 93
18635.93 83
18637.22 83
18638.51 87
18639.80 83
18641.09 91
18642.38 95
18643.67 80
18644.96 86
18646.25 71
18647.54 72
18648.84 70
18650.13 84
18651.42 74
18652.71 74
18654.00 102
18655.29 73
18656.58 50
18657.88 79
18659.17 103
18660.46 75
18661.75 81
18663.04 60
18664.33 99
18665.63 85
18666.92 76
18668.21 76
18669.50 72
18670.79 78
18672.08 81
18673.38 76
18674.67 62
18675.96 69
18677.25 73
18678.55 73
18679.84 60
18681.13 65
18682.42 59
18683.71 77
18685.01 89
18686.30 69
18687.59 73
18688.88 81
18690.18 68
18691.47 72
18692.76 71
18694.06 67
18695.35 82
18696.64 81
18697.93 73
18699.23 61
18700.52 72
18701.81 81
18703.11 89
18704.40 76
18705.69 73
18706.99 67
18708.28 55
18709.57 77
18710.86 81
18712.16 79
18713.45 76
18714.75 80
18716.04 83
18717.33 77
18718.63 78
18719.92 57
18721.21 79
18722.51 69
18723.80 72
18725.09 77
18726.39 102
18727.68 105
18728.98 90
18730.27 55
18731.56 58
18732.86 62
18734.15 77
18735.45 73
18736.74 68
18738.04 57
18739.33 61
18740.62 65
18741.92 63
18743.21 58
18744.51 75
18745.80 91
18747.10 70
18748.39 79
18749.69 73
18750.98 72
18752.27 81
18753.57 109
18754.86 85
18756.16 70
18757.45 76
18758.75 80
18760.04 65
18761.34 78
18762.63 80
18763.93 83
18765.23 78
18766.52 70
18767.82 61
18769.11 68
18770.41 71
18771.70 81
18773.00 80
18774.29 59
18775.59 60
18776.88 50
18778.18 78
18779.48 67
18780.77 83
18782.07 59
18783.36 64
18784.66 83
18785.95 63
18787.25 63
18788.55 57
18789.84 77
18791.14 79
18792.43 58
18793.73 83
18795.03 70
18796.32 80
18797.62 75
18798.92 70
18800.21 76
18801.51 62
18802.81 75
18804.10 46
18805.40 60
18806.70 60
18807.99 69
18809.29 67
18810.59 56
18811.88 64
18813.18 77
18814.48 81
18815.77 62
18817.07 71
18818.37 55
18819.66 67
18820.96 67
18822.26 64
18823.56 75
18824.85 74
18826.15 75
18827.45 92
18828.75 67
18830.04 72
18831.34 79
18832.64 79
18833.94 58
18835.23 70
18836.53 70
18837.83 87
18839.13 77
18840.42 69
18841.72 62
18843.02 54
18844.32 72
18845.62 82
18846.91 80
18848.21 70
18849.51 65
18850.81 50
18852.11 87
18853.40 65
18854.70 76
18856.00 69
18857.30 73
18858.60 73
18859.90 72
18861.20 66
18862.49 68
18863.79 73
18865.09 68
18866.39 77
18867.69 79
18868.99 74
18870.29 71
18871.59 69
18872.88 61
18874.18 66
18875.48 83
18876.78 81
18878.08 76
18879.38 77
18880.68 78
18881.98 68
18883.28 53
18884.58 72
18885.88 61
18887.18 70
18888.47 63
18889.77 68
18891.07 68
18892.37 72
18893.67 71
18894.97 65
18896.27 78
18897.57 49
18898.87 75
18900.17 94
18901.47 69
18902.77 68
18904.07 56
18905.37 72
18906.67 68
18907.97 57
18909.27 51
18910.57 58
18911.87 71
18913.17 65
18914.47 68
18915.77 69
18917.07 70
18918.38 78
18919.68 93
18920.98 81
18922.28 73
18923.58 75
18924.88 62
18926.18 72
18927.48 80
18928.78 76
18930.08 91
18931.38 65
18932.68 58
18933.98 58
18935.29 59
18936.59 75
18937.89 65
18939.19 50
18940.49 63
18941.79 78
18943.09 61
18944.39 60
18945.70 56
18947.00 61
18948.30 66
18949.60 53
18950.90 75
18952.20 56
18953.51 66
18954.81 81
18956.11 56
18957.41 51
18958.71 56
18960.02 67
18961.32 75
18962.62 79
18963.92 68
18965.22 61
18966.53 63
18967.83 45
18969.13 62
18970.43 69
18971.73 85
18973.04 67
18974.34 67
18975.64 72
18976.94 51
18978.25 51
18979.55 81
18980.85 90
18982.16 59
18983.46 69
18984.76 76
18986.06 79
18987.37 80
18988.67 77
18989.97 53
18991.28 72
18992.58 68
18993.88 73
18995.18 58
18996.49 50
18997.79 65
18999.09 69
19000.40 65
19001.70 69
19003.00 75
19004.31 61
19005.61 59
19006.92 58
19008.22 56
19009.52 69
19010.83 72
19012.13 73
19013.43 64
19014.74 49
19016.04 57
19017.35 57
19018.65 71
19019.95 94
19021.26 70
19022.56 66
19023.87 75
19025.17 80
19026.47 56
19027.78 84
19029.08 63
19030.39 90
19031.69 62
19033.00 63
19034.30 62
19035.61 64
19036.91 58
19038.21 72
19039.52 70
19040.82 86
19042.13 99
19043.43 53
19044.74 60
19046.04 61
19047.35 68
19048.65 79
19049.96 68
19051.26 67
19052.57 64
19053.87 66
19055.18 64
19056.48 68
19057.79 74
19059.09 62
19060.40 59
19061.71 59
19063.01 54
19064.32 55
19065.62 47
19066.93 76
19068.23 56
19069.54 40
19070.85 60
19072.15 75
19073.46 62
19074.76 64
19076.07 60
19077.37 78
19078.68 70
19079.99 72
19081.29 55
19082.60 67
19083.91 83
19085.21 71
19086.52 68
19087.82 87
19089.13 62
19090.44 45
19091.74 80
19093.05 65
19094.36 55
19095.66 53
19096.97 54
19098.28 78
19099.58 51
19100.89 71
19102.20 68
19103.50 62
19104.81 71
19106.12 63
19107.42 54
19108.73 75
19110.04 77
19111.35 87
19112.65 61
19113.96 63
19115.27 58
19116.58 65
19117.88 65
19119.19 61
19120.50 52
19121.81 45
19123.11 54
19124.42 49
19125.73 81
19127.04 60
19128.34 53
19129.65 50
19130.96 57
19132.27 58
19133.57 55
19134.88 61
19136.19 54
19137.50 59
19138.81 57
19140.12 55
19141.42 59
19142.73 60
19144.04 45
19145.35 49
19146.66 54
19147.97 55
19149.27 66
19150.58 59
19151.89 58
19153.20 67
19154.51 62
19155.82 73
19157.13 64
19158.43 59
19159.74 75
19161.05 79
19162.36 71
19163.67 49
19164.98 75
19166.29 63
19167.60 79
19168.91 83
19170.22 71
19171.52 56
19172.83 82
19174.14 72
19175.45 43
19176.76 78
19178.07 81
19179.38 54
19180.69 70
19182.00 69
19183.31 69
19184.62 67
19185.93 60
19187.24 49
19188.55 38
19189.86 65
19191.17 61
19192.48 71
19193.79 70
19195.10 74
19196.41 60
19197.72 77
19199.03 64
19200.34 66
19201.65 72
19202.96 53
19204.27 62
19205.58 68
19206.89 91
19208.20 49
19209.51 67
19210.82 80
19212.13 72
19213.44 53
19214.75 60
19216.06 80
19217.38 62
19218.69 44
19220.00 55
19221.31 63
19222.62 55
19223.93 67
19225.24 57
19226.55 69
19227.86 59
19229.17 61
19230.49 56
19231.80 63
19233.11 63
19234.42 66
19235.73 81
19237.04 83
19238.35 67
19239.67 58
19240.98 55
19242.29 43
19243.60 68
19244.91 67
19246.22 58
19247.54 54
19248.85 53
19250.16 46
19251.47 67
19252.78 69
19254.10 62
19255.41 67
19256.72 82
19258.03 76
19259.34 71
19260.66 64
19261.97 61
19263.28 54
19264.59 61
19265.91 57
19267.22 55
19268.53 62
19269.84 54
19271.16 49
19272.47 51
19273.78 44
19275.10 79
19276.41 82
19277.72 78
19279.03 63
19280.35 57
19281.66 62
19282.97 53
19284.29 69
19285.60 69
19286.91 57
19288.23 50
19289.54 60
19290.85 61
19292.17 51
19293.48 72
19294.79 51
19296.11 50
19297.42 73
19298.73 64
19300.05 67
19301.36 48
19302.67 67
19303.99 67
19305.30 66
19306.62 49
19307.93 76
19309.24 59
19310.56 83
19311.87 68
19313.19 74
19314.50 65
19315.81 73
19317.13 54
19318.44 57
19319.76 56
19321.07 57
19322.39 74
19323.70 58
19325.01 73
19326.33 62
19327.64 56
19328.96 69
19330.27 61
19331.59 51
19332.90 57
19334.22 67
19335.53 84
19336.85 65
19338.16 54
19339.48 61
19340.79 54
19342.11 71
19343.42 40
19344.74 42
19346.05 50
19347.37 57
19348.68 66
19350.00 59
19351.31 60
19352.63 58
19353.94 63
19355.26 54
19356.58 59
19357.89 67
19359.21 64
19360.52 62
19361.84 79
19363.15 61
19364.47 48
19365.79 58
19367.10 67
19368.42 62
19369.73 55
19371.05 62
19372.37 52
19373.68 63
19375.00 68
19376.31 63
19377.63 69
19378.95 58
19380.26 63
19381.58 63
19382.90 64
19384.21 59
19385.53 62
19386.85 71
19388.16 62
19389.48 60
19390.80 62
19392.11 52
19393.43 52
19394.75 47
19396.06 76
19397.38 54
19398.70 65
19400.01 69
19401.33 63
19402.65 79
19403.97 66
19405.28 54
19406.60 73
19407.92 48
19409.23 66
19410.55 81
19411.87 66
19413.19 63
19414.50 53
19415.82 61
19417.14 55
19418.46 67
19419.77 58
19421.09 62
19422.41 56
19423.73 67
19425.05 52
19426.36 59
19427.68 68
19429.00 42
19430.32 63
19431.64 63
19432.95 50
19434.27 59
19435.59 54
19436.91 59
19438.23 62
19439.55 74
19440.86 68
19442.18 50
19443.50 55
19444.82 57
19446.14 60
19447.46 78
19448.78 63
19450.09 66
19451.41 45
19452.73 58
19454.05 68
19455.37 62
19456.69 91
19458.01 57
19459.33 56
19460.65 41
19461.97 54
19463.28 49
19464.60 68
19465.92 75
19467.24 69
19468.56 76
19469.88 69
19471.20 83
19472.52 60
19473.84 67
19475.16 66
19476.48 50
19477.80 34
19479.12 51
19480.44 69
19481.76 82
19483.08 50
19484.40 58
19485.72 58
19487.04 80
19488.36 67
19489.68 70
19491.00 51
19492.32 58
19493.64 53
19494.96 77
19496.28 58
19497.60 53
19498.92 63
19500.24 75
19501.56 70
19502.88 64
19504.20 52
19505.52 67
19506.84 60
19508.16 50
19509.49 68
19510.81 75
19512.13 61
19513.45 71
19514.77 72
19516.09 69
19517.41 68
19518.73 58
19520.05 53
19521.37 62
19522.70 64
19524.02 65
19525.34 62
19526.66 55
19527.98 49
19529.30 65
19530.62 58
19531.95 39
19533.27 55
19534.59 68
19535.91 45
19537.23 46
19538.55 61
19539.88 63
19541.20 76
19542.52 67
19543.84 60
19545.16 65
19546.49 49
19547.81 66
19549.13 58
19550.45 61
19551.77 60
19553.10 69
19554.42 74
19555.74 47
19557.06 55
19558.39 69
19559.71 44
19561.03 66
19562.35 66
19563.68 75
19565.00 61
19566.32 57
19567.64 45
19568.97 49
19570.29 77
19571.61 50
19572.94 48
19574.26 54
19575.58 68
19576.90 58
19578.23 50
19579.55 46
19580.87 42
19582.20 57
19583.52 57
19584.84 62
19586.17 58
19587.49 50
19588.81 54
19590.14 61
19591.46 70
19592.78 79
19594.11 53
19595.43 52
19596.76 62
19598.08 65
19599.40 51
19600.73 52
19602.05 48
19603.37 66
19604.70 57
19606.02 49
19607.35 67
19608.67 55
19610.00 44
19611.32 68
19612.64 55
19613.97 72
19615.29 71
19616.62 64
19617.94 71
19619.27 66
19620.59 59
19621.92 60
19623.24 71
19624.56 74
19625.89 66
19627.21 58
19628.54 74
19629.86 73
19631.19 68
19632.51 62
19633.84 80
19635.16 74
19636.49 44
19637.81 71
19639.14 60
19640.46 69
19641.79 69
19643.11 67
19644.44 58
19645.77 64
19647.09 78
19648.42 55
19649.74 48
19651.07 65
19652.39 86
19653.72 60
19655.04 69
19656.37 62
19657.70 59
19659.02 70
19660.35 71
19661.67 77
19663.00 65
19664.33 82
19665.65 61
19666.98 63
19668.30 67
19669.63 62
19670.96 69
19672.28 69
19673.61 70
19674.94 62
19676.26 61
19677.59 56
19678.92 52
19680.24 51
19681.57 44
19682.90 66
19684.22 61
19685.55 67
19686.88 62
19688.20 64
19689.53 70
19690.86 78
19692.18 58
19693.51 71
19694.84 63
19696.16 76
19697.49 50
19698.82 71
19700.15 68
19701.47 49
19702.80 58
19704.13 67
19705.46 63
19706.78 55
19708.11 58
19709.44 73
19710.77 66
19712.09 70
19713.42 49
19714.75 60
19716.08 71
19717.40 63
19718.73 51
19720.06 56
19721.39 83
19722.72 57
19724.04 46
19725.37 51
19726.70 50
19728.03 57
19729.36 60
19730.68 61
19732.01 75
19733.34 58
19734.67 54
19736.00 68
19737.33 50
19738.66 54
19739.98 42
19741.31 74
19742.64 69
19743.97 55
19745.30 58
19746.63 58
19747.96 71
19749.29 63
19750.61 58
19751.94 47
19753.27 59
19754.60 62
19755.93 72
19757.26 57
19758.59 65
19759.92 62
19761.25 71
19762.58 64
19763.91 53
19765.24 62
19766.57 80
19767.89 72
19769.22 67
19770.55 67
19771.88 65
19773.21 56
19774.54 77
19775.87 73
19777.20 64
19778.53 60
19779.86 82
19781.19 81
19782.52 67
19783.85 77
19785.18 72
19786.51 54
19787.84 59
19789.17 63
19790.50 58
19791.83 79
19793.16 57
19794.49 64
19795.83 52
19797.16 80
19798.49 75
19799.82 59
19801.15 63
19802.48 54
19803.81 53
19805.14 77
19806.47 74
19807.80 55
19809.13 48
19810.46 52
19811.79 75
19813.13 63
19814.46 68
19815.79 54
19817.12 53
19818.45 77
19819.78 61
19821.11 68
19822.44 85
19823.78 75
19825.11 65
19826.44 54
19827.77 69
19829.10 56
19830.43 62
19831.77 58
19833.10 43
19834.43 50
19835.76 61
19837.09 70
19838.42 46
19839.76 59
19841.09 52
19842.42 59
19843.75 54
19845.08 76
19846.42 66
19847.75 74
19849.08 56
19850.41 52
19851.75 49
19853.08 56
19854.41 69
19855.74 59
19857.08 67
19858.41 70
19859.74 58
19861.07 68
19862.41 62
19863.74 63
19865.07 56
19866.41 69
19867.74 66
19869.07 65
19870.40 56
19871.74 49
19873.07 37
19874.40 73
19875.74 32
19877.07 52
19878.40 77
19879.74 73
19881.07 65
19882.40 78
19883.74 51
19885.07 48
19886.40 57
19887.74 57
19889.07 57
19890.40 69
19891.74 59
19893.07 57
19894.41 56
19895.74 68
19897.07 46
19898.41 52
19899.74 55
19901.08 66
19902.41 57
19903.74 65
19905.08 54
19906.41 60
19907.75 72
19909.08 60
19910.41 59
19911.75 60
19913.08 69
19914.42 57
19915.75 62
19917.09 54
19918.42 65
19919.76 59
19921.09 56
19922.43 65
19923.76 66
19925.10 58
19926.43 54
19927.77 58
19929.10 50
19930.44 41
19931.77 85
19933.11 51
19934.44 55
19935.78 54
19937.11 69
19938.45 64
19939.78 53
19941.12 53
19942.45 65
19943.79 63
19945.12 45
19946.46 64
19947.79 78
19949.13 65
19950.47 65
19951.80 58
19953.14 50
19954.47 51
19955.81 48
19957.15 63
19958.48 74
19959.82 56
19961.15 47
19962.49 38
19963.83 47
19965.16 66
19966.50 42
19967.83 76
19969.17 73
19970.51 63
19971.84 55
19973.18 57
19974.52 48
19975.85 67
19977.19 60
19978.53 70
19979.86 69
19981.20 69
19982.54 68
19983.87 72
19985.21 55
19986.55 55
19987.88 54
19989.22 68
19990.56 57
19991.89 66
19993.23 59
19994.57 61
19995.91 54
19997.24 76
19998.58 61
19999.92 67
20001.26 68
20002.59 70
20003.93 53
20005.27 50
20006.61 57
20007.94 63
20009.28 47
20010.62 56
20011.96 64
20013.29 58
20014.63 65
20015.97 59
20017.31 55
20018.65 59
20019.98 53
20021.32 58
20022.66 52
20024.00 55
20025.34 63
20026.67 57
20028.01 46
20029.35 54
20030.69 66
20032.03 49
20033.37 52
20034.71 57
20036.04 62
20037.38 59
20038.72 51
20040.06 57
20041.40 45
20042.74 76
20044.08 50
20045.42 52
20046.75 69
20048.09 60
20049.43 57
20050.77 60
20052.11 43
20053.45 39
20054.79 68
20056.13 72
20057.47 52
20058.81 44
20060.15 62
20061.49 65
20062.82 71
20064.16 66
20065.50 69
20066.84 52
20068.18 69
20069.52 61
20070.86 55
20072.20 47
20073.54 49
20074.88 52
20076.22 49
20077.56 66
20078.90 71
20080.24 64
20081.58 66
20082.92 74
20084.26 62
20085.60 85
20086.94 69
20088.28 67
20089.62 56
20090.96 67
20092.30 52
20093.64 50
20094.99 60
20096.33 49
20097.67 60
20099.01 65
20100.35 70
20101.69 56
20103.03 47
20104.37 52
20105.71 58
20107.05 80
20108.39 61
20109.73 63
20111.08 78
20112.42 57
20113.76 61
20115.10 60
20116.44 88
20117.78 65
20119.12 51
20120.46 51
20121.81 61
20123.15 64
20124.49 51
20125.83 63
20127.17 62
20128.51 66
20129.86 43
20131.20 47
20132.54 43
20133.88 77
20135.22 69
20136.56 67
20137.91 56
20139.25 48
