# Supplementary material for: MALDI-TOF MS typing enables the classification of brewing yeasts of the genus Saccharomyces to major beer styles
Source: PLoS One. 2017 Aug 9;12(8):e0181694. doi: 10.1371/journal.pone.0181694 (PMC5549903; doi:10.1371/journal.pone.0181694)
Supplement: S1 File — The directory includes 90 raw files and was zipped to “.zip”; the folder has three strains with 30 spectra per strain; S1 Text explains the raw files with an example and Table 1 represents the yeast strains used within the experiment. (ZIP) [file pone.0181694.s004.zip › 1-3/30252-148-OG-Alt-Alt-YPG-18h-E-E_2015-08-14__0_F5_1.dat]

1999.93 1549
2000.35 1477
2000.77 1425
2001.19 1457
2001.61 1454
2002.03 1591
2002.46 1514
2002.88 1459
2003.30 1484
2003.72 1462
2004.14 1513
2004.57 1450
2004.99 1457
2005.41 1478
2005.83 1422
2006.25 1396
2006.68 1350
2007.10 1400
2007.52 1403
2007.94 1375
2008.37 1463
2008.79 1447
2009.21 1529
2009.63 1485
2010.06 1563
2010.48 1598
2010.90 1447
2011.32 1373
2011.75 1504
2012.17 1462
2012.59 1446
2013.02 1448
2013.44 1377
2013.86 1329
2014.29 1309
2014.71 1243
2015.13 1281
2015.55 1169
2015.98 1222
2016.40 1229
2016.82 1203
2017.25 1248
2017.67 1356
2018.10 1329
2018.52 1308
2018.94 1412
2019.37 1373
2019.79 1377
2020.21 1255
2020.64 1313
2021.06 1322
2021.48 1284
2021.91 1534
2022.33 1392
2022.76 1306
2023.18 1356
2023.60 1397
2024.03 1389
2024.45 1390
2024.88 1353
2025.30 1259
2025.73 1235
2026.15 1331
2026.57 1229
2027.00 1316
2027.42 1222
2027.85 1150
2028.27 1267
2028.70 1319
2029.12 1243
2029.55 1199
2029.97 1207
2030.40 1194
2030.82 1225
2031.24 1266
2031.67 1233
2032.09 1174
2032.52 1302
2032.94 1319
2033.37 1341
2033.79 1369
2034.22 1377
2034.65 1234
2035.07 1120
2035.50 1387
2035.92 1265
2036.35 1322
2036.77 1391
2037.20 1305
2037.62 1362
2038.05 1394
2038.47 1463
2038.90 1447
2039.33 1338
2039.75 1473
2040.18 1547
2040.60 1425
2041.03 1210
2041.45 1298
2041.88 1458
2042.31 1518
2042.73 1493
2043.16 1418
2043.58 1473
2044.01 1478
2044.44 1459
2044.86 1453
2045.29 1363
2045.72 1360
2046.14 1224
2046.57 1243
2047.00 1353
2047.42 1420
2047.85 1294
2048.28 1335
2048.70 1340
2049.13 1378
2049.56 1307
2049.98 1361
2050.41 1363
2050.84 1266
2051.26 1263
2051.69 1327
2052.12 1211
2052.54 1354
2052.97 1393
2053.40 1368
2053.83 1379
2054.25 1233
2054.68 1307
2055.11 1202
2055.53 1264
2055.96 1226
2056.39 1282
2056.82 1313
2057.24 1277
2057.67 1308
2058.10 1391
2058.53 1349
2058.96 1423
2059.38 1385
2059.81 1316
2060.24 1254
2060.67 1193
2061.10 1288
2061.52 1241
2061.95 1127
2062.38 1395
2062.81 1286
2063.24 1192
2063.66 1286
2064.09 1216
2064.52 1354
2064.95 1451
2065.38 1359
2065.81 1274
2066.23 1411
2066.66 1423
2067.09 1414
2067.52 1431
2067.95 1395
2068.38 1577
2068.81 1591
2069.23 1551
2069.66 1559
2070.09 1777
2070.52 1591
2070.95 1489
2071.38 1312
2071.81 1466
2072.24 1479
2072.67 1300
2073.10 1538
2073.53 1521
2073.95 1481
2074.38 1411
2074.81 1371
2075.24 1364
2075.67 1380
2076.10 1433
2076.53 1388
2076.96 1324
2077.39 1460
2077.82 1455
2078.25 1496
2078.68 1456
2079.11 1513
2079.54 1561
2079.97 1498
2080.40 1677
2080.83 1718
2081.26 1664
2081.69 1746
2082.12 1876
2082.55 2003
2082.98 1965
2083.41 1906
2083.84 1834
2084.27 1917
2084.70 1782
2085.13 1780
2085.56 1715
2085.99 1591
2086.42 1412
2086.85 1322
2087.29 1426
2087.72 1389
2088.15 1457
2088.58 1428
2089.01 1376
2089.44 1382
2089.87 1405
2090.30 1458
2090.73 1414
2091.16 1324
2091.59 1352
2092.03 1265
2092.46 1320
2092.89 1346
2093.32 1391
2093.75 1354
2094.18 1329
2094.61 1224
2095.05 1311
2095.48 1425
2095.91 1390
2096.34 1359
2096.77 1495
2097.20 1463
2097.63 1421
2098.07 1324
2098.50 1423
2098.93 1229
2099.36 1220
2099.79 1238
2100.23 1391
2100.66 1235
2101.09 1374
2101.52 1291
2101.95 1298
2102.39 1333
2102.82 1239
2103.25 1363
2103.68 1162
2104.12 1373
2104.55 1203
2104.98 1334
2105.41 1216
2105.85 1290
2106.28 1356
2106.71 1263
2107.14 1277
2107.58 1474
2108.01 1401
2108.44 1418
2108.88 1529
2109.31 1481
2109.74 1618
2110.18 1535
2110.61 1454
2111.04 1427
2111.47 1523
2111.91 1482
2112.34 1473
2112.77 1408
2113.21 1395
2113.64 1376
2114.07 1428
2114.51 1286
2114.94 1392
2115.37 1343
2115.81 1191
2116.24 1330
2116.68 1329
2117.11 1376
2117.54 1209
2117.98 1226
2118.41 1225
2118.85 1217
2119.28 1384
2119.71 1423
2120.15 1387
2120.58 1336
2121.02 1383
2121.45 1440
2121.88 1329
2122.32 1399
2122.75 1348
2123.19 1269
2123.62 1387
2124.06 1373
2124.49 1251
2124.92 1335
2125.36 1373
2125.79 1331
2126.23 1269
2126.66 1237
2127.10 1325
2127.53 1458
2127.97 1178
2128.40 1245
2128.84 1258
2129.27 1332
2129.71 1195
2130.14 1194
2130.58 1166
2131.01 1309
2131.45 1331
2131.88 1338
2132.32 1295
2132.75 1288
2133.19 1317
2133.63 1225
2134.06 1393
2134.50 1359
2134.93 1362
2135.37 1304
2135.80 1443
2136.24 1471
2136.67 1479
2137.11 1472
2137.55 1485
2137.98 1455
2138.42 1511
2138.85 1454
2139.29 1481
2139.73 1523
2140.16 1442
2140.60 1457
2141.03 1537
2141.47 1539
2141.91 1487
2142.34 1461
2142.78 1418
2143.22 1380
2143.65 1345
2144.09 1324
2144.53 1373
2144.96 1234
2145.40 1170
2145.84 1194
2146.27 1227
2146.71 1242
2147.15 1166
2147.58 1203
2148.02 1312
2148.46 1253
2148.89 1333
2149.33 1376
2149.77 1303
2150.21 1253
2150.64 1394
2151.08 1522
2151.52 1463
2151.95 1549
2152.39 1582
2152.83 1533
2153.27 1464
2153.70 1614
2154.14 1449
2154.58 1401
2155.02 1484
2155.45 1425
2155.89 1512
2156.33 1339
2156.77 1424
2157.21 1296
2157.64 1192
2158.08 1310
2158.52 1242
2158.96 1294
2159.40 1452
2159.83 1297
2160.27 1244
2160.71 1251
2161.15 1455
2161.59 1477
2162.02 1387
2162.46 1196
2162.90 1220
2163.34 1463
2163.78 1520
2164.22 1377
2164.66 1278
2165.09 1478
2165.53 1434
2165.97 1277
2166.41 1406
2166.85 1356
2167.29 1349
2167.73 1355
2168.17 1431
2168.60 1407
2169.04 1392
2169.48 1372
2169.92 1417
2170.36 1448
2170.80 1509
2171.24 1478
2171.68 1462
2172.12 1483
2172.56 1355
2173.00 1193
2173.44 1389
2173.88 1487
2174.32 1575
2174.76 1591
2175.20 1562
2175.64 1657
2176.07 1779
2176.51 1617
2176.95 1504
2177.39 1526
2177.83 1687
2178.27 1730
2178.71 1640
2179.15 1578
2179.59 1619
2180.03 1525
2180.47 1436
2180.92 1496
2181.36 1673
2181.80 1670
2182.24 1587
2182.68 1539
2183.12 1433
2183.56 1490
2184.00 1474
2184.44 1380
2184.88 1454
2185.32 1572
2185.76 1453
2186.20 1241
2186.64 1315
2187.08 1272
2187.52 1275
2187.97 1315
2188.41 1372
2188.85 1550
2189.29 1368
2189.73 1335
2190.17 1455
2190.61 1480
2191.05 1439
2191.49 1391
2191.94 1376
2192.38 1391
2192.82 1436
2193.26 1435
2193.70 1487
2194.14 1582
2194.58 1386
2195.03 1536
2195.47 1480
2195.91 1446
2196.35 1465
2196.79 1432
2197.24 1519
2197.68 1555
2198.12 1491
2198.56 1539
2199.00 1545
2199.45 1447
2199.89 1517
2200.33 1585
2200.77 1468
2201.21 1481
2201.66 1528
2202.10 1463
2202.54 1569
2202.98 1552
2203.43 1406
2203.87 1363
2204.31 1399
2204.75 1413
2205.20 1439
2205.64 1402
2206.08 1438
2206.53 1510
2206.97 1488
2207.41 1572
2207.85 1524
2208.30 1323
2208.74 1338
2209.18 1407
2209.63 1351
2210.07 1306
2210.51 1404
2210.96 1439
2211.40 1551
2211.84 1683
2212.29 1536
2212.73 1545
2213.17 1585
2213.62 1485
2214.06 1453
2214.50 1429
2214.95 1592
2215.39 1545
2215.84 1439
2216.28 1613
2216.72 1538
2217.17 1421
2217.61 1367
2218.05 1388
2218.50 1477
2218.94 1385
2219.39 1302
2219.83 1365
2220.28 1398
2220.72 1361
2221.16 1549
2221.61 1383
2222.05 1360
2222.50 1428
2222.94 1384
2223.39 1413
2223.83 1448
2224.28 1557
2224.72 1468
2225.16 1482
2225.61 1536
2226.05 1517
2226.50 1479
2226.94 1458
2227.39 1479
2227.83 1448
2228.28 1558
2228.72 1477
2229.17 1519
2229.61 1424
2230.06 1479
2230.50 1538
2230.95 1540
2231.40 1487
2231.84 1442
2232.29 1381
2232.73 1403
2233.18 1365
2233.62 1356
2234.07 1649
2234.51 1577
2234.96 1559
2235.41 1437
2235.85 1395
2236.30 1416
2236.74 1490
2237.19 1413
2237.63 1610
2238.08 1480
2238.53 1355
2238.97 1611
2239.42 1711
2239.86 1617
2240.31 1562
2240.76 1384
2241.20 1429
2241.65 1343
2242.10 1426
2242.54 1404
2242.99 1318
2243.44 1364
2243.88 1330
2244.33 1233
2244.78 1319
2245.22 1412
2245.67 1443
2246.12 1463
2246.56 1361
2247.01 1257
2247.46 1174
2247.90 1333
2248.35 1395
2248.80 1366
2249.24 1324
2249.69 1341
2250.14 1420
2250.59 1384
2251.03 1223
2251.48 1228
2251.93 1323
2252.38 1399
2252.82 1391
2253.27 1442
2253.72 1326
2254.17 1269
2254.61 1244
2255.06 1377
2255.51 1385
2255.96 1365
2256.40 1380
2256.85 1396
2257.30 1264
2257.75 1297
2258.20 1250
2258.64 1279
2259.09 1270
2259.54 1361
2259.99 1311
2260.44 1340
2260.88 1388
2261.33 1586
2261.78 1512
2262.23 1536
2262.68 1515
2263.13 1596
2263.58 1709
2264.02 1878
2264.47 1796
2264.92 1553
2265.37 1598
2265.82 1852
2266.27 1917
2266.72 1891
2267.17 2024
2267.61 1814
2268.06 1705
2268.51 1776
2268.96 1811
2269.41 1872
2269.86 1925
2270.31 1776
2270.76 1674
2271.21 1680
2271.66 1736
2272.11 1733
2272.56 1692
2273.00 1672
2273.45 1696
2273.90 1777
2274.35 1511
2274.80 1400
2275.25 1520
2275.70 1426
2276.15 1393
2276.60 1488
2277.05 1587
2277.50 1559
2277.95 1475
2278.40 1452
2278.85 1511
2279.30 1455
2279.75 1456
2280.20 1460
2280.65 1432
2281.10 1574
2281.55 1533
2282.00 1476
2282.45 1536
2282.90 1500
2283.35 1576
2283.81 1556
2284.26 1541
2284.71 1614
2285.16 1553
2285.61 1556
2286.06 1588
2286.51 1628
2286.96 1583
2287.41 1555
2287.86 1566
2288.31 1625
2288.76 1620
2289.22 1541
2289.67 1545
2290.12 1489
2290.57 1616
2291.02 1664
2291.47 1732
2291.92 1823
2292.37 1902
2292.83 1992
2293.28 2062
2293.73 2211
2294.18 2263
2294.63 2279
2295.08 2266
2295.53 2216
2295.99 2124
2296.44 2309
2296.89 2288
2297.34 2288
2297.79 2178
2298.25 1993
2298.70 1917
2299.15 1895
2299.60 1882
2300.05 1843
2300.51 1793
2300.96 1815
2301.41 1638
2301.86 1616
2302.32 1605
2302.77 1673
2303.22 1631
2303.67 1463
2304.13 1477
2304.58 1471
2305.03 1520
2305.48 1521
2305.94 1500
2306.39 1655
2306.84 1550
2307.29 1482
2307.75 1480
2308.20 1464
2308.65 1656
2309.11 1637
2309.56 1582
2310.01 1568
2310.47 1668
2310.92 1697
2311.37 1680
2311.83 1720
2312.28 1674
2312.73 1750
2313.19 1687
2313.64 1664
2314.09 1700
2314.55 1773
2315.00 1723
2315.45 1777
2315.91 1588
2316.36 1667
2316.81 1717
2317.27 1684
2317.72 1684
2318.18 1639
2318.63 1751
2319.08 1634
2319.54 1593
2319.99 1697
2320.45 1575
2320.90 1593
2321.35 1454
2321.81 1418
2322.26 1543
2322.72 1537
2323.17 1588
2323.63 1638
2324.08 1567
2324.54 1558
2324.99 1588
2325.44 1617
2325.90 1779
2326.35 1784
2326.81 1789
2327.26 1720
2327.72 1688
2328.17 1816
2328.63 1773
2329.08 1593
2329.54 1720
2329.99 1849
2330.45 1844
2330.90 1828
2331.36 1752
2331.81 1799
2332.27 1790
2332.72 1757
2333.18 1754
2333.64 2027
2334.09 1892
2334.55 1851
2335.00 1859
2335.46 1807
2335.91 1699
2336.37 1612
2336.82 1676
2337.28 1589
2337.74 1471
2338.19 1549
2338.65 1537
2339.10 1695
2339.56 1669
2340.02 1675
2340.47 1781
2340.93 1900
2341.38 1884
2341.84 1786
2342.30 1869
2342.75 1824
2343.21 2086
2343.67 2077
2344.12 2220
2344.58 2117
2345.04 2130
2345.49 2050
2345.95 1953
2346.41 1973
2346.86 2055
2347.32 1987
2347.78 2119
2348.23 1915
2348.69 1785
2349.15 1916
2349.60 1898
2350.06 1743
2350.52 1835
2350.97 1845
2351.43 1726
2351.89 1741
2352.35 1721
2352.80 1678
2353.26 1655
2353.72 1526
2354.18 1593
2354.63 1666
2355.09 1706
2355.55 1667
2356.01 1524
2356.46 1520
2356.92 1651
2357.38 1713
2357.84 1566
2358.29 1574
2358.75 1493
2359.21 1385
2359.67 1395
2360.13 1557
2360.58 1514
2361.04 1460
2361.50 1618
2361.96 1639
2362.42 1563
2362.88 1593
2363.33 1629
2363.79 1650
2364.25 1744
2364.71 1696
2365.17 1655
2365.63 1746
2366.08 1621
2366.54 1576
2367.00 1598
2367.46 1581
2367.92 1527
2368.38 1683
2368.84 1635
2369.30 1615
2369.75 1628
2370.21 1607
2370.67 1719
2371.13 1734
2371.59 1595
2372.05 1752
2372.51 1918
2372.97 1898
2373.43 1867
2373.89 1744
2374.35 1789
2374.81 1642
2375.27 1725
2375.72 1682
2376.18 1602
2376.64 1564
2377.10 1657
2377.56 1562
2378.02 1588
2378.48 1567
2378.94 1643
2379.40 1673
2379.86 1682
2380.32 1619
2380.78 1695
2381.24 1737
2381.70 1721
2382.16 1705
2382.62 1680
2383.08 1673
2383.54 1676
2384.00 1622
2384.46 1663
2384.92 1646
2385.39 1538
2385.85 1485
2386.31 1475
2386.77 1572
2387.23 1475
2387.69 1435
2388.15 1444
2388.61 1472
2389.07 1457
2389.53 1473
2389.99 1493
2390.45 1451
2390.91 1465
2391.38 1381
2391.84 1509
2392.30 1479
2392.76 1344
2393.22 1426
2393.68 1448
2394.14 1384
2394.60 1505
2395.06 1574
2395.53 1545
2395.99 1493
2396.45 1392
2396.91 1507
2397.37 1482
2397.83 1444
2398.30 1448
2398.76 1522
2399.22 1538
2399.68 1376
2400.14 1394
2400.61 1554
2401.07 1643
2401.53 1541
2401.99 1566
2402.45 1392
2402.92 1490
2403.38 1489
2403.84 1417
2404.30 1448
2404.76 1394
2405.23 1386
2405.69 1339
2406.15 1309
2406.61 1539
2407.08 1539
2407.54 1362
2408.00 1391
2408.46 1447
2408.93 1557
2409.39 1479
2409.85 1599
2410.32 1528
2410.78 1444
2411.24 1301
2411.70 1311
2412.17 1469
2412.63 1523
2413.09 1435
2413.56 1391
2414.02 1224
2414.48 1365
2414.95 1504
2415.41 1667
2415.87 1522
2416.34 1358
2416.80 1425
2417.26 1693
2417.73 1653
2418.19 1700
2418.65 1839
2419.12 1767
2419.58 1859
2420.05 1798
2420.51 1889
2420.97 1825
2421.44 2111
2421.90 1890
2422.37 2057
2422.83 1971
2423.29 2031
2423.76 1863
2424.22 1792
2424.69 1910
2425.15 1803
2425.62 1818
2426.08 1806
2426.54 1852
2427.01 1705
2427.47 1777
2427.94 1794
2428.40 1713
2428.87 1735
2429.33 1655
2429.80 1567
2430.26 1794
2430.73 1615
2431.19 1645
2431.66 1539
2432.12 1521
2432.59 1724
2433.05 1559
2433.52 1377
2433.98 1462
2434.45 1633
2434.91 1549
2435.38 1626
2435.84 1769
2436.31 1712
2436.77 1652
2437.24 1723
2437.70 1907
2438.17 1813
2438.63 1702
2439.10 1628
2439.57 1709
2440.03 1914
2440.50 1913
2440.96 2007
2441.43 2044
2441.89 2002
2442.36 1944
2442.83 2221
2443.29 2210
2443.76 2073
2444.22 2201
2444.69 2185
2445.16 2278
2445.62 1971
2446.09 1857
2446.56 1926
2447.02 1966
2447.49 1717
2447.96 1789
2448.42 1553
2448.89 1506
2449.35 1489
2449.82 1532
2450.29 1567
2450.75 1632
2451.22 1510
2451.69 1447
2452.16 1426
2452.62 1450
2453.09 1327
2453.56 1355
2454.02 1524
2454.49 1531
2454.96 1458
2455.42 1391
2455.89 1388
2456.36 1453
2456.83 1378
2457.29 1443
2457.76 1465
2458.23 1543
2458.70 1531
2459.16 1482
2459.63 1531
2460.10 1598
2460.57 1545
2461.03 1518
2461.50 1416
2461.97 1529
2462.44 1494
2462.91 1410
2463.37 1460
2463.84 1483
2464.31 1500
2464.78 1529
2465.25 1484
2465.71 1574
2466.18 1459
2466.65 1504
2467.12 1620
2467.59 1598
2468.06 1521
2468.52 1548
2468.99 1645
2469.46 1577
2469.93 1371
2470.40 1444
2470.87 1598
2471.34 1609
2471.80 1519
2472.27 1430
2472.74 1436
2473.21 1631
2473.68 1592
2474.15 1621
2474.62 1472
2475.09 1452
2475.56 1392
2476.02 1318
2476.49 1420
2476.96 1479
2477.43 1357
2477.90 1407
2478.37 1525
2478.84 1406
2479.31 1418
2479.78 1496
2480.25 1621
2480.72 1612
2481.19 1711
2481.66 1679
2482.13 1634
2482.60 1727
2483.07 1776
2483.54 1777
2484.01 1924
2484.48 1712
2484.95 1790
2485.42 1679
2485.89 1643
2486.36 1599
2486.83 1568
2487.30 1495
2487.77 1520
2488.24 1647
2488.71 1667
2489.18 1605
2489.65 1507
2490.12 1488
2490.59 1589
2491.06 1614
2491.53 1405
2492.00 1465
2492.47 1487
2492.94 1519
2493.41 1441
2493.88 1654
2494.36 1583
2494.83 1563
2495.30 1521
2495.77 1716
2496.24 1667
2496.71 1595
2497.18 1614
2497.65 1607
2498.12 1712
2498.60 1679
2499.07 1524
2499.54 1522
2500.01 1635
2500.48 1609
2500.95 1559
2501.42 1376
2501.90 1440
2502.37 1421
2502.84 1466
2503.31 1426
2503.78 1390
2504.25 1300
2504.73 1503
2505.20 1463
2505.67 1415
2506.14 1555
2506.61 1399
2507.09 1407
2507.56 1521
2508.03 1493
2508.50 1681
2508.97 1698
2509.45 1709
2509.92 1638
2510.39 1790
2510.86 1719
2511.34 1683
2511.81 1591
2512.28 1768
2512.75 1920
2513.23 1937
2513.70 1969
2514.17 1844
2514.65 1756
2515.12 1913
2515.59 1841
2516.06 1736
2516.54 1649
2517.01 1673
2517.48 1719
2517.96 1733
2518.43 1598
2518.90 1624
2519.38 1507
2519.85 1572
2520.32 1742
2520.80 1562
2521.27 1526
2521.74 1630
2522.22 1583
2522.69 1553
2523.16 1441
2523.64 1530
2524.11 1446
2524.58 1501
2525.06 1534
2525.53 1492
2526.01 1574
2526.48 1518
2526.95 1550
2527.43 1512
2527.90 1591
2528.38 1537
2528.85 1561
2529.32 1510
2529.80 1605
2530.27 1606
2530.75 1513
2531.22 1489
2531.70 1586
2532.17 1512
2532.64 1539
2533.12 1530
2533.59 1503
2534.07 1373
2534.54 1570
2535.02 1572
2535.49 1528
2535.97 1464
2536.44 1460
2536.92 1622
2537.39 1590
2537.87 1519
2538.34 1482
2538.82 1428
2539.29 1515
2539.77 1488
2540.24 1626
2540.72 1502
2541.19 1524
2541.67 1619
2542.14 1554
2542.62 1617
2543.09 1663
2543.57 1807
2544.04 1737
2544.52 1702
2545.00 1604
2545.47 1688
2545.95 1591
2546.42 1657
2546.90 1698
2547.37 1653
2547.85 1661
2548.33 1511
2548.80 1569
2549.28 1578
2549.75 1693
2550.23 1569
2550.71 1677
2551.18 1761
2551.66 1724
2552.14 1758
2552.61 1847
2553.09 1734
2553.57 1982
2554.04 2079
2554.52 1978
2554.99 1977
2555.47 1825
2555.95 1977
2556.42 1997
2556.90 1989
2557.38 2095
2557.86 2191
2558.33 2170
2558.81 2153
2559.29 2235
2559.76 2241
2560.24 2069
2560.72 2014
2561.19 2136
2561.67 2113
2562.15 2061
2562.63 1897
2563.10 1790
2563.58 1620
2564.06 1646
2564.54 1671
2565.01 1544
2565.49 1522
2565.97 1453
2566.45 1475
2566.92 1376
2567.40 1294
2567.88 1451
2568.36 1557
2568.83 1317
2569.31 1419
2569.79 1373
2570.27 1518
2570.75 1443
2571.22 1402
2571.70 1368
2572.18 1376
2572.66 1403
2573.14 1405
2573.62 1411
2574.09 1323
2574.57 1552
2575.05 1528
2575.53 1468
2576.01 1399
2576.49 1515
2576.97 1440
2577.44 1480
2577.92 1540
2578.40 1490
2578.88 1459
2579.36 1606
2579.84 1692
2580.32 1639
2580.80 1563
2581.27 1509
2581.75 1567
2582.23 1510
2582.71 1534
2583.19 1540
2583.67 1626
2584.15 1376
2584.63 1647
2585.11 1584
2585.59 1550
2586.07 1471
2586.55 1514
2587.03 1441
2587.51 1516
2587.99 1622
2588.47 1551
2588.94 1546
2589.42 1428
2589.90 1472
2590.38 1599
2590.86 1554
2591.34 1518
2591.82 1414
2592.30 1486
2592.78 1483
2593.26 1688
2593.74 1523
2594.22 1402
2594.71 1371
2595.19 1558
2595.67 1583
2596.15 1717
2596.63 1687
2597.11 1733
2597.59 1636
2598.07 1660
2598.55 1634
2599.03 1700
2599.51 1678
2599.99 1741
2600.47 1605
2600.95 1701
2601.43 1751
2601.91 1676
2602.40 1690
2602.88 1695
2603.36 1470
2603.84 1557
2604.32 1668
2604.80 1520
2605.28 1428
2605.76 1461
2606.24 1555
2606.73 1499
2607.21 1527
2607.69 1533
2608.17 1555
2608.65 1510
2609.13 1522
2609.62 1538
2610.10 1559
2610.58 1625
2611.06 1609
2611.54 1617
2612.02 1564
2612.51 1715
2612.99 1671
2613.47 1602
2613.95 1711
2614.43 1815
2614.92 1567
2615.40 1648
2615.88 1671
2616.36 1704
2616.85 1692
2617.33 1705
2617.81 1728
2618.29 1666
2618.78 1587
2619.26 1642
2619.74 1604
2620.22 1565
2620.71 1492
2621.19 1402
2621.67 1537
2622.15 1545
2622.64 1460
2623.12 1488
2623.60 1602
2624.09 1661
2624.57 1603
2625.05 1580
2625.53 1675
2626.02 1477
2626.50 1480
2626.98 1472
2627.47 1408
2627.95 1593
2628.43 1434
2628.92 1532
2629.40 1677
2629.88 1582
2630.37 1452
2630.85 1594
2631.34 1573
2631.82 1563
2632.30 1591
2632.79 1592
2633.27 1643
2633.75 1516
2634.24 1492
2634.72 1634
2635.21 1577
2635.69 1536
2636.17 1434
2636.66 1383
2637.14 1469
2637.63 1592
2638.11 1533
2638.60 1554
2639.08 1559
2639.56 1587
2640.05 1538
2640.53 1488
2641.02 1565
2641.50 1549
2641.99 1532
2642.47 1563
2642.96 1605
2643.44 1611
2643.93 1697
2644.41 1820
2644.90 1544
2645.38 1693
2645.87 1684
2646.35 1819
2646.84 1611
2647.32 1566
2647.81 1755
2648.29 1664
2648.78 1490
2649.26 1522
2649.75 1450
2650.23 1513
2650.72 1519
2651.20 1457
2651.69 1515
2652.17 1400
2652.66 1509
2653.15 1464
2653.63 1501
2654.12 1601
2654.60 1551
2655.09 1424
2655.57 1545
2656.06 1582
2656.55 1465
2657.03 1497
2657.52 1590
2658.00 1561
2658.49 1599
2658.98 1546
2659.46 1420
2659.95 1480
2660.44 1436
2660.92 1580
2661.41 1522
2661.90 1644
2662.38 1530
2662.87 1453
2663.35 1469
2663.84 1641
2664.33 1526
2664.81 1522
2665.30 1593
2665.79 1643
2666.28 1648
2666.76 1509
2667.25 1609
2667.74 1632
2668.22 1691
2668.71 1751
2669.20 1670
2669.68 1631
2670.17 1790
2670.66 1691
2671.15 1788
2671.63 1669
2672.12 1810
2672.61 1743
2673.10 1637
2673.58 1707
2674.07 1740
2674.56 1848
2675.05 1836
2675.53 1935
2676.02 2021
2676.51 2033
2677.00 1924
2677.49 2082
2677.97 2169
2678.46 2236
2678.95 2085
2679.44 2076
2679.93 1891
2680.41 1879
2680.90 2014
2681.39 2044
2681.88 1947
2682.37 1839
2682.85 1883
2683.34 2014
2683.83 1947
2684.32 1998
2684.81 2038
2685.30 2092
2685.79 2208
2686.27 2075
2686.76 2099
2687.25 2123
2687.74 2103
2688.23 2107
2688.72 1970
2689.21 2102
2689.70 2057
2690.19 2021
2690.67 1937
2691.16 1960
2691.65 1763
2692.14 1729
2692.63 1583
2693.12 1589
2693.61 1622
2694.10 1618
2694.59 1621
2695.08 1746
2695.57 1705
2696.06 1739
2696.55 1675
2697.04 1708
2697.53 1759
2698.02 1711
2698.51 1810
2699.00 1759
2699.49 1780
2699.98 1759
2700.47 1855
2700.96 2033
2701.45 1962
2701.94 1806
2702.43 1769
2702.92 1844
2703.41 1885
2703.90 1974
2704.39 1887
2704.88 1899
2705.37 1913
2705.86 1918
2706.35 1795
2706.84 1835
2707.33 1896
2707.82 1823
2708.31 1702
2708.80 1681
2709.29 1720
2709.78 1625
2710.27 1631
2710.77 1661
2711.26 1541
2711.75 1617
2712.24 1506
2712.73 1461
2713.22 1586
2713.71 1613
2714.20 1445
2714.69 1469
2715.19 1501
2715.68 1481
2716.17 1373
2716.66 1500
2717.15 1544
2717.64 1630
2718.13 1567
2718.63 1567
2719.12 1553
2719.61 1535
2720.10 1537
2720.59 1665
2721.08 1547
2721.58 1535
2722.07 1689
2722.56 1586
2723.05 1606
2723.54 1491
2724.04 1584
2724.53 1629
2725.02 1623
2725.51 1550
2726.01 1714
2726.50 1583
2726.99 1644
2727.48 1687
2727.98 1667
2728.47 1654
2728.96 1569
2729.45 1487
2729.95 1658
2730.44 1361
2730.93 1472
2731.42 1472
2731.92 1558
2732.41 1659
2732.90 1376
2733.40 1394
2733.89 1484
2734.38 1503
2734.87 1643
2735.37 1511
2735.86 1281
2736.35 1364
2736.85 1541
2737.34 1553
2737.83 1561
2738.33 1640
2738.82 1585
2739.31 1563
2739.81 1734
2740.30 1684
2740.79 1652
2741.29 1709
2741.78 1732
2742.28 1518
2742.77 1809
2743.26 1681
2743.76 1588
2744.25 1708
2744.75 1641
2745.24 1527
2745.73 1376
2746.23 1452
2746.72 1485
2747.22 1562
2747.71 1505
2748.20 1621
2748.70 1646
2749.19 1652
2749.69 1570
2750.18 1614
2750.68 1702
2751.17 1634
2751.67 1450
2752.16 1563
2752.66 1642
2753.15 1639
2753.64 1516
2754.14 1519
2754.63 1575
2755.13 1419
2755.62 1548
2756.12 1650
2756.61 1619
2757.11 1572
2757.60 1637
2758.10 1541
2758.59 1557
2759.09 1714
2759.59 1696
2760.08 1678
2760.58 1615
2761.07 1565
2761.57 1568
2762.06 1674
2762.56 1584
2763.05 1636
2763.55 1633
2764.05 1581
2764.54 1697
2765.04 1628
2765.53 1553
2766.03 1559
2766.52 1496
2767.02 1470
2767.52 1494
2768.01 1435
2768.51 1475
2769.00 1418
2769.50 1459
2770.00 1475
2770.49 1402
2770.99 1414
2771.49 1350
2771.98 1366
2772.48 1521
2772.98 1375
2773.47 1468
2773.97 1533
2774.47 1743
2774.96 1626
2775.46 1513
2775.96 1657
2776.45 1654
2776.95 1736
2777.45 1701
2777.94 1648
2778.44 1762
2778.94 1764
2779.43 1853
2779.93 1654
2780.43 1748
2780.93 1863
2781.42 1740
2781.92 1743
2782.42 1847
2782.92 1689
2783.41 1583
2783.91 1681
2784.41 1684
2784.91 1702
2785.40 1579
2785.90 1586
2786.40 1591
2786.90 1614
2787.39 1654
2787.89 1671
2788.39 1648
2788.89 1561
2789.39 1611
2789.88 1462
2790.38 1617
2790.88 1652
2791.38 1471
2791.88 1385
2792.37 1501
2792.87 1521
2793.37 1556
2793.87 1489
2794.37 1475
2794.87 1543
2795.37 1525
2795.86 1603
2796.36 1765
2796.86 1731
2797.36 1938
2797.86 2005
2798.36 1885
2798.86 2129
2799.35 2386
2799.85 2387
2800.35 2311
2800.85 2435
2801.35 2597
2801.85 2735
2802.35 2652
2802.85 2612
2803.35 2519
2803.85 2297
2804.35 2247
2804.85 2255
2805.34 2257
2805.84 2000
2806.34 1865
2806.84 1917
2807.34 2171
2807.84 2182
2808.34 2104
2808.84 2201
2809.34 2355
2809.84 2434
2810.34 2584
2810.84 2596
2811.34 2720
2811.84 2723
2812.34 2664
2812.84 2665
2813.34 2585
2813.84 2747
2814.34 2571
2814.84 2235
2815.34 2230
2815.84 2114
2816.34 2025
2816.84 1953
2817.34 1984
2817.84 1949
2818.35 1843
2818.85 1797
2819.35 1851
2819.85 1799
2820.35 1825
2820.85 1932
2821.35 1880
2821.85 1856
2822.35 1888
2822.85 1904
2823.35 1812
2823.85 1796
2824.36 1875
2824.86 1830
2825.36 1877
2825.86 2020
2826.36 2004
2826.86 1942
2827.36 1833
2827.86 2036
2828.37 1957
2828.87 1695
2829.37 1627
2829.87 1784
2830.37 1724
2830.87 1728
2831.38 1732
2831.88 1675
2832.38 1731
2832.88 1847
2833.38 1715
2833.88 1663
2834.39 1676
2834.89 1760
2835.39 1734
2835.89 1732
2836.40 1719
2836.90 1672
2837.40 1591
2837.90 1571
2838.40 1609
2838.91 1698
2839.41 1616
2839.91 1612
2840.41 1727
2840.92 1756
2841.42 1820
2841.92 1885
2842.42 1761
2842.93 1816
2843.43 1803
2843.93 1684
2844.44 1634
2844.94 1733
2845.44 1559
2845.94 1641
2846.45 1702
2846.95 1628
2847.45 1684
2847.96 1640
2848.46 1776
2848.96 1690
2849.47 1690
2849.97 1716
2850.47 1864
2850.98 1883
2851.48 1736
2851.98 1814
2852.49 1660
2852.99 1807
2853.50 1821
2854.00 1811
2854.50 1680
2855.01 1744
2855.51 1717
2856.01 1681
2856.52 1580
2857.02 1696
2857.53 1596
2858.03 1610
2858.53 1645
2859.04 1536
2859.54 1725
2860.05 1727
2860.55 1538
2861.06 1619
2861.56 1711
2862.06 1812
2862.57 1722
2863.07 1715
2863.58 1737
2864.08 1568
2864.59 1560
2865.09 1632
2865.60 1424
2866.10 1807
2866.61 1746
2867.11 1643
2867.62 1511
2868.12 1537
2868.63 1577
2869.13 1585
2869.64 1667
2870.14 1627
2870.65 1459
2871.15 1511
2871.66 1486
2872.16 1666
2872.67 1500
2873.17 1504
2873.68 1630
2874.18 1564
2874.69 1617
2875.20 1562
2875.70 1717
2876.21 1752
2876.71 1814
2877.22 1707
2877.72 1672
2878.23 1707
2878.74 1888
2879.24 1893
2879.75 1755
2880.25 1809
2880.76 1901
2881.27 1673
2881.77 1810
2882.28 1833
2882.79 1803
2883.29 1900
2883.80 1966
2884.30 1898
2884.81 1996
2885.32 2145
2885.82 2100
2886.33 2286
2886.84 2333
2887.34 2280
2887.85 2344
2888.36 2440
2888.86 2500
2889.37 2503
2889.88 2547
2890.38 2630
2890.89 2575
2891.40 2491
2891.91 2553
2892.41 2601
2892.92 2354
2893.43 2351
2893.93 2382
2894.44 2220
2894.95 2193
2895.46 1937
2895.96 1977
2896.47 1938
2896.98 2024
2897.49 1947
2897.99 1740
2898.50 1856
2899.01 1918
2899.52 1993
2900.03 1925
2900.53 2016
2901.04 2124
2901.55 2146
2902.06 1903
2902.56 2083
2903.07 2256
2903.58 2121
2904.09 2014
2904.60 2261
2905.11 2251
2905.61 2281
2906.12 2256
2906.63 2241
2907.14 2263
2907.65 2294
2908.16 2332
2908.66 2023
2909.17 1937
2909.68 2002
2910.19 1985
2910.70 1930
2911.21 1792
2911.72 1863
2912.23 1865
2912.73 1812
2913.24 1693
2913.75 1618
2914.26 1709
2914.77 1745
2915.28 1727
2915.79 1704
2916.30 1668
2916.81 1619
2917.32 1775
2917.83 1883
2918.33 1819
2918.84 1728
2919.35 1899
2919.86 1858
2920.37 1867
2920.88 1700
2921.39 1702
2921.90 1860
2922.41 1788
2922.92 1818
2923.43 1958
2923.94 1993
2924.45 2027
2924.96 2057
2925.47 2173
2925.98 2265
2926.49 2422
2927.00 2384
2927.51 2567
2928.02 2603
2928.53 2939
2929.04 3285
2929.55 3156
2930.06 3129
2930.57 3096
2931.08 2888
2931.59 2650
2932.11 2517
2932.62 2321
2933.13 2283
2933.64 2129
2934.15 2097
2934.66 1892
2935.17 1876
2935.68 1853
2936.19 1900
2936.70 1780
2937.21 1836
2937.72 1584
2938.24 1603
2938.75 1663
2939.26 1665
2939.77 1806
2940.28 1704
2940.79 1611
2941.30 1582
2941.81 1680
2942.33 1814
2942.84 1766
2943.35 1798
2943.86 1786
2944.37 1692
2944.88 1668
2945.40 1683
2945.91 1752
2946.42 1788
2946.93 1763
2947.44 1810
2947.96 1710
2948.47 1930
2948.98 2127
2949.49 2103
2950.00 2043
2950.52 1961
2951.03 1992
2951.54 1931
2952.05 2094
2952.57 2182
2953.08 1996
2953.59 1875
2954.10 1913
2954.62 1815
2955.13 1749
2955.64 1790
2956.15 1858
2956.67 1915
2957.18 1816
2957.69 1776
2958.20 1849
2958.72 1695
2959.23 1770
2959.74 1933
2960.26 1869
2960.77 1904
2961.28 1908
2961.80 1924
2962.31 1837
2962.82 1948
2963.34 1961
2963.85 1864
2964.36 1908
2964.88 2025
2965.39 2073
2965.90 1879
2966.42 1754
2966.93 1897
2967.44 1845
2967.96 1868
2968.47 1826
2968.98 1781
2969.50 1708
2970.01 1804
2970.53 1894
2971.04 1674
2971.55 1594
2972.07 1579
2972.58 1708
2973.10 1638
2973.61 1528
2974.12 1663
2974.64 1733
2975.15 1664
2975.67 1674
2976.18 1637
2976.70 1595
2977.21 1594
2977.73 1589
2978.24 1711
2978.75 1722
2979.27 1687
2979.78 1736
2980.30 1688
2980.81 1682
2981.33 1728
2981.84 1798
2982.36 1689
2982.87 1682
2983.39 1758
2983.90 1777
2984.42 1721
2984.93 1694
2985.45 1808
2985.96 1756
2986.48 1681
2987.00 1846
2987.51 1876
2988.03 1862
2988.54 1701
2989.06 1875
2989.57 1963
2990.09 1850
2990.60 1888
2991.12 1838
2991.64 1958
2992.15 1839
2992.67 1992
2993.18 1895
2993.70 1838
2994.21 1938
2994.73 1979
2995.25 1843
2995.76 2009
2996.28 2002
2996.80 1962
2997.31 2016
2997.83 2024
2998.34 1884
2998.86 2161
2999.38 2231
2999.89 2259
3000.41 2120
3000.93 2245
3001.44 2260
3001.96 2238
3002.48 2413
3002.99 2406
3003.51 2212
3004.03 2271
3004.54 2348
3005.06 2288
3005.58 2314
3006.09 2331
3006.61 2524
3007.13 2462
3007.65 2458
3008.16 2482
3008.68 2616
3009.20 2611
3009.71 2438
3010.23 2563
3010.75 2316
3011.27 2227
3011.78 2154
3012.30 1810
3012.82 1929
3013.34 1937
3013.85 1917
3014.37 1821
3014.89 1823
3015.41 1775
3015.93 1751
3016.44 1791
3016.96 1901
3017.48 1954
3018.00 1925
3018.52 1954
3019.03 2005
3019.55 1970
3020.07 1959
3020.59 2009
3021.11 2004
3021.63 2025
3022.14 1962
3022.66 1935
3023.18 2048
3023.70 1990
3024.22 2094
3024.74 2130
3025.25 1936
3025.77 2088
3026.29 2045
3026.81 2171
3027.33 2164
3027.85 2270
3028.37 2154
3028.89 2257
3029.41 2142
3029.92 2141
3030.44 2116
3030.96 1961
3031.48 1953
3032.00 1946
3032.52 1915
3033.04 1875
3033.56 2007
3034.08 1869
3034.60 1947
3035.12 1807
3035.64 1738
3036.16 1733
3036.68 1731
3037.20 1793
3037.72 1637
3038.24 1755
3038.76 2059
3039.28 1767
3039.80 1826
3040.32 1756
3040.84 1614
3041.36 1680
3041.88 1839
3042.40 1767
3042.92 1796
3043.44 1865
3043.96 1803
3044.48 1747
3045.00 1612
3045.52 1592
3046.04 1674
3046.56 1696
3047.08 1806
3047.60 1570
3048.12 1582
3048.64 1646
3049.16 1706
3049.68 1798
3050.20 1894
3050.72 1809
3051.24 1836
3051.77 1799
3052.29 1650
3052.81 1710
3053.33 1602
3053.85 1624
3054.37 1674
3054.89 1674
3055.41 1627
3055.93 1611
3056.46 1574
3056.98 1659
3057.50 1759
3058.02 1600
3058.54 1569
3059.06 1591
3059.58 1643
3060.11 1533
3060.63 1680
3061.15 1776
3061.67 1782
3062.19 1667
3062.71 1609
3063.24 1555
3063.76 1638
3064.28 1693
3064.80 1693
3065.32 1839
3065.85 1745
3066.37 1642
3066.89 1618
3067.41 1899
3067.94 1771
3068.46 1663
3068.98 1783
3069.50 1935
3070.03 1823
3070.55 1848
3071.07 1976
3071.59 2070
3072.12 1994
3072.64 1838
3073.16 1753
3073.68 1833
3074.21 1787
3074.73 1786
3075.25 1874
3075.78 1889
3076.30 1853
3076.82 1934
3077.34 1768
3077.87 1933
3078.39 1978
3078.91 1804
3079.44 1944
3079.96 2006
3080.48 2101
3081.01 1918
3081.53 1896
3082.05 2005
3082.58 2092
3083.10 2123
3083.63 2094
3084.15 2241
3084.67 2339
3085.20 2230
3085.72 2144
3086.24 2171
3086.77 2386
3087.29 2585
3087.82 2210
3088.34 2087
3088.86 2134
3089.39 2252
3089.91 2090
3090.44 2051
3090.96 2061
3091.49 2323
3092.01 2051
3092.53 2050
3093.06 2087
3093.58 2140
3094.11 2109
3094.63 2086
3095.16 2264
3095.68 2274
3096.21 1994
3096.73 2150
3097.26 2263
3097.78 2181
3098.31 2189
3098.83 2457
3099.36 2595
3099.88 2645
3100.41 2462
3100.93 2444
3101.46 2643
3101.98 2786
3102.51 2761
3103.03 3351
3103.56 3648
3104.08 4247
3104.61 4691
3105.13 4742
3105.66 5419
3106.18 5775
3106.71 5582
3107.24 6063
3107.76 6115
3108.29 5948
3108.81 5486
3109.34 5411
3109.86 4847
3110.39 4111
3110.92 3808
3111.44 3768
3111.97 3461
3112.49 3147
3113.02 3143
3113.55 2998
3114.07 3033
3114.60 3147
3115.12 3297
3115.65 3177
3116.18 3313
3116.70 3037
3117.23 3080
3117.76 2818
3118.28 2434
3118.81 2609
3119.34 2442
3119.86 2199
3120.39 2372
3120.92 2136
3121.44 2194
3121.97 2168
3122.50 2112
3123.02 2104
3123.55 2075
3124.08 2229
3124.61 2278
3125.13 2223
3125.66 2274
3126.19 2235
3126.72 2218
3127.24 2248
3127.77 2124
3128.30 2192
3128.82 2092
3129.35 2162
3129.88 2126
3130.41 2021
3130.93 2205
3131.46 2165
3131.99 2216
3132.52 2215
3133.05 2153
3133.57 2196
3134.10 2214
3134.63 2075
3135.16 2080
3135.69 2064
3136.21 1932
3136.74 2110
3137.27 2028
3137.80 1830
3138.33 2051
3138.85 1945
3139.38 1995
3139.91 2051
3140.44 2083
3140.97 2098
3141.50 2154
3142.03 2038
3142.55 2042
3143.08 2198
3143.61 2046
3144.14 2032
3144.67 2008
3145.20 1993
3145.73 1954
3146.26 1847
3146.79 1960
3147.31 1892
3147.84 1913
3148.37 2133
3148.90 2184
3149.43 2109
3149.96 2225
3150.49 2139
3151.02 2054
3151.55 2151
3152.08 2110
3152.61 2229
3153.14 2186
3153.67 2033
3154.20 2125
3154.73 2245
3155.25 2051
3155.78 2036
3156.31 2068
3156.84 1983
3157.37 2148
3157.90 1982
3158.43 1973
3158.96 1872
3159.49 1994
3160.02 1947
3160.55 1867
3161.08 2054
3161.61 1958
3162.14 1932
3162.68 2002
3163.21 1964
3163.74 1857
3164.27 1822
3164.80 1851
3165.33 1871
3165.86 1902
3166.39 1851
3166.92 1819
3167.45 1803
3167.98 1831
3168.51 1876
3169.04 1794
3169.57 1827
3170.10 1720
3170.64 1644
3171.17 1691
3171.70 1786
3172.23 1669
3172.76 1738
3173.29 2025
3173.82 1847
3174.35 1893
3174.88 1757
3175.42 1792
3175.95 1883
3176.48 1840
3177.01 1849
3177.54 1675
3178.07 1757
3178.61 1908
3179.14 1838
3179.67 1984
3180.20 2033
3180.73 1944
3181.26 1897
3181.80 1852
3182.33 1924
3182.86 2071
3183.39 1898
3183.92 1741
3184.46 1857
3184.99 1783
3185.52 1896
3186.05 1833
3186.59 1792
3187.12 1830
3187.65 1777
3188.18 1798
3188.72 1788
3189.25 1918
3189.78 1755
3190.31 1723
3190.85 1662
3191.38 1710
3191.91 1662
3192.44 1792
3192.98 1884
3193.51 1874
3194.04 1667
3194.58 1669
3195.11 1803
3195.64 1822
3196.17 1737
3196.71 1737
3197.24 1776
3197.77 1898
3198.31 1781
3198.84 1800
3199.37 1827
3199.91 1968
3200.44 1958
3200.98 1985
3201.51 1894
3202.04 1886
3202.58 1781
3203.11 1888
3203.64 1886
3204.18 1906
3204.71 1801
3205.24 1959
3205.78 2052
3206.31 1993
3206.85 2014
3207.38 1950
3207.91 1940
3208.45 2132
3208.98 2103
3209.52 1949
3210.05 2023
3210.59 1920
3211.12 2010
3211.65 1953
3212.19 2038
3212.72 2001
3213.26 1910
3213.79 2060
3214.33 2068
3214.86 2134
3215.40 1983
3215.93 1995
3216.47 2037
3217.00 2114
3217.54 2092
3218.07 1917
3218.61 1960
3219.14 1865
3219.68 1848
3220.21 1876
3220.75 1969
3221.28 1877
3221.82 1883
3222.35 1942
3222.89 1942
3223.42 1821
3223.96 1821
3224.49 2054
3225.03 2015
3225.57 1944
3226.10 2058
3226.64 1918
3227.17 2005
3227.71 2117
3228.24 2052
3228.78 2069
3229.32 2072
3229.85 2085
3230.39 1975
3230.92 1954
3231.46 2078
3232.00 2223
3232.53 2022
3233.07 2021
3233.60 1994
3234.14 1867
3234.68 1936
3235.21 1863
3235.75 1772
3236.29 1918
3236.82 1915
3237.36 1785
3237.90 1917
3238.43 2013
3238.97 2044
3239.51 1979
3240.04 1983
3240.58 1961
3241.12 2166
3241.65 2260
3242.19 2119
3242.73 2134
3243.26 2123
3243.80 2130
3244.34 2191
3244.88 2166
3245.41 2349
3245.95 2062
3246.49 2068
3247.02 2051
3247.56 2173
3248.10 2136
3248.64 1966
3249.17 2032
3249.71 1937
3250.25 1826
3250.79 1938
3251.33 1985
3251.86 1980
3252.40 1988
3252.94 2103
3253.48 2169
3254.01 2059
3254.55 2094
3255.09 2239
3255.63 2211
3256.17 2079
3256.70 2094
3257.24 2118
3257.78 2214
3258.32 2316
3258.86 2276
3259.40 2341
3259.93 2215
3260.47 2262
3261.01 2514
3261.55 2418
3262.09 2595
3262.63 2918
3263.17 2874
3263.70 3199
3264.24 3083
3264.78 3123
3265.32 3208
3265.86 3438
3266.40 3673
3266.94 3363
3267.48 3698
3268.02 4196
3268.56 4398
3269.09 4480
3269.63 4683
3270.17 4844
3270.71 4886
3271.25 4862
3271.79 4598
3272.33 4718
3272.87 4730
3273.41 4435
3273.95 4221
3274.49 3922
3275.03 3631
3275.57 3251
3276.11 2783
3276.65 2680
3277.19 2611
3277.73 2650
3278.27 2519
3278.81 2385
3279.35 2549
3279.89 2645
3280.43 2413
3280.97 2535
3281.51 2592
3282.05 2595
3282.59 2619
3283.13 2517
3283.67 2581
3284.21 2602
3284.75 2657
3285.29 2746
3285.83 2607
3286.37 2708
3286.91 2850
3287.45 2687
3287.99 2671
3288.53 2656
3289.08 2736
3289.62 2835
3290.16 2550
3290.70 2854
3291.24 2803
3291.78 2852
3292.32 2829
3292.86 2834
3293.40 2944
3293.95 2910
3294.49 2915
3295.03 3025
3295.57 3075
3296.11 3161
3296.65 3302
3297.19 3375
3297.73 3409
3298.28 3532
3298.82 3776
3299.36 3856
3299.90 3862
3300.44 4076
3300.99 3924
3301.53 3661
3302.07 3548
3302.61 3335
3303.15 3218
3303.69 2936
3304.24 2959
3304.78 2973
3305.32 2810
3305.86 2801
3306.41 2634
3306.95 2550
3307.49 2575
3308.03 2823
3308.58 2727
3309.12 2666
3309.66 2429
3310.20 2534
3310.75 2416
3311.29 2435
3311.83 2578
3312.37 2669
3312.92 2469
3313.46 2389
3314.00 2349
3314.54 2457
3315.09 2463
3315.63 2563
3316.17 2493
3316.72 2552
3317.26 2607
3317.80 2690
3318.35 2764
3318.89 2786
3319.43 2778
3319.98 2796
3320.52 2891
3321.06 2931
3321.61 2872
3322.15 3230
3322.69 3089
3323.24 3200
3323.78 3134
3324.33 3430
3324.87 3333
3325.41 3201
3325.96 3168
3326.50 3365
3327.04 3304
3327.59 3264
3328.13 3057
3328.68 3021
3329.22 3030
3329.76 2831
3330.31 2959
3330.85 2902
3331.40 2648
3331.94 2811
3332.49 2799
3333.03 2892
3333.58 3058
3334.12 3439
3334.66 3862
3335.21 4413
3335.75 5005
3336.30 5908
3336.84 6896
3337.39 7846
3337.93 8958
3338.48 10103
3339.02 11042
3339.57 11632
3340.11 12193
3340.66 12887
3341.20 12226
3341.75 11787
3342.29 11411
3342.84 10254
3343.38 9189
3343.93 7773
3344.47 6456
3345.02 5925
3345.57 5109
3346.11 4167
3346.66 3547
3347.20 3336
3347.75 3153
3348.29 3042
3348.84 2993
3349.38 2891
3349.93 2845
3350.48 2933
3351.02 2874
3351.57 2967
3352.11 2973
3352.66 2929
3353.21 3165
3353.75 3217
3354.30 3223
3354.84 3358
3355.39 3418
3355.94 3413
3356.48 3641
3357.03 3485
3357.58 3368
3358.12 3280
3358.67 3305
3359.22 3163
3359.76 3045
3360.31 2901
3360.86 2822
3361.40 2697
3361.95 2729
3362.50 2661
3363.04 2617
3363.59 2631
3364.14 2384
3364.68 2276
3365.23 2345
3365.78 2383
3366.33 2479
3366.87 2732
3367.42 2513
3367.97 2547
3368.51 2726
3369.06 2622
3369.61 2608
3370.16 2407
3370.70 2466
3371.25 2509
3371.80 2471
3372.35 2443
3372.90 2595
3373.44 2659
3373.99 2702
3374.54 2637
3375.09 2704
3375.63 2658
3376.18 2745
3376.73 2781
3377.28 2721
3377.83 2759
3378.37 2792
3378.92 2740
3379.47 2748
3380.02 2794
3380.57 2713
3381.12 2641
3381.66 2443
3382.21 2438
3382.76 2252
3383.31 2344
3383.86 2481
3384.41 2559
3384.96 2455
3385.50 2307
3386.05 2456
3386.60 2634
3387.15 2564
3387.70 2304
3388.25 2321
3388.80 2469
3389.35 2448
3389.90 2299
3390.44 2317
3390.99 2247
3391.54 2326
3392.09 2244
3392.64 2306
3393.19 2229
3393.74 2167
3394.29 2464
3394.84 2275
3395.39 2243
3395.94 2280
3396.49 2067
3397.04 1939
3397.59 2195
3398.14 2127
3398.69 2135
3399.24 1853
3399.79 1832
3400.34 2191
3400.89 1989
3401.44 1903
3401.99 1989
3402.54 1849
3403.09 1875
3403.64 1800
3404.19 1771
3404.74 1912
3405.29 1876
3405.84 1925
3406.39 1936
3406.94 1941
3407.49 1994
3408.04 2049
3408.59 1959
3409.14 2032
3409.69 1887
3410.24 1988
3410.79 1964
3411.34 2014
3411.89 2030
3412.45 1892
3413.00 1969
3413.55 2033
3414.10 1852
3414.65 2146
3415.20 2082
3415.75 2077
3416.30 2099
3416.85 2110
3417.41 2062
3417.96 1973
3418.51 2041
3419.06 2027
3419.61 2084
3420.16 2053
3420.71 2137
3421.27 1927
3421.82 1907
3422.37 1963
3422.92 1825
3423.47 2064
3424.02 2039
3424.58 1983
3425.13 2075
3425.68 2217
3426.23 2254
3426.78 2237
3427.34 2126
3427.89 2162
3428.44 2164
3428.99 2151
3429.55 2066
3430.10 2046
3430.65 2036
3431.20 2120
3431.76 1989
3432.31 2091
3432.86 2200
3433.41 2172
3433.97 2000
3434.52 1962
3435.07 1841
3435.62 1974
3436.18 1980
3436.73 1999
3437.28 2049
3437.84 1988
3438.39 1951
3438.94 1899
3439.49 1962
3440.05 1985
3440.60 2043
3441.15 2054
3441.71 1917
3442.26 2007
3442.81 2009
3443.37 2034
3443.92 2060
3444.47 2059
3445.03 1898
3445.58 2145
3446.13 2290
3446.69 2241
3447.24 2153
3447.80 2022
3448.35 1910
3448.90 1944
3449.46 2028
3450.01 1995
3450.57 1884
3451.12 1833
3451.67 1905
3452.23 2032
3452.78 2006
3453.34 1848
3453.89 1807
3454.44 1968
3455.00 2061
3455.55 1931
3456.11 1961
3456.66 1913
3457.22 1921
3457.77 1923
3458.33 1859
3458.88 1915
3459.43 1887
3459.99 1750
3460.54 1704
3461.10 1607
3461.65 1718
3462.21 1856
3462.76 1810
3463.32 1812
3463.87 1846
3464.43 1962
3464.98 1899
3465.54 2087
3466.09 2113
3466.65 1989
3467.21 2034
3467.76 2080
3468.32 2000
3468.87 1983
3469.43 1983
3469.98 2043
3470.54 2037
3471.09 2074
3471.65 2154
3472.20 2071
3472.76 2129
3473.32 2164
3473.87 2172
3474.43 2173
3474.98 2206
3475.54 2124
3476.10 2281
3476.65 2453
3477.21 2392
3477.76 2255
3478.32 2263
3478.88 2333
3479.43 2336
3479.99 2263
3480.55 2349
3481.10 2305
3481.66 2316
3482.22 2343
3482.77 2426
3483.33 2555
3483.89 2589
3484.44 2500
3485.00 2546
3485.56 2447
3486.11 2446
3486.67 2497
3487.23 2544
3487.78 2517
3488.34 2563
3488.90 2820
3489.45 2700
3490.01 2775
3490.57 2806
3491.13 2800
3491.68 2876
3492.24 3395
3492.80 3502
3493.35 3729
3493.91 4024
3494.47 4306
3495.03 4297
3495.58 4396
3496.14 4383
3496.70 4614
3497.26 4684
3497.82 4825
3498.37 4872
3498.93 4456
3499.49 4450
3500.05 4458
3500.61 4476
3501.16 4534
3501.72 4724
3502.28 5287
3502.84 5379
3503.40 5360
3503.95 5583
3504.51 5942
3505.07 6176
3505.63 6783
3506.19 7160
3506.75 7364
3507.30 7100
3507.86 7286
3508.42 7601
3508.98 7957
3509.54 8132
3510.10 8104
3510.66 7895
3511.22 7360
3511.77 6833
3512.33 6613
3512.89 5781
3513.45 5212
3514.01 4600
3514.57 4071
3515.13 3838
3515.69 3603
3516.25 3355
3516.81 3002
3517.37 2841
3517.92 2815
3518.48 2823
3519.04 2893
3519.60 2725
3520.16 2736
3520.72 2537
3521.28 2550
3521.84 2726
3522.40 2751
3522.96 2850
3523.52 2754
3524.08 2880
3524.64 2969
3525.20 2912
3525.76 2966
3526.32 3027
3526.88 3165
3527.44 3036
3528.00 2903
3528.56 2962
3529.12 2973
3529.68 3083
3530.24 3051
3530.80 3029
3531.36 2869
3531.92 2638
3532.48 2664
3533.04 2542
3533.60 2519
3534.17 2450
3534.73 2474
3535.29 2543
3535.85 2350
3536.41 2308
3536.97 2528
3537.53 2424
3538.09 2509
3538.65 2568
3539.21 2366
3539.77 2576
3540.34 2599
3540.90 2491
3541.46 2326
3542.02 2493
3542.58 2358
3543.14 2576
3543.70 2604
3544.26 2631
3544.83 2469
3545.39 2582
3545.95 2875
3546.51 2888
3547.07 2985
3547.63 3221
3548.20 2992
3548.76 2934
3549.32 2587
3549.88 2717
3550.44 2595
3551.01 2598
3551.57 2452
3552.13 2376
3552.69 2322
3553.25 2395
3553.82 2241
3554.38 2252
3554.94 2158
3555.50 2121
3556.07 2099
3556.63 2182
3557.19 2047
3557.75 2018
3558.32 2132
3558.88 1989
3559.44 2051
3560.00 2137
3560.57 2144
3561.13 2118
3561.69 2170
3562.26 2021
3562.82 2031
3563.38 2025
3563.94 2143
3564.51 2203
3565.07 2173
3565.63 2153
3566.20 2008
3566.76 2062
3567.32 2028
3567.89 2083
3568.45 2124
3569.01 2040
3569.58 2016
3570.14 1966
3570.70 1889
3571.27 1829
3571.83 1847
3572.39 1987
3572.96 2042
3573.52 2033
3574.09 1818
3574.65 1914
3575.21 1864
3575.78 1877
3576.34 1850
3576.91 1904
3577.47 2093
3578.03 1945
3578.60 2050
3579.16 2096
3579.73 2075
3580.29 2172
3580.86 2308
3581.42 2265
3581.98 2271
3582.55 2235
3583.11 2203
3583.68 2225
3584.24 2147
3584.81 2249
3585.37 2077
3585.94 2094
3586.50 1934
3587.07 1843
3587.63 1955
3588.20 2020
3588.76 2045
3589.33 2004
3589.89 1886
3590.46 1860
3591.02 1848
3591.59 1866
3592.15 1771
3592.72 1916
3593.28 1845
3593.85 2018
3594.41 2152
3594.98 1997
3595.54 1925
3596.11 1996
3596.68 2050
3597.24 1929
3597.81 1911
3598.37 2019
3598.94 1936
3599.50 1919
3600.07 1908
3600.64 1882
3601.20 1934
3601.77 2017
3602.33 1971
3602.90 2032
3603.47 2067
3604.03 1923
3604.60 2086
3605.16 2256
3605.73 2241
3606.30 2109
3606.86 2202
3607.43 2061
3608.00 2135
3608.56 2193
3609.13 2056
3609.70 2006
3610.26 2016
3610.83 1896
3611.40 1838
3611.96 1904
3612.53 1729
3613.10 1820
3613.66 1824
3614.23 1942
3614.80 1876
3615.36 1961
3615.93 2037
3616.50 2074
3617.07 2338
3617.63 2551
3618.20 2886
3618.77 3276
3619.34 3497
3619.90 4024
3620.47 4199
3621.04 4560
3621.61 5237
3622.17 5370
3622.74 5320
3623.31 5239
3623.88 5244
3624.44 5113
3625.01 4895
3625.58 4677
3626.15 4223
3626.72 3663
3627.28 3302
3627.85 2916
3628.42 2736
3628.99 2386
3629.56 2319
3630.12 2158
3630.69 2271
3631.26 2112
3631.83 1984
3632.40 2044
3632.97 2019
3633.53 1979
3634.10 1907
3634.67 2006
3635.24 1903
3635.81 1889
3636.38 1984
3636.95 2006
3637.52 2074
3638.08 2095
3638.65 2120
3639.22 2000
3639.79 1951
3640.36 2124
3640.93 2049
3641.50 2177
3642.07 2416
3642.64 2441
3643.21 2424
3643.78 2852
3644.34 2860
3644.91 2943
3645.48 3284
3646.05 3325
3646.62 3270
3647.19 3216
3647.76 3374
3648.33 3223
3648.90 3121
3649.47 3153
3650.04 2969
3650.61 2899
3651.18 2821
3651.75 2655
3652.32 2707
3652.89 2538
3653.46 2654
3654.03 2583
3654.60 2764
3655.17 2758
3655.74 2671
3656.31 2704
3656.88 2997
3657.45 2924
3658.02 2725
3658.59 2731
3659.16 2765
3659.73 2862
3660.30 2933
3660.87 3077
3661.45 3062
3662.02 2974
3662.59 3383
3663.16 3370
3663.73 3252
3664.30 3227
3664.87 3392
3665.44 3274
3666.01 2942
3666.58 2876
3667.15 2778
3667.73 2685
3668.30 2604
3668.87 2756
3669.44 2557
3670.01 2591
3670.58 2692
3671.15 2695
3671.73 2651
3672.30 2419
3672.87 2464
3673.44 2541
3674.01 2464
3674.58 2336
3675.16 2230
3675.73 2422
3676.30 2437
3676.87 2446
3677.44 2417
3678.01 2284
3678.59 2360
3679.16 2383
3679.73 2441
3680.30 2351
3680.88 2229
3681.45 2116
3682.02 2299
3682.59 2176
3683.16 2081
3683.74 2078
3684.31 2234
3684.88 2164
3685.45 2140
3686.03 2250
3686.60 2272
3687.17 2206
3687.74 2160
3688.32 2346
3688.89 2220
3689.46 2415
3690.04 2459
3690.61 2501
3691.18 2587
3691.76 2686
3692.33 2906
3692.90 3101
3693.47 3028
3694.05 3185
3694.62 3177
3695.19 3057
3695.77 3037
3696.34 2817
3696.91 2866
3697.49 2626
3698.06 2670
3698.64 2585
3699.21 2399
3699.78 2323
3700.36 2284
3700.93 2254
3701.50 2354
3702.08 2472
3702.65 2438
3703.23 2530
3703.80 2431
3704.37 2440
3704.95 2556
3705.52 2587
3706.10 2502
3706.67 2463
3707.24 2488
3707.82 2541
3708.39 2401
3708.97 2462
3709.54 2368
3710.12 2340
3710.69 2184
3711.27 2179
3711.84 2242
3712.41 2371
3712.99 2519
3713.56 2378
3714.14 2263
3714.71 2444
3715.29 2477
3715.86 2318
3716.44 2313
3717.01 2300
3717.59 2375
3718.16 2245
3718.74 2120
3719.31 1983
3719.89 2248
3720.46 2375
3721.04 2259
3721.61 2233
3722.19 2192
3722.77 2252
3723.34 2246
3723.92 2244
3724.49 2235
3725.07 2100
3725.64 1948
3726.22 2140
3726.79 2121
3727.37 2124
3727.95 2167
3728.52 2097
3729.10 2125
3729.67 2107
3730.25 2024
3730.83 2131
3731.40 2020
3731.98 2148
3732.56 2197
3733.13 2258
3733.71 2238
3734.28 2421
3734.86 2676
3735.44 2687
3736.01 2704
3736.59 2952
3737.17 3000
3737.74 2694
3738.32 2780
3738.90 2881
3739.47 2900
3740.05 2719
3740.63 2854
3741.20 2488
3741.78 2413
3742.36 2318
3742.93 2145
3743.51 2077
3744.09 2081
3744.67 1909
3745.24 2033
3745.82 2140
3746.40 1988
3746.97 2089
3747.55 2132
3748.13 2253
3748.71 2070
3749.28 2064
3749.86 2161
3750.44 2339
3751.02 2313
3751.59 2378
3752.17 2542
3752.75 2463
3753.33 2383
3753.91 2299
3754.48 2098
3755.06 2141
3755.64 2182
3756.22 2077
3756.80 1938
3757.37 1979
3757.95 1776
3758.53 1712
3759.11 1890
3759.69 1816
3760.27 1901
3760.84 1986
3761.42 1879
3762.00 1742
3762.58 1850
3763.16 1979
3763.74 1878
3764.31 1901
3764.89 1955
3765.47 2092
3766.05 2047
3766.63 2053
3767.21 2093
3767.79 2036
3768.37 1986
3768.95 1968
3769.52 2040
3770.10 1989
3770.68 2021
3771.26 1941
3771.84 1860
3772.42 2144
3773.00 1982
3773.58 1942
3774.16 1869
3774.74 1887
3775.32 1886
3775.90 1851
3776.48 1936
3777.06 2007
3777.64 2001
3778.22 1805
3778.80 1883
3779.38 1907
3779.96 1855
3780.54 1750
3781.12 1847
3781.70 1795
3782.28 1810
3782.86 1819
3783.44 1732
3784.02 1622
3784.60 1719
3785.18 1747
3785.76 1777
3786.34 1797
3786.92 1791
3787.50 1770
3788.08 1817
3788.66 1750
3789.24 1829
3789.82 1825
3790.40 1769
3790.98 1836
3791.56 1764
3792.14 1805
3792.72 1817
3793.30 1671
3793.89 1751
3794.47 1760
3795.05 1815
3795.63 1970
3796.21 1888
3796.79 1870
3797.37 1784
3797.95 1804
3798.53 1893
3799.12 1960
3799.70 1829
3800.28 1953
3800.86 1988
3801.44 1947
3802.02 1796
3802.60 1777
3803.19 1941
3803.77 1995
3804.35 2150
3804.93 2253
3805.51 2056
3806.10 2200
3806.68 2135
3807.26 2167
3807.84 2356
3808.42 2346
3809.01 2326
3809.59 2201
3810.17 2116
3810.75 2062
3811.33 2218
3811.92 2186
3812.50 2293
3813.08 2297
3813.66 2261
3814.25 2280
3814.83 2396
3815.41 2438
3815.99 2432
3816.58 2595
3817.16 2639
3817.74 2743
3818.32 2639
3818.91 2524
3819.49 2758
3820.07 2759
3820.66 2544
3821.24 2418
3821.82 2322
3822.41 2381
3822.99 2187
3823.57 2075
3824.16 2115
3824.74 2175
3825.32 2031
3825.91 1900
3826.49 1976
3827.07 1898
3827.66 1896
3828.24 1906
3828.82 1975
3829.41 1862
3829.99 1816
3830.57 1798
3831.16 1861
3831.74 1734
3832.33 1702
3832.91 1753
3833.49 1941
3834.08 1991
3834.66 1927
3835.25 1913
3835.83 1914
3836.41 2080
3837.00 2069
3837.58 1962
3838.17 1985
3838.75 1975
3839.34 1905
3839.92 1936
3840.50 1868
3841.09 2022
3841.67 1938
3842.26 1816
3842.84 1818
3843.43 1844
3844.01 1847
3844.60 1645
3845.18 1728
3845.77 1785
3846.35 1774
3846.94 1814
3847.52 1873
3848.11 1832
3848.69 1899
3849.28 1911
3849.86 1812
3850.45 1753
3851.03 1777
3851.62 1756
3852.20 1824
3852.79 1945
3853.37 1971
3853.96 1933
3854.55 1851
3855.13 1978
3855.72 1950
3856.30 1906
3856.89 1964
3857.47 1890
3858.06 2018
3858.65 1960
3859.23 2047
3859.82 2161
3860.40 2285
3860.99 2344
3861.58 2658
3862.16 2835
3862.75 3179
3863.33 3478
3863.92 3742
3864.51 3821
3865.09 4239
3865.68 4758
3866.27 4836
3866.85 4857
3867.44 5037
3868.03 5016
3868.61 4898
3869.20 4592
3869.79 4633
3870.37 4004
3870.96 3645
3871.55 3503
3872.13 3204
3872.72 3085
3873.31 2745
3873.89 2720
3874.48 2608
3875.07 2686
3875.66 2733
3876.24 2434
3876.83 2322
3877.42 2590
3878.00 2559
3878.59 2564
3879.18 2519
3879.77 2514
3880.35 2513
3880.94 2431
3881.53 2350
3882.12 2260
3882.70 2303
3883.29 2077
3883.88 2048
3884.47 1992
3885.06 1882
3885.64 2009
3886.23 2054
3886.82 2031
3887.41 1844
3888.00 1897
3888.58 1870
3889.17 2017
3889.76 1942
3890.35 1951
3890.94 2066
3891.53 2144
3892.11 2294
3892.70 2152
3893.29 2155
3893.88 2282
3894.47 2152
3895.06 2226
3895.65 2302
3896.23 2526
3896.82 2313
3897.41 2309
3898.00 2224
3898.59 2181
3899.18 2291
3899.77 2187
3900.36 2105
3900.95 2167
3901.53 2171
3902.12 2151
3902.71 2151
3903.30 2243
3903.89 2199
3904.48 1896
3905.07 2019
3905.66 2033
3906.25 2086
3906.84 2043
3907.43 1964
3908.02 2076
3908.61 2060
3909.20 1975
3909.79 1872
3910.38 1867
3910.97 1929
3911.56 2067
3912.15 1991
3912.74 1943
3913.33 1823
3913.92 1839
3914.51 1845
3915.10 1781
3915.69 1745
3916.28 1719
3916.87 1728
3917.46 1686
3918.05 1660
3918.64 1625
3919.23 1697
3919.82 1719
3920.41 1672
3921.00 1735
3921.59 1778
3922.18 1765
3922.77 1800
3923.36 1739
3923.95 1783
3924.55 1697
3925.14 1728
3925.73 1751
3926.32 1731
3926.91 1718
3927.50 1738
3928.09 1758
3928.68 1669
3929.27 1683
3929.87 1722
3930.46 1820
3931.05 1698
3931.64 1857
3932.23 1752
3932.82 1755
3933.41 1812
3934.01 1916
3934.60 1832
3935.19 1633
3935.78 1625
3936.37 1729
3936.96 1689
3937.56 1639
3938.15 1612
3938.74 1653
3939.33 1715
3939.92 1542
3940.52 1627
3941.11 1697
3941.70 1564
3942.29 1584
3942.88 1618
3943.48 1653
3944.07 1714
3944.66 1597
3945.25 1688
3945.85 1688
3946.44 1706
3947.03 1723
3947.62 1679
3948.22 1674
3948.81 1686
3949.40 1615
3949.99 1599
3950.59 1664
3951.18 1488
3951.77 1562
3952.37 1526
3952.96 1696
3953.55 1703
3954.15 1609
3954.74 1570
3955.33 1527
3955.93 1651
3956.52 1556
3957.11 1524
3957.71 1642
3958.30 1723
3958.89 1648
3959.49 1629
3960.08 1614
3960.67 1653
3961.27 1626
3961.86 1637
3962.45 1626
3963.05 1684
3963.64 1570
3964.23 1702
3964.83 1673
3965.42 1663
3966.02 1678
3966.61 1720
3967.20 1718
3967.80 1531
3968.39 1591
3968.99 1488
3969.58 1588
3970.18 1675
3970.77 1677
3971.36 1679
3971.96 1641
3972.55 1592
3973.15 1641
3973.74 1668
3974.34 1614
3974.93 1670
3975.53 1677
3976.12 1649
3976.72 1583
3977.31 1616
3977.91 1746
3978.50 1672
3979.10 1628
3979.69 1692
3980.29 1669
3980.88 1738
3981.48 1666
3982.07 1656
3982.67 1749
3983.26 1685
3983.86 1562
3984.45 1538
3985.05 1484
3985.64 1612
3986.24 1726
3986.83 1650
3987.43 1566
3988.03 1594
3988.62 1665
3989.22 1571
3989.81 1687
3990.41 1546
3991.00 1609
3991.60 1809
3992.20 1764
3992.79 1753
3993.39 1701
3993.98 1641
3994.58 1660
3995.18 1602
3995.77 1554
3996.37 1663
3996.97 1750
3997.56 1930
3998.16 1851
3998.75 1722
3999.35 1622
3999.95 1680
4000.54 1654
4001.14 1691
4001.74 1679
4002.33 1735
4002.93 1544
4003.53 1642
4004.12 1753
4004.72 1708
4005.32 1607
4005.92 1619
4006.51 1672
4007.11 1765
4007.71 1798
4008.30 1770
4008.90 1594
4009.50 1656
4010.10 1734
4010.69 1753
4011.29 1836
4011.89 1852
4012.49 1810
4013.08 1806
4013.68 1803
4014.28 1912
4014.88 1760
4015.47 1887
4016.07 1912
4016.67 1799
4017.27 1762
4017.86 1977
4018.46 1944
4019.06 2002
4019.66 2188
4020.26 2171
4020.85 2222
4021.45 2260
4022.05 2260
4022.65 2388
4023.25 2277
4023.85 2191
4024.44 2203
4025.04 2231
4025.64 2228
4026.24 1969
4026.84 1854
4027.44 1814
4028.03 1981
4028.63 1990
4029.23 1941
4029.83 2048
4030.43 2012
4031.03 1956
4031.63 1950
4032.23 1905
4032.83 1941
4033.42 1973
4034.02 1899
4034.62 1923
4035.22 1863
4035.82 1825
4036.42 1872
4037.02 1853
4037.62 1836
4038.22 1851
4038.82 1760
4039.42 1742
4040.02 1679
4040.62 1650
4041.22 1859
4041.82 1816
4042.41 1718
4043.01 1756
4043.61 1702
4044.21 1613
4044.81 1650
4045.41 1551
4046.01 1585
4046.61 1613
4047.21 1651
4047.81 1641
4048.41 1583
4049.01 1676
4049.61 1693
4050.21 1662
4050.82 1704
4051.42 1615
4052.02 1504
4052.62 1743
4053.22 1789
4053.82 1621
4054.42 1715
4055.02 1778
4055.62 1700
4056.22 1806
4056.82 1796
4057.42 1681
4058.02 1795
4058.62 1847
4059.22 1654
4059.83 1562
4060.43 1635
4061.03 1743
4061.63 1658
4062.23 1703
4062.83 1595
4063.43 1539
4064.03 1623
4064.63 1569
4065.24 1458
4065.84 1512
4066.44 1568
4067.04 1575
4067.64 1480
4068.24 1518
4068.85 1541
4069.45 1529
4070.05 1475
4070.65 1469
4071.25 1475
4071.85 1406
4072.46 1476
4073.06 1471
4073.66 1462
4074.26 1449
4074.86 1509
4075.47 1591
4076.07 1505
4076.67 1450
4077.27 1454
4077.88 1435
4078.48 1462
4079.08 1560
4079.68 1535
4080.29 1533
4080.89 1519
4081.49 1605
4082.09 1561
4082.70 1408
4083.30 1578
4083.90 1590
4084.50 1492
4085.11 1406
4085.71 1409
4086.31 1517
4086.92 1505
4087.52 1416
4088.12 1353
4088.72 1505
4089.33 1431
4089.93 1583
4090.53 1516
4091.14 1414
4091.74 1362
4092.34 1524
4092.95 1551
4093.55 1569
4094.16 1479
4094.76 1580
4095.36 1496
4095.97 1492
4096.57 1388
4097.17 1514
4097.78 1495
4098.38 1587
4098.98 1625
4099.59 1422
4100.19 1540
4100.80 1468
4101.40 1567
4102.00 1466
4102.61 1603
4103.21 1594
4103.82 1471
4104.42 1529
4105.03 1505
4105.63 1477
4106.23 1380
4106.84 1550
4107.44 1559
4108.05 1477
4108.65 1484
4109.26 1360
4109.86 1389
4110.47 1385
4111.07 1448
4111.68 1433
4112.28 1390
4112.89 1337
4113.49 1344
4114.10 1425
4114.70 1407
4115.31 1427
4115.91 1397
4116.52 1314
4117.12 1477
4117.73 1430
4118.33 1312
4118.94 1280
4119.54 1442
4120.15 1460
4120.75 1370
4121.36 1498
4121.97 1494
4122.57 1404
4123.18 1633
4123.78 1591
4124.39 1608
4124.99 1652
4125.60 1480
4126.21 1574
4126.81 1504
4127.42 1450
4128.02 1511
4128.63 1502
4129.24 1638
4129.84 1529
4130.45 1652
4131.05 1539
4131.66 1515
4132.27 1703
4132.87 1522
4133.48 1471
4134.09 1543
4134.69 1517
4135.30 1410
4135.91 1592
4136.51 1534
4137.12 1584
4137.73 1641
4138.33 1661
4138.94 1675
4139.55 1756
4140.15 1733
4140.76 1812
4141.37 1852
4141.97 1787
4142.58 1806
4143.19 1940
4143.80 1879
4144.40 1955
4145.01 1970
4145.62 1844
4146.22 2022
4146.83 2265
4147.44 2032
4148.05 1884
4148.65 1834
4149.26 1730
4149.87 1715
4150.48 1623
4151.09 1634
4151.69 1591
4152.30 1541
4152.91 1664
4153.52 1597
4154.12 1570
4154.73 1518
4155.34 1457
4155.95 1557
4156.56 1382
4157.16 1482
4157.77 1542
4158.38 1493
4158.99 1604
4159.60 1554
4160.21 1619
4160.81 1476
4161.42 1533
4162.03 1568
4162.64 1521
4163.25 1421
4163.86 1427
4164.47 1438
4165.08 1494
4165.68 1532
4166.29 1555
4166.90 1718
4167.51 1601
4168.12 1637
4168.73 1725
4169.34 1705
4169.95 1678
4170.56 1546
4171.16 1631
4171.77 1621
4172.38 1704
4172.99 1740
4173.60 1584
4174.21 1688
4174.82 1784
4175.43 1645
4176.04 1658
4176.65 1736
4177.26 1734
4177.87 1741
4178.48 1699
4179.09 1775
4179.70 1804
4180.31 1857
4180.92 1769
4181.53 1699
4182.14 1883
4182.75 1781
4183.36 1805
4183.97 1767
4184.58 1706
4185.19 1675
4185.80 1623
4186.41 1559
4187.02 1574
4187.63 1551
4188.24 1593
4188.85 1573
4189.46 1661
4190.07 1661
4190.68 1586
4191.29 1659
4191.90 1571
4192.51 1473
4193.13 1602
4193.74 1663
4194.35 1678
4194.96 1779
4195.57 1869
4196.18 1978
4196.79 1980
4197.40 1912
4198.01 2026
4198.62 2010
4199.24 2194
4199.85 2148
4200.46 2133
4201.07 2218
4201.68 2075
4202.29 2145
4202.90 2059
4203.52 2072
4204.13 2015
4204.74 1760
4205.35 1762
4205.96 1747
4206.57 1757
4207.19 1638
4207.80 1688
4208.41 1718
4209.02 1710
4209.63 1595
4210.25 1777
4210.86 1820
4211.47 1750
4212.08 1771
4212.69 1893
4213.31 1770
4213.92 1674
4214.53 1829
4215.14 1777
4215.76 1853
4216.37 1893
4216.98 1844
4217.59 1830
4218.21 2009
4218.82 2135
4219.43 1957
4220.04 1994
4220.66 2133
4221.27 2256
4221.88 2322
4222.50 2374
4223.11 2218
4223.72 2375
4224.33 2735
4224.95 2851
4225.56 3056
4226.17 3024
4226.79 3415
4227.40 3446
4228.01 3316
4228.63 3537
4229.24 3841
4229.85 3640
4230.47 3605
4231.08 3716
4231.69 3579
4232.31 3611
4232.92 3567
4233.54 3304
4234.15 3348
4234.76 3342
4235.38 3352
4235.99 3498
4236.61 3493
4237.22 3373
4237.83 3771
4238.45 4007
4239.06 4047
4239.68 3874
4240.29 3836
4240.90 3953
4241.52 3719
4242.13 3395
4242.75 3156
4243.36 3047
4243.98 2969
4244.59 2776
4245.21 2603
4245.82 2510
4246.43 2436
4247.05 2233
4247.66 2196
4248.28 2213
4248.89 2215
4249.51 2342
4250.12 2144
4250.74 2170
4251.35 2156
4251.97 2249
4252.58 2403
4253.20 2273
4253.81 2155
4254.43 2281
4255.04 2348
4255.66 2211
4256.28 2192
4256.89 2223
4257.51 2184
4258.12 2204
4258.74 2173
4259.35 2262
4259.97 2246
4260.58 2132
4261.20 1979
4261.82 1933
4262.43 2035
4263.05 1992
4263.66 1996
4264.28 2212
4264.90 2007
4265.51 1838
4266.13 1883
4266.74 1926
4267.36 1870
4267.98 2001
4268.59 1911
4269.21 1921
4269.82 1906
4270.44 1973
4271.06 2008
4271.67 1852
4272.29 1865
4272.91 1870
4273.52 1976
4274.14 1944
4274.76 1869
4275.37 1863
4275.99 2017
4276.61 1968
4277.22 1999
4277.84 2040
4278.46 2202
4279.08 2099
4279.69 2204
4280.31 2266
4280.93 2235
4281.54 2253
4282.16 2163
4282.78 2190
4283.40 2056
4284.01 2076
4284.63 1981
4285.25 1882
4285.87 1784
4286.48 1652
4287.10 1813
4287.72 1855
4288.34 1711
4288.95 1636
4289.57 1593
4290.19 1603
4290.81 1529
4291.43 1551
4292.04 1462
4292.66 1687
4293.28 1716
4293.90 1657
4294.52 1663
4295.13 1694
4295.75 1666
4296.37 1535
4296.99 1565
4297.61 1590
4298.23 1464
4298.84 1565
4299.46 1660
4300.08 1562
4300.70 1593
4301.32 1714
4301.94 1790
4302.56 1657
4303.17 1601
4303.79 1659
4304.41 1586
4305.03 1718
4305.65 1706
4306.27 1513
4306.89 1623
4307.51 1688
4308.13 1519
4308.75 1604
4309.36 1669
4309.98 1666
4310.60 1748
4311.22 1683
4311.84 1729
4312.46 1607
4313.08 1614
4313.70 1689
4314.32 1690
4314.94 1698
4315.56 1596
4316.18 1731
4316.80 1851
4317.42 1676
4318.04 1705
4318.66 1776
4319.28 1868
4319.90 1570
4320.52 1707
4321.14 1888
4321.76 1661
4322.38 1697
4323.00 1672
4323.62 1717
4324.24 1800
4324.86 1869
4325.48 1945
4326.10 1970
4326.72 1947
4327.34 1953
4327.96 2031
4328.58 2094
4329.20 2007
4329.82 2217
4330.44 2083
4331.07 2256
4331.69 2264
4332.31 2010
4332.93 1862
4333.55 1873
4334.17 1736
4334.79 1825
4335.41 1795
4336.03 1888
4336.65 1944
4337.28 1813
4337.90 1710
4338.52 1819
4339.14 1852
4339.76 1818
4340.38 1896
4341.00 1948
4341.63 2002
4342.25 2007
4342.87 2027
4343.49 2004
4344.11 2117
4344.73 2119
4345.36 2098
4345.98 2088
4346.60 2168
4347.22 2256
4347.84 2397
4348.47 2442
4349.09 2859
4349.71 3052
4350.33 3292
4350.95 3429
4351.58 3381
4352.20 3526
4352.82 3608
4353.44 3514
4354.07 3196
4354.69 2910
4355.31 2670
4355.93 2410
4356.56 2153
4357.18 2178
4357.80 2097
4358.42 1961
4359.05 1899
4359.67 1772
4360.29 1946
4360.92 1792
4361.54 1943
4362.16 1965
4362.78 1768
4363.41 1809
4364.03 1752
4364.65 1760
4365.28 1730
4365.90 1698
4366.52 1565
4367.15 1683
4367.77 1816
4368.39 1733
4369.02 1716
4369.64 1667
4370.26 1748
4370.89 1757
4371.51 1702
4372.14 1826
4372.76 1737
4373.38 1575
4374.01 1562
4374.63 1499
4375.25 1582
4375.88 1591
4376.50 1507
4377.13 1548
4377.75 1481
4378.37 1407
4379.00 1627
4379.62 1610
4380.25 1537
4380.87 1557
4381.50 1591
4382.12 1537
4382.75 1681
4383.37 1713
4383.99 1728
4384.62 1666
4385.24 1646
4385.87 1640
4386.49 1680
4387.12 1608
4387.74 1632
4388.37 1580
4388.99 1571
4389.62 1568
4390.24 1596
4390.87 1568
4391.49 1735
4392.12 1585
4392.74 1589
4393.37 1617
4393.99 1449
4394.62 1526
4395.24 1506
4395.87 1643
4396.49 1710
4397.12 1732
4397.75 1742
4398.37 1747
4399.00 1612
4399.62 1754
4400.25 1757
4400.87 1661
4401.50 1599
4402.13 1694
4402.75 1716
4403.38 1598
4404.00 1659
4404.63 1675
4405.26 1716
4405.88 1826
4406.51 1623
4407.13 1675
4407.76 1728
4408.39 1630
4409.01 1583
4409.64 1622
4410.27 1560
4410.89 1749
4411.52 1774
4412.15 1728
4412.77 1775
4413.40 1779
4414.03 1859
4414.65 1751
4415.28 1783
4415.91 1789
4416.53 1739
4417.16 1805
4417.79 1638
4418.41 1637
4419.04 1552
4419.67 1596
4420.30 1579
4420.92 1568
4421.55 1512
4422.18 1569
4422.80 1554
4423.43 1643
4424.06 1589
4424.69 1567
4425.31 1515
4425.94 1550
4426.57 1582
4427.20 1556
4427.82 1453
4428.45 1526
4429.08 1488
4429.71 1431
4430.34 1384
4430.96 1461
4431.59 1413
4432.22 1380
4432.85 1408
4433.48 1505
4434.10 1501
4434.73 1453
4435.36 1447
4435.99 1522
4436.62 1499
4437.25 1384
4437.87 1474
4438.50 1464
4439.13 1412
4439.76 1360
4440.39 1548
4441.02 1447
4441.64 1324
4442.27 1423
4442.90 1523
4443.53 1441
4444.16 1437
4444.79 1355
4445.42 1438
4446.05 1419
4446.68 1471
4447.30 1448
4447.93 1424
4448.56 1345
4449.19 1253
4449.82 1454
4450.45 1508
4451.08 1500
4451.71 1454
4452.34 1526
4452.97 1512
4453.60 1389
4454.23 1517
4454.86 1406
4455.49 1445
4456.12 1491
4456.75 1503
4457.38 1560
4458.01 1513
4458.64 1412
4459.27 1455
4459.90 1511
4460.53 1523
4461.16 1469
4461.79 1486
4462.42 1629
4463.05 1563
4463.68 1415
4464.31 1407
4464.94 1375
4465.57 1397
4466.20 1432
4466.83 1311
4467.46 1302
4468.09 1397
4468.72 1368
4469.35 1501
4469.98 1490
4470.61 1309
4471.24 1249
4471.87 1287
4472.50 1280
4473.13 1435
4473.77 1447
4474.40 1424
4475.03 1515
4475.66 1408
4476.29 1288
4476.92 1422
4477.55 1362
4478.18 1409
4478.82 1491
4479.45 1426
4480.08 1399
4480.71 1385
4481.34 1418
4481.97 1292
4482.60 1293
4483.24 1288
4483.87 1376
4484.50 1461
4485.13 1341
4485.76 1455
4486.39 1493
4487.03 1477
4487.66 1464
4488.29 1597
4488.92 1540
4489.55 1396
4490.19 1428
4490.82 1422
4491.45 1472
4492.08 1447
4492.71 1428
4493.35 1427
4493.98 1368
4494.61 1365
4495.24 1454
4495.88 1504
4496.51 1569
4497.14 1536
4497.77 1569
4498.41 1486
4499.04 1421
4499.67 1399
4500.31 1413
4500.94 1393
4501.57 1464
4502.20 1544
4502.84 1623
4503.47 1585
4504.10 1517
4504.74 1468
4505.37 1442
4506.00 1704
4506.64 1667
4507.27 1676
4507.90 1640
4508.54 1655
4509.17 1670
4509.80 1639
4510.44 1522
4511.07 1483
4511.70 1538
4512.34 1551
4512.97 1644
4513.60 1673
4514.24 1499
4514.87 1550
4515.51 1565
4516.14 1619
4516.77 1624
4517.41 1563
4518.04 1635
4518.68 1721
4519.31 1563
4519.94 1534
4520.58 1502
4521.21 1570
4521.85 1624
4522.48 1591
4523.12 1618
4523.75 1643
4524.39 1606
4525.02 1745
4525.65 1616
4526.29 1532
4526.92 1659
4527.56 1835
4528.19 1753
4528.83 1774
4529.46 1806
4530.10 1888
4530.73 2180
4531.37 2284
4532.00 2763
4532.64 3168
4533.27 3466
4533.91 3714
4534.54 3977
4535.18 4506
4535.81 4958
4536.45 4812
4537.09 5227
4537.72 5207
4538.36 5098
4538.99 4778
4539.63 4346
4540.26 3739
4540.90 3323
4541.53 3176
4542.17 2779
4542.81 2516
4543.44 2239
4544.08 2046
4544.71 1888
4545.35 1750
4545.99 1783
4546.62 1667
4547.26 1710
4547.89 1594
4548.53 1581
4549.17 1565
4549.80 1653
4550.44 1514
4551.08 1703
4551.71 1751
4552.35 1695
4552.98 1631
4553.62 1681
4554.26 1670
4554.89 1541
4555.53 1607
4556.17 1667
4556.80 1641
4557.44 1697
4558.08 1549
4558.72 1621
4559.35 1680
4559.99 1647
4560.63 1638
4561.26 1680
4561.90 1502
4562.54 1524
4563.17 1725
4563.81 1725
4564.45 1844
4565.09 1791
4565.72 1766
4566.36 1750
4567.00 1640
4567.64 1848
4568.27 1877
4568.91 1717
4569.55 1613
4570.19 1772
4570.82 1877
4571.46 1877
4572.10 1900
4572.74 1904
4573.38 2026
4574.01 1943
4574.65 1970
4575.29 1999
4575.93 1898
4576.57 1772
4577.20 1835
4577.84 1844
4578.48 1891
4579.12 1643
4579.76 1513
4580.40 1682
4581.04 1582
4581.67 1527
4582.31 1506
4582.95 1462
4583.59 1509
4584.23 1574
4584.87 1607
4585.51 1578
4586.14 1669
4586.78 1605
4587.42 1491
4588.06 1587
4588.70 1658
4589.34 1621
4589.98 1649
4590.62 1612
4591.26 1680
4591.90 1694
4592.54 1675
4593.17 1700
4593.81 1746
4594.45 1752
4595.09 1845
4595.73 1817
4596.37 1812
4597.01 1734
4597.65 1774
4598.29 1770
4598.93 1703
4599.57 1710
4600.21 1587
4600.85 1525
4601.49 1384
4602.13 1472
4602.77 1650
4603.41 1576
4604.05 1587
4604.69 1591
4605.33 1476
4605.97 1574
4606.61 1520
4607.25 1596
4607.89 1701
4608.53 1661
4609.17 1720
4609.81 1654
4610.45 1738
4611.09 1776
4611.73 1800
4612.38 1826
4613.02 1736
4613.66 1780
4614.30 1754
4614.94 1841
4615.58 1823
4616.22 1718
4616.86 1713
4617.50 1594
4618.14 1644
4618.78 1669
4619.43 1501
4620.07 1440
4620.71 1454
4621.35 1469
4621.99 1500
4622.63 1416
4623.27 1427
4623.91 1485
4624.56 1519
4625.20 1491
4625.84 1470
4626.48 1707
4627.12 1637
4627.76 1531
4628.41 1501
4629.05 1559
4629.69 1421
4630.33 1573
4630.97 1626
4631.62 1375
4632.26 1390
4632.90 1609
4633.54 1552
4634.18 1526
4634.83 1518
4635.47 1620
4636.11 1439
4636.75 1585
4637.40 1604
4638.04 1648
4638.68 1605
4639.32 1680
4639.97 1700
4640.61 1728
4641.25 1700
4641.89 1644
4642.54 1681
4643.18 1783
4643.82 1786
4644.46 1688
4645.11 1682
4645.75 1811
4646.39 1595
4647.04 1687
4647.68 1747
4648.32 1664
4648.97 1710
4649.61 1579
4650.25 1493
4650.90 1569
4651.54 1606
4652.18 1625
4652.83 1715
4653.47 1819
4654.11 1732
4654.76 1891
4655.40 1820
4656.04 1886
4656.69 1866
4657.33 2038
4657.98 2117
4658.62 2074
4659.26 2071
4659.91 1882
4660.55 1935
4661.20 1859
4661.84 1820
4662.48 1763
4663.13 1536
4663.77 1619
4664.42 1630
4665.06 1610
4665.71 1496
4666.35 1500
4666.99 1610
4667.64 1620
4668.28 1498
4668.93 1519
4669.57 1578
4670.22 1487
4670.86 1420
4671.51 1399
4672.15 1447
4672.80 1426
4673.44 1438
4674.09 1518
4674.73 1442
4675.38 1514
4676.02 1494
4676.67 1556
4677.31 1360
4677.96 1438
4678.60 1577
4679.25 1579
4679.89 1517
4680.54 1485
4681.18 1397
4681.83 1389
4682.47 1461
4683.12 1457
4683.77 1377
4684.41 1418
4685.06 1401
4685.70 1508
4686.35 1549
4686.99 1548
4687.64 1501
4688.29 1576
4688.93 1455
4689.58 1489
4690.22 1578
4690.87 1544
4691.52 1530
4692.16 1480
4692.81 1522
4693.45 1550
4694.10 1567
4694.75 1634
4695.39 1605
4696.04 1545
4696.69 1561
4697.33 1540
4697.98 1593
4698.63 1556
4699.27 1580
4699.92 1712
4700.57 1851
4701.21 1780
4701.86 1893
4702.51 1945
4703.15 2004
4703.80 1865
4704.45 1782
4705.10 1905
4705.74 1854
4706.39 1788
4707.04 1647
4707.68 1644
4708.33 1566
4708.98 1594
4709.63 1599
4710.27 1374
4710.92 1498
4711.57 1564
4712.22 1534
4712.86 1529
4713.51 1553
4714.16 1464
4714.81 1595
4715.45 1692
4716.10 1619
4716.75 1537
4717.40 1565
4718.05 1594
4718.69 1536
4719.34 1513
4719.99 1422
4720.64 1588
4721.29 1625
4721.94 1539
4722.58 1529
4723.23 1614
4723.88 1661
4724.53 1644
4725.18 1706
4725.83 1747
4726.47 1803
4727.12 1861
4727.77 1877
4728.42 1912
4729.07 1973
4729.72 1875
4730.37 1826
4731.02 1877
4731.66 1722
4732.31 1928
4732.96 1775
4733.61 1740
4734.26 1672
4734.91 1656
4735.56 1633
4736.21 1625
4736.86 1474
4737.51 1504
4738.16 1521
4738.81 1368
4739.45 1507
4740.10 1584
4740.75 1457
4741.40 1521
4742.05 1596
4742.70 1554
4743.35 1594
4744.00 1522
4744.65 1515
4745.30 1703
4745.95 1611
4746.60 1520
4747.25 1528
4747.90 1618
4748.55 1561
4749.20 1573
4749.85 1510
4750.50 1588
4751.15 1618
4751.80 1680
4752.45 1605
4753.10 1628
4753.75 1582
4754.40 1490
4755.05 1556
4755.71 1646
4756.36 1702
4757.01 1758
4757.66 1646
4758.31 1668
4758.96 1605
4759.61 1776
4760.26 1634
4760.91 1550
4761.56 1513
4762.21 1632
4762.86 1592
4763.52 1513
4764.17 1468
4764.82 1555
4765.47 1640
4766.12 1628
4766.77 1708
4767.42 1716
4768.07 1809
4768.73 1829
4769.38 1883
4770.03 1789
4770.68 1931
4771.33 1936
4771.98 1890
4772.64 1964
4773.29 1916
4773.94 1777
4774.59 1699
4775.24 1622
4775.89 1628
4776.55 1466
4777.20 1496
4777.85 1421
4778.50 1450
4779.15 1435
4779.81 1377
4780.46 1464
4781.11 1455
4781.76 1411
4782.42 1511
4783.07 1448
4783.72 1563
4784.37 1586
4785.03 1670
4785.68 1741
4786.33 1651
4786.98 1599
4787.64 1496
4788.29 1601
4788.94 1585
4789.60 1620
4790.25 1585
4790.90 1511
4791.55 1379
4792.21 1421
4792.86 1442
4793.51 1450
4794.17 1397
4794.82 1419
4795.47 1414
4796.13 1416
4796.78 1411
4797.43 1598
4798.09 1539
4798.74 1473
4799.39 1460
4800.05 1403
4800.70 1517
4801.36 1387
4802.01 1465
4802.66 1545
4803.32 1493
4803.97 1502
4804.62 1502
4805.28 1461
4805.93 1517
4806.59 1442
4807.24 1477
4807.89 1523
4808.55 1628
4809.20 1550
4809.86 1460
4810.51 1511
4811.17 1541
4811.82 1492
4812.47 1480
4813.13 1533
4813.78 1627
4814.44 1505
4815.09 1520
4815.75 1485
4816.40 1482
4817.06 1492
4817.71 1446
4818.37 1671
4819.02 1563
4819.68 1381
4820.33 1586
4820.99 1586
4821.64 1658
4822.30 1639
4822.95 1675
4823.61 1645
4824.26 1519
4824.92 1684
4825.57 1771
4826.23 1846
4826.88 1914
4827.54 1894
4828.19 1878
4828.85 1949
4829.51 1889
4830.16 1915
4830.82 1982
4831.47 1921
4832.13 2003
4832.78 1958
4833.44 1992
4834.10 1994
4834.75 1957
4835.41 1826
4836.06 1807
4836.72 1881
4837.38 1933
4838.03 2120
4838.69 2240
4839.34 2175
4840.00 2300
4840.66 2327
4841.31 2492
4841.97 2580
4842.63 2662
4843.28 2730
4843.94 2703
4844.60 2730
4845.25 2502
4845.91 2470
4846.57 2373
4847.22 2364
4847.88 2243
4848.54 2119
4849.19 2124
4849.85 2090
4850.51 1983
4851.17 1928
4851.82 1919
4852.48 1873
4853.14 1976
4853.79 1892
4854.45 1938
4855.11 1951
4855.77 2031
4856.42 2071
4857.08 2043
4857.74 1916
4858.40 1957
4859.05 1870
4859.71 1873
4860.37 2126
4861.03 2033
4861.68 2099
4862.34 2043
4863.00 2115
4863.66 2015
4864.32 1965
4864.97 2059
4865.63 2123
4866.29 2090
4866.95 2030
4867.61 2007
4868.26 2135
4868.92 2153
4869.58 2086
4870.24 2099
4870.90 2036
4871.56 2049
4872.21 1977
4872.87 1831
4873.53 1913
4874.19 1971
4874.85 1923
4875.51 1916
4876.17 1913
4876.83 1909
4877.48 2009
4878.14 1910
4878.80 2003
4879.46 1957
4880.12 1929
4880.78 1993
4881.44 1885
4882.10 1904
4882.76 1925
4883.42 1750
4884.08 1789
4884.73 2010
4885.39 1901
4886.05 1794
4886.71 1853
4887.37 1763
4888.03 1744
4888.69 1901
4889.35 1816
4890.01 1779
4890.67 1918
4891.33 1905
4891.99 1936
4892.65 1880
4893.31 1722
4893.97 1893
4894.63 1965
4895.29 1969
4895.95 2143
4896.61 2173
4897.27 2027
4897.93 1971
4898.59 1943
4899.25 1895
4899.91 2009
4900.57 1982
4901.23 1907
4901.89 1847
4902.55 1873
4903.21 1758
4903.88 1692
4904.54 1782
4905.20 1982
4905.86 1962
4906.52 1950
4907.18 1766
4907.84 1638
4908.50 1659
4909.16 1703
4909.82 1623
4910.48 1563
4911.15 1582
4911.81 1665
4912.47 1727
4913.13 1567
4913.79 1510
4914.45 1668
4915.11 1645
4915.77 1494
4916.44 1461
4917.10 1515
4917.76 1528
4918.42 1464
4919.08 1401
4919.74 1455
4920.41 1609
4921.07 1589
4921.73 1704
4922.39 1634
4923.05 1434
4923.72 1353
4924.38 1423
4925.04 1484
4925.70 1427
4926.36 1437
4927.03 1390
4927.69 1324
4928.35 1512
4929.01 1469
4929.67 1467
4930.34 1552
4931.00 1423
4931.66 1379
4932.32 1397
4932.99 1317
4933.65 1352
4934.31 1450
4934.98 1446
4935.64 1456
4936.30 1508
4936.96 1452
4937.63 1486
4938.29 1458
4938.95 1497
4939.62 1502
4940.28 1448
4940.94 1507
4941.61 1519
4942.27 1492
4942.93 1463
4943.60 1541
4944.26 1451
4944.92 1474
4945.59 1539
4946.25 1442
4946.91 1395
4947.58 1538
4948.24 1486
4948.90 1468
4949.57 1477
4950.23 1342
4950.89 1502
4951.56 1471
4952.22 1505
4952.89 1437
4953.55 1394
4954.21 1375
4954.88 1359
4955.54 1505
4956.21 1343
4956.87 1352
4957.53 1325
4958.20 1431
4958.86 1406
4959.53 1349
4960.19 1338
4960.86 1424
4961.52 1398
4962.19 1441
4962.85 1421
4963.52 1435
4964.18 1546
4964.84 1496
4965.51 1577
4966.17 1463
4966.84 1570
4967.50 1637
4968.17 1663
4968.83 1662
4969.50 1659
4970.16 1683
4970.83 1720
4971.49 1609
4972.16 1575
4972.82 1545
4973.49 1565
4974.16 1640
4974.82 1574
4975.49 1639
4976.15 1443
4976.82 1433
4977.48 1558
4978.15 1513
4978.81 1453
4979.48 1606
4980.15 1563
4980.81 1496
4981.48 1599
4982.14 1556
4982.81 1591
4983.48 1510
4984.14 1589
4984.81 1623
4985.47 1510
4986.14 1566
4986.81 1583
4987.47 1564
4988.14 1721
4988.80 1751
4989.47 1623
4990.14 1643
4990.80 1661
4991.47 1768
4992.14 1734
4992.80 1635
4993.47 1675
4994.14 1576
4994.80 1569
4995.47 1607
4996.14 1506
4996.80 1512
4997.47 1440
4998.14 1437
4998.81 1482
4999.47 1480
5000.14 1529
5000.81 1449
5001.47 1435
5002.14 1439
5002.81 1485
5003.48 1511
5004.14 1459
5004.81 1297
5005.48 1445
5006.15 1557
5006.81 1471
5007.48 1549
5008.15 1543
5008.82 1520
5009.48 1471
5010.15 1442
5010.82 1545
5011.49 1625
5012.16 1621
5012.82 1571
5013.49 1630
5014.16 1606
5014.83 1597
5015.50 1632
5016.16 1520
5016.83 1564
5017.50 1561
5018.17 1561
5018.84 1564
5019.50 1594
5020.17 1652
5020.84 1640
5021.51 1752
5022.18 1809
5022.85 1932
5023.52 2086
5024.19 2176
5024.85 2414
5025.52 2500
5026.19 2900
5026.86 3097
5027.53 3162
5028.20 3356
5028.87 3416
5029.54 3295
5030.21 3085
5030.87 3081
5031.54 2663
5032.21 2502
5032.88 2356
5033.55 2153
5034.22 1961
5034.89 1833
5035.56 1721
5036.23 1676
5036.90 1534
5037.57 1479
5038.24 1566
5038.91 1461
5039.58 1415
5040.25 1557
5040.92 1529
5041.59 1474
5042.26 1436
5042.93 1355
5043.60 1519
5044.27 1523
5044.94 1497
5045.61 1606
5046.28 1500
5046.95 1474
5047.62 1521
5048.29 1521
5048.96 1464
5049.63 1396
5050.30 1413
5050.97 1430
5051.64 1515
5052.31 1451
5052.98 1388
5053.65 1353
5054.32 1340
5054.99 1384
5055.66 1445
5056.34 1465
5057.01 1456
5057.68 1486
5058.35 1440
5059.02 1508
5059.69 1522
5060.36 1530
5061.03 1516
5061.70 1381
5062.38 1378
5063.05 1396
5063.72 1443
5064.39 1408
5065.06 1468
5065.73 1431
5066.40 1490
5067.08 1495
5067.75 1513
5068.42 1463
5069.09 1522
5069.76 1584
5070.43 1467
5071.11 1339
5071.78 1382
5072.45 1449
5073.12 1474
5073.79 1430
5074.47 1486
5075.14 1414
5075.81 1457
5076.48 1399
5077.15 1234
5077.83 1196
5078.50 1297
5079.17 1296
5079.84 1334
5080.52 1393
5081.19 1358
5081.86 1320
5082.53 1409
5083.21 1382
5083.88 1378
5084.55 1443
5085.22 1371
5085.90 1417
5086.57 1463
5087.24 1527
5087.92 1445
5088.59 1382
5089.26 1420
5089.93 1440
5090.61 1496
5091.28 1452
5091.95 1363
5092.63 1530
5093.30 1436
5093.97 1525
5094.65 1566
5095.32 1688
5095.99 1647
5096.67 1641
5097.34 1604
5098.02 1744
5098.69 1730
5099.36 1466
5100.04 1346
5100.71 1310
5101.38 1488
5102.06 1442
5102.73 1371
5103.41 1471
5104.08 1475
5104.75 1302
5105.43 1330
5106.10 1366
5106.78 1429
5107.45 1441
5108.12 1424
5108.80 1490
5109.47 1471
5110.15 1530
5110.82 1449
5111.50 1482
5112.17 1568
5112.85 1442
5113.52 1355
5114.20 1378
5114.87 1288
5115.54 1305
5116.22 1472
5116.89 1422
5117.57 1417
5118.24 1437
5118.92 1316
5119.59 1434
5120.27 1429
5120.94 1505
5121.62 1497
5122.30 1545
5122.97 1444
5123.65 1444
5124.32 1527
5125.00 1516
5125.67 1547
5126.35 1557
5127.02 1705
5127.70 1674
5128.37 1583
5129.05 1591
5129.73 1545
5130.40 1528
5131.08 1501
5131.75 1458
5132.43 1529
5133.10 1510
5133.78 1457
5134.46 1431
5135.13 1410
5135.81 1439
5136.49 1391
5137.16 1355
5137.84 1476
5138.51 1573
5139.19 1490
5139.87 1454
5140.54 1688
5141.22 1603
5141.90 1497
5142.57 1415
5143.25 1427
5143.93 1348
5144.60 1494
5145.28 1457
5145.96 1469
5146.63 1546
5147.31 1372
5147.99 1338
5148.66 1331
5149.34 1357
5150.02 1323
5150.69 1296
5151.37 1363
5152.05 1281
5152.73 1350
5153.40 1336
5154.08 1206
5154.76 1327
5155.44 1329
5156.11 1278
5156.79 1221
5157.47 1212
5158.15 1334
5158.82 1278
5159.50 1242
5160.18 1312
5160.86 1377
5161.53 1297
5162.21 1295
5162.89 1201
5163.57 1252
5164.25 1344
5164.92 1323
5165.60 1289
5166.28 1301
5166.96 1377
5167.64 1310
5168.31 1254
5168.99 1335
5169.67 1357
5170.35 1379
5171.03 1414
5171.71 1397
5172.39 1392
5173.06 1461
5173.74 1397
5174.42 1356
5175.10 1283
5175.78 1319
5176.46 1303
5177.14 1234
5177.82 1244
5178.49 1333
5179.17 1329
5179.85 1246
5180.53 1261
5181.21 1275
5181.89 1251
5182.57 1420
5183.25 1322
5183.93 1271
5184.61 1287
5185.29 1276
5185.97 1319
5186.64 1287
5187.32 1167
5188.00 1227
5188.68 1284
5189.36 1270
5190.04 1190
5190.72 1070
5191.40 1204
5192.08 1229
5192.76 1190
5193.44 1219
5194.12 1189
5194.80 1222
5195.48 1217
5196.16 1150
5196.84 1353
5197.52 1389
5198.20 1270
5198.88 1298
5199.56 1308
5200.24 1341
5200.92 1358
5201.60 1282
5202.28 1283
5202.96 1242
5203.65 1250
5204.33 1250
5205.01 1246
5205.69 1321
5206.37 1357
5207.05 1285
5207.73 1278
5208.41 1338
5209.09 1250
5209.77 1254
5210.45 1279
5211.13 1379
5211.82 1423
5212.50 1334
5213.18 1470
5213.86 1550
5214.54 1566
5215.22 1521
5215.90 1535
5216.58 1469
5217.27 1535
5217.95 1626
5218.63 1601
5219.31 1504
5219.99 1495
5220.67 1417
5221.36 1273
5222.04 1427
5222.72 1491
5223.40 1450
5224.08 1453
5224.77 1505
5225.45 1480
5226.13 1363
5226.81 1344
5227.49 1527
5228.18 1475
5228.86 1433
5229.54 1392
5230.22 1319
5230.91 1408
5231.59 1357
5232.27 1324
5232.95 1271
5233.63 1266
5234.32 1303
5235.00 1216
5235.68 1259
5236.37 1288
5237.05 1359
5237.73 1288
5238.41 1306
5239.10 1354
5239.78 1334
5240.46 1443
5241.15 1393
5241.83 1278
5242.51 1237
5243.20 1245
5243.88 1264
5244.56 1281
5245.24 1371
5245.93 1347
5246.61 1361
5247.29 1309
5247.98 1303
5248.66 1304
5249.35 1260
5250.03 1274
5250.71 1291
5251.40 1243
5252.08 1347
5252.76 1345
5253.45 1277
5254.13 1460
5254.82 1354
5255.50 1333
5256.18 1386
5256.87 1560
5257.55 1473
5258.24 1331
5258.92 1237
5259.60 1221
5260.29 1267
5260.97 1220
5261.66 1200
5262.34 1188
5263.03 1242
5263.71 1291
5264.40 1330
5265.08 1327
5265.76 1380
5266.45 1256
5267.13 1376
5267.82 1408
5268.50 1369
5269.19 1497
5269.87 1379
5270.56 1401
5271.24 1411
5271.93 1391
5272.61 1475
5273.30 1373
5273.98 1274
5274.67 1368
5275.35 1416
5276.04 1319
5276.72 1370
5277.41 1352
5278.10 1378
5278.78 1402
5279.47 1378
5280.15 1393
5280.84 1426
5281.52 1416
5282.21 1461
5282.89 1428
5283.58 1607
5284.27 1734
5284.95 1712
5285.64 1689
5286.32 1810
5287.01 1794
5287.70 1872
5288.38 1747
5289.07 1635
5289.75 1623
5290.44 1636
5291.13 1709
5291.81 1508
5292.50 1556
5293.19 1515
5293.87 1469
5294.56 1381
5295.25 1525
5295.93 1511
5296.62 1384
5297.31 1459
5297.99 1344
5298.68 1426
5299.37 1453
5300.05 1562
5300.74 1468
5301.43 1495
5302.11 1559
5302.80 1597
5303.49 1637
5304.18 1545
5304.86 1493
5305.55 1532
5306.24 1614
5306.92 1614
5307.61 1518
5308.30 1500
5308.99 1430
5309.67 1449
5310.36 1484
5311.05 1494
5311.74 1544
5312.42 1502
5313.11 1395
5313.80 1392
5314.49 1390
5315.18 1526
5315.86 1668
5316.55 1611
5317.24 1459
5317.93 1451
5318.62 1514
5319.30 1503
5319.99 1349
5320.68 1456
5321.37 1449
5322.06 1550
5322.74 1602
5323.43 1574
5324.12 1624
5324.81 1592
5325.50 1599
5326.19 1562
5326.88 1525
5327.56 1512
5328.25 1543
5328.94 1456
5329.63 1728
5330.32 1602
5331.01 1481
5331.70 1365
5332.39 1442
5333.07 1482
5333.76 1512
5334.45 1497
5335.14 1542
5335.83 1570
5336.52 1474
5337.21 1472
5337.90 1525
5338.59 1611
5339.28 1543
5339.97 1593
5340.66 1713
5341.35 1650
5342.04 1657
5342.73 1766
5343.42 1646
5344.10 1590
5344.79 1778
5345.48 1760
5346.17 1732
5346.86 1915
5347.55 1898
5348.24 1868
5348.93 1914
5349.62 2085
5350.31 2062
5351.00 2178
5351.69 2331
5352.39 2413
5353.08 2581
5353.77 2896
5354.46 2908
5355.15 3046
5355.84 3244
5356.53 3458
5357.22 3372
5357.91 3293
5358.60 3208
5359.29 3305
5359.98 2934
5360.67 2553
5361.36 2334
5362.05 2107
5362.74 1978
5363.44 1809
5364.13 1641
5364.82 1594
5365.51 1526
5366.20 1707
5366.89 1642
5367.58 1618
5368.27 1477
5368.96 1464
5369.66 1524
5370.35 1606
5371.04 1598
5371.73 1525
5372.42 1513
5373.11 1524
5373.81 1499
5374.50 1442
5375.19 1559
5375.88 1420
5376.57 1430
5377.26 1408
5377.96 1449
5378.65 1409
5379.34 1369
5380.03 1351
5380.72 1492
5381.42 1348
5382.11 1346
5382.80 1294
5383.49 1333
5384.18 1445
5384.88 1424
5385.57 1398
5386.26 1442
5386.95 1495
5387.65 1558
5388.34 1475
5389.03 1397
5389.72 1395
5390.42 1501
5391.11 1516
5391.80 1547
5392.50 1488
5393.19 1583
5393.88 1475
5394.57 1478
5395.27 1467
5395.96 1414
5396.65 1538
5397.35 1523
5398.04 1490
5398.73 1500
5399.43 1423
5400.12 1448
5400.81 1435
5401.51 1448
5402.20 1473
5402.89 1471
5403.59 1443
5404.28 1325
5404.97 1325
5405.67 1340
5406.36 1428
5407.06 1353
5407.75 1330
5408.44 1372
5409.14 1474
5409.83 1355
5410.53 1441
5411.22 1372
5411.91 1418
5412.61 1392
5413.30 1501
5414.00 1431
5414.69 1477
5415.38 1436
5416.08 1385
5416.77 1397
5417.47 1488
5418.16 1423
5418.86 1425
5419.55 1439
5420.25 1250
5420.94 1379
5421.64 1411
5422.33 1391
5423.03 1452
5423.72 1413
5424.41 1307
5425.11 1346
5425.80 1475
5426.50 1556
5427.19 1464
5427.89 1446
5428.59 1362
5429.28 1350
5429.98 1401
5430.67 1406
5431.37 1412
5432.06 1320
5432.76 1275
5433.45 1354
5434.15 1340
5434.84 1390
5435.54 1414
5436.23 1421
5436.93 1392
5437.63 1438
5438.32 1385
5439.02 1424
5439.71 1406
5440.41 1579
5441.11 1608
5441.80 1447
5442.50 1442
5443.19 1621
5443.89 1476
5444.59 1643
5445.28 1614
5445.98 1592
5446.68 1659
5447.37 1571
5448.07 1596
5448.76 1651
5449.46 1594
5450.16 1654
5450.85 1620
5451.55 1803
5452.25 1777
5452.94 1812
5453.64 1903
5454.34 1966
5455.03 1779
5455.73 1819
5456.43 1823
5457.13 1891
5457.82 1828
5458.52 1648
5459.22 1600
5459.91 1541
5460.61 1581
5461.31 1561
5462.01 1434
5462.70 1458
5463.40 1500
5464.10 1589
5464.80 1545
5465.49 1509
5466.19 1616
5466.89 1609
5467.59 1777
5468.28 1717
5468.98 1692
5469.68 1738
5470.38 1764
5471.07 1707
5471.77 1698
5472.47 1600
5473.17 1687
5473.87 1697
5474.56 1714
5475.26 1708
5475.96 1760
5476.66 1780
5477.36 1801
5478.06 1827
5478.75 1728
5479.45 1749
5480.15 1925
5480.85 1888
5481.55 1894
5482.25 1919
5482.95 1982
5483.64 2183
5484.34 2217
5485.04 2198
5485.74 2343
5486.44 2281
5487.14 2369
5487.84 2286
5488.54 2117
5489.23 2262
5489.93 2131
5490.63 2030
5491.33 2126
5492.03 2049
5492.73 1979
5493.43 1894
5494.13 2093
5494.83 2116
5495.53 2201
5496.23 2087
5496.93 2174
5497.63 2098
5498.33 2163
5499.03 2074
5499.73 2162
5500.43 2189
5501.13 2255
5501.83 2268
5502.53 2546
5503.23 2574
5503.93 2827
5504.63 2908
5505.33 3103
5506.03 3298
5506.73 3315
5507.43 3602
5508.13 3381
5508.83 3353
5509.53 3238
5510.23 2840
5510.93 2653
5511.63 2458
5512.33 2287
5513.03 2284
5513.73 2196
5514.43 2233
5515.13 2145
5515.83 2121
5516.53 2189
5517.23 2040
5517.93 1954
5518.64 1980
5519.34 1888
5520.04 2003
5520.74 1976
5521.44 1796
5522.14 1775
5522.84 1880
5523.54 1807
5524.24 1888
5524.95 1824
5525.65 1772
5526.35 1777
5527.05 1865
5527.75 1844
5528.45 1812
5529.15 1719
5529.86 1632
5530.56 1652
5531.26 1575
5531.96 1458
5532.66 1462
5533.36 1480
5534.07 1510
5534.77 1453
5535.47 1380
5536.17 1383
5536.87 1389
5537.58 1420
5538.28 1387
5538.98 1314
5539.68 1464
5540.39 1497
5541.09 1397
5541.79 1432
5542.49 1503
5543.20 1509
5543.90 1423
5544.60 1479
5545.30 1409
5546.01 1457
5546.71 1439
5547.41 1392
5548.11 1446
5548.82 1464
5549.52 1505
5550.22 1424
5550.93 1532
5551.63 1633
5552.33 1455
5553.03 1416
5553.74 1538
5554.44 1533
5555.14 1485
5555.85 1460
5556.55 1420
5557.25 1412
5557.96 1426
5558.66 1463
5559.36 1380
5560.07 1366
5560.77 1364
5561.48 1410
5562.18 1363
5562.88 1339
5563.59 1397
5564.29 1372
5564.99 1367
5565.70 1390
5566.40 1407
5567.11 1327
5567.81 1419
5568.51 1422
5569.22 1470
5569.92 1550
5570.63 1558
5571.33 1483
5572.04 1415
5572.74 1401
5573.44 1460
5574.15 1524
5574.85 1431
5575.56 1407
5576.26 1365
5576.97 1407
5577.67 1385
5578.38 1449
5579.08 1520
5579.79 1645
5580.49 1536
5581.20 1504
5581.90 1522
5582.61 1457
5583.31 1370
5584.02 1406
5584.72 1428
5585.43 1462
5586.13 1378
5586.84 1299
5587.54 1395
5588.25 1431
5588.95 1323
5589.66 1333
5590.36 1436
5591.07 1300
5591.77 1437
5592.48 1369
5593.19 1426
5593.89 1503
5594.60 1367
5595.30 1252
5596.01 1367
5596.71 1382
5597.42 1335
5598.13 1306
5598.83 1295
5599.54 1284
5600.24 1318
5600.95 1319
5601.66 1292
5602.36 1289
5603.07 1287
5603.78 1350
5604.48 1286
5605.19 1292
5605.89 1240
5606.60 1266
5607.31 1205
5608.01 1177
5608.72 1200
5609.43 1226
5610.13 1179
5610.84 1253
5611.55 1178
5612.25 1228
5612.96 1270
5613.67 1248
5614.38 1391
5615.08 1405
5615.79 1350
5616.50 1337
5617.20 1290
5617.91 1239
5618.62 1325
5619.33 1311
5620.03 1284
5620.74 1293
5621.45 1274
5622.15 1398
5622.86 1402
5623.57 1360
5624.28 1313
5624.99 1303
5625.69 1223
5626.40 1345
5627.11 1281
5627.82 1281
5628.52 1263
5629.23 1250
5629.94 1226
5630.65 1222
5631.36 1175
5632.06 1283
5632.77 1289
5633.48 1259
5634.19 1376
5634.90 1179
5635.61 1250
5636.31 1330
5637.02 1303
5637.73 1255
5638.44 1269
5639.15 1240
5639.86 1248
5640.56 1231
5641.27 1269
5641.98 1287
5642.69 1280
5643.40 1333
5644.11 1366
5644.82 1445
5645.53 1456
5646.24 1410
5646.94 1354
5647.65 1419
5648.36 1335
5649.07 1459
5649.78 1501
5650.49 1508
5651.20 1317
5651.91 1267
5652.62 1308
5653.33 1412
5654.04 1446
5654.75 1355
5655.46 1328
5656.17 1297
5656.88 1350
5657.59 1382
5658.30 1375
5659.01 1437
5659.71 1595
5660.42 1449
5661.13 1475
5661.84 1453
5662.55 1434
5663.26 1386
5663.97 1539
5664.69 1593
5665.40 1563
5666.11 1590
5666.82 1353
5667.53 1313
5668.24 1388
5668.95 1342
5669.66 1345
5670.37 1411
5671.08 1380
5671.79 1362
5672.50 1377
5673.21 1343
5673.92 1314
5674.63 1379
5675.34 1489
5676.05 1509
5676.76 1505
5677.48 1409
5678.19 1393
5678.90 1349
5679.61 1423
5680.32 1359
5681.03 1257
5681.74 1297
5682.45 1408
5683.16 1451
5683.88 1335
5684.59 1255
5685.30 1403
5686.01 1414
5686.72 1322
5687.43 1300
5688.15 1311
5688.86 1359
5689.57 1398
5690.28 1299
5690.99 1271
5691.70 1258
5692.42 1286
5693.13 1335
5693.84 1403
5694.55 1387
5695.26 1259
5695.98 1219
5696.69 1249
5697.40 1211
5698.11 1420
5698.82 1309
5699.54 1220
5700.25 1356
5700.96 1195
5701.67 1197
5702.39 1291
5703.10 1326
5703.81 1333
5704.52 1256
5705.24 1255
5705.95 1232
5706.66 1263
5707.38 1248
5708.09 1220
5708.80 1180
5709.51 1236
5710.23 1302
5710.94 1229
5711.65 1161
5712.37 1237
5713.08 1223
5713.79 1231
5714.51 1284
5715.22 1235
5715.93 1210
5716.65 1328
5717.36 1230
5718.07 1250
5718.79 1202
5719.50 1293
5720.21 1282
5720.93 1246
5721.64 1254
5722.36 1257
5723.07 1248
5723.78 1275
5724.50 1200
5725.21 1300
5725.92 1266
5726.64 1226
5727.35 1314
5728.07 1367
5728.78 1374
5729.50 1362
5730.21 1437
5730.92 1501
5731.64 1496
5732.35 1466
5733.07 1640
5733.78 1611
5734.50 1617
5735.21 1558
5735.93 1544
5736.64 1556
5737.35 1580
5738.07 1543
5738.78 1442
5739.50 1415
5740.21 1406
5740.93 1381
5741.64 1422
5742.36 1459
5743.07 1551
5743.79 1436
5744.50 1352
5745.22 1423
5745.93 1362
5746.65 1385
5747.37 1318
5748.08 1327
5748.80 1441
5749.51 1353
5750.23 1448
5750.94 1409
5751.66 1288
5752.37 1371
5753.09 1523
5753.81 1465
5754.52 1571
5755.24 1449
5755.95 1509
5756.67 1649
5757.38 1704
5758.10 1751
5758.82 1845
5759.53 1887
5760.25 1924
5760.96 1931
5761.68 1846
5762.40 1888
5763.11 1947
5763.83 1793
5764.55 1773
5765.26 1731
5765.98 1678
5766.70 1696
5767.41 1530
5768.13 1571
5768.85 1593
5769.56 1587
5770.28 1617
5771.00 1644
5771.71 1578
5772.43 1587
5773.15 1530
5773.86 1561
5774.58 1647
5775.30 1726
5776.01 1698
5776.73 1706
5777.45 1750
5778.17 1586
5778.88 1647
5779.60 1753
5780.32 1636
5781.04 1681
5781.75 1729
5782.47 1843
5783.19 1788
5783.91 1804
5784.62 1916
5785.34 1795
5786.06 2010
5786.78 1981
5787.49 1897
5788.21 1958
5788.93 1941
5789.65 2026
5790.37 1895
5791.08 1991
5791.80 2222
5792.52 2267
5793.24 2245
5793.96 2143
5794.68 2362
5795.39 2277
5796.11 2351
5796.83 2519
5797.55 2626
5798.27 2737
5798.99 2807
5799.70 2825
5800.42 3005
5801.14 3240
5801.86 3689
5802.58 4221
5803.30 5050
5804.02 5645
5804.74 6650
5805.45 7324
5806.17 7697
5806.89 8215
5807.61 8178
5808.33 7871
5809.05 7174
5809.77 6184
5810.49 5542
5811.21 4652
5811.93 4214
5812.65 3760
5813.37 3564
5814.09 3339
5814.81 3439
5815.52 3294
5816.24 3370
5816.96 3254
5817.68 3190
5818.40 3143
5819.12 3154
5819.84 3068
5820.56 3059
5821.28 3156
5822.00 3034
5822.72 2976
5823.44 3167
5824.16 3063
5824.88 2839
5825.60 2867
5826.32 2827
5827.04 2623
5827.76 2660
5828.48 2477
5829.21 2350
5829.93 2229
5830.65 2232
5831.37 2282
5832.09 2161
5832.81 2177
5833.53 2183
5834.25 2169
5834.97 2046
5835.69 2039
5836.41 2033
5837.13 2072
5837.85 1973
5838.57 1938
5839.30 1864
5840.02 1827
5840.74 1930
5841.46 1912
5842.18 1844
5842.90 1782
5843.62 1775
5844.34 1777
5845.07 1945
5845.79 1870
5846.51 1771
5847.23 1882
5847.95 1866
5848.67 1793
5849.39 1804
5850.12 1805
5850.84 1734
5851.56 1683
5852.28 1659
5853.00 1634
5853.73 1638
5854.45 1706
5855.17 1600
5855.89 1541
5856.61 1590
5857.34 1792
5858.06 1643
5858.78 1554
5859.50 1653
5860.23 1641
5860.95 1613
5861.67 1684
5862.39 1591
5863.11 1586
5863.84 1675
5864.56 1587
5865.28 1653
5866.01 1600
5866.73 1661
5867.45 1637
5868.17 1604
5868.90 1585
5869.62 1581
5870.34 1694
5871.07 1652
5871.79 1682
5872.51 1569
5873.23 1714
5873.96 1726
5874.68 1621
5875.40 1585
5876.13 1539
5876.85 1569
5877.57 1625
5878.30 1632
5879.02 1664
5879.74 1687
5880.47 1633
5881.19 1685
5881.92 1535
5882.64 1555
5883.36 1621
5884.09 1583
5884.81 1609
5885.53 1621
5886.26 1550
5886.98 1515
5887.71 1514
5888.43 1464
5889.15 1599
5889.88 1507
5890.60 1530
5891.33 1552
5892.05 1571
5892.78 1509
5893.50 1559
5894.23 1436
5894.95 1393
5895.67 1393
5896.40 1403
5897.12 1377
5897.85 1375
5898.57 1442
5899.30 1393
5900.02 1458
5900.75 1446
5901.47 1434
5902.20 1396
5902.92 1573
5903.65 1468
5904.37 1525
5905.10 1398
5905.82 1340
5906.55 1433
5907.27 1306
5908.00 1335
5908.72 1367
5909.45 1416
5910.17 1388
5910.90 1492
5911.62 1474
5912.35 1441
5913.08 1362
5913.80 1364
5914.53 1434
5915.25 1417
5915.98 1354
5916.70 1347
5917.43 1392
5918.16 1342
5918.88 1411
5919.61 1320
5920.33 1328
5921.06 1389
5921.79 1409
5922.51 1424
5923.24 1510
5923.97 1368
5924.69 1349
5925.42 1340
5926.14 1453
5926.87 1417
5927.60 1408
5928.32 1324
5929.05 1425
5929.78 1560
5930.50 1454
5931.23 1432
5931.96 1458
5932.68 1492
5933.41 1486
5934.14 1380
5934.86 1472
5935.59 1453
5936.32 1587
5937.05 1563
5937.77 1485
5938.50 1487
5939.23 1577
5939.95 1608
5940.68 1553
5941.41 1597
5942.14 1624
5942.86 1744
5943.59 1699
5944.32 1655
5945.05 1761
5945.77 1692
5946.50 1702
5947.23 1740
5947.96 1827
5948.68 1766
5949.41 1611
5950.14 1718
5950.87 1695
5951.60 1780
5952.32 1750
5953.05 1768
5953.78 1795
5954.51 1837
5955.24 1912
5955.96 1875
5956.69 1861
5957.42 1847
5958.15 1926
5958.88 1872
5959.61 1879
5960.33 1944
5961.06 2078
5961.79 1974
5962.52 1897
5963.25 1817
5963.98 1894
5964.71 1891
5965.44 1872
5966.16 1941
5966.89 1918
5967.62 2069
5968.35 2132
5969.08 2145
5969.81 2309
5970.54 2360
5971.27 2398
5972.00 2558
5972.73 2632
5973.46 2422
5974.18 2479
5974.91 2411
5975.64 2429
5976.37 2438
5977.10 2432
5977.83 2308
5978.56 2290
5979.29 2219
5980.02 2136
5980.75 2062
5981.48 2159
5982.21 2197
5982.94 2270
5983.67 2302
5984.40 2218
5985.13 2219
5985.86 2330
5986.59 2317
5987.32 2346
5988.05 2360
5988.78 2403
5989.51 2365
5990.24 2335
5990.97 2291
5991.70 2358
5992.43 2314
5993.16 2380
5993.89 2279
5994.62 2408
5995.35 2474
5996.09 2329
5996.82 2225
5997.55 2450
5998.28 2471
5999.01 2496
5999.74 2441
6000.47 2313
6001.20 2373
6001.93 2467
6002.66 2406
6003.39 2419
6004.13 2564
6004.86 2524
6005.59 2473
6006.32 2309
6007.05 2345
6007.78 2455
6008.51 2387
6009.25 2407
6009.98 2414
6010.71 2478
6011.44 2563
6012.17 2619
6012.90 2661
6013.64 2979
6014.37 3289
6015.10 3441
6015.83 3612
6016.56 3954
6017.29 4296
6018.03 4400
6018.76 4320
6019.49 4478
6020.22 4547
6020.96 4479
6021.69 4125
6022.42 3750
6023.15 3553
6023.88 3233
6024.62 2977
6025.35 2723
6026.08 2579
6026.81 2429
6027.55 2338
6028.28 2325
6029.01 2257
6029.75 2232
6030.48 2150
6031.21 2144
6031.94 2108
6032.68 2074
6033.41 1970
6034.14 2067
6034.88 1996
6035.61 2047
6036.34 1943
6037.07 1987
6037.81 1954
6038.54 1976
6039.27 1890
6040.01 1943
6040.74 1937
6041.47 1903
6042.21 1890
6042.94 1931
6043.68 2005
6044.41 1942
6045.14 1966
6045.88 2030
6046.61 2082
6047.34 2117
6048.08 2019
6048.81 2048
6049.55 2109
6050.28 2011
6051.01 2067
6051.75 2053
6052.48 2191
6053.22 2104
6053.95 2127
6054.68 2232
6055.42 2233
6056.15 2195
6056.89 2119
6057.62 2089
6058.36 2156
6059.09 2135
6059.83 2288
6060.56 2222
6061.29 2162
6062.03 2196
6062.76 2162
6063.50 2145
6064.23 2065
6064.97 2096
6065.70 2166
6066.44 2163
6067.17 2096
6067.91 2074
6068.64 2004
6069.38 2087
6070.11 1974
6070.85 1970
6071.58 2019
6072.32 1994
6073.06 1929
6073.79 1894
6074.53 1991
6075.26 1875
6076.00 1830
6076.73 1889
6077.47 1870
6078.20 1954
6078.94 1938
6079.68 1950
6080.41 1847
6081.15 1826
6081.88 1900
6082.62 1864
6083.35 1902
6084.09 1854
6084.83 1841
6085.56 1783
6086.30 1815
6087.04 1835
6087.77 1876
6088.51 1817
6089.24 1854
6089.98 1763
6090.72 1942
6091.45 1876
6092.19 1777
6092.93 1815
6093.66 1745
6094.40 1742
6095.14 1784
6095.87 1861
6096.61 1813
6097.35 1766
6098.08 1870
6098.82 1842
6099.56 1869
6100.29 1795
6101.03 1776
6101.77 1828
6102.51 1804
6103.24 1722
6103.98 1767
6104.72 1782
6105.46 1681
6106.19 1715
6106.93 1783
6107.67 1790
6108.41 1821
6109.14 1757
6109.88 1726
6110.62 1831
6111.36 1821
6112.09 1753
6112.83 1835
6113.57 1789
6114.31 1750
6115.04 1868
6115.78 1706
6116.52 1724
6117.26 1802
6118.00 1822
6118.73 1922
6119.47 1860
6120.21 1820
6120.95 1936
6121.69 1973
6122.43 2134
6123.16 2098
6123.90 1886
6124.64 1878
6125.38 1991
6126.12 1945
6126.86 1915
6127.60 2047
6128.33 1913
6129.07 1984
6129.81 1984
6130.55 1953
6131.29 2053
6132.03 2047
6132.77 1920
6133.51 1916
6134.25 2047
6134.98 1941
6135.72 1994
6136.46 1999
6137.20 2013
6137.94 2075
6138.68 2077
6139.42 2116
6140.16 2115
6140.90 2097
6141.64 2242
6142.38 2071
6143.12 2044
6143.86 2065
6144.60 2097
6145.34 2089
6146.08 2060
6146.82 2170
6147.56 2157
6148.30 2201
6149.04 2207
6149.78 2163
6150.52 2131
6151.26 2290
6152.00 2136
6152.74 2220
6153.48 2201
6154.22 2221
6154.96 2216
6155.70 2199
6156.44 2180
6157.18 2336
6157.92 2461
6158.66 2438
6159.40 2316
6160.14 2362
6160.88 2456
6161.62 2322
6162.36 2404
6163.10 2493
6163.85 2555
6164.59 2498
6165.33 2600
6166.07 2653
6166.81 2640
6167.55 2698
6168.29 2866
6169.03 2890
6169.77 3037
6170.51 3039
6171.26 3179
6172.00 3277
6172.74 3408
6173.48 3473
6174.22 3523
6174.96 3674
6175.70 3659
6176.45 3361
6177.19 3437
6177.93 3323
6178.67 3287
6179.41 3285
6180.16 3256
6180.90 3092
6181.64 3037
6182.38 3146
6183.12 3079
6183.87 3205
6184.61 3130
6185.35 3243
6186.09 3277
6186.83 3286
6187.58 3305
6188.32 3379
6189.06 3267
6189.80 3433
6190.55 3402
6191.29 3437
6192.03 3485
6192.77 3435
6193.52 3453
6194.26 3543
6195.00 3531
6195.74 3509
6196.49 3461
6197.23 3684
6197.97 3980
6198.72 4091
6199.46 4024
6200.20 4057
6200.94 4231
6201.69 4335
6202.43 4263
6203.17 4345
6203.92 4110
6204.66 4252
6205.40 4234
6206.15 4274
6206.89 4389
6207.63 4333
6208.38 4655
6209.12 5012
6209.87 5683
6210.61 6486
6211.35 7484
6212.10 8630
6212.84 10068
6213.58 11400
6214.33 13110
6215.07 14427
6215.82 15092
6216.56 15232
6217.30 14994
6218.05 14299
6218.79 12652
6219.54 11143
6220.28 9713
6221.02 7942
6221.77 6792
6222.51 5846
6223.26 5180
6224.00 4582
6224.75 4422
6225.49 4132
6226.24 4060
6226.98 3938
6227.73 3987
6228.47 4148
6229.21 4342
6229.96 4773
6230.70 4740
6231.45 4883
6232.19 5086
6232.94 4811
6233.68 4411
6234.43 4405
6235.17 4056
6235.92 3473
6236.67 3483
6237.41 3224
6238.16 3055
6238.90 2866
6239.65 2959
6240.39 2821
6241.14 2904
6241.88 3015
6242.63 2981
6243.37 2865
6244.12 3071
6244.87 3034
6245.61 3131
6246.36 3021
6247.10 3179
6247.85 3272
6248.59 3289
6249.34 3195
6250.09 3287
6250.83 3463
6251.58 3589
6252.33 3559
6253.07 3812
6253.82 3813
6254.56 3896
6255.31 4296
6256.06 4034
6256.80 3878
6257.55 4070
6258.30 3918
6259.04 3737
6259.79 3543
6260.54 3442
6261.28 3323
6262.03 3362
6262.78 3415
6263.52 3440
6264.27 3393
6265.02 3337
6265.76 3265
6266.51 3356
6267.26 3332
6268.01 3054
6268.75 3091
6269.50 3141
6270.25 2962
6270.99 3009
6271.74 3154
6272.49 3221
6273.24 3149
6273.98 3145
6274.73 3161
6275.48 3158
6276.23 3100
6276.97 3176
6277.72 3131
6278.47 3096
6279.22 3068
6279.96 3295
6280.71 3324
6281.46 3221
6282.21 3505
6282.96 3436
6283.70 3282
6284.45 3297
6285.20 3400
6285.95 3390
6286.70 3121
6287.45 3029
6288.19 2999
6288.94 2798
6289.69 2676
6290.44 2749
6291.19 2631
6291.94 2465
6292.68 2597
6293.43 2623
6294.18 2697
6294.93 2602
6295.68 2480
6296.43 2640
6297.18 2576
6297.93 2617
6298.67 2526
6299.42 2456
6300.17 2515
6300.92 2351
6301.67 2380
6302.42 2481
6303.17 2488
6303.92 2485
6304.67 2538
6305.42 2506
6306.17 2400
6306.92 2460
6307.67 2352
6308.41 2256
6309.16 2224
6309.91 2190
6310.66 2247
6311.41 2259
6312.16 2317
6312.91 2275
6313.66 2418
6314.41 2445
6315.16 2330
6315.91 2266
6316.66 2348
6317.41 2324
6318.16 2324
6318.91 2318
6319.66 2307
6320.41 2272
6321.16 2308
6321.91 2406
6322.66 2472
6323.41 2422
6324.16 2299
6324.92 2209
6325.67 2191
6326.42 2223
6327.17 2163
6327.92 2102
6328.67 2088
6329.42 2079
6330.17 2055
6330.92 2066
6331.67 2094
6332.42 2060
6333.17 1947
6333.92 2014
6334.68 1902
6335.43 1875
6336.18 1945
6336.93 1964
6337.68 1948
6338.43 1794
6339.18 1847
6339.93 2003
6340.69 2004
6341.44 1912
6342.19 1907
6342.94 1960
6343.69 2027
6344.44 1854
6345.20 1934
6345.95 1980
6346.70 1924
6347.45 2081
6348.20 1896
6348.95 1828
6349.71 1957
6350.46 1953
6351.21 1842
6351.96 1883
6352.71 1968
6353.47 1932
6354.22 1997
6354.97 2089
6355.72 2017
6356.48 1967
6357.23 2068
6357.98 2182
6358.73 2160
6359.49 2135
6360.24 2150
6360.99 2209
6361.74 2237
6362.50 2145
6363.25 2059
6364.00 2128
6364.76 2087
6365.51 2014
6366.26 1962
6367.01 1916
6367.77 1858
6368.52 1910
6369.27 1933
6370.03 1987
6370.78 2029
6371.53 1926
6372.29 1967
6373.04 1985
6373.79 1883
6374.55 2022
6375.30 1991
6376.05 1954
6376.81 2060
6377.56 2001
6378.31 1926
6379.07 1885
6379.82 1880
6380.58 1874
6381.33 1919
6382.08 1929
6382.84 1935
6383.59 1894
6384.35 1810
6385.10 1799
6385.85 1710
6386.61 1772
6387.36 1815
6388.12 1843
6388.87 1935
6389.62 1881
6390.38 1888
6391.13 1787
6391.89 1817
6392.64 1857
6393.40 1852
6394.15 1866
6394.91 1890
6395.66 1865
6396.42 1836
6397.17 1840
6397.93 1961
6398.68 1924
6399.44 1897
6400.19 1845
6400.95 1936
6401.70 1873
6402.46 1724
6403.21 1783
6403.97 1828
6404.72 1880
6405.48 1786
6406.23 1754
6406.99 1657
6407.74 1481
6408.50 1654
6409.25 1693
6410.01 1694
6410.76 1710
6411.52 1638
6412.28 1671
6413.03 1634
6413.79 1687
6414.54 1710
6415.30 1757
6416.05 1669
6416.81 1668
6417.57 1691
6418.32 1825
6419.08 1721
6419.83 1781
6420.59 1857
6421.35 1797
6422.10 1714
6422.86 1666
6423.62 1764
6424.37 1682
6425.13 1621
6425.89 1611
6426.64 1692
6427.40 1648
6428.15 1645
6428.91 1745
6429.67 1770
6430.42 1857
6431.18 1728
6431.94 1714
6432.70 1713
6433.45 1714
6434.21 1762
6434.97 1686
6435.72 1634
6436.48 1603
6437.24 1597
6437.99 1600
6438.75 1638
6439.51 1674
6440.27 1710
6441.02 1815
6441.78 1805
6442.54 1718
6443.30 1716
6444.05 1884
6444.81 1760
6445.57 1796
6446.33 1779
6447.08 1808
6447.84 1786
6448.60 1718
6449.36 1796
6450.12 1753
6450.87 1812
6451.63 1685
6452.39 1782
6453.15 1903
6453.91 1744
6454.66 1735
6455.42 1730
6456.18 1657
6456.94 1791
6457.70 1837
6458.46 1793
6459.21 1800
6459.97 1912
6460.73 1828
6461.49 1785
6462.25 1781
6463.01 1859
6463.77 1853
6464.52 1792
6465.28 1871
6466.04 1883
6466.80 1818
6467.56 1915
6468.32 1893
6469.08 1957
6469.84 1913
6470.60 1877
6471.36 1867
6472.11 1859
6472.87 1927
6473.63 1852
6474.39 2101
6475.15 2038
6475.91 2015
6476.67 2057
6477.43 2105
6478.19 2161
6478.95 2063
6479.71 2082
6480.47 2063
6481.23 2014
6481.99 2077
6482.75 2179
6483.51 2138
6484.27 2122
6485.03 2137
6485.79 2188
6486.55 2152
6487.31 2058
6488.07 2104
6488.83 2029
6489.59 2131
6490.35 2199
6491.11 2282
6491.87 2373
6492.63 2288
6493.39 2277
6494.15 2304
6494.91 2415
6495.67 2603
6496.43 2539
6497.19 2582
6497.95 2564
6498.71 2629
6499.48 2744
6500.24 2766
6501.00 2785
6501.76 2882
6502.52 2880
6503.28 2860
6504.04 2770
6504.80 2904
6505.56 2968
6506.32 2865
6507.09 2914
6507.85 2910
6508.61 2865
6509.37 2799
6510.13 2971
6510.89 2953
6511.65 3020
6512.42 3164
6513.18 3252
6513.94 3316
6514.70 3383
6515.46 3413
6516.22 3416
6516.99 3425
6517.75 3498
6518.51 3417
6519.27 3482
6520.03 3435
6520.80 3371
6521.56 3442
6522.32 3509
6523.08 3522
6523.84 3481
6524.61 3603
6525.37 3683
6526.13 3733
6526.89 3770
6527.66 4015
6528.42 4063
6529.18 4174
6529.94 4424
6530.71 4585
6531.47 4588
6532.23 4732
6533.00 5091
6533.76 5201
6534.52 5140
6535.28 5091
6536.05 5231
6536.81 5086
6537.57 5263
6538.34 5647
6539.10 6033
6539.86 6822
6540.63 7796
6541.39 8663
6542.15 9378
6542.92 10691
6543.68 11471
6544.44 11563
6545.21 10555
6545.97 9732
6546.73 8752
6547.50 7504
6548.26 6460
6549.02 5361
6549.79 4759
6550.55 4135
6551.31 3641
6552.08 3279
6552.84 3255
6553.61 3104
6554.37 3076
6555.13 3048
6555.90 2982
6556.66 2922
6557.43 3040
6558.19 3071
6558.96 2943
6559.72 2909
6560.48 2836
6561.25 2709
6562.01 2914
6562.78 2720
6563.54 2734
6564.31 2673
6565.07 2703
6565.84 2755
6566.60 2811
6567.37 2814
6568.13 2852
6568.90 2987
6569.66 2981
6570.43 3068
6571.19 2992
6571.96 3114
6572.72 3282
6573.49 3321
6574.25 3135
6575.02 3055
6575.78 2992
6576.55 3189
6577.31 3269
6578.08 3109
6578.84 3198
6579.61 3344
6580.37 3457
6581.14 3451
6581.91 3625
6582.67 3504
6583.44 3674
6584.20 3808
6584.97 3819
6585.73 4014
6586.50 4109
6587.27 4017
6588.03 4031
6588.80 4019
6589.56 3673
6590.33 3610
6591.10 3733
6591.86 3666
6592.63 3594
6593.39 3528
6594.16 3445
6594.93 3519
6595.69 3467
6596.46 3623
6597.23 3810
6597.99 3999
6598.76 4164
6599.53 4382
6600.29 4499
6601.06 4594
6601.83 4633
6602.59 4634
6603.36 4661
6604.13 4612
6604.89 4222
6605.66 4035
6606.43 3947
6607.20 3711
6607.96 3460
6608.73 3310
6609.50 3180
6610.26 3047
6611.03 2986
6611.80 3062
6612.57 2867
6613.33 2922
6614.10 2976
6614.87 2802
6615.64 2830
6616.40 2942
6617.17 2807
6617.94 2834
6618.71 2681
6619.48 2623
6620.24 2692
6621.01 2591
6621.78 2610
6622.55 2648
6623.32 2595
6624.08 2653
6624.85 2718
6625.62 2576
6626.39 2422
6627.16 2622
6627.92 2714
6628.69 2640
6629.46 2682
6630.23 2771
6631.00 2750
6631.77 2720
6632.54 2671
6633.30 2620
6634.07 2595
6634.84 2474
6635.61 2513
6636.38 2633
6637.15 2659
6637.92 2845
6638.69 2897
6639.45 3091
6640.22 3168
6640.99 3160
6641.76 3188
6642.53 3282
6643.30 3101
6644.07 3120
6644.84 2980
6645.61 2796
6646.38 2752
6647.15 2637
6647.92 2532
6648.69 2444
6649.46 2378
6650.22 2385
6650.99 2323
6651.76 2220
6652.53 2300
6653.30 2301
6654.07 2321
6654.84 2347
6655.61 2419
6656.38 2500
6657.15 2466
6657.92 2427
6658.69 2416
6659.46 2415
6660.23 2483
6661.00 2242
6661.77 2260
6662.54 2233
6663.31 2214
6664.09 2119
6664.86 2134
6665.63 2218
6666.40 2141
6667.17 2119
6667.94 2126
6668.71 2110
6669.48 2105
6670.25 2077
6671.02 2082
6671.79 2173
6672.56 2304
6673.33 2309
6674.10 2192
6674.88 2155
6675.65 2237
6676.42 2173
6677.19 2109
6677.96 2144
6678.73 2129
6679.50 2230
6680.27 2138
6681.05 2286
6681.82 2207
6682.59 2315
6683.36 2367
6684.13 2148
6684.90 2162
6685.67 1986
6686.45 2110
6687.22 2121
6687.99 2293
6688.76 2331
6689.53 2451
6690.31 2413
6691.08 2480
6691.85 2537
6692.62 2607
6693.39 2549
6694.17 2495
6694.94 2446
6695.71 2355
6696.48 2227
6697.25 2153
6698.03 2118
6698.80 2172
6699.57 2097
6700.34 2090
6701.12 2107
6701.89 2001
6702.66 1931
6703.43 2034
6704.21 2029
6704.98 1954
6705.75 1979
6706.53 2025
6707.30 1992
6708.07 2057
6708.84 2029
6709.62 1984
6710.39 1910
6711.16 1874
6711.94 2017
6712.71 1953
6713.48 1954
6714.26 1899
6715.03 1946
6715.80 1913
6716.58 1842
6717.35 1784
6718.12 1881
6718.90 1868
6719.67 1844
6720.45 1914
6721.22 1883
6721.99 1871
6722.77 1802
6723.54 1738
6724.31 1676
6725.09 1697
6725.86 1824
6726.64 1746
6727.41 1717
6728.18 1836
6728.96 1808
6729.73 1834
6730.51 1805
6731.28 1827
6732.06 1731
6732.83 1787
6733.60 1868
6734.38 1771
6735.15 1804
6735.93 1880
6736.70 1744
6737.48 1781
6738.25 1747
6739.03 1649
6739.80 1879
6740.58 1808
6741.35 1831
6742.13 1806
6742.90 1847
6743.68 1965
6744.45 1804
6745.23 1781
6746.00 1853
6746.78 1820
6747.55 1843
6748.33 1907
6749.10 1886
6749.88 1922
6750.65 1947
6751.43 1863
6752.20 1839
6752.98 1872
6753.75 1919
6754.53 2027
6755.31 2043
6756.08 2078
6756.86 2102
6757.63 2113
6758.41 2062
6759.19 2065
6759.96 1970
6760.74 1971
6761.51 1937
6762.29 1874
6763.07 1868
6763.84 1753
6764.62 1857
6765.39 1755
6766.17 1725
6766.95 1727
6767.72 1783
6768.50 1767
6769.28 1757
6770.05 1734
6770.83 1800
6771.61 1772
6772.38 1719
6773.16 1740
6773.94 1787
6774.71 1732
6775.49 1695
6776.27 1784
6777.04 1649
6777.82 1629
6778.60 1676
6779.37 1753
6780.15 1786
6780.93 1799
6781.71 1671
6782.48 1742
6783.26 1821
6784.04 1734
6784.81 1753
6785.59 1820
6786.37 1863
6787.15 1766
6787.92 1858
6788.70 1950
6789.48 2000
6790.26 1886
6791.04 1820
6791.81 1843
6792.59 1882
6793.37 1812
6794.15 1795
6794.92 1739
6795.70 1752
6796.48 1808
6797.26 1679
6798.04 1640
6798.81 1622
6799.59 1677
6800.37 1592
6801.15 1644
6801.93 1774
6802.71 1767
6803.48 1700
6804.26 1791
6805.04 1733
6805.82 1698
6806.60 1638
6807.38 1705
6808.16 1853
6808.94 1815
6809.71 1784
6810.49 1793
6811.27 1817
6812.05 1879
6812.83 1854
6813.61 1756
6814.39 1710
6815.17 1746
6815.95 1739
6816.73 1726
6817.50 1772
6818.28 1722
6819.06 1821
6819.84 1721
6820.62 1681
6821.40 1744
6822.18 1789
6822.96 1811
6823.74 1750
6824.52 1780
6825.30 1753
6826.08 1761
6826.86 1759
6827.64 1713
6828.42 1697
6829.20 1735
6829.98 1784
6830.76 1789
6831.54 1779
6832.32 1650
6833.10 1746
6833.88 1688
6834.66 1753
6835.44 1703
6836.22 1757
6837.00 1753
6837.78 1760
6838.56 1753
6839.34 1741
6840.12 1704
6840.90 1626
6841.68 1719
6842.46 1685
6843.24 1767
6844.03 1793
6844.81 1756
6845.59 1696
6846.37 1624
6847.15 1696
6847.93 1811
6848.71 1702
6849.49 1640
6850.27 1725
6851.05 1646
6851.84 1824
6852.62 1908
6853.40 2003
6854.18 2087
6854.96 2303
6855.74 2733
6856.52 2890
6857.30 2939
6858.09 2927
6858.87 3117
6859.65 2988
6860.43 2929
6861.21 2984
6861.99 2704
6862.78 2450
6863.56 2296
6864.34 2146
6865.12 1968
6865.90 1923
6866.69 1857
6867.47 1877
6868.25 1998
6869.03 1941
6869.82 1969
6870.60 2009
6871.38 2015
6872.16 2146
6872.94 2136
6873.73 2098
6874.51 2167
6875.29 2127
6876.07 2287
6876.86 2225
6877.64 2053
6878.42 2016
6879.21 1976
6879.99 1918
6880.77 2015
6881.55 1994
6882.34 1909
6883.12 1997
6883.90 1991
6884.69 2042
6885.47 2084
6886.25 2139
6887.04 2046
6887.82 2264
6888.60 2119
6889.39 2233
6890.17 2297
6890.95 2387
6891.74 2518
6892.52 2753
6893.30 2801
6894.09 3071
6894.87 3120
6895.65 3083
6896.44 2917
6897.22 2951
6898.01 2847
6898.79 2600
6899.57 2464
6900.36 2501
6901.14 2475
6901.93 2305
6902.71 2279
6903.49 2259
6904.28 2209
6905.06 2206
6905.85 2270
6906.63 2350
6907.42 2344
6908.20 2229
6908.98 2292
6909.77 2343
6910.55 2289
6911.34 2192
6912.12 2340
6912.91 2328
6913.69 2285
6914.48 2311
6915.26 2285
6916.05 2110
6916.83 2113
6917.62 2103
6918.40 2173
6919.19 2130
6919.97 2019
6920.76 2056
6921.54 2184
6922.33 2263
6923.11 2125
6923.90 2269
6924.68 2224
6925.47 2120
6926.25 2169
6927.04 2153
6927.82 2246
6928.61 2143
6929.40 2099
6930.18 2230
6930.97 2226
6931.75 2135
6932.54 2241
6933.32 2231
6934.11 2278
6934.90 2313
6935.68 2431
6936.47 2390
6937.25 2247
6938.04 2540
6938.83 2585
6939.61 2517
6940.40 2703
6941.19 2636
6941.97 2807
6942.76 2698
6943.54 2521
6944.33 2504
6945.12 2553
6945.90 2527
6946.69 2473
6947.48 2471
6948.26 2551
6949.05 2761
6949.84 2825
6950.62 2829
6951.41 2813
6952.20 2913
6952.99 2964
6953.77 2978
6954.56 2835
6955.35 3022
6956.13 2965
6956.92 3028
6957.71 3063
6958.50 2903
6959.28 2788
6960.07 2771
6960.86 2930
6961.64 3046
6962.43 2983
6963.22 2980
6964.01 2984
6964.80 2986
6965.58 3237
6966.37 3215
6967.16 3300
6967.95 3089
6968.73 3078
6969.52 3020
6970.31 3036
6971.10 3130
6971.89 3089
6972.67 3153
6973.46 3184
6974.25 3200
6975.04 3235
6975.83 3348
6976.62 3420
6977.40 3550
6978.19 3575
6978.98 3558
6979.77 3440
6980.56 3698
6981.35 3749
6982.13 3565
6982.92 3539
6983.71 3684
6984.50 3682
6985.29 3907
6986.08 4130
6986.87 4375
6987.66 4730
6988.45 4991
6989.23 5561
6990.02 6182
6990.81 6826
6991.60 7492
6992.39 8141
6993.18 8607
6993.97 8628
6994.76 8411
6995.55 8040
6996.34 7128
6997.13 6538
6997.92 5827
6998.71 5038
6999.50 4656
7000.29 4337
7001.07 4384
7001.86 4707
7002.65 4767
7003.44 5502
7004.23 6176
7005.02 6664
7005.81 7459
7006.60 7937
7007.39 8380
7008.18 8209
7008.97 7986
7009.76 7436
7010.55 6830
7011.34 5947
7012.14 5211
7012.93 4653
7013.72 4106
7014.51 3816
7015.30 3380
7016.09 3112
7016.88 3067
7017.67 3120
7018.46 3188
7019.25 3350
7020.04 3170
7020.83 3262
7021.62 3384
7022.41 3202
7023.20 3173
7024.00 3069
7024.79 2971
7025.58 2825
7026.37 2718
7027.16 2691
7027.95 2598
7028.74 2567
7029.53 2689
7030.32 2700
7031.12 2686
7031.91 2726
7032.70 2735
7033.49 2777
7034.28 2569
7035.07 2571
7035.87 2663
7036.66 2562
7037.45 2581
7038.24 2586
7039.03 2483
7039.82 2456
7040.62 2620
7041.41 2598
7042.20 2571
7042.99 2480
7043.78 2507
7044.58 2661
7045.37 2738
7046.16 2755
7046.95 2713
7047.75 2843
7048.54 2919
7049.33 2800
7050.12 2706
7050.92 2661
7051.71 2713
7052.50 2572
7053.29 2611
7054.09 2810
7054.88 3020
7055.67 2948
7056.46 2962
7057.26 3054
7058.05 3165
7058.84 3039
7059.64 2977
7060.43 2925
7061.22 2673
7062.02 2645
7062.81 2635
7063.60 2466
7064.39 2432
7065.19 2486
7065.98 2501
7066.77 2611
7067.57 2392
7068.36 2501
7069.16 2418
7069.95 2372
7070.74 2359
7071.54 2380
7072.33 2357
7073.12 2537
7073.92 2422
7074.71 2527
7075.51 2483
7076.30 2291
7077.09 2354
7077.89 2403
7078.68 2378
7079.48 2480
7080.27 2416
7081.06 2311
7081.86 2225
7082.65 2310
7083.45 2349
7084.24 2369
7085.04 2345
7085.83 2346
7086.62 2408
7087.42 2342
7088.21 2382
7089.01 2588
7089.80 2539
7090.60 2711
7091.39 2955
7092.19 3033
7092.98 3375
7093.78 3514
7094.57 3831
7095.37 3802
7096.16 3808
7096.96 3737
7097.75 3604
7098.55 3291
7099.34 2939
7100.14 2817
7100.93 2659
7101.73 2412
7102.52 2210
7103.32 2166
7104.11 2023
7104.91 2008
7105.71 2109
7106.50 2072
7107.30 1967
7108.09 1903
7108.89 1953
7109.68 1813
7110.48 1973
7111.28 1952
7112.07 1865
7112.87 1853
7113.66 1870
7114.46 1887
7115.26 1787
7116.05 1697
7116.85 1692
7117.65 1653
7118.44 1627
7119.24 1549
7120.03 1674
7120.83 1734
7121.63 1707
7122.42 1622
7123.22 1690
7124.02 1717
7124.81 1655
7125.61 1610
7126.41 1638
7127.20 1697
7128.00 1778
7128.80 1741
7129.59 1643
7130.39 1668
7131.19 1734
7131.99 1717
7132.78 1739
7133.58 1767
7134.38 1779
7135.17 1678
7135.97 1780
7136.77 1861
7137.57 1779
7138.36 1821
7139.16 1677
7139.96 1711
7140.76 1664
7141.55 1677
7142.35 1663
7143.15 1673
7143.95 1739
7144.74 1733
7145.54 1692
7146.34 1669
7147.14 1724
7147.94 1687
7148.73 1744
7149.53 1736
7150.33 1707
7151.13 1765
7151.93 1810
7152.72 1685
7153.52 1654
7154.32 1616
7155.12 1702
7155.92 1634
7156.72 1642
7157.51 1624
7158.31 1695
7159.11 1783
7159.91 1719
7160.71 1611
7161.51 1626
7162.31 1649
7163.11 1729
7163.90 1701
7164.70 1619
7165.50 1494
7166.30 1608
7167.10 1629
7167.90 1557
7168.70 1482
7169.50 1562
7170.30 1513
7171.10 1469
7171.90 1562
7172.69 1603
7173.49 1551
7174.29 1513
7175.09 1538
7175.89 1565
7176.69 1503
7177.49 1509
7178.29 1515
7179.09 1630
7179.89 1541
7180.69 1505
7181.49 1548
7182.29 1467
7183.09 1508
7183.89 1448
7184.69 1504
7185.49 1554
7186.29 1542
7187.09 1570
7187.89 1655
7188.69 1664
7189.49 1579
7190.29 1610
7191.09 1708
7191.89 1638
7192.69 1710
7193.49 1563
7194.29 1546
7195.09 1482
7195.89 1501
7196.70 1398
7197.50 1488
7198.30 1417
7199.10 1347
7199.90 1425
7200.70 1433
7201.50 1430
7202.30 1390
7203.10 1408
7203.90 1406
7204.70 1371
7205.51 1347
7206.31 1399
7207.11 1415
7207.91 1483
7208.71 1463
7209.51 1411
7210.31 1324
7211.12 1423
7211.92 1393
7212.72 1350
7213.52 1309
7214.32 1409
7215.12 1402
7215.92 1426
7216.73 1465
7217.53 1452
7218.33 1484
7219.13 1483
7219.93 1439
7220.74 1416
7221.54 1485
7222.34 1463
7223.14 1422
7223.94 1419
7224.75 1449
7225.55 1416
7226.35 1455
7227.15 1505
7227.96 1432
7228.76 1457
7229.56 1524
7230.36 1513
7231.17 1424
7231.97 1394
7232.77 1465
7233.57 1488
7234.38 1418
7235.18 1530
7235.98 1454
7236.79 1448
7237.59 1524
7238.39 1548
7239.19 1503
7240.00 1480
7240.80 1491
7241.60 1489
7242.41 1478
7243.21 1497
7244.01 1662
7244.82 1672
7245.62 1746
7246.42 1731
7247.23 1741
7248.03 1731
7248.83 1749
7249.64 1760
7250.44 1691
7251.25 1733
7252.05 1711
7252.85 1683
7253.66 1710
7254.46 1611
7255.27 1641
7256.07 1635
7256.87 1635
7257.68 1656
7258.48 1669
7259.29 1745
7260.09 1713
7260.89 1634
7261.70 1611
7262.50 1684
7263.31 1682
7264.11 1712
7264.92 1740
7265.72 1786
7266.53 1782
7267.33 1804
7268.13 1739
7268.94 1784
7269.74 1888
7270.55 1786
7271.35 1867
7272.16 1905
7272.96 1981
7273.77 2035
7274.57 2057
7275.38 2129
7276.18 2196
7276.99 2097
7277.79 2091
7278.60 2068
7279.40 2074
7280.21 2152
7281.01 2192
7281.82 2033
7282.63 2125
7283.43 2153
7284.24 2344
7285.04 2442
7285.85 2382
7286.65 2618
7287.46 2931
7288.27 3306
7289.07 3732
7289.88 4341
7290.68 4778
7291.49 5162
7292.29 5396
7293.10 5405
7293.91 5114
7294.71 4727
7295.52 4222
7296.33 3757
7297.13 3282
7297.94 2910
7298.74 2794
7299.55 2567
7300.36 2322
7301.16 2370
7301.97 2356
7302.78 2330
7303.58 2179
7304.39 2193
7305.20 2219
7306.00 2250
7306.81 2223
7307.62 2274
7308.42 2288
7309.23 2286
7310.04 2366
7310.84 2348
7311.65 2390
7312.46 2318
7313.27 2425
7314.07 2568
7314.88 2705
7315.69 2921
7316.50 2912
7317.30 2980
7318.11 3026
7318.92 3177
7319.72 3287
7320.53 3192
7321.34 3116
7322.15 3026
7322.96 3111
7323.76 2971
7324.57 3053
7325.38 3362
7326.19 3530
7326.99 3711
7327.80 4052
7328.61 4206
7329.42 4079
7330.23 4029
7331.03 3908
7331.84 3692
7332.65 3205
7333.46 3044
7334.27 2764
7335.08 2621
7335.88 2461
7336.69 2276
7337.50 2266
7338.31 2250
7339.12 2291
7339.93 2082
7340.74 2202
7341.54 2179
7342.35 2321
7343.16 2243
7343.97 2316
7344.78 2450
7345.59 2453
7346.40 2367
7347.21 2381
7348.02 2412
7348.82 2402
7349.63 2126
7350.44 2218
7351.25 2238
7352.06 2208
7352.87 2260
7353.68 2304
7354.49 2334
7355.30 2403
7356.11 2306
7356.92 2196
7357.73 2196
7358.54 2146
7359.35 2126
7360.16 2113
7360.97 2191
7361.78 2188
7362.59 2143
7363.40 2171
7364.21 2189
7365.02 2244
7365.83 2347
7366.64 2285
7367.45 2246
7368.26 2256
7369.07 2378
7369.88 2359
7370.69 2436
7371.50 2347
7372.31 2340
7373.12 2318
7373.93 2321
7374.74 2338
7375.55 2248
7376.36 2260
7377.17 2270
7377.98 2324
7378.79 2286
7379.60 2284
7380.42 2317
7381.23 2342
7382.04 2331
7382.85 2606
7383.66 2615
7384.47 2601
7385.28 2825
7386.09 3115
7386.90 3288
7387.71 3458
7388.53 3716
7389.34 3635
7390.15 3712
7390.96 3411
7391.77 3154
7392.58 3116
7393.39 2841
7394.21 2686
7395.02 2517
7395.83 2319
7396.64 2248
7397.45 2252
7398.27 2320
7399.08 2234
7399.89 2244
7400.70 2183
7401.51 2223
7402.33 2279
7403.14 2454
7403.95 2538
7404.76 2712
7405.57 2873
7406.39 3040
7407.20 3265
7408.01 3338
7408.82 3259
7409.64 3246
7410.45 3232
7411.26 3062
7412.07 3099
7412.89 2827
7413.70 2553
7414.51 2603
7415.32 2551
7416.14 2368
7416.95 2409
7417.76 2339
7418.58 2161
7419.39 2113
7420.20 1954
7421.02 1838
7421.83 1901
7422.64 1893
7423.45 1820
7424.27 1811
7425.08 1825
7425.89 1841
7426.71 1786
7427.52 1808
7428.33 1740
7429.15 1777
7429.96 1725
7430.78 1597
7431.59 1640
7432.40 1640
7433.22 1587
7434.03 1657
7434.84 1607
7435.66 1546
7436.47 1614
7437.29 1659
7438.10 1603
7438.91 1574
7439.73 1626
7440.54 1691
7441.36 1585
7442.17 1590
7442.99 1553
7443.80 1542
7444.61 1584
7445.43 1568
7446.24 1649
7447.06 1587
7447.87 1578
7448.69 1638
7449.50 1621
7450.32 1600
7451.13 1631
7451.95 1624
7452.76 1619
7453.58 1584
7454.39 1568
7455.21 1518
7456.02 1522
7456.84 1514
7457.65 1593
7458.47 1531
7459.28 1528
7460.10 1562
7460.91 1555
7461.73 1482
7462.54 1589
7463.36 1557
7464.17 1584
7464.99 1441
7465.80 1525
7466.62 1517
7467.44 1426
7468.25 1429
7469.07 1495
7469.88 1491
7470.70 1467
7471.51 1459
7472.33 1501
7473.15 1487
7473.96 1497
7474.78 1441
7475.59 1451
7476.41 1441
7477.23 1375
7478.04 1452
7478.86 1450
7479.67 1348
7480.49 1449
7481.31 1312
7482.12 1504
7482.94 1506
7483.76 1489
7484.57 1427
7485.39 1417
7486.21 1425
7487.02 1412
7487.84 1333
7488.66 1305
7489.47 1320
7490.29 1283
7491.11 1306
7491.92 1308
7492.74 1386
7493.56 1217
7494.38 1225
7495.19 1278
7496.01 1241
7496.83 1273
7497.64 1221
7498.46 1184
7499.28 1284
7500.10 1262
7500.91 1201
7501.73 1244
7502.55 1230
7503.37 1275
7504.18 1323
7505.00 1268
7505.82 1247
7506.64 1328
7507.46 1237
7508.27 1276
7509.09 1244
7509.91 1236
7510.73 1262
7511.55 1191
7512.36 1260
7513.18 1140
7514.00 1140
7514.82 1131
7515.64 1226
7516.45 1243
7517.27 1269
7518.09 1272
7518.91 1269
7519.73 1244
7520.55 1167
7521.37 1229
7522.18 1291
7523.00 1178
7523.82 1208
7524.64 1229
7525.46 1203
7526.28 1224
7527.10 1203
7527.92 1152
7528.74 1184
7529.55 1204
7530.37 1206
7531.19 1239
7532.01 1198
7532.83 1235
7533.65 1253
7534.47 1247
7535.29 1193
7536.11 1223
7536.93 1163
7537.75 1233
7538.57 1331
7539.39 1258
7540.21 1297
7541.03 1248
7541.84 1297
7542.66 1235
7543.48 1253
7544.30 1266
7545.12 1286
7545.94 1264
7546.76 1246
7547.58 1186
7548.40 1215
7549.22 1261
7550.04 1238
7550.86 1270
7551.68 1251
7552.51 1281
7553.33 1264
7554.15 1346
7554.97 1294
7555.79 1290
7556.61 1281
7557.43 1305
7558.25 1426
7559.07 1352
7559.89 1361
7560.71 1406
7561.53 1345
7562.35 1341
7563.17 1385
7563.99 1462
7564.81 1366
7565.64 1403
7566.46 1358
7567.28 1386
7568.10 1382
7568.92 1405
7569.74 1334
7570.56 1288
7571.38 1344
7572.21 1316
7573.03 1337
7573.85 1416
7574.67 1390
7575.49 1311
7576.31 1344
7577.13 1375
7577.96 1379
7578.78 1294
7579.60 1324
7580.42 1381
7581.24 1321
7582.07 1392
7582.89 1322
7583.71 1344
7584.53 1435
7585.35 1522
7586.18 1405
7587.00 1307
7587.82 1344
7588.64 1382
7589.46 1327
7590.29 1319
7591.11 1491
7591.93 1506
7592.75 1442
7593.58 1534
7594.40 1607
7595.22 1518
7596.04 1597
7596.87 1591
7597.69 1666
7598.51 1547
7599.34 1490
7600.16 1562
7600.98 1559
7601.80 1520
7602.63 1487
7603.45 1528
7604.27 1498
7605.10 1486
7605.92 1449
7606.74 1528
7607.57 1555
7608.39 1677
7609.21 1812
7610.04 2030
7610.86 1934
7611.68 1866
7612.51 1955
7613.33 1993
7614.15 1985
7614.98 1908
7615.80 1901
7616.62 1750
7617.45 1641
7618.27 1662
7619.10 1753
7619.92 1739
7620.74 1651
7621.57 1694
7622.39 1760
7623.22 1723
7624.04 1741
7624.86 1877
7625.69 1820
7626.51 1829
7627.34 1941
7628.16 2047
7628.99 1724
7629.81 1818
7630.64 1802
7631.46 1645
7632.28 1667
7633.11 1615
7633.93 1636
7634.76 1814
7635.58 1884
7636.41 1970
7637.23 2036
7638.06 2166
7638.88 2284
7639.71 2483
7640.53 2441
7641.36 2263
7642.18 2239
7643.01 2039
7643.83 1836
7644.66 1773
7645.48 1712
7646.31 1530
7647.14 1462
7647.96 1441
7648.79 1327
7649.61 1335
7650.44 1373
7651.26 1390
7652.09 1341
7652.91 1299
7653.74 1357
7654.57 1312
7655.39 1378
7656.22 1411
7657.04 1343
7657.87 1339
7658.70 1332
7659.52 1304
7660.35 1266
7661.17 1240
7662.00 1252
7662.83 1147
7663.65 1194
7664.48 1219
7665.31 1174
7666.13 1168
7666.96 1214
7667.79 1277
7668.61 1174
7669.44 1167
7670.27 1200
7671.09 1145
7671.92 1189
7672.75 1209
7673.57 1208
7674.40 1155
7675.23 1278
7676.05 1342
7676.88 1213
7677.71 1263
7678.53 1161
7679.36 1246
7680.19 1216
7681.02 1220
7681.84 1268
7682.67 1287
7683.50 1199
7684.33 1145
7685.15 1245
7685.98 1200
7686.81 1087
7687.64 1166
7688.46 1165
7689.29 1180
7690.12 1114
7690.95 1100
7691.77 1160
7692.60 1184
7693.43 1195
7694.26 1221
7695.09 1266
7695.91 1148
7696.74 1202
7697.57 1220
7698.40 1245
7699.23 1226
7700.06 1219
7700.88 1215
7701.71 1129
7702.54 1050
7703.37 1080
7704.20 1241
7705.03 1227
7705.85 1256
7706.68 1260
7707.51 1360
7708.34 1235
7709.17 1241
7710.00 1147
7710.83 1151
7711.66 1209
7712.48 1210
7713.31 1211
7714.14 1153
7714.97 1162
7715.80 1118
7716.63 1087
7717.46 1169
7718.29 1176
7719.12 1128
7719.95 1150
7720.78 1107
7721.61 1139
7722.44 1146
7723.27 1134
7724.09 1169
7724.92 1208
7725.75 1164
7726.58 1107
7727.41 1190
7728.24 1171
7729.07 1143
7729.90 1114
7730.73 1154
7731.56 1138
7732.39 1105
7733.22 1119
7734.05 1152
7734.88 1146
7735.71 1167
7736.54 1194
7737.37 1163
7738.20 1146
7739.03 1133
7739.86 1158
7740.70 1147
7741.53 1144
7742.36 1157
7743.19 1151
7744.02 1166
7744.85 1152
7745.68 1105
7746.51 1096
7747.34 1154
7748.17 1120
7749.00 1158
7749.83 1179
7750.66 1204
7751.50 1290
7752.33 1313
7753.16 1414
7753.99 1620
7754.82 1679
7755.65 1636
7756.48 1633
7757.31 1687
7758.15 1659
7758.98 1618
7759.81 1530
7760.64 1438
7761.47 1361
7762.30 1339
7763.13 1329
7763.97 1378
7764.80 1377
7765.63 1337
7766.46 1307
7767.29 1277
7768.13 1181
7768.96 1295
7769.79 1281
7770.62 1244
7771.45 1199
7772.29 1235
7773.12 1183
7773.95 1108
7774.78 1130
7775.62 1143
7776.45 1086
7777.28 1047
7778.11 1087
7778.95 1036
7779.78 1067
7780.61 1060
7781.44 1000
7782.28 1082
7783.11 1057
7783.94 1099
7784.77 1173
7785.61 1142
7786.44 1070
7787.27 1100
7788.11 1183
7788.94 1144
7789.77 1061
7790.61 1165
7791.44 1156
7792.27 1112
7793.10 1053
7793.94 1148
7794.77 1242
7795.60 1201
7796.44 1116
7797.27 1094
7798.11 1115
7798.94 1143
7799.77 1075
7800.61 1121
7801.44 1172
7802.27 1142
7803.11 1143
7803.94 1186
7804.78 1100
7805.61 1117
7806.44 1063
7807.28 1211
7808.11 1201
7808.95 1185
7809.78 1163
7810.61 1161
7811.45 1161
7812.28 1112
7813.12 1163
7813.95 1132
7814.79 1127
7815.62 1182
7816.45 1250
7817.29 1228
7818.12 1259
7818.96 1220
7819.79 1320
7820.63 1296
7821.46 1218
7822.30 1273
7823.13 1348
7823.97 1460
7824.80 1353
7825.64 1386
7826.47 1373
7827.31 1383
7828.14 1371
7828.98 1300
7829.81 1361
7830.65 1386
7831.48 1306
7832.32 1297
7833.15 1223
7833.99 1318
7834.83 1433
7835.66 1400
7836.50 1355
7837.33 1375
7838.17 1458
7839.00 1434
7839.84 1356
7840.68 1331
7841.51 1424
7842.35 1392
7843.18 1457
7844.02 1479
7844.86 1451
7845.69 1345
7846.53 1360
7847.36 1292
7848.20 1277
7849.04 1348
7849.87 1231
7850.71 1225
7851.55 1274
7852.38 1272
7853.22 1181
7854.05 1196
7854.89 1179
7855.73 1177
7856.56 1214
7857.40 1145
7858.24 1127
7859.08 1103
7859.91 1126
7860.75 1114
7861.59 1061
7862.42 1099
7863.26 1124
7864.10 1127
7864.93 1151
7865.77 1177
7866.61 1108
7867.45 1193
7868.28 1176
7869.12 1134
7869.96 1154
7870.80 1172
7871.63 1103
7872.47 1121
7873.31 1118
7874.15 1180
7874.98 1196
7875.82 1206
7876.66 1159
7877.50 1171
7878.33 1142
7879.17 1178
7880.01 1141
7880.85 1085
7881.69 1184
7882.52 1220
7883.36 1138
7884.20 1195
7885.04 1197
7885.88 1351
7886.71 1355
7887.55 1306
7888.39 1310
7889.23 1288
7890.07 1198
7890.91 1205
7891.75 1230
7892.58 1195
7893.42 1208
7894.26 1225
7895.10 1198
7895.94 1286
7896.78 1257
7897.62 1197
7898.46 1292
7899.29 1338
7900.13 1295
7900.97 1372
7901.81 1334
7902.65 1162
7903.49 1190
7904.33 1160
7905.17 1160
7906.01 1150
7906.85 1213
7907.69 1176
7908.53 1153
7909.37 1220
7910.21 1186
7911.04 1137
7911.88 1204
7912.72 1164
7913.56 1080
7914.40 1083
7915.24 1135
7916.08 1106
7916.92 1078
7917.76 1142
7918.60 1196
7919.44 1145
7920.28 1128
7921.12 1200
7921.96 1197
7922.80 1203
7923.64 1312
7924.48 1250
7925.32 1214
7926.16 1199
7927.01 1209
7927.85 1192
7928.69 1204
7929.53 1179
7930.37 1156
7931.21 1023
7932.05 1077
7932.89 1077
7933.73 1054
7934.57 1006
7935.41 1028
7936.25 1009
7937.09 1006
7937.93 1068
7938.78 1087
7939.62 1011
7940.46 981
7941.30 1053
7942.14 1041
7942.98 1038
7943.82 997
7944.66 950
7945.51 974
7946.35 1065
7947.19 1049
7948.03 1039
7948.87 1067
7949.71 1089
7950.56 1098
7951.40 1097
7952.24 1096
7953.08 1038
7953.92 1087
7954.76 1025
7955.61 1045
7956.45 1077
7957.29 1066
7958.13 1060
7958.97 1028
7959.82 1045
7960.66 1034
7961.50 1039
7962.34 1115
7963.19 1148
7964.03 1167
7964.87 1111
7965.71 1086
7966.56 1082
7967.40 1067
7968.24 1043
7969.08 1080
7969.93 1205
7970.77 1109
7971.61 1148
7972.45 1150
7973.30 1145
7974.14 1158
7974.98 1202
7975.83 1136
7976.67 1129
7977.51 1116
7978.36 1168
7979.20 1201
7980.04 1164
7980.89 1077
7981.73 1099
7982.57 1031
7983.42 982
7984.26 1079
7985.10 1070
7985.95 1033
7986.79 1043
7987.63 1061
7988.48 1018
7989.32 1043
7990.16 1046
7991.01 1037
7991.85 1008
7992.70 1074
7993.54 1033
7994.38 954
7995.23 919
7996.07 1022
7996.92 1003
7997.76 970
7998.60 943
7999.45 1006
8000.29 933
8001.14 917
8001.98 942
8002.83 974
8003.67 948
8004.52 962
8005.36 965
8006.20 959
8007.05 929
8007.89 975
8008.74 1005
8009.58 1006
8010.43 925
8011.27 941
8012.12 905
8012.96 932
8013.81 965
8014.65 896
8015.50 932
8016.34 1003
8017.19 970
8018.03 925
8018.88 955
8019.72 933
8020.57 887
8021.42 859
8022.26 863
8023.11 883
8023.95 908
8024.80 905
8025.64 831
8026.49 820
8027.33 885
8028.18 906
8029.03 938
8029.87 915
8030.72 909
8031.56 847
8032.41 901
8033.26 965
8034.10 927
8034.95 941
8035.79 906
8036.64 902
8037.49 934
8038.33 931
8039.18 845
8040.03 898
8040.87 873
8041.72 906
8042.57 937
8043.41 959
8044.26 938
8045.11 914
8045.95 907
8046.80 852
8047.65 928
8048.49 936
8049.34 901
8050.19 821
8051.03 879
8051.88 858
8052.73 824
8053.58 818
8054.42 866
8055.27 824
8056.12 796
8056.96 918
8057.81 865
8058.66 889
8059.51 840
8060.35 799
8061.20 821
8062.05 894
8062.90 828
8063.74 880
8064.59 864
8065.44 874
8066.29 866
8067.14 865
8067.98 842
8068.83 886
8069.68 936
8070.53 808
8071.38 889
8072.22 934
8073.07 939
8073.92 836
8074.77 864
8075.62 817
8076.46 827
8077.31 848
8078.16 884
8079.01 862
8079.86 832
8080.71 877
8081.56 890
8082.40 850
8083.25 837
8084.10 860
8084.95 853
8085.80 769
8086.65 819
8087.50 839
8088.35 844
8089.19 855
8090.04 837
8090.89 818
8091.74 832
8092.59 834
8093.44 844
8094.29 889
8095.14 830
8095.99 851
8096.84 843
8097.69 775
8098.54 754
8099.39 765
8100.24 796
8101.09 810
8101.94 830
8102.79 806
8103.63 849
8104.48 819
8105.33 815
8106.18 937
8107.03 917
8107.88 886
8108.73 848
8109.58 838
8110.43 844
8111.28 867
8112.14 906
8112.99 834
8113.84 869
8114.69 814
8115.54 790
8116.39 839
8117.24 784
8118.09 931
8118.94 911
8119.79 963
8120.64 823
8121.49 863
8122.34 829
8123.19 827
8124.04 888
8124.89 833
8125.74 837
8126.60 900
8127.45 842
8128.30 857
8129.15 852
8130.00 903
8130.85 866
8131.70 803
8132.55 829
8133.40 918
8134.26 850
8135.11 876
8135.96 938
8136.81 967
8137.66 900
8138.51 819
8139.37 871
8140.22 918
8141.07 854
8141.92 868
8142.77 899
8143.62 904
8144.48 947
8145.33 927
8146.18 930
8147.03 863
8147.88 887
8148.74 999
8149.59 980
8150.44 958
8151.29 965
8152.15 984
8153.00 1001
8153.85 939
8154.70 945
8155.56 935
8156.41 949
8157.26 919
8158.11 947
8158.97 999
8159.82 982
8160.67 1046
8161.52 1078
8162.38 1112
8163.23 1165
8164.08 1118
8164.94 1164
8165.79 1025
8166.64 985
8167.49 1005
8168.35 993
8169.20 969
8170.05 920
8170.91 915
8171.76 939
8172.61 882
8173.47 919
8174.32 883
8175.17 904
8176.03 888
8176.88 919
8177.74 970
8178.59 877
8179.44 879
8180.30 906
8181.15 913
8182.00 900
8182.86 826
8183.71 927
8184.57 857
8185.42 875
8186.27 865
8187.13 818
8187.98 847
8188.84 882
8189.69 847
8190.55 820
8191.40 834
8192.25 789
8193.11 831
8193.96 753
8194.82 814
8195.67 820
8196.53 843
8197.38 814
8198.24 783
8199.09 819
8199.95 753
8200.80 765
8201.66 837
8202.51 880
8203.37 793
8204.22 755
8205.08 780
8205.93 773
8206.79 851
8207.64 847
8208.50 797
8209.35 811
8210.21 801
8211.06 808
8211.92 795
8212.77 793
8213.63 861
8214.48 847
8215.34 804
8216.20 763
8217.05 792
8217.91 836
8218.76 854
8219.62 824
8220.48 854
8221.33 863
8222.19 882
8223.04 829
8223.90 888
8224.76 849
8225.61 943
8226.47 968
8227.32 914
8228.18 928
8229.04 927
8229.89 950
8230.75 939
8231.61 1002
8232.46 998
8233.32 994
8234.18 937
8235.03 925
8235.89 900
8236.75 871
8237.60 931
8238.46 887
8239.32 849
8240.17 826
8241.03 844
8241.89 879
8242.74 790
8243.60 844
8244.46 874
8245.32 856
8246.17 846
8247.03 846
8247.89 797
8248.74 889
8249.60 907
8250.46 819
8251.32 825
8252.17 870
8253.03 789
8253.89 765
8254.75 841
8255.60 821
8256.46 858
8257.32 826
8258.18 847
8259.04 856
8259.89 826
8260.75 812
8261.61 867
8262.47 828
8263.33 824
8264.18 827
8265.04 796
8265.90 798
8266.76 743
8267.62 778
8268.48 837
8269.33 826
8270.19 786
8271.05 760
8271.91 806
8272.77 805
8273.63 901
8274.49 816
8275.34 821
8276.20 784
8277.06 789
8277.92 810
8278.78 844
8279.64 870
8280.50 810
8281.36 779
8282.22 810
8283.08 809
8283.93 826
8284.79 754
8285.65 789
8286.51 748
8287.37 776
8288.23 800
8289.09 812
8289.95 828
8290.81 860
8291.67 809
8292.53 815
8293.39 832
8294.25 834
8295.11 841
8295.97 825
8296.83 837
8297.69 837
8298.55 819
8299.41 833
8300.27 937
8301.13 860
8301.99 840
8302.85 861
8303.71 771
8304.57 830
8305.43 822
8306.29 816
8307.15 875
8308.01 870
8308.87 864
8309.73 852
8310.59 842
8311.45 950
8312.31 857
8313.17 881
8314.03 857
8314.90 861
8315.76 840
8316.62 843
8317.48 862
8318.34 775
8319.20 815
8320.06 859
8320.92 820
8321.78 790
8322.64 893
8323.51 950
8324.37 954
8325.23 918
8326.09 881
8326.95 887
8327.81 864
8328.67 791
8329.54 856
8330.40 849
8331.26 818
8332.12 835
8332.98 878
8333.84 970
8334.71 812
8335.57 951
8336.43 912
8337.29 836
8338.15 874
8339.02 905
8339.88 875
8340.74 882
8341.60 925
8342.46 879
8343.33 875
8344.19 809
8345.05 849
8345.91 883
8346.78 896
8347.64 973
8348.50 935
8349.36 892
8350.23 917
8351.09 894
8351.95 868
8352.81 885
8353.68 924
8354.54 949
8355.40 919
8356.27 958
8357.13 896
8357.99 868
8358.86 870
8359.72 908
8360.58 850
8361.44 940
8362.31 987
8363.17 1034
8364.03 946
8364.90 913
8365.76 934
8366.63 940
8367.49 941
8368.35 966
8369.22 948
8370.08 993
8370.94 1033
8371.81 990
8372.67 969
8373.53 877
8374.40 987
8375.26 908
8376.13 980
8376.99 989
8377.85 998
8378.72 1008
8379.58 1016
8380.45 1008
8381.31 982
8382.18 1066
8383.04 989
8383.90 992
8384.77 1038
8385.63 989
8386.50 1034
8387.36 1004
8388.23 981
8389.09 1035
8389.96 1043
8390.82 986
8391.69 1057
8392.55 1033
8393.42 1079
8394.28 1069
8395.15 1059
8396.01 1086
8396.88 1116
8397.74 1065
8398.61 1133
8399.47 1132
8400.34 1071
8401.20 1059
8402.07 1073
8402.93 1117
8403.80 1158
8404.66 1098
8405.53 1117
8406.39 1171
8407.26 1169
8408.12 1204
8408.99 1235
8409.86 1208
8410.72 1244
8411.59 1132
8412.45 1152
8413.32 1166
8414.19 1151
8415.05 1187
8415.92 1179
8416.78 1207
8417.65 1145
8418.52 1220
8419.38 1251
8420.25 1296
8421.11 1258
8421.98 1267
8422.85 1290
8423.71 1288
8424.58 1360
8425.45 1325
8426.31 1405
8427.18 1387
8428.05 1367
8428.91 1306
8429.78 1419
8430.65 1408
8431.51 1443
8432.38 1528
8433.25 1544
8434.11 1523
8434.98 1641
8435.85 1630
8436.72 1675
8437.58 1582
8438.45 1673
8439.32 1668
8440.18 1665
8441.05 1599
8441.92 1567
8442.79 1515
8443.65 1707
8444.52 1716
8445.39 1694
8446.26 1797
8447.12 1801
8447.99 1962
8448.86 1950
8449.73 2046
8450.60 2150
8451.46 2123
8452.33 2115
8453.20 2120
8454.07 2072
8454.94 2074
8455.80 2102
8456.67 2057
8457.54 2156
8458.41 2149
8459.28 2334
8460.14 2540
8461.01 2716
8461.88 2909
8462.75 3294
8463.62 3529
8464.49 3669
8465.36 3980
8466.22 3948
8467.09 3778
8467.96 3544
8468.83 3390
8469.70 3208
8470.57 2929
8471.44 2802
8472.31 2679
8473.17 2680
8474.04 2956
8474.91 3262
8475.78 3994
8476.65 4538
8477.52 5115
8478.39 5830
8479.26 5845
8480.13 6160
8481.00 5839
8481.87 5111
8482.74 4356
8483.61 3799
8484.48 3162
8485.34 2655
8486.21 2445
8487.08 2206
8487.95 1953
8488.82 1794
8489.69 1701
8490.56 1800
8491.43 1775
8492.30 1670
8493.17 1626
8494.04 1661
8494.91 1640
8495.78 1635
8496.65 1643
8497.52 1672
8498.39 1578
8499.26 1515
8500.13 1511
8501.01 1595
8501.88 1540
8502.75 1465
8503.62 1541
8504.49 1560
8505.36 1617
8506.23 1643
8507.10 1642
8507.97 1619
8508.84 1647
8509.71 1535
8510.58 1525
8511.45 1560
8512.32 1563
8513.20 1607
8514.07 1531
8514.94 1580
8515.81 1706
8516.68 1885
8517.55 1880
8518.42 1797
8519.29 1760
8520.17 1663
8521.04 1671
8521.91 1551
8522.78 1582
8523.65 1613
8524.52 1561
8525.39 1479
8526.27 1488
8527.14 1409
8528.01 1525
8528.88 1412
8529.75 1334
8530.63 1518
8531.50 1613
8532.37 1582
8533.24 1505
8534.11 1533
8534.99 1603
8535.86 1609
8536.73 1723
8537.60 1631
8538.47 1750
8539.35 1652
8540.22 1628
8541.09 1710
8541.96 1728
8542.84 1677
8543.71 1734
8544.58 1827
8545.46 1729
8546.33 1655
8547.20 1671
8548.07 1697
8548.95 1647
8549.82 1664
8550.69 1609
8551.57 1621
8552.44 1570
8553.31 1511
8554.18 1634
8555.06 1605
8555.93 1661
8556.80 1592
8557.68 1706
8558.55 1725
8559.42 1600
8560.30 1719
8561.17 1823
8562.04 1901
8562.92 1871
8563.79 1904
8564.67 1963
8565.54 1909
8566.41 1674
8567.29 1627
8568.16 1551
8569.03 1475
8569.91 1394
8570.78 1417
8571.66 1366
8572.53 1358
8573.40 1288
8574.28 1245
8575.15 1252
8576.03 1155
8576.90 1230
8577.78 1302
8578.65 1367
8579.52 1329
8580.40 1300
8581.27 1301
8582.15 1242
8583.02 1268
8583.90 1258
8584.77 1189
8585.65 1085
8586.52 1166
8587.40 1194
8588.27 1136
8589.15 1116
8590.02 1185
8590.90 1209
8591.77 1164
8592.65 1243
8593.52 1182
8594.40 1202
8595.27 1181
8596.15 1124
8597.02 1164
8597.90 1135
8598.77 1142
8599.65 1166
8600.52 1126
8601.40 1181
8602.28 1161
8603.15 1140
8604.03 1192
8604.90 1245
8605.78 1138
8606.65 1114
8607.53 1192
8608.41 1242
8609.28 1289
8610.16 1212
8611.03 1153
8611.91 1193
8612.79 1158
8613.66 1202
8614.54 1139
8615.41 1183
8616.29 1242
8617.17 1306
8618.04 1193
8618.92 1157
8619.80 1148
8620.67 1140
8621.55 1239
8622.43 1189
8623.30 1181
8624.18 1195
8625.06 1161
8625.93 1275
8626.81 1266
8627.69 1264
8628.56 1160
8629.44 1173
8630.32 1257
8631.20 1246
8632.07 1254
8632.95 1274
8633.83 1317
8634.70 1229
8635.58 1287
8636.46 1318
8637.34 1261
8638.21 1324
8639.09 1250
8639.97 1209
8640.85 1171
8641.72 1248
8642.60 1233
8643.48 1255
8644.36 1218
8645.23 1218
8646.11 1273
8646.99 1292
8647.87 1200
8648.75 1328
8649.62 1300
8650.50 1211
8651.38 1287
8652.26 1270
8653.14 1341
8654.01 1357
8654.89 1444
8655.77 1434
8656.65 1357
8657.53 1425
8658.41 1313
8659.29 1345
8660.16 1306
8661.04 1384
8661.92 1362
8662.80 1357
8663.68 1438
8664.56 1395
8665.44 1370
8666.31 1437
8667.19 1511
8668.07 1419
8668.95 1392
8669.83 1430
8670.71 1466
8671.59 1499
8672.47 1441
8673.35 1351
8674.23 1389
8675.11 1391
8675.99 1381
8676.86 1486
8677.74 1549
8678.62 1616
8679.50 1635
8680.38 1651
8681.26 1773
8682.14 1778
8683.02 1743
8683.90 1768
8684.78 1799
8685.66 1751
8686.54 1754
8687.42 1740
8688.30 1687
8689.18 1643
8690.06 1562
8690.94 1555
8691.82 1549
8692.70 1616
8693.58 1568
8694.46 1594
8695.34 1832
8696.22 1962
8697.10 2111
8697.98 2424
8698.86 2685
8699.74 3007
8700.62 3339
8701.51 3546
8702.39 3459
8703.27 3296
8704.15 2946
8705.03 2565
8705.91 2400
8706.79 2114
8707.67 1885
8708.55 1677
8709.43 1488
8710.31 1461
8711.20 1315
8712.08 1255
8712.96 1191
8713.84 1170
8714.72 1225
8715.60 1177
8716.48 1200
8717.36 1199
8718.25 1172
8719.13 1202
8720.01 1143
8720.89 1103
8721.77 1163
8722.65 1160
8723.54 1116
8724.42 1091
8725.30 1162
8726.18 1129
8727.06 1119
8727.95 1093
8728.83 1104
8729.71 1160
8730.59 1123
8731.47 1190
8732.36 1216
8733.24 1202
8734.12 1146
8735.00 1169
8735.89 1122
8736.77 1204
8737.65 1232
8738.53 1225
8739.42 1334
8740.30 1272
8741.18 1257
8742.06 1219
8742.95 1205
8743.83 1206
8744.71 1160
8745.59 1120
8746.48 1098
8747.36 1054
8748.24 1099
8749.13 1065
8750.01 1106
8750.89 1105
8751.78 1132
8752.66 1077
8753.54 1068
8754.43 1073
8755.31 1065
8756.19 1092
8757.08 1126
8757.96 1187
8758.84 1135
8759.73 1204
8760.61 1177
8761.49 1203
8762.38 1197
8763.26 1259
8764.15 1257
8765.03 1218
8765.91 1285
8766.80 1267
8767.68 1374
8768.57 1313
8769.45 1283
8770.33 1295
8771.22 1294
8772.10 1249
8772.99 1231
8773.87 1253
8774.75 1211
8775.64 1253
8776.52 1216
8777.41 1283
8778.29 1153
8779.18 1182
8780.06 1120
8780.95 1140
8781.83 1207
8782.72 1148
8783.60 1181
8784.49 1204
8785.37 1159
8786.26 1174
8787.14 1106
8788.03 1169
8788.91 1087
8789.80 1168
8790.68 1131
8791.57 1101
8792.45 1128
8793.34 1121
8794.22 1124
8795.11 1068
8795.99 1150
8796.88 1220
8797.76 1172
8798.65 1202
8799.53 1209
8800.42 1134
8801.31 1112
8802.19 1150
8803.08 1194
8803.96 1155
8804.85 1151
8805.74 1217
8806.62 1091
8807.51 1168
8808.39 1074
8809.28 1051
8810.17 1056
8811.05 1098
8811.94 1101
8812.82 1067
8813.71 1055
8814.60 1052
8815.48 1033
8816.37 1146
8817.26 1104
8818.14 1018
8819.03 1047
8819.92 1028
8820.80 1048
8821.69 997
8822.58 1023
8823.46 1042
8824.35 1014
8825.24 1039
8826.12 1072
8827.01 965
8827.90 991
8828.78 986
8829.67 1045
8830.56 973
8831.45 973
8832.33 1048
8833.22 1003
8834.11 1006
8835.00 935
8835.88 1025
8836.77 957
8837.66 984
8838.55 1010
8839.43 979
8840.32 970
8841.21 979
8842.10 1009
8842.98 919
8843.87 880
8844.76 885
8845.65 944
8846.54 894
8847.42 860
8848.31 877
8849.20 963
8850.09 992
8850.98 998
8851.86 837
8852.75 862
8853.64 889
8854.53 942
8855.42 930
8856.31 953
8857.19 900
8858.08 900
8858.97 892
8859.86 891
8860.75 877
8861.64 890
8862.53 856
8863.42 859
8864.30 856
8865.19 894
8866.08 872
8866.97 846
8867.86 852
8868.75 926
8869.64 888
8870.53 855
8871.42 828
8872.31 847
8873.20 864
8874.08 867
8874.97 837
8875.86 840
8876.75 875
8877.64 804
8878.53 809
8879.42 787
8880.31 839
8881.20 855
8882.09 799
8882.98 834
8883.87 825
8884.76 800
8885.65 772
8886.54 777
8887.43 857
8888.32 806
8889.21 790
8890.10 841
8890.99 792
8891.88 790
8892.77 842
8893.66 761
8894.55 825
8895.44 808
8896.33 771
8897.22 762
8898.11 731
8899.00 686
8899.90 808
8900.79 832
8901.68 743
8902.57 754
8903.46 764
8904.35 702
8905.24 766
8906.13 763
8907.02 768
8907.91 799
8908.80 804
8909.70 830
8910.59 857
8911.48 790
8912.37 831
8913.26 718
8914.15 770
8915.04 731
8915.93 788
8916.83 776
8917.72 763
8918.61 696
8919.50 770
8920.39 736
8921.28 813
8922.18 833
8923.07 802
8923.96 748
8924.85 764
8925.74 811
8926.64 753
8927.53 758
8928.42 764
8929.31 724
8930.20 744
8931.10 802
8931.99 722
8932.88 720
8933.77 730
8934.67 752
8935.56 703
8936.45 724
8937.34 693
8938.24 726
8939.13 729
8940.02 736
8940.91 676
8941.81 734
8942.70 776
8943.59 740
8944.49 728
8945.38 705
8946.27 752
8947.16 705
8948.06 687
8948.95 679
8949.84 687
8950.74 730
8951.63 731
8952.52 672
8953.42 706
8954.31 718
8955.20 723
8956.10 714
8956.99 676
8957.88 677
8958.78 718
8959.67 754
8960.56 746
8961.46 737
8962.35 696
8963.25 735
8964.14 667
8965.03 687
8965.93 687
8966.82 742
8967.72 696
8968.61 708
8969.50 729
8970.40 716
8971.29 714
8972.19 672
8973.08 710
8973.98 685
8974.87 682
8975.76 692
8976.66 706
8977.55 726
8978.45 679
8979.34 765
8980.24 731
8981.13 688
8982.03 641
8982.92 669
8983.82 699
8984.71 686
8985.61 677
8986.50 678
8987.40 688
8988.29 683
8989.19 692
8990.08 670
8990.98 682
8991.87 642
8992.77 680
8993.66 721
8994.56 663
8995.45 668
8996.35 723
8997.24 700
8998.14 643
8999.04 673
8999.93 654
9000.83 683
9001.72 678
9002.62 639
9003.51 639
9004.41 640
9005.31 623
9006.20 639
9007.10 659
9007.99 682
9008.89 684
9009.79 655
9010.68 649
9011.58 666
9012.48 658
9013.37 660
9014.27 678
9015.16 622
9016.06 633
9016.96 641
9017.85 624
9018.75 692
9019.65 683
9020.54 673
9021.44 689
9022.34 720
9023.23 698
9024.13 622
9025.03 664
9025.93 657
9026.82 660
9027.72 662
9028.62 684
9029.51 726
9030.41 668
9031.31 667
9032.21 664
9033.10 637
9034.00 642
9034.90 686
9035.79 712
9036.69 693
9037.59 634
9038.49 659
9039.38 677
9040.28 627
9041.18 694
9042.08 682
9042.98 631
9043.87 590
9044.77 671
9045.67 624
9046.57 653
9047.47 661
9048.36 662
9049.26 645
9050.16 713
9051.06 687
9051.96 657
9052.85 672
9053.75 676
9054.65 681
9055.55 650
9056.45 643
9057.35 692
9058.25 674
9059.14 697
9060.04 663
9060.94 624
9061.84 663
9062.74 676
9063.64 724
9064.54 704
9065.44 681
9066.33 690
9067.23 729
9068.13 691
9069.03 669
9069.93 733
9070.83 694
9071.73 702
9072.63 687
9073.53 696
9074.43 650
9075.33 657
9076.23 665
9077.13 698
9078.03 639
9078.92 689
9079.82 698
9080.72 688
9081.62 668
9082.52 659
9083.42 709
9084.32 703
9085.22 663
9086.12 623
9087.02 649
9087.92 668
9088.82 689
9089.72 686
9090.62 675
9091.52 689
9092.42 680
9093.32 678
9094.22 679
9095.12 646
9096.03 624
9096.93 697
9097.83 653
9098.73 650
9099.63 638
9100.53 665
9101.43 665
9102.33 590
9103.23 668
9104.13 670
9105.03 635
9105.93 659
9106.83 627
9107.74 661
9108.64 656
9109.54 647
9110.44 681
9111.34 642
9112.24 667
9113.14 697
9114.04 676
9114.94 680
9115.85 645
9116.75 617
9117.65 620
9118.55 645
9119.45 655
9120.35 652
9121.26 635
9122.16 600
9123.06 640
9123.96 670
9124.86 657
9125.77 658
9126.67 656
9127.57 682
9128.47 667
9129.37 708
9130.28 627
9131.18 635
9132.08 648
9132.98 629
9133.88 661
9134.79 608
9135.69 633
9136.59 643
9137.49 675
9138.40 659
9139.30 606
9140.20 637
9141.10 629
9142.01 606
9142.91 644
9143.81 665
9144.72 601
9145.62 651
9146.52 595
9147.42 607
9148.33 617
9149.23 634
9150.13 661
9151.04 638
9151.94 609
9152.84 629
9153.75 681
9154.65 653
9155.55 606
9156.46 574
9157.36 667
9158.26 739
9159.17 645
9160.07 655
9160.97 644
9161.88 596
9162.78 593
9163.69 640
9164.59 629
9165.49 622
9166.40 608
9167.30 638
9168.21 633
9169.11 641
9170.01 638
9170.92 630
9171.82 612
9172.73 634
9173.63 636
9174.53 639
9175.44 598
9176.34 591
9177.25 645
9178.15 687
9179.06 672
9179.96 663
9180.87 676
9181.77 615
9182.68 629
9183.58 653
9184.49 671
9185.39 650
9186.30 673
9187.20 661
9188.11 649
9189.01 672
9189.92 699
9190.82 705
9191.73 641
9192.63 697
9193.54 628
9194.44 678
9195.35 663
9196.25 704
9197.16 647
9198.06 657
9198.97 694
9199.87 632
9200.78 682
9201.69 677
9202.59 729
9203.50 660
9204.40 683
9205.31 696
9206.21 711
9207.12 752
9208.03 788
9208.93 781
9209.84 799
9210.74 787
9211.65 743
9212.56 653
9213.46 666
9214.37 667
9215.28 660
9216.18 642
9217.09 650
9218.00 706
9218.90 706
9219.81 695
9220.72 657
9221.62 696
9222.53 713
9223.44 656
9224.34 700
9225.25 699
9226.16 721
9227.06 757
9227.97 770
9228.88 757
9229.78 685
9230.69 698
9231.60 706
9232.51 678
9233.41 636
9234.32 639
9235.23 688
9236.13 591
9237.04 607
9237.95 630
9238.86 640
9239.76 658
9240.67 680
9241.58 697
9242.49 686
9243.39 658
9244.30 655
9245.21 628
9246.12 619
9247.03 626
9247.93 654
9248.84 649
9249.75 607
9250.66 617
9251.57 615
9252.47 651
9253.38 697
9254.29 654
9255.20 644
9256.11 724
9257.02 703
9257.92 656
9258.83 614
9259.74 590
9260.65 612
9261.56 635
9262.47 663
9263.38 676
9264.28 663
9265.19 651
9266.10 617
9267.01 672
9267.92 721
9268.83 626
9269.74 638
9270.65 638
9271.56 681
9272.47 660
9273.37 612
9274.28 636
9275.19 652
9276.10 674
9277.01 644
9277.92 655
9278.83 694
9279.74 713
9280.65 706
9281.56 736
9282.47 705
9283.38 642
9284.29 697
9285.20 705
9286.11 701
9287.02 698
9287.93 631
9288.84 621
9289.75 659
9290.66 621
9291.57 634
9292.48 648
9293.39 653
9294.30 677
9295.21 640
9296.12 606
9297.03 688
9297.94 647
9298.85 677
9299.76 656
9300.67 629
9301.58 696
9302.49 607
9303.40 687
9304.31 672
9305.23 693
9306.14 739
9307.05 711
9307.96 730
9308.87 736
9309.78 685
9310.69 681
9311.60 647
9312.51 705
9313.42 746
9314.34 828
9315.25 771
9316.16 826
9317.07 778
9317.98 836
9318.89 798
9319.80 773
9320.72 824
9321.63 795
9322.54 744
9323.45 731
9324.36 707
9325.27 687
9326.19 726
9327.10 690
9328.01 723
9328.92 792
9329.83 684
9330.74 688
9331.66 693
9332.57 686
9333.48 656
9334.39 693
9335.31 674
9336.22 685
9337.13 742
9338.04 723
9338.96 667
9339.87 711
9340.78 779
9341.69 721
9342.61 678
9343.52 725
9344.43 701
9345.34 717
9346.26 705
9347.17 694
9348.08 699
9348.99 637
9349.91 699
9350.82 709
9351.73 715
9352.65 641
9353.56 689
9354.47 673
9355.39 702
9356.30 708
9357.21 779
9358.13 717
9359.04 681
9359.95 656
9360.87 707
9361.78 724
9362.69 692
9363.61 697
9364.52 686
9365.43 682
9366.35 737
9367.26 673
9368.18 668
9369.09 694
9370.00 703
9370.92 681
9371.83 695
9372.75 700
9373.66 656
9374.57 692
9375.49 709
9376.40 707
9377.32 676
9378.23 718
9379.15 733
9380.06 689
9380.97 702
9381.89 727
9382.80 721
9383.72 710
9384.63 728
9385.55 737
9386.46 769
9387.38 754
9388.29 710
9389.21 747
9390.12 775
9391.04 760
9391.95 731
9392.87 686
9393.78 711
9394.70 755
9395.61 754
9396.53 867
9397.44 838
9398.36 836
9399.27 831
9400.19 856
9401.10 857
9402.02 884
9402.94 868
9403.85 903
9404.77 937
9405.68 904
9406.60 938
9407.51 882
9408.43 893
9409.35 868
9410.26 896
9411.18 792
9412.09 799
9413.01 722
9413.93 719
9414.84 810
9415.76 768
9416.67 755
9417.59 755
9418.51 753
9419.42 782
9420.34 790
9421.26 780
9422.17 748
9423.09 744
9424.01 764
9424.92 748
9425.84 808
9426.76 791
9427.67 834
9428.59 773
9429.51 783
9430.42 737
9431.34 757
9432.26 840
9433.17 810
9434.09 778
9435.01 702
9435.93 725
9436.84 732
9437.76 717
9438.68 724
9439.59 717
9440.51 766
9441.43 822
9442.35 807
9443.26 813
9444.18 805
9445.10 876
9446.02 801
9446.93 819
9447.85 776
9448.77 760
9449.69 851
9450.61 757
9451.52 803
9452.44 799
9453.36 859
9454.28 816
9455.20 890
9456.11 834
9457.03 760
9457.95 730
9458.87 877
9459.79 961
9460.71 989
9461.62 962
9462.54 1010
9463.46 1077
9464.38 1004
9465.30 966
9466.22 931
9467.14 899
9468.05 914
9468.97 871
9469.89 815
9470.81 851
9471.73 837
9472.65 792
9473.57 784
9474.49 836
9475.41 829
9476.32 817
9477.24 798
9478.16 736
9479.08 888
9480.00 844
9480.92 856
9481.84 753
9482.76 729
9483.68 804
9484.60 820
9485.52 786
9486.44 852
9487.36 841
9488.28 854
9489.20 972
9490.12 874
9491.04 843
9491.96 852
9492.88 857
9493.80 850
9494.72 862
9495.64 899
9496.56 840
9497.48 838
9498.40 852
9499.32 865
9500.24 853
9501.16 834
9502.08 790
9503.00 776
9503.92 802
9504.84 809
9505.76 785
9506.68 799
9507.60 818
9508.52 817
9509.44 820
9510.36 883
9511.28 848
9512.21 846
9513.13 854
9514.05 864
9514.97 840
9515.89 859
9516.81 771
9517.73 864
9518.65 792
9519.57 845
9520.50 900
9521.42 851
9522.34 873
9523.26 847
9524.18 857
9525.10 910
9526.02 900
9526.95 943
9527.87 892
9528.79 899
9529.71 908
9530.63 915
9531.55 902
9532.48 886
9533.40 908
9534.32 890
9535.24 882
9536.16 976
9537.09 1039
9538.01 1097
9538.93 1106
9539.85 1263
9540.77 1275
9541.70 1295
9542.62 1333
9543.54 1356
9544.46 1318
9545.39 1247
9546.31 1242
9547.23 1236
9548.15 1105
9549.08 992
9550.00 959
9550.92 1015
9551.85 1008
9552.77 956
9553.69 949
9554.61 946
9555.54 879
9556.46 904
9557.38 912
9558.31 934
9559.23 921
9560.15 945
9561.08 896
9562.00 867
9562.92 892
9563.85 903
9564.77 931
9565.69 993
9566.62 943
9567.54 973
9568.46 899
9569.39 943
9570.31 906
9571.23 894
9572.16 979
9573.08 926
9574.01 879
9574.93 895
9575.85 932
9576.78 860
9577.70 895
9578.63 874
9579.55 851
9580.47 869
9581.40 823
9582.32 807
9583.25 809
9584.17 860
9585.10 902
9586.02 839
9586.94 823
9587.87 848
9588.79 837
9589.72 855
9590.64 782
9591.57 838
9592.49 806
9593.42 808
9594.34 831
9595.27 862
9596.19 861
9597.12 854
9598.04 843
9598.97 820
9599.89 883
9600.82 929
9601.74 888
9602.67 829
9603.59 904
9604.52 911
9605.44 883
9606.37 893
9607.29 907
9608.22 913
9609.15 994
9610.07 942
9611.00 1012
9611.92 975
9612.85 1022
9613.77 969
9614.70 946
9615.63 911
9616.55 980
9617.48 947
9618.40 980
9619.33 999
9620.26 1000
9621.18 1004
9622.11 978
9623.03 984
9623.96 997
9624.89 1049
9625.81 1011
9626.74 1056
9627.67 1051
9628.59 995
9629.52 1013
9630.45 930
9631.37 963
9632.30 992
9633.23 1023
9634.15 1060
9635.08 1037
9636.01 1040
9636.93 1074
9637.86 1159
9638.79 1095
9639.71 1144
9640.64 1090
9641.57 1193
9642.50 1241
9643.42 1223
9644.35 1269
9645.28 1180
9646.21 1281
9647.13 1249
9648.06 1266
9648.99 1274
9649.92 1230
9650.84 1219
9651.77 1235
9652.70 1274
9653.63 1233
9654.55 1382
9655.48 1450
9656.41 1463
9657.34 1560
9658.26 1672
9659.19 1684
9660.12 1723
9661.05 1595
9661.98 1587
9662.91 1450
9663.83 1433
9664.76 1352
9665.69 1345
9666.62 1299
9667.55 1262
9668.48 1248
9669.40 1175
9670.33 1243
9671.26 1192
9672.19 1195
9673.12 1205
9674.05 1284
9674.98 1199
9675.90 1193
9676.83 1330
9677.76 1294
9678.69 1215
9679.62 1177
9680.55 1217
9681.48 1212
9682.41 1243
9683.34 1260
9684.27 1305
9685.19 1287
9686.12 1312
9687.05 1271
9687.98 1330
9688.91 1415
9689.84 1349
9690.77 1490
9691.70 1376
9692.63 1343
9693.56 1380
9694.49 1369
9695.42 1265
9696.35 1346
9697.28 1321
9698.21 1299
9699.14 1357
9700.07 1528
9701.00 1451
9701.93 1551
9702.86 1441
9703.79 1398
9704.72 1424
9705.65 1461
9706.58 1459
9707.51 1487
9708.44 1563
9709.37 1433
9710.30 1391
9711.23 1323
9712.16 1353
9713.09 1341
9714.02 1347
9714.95 1343
9715.88 1317
9716.82 1278
9717.75 1281
9718.68 1303
9719.61 1389
9720.54 1309
9721.47 1282
9722.40 1288
9723.33 1272
9724.26 1247
9725.19 1310
9726.13 1317
9727.06 1262
9727.99 1288
9728.92 1198
9729.85 1243
9730.78 1173
9731.71 1235
9732.64 1203
9733.58 1227
9734.51 1218
9735.44 1211
9736.37 1251
9737.30 1244
9738.23 1238
9739.17 1187
9740.10 1181
9741.03 1193
9741.96 1240
9742.89 1249
9743.83 1305
9744.76 1182
9745.69 1137
9746.62 1154
9747.55 1193
9748.49 1066
9749.42 1136
9750.35 1117
9751.28 1183
9752.22 1162
9753.15 1144
9754.08 1188
9755.01 1153
9755.95 1153
9756.88 1076
9757.81 1186
9758.75 1132
9759.68 1226
9760.61 1111
9761.54 1066
9762.48 1099
9763.41 1080
9764.34 1034
9765.28 1086
9766.21 1068
9767.14 1012
9768.08 1044
9769.01 1065
9769.94 1131
9770.88 1067
9771.81 1017
9772.74 1070
9773.68 1160
9774.61 1155
9775.54 1162
9776.48 1161
9777.41 1138
9778.34 1061
9779.28 1081
9780.21 1135
9781.14 1052
9782.08 1112
9783.01 1169
9783.95 1112
9784.88 1179
9785.81 1220
9786.75 1185
9787.68 1269
9788.62 1304
9789.55 1330
9790.49 1323
9791.42 1368
9792.35 1386
9793.29 1272
9794.22 1245
9795.16 1265
9796.09 1221
9797.03 1180
9797.96 1195
9798.90 1089
9799.83 1120
9800.77 1094
9801.70 1096
9802.64 1052
9803.57 1042
9804.51 1084
9805.44 1188
9806.38 1234
9807.31 1168
9808.25 1145
9809.18 1144
9810.12 1147
9811.05 1172
9811.99 1094
9812.92 1104
9813.86 1059
9814.79 1059
9815.73 1095
9816.66 1017
9817.60 954
9818.54 1021
9819.47 983
9820.41 977
9821.34 945
9822.28 961
9823.21 927
9824.15 949
9825.09 956
9826.02 1015
9826.96 955
9827.89 897
9828.83 967
9829.77 982
9830.70 918
9831.64 931
9832.57 957
9833.51 896
9834.45 940
9835.38 920
9836.32 883
9837.26 900
9838.19 906
9839.13 935
9840.07 846
9841.00 832
9841.94 864
9842.88 892
9843.81 943
9844.75 916
9845.69 959
9846.62 924
9847.56 883
9848.50 865
9849.44 870
9850.37 877
9851.31 844
9852.25 910
9853.18 894
9854.12 949
9855.06 873
9856.00 899
9856.93 899
9857.87 922
9858.81 913
9859.75 954
9860.68 974
9861.62 947
9862.56 982
9863.50 915
9864.44 940
9865.37 947
9866.31 1019
9867.25 1017
9868.19 986
9869.13 947
9870.06 906
9871.00 892
9871.94 876
9872.88 926
9873.82 869
9874.75 843
9875.69 845
9876.63 856
9877.57 794
9878.51 922
9879.45 916
9880.39 858
9881.32 868
9882.26 895
9883.20 910
9884.14 886
9885.08 844
9886.02 932
9886.96 951
9887.90 871
9888.83 830
9889.77 900
9890.71 869
9891.65 873
9892.59 856
9893.53 851
9894.47 888
9895.41 849
9896.35 853
9897.29 800
9898.23 843
9899.17 829
9900.11 835
9901.05 797
9901.99 789
9902.92 817
9903.86 828
9904.80 850
9905.74 818
9906.68 769
9907.62 820
9908.56 812
9909.50 792
9910.44 835
9911.38 810
9912.32 753
9913.26 786
9914.20 786
9915.14 789
9916.08 817
9917.02 828
9917.97 881
9918.91 855
9919.85 865
9920.79 861
9921.73 861
9922.67 902
9923.61 835
9924.55 842
9925.49 809
9926.43 822
9927.37 895
9928.31 932
9929.25 886
9930.19 833
9931.13 922
9932.08 985
9933.02 967
9933.96 1070
9934.90 1153
9935.84 1178
9936.78 1293
9937.72 1338
9938.66 1334
9939.61 1289
9940.55 1329
9941.49 1219
9942.43 1128
9943.37 1024
9944.31 1022
9945.26 957
9946.20 945
9947.14 844
9948.08 860
9949.02 865
9949.96 805
9950.91 855
9951.85 803
9952.79 768
9953.73 836
9954.67 797
9955.62 866
9956.56 822
9957.50 822
9958.44 804
9959.39 833
9960.33 811
9961.27 773
9962.21 754
9963.16 777
9964.10 799
9965.04 777
9965.98 770
9966.93 829
9967.87 806
9968.81 789
9969.75 724
9970.70 800
9971.64 793
9972.58 785
9973.53 778
9974.47 740
9975.41 741
9976.36 765
9977.30 790
9978.24 737
9979.18 720
9980.13 713
9981.07 729
9982.01 714
9982.96 729
9983.90 786
9984.85 773
9985.79 678
9986.73 716
9987.68 695
9988.62 727
9989.56 711
9990.51 713
9991.45 757
9992.40 694
9993.34 691
9994.28 742
9995.23 713
9996.17 763
9997.12 703
9998.06 697
9999.00 748
9999.95 738
10000.89 755
10001.84 715
10002.78 739
10003.73 750
10004.67 754
10005.61 728
10006.56 675
10007.50 680
10008.45 716
10009.39 681
10010.34 719
10011.28 703
10012.23 688
10013.17 762
10014.12 722
10015.06 668
10016.01 680
10016.95 653
10017.90 716
10018.84 765
10019.79 739
10020.73 659
10021.68 672
10022.62 734
10023.57 742
10024.51 710
10025.46 658
10026.41 732
10027.35 739
10028.30 674
10029.24 712
10030.19 715
10031.13 721
10032.08 741
10033.03 691
10033.97 669
10034.92 719
10035.86 729
10036.81 689
10037.76 747
10038.70 679
10039.65 684
10040.59 684
10041.54 711
10042.49 702
10043.43 728
10044.38 752
10045.33 693
10046.27 691
10047.22 716
10048.16 694
10049.11 668
10050.06 691
10051.00 680
10051.95 729
10052.90 735
10053.84 659
10054.79 680
10055.74 679
10056.69 711
10057.63 648
10058.58 649
10059.53 711
10060.47 660
10061.42 652
10062.37 681
10063.32 624
10064.26 668
10065.21 649
10066.16 708
10067.10 705
10068.05 663
10069.00 685
10069.95 709
10070.89 664
10071.84 599
10072.79 656
10073.74 747
10074.69 711
10075.63 654
10076.58 640
10077.53 699
10078.48 693
10079.43 635
10080.37 615
10081.32 654
10082.27 650
10083.22 653
10084.17 615
10085.11 664
10086.06 683
10087.01 647
10087.96 683
10088.91 711
10089.86 654
10090.81 637
10091.75 684
10092.70 626
10093.65 593
10094.60 690
10095.55 636
10096.50 636
10097.45 633
10098.40 609
10099.34 657
10100.29 644
10101.24 671
10102.19 647
10103.14 656
10104.09 647
10105.04 674
10105.99 693
10106.94 661
10107.89 687
10108.84 697
10109.79 636
10110.73 659
10111.68 652
10112.63 666
10113.58 703
10114.53 668
10115.48 668
10116.43 651
10117.38 668
10118.33 634
10119.28 594
10120.23 607
10121.18 700
10122.13 678
10123.08 655
10124.03 656
10124.98 673
10125.93 677
10126.88 664
10127.83 648
10128.78 672
10129.73 724
10130.68 706
10131.64 643
10132.59 644
10133.54 680
10134.49 616
10135.44 611
10136.39 625
10137.34 660
10138.29 663
10139.24 639
10140.19 688
10141.14 676
10142.09 639
10143.04 640
10144.00 634
10144.95 601
10145.90 641
10146.85 673
10147.80 643
10148.75 646
10149.70 698
10150.65 692
10151.61 684
10152.56 682
10153.51 707
10154.46 733
10155.41 709
10156.36 716
10157.31 689
10158.27 616
10159.22 673
10160.17 682
10161.12 720
10162.07 647
10163.03 667
10163.98 669
10164.93 664
10165.88 697
10166.83 696
10167.79 696
10168.74 722
10169.69 664
10170.64 676
10171.60 726
10172.55 758
10173.50 748
10174.45 685
10175.41 725
10176.36 696
10177.31 687
10178.26 665
10179.22 709
10180.17 688
10181.12 704
10182.07 717
10183.03 714
10183.98 711
10184.93 692
10185.89 759
10186.84 746
10187.79 720
10188.75 786
10189.70 784
10190.65 779
10191.60 742
10192.56 713
10193.51 767
10194.47 767
10195.42 746
10196.37 786
10197.33 800
10198.28 797
10199.23 807
10200.19 777
10201.14 841
10202.09 832
10203.05 848
10204.00 816
10204.96 819
10205.91 816
10206.86 782
10207.82 773
10208.77 796
10209.73 808
10210.68 808
10211.63 835
10212.59 906
10213.54 899
10214.50 965
10215.45 926
10216.41 945
10217.36 1003
10218.32 1097
10219.27 1029
10220.22 996
10221.18 923
10222.13 904
10223.09 883
10224.04 809
10225.00 867
10225.95 815
10226.91 758
10227.86 811
10228.82 833
10229.77 843
10230.73 853
10231.68 771
10232.64 852
10233.59 799
10234.55 809
10235.50 852
10236.46 844
10237.42 810
10238.37 820
10239.33 872
10240.28 801
10241.24 841
10242.19 949
10243.15 970
10244.10 986
10245.06 1008
10246.02 956
10246.97 1054
10247.93 1081
10248.88 1027
10249.84 952
10250.80 907
10251.75 904
10252.71 839
10253.66 787
10254.62 789
10255.58 738
10256.53 761
10257.49 730
10258.45 759
10259.40 763
10260.36 730
10261.32 847
10262.27 785
10263.23 782
10264.19 792
10265.14 777
10266.10 723
10267.06 695
10268.01 701
10268.97 715
10269.93 668
10270.88 714
10271.84 717
10272.80 693
10273.76 666
10274.71 736
10275.67 713
10276.63 716
10277.58 733
10278.54 726
10279.50 736
10280.46 689
10281.41 679
10282.37 710
10283.33 654
10284.29 681
10285.24 660
10286.20 654
10287.16 665
10288.12 676
10289.08 631
10290.03 679
10290.99 630
10291.95 691
10292.91 704
10293.87 637
10294.82 678
10295.78 712
10296.74 659
10297.70 692
10298.66 638
10299.61 644
10300.57 663
10301.53 680
10302.49 667
10303.45 630
10304.41 648
10305.37 676
10306.32 708
10307.28 666
10308.24 672
10309.20 650
10310.16 640
10311.12 651
10312.08 661
10313.04 634
10314.00 661
10314.95 718
10315.91 641
10316.87 617
10317.83 631
10318.79 670
10319.75 650
10320.71 697
10321.67 642
10322.63 656
10323.59 638
10324.55 614
10325.51 606
10326.47 638
10327.43 664
10328.39 553
10329.35 623
10330.31 619
10331.27 631
10332.23 640
10333.19 627
10334.15 628
10335.11 642
10336.07 629
10337.03 686
10337.99 687
10338.95 649
10339.91 650
10340.87 691
10341.83 632
10342.79 627
10343.75 682
10344.71 628
10345.67 658
10346.63 657
10347.59 660
10348.55 597
10349.51 581
10350.47 617
10351.43 586
10352.39 568
10353.35 622
10354.31 634
10355.28 639
10356.24 625
10357.20 590
10358.16 646
10359.12 659
10360.08 617
10361.04 627
10362.00 631
10362.96 611
10363.93 636
10364.89 568
10365.85 640
10366.81 589
10367.77 590
10368.73 601
10369.69 649
10370.66 589
10371.62 600
10372.58 602
10373.54 603
10374.50 565
10375.47 600
10376.43 557
10377.39 602
10378.35 603
10379.31 645
10380.28 585
10381.24 570
10382.20 640
10383.16 629
10384.12 592
10385.09 594
10386.05 602
10387.01 616
10387.97 617
10388.94 592
10389.90 625
10390.86 582
10391.82 598
10392.79 614
10393.75 628
10394.71 610
10395.68 675
10396.64 651
10397.60 559
10398.56 602
10399.53 605
10400.49 640
10401.45 665
10402.42 663
10403.38 606
10404.34 591
10405.31 627
10406.27 654
10407.23 664
10408.20 665
10409.16 643
10410.12 621
10411.09 637
10412.05 622
10413.01 625
10413.98 638
10414.94 677
10415.90 672
10416.87 665
10417.83 695
10418.80 637
10419.76 658
10420.72 749
10421.69 683
10422.65 718
10423.62 777
10424.58 749
10425.54 829
10426.51 884
10427.47 938
10428.44 976
10429.40 965
10430.37 1004
10431.33 905
10432.30 866
10433.26 878
10434.22 822
10435.19 791
10436.15 765
10437.12 762
10438.08 745
10439.05 737
10440.01 686
10440.98 686
10441.94 680
10442.91 635
10443.87 629
10444.84 605
10445.80 633
10446.77 526
10447.73 622
10448.70 624
10449.66 627
10450.63 570
10451.59 603
10452.56 574
10453.53 546
10454.49 617
10455.46 622
10456.42 570
10457.39 586
10458.35 603
10459.32 591
10460.29 574
10461.25 605
10462.22 602
10463.18 592
10464.15 583
10465.12 586
10466.08 615
10467.05 581
10468.01 608
10468.98 602
10469.95 591
10470.91 604
10471.88 615
10472.85 671
10473.81 598
10474.78 608
10475.74 607
10476.71 576
10477.68 595
10478.64 587
10479.61 627
10480.58 603
10481.54 579
10482.51 545
10483.48 572
10484.45 563
10485.41 596
10486.38 633
10487.35 580
10488.31 569
10489.28 589
10490.25 613
10491.22 615
10492.18 613
10493.15 650
10494.12 638
10495.08 614
10496.05 560
10497.02 583
10497.99 634
10498.95 603
10499.92 614
10500.89 590
10501.86 640
10502.83 714
10503.79 669
10504.76 629
10505.73 601
10506.70 636
10507.67 623
10508.63 591
10509.60 643
10510.57 681
10511.54 617
10512.51 636
10513.47 623
10514.44 655
10515.41 649
10516.38 672
10517.35 615
10518.32 620
10519.28 616
10520.25 616
10521.22 623
10522.19 625
10523.16 617
10524.13 618
10525.10 608
10526.07 639
10527.03 621
10528.00 645
10528.97 643
10529.94 624
10530.91 599
10531.88 584
10532.85 622
10533.82 677
10534.79 656
10535.76 611
10536.73 579
10537.70 645
10538.67 635
10539.63 628
10540.60 633
10541.57 615
10542.54 560
10543.51 556
10544.48 583
10545.45 621
10546.42 591
10547.39 639
10548.36 634
10549.33 593
10550.30 568
10551.27 629
10552.24 669
10553.21 658
10554.18 646
10555.15 670
10556.12 688
10557.09 653
10558.06 631
10559.03 667
10560.00 722
10560.97 685
10561.95 646
10562.92 640
10563.89 658
10564.86 668
10565.83 696
10566.80 777
10567.77 798
10568.74 850
10569.71 849
10570.68 891
10571.65 932
10572.62 870
10573.59 819
10574.57 881
10575.54 834
10576.51 808
10577.48 727
10578.45 719
10579.42 723
10580.39 668
10581.36 660
10582.34 636
10583.31 657
10584.28 706
10585.25 632
10586.22 626
10587.19 634
10588.17 668
10589.14 646
10590.11 659
10591.08 623
10592.05 624
10593.02 620
10594.00 595
10594.97 643
10595.94 654
10596.91 654
10597.89 627
10598.86 662
10599.83 723
10600.80 670
10601.77 693
10602.75 701
10603.72 698
10604.69 669
10605.66 659
10606.64 638
10607.61 632
10608.58 606
10609.55 617
10610.53 656
10611.50 612
10612.47 606
10613.45 616
10614.42 588
10615.39 658
10616.36 631
10617.34 593
10618.31 621
10619.28 624
10620.26 633
10621.23 613
10622.20 601
10623.18 691
10624.15 646
10625.12 627
10626.10 611
10627.07 617
10628.04 644
10629.02 663
10629.99 607
10630.97 602
10631.94 637
10632.91 682
10633.89 659
10634.86 593
10635.83 627
10636.81 656
10637.78 622
10638.76 643
10639.73 632
10640.70 632
10641.68 578
10642.65 605
10643.63 630
10644.60 615
10645.58 662
10646.55 682
10647.53 696
10648.50 712
10649.47 748
10650.45 735
10651.42 772
10652.40 721
10653.37 659
10654.35 649
10655.32 637
10656.30 663
10657.27 710
10658.25 671
10659.22 649
10660.20 611
10661.17 584
10662.15 610
10663.12 586
10664.10 616
10665.07 646
10666.05 604
10667.02 611
10668.00 569
10668.97 546
10669.95 543
10670.93 580
10671.90 610
10672.88 603
10673.85 566
10674.83 611
10675.80 642
10676.78 627
10677.76 571
10678.73 596
10679.71 584
10680.68 557
10681.66 597
10682.63 609
10683.61 566
10684.59 580
10685.56 641
10686.54 668
10687.52 619
10688.49 608
10689.47 563
10690.44 631
10691.42 612
10692.40 575
10693.37 579
10694.35 586
10695.33 601
10696.30 592
10697.28 572
10698.26 570
10699.23 564
10700.21 578
10701.19 560
10702.17 592
10703.14 597
10704.12 574
10705.10 620
10706.07 648
10707.05 606
10708.03 585
10709.01 560
10709.98 524
10710.96 582
10711.94 527
10712.91 523
10713.89 582
10714.87 574
10715.85 564
10716.83 573
10717.80 593
10718.78 566
10719.76 581
10720.74 539
10721.71 613
10722.69 599
10723.67 549
10724.65 543
10725.63 518
10726.60 575
10727.58 590
10728.56 537
10729.54 552
10730.52 571
10731.49 543
10732.47 528
10733.45 548
10734.43 587
10735.41 577
10736.39 611
10737.37 572
10738.34 552
10739.32 547
10740.30 530
10741.28 549
10742.26 546
10743.24 532
10744.22 574
10745.20 576
10746.17 555
10747.15 551
10748.13 600
10749.11 600
10750.09 598
10751.07 562
10752.05 591
10753.03 613
10754.01 606
10754.99 601
10755.97 661
10756.95 575
10757.93 533
10758.91 524
10759.88 508
10760.86 562
10761.84 585
10762.82 597
10763.80 539
10764.78 485
10765.76 540
10766.74 568
10767.72 573
10768.70 526
10769.68 512
10770.66 535
10771.64 530
10772.62 489
10773.60 540
10774.58 565
10775.56 565
10776.54 549
10777.52 507
10778.51 571
10779.49 592
10780.47 536
10781.45 590
10782.43 546
10783.41 521
10784.39 540
10785.37 554
10786.35 539
10787.33 552
10788.31 553
10789.29 587
10790.27 625
10791.26 626
10792.24 538
10793.22 587
10794.20 559
10795.18 591
10796.16 567
10797.14 552
10798.12 589
10799.10 574
10800.09 549
10801.07 519
10802.05 552
10803.03 556
10804.01 607
10804.99 563
10805.98 568
10806.96 537
10807.94 559
10808.92 565
10809.90 568
10810.89 569
10811.87 548
10812.85 587
10813.83 593
10814.81 528
10815.80 529
10816.78 534
10817.76 545
10818.74 549
10819.72 550
10820.71 549
10821.69 617
10822.67 607
10823.65 554
10824.64 569
10825.62 546
10826.60 580
10827.58 572
10828.57 557
10829.55 588
10830.53 586
10831.52 599
10832.50 613
10833.48 576
10834.46 582
10835.45 561
10836.43 539
10837.41 564
10838.40 573
10839.38 511
10840.36 549
10841.35 582
10842.33 616
10843.31 610
10844.30 604
10845.28 681
10846.26 580
10847.25 634
10848.23 546
10849.21 610
10850.20 683
10851.18 663
10852.17 641
10853.15 665
10854.13 572
10855.12 642
10856.10 630
10857.09 623
10858.07 653
10859.05 634
10860.04 645
10861.02 620
10862.01 644
10862.99 657
10863.97 581
10864.96 650
10865.94 597
10866.93 641
10867.91 661
10868.90 682
10869.88 611
10870.87 587
10871.85 619
10872.84 670
10873.82 662
10874.81 671
10875.79 625
10876.78 677
10877.76 682
10878.75 694
10879.73 689
10880.72 672
10881.70 663
10882.69 667
10883.67 712
10884.66 679
10885.64 648
10886.63 656
10887.61 659
10888.60 712
10889.58 726
10890.57 705
10891.55 672
10892.54 751
10893.53 696
10894.51 697
10895.50 728
10896.48 737
10897.47 715
10898.45 744
10899.44 698
10900.43 677
10901.41 701
10902.40 795
10903.38 662
10904.37 714
10905.36 674
10906.34 713
10907.33 685
10908.32 702
10909.30 737
10910.29 766
10911.28 784
10912.26 740
10913.25 795
10914.24 764
10915.22 829
10916.21 846
10917.20 813
10918.18 794
10919.17 770
10920.16 769
10921.14 805
10922.13 797
10923.12 824
10924.10 818
10925.09 846
10926.08 861
10927.07 933
10928.05 854
10929.04 801
10930.03 835
10931.01 842
10932.00 917
10932.99 873
10933.98 856
10934.96 863
10935.95 914
10936.94 860
10937.93 866
10938.92 890
10939.90 869
10940.89 861
10941.88 879
10942.87 870
10943.85 900
10944.84 915
10945.83 882
10946.82 846
10947.81 929
10948.79 1009
10949.78 1071
10950.77 1091
10951.76 1063
10952.75 1068
10953.74 1099
10954.72 1068
10955.71 1085
10956.70 1024
10957.69 1003
10958.68 1038
10959.67 1027
10960.66 993
10961.65 1120
10962.63 1061
10963.62 1117
10964.61 1127
10965.60 1115
10966.59 1150
10967.58 1230
10968.57 1251
10969.56 1278
10970.55 1213
10971.54 1225
10972.52 1197
10973.51 1160
10974.50 1161
10975.49 1106
10976.48 1087
10977.47 1083
10978.46 1051
10979.45 986
10980.44 1005
10981.43 1022
10982.42 1000
10983.41 987
10984.40 1062
10985.39 1063
10986.38 1004
10987.37 1074
10988.36 1063
10989.35 1052
10990.34 1073
10991.33 1062
10992.32 1057
10993.31 1103
10994.30 1157
10995.29 1129
10996.28 1089
10997.27 1107
10998.26 1119
10999.25 1122
11000.24 1124
11001.23 1102
11002.22 1126
11003.21 1266
11004.20 1277
11005.20 1380
11006.19 1398
11007.18 1470
11008.17 1627
11009.16 1643
11010.15 1786
11011.14 1838
11012.13 1658
11013.12 1642
11014.11 1555
11015.10 1508
11016.10 1352
11017.09 1256
11018.08 1164
11019.07 1114
11020.06 1099
11021.05 1080
11022.04 1019
11023.04 1047
11024.03 1042
11025.02 1016
11026.01 1023
11027.00 1031
11027.99 938
11028.99 972
11029.98 967
11030.97 927
11031.96 974
11032.95 969
11033.95 963
11034.94 960
11035.93 943
11036.92 911
11037.91 988
11038.91 997
11039.90 981
11040.89 895
11041.88 914
11042.88 922
11043.87 893
11044.86 903
11045.85 835
11046.85 870
11047.84 855
11048.83 854
11049.82 816
11050.82 828
11051.81 876
11052.80 811
11053.80 778
11054.79 844
11055.78 785
11056.77 804
11057.77 758
11058.76 799
11059.75 741
11060.75 807
11061.74 841
11062.73 868
11063.73 794
11064.72 765
11065.71 769
11066.71 760
11067.70 777
11068.69 734
11069.69 753
11070.68 775
11071.68 797
11072.67 720
11073.66 739
11074.66 772
11075.65 783
11076.65 756
11077.64 759
11078.63 778
11079.63 774
11080.62 798
11081.62 767
11082.61 783
11083.60 748
11084.60 753
11085.59 745
11086.59 757
11087.58 763
11088.58 740
11089.57 761
11090.57 795
11091.56 761
11092.55 758
11093.55 777
11094.54 755
11095.54 710
11096.53 702
11097.53 722
11098.52 776
11099.52 733
11100.51 726
11101.51 713
11102.50 704
11103.50 738
11104.49 782
11105.49 763
11106.48 703
11107.48 745
11108.48 708
11109.47 707
11110.47 791
11111.46 746
11112.46 693
11113.45 737
11114.45 743
11115.44 703
11116.44 691
11117.44 692
11118.43 710
11119.43 703
11120.42 659
11121.42 681
11122.42 729
11123.41 704
11124.41 721
11125.40 682
11126.40 732
11127.40 765
11128.39 732
11129.39 707
11130.38 691
11131.38 710
11132.38 725
11133.37 691
11134.37 754
11135.37 793
11136.36 781
11137.36 765
11138.36 817
11139.35 777
11140.35 717
11141.35 711
11142.34 694
11143.34 747
11144.34 682
11145.34 664
11146.33 690
11147.33 674
11148.33 708
11149.32 670
11150.32 678
11151.32 733
11152.32 707
11153.31 692
11154.31 718
11155.31 681
11156.31 722
11157.30 667
11158.30 719
11159.30 705
11160.30 733
11161.29 682
11162.29 655
11163.29 714
11164.29 726
11165.29 672
11166.28 657
11167.28 642
11168.28 660
11169.28 627
11170.28 665
11171.27 655
11172.27 636
11173.27 604
11174.27 652
11175.27 639
11176.27 635
11177.26 619
11178.26 600
11179.26 669
11180.26 621
11181.26 656
11182.26 635
11183.26 659
11184.26 703
11185.25 631
11186.25 615
11187.25 633
11188.25 634
11189.25 646
11190.25 651
11191.25 660
11192.25 598
11193.25 632
11194.25 610
11195.24 692
11196.24 631
11197.24 681
11198.24 654
11199.24 650
11200.24 625
11201.24 684
11202.24 649
11203.24 651
11204.24 644
11205.24 654
11206.24 657
11207.24 653
11208.24 671
11209.24 643
11210.24 635
11211.24 641
11212.24 641
11213.24 635
11214.24 623
11215.24 593
11216.24 589
11217.24 625
11218.24 630
11219.24 632
11220.24 622
11221.24 614
11222.24 694
11223.24 673
11224.24 618
11225.24 647
11226.24 608
11227.25 641
11228.25 640
11229.25 665
11230.25 663
11231.25 637
11232.25 625
11233.25 655
11234.25 633
11235.25 644
11236.25 632
11237.25 687
11238.26 659
11239.26 616
11240.26 640
11241.26 659
11242.26 718
11243.26 679
11244.26 621
11245.27 621
11246.27 697
11247.27 703
11248.27 691
11249.27 677
11250.27 655
11251.28 660
11252.28 632
11253.28 592
11254.28 643
11255.28 639
11256.29 644
11257.29 624
11258.29 636
11259.29 603
11260.29 586
11261.30 604
11262.30 608
11263.30 649
11264.30 655
11265.31 643
11266.31 678
11267.31 602
11268.31 659
11269.32 651
11270.32 725
11271.32 677
11272.32 626
11273.33 667
11274.33 685
11275.33 649
11276.33 629
11277.34 630
11278.34 695
11279.34 691
11280.35 666
11281.35 646
11282.35 645
11283.36 677
11284.36 719
11285.36 691
11286.37 746
11287.37 772
11288.37 780
11289.38 742
11290.38 781
11291.38 686
11292.39 682
11293.39 794
11294.39 784
11295.40 776
11296.40 682
11297.41 701
11298.41 651
11299.41 644
11300.42 613
11301.42 634
11302.43 659
11303.43 679
11304.43 705
11305.44 697
11306.44 648
11307.45 652
11308.45 662
11309.46 661
11310.46 648
11311.46 652
11312.47 620
11313.47 609
11314.48 641
11315.48 662
11316.49 689
11317.49 704
11318.50 765
11319.50 725
11320.51 700
11321.51 678
11322.52 660
11323.52 726
11324.53 765
11325.53 775
11326.54 708
11327.54 745
11328.55 754
11329.55 735
11330.56 683
11331.56 686
11332.57 708
11333.57 737
11334.58 666
11335.58 640
11336.59 655
11337.60 669
11338.60 664
11339.61 595
11340.61 628
11341.62 632
11342.62 685
11343.63 723
11344.64 658
11345.64 610
11346.65 624
11347.65 652
11348.66 708
11349.67 643
11350.67 607
11351.68 634
11352.69 663
11353.69 663
11354.70 674
11355.71 628
11356.71 643
11357.72 658
11358.72 651
11359.73 649
11360.74 659
11361.74 619
11362.75 673
11363.76 630
11364.76 575
11365.77 621
11366.78 706
11367.79 649
11368.79 679
11369.80 658
11370.81 647
11371.81 653
11372.82 632
11373.83 660
11374.84 633
11375.84 636
11376.85 677
11377.86 586
11378.87 623
11379.87 654
11380.88 650
11381.89 642
11382.90 670
11383.90 646
11384.91 651
11385.92 619
11386.93 584
11387.93 662
11388.94 708
11389.95 683
11390.96 684
11391.97 646
11392.97 633
11393.98 671
11394.99 637
11396.00 628
11397.01 648
11398.02 629
11399.02 598
11400.03 617
11401.04 609
11402.05 604
11403.06 653
11404.07 695
11405.08 640
11406.08 672
11407.09 665
11408.10 659
11409.11 677
11410.12 669
11411.13 681
11412.14 643
11413.15 648
11414.15 622
11415.16 642
11416.17 609
11417.18 640
11418.19 615
11419.20 662
11420.21 694
11421.22 635
11422.23 688
11423.24 702
11424.25 667
11425.26 626
11426.27 654
11427.28 694
11428.29 692
11429.30 731
11430.31 689
11431.32 674
11432.32 623
11433.33 686
11434.34 678
11435.35 638
11436.36 654
11437.37 686
11438.38 702
11439.39 675
11440.41 622
11441.42 682
11442.43 700
11443.44 706
11444.45 693
11445.46 731
11446.47 743
11447.48 765
11448.49 784
11449.50 775
11450.51 730
11451.52 774
11452.53 743
11453.54 737
11454.55 731
11455.56 741
11456.57 777
11457.59 750
11458.60 778
11459.61 753
11460.62 756
11461.63 746
11462.64 775
11463.65 768
11464.66 752
11465.67 695
11466.69 732
11467.70 741
11468.71 759
11469.72 820
11470.73 811
11471.74 769
11472.75 722
11473.77 743
11474.78 740
11475.79 811
11476.80 784
11477.81 784
11478.83 807
11479.84 778
11480.85 818
11481.86 798
11482.87 807
11483.89 805
11484.90 761
11485.91 829
11486.92 811
11487.93 773
11488.95 856
11489.96 806
11490.97 832
11491.98 807
11493.00 794
11494.01 841
11495.02 798
11496.03 782
11497.05 888
11498.06 868
11499.07 836
11500.09 806
11501.10 829
11502.11 826
11503.12 838
11504.14 856
11505.15 829
11506.16 883
11507.18 882
11508.19 832
11509.20 864
11510.22 880
11511.23 887
11512.24 858
11513.26 874
11514.27 872
11515.28 826
11516.30 868
11517.31 861
11518.32 864
11519.34 863
11520.35 859
11521.37 886
11522.38 878
11523.39 843
11524.41 938
11525.42 995
11526.44 865
11527.45 947
11528.46 901
11529.48 963
11530.49 987
11531.51 984
11532.52 938
11533.53 937
11534.55 990
11535.56 985
11536.58 960
11537.59 922
11538.61 985
11539.62 967
11540.64 1016
11541.65 1076
11542.67 1057
11543.68 1035
11544.69 1054
11545.71 1072
11546.72 1052
11547.74 1031
11548.75 1113
11549.77 1161
11550.78 1083
11551.80 1028
11552.81 1174
11553.83 1112
11554.85 1092
11555.86 1187
11556.88 1215
11557.89 1159
11558.91 1221
11559.92 1206
11560.94 1262
11561.95 1308
11562.97 1312
11563.98 1292
11565.00 1349
11566.02 1379
11567.03 1383
11568.05 1335
11569.06 1403
11570.08 1388
11571.10 1382
11572.11 1385
11573.13 1405
11574.14 1392
11575.16 1382
11576.18 1418
11577.19 1459
11578.21 1535
11579.22 1538
11580.24 1588
11581.26 1628
11582.27 1552
11583.29 1636
11584.31 1734
11585.32 1760
11586.34 1716
11587.36 1805
11588.37 1850
11589.39 1971
11590.41 1994
11591.42 2213
11592.44 2294
11593.46 2258
11594.47 2263
11595.49 2343
11596.51 2374
11597.53 2289
11598.54 2322
11599.56 2422
11600.58 2519
11601.59 2767
11602.61 2864
11603.63 3088
11604.65 3361
11605.66 3738
11606.68 4360
11607.70 4864
11608.72 5121
11609.74 5384
11610.75 5647
11611.77 5643
11612.79 5473
11613.81 4987
11614.82 4547
11615.84 4004
11616.86 3587
11617.88 3175
11618.90 2798
11619.91 2587
11620.93 2319
11621.95 2204
11622.97 2141
11623.99 2096
11625.01 2046
11626.02 2010
11627.04 1912
11628.06 1812
11629.08 1763
11630.10 1718
11631.12 1628
11632.14 1646
11633.15 1573
11634.17 1571
11635.19 1508
11636.21 1489
11637.23 1488
11638.25 1422
11639.27 1432
11640.29 1368
11641.30 1456
11642.32 1440
11643.34 1481
11644.36 1427
11645.38 1377
11646.40 1341
11647.42 1339
11648.44 1334
11649.46 1279
11650.48 1258
11651.50 1274
11652.52 1215
11653.54 1204
11654.56 1192
11655.58 1166
11656.60 1113
11657.62 1122
11658.64 1054
11659.66 1031
11660.68 1089
11661.70 1078
11662.72 1127
11663.74 1107
11664.76 1069
11665.78 1134
11666.80 1102
11667.82 1117
11668.84 1085
11669.86 1139
11670.88 1131
11671.90 1141
11672.92 1118
11673.94 1185
11674.96 1101
11675.98 1141
11677.00 1110
11678.02 1150
11679.04 1206
11680.06 1185
11681.08 1194
11682.10 1292
11683.12 1295
11684.15 1269
11685.17 1275
11686.19 1311
11687.21 1298
11688.23 1263
11689.25 1286
11690.27 1292
11691.29 1295
11692.31 1308
11693.34 1342
11694.36 1374
11695.38 1317
11696.40 1305
11697.42 1365
11698.44 1269
11699.46 1252
11700.49 1274
11701.51 1211
11702.53 1161
11703.55 1233
11704.57 1264
11705.60 1159
11706.62 1184
11707.64 1191
11708.66 1186
11709.68 1212
11710.71 1167
11711.73 1195
11712.75 1190
11713.77 1046
11714.79 1077
11715.82 1106
11716.84 1103
11717.86 1152
11718.88 1094
11719.91 1048
11720.93 1050
11721.95 999
11722.97 991
11724.00 1012
11725.02 986
11726.04 1058
11727.07 978
11728.09 1011
11729.11 937
11730.13 1016
11731.16 989
11732.18 953
11733.20 969
11734.23 924
11735.25 860
11736.27 916
11737.30 899
11738.32 878
11739.34 871
11740.37 830
11741.39 836
11742.41 884
11743.44 827
11744.46 842
11745.48 881
11746.51 888
11747.53 862
11748.55 916
11749.58 829
11750.60 865
11751.63 869
11752.65 830
11753.67 895
11754.70 942
11755.72 840
11756.75 872
11757.77 824
11758.79 840
11759.82 793
11760.84 786
11761.87 848
11762.89 873
11763.92 874
11764.94 818
11765.97 829
11766.99 784
11768.01 788
11769.04 775
11770.06 775
11771.09 813
11772.11 782
11773.14 768
11774.16 767
11775.19 755
11776.21 733
11777.24 674
11778.26 749
11779.29 777
11780.31 750
11781.34 747
11782.36 749
11783.39 792
11784.41 754
11785.44 764
11786.46 780
11787.49 768
11788.52 748
11789.54 768
11790.57 721
11791.59 727
11792.62 692
11793.64 641
11794.67 690
11795.70 692
11796.72 714
11797.75 653
11798.77 684
11799.80 699
11800.83 697
11801.85 664
11802.88 663
11803.90 659
11804.93 692
11805.96 707
11806.98 661
11808.01 637
11809.04 662
11810.06 662
11811.09 619
11812.11 650
11813.14 693
11814.17 660
11815.19 674
11816.22 616
11817.25 584
11818.27 618
11819.30 688
11820.33 674
11821.36 604
11822.38 620
11823.41 670
11824.44 679
11825.46 656
11826.49 636
11827.52 627
11828.54 616
11829.57 587
11830.60 637
11831.63 659
11832.65 637
11833.68 644
11834.71 640
11835.74 615
11836.76 658
11837.79 648
11838.82 663
11839.85 678
11840.88 645
11841.90 648
11842.93 661
11843.96 650
11844.99 650
11846.01 670
11847.04 656
11848.07 616
11849.10 612
11850.13 605
11851.16 624
11852.18 594
11853.21 615
11854.24 586
11855.27 626
11856.30 644
11857.33 649
11858.35 634
11859.38 584
11860.41 632
11861.44 611
11862.47 607
11863.50 592
11864.53 619
11865.56 612
11866.58 598
11867.61 596
11868.64 653
11869.67 615
11870.70 551
11871.73 597
11872.76 560
11873.79 551
11874.82 636
11875.85 626
11876.88 650
11877.91 607
11878.93 630
11879.96 620
11880.99 634
11882.02 586
11883.05 575
11884.08 623
11885.11 633
11886.14 629
11887.17 589
11888.20 617
11889.23 621
11890.26 635
11891.29 636
11892.32 677
11893.35 661
11894.38 616
11895.41 639
11896.44 668
11897.47 696
11898.50 640
11899.53 659
11900.56 633
11901.59 649
11902.62 646
11903.65 658
11904.69 645
11905.72 672
11906.75 719
11907.78 707
11908.81 669
11909.84 692
11910.87 682
11911.90 710
11912.93 706
11913.96 735
11914.99 681
11916.02 693
11917.06 687
11918.09 690
11919.12 680
11920.15 673
11921.18 718
11922.21 718
11923.24 705
11924.27 664
11925.31 651
11926.34 675
11927.37 676
11928.40 705
11929.43 681
11930.46 675
11931.50 649
11932.53 674
11933.56 683
11934.59 701
11935.62 697
11936.65 759
11937.69 766
11938.72 783
11939.75 828
11940.78 823
11941.81 853
11942.85 842
11943.88 805
11944.91 853
11945.94 765
11946.98 745
11948.01 736
11949.04 764
11950.07 753
11951.11 710
11952.14 703
11953.17 670
11954.20 666
11955.24 659
11956.27 673
11957.30 648
11958.34 633
11959.37 639
11960.40 655
11961.43 613
11962.47 628
11963.50 612
11964.53 621
11965.57 668
11966.60 630
11967.63 626
11968.67 585
11969.70 634
11970.73 719
11971.77 690
11972.80 631
11973.83 629
11974.87 594
11975.90 608
11976.94 671
11977.97 637
11979.00 626
11980.04 658
11981.07 620
11982.10 590
11983.14 619
11984.17 681
11985.21 674
11986.24 638
11987.27 575
11988.31 608
11989.34 616
11990.38 655
11991.41 629
11992.45 662
11993.48 645
11994.51 648
11995.55 606
11996.58 621
11997.62 616
11998.65 667
11999.69 647
12000.72 673
12001.76 664
12002.79 581
12003.83 604
12004.86 634
12005.90 649
12006.93 661
12007.97 663
12009.00 646
12010.04 664
12011.07 647
12012.11 631
12013.14 616
12014.18 729
12015.21 709
12016.25 681
12017.28 653
12018.32 688
12019.35 668
12020.39 687
12021.43 683
12022.46 718
12023.50 758
12024.53 728
12025.57 770
12026.60 682
12027.64 734
12028.68 765
12029.71 794
12030.75 748
12031.78 755
12032.82 830
12033.86 786
12034.89 762
12035.93 731
12036.97 737
12038.00 702
12039.04 679
12040.07 740
12041.11 660
12042.15 697
12043.18 733
12044.22 705
12045.26 660
12046.29 693
12047.33 707
12048.37 699
12049.40 755
12050.44 770
12051.48 695
12052.52 719
12053.55 642
12054.59 666
12055.63 669
12056.66 673
12057.70 674
12058.74 732
12059.78 709
12060.81 689
12061.85 672
12062.89 683
12063.92 660
12064.96 638
12066.00 680
12067.04 700
12068.07 712
12069.11 680
12070.15 703
12071.19 647
12072.23 623
12073.26 693
12074.30 699
12075.34 674
12076.38 655
12077.42 650
12078.45 644
12079.49 617
12080.53 592
12081.57 651
12082.61 669
12083.64 639
12084.68 647
12085.72 720
12086.76 670
12087.80 681
12088.84 659
12089.88 670
12090.91 634
12091.95 616
12092.99 604
12094.03 710
12095.07 722
12096.11 662
12097.15 707
12098.19 666
12099.22 669
12100.26 677
12101.30 678
12102.34 600
12103.38 658
12104.42 684
12105.46 698
12106.50 674
12107.54 650
12108.58 672
12109.62 694
12110.66 719
12111.70 649
12112.74 716
12113.77 697
12114.81 684
12115.85 669
12116.89 669
12117.93 664
12118.97 646
12120.01 672
12121.05 615
12122.09 629
12123.13 652
12124.17 592
12125.21 625
12126.25 601
12127.29 594
12128.33 585
12129.37 591
12130.41 556
12131.45 611
12132.50 583
12133.54 609
12134.58 596
12135.62 597
12136.66 586
12137.70 544
12138.74 563
12139.78 587
12140.82 600
12141.86 550
12142.90 532
12143.94 538
12144.98 559
12146.02 616
12147.07 607
12148.11 565
12149.15 542
12150.19 576
12151.23 560
12152.27 609
12153.31 585
12154.35 632
12155.40 577
12156.44 588
12157.48 578
12158.52 568
12159.56 572
12160.60 552
12161.64 534
12162.69 551
12163.73 587
12164.77 582
12165.81 526
12166.85 516
12167.90 561
12168.94 585
12169.98 592
12171.02 556
12172.06 531
12173.11 569
12174.15 624
12175.19 624
12176.23 590
12177.27 572
12178.32 588
12179.36 596
12180.40 612
12181.44 588
12182.49 555
12183.53 587
12184.57 561
12185.61 564
12186.66 580
12187.70 536
12188.74 584
12189.79 574
12190.83 579
12191.87 567
12192.91 578
12193.96 584
12195.00 572
12196.04 560
12197.09 568
12198.13 501
12199.17 540
12200.22 542
12201.26 536
12202.30 556
12203.35 577
12204.39 569
12205.43 564
12206.48 549
12207.52 511
12208.57 563
12209.61 558
12210.65 590
12211.70 531
12212.74 570
12213.78 587
12214.83 569
12215.87 545
12216.92 504
12217.96 525
12219.00 584
12220.05 563
12221.09 551
12222.14 602
12223.18 554
12224.23 537
12225.27 569
12226.31 597
12227.36 575
12228.40 556
12229.45 575
12230.49 574
12231.54 534
12232.58 554
12233.63 565
12234.67 608
12235.72 585
12236.76 581
12237.81 536
12238.85 563
12239.90 559
12240.94 560
12241.99 549
12243.03 572
12244.08 594
12245.12 647
12246.17 590
12247.21 563
12248.26 625
12249.30 580
12250.35 586
12251.39 552
12252.44 474
12253.49 555
12254.53 575
12255.58 501
12256.62 542
12257.67 520
12258.71 554
12259.76 630
12260.81 541
12261.85 581
12262.90 520
12263.94 555
12264.99 581
12266.04 553
12267.08 526
12268.13 550
12269.17 579
12270.22 531
12271.27 556
12272.31 533
12273.36 589
12274.41 528
12275.45 544
12276.50 508
12277.55 490
12278.59 522
12279.64 540
12280.69 525
12281.73 513
12282.78 538
12283.83 542
12284.87 544
12285.92 559
12286.97 519
12288.01 585
12289.06 528
12290.11 536
12291.16 501
12292.20 524
12293.25 515
12294.30 524
12295.35 518
12296.39 577
12297.44 539
12298.49 522
12299.54 535
12300.58 461
12301.63 484
12302.68 510
12303.73 493
12304.77 508
12305.82 497
12306.87 522
12307.92 543
12308.97 509
12310.01 475
12311.06 509
12312.11 496
12313.16 487
12314.21 512
12315.25 547
12316.30 496
12317.35 493
12318.40 548
12319.45 525
12320.50 541
12321.54 501
12322.59 538
12323.64 464
12324.69 485
12325.74 514
12326.79 493
12327.84 509
12328.89 506
12329.93 508
12330.98 538
12332.03 516
12333.08 486
12334.13 531
12335.18 502
12336.23 487
12337.28 484
12338.33 538
12339.38 523
12340.43 536
12341.47 510
12342.52 537
12343.57 503
12344.62 465
12345.67 540
12346.72 481
12347.77 483
12348.82 491
12349.87 485
12350.92 477
12351.97 483
12353.02 477
12354.07 516
12355.12 510
12356.17 469
12357.22 502
12358.27 512
12359.32 532
12360.37 447
12361.42 479
12362.47 489
12363.52 564
12364.57 487
12365.62 524
12366.67 514
12367.72 513
12368.77 494
12369.82 512
12370.87 474
12371.93 457
12372.98 475
12374.03 511
12375.08 518
12376.13 504
12377.18 542
12378.23 521
12379.28 501
12380.33 530
12381.38 544
12382.43 525
12383.49 557
12384.54 527
12385.59 553
12386.64 536
12387.69 533
12388.74 497
12389.79 523
12390.84 531
12391.90 549
12392.95 513
12394.00 508
12395.05 546
12396.10 529
12397.15 528
12398.21 508
12399.26 503
12400.31 512
12401.36 516
12402.41 533
12403.47 541
12404.52 505
12405.57 496
12406.62 544
12407.67 519
12408.73 524
12409.78 540
12410.83 545
12411.88 542
12412.94 530
12413.99 590
12415.04 562
12416.09 569
12417.15 543
12418.20 505
12419.25 505
12420.30 554
12421.36 555
12422.41 513
12423.46 597
12424.52 603
12425.57 526
12426.62 518
12427.67 505
12428.73 522
12429.78 560
12430.83 601
12431.89 530
12432.94 537
12433.99 536
12435.05 518
12436.10 474
12437.15 528
12438.21 550
12439.26 565
12440.31 534
12441.37 566
12442.42 488
12443.47 500
12444.53 600
12445.58 603
12446.64 540
12447.69 525
12448.74 506
12449.80 512
12450.85 546
12451.91 521
12452.96 500
12454.01 527
12455.07 569
12456.12 523
12457.18 560
12458.23 558
12459.29 515
12460.34 558
12461.39 545
12462.45 600
12463.50 574
12464.56 585
12465.61 551
12466.67 558
12467.72 539
12468.78 562
12469.83 544
12470.89 537
12471.94 561
12473.00 539
12474.05 496
12475.11 569
12476.16 588
12477.22 575
12478.27 602
12479.33 561
12480.38 550
12481.44 556
12482.49 630
12483.55 619
12484.60 583
12485.66 546
12486.71 584
12487.77 621
12488.83 623
12489.88 629
12490.94 648
12491.99 633
12493.05 658
12494.10 621
12495.16 701
12496.22 771
12497.27 714
12498.33 752
12499.38 774
12500.44 797
12501.50 860
12502.55 974
12503.61 1043
12504.67 1128
12505.72 1106
12506.78 1143
12507.83 1157
12508.89 1176
12509.95 1071
12511.00 1052
12512.06 1006
12513.12 904
12514.17 831
12515.23 836
12516.29 778
12517.34 695
12518.40 727
12519.46 663
12520.52 686
12521.57 634
12522.63 603
12523.69 639
12524.74 632
12525.80 632
12526.86 637
12527.92 612
12528.97 566
12530.03 578
12531.09 554
12532.15 560
12533.20 605
12534.26 618
12535.32 566
12536.38 637
12537.43 595
12538.49 608
12539.55 574
12540.61 619
12541.66 615
12542.72 599
12543.78 559
12544.84 590
12545.90 612
12546.95 591
12548.01 547
12549.07 543
12550.13 527
12551.19 582
12552.25 583
12553.30 565
12554.36 586
12555.42 564
12556.48 571
12557.54 549
12558.60 571
12559.65 552
12560.71 585
12561.77 596
12562.83 558
12563.89 582
12564.95 557
12566.01 592
12567.07 587
12568.13 586
12569.18 553
12570.24 575
12571.30 530
12572.36 605
12573.42 594
12574.48 600
12575.54 629
12576.60 674
12577.66 643
12578.72 591
12579.78 638
12580.84 666
12581.90 685
12582.96 715
12584.02 725
12585.07 723
12586.13 712
12587.19 737
12588.25 755
12589.31 735
12590.37 767
12591.43 690
12592.49 708
12593.55 699
12594.61 710
12595.67 696
12596.73 646
12597.79 665
12598.86 679
12599.92 717
12600.98 689
12602.04 726
12603.10 682
12604.16 765
12605.22 698
12606.28 680
12607.34 699
12608.40 661
12609.46 649
12610.52 585
12611.58 606
12612.64 573
12613.70 595
12614.76 581
12615.83 594
12616.89 570
12617.95 586
12619.01 577
12620.07 559
12621.13 602
12622.19 576
12623.25 613
12624.32 577
12625.38 588
12626.44 572
12627.50 569
12628.56 588
12629.62 539
12630.68 567
12631.75 559
12632.81 552
12633.87 549
12634.93 501
12635.99 530
12637.05 536
12638.12 590
12639.18 503
12640.24 500
12641.30 540
12642.36 559
12643.43 594
12644.49 486
12645.55 532
12646.61 576
12647.68 540
12648.74 531
12649.80 527
12650.86 538
12651.93 521
12652.99 521
12654.05 576
12655.11 544
12656.18 519
12657.24 507
12658.30 531
12659.36 531
12660.43 530
12661.49 564
12662.55 589
12663.62 617
12664.68 579
12665.74 612
12666.81 567
12667.87 586
12668.93 551
12670.00 567
12671.06 530
12672.12 580
12673.19 615
12674.25 574
12675.31 576
12676.38 595
12677.44 612
12678.50 606
12679.57 577
12680.63 614
12681.69 555
12682.76 535
12683.82 554
12684.89 551
12685.95 557
12687.01 538
12688.08 607
12689.14 566
12690.21 540
12691.27 536
12692.33 585
12693.40 584
12694.46 549
12695.53 552
12696.59 600
12697.66 567
12698.72 602
12699.79 576
12700.85 574
12701.91 584
12702.98 595
12704.04 602
12705.11 600
12706.17 579
12707.24 577
12708.30 580
12709.37 548
12710.43 577
12711.50 579
12712.56 593
12713.63 571
12714.69 596
12715.76 622
12716.82 540
12717.89 542
12718.95 558
12720.02 591
12721.09 573
12722.15 618
12723.22 604
12724.28 533
12725.35 598
12726.41 608
12727.48 560
12728.54 583
12729.61 572
12730.68 533
12731.74 529
12732.81 541
12733.87 555
12734.94 548
12736.01 583
12737.07 574
12738.14 583
12739.20 602
12740.27 568
12741.34 575
12742.40 588
12743.47 589
12744.54 579
12745.60 587
12746.67 564
12747.74 556
12748.80 528
12749.87 537
12750.94 531
12752.00 560
12753.07 515
12754.14 550
12755.20 535
12756.27 520
12757.34 487
12758.40 501
12759.47 540
12760.54 560
12761.60 480
12762.67 529
12763.74 525
12764.81 518
12765.87 521
12766.94 519
12768.01 517
12769.08 520
12770.14 505
12771.21 478
12772.28 480
12773.35 508
12774.41 498
12775.48 516
12776.55 488
12777.62 487
12778.68 519
12779.75 529
12780.82 497
12781.89 485
12782.96 456
12784.02 474
12785.09 502
12786.16 482
12787.23 460
12788.30 473
12789.37 495
12790.43 515
12791.50 520
12792.57 491
12793.64 459
12794.71 462
12795.78 482
12796.84 460
12797.91 479
12798.98 475
12800.05 490
12801.12 471
12802.19 486
12803.26 489
12804.33 525
12805.40 479
12806.46 467
12807.53 461
12808.60 504
12809.67 472
12810.74 491
12811.81 531
12812.88 486
12813.95 465
12815.02 505
12816.09 538
12817.16 489
12818.23 472
12819.30 460
12820.37 519
12821.44 477
12822.50 483
12823.57 457
12824.64 496
12825.71 459
12826.78 497
12827.85 485
12828.92 481
12829.99 480
12831.06 482
12832.13 447
12833.20 450
12834.27 428
12835.34 470
12836.41 481
12837.49 465
12838.56 498
12839.63 449
12840.70 510
12841.77 457
12842.84 470
12843.91 458
12844.98 441
12846.05 459
12847.12 492
12848.19 524
12849.26 477
12850.33 468
12851.40 438
12852.47 425
12853.55 459
12854.62 459
12855.69 448
12856.76 433
12857.83 448
12858.90 455
12859.97 455
12861.04 477
12862.11 473
12863.19 447
12864.26 428
12865.33 459
12866.40 461
12867.47 450
12868.54 451
12869.62 466
12870.69 462
12871.76 444
12872.83 440
12873.90 458
12874.97 455
12876.05 441
12877.12 413
12878.19 416
12879.26 435
12880.33 411
12881.41 475
12882.48 466
12883.55 431
12884.62 427
12885.70 446
12886.77 468
12887.84 463
12888.91 461
12889.98 423
12891.06 456
12892.13 448
12893.20 404
12894.28 424
12895.35 443
12896.42 434
12897.49 452
12898.57 448
12899.64 409
12900.71 398
12901.79 424
12902.86 450
12903.93 444
12905.00 412
12906.08 392
12907.15 422
12908.22 468
12909.30 410
12910.37 392
12911.44 408
12912.52 433
12913.59 429
12914.66 401
12915.74 419
12916.81 432
12917.89 438
12918.96 401
12920.03 439
12921.11 448
12922.18 442
12923.25 431
12924.33 396
12925.40 419
12926.48 424
12927.55 425
12928.62 447
12929.70 427
12930.77 389
12931.85 434
12932.92 431
12934.00 411
12935.07 434
12936.14 431
12937.22 447
12938.29 467
12939.37 440
12940.44 445
12941.52 393
12942.59 411
12943.67 396
12944.74 376
12945.82 379
12946.89 395
12947.97 449
12949.04 423
12950.12 443
12951.19 432
12952.27 365
12953.34 446
12954.42 394
12955.49 437
12956.57 435
12957.64 414
12958.72 404
12959.79 433
12960.87 406
12961.94 408
12963.02 416
12964.10 463
12965.17 416
12966.25 408
12967.32 412
12968.40 447
12969.47 467
12970.55 422
12971.63 454
12972.70 419
12973.78 409
12974.85 432
12975.93 430
12977.01 432
12978.08 435
12979.16 431
12980.23 445
12981.31 396
12982.39 418
12983.46 499
12984.54 447
12985.62 446
12986.69 444
12987.77 446
12988.85 434
12989.92 440
12991.00 434
12992.08 392
12993.15 419
12994.23 457
12995.31 435
12996.38 454
12997.46 419
12998.54 449
12999.61 429
13000.69 413
13001.77 378
13002.85 422
13003.92 450
13005.00 471
13006.08 418
13007.16 412
13008.23 474
13009.31 476
13010.39 464
13011.47 466
13012.54 450
13013.62 425
13014.70 446
13015.78 438
13016.85 408
13017.93 406
13019.01 469
13020.09 498
13021.17 499
13022.24 452
13023.32 412
13024.40 478
13025.48 441
13026.56 446
13027.63 445
13028.71 439
13029.79 496
13030.87 493
13031.95 487
13033.03 470
13034.10 451
13035.18 516
13036.26 499
13037.34 468
13038.42 436
13039.50 459
13040.58 459
13041.66 403
13042.73 424
13043.81 399
13044.89 450
13045.97 547
13047.05 489
13048.13 475
13049.21 515
13050.29 519
13051.37 537
13052.45 453
13053.53 440
13054.60 495
13055.68 480
13056.76 463
13057.84 454
13058.92 477
13060.00 484
13061.08 444
13062.16 419
13063.24 435
13064.32 463
13065.40 482
13066.48 507
13067.56 446
13068.64 430
13069.72 429
13070.80 399
13071.88 457
13072.96 429
13074.04 449
13075.12 442
13076.20 455
13077.28 442
13078.36 438
13079.44 467
13080.52 475
13081.60 439
13082.68 427
13083.76 450
13084.84 452
13085.93 430
13087.01 464
13088.09 434
13089.17 376
13090.25 449
13091.33 418
13092.41 436
13093.49 427
13094.57 418
13095.65 434
13096.73 422
13097.82 431
13098.90 411
13099.98 425
13101.06 412
13102.14 410
13103.22 395
13104.30 421
13105.38 452
13106.47 466
13107.55 459
13108.63 419
13109.71 407
13110.79 415
13111.87 410
13112.96 397
13114.04 396
13115.12 437
13116.20 423
13117.28 436
13118.37 440
13119.45 416
13120.53 443
13121.61 427
13122.69 405
13123.78 495
13124.86 443
13125.94 405
13127.02 413
13128.11 416
13129.19 436
13130.27 410
13131.35 391
13132.44 408
13133.52 426
13134.60 395
13135.68 393
13136.77 394
13137.85 380
13138.93 415
13140.01 404
13141.10 404
13142.18 398
13143.26 396
13144.35 410
13145.43 374
13146.51 403
13147.60 406
13148.68 383
13149.76 422
13150.85 411
13151.93 430
13153.01 389
13154.10 381
13155.18 376
13156.26 419
13157.35 405
13158.43 346
13159.51 399
13160.60 391
13161.68 365
13162.77 360
13163.85 399
13164.93 367
13166.02 354
13167.10 377
13168.19 409
13169.27 420
13170.35 411
13171.44 363
13172.52 380
13173.61 382
13174.69 386
13175.78 404
13176.86 398
13177.94 375
13179.03 404
13180.11 385
13181.20 399
13182.28 376
13183.37 417
13184.45 367
13185.54 409
13186.62 411
13187.71 414
13188.79 451
13189.88 398
13190.96 429
13192.05 407
13193.13 396
13194.22 409
13195.30 399
13196.39 418
13197.47 365
13198.56 415
13199.64 376
13200.73 382
13201.81 422
13202.90 403
13203.98 392
13205.07 391
13206.16 405
13207.24 403
13208.33 409
13209.41 391
13210.50 376
13211.58 398
13212.67 402
13213.76 406
13214.84 404
13215.93 369
13217.01 373
13218.10 401
13219.19 428
13220.27 398
13221.36 447
13222.45 424
13223.53 410
13224.62 397
13225.70 389
13226.79 353
13227.88 389
13228.96 430
13230.05 404
13231.14 404
13232.22 389
13233.31 378
13234.40 363
13235.48 417
13236.57 384
13237.66 391
13238.74 427
13239.83 422
13240.92 421
13242.01 398
13243.09 411
13244.18 395
13245.27 394
13246.35 395
13247.44 384
13248.53 439
13249.62 371
13250.70 416
13251.79 386
13252.88 420
13253.97 397
13255.05 388
13256.14 404
13257.23 361
13258.32 381
13259.41 387
13260.49 412
13261.58 380
13262.67 372
13263.76 404
13264.85 424
13265.93 428
13267.02 374
13268.11 410
13269.20 436
13270.29 363
13271.37 345
13272.46 404
13273.55 437
13274.64 361
13275.73 387
13276.82 407
13277.91 404
13278.99 461
13280.08 425
13281.17 408
13282.26 397
13283.35 389
13284.44 439
13285.53 464
13286.62 442
13287.70 423
13288.79 411
13289.88 458
13290.97 389
13292.06 406
13293.15 423
13294.24 376
13295.33 399
13296.42 405
13297.51 390
13298.60 434
13299.69 432
13300.78 437
13301.87 416
13302.95 400
13304.04 395
13305.13 406
13306.22 432
13307.31 398
13308.40 384
13309.49 397
13310.58 404
13311.67 448
13312.76 437
13313.85 411
13314.94 449
13316.03 403
13317.12 437
13318.21 443
13319.30 416
13320.39 415
13321.48 462
13322.58 448
13323.67 429
13324.76 477
13325.85 451
13326.94 439
13328.03 415
13329.12 436
13330.21 421
13331.30 471
13332.39 452
13333.48 449
13334.57 436
13335.66 404
13336.75 422
13337.85 427
13338.94 476
13340.03 438
13341.12 437
13342.21 451
13343.30 468
13344.39 441
13345.48 442
13346.58 448
13347.67 439
13348.76 406
13349.85 428
13350.94 431
13352.03 436
13353.12 444
13354.22 496
13355.31 417
13356.40 441
13357.49 411
13358.58 424
13359.68 441
13360.77 468
13361.86 475
13362.95 456
13364.04 478
13365.14 473
13366.23 423
13367.32 454
13368.41 443
13369.51 462
13370.60 491
13371.69 444
13372.78 428
13373.87 464
13374.97 504
13376.06 445
13377.15 452
13378.25 471
13379.34 484
13380.43 474
13381.52 457
13382.62 456
13383.71 449
13384.80 467
13385.90 462
13386.99 472
13388.08 438
13389.17 424
13390.27 487
13391.36 448
13392.45 463
13393.55 425
13394.64 422
13395.73 443
13396.83 404
13397.92 395
13399.02 388
13400.11 452
13401.20 388
13402.30 416
13403.39 442
13404.48 395
13405.58 423
13406.67 390
13407.77 411
13408.86 384
13409.95 431
13411.05 435
13412.14 432
13413.24 417
13414.33 408
13415.42 413
13416.52 409
13417.61 413
13418.71 392
13419.80 394
13420.90 373
13421.99 420
13423.08 415
13424.18 424
13425.27 371
13426.37 398
13427.46 395
13428.56 420
13429.65 406
13430.75 395
13431.84 430
13432.94 417
13434.03 411
13435.13 408
13436.22 410
13437.32 399
13438.41 408
13439.51 391
13440.60 443
13441.70 386
13442.79 414
13443.89 398
13444.98 399
13446.08 389
13447.18 383
13448.27 420
13449.37 427
13450.46 431
13451.56 380
13452.65 398
13453.75 400
13454.85 463
13455.94 452
13457.04 435
13458.13 415
13459.23 464
13460.33 463
13461.42 450
13462.52 425
13463.61 423
13464.71 432
13465.81 428
13466.90 440
13468.00 412
13469.10 460
13470.19 477
13471.29 455
13472.38 419
13473.48 427
13474.58 404
13475.67 431
13476.77 445
13477.87 440
13478.96 434
13480.06 438
13481.16 447
13482.26 449
13483.35 437
13484.45 435
13485.55 474
13486.64 406
13487.74 456
13488.84 465
13489.94 465
13491.03 451
13492.13 465
13493.23 457
13494.32 464
13495.42 453
13496.52 447
13497.62 470
13498.72 433
13499.81 461
13500.91 464
13502.01 451
13503.11 452
13504.20 470
13505.30 461
13506.40 482
13507.50 463
13508.60 482
13509.69 490
13510.79 490
13511.89 494
13512.99 500
13514.09 494
13515.18 473
13516.28 493
13517.38 467
13518.48 499
13519.58 485
13520.68 473
13521.78 457
13522.87 506
13523.97 459
13525.07 453
13526.17 474
13527.27 456
13528.37 408
13529.47 422
13530.57 438
13531.66 405
13532.76 412
13533.86 422
13534.96 476
13536.06 443
13537.16 433
13538.26 442
13539.36 421
13540.46 397
13541.56 411
13542.66 390
13543.76 421
13544.86 397
13545.96 412
13547.05 411
13548.15 447
13549.25 432
13550.35 441
13551.45 459
13552.55 401
13553.65 412
13554.75 428
13555.85 453
13556.95 400
13558.05 429
13559.15 381
13560.25 399
13561.35 421
13562.45 380
13563.55 401
13564.65 398
13565.75 423
13566.85 406
13567.96 389
13569.06 392
13570.16 367
13571.26 358
13572.36 392
13573.46 376
13574.56 378
13575.66 389
13576.76 383
13577.86 428
13578.96 397
13580.06 402
13581.16 394
13582.27 412
13583.37 423
13584.47 395
13585.57 396
13586.67 401
13587.77 422
13588.87 442
13589.97 408
13591.08 387
13592.18 407
13593.28 397
13594.38 399
13595.48 413
13596.58 373
13597.68 402
13598.79 447
13599.89 424
13600.99 418
13602.09 429
13603.19 453
13604.30 424
13605.40 407
13606.50 422
13607.60 432
13608.70 398
13609.81 423
13610.91 426
13612.01 430
13613.11 420
13614.21 464
13615.32 444
13616.42 409
13617.52 399
13618.62 437
13619.73 427
13620.83 414
13621.93 406
13623.03 419
13624.14 428
13625.24 444
13626.34 441
13627.45 422
13628.55 399
13629.65 414
13630.75 442
13631.86 394
13632.96 415
13634.06 430
13635.17 401
13636.27 421
13637.37 420
13638.48 420
13639.58 431
13640.68 453
13641.79 404
13642.89 439
13643.99 459
13645.10 439
13646.20 416
13647.30 404
13648.41 431
13649.51 413
13650.62 424
13651.72 431
13652.82 414
13653.93 400
13655.03 427
13656.14 409
13657.24 425
13658.34 452
13659.45 436
13660.55 446
13661.66 456
13662.76 436
13663.87 429
13664.97 400
13666.07 402
13667.18 420
13668.28 422
13669.39 404
13670.49 380
13671.60 396
13672.70 389
13673.81 442
13674.91 428
13676.02 408
13677.12 413
13678.23 424
13679.33 427
13680.44 453
13681.54 439
13682.65 420
13683.75 450
13684.86 461
13685.96 417
13687.07 416
13688.17 439
13689.28 432
13690.38 448
13691.49 425
13692.59 399
13693.70 431
13694.80 451
13695.91 439
13697.02 394
13698.12 397
13699.23 453
13700.33 469
13701.44 442
13702.55 434
13703.65 415
13704.76 428
13705.86 453
13706.97 441
13708.08 460
13709.18 415
13710.29 420
13711.39 435
13712.50 447
13713.61 459
13714.71 416
13715.82 446
13716.93 454
13718.03 421
13719.14 410
13720.25 430
13721.35 472
13722.46 438
13723.57 480
13724.67 486
13725.78 444
13726.89 482
13727.99 459
13729.10 465
13730.21 511
13731.31 526
13732.42 493
13733.53 510
13734.64 492
13735.74 507
13736.85 513
13737.96 561
13739.07 516
13740.17 513
13741.28 526
13742.39 526
13743.50 526
13744.60 547
13745.71 554
13746.82 589
13747.93 520
13749.03 521
13750.14 503
13751.25 498
13752.36 580
13753.47 546
13754.57 530
13755.68 571
13756.79 551
13757.90 552
13759.01 586
13760.11 533
13761.22 562
13762.33 599
13763.44 610
13764.55 578
13765.66 585
13766.76 594
13767.87 588
13768.98 626
13770.09 607
13771.20 580
13772.31 636
13773.42 661
13774.53 653
13775.63 617
13776.74 657
13777.85 642
13778.96 703
13780.07 764
13781.18 770
13782.29 758
13783.40 776
13784.51 772
13785.62 743
13786.73 734
13787.83 768
13788.94 819
13790.05 797
13791.16 768
13792.27 724
13793.38 688
13794.49 674
13795.60 629
13796.71 631
13797.82 601
13798.93 606
13800.04 594
13801.15 591
13802.26 563
13803.37 543
13804.48 532
13805.59 582
13806.70 615
13807.81 583
13808.92 551
13810.03 559
13811.14 560
13812.25 549
13813.36 574
13814.47 582
13815.58 558
13816.69 546
13817.80 556
13818.91 566
13820.03 585
13821.14 558
13822.25 556
13823.36 588
13824.47 547
13825.58 583
13826.69 583
13827.80 562
13828.91 606
13830.02 582
13831.13 578
13832.25 521
13833.36 569
13834.47 528
13835.58 511
13836.69 520
13837.80 548
13838.91 518
13840.02 532
13841.14 540
13842.25 512
13843.36 565
13844.47 546
13845.58 495
13846.69 488
13847.81 497
13848.92 499
13850.03 518
13851.14 511
13852.25 535
13853.37 508
13854.48 567
13855.59 543
13856.70 513
13857.81 542
13858.93 523
13860.04 524
13861.15 564
13862.26 536
13863.38 514
13864.49 537
13865.60 611
13866.71 559
13867.83 528
13868.94 576
13870.05 510
13871.16 554
13872.28 563
13873.39 595
13874.50 642
13875.61 609
13876.73 601
13877.84 566
13878.95 625
13880.07 669
13881.18 623
13882.29 660
13883.41 625
13884.52 606
13885.63 569
13886.75 567
13887.86 569
13888.97 553
13890.09 572
13891.20 529
13892.31 580
13893.43 545
13894.54 516
13895.65 542
13896.77 520
13897.88 554
13899.00 569
13900.11 502
13901.22 541
13902.34 551
13903.45 543
13904.57 587
13905.68 576
13906.79 583
13907.91 535
13909.02 598
13910.14 602
13911.25 602
13912.37 564
13913.48 563
13914.59 580
13915.71 572
13916.82 554
13917.94 558
13919.05 543
13920.17 546
13921.28 537
13922.40 570
13923.51 544
13924.63 571
13925.74 514
13926.86 519
13927.97 528
13929.09 486
13930.20 534
13931.32 506
13932.43 528
13933.55 513
13934.66 454
13935.78 514
13936.89 525
13938.01 504
13939.12 466
13940.24 497
13941.35 515
13942.47 502
13943.59 521
13944.70 491
13945.82 493
13946.93 523
13948.05 532
13949.16 493
13950.28 481
13951.40 498
13952.51 521
13953.63 474
13954.74 505
13955.86 465
13956.98 468
13958.09 493
13959.21 499
13960.33 485
13961.44 434
13962.56 427
13963.67 454
13964.79 465
13965.91 467
13967.02 468
13968.14 470
13969.26 475
13970.37 478
13971.49 456
13972.61 442
13973.72 454
13974.84 456
13975.96 475
13977.08 491
13978.19 471
13979.31 429
13980.43 426
13981.54 478
13982.66 483
13983.78 443
13984.90 475
13986.01 485
13987.13 466
13988.25 446
13989.37 484
13990.48 489
13991.60 439
13992.72 465
13993.84 453
13994.95 448
13996.07 453
13997.19 451
13998.31 460
13999.42 493
14000.54 468
14001.66 461
14002.78 428
14003.90 487
14005.01 504
14006.13 479
14007.25 424
14008.37 476
14009.49 502
14010.61 477
14011.72 484
14012.84 466
14013.96 476
14015.08 505
14016.20 478
14017.32 497
14018.43 514
14019.55 490
14020.67 510
14021.79 493
14022.91 501
14024.03 503
14025.15 475
14026.27 545
14027.39 489
14028.50 456
14029.62 453
14030.74 506
14031.86 499
14032.98 520
14034.10 458
14035.22 455
14036.34 488
14037.46 513
14038.58 490
14039.70 496
14040.82 503
14041.94 523
14043.06 517
14044.18 478
14045.30 518
14046.41 491
14047.53 478
14048.65 485
14049.77 497
14050.89 469
14052.01 467
14053.13 469
14054.25 452
14055.37 464
14056.49 460
14057.61 470
14058.74 469
14059.86 427
14060.98 463
14062.10 480
14063.22 506
14064.34 468
14065.46 475
14066.58 472
14067.70 500
14068.82 518
14069.94 516
14071.06 475
14072.18 479
14073.30 512
14074.42 505
14075.54 473
14076.66 464
14077.79 432
14078.91 454
14080.03 457
14081.15 479
14082.27 484
14083.39 514
14084.51 506
14085.63 524
14086.76 486
14087.88 511
14089.00 510
14090.12 510
14091.24 478
14092.36 489
14093.48 547
14094.61 496
14095.73 507
14096.85 516
14097.97 518
14099.09 535
14100.22 527
14101.34 487
14102.46 521
14103.58 518
14104.70 590
14105.83 594
14106.95 583
14108.07 569
14109.19 564
14110.31 617
14111.44 597
14112.56 595
14113.68 571
14114.80 554
14115.93 581
14117.05 557
14118.17 494
14119.29 553
14120.42 511
14121.54 507
14122.66 523
14123.79 489
14124.91 501
14126.03 459
14127.15 474
14128.28 428
14129.40 448
14130.52 442
14131.65 466
14132.77 441
14133.89 445
14135.02 432
14136.14 420
14137.26 446
14138.39 475
14139.51 452
14140.63 432
14141.76 428
14142.88 410
14144.00 408
14145.13 421
14146.25 407
14147.38 448
14148.50 449
14149.62 419
14150.75 446
14151.87 427
14152.99 406
14154.12 402
14155.24 412
14156.37 410
14157.49 391
14158.62 441
14159.74 390
14160.86 427
14161.99 376
14163.11 428
14164.24 388
14165.36 367
14166.49 383
14167.61 412
14168.74 398
14169.86 410
14170.99 421
14172.11 447
14173.23 427
14174.36 396
14175.48 416
14176.61 417
14177.73 416
14178.86 426
14179.98 421
14181.11 396
14182.23 467
14183.36 423
14184.49 435
14185.61 376
14186.74 397
14187.86 400
14188.99 389
14190.11 395
14191.24 406
14192.36 406
14193.49 412
14194.61 417
14195.74 394
14196.87 415
14197.99 396
14199.12 380
14200.24 383
14201.37 364
14202.50 387
14203.62 390
14204.75 404
14205.87 360
14207.00 387
14208.13 396
14209.25 382
14210.38 383
14211.50 395
14212.63 398
14213.76 372
14214.88 386
14216.01 419
14217.14 407
14218.26 373
14219.39 328
14220.52 373
14221.64 351
14222.77 424
14223.90 396
14225.02 384
14226.15 370
14227.28 363
14228.41 387
14229.53 402
14230.66 375
14231.79 383
14232.91 384
14234.04 376
14235.17 370
14236.30 337
14237.42 371
14238.55 341
14239.68 383
14240.81 324
14241.93 355
14243.06 356
14244.19 389
14245.32 377
14246.44 380
14247.57 363
14248.70 385
14249.83 371
14250.95 353
14252.08 332
14253.21 371
14254.34 378
14255.47 353
14256.59 359
14257.72 357
14258.85 360
14259.98 387
14261.11 384
14262.24 363
14263.36 350
14264.49 373
14265.62 364
14266.75 377
14267.88 342
14269.01 387
14270.14 355
14271.26 356
14272.39 349
14273.52 353
14274.65 333
14275.78 370
14276.91 351
14278.04 339
14279.17 320
14280.30 368
14281.42 371
14282.55 344
14283.68 337
14284.81 309
14285.94 350
14287.07 341
14288.20 375
14289.33 328
14290.46 320
14291.59 358
14292.72 334
14293.85 334
14294.98 358
14296.11 351
14297.24 373
14298.37 361
14299.50 345
14300.63 357
14301.76 329
14302.89 369
14304.02 334
14305.15 321
14306.28 370
14307.41 315
14308.54 300
14309.67 339
14310.80 328
14311.93 312
14313.06 296
14314.19 342
14315.32 366
14316.45 339
14317.58 305
14318.71 305
14319.84 323
14320.97 359
14322.10 327
14323.23 338
14324.36 340
14325.49 333
14326.63 330
14327.76 303
14328.89 304
14330.02 303
14331.15 365
14332.28 323
14333.41 326
14334.54 312
14335.67 313
14336.81 319
14337.94 295
14339.07 321
14340.20 319
14341.33 317
14342.46 297
14343.59 341
14344.73 306
14345.86 328
14346.99 338
14348.12 324
14349.25 299
14350.38 324
14351.52 331
14352.65 319
14353.78 340
14354.91 352
14356.04 365
14357.18 337
14358.31 332
14359.44 311
14360.57 302
14361.71 335
14362.84 320
14363.97 309
14365.10 300
14366.24 321
14367.37 305
14368.50 306
14369.63 338
14370.77 354
14371.90 337
14373.03 337
14374.16 321
14375.30 310
14376.43 296
14377.56 301
14378.70 319
14379.83 356
14380.96 311
14382.09 330
14383.23 318
14384.36 318
14385.49 287
14386.63 284
14387.76 333
14388.89 309
14390.03 335
14391.16 353
14392.29 318
14393.43 310
14394.56 324
14395.70 335
14396.83 350
14397.96 334
14399.10 332
14400.23 334
14401.36 345
14402.50 323
14403.63 323
14404.77 296
14405.90 318
14407.03 278
14408.17 337
14409.30 304
14410.44 292
14411.57 304
14412.71 320
14413.84 348
14414.97 294
14416.11 327
14417.24 311
14418.38 326
14419.51 318
14420.65 345
14421.78 332
14422.92 329
14424.05 301
14425.19 352
14426.32 327
14427.46 336
14428.59 316
14429.73 312
14430.86 322
14432.00 308
14433.13 322
14434.27 320
14435.40 343
14436.54 303
14437.67 326
14438.81 353
14439.94 343
14441.08 331
14442.21 337
14443.35 363
14444.48 368
14445.62 353
14446.76 373
14447.89 377
14449.03 356
14450.16 367
14451.30 372
14452.43 341
14453.57 321
14454.71 311
14455.84 326
14456.98 333
14458.11 338
14459.25 400
14460.39 351
14461.52 324
14462.66 293
14463.80 341
14464.93 352
14466.07 324
14467.20 307
14468.34 342
14469.48 330
14470.61 327
14471.75 366
14472.89 381
14474.02 367
14475.16 342
14476.30 331
14477.43 338
14478.57 355
14479.71 374
14480.85 357
14481.98 369
14483.12 337
14484.26 373
14485.39 389
14486.53 377
14487.67 376
14488.81 358
14489.94 357
14491.08 401
14492.22 388
14493.36 381
14494.49 366
14495.63 374
14496.77 370
14497.91 371
14499.04 350
14500.18 340
14501.32 334
14502.46 341
14503.59 324
14504.73 307
14505.87 347
14507.01 347
14508.15 330
14509.28 302
14510.42 326
14511.56 319
14512.70 339
14513.84 345
14514.98 357
14516.11 335
14517.25 360
14518.39 355
14519.53 338
14520.67 354
14521.81 358
14522.95 353
14524.08 355
14525.22 353
14526.36 334
14527.50 376
14528.64 351
14529.78 323
14530.92 342
14532.06 337
14533.20 319
14534.33 336
14535.47 302
14536.61 325
14537.75 322
14538.89 343
14540.03 317
14541.17 341
14542.31 341
14543.45 328
14544.59 301
14545.73 326
14546.87 336
14548.01 311
14549.15 318
14550.29 297
14551.43 325
14552.57 309
14553.71 330
14554.85 308
14555.99 291
14557.13 358
14558.27 316
14559.41 318
14560.55 314
14561.69 316
14562.83 296
14563.97 343
14565.11 351
14566.25 333
14567.39 314
14568.53 312
14569.67 334
14570.81 351
14571.95 309
14573.09 320
14574.23 332
14575.37 306
14576.51 293
14577.65 328
14578.79 314
14579.94 332
14581.08 329
14582.22 325
14583.36 351
14584.50 329
14585.64 320
14586.78 312
14587.92 320
14589.06 295
14590.21 323
14591.35 323
14592.49 339
14593.63 360
14594.77 325
14595.91 350
14597.05 298
14598.20 351
14599.34 349
14600.48 363
14601.62 362
14602.76 349
14603.90 318
14605.05 300
14606.19 286
14607.33 318
14608.47 308
14609.61 326
14610.76 296
14611.90 310
14613.04 363
14614.18 381
14615.32 337
14616.47 327
14617.61 311
14618.75 320
14619.89 311
14621.04 326
14622.18 351
14623.32 331
14624.46 340
14625.61 322
14626.75 343
14627.89 326
14629.04 348
14630.18 343
14631.32 325
14632.46 337
14633.61 347
14634.75 341
14635.89 355
14637.04 386
14638.18 346
14639.32 373
14640.47 347
14641.61 352
14642.75 369
14643.90 366
14645.04 365
14646.18 372
14647.33 368
14648.47 362
14649.61 383
14650.76 364
14651.90 384
14653.05 381
14654.19 404
14655.33 357
14656.48 334
14657.62 333
14658.76 336
14659.91 363
14661.05 299
14662.20 333
14663.34 303
14664.49 307
14665.63 370
14666.77 352
14667.92 343
14669.06 340
14670.21 297
14671.35 328
14672.50 319
14673.64 327
14674.79 302
14675.93 363
14677.07 358
14678.22 326
14679.36 350
14680.51 335
14681.65 301
14682.80 317
14683.94 311
14685.09 330
14686.23 317
14687.38 302
14688.52 279
14689.67 273
14690.81 307
14691.96 314
14693.10 310
14694.25 322
14695.40 340
14696.54 317
14697.69 315
14698.83 280
14699.98 296
14701.12 325
14702.27 315
14703.41 318
14704.56 300
14705.71 337
14706.85 321
14708.00 307
14709.14 268
14710.29 295
14711.44 318
14712.58 309
14713.73 314
14714.87 292
14716.02 278
14717.17 311
14718.31 284
14719.46 304
14720.61 307
14721.75 307
14722.90 310
14724.05 302
14725.19 301
14726.34 344
14727.49 328
14728.63 304
14729.78 323
14730.93 300
14732.07 325
14733.22 319
14734.37 300
14735.51 279
14736.66 281
14737.81 293
14738.95 292
14740.10 319
14741.25 299
14742.40 302
14743.54 321
14744.69 333
14745.84 285
14746.99 263
14748.13 353
14749.28 331
14750.43 300
14751.58 299
14752.72 298
14753.87 317
14755.02 311
14756.17 312
14757.31 330
14758.46 321
14759.61 344
14760.76 321
14761.91 307
14763.05 303
14764.20 341
14765.35 334
14766.50 327
14767.65 301
14768.80 367
14769.94 307
14771.09 312
14772.24 281
14773.39 295
14774.54 310
14775.69 332
14776.83 303
14777.98 286
14779.13 308
14780.28 346
14781.43 317
14782.58 313
14783.73 313
14784.88 317
14786.03 310
14787.17 336
14788.32 289
14789.47 349
14790.62 336
14791.77 363
14792.92 320
14794.07 319
14795.22 381
14796.37 393
14797.52 381
14798.67 387
14799.82 331
14800.97 354
14802.12 374
14803.26 357
14804.41 348
14805.56 365
14806.71 368
14807.86 373
14809.01 384
14810.16 377
14811.31 399
14812.46 427
14813.61 384
14814.76 374
14815.91 355
14817.06 343
14818.21 341
14819.36 343
14820.51 328
14821.66 337
14822.82 357
14823.97 358
14825.12 337
14826.27 359
14827.42 333
14828.57 370
14829.72 354
14830.87 352
14832.02 343
14833.17 356
14834.32 331
14835.47 336
14836.62 336
14837.77 329
14838.93 329
14840.08 339
14841.23 325
14842.38 310
14843.53 277
14844.68 307
14845.83 295
14846.98 323
14848.14 327
14849.29 283
14850.44 317
14851.59 318
14852.74 302
14853.89 269
14855.04 293
14856.20 279
14857.35 291
14858.50 292
14859.65 277
14860.80 269
14861.96 290
14863.11 255
14864.26 245
14865.41 252
14866.56 273
14867.72 283
14868.87 310
14870.02 321
14871.17 302
14872.32 294
14873.48 289
14874.63 271
14875.78 262
14876.93 249
14878.09 257
14879.24 302
14880.39 288
14881.54 260
14882.70 265
14883.85 218
14885.00 262
14886.16 287
14887.31 289
14888.46 259
14889.61 257
14890.77 264
14891.92 278
14893.07 293
14894.23 277
14895.38 255
14896.53 274
14897.69 279
14898.84 276
14899.99 271
14901.15 249
14902.30 277
14903.45 268
14904.61 262
14905.76 253
14906.91 284
14908.07 267
14909.22 284
14910.38 284
14911.53 235
14912.68 281
14913.84 311
14914.99 298
14916.15 285
14917.30 264
14918.45 243
14919.61 278
14920.76 227
14921.92 256
14923.07 274
14924.22 295
14925.38 277
14926.53 270
14927.69 256
14928.84 258
14930.00 285
14931.15 296
14932.31 262
14933.46 265
14934.62 279
14935.77 258
14936.93 291
14938.08 268
14939.24 255
14940.39 270
14941.55 261
14942.70 276
14943.86 278
14945.01 307
14946.17 318
14947.32 285
14948.48 280
14949.63 294
14950.79 280
14951.94 262
14953.10 274
14954.25 269
14955.41 275
14956.56 297
14957.72 278
14958.88 278
14960.03 243
14961.19 267
14962.34 304
14963.50 321
14964.65 286
14965.81 246
14966.97 255
14968.12 275
14969.28 270
14970.43 233
14971.59 260
14972.75 285
14973.90 254
14975.06 233
14976.22 267
14977.37 294
14978.53 253
14979.69 238
14980.84 235
14982.00 269
14983.16 270
14984.31 240
14985.47 249
14986.63 255
14987.78 270
14988.94 236
14990.10 250
14991.25 218
14992.41 265
14993.57 250
14994.72 243
14995.88 238
14997.04 260
14998.20 226
14999.35 269
15000.51 258
15001.67 236
15002.82 236
15003.98 282
15005.14 262
15006.30 233
15007.45 242
15008.61 292
15009.77 293
15010.93 264
15012.09 221
15013.24 242
15014.40 255
15015.56 242
15016.72 259
15017.87 230
15019.03 255
15020.19 271
15021.35 270
15022.51 264
15023.67 241
15024.82 243
15025.98 241
15027.14 237
15028.30 239
15029.46 237
15030.62 248
15031.77 255
15032.93 222
15034.09 248
15035.25 259
15036.41 249
15037.57 263
15038.73 242
15039.88 262
15041.04 248
15042.20 236
15043.36 217
15044.52 237
15045.68 233
15046.84 229
15048.00 249
15049.16 234
15050.32 234
15051.47 242
15052.63 259
15053.79 254
15054.95 230
15056.11 250
15057.27 240
15058.43 255
15059.59 222
15060.75 219
15061.91 219
15063.07 215
15064.23 241
15065.39 254
15066.55 249
15067.71 222
15068.87 221
15070.03 250
15071.19 240
15072.35 260
15073.51 220
15074.67 248
15075.83 236
15076.99 233
15078.15 242
15079.31 241
15080.47 262
15081.63 251
15082.79 247
15083.95 223
15085.11 247
15086.27 228
15087.43 252
15088.59 260
15089.76 248
15090.92 248
15092.08 276
15093.24 228
15094.40 232
15095.56 262
15096.72 226
15097.88 241
15099.04 231
15100.20 242
15101.37 223
15102.53 261
15103.69 268
15104.85 243
15106.01 225
15107.17 225
15108.33 253
15109.50 224
15110.66 265
15111.82 251
15112.98 266
15114.14 273
15115.30 231
15116.47 238
15117.63 244
15118.79 224
15119.95 255
15121.11 262
15122.27 231
15123.44 229
15124.60 257
15125.76 250
15126.92 199
15128.09 246
15129.25 261
15130.41 261
15131.57 284
15132.73 248
15133.90 217
15135.06 219
15136.22 243
15137.38 261
15138.55 259
15139.71 224
15140.87 233
15142.04 252
15143.20 242
15144.36 234
15145.52 217
15146.69 255
15147.85 227
15149.01 257
15150.18 264
15151.34 236
15152.50 228
15153.67 213
15154.83 210
15155.99 244
15157.16 243
15158.32 225
15159.48 205
15160.65 239
15161.81 220
15162.97 250
15164.14 247
15165.30 274
15166.46 245
15167.63 236
15168.79 240
15169.95 239
15171.12 267
15172.28 237
15173.45 256
15174.61 215
15175.77 249
15176.94 288
15178.10 240
15179.27 207
15180.43 225
15181.60 242
15182.76 243
15183.92 224
15185.09 221
15186.25 204
15187.42 228
15188.58 243
15189.75 235
15190.91 227
15192.08 244
15193.24 222
15194.41 257
15195.57 256
15196.74 274
15197.90 246
15199.07 248
15200.23 232
15201.40 212
15202.56 248
15203.73 279
15204.89 256
15206.06 262
15207.22 240
15208.39 272
15209.55 268
15210.72 301
15211.88 251
15213.05 249
15214.21 258
15215.38 261
15216.54 231
15217.71 245
15218.88 248
15220.04 263
15221.21 307
15222.37 239
15223.54 267
15224.71 257
15225.87 256
15227.04 250
15228.20 228
15229.37 277
15230.54 274
15231.70 267
15232.87 279
15234.03 258
15235.20 283
15236.37 256
15237.53 244
15238.70 279
15239.87 272
15241.03 257
15242.20 300
15243.37 287
15244.53 302
15245.70 274
15246.87 279
15248.03 294
15249.20 301
15250.37 318
15251.53 301
15252.70 290
15253.87 263
15255.04 270
15256.20 271
15257.37 286
15258.54 274
15259.70 241
15260.87 270
15262.04 253
15263.21 241
15264.37 243
15265.54 311
15266.71 234
15267.88 245
15269.04 296
15270.21 295
15271.38 250
15272.55 270
15273.72 258
15274.88 248
15276.05 244
15277.22 269
15278.39 268
15279.56 245
15280.72 243
15281.89 227
15283.06 230
15284.23 241
15285.40 245
15286.56 238
15287.73 252
15288.90 238
15290.07 253
15291.24 246
15292.41 255
15293.58 261
15294.74 292
15295.91 287
15297.08 253
15298.25 271
15299.42 244
15300.59 239
15301.76 206
15302.93 243
15304.09 236
15305.26 240
15306.43 259
15307.60 245
15308.77 220
15309.94 237
15311.11 220
15312.28 231
15313.45 251
15314.62 259
15315.79 227
15316.96 246
15318.13 262
15319.30 268
15320.46 228
15321.63 219
15322.80 218
15323.97 226
15325.14 257
15326.31 242
15327.48 215
15328.65 242
15329.82 244
15330.99 266
15332.16 219
15333.33 231
15334.50 242
15335.67 244
15336.84 230
15338.01 234
15339.18 234
15340.36 234
15341.53 271
15342.70 259
15343.87 243
15345.04 238
15346.21 234
15347.38 252
15348.55 230
15349.72 227
15350.89 260
15352.06 226
15353.23 253
15354.40 272
15355.57 230
15356.75 233
15357.92 251
15359.09 254
15360.26 245
15361.43 215
15362.60 245
15363.77 240
15364.94 241
15366.11 248
15367.29 230
15368.46 224
15369.63 232
15370.80 227
15371.97 229
15373.14 255
15374.32 270
15375.49 274
15376.66 244
15377.83 244
15379.00 255
15380.17 251
15381.35 268
15382.52 269
15383.69 286
15384.86 239
15386.03 246
15387.21 253
15388.38 249
15389.55 248
15390.72 260
15391.90 259
15393.07 252
15394.24 232
15395.41 240
15396.59 270
15397.76 271
15398.93 262
15400.10 243
15401.28 279
15402.45 248
15403.62 228
15404.79 235
15405.97 260
15407.14 266
15408.31 246
15409.49 245
15410.66 239
15411.83 250
15413.01 240
15414.18 260
15415.35 259
15416.53 256
15417.70 239
15418.87 239
15420.05 237
15421.22 238
15422.39 263
15423.57 238
15424.74 226
15425.91 232
15427.09 236
15428.26 245
15429.43 235
15430.61 245
15431.78 216
15432.96 213
15434.13 205
15435.30 237
15436.48 248
15437.65 279
15438.83 254
15440.00 248
15441.17 237
15442.35 222
15443.52 236
15444.70 194
15445.87 242
15447.05 266
15448.22 214
15449.40 268
15450.57 258
15451.75 232
15452.92 245
15454.09 219
15455.27 213
15456.44 228
15457.62 225
15458.79 257
15459.97 259
15461.14 256
15462.32 254
15463.49 221
15464.67 229
15465.84 243
15467.02 253
15468.19 213
15469.37 215
15470.55 223
15471.72 231
15472.90 271
15474.07 242
15475.25 229
15476.42 214
15477.60 239
15478.77 232
15479.95 221
15481.13 215
15482.30 250
15483.48 249
15484.65 255
15485.83 233
15487.00 227
15488.18 243
15489.36 225
15490.53 220
15491.71 230
15492.89 209
15494.06 252
15495.24 229
15496.41 231
15497.59 198
15498.77 226
15499.94 259
15501.12 259
15502.30 243
15503.47 257
15504.65 256
15505.83 255
15507.00 269
15508.18 253
15509.36 243
15510.53 247
15511.71 222
15512.89 259
15514.06 250
15515.24 240
15516.42 231
15517.60 238
15518.77 238
15519.95 245
15521.13 226
15522.30 231
15523.48 232
15524.66 227
15525.84 258
15527.01 239
15528.19 213
15529.37 239
15530.55 239
15531.73 233
15532.90 245
15534.08 242
15535.26 223
15536.44 219
15537.61 248
15538.79 227
15539.97 237
15541.15 257
15542.33 233
15543.50 229
15544.68 246
15545.86 206
15547.04 229
15548.22 259
15549.40 250
15550.57 230
15551.75 250
15552.93 230
15554.11 221
15555.29 261
15556.47 255
15557.65 255
15558.82 271
15560.00 247
15561.18 239
15562.36 256
15563.54 261
15564.72 240
15565.90 236
15567.08 266
15568.26 250
15569.43 232
15570.61 262
15571.79 241
15572.97 236
15574.15 235
15575.33 263
15576.51 237
15577.69 247
15578.87 278
15580.05 274
15581.23 254
15582.41 221
15583.59 266
15584.77 240
15585.95 240
15587.13 261
15588.31 280
15589.49 261
15590.67 234
15591.85 285
15593.03 277
15594.21 283
15595.39 270
15596.57 287
15597.75 292
15598.93 250
15600.11 257
15601.29 280
15602.47 268
15603.65 267
15604.83 228
15606.01 268
15607.19 271
15608.37 250
15609.55 260
15610.73 298
15611.91 301
15613.09 274
15614.27 297
15615.45 279
15616.64 308
15617.82 293
15619.00 273
15620.18 262
15621.36 275
15622.54 278
15623.72 306
15624.90 312
15626.08 293
15627.27 307
15628.45 274
15629.63 272
15630.81 289
15631.99 308
15633.17 282
15634.35 259
15635.54 267
15636.72 305
15637.90 304
15639.08 310
15640.26 301
15641.45 289
15642.63 304
15643.81 315
15644.99 346
15646.17 282
15647.36 316
15648.54 283
15649.72 326
15650.90 279
15652.08 299
15653.27 300
15654.45 326
15655.63 301
15656.81 312
15658.00 363
15659.18 364
15660.36 317
15661.54 313
15662.73 328
15663.91 337
15665.09 344
15666.27 329
15667.46 304
15668.64 329
15669.82 326
15671.01 333
15672.19 327
15673.37 315
15674.56 305
15675.74 352
15676.92 342
15678.10 336
15679.29 342
15680.47 326
15681.65 319
15682.84 325
15684.02 297
15685.21 321
15686.39 343
15687.57 351
15688.76 338
15689.94 312
15691.12 307
15692.31 338
15693.49 299
15694.67 316
15695.86 289
15697.04 315
15698.23 285
15699.41 280
15700.59 290
15701.78 312
15702.96 335
15704.15 315
15705.33 288
15706.52 269
15707.70 313
15708.88 319
15710.07 351
15711.25 319
15712.44 284
15713.62 320
15714.81 307
15715.99 313
15717.18 303
15718.36 332
15719.55 361
15720.73 339
15721.92 328
15723.10 335
15724.29 323
15725.47 332
15726.66 323
15727.84 307
15729.03 363
15730.21 317
15731.40 341
15732.58 336
15733.77 310
15734.95 335
15736.14 330
15737.32 367
15738.51 352
15739.69 306
15740.88 307
15742.07 315
15743.25 316
15744.44 326
15745.62 328
15746.81 301
15747.99 331
15749.18 301
15750.37 325
15751.55 314
15752.74 305
15753.93 314
15755.11 318
15756.30 339
15757.48 318
15758.67 321
15759.86 328
15761.04 330
15762.23 330
15763.42 351
15764.60 356
15765.79 357
15766.98 364
15768.16 346
15769.35 353
15770.54 323
15771.72 350
15772.91 322
15774.10 329
15775.28 331
15776.47 331
15777.66 312
15778.84 347
15780.03 322
15781.22 310
15782.41 325
15783.59 298
15784.78 300
15785.97 307
15787.15 326
15788.34 313
15789.53 318
15790.72 304
15791.90 299
15793.09 292
15794.28 302
15795.47 299
15796.65 319
15797.84 296
15799.03 310
15800.22 325
15801.41 303
15802.59 336
15803.78 318
15804.97 333
15806.16 291
15807.35 299
15808.53 306
15809.72 327
15810.91 303
15812.10 297
15813.29 307
15814.48 293
15815.66 321
15816.85 329
15818.04 325
15819.23 330
15820.42 283
15821.61 292
15822.80 282
15823.98 295
15825.17 285
15826.36 315
15827.55 290
15828.74 266
15829.93 273
15831.12 276
15832.31 273
15833.50 263
15834.69 277
15835.87 301
15837.06 285
15838.25 271
15839.44 261
15840.63 263
15841.82 260
15843.01 279
15844.20 262
15845.39 265
15846.58 229
15847.77 268
15848.96 294
15850.15 295
15851.34 256
15852.53 285
15853.72 277
15854.91 292
15856.10 247
15857.29 261
15858.48 278
15859.67 262
15860.86 302
15862.05 275
15863.24 300
15864.43 281
15865.62 265
15866.81 271
15868.00 293
15869.19 261
15870.38 280
15871.57 284
15872.76 285
15873.95 287
15875.14 284
15876.33 297
15877.52 260
15878.72 309
15879.91 263
15881.10 262
15882.29 272
15883.48 305
15884.67 278
15885.86 255
15887.05 260
15888.24 292
15889.43 251
15890.63 287
15891.82 254
15893.01 290
15894.20 278
15895.39 283
15896.58 262
15897.77 288
15898.97 264
15900.16 269
15901.35 312
15902.54 285
15903.73 289
15904.92 263
15906.12 296
15907.31 292
15908.50 300
15909.69 282
15910.88 330
15912.08 285
15913.27 271
15914.46 277
15915.65 301
15916.85 275
15918.04 268
15919.23 314
15920.42 297
15921.61 307
15922.81 283
15924.00 290
15925.19 303
15926.38 353
15927.58 288
15928.77 300
15929.96 322
15931.16 300
15932.35 300
15933.54 302
15934.73 290
15935.93 295
15937.12 292
15938.31 271
15939.51 296
15940.70 316
15941.89 286
15943.09 263
15944.28 329
15945.47 319
15946.67 306
15947.86 304
15949.05 280
15950.25 277
15951.44 296
15952.63 275
15953.83 292
15955.02 279
15956.21 258
15957.41 251
15958.60 238
15959.80 278
15960.99 258
15962.18 265
15963.38 239
15964.57 282
15965.77 265
15966.96 259
15968.15 239
15969.35 248
15970.54 248
15971.74 276
15972.93 258
15974.13 294
15975.32 258
15976.51 241
15977.71 280
15978.90 239
15980.10 287
15981.29 272
15982.49 237
15983.68 256
15984.88 243
15986.07 256
15987.27 250
15988.46 247
15989.66 236
15990.85 219
15992.05 233
15993.24 239
15994.44 231
15995.63 261
15996.83 260
15998.02 246
15999.22 228
16000.41 228
16001.61 234
16002.80 229
16004.00 233
16005.20 238
16006.39 226
16007.59 242
16008.78 264
16009.98 236
16011.17 220
16012.37 233
16013.57 274
16014.76 219
16015.96 225
16017.15 258
16018.35 261
16019.55 226
16020.74 268
16021.94 267
16023.13 228
16024.33 249
16025.53 258
16026.72 215
16027.92 208
16029.12 239
16030.31 254
16031.51 251
16032.71 228
16033.90 264
16035.10 257
16036.30 248
16037.49 225
16038.69 231
16039.89 218
16041.08 263
16042.28 265
16043.48 235
16044.67 217
16045.87 240
16047.07 290
16048.27 225
16049.46 208
16050.66 202
16051.86 258
16053.06 255
16054.25 248
16055.45 248
16056.65 230
16057.84 264
16059.04 256
16060.24 240
16061.44 246
16062.64 239
16063.83 256
16065.03 240
16066.23 204
16067.43 241
16068.62 242
16069.82 247
16071.02 244
16072.22 223
16073.42 234
16074.62 224
16075.81 240
16077.01 209
16078.21 191
16079.41 220
16080.61 246
16081.81 220
16083.00 204
16084.20 218
16085.40 252
16086.60 215
16087.80 240
16089.00 217
16090.20 243
16091.39 239
16092.59 197
16093.79 206
16094.99 212
16096.19 231
16097.39 257
16098.59 219
16099.79 230
16100.99 217
16102.19 215
16103.38 223
16104.58 204
16105.78 208
16106.98 217
16108.18 213
16109.38 229
16110.58 214
16111.78 197
16112.98 225
16114.18 219
16115.38 216
16116.58 225
16117.78 212
16118.98 201
16120.18 222
16121.38 210
16122.58 206
16123.78 236
16124.98 204
16126.18 203
16127.38 199
16128.58 184
16129.78 222
16130.98 254
16132.18 201
16133.38 212
16134.58 204
16135.78 214
16136.98 207
16138.18 199
16139.38 213
16140.58 219
16141.78 242
16142.98 242
16144.19 236
16145.39 229
16146.59 205
16147.79 225
16148.99 240
16150.19 227
16151.39 219
16152.59 221
16153.79 211
16154.99 237
16156.20 237
16157.40 218
16158.60 198
16159.80 206
16161.00 218
16162.20 237
16163.40 224
16164.61 227
16165.81 225
16167.01 233
16168.21 232
16169.41 230
16170.61 222
16171.82 224
16173.02 234
16174.22 202
16175.42 242
16176.62 250
16177.82 229
16179.03 195
16180.23 198
16181.43 196
16182.63 240
16183.84 223
16185.04 249
16186.24 208
16187.44 208
16188.65 220
16189.85 203
16191.05 186
16192.25 197
16193.46 254
16194.66 235
16195.86 235
16197.06 197
16198.27 191
16199.47 201
16200.67 198
16201.87 234
16203.08 247
16204.28 222
16205.48 219
16206.69 239
16207.89 212
16209.09 194
16210.30 247
16211.50 283
16212.70 264
16213.91 240
16215.11 216
16216.31 217
16217.52 245
16218.72 211
16219.92 230
16221.13 225
16222.33 236
16223.53 224
16224.74 230
16225.94 240
16227.15 226
16228.35 208
16229.55 192
16230.76 216
16231.96 222
16233.17 199
16234.37 195
16235.57 204
16236.78 212
16237.98 221
16239.19 206
16240.39 220
16241.60 223
16242.80 239
16244.00 261
16245.21 243
16246.41 239
16247.62 206
16248.82 213
16250.03 203
16251.23 239
16252.44 243
16253.64 236
16254.85 232
16256.05 249
16257.26 240
16258.46 234
16259.67 237
16260.87 228
16262.08 240
16263.28 222
16264.49 238
16265.69 208
16266.90 219
16268.10 252
16269.31 241
16270.51 224
16271.72 235
16272.93 210
16274.13 239
16275.34 235
16276.54 257
16277.75 254
16278.95 261
16280.16 261
16281.37 255
16282.57 253
16283.78 246
16284.98 251
16286.19 285
16287.40 234
16288.60 250
16289.81 247
16291.01 247
16292.22 241
16293.43 253
16294.63 228
16295.84 249
16297.05 245
16298.25 265
16299.46 243
16300.67 269
16301.87 246
16303.08 252
16304.29 271
16305.49 282
16306.70 285
16307.91 279
16309.11 244
16310.32 248
16311.53 259
16312.73 281
16313.94 281
16315.15 250
16316.36 240
16317.56 254
16318.77 293
16319.98 282
16321.19 277
16322.39 300
16323.60 264
16324.81 280
16326.02 295
16327.22 298
16328.43 264
16329.64 268
16330.85 279
16332.05 245
16333.26 249
16334.47 254
16335.68 278
16336.88 260
16338.09 275
16339.30 264
16340.51 286
16341.72 283
16342.93 262
16344.13 215
16345.34 226
16346.55 261
16347.76 221
16348.97 218
16350.18 230
16351.38 224
16352.59 251
16353.80 240
16355.01 213
16356.22 230
16357.43 255
16358.64 232
16359.84 230
16361.05 239
16362.26 256
16363.47 216
16364.68 222
16365.89 247
16367.10 226
16368.31 210
16369.52 233
16370.73 210
16371.93 221
16373.14 238
16374.35 238
16375.56 263
16376.77 224
16377.98 188
16379.19 212
16380.40 225
16381.61 210
16382.82 214
16384.03 203
16385.24 233
16386.45 223
16387.66 213
16388.87 229
16390.08 204
16391.29 247
16392.50 211
16393.71 214
16394.92 219
16396.13 221
16397.34 223
16398.55 213
16399.76 198
16400.97 216
16402.18 210
16403.39 224
16404.60 231
16405.81 206
16407.02 198
16408.23 235
16409.44 184
16410.65 209
16411.86 208
16413.08 205
16414.29 202
16415.50 197
16416.71 208
16417.92 183
16419.13 205
16420.34 221
16421.55 230
16422.76 208
16423.97 211
16425.19 226
16426.40 197
16427.61 199
16428.82 206
16430.03 228
16431.24 228
16432.45 200
16433.67 208
16434.88 185
16436.09 212
16437.30 230
16438.51 236
16439.72 212
16440.94 168
16442.15 213
16443.36 237
16444.57 215
16445.78 189
16446.99 190
16448.21 198
16449.42 220
16450.63 189
16451.84 183
16453.06 180
16454.27 173
16455.48 223
16456.69 225
16457.90 180
16459.12 202
16460.33 184
16461.54 191
16462.75 210
16463.97 211
16465.18 216
16466.39 195
16467.61 195
16468.82 184
16470.03 198
16471.24 193
16472.46 202
16473.67 203
16474.88 198
16476.10 205
16477.31 199
16478.52 205
16479.74 190
16480.95 211
16482.16 190
16483.38 209
16484.59 202
16485.80 186
16487.02 208
16488.23 208
16489.44 197
16490.66 187
16491.87 187
16493.08 202
16494.30 222
16495.51 201
16496.73 198
16497.94 169
16499.15 219
16500.37 210
16501.58 203
16502.80 169
16504.01 199
16505.22 198
16506.44 215
16507.65 193
16508.87 167
16510.08 179
16511.30 196
16512.51 179
16513.72 182
16514.94 190
16516.15 180
16517.37 184
16518.58 183
16519.80 177
16521.01 160
16522.23 189
16523.44 218
16524.66 185
16525.87 166
16527.09 196
16528.30 211
16529.52 199
16530.73 188
16531.95 210
16533.16 200
16534.38 203
16535.59 193
16536.81 222
16538.02 226
16539.24 207
16540.45 215
16541.67 179
16542.89 167
16544.10 167
16545.32 175
16546.53 188
16547.75 170
16548.96 182
16550.18 207
16551.40 210
16552.61 193
16553.83 187
16555.04 182
16556.26 199
16557.48 193
16558.69 186
16559.91 191
16561.12 209
16562.34 193
16563.56 166
16564.77 180
16565.99 201
16567.21 180
16568.42 188
16569.64 184
16570.86 181
16572.07 214
16573.29 195
16574.51 184
16575.72 176
16576.94 198
16578.16 176
16579.37 212
16580.59 200
16581.81 224
16583.02 192
16584.24 192
16585.46 201
16586.68 168
16587.89 197
16589.11 207
16590.33 205
16591.54 190
16592.76 179
16593.98 184
16595.20 191
16596.41 179
16597.63 181
16598.85 181
16600.07 204
16601.29 173
16602.50 182
16603.72 163
16604.94 194
16606.16 195
16607.37 198
16608.59 176
16609.81 180
16611.03 196
16612.25 185
16613.46 219
16614.68 191
16615.90 218
16617.12 187
16618.34 217
16619.56 171
16620.77 186
16621.99 179
16623.21 216
16624.43 200
16625.65 211
16626.87 168
16628.09 182
16629.30 204
16630.52 200
16631.74 195
16632.96 176
16634.18 173
16635.40 178
16636.62 191
16637.84 193
16639.06 205
16640.28 181
16641.49 218
16642.71 198
16643.93 178
16645.15 200
16646.37 214
16647.59 181
16648.81 181
16650.03 193
16651.25 183
16652.47 193
16653.69 168
16654.91 151
16656.13 174
16657.35 193
16658.57 179
16659.79 208
16661.01 187
16662.23 185
16663.45 195
16664.67 179
16665.89 179
16667.11 173
16668.33 219
16669.55 221
16670.77 206
16671.99 177
16673.21 201
16674.43 171
16675.65 202
16676.87 188
16678.09 185
16679.31 203
16680.53 197
16681.75 192
16682.97 175
16684.19 198
16685.42 186
16686.64 221
16687.86 180
16689.08 163
16690.30 165
16691.52 171
16692.74 185
16693.96 156
16695.18 175
16696.40 203
16697.63 190
16698.85 187
16700.07 183
16701.29 178
16702.51 195
16703.73 212
16704.95 195
16706.18 154
16707.40 169
16708.62 177
16709.84 214
16711.06 185
16712.28 200
16713.51 178
16714.73 216
16715.95 193
16717.17 204
16718.39 178
16719.62 195
16720.84 187
16722.06 194
16723.28 176
16724.50 184
16725.73 204
16726.95 162
16728.17 192
16729.39 168
16730.62 201
16731.84 200
16733.06 189
16734.28 181
16735.51 179
16736.73 193
16737.95 196
16739.18 192
16740.40 184
16741.62 185
16742.84 176
16744.07 205
16745.29 180
16746.51 196
16747.74 195
16748.96 176
16750.18 188
16751.41 202
16752.63 198
16753.85 188
16755.08 178
16756.30 179
16757.52 156
16758.75 149
16759.97 189
16761.19 175
16762.42 168
16763.64 153
16764.86 173
16766.09 175
16767.31 169
16768.54 164
16769.76 189
16770.98 205
16772.21 178
16773.43 175
16774.66 191
16775.88 179
16777.10 174
16778.33 181
16779.55 218
16780.78 194
16782.00 160
16783.22 210
16784.45 203
16785.67 195
16786.90 187
16788.12 179
16789.35 208
16790.57 189
16791.80 168
16793.02 183
16794.25 172
16795.47 172
16796.70 186
16797.92 184
16799.15 182
16800.37 157
16801.60 199
16802.82 189
16804.05 181
16805.27 167
16806.50 184
16807.72 183
16808.95 195
16810.17 152
16811.40 180
16812.62 197
16813.85 204
16815.07 184
16816.30 204
16817.53 185
16818.75 174
16819.98 206
16821.20 164
16822.43 157
16823.65 177
16824.88 211
16826.11 202
16827.33 206
16828.56 185
16829.78 196
16831.01 212
16832.24 176
16833.46 181
16834.69 167
16835.92 184
16837.14 201
16838.37 162
16839.60 158
16840.82 177
16842.05 204
16843.27 197
16844.50 188
16845.73 179
16846.96 198
16848.18 185
16849.41 156
16850.64 165
16851.86 207
16853.09 234
16854.32 202
16855.54 180
16856.77 169
16858.00 192
16859.22 211
16860.45 200
16861.68 191
16862.91 152
16864.13 214
16865.36 200
16866.59 179
16867.82 171
16869.04 193
16870.27 223
16871.50 212
16872.73 182
16873.95 164
16875.18 212
16876.41 222
16877.64 216
16878.87 200
16880.09 214
16881.32 207
16882.55 187
16883.78 179
16885.01 198
16886.23 188
16887.46 213
16888.69 189
16889.92 207
16891.15 173
16892.38 225
16893.60 232
16894.83 212
16896.06 216
16897.29 210
16898.52 223
16899.75 217
16900.98 213
16902.20 226
16903.43 229
16904.66 239
16905.89 220
16907.12 200
16908.35 200
16909.58 206
16910.81 207
16912.04 237
16913.26 195
16914.49 212
16915.72 220
16916.95 210
16918.18 178
16919.41 179
16920.64 197
16921.87 181
16923.10 185
16924.33 190
16925.56 193
16926.79 207
16928.02 201
16929.25 185
16930.48 178
16931.71 185
16932.94 175
16934.17 182
16935.40 166
16936.63 179
16937.86 201
16939.09 181
16940.32 171
16941.55 197
16942.78 201
16944.01 183
16945.24 217
16946.47 199
16947.70 179
16948.93 198
16950.16 172
16951.39 196
16952.62 197
16953.85 185
16955.08 200
16956.31 166
16957.54 161
16958.77 194
16960.01 185
16961.24 197
16962.47 197
16963.70 213
16964.93 180
16966.16 187
16967.39 183
16968.62 195
16969.85 179
16971.08 193
16972.32 214
16973.55 206
16974.78 182
16976.01 158
16977.24 156
16978.47 181
16979.70 178
16980.94 198
16982.17 176
16983.40 166
16984.63 187
16985.86 184
16987.10 155
16988.33 172
16989.56 170
16990.79 178
16992.02 173
16993.26 175
16994.49 164
16995.72 171
16996.95 183
16998.18 171
16999.42 167
17000.65 157
17001.88 190
17003.11 198
17004.35 203
17005.58 168
17006.81 184
17008.04 158
17009.28 166
17010.51 168
17011.74 143
17012.97 157
17014.21 179
17015.44 183
17016.67 164
17017.91 160
17019.14 229
17020.37 183
17021.60 190
17022.84 200
17024.07 183
17025.30 181
17026.54 187
17027.77 173
17029.00 183
17030.24 181
17031.47 159
17032.70 182
17033.94 161
17035.17 175
17036.41 166
17037.64 185
17038.87 177
17040.11 153
17041.34 187
17042.57 182
17043.81 183
17045.04 162
17046.28 173
17047.51 168
17048.74 167
17049.98 172
17051.21 163
17052.45 167
17053.68 159
17054.92 194
17056.15 170
17057.38 166
17058.62 154
17059.85 154
17061.09 160
17062.32 199
17063.56 165
17064.79 177
17066.03 170
17067.26 151
17068.50 170
17069.73 162
17070.97 173
17072.20 160
17073.44 181
17074.67 179
17075.91 202
17077.14 195
17078.38 188
17079.61 180
17080.85 172
17082.08 177
17083.32 150
17084.55 155
17085.79 162
17087.02 166
17088.26 186
17089.49 152
17090.73 176
17091.97 184
17093.20 168
17094.44 168
17095.67 174
17096.91 176
17098.14 167
17099.38 166
17100.62 151
17101.85 153
17103.09 158
17104.32 200
17105.56 167
17106.80 149
17108.03 161
17109.27 183
17110.51 174
17111.74 178
17112.98 172
17114.21 172
17115.45 190
17116.69 147
17117.92 163
17119.16 174
17120.40 170
17121.63 174
17122.87 178
17124.11 186
17125.34 183
17126.58 164
17127.82 171
17129.06 192
17130.29 180
17131.53 189
17132.77 202
17134.00 193
17135.24 155
17136.48 171
17137.72 175
17138.95 196
17140.19 177
17141.43 184
17142.67 161
17143.90 170
17145.14 169
17146.38 159
17147.62 178
17148.85 172
17150.09 150
17151.33 181
17152.57 195
17153.80 153
17155.04 163
17156.28 169
17157.52 169
17158.76 149
17159.99 161
17161.23 158
17162.47 191
17163.71 194
17164.95 146
17166.19 179
17167.42 190
17168.66 181
17169.90 171
17171.14 166
17172.38 169
17173.62 187
17174.86 173
17176.09 176
17177.33 165
17178.57 187
17179.81 171
17181.05 184
17182.29 165
17183.53 175
17184.77 146
17186.01 143
17187.24 171
17188.48 167
17189.72 187
17190.96 144
17192.20 157
17193.44 147
17194.68 177
17195.92 169
17197.16 179
17198.40 165
17199.64 178
17200.88 169
17202.12 163
17203.36 158
17204.60 149
17205.84 158
17207.08 155
17208.32 141
17209.56 161
17210.80 173
17212.04 150
17213.28 163
17214.52 170
17215.76 150
17217.00 157
17218.24 171
17219.48 142
17220.72 172
17221.96 168
17223.20 177
17224.44 155
17225.68 161
17226.92 179
17228.16 147
17229.40 143
17230.64 171
17231.88 173
17233.12 157
17234.36 171
17235.60 160
17236.85 193
17238.09 136
17239.33 148
17240.57 156
17241.81 160
17243.05 150
17244.29 175
17245.53 159
17246.77 188
17248.02 191
17249.26 163
17250.50 173
17251.74 162
17252.98 152
17254.22 157
17255.46 178
17256.71 187
17257.95 180
17259.19 159
17260.43 156
17261.67 157
17262.91 158
17264.16 175
17265.40 181
17266.64 175
17267.88 154
17269.12 147
17270.37 156
17271.61 189
17272.85 155
17274.09 185
17275.34 166
17276.58 163
17277.82 157
17279.06 162
17280.30 183
17281.55 187
17282.79 174
17284.03 159
17285.27 185
17286.52 155
17287.76 175
17289.00 159
17290.25 149
17291.49 150
17292.73 192
17293.97 153
17295.22 151
17296.46 150
17297.70 157
17298.95 179
17300.19 158
17301.43 156
17302.68 161
17303.92 166
17305.16 177
17306.41 209
17307.65 158
17308.89 161
17310.14 166
17311.38 147
17312.62 151
17313.87 172
17315.11 150
17316.36 166
17317.60 168
17318.84 185
17320.09 162
17321.33 158
17322.58 160
17323.82 122
17325.06 158
17326.31 139
17327.55 188
17328.80 167
17330.04 159
17331.28 148
17332.53 187
17333.77 160
17335.02 175
17336.26 164
17337.51 178
17338.75 173
17340.00 177
17341.24 161
17342.48 172
17343.73 169
17344.97 169
17346.22 179
17347.46 161
17348.71 165
17349.95 192
17351.20 184
17352.44 137
17353.69 137
17354.93 151
17356.18 172
17357.42 172
17358.67 172
17359.92 161
17361.16 158
17362.41 155
17363.65 172
17364.90 178
17366.14 152
17367.39 167
17368.63 152
17369.88 173
17371.13 157
17372.37 167
17373.62 146
17374.86 156
17376.11 156
17377.35 150
17378.60 155
17379.85 158
17381.09 181
17382.34 159
17383.59 171
17384.83 161
17386.08 160
17387.32 173
17388.57 192
17389.82 152
17391.06 157
17392.31 171
17393.56 174
17394.80 160
17396.05 145
17397.30 161
17398.54 159
17399.79 162
17401.04 149
17402.28 170
17403.53 152
17404.78 200
17406.02 202
17407.27 151
17408.52 158
17409.77 173
17411.01 164
17412.26 168
17413.51 159
17414.75 179
17416.00 170
17417.25 165
17418.50 159
17419.74 179
17420.99 171
17422.24 152
17423.49 154
17424.73 148
17425.98 160
17427.23 145
17428.48 149
17429.73 180
17430.97 156
17432.22 156
17433.47 158
17434.72 170
17435.97 160
17437.21 146
17438.46 159
17439.71 150
17440.96 137
17442.21 162
17443.45 163
17444.70 156
17445.95 148
17447.20 160
17448.45 141
17449.70 165
17450.95 164
17452.19 143
17453.44 143
17454.69 155
17455.94 160
17457.19 157
17458.44 146
17459.69 155
17460.94 147
17462.19 134
17463.43 170
17464.68 160
17465.93 150
17467.18 144
17468.43 149
17469.68 151
17470.93 159
17472.18 145
17473.43 168
17474.68 155
17475.93 158
17477.18 158
17478.43 160
17479.68 172
17480.93 156
17482.18 146
17483.43 176
17484.68 177
17485.93 173
17487.17 165
17488.42 156
17489.67 168
17490.92 152
17492.18 158
17493.43 153
17494.68 160
17495.93 151
17497.18 157
17498.43 157
17499.68 165
17500.93 176
17502.18 163
17503.43 201
17504.68 165
17505.93 170
17507.18 166
17508.43 148
17509.68 169
17510.93 149
17512.18 151
17513.43 166
17514.68 173
17515.94 191
17517.19 162
17518.44 143
17519.69 158
17520.94 175
17522.19 161
17523.44 162
17524.69 161
17525.94 162
17527.20 156
17528.45 160
17529.70 153
17530.95 162
17532.20 175
17533.45 177
17534.70 159
17535.96 143
17537.21 124
17538.46 164
17539.71 161
17540.96 176
17542.22 156
17543.47 146
17544.72 158
17545.97 128
17547.22 165
17548.48 177
17549.73 143
17550.98 141
17552.23 153
17553.48 172
17554.74 177
17555.99 154
17557.24 174
17558.49 152
17559.75 172
17561.00 194
17562.25 149
17563.50 160
17564.76 165
17566.01 160
17567.26 156
17568.52 151
17569.77 147
17571.02 163
17572.27 162
17573.53 129
17574.78 160
17576.03 169
17577.29 154
17578.54 161
17579.79 142
17581.05 176
17582.30 193
17583.55 162
17584.81 141
17586.06 167
17587.31 184
17588.57 173
17589.82 144
17591.07 151
17592.33 157
17593.58 172
17594.83 157
17596.09 142
17597.34 148
17598.60 168
17599.85 158
17601.10 146
17602.36 155
17603.61 144
17604.87 149
17606.12 162
17607.37 156
17608.63 171
17609.88 191
17611.14 183
17612.39 164
17613.65 172
17614.90 180
17616.16 174
17617.41 152
17618.66 187
17619.92 172
17621.17 175
17622.43 177
17623.68 154
17624.94 165
17626.19 173
17627.45 169
17628.70 175
17629.96 149
17631.21 139
17632.47 152
17633.72 144
17634.98 134
17636.23 158
17637.49 179
17638.74 169
17640.00 174
17641.26 168
17642.51 178
17643.77 164
17645.02 185
17646.28 169
17647.53 179
17648.79 180
17650.04 184
17651.30 169
17652.56 164
17653.81 145
17655.07 172
17656.32 170
17657.58 168
17658.84 152
17660.09 182
17661.35 167
17662.60 181
17663.86 168
17665.12 159
17666.37 189
17667.63 172
17668.89 173
17670.14 170
17671.40 172
17672.66 182
17673.91 172
17675.17 186
17676.43 168
17677.68 141
17678.94 154
17680.20 176
17681.45 163
17682.71 175
17683.97 168
17685.22 164
17686.48 156
17687.74 153
17688.99 185
17690.25 158
17691.51 165
17692.77 169
17694.02 164
17695.28 165
17696.54 184
17697.80 148
17699.05 134
17700.31 178
17701.57 174
17702.83 165
17704.08 179
17705.34 156
17706.60 156
17707.86 161
17709.11 161
17710.37 138
17711.63 137
17712.89 182
17714.15 193
17715.40 148
17716.66 153
17717.92 167
17719.18 153
17720.44 166
17721.70 150
17722.95 166
17724.21 169
17725.47 139
17726.73 140
17727.99 162
17729.25 158
17730.51 152
17731.76 163
17733.02 165
17734.28 169
17735.54 162
17736.80 187
17738.06 156
17739.32 142
17740.58 139
17741.83 144
17743.09 151
17744.35 150
17745.61 165
17746.87 163
17748.13 167
17749.39 143
17750.65 155
17751.91 158
17753.17 178
17754.43 156
17755.69 138
17756.95 167
17758.21 151
17759.47 162
17760.73 178
17761.98 151
17763.24 161
17764.50 171
17765.76 137
17767.02 126
17768.28 174
17769.54 151
17770.80 162
17772.06 167
17773.32 158
17774.58 160
17775.84 149
17777.11 143
17778.37 162
17779.63 127
17780.89 157
17782.15 166
17783.41 173
17784.67 141
17785.93 175
17787.19 148
17788.45 177
17789.71 167
17790.97 166
17792.23 174
17793.49 181
17794.75 152
17796.01 159
17797.28 173
17798.54 161
17799.80 173
17801.06 163
17802.32 150
17803.58 147
17804.84 162
17806.10 149
17807.37 176
17808.63 167
17809.89 154
17811.15 137
17812.41 165
17813.67 168
17814.93 172
17816.20 138
17817.46 157
17818.72 188
17819.98 190
17821.24 171
17822.50 153
17823.77 146
17825.03 152
17826.29 173
17827.55 137
17828.81 141
17830.08 146
17831.34 165
17832.60 163
17833.86 159
17835.13 164
17836.39 177
17837.65 172
17838.91 163
17840.18 158
17841.44 151
17842.70 181
17843.96 163
17845.23 178
17846.49 156
17847.75 150
17849.01 164
17850.28 190
17851.54 166
17852.80 151
17854.07 165
17855.33 189
17856.59 176
17857.86 148
17859.12 160
17860.38 161
17861.65 168
17862.91 176
17864.17 148
17865.44 172
17866.70 160
17867.96 174
17869.23 183
17870.49 148
17871.75 169
17873.02 150
17874.28 170
17875.54 172
17876.81 131
17878.07 157
17879.34 137
17880.60 153
17881.86 133
17883.13 147
17884.39 151
17885.66 153
17886.92 145
17888.18 148
17889.45 152
17890.71 177
17891.98 143
17893.24 143
17894.51 138
17895.77 151
17897.04 152
17898.30 161
17899.56 143
17900.83 147
17902.09 157
17903.36 147
17904.62 143
17905.89 132
17907.15 133
17908.42 135
17909.68 159
17910.95 150
17912.21 144
17913.48 147
17914.74 182
17916.01 191
17917.27 161
17918.54 179
17919.80 139
17921.07 182
17922.34 150
17923.60 174
17924.87 157
17926.13 148
17927.40 160
17928.66 186
17929.93 171
17931.19 154
17932.46 160
17933.73 150
17934.99 193
17936.26 145
17937.52 158
17938.79 163
17940.06 146
17941.32 199
17942.59 203
17943.85 170
17945.12 171
17946.39 154
17947.65 139
17948.92 149
17950.19 165
17951.45 184
17952.72 163
17953.99 164
17955.25 156
17956.52 156
17957.79 146
17959.05 157
17960.32 162
17961.59 169
17962.85 152
17964.12 152
17965.39 142
17966.65 139
17967.92 182
17969.19 168
17970.45 153
17971.72 167
17972.99 172
17974.26 138
17975.52 141
17976.79 162
17978.06 154
17979.33 132
17980.59 159
17981.86 137
17983.13 145
17984.40 163
17985.66 147
17986.93 150
17988.20 139
17989.47 155
17990.73 136
17992.00 151
17993.27 160
17994.54 129
17995.81 142
17997.07 170
17998.34 174
17999.61 152
18000.88 159
18002.15 150
18003.42 154
18004.68 168
18005.95 173
18007.22 128
18008.49 160
18009.76 178
18011.03 138
18012.30 130
18013.56 164
18014.83 135
18016.10 155
18017.37 132
18018.64 173
18019.91 148
18021.18 185
18022.45 178
18023.71 157
18024.98 139
18026.25 167
18027.52 150
18028.79 153
18030.06 142
18031.33 157
18032.60 168
18033.87 156
18035.14 156
18036.41 161
18037.68 170
18038.95 149
18040.22 187
18041.49 162
18042.76 162
18044.02 130
18045.29 163
18046.56 174
18047.83 160
18049.10 156
18050.37 162
18051.64 169
18052.91 144
18054.18 157
18055.45 149
18056.72 155
18057.99 142
18059.27 140
18060.54 136
18061.81 168
18063.08 185
18064.35 167
18065.62 142
18066.89 152
18068.16 173
18069.43 151
18070.70 156
18071.97 133
18073.24 152
18074.51 161
18075.78 162
18077.05 139
18078.32 170
18079.60 165
18080.87 150
18082.14 172
18083.41 190
18084.68 148
18085.95 155
18087.22 148
18088.49 158
18089.77 162
18091.04 145
18092.31 191
18093.58 187
18094.85 158
18096.12 140
18097.39 165
18098.67 160
18099.94 159
18101.21 157
18102.48 141
18103.75 168
18105.02 184
18106.30 207
18107.57 161
18108.84 166
18110.11 162
18111.38 167
18112.66 149
18113.93 158
18115.20 162
18116.47 181
18117.75 160
18119.02 159
18120.29 154
18121.56 135
18122.84 160
18124.11 160
18125.38 158
18126.65 145
18127.93 165
18129.20 145
18130.47 163
18131.74 174
18133.02 176
18134.29 167
18135.56 165
18136.84 154
18138.11 155
18139.38 164
18140.66 183
18141.93 183
18143.20 176
18144.48 148
18145.75 165
18147.02 169
18148.30 167
18149.57 179
18150.84 182
18152.12 175
18153.39 183
18154.66 158
18155.94 146
18157.21 166
18158.48 157
18159.76 177
18161.03 181
18162.31 142
18163.58 159
18164.85 176
18166.13 154
18167.40 154
18168.68 163
18169.95 166
18171.22 176
18172.50 153
18173.77 184
18175.05 187
18176.32 149
18177.60 152
18178.87 179
18180.15 157
18181.42 152
18182.69 179
18183.97 152
18185.24 182
18186.52 150
18187.79 142
18189.07 158
18190.34 161
18191.62 151
18192.89 152
18194.17 142
18195.44 159
18196.72 172
18197.99 146
18199.27 156
18200.54 159
18201.82 162
18203.09 155
18204.37 178
18205.65 158
18206.92 153
18208.20 152
18209.47 153
18210.75 149
18212.02 142
18213.30 144
18214.57 169
18215.85 146
18217.13 169
18218.40 136
18219.68 154
18220.95 166
18222.23 200
18223.51 182
18224.78 139
18226.06 167
18227.33 174
18228.61 168
18229.89 174
18231.16 172
18232.44 153
18233.72 194
18234.99 181
18236.27 159
18237.55 143
18238.82 163
18240.10 171
18241.38 181
18242.65 171
18243.93 137
18245.21 177
18246.48 160
18247.76 195
18249.04 163
18250.31 165
18251.59 172
18252.87 149
18254.15 148
18255.42 141
18256.70 147
18257.98 180
18259.25 156
18260.53 152
18261.81 160
18263.09 138
18264.36 149
18265.64 169
18266.92 156
18268.20 151
18269.47 148
18270.75 159
18272.03 168
18273.31 152
18274.59 147
18275.86 183
18277.14 152
18278.42 153
18279.70 162
18280.98 133
18282.25 135
18283.53 159
18284.81 156
18286.09 151
18287.37 178
18288.64 181
18289.92 156
18291.20 162
18292.48 155
18293.76 156
18295.04 174
18296.32 184
18297.59 164
18298.87 150
18300.15 193
18301.43 160
18302.71 171
18303.99 159
18305.27 149
18306.55 180
18307.83 197
18309.10 145
18310.38 164
18311.66 172
18312.94 145
18314.22 142
18315.50 160
18316.78 143
18318.06 153
18319.34 168
18320.62 150
18321.90 177
18323.18 131
18324.46 172
18325.74 185
18327.02 164
18328.30 152
18329.58 167
18330.86 176
18332.14 166
18333.41 148
18334.69 152
18335.97 165
18337.25 167
18338.54 173
18339.82 165
18341.10 150
18342.38 161
18343.66 157
18344.94 167
18346.22 143
18347.50 138
18348.78 172
18350.06 170
18351.34 133
18352.62 149
18353.90 158
18355.18 172
18356.46 134
18357.74 147
18359.02 162
18360.30 157
18361.58 171
18362.87 157
18364.15 147
18365.43 157
18366.71 141
18367.99 151
18369.27 176
18370.55 134
18371.83 154
18373.11 134
18374.40 159
18375.68 169
18376.96 163
18378.24 165
18379.52 164
18380.80 145
18382.08 171
18383.37 175
18384.65 148
18385.93 162
18387.21 162
18388.49 182
18389.78 141
18391.06 149
18392.34 149
18393.62 155
18394.90 166
18396.19 150
18397.47 166
18398.75 167
18400.03 152
18401.31 148
18402.60 165
18403.88 162
18405.16 159
18406.44 169
18407.73 165
18409.01 147
18410.29 158
18411.57 153
18412.86 142
18414.14 154
18415.42 161
18416.71 178
18417.99 157
18419.27 146
18420.55 171
18421.84 173
18423.12 151
18424.40 137
18425.69 160
18426.97 207
18428.25 166
18429.54 165
18430.82 151
18432.10 175
18433.39 159
18434.67 174
18435.95 149
18437.24 114
18438.52 153
18439.80 165
18441.09 154
18442.37 151
18443.66 146
18444.94 153
18446.22 153
18447.51 145
18448.79 148
18450.08 158
18451.36 186
18452.64 193
18453.93 146
18455.21 162
18456.50 168
18457.78 160
18459.06 185
18460.35 151
18461.63 142
18462.92 133
18464.20 171
18465.49 151
18466.77 127
18468.06 150
18469.34 141
18470.63 178
18471.91 163
18473.19 164
18474.48 180
18475.76 141
18477.05 149
18478.33 145
18479.62 149
18480.90 139
18482.19 151
18483.47 161
18484.76 139
18486.05 145
18487.33 151
18488.62 148
18489.90 150
18491.19 129
18492.47 153
18493.76 163
18495.04 142
18496.33 151
18497.61 168
18498.90 180
18500.19 156
18501.47 175
18502.76 166
18504.04 158
18505.33 153
18506.62 170
18507.90 169
18509.19 161
18510.47 154
18511.76 159
18513.05 183
18514.33 145
18515.62 162
18516.90 181
18518.19 160
18519.48 153
18520.76 174
18522.05 177
18523.34 156
18524.62 152
18525.91 150
18527.20 144
18528.48 158
18529.77 170
18531.06 157
18532.34 139
18533.63 150
18534.92 168
18536.21 171
18537.49 159
18538.78 157
18540.07 181
18541.35 169
18542.64 157
18543.93 119
18545.22 182
18546.50 130
18547.79 130
18549.08 152
18550.37 147
18551.65 157
18552.94 162
18554.23 167
18555.52 167
18556.80 165
18558.09 134
18559.38 167
18560.67 167
18561.95 151
18563.24 159
18564.53 182
18565.82 163
18567.11 165
18568.39 134
18569.68 153
18570.97 185
18572.26 175
18573.55 156
18574.84 150
18576.12 142
18577.41 154
18578.70 193
18579.99 174
18581.28 168
18582.57 144
18583.86 186
18585.14 163
18586.43 188
18587.72 177
18589.01 159
18590.30 183
18591.59 185
18592.88 151
18594.17 177
18595.46 148
18596.74 175
18598.03 194
18599.32 172
18600.61 163
18601.90 180
18603.19 191
18604.48 175
18605.77 145
18607.06 170
18608.35 210
18609.64 186
18610.93 141
18612.22 140
18613.51 157
18614.80 194
18616.09 173
18617.38 172
18618.67 189
18619.96 191
18621.25 170
18622.54 168
18623.83 191
18625.12 186
18626.41 193
18627.70 174
18628.99 164
18630.28 172
18631.57 185
18632.86 191
18634.15 184
18635.44 191
18636.73 207
18638.02 179
18639.31 156
18640.60 140
18641.89 178
18643.18 178
18644.47 165
18645.76 180
18647.06 188
18648.35 186
18649.64 168
18650.93 138
18652.22 155
18653.51 155
18654.80 182
18656.09 189
18657.38 181
18658.68 179
18659.97 164
18661.26 159
18662.55 155
18663.84 162
18665.13 169
18666.42 165
18667.72 168
18669.01 158
18670.30 171
18671.59 175
18672.88 166
18674.17 164
18675.47 186
18676.76 162
18678.05 173
18679.34 174
18680.63 195
18681.93 165
18683.22 163
18684.51 158
18685.80 191
18687.09 162
18688.39 171
18689.68 159
18690.97 156
18692.26 149
18693.56 174
18694.85 160
18696.14 163
18697.43 188
18698.73 148
18700.02 151
18701.31 179
18702.60 176
18703.90 152
18705.19 179
18706.48 148
18707.78 166
18709.07 172
18710.36 154
18711.66 177
18712.95 159
18714.24 161
18715.54 150
18716.83 175
18718.12 157
18719.42 172
18720.71 171
18722.00 155
18723.30 150
18724.59 165
18725.88 182
18727.18 165
18728.47 179
18729.76 159
18731.06 185
18732.35 173
18733.65 178
18734.94 151
18736.23 169
18737.53 160
18738.82 164
18740.12 142
18741.41 163
18742.70 158
18744.00 181
18745.29 172
18746.59 150
18747.88 144
18749.18 153
18750.47 184
18751.76 162
18753.06 150
18754.35 174
18755.65 173
18756.94 184
18758.24 150
18759.53 144
18760.83 148
18762.12 171
18763.42 139
18764.71 161
18766.01 137
18767.30 147
18768.60 150
18769.89 142
18771.19 150
18772.48 153
18773.78 159
18775.07 154
18776.37 142
18777.66 127
18778.96 162
18780.25 179
18781.55 152
18782.85 158
18784.14 131
18785.44 159
18786.73 141
18788.03 155
18789.32 164
18790.62 125
18791.92 152
18793.21 164
18794.51 190
18795.80 155
18797.10 145
18798.40 164
18799.69 152
18800.99 174
18802.28 164
18803.58 131
18804.88 149
18806.17 154
18807.47 150
18808.77 143
18810.06 160
18811.36 138
18812.66 125
18813.95 170
18815.25 154
18816.55 141
18817.84 150
18819.14 155
18820.44 169
18821.73 153
18823.03 162
18824.33 150
18825.62 153
18826.92 170
18828.22 152
18829.52 165
18830.81 166
18832.11 176
18833.41 163
18834.71 139
18836.00 158
18837.30 150
18838.60 144
18839.90 153
18841.19 179
18842.49 179
18843.79 156
18845.09 164
18846.38 162
18847.68 169
18848.98 145
18850.28 166
18851.58 170
18852.87 158
18854.17 129
18855.47 146
18856.77 141
18858.07 154
18859.36 142
18860.66 143
18861.96 143
18863.26 153
18864.56 143
18865.86 165
18867.15 160
18868.45 167
18869.75 170
18871.05 160
18872.35 146
18873.65 155
18874.95 165
18876.24 150
18877.54 151
18878.84 147
18880.14 146
18881.44 132
18882.74 142
18884.04 154
18885.34 142
18886.64 149
18887.94 153
18889.24 153
18890.53 137
18891.83 152
18893.13 175
18894.43 159
18895.73 174
18897.03 154
18898.33 130
18899.63 165
18900.93 138
18902.23 152
18903.53 138
18904.83 160
18906.13 153
18907.43 148
18908.73 160
18910.03 163
18911.33 161
18912.63 137
18913.93 164
18915.23 141
18916.53 159
18917.83 135
18919.13 152
18920.43 160
18921.73 147
18923.03 136
18924.33 168
18925.63 164
18926.93 147
18928.23 145
18929.53 145
18930.84 146
18932.14 161
18933.44 174
18934.74 161
18936.04 159
18937.34 166
18938.64 171
18939.94 140
18941.24 145
18942.54 154
18943.84 158
18945.15 189
18946.45 155
18947.75 146
18949.05 133
18950.35 152
18951.65 161
18952.95 147
18954.26 144
18955.56 140
18956.86 133
18958.16 162
18959.46 157
18960.76 143
18962.07 136
18963.37 153
18964.67 150
18965.97 129
18967.27 136
18968.57 134
18969.88 136
18971.18 153
18972.48 144
18973.78 159
18975.09 146
18976.39 160
18977.69 148
18978.99 172
18980.29 151
18981.60 148
18982.90 130
18984.20 137
18985.50 142
18986.81 155
18988.11 141
18989.41 148
18990.72 153
18992.02 161
18993.32 160
18994.62 138
18995.93 131
18997.23 154
18998.53 153
18999.84 144
19001.14 141
19002.44 150
19003.75 139
19005.05 168
19006.35 173
19007.66 138
19008.96 148
19010.26 155
19011.57 145
19012.87 149
19014.17 149
19015.48 149
19016.78 145
19018.08 132
19019.39 135
19020.69 162
19021.99 146
19023.30 167
19024.60 150
19025.91 162
19027.21 154
19028.51 142
19029.82 134
19031.12 172
19032.43 148
19033.73 171
19035.04 157
19036.34 162
19037.64 157
19038.95 156
19040.25 153
19041.56 143
19042.86 164
19044.17 148
19045.47 136
19046.78 148
19048.08 150
19049.39 124
19050.69 160
19052.00 154
19053.30 171
19054.61 170
19055.91 146
19057.22 132
19058.52 139
19059.83 140
19061.13 131
19062.44 139
19063.74 186
19065.05 138
19066.35 132
19067.66 132
19068.96 142
19070.27 137
19071.57 131
19072.88 152
19074.18 117
19075.49 150
19076.80 138
19078.10 161
19079.41 142
19080.71 144
19082.02 152
19083.33 158
19084.63 150
19085.94 158
19087.24 146
19088.55 151
19089.86 143
19091.16 143
19092.47 132
19093.77 149
19095.08 164
19096.39 142
19097.69 162
19099.00 138
19100.31 142
19101.61 141
19102.92 161
19104.23 151
19105.53 165
19106.84 144
19108.15 139
19109.45 147
19110.76 147
19112.07 147
19113.37 150
19114.68 157
19115.99 160
19117.30 145
19118.60 146
19119.91 152
19121.22 146
19122.52 130
19123.83 141
19125.14 149
19126.45 145
19127.75 161
19129.06 144
19130.37 156
19131.68 178
19132.98 156
19134.29 149
19135.60 143
19136.91 157
19138.22 150
19139.52 136
19140.83 144
19142.14 160
19143.45 141
19144.76 142
19146.06 154
19147.37 163
19148.68 152
19149.99 145
19151.30 153
19152.60 150
19153.91 146
19155.22 137
19156.53 149
19157.84 117
19159.15 140
19160.46 143
19161.76 162
19163.07 133
19164.38 137
19165.69 144
19167.00 155
19168.31 155
19169.62 152
19170.93 133
19172.23 138
19173.54 175
19174.85 153
19176.16 133
19177.47 142
19178.78 146
19180.09 144
19181.40 156
19182.71 138
19184.02 148
19185.33 164
19186.64 147
19187.95 129
19189.26 149
19190.57 127
19191.87 136
19193.18 148
19194.49 130
19195.80 134
19197.11 152
19198.42 155
19199.73 131
19201.04 156
19202.35 117
19203.66 174
19204.97 166
19206.28 157
19207.59 162
19208.90 134
19210.21 127
19211.53 169
19212.84 160
19214.15 131
19215.46 142
19216.77 138
19218.08 132
19219.39 135
19220.70 150
19222.01 139
19223.32 156
19224.63 159
19225.94 131
19227.25 147
19228.56 150
19229.87 164
19231.19 116
19232.50 146
19233.81 174
19235.12 148
19236.43 132
19237.74 134
19239.05 151
19240.36 146
19241.68 153
19242.99 120
19244.30 123
19245.61 126
19246.92 142
19248.23 155
19249.54 125
19250.86 114
19252.17 150
19253.48 153
19254.79 119
19256.10 152
19257.42 152
19258.73 145
19260.04 146
19261.35 139
19262.66 132
19263.98 140
19265.29 150
19266.60 153
19267.91 151
19269.22 131
19270.54 122
19271.85 142
19273.16 135
19274.47 124
19275.79 141
19277.10 173
19278.41 135
19279.72 132
19281.04 140
19282.35 148
19283.66 152
19284.98 156
19286.29 159
19287.60 156
19288.91 141
19290.23 119
19291.54 139
19292.85 122
19294.17 117
19295.48 145
19296.79 152
19298.11 133
19299.42 116
19300.73 145
19302.05 165
19303.36 129
19304.67 121
19305.99 146
19307.30 132
19308.61 146
19309.93 159
19311.24 146
19312.56 148
19313.87 129
19315.18 141
19316.50 121
19317.81 113
19319.13 106
19320.44 121
19321.75 143
19323.07 129
19324.38 145
19325.70 138
19327.01 150
19328.32 133
19329.64 117
19330.95 123
19332.27 146
19333.58 135
19334.90 156
19336.21 124
19337.53 131
19338.84 149
19340.16 148
19341.47 147
19342.79 145
19344.10 120
19345.42 149
19346.73 160
19348.05 125
19349.36 126
19350.68 135
19351.99 139
19353.31 126
19354.62 171
19355.94 127
19357.25 130
19358.57 166
19359.88 136
19361.20 142
19362.51 139
19363.83 145
19365.14 129
19366.46 128
19367.78 109
19369.09 156
19370.41 137
19371.72 157
19373.04 127
19374.35 127
19375.67 130
19376.99 131
19378.30 143
19379.62 151
19380.93 153
19382.25 146
19383.57 162
19384.88 163
19386.20 141
19387.52 146
19388.83 123
19390.15 154
19391.47 147
19392.78 157
19394.10 146
19395.42 113
19396.73 134
19398.05 153
19399.37 136
19400.68 143
19402.00 110
19403.32 116
19404.63 133
19405.95 169
19407.27 125
19408.58 151
19409.90 142
19411.22 142
19412.54 121
19413.85 129
19415.17 131
19416.49 116
19417.80 125
19419.12 115
19420.44 130
19421.76 129
19423.07 162
19424.39 157
19425.71 153
19427.03 124
19428.35 140
19429.66 145
19430.98 161
19432.30 136
19433.62 127
19434.93 144
19436.25 145
19437.57 131
19438.89 146
19440.21 167
19441.53 136
19442.84 132
19444.16 111
19445.48 158
19446.80 128
19448.12 126
19449.44 133
19450.75 143
19452.07 143
19453.39 153
19454.71 160
19456.03 146
19457.35 134
19458.67 141
19459.98 137
19461.30 132
19462.62 118
19463.94 148
19465.26 153
19466.58 105
19467.90 144
19469.22 121
19470.54 133
19471.86 129
19473.18 133
19474.49 154
19475.81 137
19477.13 125
19478.45 139
19479.77 141
19481.09 135
19482.41 143
19483.73 143
19485.05 147
19486.37 115
19487.69 122
19489.01 127
19490.33 138
19491.65 128
19492.97 130
19494.29 173
19495.61 145
19496.93 134
19498.25 127
19499.57 124
19500.89 136
19502.21 148
19503.53 146
19504.85 154
19506.17 141
19507.49 143
19508.81 128
19510.13 128
19511.45 131
19512.77 115
19514.09 123
19515.42 134
19516.74 153
19518.06 155
19519.38 139
19520.70 139
19522.02 145
19523.34 128
19524.66 124
19525.98 121
19527.30 146
19528.62 135
19529.95 128
19531.27 131
19532.59 154
19533.91 111
19535.23 118
19536.55 132
19537.87 137
19539.20 131
19540.52 135
19541.84 134
19543.16 139
19544.48 135
19545.80 143
19547.13 150
19548.45 140
19549.77 122
19551.09 127
19552.41 133
19553.74 120
19555.06 131
19556.38 134
19557.70 128
19559.02 146
19560.35 144
19561.67 162
19562.99 130
19564.31 127
19565.64 146
19566.96 155
19568.28 139
19569.60 140
19570.93 128
19572.25 158
19573.57 151
19574.89 119
19576.22 131
19577.54 131
19578.86 138
19580.18 144
19581.51 119
19582.83 133
19584.15 149
19585.48 132
19586.80 130
19588.12 133
19589.45 152
19590.77 131
19592.09 138
19593.42 124
19594.74 122
19596.06 140
19597.39 132
19598.71 134
19600.03 113
19601.36 121
19602.68 135
19604.00 166
19605.33 126
19606.65 129
19607.98 137
19609.30 139
19610.62 133
19611.95 125
19613.27 133
19614.60 142
19615.92 160
19617.24 129
19618.57 115
19619.89 131
19621.22 145
19622.54 135
19623.87 133
19625.19 133
19626.51 135
19627.84 138
19629.16 151
19630.49 121
19631.81 134
19633.14 118
19634.46 123
19635.79 144
19637.11 155
19638.44 164
19639.76 177
19641.09 118
19642.41 141
19643.74 140
19645.06 138
19646.39 151
19647.71 138
19649.04 130
19650.36 128
19651.69 121
19653.01 129
19654.34 157
19655.66 142
19656.99 141
19658.32 151
19659.64 136
19660.97 149
19662.29 138
19663.62 151
19664.94 128
19666.27 155
19667.60 182
19668.92 149
19670.25 151
19671.57 164
19672.90 126
19674.23 137
19675.55 146
19676.88 148
19678.20 124
19679.53 111
19680.86 119
19682.18 125
19683.51 132
19684.84 137
19686.16 119
19687.49 115
19688.82 121
19690.14 143
19691.47 149
19692.80 144
19694.12 117
19695.45 124
19696.78 140
19698.10 144
19699.43 135
19700.76 143
19702.08 141
19703.41 151
19704.74 191
19706.07 133
19707.39 109
19708.72 138
19710.05 157
19711.37 154
19712.70 133
19714.03 141
19715.36 110
19716.68 115
19718.01 134
19719.34 136
19720.67 115
19721.99 125
19723.32 163
19724.65 137
19725.98 144
19727.31 135
19728.63 148
19729.96 140
19731.29 115
19732.62 117
19733.95 124
19735.27 137
19736.60 150
19737.93 142
19739.26 133
19740.59 138
19741.92 134
19743.24 147
19744.57 155
19745.90 149
19747.23 150
19748.56 140
19749.89 144
19751.22 132
19752.54 141
19753.87 148
19755.20 139
19756.53 153
19757.86 137
19759.19 141
19760.52 121
19761.85 137
19763.18 121
19764.50 112
19765.83 133
19767.16 114
19768.49 133
19769.82 131
19771.15 140
19772.48 130
19773.81 141
19775.14 127
19776.47 139
19777.80 126
19779.13 121
19780.46 112
19781.79 141
19783.12 152
19784.45 135
19785.78 153
19787.11 143
19788.44 124
19789.77 126
19791.10 137
19792.43 165
19793.76 142
19795.09 151
19796.42 144
19797.75 140
19799.08 139
19800.41 141
19801.74 142
19803.07 128
19804.40 127
19805.73 152
19807.06 122
19808.39 120
19809.72 128
19811.05 117
19812.38 143
19813.71 135
19815.05 132
19816.38 129
19817.71 137
19819.04 129
19820.37 112
19821.70 134
19823.03 143
19824.36 146
19825.69 128
19827.03 139
19828.36 133
19829.69 128
19831.02 160
19832.35 129
19833.68 121
19835.01 126
19836.35 133
19837.68 152
19839.01 126
19840.34 123
19841.67 133
19843.00 145
19844.34 130
19845.67 129
19847.00 108
19848.33 137
19849.66 155
19851.00 123
19852.33 139
19853.66 139
19854.99 150
19856.32 145
19857.66 120
19858.99 125
19860.32 129
19861.65 134
19862.99 111
19864.32 134
19865.65 131
19866.98 137
19868.32 129
19869.65 122
19870.98 143
19872.31 144
19873.65 128
19874.98 119
19876.31 142
19877.65 131
19878.98 129
19880.31 130
19881.65 133
19882.98 156
19884.31 163
19885.64 146
19886.98 125
19888.31 109
19889.64 131
19890.98 142
19892.31 136
19893.64 116
19894.98 121
19896.31 150
19897.65 139
19898.98 143
19900.31 133
19901.65 151
19902.98 143
19904.31 148
19905.65 129
19906.98 107
19908.32 115
19909.65 134
19910.98 136
19912.32 132
19913.65 110
19914.99 136
19916.32 150
19917.66 128
19918.99 124
19920.32 119
19921.66 132
19922.99 144
19924.33 131
19925.66 109
19927.00 144
19928.33 127
19929.67 133
19931.00 139
19932.34 132
19933.67 152
19935.01 139
19936.34 120
19937.68 148
19939.01 124
19940.35 139
19941.68 137
19943.02 130
19944.35 139
19945.69 149
19947.02 140
19948.36 132
19949.69 140
19951.03 166
19952.36 139
19953.70 132
19955.03 145
19956.37 155
19957.71 132
19959.04 120
19960.38 140
19961.71 119
19963.05 139
19964.38 141
19965.72 126
19967.06 119
19968.39 134
19969.73 135
19971.06 135
19972.40 139
19973.74 117
19975.07 151
19976.41 144
19977.75 125
19979.08 137
19980.42 123
19981.75 130
19983.09 120
19984.43 122
19985.76 113
19987.10 111
19988.44 131
19989.77 159
19991.11 149
19992.45 134
19993.78 124
19995.12 144
19996.46 167
19997.80 152
19999.13 138
20000.47 140
20001.81 168
20003.14 141
20004.48 132
20005.82 111
20007.16 104
20008.49 135
20009.83 137
20011.17 137
20012.51 127
20013.84 135
20015.18 141
20016.52 133
20017.86 104
20019.19 112
20020.53 145
20021.87 149
20023.21 152
20024.55 136
20025.88 125
20027.22 146
20028.56 151
20029.90 151
20031.24 152
20032.57 139
20033.91 125
20035.25 140
20036.59 120
20037.93 139
20039.26 138
20040.60 132
20041.94 135
20043.28 130
20044.62 122
20045.96 127
20047.30 161
20048.63 147
20049.97 135
20051.31 143
20052.65 160
20053.99 136
20055.33 158
20056.67 142
20058.01 131
20059.35 146
20060.69 143
20062.02 136
20063.36 135
20064.70 135
20066.04 127
20067.38 115
20068.72 141
20070.06 126
20071.40 150
20072.74 157
20074.08 138
20075.42 130
20076.76 149
20078.10 131
20079.44 124
20080.78 131
20082.12 133
20083.46 138
20084.80 142
20086.14 157
20087.48 162
20088.82 178
20090.16 180
20091.50 156
20092.84 142
20094.18 116
20095.52 140
20096.86 168
20098.20 136
20099.54 135
20100.88 133
20102.22 164
20103.56 122
20104.90 130
20106.24 138
20107.58 139
20108.92 146
20110.26 136
20111.60 156
20112.95 150
20114.29 142
20115.63 138
20116.97 161
20118.31 139
20119.65 138
20120.99 137
20122.33 131
20123.67 115
20125.02 136
20126.36 154
20127.70 165
20129.04 150
20130.38 136
20131.72 148
20133.06 149
20134.41 141
20135.75 149
