# Supplementary material for: MALDI-TOF MS typing enables the classification of brewing yeasts of the genus Saccharomyces to major beer styles
Source: PLoS One. 2017 Aug 9;12(8):e0181694. doi: 10.1371/journal.pone.0181694 (PMC5549903; doi:10.1371/journal.pone.0181694)
Supplement: S1 File — The directory includes 90 raw files and was zipped to “.zip”; the folder has three strains with 30 spectra per strain; S1 Text explains the raw files with an example and Table 1 represents the yeast strains used within the experiment. (ZIP) [file pone.0181694.s004.zip › 1-3/30252-148-OG-Alt-Alt-YPG-18h-E-E_2015-08-10__0_G4_1.dat]

2000.98 3629
2001.40 3600
2001.82 3481
2002.25 3655
2002.67 3677
2003.09 3606
2003.51 3682
2003.93 3821
2004.35 3606
2004.78 3453
2005.20 3688
2005.62 3864
2006.04 3590
2006.47 3439
2006.89 3400
2007.31 3262
2007.73 3460
2008.16 3368
2008.58 3469
2009.00 3243
2009.42 3351
2009.85 3540
2010.27 3516
2010.69 3540
2011.11 3278
2011.54 3484
2011.96 3549
2012.38 3301
2012.80 3083
2013.23 3053
2013.65 3318
2014.07 3220
2014.50 3368
2014.92 3031
2015.34 3055
2015.77 3326
2016.19 3408
2016.61 3193
2017.04 3238
2017.46 3161
2017.88 3454
2018.31 3254
2018.73 3279
2019.15 3356
2019.58 3319
2020.00 3413
2020.42 3328
2020.85 3519
2021.27 3530
2021.70 3329
2022.12 3251
2022.54 3356
2022.97 3383
2023.39 3525
2023.82 3420
2024.24 3556
2024.66 3549
2025.09 3412
2025.51 3190
2025.94 3021
2026.36 3209
2026.79 3131
2027.21 3205
2027.63 3007
2028.06 3027
2028.48 3291
2028.91 3238
2029.33 3330
2029.76 3117
2030.18 3020
2030.61 3204
2031.03 3306
2031.46 3050
2031.88 2927
2032.31 3129
2032.73 2983
2033.16 3053
2033.58 3126
2034.01 3089
2034.43 3101
2034.86 3270
2035.28 2996
2035.71 3009
2036.13 3081
2036.56 3068
2036.98 3221
2037.41 3443
2037.84 3328
2038.26 3348
2038.69 3481
2039.11 3399
2039.54 3560
2039.96 3444
2040.39 3311
2040.82 3112
2041.24 3441
2041.67 3744
2042.09 3547
2042.52 3373
2042.95 3470
2043.37 3349
2043.80 3447
2044.22 3480
2044.65 3494
2045.08 3335
2045.50 3087
2045.93 3301
2046.36 3268
2046.78 3134
2047.21 3136
2047.64 3175
2048.06 2981
2048.49 3200
2048.92 3200
2049.34 3170
2049.77 3070
2050.20 3330
2050.62 3138
2051.05 3337
2051.48 3361
2051.90 3263
2052.33 3229
2052.76 3216
2053.18 3479
2053.61 3214
2054.04 3269
2054.47 3378
2054.89 3233
2055.32 3145
2055.75 3259
2056.18 3206
2056.60 3180
2057.03 3197
2057.46 3207
2057.89 3251
2058.31 3149
2058.74 3294
2059.17 3259
2059.60 3273
2060.03 3187
2060.45 3223
2060.88 3328
2061.31 3288
2061.74 3176
2062.17 2980
2062.59 3168
2063.02 2790
2063.45 3320
2063.88 3428
2064.31 3478
2064.73 3478
2065.16 3551
2065.59 3502
2066.02 3345
2066.45 3599
2066.88 3548
2067.31 3342
2067.73 3315
2068.16 3361
2068.59 3751
2069.02 3205
2069.45 3272
2069.88 3093
2070.31 3239
2070.74 3614
2071.17 3616
2071.59 3643
2072.02 3360
2072.45 3473
2072.88 3290
2073.31 3458
2073.74 3482
2074.17 3382
2074.60 3619
2075.03 3529
2075.46 3538
2075.89 3338
2076.32 3400
2076.75 3558
2077.18 3508
2077.61 3686
2078.04 3634
2078.47 3583
2078.89 3615
2079.32 3663
2079.75 3752
2080.18 3946
2080.61 4079
2081.04 4143
2081.47 4023
2081.90 3781
2082.34 4156
2082.77 4574
2083.20 4634
2083.63 4393
2084.06 4433
2084.49 4222
2084.92 4232
2085.35 4002
2085.78 4000
2086.21 3942
2086.64 3592
2087.07 3401
2087.50 3600
2087.93 3545
2088.36 3355
2088.79 3265
2089.22 3091
2089.65 3165
2090.09 3290
2090.52 3300
2090.95 3243
2091.38 3082
2091.81 3284
2092.24 3101
2092.67 3129
2093.10 3332
2093.54 3395
2093.97 3492
2094.40 3443
2094.83 3363
2095.26 3066
2095.69 3271
2096.12 3329
2096.56 3336
2096.99 3464
2097.42 3435
2097.85 3448
2098.28 3204
2098.71 3273
2099.15 3547
2099.58 3446
2100.01 3546
2100.44 3499
2100.87 3483
2101.31 3203
2101.74 3413
2102.17 3386
2102.60 3418
2103.04 3380
2103.47 3580
2103.90 3285
2104.33 3144
2104.77 3117
2105.20 3106
2105.63 2967
2106.06 2952
2106.50 3066
2106.93 3003
2107.36 3070
2107.79 3495
2108.23 3605
2108.66 3557
2109.09 3463
2109.53 3500
2109.96 3446
2110.39 3572
2110.82 3567
2111.26 3423
2111.69 3767
2112.12 3977
2112.56 3461
2112.99 3511
2113.42 3033
2113.86 3226
2114.29 3581
2114.72 3621
2115.16 3434
2115.59 3308
2116.03 3212
2116.46 3222
2116.89 3103
2117.33 3043
2117.76 3247
2118.19 3134
2118.63 3309
2119.06 3389
2119.50 3400
2119.93 3248
2120.36 3318
2120.80 3328
2121.23 3145
2121.67 3273
2122.10 3250
2122.54 3201
2122.97 3442
2123.40 3246
2123.84 3296
2124.27 3339
2124.71 3278
2125.14 3202
2125.58 2987
2126.01 3108
2126.45 3206
2126.88 3359
2127.32 3264
2127.75 3161
2128.19 3031
2128.62 3069
2129.06 3125
2129.49 3086
2129.93 3263
2130.36 3098
2130.80 3198
2131.23 3211
2131.67 3355
2132.10 2925
2132.54 2989
2132.97 3313
2133.41 3461
2133.84 3468
2134.28 3320
2134.71 3427
2135.15 3577
2135.59 3323
2136.02 3379
2136.46 3309
2136.89 3409
2137.33 3340
2137.76 3522
2138.20 3628
2138.64 3437
2139.07 3654
2139.51 3591
2139.94 3344
2140.38 3300
2140.82 3258
2141.25 3443
2141.69 3131
2142.13 3508
2142.56 3533
2143.00 3318
2143.43 3136
2143.87 3245
2144.31 3154
2144.74 3164
2145.18 3284
2145.62 3282
2146.05 3297
2146.49 3267
2146.93 3047
2147.36 3123
2147.80 3266
2148.24 3242
2148.68 3368
2149.11 3344
2149.55 3538
2149.99 3583
2150.42 3520
2150.86 3584
2151.30 3826
2151.74 3846
2152.17 3901
2152.61 3691
2153.05 4014
2153.49 4159
2153.92 4027
2154.36 3873
2154.80 3549
2155.24 3624
2155.67 3794
2156.11 3528
2156.55 3677
2156.99 3795
2157.42 3806
2157.86 3429
2158.30 3529
2158.74 3576
2159.18 3371
2159.61 3388
2160.05 3442
2160.49 3277
2160.93 3377
2161.37 3420
2161.81 3489
2162.24 3504
2162.68 3264
2163.12 3378
2163.56 3293
2164.00 3415
2164.44 3188
2164.87 3235
2165.31 3393
2165.75 3414
2166.19 3313
2166.63 3498
2167.07 3382
2167.51 3371
2167.95 3471
2168.39 3448
2168.82 3437
2169.26 3282
2169.70 3302
2170.14 3459
2170.58 3590
2171.02 3528
2171.46 3555
2171.90 3625
2172.34 3482
2172.78 3650
2173.22 3551
2173.66 3564
2174.10 3719
2174.54 3871
2174.98 3675
2175.42 3597
2175.85 3626
2176.29 3631
2176.73 3624
2177.17 3488
2177.61 3675
2178.05 3933
2178.49 3845
2178.93 3711
2179.37 3450
2179.81 3468
2180.25 3580
2180.69 3646
2181.14 3548
2181.58 3666
2182.02 3672
2182.46 3498
2182.90 3436
2183.34 3588
2183.78 3556
2184.22 3367
2184.66 3232
2185.10 3246
2185.54 3259
2185.98 3219
2186.42 3289
2186.86 3268
2187.30 3257
2187.74 3025
2188.19 3249
2188.63 3348
2189.07 3258
2189.51 3395
2189.95 3298
2190.39 3468
2190.83 3426
2191.27 3154
2191.72 3181
2192.16 3446
2192.60 3446
2193.04 3361
2193.48 3269
2193.92 3130
2194.36 3363
2194.81 3709
2195.25 3772
2195.69 3361
2196.13 3378
2196.57 3456
2197.01 3440
2197.46 3533
2197.90 3514
2198.34 3520
2198.78 3685
2199.22 3627
2199.67 3600
2200.11 3834
2200.55 3422
2200.99 3180
2201.44 3346
2201.88 3377
2202.32 3287
2202.76 3379
2203.21 3339
2203.65 3344
2204.09 3275
2204.53 3442
2204.98 3373
2205.42 3086
2205.86 3323
2206.30 3404
2206.75 3376
2207.19 3240
2207.63 3233
2208.08 3526
2208.52 3354
2208.96 3459
2209.41 3622
2209.85 3620
2210.29 3554
2210.73 3404
2211.18 3541
2211.62 3585
2212.06 3413
2212.51 3518
2212.95 3506
2213.40 3737
2213.84 3659
2214.28 3372
2214.73 3461
2215.17 3833
2215.61 3495
2216.06 3443
2216.50 3580
2216.95 3582
2217.39 3573
2217.83 3377
2218.28 3333
2218.72 3247
2219.17 3296
2219.61 3325
2220.05 3234
2220.50 3281
2220.94 3399
2221.39 3343
2221.83 3377
2222.28 3403
2222.72 3424
2223.16 3373
2223.61 3551
2224.05 3474
2224.50 3380
2224.94 3569
2225.39 3240
2225.83 3628
2226.28 3758
2226.72 3775
2227.17 3599
2227.61 3500
2228.06 3650
2228.50 3799
2228.95 3818
2229.39 3572
2229.84 3696
2230.28 3757
2230.73 3896
2231.17 3836
2231.62 3797
2232.06 3720
2232.51 3793
2232.95 3524
2233.40 3724
2233.85 3793
2234.29 3705
2234.74 3422
2235.18 3504
2235.63 3659
2236.07 3623
2236.52 3774
2236.97 3534
2237.41 3665
2237.86 3915
2238.30 3556
2238.75 3624
2239.20 3697
2239.64 3743
2240.09 3382
2240.53 3518
2240.98 3563
2241.43 3514
2241.87 3690
2242.32 3406
2242.77 3624
2243.21 3480
2243.66 3317
2244.11 3292
2244.55 3336
2245.00 3231
2245.45 3313
2245.89 3505
2246.34 3267
2246.79 3357
2247.23 3402
2247.68 3397
2248.13 3349
2248.57 3263
2249.02 3429
2249.47 3166
2249.92 3175
2250.36 3241
2250.81 3199
2251.26 3324
2251.70 3338
2252.15 3585
2252.60 3464
2253.05 3501
2253.49 3394
2253.94 3372
2254.39 3224
2254.84 3463
2255.28 3213
2255.73 3313
2256.18 3226
2256.63 3252
2257.08 3303
2257.52 3409
2257.97 3216
2258.42 3412
2258.87 3289
2259.32 3160
2259.76 3156
2260.21 3003
2260.66 3171
2261.11 3569
2261.56 3540
2262.01 3603
2262.45 3561
2262.90 3618
2263.35 3867
2263.80 3928
2264.25 3902
2264.70 4026
2265.15 4266
2265.59 4184
2266.04 4176
2266.49 4262
2266.94 4212
2267.39 4195
2267.84 4201
2268.29 4144
2268.74 4308
2269.19 4211
2269.63 4467
2270.08 4403
2270.53 3986
2270.98 3908
2271.43 4248
2271.88 4064
2272.33 3618
2272.78 3877
2273.23 4015
2273.68 3950
2274.13 3786
2274.58 3813
2275.03 3542
2275.48 3693
2275.93 3665
2276.38 3565
2276.83 3522
2277.28 3462
2277.73 3406
2278.18 3535
2278.63 3664
2279.08 3661
2279.53 3385
2279.98 3536
2280.43 3367
2280.88 3620
2281.33 3605
2281.78 3621
2282.23 3598
2282.68 3873
2283.13 3890
2283.58 3664
2284.03 3935
2284.48 4224
2284.93 4057
2285.38 3710
2285.83 3816
2286.28 3703
2286.73 3690
2287.19 3834
2287.64 3654
2288.09 3641
2288.54 3793
2288.99 3747
2289.44 3782
2289.89 3827
2290.34 4112
2290.79 4149
2291.25 4225
2291.70 4371
2292.15 4866
2292.60 4726
2293.05 5071
2293.50 5206
2293.95 5278
2294.41 5290
2294.86 5308
2295.31 4895
2295.76 4778
2296.21 4642
2296.66 4910
2297.12 4833
2297.57 4572
2298.02 4650
2298.47 4275
2298.92 4382
2299.38 4101
2299.83 4135
2300.28 4223
2300.73 4062
2301.18 3587
2301.64 3674
2302.09 3719
2302.54 3457
2302.99 3617
2303.45 3534
2303.90 3655
2304.35 3620
2304.80 3701
2305.26 3462
2305.71 3533
2306.16 3388
2306.61 3517
2307.07 3496
2307.52 3741
2307.97 3882
2308.43 3610
2308.88 3551
2309.33 3587
2309.79 3858
2310.24 3939
2310.69 3920
2311.15 4122
2311.60 3903
2312.05 3886
2312.51 3989
2312.96 3964
2313.41 3955
2313.87 3687
2314.32 3935
2314.77 3922
2315.23 3896
2315.68 3872
2316.13 3865
2316.59 3809
2317.04 3832
2317.49 3649
2317.95 3422
2318.40 3425
2318.86 3674
2319.31 3477
2319.76 3353
2320.22 3460
2320.67 3697
2321.13 3874
2321.58 3898
2322.04 3754
2322.49 3576
2322.94 3821
2323.40 3841
2323.85 3735
2324.31 3717
2324.76 3580
2325.22 3547
2325.67 3692
2326.13 3815
2326.58 3773
2327.04 3684
2327.49 3930
2327.95 3868
2328.40 3964
2328.86 4035
2329.31 3781
2329.77 3928
2330.22 3789
2330.68 3858
2331.13 3826
2331.59 3823
2332.04 3758
2332.50 3846
2332.95 4246
2333.41 3889
2333.86 3910
2334.32 4073
2334.77 3892
2335.23 3824
2335.69 3983
2336.14 3779
2336.60 3494
2337.05 3774
2337.51 3659
2337.96 3656
2338.42 3608
2338.88 3994
2339.33 4030
2339.79 4226
2340.24 4381
2340.70 4342
2341.16 4610
2341.61 4589
2342.07 4659
2342.52 4718
2342.98 4683
2343.44 4887
2343.89 4977
2344.35 5052
2344.81 4824
2345.26 4850
2345.72 4943
2346.18 4956
2346.63 4613
2347.09 4538
2347.55 4783
2348.00 4509
2348.46 4855
2348.92 4824
2349.37 4440
2349.83 4344
2350.29 4546
2350.75 4239
2351.20 4208
2351.66 4323
2352.12 4345
2352.57 3981
2353.03 3695
2353.49 3820
2353.95 3830
2354.40 3763
2354.86 3722
2355.32 3738
2355.78 3688
2356.23 3922
2356.69 3676
2357.15 3453
2357.61 3582
2358.07 3545
2358.52 3549
2358.98 3719
2359.44 3601
2359.90 3510
2360.36 3527
2360.81 3378
2361.27 3394
2361.73 3422
2362.19 3724
2362.65 3826
2363.10 3742
2363.56 3748
2364.02 3525
2364.48 3454
2364.94 3716
2365.40 3678
2365.86 3677
2366.31 3725
2366.77 3729
2367.23 3771
2367.69 3896
2368.15 3863
2368.61 4100
2369.07 3697
2369.53 4039
2369.98 4059
2370.44 4322
2370.90 4193
2371.36 4353
2371.82 4248
2372.28 4338
2372.74 4047
2373.20 4058
2373.66 4111
2374.12 3947
2374.58 3898
2375.04 4162
2375.50 4066
2375.95 3782
2376.41 3967
2376.87 4054
2377.33 3963
2377.79 3940
2378.25 3664
2378.71 3785
2379.17 4001
2379.63 3709
2380.09 3683
2380.55 3792
2381.01 3872
2381.47 3811
2381.93 3998
2382.39 4229
2382.85 4118
2383.31 4059
2383.77 3972
2384.23 3829
2384.69 3803
2385.15 4032
2385.62 3819
2386.08 3796
2386.54 3663
2387.00 3452
2387.46 3432
2387.92 3450
2388.38 3439
2388.84 3706
2389.30 3700
2389.76 3541
2390.22 3474
2390.68 3445
2391.14 3538
2391.61 3497
2392.07 3648
2392.53 3526
2392.99 3693
2393.45 3806
2393.91 3599
2394.37 3747
2394.83 3742
2395.30 3679
2395.76 3345
2396.22 3581
2396.68 3766
2397.14 3482
2397.60 3506
2398.07 3656
2398.53 3582
2398.99 3475
2399.45 3511
2399.91 3555
2400.37 3344
2400.84 3555
2401.30 3790
2401.76 3562
2402.22 3794
2402.68 3595
2403.15 3603
2403.61 3600
2404.07 3374
2404.53 3240
2405.00 3319
2405.46 3470
2405.92 3432
2406.38 3337
2406.85 3514
2407.31 3482
2407.77 3620
2408.23 3536
2408.70 3680
2409.16 3678
2409.62 3681
2410.08 3472
2410.55 3537
2411.01 3721
2411.47 3647
2411.94 3543
2412.40 3528
2412.86 3340
2413.33 3553
2413.79 3435
2414.25 3241
2414.72 3391
2415.18 3436
2415.64 3528
2416.11 3646
2416.57 3728
2417.03 3628
2417.50 3534
2417.96 3845
2418.42 3851
2418.89 3786
2419.35 3885
2419.81 4173
2420.28 4334
2420.74 4406
2421.21 4264
2421.67 4316
2422.13 4327
2422.60 4396
2423.06 4421
2423.53 4379
2423.99 4448
2424.45 4199
2424.92 4135
2425.38 3916
2425.85 4044
2426.31 3914
2426.78 3853
2427.24 3801
2427.71 3858
2428.17 3852
2428.63 3689
2429.10 3828
2429.56 3795
2430.03 3740
2430.49 3758
2430.96 3686
2431.42 3620
2431.89 3539
2432.35 3373
2432.82 3486
2433.28 3689
2433.75 3619
2434.21 3639
2434.68 3766
2435.14 3665
2435.61 3567
2436.07 3621
2436.54 3668
2437.01 3470
2437.47 3786
2437.94 3867
2438.40 3912
2438.87 3861
2439.33 3757
2439.80 3691
2440.26 3865
2440.73 3891
2441.20 3853
2441.66 4014
2442.13 4139
2442.59 4383
2443.06 4343
2443.53 4118
2443.99 4501
2444.46 4348
2444.92 4482
2445.39 4494
2445.86 3992
2446.32 3700
2446.79 3776
2447.26 3741
2447.72 3852
2448.19 3803
2448.66 3476
2449.12 3505
2449.59 3188
2450.05 3445
2450.52 3385
2450.99 3302
2451.46 3202
2451.92 3292
2452.39 3466
2452.86 3540
2453.32 3279
2453.79 3314
2454.26 3364
2454.72 3500
2455.19 3371
2455.66 3437
2456.13 3420
2456.59 3276
2457.06 3180
2457.53 3244
2458.00 3357
2458.46 3317
2458.93 3364
2459.40 3526
2459.87 3354
2460.33 3446
2460.80 3463
2461.27 3458
2461.74 3484
2462.20 3418
2462.67 3654
2463.14 3411
2463.61 3226
2464.08 3473
2464.54 3426
2465.01 3463
2465.48 3481
2465.95 3397
2466.42 3389
2466.88 3341
2467.35 3374
2467.82 3424
2468.29 3270
2468.76 3343
2469.23 3460
2469.70 3412
2470.16 3507
2470.63 3542
2471.10 3737
2471.57 3405
2472.04 3539
2472.51 3532
2472.98 3525
2473.44 3409
2473.91 3420
2474.38 3332
2474.85 3223
2475.32 3236
2475.79 3186
2476.26 3329
2476.73 3305
2477.20 3316
2477.67 3429
2478.14 3454
2478.61 3291
2479.08 3085
2479.54 3213
2480.01 3361
2480.48 3366
2480.95 3693
2481.42 3757
2481.89 4011
2482.36 4366
2482.83 4133
2483.30 4169
2483.77 4235
2484.24 4114
2484.71 4193
2485.18 4148
2485.65 3978
2486.12 3863
2486.59 3671
2487.06 3770
2487.53 3904
2488.00 3348
2488.47 3373
2488.94 3622
2489.41 3375
2489.88 3620
2490.35 3677
2490.83 3495
2491.30 3705
2491.77 3796
2492.24 3560
2492.71 3387
2493.18 3537
2493.65 3563
2494.12 3313
2494.59 3465
2495.06 3427
2495.53 3588
2496.00 3677
2496.48 3742
2496.95 3709
2497.42 3726
2497.89 3832
2498.36 3730
2498.83 3454
2499.30 3674
2499.77 3546
2500.25 3482
2500.72 3450
2501.19 3666
2501.66 3519
2502.13 3361
2502.60 3234
2503.07 3084
2503.55 3141
2504.02 3224
2504.49 3483
2504.96 3524
2505.43 3346
2505.91 3452
2506.38 3446
2506.85 3527
2507.32 3632
2507.79 3635
2508.27 3518
2508.74 3760
2509.21 4101
2509.68 3858
2510.16 3781
2510.63 3641
2511.10 3772
2511.57 3949
2512.05 4302
2512.52 4204
2512.99 4005
2513.46 4057
2513.94 3840
2514.41 3828
2514.88 3969
2515.35 4041
2515.83 3983
2516.30 3951
2516.77 3866
2517.25 3590
2517.72 3684
2518.19 3708
2518.67 3822
2519.14 3647
2519.61 3609
2520.09 3862
2520.56 3673
2521.03 3542
2521.51 3692
2521.98 3756
2522.45 3711
2522.93 3375
2523.40 3391
2523.87 3323
2524.35 3659
2524.82 3890
2525.29 3829
2525.77 3581
2526.24 3439
2526.72 3737
2527.19 3633
2527.66 3554
2528.14 3728
2528.61 3597
2529.09 3647
2529.56 3775
2530.03 3775
2530.51 3400
2530.98 3541
2531.46 3631
2531.93 3609
2532.41 3476
2532.88 3313
2533.36 3490
2533.83 3578
2534.31 3503
2534.78 3507
2535.25 3527
2535.73 3301
2536.20 3219
2536.68 3320
2537.15 3520
2537.63 3448
2538.10 3408
2538.58 3511
2539.05 3458
2539.53 3424
2540.00 3414
2540.48 3528
2540.95 3808
2541.43 3650
2541.91 3447
2542.38 3420
2542.86 3663
2543.33 3806
2543.81 3613
2544.28 3677
2544.76 3694
2545.23 3708
2545.71 3382
2546.19 3315
2546.66 3340
2547.14 3308
2547.61 3617
2548.09 3697
2548.56 3577
2549.04 3828
2549.52 4090
2549.99 3990
2550.47 4194
2550.95 4052
2551.42 4317
2551.90 4297
2552.37 4537
2552.85 4698
2553.33 4403
2553.80 4335
2554.28 4662
2554.76 4387
2555.23 4375
2555.71 4455
2556.19 4698
2556.66 4506
2557.14 4781
2557.62 5053
2558.09 4992
2558.57 4854
2559.05 5090
2559.52 4919
2560.00 4785
2560.48 5162
2560.96 4838
2561.43 4367
2561.91 4541
2562.39 4352
2562.86 4107
2563.34 3833
2563.82 3947
2564.30 3854
2564.77 3730
2565.25 3475
2565.73 3507
2566.21 3478
2566.68 3490
2567.16 3598
2567.64 3518
2568.12 3307
2568.60 3542
2569.07 3447
2569.55 3516
2570.03 3485
2570.51 3167
2570.99 3327
2571.46 3539
2571.94 3384
2572.42 3097
2572.90 3273
2573.38 3424
2573.85 3261
2574.33 3103
2574.81 3406
2575.29 3431
2575.77 3470
2576.25 3600
2576.73 3546
2577.20 3472
2577.68 3547
2578.16 3362
2578.64 3265
2579.12 3281
2579.60 3289
2580.08 3315
2580.56 3583
2581.04 3541
2581.51 3356
2581.99 3269
2582.47 3572
2582.95 3715
2583.43 3472
2583.91 3266
2584.39 3452
2584.87 3704
2585.35 3338
2585.83 3606
2586.31 3466
2586.79 3432
2587.27 3521
2587.75 3413
2588.23 3249
2588.71 3435
2589.18 3569
2589.66 3498
2590.14 3634
2590.62 3523
2591.10 3325
2591.58 3409
2592.06 3639
2592.54 3586
2593.02 3658
2593.50 3499
2593.98 3384
2594.47 3605
2594.95 3589
2595.43 3786
2595.91 3957
2596.39 3747
2596.87 3898
2597.35 3857
2597.83 3834
2598.31 4039
2598.79 3860
2599.27 4118
2599.75 4320
2600.23 4158
2600.71 3800
2601.19 3893
2601.67 3513
2602.16 3519
2602.64 3701
2603.12 3615
2603.60 3633
2604.08 3391
2604.56 3393
2605.04 3204
2605.52 3152
2606.00 3298
2606.49 3473
2606.97 3427
2607.45 3418
2607.93 3413
2608.41 3295
2608.89 3341
2609.37 3518
2609.86 3584
2610.34 3904
2610.82 3757
2611.30 3644
2611.78 3622
2612.27 3729
2612.75 3799
2613.23 3980
2613.71 3734
2614.19 3731
2614.68 3739
2615.16 4036
2615.64 3834
2616.12 4024
2616.60 3714
2617.09 3534
2617.57 3774
2618.05 3642
2618.53 3947
2619.02 3786
2619.50 3511
2619.98 3853
2620.46 3632
2620.95 3633
2621.43 3576
2621.91 3774
2622.40 3599
2622.88 3326
2623.36 3471
2623.84 3264
2624.33 3280
2624.81 3506
2625.29 3551
2625.78 3553
2626.26 3508
2626.74 3751
2627.23 3833
2627.71 3689
2628.19 3526
2628.68 3628
2629.16 3990
2629.64 3783
2630.13 3661
2630.61 3664
2631.09 3677
2631.58 3607
2632.06 3308
2632.54 3528
2633.03 3666
2633.51 3609
2634.00 3715
2634.48 3742
2634.96 3692
2635.45 3466
2635.93 3353
2636.42 3577
2636.90 3641
2637.38 3468
2637.87 3690
2638.35 3662
2638.84 3283
2639.32 3514
2639.81 3656
2640.29 3805
2640.78 3567
2641.26 3438
2641.74 3624
2642.23 3789
2642.71 3839
2643.20 3587
2643.68 3562
2644.17 3840
2644.65 3506
2645.14 3381
2645.62 3508
2646.11 3461
2646.59 3474
2647.08 3708
2647.56 3702
2648.05 3678
2648.53 3555
2649.02 3539
2649.50 3573
2649.99 3327
2650.48 3360
2650.96 3353
2651.45 3502
2651.93 3596
2652.42 3621
2652.90 3558
2653.39 3340
2653.87 3339
2654.36 3251
2654.85 3378
2655.33 3715
2655.82 3403
2656.30 3355
2656.79 3271
2657.28 3322
2657.76 3487
2658.25 3315
2658.73 3260
2659.22 3278
2659.71 3229
2660.19 3290
2660.68 3328
2661.17 3387
2661.65 3587
2662.14 3514
2662.62 3295
2663.11 3467
2663.60 3472
2664.08 3525
2664.57 3473
2665.06 3681
2665.55 3800
2666.03 3729
2666.52 3772
2667.01 3666
2667.49 3668
2667.98 3773
2668.47 3700
2668.95 3750
2669.44 3575
2669.93 3789
2670.42 3810
2670.90 3722
2671.39 3807
2671.88 4032
2672.36 3845
2672.85 3718
2673.34 3774
2673.83 3919
2674.31 3885
2674.80 3886
2675.29 4018
2675.78 4041
2676.27 4140
2676.75 4518
2677.24 4486
2677.73 4242
2678.22 4225
2678.71 4337
2679.19 4253
2679.68 4235
2680.17 4298
2680.66 4515
2681.15 4206
2681.63 4250
2682.12 4425
2682.61 4180
2683.10 4286
2683.59 4576
2684.08 4692
2684.56 4575
2685.05 4429
2685.54 4266
2686.03 4155
2686.52 4315
2687.01 4349
2687.50 4290
2687.99 4168
2688.47 4152
2688.96 4109
2689.45 4027
2689.94 3949
2690.43 3945
2690.92 3974
2691.41 3906
2691.90 3641
2692.39 3804
2692.88 3706
2693.37 3633
2693.85 3482
2694.34 3499
2694.83 3487
2695.32 3880
2695.81 3875
2696.30 3877
2696.79 3624
2697.28 3744
2697.77 3964
2698.26 3992
2698.75 3774
2699.24 4287
2699.73 4142
2700.22 3830
2700.71 3975
2701.20 3979
2701.69 4024
2702.18 4209
2702.67 4126
2703.16 3981
2703.65 4083
2704.14 4140
2704.63 4181
2705.12 4175
2705.61 4010
2706.10 4039
2706.59 3809
2707.08 3709
2707.58 3763
2708.07 3728
2708.56 3657
2709.05 3871
2709.54 3758
2710.03 3613
2710.52 3631
2711.01 3672
2711.50 3665
2711.99 3402
2712.48 3439
2712.98 3611
2713.47 3725
2713.96 3459
2714.45 3655
2714.94 3556
2715.43 3538
2715.92 3433
2716.41 3462
2716.91 3557
2717.40 3479
2717.89 3465
2718.38 3485
2718.87 3547
2719.36 3598
2719.86 3666
2720.35 3875
2720.84 3798
2721.33 3689
2721.82 3641
2722.31 3786
2722.81 3843
2723.30 3998
2723.79 3838
2724.28 3866
2724.77 3841
2725.27 3843
2725.76 3913
2726.25 3804
2726.74 3822
2727.24 3646
2727.73 3431
2728.22 3375
2728.71 3627
2729.21 3629
2729.70 3458
2730.19 3311
2730.68 3337
2731.18 3229
2731.67 3329
2732.16 3276
2732.66 3438
2733.15 3514
2733.64 3313
2734.13 3355
2734.63 3297
2735.12 3422
2735.61 3369
2736.11 3584
2736.60 3492
2737.09 3505
2737.59 3636
2738.08 3793
2738.57 3600
2739.07 3296
2739.56 3466
2740.05 3917
2740.55 3983
2741.04 3815
2741.54 3717
2742.03 3823
2742.52 3825
2743.02 3848
2743.51 3709
2744.00 3654
2744.50 3540
2744.99 3456
2745.49 3392
2745.98 3148
2746.47 3399
2746.97 3496
2747.46 3419
2747.96 3590
2748.45 3320
2748.95 3360
2749.44 3651
2749.93 3599
2750.43 3399
2750.92 3320
2751.42 3387
2751.91 3439
2752.41 3399
2752.90 3443
2753.40 3382
2753.89 3433
2754.39 3336
2754.88 3396
2755.38 3291
2755.87 3432
2756.37 3497
2756.86 3634
2757.36 3640
2757.85 3766
2758.35 3701
2758.84 3579
2759.34 3428
2759.83 3474
2760.33 3319
2760.82 3339
2761.32 3619
2761.81 3711
2762.31 3549
2762.81 3510
2763.30 3699
2763.80 3156
2764.29 3433
2764.79 3516
2765.28 3511
2765.78 3262
2766.28 3298
2766.77 3545
2767.27 3525
2767.76 3307
2768.26 3311
2768.76 3375
2769.25 3365
2769.75 3533
2770.25 3569
2770.74 3326
2771.24 3438
2771.73 3463
2772.23 3345
2772.73 3318
2773.22 3717
2773.72 3654
2774.22 3519
2774.71 3602
2775.21 3525
2775.71 3640
2776.20 3726
2776.70 3498
2777.20 3649
2777.69 3730
2778.19 3579
2778.69 3481
2779.19 3763
2779.68 3886
2780.18 3903
2780.68 3907
2781.17 3882
2781.67 3894
2782.17 3614
2782.67 3675
2783.16 3843
2783.66 3683
2784.16 3692
2784.66 3709
2785.15 3715
2785.65 3639
2786.15 3570
2786.65 3837
2787.15 3649
2787.64 3609
2788.14 3463
2788.64 3322
2789.14 3407
2789.63 3645
2790.13 3602
2790.63 3560
2791.13 3508
2791.63 3443
2792.13 3422
2792.62 3428
2793.12 3584
2793.62 3522
2794.12 3526
2794.62 3700
2795.12 4020
2795.61 4083
2796.11 4135
2796.61 4293
2797.11 4902
2797.61 5169
2798.11 5340
2798.61 5723
2799.11 6335
2799.60 6422
2800.10 6517
2800.60 6831
2801.10 6704
2801.60 6623
2802.10 6603
2802.60 6625
2803.10 6236
2803.60 5752
2804.10 5132
2804.60 4988
2805.10 4799
2805.59 4757
2806.09 4671
2806.59 4551
2807.09 4253
2807.59 4297
2808.09 4407
2808.59 4454
2809.09 4435
2809.59 4724
2810.09 4978
2810.59 5112
2811.09 5330
2811.59 5593
2812.09 5405
2812.59 5203
2813.09 5380
2813.59 5434
2814.09 4745
2814.59 4759
2815.09 4357
2815.59 4050
2816.09 3883
2816.59 3812
2817.09 4057
2817.59 3863
2818.09 3867
2818.60 3775
2819.10 3817
2819.60 3777
2820.10 4053
2820.60 4112
2821.10 3892
2821.60 3990
2822.10 4033
2822.60 3975
2823.10 4253
2823.60 4013
2824.10 3881
2824.61 3966
2825.11 3939
2825.61 3959
2826.11 4123
2826.61 4168
2827.11 4277
2827.61 4509
2828.12 4326
2828.62 4286
2829.12 4248
2829.62 4133
2830.12 4304
2830.62 4237
2831.12 4068
2831.63 4014
2832.13 3964
2832.63 3766
2833.13 3902
2833.63 3807
2834.14 3927
2834.64 3842
2835.14 3836
2835.64 3648
2836.14 3667
2836.65 4019
2837.15 3969
2837.65 3981
2838.15 3855
2838.66 3833
2839.16 3921
2839.66 3978
2840.16 4063
2840.67 3929
2841.17 3886
2841.67 3968
2842.17 3822
2842.68 3846
2843.18 3809
2843.68 3730
2844.18 3594
2844.69 3696
2845.19 3578
2845.69 3853
2846.20 3607
2846.70 3663
2847.20 3654
2847.71 3562
2848.21 3865
2848.71 3588
2849.22 3696
2849.72 3792
2850.22 3959
2850.73 4027
2851.23 3830
2851.73 3961
2852.24 3772
2852.74 3935
2853.24 3705
2853.75 3644
2854.25 3656
2854.75 3605
2855.26 3573
2855.76 3681
2856.27 3856
2856.77 3633
2857.27 3386
2857.78 3461
2858.28 3547
2858.79 3543
2859.29 3370
2859.80 3292
2860.30 3605
2860.80 3536
2861.31 3540
2861.81 3466
2862.32 3457
2862.82 3609
2863.33 3519
2863.83 3477
2864.34 3475
2864.84 3667
2865.34 3672
2865.85 3440
2866.35 3476
2866.86 3466
2867.36 3384
2867.87 3805
2868.37 3674
2868.88 3414
2869.38 3516
2869.89 3500
2870.39 3614
2870.90 3488
2871.41 3476
2871.91 3583
2872.42 3598
2872.92 3567
2873.43 3592
2873.93 3665
2874.44 3686
2874.94 3694
2875.45 3809
2875.95 3588
2876.46 3569
2876.97 3852
2877.47 3611
2877.98 3876
2878.48 3716
2878.99 3868
2879.50 3870
2880.00 3764
2880.51 3795
2881.01 3860
2881.52 4218
2882.03 4224
2882.53 4033
2883.04 4171
2883.54 4162
2884.05 4185
2884.56 4729
2885.06 4737
2885.57 4679
2886.08 4862
2886.58 5174
2887.09 5082
2887.60 4785
2888.10 4692
2888.61 5104
2889.12 5010
2889.62 5167
2890.13 5215
2890.64 5165
2891.15 5306
2891.65 5148
2892.16 4845
2892.67 4707
2893.17 4590
2893.68 4441
2894.19 4147
2894.70 4196
2895.20 4068
2895.71 4142
2896.22 4117
2896.73 4021
2897.23 3719
2897.74 3967
2898.25 3874
2898.76 3900
2899.26 3988
2899.77 3914
2900.28 3886
2900.79 4133
2901.29 3875
2901.80 3944
2902.31 3903
2902.82 3958
2903.33 4174
2903.83 3928
2904.34 4315
2904.85 4478
2905.36 4341
2905.87 4411
2906.38 4482
2906.88 4443
2907.39 4385
2907.90 4303
2908.41 4468
2908.92 4203
2909.43 4003
2909.94 4103
2910.44 4052
2910.95 4132
2911.46 4282
2911.97 4114
2912.48 4157
2912.99 3996
2913.50 3981
2914.01 3797
2914.52 3951
2915.02 3774
2915.53 3821
2916.04 3874
2916.55 3884
2917.06 4002
2917.57 3875
2918.08 4112
2918.59 4116
2919.10 4066
2919.61 4108
2920.12 4029
2920.63 4326
2921.14 4211
2921.65 4045
2922.16 4166
2922.67 4190
2923.18 4253
2923.69 4438
2924.20 4612
2924.71 4846
2925.22 5233
2925.73 5555
2926.24 6052
2926.75 6476
2927.26 6798
2927.77 6986
2928.28 7566
2928.79 7786
2929.30 7600
2929.81 7811
2930.32 7600
2930.83 7155
2931.34 6597
2931.85 6078
2932.36 5468
2932.87 4941
2933.38 4789
2933.89 4418
2934.40 4307
2934.91 4062
2935.42 3833
2935.94 3754
2936.45 3810
2936.96 3850
2937.47 3501
2937.98 3572
2938.49 3660
2939.00 3755
2939.51 3781
2940.02 4010
2940.54 3934
2941.05 3859
2941.56 3592
2942.07 3617
2942.58 3955
2943.09 3772
2943.61 3844
2944.12 3890
2944.63 3703
2945.14 3869
2945.65 3888
2946.16 3960
2946.68 4014
2947.19 4034
2947.70 4287
2948.21 4169
2948.72 4175
2949.24 4173
2949.75 4214
2950.26 4500
2950.77 4482
2951.28 4416
2951.80 4101
2952.31 4566
2952.82 4789
2953.33 4352
2953.85 4248
2954.36 4170
2954.87 4249
2955.38 4164
2955.90 4314
2956.41 4421
2956.92 4298
2957.43 4063
2957.95 3830
2958.46 4029
2958.97 4017
2959.49 4154
2960.00 4131
2960.51 4026
2961.03 3928
2961.54 4072
2962.05 4193
2962.57 4042
2963.08 4132
2963.59 3983
2964.11 4142
2964.62 4166
2965.13 4007
2965.65 4029
2966.16 4061
2966.67 4387
2967.19 4578
2967.70 4488
2968.21 4189
2968.73 4087
2969.24 3894
2969.76 3828
2970.27 3975
2970.78 4011
2971.30 3838
2971.81 3716
2972.33 3777
2972.84 3771
2973.35 3726
2973.87 3615
2974.38 3559
2974.90 3531
2975.41 3601
2975.92 3508
2976.44 3488
2976.95 3746
2977.47 3508
2977.98 3351
2978.50 3767
2979.01 3592
2979.53 3637
2980.04 3723
2980.56 3801
2981.07 3823
2981.59 3439
2982.10 3522
2982.62 3610
2983.13 3645
2983.65 3869
2984.16 3640
2984.68 3746
2985.19 3690
2985.71 3857
2986.22 3771
2986.74 3637
2987.25 3833
2987.77 3771
2988.28 3969
2988.80 3977
2989.31 3874
2989.83 3857
2990.35 3829
2990.86 3817
2991.38 3883
2991.89 3665
2992.41 3737
2992.92 3750
2993.44 3558
2993.96 3997
2994.47 3933
2994.99 3789
2995.50 3929
2996.02 3876
2996.54 3927
2997.05 3886
2997.57 3996
2998.09 4164
2998.60 4116
2999.12 4414
2999.64 4232
3000.15 4504
3000.67 4663
3001.18 4740
3001.70 4684
3002.22 4562
3002.73 4535
3003.25 4330
3003.77 4710
3004.29 4541
3004.80 4664
3005.32 4880
3005.84 4600
3006.35 4443
3006.87 4520
3007.39 4412
3007.90 4264
3008.42 4664
3008.94 4287
3009.46 4011
3009.97 3925
3010.49 3986
3011.01 3754
3011.53 3862
3012.04 3648
3012.56 3671
3013.08 3750
3013.60 3618
3014.11 3462
3014.63 3475
3015.15 3757
3015.67 3773
3016.18 3534
3016.70 3458
3017.22 3871
3017.74 3923
3018.26 3864
3018.77 3993
3019.29 4085
3019.81 3935
3020.33 3982
3020.85 3749
3021.37 3704
3021.88 3973
3022.40 3949
3022.92 4154
3023.44 4124
3023.96 4024
3024.48 4252
3025.00 4059
3025.51 4312
3026.03 4228
3026.55 4225
3027.07 4299
3027.59 4398
3028.11 4439
3028.63 4487
3029.15 4517
3029.67 4224
3030.18 4223
3030.70 4077
3031.22 3984
3031.74 3753
3032.26 3680
3032.78 3704
3033.30 3632
3033.82 3664
3034.34 3545
3034.86 3872
3035.38 3772
3035.90 3700
3036.42 3791
3036.94 3830
3037.46 3759
3037.98 3840
3038.50 3637
3039.02 3844
3039.54 3924
3040.06 3909
3040.58 3753
3041.10 3820
3041.62 3737
3042.14 3664
3042.66 3622
3043.18 3707
3043.70 3865
3044.22 3687
3044.74 3754
3045.26 3799
3045.78 3661
3046.30 3852
3046.82 3881
3047.34 3568
3047.86 3672
3048.38 3649
3048.90 3732
3049.42 3831
3049.94 3409
3050.46 3620
3050.98 3763
3051.50 3605
3052.03 3525
3052.55 3451
3053.07 3311
3053.59 3345
3054.11 3367
3054.63 3486
3055.15 3593
3055.67 3515
3056.19 3477
3056.72 3505
3057.24 3487
3057.76 3433
3058.28 3269
3058.80 3477
3059.32 3467
3059.84 3532
3060.37 3607
3060.89 3525
3061.41 3535
3061.93 3664
3062.45 3568
3062.98 3383
3063.50 3296
3064.02 3287
3064.54 3357
3065.06 3620
3065.59 3575
3066.11 3734
3066.63 3535
3067.15 3533
3067.67 3553
3068.20 3565
3068.72 3805
3069.24 3809
3069.76 3849
3070.29 3758
3070.81 3746
3071.33 3844
3071.85 3649
3072.38 3801
3072.90 3846
3073.42 4040
3073.95 3855
3074.47 3762
3074.99 3802
3075.51 3774
3076.04 3752
3076.56 3941
3077.08 3887
3077.61 3972
3078.13 3998
3078.65 3789
3079.18 3834
3079.70 3944
3080.22 4154
3080.75 4315
3081.27 4275
3081.79 4099
3082.32 3938
3082.84 4124
3083.36 4099
3083.89 4138
3084.41 4187
3084.93 4266
3085.46 4369
3085.98 4184
3086.51 4161
3087.03 4277
3087.55 4251
3088.08 4136
3088.60 4217
3089.13 4183
3089.65 4145
3090.17 4253
3090.70 4181
3091.22 4045
3091.75 3793
3092.27 3842
3092.80 3922
3093.32 3997
3093.85 3892
3094.37 3966
3094.89 4037
3095.42 4058
3095.94 4167
3096.47 4093
3096.99 4224
3097.52 4239
3098.04 4390
3098.57 4305
3099.09 4417
3099.62 4829
3100.14 4916
3100.67 4800
3101.19 4786
3101.72 5269
3102.24 5537
3102.77 5500
3103.29 5967
3103.82 6383
3104.34 7220
3104.87 7687
3105.40 7532
3105.92 7918
3106.45 8021
3106.97 7654
3107.50 7482
3108.02 7599
3108.55 7137
3109.08 6711
3109.60 6632
3110.13 6212
3110.65 5735
3111.18 5957
3111.70 5713
3112.23 5419
3112.76 5564
3113.28 5975
3113.81 6189
3114.34 6083
3114.86 5798
3115.39 5838
3115.91 6101
3116.44 5955
3116.97 5371
3117.49 5364
3118.02 5150
3118.55 4971
3119.07 4718
3119.60 4583
3120.13 4577
3120.65 4494
3121.18 4188
3121.71 4444
3122.23 4378
3122.76 4119
3123.29 4383
3123.82 4405
3124.34 4134
3124.87 4102
3125.40 4287
3125.92 4397
3126.45 4007
3126.98 4152
3127.51 4125
3128.03 4108
3128.56 3924
3129.09 3854
3129.62 3877
3130.14 3980
3130.67 3949
3131.20 3880
3131.73 3881
3132.25 3828
3132.78 3830
3133.31 4188
3133.84 4025
3134.37 3715
3134.89 3874
3135.42 4041
3135.95 4078
3136.48 3994
3137.01 3999
3137.53 3888
3138.06 3878
3138.59 4107
3139.12 4216
3139.65 3981
3140.18 3903
3140.70 4215
3141.23 4224
3141.76 4076
3142.29 3960
3142.82 3832
3143.35 3426
3143.88 3872
3144.40 3659
3144.93 3694
3145.46 3853
3145.99 3762
3146.52 3829
3147.05 3924
3147.58 3911
3148.11 4031
3148.64 4008
3149.17 4055
3149.70 4049
3150.22 4210
3150.75 4335
3151.28 4180
3151.81 4044
3152.34 4129
3152.87 4363
3153.40 4294
3153.93 4046
3154.46 3915
3154.99 3907
3155.52 3950
3156.05 3931
3156.58 4141
3157.11 3691
3157.64 3780
3158.17 3846
3158.70 3745
3159.23 3538
3159.76 3793
3160.29 3863
3160.82 4028
3161.35 3920
3161.88 3855
3162.41 3816
3162.94 3553
3163.47 3483
3164.00 3694
3164.53 3678
3165.06 3759
3165.59 3773
3166.12 3732
3166.65 3850
3167.18 3503
3167.72 3455
3168.25 3575
3168.78 3822
3169.31 3684
3169.84 3769
3170.37 3519
3170.90 3551
3171.43 3548
3171.96 3582
3172.49 3622
3173.03 3630
3173.56 3664
3174.09 3367
3174.62 3416
3175.15 3720
3175.68 3549
3176.21 3476
3176.74 3773
3177.28 3667
3177.81 3540
3178.34 3675
3178.87 3813
3179.40 3675
3179.93 3851
3180.47 3911
3181.00 3846
3181.53 3678
3182.06 3686
3182.59 3965
3183.13 3841
3183.66 3912
3184.19 3602
3184.72 3790
3185.25 3778
3185.79 3325
3186.32 3496
3186.85 3644
3187.38 3594
3187.92 3825
3188.45 3741
3188.98 3755
3189.51 3677
3190.05 3713
3190.58 3653
3191.11 3684
3191.64 3928
3192.18 3721
3192.71 3499
3193.24 3570
3193.78 3710
3194.31 3703
3194.84 3698
3195.38 3736
3195.91 3885
3196.44 3835
3196.97 3758
3197.51 4126
3198.04 4068
3198.57 4122
3199.11 3869
3199.64 3953
3200.17 3956
3200.71 3891
3201.24 3845
3201.78 3984
3202.31 4003
3202.84 3966
3203.38 4207
3203.91 4102
3204.44 4096
3204.98 4063
3205.51 4207
3206.05 4350
3206.58 4490
3207.11 4288
3207.65 4095
3208.18 4181
3208.72 4340
3209.25 4306
3209.78 4370
3210.32 4249
3210.85 4289
3211.39 4513
3211.92 4343
3212.46 4605
3212.99 4708
3213.53 4658
3214.06 4720
3214.59 4799
3215.13 4554
3215.66 4669
3216.20 4438
3216.73 4712
3217.27 4962
3217.80 4338
3218.34 4337
3218.87 4088
3219.41 4093
3219.94 4124
3220.48 3931
3221.01 3955
3221.55 3938
3222.08 4012
3222.62 4092
3223.16 4051
3223.69 4219
3224.23 4080
3224.76 3814
3225.30 3870
3225.83 4156
3226.37 4156
3226.90 4214
3227.44 4395
3227.98 4051
3228.51 4075
3229.05 4231
3229.58 4093
3230.12 4173
3230.66 4177
3231.19 4097
3231.73 4124
3232.26 3988
3232.80 3686
3233.34 3922
3233.87 3765
3234.41 4131
3234.95 4075
3235.48 4061
3236.02 4201
3236.55 4022
3237.09 4082
3237.63 4065
3238.16 4128
3238.70 4211
3239.24 4325
3239.77 4470
3240.31 4192
3240.85 4386
3241.38 4296
3241.92 4408
3242.46 4347
3243.00 4554
3243.53 4323
3244.07 4202
3244.61 4127
3245.14 4209
3245.68 4042
3246.22 4064
3246.76 4281
3247.29 4516
3247.83 4266
3248.37 4177
3248.91 4331
3249.44 4409
3249.98 4762
3250.52 4500
3251.06 4385
3251.59 4728
3252.13 4727
3252.67 4592
3253.21 4979
3253.75 4852
3254.28 4772
3254.82 4511
3255.36 4461
3255.90 4509
3256.44 4637
3256.97 4892
3257.51 4945
3258.05 5073
3258.59 4717
3259.13 4790
3259.67 4903
3260.20 4809
3260.74 5117
3261.28 5160
3261.82 5051
3262.36 5337
3262.90 5365
3263.44 5508
3263.97 5872
3264.51 6040
3265.05 5960
3265.59 6037
3266.13 6667
3266.67 6792
3267.21 7067
3267.75 7553
3268.29 7724
3268.83 8237
3269.36 8820
3269.90 8605
3270.44 8466
3270.98 8470
3271.52 8278
3272.06 8190
3272.60 7708
3273.14 7196
3273.68 6799
3274.22 6247
3274.76 6065
3275.30 6072
3275.84 5539
3276.38 5185
3276.92 5232
3277.46 5262
3278.00 5340
3278.54 5334
3279.08 5490
3279.62 5701
3280.16 5711
3280.70 5526
3281.24 5402
3281.78 5293
3282.32 5449
3282.86 5555
3283.40 5529
3283.94 5633
3284.48 5782
3285.02 5923
3285.56 5835
3286.10 5757
3286.64 6169
3287.18 6153
3287.72 6155
3288.26 6494
3288.81 5977
3289.35 6291
3289.89 6638
3290.43 6294
3290.97 6150
3291.51 5949
3292.05 6166
3292.59 6343
3293.13 6226
3293.67 6601
3294.22 6858
3294.76 6825
3295.30 7102
3295.84 7337
3296.38 7871
3296.92 8236
3297.46 8108
3298.01 8305
3298.55 7758
3299.09 7823
3299.63 7928
3300.17 7901
3300.71 7674
3301.26 7318
3301.80 7191
3302.34 7107
3302.88 6659
3303.42 6198
3303.97 6156
3304.51 6198
3305.05 5993
3305.59 6202
3306.13 5874
3306.68 5988
3307.22 5971
3307.76 6092
3308.30 5707
3308.85 5675
3309.39 5746
3309.93 5757
3310.47 5506
3311.02 5655
3311.56 5766
3312.10 5882
3312.64 5653
3313.19 5992
3313.73 6205
3314.27 5975
3314.82 5915
3315.36 5704
3315.90 5833
3316.45 5628
3316.99 5721
3317.53 5996
3318.07 6384
3318.62 6257
3319.16 6370
3319.70 6665
3320.25 7208
3320.79 7601
3321.34 7733
3321.88 7510
3322.42 7625
3322.97 7746
3323.51 7752
3324.05 8386
3324.60 8730
3325.14 8473
3325.68 8261
3326.23 8132
3326.77 8045
3327.32 7974
3327.86 7661
3328.40 7708
3328.95 7498
3329.49 7229
3330.04 7051
3330.58 7053
3331.13 6871
3331.67 7152
3332.21 7665
3332.76 8166
3333.30 8553
3333.85 9577
3334.39 11300
3334.94 12948
3335.48 14753
3336.03 17037
3336.57 19713
3337.12 22015
3337.66 24334
3338.21 26160
3338.75 27521
3339.30 28820
3339.84 29702
3340.39 29135
3340.93 28313
3341.48 26900
3342.02 24967
3342.57 22473
3343.11 20361
3343.66 17860
3344.20 14959
3344.75 13245
3345.29 11135
3345.84 9676
3346.38 8710
3346.93 8192
3347.47 7527
3348.02 7193
3348.57 7062
3349.11 6848
3349.66 7072
3350.20 7448
3350.75 7989
3351.30 7934
3351.84 8427
3352.39 8592
3352.93 8733
3353.48 9518
3354.03 10046
3354.57 9855
3355.12 10268
3355.66 10540
3356.21 10146
3356.76 10209
3357.30 9511
3357.85 9354
3358.40 8862
3358.94 8273
3359.49 7865
3360.04 7379
3360.58 7140
3361.13 6787
3361.68 6791
3362.22 6366
3362.77 6032
3363.32 5962
3363.86 6113
3364.41 6066
3364.96 5915
3365.50 6203
3366.05 5959
3366.60 6119
3367.15 6393
3367.69 6582
3368.24 6888
3368.79 6668
3369.34 6982
3369.88 6814
3370.43 6982
3370.98 6735
3371.53 6563
3372.07 6777
3372.62 6649
3373.17 6619
3373.72 6826
3374.26 6728
3374.81 6461
3375.36 6511
3375.91 6471
3376.46 6771
3377.00 7070
3377.55 7132
3378.10 6791
3378.65 6736
3379.20 6798
3379.74 6822
3380.29 6670
3380.84 6446
3381.39 6001
3381.94 5881
3382.49 5938
3383.04 5885
3383.58 6192
3384.13 6132
3384.68 6461
3385.23 6597
3385.78 6521
3386.33 6607
3386.88 6517
3387.43 6194
3387.97 6280
3388.52 6280
3389.07 6305
3389.62 6311
3390.17 6156
3390.72 5854
3391.27 5519
3391.82 5247
3392.37 5369
3392.92 5425
3393.47 5301
3394.01 5281
3394.56 5061
3395.11 4934
3395.66 4838
3396.21 4759
3396.76 4704
3397.31 4697
3397.86 4605
3398.41 4592
3398.96 4443
3399.51 4290
3400.06 4203
3400.61 4269
3401.16 4111
3401.71 3967
3402.26 4234
3402.81 4031
3403.36 4170
3403.91 4309
3404.46 4401
3405.01 4011
3405.56 3892
3406.11 4137
3406.66 3970
3407.21 3952
3407.76 4108
3408.32 3980
3408.87 4200
3409.42 3955
3409.97 3886
3410.52 4120
3411.07 4246
3411.62 4138
3412.17 3999
3412.72 4097
3413.27 4152
3413.82 4223
3414.37 4069
3414.93 4115
3415.48 4394
3416.03 4371
3416.58 4331
3417.13 4428
3417.68 4410
3418.23 4356
3418.78 4392
3419.34 4372
3419.89 4235
3420.44 4023
3420.99 4056
3421.54 4082
3422.09 4059
3422.65 3971
3423.20 3961
3423.75 3836
3424.30 4000
3424.85 4007
3425.40 4006
3425.96 4135
3426.51 4000
3427.06 4146
3427.61 4166
3428.17 4166
3428.72 4092
3429.27 3942
3429.82 4074
3430.37 4001
3430.93 3975
3431.48 3769
3432.03 3687
3432.58 3771
3433.14 3715
3433.69 3577
3434.24 3798
3434.79 3846
3435.35 3770
3435.90 3906
3436.45 3987
3437.01 3688
3437.56 3511
3438.11 3985
3438.66 3914
3439.22 3952
3439.77 3806
3440.32 3953
3440.88 3880
3441.43 3982
3441.98 3781
3442.54 3697
3443.09 3721
3443.64 3692
3444.20 3896
3444.75 3879
3445.30 3852
3445.86 4090
3446.41 3947
3446.97 3866
3447.52 3718
3448.07 3714
3448.63 3866
3449.18 3928
3449.73 3723
3450.29 3789
3450.84 4007
3451.40 3986
3451.95 3679
3452.50 3573
3453.06 3774
3453.61 3996
3454.17 3765
3454.72 3670
3455.28 3768
3455.83 3850
3456.38 3663
3456.94 3694
3457.49 3845
3458.05 3747
3458.60 3633
3459.16 3796
3459.71 3642
3460.27 3664
3460.82 3854
3461.38 3901
3461.93 3809
3462.49 3768
3463.04 3712
3463.60 3702
3464.15 3776
3464.71 3759
3465.26 3588
3465.82 3440
3466.37 3662
3466.93 3938
3467.48 4027
3468.04 3795
3468.59 3832
3469.15 3744
3469.70 4049
3470.26 4176
3470.82 4172
3471.37 3800
3471.93 3904
3472.48 3854
3473.04 4030
3473.59 3959
3474.15 4093
3474.71 3921
3475.26 4206
3475.82 4184
3476.37 4193
3476.93 4183
3477.49 4049
3478.04 3961
3478.60 4077
3479.16 3994
3479.71 4089
3480.27 4327
3480.82 4557
3481.38 4323
3481.94 4238
3482.49 4189
3483.05 4375
3483.61 4239
3484.16 4578
3484.72 4544
3485.28 4652
3485.83 4432
3486.39 4459
3486.95 4337
3487.50 4428
3488.06 4517
3488.62 4558
3489.18 4947
3489.73 5006
3490.29 4682
3490.85 4773
3491.40 5090
3491.96 5270
3492.52 5485
3493.08 5956
3493.63 6295
3494.19 6694
3494.75 6745
3495.31 7057
3495.86 6748
3496.42 6749
3496.98 7131
3497.54 7107
3498.09 6897
3498.65 7030
3499.21 7047
3499.77 6630
3500.33 6968
3500.88 7016
3501.44 7464
3502.00 7848
3502.56 8224
3503.12 8579
3503.67 8250
3504.23 8534
3504.79 8849
3505.35 8778
3505.91 8572
3506.47 8506
3507.03 8708
3507.58 8435
3508.14 8131
3508.70 8183
3509.26 8185
3509.82 7716
3510.38 7650
3510.94 7577
3511.49 7283
3512.05 7184
3512.61 6660
3513.17 6112
3513.73 5742
3514.29 5367
3514.85 5471
3515.41 5144
3515.97 5224
3516.53 5053
3517.09 5113
3517.64 4792
3518.20 4783
3518.76 4619
3519.32 4823
3519.88 4862
3520.44 4881
3521.00 4901
3521.56 4854
3522.12 5017
3522.68 4899
3523.24 4877
3523.80 5000
3524.36 5233
3524.92 5364
3525.48 5607
3526.04 5287
3526.60 5349
3527.16 5380
3527.72 5520
3528.28 5484
3528.84 5554
3529.40 5409
3529.96 5281
3530.52 5102
3531.08 4841
3531.64 4439
3532.20 4258
3532.76 4182
3533.32 4186
3533.89 4274
3534.45 4395
3535.01 4056
3535.57 4032
3536.13 4093
3536.69 4240
3537.25 4107
3537.81 4165
3538.37 4087
3538.93 4461
3539.49 4304
3540.06 4212
3540.62 4191
3541.18 4345
3541.74 4455
3542.30 4122
3542.86 4481
3543.42 4455
3543.98 4579
3544.55 4531
3545.11 4569
3545.67 4563
3546.23 4691
3546.79 4733
3547.35 4789
3547.92 4932
3548.48 4474
3549.04 4504
3549.60 4269
3550.16 4109
3550.72 4091
3551.29 4239
3551.85 4108
3552.41 4077
3552.97 4082
3553.54 3961
3554.10 3952
3554.66 4034
3555.22 3823
3555.78 3892
3556.35 4037
3556.91 4105
3557.47 3858
3558.03 3723
3558.60 3779
3559.16 3632
3559.72 3781
3560.29 3712
3560.85 3546
3561.41 3594
3561.97 3744
3562.54 3718
3563.10 3899
3563.66 3777
3564.23 3626
3564.79 3939
3565.35 4043
3565.91 3667
3566.48 3976
3567.04 3954
3567.60 3844
3568.17 3663
3568.73 3677
3569.29 3709
3569.86 3637
3570.42 3458
3570.99 3637
3571.55 3601
3572.11 3502
3572.68 3396
3573.24 3320
3573.80 3597
3574.37 3683
3574.93 3845
3575.50 4051
3576.06 3781
3576.62 3642
3577.19 3950
3577.75 3814
3578.32 3911
3578.88 3979
3579.44 3768
3580.01 3865
3580.57 3878
3581.14 3706
3581.70 3775
3582.27 3703
3582.83 3724
3583.40 3694
3583.96 3610
3584.52 3472
3585.09 3525
3585.65 3590
3586.22 3560
3586.78 3706
3587.35 3745
3587.91 3564
3588.48 3427
3589.04 3392
3589.61 3455
3590.17 3506
3590.74 3597
3591.30 3597
3591.87 3618
3592.43 3632
3593.00 3704
3593.56 3775
3594.13 3653
3594.70 3605
3595.26 3599
3595.83 3596
3596.39 3536
3596.96 3629
3597.52 3941
3598.09 3718
3598.65 3723
3599.22 3767
3599.79 3862
3600.35 3943
3600.92 3719
3601.48 3586
3602.05 3838
3602.62 3948
3603.18 4019
3603.75 4121
3604.32 4062
3604.88 3986
3605.45 3896
3606.01 3843
3606.58 3994
3607.15 3954
3607.71 4097
3608.28 3890
3608.85 3814
3609.41 3777
3609.98 3714
3610.55 3753
3611.11 3781
3611.68 3717
3612.25 3482
3612.81 3510
3613.38 3725
3613.95 3557
3614.51 3487
3615.08 3959
3615.65 4022
3616.22 4303
3616.78 4580
3617.35 5380
3617.92 6118
3618.48 6750
3619.05 7307
3619.62 8003
3620.19 8917
3620.75 9477
3621.32 9941
3621.89 10565
3622.46 10722
3623.02 10823
3623.59 10553
3624.16 9721
3624.73 9263
3625.30 8383
3625.86 7566
3626.43 6768
3627.00 5985
3627.57 5190
3628.14 4737
3628.70 4452
3629.27 4131
3629.84 3944
3630.41 3980
3630.98 3990
3631.55 3958
3632.11 3847
3632.68 3802
3633.25 3803
3633.82 3739
3634.39 3682
3634.96 3532
3635.52 3478
3636.09 3826
3636.66 3725
3637.23 3521
3637.80 3658
3638.37 3853
3638.94 3399
3639.51 3547
3640.08 3727
3640.64 3875
3641.21 4059
3641.78 4156
3642.35 4129
3642.92 4211
3643.49 4210
3644.06 4388
3644.63 4483
3645.20 4507
3645.77 4756
3646.34 4511
3646.91 4694
3647.48 5052
3648.05 4706
3648.62 5036
3649.19 5039
3649.76 4735
3650.33 4957
3650.90 5025
3651.47 4872
3652.03 4990
3652.60 5006
3653.17 4721
3653.75 4550
3654.32 4658
3654.89 4639
3655.46 4629
3656.03 4580
3656.60 4882
3657.17 4876
3657.74 4823
3658.31 4873
3658.88 4736
3659.45 4863
3660.02 4921
3660.59 5134
3661.16 4990
3661.73 4834
3662.30 4808
3662.87 4921
3663.44 4601
3664.01 4541
3664.59 4352
3665.16 4169
3665.73 4404
3666.30 4084
3666.87 4337
3667.44 4272
3668.01 4006
3668.58 3988
3669.15 3919
3669.73 3910
3670.30 4138
3670.87 4398
3671.44 4096
3672.01 3988
3672.58 4146
3673.15 4068
3673.73 3715
3674.30 4106
3674.87 4017
3675.44 3950
3676.01 3813
3676.58 4070
3677.16 4138
3677.73 4188
3678.30 4170
3678.87 3789
3679.44 3952
3680.02 4074
3680.59 3962
3681.16 4004
3681.73 4070
3682.31 3933
3682.88 3947
3683.45 3841
3684.02 3531
3684.60 3548
3685.17 3761
3685.74 3792
3686.31 3653
3686.89 3809
3687.46 3622
3688.03 3657
3688.60 3871
3689.18 4171
3689.75 4377
3690.32 4352
3690.90 4576
3691.47 4642
3692.04 4901
3692.61 4844
3693.19 5005
3693.76 4797
3694.33 4880
3694.91 4754
3695.48 4310
3696.05 4253
3696.63 4212
3697.20 4133
3697.77 3916
3698.35 3900
3698.92 3884
3699.50 4004
3700.07 3936
3700.64 3913
3701.22 4040
3701.79 3967
3702.36 3911
3702.94 4013
3703.51 3972
3704.09 3882
3704.66 3724
3705.23 3981
3705.81 3987
3706.38 3970
3706.96 3914
3707.53 4071
3708.11 3989
3708.68 3924
3709.25 3857
3709.83 4047
3710.40 4031
3710.98 3878
3711.55 4023
3712.13 4139
3712.70 4395
3713.28 4160
3713.85 4116
3714.43 4076
3715.00 3944
3715.58 4141
3716.15 4082
3716.73 4122
3717.30 3871
3717.88 4016
3718.45 4229
3719.03 3873
3719.60 3819
3720.18 3997
3720.75 3836
3721.33 3695
3721.90 3786
3722.48 3565
3723.05 3688
3723.63 3745
3724.20 3466
3724.78 3536
3725.36 3634
3725.93 3592
3726.51 3327
3727.08 3366
3727.66 3762
3728.23 3727
3728.81 3702
3729.39 3836
3729.96 3529
3730.54 3722
3731.11 3967
3731.69 3899
3732.27 4092
3732.84 4073
3733.42 4548
3734.00 4668
3734.57 4753
3735.15 5149
3735.72 5597
3736.30 5339
3736.88 5540
3737.45 6037
3738.03 5787
3738.61 5398
3739.18 5448
3739.76 5126
3740.34 5134
3740.92 4639
3741.49 4542
3742.07 4405
3742.65 4087
3743.22 3866
3743.80 3774
3744.38 3728
3744.95 4107
3745.53 3905
3746.11 3856
3746.69 3886
3747.26 3871
3747.84 4053
3748.42 4078
3749.00 4168
3749.57 4077
3750.15 4326
3750.73 4341
3751.31 4510
3751.88 4483
3752.46 4312
3753.04 4177
3753.62 3878
3754.19 4091
3754.77 4068
3755.35 3816
3755.93 3735
3756.51 3764
3757.08 3554
3757.66 3464
3758.24 3430
3758.82 3638
3759.40 3577
3759.98 3612
3760.55 3645
3761.13 3534
3761.71 3610
3762.29 3788
3762.87 3703
3763.45 3882
3764.03 3987
3764.60 3838
3765.18 3903
3765.76 3997
3766.34 3974
3766.92 3947
3767.50 3964
3768.08 4088
3768.66 3866
3769.24 3814
3769.81 3474
3770.39 3662
3770.97 3687
3771.55 3678
3772.13 3758
3772.71 3682
3773.29 3638
3773.87 3792
3774.45 3779
3775.03 3609
3775.61 3687
3776.19 3477
3776.77 3678
3777.35 3593
3777.93 3711
3778.51 3431
3779.09 3378
3779.67 3461
3780.25 3387
3780.83 3343
3781.41 3524
3781.99 3334
3782.57 3133
3783.15 3386
3783.73 3478
3784.31 3277
3784.89 3266
3785.47 3280
3786.05 3237
3786.63 3335
3787.21 3180
3787.79 3335
3788.37 3116
3788.95 3213
3789.53 3246
3790.11 3320
3790.69 3424
3791.27 3427
3791.85 3554
3792.43 3465
3793.01 3454
3793.59 3532
3794.18 3493
3794.76 3377
3795.34 3498
3795.92 3563
3796.50 3305
3797.08 3363
3797.66 3384
3798.24 3098
3798.83 3112
3799.41 3404
3799.99 3426
3800.57 3270
3801.15 3094
3801.73 3200
3802.31 3453
3802.90 3383
3803.48 3478
3804.06 3279
3804.64 3181
3805.22 3313
3805.80 3346
3806.39 3338
3806.97 3676
3807.55 3468
3808.13 3698
3808.71 3611
3809.30 3377
3809.88 3613
3810.46 3467
3811.04 3427
3811.63 3728
3812.21 3655
3812.79 3583
3813.37 3667
3813.95 3680
3814.54 3770
3815.12 3766
3815.70 3825
3816.29 3795
3816.87 3744
3817.45 3531
3818.03 3720
3818.62 3741
3819.20 3502
3819.78 3481
3820.36 3714
3820.95 3701
3821.53 3582
3822.11 3453
3822.70 3366
3823.28 3280
3823.86 3233
3824.45 3413
3825.03 3404
3825.61 3378
3826.20 3274
3826.78 3253
3827.36 3039
3827.95 3212
3828.53 3461
3829.11 3472
3829.70 3425
3830.28 3328
3830.87 3368
3831.45 3348
3832.03 3288
3832.62 3553
3833.20 3527
3833.79 3554
3834.37 3635
3834.95 3552
3835.54 3595
3836.12 3685
3836.71 3646
3837.29 3652
3837.87 3458
3838.46 3596
3839.04 3679
3839.63 3539
3840.21 3421
3840.80 3432
3841.38 3259
3841.97 3514
3842.55 3621
3843.13 3547
3843.72 3574
3844.30 3481
3844.89 3394
3845.47 3554
3846.06 3578
3846.64 3595
3847.23 3452
3847.81 3403
3848.40 3458
3848.98 3370
3849.57 3454
3850.15 3592
3850.74 3424
3851.33 3409
3851.91 3437
3852.50 3421
3853.08 3468
3853.67 3663
3854.25 3760
3854.84 3449
3855.42 3505
3856.01 3422
3856.60 3728
3857.18 3605
3857.77 3699
3858.35 3854
3858.94 3944
3859.52 4142
3860.11 4602
3860.70 4807
3861.28 5045
3861.87 5773
3862.45 6021
3863.04 6867
3863.63 7240
3864.21 8129
3864.80 8752
3865.39 8820
3865.97 9601
3866.56 9249
3867.15 8985
3867.73 8813
3868.32 8085
3868.91 7668
3869.49 7055
3870.08 6353
3870.67 5880
3871.25 5355
3871.84 4932
3872.43 4488
3873.01 4305
3873.60 4145
3874.19 4055
3874.77 3990
3875.36 3788
3875.95 3864
3876.54 4069
3877.12 4039
3877.71 4033
3878.30 4077
3878.89 4107
3879.47 4057
3880.06 3964
3880.65 3891
3881.24 3840
3881.82 3820
3882.41 3666
3883.00 3766
3883.59 3799
3884.17 3723
3884.76 3558
3885.35 3477
3885.94 3557
3886.53 3439
3887.11 3786
3887.70 3818
3888.29 3829
3888.88 3901
3889.47 3824
3890.05 3814
3890.64 3859
3891.23 4014
3891.82 4208
3892.41 4294
3893.00 4326
3893.59 4186
3894.17 4153
3894.76 4326
3895.35 4469
3895.94 4194
3896.53 4467
3897.12 4379
3897.71 4141
3898.30 4274
3898.88 4232
3899.47 4120
3900.06 4232
3900.65 4382
3901.24 4216
3901.83 4222
3902.42 4222
3903.01 4203
3903.60 4143
3904.19 4090
3904.78 4032
3905.37 3763
3905.95 3790
3906.54 3843
3907.13 3902
3907.72 3785
3908.31 3634
3908.90 3820
3909.49 3718
3910.08 3638
3910.67 3667
3911.26 3564
3911.85 3618
3912.44 3557
3913.03 3506
3913.62 3703
3914.21 3663
3914.80 3381
3915.39 3570
3915.98 3524
3916.57 3346
3917.16 3312
3917.75 3372
3918.34 3397
3918.93 3306
3919.52 3321
3920.12 3300
3920.71 3302
3921.30 3392
3921.89 3272
3922.48 3219
3923.07 3322
3923.66 3553
3924.25 3509
3924.84 3387
3925.43 3198
3926.02 3280
3926.61 3203
3927.20 3072
3927.80 3275
3928.39 3149
3928.98 3218
3929.57 3261
3930.16 3407
3930.75 3403
3931.34 3421
3931.94 3379
3932.53 3381
3933.12 3606
3933.71 3647
3934.30 3460
3934.89 3516
3935.48 3409
3936.08 3569
3936.67 3364
3937.26 3473
3937.85 3330
3938.44 3041
3939.04 3160
3939.63 3209
3940.22 3259
3940.81 3257
3941.40 3274
3942.00 3368
3942.59 3252
3943.18 3188
3943.77 3250
3944.37 3201
3944.96 3225
3945.55 3420
3946.14 3516
3946.74 3516
3947.33 3447
3947.92 3317
3948.51 3349
3949.11 3212
3949.70 3431
3950.29 3371
3950.88 3038
3951.48 3222
3952.07 3161
3952.66 3134
3953.26 3164
3953.85 3233
3954.44 3166
3955.04 3140
3955.63 2958
3956.22 2871
3956.82 3098
3957.41 3068
3958.00 3075
3958.60 2959
3959.19 2982
3959.78 3097
3960.38 3318
3960.97 3220
3961.56 3174
3962.16 3017
3962.75 2993
3963.34 2926
3963.94 3090
3964.53 3059
3965.13 3207
3965.72 2917
3966.31 2838
3966.91 3105
3967.50 2948
3968.10 3149
3968.69 3043
3969.28 3141
3969.88 3287
3970.47 3113
3971.07 3222
3971.66 3282
3972.26 3401
3972.85 3222
3973.45 3258
3974.04 3113
3974.63 3223
3975.23 3098
3975.82 2985
3976.42 3055
3977.01 3124
3977.61 2974
3978.20 3149
3978.80 3188
3979.39 3097
3979.99 3220
3980.58 3206
3981.18 3233
3981.77 3174
3982.37 3027
3982.96 2850
3983.56 3014
3984.15 3037
3984.75 3110
3985.35 3101
3985.94 3069
3986.54 3114
3987.13 2920
3987.73 3033
3988.32 3286
3988.92 3139
3989.51 3205
3990.11 3184
3990.71 3271
3991.30 3164
3991.90 3027
3992.49 3195
3993.09 3093
3993.69 2944
3994.28 3175
3994.88 3094
3995.47 3119
3996.07 3159
3996.67 3034
3997.26 3081
3997.86 3333
3998.46 3100
3999.05 3014
3999.65 3250
4000.25 3417
4000.84 3271
4001.44 3358
4002.04 3276
4002.63 3110
4003.23 3138
4003.83 3259
4004.42 3436
4005.02 3225
4005.62 3069
4006.21 3339
4006.81 3193
4007.41 3422
4008.01 3526
4008.60 3472
4009.20 3241
4009.80 3305
4010.39 3320
4010.99 3505
4011.59 3472
4012.19 3460
4012.78 3553
4013.38 3333
4013.98 3483
4014.58 3416
4015.17 3417
4015.77 3542
4016.37 3760
4016.97 3702
4017.57 3654
4018.16 3851
4018.76 3841
4019.36 4065
4019.96 4069
4020.56 4105
4021.15 4496
4021.75 4560
4022.35 4212
4022.95 4251
4023.55 3954
4024.14 3955
4024.74 3937
4025.34 3664
4025.94 3629
4026.54 3622
4027.14 3568
4027.74 3511
4028.33 3652
4028.93 3613
4029.53 3644
4030.13 3772
4030.73 3579
4031.33 3569
4031.93 3540
4032.53 3637
4033.12 3516
4033.72 3772
4034.32 3774
4034.92 3694
4035.52 3546
4036.12 3671
4036.72 3464
4037.32 3488
4037.92 3509
4038.52 3305
4039.12 3361
4039.72 3388
4040.32 3252
4040.92 3227
4041.52 3160
4042.12 3180
4042.71 2986
4043.31 2928
4043.91 3079
4044.51 3260
4045.11 3170
4045.71 3024
4046.31 3085
4046.91 3196
4047.51 3078
4048.11 3049
4048.71 3241
4049.31 3251
4049.91 3300
4050.52 3149
4051.12 3084
4051.72 3109
4052.32 3277
4052.92 3301
4053.52 3348
4054.12 3349
4054.72 3172
4055.32 3169
4055.92 3269
4056.52 3426
4057.12 3228
4057.72 3246
4058.32 3120
4058.92 3076
4059.52 3026
4060.13 3224
4060.73 3043
4061.33 3117
4061.93 3059
4062.53 3090
4063.13 3025
4063.73 3075
4064.33 2927
4064.94 3045
4065.54 2911
4066.14 2819
4066.74 2839
4067.34 2938
4067.94 2923
4068.54 2784
4069.15 2922
4069.75 2957
4070.35 2864
4070.95 2798
4071.55 2815
4072.16 3017
4072.76 2950
4073.36 2796
4073.96 2950
4074.56 2880
4075.17 2886
4075.77 3020
4076.37 2912
4076.97 2856
4077.57 2875
4078.18 2788
4078.78 2841
4079.38 2688
4079.98 2785
4080.59 2816
4081.19 2744
4081.79 2786
4082.39 2738
4083.00 2767
4083.60 2647
4084.20 2671
4084.81 2793
4085.41 2835
4086.01 2806
4086.61 2865
4087.22 2653
4087.82 2758
4088.42 2791
4089.03 2776
4089.63 2660
4090.23 2656
4090.84 2755
4091.44 2837
4092.04 2706
4092.65 2858
4093.25 2770
4093.85 2848
4094.46 2921
4095.06 2790
4095.66 2762
4096.27 2808
4096.87 2956
4097.48 2891
4098.08 2808
4098.68 2927
4099.29 2914
4099.89 2892
4100.49 2711
4101.10 2819
4101.70 2838
4102.31 2843
4102.91 2857
4103.52 2850
4104.12 2795
4104.72 2820
4105.33 2679
4105.93 2675
4106.54 2765
4107.14 2741
4107.75 2909
4108.35 2805
4108.96 2700
4109.56 2799
4110.16 2764
4110.77 2880
4111.37 2858
4111.98 2621
4112.58 2921
4113.19 2923
4113.79 2776
4114.40 2685
4115.00 2700
4115.61 2777
4116.21 2717
4116.82 2786
4117.42 2754
4118.03 2770
4118.64 2776
4119.24 2942
4119.85 2954
4120.45 2858
4121.06 2716
4121.66 2581
4122.27 2795
4122.87 2925
4123.48 2815
4124.09 2875
4124.69 2925
4125.30 2657
4125.90 2773
4126.51 2884
4127.11 2900
4127.72 3032
4128.33 2962
4128.93 2710
4129.54 2969
4130.14 2861
4130.75 2962
4131.36 2993
4131.96 2850
4132.57 2771
4133.18 3022
4133.78 2979
4134.39 2821
4135.00 2934
4135.60 3079
4136.21 3076
4136.82 2948
4137.42 2909
4138.03 3221
4138.64 3067
4139.24 3092
4139.85 3042
4140.46 3166
4141.06 3117
4141.67 3290
4142.28 3074
4142.88 3242
4143.49 3379
4144.10 3353
4144.71 3342
4145.31 3478
4145.92 3560
4146.53 3211
4147.14 2954
4147.74 3060
4148.35 3035
4148.96 3071
4149.57 2953
4150.17 2977
4150.78 2753
4151.39 2710
4152.00 2782
4152.60 2933
4153.21 2854
4153.82 2803
4154.43 2734
4155.04 2757
4155.64 2899
4156.25 3088
4156.86 2903
4157.47 2759
4158.08 2902
4158.69 2989
4159.29 2861
4159.90 2859
4160.51 2814
4161.12 2876
4161.73 2811
4162.34 2737
4162.94 2819
4163.55 2860
4164.16 2909
4164.77 2785
4165.38 2720
4165.99 2898
4166.60 2954
4167.21 3035
4167.81 2868
4168.42 2858
4169.03 3033
4169.64 3068
4170.25 2915
4170.86 2851
4171.47 3065
4172.08 3007
4172.69 2990
4173.30 2748
4173.91 2796
4174.52 2840
4175.13 3003
4175.74 2809
4176.34 2845
4176.95 2962
4177.56 2823
4178.17 3012
4178.78 3246
4179.39 3248
4180.00 2990
4180.61 2971
4181.22 3137
4181.83 3157
4182.44 3216
4183.05 3084
4183.66 3111
4184.27 3005
4184.88 2970
4185.49 3060
4186.10 3099
4186.71 2894
4187.32 3134
4187.93 2968
4188.55 3057
4189.16 2972
4189.77 2757
4190.38 2860
4190.99 2929
4191.60 3063
4192.21 3107
4192.82 2998
4193.43 3022
4194.04 3136
4194.65 2954
4195.26 3197
4195.87 3206
4196.49 3316
4197.10 3314
4197.71 3299
4198.32 3315
4198.93 3342
4199.54 3399
4200.15 3388
4200.76 3362
4201.38 3333
4201.99 3362
4202.60 3355
4203.21 3217
4203.82 3189
4204.43 3085
4205.04 3074
4205.66 3038
4206.27 2959
4206.88 3060
4207.49 3064
4208.10 2999
4208.72 2970
4209.33 3090
4209.94 3042
4210.55 3216
4211.16 3082
4211.78 3100
4212.39 3258
4213.00 3220
4213.61 3260
4214.22 3143
4214.84 2968
4215.45 3247
4216.06 3341
4216.67 3108
4217.29 3055
4217.90 3190
4218.51 3074
4219.13 3179
4219.74 3418
4220.35 3635
4220.96 3654
4221.58 3842
4222.19 4089
4222.80 4120
4223.42 4642
4224.03 4766
4224.64 4857
4225.25 5188
4225.87 5533
4226.48 5532
4227.09 5749
4227.71 5794
4228.32 5783
4228.93 5515
4229.55 5629
4230.16 5288
4230.77 5151
4231.39 4766
4232.00 4778
4232.62 4827
4233.23 4489
4233.84 4525
4234.46 4652
4235.07 4739
4235.68 4796
4236.30 4810
4236.91 4539
4237.53 4731
4238.14 4780
4238.75 4713
4239.37 4745
4239.98 4872
4240.60 4325
4241.21 4268
4241.83 4192
4242.44 4187
4243.05 4137
4243.67 3980
4244.28 3789
4244.90 3760
4245.51 3634
4246.13 3461
4246.74 3360
4247.36 3332
4247.97 3571
4248.59 3748
4249.20 3560
4249.82 3653
4250.43 3415
4251.05 3667
4251.66 3392
4252.28 3386
4252.89 3538
4253.51 3590
4254.12 3559
4254.74 3527
4255.35 3550
4255.97 3548
4256.58 3445
4257.20 3355
4257.81 3500
4258.43 3335
4259.05 3432
4259.66 3441
4260.28 3482
4260.89 3401
4261.51 3281
4262.12 3297
4262.74 3322
4263.36 3305
4263.97 3197
4264.59 3331
4265.20 3636
4265.82 3360
4266.44 3286
4267.05 3290
4267.67 3307
4268.28 3416
4268.90 3485
4269.52 3349
4270.13 3537
4270.75 3279
4271.37 3316
4271.98 3235
4272.60 3164
4273.22 3168
4273.83 3289
4274.45 3325
4275.07 3456
4275.68 3373
4276.30 3442
4276.92 3501
4277.53 3594
4278.15 3705
4278.77 3697
4279.38 3971
4280.00 3756
4280.62 4023
4281.24 3990
4281.85 4020
4282.47 3638
4283.09 3466
4283.70 3180
4284.32 3380
4284.94 3356
4285.56 3079
4286.17 3086
4286.79 2715
4287.41 2741
4288.03 2999
4288.65 3052
4289.26 2965
4289.88 2821
4290.50 2824
4291.12 2751
4291.73 2612
4292.35 2808
4292.97 2878
4293.59 2845
4294.21 2877
4294.83 2852
4295.44 2815
4296.06 2826
4296.68 2887
4297.30 2802
4297.92 2905
4298.54 2819
4299.15 2780
4299.77 2778
4300.39 2674
4301.01 2936
4301.63 3031
4302.25 2865
4302.87 2924
4303.48 2946
4304.10 3022
4304.72 2951
4305.34 2833
4305.96 2923
4306.58 3004
4307.20 3129
4307.82 3137
4308.44 2919
4309.06 3010
4309.67 2895
4310.29 2907
4310.91 2842
4311.53 2973
4312.15 3094
4312.77 3121
4313.39 3118
4314.01 3223
4314.63 2945
4315.25 3113
4315.87 3085
4316.49 2996
4317.11 2922
4317.73 3096
4318.35 3023
4318.97 2971
4319.59 2985
4320.21 2961
4320.83 3100
4321.45 2971
4322.07 2957
4322.69 3001
4323.31 3016
4323.93 3155
4324.55 3193
4325.17 3192
4325.79 3143
4326.41 3191
4327.03 3440
4327.65 3641
4328.27 3707
4328.89 3569
4329.51 3736
4330.13 3347
4330.76 3393
4331.38 3547
4332.00 3642
4332.62 3528
4333.24 3355
4333.86 3235
4334.48 3273
4335.10 3099
4335.72 3042
4336.34 2992
4336.97 3187
4337.59 3393
4338.21 3523
4338.83 3672
4339.45 3589
4340.07 3591
4340.69 3517
4341.31 3750
4341.94 3812
4342.56 3577
4343.18 3599
4343.80 3648
4344.42 3653
4345.04 3749
4345.67 3764
4346.29 4139
4346.91 4414
4347.53 4796
4348.15 4836
4348.78 4989
4349.40 5491
4350.02 5779
4350.64 5904
4351.26 5689
4351.89 5382
4352.51 5442
4353.13 5262
4353.75 4720
4354.38 4449
4355.00 4172
4355.62 3855
4356.24 3811
4356.87 3491
4357.49 3370
4358.11 3435
4358.74 3582
4359.36 3489
4359.98 3355
4360.60 3334
4361.23 3338
4361.85 3354
4362.47 3356
4363.10 3172
4363.72 3316
4364.34 3444
4364.97 3415
4365.59 3310
4366.21 3261
4366.83 3086
4367.46 3176
4368.08 3215
4368.71 3193
4369.33 3168
4369.95 3185
4370.58 3135
4371.20 3145
4371.82 2956
4372.45 3015
4373.07 2981
4373.69 2911
4374.32 2784
4374.94 2797
4375.57 2842
4376.19 2849
4376.81 2950
4377.44 2802
4378.06 2924
4378.69 2772
4379.31 2923
4379.94 2841
4380.56 2914
4381.18 2961
4381.81 2818
4382.43 2925
4383.06 2916
4383.68 2995
4384.31 2966
4384.93 2871
4385.56 2880
4386.18 3002
4386.81 2903
4387.43 2940
4388.05 2887
4388.68 2896
4389.30 2932
4389.93 3084
4390.55 2706
4391.18 2588
4391.81 2756
4392.43 2836
4393.06 2752
4393.68 2843
4394.31 2856
4394.93 2845
4395.56 2701
4396.18 2919
4396.81 2724
4397.43 2787
4398.06 2719
4398.68 2791
4399.31 2832
4399.94 2763
4400.56 2742
4401.19 2628
4401.81 2753
4402.44 2775
4403.06 2750
4403.69 2693
4404.32 2785
4404.94 2906
4405.57 2943
4406.20 2827
4406.82 3055
4407.45 3128
4408.07 2725
4408.70 2993
4409.33 2867
4409.95 2906
4410.58 2889
4411.21 2953
4411.83 3016
4412.46 3043
4413.09 3033
4413.71 3137
4414.34 3036
4414.97 3073
4415.59 2838
4416.22 2984
4416.85 2855
4417.47 2727
4418.10 2882
4418.73 2759
4419.35 2784
4419.98 2641
4420.61 2685
4421.24 2704
4421.86 2724
4422.49 2575
4423.12 2884
4423.75 2914
4424.37 2706
4425.00 2776
4425.63 2994
4426.26 2696
4426.88 2709
4427.51 2795
4428.14 2704
4428.77 2550
4429.39 2646
4430.02 2705
4430.65 2599
4431.28 2687
4431.91 2561
4432.53 2594
4433.16 2624
4433.79 2554
4434.42 2470
4435.05 2556
4435.67 2676
4436.30 2818
4436.93 2621
4437.56 2642
4438.19 2648
4438.82 2661
4439.44 2722
4440.07 2812
4440.70 2688
4441.33 2656
4441.96 2699
4442.59 2564
4443.22 2634
4443.85 2595
4444.47 2606
4445.10 2658
4445.73 2717
4446.36 2519
4446.99 2588
4447.62 2679
4448.25 2747
4448.88 2681
4449.51 2537
4450.14 2599
4450.77 2829
4451.39 2755
4452.02 2645
4452.65 2719
4453.28 2685
4453.91 2777
4454.54 2651
4455.17 2623
4455.80 2932
4456.43 2895
4457.06 2812
4457.69 2714
4458.32 2652
4458.95 2826
4459.58 2798
4460.21 2779
4460.84 2808
4461.47 2817
4462.10 2536
4462.73 2756
4463.36 2640
4463.99 2735
4464.62 2681
4465.25 2528
4465.88 2766
4466.51 2816
4467.14 2725
4467.77 2439
4468.40 2524
4469.03 2484
4469.67 2381
4470.30 2436
4470.93 2547
4471.56 2441
4472.19 2491
4472.82 2451
4473.45 2428
4474.08 2376
4474.71 2475
4475.34 2480
4475.97 2424
4476.61 2400
4477.24 2459
4477.87 2582
4478.50 2610
4479.13 2680
4479.76 2659
4480.39 2575
4481.02 2598
4481.66 2451
4482.29 2431
4482.92 2467
4483.55 2592
4484.18 2570
4484.81 2632
4485.45 2651
4486.08 2741
4486.71 2669
4487.34 2603
4487.97 2553
4488.61 2663
4489.24 2690
4489.87 2699
4490.50 2656
4491.13 2712
4491.77 2826
4492.40 2635
4493.03 2583
4493.66 2742
4494.30 2750
4494.93 2600
4495.56 2701
4496.19 2684
4496.83 2796
4497.46 2663
4498.09 2861
4498.72 2932
4499.36 2835
4499.99 2865
4500.62 2934
4501.25 2905
4501.89 2871
4502.52 2953
4503.15 2938
4503.79 2910
4504.42 2843
4505.05 2884
4505.69 3019
4506.32 2970
4506.95 2967
4507.59 2929
4508.22 3036
4508.85 2871
4509.49 2905
4510.12 3152
4510.75 3017
4511.39 2899
4512.02 2914
4512.65 3003
4513.29 3071
4513.92 2914
4514.56 2832
4515.19 2975
4515.82 2989
4516.46 2933
4517.09 3033
4517.73 3038
4518.36 3045
4518.99 3369
4519.63 3307
4520.26 3138
4520.90 2894
4521.53 3113
4522.16 2974
4522.80 2932
4523.43 3087
4524.07 3134
4524.70 3146
4525.34 3149
4525.97 3042
4526.61 3327
4527.24 3381
4527.88 3343
4528.51 3579
4529.15 3924
4529.78 4090
4530.42 4448
4531.05 5055
4531.69 5649
4532.32 6348
4532.96 7074
4533.59 7853
4534.23 8405
4534.86 9059
4535.50 9778
4536.13 10214
4536.77 9873
4537.40 9516
4538.04 9257
4538.67 8476
4539.31 7369
4539.94 6791
4540.58 5930
4541.22 5267
4541.85 4620
4542.49 4242
4543.12 4049
4543.76 3551
4544.40 3442
4545.03 3322
4545.67 3174
4546.30 3020
4546.94 3231
4547.58 3137
4548.21 3135
4548.85 3151
4549.48 2936
4550.12 3095
4550.76 3213
4551.39 3248
4552.03 3298
4552.67 3123
4553.30 3140
4553.94 3176
4554.58 3372
4555.21 3042
4555.85 3128
4556.49 3082
4557.12 3158
4557.76 3197
4558.40 3152
4559.03 3169
4559.67 3173
4560.31 3209
4560.94 3246
4561.58 3316
4562.22 3256
4562.86 3214
4563.49 3357
4564.13 3442
4564.77 3521
4565.41 3453
4566.04 3557
4566.68 3438
4567.32 3367
4567.96 3582
4568.59 3590
4569.23 3623
4569.87 3664
4570.51 3902
4571.14 3897
4571.78 3766
4572.42 3815
4573.06 3741
4573.70 3726
4574.33 3928
4574.97 3718
4575.61 3857
4576.25 3727
4576.89 3517
4577.52 3472
4578.16 3264
4578.80 3263
4579.44 3251
4580.08 3143
4580.72 2942
4581.35 2995
4581.99 3216
4582.63 3273
4583.27 3151
4583.91 3065
4584.55 3269
4585.19 3221
4585.83 3079
4586.46 3229
4587.10 3126
4587.74 3024
4588.38 3134
4589.02 3126
4589.66 2948
4590.30 2920
4590.94 2860
4591.58 2921
4592.22 3082
4592.85 3058
4593.49 3077
4594.13 2996
4594.77 3213
4595.41 3163
4596.05 3100
4596.69 2988
4597.33 2981
4597.97 3174
4598.61 3154
4599.25 3150
4599.89 3009
4600.53 2877
4601.17 2780
4601.81 2886
4602.45 2913
4603.09 2821
4603.73 2982
4604.37 2941
4605.01 2892
4605.65 3071
4606.29 2993
4606.93 3105
4607.57 3054
4608.21 3077
4608.85 3266
4609.49 3238
4610.13 3004
4610.77 3140
4611.41 2975
4612.05 2920
4612.70 3056
4613.34 2899
4613.98 3097
4614.62 3052
4615.26 3017
4615.90 3039
4616.54 2792
4617.18 2834
4617.82 2886
4618.46 2997
4619.10 2982
4619.75 2743
4620.39 2684
4621.03 2726
4621.67 2707
4622.31 2630
4622.95 2618
4623.59 2713
4624.24 2658
4624.88 2608
4625.52 2672
4626.16 2665
4626.80 2680
4627.44 2798
4628.09 2717
4628.73 2609
4629.37 2733
4630.01 2575
4630.65 2779
4631.29 2717
4631.94 2712
4632.58 2675
4633.22 2588
4633.86 2704
4634.51 2747
4635.15 2794
4635.79 2759
4636.43 2876
4637.07 2804
4637.72 3135
4638.36 2978
4639.00 3076
4639.64 3092
4640.29 3069
4640.93 2951
4641.57 2910
4642.21 3010
4642.86 3187
4643.50 3163
4644.14 3160
4644.79 3145
4645.43 3135
4646.07 3076
4646.72 3112
4647.36 2955
4648.00 2907
4648.64 2751
4649.29 2864
4649.93 2930
4650.57 2924
4651.22 2982
4651.86 3235
4652.50 3298
4653.15 3465
4653.79 3426
4654.44 3294
4655.08 3579
4655.72 3785
4656.37 3857
4657.01 4034
4657.65 3870
4658.30 3688
4658.94 3521
4659.59 3503
4660.23 3490
4660.87 3289
4661.52 2844
4662.16 2969
4662.81 2783
4663.45 2582
4664.09 2755
4664.74 2682
4665.38 2614
4666.03 2591
4666.67 2773
4667.32 2769
4667.96 2672
4668.61 2703
4669.25 2646
4669.89 2658
4670.54 2718
4671.18 2548
4671.83 2812
4672.47 2772
4673.12 2661
4673.76 2835
4674.41 2701
4675.05 2652
4675.70 2680
4676.34 2773
4676.99 2886
4677.63 2876
4678.28 2758
4678.92 2850
4679.57 2616
4680.22 2820
4680.86 2858
4681.51 2867
4682.15 2871
4682.80 2867
4683.44 2810
4684.09 2915
4684.73 2731
4685.38 2793
4686.03 2928
4686.67 2663
4687.32 2732
4687.96 2888
4688.61 2956
4689.25 2846
4689.90 2798
4690.55 2902
4691.19 2682
4691.84 2673
4692.49 2579
4693.13 2714
4693.78 2712
4694.42 2744
4695.07 2732
4695.72 2906
4696.36 2829
4697.01 2725
4697.66 2656
4698.30 2804
4698.95 2702
4699.60 2826
4700.24 2672
4700.89 2627
4701.54 2780
4702.18 2947
4702.83 2997
4703.48 2754
4704.12 2869
4704.77 3042
4705.42 2839
4706.07 2905
4706.71 2757
4707.36 2756
4708.01 2798
4708.66 2675
4709.30 2694
4709.95 2702
4710.60 2721
4711.24 2746
4711.89 2879
4712.54 2920
4713.19 2752
4713.84 2701
4714.48 2727
4715.13 2811
4715.78 2865
4716.43 2716
4717.07 2627
4717.72 2713
4718.37 2756
4719.02 2780
4719.67 2877
4720.31 2707
4720.96 2560
4721.61 2726
4722.26 2943
4722.91 2935
4723.56 2964
4724.20 3060
4724.85 3106
4725.50 3211
4726.15 3150
4726.80 3289
4727.45 3452
4728.10 3250
4728.74 3117
4729.39 3295
4730.04 3242
4730.69 3061
4731.34 2963
4731.99 3029
4732.64 2886
4733.29 2913
4733.94 2921
4734.58 2796
4735.23 2683
4735.88 2733
4736.53 2637
4737.18 2498
4737.83 2608
4738.48 2648
4739.13 2670
4739.78 2716
4740.43 2608
4741.08 2622
4741.73 2718
4742.38 2710
4743.03 2752
4743.68 2638
4744.33 2684
4744.98 2768
4745.63 2689
4746.28 2795
4746.93 2748
4747.58 2716
4748.23 2755
4748.88 2622
4749.53 2734
4750.18 2726
4750.83 2721
4751.48 2828
4752.13 2836
4752.78 2772
4753.43 2863
4754.08 2994
4754.73 2938
4755.38 2992
4756.03 3081
4756.68 3177
4757.33 3159
4757.98 3157
4758.63 2975
4759.28 2934
4759.93 3183
4760.59 3012
4761.24 2703
4761.89 2716
4762.54 2637
4763.19 2822
4763.84 2831
4764.49 2789
4765.14 2863
4765.79 3030
4766.45 3043
4767.10 2954
4767.75 2966
4768.40 3059
4769.05 3077
4769.70 3031
4770.35 3019
4771.01 3026
4771.66 2946
4772.31 2945
4772.96 2939
4773.61 2701
4774.26 2729
4774.92 2691
4775.57 2688
4776.22 2687
4776.87 2586
4777.52 2621
4778.18 2747
4778.83 2733
4779.48 2836
4780.13 2801
4780.79 2853
4781.44 2770
4782.09 2707
4782.74 2906
4783.40 2848
4784.05 2711
4784.70 2631
4785.35 2815
4786.01 2711
4786.66 2815
4787.31 2867
4787.96 2800
4788.62 2650
4789.27 2584
4789.92 2651
4790.58 2470
4791.23 2644
4791.88 2735
4792.53 2652
4793.19 2589
4793.84 2705
4794.49 2833
4795.15 2592
4795.80 2599
4796.45 2726
4797.11 2656
4797.76 2726
4798.41 2753
4799.07 2680
4799.72 2681
4800.37 2760
4801.03 2683
4801.68 2656
4802.34 2529
4802.99 2480
4803.64 2652
4804.30 2708
4804.95 2627
4805.61 2589
4806.26 2487
4806.91 2620
4807.57 2563
4808.22 2456
4808.88 2521
4809.53 2463
4810.18 2729
4810.84 2561
4811.49 2473
4812.15 2479
4812.80 2548
4813.46 2682
4814.11 2559
4814.77 2531
4815.42 2638
4816.07 2619
4816.73 2615
4817.38 2550
4818.04 2581
4818.69 2625
4819.35 2590
4820.00 2750
4820.66 2749
4821.31 2915
4821.97 2784
4822.62 2748
4823.28 2975
4823.93 2883
4824.59 2871
4825.24 2962
4825.90 2909
4826.56 3086
4827.21 3057
4827.87 3073
4828.52 3150
4829.18 2894
4829.83 3136
4830.49 2986
4831.14 2954
4831.80 2836
4832.46 2976
4833.11 2855
4833.77 2939
4834.42 2964
4835.08 2959
4835.74 3071
4836.39 3156
4837.05 3333
4837.70 3508
4838.36 3500
4839.02 3719
4839.67 4028
4840.33 4082
4840.99 4255
4841.64 4077
4842.30 4065
4842.96 4218
4843.61 4031
4844.27 4153
4844.92 4110
4845.58 3750
4846.24 3566
4846.90 3254
4847.55 3074
4848.21 3079
4848.87 2999
4849.52 3060
4850.18 3197
4850.84 3117
4851.49 3192
4852.15 3219
4852.81 3158
4853.47 3274
4854.12 3056
4854.78 3161
4855.44 3105
4856.09 3219
4856.75 3283
4857.41 3324
4858.07 3087
4858.72 3317
4859.38 2983
4860.04 2947
4860.70 3051
4861.36 3187
4862.01 3122
4862.67 3109
4863.33 3174
4863.99 3041
4864.64 2946
4865.30 3063
4865.96 3161
4866.62 3367
4867.28 3179
4867.94 3362
4868.59 3264
4869.25 3165
4869.91 3072
4870.57 3102
4871.23 3126
4871.89 3069
4872.54 3054
4873.20 3261
4873.86 3303
4874.52 3087
4875.18 2985
4875.84 3130
4876.50 3216
4877.16 3112
4877.81 3152
4878.47 3094
4879.13 3015
4879.79 3214
4880.45 3193
4881.11 3189
4881.77 3168
4882.43 3110
4883.09 2934
4883.75 3113
4884.41 3197
4885.06 2976
4885.72 2853
4886.38 2862
4887.04 2810
4887.70 2729
4888.36 2743
4889.02 2782
4889.68 2859
4890.34 2728
4891.00 2657
4891.66 2788
4892.32 2747
4892.98 2805
4893.64 2581
4894.30 2818
4894.96 2873
4895.62 2864
4896.28 2820
4896.94 2772
4897.60 2801
4898.26 2771
4898.92 2707
4899.58 2631
4900.24 2510
4900.90 2711
4901.56 2690
4902.22 2581
4902.88 2604
4903.54 2690
4904.21 2678
4904.87 2823
4905.53 2690
4906.19 2576
4906.85 2424
4907.51 2566
4908.17 2600
4908.83 2729
4909.49 2659
4910.15 2615
4910.81 2493
4911.48 2412
4912.14 2412
4912.80 2469
4913.46 2554
4914.12 2618
4914.78 2468
4915.44 2419
4916.11 2400
4916.77 2524
4917.43 2594
4918.09 2545
4918.75 2471
4919.41 2381
4920.07 2512
4920.74 2430
4921.40 2221
4922.06 2315
4922.72 2540
4923.38 2398
4924.05 2576
4924.71 2391
4925.37 2283
4926.03 2432
4926.69 2278
4927.36 2319
4928.02 2455
4928.68 2491
4929.34 2398
4930.01 2344
4930.67 2329
4931.33 2359
4931.99 2433
4932.66 2563
4933.32 2387
4933.98 2216
4934.64 2329
4935.31 2429
4935.97 2342
4936.63 2384
4937.30 2279
4937.96 2320
4938.62 2471
4939.28 2459
4939.95 2467
4940.61 2376
4941.27 2488
4941.94 2489
4942.60 2486
4943.26 2594
4943.93 2584
4944.59 2444
4945.25 2442
4945.92 2436
4946.58 2447
4947.24 2507
4947.91 2550
4948.57 2588
4949.23 2543
4949.90 2422
4950.56 2503
4951.23 2552
4951.89 2311
4952.55 2405
4953.22 2393
4953.88 2412
4954.55 2357
4955.21 2527
4955.87 2386
4956.54 2420
4957.20 2478
4957.87 2420
4958.53 2404
4959.20 2435
4959.86 2405
4960.52 2327
4961.19 2490
4961.85 2452
4962.52 2422
4963.18 2334
4963.85 2277
4964.51 2458
4965.18 2653
4965.84 2418
4966.51 2379
4967.17 2550
4967.84 2548
4968.50 2675
4969.17 2653
4969.83 2682
4970.50 2606
4971.16 2593
4971.83 2581
4972.49 2652
4973.16 2625
4973.82 2647
4974.49 2659
4975.15 2618
4975.82 2622
4976.48 2461
4977.15 2561
4977.82 2490
4978.48 2451
4979.15 2371
4979.81 2457
4980.48 2402
4981.14 2444
4981.81 2527
4982.48 2500
4983.14 2617
4983.81 2597
4984.47 2604
4985.14 2414
4985.81 2481
4986.47 2756
4987.14 2781
4987.81 2851
4988.47 3112
4989.14 3244
4989.80 2986
4990.47 2997
4991.14 2862
4991.80 2960
4992.47 2829
4993.14 2656
4993.80 2533
4994.47 2716
4995.14 2685
4995.80 2655
4996.47 2589
4997.14 2545
4997.80 2539
4998.47 2396
4999.14 2449
4999.81 2542
5000.47 2454
5001.14 2357
5001.81 2542
5002.47 2604
5003.14 2472
5003.81 2501
5004.48 2520
5005.14 2755
5005.81 2553
5006.48 2546
5007.15 2564
5007.81 2600
5008.48 2568
5009.15 2624
5009.82 2651
5010.49 2573
5011.15 2689
5011.82 2743
5012.49 2830
5013.16 2823
5013.83 2825
5014.49 3003
5015.16 2926
5015.83 2826
5016.50 2653
5017.17 2756
5017.83 2808
5018.50 2807
5019.17 2780
5019.84 2927
5020.51 2896
5021.18 2870
5021.84 3200
5022.51 3371
5023.18 3678
5023.85 4054
5024.52 4118
5025.19 4338
5025.86 4724
5026.53 4707
5027.19 5030
5027.86 4982
5028.53 4725
5029.20 4825
5029.87 4402
5030.54 4137
5031.21 3855
5031.88 3679
5032.55 3293
5033.22 3016
5033.89 2955
5034.56 2925
5035.23 2839
5035.89 2759
5036.56 2749
5037.23 2739
5037.90 2688
5038.57 2685
5039.24 2684
5039.91 2500
5040.58 2844
5041.25 2727
5041.92 2660
5042.59 2643
5043.26 2550
5043.93 2625
5044.60 2646
5045.27 2559
5045.94 2567
5046.61 2325
5047.28 2459
5047.95 2370
5048.62 2565
5049.29 2498
5049.96 2558
5050.63 2458
5051.31 2443
5051.98 2532
5052.65 2479
5053.32 2790
5053.99 2505
5054.66 2555
5055.33 2623
5056.00 2535
5056.67 2506
5057.34 2494
5058.01 2407
5058.68 2442
5059.35 2419
5060.03 2433
5060.70 2488
5061.37 2432
5062.04 2527
5062.71 2533
5063.38 2611
5064.05 2649
5064.72 2729
5065.40 2533
5066.07 2742
5066.74 2535
5067.41 2646
5068.08 2787
5068.75 2673
5069.43 2730
5070.10 2601
5070.77 2524
5071.44 2635
5072.11 2612
5072.79 2448
5073.46 2507
5074.13 2601
5074.80 2469
5075.47 2544
5076.15 2499
5076.82 2573
5077.49 2372
5078.16 2404
5078.83 2529
5079.51 2522
5080.18 2585
5080.85 2522
5081.52 2531
5082.20 2320
5082.87 2613
5083.54 2421
5084.22 2608
5084.89 2476
5085.56 2545
5086.23 2481
5086.91 2452
5087.58 2498
5088.25 2401
5088.93 2541
5089.60 2494
5090.27 2339
5090.94 2419
5091.62 2475
5092.29 2614
5092.96 2602
5093.64 2645
5094.31 2618
5094.98 2705
5095.66 2710
5096.33 2824
5097.00 2902
5097.68 2891
5098.35 2731
5099.03 2673
5099.70 2653
5100.37 2479
5101.05 2455
5101.72 2526
5102.39 2643
5103.07 2551
5103.74 2496
5104.42 2564
5105.09 2521
5105.77 2467
5106.44 2681
5107.11 2586
5107.79 2432
5108.46 2503
5109.14 2745
5109.81 2721
5110.49 2569
5111.16 2652
5111.83 2566
5112.51 2528
5113.18 2527
5113.86 2490
5114.53 2556
5115.21 2450
5115.88 2443
5116.56 2410
5117.23 2185
5117.91 2323
5118.58 2300
5119.26 2329
5119.93 2367
5120.61 2560
5121.28 2627
5121.96 2619
5122.63 2514
5123.31 2562
5123.98 2511
5124.66 2292
5125.33 2483
5126.01 2460
5126.69 2601
5127.36 2652
5128.04 2489
5128.71 2492
5129.39 2480
5130.06 2492
5130.74 2524
5131.42 2558
5132.09 2453
5132.77 2474
5133.44 2476
5134.12 2481
5134.79 2447
5135.47 2582
5136.15 2664
5136.82 2535
5137.50 2581
5138.18 2500
5138.85 2510
5139.53 2597
5140.20 2449
5140.88 2380
5141.56 2449
5142.23 2365
5142.91 2507
5143.59 2301
5144.26 2372
5144.94 2458
5145.62 2470
5146.29 2334
5146.97 2228
5147.65 2376
5148.33 2437
5149.00 2304
5149.68 2208
5150.36 2361
5151.03 2268
5151.71 2192
5152.39 2370
5153.06 2455
5153.74 2442
5154.42 2243
5155.10 2305
5155.77 2198
5156.45 2308
5157.13 2296
5157.81 2357
5158.48 2243
5159.16 2229
5159.84 2317
5160.52 2288
5161.20 2212
5161.87 2150
5162.55 2122
5163.23 2159
5163.91 2121
5164.58 2325
5165.26 2330
5165.94 2387
5166.62 2235
5167.30 2289
5167.98 2421
5168.65 2581
5169.33 2313
5170.01 2314
5170.69 2315
5171.37 2153
5172.05 2145
5172.72 2204
5173.40 2277
5174.08 2376
5174.76 2283
5175.44 2252
5176.12 2225
5176.80 2296
5177.48 2341
5178.15 2341
5178.83 2339
5179.51 2102
5180.19 2419
5180.87 2326
5181.55 2221
5182.23 2236
5182.91 2237
5183.59 2213
5184.27 2273
5184.95 2291
5185.63 2182
5186.30 2285
5186.98 2324
5187.66 2374
5188.34 2331
5189.02 2132
5189.70 2088
5190.38 2105
5191.06 2224
5191.74 2298
5192.42 2205
5193.10 2199
5193.78 2267
5194.46 2200
5195.14 2101
5195.82 2156
5196.50 2222
5197.18 2113
5197.86 2199
5198.54 2332
5199.22 2282
5199.90 2216
5200.58 2087
5201.26 2262
5201.94 2298
5202.62 2198
5203.31 2211
5203.99 2187
5204.67 2213
5205.35 2311
5206.03 2233
5206.71 2264
5207.39 2216
5208.07 2238
5208.75 2193
5209.43 2219
5210.11 2382
5210.79 2219
5211.48 2297
5212.16 2284
5212.84 2257
5213.52 2297
5214.20 2294
5214.88 2204
5215.56 2449
5216.24 2386
5216.93 2324
5217.61 2383
5218.29 2343
5218.97 2396
5219.65 2375
5220.33 2356
5221.02 2395
5221.70 2303
5222.38 2443
5223.06 2234
5223.74 2224
5224.42 2492
5225.11 2458
5225.79 2473
5226.47 2287
5227.15 2253
5227.83 2294
5228.52 2220
5229.20 2270
5229.88 2292
5230.56 2276
5231.25 2172
5231.93 2317
5232.61 2317
5233.29 2170
5233.98 2284
5234.66 2346
5235.34 2121
5236.02 2165
5236.71 2210
5237.39 2164
5238.07 2271
5238.76 2196
5239.44 2227
5240.12 2267
5240.80 2181
5241.49 2125
5242.17 2126
5242.85 2346
5243.54 2305
5244.22 2329
5244.90 2302
5245.59 2315
5246.27 2260
5246.95 2314
5247.64 2201
5248.32 2053
5249.00 2113
5249.69 2226
5250.37 2103
5251.05 2451
5251.74 2394
5252.42 2372
5253.11 2302
5253.79 2426
5254.47 2396
5255.16 2241
5255.84 2336
5256.53 2332
5257.21 2335
5257.89 2543
5258.58 2202
5259.26 2290
5259.95 2248
5260.63 2359
5261.32 2540
5262.00 2319
5262.68 2157
5263.37 2182
5264.05 2205
5264.74 2313
5265.42 2384
5266.11 2410
5266.79 2368
5267.48 2376
5268.16 2445
5268.85 2377
5269.53 2379
5270.22 2333
5270.90 2414
5271.59 2423
5272.27 2353
5272.96 2441
5273.64 2429
5274.33 2390
5275.01 2333
5275.70 2346
5276.38 2394
5277.07 2325
5277.75 2249
5278.44 2329
5279.12 2373
5279.81 2335
5280.49 2492
5281.18 2512
5281.87 2502
5282.55 2532
5283.24 2632
5283.92 2678
5284.61 2609
5285.30 2872
5285.98 2797
5286.67 2769
5287.35 2800
5288.04 2880
5288.73 2894
5289.41 2883
5290.10 2739
5290.78 2593
5291.47 2377
5292.16 2452
5292.84 2551
5293.53 2543
5294.22 2546
5294.90 2396
5295.59 2421
5296.28 2294
5296.96 2234
5297.65 2415
5298.34 2498
5299.02 2504
5299.71 2495
5300.40 2465
5301.08 2457
5301.77 2460
5302.46 2394
5303.14 2643
5303.83 2827
5304.52 2590
5305.21 2365
5305.89 2501
5306.58 2505
5307.27 2684
5307.96 2425
5308.64 2490
5309.33 2602
5310.02 2477
5310.71 2503
5311.39 2648
5312.08 2643
5312.77 2650
5313.46 2410
5314.14 2542
5314.83 2464
5315.52 2409
5316.21 2744
5316.89 2497
5317.58 2640
5318.27 2765
5318.96 2549
5319.65 2490
5320.34 2593
5321.02 2458
5321.71 2526
5322.40 2724
5323.09 2810
5323.78 2894
5324.47 2829
5325.15 2794
5325.84 2921
5326.53 2845
5327.22 2834
5327.91 2916
5328.60 2774
5329.29 2768
5329.97 2465
5330.66 2520
5331.35 2719
5332.04 2706
5332.73 2599
5333.42 2703
5334.11 2796
5334.80 2864
5335.49 3011
5336.18 2854
5336.87 2869
5337.55 2943
5338.24 3028
5338.93 3055
5339.62 3064
5340.31 3270
5341.00 3180
5341.69 3124
5342.38 3110
5343.07 3074
5343.76 3220
5344.45 3232
5345.14 3206
5345.83 3190
5346.52 3302
5347.21 3613
5347.90 3539
5348.59 3524
5349.28 3567
5349.97 3665
5350.66 4133
5351.35 4164
5352.04 4534
5352.73 4702
5353.42 5097
5354.11 5110
5354.80 5289
5355.49 5704
5356.18 5933
5356.87 5785
5357.56 5332
5358.25 5283
5358.94 5178
5359.64 4479
5360.33 3982
5361.02 3579
5361.71 3232
5362.40 3188
5363.09 3033
5363.78 2940
5364.47 2798
5365.16 2970
5365.85 2789
5366.55 2960
5367.24 2674
5367.93 2730
5368.62 2915
5369.31 2752
5370.00 2853
5370.69 2834
5371.38 2886
5372.08 2787
5372.77 2662
5373.46 2793
5374.15 2905
5374.84 2824
5375.53 2711
5376.23 2489
5376.92 2698
5377.61 2601
5378.30 2665
5378.99 2583
5379.69 2581
5380.38 2577
5381.07 2551
5381.76 2650
5382.45 2639
5383.15 2578
5383.84 2543
5384.53 2599
5385.22 2817
5385.92 2689
5386.61 2730
5387.30 2737
5387.99 2708
5388.69 2752
5389.38 2656
5390.07 2780
5390.76 2759
5391.46 2749
5392.15 2723
5392.84 2757
5393.54 2977
5394.23 2785
5394.92 2846
5395.61 2941
5396.31 2777
5397.00 2787
5397.69 2622
5398.39 2618
5399.08 2663
5399.77 2755
5400.47 2640
5401.16 2641
5401.85 2573
5402.55 2519
5403.24 2563
5403.93 2613
5404.63 2580
5405.32 2582
5406.02 2566
5406.71 2498
5407.40 2623
5408.10 2708
5408.79 2511
5409.48 2603
5410.18 2531
5410.87 2523
5411.57 2603
5412.26 2561
5412.95 2687
5413.65 2633
5414.34 2621
5415.04 2518
5415.73 2577
5416.43 2581
5417.12 2421
5417.82 2535
5418.51 2491
5419.20 2516
5419.90 2441
5420.59 2427
5421.29 2509
5421.98 2535
5422.68 2500
5423.37 2395
5424.07 2584
5424.76 2589
5425.46 2455
5426.15 2605
5426.85 2594
5427.54 2510
5428.24 2560
5428.93 2457
5429.63 2465
5430.32 2467
5431.02 2403
5431.71 2600
5432.41 2586
5433.10 2567
5433.80 2584
5434.50 2491
5435.19 2548
5435.89 2532
5436.58 2373
5437.28 2469
5437.97 2554
5438.67 2622
5439.37 2697
5440.06 2831
5440.76 2809
5441.45 2678
5442.15 2759
5442.85 2735
5443.54 2612
5444.24 2622
5444.93 2755
5445.63 2771
5446.33 2740
5447.02 2764
5447.72 2765
5448.42 2851
5449.11 2985
5449.81 2944
5450.51 3123
5451.20 3308
5451.90 3360
5452.60 3499
5453.29 3377
5453.99 3223
5454.69 3274
5455.38 3214
5456.08 2930
5456.78 3033
5457.47 3036
5458.17 2876
5458.87 2829
5459.57 2810
5460.26 2600
5460.96 2610
5461.66 2801
5462.35 2747
5463.05 2619
5463.75 2602
5464.45 2735
5465.14 2848
5465.84 2731
5466.54 2745
5467.24 2786
5467.93 2948
5468.63 2915
5469.33 2967
5470.03 2734
5470.73 2806
5471.42 2924
5472.12 2845
5472.82 2808
5473.52 2624
5474.22 2685
5474.91 2877
5475.61 2788
5476.31 2803
5477.01 3001
5477.71 3159
5478.40 2990
5479.10 2912
5479.80 3025
5480.50 2924
5481.20 3054
5481.90 3104
5482.60 3072
5483.29 3301
5483.99 3271
5484.69 3286
5485.39 3307
5486.09 3414
5486.79 3355
5487.49 3619
5488.19 3471
5488.89 3302
5489.58 3121
5490.28 3037
5490.98 3203
5491.68 3015
5492.38 3012
5493.08 2992
5493.78 3014
5494.48 3118
5495.18 3156
5495.88 3270
5496.58 3174
5497.28 3181
5497.98 3297
5498.68 3311
5499.38 3174
5500.08 3243
5500.78 3421
5501.48 3724
5502.18 3655
5502.88 3983
5503.58 4432
5504.28 4246
5504.98 4425
5505.68 4397
5506.38 4123
5507.08 4421
5507.78 4169
5508.48 3925
5509.18 3849
5509.88 3475
5510.58 3382
5511.28 3265
5511.98 3261
5512.68 3383
5513.38 3218
5514.08 3265
5514.78 3342
5515.48 3222
5516.18 3198
5516.88 3273
5517.58 3167
5518.28 3135
5518.99 2962
5519.69 3027
5520.39 3014
5521.09 2947
5521.79 3028
5522.49 2865
5523.19 2953
5523.89 2916
5524.59 2852
5525.30 2772
5526.00 2734
5526.70 2810
5527.40 2896
5528.10 2803
5528.80 2642
5529.50 2545
5530.21 2685
5530.91 2687
5531.61 2609
5532.31 2614
5533.01 2630
5533.72 2523
5534.42 2454
5535.12 2742
5535.82 2448
5536.52 2292
5537.23 2438
5537.93 2461
5538.63 2537
5539.33 2443
5540.03 2538
5540.74 2464
5541.44 2494
5542.14 2349
5542.84 2440
5543.55 2430
5544.25 2428
5544.95 2290
5545.65 2310
5546.36 2285
5547.06 2390
5547.76 2501
5548.47 2438
5549.17 2427
5549.87 2265
5550.57 2367
5551.28 2349
5551.98 2345
5552.68 2344
5553.39 2319
5554.09 2433
5554.79 2499
5555.50 2524
5556.20 2453
5556.90 2422
5557.61 2387
5558.31 2323
5559.01 2384
5559.72 2447
5560.42 2335
5561.12 2344
5561.83 2399
5562.53 2320
5563.23 2450
5563.94 2198
5564.64 2333
5565.35 2431
5566.05 2446
5566.75 2393
5567.46 2343
5568.16 2443
5568.87 2443
5569.57 2351
5570.27 2329
5570.98 2330
5571.68 2423
5572.39 2580
5573.09 2594
5573.80 2567
5574.50 2511
5575.21 2399
5575.91 2325
5576.61 2400
5577.32 2448
5578.02 2355
5578.73 2319
5579.43 2176
5580.14 2280
5580.84 2231
5581.55 2219
5582.25 2301
5582.96 2338
5583.66 2438
5584.37 2266
5585.07 2299
5585.78 2281
5586.48 2370
5587.19 2373
5587.89 2232
5588.60 2234
5589.30 2147
5590.01 2263
5590.72 2243
5591.42 2195
5592.13 2088
5592.83 2030
5593.54 2154
5594.24 2180
5594.95 2110
5595.66 2150
5596.36 2149
5597.07 2179
5597.77 2275
5598.48 2207
5599.18 2106
5599.89 2166
5600.60 2198
5601.30 2206
5602.01 2121
5602.72 2157
5603.42 2200
5604.13 2225
5604.83 2141
5605.54 2207
5606.25 2143
5606.95 2158
5607.66 2204
5608.37 2188
5609.07 2153
5609.78 2082
5610.49 2085
5611.19 2182
5611.90 2024
5612.61 2092
5613.31 2072
5614.02 2220
5614.73 2140
5615.44 2139
5616.14 2209
5616.85 2081
5617.56 2130
5618.26 2354
5618.97 2355
5619.68 2309
5620.39 2273
5621.09 2159
5621.80 2196
5622.51 2140
5623.22 2199
5623.92 2196
5624.63 2268
5625.34 2189
5626.05 2158
5626.75 2099
5627.46 2129
5628.17 2149
5628.88 2149
5629.59 2037
5630.29 2206
5631.00 2164
5631.71 2129
5632.42 2231
5633.13 2286
5633.83 2273
5634.54 2113
5635.25 2176
5635.96 2206
5636.67 2105
5637.38 2067
5638.08 2100
5638.79 2260
5639.50 2301
5640.21 2167
5640.92 2199
5641.63 2117
5642.34 2225
5643.05 2229
5643.75 2189
5644.46 2263
5645.17 2087
5645.88 2229
5646.59 2228
5647.30 2249
5648.01 2089
5648.72 2150
5649.43 2149
5650.14 2145
5650.85 2208
5651.55 2206
5652.26 2350
5652.97 2357
5653.68 2332
5654.39 2294
5655.10 2248
5655.81 2308
5656.52 2192
5657.23 2041
5657.94 2286
5658.65 2274
5659.36 2372
5660.07 2463
5660.78 2414
5661.49 2328
5662.20 2400
5662.91 2491
5663.62 2415
5664.33 2596
5665.04 2412
5665.75 2293
5666.46 2298
5667.17 2120
5667.88 2187
5668.59 2291
5669.30 2294
5670.01 2336
5670.72 2409
5671.43 2258
5672.14 2164
5672.85 2231
5673.57 2320
5674.28 2487
5674.99 2486
5675.70 2390
5676.41 2217
5677.12 2357
5677.83 2264
5678.54 2194
5679.25 2178
5679.96 2297
5680.68 2223
5681.39 2236
5682.10 2147
5682.81 2306
5683.52 2412
5684.23 2221
5684.94 2167
5685.65 2230
5686.37 2477
5687.08 2344
5687.79 2143
5688.50 2209
5689.21 2205
5689.92 2201
5690.64 2393
5691.35 2294
5692.06 2204
5692.77 2265
5693.48 2196
5694.20 1997
5694.91 2061
5695.62 2196
5696.33 2221
5697.04 2094
5697.76 2288
5698.47 2363
5699.18 2121
5699.89 2154
5700.61 2313
5701.32 2281
5702.03 2237
5702.74 2164
5703.46 2042
5704.17 2122
5704.88 2104
5705.59 2186
5706.31 2264
5707.02 2166
5707.73 2277
5708.45 2352
5709.16 2068
5709.87 2130
5710.58 2280
5711.30 2343
5712.01 2223
5712.72 2061
5713.44 2240
5714.15 2272
5714.86 2246
5715.58 2297
5716.29 2178
5717.00 2169
5717.72 2156
5718.43 2107
5719.14 2035
5719.86 2132
5720.57 2242
5721.28 2202
5722.00 2314
5722.71 2370
5723.43 2374
5724.14 2370
5724.85 2231
5725.57 2295
5726.28 2205
5727.00 2177
5727.71 2331
5728.42 2252
5729.14 2180
5729.85 2193
5730.57 2297
5731.28 2346
5732.00 2230
5732.71 2307
5733.42 2332
5734.14 2375
5734.85 2345
5735.57 2228
5736.28 2369
5737.00 2347
5737.71 2286
5738.43 2275
5739.14 2381
5739.86 2374
5740.57 2379
5741.29 2441
5742.00 2438
5742.72 2472
5743.43 2503
5744.15 2397
5744.86 2399
5745.58 2389
5746.29 2382
5747.01 2419
5747.72 2279
5748.44 2376
5749.15 2411
5749.87 2295
5750.58 2353
5751.30 2514
5752.02 2509
5752.73 2530
5753.45 2598
5754.16 2573
5754.88 2695
5755.59 2811
5756.31 2913
5757.03 2839
5757.74 3031
5758.46 3081
5759.17 3074
5759.89 3101
5760.61 3070
5761.32 2982
5762.04 3045
5762.76 2951
5763.47 2691
5764.19 2783
5764.90 2662
5765.62 2569
5766.34 2585
5767.05 2464
5767.77 2588
5768.49 2651
5769.20 2522
5769.92 2645
5770.64 2572
5771.35 2410
5772.07 2657
5772.79 2709
5773.51 2705
5774.22 2598
5774.94 2709
5775.66 2777
5776.37 2907
5777.09 2768
5777.81 2835
5778.53 2730
5779.24 2693
5779.96 2837
5780.68 2979
5781.39 2833
5782.11 2698
5782.83 2674
5783.55 2760
5784.26 2867
5784.98 2952
5785.70 2994
5786.42 2905
5787.14 2920
5787.85 3026
5788.57 3092
5789.29 3030
5790.01 3048
5790.73 3230
5791.44 3172
5792.16 3155
5792.88 3269
5793.60 3314
5794.32 3504
5795.03 3558
5795.75 3482
5796.47 3510
5797.19 3759
5797.91 3832
5798.63 3850
5799.35 3891
5800.06 4403
5800.78 4823
5801.50 5384
5802.22 6240
5802.94 7099
5803.66 7810
5804.38 8235
5805.10 8799
5805.81 8990
5806.53 8882
5807.25 8047
5807.97 7062
5808.69 6338
5809.41 5775
5810.13 5397
5810.85 5076
5811.57 4680
5812.29 4550
5813.01 4461
5813.73 4609
5814.45 4593
5815.17 4484
5815.88 4455
5816.60 4258
5817.32 4318
5818.04 4179
5818.76 4343
5819.48 4455
5820.20 4396
5820.92 4375
5821.64 4275
5822.36 4190
5823.08 4018
5823.80 3937
5824.52 3774
5825.24 3823
5825.96 3798
5826.68 3731
5827.40 3533
5828.12 3574
5828.84 3592
5829.57 3594
5830.29 3363
5831.01 3199
5831.73 3342
5832.45 3277
5833.17 3245
5833.89 3306
5834.61 3249
5835.33 3198
5836.05 3133
5836.77 3337
5837.49 3327
5838.21 3139
5838.94 3037
5839.66 3063
5840.38 3285
5841.10 2958
5841.82 2910
5842.54 3002
5843.26 2952
5843.98 2997
5844.70 3091
5845.43 3009
5846.15 2954
5846.87 2890
5847.59 2791
5848.31 2723
5849.03 2905
5849.76 2746
5850.48 2802
5851.20 2784
5851.92 2892
5852.64 2728
5853.36 2758
5854.09 2682
5854.81 2689
5855.53 2717
5856.25 2589
5856.97 2590
5857.70 2597
5858.42 2572
5859.14 2624
5859.86 2682
5860.59 2587
5861.31 2645
5862.03 2779
5862.75 2775
5863.48 2643
5864.20 2677
5864.92 2552
5865.64 2627
5866.37 2836
5867.09 2693
5867.81 2588
5868.54 2541
5869.26 2658
5869.98 2661
5870.70 2645
5871.43 2519
5872.15 2726
5872.87 2621
5873.60 2579
5874.32 2505
5875.04 2537
5875.77 2601
5876.49 2487
5877.21 2517
5877.94 2492
5878.66 2612
5879.38 2665
5880.11 2500
5880.83 2716
5881.55 2537
5882.28 2541
5883.00 2513
5883.73 2497
5884.45 2440
5885.17 2528
5885.90 2514
5886.62 2534
5887.34 2610
5888.07 2603
5888.79 2482
5889.52 2460
5890.24 2439
5890.97 2465
5891.69 2550
5892.41 2558
5893.14 2528
5893.86 2465
5894.59 2489
5895.31 2489
5896.04 2429
5896.76 2497
5897.49 2420
5898.21 2391
5898.93 2367
5899.66 2353
5900.38 2461
5901.11 2474
5901.83 2487
5902.56 2418
5903.28 2412
5904.01 2456
5904.73 2525
5905.46 2478
5906.18 2456
5906.91 2463
5907.64 2490
5908.36 2522
5909.09 2485
5909.81 2472
5910.54 2448
5911.26 2499
5911.99 2385
5912.71 2499
5913.44 2571
5914.16 2485
5914.89 2501
5915.62 2440
5916.34 2550
5917.07 2482
5917.79 2585
5918.52 2353
5919.25 2460
5919.97 2518
5920.70 2429
5921.42 2508
5922.15 2435
5922.88 2636
5923.60 2599
5924.33 2634
5925.05 2487
5925.78 2563
5926.51 2706
5927.23 2481
5927.96 2571
5928.69 2602
5929.41 2673
5930.14 2702
5930.87 2727
5931.59 2584
5932.32 2641
5933.05 2622
5933.77 2661
5934.50 2613
5935.23 2710
5935.95 2771
5936.68 2715
5937.41 2624
5938.14 2821
5938.86 2775
5939.59 2704
5940.32 2899
5941.04 2984
5941.77 2843
5942.50 2901
5943.23 2998
5943.95 2893
5944.68 2981
5945.41 2994
5946.14 2906
5946.87 2908
5947.59 3062
5948.32 2910
5949.05 2907
5949.78 3007
5950.50 2962
5951.23 2935
5951.96 3216
5952.69 3206
5953.42 3342
5954.14 3169
5954.87 3208
5955.60 3250
5956.33 3422
5957.06 3360
5957.79 3473
5958.51 3479
5959.24 3607
5959.97 3530
5960.70 3367
5961.43 3338
5962.16 3325
5962.88 3372
5963.61 3321
5964.34 3442
5965.07 3529
5965.80 3299
5966.53 3476
5967.26 3390
5967.99 3666
5968.72 3873
5969.44 4005
5970.17 4227
5970.90 4178
5971.63 4255
5972.36 4403
5973.09 4503
5973.82 4039
5974.55 4038
5975.28 4142
5976.01 4068
5976.74 3980
5977.47 3846
5978.20 3719
5978.93 3593
5979.66 3767
5980.39 3904
5981.12 3844
5981.85 3961
5982.58 3759
5983.31 3854
5984.04 3848
5984.77 3771
5985.50 4001
5986.23 3854
5986.96 3875
5987.69 4167
5988.42 3836
5989.15 3801
5989.88 3902
5990.61 4016
5991.34 3904
5992.07 3747
5992.80 3779
5993.53 3853
5994.26 3804
5994.99 4078
5995.72 4177
5996.45 4128
5997.18 3877
5997.91 3971
5998.64 3771
5999.37 3851
6000.11 3844
6000.84 3924
6001.57 3968
6002.30 3755
6003.03 3724
6003.76 3974
6004.49 4038
6005.22 3926
6005.95 3756
6006.69 3709
6007.42 3854
6008.15 3847
6008.88 3847
6009.61 3868
6010.34 4009
6011.07 4058
6011.81 4184
6012.54 4419
6013.27 4809
6014.00 5067
6014.73 5077
6015.46 5370
6016.20 5394
6016.93 5597
6017.66 5622
6018.39 5675
6019.12 5383
6019.86 5146
6020.59 5146
6021.32 4773
6022.05 4478
6022.79 4101
6023.52 4089
6024.25 3916
6024.98 3924
6025.72 3875
6026.45 3645
6027.18 3375
6027.91 3448
6028.65 3452
6029.38 3432
6030.11 3376
6030.84 3424
6031.58 3353
6032.31 3322
6033.04 3252
6033.78 3342
6034.51 3282
6035.24 3333
6035.98 3257
6036.71 3338
6037.44 3363
6038.17 3249
6038.91 3443
6039.64 3411
6040.37 3435
6041.11 3301
6041.84 3314
6042.58 3240
6043.31 3218
6044.04 3281
6044.78 3492
6045.51 3476
6046.24 3380
6046.98 3475
6047.71 3606
6048.44 3591
6049.18 3421
6049.91 3571
6050.65 3616
6051.38 3682
6052.11 3560
6052.85 3576
6053.58 3820
6054.32 3634
6055.05 3584
6055.79 3750
6056.52 3796
6057.25 3981
6057.99 3895
6058.72 3798
6059.46 3648
6060.19 3632
6060.93 3604
6061.66 3553
6062.40 3632
6063.13 3619
6063.87 3627
6064.60 3640
6065.34 3680
6066.07 3519
6066.81 3443
6067.54 3435
6068.28 3513
6069.01 3540
6069.75 3619
6070.48 3504
6071.22 3493
6071.95 3632
6072.69 3468
6073.42 3433
6074.16 3578
6074.89 3557
6075.63 3354
6076.36 3274
6077.10 3476
6077.84 3465
6078.57 3493
6079.31 3318
6080.04 3344
6080.78 3575
6081.51 3336
6082.25 3281
6082.99 3344
6083.72 3395
6084.46 3363
6085.20 3379
6085.93 3463
6086.67 3459
6087.40 3403
6088.14 3367
6088.88 3400
6089.61 3370
6090.35 3302
6091.09 3274
6091.82 3159
6092.56 3265
6093.30 3259
6094.03 3143
6094.77 3129
6095.51 3127
6096.24 3431
6096.98 3405
6097.72 3357
6098.45 3398
6099.19 3361
6099.93 3418
6100.66 3404
6101.40 3259
6102.14 3275
6102.87 3296
6103.61 3369
6104.35 3390
6105.09 3290
6105.82 3315
6106.56 3246
6107.30 3095
6108.04 3220
6108.77 3265
6109.51 3348
6110.25 3444
6110.99 3277
6111.72 3405
6112.46 3562
6113.20 3288
6113.94 3276
6114.68 3434
6115.41 3472
6116.15 3534
6116.89 3473
6117.63 3535
6118.37 3448
6119.10 3469
6119.84 3459
6120.58 3406
6121.32 3588
6122.06 3689
6122.80 3569
6123.53 3477
6124.27 3770
6125.01 3591
6125.75 3542
6126.49 3786
6127.23 3870
6127.97 3721
6128.70 3718
6129.44 3725
6130.18 3676
6130.92 3611
6131.66 3571
6132.40 3808
6133.14 3910
6133.88 3782
6134.62 3709
6135.35 3629
6136.09 3709
6136.83 3743
6137.57 3584
6138.31 3886
6139.05 3854
6139.79 3907
6140.53 3995
6141.27 3878
6142.01 3893
6142.75 3800
6143.49 3931
6144.23 4008
6144.97 3934
6145.71 3877
6146.45 3877
6147.19 3887
6147.93 3939
6148.67 4067
6149.41 4038
6150.15 4015
6150.89 4045
6151.63 4100
6152.37 4091
6153.11 4178
6153.85 4427
6154.59 4339
6155.33 4269
6156.07 4369
6156.81 4327
6157.55 4447
6158.29 4426
6159.03 4584
6159.77 4391
6160.51 4418
6161.25 4642
6161.99 4752
6162.73 4533
6163.47 4638
6164.22 4738
6164.96 4610
6165.70 4678
6166.44 4923
6167.18 5079
6167.92 5346
6168.66 5601
6169.40 5614
6170.14 5927
6170.89 5970
6171.63 6141
6172.37 6073
6173.11 6132
6173.85 6120
6174.59 6081
6175.33 5936
6176.08 5946
6176.82 5757
6177.56 5773
6178.30 5849
6179.04 5621
6179.78 5667
6180.53 5622
6181.27 5590
6182.01 5667
6182.75 5593
6183.49 5759
6184.24 5691
6184.98 5746
6185.72 5950
6186.46 6088
6187.20 6248
6187.95 6280
6188.69 6023
6189.43 6027
6190.17 6254
6190.92 6253
6191.66 6284
6192.40 6329
6193.14 6474
6193.89 6656
6194.63 6589
6195.37 6648
6196.12 6798
6196.86 6919
6197.60 6894
6198.34 6988
6199.09 7384
6199.83 7569
6200.57 7326
6201.32 7305
6202.06 7451
6202.80 7237
6203.55 7438
6204.29 7456
6205.03 7479
6205.78 7337
6206.52 7430
6207.26 7852
6208.01 8276
6208.75 8868
6209.49 9934
6210.24 11362
6210.98 12966
6211.72 15123
6212.47 17239
6213.21 18944
6213.96 20471
6214.70 21053
6215.44 21264
6216.19 20409
6216.93 18966
6217.68 17621
6218.42 15373
6219.16 13018
6219.91 11524
6220.65 9849
6221.40 8805
6222.14 8146
6222.89 7665
6223.63 6941
6224.37 6829
6225.12 7064
6225.86 7134
6226.61 7203
6227.35 7506
6228.10 8040
6228.84 8475
6229.59 8763
6230.33 9057
6231.08 8655
6231.82 8426
6232.57 7961
6233.31 7390
6234.06 6969
6234.80 6404
6235.55 6151
6236.29 5839
6237.04 5444
6237.78 5223
6238.53 5008
6239.27 4867
6240.02 5220
6240.76 5107
6241.51 5268
6242.26 5283
6243.00 5385
6243.75 5676
6244.49 5732
6245.24 5509
6245.98 5545
6246.73 5680
6247.48 5826
6248.22 5695
6248.97 5606
6249.71 5945
6250.46 6010
6251.21 6153
6251.95 5925
6252.70 6162
6253.44 6024
6254.19 6182
6254.94 5912
6255.68 5968
6256.43 5812
6257.18 5821
6257.92 5584
6258.67 5602
6259.42 5557
6260.16 5667
6260.91 5670
6261.66 5896
6262.40 5839
6263.15 5508
6263.90 5580
6264.64 5694
6265.39 5798
6266.14 5604
6266.88 5367
6267.63 5322
6268.38 5282
6269.13 5315
6269.87 5121
6270.62 5143
6271.37 5252
6272.11 5190
6272.86 5086
6273.61 5062
6274.36 5185
6275.10 5207
6275.85 5024
6276.60 5107
6277.35 5205
6278.10 5043
6278.84 5109
6279.59 5131
6280.34 4979
6281.09 5082
6281.83 5328
6282.58 5287
6283.33 5116
6284.08 5090
6284.83 4996
6285.57 4893
6286.32 4885
6287.07 4752
6287.82 4507
6288.57 4597
6289.32 4174
6290.06 4336
6290.81 4144
6291.56 4162
6292.31 4382
6293.06 4532
6293.81 4456
6294.56 4285
6295.30 4215
6296.05 4230
6296.80 4079
6297.55 4060
6298.30 4201
6299.05 4168
6299.80 4202
6300.55 3955
6301.30 3974
6302.05 4089
6302.79 4079
6303.54 3817
6304.29 3816
6305.04 3815
6305.79 3818
6306.54 3953
6307.29 4090
6308.04 3862
6308.79 3934
6309.54 3761
6310.29 3823
6311.04 3832
6311.79 3778
6312.54 3675
6313.29 3764
6314.04 3698
6314.79 3637
6315.54 3738
6316.29 3679
6317.04 3727
6317.79 3743
6318.54 3774
6319.29 3585
6320.04 3742
6320.79 3827
6321.54 3629
6322.29 3642
6323.04 3705
6323.79 3801
6324.54 3729
6325.29 3614
6326.04 3641
6326.79 3425
6327.54 3380
6328.29 3388
6329.04 3322
6329.79 3344
6330.55 3295
6331.30 3338
6332.05 3360
6332.80 3380
6333.55 3182
6334.30 3367
6335.05 3364
6335.80 3335
6336.55 3325
6337.30 3226
6338.06 3224
6338.81 3238
6339.56 3101
6340.31 3152
6341.06 3164
6341.81 3113
6342.56 3145
6343.32 3224
6344.07 3098
6344.82 2998
6345.57 3048
6346.32 3172
6347.07 3206
6347.83 3360
6348.58 3194
6349.33 3227
6350.08 3093
6350.83 3138
6351.59 3280
6352.34 3168
6353.09 3231
6353.84 3156
6354.60 3184
6355.35 3285
6356.10 3380
6356.85 3218
6357.61 3252
6358.36 3254
6359.11 3209
6359.86 3448
6360.62 3256
6361.37 3157
6362.12 3248
6362.87 3344
6363.63 3206
6364.38 3185
6365.13 3178
6365.88 3188
6366.64 3028
6367.39 3011
6368.14 3032
6368.90 3097
6369.65 3125
6370.40 3208
6371.16 3131
6371.91 3073
6372.66 3251
6373.42 3100
6374.17 3213
6374.92 3139
6375.68 3196
6376.43 3378
6377.18 3155
6377.94 2967
6378.69 3100
6379.45 3231
6380.20 3099
6380.95 3129
6381.71 3046
6382.46 2977
6383.21 3102
6383.97 3179
6384.72 3043
6385.48 3246
6386.23 3072
6386.98 3006
6387.74 3070
6388.49 2984
6389.25 3087
6390.00 3147
6390.76 3016
6391.51 3131
6392.27 3010
6393.02 3109
6393.77 2940
6394.53 2994
6395.28 3030
6396.04 3060
6396.79 3165
6397.55 3258
6398.30 3142
6399.06 2929
6399.81 3033
6400.57 3118
6401.32 3056
6402.08 3041
6402.83 3017
6403.59 2877
6404.34 2854
6405.10 3027
6405.85 2967
6406.61 2873
6407.36 2815
6408.12 2812
6408.88 3015
6409.63 3079
6410.39 2966
6411.14 2955
6411.90 3006
6412.65 2908
6413.41 2791
6414.16 2952
6414.92 3037
6415.68 3073
6416.43 3066
6417.19 2925
6417.94 2937
6418.70 2901
6419.46 2879
6420.21 2830
6420.97 2950
6421.73 2974
6422.48 2886
6423.24 2950
6423.99 3101
6424.75 3042
6425.51 2988
6426.26 2865
6427.02 2858
6427.78 2984
6428.53 3002
6429.29 3031
6430.05 3164
6430.80 3203
6431.56 3050
6432.32 3078
6433.07 3055
6433.83 2831
6434.59 2914
6435.34 3018
6436.10 2993
6436.86 3203
6437.62 3226
6438.37 3101
6439.13 3023
6439.89 3099
6440.65 3122
6441.40 3194
6442.16 3029
6442.92 2994
6443.68 3004
6444.43 3149
6445.19 3145
6445.95 3261
6446.71 3154
6447.46 3068
6448.22 3087
6448.98 3164
6449.74 3134
6450.49 3232
6451.25 3299
6452.01 3262
6452.77 3262
6453.53 3210
6454.29 3185
6455.04 3214
6455.80 3253
6456.56 3286
6457.32 3251
6458.08 3180
6458.84 3215
6459.59 3151
6460.35 3374
6461.11 3454
6461.87 3356
6462.63 3533
6463.39 3561
6464.15 3352
6464.90 3403
6465.66 3530
6466.42 3546
6467.18 3532
6467.94 3502
6468.70 3590
6469.46 3607
6470.22 3676
6470.98 3714
6471.73 3672
6472.49 3652
6473.25 3832
6474.01 3813
6474.77 3716
6475.53 3956
6476.29 3858
6477.05 3715
6477.81 3847
6478.57 3953
6479.33 3871
6480.09 3873
6480.85 3813
6481.61 3906
6482.37 4084
6483.13 4092
6483.89 4132
6484.65 4164
6485.41 4193
6486.17 4183
6486.93 4157
6487.69 4135
6488.45 4284
6489.21 4414
6489.97 4263
6490.73 4217
6491.49 4380
6492.25 4354
6493.01 4426
6493.77 4497
6494.53 4602
6495.29 4745
6496.05 5010
6496.81 5105
6497.57 5141
6498.33 5244
6499.10 5399
6499.86 5614
6500.62 5604
6501.38 5348
6502.14 5418
6502.90 5597
6503.66 5629
6504.42 5412
6505.18 5282
6505.94 5371
6506.71 5531
6507.47 5546
6508.23 5559
6508.99 5748
6509.75 5811
6510.51 5953
6511.27 6105
6512.04 6174
6512.80 6154
6513.56 6218
6514.32 6265
6515.08 6390
6515.84 6442
6516.61 6412
6517.37 6588
6518.13 6854
6518.89 6556
6519.65 6526
6520.42 6648
6521.18 6609
6521.94 6639
6522.70 6626
6523.46 6770
6524.23 6964
6524.99 7013
6525.75 7246
6526.51 7445
6527.28 7616
6528.04 7875
6528.80 8108
6529.56 8233
6530.33 8284
6531.09 8364
6531.85 8438
6532.61 8527
6533.38 8101
6534.14 8140
6534.90 8301
6535.67 8480
6536.43 9108
6537.19 9925
6537.95 11697
6538.72 13160
6539.48 15688
6540.24 18078
6541.01 20065
6541.77 21575
6542.53 21964
6543.30 21239
6544.06 20281
6544.82 19090
6545.59 16773
6546.35 14388
6547.11 12086
6547.88 10341
6548.64 8873
6549.41 7908
6550.17 7026
6550.93 6439
6551.70 6072
6552.46 5747
6553.22 5834
6553.99 5818
6554.75 5546
6555.52 5601
6556.28 5499
6557.05 5523
6557.81 5624
6558.57 5641
6559.34 5478
6560.10 5378
6560.87 5302
6561.63 5148
6562.40 4956
6563.16 5060
6563.92 5001
6564.69 5220
6565.45 5291
6566.22 5364
6566.98 5506
6567.75 5669
6568.51 5570
6569.28 5970
6570.04 5966
6570.81 5790
6571.57 5866
6572.34 5911
6573.10 5967
6573.87 5851
6574.63 5924
6575.40 5930
6576.16 6042
6576.93 6155
6577.69 6107
6578.46 6341
6579.23 6768
6579.99 6718
6580.76 6654
6581.52 6802
6582.29 6967
6583.05 7080
6583.82 6768
6584.59 6797
6585.35 6801
6586.12 6970
6586.88 6627
6587.65 6511
6588.41 6473
6589.18 6346
6589.95 6366
6590.71 6175
6591.48 5932
6592.25 5911
6593.01 6104
6593.78 6160
6594.54 6333
6595.31 6419
6596.08 6709
6596.84 6848
6597.61 6776
6598.38 6999
6599.14 7008
6599.91 7142
6600.68 7337
6601.44 7238
6602.21 6739
6602.98 6514
6603.74 6537
6604.51 6217
6605.28 5962
6606.05 5986
6606.81 5811
6607.58 5622
6608.35 5568
6609.11 5403
6609.88 5154
6610.65 5220
6611.42 5299
6612.18 5165
6612.95 5075
6613.72 5101
6614.49 5026
6615.25 5202
6616.02 5018
6616.79 4862
6617.56 4863
6618.32 4853
6619.09 4712
6619.86 4746
6620.63 4615
6621.40 4811
6622.16 4764
6622.93 4530
6623.70 4547
6624.47 4718
6625.24 4679
6626.00 4642
6626.77 4590
6627.54 4699
6628.31 4682
6629.08 4654
6629.85 4431
6630.61 4639
6631.38 4503
6632.15 4449
6632.92 4524
6633.69 4473
6634.46 4403
6635.23 4330
6635.99 4567
6636.76 4594
6637.53 4890
6638.30 5041
6639.07 5555
6639.84 5393
6640.61 5255
6641.38 5261
6642.15 5311
6642.92 5117
6643.68 4844
6644.45 4692
6645.22 4313
6645.99 4400
6646.76 4198
6647.53 4211
6648.30 4065
6649.07 4133
6649.84 4048
6650.61 4006
6651.38 4026
6652.15 3967
6652.92 4071
6653.69 3920
6654.46 4138
6655.23 4185
6656.00 4128
6656.77 4017
6657.54 3952
6658.31 3972
6659.08 3967
6659.85 3954
6660.62 3986
6661.39 3854
6662.16 3870
6662.93 3812
6663.70 3629
6664.47 3597
6665.24 3509
6666.01 3567
6666.78 3634
6667.55 3590
6668.32 3559
6669.09 3550
6669.86 3622
6670.64 3618
6671.41 3654
6672.18 3693
6672.95 3720
6673.72 3654
6674.49 3458
6675.26 3711
6676.03 3726
6676.80 3700
6677.57 3563
6678.35 3691
6679.12 3646
6679.89 3696
6680.66 3626
6681.43 3540
6682.20 3576
6682.97 3571
6683.75 3558
6684.52 3655
6685.29 3696
6686.06 3599
6686.83 3668
6687.60 3893
6688.38 3887
6689.15 4056
6689.92 3886
6690.69 3874
6691.46 4049
6692.24 3797
6693.01 3739
6693.78 3633
6694.55 3670
6695.32 3670
6696.10 3417
6696.87 3357
6697.64 3329
6698.41 3440
6699.19 3320
6699.96 3289
6700.73 3385
6701.50 3436
6702.28 3366
6703.05 3323
6703.82 3314
6704.59 3220
6705.37 3245
6706.14 3270
6706.91 3333
6707.69 3343
6708.46 3441
6709.23 3376
6710.00 3316
6710.78 3412
6711.55 3351
6712.32 3190
6713.10 3075
6713.87 3114
6714.64 3179
6715.42 3130
6716.19 3179
6716.96 3089
6717.74 3128
6718.51 3007
6719.28 3092
6720.06 3131
6720.83 3051
6721.61 2930
6722.38 3036
6723.15 2996
6723.93 2979
6724.70 2829
6725.47 2842
6726.25 3015
6727.02 2992
6727.80 2986
6728.57 2717
6729.35 2916
6730.12 2922
6730.89 2871
6731.67 2931
6732.44 2940
6733.22 2923
6733.99 2836
6734.77 2943
6735.54 2925
6736.31 2889
6737.09 3030
6737.86 2953
6738.64 2811
6739.41 2952
6740.19 2962
6740.96 2895
6741.74 3104
6742.51 2923
6743.29 2958
6744.06 2903
6744.84 2928
6745.61 2976
6746.39 3016
6747.16 3049
6747.94 2940
6748.71 2908
6749.49 2943
6750.26 2980
6751.04 2943
6751.82 2894
6752.59 3119
6753.37 3160
6754.14 3304
6754.92 3181
6755.69 3165
6756.47 3200
6757.25 3293
6758.02 3166
6758.80 3227
6759.57 3203
6760.35 3014
6761.12 2763
6761.90 2771
6762.68 2975
6763.45 2860
6764.23 2726
6765.01 2779
6765.78 2843
6766.56 2853
6767.33 2857
6768.11 2809
6768.89 2987
6769.66 3057
6770.44 2955
6771.22 3025
6771.99 2828
6772.77 2820
6773.55 3068
6774.32 2890
6775.10 2781
6775.88 2768
6776.65 2839
6777.43 2956
6778.21 2694
6778.99 2646
6779.76 2846
6780.54 2896
6781.32 2811
6782.09 2851
6782.87 3026
6783.65 3018
6784.43 3058
6785.20 3016
6785.98 2958
6786.76 2898
6787.54 3041
6788.31 3157
6789.09 3130
6789.87 2883
6790.65 2890
6791.42 2801
6792.20 2725
6792.98 2805
6793.76 2790
6794.54 2786
6795.31 2661
6796.09 2662
6796.87 2701
6797.65 2753
6798.43 2809
6799.20 2720
6799.98 2735
6800.76 2709
6801.54 2664
6802.32 2763
6803.10 2634
6803.87 2736
6804.65 2641
6805.43 2631
6806.21 2761
6806.99 2908
6807.77 2846
6808.55 2754
6809.32 2870
6810.10 2843
6810.88 2803
6811.66 2747
6812.44 2735
6813.22 2827
6814.00 2939
6814.78 2827
6815.56 2750
6816.34 2651
6817.11 2780
6817.89 2812
6818.67 2769
6819.45 2699
6820.23 2719
6821.01 2840
6821.79 2809
6822.57 2853
6823.35 2956
6824.13 2914
6824.91 2872
6825.69 2729
6826.47 2825
6827.25 2777
6828.03 2782
6828.81 2926
6829.59 2951
6830.37 2949
6831.15 2873
6831.93 2889
6832.71 2960
6833.49 2926
6834.27 2822
6835.05 2736
6835.83 2799
6836.61 2866
6837.39 2986
6838.17 3000
6838.95 2881
6839.73 2801
6840.51 2861
6841.29 3031
6842.07 2837
6842.85 2834
6843.63 2939
6844.42 2991
6845.20 3037
6845.98 3017
6846.76 2979
6847.54 2955
6848.32 2864
6849.10 2980
6849.88 3094
6850.66 2929
6851.44 3127
6852.23 3275
6853.01 3671
6853.79 3783
6854.57 3846
6855.35 4259
6856.13 4522
6856.91 4556
6857.70 4393
6858.48 4456
6859.26 4232
6860.04 3957
6860.82 3830
6861.60 3585
6862.39 3488
6863.17 3076
6863.95 3201
6864.73 3307
6865.51 3293
6866.30 3222
6867.08 3303
6867.86 3271
6868.64 3128
6869.42 3350
6870.21 3484
6870.99 3587
6871.77 3786
6872.55 3959
6873.34 3881
6874.12 3994
6874.90 3893
6875.68 3569
6876.47 3516
6877.25 3333
6878.03 3274
6878.81 3317
6879.60 3402
6880.38 3469
6881.16 3450
6881.95 3432
6882.73 3249
6883.51 3431
6884.29 3509
6885.08 3719
6885.86 3795
6886.64 3656
6887.43 3606
6888.21 3736
6888.99 3786
6889.78 3773
6890.56 4027
6891.34 4214
6892.13 4536
6892.91 4679
6893.69 4718
6894.48 4696
6895.26 4420
6896.05 4292
6896.83 4302
6897.61 3998
6898.40 3936
6899.18 3748
6899.97 3878
6900.75 3906
6901.53 3778
6902.32 3762
6903.10 3889
6903.89 3863
6904.67 3806
6905.45 3857
6906.24 3826
6907.02 3866
6907.81 3727
6908.59 3649
6909.38 3894
6910.16 4043
6910.95 4056
6911.73 3921
6912.51 3900
6913.30 3879
6914.08 3836
6914.87 3866
6915.65 3649
6916.44 3637
6917.22 3651
6918.01 3737
6918.79 3889
6919.58 3710
6920.36 3814
6921.15 4029
6921.93 3905
6922.72 3718
6923.50 3763
6924.29 3735
6925.08 3899
6925.86 3915
6926.65 4033
6927.43 3965
6928.22 3951
6929.00 4053
6929.79 4066
6930.57 3909
6931.36 3925
6932.15 3998
6932.93 4109
6933.72 4140
6934.50 4154
6935.29 4232
6936.08 4239
6936.86 4292
6937.65 4408
6938.43 4433
6939.22 4346
6940.01 4378
6940.79 4376
6941.58 4435
6942.37 4460
6943.15 4436
6943.94 4695
6944.72 4387
6945.51 4554
6946.30 4746
6947.08 4811
6947.87 4797
6948.66 5130
6949.44 5129
6950.23 4973
6951.02 4991
6951.80 5131
6952.59 5128
6953.38 5188
6954.17 5154
6954.95 5072
6955.74 5272
6956.53 5137
6957.31 5135
6958.10 5060
6958.89 5354
6959.68 5510
6960.46 5355
6961.25 5340
6962.04 5463
6962.83 5818
6963.61 5993
6964.40 5818
6965.19 5713
6965.98 5765
6966.76 5735
6967.55 5721
6968.34 5657
6969.13 5561
6969.92 5672
6970.70 5829
6971.49 5889
6972.28 6022
6973.07 6102
6973.86 6147
6974.64 6238
6975.43 6145
6976.22 6379
6977.01 6638
6977.80 6461
6978.59 6333
6979.37 6469
6980.16 6706
6980.95 6668
6981.74 6489
6982.53 6635
6983.32 6569
6984.11 6846
6984.90 7328
6985.68 7757
6986.47 8309
6987.26 8984
6988.05 10257
6988.84 11172
6989.63 12722
6990.42 14161
6991.21 14586
6992.00 15150
6992.79 15053
6993.57 14282
6994.36 13406
6995.15 12115
6995.94 10973
6996.73 9682
6997.52 8779
6998.31 8349
6999.10 8214
6999.89 8284
7000.68 8472
7001.47 9076
7002.26 10139
7003.05 11481
7003.84 12758
7004.63 13964
7005.42 14991
7006.21 15086
7007.00 14971
7007.79 13803
7008.58 12834
7009.37 11877
7010.16 10345
7010.95 8935
7011.74 7825
7012.53 7060
7013.32 6292
7014.11 5941
7014.90 5748
7015.69 5852
7016.48 5902
7017.27 5951
7018.06 6141
7018.85 6181
7019.65 6219
7020.44 6262
7021.23 6470
7022.02 6187
7022.81 6044
7023.60 5778
7024.39 5665
7025.18 5605
7025.97 5314
7026.76 5136
7027.56 5021
7028.35 4980
7029.14 5077
7029.93 5128
7030.72 5139
7031.51 5208
7032.30 5155
7033.09 5038
7033.89 4989
7034.68 5009
7035.47 4940
7036.26 4813
7037.05 4679
7037.84 4506
7038.64 4513
7039.43 4477
7040.22 4629
7041.01 4722
7041.80 4672
7042.60 4960
7043.39 5075
7044.18 4938
7044.97 5001
7045.76 5008
7046.56 5025
7047.35 5028
7048.14 4943
7048.93 4746
7049.73 4631
7050.52 4618
7051.31 4603
7052.10 4508
7052.90 4437
7053.69 4662
7054.48 4948
7055.27 4746
7056.07 4827
7056.86 4980
7057.65 5044
7058.45 4826
7059.24 4840
7060.03 4658
7060.83 4451
7061.62 4438
7062.41 4460
7063.20 4304
7064.00 4314
7064.79 4365
7065.58 4245
7066.38 4343
7067.17 4250
7067.96 4347
7068.76 4292
7069.55 4148
7070.35 4242
7071.14 4260
7071.93 4028
7072.73 4157
7073.52 4299
7074.31 4257
7075.11 4071
7075.90 4242
7076.70 4174
7077.49 4027
7078.28 4198
7079.08 4253
7079.87 4045
7080.67 3943
7081.46 4017
7082.25 3904
7083.05 3788
7083.84 3859
7084.64 3897
7085.43 3898
7086.23 3832
7087.02 3902
7087.82 3870
7088.61 4098
7089.41 4187
7090.20 4532
7090.99 4650
7091.79 5002
7092.58 5387
7093.38 5678
7094.17 5504
7094.97 5657
7095.76 5442
7096.56 5210
7097.35 4764
7098.15 4436
7098.94 4012
7099.74 3901
7100.54 3749
7101.33 3498
7102.13 3440
7102.92 3255
7103.72 3184
7104.51 3132
7105.31 3207
7106.10 3217
7106.90 3290
7107.70 3304
7108.49 3439
7109.29 3242
7110.08 3165
7110.88 3331
7111.67 3165
7112.47 3097
7113.27 3042
7114.06 2985
7114.86 2876
7115.65 2823
7116.45 2855
7117.25 2933
7118.04 2802
7118.84 2855
7119.64 2986
7120.43 2948
7121.23 3068
7122.03 2946
7122.82 2954
7123.62 2977
7124.41 2929
7125.21 2916
7126.01 2862
7126.81 2864
7127.60 2878
7128.40 2892
7129.20 2979
7129.99 2880
7130.79 2869
7131.59 2955
7132.38 2867
7133.18 2877
7133.98 3035
7134.78 2802
7135.57 2930
7136.37 3150
7137.17 2990
7137.96 2958
7138.76 2875
7139.56 2768
7140.36 2791
7141.15 2766
7141.95 2737
7142.75 2770
7143.55 2873
7144.35 2932
7145.14 2914
7145.94 2882
7146.74 2880
7147.54 2981
7148.33 2959
7149.13 3103
7149.93 2870
7150.73 2845
7151.53 2863
7152.33 2909
7153.12 2937
7153.92 2942
7154.72 2826
7155.52 2807
7156.32 2809
7157.12 2893
7157.91 2746
7158.71 2771
7159.51 2774
7160.31 2796
7161.11 2760
7161.91 2744
7162.71 2702
7163.50 2728
7164.30 2714
7165.10 2568
7165.90 2580
7166.70 2756
7167.50 2744
7168.30 2610
7169.10 2468
7169.90 2633
7170.70 2647
7171.50 2588
7172.29 2677
7173.09 2549
7173.89 2518
7174.69 2441
7175.49 2576
7176.29 2606
7177.09 2648
7177.89 2522
7178.69 2468
7179.49 2507
7180.29 2477
7181.09 2660
7181.89 2397
7182.69 2416
7183.49 2395
7184.29 2371
7185.09 2473
7185.89 2581
7186.69 2541
7187.49 2696
7188.29 2556
7189.09 2586
7189.89 2579
7190.69 2547
7191.49 2570
7192.29 2566
7193.09 2465
7193.89 2444
7194.69 2390
7195.49 2259
7196.29 2376
7197.10 2387
7197.90 2260
7198.70 2228
7199.50 2393
7200.30 2339
7201.10 2291
7201.90 2296
7202.70 2462
7203.50 2412
7204.30 2382
7205.11 2377
7205.91 2434
7206.71 2458
7207.51 2325
7208.31 2407
7209.11 2303
7209.91 2300
7210.71 2266
7211.52 2277
7212.32 2300
7213.12 2340
7213.92 2326
7214.72 2278
7215.52 2332
7216.33 2390
7217.13 2271
7217.93 2274
7218.73 2396
7219.53 2475
7220.34 2274
7221.14 2355
7221.94 2329
7222.74 2267
7223.54 2266
7224.35 2186
7225.15 2150
7225.95 2231
7226.75 2344
7227.56 2303
7228.36 2277
7229.16 2151
7229.96 2275
7230.77 2329
7231.57 2262
7232.37 2307
7233.17 2250
7233.98 2309
7234.78 2261
7235.58 2278
7236.38 2357
7237.19 2207
7237.99 2252
7238.79 2226
7239.60 2272
7240.40 2336
7241.20 2359
7242.01 2421
7242.81 2366
7243.61 2478
7244.42 2619
7245.22 2516
7246.02 2479
7246.83 2491
7247.63 2679
7248.43 2516
7249.24 2519
7250.04 2629
7250.84 2453
7251.65 2362
7252.45 2290
7253.26 2420
7254.06 2554
7254.86 2355
7255.67 2347
7256.47 2292
7257.28 2448
7258.08 2525
7258.88 2618
7259.69 2578
7260.49 2554
7261.30 2547
7262.10 2490
7262.90 2411
7263.71 2498
7264.51 2600
7265.32 2569
7266.12 2577
7266.93 2496
7267.73 2587
7268.54 2612
7269.34 2575
7270.15 2655
7270.95 2870
7271.76 2916
7272.56 2790
7273.37 2744
7274.17 2719
7274.98 2832
7275.78 2978
7276.59 2861
7277.39 2896
7278.20 3054
7279.00 3090
7279.81 3010
7280.61 3005
7281.42 3056
7282.22 3107
7283.03 3114
7283.83 3241
7284.64 3259
7285.45 3223
7286.25 3402
7287.06 3742
7287.86 4084
7288.67 4518
7289.47 4835
7290.28 5180
7291.09 5400
7291.89 5223
7292.70 5035
7293.50 4698
7294.31 4258
7295.12 4014
7295.92 3620
7296.73 3411
7297.53 3325
7298.34 3189
7299.15 3047
7299.95 3125
7300.76 3074
7301.57 3068
7302.37 3018
7303.18 3050
7303.99 3135
7304.79 3131
7305.60 3103
7306.41 2916
7307.21 3064
7308.02 3180
7308.83 3146
7309.63 3159
7310.44 3309
7311.25 3287
7312.06 3288
7312.86 3511
7313.67 3681
7314.48 3725
7315.28 3797
7316.09 4015
7316.90 4005
7317.71 3997
7318.51 4014
7319.32 3995
7320.13 3918
7320.94 3858
7321.74 3839
7322.55 4010
7323.36 3984
7324.17 4304
7324.97 4512
7325.78 4647
7326.59 4959
7327.40 4572
7328.21 4618
7329.01 4509
7329.82 4483
7330.63 4214
7331.44 4073
7332.25 3733
7333.06 3515
7333.86 3352
7334.67 3120
7335.48 3112
7336.29 3039
7337.10 3059
7337.91 3260
7338.71 3105
7339.52 3134
7340.33 3302
7341.14 3208
7341.95 3300
7342.76 3276
7343.57 3443
7344.38 3378
7345.18 3302
7345.99 3342
7346.80 3258
7347.61 3352
7348.42 3439
7349.23 3381
7350.04 3345
7350.85 3297
7351.66 3268
7352.47 3357
7353.28 3271
7354.09 3189
7354.89 3308
7355.70 3245
7356.51 3028
7357.32 3057
7358.13 2975
7358.94 2981
7359.75 2898
7360.56 3077
7361.37 2967
7362.18 2909
7362.99 3034
7363.80 2991
7364.61 3062
7365.42 3032
7366.23 3163
7367.04 3101
7367.85 3104
7368.66 3035
7369.47 3208
7370.28 3367
7371.09 3225
7371.90 3134
7372.71 3319
7373.52 3219
7374.33 3128
7375.15 3187
7375.96 3158
7376.77 3056
7377.58 3006
7378.39 3159
7379.20 3134
7380.01 3160
7380.82 3305
7381.63 3350
7382.44 3383
7383.25 3473
7384.06 3586
7384.88 3776
7385.69 4008
7386.50 4099
7387.31 4174
7388.12 4071
7388.93 4048
7389.74 3940
7390.55 3694
7391.37 3496
7392.18 3356
7392.99 3344
7393.80 3292
7394.61 3140
7395.42 3066
7396.24 2949
7397.05 2966
7397.86 3122
7398.67 3099
7399.48 3186
7400.30 3264
7401.11 3238
7401.92 3201
7402.73 3379
7403.54 3641
7404.36 3615
7405.17 3701
7405.98 3781
7406.79 3746
7407.60 3698
7408.42 3703
7409.23 3606
7410.04 3591
7410.85 3447
7411.67 3240
7412.48 3287
7413.29 3331
7414.11 3177
7414.92 3159
7415.73 3048
7416.54 3036
7417.36 2961
7418.17 2975
7418.98 2676
7419.80 2626
7420.61 2778
7421.42 2673
7422.23 2621
7423.05 2585
7423.86 2660
7424.67 2564
7425.49 2608
7426.30 2535
7427.11 2548
7427.93 2579
7428.74 2525
7429.56 2430
7430.37 2413
7431.18 2547
7432.00 2384
7432.81 2324
7433.62 2321
7434.44 2467
7435.25 2518
7436.07 2415
7436.88 2381
7437.69 2410
7438.51 2351
7439.32 2406
7440.14 2415
7440.95 2464
7441.76 2293
7442.58 2310
7443.39 2560
7444.21 2430
7445.02 2351
7445.84 2358
7446.65 2363
7447.46 2444
7448.28 2363
7449.09 2473
7449.91 2382
7450.72 2318
7451.54 2253
7452.35 2272
7453.17 2312
7453.98 2255
7454.80 2223
7455.61 2317
7456.43 2222
7457.24 2279
7458.06 2394
7458.87 2297
7459.69 2175
7460.50 2244
7461.32 2195
7462.13 2219
7462.95 2113
7463.77 2184
7464.58 2172
7465.40 2094
7466.21 2118
7467.03 2251
7467.84 2187
7468.66 2199
7469.47 2082
7470.29 2054
7471.11 2086
7471.92 2158
7472.74 2077
7473.55 2139
7474.37 2164
7475.19 2176
7476.00 2069
7476.82 2166
7477.63 2126
7478.45 2098
7479.27 2182
7480.08 2138
7480.90 2074
7481.72 2018
7482.53 2076
7483.35 1959
7484.17 1951
7484.98 1987
7485.80 1957
7486.62 1926
7487.43 1932
7488.25 1906
7489.07 2044
7489.88 2037
7490.70 2038
7491.52 1976
7492.33 1940
7493.15 2057
7493.97 2036
7494.78 1855
7495.60 1923
7496.42 1998
7497.24 1883
7498.05 1853
7498.87 1956
7499.69 1962
7500.51 1914
7501.32 1854
7502.14 1836
7502.96 1819
7503.78 1821
7504.59 1965
7505.41 1947
7506.23 1899
7507.05 1847
7507.86 1992
7508.68 1888
7509.50 1745
7510.32 1876
7511.14 1911
7511.95 1939
7512.77 1873
7513.59 1793
7514.41 1890
7515.23 1804
7516.05 1808
7516.86 1794
7517.68 1893
7518.50 1974
7519.32 1829
7520.14 1764
7520.96 1885
7521.78 1781
7522.59 1769
7523.41 1755
7524.23 1758
7525.05 1735
7525.87 1768
7526.69 1773
7527.51 1699
7528.33 1752
7529.14 1821
7529.96 1813
7530.78 1732
7531.60 1868
7532.42 1773
7533.24 1705
7534.06 1714
7534.88 1786
7535.70 1716
7536.52 1828
7537.34 1857
7538.16 1762
7538.98 1853
7539.80 1791
7540.62 1778
7541.44 1741
7542.25 1761
7543.07 1818
7543.89 1810
7544.71 1708
7545.53 1767
7546.35 1803
7547.17 1981
7547.99 1894
7548.81 1820
7549.63 1928
7550.45 1809
7551.27 1873
7552.09 1751
7552.92 1772
7553.74 1846
7554.56 1855
7555.38 1840
7556.20 1754
7557.02 1765
7557.84 1776
7558.66 1822
7559.48 1867
7560.30 1889
7561.12 1845
7561.94 1813
7562.76 1897
7563.58 1767
7564.40 1869
7565.23 1812
7566.05 1891
7566.87 1936
7567.69 1978
7568.51 1843
7569.33 1863
7570.15 1896
7570.97 1826
7571.79 1826
7572.62 1859
7573.44 1731
7574.26 1737
7575.08 1788
7575.90 1802
7576.72 1773
7577.55 1875
7578.37 1716
7579.19 1746
7580.01 1859
7580.83 1862
7581.65 1769
7582.48 1751
7583.30 1672
7584.12 1785
7584.94 1871
7585.76 1804
7586.59 1817
7587.41 1778
7588.23 1724
7589.05 1824
7589.88 1706
7590.70 1759
7591.52 1755
7592.34 1820
7593.16 1914
7593.99 1949
7594.81 1939
7595.63 1820
7596.46 1914
7597.28 1887
7598.10 1905
7598.92 1838
7599.75 1799
7600.57 1810
7601.39 1809
7602.22 1841
7603.04 1888
7603.86 1853
7604.68 1795
7605.51 1943
7606.33 1851
7607.15 1889
7607.98 1835
7608.80 1905
7609.62 1884
7610.45 1929
7611.27 1944
7612.09 1928
7612.92 2009
7613.74 1897
7614.57 1983
7615.39 1939
7616.21 1905
7617.04 1820
7617.86 1875
7618.68 1953
7619.51 1916
7620.33 1860
7621.16 1996
7621.98 2035
7622.80 2002
7623.63 2042
7624.45 1926
7625.28 1924
7626.10 1993
7626.93 1942
7627.75 1950
7628.57 1881
7629.40 1867
7630.22 1923
7631.05 1829
7631.87 1836
7632.70 1906
7633.52 1924
7634.35 1982
7635.17 1955
7636.00 1919
7636.82 2027
7637.65 2052
7638.47 2074
7639.30 2118
7640.12 2096
7640.95 1875
7641.77 1884
7642.60 1880
7643.42 1860
7644.25 1859
7645.07 1779
7645.90 1778
7646.72 1749
7647.55 1822
7648.37 1739
7649.20 1713
7650.02 1776
7650.85 1784
7651.68 1786
7652.50 1712
7653.33 1682
7654.15 1690
7654.98 1725
7655.81 1804
7656.63 1641
7657.46 1634
7658.28 1807
7659.11 1777
7659.94 1690
7660.76 1682
7661.59 1756
7662.41 1776
7663.24 1666
7664.07 1691
7664.89 1649
7665.72 1710
7666.55 1690
7667.37 1738
7668.20 1751
7669.03 1712
7669.85 1764
7670.68 1803
7671.51 1771
7672.33 1754
7673.16 1662
7673.99 1664
7674.81 1651
7675.64 1602
7676.47 1661
7677.29 1723
7678.12 1717
7678.95 1674
7679.78 1640
7680.60 1680
7681.43 1686
7682.26 1753
7683.08 1598
7683.91 1689
7684.74 1754
7685.57 1748
7686.39 1737
7687.22 1668
7688.05 1648
7688.88 1640
7689.70 1640
7690.53 1617
7691.36 1693
7692.19 1693
7693.02 1727
7693.84 1668
7694.67 1672
7695.50 1666
7696.33 1717
7697.16 1705
7697.98 1643
7698.81 1697
7699.64 1676
7700.47 1671
7701.30 1702
7702.13 1588
7702.95 1698
7703.78 1668
7704.61 1775
7705.44 1706
7706.27 1699
7707.10 1573
7707.93 1671
7708.75 1741
7709.58 1695
7710.41 1715
7711.24 1702
7712.07 1719
7712.90 1779
7713.73 1779
7714.56 1771
7715.39 1735
7716.22 1623
7717.04 1753
7717.87 1783
7718.70 1709
7719.53 1703
7720.36 1726
7721.19 1729
7722.02 1679
7722.85 1692
7723.68 1670
7724.51 1610
7725.34 1691
7726.17 1762
7727.00 1716
7727.83 1639
7728.66 1684
7729.49 1661
7730.32 1749
7731.15 1599
7731.98 1648
7732.81 1751
7733.64 1696
7734.47 1657
7735.30 1631
7736.13 1793
7736.96 1705
7737.79 1696
7738.62 1704
7739.45 1727
7740.28 1902
7741.11 1828
7741.94 1711
7742.77 1707
7743.60 1707
7744.43 1804
7745.26 1767
7746.09 1830
7746.93 1751
7747.76 1663
7748.59 1816
7749.42 1937
7750.25 1952
7751.08 2000
7751.91 2147
7752.74 2244
7753.57 2314
7754.40 2366
7755.24 2254
7756.07 2295
7756.90 2232
7757.73 2124
7758.56 2029
7759.39 1967
7760.22 1900
7761.06 2022
7761.89 1997
7762.72 1938
7763.55 1936
7764.38 1914
7765.21 1994
7766.05 1840
7766.88 1886
7767.71 2040
7768.54 2004
7769.37 1865
7770.21 1949
7771.04 1910
7771.87 1955
7772.70 1921
7773.53 1915
7774.37 1797
7775.20 1742
7776.03 1821
7776.86 1782
7777.70 1670
7778.53 1777
7779.36 1748
7780.19 1747
7781.03 1838
7781.86 1800
7782.69 1800
7783.52 1881
7784.36 1861
7785.19 1895
7786.02 1698
7786.86 1725
7787.69 1853
7788.52 1823
7789.36 1756
7790.19 1826
7791.02 1758
7791.85 1739
7792.69 1802
7793.52 1881
7794.35 1835
7795.19 1848
7796.02 1786
7796.86 1698
7797.69 1710
7798.52 1832
7799.36 1747
7800.19 1831
7801.02 1844
7801.86 1737
7802.69 1696
7803.52 1815
7804.36 1843
7805.19 1865
7806.03 1857
7806.86 1776
7807.69 1818
7808.53 1900
7809.36 1985
7810.20 1845
7811.03 1817
7811.87 1860
7812.70 1874
7813.53 1959
7814.37 1811
7815.20 1767
7816.04 1761
7816.87 1842
7817.71 1897
7818.54 1948
7819.38 2169
7820.21 2240
7821.05 2126
7821.88 2071
7822.72 2124
7823.55 2233
7824.39 2059
7825.22 2049
7826.06 2002
7826.89 2081
7827.73 2002
7828.56 2085
7829.40 2037
7830.23 1874
7831.07 1994
7831.90 2036
7832.74 2008
7833.57 2073
7834.41 2068
7835.24 1987
7836.08 1995
7836.91 2046
7837.75 2140
7838.59 2161
7839.42 2073
7840.26 2080
7841.09 2158
7841.93 2174
7842.77 2142
7843.60 1984
7844.44 2067
7845.27 2026
7846.11 2076
7846.95 1938
7847.78 2041
7848.62 2086
7849.45 2027
7850.29 1954
7851.13 1993
7851.96 1892
7852.80 1800
7853.64 1830
7854.47 1852
7855.31 1843
7856.15 1765
7856.98 1855
7857.82 2006
7858.66 2044
7859.49 1866
7860.33 1786
7861.17 1860
7862.00 1940
7862.84 1983
7863.68 1923
7864.52 1888
7865.35 1955
7866.19 1916
7867.03 1911
7867.86 1912
7868.70 1959
7869.54 1920
7870.38 1877
7871.21 1893
7872.05 1753
7872.89 1892
7873.73 1797
7874.56 1877
7875.40 1936
7876.24 1909
7877.08 1936
7877.92 1728
7878.75 1710
7879.59 1784
7880.43 1820
7881.27 1827
7882.10 1873
7882.94 1959
7883.78 1900
7884.62 2102
7885.46 1987
7886.30 1882
7887.13 1905
7887.97 1825
7888.81 1809
7889.65 1870
7890.49 1870
7891.33 1839
7892.16 1852
7893.00 1891
7893.84 1963
7894.68 2027
7895.52 2054
7896.36 1903
7897.20 2031
7898.04 1966
7898.88 2018
7899.71 1884
7900.55 1872
7901.39 1882
7902.23 1910
7903.07 1863
7903.91 1902
7904.75 2044
7905.59 2082
7906.43 1810
7907.27 1872
7908.11 1957
7908.95 1959
7909.79 1900
7910.62 1957
7911.46 1840
7912.30 1729
7913.14 1872
7913.98 1657
7914.82 1807
7915.66 1806
7916.50 1772
7917.34 1756
7918.18 1700
7919.02 1816
7919.86 1897
7920.70 1883
7921.54 1901
7922.38 1945
7923.22 1940
7924.06 1856
7924.90 1928
7925.74 1871
7926.58 1797
7927.43 1779
7928.27 1845
7929.11 1795
7929.95 1801
7930.79 1800
7931.63 1811
7932.47 1708
7933.31 1685
7934.15 1652
7934.99 1657
7935.83 1654
7936.67 1624
7937.51 1724
7938.36 1690
7939.20 1642
7940.04 1629
7940.88 1664
7941.72 1606
7942.56 1637
7943.40 1666
7944.24 1576
7945.09 1637
7945.93 1645
7946.77 1657
7947.61 1598
7948.45 1686
7949.29 1678
7950.13 1675
7950.98 1659
7951.82 1691
7952.66 1684
7953.50 1620
7954.34 1589
7955.19 1667
7956.03 1734
7956.87 1639
7957.71 1655
7958.55 1616
7959.40 1679
7960.24 1776
7961.08 1661
7961.92 1705
7962.76 1742
7963.61 1763
7964.45 1688
7965.29 1590
7966.13 1628
7966.98 1600
7967.82 1684
7968.66 1678
7969.50 1747
7970.35 1763
7971.19 1685
7972.03 1608
7972.88 1653
7973.72 1744
7974.56 1735
7975.40 1659
7976.25 1664
7977.09 1670
7977.93 1616
7978.78 1629
7979.62 1601
7980.46 1619
7981.31 1532
7982.15 1517
7982.99 1555
7983.84 1553
7984.68 1595
7985.52 1576
7986.37 1594
7987.21 1592
7988.06 1644
7988.90 1558
7989.74 1660
7990.59 1573
7991.43 1549
7992.27 1643
7993.12 1540
7993.96 1620
7994.81 1652
7995.65 1541
7996.49 1504
7997.34 1520
7998.18 1573
7999.03 1550
7999.87 1590
8000.72 1542
8001.56 1529
8002.40 1461
8003.25 1542
8004.09 1588
8004.94 1610
8005.78 1591
8006.63 1631
8007.47 1651
8008.32 1621
8009.16 1566
8010.01 1618
8010.85 1601
8011.70 1522
8012.54 1487
8013.39 1465
8014.23 1513
8015.08 1560
8015.92 1396
8016.77 1545
8017.61 1483
8018.46 1504
8019.30 1479
8020.15 1431
8020.99 1530
8021.84 1510
8022.68 1462
8023.53 1417
8024.38 1507
8025.22 1490
8026.07 1400
8026.91 1520
8027.76 1420
8028.60 1565
8029.45 1563
8030.30 1540
8031.14 1413
8031.99 1503
8032.83 1367
8033.68 1533
8034.53 1445
8035.37 1477
8036.22 1496
8037.06 1404
8037.91 1431
8038.76 1451
8039.60 1478
8040.45 1481
8041.30 1517
8042.14 1461
8042.99 1465
8043.84 1348
8044.68 1412
8045.53 1502
8046.38 1408
8047.22 1440
8048.07 1377
8048.92 1363
8049.76 1433
8050.61 1529
8051.46 1463
8052.30 1391
8053.15 1428
8054.00 1465
8054.85 1540
8055.69 1369
8056.54 1373
8057.39 1379
8058.24 1355
8059.08 1464
8059.93 1403
8060.78 1523
8061.63 1486
8062.47 1504
8063.32 1414
8064.17 1442
8065.02 1435
8065.86 1400
8066.71 1412
8067.56 1542
8068.41 1472
8069.26 1377
8070.10 1389
8070.95 1535
8071.80 1549
8072.65 1372
8073.50 1382
8074.34 1448
8075.19 1404
8076.04 1419
8076.89 1442
8077.74 1409
8078.59 1381
8079.43 1322
8080.28 1390
8081.13 1415
8081.98 1418
8082.83 1397
8083.68 1413
8084.53 1411
8085.37 1450
8086.22 1418
8087.07 1384
8087.92 1415
8088.77 1367
8089.62 1364
8090.47 1411
8091.32 1375
8092.17 1299
8093.02 1387
8093.87 1402
8094.71 1407
8095.56 1411
8096.41 1560
8097.26 1361
8098.11 1399
8098.96 1578
8099.81 1414
8100.66 1443
8101.51 1438
8102.36 1424
8103.21 1405
8104.06 1390
8104.91 1434
8105.76 1460
8106.61 1432
8107.46 1378
8108.31 1453
8109.16 1431
8110.01 1383
8110.86 1500
8111.71 1483
8112.56 1508
8113.41 1471
8114.26 1345
8115.11 1297
8115.96 1422
8116.81 1487
8117.66 1378
8118.51 1384
8119.36 1336
8120.21 1356
8121.06 1477
8121.92 1445
8122.77 1466
8123.62 1446
8124.47 1503
8125.32 1460
8126.17 1542
8127.02 1557
8127.87 1496
8128.72 1457
8129.57 1585
8130.43 1499
8131.28 1431
8132.13 1422
8132.98 1387
8133.83 1441
8134.68 1532
8135.53 1448
8136.38 1507
8137.24 1412
8138.09 1467
8138.94 1458
8139.79 1434
8140.64 1476
8141.49 1541
8142.35 1450
8143.20 1436
8144.05 1448
8144.90 1487
8145.75 1511
8146.61 1470
8147.46 1462
8148.31 1413
8149.16 1536
8150.01 1566
8150.87 1404
8151.72 1411
8152.57 1572
8153.42 1450
8154.28 1444
8155.13 1491
8155.98 1413
8156.83 1551
8157.69 1550
8158.54 1554
8159.39 1579
8160.24 1607
8161.10 1662
8161.95 1581
8162.80 1643
8163.66 1534
8164.51 1589
8165.36 1494
8166.21 1439
8167.07 1467
8167.92 1514
8168.77 1523
8169.63 1557
8170.48 1589
8171.33 1483
8172.19 1515
8173.04 1403
8173.89 1517
8174.75 1533
8175.60 1503
8176.46 1434
8177.31 1447
8178.16 1506
8179.02 1478
8179.87 1456
8180.72 1458
8181.58 1467
8182.43 1443
8183.29 1483
8184.14 1376
8184.99 1395
8185.85 1340
8186.70 1544
8187.56 1541
8188.41 1414
8189.26 1391
8190.12 1420
8190.97 1453
8191.83 1400
8192.68 1423
8193.54 1369
8194.39 1381
8195.25 1380
8196.10 1330
8196.95 1380
8197.81 1361
8198.66 1409
8199.52 1438
8200.37 1486
8201.23 1431
8202.08 1463
8202.94 1407
8203.79 1402
8204.65 1359
8205.50 1466
8206.36 1536
8207.21 1419
8208.07 1460
8208.92 1459
8209.78 1473
8210.64 1519
8211.49 1397
8212.35 1423
8213.20 1496
8214.06 1478
8214.91 1527
8215.77 1504
8216.62 1443
8217.48 1539
8218.34 1486
8219.19 1515
8220.05 1508
8220.90 1503
8221.76 1443
8222.61 1408
8223.47 1450
8224.33 1571
8225.18 1647
8226.04 1648
8226.90 1802
8227.75 1798
8228.61 1732
8229.46 1781
8230.32 1798
8231.18 1709
8232.03 1717
8232.89 1677
8233.75 1655
8234.60 1453
8235.46 1430
8236.32 1453
8237.17 1462
8238.03 1510
8238.89 1439
8239.74 1454
8240.60 1427
8241.46 1407
8242.32 1393
8243.17 1357
8244.03 1382
8244.89 1440
8245.74 1404
8246.60 1367
8247.46 1394
8248.32 1382
8249.17 1451
8250.03 1436
8250.89 1515
8251.75 1426
8252.60 1419
8253.46 1468
8254.32 1496
8255.18 1439
8256.03 1419
8256.89 1452
8257.75 1569
8258.61 1500
8259.47 1457
8260.32 1470
8261.18 1409
8262.04 1389
8262.90 1490
8263.76 1459
8264.61 1462
8265.47 1342
8266.33 1360
8267.19 1470
8268.05 1425
8268.91 1429
8269.76 1380
8270.62 1393
8271.48 1364
8272.34 1437
8273.20 1340
8274.06 1406
8274.92 1386
8275.77 1334
8276.63 1430
8277.49 1359
8278.35 1423
8279.21 1400
8280.07 1370
8280.93 1411
8281.79 1475
8282.65 1457
8283.51 1399
8284.36 1457
8285.22 1347
8286.08 1331
8286.94 1372
8287.80 1503
8288.66 1674
8289.52 1398
8290.38 1453
8291.24 1421
8292.10 1489
8292.96 1499
8293.82 1427
8294.68 1435
8295.54 1465
8296.40 1396
8297.26 1435
8298.12 1550
8298.98 1438
8299.84 1432
8300.70 1470
8301.56 1415
8302.42 1447
8303.28 1452
8304.14 1453
8305.00 1360
8305.86 1450
8306.72 1520
8307.58 1425
8308.44 1513
8309.30 1446
8310.16 1388
8311.02 1468
8311.88 1498
8312.74 1547
8313.60 1431
8314.46 1405
8315.33 1421
8316.19 1502
8317.05 1460
8317.91 1401
8318.77 1363
8319.63 1433
8320.49 1565
8321.35 1480
8322.21 1514
8323.08 1621
8323.94 1585
8324.80 1511
8325.66 1501
8326.52 1457
8327.38 1466
8328.24 1507
8329.10 1606
8329.97 1602
8330.83 1514
8331.69 1537
8332.55 1600
8333.41 1507
8334.28 1495
8335.14 1529
8336.00 1452
8336.86 1441
8337.72 1478
8338.58 1515
8339.45 1543
8340.31 1476
8341.17 1459
8342.03 1476
8342.90 1496
8343.76 1585
8344.62 1489
8345.48 1437
8346.35 1445
8347.21 1579
8348.07 1507
8348.93 1521
8349.80 1629
8350.66 1704
8351.52 1653
8352.38 1501
8353.25 1540
8354.11 1504
8354.97 1492
8355.83 1497
8356.70 1544
8357.56 1562
8358.42 1548
8359.29 1544
8360.15 1539
8361.01 1591
8361.88 1572
8362.74 1579
8363.60 1636
8364.47 1660
8365.33 1550
8366.19 1577
8367.06 1649
8367.92 1590
8368.78 1512
8369.65 1542
8370.51 1596
8371.38 1680
8372.24 1568
8373.10 1567
8373.97 1569
8374.83 1557
8375.69 1663
8376.56 1594
8377.42 1626
8378.29 1634
8379.15 1618
8380.01 1633
8380.88 1623
8381.74 1634
8382.61 1639
8383.47 1684
8384.34 1614
8385.20 1711
8386.07 1583
8386.93 1630
8387.79 1679
8388.66 1627
8389.52 1669
8390.39 1716
8391.25 1754
8392.12 1723
8392.98 1752
8393.85 1823
8394.71 1855
8395.58 1871
8396.44 1838
8397.31 1877
8398.17 1709
8399.04 1810
8399.90 1804
8400.77 1717
8401.63 1684
8402.50 1768
8403.36 1787
8404.23 1826
8405.10 1755
8405.96 1717
8406.83 1843
8407.69 2025
8408.56 2055
8409.42 1905
8410.29 1815
8411.15 1891
8412.02 1967
8412.89 2062
8413.75 1989
8414.62 1933
8415.48 1980
8416.35 2002
8417.22 1983
8418.08 2073
8418.95 2038
8419.82 2025
8420.68 2123
8421.55 2092
8422.41 2065
8423.28 2066
8424.15 2249
8425.01 2126
8425.88 2112
8426.75 2080
8427.61 2121
8428.48 2133
8429.35 2171
8430.21 2277
8431.08 2298
8431.95 2253
8432.81 2331
8433.68 2365
8434.55 2436
8435.41 2451
8436.28 2395
8437.15 2423
8438.02 2409
8438.88 2473
8439.75 2530
8440.62 2489
8441.49 2505
8442.35 2416
8443.22 2557
8444.09 2622
8444.96 2551
8445.82 2605
8446.69 2705
8447.56 2990
8448.43 2880
8449.29 2926
8450.16 2977
8451.03 2781
8451.90 2926
8452.77 2906
8453.63 2908
8454.50 2857
8455.37 2967
8456.24 2959
8457.11 3049
8457.97 3262
8458.84 3354
8459.71 3637
8460.58 3834
8461.45 4231
8462.32 4637
8463.18 4725
8464.05 4734
8464.92 4554
8465.79 4508
8466.66 4170
8467.53 3792
8468.40 3565
8469.26 3485
8470.13 3299
8471.00 3359
8471.87 3534
8472.74 3952
8473.61 4584
8474.48 5434
8475.35 6290
8476.22 6831
8477.09 7279
8477.95 7428
8478.82 7133
8479.69 6489
8480.56 5711
8481.43 4914
8482.30 4332
8483.17 3756
8484.04 3427
8484.91 3099
8485.78 2840
8486.65 2651
8487.52 2701
8488.39 2652
8489.26 2603
8490.13 2519
8491.00 2392
8491.87 2439
8492.74 2465
8493.61 2604
8494.48 2465
8495.35 2471
8496.22 2480
8497.09 2513
8497.96 2412
8498.83 2339
8499.70 2471
8500.57 2550
8501.44 2437
8502.31 2371
8503.18 2601
8504.05 2668
8504.92 2521
8505.79 2516
8506.66 2487
8507.53 2525
8508.41 2456
8509.28 2339
8510.15 2454
8511.02 2529
8511.89 2622
8512.76 2592
8513.63 2618
8514.50 2820
8515.37 2876
8516.24 2770
8517.12 2768
8517.99 2688
8518.86 2728
8519.73 2580
8520.60 2620
8521.47 2599
8522.34 2579
8523.22 2520
8524.09 2493
8524.96 2521
8525.83 2491
8526.70 2354
8527.57 2485
8528.45 2597
8529.32 2508
8530.19 2540
8531.06 2605
8531.93 2570
8532.81 2619
8533.68 2668
8534.55 2622
8535.42 2656
8536.29 2673
8537.17 2700
8538.04 2654
8538.91 2664
8539.78 2845
8540.66 2860
8541.53 2730
8542.40 2631
8543.27 2663
8544.15 2677
8545.02 2754
8545.89 2742
8546.76 2638
8547.64 2642
8548.51 2708
8549.38 2626
8550.26 2543
8551.13 2686
8552.00 2605
8552.87 2596
8553.75 2477
8554.62 2489
8555.49 2644
8556.37 2607
8557.24 2647
8558.11 2840
8558.99 2824
8559.86 2991
8560.73 3121
8561.61 3056
8562.48 3081
8563.36 2854
8564.23 2760
8565.10 2823
8565.98 2629
8566.85 2497
8567.72 2430
8568.60 2440
8569.47 2347
8570.35 2298
8571.22 2288
8572.09 2131
8572.97 2175
8573.84 2287
8574.72 2247
8575.59 2266
8576.46 2200
8577.34 2202
8578.21 2238
8579.09 2314
8579.96 2185
8580.84 2084
8581.71 2182
8582.59 2190
8583.46 2207
8584.34 2088
8585.21 2121
8586.08 2086
8586.96 2062
8587.83 2047
8588.71 2084
8589.58 2074
8590.46 2129
8591.33 2155
8592.21 2222
8593.08 2160
8593.96 2127
8594.83 2089
8595.71 2064
8596.59 2146
8597.46 2113
8598.34 2109
8599.21 2096
8600.09 2031
8600.96 2127
8601.84 2194
8602.71 2260
8603.59 2186
8604.46 2102
8605.34 2193
8606.22 2157
8607.09 2138
8607.97 2168
8608.84 2124
8609.72 2202
8610.60 2217
8611.47 2212
8612.35 2076
8613.22 2188
8614.10 2195
8614.98 2177
8615.85 2265
8616.73 2322
8617.61 2170
8618.48 2195
8619.36 2397
8620.24 2221
8621.11 2178
8621.99 2182
8622.87 2222
8623.74 2304
8624.62 2220
8625.50 2260
8626.37 2311
8627.25 2268
8628.13 2333
8629.00 2269
8629.88 2327
8630.76 2359
8631.63 2279
8632.51 2322
8633.39 2365
8634.27 2365
8635.14 2563
8636.02 2407
8636.90 2472
8637.77 2556
8638.65 2493
8639.53 2437
8640.41 2440
8641.28 2468
8642.16 2511
8643.04 2539
8643.92 2499
8644.80 2448
8645.67 2436
8646.55 2438
8647.43 2551
8648.31 2534
8649.19 2709
8650.06 2678
8650.94 2634
8651.82 2599
8652.70 2749
8653.58 2757
8654.45 2690
8655.33 2732
8656.21 2737
8657.09 2831
8657.97 2851
8658.85 2934
8659.72 2855
8660.60 2878
8661.48 2986
8662.36 2919
8663.24 2830
8664.12 2943
8665.00 2915
8665.88 2830
8666.75 2808
8667.63 2952
8668.51 3091
8669.39 2988
8670.27 2881
8671.15 3028
8672.03 2973
8672.91 3072
8673.79 3036
8674.67 3165
8675.55 3224
8676.42 3264
8677.30 3549
8678.18 3652
8679.06 3814
8679.94 3918
8680.82 3844
8681.70 3887
8682.58 3882
8683.46 3795
8684.34 3807
8685.22 3572
8686.10 3437
8686.98 3338
8687.86 3370
8688.74 3251
8689.62 3177
8690.50 3257
8691.38 3312
8692.26 3173
8693.14 3429
8694.02 3656
8694.90 4107
8695.78 4678
8696.66 5282
8697.54 5934
8698.42 6680
8699.30 7009
8700.18 7176
8701.07 6890
8701.95 6240
8702.83 5735
8703.71 4960
8704.59 4315
8705.47 3927
8706.35 3361
8707.23 3191
8708.11 2933
8708.99 2674
8709.87 2568
8710.75 2596
8711.64 2497
8712.52 2538
8713.40 2521
8714.28 2406
8715.16 2316
8716.04 2338
8716.92 2238
8717.81 2190
8718.69 2324
8719.57 2297
8720.45 2192
8721.33 2221
8722.21 2217
8723.10 2030
8723.98 2173
8724.86 2350
8725.74 2272
8726.62 2224
8727.50 2189
8728.39 2224
8729.27 2283
8730.15 2404
8731.03 2381
8731.91 2216
8732.80 2224
8733.68 2270
8734.56 2343
8735.44 2303
8736.33 2432
8737.21 2449
8738.09 2441
8738.97 2443
8739.86 2433
8740.74 2275
8741.62 2182
8742.50 2242
8743.39 2169
8744.27 2066
8745.15 2166
8746.04 2039
8746.92 2176
8747.80 2055
8748.68 1973
8749.57 2086
8750.45 2052
8751.33 2219
8752.22 2219
8753.10 2047
8753.98 2016
8754.87 2113
8755.75 2201
8756.63 2169
8757.52 2084
8758.40 2137
8759.28 2156
8760.17 2133
8761.05 2136
8761.94 2178
8762.82 2147
8763.70 2198
8764.59 2088
8765.47 2143
8766.36 2094
8767.24 2077
8768.12 2030
8769.01 2161
8769.89 2131
8770.78 2093
8771.66 2111
8772.54 2162
8773.43 2093
8774.31 2114
8775.20 2202
8776.08 2080
8776.97 2031
8777.85 2050
8778.73 2107
8779.62 2031
8780.50 2003
8781.39 2067
8782.27 2146
8783.16 1953
8784.04 1891
8784.93 1900
8785.81 1914
8786.70 1890
8787.58 1926
8788.47 1823
8789.35 1919
8790.24 1878
8791.12 1854
8792.01 1839
8792.89 1870
8793.78 1861
8794.66 1768
8795.55 1812
8796.44 1783
8797.32 1734
8798.21 1811
8799.09 1870
8799.98 1902
8800.86 1901
8801.75 1869
8802.63 1872
8803.52 1827
8804.41 1823
8805.29 1725
8806.18 1659
8807.06 1759
8807.95 1782
8808.84 1786
8809.72 1683
8810.61 1685
8811.49 1653
8812.38 1617
8813.27 1717
8814.15 1738
8815.04 1682
8815.93 1706
8816.81 1754
8817.70 1640
8818.59 1669
8819.47 1690
8820.36 1631
8821.25 1630
8822.13 1621
8823.02 1738
8823.91 1660
8824.79 1691
8825.68 1645
8826.57 1660
8827.45 1671
8828.34 1530
8829.23 1593
8830.12 1752
8831.00 1643
8831.89 1730
8832.78 1649
8833.66 1559
8834.55 1536
8835.44 1660
8836.33 1585
8837.21 1619
8838.10 1672
8838.99 1615
8839.88 1497
8840.76 1595
8841.65 1575
8842.54 1589
8843.43 1639
8844.32 1586
8845.20 1555
8846.09 1489
8846.98 1486
8847.87 1536
8848.76 1470
8849.64 1472
8850.53 1531
8851.42 1570
8852.31 1580
8853.20 1576
8854.09 1556
8854.97 1528
8855.86 1507
8856.75 1421
8857.64 1406
8858.53 1466
8859.42 1414
8860.30 1375
8861.19 1419
8862.08 1430
8862.97 1382
8863.86 1322
8864.75 1337
8865.64 1431
8866.53 1347
8867.42 1456
8868.30 1445
8869.19 1490
8870.08 1443
8870.97 1404
8871.86 1418
8872.75 1439
8873.64 1393
8874.53 1359
8875.42 1432
8876.31 1503
8877.20 1425
8878.09 1366
8878.98 1303
8879.87 1334
8880.76 1420
8881.65 1383
8882.54 1385
8883.43 1320
8884.32 1278
8885.21 1342
8886.10 1375
8886.99 1281
8887.88 1339
8888.77 1443
8889.66 1379
8890.55 1361
8891.44 1375
8892.33 1436
8893.22 1400
8894.11 1357
8895.00 1220
8895.89 1308
8896.78 1312
8897.67 1263
8898.56 1335
8899.45 1349
8900.34 1380
8901.23 1359
8902.12 1425
8903.01 1369
8903.90 1290
8904.79 1317
8905.69 1246
8906.58 1267
8907.47 1273
8908.36 1381
8909.25 1319
8910.14 1255
8911.03 1283
8911.92 1369
8912.82 1312
8913.71 1296
8914.60 1294
8915.49 1254
8916.38 1283
8917.27 1205
8918.16 1230
8919.06 1213
8919.95 1321
8920.84 1239
8921.73 1267
8922.62 1274
8923.51 1242
8924.41 1247
8925.30 1259
8926.19 1199
8927.08 1257
8927.97 1294
8928.87 1209
8929.76 1211
8930.65 1260
8931.54 1238
8932.43 1303
8933.33 1291
8934.22 1251
8935.11 1223
8936.00 1260
8936.90 1272
8937.79 1187
8938.68 1174
8939.57 1259
8940.47 1228
8941.36 1187
8942.25 1247
8943.15 1228
8944.04 1162
8944.93 1187
8945.82 1276
8946.72 1246
8947.61 1253
8948.50 1225
8949.40 1226
8950.29 1257
8951.18 1272
8952.08 1202
8952.97 1206
8953.86 1248
8954.76 1254
8955.65 1233
8956.54 1341
8957.44 1338
8958.33 1205
8959.22 1243
8960.12 1264
8961.01 1195
8961.91 1157
8962.80 1211
8963.69 1224
8964.59 1180
8965.48 1187
8966.37 1230
8967.27 1252
8968.16 1282
8969.06 1198
8969.95 1161
8970.85 1202
8971.74 1168
8972.63 1267
8973.53 1206
8974.42 1164
8975.32 1222
8976.21 1173
8977.11 1148
8978.00 1119
8978.90 1168
8979.79 1204
8980.68 1218
8981.58 1233
8982.47 1173
8983.37 1126
8984.26 1176
8985.16 1142
8986.05 1163
8986.95 1221
8987.84 1218
8988.74 1197
8989.63 1186
8990.53 1265
8991.42 1198
8992.32 1218
8993.22 1239
8994.11 1136
8995.01 1207
8995.90 1256
8996.80 1239
8997.69 1173
8998.59 1137
8999.48 1117
9000.38 1203
9001.28 1118
9002.17 1180
9003.07 1186
9003.96 1187
9004.86 1159
9005.75 1217
9006.65 1133
9007.55 1209
9008.44 1174
9009.34 1170
9010.23 1176
9011.13 1261
9012.03 1102
9012.92 1131
9013.82 1133
9014.72 1121
9015.61 1125
9016.51 1066
9017.41 1148
9018.30 1129
9019.20 1146
9020.10 1175
9020.99 1151
9021.89 1230
9022.79 1203
9023.68 1113
9024.58 1185
9025.48 1134
9026.37 1172
9027.27 1122
9028.17 1098
9029.06 1094
9029.96 1079
9030.86 1077
9031.76 1129
9032.65 1077
9033.55 1160
9034.45 1018
9035.35 1138
9036.24 1199
9037.14 1170
9038.04 1189
9038.94 1184
9039.83 1193
9040.73 1202
9041.63 1158
9042.53 1151
9043.42 1113
9044.32 1107
9045.22 1055
9046.12 1055
9047.02 1047
9047.91 1132
9048.81 1171
9049.71 1227
9050.61 1170
9051.51 1140
9052.41 1141
9053.30 1161
9054.20 1105
9055.10 1117
9056.00 1140
9056.90 1186
9057.80 1212
9058.69 1081
9059.59 1153
9060.49 1162
9061.39 1177
9062.29 1121
9063.19 1137
9064.09 1185
9064.99 1131
9065.88 1146
9066.78 1150
9067.68 1175
9068.58 1206
9069.48 1172
9070.38 1256
9071.28 1272
9072.18 1129
9073.08 1168
9073.98 1111
9074.88 1163
9075.78 1193
9076.68 1116
9077.58 1244
9078.47 1207
9079.37 1156
9080.27 1166
9081.17 1079
9082.07 1205
9082.97 1223
9083.87 1170
9084.77 1207
9085.67 1117
9086.57 1194
9087.47 1118
9088.37 1071
9089.27 1057
9090.17 1224
9091.07 1189
9091.97 1124
9092.87 1077
9093.77 1063
9094.67 1208
9095.58 1092
9096.48 1132
9097.38 1131
9098.28 1135
9099.18 1117
9100.08 1134
9100.98 1109
9101.88 1225
9102.78 1175
9103.68 1159
9104.58 1159
9105.48 1134
9106.38 1187
9107.28 1141
9108.19 1142
9109.09 1136
9109.99 1133
9110.89 1172
9111.79 1168
9112.69 1137
9113.59 1080
9114.49 1141
9115.40 1182
9116.30 1083
9117.20 1126
9118.10 1237
9119.00 1129
9119.90 1121
9120.81 1071
9121.71 1134
9122.61 1137
9123.51 1149
9124.41 1137
9125.31 1061
9126.22 1160
9127.12 1136
9128.02 1117
9128.92 1072
9129.82 1071
9130.73 1094
9131.63 1109
9132.53 1158
9133.43 1057
9134.34 1068
9135.24 1101
9136.14 1133
9137.04 1171
9137.95 1138
9138.85 1070
9139.75 1079
9140.65 1075
9141.56 1104
9142.46 1048
9143.36 1143
9144.26 1136
9145.17 1112
9146.07 1082
9146.97 1089
9147.88 1088
9148.78 1130
9149.68 1124
9150.59 1099
9151.49 1081
9152.39 1065
9153.29 1183
9154.20 1129
9155.10 1148
9156.01 1118
9156.91 1101
9157.81 1179
9158.72 1174
9159.62 1141
9160.52 1100
9161.43 1047
9162.33 1086
9163.23 1104
9164.14 1035
9165.04 1108
9165.95 1109
9166.85 1020
9167.75 1120
9168.66 1121
9169.56 1164
9170.47 1104
9171.37 1206
9172.27 1105
9173.18 1110
9174.08 1116
9174.99 1125
9175.89 1140
9176.80 1125
9177.70 1131
9178.60 1127
9179.51 1075
9180.41 1057
9181.32 1155
9182.22 1197
9183.13 1100
9184.03 1093
9184.94 1122
9185.84 1130
9186.75 1114
9187.65 1129
9188.56 1158
9189.46 1189
9190.37 1151
9191.27 1105
9192.18 1129
9193.08 1170
9193.99 1222
9194.89 1053
9195.80 1214
9196.71 1230
9197.61 1106
9198.52 1198
9199.42 1117
9200.33 1121
9201.23 1010
9202.14 1119
9203.04 1218
9203.95 1132
9204.86 1158
9205.76 1265
9206.67 1242
9207.57 1245
9208.48 1292
9209.39 1264
9210.29 1174
9211.20 1175
9212.10 1240
9213.01 1202
9213.92 1118
9214.82 1175
9215.73 1202
9216.64 1188
9217.54 1127
9218.45 1161
9219.36 1115
9220.26 1104
9221.17 1156
9222.08 1174
9222.98 1197
9223.89 1139
9224.80 1184
9225.70 1130
9226.61 1135
9227.52 1189
9228.42 1172
9229.33 1114
9230.24 1052
9231.14 1186
9232.05 1104
9232.96 1055
9233.87 1121
9234.77 1079
9235.68 1129
9236.59 1121
9237.50 1059
9238.40 1061
9239.31 1144
9240.22 1174
9241.13 1140
9242.03 1090
9242.94 1058
9243.85 1050
9244.76 1159
9245.66 1085
9246.57 1109
9247.48 1242
9248.39 1132
9249.30 1103
9250.20 1064
9251.11 1124
9252.02 1029
9252.93 1103
9253.84 1091
9254.75 1123
9255.65 1086
9256.56 1103
9257.47 1135
9258.38 1159
9259.29 1118
9260.20 1093
9261.10 1040
9262.01 1082
9262.92 1132
9263.83 1106
9264.74 1051
9265.65 1012
9266.56 1086
9267.47 1072
9268.37 1080
9269.28 1037
9270.19 1048
9271.10 1078
9272.01 1111
9272.92 1106
9273.83 1098
9274.74 1088
9275.65 1147
9276.56 1152
9277.47 1151
9278.38 1172
9279.29 1179
9280.20 1178
9281.11 1201
9282.01 1189
9282.92 1222
9283.83 1113
9284.74 998
9285.65 999
9286.56 1141
9287.47 1104
9288.38 1078
9289.29 1163
9290.20 1167
9291.11 1087
9292.02 1179
9292.93 1147
9293.84 1125
9294.75 1166
9295.66 1171
9296.57 1201
9297.49 1106
9298.40 1145
9299.31 1091
9300.22 1125
9301.13 1184
9302.04 1124
9302.95 1089
9303.86 1150
9304.77 1144
9305.68 1141
9306.59 1101
9307.50 1249
9308.41 1248
9309.32 1199
9310.24 1113
9311.15 1108
9312.06 1180
9312.97 1173
9313.88 1226
9314.79 1211
9315.70 1322
9316.61 1163
9317.53 1168
9318.44 1148
9319.35 1245
9320.26 1250
9321.17 1169
9322.08 1180
9322.99 1176
9323.91 1260
9324.82 1195
9325.73 1089
9326.64 1126
9327.55 1144
9328.46 1130
9329.38 1164
9330.29 1150
9331.20 1159
9332.11 1165
9333.03 1147
9333.94 1166
9334.85 1158
9335.76 1129
9336.67 1093
9337.59 1153
9338.50 1132
9339.41 1193
9340.32 1150
9341.24 1190
9342.15 1168
9343.06 1146
9343.97 1239
9344.89 1176
9345.80 1136
9346.71 1124
9347.63 1174
9348.54 1188
9349.45 1138
9350.36 1170
9351.28 1137
9352.19 1140
9353.10 1205
9354.02 1170
9354.93 1141
9355.84 1108
9356.76 1177
9357.67 1187
9358.58 1158
9359.50 1121
9360.41 1144
9361.32 1331
9362.24 1196
9363.15 1158
9364.06 1108
9364.98 1181
9365.89 1173
9366.81 1263
9367.72 1203
9368.63 1132
9369.55 1250
9370.46 1266
9371.38 1236
9372.29 1226
9373.20 1225
9374.12 1233
9375.03 1127
9375.95 1171
9376.86 1138
9377.77 1184
9378.69 1169
9379.60 1295
9380.52 1251
9381.43 1172
9382.35 1257
9383.26 1195
9384.18 1198
9385.09 1175
9386.01 1272
9386.92 1229
9387.83 1263
9388.75 1303
9389.66 1163
9390.58 1146
9391.49 1259
9392.41 1250
9393.32 1247
9394.24 1260
9395.16 1261
9396.07 1249
9396.99 1263
9397.90 1268
9398.82 1294
9399.73 1322
9400.65 1293
9401.56 1361
9402.48 1280
9403.39 1354
9404.31 1374
9405.22 1255
9406.14 1272
9407.06 1341
9407.97 1306
9408.89 1263
9409.80 1362
9410.72 1249
9411.64 1278
9412.55 1284
9413.47 1324
9414.38 1281
9415.30 1233
9416.22 1229
9417.13 1264
9418.05 1223
9418.97 1272
9419.88 1240
9420.80 1239
9421.71 1205
9422.63 1301
9423.55 1270
9424.46 1353
9425.38 1345
9426.30 1315
9427.21 1267
9428.13 1264
9429.05 1305
9429.96 1418
9430.88 1319
9431.80 1293
9432.72 1251
9433.63 1236
9434.55 1258
9435.47 1374
9436.38 1322
9437.30 1395
9438.22 1347
9439.14 1368
9440.05 1311
9440.97 1340
9441.89 1407
9442.81 1366
9443.72 1478
9444.64 1422
9445.56 1447
9446.48 1447
9447.39 1390
9448.31 1355
9449.23 1438
9450.15 1398
9451.07 1368
9451.98 1379
9452.90 1425
9453.82 1427
9454.74 1411
9455.66 1392
9456.57 1463
9457.49 1541
9458.41 1650
9459.33 1626
9460.25 1620
9461.16 1758
9462.08 1809
9463.00 1665
9463.92 1529
9464.84 1523
9465.76 1528
9466.68 1397
9467.59 1369
9468.51 1352
9469.43 1368
9470.35 1437
9471.27 1423
9472.19 1386
9473.11 1396
9474.03 1449
9474.95 1442
9475.87 1445
9476.78 1378
9477.70 1401
9478.62 1360
9479.54 1401
9480.46 1436
9481.38 1366
9482.30 1458
9483.22 1426
9484.14 1408
9485.06 1509
9485.98 1472
9486.90 1476
9487.82 1492
9488.74 1501
9489.66 1391
9490.58 1414
9491.50 1411
9492.42 1462
9493.34 1511
9494.26 1414
9495.18 1389
9496.10 1460
9497.02 1403
9497.94 1344
9498.86 1349
9499.78 1356
9500.70 1295
9501.62 1454
9502.54 1472
9503.46 1383
9504.38 1342
9505.30 1273
9506.22 1324
9507.14 1376
9508.06 1387
9508.98 1373
9509.90 1386
9510.82 1340
9511.75 1443
9512.67 1342
9513.59 1382
9514.51 1409
9515.43 1402
9516.35 1424
9517.27 1497
9518.19 1548
9519.11 1450
9520.03 1445
9520.96 1439
9521.88 1518
9522.80 1500
9523.72 1579
9524.64 1502
9525.56 1522
9526.48 1575
9527.41 1598
9528.33 1492
9529.25 1454
9530.17 1482
9531.09 1573
9532.02 1536
9532.94 1540
9533.86 1532
9534.78 1568
9535.70 1538
9536.63 1549
9537.55 1734
9538.47 1801
9539.39 1813
9540.31 1998
9541.24 1892
9542.16 1855
9543.08 1755
9544.00 1732
9544.93 1791
9545.85 1725
9546.77 1657
9547.69 1587
9548.62 1556
9549.54 1612
9550.46 1540
9551.38 1542
9552.31 1494
9553.23 1558
9554.15 1548
9555.08 1557
9556.00 1491
9556.92 1465
9557.84 1494
9558.77 1410
9559.69 1488
9560.61 1404
9561.54 1460
9562.46 1491
9563.38 1628
9564.31 1567
9565.23 1539
9566.15 1570
9567.08 1619
9568.00 1579
9568.93 1554
9569.85 1581
9570.77 1613
9571.70 1644
9572.62 1614
9573.54 1463
9574.47 1508
9575.39 1546
9576.32 1443
9577.24 1564
9578.16 1559
9579.09 1559
9580.01 1524
9580.94 1442
9581.86 1459
9582.78 1374
9583.71 1459
9584.63 1501
9585.56 1367
9586.48 1314
9587.41 1363
9588.33 1397
9589.26 1449
9590.18 1496
9591.11 1471
9592.03 1438
9592.96 1500
9593.88 1487
9594.80 1485
9595.73 1473
9596.65 1487
9597.58 1431
9598.50 1510
9599.43 1518
9600.35 1515
9601.28 1472
9602.21 1485
9603.13 1506
9604.06 1573
9604.98 1485
9605.91 1619
9606.83 1557
9607.76 1518
9608.68 1592
9609.61 1524
9610.53 1531
9611.46 1527
9612.39 1584
9613.31 1554
9614.24 1565
9615.16 1628
9616.09 1605
9617.02 1500
9617.94 1664
9618.87 1602
9619.79 1602
9620.72 1599
9621.65 1596
9622.57 1641
9623.50 1698
9624.42 1732
9625.35 1603
9626.28 1640
9627.20 1674
9628.13 1627
9629.06 1712
9629.98 1649
9630.91 1631
9631.84 1706
9632.76 1661
9633.69 1658
9634.62 1646
9635.54 1684
9636.47 1763
9637.40 1777
9638.32 1730
9639.25 1699
9640.18 1814
9641.11 1807
9642.03 1782
9642.96 1784
9643.89 1763
9644.81 1839
9645.74 1729
9646.67 1828
9647.60 1883
9648.52 1897
9649.45 1768
9650.38 1845
9651.31 1857
9652.23 1906
9653.16 1818
9654.09 1955
9655.02 2122
9655.95 2116
9656.87 2094
9657.80 2175
9658.73 2151
9659.66 2009
9660.58 2044
9661.51 1854
9662.44 1943
9663.37 1928
9664.30 1921
9665.23 1821
9666.15 1865
9667.08 1818
9668.01 1887
9668.94 1848
9669.87 1852
9670.80 1804
9671.73 1844
9672.65 1939
9673.58 1836
9674.51 1852
9675.44 1886
9676.37 1855
9677.30 1828
9678.23 1863
9679.16 1853
9680.08 1928
9681.01 1856
9681.94 1800
9682.87 1864
9683.80 1871
9684.73 1902
9685.66 1958
9686.59 1927
9687.52 1991
9688.45 1981
9689.38 1970
9690.31 1961
9691.24 2037
9692.17 1980
9693.09 1984
9694.02 2027
9694.95 2009
9695.88 2061
9696.81 1982
9697.74 1945
9698.67 1985
9699.60 2097
9700.53 2063
9701.46 1961
9702.39 2092
9703.32 2116
9704.25 2112
9705.18 2084
9706.11 2124
9707.04 2287
9707.97 2220
9708.91 2102
9709.84 1988
9710.77 1955
9711.70 1955
9712.63 1988
9713.56 1913
9714.49 1859
9715.42 1900
9716.35 1878
9717.28 1898
9718.21 1873
9719.14 1891
9720.07 1908
9721.00 1989
9721.93 1905
9722.87 1898
9723.80 1997
9724.73 2012
9725.66 1841
9726.59 1855
9727.52 1867
9728.45 1880
9729.38 1951
9730.32 1886
9731.25 1766
9732.18 1741
9733.11 1697
9734.04 1809
9734.97 1764
9735.91 1789
9736.84 1881
9737.77 1848
9738.70 1819
9739.63 1792
9740.56 1733
9741.50 1817
9742.43 1802
9743.36 1763
9744.29 1763
9745.22 1765
9746.16 1744
9747.09 1752
9748.02 1701
9748.95 1596
9749.89 1607
9750.82 1639
9751.75 1678
9752.68 1680
9753.62 1585
9754.55 1632
9755.48 1665
9756.41 1629
9757.35 1616
9758.28 1595
9759.21 1593
9760.14 1603
9761.08 1541
9762.01 1554
9762.94 1540
9763.88 1476
9764.81 1587
9765.74 1589
9766.68 1589
9767.61 1647
9768.54 1639
9769.48 1627
9770.41 1650
9771.34 1611
9772.28 1602
9773.21 1527
9774.14 1607
9775.08 1572
9776.01 1632
9776.94 1581
9777.88 1556
9778.81 1558
9779.74 1582
9780.68 1668
9781.61 1573
9782.55 1474
9783.48 1552
9784.41 1677
9785.35 1600
9786.28 1574
9787.22 1650
9788.15 1688
9789.08 1580
9790.02 1648
9790.95 1615
9791.89 1612
9792.82 1557
9793.76 1482
9794.69 1556
9795.63 1565
9796.56 1442
9797.49 1467
9798.43 1451
9799.36 1432
9800.30 1446
9801.23 1443
9802.17 1472
9803.10 1512
9804.04 1513
9804.97 1522
9805.91 1545
9806.84 1464
9807.78 1510
9808.71 1439
9809.65 1429
9810.58 1466
9811.52 1331
9812.45 1384
9813.39 1408
9814.33 1367
9815.26 1397
9816.20 1430
9817.13 1433
9818.07 1377
9819.00 1359
9819.94 1503
9820.87 1414
9821.81 1412
9822.75 1430
9823.68 1396
9824.62 1379
9825.55 1316
9826.49 1394
9827.43 1437
9828.36 1331
9829.30 1292
9830.23 1415
9831.17 1380
9832.11 1333
9833.04 1313
9833.98 1339
9834.92 1357
9835.85 1399
9836.79 1419
9837.73 1326
9838.66 1312
9839.60 1328
9840.54 1308
9841.47 1312
9842.41 1288
9843.35 1258
9844.28 1230
9845.22 1340
9846.16 1357
9847.09 1376
9848.03 1337
9848.97 1294
9849.90 1333
9850.84 1288
9851.78 1350
9852.72 1278
9853.65 1343
9854.59 1289
9855.53 1357
9856.47 1374
9857.40 1325
9858.34 1344
9859.28 1454
9860.22 1409
9861.15 1343
9862.09 1362
9863.03 1334
9863.97 1405
9864.90 1414
9865.84 1317
9866.78 1315
9867.72 1397
9868.66 1328
9869.59 1301
9870.53 1425
9871.47 1297
9872.41 1228
9873.35 1394
9874.29 1400
9875.22 1297
9876.16 1347
9877.10 1338
9878.04 1278
9878.98 1382
9879.92 1349
9880.85 1400
9881.79 1414
9882.73 1369
9883.67 1359
9884.61 1396
9885.55 1408
9886.49 1465
9887.43 1378
9888.37 1330
9889.30 1340
9890.24 1356
9891.18 1365
9892.12 1336
9893.06 1301
9894.00 1279
9894.94 1259
9895.88 1367
9896.82 1337
9897.76 1319
9898.70 1330
9899.64 1353
9900.58 1286
9901.52 1316
9902.45 1294
9903.39 1247
9904.33 1304
9905.27 1223
9906.21 1200
9907.15 1320
9908.09 1325
9909.03 1323
9909.97 1264
9910.91 1271
9911.85 1235
9912.79 1273
9913.73 1290
9914.67 1259
9915.61 1307
9916.55 1260
9917.49 1375
9918.44 1334
9919.38 1282
9920.32 1369
9921.26 1397
9922.20 1357
9923.14 1387
9924.08 1402
9925.02 1307
9925.96 1283
9926.90 1374
9927.84 1373
9928.78 1409
9929.72 1415
9930.66 1467
9931.61 1627
9932.55 1601
9933.49 1708
9934.43 1837
9935.37 1918
9936.31 1837
9937.25 1858
9938.19 1628
9939.14 1620
9940.08 1616
9941.02 1522
9941.96 1381
9942.90 1382
9943.84 1366
9944.78 1276
9945.73 1278
9946.67 1308
9947.61 1310
9948.55 1323
9949.49 1373
9950.44 1292
9951.38 1440
9952.32 1402
9953.26 1348
9954.20 1315
9955.15 1357
9956.09 1317
9957.03 1271
9957.97 1237
9958.91 1341
9959.86 1279
9960.80 1273
9961.74 1295
9962.68 1319
9963.63 1316
9964.57 1210
9965.51 1321
9966.45 1361
9967.40 1321
9968.34 1341
9969.28 1223
9970.23 1284
9971.17 1369
9972.11 1181
9973.05 1196
9974.00 1178
9974.94 1185
9975.88 1221
9976.83 1251
9977.77 1234
9978.71 1234
9979.66 1244
9980.60 1266
9981.54 1213
9982.49 1269
9983.43 1205
9984.37 1209
9985.32 1203
9986.26 1248
9987.20 1208
9988.15 1287
9989.09 1229
9990.04 1158
9990.98 1177
9991.92 1209
9992.87 1198
9993.81 1190
9994.76 1135
9995.70 1144
9996.64 1119
9997.59 1125
9998.53 1134
9999.48 1111
10000.42 1185
10001.36 1269
10002.31 1196
10003.25 1188
10004.20 1126
10005.14 1139
10006.09 1197
10007.03 1238
10007.98 1245
10008.92 1236
10009.87 1239
10010.81 1154
10011.76 1148
10012.70 1230
10013.64 1232
10014.59 1204
10015.53 1205
10016.48 1248
10017.43 1265
10018.37 1271
10019.32 1163
10020.26 1116
10021.21 1183
10022.15 1177
10023.10 1194
10024.04 1164
10024.99 1208
10025.93 1182
10026.88 1216
10027.82 1232
10028.77 1133
10029.72 1106
10030.66 1166
10031.61 1150
10032.55 1156
10033.50 1213
10034.44 1164
10035.39 1105
10036.34 1160
10037.28 1155
10038.23 1135
10039.17 1128
10040.12 1162
10041.07 1140
10042.01 1211
10042.96 1175
10043.91 1149
10044.85 1185
10045.80 1133
10046.74 1151
10047.69 1123
10048.64 1163
10049.58 1214
10050.53 1166
10051.48 1167
10052.42 1149
10053.37 1070
10054.32 1076
10055.27 1186
10056.21 1136
10057.16 1086
10058.11 1061
10059.05 1060
10060.00 1123
10060.95 1162
10061.89 1121
10062.84 1093
10063.79 1118
10064.74 1131
10065.68 1063
10066.63 1042
10067.58 1103
10068.53 1102
10069.47 1118
10070.42 1050
10071.37 1154
10072.32 1123
10073.26 1101
10074.21 1081
10075.16 1036
10076.11 1063
10077.06 1087
10078.00 1074
10078.95 1096
10079.90 1118
10080.85 1147
10081.80 1074
10082.74 1028
10083.69 1076
10084.64 1127
10085.59 1143
10086.54 1105
10087.49 1130
10088.43 1055
10089.38 1093
10090.33 1125
10091.28 1125
10092.23 1073
10093.18 1089
10094.13 1140
10095.07 1104
10096.02 1014
10096.97 1118
10097.92 1155
10098.87 1090
10099.82 1077
10100.77 1089
10101.72 1074
10102.67 1021
10103.61 1093
10104.56 1090
10105.51 1057
10106.46 1019
10107.41 1012
10108.36 1006
10109.31 1089
10110.26 1042
10111.21 1057
10112.16 1116
10113.11 1104
10114.06 1069
10115.01 1136
10115.96 1043
10116.91 1054
10117.86 1068
10118.81 1048
10119.76 1055
10120.71 1003
10121.66 1068
10122.61 1062
10123.56 1198
10124.51 1101
10125.46 1079
10126.41 1149
10127.36 1057
10128.31 1023
10129.26 1038
10130.21 1047
10131.16 989
10132.11 1079
10133.06 1052
10134.01 1059
10134.96 991
10135.91 916
10136.86 1076
10137.81 1171
10138.76 1138
10139.72 1093
10140.67 1118
10141.62 1107
10142.57 1033
10143.52 1058
10144.47 1086
10145.42 1161
10146.37 1190
10147.32 1044
10148.28 1067
10149.23 1047
10150.18 1049
10151.13 1141
10152.08 1099
10153.03 1080
10153.98 1078
10154.94 1172
10155.89 1211
10156.84 1119
10157.79 1064
10158.74 1189
10159.69 1147
10160.65 1117
10161.60 1032
10162.55 1050
10163.50 1087
10164.45 1127
10165.41 1107
10166.36 1123
10167.31 1008
10168.26 1112
10169.21 1146
10170.17 1124
10171.12 1028
10172.07 1087
10173.02 1126
10173.98 1126
10174.93 1133
10175.88 1071
10176.83 1000
10177.79 1153
10178.74 1148
10179.69 1088
10180.64 1060
10181.60 1148
10182.55 1086
10183.50 1144
10184.46 1147
10185.41 1143
10186.36 1046
10187.32 1143
10188.27 1144
10189.22 1124
10190.18 1179
10191.13 1150
10192.08 1154
10193.03 1220
10193.99 1100
10194.94 1164
10195.90 1151
10196.85 1231
10197.80 1231
10198.76 1098
10199.71 1170
10200.66 1221
10201.62 1205
10202.57 1192
10203.52 1238
10204.48 1218
10205.43 1133
10206.39 1207
10207.34 1192
10208.29 1123
10209.25 1207
10210.20 1210
10211.16 1153
10212.11 1165
10213.07 1210
10214.02 1279
10214.97 1232
10215.93 1305
10216.88 1317
10217.84 1216
10218.79 1255
10219.75 1169
10220.70 1230
10221.66 1261
10222.61 1262
10223.57 1271
10224.52 1191
10225.48 1206
10226.43 1149
10227.39 1233
10228.34 1200
10229.30 1186
10230.25 1201
10231.21 1239
10232.16 1233
10233.12 1181
10234.07 1253
10235.03 1203
10235.98 1116
10236.94 1196
10237.89 1288
10238.85 1243
10239.80 1208
10240.76 1186
10241.72 1232
10242.67 1300
10243.63 1373
10244.58 1377
10245.54 1312
10246.49 1303
10247.45 1342
10248.41 1363
10249.36 1296
10250.32 1162
10251.27 1161
10252.23 1184
10253.19 1237
10254.14 1136
10255.10 1110
10256.06 1184
10257.01 1148
10257.97 1083
10258.92 1097
10259.88 1130
10260.84 1190
10261.79 1159
10262.75 1168
10263.71 1109
10264.66 1096
10265.62 1124
10266.58 1097
10267.53 1194
10268.49 1109
10269.45 1042
10270.41 1110
10271.36 1172
10272.32 1086
10273.28 1120
10274.23 1088
10275.19 1094
10276.15 1060
10277.11 1097
10278.06 1023
10279.02 1133
10279.98 1139
10280.94 1146
10281.89 1037
10282.85 1062
10283.81 1084
10284.77 1086
10285.72 1045
10286.68 1032
10287.64 1124
10288.60 1057
10289.55 1055
10290.51 1099
10291.47 1077
10292.43 994
10293.39 1097
10294.34 1092
10295.30 1033
10296.26 1035
10297.22 1001
10298.18 1024
10299.14 1146
10300.09 1088
10301.05 1057
10302.01 1088
10302.97 1136
10303.93 1099
10304.89 1026
10305.85 1034
10306.80 990
10307.76 1081
10308.72 1034
10309.68 1017
10310.64 1086
10311.60 1034
10312.56 966
10313.52 1015
10314.47 986
10315.43 1033
10316.39 1027
10317.35 1037
10318.31 1092
10319.27 1051
10320.23 1018
10321.19 1089
10322.15 1053
10323.11 1055
10324.07 1004
10325.03 1016
10325.99 974
10326.95 996
10327.91 1057
10328.87 1073
10329.83 1093
10330.79 993
10331.75 1029
10332.71 1024
10333.67 1095
10334.63 1026
10335.59 1124
10336.55 1017
10337.51 1097
10338.47 1109
10339.43 1049
10340.39 1046
10341.35 1058
10342.31 1052
10343.27 1047
10344.23 1027
10345.19 1032
10346.15 1044
10347.11 995
10348.07 949
10349.03 988
10349.99 967
10350.95 1045
10351.91 1097
10352.87 1144
10353.83 998
10354.79 968
10355.76 1028
10356.72 1107
10357.68 1021
10358.64 1044
10359.60 1079
10360.56 1035
10361.52 995
10362.48 980
10363.45 1016
10364.41 1062
10365.37 991
10366.33 1014
10367.29 940
10368.25 1028
10369.21 1019
10370.18 980
10371.14 953
10372.10 1012
10373.06 1065
10374.02 1049
10374.98 1100
10375.95 1039
10376.91 987
10377.87 972
10378.83 1056
10379.79 978
10380.76 1038
10381.72 1005
10382.68 977
10383.64 950
10384.61 1027
10385.57 997
10386.53 982
10387.49 1016
10388.46 1036
10389.42 1063
10390.38 998
10391.34 1130
10392.31 997
10393.27 901
10394.23 1004
10395.19 1044
10396.16 1037
10397.12 1001
10398.08 964
10399.05 965
10400.01 881
10400.97 1002
10401.93 1063
10402.90 1038
10403.86 988
10404.82 1054
10405.79 980
10406.75 919
10407.71 1010
10408.68 1048
10409.64 1002
10410.60 1003
10411.57 998
10412.53 1048
10413.50 987
10414.46 989
10415.42 905
10416.39 1012
10417.35 1058
10418.31 1005
10419.28 1005
10420.24 1019
10421.21 1000
10422.17 1014
10423.13 1090
10424.10 1186
10425.06 1118
10426.03 1125
10426.99 1166
10427.96 1205
10428.92 1162
10429.88 1251
10430.85 1198
10431.81 1186
10432.78 1096
10433.74 1143
10434.71 1174
10435.67 1109
10436.64 1077
10437.60 975
10438.57 962
10439.53 1001
10440.50 999
10441.46 978
10442.43 996
10443.39 950
10444.36 988
10445.32 949
10446.29 932
10447.25 995
10448.22 1000
10449.18 1024
10450.15 1001
10451.11 930
10452.08 931
10453.04 947
10454.01 930
10454.97 971
10455.94 978
10456.91 984
10457.87 948
10458.84 980
10459.80 957
10460.77 936
10461.73 932
10462.70 882
10463.67 952
10464.63 1045
10465.60 971
10466.56 1021
10467.53 979
10468.50 960
10469.46 948
10470.43 825
10471.40 906
10472.36 964
10473.33 991
10474.30 977
10475.26 966
10476.23 942
10477.19 935
10478.16 924
10479.13 951
10480.09 940
10481.06 936
10482.03 908
10483.00 944
10483.96 953
10484.93 938
10485.90 981
10486.86 923
10487.83 931
10488.80 902
10489.76 968
10490.73 1010
10491.70 1029
10492.67 985
10493.63 921
10494.60 928
10495.57 921
10496.54 974
10497.50 966
10498.47 907
10499.44 946
10500.41 976
10501.37 1012
10502.34 1027
10503.31 955
10504.28 1010
10505.25 937
10506.21 911
10507.18 981
10508.15 978
10509.12 1025
10510.09 1060
10511.05 1000
10512.02 943
10512.99 921
10513.96 1031
10514.93 1048
10515.90 999
10516.86 931
10517.83 989
10518.80 921
10519.77 932
10520.74 949
10521.71 986
10522.68 959
10523.64 1006
10524.61 963
10525.58 975
10526.55 920
10527.52 967
10528.49 1002
10529.46 958
10530.43 989
10531.40 956
10532.36 958
10533.33 937
10534.30 900
10535.27 941
10536.24 1011
10537.21 1001
10538.18 937
10539.15 1018
10540.12 964
10541.09 951
10542.06 997
10543.03 958
10544.00 1006
10544.97 960
10545.94 879
10546.91 889
10547.88 988
10548.85 989
10549.82 898
10550.79 947
10551.76 960
10552.73 977
10553.70 1031
10554.67 988
10555.64 975
10556.61 974
10557.58 967
10558.55 1013
10559.52 1031
10560.49 995
10561.46 1042
10562.43 1068
10563.40 1088
10564.37 1046
10565.34 1092
10566.31 1096
10567.28 1092
10568.25 1082
10569.23 1183
10570.20 1161
10571.17 1096
10572.14 1086
10573.11 1086
10574.08 1071
10575.05 1005
10576.02 1036
10576.99 1038
10577.96 1000
10578.94 971
10579.91 999
10580.88 996
10581.85 1064
10582.82 981
10583.79 1003
10584.76 967
10585.74 952
10586.71 1028
10587.68 1009
10588.65 1049
10589.62 1064
10590.60 1005
10591.57 1011
10592.54 1101
10593.51 1073
10594.48 1019
10595.45 1049
10596.43 992
10597.40 1106
10598.37 1103
10599.34 1096
10600.32 1056
10601.29 1031
10602.26 1097
10603.23 1081
10604.21 1044
10605.18 1006
10606.15 1021
10607.12 1050
10608.10 1116
10609.07 1092
10610.04 1079
10611.01 1119
10611.99 1090
10612.96 1025
10613.93 994
10614.91 1029
10615.88 955
10616.85 987
10617.82 988
10618.80 1061
10619.77 1084
10620.74 1084
10621.72 1054
10622.69 1025
10623.66 1066
10624.64 1001
10625.61 984
10626.58 1029
10627.56 1089
10628.53 1121
10629.51 1041
10630.48 1103
10631.45 1064
10632.43 1092
10633.40 1041
10634.37 1034
10635.35 994
10636.32 1008
10637.30 1033
10638.27 1043
10639.24 990
10640.22 956
10641.19 1084
10642.17 1095
10643.14 1090
10644.11 1140
10645.09 1195
10646.06 1149
10647.04 1240
10648.01 1290
10648.99 1258
10649.96 1230
10650.94 1181
10651.91 1122
10652.89 1088
10653.86 1179
10654.83 1140
10655.81 1080
10656.78 1070
10657.76 1116
10658.73 1050
10659.71 1049
10660.68 1030
10661.66 967
10662.63 1074
10663.61 1029
10664.59 1037
10665.56 1118
10666.54 1166
10667.51 1105
10668.49 1055
10669.46 990
10670.44 1014
10671.41 1064
10672.39 1002
10673.36 957
10674.34 996
10675.32 971
10676.29 1096
10677.27 1147
10678.24 1092
10679.22 986
10680.19 1035
10681.17 1041
10682.15 1084
10683.12 996
10684.10 1031
10685.08 978
10686.05 1005
10687.03 994
10688.00 1071
10688.98 1059
10689.96 1084
10690.93 1051
10691.91 1035
10692.89 999
10693.86 999
10694.84 944
10695.82 953
10696.79 969
10697.77 1047
10698.75 960
10699.72 999
10700.70 996
10701.68 920
10702.65 960
10703.63 966
10704.61 992
10705.59 993
10706.56 917
10707.54 936
10708.52 952
10709.49 953
10710.47 1040
10711.45 1064
10712.43 1062
10713.40 995
10714.38 989
10715.36 999
10716.34 1008
10717.31 1017
10718.29 977
10719.27 990
10720.25 1010
10721.22 991
10722.20 968
10723.18 890
10724.16 972
10725.14 967
10726.11 1038
10727.09 938
10728.07 960
10729.05 964
10730.03 972
10731.01 935
10731.98 937
10732.96 977
10733.94 986
10734.92 1033
10735.90 1020
10736.88 939
10737.85 915
10738.83 1050
10739.81 1048
10740.79 1008
10741.77 966
10742.75 1004
10743.73 1026
10744.71 1004
10745.69 972
10746.66 991
10747.64 978
10748.62 1001
10749.60 1007
10750.58 920
10751.56 970
10752.54 1044
10753.52 1018
10754.50 1005
10755.48 977
10756.46 945
10757.44 964
10758.42 1030
10759.39 1018
10760.37 1017
10761.35 1024
10762.33 962
10763.31 1010
10764.29 1001
10765.27 964
10766.25 947
10767.23 918
10768.21 995
10769.19 1022
10770.17 1008
10771.15 999
10772.13 1016
10773.11 1020
10774.09 989
10775.07 959
10776.05 1052
10777.03 1022
10778.02 1015
10779.00 950
10779.98 980
10780.96 952
10781.94 955
10782.92 1048
10783.90 1008
10784.88 1018
10785.86 968
10786.84 1031
10787.82 1025
10788.80 999
10789.78 1074
10790.76 1014
10791.75 1006
10792.73 967
10793.71 986
10794.69 1031
10795.67 1041
10796.65 958
10797.63 959
10798.61 957
10799.60 966
10800.58 958
10801.56 1014
10802.54 1032
10803.52 999
10804.50 1022
10805.49 971
10806.47 1009
10807.45 1050
10808.43 1049
10809.41 1023
10810.39 972
10811.38 1039
10812.36 1035
10813.34 1075
10814.32 1064
10815.30 1059
10816.29 1068
10817.27 1041
10818.25 1074
10819.23 1094
10820.22 1014
10821.20 1057
10822.18 1044
10823.16 1058
10824.15 1023
10825.13 1038
10826.11 1064
10827.09 1139
10828.08 1095
10829.06 1104
10830.04 1094
10831.02 1071
10832.01 1050
10832.99 1100
10833.97 1084
10834.96 1102
10835.94 1074
10836.92 1147
10837.91 991
10838.89 1130
10839.87 1126
10840.85 1014
10841.84 1063
10842.82 1110
10843.81 1168
10844.79 1123
10845.77 1070
10846.76 1078
10847.74 1136
10848.72 1087
10849.71 1097
10850.69 1187
10851.67 1124
10852.66 1165
10853.64 1086
10854.63 1096
10855.61 1088
10856.59 1193
10857.58 1177
10858.56 1110
10859.55 1126
10860.53 1226
10861.51 1084
10862.50 1093
10863.48 1136
10864.47 1166
10865.45 1173
10866.44 1160
10867.42 1137
10868.41 1201
10869.39 1216
10870.37 1152
10871.36 1176
10872.34 1223
10873.33 1176
10874.31 1147
10875.30 1170
10876.28 1140
10877.27 1180
10878.25 1234
10879.24 1203
10880.22 1178
10881.21 1211
10882.19 1247
10883.18 1208
10884.16 1242
10885.15 1203
10886.13 1246
10887.12 1262
10888.11 1267
10889.09 1227
10890.08 1189
10891.06 1166
10892.05 1327
10893.03 1269
10894.02 1321
10895.00 1265
10895.99 1317
10896.98 1362
10897.96 1404
10898.95 1342
10899.93 1279
10900.92 1257
10901.91 1277
10902.89 1352
10903.88 1322
10904.86 1439
10905.85 1488
10906.84 1422
10907.82 1411
10908.81 1390
10909.80 1404
10910.78 1483
10911.77 1456
10912.76 1425
10913.74 1405
10914.73 1389
10915.72 1338
10916.70 1406
10917.69 1366
10918.68 1396
10919.66 1467
10920.65 1427
10921.64 1495
10922.62 1434
10923.61 1367
10924.60 1457
10925.58 1494
10926.57 1487
10927.56 1516
10928.55 1538
10929.53 1408
10930.52 1443
10931.51 1510
10932.50 1483
10933.48 1565
10934.47 1514
10935.46 1566
10936.45 1586
10937.43 1497
10938.42 1513
10939.41 1604
10940.40 1602
10941.38 1517
10942.37 1541
10943.36 1526
10944.35 1547
10945.34 1649
10946.32 1658
10947.31 1726
10948.30 1740
10949.29 1653
10950.28 1702
10951.27 1764
10952.25 1836
10953.24 1821
10954.23 1724
10955.22 1709
10956.21 1743
10957.20 1697
10958.18 1806
10959.17 1742
10960.16 1800
10961.15 1867
10962.14 1845
10963.13 1744
10964.12 1972
10965.11 2117
10966.10 2113
10967.08 1979
10968.07 1938
10969.06 2012
10970.05 1968
10971.04 2055
10972.03 2014
10973.02 1981
10974.01 1869
10975.00 1727
10975.99 1760
10976.98 1771
10977.97 1745
10978.96 1863
10979.95 1814
10980.94 1847
10981.92 1687
10982.91 1837
10983.90 1701
10984.89 1679
10985.88 1709
10986.87 1806
10987.86 1755
10988.85 1775
10989.84 1876
10990.83 1942
10991.82 1803
10992.81 1811
10993.80 1768
10994.79 1789
10995.78 1822
10996.78 1894
10997.77 1891
10998.76 1761
10999.75 1892
11000.74 1930
11001.73 1981
11002.72 2086
11003.71 2177
11004.70 2355
11005.69 2484
11006.68 2524
11007.67 2553
11008.66 2697
11009.65 2558
11010.64 2531
11011.64 2432
11012.63 2158
11013.62 2116
11014.61 2160
11015.60 2011
11016.59 1804
11017.58 1816
11018.57 1797
11019.57 1746
11020.56 1712
11021.55 1725
11022.54 1758
11023.53 1783
11024.52 1755
11025.51 1773
11026.51 1722
11027.50 1645
11028.49 1707
11029.48 1609
11030.47 1598
11031.47 1524
11032.46 1642
11033.45 1621
11034.44 1634
11035.43 1568
11036.43 1544
11037.42 1596
11038.41 1553
11039.40 1549
11040.39 1556
11041.39 1561
11042.38 1631
11043.37 1525
11044.36 1499
11045.36 1471
11046.35 1521
11047.34 1495
11048.34 1381
11049.33 1472
11050.32 1490
11051.31 1460
11052.31 1429
11053.30 1461
11054.29 1341
11055.29 1413
11056.28 1457
11057.27 1331
11058.26 1362
11059.26 1337
11060.25 1327
11061.24 1418
11062.24 1380
11063.23 1298
11064.22 1358
11065.22 1335
11066.21 1304
11067.20 1355
11068.20 1408
11069.19 1387
11070.19 1403
11071.18 1377
11072.17 1402
11073.17 1446
11074.16 1257
11075.15 1324
11076.15 1390
11077.14 1392
11078.14 1296
11079.13 1319
11080.12 1316
11081.12 1384
11082.11 1285
11083.11 1396
11084.10 1296
11085.10 1304
11086.09 1368
11087.08 1368
11088.08 1338
11089.07 1344
11090.07 1339
11091.06 1311
11092.06 1338
11093.05 1349
11094.05 1348
11095.04 1342
11096.04 1316
11097.03 1323
11098.03 1359
11099.02 1373
11100.02 1315
11101.01 1279
11102.01 1221
11103.00 1241
11104.00 1300
11104.99 1302
11105.99 1314
11106.98 1338
11107.98 1323
11108.97 1260
11109.97 1349
11110.96 1317
11111.96 1306
11112.95 1281
11113.95 1196
11114.95 1284
11115.94 1293
11116.94 1313
11117.93 1249
11118.93 1272
11119.93 1343
11120.92 1228
11121.92 1234
11122.91 1218
11123.91 1166
11124.91 1179
11125.90 1228
11126.90 1193
11127.89 1148
11128.89 1229
11129.89 1261
11130.88 1211
11131.88 1201
11132.88 1169
11133.87 1187
11134.87 1244
11135.87 1224
11136.86 1211
11137.86 1212
11138.86 1312
11139.85 1192
11140.85 1206
11141.85 1196
11142.84 1223
11143.84 1211
11144.84 1196
11145.83 1152
11146.83 1132
11147.83 1124
11148.83 1182
11149.82 1172
11150.82 1177
11151.82 1192
11152.82 1184
11153.81 1115
11154.81 1243
11155.81 1230
11156.80 1224
11157.80 1235
11158.80 1204
11159.80 1246
11160.80 1186
11161.79 1183
11162.79 1131
11163.79 1114
11164.79 1153
11165.78 1153
11166.78 1066
11167.78 1100
11168.78 1137
11169.78 1127
11170.78 1029
11171.77 1089
11172.77 1174
11173.77 1117
11174.77 1093
11175.77 1094
11176.77 1201
11177.76 1088
11178.76 1100
11179.76 1118
11180.76 1134
11181.76 1182
11182.76 1166
11183.76 1161
11184.75 1156
11185.75 1154
11186.75 1177
11187.75 1101
11188.75 1109
11189.75 1101
11190.75 1129
11191.75 1092
11192.75 1108
11193.75 1104
11194.75 1072
11195.74 1164
11196.74 1134
11197.74 1089
11198.74 1079
11199.74 1066
11200.74 1113
11201.74 1118
11202.74 1052
11203.74 1123
11204.74 1125
11205.74 1121
11206.74 1127
11207.74 1055
11208.74 1040
11209.74 1095
11210.74 1126
11211.74 1026
11212.74 989
11213.74 1041
11214.74 1059
11215.74 1136
11216.74 1017
11217.74 1122
11218.74 1108
11219.74 1133
11220.74 1016
11221.74 1089
11222.74 1127
11223.74 1143
11224.74 1138
11225.74 1112
11226.74 1080
11227.75 1085
11228.75 1163
11229.75 1093
11230.75 1054
11231.75 1070
11232.75 1136
11233.75 1108
11234.75 1149
11235.75 1120
11236.75 1152
11237.76 1145
11238.76 1129
11239.76 1160
11240.76 1138
11241.76 1136
11242.76 1211
11243.76 1146
11244.76 1226
11245.77 1176
11246.77 1130
11247.77 1154
11248.77 1055
11249.77 1104
11250.77 1104
11251.78 1087
11252.78 1100
11253.78 1098
11254.78 1085
11255.78 1040
11256.79 1077
11257.79 1112
11258.79 1108
11259.79 1141
11260.79 1058
11261.80 1048
11262.80 1080
11263.80 1025
11264.80 1035
11265.81 1121
11266.81 1113
11267.81 1083
11268.81 1072
11269.82 1101
11270.82 1095
11271.82 1133
11272.82 1144
11273.83 1130
11274.83 1157
11275.83 1151
11276.84 1106
11277.84 1068
11278.84 1111
11279.85 1151
11280.85 1194
11281.85 1159
11282.85 1110
11283.86 1138
11284.86 1223
11285.86 1211
11286.87 1115
11287.87 1202
11288.87 1194
11289.88 1197
11290.88 1155
11291.89 1113
11292.89 1131
11293.89 1201
11294.90 1243
11295.90 1138
11296.90 1086
11297.91 1106
11298.91 1214
11299.92 1128
11300.92 1094
11301.92 1054
11302.93 1121
11303.93 1092
11304.94 1075
11305.94 1096
11306.94 1125
11307.95 1240
11308.95 1182
11309.96 1135
11310.96 1076
11311.97 1191
11312.97 1153
11313.98 1163
11314.98 1242
11315.98 1241
11316.99 1152
11317.99 1166
11319.00 1258
11320.00 1255
11321.01 1330
11322.01 1333
11323.02 1280
11324.02 1249
11325.03 1324
11326.03 1268
11327.04 1234
11328.04 1163
11329.05 1154
11330.05 1141
11331.06 1124
11332.07 1172
11333.07 1121
11334.08 1155
11335.08 1198
11336.09 1166
11337.09 1146
11338.10 1130
11339.10 1193
11340.11 1087
11341.12 1136
11342.12 1168
11343.13 1170
11344.13 1188
11345.14 1149
11346.15 1168
11347.15 1217
11348.16 1260
11349.16 1125
11350.17 1195
11351.18 1171
11352.18 1169
11353.19 1194
11354.20 1208
11355.20 1149
11356.21 1146
11357.21 1243
11358.22 1200
11359.23 1119
11360.23 1152
11361.24 1170
11362.25 1181
11363.25 1178
11364.26 1132
11365.27 1221
11366.28 1254
11367.28 1120
11368.29 1145
11369.30 1243
11370.30 1179
11371.31 1181
11372.32 1242
11373.32 1203
11374.33 1201
11375.34 1116
11376.35 1156
11377.35 1166
11378.36 1089
11379.37 1205
11380.38 1194
11381.38 1119
11382.39 1185
11383.40 1096
11384.41 1067
11385.41 1147
11386.42 1126
11387.43 1166
11388.44 1249
11389.45 1173
11390.45 1156
11391.46 1135
11392.47 1176
11393.48 1124
11394.49 1139
11395.49 1191
11396.50 1191
11397.51 1209
11398.52 1175
11399.53 1160
11400.54 1173
11401.55 1259
11402.55 1213
11403.56 1215
11404.57 1130
11405.58 1236
11406.59 1237
11407.60 1130
11408.61 1229
11409.61 1235
11410.62 1131
11411.63 1210
11412.64 1281
11413.65 1166
11414.66 1208
11415.67 1179
11416.68 1162
11417.69 1238
11418.70 1253
11419.71 1235
11420.71 1200
11421.72 1244
11422.73 1265
11423.74 1224
11424.75 1247
11425.76 1188
11426.77 1249
11427.78 1248
11428.79 1272
11429.80 1233
11430.81 1257
11431.82 1244
11432.83 1251
11433.84 1280
11434.85 1232
11435.86 1242
11436.87 1295
11437.88 1190
11438.89 1327
11439.90 1336
11440.91 1359
11441.92 1283
11442.93 1251
11443.94 1356
11444.95 1334
11445.96 1299
11446.97 1369
11447.98 1366
11448.99 1334
11450.00 1308
11451.01 1343
11452.03 1370
11453.04 1394
11454.05 1380
11455.06 1309
11456.07 1411
11457.08 1367
11458.09 1408
11459.10 1398
11460.11 1407
11461.12 1410
11462.14 1421
11463.15 1446
11464.16 1403
11465.17 1389
11466.18 1432
11467.19 1381
11468.20 1368
11469.21 1385
11470.23 1397
11471.24 1385
11472.25 1414
11473.26 1482
11474.27 1425
11475.28 1455
11476.30 1536
11477.31 1534
11478.32 1486
11479.33 1538
11480.34 1497
11481.36 1490
11482.37 1441
11483.38 1430
11484.39 1438
11485.40 1599
11486.42 1449
11487.43 1405
11488.44 1429
11489.45 1414
11490.47 1418
11491.48 1407
11492.49 1487
11493.50 1528
11494.52 1468
11495.53 1495
11496.54 1534
11497.55 1535
11498.57 1555
11499.58 1498
11500.59 1512
11501.61 1531
11502.62 1511
11503.63 1556
11504.64 1499
11505.66 1555
11506.67 1596
11507.68 1587
11508.70 1537
11509.71 1535
11510.72 1543
11511.74 1579
11512.75 1645
11513.76 1650
11514.78 1569
11515.79 1587
11516.80 1609
11517.82 1648
11518.83 1554
11519.84 1628
11520.86 1732
11521.87 1686
11522.89 1735
11523.90 1732
11524.91 1668
11525.93 1646
11526.94 1630
11527.96 1650
11528.97 1678
11529.98 1707
11531.00 1704
11532.01 1746
11533.03 1697
11534.04 1736
11535.06 1701
11536.07 1832
11537.08 1763
11538.10 1850
11539.11 1891
11540.13 1901
11541.14 1881
11542.16 1991
11543.17 1884
11544.19 1920
11545.20 2010
11546.22 2010
11547.23 2027
11548.25 1849
11549.26 1974
11550.28 2040
11551.29 2048
11552.31 1955
11553.32 1980
11554.34 2178
11555.35 2130
11556.37 2001
11557.38 2068
11558.40 2050
11559.41 2136
11560.43 2177
11561.45 2230
11562.46 2241
11563.48 2247
11564.49 2322
11565.51 2303
11566.52 2271
11567.54 2299
11568.56 2363
11569.57 2277
11570.59 2402
11571.60 2305
11572.62 2420
11573.64 2428
11574.65 2591
11575.67 2473
11576.68 2493
11577.70 2470
11578.72 2568
11579.73 2583
11580.75 2532
11581.77 2584
11582.78 2732
11583.80 2758
11584.82 2926
11585.83 3025
11586.85 2950
11587.87 3014
11588.88 3167
11589.90 3327
11590.92 3312
11591.93 3467
11592.95 3342
11593.97 3604
11594.98 3472
11596.00 3436
11597.02 3627
11598.03 3798
11599.05 3869
11600.07 3967
11601.09 4110
11602.10 4372
11603.12 5002
11604.14 5645
11605.16 6151
11606.17 6804
11607.19 7059
11608.21 7455
11609.23 7555
11610.24 7407
11611.26 6891
11612.28 6372
11613.30 5724
11614.32 5143
11615.33 4614
11616.35 3975
11617.37 3715
11618.39 3515
11619.41 3165
11620.42 3148
11621.44 3099
11622.46 3112
11623.48 3033
11624.50 3102
11625.51 3054
11626.53 2896
11627.55 2851
11628.57 2906
11629.59 2701
11630.61 2640
11631.63 2579
11632.64 2555
11633.66 2450
11634.68 2525
11635.70 2497
11636.72 2572
11637.74 2504
11638.76 2407
11639.78 2495
11640.80 2395
11641.81 2305
11642.83 2460
11643.85 2323
11644.87 2409
11645.89 2436
11646.91 2389
11647.93 2369
11648.95 2378
11649.97 2330
11650.99 2288
11652.01 2154
11653.03 2100
11654.05 2076
11655.07 1994
11656.09 2107
11657.11 2013
11658.13 2024
11659.15 1971
11660.17 2058
11661.19 2080
11662.21 2108
11663.23 2126
11664.25 2106
11665.27 2115
11666.29 2033
11667.31 2074
11668.33 2049
11669.35 1934
11670.37 2056
11671.39 2176
11672.41 2154
11673.43 2091
11674.45 2075
11675.47 2212
11676.49 2067
11677.51 2046
11678.53 2143
11679.55 2132
11680.57 2209
11681.59 2276
11682.61 2276
11683.64 2310
11684.66 2239
11685.68 2252
11686.70 2171
11687.72 2261
11688.74 2312
11689.76 2353
11690.78 2309
11691.80 2261
11692.83 2335
11693.85 2269
11694.87 2305
11695.89 2201
11696.91 2188
11697.93 2238
11698.95 2187
11699.98 2224
11701.00 2085
11702.02 2084
11703.04 2239
11704.06 2194
11705.08 2098
11706.11 2135
11707.13 2106
11708.15 2054
11709.17 1955
11710.19 1991
11711.22 2021
11712.24 1997
11713.26 1961
11714.28 1889
11715.31 1899
11716.33 2051
11717.35 1880
11718.37 1915
11719.40 1799
11720.42 1886
11721.44 1838
11722.46 1850
11723.49 1775
11724.51 1783
11725.53 1794
11726.55 1793
11727.58 1751
11728.60 1649
11729.62 1659
11730.65 1705
11731.67 1676
11732.69 1754
11733.71 1682
11734.74 1631
11735.76 1755
11736.78 1711
11737.81 1624
11738.83 1548
11739.85 1630
11740.88 1653
11741.90 1559
11742.92 1624
11743.95 1650
11744.97 1513
11746.00 1600
11747.02 1594
11748.04 1495
11749.07 1551
11750.09 1539
11751.11 1626
11752.14 1564
11753.16 1573
11754.19 1577
11755.21 1612
11756.23 1574
11757.26 1550
11758.28 1490
11759.31 1481
11760.33 1489
11761.36 1574
11762.38 1480
11763.40 1494
11764.43 1516
11765.45 1495
11766.48 1436
11767.50 1472
11768.53 1387
11769.55 1457
11770.58 1379
11771.60 1333
11772.63 1376
11773.65 1448
11774.68 1349
11775.70 1328
11776.73 1382
11777.75 1353
11778.78 1396
11779.80 1357
11780.83 1380
11781.85 1396
11782.88 1325
11783.90 1343
11784.93 1386
11785.95 1294
11786.98 1241
11788.00 1259
11789.03 1345
11790.05 1264
11791.08 1181
11792.11 1338
11793.13 1427
11794.16 1279
11795.18 1331
11796.21 1366
11797.23 1361
11798.26 1390
11799.29 1333
11800.31 1277
11801.34 1265
11802.36 1239
11803.39 1191
11804.42 1180
11805.44 1285
11806.47 1237
11807.50 1239
11808.52 1228
11809.55 1262
11810.57 1235
11811.60 1196
11812.63 1268
11813.65 1221
11814.68 1293
11815.71 1167
11816.73 1194
11817.76 1109
11818.79 1161
11819.81 1211
11820.84 1199
11821.87 1224
11822.90 1197
11823.92 1207
11824.95 1234
11825.98 1230
11827.00 1188
11828.03 1216
11829.06 1188
11830.09 1171
11831.11 1198
11832.14 1249
11833.17 1249
11834.20 1203
11835.22 1153
11836.25 1164
11837.28 1224
11838.31 1177
11839.33 1253
11840.36 1250
11841.39 1231
11842.42 1276
11843.45 1309
11844.47 1220
11845.50 1116
11846.53 1197
11847.56 1206
11848.59 1193
11849.61 1199
11850.64 1214
11851.67 1284
11852.70 1265
11853.73 1164
11854.75 1123
11855.78 1179
11856.81 1225
11857.84 1181
11858.87 1147
11859.90 1241
11860.93 1224
11861.95 1273
11862.98 1180
11864.01 1158
11865.04 1150
11866.07 1146
11867.10 1165
11868.13 1199
11869.16 1229
11870.19 1204
11871.21 1179
11872.24 1143
11873.27 1147
11874.30 1205
11875.33 1156
11876.36 1149
11877.39 1219
11878.42 1166
11879.45 1206
11880.48 1199
11881.51 1233
11882.54 1240
11883.57 1184
11884.60 1190
11885.63 1174
11886.66 1198
11887.69 1186
11888.72 1197
11889.75 1220
11890.78 1157
11891.81 1279
11892.84 1301
11893.87 1239
11894.90 1323
11895.93 1247
11896.96 1278
11897.99 1297
11899.02 1242
11900.05 1192
11901.08 1209
11902.11 1233
11903.14 1276
11904.17 1287
11905.20 1297
11906.23 1322
11907.26 1325
11908.29 1316
11909.32 1329
11910.35 1375
11911.38 1408
11912.42 1418
11913.45 1374
11914.48 1379
11915.51 1444
11916.54 1409
11917.57 1288
11918.60 1269
11919.63 1293
11920.66 1228
11921.70 1281
11922.73 1292
11923.76 1199
11924.79 1301
11925.82 1310
11926.85 1311
11927.88 1232
11928.92 1266
11929.95 1289
11930.98 1334
11932.01 1339
11933.04 1337
11934.07 1407
11935.11 1419
11936.14 1371
11937.17 1470
11938.20 1576
11939.23 1619
11940.27 1577
11941.30 1617
11942.33 1553
11943.36 1487
11944.40 1426
11945.43 1452
11946.46 1415
11947.49 1338
11948.53 1338
11949.56 1318
11950.59 1381
11951.62 1295
11952.66 1288
11953.69 1312
11954.72 1247
11955.75 1305
11956.79 1303
11957.82 1205
11958.85 1284
11959.88 1255
11960.92 1277
11961.95 1268
11962.98 1214
11964.02 1153
11965.05 1127
11966.08 1181
11967.12 1193
11968.15 1170
11969.18 1220
11970.22 1200
11971.25 1189
11972.28 1214
11973.32 1304
11974.35 1246
11975.38 1229
11976.42 1150
11977.45 1189
11978.49 1135
11979.52 1230
11980.55 1216
11981.59 1263
11982.62 1251
11983.66 1166
11984.69 1222
11985.72 1200
11986.76 1145
11987.79 1179
11988.83 1232
11989.86 1148
11990.89 1133
11991.93 1201
11992.96 1234
11994.00 1213
11995.03 1190
11996.07 1182
11997.10 1189
11998.14 1163
11999.17 1197
12000.20 1204
12001.24 1174
12002.27 1115
12003.31 1127
12004.34 1238
12005.38 1275
12006.41 1158
12007.45 1116
12008.48 1238
12009.52 1189
12010.55 1139
12011.59 1225
12012.62 1204
12013.66 1239
12014.70 1247
12015.73 1200
12016.77 1146
12017.80 1161
12018.84 1190
12019.87 1183
12020.91 1124
12021.94 1162
12022.98 1086
12024.02 1160
12025.05 1307
12026.09 1310
12027.12 1260
12028.16 1188
12029.19 1176
12030.23 1193
12031.27 1229
12032.30 1319
12033.34 1228
12034.37 1245
12035.41 1216
12036.45 1200
12037.48 1321
12038.52 1225
12039.56 1261
12040.59 1140
12041.63 1105
12042.67 1136
12043.70 1207
12044.74 1197
12045.78 1148
12046.81 1175
12047.85 1231
12048.89 1211
12049.92 1191
12050.96 1168
12052.00 1245
12053.03 1258
12054.07 1190
12055.11 1253
12056.14 1202
12057.18 1199
12058.22 1216
12059.26 1251
12060.29 1216
12061.33 1183
12062.37 1181
12063.41 1224
12064.44 1194
12065.48 1213
12066.52 1209
12067.56 1149
12068.59 1181
12069.63 1186
12070.67 1157
12071.71 1225
12072.74 1140
12073.78 1201
12074.82 1149
12075.86 1170
12076.90 1238
12077.93 1251
12078.97 1120
12080.01 1108
12081.05 1108
12082.09 1163
12083.13 1142
12084.16 1196
12085.20 1185
12086.24 1145
12087.28 1136
12088.32 1160
12089.36 1238
12090.39 1106
12091.43 1119
12092.47 1180
12093.51 1243
12094.55 1187
12095.59 1215
12096.63 1192
12097.67 1143
12098.70 1167
12099.74 1173
12100.78 1206
12101.82 1258
12102.86 1182
12103.90 1209
12104.94 1188
12105.98 1201
12107.02 1255
12108.06 1238
12109.10 1256
12110.14 1186
12111.18 1133
12112.22 1284
12113.25 1270
12114.29 1246
12115.33 1220
12116.37 1238
12117.41 1201
12118.45 1131
12119.49 1121
12120.53 1108
12121.57 1154
12122.61 1152
12123.65 1055
12124.69 1059
12125.73 999
12126.77 1088
12127.81 1076
12128.85 1031
12129.89 1064
12130.93 1080
12131.97 1065
12133.02 1064
12134.06 1012
12135.10 1062
12136.14 1057
12137.18 1066
12138.22 1159
12139.26 1106
12140.30 1024
12141.34 989
12142.38 981
12143.42 1067
12144.46 1015
12145.50 1003
12146.54 1012
12147.59 1020
12148.63 982
12149.67 1037
12150.71 1085
12151.75 1073
12152.79 1056
12153.83 1113
12154.87 1093
12155.92 1006
12156.96 1023
12158.00 988
12159.04 1043
12160.08 1009
12161.12 995
12162.17 1006
12163.21 988
12164.25 979
12165.29 1071
12166.33 1028
12167.37 1075
12168.42 1034
12169.46 964
12170.50 1019
12171.54 1033
12172.58 1064
12173.63 991
12174.67 1008
12175.71 989
12176.75 1029
12177.80 981
12178.84 1012
12179.88 1007
12180.92 987
12181.97 1041
12183.01 996
12184.05 979
12185.09 1026
12186.14 1077
12187.18 970
12188.22 982
12189.26 1001
12190.31 999
12191.35 998
12192.39 1018
12193.44 1026
12194.48 1006
12195.52 974
12196.57 1011
12197.61 993
12198.65 1029
12199.70 964
12200.74 1028
12201.78 1007
12202.83 974
12203.87 959
12204.91 1035
12205.96 1011
12207.00 999
12208.04 1067
12209.09 963
12210.13 975
12211.17 982
12212.22 995
12213.26 979
12214.31 975
12215.35 1012
12216.39 1028
12217.44 1004
12218.48 984
12219.53 970
12220.57 1040
12221.61 1035
12222.66 922
12223.70 1039
12224.75 1042
12225.79 1040
12226.84 946
12227.88 943
12228.93 1011
12229.97 1076
12231.01 1007
12232.06 986
12233.10 956
12234.15 1005
12235.19 996
12236.24 1052
12237.28 950
12238.33 979
12239.37 1016
12240.42 978
12241.46 935
12242.51 926
12243.55 956
12244.60 917
12245.64 935
12246.69 964
12247.74 983
12248.78 1002
12249.83 982
12250.87 1017
12251.92 954
12252.96 985
12254.01 980
12255.05 975
12256.10 920
12257.15 938
12258.19 926
12259.24 905
12260.28 948
12261.33 886
12262.37 863
12263.42 931
12264.47 1001
12265.51 986
12266.56 933
12267.61 945
12268.65 995
12269.70 945
12270.74 880
12271.79 913
12272.84 959
12273.88 964
12274.93 941
12275.98 934
12277.02 926
12278.07 910
12279.12 938
12280.16 914
12281.21 918
12282.26 993
12283.30 882
12284.35 919
12285.40 889
12286.44 846
12287.49 907
12288.54 948
12289.59 948
12290.63 937
12291.68 978
12292.73 847
12293.77 909
12294.82 951
12295.87 933
12296.92 863
12297.96 947
12299.01 907
12300.06 899
12301.11 851
12302.15 917
12303.20 932
12304.25 951
12305.30 880
12306.35 935
12307.39 939
12308.44 952
12309.49 934
12310.54 918
12311.59 966
12312.63 911
12313.68 965
12314.73 947
12315.78 943
12316.83 889
12317.88 932
12318.92 898
12319.97 899
12321.02 885
12322.07 904
12323.12 876
12324.17 899
12325.21 877
12326.26 867
12327.31 923
12328.36 939
12329.41 917
12330.46 843
12331.51 911
12332.56 884
12333.61 875
12334.65 883
12335.70 846
12336.75 969
12337.80 948
12338.85 916
12339.90 948
12340.95 913
12342.00 923
12343.05 889
12344.10 839
12345.15 858
12346.20 875
12347.25 896
12348.30 927
12349.35 933
12350.40 922
12351.45 905
12352.50 907
12353.55 864
12354.60 899
12355.65 901
12356.70 894
12357.75 892
12358.80 918
12359.85 887
12360.90 862
12361.95 884
12363.00 886
12364.05 929
12365.10 926
12366.15 919
12367.20 925
12368.25 862
12369.30 945
12370.35 907
12371.40 935
12372.45 976
12373.50 917
12374.55 837
12375.60 890
12376.65 907
12377.70 902
12378.76 882
12379.81 891
12380.86 860
12381.91 846
12382.96 879
12384.01 869
12385.06 884
12386.11 898
12387.17 969
12388.22 932
12389.27 891
12390.32 922
12391.37 920
12392.42 946
12393.47 934
12394.53 905
12395.58 939
12396.63 945
12397.68 986
12398.73 916
12399.78 934
12400.84 960
12401.89 918
12402.94 916
12403.99 914
12405.04 940
12406.10 948
12407.15 967
12408.20 952
12409.25 887
12410.31 941
12411.36 934
12412.41 944
12413.46 944
12414.51 929
12415.57 912
12416.62 986
12417.67 935
12418.72 939
12419.78 925
12420.83 960
12421.88 952
12422.94 953
12423.99 982
12425.04 989
12426.09 917
12427.15 871
12428.20 924
12429.25 967
12430.31 936
12431.36 878
12432.41 959
12433.47 954
12434.52 931
12435.57 909
12436.63 958
12437.68 957
12438.73 913
12439.79 955
12440.84 989
12441.89 965
12442.95 934
12444.00 931
12445.06 927
12446.11 955
12447.16 920
12448.22 930
12449.27 956
12450.33 1009
12451.38 1022
12452.43 946
12453.49 955
12454.54 966
12455.60 960
12456.65 973
12457.70 942
12458.76 954
12459.81 979
12460.87 927
12461.92 936
12462.98 946
12464.03 945
12465.09 912
12466.14 936
12467.19 881
12468.25 948
12469.30 1031
12470.36 930
12471.41 944
12472.47 1000
12473.52 938
12474.58 911
12475.63 953
12476.69 916
12477.74 940
12478.80 968
12479.85 962
12480.91 989
12481.97 993
12483.02 995
12484.08 965
12485.13 971
12486.19 1025
12487.24 1051
12488.30 1081
12489.35 1027
12490.41 1073
12491.47 1092
12492.52 1061
12493.58 1072
12494.63 1107
12495.69 1208
12496.74 1142
12497.80 1146
12498.86 1281
12499.91 1306
12500.97 1382
12502.03 1371
12503.08 1465
12504.14 1453
12505.19 1465
12506.25 1390
12507.31 1525
12508.36 1387
12509.42 1364
12510.48 1352
12511.53 1196
12512.59 1125
12513.65 1095
12514.70 1090
12515.76 1060
12516.82 1025
12517.87 1048
12518.93 1034
12519.99 1022
12521.04 968
12522.10 1045
12523.16 994
12524.22 973
12525.27 925
12526.33 940
12527.39 974
12528.44 920
12529.50 925
12530.56 1017
12531.62 992
12532.67 949
12533.73 994
12534.79 1002
12535.85 924
12536.90 943
12537.96 979
12539.02 985
12540.08 968
12541.14 951
12542.19 949
12543.25 911
12544.31 972
12545.37 1000
12546.43 970
12547.48 953
12548.54 973
12549.60 947
12550.66 952
12551.72 986
12552.77 1004
12553.83 978
12554.89 937
12555.95 936
12557.01 964
12558.07 999
12559.13 992
12560.18 980
12561.24 957
12562.30 929
12563.36 966
12564.42 935
12565.48 1026
12566.54 1036
12567.60 988
12568.65 979
12569.71 950
12570.77 917
12571.83 931
12572.89 972
12573.95 1000
12575.01 991
12576.07 1033
12577.13 1045
12578.19 1102
12579.25 1108
12580.31 1059
12581.37 1164
12582.43 1115
12583.49 1196
12584.55 1121
12585.60 1174
12586.66 1202
12587.72 1186
12588.78 1170
12589.84 1105
12590.90 1108
12591.96 1080
12593.02 1045
12594.08 1113
12595.14 1057
12596.20 1082
12597.26 986
12598.32 1049
12599.39 1006
12600.45 1040
12601.51 1115
12602.57 1024
12603.63 988
12604.69 1006
12605.75 989
12606.81 1037
12607.87 992
12608.93 980
12609.99 990
12611.05 943
12612.11 970
12613.17 965
12614.23 945
12615.30 953
12616.36 934
12617.42 939
12618.48 920
12619.54 951
12620.60 919
12621.66 966
12622.72 928
12623.78 913
12624.85 938
12625.91 954
12626.97 899
12628.03 883
12629.09 940
12630.15 919
12631.22 971
12632.28 940
12633.34 863
12634.40 901
12635.46 965
12636.52 895
12637.59 856
12638.65 867
12639.71 841
12640.77 823
12641.83 867
12642.90 979
12643.96 969
12645.02 866
12646.08 871
12647.14 894
12648.21 926
12649.27 934
12650.33 875
12651.39 891
12652.46 907
12653.52 958
12654.58 916
12655.65 945
12656.71 852
12657.77 857
12658.83 912
12659.90 891
12660.96 870
12662.02 943
12663.09 928
12664.15 964
12665.21 929
12666.27 885
12667.34 979
12668.40 963
12669.46 1006
12670.53 974
12671.59 930
12672.65 979
12673.72 902
12674.78 870
12675.84 840
12676.91 926
12677.97 901
12679.04 913
12680.10 910
12681.16 892
12682.23 871
12683.29 934
12684.35 895
12685.42 912
12686.48 866
12687.55 900
12688.61 891
12689.67 870
12690.74 883
12691.80 907
12692.87 874
12693.93 898
12695.00 966
12696.06 931
12697.12 884
12698.19 910
12699.25 995
12700.32 935
12701.38 932
12702.45 937
12703.51 890
12704.58 921
12705.64 929
12706.71 965
12707.77 910
12708.84 938
12709.90 975
12710.97 928
12712.03 969
12713.10 962
12714.16 958
12715.23 935
12716.29 900
12717.36 897
12718.42 881
12719.49 921
12720.55 915
12721.62 960
12722.68 963
12723.75 889
12724.81 857
12725.88 867
12726.95 883
12728.01 884
12729.08 902
12730.14 935
12731.21 895
12732.28 841
12733.34 884
12734.41 894
12735.47 920
12736.54 936
12737.61 913
12738.67 857
12739.74 891
12740.80 908
12741.87 883
12742.94 881
12744.00 908
12745.07 885
12746.14 849
12747.20 847
12748.27 909
12749.34 873
12750.40 852
12751.47 970
12752.54 871
12753.60 896
12754.67 931
12755.74 920
12756.80 816
12757.87 866
12758.94 899
12760.00 910
12761.07 825
12762.14 858
12763.21 841
12764.27 797
12765.34 827
12766.41 839
12767.47 888
12768.54 799
12769.61 875
12770.68 805
12771.74 776
12772.81 800
12773.88 916
12774.95 870
12776.02 760
12777.08 739
12778.15 793
12779.22 885
12780.29 818
12781.35 754
12782.42 771
12783.49 790
12784.56 809
12785.63 792
12786.70 808
12787.76 815
12788.83 802
12789.90 815
12790.97 790
12792.04 796
12793.11 730
12794.17 766
12795.24 715
12796.31 770
12797.38 803
12798.45 753
12799.52 768
12800.59 817
12801.65 838
12802.72 807
12803.79 733
12804.86 820
12805.93 797
12807.00 759
12808.07 862
12809.14 817
12810.21 845
12811.28 769
12812.34 783
12813.41 724
12814.48 801
12815.55 708
12816.62 759
12817.69 765
12818.76 791
12819.83 814
12820.90 772
12821.97 754
12823.04 853
12824.11 802
12825.18 749
12826.25 734
12827.32 720
12828.39 754
12829.46 779
12830.53 786
12831.60 769
12832.67 744
12833.74 752
12834.81 741
12835.88 756
12836.95 780
12838.02 792
12839.09 798
12840.16 799
12841.23 818
12842.30 782
12843.37 780
12844.44 839
12845.51 801
12846.58 804
12847.66 729
12848.73 747
12849.80 788
12850.87 758
12851.94 711
12853.01 784
12854.08 801
12855.15 761
12856.22 745
12857.29 791
12858.36 838
12859.44 749
12860.51 756
12861.58 777
12862.65 744
12863.72 749
12864.79 741
12865.86 745
12866.94 697
12868.01 759
12869.08 792
12870.15 750
12871.22 717
12872.29 670
12873.37 681
12874.44 774
12875.51 739
12876.58 670
12877.65 717
12878.73 767
12879.80 767
12880.87 752
12881.94 812
12883.01 755
12884.09 758
12885.16 689
12886.23 736
12887.30 731
12888.38 723
12889.45 722
12890.52 767
12891.59 728
12892.67 736
12893.74 731
12894.81 709
12895.88 740
12896.96 734
12898.03 724
12899.10 774
12900.18 791
12901.25 752
12902.32 680
12903.39 745
12904.47 771
12905.54 686
12906.61 709
12907.69 697
12908.76 698
12909.83 735
12910.91 765
12911.98 725
12913.05 680
12914.13 688
12915.20 727
12916.28 709
12917.35 726
12918.42 736
12919.50 684
12920.57 719
12921.64 724
12922.72 757
12923.79 757
12924.87 742
12925.94 754
12927.01 737
12928.09 729
12929.16 752
12930.24 724
12931.31 735
12932.38 738
12933.46 736
12934.53 711
12935.61 718
12936.68 767
12937.76 701
12938.83 747
12939.91 741
12940.98 696
12942.05 738
12943.13 805
12944.20 711
12945.28 765
12946.35 706
12947.43 729
12948.50 735
12949.58 723
12950.65 695
12951.73 738
12952.80 727
12953.88 677
12954.95 732
12956.03 704
12957.10 746
12958.18 697
12959.26 726
12960.33 729
12961.41 711
12962.48 694
12963.56 697
12964.63 717
12965.71 667
12966.78 711
12967.86 746
12968.94 734
12970.01 682
12971.09 665
12972.16 691
12973.24 767
12974.32 834
12975.39 685
12976.47 725
12977.54 714
12978.62 797
12979.70 779
12980.77 686
12981.85 739
12982.93 724
12984.00 723
12985.08 710
12986.15 748
12987.23 796
12988.31 760
12989.38 734
12990.46 675
12991.54 730
12992.61 701
12993.69 737
12994.77 741
12995.85 762
12996.92 741
12998.00 751
12999.08 749
13000.15 722
13001.23 681
13002.31 723
13003.38 749
13004.46 762
13005.54 748
13006.62 703
13007.69 765
13008.77 677
13009.85 786
13010.93 739
13012.00 775
13013.08 760
13014.16 746
13015.24 767
13016.32 788
13017.39 759
13018.47 716
13019.55 769
13020.63 733
13021.70 776
13022.78 809
13023.86 760
13024.94 759
13026.02 719
13027.10 719
13028.17 769
13029.25 825
13030.33 796
13031.41 796
13032.49 793
13033.57 768
13034.64 781
13035.72 767
13036.80 763
13037.88 788
13038.96 769
13040.04 749
13041.12 776
13042.19 794
13043.27 843
13044.35 883
13045.43 748
13046.51 778
13047.59 780
13048.67 773
13049.75 784
13050.83 738
13051.91 745
13052.99 751
13054.06 817
13055.14 799
13056.22 797
13057.30 748
13058.38 788
13059.46 833
13060.54 761
13061.62 753
13062.70 742
13063.78 743
13064.86 795
13065.94 812
13067.02 796
13068.10 737
13069.18 797
13070.26 793
13071.34 771
13072.42 747
13073.50 743
13074.58 787
13075.66 735
13076.74 747
13077.82 752
13078.90 740
13079.98 769
13081.06 810
13082.14 743
13083.22 728
13084.30 779
13085.38 786
13086.47 785
13087.55 754
13088.63 774
13089.71 760
13090.79 780
13091.87 759
13092.95 795
13094.03 791
13095.11 770
13096.19 768
13097.27 762
13098.36 674
13099.44 729
13100.52 786
13101.60 754
13102.68 753
13103.76 740
13104.84 702
13105.93 706
13107.01 731
13108.09 783
13109.17 776
13110.25 735
13111.33 708
13112.42 727
13113.50 765
13114.58 740
13115.66 716
13116.74 739
13117.82 736
13118.91 717
13119.99 720
13121.07 736
13122.15 714
13123.23 820
13124.32 762
13125.40 695
13126.48 664
13127.56 674
13128.65 743
13129.73 718
13130.81 736
13131.89 710
13132.98 700
13134.06 761
13135.14 677
13136.22 684
13137.31 686
13138.39 770
13139.47 732
13140.56 758
13141.64 729
13142.72 713
13143.81 707
13144.89 625
13145.97 685
13147.05 721
13148.14 717
13149.22 672
13150.30 685
13151.39 678
13152.47 760
13153.55 697
13154.64 671
13155.72 686
13156.81 705
13157.89 675
13158.97 722
13160.06 700
13161.14 754
13162.22 674
13163.31 699
13164.39 725
13165.48 696
13166.56 681
13167.64 717
13168.73 719
13169.81 730
13170.90 735
13171.98 665
13173.06 708
13174.15 693
13175.23 679
13176.32 693
13177.40 688
13178.49 693
13179.57 677
13180.66 732
13181.74 738
13182.82 677
13183.91 715
13184.99 694
13186.08 709
13187.16 690
13188.25 737
13189.33 758
13190.42 680
13191.50 646
13192.59 634
13193.67 663
13194.76 676
13195.84 718
13196.93 747
13198.01 728
13199.10 703
13200.19 707
13201.27 708
13202.36 679
13203.44 672
13204.53 681
13205.61 728
13206.70 699
13207.78 630
13208.87 668
13209.96 720
13211.04 705
13212.13 754
13213.21 690
13214.30 661
13215.38 689
13216.47 687
13217.56 701
13218.64 690
13219.73 705
13220.82 716
13221.90 693
13222.99 680
13224.07 697
13225.16 690
13226.25 713
13227.33 650
13228.42 689
13229.51 703
13230.59 733
13231.68 697
13232.77 751
13233.85 758
13234.94 824
13236.03 760
13237.11 678
13238.20 771
13239.29 728
13240.38 699
13241.46 716
13242.55 763
13243.64 712
13244.72 731
13245.81 695
13246.90 646
13247.99 676
13249.07 749
13250.16 731
13251.25 767
13252.34 684
13253.42 735
13254.51 728
13255.60 676
13256.69 706
13257.77 701
13258.86 705
13259.95 727
13261.04 741
13262.13 683
13263.21 669
13264.30 724
13265.39 729
13266.48 723
13267.57 743
13268.65 728
13269.74 743
13270.83 702
13271.92 751
13273.01 715
13274.10 703
13275.18 770
13276.27 767
13277.36 722
13278.45 700
13279.54 730
13280.63 755
13281.72 724
13282.80 756
13283.89 713
13284.98 750
13286.07 763
13287.16 782
13288.25 757
13289.34 762
13290.43 797
13291.52 791
13292.61 787
13293.69 744
13294.78 699
13295.87 796
13296.96 717
13298.05 750
13299.14 757
13300.23 787
13301.32 795
13302.41 816
13303.50 715
13304.59 726
13305.68 743
13306.77 759
13307.86 753
13308.95 702
13310.04 768
13311.13 790
13312.22 768
13313.31 746
13314.40 745
13315.49 735
13316.58 784
13317.67 796
13318.76 793
13319.85 804
13320.94 747
13322.03 805
13323.12 763
13324.21 756
13325.30 827
13326.39 800
13327.48 786
13328.57 781
13329.66 766
13330.75 763
13331.85 745
13332.94 689
13334.03 762
13335.12 794
13336.21 786
13337.30 753
13338.39 775
13339.48 763
13340.57 748
13341.66 813
13342.76 797
13343.85 780
13344.94 759
13346.03 736
13347.12 761
13348.21 757
13349.30 801
13350.40 793
13351.49 807
13352.58 728
13353.67 772
13354.76 774
13355.85 766
13356.95 770
13358.04 797
13359.13 848
13360.22 795
13361.31 833
13362.41 831
13363.50 897
13364.59 868
13365.68 781
13366.77 794
13367.87 815
13368.96 843
13370.05 799
13371.14 800
13372.24 826
13373.33 890
13374.42 872
13375.51 865
13376.61 861
13377.70 850
13378.79 835
13379.88 910
13380.98 842
13382.07 762
13383.16 818
13384.26 854
13385.35 794
13386.44 813
13387.54 808
13388.63 801
13389.72 774
13390.81 770
13391.91 809
13393.00 796
13394.09 789
13395.19 820
13396.28 784
13397.37 813
13398.47 801
13399.56 747
13400.66 811
13401.75 741
13402.84 717
13403.94 764
13405.03 756
13406.12 772
13407.22 803
13408.31 790
13409.41 769
13410.50 779
13411.59 763
13412.69 754
13413.78 757
13414.88 771
13415.97 758
13417.07 737
13418.16 744
13419.25 778
13420.35 753
13421.44 818
13422.54 734
13423.63 762
13424.73 784
13425.82 731
13426.92 773
13428.01 698
13429.11 737
13430.20 756
13431.29 743
13432.39 754
13433.48 763
13434.58 768
13435.67 809
13436.77 772
13437.86 723
13438.96 732
13440.06 777
13441.15 750
13442.25 803
13443.34 776
13444.44 787
13445.53 760
13446.63 797
13447.72 730
13448.82 696
13449.91 756
13451.01 751
13452.11 772
13453.20 770
13454.30 792
13455.39 723
13456.49 759
13457.59 772
13458.68 805
13459.78 820
13460.87 786
13461.97 769
13463.07 795
13464.16 758
13465.26 797
13466.35 727
13467.45 793
13468.55 821
13469.64 860
13470.74 867
13471.84 817
13472.93 839
13474.03 921
13475.13 874
13476.22 810
13477.32 832
13478.42 819
13479.51 850
13480.61 837
13481.71 812
13482.80 785
13483.90 782
13485.00 827
13486.10 708
13487.19 800
13488.29 731
13489.39 763
13490.48 736
13491.58 768
13492.68 819
13493.78 761
13494.87 803
13495.97 781
13497.07 792
13498.17 796
13499.26 814
13500.36 847
13501.46 798
13502.56 750
13503.65 830
13504.75 848
13505.85 869
13506.95 856
13508.05 859
13509.14 914
13510.24 879
13511.34 830
13512.44 825
13513.54 858
13514.64 831
13515.73 856
13516.83 840
13517.93 810
13519.03 828
13520.13 738
13521.23 771
13522.32 772
13523.42 733
13524.52 782
13525.62 775
13526.72 760
13527.82 758
13528.92 721
13530.02 765
13531.12 770
13532.21 870
13533.31 844
13534.41 778
13535.51 768
13536.61 798
13537.71 767
13538.81 782
13539.91 737
13541.01 792
13542.11 744
13543.21 767
13544.31 802
13545.41 735
13546.50 748
13547.60 796
13548.70 749
13549.80 803
13550.90 783
13552.00 805
13553.10 744
13554.20 719
13555.30 735
13556.40 731
13557.50 788
13558.60 780
13559.70 702
13560.80 690
13561.90 687
13563.00 767
13564.10 820
13565.20 770
13566.30 766
13567.41 733
13568.51 740
13569.61 688
13570.71 691
13571.81 739
13572.91 736
13574.01 723
13575.11 707
13576.21 699
13577.31 781
13578.41 810
13579.51 695
13580.61 699
13581.71 732
13582.82 733
13583.92 722
13585.02 729
13586.12 734
13587.22 726
13588.32 754
13589.42 784
13590.52 747
13591.63 735
13592.73 743
13593.83 738
13594.93 756
13596.03 719
13597.13 695
13598.24 698
13599.34 722
13600.44 730
13601.54 734
13602.64 688
13603.74 731
13604.85 796
13605.95 760
13607.05 724
13608.15 724
13609.25 719
13610.36 753
13611.46 720
13612.56 756
13613.66 703
13614.77 757
13615.87 721
13616.97 715
13618.07 750
13619.18 784
13620.28 749
13621.38 741
13622.48 763
13623.59 784
13624.69 717
13625.79 780
13626.89 770
13628.00 742
13629.10 723
13630.20 811
13631.31 741
13632.41 725
13633.51 752
13634.62 745
13635.72 787
13636.82 742
13637.93 782
13639.03 758
13640.13 731
13641.24 757
13642.34 759
13643.44 719
13644.55 729
13645.65 712
13646.75 719
13647.86 764
13648.96 739
13650.06 753
13651.17 779
13652.27 726
13653.38 725
13654.48 779
13655.58 754
13656.69 739
13657.79 730
13658.90 729
13660.00 734
13661.10 771
13662.21 766
13663.31 733
13664.42 706
13665.52 746
13666.63 780
13667.73 751
13668.84 741
13669.94 728
13671.04 751
13672.15 740
13673.25 786
13674.36 794
13675.46 773
13676.57 747
13677.67 769
13678.78 776
13679.88 754
13680.99 744
13682.09 717
13683.20 769
13684.30 706
13685.41 714
13686.51 774
13687.62 770
13688.72 765
13689.83 757
13690.94 860
13692.04 832
13693.15 774
13694.25 681
13695.36 755
13696.46 729
13697.57 747
13698.67 738
13699.78 768
13700.89 792
13701.99 837
13703.10 818
13704.20 876
13705.31 776
13706.42 796
13707.52 826
13708.63 825
13709.73 822
13710.84 848
13711.95 855
13713.05 785
13714.16 819
13715.27 843
13716.37 828
13717.48 846
13718.59 806
13719.69 839
13720.80 847
13721.91 843
13723.01 781
13724.12 824
13725.23 855
13726.33 878
13727.44 870
13728.55 846
13729.65 804
13730.76 838
13731.87 906
13732.98 858
13734.08 885
13735.19 873
13736.30 910
13737.40 908
13738.51 824
13739.62 898
13740.73 886
13741.83 929
13742.94 930
13744.05 916
13745.16 905
13746.26 897
13747.37 886
13748.48 924
13749.59 893
13750.70 856
13751.80 879
13752.91 898
13754.02 912
13755.13 916
13756.24 898
13757.34 959
13758.45 951
13759.56 940
13760.67 956
13761.78 984
13762.88 955
13763.99 887
13765.10 948
13766.21 1050
13767.32 1007
13768.43 975
13769.54 951
13770.64 982
13771.75 954
13772.86 1055
13773.97 1080
13775.08 1097
13776.19 1085
13777.30 1099
13778.41 1191
13779.52 1194
13780.62 1156
13781.73 1201
13782.84 1332
13783.95 1297
13785.06 1315
13786.17 1251
13787.28 1149
13788.39 1226
13789.50 1195
13790.61 1194
13791.72 1096
13792.83 982
13793.94 974
13795.05 985
13796.16 963
13797.27 966
13798.38 953
13799.49 952
13800.60 960
13801.71 854
13802.82 873
13803.93 941
13805.04 897
13806.15 861
13807.26 859
13808.37 922
13809.48 903
13810.59 928
13811.70 896
13812.81 917
13813.92 940
13815.03 926
13816.14 916
13817.25 882
13818.36 860
13819.47 890
13820.58 851
13821.69 871
13822.80 963
13823.91 905
13825.02 869
13826.13 877
13827.25 865
13828.36 900
13829.47 805
13830.58 864
13831.69 855
13832.80 925
13833.91 928
13835.02 869
13836.13 891
13837.25 890
13838.36 849
13839.47 884
13840.58 923
13841.69 877
13842.80 840
13843.91 843
13845.03 849
13846.14 907
13847.25 830
13848.36 849
13849.47 785
13850.59 839
13851.70 892
13852.81 887
13853.92 847
13855.03 816
13856.15 855
13857.26 891
13858.37 869
13859.48 924
13860.59 914
13861.71 898
13862.82 839
13863.93 817
13865.04 841
13866.16 880
13867.27 856
13868.38 887
13869.49 796
13870.61 854
13871.72 871
13872.83 925
13873.95 930
13875.06 871
13876.17 943
13877.28 910
13878.40 986
13879.51 913
13880.62 902
13881.74 920
13882.85 920
13883.96 863
13885.08 877
13886.19 894
13887.30 915
13888.42 822
13889.53 874
13890.64 810
13891.76 853
13892.87 818
13893.98 875
13895.10 852
13896.21 883
13897.33 835
13898.44 857
13899.55 906
13900.67 910
13901.78 910
13902.89 862
13904.01 854
13905.12 912
13906.24 891
13907.35 906
13908.47 937
13909.58 895
13910.69 842
13911.81 835
13912.92 880
13914.04 860
13915.15 879
13916.27 908
13917.38 877
13918.50 834
13919.61 854
13920.72 853
13921.84 817
13922.95 860
13924.07 814
13925.18 803
13926.30 794
13927.41 778
13928.53 764
13929.64 761
13930.76 781
13931.87 768
13932.99 828
13934.10 753
13935.22 795
13936.34 804
13937.45 775
13938.57 811
13939.68 799
13940.80 817
13941.91 774
13943.03 833
13944.14 798
13945.26 742
13946.38 760
13947.49 731
13948.61 802
13949.72 802
13950.84 742
13951.95 772
13953.07 768
13954.19 780
13955.30 836
13956.42 765
13957.53 702
13958.65 725
13959.77 788
13960.88 813
13962.00 759
13963.12 834
13964.23 845
13965.35 833
13966.47 855
13967.58 822
13968.70 753
13969.82 778
13970.93 761
13972.05 741
13973.17 828
13974.28 743
13975.40 779
13976.52 835
13977.63 749
13978.75 827
13979.87 816
13980.99 782
13982.10 778
13983.22 774
13984.34 766
13985.45 782
13986.57 776
13987.69 805
13988.81 800
13989.92 777
13991.04 767
13992.16 824
13993.28 824
13994.39 807
13995.51 810
13996.63 816
13997.75 804
13998.87 811
13999.98 754
14001.10 792
14002.22 769
14003.34 801
14004.46 793
14005.57 804
14006.69 836
14007.81 844
14008.93 781
14010.05 795
14011.16 804
14012.28 742
14013.40 828
14014.52 773
14015.64 790
14016.76 809
14017.88 894
14018.99 814
14020.11 770
14021.23 807
14022.35 751
14023.47 801
14024.59 781
14025.71 807
14026.83 826
14027.94 885
14029.06 925
14030.18 858
14031.30 845
14032.42 882
14033.54 852
14034.66 841
14035.78 810
14036.90 777
14038.02 793
14039.14 830
14040.26 786
14041.38 790
14042.50 802
14043.62 773
14044.74 787
14045.86 846
14046.97 821
14048.09 814
14049.21 806
14050.33 830
14051.45 791
14052.57 743
14053.69 776
14054.81 755
14055.93 784
14057.05 805
14058.17 811
14059.30 816
14060.42 788
14061.54 788
14062.66 796
14063.78 814
14064.90 829
14066.02 830
14067.14 870
14068.26 798
14069.38 770
14070.50 746
14071.62 787
14072.74 855
14073.86 795
14074.98 791
14076.10 840
14077.23 784
14078.35 819
14079.47 801
14080.59 824
14081.71 850
14082.83 814
14083.95 872
14085.07 884
14086.19 859
14087.32 844
14088.44 864
14089.56 850
14090.68 848
14091.80 827
14092.92 808
14094.05 841
14095.17 855
14096.29 860
14097.41 874
14098.53 842
14099.65 914
14100.78 891
14101.90 906
14103.02 876
14104.14 961
14105.26 866
14106.39 879
14107.51 904
14108.63 923
14109.75 942
14110.88 932
14112.00 939
14113.12 876
14114.24 840
14115.37 866
14116.49 864
14117.61 828
14118.73 815
14119.86 795
14120.98 790
14122.10 837
14123.22 796
14124.35 770
14125.47 725
14126.59 724
14127.72 771
14128.84 766
14129.96 750
14131.09 813
14132.21 770
14133.33 734
14134.45 746
14135.58 737
14136.70 744
14137.82 751
14138.95 747
14140.07 753
14141.20 726
14142.32 773
14143.44 750
14144.57 745
14145.69 736
14146.81 801
14147.94 720
14149.06 710
14150.19 780
14151.31 739
14152.43 740
14153.56 740
14154.68 760
14155.81 713
14156.93 717
14158.05 736
14159.18 741
14160.30 744
14161.43 701
14162.55 737
14163.68 763
14164.80 771
14165.92 718
14167.05 740
14168.17 701
14169.30 702
14170.42 698
14171.55 724
14172.67 662
14173.80 693
14174.92 717
14176.05 660
14177.17 771
14178.30 750
14179.42 711
14180.55 725
14181.67 736
14182.80 727
14183.92 742
14185.05 712
14186.17 782
14187.30 755
14188.42 703
14189.55 736
14190.67 712
14191.80 701
14192.93 721
14194.05 739
14195.18 707
14196.30 722
14197.43 724
14198.55 694
14199.68 725
14200.81 744
14201.93 714
14203.06 759
14204.18 689
14205.31 682
14206.44 745
14207.56 715
14208.69 713
14209.82 659
14210.94 695
14212.07 641
14213.19 732
14214.32 689
14215.45 701
14216.57 723
14217.70 680
14218.83 671
14219.95 640
14221.08 698
14222.21 684
14223.33 667
14224.46 713
14225.59 615
14226.71 634
14227.84 652
14228.97 683
14230.10 619
14231.22 631
14232.35 626
14233.48 729
14234.60 705
14235.73 644
14236.86 664
14237.99 725
14239.11 640
14240.24 694
14241.37 668
14242.50 633
14243.62 679
14244.75 612
14245.88 655
14247.01 706
14248.13 715
14249.26 704
14250.39 647
14251.52 673
14252.65 675
14253.77 681
14254.90 699
14256.03 638
14257.16 639
14258.29 615
14259.42 618
14260.54 671
14261.67 673
14262.80 645
14263.93 559
14265.06 620
14266.19 644
14267.31 655
14268.44 612
14269.57 632
14270.70 663
14271.83 659
14272.96 657
14274.09 665
14275.22 651
14276.34 610
14277.47 716
14278.60 641
14279.73 605
14280.86 619
14281.99 645
14283.12 646
14284.25 586
14285.38 602
14286.51 594
14287.64 570
14288.76 629
14289.89 648
14291.02 568
14292.15 633
14293.28 598
14294.41 602
14295.54 571
14296.67 579
14297.80 591
14298.93 665
14300.06 622
14301.19 584
14302.32 612
14303.45 583
14304.58 617
14305.71 567
14306.84 571
14307.97 619
14309.10 630
14310.23 604
14311.36 616
14312.49 595
14313.62 597
14314.75 645
14315.88 616
14317.01 585
14318.15 621
14319.28 618
14320.41 654
14321.54 633
14322.67 567
14323.80 640
14324.93 561
14326.06 577
14327.19 609
14328.32 627
14329.45 627
14330.58 618
14331.72 560
14332.85 571
14333.98 526
14335.11 567
14336.24 600
14337.37 595
14338.50 606
14339.63 579
14340.77 605
14341.90 622
14343.03 556
14344.16 561
14345.29 602
14346.42 590
14347.56 617
14348.69 569
14349.82 553
14350.95 605
14352.08 619
14353.21 561
14354.35 619
14355.48 625
14356.61 652
14357.74 612
14358.88 567
14360.01 552
14361.14 599
14362.27 547
14363.40 508
14364.54 573
14365.67 589
14366.80 558
14367.93 602
14369.07 540
14370.20 587
14371.33 587
14372.46 595
14373.60 610
14374.73 609
14375.86 598
14377.00 578
14378.13 597
14379.26 548
14380.39 511
14381.53 597
14382.66 628
14383.79 633
14384.93 589
14386.06 591
14387.19 576
14388.33 597
14389.46 582
14390.59 625
14391.73 612
14392.86 570
14393.99 549
14395.13 551
14396.26 542
14397.40 536
14398.53 570
14399.66 585
14400.80 569
14401.93 552
14403.06 593
14404.20 592
14405.33 617
14406.47 621
14407.60 599
14408.74 623
14409.87 587
14411.00 568
14412.14 572
14413.27 604
14414.41 606
14415.54 576
14416.68 578
14417.81 584
14418.94 621
14420.08 597
14421.21 584
14422.35 603
14423.48 574
14424.62 618
14425.75 578
14426.89 571
14428.02 524
14429.16 584
14430.29 605
14431.43 575
14432.56 619
14433.70 603
14434.83 578
14435.97 605
14437.10 609
14438.24 595
14439.37 611
14440.51 631
14441.64 605
14442.78 633
14443.92 614
14445.05 578
14446.19 597
14447.32 621
14448.46 566
14449.59 593
14450.73 612
14451.87 612
14453.00 606
14454.14 632
14455.27 617
14456.41 630
14457.55 585
14458.68 612
14459.82 567
14460.95 587
14462.09 590
14463.23 649
14464.36 658
14465.50 674
14466.64 624
14467.77 611
14468.91 653
14470.05 635
14471.18 678
14472.32 669
14473.46 629
14474.59 654
14475.73 647
14476.87 602
14478.00 650
14479.14 640
14480.28 658
14481.41 640
14482.55 677
14483.69 711
14484.83 695
14485.96 716
14487.10 715
14488.24 702
14489.37 682
14490.51 639
14491.65 611
14492.79 634
14493.92 688
14495.06 616
14496.20 621
14497.34 620
14498.47 637
14499.61 651
14500.75 600
14501.89 588
14503.03 632
14504.16 611
14505.30 576
14506.44 579
14507.58 553
14508.72 637
14509.85 644
14510.99 621
14512.13 570
14513.27 537
14514.41 607
14515.55 616
14516.68 625
14517.82 609
14518.96 631
14520.10 588
14521.24 567
14522.38 601
14523.51 641
14524.65 646
14525.79 592
14526.93 653
14528.07 618
14529.21 647
14530.35 596
14531.49 565
14532.63 570
14533.76 600
14534.90 564
14536.04 581
14537.18 590
14538.32 588
14539.46 555
14540.60 610
14541.74 597
14542.88 582
14544.02 555
14545.16 595
14546.30 585
14547.44 603
14548.58 634
14549.72 587
14550.86 539
14552.00 543
14553.14 591
14554.28 637
14555.42 624
14556.56 644
14557.70 655
14558.84 616
14559.98 586
14561.12 624
14562.26 596
14563.40 560
14564.54 626
14565.68 622
14566.82 652
14567.96 544
14569.10 565
14570.24 567
14571.38 579
14572.52 618
14573.66 625
14574.80 656
14575.94 570
14577.08 579
14578.22 610
14579.36 628
14580.51 636
14581.65 625
14582.79 605
14583.93 626
14585.07 599
14586.21 604
14587.35 665
14588.49 685
14589.63 564
14590.78 589
14591.92 668
14593.06 634
14594.20 600
14595.34 678
14596.48 605
14597.62 606
14598.77 630
14599.91 629
14601.05 632
14602.19 614
14603.33 568
14604.48 639
14605.62 631
14606.76 630
14607.90 668
14609.04 584
14610.19 571
14611.33 587
14612.47 643
14613.61 659
14614.75 634
14615.90 554
14617.04 575
14618.18 656
14619.32 612
14620.47 678
14621.61 645
14622.75 668
14623.89 677
14625.04 639
14626.18 652
14627.32 630
14628.46 640
14629.61 643
14630.75 647
14631.89 644
14633.04 660
14634.18 657
14635.32 693
14636.47 661
14637.61 657
14638.75 707
14639.89 647
14641.04 682
14642.18 698
14643.32 734
14644.47 719
14645.61 690
14646.76 768
14647.90 716
14649.04 714
14650.19 683
14651.33 692
14652.47 657
14653.62 683
14654.76 689
14655.90 631
14657.05 620
14658.19 688
14659.34 632
14660.48 594
14661.62 652
14662.77 622
14663.91 693
14665.06 697
14666.20 683
14667.35 701
14668.49 682
14669.63 608
14670.78 582
14671.92 571
14673.07 560
14674.21 613
14675.36 606
14676.50 628
14677.65 609
14678.79 599
14679.94 599
14681.08 589
14682.23 599
14683.37 641
14684.52 653
14685.66 553
14686.81 644
14687.95 568
14689.10 567
14690.24 568
14691.39 568
14692.53 630
14693.68 584
14694.82 621
14695.97 607
14697.11 541
14698.26 558
14699.41 629
14700.55 597
14701.70 550
14702.84 581
14703.99 655
14705.13 652
14706.28 659
14707.43 566
14708.57 588
14709.72 570
14710.86 573
14712.01 586
14713.16 600
14714.30 562
14715.45 555
14716.59 580
14717.74 556
14718.89 580
14720.03 567
14721.18 574
14722.33 593
14723.47 573
14724.62 589
14725.77 603
14726.91 562
14728.06 580
14729.21 587
14730.35 598
14731.50 628
14732.65 608
14733.79 632
14734.94 593
14736.09 599
14737.23 585
14738.38 636
14739.53 599
14740.68 592
14741.82 598
14742.97 588
14744.12 579
14745.26 525
14746.41 539
14747.56 605
14748.71 590
14749.85 597
14751.00 576
14752.15 553
14753.30 585
14754.45 544
14755.59 582
14756.74 540
14757.89 556
14759.04 625
14760.18 589
14761.33 613
14762.48 598
14763.63 619
14764.78 601
14765.92 612
14767.07 558
14768.22 647
14769.37 601
14770.52 599
14771.67 585
14772.81 630
14773.96 602
14775.11 599
14776.26 601
14777.41 582
14778.56 565
14779.71 642
14780.86 618
14782.00 614
14783.15 654
14784.30 696
14785.45 671
14786.60 627
14787.75 595
14788.90 658
14790.05 685
14791.20 652
14792.35 638
14793.49 686
14794.64 638
14795.79 622
14796.94 681
14798.09 690
14799.24 684
14800.39 627
14801.54 617
14802.69 653
14803.84 616
14804.99 636
14806.14 656
14807.29 636
14808.44 683
14809.59 687
14810.74 645
14811.89 622
14813.04 645
14814.19 586
14815.34 607
14816.49 588
14817.64 580
14818.79 677
14819.94 635
14821.09 628
14822.24 625
14823.39 574
14824.54 620
14825.69 605
14826.84 585
14827.99 646
14829.14 672
14830.29 585
14831.44 577
14832.60 584
14833.75 553
14834.90 574
14836.05 572
14837.20 588
14838.35 621
14839.50 593
14840.65 604
14841.80 591
14842.95 600
14844.11 620
14845.26 541
14846.41 508
14847.56 541
14848.71 564
14849.86 578
14851.01 539
14852.17 490
14853.32 501
14854.47 520
14855.62 550
14856.77 555
14857.92 519
14859.08 521
14860.23 527
14861.38 515
14862.53 542
14863.68 543
14864.84 535
14865.99 535
14867.14 487
14868.29 491
14869.44 511
14870.60 508
14871.75 532
14872.90 556
14874.05 500
14875.21 524
14876.36 524
14877.51 519
14878.66 525
14879.82 487
14880.97 488
14882.12 536
14883.27 549
14884.43 485
14885.58 498
14886.73 508
14887.89 491
14889.04 503
14890.19 471
14891.34 511
14892.50 525
14893.65 547
14894.80 519
14895.96 489
14897.11 480
14898.26 545
14899.42 552
14900.57 534
14901.72 503
14902.88 552
14904.03 558
14905.18 526
14906.34 505
14907.49 486
14908.65 506
14909.80 498
14910.95 476
14912.11 466
14913.26 486
14914.41 521
14915.57 544
14916.72 509
14917.88 498
14919.03 506
14920.18 523
14921.34 522
14922.49 527
14923.65 495
14924.80 543
14925.96 584
14927.11 498
14928.27 528
14929.42 518
14930.57 507
14931.73 487
14932.88 516
14934.04 457
14935.19 492
14936.35 542
14937.50 531
14938.66 508
14939.81 458
14940.97 458
14942.12 512
14943.28 543
14944.43 493
14945.59 492
14946.74 516
14947.90 508
14949.05 511
14950.21 502
14951.36 511
14952.52 492
14953.68 524
14954.83 469
14955.99 474
14957.14 455
14958.30 508
14959.45 507
14960.61 476
14961.77 481
14962.92 511
14964.08 461
14965.23 456
14966.39 495
14967.54 490
14968.70 485
14969.86 473
14971.01 479
14972.17 489
14973.33 519
14974.48 488
14975.64 500
14976.79 472
14977.95 454
14979.11 458
14980.26 512
14981.42 477
14982.58 482
14983.73 499
14984.89 447
14986.05 485
14987.20 461
14988.36 451
14989.52 471
14990.67 475
14991.83 469
14992.99 498
14994.15 508
14995.30 537
14996.46 474
14997.62 488
14998.77 510
14999.93 483
15001.09 481
15002.25 478
15003.40 497
15004.56 479
15005.72 485
15006.88 476
15008.03 469
15009.19 455
15010.35 471
15011.51 474
15012.66 481
15013.82 452
15014.98 489
15016.14 457
15017.30 439
15018.45 472
15019.61 437
15020.77 474
15021.93 454
15023.09 458
15024.24 449
15025.40 467
15026.56 484
15027.72 446
15028.88 533
15030.04 474
15031.19 430
15032.35 457
15033.51 506
15034.67 473
15035.83 472
15036.99 496
15038.15 428
15039.30 454
15040.46 446
15041.62 513
15042.78 459
15043.94 441
15045.10 481
15046.26 416
15047.42 437
15048.58 450
15049.74 412
15050.90 387
15052.05 443
15053.21 443
15054.37 412
15055.53 455
15056.69 476
15057.85 471
15059.01 465
15060.17 460
15061.33 451
15062.49 466
15063.65 465
15064.81 450
15065.97 460
15067.13 456
15068.29 475
15069.45 521
15070.61 459
15071.77 447
15072.93 459
15074.09 412
15075.25 445
15076.41 519
15077.57 408
15078.73 422
15079.89 460
15081.05 419
15082.21 421
15083.37 403
15084.53 429
15085.69 501
15086.85 481
15088.01 436
15089.18 394
15090.34 428
15091.50 425
15092.66 445
15093.82 399
15094.98 423
15096.14 458
15097.30 483
15098.46 460
15099.62 466
15100.78 436
15101.95 464
15103.11 429
15104.27 422
15105.43 453
15106.59 462
15107.75 434
15108.91 399
15110.08 453
15111.24 499
15112.40 429
15113.56 435
15114.72 434
15115.88 446
15117.05 456
15118.21 437
15119.37 448
15120.53 434
15121.69 455
15122.86 442
15124.02 488
15125.18 460
15126.34 420
15127.50 438
15128.67 476
15129.83 430
15130.99 400
15132.15 502
15133.32 452
15134.48 482
15135.64 447
15136.80 422
15137.97 441
15139.13 399
15140.29 396
15141.45 410
15142.62 429
15143.78 466
15144.94 453
15146.11 434
15147.27 453
15148.43 431
15149.59 470
15150.76 466
15151.92 436
15153.08 395
15154.25 410
15155.41 442
15156.57 489
15157.74 483
15158.90 490
15160.06 445
15161.23 418
15162.39 400
15163.55 412
15164.72 444
15165.88 504
15167.05 486
15168.21 427
15169.37 452
15170.54 476
15171.70 497
15172.86 443
15174.03 461
15175.19 444
15176.36 420
15177.52 439
15178.69 400
15179.85 433
15181.01 459
15182.18 391
15183.34 412
15184.51 451
15185.67 436
15186.84 456
15188.00 444
15189.16 477
15190.33 438
15191.49 422
15192.66 500
15193.82 472
15194.99 438
15196.15 428
15197.32 423
15198.48 444
15199.65 471
15200.81 432
15201.98 449
15203.14 387
15204.31 469
15205.47 450
15206.64 478
15207.80 448
15208.97 507
15210.13 498
15211.30 444
15212.47 450
15213.63 467
15214.80 440
15215.96 470
15217.13 425
15218.29 501
15219.46 449
15220.62 408
15221.79 395
15222.96 440
15224.12 472
15225.29 450
15226.45 478
15227.62 480
15228.79 448
15229.95 441
15231.12 480
15232.29 537
15233.45 514
15234.62 467
15235.78 440
15236.95 440
15238.12 483
15239.28 455
15240.45 470
15241.62 473
15242.78 447
15243.95 454
15245.12 448
15246.28 421
15247.45 393
15248.62 452
15249.78 457
15250.95 491
15252.12 478
15253.28 478
15254.45 478
15255.62 468
15256.79 422
15257.95 475
15259.12 527
15260.29 462
15261.46 444
15262.62 432
15263.79 427
15264.96 442
15266.13 448
15267.29 448
15268.46 455
15269.63 443
15270.80 504
15271.96 445
15273.13 411
15274.30 397
15275.47 429
15276.64 407
15277.80 410
15278.97 418
15280.14 461
15281.31 441
15282.48 429
15283.64 439
15284.81 400
15285.98 473
15287.15 435
15288.32 400
15289.49 381
15290.65 430
15291.82 464
15292.99 444
15294.16 456
15295.33 472
15296.50 434
15297.67 421
15298.83 443
15300.00 442
15301.17 450
15302.34 403
15303.51 403
15304.68 436
15305.85 430
15307.02 393
15308.19 469
15309.36 443
15310.52 425
15311.69 395
15312.86 414
15314.03 434
15315.20 424
15316.37 423
15317.54 408
15318.71 451
15319.88 421
15321.05 415
15322.22 413
15323.39 439
15324.56 454
15325.73 427
15326.90 409
15328.07 456
15329.24 418
15330.41 405
15331.58 419
15332.75 481
15333.92 477
15335.09 430
15336.26 434
15337.43 470
15338.60 461
15339.77 424
15340.94 450
15342.11 418
15343.28 419
15344.45 516
15345.62 481
15346.79 507
15347.96 455
15349.13 478
15350.31 465
15351.48 431
15352.65 428
15353.82 421
15354.99 441
15356.16 433
15357.33 429
15358.50 437
15359.67 454
15360.84 441
15362.02 432
15363.19 430
15364.36 368
15365.53 392
15366.70 429
15367.87 410
15369.04 391
15370.21 420
15371.39 477
15372.56 407
15373.73 415
15374.90 403
15376.07 438
15377.24 451
15378.42 408
15379.59 431
15380.76 446
15381.93 450
15383.10 434
15384.28 419
15385.45 406
15386.62 439
15387.79 426
15388.97 444
15390.14 448
15391.31 417
15392.48 397
15393.65 477
15394.83 464
15396.00 432
15397.17 394
15398.34 413
15399.52 460
15400.69 423
15401.86 457
15403.04 414
15404.21 418
15405.38 437
15406.55 448
15407.73 455
15408.90 429
15410.07 427
15411.25 415
15412.42 436
15413.59 417
15414.77 439
15415.94 425
15417.11 400
15418.29 435
15419.46 486
15420.63 471
15421.81 405
15422.98 414
15424.15 423
15425.33 445
15426.50 415
15427.67 400
15428.85 429
15430.02 405
15431.20 451
15432.37 447
15433.54 402
15434.72 414
15435.89 402
15437.07 450
15438.24 441
15439.41 429
15440.59 418
15441.76 461
15442.94 470
15444.11 421
15445.29 395
15446.46 481
15447.63 485
15448.81 491
15449.98 485
15451.16 471
15452.33 420
15453.51 402
15454.68 445
15455.86 468
15457.03 417
15458.21 416
15459.38 412
15460.56 401
15461.73 424
15462.91 382
15464.08 444
15465.26 484
15466.43 433
15467.61 421
15468.78 472
15469.96 442
15471.13 478
15472.31 439
15473.48 414
15474.66 427
15475.83 449
15477.01 453
15478.19 453
15479.36 429
15480.54 406
15481.71 392
15482.89 414
15484.06 423
15485.24 404
15486.42 419
15487.59 424
15488.77 436
15489.94 458
15491.12 443
15492.30 437
15493.47 414
15494.65 437
15495.83 460
15497.00 447
15498.18 381
15499.36 414
15500.53 445
15501.71 436
15502.88 477
15504.06 449
15505.24 432
15506.41 453
15507.59 487
15508.77 472
15509.95 432
15511.12 459
15512.30 445
15513.48 431
15514.65 469
15515.83 442
15517.01 429
15518.18 505
15519.36 461
15520.54 443
15521.72 494
15522.89 443
15524.07 434
15525.25 475
15526.43 438
15527.60 462
15528.78 443
15529.96 397
15531.14 417
15532.31 440
15533.49 457
15534.67 443
15535.85 428
15537.03 458
15538.20 442
15539.38 461
15540.56 394
15541.74 417
15542.92 495
15544.09 434
15545.27 434
15546.45 440
15547.63 432
15548.81 403
15549.98 473
15551.16 440
15552.34 465
15553.52 453
15554.70 402
15555.88 427
15557.06 445
15558.23 419
15559.41 444
15560.59 405
15561.77 442
15562.95 450
15564.13 482
15565.31 476
15566.49 465
15567.67 455
15568.84 437
15570.02 463
15571.20 489
15572.38 479
15573.56 497
15574.74 497
15575.92 469
15577.10 426
15578.28 405
15579.46 422
15580.64 432
15581.82 488
15583.00 450
15584.18 533
15585.36 512
15586.54 499
15587.72 515
15588.90 503
15590.08 498
15591.26 483
15592.44 444
15593.62 422
15594.80 448
15595.98 464
15597.16 503
15598.34 509
15599.52 464
15600.70 470
15601.88 518
15603.06 493
15604.24 502
15605.42 506
15606.60 446
15607.78 479
15608.96 522
15610.14 491
15611.32 473
15612.50 468
15613.68 461
15614.86 476
15616.05 470
15617.23 479
15618.41 489
15619.59 476
15620.77 480
15621.95 492
15623.13 494
15624.31 563
15625.49 524
15626.68 488
15627.86 484
15629.04 449
15630.22 469
15631.40 532
15632.58 512
15633.76 521
15634.95 494
15636.13 490
15637.31 461
15638.49 475
15639.67 525
15640.85 608
15642.04 532
15643.22 499
15644.40 492
15645.58 500
15646.76 531
15647.95 496
15649.13 471
15650.31 539
15651.49 517
15652.67 511
15653.86 508
15655.04 495
15656.22 485
15657.40 527
15658.59 504
15659.77 553
15660.95 527
15662.13 499
15663.32 517
15664.50 559
15665.68 555
15666.87 523
15668.05 556
15669.23 512
15670.41 504
15671.60 501
15672.78 533
15673.96 503
15675.15 500
15676.33 526
15677.51 561
15678.70 545
15679.88 528
15681.06 563
15682.25 572
15683.43 507
15684.61 541
15685.80 564
15686.98 532
15688.16 536
15689.35 512
15690.53 525
15691.72 570
15692.90 536
15694.08 591
15695.27 529
15696.45 557
15697.63 542
15698.82 517
15700.00 502
15701.19 523
15702.37 512
15703.56 564
15704.74 578
15705.92 550
15707.11 536
15708.29 526
15709.48 544
15710.66 560
15711.85 570
15713.03 558
15714.21 566
15715.40 542
15716.58 482
15717.77 500
15718.95 560
15720.14 504
15721.32 565
15722.51 542
15723.69 538
15724.88 588
15726.06 626
15727.25 589
15728.43 544
15729.62 613
15730.80 636
15731.99 593
15733.17 579
15734.36 581
15735.55 540
15736.73 566
15737.92 512
15739.10 574
15740.29 595
15741.47 527
15742.66 579
15743.84 609
15745.03 545
15746.22 519
15747.40 549
15748.59 553
15749.77 539
15750.96 565
15752.15 549
15753.33 550
15754.52 557
15755.70 612
15756.89 560
15758.08 531
15759.26 553
15760.45 622
15761.64 587
15762.82 556
15764.01 600
15765.20 582
15766.38 624
15767.57 569
15768.76 546
15769.94 555
15771.13 567
15772.32 580
15773.50 565
15774.69 604
15775.88 616
15777.06 557
15778.25 556
15779.44 561
15780.62 553
15781.81 509
15783.00 554
15784.19 525
15785.37 547
15786.56 518
15787.75 513
15788.94 556
15790.12 507
15791.31 520
15792.50 531
15793.69 574
15794.87 544
15796.06 587
15797.25 598
15798.44 563
15799.62 503
15800.81 535
15802.00 533
15803.19 521
15804.38 481
15805.56 528
15806.75 524
15807.94 549
15809.13 578
15810.32 531
15811.50 536
15812.69 479
15813.88 489
15815.07 505
15816.26 476
15817.45 531
15818.64 505
15819.82 470
15821.01 484
15822.20 500
15823.39 546
15824.58 499
15825.77 480
15826.96 493
15828.15 457
15829.33 455
15830.52 509
15831.71 497
15832.90 511
15834.09 491
15835.28 489
15836.47 478
15837.66 500
15838.85 485
15840.04 529
15841.23 543
15842.42 480
15843.61 449
15844.79 479
15845.98 493
15847.17 484
15848.36 439
15849.55 467
15850.74 519
15851.93 504
15853.12 517
15854.31 459
15855.50 510
15856.69 498
15857.88 460
15859.07 466
15860.26 446
15861.45 485
15862.64 459
15863.83 495
15865.02 436
15866.21 449
15867.40 508
15868.60 453
15869.79 446
15870.98 478
15872.17 477
15873.36 465
15874.55 467
15875.74 446
15876.93 447
15878.12 462
15879.31 476
15880.50 493
15881.69 488
15882.88 479
15884.07 436
15885.27 427
15886.46 473
15887.65 506
15888.84 495
15890.03 444
15891.22 489
15892.41 495
15893.60 467
15894.80 444
15895.99 470
15897.18 473
15898.37 462
15899.56 446
15900.75 493
15901.95 436
15903.14 508
15904.33 500
15905.52 463
15906.71 454
15907.90 440
15909.10 454
15910.29 444
15911.48 476
15912.67 461
15913.86 429
15915.06 449
15916.25 466
15917.44 458
15918.63 432
15919.83 442
15921.02 456
15922.21 468
15923.40 486
15924.60 478
15925.79 431
15926.98 448
15928.17 448
15929.37 474
15930.56 429
15931.75 434
15932.94 463
15934.14 486
15935.33 479
15936.52 484
15937.72 486
15938.91 462
15940.10 472
15941.30 454
15942.49 459
15943.68 485
15944.88 469
15946.07 478
15947.26 458
15948.46 481
15949.65 475
15950.84 427
15952.04 426
15953.23 477
15954.42 451
15955.62 421
15956.81 475
15958.01 488
15959.20 441
15960.39 445
15961.59 405
15962.78 426
15963.97 416
15965.17 466
15966.36 453
15967.56 435
15968.75 429
15969.95 411
15971.14 425
15972.33 445
15973.53 426
15974.72 440
15975.92 492
15977.11 465
15978.31 400
15979.50 402
15980.70 429
15981.89 408
15983.09 445
15984.28 462
15985.47 449
15986.67 424
15987.86 423
15989.06 473
15990.25 466
15991.45 454
15992.64 412
15993.84 430
15995.03 416
15996.23 467
15997.43 426
15998.62 419
15999.82 415
16001.01 418
16002.21 447
16003.40 470
16004.60 465
16005.79 409
16006.99 411
16008.18 429
16009.38 431
16010.58 469
16011.77 432
16012.97 407
16014.16 396
16015.36 397
16016.56 358
16017.75 396
16018.95 441
16020.14 424
16021.34 420
16022.54 357
16023.73 411
16024.93 406
16026.13 414
16027.32 417
16028.52 384
16029.71 411
16030.91 413
16032.11 394
16033.30 397
16034.50 432
16035.70 406
16036.89 377
16038.09 423
16039.29 409
16040.49 393
16041.68 396
16042.88 387
16044.08 390
16045.27 399
16046.47 382
16047.67 414
16048.86 397
16050.06 374
16051.26 403
16052.46 424
16053.65 415
16054.85 432
16056.05 472
16057.25 435
16058.44 445
16059.64 403
16060.84 391
16062.04 399
16063.23 392
16064.43 405
16065.63 392
16066.83 419
16068.03 409
16069.22 405
16070.42 386
16071.62 397
16072.82 392
16074.02 407
16075.21 383
16076.41 400
16077.61 401
16078.81 412
16080.01 398
16081.21 413
16082.40 422
16083.60 456
16084.80 389
16086.00 355
16087.20 404
16088.40 454
16089.60 421
16090.79 414
16091.99 373
16093.19 404
16094.39 410
16095.59 412
16096.79 387
16097.99 449
16099.19 392
16100.39 415
16101.59 362
16102.78 399
16103.98 409
16105.18 398
16106.38 379
16107.58 370
16108.78 405
16109.98 391
16111.18 416
16112.38 378
16113.58 389
16114.78 388
16115.98 426
16117.18 408
16118.38 350
16119.58 372
16120.78 368
16121.98 419
16123.18 388
16124.38 384
16125.58 374
16126.78 430
16127.98 404
16129.18 416
16130.38 389
16131.58 339
16132.78 415
16133.98 388
16135.18 363
16136.38 366
16137.58 394
16138.78 410
16139.98 423
16141.18 369
16142.38 365
16143.58 418
16144.79 388
16145.99 392
16147.19 365
16148.39 361
16149.59 436
16150.79 429
16151.99 378
16153.19 359
16154.39 376
16155.59 403
16156.80 379
16158.00 349
16159.20 419
16160.40 385
16161.60 337
16162.80 408
16164.00 377
16165.21 406
16166.41 377
16167.61 372
16168.81 385
16170.01 332
16171.21 351
16172.42 410
16173.62 398
16174.82 396
16176.02 421
16177.22 399
16178.43 403
16179.63 369
16180.83 438
16182.03 400
16183.23 391
16184.44 404
16185.64 394
16186.84 400
16188.04 379
16189.25 391
16190.45 419
16191.65 425
16192.85 359
16194.06 370
16195.26 434
16196.46 431
16197.66 378
16198.87 398
16200.07 453
16201.27 437
16202.48 412
16203.68 410
16204.88 430
16206.09 386
16207.29 378
16208.49 381
16209.69 351
16210.90 452
16212.10 411
16213.30 419
16214.51 426
16215.71 448
16216.91 455
16218.12 376
16219.32 403
16220.53 414
16221.73 449
16222.93 362
16224.14 389
16225.34 370
16226.54 342
16227.75 383
16228.95 404
16230.16 394
16231.36 379
16232.56 379
16233.77 416
16234.97 435
16236.18 423
16237.38 408
16238.59 398
16239.79 431
16240.99 427
16242.20 447
16243.40 379
16244.61 427
16245.81 405
16247.02 449
16248.22 437
16249.43 405
16250.63 469
16251.84 458
16253.04 480
16254.24 438
16255.45 449
16256.65 430
16257.86 419
16259.06 424
16260.27 431
16261.48 415
16262.68 416
16263.89 434
16265.09 404
16266.30 458
16267.50 362
16268.71 398
16269.91 427
16271.12 475
16272.32 390
16273.53 415
16274.73 413
16275.94 451
16277.15 442
16278.35 423
16279.56 418
16280.76 455
16281.97 418
16283.18 426
16284.38 443
16285.59 431
16286.79 451
16288.00 420
16289.21 423
16290.41 413
16291.62 450
16292.82 419
16294.03 411
16295.24 417
16296.44 528
16297.65 472
16298.86 412
16300.06 455
16301.27 445
16302.48 423
16303.68 456
16304.89 482
16306.10 423
16307.30 437
16308.51 438
16309.72 479
16310.92 469
16312.13 428
16313.34 434
16314.55 468
16315.75 471
16316.96 472
16318.17 487
16319.37 481
16320.58 452
16321.79 459
16323.00 442
16324.20 455
16325.41 461
16326.62 433
16327.83 464
16329.03 485
16330.24 454
16331.45 438
16332.66 438
16333.87 456
16335.07 479
16336.28 397
16337.49 450
16338.70 439
16339.90 408
16341.11 387
16342.32 362
16343.53 390
16344.74 420
16345.95 398
16347.15 390
16348.36 496
16349.57 462
16350.78 421
16351.99 411
16353.20 418
16354.40 430
16355.61 446
16356.82 429
16358.03 441
16359.24 419
16360.45 395
16361.66 433
16362.87 395
16364.08 410
16365.28 412
16366.49 431
16367.70 438
16368.91 415
16370.12 439
16371.33 435
16372.54 423
16373.75 350
16374.96 363
16376.17 377
16377.38 439
16378.59 400
16379.80 361
16381.01 414
16382.21 423
16383.42 443
16384.63 384
16385.84 359
16387.05 420
16388.26 392
16389.47 375
16390.68 380
16391.89 355
16393.10 372
16394.31 406
16395.52 409
16396.73 367
16397.94 371
16399.15 393
16400.36 391
16401.57 373
16402.79 400
16404.00 413
16405.21 412
16406.42 390
16407.63 410
16408.84 397
16410.05 363
16411.26 359
16412.47 361
16413.68 374
16414.89 403
16416.10 391
16417.31 379
16418.52 367
16419.74 393
16420.95 395
16422.16 411
16423.37 383
16424.58 360
16425.79 373
16427.00 376
16428.21 363
16429.42 339
16430.64 374
16431.85 368
16433.06 428
16434.27 413
16435.48 393
16436.69 390
16437.91 401
16439.12 381
16440.33 382
16441.54 386
16442.75 331
16443.96 423
16445.18 439
16446.39 392
16447.60 368
16448.81 396
16450.02 376
16451.24 375
16452.45 369
16453.66 395
16454.87 389
16456.09 425
16457.30 406
16458.51 378
16459.72 342
16460.94 378
16462.15 386
16463.36 381
16464.57 388
16465.79 410
16467.00 420
16468.21 319
16469.43 341
16470.64 344
16471.85 327
16473.06 385
16474.28 343
16475.49 349
16476.70 374
16477.92 354
16479.13 392
16480.34 374
16481.56 350
16482.77 380
16483.98 392
16485.20 394
16486.41 357
16487.62 311
16488.84 353
16490.05 394
16491.26 353
16492.48 349
16493.69 387
16494.91 364
16496.12 375
16497.33 377
16498.55 383
16499.76 356
16500.97 362
16502.19 341
16503.40 343
16504.62 340
16505.83 337
16507.05 386
16508.26 324
16509.47 371
16510.69 344
16511.90 378
16513.12 341
16514.33 336
16515.55 374
16516.76 382
16517.98 367
16519.19 374
16520.41 349
16521.62 399
16522.83 381
16524.05 347
16525.26 340
16526.48 335
16527.69 338
16528.91 328
16530.12 375
16531.34 340
16532.55 359
16533.77 390
16534.99 371
16536.20 394
16537.42 358
16538.63 348
16539.85 399
16541.06 305
16542.28 376
16543.49 358
16544.71 387
16545.92 339
16547.14 313
16548.36 375
16549.57 379
16550.79 362
16552.00 366
16553.22 373
16554.44 372
16555.65 361
16556.87 367
16558.08 348
16559.30 333
16560.52 326
16561.73 373
16562.95 356
16564.17 339
16565.38 335
16566.60 352
16567.81 385
16569.03 348
16570.25 385
16571.46 410
16572.68 365
16573.90 383
16575.11 386
16576.33 351
16577.55 405
16578.76 368
16579.98 372
16581.20 354
16582.42 363
16583.63 359
16584.85 369
16586.07 340
16587.28 316
16588.50 317
16589.72 371
16590.94 327
16592.15 349
16593.37 338
16594.59 357
16595.81 345
16597.02 375
16598.24 395
16599.46 367
16600.68 346
16601.89 395
16603.11 374
16604.33 342
16605.55 334
16606.77 339
16607.98 356
16609.20 373
16610.42 373
16611.64 346
16612.86 336
16614.07 334
16615.29 379
16616.51 373
16617.73 355
16618.95 374
16620.17 363
16621.38 402
16622.60 385
16623.82 377
16625.04 352
16626.26 354
16627.48 374
16628.70 341
16629.91 358
16631.13 376
16632.35 364
16633.57 325
16634.79 312
16636.01 356
16637.23 358
16638.45 360
16639.67 388
16640.89 353
16642.10 400
16643.32 350
16644.54 317
16645.76 397
16646.98 327
16648.20 323
16649.42 322
16650.64 349
16651.86 365
16653.08 411
16654.30 343
16655.52 351
16656.74 422
16657.96 393
16659.18 413
16660.40 332
16661.62 340
16662.84 348
16664.06 354
16665.28 322
16666.50 318
16667.72 345
16668.94 376
16670.16 390
16671.38 336
16672.60 324
16673.82 336
16675.04 369
16676.26 367
16677.48 369
16678.70 367
16679.92 352
16681.14 382
16682.36 311
16683.58 335
16684.80 322
16686.03 350
16687.25 368
16688.47 317
16689.69 342
16690.91 321
16692.13 366
16693.35 359
16694.57 388
16695.79 366
16697.02 386
16698.24 320
16699.46 334
16700.68 327
16701.90 344
16703.12 355
16704.34 355
16705.57 340
16706.79 379
16708.01 332
16709.23 357
16710.45 339
16711.67 362
16712.90 365
16714.12 370
16715.34 359
16716.56 355
16717.78 355
16719.01 355
16720.23 368
16721.45 324
16722.67 341
16723.89 339
16725.12 327
16726.34 340
16727.56 339
16728.78 356
16730.01 370
16731.23 358
16732.45 409
16733.67 415
16734.90 407
16736.12 357
16737.34 398
16738.56 394
16739.79 340
16741.01 335
16742.23 378
16743.46 347
16744.68 347
16745.90 373
16747.12 335
16748.35 332
16749.57 321
16750.79 329
16752.02 341
16753.24 374
16754.46 349
16755.69 295
16756.91 367
16758.13 370
16759.36 346
16760.58 377
16761.80 385
16763.03 346
16764.25 335
16765.48 320
16766.70 352
16767.92 324
16769.15 350
16770.37 342
16771.60 341
16772.82 342
16774.04 396
16775.27 369
16776.49 355
16777.72 309
16778.94 343
16780.16 343
16781.39 337
16782.61 332
16783.84 384
16785.06 344
16786.29 358
16787.51 300
16788.74 308
16789.96 352
16791.18 330
16792.41 321
16793.63 366
16794.86 344
16796.08 344
16797.31 378
16798.53 371
16799.76 377
16800.98 343
16802.21 351
16803.43 384
16804.66 347
16805.88 375
16807.11 380
16808.33 382
16809.56 363
16810.79 382
16812.01 364
16813.24 361
16814.46 309
16815.69 369
16816.91 339
16818.14 351
16819.36 370
16820.59 371
16821.82 343
16823.04 334
16824.27 341
16825.49 367
16826.72 394
16827.95 358
16829.17 341
16830.40 345
16831.62 344
16832.85 353
16834.08 379
16835.30 359
16836.53 350
16837.76 319
16838.98 362
16840.21 351
16841.44 324
16842.66 345
16843.89 349
16845.11 367
16846.34 378
16847.57 365
16848.80 332
16850.02 392
16851.25 383
16852.48 371
16853.70 333
16854.93 376
16856.16 340
16857.38 355
16858.61 374
16859.84 340
16861.07 337
16862.29 330
16863.52 373
16864.75 352
16865.97 369
16867.20 392
16868.43 360
16869.66 330
16870.89 332
16872.11 343
16873.34 340
16874.57 344
16875.80 339
16877.02 365
16878.25 320
16879.48 363
16880.71 371
16881.94 355
16883.16 357
16884.39 353
16885.62 364
16886.85 365
16888.08 344
16889.30 428
16890.53 396
16891.76 401
16892.99 392
16894.22 401
16895.45 366
16896.67 346
16897.90 386
16899.13 370
16900.36 356
16901.59 383
16902.82 385
16904.05 350
16905.28 361
16906.50 389
16907.73 389
16908.96 357
16910.19 347
16911.42 341
16912.65 337
16913.88 364
16915.11 330
16916.34 369
16917.57 370
16918.80 334
16920.03 324
16921.26 357
16922.48 350
16923.71 342
16924.94 329
16926.17 368
16927.40 326
16928.63 340
16929.86 369
16931.09 332
16932.32 337
16933.55 376
16934.78 353
16936.01 370
16937.24 355
16938.47 352
16939.70 376
16940.93 366
16942.16 324
16943.39 383
16944.62 374
16945.85 378
16947.08 372
16948.31 387
16949.54 420
16950.78 350
16952.01 331
16953.24 364
16954.47 367
16955.70 344
16956.93 319
16958.16 360
16959.39 365
16960.62 351
16961.85 336
16963.08 335
16964.31 358
16965.54 337
16966.78 327
16968.01 367
16969.24 321
16970.47 332
16971.70 354
16972.93 330
16974.16 334
16975.39 330
16976.63 355
16977.86 318
16979.09 365
16980.32 353
16981.55 344
16982.78 321
16984.02 343
16985.25 335
16986.48 361
16987.71 332
16988.94 289
16990.18 315
16991.41 333
16992.64 343
16993.87 350
16995.10 367
16996.34 350
16997.57 327
16998.80 360
17000.03 330
17001.26 294
17002.50 341
17003.73 343
17004.96 347
17006.19 345
17007.43 358
17008.66 363
17009.89 322
17011.12 341
17012.36 366
17013.59 375
17014.82 316
17016.06 297
17017.29 324
17018.52 309
17019.76 364
17020.99 338
17022.22 311
17023.45 340
17024.69 349
17025.92 331
17027.15 339
17028.39 351
17029.62 308
17030.85 304
17032.09 308
17033.32 313
17034.55 315
17035.79 321
17037.02 324
17038.26 308
17039.49 368
17040.72 351
17041.96 330
17043.19 321
17044.43 368
17045.66 352
17046.89 347
17048.13 337
17049.36 296
17050.60 341
17051.83 374
17053.06 335
17054.30 336
17055.53 369
17056.77 360
17058.00 342
17059.24 311
17060.47 341
17061.70 331
17062.94 360
17064.17 352
17065.41 304
17066.64 336
17067.88 308
17069.11 292
17070.35 323
17071.58 346
17072.82 311
17074.05 321
17075.29 348
17076.52 340
17077.76 317
17078.99 271
17080.23 292
17081.46 307
17082.70 327
17083.93 340
17085.17 307
17086.41 291
17087.64 305
17088.88 305
17090.11 337
17091.35 336
17092.58 324
17093.82 331
17095.05 310
17096.29 315
17097.53 321
17098.76 336
17100.00 324
17101.23 322
17102.47 305
17103.71 385
17104.94 338
17106.18 342
17107.41 333
17108.65 339
17109.89 313
17111.12 304
17112.36 331
17113.60 338
17114.83 349
17116.07 335
17117.31 334
17118.54 306
17119.78 332
17121.02 295
17122.25 328
17123.49 306
17124.73 361
17125.96 347
17127.20 307
17128.44 353
17129.67 337
17130.91 298
17132.15 290
17133.39 334
17134.62 332
17135.86 303
17137.10 328
17138.33 289
17139.57 310
17140.81 313
17142.05 326
17143.28 316
17144.52 286
17145.76 341
17147.00 308
17148.23 334
17149.47 307
17150.71 300
17151.95 325
17153.19 330
17154.42 351
17155.66 341
17156.90 298
17158.14 316
17159.38 332
17160.61 356
17161.85 356
17163.09 320
17164.33 308
17165.57 297
17166.81 342
17168.04 331
17169.28 335
17170.52 308
17171.76 331
17173.00 362
17174.24 354
17175.47 352
17176.71 390
17177.95 331
17179.19 335
17180.43 348
17181.67 318
17182.91 333
17184.15 302
17185.39 320
17186.62 263
17187.86 263
17189.10 333
17190.34 344
17191.58 351
17192.82 306
17194.06 309
17195.30 295
17196.54 333
17197.78 331
17199.02 365
17200.26 325
17201.50 344
17202.74 304
17203.98 334
17205.22 338
17206.46 308
17207.70 333
17208.94 302
17210.18 318
17211.42 274
17212.66 308
17213.90 345
17215.14 309
17216.38 301
17217.62 289
17218.86 335
17220.10 328
17221.34 297
17222.58 299
17223.82 317
17225.06 336
17226.30 342
17227.54 315
17228.78 276
17230.02 290
17231.26 301
17232.50 295
17233.74 266
17234.98 306
17236.22 311
17237.47 321
17238.71 328
17239.95 306
17241.19 354
17242.43 340
17243.67 312
17244.91 319
17246.15 329
17247.39 358
17248.64 339
17249.88 332
17251.12 331
17252.36 329
17253.60 378
17254.84 349
17256.08 317
17257.33 322
17258.57 336
17259.81 327
17261.05 316
17262.29 302
17263.54 325
17264.78 281
17266.02 301
17267.26 294
17268.50 267
17269.75 303
17270.99 321
17272.23 310
17273.47 312
17274.71 300
17275.96 307
17277.20 317
17278.44 286
17279.68 286
17280.93 343
17282.17 352
17283.41 299
17284.65 293
17285.90 277
17287.14 315
17288.38 298
17289.62 289
17290.87 342
17292.11 347
17293.35 319
17294.60 304
17295.84 324
17297.08 335
17298.33 327
17299.57 296
17300.81 293
17302.05 314
17303.30 324
17304.54 343
17305.78 299
17307.03 314
17308.27 311
17309.52 336
17310.76 330
17312.00 311
17313.25 314
17314.49 323
17315.73 325
17316.98 319
17318.22 302
17319.47 325
17320.71 366
17321.95 328
17323.20 321
17324.44 273
17325.69 296
17326.93 294
17328.17 288
17329.42 304
17330.66 308
17331.91 286
17333.15 308
17334.40 308
17335.64 315
17336.88 318
17338.13 333
17339.37 308
17340.62 314
17341.86 304
17343.11 302
17344.35 289
17345.60 299
17346.84 298
17348.09 278
17349.33 288
17350.58 312
17351.82 323
17353.07 290
17354.31 279
17355.56 329
17356.80 301
17358.05 309
17359.29 281
17360.54 311
17361.78 320
17363.03 333
17364.27 287
17365.52 310
17366.77 306
17368.01 287
17369.26 290
17370.50 292
17371.75 296
17372.99 295
17374.24 296
17375.49 289
17376.73 321
17377.98 343
17379.22 309
17380.47 291
17381.72 260
17382.96 243
17384.21 288
17385.45 313
17386.70 280
17387.95 281
17389.19 317
17390.44 311
17391.69 295
17392.93 274
17394.18 306
17395.43 296
17396.67 299
17397.92 320
17399.17 297
17400.41 324
17401.66 260
17402.91 305
17404.15 309
17405.40 284
17406.65 311
17407.89 322
17409.14 327
17410.39 319
17411.64 319
17412.88 308
17414.13 338
17415.38 349
17416.63 328
17417.87 314
17419.12 298
17420.37 304
17421.62 312
17422.86 323
17424.11 270
17425.36 340
17426.61 338
17427.85 335
17429.10 300
17430.35 297
17431.60 334
17432.85 308
17434.09 317
17435.34 326
17436.59 310
17437.84 335
17439.09 273
17440.33 262
17441.58 306
17442.83 316
17444.08 336
17445.33 336
17446.58 290
17447.82 256
17449.07 316
17450.32 293
17451.57 259
17452.82 265
17454.07 304
17455.32 302
17456.57 320
17457.81 302
17459.06 288
17460.31 312
17461.56 301
17462.81 268
17464.06 288
17465.31 310
17466.56 308
17467.81 319
17469.06 261
17470.30 266
17471.55 272
17472.80 344
17474.05 307
17475.30 302
17476.55 325
17477.80 330
17479.05 350
17480.30 323
17481.55 285
17482.80 307
17484.05 313
17485.30 287
17486.55 280
17487.80 304
17489.05 312
17490.30 290
17491.55 300
17492.80 271
17494.05 288
17495.30 321
17496.55 335
17497.80 332
17499.05 293
17500.30 302
17501.55 318
17502.80 295
17504.05 277
17505.30 298
17506.55 280
17507.80 281
17509.06 309
17510.31 269
17511.56 290
17512.81 296
17514.06 282
17515.31 303
17516.56 267
17517.81 319
17519.06 309
17520.31 335
17521.56 294
17522.82 327
17524.07 339
17525.32 319
17526.57 354
17527.82 303
17529.07 287
17530.32 307
17531.58 283
17532.83 302
17534.08 336
17535.33 308
17536.58 305
17537.83 263
17539.09 308
17540.34 295
17541.59 282
17542.84 346
17544.09 345
17545.35 312
17546.60 310
17547.85 312
17549.10 287
17550.35 314
17551.61 306
17552.86 317
17554.11 313
17555.36 332
17556.62 306
17557.87 280
17559.12 293
17560.37 323
17561.63 328
17562.88 337
17564.13 312
17565.38 299
17566.64 334
17567.89 328
17569.14 323
17570.39 375
17571.65 314
17572.90 306
17574.15 311
17575.41 298
17576.66 302
17577.91 275
17579.17 319
17580.42 337
17581.67 295
17582.93 288
17584.18 272
17585.43 262
17586.69 308
17587.94 343
17589.19 344
17590.45 292
17591.70 305
17592.95 325
17594.21 301
17595.46 336
17596.72 335
17597.97 330
17599.22 308
17600.48 331
17601.73 305
17602.99 322
17604.24 319
17605.49 331
17606.75 362
17608.00 361
17609.26 369
17610.51 309
17611.76 331
17613.02 319
17614.27 327
17615.53 333
17616.78 302
17618.04 309
17619.29 319
17620.55 297
17621.80 322
17623.06 301
17624.31 304
17625.57 323
17626.82 308
17628.08 304
17629.33 317
17630.59 321
17631.84 301
17633.10 306
17634.35 317
17635.61 309
17636.86 322
17638.12 316
17639.37 337
17640.63 342
17641.88 341
17643.14 312
17644.39 274
17645.65 282
17646.91 327
17648.16 267
17649.42 306
17650.67 305
17651.93 321
17653.18 308
17654.44 308
17655.70 319
17656.95 349
17658.21 315
17659.46 317
17660.72 307
17661.98 307
17663.23 285
17664.49 338
17665.75 304
17667.00 300
17668.26 320
17669.51 333
17670.77 314
17672.03 295
17673.28 296
17674.54 293
17675.80 306
17677.05 308
17678.31 301
17679.57 277
17680.82 309
17682.08 314
17683.34 321
17684.60 318
17685.85 297
17687.11 317
17688.37 324
17689.62 328
17690.88 307
17692.14 279
17693.40 264
17694.65 293
17695.91 302
17697.17 285
17698.42 268
17699.68 296
17700.94 301
17702.20 319
17703.46 295
17704.71 278
17705.97 291
17707.23 305
17708.49 297
17709.74 304
17711.00 320
17712.26 327
17713.52 323
17714.78 306
17716.03 341
17717.29 326
17718.55 344
17719.81 283
17721.07 329
17722.33 310
17723.58 317
17724.84 319
17726.10 292
17727.36 308
17728.62 306
17729.88 321
17731.13 278
17732.39 294
17733.65 304
17734.91 282
17736.17 309
17737.43 347
17738.69 308
17739.95 300
17741.21 275
17742.46 323
17743.72 329
17744.98 303
17746.24 316
17747.50 273
17748.76 298
17750.02 278
17751.28 336
17752.54 325
17753.80 316
17755.06 286
17756.32 315
17757.58 295
17758.84 287
17760.10 325
17761.36 315
17762.61 295
17763.87 299
17765.13 309
17766.39 300
17767.65 318
17768.91 281
17770.17 311
17771.43 323
17772.69 264
17773.95 291
17775.21 322
17776.48 291
17777.74 333
17779.00 306
17780.26 335
17781.52 292
17782.78 319
17784.04 341
17785.30 276
17786.56 292
17787.82 290
17789.08 299
17790.34 348
17791.60 327
17792.86 330
17794.12 323
17795.38 290
17796.65 290
17797.91 320
17799.17 331
17800.43 287
17801.69 301
17802.95 325
17804.21 353
17805.47 299
17806.73 323
17808.00 290
17809.26 298
17810.52 315
17811.78 333
17813.04 354
17814.30 287
17815.56 283
17816.83 285
17818.09 301
17819.35 358
17820.61 306
17821.87 342
17823.14 342
17824.40 372
17825.66 305
17826.92 318
17828.18 331
17829.45 311
17830.71 290
17831.97 321
17833.23 278
17834.49 321
17835.76 265
17837.02 330
17838.28 323
17839.54 314
17840.81 303
17842.07 311
17843.33 320
17844.59 320
17845.86 330
17847.12 337
17848.38 314
17849.65 308
17850.91 301
17852.17 295
17853.43 299
17854.70 292
17855.96 325
17857.22 286
17858.49 325
17859.75 312
17861.01 315
17862.28 387
17863.54 434
17864.80 356
17866.07 340
17867.33 291
17868.59 303
17869.86 308
17871.12 299
17872.38 304
17873.65 284
17874.91 285
17876.18 292
17877.44 324
17878.70 294
17879.97 287
17881.23 322
17882.50 341
17883.76 317
17885.02 289
17886.29 285
17887.55 270
17888.82 341
17890.08 301
17891.35 297
17892.61 284
17893.87 296
17895.14 307
17896.40 324
17897.67 322
17898.93 303
17900.20 329
17901.46 323
17902.73 309
17903.99 308
17905.26 302
17906.52 329
17907.79 277
17909.05 288
17910.32 296
17911.58 320
17912.85 338
17914.11 304
17915.38 267
17916.64 287
17917.91 325
17919.17 289
17920.44 316
17921.70 326
17922.97 281
17924.23 313
17925.50 324
17926.76 277
17928.03 280
17929.30 280
17930.56 287
17931.83 274
17933.09 265
17934.36 343
17935.62 305
17936.89 295
17938.16 343
17939.42 319
17940.69 289
17941.96 294
17943.22 319
17944.49 306
17945.75 300
17947.02 336
17948.29 334
17949.55 316
17950.82 289
17952.09 305
17953.35 334
17954.62 304
17955.89 336
17957.15 286
17958.42 263
17959.69 335
17960.95 309
17962.22 303
17963.49 335
17964.75 273
17966.02 314
17967.29 322
17968.55 331
17969.82 273
17971.09 314
17972.36 313
17973.62 316
17974.89 285
17976.16 282
17977.42 306
17978.69 280
17979.96 308
17981.23 286
17982.49 301
17983.76 327
17985.03 360
17986.30 295
17987.57 295
17988.83 330
17990.10 327
17991.37 291
17992.64 256
17993.90 284
17995.17 343
17996.44 357
17997.71 316
17998.98 315
18000.25 337
18001.51 339
18002.78 299
18004.05 253
18005.32 312
18006.59 310
18007.86 310
18009.12 294
18010.39 315
18011.66 319
18012.93 322
18014.20 289
18015.47 293
18016.74 301
18018.00 305
18019.27 322
18020.54 299
18021.81 305
18023.08 322
18024.35 307
18025.62 319
18026.89 318
18028.16 326
18029.43 282
18030.69 327
18031.96 276
18033.23 265
18034.50 270
18035.77 303
18037.04 330
18038.31 312
18039.58 280
18040.85 299
18042.12 272
18043.39 330
18044.66 337
18045.93 295
18047.20 347
18048.47 369
18049.74 333
18051.01 325
18052.28 312
18053.55 285
18054.82 263
18056.09 312
18057.36 340
18058.63 273
18059.90 271
18061.17 317
18062.44 321
18063.71 272
18064.98 291
18066.25 322
18067.52 298
18068.79 281
18070.06 302
18071.33 325
18072.61 306
18073.88 320
18075.15 295
18076.42 321
18077.69 310
18078.96 320
18080.23 338
18081.50 279
18082.77 322
18084.04 309
18085.32 311
18086.59 304
18087.86 284
18089.13 304
18090.40 307
18091.67 334
18092.94 328
18094.22 307
18095.49 298
18096.76 303
18098.03 307
18099.30 298
18100.57 291
18101.85 310
18103.12 316
18104.39 304
18105.66 303
18106.93 314
18108.20 298
18109.48 313
18110.75 341
18112.02 314
18113.29 280
18114.57 343
18115.84 285
18117.11 327
18118.38 341
18119.65 319
18120.93 322
18122.20 283
18123.47 265
18124.74 284
18126.02 325
18127.29 333
18128.56 310
18129.84 294
18131.11 329
18132.38 316
18133.65 297
18134.93 293
18136.20 329
18137.47 327
18138.75 305
18140.02 288
18141.29 344
18142.57 333
18143.84 328
18145.11 326
18146.39 345
18147.66 352
18148.93 315
18150.21 326
18151.48 292
18152.75 307
18154.03 343
18155.30 305
18156.57 339
18157.85 358
18159.12 318
18160.40 330
18161.67 339
18162.94 307
18164.22 323
18165.49 297
18166.77 310
18168.04 348
18169.31 354
18170.59 288
18171.86 295
18173.14 312
18174.41 314
18175.68 326
18176.96 300
18178.23 302
18179.51 322
18180.78 302
18182.06 307
18183.33 317
18184.61 290
18185.88 288
18187.16 275
18188.43 314
18189.71 296
18190.98 291
18192.26 314
18193.53 300
18194.81 298
18196.08 306
18197.36 362
18198.63 348
18199.91 313
18201.18 351
18202.46 371
18203.73 301
18205.01 324
18206.28 314
18207.56 287
18208.83 281
18210.11 300
18211.39 304
18212.66 294
18213.94 349
18215.21 328
18216.49 367
18217.76 323
18219.04 302
18220.32 302
18221.59 324
18222.87 298
18224.14 288
18225.42 287
18226.70 277
18227.97 288
18229.25 307
18230.53 286
18231.80 294
18233.08 310
18234.35 299
18235.63 279
18236.91 281
18238.18 280
18239.46 301
18240.74 305
18242.01 322
18243.29 358
18244.57 335
18245.84 317
18247.12 281
18248.40 311
18249.68 326
18250.95 279
18252.23 251
18253.51 294
18254.78 320
18256.06 311
18257.34 327
18258.62 324
18259.89 290
18261.17 303
18262.45 304
18263.72 335
18265.00 287
18266.28 306
18267.56 321
18268.84 278
18270.11 297
18271.39 304
18272.67 299
18273.95 302
18275.22 295
18276.50 298
18277.78 327
18279.06 258
18280.34 316
18281.61 299
18282.89 326
18284.17 357
18285.45 293
18286.73 339
18288.01 349
18289.28 319
18290.56 352
18291.84 285
18293.12 283
18294.40 301
18295.68 319
18296.95 320
18298.23 265
18299.51 307
18300.79 369
18302.07 304
18303.35 285
18304.63 291
18305.91 270
18307.19 293
18308.46 310
18309.74 278
18311.02 290
18312.30 287
18313.58 305
18314.86 324
18316.14 314
18317.42 295
18318.70 262
18319.98 254
18321.26 285
18322.54 270
18323.82 305
18325.10 307
18326.38 288
18327.66 277
18328.94 288
18330.22 322
18331.50 305
18332.77 291
18334.05 322
18335.33 280
18336.61 276
18337.90 294
18339.18 291
18340.46 309
18341.74 362
18343.02 289
18344.30 260
18345.58 289
18346.86 292
18348.14 347
18349.42 275
18350.70 318
18351.98 308
18353.26 284
18354.54 284
18355.82 288
18357.10 288
18358.38 275
18359.66 311
18360.94 320
18362.22 334
18363.51 334
18364.79 304
18366.07 279
18367.35 280
18368.63 323
18369.91 299
18371.19 320
18372.47 306
18373.76 290
18375.04 306
18376.32 271
18377.60 277
18378.88 280
18380.16 305
18381.44 264
18382.73 261
18384.01 303
18385.29 293
18386.57 302
18387.85 266
18389.13 265
18390.42 245
18391.70 253
18392.98 300
18394.26 280
18395.54 292
18396.83 291
18398.11 289
18399.39 304
18400.67 289
18401.96 292
18403.24 275
18404.52 295
18405.80 293
18407.09 293
18408.37 297
18409.65 294
18410.93 300
18412.22 305
18413.50 322
18414.78 319
18416.06 307
18417.35 274
18418.63 281
18419.91 269
18421.20 285
18422.48 293
18423.76 286
18425.05 292
18426.33 268
18427.61 305
18428.89 275
18430.18 289
18431.46 312
18432.74 268
18434.03 319
18435.31 339
18436.60 282
18437.88 270
18439.16 290
18440.45 283
18441.73 295
18443.01 307
18444.30 311
18445.58 300
18446.87 308
18448.15 348
18449.43 298
18450.72 300
18452.00 301
18453.29 295
18454.57 275
18455.85 255
18457.14 276
18458.42 289
18459.71 294
18460.99 285
18462.28 314
18463.56 286
18464.84 312
18466.13 323
18467.41 301
18468.70 259
18469.98 291
18471.27 293
18472.55 294
18473.84 298
18475.12 311
18476.41 309
18477.69 301
18478.98 320
18480.26 274
18481.55 310
18482.83 297
18484.12 361
18485.40 345
18486.69 298
18487.97 279
18489.26 323
18490.54 278
18491.83 307
18493.11 284
18494.40 301
18495.69 299
18496.97 297
18498.26 303
18499.54 270
18500.83 243
18502.11 276
18503.40 266
18504.69 299
18505.97 303
18507.26 328
18508.54 315
18509.83 308
18511.12 331
18512.40 307
18513.69 317
18514.98 308
18516.26 269
18517.55 282
18518.83 284
18520.12 319
18521.41 316
18522.69 304
18523.98 279
18525.27 320
18526.55 316
18527.84 322
18529.13 298
18530.41 317
18531.70 299
18532.99 334
18534.27 325
18535.56 316
18536.85 301
18538.14 297
18539.42 280
18540.71 288
18542.00 326
18543.28 327
18544.57 314
18545.86 292
18547.15 304
18548.43 283
18549.72 270
18551.01 329
18552.30 322
18553.58 308
18554.87 269
18556.16 289
18557.45 289
18558.73 287
18560.02 279
18561.31 288
18562.60 285
18563.89 305
18565.17 281
18566.46 308
18567.75 319
18569.04 275
18570.33 328
18571.62 320
18572.90 285
18574.19 295
18575.48 318
18576.77 302
18578.06 332
18579.35 311
18580.63 302
18581.92 320
18583.21 323
18584.50 297
18585.79 318
18587.08 294
18588.37 319
18589.66 312
18590.94 316
18592.23 327
18593.52 342
18594.81 344
18596.10 324
18597.39 294
18598.68 314
18599.97 286
18601.26 322
18602.55 366
18603.84 332
18605.13 342
18606.41 344
18607.70 333
18608.99 355
18610.28 346
18611.57 336
18612.86 326
18614.15 344
18615.44 319
18616.73 329
18618.02 293
18619.31 340
18620.60 358
18621.89 371
18623.18 304
18624.47 301
18625.76 321
18627.05 336
18628.34 307
18629.63 287
18630.92 316
18632.21 331
18633.50 349
18634.79 314
18636.08 308
18637.37 319
18638.67 305
18639.96 302
18641.25 327
18642.54 312
18643.83 320
18645.12 344
18646.41 272
18647.70 274
18648.99 333
18650.28 391
18651.57 339
18652.86 286
18654.16 277
18655.45 290
18656.74 306
18658.03 305
18659.32 267
18660.61 336
18661.90 322
18663.19 299
18664.49 272
18665.78 309
18667.07 314
18668.36 314
18669.65 303
18670.94 299
18672.24 296
18673.53 302
18674.82 338
18676.11 306
18677.40 330
18678.70 338
18679.99 318
18681.28 335
18682.57 355
18683.86 268
18685.16 292
18686.45 302
18687.74 293
18689.03 325
18690.33 331
18691.62 358
18692.91 369
18694.20 312
18695.50 313
18696.79 331
18698.08 328
18699.37 320
18700.67 298
18701.96 354
18703.25 303
18704.54 331
18705.84 331
18707.13 342
18708.42 305
18709.72 297
18711.01 278
18712.30 299
18713.60 324
18714.89 291
18716.18 312
18717.48 311
18718.77 303
18720.06 297
18721.36 302
18722.65 309
18723.94 312
18725.24 312
18726.53 309
18727.82 287
18729.12 272
18730.41 279
18731.70 269
18733.00 303
18734.29 275
18735.59 320
18736.88 287
18738.17 337
18739.47 292
18740.76 297
18742.06 309
18743.35 338
18744.64 304
18745.94 312
18747.23 345
18748.53 300
18749.82 325
18751.12 324
18752.41 290
18753.71 295
18755.00 280
18756.30 271
18757.59 297
18758.88 288
18760.18 318
18761.47 317
18762.77 259
18764.06 297
18765.36 337
18766.65 318
18767.95 330
18769.24 310
18770.54 293
18771.83 305
18773.13 308
18774.43 305
18775.72 287
18777.02 327
18778.31 299
18779.61 276
18780.90 287
18782.20 273
18783.49 281
18784.79 276
18786.08 325
18787.38 315
18788.68 290
18789.97 313
18791.27 294
18792.56 274
18793.86 265
18795.16 272
18796.45 303
18797.75 268
18799.04 293
18800.34 286
18801.64 269
18802.93 283
18804.23 296
18805.53 302
18806.82 277
18808.12 273
18809.41 279
18810.71 288
18812.01 311
18813.30 303
18814.60 284
18815.90 327
18817.19 312
18818.49 265
18819.79 304
18821.09 293
18822.38 284
18823.68 272
18824.98 312
18826.27 306
18827.57 319
18828.87 288
18830.16 320
18831.46 296
18832.76 280
18834.06 282
18835.35 292
18836.65 304
18837.95 289
18839.25 276
18840.54 344
18841.84 333
18843.14 321
18844.44 295
18845.73 299
18847.03 300
18848.33 297
18849.63 291
18850.93 246
18852.22 295
18853.52 290
18854.82 357
18856.12 310
18857.42 301
18858.71 309
18860.01 288
18861.31 287
18862.61 306
18863.91 308
18865.21 282
18866.50 302
18867.80 298
18869.10 280
18870.40 284
18871.70 293
18873.00 302
18874.30 294
18875.60 272
18876.89 298
18878.19 308
18879.49 308
18880.79 315
18882.09 317
18883.39 324
18884.69 307
18885.99 312
18887.29 329
18888.59 316
18889.88 292
18891.18 275
18892.48 284
18893.78 277
18895.08 273
18896.38 289
18897.68 308
18898.98 303
18900.28 282
18901.58 287
18902.88 290
18904.18 279
18905.48 280
18906.78 274
18908.08 307
18909.38 250
18910.68 282
18911.98 245
18913.28 273
18914.58 298
18915.88 244
18917.18 278
18918.48 291
18919.78 316
18921.08 288
18922.38 294
18923.68 303
18924.98 301
18926.28 301
18927.58 311
18928.88 270
18930.18 305
18931.49 288
18932.79 278
18934.09 303
18935.39 284
18936.69 296
18937.99 287
18939.29 295
18940.59 293
18941.89 298
18943.19 275
18944.49 292
18945.80 301
18947.10 291
18948.40 270
18949.70 297
18951.00 307
18952.30 289
18953.60 280
18954.91 296
18956.21 268
18957.51 241
18958.81 281
18960.11 313
18961.41 328
18962.72 275
18964.02 287
18965.32 304
18966.62 288
18967.92 306
18969.23 289
18970.53 309
18971.83 271
18973.13 308
18974.43 315
18975.74 295
18977.04 321
18978.34 292
18979.64 280
18980.95 272
18982.25 279
18983.55 271
18984.85 254
18986.16 250
18987.46 254
18988.76 281
18990.06 252
18991.37 267
18992.67 269
18993.97 277
18995.28 292
18996.58 287
18997.88 289
18999.18 315
19000.49 280
19001.79 242
19003.09 277
19004.40 266
19005.70 313
19007.00 259
19008.31 250
19009.61 303
19010.91 259
19012.22 297
19013.52 240
19014.82 261
19016.13 287
19017.43 282
19018.74 282
19020.04 280
19021.34 293
19022.65 313
19023.95 307
19025.25 247
19026.56 305
19027.86 323
19029.17 281
19030.47 264
19031.77 265
19033.08 267
19034.38 284
19035.69 298
19036.99 251
19038.30 267
19039.60 277
19040.91 296
19042.21 294
19043.51 265
19044.82 300
19046.12 267
19047.43 283
19048.73 266
19050.04 299
19051.34 310
19052.65 250
19053.95 280
19055.26 278
19056.56 282
19057.87 254
19059.17 292
19060.48 256
19061.78 242
19063.09 290
19064.39 272
19065.70 287
19067.00 291
19068.31 297
19069.62 275
19070.92 299
19072.23 276
19073.53 264
19074.84 244
19076.14 253
19077.45 237
19078.75 259
19080.06 275
19081.37 274
19082.67 245
19083.98 277
19085.28 270
19086.59 270
19087.90 292
19089.20 257
19090.51 286
19091.82 250
19093.12 257
19094.43 245
19095.73 240
19097.04 249
19098.35 260
19099.65 227
19100.96 281
19102.27 287
19103.57 257
19104.88 258
19106.19 235
19107.49 264
19108.80 278
19110.11 304
19111.41 250
19112.72 281
19114.03 272
19115.33 291
19116.64 266
19117.95 276
19119.26 310
19120.56 259
19121.87 260
19123.18 302
19124.49 296
19125.79 239
19127.10 260
19128.41 273
19129.72 305
19131.02 268
19132.33 286
19133.64 267
19134.95 246
19136.25 287
19137.56 253
19138.87 288
19140.18 278
19141.49 274
19142.79 280
19144.10 289
19145.41 264
19146.72 230
19148.03 290
19149.33 317
19150.64 283
19151.95 294
19153.26 271
19154.57 261
19155.88 265
19157.18 259
19158.49 267
19159.80 299
19161.11 285
19162.42 269
19163.73 280
19165.04 261
19166.34 306
19167.65 282
19168.96 281
19170.27 273
19171.58 283
19172.89 301
19174.20 283
19175.51 268
19176.82 268
19178.13 267
19179.43 259
19180.74 279
19182.05 244
19183.36 241
19184.67 274
19185.98 273
19187.29 260
19188.60 293
19189.91 294
19191.22 286
19192.53 299
19193.84 264
19195.15 302
19196.46 277
19197.77 294
19199.08 286
19200.39 265
19201.70 290
19203.01 290
19204.32 318
19205.63 268
19206.94 283
19208.25 254
19209.56 306
19210.87 251
19212.18 276
19213.49 290
19214.80 266
19216.11 292
19217.42 268
19218.73 295
19220.04 253
19221.35 269
19222.66 289
19223.98 311
19225.29 278
19226.60 259
19227.91 272
19229.22 289
19230.53 293
19231.84 290
19233.15 270
19234.46 268
19235.77 265
19237.09 280
19238.40 239
19239.71 240
19241.02 285
19242.33 259
19243.64 261
19244.95 255
19246.27 249
19247.58 233
19248.89 249
19250.20 268
19251.51 271
19252.82 279
19254.14 274
19255.45 300
19256.76 286
19258.07 296
19259.38 280
19260.70 311
19262.01 306
19263.32 246
19264.63 281
19265.94 300
19267.26 272
19268.57 274
19269.88 273
19271.19 283
19272.51 255
19273.82 247
19275.13 238
19276.44 237
19277.76 253
19279.07 287
19280.38 258
19281.69 252
19283.01 257
19284.32 281
19285.63 279
19286.94 291
19288.26 248
19289.57 228
19290.88 275
19292.20 295
19293.51 276
19294.82 264
19296.14 260
19297.45 276
19298.76 248
19300.08 239
19301.39 256
19302.70 280
19304.02 262
19305.33 283
19306.64 249
19307.96 262
19309.27 250
19310.59 254
19311.90 234
19313.21 214
19314.53 257
19315.84 245
19317.15 267
19318.47 250
19319.78 279
19321.10 271
19322.41 243
19323.72 261
19325.04 268
19326.35 284
19327.67 263
19328.98 271
19330.30 250
19331.61 278
19332.93 279
19334.24 271
19335.55 272
19336.87 245
19338.18 299
19339.50 265
19340.81 237
19342.13 252
19343.44 277
19344.76 302
19346.07 236
19347.39 275
19348.70 248
19350.02 279
19351.33 281
19352.65 260
19353.96 274
19355.28 281
19356.59 267
19357.91 260
19359.22 264
19360.54 249
19361.86 241
19363.17 220
19364.49 248
19365.80 275
19367.12 248
19368.43 256
19369.75 244
19371.06 282
19372.38 230
19373.70 252
19375.01 271
19376.33 282
19377.64 308
19378.96 280
19380.28 267
19381.59 248
19382.91 232
19384.23 263
19385.54 255
19386.86 258
19388.17 275
19389.49 311
19390.81 258
19392.12 280
19393.44 278
19394.76 274
19396.07 276
19397.39 266
19398.71 283
19400.02 258
19401.34 269
19402.66 277
19403.97 291
19405.29 293
19406.61 244
19407.93 284
19409.24 266
19410.56 265
19411.88 255
19413.19 283
19414.51 273
19415.83 288
19417.15 263
19418.46 256
19419.78 274
19421.10 276
19422.42 259
19423.73 292
19425.05 244
19426.37 260
19427.69 275
19429.00 264
19430.32 231
19431.64 262
19432.96 265
19434.28 281
19435.59 272
19436.91 233
19438.23 253
19439.55 247
19440.87 272
19442.18 279
19443.50 247
19444.82 296
19446.14 295
19447.46 260
19448.78 285
19450.09 251
19451.41 261
19452.73 310
19454.05 280
19455.37 255
19456.69 280
19458.01 261
19459.33 276
19460.64 239
19461.96 238
19463.28 275
19464.60 272
19465.92 289
19467.24 239
19468.56 275
19469.88 253
19471.20 280
19472.52 247
19473.83 295
19475.15 269
19476.47 264
19477.79 324
19479.11 253
19480.43 286
19481.75 280
19483.07 279
19484.39 263
19485.71 288
19487.03 283
19488.35 334
19489.67 279
19490.99 267
19492.31 277
19493.63 279
19494.95 252
19496.27 245
19497.59 291
19498.91 269
19500.23 268
19501.55 288
19502.87 310
19504.19 257
19505.51 247
19506.83 253
19508.15 264
19509.47 241
19510.79 274
19512.11 270
19513.43 259
19514.75 205
19516.08 261
19517.40 265
19518.72 273
19520.04 295
19521.36 285
19522.68 246
19524.00 269
19525.32 273
19526.64 233
19527.96 244
19529.29 261
19530.61 245
19531.93 249
19533.25 244
19534.57 259
19535.89 257
19537.21 268
19538.53 248
19539.86 275
19541.18 257
19542.50 258
19543.82 225
19545.14 231
19546.46 262
19547.79 277
19549.11 291
19550.43 275
19551.75 250
19553.07 278
19554.40 278
19555.72 250
19557.04 255
19558.36 241
19559.68 268
19561.01 262
19562.33 286
19563.65 271
19564.97 278
19566.30 235
19567.62 241
19568.94 277
19570.26 276
19571.59 275
19572.91 281
19574.23 236
19575.55 283
19576.88 297
19578.20 290
19579.52 241
19580.85 236
19582.17 282
19583.49 286
19584.82 230
19586.14 217
19587.46 263
19588.78 296
19590.11 265
19591.43 263
19592.75 260
19594.08 261
19595.40 277
19596.72 245
19598.05 273
19599.37 247
19600.70 253
19602.02 267
19603.34 259
19604.67 257
19605.99 279
19607.31 265
19608.64 256
19609.96 236
19611.29 237
19612.61 305
19613.93 265
19615.26 285
19616.58 251
19617.91 258
19619.23 249
19620.55 278
19621.88 282
19623.20 291
19624.53 269
19625.85 240
19627.18 267
19628.50 267
19629.83 259
19631.15 281
19632.48 277
19633.80 273
19635.12 235
19636.45 248
19637.77 238
19639.10 248
19640.42 289
19641.75 240
19643.07 255
19644.40 272
19645.72 278
19647.05 286
19648.37 231
19649.70 252
19651.03 246
19652.35 275
19653.68 228
19655.00 237
19656.33 270
19657.65 255
19658.98 232
19660.30 249
19661.63 244
19662.96 253
19664.28 247
19665.61 290
19666.93 258
19668.26 245
19669.58 290
19670.91 268
19672.24 283
19673.56 283
19674.89 235
19676.21 241
19677.54 254
19678.87 251
19680.19 246
19681.52 237
19682.85 265
19684.17 219
19685.50 236
19686.83 268
19688.15 271
19689.48 284
19690.81 232
19692.13 250
19693.46 277
19694.79 241
19696.11 256
19697.44 274
19698.77 277
19700.09 271
19701.42 261
19702.75 293
19704.07 274
19705.40 275
19706.73 257
19708.06 264
19709.38 271
19710.71 236
19712.04 232
19713.37 257
19714.69 292
19716.02 294
19717.35 282
19718.68 253
19720.00 285
19721.33 256
19722.66 215
19723.99 234
19725.31 254
19726.64 267
19727.97 256
19729.30 218
19730.63 254
19731.95 243
19733.28 261
19734.61 253
19735.94 222
19737.27 255
19738.59 266
19739.92 298
19741.25 304
19742.58 285
19743.91 241
19745.24 261
19746.57 271
19747.89 259
19749.22 236
19750.55 270
19751.88 242
19753.21 235
19754.54 233
19755.87 250
19757.20 290
19758.52 272
19759.85 243
19761.18 223
19762.51 229
19763.84 256
19765.17 253
19766.50 256
19767.83 231
19769.16 264
19770.49 286
19771.82 249
19773.15 236
19774.47 255
19775.80 224
19777.13 256
19778.46 251
19779.79 256
19781.12 243
19782.45 249
19783.78 248
19785.11 253
19786.44 288
19787.77 274
19789.10 296
19790.43 242
19791.76 242
19793.09 252
19794.42 253
19795.75 254
19797.08 249
19798.41 218
19799.74 254
19801.07 247
19802.40 263
19803.73 264
19805.07 271
19806.40 241
19807.73 256
19809.06 287
19810.39 251
19811.72 215
19813.05 270
19814.38 265
19815.71 245
19817.04 242
19818.37 251
19819.70 276
19821.03 254
19822.37 266
19823.70 258
19825.03 272
19826.36 255
19827.69 214
19829.02 272
19830.35 260
19831.68 223
19833.02 196
19834.35 265
19835.68 282
19837.01 231
19838.34 228
19839.67 237
19841.01 267
19842.34 239
19843.67 243
19845.00 246
19846.33 277
19847.67 252
19849.00 278
19850.33 236
19851.66 257
19852.99 239
19854.33 275
19855.66 263
19856.99 237
19858.32 234
19859.65 257
19860.99 263
19862.32 243
19863.65 245
19864.98 273
19866.32 243
19867.65 253
19868.98 256
19870.32 258
19871.65 280
19872.98 270
19874.31 254
19875.65 252
19876.98 261
19878.31 276
19879.65 253
19880.98 222
19882.31 268
19883.64 241
19884.98 258
19886.31 236
19887.64 270
19888.98 270
19890.31 225
19891.64 248
19892.98 317
19894.31 270
19895.65 248
19896.98 265
19898.31 270
19899.65 230
19900.98 239
19902.31 262
19903.65 257
19904.98 246
19906.32 249
19907.65 267
19908.98 242
19910.32 227
19911.65 237
19912.99 274
19914.32 246
19915.65 289
19916.99 279
19918.32 290
19919.66 277
19920.99 287
19922.33 270
19923.66 287
19924.99 262
19926.33 265
19927.66 224
19929.00 248
19930.33 251
19931.67 263
19933.00 255
19934.34 261
19935.67 257
19937.01 237
19938.34 294
19939.68 266
19941.01 254
19942.35 228
19943.68 261
19945.02 288
19946.35 242
19947.69 244
19949.02 228
19950.36 265
19951.70 238
19953.03 285
19954.37 269
19955.70 247
19957.04 249
19958.37 215
19959.71 263
19961.04 260
19962.38 250
19963.72 261
19965.05 273
19966.39 275
19967.72 286
19969.06 255
19970.40 251
19971.73 244
19973.07 251
19974.40 230
19975.74 248
19977.08 270
19978.41 270
19979.75 280
19981.09 295
19982.42 242
19983.76 250
19985.10 276
19986.43 236
19987.77 255
19989.11 236
19990.44 230
19991.78 251
19993.12 285
19994.45 275
19995.79 228
19997.13 246
19998.46 257
19999.80 281
20001.14 275
20002.48 249
20003.81 285
20005.15 296
20006.49 271
20007.82 235
20009.16 260
20010.50 268
20011.84 262
20013.17 264
20014.51 291
20015.85 250
20017.19 295
20018.52 266
20019.86 233
20021.20 226
20022.54 244
20023.88 277
20025.21 272
20026.55 273
20027.89 287
20029.23 273
20030.57 246
20031.90 266
20033.24 285
20034.58 262
20035.92 289
20037.26 286
20038.60 281
20039.93 237
20041.27 247
20042.61 219
20043.95 271
20045.29 273
20046.63 252
20047.97 251
20049.30 260
20050.64 263
20051.98 221
20053.32 280
20054.66 257
20056.00 291
20057.34 281
20058.68 259
20060.02 275
20061.35 241
20062.69 238
20064.03 247
20065.37 236
20066.71 254
20068.05 263
20069.39 290
20070.73 283
20072.07 259
20073.41 274
20074.75 250
20076.09 259
20077.43 261
20078.77 246
20080.11 287
20081.45 249
20082.79 275
20084.13 259
20085.47 259
20086.81 252
20088.15 288
20089.49 274
20090.83 296
20092.17 288
20093.51 287
20094.85 255
20096.19 248
20097.53 281
20098.87 280
20100.21 308
20101.55 282
20102.89 228
20104.23 257
20105.57 270
20106.91 273
20108.25 235
20109.59 273
20110.93 281
20112.27 255
20113.62 262
20114.96 269
20116.30 220
20117.64 276
20118.98 241
20120.32 228
20121.66 261
20123.00 227
20124.34 243
20125.69 265
20127.03 269
20128.37 261
20129.71 283
20131.05 263
20132.39 266
20133.73 280
20135.08 271
20136.42 273
20137.76 281
20139.10 243
20140.44 225
