# Supplementary material for: MALDI-TOF MS typing enables the classification of brewing yeasts of the genus Saccharomyces to major beer styles
Source: PLoS One. 2017 Aug 9;12(8):e0181694. doi: 10.1371/journal.pone.0181694 (PMC5549903; doi:10.1371/journal.pone.0181694)
Supplement: S1 File — The directory includes 90 raw files and was zipped to “.zip”; the folder has three strains with 30 spectra per strain; S1 Text explains the raw files with an example and Table 1 represents the yeast strains used within the experiment. (ZIP) [file pone.0181694.s004.zip › 1-3/30252-148-OG-Alt-Alt-YPG-18h-E-E_2015-08-20__0_B9_1.dat]

1998.76 1507
1999.18 1416
1999.60 1269
2000.02 1380
2000.44 1401
2000.87 1549
2001.29 1531
2001.71 1345
2002.13 1378
2002.55 1513
2002.97 1464
2003.40 1345
2003.82 1413
2004.24 1378
2004.66 1330
2005.08 1365
2005.50 1356
2005.93 1304
2006.35 1458
2006.77 1214
2007.19 1181
2007.62 1247
2008.04 1278
2008.46 1180
2008.88 1228
2009.30 1254
2009.73 1421
2010.15 1299
2010.57 1158
2010.99 1175
2011.42 1121
2011.84 1288
2012.26 1196
2012.68 1140
2013.11 1184
2013.53 1265
2013.95 1137
2014.38 1283
2014.80 1167
2015.22 1162
2015.64 1104
2016.07 1168
2016.49 1193
2016.91 1079
2017.34 1146
2017.76 1224
2018.18 1390
2018.61 1181
2019.03 1235
2019.45 1316
2019.88 1322
2020.30 1243
2020.72 1248
2021.15 1157
2021.57 1279
2021.99 1238
2022.42 1199
2022.84 1201
2023.27 1246
2023.69 1166
2024.11 1143
2024.54 1142
2024.96 1120
2025.39 1310
2025.81 1163
2026.23 1075
2026.66 1026
2027.08 1086
2027.51 1200
2027.93 1251
2028.36 1200
2028.78 1191
2029.20 1167
2029.63 1189
2030.05 1264
2030.48 1255
2030.90 1173
2031.33 1092
2031.75 1139
2032.18 1113
2032.60 1096
2033.03 1123
2033.45 1161
2033.88 1277
2034.30 1234
2034.73 1178
2035.15 1259
2035.58 1129
2036.00 1155
2036.43 1236
2036.85 1266
2037.28 1292
2037.70 1218
2038.13 1316
2038.55 1248
2038.98 1211
2039.40 1160
2039.83 1257
2040.25 1150
2040.68 1294
2041.11 1315
2041.53 1262
2041.96 1168
2042.38 1276
2042.81 1296
2043.23 1216
2043.66 1206
2044.09 1156
2044.51 1286
2044.94 1251
2045.37 1301
2045.79 1245
2046.22 1154
2046.64 1228
2047.07 1396
2047.50 1277
2047.92 1250
2048.35 1300
2048.78 1141
2049.20 1244
2049.63 1191
2050.06 1174
2050.48 1227
2050.91 1171
2051.34 1173
2051.76 1170
2052.19 1169
2052.62 1141
2053.04 1150
2053.47 1247
2053.90 1097
2054.32 1026
2054.75 1140
2055.18 1201
2055.61 1223
2056.03 1256
2056.46 1343
2056.89 1132
2057.31 1120
2057.74 1200
2058.17 1099
2058.60 1198
2059.02 1130
2059.45 1114
2059.88 1307
2060.31 1364
2060.73 1345
2061.16 1327
2061.59 1247
2062.02 1139
2062.45 1202
2062.87 1206
2063.30 1224
2063.73 1181
2064.16 1376
2064.59 1379
2065.01 1334
2065.44 1476
2065.87 1497
2066.30 1697
2066.73 1725
2067.16 1674
2067.58 1527
2068.01 1340
2068.44 1183
2068.87 1346
2069.30 1439
2069.73 1385
2070.16 1395
2070.58 1259
2071.01 1210
2071.44 1163
2071.87 1280
2072.30 1153
2072.73 1192
2073.16 1139
2073.59 1214
2074.02 1256
2074.45 1172
2074.87 1068
2075.30 1099
2075.73 1238
2076.16 1220
2076.59 1288
2077.02 1250
2077.45 1326
2077.88 1252
2078.31 1275
2078.74 1178
2079.17 1552
2079.60 1457
2080.03 1498
2080.46 1549
2080.89 1569
2081.32 1560
2081.75 1654
2082.18 1525
2082.61 1439
2083.04 1513
2083.47 1635
2083.90 1427
2084.33 1358
2084.76 1316
2085.19 1230
2085.62 1150
2086.05 1161
2086.48 1206
2086.91 1243
2087.34 1163
2087.77 1214
2088.20 1146
2088.63 1237
2089.06 1180
2089.49 1148
2089.92 1232
2090.35 1145
2090.79 1171
2091.22 1296
2091.65 1256
2092.08 1084
2092.51 1159
2092.94 1261
2093.37 1262
2093.80 1325
2094.23 1150
2094.66 1092
2095.10 1316
2095.53 1235
2095.96 1244
2096.39 1120
2096.82 1100
2097.25 1143
2097.68 1198
2098.12 1313
2098.55 1094
2098.98 1112
2099.41 1173
2099.84 1137
2100.27 1133
2100.71 1089
2101.14 1179
2101.57 1190
2102.00 1160
2102.43 1113
2102.87 1098
2103.30 1144
2103.73 1079
2104.16 1267
2104.60 1221
2105.03 1131
2105.46 1159
2105.89 1032
2106.32 1077
2106.76 1218
2107.19 1200
2107.62 1127
2108.05 1106
2108.49 1143
2108.92 1371
2109.35 1317
2109.79 1209
2110.22 1267
2110.65 1218
2111.08 1208
2111.52 1310
2111.95 1064
2112.38 1141
2112.82 1247
2113.25 1184
2113.68 1069
2114.12 1206
2114.55 1226
2114.98 1324
2115.42 1166
2115.85 1124
2116.28 1125
2116.72 1170
2117.15 1144
2117.58 1189
2118.02 1051
2118.45 1126
2118.88 1293
2119.32 1215
2119.75 1237
2120.19 1234
2120.62 1125
2121.05 1109
2121.49 1047
2121.92 1198
2122.36 1313
2122.79 1117
2123.22 1098
2123.66 1094
2124.09 1225
2124.53 1103
2124.96 1124
2125.40 1102
2125.83 1179
2126.26 1084
2126.70 1109
2127.13 1172
2127.57 1150
2128.00 1053
2128.44 1014
2128.87 1101
2129.31 1303
2129.74 1238
2130.18 1136
2130.61 1209
2131.05 1051
2131.48 1054
2131.92 1090
2132.35 1135
2132.79 1134
2133.22 1158
2133.66 1175
2134.09 1333
2134.53 1306
2134.96 1378
2135.40 1301
2135.83 1298
2136.27 1300
2136.70 1335
2137.14 1300
2137.58 1357
2138.01 1162
2138.45 1228
2138.88 1381
2139.32 1207
2139.75 1201
2140.19 1177
2140.63 1025
2141.06 1066
2141.50 1086
2141.93 1034
2142.37 1099
2142.81 1164
2143.24 1070
2143.68 984
2144.12 1089
2144.55 1167
2144.99 1264
2145.43 1147
2145.86 1028
2146.30 1078
2146.73 1047
2147.17 1143
2147.61 1176
2148.04 1245
2148.48 1104
2148.92 1049
2149.35 1307
2149.79 1197
2150.23 1263
2150.67 1369
2151.10 1298
2151.54 1344
2151.98 1357
2152.41 1303
2152.85 1300
2153.29 1115
2153.73 1056
2154.16 1099
2154.60 1157
2155.04 1288
2155.48 1265
2155.91 1250
2156.35 1341
2156.79 1368
2157.23 1294
2157.66 1232
2158.10 1353
2158.54 1353
2158.98 1282
2159.41 1194
2159.85 1215
2160.29 1215
2160.73 1166
2161.17 1254
2161.60 1219
2162.04 1143
2162.48 1144
2162.92 1240
2163.36 1110
2163.80 1119
2164.23 1265
2164.67 1167
2165.11 1176
2165.55 1294
2165.99 1366
2166.43 1219
2166.86 1265
2167.30 1224
2167.74 1248
2168.18 1098
2168.62 1233
2169.06 1191
2169.50 1244
2169.94 1216
2170.38 1299
2170.81 1591
2171.25 1578
2171.69 1361
2172.13 1317
2172.57 1435
2173.01 1440
2173.45 1484
2173.89 1374
2174.33 1344
2174.77 1333
2175.21 1422
2175.65 1486
2176.09 1568
2176.53 1412
2176.96 1395
2177.40 1486
2177.84 1419
2178.28 1432
2178.72 1440
2179.16 1289
2179.60 1316
2180.04 1180
2180.48 1380
2180.92 1308
2181.36 1268
2181.80 1191
2182.24 1171
2182.68 1059
2183.12 1172
2183.56 1134
2184.01 1145
2184.45 1147
2184.89 1134
2185.33 1147
2185.77 1112
2186.21 1266
2186.65 1273
2187.09 1217
2187.53 1163
2187.97 1313
2188.41 1132
2188.85 1209
2189.29 1263
2189.73 1269
2190.17 1361
2190.62 1351
2191.06 1157
2191.50 1147
2191.94 1186
2192.38 1135
2192.82 1250
2193.26 1166
2193.70 1246
2194.15 1332
2194.59 1390
2195.03 1224
2195.47 1301
2195.91 1307
2196.35 1373
2196.79 1212
2197.24 1260
2197.68 1230
2198.12 1201
2198.56 1353
2199.00 1323
2199.45 1169
2199.89 1145
2200.33 1199
2200.77 1227
2201.21 1341
2201.66 1267
2202.10 1271
2202.54 1210
2202.98 1120
2203.42 1209
2203.87 1193
2204.31 1147
2204.75 1127
2205.19 1321
2205.64 1363
2206.08 1217
2206.52 1308
2206.96 1247
2207.41 1186
2207.85 1342
2208.29 1283
2208.74 1306
2209.18 1368
2209.62 1278
2210.06 1298
2210.51 1218
2210.95 1232
2211.39 1269
2211.84 1344
2212.28 1286
2212.72 1191
2213.17 1181
2213.61 1256
2214.05 1235
2214.50 1231
2214.94 1119
2215.38 1245
2215.83 1156
2216.27 1151
2216.71 1122
2217.16 1128
2217.60 1097
2218.05 1178
2218.49 1117
2218.93 1144
2219.38 1298
2219.82 1292
2220.26 1259
2220.71 1146
2221.15 1163
2221.60 1076
2222.04 1190
2222.49 1200
2222.93 1149
2223.37 1153
2223.82 1125
2224.26 1200
2224.71 1197
2225.15 1334
2225.60 1320
2226.04 1138
2226.49 1245
2226.93 1361
2227.37 1283
2227.82 1238
2228.26 1384
2228.71 1270
2229.15 1268
2229.60 1245
2230.04 1298
2230.49 1249
2230.93 1218
2231.38 1300
2231.82 1281
2232.27 1225
2232.71 1242
2233.16 1290
2233.61 1379
2234.05 1359
2234.50 1243
2234.94 1324
2235.39 1365
2235.83 1443
2236.28 1284
2236.72 1176
2237.17 1293
2237.61 1283
2238.06 1230
2238.51 1208
2238.95 1262
2239.40 1203
2239.84 1299
2240.29 1262
2240.74 1186
2241.18 1186
2241.63 1211
2242.07 1125
2242.52 1163
2242.97 1203
2243.41 1161
2243.86 1126
2244.31 1143
2244.75 1181
2245.20 1156
2245.65 1091
2246.09 1238
2246.54 1256
2246.99 1038
2247.43 1154
2247.88 1202
2248.33 1197
2248.77 1196
2249.22 1037
2249.67 1012
2250.11 1282
2250.56 1294
2251.01 1218
2251.45 1147
2251.90 1047
2252.35 1130
2252.80 1091
2253.24 1147
2253.69 997
2254.14 1216
2254.59 1197
2255.03 1040
2255.48 1044
2255.93 1058
2256.38 981
2256.82 1025
2257.27 1117
2257.72 1072
2258.17 1185
2258.61 1151
2259.06 1100
2259.51 1088
2259.96 1318
2260.41 1365
2260.85 1224
2261.30 1358
2261.75 1459
2262.20 1340
2262.65 1415
2263.09 1618
2263.54 1608
2263.99 1613
2264.44 1637
2264.89 1639
2265.34 1691
2265.79 1645
2266.23 1550
2266.68 1501
2267.13 1544
2267.58 1593
2268.03 1449
2268.48 1520
2268.93 1400
2269.38 1415
2269.82 1486
2270.27 1474
2270.72 1468
2271.17 1531
2271.62 1319
2272.07 1381
2272.52 1243
2272.97 1159
2273.42 1212
2273.87 1296
2274.32 1191
2274.77 1135
2275.21 1243
2275.66 1236
2276.11 1155
2276.56 1236
2277.01 1173
2277.46 1227
2277.91 1179
2278.36 1205
2278.81 1270
2279.26 1311
2279.71 1269
2280.16 1235
2280.61 1313
2281.06 1297
2281.51 1422
2281.96 1340
2282.41 1306
2282.86 1269
2283.31 1286
2283.76 1420
2284.21 1335
2284.66 1267
2285.11 1303
2285.56 1209
2286.02 1125
2286.47 1190
2286.92 1074
2287.37 1243
2287.82 1338
2288.27 1294
2288.72 1455
2289.17 1531
2289.62 1518
2290.07 1489
2290.52 1689
2290.97 1640
2291.42 1753
2291.88 1674
2292.33 1681
2292.78 1632
2293.23 1746
2293.68 1864
2294.13 1872
2294.58 1678
2295.04 1434
2295.49 1476
2295.94 1642
2296.39 1671
2296.84 1514
2297.29 1506
2297.74 1417
2298.20 1423
2298.65 1464
2299.10 1397
2299.55 1359
2300.00 1368
2300.46 1331
2300.91 1184
2301.36 1212
2301.81 1255
2302.26 1337
2302.72 1259
2303.17 1261
2303.62 1125
2304.07 1167
2304.53 1253
2304.98 1233
2305.43 1142
2305.88 1231
2306.33 1343
2306.79 1302
2307.24 1376
2307.69 1353
2308.15 1294
2308.60 1282
2309.05 1375
2309.50 1335
2309.96 1418
2310.41 1409
2310.86 1363
2311.32 1329
2311.77 1225
2312.22 1270
2312.68 1338
2313.13 1215
2313.58 1244
2314.03 1354
2314.49 1355
2314.94 1218
2315.39 1211
2315.85 1301
2316.30 1273
2316.76 1275
2317.21 1378
2317.66 1226
2318.12 1370
2318.57 1344
2319.02 1206
2319.48 1229
2319.93 1334
2320.39 1293
2320.84 1238
2321.29 1207
2321.75 1295
2322.20 1199
2322.66 1259
2323.11 1291
2323.56 1327
2324.02 1325
2324.47 1380
2324.93 1424
2325.38 1497
2325.84 1664
2326.29 1418
2326.74 1422
2327.20 1280
2327.65 1346
2328.11 1475
2328.56 1414
2329.02 1417
2329.47 1430
2329.93 1586
2330.38 1415
2330.84 1477
2331.29 1438
2331.75 1493
2332.20 1439
2332.66 1252
2333.11 1447
2333.57 1323
2334.02 1275
2334.48 1319
2334.93 1307
2335.39 1415
2335.84 1255
2336.30 1206
2336.76 1302
2337.21 1396
2337.67 1322
2338.12 1492
2338.58 1479
2339.03 1446
2339.49 1610
2339.95 1576
2340.40 1596
2340.86 1556
2341.31 1556
2341.77 1470
2342.23 1521
2342.68 1528
2343.14 1616
2343.59 1523
2344.05 1679
2344.51 1589
2344.96 1567
2345.42 1498
2345.88 1431
2346.33 1477
2346.79 1494
2347.24 1526
2347.70 1672
2348.16 1502
2348.61 1432
2349.07 1409
2349.53 1374
2349.99 1397
2350.44 1245
2350.90 1289
2351.36 1359
2351.81 1353
2352.27 1279
2352.73 1296
2353.18 1367
2353.64 1217
2354.10 1293
2354.56 1164
2355.01 1273
2355.47 1301
2355.93 1320
2356.38 1338
2356.84 1291
2357.30 1159
2357.76 1192
2358.22 1369
2358.67 1231
2359.13 1244
2359.59 1332
2360.05 1387
2360.50 1323
2360.96 1337
2361.42 1221
2361.88 1209
2362.34 1224
2362.79 1354
2363.25 1218
2363.71 1159
2364.17 1269
2364.63 1254
2365.08 1361
2365.54 1256
2366.00 1208
2366.46 1239
2366.92 1378
2367.38 1373
2367.84 1433
2368.29 1470
2368.75 1480
2369.21 1331
2369.67 1301
2370.13 1376
2370.59 1324
2371.05 1298
2371.50 1384
2371.96 1460
2372.42 1308
2372.88 1376
2373.34 1352
2373.80 1251
2374.26 1190
2374.72 1295
2375.18 1390
2375.64 1325
2376.10 1241
2376.56 1203
2377.02 1288
2377.47 1280
2377.93 1406
2378.39 1147
2378.85 1227
2379.31 1276
2379.77 1385
2380.23 1310
2380.69 1218
2381.15 1324
2381.61 1357
2382.07 1365
2382.53 1358
2382.99 1219
2383.45 1217
2383.91 1303
2384.37 1278
2384.83 1257
2385.29 1138
2385.75 1103
2386.21 1308
2386.67 1308
2387.13 1320
2387.59 1174
2388.05 1172
2388.52 1323
2388.98 1213
2389.44 1302
2389.90 1223
2390.36 1265
2390.82 1322
2391.28 1212
2391.74 1215
2392.20 1278
2392.66 1245
2393.12 1240
2393.58 1157
2394.05 1188
2394.51 1232
2394.97 1296
2395.43 1282
2395.89 1292
2396.35 1221
2396.81 1166
2397.27 1251
2397.74 1185
2398.20 1227
2398.66 1223
2399.12 1213
2399.58 1206
2400.04 1082
2400.50 1064
2400.97 1167
2401.43 1221
2401.89 1268
2402.35 1118
2402.81 1172
2403.28 1108
2403.74 1204
2404.20 1149
2404.66 1083
2405.12 1194
2405.59 1288
2406.05 1348
2406.51 1340
2406.97 1247
2407.44 1200
2407.90 1232
2408.36 1066
2408.82 1092
2409.29 1134
2409.75 1131
2410.21 1212
2410.67 1175
2411.14 1077
2411.60 1150
2412.06 1180
2412.52 1160
2412.99 1173
2413.45 1247
2413.91 1267
2414.38 1128
2414.84 1344
2415.30 1368
2415.77 1540
2416.23 1492
2416.69 1582
2417.16 1509
2417.62 1621
2418.08 1584
2418.55 1747
2419.01 1726
2419.47 1757
2419.94 1671
2420.40 1692
2420.86 1684
2421.33 1652
2421.79 1456
2422.25 1506
2422.72 1702
2423.18 1631
2423.65 1572
2424.11 1510
2424.57 1474
2425.04 1522
2425.50 1410
2425.97 1290
2426.43 1414
2426.90 1405
2427.36 1285
2427.82 1252
2428.29 1294
2428.75 1379
2429.22 1196
2429.68 1186
2430.15 1204
2430.61 1263
2431.08 1267
2431.54 1194
2432.00 1340
2432.47 1336
2432.93 1304
2433.40 1365
2433.86 1405
2434.33 1260
2434.79 1243
2435.26 1130
2435.72 1249
2436.19 1395
2436.65 1387
2437.12 1370
2437.58 1366
2438.05 1470
2438.52 1490
2438.98 1506
2439.45 1556
2439.91 1488
2440.38 1631
2440.84 1758
2441.31 1746
2441.77 1693
2442.24 1643
2442.71 1555
2443.17 1619
2443.64 1551
2444.10 1530
2444.57 1364
2445.03 1314
2445.50 1365
2445.97 1299
2446.43 1225
2446.90 1271
2447.37 1199
2447.83 1104
2448.30 1032
2448.76 1127
2449.23 1120
2449.70 1155
2450.16 1178
2450.63 1231
2451.10 1207
2451.56 1224
2452.03 1103
2452.50 1240
2452.96 1224
2453.43 1108
2453.90 1040
2454.36 1222
2454.83 1276
2455.30 1175
2455.76 1317
2456.23 1358
2456.70 1282
2457.17 1230
2457.63 1229
2458.10 1146
2458.57 1325
2459.03 1214
2459.50 1298
2459.97 1202
2460.44 1133
2460.90 1122
2461.37 1167
2461.84 1133
2462.31 1125
2462.77 1258
2463.24 1209
2463.71 1184
2464.18 1276
2464.65 1204
2465.11 1343
2465.58 1318
2466.05 1269
2466.52 1165
2466.99 1214
2467.45 1332
2467.92 1302
2468.39 1239
2468.86 1295
2469.33 1197
2469.79 1273
2470.26 1161
2470.73 1175
2471.20 1137
2471.67 1147
2472.14 1259
2472.61 1103
2473.07 1138
2473.54 1051
2474.01 1137
2474.48 1163
2474.95 1135
2475.42 1122
2475.89 1100
2476.36 1111
2476.82 1065
2477.29 1057
2477.76 1333
2478.23 1163
2478.70 1264
2479.17 1375
2479.64 1241
2480.11 1537
2480.58 1354
2481.05 1280
2481.52 1403
2481.99 1322
2482.46 1229
2482.93 1215
2483.40 1286
2483.87 1285
2484.33 1423
2484.80 1260
2485.27 1152
2485.74 1163
2486.21 1216
2486.68 1227
2487.15 1379
2487.62 1295
2488.09 1104
2488.56 1190
2489.03 1123
2489.50 1121
2489.97 1204
2490.44 1217
2490.92 1175
2491.39 1200
2491.86 1309
2492.33 1111
2492.80 1159
2493.27 1202
2493.74 1156
2494.21 1239
2494.68 1238
2495.15 1277
2495.62 1215
2496.09 1387
2496.56 1312
2497.03 1323
2497.50 1290
2497.98 1206
2498.45 1201
2498.92 1241
2499.39 1119
2499.86 1126
2500.33 1122
2500.80 1091
2501.27 973
2501.75 1082
2502.22 1114
2502.69 1213
2503.16 1170
2503.63 1059
2504.10 1110
2504.57 1171
2505.05 1084
2505.52 1078
2505.99 1185
2506.46 1149
2506.93 1368
2507.40 1510
2507.88 1488
2508.35 1475
2508.82 1486
2509.29 1517
2509.76 1515
2510.24 1530
2510.71 1488
2511.18 1432
2511.65 1495
2512.13 1500
2512.60 1425
2513.07 1336
2513.54 1250
2514.02 1297
2514.49 1252
2514.96 1163
2515.43 1207
2515.91 1252
2516.38 1280
2516.85 1170
2517.32 1107
2517.80 1117
2518.27 1031
2518.74 1240
2519.22 1150
2519.69 1140
2520.16 1340
2520.64 1460
2521.11 1307
2521.58 1282
2522.06 1227
2522.53 1304
2523.00 1251
2523.48 1332
2523.95 1250
2524.42 994
2524.90 1148
2525.37 1150
2525.84 1253
2526.32 1240
2526.79 1301
2527.26 1156
2527.74 1135
2528.21 1162
2528.69 1341
2529.16 1260
2529.63 1173
2530.11 1197
2530.58 1172
2531.06 1151
2531.53 1110
2532.00 1236
2532.48 1053
2532.95 1125
2533.43 1151
2533.90 1120
2534.38 1207
2534.85 1199
2535.32 1229
2535.80 1275
2536.27 1243
2536.75 1142
2537.22 1186
2537.70 1263
2538.17 1205
2538.65 1186
2539.12 1210
2539.60 1282
2540.07 1177
2540.55 1261
2541.02 1240
2541.50 1282
2541.97 1328
2542.45 1211
2542.92 1160
2543.40 1302
2543.87 1420
2544.35 1376
2544.82 1228
2545.30 1213
2545.78 1206
2546.25 1289
2546.73 1276
2547.20 1298
2547.68 1365
2548.15 1411
2548.63 1479
2549.10 1378
2549.58 1340
2550.06 1415
2550.53 1333
2551.01 1394
2551.48 1412
2551.96 1424
2552.44 1328
2552.91 1470
2553.39 1564
2553.87 1475
2554.34 1473
2554.82 1526
2555.29 1655
2555.77 1580
2556.25 1574
2556.72 1653
2557.20 1565
2557.68 1565
2558.15 1632
2558.63 1590
2559.11 1436
2559.58 1295
2560.06 1355
2560.54 1442
2561.01 1384
2561.49 1339
2561.97 1249
2562.45 1177
2562.92 1129
2563.40 1170
2563.88 1159
2564.35 1058
2564.83 1132
2565.31 1149
2565.79 1079
2566.26 1131
2566.74 1113
2567.22 1065
2567.70 1050
2568.17 1058
2568.65 996
2569.13 1037
2569.61 1015
2570.08 1108
2570.56 1119
2571.04 1041
2571.52 1103
2572.00 1216
2572.47 1238
2572.95 1232
2573.43 1215
2573.91 1228
2574.39 1191
2574.86 1176
2575.34 1116
2575.82 1074
2576.30 1171
2576.78 1185
2577.26 1249
2577.73 1234
2578.21 1101
2578.69 1118
2579.17 1161
2579.65 1197
2580.13 1223
2580.61 1189
2581.08 1108
2581.56 1120
2582.04 1103
2582.52 1024
2583.00 1198
2583.48 1138
2583.96 1172
2584.44 1207
2584.92 1243
2585.40 1219
2585.87 1141
2586.35 1196
2586.83 1397
2587.31 1150
2587.79 1057
2588.27 1020
2588.75 1020
2589.23 1185
2589.71 1279
2590.19 1234
2590.67 1168
2591.15 1232
2591.63 1268
2592.11 1288
2592.59 1156
2593.07 1180
2593.55 1166
2594.03 1282
2594.51 1269
2594.99 1440
2595.47 1324
2595.95 1392
2596.43 1333
2596.91 1219
2597.39 1287
2597.87 1269
2598.35 1379
2598.83 1336
2599.31 1331
2599.79 1200
2600.27 1234
2600.75 1127
2601.23 1147
2601.71 1214
2602.20 1229
2602.68 1127
2603.16 1131
2603.64 1162
2604.12 1140
2604.60 1227
2605.08 1242
2605.56 1134
2606.04 1090
2606.52 1282
2607.00 1231
2607.49 1149
2607.97 1238
2608.45 1278
2608.93 1201
2609.41 1252
2609.89 1287
2610.37 1348
2610.86 1412
2611.34 1282
2611.82 1219
2612.30 1226
2612.78 1392
2613.26 1142
2613.75 1225
2614.23 1401
2614.71 1247
2615.19 1238
2615.67 1207
2616.16 1170
2616.64 1165
2617.12 1036
2617.60 1199
2618.08 1144
2618.57 1143
2619.05 1337
2619.53 1177
2620.01 1253
2620.50 1156
2620.98 1167
2621.46 1197
2621.94 1188
2622.43 1093
2622.91 1063
2623.39 1205
2623.87 1107
2624.36 1137
2624.84 1044
2625.32 1157
2625.81 1038
2626.29 1111
2626.77 1079
2627.25 1152
2627.74 1287
2628.22 1200
2628.70 1076
2629.19 1094
2629.67 1130
2630.15 1126
2630.64 1245
2631.12 1253
2631.60 1145
2632.09 1153
2632.57 1112
2633.05 1217
2633.54 1266
2634.02 1093
2634.51 1092
2634.99 1194
2635.47 1152
2635.96 1041
2636.44 1086
2636.93 1131
2637.41 1081
2637.89 1229
2638.38 1137
2638.86 1116
2639.35 1119
2639.83 1147
2640.31 1114
2640.80 1199
2641.28 1367
2641.77 1179
2642.25 1299
2642.74 1173
2643.22 1274
2643.71 1150
2644.19 1170
2644.67 1158
2645.16 1154
2645.64 1175
2646.13 1040
2646.61 1093
2647.10 1097
2647.58 1067
2648.07 959
2648.55 1177
2649.04 1193
2649.52 1058
2650.01 1216
2650.49 1109
2650.98 1137
2651.46 1295
2651.95 1259
2652.43 1183
2652.92 1069
2653.41 1099
2653.89 1169
2654.38 1095
2654.86 1031
2655.35 1132
2655.83 1078
2656.32 1145
2656.81 1254
2657.29 1202
2657.78 1200
2658.26 1194
2658.75 1196
2659.23 1093
2659.72 1258
2660.21 1242
2660.69 1168
2661.18 1077
2661.67 1162
2662.15 1274
2662.64 1269
2663.12 1128
2663.61 1118
2664.10 1094
2664.58 1297
2665.07 1231
2665.56 1215
2666.04 1193
2666.53 1148
2667.02 1186
2667.50 1146
2667.99 1183
2668.48 1181
2668.96 1167
2669.45 1141
2669.94 1152
2670.42 1266
2670.91 1161
2671.40 1299
2671.89 1395
2672.37 1511
2672.86 1528
2673.35 1621
2673.83 1571
2674.32 1500
2674.81 1514
2675.30 1637
2675.78 1709
2676.27 1514
2676.76 1451
2677.25 1381
2677.74 1399
2678.22 1403
2678.71 1458
2679.20 1442
2679.69 1588
2680.17 1508
2680.66 1433
2681.15 1505
2681.64 1457
2682.13 1495
2682.61 1567
2683.10 1606
2683.59 1500
2684.08 1689
2684.57 1598
2685.06 1567
2685.54 1531
2686.03 1453
2686.52 1425
2687.01 1331
2687.50 1321
2687.99 1235
2688.48 1137
2688.96 1227
2689.45 1264
2689.94 1309
2690.43 1335
2690.92 1125
2691.41 1105
2691.90 1102
2692.39 1234
2692.88 1208
2693.36 1307
2693.85 1387
2694.34 1348
2694.83 1279
2695.32 1372
2695.81 1420
2696.30 1391
2696.79 1308
2697.28 1381
2697.77 1434
2698.26 1341
2698.75 1328
2699.24 1327
2699.73 1209
2700.22 1380
2700.71 1454
2701.20 1361
2701.69 1361
2702.18 1360
2702.67 1486
2703.16 1381
2703.65 1453
2704.14 1370
2704.63 1284
2705.12 1339
2705.61 1246
2706.10 1147
2706.59 1158
2707.08 1237
2707.57 1186
2708.06 1017
2708.55 1063
2709.04 1206
2709.53 1201
2710.02 1326
2710.51 1193
2711.00 1206
2711.49 1063
2711.98 1095
2712.47 1270
2712.97 1164
2713.46 1083
2713.95 1143
2714.44 1123
2714.93 1170
2715.42 1228
2715.91 1098
2716.40 1028
2716.89 1045
2717.39 1064
2717.88 1145
2718.37 1319
2718.86 1222
2719.35 1213
2719.84 1218
2720.33 1215
2720.83 1236
2721.32 1377
2721.81 1382
2722.30 1245
2722.79 1360
2723.28 1455
2723.78 1370
2724.27 1216
2724.76 1187
2725.25 1182
2725.74 1206
2726.24 1136
2726.73 1209
2727.22 1046
2727.71 1175
2728.20 1277
2728.70 1297
2729.19 1085
2729.68 1173
2730.17 1124
2730.67 1104
2731.16 1091
2731.65 1003
2732.14 1027
2732.64 1034
2733.13 1050
2733.62 1081
2734.12 1149
2734.61 1188
2735.10 1116
2735.59 1036
2736.09 1115
2736.58 1135
2737.07 1169
2737.57 1088
2738.06 1084
2738.55 1160
2739.05 1089
2739.54 1129
2740.03 1281
2740.53 1235
2741.02 1389
2741.51 1211
2742.01 1139
2742.50 1255
2742.99 1143
2743.49 1044
2743.98 1033
2744.47 1078
2744.97 1040
2745.46 1060
2745.96 1152
2746.45 1114
2746.94 1142
2747.44 1161
2747.93 1136
2748.43 988
2748.92 1246
2749.41 1115
2749.91 1159
2750.40 1146
2750.90 1191
2751.39 1276
2751.89 1162
2752.38 1043
2752.87 1075
2753.37 1128
2753.86 1266
2754.36 1144
2754.85 1131
2755.35 1310
2755.84 1276
2756.34 1234
2756.83 1264
2757.33 1206
2757.82 1138
2758.32 988
2758.81 968
2759.31 1183
2759.80 1180
2760.30 1297
2760.79 1214
2761.29 1108
2761.78 1120
2762.28 1093
2762.77 1056
2763.27 1125
2763.76 1038
2764.26 1103
2764.76 1089
2765.25 1070
2765.75 1110
2766.24 1233
2766.74 1154
2767.23 1059
2767.73 1109
2768.23 1026
2768.72 1085
2769.22 1169
2769.71 1049
2770.21 1157
2770.71 1179
2771.20 1178
2771.70 1212
2772.19 1090
2772.69 1131
2773.19 1214
2773.68 1264
2774.18 1240
2774.68 1192
2775.17 1178
2775.67 1117
2776.17 1208
2776.66 1226
2777.16 1163
2777.66 1234
2778.15 1246
2778.65 1185
2779.15 1204
2779.64 1197
2780.14 1106
2780.64 1129
2781.13 1114
2781.63 1221
2782.13 1169
2782.63 1128
2783.12 1036
2783.62 1045
2784.12 1133
2784.61 1024
2785.11 1153
2785.61 1225
2786.11 1173
2786.60 1169
2787.10 1009
2787.60 1073
2788.10 1201
2788.59 1107
2789.09 1097
2789.59 1116
2790.09 1083
2790.59 1087
2791.08 1019
2791.58 1132
2792.08 1163
2792.58 1269
2793.08 1251
2793.57 1261
2794.07 1233
2794.57 1365
2795.07 1402
2795.57 1460
2796.07 1677
2796.56 1618
2797.06 1657
2797.56 1900
2798.06 2006
2798.56 1917
2799.06 1777
2799.56 1715
2800.05 1844
2800.55 1751
2801.05 1761
2801.55 1606
2802.05 1508
2802.55 1298
2803.05 1269
2803.55 1309
2804.05 1325
2804.54 1460
2805.04 1490
2805.54 1382
2806.04 1475
2806.54 1534
2807.04 1586
2807.54 1612
2808.04 1810
2808.54 1817
2809.04 1883
2809.54 1813
2810.04 1899
2810.54 1891
2811.04 1833
2811.54 1726
2812.04 1660
2812.54 1522
2813.04 1442
2813.54 1359
2814.04 1284
2814.54 1268
2815.04 1270
2815.54 1299
2816.04 1309
2816.54 1233
2817.04 1153
2817.54 1214
2818.04 1203
2818.54 1278
2819.04 1401
2819.54 1336
2820.04 1188
2820.54 1287
2821.04 1352
2821.54 1380
2822.04 1281
2822.54 1391
2823.04 1377
2823.54 1299
2824.04 1308
2824.55 1306
2825.05 1412
2825.55 1204
2826.05 1170
2826.55 1301
2827.05 1200
2827.55 1118
2828.05 1023
2828.55 1018
2829.06 1052
2829.56 1168
2830.06 1126
2830.56 1178
2831.06 1218
2831.56 1243
2832.06 1348
2832.57 1285
2833.07 1304
2833.57 1337
2834.07 1260
2834.57 1206
2835.07 1226
2835.58 1176
2836.08 1401
2836.58 1282
2837.08 1285
2837.58 1263
2838.09 1227
2838.59 1122
2839.09 1153
2839.59 1261
2840.10 1122
2840.60 1178
2841.10 1246
2841.60 1253
2842.11 1191
2842.61 1097
2843.11 1155
2843.61 1175
2844.12 1189
2844.62 1212
2845.12 1296
2845.62 1170
2846.13 1146
2846.63 1194
2847.13 1262
2847.64 1310
2848.14 1232
2848.64 1168
2849.14 1165
2849.65 1392
2850.15 1410
2850.65 1314
2851.16 1271
2851.66 1139
2852.16 1104
2852.67 1073
2853.17 1055
2853.67 1064
2854.18 1185
2854.68 1240
2855.18 1178
2855.69 1218
2856.19 1213
2856.70 1290
2857.20 1228
2857.70 1191
2858.21 1051
2858.71 1182
2859.22 1433
2859.72 1297
2860.22 1311
2860.73 1205
2861.23 1060
2861.74 1184
2862.24 1267
2862.74 1230
2863.25 1100
2863.75 1099
2864.26 993
2864.76 1026
2865.27 1039
2865.77 1121
2866.28 1124
2866.78 1028
2867.28 1014
2867.79 1094
2868.29 1188
2868.80 1221
2869.30 1203
2869.81 1169
2870.31 1054
2870.82 1095
2871.32 1159
2871.83 1101
2872.33 1093
2872.84 1106
2873.34 1122
2873.85 1150
2874.36 1117
2874.86 1325
2875.37 1369
2875.87 1380
2876.38 1345
2876.88 1292
2877.39 1337
2877.89 1195
2878.40 1281
2878.90 1424
2879.41 1466
2879.92 1362
2880.42 1306
2880.93 1266
2881.43 1485
2881.94 1503
2882.45 1494
2882.95 1629
2883.46 1599
2883.96 1559
2884.47 1657
2884.98 1602
2885.48 1719
2885.99 1668
2886.50 1713
2887.00 1765
2887.51 1934
2888.02 1996
2888.52 1783
2889.03 1692
2889.53 1686
2890.04 1517
2890.55 1473
2891.06 1549
2891.56 1380
2892.07 1338
2892.58 1290
2893.08 1288
2893.59 1328
2894.10 1275
2894.60 1343
2895.11 1486
2895.62 1481
2896.13 1499
2896.63 1428
2897.14 1457
2897.65 1446
2898.15 1379
2898.66 1538
2899.17 1573
2899.68 1479
2900.18 1353
2900.69 1376
2901.20 1418
2901.71 1474
2902.22 1603
2902.72 1575
2903.23 1643
2903.74 1754
2904.25 1644
2904.75 1401
2905.26 1425
2905.77 1529
2906.28 1486
2906.79 1308
2907.30 1311
2907.80 1338
2908.31 1288
2908.82 1244
2909.33 1255
2909.84 1271
2910.35 1338
2910.85 1284
2911.36 1228
2911.87 1240
2912.38 1223
2912.89 1250
2913.40 1220
2913.91 1197
2914.41 1186
2914.92 1279
2915.43 1337
2915.94 1315
2916.45 1235
2916.96 1263
2917.47 1307
2917.98 1385
2918.49 1247
2919.00 1209
2919.51 1417
2920.01 1352
2920.52 1195
2921.03 1280
2921.54 1446
2922.05 1553
2922.56 1480
2923.07 1632
2923.58 1778
2924.09 1743
2924.60 1897
2925.11 1905
2925.62 2091
2926.13 2274
2926.64 2305
2927.15 2349
2927.66 2123
2928.17 1967
2928.68 1797
2929.19 1772
2929.70 1679
2930.21 1429
2930.72 1377
2931.23 1300
2931.74 1197
2932.25 1268
2932.76 1109
2933.27 1167
2933.78 1170
2934.29 1226
2934.80 1259
2935.31 1339
2935.83 1272
2936.34 1220
2936.85 1291
2937.36 1284
2937.87 1228
2938.38 1426
2938.89 1249
2939.40 1346
2939.91 1276
2940.42 1182
2940.94 1385
2941.45 1185
2941.96 1179
2942.47 1175
2942.98 1299
2943.49 1424
2944.00 1431
2944.51 1449
2945.03 1451
2945.54 1424
2946.05 1458
2946.56 1560
2947.07 1592
2947.58 1582
2948.10 1530
2948.61 1670
2949.12 1741
2949.63 1576
2950.14 1392
2950.66 1379
2951.17 1243
2951.68 1403
2952.19 1508
2952.70 1365
2953.22 1356
2953.73 1280
2954.24 1308
2954.75 1188
2955.26 1192
2955.78 1244
2956.29 1286
2956.80 1336
2957.31 1211
2957.83 1266
2958.34 1189
2958.85 1335
2959.37 1342
2959.88 1279
2960.39 1279
2960.90 1253
2961.42 1413
2961.93 1404
2962.44 1424
2962.96 1492
2963.47 1400
2963.98 1543
2964.50 1406
2965.01 1334
2965.52 1531
2966.04 1309
2966.55 1226
2967.06 1247
2967.58 1207
2968.09 1335
2968.60 1312
2969.12 1253
2969.63 1225
2970.14 1324
2970.66 1170
2971.17 1293
2971.68 1304
2972.20 1337
2972.71 1139
2973.23 1199
2973.74 1258
2974.25 1305
2974.77 1334
2975.28 1231
2975.80 1245
2976.31 1118
2976.83 1288
2977.34 1368
2977.85 1286
2978.37 1277
2978.88 1193
2979.40 1337
2979.91 1267
2980.43 1366
2980.94 1269
2981.46 1299
2981.97 1353
2982.48 1368
2983.00 1292
2983.51 1307
2984.03 1310
2984.54 1367
2985.06 1423
2985.57 1455
2986.09 1437
2986.60 1407
2987.12 1442
2987.63 1451
2988.15 1482
2988.67 1539
2989.18 1524
2989.70 1656
2990.21 1627
2990.73 1521
2991.24 1545
2991.76 1561
2992.27 1525
2992.79 1511
2993.30 1602
2993.82 1513
2994.34 1452
2994.85 1529
2995.37 1559
2995.88 1553
2996.40 1553
2996.92 1582
2997.43 1542
2997.95 1652
2998.46 1849
2998.98 1866
2999.50 1724
3000.01 1819
3000.53 1753
3001.05 1872
3001.56 2151
3002.08 2261
3002.59 2267
3003.11 2489
3003.63 2507
3004.14 2862
3004.66 3093
3005.18 3362
3005.69 3400
3006.21 3378
3006.73 3321
3007.24 3236
3007.76 2808
3008.28 2686
3008.80 2423
3009.31 2018
3009.83 1865
3010.35 1847
3010.86 1741
3011.38 1552
3011.90 1562
3012.42 1518
3012.93 1489
3013.45 1657
3013.97 1509
3014.49 1390
3015.00 1360
3015.52 1662
3016.04 1698
3016.56 1549
3017.07 1582
3017.59 1612
3018.11 1550
3018.63 1484
3019.15 1490
3019.66 1565
3020.18 1661
3020.70 1598
3021.22 1565
3021.74 1518
3022.25 1771
3022.77 1665
3023.29 1545
3023.81 1422
3024.33 1506
3024.85 1544
3025.36 1585
3025.88 1669
3026.40 1746
3026.92 1688
3027.44 1564
3027.96 1472
3028.48 1461
3028.99 1379
3029.51 1370
3030.03 1386
3030.55 1321
3031.07 1335
3031.59 1290
3032.11 1319
3032.63 1345
3033.15 1251
3033.66 1316
3034.18 1387
3034.70 1391
3035.22 1341
3035.74 1376
3036.26 1386
3036.78 1284
3037.30 1409
3037.82 1218
3038.34 1321
3038.86 1341
3039.38 1254
3039.90 1131
3040.42 1326
3040.94 1378
3041.46 1338
3041.98 1352
3042.50 1206
3043.02 1255
3043.54 1269
3044.06 1303
3044.58 1391
3045.10 1330
3045.62 1144
3046.14 1145
3046.66 1253
3047.18 1186
3047.70 1269
3048.22 1268
3048.74 1293
3049.26 1104
3049.78 1270
3050.30 1233
3050.82 1212
3051.34 1020
3051.86 1085
3052.38 1161
3052.90 1270
3053.43 1211
3053.95 1317
3054.47 1239
3054.99 1245
3055.51 1226
3056.03 1101
3056.55 1196
3057.07 1206
3057.59 1239
3058.12 1280
3058.64 1298
3059.16 1242
3059.68 1225
3060.20 1332
3060.72 1297
3061.24 1255
3061.77 1301
3062.29 1291
3062.81 1347
3063.33 1464
3063.85 1441
3064.37 1419
3064.90 1440
3065.42 1377
3065.94 1370
3066.46 1422
3066.98 1493
3067.51 1355
3068.03 1503
3068.55 1448
3069.07 1276
3069.59 1310
3070.12 1413
3070.64 1372
3071.16 1281
3071.68 1391
3072.21 1332
3072.73 1389
3073.25 1401
3073.77 1427
3074.30 1251
3074.82 1307
3075.34 1390
3075.86 1268
3076.39 1403
3076.91 1468
3077.43 1349
3077.96 1421
3078.48 1435
3079.00 1347
3079.52 1458
3080.05 1553
3080.57 1527
3081.09 1681
3081.62 1536
3082.14 1652
3082.66 1797
3083.19 1784
3083.71 1741
3084.23 1655
3084.76 1691
3085.28 1645
3085.80 1630
3086.33 1593
3086.85 1535
3087.38 1609
3087.90 1426
3088.42 1578
3088.95 1572
3089.47 1472
3090.00 1436
3090.52 1410
3091.04 1501
3091.57 1475
3092.09 1381
3092.62 1475
3093.14 1570
3093.66 1506
3094.19 1456
3094.71 1679
3095.24 1685
3095.76 1733
3096.29 1744
3096.81 1705
3097.34 1875
3097.86 1976
3098.38 2096
3098.91 2057
3099.43 2348
3099.96 2607
3100.48 3084
3101.01 3496
3101.53 4238
3102.06 4879
3102.58 5643
3103.11 5784
3103.63 5623
3104.16 6063
3104.68 6131
3105.21 5889
3105.73 5143
3106.26 4299
3106.79 3878
3107.31 3508
3107.84 3012
3108.36 2523
3108.89 2218
3109.41 2086
3109.94 1980
3110.46 2002
3110.99 1972
3111.52 2120
3112.04 2089
3112.57 1951
3113.09 1821
3113.62 1892
3114.15 1902
3114.67 1760
3115.20 1564
3115.72 1385
3116.25 1516
3116.78 1417
3117.30 1462
3117.83 1489
3118.35 1303
3118.88 1357
3119.41 1588
3119.93 1485
3120.46 1535
3120.99 1660
3121.51 1665
3122.04 1806
3122.57 1582
3123.09 1635
3123.62 1563
3124.15 1581
3124.67 1767
3125.20 1584
3125.73 1382
3126.26 1434
3126.78 1383
3127.31 1411
3127.84 1377
3128.36 1295
3128.89 1451
3129.42 1485
3129.95 1393
3130.47 1292
3131.00 1398
3131.53 1366
3132.06 1262
3132.58 1375
3133.11 1431
3133.64 1378
3134.17 1417
3134.69 1409
3135.22 1352
3135.75 1283
3136.28 1316
3136.81 1407
3137.33 1385
3137.86 1410
3138.39 1426
3138.92 1357
3139.45 1340
3139.97 1245
3140.50 1371
3141.03 1476
3141.56 1440
3142.09 1475
3142.62 1363
3143.14 1461
3143.67 1516
3144.20 1486
3144.73 1442
3145.26 1438
3145.79 1544
3146.32 1457
3146.84 1455
3147.37 1585
3147.90 1505
3148.43 1574
3148.96 1647
3149.49 1632
3150.02 1576
3150.55 1494
3151.08 1414
3151.61 1430
3152.13 1356
3152.66 1354
3153.19 1518
3153.72 1379
3154.25 1342
3154.78 1152
3155.31 1283
3155.84 1354
3156.37 1467
3156.90 1524
3157.43 1515
3157.96 1413
3158.49 1403
3159.02 1381
3159.55 1257
3160.08 1184
3160.61 1380
3161.14 1376
3161.67 1234
3162.20 1246
3162.73 1257
3163.26 1208
3163.79 1292
3164.32 1191
3164.85 1127
3165.38 1063
3165.91 1262
3166.44 1262
3166.97 1130
3167.50 1137
3168.03 1377
3168.56 1267
3169.09 1239
3169.62 1288
3170.15 1217
3170.69 1228
3171.22 1292
3171.75 1158
3172.28 1216
3172.81 1189
3173.34 1254
3173.87 1369
3174.40 1424
3174.93 1351
3175.46 1368
3176.00 1314
3176.53 1422
3177.06 1471
3177.59 1527
3178.12 1364
3178.65 1283
3179.18 1432
3179.72 1470
3180.25 1464
3180.78 1334
3181.31 1241
3181.84 1229
3182.37 1234
3182.91 1266
3183.44 1166
3183.97 1111
3184.50 1196
3185.03 1293
3185.56 1218
3186.10 1188
3186.63 1171
3187.16 1216
3187.69 1265
3188.23 1260
3188.76 1265
3189.29 1416
3189.82 1232
3190.36 1258
3190.89 1245
3191.42 1406
3191.95 1266
3192.49 1185
3193.02 1257
3193.55 1212
3194.08 1216
3194.62 1244
3195.15 1101
3195.68 1254
3196.21 1324
3196.75 1207
3197.28 1293
3197.81 1334
3198.35 1309
3198.88 1293
3199.41 1219
3199.95 1224
3200.48 1313
3201.01 1260
3201.55 1240
3202.08 1234
3202.61 1279
3203.15 1375
3203.68 1431
3204.21 1456
3204.75 1514
3205.28 1292
3205.81 1197
3206.35 1273
3206.88 1417
3207.42 1343
3207.95 1378
3208.48 1261
3209.02 1357
3209.55 1424
3210.09 1374
3210.62 1482
3211.15 1294
3211.69 1461
3212.22 1451
3212.76 1511
3213.29 1367
3213.83 1272
3214.36 1416
3214.89 1300
3215.43 1374
3215.96 1369
3216.50 1365
3217.03 1178
3217.57 1260
3218.10 1396
3218.64 1398
3219.17 1270
3219.71 1354
3220.24 1406
3220.78 1460
3221.31 1307
3221.85 1333
3222.38 1295
3222.92 1351
3223.45 1331
3223.99 1450
3224.52 1424
3225.06 1422
3225.59 1428
3226.13 1293
3226.66 1422
3227.20 1478
3227.73 1396
3228.27 1395
3228.81 1351
3229.34 1340
3229.88 1385
3230.41 1354
3230.95 1282
3231.48 1327
3232.02 1414
3232.56 1274
3233.09 1397
3233.63 1325
3234.16 1341
3234.70 1375
3235.24 1301
3235.77 1367
3236.31 1410
3236.85 1325
3237.38 1467
3237.92 1419
3238.45 1354
3238.99 1280
3239.53 1490
3240.06 1463
3240.60 1540
3241.14 1361
3241.67 1508
3242.21 1574
3242.75 1536
3243.28 1450
3243.82 1440
3244.36 1481
3244.90 1597
3245.43 1616
3245.97 1463
3246.51 1435
3247.04 1570
3247.58 1617
3248.12 1422
3248.66 1488
3249.19 1513
3249.73 1706
3250.27 1646
3250.81 1469
3251.34 1474
3251.88 1539
3252.42 1612
3252.96 1595
3253.49 1756
3254.03 1853
3254.57 1614
3255.11 1638
3255.64 1675
3256.18 1685
3256.72 1717
3257.26 1669
3257.80 1837
3258.33 1995
3258.87 1992
3259.41 2055
3259.95 2058
3260.49 2387
3261.03 2389
3261.56 2561
3262.10 2751
3262.64 3014
3263.18 3076
3263.72 3153
3264.26 3466
3264.79 3650
3265.33 3770
3265.87 3810
3266.41 3975
3266.95 3882
3267.49 4088
3268.03 4152
3268.57 3915
3269.10 3743
3269.64 3442
3270.18 3000
3270.72 2453
3271.26 2207
3271.80 2052
3272.34 2082
3272.88 2132
3273.42 2012
3273.96 1830
3274.50 1773
3275.04 1788
3275.58 1765
3276.12 1834
3276.66 1787
3277.19 1768
3277.73 1783
3278.27 2004
3278.81 1928
3279.35 1924
3279.89 1820
3280.43 1852
3280.97 1840
3281.51 1847
3282.05 1959
3282.59 1793
3283.13 1951
3283.67 1962
3284.21 2095
3284.75 2044
3285.29 2168
3285.83 2028
3286.38 1966
3286.92 1837
3287.46 1952
3288.00 1945
3288.54 2148
3289.08 2150
3289.62 1924
3290.16 2195
3290.70 2092
3291.24 2243
3291.78 2326
3292.32 2397
3292.86 2413
3293.40 2412
3293.95 2961
3294.49 3039
3295.03 3333
3295.57 3494
3296.11 3470
3296.65 3445
3297.19 3529
3297.73 3254
3298.28 2941
3298.82 2974
3299.36 2895
3299.90 2541
3300.44 2460
3300.98 2330
3301.52 2084
3302.07 2037
3302.61 2072
3303.15 2086
3303.69 1929
3304.23 1936
3304.77 1973
3305.32 2006
3305.86 2020
3306.40 1908
3306.94 1915
3307.49 1712
3308.03 1900
3308.57 1914
3309.11 1761
3309.65 1721
3310.20 1715
3310.74 1835
3311.28 1668
3311.82 1711
3312.37 1858
3312.91 1802
3313.45 1761
3313.99 1913
3314.54 1968
3315.08 1901
3315.62 1991
3316.17 2290
3316.71 2332
3317.25 2365
3317.79 2377
3318.34 2378
3318.88 2263
3319.42 2554
3319.97 2691
3320.51 2618
3321.05 2580
3321.60 2533
3322.14 2675
3322.68 2443
3323.23 2381
3323.77 2504
3324.31 2333
3324.86 2419
3325.40 2339
3325.94 2372
3326.49 2357
3327.03 2294
3327.58 2316
3328.12 2202
3328.66 2263
3329.21 2129
3329.75 2200
3330.29 2617
3330.84 3070
3331.38 3478
3331.93 4437
3332.47 5345
3333.02 6718
3333.56 8135
3334.10 9622
3334.65 10904
3335.19 12269
3335.74 13610
3336.28 14881
3336.83 15442
3337.37 15201
3337.92 14270
3338.46 12935
3339.00 11781
3339.55 10376
3340.09 8704
3340.64 7297
3341.18 5906
3341.73 4892
3342.27 3952
3342.82 3233
3343.36 3017
3343.91 2919
3344.45 2574
3345.00 2211
3345.54 2190
3346.09 2200
3346.64 2235
3347.18 2114
3347.73 1941
3348.27 1965
3348.82 1763
3349.36 1852
3349.91 1869
3350.45 1967
3351.00 1960
3351.55 1911
3352.09 1914
3352.64 2040
3353.18 1889
3353.73 1918
3354.27 1946
3354.82 1887
3355.37 1987
3355.91 1918
3356.46 1838
3357.00 1910
3357.55 1902
3358.10 1937
3358.64 1972
3359.19 1867
3359.74 1813
3360.28 1755
3360.83 1745
3361.38 1705
3361.92 1804
3362.47 1874
3363.02 1819
3363.56 1781
3364.11 1612
3364.66 1797
3365.20 1784
3365.75 1663
3366.30 1612
3366.84 1689
3367.39 1765
3367.94 1609
3368.48 1732
3369.03 1893
3369.58 1997
3370.13 2052
3370.67 2065
3371.22 1991
3371.77 2180
3372.32 2307
3372.86 2517
3373.41 2614
3373.96 2773
3374.51 2666
3375.05 2829
3375.60 2722
3376.15 2671
3376.70 2519
3377.24 2445
3377.79 2459
3378.34 2096
3378.89 2006
3379.44 1985
3379.98 1968
3380.53 1721
3381.08 1630
3381.63 1721
3382.18 1472
3382.73 1452
3383.27 1412
3383.82 1507
3384.37 1529
3384.92 1423
3385.47 1398
3386.02 1446
3386.56 1437
3387.11 1577
3387.66 1452
3388.21 1476
3388.76 1426
3389.31 1434
3389.86 1406
3390.41 1264
3390.95 1304
3391.50 1389
3392.05 1443
3392.60 1343
3393.15 1406
3393.70 1423
3394.25 1335
3394.80 1339
3395.35 1474
3395.90 1540
3396.45 1404
3397.00 1345
3397.55 1413
3398.10 1459
3398.64 1446
3399.19 1511
3399.74 1414
3400.29 1341
3400.84 1379
3401.39 1327
3401.94 1328
3402.49 1387
3403.04 1328
3403.59 1210
3404.14 1362
3404.69 1439
3405.24 1397
3405.79 1427
3406.34 1451
3406.89 1331
3407.44 1334
3407.99 1395
3408.54 1353
3409.09 1515
3409.65 1406
3410.20 1411
3410.75 1526
3411.30 1578
3411.85 1634
3412.40 1679
3412.95 1796
3413.50 1867
3414.05 1937
3414.60 1813
3415.15 1692
3415.70 1532
3416.25 1552
3416.81 1549
3417.36 1492
3417.91 1446
3418.46 1313
3419.01 1497
3419.56 1418
3420.11 1390
3420.66 1455
3421.22 1428
3421.77 1446
3422.32 1405
3422.87 1499
3423.42 1604
3423.97 1706
3424.52 1690
3425.08 1525
3425.63 1423
3426.18 1501
3426.73 1595
3427.28 1491
3427.84 1339
3428.39 1379
3428.94 1305
3429.49 1278
3430.04 1355
3430.60 1309
3431.15 1366
3431.70 1516
3432.25 1335
3432.80 1232
3433.36 1284
3433.91 1208
3434.46 1213
3435.01 1211
3435.57 1346
3436.12 1242
3436.67 1310
3437.22 1230
3437.78 1233
3438.33 1227
3438.88 1288
3439.44 1369
3439.99 1524
3440.54 1259
3441.09 1207
3441.65 1345
3442.20 1358
3442.75 1322
3443.31 1316
3443.86 1332
3444.41 1490
3444.97 1441
3445.52 1305
3446.07 1210
3446.63 1305
3447.18 1225
3447.73 1272
3448.29 1281
3448.84 1248
3449.40 1285
3449.95 1143
3450.50 1193
3451.06 1142
3451.61 1180
3452.16 1249
3452.72 1231
3453.27 1186
3453.83 1185
3454.38 1230
3454.93 1297
3455.49 1295
3456.04 1244
3456.60 1245
3457.15 1320
3457.71 1245
3458.26 1085
3458.81 1144
3459.37 1210
3459.92 1208
3460.48 1286
3461.03 1351
3461.59 1352
3462.14 1254
3462.70 1250
3463.25 1201
3463.81 1272
3464.36 1282
3464.92 1326
3465.47 1231
3466.03 1330
3466.58 1272
3467.14 1252
3467.69 1197
3468.25 1421
3468.80 1221
3469.36 1289
3469.91 1310
3470.47 1327
3471.02 1411
3471.58 1449
3472.13 1423
3472.69 1425
3473.24 1525
3473.80 1451
3474.36 1337
3474.91 1355
3475.47 1410
3476.02 1360
3476.58 1487
3477.13 1518
3477.69 1439
3478.25 1485
3478.80 1681
3479.36 1674
3479.91 1683
3480.47 1586
3481.03 1639
3481.58 1549
3482.14 1510
3482.70 1644
3483.25 1466
3483.81 1587
3484.37 1555
3484.92 1419
3485.48 1590
3486.04 1623
3486.59 1713
3487.15 1630
3487.71 1732
3488.26 2016
3488.82 2223
3489.38 2131
3489.93 2124
3490.49 2607
3491.05 2789
3491.60 3077
3492.16 3350
3492.72 3248
3493.27 3598
3493.83 3297
3494.39 3220
3494.95 3174
3495.50 2958
3496.06 2911
3496.62 3017
3497.18 2955
3497.73 2851
3498.29 3171
3498.85 3238
3499.41 3706
3499.96 3702
3500.52 3930
3501.08 3993
3501.64 4105
3502.20 4021
3502.75 3909
3503.31 3930
3503.87 3570
3504.43 3556
3504.99 3751
3505.54 3682
3506.10 3745
3506.66 3793
3507.22 3609
3507.78 3395
3508.34 3134
3508.89 2856
3509.45 2815
3510.01 2552
3510.57 2455
3511.13 2100
3511.69 2019
3512.25 2019
3512.80 1844
3513.36 1808
3513.92 1682
3514.48 1815
3515.04 1831
3515.60 1790
3516.16 1733
3516.72 1706
3517.28 1685
3517.83 1717
3518.39 1821
3518.95 2000
3519.51 1928
3520.07 1839
3520.63 1785
3521.19 1909
3521.75 1994
3522.31 1984
3522.87 2075
3523.43 2169
3523.99 2227
3524.55 2401
3525.11 2250
3525.67 2242
3526.23 2220
3526.79 2203
3527.35 1906
3527.91 1886
3528.47 1763
3529.03 1779
3529.59 1669
3530.15 1520
3530.71 1443
3531.27 1648
3531.83 1444
3532.39 1331
3532.95 1334
3533.51 1282
3534.07 1389
3534.63 1479
3535.19 1528
3535.75 1381
3536.31 1554
3536.87 1536
3537.43 1381
3537.99 1495
3538.55 1464
3539.12 1515
3539.68 1666
3540.24 1735
3540.80 1772
3541.36 1780
3541.92 1882
3542.48 1877
3543.04 1855
3543.60 1925
3544.16 1888
3544.73 1706
3545.29 2004
3545.85 1888
3546.41 1611
3546.97 1683
3547.53 1613
3548.09 1433
3548.66 1354
3549.22 1476
3549.78 1542
3550.34 1472
3550.90 1263
3551.46 1332
3552.03 1330
3552.59 1321
3553.15 1334
3553.71 1346
3554.27 1325
3554.84 1310
3555.40 1297
3555.96 1317
3556.52 1342
3557.09 1443
3557.65 1378
3558.21 1285
3558.77 1226
3559.33 1197
3559.90 1270
3560.46 1456
3561.02 1323
3561.58 1297
3562.15 1402
3562.71 1450
3563.27 1338
3563.84 1302
3564.40 1209
3564.96 1465
3565.52 1404
3566.09 1369
3566.65 1289
3567.21 1209
3567.78 1188
3568.34 1232
3568.90 1230
3569.47 1201
3570.03 1227
3570.59 1288
3571.16 1327
3571.72 1267
3572.28 1197
3572.85 1233
3573.41 1279
3573.97 1274
3574.54 1348
3575.10 1345
3575.66 1326
3576.23 1272
3576.79 1417
3577.36 1267
3577.92 1262
3578.48 1282
3579.05 1478
3579.61 1286
3580.18 1390
3580.74 1287
3581.30 1296
3581.87 1382
3582.43 1311
3583.00 1263
3583.56 1300
3584.13 1210
3584.69 1223
3585.25 1253
3585.82 1236
3586.38 1111
3586.95 1143
3587.51 1151
3588.08 1142
3588.64 1190
3589.21 1118
3589.77 1132
3590.34 1259
3590.90 1343
3591.47 1367
3592.03 1333
3592.60 1377
3593.16 1280
3593.73 1361
3594.29 1278
3594.86 1274
3595.42 1158
3595.99 1164
3596.55 1151
3597.12 1269
3597.68 1287
3598.25 1192
3598.82 1388
3599.38 1373
3599.95 1332
3600.51 1302
3601.08 1246
3601.64 1281
3602.21 1333
3602.78 1428
3603.34 1447
3603.91 1425
3604.47 1382
3605.04 1240
3605.61 1332
3606.17 1158
3606.74 1259
3607.30 1144
3607.87 1250
3608.44 1279
3609.00 1121
3609.57 1165
3610.14 1175
3610.70 1216
3611.27 1207
3611.84 1152
3612.40 1239
3612.97 1345
3613.54 1532
3614.10 1721
3614.67 1807
3615.24 1847
3615.80 2195
3616.37 2423
3616.94 2561
3617.50 2904
3618.07 3075
3618.64 3189
3619.21 3305
3619.77 3117
3620.34 3077
3620.91 2890
3621.47 2660
3622.04 2309
3622.61 1994
3623.18 1936
3623.74 1739
3624.31 1556
3624.88 1325
3625.45 1273
3626.01 1289
3626.58 1342
3627.15 1269
3627.72 1333
3628.29 1193
3628.85 1306
3629.42 1360
3629.99 1317
3630.56 1313
3631.13 1408
3631.69 1274
3632.26 1250
3632.83 1288
3633.40 1265
3633.97 1256
3634.54 1358
3635.10 1363
3635.67 1301
3636.24 1191
3636.81 1239
3637.38 1444
3637.95 1541
3638.52 1634
3639.08 1823
3639.65 1849
3640.22 1902
3640.79 2151
3641.36 2167
3641.93 2105
3642.50 2219
3643.07 2209
3643.64 2253
3644.20 2162
3644.77 2184
3645.34 2141
3645.91 1866
3646.48 1780
3647.05 1731
3647.62 1663
3648.19 1847
3648.76 1751
3649.33 1748
3649.90 1697
3650.47 1635
3651.04 1818
3651.61 1694
3652.18 1903
3652.75 1921
3653.32 1853
3653.89 1851
3654.46 1884
3655.03 1944
3655.60 2001
3656.17 2001
3656.74 2270
3657.31 2157
3657.88 2364
3658.45 2592
3659.02 2461
3659.59 2374
3660.16 2328
3660.73 2245
3661.30 2306
3661.87 2257
3662.44 2069
3663.01 2017
3663.58 2026
3664.15 1871
3664.72 1691
3665.29 1823
3665.86 1900
3666.43 1561
3667.01 1590
3667.58 1584
3668.15 1664
3668.72 1783
3669.29 1507
3669.86 1616
3670.43 1610
3671.00 1632
3671.57 1583
3672.15 1479
3672.72 1382
3673.29 1601
3673.86 1552
3674.43 1549
3675.00 1432
3675.57 1416
3676.15 1403
3676.72 1531
3677.29 1508
3677.86 1538
3678.43 1525
3679.00 1406
3679.58 1465
3680.15 1460
3680.72 1342
3681.29 1482
3681.86 1465
3682.44 1496
3683.01 1443
3683.58 1437
3684.15 1456
3684.73 1349
3685.30 1426
3685.87 1629
3686.44 1733
3687.02 1556
3687.59 1990
3688.16 2130
3688.73 2177
3689.31 2423
3689.88 2343
3690.45 2427
3691.02 2336
3691.60 2237
3692.17 2122
3692.74 1874
3693.32 1883
3693.89 1848
3694.46 1765
3695.03 1627
3695.61 1546
3696.18 1581
3696.75 1690
3697.33 1459
3697.90 1554
3698.47 1601
3699.05 1755
3699.62 1616
3700.19 1675
3700.77 1675
3701.34 1508
3701.91 1553
3702.49 1643
3703.06 1699
3703.64 1587
3704.21 1455
3704.78 1510
3705.36 1375
3705.93 1391
3706.51 1387
3707.08 1457
3707.65 1484
3708.23 1594
3708.80 1486
3709.38 1507
3709.95 1529
3710.52 1495
3711.10 1408
3711.67 1322
3712.25 1498
3712.82 1448
3713.40 1217
3713.97 1389
3714.55 1356
3715.12 1392
3715.69 1300
3716.27 1412
3716.84 1462
3717.42 1504
3717.99 1512
3718.57 1456
3719.14 1401
3719.72 1262
3720.29 1435
3720.87 1458
3721.44 1340
3722.02 1238
3722.59 1218
3723.17 1128
3723.75 1246
3724.32 1245
3724.90 1035
3725.47 1160
3726.05 1246
3726.62 1187
3727.20 1161
3727.77 1229
3728.35 1293
3728.92 1369
3729.50 1355
3730.08 1470
3730.65 1599
3731.23 1548
3731.80 1448
3732.38 1645
3732.96 1782
3733.53 1754
3734.11 1799
3734.68 1715
3735.26 1649
3735.84 1618
3736.41 1598
3736.99 1568
3737.57 1511
3738.14 1424
3738.72 1311
3739.30 1163
3739.87 1308
3740.45 1205
3741.03 1252
3741.60 1199
3742.18 1247
3742.76 1184
3743.33 1319
3743.91 1243
3744.49 1275
3745.06 1209
3745.64 1156
3746.22 1171
3746.79 1176
3747.37 1226
3747.95 1143
3748.53 1147
3749.10 1202
3749.68 1290
3750.26 1296
3750.83 1170
3751.41 1152
3751.99 1185
3752.57 1154
3753.14 1143
3753.72 1094
3754.30 1062
3754.88 1098
3755.46 1128
3756.03 1251
3756.61 1271
3757.19 1217
3757.77 1101
3758.35 1125
3758.92 1152
3759.50 1256
3760.08 1306
3760.66 1118
3761.24 1175
3761.81 1184
3762.39 1244
3762.97 1218
3763.55 1217
3764.13 1230
3764.71 1349
3765.28 1239
3765.86 1193
3766.44 1177
3767.02 1216
3767.60 1220
3768.18 1198
3768.76 1119
3769.34 1093
3769.91 1198
3770.49 1218
3771.07 1067
3771.65 1074
3772.23 1136
3772.81 1120
3773.39 1134
3773.97 1074
3774.55 1192
3775.13 1195
3775.71 992
3776.28 1134
3776.86 1051
3777.44 947
3778.02 1059
3778.60 1125
3779.18 1171
3779.76 1059
3780.34 1064
3780.92 1108
3781.50 1028
3782.08 1053
3782.66 1017
3783.24 1057
3783.82 1116
3784.40 1141
3784.98 1077
3785.56 1195
3786.14 1092
3786.72 1303
3787.30 1186
3787.88 1059
3788.46 1123
3789.04 1106
3789.62 1127
3790.20 1195
3790.78 1006
3791.36 955
3791.94 1059
3792.53 1076
3793.11 1048
3793.69 979
3794.27 1029
3794.85 1155
3795.43 1252
3796.01 1122
3796.59 1143
3797.17 1190
3797.75 1124
3798.33 1112
3798.91 1217
3799.50 1210
3800.08 1308
3800.66 1342
3801.24 1303
3801.82 1261
3802.40 1256
3802.98 1388
3803.57 1321
3804.15 1310
3804.73 1273
3805.31 1289
3805.89 1245
3806.47 1263
3807.05 1407
3807.64 1221
3808.22 1320
3808.80 1313
3809.38 1424
3809.96 1298
3810.55 1319
3811.13 1307
3811.71 1282
3812.29 1377
3812.87 1335
3813.46 1431
3814.04 1442
3814.62 1476
3815.20 1342
3815.79 1368
3816.37 1337
3816.95 1308
3817.53 1367
3818.12 1307
3818.70 1257
3819.28 1307
3819.86 1252
3820.45 1092
3821.03 1122
3821.61 1083
3822.20 1052
3822.78 1091
3823.36 1121
3823.94 1007
3824.53 1020
3825.11 977
3825.69 1153
3826.28 1224
3826.86 1159
3827.44 1183
3828.03 1145
3828.61 1245
3829.19 1157
3829.78 1119
3830.36 1248
3830.94 1293
3831.53 1171
3832.11 1111
3832.69 1202
3833.28 1212
3833.86 1261
3834.45 1212
3835.03 1104
3835.61 1136
3836.20 1144
3836.78 1166
3837.37 1217
3837.95 1065
3838.53 975
3839.12 1043
3839.70 1114
3840.29 1110
3840.87 1106
3841.46 1145
3842.04 1186
3842.62 1139
3843.21 1089
3843.79 1020
3844.38 1100
3844.96 1211
3845.55 1160
3846.13 1027
3846.72 1061
3847.30 1128
3847.89 1250
3848.47 1080
3849.06 1015
3849.64 1065
3850.23 1102
3850.81 1098
3851.40 1125
3851.98 1216
3852.57 1233
3853.15 1272
3853.74 1287
3854.32 1240
3854.91 1262
3855.49 1353
3856.08 1249
3856.66 1403
3857.25 1469
3857.84 1478
3858.42 1759
3859.01 1879
3859.59 1893
3860.18 2036
3860.76 2367
3861.35 2666
3861.94 2624
3862.52 2749
3863.11 2972
3863.69 2943
3864.28 2877
3864.87 2944
3865.45 2840
3866.04 2702
3866.62 2662
3867.21 2538
3867.80 2343
3868.38 2081
3868.97 1914
3869.56 1729
3870.14 1729
3870.73 1728
3871.32 1660
3871.90 1542
3872.49 1580
3873.08 1622
3873.66 1554
3874.25 1759
3874.84 1855
3875.42 1602
3876.01 1490
3876.60 1650
3877.19 1607
3877.77 1711
3878.36 1569
3878.95 1527
3879.53 1423
3880.12 1300
3880.71 1324
3881.30 1286
3881.88 1194
3882.47 1236
3883.06 1159
3883.65 1137
3884.23 1094
3884.82 1160
3885.41 1200
3886.00 1250
3886.58 1327
3887.17 1253
3887.76 1289
3888.35 1353
3888.94 1328
3889.52 1436
3890.11 1443
3890.70 1581
3891.29 1490
3891.88 1639
3892.46 1500
3893.05 1539
3893.64 1390
3894.23 1394
3894.82 1382
3895.41 1329
3895.99 1378
3896.58 1307
3897.17 1259
3897.76 1276
3898.35 1295
3898.94 1286
3899.53 1239
3900.12 1261
3900.70 1341
3901.29 1325
3901.88 1301
3902.47 1253
3903.06 1312
3903.65 1292
3904.24 1256
3904.83 1276
3905.42 1203
3906.01 1175
3906.60 1215
3907.18 1232
3907.77 1221
3908.36 1204
3908.95 1173
3909.54 1110
3910.13 1243
3910.72 1228
3911.31 1116
3911.90 1087
3912.49 1101
3913.08 981
3913.67 1088
3914.26 1062
3914.85 1001
3915.44 1055
3916.03 1182
3916.62 1146
3917.21 1116
3917.80 1170
3918.39 1153
3918.98 1049
3919.57 1095
3920.16 1128
3920.75 1136
3921.34 1157
3921.93 1013
3922.52 1089
3923.11 1181
3923.70 1081
3924.30 1108
3924.89 1136
3925.48 1102
3926.07 1204
3926.66 1141
3927.25 1220
3927.84 1202
3928.43 1140
3929.02 1162
3929.61 1230
3930.20 1108
3930.80 1059
3931.39 1109
3931.98 1133
3932.57 1104
3933.16 1001
3933.75 1016
3934.34 1120
3934.93 954
3935.53 907
3936.12 987
3936.71 961
3937.30 1012
3937.89 1118
3938.48 1061
3939.08 1079
3939.67 971
3940.26 940
3940.85 1042
3941.44 1000
3942.04 1047
3942.63 1030
3943.22 1060
3943.81 1022
3944.40 1065
3945.00 1036
3945.59 941
3946.18 1005
3946.77 1020
3947.36 1033
3947.96 1006
3948.55 937
3949.14 956
3949.73 1028
3950.33 1050
3950.92 1057
3951.51 967
3952.11 959
3952.70 1048
3953.29 1040
3953.88 1012
3954.48 1040
3955.07 1112
3955.66 1043
3956.26 1113
3956.85 1165
3957.44 1107
3958.04 1050
3958.63 1058
3959.22 1146
3959.81 1052
3960.41 964
3961.00 1021
3961.60 1124
3962.19 1029
3962.78 1047
3963.38 959
3963.97 873
3964.56 986
3965.16 1053
3965.75 1062
3966.34 991
3966.94 1082
3967.53 979
3968.13 1066
3968.72 1111
3969.31 1088
3969.91 1153
3970.50 1090
3971.10 996
3971.69 1062
3972.28 982
3972.88 1026
3973.47 1081
3974.07 1055
3974.66 1022
3975.26 1039
3975.85 1118
3976.45 1076
3977.04 1036
3977.63 1074
3978.23 1053
3978.82 1124
3979.42 1064
3980.01 928
3980.61 910
3981.20 1041
3981.80 1059
3982.39 1039
3982.99 943
3983.58 1025
3984.18 1074
3984.77 1011
3985.37 1058
3985.96 1100
3986.56 1066
3987.16 986
3987.75 1011
3988.35 1032
3988.94 943
3989.54 1010
3990.13 1060
3990.73 1079
3991.32 1017
3991.92 962
3992.52 1024
3993.11 1021
3993.71 1110
3994.30 993
3994.90 1042
3995.50 1125
3996.09 1046
3996.69 1092
3997.28 1133
3997.88 1144
3998.48 1182
3999.07 1268
3999.67 991
4000.26 1084
4000.86 1138
4001.46 983
4002.05 1001
4002.65 960
4003.25 1034
4003.84 1089
4004.44 1170
4005.04 1108
4005.63 1102
4006.23 1063
4006.83 1035
4007.42 979
4008.02 1106
4008.62 1126
4009.21 1048
4009.81 1159
4010.41 1102
4011.01 1082
4011.60 1053
4012.20 1221
4012.80 1197
4013.40 1116
4013.99 1165
4014.59 1254
4015.19 1348
4015.78 1375
4016.38 1364
4016.98 1358
4017.58 1366
4018.18 1406
4018.77 1344
4019.37 1187
4019.97 1163
4020.57 1270
4021.16 1283
4021.76 1303
4022.36 1132
4022.96 1088
4023.56 1257
4024.15 1263
4024.75 1285
4025.35 1225
4025.95 1217
4026.55 1262
4027.15 1158
4027.74 1290
4028.34 1222
4028.94 1178
4029.54 1210
4030.14 1166
4030.74 1259
4031.34 1240
4031.93 1219
4032.53 1173
4033.13 1082
4033.73 1242
4034.33 1200
4034.93 1206
4035.53 1109
4036.13 1087
4036.73 1207
4037.32 1143
4037.92 1109
4038.52 1061
4039.12 1134
4039.72 1144
4040.32 1021
4040.92 940
4041.52 981
4042.12 1041
4042.72 1001
4043.32 1024
4043.92 928
4044.52 1097
4045.12 1156
4045.72 1074
4046.32 969
4046.92 1018
4047.52 1010
4048.12 1006
4048.72 1076
4049.32 1053
4049.92 1025
4050.52 1049
4051.12 1081
4051.72 1088
4052.32 1157
4052.92 1192
4053.52 1103
4054.12 1122
4054.72 1129
4055.32 1089
4055.92 1038
4056.52 939
4057.12 1032
4057.72 967
4058.32 979
4058.92 905
4059.52 1018
4060.12 1141
4060.72 1000
4061.33 1017
4061.93 897
4062.53 800
4063.13 888
4063.73 860
4064.33 965
4064.93 915
4065.53 999
4066.13 1041
4066.74 885
4067.34 954
4067.94 973
4068.54 1027
4069.14 964
4069.74 1072
4070.34 938
4070.95 907
4071.55 962
4072.15 975
4072.75 986
4073.35 902
4073.95 984
4074.56 843
4075.16 906
4075.76 949
4076.36 945
4076.96 987
4077.57 993
4078.17 935
4078.77 920
4079.37 1032
4079.97 889
4080.58 966
4081.18 1023
4081.78 947
4082.38 932
4082.99 932
4083.59 966
4084.19 1070
4084.79 1018
4085.40 858
4086.00 868
4086.60 887
4087.21 965
4087.81 1019
4088.41 948
4089.01 910
4089.62 852
4090.22 856
4090.82 927
4091.43 841
4092.03 963
4092.63 1010
4093.24 907
4093.84 890
4094.44 989
4095.05 963
4095.65 904
4096.25 862
4096.86 993
4097.46 949
4098.06 971
4098.67 937
4099.27 949
4099.87 988
4100.48 879
4101.08 855
4101.69 848
4102.29 825
4102.89 962
4103.50 900
4104.10 915
4104.71 835
4105.31 782
4105.91 868
4106.52 892
4107.12 924
4107.73 941
4108.33 924
4108.94 834
4109.54 945
4110.14 939
4110.75 854
4111.35 902
4111.96 843
4112.56 918
4113.17 999
4113.77 985
4114.38 913
4114.98 938
4115.59 963
4116.19 909
4116.80 1027
4117.40 997
4118.01 971
4118.61 960
4119.22 1041
4119.82 986
4120.43 1055
4121.03 982
4121.64 905
4122.24 1085
4122.85 1091
4123.46 1079
4124.06 1119
4124.67 1124
4125.27 1046
4125.88 912
4126.48 901
4127.09 794
4127.69 975
4128.30 949
4128.91 896
4129.51 870
4130.12 866
4130.72 859
4131.33 911
4131.94 882
4132.54 968
4133.15 1064
4133.76 1028
4134.36 989
4134.97 1006
4135.57 1139
4136.18 1183
4136.79 1195
4137.39 1102
4138.00 1188
4138.61 1066
4139.21 1126
4139.82 1151
4140.43 1130
4141.03 1197
4141.64 1087
4142.25 1053
4142.85 1013
4143.46 1011
4144.07 1058
4144.67 1134
4145.28 1013
4145.89 947
4146.50 904
4147.10 943
4147.71 849
4148.32 905
4148.93 984
4149.53 915
4150.14 855
4150.75 806
4151.36 864
4151.96 903
4152.57 839
4153.18 952
4153.79 950
4154.39 994
4155.00 863
4155.61 903
4156.22 905
4156.82 937
4157.43 873
4158.04 856
4158.65 910
4159.26 879
4159.87 891
4160.47 932
4161.08 907
4161.69 949
4162.30 865
4162.91 912
4163.52 1114
4164.12 1152
4164.73 1050
4165.34 1103
4165.95 1106
4166.56 1027
4167.17 974
4167.78 1095
4168.38 1059
4168.99 967
4169.60 1018
4170.21 966
4170.82 989
4171.43 941
4172.04 905
4172.65 938
4173.26 993
4173.86 1077
4174.47 1025
4175.08 1065
4175.69 1144
4176.30 1117
4176.91 1177
4177.52 1253
4178.13 1137
4178.74 1137
4179.35 1019
4179.96 1046
4180.57 1153
4181.18 1058
4181.79 1020
4182.40 1051
4183.01 1049
4183.62 1024
4184.23 986
4184.84 938
4185.45 990
4186.06 952
4186.67 1022
4187.28 877
4187.89 862
4188.50 918
4189.11 1073
4189.72 1112
4190.33 1142
4190.94 1133
4191.55 1207
4192.16 1305
4192.77 1211
4193.38 1303
4193.99 1324
4194.60 1442
4195.21 1443
4195.82 1475
4196.44 1468
4197.05 1402
4197.66 1254
4198.27 1307
4198.88 1145
4199.49 1217
4200.10 1174
4200.71 1174
4201.32 1175
4201.94 1160
4202.55 1075
4203.16 1086
4203.77 1043
4204.38 1157
4204.99 1047
4205.60 994
4206.21 1002
4206.83 1162
4207.44 1119
4208.05 1177
4208.66 1148
4209.27 1012
4209.89 1008
4210.50 1109
4211.11 1130
4211.72 1178
4212.33 1203
4212.94 1264
4213.56 1246
4214.17 1214
4214.78 1267
4215.39 1197
4216.01 1273
4216.62 1248
4217.23 1251
4217.84 1485
4218.46 1578
4219.07 1776
4219.68 1807
4220.29 1734
4220.91 1935
4221.52 2169
4222.13 2298
4222.74 2244
4223.36 2513
4223.97 2798
4224.58 2476
4225.19 2481
4225.81 2515
4226.42 2505
4227.03 2417
4227.65 2343
4228.26 2472
4228.87 2486
4229.49 2450
4230.10 2328
4230.71 2255
4231.33 2263
4231.94 2392
4232.55 2582
4233.17 2803
4233.78 2908
4234.39 2811
4235.01 2801
4235.62 2929
4236.23 3024
4236.85 2722
4237.46 2566
4238.08 2381
4238.69 2223
4239.30 2123
4239.92 1859
4240.53 1582
4241.15 1533
4241.76 1527
4242.37 1534
4242.99 1437
4243.60 1433
4244.22 1332
4244.83 1543
4245.45 1509
4246.06 1587
4246.67 1590
4247.29 1431
4247.90 1488
4248.52 1539
4249.13 1477
4249.75 1457
4250.36 1408
4250.98 1403
4251.59 1568
4252.21 1573
4252.82 1410
4253.44 1347
4254.05 1319
4254.67 1341
4255.28 1327
4255.90 1395
4256.51 1274
4257.13 1304
4257.74 1283
4258.36 1135
4258.97 1196
4259.59 1133
4260.20 1237
4260.82 1362
4261.44 1215
4262.05 1302
4262.67 1254
4263.28 1264
4263.90 1223
4264.51 1210
4265.13 1179
4265.75 1171
4266.36 1075
4266.98 1167
4267.59 1234
4268.21 1198
4268.83 1218
4269.44 1286
4270.06 1226
4270.67 1257
4271.29 1232
4271.91 1175
4272.52 1358
4273.14 1219
4273.76 1287
4274.37 1479
4274.99 1537
4275.61 1494
4276.22 1450
4276.84 1488
4277.46 1484
4278.07 1512
4278.69 1332
4279.31 1257
4279.92 1125
4280.54 1172
4281.16 1151
4281.77 1112
4282.39 970
4283.01 1119
4283.63 1091
4284.24 951
4284.86 1033
4285.48 1121
4286.09 997
4286.71 1011
4287.33 1014
4287.95 1004
4288.56 1151
4289.18 1071
4289.80 1072
4290.42 987
4291.03 985
4291.65 1035
4292.27 1058
4292.89 1035
4293.51 1048
4294.12 945
4294.74 1043
4295.36 961
4295.98 1017
4296.60 948
4297.21 961
4297.83 1061
4298.45 1028
4299.07 1123
4299.69 988
4300.31 1051
4300.92 1027
4301.54 955
4302.16 968
4302.78 1057
4303.40 1000
4304.02 956
4304.63 979
4305.25 1006
4305.87 1039
4306.49 1010
4307.11 1073
4307.73 1040
4308.35 1150
4308.97 967
4309.59 900
4310.20 1013
4310.82 1031
4311.44 1072
4312.06 1113
4312.68 1186
4313.30 991
4313.92 1016
4314.54 962
4315.16 1105
4315.78 1157
4316.40 1194
4317.02 1100
4317.64 1050
4318.26 986
4318.88 1044
4319.50 1126
4320.12 1122
4320.74 1146
4321.36 1191
4321.98 1193
4322.60 1237
4323.22 1285
4323.84 1332
4324.46 1409
4325.08 1338
4325.70 1262
4326.32 1338
4326.94 1254
4327.56 1268
4328.18 1309
4328.80 1247
4329.42 1232
4330.04 1172
4330.66 1118
4331.28 1156
4331.90 1123
4332.52 1089
4333.14 1082
4333.76 1161
4334.38 1281
4335.00 1379
4335.63 1381
4336.25 1372
4336.87 1498
4337.49 1578
4338.11 1654
4338.73 1621
4339.35 1615
4339.97 1554
4340.59 1535
4341.22 1300
4341.84 1525
4342.46 1576
4343.08 1561
4343.70 1804
4344.32 2014
4344.94 1922
4345.57 2083
4346.19 2412
4346.81 2488
4347.43 2280
4348.05 2303
4348.67 2396
4349.30 2041
4349.92 1979
4350.54 1852
4351.16 1736
4351.78 1561
4352.41 1507
4353.03 1312
4353.65 1254
4354.27 1324
4354.90 1347
4355.52 1218
4356.14 1313
4356.76 1366
4357.38 1225
4358.01 1234
4358.63 1210
4359.25 1176
4359.87 1133
4360.50 1232
4361.12 1343
4361.74 1210
4362.37 1106
4362.99 1232
4363.61 1266
4364.23 1099
4364.86 1123
4365.48 1169
4366.10 1239
4366.73 1258
4367.35 1174
4367.97 1083
4368.60 1105
4369.22 1226
4369.84 1030
4370.47 957
4371.09 977
4371.71 939
4372.34 939
4372.96 948
4373.58 1119
4374.21 1011
4374.83 1025
4375.46 1166
4376.08 1008
4376.70 1000
4377.33 1058
4377.95 1283
4378.57 1215
4379.20 1169
4379.82 1129
4380.45 1165
4381.07 1111
4381.70 1140
4382.32 1153
4382.94 1041
4383.57 1133
4384.19 1209
4384.82 1071
4385.44 960
4386.07 1040
4386.69 1039
4387.32 1220
4387.94 1159
4388.56 1092
4389.19 998
4389.81 959
4390.44 1096
4391.06 1164
4391.69 1208
4392.31 1270
4392.94 1126
4393.56 1208
4394.19 1210
4394.81 1147
4395.44 1166
4396.06 1102
4396.69 1158
4397.31 1182
4397.94 989
4398.57 1150
4399.19 1180
4399.82 995
4400.44 1233
4401.07 1243
4401.69 1243
4402.32 1110
4402.94 1041
4403.57 1084
4404.20 1028
4404.82 1022
4405.45 997
4406.07 1110
4406.70 1085
4407.33 1058
4407.95 1090
4408.58 1259
4409.20 1210
4409.83 1195
4410.46 1148
4411.08 1161
4411.71 1029
4412.34 1068
4412.96 1023
4413.59 846
4414.21 1012
4414.84 1019
4415.47 971
4416.09 917
4416.72 969
4417.35 952
4417.97 956
4418.60 891
4419.23 836
4419.86 898
4420.48 982
4421.11 968
4421.74 924
4422.36 968
4422.99 1001
4423.62 984
4424.25 899
4424.87 884
4425.50 861
4426.13 903
4426.75 859
4427.38 918
4428.01 843
4428.64 850
4429.26 898
4429.89 866
4430.52 907
4431.15 944
4431.78 951
4432.40 887
4433.03 914
4433.66 822
4434.29 937
4434.91 932
4435.54 946
4436.17 984
4436.80 931
4437.43 895
4438.06 932
4438.68 903
4439.31 938
4439.94 796
4440.57 849
4441.20 893
4441.83 825
4442.45 802
4443.08 857
4443.71 909
4444.34 818
4444.97 869
4445.60 924
4446.23 874
4446.86 895
4447.48 1016
4448.11 1078
4448.74 961
4449.37 995
4450.00 967
4450.63 883
4451.26 863
4451.89 1027
4452.52 954
4453.15 919
4453.78 1030
4454.40 921
4455.03 973
4455.66 997
4456.29 1070
4456.92 1087
4457.55 981
4458.18 915
4458.81 932
4459.44 942
4460.07 853
4460.70 799
4461.33 831
4461.96 758
4462.59 860
4463.22 916
4463.85 842
4464.48 782
4465.11 819
4465.74 836
4466.37 913
4467.00 850
4467.63 870
4468.26 760
4468.89 877
4469.52 837
4470.15 773
4470.78 742
4471.41 826
4472.04 788
4472.68 762
4473.31 807
4473.94 745
4474.57 789
4475.20 799
4475.83 797
4476.46 880
4477.09 833
4477.72 917
4478.35 830
4478.98 799
4479.62 865
4480.25 867
4480.88 900
4481.51 882
4482.14 868
4482.77 991
4483.40 865
4484.04 893
4484.67 951
4485.30 929
4485.93 864
4486.56 997
4487.19 934
4487.82 969
4488.46 976
4489.09 973
4489.72 1027
4490.35 897
4490.98 920
4491.62 956
4492.25 949
4492.88 870
4493.51 802
4494.14 865
4494.78 935
4495.41 919
4496.04 908
4496.67 939
4497.31 1010
4497.94 952
4498.57 1061
4499.20 1010
4499.84 881
4500.47 1083
4501.10 1028
4501.73 1075
4502.37 1147
4503.00 976
4503.63 974
4504.27 972
4504.90 912
4505.53 1040
4506.16 1061
4506.80 923
4507.43 991
4508.06 965
4508.70 938
4509.33 1029
4509.96 1119
4510.60 1086
4511.23 1007
4511.86 1014
4512.50 992
4513.13 1011
4513.76 991
4514.40 925
4515.03 970
4515.66 911
4516.30 952
4516.93 977
4517.57 1085
4518.20 947
4518.83 1027
4519.47 934
4520.10 839
4520.74 860
4521.37 930
4522.00 1051
4522.64 1002
4523.27 1047
4523.91 1043
4524.54 1083
4525.18 1139
4525.81 1192
4526.44 1249
4527.08 1413
4527.71 1608
4528.35 1833
4528.98 1947
4529.62 2102
4530.25 2332
4530.89 2595
4531.52 2857
4532.16 3010
4532.79 2948
4533.43 2886
4534.06 2556
4534.70 2297
4535.33 2208
4535.97 1942
4536.60 1651
4537.24 1360
4537.87 1269
4538.51 1186
4539.14 1121
4539.78 986
4540.41 1038
4541.05 1006
4541.68 988
4542.32 958
4542.96 988
4543.59 926
4544.23 889
4544.86 982
4545.50 954
4546.13 957
4546.77 976
4547.41 1049
4548.04 987
4548.68 1000
4549.31 1107
4549.95 996
4550.59 1034
4551.22 1051
4551.86 1113
4552.50 946
4553.13 1067
4553.77 977
4554.40 1028
4555.04 978
4555.68 904
4556.31 932
4556.95 891
4557.59 962
4558.22 885
4558.86 924
4559.50 959
4560.13 1033
4560.77 1023
4561.41 977
4562.04 1027
4562.68 1051
4563.32 1029
4563.96 996
4564.59 989
4565.23 964
4565.87 947
4566.50 1001
4567.14 1042
4567.78 1043
4568.42 1020
4569.05 1112
4569.69 1027
4570.33 1215
4570.97 1120
4571.60 1208
4572.24 1249
4572.88 993
4573.52 1079
4574.16 977
4574.79 922
4575.43 987
4576.07 1033
4576.71 919
4577.34 896
4577.98 947
4578.62 904
4579.26 871
4579.90 875
4580.54 934
4581.17 953
4581.81 979
4582.45 956
4583.09 1002
4583.73 983
4584.37 997
4585.00 1088
4585.64 1025
4586.28 954
4586.92 980
4587.56 970
4588.20 1083
4588.84 1087
4589.48 1227
4590.11 1176
4590.75 1244
4591.39 1212
4592.03 1088
4592.67 1189
4593.31 1261
4593.95 1104
4594.59 1030
4595.23 964
4595.87 1007
4596.51 1001
4597.15 889
4597.79 885
4598.42 876
4599.06 930
4599.70 961
4600.34 927
4600.98 968
4601.62 962
4602.26 975
4602.90 1088
4603.54 953
4604.18 931
4604.82 1061
4605.46 1073
4606.10 1170
4606.74 1106
4607.38 1094
4608.02 1197
4608.66 1138
4609.30 1123
4609.94 928
4610.58 1076
4611.22 1125
4611.86 1046
4612.50 884
4613.15 937
4613.79 925
4614.43 963
4615.07 1030
4615.71 843
4616.35 936
4616.99 908
4617.63 838
4618.27 854
4618.91 838
4619.55 813
4620.19 892
4620.83 849
4621.48 854
4622.12 755
4622.76 803
4623.40 924
4624.04 859
4624.68 878
4625.32 872
4625.96 893
4626.61 903
4627.25 887
4627.89 772
4628.53 807
4629.17 882
4629.81 893
4630.46 913
4631.10 921
4631.74 892
4632.38 984
4633.02 992
4633.66 996
4634.31 969
4634.95 956
4635.59 948
4636.23 1112
4636.88 1085
4637.52 1104
4638.16 1168
4638.80 1201
4639.44 1169
4640.09 1062
4640.73 1039
4641.37 1104
4642.01 1164
4642.66 1194
4643.30 1146
4643.94 1053
4644.58 996
4645.23 1117
4645.87 1058
4646.51 950
4647.16 905
4647.80 976
4648.44 1052
4649.08 1054
4649.73 1043
4650.37 1117
4651.01 1138
4651.66 1296
4652.30 1159
4652.94 1257
4653.59 1278
4654.23 1257
4654.87 1245
4655.52 1271
4656.16 1115
4656.80 1035
4657.45 1027
4658.09 1035
4658.74 923
4659.38 951
4660.02 915
4660.67 943
4661.31 975
4661.95 912
4662.60 993
4663.24 900
4663.89 842
4664.53 864
4665.17 899
4665.82 852
4666.46 839
4667.11 876
4667.75 839
4668.40 794
4669.04 865
4669.68 876
4670.33 901
4670.97 883
4671.62 867
4672.26 781
4672.91 857
4673.55 915
4674.20 906
4674.84 922
4675.49 956
4676.13 938
4676.78 955
4677.42 901
4678.07 932
4678.71 898
4679.36 888
4680.00 940
4680.65 911
4681.29 901
4681.94 963
4682.58 924
4683.23 958
4683.87 917
4684.52 917
4685.16 930
4685.81 997
4686.46 999
4687.10 948
4687.75 864
4688.39 885
4689.04 961
4689.68 972
4690.33 931
4690.98 970
4691.62 929
4692.27 819
4692.91 837
4693.56 951
4694.21 873
4694.85 975
4695.50 971
4696.15 1015
4696.79 1078
4697.44 1058
4698.08 1217
4698.73 1185
4699.38 1026
4700.02 1112
4700.67 1122
4701.32 944
4701.96 908
4702.61 1064
4703.26 1012
4703.90 886
4704.55 1023
4705.20 1000
4705.84 928
4706.49 812
4707.14 953
4707.79 934
4708.43 972
4709.08 981
4709.73 949
4710.37 955
4711.02 1000
4711.67 980
4712.32 988
4712.96 903
4713.61 918
4714.26 936
4714.91 899
4715.55 923
4716.20 922
4716.85 967
4717.50 988
4718.14 1001
4718.79 944
4719.44 964
4720.09 1010
4720.74 1152
4721.38 1082
4722.03 1146
4722.68 1261
4723.33 1266
4723.98 1235
4724.62 1079
4725.27 1084
4725.92 1117
4726.57 964
4727.22 1022
4727.87 973
4728.52 1005
4729.16 1033
4729.81 932
4730.46 932
4731.11 965
4731.76 967
4732.41 882
4733.06 842
4733.70 893
4734.35 935
4735.00 993
4735.65 983
4736.30 949
4736.95 914
4737.60 916
4738.25 802
4738.90 814
4739.55 925
4740.20 910
4740.84 996
4741.49 944
4742.14 919
4742.79 862
4743.44 931
4744.09 938
4744.74 951
4745.39 930
4746.04 1031
4746.69 953
4747.34 927
4747.99 933
4748.64 907
4749.29 1035
4749.94 996
4750.59 1055
4751.24 989
4751.89 1022
4752.54 1144
4753.19 1108
4753.84 1092
4754.49 996
4755.14 955
4755.79 1047
4756.44 1016
4757.09 1031
4757.74 986
4758.39 1057
4759.04 1063
4759.70 1045
4760.35 1048
4761.00 947
4761.65 1020
4762.30 1065
4762.95 1082
4763.60 1055
4764.25 1276
4764.90 1400
4765.55 1397
4766.20 1480
4766.86 1407
4767.51 1368
4768.16 1482
4768.81 1425
4769.46 1140
4770.11 1156
4770.76 1134
4771.41 1051
4772.07 981
4772.72 972
4773.37 945
4774.02 901
4774.67 1027
4775.32 1083
4775.98 903
4776.63 929
4777.28 1051
4777.93 1054
4778.58 1018
4779.24 968
4779.89 1026
4780.54 1121
4781.19 1007
4781.84 920
4782.50 933
4783.15 931
4783.80 937
4784.45 958
4785.10 874
4785.76 940
4786.41 940
4787.06 921
4787.71 970
4788.37 951
4789.02 962
4789.67 984
4790.33 930
4790.98 915
4791.63 846
4792.28 964
4792.94 914
4793.59 863
4794.24 920
4794.90 807
4795.55 885
4796.20 993
4796.86 928
4797.51 900
4798.16 887
4798.81 967
4799.47 906
4800.12 869
4800.78 1018
4801.43 895
4802.08 915
4802.74 964
4803.39 956
4804.04 927
4804.70 928
4805.35 891
4806.00 988
4806.66 943
4807.31 842
4807.97 914
4808.62 902
4809.27 916
4809.93 904
4810.58 870
4811.24 970
4811.89 989
4812.54 925
4813.20 898
4813.85 920
4814.51 1013
4815.16 1006
4815.82 995
4816.47 1100
4817.13 1063
4817.78 1008
4818.44 1045
4819.09 1151
4819.74 1181
4820.40 1215
4821.05 1224
4821.71 1262
4822.36 1379
4823.02 1303
4823.67 1402
4824.33 1481
4824.98 1499
4825.64 1499
4826.29 1535
4826.95 1515
4827.60 1421
4828.26 1194
4828.92 1257
4829.57 1254
4830.23 1192
4830.88 1180
4831.54 1124
4832.19 1327
4832.85 1349
4833.50 1283
4834.16 1398
4834.82 1401
4835.47 1587
4836.13 1785
4836.78 1764
4837.44 1757
4838.10 1769
4838.75 1917
4839.41 2023
4840.06 1921
4840.72 1855
4841.38 1716
4842.03 1594
4842.69 1473
4843.34 1454
4844.00 1419
4844.66 1338
4845.31 1440
4845.97 1523
4846.63 1378
4847.28 1418
4847.94 1556
4848.60 1538
4849.25 1457
4849.91 1460
4850.57 1342
4851.22 1370
4851.88 1373
4852.54 1377
4853.20 1334
4853.85 1378
4854.51 1506
4855.17 1358
4855.82 1444
4856.48 1485
4857.14 1519
4857.80 1530
4858.45 1610
4859.11 1429
4859.77 1514
4860.43 1569
4861.08 1610
4861.74 1444
4862.40 1416
4863.06 1529
4863.71 1498
4864.37 1487
4865.03 1491
4865.69 1423
4866.34 1521
4867.00 1517
4867.66 1451
4868.32 1341
4868.98 1370
4869.63 1350
4870.29 1456
4870.95 1329
4871.61 1305
4872.27 1296
4872.93 1243
4873.58 1337
4874.24 1352
4874.90 1269
4875.56 1224
4876.22 1310
4876.88 1342
4877.54 1281
4878.19 1381
4878.85 1329
4879.51 1279
4880.17 1203
4880.83 1215
4881.49 1222
4882.15 1223
4882.81 1140
4883.47 1113
4884.13 1059
4884.78 1230
4885.44 1148
4886.10 1317
4886.76 1198
4887.42 1322
4888.08 1220
4888.74 1233
4889.40 1352
4890.06 1362
4890.72 1347
4891.38 1264
4892.04 1269
4892.70 1159
4893.36 1286
4894.02 1226
4894.68 1087
4895.34 1167
4896.00 1268
4896.66 1147
4897.32 1194
4897.98 1194
4898.64 1306
4899.30 1170
4899.96 1160
4900.62 1236
4901.28 1117
4901.94 1142
4902.60 1261
4903.26 961
4903.92 997
4904.58 996
4905.24 1018
4905.90 993
4906.56 1034
4907.22 1096
4907.88 1193
4908.54 1125
4909.20 1020
4909.87 977
4910.53 949
4911.19 1037
4911.85 1016
4912.51 1027
4913.17 979
4913.83 999
4914.49 1079
4915.15 991
4915.81 899
4916.48 916
4917.14 959
4917.80 841
4918.46 860
4919.12 811
4919.78 879
4920.44 869
4921.11 902
4921.77 900
4922.43 837
4923.09 856
4923.75 753
4924.41 785
4925.08 879
4925.74 900
4926.40 831
4927.06 1022
4927.72 1089
4928.39 979
4929.05 1032
4929.71 989
4930.37 1009
4931.04 1009
4931.70 1006
4932.36 973
4933.02 924
4933.69 941
4934.35 959
4935.01 936
4935.67 933
4936.34 869
4937.00 871
4937.66 938
4938.32 894
4938.99 959
4939.65 1112
4940.31 946
4940.98 849
4941.64 853
4942.30 837
4942.96 863
4943.63 939
4944.29 893
4944.95 885
4945.62 916
4946.28 924
4946.94 888
4947.61 970
4948.27 910
4948.93 847
4949.60 893
4950.26 841
4950.92 867
4951.59 825
4952.25 834
4952.92 801
4953.58 780
4954.24 807
4954.91 851
4955.57 752
4956.24 812
4956.90 845
4957.56 807
4958.23 824
4958.89 867
4959.56 826
4960.22 826
4960.88 1033
4961.55 978
4962.21 986
4962.88 976
4963.54 1107
4964.21 1058
4964.87 1098
4965.54 986
4966.20 972
4966.86 1056
4967.53 933
4968.19 1002
4968.86 955
4969.52 917
4970.19 929
4970.85 983
4971.52 939
4972.18 918
4972.85 922
4973.51 817
4974.18 949
4974.84 871
4975.51 834
4976.17 814
4976.84 813
4977.51 744
4978.17 815
4978.84 861
4979.50 932
4980.17 938
4980.83 888
4981.50 921
4982.16 863
4982.83 908
4983.50 908
4984.16 934
4984.83 918
4985.49 954
4986.16 915
4986.83 1021
4987.49 982
4988.16 942
4988.82 901
4989.49 870
4990.16 851
4990.82 842
4991.49 823
4992.16 934
4992.82 862
4993.49 903
4994.16 838
4994.82 841
4995.49 859
4996.15 868
4996.82 826
4997.49 780
4998.16 888
4998.82 844
4999.49 795
5000.16 843
5000.82 890
5001.49 808
5002.16 851
5002.82 880
5003.49 914
5004.16 919
5004.83 983
5005.49 909
5006.16 913
5006.83 913
5007.49 903
5008.16 920
5008.83 884
5009.50 911
5010.16 870
5010.83 886
5011.50 922
5012.17 901
5012.84 976
5013.50 1030
5014.17 900
5014.84 895
5015.51 925
5016.17 984
5016.84 1021
5017.51 1227
5018.18 1164
5018.85 1380
5019.52 1434
5020.18 1585
5020.85 1659
5021.52 1737
5022.19 1848
5022.86 1909
5023.53 1975
5024.19 2216
5024.86 1877
5025.53 1850
5026.20 1567
5026.87 1304
5027.54 1178
5028.21 1073
5028.88 1069
5029.54 988
5030.21 825
5030.88 870
5031.55 840
5032.22 893
5032.89 902
5033.56 876
5034.23 855
5034.90 856
5035.57 819
5036.24 819
5036.90 864
5037.57 827
5038.24 843
5038.91 940
5039.58 788
5040.25 737
5040.92 886
5041.59 877
5042.26 782
5042.93 782
5043.60 798
5044.27 841
5044.94 779
5045.61 722
5046.28 811
5046.95 835
5047.62 846
5048.29 783
5048.96 730
5049.63 884
5050.30 851
5050.97 794
5051.64 870
5052.31 811
5052.98 723
5053.65 763
5054.32 788
5054.99 890
5055.66 872
5056.34 799
5057.01 826
5057.68 928
5058.35 874
5059.02 872
5059.69 922
5060.36 896
5061.03 844
5061.70 883
5062.37 868
5063.04 874
5063.72 818
5064.39 856
5065.06 879
5065.73 818
5066.40 859
5067.07 857
5067.74 819
5068.42 794
5069.09 811
5069.76 776
5070.43 745
5071.10 798
5071.77 829
5072.44 755
5073.12 807
5073.79 851
5074.46 870
5075.13 794
5075.80 747
5076.48 878
5077.15 925
5077.82 883
5078.49 852
5079.16 769
5079.84 727
5080.51 815
5081.18 908
5081.85 889
5082.53 842
5083.20 795
5083.87 767
5084.54 829
5085.22 782
5085.89 852
5086.56 864
5087.23 857
5087.91 824
5088.58 818
5089.25 767
5089.93 839
5090.60 863
5091.27 972
5091.94 926
5092.62 838
5093.29 864
5093.96 857
5094.64 839
5095.31 970
5095.98 882
5096.66 904
5097.33 758
5098.00 863
5098.68 872
5099.35 842
5100.02 783
5100.70 845
5101.37 909
5102.04 804
5102.72 795
5103.39 879
5104.07 859
5104.74 909
5105.41 869
5106.09 828
5106.76 794
5107.44 785
5108.11 845
5108.78 751
5109.46 724
5110.13 707
5110.81 698
5111.48 726
5112.16 719
5112.83 750
5113.50 848
5114.18 844
5114.85 719
5115.53 736
5116.20 817
5116.88 819
5117.55 932
5118.23 862
5118.90 883
5119.58 938
5120.25 965
5120.93 998
5121.60 923
5122.28 828
5122.95 787
5123.63 811
5124.30 742
5124.98 803
5125.65 851
5126.33 769
5127.00 758
5127.68 797
5128.35 693
5129.03 751
5129.70 785
5130.38 876
5131.06 775
5131.73 812
5132.41 744
5133.08 802
5133.76 776
5134.43 789
5135.11 812
5135.79 819
5136.46 863
5137.14 785
5137.81 792
5138.49 855
5139.17 876
5139.84 857
5140.52 864
5141.20 823
5141.87 719
5142.55 797
5143.22 748
5143.90 688
5144.58 786
5145.25 772
5145.93 691
5146.61 749
5147.28 722
5147.96 733
5148.64 693
5149.31 763
5149.99 773
5150.67 699
5151.34 826
5152.02 758
5152.70 719
5153.38 728
5154.05 645
5154.73 562
5155.41 635
5156.08 679
5156.76 743
5157.44 726
5158.12 729
5158.79 642
5159.47 748
5160.15 699
5160.83 685
5161.50 730
5162.18 678
5162.86 745
5163.54 757
5164.22 724
5164.89 930
5165.57 750
5166.25 796
5166.93 816
5167.61 781
5168.28 757
5168.96 743
5169.64 761
5170.32 654
5171.00 692
5171.67 756
5172.35 775
5173.03 720
5173.71 681
5174.39 666
5175.07 700
5175.74 714
5176.42 775
5177.10 739
5177.78 726
5178.46 620
5179.14 662
5179.82 702
5180.50 735
5181.17 650
5181.85 619
5182.53 659
5183.21 708
5183.89 685
5184.57 725
5185.25 757
5185.93 751
5186.61 717
5187.29 690
5187.97 695
5188.65 664
5189.33 662
5190.00 698
5190.68 699
5191.36 710
5192.04 754
5192.72 725
5193.40 672
5194.08 729
5194.76 724
5195.44 714
5196.12 624
5196.80 673
5197.48 641
5198.16 629
5198.84 693
5199.52 682
5200.20 718
5200.88 773
5201.56 686
5202.24 719
5202.92 754
5203.60 762
5204.28 779
5204.96 726
5205.65 866
5206.33 826
5207.01 827
5207.69 828
5208.37 795
5209.05 888
5209.73 831
5210.41 837
5211.09 894
5211.77 847
5212.45 763
5213.13 856
5213.82 861
5214.50 816
5215.18 854
5215.86 842
5216.54 721
5217.22 716
5217.90 725
5218.58 779
5219.27 758
5219.95 720
5220.63 729
5221.31 826
5221.99 795
5222.67 772
5223.35 852
5224.04 744
5224.72 718
5225.40 701
5226.08 730
5226.76 753
5227.45 767
5228.13 778
5228.81 717
5229.49 815
5230.17 709
5230.86 643
5231.54 682
5232.22 699
5232.90 724
5233.58 762
5234.27 746
5234.95 761
5235.63 794
5236.31 809
5237.00 734
5237.68 819
5238.36 746
5239.05 764
5239.73 774
5240.41 734
5241.09 760
5241.78 688
5242.46 790
5243.14 744
5243.83 833
5244.51 772
5245.19 738
5245.87 786
5246.56 838
5247.24 733
5247.92 733
5248.61 777
5249.29 809
5249.97 824
5250.66 744
5251.34 750
5252.03 803
5252.71 859
5253.39 721
5254.08 776
5254.76 780
5255.44 672
5256.13 718
5256.81 668
5257.50 658
5258.18 743
5258.86 700
5259.55 679
5260.23 788
5260.92 790
5261.60 748
5262.28 770
5262.97 722
5263.65 748
5264.34 707
5265.02 714
5265.71 723
5266.39 798
5267.07 757
5267.76 735
5268.44 745
5269.13 714
5269.81 812
5270.50 740
5271.18 666
5271.87 694
5272.55 698
5273.24 736
5273.92 773
5274.61 760
5275.29 804
5275.98 760
5276.66 712
5277.35 808
5278.03 777
5278.72 899
5279.40 920
5280.09 910
5280.77 997
5281.46 979
5282.15 985
5282.83 925
5283.52 1018
5284.20 961
5284.89 930
5285.57 828
5286.26 840
5286.95 821
5287.63 766
5288.32 792
5289.00 713
5289.69 746
5290.38 791
5291.06 729
5291.75 768
5292.43 753
5293.12 815
5293.81 739
5294.49 669
5295.18 778
5295.87 768
5296.55 758
5297.24 806
5297.92 795
5298.61 793
5299.30 856
5299.98 759
5300.67 782
5301.36 782
5302.04 902
5302.73 840
5303.42 914
5304.11 850
5304.79 752
5305.48 691
5306.17 727
5306.85 861
5307.54 802
5308.23 854
5308.92 786
5309.60 760
5310.29 815
5310.98 807
5311.66 900
5312.35 911
5313.04 910
5313.73 844
5314.41 888
5315.10 769
5315.79 852
5316.48 828
5317.17 839
5317.85 952
5318.54 911
5319.23 911
5319.92 908
5320.61 944
5321.29 987
5321.98 875
5322.67 908
5323.36 916
5324.05 885
5324.73 822
5325.42 789
5326.11 821
5326.80 775
5327.49 765
5328.18 904
5328.87 904
5329.55 814
5330.24 864
5330.93 812
5331.62 813
5332.31 867
5333.00 867
5333.69 848
5334.38 901
5335.06 911
5335.75 870
5336.44 869
5337.13 792
5337.82 970
5338.51 952
5339.20 1033
5339.89 1026
5340.58 1039
5341.27 1065
5341.96 1078
5342.65 1039
5343.33 1076
5344.02 1042
5344.71 1130
5345.40 1314
5346.09 1397
5346.78 1301
5347.47 1414
5348.16 1551
5348.85 1640
5349.54 1665
5350.23 1871
5350.92 1872
5351.61 1976
5352.30 1968
5352.99 1880
5353.68 1902
5354.37 1714
5355.06 1534
5355.75 1302
5356.44 1172
5357.13 1096
5357.82 970
5358.51 944
5359.21 950
5359.90 920
5360.59 807
5361.28 814
5361.97 859
5362.66 801
5363.35 791
5364.04 762
5364.73 858
5365.42 799
5366.11 703
5366.80 773
5367.49 801
5368.19 755
5368.88 805
5369.57 808
5370.26 871
5370.95 786
5371.64 732
5372.33 728
5373.02 743
5373.72 798
5374.41 735
5375.10 775
5375.79 750
5376.48 713
5377.17 729
5377.87 786
5378.56 720
5379.25 716
5379.94 724
5380.63 760
5381.33 826
5382.02 873
5382.71 767
5383.40 714
5384.09 767
5384.79 751
5385.48 765
5386.17 876
5386.86 882
5387.55 949
5388.25 919
5388.94 864
5389.63 912
5390.32 960
5391.02 924
5391.71 852
5392.40 843
5393.09 831
5393.79 827
5394.48 776
5395.17 785
5395.87 791
5396.56 793
5397.25 740
5397.95 693
5398.64 737
5399.33 838
5400.02 710
5400.72 760
5401.41 759
5402.10 683
5402.80 796
5403.49 765
5404.18 752
5404.88 814
5405.57 753
5406.26 812
5406.96 764
5407.65 742
5408.35 765
5409.04 769
5409.73 841
5410.43 785
5411.12 714
5411.81 786
5412.51 768
5413.20 683
5413.90 747
5414.59 781
5415.28 717
5415.98 699
5416.67 657
5417.37 785
5418.06 768
5418.76 777
5419.45 777
5420.14 692
5420.84 835
5421.53 832
5422.23 872
5422.92 843
5423.62 795
5424.31 752
5425.01 822
5425.70 811
5426.40 835
5427.09 808
5427.79 833
5428.48 870
5429.18 797
5429.87 838
5430.57 867
5431.26 754
5431.96 847
5432.65 836
5433.35 749
5434.04 854
5434.74 876
5435.43 854
5436.13 908
5436.82 938
5437.52 953
5438.22 942
5438.91 904
5439.61 875
5440.30 884
5441.00 910
5441.69 971
5442.39 973
5443.09 1009
5443.78 1013
5444.48 1061
5445.17 1069
5445.87 1103
5446.57 1088
5447.26 1163
5447.96 1098
5448.66 1160
5449.35 1227
5450.05 1083
5450.74 1068
5451.44 1130
5452.14 1068
5452.83 977
5453.53 810
5454.23 863
5454.92 856
5455.62 778
5456.32 832
5457.01 822
5457.71 923
5458.41 920
5459.10 956
5459.80 887
5460.50 929
5461.20 905
5461.89 902
5462.59 932
5463.29 995
5463.98 966
5464.68 899
5465.38 953
5466.08 981
5466.77 928
5467.47 913
5468.17 899
5468.87 940
5469.56 1025
5470.26 1030
5470.96 958
5471.66 942
5472.35 986
5473.05 1114
5473.75 1136
5474.45 1247
5475.15 1217
5475.84 1041
5476.54 1042
5477.24 1066
5477.94 1273
5478.64 1294
5479.34 1357
5480.03 1270
5480.73 1414
5481.43 1477
5482.13 1310
5482.83 1276
5483.53 1308
5484.22 1237
5484.92 1180
5485.62 1109
5486.32 1040
5487.02 1028
5487.72 1060
5488.42 971
5489.11 1064
5489.81 1068
5490.51 1104
5491.21 1130
5491.91 1091
5492.61 1113
5493.31 1129
5494.01 1208
5494.71 1263
5495.41 1218
5496.11 1315
5496.81 1307
5497.50 1434
5498.20 1610
5498.90 1802
5499.60 2068
5500.30 2112
5501.00 2216
5501.70 2132
5502.40 1979
5503.10 1765
5503.80 1632
5504.50 1462
5505.20 1466
5505.90 1191
5506.60 1092
5507.30 1135
5508.00 1124
5508.70 1093
5509.40 1054
5510.10 1047
5510.80 1042
5511.50 1012
5512.20 1069
5512.90 1088
5513.60 948
5514.30 997
5515.00 1049
5515.70 1029
5516.40 1013
5517.11 1026
5517.81 1031
5518.51 1018
5519.21 998
5519.91 1022
5520.61 1065
5521.31 1006
5522.01 981
5522.71 1000
5523.41 902
5524.11 884
5524.82 905
5525.52 853
5526.22 856
5526.92 854
5527.62 907
5528.32 854
5529.02 844
5529.72 859
5530.43 869
5531.13 829
5531.83 781
5532.53 746
5533.23 806
5533.93 807
5534.64 815
5535.34 810
5536.04 839
5536.74 780
5537.44 751
5538.15 892
5538.85 909
5539.55 891
5540.25 788
5540.95 820
5541.66 846
5542.36 740
5543.06 764
5543.76 851
5544.47 811
5545.17 688
5545.87 752
5546.57 852
5547.28 844
5547.98 902
5548.68 866
5549.38 821
5550.09 912
5550.79 839
5551.49 784
5552.19 794
5552.90 849
5553.60 800
5554.30 702
5555.01 715
5555.71 825
5556.41 761
5557.12 768
5557.82 694
5558.52 722
5559.23 797
5559.93 849
5560.63 787
5561.34 749
5562.04 798
5562.74 806
5563.45 880
5564.15 876
5564.85 814
5565.56 856
5566.26 764
5566.96 855
5567.67 787
5568.37 772
5569.08 798
5569.78 716
5570.48 725
5571.19 805
5571.89 822
5572.60 819
5573.30 817
5574.01 794
5574.71 742
5575.41 770
5576.12 768
5576.82 687
5577.53 847
5578.23 802
5578.94 797
5579.64 861
5580.35 783
5581.05 790
5581.76 789
5582.46 713
5583.16 667
5583.87 755
5584.57 732
5585.28 691
5585.98 774
5586.69 799
5587.39 723
5588.10 781
5588.81 738
5589.51 742
5590.22 746
5590.92 652
5591.63 673
5592.33 685
5593.04 782
5593.74 732
5594.45 693
5595.15 724
5595.86 766
5596.57 756
5597.27 716
5597.98 776
5598.68 683
5599.39 635
5600.09 643
5600.80 620
5601.51 633
5602.21 593
5602.92 649
5603.62 725
5604.33 779
5605.04 759
5605.74 697
5606.45 616
5607.16 765
5607.86 739
5608.57 611
5609.27 717
5609.98 645
5610.69 656
5611.39 627
5612.10 645
5612.81 675
5613.51 729
5614.22 718
5614.93 709
5615.64 679
5616.34 731
5617.05 767
5617.76 748
5618.46 752
5619.17 659
5619.88 662
5620.58 658
5621.29 680
5622.00 662
5622.71 631
5623.41 649
5624.12 656
5624.83 682
5625.54 720
5626.24 735
5626.95 691
5627.66 758
5628.37 725
5629.07 699
5629.78 708
5630.49 670
5631.20 680
5631.91 735
5632.61 704
5633.32 771
5634.03 737
5634.74 757
5635.45 738
5636.15 691
5636.86 791
5637.57 698
5638.28 781
5638.99 852
5639.70 750
5640.40 669
5641.11 802
5641.82 863
5642.53 768
5643.24 713
5643.95 799
5644.66 766
5645.36 769
5646.07 714
5646.78 766
5647.49 709
5648.20 750
5648.91 748
5649.62 794
5650.33 750
5651.04 839
5651.75 746
5652.45 699
5653.16 761
5653.87 757
5654.58 841
5655.29 785
5656.00 809
5656.71 857
5657.42 943
5658.13 925
5658.84 914
5659.55 845
5660.26 852
5660.97 881
5661.68 804
5662.39 772
5663.10 750
5663.81 836
5664.52 729
5665.23 777
5665.94 849
5666.65 828
5667.36 847
5668.07 703
5668.78 702
5669.49 871
5670.20 845
5670.91 913
5671.62 852
5672.33 831
5673.04 851
5673.75 784
5674.46 798
5675.17 786
5675.88 790
5676.59 626
5677.31 679
5678.02 675
5678.73 758
5679.44 741
5680.15 763
5680.86 774
5681.57 693
5682.28 785
5682.99 698
5683.70 791
5684.42 718
5685.13 680
5685.84 689
5686.55 764
5687.26 777
5687.97 757
5688.68 794
5689.39 792
5690.11 743
5690.82 744
5691.53 706
5692.24 701
5692.95 709
5693.67 748
5694.38 653
5695.09 695
5695.80 681
5696.51 633
5697.22 692
5697.94 691
5698.65 676
5699.36 678
5700.07 686
5700.79 687
5701.50 623
5702.21 603
5702.92 675
5703.63 650
5704.35 596
5705.06 677
5705.77 670
5706.48 693
5707.20 735
5707.91 780
5708.62 720
5709.34 692
5710.05 735
5710.76 687
5711.47 703
5712.19 675
5712.90 721
5713.61 755
5714.33 709
5715.04 726
5715.75 786
5716.47 721
5717.18 827
5717.89 787
5718.61 728
5719.32 655
5720.03 691
5720.75 746
5721.46 767
5722.17 772
5722.89 805
5723.60 847
5724.31 767
5725.03 768
5725.74 835
5726.46 958
5727.17 981
5727.88 1005
5728.60 1037
5729.31 985
5730.03 993
5730.74 959
5731.45 950
5732.17 937
5732.88 875
5733.60 868
5734.31 778
5735.03 804
5735.74 836
5736.45 766
5737.17 793
5737.88 763
5738.60 791
5739.31 839
5740.03 761
5740.74 781
5741.46 823
5742.17 829
5742.89 771
5743.60 858
5744.32 814
5745.03 744
5745.75 754
5746.46 909
5747.18 789
5747.89 731
5748.61 867
5749.32 895
5750.04 905
5750.75 899
5751.47 979
5752.18 1019
5752.90 944
5753.62 960
5754.33 1073
5755.05 1093
5755.76 1148
5756.48 1177
5757.19 1186
5757.91 1067
5758.63 1095
5759.34 1083
5760.06 1000
5760.77 965
5761.49 933
5762.21 970
5762.92 978
5763.64 919
5764.35 888
5765.07 910
5765.79 1018
5766.50 1023
5767.22 990
5767.94 948
5768.65 998
5769.37 1088
5770.08 967
5770.80 932
5771.52 1030
5772.23 1057
5772.95 990
5773.67 965
5774.39 1026
5775.10 1076
5775.82 1079
5776.54 1064
5777.25 1090
5777.97 1105
5778.69 1194
5779.40 1216
5780.12 1098
5780.84 1090
5781.56 1125
5782.27 1113
5782.99 1105
5783.71 1185
5784.43 1283
5785.14 1238
5785.86 1108
5786.58 1181
5787.30 1252
5788.01 1254
5788.73 1338
5789.45 1500
5790.17 1550
5790.88 1498
5791.60 1528
5792.32 1548
5793.04 1738
5793.76 1729
5794.47 1991
5795.19 2165
5795.91 2542
5796.63 2941
5797.35 3345
5798.07 4353
5798.78 5280
5799.50 6195
5800.22 6340
5800.94 6524
5801.66 6295
5802.38 5522
5803.10 5103
5803.81 4246
5804.53 3438
5805.25 2765
5805.97 2439
5806.69 2115
5807.41 2000
5808.13 1958
5808.85 1945
5809.56 2086
5810.28 1983
5811.00 1955
5811.72 1881
5812.44 1913
5813.16 1994
5813.88 1982
5814.60 2085
5815.32 2030
5816.04 1983
5816.76 2108
5817.48 1921
5818.20 1994
5818.92 1942
5819.64 1805
5820.36 1886
5821.08 1786
5821.80 1880
5822.51 1741
5823.23 1630
5823.95 1471
5824.67 1430
5825.39 1391
5826.11 1354
5826.83 1425
5827.55 1451
5828.28 1308
5829.00 1185
5829.72 1261
5830.44 1238
5831.16 1288
5831.88 1259
5832.60 1262
5833.32 1272
5834.04 1234
5834.76 1158
5835.48 1214
5836.20 1232
5836.92 1245
5837.64 1315
5838.36 1329
5839.08 1169
5839.80 1208
5840.53 1265
5841.25 1128
5841.97 1058
5842.69 1057
5843.41 1118
5844.13 1140
5844.85 1040
5845.57 1124
5846.29 1005
5847.02 989
5847.74 1074
5848.46 1054
5849.18 959
5849.90 1032
5850.62 1112
5851.34 1084
5852.07 1062
5852.79 999
5853.51 1069
5854.23 1067
5854.95 1047
5855.68 990
5856.40 1017
5857.12 1024
5857.84 1005
5858.56 952
5859.29 996
5860.01 984
5860.73 930
5861.45 958
5862.17 991
5862.90 902
5863.62 987
5864.34 939
5865.06 960
5865.79 884
5866.51 967
5867.23 1030
5867.95 1004
5868.68 977
5869.40 948
5870.12 890
5870.84 885
5871.57 977
5872.29 1070
5873.01 1026
5873.74 902
5874.46 1019
5875.18 954
5875.91 982
5876.63 987
5877.35 994
5878.08 941
5878.80 881
5879.52 835
5880.25 904
5880.97 953
5881.69 1039
5882.42 953
5883.14 942
5883.86 1009
5884.59 999
5885.31 901
5886.03 925
5886.76 856
5887.48 829
5888.21 798
5888.93 950
5889.65 980
5890.38 850
5891.10 819
5891.83 883
5892.55 909
5893.27 860
5894.00 954
5894.72 927
5895.45 783
5896.17 856
5896.90 909
5897.62 919
5898.35 856
5899.07 889
5899.79 948
5900.52 961
5901.24 897
5901.97 952
5902.69 909
5903.42 969
5904.14 896
5904.87 839
5905.59 869
5906.32 966
5907.04 890
5907.77 869
5908.49 872
5909.22 890
5909.94 878
5910.67 843
5911.39 894
5912.12 837
5912.84 824
5913.57 870
5914.30 926
5915.02 898
5915.75 951
5916.47 823
5917.20 813
5917.92 956
5918.65 935
5919.38 849
5920.10 920
5920.83 958
5921.55 925
5922.28 947
5923.01 961
5923.73 985
5924.46 969
5925.18 959
5925.91 936
5926.64 951
5927.36 1028
5928.09 965
5928.81 962
5929.54 937
5930.27 975
5930.99 988
5931.72 1017
5932.45 972
5933.17 1036
5933.90 1098
5934.63 1070
5935.35 1136
5936.08 1153
5936.81 1195
5937.53 1126
5938.26 1260
5938.99 1352
5939.72 1115
5940.44 1107
5941.17 1199
5941.90 1190
5942.62 1166
5943.35 1224
5944.08 1102
5944.81 1147
5945.53 1165
5946.26 1181
5946.99 1151
5947.72 1207
5948.44 1264
5949.17 1319
5949.90 1391
5950.63 1412
5951.35 1486
5952.08 1515
5952.81 1493
5953.54 1396
5954.27 1394
5954.99 1552
5955.72 1458
5956.45 1507
5957.18 1472
5957.91 1497
5958.64 1380
5959.36 1475
5960.09 1579
5960.82 1578
5961.55 1611
5962.28 1501
5963.01 1594
5963.73 1735
5964.46 1895
5965.19 2000
5965.92 1934
5966.65 1974
5967.38 2001
5968.11 2098
5968.83 2152
5969.56 2116
5970.29 2015
5971.02 1969
5971.75 1919
5972.48 1863
5973.21 1742
5973.94 1804
5974.67 1820
5975.40 1787
5976.13 1771
5976.86 1833
5977.58 1819
5978.31 1934
5979.04 1971
5979.77 1951
5980.50 2147
5981.23 2022
5981.96 2067
5982.69 2098
5983.42 2007
5984.15 2261
5984.88 2103
5985.61 2162
5986.34 2258
5987.07 2065
5987.80 2150
5988.53 2072
5989.26 2035
5989.99 2233
5990.72 2121
5991.45 2039
5992.18 2205
5992.91 2278
5993.64 2193
5994.37 2226
5995.10 2307
5995.83 2335
5996.56 2280
5997.29 2264
5998.03 2345
5998.76 2368
5999.49 2395
6000.22 2309
6000.95 2550
6001.68 2503
6002.41 2335
6003.14 2273
6003.87 2344
6004.60 2191
6005.33 2230
6006.07 2342
6006.80 2459
6007.53 2659
6008.26 3153
6008.99 3522
6009.72 4057
6010.45 4620
6011.18 5177
6011.92 5737
6012.65 6219
6013.38 6821
6014.11 6773
6014.84 6641
6015.57 6258
6016.31 5940
6017.04 5441
6017.77 4857
6018.50 4036
6019.23 3611
6019.96 3145
6020.70 2674
6021.43 2399
6022.16 2167
6022.89 2112
6023.63 1888
6024.36 1823
6025.09 1750
6025.82 1792
6026.55 1758
6027.29 1797
6028.02 1683
6028.75 1724
6029.48 1692
6030.22 1668
6030.95 1660
6031.68 1610
6032.42 1550
6033.15 1543
6033.88 1526
6034.61 1566
6035.35 1514
6036.08 1446
6036.81 1649
6037.55 1594
6038.28 1537
6039.01 1590
6039.74 1582
6040.48 1521
6041.21 1644
6041.94 1625
6042.68 1657
6043.41 1744
6044.14 1700
6044.88 1768
6045.61 1861
6046.35 1879
6047.08 1815
6047.81 1870
6048.55 1989
6049.28 1975
6050.01 2111
6050.75 2222
6051.48 2393
6052.22 2335
6052.95 2390
6053.68 2372
6054.42 2235
6055.15 2244
6055.89 1987
6056.62 1974
6057.35 1920
6058.09 1772
6058.82 1722
6059.56 1702
6060.29 1690
6061.03 1784
6061.76 1704
6062.50 1732
6063.23 1623
6063.96 1674
6064.70 1575
6065.43 1515
6066.17 1608
6066.90 1671
6067.64 1556
6068.37 1674
6069.11 1583
6069.84 1546
6070.58 1481
6071.31 1600
6072.05 1418
6072.78 1348
6073.52 1510
6074.25 1498
6074.99 1598
6075.72 1561
6076.46 1460
6077.20 1536
6077.93 1533
6078.67 1430
6079.40 1333
6080.14 1366
6080.87 1415
6081.61 1393
6082.35 1457
6083.08 1392
6083.82 1328
6084.55 1369
6085.29 1402
6086.02 1413
6086.76 1372
6087.50 1416
6088.23 1398
6088.97 1382
6089.71 1394
6090.44 1394
6091.18 1394
6091.91 1389
6092.65 1351
6093.39 1358
6094.12 1337
6094.86 1273
6095.60 1267
6096.33 1329
6097.07 1238
6097.81 1269
6098.54 1205
6099.28 1199
6100.02 1312
6100.75 1274
6101.49 1284
6102.23 1289
6102.96 1315
6103.70 1246
6104.44 1253
6105.18 1190
6105.91 1275
6106.65 1226
6107.39 1230
6108.12 1224
6108.86 1240
6109.60 1273
6110.34 1391
6111.07 1416
6111.81 1265
6112.55 1314
6113.29 1289
6114.03 1260
6114.76 1326
6115.50 1405
6116.24 1437
6116.98 1413
6117.71 1395
6118.45 1330
6119.19 1304
6119.93 1342
6120.67 1348
6121.40 1372
6122.14 1319
6122.88 1316
6123.62 1356
6124.36 1356
6125.10 1352
6125.83 1320
6126.57 1331
6127.31 1484
6128.05 1406
6128.79 1429
6129.53 1449
6130.27 1477
6131.00 1348
6131.74 1317
6132.48 1497
6133.22 1473
6133.96 1464
6134.70 1534
6135.44 1534
6136.18 1405
6136.92 1555
6137.65 1565
6138.39 1427
6139.13 1547
6139.87 1534
6140.61 1452
6141.35 1507
6142.09 1473
6142.83 1502
6143.57 1491
6144.31 1445
6145.05 1483
6145.79 1398
6146.53 1458
6147.27 1601
6148.01 1552
6148.75 1508
6149.49 1473
6150.23 1511
6150.97 1565
6151.71 1577
6152.45 1551
6153.19 1597
6153.93 1557
6154.67 1681
6155.41 1616
6156.15 1643
6156.89 1622
6157.63 1716
6158.37 1713
6159.11 1728
6159.85 1639
6160.59 1687
6161.33 1809
6162.07 1834
6162.81 1905
6163.55 2119
6164.29 2165
6165.03 2346
6165.77 2317
6166.51 2488
6167.26 2651
6168.00 2577
6168.74 2591
6169.48 2399
6170.22 2351
6170.96 2448
6171.70 2392
6172.44 2351
6173.18 2298
6173.93 2402
6174.67 2168
6175.41 2076
6176.15 2082
6176.89 2076
6177.63 2099
6178.37 2133
6179.12 2047
6179.86 2186
6180.60 2234
6181.34 2380
6182.08 2403
6182.82 2306
6183.57 2310
6184.31 2296
6185.05 2293
6185.79 2303
6186.53 2356
6187.28 2286
6188.02 2488
6188.76 2500
6189.50 2538
6190.25 2668
6190.99 2698
6191.73 2797
6192.47 3066
6193.21 3113
6193.96 3095
6194.70 3103
6195.44 3066
6196.19 3131
6196.93 3091
6197.67 3022
6198.41 2914
6199.16 2852
6199.90 3005
6200.64 3115
6201.38 3096
6202.13 3444
6202.87 3587
6203.61 4034
6204.36 5157
6205.10 5842
6205.84 7382
6206.59 8792
6207.33 10714
6208.07 12027
6208.82 13464
6209.56 14134
6210.30 14679
6211.05 13662
6211.79 12220
6212.53 10749
6213.28 8976
6214.02 7771
6214.77 6400
6215.51 5110
6216.25 4217
6217.00 3663
6217.74 3257
6218.48 2927
6219.23 2697
6219.97 2523
6220.72 2374
6221.46 2339
6222.21 2341
6222.95 2326
6223.69 2432
6224.44 2348
6225.18 2351
6225.93 2209
6226.67 2292
6227.42 2132
6228.16 1978
6228.91 1766
6229.65 1738
6230.39 1628
6231.14 1583
6231.88 1550
6232.63 1611
6233.37 1573
6234.12 1643
6234.86 1676
6235.61 1676
6236.35 1656
6237.10 1693
6237.84 1851
6238.59 1835
6239.33 1816
6240.08 1778
6240.82 1878
6241.57 1922
6242.32 2017
6243.06 2070
6243.81 2235
6244.55 2477
6245.30 2657
6246.04 2971
6246.79 3144
6247.53 3201
6248.28 3419
6249.03 3534
6249.77 3215
6250.52 2951
6251.26 2773
6252.01 2642
6252.76 2471
6253.50 2322
6254.25 2176
6254.99 2077
6255.74 1972
6256.49 1908
6257.23 1976
6257.98 1929
6258.73 1850
6259.47 1937
6260.22 2036
6260.97 1968
6261.71 2066
6262.46 1936
6263.21 2007
6263.95 2032
6264.70 2002
6265.45 1929
6266.19 1905
6266.94 1947
6267.69 1945
6268.43 2021
6269.18 2048
6269.93 1990
6270.67 2055
6271.42 1999
6272.17 1891
6272.92 1889
6273.66 1962
6274.41 2068
6275.16 1900
6275.91 1984
6276.65 2083
6277.40 2138
6278.15 2074
6278.90 2032
6279.64 1922
6280.39 1941
6281.14 1774
6281.89 1856
6282.63 1856
6283.38 1823
6284.13 1811
6284.88 1702
6285.63 1781
6286.37 1737
6287.12 1774
6287.87 1700
6288.62 1721
6289.37 1771
6290.11 1702
6290.86 1705
6291.61 1598
6292.36 1585
6293.11 1449
6293.86 1458
6294.60 1377
6295.35 1413
6296.10 1426
6296.85 1464
6297.60 1397
6298.35 1443
6299.10 1425
6299.85 1427
6300.59 1385
6301.34 1352
6302.09 1308
6302.84 1359
6303.59 1385
6304.34 1369
6305.09 1473
6305.84 1308
6306.59 1384
6307.34 1333
6308.09 1365
6308.84 1394
6309.58 1362
6310.33 1299
6311.08 1394
6311.83 1393
6312.58 1392
6313.33 1385
6314.08 1375
6314.83 1396
6315.58 1356
6316.33 1424
6317.08 1398
6317.83 1383
6318.58 1413
6319.33 1351
6320.08 1323
6320.83 1341
6321.58 1312
6322.33 1249
6323.08 1208
6323.83 1287
6324.58 1242
6325.33 1224
6326.08 1239
6326.83 1263
6327.58 1333
6328.33 1264
6329.09 1312
6329.84 1235
6330.59 1301
6331.34 1211
6332.09 1145
6332.84 1176
6333.59 1111
6334.34 1074
6335.09 1256
6335.84 1164
6336.59 1160
6337.34 1280
6338.10 1182
6338.85 1212
6339.60 1185
6340.35 1227
6341.10 1150
6341.85 1192
6342.60 1219
6343.36 1329
6344.11 1331
6344.86 1321
6345.61 1255
6346.36 1311
6347.11 1308
6347.86 1297
6348.62 1298
6349.37 1347
6350.12 1387
6350.87 1540
6351.62 1531
6352.38 1595
6353.13 1626
6353.88 1607
6354.63 1477
6355.38 1478
6356.14 1373
6356.89 1309
6357.64 1333
6358.39 1298
6359.15 1359
6359.90 1289
6360.65 1377
6361.40 1248
6362.16 1290
6362.91 1264
6363.66 1303
6364.41 1317
6365.17 1279
6365.92 1263
6366.67 1302
6367.42 1267
6368.18 1179
6368.93 1257
6369.68 1286
6370.44 1196
6371.19 1132
6371.94 1180
6372.70 1167
6373.45 1159
6374.20 1131
6374.96 1222
6375.71 1110
6376.46 1197
6377.22 1183
6377.97 1126
6378.72 1248
6379.48 1184
6380.23 1132
6380.98 1187
6381.74 1081
6382.49 1166
6383.24 1201
6384.00 1095
6384.75 1147
6385.51 1074
6386.26 1029
6387.01 1046
6387.77 1023
6388.52 1037
6389.28 1106
6390.03 1164
6390.79 1097
6391.54 1161
6392.29 1205
6393.05 1108
6393.80 1058
6394.56 1040
6395.31 1084
6396.07 1001
6396.82 1028
6397.58 1019
6398.33 1088
6399.08 947
6399.84 952
6400.59 943
6401.35 979
6402.10 975
6402.86 939
6403.61 946
6404.37 986
6405.12 1050
6405.88 1024
6406.63 1055
6407.39 926
6408.15 945
6408.90 1092
6409.66 1099
6410.41 1023
6411.17 1000
6411.92 968
6412.68 1033
6413.43 1035
6414.19 962
6414.94 999
6415.70 1001
6416.46 914
6417.21 970
6417.97 1033
6418.72 993
6419.48 985
6420.24 994
6420.99 901
6421.75 888
6422.50 1015
6423.26 936
6424.02 947
6424.77 963
6425.53 983
6426.28 948
6427.04 999
6427.80 1073
6428.55 1125
6429.31 1038
6430.07 1038
6430.82 1040
6431.58 975
6432.34 971
6433.09 1106
6433.85 1073
6434.61 1114
6435.36 1026
6436.12 1055
6436.88 1121
6437.64 1097
6438.39 1009
6439.15 1070
6439.91 1025
6440.66 1058
6441.42 1146
6442.18 1060
6442.94 947
6443.69 1048
6444.45 1072
6445.21 1001
6445.97 1078
6446.72 1128
6447.48 1111
6448.24 1102
6449.00 1078
6449.75 1050
6450.51 1082
6451.27 1076
6452.03 1131
6452.79 1157
6453.54 1151
6454.30 1091
6455.06 1099
6455.82 1160
6456.58 1128
6457.33 1112
6458.09 1102
6458.85 1178
6459.61 1270
6460.37 1179
6461.12 1098
6461.88 1086
6462.64 1109
6463.40 1227
6464.16 1167
6464.92 1279
6465.68 1147
6466.44 1144
6467.19 1204
6467.95 1260
6468.71 1268
6469.47 1201
6470.23 1219
6470.99 1187
6471.75 1254
6472.51 1235
6473.27 1247
6474.02 1206
6474.78 1238
6475.54 1357
6476.30 1368
6477.06 1369
6477.82 1312
6478.58 1337
6479.34 1455
6480.10 1320
6480.86 1404
6481.62 1498
6482.38 1287
6483.14 1380
6483.90 1416
6484.66 1465
6485.42 1398
6486.18 1477
6486.94 1535
6487.70 1594
6488.46 1656
6489.22 1615
6489.98 1777
6490.74 1642
6491.50 1631
6492.26 1809
6493.02 1735
6493.78 1721
6494.54 1831
6495.30 1956
6496.06 1954
6496.82 2009
6497.58 1824
6498.34 1904
6499.10 1811
6499.86 1850
6500.62 1837
6501.38 1908
6502.14 1841
6502.91 2057
6503.67 2038
6504.43 1974
6505.19 2079
6505.95 2076
6506.71 2163
6507.47 2199
6508.23 2363
6508.99 2278
6509.76 2404
6510.52 2368
6511.28 2386
6512.04 2430
6512.80 2443
6513.56 2318
6514.32 2271
6515.09 2328
6515.85 2287
6516.61 2444
6517.37 2487
6518.13 2563
6518.89 2598
6519.66 2617
6520.42 2761
6521.18 2818
6521.94 2888
6522.70 3045
6523.47 3311
6524.23 3558
6524.99 3743
6525.75 4192
6526.51 4416
6527.28 4698
6528.04 4692
6528.80 4696
6529.56 4717
6530.33 4578
6531.09 4566
6531.85 4628
6532.61 5039
6533.38 5474
6534.14 6173
6534.90 7027
6535.66 7864
6536.43 8215
6537.19 8323
6537.95 8096
6538.72 7629
6539.48 6622
6540.24 5795
6541.01 4966
6541.77 4275
6542.53 3650
6543.29 3081
6544.06 2782
6544.82 2497
6545.58 2281
6546.35 2088
6547.11 2078
6547.87 2001
6548.64 2101
6549.40 2012
6550.17 1915
6550.93 1807
6551.69 1882
6552.46 1964
6553.22 1948
6553.98 2002
6554.75 1884
6555.51 1824
6556.28 1964
6557.04 1814
6557.80 1859
6558.57 1867
6559.33 1783
6560.10 1979
6560.86 1938
6561.63 2082
6562.39 2214
6563.15 2298
6563.92 2181
6564.68 2157
6565.45 2324
6566.21 2253
6566.98 2263
6567.74 2285
6568.51 2308
6569.27 2350
6570.04 2160
6570.80 2127
6571.57 2428
6572.33 2431
6573.09 2420
6573.86 2685
6574.63 2732
6575.39 2810
6576.16 2808
6576.92 2855
6577.69 2781
6578.45 2851
6579.22 2847
6579.98 2886
6580.75 2864
6581.51 2871
6582.28 2746
6583.04 2767
6583.81 2595
6584.57 2594
6585.34 2436
6586.11 2384
6586.87 2449
6587.64 2421
6588.40 2433
6589.17 2467
6589.94 2632
6590.70 3001
6591.47 3285
6592.23 3680
6593.00 3803
6593.77 3979
6594.53 4313
6595.30 4369
6596.06 4269
6596.83 4102
6597.60 3928
6598.36 3624
6599.13 3350
6599.90 2945
6600.66 2687
6601.43 2513
6602.20 2369
6602.96 2196
6603.73 2175
6604.50 1950
6605.26 2009
6606.03 2025
6606.80 1932
6607.56 1863
6608.33 1889
6609.10 1983
6609.87 1907
6610.63 1771
6611.40 1807
6612.17 1790
6612.93 1816
6613.70 1834
6614.47 1745
6615.24 1798
6616.00 1762
6616.77 1657
6617.54 1649
6618.31 1635
6619.07 1589
6619.84 1674
6620.61 1736
6621.38 1664
6622.15 1643
6622.91 1637
6623.68 1698
6624.45 1713
6625.22 1806
6625.99 1744
6626.75 1693
6627.52 1619
6628.29 1669
6629.06 1743
6629.83 1845
6630.59 1835
6631.36 1943
6632.13 1974
6632.90 2048
6633.67 2309
6634.44 2320
6635.21 2297
6635.97 2202
6636.74 2219
6637.51 2102
6638.28 2056
6639.05 1903
6639.82 1815
6640.59 1684
6641.36 1536
6642.12 1616
6642.89 1540
6643.66 1564
6644.43 1550
6645.20 1448
6645.97 1470
6646.74 1593
6647.51 1654
6648.28 1708
6649.05 1670
6649.82 1563
6650.59 1527
6651.36 1478
6652.13 1552
6652.89 1454
6653.66 1570
6654.43 1555
6655.20 1541
6655.97 1637
6656.74 1638
6657.51 1559
6658.28 1392
6659.05 1334
6659.82 1371
6660.59 1376
6661.36 1440
6662.13 1382
6662.90 1391
6663.67 1358
6664.44 1394
6665.21 1368
6665.98 1400
6666.76 1475
6667.53 1296
6668.30 1397
6669.07 1422
6669.84 1371
6670.61 1505
6671.38 1581
6672.15 1534
6672.92 1554
6673.69 1675
6674.46 1550
6675.23 1469
6676.00 1439
6676.77 1514
6677.55 1534
6678.32 1401
6679.09 1352
6679.86 1488
6680.63 1523
6681.40 1347
6682.17 1454
6682.94 1652
6683.72 1694
6684.49 1675
6685.26 1654
6686.03 1779
6686.80 1740
6687.57 1668
6688.34 1687
6689.12 1609
6689.89 1418
6690.66 1359
6691.43 1396
6692.20 1420
6692.98 1305
6693.75 1208
6694.52 1330
6695.29 1286
6696.06 1240
6696.84 1324
6697.61 1304
6698.38 1253
6699.15 1322
6699.92 1288
6700.70 1192
6701.47 1248
6702.24 1300
6703.01 1235
6703.79 1246
6704.56 1262
6705.33 1210
6706.11 1254
6706.88 1273
6707.65 1264
6708.42 1202
6709.20 1175
6709.97 1210
6710.74 1166
6711.52 1225
6712.29 1121
6713.06 1190
6713.83 1183
6714.61 1206
6715.38 1118
6716.15 1156
6716.93 1192
6717.70 1216
6718.47 1253
6719.25 1265
6720.02 1210
6720.79 1125
6721.57 1152
6722.34 1333
6723.12 1277
6723.89 1230
6724.66 1277
6725.44 1101
6726.21 1132
6726.98 1145
6727.76 1210
6728.53 1144
6729.31 1117
6730.08 1162
6730.85 1180
6731.63 1042
6732.40 1099
6733.18 1201
6733.95 1266
6734.73 1164
6735.50 1152
6736.27 1185
6737.05 1111
6737.82 1229
6738.60 1230
6739.37 1243
6740.15 1121
6740.92 1101
6741.70 1232
6742.47 1139
6743.25 1234
6744.02 1320
6744.80 1227
6745.57 1315
6746.35 1316
6747.12 1337
6747.90 1301
6748.67 1409
6749.45 1488
6750.22 1494
6751.00 1524
6751.77 1617
6752.55 1639
6753.32 1667
6754.10 1478
6754.87 1425
6755.65 1373
6756.43 1334
6757.20 1186
6757.98 1140
6758.75 1107
6759.53 1151
6760.30 1197
6761.08 1180
6761.86 1133
6762.63 1068
6763.41 1020
6764.18 1055
6764.96 1111
6765.74 1225
6766.51 1119
6767.29 1098
6768.06 1080
6768.84 1025
6769.62 1131
6770.39 1032
6771.17 996
6771.95 1080
6772.72 1064
6773.50 1065
6774.28 1030
6775.05 1055
6775.83 1029
6776.61 1019
6777.38 1090
6778.16 1148
6778.94 1224
6779.71 1109
6780.49 1195
6781.27 1241
6782.05 1205
6782.82 1164
6783.60 1103
6784.38 1095
6785.15 1074
6785.93 1002
6786.71 991
6787.49 1026
6788.26 1052
6789.04 985
6789.82 1060
6790.60 1019
6791.37 1029
6792.15 1060
6792.93 989
6793.71 917
6794.48 1005
6795.26 1021
6796.04 1005
6796.82 1001
6797.60 966
6798.37 964
6799.15 992
6799.93 1044
6800.71 1012
6801.49 1055
6802.26 1007
6803.04 1088
6803.82 1065
6804.60 1007
6805.38 1080
6806.16 1106
6806.93 1028
6807.71 925
6808.49 899
6809.27 998
6810.05 987
6810.83 1050
6811.61 1007
6812.39 936
6813.16 951
6813.94 951
6814.72 982
6815.50 947
6816.28 985
6817.06 967
6817.84 989
6818.62 1017
6819.40 1081
6820.18 1098
6820.96 1060
6821.73 1103
6822.51 987
6823.29 1082
6824.07 1077
6824.85 1092
6825.63 1043
6826.41 952
6827.19 1068
6827.97 1048
6828.75 992
6829.53 1008
6830.31 988
6831.09 1037
6831.87 1128
6832.65 1108
6833.43 1094
6834.21 1037
6834.99 1100
6835.77 1092
6836.55 1060
6837.33 1035
6838.11 990
6838.89 1004
6839.67 993
6840.45 957
6841.23 1081
6842.01 1139
6842.79 1064
6843.57 1068
6844.35 1034
6845.14 1115
6845.92 1160
6846.70 1368
6847.48 1547
6848.26 1748
6849.04 1880
6849.82 2082
6850.60 2303
6851.38 2565
6852.16 2476
6852.94 2219
6853.73 2052
6854.51 1891
6855.29 1753
6856.07 1552
6856.85 1419
6857.63 1237
6858.41 1169
6859.20 1112
6859.98 1107
6860.76 1128
6861.54 1081
6862.32 1102
6863.10 1084
6863.89 1127
6864.67 1059
6865.45 1159
6866.23 1225
6867.01 1189
6867.79 1179
6868.58 1105
6869.36 1038
6870.14 1051
6870.92 1102
6871.71 1073
6872.49 1024
6873.27 1015
6874.05 1024
6874.83 1039
6875.62 1104
6876.40 1146
6877.18 1199
6877.96 1202
6878.75 1137
6879.53 1238
6880.31 1272
6881.10 1164
6881.88 1324
6882.66 1363
6883.44 1370
6884.23 1352
6885.01 1460
6885.79 1698
6886.58 1881
6887.36 1977
6888.14 1975
6888.92 2046
6889.71 1943
6890.49 1780
6891.27 1551
6892.06 1462
6892.84 1498
6893.62 1407
6894.41 1346
6895.19 1259
6895.98 1389
6896.76 1404
6897.54 1303
6898.33 1319
6899.11 1414
6899.89 1357
6900.68 1425
6901.46 1372
6902.25 1252
6903.03 1453
6903.81 1377
6904.60 1387
6905.38 1306
6906.17 1334
6906.95 1327
6907.73 1248
6908.52 1258
6909.30 1307
6910.09 1188
6910.87 1295
6911.66 1207
6912.44 1161
6913.23 1160
6914.01 1204
6914.79 1153
6915.58 1188
6916.36 1148
6917.15 1146
6917.93 1229
6918.72 1197
6919.50 1173
6920.29 1167
6921.07 1178
6921.86 1221
6922.64 1213
6923.43 1202
6924.21 1199
6925.00 1185
6925.78 1239
6926.57 1269
6927.36 1274
6928.14 1241
6928.93 1332
6929.71 1300
6930.50 1270
6931.28 1235
6932.07 1318
6932.85 1326
6933.64 1339
6934.43 1428
6935.21 1372
6936.00 1410
6936.78 1425
6937.57 1342
6938.36 1354
6939.14 1391
6939.93 1400
6940.71 1489
6941.50 1531
6942.29 1461
6943.07 1490
6943.86 1521
6944.64 1558
6945.43 1585
6946.22 1573
6947.00 1576
6947.79 1646
6948.58 1526
6949.36 1546
6950.15 1551
6950.94 1667
6951.72 1588
6952.51 1578
6953.30 1544
6954.08 1659
6954.87 1696
6955.66 1831
6956.45 1716
6957.23 1684
6958.02 1741
6958.81 1778
6959.59 1886
6960.38 1748
6961.17 1839
6961.96 1883
6962.74 1797
6963.53 1657
6964.32 1674
6965.11 1753
6965.89 1810
6966.68 1861
6967.47 1909
6968.26 2000
6969.04 1998
6969.83 2156
6970.62 2251
6971.41 2293
6972.20 2128
6972.98 2099
6973.77 2027
6974.56 2113
6975.35 2090
6976.14 2166
6976.92 2357
6977.71 2322
6978.50 2518
6979.29 2553
6980.08 2562
6980.87 3079
6981.65 3556
6982.44 3912
6983.23 4498
6984.02 5121
6984.81 5554
6985.60 6085
6986.39 6197
6987.17 5967
6987.96 5593
6988.75 5151
6989.54 4571
6990.33 4050
6991.12 3604
6991.91 3220
6992.70 2754
6993.49 2749
6994.28 2784
6995.06 2994
6995.85 3313
6996.64 3658
6997.43 4380
6998.22 5018
6999.01 5704
6999.80 6085
7000.59 5958
7001.38 5819
7002.17 5407
7002.96 4651
7003.75 4091
7004.54 3510
7005.33 3014
7006.12 2639
7006.91 2334
7007.70 2016
7008.49 1906
7009.28 1892
7010.07 1815
7010.86 1849
7011.65 1927
7012.44 1872
7013.23 1953
7014.02 1857
7014.81 1790
7015.60 1764
7016.39 1748
7017.18 1741
7017.97 1512
7018.76 1591
7019.55 1557
7020.34 1479
7021.13 1533
7021.92 1595
7022.71 1602
7023.51 1615
7024.30 1737
7025.09 1672
7025.88 1817
7026.67 1668
7027.46 1603
7028.25 1673
7029.04 1669
7029.83 1574
7030.63 1544
7031.42 1499
7032.21 1565
7033.00 1455
7033.79 1480
7034.58 1447
7035.37 1623
7036.16 1636
7036.96 1656
7037.75 1743
7038.54 1811
7039.33 1825
7040.12 1678
7040.92 1702
7041.71 1623
7042.50 1514
7043.29 1552
7044.08 1511
7044.87 1486
7045.67 1566
7046.46 1598
7047.25 1750
7048.04 1643
7048.84 1805
7049.63 1902
7050.42 1813
7051.21 1767
7052.00 1709
7052.80 1617
7053.59 1539
7054.38 1541
7055.18 1447
7055.97 1509
7056.76 1540
7057.55 1567
7058.35 1486
7059.14 1415
7059.93 1404
7060.72 1482
7061.52 1440
7062.31 1431
7063.10 1475
7063.90 1580
7064.69 1535
7065.48 1412
7066.28 1494
7067.07 1522
7067.86 1417
7068.66 1435
7069.45 1513
7070.24 1517
7071.04 1396
7071.83 1480
7072.62 1464
7073.42 1502
7074.21 1411
7075.00 1473
7075.80 1344
7076.59 1304
7077.39 1248
7078.18 1332
7078.97 1296
7079.77 1395
7080.56 1421
7081.36 1402
7082.15 1493
7082.94 1429
7083.74 1540
7084.53 1646
7085.33 1830
7086.12 1911
7086.92 2040
7087.71 2228
7088.50 2179
7089.30 2141
7090.09 2015
7090.89 1818
7091.68 1642
7092.48 1505
7093.27 1458
7094.07 1329
7094.86 1242
7095.66 1126
7096.45 1106
7097.25 1142
7098.04 1114
7098.84 1061
7099.63 1027
7100.43 1061
7101.22 1076
7102.02 1066
7102.81 1063
7103.61 992
7104.40 961
7105.20 1017
7105.99 1006
7106.79 953
7107.59 912
7108.38 906
7109.18 949
7109.97 955
7110.77 917
7111.56 959
7112.36 921
7113.16 888
7113.95 1012
7114.75 1045
7115.54 1044
7116.34 993
7117.14 996
7117.93 1072
7118.73 1019
7119.52 980
7120.32 980
7121.12 1049
7121.91 981
7122.71 988
7123.51 1010
7124.30 976
7125.10 1010
7125.90 1068
7126.69 997
7127.49 976
7128.29 1044
7129.08 1029
7129.88 977
7130.68 953
7131.47 982
7132.27 925
7133.07 957
7133.86 950
7134.66 964
7135.46 952
7136.26 911
7137.05 976
7137.85 976
7138.65 978
7139.44 962
7140.24 1040
7141.04 972
7141.84 952
7142.63 937
7143.43 1032
7144.23 1041
7145.03 1061
7145.83 998
7146.62 984
7147.42 986
7148.22 960
7149.02 925
7149.81 988
7150.61 979
7151.41 934
7152.21 919
7153.01 837
7153.80 882
7154.60 881
7155.40 851
7156.20 951
7157.00 924
7157.80 860
7158.59 947
7159.39 897
7160.19 917
7160.99 866
7161.79 998
7162.59 924
7163.39 902
7164.18 852
7164.98 787
7165.78 910
7166.58 925
7167.38 915
7168.18 878
7168.98 911
7169.78 849
7170.58 898
7171.38 807
7172.17 798
7172.97 827
7173.77 847
7174.57 803
7175.37 831
7176.17 860
7176.97 742
7177.77 820
7178.57 870
7179.37 927
7180.17 1018
7180.97 894
7181.77 886
7182.57 970
7183.37 958
7184.17 1035
7184.97 964
7185.77 910
7186.57 931
7187.37 849
7188.17 839
7188.97 824
7189.77 857
7190.57 792
7191.37 876
7192.17 812
7192.97 790
7193.77 768
7194.57 773
7195.37 795
7196.17 855
7196.97 804
7197.77 808
7198.57 784
7199.37 831
7200.17 853
7200.97 797
7201.77 788
7202.58 874
7203.38 835
7204.18 763
7204.98 810
7205.78 810
7206.58 855
7207.38 739
7208.18 752
7208.98 807
7209.79 784
7210.59 813
7211.39 854
7212.19 841
7212.99 834
7213.79 796
7214.59 852
7215.40 902
7216.20 821
7217.00 785
7217.80 805
7218.60 793
7219.40 796
7220.21 886
7221.01 861
7221.81 834
7222.61 817
7223.41 791
7224.22 822
7225.02 851
7225.82 823
7226.62 870
7227.43 884
7228.23 806
7229.03 823
7229.83 834
7230.63 922
7231.44 1013
7232.24 1045
7233.04 967
7233.84 922
7234.65 920
7235.45 941
7236.25 930
7237.06 1018
7237.86 1062
7238.66 1104
7239.46 1212
7240.27 1190
7241.07 1153
7241.87 1150
7242.68 1139
7243.48 1007
7244.28 1055
7245.09 1007
7245.89 1020
7246.69 1005
7247.50 1054
7248.30 1051
7249.10 1030
7249.91 1090
7250.71 990
7251.51 1017
7252.32 1086
7253.12 1063
7253.92 1065
7254.73 1072
7255.53 1105
7256.34 1093
7257.14 1114
7257.94 1104
7258.75 1145
7259.55 1142
7260.36 1116
7261.16 1115
7261.96 1100
7262.77 1101
7263.57 1195
7264.38 1186
7265.18 1150
7265.99 1296
7266.79 1281
7267.59 1345
7268.40 1393
7269.20 1424
7270.01 1376
7270.81 1355
7271.62 1390
7272.42 1350
7273.23 1386
7274.03 1425
7274.84 1454
7275.64 1435
7276.45 1487
7277.25 1516
7278.06 1558
7278.86 1652
7279.67 1838
7280.47 2057
7281.28 2398
7282.08 3106
7282.89 3364
7283.69 3717
7284.50 4000
7285.30 4054
7286.11 3864
7286.92 3652
7287.72 3216
7288.53 2793
7289.33 2495
7290.14 2155
7290.94 1919
7291.75 1732
7292.56 1598
7293.36 1547
7294.17 1493
7294.97 1477
7295.78 1477
7296.59 1433
7297.39 1471
7298.20 1514
7299.00 1612
7299.81 1569
7300.62 1498
7301.42 1577
7302.23 1413
7303.04 1507
7303.84 1550
7304.65 1560
7305.46 1599
7306.26 1634
7307.07 1761
7307.88 1973
7308.68 1992
7309.49 2111
7310.30 2275
7311.10 2230
7311.91 2274
7312.72 2206
7313.52 2081
7314.33 2115
7315.14 2035
7315.95 2146
7316.75 2271
7317.56 2559
7318.37 2871
7319.18 3094
7319.98 3287
7320.79 3545
7321.60 3630
7322.40 3527
7323.21 3258
7324.02 2968
7324.83 2620
7325.64 2364
7326.44 2149
7327.25 1838
7328.06 1575
7328.87 1551
7329.67 1524
7330.48 1385
7331.29 1389
7332.10 1507
7332.91 1506
7333.71 1414
7334.52 1416
7335.33 1402
7336.14 1446
7336.95 1429
7337.76 1554
7338.56 1439
7339.37 1453
7340.18 1476
7340.99 1645
7341.80 1546
7342.61 1471
7343.42 1474
7344.22 1456
7345.03 1638
7345.84 1598
7346.65 1642
7347.46 1644
7348.27 1527
7349.08 1557
7349.89 1512
7350.70 1502
7351.51 1401
7352.31 1492
7353.12 1471
7353.93 1474
7354.74 1474
7355.55 1484
7356.36 1428
7357.17 1431
7357.98 1439
7358.79 1497
7359.60 1592
7360.41 1609
7361.22 1670
7362.03 1581
7362.84 1558
7363.65 1512
7364.46 1589
7365.27 1598
7366.08 1495
7366.89 1442
7367.70 1499
7368.51 1556
7369.32 1512
7370.13 1490
7370.94 1561
7371.75 1648
7372.56 1639
7373.37 1678
7374.18 1580
7374.99 1617
7375.80 1713
7376.61 1936
7377.42 1947
7378.23 2135
7379.04 2483
7379.85 2598
7380.66 2638
7381.48 2647
7382.29 2755
7383.10 2609
7383.91 2464
7384.72 2223
7385.53 2064
7386.34 1838
7387.15 1657
7387.96 1675
7388.77 1529
7389.59 1603
7390.40 1496
7391.21 1414
7392.02 1375
7392.83 1443
7393.64 1401
7394.45 1491
7395.27 1559
7396.08 1604
7396.89 1771
7397.70 1799
7398.51 2026
7399.32 2310
7400.14 2250
7400.95 2318
7401.76 2398
7402.57 2242
7403.38 2162
7404.20 1963
7405.01 1975
7405.82 1856
7406.63 1793
7407.44 1781
7408.26 1728
7409.07 1574
7409.88 1464
7410.69 1391
7411.51 1428
7412.32 1272
7413.13 1214
7413.94 1132
7414.76 1151
7415.57 1185
7416.38 1159
7417.19 1068
7418.01 1071
7418.82 1154
7419.63 1169
7420.45 1165
7421.26 1085
7422.07 1160
7422.88 1039
7423.70 1051
7424.51 1075
7425.32 1066
7426.14 1041
7426.95 1106
7427.76 1066
7428.58 983
7429.39 986
7430.20 1009
7431.02 988
7431.83 997
7432.64 1033
7433.46 1069
7434.27 988
7435.09 1052
7435.90 939
7436.71 1019
7437.53 1053
7438.34 1047
7439.16 1135
7439.97 1111
7440.78 1145
7441.60 1187
7442.41 1096
7443.23 1136
7444.04 1055
7444.85 1106
7445.67 1078
7446.48 1018
7447.30 982
7448.11 917
7448.93 901
7449.74 896
7450.56 893
7451.37 866
7452.18 876
7453.00 985
7453.81 959
7454.63 898
7455.44 1012
7456.26 906
7457.07 968
7457.89 1040
7458.70 1034
7459.52 947
7460.33 881
7461.15 1032
7461.96 991
7462.78 958
7463.59 948
7464.41 871
7465.23 908
7466.04 924
7466.86 950
7467.67 938
7468.49 907
7469.30 948
7470.12 862
7470.93 968
7471.75 916
7472.57 903
7473.38 835
7474.20 912
7475.01 856
7475.83 900
7476.65 918
7477.46 890
7478.28 825
7479.09 833
7479.91 888
7480.73 894
7481.54 816
7482.36 819
7483.18 812
7483.99 781
7484.81 857
7485.62 820
7486.44 745
7487.26 790
7488.07 757
7488.89 820
7489.71 791
7490.52 743
7491.34 727
7492.16 757
7492.98 751
7493.79 796
7494.61 775
7495.43 750
7496.24 806
7497.06 750
7497.88 754
7498.70 807
7499.51 787
7500.33 774
7501.15 770
7501.96 716
7502.78 725
7503.60 730
7504.42 716
7505.23 736
7506.05 786
7506.87 737
7507.69 639
7508.51 710
7509.32 674
7510.14 682
7510.96 770
7511.78 753
7512.59 733
7513.41 731
7514.23 719
7515.05 683
7515.87 637
7516.69 701
7517.50 795
7518.32 648
7519.14 605
7519.96 711
7520.78 718
7521.60 751
7522.41 625
7523.23 647
7524.05 732
7524.87 701
7525.69 685
7526.51 734
7527.33 737
7528.14 689
7528.96 674
7529.78 673
7530.60 685
7531.42 635
7532.24 653
7533.06 682
7533.88 713
7534.70 675
7535.52 700
7536.34 674
7537.16 704
7537.97 670
7538.79 704
7539.61 645
7540.43 632
7541.25 755
7542.07 761
7542.89 727
7543.71 749
7544.53 707
7545.35 669
7546.17 701
7546.99 690
7547.81 724
7548.63 667
7549.45 681
7550.27 661
7551.09 756
7551.91 727
7552.73 681
7553.55 734
7554.37 711
7555.19 625
7556.01 645
7556.83 626
7557.65 664
7558.47 664
7559.29 673
7560.11 750
7560.93 741
7561.76 605
7562.58 656
7563.40 695
7564.22 747
7565.04 700
7565.86 632
7566.68 645
7567.50 659
7568.32 687
7569.14 682
7569.96 745
7570.79 693
7571.61 701
7572.43 699
7573.25 655
7574.07 627
7574.89 640
7575.71 665
7576.54 640
7577.36 672
7578.18 771
7579.00 711
7579.82 741
7580.64 650
7581.46 667
7582.29 648
7583.11 732
7583.93 755
7584.75 769
7585.57 796
7586.40 753
7587.22 779
7588.04 761
7588.86 771
7589.68 766
7590.51 775
7591.33 777
7592.15 759
7592.97 737
7593.80 695
7594.62 725
7595.44 749
7596.26 720
7597.09 724
7597.91 725
7598.73 722
7599.55 755
7600.38 769
7601.20 764
7602.02 782
7602.85 800
7603.67 853
7604.49 847
7605.31 910
7606.14 859
7606.96 811
7607.78 835
7608.61 817
7609.43 777
7610.25 759
7611.08 790
7611.90 726
7612.72 822
7613.55 765
7614.37 745
7615.19 825
7616.02 800
7616.84 865
7617.67 829
7618.49 802
7619.31 828
7620.14 773
7620.96 746
7621.78 763
7622.61 736
7623.43 822
7624.26 777
7625.08 766
7625.91 826
7626.73 785
7627.55 854
7628.38 948
7629.20 1040
7630.03 1083
7630.85 1099
7631.68 1051
7632.50 1035
7633.32 1009
7634.15 1042
7634.97 973
7635.80 909
7636.62 838
7637.45 744
7638.27 670
7639.10 691
7639.92 748
7640.75 666
7641.57 708
7642.40 757
7643.22 711
7644.05 661
7644.87 670
7645.70 643
7646.52 688
7647.35 658
7648.17 628
7649.00 633
7649.82 685
7650.65 586
7651.48 638
7652.30 615
7653.13 640
7653.95 656
7654.78 663
7655.60 652
7656.43 626
7657.26 658
7658.08 673
7658.91 692
7659.73 643
7660.56 537
7661.39 594
7662.21 624
7663.04 624
7663.86 613
7664.69 627
7665.52 671
7666.34 710
7667.17 672
7668.00 540
7668.82 610
7669.65 634
7670.48 677
7671.30 623
7672.13 700
7672.96 665
7673.78 644
7674.61 630
7675.44 679
7676.26 624
7677.09 653
7677.92 622
7678.74 580
7679.57 576
7680.40 615
7681.22 636
7682.05 616
7682.88 668
7683.71 648
7684.53 635
7685.36 605
7686.19 621
7687.02 595
7687.84 672
7688.67 695
7689.50 655
7690.33 680
7691.15 689
7691.98 682
7692.81 687
7693.64 722
7694.47 657
7695.29 699
7696.12 684
7696.95 647
7697.78 656
7698.61 588
7699.43 651
7700.26 688
7701.09 682
7701.92 632
7702.75 644
7703.57 666
7704.40 642
7705.23 558
7706.06 600
7706.89 689
7707.72 650
7708.55 662
7709.37 705
7710.20 684
7711.03 705
7711.86 645
7712.69 609
7713.52 615
7714.35 608
7715.18 667
7716.01 631
7716.83 604
7717.66 587
7718.49 637
7719.32 634
7720.15 587
7720.98 608
7721.81 650
7722.64 666
7723.47 582
7724.30 604
7725.13 706
7725.96 691
7726.79 659
7727.62 575
7728.45 609
7729.28 608
7730.11 650
7730.94 682
7731.77 631
7732.60 688
7733.42 709
7734.25 686
7735.09 642
7735.92 663
7736.75 615
7737.58 652
7738.41 715
7739.24 685
7740.07 593
7740.90 688
7741.73 711
7742.56 722
7743.39 775
7744.22 887
7745.05 1031
7745.88 1113
7746.71 1173
7747.54 1320
7748.37 1318
7749.20 1234
7750.03 1127
7750.86 1090
7751.70 1018
7752.53 970
7753.36 856
7754.19 769
7755.02 781
7755.85 706
7756.68 719
7757.51 727
7758.34 760
7759.18 753
7760.01 702
7760.84 711
7761.67 676
7762.50 698
7763.33 640
7764.16 688
7765.00 636
7765.83 588
7766.66 593
7767.49 628
7768.32 656
7769.16 622
7769.99 620
7770.82 541
7771.65 597
7772.48 617
7773.32 637
7774.15 558
7774.98 598
7775.81 584
7776.64 592
7777.48 603
7778.31 659
7779.14 618
7779.97 590
7780.81 631
7781.64 571
7782.47 656
7783.30 725
7784.14 682
7784.97 765
7785.80 705
7786.64 647
7787.47 681
7788.30 661
7789.13 652
7789.97 678
7790.80 682
7791.63 616
7792.47 575
7793.30 576
7794.13 657
7794.97 662
7795.80 655
7796.63 651
7797.47 654
7798.30 705
7799.13 655
7799.97 681
7800.80 690
7801.63 660
7802.47 710
7803.30 703
7804.13 675
7804.97 647
7805.80 584
7806.64 723
7807.47 662
7808.30 729
7809.14 659
7809.97 667
7810.81 688
7811.64 745
7812.47 766
7813.31 795
7814.14 792
7814.98 748
7815.81 802
7816.65 790
7817.48 785
7818.32 802
7819.15 783
7819.98 723
7820.82 759
7821.65 727
7822.49 681
7823.32 650
7824.16 657
7824.99 746
7825.83 740
7826.66 748
7827.50 698
7828.33 749
7829.17 705
7830.00 722
7830.84 719
7831.67 739
7832.51 668
7833.34 674
7834.18 711
7835.02 739
7835.85 768
7836.69 723
7837.52 684
7838.36 687
7839.19 770
7840.03 757
7840.86 704
7841.70 679
7842.54 737
7843.37 663
7844.21 715
7845.04 668
7845.88 672
7846.72 665
7847.55 698
7848.39 673
7849.22 629
7850.06 658
7850.90 697
7851.73 633
7852.57 610
7853.41 695
7854.24 696
7855.08 730
7855.92 696
7856.75 697
7857.59 679
7858.43 720
7859.26 672
7860.10 675
7860.94 736
7861.77 696
7862.61 640
7863.45 648
7864.28 636
7865.12 631
7865.96 616
7866.79 574
7867.63 640
7868.47 689
7869.31 672
7870.14 639
7870.98 699
7871.82 611
7872.66 615
7873.49 603
7874.33 630
7875.17 683
7876.01 727
7876.84 659
7877.68 634
7878.52 630
7879.36 673
7880.19 679
7881.03 630
7881.87 655
7882.71 666
7883.55 662
7884.38 631
7885.22 618
7886.06 691
7886.90 656
7887.74 678
7888.57 693
7889.41 664
7890.25 648
7891.09 711
7891.93 688
7892.77 741
7893.61 669
7894.44 602
7895.28 683
7896.12 685
7896.96 672
7897.80 660
7898.64 637
7899.48 732
7900.32 700
7901.15 763
7901.99 692
7902.83 679
7903.67 703
7904.51 729
7905.35 667
7906.19 666
7907.03 624
7907.87 585
7908.71 581
7909.55 611
7910.39 639
7911.22 640
7912.06 732
7912.90 681
7913.74 824
7914.58 928
7915.42 985
7916.26 985
7917.10 1019
7917.94 1018
7918.78 1103
7919.62 1092
7920.46 1018
7921.30 939
7922.14 861
7922.98 770
7923.82 735
7924.66 703
7925.50 712
7926.34 628
7927.18 584
7928.02 622
7928.86 604
7929.70 625
7930.55 598
7931.39 587
7932.23 583
7933.07 628
7933.91 577
7934.75 608
7935.59 594
7936.43 652
7937.27 622
7938.11 545
7938.95 522
7939.79 620
7940.63 571
7941.48 592
7942.32 605
7943.16 647
7944.00 679
7944.84 636
7945.68 609
7946.52 644
7947.36 657
7948.21 662
7949.05 607
7949.89 644
7950.73 616
7951.57 612
7952.41 628
7953.26 626
7954.10 680
7954.94 655
7955.78 606
7956.62 659
7957.47 670
7958.31 640
7959.15 603
7959.99 633
7960.83 608
7961.68 586
7962.52 583
7963.36 659
7964.20 629
7965.04 630
7965.89 653
7966.73 624
7967.57 693
7968.41 705
7969.26 689
7970.10 622
7970.94 630
7971.78 575
7972.63 578
7973.47 544
7974.31 591
7975.16 630
7976.00 540
7976.84 548
7977.68 573
7978.53 611
7979.37 619
7980.21 548
7981.06 520
7981.90 542
7982.74 580
7983.59 523
7984.43 560
7985.27 552
7986.12 612
7986.96 567
7987.80 613
7988.65 631
7989.49 562
7990.34 538
7991.18 506
7992.02 520
7992.87 559
7993.71 544
7994.55 559
7995.40 554
7996.24 506
7997.09 537
7997.93 593
7998.77 553
7999.62 616
8000.46 592
8001.31 581
8002.15 670
8003.00 583
8003.84 586
8004.68 601
8005.53 514
8006.37 536
8007.22 547
8008.06 547
8008.91 527
8009.75 495
8010.60 507
8011.44 498
8012.29 480
8013.13 442
8013.98 513
8014.82 491
8015.67 474
8016.51 548
8017.36 560
8018.20 484
8019.05 555
8019.89 532
8020.74 498
8021.58 492
8022.43 488
8023.27 475
8024.12 532
8024.96 502
8025.81 471
8026.66 522
8027.50 500
8028.35 454
8029.19 522
8030.04 453
8030.88 481
8031.73 534
8032.58 546
8033.42 503
8034.27 501
8035.11 549
8035.96 474
8036.81 513
8037.65 553
8038.50 547
8039.35 524
8040.19 521
8041.04 462
8041.88 473
8042.73 478
8043.58 480
8044.42 496
8045.27 481
8046.12 503
8046.96 498
8047.81 470
8048.66 467
8049.50 456
8050.35 491
8051.20 488
8052.04 464
8052.89 505
8053.74 447
8054.59 444
8055.43 523
8056.28 528
8057.13 425
8057.97 486
8058.82 454
8059.67 496
8060.52 460
8061.36 446
8062.21 440
8063.06 446
8063.91 477
8064.75 466
8065.60 484
8066.45 495
8067.30 497
8068.15 432
8068.99 460
8069.84 446
8070.69 508
8071.54 510
8072.38 448
8073.23 455
8074.08 499
8074.93 452
8075.78 466
8076.63 484
8077.47 485
8078.32 564
8079.17 482
8080.02 482
8080.87 475
8081.72 463
8082.56 428
8083.41 470
8084.26 488
8085.11 514
8085.96 545
8086.81 497
8087.66 443
8088.51 444
8089.35 477
8090.20 461
8091.05 435
8091.90 472
8092.75 515
8093.60 460
8094.45 464
8095.30 504
8096.15 545
8097.00 508
8097.85 506
8098.70 540
8099.55 509
8100.39 445
8101.24 519
8102.09 556
8102.94 484
8103.79 504
8104.64 557
8105.49 518
8106.34 508
8107.19 468
8108.04 433
8108.89 460
8109.74 477
8110.59 432
8111.44 487
8112.29 491
8113.14 485
8113.99 463
8114.84 444
8115.69 482
8116.54 487
8117.39 469
8118.24 534
8119.09 489
8119.95 534
8120.80 558
8121.65 555
8122.50 565
8123.35 618
8124.20 534
8125.05 528
8125.90 532
8126.75 525
8127.60 448
8128.45 477
8129.30 487
8130.15 454
8131.01 536
8131.86 497
8132.71 479
8133.56 471
8134.41 462
8135.26 491
8136.11 451
8136.96 472
8137.82 512
8138.67 501
8139.52 547
8140.37 497
8141.22 571
8142.07 523
8142.93 512
8143.78 551
8144.63 498
8145.48 560
8146.33 574
8147.19 597
8148.04 566
8148.89 562
8149.74 540
8150.59 584
8151.45 613
8152.30 671
8153.15 643
8154.00 638
8154.85 713
8155.71 655
8156.56 654
8157.41 526
8158.26 573
8159.12 560
8159.97 492
8160.82 520
8161.68 520
8162.53 501
8163.38 516
8164.23 504
8165.09 479
8165.94 468
8166.79 586
8167.65 565
8168.50 551
8169.35 520
8170.20 487
8171.06 501
8171.91 505
8172.76 518
8173.62 493
8174.47 494
8175.32 523
8176.18 461
8177.03 445
8177.89 471
8178.74 450
8179.59 437
8180.45 453
8181.30 471
8182.15 520
8183.01 465
8183.86 397
8184.72 421
8185.57 472
8186.42 436
8187.28 432
8188.13 430
8188.99 455
8189.84 456
8190.69 470
8191.55 436
8192.40 413
8193.26 443
8194.11 456
8194.97 455
8195.82 421
8196.68 454
8197.53 460
8198.38 451
8199.24 464
8200.09 449
8200.95 411
8201.80 437
8202.66 401
8203.51 470
8204.37 483
8205.22 504
8206.08 462
8206.93 445
8207.79 471
8208.64 470
8209.50 518
8210.35 507
8211.21 410
8212.06 452
8212.92 529
8213.78 503
8214.63 513
8215.49 412
8216.34 450
8217.20 449
8218.05 430
8218.91 478
8219.76 549
8220.62 545
8221.48 615
8222.33 534
8223.19 577
8224.04 637
8224.90 588
8225.76 651
8226.61 574
8227.47 495
8228.32 499
8229.18 542
8230.04 533
8230.89 484
8231.75 454
8232.61 481
8233.46 520
8234.32 525
8235.18 463
8236.03 475
8236.89 456
8237.75 445
8238.60 450
8239.46 483
8240.32 487
8241.17 483
8242.03 514
8242.89 539
8243.74 472
8244.60 478
8245.46 480
8246.31 515
8247.17 481
8248.03 518
8248.89 461
8249.74 441
8250.60 494
8251.46 474
8252.32 466
8253.17 473
8254.03 450
8254.89 489
8255.75 490
8256.60 458
8257.46 464
8258.32 451
8259.18 498
8260.04 526
8260.89 563
8261.75 471
8262.61 437
8263.47 466
8264.33 488
8265.18 481
8266.04 465
8266.90 425
8267.76 448
8268.62 495
8269.47 456
8270.33 406
8271.19 449
8272.05 504
8272.91 440
8273.77 451
8274.63 475
8275.48 493
8276.34 463
8277.20 456
8278.06 430
8278.92 506
8279.78 518
8280.64 465
8281.50 469
8282.36 496
8283.21 486
8284.07 434
8284.93 422
8285.79 506
8286.65 453
8287.51 526
8288.37 531
8289.23 448
8290.09 513
8290.95 448
8291.81 517
8292.67 519
8293.53 516
8294.39 570
8295.25 543
8296.11 504
8296.97 461
8297.82 450
8298.68 434
8299.54 479
8300.40 489
8301.26 419
8302.12 529
8302.98 524
8303.84 488
8304.71 509
8305.57 496
8306.43 483
8307.29 488
8308.15 517
8309.01 457
8309.87 472
8310.73 502
8311.59 532
8312.45 490
8313.31 494
8314.17 493
8315.03 483
8315.89 507
8316.75 518
8317.61 521
8318.47 518
8319.33 525
8320.20 501
8321.06 484
8321.92 507
8322.78 550
8323.64 528
8324.50 505
8325.36 521
8326.22 488
8327.09 465
8327.95 505
8328.81 534
8329.67 476
8330.53 518
8331.39 449
8332.25 485
8333.12 517
8333.98 494
8334.84 464
8335.70 464
8336.56 461
8337.42 488
8338.29 449
8339.15 528
8340.01 520
8340.87 505
8341.73 480
8342.60 541
8343.46 537
8344.32 535
8345.18 518
8346.05 487
8346.91 499
8347.77 533
8348.63 532
8349.50 518
8350.36 518
8351.22 485
8352.08 500
8352.95 540
8353.81 494
8354.67 468
8355.53 525
8356.40 523
8357.26 555
8358.12 570
8358.99 529
8359.85 548
8360.71 549
8361.58 582
8362.44 546
8363.30 507
8364.17 544
8365.03 499
8365.89 507
8366.76 508
8367.62 500
8368.48 532
8369.35 452
8370.21 489
8371.07 582
8371.94 518
8372.80 567
8373.66 580
8374.53 572
8375.39 555
8376.26 563
8377.12 653
8377.98 623
8378.85 564
8379.71 557
8380.58 590
8381.44 597
8382.30 560
8383.17 560
8384.03 639
8384.90 550
8385.76 562
8386.63 574
8387.49 570
8388.35 628
8389.22 641
8390.08 635
8390.95 669
8391.81 604
8392.68 617
8393.54 599
8394.41 645
8395.27 603
8396.14 648
8397.00 646
8397.87 588
8398.73 686
8399.60 673
8400.46 667
8401.33 708
8402.19 677
8403.06 702
8403.92 696
8404.79 683
8405.65 732
8406.52 679
8407.39 668
8408.25 609
8409.12 702
8409.98 732
8410.85 714
8411.71 770
8412.58 782
8413.44 774
8414.31 774
8415.18 802
8416.04 778
8416.91 859
8417.77 798
8418.64 762
8419.51 836
8420.37 781
8421.24 745
8422.11 807
8422.97 795
8423.84 874
8424.70 882
8425.57 957
8426.44 881
8427.30 888
8428.17 891
8429.04 950
8429.90 982
8430.77 934
8431.64 993
8432.50 990
8433.37 1021
8434.24 954
8435.10 1026
8435.97 1102
8436.84 1076
8437.71 1171
8438.57 1119
8439.44 1114
8440.31 1245
8441.17 1281
8442.04 1304
8442.91 1361
8443.78 1283
8444.64 1343
8445.51 1264
8446.38 1349
8447.25 1294
8448.11 1228
8448.98 1353
8449.85 1396
8450.72 1446
8451.58 1518
8452.45 1701
8453.32 1852
8454.19 2112
8455.06 2434
8455.92 2686
8456.79 2724
8457.66 2798
8458.53 2631
8459.40 2568
8460.27 2376
8461.13 2203
8462.00 2036
8462.87 1803
8463.74 1771
8464.61 1783
8465.48 1891
8466.34 2217
8467.21 2673
8468.08 3211
8468.95 3788
8469.82 4368
8470.69 4584
8471.56 4386
8472.42 3906
8473.29 3549
8474.16 2920
8475.03 2491
8475.90 2035
8476.77 1660
8477.64 1473
8478.51 1294
8479.38 1217
8480.25 1133
8481.12 1062
8481.99 1011
8482.85 1007
8483.72 1058
8484.59 1087
8485.46 979
8486.33 1011
8487.20 1029
8488.07 923
8488.94 928
8489.81 912
8490.68 924
8491.55 967
8492.42 948
8493.29 978
8494.16 1017
8495.03 1018
8495.90 1054
8496.77 978
8497.64 1089
8498.51 1046
8499.38 986
8500.25 940
8501.12 888
8501.99 847
8502.86 1019
8503.73 970
8504.60 1006
8505.47 1046
8506.34 1151
8507.22 1297
8508.09 1368
8508.96 1388
8509.83 1284
8510.70 1153
8511.57 1135
8512.44 1140
8513.31 1013
8514.18 952
8515.05 935
8515.92 957
8516.80 975
8517.67 992
8518.54 947
8519.41 957
8520.28 865
8521.15 855
8522.02 884
8522.89 890
8523.77 921
8524.64 949
8525.51 958
8526.38 940
8527.25 1011
8528.12 975
8529.00 1043
8529.87 1062
8530.74 1033
8531.61 1038
8532.48 1080
8533.36 1063
8534.23 1054
8535.10 1009
8535.97 1060
8536.84 1072
8537.72 1020
8538.59 1008
8539.46 1009
8540.33 957
8541.21 963
8542.08 957
8542.95 1034
8543.82 1016
8544.70 1023
8545.57 1025
8546.44 1028
8547.31 999
8548.19 955
8549.06 942
8549.93 945
8550.80 898
8551.68 967
8552.55 1001
8553.42 983
8554.30 960
8555.17 1074
8556.04 1022
8556.92 878
8557.79 876
8558.66 852
8559.54 839
8560.41 805
8561.28 820
8562.16 793
8563.03 702
8563.90 703
8564.78 783
8565.65 782
8566.52 744
8567.40 751
8568.27 750
8569.15 706
8570.02 705
8570.89 738
8571.77 718
8572.64 749
8573.51 745
8574.39 678
8575.26 717
8576.14 732
8577.01 735
8577.89 703
8578.76 737
8579.63 686
8580.51 719
8581.38 687
8582.26 740
8583.13 712
8584.01 751
8584.88 718
8585.76 722
8586.63 702
8587.51 717
8588.38 674
8589.26 628
8590.13 620
8591.00 673
8591.88 691
8592.75 618
8593.63 582
8594.51 640
8595.38 704
8596.26 719
8597.13 744
8598.01 700
8598.88 695
8599.76 617
8600.63 639
8601.51 728
8602.38 701
8603.26 642
8604.13 718
8605.01 726
8605.89 696
8606.76 656
8607.64 692
8608.51 769
8609.39 737
8610.26 725
8611.14 795
8612.02 803
8612.89 724
8613.77 718
8614.65 760
8615.52 764
8616.40 724
8617.27 723
8618.15 705
8619.03 706
8619.90 710
8620.78 687
8621.66 675
8622.53 672
8623.41 788
8624.29 795
8625.16 740
8626.04 780
8626.92 811
8627.79 770
8628.67 804
8629.55 785
8630.42 775
8631.30 784
8632.18 788
8633.05 778
8633.93 752
8634.81 737
8635.69 793
8636.56 761
8637.44 813
8638.32 794
8639.20 806
8640.07 814
8640.95 855
8641.83 811
8642.71 826
8643.58 823
8644.46 886
8645.34 939
8646.22 827
8647.09 784
8647.97 794
8648.85 878
8649.73 877
8650.61 826
8651.48 870
8652.36 794
8653.24 790
8654.12 833
8655.00 871
8655.87 879
8656.75 909
8657.63 870
8658.51 930
8659.39 923
8660.27 943
8661.14 903
8662.02 834
8662.90 879
8663.78 930
8664.66 888
8665.54 860
8666.42 875
8667.30 915
8668.17 948
8669.05 1037
8669.93 1096
8670.81 1156
8671.69 1313
8672.57 1491
8673.45 1559
8674.33 1650
8675.21 1604
8676.09 1477
8676.97 1501
8677.84 1399
8678.72 1266
8679.60 1172
8680.48 1082
8681.36 1126
8682.24 1038
8683.12 1019
8684.00 1036
8684.88 1074
8685.76 1072
8686.64 1129
8687.52 1281
8688.40 1370
8689.28 1491
8690.16 1688
8691.04 1982
8691.92 2179
8692.80 2446
8693.68 2328
8694.56 2144
8695.44 1976
8696.32 1804
8697.20 1506
8698.08 1339
8698.96 1186
8699.84 1057
8700.72 942
8701.60 824
8702.48 815
8703.37 786
8704.25 812
8705.13 747
8706.01 727
8706.89 751
8707.77 782
8708.65 771
8709.53 684
8710.41 793
8711.29 732
8712.17 684
8713.06 793
8713.94 741
8714.82 718
8715.70 758
8716.58 728
8717.46 764
8718.34 704
8719.22 723
8720.11 755
8720.99 774
8721.87 725
8722.75 690
8723.63 722
8724.51 771
8725.40 755
8726.28 744
8727.16 820
8728.04 808
8728.92 862
8729.81 883
8730.69 902
8731.57 881
8732.45 898
8733.33 931
8734.22 841
8735.10 780
8735.98 801
8736.86 727
8737.75 737
8738.63 727
8739.51 736
8740.39 702
8741.28 712
8742.16 787
8743.04 718
8743.92 665
8744.81 723
8745.69 749
8746.57 733
8747.46 720
8748.34 736
8749.22 746
8750.10 731
8750.99 679
8751.87 682
8752.75 752
8753.64 781
8754.52 807
8755.40 835
8756.29 805
8757.17 865
8758.05 875
8758.94 946
8759.82 919
8760.70 924
8761.59 878
8762.47 798
8763.35 786
8764.24 757
8765.12 741
8766.01 765
8766.89 826
8767.77 796
8768.66 832
8769.54 769
8770.43 802
8771.31 707
8772.19 745
8773.08 765
8773.96 723
8774.85 745
8775.73 716
8776.62 696
8777.50 742
8778.38 787
8779.27 825
8780.15 863
8781.04 912
8781.92 948
8782.81 911
8783.69 876
8784.58 913
8785.46 827
8786.35 810
8787.23 772
8788.12 812
8789.00 760
8789.89 799
8790.77 853
8791.66 822
8792.54 748
8793.43 799
8794.31 860
8795.20 843
8796.08 755
8796.97 692
8797.85 673
8798.74 685
8799.62 663
8800.51 654
8801.40 684
8802.28 676
8803.17 653
8804.05 659
8804.94 635
8805.82 672
8806.71 602
8807.60 624
8808.48 682
8809.37 567
8810.25 558
8811.14 552
8812.03 614
8812.91 573
8813.80 514
8814.69 590
8815.57 646
8816.46 586
8817.34 623
8818.23 600
8819.12 665
8820.00 660
8820.89 577
8821.78 632
8822.66 599
8823.55 601
8824.44 640
8825.32 583
8826.21 591
8827.10 538
8827.99 558
8828.87 538
8829.76 552
8830.65 580
8831.53 558
8832.42 586
8833.31 583
8834.20 552
8835.08 558
8835.97 521
8836.86 543
8837.74 528
8838.63 505
8839.52 527
8840.41 546
8841.30 556
8842.18 559
8843.07 539
8843.96 552
8844.85 556
8845.73 549
8846.62 505
8847.51 525
8848.40 503
8849.29 529
8850.17 543
8851.06 591
8851.95 537
8852.84 536
8853.73 568
8854.61 532
8855.50 510
8856.39 552
8857.28 548
8858.17 537
8859.06 562
8859.95 523
8860.83 502
8861.72 542
8862.61 497
8863.50 507
8864.39 479
8865.28 501
8866.17 540
8867.06 504
8867.94 470
8868.83 489
8869.72 548
8870.61 451
8871.50 472
8872.39 512
8873.28 545
8874.17 476
8875.06 482
8875.95 486
8876.84 501
8877.73 487
8878.62 505
8879.51 453
8880.40 388
8881.28 452
8882.17 466
8883.06 448
8883.95 483
8884.84 459
8885.73 471
8886.62 429
8887.51 438
8888.40 448
8889.29 449
8890.18 435
8891.07 541
8891.96 517
8892.85 477
8893.74 476
8894.63 482
8895.53 451
8896.42 411
8897.31 439
8898.20 432
8899.09 421
8899.98 415
8900.87 430
8901.76 426
8902.65 476
8903.54 466
8904.43 437
8905.32 448
8906.21 466
8907.10 498
8907.99 492
8908.89 457
8909.78 469
8910.67 446
8911.56 467
8912.45 443
8913.34 396
8914.23 480
8915.12 454
8916.02 454
8916.91 464
8917.80 499
8918.69 438
8919.58 419
8920.47 495
8921.36 422
8922.26 418
8923.15 403
8924.04 410
8924.93 383
8925.82 365
8926.72 398
8927.61 459
8928.50 494
8929.39 470
8930.28 438
8931.18 402
8932.07 414
8932.96 443
8933.85 384
8934.75 395
8935.64 458
8936.53 442
8937.42 446
8938.31 383
8939.21 357
8940.10 383
8940.99 408
8941.89 372
8942.78 414
8943.67 371
8944.56 415
8945.46 418
8946.35 406
8947.24 370
8948.14 383
8949.03 378
8949.92 389
8950.81 384
8951.71 402
8952.60 391
8953.49 408
8954.39 408
8955.28 413
8956.17 417
8957.07 390
8957.96 394
8958.85 387
8959.75 376
8960.64 378
8961.54 385
8962.43 437
8963.32 445
8964.22 383
8965.11 390
8966.00 386
8966.90 455
8967.79 378
8968.69 349
8969.58 397
8970.47 419
8971.37 396
8972.26 399
8973.16 374
8974.05 419
8974.95 389
8975.84 393
8976.73 365
8977.63 367
8978.52 449
8979.42 407
8980.31 378
8981.21 370
8982.10 367
8983.00 390
8983.89 420
8984.79 356
8985.68 393
8986.58 360
8987.47 361
8988.37 340
8989.26 366
8990.16 375
8991.05 367
8991.95 358
8992.84 325
8993.74 331
8994.63 341
8995.53 383
8996.42 366
8997.32 331
8998.21 308
8999.11 347
9000.01 382
9000.90 326
9001.80 363
9002.69 364
9003.59 370
9004.48 390
9005.38 374
9006.28 351
9007.17 396
9008.07 396
9008.96 353
9009.86 297
9010.76 288
9011.65 373
9012.55 330
9013.45 372
9014.34 325
9015.24 306
9016.13 373
9017.03 414
9017.93 328
9018.82 339
9019.72 333
9020.62 396
9021.51 372
9022.41 376
9023.31 340
9024.20 278
9025.10 310
9026.00 356
9026.89 358
9027.79 354
9028.69 345
9029.59 311
9030.48 318
9031.38 358
9032.28 332
9033.17 366
9034.07 319
9034.97 362
9035.87 374
9036.76 361
9037.66 406
9038.56 352
9039.46 346
9040.35 420
9041.25 365
9042.15 374
9043.05 379
9043.94 347
9044.84 362
9045.74 354
9046.64 336
9047.54 364
9048.43 357
9049.33 380
9050.23 368
9051.13 363
9052.03 387
9052.92 334
9053.82 328
9054.72 364
9055.62 335
9056.52 309
9057.42 332
9058.32 356
9059.21 412
9060.11 383
9061.01 372
9061.91 377
9062.81 388
9063.71 372
9064.61 372
9065.50 379
9066.40 382
9067.30 383
9068.20 383
9069.10 374
9070.00 364
9070.90 340
9071.80 367
9072.70 385
9073.60 358
9074.50 331
9075.40 327
9076.29 346
9077.19 324
9078.09 353
9078.99 339
9079.89 345
9080.79 324
9081.69 330
9082.59 353
9083.49 359
9084.39 378
9085.29 373
9086.19 391
9087.09 391
9087.99 406
9088.89 334
9089.79 404
9090.69 387
9091.59 345
9092.49 365
9093.39 349
9094.29 374
9095.19 347
9096.09 373
9096.99 402
9097.89 361
9098.79 329
9099.69 353
9100.60 330
9101.50 351
9102.40 334
9103.30 332
9104.20 367
9105.10 380
9106.00 307
9106.90 322
9107.80 359
9108.70 347
9109.60 342
9110.50 347
9111.41 357
9112.31 337
9113.21 303
9114.11 331
9115.01 341
9115.91 372
9116.81 410
9117.72 381
9118.62 394
9119.52 347
9120.42 382
9121.32 344
9122.22 314
9123.12 337
9124.03 355
9124.93 336
9125.83 320
9126.73 370
9127.63 373
9128.54 382
9129.44 349
9130.34 377
9131.24 332
9132.14 333
9133.05 342
9133.95 372
9134.85 374
9135.75 350
9136.66 330
9137.56 354
9138.46 365
9139.36 357
9140.27 345
9141.17 351
9142.07 383
9142.97 324
9143.88 389
9144.78 338
9145.68 404
9146.59 378
9147.49 361
9148.39 351
9149.29 327
9150.20 381
9151.10 333
9152.00 309
9152.91 341
9153.81 355
9154.71 309
9155.62 337
9156.52 313
9157.42 382
9158.33 386
9159.23 367
9160.13 349
9161.04 324
9161.94 316
9162.84 337
9163.75 312
9164.65 326
9165.56 384
9166.46 342
9167.36 314
9168.27 343
9169.17 370
9170.08 325
9170.98 324
9171.88 358
9172.79 360
9173.69 339
9174.60 344
9175.50 364
9176.41 360
9177.31 336
9178.21 344
9179.12 373
9180.02 313
9180.93 268
9181.83 293
9182.74 357
9183.64 331
9184.55 388
9185.45 362
9186.36 341
9187.26 404
9188.17 375
9189.07 361
9189.98 341
9190.88 354
9191.79 344
9192.69 415
9193.60 372
9194.50 364
9195.41 394
9196.31 396
9197.22 404
9198.12 448
9199.03 444
9199.93 445
9200.84 445
9201.75 466
9202.65 448
9203.56 412
9204.46 408
9205.37 423
9206.27 421
9207.18 358
9208.09 346
9208.99 380
9209.90 378
9210.80 329
9211.71 309
9212.62 375
9213.52 393
9214.43 394
9215.34 328
9216.24 380
9217.15 456
9218.05 466
9218.96 465
9219.87 409
9220.77 398
9221.68 356
9222.59 382
9223.49 349
9224.40 358
9225.31 336
9226.21 344
9227.12 339
9228.03 340
9228.93 333
9229.84 351
9230.75 320
9231.66 328
9232.56 381
9233.47 382
9234.38 353
9235.28 359
9236.19 377
9237.10 348
9238.01 376
9238.91 367
9239.82 303
9240.73 333
9241.64 374
9242.54 298
9243.45 324
9244.36 327
9245.27 350
9246.18 391
9247.08 347
9247.99 389
9248.90 330
9249.81 342
9250.71 381
9251.62 330
9252.53 362
9253.44 344
9254.35 321
9255.26 295
9256.16 339
9257.07 366
9257.98 315
9258.89 287
9259.80 299
9260.71 327
9261.61 355
9262.52 337
9263.43 364
9264.34 365
9265.25 346
9266.16 350
9267.07 365
9267.98 344
9268.88 362
9269.79 344
9270.70 378
9271.61 356
9272.52 407
9273.43 403
9274.34 336
9275.25 345
9276.16 320
9277.07 313
9277.98 344
9278.89 318
9279.80 304
9280.70 281
9281.61 309
9282.52 359
9283.43 357
9284.34 314
9285.25 337
9286.16 356
9287.07 373
9287.98 383
9288.89 371
9289.80 398
9290.71 414
9291.62 322
9292.53 327
9293.44 331
9294.35 352
9295.26 369
9296.17 358
9297.08 364
9297.99 389
9298.90 351
9299.81 308
9300.73 407
9301.64 397
9302.55 366
9303.46 342
9304.37 385
9305.28 330
9306.19 350
9307.10 392
9308.01 439
9308.92 381
9309.83 373
9310.74 460
9311.65 435
9312.57 391
9313.48 425
9314.39 381
9315.30 398
9316.21 383
9317.12 370
9318.03 381
9318.94 364
9319.86 373
9320.77 372
9321.68 380
9322.59 356
9323.50 382
9324.41 407
9325.33 386
9326.24 344
9327.15 347
9328.06 352
9328.97 348
9329.88 340
9330.80 316
9331.71 326
9332.62 329
9333.53 385
9334.44 339
9335.36 324
9336.27 343
9337.18 387
9338.09 355
9339.01 370
9339.92 380
9340.83 363
9341.74 326
9342.66 336
9343.57 345
9344.48 396
9345.39 349
9346.31 429
9347.22 380
9348.13 403
9349.05 416
9349.96 386
9350.87 370
9351.78 394
9352.70 377
9353.61 413
9354.52 432
9355.44 379
9356.35 368
9357.26 366
9358.18 329
9359.09 352
9360.00 329
9360.92 329
9361.83 358
9362.74 335
9363.66 394
9364.57 370
9365.48 314
9366.40 351
9367.31 396
9368.23 364
9369.14 377
9370.05 397
9370.97 400
9371.88 413
9372.80 406
9373.71 405
9374.62 403
9375.54 449
9376.45 427
9377.37 348
9378.28 381
9379.19 375
9380.11 389
9381.02 388
9381.94 407
9382.85 353
9383.77 406
9384.68 450
9385.60 428
9386.51 350
9387.43 393
9388.34 494
9389.26 525
9390.17 461
9391.09 497
9392.00 506
9392.91 512
9393.83 530
9394.75 440
9395.66 436
9396.58 439
9397.49 522
9398.41 464
9399.32 446
9400.24 452
9401.15 475
9402.07 411
9402.98 365
9403.90 442
9404.81 465
9405.73 473
9406.65 400
9407.56 351
9408.48 340
9409.39 368
9410.31 426
9411.22 390
9412.14 421
9413.06 415
9413.97 383
9414.89 390
9415.80 368
9416.72 430
9417.64 374
9418.55 396
9419.47 446
9420.39 434
9421.30 393
9422.22 416
9423.14 402
9424.05 358
9424.97 438
9425.88 376
9426.80 448
9427.72 436
9428.64 476
9429.55 430
9430.47 450
9431.39 407
9432.30 433
9433.22 448
9434.14 414
9435.05 424
9435.97 427
9436.89 473
9437.81 487
9438.72 522
9439.64 510
9440.56 438
9441.47 414
9442.39 462
9443.31 436
9444.23 508
9445.14 439
9446.06 458
9446.98 476
9447.90 497
9448.81 470
9449.73 530
9450.65 528
9451.57 567
9452.49 619
9453.40 590
9454.32 580
9455.24 597
9456.16 583
9457.08 493
9457.99 505
9458.91 569
9459.83 493
9460.75 511
9461.67 503
9462.59 473
9463.50 455
9464.42 491
9465.34 511
9466.26 478
9467.18 476
9468.10 442
9469.02 460
9469.94 496
9470.85 456
9471.77 462
9472.69 474
9473.61 451
9474.53 451
9475.45 474
9476.37 457
9477.29 497
9478.21 480
9479.13 467
9480.04 491
9480.96 514
9481.88 546
9482.80 492
9483.72 451
9484.64 461
9485.56 485
9486.48 491
9487.40 507
9488.32 508
9489.24 483
9490.16 485
9491.08 434
9492.00 515
9492.92 485
9493.84 493
9494.76 457
9495.68 451
9496.60 437
9497.52 493
9498.44 461
9499.36 490
9500.28 492
9501.20 501
9502.12 521
9503.04 440
9503.96 506
9504.88 570
9505.80 529
9506.72 514
9507.64 460
9508.56 476
9509.48 483
9510.41 468
9511.33 564
9512.25 505
9513.17 504
9514.09 572
9515.01 594
9515.93 582
9516.85 578
9517.77 569
9518.69 597
9519.61 546
9520.54 575
9521.46 582
9522.38 569
9523.30 590
9524.22 577
9525.14 597
9526.06 605
9526.99 636
9527.91 682
9528.83 759
9529.75 783
9530.67 932
9531.59 994
9532.52 1027
9533.44 1095
9534.36 1054
9535.28 959
9536.20 975
9537.13 854
9538.05 785
9538.97 723
9539.89 674
9540.81 652
9541.74 615
9542.66 614
9543.58 600
9544.50 579
9545.43 550
9546.35 541
9547.27 512
9548.19 551
9549.12 555
9550.04 534
9550.96 595
9551.88 596
9552.81 597
9553.73 597
9554.65 631
9555.58 589
9556.50 633
9557.42 593
9558.34 612
9559.27 572
9560.19 564
9561.11 562
9562.04 527
9562.96 549
9563.88 563
9564.81 588
9565.73 552
9566.65 553
9567.58 550
9568.50 583
9569.43 563
9570.35 517
9571.27 553
9572.20 536
9573.12 499
9574.04 534
9574.97 528
9575.89 576
9576.82 499
9577.74 510
9578.66 506
9579.59 531
9580.51 491
9581.44 542
9582.36 485
9583.28 491
9584.21 505
9585.13 497
9586.06 493
9586.98 520
9587.91 541
9588.83 549
9589.76 520
9590.68 502
9591.60 491
9592.53 520
9593.45 518
9594.38 510
9595.30 547
9596.23 546
9597.15 493
9598.08 535
9599.00 575
9599.93 582
9600.85 614
9601.78 591
9602.70 581
9603.63 609
9604.55 606
9605.48 593
9606.41 592
9607.33 604
9608.26 583
9609.18 613
9610.11 681
9611.03 628
9611.96 611
9612.88 607
9613.81 636
9614.74 575
9615.66 604
9616.59 689
9617.51 697
9618.44 661
9619.37 686
9620.29 663
9621.22 637
9622.14 682
9623.07 638
9624.00 644
9624.92 673
9625.85 639
9626.78 675
9627.70 755
9628.63 748
9629.55 753
9630.48 776
9631.41 781
9632.33 808
9633.26 818
9634.19 804
9635.11 782
9636.04 878
9636.97 804
9637.90 862
9638.82 901
9639.75 857
9640.68 896
9641.60 836
9642.53 811
9643.46 913
9644.38 948
9645.31 1061
9646.24 1085
9647.17 1271
9648.09 1435
9649.02 1398
9649.95 1396
9650.88 1347
9651.80 1325
9652.73 1258
9653.66 1183
9654.59 1143
9655.51 1002
9656.44 883
9657.37 859
9658.30 834
9659.23 815
9660.15 779
9661.08 822
9662.01 773
9662.94 775
9663.87 771
9664.80 835
9665.72 816
9666.65 794
9667.58 840
9668.51 796
9669.44 917
9670.37 857
9671.29 827
9672.22 872
9673.15 925
9674.08 833
9675.01 910
9675.94 833
9676.87 827
9677.79 880
9678.72 866
9679.65 877
9680.58 890
9681.51 881
9682.44 917
9683.37 929
9684.30 883
9685.23 966
9686.16 966
9687.09 1075
9688.01 963
9688.94 933
9689.87 991
9690.80 1044
9691.73 1073
9692.66 1020
9693.59 976
9694.52 994
9695.45 953
9696.38 959
9697.31 1036
9698.24 969
9699.17 1037
9700.10 1032
9701.03 1007
9701.96 1007
9702.89 964
9703.82 924
9704.75 901
9705.68 841
9706.61 855
9707.54 870
9708.47 841
9709.40 888
9710.33 909
9711.26 927
9712.19 896
9713.12 883
9714.05 931
9714.98 1021
9715.92 1001
9716.85 988
9717.78 967
9718.71 890
9719.64 867
9720.57 814
9721.50 906
9722.43 803
9723.36 851
9724.29 796
9725.22 758
9726.16 803
9727.09 856
9728.02 882
9728.95 805
9729.88 775
9730.81 849
9731.74 892
9732.67 873
9733.61 885
9734.54 829
9735.47 888
9736.40 823
9737.33 781
9738.26 816
9739.20 763
9740.13 749
9741.06 746
9741.99 679
9742.92 626
9743.86 682
9744.79 691
9745.72 718
9746.65 685
9747.58 716
9748.52 719
9749.45 686
9750.38 662
9751.31 660
9752.25 626
9753.18 655
9754.11 652
9755.04 666
9755.98 644
9756.91 706
9757.84 682
9758.77 677
9759.71 628
9760.64 692
9761.57 717
9762.51 696
9763.44 696
9764.37 718
9765.30 741
9766.24 681
9767.17 657
9768.10 648
9769.04 653
9769.97 691
9770.90 709
9771.84 663
9772.77 603
9773.70 667
9774.64 721
9775.57 734
9776.50 732
9777.44 752
9778.37 796
9779.31 839
9780.24 800
9781.17 815
9782.11 810
9783.04 754
9783.97 767
9784.91 756
9785.84 709
9786.78 701
9787.71 694
9788.64 676
9789.58 631
9790.51 615
9791.45 614
9792.38 593
9793.32 640
9794.25 627
9795.19 625
9796.12 676
9797.05 701
9797.99 701
9798.92 704
9799.86 630
9800.79 675
9801.73 670
9802.66 615
9803.60 589
9804.53 616
9805.47 550
9806.40 566
9807.34 621
9808.27 577
9809.21 594
9810.14 472
9811.08 528
9812.01 566
9812.95 566
9813.88 507
9814.82 540
9815.75 533
9816.69 575
9817.63 579
9818.56 553
9819.50 499
9820.43 509
9821.37 571
9822.30 576
9823.24 523
9824.18 497
9825.11 533
9826.05 546
9826.98 462
9827.92 464
9828.86 557
9829.79 538
9830.73 533
9831.66 539
9832.60 536
9833.54 503
9834.47 552
9835.41 502
9836.35 521
9837.28 534
9838.22 522
9839.16 525
9840.09 530
9841.03 525
9841.97 533
9842.90 517
9843.84 471
9844.78 500
9845.71 541
9846.65 538
9847.59 507
9848.52 517
9849.46 543
9850.40 508
9851.34 513
9852.27 541
9853.21 549
9854.15 548
9855.08 566
9856.02 547
9856.96 549
9857.90 562
9858.83 612
9859.77 606
9860.71 559
9861.65 599
9862.58 665
9863.52 577
9864.46 532
9865.40 492
9866.34 470
9867.27 530
9868.21 495
9869.15 437
9870.09 535
9871.03 522
9871.96 490
9872.90 486
9873.84 547
9874.78 482
9875.72 443
9876.66 508
9877.59 503
9878.53 503
9879.47 451
9880.41 476
9881.35 485
9882.29 415
9883.23 441
9884.16 468
9885.10 493
9886.04 471
9886.98 442
9887.92 437
9888.86 441
9889.80 419
9890.74 438
9891.68 459
9892.61 461
9893.55 434
9894.49 425
9895.43 477
9896.37 469
9897.31 456
9898.25 439
9899.19 485
9900.13 484
9901.07 437
9902.01 478
9902.95 459
9903.89 441
9904.83 522
9905.77 453
9906.71 419
9907.65 436
9908.59 443
9909.53 480
9910.47 469
9911.41 500
9912.35 483
9913.29 443
9914.23 438
9915.17 437
9916.11 453
9917.05 487
9917.99 475
9918.93 485
9919.87 477
9920.81 475
9921.75 479
9922.69 529
9923.63 587
9924.57 590
9925.51 680
9926.45 844
9927.39 836
9928.33 789
9929.28 860
9930.22 859
9931.16 858
9932.10 728
9933.04 608
9933.98 595
9934.92 557
9935.86 515
9936.80 472
9937.74 489
9938.69 480
9939.63 434
9940.57 450
9941.51 447
9942.45 438
9943.39 409
9944.34 426
9945.28 452
9946.22 448
9947.16 414
9948.10 443
9949.04 421
9949.99 369
9950.93 397
9951.87 396
9952.81 420
9953.75 356
9954.70 369
9955.64 403
9956.58 367
9957.52 364
9958.46 362
9959.41 391
9960.35 372
9961.29 419
9962.23 371
9963.18 382
9964.12 418
9965.06 417
9966.00 442
9966.95 421
9967.89 444
9968.83 410
9969.77 414
9970.72 407
9971.66 411
9972.60 405
9973.55 401
9974.49 395
9975.43 349
9976.38 318
9977.32 368
9978.26 389
9979.21 328
9980.15 343
9981.09 366
9982.04 364
9982.98 370
9983.92 359
9984.87 395
9985.81 387
9986.75 373
9987.70 405
9988.64 374
9989.58 363
9990.53 347
9991.47 344
9992.42 353
9993.36 350
9994.30 405
9995.25 355
9996.19 327
9997.14 326
9998.08 411
9999.02 355
9999.97 403
10000.91 353
10001.86 355
10002.80 398
10003.75 373
10004.69 411
10005.63 391
10006.58 413
10007.52 412
10008.47 382
10009.41 319
10010.36 328
10011.30 356
10012.25 356
10013.19 344
10014.14 356
10015.08 407
10016.03 412
10016.97 379
10017.92 362
10018.86 365
10019.81 348
10020.75 360
10021.70 356
10022.64 379
10023.59 385
10024.53 400
10025.48 345
10026.42 371
10027.37 383
10028.32 352
10029.26 369
10030.21 357
10031.15 384
10032.10 391
10033.04 453
10033.99 353
10034.94 329
10035.88 329
10036.83 396
10037.77 351
10038.72 361
10039.67 383
10040.61 306
10041.56 336
10042.50 386
10043.45 348
10044.40 322
10045.34 348
10046.29 356
10047.24 344
10048.18 351
10049.13 328
10050.08 347
10051.02 346
10051.97 368
10052.92 375
10053.86 342
10054.81 314
10055.76 332
10056.70 296
10057.65 328
10058.60 342
10059.54 328
10060.49 319
10061.44 315
10062.39 342
10063.33 315
10064.28 331
10065.23 353
10066.17 272
10067.12 323
10068.07 319
10069.02 283
10069.96 311
10070.91 325
10071.86 414
10072.81 340
10073.76 294
10074.70 304
10075.65 301
10076.60 316
10077.55 317
10078.49 316
10079.44 321
10080.39 351
10081.34 364
10082.29 313
10083.23 319
10084.18 293
10085.13 312
10086.08 346
10087.03 351
10087.98 338
10088.92 289
10089.87 343
10090.82 292
10091.77 319
10092.72 334
10093.67 390
10094.62 322
10095.56 375
10096.51 334
10097.46 324
10098.41 340
10099.36 298
10100.31 334
10101.26 308
10102.21 341
10103.16 373
10104.11 386
10105.05 367
10106.00 324
10106.95 310
10107.90 306
10108.85 329
10109.80 356
10110.75 347
10111.70 305
10112.65 328
10113.60 366
10114.55 283
10115.50 252
10116.45 296
10117.40 305
10118.35 321
10119.30 290
10120.25 283
10121.20 312
10122.15 314
10123.10 324
10124.05 323
10125.00 319
10125.95 329
10126.90 312
10127.85 338
10128.80 291
10129.75 263
10130.70 293
10131.65 384
10132.60 360
10133.55 325
10134.50 349
10135.45 292
10136.40 294
10137.35 289
10138.30 271
10139.26 269
10140.21 323
10141.16 357
10142.11 323
10143.06 308
10144.01 351
10144.96 342
10145.91 344
10146.86 319
10147.81 341
10148.77 366
10149.72 316
10150.67 342
10151.62 328
10152.57 289
10153.52 311
10154.47 333
10155.43 334
10156.38 281
10157.33 316
10158.28 345
10159.23 313
10160.18 288
10161.14 324
10162.09 346
10163.04 345
10163.99 378
10164.94 340
10165.90 344
10166.85 333
10167.80 309
10168.75 336
10169.70 345
10170.66 298
10171.61 341
10172.56 357
10173.51 328
10174.47 334
10175.42 332
10176.37 358
10177.32 285
10178.28 293
10179.23 359
10180.18 380
10181.14 361
10182.09 354
10183.04 357
10183.99 378
10184.95 343
10185.90 355
10186.85 350
10187.81 341
10188.76 347
10189.71 381
10190.67 367
10191.62 346
10192.57 400
10193.53 369
10194.48 349
10195.43 385
10196.39 335
10197.34 344
10198.29 374
10199.25 353
10200.20 384
10201.15 397
10202.11 386
10203.06 400
10204.02 390
10204.97 446
10205.92 436
10206.88 460
10207.83 470
10208.79 434
10209.74 460
10210.69 426
10211.65 403
10212.60 387
10213.56 408
10214.51 387
10215.46 386
10216.42 426
10217.37 399
10218.33 388
10219.28 377
10220.24 351
10221.19 324
10222.15 354
10223.10 402
10224.06 363
10225.01 334
10225.97 344
10226.92 339
10227.88 413
10228.83 353
10229.79 403
10230.74 411
10231.70 449
10232.65 489
10233.61 463
10234.56 499
10235.52 537
10236.47 509
10237.43 517
10238.38 467
10239.34 437
10240.29 427
10241.25 374
10242.21 402
10243.16 331
10244.12 365
10245.07 377
10246.03 392
10246.98 342
10247.94 329
10248.90 344
10249.85 343
10250.81 314
10251.76 330
10252.72 343
10253.68 352
10254.63 366
10255.59 359
10256.55 335
10257.50 352
10258.46 323
10259.41 321
10260.37 316
10261.33 282
10262.28 300
10263.24 328
10264.20 311
10265.15 337
10266.11 351
10267.07 322
10268.02 301
10268.98 306
10269.94 332
10270.90 315
10271.85 337
10272.81 310
10273.77 316
10274.72 309
10275.68 267
10276.64 328
10277.60 331
10278.55 320
10279.51 289
10280.47 319
10281.43 299
10282.38 325
10283.34 304
10284.30 261
10285.26 281
10286.21 294
10287.17 289
10288.13 313
10289.09 319
10290.04 327
10291.00 302
10291.96 309
10292.92 323
10293.88 343
10294.83 332
10295.79 317
10296.75 344
10297.71 314
10298.67 274
10299.63 294
10300.58 326
10301.54 298
10302.50 314
10303.46 309
10304.42 305
10305.38 341
10306.34 310
10307.29 326
10308.25 326
10309.21 348
10310.17 305
10311.13 292
10312.09 282
10313.05 304
10314.01 299
10314.97 328
10315.92 363
10316.88 333
10317.84 307
10318.80 283
10319.76 292
10320.72 318
10321.68 317
10322.64 321
10323.60 327
10324.56 340
10325.52 320
10326.48 286
10327.44 351
10328.40 355
10329.36 355
10330.32 369
10331.28 356
10332.24 310
10333.20 345
10334.16 315
10335.12 349
10336.08 313
10337.04 337
10338.00 292
10338.96 301
10339.92 299
10340.88 281
10341.84 335
10342.80 285
10343.76 273
10344.72 267
10345.68 254
10346.64 304
10347.60 276
10348.56 297
10349.52 294
10350.48 249
10351.44 295
10352.40 297
10353.36 279
10354.32 277
10355.29 297
10356.25 283
10357.21 288
10358.17 271
10359.13 280
10360.09 327
10361.05 263
10362.01 311
10362.97 292
10363.94 277
10364.90 284
10365.86 266
10366.82 295
10367.78 299
10368.74 333
10369.70 301
10370.67 324
10371.63 281
10372.59 243
10373.55 281
10374.51 319
10375.47 276
10376.44 303
10377.40 285
10378.36 299
10379.32 303
10380.28 277
10381.25 293
10382.21 287
10383.17 295
10384.13 311
10385.10 303
10386.06 281
10387.02 327
10387.98 319
10388.95 292
10389.91 282
10390.87 301
10391.83 354
10392.80 341
10393.76 263
10394.72 317
10395.68 307
10396.65 272
10397.61 369
10398.57 345
10399.54 321
10400.50 305
10401.46 278
10402.43 262
10403.39 269
10404.35 298
10405.31 294
10406.28 312
10407.24 286
10408.20 316
10409.17 316
10410.13 355
10411.10 303
10412.06 281
10413.02 329
10413.99 370
10414.95 374
10415.91 403
10416.88 414
10417.84 488
10418.80 516
10419.77 507
10420.73 528
10421.70 486
10422.66 451
10423.63 367
10424.59 365
10425.55 384
10426.52 327
10427.48 347
10428.45 319
10429.41 358
10430.37 306
10431.34 344
10432.30 322
10433.27 286
10434.23 282
10435.20 297
10436.16 277
10437.13 263
10438.09 274
10439.06 270
10440.02 275
10440.99 268
10441.95 284
10442.92 277
10443.88 282
10444.85 265
10445.81 260
10446.78 284
10447.74 265
10448.71 269
10449.67 271
10450.64 305
10451.60 269
10452.57 272
10453.53 263
10454.50 251
10455.47 269
10456.43 297
10457.40 292
10458.36 279
10459.33 260
10460.29 261
10461.26 299
10462.23 296
10463.19 295
10464.16 302
10465.12 256
10466.09 260
10467.06 275
10468.02 274
10468.99 296
10469.95 253
10470.92 295
10471.89 255
10472.85 280
10473.82 281
10474.79 289
10475.75 259
10476.72 243
10477.69 288
10478.65 321
10479.62 269
10480.59 251
10481.55 293
10482.52 258
10483.49 301
10484.45 269
10485.42 257
10486.39 270
10487.35 304
10488.32 282
10489.29 253
10490.26 273
10491.22 293
10492.19 320
10493.16 293
10494.13 276
10495.09 287
10496.06 260
10497.03 300
10497.99 300
10498.96 321
10499.93 284
10500.90 274
10501.87 306
10502.83 281
10503.80 267
10504.77 321
10505.74 278
10506.70 291
10507.67 255
10508.64 248
10509.61 276
10510.58 295
10511.55 298
10512.51 274
10513.48 254
10514.45 248
10515.42 296
10516.39 323
10517.36 254
10518.32 248
10519.29 286
10520.26 270
10521.23 309
10522.20 286
10523.17 284
10524.14 293
10525.10 275
10526.07 287
10527.04 284
10528.01 310
10528.98 335
10529.95 230
10530.92 272
10531.89 280
10532.86 299
10533.83 267
10534.79 268
10535.76 287
10536.73 259
10537.70 265
10538.67 312
10539.64 301
10540.61 295
10541.58 289
10542.55 276
10543.52 299
10544.49 293
10545.46 282
10546.43 288
10547.40 308
10548.37 281
10549.34 356
10550.31 330
10551.28 357
10552.25 317
10553.22 312
10554.19 295
10555.16 335
10556.13 320
10557.10 327
10558.07 363
10559.04 392
10560.01 445
10560.98 384
10561.95 510
10562.92 472
10563.89 404
10564.86 376
10565.83 318
10566.81 311
10567.78 340
10568.75 295
10569.72 314
10570.69 301
10571.66 304
10572.63 314
10573.60 336
10574.57 304
10575.54 305
10576.51 282
10577.49 286
10578.46 286
10579.43 302
10580.40 306
10581.37 282
10582.34 285
10583.31 326
10584.29 288
10585.26 304
10586.23 290
10587.20 333
10588.17 329
10589.14 263
10590.12 309
10591.09 316
10592.06 353
10593.03 345
10594.00 319
10594.98 348
10595.95 330
10596.92 370
10597.89 304
10598.86 282
10599.84 298
10600.81 302
10601.78 301
10602.75 332
10603.73 293
10604.70 322
10605.67 319
10606.64 299
10607.62 259
10608.59 282
10609.56 304
10610.53 317
10611.51 313
10612.48 272
10613.45 293
10614.43 315
10615.40 273
10616.37 293
10617.34 341
10618.32 297
10619.29 301
10620.26 319
10621.24 282
10622.21 309
10623.18 320
10624.16 286
10625.13 274
10626.10 300
10627.08 284
10628.05 277
10629.02 306
10630.00 291
10630.97 290
10631.95 309
10632.92 304
10633.89 348
10634.87 367
10635.84 365
10636.81 399
10637.79 386
10638.76 438
10639.74 398
10640.71 405
10641.69 417
10642.66 423
10643.63 365
10644.61 302
10645.58 295
10646.56 308
10647.53 324
10648.51 322
10649.48 265
10650.45 293
10651.43 308
10652.40 313
10653.38 293
10654.35 294
10655.33 301
10656.30 282
10657.28 315
10658.25 294
10659.23 264
10660.20 273
10661.18 296
10662.15 310
10663.13 303
10664.10 295
10665.08 301
10666.05 259
10667.03 293
10668.00 274
10668.98 262
10669.96 305
10670.93 302
10671.91 328
10672.88 322
10673.86 269
10674.83 308
10675.81 346
10676.79 305
10677.76 256
10678.74 307
10679.71 303
10680.69 348
10681.66 337
10682.64 340
10683.62 321
10684.59 288
10685.57 270
10686.55 284
10687.52 269
10688.50 280
10689.47 256
10690.45 282
10691.43 237
10692.40 258
10693.38 269
10694.36 278
10695.33 251
10696.31 255
10697.29 306
10698.26 297
10699.24 283
10700.22 270
10701.19 275
10702.17 257
10703.15 256
10704.13 269
10705.10 256
10706.08 250
10707.06 256
10708.03 272
10709.01 231
10709.99 272
10710.97 268
10711.94 278
10712.92 232
10713.90 290
10714.88 265
10715.85 248
10716.83 254
10717.81 262
10718.79 281
10719.76 286
10720.74 274
10721.72 275
10722.70 244
10723.68 223
10724.65 224
10725.63 266
10726.61 279
10727.59 252
10728.57 247
10729.54 254
10730.52 264
10731.50 261
10732.48 270
10733.46 263
10734.44 263
10735.41 258
10736.39 279
10737.37 276
10738.35 301
10739.33 272
10740.31 271
10741.29 307
10742.26 288
10743.24 249
10744.22 275
10745.20 296
10746.18 246
10747.16 249
10748.14 253
10749.12 253
10750.10 241
10751.08 282
10752.05 264
10753.03 257
10754.01 244
10754.99 243
10755.97 247
10756.95 265
10757.93 274
10758.91 259
10759.89 296
10760.87 282
10761.85 285
10762.83 295
10763.81 260
10764.79 233
10765.77 265
10766.75 272
10767.73 260
10768.71 292
10769.69 248
10770.67 268
10771.65 242
10772.63 245
10773.61 264
10774.59 292
10775.57 277
10776.55 248
10777.53 260
10778.51 251
10779.49 279
10780.47 285
10781.45 244
10782.43 310
10783.41 261
10784.39 294
10785.38 274
10786.36 252
10787.34 234
10788.32 252
10789.30 300
10790.28 279
10791.26 320
10792.24 296
10793.22 299
10794.20 279
10795.19 266
10796.17 281
10797.15 239
10798.13 219
10799.11 251
10800.09 240
10801.07 250
10802.05 278
10803.04 267
10804.02 265
10805.00 237
10805.98 228
10806.96 243
10807.94 253
10808.93 231
10809.91 265
10810.89 269
10811.87 230
10812.85 254
10813.84 260
10814.82 237
10815.80 265
10816.78 252
10817.77 262
10818.75 283
10819.73 260
10820.71 253
10821.69 250
10822.68 279
10823.66 198
10824.64 230
10825.62 281
10826.61 265
10827.59 275
10828.57 317
10829.56 300
10830.54 298
10831.52 257
10832.50 268
10833.49 297
10834.47 298
10835.45 280
10836.44 259
10837.42 238
10838.40 286
10839.39 320
10840.37 273
10841.35 252
10842.34 280
10843.32 301
10844.30 283
10845.29 229
10846.27 277
10847.25 234
10848.24 262
10849.22 267
10850.20 246
10851.19 290
10852.17 340
10853.16 304
10854.14 295
10855.12 322
10856.11 303
10857.09 311
10858.08 337
10859.06 319
10860.04 304
10861.03 309
10862.01 303
10863.00 311
10863.98 248
10864.96 272
10865.95 266
10866.93 302
10867.92 276
10868.90 299
10869.89 330
10870.87 275
10871.86 297
10872.84 315
10873.83 344
10874.81 326
10875.80 293
10876.78 285
10877.77 301
10878.75 285
10879.74 303
10880.72 322
10881.71 341
10882.69 334
10883.68 303
10884.66 335
10885.65 324
10886.63 346
10887.62 345
10888.60 372
10889.59 352
10890.57 326
10891.56 312
10892.55 299
10893.53 330
10894.52 344
10895.50 331
10896.49 324
10897.47 333
10898.46 334
10899.45 368
10900.43 333
10901.42 338
10902.40 361
10903.39 366
10904.38 350
10905.36 360
10906.35 371
10907.34 391
10908.32 327
10909.31 334
10910.29 391
10911.28 359
10912.27 366
10913.25 390
10914.24 401
10915.23 360
10916.21 366
10917.20 372
10918.19 380
10919.17 352
10920.16 375
10921.15 378
10922.14 437
10923.12 417
10924.11 370
10925.10 397
10926.08 371
10927.07 387
10928.06 437
10929.05 394
10930.03 385
10931.02 365
10932.01 376
10933.00 403
10933.98 415
10934.97 432
10935.96 465
10936.95 442
10937.93 424
10938.92 461
10939.91 461
10940.90 509
10941.88 433
10942.87 539
10943.86 559
10944.85 552
10945.84 492
10946.82 553
10947.81 532
10948.80 462
10949.79 463
10950.78 466
10951.77 500
10952.75 502
10953.74 518
10954.73 481
10955.72 559
10956.71 596
10957.70 595
10958.69 629
10959.67 664
10960.66 663
10961.65 599
10962.64 589
10963.63 569
10964.62 560
10965.61 504
10966.60 519
10967.58 548
10968.57 519
10969.56 493
10970.55 446
10971.54 439
10972.53 469
10973.52 464
10974.51 427
10975.50 496
10976.49 518
10977.48 524
10978.47 521
10979.46 512
10980.45 490
10981.44 547
10982.43 499
10983.42 475
10984.41 498
10985.40 523
10986.38 552
10987.37 531
10988.36 521
10989.35 473
10990.34 462
10991.34 556
10992.33 590
10993.32 595
10994.31 648
10995.30 773
10996.29 790
10997.28 869
10998.27 915
10999.26 914
11000.25 937
11001.24 864
11002.23 840
11003.22 803
11004.21 768
11005.20 736
11006.19 637
11007.18 599
11008.17 525
11009.16 503
11010.16 501
11011.15 486
11012.14 453
11013.13 497
11014.12 458
11015.11 419
11016.10 440
11017.09 435
11018.08 415
11019.08 423
11020.07 390
11021.06 380
11022.05 425
11023.04 442
11024.03 485
11025.03 420
11026.02 407
11027.01 373
11028.00 458
11028.99 471
11029.98 453
11030.98 393
11031.97 386
11032.96 423
11033.95 396
11034.94 419
11035.94 454
11036.93 435
11037.92 394
11038.91 424
11039.91 395
11040.90 438
11041.89 400
11042.88 411
11043.87 392
11044.87 379
11045.86 338
11046.85 378
11047.85 385
11048.84 384
11049.83 358
11050.82 340
11051.82 353
11052.81 415
11053.80 341
11054.80 327
11055.79 333
11056.78 336
11057.77 381
11058.77 353
11059.76 364
11060.75 334
11061.75 320
11062.74 368
11063.73 367
11064.73 352
11065.72 398
11066.71 413
11067.71 362
11068.70 340
11069.70 340
11070.69 330
11071.68 340
11072.68 373
11073.67 369
11074.66 342
11075.66 384
11076.65 394
11077.65 349
11078.64 397
11079.63 373
11080.63 361
11081.62 367
11082.62 332
11083.61 314
11084.61 335
11085.60 363
11086.59 356
11087.59 333
11088.58 305
11089.58 334
11090.57 380
11091.57 367
11092.56 325
11093.56 318
11094.55 313
11095.55 363
11096.54 315
11097.54 337
11098.53 341
11099.53 310
11100.52 348
11101.52 318
11102.51 320
11103.51 357
11104.50 351
11105.50 321
11106.49 297
11107.49 363
11108.48 410
11109.48 346
11110.47 346
11111.47 316
11112.46 323
11113.46 315
11114.46 328
11115.45 318
11116.45 303
11117.44 327
11118.44 320
11119.43 294
11120.43 336
11121.43 337
11122.42 334
11123.42 386
11124.41 351
11125.41 328
11126.41 377
11127.40 337
11128.40 336
11129.40 316
11130.39 355
11131.39 322
11132.39 352
11133.38 369
11134.38 345
11135.37 335
11136.37 350
11137.37 354
11138.37 358
11139.36 336
11140.36 295
11141.36 322
11142.35 284
11143.35 355
11144.35 338
11145.34 303
11146.34 321
11147.34 302
11148.33 340
11149.33 292
11150.33 317
11151.33 282
11152.32 276
11153.32 319
11154.32 315
11155.32 324
11156.31 322
11157.31 304
11158.31 285
11159.31 298
11160.30 288
11161.30 292
11162.30 297
11163.30 290
11164.30 283
11165.29 296
11166.29 353
11167.29 305
11168.29 319
11169.29 284
11170.28 322
11171.28 303
11172.28 315
11173.28 283
11174.28 275
11175.28 289
11176.27 330
11177.27 299
11178.27 349
11179.27 287
11180.27 277
11181.27 288
11182.27 266
11183.26 287
11184.26 267
11185.26 304
11186.26 291
11187.26 303
11188.26 298
11189.26 351
11190.26 278
11191.26 313
11192.26 306
11193.25 297
11194.25 298
11195.25 293
11196.25 264
11197.25 248
11198.25 271
11199.25 297
11200.25 305
11201.25 272
11202.25 294
11203.25 266
11204.25 282
11205.25 282
11206.25 328
11207.25 303
11208.25 285
11209.25 285
11210.25 302
11211.25 304
11212.25 322
11213.25 246
11214.25 258
11215.25 301
11216.25 311
11217.25 320
11218.25 277
11219.25 284
11220.25 269
11221.25 273
11222.25 296
11223.25 323
11224.25 280
11225.25 315
11226.25 308
11227.25 290
11228.25 267
11229.26 301
11230.26 314
11231.26 277
11232.26 304
11233.26 312
11234.26 296
11235.26 305
11236.26 320
11237.26 292
11238.27 275
11239.27 313
11240.27 287
11241.27 286
11242.27 327
11243.27 262
11244.27 313
11245.27 288
11246.28 295
11247.28 320
11248.28 288
11249.28 320
11250.28 268
11251.28 281
11252.29 301
11253.29 301
11254.29 282
11255.29 270
11256.29 318
11257.30 312
11258.30 253
11259.30 266
11260.30 309
11261.31 290
11262.31 280
11263.31 299
11264.31 276
11265.31 292
11266.32 268
11267.32 324
11268.32 326
11269.32 276
11270.33 320
11271.33 317
11272.33 296
11273.34 322
11274.34 298
11275.34 322
11276.34 300
11277.35 330
11278.35 357
11279.35 353
11280.36 328
11281.36 333
11282.36 308
11283.37 305
11284.37 296
11285.37 318
11286.38 339
11287.38 287
11288.38 290
11289.39 296
11290.39 299
11291.39 308
11292.40 300
11293.40 309
11294.40 320
11295.41 297
11296.41 275
11297.42 311
11298.42 346
11299.42 339
11300.43 351
11301.43 294
11302.44 285
11303.44 286
11304.44 340
11305.45 343
11306.45 349
11307.46 392
11308.46 413
11309.47 362
11310.47 351
11311.47 387
11312.48 415
11313.48 393
11314.49 435
11315.49 399
11316.50 411
11317.50 410
11318.51 347
11319.51 351
11320.52 322
11321.52 305
11322.53 309
11323.53 324
11324.54 326
11325.54 339
11326.55 309
11327.55 307
11328.56 316
11329.56 291
11330.57 295
11331.57 307
11332.58 293
11333.58 312
11334.59 301
11335.60 338
11336.60 361
11337.61 371
11338.61 370
11339.62 325
11340.62 340
11341.63 319
11342.64 329
11343.64 306
11344.65 280
11345.65 310
11346.66 300
11347.67 307
11348.67 307
11349.68 266
11350.68 284
11351.69 304
11352.70 256
11353.70 273
11354.71 343
11355.72 344
11356.72 320
11357.73 314
11358.74 298
11359.74 279
11360.75 326
11361.76 290
11362.76 271
11363.77 262
11364.78 301
11365.78 267
11366.79 285
11367.80 285
11368.80 304
11369.81 303
11370.82 316
11371.83 268
11372.83 296
11373.84 313
11374.85 305
11375.85 289
11376.86 295
11377.87 323
11378.88 329
11379.88 319
11380.89 282
11381.90 300
11382.91 349
11383.92 355
11384.92 340
11385.93 331
11386.94 283
11387.95 328
11388.95 312
11389.96 315
11390.97 308
11391.98 273
11392.99 354
11393.99 350
11395.00 326
11396.01 307
11397.02 313
11398.03 328
11399.04 340
11400.04 298
11401.05 307
11402.06 319
11403.07 351
11404.08 332
11405.09 336
11406.10 327
11407.11 373
11408.11 344
11409.12 335
11410.13 307
11411.14 316
11412.15 320
11413.16 342
11414.17 350
11415.18 339
11416.19 301
11417.19 319
11418.20 329
11419.21 316
11420.22 323
11421.23 327
11422.24 338
11423.25 342
11424.26 310
11425.27 334
11426.28 312
11427.29 331
11428.30 313
11429.31 380
11430.32 403
11431.33 331
11432.34 336
11433.35 340
11434.36 342
11435.37 352
11436.38 339
11437.39 332
11438.40 356
11439.41 354
11440.42 375
11441.43 386
11442.44 374
11443.45 386
11444.46 418
11445.47 382
11446.48 429
11447.49 391
11448.50 410
11449.51 405
11450.52 355
11451.53 362
11452.54 402
11453.56 342
11454.57 332
11455.58 416
11456.59 403
11457.60 410
11458.61 387
11459.62 377
11460.63 369
11461.64 431
11462.65 398
11463.67 391
11464.68 408
11465.69 428
11466.70 399
11467.71 397
11468.72 391
11469.73 361
11470.75 395
11471.76 390
11472.77 383
11473.78 321
11474.79 399
11475.80 421
11476.82 397
11477.83 404
11478.84 407
11479.85 440
11480.86 452
11481.88 474
11482.89 462
11483.90 449
11484.91 442
11485.92 418
11486.94 450
11487.95 411
11488.96 389
11489.97 446
11490.99 488
11492.00 466
11493.01 423
11494.02 391
11495.04 472
11496.05 461
11497.06 450
11498.08 477
11499.09 489
11500.10 435
11501.11 462
11502.13 451
11503.14 433
11504.15 455
11505.17 454
11506.18 460
11507.19 455
11508.21 438
11509.22 440
11510.23 443
11511.25 497
11512.26 458
11513.27 461
11514.29 491
11515.30 475
11516.31 562
11517.33 510
11518.34 472
11519.35 457
11520.37 503
11521.38 494
11522.40 498
11523.41 489
11524.42 507
11525.44 534
11526.45 496
11527.47 489
11528.48 568
11529.49 525
11530.51 517
11531.52 538
11532.54 555
11533.55 546
11534.56 507
11535.58 587
11536.59 590
11537.61 574
11538.62 551
11539.64 559
11540.65 641
11541.67 657
11542.68 608
11543.70 611
11544.71 665
11545.73 647
11546.74 630
11547.76 607
11548.77 593
11549.79 681
11550.80 720
11551.82 713
11552.83 719
11553.85 737
11554.86 735
11555.88 728
11556.89 715
11557.91 719
11558.92 769
11559.94 766
11560.95 809
11561.97 808
11562.99 810
11564.00 810
11565.02 814
11566.03 836
11567.05 825
11568.06 805
11569.08 856
11570.10 852
11571.11 879
11572.13 845
11573.14 922
11574.16 1012
11575.18 1074
11576.19 1014
11577.21 1006
11578.23 1138
11579.24 1272
11580.26 1238
11581.27 1312
11582.29 1329
11583.31 1376
11584.32 1342
11585.34 1401
11586.36 1399
11587.37 1355
11588.39 1433
11589.41 1533
11590.42 1606
11591.44 1733
11592.46 1918
11593.48 2167
11594.49 2511
11595.51 2937
11596.53 3315
11597.54 3645
11598.56 4118
11599.58 4353
11600.60 4180
11601.61 3978
11602.63 3503
11603.65 3028
11604.67 2702
11605.68 2318
11606.70 1974
11607.72 1650
11608.74 1382
11609.75 1303
11610.77 1192
11611.79 1102
11612.81 990
11613.82 1071
11614.84 1039
11615.86 936
11616.88 951
11617.90 953
11618.91 879
11619.93 893
11620.95 864
11621.97 821
11622.99 836
11624.01 768
11625.02 781
11626.04 781
11627.06 772
11628.08 769
11629.10 783
11630.12 779
11631.14 815
11632.15 791
11633.17 753
11634.19 825
11635.21 865
11636.23 865
11637.25 849
11638.27 866
11639.29 853
11640.31 844
11641.32 870
11642.34 747
11643.36 688
11644.38 657
11645.40 655
11646.42 666
11647.44 610
11648.46 570
11649.48 606
11650.50 653
11651.52 674
11652.54 631
11653.56 608
11654.58 616
11655.60 653
11656.62 661
11657.64 655
11658.66 667
11659.68 680
11660.70 705
11661.72 644
11662.74 656
11663.76 656
11664.78 680
11665.80 698
11666.82 713
11667.84 687
11668.86 681
11669.88 679
11670.90 762
11671.92 743
11672.94 766
11673.96 817
11674.98 780
11676.00 834
11677.02 887
11678.04 876
11679.06 912
11680.08 879
11681.10 862
11682.12 812
11683.15 784
11684.17 774
11685.19 794
11686.21 777
11687.23 751
11688.25 690
11689.27 710
11690.29 668
11691.31 741
11692.34 729
11693.36 711
11694.38 671
11695.40 651
11696.42 702
11697.44 692
11698.46 635
11699.49 611
11700.51 653
11701.53 667
11702.55 674
11703.57 599
11704.60 651
11705.62 639
11706.64 640
11707.66 606
11708.68 588
11709.71 592
11710.73 576
11711.75 597
11712.77 564
11713.79 550
11714.82 606
11715.84 615
11716.86 525
11717.88 515
11718.91 527
11719.93 535
11720.95 538
11721.97 549
11723.00 485
11724.02 496
11725.04 506
11726.06 498
11727.09 513
11728.11 504
11729.13 486
11730.16 470
11731.18 427
11732.20 449
11733.23 461
11734.25 518
11735.27 544
11736.30 443
11737.32 439
11738.34 465
11739.37 469
11740.39 499
11741.41 480
11742.44 492
11743.46 449
11744.48 461
11745.51 467
11746.53 492
11747.55 491
11748.58 422
11749.60 446
11750.63 451
11751.65 474
11752.67 477
11753.70 458
11754.72 416
11755.75 454
11756.77 426
11757.79 456
11758.82 433
11759.84 400
11760.87 431
11761.89 425
11762.92 417
11763.94 383
11764.96 401
11765.99 460
11767.01 417
11768.04 389
11769.06 381
11770.09 363
11771.11 390
11772.14 418
11773.16 412
11774.19 423
11775.21 400
11776.24 393
11777.26 389
11778.29 382
11779.31 342
11780.34 359
11781.36 391
11782.39 375
11783.41 342
11784.44 363
11785.46 360
11786.49 376
11787.52 379
11788.54 369
11789.57 398
11790.59 368
11791.62 368
11792.64 387
11793.67 352
11794.69 347
11795.72 389
11796.75 349
11797.77 358
11798.80 355
11799.82 305
11800.85 336
11801.88 363
11802.90 377
11803.93 379
11804.96 370
11805.98 359
11807.01 339
11808.03 325
11809.06 316
11810.09 335
11811.11 334
11812.14 316
11813.17 299
11814.19 318
11815.22 287
11816.25 307
11817.27 303
11818.30 313
11819.33 333
11820.35 293
11821.38 350
11822.41 368
11823.44 333
11824.46 344
11825.49 326
11826.52 328
11827.54 327
11828.57 341
11829.60 315
11830.63 341
11831.65 318
11832.68 342
11833.71 328
11834.74 321
11835.76 336
11836.79 321
11837.82 371
11838.85 336
11839.87 301
11840.90 296
11841.93 258
11842.96 321
11843.99 365
11845.01 312
11846.04 315
11847.07 337
11848.10 324
11849.13 345
11850.15 331
11851.18 296
11852.21 354
11853.24 323
11854.27 360
11855.30 311
11856.33 315
11857.35 289
11858.38 307
11859.41 305
11860.44 279
11861.47 299
11862.50 313
11863.53 330
11864.55 312
11865.58 304
11866.61 336
11867.64 378
11868.67 356
11869.70 312
11870.73 355
11871.76 322
11872.79 341
11873.82 328
11874.85 319
11875.88 307
11876.90 300
11877.93 309
11878.96 310
11879.99 318
11881.02 329
11882.05 288
11883.08 310
11884.11 305
11885.14 331
11886.17 347
11887.20 340
11888.23 320
11889.26 389
11890.29 348
11891.32 323
11892.35 357
11893.38 339
11894.41 291
11895.44 343
11896.47 354
11897.50 346
11898.53 317
11899.56 340
11900.59 389
11901.62 346
11902.65 356
11903.68 424
11904.71 376
11905.75 361
11906.78 361
11907.81 339
11908.84 338
11909.87 336
11910.90 348
11911.93 343
11912.96 333
11913.99 343
11915.02 415
11916.05 372
11917.09 365
11918.12 332
11919.15 334
11920.18 361
11921.21 381
11922.24 343
11923.27 325
11924.30 370
11925.34 401
11926.37 397
11927.40 378
11928.43 410
11929.46 445
11930.49 473
11931.53 459
11932.56 487
11933.59 532
11934.62 529
11935.65 458
11936.69 463
11937.72 385
11938.75 415
11939.78 334
11940.81 330
11941.85 354
11942.88 359
11943.91 367
11944.94 364
11945.98 329
11947.01 296
11948.04 333
11949.07 280
11950.11 340
11951.14 288
11952.17 277
11953.20 319
11954.24 306
11955.27 265
11956.30 264
11957.34 273
11958.37 278
11959.40 306
11960.43 279
11961.47 283
11962.50 287
11963.53 290
11964.57 272
11965.60 303
11966.63 352
11967.67 318
11968.70 314
11969.73 343
11970.77 311
11971.80 322
11972.83 321
11973.87 291
11974.90 317
11975.93 288
11976.97 310
11978.00 271
11979.04 281
11980.07 302
11981.10 310
11982.14 320
11983.17 312
11984.21 275
11985.24 291
11986.27 314
11987.31 272
11988.34 303
11989.38 318
11990.41 289
11991.45 304
11992.48 359
11993.51 337
11994.55 356
11995.58 318
11996.62 321
11997.65 323
11998.69 363
11999.72 330
12000.76 313
12001.79 327
12002.83 321
12003.86 343
12004.90 319
12005.93 323
12006.97 327
12008.00 328
12009.04 336
12010.07 356
12011.11 328
12012.14 363
12013.18 338
12014.21 377
12015.25 349
12016.28 358
12017.32 357
12018.35 328
12019.39 396
12020.43 408
12021.46 367
12022.50 361
12023.53 382
12024.57 404
12025.60 340
12026.64 336
12027.68 362
12028.71 341
12029.75 348
12030.78 369
12031.82 392
12032.86 322
12033.89 344
12034.93 379
12035.97 339
12037.00 343
12038.04 331
12039.07 343
12040.11 349
12041.15 343
12042.18 375
12043.22 340
12044.26 389
12045.29 379
12046.33 357
12047.37 356
12048.40 327
12049.44 358
12050.48 366
12051.52 345
12052.55 342
12053.59 381
12054.63 374
12055.66 356
12056.70 318
12057.74 321
12058.78 402
12059.81 343
12060.85 370
12061.89 378
12062.92 382
12063.96 381
12065.00 380
12066.04 318
12067.07 375
12068.11 353
12069.15 366
12070.19 306
12071.23 332
12072.26 361
12073.30 354
12074.34 345
12075.38 325
12076.42 383
12077.45 395
12078.49 344
12079.53 313
12080.57 340
12081.61 340
12082.64 355
12083.68 421
12084.72 394
12085.76 371
12086.80 387
12087.84 388
12088.88 394
12089.91 425
12090.95 417
12091.99 426
12093.03 419
12094.07 390
12095.11 382
12096.15 391
12097.19 419
12098.22 398
12099.26 415
12100.30 475
12101.34 498
12102.38 528
12103.42 535
12104.46 492
12105.50 466
12106.54 466
12107.58 458
12108.62 434
12109.66 363
12110.70 353
12111.74 338
12112.78 348
12113.81 361
12114.85 368
12115.89 367
12116.93 331
12117.97 328
12119.01 315
12120.05 329
12121.09 367
12122.13 324
12123.17 290
12124.21 306
12125.25 308
12126.29 265
12127.33 300
12128.37 314
12129.42 302
12130.46 302
12131.50 307
12132.54 293
12133.58 284
12134.62 312
12135.66 299
12136.70 286
12137.74 307
12138.78 343
12139.82 309
12140.86 286
12141.90 315
12142.94 291
12143.98 321
12145.03 331
12146.07 321
12147.11 310
12148.15 341
12149.19 308
12150.23 297
12151.27 248
12152.31 290
12153.35 312
12154.40 278
12155.44 287
12156.48 298
12157.52 309
12158.56 294
12159.60 302
12160.65 293
12161.69 310
12162.73 316
12163.77 305
12164.81 304
12165.85 280
12166.90 290
12167.94 272
12168.98 291
12170.02 295
12171.06 266
12172.11 279
12173.15 312
12174.19 264
12175.23 248
12176.28 288
12177.32 278
12178.36 272
12179.40 284
12180.45 282
12181.49 274
12182.53 288
12183.57 295
12184.62 301
12185.66 293
12186.70 287
12187.74 285
12188.79 265
12189.83 279
12190.87 265
12191.92 275
12192.96 281
12194.00 247
12195.05 296
12196.09 327
12197.13 283
12198.18 314
12199.22 294
12200.26 291
12201.31 280
12202.35 287
12203.39 279
12204.44 256
12205.48 295
12206.52 332
12207.57 286
12208.61 256
12209.65 306
12210.70 253
12211.74 260
12212.79 284
12213.83 304
12214.87 306
12215.92 289
12216.96 267
12218.01 252
12219.05 290
12220.09 315
12221.14 314
12222.18 264
12223.23 290
12224.27 266
12225.32 290
12226.36 280
12227.41 292
12228.45 286
12229.49 323
12230.54 311
12231.58 267
12232.63 290
12233.67 301
12234.72 305
12235.76 300
12236.81 256
12237.85 238
12238.90 284
12239.94 252
12240.99 294
12242.03 290
12243.08 270
12244.12 280
12245.17 277
12246.21 262
12247.26 265
12248.31 302
12249.35 286
12250.40 279
12251.44 289
12252.49 269
12253.53 289
12254.58 295
12255.62 278
12256.67 276
12257.72 281
12258.76 315
12259.81 321
12260.85 308
12261.90 252
12262.95 247
12263.99 259
12265.04 255
12266.08 286
12267.13 279
12268.18 281
12269.22 288
12270.27 252
12271.32 238
12272.36 272
12273.41 277
12274.46 255
12275.50 255
12276.55 250
12277.60 225
12278.64 246
12279.69 213
12280.74 280
12281.78 260
12282.83 274
12283.88 254
12284.92 271
12285.97 251
12287.02 223
12288.07 284
12289.11 279
12290.16 255
12291.21 246
12292.25 251
12293.30 237
12294.35 235
12295.40 269
12296.44 272
12297.49 246
12298.54 265
12299.59 253
12300.63 234
12301.68 231
12302.73 263
12303.78 280
12304.83 245
12305.87 270
12306.92 273
12307.97 251
12309.02 238
12310.07 260
12311.11 248
12312.16 279
12313.21 300
12314.26 277
12315.31 251
12316.35 249
12317.40 269
12318.45 239
12319.50 263
12320.55 228
12321.60 255
12322.65 280
12323.69 253
12324.74 255
12325.79 237
12326.84 285
12327.89 262
12328.94 252
12329.99 245
12331.04 237
12332.09 224
12333.13 242
12334.18 263
12335.23 242
12336.28 221
12337.33 276
12338.38 238
12339.43 239
12340.48 230
12341.53 237
12342.58 242
12343.63 268
12344.68 247
12345.73 254
12346.78 252
12347.83 271
12348.88 279
12349.93 245
12350.98 240
12352.03 241
12353.07 229
12354.12 234
12355.17 245
12356.22 250
12357.28 267
12358.33 251
12359.38 250
12360.43 200
12361.48 229
12362.53 228
12363.58 245
12364.63 276
12365.68 259
12366.73 311
12367.78 217
12368.83 236
12369.88 237
12370.93 266
12371.98 250
12373.03 285
12374.08 247
12375.13 234
12376.18 250
12377.24 268
12378.29 244
12379.34 262
12380.39 267
12381.44 277
12382.49 284
12383.54 243
12384.59 260
12385.64 260
12386.70 262
12387.75 261
12388.80 251
12389.85 250
12390.90 227
12391.95 254
12393.00 267
12394.06 261
12395.11 253
12396.16 256
12397.21 251
12398.26 264
12399.32 253
12400.37 249
12401.42 264
12402.47 240
12403.52 252
12404.58 282
12405.63 268
12406.68 277
12407.73 270
12408.78 314
12409.84 273
12410.89 276
12411.94 285
12412.99 233
12414.05 205
12415.10 239
12416.15 278
12417.20 242
12418.26 261
12419.31 244
12420.36 242
12421.42 255
12422.47 300
12423.52 241
12424.57 275
12425.63 225
12426.68 230
12427.73 221
12428.79 255
12429.84 271
12430.89 271
12431.95 285
12433.00 280
12434.05 265
12435.11 284
12436.16 271
12437.21 279
12438.27 254
12439.32 241
12440.37 284
12441.43 267
12442.48 255
12443.54 270
12444.59 265
12445.64 274
12446.70 290
12447.75 237
12448.80 248
12449.86 285
12450.91 295
12451.97 283
12453.02 269
12454.08 249
12455.13 306
12456.18 297
12457.24 289
12458.29 278
12459.35 240
12460.40 286
12461.46 288
12462.51 301
12463.57 306
12464.62 300
12465.67 282
12466.73 296
12467.78 265
12468.84 272
12469.89 306
12470.95 312
12472.00 313
12473.06 310
12474.11 272
12475.17 296
12476.22 315
12477.28 333
12478.33 320
12479.39 324
12480.45 365
12481.50 370
12482.56 368
12483.61 370
12484.67 366
12485.72 417
12486.78 425
12487.83 479
12488.89 499
12489.95 557
12491.00 565
12492.06 702
12493.11 779
12494.17 825
12495.22 816
12496.28 830
12497.34 743
12498.39 753
12499.45 668
12500.50 625
12501.56 562
12502.62 458
12503.67 449
12504.73 436
12505.79 420
12506.84 361
12507.90 347
12508.96 357
12510.01 351
12511.07 307
12512.13 305
12513.18 304
12514.24 313
12515.30 351
12516.35 337
12517.41 315
12518.47 303
12519.52 300
12520.58 321
12521.64 322
12522.70 324
12523.75 259
12524.81 294
12525.87 280
12526.92 329
12527.98 330
12529.04 295
12530.10 340
12531.15 351
12532.21 338
12533.27 362
12534.33 310
12535.38 322
12536.44 286
12537.50 282
12538.56 308
12539.62 319
12540.67 290
12541.73 305
12542.79 280
12543.85 302
12544.91 332
12545.96 352
12547.02 300
12548.08 296
12549.14 311
12550.20 290
12551.25 295
12552.31 306
12553.37 289
12554.43 314
12555.49 311
12556.55 327
12557.61 297
12558.66 324
12559.72 333
12560.78 337
12561.84 361
12562.90 296
12563.96 336
12565.02 322
12566.08 371
12567.14 355
12568.19 381
12569.25 354
12570.31 418
12571.37 433
12572.43 406
12573.49 413
12574.55 445
12575.61 456
12576.67 434
12577.73 445
12578.79 421
12579.85 415
12580.91 404
12581.97 385
12583.03 340
12584.09 352
12585.15 351
12586.20 361
12587.26 394
12588.32 353
12589.38 348
12590.44 382
12591.50 392
12592.56 346
12593.62 350
12594.69 365
12595.75 374
12596.81 337
12597.87 344
12598.93 309
12599.99 338
12601.05 298
12602.11 310
12603.17 319
12604.23 305
12605.29 307
12606.35 317
12607.41 314
12608.47 321
12609.53 288
12610.59 336
12611.65 347
12612.71 320
12613.78 317
12614.84 301
12615.90 346
12616.96 331
12618.02 296
12619.08 335
12620.14 288
12621.20 292
12622.27 307
12623.33 268
12624.39 228
12625.45 285
12626.51 294
12627.57 313
12628.63 299
12629.70 300
12630.76 297
12631.82 317
12632.88 310
12633.94 329
12635.00 304
12636.07 334
12637.13 305
12638.19 317
12639.25 292
12640.31 287
12641.38 284
12642.44 298
12643.50 284
12644.56 297
12645.63 300
12646.69 323
12647.75 355
12648.81 342
12649.88 314
12650.94 326
12652.00 374
12653.06 361
12654.13 352
12655.19 347
12656.25 353
12657.31 316
12658.38 346
12659.44 379
12660.50 365
12661.57 341
12662.63 338
12663.69 350
12664.76 338
12665.82 329
12666.88 343
12667.95 352
12669.01 333
12670.07 307
12671.14 288
12672.20 339
12673.26 284
12674.33 318
12675.39 299
12676.45 330
12677.52 374
12678.58 305
12679.64 327
12680.71 332
12681.77 319
12682.84 328
12683.90 348
12684.96 332
12686.03 316
12687.09 314
12688.16 371
12689.22 347
12690.28 342
12691.35 347
12692.41 385
12693.48 387
12694.54 396
12695.61 392
12696.67 398
12697.74 379
12698.80 357
12699.86 404
12700.93 418
12701.99 438
12703.06 496
12704.12 488
12705.19 419
12706.25 419
12707.32 464
12708.38 401
12709.45 387
12710.51 361
12711.58 385
12712.64 327
12713.71 348
12714.77 343
12715.84 382
12716.90 368
12717.97 353
12719.03 344
12720.10 365
12721.17 328
12722.23 320
12723.30 285
12724.36 376
12725.43 333
12726.49 358
12727.56 321
12728.63 335
12729.69 350
12730.76 338
12731.82 345
12732.89 334
12733.96 348
12735.02 304
12736.09 342
12737.15 343
12738.22 331
12739.29 341
12740.35 400
12741.42 338
12742.49 315
12743.55 290
12744.62 298
12745.68 296
12746.75 281
12747.82 283
12748.88 304
12749.95 283
12751.02 269
12752.09 303
12753.15 281
12754.22 268
12755.29 297
12756.35 297
12757.42 291
12758.49 277
12759.55 270
12760.62 262
12761.69 298
12762.76 262
12763.82 272
12764.89 251
12765.96 269
12767.03 225
12768.09 269
12769.16 249
12770.23 215
12771.30 232
12772.36 274
12773.43 267
12774.50 255
12775.57 224
12776.63 241
12777.70 255
12778.77 216
12779.84 234
12780.91 238
12781.97 282
12783.04 267
12784.11 274
12785.18 257
12786.25 248
12787.31 260
12788.38 266
12789.45 239
12790.52 245
12791.59 270
12792.66 300
12793.73 247
12794.79 256
12795.86 263
12796.93 290
12798.00 237
12799.07 224
12800.14 248
12801.21 271
12802.28 265
12803.34 253
12804.41 272
12805.48 265
12806.55 259
12807.62 229
12808.69 251
12809.76 242
12810.83 287
12811.90 286
12812.97 279
12814.04 247
12815.11 245
12816.18 249
12817.25 248
12818.31 259
12819.38 254
12820.45 234
12821.52 207
12822.59 224
12823.66 221
12824.73 242
12825.80 251
12826.87 265
12827.94 245
12829.01 225
12830.08 249
12831.15 229
12832.22 210
12833.29 247
12834.36 267
12835.43 230
12836.50 263
12837.57 228
12838.65 236
12839.72 253
12840.79 262
12841.86 233
12842.93 257
12844.00 245
12845.07 254
12846.14 254
12847.21 219
12848.28 212
12849.35 230
12850.42 261
12851.49 210
12852.57 227
12853.64 220
12854.71 242
12855.78 240
12856.85 208
12857.92 173
12858.99 211
12860.06 238
12861.13 223
12862.21 244
12863.28 215
12864.35 249
12865.42 242
12866.49 213
12867.56 227
12868.64 192
12869.71 232
12870.78 290
12871.85 239
12872.92 213
12874.00 204
12875.07 222
12876.14 199
12877.21 208
12878.28 190
12879.36 222
12880.43 219
12881.50 267
12882.57 228
12883.64 193
12884.72 233
12885.79 220
12886.86 237
12887.93 169
12889.01 213
12890.08 213
12891.15 239
12892.22 204
12893.30 213
12894.37 218
12895.44 250
12896.52 246
12897.59 233
12898.66 211
12899.73 212
12900.81 228
12901.88 217
12902.95 205
12904.03 190
12905.10 185
12906.17 205
12907.25 192
12908.32 176
12909.39 190
12910.47 220
12911.54 224
12912.61 210
12913.69 195
12914.76 211
12915.83 225
12916.91 226
12917.98 200
12919.06 187
12920.13 231
12921.20 244
12922.28 228
12923.35 221
12924.43 194
12925.50 208
12926.57 221
12927.65 193
12928.72 186
12929.80 180
12930.87 241
12931.95 227
12933.02 196
12934.09 203
12935.17 201
12936.24 215
12937.32 217
12938.39 197
12939.47 176
12940.54 192
12941.62 214
12942.69 229
12943.77 196
12944.84 183
12945.92 200
12946.99 226
12948.07 246
12949.14 213
12950.22 201
12951.29 258
12952.37 254
12953.44 212
12954.52 187
12955.59 216
12956.67 224
12957.74 258
12958.82 190
12959.89 185
12960.97 226
12962.04 241
12963.12 237
12964.20 221
12965.27 209
12966.35 223
12967.42 205
12968.50 190
12969.58 212
12970.65 191
12971.73 206
12972.80 196
12973.88 226
12974.96 235
12976.03 221
12977.11 220
12978.18 252
12979.26 237
12980.34 215
12981.41 215
12982.49 218
12983.57 219
12984.64 230
12985.72 235
12986.80 223
12987.87 206
12988.95 199
12990.03 212
12991.10 209
12992.18 231
12993.26 238
12994.33 245
12995.41 212
12996.49 211
12997.56 233
12998.64 228
12999.72 231
13000.80 225
13001.87 255
13002.95 239
13004.03 238
13005.11 279
13006.18 269
13007.26 236
13008.34 260
13009.42 269
13010.49 279
13011.57 205
13012.65 203
13013.73 265
13014.80 292
13015.88 253
13016.96 245
13018.04 212
13019.12 268
13020.19 233
13021.27 211
13022.35 250
13023.43 278
13024.51 260
13025.58 247
13026.66 300
13027.74 214
13028.82 229
13029.90 268
13030.98 283
13032.05 228
13033.13 254
13034.21 264
13035.29 261
13036.37 228
13037.45 237
13038.53 275
13039.61 286
13040.68 250
13041.76 235
13042.84 271
13043.92 295
13045.00 263
13046.08 238
13047.16 275
13048.24 280
13049.32 266
13050.40 277
13051.48 268
13052.55 286
13053.63 280
13054.71 322
13055.79 301
13056.87 266
13057.95 237
13059.03 284
13060.11 286
13061.19 251
13062.27 238
13063.35 243
13064.43 238
13065.51 243
13066.59 215
13067.67 224
13068.75 230
13069.83 260
13070.91 230
13071.99 252
13073.07 215
13074.15 218
13075.23 226
13076.31 213
13077.39 233
13078.47 224
13079.55 256
13080.63 232
13081.71 237
13082.79 242
13083.88 223
13084.96 225
13086.04 226
13087.12 210
13088.20 202
13089.28 235
13090.36 208
13091.44 223
13092.52 214
13093.60 196
13094.68 243
13095.77 223
13096.85 206
13097.93 202
13099.01 215
13100.09 245
13101.17 212
13102.25 239
13103.34 214
13104.42 208
13105.50 206
13106.58 233
13107.66 238
13108.74 227
13109.82 222
13110.91 225
13111.99 244
13113.07 209
13114.15 207
13115.23 219
13116.32 202
13117.40 188
13118.48 211
13119.56 205
13120.64 232
13121.73 211
13122.81 197
13123.89 223
13124.97 226
13126.06 214
13127.14 210
13128.22 222
13129.30 211
13130.39 207
13131.47 231
13132.55 220
13133.63 193
13134.72 210
13135.80 221
13136.88 228
13137.97 200
13139.05 200
13140.13 219
13141.21 217
13142.30 201
13143.38 205
13144.46 217
13145.55 229
13146.63 212
13147.71 242
13148.80 199
13149.88 212
13150.96 181
13152.05 238
13153.13 254
13154.21 200
13155.30 202
13156.38 235
13157.47 218
13158.55 196
13159.63 210
13160.72 192
13161.80 203
13162.88 240
13163.97 223
13165.05 200
13166.14 180
13167.22 207
13168.31 198
13169.39 205
13170.47 214
13171.56 201
13172.64 208
13173.73 210
13174.81 192
13175.90 157
13176.98 167
13178.06 219
13179.15 250
13180.23 221
13181.32 221
13182.40 203
13183.49 237
13184.57 220
13185.66 212
13186.74 178
13187.83 208
13188.91 242
13190.00 209
13191.08 200
13192.17 211
13193.25 202
13194.34 207
13195.42 223
13196.51 199
13197.59 207
13198.68 200
13199.77 216
13200.85 218
13201.94 234
13203.02 182
13204.11 211
13205.19 205
13206.28 165
13207.36 174
13208.45 209
13209.54 184
13210.62 173
13211.71 157
13212.79 178
13213.88 223
13214.97 218
13216.05 191
13217.14 211
13218.22 211
13219.31 191
13220.40 218
13221.48 179
13222.57 187
13223.66 172
13224.74 175
13225.83 177
13226.92 188
13228.00 224
13229.09 166
13230.18 185
13231.26 173
13232.35 202
13233.44 195
13234.52 227
13235.61 209
13236.70 207
13237.78 216
13238.87 187
13239.96 215
13241.05 188
13242.13 179
13243.22 197
13244.31 189
13245.39 217
13246.48 179
13247.57 200
13248.66 208
13249.74 207
13250.83 236
13251.92 201
13253.01 223
13254.10 216
13255.18 227
13256.27 196
13257.36 192
13258.45 217
13259.53 210
13260.62 196
13261.71 231
13262.80 211
13263.89 211
13264.97 206
13266.06 199
13267.15 217
13268.24 231
13269.33 208
13270.42 214
13271.50 211
13272.59 216
13273.68 195
13274.77 217
13275.86 216
13276.95 218
13278.04 220
13279.12 198
13280.21 201
13281.30 221
13282.39 192
13283.48 209
13284.57 232
13285.66 214
13286.75 189
13287.84 224
13288.93 243
13290.01 225
13291.10 202
13292.19 188
13293.28 189
13294.37 224
13295.46 225
13296.55 238
13297.64 210
13298.73 218
13299.82 195
13300.91 229
13302.00 248
13303.09 244
13304.18 258
13305.27 221
13306.36 211
13307.45 224
13308.54 217
13309.63 204
13310.72 234
13311.81 247
13312.90 231
13313.99 216
13315.08 249
13316.17 215
13317.26 236
13318.35 242
13319.44 252
13320.53 236
13321.62 225
13322.71 246
13323.80 230
13324.89 288
13325.98 252
13327.07 254
13328.16 229
13329.25 237
13330.35 215
13331.44 250
13332.53 216
13333.62 268
13334.71 257
13335.80 224
13336.89 286
13337.98 260
13339.07 240
13340.16 245
13341.26 232
13342.35 221
13343.44 284
13344.53 235
13345.62 244
13346.71 231
13347.80 239
13348.90 244
13349.99 265
13351.08 261
13352.17 277
13353.26 266
13354.36 249
13355.45 255
13356.54 244
13357.63 266
13358.72 245
13359.81 280
13360.91 295
13362.00 278
13363.09 264
13364.18 278
13365.28 298
13366.37 290
13367.46 314
13368.55 314
13369.65 325
13370.74 277
13371.83 255
13372.92 282
13374.02 298
13375.11 268
13376.20 280
13377.29 270
13378.39 260
13379.48 214
13380.57 216
13381.67 242
13382.76 240
13383.85 241
13384.94 214
13386.04 228
13387.13 204
13388.22 222
13389.32 227
13390.41 216
13391.50 197
13392.60 199
13393.69 215
13394.78 223
13395.88 193
13396.97 179
13398.06 207
13399.16 224
13400.25 211
13401.35 213
13402.44 202
13403.53 193
13404.63 215
13405.72 180
13406.82 188
13407.91 241
13409.00 238
13410.10 243
13411.19 216
13412.29 227
13413.38 200
13414.47 206
13415.57 234
13416.66 219
13417.76 212
13418.85 195
13419.95 210
13421.04 198
13422.14 229
13423.23 195
13424.33 224
13425.42 229
13426.51 175
13427.61 203
13428.70 240
13429.80 242
13430.89 230
13431.99 212
13433.08 223
13434.18 231
13435.27 223
13436.37 197
13437.46 236
13438.56 217
13439.66 238
13440.75 267
13441.85 248
13442.94 198
13444.04 234
13445.13 248
13446.23 247
13447.32 205
13448.42 247
13449.52 263
13450.61 281
13451.71 241
13452.80 243
13453.90 270
13454.99 260
13456.09 266
13457.19 265
13458.28 261
13459.38 256
13460.48 221
13461.57 242
13462.67 240
13463.76 232
13464.86 227
13465.96 252
13467.05 245
13468.15 258
13469.25 248
13470.34 261
13471.44 273
13472.54 241
13473.63 218
13474.73 268
13475.83 279
13476.92 249
13478.02 211
13479.12 265
13480.21 223
13481.31 220
13482.41 229
13483.50 251
13484.60 244
13485.70 307
13486.80 271
13487.89 279
13488.99 249
13490.09 249
13491.19 252
13492.28 251
13493.38 291
13494.48 277
13495.58 265
13496.67 259
13497.77 278
13498.87 325
13499.97 332
13501.06 308
13502.16 280
13503.26 334
13504.36 310
13505.46 296
13506.55 300
13507.65 319
13508.75 260
13509.85 234
13510.95 260
13512.05 260
13513.14 246
13514.24 258
13515.34 260
13516.44 247
13517.54 246
13518.64 267
13519.73 237
13520.83 231
13521.93 219
13523.03 203
13524.13 228
13525.23 219
13526.33 200
13527.43 199
13528.53 201
13529.62 187
13530.72 235
13531.82 203
13532.92 224
13534.02 200
13535.12 222
13536.22 213
13537.32 220
13538.42 244
13539.52 245
13540.62 213
13541.72 190
13542.82 213
13543.92 231
13545.01 241
13546.11 211
13547.21 213
13548.31 203
13549.41 210
13550.51 207
13551.61 248
13552.71 212
13553.81 208
13554.91 211
13556.01 241
13557.11 240
13558.21 229
13559.31 221
13560.41 213
13561.51 207
13562.61 198
13563.72 246
13564.82 192
13565.92 184
13567.02 205
13568.12 205
13569.22 190
13570.32 185
13571.42 217
13572.52 198
13573.62 190
13574.72 227
13575.82 241
13576.92 223
13578.02 245
13579.13 207
13580.23 193
13581.33 191
13582.43 217
13583.53 208
13584.63 169
13585.73 199
13586.83 192
13587.94 178
13589.04 211
13590.14 236
13591.24 198
13592.34 237
13593.44 205
13594.54 185
13595.65 190
13596.75 205
13597.85 215
13598.95 237
13600.05 224
13601.16 226
13602.26 194
13603.36 232
13604.46 207
13605.56 243
13606.67 205
13607.77 216
13608.87 237
13609.97 229
13611.07 208
13612.18 224
13613.28 205
13614.38 190
13615.48 221
13616.59 192
13617.69 201
13618.79 214
13619.89 219
13621.00 194
13622.10 196
13623.20 180
13624.31 196
13625.41 202
13626.51 190
13627.61 182
13628.72 210
13629.82 217
13630.92 223
13632.03 208
13633.13 185
13634.23 218
13635.34 196
13636.44 182
13637.54 189
13638.65 184
13639.75 176
13640.85 206
13641.96 194
13643.06 177
13644.16 198
13645.27 218
13646.37 203
13647.48 169
13648.58 186
13649.68 207
13650.79 219
13651.89 194
13653.00 224
13654.10 234
13655.20 240
13656.31 228
13657.41 216
13658.52 197
13659.62 198
13660.72 184
13661.83 188
13662.93 206
13664.04 200
13665.14 211
13666.25 232
13667.35 202
13668.46 207
13669.56 195
13670.67 182
13671.77 174
13672.88 200
13673.98 200
13675.09 206
13676.19 204
13677.30 202
13678.40 199
13679.51 201
13680.61 161
13681.72 178
13682.82 205
13683.93 219
13685.03 185
13686.14 208
13687.24 214
13688.35 196
13689.45 187
13690.56 168
13691.66 159
13692.77 218
13693.88 215
13694.98 187
13696.09 171
13697.19 189
13698.30 233
13699.40 233
13700.51 213
13701.62 224
13702.72 205
13703.83 212
13704.93 219
13706.04 176
13707.15 198
13708.25 200
13709.36 190
13710.47 199
13711.57 184
13712.68 185
13713.79 213
13714.89 233
13716.00 210
13717.11 155
13718.21 191
13719.32 212
13720.43 227
13721.53 224
13722.64 227
13723.75 215
13724.85 236
13725.96 231
13727.07 224
13728.17 224
13729.28 228
13730.39 241
13731.50 252
13732.60 264
13733.71 246
13734.82 224
13735.92 244
13737.03 231
13738.14 245
13739.25 233
13740.35 219
13741.46 248
13742.57 236
13743.68 252
13744.79 255
13745.89 256
13747.00 215
13748.11 260
13749.22 230
13750.32 242
13751.43 265
13752.54 270
13753.65 272
13754.76 229
13755.87 244
13756.97 286
13758.08 311
13759.19 250
13760.30 253
13761.41 297
13762.52 325
13763.62 303
13764.73 341
13765.84 335
13766.95 360
13768.06 374
13769.17 351
13770.28 348
13771.38 362
13772.49 389
13773.60 406
13774.71 361
13775.82 369
13776.93 360
13778.04 319
13779.15 348
13780.26 306
13781.37 363
13782.48 297
13783.58 297
13784.69 291
13785.80 236
13786.91 232
13788.02 255
13789.13 281
13790.24 244
13791.35 267
13792.46 225
13793.57 216
13794.68 247
13795.79 241
13796.90 228
13798.01 269
13799.12 224
13800.23 217
13801.34 218
13802.45 247
13803.56 248
13804.67 242
13805.78 237
13806.89 242
13808.00 226
13809.11 229
13810.22 214
13811.33 213
13812.44 228
13813.55 227
13814.66 231
13815.77 257
13816.88 227
13818.00 221
13819.11 216
13820.22 237
13821.33 194
13822.44 221
13823.55 231
13824.66 207
13825.77 219
13826.88 223
13827.99 214
13829.10 241
13830.22 247
13831.33 274
13832.44 207
13833.55 199
13834.66 193
13835.77 205
13836.88 222
13838.00 232
13839.11 211
13840.22 227
13841.33 222
13842.44 247
13843.55 207
13844.67 212
13845.78 222
13846.89 234
13848.00 227
13849.11 227
13850.23 233
13851.34 229
13852.45 238
13853.56 239
13854.67 252
13855.79 248
13856.90 214
13858.01 250
13859.12 246
13860.24 245
13861.35 249
13862.46 235
13863.57 223
13864.69 226
13865.80 204
13866.91 241
13868.02 246
13869.14 248
13870.25 242
13871.36 268
13872.47 267
13873.59 214
13874.70 211
13875.81 219
13876.93 207
13878.04 201
13879.15 214
13880.27 250
13881.38 244
13882.49 223
13883.61 234
13884.72 216
13885.83 208
13886.95 228
13888.06 225
13889.17 221
13890.29 260
13891.40 231
13892.51 256
13893.63 247
13894.74 222
13895.86 200
13896.97 216
13898.08 251
13899.20 257
13900.31 255
13901.43 243
13902.54 250
13903.65 200
13904.77 222
13905.88 246
13907.00 224
13908.11 224
13909.23 216
13910.34 210
13911.45 200
13912.57 209
13913.68 203
13914.80 239
13915.91 232
13917.03 232
13918.14 231
13919.26 218
13920.37 249
13921.49 232
13922.60 210
13923.72 188
13924.83 225
13925.95 216
13927.06 239
13928.18 204
13929.29 197
13930.41 219
13931.52 260
13932.64 190
13933.75 199
13934.87 225
13935.98 233
13937.10 222
13938.21 226
13939.33 214
13940.45 187
13941.56 196
13942.68 213
13943.79 186
13944.91 189
13946.03 192
13947.14 191
13948.26 201
13949.37 213
13950.49 229
13951.60 196
13952.72 193
13953.84 189
13954.95 211
13956.07 181
13957.19 177
13958.30 202
13959.42 185
13960.54 188
13961.65 171
13962.77 214
13963.88 186
13965.00 194
13966.12 193
13967.23 203
13968.35 169
13969.47 191
13970.59 186
13971.70 202
13972.82 188
13973.94 171
13975.05 238
13976.17 207
13977.29 215
13978.40 176
13979.52 227
13980.64 239
13981.76 202
13982.87 207
13983.99 197
13985.11 192
13986.23 212
13987.34 210
13988.46 169
13989.58 167
13990.70 184
13991.81 194
13992.93 188
13994.05 195
13995.17 210
13996.29 238
13997.40 223
13998.52 193
13999.64 185
14000.76 210
14001.88 191
14002.99 221
14004.11 207
14005.23 194
14006.35 204
14007.47 253
14008.58 228
14009.70 224
14010.82 211
14011.94 187
14013.06 193
14014.18 213
14015.30 225
14016.41 216
14017.53 196
14018.65 215
14019.77 191
14020.89 194
14022.01 190
14023.13 230
14024.25 232
14025.37 218
14026.48 234
14027.60 212
14028.72 196
14029.84 218
14030.96 204
14032.08 198
14033.20 193
14034.32 195
14035.44 179
14036.56 166
14037.68 224
14038.80 210
14039.92 181
14041.04 186
14042.16 216
14043.28 187
14044.40 196
14045.52 173
14046.64 209
14047.76 191
14048.88 232
14050.00 200
14051.12 189
14052.24 183
14053.36 220
14054.48 205
14055.60 190
14056.72 218
14057.84 213
14058.96 202
14060.08 202
14061.20 190
14062.32 199
14063.44 193
14064.56 216
14065.68 199
14066.80 219
14067.92 206
14069.04 204
14070.16 201
14071.28 230
14072.41 214
14073.53 212
14074.65 215
14075.77 223
14076.89 241
14078.01 217
14079.13 223
14080.25 203
14081.37 207
14082.50 201
14083.62 211
14084.74 199
14085.86 233
14086.98 225
14088.10 235
14089.23 249
14090.35 263
14091.47 277
14092.59 246
14093.71 248
14094.83 258
14095.96 231
14097.08 299
14098.20 307
14099.32 258
14100.44 254
14101.57 253
14102.69 212
14103.81 249
14104.93 237
14106.05 216
14107.18 215
14108.30 224
14109.42 221
14110.54 222
14111.67 196
14112.79 194
14113.91 193
14115.03 194
14116.16 187
14117.28 206
14118.40 189
14119.53 204
14120.65 178
14121.77 212
14122.89 193
14124.02 157
14125.14 207
14126.26 199
14127.39 181
14128.51 165
14129.63 206
14130.76 163
14131.88 164
14133.00 176
14134.13 195
14135.25 202
14136.37 166
14137.50 180
14138.62 185
14139.74 169
14140.87 179
14141.99 170
14143.11 185
14144.24 183
14145.36 193
14146.49 170
14147.61 172
14148.73 175
14149.86 149
14150.98 156
14152.11 172
14153.23 176
14154.35 162
14155.48 172
14156.60 180
14157.73 172
14158.85 183
14159.98 205
14161.10 191
14162.23 161
14163.35 187
14164.47 155
14165.60 162
14166.72 173
14167.85 167
14168.97 172
14170.10 191
14171.22 213
14172.35 177
14173.47 164
14174.60 172
14175.72 156
14176.85 183
14177.97 167
14179.10 168
14180.22 168
14181.35 164
14182.47 181
14183.60 174
14184.72 152
14185.85 161
14186.98 176
14188.10 146
14189.23 152
14190.35 174
14191.48 142
14192.60 160
14193.73 177
14194.86 164
14195.98 152
14197.11 152
14198.23 158
14199.36 152
14200.49 153
14201.61 162
14202.74 142
14203.86 154
14204.99 174
14206.12 173
14207.24 128
14208.37 146
14209.50 142
14210.62 148
14211.75 136
14212.87 150
14214.00 146
14215.13 147
14216.25 134
14217.38 167
14218.51 168
14219.63 146
14220.76 157
14221.89 138
14223.02 152
14224.14 174
14225.27 140
14226.40 139
14227.52 159
14228.65 145
14229.78 136
14230.91 156
14232.03 166
14233.16 144
14234.29 151
14235.41 134
14236.54 152
14237.67 155
14238.80 119
14239.92 174
14241.05 175
14242.18 144
14243.31 144
14244.44 148
14245.56 169
14246.69 189
14247.82 177
14248.95 185
14250.08 153
14251.20 166
14252.33 163
14253.46 185
14254.59 160
14255.72 139
14256.84 141
14257.97 162
14259.10 152
14260.23 149
14261.36 144
14262.49 143
14263.62 183
14264.74 166
14265.87 157
14267.00 157
14268.13 147
14269.26 160
14270.39 130
14271.52 146
14272.65 171
14273.77 146
14274.90 137
14276.03 125
14277.16 151
14278.29 151
14279.42 156
14280.55 153
14281.68 130
14282.81 123
14283.94 131
14285.07 144
14286.20 140
14287.33 158
14288.45 159
14289.58 131
14290.71 164
14291.84 152
14292.97 160
14294.10 151
14295.23 148
14296.36 149
14297.49 155
14298.62 151
14299.75 168
14300.88 173
14302.01 166
14303.14 150
14304.27 140
14305.40 150
14306.53 147
14307.66 151
14308.79 158
14309.92 150
14311.05 147
14312.19 159
14313.32 130
14314.45 183
14315.58 155
14316.71 138
14317.84 133
14318.97 143
14320.10 152
14321.23 155
14322.36 142
14323.49 144
14324.62 134
14325.75 146
14326.89 142
14328.02 152
14329.15 138
14330.28 139
14331.41 162
14332.54 161
14333.67 135
14334.80 113
14335.94 145
14337.07 127
14338.20 136
14339.33 131
14340.46 150
14341.59 154
14342.73 129
14343.86 132
14344.99 120
14346.12 147
14347.25 142
14348.38 142
14349.52 162
14350.65 149
14351.78 154
14352.91 154
14354.04 127
14355.18 140
14356.31 131
14357.44 132
14358.57 158
14359.71 154
14360.84 152
14361.97 150
14363.10 140
14364.24 132
14365.37 157
14366.50 114
14367.63 167
14368.77 135
14369.90 138
14371.03 121
14372.16 170
14373.30 149
14374.43 156
14375.56 137
14376.70 134
14377.83 150
14378.96 145
14380.10 144
14381.23 116
14382.36 131
14383.50 120
14384.63 147
14385.76 113
14386.90 126
14388.03 130
14389.16 138
14390.30 179
14391.43 132
14392.56 130
14393.70 134
14394.83 156
14395.97 126
14397.10 149
14398.23 137
14399.37 131
14400.50 138
14401.63 131
14402.77 138
14403.90 146
14405.04 140
14406.17 139
14407.31 137
14408.44 150
14409.57 155
14410.71 147
14411.84 155
14412.98 132
14414.11 151
14415.25 176
14416.38 147
14417.52 165
14418.65 154
14419.79 162
14420.92 137
14422.05 163
14423.19 143
14424.32 158
14425.46 165
14426.59 150
14427.73 172
14428.86 140
14430.00 138
14431.14 149
14432.27 148
14433.41 149
14434.54 131
14435.68 179
14436.81 152
14437.95 132
14439.08 138
14440.22 150
14441.35 167
14442.49 170
14443.63 150
14444.76 148
14445.90 158
14447.03 171
14448.17 157
14449.30 137
14450.44 152
14451.58 169
14452.71 151
14453.85 172
14454.98 155
14456.12 173
14457.26 176
14458.39 156
14459.53 157
14460.67 159
14461.80 172
14462.94 183
14464.08 179
14465.21 187
14466.35 156
14467.48 178
14468.62 188
14469.76 188
14470.90 189
14472.03 244
14473.17 203
14474.31 200
14475.44 188
14476.58 217
14477.72 202
14478.85 204
14479.99 228
14481.13 173
14482.27 190
14483.40 183
14484.54 188
14485.68 158
14486.81 166
14487.95 170
14489.09 168
14490.23 137
14491.36 161
14492.50 144
14493.64 154
14494.78 205
14495.92 203
14497.05 151
14498.19 165
14499.33 182
14500.47 152
14501.60 140
14502.74 142
14503.88 177
14505.02 166
14506.16 161
14507.30 151
14508.43 163
14509.57 172
14510.71 155
14511.85 174
14512.99 147
14514.13 126
14515.26 166
14516.40 181
14517.54 144
14518.68 154
14519.82 145
14520.96 153
14522.10 154
14523.23 189
14524.37 156
14525.51 159
14526.65 141
14527.79 137
14528.93 145
14530.07 151
14531.21 164
14532.35 134
14533.49 152
14534.63 153
14535.76 149
14536.90 174
14538.04 164
14539.18 146
14540.32 143
14541.46 154
14542.60 155
14543.74 131
14544.88 135
14546.02 127
14547.16 137
14548.30 133
14549.44 147
14550.58 134
14551.72 153
14552.86 134
14554.00 133
14555.14 161
14556.28 141
14557.42 189
14558.56 177
14559.70 142
14560.84 143
14561.98 140
14563.12 164
14564.26 122
14565.40 110
14566.54 130
14567.68 136
14568.82 164
14569.96 135
14571.11 137
14572.25 159
14573.39 161
14574.53 151
14575.67 156
14576.81 148
14577.95 163
14579.09 140
14580.23 157
14581.37 153
14582.52 171
14583.66 167
14584.80 178
14585.94 130
14587.08 125
14588.22 161
14589.36 159
14590.50 143
14591.65 131
14592.79 139
14593.93 135
14595.07 174
14596.21 176
14597.35 144
14598.50 125
14599.64 150
14600.78 162
14601.92 129
14603.06 133
14604.21 153
14605.35 152
14606.49 189
14607.63 193
14608.77 153
14609.92 160
14611.06 136
14612.20 151
14613.34 128
14614.49 125
14615.63 148
14616.77 196
14617.91 172
14619.06 174
14620.20 170
14621.34 151
14622.48 170
14623.63 153
14624.77 172
14625.91 157
14627.06 168
14628.20 156
14629.34 179
14630.48 185
14631.63 172
14632.77 161
14633.91 194
14635.06 189
14636.20 172
14637.34 165
14638.49 162
14639.63 160
14640.77 175
14641.92 204
14643.06 188
14644.20 167
14645.35 159
14646.49 161
14647.64 140
14648.78 184
14649.92 147
14651.07 165
14652.21 132
14653.35 124
14654.50 111
14655.64 155
14656.79 148
14657.93 147
14659.07 138
14660.22 134
14661.36 121
14662.51 123
14663.65 147
14664.80 167
14665.94 146
14667.09 150
14668.23 118
14669.37 137
14670.52 146
14671.66 127
14672.81 174
14673.95 155
14675.10 143
14676.24 135
14677.39 121
14678.53 149
14679.68 113
14680.82 137
14681.97 136
14683.11 141
14684.26 135
14685.40 126
14686.55 130
14687.69 99
14688.84 129
14689.98 126
14691.13 105
14692.27 131
14693.42 123
14694.57 144
14695.71 132
14696.86 113
14698.00 133
14699.15 128
14700.29 114
14701.44 111
14702.59 139
14703.73 139
14704.88 130
14706.02 129
14707.17 116
14708.32 126
14709.46 143
14710.61 142
14711.75 125
14712.90 144
14714.05 131
14715.19 135
14716.34 133
14717.49 149
14718.63 98
14719.78 121
14720.93 156
14722.07 132
14723.22 135
14724.37 135
14725.51 135
14726.66 137
14727.81 111
14728.95 134
14730.10 163
14731.25 150
14732.39 160
14733.54 139
14734.69 163
14735.84 141
14736.98 128
14738.13 132
14739.28 135
14740.42 133
14741.57 158
14742.72 122
14743.87 137
14745.01 151
14746.16 158
14747.31 160
14748.46 131
14749.61 150
14750.75 158
14751.90 154
14753.05 134
14754.20 168
14755.34 143
14756.49 144
14757.64 114
14758.79 165
14759.94 127
14761.08 125
14762.23 207
14763.38 151
14764.53 125
14765.68 122
14766.83 125
14767.97 145
14769.12 149
14770.27 141
14771.42 154
14772.57 144
14773.72 150
14774.87 158
14776.01 160
14777.16 140
14778.31 157
14779.46 156
14780.61 139
14781.76 153
14782.91 171
14784.06 189
14785.21 165
14786.36 168
14787.50 154
14788.65 161
14789.80 170
14790.95 163
14792.10 161
14793.25 156
14794.40 179
14795.55 194
14796.70 181
14797.85 200
14799.00 181
14800.15 156
14801.30 178
14802.45 181
14803.60 185
14804.75 175
14805.90 157
14807.05 171
14808.20 173
14809.35 167
14810.50 175
14811.65 171
14812.80 174
14813.95 156
14815.10 158
14816.25 134
14817.40 139
14818.55 180
14819.70 168
14820.85 140
14822.00 125
14823.15 141
14824.30 135
14825.45 190
14826.60 149
14827.75 162
14828.91 130
14830.06 135
14831.21 127
14832.36 116
14833.51 101
14834.66 121
14835.81 119
14836.96 96
14838.11 139
14839.26 143
14840.42 142
14841.57 114
14842.72 106
14843.87 107
14845.02 136
14846.17 142
14847.32 119
14848.48 106
14849.63 131
14850.78 126
14851.93 134
14853.08 117
14854.23 131
14855.39 122
14856.54 116
14857.69 139
14858.84 102
14859.99 129
14861.15 141
14862.30 134
14863.45 130
14864.60 130
14865.75 137
14866.91 111
14868.06 97
14869.21 101
14870.36 116
14871.52 138
14872.67 148
14873.82 123
14874.97 121
14876.13 150
14877.28 141
14878.43 109
14879.59 123
14880.74 132
14881.89 137
14883.04 118
14884.20 103
14885.35 123
14886.50 121
14887.66 121
14888.81 136
14889.96 124
14891.12 141
14892.27 130
14893.42 124
14894.58 111
14895.73 119
14896.88 126
14898.04 127
14899.19 130
14900.34 121
14901.50 154
14902.65 134
14903.80 108
14904.96 120
14906.11 129
14907.27 113
14908.42 112
14909.57 122
14910.73 101
14911.88 143
14913.04 140
14914.19 146
14915.34 112
14916.50 126
14917.65 126
14918.81 129
14919.96 108
14921.11 112
14922.27 106
14923.42 136
14924.58 117
14925.73 121
14926.89 98
14928.04 124
14929.20 162
14930.35 110
14931.51 125
14932.66 119
14933.82 135
14934.97 161
14936.13 144
14937.28 103
14938.44 164
14939.59 144
14940.75 105
14941.90 109
14943.06 132
14944.21 112
14945.37 120
14946.52 125
14947.68 113
14948.83 127
14949.99 127
14951.14 133
14952.30 107
14953.46 125
14954.61 114
14955.77 133
14956.92 128
14958.08 134
14959.24 120
14960.39 133
14961.55 118
14962.70 104
14963.86 102
14965.02 106
14966.17 152
14967.33 135
14968.48 113
14969.64 123
14970.80 113
14971.95 131
14973.11 137
14974.27 134
14975.42 141
14976.58 103
14977.74 102
14978.89 108
14980.05 115
14981.21 112
14982.36 118
14983.52 108
14984.68 122
14985.83 135
14986.99 160
14988.15 126
14989.30 124
14990.46 121
14991.62 117
14992.77 108
14993.93 92
14995.09 105
14996.25 108
14997.40 95
14998.56 117
14999.72 109
15000.88 99
15002.03 118
15003.19 80
15004.35 93
15005.51 103
15006.66 96
15007.82 113
15008.98 123
15010.14 126
15011.30 117
15012.45 138
15013.61 103
15014.77 100
15015.93 90
15017.09 119
15018.24 107
15019.40 119
15020.56 104
15021.72 93
15022.88 96
15024.04 96
15025.19 99
15026.35 102
15027.51 102
15028.67 96
15029.83 106
15030.99 101
15032.15 113
15033.30 108
15034.46 102
15035.62 111
15036.78 105
15037.94 116
15039.10 101
15040.26 83
15041.42 88
15042.58 106
15043.73 105
15044.89 96
15046.05 102
15047.21 110
15048.37 98
15049.53 105
15050.69 91
15051.85 83
15053.01 100
15054.17 86
15055.33 103
15056.49 89
15057.65 107
15058.81 80
15059.97 82
15061.13 73
15062.29 97
15063.45 113
15064.61 112
15065.77 85
15066.93 91
15068.09 96
15069.25 117
15070.41 112
15071.57 130
15072.73 99
15073.89 110
15075.05 92
15076.21 112
15077.37 112
15078.53 93
15079.69 106
15080.85 101
15082.01 97
15083.17 106
15084.33 95
15085.49 87
15086.65 92
15087.82 105
15088.98 92
15090.14 106
15091.30 85
15092.46 101
15093.62 92
15094.78 102
15095.94 87
15097.10 90
15098.27 93
15099.43 109
15100.59 102
15101.75 91
15102.91 107
15104.07 99
15105.23 106
15106.40 100
15107.56 110
15108.72 94
15109.88 98
15111.04 91
15112.20 109
15113.37 91
15114.53 96
15115.69 109
15116.85 107
15118.01 102
15119.18 105
15120.34 105
15121.50 109
15122.66 95
15123.82 84
15124.99 107
15126.15 103
15127.31 95
15128.47 101
15129.64 95
15130.80 116
15131.96 129
15133.12 92
15134.29 99
15135.45 93
15136.61 107
15137.77 78
15138.94 99
15140.10 101
15141.26 91
15142.43 99
15143.59 99
15144.75 102
15145.92 96
15147.08 81
15148.24 119
15149.41 85
15150.57 88
15151.73 100
15152.90 99
15154.06 106
15155.22 72
15156.39 89
15157.55 97
15158.71 90
15159.88 74
15161.04 93
15162.20 111
15163.37 97
15164.53 98
15165.70 86
15166.86 104
15168.02 102
15169.19 78
15170.35 73
15171.52 83
15172.68 96
15173.84 94
15175.01 109
15176.17 125
15177.34 119
15178.50 92
15179.66 95
15180.83 96
15181.99 102
15183.16 92
15184.32 91
15185.49 85
15186.65 94
15187.82 95
15188.98 82
15190.15 101
15191.31 103
15192.48 95
15193.64 91
15194.81 98
15195.97 96
15197.14 78
15198.30 89
15199.47 101
15200.63 105
15201.80 110
15202.96 94
15204.13 92
15205.29 82
15206.46 117
15207.62 84
15208.79 107
15209.96 99
15211.12 101
15212.29 90
15213.45 109
15214.62 117
15215.78 78
15216.95 85
15218.12 118
15219.28 105
15220.45 98
15221.61 112
15222.78 101
15223.95 90
15225.11 109
15226.28 87
15227.44 116
15228.61 123
15229.78 105
15230.94 119
15232.11 87
15233.28 101
15234.44 96
15235.61 110
15236.78 114
15237.94 114
15239.11 107
15240.28 104
15241.44 126
15242.61 117
15243.78 110
15244.94 87
15246.11 86
15247.28 117
15248.44 115
15249.61 101
15250.78 118
15251.95 91
15253.11 102
15254.28 101
15255.45 96
15256.61 99
15257.78 102
15258.95 81
15260.12 88
15261.28 99
15262.45 82
15263.62 99
15264.79 124
15265.95 100
15267.12 84
15268.29 86
15269.46 105
15270.63 117
15271.79 100
15272.96 102
15274.13 104
15275.30 117
15276.47 103
15277.63 72
15278.80 120
15279.97 81
15281.14 85
15282.31 103
15283.48 90
15284.64 87
15285.81 107
15286.98 114
15288.15 101
15289.32 93
15290.49 87
15291.66 77
15292.82 84
15293.99 89
15295.16 109
15296.33 91
15297.50 105
15298.67 106
15299.84 114
15301.01 85
15302.18 98
15303.35 98
15304.51 95
15305.68 100
15306.85 101
15308.02 135
15309.19 71
15310.36 111
15311.53 85
15312.70 83
15313.87 90
15315.04 99
15316.21 118
15317.38 91
15318.55 96
15319.72 102
15320.89 89
15322.06 97
15323.23 127
15324.40 102
15325.57 97
15326.74 113
15327.91 84
15329.08 88
15330.25 91
15331.42 97
15332.59 79
15333.76 113
15334.93 101
15336.10 80
15337.27 83
15338.44 81
15339.61 76
15340.78 84
15341.95 93
15343.12 108
15344.29 101
15345.47 96
15346.64 87
15347.81 100
15348.98 108
15350.15 90
15351.32 94
15352.49 88
15353.66 98
15354.83 82
15356.00 98
15357.18 105
15358.35 94
15359.52 102
15360.69 83
15361.86 77
15363.03 80
15364.20 92
15365.38 119
15366.55 103
15367.72 91
15368.89 78
15370.06 86
15371.23 90
15372.41 81
15373.58 80
15374.75 74
15375.92 89
15377.09 93
15378.26 105
15379.44 72
15380.61 84
15381.78 100
15382.95 88
15384.13 87
15385.30 85
15386.47 83
15387.64 110
15388.82 81
15389.99 106
15391.16 103
15392.33 118
15393.51 98
15394.68 80
15395.85 85
15397.02 86
15398.20 111
15399.37 91
15400.54 103
15401.71 98
15402.89 115
15404.06 105
15405.23 103
15406.41 100
15407.58 73
15408.75 89
15409.93 94
15411.10 85
15412.27 85
15413.45 110
15414.62 92
15415.79 90
15416.97 90
15418.14 80
15419.31 101
15420.49 99
15421.66 83
15422.84 101
15424.01 105
15425.18 100
15426.36 103
15427.53 95
15428.70 90
15429.88 85
15431.05 84
15432.23 99
15433.40 81
15434.57 85
15435.75 92
15436.92 103
15438.10 108
15439.27 102
15440.45 111
15441.62 104
15442.80 89
15443.97 90
15445.14 96
15446.32 102
15447.49 112
15448.67 95
15449.84 93
15451.02 82
15452.19 85
15453.37 77
15454.54 100
15455.72 75
15456.89 90
15458.07 107
15459.24 111
15460.42 106
15461.59 102
15462.77 105
15463.94 115
15465.12 112
15466.29 94
15467.47 91
15468.65 82
15469.82 114
15471.00 90
15472.17 91
15473.35 104
15474.52 83
15475.70 131
15476.88 97
15478.05 111
15479.23 108
15480.40 103
15481.58 90
15482.76 75
15483.93 91
15485.11 82
15486.28 116
15487.46 107
15488.64 98
15489.81 117
15490.99 102
15492.16 93
15493.34 70
15494.52 91
15495.69 97
15496.87 111
15498.05 94
15499.22 84
15500.40 86
15501.58 81
15502.75 81
15503.93 89
15505.11 92
15506.28 106
15507.46 115
15508.64 102
15509.82 97
15510.99 81
15512.17 96
15513.35 89
15514.52 90
15515.70 85
15516.88 77
15518.06 103
15519.23 99
15520.41 110
15521.59 90
15522.77 88
15523.94 73
15525.12 95
15526.30 67
15527.48 63
15528.65 80
15529.83 85
15531.01 78
15532.19 74
15533.37 96
15534.54 87
15535.72 103
15536.90 102
15538.08 104
15539.26 115
15540.44 104
15541.61 105
15542.79 77
15543.97 89
15545.15 96
15546.33 81
15547.51 87
15548.68 94
15549.86 103
15551.04 73
15552.22 83
15553.40 99
15554.58 101
15555.76 74
15556.93 107
15558.11 103
15559.29 94
15560.47 117
15561.65 105
15562.83 95
15564.01 84
15565.19 87
15566.37 99
15567.55 111
15568.73 120
15569.91 85
15571.08 94
15572.26 95
15573.44 92
15574.62 98
15575.80 102
15576.98 94
15578.16 113
15579.34 85
15580.52 93
15581.70 91
15582.88 99
15584.06 106
15585.24 105
15586.42 110
15587.60 107
15588.78 93
15589.96 108
15591.14 96
15592.32 105
15593.50 99
15594.68 95
15595.86 110
15597.04 88
15598.22 87
15599.40 107
15600.58 95
15601.76 109
15602.95 92
15604.13 102
15605.31 105
15606.49 114
15607.67 101
15608.85 83
15610.03 88
15611.21 93
15612.39 98
15613.57 105
15614.75 87
15615.93 98
15617.12 92
15618.30 95
15619.48 105
15620.66 103
15621.84 105
15623.02 122
15624.20 114
15625.38 89
15626.57 119
15627.75 107
15628.93 125
15630.11 82
15631.29 97
15632.47 116
15633.66 128
15634.84 103
15636.02 115
15637.20 94
15638.38 109
15639.57 113
15640.75 95
15641.93 84
15643.11 114
15644.29 99
15645.48 151
15646.66 107
15647.84 110
15649.02 122
15650.21 119
15651.39 129
15652.57 110
15653.75 139
15654.94 119
15656.12 138
15657.30 124
15658.48 148
15659.67 108
15660.85 110
15662.03 114
15663.22 106
15664.40 123
15665.58 119
15666.76 107
15667.95 114
15669.13 109
15670.31 104
15671.50 105
15672.68 139
15673.86 140
15675.05 122
15676.23 122
15677.41 124
15678.60 111
15679.78 102
15680.96 121
15682.15 154
15683.33 114
15684.51 112
15685.70 101
15686.88 120
15688.07 106
15689.25 114
15690.43 99
15691.62 104
15692.80 118
15693.99 113
15695.17 106
15696.35 108
15697.54 110
15698.72 115
15699.91 120
15701.09 96
15702.28 101
15703.46 116
15704.64 142
15705.83 111
15707.01 107
15708.20 128
15709.38 119
15710.57 132
15711.75 134
15712.94 110
15714.12 100
15715.31 131
15716.49 112
15717.68 115
15718.86 119
15720.05 123
15721.23 105
15722.42 96
15723.60 121
15724.79 101
15725.97 101
15727.16 126
15728.34 99
15729.53 118
15730.71 125
15731.90 150
15733.08 143
15734.27 141
15735.46 123
15736.64 127
15737.83 133
15739.01 116
15740.20 131
15741.39 115
15742.57 132
15743.76 115
15744.94 133
15746.13 115
15747.31 101
15748.50 139
15749.69 146
15750.87 125
15752.06 128
15753.25 151
15754.43 129
15755.62 139
15756.81 123
15757.99 111
15759.18 126
15760.36 164
15761.55 128
15762.74 102
15763.92 94
15765.11 84
15766.30 117
15767.49 95
15768.67 92
15769.86 121
15771.05 136
15772.23 111
15773.42 109
15774.61 122
15775.79 123
15776.98 107
15778.17 121
15779.36 98
15780.54 102
15781.73 87
15782.92 95
15784.11 94
15785.29 123
15786.48 125
15787.67 134
15788.86 126
15790.04 94
15791.23 97
15792.42 112
15793.61 120
15794.79 103
15795.98 112
15797.17 122
15798.36 122
15799.55 108
15800.73 109
15801.92 113
15803.11 120
15804.30 107
15805.49 112
15806.68 93
15807.86 99
15809.05 131
15810.24 118
15811.43 86
15812.62 107
15813.81 100
15815.00 95
15816.18 99
15817.37 110
15818.56 122
15819.75 99
15820.94 87
15822.13 100
15823.32 121
15824.51 116
15825.70 104
15826.88 89
15828.07 85
15829.26 104
15830.45 112
15831.64 88
15832.83 94
15834.02 82
15835.21 107
15836.40 96
15837.59 76
15838.78 107
15839.97 115
15841.16 124
15842.35 88
15843.54 71
15844.73 106
15845.92 88
15847.11 67
15848.30 83
15849.49 110
15850.68 120
15851.87 84
15853.06 83
15854.25 104
15855.44 97
15856.63 96
15857.82 109
15859.01 115
15860.20 105
15861.39 119
15862.58 86
15863.77 81
15864.96 102
15866.15 111
15867.34 123
15868.53 116
15869.72 127
15870.91 98
15872.10 112
15873.29 111
15874.48 86
15875.68 117
15876.87 118
15878.06 118
15879.25 120
15880.44 97
15881.63 120
15882.82 115
15884.01 130
15885.20 111
15886.40 123
15887.59 114
15888.78 90
15889.97 99
15891.16 107
15892.35 126
15893.54 101
15894.74 99
15895.93 103
15897.12 119
15898.31 112
15899.50 100
15900.70 86
15901.89 108
15903.08 116
15904.27 131
15905.46 128
15906.66 124
15907.85 131
15909.04 110
15910.23 143
15911.42 111
15912.62 125
15913.81 121
15915.00 97
15916.19 103
15917.39 107
15918.58 105
15919.77 118
15920.96 92
15922.16 119
15923.35 109
15924.54 131
15925.73 127
15926.93 112
15928.12 83
15929.31 86
15930.51 101
15931.70 93
15932.89 108
15934.09 111
15935.28 104
15936.47 112
15937.67 116
15938.86 98
15940.05 107
15941.25 110
15942.44 108
15943.63 94
15944.83 75
15946.02 106
15947.21 105
15948.41 102
15949.60 106
15950.79 100
15951.99 122
15953.18 108
15954.38 104
15955.57 91
15956.76 76
15957.96 106
15959.15 117
15960.35 102
15961.54 93
15962.73 93
15963.93 90
15965.12 115
15966.32 107
15967.51 122
15968.71 101
15969.90 107
15971.09 140
15972.29 86
15973.48 83
15974.68 87
15975.87 107
15977.07 119
15978.26 94
15979.46 85
15980.65 99
15981.85 92
15983.04 94
15984.24 88
15985.43 75
15986.63 78
15987.82 107
15989.02 91
15990.21 99
15991.41 86
15992.60 90
15993.80 77
15994.99 97
15996.19 85
15997.39 112
15998.58 112
15999.78 95
16000.97 106
16002.17 94
16003.36 88
16004.56 77
16005.76 99
16006.95 103
16008.15 91
16009.34 102
16010.54 96
16011.73 101
16012.93 122
16014.13 110
16015.32 109
16016.52 68
16017.72 92
16018.91 92
16020.11 93
16021.30 86
16022.50 86
16023.70 83
16024.89 89
16026.09 90
16027.29 102
16028.48 87
16029.68 98
16030.88 95
16032.07 107
16033.27 125
16034.47 86
16035.67 104
16036.86 100
16038.06 99
16039.26 100
16040.45 92
16041.65 78
16042.85 103
16044.04 68
16045.24 100
16046.44 94
16047.64 91
16048.83 95
16050.03 94
16051.23 90
16052.43 88
16053.62 116
16054.82 109
16056.02 75
16057.22 111
16058.42 73
16059.61 97
16060.81 114
16062.01 93
16063.21 76
16064.41 90
16065.60 103
16066.80 89
16068.00 95
16069.20 75
16070.40 82
16071.59 93
16072.79 79
16073.99 66
16075.19 76
16076.39 104
16077.59 92
16078.78 84
16079.98 85
16081.18 90
16082.38 116
16083.58 133
16084.78 71
16085.98 76
16087.18 105
16088.37 120
16089.57 120
16090.77 90
16091.97 96
16093.17 86
16094.37 98
16095.57 109
16096.77 73
16097.97 105
16099.17 101
16100.37 109
16101.57 86
16102.77 99
16103.96 97
16105.16 87
16106.36 90
16107.56 109
16108.76 100
16109.96 100
16111.16 85
16112.36 84
16113.56 93
16114.76 78
16115.96 89
16117.16 92
16118.36 97
16119.56 91
16120.76 73
16121.96 82
16123.16 75
16124.36 89
16125.56 91
16126.76 79
16127.96 85
16129.16 110
16130.37 86
16131.57 93
16132.77 70
16133.97 73
16135.17 72
16136.37 96
16137.57 96
16138.77 70
16139.97 76
16141.17 106
16142.37 92
16143.57 104
16144.77 85
16145.98 79
16147.18 90
16148.38 87
16149.58 95
16150.78 62
16151.98 83
16153.18 112
16154.38 107
16155.59 100
16156.79 102
16157.99 86
16159.19 116
16160.39 89
16161.59 79
16162.80 71
16164.00 115
16165.20 104
16166.40 106
16167.60 88
16168.80 104
16170.01 96
16171.21 73
16172.41 98
16173.61 73
16174.81 112
16176.02 92
16177.22 81
16178.42 96
16179.62 84
16180.83 85
16182.03 95
16183.23 79
16184.43 61
16185.64 86
16186.84 80
16188.04 100
16189.24 72
16190.45 85
16191.65 76
16192.85 96
16194.06 102
16195.26 84
16196.46 63
16197.66 99
16198.87 83
16200.07 75
16201.27 95
16202.48 129
16203.68 108
16204.88 79
16206.09 113
16207.29 91
16208.49 110
16209.70 85
16210.90 95
16212.10 105
16213.31 108
16214.51 105
16215.71 78
16216.92 88
16218.12 93
16219.33 108
16220.53 99
16221.73 88
16222.94 65
16224.14 87
16225.35 86
16226.55 129
16227.75 131
16228.96 93
16230.16 109
16231.37 114
16232.57 118
16233.77 95
16234.98 77
16236.18 80
16237.39 96
16238.59 90
16239.80 94
16241.00 106
16242.21 98
16243.41 90
16244.62 103
16245.82 80
16247.03 76
16248.23 87
16249.44 118
16250.64 81
16251.85 101
16253.05 105
16254.26 126
16255.46 82
16256.67 101
16257.87 94
16259.08 74
16260.28 81
16261.49 100
16262.69 121
16263.90 81
16265.10 99
16266.31 96
16267.51 86
16268.72 81
16269.93 108
16271.13 99
16272.34 91
16273.54 75
16274.75 98
16275.96 119
16277.16 95
16278.37 96
16279.57 92
16280.78 73
16281.99 96
16283.19 124
16284.40 106
16285.60 81
16286.81 102
16288.02 101
16289.22 104
16290.43 128
16291.64 136
16292.84 133
16294.05 136
16295.26 119
16296.46 136
16297.67 100
16298.88 107
16300.08 106
16301.29 111
16302.50 103
16303.70 110
16304.91 115
16306.12 122
16307.32 116
16308.53 110
16309.74 103
16310.95 110
16312.15 135
16313.36 129
16314.57 102
16315.78 117
16316.98 107
16318.19 88
16319.40 121
16320.61 104
16321.81 75
16323.02 104
16324.23 92
16325.44 101
16326.64 96
16327.85 125
16329.06 134
16330.27 127
16331.48 92
16332.68 102
16333.89 113
16335.10 110
16336.31 92
16337.52 106
16338.72 121
16339.93 123
16341.14 108
16342.35 75
16343.56 96
16344.77 92
16345.98 102
16347.18 79
16348.39 78
16349.60 80
16350.81 104
16352.02 80
16353.23 83
16354.44 68
16355.65 84
16356.85 80
16358.06 82
16359.27 93
16360.48 98
16361.69 79
16362.90 74
16364.11 64
16365.32 80
16366.53 85
16367.74 81
16368.95 86
16370.16 87
16371.36 81
16372.57 82
16373.78 94
16374.99 69
16376.20 96
16377.41 113
16378.62 82
16379.83 91
16381.04 75
16382.25 73
16383.46 124
16384.67 69
16385.88 86
16387.09 69
16388.30 69
16389.51 75
16390.72 68
16391.93 75
16393.14 75
16394.35 69
16395.56 72
16396.77 51
16397.98 74
16399.19 89
16400.41 79
16401.62 86
16402.83 81
16404.04 94
16405.25 76
16406.46 75
16407.67 99
16408.88 76
16410.09 71
16411.30 76
16412.51 78
16413.72 96
16414.94 83
16416.15 82
16417.36 86
16418.57 74
16419.78 91
16420.99 103
16422.20 95
16423.41 98
16424.63 82
16425.84 86
16427.05 86
16428.26 88
16429.47 71
16430.68 71
16431.90 72
16433.11 63
16434.32 58
16435.53 75
16436.74 87
16437.95 88
16439.17 60
16440.38 70
16441.59 81
16442.80 79
16444.01 72
16445.23 109
16446.44 96
16447.65 92
16448.86 89
16450.08 97
16451.29 70
16452.50 71
16453.71 91
16454.93 76
16456.14 66
16457.35 69
16458.56 81
16459.78 90
16460.99 72
16462.20 86
16463.42 89
16464.63 88
16465.84 75
16467.05 85
16468.27 83
16469.48 86
16470.69 72
16471.91 57
16473.12 64
16474.33 70
16475.55 94
16476.76 87
16477.97 80
16479.19 100
16480.40 93
16481.61 62
16482.83 72
16484.04 85
16485.25 83
16486.47 81
16487.68 68
16488.90 64
16490.11 70
16491.32 92
16492.54 97
16493.75 75
16494.97 70
16496.18 69
16497.39 64
16498.61 80
16499.82 68
16501.04 83
16502.25 83
16503.47 75
16504.68 88
16505.89 70
16507.11 81
16508.32 82
16509.54 77
16510.75 84
16511.97 72
16513.18 70
16514.40 87
16515.61 98
16516.83 88
16518.04 58
16519.26 65
16520.47 88
16521.69 70
16522.90 57
16524.12 58
16525.33 79
16526.55 97
16527.76 99
16528.98 87
16530.19 81
16531.41 90
16532.62 74
16533.84 103
16535.05 87
16536.27 89
16537.49 75
16538.70 64
16539.92 90
16541.13 73
16542.35 76
16543.56 74
16544.78 78
16546.00 96
16547.21 88
16548.43 85
16549.64 63
16550.86 65
16552.08 73
16553.29 87
16554.51 94
16555.73 86
16556.94 82
16558.16 95
16559.37 95
16560.59 64
16561.81 72
16563.02 82
16564.24 90
16565.46 77
16566.67 70
16567.89 88
16569.11 85
16570.32 77
16571.54 73
16572.76 70
16573.98 78
16575.19 77
16576.41 89
16577.63 66
16578.84 70
16580.06 78
16581.28 75
16582.50 56
16583.71 89
16584.93 76
16586.15 72
16587.36 73
16588.58 85
16589.80 73
16591.02 102
16592.24 91
16593.45 80
16594.67 77
16595.89 73
16597.11 86
16598.32 81
16599.54 68
16600.76 77
16601.98 83
16603.20 58
16604.41 92
16605.63 64
16606.85 70
16608.07 71
16609.29 67
16610.51 72
16611.72 65
16612.94 96
16614.16 74
16615.38 76
16616.60 86
16617.82 79
16619.03 79
16620.25 77
16621.47 80
16622.69 88
16623.91 70
16625.13 76
16626.35 95
16627.57 101
16628.79 68
16630.00 73
16631.22 92
16632.44 71
16633.66 63
16634.88 66
16636.10 79
16637.32 82
16638.54 82
16639.76 61
16640.98 73
16642.20 74
16643.42 72
16644.64 85
16645.86 71
16647.08 67
16648.30 64
16649.51 91
16650.73 76
16651.95 73
16653.17 50
16654.39 69
16655.61 67
16656.83 81
16658.05 75
16659.27 63
16660.49 77
16661.71 78
16662.93 67
16664.16 65
16665.38 80
16666.60 76
16667.82 95
16669.04 76
16670.26 72
16671.48 64
16672.70 91
16673.92 62
16675.14 85
16676.36 98
16677.58 70
16678.80 92
16680.02 90
16681.24 57
16682.46 84
16683.69 91
16684.91 84
16686.13 88
16687.35 89
16688.57 84
16689.79 90
16691.01 83
16692.23 58
16693.46 68
16694.68 80
16695.90 95
16697.12 111
16698.34 84
16699.56 95
16700.78 82
16702.01 84
16703.23 90
16704.45 93
16705.67 79
16706.89 85
16708.12 62
16709.34 83
16710.56 64
16711.78 83
16713.00 85
16714.23 75
16715.45 66
16716.67 62
16717.89 86
16719.11 85
16720.34 86
16721.56 76
16722.78 91
16724.00 71
16725.23 67
16726.45 66
16727.67 85
16728.89 70
16730.12 87
16731.34 72
16732.56 67
16733.79 63
16735.01 68
16736.23 63
16737.45 66
16738.68 71
16739.90 63
16741.12 71
16742.35 54
16743.57 68
16744.79 78
16746.02 78
16747.24 72
16748.46 63
16749.69 58
16750.91 69
16752.13 68
16753.36 68
16754.58 78
16755.80 57
16757.03 75
16758.25 83
16759.48 83
16760.70 64
16761.92 98
16763.15 88
16764.37 99
16765.60 62
16766.82 64
16768.04 64
16769.27 76
16770.49 77
16771.72 78
16772.94 83
16774.16 81
16775.39 73
16776.61 64
16777.84 70
16779.06 84
16780.29 84
16781.51 70
16782.74 67
16783.96 70
16785.19 67
16786.41 65
16787.64 73
16788.86 69
16790.09 85
16791.31 72
16792.54 68
16793.76 94
16794.99 74
16796.21 77
16797.44 62
16798.66 67
16799.89 63
16801.11 80
16802.34 77
16803.56 96
16804.79 76
16806.01 81
16807.24 86
16808.46 75
16809.69 72
16810.92 65
16812.14 71
16813.37 82
16814.59 88
16815.82 49
16817.04 74
16818.27 64
16819.50 69
16820.72 73
16821.95 75
16823.17 61
16824.40 66
16825.63 70
16826.85 87
16828.08 78
16829.31 65
16830.53 70
16831.76 76
16832.99 61
16834.21 64
16835.44 68
16836.67 68
16837.89 87
16839.12 79
16840.35 93
16841.57 75
16842.80 60
16844.03 67
16845.25 66
16846.48 68
16847.71 73
16848.93 87
16850.16 78
16851.39 92
16852.62 78
16853.84 76
16855.07 69
16856.30 73
16857.52 69
16858.75 67
16859.98 66
16861.21 76
16862.43 54
16863.66 69
16864.89 62
16866.12 52
16867.35 60
16868.57 82
16869.80 81
16871.03 59
16872.26 61
16873.48 68
16874.71 62
16875.94 78
16877.17 93
16878.40 94
16879.63 90
16880.85 83
16882.08 67
16883.31 88
16884.54 62
16885.77 66
16887.00 55
16888.22 83
16889.45 58
16890.68 94
16891.91 68
16893.14 76
16894.37 76
16895.60 76
16896.82 57
16898.05 72
16899.28 83
16900.51 83
16901.74 49
16902.97 57
16904.20 67
16905.43 67
16906.66 65
16907.89 70
16909.12 68
16910.34 66
16911.57 92
16912.80 86
16914.03 88
16915.26 78
16916.49 73
16917.72 83
16918.95 59
16920.18 60
16921.41 79
16922.64 87
16923.87 85
16925.10 66
16926.33 66
16927.56 83
16928.79 68
16930.02 70
16931.25 48
16932.48 61
16933.71 67
16934.94 85
16936.17 75
16937.40 75
16938.63 65
16939.86 63
16941.09 76
16942.32 75
16943.55 78
16944.78 65
16946.01 88
16947.24 78
16948.48 58
16949.71 50
16950.94 63
16952.17 67
16953.40 73
16954.63 59
16955.86 69
16957.09 64
16958.32 62
16959.55 60
16960.79 71
16962.02 75
16963.25 67
16964.48 81
16965.71 83
16966.94 87
16968.17 68
16969.40 74
16970.64 67
16971.87 67
16973.10 63
16974.33 69
16975.56 77
16976.79 79
16978.03 72
16979.26 62
16980.49 75
16981.72 79
16982.95 57
16984.19 66
16985.42 89
16986.65 63
16987.88 57
16989.11 55
16990.35 60
16991.58 71
16992.81 69
16994.04 85
16995.28 61
16996.51 62
16997.74 59
16998.97 78
17000.21 81
17001.44 82
17002.67 78
17003.90 72
17005.14 78
17006.37 81
17007.60 58
17008.84 60
17010.07 70
17011.30 69
17012.53 73
17013.77 53
17015.00 55
17016.23 88
17017.47 68
17018.70 65
17019.93 65
17021.17 64
17022.40 66
17023.63 65
17024.87 58
17026.10 68
17027.33 63
17028.57 58
17029.80 75
17031.04 76
17032.27 75
17033.50 86
17034.74 77
17035.97 85
17037.20 57
17038.44 67
17039.67 61
17040.91 67
17042.14 79
17043.37 76
17044.61 66
17045.84 77
17047.08 62
17048.31 69
17049.55 58
17050.78 74
17052.02 57
17053.25 48
17054.48 75
17055.72 71
17056.95 74
17058.19 84
17059.42 68
17060.66 73
17061.89 63
17063.13 67
17064.36 69
17065.60 77
17066.83 96
17068.07 80
17069.30 85
17070.54 88
17071.77 67
17073.01 75
17074.24 71
17075.48 85
17076.71 80
17077.95 65
17079.19 68
17080.42 66
17081.66 62
17082.89 69
17084.13 56
17085.36 82
17086.60 60
17087.83 80
17089.07 94
17090.31 89
17091.54 62
17092.78 63
17094.01 87
17095.25 70
17096.49 60
17097.72 79
17098.96 71
17100.19 60
17101.43 65
17102.67 57
17103.90 57
17105.14 64
17106.38 61
17107.61 72
17108.85 87
17110.09 58
17111.32 59
17112.56 93
17113.80 67
17115.03 63
17116.27 64
17117.51 84
17118.74 67
17119.98 77
17121.22 78
17122.45 76
17123.69 85
17124.93 84
17126.17 60
17127.40 73
17128.64 62
17129.88 57
17131.12 52
17132.35 77
17133.59 67
17134.83 72
17136.07 70
17137.30 76
17138.54 76
17139.78 66
17141.02 71
17142.25 70
17143.49 51
17144.73 73
17145.97 73
17147.20 69
17148.44 77
17149.68 83
17150.92 73
17152.16 72
17153.40 64
17154.63 59
17155.87 59
17157.11 69
17158.35 59
17159.59 63
17160.83 76
17162.06 74
17163.30 65
17164.54 77
17165.78 67
17167.02 93
17168.26 86
17169.50 66
17170.73 62
17171.97 59
17173.21 80
17174.45 76
17175.69 68
17176.93 83
17178.17 51
17179.41 74
17180.65 83
17181.89 51
17183.12 50
17184.36 63
17185.60 60
17186.84 46
17188.08 70
17189.32 62
17190.56 56
17191.80 63
17193.04 66
17194.28 80
17195.52 76
17196.76 69
17198.00 84
17199.24 65
17200.48 54
17201.72 77
17202.96 57
17204.20 60
17205.44 62
17206.68 66
17207.92 48
17209.16 46
17210.40 68
17211.64 60
17212.88 57
17214.12 60
17215.36 80
17216.60 75
17217.84 71
17219.08 70
17220.32 57
17221.56 52
17222.80 58
17224.04 73
17225.29 67
17226.53 67
17227.77 62
17229.01 60
17230.25 69
17231.49 64
17232.73 58
17233.97 45
17235.21 65
17236.45 82
17237.70 74
17238.94 53
17240.18 70
17241.42 72
17242.66 73
17243.90 71
17245.14 46
17246.39 56
17247.63 54
17248.87 81
17250.11 60
17251.35 69
17252.59 58
17253.84 61
17255.08 56
17256.32 75
17257.56 64
17258.80 62
17260.05 73
17261.29 57
17262.53 59
17263.77 76
17265.01 79
17266.26 71
17267.50 65
17268.74 67
17269.98 78
17271.23 57
17272.47 69
17273.71 69
17274.95 81
17276.20 69
17277.44 72
17278.68 59
17279.92 66
17281.17 60
17282.41 84
17283.65 69
17284.90 58
17286.14 73
17287.38 58
17288.62 88
17289.87 63
17291.11 67
17292.35 67
17293.60 60
17294.84 60
17296.08 65
17297.33 58
17298.57 69
17299.81 69
17301.06 87
17302.30 53
17303.54 67
17304.79 81
17306.03 77
17307.28 67
17308.52 50
17309.76 59
17311.01 65
17312.25 65
17313.49 75
17314.74 68
17315.98 68
17317.23 68
17318.47 65
17319.72 74
17320.96 62
17322.20 63
17323.45 48
17324.69 49
17325.94 99
17327.18 95
17328.43 72
17329.67 48
17330.91 46
17332.16 58
17333.40 73
17334.65 65
17335.89 89
17337.14 83
17338.38 59
17339.63 63
17340.87 51
17342.12 53
17343.36 56
17344.61 40
17345.85 54
17347.10 56
17348.34 46
17349.59 56
17350.83 67
17352.08 63
17353.33 49
17354.57 53
17355.82 51
17357.06 51
17358.31 58
17359.55 65
17360.80 55
17362.04 57
17363.29 58
17364.54 49
17365.78 86
17367.03 52
17368.27 59
17369.52 66
17370.77 65
17372.01 74
17373.26 64
17374.50 66
17375.75 45
17377.00 59
17378.24 63
17379.49 62
17380.74 61
17381.98 53
17383.23 66
17384.47 60
17385.72 76
17386.97 57
17388.21 61
17389.46 85
17390.71 75
17391.95 76
17393.20 73
17394.45 55
17395.70 62
17396.94 81
17398.19 84
17399.44 67
17400.68 63
17401.93 55
17403.18 86
17404.42 63
17405.67 56
17406.92 54
17408.17 67
17409.41 53
17410.66 63
17411.91 90
17413.16 78
17414.40 60
17415.65 45
17416.90 76
17418.15 70
17419.40 64
17420.64 83
17421.89 79
17423.14 67
17424.39 54
17425.63 67
17426.88 72
17428.13 63
17429.38 92
17430.63 59
17431.88 62
17433.12 61
17434.37 77
17435.62 55
17436.87 68
17438.12 65
17439.37 77
17440.61 65
17441.86 43
17443.11 69
17444.36 55
17445.61 76
17446.86 49
17448.11 68
17449.36 69
17450.60 74
17451.85 55
17453.10 57
17454.35 61
17455.60 72
17456.85 73
17458.10 60
17459.35 77
17460.60 64
17461.85 92
17463.10 71
17464.34 63
17465.59 51
17466.84 56
17468.09 47
17469.34 51
17470.59 46
17471.84 54
17473.09 74
17474.34 73
17475.59 64
17476.84 66
17478.09 82
17479.34 83
17480.59 70
17481.84 62
17483.09 65
17484.34 62
17485.59 62
17486.84 76
17488.09 65
17489.34 67
17490.59 53
17491.84 46
17493.09 53
17494.34 65
17495.59 59
17496.84 58
17498.10 63
17499.35 61
17500.60 70
17501.85 79
17503.10 55
17504.35 72
17505.60 56
17506.85 73
17508.10 59
17509.35 60
17510.60 58
17511.86 85
17513.11 77
17514.36 63
17515.61 63
17516.86 75
17518.11 88
17519.36 78
17520.61 57
17521.87 54
17523.12 75
17524.37 65
17525.62 68
17526.87 58
17528.12 65
17529.38 50
17530.63 53
17531.88 54
17533.13 67
17534.38 47
17535.63 66
17536.89 52
17538.14 68
17539.39 57
17540.64 62
17541.89 76
17543.15 72
17544.40 69
17545.65 71
17546.90 93
17548.16 78
17549.41 77
17550.66 64
17551.91 65
17553.17 45
17554.42 60
17555.67 56
17556.92 50
17558.18 64
17559.43 54
17560.68 69
17561.94 77
17563.19 70
17564.44 70
17565.69 62
17566.95 56
17568.20 74
17569.45 53
17570.71 65
17571.96 73
17573.21 56
17574.47 42
17575.72 53
17576.97 66
17578.23 59
17579.48 62
17580.73 43
17581.99 65
17583.24 61
17584.50 77
17585.75 75
17587.00 78
17588.26 53
17589.51 92
17590.76 69
17592.02 66
17593.27 70
17594.53 77
17595.78 65
17597.04 70
17598.29 79
17599.54 54
17600.80 59
17602.05 67
17603.31 86
17604.56 72
17605.82 52
17607.07 74
17608.32 60
17609.58 83
17610.83 60
17612.09 39
17613.34 68
17614.60 62
17615.85 69
17617.11 74
17618.36 77
17619.62 66
17620.87 67
17622.13 59
17623.38 60
17624.64 76
17625.89 79
17627.15 83
17628.40 49
17629.66 56
17630.91 62
17632.17 58
17633.43 53
17634.68 51
17635.94 64
17637.19 67
17638.45 63
17639.70 47
17640.96 65
17642.21 76
17643.47 67
17644.73 63
17645.98 68
17647.24 83
17648.49 62
17649.75 62
17651.01 63
17652.26 43
17653.52 54
17654.77 48
17656.03 46
17657.29 62
17658.54 66
17659.80 61
17661.06 75
17662.31 61
17663.57 65
17664.83 53
17666.08 61
17667.34 72
17668.60 61
17669.85 62
17671.11 68
17672.37 57
17673.62 65
17674.88 58
17676.14 63
17677.39 48
17678.65 44
17679.91 55
17681.17 58
17682.42 60
17683.68 58
17684.94 54
17686.19 52
17687.45 70
17688.71 66
17689.97 64
17691.22 59
17692.48 68
17693.74 77
17695.00 69
17696.26 67
17697.51 61
17698.77 57
17700.03 75
17701.29 76
17702.54 85
17703.80 71
17705.06 66
17706.32 72
17707.58 56
17708.83 60
17710.09 69
17711.35 77
17712.61 62
17713.87 62
17715.13 69
17716.38 67
17717.64 55
17718.90 64
17720.16 70
17721.42 62
17722.68 50
17723.94 77
17725.19 69
17726.45 53
17727.71 57
17728.97 73
17730.23 66
17731.49 66
17732.75 55
17734.01 48
17735.27 67
17736.53 72
17737.78 76
17739.04 74
17740.30 66
17741.56 62
17742.82 69
17744.08 55
17745.34 64
17746.60 63
17747.86 76
17749.12 73
17750.38 59
17751.64 72
17752.90 72
17754.16 72
17755.42 60
17756.68 56
17757.94 65
17759.20 83
17760.46 53
17761.72 70
17762.98 62
17764.24 79
17765.50 55
17766.76 72
17768.02 71
17769.28 60
17770.54 78
17771.80 78
17773.06 60
17774.32 63
17775.58 60
17776.84 74
17778.10 70
17779.36 72
17780.62 57
17781.88 65
17783.15 65
17784.41 57
17785.67 71
17786.93 64
17788.19 50
17789.45 65
17790.71 58
17791.97 68
17793.23 67
17794.49 69
17795.76 77
17797.02 72
17798.28 58
17799.54 70
17800.80 60
17802.06 57
17803.32 43
17804.59 47
17805.85 89
17807.11 60
17808.37 60
17809.63 67
17810.89 91
17812.16 89
17813.42 71
17814.68 64
17815.94 62
17817.20 82
17818.47 74
17819.73 63
17820.99 67
17822.25 60
17823.51 73
17824.78 48
17826.04 45
17827.30 71
17828.56 84
17829.83 71
17831.09 53
17832.35 64
17833.61 77
17834.88 99
17836.14 60
17837.40 57
17838.67 52
17839.93 53
17841.19 64
17842.45 64
17843.72 66
17844.98 62
17846.24 61
17847.51 65
17848.77 63
17850.03 60
17851.30 67
17852.56 59
17853.82 60
17855.09 63
17856.35 64
17857.61 59
17858.88 64
17860.14 59
17861.40 50
17862.67 59
17863.93 42
17865.19 49
17866.46 54
17867.72 58
17868.99 70
17870.25 56
17871.51 40
17872.78 64
17874.04 63
17875.31 69
17876.57 64
17877.83 54
17879.10 59
17880.36 62
17881.63 58
17882.89 53
17884.15 52
17885.42 65
17886.68 75
17887.95 79
17889.21 57
17890.48 62
17891.74 69
17893.01 64
17894.27 54
17895.54 58
17896.80 72
17898.07 54
17899.33 71
17900.60 62
17901.86 44
17903.13 52
17904.39 74
17905.66 77
17906.92 48
17908.19 57
17909.45 82
17910.72 81
17911.98 49
17913.25 50
17914.51 61
17915.78 78
17917.05 90
17918.31 59
17919.58 46
17920.84 62
17922.11 58
17923.37 61
17924.64 61
17925.91 56
17927.17 58
17928.44 66
17929.70 53
17930.97 47
17932.24 65
17933.50 71
17934.77 70
17936.03 55
17937.30 49
17938.57 81
17939.83 81
17941.10 58
17942.37 85
17943.63 48
17944.90 59
17946.17 81
17947.43 59
17948.70 65
17949.97 52
17951.23 45
17952.50 62
17953.77 51
17955.03 61
17956.30 50
17957.57 64
17958.83 63
17960.10 58
17961.37 74
17962.64 73
17963.90 55
17965.17 58
17966.44 37
17967.70 68
17968.97 47
17970.24 64
17971.51 64
17972.77 82
17974.04 56
17975.31 57
17976.58 66
17977.85 65
17979.11 61
17980.38 60
17981.65 43
17982.92 65
17984.18 70
17985.45 82
17986.72 80
17987.99 66
17989.26 60
17990.52 71
17991.79 68
17993.06 50
17994.33 51
17995.60 63
17996.87 70
17998.13 66
17999.40 66
18000.67 61
18001.94 53
18003.21 73
18004.48 67
18005.75 67
18007.02 63
18008.28 50
18009.55 59
18010.82 55
18012.09 44
18013.36 45
18014.63 73
18015.90 70
18017.17 58
18018.44 61
18019.71 70
18020.97 59
18022.24 59
18023.51 66
18024.78 66
18026.05 63
18027.32 66
18028.59 55
18029.86 60
18031.13 70
18032.40 63
18033.67 65
18034.94 70
18036.21 62
18037.48 78
18038.75 68
18040.02 59
18041.29 38
18042.56 56
18043.83 71
18045.10 67
18046.37 60
18047.64 62
18048.91 58
18050.18 58
18051.45 75
18052.72 60
18053.99 46
18055.26 51
18056.53 70
18057.80 55
18059.07 53
18060.34 54
18061.61 72
18062.88 63
18064.16 57
18065.43 63
18066.70 55
18067.97 44
18069.24 67
18070.51 57
18071.78 60
18073.05 59
18074.32 67
18075.59 71
18076.87 51
18078.14 50
18079.41 61
18080.68 44
18081.95 50
18083.22 90
18084.49 59
18085.77 72
18087.04 71
18088.31 63
18089.58 57
18090.85 58
18092.12 67
18093.40 59
18094.67 52
18095.94 62
18097.21 77
18098.48 53
18099.76 64
18101.03 59
18102.30 54
18103.57 55
18104.84 62
18106.12 58
18107.39 59
18108.66 59
18109.93 57
18111.21 51
18112.48 55
18113.75 72
18115.02 64
18116.30 80
18117.57 91
18118.84 64
18120.11 51
18121.39 68
18122.66 80
18123.93 56
18125.21 77
18126.48 69
18127.75 73
18129.02 66
18130.30 71
18131.57 61
18132.84 77
18134.12 62
18135.39 69
18136.66 71
18137.94 58
18139.21 65
18140.48 67
18141.76 59
18143.03 42
18144.31 55
18145.58 59
18146.85 59
18148.13 44
18149.40 56
18150.67 69
18151.95 77
18153.22 61
18154.50 61
18155.77 45
18157.04 67
18158.32 64
18159.59 52
18160.87 75
18162.14 65
18163.41 62
18164.69 51
18165.96 58
18167.24 50
18168.51 56
18169.79 44
18171.06 72
18172.34 42
18173.61 39
18174.89 53
18176.16 61
18177.43 58
18178.71 54
18179.98 60
18181.26 68
18182.53 60
18183.81 69
18185.08 62
18186.36 56
18187.63 72
18188.91 54
18190.18 70
18191.46 53
18192.74 72
18194.01 64
18195.29 86
18196.56 76
18197.84 55
18199.11 60
18200.39 58
18201.66 55
18202.94 47
18204.22 66
18205.49 67
18206.77 71
18208.04 47
18209.32 51
18210.59 54
18211.87 56
18213.15 83
18214.42 62
18215.70 76
18216.97 50
18218.25 65
18219.53 61
18220.80 63
18222.08 66
18223.36 63
18224.63 67
18225.91 54
18227.19 47
18228.46 54
18229.74 53
18231.02 53
18232.29 58
18233.57 59
18234.85 59
18236.12 67
18237.40 64
18238.68 56
18239.95 48
18241.23 53
18242.51 65
18243.78 76
18245.06 63
18246.34 52
18247.62 68
18248.89 72
18250.17 74
18251.45 46
18252.73 68
18254.00 81
18255.28 51
18256.56 49
18257.84 61
18259.11 65
18260.39 69
18261.67 63
18262.95 53
18264.22 73
18265.50 66
18266.78 61
18268.06 58
18269.34 67
18270.61 61
18271.89 71
18273.17 67
18274.45 62
18275.73 56
18277.01 74
18278.28 72
18279.56 66
18280.84 72
18282.12 60
18283.40 62
18284.68 53
18285.95 56
18287.23 54
18288.51 53
18289.79 50
18291.07 42
18292.35 46
18293.63 41
18294.91 60
18296.19 58
18297.46 54
18298.74 51
18300.02 59
18301.30 61
18302.58 38
18303.86 57
18305.14 58
18306.42 55
18307.70 59
18308.98 57
18310.26 74
18311.54 67
18312.82 45
18314.10 68
18315.37 72
18316.65 60
18317.93 52
18319.21 66
18320.49 47
18321.77 50
18323.05 72
18324.33 59
18325.61 63
18326.89 44
18328.17 67
18329.45 67
18330.73 59
18332.01 70
18333.29 56
18334.57 65
18335.86 87
18337.14 61
18338.42 72
18339.70 45
18340.98 44
18342.26 53
18343.54 56
18344.82 61
18346.10 62
18347.38 61
18348.66 55
18349.94 45
18351.22 51
18352.50 51
18353.78 69
18355.07 51
18356.35 60
18357.63 50
18358.91 71
18360.19 53
18361.47 53
18362.75 64
18364.03 51
18365.32 57
18366.60 55
18367.88 53
18369.16 59
18370.44 65
18371.72 61
18373.00 47
18374.29 56
18375.57 74
18376.85 59
18378.13 65
18379.41 49
18380.70 64
18381.98 51
18383.26 63
18384.54 55
18385.82 54
18387.11 52
18388.39 75
18389.67 71
18390.95 59
18392.23 60
18393.52 60
18394.80 70
18396.08 65
18397.36 58
18398.65 49
18399.93 47
18401.21 53
18402.50 69
18403.78 64
18405.06 49
18406.34 62
18407.63 62
18408.91 58
18410.19 71
18411.48 55
18412.76 54
18414.04 67
18415.32 56
18416.61 62
18417.89 42
18419.17 57
18420.46 66
18421.74 83
18423.02 52
18424.31 64
18425.59 51
18426.87 53
18428.16 67
18429.44 65
18430.73 77
18432.01 54
18433.29 61
18434.58 57
18435.86 43
18437.14 65
18438.43 53
18439.71 56
18441.00 55
18442.28 67
18443.56 60
18444.85 50
18446.13 63
18447.42 70
18448.70 65
18449.99 50
18451.27 72
18452.56 63
18453.84 50
18455.12 55
18456.41 60
18457.69 76
18458.98 48
18460.26 54
18461.55 61
18462.83 58
18464.12 51
18465.40 54
18466.69 78
18467.97 77
18469.26 56
18470.54 47
18471.83 57
18473.11 44
18474.40 66
18475.68 44
18476.97 54
18478.25 66
18479.54 58
18480.82 59
18482.11 48
18483.40 69
18484.68 88
18485.97 72
18487.25 63
18488.54 52
18489.82 64
18491.11 57
18492.39 60
18493.68 66
18494.97 60
18496.25 60
18497.54 73
18498.82 76
18500.11 66
18501.40 79
18502.68 62
18503.97 75
18505.26 51
18506.54 38
18507.83 41
18509.11 58
18510.40 60
18511.69 59
18512.97 64
18514.26 46
18515.55 79
18516.83 76
18518.12 46
18519.41 59
18520.69 69
18521.98 50
18523.27 37
18524.56 47
18525.84 58
18527.13 65
18528.42 54
18529.70 47
18530.99 64
18532.28 46
18533.57 66
18534.85 56
18536.14 77
18537.43 69
18538.71 67
18540.00 65
18541.29 54
18542.58 54
18543.86 61
18545.15 65
18546.44 54
18547.73 47
18549.02 51
18550.30 62
18551.59 65
18552.88 41
18554.17 53
18555.46 46
18556.74 52
18558.03 49
18559.32 63
18560.61 48
18561.90 68
18563.18 71
18564.47 79
18565.76 58
18567.05 63
18568.34 43
18569.63 55
18570.92 68
18572.20 65
18573.49 67
18574.78 69
18576.07 80
18577.36 82
18578.65 52
18579.94 63
18581.23 69
18582.51 63
18583.80 77
18585.09 72
18586.38 49
18587.67 52
18588.96 58
18590.25 78
18591.54 87
18592.83 59
18594.12 50
18595.41 75
18596.70 58
18597.99 61
18599.28 45
18600.57 66
18601.85 66
18603.14 76
18604.43 64
18605.72 75
18607.01 78
18608.30 74
18609.59 61
18610.88 58
18612.17 62
18613.46 83
18614.75 70
18616.04 73
18617.33 59
18618.62 58
18619.91 77
18621.20 64
18622.50 56
18623.79 64
18625.08 73
18626.37 65
18627.66 79
18628.95 67
18630.24 73
18631.53 66
18632.82 75
18634.11 57
18635.40 52
18636.69 58
18637.98 70
18639.27 60
18640.57 56
18641.86 76
18643.15 50
18644.44 66
18645.73 66
18647.02 59
18648.31 53
18649.60 63
18650.89 60
18652.19 45
18653.48 54
18654.77 54
18656.06 78
18657.35 82
18658.64 60
18659.94 62
18661.23 57
18662.52 63
18663.81 38
18665.10 44
18666.39 59
18667.69 60
18668.98 59
18670.27 62
18671.56 45
18672.85 53
18674.15 53
18675.44 58
18676.73 56
18678.02 59
18679.32 69
18680.61 64
18681.90 60
18683.19 67
18684.49 53
18685.78 65
18687.07 57
18688.36 37
18689.66 42
18690.95 55
18692.24 43
18693.53 51
18694.83 47
18696.12 49
18697.41 53
18698.71 59
18700.00 52
18701.29 63
18702.59 54
18703.88 52
18705.17 65
18706.47 47
18707.76 48
18709.05 58
18710.35 64
18711.64 69
18712.93 44
18714.23 36
18715.52 40
18716.81 50
18718.11 66
18719.40 42
18720.70 53
18721.99 45
18723.28 46
18724.58 39
18725.87 37
18727.16 47
18728.46 63
18729.75 60
18731.05 50
18732.34 53
18733.64 58
18734.93 54
18736.22 49
18737.52 47
18738.81 49
18740.11 64
18741.40 57
18742.70 69
18743.99 74
18745.29 73
18746.58 47
18747.87 53
18749.17 73
18750.46 66
18751.76 49
18753.05 40
18754.35 66
18755.64 67
18756.94 72
18758.23 57
18759.53 71
18760.82 91
18762.12 69
18763.42 84
18764.71 53
18766.01 53
18767.30 66
18768.60 69
18769.89 58
18771.19 55
18772.48 57
18773.78 71
18775.07 68
18776.37 54
18777.67 42
18778.96 59
18780.26 69
18781.55 74
18782.85 58
18784.15 48
18785.44 51
18786.74 48
18788.03 78
18789.33 52
18790.63 60
18791.92 72
18793.22 85
18794.52 74
18795.81 44
18797.11 57
18798.40 62
18799.70 59
18801.00 54
18802.29 56
18803.59 64
18804.89 76
18806.18 68
18807.48 53
18808.78 38
18810.07 50
18811.37 60
18812.67 67
18813.97 71
18815.26 51
18816.56 46
18817.86 64
18819.15 59
18820.45 50
18821.75 47
18823.05 47
18824.34 58
18825.64 72
18826.94 69
18828.24 54
18829.53 63
18830.83 53
18832.13 36
18833.43 47
18834.72 58
18836.02 61
18837.32 87
18838.62 60
18839.92 61
18841.21 72
18842.51 75
18843.81 69
18845.11 70
18846.41 72
18847.70 76
18849.00 69
18850.30 53
18851.60 66
18852.90 50
18854.20 54
18855.49 70
18856.79 57
18858.09 60
18859.39 59
18860.69 67
18861.99 67
18863.29 43
18864.58 40
18865.88 49
18867.18 60
18868.48 53
18869.78 53
18871.08 47
18872.38 67
18873.68 50
18874.98 47
18876.28 59
18877.57 54
18878.87 52
18880.17 62
18881.47 63
18882.77 64
18884.07 40
18885.37 42
18886.67 40
18887.97 65
18889.27 48
18890.57 73
18891.87 62
18893.17 61
18894.47 60
18895.77 56
18897.07 68
18898.37 79
18899.67 59
18900.97 59
18902.27 52
18903.57 65
18904.87 82
18906.17 48
18907.47 52
18908.77 68
18910.07 69
18911.37 71
18912.67 73
18913.97 51
18915.27 58
18916.57 58
18917.87 68
18919.17 49
18920.47 63
18921.78 63
18923.08 62
18924.38 64
18925.68 51
18926.98 62
18928.28 64
18929.58 49
18930.88 49
18932.18 51
18933.48 48
18934.79 51
18936.09 48
18937.39 41
18938.69 50
18939.99 63
18941.29 50
18942.59 56
18943.90 57
18945.20 55
18946.50 46
18947.80 53
18949.10 61
18950.40 65
18951.71 41
18953.01 53
18954.31 60
18955.61 60
18956.91 47
18958.21 46
18959.52 56
18960.82 76
18962.12 69
18963.42 45
18964.73 59
18966.03 85
18967.33 57
18968.63 61
18969.93 54
18971.24 52
18972.54 62
18973.84 81
18975.14 55
18976.45 65
18977.75 66
18979.05 45
18980.36 59
18981.66 54
18982.96 42
18984.26 52
18985.57 60
18986.87 59
18988.17 43
18989.48 50
18990.78 60
18992.08 69
18993.39 52
18994.69 39
18995.99 63
18997.30 50
18998.60 57
18999.90 65
19001.21 75
19002.51 48
19003.81 86
19005.12 76
19006.42 56
19007.72 53
19009.03 73
19010.33 41
19011.64 59
19012.94 77
19014.24 53
19015.55 59
19016.85 54
19018.16 50
19019.46 54
19020.76 68
19022.07 56
19023.37 53
19024.68 67
19025.98 51
19027.29 59
19028.59 47
19029.89 57
19031.20 60
19032.50 56
19033.81 42
19035.11 79
19036.42 45
19037.72 52
19039.03 52
19040.33 60
19041.64 40
19042.94 54
19044.25 57
19045.55 56
19046.86 53
19048.16 61
19049.47 55
19050.77 70
19052.08 56
19053.38 67
19054.69 72
19055.99 48
19057.30 64
19058.60 57
19059.91 80
19061.22 65
19062.52 63
19063.83 59
19065.13 58
19066.44 45
19067.74 55
19069.05 58
19070.36 65
19071.66 42
19072.97 61
19074.27 75
19075.58 58
19076.89 41
19078.19 39
19079.50 54
19080.80 48
19082.11 60
19083.42 54
19084.72 54
19086.03 42
19087.34 53
19088.64 54
19089.95 51
19091.26 54
19092.56 57
19093.87 59
19095.18 41
19096.48 55
19097.79 42
19099.10 41
19100.40 46
19101.71 56
19103.02 55
19104.32 58
19105.63 60
19106.94 67
19108.25 52
19109.55 57
19110.86 60
19112.17 56
19113.48 53
19114.78 41
19116.09 42
19117.40 41
19118.71 68
19120.01 73
19121.32 53
19122.63 59
19123.94 74
19125.24 50
19126.55 59
19127.86 53
19129.17 51
19130.47 66
19131.78 63
19133.09 79
19134.40 40
19135.71 61
19137.02 59
19138.32 61
19139.63 44
19140.94 64
19142.25 51
19143.56 69
19144.87 60
19146.17 62
19147.48 56
19148.79 62
19150.10 57
19151.41 53
19152.72 64
19154.03 54
19155.33 59
19156.64 38
19157.95 69
19159.26 57
19160.57 60
19161.88 62
19163.19 40
19164.50 47
19165.81 55
19167.12 58
19168.42 69
19169.73 51
19171.04 65
19172.35 67
19173.66 52
19174.97 52
19176.28 54
19177.59 52
19178.90 50
19180.21 72
19181.52 66
19182.83 58
19184.14 66
19185.45 49
19186.76 45
19188.07 46
19189.38 46
19190.69 61
19192.00 46
19193.31 47
19194.62 39
19195.93 41
19197.24 63
19198.55 66
19199.86 54
19201.17 58
19202.48 68
19203.79 56
19205.10 52
19206.41 68
19207.72 53
19209.03 53
19210.34 58
19211.66 54
19212.97 35
19214.28 55
19215.59 44
19216.90 37
19218.21 45
19219.52 54
19220.83 63
19222.14 59
19223.45 69
19224.77 58
19226.08 45
19227.39 55
19228.70 45
19230.01 55
19231.32 44
19232.63 49
19233.94 48
19235.26 40
19236.57 51
19237.88 47
19239.19 56
19240.50 60
19241.81 63
19243.13 60
19244.44 60
19245.75 63
19247.06 51
19248.37 38
19249.69 48
19251.00 49
19252.31 72
19253.62 60
19254.93 51
19256.25 48
19257.56 60
19258.87 68
19260.18 52
19261.50 53
19262.81 49
19264.12 50
19265.43 54
19266.75 55
19268.06 39
19269.37 62
19270.68 48
19272.00 53
19273.31 46
19274.62 65
19275.94 42
19277.25 51
19278.56 49
19279.88 59
19281.19 41
19282.50 59
19283.81 52
19285.13 44
19286.44 52
19287.75 43
19289.07 47
19290.38 40
19291.70 59
19293.01 47
19294.32 41
19295.64 38
19296.95 33
19298.26 59
19299.58 56
19300.89 47
19302.20 46
19303.52 62
19304.83 82
19306.15 58
19307.46 46
19308.77 43
19310.09 49
19311.40 72
19312.72 46
19314.03 52
19315.35 38
19316.66 44
19317.97 55
19319.29 67
19320.60 54
19321.92 61
19323.23 79
19324.55 73
19325.86 63
19327.18 60
19328.49 53
19329.81 55
19331.12 78
19332.44 60
19333.75 49
19335.07 51
19336.38 62
19337.70 50
19339.01 50
19340.33 42
19341.64 52
19342.96 58
19344.27 45
19345.59 54
19346.90 49
19348.22 55
19349.53 57
19350.85 55
19352.16 63
19353.48 51
19354.79 55
19356.11 48
19357.43 45
19358.74 52
19360.06 46
19361.37 63
19362.69 59
19364.01 42
19365.32 39
19366.64 45
19367.95 47
19369.27 45
19370.59 62
19371.90 40
19373.22 49
19374.53 54
19375.85 48
19377.17 67
19378.48 55
19379.80 64
19381.12 66
19382.43 54
19383.75 30
19385.07 60
19386.38 70
19387.70 65
19389.02 51
19390.33 49
19391.65 46
19392.97 70
19394.28 62
19395.60 56
19396.92 38
19398.24 45
19399.55 72
19400.87 61
19402.19 65
19403.50 46
19404.82 66
19406.14 74
19407.46 57
19408.77 40
19410.09 66
19411.41 61
19412.73 54
19414.04 40
19415.36 40
19416.68 57
19418.00 70
19419.32 63
19420.63 49
19421.95 47
19423.27 50
19424.59 68
19425.91 32
19427.22 41
19428.54 48
19429.86 44
19431.18 64
19432.50 45
19433.82 55
19435.13 64
19436.45 43
19437.77 44
19439.09 38
19440.41 68
19441.73 60
19443.04 48
19444.36 55
19445.68 50
19447.00 51
19448.32 46
19449.64 50
19450.96 51
19452.28 55
19453.60 58
19454.91 68
19456.23 57
19457.55 57
19458.87 60
19460.19 73
19461.51 74
19462.83 45
19464.15 55
19465.47 51
19466.79 46
19468.11 52
19469.43 49
19470.75 62
19472.07 54
19473.39 65
19474.71 61
19476.03 43
19477.35 72
19478.67 41
19479.99 50
19481.30 53
19482.62 75
19483.94 72
19485.27 42
19486.59 72
19487.91 69
19489.23 56
19490.55 48
19491.87 50
19493.19 58
19494.51 67
19495.83 70
19497.15 94
19498.47 49
19499.79 44
19501.11 50
19502.43 63
19503.75 53
19505.07 64
19506.39 76
19507.71 52
19509.03 60
19510.36 47
19511.68 55
19513.00 48
19514.32 59
19515.64 51
19516.96 60
19518.28 60
19519.60 53
19520.92 65
19522.25 67
19523.57 60
19524.89 55
19526.21 58
19527.53 57
19528.85 61
19530.17 50
19531.50 60
19532.82 57
19534.14 55
19535.46 47
19536.78 44
19538.11 55
19539.43 54
19540.75 60
19542.07 43
19543.39 54
19544.72 56
19546.04 65
19547.36 67
19548.68 55
19550.00 52
19551.33 51
19552.65 55
19553.97 44
19555.29 78
19556.62 60
19557.94 48
19559.26 48
19560.58 47
19561.91 57
19563.23 62
19564.55 76
19565.88 63
19567.20 87
19568.52 76
19569.84 60
19571.17 64
19572.49 57
19573.81 68
19575.14 57
19576.46 68
19577.78 56
19579.11 47
19580.43 54
19581.75 53
19583.08 62
19584.40 61
19585.72 51
19587.05 60
19588.37 53
19589.69 57
19591.02 48
19592.34 40
19593.67 56
19594.99 53
19596.31 62
19597.64 43
19598.96 47
19600.28 42
19601.61 49
19602.93 40
19604.26 43
19605.58 44
19606.91 60
19608.23 51
19609.55 53
19610.88 41
19612.20 61
19613.53 62
19614.85 78
19616.18 61
19617.50 40
19618.83 45
19620.15 50
19621.47 63
19622.80 51
19624.12 48
19625.45 49
19626.77 64
19628.10 37
19629.42 42
19630.75 53
19632.07 56
19633.40 54
19634.72 51
19636.05 75
19637.37 57
19638.70 43
19640.03 62
19641.35 45
19642.68 52
19644.00 43
19645.33 50
19646.65 45
19647.98 41
19649.30 43
19650.63 61
19651.96 68
19653.28 87
19654.61 76
19655.93 56
19657.26 53
19658.58 68
19659.91 59
19661.24 57
19662.56 55
19663.89 58
19665.22 63
19666.54 58
19667.87 65
19669.19 42
19670.52 51
19671.85 56
19673.17 44
19674.50 59
19675.83 55
19677.15 57
19678.48 45
19679.81 51
19681.13 48
19682.46 64
19683.79 56
19685.11 60
19686.44 43
19687.77 47
19689.09 49
19690.42 57
19691.75 39
19693.08 47
19694.40 55
19695.73 70
19697.06 69
19698.39 57
19699.71 35
19701.04 42
19702.37 56
19703.69 51
19705.02 57
19706.35 40
19707.68 31
19709.01 51
19710.33 61
19711.66 45
19712.99 44
19714.32 63
19715.64 58
19716.97 80
19718.30 51
19719.63 58
19720.96 55
19722.28 63
19723.61 37
19724.94 32
19726.27 45
19727.60 63
19728.93 47
19730.25 35
19731.58 46
19732.91 47
19734.24 88
19735.57 62
19736.90 36
19738.23 31
19739.55 41
19740.88 40
19742.21 35
19743.54 29
19744.87 58
19746.20 65
19747.53 48
19748.86 41
19750.19 55
19751.51 41
19752.84 35
19754.17 49
19755.50 43
19756.83 53
19758.16 62
19759.49 47
19760.82 57
19762.15 47
19763.48 59
19764.81 72
19766.14 59
19767.47 56
19768.80 58
19770.13 48
19771.46 58
19772.79 56
19774.12 56
19775.45 46
19776.78 65
19778.11 77
19779.44 49
19780.77 57
19782.10 56
19783.43 60
19784.76 52
19786.09 50
19787.42 57
19788.75 65
19790.08 67
19791.41 43
19792.74 63
19794.07 57
19795.40 56
19796.73 51
19798.06 49
19799.39 31
19800.72 41
19802.05 50
19803.39 48
19804.72 59
19806.05 47
19807.38 50
19808.71 65
19810.04 64
19811.37 41
19812.70 53
19814.03 58
19815.37 63
19816.70 59
19818.03 58
19819.36 57
19820.69 47
19822.02 47
19823.35 58
19824.69 51
19826.02 42
19827.35 41
19828.68 34
19830.01 35
19831.34 40
19832.68 42
19834.01 48
19835.34 58
19836.67 49
19838.00 51
19839.34 37
19840.67 39
19842.00 40
19843.33 49
19844.67 58
19846.00 46
19847.33 51
19848.66 38
19849.99 51
19851.33 50
19852.66 43
19853.99 57
19855.32 90
19856.66 48
19857.99 42
19859.32 52
19860.66 55
19861.99 48
19863.32 47
19864.65 43
19865.99 43
19867.32 50
19868.65 53
19869.99 58
19871.32 40
19872.65 51
19873.99 59
19875.32 73
19876.65 50
19877.99 41
19879.32 52
19880.65 57
19881.99 42
19883.32 46
19884.65 56
19885.99 51
19887.32 43
19888.66 31
19889.99 52
19891.32 49
19892.66 49
19893.99 43
19895.32 50
19896.66 53
19897.99 46
19899.33 39
19900.66 47
19902.00 58
19903.33 45
19904.66 62
19906.00 48
19907.33 43
19908.67 42
19910.00 52
19911.34 50
19912.67 52
19914.01 40
19915.34 58
19916.67 63
19918.01 43
19919.34 46
19920.68 52
19922.01 43
19923.35 47
19924.68 42
19926.02 34
19927.35 37
19928.69 33
19930.02 41
19931.36 31
19932.69 39
19934.03 39
19935.37 51
19936.70 33
19938.04 61
19939.37 36
19940.71 44
19942.04 37
19943.38 51
19944.71 43
19946.05 38
19947.39 60
19948.72 54
19950.06 67
19951.39 53
19952.73 35
19954.06 40
19955.40 63
19956.74 57
19958.07 46
19959.41 51
19960.74 44
19962.08 60
19963.42 52
19964.75 65
19966.09 43
19967.43 48
19968.76 49
19970.10 74
19971.44 48
19972.77 48
19974.11 45
19975.45 57
19976.78 48
19978.12 44
19979.46 45
19980.79 55
19982.13 44
19983.47 49
19984.80 62
19986.14 50
19987.48 54
19988.82 43
19990.15 43
19991.49 36
19992.83 49
19994.16 49
19995.50 59
19996.84 47
19998.18 40
19999.51 60
20000.85 45
20002.19 36
20003.53 38
20004.86 47
20006.20 55
20007.54 47
20008.88 56
20010.22 45
20011.55 47
20012.89 58
20014.23 56
20015.57 55
20016.91 70
20018.24 65
20019.58 58
20020.92 57
20022.26 49
20023.60 44
20024.93 46
20026.27 57
20027.61 44
20028.95 43
20030.29 50
20031.63 44
20032.97 48
20034.30 51
20035.64 63
20036.98 45
20038.32 56
20039.66 56
20041.00 62
20042.34 45
20043.68 52
20045.01 61
20046.35 61
20047.69 60
20049.03 49
20050.37 49
20051.71 42
20053.05 52
20054.39 61
20055.73 64
20057.07 49
20058.41 61
20059.75 42
20061.09 51
20062.43 56
20063.77 53
20065.11 56
20066.45 54
20067.79 58
20069.12 50
20070.46 66
20071.80 48
20073.14 50
20074.48 35
20075.82 65
20077.16 65
20078.50 68
20079.85 41
20081.19 47
20082.53 66
20083.87 60
20085.21 51
20086.55 49
20087.89 69
20089.23 82
20090.57 49
20091.91 35
20093.25 47
20094.59 50
20095.93 60
20097.27 51
20098.61 58
20099.95 41
20101.29 59
20102.64 30
20103.98 35
20105.32 36
20106.66 57
20108.00 51
20109.34 63
20110.68 36
20112.02 42
20113.36 47
20114.71 62
20116.05 53
20117.39 44
20118.73 70
20120.07 48
20121.41 40
20122.75 42
20124.10 50
20125.44 39
20126.78 45
20128.12 42
20129.46 52
