# Supplementary material for: MALDI-TOF MS typing enables the classification of brewing yeasts of the genus Saccharomyces to major beer styles
Source: PLoS One. 2017 Aug 9;12(8):e0181694. doi: 10.1371/journal.pone.0181694 (PMC5549903; doi:10.1371/journal.pone.0181694)
Supplement: S1 File — The directory includes 90 raw files and was zipped to “.zip”; the folder has three strains with 30 spectra per strain; S1 Text explains the raw files with an example and Table 1 represents the yeast strains used within the experiment. (ZIP) [file pone.0181694.s004.zip › 1-3/30250-68-OG-WB-WB-YPG-18h-E-E_2015-07-06_1_0_A1_1.dat]

2000.10 3229
2000.52 3290
2000.94 3255
2001.36 3372
2001.78 3190
2002.21 3193
2002.63 3372
2003.05 3097
2003.47 3152
2003.89 3099
2004.32 3157
2004.74 3319
2005.16 3226
2005.58 3591
2006.00 3598
2006.43 3324
2006.85 3539
2007.27 3554
2007.69 3568
2008.12 3672
2008.54 3673
2008.96 3606
2009.38 3743
2009.81 3631
2010.23 3591
2010.65 3509
2011.08 3568
2011.50 3689
2011.92 3380
2012.34 3119
2012.77 3001
2013.19 3032
2013.61 2988
2014.04 3234
2014.46 2936
2014.88 2987
2015.31 3143
2015.73 3021
2016.15 3280
2016.58 3154
2017.00 3302
2017.42 3513
2017.85 3308
2018.27 3350
2018.69 3146
2019.12 3454
2019.54 3556
2019.96 3301
2020.39 3279
2020.81 3492
2021.23 3661
2021.66 3541
2022.08 3358
2022.51 3355
2022.93 3393
2023.35 3404
2023.78 3547
2024.20 3373
2024.63 3231
2025.05 3337
2025.48 3196
2025.90 3191
2026.32 3205
2026.75 3380
2027.17 3389
2027.60 2995
2028.02 3092
2028.45 3067
2028.87 3123
2029.30 3085
2029.72 3235
2030.15 3181
2030.57 2930
2031.00 3092
2031.42 3307
2031.85 3328
2032.27 3409
2032.70 3259
2033.12 3067
2033.55 3333
2033.97 3445
2034.40 3174
2034.82 3450
2035.25 3377
2035.67 3258
2036.10 3467
2036.52 3464
2036.95 3305
2037.37 3292
2037.80 3540
2038.22 3404
2038.65 3373
2039.08 3505
2039.50 3552
2039.93 3394
2040.35 3238
2040.78 3482
2041.21 3190
2041.63 3156
2042.06 2827
2042.48 3148
2042.91 3181
2043.34 3000
2043.76 3167
2044.19 3204
2044.61 3070
2045.04 3148
2045.47 3196
2045.89 2909
2046.32 3018
2046.75 3084
2047.17 3083
2047.60 3096
2048.03 3281
2048.45 3355
2048.88 3292
2049.31 3050
2049.73 3058
2050.16 3048
2050.59 3042
2051.01 3134
2051.44 3160
2051.87 2955
2052.29 3172
2052.72 3137
2053.15 3066
2053.58 3072
2054.00 3548
2054.43 3324
2054.86 3114
2055.29 3253
2055.71 3309
2056.14 3131
2056.57 3277
2057.00 3310
2057.42 3324
2057.85 3230
2058.28 3285
2058.71 3342
2059.13 3131
2059.56 3386
2059.99 3455
2060.42 3288
2060.85 3245
2061.27 3447
2061.70 3365
2062.13 3371
2062.56 3260
2062.99 3580
2063.41 3558
2063.84 3426
2064.27 3451
2064.70 3471
2065.13 3578
2065.56 3595
2065.98 3583
2066.41 3781
2066.84 3588
2067.27 3557
2067.70 3415
2068.13 2992
2068.56 3311
2068.99 3247
2069.41 3115
2069.84 3369
2070.27 3294
2070.70 3313
2071.13 3066
2071.56 3031
2071.99 3083
2072.42 3033
2072.85 2981
2073.28 3130
2073.71 3153
2074.13 3128
2074.56 3309
2074.99 3409
2075.42 3349
2075.85 3307
2076.28 3230
2076.71 3526
2077.14 3443
2077.57 3522
2078.00 3348
2078.43 3471
2078.86 3403
2079.29 3478
2079.72 3332
2080.15 3298
2080.58 3443
2081.01 3480
2081.44 3422
2081.87 3174
2082.30 3225
2082.73 3227
2083.16 3321
2083.59 3469
2084.02 3512
2084.45 3297
2084.88 3348
2085.31 3610
2085.74 3531
2086.17 3332
2086.61 3380
2087.04 3084
2087.47 3361
2087.90 3451
2088.33 3159
2088.76 3208
2089.19 3156
2089.62 3162
2090.05 3373
2090.48 3416
2090.91 3227
2091.35 3213
2091.78 3112
2092.21 3340
2092.64 3342
2093.07 3251
2093.50 2993
2093.93 3082
2094.36 3275
2094.80 3183
2095.23 3263
2095.66 3072
2096.09 2936
2096.52 3181
2096.95 3397
2097.39 3539
2097.82 3292
2098.25 3124
2098.68 3228
2099.11 2935
2099.55 2956
2099.98 3212
2100.41 2957
2100.84 2937
2101.27 3016
2101.71 2833
2102.14 2833
2102.57 3044
2103.00 2805
2103.43 3290
2103.87 3252
2104.30 3119
2104.73 3100
2105.16 3120
2105.60 3465
2106.03 3401
2106.46 3404
2106.90 3097
2107.33 3196
2107.76 3403
2108.19 3632
2108.63 3355
2109.06 3300
2109.49 3536
2109.93 3344
2110.36 3044
2110.79 3305
2111.23 3244
2111.66 3357
2112.09 3313
2112.52 3126
2112.96 3096
2113.39 3179
2113.83 3409
2114.26 3075
2114.69 2876
2115.13 3204
2115.56 2997
2115.99 2847
2116.43 2952
2116.86 2896
2117.29 3031
2117.73 3032
2118.16 2919
2118.60 2865
2119.03 2928
2119.46 2631
2119.90 2807
2120.33 2839
2120.77 2910
2121.20 3115
2121.63 3075
2122.07 3309
2122.50 3333
2122.94 3309
2123.37 3305
2123.81 3343
2124.24 3330
2124.68 3182
2125.11 3227
2125.54 3305
2125.98 2997
2126.41 3152
2126.85 3375
2127.28 3473
2127.72 3421
2128.15 3320
2128.59 3593
2129.02 3780
2129.46 3773
2129.89 3916
2130.33 4227
2130.76 4000
2131.20 3946
2131.63 3924
2132.07 3906
2132.51 3815
2132.94 3711
2133.38 3558
2133.81 3578
2134.25 3480
2134.68 3534
2135.12 3466
2135.55 3586
2135.99 3732
2136.43 3642
2136.86 3604
2137.30 3559
2137.73 3554
2138.17 3423
2138.60 3455
2139.04 3652
2139.48 3540
2139.91 3635
2140.35 3337
2140.79 3285
2141.22 3422
2141.66 3323
2142.09 3032
2142.53 2920
2142.97 3210
2143.40 3311
2143.84 3170
2144.28 3089
2144.71 3107
2145.15 3215
2145.59 3323
2146.02 3343
2146.46 3273
2146.90 3499
2147.33 3715
2147.77 3688
2148.21 3993
2148.64 4238
2149.08 4335
2149.52 4380
2149.96 4290
2150.39 4527
2150.83 4481
2151.27 4229
2151.70 4510
2152.14 4462
2152.58 4161
2153.02 4060
2153.45 3641
2153.89 3512
2154.33 3566
2154.77 3539
2155.20 3625
2155.64 3456
2156.08 3397
2156.52 3707
2156.96 3665
2157.39 3612
2157.83 3708
2158.27 3567
2158.71 3583
2159.15 3489
2159.58 3425
2160.02 3399
2160.46 3306
2160.90 3307
2161.34 3388
2161.78 3318
2162.21 3503
2162.65 3276
2163.09 3175
2163.53 3284
2163.97 3341
2164.41 3356
2164.84 3192
2165.28 3468
2165.72 3244
2166.16 3430
2166.60 3360
2167.04 3208
2167.48 3394
2167.92 3334
2168.36 3468
2168.79 3602
2169.23 3468
2169.67 3489
2170.11 3424
2170.55 3615
2170.99 3541
2171.43 3429
2171.87 3577
2172.31 3802
2172.75 3906
2173.19 3698
2173.63 3891
2174.07 3874
2174.51 3895
2174.95 4274
2175.39 4146
2175.83 4043
2176.27 3849
2176.70 4168
2177.14 3908
2177.58 4122
2178.02 4023
2178.46 3937
2178.90 3834
2179.34 3525
2179.79 3541
2180.23 3678
2180.67 3579
2181.11 3503
2181.55 3240
2181.99 3319
2182.43 3482
2182.87 3279
2183.31 3128
2183.75 3144
2184.19 3053
2184.63 3160
2185.07 3355
2185.51 3353
2185.95 3448
2186.39 3639
2186.83 3673
2187.27 3652
2187.72 3567
2188.16 3804
2188.60 3904
2189.04 3756
2189.48 3880
2189.92 3889
2190.36 3763
2190.80 4003
2191.24 4207
2191.69 3920
2192.13 4025
2192.57 3967
2193.01 3972
2193.45 4088
2193.89 4124
2194.34 4127
2194.78 4127
2195.22 4186
2195.66 4300
2196.10 3990
2196.54 4034
2196.99 4234
2197.43 4305
2197.87 4029
2198.31 3914
2198.75 4111
2199.20 3883
2199.64 3794
2200.08 3950
2200.52 3578
2200.96 3698
2201.41 3899
2201.85 3728
2202.29 3746
2202.73 3653
2203.18 3824
2203.62 3773
2204.06 3836
2204.50 3949
2204.95 3905
2205.39 3908
2205.83 4270
2206.28 4230
2206.72 3928
2207.16 4015
2207.60 4103
2208.05 4056
2208.49 4059
2208.93 4050
2209.38 4004
2209.82 4014
2210.26 3657
2210.71 4012
2211.15 3937
2211.59 3835
2212.04 3751
2212.48 3887
2212.92 3897
2213.37 4045
2213.81 4288
2214.25 4203
2214.70 4085
2215.14 4130
2215.59 4242
2216.03 3954
2216.47 3836
2216.92 3609
2217.36 3620
2217.80 3536
2218.25 3595
2218.69 3645
2219.14 3408
2219.58 3521
2220.03 3586
2220.47 3631
2220.91 4096
2221.36 3945
2221.80 3986
2222.25 4038
2222.69 4103
2223.14 4010
2223.58 4176
2224.03 4314
2224.47 4330
2224.91 4491
2225.36 4434
2225.80 4556
2226.25 4635
2226.69 4377
2227.14 4512
2227.58 4548
2228.03 4556
2228.47 4709
2228.92 4291
2229.36 4459
2229.81 4433
2230.25 4437
2230.70 4598
2231.15 4788
2231.59 4829
2232.04 4883
2232.48 5004
2232.93 4847
2233.37 4769
2233.82 4747
2234.26 4921
2234.71 4966
2235.15 4770
2235.60 4577
2236.05 4186
2236.49 4453
2236.94 4299
2237.38 4224
2237.83 3934
2238.28 4090
2238.72 3906
2239.17 3822
2239.61 3866
2240.06 3823
2240.51 3796
2240.95 3454
2241.40 3368
2241.85 3349
2242.29 3474
2242.74 3460
2243.19 3434
2243.63 3405
2244.08 3531
2244.53 3507
2244.97 3621
2245.42 3634
2245.87 3650
2246.31 3492
2246.76 3441
2247.21 3513
2247.65 3856
2248.10 3838
2248.55 3565
2248.99 3503
2249.44 3559
2249.89 3626
2250.34 3678
2250.78 3579
2251.23 3690
2251.68 3783
2252.13 3631
2252.57 3578
2253.02 3682
2253.47 3677
2253.92 3655
2254.36 3881
2254.81 3790
2255.26 3498
2255.71 3159
2256.15 3368
2256.60 3441
2257.05 3308
2257.50 3128
2257.95 2849
2258.39 3419
2258.84 3582
2259.29 3779
2259.74 3617
2260.19 3495
2260.63 3613
2261.08 3679
2261.53 3592
2261.98 3756
2262.43 3532
2262.88 3663
2263.32 3543
2263.77 3569
2264.22 3594
2264.67 3763
2265.12 3910
2265.57 3957
2266.02 3879
2266.47 3591
2266.91 3841
2267.36 3996
2267.81 4232
2268.26 4505
2268.71 4465
2269.16 4805
2269.61 4711
2270.06 5098
2270.51 5283
2270.96 5303
2271.41 5386
2271.86 4955
2272.30 4588
2272.75 4687
2273.20 4715
2273.65 4405
2274.10 4280
2274.55 4296
2275.00 3941
2275.45 4044
2275.90 3828
2276.35 3729
2276.80 3600
2277.25 3837
2277.70 3873
2278.15 3584
2278.60 3614
2279.05 3843
2279.50 3548
2279.95 3402
2280.40 3539
2280.85 3579
2281.30 3538
2281.75 3753
2282.20 3685
2282.65 3575
2283.10 3642
2283.55 3435
2284.00 3486
2284.46 3544
2284.91 3476
2285.36 3573
2285.81 3502
2286.26 3531
2286.71 3888
2287.16 4294
2287.61 4389
2288.06 4848
2288.51 4847
2288.96 5524
2289.42 5977
2289.87 6281
2290.32 6527
2290.77 6757
2291.22 6932
2291.67 6702
2292.12 6483
2292.57 6631
2293.03 6136
2293.48 5912
2293.93 5632
2294.38 5493
2294.83 5247
2295.28 4796
2295.74 4488
2296.19 4556
2296.64 4166
2297.09 3994
2297.54 3883
2297.99 3750
2298.45 4047
2298.90 3820
2299.35 3820
2299.80 3867
2300.25 3626
2300.71 3378
2301.16 3582
2301.61 3677
2302.06 3670
2302.52 3604
2302.97 3719
2303.42 3674
2303.87 3370
2304.33 3452
2304.78 3865
2305.23 3678
2305.68 3853
2306.14 3937
2306.59 3813
2307.04 3909
2307.50 3988
2307.95 4332
2308.40 4393
2308.85 4444
2309.31 4923
2309.76 5126
2310.21 5105
2310.67 5136
2311.12 4969
2311.57 5000
2312.03 4731
2312.48 4429
2312.93 4432
2313.39 4303
2313.84 3912
2314.29 4085
2314.75 3844
2315.20 3863
2315.66 4000
2316.11 3973
2316.56 3762
2317.02 3793
2317.47 3909
2317.92 4000
2318.38 4146
2318.83 4126
2319.29 4197
2319.74 4165
2320.19 4170
2320.65 4186
2321.10 4498
2321.56 4196
2322.01 4216
2322.47 4158
2322.92 3979
2323.37 3794
2323.83 3987
2324.28 4030
2324.74 3976
2325.19 4082
2325.65 4026
2326.10 4137
2326.56 4117
2327.01 4238
2327.47 3959
2327.92 4000
2328.38 3816
2328.83 3929
2329.29 4033
2329.74 3910
2330.20 3668
2330.65 4038
2331.11 3728
2331.56 3751
2332.02 3829
2332.47 3816
2332.93 3811
2333.38 3998
2333.84 3609
2334.29 3530
2334.75 3767
2335.21 3623
2335.66 3576
2336.12 3600
2336.57 3527
2337.03 3568
2337.48 3510
2337.94 3577
2338.40 3576
2338.85 3503
2339.31 3660
2339.76 3660
2340.22 3837
2340.68 3828
2341.13 3497
2341.59 3482
2342.04 3622
2342.50 3539
2342.96 3552
2343.41 3672
2343.87 3702
2344.33 3662
2344.78 3607
2345.24 3779
2345.70 3705
2346.15 3825
2346.61 3854
2347.07 3798
2347.52 3842
2347.98 3926
2348.44 3885
2348.89 3874
2349.35 3773
2349.81 3671
2350.26 3399
2350.72 3458
2351.18 3344
2351.64 3380
2352.09 3155
2352.55 3301
2353.01 3297
2353.47 3199
2353.92 3368
2354.38 3517
2354.84 3351
2355.30 3356
2355.75 3577
2356.21 3556
2356.67 3650
2357.13 3723
2357.58 3531
2358.04 3547
2358.50 3518
2358.96 3605
2359.42 3672
2359.87 3647
2360.33 3836
2360.79 3783
2361.25 3897
2361.71 3994
2362.16 3591
2362.62 3830
2363.08 3611
2363.54 3800
2364.00 3768
2364.46 3778
2364.91 3700
2365.37 3670
2365.83 3692
2366.29 3797
2366.75 3806
2367.21 3592
2367.67 3611
2368.13 3883
2368.58 3565
2369.04 3788
2369.50 3825
2369.96 3866
2370.42 3981
2370.88 3726
2371.34 3653
2371.80 3764
2372.26 3756
2372.72 3936
2373.17 3701
2373.63 3812
2374.09 4006
2374.55 3928
2375.01 3790
2375.47 3792
2375.93 3919
2376.39 3792
2376.85 3902
2377.31 3777
2377.77 3595
2378.23 3447
2378.69 3357
2379.15 3335
2379.61 3323
2380.07 3569
2380.53 3569
2380.99 3510
2381.45 3128
2381.91 3406
2382.37 3159
2382.83 3247
2383.29 3470
2383.75 3260
2384.21 3385
2384.67 3420
2385.13 3319
2385.59 3320
2386.05 3619
2386.51 3522
2386.97 3578
2387.43 3474
2387.90 3517
2388.36 3605
2388.82 3747
2389.28 3446
2389.74 3629
2390.20 3846
2390.66 3859
2391.12 3839
2391.58 3882
2392.04 3823
2392.51 3740
2392.97 3780
2393.43 3874
2393.89 3824
2394.35 3731
2394.81 3864
2395.27 3783
2395.73 3650
2396.20 3599
2396.66 3713
2397.12 3671
2397.58 3655
2398.04 3489
2398.50 3480
2398.97 3675
2399.43 3551
2399.89 3357
2400.35 3412
2400.81 3393
2401.28 3423
2401.74 3453
2402.20 3508
2402.66 3548
2403.12 3579
2403.59 3900
2404.05 3870
2404.51 3722
2404.97 4030
2405.44 4033
2405.90 4210
2406.36 4083
2406.82 3800
2407.29 3697
2407.75 3891
2408.21 3621
2408.67 3454
2409.14 3223
2409.60 3400
2410.06 3627
2410.52 3130
2410.99 2985
2411.45 3234
2411.91 3234
2412.38 3238
2412.84 3205
2413.30 3233
2413.77 3287
2414.23 3397
2414.69 3630
2415.16 3676
2415.62 3636
2416.08 3430
2416.55 3519
2417.01 3412
2417.47 3631
2417.94 3816
2418.40 3828
2418.86 3512
2419.33 3710
2419.79 3685
2420.26 3770
2420.72 3920
2421.18 3788
2421.65 3568
2422.11 3355
2422.58 3359
2423.04 3380
2423.50 3404
2423.97 3459
2424.43 3592
2424.90 3554
2425.36 3508
2425.83 3585
2426.29 3500
2426.75 3371
2427.22 3507
2427.68 3547
2428.15 3281
2428.61 3351
2429.08 3365
2429.54 3512
2430.01 3301
2430.47 3434
2430.94 3279
2431.40 3382
2431.87 3434
2432.33 3606
2432.80 3639
2433.26 3528
2433.73 3448
2434.19 3645
2434.66 3624
2435.12 3538
2435.59 3801
2436.05 3729
2436.52 3540
2436.98 3731
2437.45 3695
2437.91 3627
2438.38 3701
2438.85 3884
2439.31 3976
2439.78 3849
2440.24 3654
2440.71 3999
2441.17 3813
2441.64 4009
2442.11 3994
2442.57 4119
2443.04 4261
2443.50 4028
2443.97 3584
2444.44 3711
2444.90 3834
2445.37 3563
2445.83 3726
2446.30 3553
2446.77 3665
2447.23 3450
2447.70 3294
2448.17 3498
2448.63 3324
2449.10 3385
2449.57 3486
2450.03 3365
2450.50 3516
2450.97 3547
2451.43 3285
2451.90 3545
2452.37 3489
2452.83 3500
2453.30 3612
2453.77 3480
2454.24 3332
2454.70 3367
2455.17 3616
2455.64 3247
2456.10 3248
2456.57 3278
2457.04 3290
2457.51 3333
2457.97 3283
2458.44 2883
2458.91 2887
2459.38 2961
2459.84 3389
2460.31 3235
2460.78 3233
2461.25 3062
2461.71 3025
2462.18 3051
2462.65 2922
2463.12 3048
2463.59 3036
2464.05 2943
2464.52 3076
2464.99 3277
2465.46 3119
2465.93 3185
2466.39 3271
2466.86 3206
2467.33 3054
2467.80 3027
2468.27 3067
2468.74 3122
2469.20 3331
2469.67 3318
2470.14 3474
2470.61 3266
2471.08 3080
2471.55 3101
2472.02 3254
2472.49 3136
2472.95 3379
2473.42 3338
2473.89 3081
2474.36 3098
2474.83 3095
2475.30 2980
2475.77 3092
2476.24 3192
2476.71 3129
2477.18 3123
2477.65 3205
2478.11 3143
2478.58 3085
2479.05 3292
2479.52 3513
2479.99 3481
2480.46 3322
2480.93 3261
2481.40 3161
2481.87 2848
2482.34 3173
2482.81 3118
2483.28 3265
2483.75 3166
2484.22 3067
2484.69 3105
2485.16 3286
2485.63 3398
2486.10 3203
2486.57 3287
2487.04 3516
2487.51 3516
2487.98 3405
2488.45 3545
2488.92 3575
2489.39 3562
2489.86 3429
2490.33 3528
2490.80 3380
2491.27 3431
2491.74 3357
2492.22 3342
2492.69 3504
2493.16 3422
2493.63 3440
2494.10 3392
2494.57 3539
2495.04 3626
2495.51 3445
2495.98 3354
2496.45 3404
2496.92 3464
2497.40 3336
2497.87 3498
2498.34 3508
2498.81 3201
2499.28 3222
2499.75 3161
2500.22 3239
2500.70 3159
2501.17 3230
2501.64 3012
2502.11 3114
2502.58 3310
2503.05 3342
2503.53 3177
2504.00 3372
2504.47 3568
2504.94 3451
2505.41 3404
2505.88 3538
2506.36 3707
2506.83 3587
2507.30 3821
2507.77 3789
2508.25 4017
2508.72 3776
2509.19 3871
2509.66 4146
2510.13 4250
2510.61 4529
2511.08 4690
2511.55 4762
2512.02 4537
2512.50 4604
2512.97 4502
2513.44 4496
2513.91 4590
2514.39 4336
2514.86 4216
2515.33 4242
2515.81 4258
2516.28 4033
2516.75 3807
2517.23 3690
2517.70 3644
2518.17 3340
2518.64 3338
2519.12 3542
2519.59 3577
2520.06 3333
2520.54 3284
2521.01 2999
2521.48 3083
2521.96 3412
2522.43 3422
2522.91 3155
2523.38 3253
2523.85 3163
2524.33 3181
2524.80 3016
2525.27 3008
2525.75 3064
2526.22 3151
2526.70 3219
2527.17 3399
2527.64 3284
2528.12 3176
2528.59 3368
2529.07 3383
2529.54 3136
2530.01 3337
2530.49 3636
2530.96 3583
2531.44 3452
2531.91 3571
2532.39 3467
2532.86 3560
2533.33 3648
2533.81 3587
2534.28 3348
2534.76 3490
2535.23 3857
2535.71 3444
2536.18 3268
2536.66 3535
2537.13 3392
2537.61 3431
2538.08 3453
2538.56 3346
2539.03 3181
2539.51 3292
2539.98 3504
2540.46 3430
2540.93 3348
2541.41 3358
2541.88 3260
2542.36 3362
2542.84 3478
2543.31 3633
2543.79 3650
2544.26 3793
2544.74 3984
2545.21 4108
2545.69 4223
2546.16 4478
2546.64 4576
2547.12 5080
2547.59 4807
2548.07 4981
2548.54 5172
2549.02 4915
2549.50 5166
2549.97 4933
2550.45 4580
2550.92 4854
2551.40 4513
2551.88 4420
2552.35 4249
2552.83 4354
2553.31 4478
2553.78 4184
2554.26 4039
2554.74 4239
2555.21 4224
2555.69 3835
2556.17 3965
2556.64 3920
2557.12 3771
2557.60 4059
2558.07 3911
2558.55 3919
2559.03 3655
2559.50 3399
2559.98 3325
2560.46 3318
2560.93 3454
2561.41 3255
2561.89 3076
2562.37 3181
2562.84 3317
2563.32 3291
2563.80 3238
2564.28 3262
2564.75 3233
2565.23 3292
2565.71 3018
2566.19 3100
2566.66 3135
2567.14 3131
2567.62 2980
2568.10 3161
2568.57 3128
2569.05 3168
2569.53 3113
2570.01 3303
2570.49 3241
2570.96 3283
2571.44 3256
2571.92 2839
2572.40 2939
2572.88 3294
2573.36 3120
2573.83 3086
2574.31 3132
2574.79 3083
2575.27 3192
2575.75 3119
2576.23 2996
2576.70 2841
2577.18 2803
2577.66 3062
2578.14 3129
2578.62 3092
2579.10 3011
2579.58 2919
2580.06 3085
2580.54 3209
2581.01 3283
2581.49 2995
2581.97 2804
2582.45 2773
2582.93 3037
2583.41 3107
2583.89 2844
2584.37 3074
2584.85 3104
2585.33 3065
2585.81 3449
2586.29 3416
2586.77 3301
2587.25 3250
2587.72 3294
2588.20 3112
2588.68 3419
2589.16 3178
2589.64 3582
2590.12 3724
2590.60 3487
2591.08 3238
2591.56 3111
2592.04 3287
2592.52 3280
2593.00 3304
2593.48 3211
2593.96 3271
2594.44 3465
2594.92 3149
2595.40 3294
2595.89 3313
2596.37 3183
2596.85 3248
2597.33 2958
2597.81 2997
2598.29 2962
2598.77 3110
2599.25 3166
2599.73 3115
2600.21 2940
2600.69 2871
2601.17 2932
2601.65 2905
2602.13 2934
2602.62 2858
2603.10 3107
2603.58 3047
2604.06 3027
2604.54 3058
2605.02 3447
2605.50 3203
2605.98 3241
2606.46 3320
2606.95 3190
2607.43 3305
2607.91 3284
2608.39 3075
2608.87 3296
2609.35 3246
2609.84 3055
2610.32 3291
2610.80 3221
2611.28 3136
2611.76 3160
2612.24 3001
2612.73 3065
2613.21 3046
2613.69 3138
2614.17 3240
2614.65 3160
2615.14 3058
2615.62 3023
2616.10 3120
2616.58 3145
2617.07 3203
2617.55 3276
2618.03 3137
2618.51 3262
2619.00 3176
2619.48 3250
2619.96 3007
2620.44 3227
2620.93 3243
2621.41 3085
2621.89 3067
2622.37 3164
2622.86 3103
2623.34 3136
2623.82 3241
2624.31 3130
2624.79 3340
2625.27 3364
2625.76 3286
2626.24 3342
2626.72 3319
2627.20 3222
2627.69 3065
2628.17 3038
2628.66 3319
2629.14 3239
2629.62 3082
2630.11 3316
2630.59 3336
2631.07 3439
2631.56 3429
2632.04 3292
2632.52 3175
2633.01 3293
2633.49 3290
2633.98 3406
2634.46 3158
2634.94 3296
2635.43 3278
2635.91 3204
2636.40 3375
2636.88 3108
2637.36 3158
2637.85 3149
2638.33 3109
2638.82 3058
2639.30 3152
2639.79 3021
2640.27 3044
2640.75 3150
2641.24 3187
2641.72 3114
2642.21 2973
2642.69 2965
2643.18 2922
2643.66 2845
2644.15 3025
2644.63 3010
2645.12 2966
2645.60 2858
2646.09 3099
2646.57 3054
2647.06 3059
2647.54 3027
2648.03 3165
2648.51 3179
2649.00 2998
2649.48 3122
2649.97 3145
2650.45 3161
2650.94 3229
2651.43 2866
2651.91 2819
2652.40 3066
2652.88 3136
2653.37 3022
2653.85 3030
2654.34 3047
2654.82 3063
2655.31 3067
2655.80 2971
2656.28 2962
2656.77 3175
2657.25 3320
2657.74 3122
2658.23 3052
2658.71 3078
2659.20 2921
2659.69 3081
2660.17 3074
2660.66 2823
2661.14 2923
2661.63 2935
2662.12 3203
2662.60 3163
2663.09 3188
2663.58 2962
2664.06 3013
2664.55 3187
2665.04 3260
2665.52 3127
2666.01 3136
2666.50 3249
2666.98 3252
2667.47 3167
2667.96 3006
2668.45 2829
2668.93 3025
2669.42 2994
2669.91 3120
2670.39 3194
2670.88 3182
2671.37 3155
2671.86 3092
2672.34 3302
2672.83 3433
2673.32 3918
2673.81 3639
2674.29 3604
2674.78 3575
2675.27 3779
2675.76 3927
2676.24 3829
2676.73 3860
2677.22 3604
2677.71 3411
2678.20 3531
2678.68 3577
2679.17 3449
2679.66 3159
2680.15 3088
2680.64 3102
2681.12 3117
2681.61 3103
2682.10 3022
2682.59 3207
2683.08 2969
2683.57 3249
2684.05 3229
2684.54 3173
2685.03 3099
2685.52 3077
2686.01 2905
2686.50 3026
2686.99 3116
2687.47 3100
2687.96 3125
2688.45 2955
2688.94 2898
2689.43 2922
2689.92 2884
2690.41 2978
2690.90 3004
2691.39 3111
2691.88 3142
2692.37 3201
2692.85 3300
2693.34 3019
2693.83 3039
2694.32 3034
2694.81 2895
2695.30 2872
2695.79 2898
2696.28 2854
2696.77 2942
2697.26 3214
2697.75 3223
2698.24 3009
2698.73 2969
2699.22 3123
2699.71 3061
2700.20 3142
2700.69 3253
2701.18 3468
2701.67 3292
2702.16 3411
2702.65 3490
2703.14 3479
2703.63 3519
2704.12 3693
2704.61 3715
2705.10 3290
2705.59 3252
2706.08 3340
2706.57 3346
2707.06 3045
2707.55 2874
2708.04 3119
2708.53 3085
2709.03 2789
2709.52 2780
2710.01 2807
2710.50 2910
2710.99 2894
2711.48 3049
2711.97 3242
2712.46 3286
2712.95 3423
2713.44 3217
2713.94 3327
2714.43 3394
2714.92 3103
2715.41 3111
2715.90 3041
2716.39 3257
2716.88 3124
2717.38 3100
2717.87 2942
2718.36 3109
2718.85 3338
2719.34 3334
2719.83 3202
2720.32 3315
2720.82 3560
2721.31 3706
2721.80 3881
2722.29 3695
2722.78 3734
2723.28 3718
2723.77 3625
2724.26 3393
2724.75 3593
2725.25 3578
2725.74 3547
2726.23 3419
2726.72 3221
2727.21 3292
2727.71 3322
2728.20 3394
2728.69 3160
2729.18 3124
2729.68 3372
2730.17 3394
2730.66 3712
2731.16 3741
2731.65 3712
2732.14 3779
2732.63 4074
2733.13 4054
2733.62 4138
2734.11 4027
2734.61 4161
2735.10 3992
2735.59 3887
2736.08 4101
2736.58 3977
2737.07 3704
2737.56 3819
2738.06 3835
2738.55 3712
2739.05 3500
2739.54 3648
2740.03 3321
2740.53 3346
2741.02 3257
2741.51 3534
2742.01 3444
2742.50 3203
2742.99 3029
2743.49 2986
2743.98 3024
2744.48 3124
2744.97 2937
2745.46 2877
2745.96 2899
2746.45 2812
2746.95 2883
2747.44 2951
2747.93 3042
2748.43 3181
2748.92 3310
2749.42 3283
2749.91 3203
2750.41 3134
2750.90 3213
2751.40 3086
2751.89 3133
2752.39 3135
2752.88 3021
2753.37 3178
2753.87 3079
2754.36 3014
2754.86 3071
2755.35 3030
2755.85 3026
2756.34 2963
2756.84 3189
2757.33 3089
2757.83 3010
2758.32 3302
2758.82 3214
2759.32 3176
2759.81 2948
2760.31 3045
2760.80 3339
2761.30 3122
2761.79 3165
2762.29 3210
2762.78 3181
2763.28 3304
2763.77 3247
2764.27 3381
2764.77 3338
2765.26 2998
2765.76 3171
2766.25 3132
2766.75 3241
2767.25 3232
2767.74 3421
2768.24 3275
2768.73 3230
2769.23 3176
2769.73 3143
2770.22 3243
2770.72 3383
2771.22 3312
2771.71 3338
2772.21 3359
2772.70 3270
2773.20 3565
2773.70 3658
2774.19 3831
2774.69 3887
2775.19 4073
2775.68 4092
2776.18 4219
2776.68 4381
2777.17 4317
2777.67 4170
2778.17 4171
2778.67 4155
2779.16 3883
2779.66 3818
2780.16 3571
2780.65 3204
2781.15 3334
2781.65 3463
2782.15 3114
2782.64 3112
2783.14 3089
2783.64 3167
2784.14 2999
2784.63 3254
2785.13 3220
2785.63 3183
2786.13 3126
2786.62 2958
2787.12 2949
2787.62 3027
2788.12 3182
2788.62 2966
2789.11 2911
2789.61 2917
2790.11 3025
2790.61 2935
2791.11 2912
2791.60 2854
2792.10 2895
2792.60 2749
2793.10 2900
2793.60 3115
2794.10 3124
2794.59 3167
2795.09 3334
2795.59 3524
2796.09 3233
2796.59 3309
2797.09 3288
2797.59 3392
2798.08 3338
2798.58 3289
2799.08 3092
2799.58 3365
2800.08 3421
2800.58 3262
2801.08 3278
2801.58 3529
2802.08 3321
2802.58 3228
2803.07 3521
2803.57 4065
2804.07 3955
2804.57 4030
2805.07 3926
2805.57 4552
2806.07 4508
2806.57 4516
2807.07 4596
2807.57 4568
2808.07 4419
2808.57 4647
2809.07 4310
2809.57 3947
2810.07 4170
2810.57 4036
2811.07 3752
2811.57 3710
2812.07 3440
2812.57 3329
2813.07 3187
2813.57 3315
2814.07 3069
2814.57 2958
2815.07 2974
2815.57 3199
2816.07 3210
2816.57 2993
2817.07 3073
2817.57 2865
2818.07 2903
2818.57 2908
2819.07 2836
2819.57 2816
2820.07 2892
2820.57 2803
2821.07 3056
2821.58 3036
2822.08 3053
2822.58 2796
2823.08 3033
2823.58 3025
2824.08 3056
2824.58 2906
2825.08 2907
2825.58 3040
2826.09 3081
2826.59 2997
2827.09 2918
2827.59 2835
2828.09 2943
2828.59 2940
2829.09 2991
2829.60 2755
2830.10 2952
2830.60 2948
2831.10 2760
2831.60 2932
2832.10 2948
2832.61 2938
2833.11 2943
2833.61 2903
2834.11 2980
2834.61 2964
2835.12 2987
2835.62 2748
2836.12 2969
2836.62 2869
2837.12 3240
2837.63 3207
2838.13 2873
2838.63 2956
2839.13 3046
2839.64 2911
2840.14 3115
2840.64 3036
2841.14 2796
2841.65 2882
2842.15 3063
2842.65 3189
2843.15 3011
2843.66 2957
2844.16 3213
2844.66 3158
2845.17 3281
2845.67 3234
2846.17 3261
2846.67 3637
2847.18 3757
2847.68 3329
2848.18 3309
2848.69 3432
2849.19 3319
2849.69 3065
2850.20 3068
2850.70 3201
2851.20 3237
2851.71 3391
2852.21 3126
2852.72 3307
2853.22 3425
2853.72 3132
2854.23 3321
2854.73 3362
2855.23 3336
2855.74 3338
2856.24 3278
2856.75 3354
2857.25 3277
2857.75 3317
2858.26 3246
2858.76 3058
2859.27 2987
2859.77 2726
2860.27 2705
2860.78 2918
2861.28 2947
2861.79 2846
2862.29 2924
2862.80 2717
2863.30 2746
2863.81 2818
2864.31 2740
2864.81 2804
2865.32 2835
2865.82 2784
2866.33 2762
2866.83 2759
2867.34 2939
2867.84 2949
2868.35 2863
2868.85 3193
2869.36 3067
2869.86 3039
2870.37 3309
2870.87 3223
2871.38 3195
2871.89 3197
2872.39 3265
2872.90 3178
2873.40 3457
2873.91 3306
2874.41 3221
2874.92 3527
2875.42 3323
2875.93 3374
2876.43 3284
2876.94 3372
2877.45 3307
2877.95 3119
2878.46 3184
2878.96 3058
2879.47 3194
2879.98 3135
2880.48 3425
2880.99 3304
2881.49 3216
2882.00 3147
2882.51 3213
2883.01 3253
2883.52 3131
2884.03 3171
2884.53 3307
2885.04 3189
2885.54 3291
2886.05 3452
2886.56 3485
2887.06 3676
2887.57 3644
2888.08 3497
2888.58 3448
2889.09 3634
2889.60 3651
2890.11 3332
2890.61 3340
2891.12 3320
2891.63 3379
2892.13 3442
2892.64 3431
2893.15 3354
2893.65 3549
2894.16 3368
2894.67 3160
2895.18 3142
2895.68 3267
2896.19 3545
2896.70 3476
2897.21 3517
2897.71 3387
2898.22 3243
2898.73 3293
2899.24 3034
2899.74 2985
2900.25 3247
2900.76 3280
2901.27 3140
2901.78 3256
2902.28 3414
2902.79 3485
2903.30 3418
2903.81 3500
2904.32 3438
2904.82 3737
2905.33 3979
2905.84 3740
2906.35 3913
2906.86 3805
2907.37 3646
2907.87 3866
2908.38 3650
2908.89 3591
2909.40 3569
2909.91 3349
2910.42 3249
2910.93 3271
2911.44 3365
2911.94 3076
2912.45 3123
2912.96 3201
2913.47 3148
2913.98 3319
2914.49 3388
2915.00 3340
2915.51 3450
2916.02 3272
2916.53 3401
2917.03 3484
2917.54 3272
2918.05 3360
2918.56 3506
2919.07 3344
2919.58 3528
2920.09 3455
2920.60 3641
2921.11 3567
2921.62 3495
2922.13 3607
2922.64 3667
2923.15 3483
2923.66 3671
2924.17 3766
2924.68 3554
2925.19 3577
2925.70 3409
2926.21 3359
2926.72 3530
2927.23 3451
2927.74 3447
2928.25 3083
2928.76 3227
2929.27 3133
2929.78 3091
2930.29 2901
2930.80 2895
2931.31 2731
2931.82 2812
2932.33 2896
2932.84 2925
2933.35 3057
2933.86 3029
2934.38 3123
2934.89 3240
2935.40 3288
2935.91 3584
2936.42 3364
2936.93 3443
2937.44 3272
2937.95 3397
2938.46 3521
2938.97 3461
2939.49 3489
2940.00 3599
2940.51 3313
2941.02 3462
2941.53 3248
2942.04 3289
2942.55 3355
2943.07 3455
2943.58 3337
2944.09 3336
2944.60 3422
2945.11 3329
2945.62 3198
2946.14 3440
2946.65 3494
2947.16 3498
2947.67 3346
2948.18 3379
2948.70 3200
2949.21 3157
2949.72 3010
2950.23 3163
2950.74 3155
2951.26 3136
2951.77 2965
2952.28 2997
2952.79 3022
2953.31 3048
2953.82 2839
2954.33 2964
2954.84 3114
2955.36 3014
2955.87 2869
2956.38 2922
2956.89 2974
2957.41 2977
2957.92 2948
2958.43 3157
2958.94 3065
2959.46 3082
2959.97 3352
2960.48 3361
2961.00 3371
2961.51 3193
2962.02 3242
2962.54 3349
2963.05 3419
2963.56 3459
2964.08 3557
2964.59 3391
2965.10 3173
2965.62 3223
2966.13 2997
2966.64 2874
2967.16 2933
2967.67 3073
2968.18 2994
2968.70 2973
2969.21 3045
2969.73 3236
2970.24 3156
2970.75 2999
2971.27 3035
2971.78 3120
2972.30 3098
2972.81 3150
2973.32 3028
2973.84 3013
2974.35 3170
2974.87 3053
2975.38 3074
2975.90 3136
2976.41 3139
2976.92 3205
2977.44 3366
2977.95 3015
2978.47 2953
2978.98 3034
2979.50 3065
2980.01 2933
2980.53 3083
2981.04 3336
2981.56 3206
2982.07 3236
2982.59 3325
2983.10 3420
2983.62 3318
2984.13 3449
2984.65 3456
2985.16 3540
2985.68 3501
2986.19 3710
2986.71 3498
2987.22 3492
2987.74 3599
2988.25 3706
2988.77 3968
2989.29 4271
2989.80 4190
2990.32 4277
2990.83 4551
2991.35 4453
2991.86 4358
2992.38 4283
2992.89 4338
2993.41 4404
2993.93 4572
2994.44 4774
2994.96 4754
2995.47 4429
2995.99 4242
2996.51 4421
2997.02 4246
2997.54 4385
2998.06 4433
2998.57 4403
2999.09 4320
2999.60 4186
3000.12 4249
3000.64 4433
3001.15 4551
3001.67 4518
3002.19 5055
3002.70 5296
3003.22 5479
3003.74 6059
3004.25 6184
3004.77 6329
3005.29 6748
3005.81 7121
3006.32 6516
3006.84 6461
3007.36 5950
3007.87 5250
3008.39 5178
3008.91 4905
3009.43 4563
3009.94 4315
3010.46 3986
3010.98 3825
3011.49 3781
3012.01 3641
3012.53 3364
3013.05 3413
3013.57 3583
3014.08 3467
3014.60 3395
3015.12 3625
3015.64 3837
3016.15 3488
3016.67 3782
3017.19 3730
3017.71 3387
3018.23 3556
3018.74 3910
3019.26 3509
3019.78 3579
3020.30 3849
3020.82 3656
3021.33 3858
3021.85 3702
3022.37 3861
3022.89 3862
3023.41 3873
3023.93 4036
3024.45 3823
3024.96 3955
3025.48 3916
3026.00 3902
3026.52 3886
3027.04 3678
3027.56 3650
3028.08 3672
3028.60 3689
3029.11 3659
3029.63 3674
3030.15 3449
3030.67 3717
3031.19 3568
3031.71 3777
3032.23 3583
3032.75 3486
3033.27 3397
3033.79 3581
3034.31 3599
3034.83 3834
3035.35 3411
3035.86 3435
3036.38 3605
3036.90 3566
3037.42 3767
3037.94 3547
3038.46 3361
3038.98 3352
3039.50 3493
3040.02 3385
3040.54 3206
3041.06 3137
3041.58 3100
3042.10 3187
3042.62 3101
3043.14 3414
3043.66 3756
3044.18 3243
3044.70 3312
3045.22 3402
3045.74 3278
3046.27 3245
3046.79 3445
3047.31 3598
3047.83 3261
3048.35 3406
3048.87 3479
3049.39 3463
3049.91 3390
3050.43 3248
3050.95 3202
3051.47 3313
3051.99 3246
3052.51 3280
3053.03 3195
3053.56 3178
3054.08 3530
3054.60 3241
3055.12 3351
3055.64 3359
3056.16 3244
3056.68 3102
3057.20 3092
3057.73 3255
3058.25 3321
3058.77 3297
3059.29 3345
3059.81 3127
3060.33 2993
3060.86 3239
3061.38 3069
3061.90 3143
3062.42 3289
3062.94 3406
3063.46 3328
3063.99 3465
3064.51 3668
3065.03 3705
3065.55 3390
3066.07 3485
3066.60 3579
3067.12 3659
3067.64 3375
3068.16 3621
3068.69 3390
3069.21 3363
3069.73 3220
3070.25 3281
3070.78 3216
3071.30 3381
3071.82 3367
3072.34 3123
3072.87 3288
3073.39 3363
3073.91 3260
3074.43 3263
3074.96 3322
3075.48 3211
3076.00 3462
3076.53 3423
3077.05 3734
3077.57 4014
3078.10 3865
3078.62 4210
3079.14 4674
3079.66 4303
3080.19 4519
3080.71 4630
3081.23 4384
3081.76 4399
3082.28 4522
3082.81 4518
3083.33 4162
3083.85 4243
3084.38 4278
3084.90 3942
3085.42 3936
3085.95 4024
3086.47 3620
3087.00 3495
3087.52 3742
3088.04 3893
3088.57 3619
3089.09 3696
3089.62 3456
3090.14 3355
3090.66 3583
3091.19 3310
3091.71 3509
3092.24 3659
3092.76 3461
3093.29 3695
3093.81 3525
3094.33 3574
3094.86 3762
3095.38 3724
3095.91 3953
3096.43 3987
3096.96 4156
3097.48 4233
3098.01 4035
3098.53 4355
3099.06 4652
3099.58 5234
3100.11 5644
3100.63 6552
3101.16 7396
3101.68 7825
3102.21 8784
3102.73 10033
3103.26 9956
3103.78 10107
3104.31 10386
3104.83 9880
3105.36 8921
3105.89 8499
3106.41 7410
3106.94 6360
3107.46 5821
3107.99 5460
3108.51 5032
3109.04 4851
3109.57 4680
3110.09 4649
3110.62 4554
3111.14 4629
3111.67 4457
3112.19 4338
3112.72 4381
3113.25 4171
3113.77 4066
3114.30 4039
3114.83 3785
3115.35 3646
3115.88 3692
3116.40 3626
3116.93 3441
3117.46 3583
3117.98 3650
3118.51 3515
3119.04 3290
3119.56 3133
3120.09 3466
3120.62 3781
3121.14 3642
3121.67 3971
3122.20 3643
3122.72 3333
3123.25 3588
3123.78 3596
3124.31 3515
3124.83 3491
3125.36 3184
3125.89 3340
3126.41 3399
3126.94 3204
3127.47 3272
3128.00 3247
3128.52 3291
3129.05 3449
3129.58 3066
3130.11 3019
3130.63 3169
3131.16 3092
3131.69 3244
3132.22 3068
3132.74 3073
3133.27 3240
3133.80 3071
3134.33 3181
3134.86 3194
3135.38 3392
3135.91 3036
3136.44 2958
3136.97 3176
3137.50 3184
3138.03 3075
3138.55 3140
3139.08 3159
3139.61 2991
3140.14 2771
3140.67 2806
3141.20 2792
3141.72 2990
3142.25 3031
3142.78 3178
3143.31 3062
3143.84 3044
3144.37 3138
3144.90 3251
3145.42 3225
3145.95 3200
3146.48 3318
3147.01 3432
3147.54 3696
3148.07 3700
3148.60 3762
3149.13 3851
3149.66 3710
3150.19 3938
3150.72 3919
3151.24 3829
3151.77 3891
3152.30 3796
3152.83 3789
3153.36 3809
3153.89 3704
3154.42 3504
3154.95 3392
3155.48 3617
3156.01 3562
3156.54 3651
3157.07 3642
3157.60 3896
3158.13 3967
3158.66 3724
3159.19 3867
3159.72 3973
3160.25 3988
3160.78 3858
3161.31 3778
3161.84 3771
3162.37 3754
3162.90 3888
3163.43 3574
3163.96 3494
3164.49 3288
3165.02 3385
3165.55 3486
3166.08 3362
3166.61 3335
3167.15 3276
3167.68 3161
3168.21 2892
3168.74 3030
3169.27 3008
3169.80 3053
3170.33 2981
3170.86 3084
3171.39 2926
3171.92 3175
3172.45 3326
3172.99 3301
3173.52 3212
3174.05 3323
3174.58 3197
3175.11 3171
3175.64 3200
3176.17 3304
3176.70 3238
3177.24 3112
3177.77 3034
3178.30 3105
3178.83 3054
3179.36 3124
3179.89 2978
3180.43 2871
3180.96 3137
3181.49 3068
3182.02 3163
3182.55 3189
3183.09 3061
3183.62 3034
3184.15 3005
3184.68 3062
3185.21 3146
3185.75 3050
3186.28 3057
3186.81 3160
3187.34 3321
3187.88 3336
3188.41 3171
3188.94 3186
3189.47 3085
3190.01 3053
3190.54 3138
3191.07 3008
3191.60 3020
3192.14 3083
3192.67 3192
3193.20 3021
3193.74 3009
3194.27 3035
3194.80 3120
3195.33 3246
3195.87 3037
3196.40 2959
3196.93 2951
3197.47 3163
3198.00 3346
3198.53 3199
3199.07 3375
3199.60 3302
3200.13 3320
3200.67 3410
3201.20 3364
3201.73 3688
3202.27 3759
3202.80 3551
3203.33 3429
3203.87 3274
3204.40 3370
3204.94 3739
3205.47 3453
3206.00 3384
3206.54 3479
3207.07 3514
3207.61 3446
3208.14 3768
3208.67 3713
3209.21 3684
3209.74 3892
3210.28 4201
3210.81 4262
3211.35 4161
3211.88 4392
3212.41 4437
3212.95 4143
3213.48 4108
3214.02 4093
3214.55 4113
3215.09 3698
3215.62 3588
3216.16 3477
3216.69 3468
3217.23 3566
3217.76 3535
3218.30 3206
3218.83 3285
3219.37 3336
3219.90 3400
3220.44 3461
3220.97 3432
3221.51 3567
3222.04 3790
3222.58 3798
3223.11 4179
3223.65 4480
3224.18 4528
3224.72 4673
3225.25 4400
3225.79 4278
3226.33 4465
3226.86 4544
3227.40 4514
3227.93 4259
3228.47 4005
3229.00 3731
3229.54 3875
3230.08 3683
3230.61 3736
3231.15 3648
3231.68 3702
3232.22 3700
3232.76 3750
3233.29 3711
3233.83 3417
3234.36 3485
3234.90 3582
3235.44 3794
3235.97 3470
3236.51 3783
3237.05 3690
3237.58 3838
3238.12 3895
3238.66 4014
3239.19 3955
3239.73 3849
3240.27 3741
3240.80 3592
3241.34 3820
3241.88 3778
3242.41 3746
3242.95 3645
3243.49 3579
3244.03 3583
3244.56 3766
3245.10 3668
3245.64 3642
3246.17 3651
3246.71 3719
3247.25 3793
3247.79 3672
3248.32 3596
3248.86 3774
3249.40 3883
3249.94 3990
3250.47 3851
3251.01 3952
3251.55 4051
3252.09 4172
3252.62 3949
3253.16 4070
3253.70 4145
3254.24 4038
3254.78 3894
3255.31 3999
3255.85 4033
3256.39 4177
3256.93 4143
3257.47 4259
3258.00 4066
3258.54 4343
3259.08 4582
3259.62 4847
3260.16 4953
3260.70 5365
3261.24 5900
3261.77 5978
3262.31 5983
3262.85 6368
3263.39 6612
3263.93 7308
3264.47 8130
3265.01 8654
3265.54 8687
3266.08 9179
3266.62 10134
3267.16 9762
3267.70 9484
3268.24 9601
3268.78 9341
3269.32 8472
3269.86 7806
3270.40 7164
3270.94 6372
3271.48 5871
3272.01 5313
3272.55 5066
3273.09 4722
3273.63 4944
3274.17 4936
3274.71 4724
3275.25 4829
3275.79 4744
3276.33 4665
3276.87 4745
3277.41 4696
3277.95 4871
3278.49 5084
3279.03 4800
3279.57 4678
3280.11 4852
3280.65 4649
3281.19 4759
3281.73 4609
3282.27 4525
3282.81 4593
3283.35 4607
3283.89 4695
3284.43 4902
3284.97 4902
3285.51 5114
3286.05 5181
3286.59 5079
3287.14 4944
3287.68 4956
3288.22 5098
3288.76 5005
3289.30 4727
3289.84 4365
3290.38 4756
3290.92 4988
3291.46 4756
3292.00 4937
3292.54 5285
3293.09 5395
3293.63 5266
3294.17 5959
3294.71 6135
3295.25 6041
3295.79 6105
3296.33 6067
3296.87 5956
3297.42 5828
3297.96 5641
3298.50 5495
3299.04 5586
3299.58 5555
3300.12 5491
3300.67 5357
3301.21 5532
3301.75 5494
3302.29 5531
3302.83 5284
3303.38 5356
3303.92 5180
3304.46 4917
3305.00 5219
3305.54 5004
3306.09 5019
3306.63 5082
3307.17 4639
3307.71 4585
3308.25 4794
3308.80 4662
3309.34 4223
3309.88 4573
3310.42 4733
3310.97 4672
3311.51 4536
3312.05 4688
3312.60 4558
3313.14 4573
3313.68 4593
3314.22 5094
3314.77 4841
3315.31 4980
3315.85 5217
3316.40 5244
3316.94 5489
3317.48 5405
3318.03 5435
3318.57 5504
3319.11 5504
3319.65 5764
3320.20 5692
3320.74 5698
3321.29 6104
3321.83 6168
3322.37 6013
3322.92 6294
3323.46 5858
3324.00 5926
3324.55 5715
3325.09 5432
3325.63 5802
3326.18 5702
3326.72 5368
3327.27 5424
3327.81 5390
3328.35 5472
3328.90 5188
3329.44 5335
3329.99 5868
3330.53 6505
3331.07 7250
3331.62 9034
3332.16 11175
3332.71 13767
3333.25 17326
3333.80 20685
3334.34 23875
3334.89 26323
3335.43 28908
3335.97 30880
3336.52 31057
3337.06 30103
3337.61 28776
3338.15 27733
3338.70 25701
3339.24 23259
3339.79 19994
3340.33 17369
3340.88 14761
3341.42 12616
3341.97 10850
3342.51 9126
3343.06 7932
3343.60 6817
3344.15 6420
3344.69 5712
3345.24 5318
3345.79 5181
3346.33 5274
3346.88 5265
3347.42 5188
3347.97 4968
3348.51 4845
3349.06 4948
3349.61 5426
3350.15 5392
3350.70 5393
3351.24 5412
3351.79 5304
3352.33 5090
3352.88 4724
3353.43 4794
3353.97 5098
3354.52 4873
3355.07 4798
3355.61 4694
3356.16 4348
3356.70 4496
3357.25 4422
3357.80 4349
3358.34 4252
3358.89 4161
3359.44 4180
3359.98 4279
3360.53 4273
3361.08 4299
3361.62 4511
3362.17 4787
3362.72 4536
3363.26 4542
3363.81 4627
3364.36 4770
3364.90 4761
3365.45 4712
3366.00 4656
3366.55 4691
3367.09 4321
3367.64 4248
3368.19 4301
3368.73 4414
3369.28 4263
3369.83 4237
3370.38 4465
3370.92 4591
3371.47 4737
3372.02 4603
3372.57 4809
3373.11 4915
3373.66 5115
3374.21 5004
3374.76 4839
3375.31 4840
3375.85 4716
3376.40 4688
3376.95 4545
3377.50 4471
3378.05 4467
3378.59 4202
3379.14 3985
3379.69 3725
3380.24 3830
3380.79 3839
3381.33 3897
3381.88 3799
3382.43 4023
3382.98 3998
3383.53 3834
3384.08 3740
3384.63 3975
3385.17 3921
3385.72 3881
3386.27 3556
3386.82 3340
3387.37 3315
3387.92 3279
3388.47 3287
3389.02 3205
3389.57 3208
3390.11 3158
3390.66 3044
3391.21 3262
3391.76 3360
3392.31 3326
3392.86 3170
3393.41 3259
3393.96 3239
3394.51 3144
3395.06 3290
3395.61 3204
3396.16 3224
3396.71 3325
3397.26 3363
3397.81 3273
3398.36 3225
3398.91 2975
3399.45 3001
3400.00 2946
3400.55 3176
3401.10 3215
3401.65 3140
3402.20 3182
3402.75 3237
3403.30 3199
3403.85 3160
3404.41 3133
3404.96 3160
3405.51 3064
3406.06 2992
3406.61 3163
3407.16 3177
3407.71 3055
3408.26 3113
3408.81 3194
3409.36 3124
3409.91 3138
3410.46 3195
3411.01 3246
3411.56 3395
3412.11 3407
3412.66 3374
3413.21 3373
3413.77 3401
3414.32 3182
3414.87 3133
3415.42 3197
3415.97 3007
3416.52 3091
3417.07 3331
3417.62 3367
3418.17 3104
3418.73 2929
3419.28 2980
3419.83 2968
3420.38 3113
3420.93 3174
3421.48 3156
3422.04 3200
3422.59 3260
3423.14 3543
3423.69 3383
3424.24 3173
3424.79 3341
3425.35 3423
3425.90 3332
3426.45 3258
3427.00 3050
3427.55 3061
3428.11 2969
3428.66 3045
3429.21 2991
3429.76 2890
3430.31 2866
3430.87 2805
3431.42 2983
3431.97 3035
3432.52 3132
3433.08 3002
3433.63 2953
3434.18 3089
3434.73 3104
3435.29 2937
3435.84 2940
3436.39 3013
3436.95 2983
3437.50 3062
3438.05 3196
3438.60 3182
3439.16 3009
3439.71 3173
3440.26 3135
3440.82 2993
3441.37 2867
3441.92 2964
3442.48 3097
3443.03 3052
3443.58 2740
3444.14 2844
3444.69 3043
3445.24 3107
3445.80 2977
3446.35 3030
3446.90 3113
3447.46 3176
3448.01 3163
3448.57 2968
3449.12 2868
3449.67 3095
3450.23 3025
3450.78 2866
3451.34 2968
3451.89 2907
3452.44 2795
3453.00 3019
3453.55 2859
3454.11 2964
3454.66 3214
3455.21 2973
3455.77 2817
3456.32 2833
3456.88 2867
3457.43 2896
3457.99 2998
3458.54 2992
3459.10 2934
3459.65 3183
3460.20 2925
3460.76 3023
3461.31 3006
3461.87 2804
3462.42 2885
3462.98 2757
3463.53 3080
3464.09 3015
3464.64 3069
3465.20 3111
3465.75 3346
3466.31 3390
3466.86 3434
3467.42 3296
3467.98 3255
3468.53 3507
3469.09 3680
3469.64 3727
3470.20 3805
3470.75 3679
3471.31 3636
3471.86 3865
3472.42 3799
3472.98 3925
3473.53 3581
3474.09 3999
3474.64 3867
3475.20 3495
3475.75 3370
3476.31 3528
3476.87 3511
3477.42 3657
3477.98 3758
3478.53 3667
3479.09 3870
3479.65 3581
3480.20 3766
3480.76 4040
3481.32 4350
3481.87 4332
3482.43 4236
3482.99 4018
3483.54 3960
3484.10 4232
3484.66 4249
3485.21 4330
3485.77 4263
3486.33 4394
3486.88 4280
3487.44 4472
3488.00 4925
3488.55 5725
3489.11 6439
3489.67 7786
3490.22 8790
3490.78 9791
3491.34 10726
3491.90 11187
3492.45 11397
3493.01 11463
3493.57 11072
3494.13 11026
3494.68 9964
3495.24 8667
3495.80 8020
3496.36 7327
3496.91 6720
3497.47 6209
3498.03 5757
3498.59 6000
3499.14 5983
3499.70 5720
3500.26 5857
3500.82 6111
3501.38 6404
3501.93 5902
3502.49 5848
3503.05 6120
3503.61 6000
3504.17 6125
3504.73 6146
3505.28 5944
3505.84 5858
3506.40 5907
3506.96 5753
3507.52 5553
3508.08 5173
3508.63 4962
3509.19 4607
3509.75 4586
3510.31 4544
3510.87 4151
3511.43 3992
3511.99 3922
3512.55 3699
3513.10 3698
3513.66 3623
3514.22 3503
3514.78 3387
3515.34 3429
3515.90 3349
3516.46 3340
3517.02 3589
3517.58 3461
3518.14 3217
3518.70 3294
3519.26 3339
3519.81 3381
3520.37 3229
3520.93 3453
3521.49 3779
3522.05 3631
3522.61 3511
3523.17 3819
3523.73 3650
3524.29 3393
3524.85 3320
3525.41 3344
3525.97 3506
3526.53 3251
3527.09 3282
3527.65 3203
3528.21 3209
3528.77 3161
3529.33 2977
3529.89 3332
3530.45 3217
3531.01 3091
3531.57 2991
3532.13 3000
3532.69 3264
3533.26 3231
3533.82 3293
3534.38 3127
3534.94 3322
3535.50 3364
3536.06 3480
3536.62 3514
3537.18 3533
3537.74 3570
3538.30 3817
3538.86 3804
3539.42 3494
3539.99 3232
3540.55 3372
3541.11 3236
3541.67 3218
3542.23 3268
3542.79 3136
3543.35 3058
3543.91 2939
3544.48 3037
3545.04 3003
3545.60 2953
3546.16 2932
3546.72 2915
3547.28 3156
3547.84 2935
3548.41 2982
3548.97 2890
3549.53 2697
3550.09 2742
3550.65 2907
3551.22 2831
3551.78 2923
3552.34 2898
3552.90 2764
3553.46 2698
3554.03 2786
3554.59 2780
3555.15 2789
3555.71 2770
3556.28 2822
3556.84 2819
3557.40 2817
3557.96 2794
3558.53 3020
3559.09 2935
3559.65 2867
3560.21 2788
3560.78 2855
3561.34 2871
3561.90 2888
3562.46 2914
3563.03 2893
3563.59 2778
3564.15 2899
3564.72 2854
3565.28 2711
3565.84 2667
3566.41 2770
3566.97 2810
3567.53 2674
3568.10 2628
3568.66 2645
3569.22 2652
3569.79 2501
3570.35 2659
3570.91 2616
3571.48 2651
3572.04 2526
3572.60 2524
3573.17 2802
3573.73 2757
3574.29 3023
3574.86 2866
3575.42 2877
3575.99 2967
3576.55 2848
3577.11 3110
3577.68 2808
3578.24 2841
3578.81 2855
3579.37 2917
3579.93 3030
3580.50 3034
3581.06 2910
3581.63 2763
3582.19 2711
3582.76 2845
3583.32 2852
3583.89 2944
3584.45 2991
3585.01 2854
3585.58 2657
3586.14 2806
3586.71 2841
3587.27 2774
3587.84 2656
3588.40 2683
3588.97 2847
3589.53 2806
3590.10 2733
3590.66 2743
3591.23 2689
3591.79 2762
3592.36 2716
3592.92 2713
3593.49 2917
3594.05 2983
3594.62 2831
3595.19 2742
3595.75 2818
3596.32 3090
3596.88 2862
3597.45 2908
3598.01 3043
3598.58 3015
3599.14 2898
3599.71 3030
3600.28 2817
3600.84 2758
3601.41 2738
3601.97 2723
3602.54 2839
3603.11 2829
3603.67 2791
3604.24 2643
3604.80 2729
3605.37 2675
3605.94 2460
3606.50 2443
3607.07 2459
3607.64 2458
3608.20 2464
3608.77 2391
3609.34 2528
3609.90 2385
3610.47 2519
3611.04 2501
3611.60 2511
3612.17 2514
3612.74 2362
3613.30 2449
3613.87 2551
3614.44 2550
3615.00 2646
3615.57 2913
3616.14 2752
3616.70 2932
3617.27 3056
3617.84 3071
3618.41 3185
3618.97 3285
3619.54 3334
3620.11 3045
3620.68 3047
3621.24 2937
3621.81 2950
3622.38 2897
3622.95 2738
3623.51 2890
3624.08 2754
3624.65 2585
3625.22 2454
3625.78 2462
3626.35 2658
3626.92 2606
3627.49 2475
3628.06 2507
3628.62 2504
3629.19 2376
3629.76 2378
3630.33 2503
3630.90 2442
3631.47 2387
3632.03 2420
3632.60 2290
3633.17 2360
3633.74 2547
3634.31 2503
3634.88 2556
3635.44 2486
3636.01 2449
3636.58 2361
3637.15 2365
3637.72 2377
3638.29 2342
3638.86 2479
3639.43 2382
3639.99 2460
3640.56 2487
3641.13 2594
3641.70 2730
3642.27 2775
3642.84 2645
3643.41 2620
3643.98 2811
3644.55 2820
3645.12 2521
3645.69 2462
3646.26 2566
3646.83 2488
3647.40 2627
3647.96 2698
3648.53 2678
3649.10 2713
3649.67 2670
3650.24 2557
3650.81 2691
3651.38 2904
3651.95 2899
3652.52 2900
3653.09 2800
3653.66 2700
3654.23 2975
3654.80 2998
3655.37 2845
3655.94 2802
3656.51 2646
3657.08 2619
3657.65 2640
3658.22 2537
3658.80 2477
3659.37 2477
3659.94 2523
3660.51 2680
3661.08 2624
3661.65 2562
3662.22 2569
3662.79 2661
3663.36 2785
3663.93 2527
3664.50 2388
3665.07 2675
3665.64 2715
3666.21 2610
3666.79 2688
3667.36 2515
3667.93 2530
3668.50 2595
3669.07 2453
3669.64 2543
3670.21 2682
3670.78 2580
3671.36 2496
3671.93 2417
3672.50 2581
3673.07 3069
3673.64 3109
3674.21 3152
3674.78 3134
3675.36 3087
3675.93 3025
3676.50 3123
3677.07 3431
3677.64 3263
3678.22 3207
3678.79 3092
3679.36 3146
3679.93 2879
3680.50 2840
3681.08 2915
3681.65 2973
3682.22 2683
3682.79 2607
3683.37 2706
3683.94 2519
3684.51 2586
3685.08 2582
3685.65 2553
3686.23 2546
3686.80 2595
3687.37 2715
3687.95 2708
3688.52 2517
3689.09 2738
3689.66 2763
3690.24 2571
3690.81 2562
3691.38 2546
3691.96 2672
3692.53 2715
3693.10 2654
3693.67 2359
3694.25 2466
3694.82 2427
3695.39 2493
3695.97 2344
3696.54 2385
3697.11 2416
3697.69 2466
3698.26 2390
3698.83 2370
3699.41 2460
3699.98 2393
3700.56 2552
3701.13 2471
3701.70 2425
3702.28 2540
3702.85 2593
3703.42 2623
3704.00 2466
3704.57 2501
3705.15 2577
3705.72 2472
3706.29 2544
3706.87 2513
3707.44 2514
3708.02 2512
3708.59 2499
3709.17 2538
3709.74 2620
3710.31 2743
3710.89 2497
3711.46 2715
3712.04 2667
3712.61 2341
3713.19 2455
3713.76 2633
3714.34 2530
3714.91 2479
3715.49 2294
3716.06 2285
3716.64 2443
3717.21 2416
3717.79 2294
3718.36 2215
3718.94 2429
3719.51 2547
3720.09 2384
3720.66 2221
3721.24 2339
3721.81 2315
3722.39 2123
3722.96 2154
3723.54 2228
3724.11 2247
3724.69 2221
3725.27 2279
3725.84 2209
3726.42 2177
3726.99 2296
3727.57 2233
3728.14 2241
3728.72 2313
3729.30 2368
3729.87 2451
3730.45 2545
3731.02 2646
3731.60 2543
3732.18 2728
3732.75 2721
3733.33 2660
3733.90 2719
3734.48 2750
3735.06 2752
3735.63 2592
3736.21 2613
3736.79 2648
3737.36 2445
3737.94 2680
3738.52 2483
3739.09 2435
3739.67 2436
3740.25 2385
3740.82 2448
3741.40 2402
3741.98 2312
3742.55 2238
3743.13 2415
3743.71 2447
3744.28 2317
3744.86 2335
3745.44 2396
3746.02 2463
3746.59 2511
3747.17 2450
3747.75 2547
3748.32 2317
3748.90 2243
3749.48 2546
3750.06 2459
3750.63 2384
3751.21 2316
3751.79 2504
3752.37 2302
3752.95 2197
3753.52 2319
3754.10 2515
3754.68 2214
3755.26 2109
3755.83 2344
3756.41 2342
3756.99 2211
3757.57 2280
3758.15 2354
3758.72 2412
3759.30 2267
3759.88 2306
3760.46 2436
3761.04 2433
3761.62 2385
3762.19 2435
3762.77 2361
3763.35 2349
3763.93 2152
3764.51 2324
3765.09 2454
3765.67 2326
3766.25 2389
3766.82 2382
3767.40 2285
3767.98 2513
3768.56 2440
3769.14 2484
3769.72 2531
3770.30 2347
3770.88 2352
3771.46 2406
3772.03 2579
3772.61 2382
3773.19 2536
3773.77 2309
3774.35 2532
3774.93 2516
3775.51 2263
3776.09 2336
3776.67 2232
3777.25 2100
3777.83 2051
3778.41 2296
3778.99 2271
3779.57 2030
3780.15 2143
3780.73 2253
3781.31 2150
3781.89 2264
3782.47 2312
3783.05 2346
3783.63 2104
3784.21 2105
3784.79 2098
3785.37 2208
3785.95 2082
3786.53 2317
3787.11 2255
3787.69 2244
3788.27 2267
3788.85 2258
3789.43 2244
3790.01 2221
3790.59 2017
3791.17 2270
3791.75 2190
3792.33 2091
3792.92 2329
3793.50 2412
3794.08 2280
3794.66 2314
3795.24 2311
3795.82 2509
3796.40 2407
3796.98 2296
3797.56 2323
3798.14 2250
3798.73 2165
3799.31 2247
3799.89 2146
3800.47 2165
3801.05 2263
3801.63 2288
3802.21 2273
3802.80 2188
3803.38 2231
3803.96 2301
3804.54 2209
3805.12 2196
3805.70 2344
3806.29 2475
3806.87 2518
3807.45 2533
3808.03 2580
3808.61 2624
3809.20 2670
3809.78 2846
3810.36 2730
3810.94 2571
3811.52 2703
3812.11 2470
3812.69 2464
3813.27 2523
3813.85 2293
3814.44 2381
3815.02 2409
3815.60 2518
3816.18 2479
3816.77 2512
3817.35 2480
3817.93 2200
3818.51 2389
3819.10 2548
3819.68 2315
3820.26 2362
3820.85 2328
3821.43 2183
3822.01 2150
3822.59 2193
3823.18 1987
3823.76 2160
3824.34 2253
3824.93 2185
3825.51 2089
3826.09 2136
3826.68 2156
3827.26 2290
3827.84 2240
3828.43 2049
3829.01 1991
3829.59 2078
3830.18 2095
3830.76 2148
3831.35 2146
3831.93 2207
3832.51 2155
3833.10 2132
3833.68 2186
3834.26 2121
3834.85 2153
3835.43 2110
3836.02 2150
3836.60 2213
3837.19 2290
3837.77 2222
3838.35 2196
3838.94 2083
3839.52 2118
3840.11 2217
3840.69 2185
3841.28 2236
3841.86 2302
3842.44 2062
3843.03 2126
3843.61 2161
3844.20 2121
3844.78 1981
3845.37 2069
3845.95 2264
3846.54 2028
3847.12 2203
3847.71 2067
3848.29 2081
3848.88 1960
3849.46 2061
3850.05 2106
3850.63 2205
3851.22 2219
3851.80 2213
3852.39 2272
3852.97 2071
3853.56 2216
3854.15 2049
3854.73 2117
3855.32 2167
3855.90 2188
3856.49 2229
3857.07 2260
3857.66 2386
3858.25 2639
3858.83 2473
3859.42 2524
3860.00 2659
3860.59 2892
3861.17 3048
3861.76 2846
3862.35 2829
3862.93 2708
3863.52 2845
3864.11 2929
3864.69 2784
3865.28 2749
3865.86 2723
3866.45 2771
3867.04 2598
3867.62 2482
3868.21 2473
3868.80 2485
3869.38 2419
3869.97 2366
3870.56 2369
3871.14 2352
3871.73 2267
3872.32 2220
3872.90 2370
3873.49 2493
3874.08 2230
3874.66 2738
3875.25 2506
3875.84 2402
3876.43 2286
3877.01 2397
3877.60 2356
3878.19 2316
3878.78 2310
3879.36 2164
3879.95 2193
3880.54 2108
3881.13 2214
3881.71 2140
3882.30 2009
3882.89 2183
3883.48 2023
3884.06 1939
3884.65 2015
3885.24 2165
3885.83 2176
3886.41 2141
3887.00 2289
3887.59 2187
3888.18 2129
3888.77 2382
3889.35 2323
3889.94 2428
3890.53 2587
3891.12 2748
3891.71 2776
3892.30 2720
3892.88 2704
3893.47 2552
3894.06 2657
3894.65 2684
3895.24 2541
3895.83 2439
3896.42 2566
3897.00 2417
3897.59 2529
3898.18 2374
3898.77 2244
3899.36 2414
3899.95 2395
3900.54 2310
3901.13 2363
3901.72 2452
3902.31 2440
3902.89 2257
3903.48 2263
3904.07 2538
3904.66 2533
3905.25 2399
3905.84 2411
3906.43 2297
3907.02 2161
3907.61 2329
3908.20 2371
3908.79 2239
3909.38 2211
3909.97 2369
3910.56 2406
3911.15 2242
3911.74 2164
3912.33 2107
3912.92 2196
3913.51 2367
3914.10 2192
3914.69 2121
3915.28 2285
3915.87 2163
3916.46 2071
3917.05 2094
3917.64 2188
3918.23 2267
3918.82 2247
3919.41 2196
3920.00 2249
3920.59 2094
3921.18 2178
3921.77 2133
3922.36 2160
3922.95 2098
3923.54 1999
3924.13 2293
3924.72 2251
3925.32 2204
3925.91 2278
3926.50 2222
3927.09 2165
3927.68 2273
3928.27 2209
3928.86 2044
3929.45 2021
3930.04 2032
3930.63 2045
3931.23 1907
3931.82 2080
3932.41 2022
3933.00 2077
3933.59 2111
3934.18 2055
3934.77 2084
3935.37 2108
3935.96 2083
3936.55 2068
3937.14 1954
3937.73 2170
3938.33 2399
3938.92 2606
3939.51 2532
3940.10 2545
3940.69 2466
3941.28 2645
3941.88 2626
3942.47 2697
3943.06 2684
3943.65 2612
3944.25 2542
3944.84 2518
3945.43 2510
3946.02 2389
3946.62 2440
3947.21 2359
3947.80 2205
3948.39 2252
3948.99 2135
3949.58 2295
3950.17 2216
3950.76 2174
3951.36 2002
3951.95 2152
3952.54 2342
3953.14 2379
3953.73 2146
3954.32 2295
3954.91 2441
3955.51 2411
3956.10 2440
3956.69 2400
3957.29 2441
3957.88 2418
3958.47 2551
3959.07 2576
3959.66 2335
3960.25 2464
3960.85 2632
3961.44 2376
3962.03 2439
3962.63 2381
3963.22 2555
3963.82 2457
3964.41 2590
3965.00 2539
3965.60 2651
3966.19 2874
3966.79 2739
3967.38 2855
3967.97 2693
3968.57 2598
3969.16 2457
3969.76 2615
3970.35 2556
3970.94 2478
3971.54 2551
3972.13 2423
3972.73 2251
3973.32 2359
3973.92 2412
3974.51 2469
3975.11 2428
3975.70 2475
3976.29 2592
3976.89 2479
3977.48 2577
3978.08 2713
3978.67 2697
3979.27 2458
3979.86 2435
3980.46 2434
3981.05 2425
3981.65 2455
3982.24 2650
3982.84 2425
3983.43 2428
3984.03 2572
3984.62 2448
3985.22 2595
3985.82 2698
3986.41 2577
3987.01 2520
3987.60 2488
3988.20 2588
3988.79 2537
3989.39 2546
3989.98 2437
3990.58 2503
3991.18 2611
3991.77 2544
3992.37 2624
3992.96 2666
3993.56 2539
3994.16 2776
3994.75 2808
3995.35 2935
3995.94 2985
3996.54 2912
3997.14 3080
3997.73 3187
3998.33 3000
3998.93 2836
3999.52 2926
4000.12 2670
4000.71 2698
4001.31 2663
4001.91 2725
4002.50 2781
4003.10 2722
4003.70 2661
4004.29 2843
4004.89 2744
4005.49 2710
4006.09 2720
4006.68 2819
4007.28 2616
4007.88 2609
4008.47 2618
4009.07 2648
4009.67 2642
4010.27 2533
4010.86 2708
4011.46 2420
4012.06 2436
4012.65 2386
4013.25 2557
4013.85 2527
4014.45 2485
4015.04 2694
4015.64 2697
4016.24 2620
4016.84 2614
4017.44 2575
4018.03 2768
4018.63 2684
4019.23 2663
4019.83 2638
4020.42 2481
4021.02 2537
4021.62 2651
4022.22 2590
4022.82 2736
4023.42 2785
4024.01 2685
4024.61 2646
4025.21 2986
4025.81 3081
4026.41 3310
4027.01 3500
4027.60 3755
4028.20 3809
4028.80 3646
4029.40 3803
4030.00 3987
4030.60 3713
4031.20 3723
4031.79 3486
4032.39 3433
4032.99 3297
4033.59 3139
4034.19 2999
4034.79 2876
4035.39 2892
4035.99 2656
4036.59 2584
4037.19 2582
4037.79 2619
4038.38 2526
4038.98 2341
4039.58 2311
4040.18 2262
4040.78 2248
4041.38 2229
4041.98 2272
4042.58 2261
4043.18 2214
4043.78 2194
4044.38 2350
4044.98 2304
4045.58 2117
4046.18 2332
4046.78 2083
4047.38 2116
4047.98 2335
4048.58 2206
4049.18 2326
4049.78 2291
4050.38 2380
4050.98 2318
4051.58 2284
4052.18 2554
4052.78 2597
4053.38 2457
4053.98 2569
4054.58 2606
4055.18 2449
4055.78 2523
4056.38 2369
4056.99 2463
4057.59 2615
4058.19 2493
4058.79 2374
4059.39 2346
4059.99 2383
4060.59 2358
4061.19 2327
4061.79 2397
4062.39 2350
4062.99 2292
4063.60 2514
4064.20 2509
4064.80 2541
4065.40 2360
4066.00 2252
4066.60 2233
4067.20 2252
4067.81 2215
4068.41 2262
4069.01 2321
4069.61 2198
4070.21 2103
4070.81 2149
4071.42 2134
4072.02 2287
4072.62 2188
4073.22 2114
4073.82 1997
4074.42 2053
4075.03 2038
4075.63 2005
4076.23 2121
4076.83 2123
4077.44 2125
4078.04 2053
4078.64 1977
4079.24 1968
4079.84 2037
4080.45 2024
4081.05 2056
4081.65 2023
4082.25 1996
4082.86 2066
4083.46 2108
4084.06 2050
4084.67 2099
4085.27 1972
4085.87 1924
4086.47 2055
4087.08 2321
4087.68 2225
4088.28 2175
4088.89 2113
4089.49 2166
4090.09 2170
4090.69 2080
4091.30 2202
4091.90 2225
4092.50 2299
4093.11 2439
4093.71 2250
4094.31 2149
4094.92 2310
4095.52 2403
4096.13 2515
4096.73 2454
4097.33 2407
4097.94 2209
4098.54 2305
4099.14 2346
4099.75 2359
4100.35 2102
4100.96 2153
4101.56 2159
4102.16 2005
4102.77 1951
4103.37 2023
4103.98 2124
4104.58 2162
4105.18 2302
4105.79 2318
4106.39 2340
4107.00 2266
4107.60 2303
4108.21 2149
4108.81 2153
4109.42 2203
4110.02 2211
4110.62 2410
4111.23 2204
4111.83 2153
4112.44 2279
4113.04 2090
4113.65 2062
4114.25 1938
4114.86 2035
4115.46 2114
4116.07 2089
4116.67 2025
4117.28 2298
4117.88 2133
4118.49 1972
4119.09 2125
4119.70 2191
4120.31 2065
4120.91 2027
4121.52 1989
4122.12 2151
4122.73 1988
4123.33 2101
4123.94 2277
4124.54 2401
4125.15 2125
4125.76 1971
4126.36 2009
4126.97 2028
4127.57 2093
4128.18 2046
4128.79 2057
4129.39 2228
4130.00 2132
4130.60 2077
4131.21 2134
4131.82 2091
4132.42 2126
4133.03 2205
4133.63 2353
4134.24 2237
4134.85 2358
4135.45 2369
4136.06 2439
4136.67 2530
4137.27 2526
4137.88 2406
4138.49 2364
4139.09 2540
4139.70 2578
4140.31 2646
4140.91 2559
4141.52 2588
4142.13 2515
4142.74 2479
4143.34 2426
4143.95 2513
4144.56 2344
4145.16 2335
4145.77 2365
4146.38 2240
4146.99 2383
4147.59 2113
4148.20 2279
4148.81 2221
4149.42 2258
4150.02 2253
4150.63 2188
4151.24 2211
4151.85 2236
4152.45 2063
4153.06 2074
4153.67 2105
4154.28 2282
4154.88 2125
4155.49 2108
4156.10 2256
4156.71 2123
4157.32 2124
4157.93 2048
4158.53 2163
4159.14 2124
4159.75 2183
4160.36 2241
4160.97 2155
4161.57 2167
4162.18 2189
4162.79 2196
4163.40 2231
4164.01 2374
4164.62 2367
4165.23 2160
4165.83 2314
4166.44 2287
4167.05 2271
4167.66 2348
4168.27 2462
4168.88 2485
4169.49 2367
4170.10 2348
4170.71 2303
4171.32 2198
4171.92 2327
4172.53 2469
4173.14 2327
4173.75 2363
4174.36 2452
4174.97 2367
4175.58 2181
4176.19 2361
4176.80 2284
4177.41 2165
4178.02 2176
4178.63 2396
4179.24 2316
4179.85 2350
4180.46 2334
4181.07 2291
4181.68 2378
4182.29 2311
4182.90 2158
4183.51 2220
4184.12 2146
4184.73 2072
4185.34 2177
4185.95 2104
4186.56 2015
4187.17 2078
4187.78 2168
4188.39 2044
4189.00 2004
4189.61 2024
4190.22 2187
4190.83 2264
4191.44 2199
4192.05 2145
4192.66 2176
4193.27 2102
4193.88 2172
4194.49 2225
4195.10 2330
4195.72 2340
4196.33 2351
4196.94 2317
4197.55 2270
4198.16 2210
4198.77 2274
4199.38 2343
4199.99 2260
4200.60 2226
4201.22 2160
4201.83 2119
4202.44 2090
4203.05 2171
4203.66 2113
4204.27 2172
4204.88 2182
4205.50 2254
4206.11 2130
4206.72 2084
4207.33 2030
4207.94 2069
4208.55 2141
4209.17 2089
4209.78 1871
4210.39 1856
4211.00 1966
4211.61 2055
4212.23 2046
4212.84 1981
4213.45 2059
4214.06 2092
4214.68 2162
4215.29 2208
4215.90 2153
4216.51 2167
4217.12 2287
4217.74 2292
4218.35 2396
4218.96 2323
4219.58 2178
4220.19 2291
4220.80 2492
4221.41 2489
4222.03 2441
4222.64 2448
4223.25 2486
4223.86 2490
4224.48 2541
4225.09 2537
4225.70 2309
4226.32 2380
4226.93 2397
4227.54 2328
4228.16 2533
4228.77 2507
4229.38 2469
4230.00 2482
4230.61 2671
4231.22 2685
4231.84 2700
4232.45 2834
4233.06 2895
4233.68 3004
4234.29 3285
4234.91 3163
4235.52 3325
4236.13 3197
4236.75 3143
4237.36 3087
4237.97 2974
4238.59 2834
4239.20 2646
4239.82 2428
4240.43 2213
4241.05 2201
4241.66 2057
4242.27 2191
4242.89 2165
4243.50 2312
4244.12 2371
4244.73 2330
4245.35 2280
4245.96 2159
4246.57 2192
4247.19 2267
4247.80 2302
4248.42 2306
4249.03 2245
4249.65 2211
4250.26 2062
4250.88 2352
4251.49 2411
4252.11 2404
4252.72 2221
4253.34 2088
4253.95 2180
4254.57 2226
4255.18 2312
4255.80 2204
4256.41 2086
4257.03 2094
4257.64 2283
4258.26 2177
4258.88 2192
4259.49 2384
4260.11 2269
4260.72 2106
4261.34 2174
4261.95 2202
4262.57 2392
4263.19 2484
4263.80 2462
4264.42 2397
4265.03 2654
4265.65 2807
4266.26 2786
4266.88 2642
4267.50 2574
4268.11 2535
4268.73 2726
4269.35 2647
4269.96 2649
4270.58 2450
4271.19 2377
4271.81 2432
4272.43 2331
4273.04 2292
4273.66 2349
4274.28 2302
4274.89 2291
4275.51 2201
4276.13 2180
4276.74 1929
4277.36 2080
4277.98 2078
4278.59 2315
4279.21 2470
4279.83 2309
4280.45 2023
4281.06 2007
4281.68 1953
4282.30 1997
4282.91 2054
4283.53 2147
4284.15 2157
4284.77 2243
4285.38 2278
4286.00 2233
4286.62 2153
4287.24 2233
4287.85 2297
4288.47 2377
4289.09 2297
4289.71 2415
4290.32 2069
4290.94 2192
4291.56 2260
4292.18 2140
4292.80 2053
4293.41 2021
4294.03 2013
4294.65 2203
4295.27 2303
4295.89 2195
4296.50 2202
4297.12 2279
4297.74 2401
4298.36 2220
4298.98 2131
4299.60 2236
4300.21 2176
4300.83 2238
4301.45 2343
4302.07 2202
4302.69 2130
4303.31 2196
4303.93 2153
4304.54 2264
4305.16 2313
4305.78 2309
4306.40 2299
4307.02 2275
4307.64 2228
4308.26 2300
4308.88 2333
4309.50 2121
4310.12 2380
4310.73 2330
4311.35 2184
4311.97 2214
4312.59 2087
4313.21 2151
4313.83 2090
4314.45 1989
4315.07 2309
4315.69 2132
4316.31 2166
4316.93 2135
4317.55 2090
4318.17 2200
4318.79 2200
4319.41 2287
4320.03 2289
4320.65 2337
4321.27 2316
4321.89 2260
4322.51 2108
4323.13 2276
4323.75 2261
4324.37 2230
4324.99 2273
4325.61 2289
4326.23 2459
4326.85 2446
4327.47 2395
4328.09 2454
4328.71 2543
4329.33 2377
4329.95 2399
4330.57 2479
4331.19 2506
4331.81 2531
4332.44 2580
4333.06 2610
4333.68 2663
4334.30 2714
4334.92 3014
4335.54 3435
4336.16 3469
4336.78 3510
4337.40 3378
4338.02 3931
4338.65 3920
4339.27 3873
4339.89 3843
4340.51 3511
4341.13 3325
4341.75 3182
4342.37 3262
4342.99 3419
4343.62 3382
4344.24 3695
4344.86 3987
4345.48 4263
4346.10 4761
4346.73 4632
4347.35 4677
4347.97 4789
4348.59 4762
4349.21 4257
4349.83 4144
4350.46 3717
4351.08 3428
4351.70 3007
4352.32 2786
4352.95 2706
4353.57 2731
4354.19 2703
4354.81 2583
4355.43 2585
4356.06 2396
4356.68 2592
4357.30 2614
4357.93 2454
4358.55 2437
4359.17 2266
4359.79 2424
4360.42 2588
4361.04 2522
4361.66 2511
4362.28 2685
4362.91 2553
4363.53 2602
4364.15 2618
4364.78 2462
4365.40 2447
4366.02 2405
4366.65 2445
4367.27 2405
4367.89 2267
4368.52 2395
4369.14 2287
4369.76 2212
4370.39 2259
4371.01 2158
4371.63 2135
4372.26 2172
4372.88 2076
4373.50 1997
4374.13 1952
4374.75 2125
4375.38 2178
4376.00 2008
4376.62 1977
4377.25 2056
4377.87 2115
4378.50 2083
4379.12 2084
4379.74 1999
4380.37 2174
4380.99 2114
4381.62 2105
4382.24 2211
4382.87 1984
4383.49 2098
4384.11 2214
4384.74 2097
4385.36 2105
4385.99 2098
4386.61 2057
4387.24 2004
4387.86 1850
4388.49 1917
4389.11 2164
4389.74 2013
4390.36 2032
4390.99 1956
4391.61 2034
4392.24 2006
4392.86 1956
4393.49 1905
4394.11 2001
4394.74 1959
4395.36 1992
4395.99 1890
4396.61 1892
4397.24 1961
4397.86 1896
4398.49 1837
4399.12 2064
4399.74 2026
4400.37 1994
4400.99 2031
4401.62 2069
4402.24 1944
4402.87 1999
4403.50 2271
4404.12 2228
4404.75 1964
4405.37 1878
4406.00 2090
4406.62 2027
4407.25 1969
4407.88 2054
4408.50 2126
4409.13 2168
4409.76 2126
4410.38 2044
4411.01 1986
4411.64 1956
4412.26 2011
4412.89 2283
4413.51 2023
4414.14 2060
4414.77 2145
4415.39 2166
4416.02 2016
4416.65 1984
4417.28 2084
4417.90 1936
4418.53 2085
4419.16 2058
4419.78 1876
4420.41 1963
4421.04 1870
4421.66 1952
4422.29 1746
4422.92 1889
4423.55 1850
4424.17 1929
4424.80 1793
4425.43 1814
4426.06 1853
4426.68 1716
4427.31 1733
4427.94 1714
4428.57 1851
4429.19 1720
4429.82 1781
4430.45 1920
4431.08 1936
4431.70 1955
4432.33 1907
4432.96 1915
4433.59 1959
4434.22 2092
4434.84 1990
4435.47 1875
4436.10 1941
4436.73 2035
4437.36 2043
4437.99 1980
4438.61 2104
4439.24 2087
4439.87 2028
4440.50 1998
4441.13 1969
4441.76 1853
4442.38 1672
4443.01 1747
4443.64 1808
4444.27 1836
4444.90 1892
4445.53 1821
4446.16 1927
4446.79 2191
4447.42 2041
4448.04 1980
4448.67 1954
4449.30 1895
4449.93 1925
4450.56 1846
4451.19 1932
4451.82 1996
4452.45 1975
4453.08 2030
4453.71 2056
4454.34 2153
4454.97 2025
4455.60 2047
4456.23 2031
4456.86 1944
4457.48 2169
4458.11 1922
4458.74 1903
4459.37 1892
4460.00 1953
4460.63 1929
4461.26 1834
4461.89 1863
4462.52 1749
4463.15 1763
4463.78 1761
4464.41 1841
4465.04 1729
4465.67 1731
4466.30 1687
4466.94 1836
4467.57 1786
4468.20 1813
4468.83 1772
4469.46 1765
4470.09 1736
4470.72 1658
4471.35 1759
4471.98 1860
4472.61 1835
4473.24 1877
4473.87 1917
4474.50 1890
4475.13 1756
4475.76 1812
4476.40 1796
4477.03 1800
4477.66 1820
4478.29 1831
4478.92 1789
4479.55 1826
4480.18 1883
4480.81 1828
4481.45 1771
4482.08 1885
4482.71 1978
4483.34 2017
4483.97 1910
4484.60 2131
4485.23 1984
4485.87 1991
4486.50 2003
4487.13 1911
4487.76 2041
4488.39 2008
4489.03 1998
4489.66 2087
4490.29 2073
4490.92 2096
4491.55 1978
4492.19 1909
4492.82 2081
4493.45 2041
4494.08 1930
4494.71 2013
4495.35 1995
4495.98 2076
4496.61 1978
4497.24 1974
4497.88 2095
4498.51 2023
4499.14 2287
4499.77 2428
4500.41 2582
4501.04 2605
4501.67 2796
4502.31 2810
4502.94 2824
4503.57 2745
4504.20 2763
4504.84 2849
4505.47 2610
4506.10 2686
4506.74 2658
4507.37 2556
4508.00 2317
4508.64 2392
4509.27 2252
4509.90 2114
4510.54 2045
4511.17 2066
4511.80 2006
4512.44 2055
4513.07 2044
4513.70 1961
4514.34 1953
4514.97 1895
4515.61 1787
4516.24 1868
4516.87 1885
4517.51 2007
4518.14 1935
4518.78 1961
4519.41 1855
4520.04 1843
4520.68 1981
4521.31 2065
4521.95 1772
4522.58 1959
4523.21 2000
4523.85 1916
4524.48 2019
4525.12 2013
4525.75 1907
4526.39 2097
4527.02 2048
4527.66 2215
4528.29 2136
4528.93 2218
4529.56 2250
4530.20 2378
4530.83 2475
4531.46 2773
4532.10 2496
4532.73 2620
4533.37 2498
4534.00 2441
4534.64 2577
4535.28 2578
4535.91 2437
4536.55 2324
4537.18 2396
4537.82 2167
4538.45 2069
4539.09 2092
4539.72 1963
4540.36 1911
4540.99 1820
4541.63 1762
4542.26 1876
4542.90 1951
4543.54 1829
4544.17 1967
4544.81 1902
4545.44 1809
4546.08 1873
4546.72 1796
4547.35 2007
4547.99 1802
4548.62 1822
4549.26 1918
4549.90 1860
4550.53 1790
4551.17 1785
4551.80 1831
4552.44 1753
4553.08 1860
4553.71 1903
4554.35 1874
4554.99 1903
4555.62 1759
4556.26 1814
4556.90 1806
4557.53 1863
4558.17 1972
4558.81 1735
4559.44 1902
4560.08 1804
4560.72 1806
4561.35 1985
4561.99 1974
4562.63 1982
4563.27 1889
4563.90 1860
4564.54 1916
4565.18 1943
4565.81 1956
4566.45 2049
4567.09 1990
4567.73 1952
4568.36 2054
4569.00 2018
4569.64 1981
4570.28 1829
4570.91 1810
4571.55 1821
4572.19 1992
4572.83 1876
4573.47 1866
4574.10 1849
4574.74 1770
4575.38 1831
4576.02 1880
4576.66 1942
4577.29 1807
4577.93 1749
4578.57 1879
4579.21 1950
4579.85 1944
4580.49 1986
4581.12 1891
4581.76 1860
4582.40 1797
4583.04 1821
4583.68 1877
4584.32 1852
4584.95 1929
4585.59 1864
4586.23 1872
4586.87 1804
4587.51 1975
4588.15 1979
4588.79 2024
4589.43 1993
4590.07 2158
4590.70 2449
4591.34 2392
4591.98 2251
4592.62 2326
4593.26 2220
4593.90 2107
4594.54 2077
4595.18 2111
4595.82 2009
4596.46 2066
4597.10 2008
4597.74 1853
4598.38 1769
4599.02 2009
4599.66 2059
4600.30 1939
4600.93 1806
4601.57 1784
4602.21 2020
4602.85 1934
4603.49 1945
4604.13 1825
4604.77 1901
4605.41 1911
4606.05 1740
4606.69 1756
4607.33 1832
4607.97 1774
4608.62 1901
4609.26 1822
4609.90 1955
4610.54 2016
4611.18 1847
4611.82 1824
4612.46 1969
4613.10 1897
4613.74 1942
4614.38 1944
4615.02 2034
4615.66 1887
4616.30 1934
4616.94 1956
4617.58 1896
4618.22 2017
4618.87 1845
4619.51 1914
4620.15 1890
4620.79 1891
4621.43 1807
4622.07 1753
4622.71 1766
4623.35 1842
4624.00 1861
4624.64 1806
4625.28 1745
4625.92 1711
4626.56 1806
4627.20 1863
4627.84 1804
4628.49 1814
4629.13 1687
4629.77 1688
4630.41 1629
4631.05 1835
4631.69 1867
4632.34 1852
4632.98 1630
4633.62 1731
4634.26 1699
4634.91 1723
4635.55 1791
4636.19 1757
4636.83 2015
4637.47 1939
4638.12 1907
4638.76 2008
4639.40 2082
4640.04 1835
4640.69 1811
4641.33 2041
4641.97 1868
4642.61 1984
4643.26 2006
4643.90 2006
4644.54 1823
4645.18 1813
4645.83 1855
4646.47 1900
4647.11 1827
4647.76 1769
4648.40 1757
4649.04 1749
4649.69 1862
4650.33 1670
4650.97 1854
4651.62 1940
4652.26 2027
4652.90 1872
4653.55 1942
4654.19 1963
4654.83 1824
4655.48 1760
4656.12 1719
4656.76 1929
4657.41 1992
4658.05 1741
4658.69 1798
4659.34 1849
4659.98 1667
4660.63 1570
4661.27 1693
4661.91 1668
4662.56 1703
4663.20 1679
4663.85 1698
4664.49 1772
4665.13 1842
4665.78 1739
4666.42 1636
4667.07 1802
4667.71 1913
4668.36 1798
4669.00 1538
4669.64 1628
4670.29 1550
4670.93 1436
4671.58 1653
4672.22 1700
4672.87 1599
4673.51 1622
4674.16 1777
4674.80 1851
4675.45 1763
4676.09 1688
4676.74 1763
4677.38 1888
4678.03 1936
4678.67 1888
4679.32 1803
4679.96 1865
4680.61 1857
4681.25 1792
4681.90 1777
4682.54 1861
4683.19 1924
4683.84 1790
4684.48 1858
4685.13 1759
4685.77 1692
4686.42 1702
4687.06 1752
4687.71 1794
4688.36 1799
4689.00 1711
4689.65 1665
4690.29 1609
4690.94 1652
4691.58 1771
4692.23 1815
4692.88 1846
4693.52 1833
4694.17 1940
4694.82 1873
4695.46 1936
4696.11 1928
4696.75 1969
4697.40 2052
4698.05 1952
4698.69 1809
4699.34 1935
4699.99 1942
4700.63 2016
4701.28 1991
4701.93 2149
4702.57 1997
4703.22 2025
4703.87 2027
4704.51 1886
4705.16 1814
4705.81 1850
4706.46 1792
4707.10 1780
4707.75 1884
4708.40 1900
4709.04 1849
4709.69 1907
4710.34 1741
4710.99 1837
4711.63 1931
4712.28 1860
4712.93 1666
4713.58 1842
4714.22 1878
4714.87 1867
4715.52 1763
4716.17 1797
4716.81 1875
4717.46 1812
4718.11 1750
4718.76 1777
4719.41 1654
4720.05 1800
4720.70 1927
4721.35 1880
4722.00 1762
4722.65 1832
4723.29 1856
4723.94 1954
4724.59 1767
4725.24 1803
4725.89 1815
4726.54 1833
4727.18 1881
4727.83 1867
4728.48 1932
4729.13 1768
4729.78 1792
4730.43 1630
4731.08 1742
4731.73 1803
4732.37 1819
4733.02 1770
4733.67 1733
4734.32 1767
4734.97 1597
4735.62 1678
4736.27 1688
4736.92 1660
4737.57 1881
4738.22 1736
4738.86 1817
4739.51 1910
4740.16 1839
4740.81 1691
4741.46 1823
4742.11 1906
4742.76 1746
4743.41 1841
4744.06 1742
4744.71 1735
4745.36 1817
4746.01 1880
4746.66 1909
4747.31 1928
4747.96 1992
4748.61 2016
4749.26 2254
4749.91 2339
4750.56 2277
4751.21 2371
4751.86 2268
4752.51 2482
4753.16 2576
4753.81 2691
4754.46 2461
4755.11 2249
4755.76 2123
4756.41 2220
4757.06 1990
4757.71 1963
4758.36 1871
4759.01 1941
4759.67 1758
4760.32 1805
4760.97 1751
4761.62 1769
4762.27 1838
4762.92 1775
4763.57 1826
4764.22 1826
4764.87 1875
4765.52 1800
4766.17 1867
4766.83 1847
4767.48 1900
4768.13 1889
4768.78 1848
4769.43 1807
4770.08 1834
4770.73 1746
4771.39 1629
4772.04 1612
4772.69 1675
4773.34 1618
4773.99 1675
4774.64 1818
4775.30 1774
4775.95 1808
4776.60 1941
4777.25 1834
4777.90 1792
4778.56 2004
4779.21 1826
4779.86 1906
4780.51 1813
4781.16 1926
4781.82 1863
4782.47 1783
4783.12 1830
4783.77 1732
4784.43 1769
4785.08 1802
4785.73 1787
4786.38 1894
4787.04 1849
4787.69 1804
4788.34 1737
4788.99 1884
4789.65 1954
4790.30 1889
4790.95 1927
4791.60 1947
4792.26 1855
4792.91 1893
4793.56 1696
4794.22 1874
4794.87 1958
4795.52 1893
4796.18 1866
4796.83 1750
4797.48 1842
4798.14 1734
4798.79 1781
4799.44 1948
4800.10 1859
4800.75 1727
4801.40 1820
4802.06 1769
4802.71 1973
4803.36 1932
4804.02 1933
4804.67 1788
4805.33 1899
4805.98 1790
4806.63 1843
4807.29 1975
4807.94 1831
4808.59 1913
4809.25 1857
4809.90 1768
4810.56 1775
4811.21 1738
4811.87 1892
4812.52 1884
4813.17 1772
4813.83 1826
4814.48 2019
4815.14 1780
4815.79 1790
4816.45 1863
4817.10 2018
4817.76 1965
4818.41 1973
4819.07 2041
4819.72 2072
4820.38 2021
4821.03 2039
4821.69 2062
4822.34 2131
4823.00 2200
4823.65 2088
4824.31 2133
4824.96 2292
4825.62 2087
4826.27 2020
4826.93 2119
4827.58 2077
4828.24 2054
4828.89 2209
4829.55 2185
4830.20 2212
4830.86 2290
4831.51 2264
4832.17 2373
4832.83 2370
4833.48 2472
4834.14 2477
4834.79 2485
4835.45 2557
4836.10 2337
4836.76 2386
4837.42 2501
4838.07 2532
4838.73 2490
4839.39 2570
4840.04 2792
4840.70 2767
4841.35 2592
4842.01 2645
4842.67 2623
4843.32 2663
4843.98 2763
4844.64 2758
4845.29 2602
4845.95 2830
4846.61 2945
4847.26 3300
4847.92 3255
4848.58 3697
4849.23 3970
4849.89 3939
4850.55 4384
4851.20 4251
4851.86 3918
4852.52 3906
4853.17 3964
4853.83 3845
4854.49 3495
4855.15 3495
4855.80 3789
4856.46 3737
4857.12 3806
4857.78 3992
4858.43 3795
4859.09 3976
4859.75 3711
4860.41 3656
4861.06 3624
4861.72 3789
4862.38 3801
4863.04 3347
4863.69 3610
4864.35 3749
4865.01 3695
4865.67 3875
4866.33 3579
4866.98 3737
4867.64 3623
4868.30 3562
4868.96 3644
4869.62 3253
4870.27 3411
4870.93 3238
4871.59 3251
4872.25 3219
4872.91 2952
4873.57 2929
4874.22 3115
4874.88 3042
4875.54 3214
4876.20 3031
4876.86 2992
4877.52 2948
4878.18 2993
4878.83 3049
4879.49 2926
4880.15 2980
4880.81 2819
4881.47 2855
4882.13 2674
4882.79 2525
4883.45 2644
4884.11 2506
4884.77 2372
4885.43 2397
4886.08 2346
4886.74 2201
4887.40 2386
4888.06 2386
4888.72 2433
4889.38 2566
4890.04 2636
4890.70 2565
4891.36 2651
4892.02 2566
4892.68 2433
4893.34 2327
4894.00 2338
4894.66 2436
4895.32 2207
4895.98 2264
4896.64 2166
4897.30 2231
4897.96 2344
4898.62 2191
4899.28 2080
4899.94 2122
4900.60 2069
4901.26 2093
4901.92 2011
4902.58 1919
4903.24 1972
4903.90 1878
4904.56 1995
4905.22 2074
4905.88 2135
4906.55 2079
4907.21 2207
4907.87 2251
4908.53 2156
4909.19 2058
4909.85 2158
4910.51 2241
4911.17 2218
4911.83 2150
4912.49 1990
4913.15 1992
4913.82 2011
4914.48 1953
4915.14 1980
4915.80 1956
4916.46 1783
4917.12 1938
4917.78 1874
4918.44 1921
4919.11 1889
4919.77 1806
4920.43 1818
4921.09 1843
4921.75 1833
4922.41 1962
4923.08 1901
4923.74 1810
4924.40 1767
4925.06 1702
4925.72 1773
4926.39 1802
4927.05 1763
4927.71 1688
4928.37 1659
4929.03 1750
4929.70 1888
4930.36 1826
4931.02 1830
4931.68 1783
4932.35 1872
4933.01 1845
4933.67 1921
4934.33 1970
4935.00 1980
4935.66 1780
4936.32 1814
4936.98 1805
4937.65 1731
4938.31 1656
4938.97 1768
4939.64 1791
4940.30 1726
4940.96 1674
4941.62 1690
4942.29 1807
4942.95 1784
4943.61 1883
4944.28 1745
4944.94 1592
4945.60 1788
4946.27 1670
4946.93 1544
4947.59 1669
4948.26 1681
4948.92 1625
4949.58 1658
4950.25 1665
4950.91 1518
4951.58 1622
4952.24 1677
4952.90 1652
4953.57 1682
4954.23 1726
4954.90 1726
4955.56 1856
4956.22 1767
4956.89 1734
4957.55 1705
4958.22 1778
4958.88 1625
4959.54 1601
4960.21 1564
4960.87 1699
4961.54 1612
4962.20 1755
4962.87 1851
4963.53 1849
4964.19 1822
4964.86 1819
4965.52 1881
4966.19 1646
4966.85 1786
4967.52 1724
4968.18 1652
4968.85 1710
4969.51 1804
4970.18 1717
4970.84 1797
4971.51 1693
4972.17 1592
4972.84 1537
4973.50 1719
4974.17 1678
4974.83 1685
4975.50 1670
4976.16 1686
4976.83 1730
4977.50 1738
4978.16 1579
4978.83 1699
4979.49 1790
4980.16 1751
4980.82 1741
4981.49 1703
4982.15 1743
4982.82 1705
4983.49 1738
4984.15 1805
4984.82 1815
4985.48 1731
4986.15 1813
4986.82 1872
4987.48 1838
4988.15 2012
4988.81 2053
4989.48 1872
4990.15 1847
4990.81 1867
4991.48 2088
4992.15 1963
4992.81 1917
4993.48 1930
4994.15 1906
4994.81 1838
4995.48 1791
4996.15 1820
4996.81 1838
4997.48 1838
4998.15 1880
4998.81 1683
4999.48 1615
5000.15 1638
5000.81 1641
5001.48 1577
5002.15 1490
5002.82 1543
5003.48 1528
5004.15 1482
5004.82 1395
5005.48 1415
5006.15 1619
5006.82 1524
5007.49 1630
5008.15 1609
5008.82 1555
5009.49 1645
5010.16 1593
5010.82 1568
5011.49 1632
5012.16 1480
5012.83 1749
5013.50 1737
5014.16 1647
5014.83 1511
5015.50 1572
5016.17 1712
5016.84 1689
5017.50 1710
5018.17 1778
5018.84 1746
5019.51 1755
5020.18 1867
5020.84 1858
5021.51 1751
5022.18 1844
5022.85 1872
5023.52 1772
5024.19 1828
5024.86 1882
5025.52 1924
5026.19 1784
5026.86 1774
5027.53 1749
5028.20 1805
5028.87 1707
5029.54 1780
5030.21 1671
5030.88 1679
5031.54 1723
5032.21 1686
5032.88 1698
5033.55 1727
5034.22 1626
5034.89 1518
5035.56 1552
5036.23 1552
5036.90 1529
5037.57 1626
5038.24 1539
5038.91 1486
5039.58 1488
5040.25 1561
5040.92 1538
5041.59 1601
5042.26 1654
5042.92 1603
5043.59 1693
5044.26 1656
5044.93 1521
5045.60 1598
5046.27 1638
5046.94 1570
5047.61 1570
5048.29 1438
5048.96 1536
5049.63 1558
5050.30 1659
5050.97 1567
5051.64 1537
5052.31 1427
5052.98 1612
5053.65 1547
5054.32 1642
5054.99 1648
5055.66 1725
5056.33 1674
5057.00 1536
5057.67 1650
5058.34 1633
5059.01 1721
5059.68 1674
5060.36 1558
5061.03 1629
5061.70 1606
5062.37 1641
5063.04 1525
5063.71 1497
5064.38 1574
5065.05 1687
5065.73 1592
5066.40 1640
5067.07 1600
5067.74 1497
5068.41 1644
5069.08 1744
5069.75 1761
5070.43 1589
5071.10 1688
5071.77 1554
5072.44 1516
5073.11 1605
5073.78 1533
5074.46 1630
5075.13 1692
5075.80 1707
5076.47 1684
5077.14 1556
5077.82 1631
5078.49 1694
5079.16 1842
5079.83 1799
5080.51 1587
5081.18 1689
5081.85 1875
5082.52 1836
5083.20 1691
5083.87 1756
5084.54 1711
5085.21 1665
5085.89 1743
5086.56 1738
5087.23 1749
5087.90 1834
5088.58 2078
5089.25 1940
5089.92 1957
5090.60 2053
5091.27 2033
5091.94 2244
5092.61 2249
5093.29 2243
5093.96 2280
5094.63 2142
5095.31 2070
5095.98 1945
5096.65 1944
5097.33 1834
5098.00 1870
5098.67 1856
5099.35 1696
5100.02 1686
5100.70 1587
5101.37 1623
5102.04 1690
5102.72 1659
5103.39 1638
5104.06 1587
5104.74 1627
5105.41 1638
5106.09 1706
5106.76 1698
5107.43 1656
5108.11 1583
5108.78 1570
5109.46 1666
5110.13 1621
5110.81 1510
5111.48 1663
5112.15 1566
5112.83 1646
5113.50 1624
5114.18 1628
5114.85 1670
5115.53 1545
5116.20 1645
5116.88 1683
5117.55 1729
5118.23 1677
5118.90 1601
5119.58 1692
5120.25 1557
5120.93 1599
5121.60 1724
5122.28 1586
5122.95 1599
5123.63 1734
5124.30 1664
5124.98 1578
5125.65 1500
5126.33 1515
5127.00 1523
5127.68 1502
5128.35 1635
5129.03 1695
5129.70 1698
5130.38 1602
5131.06 1489
5131.73 1620
5132.41 1656
5133.08 1763
5133.76 1676
5134.43 1628
5135.11 1628
5135.79 1670
5136.46 1683
5137.14 1636
5137.81 1577
5138.49 1650
5139.17 1618
5139.84 1648
5140.52 1662
5141.20 1654
5141.87 1639
5142.55 1781
5143.22 1638
5143.90 1749
5144.58 1574
5145.25 1665
5145.93 1623
5146.61 1561
5147.28 1550
5147.96 1543
5148.64 1552
5149.31 1506
5149.99 1617
5150.67 1494
5151.35 1386
5152.02 1534
5152.70 1582
5153.38 1594
5154.05 1578
5154.73 1426
5155.41 1496
5156.09 1630
5156.76 1566
5157.44 1536
5158.12 1444
5158.80 1605
5159.47 1472
5160.15 1545
5160.83 1676
5161.51 1536
5162.18 1571
5162.86 1512
5163.54 1410
5164.22 1614
5164.89 1637
5165.57 1634
5166.25 1422
5166.93 1606
5167.61 1582
5168.28 1398
5168.96 1513
5169.64 1412
5170.32 1519
5171.00 1532
5171.68 1416
5172.35 1437
5173.03 1498
5173.71 1464
5174.39 1498
5175.07 1547
5175.75 1567
5176.43 1507
5177.10 1617
5177.78 1587
5178.46 1666
5179.14 1499
5179.82 1486
5180.50 1478
5181.18 1649
5181.86 1479
5182.53 1486
5183.21 1605
5183.89 1503
5184.57 1407
5185.25 1503
5185.93 1640
5186.61 1509
5187.29 1404
5187.97 1424
5188.65 1424
5189.33 1533
5190.01 1414
5190.69 1398
5191.37 1502
5192.05 1493
5192.73 1398
5193.41 1329
5194.09 1360
5194.77 1406
5195.45 1429
5196.12 1369
5196.80 1330
5197.48 1458
5198.17 1538
5198.85 1551
5199.53 1449
5200.21 1416
5200.89 1426
5201.57 1450
5202.25 1549
5202.93 1527
5203.61 1472
5204.29 1462
5204.97 1573
5205.65 1581
5206.33 1437
5207.01 1463
5207.69 1463
5208.37 1424
5209.05 1421
5209.73 1445
5210.41 1519
5211.09 1588
5211.78 1594
5212.46 1518
5213.14 1477
5213.82 1509
5214.50 1609
5215.18 1579
5215.86 1541
5216.54 1657
5217.22 1506
5217.91 1657
5218.59 1607
5219.27 1564
5219.95 1546
5220.63 1485
5221.31 1646
5222.00 1639
5222.68 1670
5223.36 1650
5224.04 1629
5224.72 1425
5225.40 1445
5226.09 1465
5226.77 1521
5227.45 1445
5228.13 1492
5228.81 1481
5229.50 1493
5230.18 1530
5230.86 1560
5231.54 1456
5232.22 1544
5232.91 1410
5233.59 1536
5234.27 1474
5234.95 1485
5235.64 1541
5236.32 1542
5237.00 1405
5237.68 1531
5238.37 1623
5239.05 1602
5239.73 1564
5240.42 1517
5241.10 1524
5241.78 1542
5242.46 1573
5243.15 1525
5243.83 1650
5244.51 1557
5245.20 1356
5245.88 1524
5246.56 1742
5247.25 1731
5247.93 1553
5248.61 1517
5249.30 1517
5249.98 1634
5250.66 1622
5251.35 1713
5252.03 1709
5252.71 1650
5253.40 1545
5254.08 1612
5254.77 1524
5255.45 1445
5256.13 1525
5256.82 1620
5257.50 1517
5258.18 1403
5258.87 1391
5259.55 1345
5260.24 1415
5260.92 1437
5261.61 1442
5262.29 1319
5262.97 1385
5263.66 1664
5264.34 1663
5265.03 1650
5265.71 1586
5266.40 1595
5267.08 1639
5267.76 1560
5268.45 1579
5269.13 1604
5269.82 1635
5270.50 1612
5271.19 1481
5271.87 1646
5272.56 1644
5273.24 1622
5273.93 1505
5274.61 1508
5275.30 1482
5275.98 1610
5276.67 1501
5277.35 1388
5278.04 1438
5278.72 1496
5279.41 1566
5280.10 1624
5280.78 1544
5281.47 1527
5282.15 1673
5282.84 1524
5283.52 1596
5284.21 1512
5284.89 1437
5285.58 1593
5286.27 1539
5286.95 1580
5287.64 1673
5288.32 1495
5289.01 1602
5289.70 1550
5290.38 1595
5291.07 1585
5291.75 1509
5292.44 1516
5293.13 1519
5293.81 1534
5294.50 1596
5295.19 1641
5295.87 1686
5296.56 1591
5297.24 1539
5297.93 1628
5298.62 1744
5299.30 1657
5299.99 1892
5300.68 1966
5301.36 1821
5302.05 1900
5302.74 1911
5303.43 1836
5304.11 1708
5304.80 1907
5305.49 1881
5306.17 1690
5306.86 1758
5307.55 1733
5308.24 1732
5308.92 1725
5309.61 1654
5310.30 1678
5310.98 1807
5311.67 1756
5312.36 1591
5313.05 1728
5313.73 1679
5314.42 1608
5315.11 1503
5315.80 1390
5316.49 1442
5317.17 1494
5317.86 1706
5318.55 1695
5319.24 1597
5319.92 1606
5320.61 1659
5321.30 1690
5321.99 1623
5322.68 1676
5323.37 1682
5324.05 1614
5324.74 1597
5325.43 1637
5326.12 1667
5326.81 1558
5327.50 1531
5328.18 1488
5328.87 1522
5329.56 1483
5330.25 1565
5330.94 1609
5331.63 1612
5332.32 1505
5333.01 1438
5333.69 1448
5334.38 1597
5335.07 1635
5335.76 1613
5336.45 1596
5337.14 1489
5337.83 1486
5338.52 1701
5339.21 1580
5339.90 1481
5340.59 1578
5341.27 1583
5341.96 1560
5342.65 1583
5343.34 1573
5344.03 1620
5344.72 1662
5345.41 1686
5346.10 1797
5346.79 1671
5347.48 1741
5348.17 1929
5348.86 1895
5349.55 1939
5350.24 2013
5350.93 2021
5351.62 1790
5352.31 1890
5353.00 1893
5353.69 1890
5354.38 1741
5355.07 1807
5355.76 1784
5356.45 1558
5357.14 1562
5357.83 1455
5358.52 1445
5359.21 1582
5359.90 1513
5360.60 1415
5361.29 1480
5361.98 1449
5362.67 1447
5363.36 1587
5364.05 1494
5364.74 1480
5365.43 1490
5366.12 1605
5366.81 1559
5367.50 1624
5368.19 1592
5368.89 1488
5369.58 1482
5370.27 1528
5370.96 1431
5371.65 1524
5372.34 1597
5373.03 1537
5373.73 1440
5374.42 1434
5375.11 1473
5375.80 1475
5376.49 1498
5377.18 1457
5377.87 1410
5378.57 1335
5379.26 1306
5379.95 1417
5380.64 1433
5381.33 1424
5382.03 1364
5382.72 1526
5383.41 1501
5384.10 1430
5384.79 1471
5385.49 1526
5386.18 1560
5386.87 1538
5387.56 1722
5388.26 1652
5388.95 1692
5389.64 1750
5390.33 1699
5391.03 1642
5391.72 1720
5392.41 1744
5393.10 1620
5393.80 1491
5394.49 1586
5395.18 1498
5395.88 1523
5396.57 1491
5397.26 1471
5397.95 1442
5398.65 1539
5399.34 1510
5400.03 1474
5400.73 1534
5401.42 1418
5402.11 1493
5402.81 1480
5403.50 1336
5404.19 1396
5404.89 1542
5405.58 1649
5406.27 1397
5406.97 1440
5407.66 1389
5408.36 1516
5409.05 1523
5409.74 1425
5410.44 1474
5411.13 1594
5411.82 1491
5412.52 1580
5413.21 1598
5413.91 1485
5414.60 1463
5415.29 1656
5415.99 1574
5416.68 1478
5417.38 1557
5418.07 1568
5418.77 1435
5419.46 1552
5420.15 1511
5420.85 1439
5421.54 1563
5422.24 1595
5422.93 1536
5423.63 1599
5424.32 1683
5425.02 1593
5425.71 1485
5426.41 1551
5427.10 1568
5427.80 1684
5428.49 1606
5429.19 1603
5429.88 1583
5430.58 1536
5431.27 1512
5431.97 1676
5432.66 1588
5433.36 1577
5434.05 1623
5434.75 1532
5435.44 1697
5436.14 1732
5436.83 1689
5437.53 1553
5438.23 1764
5438.92 1670
5439.62 1594
5440.31 1655
5441.01 1743
5441.70 1793
5442.40 1699
5443.10 1749
5443.79 1852
5444.49 1786
5445.18 1774
5445.88 1971
5446.58 2012
5447.27 2031
5447.97 2152
5448.67 2205
5449.36 2251
5450.06 2206
5450.75 2230
5451.45 2078
5452.15 2097
5452.84 1968
5453.54 1986
5454.24 1978
5454.93 1890
5455.63 1874
5456.33 1864
5457.02 1816
5457.72 1859
5458.42 1816
5459.11 1890
5459.81 1970
5460.51 1854
5461.21 1988
5461.90 1960
5462.60 2071
5463.30 2118
5463.99 2186
5464.69 2175
5465.39 2186
5466.09 2378
5466.78 2133
5467.48 2029
5468.18 2025
5468.88 2072
5469.57 2112
5470.27 2055
5470.97 2001
5471.67 2115
5472.37 2033
5473.06 1989
5473.76 1910
5474.46 2014
5475.16 2091
5475.85 2300
5476.55 2300
5477.25 2493
5477.95 2464
5478.65 2562
5479.35 2792
5480.04 3105
5480.74 3214
5481.44 3187
5482.14 3215
5482.84 3106
5483.54 2981
5484.23 2687
5484.93 2805
5485.63 2937
5486.33 2622
5487.03 2534
5487.73 2588
5488.43 2275
5489.13 2345
5489.82 2661
5490.52 2607
5491.22 2406
5491.92 2508
5492.62 2486
5493.32 2575
5494.02 2692
5494.72 2636
5495.42 2733
5496.12 2721
5496.82 2738
5497.52 2750
5498.21 2991
5498.91 3605
5499.61 3854
5500.31 4133
5501.01 4420
5501.71 4280
5502.41 4442
5503.11 4151
5503.81 4086
5504.51 3833
5505.21 3350
5505.91 3009
5506.61 2743
5507.31 2582
5508.01 2540
5508.71 2419
5509.41 2516
5510.11 2552
5510.81 2407
5511.51 2247
5512.21 2246
5512.91 2302
5513.61 2368
5514.31 2193
5515.01 2240
5515.72 2222
5516.42 2230
5517.12 2194
5517.82 2034
5518.52 2091
5519.22 2019
5519.92 2098
5520.62 2104
5521.32 1975
5522.02 1958
5522.72 1961
5523.42 1856
5524.13 1870
5524.83 1852
5525.53 1897
5526.23 1812
5526.93 1764
5527.63 1762
5528.33 1720
5529.03 1653
5529.74 1738
5530.44 1806
5531.14 1760
5531.84 1764
5532.54 1753
5533.24 1700
5533.95 1730
5534.65 1899
5535.35 1759
5536.05 1602
5536.75 1761
5537.45 1659
5538.16 1628
5538.86 1721
5539.56 1636
5540.26 1662
5540.96 1724
5541.67 1790
5542.37 1711
5543.07 1469
5543.77 1621
5544.48 1628
5545.18 1581
5545.88 1576
5546.58 1599
5547.29 1584
5547.99 1571
5548.69 1533
5549.39 1521
5550.10 1600
5550.80 1498
5551.50 1627
5552.21 1671
5552.91 1592
5553.61 1695
5554.31 1466
5555.02 1530
5555.72 1668
5556.42 1601
5557.13 1485
5557.83 1540
5558.53 1573
5559.24 1496
5559.94 1560
5560.64 1555
5561.35 1484
5562.05 1467
5562.75 1540
5563.46 1607
5564.16 1589
5564.86 1637
5565.57 1650
5566.27 1556
5566.98 1533
5567.68 1488
5568.38 1552
5569.09 1585
5569.79 1529
5570.50 1577
5571.20 1421
5571.90 1430
5572.61 1578
5573.31 1477
5574.02 1585
5574.72 1550
5575.42 1592
5576.13 1581
5576.83 1518
5577.54 1479
5578.24 1564
5578.95 1550
5579.65 1649
5580.36 1408
5581.06 1431
5581.77 1560
5582.47 1643
5583.18 1594
5583.88 1585
5584.59 1441
5585.29 1428
5586.00 1468
5586.70 1359
5587.41 1463
5588.11 1387
5588.82 1435
5589.52 1486
5590.23 1349
5590.93 1444
5591.64 1320
5592.34 1321
5593.05 1492
5593.75 1438
5594.46 1442
5595.16 1464
5595.87 1297
5596.58 1386
5597.28 1423
5597.99 1471
5598.69 1483
5599.40 1365
5600.10 1313
5600.81 1365
5601.52 1334
5602.22 1333
5602.93 1323
5603.64 1374
5604.34 1314
5605.05 1393
5605.75 1401
5606.46 1454
5607.17 1484
5607.87 1494
5608.58 1384
5609.29 1463
5609.99 1493
5610.70 1491
5611.41 1486
5612.11 1494
5612.82 1437
5613.53 1413
5614.23 1448
5614.94 1465
5615.65 1510
5616.35 1422
5617.06 1446
5617.77 1342
5618.47 1354
5619.18 1312
5619.89 1378
5620.60 1421
5621.30 1366
5622.01 1371
5622.72 1479
5623.42 1366
5624.13 1336
5624.84 1460
5625.55 1445
5626.25 1313
5626.96 1286
5627.67 1396
5628.38 1417
5629.09 1365
5629.79 1341
5630.50 1330
5631.21 1413
5631.92 1364
5632.62 1421
5633.33 1426
5634.04 1336
5634.75 1362
5635.46 1340
5636.16 1296
5636.87 1365
5637.58 1358
5638.29 1442
5639.00 1389
5639.71 1420
5640.41 1532
5641.12 1422
5641.83 1568
5642.54 1457
5643.25 1418
5643.96 1398
5644.67 1340
5645.38 1484
5646.08 1361
5646.79 1437
5647.50 1427
5648.21 1460
5648.92 1544
5649.63 1493
5650.34 1465
5651.05 1417
5651.76 1380
5652.47 1395
5653.17 1395
5653.88 1432
5654.59 1564
5655.30 1543
5656.01 1444
5656.72 1653
5657.43 1695
5658.14 1755
5658.85 2011
5659.56 1774
5660.27 1770
5660.98 1672
5661.69 1566
5662.40 1638
5663.11 1599
5663.82 1545
5664.53 1396
5665.24 1329
5665.95 1322
5666.66 1576
5667.37 1405
5668.08 1438
5668.79 1451
5669.50 1504
5670.21 1557
5670.92 1445
5671.63 1310
5672.34 1415
5673.05 1370
5673.76 1372
5674.47 1442
5675.18 1382
5675.89 1468
5676.60 1492
5677.31 1361
5678.03 1452
5678.74 1416
5679.45 1380
5680.16 1359
5680.87 1409
5681.58 1449
5682.29 1418
5683.00 1524
5683.71 1427
5684.42 1493
5685.14 1437
5685.85 1355
5686.56 1420
5687.27 1388
5687.98 1434
5688.69 1408
5689.40 1357
5690.12 1457
5690.83 1406
5691.54 1328
5692.25 1333
5692.96 1392
5693.67 1249
5694.39 1266
5695.10 1270
5695.81 1347
5696.52 1425
5697.23 1472
5697.95 1380
5698.66 1366
5699.37 1525
5700.08 1416
5700.79 1391
5701.51 1467
5702.22 1474
5702.93 1438
5703.64 1390
5704.36 1424
5705.07 1423
5705.78 1482
5706.49 1406
5707.21 1437
5707.92 1509
5708.63 1510
5709.35 1468
5710.06 1407
5710.77 1459
5711.48 1392
5712.20 1353
5712.91 1295
5713.62 1351
5714.34 1251
5715.05 1340
5715.76 1293
5716.48 1330
5717.19 1395
5717.90 1309
5718.61 1316
5719.33 1371
5720.04 1333
5720.76 1263
5721.47 1313
5722.18 1276
5722.90 1292
5723.61 1363
5724.32 1351
5725.04 1363
5725.75 1464
5726.46 1479
5727.18 1496
5727.89 1475
5728.61 1569
5729.32 1532
5730.03 1481
5730.75 1537
5731.46 1431
5732.18 1484
5732.89 1484
5733.61 1417
5734.32 1467
5735.03 1473
5735.75 1360
5736.46 1441
5737.18 1355
5737.89 1359
5738.61 1382
5739.32 1308
5740.04 1475
5740.75 1464
5741.47 1407
5742.18 1375
5742.89 1294
5743.61 1286
5744.32 1297
5745.04 1402
5745.75 1474
5746.47 1365
5747.19 1326
5747.90 1337
5748.62 1415
5749.33 1348
5750.05 1315
5750.76 1377
5751.48 1401
5752.19 1407
5752.91 1315
5753.62 1302
5754.34 1356
5755.05 1308
5755.77 1336
5756.49 1405
5757.20 1298
5757.92 1371
5758.63 1336
5759.35 1305
5760.06 1377
5760.78 1363
5761.50 1371
5762.21 1314
5762.93 1267
5763.65 1326
5764.36 1283
5765.08 1291
5765.79 1206
5766.51 1314
5767.23 1477
5767.94 1297
5768.66 1347
5769.38 1407
5770.09 1382
5770.81 1330
5771.53 1422
5772.24 1454
5772.96 1374
5773.68 1384
5774.39 1344
5775.11 1366
5775.83 1417
5776.54 1349
5777.26 1328
5777.98 1335
5778.69 1389
5779.41 1480
5780.13 1508
5780.85 1436
5781.56 1431
5782.28 1440
5783.00 1467
5783.72 1380
5784.43 1353
5785.15 1427
5785.87 1370
5786.59 1497
5787.30 1529
5788.02 1369
5788.74 1472
5789.46 1513
5790.17 1534
5790.89 1557
5791.61 1462
5792.33 1432
5793.05 1437
5793.76 1449
5794.48 1405
5795.20 1490
5795.92 1443
5796.64 1629
5797.35 1590
5798.07 1633
5798.79 1599
5799.51 1754
5800.23 1906
5800.95 1879
5801.66 2051
5802.38 2039
5803.10 2102
5803.82 2194
5804.54 2026
5805.26 2001
5805.98 1885
5806.70 1834
5807.41 1748
5808.13 1728
5808.85 1700
5809.57 1737
5810.29 1515
5811.01 1489
5811.73 1479
5812.45 1503
5813.17 1429
5813.89 1611
5814.61 1578
5815.32 1569
5816.04 1548
5816.76 1540
5817.48 1493
5818.20 1553
5818.92 1495
5819.64 1515
5820.36 1603
5821.08 1609
5821.80 1473
5822.52 1625
5823.24 1629
5823.96 1573
5824.68 1532
5825.40 1504
5826.12 1475
5826.84 1489
5827.56 1520
5828.28 1447
5829.00 1506
5829.72 1549
5830.44 1523
5831.16 1499
5831.88 1499
5832.60 1525
5833.32 1523
5834.04 1623
5834.76 1686
5835.48 1620
5836.21 1552
5836.93 1575
5837.65 1543
5838.37 1468
5839.09 1463
5839.81 1444
5840.53 1476
5841.25 1374
5841.97 1460
5842.69 1453
5843.41 1516
5844.14 1420
5844.86 1432
5845.58 1496
5846.30 1517
5847.02 1518
5847.74 1477
5848.46 1575
5849.18 1501
5849.91 1437
5850.63 1462
5851.35 1396
5852.07 1504
5852.79 1521
5853.51 1644
5854.24 1705
5854.96 1708
5855.68 1568
5856.40 1590
5857.12 1423
5857.85 1504
5858.57 1473
5859.29 1465
5860.01 1460
5860.73 1446
5861.46 1503
5862.18 1481
5862.90 1442
5863.62 1432
5864.35 1507
5865.07 1538
5865.79 1594
5866.51 1558
5867.24 1505
5867.96 1543
5868.68 1430
5869.40 1462
5870.13 1657
5870.85 1602
5871.57 1651
5872.29 1666
5873.02 1590
5873.74 1503
5874.46 1473
5875.19 1577
5875.91 1595
5876.63 1558
5877.36 1424
5878.08 1502
5878.80 1578
5879.53 1516
5880.25 1452
5880.97 1519
5881.70 1576
5882.42 1553
5883.14 1628
5883.87 1539
5884.59 1517
5885.31 1616
5886.04 1642
5886.76 1571
5887.49 1612
5888.21 1669
5888.93 1605
5889.66 1574
5890.38 1513
5891.11 1536
5891.83 1540
5892.55 1501
5893.28 1628
5894.00 1578
5894.73 1534
5895.45 1507
5896.17 1477
5896.90 1511
5897.62 1571
5898.35 1429
5899.07 1533
5899.80 1590
5900.52 1483
5901.25 1597
5901.97 1748
5902.70 1653
5903.42 1703
5904.15 1725
5904.87 1643
5905.60 1649
5906.32 1787
5907.05 1730
5907.77 1741
5908.50 1771
5909.22 1813
5909.95 1832
5910.67 1860
5911.40 1711
5912.12 1702
5912.85 1788
5913.57 1798
5914.30 1726
5915.02 1801
5915.75 1846
5916.47 1865
5917.20 1834
5917.93 1817
5918.65 1935
5919.38 1875
5920.10 1914
5920.83 1895
5921.55 1781
5922.28 1760
5923.01 1943
5923.73 1885
5924.46 2006
5925.18 2145
5925.91 1897
5926.64 2070
5927.36 2035
5928.09 1971
5928.82 1980
5929.54 2012
5930.27 2049
5931.00 2120
5931.72 2094
5932.45 2186
5933.18 2172
5933.90 2224
5934.63 2179
5935.36 2241
5936.08 2312
5936.81 2500
5937.54 2406
5938.26 2354
5938.99 2335
5939.72 2488
5940.44 2471
5941.17 2474
5941.90 2452
5942.63 2581
5943.35 2650
5944.08 2411
5944.81 2488
5945.53 2732
5946.26 2780
5946.99 2692
5947.72 2841
5948.44 2920
5949.17 2924
5949.90 3206
5950.63 3213
5951.36 3371
5952.08 3440
5952.81 3577
5953.54 3532
5954.27 3418
5954.99 3365
5955.72 3503
5956.45 3526
5957.18 3500
5957.91 3188
5958.63 3265
5959.36 3573
5960.09 3381
5960.82 3413
5961.55 3483
5962.28 3625
5963.00 3803
5963.73 3781
5964.46 3995
5965.19 4001
5965.92 4354
5966.65 4599
5967.38 4907
5968.11 5010
5968.83 4848
5969.56 4616
5970.29 4563
5971.02 4608
5971.75 4315
5972.48 4340
5973.21 4382
5973.94 4281
5974.67 4347
5975.40 4154
5976.12 4252
5976.85 4310
5977.58 4401
5978.31 4522
5979.04 4278
5979.77 4486
5980.50 4662
5981.23 4734
5981.96 4900
5982.69 4821
5983.42 4734
5984.15 4912
5984.88 4860
5985.61 4863
5986.34 4983
5987.07 5060
5987.80 5163
5988.53 5330
5989.26 5130
5989.99 5110
5990.72 5081
5991.45 5158
5992.18 5195
5992.91 5086
5993.64 5444
5994.37 5518
5995.10 5594
5995.83 5671
5996.56 5358
5997.29 5581
5998.02 5660
5998.75 5873
5999.48 5603
6000.21 5643
6000.95 5692
6001.68 5625
6002.41 5333
6003.14 5207
6003.87 5341
6004.60 5073
6005.33 5032
6006.06 5078
6006.79 5329
6007.52 5708
6008.26 6139
6008.99 6760
6009.72 7983
6010.45 9026
6011.18 10205
6011.91 11715
6012.64 13180
6013.38 13942
6014.11 14661
6014.84 14807
6015.57 14912
6016.30 13639
6017.03 12473
6017.77 11428
6018.50 10299
6019.23 9210
6019.96 7732
6020.69 6924
6021.42 6202
6022.16 5663
6022.89 5106
6023.62 4605
6024.35 4440
6025.09 4300
6025.82 4093
6026.55 3868
6027.28 3812
6028.02 3741
6028.75 3680
6029.48 3690
6030.21 3608
6030.95 3519
6031.68 3498
6032.41 3426
6033.14 3406
6033.88 3308
6034.61 3387
6035.34 3390
6036.07 3397
6036.81 3406
6037.54 3341
6038.27 3671
6039.01 3732
6039.74 3717
6040.47 3723
6041.21 3723
6041.94 3839
6042.67 3925
6043.41 3865
6044.14 4026
6044.87 4163
6045.61 4089
6046.34 4106
6047.07 4095
6047.81 4205
6048.54 4465
6049.27 4238
6050.01 4448
6050.74 4576
6051.48 4999
6052.21 5252
6052.94 5244
6053.68 5537
6054.41 5793
6055.15 5335
6055.88 5288
6056.61 4818
6057.35 4844
6058.08 4629
6058.82 4477
6059.55 4308
6060.29 4265
6061.02 4252
6061.75 4282
6062.49 4145
6063.22 4031
6063.96 4025
6064.69 4203
6065.43 4091
6066.16 3988
6066.90 3862
6067.63 3939
6068.37 3685
6069.10 3746
6069.84 3733
6070.57 3535
6071.31 3304
6072.04 3542
6072.78 3574
6073.51 3501
6074.25 3508
6074.98 3389
6075.72 3303
6076.45 3348
6077.19 3351
6077.92 3274
6078.66 3347
6079.39 3160
6080.13 3288
6080.87 3420
6081.60 3420
6082.34 3185
6083.07 3200
6083.81 3169
6084.54 3094
6085.28 3029
6086.02 3048
6086.75 3067
6087.49 3014
6088.22 3034
6088.96 3266
6089.70 3477
6090.43 3526
6091.17 3467
6091.91 3537
6092.64 3643
6093.38 3483
6094.11 3392
6094.85 3326
6095.59 3360
6096.32 3133
6097.06 2849
6097.80 2927
6098.53 2896
6099.27 2726
6100.01 2627
6100.74 2570
6101.48 2637
6102.22 2565
6102.96 2532
6103.69 2751
6104.43 2635
6105.17 2650
6105.90 2564
6106.64 2517
6107.38 2533
6108.12 2581
6108.85 2603
6109.59 2597
6110.33 2518
6111.06 2671
6111.80 2584
6112.54 2503
6113.28 2737
6114.01 2703
6114.75 2749
6115.49 2698
6116.23 2567
6116.97 2662
6117.70 2629
6118.44 2805
6119.18 2814
6119.92 2649
6120.66 2558
6121.39 2617
6122.13 2764
6122.87 2764
6123.61 2760
6124.35 2649
6125.08 2637
6125.82 2663
6126.56 2783
6127.30 2761
6128.04 2712
6128.78 2788
6129.52 2913
6130.25 2804
6130.99 2979
6131.73 3025
6132.47 3006
6133.21 2913
6133.95 2951
6134.69 2952
6135.43 3001
6136.16 2795
6136.90 2996
6137.64 3143
6138.38 3105
6139.12 3089
6139.86 3039
6140.60 2960
6141.34 3000
6142.08 2953
6142.82 2983
6143.56 2956
6144.30 2967
6145.04 2930
6145.77 3129
6146.51 3029
6147.25 3002
6147.99 3097
6148.73 3201
6149.47 3153
6150.21 3368
6150.95 3488
6151.69 3390
6152.43 3351
6153.17 3473
6153.91 3465
6154.65 3484
6155.39 3298
6156.13 3411
6156.87 3450
6157.61 3475
6158.35 3653
6159.09 3810
6159.83 3706
6160.58 3727
6161.32 3897
6162.06 3987
6162.80 4163
6163.54 4326
6164.28 4429
6165.02 4678
6165.76 5030
6166.50 5088
6167.24 5276
6167.98 5532
6168.72 5416
6169.46 5401
6170.20 5280
6170.95 5133
6171.69 5136
6172.43 5089
6173.17 5059
6173.91 4794
6174.65 4639
6175.39 4655
6176.13 4671
6176.88 4698
6177.62 4566
6178.36 4616
6179.10 4499
6179.84 4716
6180.58 4866
6181.33 4838
6182.07 4959
6182.81 4918
6183.55 5183
6184.29 5169
6185.03 5283
6185.78 5102
6186.52 5218
6187.26 5054
6188.00 5364
6188.74 5535
6189.49 5521
6190.23 5551
6190.97 5774
6191.71 5960
6192.46 6202
6193.20 6455
6193.94 6412
6194.68 6826
6195.43 6869
6196.17 6836
6196.91 6804
6197.65 6751
6198.40 6893
6199.14 6616
6199.88 6315
6200.62 6592
6201.37 6554
6202.11 6632
6202.85 7183
6203.60 7504
6204.34 8517
6205.08 10150
6205.83 12216
6206.57 14677
6207.31 17825
6208.06 21199
6208.80 24225
6209.54 26519
6210.29 27304
6211.03 27447
6211.77 26379
6212.52 24431
6213.26 21780
6214.00 18923
6214.75 16114
6215.49 13842
6216.23 11843
6216.98 9804
6217.72 8354
6218.47 7478
6219.21 6454
6219.95 6112
6220.70 5809
6221.44 5839
6222.19 5777
6222.93 5839
6223.67 6013
6224.42 6013
6225.16 6272
6225.91 6092
6226.65 5983
6227.40 5836
6228.14 5460
6228.89 5203
6229.63 4772
6230.37 4487
6231.12 4303
6231.86 3988
6232.61 3738
6233.35 3840
6234.10 3670
6234.84 3667
6235.59 3638
6236.33 3780
6237.08 4037
6237.82 4053
6238.57 4198
6239.31 4260
6240.06 4449
6240.80 4459
6241.55 4382
6242.29 4377
6243.04 4245
6243.79 4111
6244.53 4061
6245.28 4114
6246.02 4203
6246.77 4128
6247.51 4110
6248.26 4277
6249.00 4196
6249.75 4247
6250.50 4300
6251.24 4077
6251.99 4105
6252.73 4344
6253.48 4156
6254.23 3792
6254.97 3890
6255.72 3975
6256.46 3877
6257.21 3965
6257.96 3967
6258.70 3971
6259.45 3915
6260.20 3928
6260.94 4111
6261.69 3921
6262.44 3948
6263.18 3829
6263.93 3840
6264.68 3763
6265.42 3628
6266.17 3537
6266.92 3528
6267.66 3488
6268.41 3582
6269.16 3630
6269.90 3681
6270.65 3511
6271.40 3533
6272.14 3497
6272.89 3569
6273.64 3711
6274.39 3587
6275.13 3565
6275.88 3484
6276.63 3552
6277.38 3637
6278.12 3591
6278.87 3440
6279.62 3430
6280.37 3467
6281.11 3396
6281.86 3436
6282.61 3423
6283.36 3351
6284.10 3376
6284.85 3242
6285.60 3185
6286.35 3222
6287.10 3126
6287.84 2837
6288.59 2976
6289.34 2915
6290.09 2865
6290.84 2810
6291.59 2789
6292.33 2780
6293.08 2791
6293.83 2738
6294.58 2879
6295.33 2732
6296.08 2681
6296.82 2699
6297.57 2671
6298.32 2496
6299.07 2546
6299.82 2649
6300.57 2534
6301.32 2572
6302.07 2622
6302.81 2663
6303.56 2621
6304.31 2698
6305.06 2655
6305.81 2578
6306.56 2598
6307.31 2520
6308.06 2569
6308.81 2515
6309.56 2655
6310.31 2734
6311.06 2731
6311.81 2904
6312.56 2891
6313.30 2926
6314.05 2992
6314.80 2977
6315.55 3019
6316.30 3088
6317.05 3282
6317.80 3174
6318.55 2891
6319.30 3080
6320.05 3130
6320.80 2871
6321.55 2703
6322.30 2688
6323.05 2776
6323.80 2766
6324.55 2577
6325.30 2565
6326.05 2551
6326.80 2453
6327.56 2412
6328.31 2338
6329.06 2250
6329.81 2190
6330.56 2263
6331.31 2300
6332.06 2155
6332.81 2148
6333.56 2177
6334.31 2340
6335.06 2219
6335.81 2195
6336.56 2320
6337.31 2314
6338.07 2217
6338.82 2314
6339.57 2271
6340.32 2265
6341.07 2071
6341.82 2178
6342.57 2192
6343.32 2034
6344.08 2177
6344.83 2168
6345.58 2185
6346.33 2270
6347.08 2300
6347.83 2425
6348.58 2486
6349.34 2598
6350.09 2607
6350.84 2597
6351.59 2614
6352.34 2780
6353.10 2732
6353.85 2672
6354.60 2713
6355.35 2643
6356.10 2492
6356.86 2525
6357.61 2590
6358.36 2468
6359.11 2251
6359.87 2305
6360.62 2256
6361.37 2239
6362.12 2157
6362.87 2012
6363.63 2131
6364.38 2156
6365.13 2233
6365.89 2250
6366.64 2159
6367.39 2268
6368.14 2189
6368.90 2150
6369.65 2108
6370.40 2099
6371.16 2242
6371.91 2159
6372.66 2253
6373.41 2136
6374.17 2010
6374.92 2027
6375.67 2035
6376.43 2096
6377.18 2180
6377.93 2193
6378.69 2196
6379.44 2091
6380.19 2166
6380.95 2157
6381.70 2211
6382.46 2110
6383.21 2196
6383.96 2107
6384.72 2262
6385.47 2200
6386.22 2089
6386.98 2064
6387.73 2010
6388.49 2057
6389.24 2010
6389.99 2035
6390.75 2005
6391.50 1967
6392.26 1896
6393.01 2031
6393.77 1972
6394.52 1937
6395.28 1987
6396.03 1956
6396.78 1792
6397.54 1999
6398.29 2064
6399.05 2049
6399.80 1963
6400.56 2000
6401.31 1968
6402.07 1967
6402.82 1940
6403.58 1880
6404.33 1871
6405.09 1979
6405.84 2077
6406.60 2061
6407.35 2098
6408.11 2084
6408.86 2174
6409.62 2222
6410.37 2060
6411.13 2092
6411.88 2124
6412.64 2150
6413.39 2201
6414.15 2150
6414.91 1990
6415.66 1953
6416.42 1979
6417.17 2013
6417.93 2043
6418.68 2093
6419.44 2002
6420.20 1977
6420.95 2067
6421.71 1993
6422.46 2051
6423.22 2010
6423.98 2078
6424.73 2066
6425.49 1982
6426.24 1999
6427.00 2077
6427.76 2024
6428.51 2017
6429.27 2081
6430.03 1998
6430.78 2007
6431.54 2018
6432.30 2032
6433.05 2085
6433.81 2029
6434.57 2005
6435.32 2124
6436.08 2127
6436.84 2117
6437.59 2127
6438.35 2122
6439.11 2082
6439.87 2214
6440.62 2129
6441.38 2150
6442.14 2112
6442.89 2078
6443.65 2171
6444.41 2178
6445.17 2069
6445.92 2139
6446.68 2148
6447.44 2274
6448.20 2297
6448.95 2143
6449.71 2325
6450.47 2176
6451.23 2166
6451.98 2289
6452.74 2303
6453.50 2390
6454.26 2444
6455.02 2503
6455.77 2464
6456.53 2451
6457.29 2551
6458.05 2460
6458.81 2390
6459.56 2488
6460.32 2687
6461.08 2667
6461.84 2568
6462.60 2672
6463.36 2492
6464.11 2662
6464.87 2744
6465.63 2712
6466.39 2659
6467.15 2772
6467.91 2900
6468.67 2908
6469.43 2750
6470.18 2801
6470.94 2919
6471.70 2934
6472.46 2938
6473.22 2931
6473.98 2907
6474.74 2981
6475.50 2903
6476.26 2934
6477.02 3131
6477.77 3042
6478.53 3127
6479.29 3263
6480.05 3338
6480.81 3465
6481.57 3322
6482.33 3116
6483.09 3429
6483.85 3639
6484.61 3493
6485.37 3601
6486.13 3677
6486.89 3734
6487.65 3738
6488.41 3646
6489.17 3739
6489.93 3767
6490.69 3958
6491.45 4191
6492.21 4382
6492.97 4443
6493.73 4506
6494.49 4612
6495.25 5004
6496.01 4880
6496.77 4851
6497.53 4850
6498.29 4831
6499.05 4983
6499.81 4810
6500.57 4707
6501.33 4748
6502.10 4909
6502.86 4887
6503.62 4878
6504.38 4915
6505.14 4796
6505.90 4981
6506.66 5108
6507.42 5262
6508.18 5476
6508.94 5627
6509.71 5754
6510.47 5762
6511.23 5794
6511.99 5725
6512.75 5818
6513.51 5923
6514.27 6004
6515.03 5800
6515.80 6076
6516.56 6178
6517.32 6115
6518.08 6279
6518.84 6343
6519.60 6405
6520.37 6583
6521.13 6831
6521.89 7096
6522.65 7361
6523.41 7396
6524.18 7814
6524.94 8198
6525.70 8569
6526.46 9302
6527.22 9865
6527.99 10163
6528.75 10223
6529.51 10322
6530.27 10062
6531.04 10162
6531.80 10719
6532.56 11598
6533.32 13244
6534.09 15301
6534.85 18712
6535.61 21911
6536.37 23852
6537.14 25033
6537.90 26162
6538.66 25450
6539.42 23776
6540.19 21937
6540.95 19105
6541.71 16572
6542.48 13701
6543.24 11346
6544.00 9248
6544.77 7963
6545.53 7191
6546.29 6647
6547.06 6097
6547.82 5720
6548.58 5611
6549.35 5153
6550.11 5152
6550.87 5067
6551.64 4874
6552.40 4693
6553.16 4791
6553.93 4586
6554.69 4413
6555.46 4317
6556.22 4184
6556.98 4257
6557.75 4116
6558.51 4037
6559.28 3999
6560.04 3987
6560.80 4001
6561.57 4207
6562.33 4409
6563.10 4553
6563.86 4602
6564.63 4769
6565.39 4900
6566.15 4985
6566.92 5023
6567.68 4764
6568.45 4737
6569.21 4777
6569.98 4804
6570.74 4754
6571.51 4899
6572.27 4836
6573.04 5022
6573.80 5253
6574.57 5421
6575.33 5389
6576.10 5577
6576.86 5434
6577.63 5306
6578.39 5378
6579.16 5451
6579.92 5330
6580.69 5440
6581.45 5312
6582.22 5387
6582.98 5308
6583.75 5297
6584.51 5207
6585.28 5182
6586.05 5219
6586.81 5280
6587.58 5609
6588.34 5544
6589.11 5344
6589.87 5602
6590.64 5877
6591.41 5869
6592.17 5997
6592.94 6253
6593.70 6590
6594.47 6802
6595.24 6895
6596.00 6846
6596.77 6781
6597.54 6596
6598.30 6205
6599.07 6074
6599.83 5797
6600.60 5822
6601.37 5335
6602.13 5129
6602.90 5088
6603.67 5148
6604.43 5216
6605.20 5253
6605.97 5312
6606.73 5346
6607.50 5548
6608.27 5880
6609.04 6272
6609.80 5999
6610.57 5863
6611.34 6029
6612.10 5706
6612.87 5516
6613.64 5237
6614.40 4984
6615.17 4908
6615.94 4467
6616.71 4147
6617.47 4097
6618.24 4103
6619.01 4136
6619.78 4061
6620.54 3822
6621.31 3680
6622.08 3689
6622.85 3696
6623.62 3781
6624.38 3604
6625.15 3569
6625.92 3546
6626.69 3601
6627.46 3642
6628.22 3429
6628.99 3557
6629.76 3614
6630.53 3394
6631.30 3528
6632.06 3746
6632.83 3952
6633.60 4346
6634.37 4544
6635.14 4637
6635.91 4726
6636.67 4754
6637.44 4636
6638.21 4498
6638.98 4178
6639.75 4081
6640.52 3853
6641.29 3683
6642.06 3575
6642.83 3470
6643.59 3399
6644.36 3369
6645.13 3256
6645.90 3362
6646.67 3242
6647.44 3231
6648.21 3221
6648.98 3112
6649.75 3315
6650.52 3242
6651.29 3237
6652.06 3221
6652.82 3251
6653.59 3123
6654.36 3177
6655.13 3229
6655.90 3164
6656.67 3180
6657.44 3133
6658.21 3215
6658.98 3108
6659.75 3120
6660.52 2981
6661.29 2970
6662.06 2863
6662.83 2943
6663.60 3034
6664.37 2976
6665.14 2950
6665.91 3005
6666.68 3069
6667.45 3113
6668.22 3060
6668.99 2933
6669.77 3007
6670.54 3039
6671.31 3083
6672.08 3093
6672.85 3129
6673.62 3029
6674.39 2932
6675.16 3062
6675.93 3165
6676.70 3040
6677.47 2920
6678.24 2960
6679.01 3157
6679.79 3044
6680.56 3211
6681.33 3179
6682.10 3044
6682.87 3212
6683.64 3370
6684.41 3484
6685.18 3502
6685.96 3386
6686.73 3582
6687.50 3438
6688.27 3388
6689.04 3247
6689.81 3158
6690.58 2981
6691.36 2882
6692.13 2802
6692.90 2686
6693.67 2839
6694.44 2694
6695.22 2614
6695.99 2636
6696.76 2557
6697.53 2653
6698.30 2712
6699.08 2535
6699.85 2589
6700.62 2585
6701.39 2523
6702.17 2606
6702.94 2505
6703.71 2524
6704.48 2595
6705.26 2570
6706.03 2660
6706.80 2614
6707.57 2592
6708.35 2666
6709.12 2603
6709.89 2695
6710.66 2678
6711.44 2508
6712.21 2454
6712.98 2481
6713.76 2448
6714.53 2463
6715.30 2248
6716.08 2368
6716.85 2312
6717.62 2240
6718.39 2275
6719.17 2187
6719.94 2364
6720.71 2284
6721.49 2123
6722.26 2172
6723.04 2295
6723.81 2256
6724.58 2284
6725.36 2226
6726.13 2267
6726.90 2341
6727.68 2224
6728.45 2179
6729.23 2439
6730.00 2390
6730.77 2410
6731.55 2417
6732.32 2402
6733.10 2410
6733.87 2535
6734.64 2346
6735.42 2323
6736.19 2499
6736.97 2454
6737.74 2462
6738.52 2587
6739.29 2483
6740.06 2345
6740.84 2410
6741.61 2446
6742.39 2442
6743.16 2364
6743.94 2629
6744.71 2712
6745.49 2568
6746.26 2511
6747.04 2605
6747.81 2566
6748.59 2619
6749.36 2663
6750.14 2924
6750.91 3121
6751.69 3331
6752.46 3203
6753.24 3236
6754.01 3189
6754.79 3278
6755.56 3198
6756.34 3023
6757.12 2882
6757.89 2777
6758.67 2696
6759.44 2773
6760.22 2579
6760.99 2593
6761.77 2514
6762.55 2423
6763.32 2339
6764.10 2286
6764.87 2355
6765.65 2273
6766.43 2256
6767.20 2241
6767.98 2326
6768.75 2291
6769.53 2366
6770.31 2273
6771.08 2207
6771.86 2273
6772.64 2230
6773.41 2276
6774.19 2194
6774.96 2000
6775.74 2076
6776.52 2151
6777.29 2132
6778.07 2132
6778.85 2199
6779.62 2045
6780.40 2139
6781.18 2233
6781.96 2103
6782.73 2106
6783.51 2014
6784.29 2138
6785.06 2110
6785.84 1930
6786.62 2052
6787.40 2001
6788.17 2031
6788.95 2042
6789.73 2143
6790.50 1988
6791.28 1997
6792.06 2137
6792.84 2066
6793.61 1993
6794.39 1965
6795.17 1935
6795.95 1981
6796.73 1967
6797.50 1913
6798.28 1994
6799.06 1987
6799.84 2093
6800.62 2056
6801.39 1934
6802.17 1973
6802.95 2007
6803.73 2020
6804.51 2041
6805.28 2066
6806.06 2024
6806.84 1956
6807.62 2073
6808.40 1967
6809.18 2033
6809.95 1960
6810.73 1990
6811.51 2013
6812.29 1946
6813.07 2051
6813.85 1999
6814.63 1993
6815.41 1929
6816.18 1871
6816.96 2024
6817.74 2102
6818.52 2051
6819.30 2068
6820.08 1987
6820.86 1973
6821.64 2035
6822.42 2135
6823.20 2077
6823.98 2115
6824.76 2020
6825.54 2063
6826.31 2129
6827.09 2058
6827.87 2152
6828.65 1987
6829.43 2014
6830.21 2066
6830.99 2025
6831.77 1984
6832.55 2197
6833.33 2192
6834.11 2143
6834.89 2112
6835.67 2140
6836.45 2062
6837.23 2038
6838.01 2137
6838.79 2020
6839.57 2065
6840.35 2088
6841.13 2058
6841.91 2166
6842.69 2027
6843.47 1962
6844.25 2026
6845.04 2093
6845.82 2226
6846.60 2318
6847.38 2414
6848.16 2605
6848.94 3011
6849.72 3405
6850.50 3722
6851.28 4127
6852.06 3959
6852.84 4038
6853.62 4008
6854.41 3907
6855.19 3687
6855.97 3339
6856.75 2987
6857.53 2939
6858.31 2666
6859.09 2496
6859.87 2566
6860.66 2368
6861.44 2271
6862.22 2289
6863.00 2327
6863.78 2243
6864.56 2413
6865.35 2383
6866.13 2607
6866.91 2561
6867.69 2561
6868.47 2633
6869.25 2492
6870.04 2412
6870.82 2384
6871.60 2476
6872.38 2367
6873.16 2319
6873.95 2339
6874.73 2381
6875.51 2549
6876.29 2394
6877.08 2416
6877.86 2452
6878.64 2565
6879.42 2744
6880.21 2625
6880.99 2678
6881.77 2676
6882.55 2632
6883.34 2630
6884.12 2739
6884.90 3031
6885.69 3403
6886.47 3624
6887.25 4035
6888.03 4361
6888.82 4629
6889.60 4555
6890.38 4547
6891.17 4246
6891.95 3922
6892.73 3586
6893.52 3370
6894.30 3429
6895.08 3259
6895.87 3131
6896.65 2977
6897.43 2974
6898.22 3051
6899.00 2910
6899.78 2898
6900.57 3041
6901.35 2912
6902.14 3124
6902.92 2998
6903.70 3123
6904.49 3188
6905.27 3148
6906.06 3088
6906.84 2990
6907.62 2959
6908.41 2980
6909.19 3089
6909.98 2958
6910.76 2892
6911.54 2853
6912.33 2837
6913.11 2908
6913.90 2930
6914.68 2938
6915.47 2933
6916.25 3012
6917.04 2881
6917.82 3026
6918.61 2828
6919.39 2831
6920.18 2766
6920.96 2822
6921.75 2739
6922.53 2703
6923.32 2853
6924.10 2863
6924.89 3005
6925.67 3011
6926.46 3085
6927.24 3096
6928.03 3233
6928.81 3085
6929.60 3166
6930.38 3187
6931.17 3210
6931.95 3163
6932.74 3306
6933.52 3303
6934.31 3258
6935.10 3225
6935.88 3344
6936.67 3235
6937.45 3365
6938.24 3573
6939.02 3688
6939.81 3825
6940.60 3948
6941.38 4094
6942.17 4573
6942.95 4783
6943.74 5078
6944.53 4840
6945.31 5034
6946.10 5180
6946.89 4960
6947.67 4901
6948.46 5048
6949.25 4960
6950.03 4754
6950.82 4783
6951.61 4764
6952.39 4580
6953.18 4559
6953.97 4513
6954.75 4532
6955.54 4365
6956.33 4410
6957.11 4557
6957.90 4449
6958.69 4338
6959.47 4424
6960.26 4506
6961.05 4582
6961.84 4745
6962.62 4792
6963.41 4796
6964.20 4884
6964.98 4817
6965.77 4945
6966.56 5214
6967.35 5270
6968.13 5840
6968.92 5998
6969.71 6502
6970.50 6851
6971.28 6680
6972.07 6865
6972.86 6708
6973.65 6673
6974.44 6823
6975.22 6659
6976.01 6582
6976.80 6828
6977.59 6980
6978.38 6920
6979.16 7027
6979.95 7754
6980.74 8283
6981.53 9788
6982.32 11820
6983.11 14507
6983.89 18014
6984.68 21204
6985.47 23986
6986.26 26050
6987.05 27035
6987.84 26852
6988.63 25661
6989.41 23405
6990.20 20754
6990.99 17772
6991.78 14835
6992.57 12484
6993.36 10369
6994.15 8690
6994.94 7687
6995.73 6681
6996.52 6037
6997.30 5790
6998.09 5445
6998.88 5320
6999.67 5261
7000.46 5143
7001.25 5102
7002.04 5103
7002.83 4793
7003.62 4577
7004.41 4487
7005.20 4161
7005.99 3822
7006.78 3797
7007.57 3587
7008.36 3394
7009.15 3257
7009.94 3236
7010.73 3479
7011.52 3478
7012.31 3724
7013.10 3790
7013.89 3977
7014.68 4011
7015.47 4064
7016.26 4036
7017.05 4009
7017.84 3692
7018.63 3767
7019.42 3651
7020.21 3660
7021.00 3715
7021.79 3546
7022.58 3561
7023.37 3805
7024.16 3766
7024.95 3750
7025.75 3783
7026.54 3666
7027.33 3617
7028.12 3533
7028.91 3313
7029.70 3337
7030.49 3263
7031.28 3429
7032.07 3363
7032.86 3324
7033.66 3194
7034.45 3201
7035.24 3130
7036.03 3166
7036.82 3211
7037.61 3110
7038.40 3233
7039.20 3357
7039.99 3305
7040.78 3407
7041.57 3445
7042.36 3404
7043.15 3488
7043.95 3585
7044.74 3601
7045.53 3554
7046.32 3526
7047.11 3493
7047.91 3751
7048.70 3978
7049.49 4336
7050.28 4306
7051.07 4244
7051.87 4328
7052.66 4242
7053.45 4046
7054.24 3933
7055.04 3697
7055.83 3517
7056.62 3393
7057.41 3354
7058.21 3322
7059.00 3294
7059.79 3205
7060.58 3166
7061.38 3165
7062.17 3228
7062.96 3106
7063.76 3102
7064.55 3180
7065.34 3210
7066.14 2990
7066.93 3000
7067.72 2873
7068.51 2785
7069.31 2759
7070.10 2752
7070.89 2856
7071.69 2786
7072.48 2685
7073.28 2520
7074.07 2538
7074.86 2413
7075.66 2453
7076.45 2426
7077.24 2369
7078.04 2384
7078.83 2369
7079.62 2350
7080.42 2381
7081.21 2277
7082.01 2267
7082.80 2332
7083.59 2217
7084.39 2331
7085.18 2240
7085.98 2262
7086.77 2228
7087.57 2139
7088.36 2223
7089.15 2340
7089.95 2230
7090.74 2349
7091.54 2265
7092.33 2133
7093.13 2116
7093.92 2080
7094.72 2103
7095.51 2125
7096.31 2073
7097.10 1959
7097.89 1948
7098.69 1934
7099.48 1984
7100.28 1919
7101.07 1810
7101.87 1984
7102.66 1900
7103.46 1888
7104.26 1922
7105.05 1725
7105.85 1851
7106.64 1824
7107.44 1807
7108.23 1789
7109.03 1867
7109.82 1904
7110.62 1835
7111.41 1833
7112.21 1912
7113.01 1717
7113.80 1717
7114.60 1837
7115.39 1896
7116.19 1793
7116.98 1779
7117.78 1879
7118.58 1796
7119.37 1968
7120.17 1964
7120.97 1994
7121.76 1818
7122.56 1739
7123.35 1807
7124.15 1787
7124.95 1704
7125.74 1689
7126.54 1730
7127.34 1707
7128.13 1791
7128.93 1915
7129.73 1819
7130.52 1829
7131.32 1792
7132.12 1912
7132.91 1883
7133.71 1853
7134.51 1729
7135.30 1722
7136.10 1690
7136.90 1735
7137.69 1724
7138.49 1716
7139.29 1638
7140.09 1618
7140.88 1639
7141.68 1576
7142.48 1697
7143.28 1682
7144.07 1578
7144.87 1513
7145.67 1555
7146.47 1513
7147.26 1501
7148.06 1520
7148.86 1476
7149.66 1419
7150.45 1405
7151.25 1449
7152.05 1559
7152.85 1498
7153.65 1561
7154.44 1663
7155.24 1638
7156.04 1677
7156.84 1680
7157.64 1716
7158.43 1753
7159.23 1745
7160.03 1681
7160.83 1690
7161.63 1606
7162.43 1599
7163.22 1610
7164.02 1566
7164.82 1542
7165.62 1368
7166.42 1455
7167.22 1371
7168.02 1365
7168.82 1468
7169.61 1455
7170.41 1438
7171.21 1456
7172.01 1377
7172.81 1440
7173.61 1516
7174.41 1438
7175.21 1463
7176.01 1493
7176.81 1447
7177.61 1463
7178.41 1459
7179.20 1538
7180.00 1509
7180.80 1439
7181.60 1598
7182.40 1511
7183.20 1441
7184.00 1458
7184.80 1463
7185.60 1396
7186.40 1497
7187.20 1417
7188.00 1395
7188.80 1409
7189.60 1372
7190.40 1390
7191.20 1377
7192.00 1330
7192.80 1280
7193.60 1376
7194.40 1449
7195.20 1346
7196.00 1277
7196.80 1413
7197.60 1359
7198.40 1314
7199.20 1390
7200.00 1388
7200.81 1387
7201.61 1337
7202.41 1392
7203.21 1361
7204.01 1320
7204.81 1387
7205.61 1377
7206.41 1360
7207.21 1340
7208.01 1490
7208.81 1410
7209.61 1370
7210.42 1454
7211.22 1384
7212.02 1310
7212.82 1282
7213.62 1297
7214.42 1385
7215.22 1373
7216.03 1301
7216.83 1325
7217.63 1360
7218.43 1344
7219.23 1258
7220.03 1243
7220.83 1282
7221.64 1343
7222.44 1398
7223.24 1397
7224.04 1396
7224.84 1438
7225.65 1376
7226.45 1294
7227.25 1355
7228.05 1397
7228.85 1301
7229.66 1275
7230.46 1342
7231.26 1332
7232.06 1263
7232.87 1328
7233.67 1237
7234.47 1389
7235.27 1332
7236.08 1312
7236.88 1360
7237.68 1374
7238.48 1346
7239.29 1389
7240.09 1413
7240.89 1375
7241.70 1419
7242.50 1332
7243.30 1261
7244.10 1326
7244.91 1507
7245.71 1415
7246.51 1443
7247.32 1443
7248.12 1364
7248.92 1265
7249.73 1424
7250.53 1491
7251.33 1366
7252.14 1317
7252.94 1340
7253.74 1347
7254.55 1300
7255.35 1355
7256.15 1430
7256.96 1544
7257.76 1546
7258.57 1501
7259.37 1464
7260.17 1429
7260.98 1487
7261.78 1595
7262.59 1646
7263.39 1518
7264.19 1515
7265.00 1562
7265.80 1458
7266.61 1430
7267.41 1460
7268.22 1522
7269.02 1455
7269.82 1547
7270.63 1590
7271.43 1574
7272.24 1659
7273.04 1686
7273.85 1518
7274.65 1522
7275.46 1600
7276.26 1553
7277.07 1600
7277.87 1632
7278.68 1612
7279.48 1705
7280.29 1701
7281.09 1812
7281.90 1885
7282.70 2175
7283.51 2496
7284.31 2636
7285.12 2692
7285.92 2696
7286.73 2738
7287.53 2589
7288.34 2621
7289.14 2308
7289.95 2210
7290.76 1909
7291.56 1925
7292.37 1785
7293.17 1712
7293.98 1704
7294.78 1562
7295.59 1556
7296.40 1510
7297.20 1532
7298.01 1565
7298.81 1607
7299.62 1589
7300.43 1608
7301.23 1505
7302.04 1515
7302.84 1479
7303.65 1556
7304.46 1582
7305.26 1565
7306.07 1528
7306.88 1633
7307.68 1562
7308.49 1622
7309.30 1597
7310.10 1704
7310.91 1710
7311.72 1708
7312.52 1762
7313.33 1844
7314.14 1808
7314.94 1760
7315.75 1927
7316.56 2013
7317.37 2105
7318.17 2202
7318.98 2177
7319.79 2344
7320.59 2434
7321.40 2215
7322.21 2180
7323.02 2256
7323.82 1975
7324.63 1971
7325.44 1877
7326.25 1834
7327.05 1775
7327.86 1766
7328.67 1705
7329.48 1657
7330.28 1688
7331.09 1647
7331.90 1540
7332.71 1607
7333.52 1647
7334.32 1669
7335.13 1680
7335.94 1648
7336.75 1607
7337.56 1588
7338.36 1606
7339.17 1556
7339.98 1522
7340.79 1427
7341.60 1453
7342.41 1553
7343.22 1558
7344.02 1505
7344.83 1644
7345.64 1614
7346.45 1567
7347.26 1586
7348.07 1412
7348.88 1452
7349.68 1428
7350.49 1406
7351.30 1482
7352.11 1360
7352.92 1427
7353.73 1568
7354.54 1468
7355.35 1452
7356.16 1369
7356.97 1393
7357.78 1415
7358.59 1446
7359.39 1466
7360.20 1398
7361.01 1490
7361.82 1525
7362.63 1493
7363.44 1332
7364.25 1324
7365.06 1389
7365.87 1393
7366.68 1328
7367.49 1353
7368.30 1379
7369.11 1438
7369.92 1410
7370.73 1394
7371.54 1413
7372.35 1337
7373.16 1336
7373.97 1370
7374.78 1382
7375.59 1376
7376.40 1357
7377.21 1219
7378.02 1353
7378.83 1420
7379.64 1511
7380.45 1541
7381.26 1482
7382.08 1457
7382.89 1563
7383.70 1502
7384.51 1511
7385.32 1445
7386.13 1466
7386.94 1438
7387.75 1320
7388.56 1334
7389.37 1389
7390.18 1400
7391.00 1415
7391.81 1385
7392.62 1293
7393.43 1316
7394.24 1321
7395.05 1282
7395.86 1274
7396.67 1313
7397.49 1299
7398.30 1305
7399.11 1343
7399.92 1386
7400.73 1264
7401.54 1347
7402.36 1362
7403.17 1272
7403.98 1264
7404.79 1340
7405.60 1338
7406.42 1360
7407.23 1320
7408.04 1364
7408.85 1313
7409.66 1246
7410.48 1250
7411.29 1340
7412.10 1248
7412.91 1237
7413.73 1126
7414.54 1208
7415.35 1257
7416.16 1173
7416.98 1110
7417.79 1203
7418.60 1378
7419.41 1303
7420.23 1224
7421.04 1280
7421.85 1219
7422.66 1244
7423.48 1225
7424.29 1207
7425.10 1343
7425.92 1348
7426.73 1307
7427.54 1289
7428.36 1329
7429.17 1361
7429.98 1464
7430.80 1408
7431.61 1414
7432.42 1488
7433.24 1415
7434.05 1376
7434.86 1409
7435.68 1340
7436.49 1284
7437.30 1429
7438.12 1434
7438.93 1378
7439.74 1282
7440.56 1348
7441.37 1314
7442.19 1321
7443.00 1357
7443.81 1347
7444.63 1238
7445.44 1288
7446.26 1250
7447.07 1243
7447.89 1170
7448.70 1225
7449.51 1190
7450.33 1256
7451.14 1242
7451.96 1142
7452.77 1138
7453.59 1215
7454.40 1162
7455.22 1163
7456.03 1185
7456.85 1224
7457.66 1155
7458.47 1057
7459.29 1097
7460.10 1235
7460.92 1116
7461.73 1139
7462.55 1102
7463.36 1179
7464.18 1112
7464.99 1286
7465.81 1321
7466.63 1261
7467.44 1286
7468.26 1225
7469.07 1240
7469.89 1166
7470.70 1185
7471.52 1188
7472.33 1241
7473.15 1269
7473.96 1237
7474.78 1234
7475.60 1196
7476.41 1284
7477.23 1090
7478.04 1110
7478.86 1213
7479.68 1181
7480.49 1174
7481.31 1005
7482.12 1054
7482.94 1220
7483.76 1151
7484.57 1119
7485.39 1160
7486.21 1123
7487.02 1066
7487.84 1101
7488.65 1139
7489.47 1084
7490.29 1046
7491.10 1103
7491.92 1139
7492.74 1136
7493.55 1142
7494.37 1177
7495.19 980
7496.01 1055
7496.82 1148
7497.64 1121
7498.46 1115
7499.27 1174
7500.09 1248
7500.91 1220
7501.72 1120
7502.54 1191
7503.36 1103
7504.18 1158
7504.99 1137
7505.81 1169
7506.63 1204
7507.45 1127
7508.26 1152
7509.08 1124
7509.90 1110
7510.72 1139
7511.53 1196
7512.35 1114
7513.17 1196
7513.99 1152
7514.81 1103
7515.62 1150
7516.44 1174
7517.26 1151
7518.08 1235
7518.90 1220
7519.71 1119
7520.53 1084
7521.35 1097
7522.17 1218
7522.99 1174
7523.81 1157
7524.62 1199
7525.44 1165
7526.26 1259
7527.08 1077
7527.90 1156
7528.72 1143
7529.54 1133
7530.35 1118
7531.17 1101
7531.99 1120
7532.81 1117
7533.63 1047
7534.45 1108
7535.27 1073
7536.09 1094
7536.91 1046
7537.73 1032
7538.54 1036
7539.36 1031
7540.18 1099
7541.00 1119
7541.82 1103
7542.64 1129
7543.46 1122
7544.28 1129
7545.10 1173
7545.92 1050
7546.74 1100
7547.56 1099
7548.38 1159
7549.20 1099
7550.02 1078
7550.84 1079
7551.66 1090
7552.48 1098
7553.30 1128
7554.12 1101
7554.94 1100
7555.76 1152
7556.58 1134
7557.40 1069
7558.22 1019
7559.04 1071
7559.86 1149
7560.68 1129
7561.50 1135
7562.32 1188
7563.14 1159
7563.96 1063
7564.78 1034
7565.60 1108
7566.42 1167
7567.24 1249
7568.07 1090
7568.89 1085
7569.71 1160
7570.53 994
7571.35 1072
7572.17 1100
7572.99 1057
7573.81 1014
7574.63 1065
7575.45 1026
7576.28 1027
7577.10 1079
7577.92 1014
7578.74 1137
7579.56 1083
7580.38 1017
7581.20 1094
7582.03 1150
7582.85 1129
7583.67 1101
7584.49 1114
7585.31 1133
7586.13 1087
7586.96 1030
7587.78 1060
7588.60 1118
7589.42 1125
7590.24 1075
7591.07 1140
7591.89 1127
7592.71 1153
7593.53 1073
7594.35 1123
7595.18 1166
7596.00 1137
7596.82 1199
7597.64 1171
7598.47 1111
7599.29 1043
7600.11 1169
7600.93 1302
7601.76 1242
7602.58 1185
7603.40 1106
7604.22 1222
7605.05 1310
7605.87 1287
7606.69 1286
7607.52 1302
7608.34 1203
7609.16 1132
7609.99 1156
7610.81 1166
7611.63 1257
7612.45 1238
7613.28 1161
7614.10 1266
7614.92 1271
7615.75 1205
7616.57 1296
7617.40 1268
7618.22 1368
7619.04 1389
7619.87 1355
7620.69 1274
7621.51 1144
7622.34 1155
7623.16 1221
7623.98 1150
7624.81 1168
7625.63 1149
7626.46 1171
7627.28 1219
7628.10 1219
7628.93 1207
7629.75 1216
7630.58 1243
7631.40 1206
7632.23 1228
7633.05 1257
7633.87 1173
7634.70 1170
7635.52 1220
7636.35 1216
7637.17 1196
7638.00 1076
7638.82 1038
7639.65 1107
7640.47 1132
7641.30 1148
7642.12 1016
7642.95 1030
7643.77 1098
7644.59 1094
7645.42 1051
7646.24 1091
7647.07 1021
7647.90 995
7648.72 1017
7649.55 1050
7650.37 1078
7651.20 1089
7652.02 1109
7652.85 1042
7653.67 1063
7654.50 1080
7655.32 970
7656.15 999
7656.97 1039
7657.80 1108
7658.63 1000
7659.45 1060
7660.28 1035
7661.10 1121
7661.93 1055
7662.76 1005
7663.58 1036
7664.41 983
7665.23 1043
7666.06 1030
7666.89 1005
7667.71 966
7668.54 993
7669.36 987
7670.19 1005
7671.02 969
7671.84 984
7672.67 989
7673.50 1074
7674.32 1012
7675.15 993
7675.98 1029
7676.80 959
7677.63 945
7678.46 923
7679.28 1042
7680.11 1031
7680.94 984
7681.76 1111
7682.59 984
7683.42 952
7684.25 1008
7685.07 1082
7685.90 1127
7686.73 1009
7687.55 985
7688.38 1001
7689.21 1022
7690.04 954
7690.86 1008
7691.69 1084
7692.52 1091
7693.35 1073
7694.17 1012
7695.00 991
7695.83 1002
7696.66 1066
7697.48 997
7698.31 950
7699.14 955
7699.97 1010
7700.80 1014
7701.62 1055
7702.45 1002
7703.28 964
7704.11 1033
7704.94 1054
7705.77 1012
7706.59 1081
7707.42 1003
7708.25 991
7709.08 1038
7709.91 1008
7710.74 970
7711.56 1040
7712.39 1057
7713.22 1031
7714.05 1012
7714.88 1035
7715.71 976
7716.54 1017
7717.37 1003
7718.19 1058
7719.02 1027
7719.85 1036
7720.68 991
7721.51 972
7722.34 1004
7723.17 1090
7724.00 973
7724.83 1032
7725.66 991
7726.49 1022
7727.32 1044
7728.14 1063
7728.97 954
7729.80 1014
7730.63 1030
7731.46 1044
7732.29 1058
7733.12 1072
7733.95 1098
7734.78 1094
7735.61 1075
7736.44 1109
7737.27 933
7738.10 942
7738.93 1018
7739.76 1025
7740.59 989
7741.42 987
7742.25 1000
7743.08 949
7743.91 1002
7744.74 1069
7745.57 1185
7746.40 1089
7747.23 1123
7748.06 1214
7748.90 1250
7749.73 1273
7750.56 1151
7751.39 1183
7752.22 1192
7753.05 1178
7753.88 1043
7754.71 1100
7755.54 1050
7756.37 1000
7757.20 1013
7758.03 1080
7758.87 1125
7759.70 1084
7760.53 1063
7761.36 1111
7762.19 988
7763.02 991
7763.85 1031
7764.68 1056
7765.52 1133
7766.35 1086
7767.18 1121
7768.01 1158
7768.84 1172
7769.67 1160
7770.51 1103
7771.34 1162
7772.17 1163
7773.00 1162
7773.83 1067
7774.67 1112
7775.50 1176
7776.33 1125
7777.16 1118
7777.99 1063
7778.83 1015
7779.66 1010
7780.49 1030
7781.32 1036
7782.15 1064
7782.99 1091
7783.82 1118
7784.65 1142
7785.48 1125
7786.32 1169
7787.15 1069
7787.98 957
7788.82 1111
7789.65 1050
7790.48 1081
7791.31 1045
7792.15 1099
7792.98 1063
7793.81 1105
7794.65 1059
7795.48 1003
7796.31 1131
7797.14 1126
7797.98 1100
7798.81 1033
7799.64 1136
7800.48 1184
7801.31 1135
7802.14 1106
7802.98 1174
7803.81 1128
7804.65 1144
7805.48 1162
7806.31 1173
7807.15 1075
7807.98 1097
7808.81 1123
7809.65 1102
7810.48 1096
7811.32 1135
7812.15 1198
7812.98 1291
7813.82 1314
7814.65 1281
7815.49 1374
7816.32 1418
7817.15 1513
7817.99 1584
7818.82 1469
7819.66 1485
7820.49 1517
7821.33 1347
7822.16 1346
7822.99 1325
7823.83 1328
7824.66 1345
7825.50 1429
7826.33 1374
7827.17 1467
7828.00 1480
7828.84 1445
7829.67 1458
7830.51 1412
7831.34 1312
7832.18 1400
7833.01 1383
7833.85 1316
7834.68 1401
7835.52 1334
7836.35 1358
7837.19 1322
7838.02 1295
7838.86 1393
7839.69 1285
7840.53 1298
7841.37 1321
7842.20 1176
7843.04 1280
7843.87 1325
7844.71 1316
7845.54 1317
7846.38 1340
7847.22 1281
7848.05 1370
7848.89 1286
7849.72 1289
7850.56 1397
7851.40 1321
7852.23 1297
7853.07 1251
7853.90 1296
7854.74 1255
7855.58 1204
7856.41 1154
7857.25 1253
7858.09 1292
7858.92 1271
7859.76 1416
7860.60 1352
7861.43 1375
7862.27 1283
7863.11 1382
7863.94 1234
7864.78 1236
7865.62 1228
7866.45 1251
7867.29 1304
7868.13 1453
7868.96 1334
7869.80 1295
7870.64 1356
7871.47 1193
7872.31 1247
7873.15 1340
7873.99 1282
7874.82 1344
7875.66 1314
7876.50 1351
7877.34 1357
7878.17 1417
7879.01 1582
7879.85 1617
7880.69 1718
7881.52 1797
7882.36 1735
7883.20 1819
7884.04 1830
7884.87 1734
7885.71 1700
7886.55 1680
7887.39 1534
7888.23 1462
7889.06 1435
7889.90 1393
7890.74 1328
7891.58 1291
7892.42 1227
7893.26 1338
7894.09 1276
7894.93 1267
7895.77 1340
7896.61 1341
7897.45 1315
7898.29 1224
7899.12 1277
7899.96 1237
7900.80 1269
7901.64 1231
7902.48 1220
7903.32 1180
7904.16 1302
7905.00 1215
7905.83 1242
7906.67 1269
7907.51 1108
7908.35 1194
7909.19 1270
7910.03 1230
7910.87 1247
7911.71 1323
7912.55 1356
7913.39 1282
7914.23 1342
7915.07 1397
7915.91 1405
7916.75 1594
7917.58 1653
7918.42 1620
7919.26 1621
7920.10 1607
7920.94 1576
7921.78 1559
7922.62 1524
7923.46 1337
7924.30 1299
7925.14 1314
7925.98 1323
7926.82 1231
7927.66 1229
7928.50 1111
7929.34 1071
7930.18 1075
7931.02 1063
7931.86 1246
7932.70 1174
7933.55 1059
7934.39 1062
7935.23 1022
7936.07 1126
7936.91 1121
7937.75 1113
7938.59 1058
7939.43 1088
7940.27 1057
7941.11 1089
7941.95 1052
7942.79 1114
7943.63 1117
7944.47 1085
7945.32 1105
7946.16 1154
7947.00 1166
7947.84 1057
7948.68 1198
7949.52 1149
7950.36 1155
7951.20 1156
7952.05 1138
7952.89 1176
7953.73 1241
7954.57 1233
7955.41 1176
7956.25 1300
7957.10 1208
7957.94 1144
7958.78 1129
7959.62 1116
7960.46 1158
7961.30 1198
7962.15 1238
7962.99 1199
7963.83 1114
7964.67 1131
7965.51 1232
7966.36 1228
7967.20 1257
7968.04 1235
7968.88 1242
7969.73 1233
7970.57 1247
7971.41 1257
7972.25 1226
7973.10 1339
7973.94 1178
7974.78 1137
7975.62 1136
7976.47 1096
7977.31 1080
7978.15 1100
7978.99 1119
7979.84 1141
7980.68 1002
7981.52 1170
7982.37 1020
7983.21 1032
7984.05 1119
7984.90 1027
7985.74 1031
7986.58 1038
7987.43 976
7988.27 1010
7989.11 1065
7989.96 1024
7990.80 1028
7991.64 1046
7992.49 993
7993.33 1054
7994.17 894
7995.02 954
7995.86 1027
7996.70 1039
7997.55 984
7998.39 1005
7999.24 1003
8000.08 997
8000.92 1036
8001.77 1028
8002.61 1045
8003.46 1055
8004.30 1013
8005.14 1004
8005.99 1047
8006.83 1040
8007.68 1035
8008.52 1011
8009.37 1007
8010.21 999
8011.06 1083
8011.90 1132
8012.74 986
8013.59 955
8014.43 961
8015.28 981
8016.12 1002
8016.97 928
8017.81 956
8018.66 1017
8019.50 961
8020.35 1020
8021.19 1030
8022.04 1005
8022.88 946
8023.73 903
8024.57 901
8025.42 1006
8026.26 1015
8027.11 1052
8027.96 1097
8028.80 1107
8029.65 1060
8030.49 974
8031.34 959
8032.18 1065
8033.03 967
8033.87 959
8034.72 1037
8035.57 991
8036.41 899
8037.26 932
8038.10 1028
8038.95 1009
8039.80 995
8040.64 999
8041.49 902
8042.33 957
8043.18 984
8044.03 891
8044.87 898
8045.72 936
8046.57 950
8047.41 903
8048.26 957
8049.11 1081
8049.95 1071
8050.80 953
8051.64 979
8052.49 997
8053.34 929
8054.19 986
8055.03 909
8055.88 871
8056.73 945
8057.57 969
8058.42 885
8059.27 934
8060.11 963
8060.96 942
8061.81 934
8062.66 977
8063.50 947
8064.35 943
8065.20 920
8066.05 991
8066.89 964
8067.74 916
8068.59 964
8069.44 985
8070.28 974
8071.13 951
8071.98 935
8072.83 968
8073.67 939
8074.52 943
8075.37 949
8076.22 962
8077.07 909
8077.91 929
8078.76 895
8079.61 941
8080.46 939
8081.31 901
8082.15 946
8083.00 855
8083.85 875
8084.70 939
8085.55 979
8086.40 953
8087.25 921
8088.09 943
8088.94 975
8089.79 901
8090.64 951
8091.49 922
8092.34 988
8093.19 1018
8094.04 906
8094.88 960
8095.73 910
8096.58 1009
8097.43 991
8098.28 911
8099.13 942
8099.98 972
8100.83 930
8101.68 947
8102.53 951
8103.38 908
8104.23 950
8105.07 944
8105.92 958
8106.77 926
8107.62 944
8108.47 925
8109.32 848
8110.17 993
8111.02 971
8111.87 907
8112.72 922
8113.57 1007
8114.42 978
8115.27 904
8116.12 932
8116.97 966
8117.82 934
8118.67 973
8119.52 1006
8120.37 985
8121.22 987
8122.07 1021
8122.92 966
8123.77 982
8124.63 935
8125.48 908
8126.33 1011
8127.18 1009
8128.03 1028
8128.88 938
8129.73 973
8130.58 997
8131.43 1038
8132.28 1053
8133.13 1048
8133.98 1017
8134.83 998
8135.69 1020
8136.54 1030
8137.39 1067
8138.24 1064
8139.09 945
8139.94 964
8140.79 992
8141.64 1046
8142.50 1096
8143.35 1028
8144.20 1011
8145.05 1007
8145.90 1018
8146.75 1007
8147.61 1022
8148.46 1025
8149.31 1038
8150.16 1039
8151.01 1112
8151.86 1102
8152.72 1110
8153.57 1187
8154.42 1158
8155.27 1272
8156.13 1249
8156.98 1316
8157.83 1282
8158.68 1343
8159.53 1258
8160.39 1153
8161.24 1104
8162.09 1128
8162.94 1057
8163.80 1033
8164.65 1082
8165.50 1026
8166.35 1017
8167.21 1008
8168.06 1002
8168.91 1084
8169.77 1095
8170.62 1045
8171.47 995
8172.32 1045
8173.18 1100
8174.03 1078
8174.88 1064
8175.74 1028
8176.59 1006
8177.44 967
8178.30 986
8179.15 1065
8180.00 978
8180.86 893
8181.71 1008
8182.56 942
8183.42 953
8184.27 1050
8185.12 1009
8185.98 896
8186.83 980
8187.69 901
8188.54 901
8189.39 930
8190.25 958
8191.10 979
8191.96 986
8192.81 974
8193.66 994
8194.52 939
8195.37 853
8196.23 979
8197.08 1042
8197.94 938
8198.79 908
8199.64 950
8200.50 932
8201.35 882
8202.21 895
8203.06 962
8203.92 933
8204.77 914
8205.63 928
8206.48 996
8207.34 957
8208.19 886
8209.05 906
8209.90 984
8210.76 949
8211.61 981
8212.47 956
8213.32 999
8214.18 967
8215.03 1000
8215.89 978
8216.74 933
8217.60 980
8218.45 924
8219.31 990
8220.16 970
8221.02 1006
8221.87 1037
8222.73 948
8223.59 957
8224.44 1017
8225.30 1024
8226.15 1031
8227.01 1065
8227.87 1013
8228.72 992
8229.58 943
8230.43 952
8231.29 1021
8232.15 951
8233.00 884
8233.86 926
8234.71 967
8235.57 910
8236.43 891
8237.28 919
8238.14 881
8239.00 818
8239.85 877
8240.71 931
8241.57 912
8242.42 934
8243.28 926
8244.14 999
8244.99 931
8245.85 847
8246.71 999
8247.56 890
8248.42 828
8249.28 868
8250.13 876
8250.99 886
8251.85 863
8252.71 932
8253.56 947
8254.42 867
8255.28 909
8256.13 920
8256.99 932
8257.85 904
8258.71 950
8259.56 942
8260.42 977
8261.28 943
8262.14 941
8263.00 966
8263.85 957
8264.71 950
8265.57 935
8266.43 964
8267.28 912
8268.14 970
8269.00 969
8269.86 982
8270.72 985
8271.58 989
8272.43 1013
8273.29 1062
8274.15 943
8275.01 917
8275.87 922
8276.73 921
8277.58 941
8278.44 958
8279.30 923
8280.16 855
8281.02 911
8281.88 930
8282.74 895
8283.59 815
8284.45 875
8285.31 931
8286.17 924
8287.03 952
8287.89 843
8288.75 872
8289.61 943
8290.47 1017
8291.33 1090
8292.18 1085
8293.04 1116
8293.90 1029
8294.76 968
8295.62 997
8296.48 1052
8297.34 1056
8298.20 988
8299.06 1056
8299.92 1007
8300.78 965
8301.64 911
8302.50 1016
8303.36 1026
8304.22 1017
8305.08 1016
8305.94 940
8306.80 1021
8307.66 1055
8308.52 1028
8309.38 1001
8310.24 998
8311.10 1035
8311.96 986
8312.82 1043
8313.68 1106
8314.54 1099
8315.40 1176
8316.26 1088
8317.12 1105
8317.98 1174
8318.84 1189
8319.70 1103
8320.56 1100
8321.43 1132
8322.29 1071
8323.15 971
8324.01 1004
8324.87 972
8325.73 948
8326.59 904
8327.45 1016
8328.31 1054
8329.17 1002
8330.04 1012
8330.90 1093
8331.76 1095
8332.62 1043
8333.48 1013
8334.34 1008
8335.20 1016
8336.07 982
8336.93 1001
8337.79 901
8338.65 954
8339.51 1056
8340.37 978
8341.24 995
8342.10 1113
8342.96 1023
8343.82 1048
8344.68 1128
8345.54 1133
8346.41 1136
8347.27 1094
8348.13 1076
8348.99 1026
8349.86 1043
8350.72 1015
8351.58 1094
8352.44 1079
8353.31 1046
8354.17 1069
8355.03 1050
8355.89 1001
8356.76 979
8357.62 1022
8358.48 953
8359.34 944
8360.21 1046
8361.07 1018
8361.93 978
8362.79 953
8363.66 1042
8364.52 965
8365.38 1025
8366.25 1013
8367.11 917
8367.97 1012
8368.84 1032
8369.70 1019
8370.56 956
8371.43 1030
8372.29 1087
8373.15 1108
8374.02 999
8374.88 1056
8375.74 1133
8376.61 1046
8377.47 1081
8378.33 1036
8379.20 1008
8380.06 1003
8380.93 977
8381.79 1037
8382.65 1083
8383.52 1012
8384.38 1104
8385.25 1084
8386.11 1076
8386.97 1044
8387.84 963
8388.70 1038
8389.57 1077
8390.43 1050
8391.30 1029
8392.16 1076
8393.02 1081
8393.89 1067
8394.75 1036
8395.62 1008
8396.48 1058
8397.35 990
8398.21 978
8399.08 1126
8399.94 1183
8400.81 1058
8401.67 1068
8402.54 1093
8403.40 1091
8404.27 1094
8405.13 1120
8406.00 1034
8406.86 1107
8407.73 1164
8408.59 1146
8409.46 1172
8410.32 1153
8411.19 1091
8412.05 1113
8412.92 1146
8413.78 1103
8414.65 1091
8415.52 1171
8416.38 1132
8417.25 1168
8418.11 1146
8418.98 1208
8419.84 1114
8420.71 1142
8421.58 1152
8422.44 1232
8423.31 1181
8424.17 1264
8425.04 1281
8425.91 1275
8426.77 1298
8427.64 1225
8428.51 1296
8429.37 1353
8430.24 1260
8431.10 1311
8431.97 1350
8432.84 1337
8433.70 1325
8434.57 1261
8435.44 1243
8436.30 1408
8437.17 1432
8438.04 1314
8438.90 1359
8439.77 1439
8440.64 1425
8441.51 1410
8442.37 1434
8443.24 1625
8444.11 1593
8444.97 1462
8445.84 1465
8446.71 1599
8447.58 1597
8448.44 1654
8449.31 1618
8450.18 1642
8451.04 1600
8451.91 1629
8452.78 1583
8453.65 1624
8454.51 1732
8455.38 1803
8456.25 1841
8457.12 1958
8457.99 1997
8458.85 1997
8459.72 1959
8460.59 1971
8461.46 1873
8462.33 1876
8463.19 1766
8464.06 1831
8464.93 1812
8465.80 1894
8466.67 2173
8467.53 2422
8468.40 2811
8469.27 3267
8470.14 3664
8471.01 3865
8471.88 3846
8472.75 3667
8473.61 3464
8474.48 3238
8475.35 2808
8476.22 2360
8477.09 2134
8477.96 1958
8478.83 1849
8479.70 1647
8480.56 1573
8481.43 1520
8482.30 1385
8483.17 1330
8484.04 1404
8484.91 1358
8485.78 1375
8486.65 1336
8487.52 1397
8488.39 1315
8489.26 1299
8490.13 1254
8491.00 1265
8491.87 1240
8492.73 1263
8493.60 1095
8494.47 1205
8495.34 1236
8496.21 1223
8497.08 1222
8497.95 1250
8498.82 1296
8499.69 1251
8500.56 1157
8501.43 1151
8502.30 1145
8503.17 1215
8504.04 1186
8504.91 1249
8505.78 1264
8506.65 1160
8507.52 1156
8508.39 1202
8509.27 1219
8510.14 1248
8511.01 1351
8511.88 1307
8512.75 1181
8513.62 1264
8514.49 1269
8515.36 1295
8516.23 1225
8517.10 1243
8517.97 1328
8518.84 1174
8519.71 1139
8520.59 1162
8521.46 1293
8522.33 1247
8523.20 1268
8524.07 1333
8524.94 1365
8525.81 1241
8526.68 1216
8527.55 1263
8528.43 1236
8529.30 1379
8530.17 1293
8531.04 1366
8531.91 1276
8532.78 1297
8533.66 1416
8534.53 1332
8535.40 1323
8536.27 1308
8537.14 1367
8538.01 1269
8538.89 1310
8539.76 1372
8540.63 1392
8541.50 1328
8542.38 1333
8543.25 1308
8544.12 1385
8544.99 1356
8545.86 1434
8546.74 1484
8547.61 1397
8548.48 1412
8549.35 1432
8550.23 1433
8551.10 1462
8551.97 1404
8552.84 1570
8553.72 1535
8554.59 1468
8555.46 1508
8556.34 1487
8557.21 1382
8558.08 1493
8558.95 1340
8559.83 1279
8560.70 1304
8561.57 1250
8562.45 1220
8563.32 1224
8564.19 1236
8565.07 1226
8565.94 1191
8566.81 1272
8567.69 1272
8568.56 1246
8569.43 1228
8570.31 1232
8571.18 1312
8572.05 1228
8572.93 1186
8573.80 1242
8574.68 1259
8575.55 1224
8576.42 1188
8577.30 1145
8578.17 1147
8579.05 1158
8579.92 1189
8580.79 1214
8581.67 1172
8582.54 1135
8583.42 1140
8584.29 1135
8585.16 1168
8586.04 1187
8586.91 1219
8587.79 1232
8588.66 1280
8589.54 1247
8590.41 1231
8591.29 1214
8592.16 1203
8593.04 1269
8593.91 1199
8594.78 1270
8595.66 1254
8596.53 1265
8597.41 1280
8598.28 1291
8599.16 1306
8600.03 1281
8600.91 1347
8601.78 1265
8602.66 1362
8603.54 1274
8604.41 1267
8605.29 1227
8606.16 1285
8607.04 1347
8607.91 1377
8608.79 1344
8609.66 1246
8610.54 1348
8611.41 1354
8612.29 1366
8613.17 1370
8614.04 1360
8614.92 1377
8615.79 1375
8616.67 1401
8617.55 1376
8618.42 1437
8619.30 1370
8620.17 1413
8621.05 1424
8621.93 1542
8622.80 1471
8623.68 1460
8624.55 1537
8625.43 1410
8626.31 1467
8627.18 1544
8628.06 1590
8628.94 1615
8629.81 1755
8630.69 1613
8631.57 1645
8632.44 1715
8633.32 1650
8634.20 1696
8635.07 1653
8635.95 1638
8636.83 1756
8637.71 1642
8638.58 1762
8639.46 1698
8640.34 1869
8641.21 1862
8642.09 1893
8642.97 1841
8643.85 1863
8644.72 1956
8645.60 1875
8646.48 1932
8647.35 1898
8648.23 2041
8649.11 2123
8649.99 2059
8650.87 2069
8651.74 2098
8652.62 2015
8653.50 2061
8654.38 2046
8655.25 2157
8656.13 2081
8657.01 2157
8657.89 2120
8658.77 2196
8659.64 2297
8660.52 2244
8661.40 2172
8662.28 2237
8663.16 2254
8664.04 2218
8664.91 2149
8665.79 2186
8666.67 2348
8667.55 2413
8668.43 2507
8669.31 2495
8670.19 2714
8671.06 3065
8671.94 3380
8672.82 3713
8673.70 4131
8674.58 4401
8675.46 4547
8676.34 4584
8677.22 4407
8678.10 4249
8678.97 3960
8679.85 3711
8680.73 3499
8681.61 3203
8682.49 2944
8683.37 2802
8684.25 2605
8685.13 2619
8686.01 2634
8686.89 2776
8687.77 2757
8688.65 3127
8689.53 3395
8690.41 3728
8691.29 4232
8692.17 4914
8693.05 5200
8693.93 5161
8694.81 5268
8695.69 4955
8696.57 4521
8697.45 4132
8698.33 3742
8699.21 3275
8700.09 2842
8700.97 2590
8701.85 2311
8702.73 2155
8703.61 2110
8704.49 2049
8705.37 1901
8706.25 1896
8707.13 1763
8708.01 1741
8708.89 1892
8709.77 1877
8710.65 1649
8711.53 1668
8712.41 1612
8713.29 1522
8714.17 1565
8715.06 1586
8715.94 1559
8716.82 1532
8717.70 1475
8718.58 1635
8719.46 1547
8720.34 1579
8721.22 1531
8722.10 1538
8722.99 1569
8723.87 1487
8724.75 1588
8725.63 1678
8726.51 1661
8727.39 1621
8728.27 1532
8729.16 1616
8730.04 1601
8730.92 1589
8731.80 1525
8732.68 1478
8733.56 1472
8734.45 1469
8735.33 1516
8736.21 1559
8737.09 1451
8737.97 1439
8738.86 1421
8739.74 1395
8740.62 1398
8741.50 1484
8742.39 1391
8743.27 1466
8744.15 1465
8745.03 1552
8745.92 1522
8746.80 1495
8747.68 1383
8748.56 1496
8749.45 1482
8750.33 1477
8751.21 1518
8752.09 1643
8752.98 1551
8753.86 1509
8754.74 1544
8755.63 1512
8756.51 1583
8757.39 1544
8758.27 1619
8759.16 1601
8760.04 1660
8760.92 1593
8761.81 1545
8762.69 1522
8763.57 1565
8764.46 1450
8765.34 1451
8766.22 1538
8767.11 1430
8767.99 1538
8768.88 1494
8769.76 1509
8770.64 1509
8771.53 1511
8772.41 1544
8773.29 1485
8774.18 1469
8775.06 1502
8775.95 1434
8776.83 1487
8777.71 1388
8778.60 1330
8779.48 1425
8780.37 1430
8781.25 1390
8782.14 1387
8783.02 1368
8783.90 1386
8784.79 1387
8785.67 1415
8786.56 1352
8787.44 1355
8788.33 1335
8789.21 1221
8790.10 1264
8790.98 1227
8791.87 1213
8792.75 1126
8793.64 1183
8794.52 1235
8795.41 1223
8796.29 1253
8797.18 1243
8798.06 1177
8798.95 1160
8799.83 1229
8800.72 1298
8801.60 1255
8802.49 1167
8803.37 1189
8804.26 1188
8805.14 1241
8806.03 1255
8806.91 1233
8807.80 1227
8808.69 1113
8809.57 1070
8810.46 1123
8811.34 1205
8812.23 1269
8813.11 1100
8814.00 1067
8814.89 1046
8815.77 1189
8816.66 1119
8817.54 1123
8818.43 1110
8819.32 1105
8820.20 1160
8821.09 1104
8821.98 1170
8822.86 1171
8823.75 1178
8824.64 1055
8825.52 1053
8826.41 1079
8827.29 1094
8828.18 1039
8829.07 1035
8829.95 1044
8830.84 1004
8831.73 966
8832.62 1059
8833.50 1071
8834.39 1039
8835.28 1073
8836.16 1039
8837.05 1047
8837.94 1067
8838.82 1039
8839.71 1022
8840.60 973
8841.49 994
8842.37 1034
8843.26 977
8844.15 952
8845.04 940
8845.92 988
8846.81 954
8847.70 938
8848.59 1019
8849.47 941
8850.36 914
8851.25 977
8852.14 957
8853.03 1003
8853.91 883
8854.80 800
8855.69 938
8856.58 932
8857.47 907
8858.35 927
8859.24 914
8860.13 887
8861.02 933
8861.91 877
8862.79 904
8863.68 902
8864.57 927
8865.46 980
8866.35 890
8867.24 883
8868.13 938
8869.01 907
8869.90 986
8870.79 890
8871.68 915
8872.57 850
8873.46 818
8874.35 879
8875.24 877
8876.13 840
8877.01 973
8877.90 925
8878.79 951
8879.68 962
8880.57 918
8881.46 890
8882.35 913
8883.24 942
8884.13 840
8885.02 824
8885.91 819
8886.80 800
8887.69 810
8888.58 937
8889.47 855
8890.36 773
8891.25 784
8892.14 829
8893.03 845
8893.92 903
8894.81 873
8895.70 904
8896.59 839
8897.48 876
8898.37 893
8899.26 931
8900.15 895
8901.04 860
8901.93 854
8902.82 806
8903.71 814
8904.60 909
8905.49 898
8906.38 882
8907.27 832
8908.16 888
8909.05 926
8909.94 883
8910.83 797
8911.72 800
8912.61 843
8913.51 841
8914.40 874
8915.29 882
8916.18 830
8917.07 862
8917.96 833
8918.85 910
8919.74 819
8920.63 855
8921.53 877
8922.42 805
8923.31 814
8924.20 877
8925.09 799
8925.98 770
8926.87 813
8927.77 797
8928.66 865
8929.55 857
8930.44 848
8931.33 836
8932.22 813
8933.12 831
8934.01 818
8934.90 834
8935.79 807
8936.68 896
8937.58 828
8938.47 773
8939.36 862
8940.25 805
8941.15 783
8942.04 865
8942.93 854
8943.82 773
8944.72 801
8945.61 866
8946.50 800
8947.39 824
8948.29 904
8949.18 874
8950.07 814
8950.96 720
8951.86 826
8952.75 868
8953.64 836
8954.54 805
8955.43 784
8956.32 806
8957.21 776
8958.11 818
8959.00 774
8959.89 827
8960.79 823
8961.68 845
8962.57 917
8963.47 902
8964.36 832
8965.25 817
8966.15 849
8967.04 851
8967.94 815
8968.83 859
8969.72 847
8970.62 861
8971.51 891
8972.40 812
8973.30 883
8974.19 877
8975.09 839
8975.98 848
8976.87 854
8977.77 922
8978.66 917
8979.56 851
8980.45 856
8981.35 878
8982.24 830
8983.13 855
8984.03 821
8984.92 836
8985.82 805
8986.71 827
8987.61 819
8988.50 865
8989.40 807
8990.29 779
8991.19 798
8992.08 793
8992.98 819
8993.87 816
8994.77 820
8995.66 820
8996.56 789
8997.45 731
8998.35 744
8999.24 842
9000.14 831
9001.03 753
9001.93 815
9002.82 792
9003.72 859
9004.61 866
9005.51 795
9006.40 789
9007.30 822
9008.19 778
9009.09 798
9009.99 692
9010.88 721
9011.78 776
9012.67 734
9013.57 739
9014.47 753
9015.36 800
9016.26 813
9017.15 766
9018.05 753
9018.95 780
9019.84 773
9020.74 788
9021.63 805
9022.53 818
9023.43 763
9024.32 806
9025.22 817
9026.12 775
9027.01 760
9027.91 854
9028.81 782
9029.70 734
9030.60 759
9031.50 787
9032.39 751
9033.29 729
9034.19 731
9035.08 726
9035.98 812
9036.88 766
9037.78 746
9038.67 812
9039.57 793
9040.47 808
9041.37 823
9042.26 794
9043.16 768
9044.06 775
9044.95 753
9045.85 803
9046.75 777
9047.65 904
9048.54 741
9049.44 711
9050.34 785
9051.24 835
9052.14 781
9053.03 763
9053.93 775
9054.83 789
9055.73 783
9056.63 750
9057.52 782
9058.42 790
9059.32 816
9060.22 848
9061.12 797
9062.02 884
9062.91 808
9063.81 744
9064.71 852
9065.61 823
9066.51 803
9067.41 752
9068.30 785
9069.20 821
9070.10 783
9071.00 819
9071.90 769
9072.80 739
9073.70 740
9074.60 779
9075.50 755
9076.39 776
9077.29 788
9078.19 787
9079.09 791
9079.99 736
9080.89 846
9081.79 839
9082.69 778
9083.59 782
9084.49 813
9085.39 781
9086.29 802
9087.19 832
9088.09 847
9088.99 842
9089.88 842
9090.78 849
9091.68 735
9092.58 777
9093.48 695
9094.38 736
9095.28 844
9096.18 808
9097.08 753
9097.98 801
9098.88 882
9099.78 831
9100.68 797
9101.59 788
9102.49 734
9103.39 802
9104.29 786
9105.19 778
9106.09 806
9106.99 850
9107.89 786
9108.79 717
9109.69 707
9110.59 756
9111.49 775
9112.39 770
9113.29 760
9114.19 742
9115.09 724
9116.00 728
9116.90 759
9117.80 719
9118.70 744
9119.60 751
9120.50 762
9121.40 781
9122.30 781
9123.21 736
9124.11 762
9125.01 728
9125.91 789
9126.81 822
9127.71 773
9128.61 694
9129.52 759
9130.42 799
9131.32 661
9132.22 729
9133.12 706
9134.02 811
9134.93 722
9135.83 716
9136.73 709
9137.63 784
9138.53 753
9139.44 714
9140.34 766
9141.24 751
9142.14 765
9143.05 784
9143.95 722
9144.85 757
9145.75 750
9146.66 720
9147.56 679
9148.46 683
9149.36 765
9150.27 747
9151.17 780
9152.07 752
9152.97 731
9153.88 708
9154.78 683
9155.68 749
9156.59 728
9157.49 703
9158.39 747
9159.30 746
9160.20 785
9161.10 738
9162.01 693
9162.91 719
9163.81 810
9164.72 777
9165.62 736
9166.52 732
9167.43 766
9168.33 790
9169.23 714
9170.14 728
9171.04 753
9171.94 779
9172.85 812
9173.75 824
9174.66 763
9175.56 749
9176.46 734
9177.37 799
9178.27 782
9179.18 773
9180.08 830
9180.98 783
9181.89 756
9182.79 769
9183.70 806
9184.60 777
9185.51 721
9186.41 657
9187.32 675
9188.22 747
9189.12 749
9190.03 742
9190.93 763
9191.84 786
9192.74 750
9193.65 761
9194.55 776
9195.46 719
9196.36 733
9197.27 814
9198.17 787
9199.08 755
9199.98 874
9200.89 797
9201.79 746
9202.70 801
9203.60 804
9204.51 790
9205.41 767
9206.32 817
9207.23 762
9208.13 729
9209.04 735
9209.94 805
9210.85 755
9211.75 702
9212.66 742
9213.57 778
9214.47 748
9215.38 735
9216.28 771
9217.19 778
9218.10 755
9219.00 762
9219.91 657
9220.81 759
9221.72 758
9222.63 739
9223.53 758
9224.44 757
9225.35 782
9226.25 747
9227.16 737
9228.06 750
9228.97 692
9229.88 704
9230.78 710
9231.69 690
9232.60 757
9233.50 732
9234.41 762
9235.32 798
9236.23 755
9237.13 686
9238.04 702
9238.95 795
9239.85 750
9240.76 762
9241.67 732
9242.57 692
9243.48 741
9244.39 761
9245.30 768
9246.20 671
9247.11 719
9248.02 711
9248.93 717
9249.83 805
9250.74 740
9251.65 761
9252.56 725
9253.47 694
9254.37 713
9255.28 739
9256.19 744
9257.10 633
9258.00 688
9258.91 662
9259.82 698
9260.73 738
9261.64 710
9262.55 785
9263.45 738
9264.36 740
9265.27 774
9266.18 667
9267.09 759
9268.00 801
9268.90 723
9269.81 738
9270.72 691
9271.63 724
9272.54 666
9273.45 752
9274.36 798
9275.27 756
9276.17 713
9277.08 757
9277.99 752
9278.90 734
9279.81 729
9280.72 692
9281.63 719
9282.54 742
9283.45 740
9284.36 705
9285.27 663
9286.17 723
9287.08 767
9287.99 731
9288.90 707
9289.81 657
9290.72 737
9291.63 784
9292.54 668
9293.45 679
9294.36 714
9295.27 802
9296.18 718
9297.09 713
9298.00 794
9298.91 736
9299.82 760
9300.73 778
9301.64 748
9302.55 749
9303.46 727
9304.37 733
9305.28 730
9306.19 764
9307.10 750
9308.01 814
9308.92 779
9309.83 752
9310.74 824
9311.66 774
9312.57 724
9313.48 761
9314.39 705
9315.30 690
9316.21 757
9317.12 772
9318.03 769
9318.94 759
9319.85 711
9320.76 740
9321.68 719
9322.59 711
9323.50 754
9324.41 753
9325.32 693
9326.23 717
9327.14 665
9328.05 740
9328.97 703
9329.88 681
9330.79 715
9331.70 726
9332.61 752
9333.52 735
9334.44 679
9335.35 688
9336.26 701
9337.17 707
9338.08 779
9339.00 776
9339.91 670
9340.82 699
9341.73 712
9342.64 732
9343.56 755
9344.47 780
9345.38 779
9346.29 697
9347.20 718
9348.12 755
9349.03 752
9349.94 696
9350.85 745
9351.77 772
9352.68 737
9353.59 767
9354.51 812
9355.42 746
9356.33 662
9357.24 701
9358.16 782
9359.07 728
9359.98 705
9360.90 711
9361.81 764
9362.72 710
9363.64 737
9364.55 743
9365.46 667
9366.37 664
9367.29 687
9368.20 741
9369.12 724
9370.03 711
9370.94 791
9371.86 766
9372.77 700
9373.68 763
9374.60 771
9375.51 797
9376.42 772
9377.34 734
9378.25 743
9379.17 735
9380.08 808
9380.99 845
9381.91 803
9382.82 753
9383.74 718
9384.65 770
9385.56 740
9386.48 713
9387.39 752
9388.31 805
9389.22 808
9390.14 776
9391.05 720
9391.97 780
9392.88 754
9393.79 822
9394.71 765
9395.62 780
9396.54 800
9397.45 790
9398.37 753
9399.28 721
9400.20 823
9401.11 856
9402.03 818
9402.94 800
9403.86 763
9404.77 782
9405.69 784
9406.60 788
9407.52 815
9408.44 785
9409.35 795
9410.27 826
9411.18 773
9412.10 814
9413.01 785
9413.93 800
9414.84 771
9415.76 774
9416.68 747
9417.59 771
9418.51 753
9419.42 721
9420.34 745
9421.25 809
9422.17 787
9423.09 811
9424.00 739
9424.92 786
9425.84 822
9426.75 797
9427.67 864
9428.58 872
9429.50 861
9430.42 820
9431.33 872
9432.25 808
9433.17 785
9434.08 761
9435.00 826
9435.92 878
9436.83 861
9437.75 812
9438.67 872
9439.58 872
9440.50 841
9441.42 813
9442.33 863
9443.25 834
9444.17 806
9445.09 843
9446.00 811
9446.92 837
9447.84 813
9448.76 878
9449.67 944
9450.59 919
9451.51 915
9452.42 953
9453.34 969
9454.26 964
9455.18 954
9456.10 952
9457.01 1019
9457.93 970
9458.85 951
9459.77 972
9460.68 844
9461.60 863
9462.52 889
9463.44 853
9464.36 789
9465.27 806
9466.19 858
9467.11 960
9468.03 851
9468.95 812
9469.87 864
9470.78 790
9471.70 824
9472.62 824
9473.54 871
9474.46 851
9475.38 868
9476.30 872
9477.21 871
9478.13 891
9479.05 872
9479.97 854
9480.89 843
9481.81 879
9482.73 943
9483.65 934
9484.57 899
9485.48 823
9486.40 834
9487.32 849
9488.24 837
9489.16 891
9490.08 783
9491.00 840
9491.92 897
9492.84 905
9493.76 911
9494.68 922
9495.60 861
9496.52 853
9497.44 896
9498.36 877
9499.28 843
9500.20 814
9501.12 830
9502.04 866
9502.96 863
9503.88 991
9504.80 917
9505.72 910
9506.64 905
9507.56 859
9508.48 886
9509.40 915
9510.32 922
9511.24 881
9512.16 882
9513.08 942
9514.00 914
9514.92 917
9515.84 973
9516.76 961
9517.68 908
9518.60 920
9519.52 953
9520.44 939
9521.36 950
9522.29 993
9523.21 993
9524.13 962
9525.05 930
9525.97 975
9526.89 1040
9527.81 993
9528.73 1036
9529.65 1044
9530.58 1102
9531.50 1182
9532.42 1157
9533.34 1230
9534.26 1252
9535.18 1232
9536.10 1137
9537.03 1156
9537.95 1183
9538.87 1061
9539.79 1056
9540.71 1047
9541.63 1092
9542.56 1113
9543.48 1016
9544.40 1023
9545.32 1045
9546.24 985
9547.17 1064
9548.09 1012
9549.01 999
9549.93 1043
9550.86 963
9551.78 1007
9552.70 1034
9553.62 1014
9554.54 1078
9555.47 1008
9556.39 989
9557.31 1056
9558.23 977
9559.16 1066
9560.08 1069
9561.00 1016
9561.93 1078
9562.85 1057
9563.77 953
9564.69 1049
9565.62 1077
9566.54 1069
9567.46 1074
9568.39 1047
9569.31 1011
9570.23 995
9571.16 1035
9572.08 983
9573.00 1054
9573.93 1081
9574.85 1065
9575.77 1089
9576.70 1046
9577.62 1078
9578.54 1109
9579.47 1021
9580.39 1080
9581.32 1078
9582.24 1059
9583.16 1062
9584.09 1067
9585.01 1044
9585.93 1136
9586.86 1159
9587.78 1135
9588.71 1172
9589.63 1071
9590.56 1080
9591.48 1055
9592.40 1078
9593.33 1167
9594.25 1125
9595.18 1163
9596.10 1209
9597.03 1244
9597.95 1256
9598.87 1182
9599.80 1193
9600.72 1227
9601.65 1174
9602.57 1233
9603.50 1129
9604.42 1225
9605.35 1209
9606.27 1251
9607.20 1212
9608.12 1283
9609.05 1246
9609.97 1320
9610.90 1258
9611.82 1354
9612.75 1298
9613.67 1311
9614.60 1338
9615.53 1347
9616.45 1334
9617.38 1387
9618.30 1412
9619.23 1295
9620.15 1263
9621.08 1271
9622.00 1302
9622.93 1318
9623.86 1322
9624.78 1398
9625.71 1428
9626.63 1471
9627.56 1525
9628.49 1509
9629.41 1601
9630.34 1495
9631.26 1466
9632.19 1556
9633.12 1561
9634.04 1473
9634.97 1494
9635.90 1599
9636.82 1672
9637.75 1625
9638.67 1594
9639.60 1649
9640.53 1674
9641.45 1596
9642.38 1647
9643.31 1650
9644.23 1702
9645.16 1689
9646.09 1763
9647.02 1797
9647.94 1793
9648.87 1880
9649.80 1921
9650.72 1826
9651.65 1811
9652.58 1881
9653.50 1935
9654.43 1908
9655.36 1977
9656.29 2064
9657.21 1914
9658.14 2002
9659.07 2015
9660.00 1996
9660.92 2010
9661.85 1971
9662.78 1966
9663.71 2037
9664.63 1992
9665.56 1987
9666.49 2083
9667.42 2066
9668.35 2148
9669.27 2138
9670.20 2065
9671.13 2103
9672.06 2068
9672.99 2164
9673.92 2213
9674.84 2207
9675.77 2216
9676.70 2253
9677.63 2260
9678.56 2266
9679.49 2206
9680.41 2254
9681.34 2385
9682.27 2462
9683.20 2321
9684.13 2474
9685.06 2460
9685.99 2579
9686.91 2636
9687.84 2472
9688.77 2485
9689.70 2499
9690.63 2584
9691.56 2629
9692.49 2656
9693.42 2631
9694.35 2634
9695.28 2840
9696.21 3253
9697.13 3347
9698.06 3365
9698.99 3857
9699.92 3812
9700.85 3946
9701.78 3879
9702.71 3748
9703.64 3434
9704.57 3195
9705.50 3076
9706.43 2945
9707.36 2831
9708.29 2634
9709.22 2766
9710.15 2717
9711.08 2689
9712.01 2743
9712.94 2930
9713.87 2980
9714.80 2900
9715.73 3021
9716.66 2946
9717.59 2873
9718.52 2789
9719.45 2693
9720.38 2559
9721.31 2478
9722.24 2368
9723.17 2285
9724.10 2191
9725.04 2237
9725.97 2044
9726.90 2124
9727.83 2151
9728.76 2190
9729.69 2241
9730.62 2212
9731.55 2197
9732.48 2190
9733.41 2236
9734.34 2086
9735.28 2108
9736.21 2132
9737.14 2032
9738.07 2010
9739.00 1905
9739.93 1907
9740.86 1854
9741.79 1794
9742.73 1807
9743.66 1713
9744.59 1826
9745.52 1827
9746.45 1756
9747.38 1668
9748.32 1692
9749.25 1643
9750.18 1649
9751.11 1613
9752.04 1558
9752.98 1600
9753.91 1704
9754.84 1658
9755.77 1587
9756.70 1552
9757.64 1505
9758.57 1598
9759.50 1707
9760.43 1658
9761.37 1634
9762.30 1649
9763.23 1666
9764.16 1600
9765.10 1594
9766.03 1657
9766.96 1753
9767.89 1677
9768.83 1690
9769.76 1682
9770.69 1654
9771.63 1575
9772.56 1617
9773.49 1704
9774.42 1830
9775.36 1848
9776.29 1775
9777.22 1680
9778.16 1727
9779.09 1790
9780.02 1864
9780.96 1876
9781.89 1830
9782.82 1786
9783.76 1822
9784.69 1770
9785.62 1671
9786.56 1607
9787.49 1580
9788.42 1621
9789.36 1595
9790.29 1458
9791.23 1469
9792.16 1539
9793.09 1487
9794.03 1493
9794.96 1498
9795.90 1433
9796.83 1467
9797.76 1447
9798.70 1492
9799.63 1461
9800.57 1450
9801.50 1427
9802.44 1417
9803.37 1389
9804.30 1431
9805.24 1326
9806.17 1470
9807.11 1355
9808.04 1318
9808.98 1355
9809.91 1464
9810.85 1380
9811.78 1273
9812.72 1285
9813.65 1336
9814.59 1273
9815.52 1237
9816.46 1294
9817.39 1313
9818.33 1234
9819.26 1254
9820.20 1386
9821.13 1245
9822.07 1249
9823.00 1204
9823.94 1288
9824.87 1271
9825.81 1197
9826.74 1268
9827.68 1192
9828.62 1272
9829.55 1249
9830.49 1126
9831.42 1175
9832.36 1179
9833.29 1147
9834.23 1189
9835.17 1143
9836.10 1199
9837.04 1171
9837.97 1189
9838.91 1190
9839.85 1188
9840.78 1266
9841.72 1222
9842.66 1218
9843.59 1170
9844.53 1123
9845.46 1162
9846.40 1200
9847.34 1141
9848.27 1096
9849.21 1098
9850.15 1066
9851.08 1102
9852.02 1126
9852.96 1114
9853.89 1219
9854.83 1186
9855.77 1161
9856.71 1191
9857.64 1247
9858.58 1162
9859.52 1096
9860.45 1127
9861.39 1108
9862.33 1170
9863.26 1112
9864.20 1144
9865.14 1111
9866.08 1111
9867.01 1114
9867.95 1077
9868.89 1144
9869.83 1119
9870.76 1016
9871.70 1046
9872.64 1074
9873.58 1074
9874.52 1044
9875.45 1072
9876.39 1004
9877.33 999
9878.27 989
9879.21 1040
9880.14 999
9881.08 1015
9882.02 1013
9882.96 1057
9883.90 1135
9884.83 1158
9885.77 1188
9886.71 998
9887.65 1042
9888.59 1009
9889.53 1033
9890.46 1001
9891.40 985
9892.34 1052
9893.28 994
9894.22 1011
9895.16 1039
9896.10 991
9897.04 969
9897.98 929
9898.91 913
9899.85 913
9900.79 980
9901.73 894
9902.67 935
9903.61 977
9904.55 1057
9905.49 1056
9906.43 1022
9907.37 1057
9908.31 1023
9909.25 980
9910.19 990
9911.12 936
9912.06 1017
9913.00 1056
9913.94 1010
9914.88 1066
9915.82 1093
9916.76 1092
9917.70 1058
9918.64 999
9919.58 1003
9920.52 1047
9921.46 1042
9922.40 1109
9923.34 1224
9924.28 1205
9925.22 1251
9926.16 1296
9927.10 1324
9928.04 1380
9928.98 1410
9929.92 1387
9930.87 1355
9931.81 1261
9932.75 1292
9933.69 1131
9934.63 1127
9935.57 1063
9936.51 1068
9937.45 1050
9938.39 989
9939.33 955
9940.27 957
9941.21 975
9942.15 924
9943.10 1005
9944.04 998
9944.98 954
9945.92 980
9946.86 962
9947.80 946
9948.74 947
9949.68 969
9950.63 1034
9951.57 994
9952.51 965
9953.45 963
9954.39 978
9955.33 925
9956.27 1001
9957.22 975
9958.16 839
9959.10 949
9960.04 966
9960.98 979
9961.93 957
9962.87 892
9963.81 916
9964.75 975
9965.69 835
9966.64 883
9967.58 877
9968.52 873
9969.46 928
9970.41 805
9971.35 872
9972.29 961
9973.23 800
9974.18 849
9975.12 976
9976.06 988
9977.00 907
9977.95 813
9978.89 887
9979.83 874
9980.77 879
9981.72 890
9982.66 969
9983.60 941
9984.55 921
9985.49 852
9986.43 853
9987.38 899
9988.32 862
9989.26 867
9990.21 836
9991.15 845
9992.09 884
9993.04 831
9993.98 861
9994.92 887
9995.87 905
9996.81 937
9997.75 898
9998.70 862
9999.64 792
10000.58 801
10001.53 888
10002.47 900
10003.42 897
10004.36 856
10005.30 864
10006.25 852
10007.19 947
10008.14 920
10009.08 820
10010.02 904
10010.97 879
10011.91 868
10012.86 876
10013.80 889
10014.75 916
10015.69 950
10016.64 865
10017.58 847
10018.52 817
10019.47 843
10020.41 865
10021.36 870
10022.30 865
10023.25 769
10024.19 868
10025.14 878
10026.08 915
10027.03 882
10027.97 859
10028.92 807
10029.86 890
10030.81 875
10031.75 836
10032.70 806
10033.64 841
10034.59 794
10035.54 759
10036.48 791
10037.43 785
10038.37 779
10039.32 839
10040.26 850
10041.21 774
10042.15 813
10043.10 841
10044.05 786
10044.99 776
10045.94 810
10046.88 794
10047.83 772
10048.78 816
10049.72 801
10050.67 809
10051.61 789
10052.56 770
10053.51 799
10054.45 823
10055.40 799
10056.35 768
10057.29 805
10058.24 846
10059.19 807
10060.13 843
10061.08 869
10062.03 837
10062.97 794
10063.92 822
10064.87 856
10065.81 837
10066.76 848
10067.71 808
10068.65 811
10069.60 794
10070.55 853
10071.49 909
10072.44 872
10073.39 757
10074.34 770
10075.28 762
10076.23 706
10077.18 786
10078.13 801
10079.07 753
10080.02 819
10080.97 818
10081.92 800
10082.86 752
10083.81 733
10084.76 738
10085.71 727
10086.66 724
10087.60 760
10088.55 784
10089.50 748
10090.45 758
10091.39 734
10092.34 785
10093.29 823
10094.24 716
10095.19 671
10096.14 776
10097.08 736
10098.03 799
10098.98 813
10099.93 806
10100.88 695
10101.83 776
10102.78 798
10103.72 815
10104.67 790
10105.62 782
10106.57 745
10107.52 769
10108.47 743
10109.42 764
10110.37 847
10111.31 851
10112.26 724
10113.21 757
10114.16 721
10115.11 742
10116.06 742
10117.01 710
10117.96 757
10118.91 713
10119.86 736
10120.81 783
10121.76 752
10122.71 670
10123.66 732
10124.61 781
10125.55 762
10126.50 688
10127.45 768
10128.40 723
10129.35 747
10130.30 729
10131.25 760
10132.20 706
10133.15 751
10134.10 708
10135.05 744
10136.00 721
10136.95 741
10137.90 762
10138.85 754
10139.81 775
10140.76 710
10141.71 712
10142.66 777
10143.61 791
10144.56 721
10145.51 778
10146.46 838
10147.41 800
10148.36 760
10149.31 798
10150.26 822
10151.21 702
10152.16 804
10153.11 798
10154.07 823
10155.02 743
10155.97 777
10156.92 739
10157.87 802
10158.82 848
10159.77 772
10160.72 714
10161.68 716
10162.63 706
10163.58 757
10164.53 709
10165.48 786
10166.43 766
10167.38 779
10168.34 767
10169.29 799
10170.24 792
10171.19 710
10172.14 774
10173.10 846
10174.05 811
10175.00 724
10175.95 787
10176.90 734
10177.86 761
10178.81 810
10179.76 795
10180.71 775
10181.66 754
10182.62 765
10183.57 782
10184.52 738
10185.47 795
10186.43 831
10187.38 826
10188.33 804
10189.28 841
10190.24 821
10191.19 824
10192.14 807
10193.10 820
10194.05 795
10195.00 771
10195.95 786
10196.91 811
10197.86 776
10198.81 767
10199.77 856
10200.72 814
10201.67 831
10202.63 841
10203.58 824
10204.53 905
10205.49 865
10206.44 929
10207.39 902
10208.35 861
10209.30 911
10210.25 919
10211.21 871
10212.16 868
10213.12 908
10214.07 774
10215.02 813
10215.98 850
10216.93 787
10217.88 804
10218.84 749
10219.79 837
10220.75 818
10221.70 780
10222.66 765
10223.61 780
10224.56 816
10225.52 827
10226.47 719
10227.43 729
10228.38 719
10229.34 745
10230.29 783
10231.25 903
10232.20 812
10233.15 797
10234.11 795
10235.06 815
10236.02 981
10236.97 890
10237.93 812
10238.88 843
10239.84 894
10240.79 820
10241.75 853
10242.70 810
10243.66 749
10244.61 778
10245.57 754
10246.53 762
10247.48 809
10248.44 766
10249.39 777
10250.35 691
10251.30 675
10252.26 690
10253.21 716
10254.17 733
10255.13 692
10256.08 652
10257.04 645
10257.99 735
10258.95 684
10259.90 703
10260.86 730
10261.82 740
10262.77 696
10263.73 687
10264.69 727
10265.64 715
10266.60 609
10267.55 655
10268.51 738
10269.47 745
10270.42 666
10271.38 713
10272.34 683
10273.29 697
10274.25 741
10275.21 710
10276.16 718
10277.12 674
10278.08 718
10279.03 705
10279.99 768
10280.95 737
10281.90 684
10282.86 643
10283.82 749
10284.78 651
10285.73 700
10286.69 669
10287.65 638
10288.60 676
10289.56 711
10290.52 762
10291.48 617
10292.43 676
10293.39 741
10294.35 704
10295.31 698
10296.26 671
10297.22 689
10298.18 691
10299.14 706
10300.10 748
10301.05 735
10302.01 791
10302.97 752
10303.93 700
10304.89 654
10305.84 704
10306.80 711
10307.76 714
10308.72 644
10309.68 711
10310.63 744
10311.59 711
10312.55 717
10313.51 708
10314.47 706
10315.43 683
10316.39 722
10317.34 692
10318.30 717
10319.26 709
10320.22 701
10321.18 721
10322.14 750
10323.10 717
10324.06 698
10325.02 758
10325.97 764
10326.93 738
10327.89 712
10328.85 729
10329.81 729
10330.77 707
10331.73 753
10332.69 717
10333.65 710
10334.61 681
10335.57 720
10336.53 726
10337.49 719
10338.45 601
10339.41 699
10340.37 690
10341.32 612
10342.28 615
10343.24 664
10344.20 694
10345.16 655
10346.12 774
10347.08 665
10348.04 714
10349.00 720
10349.96 701
10350.92 715
10351.89 645
10352.85 653
10353.81 695
10354.77 686
10355.73 671
10356.69 701
10357.65 714
10358.61 664
10359.57 734
10360.53 684
10361.49 697
10362.45 721
10363.41 725
10364.37 713
10365.33 689
10366.29 743
10367.25 724
10368.22 745
10369.18 742
10370.14 701
10371.10 701
10372.06 722
10373.02 652
10373.98 601
10374.94 737
10375.91 660
10376.87 641
10377.83 648
10378.79 726
10379.75 634
10380.71 601
10381.67 630
10382.64 632
10383.60 711
10384.56 593
10385.52 620
10386.48 634
10387.45 539
10388.41 625
10389.37 641
10390.33 704
10391.29 650
10392.26 591
10393.22 638
10394.18 647
10395.14 699
10396.10 662
10397.07 614
10398.03 639
10398.99 570
10399.95 623
10400.92 673
10401.88 635
10402.84 607
10403.80 563
10404.77 599
10405.73 692
10406.69 623
10407.66 597
10408.62 650
10409.58 606
10410.54 634
10411.51 651
10412.47 618
10413.43 641
10414.40 613
10415.36 618
10416.32 635
10417.29 619
10418.25 628
10419.21 671
10420.18 660
10421.14 701
10422.10 725
10423.07 667
10424.03 598
10424.99 610
10425.96 623
10426.92 647
10427.89 628
10428.85 628
10429.81 656
10430.78 566
10431.74 564
10432.70 604
10433.67 615
10434.63 639
10435.60 623
10436.56 630
10437.53 606
10438.49 617
10439.45 576
10440.42 613
10441.38 604
10442.35 603
10443.31 576
10444.28 589
10445.24 658
10446.21 625
10447.17 585
10448.13 604
10449.10 558
10450.06 625
10451.03 662
10451.99 576
10452.96 612
10453.92 630
10454.89 568
10455.85 606
10456.82 657
10457.78 642
10458.75 632
10459.71 582
10460.68 545
10461.65 505
10462.61 561
10463.58 580
10464.54 651
10465.51 592
10466.47 530
10467.44 558
10468.40 597
10469.37 598
10470.34 616
10471.30 665
10472.27 627
10473.23 681
10474.20 622
10475.16 563
10476.13 574
10477.10 630
10478.06 595
10479.03 618
10480.00 570
10480.96 568
10481.93 553
10482.89 565
10483.86 571
10484.83 586
10485.79 568
10486.76 565
10487.73 579
10488.69 590
10489.66 564
10490.63 538
10491.59 584
10492.56 575
10493.53 558
10494.49 529
10495.46 560
10496.43 581
10497.39 621
10498.36 573
10499.33 654
10500.30 594
10501.26 570
10502.23 573
10503.20 566
10504.16 596
10505.13 614
10506.10 617
10507.07 597
10508.03 593
10509.00 583
10509.97 577
10510.94 604
10511.90 618
10512.87 684
10513.84 641
10514.81 563
10515.78 540
10516.74 577
10517.71 584
10518.68 582
10519.65 541
10520.62 575
10521.58 549
10522.55 577
10523.52 590
10524.49 601
10525.46 580
10526.42 602
10527.39 565
10528.36 526
10529.33 570
10530.30 559
10531.27 535
10532.24 627
10533.20 624
10534.17 557
10535.14 545
10536.11 587
10537.08 580
10538.05 552
10539.02 618
10539.99 682
10540.95 610
10541.92 628
10542.89 616
10543.86 646
10544.83 679
10545.80 625
10546.77 605
10547.74 596
10548.71 630
10549.68 540
10550.65 576
10551.62 585
10552.59 642
10553.56 619
10554.53 591
10555.49 562
10556.46 606
10557.43 589
10558.40 647
10559.37 617
10560.34 627
10561.31 596
10562.28 661
10563.25 630
10564.22 673
10565.19 677
10566.16 623
10567.13 636
10568.10 661
10569.07 614
10570.05 597
10571.02 579
10571.99 592
10572.96 544
10573.93 581
10574.90 610
10575.87 574
10576.84 584
10577.81 584
10578.78 573
10579.75 546
10580.72 624
10581.69 673
10582.66 641
10583.63 600
10584.61 630
10585.58 632
10586.55 605
10587.52 636
10588.49 625
10589.46 582
10590.43 631
10591.40 565
10592.38 591
10593.35 645
10594.32 612
10595.29 601
10596.26 683
10597.23 622
10598.20 568
10599.18 633
10600.15 586
10601.12 557
10602.09 601
10603.06 635
10604.03 594
10605.01 628
10605.98 602
10606.95 583
10607.92 579
10608.89 634
10609.87 604
10610.84 613
10611.81 632
10612.78 600
10613.76 589
10614.73 593
10615.70 592
10616.67 605
10617.65 639
10618.62 617
10619.59 635
10620.56 608
10621.54 617
10622.51 596
10623.48 707
10624.45 655
10625.43 669
10626.40 618
10627.37 621
10628.35 664
10629.32 621
10630.29 627
10631.27 600
10632.24 666
10633.21 684
10634.19 685
10635.16 716
10636.13 724
10637.11 711
10638.08 737
10639.05 782
10640.03 821
10641.00 775
10641.97 835
10642.95 759
10643.92 713
10644.89 726
10645.87 752
10646.84 694
10647.82 663
10648.79 676
10649.76 645
10650.74 635
10651.71 679
10652.69 645
10653.66 591
10654.63 555
10655.61 635
10656.58 621
10657.56 575
10658.53 568
10659.51 618
10660.48 588
10661.46 617
10662.43 564
10663.40 600
10664.38 562
10665.35 564
10666.33 599
10667.30 577
10668.28 597
10669.25 608
10670.23 546
10671.20 532
10672.18 576
10673.15 586
10674.13 600
10675.10 596
10676.08 584
10677.05 638
10678.03 667
10679.00 690
10679.98 648
10680.96 621
10681.93 659
10682.91 603
10683.88 606
10684.86 588
10685.83 575
10686.81 603
10687.78 640
10688.76 629
10689.74 568
10690.71 633
10691.69 635
10692.66 637
10693.64 522
10694.62 593
10695.59 619
10696.57 631
10697.54 581
10698.52 538
10699.50 603
10700.47 629
10701.45 584
10702.43 624
10703.40 632
10704.38 677
10705.36 626
10706.33 540
10707.31 601
10708.29 606
10709.26 612
10710.24 593
10711.22 549
10712.19 581
10713.17 572
10714.15 535
10715.12 626
10716.10 594
10717.08 588
10718.05 545
10719.03 620
10720.01 626
10720.99 620
10721.96 570
10722.94 566
10723.92 635
10724.90 578
10725.87 573
10726.85 595
10727.83 546
10728.81 567
10729.78 616
10730.76 579
10731.74 558
10732.72 603
10733.69 649
10734.67 582
10735.65 613
10736.63 632
10737.61 570
10738.58 618
10739.56 633
10740.54 584
10741.52 570
10742.50 600
10743.47 568
10744.45 576
10745.43 561
10746.41 575
10747.39 526
10748.37 601
10749.35 620
10750.32 640
10751.30 688
10752.28 607
10753.26 589
10754.24 585
10755.22 643
10756.20 615
10757.18 611
10758.15 595
10759.13 561
10760.11 603
10761.09 559
10762.07 616
10763.05 672
10764.03 616
10765.01 607
10765.99 653
10766.97 651
10767.95 613
10768.93 590
10769.91 559
10770.88 584
10771.86 601
10772.84 648
10773.82 582
10774.80 596
10775.78 627
10776.76 631
10777.74 623
10778.72 609
10779.70 615
10780.68 619
10781.66 664
10782.64 589
10783.62 641
10784.60 652
10785.58 626
10786.56 688
10787.54 674
10788.52 714
10789.50 667
10790.48 669
10791.47 635
10792.45 637
10793.43 618
10794.41 583
10795.39 610
10796.37 584
10797.35 634
10798.33 597
10799.31 632
10800.29 636
10801.27 658
10802.25 644
10803.23 652
10804.22 641
10805.20 659
10806.18 625
10807.16 604
10808.14 575
10809.12 616
10810.10 626
10811.08 628
10812.07 656
10813.05 596
10814.03 630
10815.01 658
10815.99 642
10816.97 639
10817.95 599
10818.94 616
10819.92 679
10820.90 690
10821.88 664
10822.86 625
10823.85 627
10824.83 649
10825.81 671
10826.79 619
10827.77 621
10828.76 637
10829.74 684
10830.72 665
10831.70 655
10832.68 647
10833.67 647
10834.65 676
10835.63 697
10836.61 679
10837.60 644
10838.58 704
10839.56 741
10840.55 763
10841.53 640
10842.51 655
10843.49 722
10844.48 698
10845.46 713
10846.44 722
10847.43 650
10848.41 693
10849.39 740
10850.37 713
10851.36 730
10852.34 726
10853.32 780
10854.31 796
10855.29 792
10856.27 748
10857.26 684
10858.24 712
10859.22 744
10860.21 696
10861.19 781
10862.18 815
10863.16 768
10864.14 786
10865.13 765
10866.11 782
10867.09 841
10868.08 856
10869.06 794
10870.05 768
10871.03 751
10872.01 850
10873.00 835
10873.98 778
10874.97 770
10875.95 842
10876.94 912
10877.92 839
10878.90 791
10879.89 840
10880.87 920
10881.86 873
10882.84 902
10883.83 890
10884.81 906
10885.80 877
10886.78 860
10887.77 895
10888.75 832
10889.74 879
10890.72 933
10891.71 865
10892.69 857
10893.68 881
10894.66 870
10895.65 921
10896.63 913
10897.62 980
10898.60 919
10899.59 896
10900.57 932
10901.56 1001
10902.54 946
10903.53 980
10904.52 971
10905.50 950
10906.49 967
10907.47 934
10908.46 996
10909.44 1030
10910.43 1066
10911.42 1005
10912.40 939
10913.39 1061
10914.37 1025
10915.36 1016
10916.35 1012
10917.33 1100
10918.32 1043
10919.31 1060
10920.29 1066
10921.28 1017
10922.26 1044
10923.25 1142
10924.24 1195
10925.22 1187
10926.21 1114
10927.20 1095
10928.18 1104
10929.17 1109
10930.16 1118
10931.14 1059
10932.13 1111
10933.12 1165
10934.10 1148
10935.09 1199
10936.08 1120
10937.07 1183
10938.05 1155
10939.04 1203
10940.03 1175
10941.01 1213
10942.00 1192
10942.99 1179
10943.98 1296
10944.96 1218
10945.95 1303
10946.94 1296
10947.93 1318
10948.91 1363
10949.90 1400
10950.89 1422
10951.88 1492
10952.86 1495
10953.85 1511
10954.84 1493
10955.83 1693
10956.82 1850
10957.80 1828
10958.79 1873
10959.78 1818
10960.77 1871
10961.76 1894
10962.75 1816
10963.73 1786
10964.72 1738
10965.71 1611
10966.70 1562
10967.69 1574
10968.68 1408
10969.66 1426
10970.65 1406
10971.64 1460
10972.63 1405
10973.62 1381
10974.61 1443
10975.60 1410
10976.58 1457
10977.57 1413
10978.56 1372
10979.55 1429
10980.54 1500
10981.53 1490
10982.52 1371
10983.51 1346
10984.50 1416
10985.49 1451
10986.48 1361
10987.47 1348
10988.45 1416
10989.44 1368
10990.43 1398
10991.42 1586
10992.41 1581
10993.40 1662
10994.39 1658
10995.38 1793
10996.37 1948
10997.36 2075
10998.35 2072
10999.34 2251
11000.33 2348
11001.32 2266
11002.31 2276
11003.30 2302
11004.29 2103
11005.28 2029
11006.27 1838
11007.26 1817
11008.25 1746
11009.24 1552
11010.23 1438
11011.22 1334
11012.21 1353
11013.20 1255
11014.19 1286
11015.18 1184
11016.18 1236
11017.17 1190
11018.16 1263
11019.15 1222
11020.14 1122
11021.13 1105
11022.12 1098
11023.11 1116
11024.10 1079
11025.09 1127
11026.08 1022
11027.08 1079
11028.07 1135
11029.06 1072
11030.05 1004
11031.04 1020
11032.03 1058
11033.02 1083
11034.01 1029
11035.01 1003
11036.00 973
11036.99 999
11037.98 1035
11038.97 971
11039.96 1038
11040.96 1041
11041.95 1002
11042.94 939
11043.93 959
11044.92 941
11045.92 989
11046.91 939
11047.90 881
11048.89 951
11049.88 959
11050.88 985
11051.87 929
11052.86 954
11053.85 935
11054.85 906
11055.84 1002
11056.83 1022
11057.82 902
11058.82 865
11059.81 946
11060.80 925
11061.79 900
11062.79 909
11063.78 895
11064.77 932
11065.76 865
11066.76 884
11067.75 907
11068.74 890
11069.74 925
11070.73 900
11071.72 857
11072.72 837
11073.71 824
11074.70 882
11075.70 877
11076.69 938
11077.68 874
11078.68 856
11079.67 897
11080.66 876
11081.66 882
11082.65 899
11083.64 890
11084.64 798
11085.63 855
11086.62 833
11087.62 855
11088.61 884
11089.61 870
11090.60 884
11091.59 826
11092.59 849
11093.58 902
11094.58 886
11095.57 821
11096.57 817
11097.56 919
11098.55 866
11099.55 814
11100.54 817
11101.54 807
11102.53 776
11103.53 844
11104.52 826
11105.52 754
11106.51 725
11107.51 764
11108.50 814
11109.49 821
11110.49 786
11111.48 838
11112.48 768
11113.47 781
11114.47 796
11115.46 810
11116.46 727
11117.46 796
11118.45 804
11119.45 728
11120.44 735
11121.44 761
11122.43 764
11123.43 764
11124.42 713
11125.42 770
11126.41 750
11127.41 769
11128.41 737
11129.40 719
11130.40 686
11131.39 690
11132.39 733
11133.38 692
11134.38 704
11135.38 715
11136.37 711
11137.37 683
11138.36 643
11139.36 744
11140.36 779
11141.35 673
11142.35 687
11143.35 637
11144.34 684
11145.34 719
11146.34 685
11147.33 722
11148.33 718
11149.32 682
11150.32 680
11151.32 692
11152.31 653
11153.31 760
11154.31 675
11155.31 563
11156.30 595
11157.30 637
11158.30 696
11159.29 676
11160.29 634
11161.29 642
11162.28 666
11163.28 672
11164.28 626
11165.28 664
11166.27 639
11167.27 643
11168.27 675
11169.27 645
11170.26 699
11171.26 676
11172.26 614
11173.26 634
11174.25 669
11175.25 638
11176.25 672
11177.25 659
11178.25 676
11179.24 658
11180.24 629
11181.24 666
11182.24 719
11183.24 709
11184.23 680
11185.23 703
11186.23 748
11187.23 651
11188.23 616
11189.23 632
11190.22 675
11191.22 669
11192.22 619
11193.22 673
11194.22 618
11195.22 673
11196.22 655
11197.21 645
11198.21 679
11199.21 624
11200.21 575
11201.21 640
11202.21 658
11203.21 610
11204.21 663
11205.21 666
11206.21 648
11207.21 628
11208.20 675
11209.20 612
11210.20 591
11211.20 644
11212.20 622
11213.20 658
11214.20 641
11215.20 608
11216.20 615
11217.20 596
11218.20 657
11219.20 648
11220.20 613
11221.20 568
11222.20 582
11223.20 628
11224.20 635
11225.20 688
11226.20 632
11227.20 629
11228.20 690
11229.20 651
11230.20 616
11231.20 591
11232.20 547
11233.20 559
11234.20 578
11235.20 614
11236.20 618
11237.20 586
11238.20 613
11239.20 585
11240.20 618
11241.20 597
11242.21 617
11243.21 588
11244.21 588
11245.21 626
11246.21 598
11247.21 613
11248.21 617
11249.21 605
11250.21 562
11251.21 640
11252.22 618
11253.22 605
11254.22 577
11255.22 638
11256.22 616
11257.22 633
11258.22 611
11259.23 666
11260.23 605
11261.23 653
11262.23 612
11263.23 562
11264.23 585
11265.24 554
11266.24 623
11267.24 615
11268.24 595
11269.24 607
11270.25 654
11271.25 633
11272.25 576
11273.25 622
11274.25 633
11275.26 623
11276.26 577
11277.26 622
11278.26 615
11279.27 657
11280.27 647
11281.27 594
11282.27 640
11283.28 651
11284.28 621
11285.28 597
11286.28 580
11287.29 637
11288.29 614
11289.29 690
11290.29 680
11291.30 668
11292.30 674
11293.30 648
11294.31 623
11295.31 683
11296.31 662
11297.32 681
11298.32 596
11299.32 617
11300.33 546
11301.33 544
11302.33 574
11303.34 648
11304.34 639
11305.34 605
11306.35 624
11307.35 713
11308.35 720
11309.36 715
11310.36 762
11311.37 767
11312.37 724
11313.37 733
11314.38 776
11315.38 807
11316.39 745
11317.39 666
11318.39 675
11319.40 734
11320.40 680
11321.41 683
11322.41 686
11323.42 609
11324.42 614
11325.42 642
11326.43 579
11327.43 619
11328.44 567
11329.44 551
11330.45 529
11331.45 616
11332.46 616
11333.46 563
11334.47 620
11335.47 571
11336.48 579
11337.48 578
11338.49 640
11339.49 548
11340.50 530
11341.50 614
11342.51 645
11343.51 635
11344.52 649
11345.52 582
11346.53 567
11347.53 562
11348.54 596
11349.55 613
11350.55 611
11351.56 625
11352.56 613
11353.57 563
11354.57 534
11355.58 576
11356.59 568
11357.59 582
11358.60 562
11359.60 579
11360.61 627
11361.62 579
11362.62 570
11363.63 560
11364.63 584
11365.64 547
11366.65 549
11367.65 608
11368.66 621
11369.67 577
11370.67 554
11371.68 501
11372.69 542
11373.69 569
11374.70 580
11375.71 611
11376.71 535
11377.72 573
11378.73 562
11379.73 539
11380.74 559
11381.75 547
11382.75 549
11383.76 600
11384.77 608
11385.78 628
11386.78 576
11387.79 576
11388.80 557
11389.80 585
11390.81 576
11391.82 548
11392.83 551
11393.83 603
11394.84 593
11395.85 514
11396.86 566
11397.86 602
11398.87 575
11399.88 588
11400.89 564
11401.90 539
11402.90 573
11403.91 597
11404.92 630
11405.93 572
11406.94 594
11407.94 609
11408.95 627
11409.96 586
11410.97 583
11411.98 574
11412.99 572
11413.99 585
11415.00 569
11416.01 636
11417.02 584
11418.03 576
11419.04 579
11420.04 590
11421.05 589
11422.06 577
11423.07 577
11424.08 549
11425.09 529
11426.10 522
11427.11 601
11428.12 582
11429.13 617
11430.13 573
11431.14 574
11432.15 559
11433.16 581
11434.17 618
11435.18 554
11436.19 547
11437.20 524
11438.21 550
11439.22 592
11440.23 612
11441.24 537
11442.25 527
11443.26 616
11444.27 619
11445.28 603
11446.29 627
11447.30 578
11448.31 595
11449.32 552
11450.33 538
11451.34 548
11452.35 565
11453.36 624
11454.37 550
11455.38 579
11456.39 600
11457.40 599
11458.41 557
11459.42 607
11460.43 570
11461.44 564
11462.45 591
11463.46 534
11464.47 543
11465.48 541
11466.49 544
11467.50 578
11468.51 594
11469.52 574
11470.54 564
11471.55 567
11472.56 560
11473.57 608
11474.58 546
11475.59 594
11476.60 589
11477.61 566
11478.62 561
11479.64 543
11480.65 518
11481.66 595
11482.67 575
11483.68 568
11484.69 571
11485.70 555
11486.72 571
11487.73 530
11488.74 531
11489.75 541
11490.76 544
11491.77 551
11492.79 530
11493.80 508
11494.81 573
11495.82 605
11496.83 547
11497.85 541
11498.86 552
11499.87 600
11500.88 542
11501.90 581
11502.91 584
11503.92 481
11504.93 557
11505.95 537
11506.96 517
11507.97 561
11508.98 560
11510.00 564
11511.01 580
11512.02 587
11513.03 603
11514.05 581
11515.06 597
11516.07 587
11517.09 563
11518.10 578
11519.11 548
11520.12 571
11521.14 590
11522.15 620
11523.16 587
11524.18 557
11525.19 553
11526.20 598
11527.22 576
11528.23 528
11529.24 551
11530.26 555
11531.27 587
11532.28 574
11533.30 568
11534.31 601
11535.33 670
11536.34 609
11537.35 535
11538.37 567
11539.38 607
11540.40 662
11541.41 632
11542.42 584
11543.44 564
11544.45 606
11545.47 670
11546.48 649
11547.49 602
11548.51 569
11549.52 577
11550.54 588
11551.55 605
11552.57 608
11553.58 642
11554.60 695
11555.61 625
11556.63 614
11557.64 596
11558.65 635
11559.67 633
11560.68 647
11561.70 620
11562.71 600
11563.73 654
11564.74 615
11565.76 655
11566.77 655
11567.79 645
11568.81 653
11569.82 594
11570.84 682
11571.85 639
11572.87 615
11573.88 606
11574.90 617
11575.91 646
11576.93 663
11577.94 650
11578.96 643
11579.98 652
11580.99 692
11582.01 691
11583.02 653
11584.04 710
11585.05 683
11586.07 710
11587.09 767
11588.10 796
11589.12 815
11590.14 783
11591.15 793
11592.17 802
11593.18 778
11594.20 773
11595.22 803
11596.23 846
11597.25 910
11598.27 925
11599.28 1018
11600.30 1084
11601.32 1049
11602.33 1152
11603.35 1212
11604.37 1170
11605.38 1117
11606.40 1117
11607.42 1092
11608.43 1022
11609.45 944
11610.47 938
11611.49 851
11612.50 812
11613.52 842
11614.54 828
11615.55 733
11616.57 725
11617.59 767
11618.61 753
11619.62 710
11620.64 715
11621.66 705
11622.68 672
11623.69 642
11624.71 644
11625.73 628
11626.75 666
11627.77 683
11628.78 688
11629.80 638
11630.82 649
11631.84 670
11632.85 615
11633.87 623
11634.89 590
11635.91 622
11636.93 637
11637.95 603
11638.96 581
11639.98 657
11641.00 602
11642.02 627
11643.04 612
11644.06 615
11645.07 606
11646.09 638
11647.11 604
11648.13 592
11649.15 582
11650.17 600
11651.19 593
11652.21 600
11653.23 565
11654.24 554
11655.26 590
11656.28 638
11657.30 535
11658.32 545
11659.34 622
11660.36 611
11661.38 555
11662.40 528
11663.42 599
11664.44 603
11665.46 561
11666.48 583
11667.49 547
11668.51 568
11669.53 592
11670.55 595
11671.57 561
11672.59 614
11673.61 581
11674.63 645
11675.65 618
11676.67 604
11677.69 601
11678.71 614
11679.73 604
11680.75 581
11681.77 574
11682.79 593
11683.81 624
11684.83 581
11685.85 632
11686.88 609
11687.90 658
11688.92 612
11689.94 607
11690.96 572
11691.98 628
11693.00 599
11694.02 587
11695.04 643
11696.06 691
11697.08 624
11698.10 581
11699.12 580
11700.14 635
11701.17 666
11702.19 597
11703.21 635
11704.23 626
11705.25 556
11706.27 597
11707.29 563
11708.31 603
11709.34 597
11710.36 590
11711.38 595
11712.40 608
11713.42 594
11714.44 600
11715.46 647
11716.49 578
11717.51 559
11718.53 616
11719.55 622
11720.57 545
11721.60 570
11722.62 570
11723.64 620
11724.66 529
11725.68 564
11726.71 602
11727.73 589
11728.75 600
11729.77 594
11730.80 537
11731.82 564
11732.84 523
11733.86 573
11734.88 610
11735.91 614
11736.93 574
11737.95 606
11738.98 632
11740.00 582
11741.02 592
11742.04 595
11743.07 618
11744.09 586
11745.11 557
11746.14 600
11747.16 622
11748.18 598
11749.20 626
11750.23 545
11751.25 623
11752.27 606
11753.30 602
11754.32 600
11755.34 548
11756.37 542
11757.39 606
11758.41 607
11759.44 614
11760.46 577
11761.49 615
11762.51 626
11763.53 587
11764.56 539
11765.58 582
11766.60 584
11767.63 602
11768.65 614
11769.68 589
11770.70 629
11771.72 554
11772.75 591
11773.77 576
11774.80 581
11775.82 551
11776.85 554
11777.87 587
11778.90 508
11779.92 574
11780.94 561
11781.97 558
11782.99 583
11784.02 584
11785.04 635
11786.07 622
11787.09 576
11788.12 551
11789.14 572
11790.17 587
11791.19 612
11792.22 579
11793.24 608
11794.27 591
11795.29 561
11796.32 631
11797.34 644
11798.37 553
11799.39 569
11800.42 566
11801.44 609
11802.47 583
11803.49 561
11804.52 604
11805.55 569
11806.57 592
11807.60 640
11808.62 590
11809.65 590
11810.67 580
11811.70 615
11812.73 641
11813.75 625
11814.78 603
11815.80 610
11816.83 639
11817.86 649
11818.88 636
11819.91 610
11820.94 647
11821.96 582
11822.99 589
11824.01 611
11825.04 586
11826.07 603
11827.09 635
11828.12 682
11829.15 627
11830.17 580
11831.20 603
11832.23 589
11833.25 629
11834.28 635
11835.31 614
11836.33 684
11837.36 589
11838.39 586
11839.42 637
11840.44 624
11841.47 654
11842.50 643
11843.52 727
11844.55 647
11845.58 650
11846.61 675
11847.63 727
11848.66 745
11849.69 704
11850.72 666
11851.74 682
11852.77 672
11853.80 713
11854.83 716
11855.85 685
11856.88 731
11857.91 703
11858.94 708
11859.97 752
11860.99 735
11862.02 739
11863.05 723
11864.08 765
11865.11 752
11866.13 737
11867.16 744
11868.19 796
11869.22 750
11870.25 706
11871.28 741
11872.30 769
11873.33 811
11874.36 743
11875.39 758
11876.42 776
11877.45 789
11878.48 749
11879.51 816
11880.53 879
11881.56 839
11882.59 842
11883.62 845
11884.65 831
11885.68 885
11886.71 856
11887.74 848
11888.77 833
11889.80 949
11890.83 848
11891.85 913
11892.88 964
11893.91 925
11894.94 980
11895.97 976
11897.00 967
11898.03 945
11899.06 984
11900.09 1090
11901.12 1159
11902.15 1058
11903.18 1058
11904.21 1066
11905.24 1100
11906.27 1113
11907.30 1094
11908.33 1014
11909.36 991
11910.39 936
11911.42 969
11912.45 983
11913.48 928
11914.51 988
11915.54 964
11916.57 978
11917.60 944
11918.63 895
11919.66 925
11920.69 972
11921.73 929
11922.76 945
11923.79 1011
11924.82 1059
11925.85 1176
11926.88 1173
11927.91 1191
11928.94 1322
11929.97 1281
11931.00 1289
11932.03 1352
11933.07 1363
11934.10 1311
11935.13 1300
11936.16 1201
11937.19 1155
11938.22 1130
11939.25 1168
11940.28 1064
11941.32 1047
11942.35 974
11943.38 955
11944.41 867
11945.44 937
11946.47 894
11947.51 909
11948.54 861
11949.57 840
11950.60 776
11951.63 910
11952.66 876
11953.70 854
11954.73 820
11955.76 834
11956.79 859
11957.83 794
11958.86 802
11959.89 786
11960.92 805
11961.95 836
11962.99 804
11964.02 766
11965.05 710
11966.08 787
11967.12 813
11968.15 826
11969.18 785
11970.22 788
11971.25 779
11972.28 820
11973.31 763
11974.35 834
11975.38 818
11976.41 788
11977.45 822
11978.48 833
11979.51 774
11980.55 748
11981.58 835
11982.61 757
11983.64 722
11984.68 810
11985.71 824
11986.75 801
11987.78 829
11988.81 796
11989.85 844
11990.88 796
11991.91 822
11992.95 841
11993.98 830
11995.01 845
11996.05 752
11997.08 795
11998.12 846
11999.15 827
12000.18 833
12001.22 866
12002.25 800
12003.29 834
12004.32 907
12005.35 862
12006.39 837
12007.42 902
12008.46 925
12009.49 902
12010.53 876
12011.56 882
12012.60 879
12013.63 911
12014.67 858
12015.70 862
12016.73 897
12017.77 858
12018.80 928
12019.84 964
12020.87 939
12021.91 902
12022.94 931
12023.98 881
12025.01 888
12026.05 884
12027.08 920
12028.12 871
12029.15 914
12030.19 802
12031.23 882
12032.26 865
12033.30 895
12034.33 897
12035.37 894
12036.40 935
12037.44 866
12038.47 838
12039.51 884
12040.55 902
12041.58 914
12042.62 945
12043.65 872
12044.69 877
12045.73 893
12046.76 870
12047.80 891
12048.83 927
12049.87 959
12050.91 946
12051.94 944
12052.98 979
12054.01 904
12055.05 903
12056.09 937
12057.12 979
12058.16 1014
12059.20 935
12060.23 963
12061.27 977
12062.31 985
12063.34 979
12064.38 979
12065.42 962
12066.45 965
12067.49 984
12068.53 947
12069.57 951
12070.60 963
12071.64 986
12072.68 947
12073.71 986
12074.75 929
12075.79 905
12076.83 1004
12077.86 1047
12078.90 1097
12079.94 1067
12080.98 993
12082.01 971
12083.05 1001
12084.09 1046
12085.13 1080
12086.16 1044
12087.20 1051
12088.24 1041
12089.28 1125
12090.32 1062
12091.35 1009
12092.39 1043
12093.43 1048
12094.47 1083
12095.51 1120
12096.54 1148
12097.58 1239
12098.62 1266
12099.66 1269
12100.70 1267
12101.74 1389
12102.77 1442
12103.81 1396
12104.85 1411
12105.89 1319
12106.93 1298
12107.97 1185
12109.01 1302
12110.04 1185
12111.08 1112
12112.12 1076
12113.16 1032
12114.20 1022
12115.24 1021
12116.28 865
12117.32 889
12118.36 871
12119.39 916
12120.43 921
12121.47 850
12122.51 799
12123.55 734
12124.59 785
12125.63 766
12126.67 789
12127.71 761
12128.75 846
12129.79 788
12130.83 748
12131.87 775
12132.91 785
12133.95 768
12134.99 795
12136.03 757
12137.07 704
12138.11 800
12139.15 768
12140.19 778
12141.23 757
12142.27 706
12143.31 694
12144.35 714
12145.39 680
12146.43 710
12147.47 699
12148.51 722
12149.55 685
12150.59 737
12151.63 693
12152.67 703
12153.71 691
12154.75 705
12155.79 724
12156.83 684
12157.88 706
12158.92 690
12159.96 694
12161.00 664
12162.04 660
12163.08 639
12164.12 726
12165.16 708
12166.20 736
12167.24 660
12168.29 649
12169.33 684
12170.37 645
12171.41 678
12172.45 721
12173.49 695
12174.53 691
12175.58 679
12176.62 695
12177.66 665
12178.70 696
12179.74 682
12180.78 666
12181.83 639
12182.87 712
12183.91 716
12184.95 767
12185.99 738
12187.04 667
12188.08 674
12189.12 743
12190.16 778
12191.20 702
12192.25 709
12193.29 693
12194.33 686
12195.37 716
12196.42 707
12197.46 626
12198.50 662
12199.54 678
12200.59 723
12201.63 665
12202.67 716
12203.72 695
12204.76 782
12205.80 656
12206.84 637
12207.89 626
12208.93 698
12209.97 665
12211.02 665
12212.06 668
12213.10 670
12214.15 670
12215.19 671
12216.23 705
12217.28 637
12218.32 679
12219.36 702
12220.41 677
12221.45 652
12222.49 694
12223.54 658
12224.58 711
12225.62 654
12226.67 687
12227.71 678
12228.76 673
12229.80 738
12230.84 692
12231.89 698
12232.93 634
12233.98 618
12235.02 626
12236.06 643
12237.11 720
12238.15 705
12239.20 622
12240.24 645
12241.29 610
12242.33 650
12243.37 608
12244.42 629
12245.46 620
12246.51 591
12247.55 657
12248.60 645
12249.64 630
12250.69 603
12251.73 623
12252.78 629
12253.82 613
12254.87 629
12255.91 637
12256.96 620
12258.00 643
12259.05 590
12260.09 549
12261.14 647
12262.18 637
12263.23 622
12264.27 580
12265.32 594
12266.36 590
12267.41 614
12268.45 630
12269.50 610
12270.55 605
12271.59 659
12272.64 618
12273.68 622
12274.73 603
12275.77 578
12276.82 602
12277.87 581
12278.91 605
12279.96 585
12281.00 594
12282.05 591
12283.10 578
12284.14 568
12285.19 655
12286.24 646
12287.28 666
12288.33 566
12289.38 601
12290.42 600
12291.47 598
12292.51 641
12293.56 608
12294.61 569
12295.65 613
12296.70 567
12297.75 539
12298.80 611
12299.84 544
12300.89 496
12301.94 520
12302.98 543
12304.03 577
12305.08 635
12306.12 608
12307.17 579
12308.22 588
12309.27 612
12310.31 581
12311.36 567
12312.41 623
12313.46 585
12314.50 602
12315.55 507
12316.60 534
12317.65 570
12318.69 588
12319.74 534
12320.79 542
12321.84 549
12322.88 560
12323.93 615
12324.98 556
12326.03 570
12327.08 545
12328.12 638
12329.17 608
12330.22 589
12331.27 538
12332.32 571
12333.37 581
12334.41 580
12335.46 569
12336.51 546
12337.56 549
12338.61 559
12339.66 557
12340.71 537
12341.75 532
12342.80 588
12343.85 563
12344.90 560
12345.95 573
12347.00 539
12348.05 596
12349.10 595
12350.15 581
12351.19 528
12352.24 604
12353.29 668
12354.34 619
12355.39 555
12356.44 553
12357.49 567
12358.54 541
12359.59 574
12360.64 606
12361.69 647
12362.74 596
12363.79 658
12364.84 613
12365.89 649
12366.94 630
12367.99 621
12369.04 621
12370.09 601
12371.14 557
12372.18 617
12373.24 643
12374.29 590
12375.34 567
12376.39 585
12377.44 581
12378.49 549
12379.54 585
12380.59 566
12381.64 623
12382.69 617
12383.74 618
12384.79 632
12385.84 619
12386.89 600
12387.94 617
12388.99 629
12390.04 525
12391.09 580
12392.14 614
12393.19 595
12394.24 587
12395.30 619
12396.35 562
12397.40 591
12398.45 605
12399.50 620
12400.55 605
12401.60 585
12402.65 599
12403.70 652
12404.76 638
12405.81 647
12406.86 591
12407.91 620
12408.96 631
12410.01 572
12411.07 603
12412.12 611
12413.17 696
12414.22 615
12415.27 582
12416.32 633
12417.38 603
12418.43 685
12419.48 626
12420.53 599
12421.58 604
12422.64 637
12423.69 659
12424.74 704
12425.79 640
12426.84 651
12427.90 616
12428.95 667
12430.00 605
12431.05 638
12432.11 674
12433.16 694
12434.21 651
12435.26 690
12436.32 671
12437.37 713
12438.42 721
12439.48 691
12440.53 664
12441.58 653
12442.63 739
12443.69 647
12444.74 689
12445.79 690
12446.85 705
12447.90 683
12448.95 659
12450.01 625
12451.06 687
12452.11 694
12453.17 687
12454.22 726
12455.27 691
12456.33 734
12457.38 776
12458.43 755
12459.49 755
12460.54 778
12461.60 772
12462.65 753
12463.70 871
12464.76 855
12465.81 806
12466.86 857
12467.92 836
12468.97 951
12470.03 961
12471.08 1043
12472.14 1029
12473.19 1140
12474.24 1212
12475.30 1229
12476.35 1350
12477.41 1348
12478.46 1308
12479.52 1223
12480.57 1267
12481.63 1130
12482.68 1091
12483.73 1041
12484.79 1004
12485.84 934
12486.90 896
12487.95 919
12489.01 870
12490.06 863
12491.12 808
12492.17 839
12493.23 843
12494.28 817
12495.34 790
12496.39 749
12497.45 732
12498.51 764
12499.56 756
12500.62 685
12501.67 717
12502.73 739
12503.78 723
12504.84 658
12505.89 730
12506.95 706
12508.01 724
12509.06 710
12510.12 698
12511.17 662
12512.23 719
12513.28 685
12514.34 690
12515.40 655
12516.45 643
12517.51 693
12518.56 705
12519.62 652
12520.68 644
12521.73 670
12522.79 650
12523.85 652
12524.90 643
12525.96 638
12527.02 660
12528.07 709
12529.13 660
12530.19 694
12531.24 685
12532.30 632
12533.36 687
12534.41 721
12535.47 652
12536.53 603
12537.58 660
12538.64 741
12539.70 701
12540.75 720
12541.81 700
12542.87 691
12543.93 724
12544.98 751
12546.04 695
12547.10 687
12548.16 705
12549.21 728
12550.27 693
12551.33 740
12552.39 749
12553.44 792
12554.50 801
12555.56 822
12556.62 811
12557.67 800
12558.73 869
12559.79 854
12560.85 821
12561.91 809
12562.96 800
12564.02 769
12565.08 769
12566.14 670
12567.20 735
12568.26 683
12569.31 703
12570.37 665
12571.43 694
12572.49 691
12573.55 715
12574.61 706
12575.66 715
12576.72 652
12577.78 649
12578.84 681
12579.90 708
12580.96 686
12582.02 694
12583.08 705
12584.13 712
12585.19 760
12586.25 707
12587.31 692
12588.37 670
12589.43 594
12590.49 562
12591.55 642
12592.61 627
12593.67 659
12594.73 590
12595.79 622
12596.85 610
12597.91 584
12598.96 633
12600.02 632
12601.08 623
12602.14 586
12603.20 637
12604.26 629
12605.32 583
12606.38 615
12607.44 582
12608.50 597
12609.56 629
12610.62 626
12611.68 627
12612.74 577
12613.80 593
12614.86 597
12615.92 574
12616.98 552
12618.04 629
12619.10 652
12620.17 617
12621.23 607
12622.29 679
12623.35 663
12624.41 630
12625.47 616
12626.53 595
12627.59 582
12628.65 599
12629.71 549
12630.77 567
12631.83 612
12632.89 560
12633.96 567
12635.02 628
12636.08 631
12637.14 592
12638.20 639
12639.26 596
12640.32 551
12641.38 594
12642.45 592
12643.51 652
12644.57 583
12645.63 575
12646.69 563
12647.75 548
12648.81 571
12649.88 592
12650.94 569
12652.00 574
12653.06 620
12654.12 643
12655.19 529
12656.25 567
12657.31 591
12658.37 585
12659.43 600
12660.50 571
12661.56 574
12662.62 558
12663.68 587
12664.75 596
12665.81 601
12666.87 552
12667.93 562
12668.99 528
12670.06 550
12671.12 599
12672.18 595
12673.25 544
12674.31 510
12675.37 551
12676.43 579
12677.50 522
12678.56 583
12679.62 592
12680.69 527
12681.75 588
12682.81 565
12683.87 537
12684.94 582
12686.00 554
12687.06 563
12688.13 561
12689.19 622
12690.25 567
12691.32 561
12692.38 527
12693.45 544
12694.51 602
12695.57 561
12696.64 582
12697.70 548
12698.76 582
12699.83 607
12700.89 614
12701.95 588
12703.02 575
12704.08 581
12705.15 586
12706.21 583
12707.28 629
12708.34 609
12709.40 584
12710.47 558
12711.53 590
12712.60 544
12713.66 559
12714.73 598
12715.79 573
12716.85 596
12717.92 586
12718.98 569
12720.05 587
12721.11 603
12722.18 581
12723.24 555
12724.31 575
12725.37 590
12726.44 570
12727.50 568
12728.57 592
12729.63 563
12730.70 541
12731.76 548
12732.83 597
12733.89 589
12734.96 554
12736.02 530
12737.09 598
12738.15 557
12739.22 577
12740.29 599
12741.35 563
12742.42 533
12743.48 580
12744.55 533
12745.61 593
12746.68 572
12747.74 559
12748.81 583
12749.88 519
12750.94 514
12752.01 467
12753.07 480
12754.14 505
12755.21 515
12756.27 529
12757.34 554
12758.41 544
12759.47 497
12760.54 496
12761.60 486
12762.67 537
12763.74 516
12764.80 496
12765.87 515
12766.94 568
12768.00 566
12769.07 521
12770.14 510
12771.20 507
12772.27 466
12773.34 506
12774.40 476
12775.47 533
12776.54 538
12777.61 483
12778.67 501
12779.74 519
12780.81 573
12781.87 514
12782.94 582
12784.01 574
12785.08 525
12786.14 499
12787.21 479
12788.28 499
12789.35 521
12790.41 544
12791.48 560
12792.55 508
12793.62 525
12794.69 537
12795.75 503
12796.82 513
12797.89 471
12798.96 493
12800.02 543
12801.09 563
12802.16 551
12803.23 543
12804.30 526
12805.37 530
12806.43 522
12807.50 528
12808.57 524
12809.64 523
12810.71 520
12811.78 503
12812.84 542
12813.91 546
12814.98 584
12816.05 524
12817.12 540
12818.19 526
12819.26 574
12820.33 566
12821.39 588
12822.46 513
12823.53 534
12824.60 507
12825.67 482
12826.74 592
12827.81 525
12828.88 511
12829.95 547
12831.02 521
12832.09 535
12833.16 506
12834.22 475
12835.29 514
12836.36 507
12837.43 510
12838.50 506
12839.57 520
12840.64 512
12841.71 496
12842.78 492
12843.85 502
12844.92 452
12845.99 466
12847.06 538
12848.13 471
12849.20 532
12850.27 515
12851.34 477
12852.41 467
12853.48 527
12854.55 509
12855.62 475
12856.69 440
12857.76 456
12858.83 489
12859.90 524
12860.97 491
12862.05 477
12863.12 502
12864.19 472
12865.26 464
12866.33 430
12867.40 464
12868.47 454
12869.54 445
12870.61 480
12871.68 446
12872.75 499
12873.82 461
12874.90 450
12875.97 473
12877.04 496
12878.11 451
12879.18 450
12880.25 469
12881.32 487
12882.40 471
12883.47 476
12884.54 558
12885.61 508
12886.68 523
12887.75 486
12888.82 492
12889.90 490
12890.97 487
12892.04 441
12893.11 479
12894.18 493
12895.26 499
12896.33 490
12897.40 498
12898.47 492
12899.54 498
12900.62 474
12901.69 500
12902.76 478
12903.83 487
12904.91 504
12905.98 468
12907.05 448
12908.12 448
12909.20 465
12910.27 470
12911.34 440
12912.41 414
12913.49 462
12914.56 460
12915.63 463
12916.71 498
12917.78 465
12918.85 462
12919.92 469
12921.00 466
12922.07 474
12923.14 469
12924.22 463
12925.29 475
12926.36 464
12927.44 443
12928.51 445
12929.58 477
12930.66 488
12931.73 507
12932.80 468
12933.88 473
12934.95 467
12936.02 502
12937.10 521
12938.17 516
12939.25 471
12940.32 480
12941.39 530
12942.47 471
12943.54 473
12944.62 435
12945.69 486
12946.76 501
12947.84 484
12948.91 453
12949.99 501
12951.06 487
12952.14 485
12953.21 500
12954.28 480
12955.36 452
12956.43 480
12957.51 435
12958.58 496
12959.66 433
12960.73 419
12961.81 512
12962.88 438
12963.96 453
12965.03 430
12966.11 475
12967.18 515
12968.26 481
12969.33 481
12970.41 519
12971.48 533
12972.56 521
12973.63 473
12974.71 413
12975.78 460
12976.86 478
12977.93 488
12979.01 503
12980.08 520
12981.16 491
12982.23 505
12983.31 448
12984.39 441
12985.46 452
12986.54 463
12987.61 499
12988.69 500
12989.77 501
12990.84 541
12991.92 492
12992.99 468
12994.07 474
12995.15 453
12996.22 512
12997.30 523
12998.37 495
12999.45 487
13000.53 477
13001.60 467
13002.68 495
13003.76 500
13004.83 527
13005.91 473
13006.99 474
13008.06 499
13009.14 461
13010.22 466
13011.29 480
13012.37 516
13013.45 493
13014.52 520
13015.60 512
13016.68 494
13017.75 498
13018.83 491
13019.91 482
13020.99 464
13022.06 455
13023.14 491
13024.22 541
13025.30 529
13026.37 496
13027.45 513
13028.53 501
13029.61 500
13030.68 507
13031.76 493
13032.84 494
13033.92 502
13034.99 500
13036.07 492
13037.15 487
13038.23 444
13039.31 496
13040.38 511
13041.46 484
13042.54 495
13043.62 523
13044.70 531
13045.77 490
13046.85 475
13047.93 504
13049.01 537
13050.09 514
13051.17 491
13052.24 478
13053.32 496
13054.40 529
13055.48 538
13056.56 482
13057.64 495
13058.72 504
13059.80 503
13060.87 525
13061.95 537
13063.03 481
13064.11 511
13065.19 482
13066.27 490
13067.35 477
13068.43 500
13069.51 534
13070.59 493
13071.67 512
13072.74 475
13073.82 464
13074.90 470
13075.98 526
13077.06 545
13078.14 475
13079.22 496
13080.30 496
13081.38 533
13082.46 500
13083.54 509
13084.62 525
13085.70 471
13086.78 539
13087.86 515
13088.94 511
13090.02 478
13091.10 452
13092.18 497
13093.26 522
13094.34 512
13095.42 518
13096.50 499
13097.58 453
13098.66 508
13099.74 544
13100.82 485
13101.90 476
13102.98 468
13104.07 480
13105.15 480
13106.23 480
13107.31 538
13108.39 572
13109.47 523
13110.55 531
13111.63 507
13112.71 500
13113.79 489
13114.87 488
13115.96 498
13117.04 485
13118.12 482
13119.20 524
13120.28 508
13121.36 514
13122.44 504
13123.52 551
13124.61 548
13125.69 527
13126.77 465
13127.85 530
13128.93 505
13130.01 480
13131.10 469
13132.18 501
13133.26 514
13134.34 447
13135.42 443
13136.51 471
13137.59 484
13138.67 457
13139.75 483
13140.83 468
13141.92 523
13143.00 513
13144.08 487
13145.16 555
13146.25 591
13147.33 561
13148.41 497
13149.49 501
13150.58 516
13151.66 505
13152.74 486
13153.82 485
13154.91 502
13155.99 507
13157.07 520
13158.15 577
13159.24 577
13160.32 487
13161.40 481
13162.49 502
13163.57 510
13164.65 546
13165.74 507
13166.82 531
13167.90 493
13168.99 559
13170.07 541
13171.15 553
13172.24 536
13173.32 523
13174.40 501
13175.49 498
13176.57 509
13177.65 514
13178.74 553
13179.82 569
13180.91 525
13181.99 560
13183.07 558
13184.16 525
13185.24 559
13186.32 496
13187.41 525
13188.49 529
13189.58 524
13190.66 548
13191.75 493
13192.83 525
13193.91 547
13195.00 524
13196.08 547
13197.17 575
13198.25 536
13199.34 509
13200.42 506
13201.51 528
13202.59 549
13203.68 529
13204.76 527
13205.85 555
13206.93 579
13208.01 509
13209.10 513
13210.18 564
13211.27 565
13212.36 614
13213.44 548
13214.53 516
13215.61 536
13216.70 563
13217.78 594
13218.87 536
13219.95 558
13221.04 535
13222.12 592
13223.21 598
13224.29 529
13225.38 545
13226.47 590
13227.55 527
13228.64 560
13229.72 667
13230.81 592
13231.89 590
13232.98 560
13234.07 612
13235.15 557
13236.24 549
13237.33 557
13238.41 545
13239.50 579
13240.58 577
13241.67 525
13242.76 553
13243.84 557
13244.93 605
13246.02 556
13247.10 569
13248.19 579
13249.28 583
13250.36 605
13251.45 550
13252.54 537
13253.62 542
13254.71 620
13255.80 600
13256.88 568
13257.97 622
13259.06 585
13260.14 603
13261.23 619
13262.32 614
13263.41 675
13264.49 621
13265.58 635
13266.67 581
13267.76 636
13268.84 619
13269.93 618
13271.02 661
13272.11 662
13273.19 633
13274.28 688
13275.37 706
13276.46 639
13277.54 606
13278.63 643
13279.72 673
13280.81 611
13281.90 627
13282.98 638
13284.07 612
13285.16 626
13286.25 656
13287.34 683
13288.42 635
13289.51 658
13290.60 684
13291.69 709
13292.78 696
13293.87 680
13294.95 666
13296.04 721
13297.13 696
13298.22 700
13299.31 685
13300.40 721
13301.49 762
13302.58 724
13303.66 697
13304.75 738
13305.84 735
13306.93 737
13308.02 743
13309.11 743
13310.20 724
13311.29 712
13312.38 754
13313.47 727
13314.55 731
13315.64 704
13316.73 762
13317.82 681
13318.91 693
13320.00 702
13321.09 772
13322.18 728
13323.27 654
13324.36 668
13325.45 701
13326.54 727
13327.63 694
13328.72 695
13329.81 739
13330.90 751
13331.99 751
13333.08 734
13334.17 779
13335.26 746
13336.35 725
13337.44 743
13338.53 771
13339.62 759
13340.71 731
13341.80 784
13342.89 765
13343.98 796
13345.07 782
13346.16 786
13347.25 785
13348.35 767
13349.44 755
13350.53 775
13351.62 766
13352.71 783
13353.80 767
13354.89 760
13355.98 790
13357.07 857
13358.16 835
13359.26 857
13360.35 867
13361.44 920
13362.53 878
13363.62 887
13364.71 912
13365.80 835
13366.89 864
13367.99 865
13369.08 869
13370.17 894
13371.26 917
13372.35 850
13373.44 775
13374.54 817
13375.63 789
13376.72 802
13377.81 810
13378.90 792
13380.00 797
13381.09 772
13382.18 720
13383.27 775
13384.36 703
13385.46 733
13386.55 678
13387.64 728
13388.73 724
13389.83 736
13390.92 716
13392.01 737
13393.10 774
13394.20 753
13395.29 736
13396.38 682
13397.47 725
13398.57 690
13399.66 728
13400.75 695
13401.84 730
13402.94 728
13404.03 761
13405.12 703
13406.22 663
13407.31 620
13408.40 662
13409.50 704
13410.59 666
13411.68 697
13412.78 727
13413.87 744
13414.96 663
13416.06 657
13417.15 739
13418.24 661
13419.34 721
13420.43 737
13421.52 688
13422.62 682
13423.71 712
13424.81 691
13425.90 654
13426.99 691
13428.09 678
13429.18 720
13430.27 735
13431.37 702
13432.46 658
13433.56 691
13434.65 754
13435.75 769
13436.84 717
13437.93 691
13439.03 750
13440.12 712
13441.22 690
13442.31 740
13443.41 699
13444.50 793
13445.60 812
13446.69 804
13447.79 780
13448.88 736
13449.98 762
13451.07 778
13452.17 802
13453.26 788
13454.36 802
13455.45 820
13456.55 829
13457.64 784
13458.74 814
13459.83 811
13460.93 804
13462.02 803
13463.12 754
13464.21 722
13465.31 840
13466.40 828
13467.50 858
13468.59 860
13469.69 853
13470.79 846
13471.88 789
13472.98 749
13474.07 835
13475.17 808
13476.27 782
13477.36 857
13478.46 835
13479.55 876
13480.65 839
13481.75 873
13482.84 750
13483.94 809
13485.03 825
13486.13 815
13487.23 844
13488.32 881
13489.42 843
13490.52 937
13491.61 957
13492.71 960
13493.81 974
13494.90 949
13496.00 935
13497.10 982
13498.19 986
13499.29 980
13500.39 1001
13501.48 1058
13502.58 1027
13503.68 1016
13504.77 1005
13505.87 1038
13506.97 992
13508.07 972
13509.16 981
13510.26 995
13511.36 951
13512.46 865
13513.55 811
13514.65 866
13515.75 897
13516.85 825
13517.94 792
13519.04 813
13520.14 769
13521.24 741
13522.33 719
13523.43 723
13524.53 702
13525.63 713
13526.73 762
13527.82 688
13528.92 691
13530.02 744
13531.12 771
13532.22 729
13533.31 766
13534.41 722
13535.51 663
13536.61 655
13537.71 644
13538.81 619
13539.90 655
13541.00 690
13542.10 699
13543.20 609
13544.30 676
13545.40 660
13546.50 693
13547.60 701
13548.69 667
13549.79 671
13550.89 657
13551.99 664
13553.09 640
13554.19 602
13555.29 674
13556.39 681
13557.49 661
13558.59 650
13559.69 632
13560.78 675
13561.88 640
13562.98 669
13564.08 651
13565.18 622
13566.28 633
13567.38 609
13568.48 667
13569.58 663
13570.68 640
13571.78 655
13572.88 625
13573.98 680
13575.08 661
13576.18 644
13577.28 618
13578.38 677
13579.48 638
13580.58 637
13581.68 664
13582.78 647
13583.88 649
13584.98 645
13586.08 610
13587.18 660
13588.28 673
13589.38 619
13590.48 642
13591.59 627
13592.69 675
13593.79 672
13594.89 625
13595.99 642
13597.09 665
13598.19 657
13599.29 627
13600.39 608
13601.49 638
13602.59 695
13603.69 633
13604.80 666
13605.90 658
13607.00 675
13608.10 648
13609.20 630
13610.30 655
13611.40 660
13612.51 648
13613.61 614
13614.71 629
13615.81 597
13616.91 608
13618.01 656
13619.11 625
13620.22 568
13621.32 586
13622.42 622
13623.52 611
13624.62 656
13625.73 658
13626.83 634
13627.93 618
13629.03 649
13630.13 653
13631.24 561
13632.34 593
13633.44 568
13634.54 619
13635.65 623
13636.75 627
13637.85 661
13638.95 636
13640.06 641
13641.16 631
13642.26 581
13643.36 630
13644.47 641
13645.57 619
13646.67 634
13647.78 640
13648.88 613
13649.98 658
13651.08 686
13652.19 638
13653.29 622
13654.39 630
13655.50 587
13656.60 614
13657.70 608
13658.81 644
13659.91 599
13661.01 601
13662.12 612
13663.22 635
13664.32 627
13665.43 605
13666.53 626
13667.63 651
13668.74 634
13669.84 645
13670.95 634
13672.05 618
13673.15 636
13674.26 641
13675.36 568
13676.47 608
13677.57 613
13678.67 613
13679.78 645
13680.88 628
13681.99 675
13683.09 650
13684.20 678
13685.30 655
13686.40 650
13687.51 627
13688.61 672
13689.72 654
13690.82 700
13691.93 642
13693.03 596
13694.14 621
13695.24 653
13696.35 650
13697.45 608
13698.56 669
13699.66 665
13700.77 721
13701.87 695
13702.98 635
13704.08 657
13705.19 694
13706.29 691
13707.40 681
13708.50 681
13709.61 676
13710.71 657
13711.82 669
13712.92 746
13714.03 702
13715.14 686
13716.24 638
13717.35 664
13718.45 705
13719.56 725
13720.66 727
13721.77 716
13722.88 743
13723.98 790
13725.09 728
13726.19 751
13727.30 790
13728.41 829
13729.51 814
13730.62 777
13731.73 775
13732.83 769
13733.94 758
13735.04 844
13736.15 872
13737.26 827
13738.36 779
13739.47 762
13740.58 771
13741.68 807
13742.79 775
13743.90 780
13745.00 805
13746.11 815
13747.22 846
13748.32 843
13749.43 833
13750.54 817
13751.65 865
13752.75 886
13753.86 879
13754.97 902
13756.07 934
13757.18 922
13758.29 871
13759.40 899
13760.50 1038
13761.61 999
13762.72 999
13763.83 1061
13764.93 953
13766.04 1155
13767.15 1134
13768.26 1220
13769.37 1198
13770.47 1214
13771.58 1230
13772.69 1288
13773.80 1309
13774.91 1259
13776.01 1232
13777.12 1215
13778.23 1171
13779.34 1177
13780.45 1142
13781.55 1078
13782.66 1038
13783.77 983
13784.88 962
13785.99 973
13787.10 915
13788.20 903
13789.31 861
13790.42 922
13791.53 849
13792.64 823
13793.75 832
13794.86 772
13795.97 794
13797.07 784
13798.18 800
13799.29 820
13800.40 825
13801.51 768
13802.62 713
13803.73 787
13804.84 748
13805.95 707
13807.06 709
13808.17 724
13809.28 709
13810.39 708
13811.49 739
13812.60 726
13813.71 741
13814.82 670
13815.93 667
13817.04 739
13818.15 650
13819.26 660
13820.37 662
13821.48 641
13822.59 685
13823.70 688
13824.81 657
13825.92 681
13827.03 693
13828.14 658
13829.25 673
13830.36 685
13831.47 666
13832.58 696
13833.69 663
13834.80 664
13835.92 651
13837.03 667
13838.14 617
13839.25 606
13840.36 651
13841.47 661
13842.58 660
13843.69 613
13844.80 653
13845.91 656
13847.02 604
13848.13 652
13849.24 619
13850.36 649
13851.47 628
13852.58 692
13853.69 640
13854.80 601
13855.91 652
13857.02 678
13858.13 633
13859.25 633
13860.36 650
13861.47 637
13862.58 639
13863.69 637
13864.80 625
13865.91 682
13867.03 626
13868.14 689
13869.25 651
13870.36 685
13871.47 675
13872.59 691
13873.70 657
13874.81 677
13875.92 663
13877.03 705
13878.15 635
13879.26 678
13880.37 626
13881.48 637
13882.60 642
13883.71 680
13884.82 704
13885.93 682
13887.05 657
13888.16 687
13889.27 735
13890.38 719
13891.50 688
13892.61 644
13893.72 603
13894.83 661
13895.95 704
13897.06 713
13898.17 654
13899.29 660
13900.40 633
13901.51 666
13902.63 644
13903.74 698
13904.85 691
13905.97 677
13907.08 720
13908.19 711
13909.31 672
13910.42 676
13911.53 700
13912.65 653
13913.76 651
13914.87 633
13915.99 597
13917.10 626
13918.21 654
13919.33 638
13920.44 709
13921.56 694
13922.67 597
13923.78 653
13924.90 618
13926.01 604
13927.13 649
13928.24 579
13929.35 577
13930.47 562
13931.58 582
13932.70 607
13933.81 610
13934.93 593
13936.04 567
13937.16 568
13938.27 566
13939.38 600
13940.50 574
13941.61 621
13942.73 644
13943.84 591
13944.96 621
13946.07 567
13947.19 575
13948.30 558
13949.42 572
13950.53 623
13951.65 560
13952.76 633
13953.88 606
13954.99 592
13956.11 592
13957.23 590
13958.34 597
13959.46 599
13960.57 603
13961.69 566
13962.80 621
13963.92 605
13965.03 591
13966.15 534
13967.27 527
13968.38 557
13969.50 631
13970.61 601
13971.73 564
13972.84 617
13973.96 654
13975.08 634
13976.19 520
13977.31 509
13978.43 538
13979.54 547
13980.66 563
13981.77 555
13982.89 593
13984.01 564
13985.12 593
13986.24 571
13987.36 535
13988.47 530
13989.59 538
13990.71 536
13991.82 574
13992.94 596
13994.06 579
13995.17 578
13996.29 593
13997.41 566
13998.52 563
13999.64 577
14000.76 588
14001.88 586
14002.99 506
14004.11 567
14005.23 608
14006.34 563
14007.46 582
14008.58 554
14009.70 526
14010.81 576
14011.93 525
14013.05 549
14014.17 521
14015.28 561
14016.40 546
14017.52 582
14018.64 575
14019.76 550
14020.87 566
14021.99 537
14023.11 518
14024.23 598
14025.35 540
14026.46 574
14027.58 587
14028.70 559
14029.82 548
14030.94 516
14032.06 547
14033.17 585
14034.29 552
14035.41 630
14036.53 605
14037.65 586
14038.77 605
14039.88 623
14041.00 564
14042.12 642
14043.24 553
14044.36 606
14045.48 584
14046.60 619
14047.72 655
14048.84 622
14049.95 561
14051.07 630
14052.19 608
14053.31 617
14054.43 592
14055.55 611
14056.67 607
14057.79 600
14058.91 640
14060.03 657
14061.15 657
14062.27 670
14063.39 659
14064.51 648
14065.63 669
14066.75 657
14067.87 679
14068.99 661
14070.11 704
14071.23 658
14072.35 681
14073.47 671
14074.59 674
14075.71 715
14076.83 682
14077.95 726
14079.07 731
14080.19 769
14081.31 765
14082.43 781
14083.55 736
14084.67 735
14085.79 755
14086.91 764
14088.03 773
14089.15 792
14090.27 822
14091.39 858
14092.51 831
14093.63 800
14094.75 828
14095.87 827
14097.00 882
14098.12 923
14099.24 809
14100.36 832
14101.48 796
14102.60 794
14103.72 780
14104.84 770
14105.96 736
14107.09 735
14108.21 747
14109.33 769
14110.45 708
14111.57 706
14112.69 707
14113.81 719
14114.94 660
14116.06 718
14117.18 674
14118.30 645
14119.42 600
14120.55 578
14121.67 601
14122.79 623
14123.91 577
14125.03 609
14126.16 695
14127.28 608
14128.40 603
14129.52 595
14130.64 555
14131.77 564
14132.89 585
14134.01 584
14135.13 585
14136.26 581
14137.38 576
14138.50 554
14139.62 557
14140.75 565
14141.87 546
14142.99 533
14144.11 571
14145.24 552
14146.36 570
14147.48 542
14148.61 554
14149.73 545
14150.85 567
14151.98 583
14153.10 587
14154.22 545
14155.35 524
14156.47 542
14157.59 613
14158.72 578
14159.84 568
14160.96 570
14162.09 582
14163.21 521
14164.33 510
14165.46 558
14166.58 526
14167.70 527
14168.83 515
14169.95 538
14171.08 534
14172.20 552
14173.32 530
14174.45 543
14175.57 551
14176.70 561
14177.82 534
14178.94 498
14180.07 526
14181.19 499
14182.32 497
14183.44 572
14184.57 537
14185.69 521
14186.81 601
14187.94 585
14189.06 555
14190.19 570
14191.31 504
14192.44 489
14193.56 521
14194.69 522
14195.81 553
14196.94 493
14198.06 561
14199.19 551
14200.31 519
14201.44 523
14202.56 509
14203.69 496
14204.81 542
14205.94 536
14207.06 529
14208.19 465
14209.31 488
14210.44 516
14211.57 531
14212.69 505
14213.82 471
14214.94 534
14216.07 530
14217.19 490
14218.32 537
14219.44 507
14220.57 499
14221.70 490
14222.82 538
14223.95 466
14225.07 483
14226.20 530
14227.33 467
14228.45 512
14229.58 476
14230.71 486
14231.83 484
14232.96 462
14234.08 509
14235.21 467
14236.34 485
14237.46 463
14238.59 482
14239.72 487
14240.84 455
14241.97 449
14243.10 467
14244.22 499
14245.35 468
14246.48 483
14247.60 462
14248.73 520
14249.86 475
14250.99 451
14252.11 436
14253.24 472
14254.37 475
14255.49 488
14256.62 451
14257.75 455
14258.88 468
14260.00 482
14261.13 463
14262.26 480
14263.39 458
14264.51 441
14265.64 454
14266.77 466
14267.90 426
14269.02 435
14270.15 450
14271.28 471
14272.41 446
14273.54 448
14274.66 478
14275.79 497
14276.92 461
14278.05 471
14279.18 480
14280.30 472
14281.43 435
14282.56 477
14283.69 449
14284.82 398
14285.95 424
14287.07 442
14288.20 441
14289.33 449
14290.46 391
14291.59 442
14292.72 441
14293.85 457
14294.98 398
14296.10 447
14297.23 399
14298.36 427
14299.49 433
14300.62 459
14301.75 442
14302.88 405
14304.01 425
14305.14 445
14306.27 411
14307.39 397
14308.52 478
14309.65 432
14310.78 389
14311.91 418
14313.04 415
14314.17 411
14315.30 403
14316.43 355
14317.56 428
14318.69 424
14319.82 455
14320.95 445
14322.08 416
14323.21 454
14324.34 419
14325.47 418
14326.60 408
14327.73 409
14328.86 379
14329.99 405
14331.12 417
14332.25 455
14333.38 463
14334.51 409
14335.64 379
14336.77 392
14337.90 419
14339.03 399
14340.16 390
14341.29 347
14342.42 398
14343.56 358
14344.69 414
14345.82 415
14346.95 404
14348.08 415
14349.21 416
14350.34 427
14351.47 458
14352.60 399
14353.73 387
14354.87 383
14356.00 405
14357.13 379
14358.26 428
14359.39 408
14360.52 395
14361.65 402
14362.78 428
14363.92 386
14365.05 414
14366.18 418
14367.31 398
14368.44 384
14369.57 376
14370.71 437
14371.84 433
14372.97 433
14374.10 389
14375.23 383
14376.37 396
14377.50 427
14378.63 414
14379.76 448
14380.89 399
14382.03 360
14383.16 392
14384.29 416
14385.42 403
14386.56 403
14387.69 429
14388.82 428
14389.95 421
14391.09 423
14392.22 412
14393.35 412
14394.48 401
14395.62 457
14396.75 438
14397.88 406
14399.02 374
14400.15 404
14401.28 411
14402.41 451
14403.55 380
14404.68 377
14405.81 427
14406.95 415
14408.08 410
14409.21 419
14410.35 419
14411.48 406
14412.61 384
14413.75 424
14414.88 423
14416.01 408
14417.15 407
14418.28 393
14419.42 393
14420.55 398
14421.68 435
14422.82 426
14423.95 416
14425.08 394
14426.22 391
14427.35 426
14428.49 437
14429.62 423
14430.75 454
14431.89 400
14433.02 387
14434.16 393
14435.29 417
14436.43 398
14437.56 407
14438.69 433
14439.83 410
14440.96 441
14442.10 463
14443.23 417
14444.37 391
14445.50 361
14446.64 420
14447.77 375
14448.91 401
14450.04 397
14451.18 397
14452.31 392
14453.45 383
14454.58 364
14455.72 393
14456.85 417
14457.99 445
14459.12 426
14460.26 452
14461.39 419
14462.53 406
14463.66 398
14464.80 422
14465.94 413
14467.07 434
14468.21 411
14469.34 393
14470.48 377
14471.61 369
14472.75 391
14473.89 423
14475.02 403
14476.16 451
14477.29 474
14478.43 441
14479.57 430
14480.70 403
14481.84 393
14482.97 401
14484.11 433
14485.25 435
14486.38 460
14487.52 464
14488.66 420
14489.79 465
14490.93 457
14492.07 421
14493.20 457
14494.34 449
14495.48 395
14496.61 434
14497.75 432
14498.89 444
14500.02 439
14501.16 493
14502.30 457
14503.43 453
14504.57 465
14505.71 475
14506.84 512
14507.98 474
14509.12 480
14510.26 453
14511.39 490
14512.53 464
14513.67 430
14514.81 531
14515.94 515
14517.08 492
14518.22 514
14519.36 478
14520.49 460
14521.63 532
14522.77 469
14523.91 484
14525.05 471
14526.18 487
14527.32 482
14528.46 486
14529.60 492
14530.74 452
14531.87 427
14533.01 448
14534.15 465
14535.29 434
14536.43 459
14537.56 471
14538.70 514
14539.84 447
14540.98 453
14542.12 454
14543.26 445
14544.40 433
14545.53 485
14546.67 438
14547.81 489
14548.95 467
14550.09 429
14551.23 431
14552.37 476
14553.51 506
14554.65 480
14555.78 445
14556.92 395
14558.06 490
14559.20 474
14560.34 475
14561.48 473
14562.62 484
14563.76 464
14564.90 428
14566.04 430
14567.18 470
14568.32 466
14569.46 457
14570.60 473
14571.74 460
14572.88 476
14574.02 481
14575.16 546
14576.30 510
14577.44 483
14578.58 464
14579.72 497
14580.86 443
14582.00 407
14583.14 463
14584.28 492
14585.42 471
14586.56 492
14587.70 442
14588.84 480
14589.98 490
14591.12 440
14592.26 467
14593.40 529
14594.54 531
14595.68 553
14596.82 561
14597.96 522
14599.10 533
14600.24 529
14601.38 538
14602.52 519
14603.67 537
14604.81 542
14605.95 528
14607.09 551
14608.23 572
14609.37 542
14610.51 537
14611.65 572
14612.79 561
14613.94 594
14615.08 530
14616.22 569
14617.36 538
14618.50 537
14619.64 574
14620.79 588
14621.93 602
14623.07 567
14624.21 599
14625.35 580
14626.49 674
14627.64 638
14628.78 609
14629.92 646
14631.06 653
14632.20 653
14633.35 621
14634.49 629
14635.63 679
14636.77 650
14637.91 594
14639.06 654
14640.20 678
14641.34 589
14642.48 577
14643.63 634
14644.77 600
14645.91 595
14647.05 511
14648.20 524
14649.34 534
14650.48 524
14651.63 537
14652.77 541
14653.91 499
14655.05 483
14656.20 491
14657.34 476
14658.48 546
14659.63 469
14660.77 466
14661.91 482
14663.06 461
14664.20 469
14665.34 393
14666.49 406
14667.63 489
14668.77 437
14669.92 458
14671.06 446
14672.20 408
14673.35 453
14674.49 380
14675.64 429
14676.78 450
14677.92 451
14679.07 447
14680.21 438
14681.35 413
14682.50 398
14683.64 422
14684.79 380
14685.93 376
14687.08 413
14688.22 391
14689.36 455
14690.51 404
14691.65 418
14692.80 393
14693.94 420
14695.09 428
14696.23 447
14697.38 452
14698.52 455
14699.66 434
14700.81 418
14701.95 414
14703.10 406
14704.24 411
14705.39 400
14706.53 383
14707.68 383
14708.82 403
14709.97 418
14711.11 394
14712.26 364
14713.40 359
14714.55 402
14715.69 421
14716.84 394
14717.99 351
14719.13 382
14720.28 398
14721.42 382
14722.57 368
14723.71 391
14724.86 407
14726.00 419
14727.15 407
14728.30 452
14729.44 411
14730.59 448
14731.73 443
14732.88 391
14734.03 402
14735.17 405
14736.32 373
14737.46 358
14738.61 409
14739.76 385
14740.90 428
14742.05 376
14743.20 426
14744.34 385
14745.49 401
14746.64 405
14747.78 387
14748.93 394
14750.08 396
14751.22 411
14752.37 343
14753.52 353
14754.66 390
14755.81 388
14756.96 411
14758.10 415
14759.25 385
14760.40 415
14761.54 348
14762.69 422
14763.84 360
14764.99 352
14766.13 360
14767.28 391
14768.43 357
14769.58 391
14770.72 392
14771.87 340
14773.02 327
14774.17 392
14775.31 427
14776.46 373
14777.61 354
14778.76 412
14779.90 381
14781.05 396
14782.20 382
14783.35 377
14784.50 472
14785.64 367
14786.79 368
14787.94 359
14789.09 373
14790.24 379
14791.38 373
14792.53 358
14793.68 364
14794.83 383
14795.98 386
14797.13 385
14798.28 408
14799.42 359
14800.57 389
14801.72 377
14802.87 355
14804.02 363
14805.17 351
14806.32 388
14807.47 385
14808.61 337
14809.76 378
14810.91 351
14812.06 368
14813.21 349
14814.36 377
14815.51 355
14816.66 376
14817.81 342
14818.96 378
14820.11 354
14821.26 378
14822.41 373
14823.55 360
14824.70 333
14825.85 336
14827.00 379
14828.15 346
14829.30 324
14830.45 313
14831.60 305
14832.75 341
14833.90 341
14835.05 355
14836.20 342
14837.35 311
14838.50 301
14839.65 326
14840.80 356
14841.95 320
14843.10 317
14844.25 371
14845.40 365
14846.55 319
14847.70 316
14848.86 339
14850.01 325
14851.16 339
14852.31 349
14853.46 397
14854.61 362
14855.76 396
14856.91 373
14858.06 309
14859.21 309
14860.36 338
14861.51 398
14862.66 379
14863.82 380
14864.97 386
14866.12 400
14867.27 353
14868.42 379
14869.57 327
14870.72 372
14871.87 370
14873.03 337
14874.18 321
14875.33 313
14876.48 333
14877.63 344
14878.78 356
14879.94 382
14881.09 391
14882.24 369
14883.39 320
14884.54 347
14885.70 316
14886.85 315
14888.00 342
14889.15 324
14890.30 335
14891.46 304
14892.61 347
14893.76 341
14894.91 331
14896.06 329
14897.22 323
14898.37 365
14899.52 351
14900.67 333
14901.83 338
14902.98 360
14904.13 361
14905.28 367
14906.44 364
14907.59 345
14908.74 322
14909.90 325
14911.05 347
14912.20 327
14913.36 330
14914.51 342
14915.66 331
14916.81 345
14917.97 322
14919.12 358
14920.27 384
14921.43 354
14922.58 298
14923.73 312
14924.89 326
14926.04 345
14927.19 355
14928.35 305
14929.50 324
14930.66 339
14931.81 333
14932.96 343
14934.12 298
14935.27 358
14936.42 352
14937.58 331
14938.73 285
14939.89 310
14941.04 349
14942.19 332
14943.35 360
14944.50 372
14945.66 327
14946.81 314
14947.97 354
14949.12 371
14950.27 360
14951.43 339
14952.58 354
14953.74 341
14954.89 390
14956.05 354
14957.20 355
14958.36 380
14959.51 356
14960.67 348
14961.82 373
14962.98 381
14964.13 331
14965.29 350
14966.44 347
14967.60 359
14968.75 329
14969.91 317
14971.06 358
14972.22 343
14973.37 332
14974.53 323
14975.68 340
14976.84 360
14977.99 332
14979.15 338
14980.31 365
14981.46 366
14982.62 354
14983.77 359
14984.93 329
14986.08 351
14987.24 354
14988.40 386
14989.55 340
14990.71 300
14991.86 362
14993.02 350
14994.18 347
14995.33 339
14996.49 352
14997.65 357
14998.80 333
14999.96 311
15001.11 335
15002.27 363
15003.43 333
15004.58 353
15005.74 313
15006.90 302
15008.05 344
15009.21 339
15010.37 340
15011.52 357
15012.68 348
15013.84 349
15014.99 349
15016.15 335
15017.31 336
15018.47 373
15019.62 355
15020.78 330
15021.94 334
15023.09 311
15024.25 297
15025.41 310
15026.57 318
15027.72 333
15028.88 345
15030.04 371
15031.20 367
15032.35 342
15033.51 296
15034.67 328
15035.83 348
15036.98 326
15038.14 314
15039.30 331
15040.46 360
15041.62 344
15042.77 324
15043.93 360
15045.09 326
15046.25 339
15047.41 367
15048.57 350
15049.72 314
15050.88 328
15052.04 304
15053.20 291
15054.36 307
15055.52 313
15056.67 289
15057.83 328
15058.99 307
15060.15 324
15061.31 309
15062.47 329
15063.63 343
15064.79 319
15065.94 332
15067.10 299
15068.26 335
15069.42 350
15070.58 325
15071.74 299
15072.90 273
15074.06 306
15075.22 322
15076.38 310
15077.54 296
15078.70 319
15079.85 283
15081.01 302
15082.17 300
15083.33 325
15084.49 281
15085.65 304
15086.81 281
15087.97 286
15089.13 332
15090.29 339
15091.45 314
15092.61 289
15093.77 332
15094.93 321
15096.09 318
15097.25 321
15098.41 301
15099.57 294
15100.73 346
15101.89 312
15103.05 312
15104.21 303
15105.37 329
15106.53 330
15107.69 319
15108.86 346
15110.02 316
15111.18 331
15112.34 292
15113.50 289
15114.66 277
15115.82 273
15116.98 316
15118.14 309
15119.30 308
15120.46 329
15121.62 330
15122.79 289
15123.95 317
15125.11 327
15126.27 301
15127.43 348
15128.59 302
15129.75 323
15130.91 330
15132.08 303
15133.24 355
15134.40 361
15135.56 321
15136.72 319
15137.88 320
15139.05 320
15140.21 321
15141.37 303
15142.53 299
15143.69 306
15144.85 321
15146.02 293
15147.18 268
15148.34 273
15149.50 313
15150.66 356
15151.83 343
15152.99 341
15154.15 324
15155.31 330
15156.48 346
15157.64 349
15158.80 337
15159.96 346
15161.13 348
15162.29 349
15163.45 331
15164.61 333
15165.78 325
15166.94 351
15168.10 344
15169.27 331
15170.43 331
15171.59 318
15172.75 295
15173.92 345
15175.08 339
15176.24 312
15177.41 349
15178.57 321
15179.73 303
15180.90 318
15182.06 301
15183.22 318
15184.39 273
15185.55 333
15186.71 338
15187.88 331
15189.04 340
15190.21 314
15191.37 327
15192.53 314
15193.70 340
15194.86 345
15196.02 326
15197.19 325
15198.35 305
15199.52 344
15200.68 362
15201.84 299
15203.01 295
15204.17 294
15205.34 344
15206.50 333
15207.67 326
15208.83 328
15209.99 345
15211.16 354
15212.32 330
15213.49 305
15214.65 370
15215.82 376
15216.98 392
15218.15 358
15219.31 320
15220.48 370
15221.64 373
15222.81 378
15223.97 351
15225.14 323
15226.30 357
15227.47 394
15228.63 310
15229.80 355
15230.96 341
15232.13 305
15233.29 349
15234.46 346
15235.62 322
15236.79 351
15237.95 368
15239.12 347
15240.29 353
15241.45 350
15242.62 386
15243.78 372
15244.95 303
15246.11 329
15247.28 322
15248.45 296
15249.61 283
15250.78 292
15251.94 301
15253.11 337
15254.28 335
15255.44 332
15256.61 340
15257.78 331
15258.94 304
15260.11 310
15261.27 348
15262.44 316
15263.61 328
15264.77 337
15265.94 360
15267.11 329
15268.27 295
15269.44 302
15270.61 298
15271.77 285
15272.94 343
15274.11 296
15275.27 320
15276.44 328
15277.61 364
15278.78 357
15279.94 290
15281.11 281
15282.28 291
15283.44 320
15284.61 304
15285.78 297
15286.95 298
15288.11 315
15289.28 307
15290.45 326
15291.62 279
15292.78 302
15293.95 310
15295.12 307
15296.29 282
15297.46 301
15298.62 324
15299.79 327
15300.96 311
15302.13 270
15303.30 313
15304.46 271
15305.63 332
15306.80 290
15307.97 321
15309.14 282
15310.30 274
15311.47 313
15312.64 317
15313.81 298
15314.98 314
15316.15 304
15317.31 286
15318.48 279
15319.65 340
15320.82 317
15321.99 312
15323.16 295
15324.33 271
15325.50 318
15326.66 283
15327.83 334
15329.00 307
15330.17 310
15331.34 308
15332.51 356
15333.68 363
15334.85 305
15336.02 299
15337.19 265
15338.36 284
15339.53 316
15340.70 316
15341.86 320
15343.03 317
15344.20 315
15345.37 325
15346.54 336
15347.71 321
15348.88 284
15350.05 304
15351.22 324
15352.39 316
15353.56 303
15354.73 326
15355.90 317
15357.07 290
15358.24 324
15359.41 309
15360.58 350
15361.75 327
15362.92 356
15364.09 327
15365.26 330
15366.43 351
15367.60 328
15368.78 310
15369.95 331
15371.12 311
15372.29 308
15373.46 302
15374.63 284
15375.80 277
15376.97 258
15378.14 310
15379.31 292
15380.48 298
15381.65 283
15382.83 305
15384.00 277
15385.17 324
15386.34 307
15387.51 293
15388.68 282
15389.85 311
15391.02 311
15392.20 277
15393.37 300
15394.54 307
15395.71 325
15396.88 301
15398.05 293
15399.22 316
15400.40 315
15401.57 313
15402.74 325
15403.91 292
15405.08 305
15406.26 333
15407.43 326
15408.60 310
15409.77 293
15410.94 278
15412.12 267
15413.29 340
15414.46 331
15415.63 303
15416.81 324
15417.98 326
15419.15 299
15420.32 306
15421.50 313
15422.67 312
15423.84 305
15425.01 307
15426.19 315
15427.36 333
15428.53 321
15429.70 308
15430.88 286
15432.05 277
15433.22 294
15434.40 333
15435.57 300
15436.74 310
15437.92 328
15439.09 320
15440.26 314
15441.44 336
15442.61 343
15443.78 292
15444.96 307
15446.13 308
15447.30 334
15448.48 295
15449.65 299
15450.82 278
15452.00 294
15453.17 270
15454.34 264
15455.52 283
15456.69 303
15457.87 323
15459.04 292
15460.21 309
15461.39 307
15462.56 302
15463.74 263
15464.91 290
15466.08 294
15467.26 300
15468.43 348
15469.61 331
15470.78 317
15471.96 342
15473.13 357
15474.31 311
15475.48 298
15476.65 314
15477.83 328
15479.00 340
15480.18 336
15481.35 329
15482.53 303
15483.70 313
15484.88 328
15486.05 284
15487.23 299
15488.40 319
15489.58 320
15490.75 311
15491.93 329
15493.10 331
15494.28 295
15495.45 288
15496.63 266
15497.81 311
15498.98 325
15500.16 297
15501.33 321
15502.51 322
15503.68 300
15504.86 312
15506.03 303
15507.21 275
15508.39 320
15509.56 283
15510.74 309
15511.91 336
15513.09 337
15514.27 369
15515.44 331
15516.62 315
15517.79 276
15518.97 305
15520.15 299
15521.32 306
15522.50 321
15523.68 313
15524.85 296
15526.03 358
15527.21 360
15528.38 338
15529.56 306
15530.74 340
15531.91 339
15533.09 321
15534.27 316
15535.44 307
15536.62 312
15537.80 330
15538.97 338
15540.15 286
15541.33 290
15542.51 315
15543.68 326
15544.86 280
15546.04 314
15547.21 309
15548.39 302
15549.57 306
15550.75 337
15551.92 327
15553.10 324
15554.28 307
15555.46 357
15556.63 337
15557.81 324
15558.99 324
15560.17 320
15561.35 323
15562.52 336
15563.70 350
15564.88 327
15566.06 390
15567.24 332
15568.41 312
15569.59 345
15570.77 332
15571.95 342
15573.13 347
15574.30 351
15575.48 380
15576.66 345
15577.84 372
15579.02 366
15580.20 329
15581.38 336
15582.55 319
15583.73 323
15584.91 353
15586.09 347
15587.27 379
15588.45 364
15589.63 351
15590.81 357
15591.99 328
15593.16 357
15594.34 386
15595.52 370
15596.70 400
15597.88 350
15599.06 368
15600.24 356
15601.42 368
15602.60 377
15603.78 350
15604.96 353
15606.14 398
15607.32 372
15608.50 382
15609.68 357
15610.86 408
15612.04 403
15613.22 393
15614.40 364
15615.58 362
15616.76 403
15617.94 358
15619.12 348
15620.30 361
15621.48 396
15622.66 419
15623.84 389
15625.02 405
15626.20 463
15627.38 403
15628.56 364
15629.74 384
15630.92 401
15632.10 384
15633.28 408
15634.46 406
15635.64 407
15636.82 336
15638.00 435
15639.18 435
15640.36 429
15641.54 408
15642.73 405
15643.91 430
15645.09 423
15646.27 410
15647.45 425
15648.63 457
15649.81 403
15650.99 416
15652.17 443
15653.36 482
15654.54 474
15655.72 436
15656.90 436
15658.08 429
15659.26 447
15660.44 485
15661.63 448
15662.81 441
15663.99 458
15665.17 420
15666.35 445
15667.54 445
15668.72 409
15669.90 448
15671.08 461
15672.26 435
15673.45 428
15674.63 415
15675.81 430
15676.99 501
15678.17 419
15679.36 447
15680.54 451
15681.72 417
15682.90 465
15684.09 452
15685.27 441
15686.45 432
15687.63 409
15688.82 431
15690.00 371
15691.18 383
15692.36 383
15693.55 427
15694.73 454
15695.91 473
15697.10 411
15698.28 399
15699.46 437
15700.65 462
15701.83 416
15703.01 418
15704.20 439
15705.38 440
15706.56 446
15707.75 441
15708.93 451
15710.11 471
15711.30 467
15712.48 489
15713.66 428
15714.85 432
15716.03 404
15717.21 452
15718.40 405
15719.58 456
15720.77 490
15721.95 483
15723.13 478
15724.32 469
15725.50 393
15726.69 456
15727.87 430
15729.05 447
15730.24 430
15731.42 437
15732.61 451
15733.79 439
15734.98 405
15736.16 446
15737.34 435
15738.53 376
15739.71 403
15740.90 441
15742.08 434
15743.27 472
15744.45 462
15745.64 436
15746.82 433
15748.01 424
15749.19 450
15750.38 442
15751.56 457
15752.75 456
15753.93 450
15755.12 464
15756.30 487
15757.49 476
15758.67 469
15759.86 480
15761.04 486
15762.23 431
15763.42 425
15764.60 443
15765.79 489
15766.97 448
15768.16 445
15769.34 415
15770.53 448
15771.71 467
15772.90 463
15774.09 407
15775.27 399
15776.46 435
15777.64 411
15778.83 408
15780.02 445
15781.20 389
15782.39 397
15783.58 410
15784.76 400
15785.95 398
15787.13 402
15788.32 418
15789.51 462
15790.69 444
15791.88 389
15793.07 378
15794.25 424
15795.44 368
15796.63 384
15797.81 384
15799.00 398
15800.19 410
15801.37 390
15802.56 386
15803.75 367
15804.94 393
15806.12 309
15807.31 346
15808.50 373
15809.68 380
15810.87 356
15812.06 357
15813.25 357
15814.43 357
15815.62 367
15816.81 389
15818.00 405
15819.18 339
15820.37 395
15821.56 356
15822.75 340
15823.93 357
15825.12 372
15826.31 356
15827.50 376
15828.69 386
15829.87 383
15831.06 372
15832.25 400
15833.44 387
15834.63 358
15835.81 340
15837.00 344
15838.19 384
15839.38 341
15840.57 344
15841.76 345
15842.94 349
15844.13 332
15845.32 363
15846.51 365
15847.70 388
15848.89 378
15850.08 346
15851.27 360
15852.45 320
15853.64 336
15854.83 415
15856.02 371
15857.21 383
15858.40 369
15859.59 363
15860.78 352
15861.97 340
15863.16 369
15864.35 373
15865.53 369
15866.72 356
15867.91 381
15869.10 386
15870.29 343
15871.48 374
15872.67 375
15873.86 363
15875.05 362
15876.24 350
15877.43 339
15878.62 341
15879.81 354
15881.00 374
15882.19 362
15883.38 373
15884.57 338
15885.76 340
15886.95 311
15888.14 346
15889.33 362
15890.52 330
15891.71 350
15892.90 344
15894.09 348
15895.28 356
15896.47 384
15897.66 351
15898.85 322
15900.04 375
15901.24 394
15902.43 368
15903.62 360
15904.81 341
15906.00 344
15907.19 363
15908.38 367
15909.57 360
15910.76 371
15911.95 331
15913.14 348
15914.34 385
15915.53 367
15916.72 377
15917.91 352
15919.10 343
15920.29 371
15921.48 332
15922.68 361
15923.87 379
15925.06 389
15926.25 368
15927.44 388
15928.63 419
15929.83 373
15931.02 366
15932.21 376
15933.40 381
15934.59 370
15935.78 372
15936.98 377
15938.17 369
15939.36 372
15940.55 348
15941.74 332
15942.94 333
15944.13 335
15945.32 344
15946.51 369
15947.71 298
15948.90 274
15950.09 292
15951.28 331
15952.48 300
15953.67 332
15954.86 344
15956.05 337
15957.25 358
15958.44 318
15959.63 351
15960.83 328
15962.02 313
15963.21 322
15964.41 307
15965.60 335
15966.79 276
15967.98 317
15969.18 334
15970.37 357
15971.56 372
15972.76 314
15973.95 344
15975.14 300
15976.34 292
15977.53 278
15978.73 334
15979.92 302
15981.11 284
15982.31 300
15983.50 291
15984.69 308
15985.89 325
15987.08 331
15988.28 309
15989.47 301
15990.66 339
15991.86 313
15993.05 303
15994.25 284
15995.44 280
15996.63 289
15997.83 294
15999.02 285
16000.22 299
16001.41 313
16002.61 302
16003.80 286
16005.00 329
16006.19 315
16007.38 308
16008.58 329
16009.77 286
16010.97 282
16012.16 295
16013.36 286
16014.55 296
16015.75 306
16016.94 281
16018.14 327
16019.33 300
16020.53 260
16021.72 308
16022.92 283
16024.11 274
16025.31 284
16026.51 288
16027.70 259
16028.90 319
16030.09 292
16031.29 295
16032.48 306
16033.68 268
16034.87 322
16036.07 332
16037.27 299
16038.46 319
16039.66 290
16040.85 281
16042.05 300
16043.24 254
16044.44 270
16045.64 283
16046.83 304
16048.03 271
16049.23 304
16050.42 318
16051.62 294
16052.81 296
16054.01 296
16055.21 282
16056.40 302
16057.60 308
16058.80 316
16059.99 298
16061.19 271
16062.39 267
16063.58 315
16064.78 328
16065.98 332
16067.17 267
16068.37 257
16069.57 286
16070.77 277
16071.96 279
16073.16 301
16074.36 329
16075.55 321
16076.75 290
16077.95 281
16079.15 331
16080.34 346
16081.54 318
16082.74 283
16083.94 308
16085.13 302
16086.33 328
16087.53 275
16088.73 278
16089.92 273
16091.12 247
16092.32 288
16093.52 293
16094.71 302
16095.91 269
16097.11 300
16098.31 315
16099.51 287
16100.71 284
16101.90 277
16103.10 285
16104.30 310
16105.50 326
16106.70 286
16107.89 307
16109.09 304
16110.29 272
16111.49 267
16112.69 280
16113.89 258
16115.09 279
16116.28 298
16117.48 301
16118.68 273
16119.88 280
16121.08 283
16122.28 260
16123.48 289
16124.68 267
16125.88 251
16127.08 279
16128.27 281
16129.47 300
16130.67 272
16131.87 257
16133.07 294
16134.27 298
16135.47 283
16136.67 263
16137.87 245
16139.07 274
16140.27 302
16141.47 300
16142.67 323
16143.87 297
16145.07 273
16146.27 307
16147.47 311
16148.67 274
16149.87 288
16151.07 313
16152.27 289
16153.47 288
16154.67 313
16155.87 290
16157.07 289
16158.27 293
16159.47 325
16160.67 289
16161.87 284
16163.07 280
16164.27 293
16165.47 305
16166.67 304
16167.87 332
16169.07 309
16170.27 300
16171.47 249
16172.68 282
16173.88 277
16175.08 302
16176.28 344
16177.48 381
16178.68 288
16179.88 301
16181.08 306
16182.28 319
16183.48 304
16184.69 280
16185.89 300
16187.09 305
16188.29 317
16189.49 296
16190.69 274
16191.89 315
16193.10 281
16194.30 312
16195.50 300
16196.70 285
16197.90 290
16199.10 288
16200.31 317
16201.51 322
16202.71 272
16203.91 294
16205.11 294
16206.32 286
16207.52 278
16208.72 296
16209.92 289
16211.13 288
16212.33 332
16213.53 338
16214.73 311
16215.93 312
16217.14 299
16218.34 303
16219.54 304
16220.74 310
16221.95 322
16223.15 284
16224.35 323
16225.56 331
16226.76 343
16227.96 316
16229.16 312
16230.37 364
16231.57 317
16232.77 330
16233.98 294
16235.18 320
16236.38 308
16237.59 300
16238.79 305
16239.99 322
16241.20 315
16242.40 309
16243.60 328
16244.81 316
16246.01 315
16247.21 284
16248.42 305
16249.62 314
16250.82 300
16252.03 266
16253.23 313
16254.44 350
16255.64 342
16256.84 324
16258.05 305
16259.25 331
16260.46 337
16261.66 345
16262.86 309
16264.07 313
16265.27 342
16266.48 326
16267.68 340
16268.89 308
16270.09 321
16271.29 311
16272.50 324
16273.70 358
16274.91 322
16276.11 354
16277.32 314
16278.52 315
16279.73 306
16280.93 338
16282.14 339
16283.34 322
16284.55 322
16285.75 345
16286.96 380
16288.16 343
16289.37 343
16290.57 324
16291.78 317
16292.98 374
16294.19 361
16295.39 346
16296.60 392
16297.80 384
16299.01 361
16300.22 412
16301.42 389
16302.63 398
16303.83 373
16305.04 335
16306.24 349
16307.45 338
16308.66 347
16309.86 360
16311.07 352
16312.27 357
16313.48 398
16314.69 361
16315.89 354
16317.10 359
16318.30 354
16319.51 331
16320.72 369
16321.92 360
16323.13 335
16324.34 322
16325.54 400
16326.75 330
16327.96 327
16329.16 312
16330.37 303
16331.58 297
16332.78 324
16333.99 319
16335.20 321
16336.40 315
16337.61 312
16338.82 325
16340.02 327
16341.23 308
16342.44 310
16343.65 305
16344.85 333
16346.06 323
16347.27 331
16348.47 330
16349.68 308
16350.89 301
16352.10 324
16353.30 284
16354.51 302
16355.72 255
16356.93 278
16358.13 297
16359.34 288
16360.55 261
16361.76 260
16362.97 280
16364.17 266
16365.38 250
16366.59 294
16367.80 249
16369.01 295
16370.21 330
16371.42 335
16372.63 272
16373.84 284
16375.05 288
16376.26 274
16377.46 245
16378.67 268
16379.88 295
16381.09 291
16382.30 276
16383.51 270
16384.72 268
16385.92 265
16387.13 290
16388.34 290
16389.55 298
16390.76 267
16391.97 293
16393.18 287
16394.39 252
16395.60 275
16396.80 317
16398.01 303
16399.22 257
16400.43 260
16401.64 300
16402.85 271
16404.06 261
16405.27 265
16406.48 294
16407.69 293
16408.90 295
16410.11 287
16411.32 262
16412.53 289
16413.74 279
16414.95 275
16416.16 316
16417.37 303
16418.58 279
16419.79 285
16421.00 269
16422.21 286
16423.42 278
16424.63 253
16425.84 277
16427.05 300
16428.26 309
16429.47 278
16430.68 255
16431.89 299
16433.10 313
16434.31 307
16435.52 275
16436.73 286
16437.94 289
16439.15 304
16440.36 261
16441.57 278
16442.79 267
16444.00 252
16445.21 259
16446.42 289
16447.63 289
16448.84 296
16450.05 246
16451.26 257
16452.47 271
16453.68 261
16454.90 249
16456.11 240
16457.32 230
16458.53 253
16459.74 262
16460.95 288
16462.16 266
16463.38 245
16464.59 281
16465.80 241
16467.01 269
16468.22 263
16469.43 272
16470.65 277
16471.86 265
16473.07 251
16474.28 277
16475.49 287
16476.71 228
16477.92 244
16479.13 244
16480.34 266
16481.56 273
16482.77 279
16483.98 278
16485.19 250
16486.40 268
16487.62 263
16488.83 229
16490.04 258
16491.25 287
16492.47 246
16493.68 277
16494.89 247
16496.11 232
16497.32 260
16498.53 263
16499.74 270
16500.96 238
16502.17 265
16503.38 251
16504.60 262
16505.81 232
16507.02 224
16508.24 229
16509.45 263
16510.66 246
16511.88 260
16513.09 239
16514.30 253
16515.52 262
16516.73 252
16517.94 261
16519.16 281
16520.37 267
16521.58 279
16522.80 252
16524.01 210
16525.23 223
16526.44 258
16527.65 260
16528.87 253
16530.08 280
16531.30 322
16532.51 294
16533.72 276
16534.94 260
16536.15 242
16537.37 265
16538.58 260
16539.80 272
16541.01 281
16542.23 280
16543.44 281
16544.65 263
16545.87 296
16547.08 251
16548.30 270
16549.51 265
16550.73 267
16551.94 280
16553.16 273
16554.37 243
16555.59 287
16556.80 242
16558.02 274
16559.23 255
16560.45 287
16561.66 248
16562.88 272
16564.09 255
16565.31 279
16566.52 232
16567.74 252
16568.96 280
16570.17 283
16571.39 268
16572.60 251
16573.82 263
16575.03 298
16576.25 273
16577.47 270
16578.68 249
16579.90 286
16581.11 264
16582.33 258
16583.54 267
16584.76 284
16585.98 301
16587.19 296
16588.41 257
16589.63 278
16590.84 287
16592.06 318
16593.27 282
16594.49 279
16595.71 266
16596.92 235
16598.14 250
16599.36 290
16600.57 297
16601.79 305
16603.01 290
16604.22 260
16605.44 267
16606.66 248
16607.87 254
16609.09 276
16610.31 288
16611.53 301
16612.74 305
16613.96 266
16615.18 265
16616.39 237
16617.61 263
16618.83 303
16620.05 284
16621.26 296
16622.48 283
16623.70 271
16624.92 251
16626.13 257
16627.35 238
16628.57 260
16629.79 292
16631.00 281
16632.22 268
16633.44 276
16634.66 295
16635.88 289
16637.09 258
16638.31 241
16639.53 283
16640.75 249
16641.97 277
16643.18 278
16644.40 252
16645.62 255
16646.84 265
16648.06 250
16649.28 245
16650.49 236
16651.71 259
16652.93 246
16654.15 250
16655.37 279
16656.59 248
16657.81 297
16659.03 305
16660.24 261
16661.46 257
16662.68 251
16663.90 312
16665.12 286
16666.34 256
16667.56 282
16668.78 294
16670.00 249
16671.22 268
16672.43 241
16673.65 254
16674.87 255
16676.09 282
16677.31 297
16678.53 302
16679.75 264
16680.97 244
16682.19 262
16683.41 265
16684.63 256
16685.85 287
16687.07 258
16688.29 253
16689.51 225
16690.73 234
16691.95 288
16693.17 289
16694.39 245
16695.61 242
16696.83 278
16698.05 279
16699.27 287
16700.49 291
16701.71 289
16702.93 258
16704.15 248
16705.37 245
16706.59 221
16707.81 224
16709.03 259
16710.25 231
16711.48 250
16712.70 254
16713.92 296
16715.14 284
16716.36 251
16717.58 274
16718.80 236
16720.02 283
16721.24 284
16722.46 249
16723.68 261
16724.91 252
16726.13 232
16727.35 225
16728.57 253
16729.79 253
16731.01 256
16732.23 293
16733.46 292
16734.68 256
16735.90 294
16737.12 285
16738.34 249
16739.56 262
16740.79 275
16742.01 263
16743.23 242
16744.45 281
16745.67 275
16746.90 265
16748.12 270
16749.34 266
16750.56 267
16751.78 267
16753.01 261
16754.23 288
16755.45 251
16756.67 238
16757.90 242
16759.12 251
16760.34 258
16761.56 257
16762.79 248
16764.01 255
16765.23 264
16766.45 269
16767.68 274
16768.90 257
16770.12 268
16771.34 253
16772.57 256
16773.79 259
16775.01 262
16776.24 266
16777.46 237
16778.68 246
16779.91 272
16781.13 262
16782.35 241
16783.58 253
16784.80 237
16786.02 229
16787.25 235
16788.47 239
16789.69 267
16790.92 280
16792.14 249
16793.36 272
16794.59 239
16795.81 261
16797.04 249
16798.26 250
16799.48 268
16800.71 260
16801.93 276
16803.16 271
16804.38 276
16805.60 243
16806.83 234
16808.05 244
16809.28 259
16810.50 255
16811.73 252
16812.95 261
16814.17 267
16815.40 293
16816.62 267
16817.85 239
16819.07 276
16820.30 313
16821.52 316
16822.75 266
16823.97 234
16825.20 263
16826.42 291
16827.65 269
16828.87 262
16830.10 250
16831.32 253
16832.55 303
16833.77 241
16835.00 280
16836.22 243
16837.45 247
16838.67 255
16839.90 241
16841.12 243
16842.35 263
16843.57 247
16844.80 275
16846.03 284
16847.25 242
16848.48 269
16849.70 285
16850.93 272
16852.15 246
16853.38 256
16854.61 268
16855.83 312
16857.06 273
16858.28 295
16859.51 301
16860.74 295
16861.96 270
16863.19 251
16864.42 285
16865.64 250
16866.87 269
16868.09 251
16869.32 250
16870.55 259
16871.77 255
16873.00 278
16874.23 282
16875.45 328
16876.68 287
16877.91 276
16879.13 255
16880.36 281
16881.59 323
16882.82 274
16884.04 265
16885.27 268
16886.50 271
16887.72 287
16888.95 296
16890.18 292
16891.41 320
16892.63 295
16893.86 314
16895.09 311
16896.32 309
16897.54 307
16898.77 286
16900.00 271
16901.23 284
16902.45 307
16903.68 273
16904.91 299
16906.14 289
16907.36 295
16908.59 263
16909.82 263
16911.05 268
16912.28 272
16913.50 312
16914.73 271
16915.96 276
16917.19 249
16918.42 256
16919.65 282
16920.87 260
16922.10 257
16923.33 287
16924.56 272
16925.79 226
16927.02 253
16928.24 280
16929.47 304
16930.70 261
16931.93 239
16933.16 239
16934.39 276
16935.62 279
16936.85 259
16938.08 242
16939.30 259
16940.53 293
16941.76 272
16942.99 308
16944.22 271
16945.45 249
16946.68 253
16947.91 248
16949.14 263
16950.37 241
16951.60 268
16952.83 270
16954.06 302
16955.29 237
16956.52 263
16957.74 267
16958.97 260
16960.20 247
16961.43 258
16962.66 276
16963.89 245
16965.12 268
16966.35 258
16967.58 222
16968.81 225
16970.04 243
16971.27 224
16972.50 269
16973.74 245
16974.97 235
16976.20 248
16977.43 256
16978.66 245
16979.89 281
16981.12 251
16982.35 273
16983.58 285
16984.81 250
16986.04 253
16987.27 281
16988.50 265
16989.73 253
16990.96 262
16992.19 251
16993.43 258
16994.66 278
16995.89 294
16997.12 260
16998.35 213
16999.58 234
17000.81 243
17002.04 256
17003.28 227
17004.51 232
17005.74 254
17006.97 270
17008.20 263
17009.43 273
17010.66 271
17011.90 253
17013.13 227
17014.36 237
17015.59 241
17016.82 254
17018.05 258
17019.29 270
17020.52 224
17021.75 249
17022.98 248
17024.21 250
17025.45 278
17026.68 288
17027.91 257
17029.14 259
17030.38 262
17031.61 247
17032.84 255
17034.07 265
17035.31 264
17036.54 238
17037.77 234
17039.00 268
17040.24 271
17041.47 251
17042.70 264
17043.93 237
17045.17 252
17046.40 254
17047.63 255
17048.87 247
17050.10 234
17051.33 246
17052.57 251
17053.80 230
17055.03 225
17056.27 230
17057.50 209
17058.73 201
17059.97 226
17061.20 269
17062.43 250
17063.67 218
17064.90 235
17066.13 210
17067.37 224
17068.60 236
17069.83 242
17071.07 247
17072.30 231
17073.54 261
17074.77 268
17076.00 211
17077.24 238
17078.47 219
17079.71 252
17080.94 239
17082.17 221
17083.41 258
17084.64 220
17085.88 250
17087.11 220
17088.35 230
17089.58 257
17090.81 266
17092.05 234
17093.28 245
17094.52 223
17095.75 216
17096.99 254
17098.22 274
17099.46 231
17100.69 246
17101.93 269
17103.16 247
17104.40 257
17105.63 237
17106.87 225
17108.10 281
17109.34 237
17110.57 214
17111.81 248
17113.04 209
17114.28 232
17115.51 238
17116.75 249
17117.99 216
17119.22 230
17120.46 248
17121.69 245
17122.93 238
17124.16 226
17125.40 286
17126.64 232
17127.87 262
17129.11 247
17130.34 216
17131.58 244
17132.82 265
17134.05 248
17135.29 251
17136.52 244
17137.76 246
17139.00 258
17140.23 246
17141.47 234
17142.71 231
17143.94 241
17145.18 226
17146.41 254
17147.65 218
17148.89 240
17150.12 220
17151.36 219
17152.60 226
17153.83 215
17155.07 235
17156.31 246
17157.55 241
17158.78 253
17160.02 233
17161.26 262
17162.49 254
17163.73 197
17164.97 239
17166.21 236
17167.44 247
17168.68 249
17169.92 220
17171.15 230
17172.39 214
17173.63 200
17174.87 219
17176.10 211
17177.34 216
17178.58 224
17179.82 213
17181.06 244
17182.29 229
17183.53 247
17184.77 249
17186.01 290
17187.25 212
17188.48 246
17189.72 242
17190.96 238
17192.20 190
17193.44 224
17194.67 251
17195.91 225
17197.15 218
17198.39 257
17199.63 237
17200.87 206
17202.10 264
17203.34 241
17204.58 243
17205.82 228
17207.06 224
17208.30 230
17209.54 252
17210.78 218
17212.01 191
17213.25 214
17214.49 239
17215.73 254
17216.97 221
17218.21 264
17219.45 227
17220.69 236
17221.93 239
17223.17 246
17224.41 206
17225.65 195
17226.89 203
17228.12 263
17229.36 213
17230.60 208
17231.84 231
17233.08 236
17234.32 231
17235.56 239
17236.80 222
17238.04 234
17239.28 219
17240.52 226
17241.76 232
17243.00 205
17244.24 188
17245.48 207
17246.72 212
17247.96 211
17249.20 224
17250.44 213
17251.68 242
17252.92 217
17254.16 207
17255.40 229
17256.64 237
17257.89 220
17259.13 229
17260.37 225
17261.61 199
17262.85 225
17264.09 208
17265.33 213
17266.57 208
17267.81 250
17269.05 205
17270.29 222
17271.53 234
17272.78 217
17274.02 200
17275.26 233
17276.50 234
17277.74 260
17278.98 217
17280.22 217
17281.46 249
17282.71 230
17283.95 225
17285.19 237
17286.43 243
17287.67 215
17288.91 217
17290.16 208
17291.40 212
17292.64 211
17293.88 215
17295.12 215
17296.36 214
17297.61 262
17298.85 235
17300.09 251
17301.33 204
17302.58 228
17303.82 214
17305.06 234
17306.30 218
17307.54 258
17308.79 248
17310.03 233
17311.27 215
17312.51 223
17313.76 250
17315.00 245
17316.24 206
17317.48 226
17318.73 248
17319.97 270
17321.21 220
17322.46 195
17323.70 219
17324.94 210
17326.18 209
17327.43 230
17328.67 244
17329.91 220
17331.16 185
17332.40 234
17333.64 229
17334.89 229
17336.13 212
17337.37 208
17338.62 219
17339.86 216
17341.10 220
17342.35 236
17343.59 229
17344.84 237
17346.08 243
17347.32 215
17348.57 239
17349.81 231
17351.05 232
17352.30 204
17353.54 240
17354.79 234
17356.03 215
17357.27 235
17358.52 263
17359.76 222
17361.01 214
17362.25 208
17363.50 189
17364.74 234
17365.98 212
17367.23 212
17368.47 239
17369.72 219
17370.96 218
17372.21 237
17373.45 220
17374.70 221
17375.94 218
17377.19 232
17378.43 231
17379.68 214
17380.92 261
17382.17 253
17383.41 234
17384.66 204
17385.90 227
17387.15 245
17388.39 225
17389.64 240
17390.88 258
17392.13 238
17393.37 230
17394.62 219
17395.86 202
17397.11 203
17398.36 216
17399.60 237
17400.85 233
17402.09 217
17403.34 210
17404.58 218
17405.83 261
17407.08 234
17408.32 215
17409.57 180
17410.81 175
17412.06 210
17413.31 225
17414.55 217
17415.80 226
17417.05 242
17418.29 205
17419.54 238
17420.78 244
17422.03 220
17423.28 214
17424.52 249
17425.77 227
17427.02 208
17428.26 224
17429.51 199
17430.76 225
17432.00 231
17433.25 222
17434.50 224
17435.75 238
17436.99 227
17438.24 256
17439.49 236
17440.73 213
17441.98 239
17443.23 228
17444.48 223
17445.72 251
17446.97 225
17448.22 236
17449.46 237
17450.71 249
17451.96 264
17453.21 237
17454.45 206
17455.70 217
17456.95 250
17458.20 214
17459.45 202
17460.69 223
17461.94 236
17463.19 255
17464.44 220
17465.69 229
17466.93 264
17468.18 252
17469.43 247
17470.68 215
17471.93 204
17473.17 239
17474.42 268
17475.67 236
17476.92 227
17478.17 205
17479.42 245
17480.67 238
17481.91 252
17483.16 220
17484.41 238
17485.66 250
17486.91 249
17488.16 225
17489.41 251
17490.66 253
17491.90 261
17493.15 238
17494.40 232
17495.65 240
17496.90 230
17498.15 258
17499.40 238
17500.65 236
17501.90 239
17503.15 279
17504.40 277
17505.65 257
17506.90 216
17508.14 256
17509.39 261
17510.64 259
17511.89 234
17513.14 263
17514.39 266
17515.64 234
17516.89 223
17518.14 231
17519.39 243
17520.64 252
17521.89 242
17523.14 266
17524.39 238
17525.64 252
17526.89 272
17528.14 281
17529.39 244
17530.64 242
17531.89 249
17533.14 262
17534.40 277
17535.65 233
17536.90 243
17538.15 260
17539.40 239
17540.65 237
17541.90 280
17543.15 280
17544.40 257
17545.65 280
17546.90 303
17548.15 259
17549.40 268
17550.66 270
17551.91 254
17553.16 218
17554.41 266
17555.66 223
17556.91 248
17558.16 259
17559.41 267
17560.67 254
17561.92 223
17563.17 238
17564.42 233
17565.67 249
17566.92 269
17568.18 263
17569.43 260
17570.68 228
17571.93 242
17573.18 247
17574.43 251
17575.69 228
17576.94 256
17578.19 290
17579.44 252
17580.69 254
17581.95 248
17583.20 221
17584.45 238
17585.70 267
17586.96 274
17588.21 267
17589.46 219
17590.71 255
17591.97 250
17593.22 232
17594.47 220
17595.72 270
17596.98 278
17598.23 248
17599.48 217
17600.73 248
17601.99 258
17603.24 222
17604.49 223
17605.75 281
17607.00 240
17608.25 239
17609.51 212
17610.76 264
17612.01 244
17613.27 225
17614.52 240
17615.77 237
17617.03 229
17618.28 251
17619.53 270
17620.79 224
17622.04 216
17623.29 222
17624.55 264
17625.80 246
17627.05 239
17628.31 200
17629.56 255
17630.82 241
17632.07 235
17633.32 254
17634.58 246
17635.83 220
17637.09 228
17638.34 230
17639.60 249
17640.85 269
17642.10 233
17643.36 224
17644.61 214
17645.87 233
17647.12 255
17648.38 238
17649.63 232
17650.89 211
17652.14 197
17653.39 259
17654.65 229
17655.90 214
17657.16 246
17658.41 254
17659.67 211
17660.92 216
17662.18 223
17663.43 193
17664.69 227
17665.94 207
17667.20 220
17668.45 202
17669.71 214
17670.97 222
17672.22 259
17673.48 224
17674.73 199
17675.99 205
17677.24 260
17678.50 229
17679.75 201
17681.01 263
17682.27 256
17683.52 265
17684.78 214
17686.03 232
17687.29 240
17688.55 216
17689.80 208
17691.06 208
17692.31 183
17693.57 208
17694.83 238
17696.08 196
17697.34 207
17698.59 193
17699.85 215
17701.11 212
17702.36 227
17703.62 225
17704.88 224
17706.13 245
17707.39 219
17708.65 208
17709.90 212
17711.16 232
17712.42 248
17713.67 226
17714.93 184
17716.19 209
17717.44 195
17718.70 210
17719.96 190
17721.22 196
17722.47 231
17723.73 224
17724.99 208
17726.25 221
17727.50 206
17728.76 216
17730.02 222
17731.27 219
17732.53 232
17733.79 229
17735.05 227
17736.31 212
17737.56 226
17738.82 224
17740.08 265
17741.34 231
17742.59 206
17743.85 222
17745.11 200
17746.37 200
17747.63 185
17748.88 175
17750.14 204
17751.40 209
17752.66 211
17753.92 191
17755.18 199
17756.43 226
17757.69 208
17758.95 194
17760.21 187
17761.47 202
17762.73 196
17763.99 202
17765.24 201
17766.50 244
17767.76 208
17769.02 227
17770.28 210
17771.54 166
17772.80 198
17774.06 203
17775.32 228
17776.57 230
17777.83 225
17779.09 233
17780.35 223
17781.61 194
17782.87 188
17784.13 193
17785.39 212
17786.65 228
17787.91 251
17789.17 218
17790.43 196
17791.69 204
17792.95 212
17794.21 256
17795.47 211
17796.73 196
17797.99 216
17799.25 211
17800.51 182
17801.77 208
17803.03 235
17804.29 246
17805.55 222
17806.81 244
17808.07 215
17809.33 176
17810.59 235
17811.85 244
17813.11 227
17814.37 206
17815.63 217
17816.89 224
17818.15 240
17819.41 217
17820.67 198
17821.93 211
17823.19 232
17824.45 220
17825.71 233
17826.98 193
17828.24 197
17829.50 236
17830.76 213
17832.02 181
17833.28 182
17834.54 195
17835.80 227
17837.06 224
17838.33 200
17839.59 219
17840.85 198
17842.11 204
17843.37 221
17844.63 239
17845.89 208
17847.16 198
17848.42 237
17849.68 235
17850.94 229
17852.20 222
17853.46 224
17854.73 204
17855.99 216
17857.25 218
17858.51 269
17859.77 220
17861.04 247
17862.30 235
17863.56 211
17864.82 198
17866.09 194
17867.35 199
17868.61 216
17869.87 198
17871.14 201
17872.40 179
17873.66 207
17874.92 210
17876.19 212
17877.45 210
17878.71 211
17879.97 204
17881.24 187
17882.50 207
17883.76 240
17885.03 223
17886.29 177
17887.55 219
17888.81 221
17890.08 255
17891.34 205
17892.60 221
17893.87 229
17895.13 206
17896.39 214
17897.66 233
17898.92 271
17900.18 219
17901.45 193
17902.71 222
17903.97 213
17905.24 200
17906.50 198
17907.77 198
17909.03 238
17910.29 184
17911.56 195
17912.82 207
17914.09 203
17915.35 218
17916.61 232
17917.88 236
17919.14 222
17920.41 209
17921.67 197
17922.93 185
17924.20 199
17925.46 276
17926.73 223
17927.99 239
17929.26 219
17930.52 212
17931.79 229
17933.05 228
17934.32 215
17935.58 205
17936.84 224
17938.11 191
17939.37 228
17940.64 240
17941.90 218
17943.17 212
17944.43 190
17945.70 236
17946.96 230
17948.23 214
17949.50 223
17950.76 219
17952.03 209
17953.29 220
17954.56 204
17955.82 195
17957.09 197
17958.35 180
17959.62 192
17960.88 210
17962.15 214
17963.42 203
17964.68 205
17965.95 212
17967.21 205
17968.48 232
17969.74 215
17971.01 218
17972.28 207
17973.54 218
17974.81 222
17976.08 191
17977.34 222
17978.61 252
17979.87 222
17981.14 198
17982.41 186
17983.67 221
17984.94 198
17986.21 193
17987.47 242
17988.74 221
17990.01 200
17991.27 175
17992.54 175
17993.81 202
17995.07 170
17996.34 195
17997.61 235
17998.87 202
18000.14 180
18001.41 202
18002.68 209
18003.94 209
18005.21 187
18006.48 194
18007.74 188
18009.01 188
18010.28 196
18011.55 220
18012.81 237
18014.08 213
18015.35 219
18016.62 224
18017.88 208
18019.15 206
18020.42 223
18021.69 226
18022.96 204
18024.22 165
18025.49 202
18026.76 207
18028.03 213
18029.29 221
18030.56 201
18031.83 183
18033.10 195
18034.37 209
18035.64 231
18036.90 203
18038.17 223
18039.44 228
18040.71 199
18041.98 192
18043.25 211
18044.51 195
18045.78 223
18047.05 232
18048.32 208
18049.59 214
18050.86 237
18052.13 190
18053.40 187
18054.67 201
18055.93 216
18057.20 203
18058.47 222
18059.74 210
18061.01 211
18062.28 220
18063.55 218
18064.82 199
18066.09 191
18067.36 201
18068.63 223
18069.90 205
18071.17 195
18072.44 204
18073.70 193
18074.97 186
18076.24 180
18077.51 198
18078.78 180
18080.05 205
18081.32 204
18082.59 240
18083.86 204
18085.13 231
18086.40 197
18087.67 194
18088.94 208
18090.21 209
18091.48 206
18092.75 221
18094.02 240
18095.29 241
18096.57 209
18097.84 207
18099.11 242
18100.38 203
18101.65 206
18102.92 233
18104.19 253
18105.46 215
18106.73 184
18108.00 188
18109.27 198
18110.54 216
18111.81 218
18113.08 192
18114.36 192
18115.63 213
18116.90 210
18118.17 190
18119.44 185
18120.71 217
18121.98 221
18123.25 222
18124.53 202
18125.80 242
18127.07 208
18128.34 201
18129.61 203
18130.88 210
18132.16 171
18133.43 211
18134.70 236
18135.97 190
18137.24 198
18138.51 223
18139.79 221
18141.06 194
18142.33 213
18143.60 222
18144.87 190
18146.15 178
18147.42 209
18148.69 213
18149.96 227
18151.24 194
18152.51 225
18153.78 203
18155.05 216
18156.33 221
18157.60 219
18158.87 191
18160.14 201
18161.42 207
18162.69 197
18163.96 198
18165.23 188
18166.51 195
18167.78 211
18169.05 199
18170.33 205
18171.60 194
18172.87 169
18174.15 189
18175.42 223
18176.69 231
18177.97 224
18179.24 193
18180.51 202
18181.79 216
18183.06 220
18184.33 212
18185.61 162
18186.88 184
18188.15 196
18189.43 185
18190.70 201
18191.97 215
18193.25 212
18194.52 209
18195.80 177
18197.07 199
18198.34 207
18199.62 203
18200.89 203
18202.17 193
18203.44 192
18204.71 190
18205.99 217
18207.26 186
18208.54 194
18209.81 218
18211.09 216
18212.36 205
18213.64 200
18214.91 204
18216.18 190
18217.46 218
18218.73 228
18220.01 196
18221.28 187
18222.56 217
18223.83 195
18225.11 217
18226.38 218
18227.66 219
18228.93 207
18230.21 237
18231.48 226
18232.76 222
18234.03 217
18235.31 198
18236.58 184
18237.86 202
18239.14 187
18240.41 228
18241.69 231
18242.96 218
18244.24 218
18245.51 260
18246.79 201
18248.06 199
18249.34 230
18250.62 198
18251.89 208
18253.17 212
18254.44 213
18255.72 201
18257.00 198
18258.27 218
18259.55 206
18260.82 186
18262.10 179
18263.38 190
18264.65 207
18265.93 208
18267.21 200
18268.48 194
18269.76 228
18271.04 236
18272.31 208
18273.59 192
18274.87 204
18276.14 216
18277.42 203
18278.70 194
18279.97 204
18281.25 194
18282.53 195
18283.80 184
18285.08 200
18286.36 188
18287.63 204
18288.91 216
18290.19 193
18291.47 209
18292.74 192
18294.02 195
18295.30 226
18296.58 215
18297.85 224
18299.13 192
18300.41 196
18301.69 197
18302.96 196
18304.24 212
18305.52 208
18306.80 206
18308.07 203
18309.35 204
18310.63 206
18311.91 203
18313.19 214
18314.46 182
18315.74 181
18317.02 203
18318.30 221
18319.58 202
18320.86 210
18322.13 218
18323.41 218
18324.69 232
18325.97 210
18327.25 195
18328.53 183
18329.80 205
18331.08 201
18332.36 207
18333.64 215
18334.92 211
18336.20 198
18337.48 224
18338.76 184
18340.04 241
18341.31 211
18342.59 199
18343.87 219
18345.15 199
18346.43 195
18347.71 231
18348.99 181
18350.27 213
18351.55 224
18352.83 189
18354.11 172
18355.39 180
18356.67 189
18357.95 170
18359.22 203
18360.50 196
18361.78 207
18363.06 203
18364.34 208
18365.62 197
18366.90 213
18368.18 196
18369.46 186
18370.74 188
18372.02 205
18373.30 189
18374.58 180
18375.86 204
18377.14 213
18378.42 184
18379.71 179
18380.99 209
18382.27 207
18383.55 232
18384.83 217
18386.11 214
18387.39 198
18388.67 177
18389.95 202
18391.23 211
18392.51 192
18393.79 190
18395.07 172
18396.35 190
18397.63 196
18398.92 213
18400.20 227
18401.48 190
18402.76 192
18404.04 203
18405.32 224
18406.60 223
18407.88 207
18409.17 184
18410.45 187
18411.73 209
18413.01 228
18414.29 202
18415.57 199
18416.85 205
18418.14 200
18419.42 189
18420.70 186
18421.98 177
18423.26 179
18424.55 206
18425.83 175
18427.11 181
18428.39 204
18429.67 208
18430.96 205
18432.24 207
18433.52 188
18434.80 200
18436.08 197
18437.37 176
18438.65 208
18439.93 236
18441.21 232
18442.50 195
18443.78 213
18445.06 188
18446.34 183
18447.63 217
18448.91 222
18450.19 213
18451.48 181
18452.76 164
18454.04 219
18455.32 195
18456.61 183
18457.89 207
18459.17 202
18460.46 220
18461.74 200
18463.02 201
18464.31 199
18465.59 214
18466.87 182
18468.16 176
18469.44 197
18470.72 212
18472.01 215
18473.29 186
18474.57 186
18475.86 187
18477.14 193
18478.43 213
18479.71 193
18480.99 197
18482.28 186
18483.56 191
18484.85 201
18486.13 202
18487.41 214
18488.70 202
18489.98 202
18491.27 213
18492.55 191
18493.83 191
18495.12 184
18496.40 229
18497.69 187
18498.97 202
18500.26 185
18501.54 199
18502.83 188
18504.11 184
18505.40 178
18506.68 200
18507.97 200
18509.25 223
18510.54 215
18511.82 193
18513.11 196
18514.39 228
18515.68 197
18516.96 190
18518.25 174
18519.53 181
18520.82 196
18522.10 184
18523.39 181
18524.67 212
18525.96 212
18527.24 198
18528.53 195
18529.81 187
18531.10 200
18532.39 219
18533.67 213
18534.96 211
18536.24 249
18537.53 179
18538.81 183
18540.10 203
18541.39 206
18542.67 228
18543.96 181
18545.24 217
18546.53 187
18547.82 194
18549.10 188
18550.39 188
18551.68 214
18552.96 203
18554.25 167
18555.53 185
18556.82 202
18558.11 213
18559.39 187
18560.68 202
18561.97 197
18563.25 230
18564.54 226
18565.83 205
18567.12 234
18568.40 221
18569.69 222
18570.98 187
18572.26 207
18573.55 213
18574.84 219
18576.12 227
18577.41 210
18578.70 210
18579.99 207
18581.27 235
18582.56 212
18583.85 207
18585.14 199
18586.42 201
18587.71 203
18589.00 191
18590.29 200
18591.57 206
18592.86 202
18594.15 218
18595.44 206
18596.73 173
18598.01 197
18599.30 207
18600.59 235
18601.88 218
18603.17 215
18604.45 189
18605.74 225
18607.03 217
18608.32 227
18609.61 213
18610.90 205
18612.18 218
18613.47 233
18614.76 218
18616.05 182
18617.34 202
18618.63 226
18619.92 200
18621.20 206
18622.49 232
18623.78 224
18625.07 231
18626.36 191
18627.65 215
18628.94 200
18630.23 205
18631.52 194
18632.81 179
18634.09 180
18635.38 211
18636.67 209
18637.96 196
18639.25 196
18640.54 215
18641.83 213
18643.12 192
18644.41 229
18645.70 204
18646.99 172
18648.28 178
18649.57 212
18650.86 208
18652.15 199
18653.44 185
18654.73 197
18656.02 191
18657.31 190
18658.60 193
18659.89 180
18661.18 207
18662.47 177
18663.76 169
18665.05 210
18666.34 204
18667.63 185
18668.92 194
18670.21 206
18671.50 220
18672.79 191
18674.08 209
18675.37 192
18676.66 187
18677.95 194
18679.24 194
18680.54 180
18681.83 187
18683.12 204
18684.41 216
18685.70 210
18686.99 179
18688.28 193
18689.57 194
18690.86 209
18692.15 185
18693.45 195
18694.74 224
18696.03 191
18697.32 176
18698.61 194
18699.90 201
18701.19 167
18702.49 197
18703.78 212
18705.07 158
18706.36 193
18707.65 189
18708.94 184
18710.24 207
18711.53 204
18712.82 192
18714.11 224
18715.40 187
18716.70 176
18717.99 180
18719.28 202
18720.57 202
18721.86 196
18723.16 195
18724.45 218
18725.74 200
18727.03 196
18728.33 189
18729.62 222
18730.91 184
18732.20 192
18733.50 204
18734.79 200
18736.08 205
18737.37 216
18738.67 194
18739.96 187
18741.25 187
18742.55 191
18743.84 195
18745.13 196
18746.43 232
18747.72 219
18749.01 198
18750.31 168
18751.60 203
18752.89 198
18754.19 227
18755.48 185
18756.77 171
18758.07 184
18759.36 180
18760.65 241
18761.95 212
18763.24 223
18764.53 196
18765.83 177
18767.12 179
18768.42 207
18769.71 179
18771.00 175
18772.30 209
18773.59 172
18774.88 158
18776.18 185
18777.47 197
18778.77 209
18780.06 192
18781.36 178
18782.65 181
18783.94 175
18785.24 184
18786.53 189
18787.83 183
18789.12 215
18790.42 202
18791.71 197
18793.01 170
18794.30 188
18795.60 195
18796.89 178
18798.19 190
18799.48 187
18800.78 200
18802.07 194
18803.37 177
18804.66 190
18805.96 180
18807.25 183
18808.55 175
18809.84 178
18811.14 196
18812.43 155
18813.73 178
18815.02 209
18816.32 202
18817.61 186
18818.91 212
18820.21 168
18821.50 178
18822.80 176
18824.09 216
18825.39 189
18826.68 185
18827.98 151
18829.28 170
18830.57 187
18831.87 185
18833.16 178
18834.46 181
18835.76 236
18837.05 205
18838.35 174
18839.65 167
18840.94 198
18842.24 176
18843.53 219
18844.83 172
18846.13 146
18847.42 168
18848.72 177
18850.02 178
18851.31 156
18852.61 158
18853.91 168
18855.20 194
18856.50 199
18857.80 191
18859.10 170
18860.39 192
18861.69 187
18862.99 173
18864.28 227
18865.58 187
18866.88 191
18868.18 201
18869.47 184
18870.77 166
18872.07 191
18873.37 183
18874.66 172
18875.96 199
18877.26 150
18878.56 171
18879.85 161
18881.15 184
18882.45 204
18883.75 170
18885.04 175
18886.34 169
18887.64 182
18888.94 187
18890.24 214
18891.53 215
18892.83 174
18894.13 183
18895.43 221
18896.73 188
18898.03 194
18899.32 178
18900.62 157
18901.92 189
18903.22 190
18904.52 207
18905.82 190
18907.12 176
18908.41 188
18909.71 158
18911.01 166
18912.31 167
18913.61 181
18914.91 174
18916.21 168
18917.51 172
18918.80 173
18920.10 193
18921.40 179
18922.70 171
18924.00 149
18925.30 190
18926.60 158
18927.90 161
18929.20 179
18930.50 176
18931.80 178
18933.10 186
18934.40 183
18935.70 172
18937.00 171
18938.30 176
18939.60 189
18940.90 198
18942.20 191
18943.50 160
18944.79 193
18946.09 174
18947.39 162
18948.70 157
18950.00 188
18951.30 167
18952.60 159
18953.90 199
18955.20 163
18956.50 148
18957.80 171
18959.10 180
18960.40 166
18961.70 175
18963.00 192
18964.30 178
18965.60 169
18966.90 172
18968.20 162
18969.50 189
18970.80 174
18972.10 177
18973.40 199
18974.71 208
18976.01 190
18977.31 199
18978.61 185
18979.91 229
18981.21 190
18982.51 194
18983.81 226
18985.12 191
18986.42 153
18987.72 196
18989.02 200
18990.32 187
18991.62 185
18992.92 163
18994.23 209
18995.53 183
18996.83 187
18998.13 170
18999.43 169
19000.73 198
19002.04 165
19003.34 172
19004.64 185
19005.94 195
19007.24 174
19008.55 153
19009.85 181
19011.15 178
19012.45 190
19013.76 185
19015.06 185
19016.36 173
19017.66 179
19018.96 183
19020.27 165
19021.57 166
19022.87 194
19024.18 176
19025.48 178
19026.78 150
19028.08 184
19029.39 174
19030.69 172
19031.99 187
19033.30 197
19034.60 167
19035.90 185
19037.20 163
19038.51 185
19039.81 185
19041.11 182
19042.42 196
19043.72 176
19045.02 153
19046.33 184
19047.63 202
19048.93 201
19050.24 203
19051.54 180
19052.85 188
19054.15 197
19055.45 168
19056.76 156
19058.06 191
19059.36 198
19060.67 168
19061.97 209
19063.28 181
19064.58 183
19065.88 215
19067.19 198
19068.49 176
19069.80 198
19071.10 187
19072.41 158
19073.71 158
19075.01 160
19076.32 169
19077.62 221
19078.93 167
19080.23 192
19081.54 202
19082.84 212
19084.15 210
19085.45 169
19086.76 167
19088.06 180
19089.37 168
19090.67 197
19091.98 207
19093.28 162
19094.59 169
19095.89 175
19097.20 161
19098.50 174
19099.81 202
19101.11 189
19102.42 200
19103.72 170
19105.03 141
19106.33 165
19107.64 180
19108.94 218
19110.25 184
19111.56 172
19112.86 191
19114.17 183
19115.47 190
19116.78 173
19118.08 190
19119.39 232
19120.70 196
19122.00 160
19123.31 168
19124.61 165
19125.92 185
19127.23 174
19128.53 190
19129.84 189
19131.15 187
19132.45 175
19133.76 195
19135.06 177
19136.37 169
19137.68 188
19138.98 161
19140.29 171
19141.60 196
19142.90 155
19144.21 161
19145.52 186
19146.82 191
19148.13 181
19149.44 165
19150.75 164
19152.05 173
19153.36 208
19154.67 191
19155.97 201
19157.28 186
19158.59 192
19159.90 181
19161.20 182
19162.51 181
19163.82 185
19165.13 189
19166.43 155
19167.74 214
19169.05 177
19170.36 178
19171.66 169
19172.97 181
19174.28 172
19175.59 215
19176.89 194
19178.20 174
19179.51 171
19180.82 180
19182.13 172
19183.44 183
19184.74 179
19186.05 178
19187.36 191
19188.67 199
19189.98 194
19191.28 180
19192.59 166
19193.90 186
19195.21 202
19196.52 169
19197.83 175
19199.14 162
19200.44 171
19201.75 166
19203.06 199
19204.37 192
19205.68 179
19206.99 200
19208.30 191
19209.61 172
19210.92 165
19212.22 168
19213.53 186
19214.84 194
19216.15 182
19217.46 162
19218.77 207
19220.08 168
19221.39 145
19222.70 175
19224.01 185
19225.32 218
19226.63 201
19227.94 176
19229.25 189
19230.56 170
19231.87 160
19233.18 197
19234.49 232
19235.80 185
19237.11 194
19238.42 175
19239.73 176
19241.04 170
19242.35 201
19243.66 190
19244.97 200
19246.28 146
19247.59 145
19248.90 187
19250.21 188
19251.52 182
19252.83 164
19254.14 200
19255.45 171
19256.76 152
19258.07 168
19259.38 159
19260.69 185
19262.00 182
19263.31 187
19264.63 163
19265.94 163
19267.25 168
19268.56 172
19269.87 180
19271.18 159
19272.49 196
19273.80 199
19275.11 184
19276.43 178
19277.74 161
19279.05 181
19280.36 184
19281.67 170
19282.98 157
19284.29 193
19285.61 200
19286.92 221
19288.23 166
19289.54 179
19290.85 192
19292.16 199
19293.48 171
19294.79 190
19296.10 170
19297.41 170
19298.72 202
19300.04 163
19301.35 160
19302.66 195
19303.97 195
19305.29 177
19306.60 182
19307.91 197
19309.22 156
19310.53 195
19311.85 192
19313.16 174
19314.47 163
19315.78 186
19317.10 231
19318.41 192
19319.72 159
19321.04 167
19322.35 175
19323.66 178
19324.97 165
19326.29 153
19327.60 164
19328.91 170
19330.23 169
19331.54 158
19332.85 201
19334.17 172
19335.48 189
19336.79 171
19338.11 181
19339.42 191
19340.73 173
19342.05 162
19343.36 189
19344.67 175
19345.99 183
19347.30 196
19348.62 175
19349.93 174
19351.24 174
19352.56 156
19353.87 173
19355.18 206
19356.50 174
19357.81 169
19359.13 184
19360.44 206
19361.76 191
19363.07 171
19364.38 176
19365.70 209
19367.01 198
19368.33 161
19369.64 173
19370.96 169
19372.27 182
19373.58 211
19374.90 176
19376.21 174
19377.53 182
19378.84 181
19380.16 204
19381.47 195
19382.79 197
19384.10 179
19385.42 180
19386.73 170
19388.05 169
19389.36 201
19390.68 192
19391.99 190
19393.31 187
19394.62 212
19395.94 160
19397.26 230
19398.57 199
19399.89 202
19401.20 175
19402.52 211
19403.83 194
19405.15 163
19406.46 222
19407.78 212
19409.10 185
19410.41 202
19411.73 197
19413.04 170
19414.36 210
19415.68 174
19416.99 198
19418.31 189
19419.62 198
19420.94 195
19422.26 199
19423.57 185
19424.89 170
19426.21 169
19427.52 169
19428.84 152
19430.15 169
19431.47 193
19432.79 157
19434.10 166
19435.42 208
19436.74 197
19438.06 172
19439.37 151
19440.69 175
19442.01 189
19443.32 196
19444.64 189
19445.96 192
19447.27 158
19448.59 177
19449.91 170
19451.23 183
19452.54 176
19453.86 167
19455.18 151
19456.49 174
19457.81 171
19459.13 171
19460.45 162
19461.76 183
19463.08 196
19464.40 191
19465.72 181
19467.04 182
19468.35 188
19469.67 204
19470.99 201
19472.31 190
19473.63 229
19474.94 182
19476.26 163
19477.58 156
19478.90 193
19480.22 191
19481.53 164
19482.85 164
19484.17 172
19485.49 210
19486.81 182
19488.13 174
19489.44 167
19490.76 168
19492.08 178
19493.40 192
19494.72 187
19496.04 157
19497.36 187
19498.68 182
19499.99 165
19501.31 184
19502.63 153
19503.95 190
19505.27 199
19506.59 182
19507.91 193
19509.23 185
19510.55 169
19511.87 184
19513.19 197
19514.51 193
19515.82 163
19517.14 199
19518.46 187
19519.78 184
19521.10 211
19522.42 159
19523.74 175
19525.06 175
19526.38 168
19527.70 154
19529.02 182
19530.34 183
19531.66 215
19532.98 154
19534.30 183
19535.62 164
19536.94 196
19538.26 195
19539.58 148
19540.90 162
19542.22 168
19543.54 153
19544.86 168
19546.18 177
19547.50 164
19548.83 161
19550.15 191
19551.47 185
19552.79 183
19554.11 176
19555.43 182
19556.75 194
19558.07 239
19559.39 180
19560.71 182
19562.03 185
19563.35 170
19564.68 186
19566.00 176
19567.32 193
19568.64 189
19569.96 175
19571.28 193
19572.60 189
19573.92 163
19575.25 160
19576.57 182
19577.89 186
19579.21 181
19580.53 164
19581.85 179
19583.17 178
19584.50 184
19585.82 169
19587.14 186
19588.46 153
19589.78 180
19591.11 146
19592.43 166
19593.75 168
19595.07 183
19596.39 179
19597.72 153
19599.04 173
19600.36 174
19601.68 164
19603.01 183
19604.33 198
19605.65 160
19606.97 154
19608.30 167
19609.62 185
19610.94 186
19612.26 166
19613.59 146
19614.91 160
19616.23 178
19617.56 144
19618.88 142
19620.20 209
19621.52 192
19622.85 147
19624.17 184
19625.49 167
19626.82 182
19628.14 190
19629.46 167
19630.79 156
19632.11 191
19633.43 211
19634.76 198
19636.08 146
19637.40 150
19638.73 190
19640.05 154
19641.37 160
19642.70 194
19644.02 189
19645.35 198
19646.67 184
19647.99 159
19649.32 144
19650.64 157
19651.97 208
19653.29 166
19654.61 161
19655.94 164
19657.26 171
19658.59 188
19659.91 171
19661.23 158
19662.56 151
19663.88 158
19665.21 216
19666.53 188
19667.86 166
19669.18 157
19670.51 191
19671.83 199
19673.16 160
19674.48 179
19675.81 159
19677.13 182
19678.46 192
19679.78 182
19681.11 158
19682.43 189
19683.76 191
19685.08 167
19686.41 160
19687.73 161
19689.06 173
19690.38 190
19691.71 172
19693.03 166
19694.36 202
19695.68 205
19697.01 167
19698.33 179
19699.66 192
19700.99 169
19702.31 178
19703.64 180
19704.96 169
19706.29 202
19707.62 188
19708.94 186
19710.27 200
19711.59 175
19712.92 178
19714.25 184
19715.57 159
19716.90 154
19718.22 174
19719.55 166
19720.88 160
19722.20 162
19723.53 195
19724.86 195
19726.18 181
19727.51 193
19728.84 179
19730.16 190
19731.49 172
19732.82 189
19734.14 169
19735.47 169
19736.80 172
19738.12 173
19739.45 199
19740.78 167
19742.10 165
19743.43 179
19744.76 172
19746.09 177
19747.41 159
19748.74 171
19750.07 168
19751.40 163
19752.72 174
19754.05 166
19755.38 156
19756.71 184
19758.03 182
19759.36 153
19760.69 160
19762.02 156
19763.34 163
19764.67 182
19766.00 196
19767.33 152
19768.66 149
19769.98 190
19771.31 166
19772.64 179
19773.97 192
19775.30 167
19776.62 206
19777.95 183
19779.28 170
19780.61 175
19781.94 182
19783.27 182
19784.59 167
19785.92 202
19787.25 178
19788.58 182
19789.91 201
19791.24 157
19792.57 164
19793.90 186
19795.22 183
19796.55 185
19797.88 179
19799.21 150
19800.54 183
19801.87 192
19803.20 171
19804.53 164
19805.86 164
19807.19 172
19808.52 200
19809.84 185
19811.17 188
19812.50 184
19813.83 177
19815.16 190
19816.49 217
19817.82 197
19819.15 179
19820.48 173
19821.81 185
19823.14 179
19824.47 172
19825.80 180
19827.13 193
19828.46 170
19829.79 151
19831.12 131
19832.45 150
19833.78 174
19835.11 176
19836.44 188
19837.77 170
19839.10 157
19840.43 156
19841.76 156
19843.09 158
19844.42 188
19845.75 158
19847.09 192
19848.42 143
19849.75 204
19851.08 213
19852.41 199
19853.74 188
19855.07 201
19856.40 180
19857.73 176
19859.06 157
19860.39 164
19861.72 169
19863.06 176
19864.39 165
19865.72 157
19867.05 143
19868.38 147
19869.71 151
19871.04 167
19872.38 148
19873.71 177
19875.04 157
19876.37 200
19877.70 183
19879.03 173
19880.36 186
19881.70 199
19883.03 188
19884.36 176
19885.69 192
19887.02 222
19888.36 158
19889.69 158
19891.02 177
19892.35 181
19893.68 169
19895.02 167
19896.35 190
19897.68 152
19899.01 154
19900.35 186
19901.68 173
19903.01 159
19904.34 155
19905.68 162
19907.01 164
19908.34 157
19909.67 172
19911.01 188
19912.34 152
19913.67 169
19915.01 166
19916.34 169
19917.67 161
19919.00 163
19920.34 186
19921.67 178
19923.00 197
19924.34 192
19925.67 196
19927.00 179
19928.34 159
19929.67 189
19931.00 165
19932.34 164
19933.67 160
19935.00 188
19936.34 152
19937.67 197
19939.01 164
19940.34 178
19941.67 158
19943.01 199
19944.34 181
19945.67 166
19947.01 189
19948.34 175
19949.68 212
19951.01 177
19952.34 164
19953.68 188
19955.01 177
19956.35 183
19957.68 199
19959.02 155
19960.35 168
19961.68 169
19963.02 143
19964.35 155
19965.69 161
19967.02 166
19968.36 197
19969.69 185
19971.03 171
19972.36 202
19973.70 188
19975.03 185
19976.37 188
19977.70 225
19979.04 197
19980.37 178
19981.71 186
19983.04 183
19984.38 185
19985.71 191
19987.05 163
19988.38 186
19989.72 183
19991.05 149
19992.39 187
19993.73 157
19995.06 163
19996.40 188
19997.73 160
19999.07 168
20000.40 177
20001.74 159
20003.08 187
20004.41 166
20005.75 165
20007.08 176
20008.42 191
20009.76 207
20011.09 186
20012.43 183
20013.76 181
20015.10 215
20016.44 202
20017.77 188
20019.11 162
20020.45 200
20021.78 207
20023.12 191
20024.45 195
20025.79 190
20027.13 168
20028.46 207
20029.80 163
20031.14 175
20032.48 168
20033.81 189
20035.15 194
20036.49 181
20037.82 184
20039.16 167
20040.50 184
20041.83 184
20043.17 189
20044.51 160
20045.85 169
20047.18 195
20048.52 188
20049.86 177
20051.20 182
20052.53 164
20053.87 168
20055.21 167
20056.55 146
20057.88 150
20059.22 170
20060.56 170
20061.90 180
20063.23 182
20064.57 169
20065.91 202
20067.25 186
20068.59 184
20069.92 186
20071.26 201
20072.60 203
20073.94 228
20075.28 180
20076.62 163
20077.95 206
20079.29 181
20080.63 167
20081.97 165
20083.31 170
20084.65 161
20085.98 170
20087.32 162
20088.66 155
20090.00 165
20091.34 170
20092.68 171
20094.02 185
20095.36 188
20096.70 168
20098.03 179
20099.37 158
20100.71 163
20102.05 183
20103.39 207
20104.73 178
20106.07 186
20107.41 203
20108.75 176
20110.09 211
20111.43 215
20112.77 169
20114.11 184
20115.45 192
20116.79 185
20118.13 159
20119.46 155
20120.80 156
20122.14 166
20123.48 163
20124.82 182
20126.16 183
20127.50 155
20128.84 188
20130.18 172
20131.52 185
20132.86 178
20134.20 183
20135.55 165
